# Supplementary material for: Single cell model for re‐entrainment to a shifted light cycle
Source: FASEB J. 2022 Sep 3;36(10):e22518. doi: 10.1096/fj.202200478R (PMC9543151; doi:10.1096/fj.202200478R)
Supplement: Supplementary file 2 — Dataset S1 [file FSB2-36-0-s006.xlsx]

## Sheet: Information
Cell num	X	Y	Size
1	84.6	121.8	5
2	84.8	143.6	5
3	92	115	9
4	96.2	113.4	5
5	96	140	9
6	97	110	7
7	97.7143	121	7
8	97.5	144	6
9	100	162	9
10	100	104	3
11	101	145.5	6
12	101.875	117.875	8
13	102	142.5	6
14	102.5	130	6
15	103	135.5	6
16	102.5	151	6
17	104	113	9
18	103.5	124.5	4
19	104	161.714	7
20	105.875	100.875	8
21	105.333	117.667	3
22	105.4	130.8	5
23	106	152	9
24	107	127	9
25	107.2	137.4	5
26	106.714	140.857	7
27	108	109	9
28	108	134	9
29	109.125	89.125	8
30	108.875	95.875	8
31	109	105	9
32	109	116	9
33	109	130.5	6
34	108.5	146.5	4
35	109	149.25	4
36	109.5	112.5	4
37	109.5	119.5	4
38	109.714	143.143	7
39	111.143	101.714	7
40	111	125	9
41	112	98.5	6
42	112.2	121.6	5
43	112.286	135.143	7
44	112.143	146.286	7
45	113.125	88.125	8
46	112.5	95	6
47	113	113	9
48	113.125	118.125	8
49	112.4	130.8	5
50	113	138	3
51	113	141	9
52	112.875	153.875	8
53	113.667	104.667	3
54	114	108	9
55	114.5	101	4
56	116	92	9
57	115.5	95.5	4
58	115.5	122	6
59	116	129	9
60	116.286	136.857	7
61	116.4	88.2	5
62	117	104	9
63	117.143	125.286	7
64	117	132.5	6
65	117.5	109	6
66	119	96	9
67	119	113	9
68	119	117.5	6
69	120	99.5	6
70	120	121	9
71	121	102.5	6
72	120.5	109.5	4
73	123	137	9
74	123	142	9
75	124	133	9
76	124	155	9
77	124	159	9
78	124.75	126.25	4
79	125	147	3
80	126.286	144.143	7
81	126	150	9
82	127.5	120.5	4
83	127.875	124.125	8
84	128	129	9
85	128	132	3
86	128	160	9
87	128	164	9
88	129	135	9
89	129.2	152.6	5
90	129.875	109.125	8
91	130	117	9
92	130	149	9
93	131	121	9
94	131	144	9
95	132.143	113.714	7
96	132	164.5	6
97	133.2	102.6	5
98	133	106	9
99	133	129	9
100	134	109	3
101	133.4	149.8	5
102	133.5	167.5	4
103	134	171	9
104	135.167	111.667	6
105	135	160.5	6
106	136	121	9
107	136.167	131.333	6
108	136.2	139.6	5
109	136	143	9
110	136	153	9
111	136	157	9
112	136.5	106	6
113	137	136.5	6
114	137	149.5	6
115	137.286	174	7
116	138	102	9
117	137.8	117.4	5
118	137.6	124.8	5
119	138.8	111.4	5
120	140	108	9
121	140	129	9
122	140	133.5	6
123	140	141	9
124	140.125	146.125	8
125	140	154.5	6
126	139.5	158	6
127	140.875	96.875	8
128	141.2	104.6	5
129	141	120	9
130	140.875	124.875	8
131	141	137	9
132	141.2	151.6	5
133	142	159	3
134	144	110	9
135	144	131	9
136	144.125	143.125	8
137	144.5	96.5	4
138	144.5	103	6
139	144.4	121.8	5
140	144.6	135.2	5
141	145	139	7
142	145.5	117	6
143	146.143	127.714	7
144	146.125	152.125	8
145	147	124.5	6
146	146.6	175.2	5
147	148	103	9
148	147.5	111	6
149	148	134	9
150	148.2	137.4	5
151	147.25	143.25	4
152	147.5	146.5	4
153	148	166	9
154	149	118	9
155	149.286	149.857	7
156	149	162	9
157	150	114.5	6
158	150.125	129.875	8
159	149.5	141	6
160	151.5	102	6
161	152	125.75	4
162	151.4	134.8	5
163	153	143	9
164	152.5	151	6
165	153.286	172.857	7
166	154.125	117.875	8
167	153.5	122.5	4
168	154	147	9
169	154.875	101.125	8
170	155	111	9
171	155	137.5	6
172	156	127	9
173	156	130.5	6
174	156	134	9
175	155.5	161.5	4
176	157	123	9
177	157.167	144.667	6
178	156.857	157.714	7
179	156.4	166.8	5
180	159	110	9
181	159	161	9
182	159.857	134.286	7
183	160.5	121	6
184	161.2	127.6	5
186	160.5	153	6
187	162	131	9
188	161.667	146.833	6
189	163	110	9
190	163.333	106.667	3
191	163.8	116.6	5
192	163.333	149.667	3
193	164.714	135.143	7
194	164.8	141.4	5
195	165	144	3
196	165.5	131.5	4
197	166	138.5	6
198	166	147	9
199	168.333	128.333	3
200	173	147.833	6

## Sheet: Raw Data
Cell:	1	2	3	4	5	6	7	8	9	10	11	12	13	14	15	16	17	18	19	20	21	22	23	24	25	26	27	28	29	30	31	32	33	34	35	36	37	38	39	40	41	42	43	44	45	46	47	48	49
	2269.2	2438.4	2554.11	2367.6	2814.22	2440.79	2457.86	2446.17	2244.11	2271.67	2828.17	2485.62	2669.83	2691	2867.83	2743.67	2660.25	2479.5	2253.43	2436.62	2531.33	2945.2	2557	2921.44	2955.6	3084.86	2664.33	3215.78	2390.88	2356.38	2671	2728.22	3372.67	2602.75	2495.25	2781.75	2916.25	3046	2648.43	3093.11	2532.33	3082.9	3174.71	2587.71	2349.12	2433	3093.78	3191	2871
	2219	2402.4	2344.89	2289.6	2603.44	2313.29	2345.14	2356.33	2160.78	2172	2519.17	2377.12	2503.17	2484.5	2605.33	2530.17	2467.12	2380	2150.57	2274.5	2440.33	2605.4	2310.67	2652.44	2618.4	2686.14	2472.56	2784.33	2286.12	2205.12	2439.11	2480.56	2958.33	2448.5	2268	2523.5	2714.75	2629	2397.29	2753.33	2318.33	2748	2668.57	2328.86	2223.75	2304	2654	2755.25	2506.6
	2137.8	2251	2217.78	2197.4	2406.56	2207	2250.57	2299.17	2095	2099.67	2293	2293.75	2368.58	2307	2496.5	2354	2282.88	2266.25	2129.57	2181.62	2292.33	2395.6	2187.56	2426.78	2455.6	2430.43	2306.67	2557.22	2167	2108.62	2295.33	2345.78	2671.5	2305.25	2168	2339.25	2563	2373.86	2216	2539.22	2166.83	2536.8	2360.57	2210.29	2127.12	2175.83	2380.56	2509.38	2290.8
	2109	2163.2	2134.33	2164.2	2282	2138.86	2219.29	2262.67	2064.44	2069.33	2178.67	2226.38	2263.67	2262.5	2423.83	2303.67	2204.88	2216	2132.14	2112	2216	2310.8	2131	2288.67	2326.8	2328.57	2197.11	2421.56	2089.75	2081.88	2230.78	2282.67	2502	2206	2113	2230	2485.5	2220.86	2150.29	2438.67	2111	2430.2	2215	2125	2073.12	2075.67	2236	2338.38	2176.4
	2073	2125	2103.44	2120.8	2192.56	2071.29	2160.57	2228.33	2043.44	2049.33	2153.5	2215.12	2230.5	2209.67	2370.17	2231.17	2135.75	2189	2116.14	2061.75	2166.33	2275.8	2100.44	2226.11	2300.8	2275.86	2133.67	2340.33	2059.75	2051.88	2160.44	2196.44	2387	2156.5	2110.5	2154.5	2398.5	2167.43	2103.71	2404.11	2068.5	2377.8	2148	2085.43	2043.62	2044.83	2184.44	2264.62	2143.2
	2091	2087.8	2095.11	2094.8	2168.56	2056.29	2160.14	2207.5	2027.67	2039.33	2113.17	2218.12	2210.17	2172.67	2302.83	2172.5	2106.12	2163.25	2101.57	2046.75	2140.67	2222.2	2085.44	2184.56	2264.8	2246.86	2076.89	2303.44	2043.5	2036.12	2111.33	2170.44	2278.33	2120.75	2098.25	2113.75	2345.75	2134.57	2080.29	2334.22	2043.5	2290.2	2112.43	2068	2033	2019.67	2190.11	2228.62	2114.6
	2101.2	2088	2100.33	2094.2	2167.67	2042.29	2132.57	2192.5	2018.22	2045.67	2112	2171.25	2203.83	2152	2250.67	2147.83	2114	2172.75	2075.57	2035.62	2141	2199	2084.89	2230.56	2227.2	2212	2080.44	2268.44	2077.25	2026.12	2087.11	2207.56	2277.67	2088	2067.25	2127.75	2300.25	2111.57	2072.29	2331.22	2053.17	2254.2	2106.43	2055.86	2053.62	2029.5	2217.78	2207.38	2102.6
	2079.6	2096	2117.44	2102	2179.44	2041.29	2121.71	2176.5	2026	2074	2110.33	2178.75	2182.17	2134	2243.33	2118.83	2103.12	2140	2056.71	2057.5	2152	2217.6	2071.56	2238	2234.4	2249	2098.11	2271.89	2094.12	2057.5	2100	2229.89	2350.83	2116.75	2073	2219.5	2331	2133.29	2085.86	2342.78	2064.17	2266	2116.57	2049.86	2084	2035.67	2278.22	2225	2113
	2141.8	2080.4	2128.78	2140.2	2180.89	2052.43	2145.43	2158.67	2048.22	2094	2122.17	2167.62	2216	2145	2218.5	2127.17	2140.38	2163.75	2051.86	2092.75	2175.67	2240	2088.89	2250.89	2215	2267.57	2112.44	2303.56	2127.5	2151.88	2176	2275.44	2387.83	2127.5	2072.5	2250	2328.25	2160.71	2145.29	2361.56	2164.08	2299.6	2160.43	2084.29	2121.38	2075.67	2374.44	2244.38	2145
	2247.4	2086.8	2153	2209.6	2207.89	2062	2149.29	2148.83	2070.22	2093.67	2122.17	2189.5	2259.67	2170.5	2241.33	2156.67	2171.12	2206.5	2059.57	2102.5	2222	2340.2	2150.44	2313.67	2224.2	2338.43	2163.33	2380.89	2146.75	2235.62	2248.56	2311.11	2448	2201.5	2089	2300	2363.75	2233	2207.14	2397.11	2176.17	2366.5	2218.43	2121.29	2133.62	2126.83	2402.33	2315.38	2189.4
	2237	2112.4	2170.22	2262.8	2235.22	2099.57	2157.71	2174.67	2084.56	2125.67	2174.33	2186.88	2340.83	2213.17	2271	2202.17	2230.75	2238.75	2080.71	2170	2248.67	2379	2187.56	2358.67	2271.8	2360.43	2224	2479.44	2181.5	2291.25	2314.22	2335.44	2505.17	2282.75	2146.25	2389.75	2371.75	2330.57	2266.57	2408.44	2216.33	2400.4	2296.57	2161.86	2181.38	2198.83	2504.33	2400.12	2293
	2249.8	2177.8	2217	2236.4	2296.33	2147.14	2204.86	2163.67	2122	2193	2216.33	2230.38	2403.83	2216.17	2342.5	2263.5	2313.25	2245	2091.57	2260.62	2289.33	2419	2251	2400.78	2338.8	2430.43	2266.89	2534.78	2265.88	2384.25	2399.33	2355.44	2525.17	2322.75	2191.75	2461.5	2408.75	2379.86	2353.71	2492.44	2272.83	2476.4	2375.14	2227.86	2218.25	2223.5	2637.33	2486.25	2364.8
	2288.2	2219.8	2301	2246.4	2410.44	2178.43	2233.14	2195.67	2162	2269.5	2236.17	2231.88	2485	2256.5	2321.67	2281.83	2338.62	2285.5	2128.71	2295.12	2318	2505	2318.67	2477	2378.8	2531	2349.33	2594.44	2327.69	2396.5	2479.22	2434	2601.17	2417.75	2227.25	2511.25	2485.5	2442.29	2445	2597.33	2339.67	2576.4	2428.29	2291	2270	2272.17	2734.56	2602.62	2461.6
	2293.6	2232.6	2348.44	2288	2436.78	2206.43	2266	2249.5	2193.22	2239.67	2275.5	2291.38	2573.5	2300.33	2323.5	2311.67	2403.5	2340	2179	2318.62	2350.67	2557	2356.78	2469.56	2413.8	2584.29	2381.78	2654.89	2350.12	2423.38	2517.44	2511.22	2725.17	2508	2293.25	2569.75	2497	2575.86	2534.57	2628.22	2395	2637	2513	2353.14	2295.5	2293.83	2898.67	2649.25	2535.4
	2369.8	2269.4	2431.22	2285.6	2466.89	2231.29	2374	2320.5	2219	2204.67	2340.17	2346.5	2641	2354.33	2367	2383	2491.38	2348.25	2190.14	2376.38	2369.67	2612.4	2389.44	2512.44	2517.8	2691.71	2416.67	2749	2336.5	2516.12	2569.78	2512.67	2793.83	2583	2340.5	2612	2515.25	2701.71	2612.71	2680.56	2452	2635.6	2587.43	2401.71	2297.38	2360.17	2940.78	2716	2583.2
	2377.8	2299.2	2476.22	2267.4	2496.44	2240	2477.57	2349.5	2233.67	2243.33	2388	2390.5	2729.67	2396	2398.17	2436.33	2584	2367.25	2229	2433.62	2416.33	2702.2	2447.33	2627.44	2560.4	2764.43	2474.44	2883.78	2323.88	2551.88	2651.11	2555.11	2853.83	2571.75	2368.25	2693.25	2584	2755.57	2682.14	2718.33	2469.5	2704.8	2658.71	2429.86	2297	2402.17	2964.22	2755.12	2633
	2336.2	2347	2515.89	2256	2516.22	2268.14	2554.71	2364.83	2271	2239.67	2436.33	2400	2762.83	2406.83	2433.33	2462.5	2639.5	2362.75	2232	2437.75	2426.33	2679.2	2453.11	2669.56	2611	2766.43	2503.56	2914.11	2333.25	2509	2699.33	2561.33	2919	2574.25	2393.5	2718	2630.75	2762.29	2689.71	2733.22	2471.83	2721.2	2690.57	2452	2282.75	2420.17	2954.33	2800	2638.2
	2292.8	2376.4	2532.11	2246.8	2506.11	2271.57	2507.71	2438	2299.56	2239	2449.33	2430	2763.5	2416.67	2426.5	2495	2676.38	2392	2256.29	2459.12	2437.67	2678	2483.11	2684.89	2605	2804.57	2546.78	2897	2340.88	2525.88	2738	2621.89	2870.5	2599.5	2414.5	2674	2642	2808.86	2647.57	2754.44	2464.33	2733.6	2710	2471.14	2255.38	2399.17	2926.56	2828.75	2663.2
	2284	2370.6	2568.67	2255.2	2505.78	2271.57	2501.29	2471.83	2316	2284.33	2486.17	2412.88	2734.67	2425.33	2473	2503.67	2650.25	2374.5	2278.29	2452.12	2413.67	2686.8	2481.67	2667.56	2644	2802.57	2564.33	2886.89	2324.62	2516.25	2691.67	2635.67	2861	2621.25	2428.25	2671	2662.75	2777.71	2599.71	2750.33	2452.17	2727.4	2691.57	2443.43	2216.75	2390.33	2895.89	2821	2621
	2274	2387	2590.33	2284.6	2523.11	2285.71	2469	2506.17	2320.33	2278.67	2478.5	2399.62	2685.67	2408	2469.83	2523.33	2625.25	2385.25	2276.14	2428	2403.33	2693.2	2469.44	2671.89	2620	2742.57	2569.44	2859.89	2279.12	2461.88	2612.33	2586.78	2799.33	2604.75	2439.25	2656.5	2667	2764.29	2570.14	2810.06	2456.33	2701.2	2709.29	2434.71	2184.5	2344.17	2866.78	2767	2610
	2309	2377	2539.78	2275.2	2463.89	2286.71	2457.14	2498	2338.61	2342	2468.17	2401.75	2688.17	2408.83	2459.17	2503.5	2548.75	2376.75	2258	2421.62	2375	2692.2	2450.89	2668.44	2639.8	2751.71	2517.67	2855.33	2283.75	2394.25	2584.22	2537.44	2800.67	2555.75	2414.75	2618.25	2618.25	2754.57	2544	2798	2384.33	2644	2626.29	2423	2150.62	2286.33	2836.44	2702.25	2610
	2286.8	2350.8	2513.44	2251.2	2433.22	2265.57	2455.57	2485.67	2302.11	2282	2449.33	2391	2661.5	2409.67	2444.33	2484.5	2516.25	2367	2268.71	2351.12	2330.67	2647.6	2468.11	2610.22	2622	2712.86	2489.78	2827.78	2240.62	2323.12	2562.67	2518.33	2736.83	2523	2368.5	2591.75	2586.25	2712	2491.86	2773.78	2338.17	2618	2576.71	2420	2137	2275.5	2800.56	2686.88	2556.2
	2223.8	2313.8	2452.44	2282.6	2371.56	2254.43	2461	2423	2269.67	2263.67	2426.83	2366.88	2581.67	2376	2439.33	2478.17	2479.75	2348.5	2239.29	2305.5	2336.67	2632.2	2424.56	2608.11	2593	2680.14	2444.33	2794.89	2193.5	2301.88	2481.67	2484.11	2709.17	2485.75	2297.75	2510.5	2546.25	2634	2423.43	2749.89	2296	2601.6	2550	2384.57	2120.25	2255.83	2706.78	2659.12	2489.8
	2172.4	2262.4	2375.89	2255	2328.44	2229	2420.14	2355	2247.22	2272	2393.83	2346.38	2483.5	2340.17	2438.5	2420	2440.5	2314.25	2229.43	2284.12	2320.33	2548.8	2369.56	2557.56	2559.6	2633.57	2417.78	2737.44	2161.38	2266.25	2421.11	2480.89	2644.33	2439.5	2298.5	2467.75	2533.25	2544.71	2347.29	2695	2249.5	2583.2	2463.43	2333.14	2085.88	2203.67	2610.56	2596.38	2440.4
	2137.2	2275.6	2407.22	2237.2	2318.33	2188.43	2424.86	2407.83	2211	2226.67	2326.83	2308.62	2486.33	2330	2427	2387.5	2428.25	2275	2178.14	2238.88	2258.67	2560.8	2335.33	2502.67	2534.2	2638.86	2360.78	2694.22	2138.75	2251.75	2389	2477.89	2587	2422.5	2252	2412	2462.75	2502.29	2333.57	2644	2225.17	2538.6	2401.86	2296.71	2066.88	2184.33	2576.33	2601.75	2362.6
	2146	2222.4	2295.56	2225.2	2269.56	2177.86	2359.29	2388	2189	2181	2276.67	2278.25	2416.5	2277.67	2409.5	2341.67	2416.5	2225.75	2150.14	2205.62	2247.67	2508.6	2303	2453.78	2497.8	2549.71	2361.22	2611.33	2093.88	2183.5	2361.22	2425.89	2546.17	2341.75	2210.25	2358.75	2409.5	2451.57	2264.14	2540.44	2171.83	2471.8	2366	2259.29	2063.38	2170	2488.33	2536.12	2306.6
	2156.4	2159.8	2245.22	2191.8	2229.89	2139	2317	2331	2155.78	2152	2216.33	2264.5	2338.17	2223.17	2395.5	2305.5	2371.44	2208.25	2131.29	2177.5	2199.33	2436.4	2274.89	2390.67	2453.6	2528.71	2317.67	2531.33	2078.12	2119.25	2290	2358.89	2508.17	2263	2169.5	2276.75	2352.25	2411.71	2210.14	2460.89	2160.33	2427.2	2320.43	2227.43	2058.75	2150.67	2410.67	2489.62	2241
	2158.6	2122	2190.44	2188.2	2186.22	2106.43	2229.29	2256.83	2135.78	2139.33	2178.17	2232.38	2264.17	2179	2342.33	2233.67	2309.25	2160.75	2108.57	2117.88	2151.33	2351.4	2254.22	2309.33	2359	2442.57	2241.33	2439.22	2067	2089	2237.94	2286.89	2479.83	2191.25	2126	2217.75	2304.75	2338.86	2180.29	2399.67	2140.17	2359.4	2263.14	2186.43	2049.5	2131	2340.11	2426	2215.4
	2131.2	2099.4	2099.56	2145	2148	2085.86	2215.43	2197.33	2123.44	2149	2138.5	2182.62	2246	2172.83	2293.33	2214.67	2272.88	2146	2088	2086.12	2153	2282.2	2253.78	2249.33	2294.6	2374.57	2188.22	2364.78	2062.62	2072.88	2214.33	2248.67	2420.33	2163.75	2086.25	2178.75	2304.5	2292.29	2148	2323.44	2096.5	2309.6	2225	2154.14	2051.62	2101.17	2278.33	2354.12	2173.4
	2107	2078.8	2088.22	2099	2117.22	2086.14	2200.43	2163.33	2103.11	2123.33	2118.67	2143.88	2209.67	2122	2255.5	2204.17	2242.25	2134	2073.71	2071.12	2123.33	2229.8	2237.67	2215.11	2251.6	2318.14	2146.44	2316.78	2074.5	2092.12	2248	2218.22	2366.33	2154.25	2078.75	2149	2271	2256.71	2116.14	2272.78	2109	2297	2190.71	2122	2057.75	2088.17	2238.33	2325.75	2148.2
	2094.8	2058.8	2073	2070.4	2110.56	2062.29	2168.57	2132.33	2088.22	2106.67	2093.83	2106.62	2192.5	2096.67	2217.5	2171	2183.75	2094.75	2055.43	2053.88	2123.33	2159.8	2196.56	2185.44	2227.8	2344.43	2137.22	2314.78	2074	2077.38	2289.44	2195.89	2343.83	2133.25	2086.75	2146.75	2271.5	2270.71	2116	2224.78	2136	2265.4	2191.71	2118.86	2077.5	2088.5	2242.89	2315.88	2145.6
	2095.2	2049.4	2074.78	2064	2119.44	2077.86	2126	2112.33	2079	2051.67	2090	2091.12	2172	2096.5	2226.67	2135.5	2155.75	2094.25	2057.14	2052.38	2119.33	2154	2132.22	2181.78	2220.2	2326.14	2106.89	2310.89	2077.75	2071.62	2253.78	2188.11	2309.67	2147.25	2083.5	2165.75	2263	2277.57	2132.86	2206.22	2135.83	2271.2	2196.57	2094.29	2099.25	2100	2279.44	2307.38	2139.8
	2116	2046.4	2056	2048	2102.67	2082.14	2104	2109.83	2072.33	2068.67	2093.33	2092	2173.67	2091.17	2241.33	2109.5	2162.75	2072	2046.29	2059.38	2157	2144.2	2146.78	2177.44	2202	2285.71	2097	2332.89	2081.75	2079.5	2249.89	2185.33	2289.83	2162.5	2090.25	2158.5	2267.25	2298.43	2180.86	2203.22	2153.83	2294.2	2202.57	2110.14	2135.88	2122.17	2308.56	2310.25	2139.8
	2118.2	2042.4	2054	2052.6	2130.67	2082.86	2105.29	2104.5	2088.44	2073.67	2099.83	2110	2213.17	2092.67	2245.83	2111.17	2167.38	2087	2049.14	2109	2210.67	2146	2164.22	2178.67	2204.8	2278.29	2109	2372.67	2100.75	2113.25	2321	2200.56	2344.67	2196.75	2109	2181.5	2271	2257.14	2212.71	2207.11	2179.17	2307.6	2235.71	2121.29	2185.75	2134	2355.56	2349.62	2165.4
	2101	2050.8	2066.67	2078.2	2146.44	2069	2087.29	2109.67	2096.89	2074.67	2127.83	2131.62	2270	2082	2225.5	2126.67	2177	2099.75	2069.43	2142	2200.33	2186.4	2179.11	2212.44	2231	2289	2123.44	2408.56	2155.25	2166.62	2390	2217.67	2374.5	2220.25	2145.5	2233.25	2259.25	2281.57	2250.43	2224.89	2208.67	2285	2282.86	2152.29	2239.25	2175.83	2430.56	2375.88	2204.8
	2099.8	2056.6	2075.11	2087.4	2186.89	2076.14	2105.71	2152.17	2109.78	2092	2156	2126.31	2262.33	2096.83	2197.83	2132	2176.38	2113.5	2084.29	2164.75	2195.67	2214.4	2210.56	2231.89	2269.8	2325.86	2156.11	2458.89	2194.12	2215.5	2430.89	2239.44	2409	2269	2180.5	2269.5	2312.5	2352.29	2339.57	2280.44	2250.5	2318.2	2353	2194.71	2291.5	2230.83	2496.22	2425.12	2283.4
	2119.2	2090.2	2113.56	2114	2225.56	2101.14	2125.29	2169.5	2146.11	2127	2186.5	2133.25	2329	2146	2186.17	2174.83	2219.25	2185.5	2108.57	2209	2240.33	2233.6	2244.44	2272.67	2291.2	2370	2192.67	2516.22	2225.75	2272.38	2442.33	2279.78	2470	2364.25	2222	2328.25	2344.25	2443.43	2397.14	2352.56	2316.83	2362	2414.29	2223.57	2334.75	2288.5	2576.56	2492.38	2310.4
	2144.2	2095.2	2137	2115.4	2292.56	2141	2188.71	2233	2191.11	2173.67	2230.5	2149.25	2407.17	2187.33	2193.17	2216	2260.75	2200.25	2136.43	2280.12	2256.33	2253.6	2298.89	2309	2327.6	2390.57	2248.67	2570.33	2257.5	2324.75	2466.89	2333.11	2486.67	2395	2272.25	2402.5	2372.25	2505.43	2465	2431	2377	2425.6	2439.71	2269.43	2332.25	2312.67	2667.33	2558.12	2396.2
	2171.8	2139.6	2196.78	2146.4	2353.56	2155.14	2233.29	2291.17	2209	2146	2276.5	2189.12	2461.5	2232.67	2233.17	2259	2311.62	2218.5	2177.86	2335	2265	2296.2	2326.22	2338.33	2367.8	2435.43	2285.44	2639.11	2285.88	2368	2488.22	2369.11	2522.33	2421.75	2329.25	2458	2420	2543	2537.43	2519.89	2426.67	2485	2526.71	2326.71	2304.25	2318.5	2708.22	2617	2442.8
	2184.2	2156.6	2209.33	2149.8	2401.11	2161.71	2300.14	2342.17	2240	2177.33	2392.33	2246	2477.67	2263.67	2250.5	2307.33	2385.38	2242.25	2216.71	2371.12	2305	2360	2362.56	2382.44	2413.4	2467.43	2341.89	2719	2296.62	2428.38	2522	2413.78	2580.17	2462.25	2366.5	2463	2461	2627.86	2553.86	2614.11	2430	2577.4	2561.86	2374.57	2266.12	2354.67	2801.56	2683.62	2505.2
	2167.8	2194.8	2271.89	2171.2	2408.11	2171.43	2364	2387.17	2268.89	2167	2345	2293.5	2531.67	2273.33	2291.5	2374.67	2424.38	2254.75	2252.29	2391.12	2291	2417.6	2422.67	2423	2432	2506.29	2391	2789.44	2299.75	2459.56	2578.89	2444.11	2589.5	2525.75	2426.25	2509.25	2481.5	2674.29	2589.57	2633.22	2460.83	2569.8	2593.57	2398.86	2224.75	2357.83	2798.78	2710.62	2563.8
	2136.6	2211.6	2341	2177.4	2360.89	2189.43	2419.86	2413.5	2271.33	2165.67	2381.67	2310	2555.17	2297.67	2303	2437.33	2445.38	2276.5	2269.07	2389.25	2309.67	2424.6	2446.44	2451.44	2473	2517.29	2440.33	2856.89	2321.38	2435	2584.67	2467.78	2593	2502	2413.75	2500.75	2491.5	2712.71	2570.43	2647.89	2453.83	2588.8	2603.57	2405.57	2215.38	2381.67	2753.22	2729.38	2587.6
	2152.4	2227.6	2350.56	2182.2	2343.22	2209.57	2401.57	2450.5	2297.67	2187.67	2420.67	2314.62	2552.83	2328.5	2319	2472.83	2443.75	2279.5	2266	2408	2294	2451	2443.44	2463.44	2443.4	2532.29	2448.44	2879	2302.62	2378.25	2579.78	2466.78	2640.17	2496.75	2404.25	2472.75	2504.75	2729.14	2517.57	2679.33	2420.83	2560.2	2565	2424.71	2187.62	2368	2730.22	2692.5	2565.8
	2149.4	2251.6	2335.11	2186.2	2338.44	2254.71	2397.43	2476.67	2307.11	2181.67	2415.33	2301	2546.5	2330	2319.33	2477.33	2467.12	2270.5	2268.43	2381.62	2304.33	2465	2447.56	2469.89	2466.4	2517.71	2404.89	2860.11	2254.12	2306.25	2549.11	2464.22	2672.17	2476.5	2367.25	2462	2465	2706.43	2445.43	2698.56	2387.67	2527	2542.71	2422.57	2166.38	2320.17	2678.78	2614.12	2540
	2153.2	2240.6	2303.89	2163.8	2336.11	2316.29	2368.14	2459.83	2303.22	2178	2413.67	2264.62	2530.5	2301.17	2333.5	2489.5	2431.75	2257.25	2259.43	2347.5	2249.33	2452.4	2430.67	2481.22	2446.2	2504.14	2379.11	2819.89	2194.88	2277	2484.22	2422.44	2633.5	2440	2366.5	2413.25	2400	2694.43	2395.86	2666.56	2347.67	2512.8	2518.71	2411.43	2128.75	2297.33	2583.78	2542.12	2512.8
	2158.2	2246.2	2261.56	2174.4	2308.44	2317.43	2390	2414	2295	2130.67	2370.17	2252.25	2483.17	2296.5	2334.17	2454.83	2436.62	2263.75	2237.86	2312.62	2238	2430	2407.22	2441.33	2433.6	2475.86	2352.33	2742.33	2159.88	2214.62	2412.33	2373.11	2562.5	2410.25	2350.75	2346.5	2381.25	2637	2323.29	2635	2273	2477.4	2460	2374.14	2099.88	2245	2505.56	2489.38	2457.8
	2139.8	2231.2	2286.11	2144.2	2276.67	2285	2372.86	2396	2268	2113.67	2344.83	2240.5	2421	2279.83	2322.83	2421	2433	2267.75	2217	2266.5	2221.67	2399.2	2380.67	2417.78	2426.8	2448.43	2329.56	2635.22	2134	2162	2370.33	2329.56	2490.33	2374.5	2314.75	2316	2342.75	2598.43	2255.71	2569.33	2236.33	2428.2	2411.43	2327.57	2072.88	2207	2432.22	2438.12	2401.4
	2130	2217.4	2277.78	2150	2238	2232.29	2356.29	2339.67	2233	2099	2306.17	2228.25	2378	2263.17	2318	2382.17	2406.38	2251.25	2196.29	2260.38	2197.33	2373.2	2333.33	2389.78	2393	2422.29	2302.67	2566.33	2125.88	2110.12	2331	2326.22	2464.67	2324.5	2271.5	2284.25	2348.75	2542.14	2215.43	2527.78	2174.67	2375.4	2364	2305.43	2053	2176.17	2374	2393.88	2342.8
	2115	2180	2242.33	2147.8	2205.22	2198.29	2364.71	2304.5	2215.11	2095.33	2272.83	2192.62	2320.33	2240	2313.5	2332.67	2369.5	2229.25	2170.43	2216.5	2183.67	2369	2293.44	2382.33	2366.8	2367	2275.67	2518.56	2101.75	2063.25	2287.89	2299.89	2433.17	2263	2207.75	2250.25	2297.25	2463	2179.57	2454	2142.17	2339.4	2310	2257.29	2039.5	2154.17	2335	2361.75	2284.2
	2103.6	2139	2217.56	2142.6	2187.11	2179.71	2351.86	2266.67	2168	2076.67	2233.33	2181.75	2281.67	2225.5	2297.33	2290.67	2336.75	2209.75	2128.43	2166.75	2151.33	2346.6	2288	2344.11	2347.8	2322.57	2232.33	2483	2076.62	2041.25	2250.56	2269.33	2394.83	2230.25	2176.75	2217.5	2293.5	2396.71	2142	2447.78	2117.5	2325.2	2300	2199	2024	2118.5	2295.78	2323	2231.8
	2091.2	2090.6	2196.33	2119.6	2175.22	2161.57	2300.43	2266.67	2115	2075	2217.83	2167.25	2246.5	2182.17	2302.83	2200.83	2279.5	2187.5	2111.43	2111.38	2136.33	2274.2	2185.67	2299.22	2296.2	2294.29	2217.11	2412.11	2069.25	2032.5	2215.33	2226.56	2309.67	2192.75	2125.25	2172.25	2265.5	2343.29	2109.14	2400.44	2089.17	2305.2	2252.57	2164.71	2021.5	2106.83	2249.33	2296.75	2214.4
	2080	2073.2	2168.44	2104.6	2152.78	2171.71	2291.43	2225.67	2094.89	2064	2177	2156.5	2231.83	2143.67	2275	2179	2260	2156.25	2094.57	2072.88	2124.33	2242.8	2157.22	2265.67	2264.8	2253	2194.56	2353.33	2039.88	2013.75	2185.78	2199.11	2256.67	2166	2115.5	2157	2263.25	2303.71	2079.71	2320.89	2098.33	2274.8	2211.43	2127.86	2018.25	2090.17	2226.89	2288.88	2186.4
	2077.5	2040.2	2131.22	2086.4	2123.56	2187	2283.29	2182.5	2070.44	2063	2165.17	2138.62	2217.5	2112.17	2240.67	2169.67	2224.25	2125.75	2061.57	2052.5	2117	2203.4	2136.56	2236	2212.6	2205.43	2143.67	2293.56	2033	2008.5	2187.44	2174.22	2204	2129.5	2079	2128.25	2195.25	2330	2066.86	2308.78	2077.17	2256	2207.71	2107.29	2031.5	2065.33	2204.89	2263.12	2154.2
	2063.8	2034.6	2130	2080.2	2162.89	2151.71	2254.14	2146.17	2055.33	2057	2132.33	2113.38	2198.5	2097	2180.17	2165.33	2190.5	2103.25	2043.86	2029.75	2121.33	2161.8	2127.22	2184.44	2208	2184.43	2114	2262.44	2025.5	2010.38	2174.67	2177.11	2181.17	2111.25	2070.75	2113	2229.25	2186	2075.43	2317.28	2094.5	2244	2185.29	2085.43	2024.75	2070.33	2187	2263.38	2136.4
	2063	2019.8	2067.11	2076.8	2113.56	2095.86	2220.43	2139.5	2032.33	2030.67	2126.5	2136.19	2179.17	2071.5	2153.5	2153.83	2159.62	2099	2026.57	2035.12	2126.67	2142.2	2114.44	2155.56	2189.8	2174.43	2109.33	2251.67	2021.38	2008.88	2163.44	2163.78	2158.17	2102.75	2071.75	2105	2211.5	2193.14	2087	2314.22	2102.83	2238.2	2200.14	2077.71	2066.12	2071	2181.78	2240.5	2128
	2060.8	2025.8	2036.11	2074.4	2117.11	2078	2186.14	2122.5	2026.78	2029.67	2137.5	2081	2160	2070	2137.67	2138.17	2155.12	2080.25	2032.71	2031.12	2109	2113.6	2112.22	2155.89	2208.2	2171.71	2089.78	2244.11	2027.12	2021.38	2170.44	2143.44	2171.17	2100	2069.75	2096.5	2229	2184.71	2084.71	2316.89	2102.67	2241	2238.71	2065.43	2097.38	2075.17	2208.33	2236.38	2142
	2083.6	2029.2	2036.67	2095.6	2119.22	2063.43	2163.57	2116.33	2018.11	2026.33	2149.5	2074.62	2163.83	2060.5	2113.33	2123.67	2157.12	2076.5	2024.86	2038.38	2121.33	2122.8	2107	2232.33	2208.4	2172.71	2075.67	2257	2046.25	2024.75	2179.67	2132.33	2188.67	2123.5	2093.5	2097.75	2207.25	2220.29	2109.29	2303.11	2128.33	2249.2	2279.43	2082.86	2153	2078	2214.11	2259.25	2152.6
	2068.4	2023.6	2027.78	2103.2	2130.56	2045	2155.86	2123.33	2026.22	2038.33	2168.17	2069	2169.83	2061.83	2115.67	2115.5	2145	2086	2036.57	2055.38	2153.33	2110.4	2103.33	2199	2246.4	2173.29	2096.22	2290.11	2047	2055.88	2208.56	2145	2211.83	2156.25	2120.5	2108	2240	2234.43	2152.57	2300.22	2148.67	2261.6	2315.14	2111.57	2188.62	2098.33	2253.11	2269	2171.2
	2066.4	2024	2032.44	2107.2	2137.33	2049.14	2144.71	2148.83	2028.33	2043	2191.5	2075.88	2176.5	2079.5	2109.5	2111	2235.88	2101	2030.71	2079.75	2164.67	2135.4	2113	2196	2256.4	2188	2108	2311	2072.62	2110.38	2221.56	2161.89	2225.5	2184	2140.5	2149	2283.75	2269.71	2201.43	2302.44	2196	2273	2326.43	2136.14	2225.62	2134	2282.11	2309.75	2201.6
	2083.6	2042	2043.56	2119.4	2153.78	2064.86	2131	2176.33	2029.11	2048	2252.67	2104.88	2200.83	2085.33	2111.83	2139.83	2174.88	2281.75	2047.14	2092.75	2185.33	2150.4	2137.22	2215.44	2275.8	2197.86	2151.56	2364.56	2096.5	2144.88	2279.89	2192.22	2245.33	2206	2160.25	2177.5	2296.5	2304.86	2239.57	2369.22	2229.83	2293.2	2361.14	2167.43	2253.62	2165.67	2364.33	2380.25	2272.2
	2073.8	2065	2062.67	2139.8	2184.67	2081.29	2129.57	2215.83	2051.22	2064.33	2292.33	2125.12	2233.83	2093.67	2133.92	2174.17	2197.88	2175	2072.43	2125	2182.67	2174.4	2162.89	2242.67	2335	2223.43	2153.44	2406.78	2141.75	2179.5	2319.44	2234.33	2264.17	2268.75	2205.25	2222.5	2339.25	2343	2311	2418.56	2268.5	2327.4	2400.43	2204.43	2285.12	2208.5	2432.22	2393.75	2333.8
	2082	2069.2	2072	2176.6	2238.94	2082.29	2151.29	2230.5	2093.11	2087.33	2349.17	2143.62	2283	2119.33	2265.33	2203.83	2219.5	2183.75	2096	2154.12	2215.33	2202.8	2203.56	2259.33	2371.4	2258.29	2187.33	2422	2151.88	2207.5	2338.44	2270.22	2292.5	2277	2273	2261	2377.25	2382.71	2348.14	2464.56	2288.17	2381.2	2437.29	2258.86	2266.75	2218.17	2500.89	2469.38	2381.2
	2103.4	2103.4	2093.11	2209.4	2242.22	2095.43	2177.29	2253.83	2117.22	2083.33	2403.67	2172.25	2308.17	2153.5	2162.83	2258.83	2260.5	2228	2134	2180.5	2227	2227.8	2277.67	2292.44	2396.6	2296.14	2230.89	2439.44	2176.5	2278.12	2360.78	2302.78	2315.33	2333.25	2319	2288.5	2386.25	2459.86	2379.57	2518.22	2327.83	2426.6	2476.57	2320.43	2238.62	2249.83	2582.44	2493.25	2437.6
	2111.4	2113.4	2091.78	2201.2	2270.89	2117.86	2188.43	2283.83	2160.89	2086.33	2430	2194.75	2340.83	2188.83	2185.33	2284.33	2278.75	2250	2151.86	2223.25	2233	2252.6	2321	2314.22	2405.6	2314.43	2279	2470.44	2197.62	2302.62	2388.11	2347.33	2314	2318.25	2352.25	2357	2398.25	2500.86	2409.43	2543.78	2343.83	2442.8	2519.43	2371.71	2221	2280.5	2615.67	2520.62	2472.4
	2101.4	2140.6	2111.67	2227.8	2285.44	2120.14	2211	2322.33	2181.22	2100.33	2464.17	2206.38	2385.5	2230.83	2212.33	2320.67	2285.38	2276.5	2174.86	2236.25	2251.67	2280.6	2324	2329.11	2429.6	2339.43	2327.22	2502.33	2199.25	2313.12	2417.44	2375.67	2340.17	2352.25	2370.5	2381	2421.25	2540.57	2428.29	2552	2330.33	2479.2	2524	2408.43	2198.62	2294.33	2635.89	2548.25	2516.4
	2106	2180.2	2129.67	2228.4	2303.22	2148.29	2241.71	2351	2211.22	2111.33	2464.33	2222.25	2402.17	2245.33	2260.5	2364.5	2297.88	2318.25	2187.43	2231.88	2247.33	2307.2	2359.67	2352.78	2449	2374	2360.33	2537.11	2184.62	2294.62	2411.11	2389.11	2374.83	2381.5	2378.25	2434.25	2407.75	2553.29	2398.71	2591.67	2302.33	2487.4	2510.14	2441	2165.62	2300.83	2632.89	2552.12	2550.6
	2108.8	2181.2	2141.78	2221.8	2302.78	2163.71	2253.86	2349.5	2218.22	2153.17	2469.33	2226.62	2404	2257.83	2264.5	2399	2342.38	2314.25	2211.36	2237.75	2281	2316.6	2361.33	2363.56	2451.8	2387.86	2381.89	2545.67	2174.12	2292.88	2414.56	2407.22	2395.83	2429	2364.5	2436.25	2402.75	2581.43	2354	2580.22	2303	2484.6	2505.43	2468.86	2145.88	2286.17	2627.56	2541.62	2579
	2093.8	2201.2	2160.33	2209.8	2295.44	2172.86	2252.86	2343.83	2225.22	2113.67	2451.33	2230.75	2387.17	2280.83	2292.17	2387	2353.75	2317	2215.43	2243.25	2269	2328.8	2375.56	2349.67	2406.2	2375.86	2393.44	2565.22	2160.25	2273.88	2403.11	2412.22	2408	2411.5	2353.5	2408.25	2389.75	2553.14	2336.71	2542.22	2282.67	2465.9	2476.43	2458	2122.38	2269.83	2585	2484.12	2580.8
	2102	2171	2159.89	2194	2272.22	2183.71	2226.86	2350.17	2227.44	2100	2442.83	2206.88	2365.67	2265.5	2309.33	2387.83	2339.62	2313	2214.43	2232.5	2266.67	2312.6	2366	2340.11	2409.4	2354.71	2374.67	2531.56	2157.62	2247.38	2382.78	2400.11	2414.33	2388.25	2331.5	2405.5	2353.25	2534.57	2305.86	2516.44	2245.5	2419	2438.57	2411.14	2100.38	2237	2533.22	2429	2570.2
	2115.8	2172	2161.56	2197.2	2247.56	2190.29	2222.14	2334.67	2236.44	2094.33	2422.33	2196.88	2358.67	2252.83	2297.17	2364.67	2324.62	2303	2208.43	2219.25	2254.33	2328.6	2349.78	2333.89	2373.2	2340.57	2382.67	2511.56	2129	2226.5	2333.56	2389.56	2400.33	2351.5	2297	2393.75	2349	2463.86	2260.86	2504.11	2204.83	2376.6	2388	2364.86	2069.12	2202.67	2481.89	2379.88	2518.2
	2125	2152	2161.78	2181.8	2213.89	2211	2209.14	2314.83	2231.11	2080.33	2396.67	2180.62	2334.33	2239.67	2294.83	2362	2304	2289.5	2184.29	2195.75	2228	2319.8	2318.78	2321.33	2345.4	2328	2369.89	2442.56	2103.62	2206.62	2310.67	2351.67	2384.33	2313.75	2269.25	2324	2322.5	2454.29	2219.29	2463.89	2185.5	2318.6	2344.57	2347.29	2056.38	2154.67	2430.22	2330.12	2466.6
	2139.1	2138.2	2160.11	2161.2	2213.56	2204.86	2190	2300	2191.89	2066.33	2367.67	2166.5	2332.33	2223.67	2294.33	2346	2277.25	2290.5	2171.43	2179.62	2209	2296.2	2304.11	2300.11	2307.2	2300.43	2323.78	2415.33	2078.5	2162.25	2279.22	2302	2351.17	2268.25	2241.5	2288.5	2270.25	2387.71	2170.43	2413.89	2161.67	2280	2283.43	2328.14	2032.5	2123.5	2355.11	2269.25	2398.8
	2141.6	2135.2	2161.56	2147	2198.89	2202.29	2188.86	2264.67	2184.22	2064.33	2343.67	2154.12	2314.5	2194.83	2274.5	2313.5	2274.25	2261.75	2149.14	2142.5	2199	2281	2332.67	2273.11	2274.4	2269.43	2286.22	2397.78	2060.88	2153.62	2237.33	2248.89	2336.5	2249.5	2203.25	2239	2254.5	2346.57	2147.57	2363.78	2142	2240	2244.14	2279.43	2018.75	2098.83	2298.78	2217.88	2336.8
	2133.4	2121	2150.56	2097.2	2179.78	2180	2177.29	2246	2162.67	2059.33	2311.17	2134.12	2265.83	2177.83	2243	2288.83	2240.38	2230.25	2125.57	2117.12	2180	2277.6	2237.44	2252.11	2254.8	2230.71	2257.22	2357.56	2029.38	2108.38	2189.67	2219.44	2295	2231.75	2171.5	2204.5	2211	2308.14	2110.71	2308.78	2125	2202.8	2221	2249.14	2007.75	2070	2246.67	2185.38	2271
	2122.8	2093.2	2130.44	2074.6	2160.67	2143.71	2166.29	2205.17	2141.44	2040.67	2283.5	2118.62	2231.67	2148.67	2221.83	2270	2223.5	2217	2103.43	2079.62	2166.67	2249.8	2196.89	2218.56	2211.6	2202.86	2250.33	2306.78	2018	2086.12	2158.78	2201.78	2245	2193.5	2135.5	2177.5	2173.25	2270	2081	2251	2107	2171.8	2163.57	2223.71	2002.62	2047.5	2200.67	2148.25	2215.4
	2122	2082.6	2100.78	2067	2135.33	2121.71	2135.14	2178.17	2119.56	2027.67	2250.33	2104.88	2213.67	2126.5	2189.5	2238.5	2199	2182.5	2071.71	2045	2149.33	2222	2154.56	2197.78	2194.2	2174.43	2223.78	2282.56	2004.5	2046.12	2136.33	2167.22	2201.5	2162.75	2105.5	2139	2158	2236	2060.14	2209	2078.5	2146	2149.57	2189.14	1996.25	2022.5	2150.44	2107.62	2157.8
	2119.2	2057.2	2079	2048.8	2108.33	2108	2106.71	2124.83	2103.78	2020.33	2222.83	2076.75	2184.83	2105	2181.67	2185.33	2182.62	2160.25	2062.29	2040.38	2122.33	2208.8	2129.56	2175.78	2161	2150.57	2185	2237.11	1986.25	2041.88	2109	2145	2152.17	2139.75	2092.75	2104.5	2143	2206.43	2041.71	2176.11	2053.17	2127.8	2137.29	2148.86	1993.12	2010.5	2117.67	2101.25	2116.6
	2089.2	2039.6	2062.56	2049.6	2093.44	2096.86	2070.43	2116.5	2084.67	2006.67	2196	2066.75	2158.83	2084.17	2155.17	2159.33	2141.75	2137.25	2042.57	2021.25	2090	2172.4	2125.89	2154.22	2160	2133.57	2174.44	2225.67	1992.12	2030	2103.67	2123.89	2148.17	2117.5	2080.5	2088.5	2138.75	2168.43	2036	2167.22	2040.5	2127	2113.57	2139.71	1994.25	2000.5	2118.33	2086.12	2102
	2090.8	2036	2035.44	2055	2073	2069.71	2056	2104.5	2060.89	2003.67	2181.5	2053	2147.5	2073.17	2128.17	2139	2115.5	2132.25	2030.71	2006.25	2081.33	2158.4	2093	2127.67	2159.6	2111.43	2172.78	2210	1980.5	2013.62	2106.78	2122.89	2124.17	2099.75	2065.5	2076	2110	2150.29	2026.43	2145.22	2026.5	2112.4	2097.14	2125.43	2002.25	1999.17	2099.56	2079.5	2088.8
	2071.4	2014	2024.89	2042	2050.78	2042.14	2044.57	2081.67	2043	1991.67	2150.17	2038.75	2118.33	2061	2104.67	2124.83	2087.5	2126	2017.29	1999.38	2084.33	2147	2082.89	2116.67	2165	2100.71	2165.44	2201.67	1993.12	2009.75	2095.67	2121.78	2124.67	2091.25	2063.75	2067.75	2108.75	2141	2029.71	2133.78	2033	2112.4	2078.86	2119	2016	2007.67	2084.11	2075.38	2072
	2063.4	2018.2	2012.33	2041	2040	2030.14	2034.86	2061	2036.89	1988.67	2128.17	2035	2112.67	2050.33	2084.5	2104.5	2073.12	2130.75	2012.14	1994.62	2074.33	2120.6	2072.11	2109.89	2158.2	2074	2156.44	2181	1986.75	2080	2104.89	2107.44	2106.17	2093.75	2057.5	2052	2105.25	2124.14	2034	2134.33	2036.5	2114	2075.71	2103.86	2028.62	2010	2090.78	2087.75	2062
	2066	2010.2	2007.78	2029.8	2032.11	2033.43	2032.57	2052.83	2024.44	1980.67	2120.33	2029.12	2114	2045.5	2071.33	2079.33	2077.38	2120.5	2006.43	2001	2064.33	2100.8	2078.33	2114.22	2160	2085	2143.78	2179.67	1992.75	2008.25	2122	2115.89	2117.83	2088.75	2067.25	2076.75	2095.5	2125.14	2045.71	2142	2050.83	2119.4	2109.29	2120.14	2046	2027.83	2099.89	2095.5	2093.2
	2060.4	2012.8	1999.78	2034	2032	2028.29	2042	2054.5	2015	1990	2143.5	2022.12	2114.17	2043.83	2060.67	2069.67	2070	2100	2001.14	2010.88	2083.33	2114	2072.89	2124.11	2184.6	2086.14	2156.44	2205.22	2000.88	2017.62	2150.78	2134.56	2129.5	2121.25	2078.5	2066.5	2124.75	2136.86	2063.29	2152.56	2059.17	2124.8	2162.14	2112.43	2065	2051.33	2119.89	2125.5	2125.4
	2047.8	2003.8	1999.33	2036.6	2026.56	2034	2037.86	2046.83	2021.56	2001.67	2153.17	2023.5	2113.17	2052.83	2057	2049.17	2068.25	2116.75	2011.71	2018.88	2087	2103.4	2065.44	2136.67	2193.6	2094	2168.33	2214.56	2013.5	2030.38	2158	2138.67	2132.5	2129.25	2099.25	2086.25	2123.75	2167.29	2102.14	2188	2084.33	2154.2	2179.57	2118.71	2076.62	2060.17	2165.67	2173.62	2161.6
	2051.8	2014.6	2005.33	2046.8	2028.78	2030.86	2041.57	2066.5	2024.56	1998	2183	2033.62	2110.5	2061.33	2049.83	2058.33	2068.62	2108	2010.29	2041.88	2087	2094	2091.89	2147.56	2216.6	2106.57	2182.44	2217.56	2027.25	2051.38	2183.22	2143.67	2150.5	2153.75	2130.25	2108.75	2125	2197.43	2112.71	2210.56	2104.33	2190.4	2228.86	2134.86	2088	2068.83	2201.22	2191	2218.4
	2049.6	2004.6	1996.89	2053.8	2031.89	2037.86	2054.29	2083.17	2027.78	2000	2216.17	2036.25	2118	2067.67	2060.5	2064	2066.75	2115.5	2022.57	2043.25	2105	2114.2	2101.22	2164.11	2237.6	2121.71	2206.11	2226.33	2052.25	2066.5	2187.56	2168.89	2169.5	2193	2147.25	2137.25	2169.75	2223.14	2137.14	2230.56	2129.67	2201	2247.71	2152.43	2089.88	2097.5	2239.78	2220.75	2235
	2059.2	2013	2015.56	2069.4	2040	2036.86	2047.71	2107.33	2028.33	2006	2226.17	2040.75	2120.5	2064.83	2071.33	2066.5	2089.88	2121.75	2034	2065.75	2095.67	2122.2	2122.11	2198.11	2270.4	2144.43	2201.56	2230.89	2057.12	2101.88	2202.33	2194.89	2178.83	2216.5	2162.5	2147.25	2172.25	2244.43	2147.43	2247.67	2144.83	2219.6	2272.29	2181.86	2100.25	2111.17	2277.56	2257.62	2236.4
	2050.2	2024.4	2011.89	2089.2	2045.89	2053	2049.71	2126.33	2042.33	2016.67	2241.5	2052.25	2129.5	2083	2067	2080.67	2081.5	2136.25	2036.14	2088.5	2099.33	2138.8	2123.33	2202.67	2275.2	2147	2200.11	2253.56	2068.88	2126	2215.22	2228.22	2189.17	2250.75	2177.75	2194.5	2193.75	2256.29	2178.71	2255.89	2147.67	2259.2	2275.86	2209.71	2094.25	2151.5	2310.44	2294.75	2289.8
	2072.8	2018.6	2022.11	2088	2052.22	2063.86	2055.43	2132.5	2050.33	2033.67	2212	2057.25	2122.17	2092.5	2071.83	2090.5	2101.75	2146.5	2041.14	2102.75	2132	2128.2	2135.78	2217.56	2288	2152.71	2198.33	2253.56	2093.5	2144.88	2231.44	2253.56	2200	2248.5	2204.75	2218.75	2209.75	2252.71	2186	2276.56	2177.33	2258.2	2290.71	2212.29	2097.12	2197.5	2346.56	2304.38	2329.2
	2079.6	2018.8	2019	2087.8	2047.89	2058.29	2047.14	2146	2061.22	2030.33	2206.5	2059.12	2141.83	2085.5	2082	2093.83	2118.38	2145	2051.86	2120	2119.33	2125.6	2158.11	2206.11	2266.8	2159.14	2213.44	2248.33	2110	2167.5	2238.67	2254.89	2211.17	2269.25	2203.25	2227	2205.25	2262	2198.14	2271.22	2187.33	2414.8	2290	2224.29	2107	2222.17	2376.22	2320.62	2349
	2089.8	2042	2025.22	2076.8	2042.78	2055	2052.86	2155.17	2072.78	2050	2173.17	2057.25	2130.5	2105.5	2081	2105.83	2122.38	2153.25	2060.43	2133.25	2131	2126	2156.56	2195.44	2256.2	2155	2222.22	2250	2112.75	2167.12	2239.78	2269.56	2195	2232	2187	2264.25	2213.25	2259.71	2206.29	2283.22	2198.83	2256.4	2273.86	2228.71	2092.5	2232.17	2366.22	2317.5	2366.8
	2093.6	2036.6	2025.33	2083	2044.22	2050.14	2056	2160.5	2079.89	2045.33	2151.67	2063.5	2135	2105.67	2094.5	2099.83	2121.62	2148.25	2062	2133	2133.67	2123.2	2158.22	2183.33	2239.4	2156.43	2232	2250.67	2102.38	2201.62	2234.33	2261.67	2208.33	2268.25	2193.75	2266.75	2196	2257.29	2207.86	2267.78	2195.67	2266.4	2268.43	2210.14	2082.75	2228.83	2365.11	2291.88	2336.6
	2090	2046.4	2026.78	2073.4	2052	2058.71	2053	2155.5	2081.22	2054.33	2148.83	2055.62	2114.5	2108.17	2094.5	2103.33	2131.25	2149.5	2069.29	2138.38	2136.33	2110.6	2142.44	2172.11	2233.4	2148.57	2225.67	2234.44	2092.5	2187.88	2234.22	2264.33	2184.17	2238	2193.25	2291.25	2190.25	2239.29	2197.86	2259.78	2197.67	2231	2240	2200.29	2063.88	2214.67	2332.11	2259.62	2436.4
	2080.2	2033.6	2033.67	2075.8	2033.22	2056.57	2045.71	2132.83	2077.67	2049.33	2138.17	2046.75	2106.33	2110.5	2083.17	2095	2126.62	2140.5	2062.29	2143.88	2117.33	2084	2132.67	2167.33	2217.6	2132.57	2226.56	2215.56	2075.12	2178.5	2195.11	2257.56	2175.17	2229.25	2169.25	2268.25	2154.25	2223.29	2170	2223.11	2174.83	2198.4	2208.14	2184.29	2053.12	2186.17	2327.22	2213.38	2308.6
	2074.6	2031	2031.44	2070.4	2032.44	2051.71	2042.14	2097.33	2076.67	2037.67	2112	2051.88	2088.33	2093.67	2086.67	2081	2122	2110.75	2049.86	2128.5	2112.67	2091.8	2114.67	2145.89	2170.2	2116.86	2199	2195.78	2062.75	2165.25	2168	2226.89	2163.33	2191	2127	2249	2161.5	2180.71	2134	2196.89	2157.17	2178	2175.57	2154.43	2039.38	2160.5	2292.78	2179.62	2247.8
	2071.2	2027.4	2032.67	2064.2	2019	2040.43	2046.29	2068	2061.44	2031.33	2082.67	2047.75	2070.33	2088.17	2069	2059	2096.12	2081.75	2042.29	2120.88	2101	2077.8	2098	2126.11	2150.4	2103.43	2182	2159.22	2041.25	2151	2139.11	2192.56	2138.67	2159.75	2114.25	2227	2125.75	2150	2114.29	2159.33	2127.17	2148.4	2138.14	2125	2028.25	2133.83	2257.44	2133.88	2219.4
	2052.8	2023	2025.56	2036	2021.33	2036.86	2030.29	2045.17	2057.78	2022.67	2055.33	2038.12	2062.17	2069	2061.67	2055.33	2094.75	2059	2035.71	2098.12	2070.67	2066.8	2070.78	2103.89	2117.6	2066.14	2155.89	2152	2039.62	2118.88	2110	2168.78	2114.17	2123.75	2090.75	2170.75	2104.5	2130.29	2084	2136.22	2093.83	2126	2100.57	2099.86	2013	2090.5	2209.44	2107.38	2187.8
	2046.6	2008.4	2029.78	2022.6	2008.22	2031.43	2013.29	2028.33	2044.56	2023.33	2042	2025.75	2037.33	2041.67	2047.67	2034.17	2077	2044.75	2024.57	2094	2067.33	2061.4	2056.44	2073.22	2092.4	2063	2129.89	2113.11	2026	2102.12	2093.89	2148.56	2086	2099.25	2080.25	2162.25	2082.25	2109.57	2071.57	2105.56	2085.17	2094.4	2062.57	2091.71	2011.12	2071.33	2160.78	2083.25	2150.8
	2038.8	1998	2005.11	2018.8	1999.78	2019.57	2008.57	2022	2037.22	2025.33	2027.33	2009.75	2024.33	2023.17	2035.83	2016.5	2061.5	2038.75	2009.29	2078.12	2056.67	2027.2	2045.56	2067	2066.4	2041.14	2102.11	2096.78	2006.5	2088.5	2069.44	2116.89	2073.33	2075.75	2057.75	2123	2067.5	2081	2061.71	2080.67	2070.5	2082.8	2054.71	2066.29	2004.38	2049.17	2133.89	2062.25	2089.2
	2027.6	1995.4	2001.22	2009	1993.78	2013.29	1998.71	2003	2014.67	2010.33	2004	1998.38	2009.33	2024	2023.67	1999.33	2047.38	2027	1998.86	2064.12	2039	2030	2026.89	2054.56	2053.4	2037.43	2077.78	2090	1994.62	2053.88	2044.22	2105.78	2045	2064.5	2048.5	2092.75	2055.75	2061.14	2036.43	2070.67	2065.33	2066.8	2034.14	2147.43	2000.5	2035.67	2114.33	2047.62	2075.6
	2013	1983.4	1995.11	1994	1986.33	2001.57	1983.57	1990.17	2003.44	2004.33	1990	1991.25	2000.33	2005.83	2007.33	1988	2040.38	2004.75	1993.71	2044.75	2022	2015.2	2002.56	2047.78	2040.4	2017.14	2057	2081.67	1988	2043.75	2035.11	2080.78	2033.33	2040.75	2033.75	2065	2040	2048.14	2038.71	2043.33	2054.17	2040.8	2024	2037.86	1997.12	2018.67	2086.56	2023.75	2037.8
	2000.4	1979.4	2007.11	1987.2	1973.33	1991.29	1981.29	1984.33	1990.11	2002.33	1981	1985.12	1984.5	1998.67	1999.5	1979.83	2026.5	1999.5	1982.71	2042.38	2025	1997.8	1996.89	2031.89	2035.4	2005.57	2043.56	2076	1982.38	2030.12	2023.56	2053.67	2022.5	2033.5	2010.25	2036	2023.5	2036.57	2019.86	2022.78	2052.17	2040.8	2010.43	2030.43	1999.62	2012.67	2070.22	2025.5	2036
	1998.4	1970	2003.33	1983.2	1971.78	1982	1974	1981.33	1981.33	1989.33	1980.67	1975.38	1980.83	1979.33	1990.5	1975	2011.25	1999.75	1975.71	2035.5	2002.67	1998	1994.33	2019.33	2024.4	2004.29	2027.89	2062.78	1987.25	2009	2023.78	2050.22	2021.67	2030.5	2011.75	2023.5	2013.25	2018.43	2023.43	2013.22	2042.33	2025	2001.57	2020	2001.12	2012.83	2056.89	2019.38	2017.4
	1982.6	1967.6	1992.33	1974	1972.44	1976.71	1964.71	1976.33	1980.78	1980.33	1972.33	1975.25	1975.67	1980	1984.33	1973.67	2003.62	1988.75	1976.43	2023	1999.67	1994.6	1987.67	2004.89	2015	1994.43	2018.22	2046.89	1985.25	1992.88	2031.33	2044.67	2005.17	2007.25	2000.75	2013.25	2021.75	2018.29	2032	2010.44	2043	2026.6	2011.71	2017.71	2013	2022.5	2052.78	2026.25	2015.8
	1976.8	1963.2	1991.11	1970	1963.56	1968.86	1967.29	1967.5	1966.22	1985.33	1965.17	1974.12	1977	1973.5	1980.83	1968.17	1990.38	1979.5	1961.57	2013.12	2001.33	1988.4	1985	2005.67	2018.8	1992.86	2012.78	2032.33	1989.62	1995.5	2029.22	2044.44	2007	2005	2004.5	2029	2020.75	2010.57	2041.71	2009.33	2070	2034.8	2014.57	1999.86	2013.75	2043.5	2060.89	2034.75	2011.6
	1978	1962.6	1985	1962	1956.44	1976.43	1960.29	1963.33	1958.67	1975	1969.83	1968.25	1971.67	1967.17	1976.67	1967.67	1988.62	1986.5	1958.29	2015	1997.67	1984.8	1984.33	1997.72	2028.2	1993	2014.33	2048.22	1997.38	1992.12	2044.89	2037.33	2001.33	2013.5	2005.75	2023.5	2016.5	2005.29	2055.43	2010.78	2092.33	2047.8	2029.71	2011.71	2016.88	2050.33	2070.78	2058.38	2016.8
	1971.2	1965.4	1986	1967.4	1964	1974.14	1964	1968.67	1955.56	1982	1967	1964.25	1960.83	1970	1976.5	1973.33	1983.38	1984	1957.29	2020	2004.67	1987.8	1985.22	1996.78	2035.8	2000	2016.44	2049	2005.25	2005.88	2049	2045.89	2013.5	2013.75	2020.75	2031.5	2031.5	2009	2064.57	2007.56	2100.67	2051.6	2045.57	2013.86	2033.88	2068.17	2085.78	2075.5	2035.4
	1975.2	1965.8	1982.33	1973.6	1962.56	1972.57	1965.71	1959.17	1958.33	1976.67	1972.5	1973.75	1977.5	1969.67	1986	1972.33	1988.5	1975.75	1955.29	2023	2002	1992.4	1991.33	1995.33	2050.4	1994.86	2024	2046.22	2006.75	2000.75	2053.56	2045.33	2015.5	2020	2026	2038.75	2023	2020.57	2089.86	2023.22	2112.83	2071.4	2074.71	2017	2042.62	2076.17	2113.11	2100.38	2061
	1967.4	1958.6	1986.22	1978	1962	1971.71	1966	1969.33	1960.11	1987	1968.5	1979.12	1970.67	1967.67	1983.33	1969.33	1987.75	1995	1961.71	2025	2017	1993	2002.11	2000.56	2060.4	2013.86	2027.22	2058.67	2015.62	2008.25	2068.89	2053.44	2026.5	2020.25	2023	2048.5	2043.25	2024.86	2096.57	2022.89	2106.67	2077	2092.43	2036.43	2054.12	2093.5	2130.44	2120.12	2070.8
	1964.8	1961.4	1987.78	1977.4	1969.78	1979	1969.14	1967.67	1966.78	1983	1964	1977.25	1971.17	1982.83	1987	1971.83	1996.62	1991.5	1962.14	2027.75	2024	1990.6	1999.11	2003.11	2088.2	2015.43	2029.89	2067.44	2028.5	2021.38	2082.44	2067.44	2024.5	2026.25	2041.25	2071.75	2050	2036	2099.71	2029.89	2133.83	2098.8	2110.86	2034.29	2069.62	2117.67	2138.67	2144.88	2079
	1972.8	1962.6	1983.78	1989.2	1965.33	1974.86	1966.86	1970.33	1960	2001	1972.83	1976.88	1969	1985.17	1981.5	1974.33	1999	2001	1958.29	2031.5	2010.67	1993	2002.33	2002.44	2100.4	2026	2036.56	2065.22	2037.12	2033.38	2101.89	2088.44	2042.83	2030.5	2044.25	2088.25	2070.25	2045.43	2123.14	2045.78	2130.17	2105.2	2131.43	2049.71	2069.62	2162.17	2165	2168.88	2107.6
	1973.2	1959.2	1981.89	1993.8	1969	1982.71	1969.57	1970.67	1959.78	2000	1979	1982.38	1976.17	1986.17	1981.83	1974	2013.62	1998.5	1967.71	2040	2020	2000	2005.33	2011.89	2087.2	2031.43	2043.78	2075.78	2050.75	2045.38	2110.89	2094.89	2038.83	2031.5	2050.75	2096.5	2092.75	2050.86	2133.29	2049.11	2164.5	2128.4	2139.86	2047.43	2070.12	2171.33	2177.44	2178.75	2117.2
	1971	1973.8	1979.67	1987.2	1967	1985.57	1970.86	1976	1969.56	1996.33	1981.83	1981.75	1982.17	1990.17	1985.33	1977.67	2012	2004	1968.86	2051	2033.67	2006.8	2008.56	2016	2085	2032.86	2050.44	2074.67	2049.62	2050.12	2121.67	2111.44	2049.17	2241	2053.5	2093	2106	2055.71	2139.14	2063.22	2177.67	2138.4	2148.29	2044.57	2066.12	2193.5	2183.56	2184.38	2111
	1982.2	1962.8	1986.56	1997.6	1960.78	1987.36	1972	1979	1966.89	2009	1974.83	1989.62	1982.83	1992.67	1995	1976.67	2017.38	2050.88	1975.29	2060.5	2039	2003	2013	2012.22	2079.8	2034.14	2059.33	2070.56	2049	2063	2124.11	2117	2055	2035.75	2039	2124.5	2117.75	2064.29	2155.14	2076.89	2184.17	2147	2138.71	2060.43	2056.25	2189.83	2190	2174	2129.4
	1986.6	1973	1990.89	1998	1968.78	1989.86	1976.86	1980.17	1968.78	2005	1981.83	1994.38	1994	1994	1999.83	2091.5	2023.75	2016.25	1974.71	2050.5	2028	2018	2016.22	2024.22	2078.6	2036	2062	2071.11	2047.5	2062.75	2120.33	2121.44	2048.5	2034	2051.5	2117.5	2132.75	2075.57	2156.71	2084	2173.17	2149	2134.14	2055.14	2037.38	2179	2187.67	2168.12	2145
	1973.8	1967.6	1991	2000	1967.33	1995.57	1977.71	1986.5	1969.67	2005.67	1982.5	1989.62	1990	1993	1989.83	1986	2020.25	2010.5	1980.29	2045.38	2037.67	2011.2	2014.78	2025.67	2068	2034	2062.67	2073.11	2040	2077.38	2124	2120.33	2062.5	2052.75	2048.75	2115	2103.5	2064.86	2150.86	2081.78	2164.17	2136.4	2123.86	2057	2040.25	2172.17	2182.11	2164.88	2123.6
	1982	1976.6	1991.33	2003.2	1965.33	1994.71	1981	2016.17	1970.33	2009.33	1987	1990.25	1989	2061.17	1995.17	1992.67	2021.25	2007.25	1987.43	2047.62	2034.67	2016.6	2010.56	2025.11	2060	2028.29	2062.11	2074	2039.38	2071.62	2115.67	2114.11	2047.67	2028.5	2050.75	2117.5	2111.25	2062.57	2125.29	2083.22	2134.5	2137.8	2117.29	2059.86	2027.5	2141.33	2167.78	2148.62	2119.6
	1982	1973.6	1991.67	1997.8	1963.56	1996.29	1978.57	1969	1976	2005	1982.5	1983.5	1979.67	1988.5	1997.17	1993.67	2027.25	2000.25	1987.14	2036.62	2030.67	2004	2016	2018.67	2049.6	2027.43	2051.89	2077.67	2030.75	2069.25	2096.78	2090.22	2052.67	2038.5	2047.75	2102	2097.5	2063	2111.86	2076.67	2134.33	2114.6	2101.86	2039.43	2016.12	2125	2152	2125.75	2114.8
	1973	1967.4	1983	1997	1958.89	1995.29	1969	1979.67	1976	2016	1975.83	1984.12	1982.5	1989.67	1988.17	1983.83	2016.75	2002.25	1978.43	2038.62	2021.33	2006.4	2007.56	2012.67	2038.4	2025	2039.78	2083.33	2019	2064.75	2074.22	2083.11	2043	2040	2043	2072.5	2080.75	2061.14	2099.43	2064.22	2104.17	2104	2082.43	2038.57	2012.38	2102.67	2138.44	2092.5	2093.8
	1969	1967.4	1979.33	1989.4	1962.44	1983.71	1966.43	1970.67	1977.22	1995.33	1976.5	1978.38	1993.67	1987	1987.67	1985.5	2021.38	1994.75	1979.29	2025.38	2020	2007.2	2003.78	2009.67	2030	2167.14	2034.44	2072.33	2007.94	2051	2064.44	2073.11	2041.33	2028	2040.5	2062.75	2064.75	2057.43	2073.29	2059.33	2086	2089.2	2059.14	2041.57	1997.38	2083	2109	2077.25	2077.2
	1971.2	1956.6	1978.11	1977	1956.89	1976.57	1972	1957.83	1970.56	1985.33	1971	1979.38	1984.67	1973.17	1981.67	1979.5	2010.75	1985	1987.43	2022.62	1994.67	2001.4	2007.44	1997.22	2020.2	2008.43	2024.56	2060.44	2008.25	2039	2046.56	2053.44	2028.33	2024.5	2024	2049.75	2066.25	2043.43	2051.29	2048	2080	2065.2	2045.43	2032	2001	2055.83	2085.56	2056.12	2064.6
	1965	1965.2	1970	1971	1955.11	1975	1964.71	1961.33	1968.44	1973	1978.17	1974.38	1974.33	1978.67	1980.5	1970.67	2004.62	1988.75	1980	2007.75	2002	1992.6	1994.44	1985.89	2004.6	2005.29	2017.22	2048.67	1993.75	2019.38	2035.22	2044.11	2023.83	2018.75	2034.5	2049.5	2042.25	2045.71	2043	2021.22	2061.83	2046.4	2028	2020.57	1997.12	2033.83	2063.67	2041.12	2044.8
	1956.6	1958.4	1965.89	1965.6	1957.11	1973.57	1966.14	1962	1974.67	1992.67	1969.5	1966.38	1979.67	1971.17	1969.83	1975.67	1992.75	1977.5	1973.29	2003.75	1997.67	1991.8	1991.22	1983.89	2001.8	2006.29	2004.67	2038.44	1992.38	2007.38	2023.78	2031.33	2020.33	2014	2009.75	2032.75	2023.5	2031.71	2023.14	2009.89	2053.67	2026.6	2015	2017.86	1989.75	2016.67	2046.56	2023.12	2022
	1956.4	1959.4	1964.56	1959.4	1955.22	1963.43	1956.86	1955.5	1965.89	1986.67	1974	1968.12	1970	1970.5	1970.5	1969	1980.5	1974	1965	1992.62	1985.67	1980.8	1987.22	1974.22	2001	1994.71	2005.78	2024.44	1977.62	1996.62	2002.11	2025	2012.5	2003.5	2002	2012.25	2010	2016.86	2010	2004	2024.67	2021	1996.43	2009.57	1987.12	2009.67	2030.22	2003.38	2001.6
	1958.4	1958	1960	1960.4	1948.89	1965.57	1960.14	1959.33	1961.44	1961.67	1970.17	1963.88	1967.17	1966.17	1963.67	1969.5	1971.25	1964.75	1954.86	1983.75	1980.33	1981.4	1979.78	1974	1975.4	1988.29	1986.89	2020.22	1976.5	1988	1994.44	2012.56	2007.17	2006.75	1997.5	2005	2001	2019.14	2006.43	1998.11	2022.33	1988.4	1996.14	2005.29	1982.62	1996.5	2028.11	1994.12	1997
[truncated: 150 more columns]

## Sheet: Raw Time
Time	ZT	ExT
17.0333	15.0333	21.0333
18.0333	16.0333	22.0333
19.0333	17.0333	23.0333
20.0333	18.0333	0.0333333
21.0333	19.0333	1.03333
22.0333	20.0333	2.03333
23.0333	21.0333	3.03333
24.0333	22.0333	4.03333
25.0333	23.0333	5.03333
26.0333	0.0333333	6.03333
27.0333	1.03333	7.03333
28.0333	2.03333	8.03333
29.0333	3.03333	9.03333
30.0333	4.03333	10.0333
31.0333	5.03333	11.0333
32.0333	6.03333	12.0333
33.0333	7.03333	13.0333
34.0333	8.03333	14.0333
35.0333	9.03333	15.0333
36.0333	10.0333	16.0333
37.0333	11.0333	17.0333
38.0333	12.0333	18.0333
39.0333	13.0333	19.0333
40.0333	14.0333	20.0333
41.0333	15.0333	21.0333
42.0333	16.0333	22.0333
43.0333	17.0333	23.0333
44.0333	18.0333	0.0333333
45.0333	19.0333	1.03333
46.0333	20.0333	2.03333
47.0333	21.0333	3.03333
48.0333	22.0333	4.03333
49.0333	23.0333	5.03333
50.0333	0.0333333	6.03333
51.0333	1.03333	7.03333
52.0333	2.03333	8.03333
53.0333	3.03333	9.03333
54.0333	4.03333	10.0333
55.0333	5.03333	11.0333
56.0333	6.03333	12.0333
57.0333	7.03333	13.0333
58.0333	8.03333	14.0333
59.0333	9.03333	15.0333
60.0333	10.0333	16.0333
61.0333	11.0333	17.0333
62.0333	12.0333	18.0333
63.0333	13.0333	19.0333
64.0333	14.0333	20.0333
65.0333	15.0333	21.0333
66.0333	16.0333	22.0333
67.0333	17.0333	23.0333
68.0333	18.0333	0.0333333
69.0333	19.0333	1.03333
70.0333	20.0333	2.03333
71.0333	21.0333	3.03333
72.0333	22.0333	4.03333
73.0333	23.0333	5.03333
74.0333	0.0333333	6.03333
75.0333	1.03333	7.03333
76.0333	2.03333	8.03333
77.0333	3.03333	9.03333
78.0333	4.03333	10.0333
79.0333	5.03333	11.0333
80.0333	6.03333	12.0333
81.0333	7.03333	13.0333
82.0333	8.03333	14.0333
83.0333	9.03333	15.0333
84.0333	10.0333	16.0333
85.0333	11.0333	17.0333
86.0333	12.0333	18.0333
87.0333	13.0333	19.0333
88.0333	14.0333	20.0333
89.0333	15.0333	21.0333
90.0333	16.0333	22.0333
91.0333	17.0333	23.0333
92.0333	18.0333	0.0333333
93.0333	19.0333	1.03333
94.0333	20.0333	2.03333
95.0333	21.0333	3.03333
96.0333	22.0333	4.03333
97.0333	23.0333	5.03333
98.0333	0.0333333	6.03333
99.0333	1.03333	7.03333
100.033	2.03333	8.03333
101.033	3.03333	9.03333
102.033	4.03333	10.0333
103.033	5.03333	11.0333
104.033	6.03333	12.0333
105.033	7.03333	13.0333
106.033	8.03333	14.0333
107.033	9.03333	15.0333
108.033	10.0333	16.0333
109.033	11.0333	17.0333
110.033	12.0333	18.0333
111.033	13.0333	19.0333
112.033	14.0333	20.0333
113.033	15.0333	21.0333
114.033	16.0333	22.0333
115.033	17.0333	23.0333
116.033	18.0333	0.0333333
117.033	19.0333	1.03333
118.033	20.0333	2.03333
119.033	21.0333	3.03333
120.033	22.0333	4.03333
121.033	23.0333	5.03333
122.033	0.0333333	6.03333
123.033	1.03333	7.03333
124.033	2.03333	8.03333
125.033	3.03333	9.03333
126.033	4.03333	10.0333
127.033	5.03333	11.0333
128.033	6.03333	12.0333
129.033	7.03333	13.0333
130.033	8.03333	14.0333
131.033	9.03333	15.0333
132.033	10.0333	16.0333
133.033	11.0333	17.0333
134.033	12.0333	18.0333
135.033	13.0333	19.0333
136.033	14.0333	20.0333
137.033	15.0333	21.0333
138.033	16.0333	22.0333
139.033	17.0333	23.0333
140.033	18.0333	0.0333333
141.033	19.0333	1.03333

## Sheet: Smoothed Data
Cell:	1	2	3	4	5	6	7	8	9	10	11	12	13	14	15	16	17	18	19	20	21	22	23	24	25	26	27	28	29	30	31	32	33	34	35	36	37	38	39	40	41	42	43	44	45	46	47	48	49
	2259.19	2445.97	2497.27	2353.32	2773.56	2416.89	2432.09	2426.67	2223.91	2244.41	2743.8	2460.04	2633.84	2637.32	2801.77	2693.63	2616.69	2457.94	2222.27	2398.35	2519.3	2849.36	2484.81	2858.46	2863.84	2971.1	2627.17	3100.98	2369.24	2313.84	2615.04	2662.87	3279.97	2574.72	2426.26	2720.33	2875.23	2934.11	2579.59	2999.88	2473.4	2998.6	3031.53	2516.82	2316.84	2408.37	2965.31	3078.46	2767.78
	2258.23	2444.4	2494.83	2352.06	2770.32	2415.07	2430.63	2425.6	2222.86	2243.22	2739.92	2458.63	2631.51	2634.68	2799.1	2690.88	2613.9	2456.41	2221.53	2396.42	2517.43	2845.49	2482.28	2854.63	2860.17	2966.44	2624.35	3096.07	2367.5	2312.15	2612.29	2660.08	3274.43	2572.37	2424.07	2716.92	2872.56	2929.05	2576.54	2995.93	2470.83	2994.6	3025.49	2514.09	2315.23	2406.32	2960.02	3073.22	2763.58
	2257.27	2442.82	2492.39	2350.8	2767.08	2413.26	2429.17	2424.54	2221.81	2242.04	2736.05	2457.21	2629.18	2632.06	2796.44	2688.14	2611.1	2454.87	2220.8	2394.49	2515.56	2841.63	2479.75	2850.81	2856.51	2961.79	2621.53	3091.17	2365.76	2310.46	2609.54	2657.3	3268.89	2570.02	2421.89	2713.51	2869.9	2924	2573.49	2991.98	2468.27	2990.61	3019.46	2511.36	2313.61	2404.26	2954.75	3067.99	2759.39
	2256.31	2441.25	2489.95	2349.55	2763.85	2411.44	2427.71	2423.47	2220.76	2240.85	2732.18	2455.8	2626.86	2629.43	2793.79	2685.39	2608.31	2453.34	2220.06	2392.56	2513.69	2837.78	2477.23	2846.99	2852.85	2957.14	2618.71	3086.28	2364.03	2308.78	2606.8	2654.53	3263.36	2567.68	2419.71	2710.11	2867.24	2918.95	2570.45	2988.05	2465.7	2986.62	3013.44	2508.63	2311.99	2402.21	2949.49	3062.77	2755.21
	2255.35	2439.68	2487.52	2348.29	2760.63	2409.63	2426.26	2422.41	2219.71	2239.67	2728.32	2454.39	2624.53	2626.8	2791.13	2682.65	2605.53	2451.81	2219.33	2390.64	2511.82	2833.93	2474.71	2843.18	2849.2	2952.5	2615.9	3081.4	2362.3	2307.1	2604.06	2651.75	3257.84	2565.34	2417.53	2706.72	2864.58	2913.92	2567.42	2984.11	2463.14	2982.64	3007.44	2505.91	2310.38	2400.16	2944.23	3057.56	2751.03
	2254.38	2438.11	2485.09	2347.04	2757.4	2407.81	2424.8	2421.35	2218.66	2238.48	2724.46	2452.98	2622.21	2624.18	2788.48	2679.91	2602.74	2450.28	2218.6	2388.72	2509.95	2830.09	2472.19	2839.37	2845.56	2947.87	2613.08	3076.53	2360.56	2305.41	2601.32	2648.98	3252.33	2562.99	2415.35	2703.32	2861.93	2908.89	2564.38	2980.18	2460.58	2978.66	3001.45	2503.19	2308.76	2398.11	2938.99	3052.36	2746.86
	2253.42	2436.54	2482.66	2345.79	2754.18	2406	2423.34	2420.29	2217.61	2237.3	2720.61	2451.57	2619.89	2621.57	2785.83	2677.18	2599.96	2448.75	2217.87	2386.8	2508.08	2826.25	2469.67	2835.57	2841.92	2943.25	2610.27	3071.67	2358.83	2303.73	2598.59	2646.22	3246.83	2560.66	2413.18	2699.94	2859.27	2903.88	2561.35	2976.26	2458.03	2974.69	2995.47	2500.47	2307.15	2396.06	2933.75	3047.16	2742.7
	2252.46	2434.97	2480.24	2344.53	2750.97	2404.19	2421.89	2419.22	2216.57	2236.12	2716.77	2450.17	2617.57	2618.95	2783.19	2674.44	2597.19	2447.22	2217.13	2384.88	2506.22	2822.42	2467.16	2831.78	2838.28	2938.63	2607.47	3066.81	2357.11	2302.05	2595.85	2643.45	3241.34	2558.32	2411.01	2696.56	2856.63	2898.87	2558.33	2972.35	2455.47	2970.72	2989.5	2497.76	2305.54	2394.02	2928.53	3041.98	2738.54
	2251.5	2433.4	2477.81	2343.28	2747.76	2402.38	2420.43	2418.16	2215.52	2234.94	2712.93	2448.76	2615.26	2616.34	2780.55	2671.72	2594.41	2445.69	2216.4	2382.96	2504.35	2818.59	2464.65	2827.99	2834.65	2934.02	2604.67	3061.96	2355.38	2300.38	2593.13	2640.69	3235.86	2555.99	2408.84	2693.18	2853.98	2893.87	2555.31	2968.44	2452.93	2966.77	2983.55	2495.05	2303.93	2391.97	2923.32	3036.81	2734.4
	2250.55	2431.83	2475.4	2342.03	2744.55	2400.58	2418.98	2417.1	2214.47	2233.76	2709.1	2447.35	2612.95	2613.73	2777.91	2668.99	2591.64	2444.17	2215.67	2381.04	2502.49	2814.78	2462.15	2824.2	2831.03	2929.43	2601.87	3057.13	2353.65	2298.7	2590.4	2637.93	3230.39	2553.66	2406.67	2689.81	2851.34	2888.88	2552.29	2964.53	2450.38	2962.81	2977.61	2492.35	2302.32	2389.93	2918.12	3031.65	2730.26
	2249.59	2430.26	2472.98	2340.78	2741.35	2398.77	2417.53	2416.04	2213.43	2232.58	2705.28	2445.95	2610.64	2611.13	2775.27	2666.27	2588.88	2442.64	2214.94	2379.13	2500.63	2810.96	2459.64	2820.43	2827.41	2924.84	2599.08	3052.3	2351.93	2297.03	2587.68	2635.18	3224.93	2551.33	2404.51	2686.44	2848.7	2883.91	2549.28	2960.64	2447.84	2958.87	2971.69	2489.65	2300.72	2387.89	2912.93	3026.49	2726.13
	2248.63	2428.7	2470.57	2339.53	2738.15	2396.97	2416.08	2414.98	2212.38	2231.4	2701.46	2444.55	2608.33	2608.52	2772.64	2663.55	2586.11	2441.12	2214.21	2377.22	2498.77	2807.16	2457.15	2816.65	2823.8	2920.26	2596.28	3047.48	2350.21	2295.36	2584.97	2632.43	3219.49	2549	2402.35	2683.08	2846.06	2878.94	2546.27	2956.75	2445.3	2954.93	2965.78	2486.95	2299.11	2385.85	2907.75	3021.35	2722
	2247.67	2427.13	2468.16	2338.29	2734.96	2395.17	2414.63	2413.93	2211.34	2230.23	2697.65	2443.14	2606.02	2605.93	2770.02	2660.84	2583.35	2439.6	2213.48	2375.31	2496.92	2803.36	2454.65	2812.89	2820.2	2915.69	2593.5	3042.67	2348.49	2293.69	2582.25	2629.69	3214.05	2546.68	2400.19	2679.72	2843.43	2873.99	2543.27	2952.86	2442.77	2951	2959.88	2484.26	2297.51	2383.82	2902.58	3016.22	2717.89
	2246.71	2425.57	2465.75	2337.04	2731.77	2393.37	2413.18	2412.87	2210.3	2229.05	2693.85	2441.74	2603.72	2603.33	2767.39	2658.13	2580.6	2438.07	2212.75	2373.41	2495.06	2799.57	2452.16	2809.13	2816.6	2911.12	2590.71	3037.87	2346.77	2292.02	2579.55	2626.95	3208.62	2544.36	2398.04	2676.37	2840.79	2869.04	2540.27	2948.99	2440.23	2947.07	2954	2481.57	2295.91	2381.79	2897.42	3011.1	2713.78
	2245.76	2424.01	2463.35	2335.79	2728.59	2391.57	2411.74	2411.81	2209.26	2227.88	2690.05	2440.34	2601.42	2600.74	2764.77	2655.42	2577.85	2436.55	2212.03	2371.5	2493.21	2795.78	2449.67	2805.37	2813	2906.57	2587.93	3033.08	2345.05	2290.36	2576.84	2624.21	3203.21	2542.04	2395.89	2673.03	2838.17	2864.1	2537.28	2945.12	2437.71	2943.15	2948.13	2478.88	2294.31	2379.76	2892.28	3005.99	2709.68
	2244.8	2422.44	2460.95	2334.55	2725.41	2389.78	2410.29	2410.76	2208.22	2226.7	2686.26	2438.95	2599.13	2598.15	2762.16	2652.72	2575.1	2435.04	2211.3	2369.6	2491.36	2792.01	2447.19	2801.63	2809.42	2902.03	2585.16	3028.3	2343.33	2288.69	2574.14	2621.48	3197.81	2539.72	2393.74	2669.69	2835.54	2859.18	2534.29	2941.25	2435.18	2939.24	2942.28	2476.2	2292.71	2377.73	2887.15	3000.89	2705.59
	2243.85	2420.88	2458.56	2333.3	2722.23	2387.98	2408.85	2409.7	2207.18	2225.53	2682.48	2437.55	2596.83	2595.57	2759.54	2650.02	2572.36	2433.52	2210.58	2367.7	2489.51	2788.24	2444.71	2797.89	2805.84	2897.49	2582.38	3023.53	2341.62	2287.03	2571.44	2618.75	3192.41	2537.41	2391.6	2666.35	2832.92	2854.27	2531.31	2937.4	2432.66	2935.34	2936.44	2473.53	2291.11	2375.7	2882.03	2995.81	2701.5
	2242.89	2419.32	2456.16	2332.06	2719.06	2386.19	2407.41	2408.65	2206.14	2224.36	2678.71	2436.16	2594.54	2592.99	2756.93	2647.32	2569.62	2432	2209.85	2365.8	2487.66	2784.48	2442.24	2794.15	2802.27	2892.97	2579.61	3018.77	2339.91	2285.37	2568.75	2616.03	3187.03	2535.1	2389.46	2663.02	2830.3	2849.37	2528.33	2933.55	2430.15	2931.44	2930.62	2470.86	2289.52	2373.68	2876.92	2990.73	2697.43
	2241.94	2417.76	2453.78	2330.82	2715.9	2384.4	2405.97	2407.6	2205.1	2223.19	2674.94	2434.76	2592.26	2590.41	2754.33	2644.63	2566.88	2430.49	2209.13	2363.91	2485.81	2780.72	2439.77	2790.43	2798.7	2888.46	2576.85	3014.02	2338.2	2283.72	2566.06	2613.31	3181.66	2532.79	2387.33	2659.7	2827.69	2844.48	2525.36	2929.71	2427.64	2927.55	2924.81	2468.19	2287.93	2371.66	2871.82	2985.67	2693.36
	2240.99	2416.2	2451.39	2329.58	2712.74	2382.61	2404.53	2406.54	2204.07	2222.02	2671.18	2433.37	2589.97	2587.84	2751.73	2641.94	2564.15	2428.98	2208.41	2362.02	2483.97	2776.97	2437.3	2786.7	2795.14	2883.95	2574.09	3009.29	2336.49	2282.06	2563.38	2610.59	3176.3	2530.49	2385.19	2656.38	2825.08	2839.6	2522.39	2925.88	2425.13	2923.67	2919.02	2465.53	2286.34	2369.64	2866.74	2980.61	2689.31
	2240.04	2414.64	2449.01	2328.34	2709.58	2380.83	2403.09	2405.49	2203.03	2220.86	2667.43	2431.98	2587.69	2585.28	2749.14	2639.26	2561.42	2427.47	2207.69	2360.13	2482.12	2773.23	2434.84	2782.99	2791.59	2879.46	2571.33	3004.56	2334.78	2280.41	2560.7	2607.88	3170.96	2528.19	2383.07	2653.07	2822.47	2834.73	2519.43	2922.05	2422.63	2919.79	2913.25	2462.88	2284.75	2367.62	2861.67	2975.57	2685.26
	2239.08	2413.09	2446.64	2327.1	2706.43	2379.05	2401.66	2404.44	2202	2219.69	2663.69	2430.59	2585.41	2582.71	2746.55	2636.58	2558.7	2425.96	2206.97	2358.24	2480.28	2769.5	2432.39	2779.28	2788.05	2874.98	2568.58	2999.84	2333.08	2278.76	2558.03	2605.18	3165.62	2525.89	2380.94	2649.77	2819.87	2829.87	2516.47	2918.23	2420.13	2915.92	2907.48	2460.22	2283.16	2365.61	2856.61	2970.54	2681.22
	2238.13	2411.53	2444.27	2325.86	2703.29	2377.26	2400.23	2403.4	2200.96	2218.53	2659.95	2429.2	2583.14	2580.15	2743.96	2633.91	2555.98	2424.45	2206.25	2356.36	2478.44	2765.78	2429.94	2775.58	2784.51	2870.51	2565.83	2995.14	2331.37	2277.11	2555.35	2602.48	3160.3	2523.59	2378.82	2646.47	2817.27	2825.03	2513.52	2914.42	2417.64	2912.07	2901.74	2457.58	2281.58	2363.6	2851.56	2965.53	2677.19
	2237.18	2409.97	2441.9	2324.62	2700.15	2375.48	2398.79	2402.35	2199.93	2217.37	2656.22	2427.82	2580.86	2577.6	2741.38	2631.24	2553.26	2422.95	2205.53	2354.48	2476.6	2762.06	2427.49	2771.89	2780.98	2866.04	2563.09	2990.44	2329.67	2275.47	2552.69	2599.78	3154.99	2521.3	2376.71	2643.17	2814.68	2820.2	2510.58	2910.62	2415.15	2908.21	2896.01	2454.94	2280	2361.59	2846.53	2960.52	2673.17
	2236.23	2408.42	2439.54	2323.39	2697.01	2373.71	2397.36	2401.3	2198.9	2216.21	2652.5	2426.43	2578.6	2575.05	2738.8	2628.57	2550.55	2421.44	2204.82	2352.6	2474.77	2758.36	2425.05	2768.2	2777.46	2861.59	2560.35	2985.76	2327.97	2273.83	2550.03	2597.09	3149.69	2519.01	2374.59	2639.89	2812.08	2815.38	2507.64	2906.83	2412.66	2904.37	2890.3	2452.3	2278.42	2359.58	2841.51	2955.53	2669.16
	2235.29	2406.86	2437.18	2322.16	2693.88	2371.93	2395.94	2400.26	2197.87	2215.05	2648.79	2425.05	2576.33	2572.5	2736.23	2625.91	2547.85	2419.94	2204.1	2350.72	2472.93	2754.66	2422.61	2764.53	2773.95	2857.15	2557.61	2981.09	2326.28	2272.19	2547.37	2594.41	3144.41	2516.73	2372.49	2636.61	2809.5	2810.57	2504.71	2903.04	2410.18	2900.54	2884.6	2449.67	2276.84	2357.58	2836.51	2950.55	2665.16
	2234.34	2405.31	2434.82	2320.92	2690.75	2370.16	2394.51	2399.21	2196.84	2213.89	2645.09	2423.67	2574.07	2569.96	2733.66	2623.26	2545.15	2418.44	2203.39	2348.85	2471.1	2750.97	2420.18	2760.85	2770.44	2852.73	2554.88	2976.43	2324.58	2270.55	2544.72	2591.73	3139.13	2514.44	2370.38	2633.33	2806.91	2805.77	2501.78	2899.27	2407.71	2896.71	2878.92	2447.05	2275.27	2355.58	2831.51	2945.58	2661.17
	2233.39	2403.76	2432.47	2319.69	2687.63	2368.39	2393.09	2398.17	2195.81	2212.73	2641.39	2422.29	2571.81	2567.43	2731.1	2620.6	2542.45	2416.94	2202.68	2346.98	2469.27	2747.29	2417.76	2757.19	2766.94	2848.31	2552.15	2971.78	2322.89	2268.92	2542.08	2589.06	3133.87	2512.16	2368.29	2630.06	2804.33	2800.99	2498.86	2895.5	2405.24	2892.89	2873.26	2444.43	2273.7	2353.58	2826.54	2940.63	2657.19
	2232.45	2402.2	2430.13	2318.46	2684.52	2366.62	2391.66	2397.13	2194.79	2211.58	2637.71	2420.92	2569.56	2564.89	2728.54	2617.96	2539.76	2415.44	2201.97	2345.12	2467.44	2743.61	2415.34	2753.53	2763.45	2843.9	2549.43	2967.14	2321.2	2267.29	2539.43	2586.39	3128.62	2509.89	2366.19	2626.8	2801.76	2796.22	2495.95	2891.74	2402.77	2889.08	2867.61	2441.82	2272.13	2351.58	2821.57	2935.69	2653.22
	2231.5	2400.65	2427.79	2317.23	2681.41	2364.86	2390.24	2396.09	2193.77	2210.43	2634.03	2419.54	2567.3	2562.37	2725.99	2615.31	2537.07	2413.95	2201.26	2343.25	2465.61	2739.95	2412.92	2749.88	2759.97	2839.51	2546.71	2962.52	2319.51	2265.66	2536.8	2583.72	3123.38	2507.61	2364.1	2623.55	2799.19	2791.46	2493.04	2887.99	2400.31	2885.28	2861.98	2439.21	2270.56	2349.59	2816.62	2930.76	2649.26
	2230.56	2399.1	2425.45	2316	2678.31	2363.09	2388.82	2395.05	2192.74	2209.28	2630.36	2418.17	2565.06	2559.84	2723.44	2612.68	2534.39	2412.46	2200.55	2341.39	2463.79	2736.3	2410.51	2746.24	2756.5	2835.13	2544	2957.9	2317.83	2264.04	2534.17	2581.07	3118.16	2505.34	2362.02	2620.3	2796.62	2786.72	2490.14	2884.25	2397.86	2881.48	2856.37	2436.61	2269	2347.6	2811.69	2925.84	2645.31
	2229.61	2397.55	2423.12	2314.78	2675.21	2361.33	2387.41	2394.01	2191.72	2208.13	2626.7	2416.8	2562.81	2557.33	2720.9	2610.05	2531.71	2410.96	2199.85	2339.54	2461.96	2732.65	2408.11	2742.61	2753.03	2830.75	2541.29	2953.3	2316.14	2262.42	2531.54	2578.41	3112.95	2503.08	2359.94	2617.06	2794.06	2781.99	2487.24	2880.51	2395.41	2877.7	2850.77	2434.01	2267.43	2345.61	2806.76	2920.94	2641.37
	2228.67	2396	2420.8	2313.55	2672.11	2359.57	2385.99	2392.98	2190.7	2206.98	2623.05	2415.43	2560.57	2554.82	2718.37	2607.42	2529.04	2409.48	2199.14	2337.68	2460.14	2729.02	2405.71	2738.98	2749.58	2826.4	2538.59	2948.72	2314.46	2260.8	2528.92	2575.77	3107.75	2500.81	2357.87	2613.83	2791.5	2777.27	2484.35	2876.79	2392.96	2873.93	2845.19	2431.42	2265.87	2343.63	2801.86	2916.05	2637.44
	2227.73	2394.45	2418.48	2312.33	2669.03	2357.82	2384.58	2391.94	2189.68	2205.84	2619.41	2414.06	2558.33	2552.31	2715.84	2604.8	2526.37	2407.99	2198.44	2335.83	2458.32	2725.39	2403.32	2735.36	2746.13	2822.05	2535.89	2944.14	2312.78	2259.19	2526.31	2573.13	3102.57	2498.55	2355.8	2610.6	2788.94	2772.56	2481.47	2873.08	2390.52	2870.16	2839.63	2428.84	2264.32	2341.65	2796.96	2911.17	2633.53
	2226.79	2392.9	2416.16	2311.11	2665.95	2356.06	2383.17	2390.91	2188.67	2204.7	2615.78	2412.7	2556.1	2549.81	2713.31	2602.18	2523.71	2406.5	2197.74	2333.99	2456.5	2721.77	2400.93	2731.75	2742.69	2817.71	2533.19	2939.58	2311.1	2257.58	2523.7	2570.49	3097.4	2496.3	2353.74	2607.38	2786.39	2767.87	2478.6	2869.37	2388.09	2866.4	2834.09	2426.26	2262.76	2339.67	2792.09	2906.31	2629.62
	2225.85	2391.35	2413.85	2309.88	2662.87	2354.31	2381.76	2389.88	2187.65	2203.56	2612.15	2411.33	2553.87	2547.31	2710.79	2599.57	2521.05	2405.02	2197.05	2332.14	2454.69	2718.16	2398.55	2728.15	2739.26	2813.39	2530.5	2935.03	2309.43	2255.97	2521.09	2567.87	3092.24	2494.04	2351.68	2604.17	2783.85	2763.19	2475.73	2865.68	2385.66	2862.65	2828.57	2423.69	2261.21	2337.69	2787.22	2901.46	2625.72
	2224.91	2389.81	2411.54	2308.66	2659.8	2352.56	2380.36	2388.85	2186.64	2202.42	2608.54	2409.97	2551.65	2544.82	2708.28	2596.96	2518.4	2403.54	2196.35	2330.3	2452.87	2714.57	2396.18	2724.56	2735.84	2809.08	2527.82	2930.49	2307.76	2254.36	2518.5	2565.24	3087.09	2491.79	2349.63	2600.96	2781.31	2758.53	2472.87	2861.99	2383.24	2858.91	2823.06	2421.13	2259.66	2335.72	2782.37	2896.63	2621.84
	2223.97	2388.26	2409.24	2307.45	2656.73	2350.82	2378.96	2387.82	2185.62	2201.28	2604.94	2408.62	2549.43	2542.33	2705.78	2594.36	2515.75	2402.06	2195.66	2328.47	2451.06	2710.98	2393.81	2720.97	2732.43	2804.79	2525.14	2925.97	2306.09	2252.76	2515.9	2562.63	3081.96	2489.55	2347.58	2597.76	2778.77	2753.88	2470.01	2858.32	2380.82	2855.19	2817.57	2418.57	2258.12	2333.75	2777.54	2891.81	2617.96
	2223.03	2386.71	2406.95	2306.23	2653.67	2349.08	2377.55	2386.79	2184.61	2200.15	2601.34	2407.26	2547.21	2539.85	2703.27	2591.76	2513.11	2400.58	2194.96	2326.64	2449.25	2707.4	2391.45	2717.39	2729.03	2800.5	2522.46	2921.46	2304.42	2251.17	2513.32	2560.02	3076.84	2487.31	2345.54	2594.57	2776.24	2749.24	2467.17	2854.65	2378.41	2851.47	2812.1	2416.02	2256.57	2331.78	2772.72	2887	2614.1
	2222.1	2385.17	2404.66	2305.01	2650.62	2347.34	2376.16	2385.77	2183.6	2199.02	2597.76	2405.91	2544.99	2537.38	2700.78	2589.17	2510.47	2399.11	2194.27	2324.81	2447.45	2703.83	2389.1	2713.82	2725.64	2796.23	2519.79	2916.96	2302.76	2249.57	2510.74	2557.42	3071.74	2485.07	2343.5	2591.39	2773.71	2744.62	2464.33	2850.99	2376.01	2847.76	2806.65	2413.48	2255.03	2329.82	2767.92	2882.21	2610.25
	2221.16	2383.62	2402.38	2303.8	2647.57	2345.6	2374.76	2384.74	2182.6	2197.89	2594.18	2404.55	2542.78	2534.91	2698.29	2586.59	2507.84	2397.64	2193.59	2322.98	2445.64	2700.28	2386.75	2710.26	2722.26	2791.97	2517.13	2912.48	2301.09	2247.98	2508.16	2554.82	3066.65	2482.83	2341.47	2588.21	2771.19	2740.01	2461.49	2847.35	2373.61	2844.05	2801.21	2410.94	2253.5	2327.86	2763.13	2877.43	2606.41
	2220.23	2382.08	2400.1	2302.59	2644.53	2343.86	2373.36	2383.72	2181.59	2196.76	2590.62	2403.21	2540.58	2532.44	2695.81	2584.01	2505.21	2396.17	2192.9	2321.16	2443.84	2696.73	2384.41	2706.71	2718.88	2787.73	2514.47	2908.01	2299.43	2246.4	2505.59	2552.23	3061.57	2480.6	2339.45	2585.04	2768.67	2735.41	2458.67	2843.71	2371.21	2840.36	2795.8	2408.41	2251.96	2325.9	2758.36	2872.67	2602.58
	2219.3	2380.53	2397.83	2301.38	2641.5	2342.13	2371.97	2382.7	2180.59	2195.63	2587.06	2401.86	2538.38	2529.99	2693.33	2581.44	2502.59	2394.7	2192.22	2319.34	2442.03	2693.19	2382.07	2703.16	2715.52	2783.49	2511.81	2903.55	2297.78	2244.81	2503.03	2549.65	3056.51	2478.37	2337.43	2581.88	2766.16	2730.83	2455.85	2840.09	2368.82	2836.68	2790.4	2405.88	2250.43	2323.95	2753.61	2867.92	2598.77
	2218.36	2378.99	2395.56	2300.17	2638.47	2340.4	2370.58	2381.68	2179.59	2194.51	2583.52	2400.51	2536.18	2527.53	2690.86	2578.87	2499.98	2393.23	2191.54	2317.53	2440.24	2689.67	2379.75	2699.63	2712.17	2779.28	2509.16	2899.11	2296.12	2243.24	2500.48	2547.07	3051.46	2476.15	2335.42	2578.73	2763.65	2726.27	2453.04	2836.47	2366.44	2833.01	2785.03	2403.37	2248.9	2322	2748.87	2863.18	2594.96
	2217.43	2377.45	2393.3	2298.96	2635.44	2338.67	2369.2	2380.67	2178.59	2193.39	2579.98	2399.17	2533.99	2525.09	2688.4	2576.31	2497.37	2391.77	2190.86	2315.72	2438.44	2686.15	2377.43	2696.1	2708.82	2775.07	2506.52	2894.68	2294.47	2241.66	2497.93	2544.5	3046.43	2473.93	2333.41	2575.58	2761.14	2721.72	2450.24	2832.87	2364.07	2829.35	2779.67	2400.86	2247.38	2320.05	2744.15	2858.46	2591.17
	2216.5	2375.9	2391.04	2297.76	2632.43	2336.95	2367.81	2379.65	2177.59	2192.27	2576.46	2397.83	2531.8	2522.65	2685.94	2573.75	2494.76	2390.31	2190.18	2313.91	2436.64	2682.65	2375.11	2692.58	2705.49	2770.88	2503.88	2890.27	2292.82	2240.09	2495.38	2541.94	3041.41	2471.72	2331.42	2572.44	2758.65	2717.18	2447.44	2829.27	2361.7	2825.7	2774.33	2398.36	2245.86	2318.11	2739.44	2853.76	2587.39
	2215.57	2374.36	2388.79	2296.55	2629.42	2335.23	2366.43	2378.64	2176.59	2191.16	2572.94	2396.5	2529.62	2520.21	2683.5	2571.2	2492.17	2388.85	2189.51	2312.11	2434.85	2679.15	2372.81	2689.07	2702.17	2766.7	2501.24	2885.87	2291.17	2238.52	2492.84	2539.38	3036.4	2469.5	2329.42	2569.31	2756.15	2712.66	2444.65	2825.69	2359.34	2822.06	2769.01	2395.86	2244.34	2316.17	2734.75	2849.07	2583.62
	2214.65	2372.82	2386.55	2295.35	2626.41	2333.51	2365.05	2377.63	2175.6	2190.04	2569.44	2395.16	2527.44	2517.78	2681.05	2568.66	2489.57	2387.39	2188.84	2310.31	2433.06	2675.67	2370.51	2685.57	2698.85	2762.54	2498.61	2881.48	2289.53	2236.96	2490.31	2536.83	3031.41	2467.3	2327.44	2566.19	2753.67	2708.15	2441.88	2822.12	2356.98	2818.43	2763.71	2393.37	2242.82	2314.23	2730.07	2844.4	2579.87
	2213.72	2371.28	2384.31	2294.15	2623.41	2331.8	2363.68	2376.62	2174.6	2188.93	2565.95	2393.83	2525.26	2515.36	2678.62	2566.12	2486.99	2385.94	2188.17	2308.52	2431.27	2672.2	2368.21	2682.08	2695.55	2758.39	2495.99	2877.11	2287.89	2235.4	2487.79	2534.29	3026.43	2465.09	2325.46	2563.08	2751.18	2703.66	2439.1	2818.55	2354.63	2814.81	2758.43	2390.89	2241.31	2312.29	2725.42	2839.74	2576.13
	2212.8	2369.74	2382.08	2292.95	2620.42	2330.09	2362.3	2375.61	2173.61	2187.83	2562.46	2392.5	2523.09	2512.94	2676.19	2563.58	2484.4	2384.49	2187.5	2306.73	2429.48	2668.74	2365.93	2678.59	2692.26	2754.25	2493.37	2872.75	2286.25	2233.85	2485.27	2531.76	3021.47	2462.89	2323.48	2559.97	2748.7	2699.18	2436.34	2815	2352.29	2811.2	2753.17	2388.42	2239.81	2310.36	2720.78	2835.09	2572.4
	2211.87	2368.2	2379.86	2291.75	2617.44	2328.38	2360.93	2374.6	2172.62	2186.72	2558.99	2391.17	2520.92	2510.53	2673.77	2561.06	2481.83	2383.04	2186.84	2304.95	2427.7	2665.29	2363.65	2675.12	2688.98	2750.13	2490.76	2868.41	2284.61	2232.3	2482.76	2529.23	3016.52	2460.69	2321.52	2556.88	2746.23	2694.72	2433.58	2811.46	2349.95	2807.6	2747.93	2385.96	2238.3	2308.44	2716.15	2830.47	2568.68
	2210.95	2366.66	2377.64	2290.55	2614.46	2326.67	2359.57	2373.6	2171.64	2185.62	2555.53	2389.85	2518.76	2508.13	2671.35	2558.54	2479.26	2381.59	2186.18	2303.17	2425.92	2661.85	2361.38	2671.65	2685.7	2746.02	2488.15	2864.08	2282.98	2230.75	2480.25	2526.71	3011.59	2458.5	2319.56	2553.79	2743.77	2690.28	2430.84	2807.94	2347.62	2804.02	2742.71	2383.5	2236.8	2306.51	2711.54	2825.85	2564.97
	2210.03	2365.12	2375.43	2289.36	2611.48	2324.97	2358.2	2372.6	2170.65	2184.52	2552.08	2388.53	2516.6	2505.73	2668.94	2556.03	2476.7	2380.15	2185.52	2301.39	2424.14	2658.42	2359.12	2668.2	2682.44	2741.93	2485.55	2859.77	2281.35	2229.21	2477.76	2524.2	3006.67	2456.31	2317.6	2550.71	2741.3	2685.84	2428.1	2804.42	2345.3	2800.44	2737.51	2381.05	2235.3	2304.59	2706.95	2821.26	2561.28
	2209.11	2363.58	2373.22	2288.17	2608.52	2323.27	2356.84	2371.6	2169.67	2183.42	2548.64	2387.21	2514.45	2503.34	2666.54	2553.52	2474.14	2378.71	2184.86	2299.62	2422.36	2655.01	2356.86	2664.75	2679.2	2737.85	2482.95	2855.47	2279.72	2227.67	2475.26	2521.69	3001.77	2454.13	2315.66	2547.63	2738.85	2681.43	2425.37	2800.91	2342.98	2796.87	2732.33	2378.61	2233.81	2302.67	2702.38	2816.68	2557.6
	2208.19	2362.04	2371.02	2286.98	2605.56	2321.57	2355.48	2370.6	2168.69	2182.33	2545.21	2385.89	2512.3	2500.96	2664.15	2551.02	2471.59	2377.27	2184.21	2297.85	2420.59	2651.61	2354.62	2661.31	2675.96	2733.79	2480.36	2851.19	2278.1	2226.14	2472.78	2519.19	2996.88	2451.95	2313.72	2544.57	2736.4	2677.03	2422.65	2797.42	2340.67	2793.32	2727.17	2376.18	2232.32	2300.76	2697.83	2812.11	2553.94
	2207.27	2360.5	2368.83	2285.79	2602.6	2319.88	2354.12	2369.6	2167.71	2181.23	2541.8	2384.58	2510.16	2498.58	2661.77	2548.52	2469.04	2375.83	2183.56	2296.09	2418.81	2648.22	2352.38	2657.89	2672.73	2729.74	2477.78	2846.92	2276.48	2224.61	2470.3	2516.7	2992	2449.78	2311.79	2541.51	2733.95	2672.65	2419.93	2793.94	2338.37	2789.78	2722.03	2373.76	2230.83	2298.85	2693.29	2807.56	2550.29
	2206.35	2358.96	2366.65	2284.6	2599.66	2318.19	2352.77	2368.61	2166.73	2180.15	2538.39	2383.27	2508.02	2496.21	2659.39	2546.04	2466.5	2374.4	2182.91	2294.33	2417.04	2644.84	2350.15	2654.47	2669.51	2725.7	2475.2	2842.67	2274.86	2223.09	2467.83	2514.22	2987.15	2447.6	2309.86	2538.47	2731.51	2668.28	2417.23	2790.47	2336.07	2786.24	2716.91	2371.34	2229.35	2296.95	2688.77	2803.03	2546.65
	2205.44	2357.43	2364.47	2283.42	2596.72	2316.5	2351.42	2367.62	2165.76	2179.06	2535	2381.97	2505.89	2493.84	2657.02	2543.55	2463.97	2372.97	2182.26	2292.57	2415.27	2641.47	2347.92	2651.06	2666.31	2721.69	2472.62	2838.44	2273.24	2221.57	2465.37	2511.75	2982.3	2445.44	2307.95	2535.43	2729.08	2663.93	2414.53	2787.01	2333.78	2782.72	2711.81	2368.93	2227.87	2295.04	2684.27	2798.51	2543.02
	2204.52	2355.89	2362.3	2282.23	2593.78	2314.82	2350.07	2366.63	2164.79	2177.98	2531.61	2380.66	2503.76	2491.49	2654.65	2541.08	2461.44	2371.54	2181.62	2290.82	2413.51	2638.12	2345.71	2647.66	2663.12	2717.68	2470.06	2834.21	2271.63	2220.06	2462.91	2509.28	2977.47	2443.27	2306.04	2532.4	2726.65	2659.59	2411.84	2783.56	2331.5	2779.21	2706.74	2366.53	2226.39	2293.14	2679.78	2794.01	2539.41
	2203.61	2354.35	2360.13	2281.05	2590.86	2313.14	2348.73	2365.64	2163.82	2176.9	2528.24	2379.36	2501.64	2489.13	2652.3	2538.61	2458.92	2370.12	2180.98	2289.08	2411.75	2634.77	2343.5	2644.27	2659.94	2713.69	2467.5	2830.01	2270.02	2218.55	2460.46	2506.82	2972.66	2441.12	2304.14	2529.38	2724.23	2655.27	2409.17	2780.13	2329.23	2775.72	2701.68	2364.14	2224.92	2291.25	2675.31	2789.53	2535.81
	2202.7	2352.81	2357.97	2279.87	2587.94	2311.46	2347.38	2364.65	2162.85	2175.82	2524.88	2378.06	2499.52	2486.79	2649.95	2536.15	2456.41	2368.7	2180.35	2287.34	2409.98	2631.44	2341.31	2640.89	2656.77	2709.72	2464.94	2825.82	2268.41	2217.04	2458.02	2504.37	2967.87	2438.96	2302.24	2526.37	2721.81	2650.97	2406.5	2776.71	2326.96	2772.23	2696.64	2361.76	2223.45	2289.36	2670.86	2785.06	2532.23
	2201.79	2351.28	2355.82	2278.7	2585.03	2309.79	2346.05	2363.67	2161.88	2174.75	2521.54	2376.77	2497.4	2484.45	2647.61	2533.7	2453.9	2367.28	2179.72	2285.6	2408.23	2628.13	2339.12	2637.52	2653.61	2705.76	2462.39	2821.65	2266.81	2215.54	2455.59	2501.93	2963.08	2436.81	2300.36	2523.36	2719.4	2646.68	2403.83	2773.3	2324.7	2768.76	2691.63	2359.38	2221.99	2287.47	2666.43	2780.61	2528.66
	2200.88	2349.74	2353.68	2277.52	2582.12	2308.12	2344.71	2362.69	2160.92	2173.68	2518.2	2375.48	2495.3	2482.12	2645.28	2531.25	2451.4	2365.86	2179.09	2283.87	2406.47	2624.82	2336.94	2634.16	2650.46	2701.82	2459.85	2817.49	2265.21	2214.05	2453.16	2499.5	2958.32	2434.67	2298.48	2520.37	2716.99	2642.41	2401.18	2769.9	2322.45	2765.29	2686.64	2357.02	2220.53	2285.59	2662.02	2776.17	2525.1
	2199.97	2348.21	2351.54	2276.35	2579.22	2306.45	2343.38	2361.71	2159.96	2172.61	2514.88	2374.19	2493.19	2479.8	2642.96	2528.81	2448.9	2364.45	2178.46	2282.15	2404.72	2621.53	2334.76	2630.81	2647.33	2697.89	2457.31	2813.35	2263.61	2212.56	2450.74	2497.07	2953.57	2432.53	2296.61	2517.39	2714.59	2638.16	2398.54	2766.51	2320.21	2761.84	2681.67	2354.66	2219.07	2283.71	2657.63	2771.76	2521.56
	2199.06	2346.67	2349.41	2275.17	2576.33	2304.79	2342.05	2360.73	2159	2171.54	2511.56	2372.9	2491.09	2477.48	2640.64	2526.38	2446.42	2363.03	2177.84	2280.43	2402.96	2618.25	2332.6	2627.47	2644.2	2693.98	2454.78	2809.23	2262.02	2211.07	2448.33	2494.66	2948.84	2430.39	2294.74	2514.41	2712.2	2633.92	2395.91	2763.14	2317.97	2758.4	2676.72	2352.31	2217.62	2281.83	2653.25	2767.36	2518.03
	2198.16	2345.14	2347.29	2274	2573.44	2303.13	2340.72	2359.76	2158.05	2170.48	2508.26	2371.62	2489	2475.18	2638.34	2523.95	2443.94	2361.63	2177.22	2278.71	2401.22	2614.98	2330.44	2624.14	2641.09	2690.09	2452.25	2805.12	2260.43	2209.59	2445.93	2492.25	2944.12	2428.26	2292.89	2511.44	2709.81	2629.7	2393.28	2759.78	2315.74	2754.97	2671.79	2349.97	2216.17	2279.96	2648.89	2762.97	2514.51
	2197.25	2343.6	2345.17	2272.84	2570.57	2301.48	2339.4	2358.79	2157.09	2169.42	2504.98	2370.34	2486.91	2472.88	2636.04	2521.53	2441.46	2360.22	2176.6	2277	2399.47	2611.73	2328.3	2620.82	2637.99	2686.21	2449.73	2801.02	2258.84	2208.12	2443.53	2489.85	2939.42	2426.13	2291.04	2508.49	2707.43	2625.49	2390.67	2756.43	2313.52	2751.56	2666.88	2347.64	2214.72	2278.09	2644.56	2758.61	2511.01
	2196.35	2342.07	2343.06	2271.67	2567.7	2299.82	2338.08	2357.82	2156.14	2168.37	2501.7	2369.06	2484.83	2470.58	2633.75	2519.12	2438.99	2358.82	2175.98	2275.29	2397.73	2608.49	2326.16	2617.51	2634.91	2682.35	2447.22	2796.95	2257.26	2206.65	2441.14	2487.46	2934.73	2424.01	2289.2	2505.54	2705.05	2621.31	2388.06	2753.1	2311.31	2748.16	2662	2345.32	2213.28	2276.23	2640.24	2754.26	2507.53
	2195.45	2340.54	2340.96	2270.51	2564.83	2298.17	2336.77	2356.85	2155.19	2167.32	2498.44	2367.79	2482.75	2468.29	2631.46	2516.71	2436.53	2357.42	2175.37	2273.59	2395.99	2605.26	2324.03	2614.21	2631.83	2678.5	2444.71	2792.89	2255.68	2205.18	2438.76	2485.07	2930.06	2421.89	2287.37	2502.6	2702.68	2617.14	2385.47	2749.78	2309.1	2744.76	2657.13	2343.01	2211.85	2274.37	2635.93	2749.92	2504.06
	2194.55	2339.01	2338.87	2269.35	2561.98	2296.53	2335.46	2355.89	2154.25	2166.27	2495.18	2366.52	2480.68	2466.02	2629.19	2514.31	2434.08	2356.03	2174.76	2271.9	2394.25	2602.04	2321.91	2610.92	2628.77	2674.67	2442.21	2788.85	2254.1	2203.72	2436.39	2482.7	2925.41	2419.78	2285.54	2499.67	2700.32	2612.98	2382.88	2746.47	2306.9	2741.38	2652.29	2340.71	2210.42	2272.51	2631.65	2745.61	2500.6
	2193.65	2337.47	2336.78	2268.19	2559.13	2294.89	2334.15	2354.92	2153.3	2165.22	2491.95	2365.26	2478.62	2463.74	2626.92	2511.92	2431.63	2354.64	2174.16	2270.2	2392.51	2598.84	2319.8	2607.64	2625.72	2670.85	2439.72	2784.82	2252.53	2202.27	2434.02	2480.33	2920.77	2417.67	2283.73	2496.75	2697.96	2608.85	2380.3	2743.17	2304.71	2738.02	2647.47	2338.41	2208.99	2270.66	2627.39	2741.31	2497.16
	2192.76	2335.95	2334.71	2267.03	2556.29	2293.25	2332.84	2353.96	2152.36	2164.18	2488.72	2363.99	2476.56	2461.48	2624.66	2509.54	2429.19	2353.25	2173.56	2268.52	2390.78	2595.65	2317.69	2604.37	2622.68	2667.05	2437.23	2780.81	2250.96	2200.82	2431.66	2477.97	2916.15	2415.57	2281.92	2493.84	2695.61	2604.73	2377.73	2739.89	2302.53	2734.66	2642.67	2336.13	2207.57	2268.81	2623.14	2737.03	2493.73
	2191.87	2334.42	2332.63	2265.88	2553.46	2291.62	2331.54	2353.01	2151.43	2163.14	2485.51	2362.73	2474.5	2459.22	2622.41	2507.16	2426.76	2351.86	2172.96	2266.84	2389.05	2592.47	2315.6	2601.12	2619.65	2663.27	2434.75	2776.81	2249.39	2199.38	2429.31	2475.62	2911.54	2413.47	2280.12	2490.94	2693.27	2600.63	2375.18	2736.62	2300.36	2731.32	2637.9	2333.85	2206.15	2266.97	2618.92	2732.76	2490.31
	2190.97	2332.89	2330.57	2264.73	2550.63	2289.99	2330.24	2352.05	2150.49	2162.11	2482.3	2361.48	2472.45	2456.97	2620.17	2504.79	2424.33	2350.48	2172.36	2265.16	2387.33	2589.31	2313.51	2597.87	2616.64	2659.51	2432.27	2772.83	2247.83	2197.94	2426.97	2473.28	2906.95	2411.38	2278.33	2488.05	2690.93	2596.54	2372.63	2733.36	2298.19	2727.99	2633.14	2331.58	2204.73	2265.13	2614.71	2728.52	2486.91
	2190.08	2331.36	2328.52	2263.58	2547.82	2288.36	2328.95	2351.1	2149.56	2161.07	2479.12	2360.23	2470.41	2454.73	2617.93	2502.43	2421.92	2349.1	2171.77	2263.49	2385.61	2586.16	2311.44	2594.63	2613.64	2655.76	2429.81	2768.87	2246.27	2196.5	2424.63	2470.95	2902.38	2409.29	2276.54	2485.17	2688.6	2592.47	2370.09	2730.11	2296.04	2724.67	2628.41	2329.32	2203.32	2263.3	2610.52	2724.29	2483.53
	2189.2	2329.84	2326.47	2262.43	2545.01	2286.74	2327.65	2350.15	2148.63	2160.04	2475.94	2358.98	2468.37	2452.5	2615.71	2500.08	2419.51	2347.73	2171.18	2261.82	2383.89	2583.02	2309.37	2591.41	2610.65	2652.02	2427.34	2764.93	2244.72	2195.08	2422.3	2468.63	2897.82	2407.21	2274.77	2482.3	2686.27	2588.42	2367.56	2726.88	2293.89	2721.36	2623.7	2327.07	2201.92	2261.47	2606.36	2720.07	2480.16
	2188.31	2328.31	2324.43	2261.29	2542.21	2285.12	2326.37	2349.2	2147.7	2159.02	2472.78	2357.73	2466.34	2450.27	2613.49	2497.73	2417.1	2346.35	2170.59	2260.16	2382.17	2579.9	2307.31	2588.2	2607.67	2648.31	2424.89	2761	2243.17	2193.65	2419.98	2466.31	2893.28	2405.13	2273	2479.44	2683.95	2584.39	2365.04	2723.66	2291.74	2718.07	2619.01	2324.83	2200.52	2259.65	2602.21	2715.88	2476.8
	2187.42	2326.79	2322.39	2260.14	2539.41	2283.5	2325.08	2348.25	2146.77	2158	2469.63	2356.49	2464.31	2448.06	2611.28	2495.39	2414.71	2344.99	2170.01	2258.51	2380.46	2576.79	2305.26	2584.99	2604.71	2644.6	2422.44	2757.09	2241.62	2192.24	2417.67	2464.01	2888.76	2403.06	2271.24	2476.58	2681.64	2580.37	2362.53	2720.46	2289.61	2714.79	2614.34	2322.6	2199.12	2257.82	2598.08	2711.7	2473.46
	2186.54	2325.27	2320.37	2259	2536.63	2281.89	2323.8	2347.31	2145.85	2156.98	2466.49	2355.25	2462.29	2445.85	2609.08	2493.06	2412.32	2343.62	2169.43	2256.86	2378.75	2573.69	2303.22	2581.8	2601.75	2640.92	2420	2753.19	2240.08	2190.82	2415.37	2461.71	2884.25	2400.99	2269.49	2473.74	2679.33	2576.37	2360.03	2717.27	2287.49	2711.52	2609.7	2320.38	2197.73	2256.01	2593.97	2707.54	2470.14
	2185.66	2323.75	2318.35	2257.87	2533.85	2280.29	2322.52	2346.37	2144.93	2155.97	2463.37	2354.02	2460.27	2443.65	2606.88	2490.74	2409.94	2342.26	2168.85	2255.21	2377.04	2570.61	2301.19	2578.62	2598.81	2637.25	2417.57	2749.31	2238.54	2189.42	2413.07	2459.42	2879.76	2398.93	2267.75	2470.91	2677.03	2572.39	2357.54	2714.09	2285.37	2708.26	2605.08	2318.16	2196.34	2254.2	2589.88	2703.4	2466.83
	2184.78	2322.23	2316.34	2256.73	2531.08	2278.68	2321.25	2345.43	2144.01	2154.96	2460.26	2352.79	2458.26	2441.45	2604.69	2488.43	2407.56	2340.9	2168.27	2253.57	2375.34	2567.54	2299.17	2575.45	2595.88	2633.6	2415.14	2745.45	2237.01	2188.02	2410.79	2457.14	2875.29	2396.87	2266.01	2468.09	2674.74	2568.43	2355.07	2710.92	2283.26	2705.02	2600.48	2315.96	2194.96	2252.39	2585.81	2699.28	2463.53
	2183.91	2320.72	2314.34	2255.6	2528.32	2277.08	2319.98	2344.49	2143.1	2153.95	2457.16	2351.56	2456.26	2439.27	2602.52	2486.12	2405.2	2339.55	2167.7	2251.94	2373.64	2564.48	2297.15	2572.29	2592.97	2629.97	2412.72	2741.61	2235.48	2186.62	2408.51	2454.87	2870.83	2394.82	2264.29	2465.28	2672.45	2564.48	2352.6	2707.77	2281.16	2701.79	2595.9	2313.76	2193.58	2250.59	2581.76	2695.17	2460.25
	2183.03	2319.2	2312.35	2254.47	2525.56	2275.49	2318.72	2343.56	2142.19	2152.95	2454.07	2350.34	2454.26	2437.09	2600.35	2483.82	2402.84	2338.2	2167.13	2250.31	2371.95	2561.44	2295.15	2569.15	2590.07	2626.35	2410.31	2737.78	2233.95	2185.23	2406.24	2452.61	2866.4	2392.78	2262.57	2462.48	2670.17	2560.55	2350.14	2704.63	2279.07	2698.57	2591.35	2311.58	2192.21	2248.8	2577.73	2691.08	2456.98
	2182.16	2317.69	2310.36	2253.34	2522.82	2273.9	2317.45	2342.63	2141.28	2151.95	2451	2349.12	2452.27	2434.92	2598.18	2481.53	2400.49	2336.86	2166.57	2248.69	2370.26	2558.41	2293.15	2566.01	2587.18	2622.76	2407.9	2733.97	2232.43	2183.85	2403.97	2450.36	2861.97	2390.74	2260.86	2459.68	2667.89	2556.64	2347.69	2701.51	2276.99	2695.37	2586.82	2309.4	2190.84	2247	2573.72	2687.01	2453.73
	2181.29	2316.18	2308.39	2252.22	2520.08	2272.31	2316.2	2341.7	2140.37	2150.95	2447.95	2347.9	2450.29	2432.76	2596.03	2479.24	2398.15	2335.51	2166.01	2247.07	2368.57	2555.4	2291.17	2562.89	2584.3	2619.17	2405.5	2730.17	2230.92	2182.47	2401.72	2448.11	2857.57	2388.7	2259.16	2456.9	2665.63	2552.75	2345.25	2698.4	2274.92	2692.17	2582.31	2307.23	2189.48	2245.22	2569.73	2682.95	2450.5
	2180.42	2314.67	2306.42	2251.1	2517.35	2270.73	2314.94	2340.77	2139.47	2149.96	2444.9	2346.69	2448.31	2430.61	2593.89	2476.96	2395.81	2334.18	2165.45	2245.45	2366.89	2552.4	2289.19	2559.78	2581.43	2615.61	2403.11	2726.39	2229.4	2181.1	2399.47	2445.88	2853.18	2386.67	2257.47	2454.13	2663.37	2548.87	2342.83	2695.3	2272.85	2688.99	2577.82	2305.08	2188.12	2243.44	2565.76	2678.92	2447.28
	2179.56	2313.16	2304.46	2249.98	2514.63	2269.15	2313.69	2339.85	2138.57	2148.97	2441.87	2345.48	2446.34	2428.46	2591.75	2474.7	2393.49	2332.84	2164.89	2243.85	2365.21	2549.41	2287.22	2556.68	2578.58	2612.06	2400.72	2722.63	2227.89	2179.73	2397.23	2443.65	2848.81	2384.65	2255.78	2451.37	2661.11	2545.02	2340.41	2692.22	2270.8	2685.83	2573.36	2302.93	2186.77	2241.66	2561.81	2674.9	2444.07
	2178.7	2311.66	2302.51	2248.87	2511.92	2267.58	2312.44	2338.93	2137.67	2147.99	2438.85	2344.28	2444.37	2426.33	2589.62	2472.44	2391.17	2331.51	2164.34	2242.25	2363.53	2546.44	2285.27	2553.59	2575.74	2608.53	2398.35	2718.89	2226.39	2178.37	2395	2441.44	2844.45	2382.63	2254.1	2448.62	2658.86	2541.18	2338	2689.15	2268.75	2682.67	2568.92	2300.79	2185.42	2239.89	2557.88	2670.9	2440.88
	2177.84	2310.15	2300.56	2247.75	2509.22	2266.01	2311.2	2338.01	2136.78	2147.01	2435.85	2343.08	2442.41	2424.2	2587.5	2470.18	2388.86	2330.19	2163.79	2240.65	2361.86	2543.48	2283.32	2550.51	2572.91	2605.01	2395.98	2715.16	2224.89	2177.02	2392.78	2439.23	2840.12	2380.62	2252.44	2445.88	2656.62	2537.36	2335.61	2686.09	2266.71	2679.53	2564.5	2298.66	2184.07	2238.12	2553.96	2666.92	2437.71
	2176.98	2308.65	2298.63	2246.64	2506.53	2264.44	2309.96	2337.1	2135.89	2146.03	2432.86	2341.88	2440.46	2422.08	2585.38	2467.94	2386.56	2328.86	2163.24	2239.06	2360.19	2540.53	2281.38	2547.45	2570.1	2601.52	2393.61	2711.45	2223.4	2175.67	2390.56	2437.03	2835.8	2378.61	2250.78	2443.16	2654.39	2533.55	2333.22	2683.05	2264.68	2676.4	2560.11	2296.54	2182.74	2236.36	2550.08	2662.95	2434.55
	2176.12	2307.15	2296.7	2245.54	2503.84	2262.88	2308.73	2336.18	2135	2145.06	2429.88	2340.69	2438.51	2419.97	2583.28	2465.7	2384.26	2327.55	2162.69	2237.47	2358.53	2537.6	2279.45	2544.4	2567.3	2598.04	2391.26	2707.76	2221.91	2174.32	2388.36	2434.84	2831.49	2376.61	2249.13	2440.44	2652.16	2529.77	2330.85	2680.02	2262.66	2673.29	2555.73	2294.43	2181.4	2234.61	2546.21	2659.01	2431.41
	2175.27	2305.65	2294.78	2244.43	2501.17	2261.32	2307.5	2335.27	2134.12	2144.09	2426.92	2339.5	2436.57	2417.87	2581.18	2463.48	2381.98	2326.23	2162.15	2235.89	2356.87	2534.69	2277.53	2541.36	2564.51	2594.58	2388.91	2704.09	2220.42	2172.99	2386.16	2432.66	2827.21	2374.61	2247.49	2437.73	2649.94	2526	2328.48	2677.01	2260.65	2670.18	2551.39	2292.32	2180.07	2232.85	2542.36	2655.08	2428.28
	2174.42	2304.16	2292.87	2243.33	2498.5	2259.77	2306.27	2334.37	2133.23	2143.12	2423.97	2338.31	2434.64	2415.78	2579.09	2461.26	2379.7	2324.92	2161.61	2234.32	2355.21	2531.78	2275.62	2538.33	2561.73	2591.13	2386.57	2700.43	2218.94	2171.65	2383.97	2430.49	2822.94	2372.62	2245.85	2435.03	2647.73	2522.25	2326.13	2674.01	2258.64	2667.09	2547.06	2290.23	2178.75	2231.11	2538.53	2651.17	2425.17
	2173.57	2302.67	2290.96	2242.23	2495.84	2258.22	2305.05	2333.46	2132.36	2142.16	2421.04	2337.13	2432.71	2413.7	2577.01	2459.05	2377.43	2323.62	2161.08	2232.75	2353.56	2528.89	2273.72	2535.31	2558.97	2587.71	2384.24	2696.79	2217.47	2170.33	2381.79	2428.33	2818.69	2370.64	2244.23	2432.35	2645.52	2518.52	2323.79	2671.02	2256.65	2664.02	2542.76	2288.15	2177.43	2229.37	2534.72	2647.27	2422.07
	2172.72	2301.18	2289.07	2241.14	2493.19	2256.68	2303.83	2332.56	2131.48	2141.21	2418.12	2335.96	2430.79	2411.62	2574.94	2456.84	2375.17	2322.32	2160.55	2231.19	2351.92	2526.02	2271.83	2532.31	2556.22	2584.3	2381.91	2693.16	2215.99	2169.01	2379.62	2426.18	2814.46	2368.66	2242.61	2429.67	2643.33	2514.81	2321.46	2668.05	2254.67	2660.96	2538.48	2286.08	2176.12	2227.64	2530.93	2643.4	2418.99
	2171.88	2299.69	2287.19	2240.05	2490.55	2255.14	2302.62	2331.66	2130.61	2140.25	2415.21	2334.79	2428.87	2409.56	2572.88	2454.65	2372.92	2321.02	2160.02	2229.63	2350.28	2523.16	2269.95	2529.32	2553.48	2580.91	2379.6	2689.56	2214.53	2167.7	2377.46	2424.04	2810.24	2366.69	2241.01	2427.01	2641.13	2511.12	2319.14	2665.1	2252.69	2657.91	2534.22	2284.01	2174.81	2225.91	2527.17	2639.55	2415.93
	2171.04	2298.21	2285.31	2238.96	2487.92	2253.6	2301.41	2330.76	2129.74	2139.3	2412.32	2333.62	2426.96	2407.5	2570.82	2452.46	2370.68	2319.73	2159.49	2228.08	2348.64	2520.32	2268.08	2526.34	2550.76	2577.54	2377.29	2685.97	2213.07	2166.39	2375.3	2421.91	2806.04	2364.72	2239.41	2424.35	2638.95	2507.44	2316.83	2662.15	2250.72	2654.87	2529.99	2281.96	2173.51	2224.18	2523.42	2635.71	2412.88
	2170.2	2296.72	2283.44	2237.87	2485.29	2252.07	2300.2	2329.87	2128.87	2138.36	2409.44	2332.45	2425.06	2405.45	2568.78	2450.29	2368.45	2318.44	2158.97	2226.53	2347.01	2517.48	2266.22	2523.37	2548.04	2574.18	2374.98	2682.4	2211.61	2165.09	2373.15	2419.78	2801.86	2362.76	2237.82	2421.71	2636.77	2503.78	2314.53	2659.22	2248.77	2651.85	2525.78	2279.92	2172.22	2222.47	2519.7	2631.89	2409.85
	2169.37	2295.24	2281.58	2236.79	2482.68	2250.55	2299	2328.98	2128.01	2137.42	2406.58	2331.29	2423.17	2403.41	2566.74	2448.12	2366.22	2317.16	2158.45	2224.99	2345.38	2514.67	2264.36	2520.42	2545.35	2570.84	2372.69	2678.84	2210.16	2163.79	2371.02	2417.67	2797.7	2360.81	2236.24	2419.08	2634.6	2500.14	2312.24	2656.31	2246.82	2648.84	2521.59	2277.88	2170.92	2220.75	2515.99	2628.09	2406.83
	2168.53	2293.77	2279.73	2235.71	2480.08	2249.03	2297.8	2328.09	2127.15	2136.48	2403.73	2330.14	2421.28	2401.38	2564.71	2445.96	2364	2315.88	2157.93	2223.46	2343.75	2511.87	2262.52	2517.48	2542.66	2567.52	2370.4	2675.31	2208.71	2162.5	2368.89	2415.57	2793.56	2358.86	2234.67	2416.46	2632.44	2496.52	2309.97	2653.41	2244.88	2645.84	2517.43	2275.86	2169.64	2219.05	2512.31	2624.31	2403.83
	2167.71	2292.29	2277.89	2234.63	2477.48	2247.51	2296.61	2327.2	2126.29	2135.55	2400.9	2328.99	2419.4	2399.36	2562.69	2443.8	2361.8	2314.6	2157.41	2221.93	2342.13	2509.08	2260.69	2514.55	2539.99	2564.22	2368.12	2671.79	2207.27	2161.22	2366.77	2413.47	2789.43	2356.92	2233.1	2413.85	2630.28	2492.92	2307.7	2650.53	2242.95	2642.86	2513.29	2273.84	2168.36	2217.35	2508.65	2620.54	2400.84
	2166.88	2290.82	2276.06	2233.56	2474.9	2246	2295.42	2326.32	2125.44	2134.62	2398.08	2327.84	2417.53	2397.35	2560.67	2441.66	2359.6	2313.33	2156.9	2220.41	2340.52	2506.31	2258.87	2511.64	2537.33	2560.94	2365.85	2668.29	2205.84	2159.95	2364.65	2411.39	2785.32	2354.99	2231.55	2411.25	2628.13	2489.34	2305.45	2647.65	2241.04	2639.89	2509.17	2271.84	2167.08	2215.65	2505.01	2616.8	2397.87
	2166.06	2289.35	2274.23	2232.49	2472.32	2244.49	2294.23	2325.44	2124.59	2133.7	2395.27	2326.7	2415.66	2395.35	2558.67	2439.53	2357.41	2312.07	2156.39	2218.89	2338.91	2503.55	2257.05	2508.73	2534.68	2557.68	2363.59	2664.8	2204.41	2158.68	2362.55	2409.31	2781.23	2353.06	2230	2408.67	2625.99	2485.77	2303.21	2644.8	2239.13	2636.93	2505.08	2269.84	2165.82	2213.96	2501.39	2613.07	2394.92
	2165.23	2287.89	2272.42	2231.42	2469.76	2242.99	2293.05	2324.56	2123.74	2132.78	2392.48	2325.56	2413.8	2393.36	2556.67	2437.4	2355.23	2310.81	2155.89	2217.38	2337.31	2500.81	2255.25	2505.84	2532.05	2554.43	2361.34	2661.34	2202.98	2157.41	2360.46	2407.25	2777.16	2351.13	2228.47	2406.09	2623.86	2482.23	2300.98	2641.96	2237.23	2633.99	2501.01	2267.86	2164.55	2212.28	2497.79	2609.36	2391.98
	2164.42	2286.43	2270.61	2230.36	2467.2	2241.49	2291.88	2323.68	2122.9	2131.87	2389.71	2324.43	2411.95	2391.38	2554.68	2435.28	2353.05	2309.55	2155.39	2215.87	2335.71	2498.08	2253.46	2502.97	2529.43	2551.2	2359.09	2657.89	2201.56	2156.15	2358.37	2405.19	2773.1	2349.22	2226.94	2403.53	2621.73	2478.7	2298.76	2639.13	2235.34	2631.06	2496.96	2265.88	2163.29	2210.6	2494.22	2605.67	2389.06
	2163.6	2284.97	2268.81	2229.3	2464.65	2240	2290.71	2322.81	2122.06	2130.96	2386.95	2323.3	2410.1	2389.4	2552.7	2433.18	2350.89	2308.3	2154.89	2214.38	2334.11	2495.36	2251.67	2500.1	2526.83	2547.99	2356.85	2654.45	2200.15	2154.9	2356.29	2403.14	2769.06	2347.31	2225.42	2400.97	2619.61	2475.19	2296.55	2636.32	2233.45	2628.15	2492.94	2263.92	2162.04	2208.93	2490.66	2602	2386.16
	2162.79	2283.51	2267.02	2228.25	2462.11	2238.51	2289.54	2321.94	2121.22	2130.05	2384.2	2322.18	2408.26	2387.44	2550.73	2431.08	2348.74	2307.06	2154.39	2212.88	2332.52	2492.67	2249.9	2497.25	2524.23	2544.8	2354.62	2651.04	2198.74	2153.66	2354.23	2401.11	2765.04	2345.4	2223.91	2398.43	2617.5	2471.71	2294.35	2633.52	2231.58	2625.25	2488.94	2261.96	2160.8	2207.27	2487.13	2598.35	2383.27
	2161.98	2282.06	2265.24	2227.19	2459.59	2237.03	2288.38	2321.08	2120.39	2129.15	2381.47	2321.06	2406.43	2385.48	2548.76	2428.99	2346.59	2305.82	2153.9	2211.4	2330.94	2489.98	2248.14	2494.42	2521.65	2541.62	2352.4	2647.64	2197.34	2152.42	2352.17	2399.08	2761.04	2343.51	2222.41	2395.9	2615.39	2468.24	2292.17	2630.74	2229.72	2622.36	2484.97	2260.02	2159.55	2205.61	2483.62	2594.72	2380.4
	2161.18	2280.61	2263.47	2226.14	2457.07	2235.55	2287.22	2320.21	2119.56	2128.25	2378.75	2319.94	2404.61	2383.54	2546.81	2426.9	2344.46	2304.58	2153.41	2209.91	2329.36	2487.31	2246.38	2491.59	2519.09	2538.47	2350.18	2644.27	2195.94	2151.19	2350.12	2397.06	2757.06	2341.62	2220.92	2393.38	2613.29	2464.78	2290	2627.97	2227.87	2619.49	2481.02	2258.08	2158.32	2203.95	2480.13	2591.1	2377.55
	2160.37	2279.16	2261.71	2225.1	2454.56	2234.07	2286.07	2319.35	2118.73	2127.36	2376.05	2318.83	2402.79	2381.6	2544.86	2424.83	2342.33	2303.35	2152.92	2208.44	2327.78	2484.66	2244.64	2488.78	2516.54	2535.33	2347.98	2640.91	2194.55	2149.96	2348.07	2395.06	2753.09	2339.73	2219.44	2390.88	2611.2	2461.35	2287.84	2625.22	2226.03	2616.63	2477.09	2256.15	2157.09	2202.31	2476.66	2587.51	2374.71
	2159.57	2277.72	2259.96	2224.06	2452.06	2232.6	2284.92	2318.5	2117.91	2126.47	2373.36	2317.72	2400.98	2379.68	2542.92	2422.77	2340.22	2302.12	2152.44	2206.97	2326.21	2482.02	2242.91	2485.98	2514	2532.21	2345.78	2637.56	2193.16	2148.75	2346.04	2393.06	2749.15	2337.86	2217.97	2388.38	2609.12	2457.94	2285.69	2622.48	2224.2	2613.78	2473.19	2254.24	2155.87	2200.67	2473.21	2583.93	2371.88
	2158.78	2276.28	2258.22	2223.02	2449.57	2231.14	2283.77	2317.64	2117.09	2125.59	2370.69	2316.62	2399.18	2377.76	2540.99	2420.71	2338.11	2300.9	2151.95	2205.51	2324.65	2479.4	2241.19	2483.2	2511.47	2529.11	2343.59	2634.24	2191.78	2147.53	2344.02	2391.07	2745.22	2335.99	2216.5	2385.9	2607.05	2454.55	2283.55	2619.76	2222.38	2610.95	2469.31	2252.33	2154.65	2199.03	2469.79	2580.37	2369.08
	2157.99	2274.85	2256.48	2221.98	2447.09	2229.68	2282.63	2316.79	2116.27	2124.71	2368.04	2315.52	2397.38	2375.85	2539.07	2418.67	2336.01	2299.68	2151.48	2204.05	2323.09	2476.79	2239.47	2480.43	2508.96	2526.03	2341.41	2630.93	2190.41	2146.33	2342	2389.1	2741.31	2334.12	2215.05	2383.43	2604.98	2451.17	2281.42	2617.05	2220.57	2608.13	2465.46	2250.44	2153.44	2197.4	2466.38	2576.83	2366.29
	2157.2	2273.41	2254.76	2220.95	2444.62	2228.23	2281.5	2315.94	2115.46	2123.84	2365.39	2314.43	2395.59	2373.96	2537.15	2416.63	2333.92	2298.47	2151	2202.6	2321.54	2474.2	2237.77	2477.67	2506.46	2522.97	2339.24	2627.64	2189.04	2145.13	2340	2387.13	2737.42	2332.26	2213.6	2380.97	2602.92	2447.82	2279.31	2614.36	2218.76	2605.33	2461.63	2248.55	2152.23	2195.78	2463	2573.31	2363.52
	2156.41	2271.99	2253.04	2219.92	2442.17	2226.78	2280.37	2315.09	2114.65	2122.97	2362.77	2313.35	2393.81	2372.07	2535.25	2414.61	2331.85	2297.27	2150.53	2201.15	2319.99	2471.62	2236.08	2474.93	2503.98	2519.93	2337.08	2624.37	2187.67	2143.94	2338	2385.18	2733.54	2330.41	2212.17	2378.52	2600.87	2444.48	2277.21	2611.69	2216.97	2602.54	2457.82	2246.67	2151.03	2194.17	2459.64	2569.81	2360.76
	2155.63	2270.56	2251.34	2218.9	2439.72	2225.33	2279.24	2314.25	2113.84	2122.1	2360.16	2312.26	2392.04	2370.19	2533.35	2412.59	2329.78	2296.07	2150.06	2199.72	2318.45	2469.06	2234.4	2472.2	2501.5	2516.91	2334.92	2621.12	2186.32	2142.75	2336.01	2383.23	2729.69	2328.57	2210.74	2376.08	2598.82	2441.16	2275.12	2609.02	2215.19	2599.76	2454.04	2244.81	2149.84	2192.56	2456.31	2566.33	2358.02
	2154.85	2269.14	2249.64	2217.88	2437.28	2223.9	2278.12	2313.41	2113.04	2121.24	2357.56	2311.18	2390.27	2368.33	2531.46	2410.58	2327.72	2294.87	2149.59	2198.28	2316.91	2466.51	2232.73	2469.48	2499.05	2513.9	2332.77	2617.88	2184.96	2141.57	2334.04	2381.29	2725.85	2326.73	2209.32	2373.66	2596.79	2437.87	2273.04	2606.38	2213.42	2597	2450.28	2242.95	2148.65	2190.95	2452.99	2562.87	2355.3
	2154.07	2267.72	2247.96	2216.86	2434.85	2222.46	2277.01	2312.57	2112.24	2120.39	2354.98	2310.11	2388.52	2366.47	2529.58	2408.58	2325.67	2293.68	2149.13	2196.86	2315.38	2463.98	2231.07	2466.78	2496.6	2510.91	2330.64	2614.67	2183.62	2140.4	2332.07	2379.37	2722.04	2324.9	2207.92	2371.25	2594.76	2434.59	2270.97	2603.75	2211.66	2594.25	2446.54	2241.11	2147.47	2189.36	2449.7	2559.42	2352.6
	2153.3	2266.31	2246.28	2215.85	2432.43	2221.03	2275.9	2311.74	2111.45	2119.54	2352.42	2309.04	2386.77	2364.62	2527.71	2406.59	2323.63	2292.5	2148.67	2195.44	2313.85	2461.46	2229.42	2464.09	2494.17	2507.95	2328.51	2611.47	2182.28	2139.24	2330.11	2377.45	2718.24	2323.08	2206.52	2368.85	2592.74	2431.33	2268.92	2601.13	2209.91	2591.52	2442.83	2239.27	2146.3	2187.77	2446.43	2556	2349.91
	2152.53	2264.9	2244.61	2214.84	2430.03	2219.61	2274.79	2310.91	2110.66	2118.69	2349.87	2307.98	2385.02	2362.79	2525.85	2404.61	2321.6	2291.32	2148.21	2194.03	2312.33	2458.96	2227.78	2461.42	2491.76	2505	2326.39	2608.28	2180.95	2138.08	2328.16	2375.54	2714.46	2321.26	2205.13	2366.46	2590.72	2428.09	2266.88	2598.53	2208.17	2588.8	2439.15	2237.45	2145.13	2186.18	2443.18	2552.59	2347.24
	2151.77	2263.49	2242.95	2213.84	2427.63	2218.19	2273.69	2310.08	2109.87	2117.85	2347.34	2306.92	2383.29	2360.96	2523.99	2402.64	2319.58	2290.14	2147.76	2192.62	2310.82	2456.48	2226.15	2458.76	2489.35	2502.07	2324.27	2605.12	2179.62	2136.93	2326.22	2373.65	2710.69	2319.45	2203.75	2364.08	2588.72	2424.87	2264.85	2595.95	2206.44	2586.09	2435.49	2235.63	2143.97	2184.61	2439.95	2549.21	2344.58
	2151	2262.09	2241.3	2212.84	2425.24	2216.78	2272.59	2309.25	2109.09	2117.01	2344.82	2305.87	2381.56	2359.14	2522.15	2400.68	2317.57	2288.97	2147.3	2191.22	2309.31	2454.01	2224.53	2456.11	2486.96	2499.16	2322.17	2601.98	2178.3	2135.78	2324.28	2371.76	2706.95	2317.65	2202.38	2361.72	2586.72	2421.67	2262.83	2593.38	2204.72	2583.4	2431.85	2233.83	2142.81	2183.04	2436.75	2545.84	2341.95
	2150.25	2260.69	2239.67	2211.84	2422.87	2215.37	2271.5	2308.43	2108.31	2116.18	2342.32	2304.82	2379.84	2357.34	2520.31	2398.73	2315.57	2287.81	2146.86	2189.82	2307.81	2451.55	2222.92	2453.48	2484.59	2496.27	2320.08	2598.85	2176.98	2134.65	2322.36	2369.89	2703.23	2315.86	2201.02	2359.37	2584.73	2418.49	2260.83	2590.83	2203.01	2580.72	2428.24	2232.04	2141.66	2181.48	2433.57	2542.49	2339.33
	2149.49	2259.3	2238.04	2210.85	2420.5	2213.97	2270.41	2307.61	2107.53	2115.35	2339.84	2303.78	2378.13	2355.54	2518.48	2396.78	2313.58	2286.65	2146.41	2188.43	2306.31	2449.12	2221.33	2450.86	2482.23	2493.4	2317.99	2595.74	2175.67	2133.52	2320.45	2368.02	2699.52	2314.07	2199.67	2357.03	2582.75	2415.33	2258.84	2588.29	2201.31	2578.06	2424.65	2230.25	2140.52	2179.92	2430.41	2539.17	2336.72
	2148.74	2257.91	2236.42	2209.86	2418.15	2212.57	2269.33	2306.8	2106.76	2114.53	2337.37	2302.74	2376.43	2353.76	2516.66	2394.85	2311.6	2285.5	2145.97	2187.05	2304.82	2446.69	2219.74	2448.26	2479.88	2490.55	2315.92	2592.65	2174.37	2132.39	2318.54	2366.17	2695.84	2312.29	2198.32	2354.7	2580.77	2412.19	2256.86	2585.77	2199.63	2575.41	2421.09	2228.48	2139.38	2178.37	2427.28	2535.86	2334.14
	2147.99	2256.53	2234.81	2208.87	2415.8	2211.18	2268.25	2305.98	2105.99	2113.71	2334.91	2301.7	2374.73	2351.98	2514.85	2392.93	2309.63	2284.35	2145.53	2185.68	2303.34	2444.29	2218.16	2445.67	2477.54	2487.71	2313.85	2589.58	2173.08	2131.28	2316.65	2364.33	2692.17	2310.52	2196.99	2352.38	2578.81	2409.07	2254.89	2583.26	2197.95	2572.78	2417.55	2226.72	2138.25	2176.83	2424.16	2532.57	2331.57
	2147.25	2255.15	2233.21	2207.89	2413.47	2209.79	2267.18	2305.17	2105.23	2112.9	2332.48	2300.67	2373.04	2350.22	2513.04	2391.01	2307.67	2283.21	2145.09	2184.31	2301.86	2441.89	2216.59	2443.09	2475.22	2484.9	2311.79	2586.52	2171.79	2130.17	2314.76	2362.49	2688.52	2308.75	2195.67	2350.08	2576.85	2405.96	2252.93	2580.77	2196.28	2570.16	2414.03	2224.96	2137.13	2175.29	2421.07	2529.3	2329.01
	2146.51	2253.77	2231.62	2206.91	2411.14	2208.41	2266.12	2304.37	2104.47	2112.1	2330.05	2299.65	2371.36	2348.46	2511.25	2389.11	2305.72	2282.08	2144.66	2182.95	2300.39	2439.52	2215.04	2440.53	2472.92	2482.1	2309.74	2583.49	2170.5	2129.06	2312.88	2360.67	2684.89	2306.99	2194.35	2347.79	2574.9	2402.88	2250.99	2578.29	2194.63	2567.55	2410.54	2223.22	2136.01	2173.76	2418	2526.04	2326.48
	2145.77	2252.4	2230.04	2205.94	2408.83	2207.03	2265.05	2303.56	2103.71	2111.29	2327.64	2298.63	2369.69	2346.72	2509.46	2387.21	2303.79	2280.94	2144.22	2181.59	2298.92	2437.16	2213.49	2437.98	2470.62	2479.32	2307.7	2580.47	2169.23	2127.97	2311.02	2358.85	2681.27	2305.24	2193.05	2345.51	2572.96	2399.82	2249.06	2575.83	2192.98	2564.96	2407.07	2221.49	2134.9	2172.24	2414.95	2522.81	2323.96
	2145.04	2251.03	2228.46	2204.97	2406.53	2205.66	2263.99	2302.76	2102.96	2110.5	2325.25	2297.62	2368.03	2344.98	2507.68	2385.33	2301.86	2279.82	2143.79	2180.24	2297.46	2434.81	2211.96	2435.45	2468.35	2476.57	2305.67	2577.47	2167.96	2126.88	2309.16	2357.05	2677.68	2303.49	2191.75	2343.24	2571.02	2396.77	2247.14	2573.39	2191.34	2562.38	2403.63	2219.77	2133.79	2170.72	2411.93	2519.6	2321.46
	2144.31	2249.66	2226.9	2204.01	2404.24	2204.3	2262.94	2301.97	2102.21	2109.7	2322.88	2296.61	2366.37	2343.25	2505.91	2383.45	2299.94	2278.7	2143.37	2178.9	2296.01	2432.48	2210.43	2432.93	2466.08	2473.83	2303.64	2574.48	2166.69	2125.8	2307.31	2355.26	2674.1	2301.75	2190.47	2340.99	2569.1	2393.75	2245.23	2570.96	2189.72	2559.82	2400.21	2218.05	2132.69	2169.22	2408.93	2516.4	2318.97
	2143.59	2248.3	2225.35	2203.04	2401.96	2202.94	2261.89	2301.17	2101.46	2108.91	2320.52	2295.61	2364.72	2341.54	2504.15	2381.58	2298.03	2277.59	2142.95	2177.56	2294.56	2430.16	2208.92	2430.43	2463.83	2471.11	2301.63	2571.52	2165.43	2124.72	2305.47	2353.47	2670.55	2300.02	2189.19	2338.75	2567.18	2390.74	2243.34	2568.54	2188.1	2557.27	2396.81	2216.35	2131.6	2167.72	2405.95	2513.23	2316.5
	2142.87	2246.95	2223.81	2202.09	2399.69	2201.58	2260.85	2300.38	2100.72	2108.13	2318.17	2294.61	2363.08	2339.83	2502.39	2379.72	2296.13	2276.48	2142.52	2176.23	2293.12	2427.86	2207.41	2427.94	2461.59	2468.4	2299.62	2568.57	2164.18	2123.65	2303.64	2351.7	2667.01	2298.3	2187.92	2336.52	2565.26	2387.75	2241.46	2566.14	2186.5	2554.73	2393.44	2214.66	2130.51	2166.22	2402.99	2510.07	2314.05
	2142.15	2245.6	2222.28	2201.13	2397.43	2200.23	2259.81	2299.59	2099.98	2107.35	2315.84	2293.61	2361.45	2338.14	2500.64	2377.87	2294.24	2275.37	2142.11	2174.9	2291.68	2425.58	2205.92	2425.46	2459.36	2465.72	2297.63	2565.64	2162.94	2122.59	2301.81	2349.94	2663.49	2296.58	2186.66	2334.3	2563.36	2384.79	2239.59	2563.76	2184.9	2552.21	2390.09	2212.98	2129.44	2164.73	2400.05	2506.93	2311.61
	2141.43	2244.25	2220.75	2200.18	2395.18	2198.89	2258.78	2298.8	2099.25	2106.58	2313.53	2292.63	2359.82	2336.45	2498.9	2376.03	2292.36	2274.28	2141.69	2173.59	2290.25	2423.31	2204.43	2423	2457.15	2463.05	2295.64	2562.73	2161.7	2121.53	2300	2348.19	2659.99	2294.87	2185.42	2332.1	2561.47	2381.84	2237.73	2561.39	2183.32	2549.7	2386.77	2211.31	2128.36	2163.25	2397.14	2503.81	2309.2
	2140.72	2242.91	2219.24	2199.24	2392.94	2197.55	2257.75	2298.02	2098.51	2105.81	2311.23	2291.64	2358.21	2334.78	2497.17	2374.19	2290.49	2273.18	2141.28	2172.27	2288.83	2421.05	2202.96	2420.55	2454.95	2460.41	2293.66	2559.83	2160.47	2120.49	2298.2	2346.44	2656.51	2293.17	2184.17	2329.9	2559.58	2378.91	2235.88	2559.03	2181.74	2547.21	2383.46	2209.65	2127.3	2161.78	2394.24	2500.71	2306.79
	2140.02	2241.58	2217.74	2198.3	2390.71	2196.22	2256.72	2297.24	2097.79	2105.05	2308.94	2290.66	2356.6	2333.11	2495.45	2372.37	2288.63	2272.1	2140.87	2170.97	2287.41	2418.81	2201.49	2418.12	2452.77	2457.78	2291.69	2556.96	2159.24	2119.44	2296.4	2344.71	2653.04	2291.48	2182.94	2327.72	2557.7	2376	2234.04	2556.7	2180.18	2544.73	2380.18	2207.99	2126.24	2160.31	2391.37	2497.63	2304.41
	2139.32	2240.24	2216.24	2197.36	2388.5	2194.89	2255.7	2296.46	2097.06	2104.29	2306.67	2289.69	2355	2331.45	2493.73	2370.56	2286.78	2271.02	2140.46	2169.67	2286	2416.59	2200.04	2415.7	2450.6	2455.17	2289.73	2554.1	2158.03	2118.41	2294.61	2342.99	2649.6	2289.79	2181.72	2325.55	2555.82	2373.11	2232.22	2554.37	2178.62	2542.26	2376.93	2206.35	2125.18	2158.86	2388.53	2494.57	2302.04
	2138.62	2238.92	2214.76	2196.42	2386.29	2193.56	2254.69	2295.69	2096.34	2103.54	2304.42	2288.72	2353.4	2329.8	2492.03	2368.75	2284.94	2269.94	2140.05	2168.38	2284.59	2414.38	2198.6	2413.29	2448.44	2452.58	2287.78	2551.25	2156.81	2117.38	2292.84	2341.28	2646.17	2288.11	2180.51	2323.4	2553.96	2370.23	2230.41	2552.06	2177.08	2539.81	2373.7	2204.72	2124.13	2157.4	2385.7	2491.53	2299.68
	2137.92	2237.59	2213.28	2195.49	2384.09	2192.25	2253.68	2294.92	2095.63	2102.79	2302.18	2287.76	2351.82	2328.17	2490.33	2366.95	2283.11	2268.87	2139.65	2167.09	2283.19	2412.18	2197.16	2410.9	2446.29	2450	2285.84	2548.43	2155.61	2116.36	2291.07	2339.58	2642.76	2286.44	2179.3	2321.25	2552.1	2367.38	2228.61	2549.77	2175.55	2537.37	2370.49	2203.1	2123.09	2155.96	2382.89	2488.5	2297.35
	2137.23	2236.27	2211.82	2194.57	2381.91	2190.94	2252.67	2294.15	2094.91	2102.04	2299.96	2286.8	2350.24	2326.54	2488.63	2365.17	2281.28	2267.8	2139.25	2165.81	2281.8	2410	2195.74	2408.52	2444.16	2447.45	2283.91	2545.62	2154.41	2115.34	2289.31	2337.89	2639.37	2284.77	2178.11	2319.12	2550.25	2364.55	2226.82	2547.49	2174.02	2534.94	2367.3	2201.49	2122.06	2154.52	2380.11	2485.5	2295.03
	2136.54	2234.96	2210.36	2193.65	2379.74	2189.63	2251.67	2293.39	2094.21	2101.3	2297.75	2285.85	2348.67	2324.92	2486.95	2363.39	2279.47	2266.75	2138.85	2164.54	2280.41	2407.83	2194.32	2406.16	2442.05	2444.91	2281.98	2542.83	2153.22	2114.34	2287.56	2336.2	2636	2283.12	2176.92	2317	2548.41	2361.73	2225.05	2545.22	2172.51	2532.53	2364.14	2199.89	2121.03	2153.09	2377.35	2482.51	2292.72
	2135.86	2233.65	2208.92	2192.73	2377.57	2188.33	2250.68	2292.62	2093.5	2100.57	2295.56	2284.9	2347.11	2323.31	2485.27	2361.62	2277.67	2265.69	2138.45	2163.28	2279.03	2405.68	2192.92	2403.81	2439.94	2442.39	2280.07	2540.06	2152.03	2113.33	2285.81	2334.53	2632.64	2281.47	2175.74	2314.9	2546.58	2358.94	2223.28	2542.97	2171.01	2530.13	2361	2198.3	2120.01	2151.67	2374.61	2479.54	2290.44
	2135.18	2232.35	2207.48	2191.81	2375.42	2187.03	2249.69	2291.86	2092.8	2099.84	2293.38	2283.96	2345.56	2321.71	2483.61	2359.85	2275.88	2264.64	2138.06	2162.02	2277.66	2403.54	2191.53	2401.48	2437.85	2439.89	2278.16	2537.3	2150.86	2112.34	2284.08	2332.87	2629.31	2279.82	2174.57	2312.8	2544.75	2356.16	2221.53	2540.73	2169.51	2527.74	2357.88	2196.72	2119	2150.26	2371.9	2476.59	2288.16
	2134.51	2231.05	2206.05	2190.9	2373.28	2185.74	2248.7	2291.11	2092.1	2099.11	2291.22	2283.02	2344.02	2320.12	2481.94	2358.1	2274.1	2263.6	2137.67	2160.76	2276.29	2401.42	2190.14	2399.16	2435.77	2437.4	2276.27	2534.56	2149.69	2111.35	2282.36	2331.22	2625.99	2278.19	2173.41	2310.72	2542.93	2353.4	2219.79	2538.51	2168.03	2525.37	2354.78	2195.15	2117.99	2148.85	2369.2	2473.66	2285.91
	2133.84	2229.76	2204.64	2190	2371.15	2184.46	2247.72	2290.35	2091.41	2098.39	2289.07	2282.09	2342.48	2318.54	2480.29	2356.36	2272.33	2262.56	2137.28	2159.52	2274.93	2399.31	2188.77	2396.86	2433.71	2434.94	2274.38	2531.84	2148.52	2110.37	2280.64	2329.58	2622.69	2276.56	2172.26	2308.65	2541.12	2350.66	2218.06	2536.31	2166.56	2523.01	2351.71	2193.58	2116.99	2147.45	2366.53	2470.75	2283.67
	2133.17	2228.47	2203.23	2189.1	2369.03	2183.18	2246.74	2289.6	2090.72	2097.68	2286.94	2281.16	2340.95	2316.97	2478.65	2354.62	2270.57	2261.53	2136.89	2158.28	2273.58	2397.22	2187.4	2394.57	2431.66	2432.49	2272.5	2529.14	2147.36	2109.4	2278.94	2327.95	2619.41	2274.94	2171.12	2306.59	2539.32	2347.94	2216.35	2534.12	2165.09	2520.66	2348.66	2192.03	2115.99	2146.06	2363.87	2467.86	2281.45
	2132.5	2227.18	2201.83	2188.2	2366.92	2181.91	2245.77	2288.86	2090.03	2096.97	2284.82	2280.24	2339.43	2315.41	2477.01	2352.89	2268.82	2260.51	2136.51	2157.04	2272.23	2395.14	2186.05	2392.29	2429.62	2430.06	2270.63	2526.45	2146.21	2108.43	2277.24	2326.33	2616.15	2273.33	2169.99	2304.55	2537.52	2345.24	2214.64	2531.94	2163.64	2518.33	2345.64	2190.49	2115	2144.67	2361.24	2464.98	2279.24
	2131.85	2225.9	2200.44	2187.31	2364.83	2180.64	2244.8	2288.11	2089.35	2096.26	2282.72	2279.32	2337.92	2313.86	2475.38	2351.17	2267.08	2259.49	2136.13	2155.81	2270.89	2393.07	2184.7	2390.03	2427.6	2427.65	2268.77	2523.78	2145.07	2107.47	2275.55	2324.71	2612.9	2271.72	2168.86	2302.52	2535.73	2342.55	2212.95	2529.78	2162.2	2516.01	2342.63	2188.96	2114.02	2143.29	2358.64	2462.13	2277.05
	2131.19	2224.63	2199.07	2186.42	2362.74	2179.37	2243.84	2287.37	2088.67	2095.56	2280.64	2278.41	2336.42	2312.31	2473.76	2349.46	2265.35	2258.47	2135.75	2154.59	2269.55	2391.02	2183.37	2387.78	2425.59	2425.25	2266.92	2521.13	2143.93	2106.51	2273.87	2323.11	2609.68	2270.12	2167.75	2300.5	2533.95	2339.89	2211.27	2527.63	2160.77	2513.7	2339.65	2187.44	2113.05	2141.92	2356.05	2459.29	2274.87
	2130.54	2223.36	2197.7	2185.53	2360.67	2178.12	2242.88	2286.63	2087.99	2094.87	2278.56	2277.5	2334.92	2310.78	2472.14	2347.76	2263.62	2257.46	2135.37	2153.38	2268.22	2388.99	2182.04	2385.55	2423.59	2422.88	2265.08	2518.49	2142.8	2105.56	2272.2	2321.52	2606.47	2268.53	2166.64	2298.49	2532.18	2337.24	2209.6	2525.49	2159.34	2511.41	2336.69	2185.93	2112.08	2140.56	2353.48	2456.47	2272.72
	2129.89	2222.1	2196.34	2184.65	2358.6	2176.87	2241.92	2285.9	2087.32	2094.18	2276.51	2276.6	2333.44	2309.26	2470.53	2346.07	2261.91	2256.46	2134.99	2152.17	2266.9	2386.97	2180.73	2383.33	2421.6	2420.52	2263.25	2515.87	2141.68	2104.62	2270.53	2319.94	2603.28	2266.95	2165.54	2296.49	2530.42	2334.61	2207.94	2523.38	2157.93	2509.13	2333.76	2184.43	2111.12	2139.2	2350.94	2453.67	2270.57
	2129.25	2220.84	2194.99	2183.77	2356.55	2175.62	2240.97	2285.16	2086.65	2093.49	2274.47	2275.71	2331.96	2307.74	2468.93	2344.38	2260.21	2255.46	2134.62	2150.97	2265.59	2384.96	2179.42	2381.13	2419.63	2418.17	2261.42	2513.27	2140.57	2103.69	2268.88	2318.37	2600.11	2265.38	2164.45	2294.51	2528.66	2332	2206.29	2521.27	2156.53	2506.86	2330.84	2182.93	2110.16	2137.86	2348.42	2450.89	2268.45
	2128.61	2219.58	2193.65	2182.9	2354.51	2174.38	2240.03	2284.43	2085.99	2092.81	2272.44	2274.82	2330.49	2306.23	2467.34	2342.7	2258.52	2254.47	2134.24	2149.78	2264.28	2382.96	2178.13	2378.94	2417.67	2415.85	2259.61	2510.69	2139.46	2102.76	2267.23	2316.81	2596.95	2263.81	2163.37	2292.54	2526.91	2329.41	2204.65	2519.18	2155.14	2504.61	2327.95	2181.45	2109.21	2136.52	2345.92	2448.13	2266.34
	2127.97	2218.34	2192.32	2182.03	2352.48	2173.14	2239.09	2283.71	2085.33	2092.13	2270.43	2273.93	2329.03	2304.74	2465.75	2341.04	2256.84	2253.48	2133.87	2148.59	2262.97	2380.98	2176.84	2376.76	2415.73	2413.54	2257.8	2508.12	2138.36	2101.83	2265.6	2315.26	2593.82	2262.25	2162.3	2290.58	2525.17	2326.84	2203.03	2517.11	2153.75	2502.37	2325.08	2179.98	2108.27	2135.18	2343.44	2445.38	2264.24
	2127.34	2217.09	2191	2181.16	2350.46	2171.92	2238.15	2282.98	2084.67	2091.46	2268.43	2273.05	2327.58	2303.25	2464.17	2339.38	2255.16	2252.5	2133.51	2147.41	2261.68	2379.02	2175.56	2374.6	2413.8	2411.25	2256.01	2505.57	2137.26	2100.92	2263.97	2313.72	2590.7	2260.69	2161.23	2288.64	2523.43	2324.29	2201.42	2515.04	2152.38	2500.14	2322.23	2178.52	2107.33	2133.86	2340.98	2442.66	2262.16
	2126.71	2215.86	2189.69	2180.3	2348.45	2170.69	2237.22	2282.26	2084.02	2090.79	2266.45	2272.18	2326.13	2301.77	2462.6	2337.72	2253.5	2251.52	2133.14	2146.23	2260.39	2377.07	2174.3	2372.46	2411.88	2408.98	2254.22	2503.03	2136.17	2100.01	2262.35	2312.18	2587.6	2259.15	2160.18	2286.7	2521.7	2321.75	2199.82	2513	2151.02	2497.93	2319.41	2177.07	2106.41	2132.54	2338.55	2439.95	2260.1
	2126.09	2214.62	2188.39	2179.44	2346.45	2169.47	2236.3	2281.54	2083.37	2090.13	2264.48	2271.31	2324.69	2300.3	2461.04	2336.08	2251.85	2250.55	2132.78	2145.06	2259.11	2375.13	2173.04	2370.32	2409.97	2406.73	2252.45	2500.51	2135.09	2099.11	2260.74	2310.66	2584.52	2257.61	2159.13	2284.78	2519.98	2319.24	2198.23	2510.96	2149.66	2495.73	2316.6	2175.63	2105.48	2131.23	2336.13	2437.26	2258.05
	2125.47	2213.4	2187.1	2178.59	2344.46	2168.26	2235.37	2280.83	2082.72	2089.47	2262.53	2270.44	2323.27	2298.84	2459.48	2334.44	2250.21	2249.58	2132.41	2143.9	2257.83	2373.21	2171.79	2368.21	2408.08	2404.49	2250.68	2498.01	2134.02	2098.21	2259.14	2309.15	2581.46	2256.08	2158.09	2282.87	2518.27	2316.74	2196.65	2508.95	2148.32	2493.54	2313.82	2174.19	2104.57	2129.93	2333.74	2434.59	2256.02
	2124.86	2212.17	2185.82	2177.74	2342.49	2167.05	2234.46	2280.11	2082.08	2088.82	2260.59	2269.58	2321.85	2297.39	2457.93	2332.82	2248.57	2248.62	2132.05	2142.75	2256.56	2371.3	2170.55	2366.1	2406.2	2402.27	2248.92	2495.53	2132.96	2097.32	2257.54	2307.65	2578.41	2254.56	2157.06	2280.98	2516.57	2314.26	2195.08	2506.94	2146.99	2491.36	2311.06	2172.77	2103.66	2128.64	2331.37	2431.94	2254.01
	2124.25	2210.96	2184.54	2176.9	2340.52	2165.85	2233.54	2279.4	2081.44	2088.18	2258.67	2268.73	2320.44	2295.94	2456.39	2331.2	2246.95	2247.67	2131.69	2141.6	2255.3	2369.4	2169.32	2364.02	2404.33	2400.06	2247.17	2493.06	2131.9	2096.44	2255.96	2306.16	2575.39	2253.05	2156.04	2279.1	2514.87	2311.8	2193.53	2504.95	2145.67	2489.2	2308.32	2171.36	2102.76	2127.35	2329.02	2429.3	2252.01
	2123.64	2209.75	2183.28	2176.06	2338.57	2164.66	2232.64	2278.7	2080.81	2087.53	2256.76	2267.88	2319.03	2294.51	2454.86	2329.59	2245.34	2246.72	2131.34	2140.46	2254.04	2367.52	2168.1	2361.94	2402.48	2397.88	2245.43	2490.61	2130.85	2095.56	2254.38	2304.68	2572.38	2251.54	2155.03	2277.23	2513.18	2309.35	2191.98	2502.97	2144.35	2487.05	2305.61	2169.96	2101.86	2126.07	2326.69	2426.69	2250.02
	2123.04	2208.54	2182.03	2175.22	2336.63	2163.47	2231.73	2277.99	2080.18	2086.9	2254.87	2267.04	2317.64	2293.09	2453.33	2327.98	2243.74	2245.78	2130.98	2139.32	2252.79	2365.65	2166.9	2359.88	2400.64	2395.71	2243.7	2488.17	2129.8	2094.69	2252.81	2303.2	2569.39	2250.04	2154.02	2275.37	2511.5	2306.93	2190.45	2501.01	2143.05	2484.92	2302.91	2168.56	2100.98	2124.8	2324.38	2424.09	2248.05
	2122.44	2207.34	2180.79	2174.39	2334.7	2162.28	2230.83	2277.29	2079.55	2086.26	2252.99	2266.2	2316.25	2291.67	2451.81	2326.39	2242.14	2244.84	2130.63	2138.19	2251.55	2363.8	2165.69	2357.84	2398.81	2393.56	2241.98	2485.76	2128.77	2093.83	2251.25	2301.74	2566.42	2248.55	2153.03	2273.52	2509.82	2304.52	2188.93	2499.07	2141.76	2482.79	2300.24	2167.18	2100.1	2123.54	2322.1	2421.51	2246.1
	2121.85	2206.15	2179.56	2173.56	2332.78	2161.1	2229.94	2276.6	2078.93	2085.64	2251.13	2265.37	2314.88	2290.26	2450.3	2324.8	2240.56	2243.91	2130.28	2137.07	2250.32	2361.96	2164.5	2355.81	2397	2391.42	2240.27	2483.36	2127.74	2092.97	2249.7	2300.29	2563.46	2247.07	2152.04	2271.69	2508.16	2302.13	2187.42	2497.13	2140.47	2480.68	2297.59	2165.81	2099.22	2122.29	2319.83	2418.95	2244.17
	2121.26	2204.96	2178.33	2172.74	2330.87	2159.93	2229.05	2275.9	2078.31	2085.01	2249.28	2264.54	2313.51	2288.86	2448.79	2323.22	2238.98	2242.98	2129.93	2135.96	2249.09	2360.13	2163.32	2353.8	2395.19	2389.3	2238.57	2480.97	2126.72	2092.12	2248.16	2298.85	2560.52	2245.59	2151.06	2269.87	2506.5	2299.76	2185.92	2495.21	2139.2	2478.58	2294.96	2164.44	2098.35	2121.04	2317.59	2416.41	2242.24
	2120.67	2203.78	2177.12	2171.92	2328.98	2158.76	2228.16	2275.21	2077.69	2084.4	2247.44	2263.72	2312.15	2287.47	2447.29	2321.65	2237.42	2242.06	2129.58	2134.85	2247.87	2358.32	2162.15	2351.8	2393.4	2387.2	2236.88	2478.6	2125.7	2091.28	2246.62	2297.42	2557.61	2244.12	2150.09	2268.06	2504.85	2297.41	2184.43	2493.31	2137.93	2476.5	2292.36	2163.09	2097.49	2119.8	2315.37	2413.89	2240.34
	2120.09	2202.6	2175.92	2171.1	2327.09	2157.6	2227.28	2274.52	2077.08	2083.78	2245.62	2262.9	2310.8	2286.09	2445.8	2320.09	2235.87	2241.15	2129.23	2133.75	2246.65	2356.52	2160.99	2349.81	2391.63	2385.12	2235.2	2476.25	2124.69	2090.44	2245.1	2295.99	2554.71	2242.66	2149.13	2266.26	2503.2	2295.08	2182.96	2491.41	2136.68	2474.42	2289.77	2161.74	2096.64	2118.57	2313.17	2411.38	2238.45
	2119.51	2201.43	2174.72	2170.29	2325.22	2156.45	2226.41	2273.83	2076.47	2083.17	2243.82	2262.09	2309.45	2284.72	2444.31	2318.53	2234.32	2240.24	2128.89	2132.65	2245.44	2354.74	2159.83	2347.84	2389.87	2383.05	2233.52	2473.91	2123.69	2089.61	2243.58	2294.58	2551.82	2241.21	2148.17	2264.48	2501.57	2292.77	2181.49	2489.54	2135.44	2472.36	2287.21	2160.41	2095.79	2117.35	2310.99	2408.89	2236.57
	2118.94	2200.26	2173.54	2169.48	2323.35	2155.3	2225.53	2273.15	2075.87	2082.57	2242.03	2261.28	2308.12	2283.36	2442.83	2316.98	2232.79	2239.34	2128.54	2131.56	2244.24	2352.96	2158.69	2345.88	2388.12	2381	2231.86	2471.6	2122.7	2088.78	2242.07	2293.18	2548.96	2239.77	2147.23	2262.71	2499.94	2290.47	2180.04	2487.67	2134.2	2470.32	2284.66	2159.08	2094.95	2116.14	2308.83	2406.42	2234.71
	2118.37	2199.1	2172.36	2168.68	2321.5	2154.15	2224.67	2272.47	2075.27	2081.97	2240.26	2260.48	2306.79	2282	2441.36	2315.44	2231.26	2238.44	2128.2	2130.48	2243.05	2351.21	2157.56	2343.94	2386.38	2378.97	2230.21	2469.29	2121.72	2087.97	2240.57	2291.79	2546.11	2238.33	2146.29	2260.95	2498.32	2288.19	2178.6	2485.82	2132.98	2468.28	2282.14	2157.77	2094.12	2114.93	2306.69	2403.97	2232.87
	2117.81	2197.95	2171.2	2167.88	2319.66	2153.01	2223.8	2271.79	2074.67	2081.38	2238.49	2259.69	2305.48	2280.66	2439.9	2313.91	2229.75	2237.55	2127.86	2129.4	2241.86	2349.46	2156.43	2342.02	2384.66	2376.95	2228.56	2467.01	2120.74	2087.15	2239.08	2290.4	2543.28	2236.9	2145.36	2259.21	2496.7	2285.93	2177.16	2483.99	2131.76	2466.26	2279.64	2156.46	2093.29	2113.73	2304.58	2401.54	2231.04
	2117.25	2196.8	2170.05	2167.08	2317.83	2151.88	2222.94	2271.11	2074.08	2080.79	2236.75	2258.9	2304.17	2279.32	2438.44	2312.39	2228.24	2236.66	2127.52	2128.34	2240.68	2347.73	2155.31	2340.1	2382.95	2374.95	2226.93	2464.74	2119.77	2086.35	2237.6	2289.03	2540.47	2235.48	2144.44	2257.48	2495.09	2283.69	2175.74	2482.16	2130.56	2464.25	2277.16	2155.17	2092.47	2112.54	2302.48	2399.13	2229.23
	2116.69	2195.66	2168.9	2166.29	2316.02	2150.75	2222.09	2270.44	2073.49	2080.21	2235.02	2258.11	2302.87	2277.99	2436.99	2310.87	2226.75	2235.78	2127.18	2127.27	2239.51	2346.01	2154.21	2338.21	2381.25	2372.96	2225.3	2462.48	2118.81	2085.55	2236.12	2287.67	2537.68	2234.07	2143.52	2255.76	2493.49	2281.46	2174.34	2480.35	2129.36	2462.25	2274.7	2153.88	2091.66	2111.36	2300.41	2396.73	2227.43
	2116.14	2194.52	2167.77	2165.5	2314.21	2149.63	2221.24	2269.77	2072.9	2079.63	2233.3	2257.34	2301.58	2276.67	2435.54	2309.36	2225.26	2234.9	2126.85	2126.22	2238.34	2344.31	2153.11	2336.32	2379.56	2371	2223.68	2460.24	2117.86	2084.76	2234.65	2286.31	2534.9	2232.67	2142.62	2254.05	2491.9	2279.26	2172.94	2478.56	2128.18	2460.27	2272.27	2152.61	2090.85	2110.19	2298.36	2394.35	2225.65
	2115.59	2193.39	2166.64	2164.72	2312.42	2148.52	2220.39	2269.11	2072.32	2079.05	2231.6	2256.56	2300.3	2275.36	2434.11	2307.86	2223.79	2234.03	2126.51	2125.17	2237.19	2342.62	2152.02	2334.46	2377.89	2369.05	2222.08	2458.02	2116.91	2083.97	2233.2	2284.97	2532.15	2231.27	2141.72	2252.36	2490.32	2277.07	2171.55	2476.78	2127	2458.29	2269.85	2151.34	2090.05	2109.02	2296.33	2391.99	2223.88
	2115.05	2192.26	2165.52	2163.94	2310.63	2147.41	2219.55	2268.44	2071.74	2078.48	2229.91	2255.79	2299.02	2274.05	2432.68	2306.37	2222.32	2233.17	2126.18	2124.13	2236.03	2340.94	2150.94	2332.6	2376.23	2367.11	2220.48	2455.82	2115.97	2083.19	2231.74	2283.64	2529.41	2229.88	2140.83	2250.67	2488.74	2274.9	2170.18	2475.01	2125.83	2456.33	2267.46	2150.08	2089.26	2107.87	2294.32	2389.65	2222.13
	2114.51	2191.14	2164.42	2163.17	2308.86	2146.3	2218.72	2267.78	2071.16	2077.92	2228.24	2255.03	2297.76	2272.76	2431.25	2304.88	2220.87	2232.31	2125.84	2123.09	2234.89	2339.28	2149.87	2330.76	2374.58	2365.19	2218.89	2453.63	2115.04	2082.42	2230.3	2282.31	2526.68	2228.5	2139.95	2249.01	2487.17	2272.75	2168.81	2473.26	2124.68	2454.39	2265.08	2148.84	2088.48	2106.72	2292.33	2387.33	2220.4
	2113.98	2190.03	2163.32	2162.4	2307.1	2145.21	2217.89	2267.12	2070.59	2077.36	2226.58	2254.28	2296.5	2271.47	2429.83	2303.41	2219.42	2231.46	2125.51	2122.07	2233.75	2337.62	2148.81	2328.94	2372.95	2363.29	2217.32	2451.45	2114.12	2081.65	2228.87	2281	2523.98	2227.13	2139.08	2247.35	2485.61	2270.61	2167.46	2471.52	2123.53	2452.45	2262.73	2147.6	2087.7	2105.58	2290.37	2385.02	2218.68
	2113.45	2188.92	2162.24	2161.63	2305.36	2144.11	2217.06	2266.47	2070.03	2076.81	2224.93	2253.52	2295.25	2270.19	2428.42	2301.94	2217.99	2230.61	2125.18	2121.04	2232.62	2335.99	2147.76	2327.13	2371.33	2361.41	2215.75	2449.3	2113.2	2080.89	2227.44	2279.69	2521.3	2225.76	2138.22	2245.71	2484.06	2268.5	2166.12	2469.79	2122.39	2450.53	2260.4	2146.37	2086.93	2104.45	2288.42	2382.74	2216.97
	2112.93	2187.82	2161.16	2160.87	2303.62	2143.03	2216.24	2265.82	2069.46	2076.26	2223.3	2252.78	2294.02	2268.92	2427.02	2300.47	2216.56	2229.77	2124.86	2120.03	2231.5	2334.36	2146.72	2325.34	2369.72	2359.54	2214.19	2447.16	2112.3	2080.13	2226.03	2278.4	2518.63	2224.41	2137.36	2244.08	2482.51	2266.4	2164.78	2468.08	2121.27	2448.62	2258.09	2145.15	2086.16	2103.33	2286.5	2380.47	2215.28
	2112.41	2186.73	2160.09	2160.11	2301.89	2141.95	2215.42	2265.17	2068.9	2075.71	2221.69	2252.04	2292.79	2267.66	2425.62	2299.02	2215.14	2228.93	2124.53	2119.02	2230.38	2332.75	2145.68	2323.56	2368.12	2357.69	2212.64	2445.03	2111.4	2079.38	2224.62	2277.11	2515.98	2223.06	2136.51	2242.46	2480.97	2264.32	2163.46	2466.38	2120.15	2446.72	2255.8	2143.94	2085.41	2102.21	2284.59	2378.22	2213.61
	2111.89	2185.64	2159.04	2159.36	2300.18	2140.87	2214.6	2264.52	2068.35	2075.17	2220.09	2251.3	2291.57	2266.41	2424.23	2297.57	2213.74	2228.1	2124.2	2118.02	2229.27	2331.15	2144.66	2321.8	2366.54	2355.85	2211.1	2442.92	2110.5	2078.64	2223.22	2275.84	2513.34	2221.72	2135.67	2240.85	2479.44	2262.26	2162.15	2464.69	2119.04	2444.83	2253.53	2142.74	2084.66	2101.11	2282.71	2375.98	2211.95
	2111.38	2184.56	2157.99	2158.61	2298.48	2139.8	2213.79	2263.87	2067.79	2074.64	2218.5	2250.57	2290.35	2265.16	2422.84	2296.13	2212.34	2227.28	2123.88	2117.03	2228.17	2329.57	2143.64	2320.05	2364.97	2354.03	2209.57	2440.83	2109.62	2077.91	2221.82	2274.57	2510.73	2220.38	2134.84	2239.26	2477.91	2260.21	2160.86	2463.02	2117.94	2442.96	2251.28	2141.56	2083.91	2100.01	2280.85	2373.77	2210.3
	2110.87	2183.48	2156.95	2157.87	2296.79	2138.74	2212.99	2263.23	2067.24	2074.11	2216.93	2249.85	2289.15	2263.93	2421.47	2294.69	2210.95	2226.46	2123.55	2116.04	2227.08	2327.99	2142.64	2318.31	2363.41	2352.23	2208.05	2438.75	2108.74	2077.18	2220.44	2273.32	2508.13	2219.06	2134.01	2237.68	2476.39	2258.19	2159.57	2461.36	2116.86	2441.1	2249.06	2140.38	2083.18	2098.92	2279.01	2371.57	2208.67
	2110.37	2182.41	2155.92	2157.13	2295.11	2137.68	2212.19	2262.59	2066.7	2073.58	2215.37	2249.13	2287.96	2262.7	2420.09	2293.27	2209.57	2225.65	2123.23	2115.06	2225.99	2326.43	2141.64	2316.59	2361.87	2350.44	2206.54	2436.69	2107.87	2076.45	2219.06	2272.07	2505.55	2217.74	2133.2	2236.11	2474.88	2256.18	2158.29	2459.72	2115.78	2439.25	2246.85	2139.21	2082.45	2097.84	2277.19	2369.39	2207.06
	2109.87	2181.35	2154.91	2156.39	2293.44	2136.63	2211.39	2261.96	2066.16	2073.06	2213.83	2248.42	2286.77	2261.48	2418.73	2291.85	2208.21	2224.84	2122.91	2114.08	2224.91	2324.89	2140.65	2314.89	2360.33	2348.67	2205.04	2434.64	2107.01	2075.74	2217.7	2270.84	2502.99	2216.43	2132.39	2234.56	2473.38	2254.19	2157.03	2458.08	2114.71	2437.41	2244.66	2138.04	2081.72	2096.76	2275.39	2367.23	2205.46
	2109.38	2180.29	2153.9	2155.66	2291.79	2135.59	2210.6	2261.33	2065.62	2072.55	2212.3	2247.71	2285.59	2260.27	2417.37	2290.44	2206.85	2224.04	2122.59	2113.12	2223.84	2323.35	2139.67	2313.2	2358.81	2346.91	2203.55	2432.61	2106.16	2075.02	2216.34	2269.61	2500.45	2215.13	2131.58	2233.02	2471.88	2252.21	2155.77	2456.46	2113.65	2435.58	2242.5	2136.89	2081.01	2095.7	2273.61	2365.08	2203.87
	2108.89	2179.24	2152.9	2154.93	2290.14	2134.55	2209.81	2260.7	2065.09	2072.04	2210.78	2247.01	2284.42	2259.06	2416.02	2289.04	2205.5	2223.24	2122.27	2112.16	2222.77	2321.83	2138.7	2311.52	2357.3	2345.17	2202.07	2430.6	2105.32	2074.32	2214.99	2268.4	2497.92	2213.84	2130.79	2231.49	2470.4	2250.25	2154.53	2454.86	2112.6	2433.77	2240.35	2135.75	2080.3	2094.64	2271.86	2362.96	2202.3
	2108.41	2178.19	2151.91	2154.21	2288.51	2133.51	2209.03	2260.07	2064.55	2071.53	2209.28	2246.31	2283.26	2257.87	2414.67	2287.64	2204.16	2222.45	2121.95	2111.2	2221.71	2320.32	2137.74	2309.86	2355.81	2343.44	2200.6	2428.6	2104.48	2073.62	2213.64	2267.19	2495.41	2212.55	2130	2229.97	2468.92	2248.31	2153.29	2453.26	2111.56	2431.97	2238.22	2134.62	2079.6	2093.6	2270.12	2360.85	2200.75
	2107.93	2177.15	2150.93	2153.49	2286.89	2132.49	2208.25	2259.44	2064.03	2071.03	2207.79	2245.62	2282.11	2256.68	2413.33	2286.25	2202.83	2221.66	2121.63	2110.26	2220.66	2318.83	2136.78	2308.21	2354.32	2341.73	2199.13	2426.62	2103.65	2072.93	2212.31	2265.99	2492.92	2211.28	2129.22	2228.47	2467.44	2246.39	2152.07	2451.68	2110.52	2430.18	2236.12	2133.49	2078.9	2092.56	2268.4	2358.76	2199.21
	2107.45	2176.12	2149.96	2152.77	2285.28	2131.46	2207.47	2258.82	2063.5	2070.53	2206.32	2244.93	2280.97	2255.5	2412	2284.87	2201.51	2220.88	2121.32	2109.32	2219.62	2317.34	2135.84	2306.58	2352.85	2340.04	2197.68	2424.65	2102.83	2072.24	2210.98	2264.81	2490.44	2210.01	2128.45	2226.97	2465.98	2244.49	2150.86	2450.12	2109.5	2428.4	2234.03	2132.38	2078.22	2091.53	2266.71	2356.68	2197.68
	2106.98	2175.09	2149	2152.06	2283.68	2130.45	2206.7	2258.2	2062.98	2070.04	2204.85	2244.25	2279.84	2254.33	2410.67	2283.49	2200.21	2220.11	2121	2108.38	2218.58	2315.87	2134.9	2304.96	2351.39	2338.36	2196.24	2422.7	2102.01	2071.56	2209.66	2263.63	2487.99	2208.75	2127.69	2225.5	2464.52	2242.6	2149.65	2448.56	2108.49	2426.63	2231.96	2131.27	2077.54	2090.5	2265.03	2354.63	2196.17
	2106.51	2174.07	2148.04	2151.36	2282.09	2129.44	2205.94	2257.59	2062.47	2069.56	2203.41	2243.57	2278.71	2253.16	2409.35	2282.13	2198.91	2219.34	2120.69	2107.46	2217.55	2314.41	2133.97	2303.36	2349.94	2336.7	2194.8	2420.76	2101.21	2070.89	2208.35	2262.46	2485.55	2207.49	2126.93	2224.03	2463.07	2240.73	2148.46	2447.02	2107.49	2424.87	2229.91	2130.18	2076.86	2089.49	2263.37	2352.59	2194.67
	2106.05	2173.06	2147.1	2150.66	2280.51	2128.43	2205.18	2256.97	2061.96	2069.07	2201.97	2242.9	2277.59	2252.01	2408.03	2280.77	2197.61	2218.58	2120.38	2106.54	2216.53	2312.97	2133.05	2301.77	2348.51	2335.05	2193.38	2418.84	2100.41	2070.22	2207.05	2261.3	2483.13	2206.25	2126.18	2222.58	2461.62	2238.87	2147.28	2445.49	2106.49	2423.13	2227.89	2129.09	2076.2	2088.48	2261.74	2350.56	2193.19
	2105.59	2172.05	2146.17	2149.96	2278.95	2127.44	2204.42	2256.36	2061.45	2068.6	2200.55	2242.23	2276.48	2250.86	2406.72	2279.41	2196.33	2217.82	2120.07	2105.62	2215.51	2311.53	2132.14	2300.19	2347.08	2333.42	2191.97	2416.93	2099.62	2069.56	2205.75	2260.16	2480.72	2205.01	2125.44	2221.14	2460.19	2237.03	2146.11	2443.97	2105.51	2421.4	2225.88	2128.01	2075.54	2087.49	2260.12	2348.56	2191.72
	2105.14	2171.05	2145.24	2149.26	2277.4	2126.44	2203.67	2255.75	2060.94	2068.12	2199.14	2241.57	2275.38	2249.72	2405.42	2278.07	2195.06	2217.06	2119.75	2104.72	2214.51	2310.11	2131.24	2298.63	2345.67	2331.8	2190.56	2415.04	2098.83	2068.91	2204.47	2259.02	2478.33	2203.78	2124.71	2219.71	2458.76	2235.21	2144.95	2442.47	2104.53	2419.68	2223.89	2126.95	2074.88	2086.5	2258.53	2346.57	2190.26
	2104.69	2170.05	2144.33	2148.58	2275.86	2125.46	2202.92	2255.15	2060.44	2067.66	2197.75	2240.91	2274.29	2248.59	2404.12	2276.73	2193.8	2216.32	2119.44	2103.82	2213.51	2308.7	2130.35	2297.09	2344.27	2330.2	2189.16	2413.16	2098.06	2068.26	2203.19	2257.89	2475.96	2202.56	2123.98	2218.29	2457.34	2233.41	2143.8	2440.98	2103.57	2417.97	2221.92	2125.89	2074.24	2085.52	2256.95	2344.6	2188.82
	2104.25	2169.06	2143.42	2147.89	2274.32	2124.48	2202.17	2254.54	2059.94	2067.19	2196.37	2240.26	2273.21	2247.46	2402.83	2275.4	2192.55	2215.57	2119.13	2102.92	2212.51	2307.3	2129.46	2295.55	2342.88	2328.61	2187.78	2411.3	2097.29	2067.62	2201.92	2256.77	2473.61	2201.35	2123.26	2216.89	2455.92	2231.62	2142.66	2439.5	2102.61	2416.27	2219.97	2124.84	2073.6	2084.54	2255.39	2342.64	2187.39
	2103.81	2168.07	2142.53	2147.21	2272.81	2123.5	2201.43	2253.94	2059.45	2066.74	2195	2239.61	2272.13	2246.35	2401.55	2274.07	2191.31	2214.84	2118.83	2102.04	2211.53	2305.92	2128.58	2294.04	2341.5	2327.04	2186.4	2409.45	2096.53	2066.98	2200.66	2255.66	2471.27	2200.14	2122.54	2215.5	2454.52	2229.85	2141.53	2438.03	2101.66	2414.58	2218.03	2123.79	2072.96	2083.58	2253.86	2340.7	2185.98
	2103.38	2167.09	2141.64	2146.54	2271.3	2122.53	2200.7	2253.35	2058.96	2066.28	2193.64	2238.97	2271.07	2245.24	2400.27	2272.75	2190.07	2214.11	2118.52	2101.16	2210.55	2304.54	2127.71	2292.53	2340.13	2325.48	2185.03	2407.62	2095.78	2066.35	2199.41	2254.57	2468.96	2198.94	2121.83	2214.12	2453.12	2228.09	2140.42	2436.58	2100.73	2412.91	2216.12	2122.76	2072.34	2082.62	2252.34	2338.78	2184.58
	2102.95	2166.12	2140.76	2145.87	2269.8	2121.57	2199.97	2252.75	2058.47	2065.84	2192.3	2238.34	2270.01	2244.13	2399	2271.44	2188.85	2213.38	2118.21	2100.28	2209.57	2303.18	2126.85	2291.04	2338.77	2323.94	2183.68	2405.8	2095.03	2065.73	2198.16	2253.48	2466.65	2197.75	2121.13	2212.75	2451.72	2226.35	2139.31	2435.13	2099.8	2411.24	2214.23	2121.74	2071.72	2081.67	2250.84	2336.88	2183.19
	2102.52	2165.16	2139.89	2145.2	2268.32	2120.62	2199.24	2252.16	2057.99	2065.39	2190.97	2237.7	2268.96	2243.04	2397.73	2270.14	2187.64	2212.66	2117.91	2099.42	2208.61	2301.83	2126	2289.57	2337.43	2322.41	2182.33	2403.99	2094.29	2065.11	2196.92	2252.4	2464.37	2196.57	2120.44	2211.4	2450.34	2224.63	2138.21	2433.7	2098.88	2409.59	2212.35	2120.72	2071.11	2080.73	2249.36	2334.99	2181.82
	2102.1	2164.19	2139.03	2144.54	2266.84	2119.66	2198.52	2251.57	2057.51	2064.95	2189.65	2237.08	2267.91	2241.95	2396.47	2268.84	2186.43	2211.94	2117.6	2098.56	2207.65	2300.49	2125.16	2288.1	2336.09	2320.89	2180.99	2402.21	2093.56	2064.5	2195.69	2251.33	2462.1	2195.4	2119.75	2210.06	2448.96	2222.92	2137.12	2432.29	2097.97	2407.95	2210.49	2119.72	2070.5	2079.8	2247.9	2333.12	2180.46
	2101.69	2163.24	2138.18	2143.88	2265.38	2118.72	2197.8	2250.98	2057.03	2064.52	2188.35	2236.45	2266.88	2240.88	2395.21	2267.55	2185.23	2211.23	2117.3	2097.7	2206.7	2299.16	2124.32	2286.66	2334.77	2319.39	2179.66	2400.43	2092.84	2063.9	2194.47	2250.27	2459.85	2194.23	2119.07	2208.73	2447.59	2221.23	2136.04	2430.88	2097.07	2406.32	2208.65	2118.72	2069.91	2078.87	2246.46	2331.26	2179.11
	2101.28	2162.29	2137.34	2143.23	2263.93	2117.78	2197.09	2250.4	2056.56	2064.09	2187.06	2235.83	2265.85	2239.8	2393.96	2266.27	2184.05	2210.53	2117	2096.86	2205.76	2297.85	2123.49	2285.22	2333.46	2317.91	2178.34	2398.67	2092.13	2063.3	2193.26	2249.22	2457.62	2193.07	2118.4	2207.42	2446.23	2219.56	2134.98	2429.48	2096.17	2404.7	2206.83	2117.73	2069.31	2077.96	2245.04	2329.42	2177.78
	2100.87	2161.35	2136.5	2142.58	2262.49	2116.85	2196.38	2249.82	2056.09	2063.66	2185.78	2235.22	2264.83	2238.74	2392.72	2264.99	2182.87	2209.83	2116.69	2096.02	2204.82	2296.54	2122.67	2283.8	2332.15	2316.44	2177.03	2396.93	2091.42	2062.71	2192.05	2248.18	2455.4	2191.92	2117.73	2206.12	2444.88	2217.9	2133.92	2428.1	2095.29	2403.09	2205.03	2116.75	2068.73	2077.05	2243.64	2327.6	2176.46
	2100.47	2160.41	2135.68	2141.93	2261.06	2115.92	2195.67	2249.24	2055.62	2063.24	2184.51	2234.61	2263.82	2237.68	2391.48	2263.73	2181.7	2209.13	2116.39	2095.18	2203.89	2295.25	2121.86	2282.4	2330.86	2314.98	2175.73	2395.2	2090.72	2062.12	2190.86	2247.15	2453.2	2190.77	2117.07	2204.83	2443.53	2216.26	2132.87	2426.73	2094.42	2401.49	2203.25	2115.78	2068.15	2076.15	2242.26	2325.79	2175.15
	2100.07	2159.48	2134.86	2141.3	2259.64	2115	2194.97	2248.66	2055.16	2062.83	2183.25	2234.01	2262.82	2236.63	2390.25	2262.46	2180.55	2208.44	2116.09	2094.36	2202.97	2293.97	2121.05	2281	2329.58	2313.54	2174.43	2393.48	2090.03	2061.54	2189.67	2246.13	2451.02	2189.64	2116.42	2203.55	2442.19	2214.63	2131.83	2425.37	2093.55	2399.9	2201.48	2114.82	2067.58	2075.26	2240.89	2324	2173.86
	2099.68	2158.56	2134.06	2140.66	2258.23	2114.09	2194.28	2248.09	2054.7	2062.42	2182.01	2233.41	2261.83	2235.59	2389.02	2261.21	2179.4	2207.76	2115.79	2093.54	2202.05	2292.7	2120.26	2279.62	2328.31	2312.11	2173.15	2391.78	2089.35	2060.97	2188.49	2245.12	2448.85	2188.51	2115.77	2202.28	2440.85	2213.02	2130.81	2424.02	2092.7	2398.32	2199.73	2113.86	2067.02	2074.37	2239.55	2322.23	2172.58
	2099.29	2157.64	2133.26	2140.03	2256.84	2113.18	2193.59	2247.52	2054.25	2062.01	2180.78	2232.82	2260.84	2234.56	2387.8	2259.96	2178.26	2207.08	2115.49	2092.73	2201.15	2291.44	2119.47	2278.26	2327.06	2310.69	2171.88	2390.09	2088.67	2060.4	2187.32	2244.12	2446.71	2187.39	2115.13	2201.03	2439.53	2211.42	2129.79	2422.69	2091.85	2396.76	2198	2112.92	2066.46	2073.5	2238.22	2320.47	2171.31
	2098.91	2156.73	2132.47	2139.4	2255.45	2112.27	2192.9	2246.95	2053.79	2061.61	2179.56	2232.23	2259.87	2233.53	2386.59	2258.72	2177.13	2206.41	2115.19	2091.92	2200.24	2290.19	2118.69	2276.91	2325.81	2309.29	2170.61	2388.42	2088	2059.84	2186.15	2243.13	2444.57	2186.28	2114.5	2199.79	2438.21	2209.84	2128.78	2421.36	2091.01	2395.2	2196.29	2111.98	2065.91	2072.63	2236.92	2318.72	2170.06
	2098.53	2155.82	2131.69	2138.78	2254.08	2111.38	2192.22	2246.38	2053.35	2061.21	2178.36	2231.64	2258.9	2232.51	2385.38	2257.48	2176.01	2205.74	2114.89	2091.12	2199.35	2288.95	2117.92	2275.57	2324.57	2307.91	2169.36	2386.76	2087.34	2059.28	2185	2242.15	2442.46	2185.17	2113.87	2198.56	2436.9	2208.27	2127.78	2420.05	2090.18	2393.66	2194.6	2111.05	2065.37	2071.77	2235.63	2317	2168.82
	2098.16	2154.92	2130.92	2138.17	2252.72	2110.49	2191.54	2245.82	2052.9	2060.82	2177.16	2231.06	2257.93	2231.5	2384.17	2256.26	2174.9	2205.08	2114.6	2090.33	2198.46	2287.73	2117.15	2274.25	2323.34	2306.53	2168.11	2385.11	2086.69	2058.73	2183.85	2241.18	2440.36	2184.07	2113.25	2197.35	2435.6	2206.72	2126.8	2418.75	2089.36	2392.12	2192.92	2110.13	2064.83	2070.92	2234.36	2315.29	2167.59
	2097.79	2154.02	2130.15	2137.55	2251.37	2109.6	2190.86	2245.26	2052.46	2060.43	2175.98	2230.48	2256.98	2230.49	2382.97	2255.04	2173.8	2204.42	2114.3	2089.54	2197.59	2286.51	2116.39	2272.94	2322.12	2305.17	2166.88	2383.48	2086.04	2058.19	2182.71	2240.22	2438.28	2182.98	2112.63	2196.14	2434.3	2205.19	2125.82	2417.46	2088.55	2390.6	2191.26	2109.22	2064.3	2070.08	2233.11	2313.59	2166.37
	2097.42	2153.14	2129.4	2136.95	2250.03	2108.72	2190.19	2244.7	2052.02	2060.05	2174.81	2229.91	2256.03	2229.49	2381.78	2253.82	2172.7	2203.76	2114.01	2088.76	2196.71	2285.31	2115.64	2271.64	2320.92	2303.83	2165.65	2381.86	2085.4	2057.65	2181.57	2239.27	2436.21	2181.9	2112.02	2194.95	2433.01	2203.67	2124.85	2416.18	2087.75	2389.09	2189.62	2108.32	2063.77	2069.24	2231.87	2311.91	2165.17
	2097.06	2152.25	2128.65	2136.34	2248.7	2107.85	2189.53	2244.14	2051.59	2059.67	2173.65	2229.34	2255.1	2228.5	2380.59	2252.61	2171.62	2203.12	2113.71	2087.99	2195.85	2284.12	2114.9	2270.36	2319.72	2302.49	2164.43	2380.26	2084.77	2057.12	2180.45	2238.33	2434.17	2180.83	2111.42	2193.78	2431.73	2202.16	2123.89	2414.91	2086.96	2387.59	2188	2107.42	2063.26	2068.41	2230.66	2310.25	2163.98
	2096.71	2151.38	2127.92	2135.74	2247.38	2106.98	2188.87	2243.59	2051.16	2059.29	2172.5	2228.78	2254.17	2227.52	2379.41	2251.41	2170.54	2202.47	2113.42	2087.22	2194.99	2282.94	2114.17	2269.09	2318.53	2301.18	2163.22	2378.67	2084.15	2056.6	2179.33	2237.4	2432.14	2179.76	2110.82	2192.61	2430.46	2200.67	2122.94	2413.65	2086.17	2386.09	2186.39	2106.53	2062.75	2067.59	2229.46	2308.6	2162.8
	2096.36	2150.51	2127.19	2135.15	2246.08	2106.12	2188.21	2243.04	2050.73	2058.92	2171.37	2228.22	2253.24	2226.54	2378.23	2250.22	2169.48	2201.84	2113.12	2086.46	2194.14	2281.76	2113.44	2267.83	2317.36	2299.87	2162.02	2377.1	2083.53	2056.08	2178.23	2236.48	2430.12	2178.7	2110.23	2191.46	2429.19	2199.2	2122	2412.41	2085.4	2384.61	2184.8	2105.66	2062.24	2066.78	2228.29	2306.97	2161.64
	2096.02	2149.64	2126.47	2134.56	2244.78	2105.27	2187.56	2242.49	2050.31	2058.56	2170.24	2227.67	2252.33	2225.57	2377.06	2249.03	2168.42	2201.2	2112.83	2085.71	2193.3	2280.6	2112.72	2266.59	2316.19	2298.58	2160.83	2375.53	2082.93	2055.57	2177.13	2235.57	2428.12	2177.65	2109.64	2190.32	2427.93	2197.74	2121.07	2411.17	2084.63	2383.14	2183.23	2104.79	2061.75	2065.98	2227.13	2305.35	2160.48
	2095.68	2148.78	2125.76	2133.98	2243.5	2104.42	2186.91	2241.94	2049.88	2058.2	2169.13	2227.11	2251.42	2224.61	2375.9	2247.85	2167.38	2200.57	2112.53	2084.96	2192.46	2279.45	2112.01	2265.36	2315.03	2297.3	2159.65	2373.98	2082.33	2055.06	2176.03	2234.67	2426.14	2176.6	2109.06	2189.19	2426.68	2196.29	2120.15	2409.95	2083.87	2381.68	2181.67	2103.92	2061.26	2065.18	2225.99	2303.75	2159.34
	2095.34	2147.93	2125.05	2133.4	2242.22	2103.57	2186.27	2241.4	2049.47	2057.84	2168.03	2226.57	2250.52	2223.65	2374.74	2246.68	2166.34	2199.95	2112.24	2084.22	2191.63	2278.32	2111.3	2264.14	2313.89	2296.03	2158.48	2372.45	2081.73	2054.56	2174.95	2233.78	2424.18	2175.57	2108.48	2188.07	2425.44	2194.86	2119.24	2408.74	2083.12	2380.23	2180.13	2103.07	2060.78	2064.39	2224.86	2302.16	2158.21
	2095.01	2147.08	2124.36	2132.82	2240.96	2102.74	2185.63	2240.86	2049.05	2057.49	2166.94	2226.03	2249.63	2222.7	2373.58	2245.51	2165.31	2199.33	2111.95	2083.49	2190.81	2277.19	2110.61	2262.94	2312.75	2294.78	2157.32	2370.93	2081.15	2054.07	2173.88	2232.9	2422.23	2174.54	2107.92	2186.97	2424.2	2193.45	2118.34	2407.54	2082.38	2378.79	2178.61	2102.22	2060.3	2063.61	2223.76	2300.59	2157.1
	2094.68	2146.24	2123.67	2132.25	2239.71	2101.91	2184.99	2240.32	2048.64	2057.15	2165.86	2225.49	2248.75	2221.76	2372.43	2244.35	2164.29	2198.72	2111.66	2082.76	2190	2276.07	2109.92	2261.75	2311.62	2293.54	2156.17	2369.42	2080.57	2053.58	2172.81	2232.03	2420.3	2173.52	2107.35	2185.88	2422.97	2192.05	2117.45	2406.35	2081.65	2377.36	2177.11	2101.39	2059.83	2062.84	2222.67	2299.03	2155.99
	2094.36	2145.41	2122.99	2131.69	2238.47	2101.08	2184.36	2239.78	2048.24	2056.8	2164.79	2224.96	2247.87	2220.83	2371.29	2243.19	2163.28	2198.11	2111.37	2082.04	2189.19	2274.96	2109.23	2260.58	2310.5	2292.32	2155.02	2367.93	2080	2053.1	2171.75	2231.16	2418.38	2172.5	2106.79	2184.8	2421.75	2190.66	2116.57	2405.17	2080.93	2375.94	2175.62	2100.56	2059.37	2062.08	2221.6	2297.49	2154.9
	2094.05	2144.58	2122.32	2131.12	2237.24	2100.26	2183.74	2239.25	2047.83	2056.47	2163.74	2224.43	2247	2219.9	2370.15	2242.04	2162.28	2197.51	2111.08	2081.33	2188.39	2273.86	2108.56	2259.41	2309.39	2291.1	2153.89	2366.45	2079.44	2052.62	2170.7	2230.31	2416.48	2171.5	2106.24	2183.74	2420.53	2189.29	2115.7	2404	2080.21	2374.52	2174.15	2099.74	2058.91	2061.32	2220.55	2295.96	2153.82
	2093.74	2143.75	2121.66	2130.57	2236.02	2099.45	2183.11	2238.72	2047.43	2056.13	2162.69	2223.9	2246.14	2218.98	2369.01	2240.9	2161.29	2196.91	2110.79	2080.62	2187.59	2272.78	2107.89	2258.26	2308.29	2289.9	2152.76	2364.98	2078.88	2052.15	2169.65	2229.47	2414.6	2170.5	2105.7	2182.68	2419.32	2187.93	2114.83	2402.84	2079.51	2373.12	2172.69	2098.92	2058.46	2060.57	2219.51	2294.45	2152.75
	2093.43	2142.94	2121.01	2130.02	2234.82	2098.64	2182.5	2238.19	2047.04	2055.8	2161.66	2223.38	2245.29	2218.06	2367.88	2239.77	2160.3	2196.32	2110.5	2079.92	2186.81	2271.7	2107.23	2257.13	2307.21	2288.71	2151.65	2363.52	2078.33	2051.69	2168.62	2228.64	2412.73	2169.51	2105.15	2181.64	2418.12	2186.59	2113.98	2401.69	2078.81	2371.73	2171.25	2098.12	2058.02	2059.83	2218.5	2292.96	2151.69
	2093.13	2142.13	2120.36	2129.47	2233.62	2097.84	2181.88	2237.67	2046.64	2055.48	2160.63	2222.86	2244.44	2217.15	2366.76	2238.64	2159.33	2195.73	2110.21	2079.23	2186.03	2270.63	2106.58	2256.01	2306.12	2287.54	2150.54	2362.08	2077.79	2051.23	2167.59	2227.82	2410.88	2168.53	2104.62	2180.61	2416.93	2185.26	2113.14	2400.55	2078.12	2370.35	2169.83	2097.32	2057.58	2059.1	2217.5	2291.47	2150.65
	2092.83	2141.32	2119.72	2128.93	2232.44	2097.05	2181.27	2237.14	2046.25	2055.16	2159.62	2222.35	2243.6	2216.25	2365.64	2237.52	2158.37	2195.15	2109.92	2078.54	2185.26	2269.58	2105.93	2254.9	2305.05	2286.38	2149.44	2360.65	2077.26	2050.78	2166.57	2227.01	2409.05	2167.55	2104.09	2179.6	2415.75	2183.94	2112.3	2399.42	2077.45	2368.98	2168.43	2096.53	2057.15	2058.37	2216.52	2290.01	2149.62
	2092.54	2140.52	2119.09	2128.39	2231.26	2096.26	2180.67	2236.62	2045.87	2054.84	2158.62	2221.84	2242.77	2215.36	2364.52	2236.4	2157.41	2194.57	2109.63	2077.86	2184.49	2268.53	2105.29	2253.8	2303.99	2285.23	2148.35	2359.24	2076.73	2050.34	2165.56	2226.21	2407.23	2166.58	2103.56	2178.59	2414.57	2182.64	2111.47	2398.3	2076.77	2367.62	2167.04	2095.75	2056.73	2057.65	2215.55	2288.56	2148.59
	2092.25	2139.73	2118.47	2127.86	2230.1	2095.48	2180.07	2236.1	2045.48	2054.53	2157.63	2221.34	2241.95	2214.47	2363.42	2235.29	2156.46	2193.99	2109.34	2077.19	2183.73	2267.49	2104.66	2252.72	2302.94	2284.09	2147.27	2357.84	2076.22	2049.9	2164.55	2225.41	2405.43	2165.62	2103.04	2177.6	2413.4	2181.35	2110.66	2397.2	2076.11	2366.27	2165.66	2094.98	2056.32	2056.95	2214.61	2287.12	2147.58
	2091.97	2138.94	2117.86	2127.33	2228.95	2094.7	2179.47	2235.59	2045.1	2054.23	2156.65	2220.83	2241.14	2213.59	2362.31	2234.19	2155.53	2193.43	2109.06	2076.52	2182.98	2266.47	2104.03	2251.65	2301.89	2282.97	2146.2	2356.45	2075.71	2049.47	2163.56	2224.63	2403.65	2164.67	2102.53	2176.63	2412.23	2180.08	2109.85	2396.1	2075.46	2364.93	2164.3	2094.21	2055.91	2056.24	2213.68	2285.7	2146.59
	2091.69	2138.16	2117.26	2126.81	2227.81	2093.93	2178.88	2235.07	2044.73	2053.93	2155.68	2220.34	2240.33	2212.71	2361.21	2233.09	2154.6	2192.86	2108.77	2075.86	2182.24	2265.45	2103.41	2250.59	2300.86	2281.85	2145.14	2355.07	2075.2	2049.04	2162.57	2223.86	2401.88	2163.72	2102.02	2175.66	2411.08	2178.82	2109.05	2395.01	2074.81	2363.6	2162.96	2093.45	2055.5	2055.55	2212.77	2284.29	2145.6
	2091.42	2137.38	2116.66	2126.29	2226.68	2093.17	2178.29	2234.56	2044.35	2053.63	2154.72	2219.84	2239.53	2211.84	2360.12	2232	2153.68	2192.3	2108.48	2075.2	2181.51	2264.44	2102.8	2249.54	2299.83	2280.75	2144.09	2353.71	2074.71	2048.62	2161.59	2223.1	2400.13	2162.78	2101.51	2174.71	2409.93	2177.58	2108.26	2393.94	2074.18	2362.27	2161.64	2092.7	2055.11	2054.86	2211.87	2282.89	2144.62
	2091.15	2136.61	2116.07	2125.77	2225.56	2092.41	2177.71	2234.05	2043.98	2053.34	2153.77	2219.35	2238.73	2210.98	2359.03	2230.92	2152.77	2191.75	2108.2	2074.56	2180.78	2263.45	2102.2	2248.51	2298.82	2279.67	2143.05	2352.36	2074.22	2048.2	2160.62	2222.35	2398.4	2161.85	2101.01	2173.76	2408.79	2176.35	2107.48	2392.87	2073.55	2360.96	2160.33	2091.96	2054.72	2054.19	2211	2281.52	2143.66
	2090.89	2135.85	2115.49	2125.26	2224.45	2091.66	2177.13	2233.54	2043.62	2053.05	2152.83	2218.87	2237.95	2210.13	2357.94	2229.84	2151.86	2191.2	2107.91	2073.92	2180.05	2262.46	2101.6	2247.49	2297.81	2278.59	2142.01	2351.03	2073.74	2047.8	2159.65	2221.61	2396.68	2160.93	2100.52	2172.83	2407.66	2175.13	2106.71	2391.81	2072.93	2359.66	2159.03	2091.22	2054.34	2053.51	2210.14	2280.15	2142.71
	2090.63	2135.09	2114.92	2124.76	2223.35	2090.91	2176.56	2233.04	2043.26	2052.76	2151.9	2218.39	2237.17	2209.28	2356.86	2228.77	2150.97	2190.65	2107.62	2073.28	2179.34	2261.48	2101.01	2246.49	2296.81	2277.53	2140.99	2349.7	2073.27	2047.39	2158.7	2220.88	2394.97	2160.01	2100.03	2171.92	2406.53	2173.93	2105.95	2390.77	2072.32	2358.36	2157.75	2090.5	2053.96	2052.85	2209.3	2278.8	2141.76
	2090.38	2134.34	2114.35	2124.26	2222.27	2090.17	2175.99	2232.54	2042.9	2052.48	2150.98	2217.91	2236.4	2208.44	2355.79	2227.7	2150.09	2190.11	2107.34	2072.66	2178.63	2260.51	2100.43	2245.5	2295.82	2276.47	2139.97	2348.39	2072.8	2047	2157.75	2220.15	2393.29	2159.1	2099.55	2171.01	2405.41	2172.73	2105.2	2389.73	2071.72	2357.08	2156.49	2089.78	2053.59	2052.2	2208.47	2277.46	2140.83
	2090.13	2133.59	2113.8	2123.77	2221.19	2089.44	2175.42	2232.04	2042.54	2052.21	2150.07	2217.43	2235.63	2207.6	2354.72	2226.64	2149.21	2189.58	2107.05	2072.04	2177.93	2259.55	2099.85	2244.52	2294.84	2275.44	2138.97	2347.09	2072.34	2046.61	2156.81	2219.44	2391.62	2158.2	2099.07	2170.12	2404.3	2171.56	2104.46	2388.7	2071.12	2355.8	2155.24	2089.07	2053.23	2051.55	2207.66	2276.14	2139.91
	2089.89	2132.85	2113.25	2123.28	2220.13	2088.71	2174.86	2231.54	2042.19	2051.94	2149.18	2216.96	2234.88	2206.77	2353.66	2225.59	2148.35	2189.05	2106.77	2071.42	2177.24	2258.61	2099.28	2243.55	2293.86	2274.41	2137.97	2345.81	2071.89	2046.22	2155.88	2218.74	2389.96	2157.31	2098.59	2169.24	2403.19	2170.39	2103.72	2387.69	2070.54	2354.54	2154.01	2088.36	2052.87	2050.91	2206.87	2274.84	2139
	2089.65	2132.12	2112.71	2122.79	2219.07	2087.99	2174.3	2231.05	2041.84	2051.67	2148.29	2216.5	2234.13	2205.95	2352.59	2224.54	2147.49	2188.52	2106.48	2070.81	2176.55	2257.67	2098.71	2242.6	2292.9	2273.39	2136.98	2344.53	2071.45	2045.85	2154.95	2218.05	2388.33	2156.42	2098.12	2168.38	2402.1	2169.24	2103	2386.68	2069.96	2353.28	2152.79	2087.66	2052.52	2050.28	2206.09	2273.54	2138.11
	2089.42	2131.39	2112.17	2122.31	2218.03	2087.28	2173.75	2230.55	2041.49	2051.41	2147.41	2216.03	2233.38	2205.13	2351.54	2223.5	2146.64	2188	2106.2	2070.21	2175.87	2256.74	2098.16	2241.66	2291.94	2272.39	2136	2343.27	2071.02	2045.47	2154.04	2217.37	2386.7	2155.54	2097.65	2167.52	2401.01	2168.11	2102.28	2385.68	2069.39	2352.03	2151.59	2086.97	2052.18	2049.65	2205.34	2272.26	2137.22
	2089.19	2130.67	2111.65	2121.84	2217	2086.57	2173.2	2230.06	2041.15	2051.15	2146.54	2215.57	2232.65	2204.32	2350.49	2222.47	2145.8	2187.49	2105.91	2069.62	2175.2	2255.82	2097.61	2240.73	2290.99	2271.4	2135.03	2342.02	2070.59	2045.11	2153.13	2216.7	2385.1	2154.67	2097.19	2166.68	2399.93	2166.98	2101.57	2384.69	2068.83	2350.8	2150.41	2086.29	2051.84	2049.04	2204.6	2271	2136.34
	2088.97	2129.95	2111.13	2121.37	2215.98	2085.86	2172.66	2229.57	2040.81	2050.9	2145.68	2215.12	2231.92	2203.52	2349.44	2221.44	2144.97	2186.97	2105.63	2069.03	2174.54	2254.9	2097.06	2239.81	2290.05	2270.42	2134.07	2340.79	2070.17	2044.75	2152.23	2216.04	2383.51	2153.81	2096.74	2165.85	2398.85	2165.87	2100.87	2383.72	2068.28	2349.57	2149.23	2085.62	2051.52	2048.43	2203.87	2269.75	2135.48
	2088.75	2129.24	2110.62	2120.9	2214.97	2085.17	2172.12	2229.09	2040.47	2050.65	2144.83	2214.66	2231.2	2202.72	2348.4	2220.42	2144.15	2186.47	2105.34	2068.45	2173.88	2254	2096.52	2238.91	2289.12	2269.45	2133.12	2339.57	2069.75	2044.4	2151.34	2215.38	2381.93	2152.95	2096.28	2165.03	2397.78	2164.78	2100.18	2382.75	2067.74	2348.35	2148.08	2084.95	2051.19	2047.83	2203.16	2268.51	2134.62
	2088.54	2128.53	2110.12	2120.44	2213.97	2084.48	2171.58	2228.61	2040.14	2050.41	2144	2214.21	2230.49	2201.93	2347.36	2219.4	2143.34	2185.96	2105.06	2067.87	2173.23	2253.11	2095.99	2238.02	2288.2	2268.49	2132.18	2338.35	2069.35	2044.05	2150.45	2214.74	2380.38	2152.1	2095.84	2164.23	2396.72	2163.69	2099.5	2381.79	2067.2	2347.14	2146.94	2084.29	2050.88	2047.23	2202.47	2267.29	2133.78
	2088.33	2127.83	2109.62	2119.99	2212.98	2083.79	2171.05	2228.12	2039.81	2050.17	2143.17	2213.77	2229.78	2201.14	2346.33	2218.39	2142.53	2185.47	2104.78	2067.31	2172.59	2252.23	2095.47	2237.14	2287.28	2267.54	2131.24	2337.16	2068.95	2043.71	2149.58	2214.11	2378.84	2151.26	2095.39	2163.43	2395.67	2162.62	2098.83	2380.84	2066.67	2345.94	2145.81	2083.64	2050.57	2046.65	2201.79	2266.08	2132.94
	2088.13	2127.14	2109.13	2119.54	2212	2083.11	2170.52	2227.65	2039.48	2049.93	2142.35	2213.33	2229.08	2200.36	2345.31	2217.39	2141.74	2184.97	2104.49	2066.74	2171.95	2251.35	2094.95	2236.27	2286.37	2266.61	2130.32	2335.97	2068.56	2043.37	2148.71	2213.49	2377.31	2150.43	2094.95	2162.65	2394.63	2161.56	2098.17	2379.9	2066.16	2344.75	2144.7	2082.99	2050.26	2046.07	2201.14	2264.88	2132.12
	2087.93	2126.45	2108.65	2119.09	2211.03	2082.44	2170	2227.17	2039.16	2049.7	2141.54	2212.89	2228.39	2199.59	2344.28	2216.39	2140.95	2184.48	2104.21	2066.19	2171.32	2250.49	2094.44	2235.42	2285.47	2265.69	2129.4	2334.79	2068.17	2043.04	2147.85	2212.88	2375.8	2149.6	2094.52	2161.89	2393.59	2160.52	2097.51	2378.97	2065.65	2343.56	2143.6	2082.36	2049.97	2045.5	2200.49	2263.7	2131.31
	2087.74	2125.77	2108.18	2118.65	2210.07	2081.77	2169.48	2226.7	2038.84	2049.47	2140.74	2212.45	2227.7	2198.82	2343.27	2215.4	2140.17	2184	2103.93	2065.64	2170.7	2249.63	2093.93	2234.58	2284.58	2264.78	2128.5	2333.63	2067.8	2042.72	2147	2212.27	2374.31	2148.78	2094.09	2161.13	2392.56	2159.49	2096.87	2378.05	2065.14	2342.39	2142.52	2081.73	2049.68	2044.93	2199.87	2262.53	2130.51
	2087.55	2125.09	2107.71	2118.22	2209.13	2081.11	2168.97	2226.22	2038.52	2049.25	2139.95	2212.02	2227.02	2198.06	2342.25	2214.42	2139.4	2183.52	2103.64	2065.1	2170.09	2248.79	2093.44	2233.75	2283.7	2263.88	2127.6	2332.48	2067.43	2042.4	2146.15	2211.68	2372.83	2147.97	2093.67	2160.39	2391.53	2158.47	2096.23	2377.14	2064.65	2341.23	2141.45	2081.1	2049.39	2044.38	2199.25	2261.38	2129.71
	2087.36	2124.42	2107.26	2117.79	2208.19	2080.46	2168.46	2225.75	2038.21	2049.03	2139.16	2211.59	2226.35	2197.31	2341.24	2213.44	2138.64	2183.05	2103.36	2064.56	2169.48	2247.95	2092.94	2232.94	2282.82	2262.99	2126.71	2331.34	2067.06	2042.09	2145.32	2211.1	2371.37	2147.16	2093.24	2159.65	2390.52	2157.46	2095.6	2376.23	2064.16	2340.07	2140.4	2080.49	2049.11	2043.83	2198.66	2260.23	2128.93
	2087.18	2123.76	2106.81	2117.36	2207.26	2079.81	2167.95	2225.29	2037.9	2048.82	2138.39	2211.17	2225.69	2196.56	2340.24	2212.47	2137.89	2182.58	2103.08	2064.03	2168.88	2247.12	2092.46	2232.13	2281.96	2262.11	2125.83	2330.22	2066.71	2041.79	2144.49	2210.53	2369.92	2146.36	2092.83	2158.93	2389.51	2156.47	2094.98	2375.34	2063.69	2338.93	2139.36	2079.88	2048.84	2043.29	2198.08	2259.1	2128.16
	2087.01	2123.1	2106.36	2116.94	2206.35	2079.17	2167.45	2224.82	2037.59	2048.61	2137.63	2210.74	2225.03	2195.81	2339.24	2211.5	2137.14	2182.11	2102.79	2063.51	2168.28	2246.3	2091.98	2231.34	2281.1	2261.24	2124.96	2329.1	2066.36	2041.49	2143.67	2209.96	2368.49	2145.57	2092.42	2158.23	2388.51	2155.48	2094.37	2374.46	2063.22	2337.79	2138.33	2079.28	2048.58	2042.76	2197.52	2257.99	2127.4
	2086.84	2122.45	2105.93	2116.53	2205.44	2078.53	2166.95	2224.36	2037.29	2048.4	2136.88	2210.32	2224.38	2195.08	2338.25	2210.54	2136.41	2181.65	2102.51	2062.99	2167.7	2245.49	2091.5	2230.56	2280.24	2260.39	2124.1	2328	2066.02	2041.2	2142.86	2209.41	2367.08	2144.79	2092.01	2157.53	2387.51	2154.51	2093.76	2373.58	2062.76	2336.66	2137.32	2078.68	2048.32	2042.23	2196.97	2256.89	2126.65
	2086.68	2121.8	2105.5	2116.12	2204.55	2077.9	2166.45	2223.9	2036.98	2048.2	2136.13	2209.91	2223.74	2194.35	2337.26	2209.59	2135.68	2181.19	2102.23	2062.48	2167.12	2244.69	2091.03	2229.79	2279.4	2259.54	2123.24	2326.91	2065.69	2040.91	2142.06	2208.87	2365.68	2144.01	2091.6	2156.85	2386.53	2153.56	2093.17	2372.72	2062.3	2335.55	2136.32	2078.09	2048.07	2041.71	2196.43	2255.8	2125.91
	2086.52	2121.16	2105.07	2115.71	2203.66	2077.27	2165.96	2223.44	2036.69	2048	2135.4	2209.5	2223.1	2193.62	2336.27	2208.64	2134.96	2180.74	2101.95	2061.98	2166.54	2243.9	2090.57	2229.04	2278.56	2258.71	2122.4	2325.83	2065.36	2040.63	2141.26	2208.33	2364.3	2143.25	2091.2	2156.18	2385.55	2152.61	2092.58	2371.86	2061.86	2334.44	2135.34	2077.51	2047.82	2041.2	2195.92	2254.72	2125.18
	2086.36	2120.52	2104.66	2115.31	2202.79	2076.65	2165.47	2222.98	2036.39	2047.81	2134.67	2209.09	2222.47	2192.9	2335.29	2207.69	2134.25	2180.29	2101.67	2061.48	2165.98	2243.12	2090.12	2228.29	2277.73	2257.88	2121.56	2324.77	2065.04	2040.36	2140.47	2207.81	2362.93	2142.49	2090.81	2155.52	2384.58	2151.68	2092.01	2371.01	2061.42	2333.34	2134.37	2076.94	2047.58	2040.7	2195.42	2253.66	2124.46
	2086.21	2119.89	2104.25	2114.92	2201.92	2076.04	2164.99	2222.53	2036.1	2047.62	2133.95	2208.68	2221.84	2192.19	2334.32	2206.76	2133.55	2179.85	2101.38	2060.99	2165.42	2242.34	2089.67	2227.56	2276.91	2257.07	2120.74	2323.71	2064.73	2040.09	2139.69	2207.29	2361.58	2141.73	2090.42	2154.87	2383.61	2150.76	2091.44	2370.18	2060.99	2332.25	2133.42	2076.37	2047.35	2040.2	2194.93	2252.61	2123.75
	2086.06	2119.26	2103.85	2114.53	2201.06	2075.43	2164.51	2222.07	2035.81	2047.44	2133.24	2208.28	2221.23	2191.48	2333.35	2205.83	2132.86	2179.41	2101.1	2060.5	2164.86	2241.58	2089.22	2226.84	2276.1	2256.27	2119.92	2322.67	2064.42	2039.83	2138.92	2206.79	2360.24	2140.98	2090.03	2154.24	2382.65	2149.85	2090.88	2369.35	2060.57	2331.17	2132.48	2075.81	2047.12	2039.71	2194.46	2251.57	2123.05
	2085.92	2118.64	2103.46	2114.14	2200.22	2074.83	2164.04	2221.62	2035.53	2047.26	2132.54	2207.88	2220.62	2190.78	2332.38	2204.9	2132.17	2178.98	2100.82	2060.02	2164.32	2240.82	2088.79	2226.13	2275.29	2255.48	2119.11	2321.63	2064.12	2039.58	2138.16	2206.29	2358.92	2140.24	2089.65	2153.61	2381.7	2148.96	2090.32	2368.53	2060.16	2330.1	2131.55	2075.26	2046.9	2039.23	2194	2250.55	2122.36
	2085.78	2118.03	2103.07	2113.76	2199.38	2074.23	2163.57	2221.17	2035.25	2047.08	2131.85	2207.48	2220.01	2190.08	2331.42	2203.99	2131.49	2178.55	2100.54	2059.55	2163.78	2240.07	2088.36	2225.44	2274.49	2254.7	2118.31	2320.61	2063.83	2039.33	2137.4	2205.8	2357.62	2139.51	2089.27	2153	2380.76	2148.07	2089.78	2367.72	2059.75	2329.03	2130.64	2074.71	2046.69	2038.76	2193.56	2249.54	2121.68
	2085.65	2117.42	2102.69	2113.39	2198.56	2073.64	2163.1	2220.73	2034.97	2046.91	2131.17	2207.09	2219.41	2189.39	2330.46	2203.07	2130.82	2178.12	2100.26	2059.08	2163.25	2239.33	2087.93	2224.75	2273.7	2253.93	2117.52	2319.6	2063.55	2039.08	2136.66	2205.33	2356.33	2138.79	2088.89	2152.4	2379.82	2147.2	2089.24	2366.92	2059.36	2327.98	2129.74	2074.17	2046.48	2038.29	2193.14	2248.54	2121
	2085.52	2116.82	2102.32	2113.01	2197.74	2073.05	2162.63	2220.28	2034.7	2046.74	2130.5	2206.69	2218.82	2188.71	2329.51	2202.17	2130.16	2177.7	2099.98	2058.62	2162.72	2238.61	2087.51	2224.08	2272.91	2253.17	2116.74	2318.6	2063.27	2038.85	2135.92	2204.86	2355.06	2138.07	2088.52	2151.82	2378.9	2146.34	2088.72	2366.12	2058.97	2326.94	2128.85	2073.64	2046.28	2037.83	2192.72	2247.55	2120.34
	2085.4	2116.22	2101.95	2112.65	2196.94	2072.47	2162.17	2219.84	2034.42	2046.58	2129.83	2206.31	2218.24	2188.03	2328.57	2201.27	2129.51	2177.28	2099.7	2058.17	2162.2	2237.88	2087.1	2223.42	2272.13	2252.42	2115.96	2317.62	2063	2038.62	2135.18	2204.4	2353.8	2137.36	2088.15	2151.24	2377.97	2145.49	2088.2	2365.34	2058.59	2325.9	2127.98	2073.11	2046.09	2037.38	2192.33	2246.58	2119.69
	2085.28	2115.63	2101.59	2112.29	2196.14	2071.9	2161.72	2219.4	2034.16	2046.42	2129.18	2205.92	2217.66	2187.36	2327.62	2200.37	2128.87	2176.87	2099.42	2057.72	2161.69	2237.17	2086.69	2222.77	2271.36	2251.69	2115.2	2316.64	2062.73	2038.4	2134.46	2203.95	2352.56	2136.66	2087.79	2150.68	2377.06	2144.66	2087.69	2364.57	2058.22	2324.88	2127.12	2072.59	2045.9	2036.93	2191.95	2245.62	2119.05
	2085.17	2115.04	2101.24	2111.94	2195.35	2071.33	2161.26	2218.96	2033.89	2046.26	2128.53	2205.54	2217.09	2186.69	2326.69	2199.48	2128.23	2176.46	2099.14	2057.28	2161.19	2236.47	2086.29	2222.13	2270.6	2250.96	2114.44	2315.68	2062.48	2038.18	2133.75	2203.51	2351.34	2135.96	2087.43	2150.13	2376.15	2143.83	2087.18	2363.8	2057.85	2323.86	2126.27	2072.08	2045.71	2036.5	2191.58	2244.67	2118.42
	2085.06	2114.46	2100.89	2111.59	2194.57	2070.76	2160.82	2218.53	2033.63	2046.11	2127.89	2205.16	2216.53	2186.03	2325.75	2198.6	2127.6	2176.06	2098.86	2056.85	2160.69	2235.78	2085.89	2221.5	2269.84	2250.24	2113.7	2314.73	2062.23	2037.97	2133.04	2203.08	2350.13	2135.27	2087.07	2149.59	2375.25	2143.02	2086.69	2363.05	2057.49	2322.85	2125.43	2071.57	2045.54	2036.06	2191.23	2243.73	2117.79
	2084.95	2113.88	2100.55	2111.24	2193.81	2070.21	2160.37	2218.09	2033.37	2045.97	2127.26	2204.78	2215.97	2185.37	2324.82	2197.72	2126.98	2175.66	2098.58	2056.42	2160.2	2235.09	2085.5	2220.88	2269.09	2249.53	2112.96	2313.78	2061.98	2037.76	2132.34	2202.66	2348.93	2134.59	2086.72	2149.06	2374.36	2142.22	2086.2	2362.3	2057.14	2321.85	2124.61	2071.07	2045.37	2035.64	2190.89	2242.81	2117.18
	2084.85	2113.31	2100.22	2110.9	2193.05	2069.65	2159.93	2217.66	2033.11	2045.82	2126.64	2204.41	2215.42	2184.72	2323.9	2196.85	2126.37	2175.26	2098.3	2055.99	2159.71	2234.41	2085.12	2220.28	2268.35	2248.84	2112.23	2312.85	2061.75	2037.56	2131.65	2202.25	2347.76	2133.92	2086.37	2148.54	2373.48	2141.43	2085.73	2361.56	2056.8	2320.86	2123.81	2070.58	2045.2	2035.23	2190.56	2241.9	2116.57
	2084.76	2112.75	2099.89	2110.57	2192.3	2069.11	2159.49	2217.23	2032.86	2045.68	2126.02	2204.04	2214.87	2184.08	2322.98	2195.99	2125.77	2174.87	2098.02	2055.58	2159.23	2233.75	2084.74	2219.69	2267.62	2248.15	2111.51	2311.93	2061.52	2037.37	2130.97	2201.85	2346.59	2133.25	2086.03	2148.04	2372.6	2140.65	2085.26	2360.83	2056.47	2319.88	2123.01	2070.09	2045.04	2034.82	2190.26	2241	2115.98
	2084.67	2112.19	2099.57	2110.24	2191.56	2068.57	2159.06	2216.8	2032.61	2045.55	2125.42	2203.67	2214.33	2183.44	2322.07	2195.13	2125.17	2174.49	2097.74	2055.17	2158.76	2233.09	2084.36	2219.11	2266.89	2247.47	2110.8	2311.02	2061.3	2037.19	2130.3	2201.45	2345.45	2132.59	2085.69	2147.55	2371.73	2139.88	2084.8	2360.11	2056.15	2318.91	2122.23	2069.61	2044.89	2034.41	2189.96	2240.11	2115.39
	2084.58	2111.64	2099.26	2109.91	2190.83	2068.03	2158.63	2216.38	2032.37	2045.42	2124.82	2203.3	2213.8	2182.81	2321.16	2194.28	2124.58	2174.1	2097.46	2054.76	2158.3	2232.44	2084	2218.54	2266.17	2246.8	2110.09	2310.13	2061.08	2037.01	2129.63	2201.07	2344.31	2131.93	2085.35	2147.07	2370.86	2139.13	2084.34	2359.4	2055.83	2317.95	2121.46	2069.14	2044.75	2034.02	2189.68	2239.24	2114.82
	2084.5	2111.09	2098.95	2109.59	2190.11	2067.5	2158.2	2215.95	2032.12	2045.29	2124.23	2202.94	2213.28	2182.18	2320.25	2193.43	2124	2173.72	2097.18	2054.36	2157.84	2231.79	2083.63	2217.98	2265.45	2246.15	2109.4	2309.24	2060.87	2036.83	2128.97	2200.69	2343.2	2131.29	2085.01	2146.6	2370.01	2138.38	2083.9	2358.69	2055.52	2317	2120.71	2068.67	2044.61	2033.63	2189.41	2238.37	2114.25
	2084.42	2110.55	2098.65	2109.28	2189.4	2066.98	2157.78	2215.53	2031.88	2045.17	2123.65	2202.58	2212.76	2181.56	2319.35	2192.59	2123.43	2173.35	2096.9	2053.97	2157.39	2231.16	2083.28	2217.43	2264.74	2245.5	2108.71	2308.36	2060.67	2036.67	2128.32	2200.33	2342.1	2130.65	2084.68	2146.14	2369.16	2137.65	2083.46	2358	2055.22	2316.05	2119.96	2068.21	2044.47	2033.25	2189.16	2237.52	2113.69
	2084.34	2110.01	2098.36	2108.97	2188.7	2066.46	2157.36	2215.11	2031.65	2045.05	2123.08	2202.22	2212.24	2180.94	2318.46	2191.76	2122.87	2172.98	2096.63	2053.58	2156.94	2230.53	2082.93	2216.89	2264.04	2244.86	2108.03	2307.5	2060.47	2036.5	2127.68	2199.97	2341.01	2130.02	2084.36	2145.69	2368.32	2136.93	2083.03	2357.31	2054.92	2315.12	2119.23	2067.76	2044.34	2032.88	2188.92	2236.68	2113.14
	2084.27	2109.48	2098.07	2108.67	2188	2065.94	2156.94	2214.69	2031.41	2044.94	2122.51	2201.86	2211.73	2180.33	2317.57	2190.93	2122.31	2172.62	2096.35	2053.2	2156.51	2229.92	2082.58	2216.37	2263.35	2244.24	2107.37	2306.64	2060.28	2036.35	2127.05	2199.62	2339.94	2129.39	2084.03	2145.26	2367.48	2136.22	2082.61	2356.64	2054.64	2314.2	2118.51	2067.31	2044.22	2032.51	2188.69	2235.85	2112.6
	2084.21	2108.95	2097.79	2108.37	2187.32	2065.43	2156.53	2214.28	2031.18	2044.83	2121.96	2201.51	2211.23	2179.72	2316.68	2190.1	2121.76	2172.26	2096.07	2052.83	2156.08	2229.31	2082.24	2215.85	2262.66	2243.62	2106.71	2305.8	2060.1	2036.2	2126.42	2199.29	2338.89	2128.78	2083.71	2144.84	2366.66	2135.52	2082.2	2355.97	2054.36	2313.28	2117.81	2066.87	2044.1	2032.15	2188.48	2235.04	2112.07
	2084.15	2108.43	2097.51	2108.08	2186.65	2064.93	2156.12	2213.86	2030.96	2044.72	2121.41	2201.16	2210.74	2179.12	2315.8	2189.29	2121.22	2171.9	2095.79	2052.46	2155.65	2228.71	2081.91	2215.35	2261.98	2243.01	2106.06	2304.97	2059.92	2036.06	2125.81	2198.96	2337.85	2128.17	2083.4	2144.43	2365.84	2134.83	2081.79	2355.31	2054.09	2312.37	2117.11	2066.43	2043.99	2031.8	2188.29	2234.24	2111.55
	2084.09	2107.91	2097.24	2107.79	2185.98	2064.43	2155.71	2213.45	2030.73	2044.62	2120.87	2200.81	2210.25	2178.53	2314.92	2188.47	2120.69	2171.55	2095.51	2052.1	2155.23	2228.12	2081.58	2214.85	2261.3	2242.41	2105.41	2304.14	2059.76	2035.93	2125.2	2198.64	2336.83	2127.56	2083.09	2144.03	2365.02	2134.15	2081.39	2354.66	2053.82	2311.47	2116.43	2066	2043.89	2031.46	2188.1	2233.44	2111.04
	2084.04	2107.4	2096.98	2107.51	2185.32	2063.94	2155.31	2213.04	2030.51	2044.52	2120.33	2200.47	2209.77	2177.94	2314.05	2187.67	2120.16	2171.2	2095.23	2051.74	2154.82	2227.54	2081.25	2214.37	2260.63	2241.82	2104.78	2303.33	2059.59	2035.8	2124.6	2198.33	2335.82	2126.97	2082.78	2143.64	2364.22	2133.49	2081	2354.01	2053.57	2310.59	2115.76	2065.58	2043.79	2031.12	2187.93	2232.66	2110.53
	2083.99	2106.9	2096.72	2107.23	2184.68	2063.45	2154.91	2212.63	2030.29	2044.42	2119.81	2200.12	2209.29	2177.35	2313.19	2186.87	2119.64	2170.85	2094.96	2051.39	2154.42	2226.96	2080.93	2213.9	2259.97	2241.24	2104.15	2302.53	2059.44	2035.67	2124	2198.02	2334.83	2126.38	2082.47	2143.27	2363.42	2132.83	2080.62	2353.38	2053.32	2309.71	2115.11	2065.16	2043.7	2030.79	2187.77	2231.89	2110.04
	2083.95	2106.39	2096.47	2106.96	2184.04	2062.97	2154.51	2212.22	2030.08	2044.33	2119.29	2199.78	2208.82	2176.77	2312.32	2186.07	2119.13	2170.51	2094.68	2051.05	2154.02	2226.4	2080.62	2213.44	2259.31	2240.68	2103.54	2301.74	2059.29	2035.56	2123.42	2197.73	2333.85	2125.8	2082.17	2142.91	2362.63	2132.19	2080.25	2352.75	2053.08	2308.83	2114.46	2064.75	2043.61	2030.46	2187.63	2231.14	2109.55
	2083.91	2105.9	2096.23	2106.69	2183.41	2062.49	2154.12	2211.82	2029.87	2044.25	2118.78	2199.44	2208.36	2176.2	2311.46	2185.29	2118.63	2170.18	2094.4	2050.71	2153.63	2225.84	2080.31	2212.99	2258.66	2240.12	2102.93	2300.96	2059.14	2035.45	2122.84	2197.45	2332.89	2125.22	2081.87	2142.55	2361.84	2131.55	2079.88	2352.14	2052.85	2307.97	2113.83	2064.35	2043.53	2030.15	2187.5	2230.39	2109.07
	2083.87	2105.41	2095.99	2106.43	2182.79	2062.02	2153.73	2211.41	2029.66	2044.16	2118.28	2199.11	2207.9	2175.63	2310.61	2184.5	2118.14	2169.84	2094.12	2050.38	2153.24	2225.29	2080.01	2212.55	2258.02	2239.56	2102.33	2300.19	2059.01	2035.35	2122.28	2197.17	2331.94	2124.66	2081.57	2142.21	2361.06	2130.93	2079.52	2351.53	2052.62	2307.12	2113.21	2063.95	2043.46	2029.84	2187.38	2229.65	2108.6
	2083.84	2104.93	2095.76	2106.17	2182.18	2061.55	2153.34	2211.01	2029.46	2044.08	2117.78	2198.77	2207.45	2175.07	2309.76	2183.73	2117.65	2169.52	2093.85	2050.05	2152.86	2224.75	2079.71	2212.12	2257.38	2239.02	2101.74	2299.43	2058.88	2035.25	2121.72	2196.91	2331.01	2124.1	2081.28	2141.88	2360.29	2130.32	2079.17	2350.93	2052.4	2306.28	2112.6	2063.56	2043.39	2029.53	2187.28	2228.93	2108.14
	2083.82	2104.45	2095.53	2105.92	2181.57	2061.09	2152.96	2210.61	2029.25	2044.01	2117.3	2198.44	2207	2174.51	2308.92	2182.96	2117.17	2169.19	2093.57	2049.73	2152.49	2224.22	2079.42	2211.71	2256.75	2238.49	2101.16	2298.68	2058.75	2035.16	2121.17	2196.65	2330.1	2123.54	2080.99	2141.57	2359.53	2129.71	2078.83	2350.34	2052.19	2305.44	2112	2063.17	2043.33	2029.24	2187.19	2228.22	2107.69
	2083.79	2103.97	2095.31	2105.67	2180.98	2060.64	2152.58	2210.22	2029.05	2043.94	2116.82	2198.11	2206.56	2173.96	2308.08	2182.19	2116.7	2168.87	2093.29	2049.42	2152.12	2223.69	2079.13	2211.3	2256.13	2237.97	2100.59	2297.94	2058.64	2035.08	2120.62	2196.4	2329.2	2123	2080.7	2141.26	2358.78	2129.12	2078.49	2349.75	2051.99	2304.62	2111.42	2062.79	2043.27	2028.95	2187.11	2227.52	2107.24
	2083.78	2103.5	2095.09	2105.43	2180.39	2060.19	2152.21	2209.82	2028.86	2043.87	2116.34	2197.78	2206.12	2173.41	2307.25	2181.43	2116.23	2168.56	2093.02	2049.11	2151.76	2223.18	2078.85	2210.9	2255.51	2237.45	2100.02	2297.21	2058.53	2035	2120.09	2196.16	2328.31	2122.46	2080.42	2140.97	2358.03	2128.54	2078.17	2349.18	2051.8	2303.8	2110.84	2062.41	2043.22	2028.67	2187.04	2226.83	2106.81
	2083.76	2103.04	2094.88	2105.2	2179.82	2059.74	2151.83	2209.42	2028.67	2043.81	2115.88	2197.46	2205.7	2172.87	2306.42	2180.68	2115.78	2168.24	2092.74	2048.8	2151.41	2222.67	2078.57	2210.51	2254.89	2236.95	2099.47	2296.49	2058.42	2034.93	2119.56	2195.93	2327.44	2121.93	2080.14	2140.69	2357.28	2127.97	2077.85	2348.61	2051.61	2302.99	2110.28	2062.04	2043.17	2028.39	2186.99	2226.15	2106.38
	2083.75	2102.58	2094.68	2104.97	2179.25	2059.3	2151.46	2209.03	2028.48	2043.75	2115.42	2197.14	2205.27	2172.33	2305.59	2179.93	2115.33	2167.94	2092.46	2048.51	2151.07	2222.17	2078.3	2210.14	2254.29	2236.45	2098.92	2295.78	2058.33	2034.86	2119.05	2195.71	2326.59	2121.4	2079.86	2140.42	2356.55	2127.41	2077.54	2348.05	2051.43	2302.2	2109.73	2061.68	2043.13	2028.12	2186.95	2225.48	2105.96
	2083.75	2102.13	2094.48	2104.74	2178.69	2058.86	2151.1	2208.64	2028.29	2043.69	2114.97	2196.81	2204.86	2171.8	2304.77	2179.19	2114.89	2167.63	2092.19	2048.22	2150.73	2221.68	2078.03	2209.77	2253.69	2235.97	2098.38	2295.08	2058.23	2034.8	2118.54	2195.49	2325.75	2120.88	2079.59	2140.16	2355.82	2126.86	2077.23	2347.5	2051.26	2301.41	2109.19	2061.32	2043.1	2027.86	2186.93	2224.83	2105.55
	2083.75	2101.68	2094.29	2104.52	2178.14	2058.43	2150.73	2208.25	2028.11	2043.64	2114.53	2196.5	2204.45	2171.27	2303.95	2178.45	2114.45	2167.33	2091.91	2047.93	2150.39	2221.2	2077.77	2209.42	2253.09	2235.49	2097.85	2294.39	2058.15	2034.75	2118.04	2195.29	2324.93	2120.37	2079.32	2139.91	2355.1	2126.32	2076.93	2346.96	2051.09	2300.63	2108.67	2060.97	2043.07	2027.61	2186.91	2224.18	2105.15
	2083.75	2101.24	2094.1	2104.31	2177.6	2058.01	2150.37	2207.86	2027.93	2043.6	2114.09	2196.18	2204.04	2170.75	2303.14	2177.72	2114.02	2167.04	2091.63	2047.65	2150.07	2220.72	2077.52	2209.07	2252.5	2235.02	2097.33	2293.71	2058.07	2034.71	2117.54	2195.09	2324.12	2119.87	2079.05	2139.67	2354.39	2125.79	2076.64	2346.43	2050.94	2299.86	2108.15	2060.63	2043.05	2027.36	2186.91	2223.55	2104.76
	2083.75	2100.8	2093.92	2104.1	2177.06	2057.59	2150.02	2207.48	2027.75	2043.55	2113.66	2195.86	2203.64	2170.23	2302.34	2177	2113.6	2166.75	2091.36	2047.38	2149.74	2220.25	2077.26	2208.74	2251.92	2234.56	2096.81	2293.04	2058	2034.67	2117.06	2194.91	2323.33	2119.37	2078.79	2139.45	2353.68	2125.27	2076.36	2345.9	2050.79	2299.1	2107.64	2060.29	2043.03	2027.12	2186.92	2222.92	2104.37
	2083.77	2100.37	2093.74	2103.89	2176.54	2057.17	2149.66	2207.09	2027.58	2043.51	2113.24	2195.55	2203.25	2169.72	2301.53	2176.28	2113.19	2166.46	2091.08	2047.11	2149.43	2219.8	2077.02	2208.42	2251.34	2234.11	2096.31	2292.38	2057.93	2034.64	2116.58	2194.73	2322.55	2118.88	2078.53	2139.23	2352.99	2124.76	2076.09	2345.38	2050.64	2298.34	2107.15	2059.96	2043.02	2026.88	2186.95	2222.31	2104
	2083.78	2099.94	2093.57	2103.7	2176.02	2056.76	2149.31	2206.71	2027.41	2043.48	2112.83	2195.24	2202.86	2169.22	2300.74	2175.57	2112.79	2166.18	2090.81	2046.85	2149.12	2219.35	2076.77	2208.1	2250.77	2233.67	2095.81	2291.73	2057.87	2034.61	2116.11	2194.56	2321.79	2118.4	2078.27	2139.03	2352.29	2124.26	2075.82	2344.87	2050.51	2297.6	2106.67	2059.63	2043.02	2026.66	2186.98	2221.71	2103.63
	2083.8	2099.52	2093.41	2103.5	2175.51	2056.36	2148.96	2206.33	2027.24	2043.44	2112.42	2194.93	2202.48	2168.71	2299.95	2174.86	2112.39	2165.9	2090.53	2046.59	2148.82	2218.9	2076.54	2207.8	2250.2	2233.23	2095.33	2291.09	2057.82	2034.59	2115.66	2194.4	2321.04	2117.92	2078.01	2138.84	2351.61	2123.77	2075.56	2344.37	2050.38	2296.87	2106.2	2059.3	2043.02	2026.44	2187.03	2221.11	2103.27
	2083.82	2099.1	2093.25	2103.31	2175.01	2055.96	2148.62	2205.95	2027.07	2043.41	2112.02	2194.62	2202.1	2168.22	2299.16	2174.16	2112	2165.62	2090.26	2046.34	2148.53	2218.47	2076.3	2207.5	2249.64	2232.81	2094.85	2290.46	2057.77	2034.58	2115.2	2194.25	2320.31	2117.46	2077.76	2138.66	2350.93	2123.29	2075.31	2343.88	2050.26	2296.14	2105.74	2058.99	2043.02	2026.22	2187.09	2220.53	2102.91
	2083.85	2098.69	2093.09	2103.13	2174.52	2055.56	2148.28	2205.57	2026.91	2043.39	2111.62	2194.32	2201.73	2167.72	2298.37	2173.46	2111.62	2165.35	2089.98	2046.1	2148.24	2218.04	2076.08	2207.22	2249.08	2232.39	2094.38	2289.84	2057.73	2034.58	2114.76	2194.1	2319.59	2116.99	2077.51	2138.49	2350.26	2122.82	2075.07	2343.4	2050.15	2295.42	2105.29	2058.68	2043.04	2026.01	2187.16	2219.96	2102.57
	2083.88	2098.28	2092.95	2102.96	2174.03	2055.17	2147.94	2205.2	2026.75	2043.37	2111.24	2194.02	2201.36	2167.24	2297.6	2172.77	2111.24	2165.08	2089.7	2045.86	2147.95	2217.63	2075.85	2206.95	2248.53	2231.99	2093.92	2289.23	2057.7	2034.58	2114.33	2193.97	2318.89	2116.54	2077.26	2138.34	2349.6	2122.36	2074.83	2342.92	2050.05	2294.72	2104.85	2058.37	2043.05	2025.81	2187.25	2219.4	2102.23
	2083.91	2097.88	2092.8	2102.78	2173.56	2054.79	2147.6	2204.82	2026.6	2043.35	2110.85	2193.71	2201	2166.76	2296.82	2172.09	2110.87	2164.82	2089.43	2045.62	2147.68	2217.22	2075.63	2206.68	2247.99	2231.59	2093.46	2288.63	2057.67	2034.58	2113.9	2193.84	2318.21	2116.09	2077.01	2138.19	2348.94	2121.91	2074.6	2342.45	2049.95	2294.02	2104.42	2058.07	2043.08	2025.62	2187.34	2218.85	2101.9
	2083.95	2097.48	2092.66	2102.62	2173.09	2054.41	2147.27	2204.45	2026.45	2043.34	2110.48	2193.41	2200.65	2166.28	2296.05	2171.41	2110.51	2164.56	2089.15	2045.4	2147.41	2216.81	2075.42	2206.43	2247.45	2231.2	2093.02	2288.04	2057.65	2034.6	2113.48	2193.72	2317.54	2115.65	2076.77	2138.06	2348.29	2121.47	2074.38	2341.99	2049.86	2293.33	2104	2057.78	2043.11	2025.43	2187.45	2218.31	2101.58
	2084	2097.09	2092.53	2102.46	2172.63	2054.03	2146.94	2204.08	2026.3	2043.33	2110.11	2193.12	2200.3	2165.81	2295.29	2170.73	2110.16	2164.3	2088.88	2045.17	2147.14	2216.42	2075.21	2206.18	2246.92	2230.81	2092.58	2287.46	2057.63	2034.62	2113.08	2193.62	2316.88	2115.22	2076.53	2137.94	2347.65	2121.04	2074.16	2341.54	2049.77	2292.65	2103.6	2057.49	2043.14	2025.25	2187.57	2217.78	2101.27
	2084.04	2096.7	2092.4	2102.3	2172.18	2053.66	2146.61	2203.71	2026.15	2043.32	2109.75	2192.82	2199.96	2165.34	2294.53	2170.07	2109.81	2164.05	2088.6	2044.96	2146.89	2216.03	2075.01	2205.95	2246.39	2230.44	2092.15	2286.89	2057.62	2034.65	2112.67	2193.51	2316.24	2114.79	2076.3	2137.83	2347.02	2120.62	2073.96	2341.09	2049.7	2291.98	2103.2	2057.2	2043.18	2025.08	2187.7	2217.27	2100.96
	2084.09	2096.32	2092.28	2102.15	2171.73	2053.29	2146.29	2203.34	2026.01	2043.32	2109.4	2192.53	2199.62	2164.88	2293.77	2169.4	2109.47	2163.8	2088.33	2044.75	2146.64	2215.65	2074.81	2205.73	2245.86	2230.07	2091.73	2286.32	2057.62	2034.68	2112.28	2193.42	2315.62	2114.37	2076.06	2137.73	2346.39	2120.21	2073.76	2340.66	2049.63	2291.32	2102.82	2056.93	2043.23	2024.91	2187.85	2216.76	2100.66
	2084.15	2095.94	2092.16	2102.01	2171.3	2052.93	2145.97	2202.98	2025.87	2043.32	2109.05	2192.23	2199.29	2164.42	2293.02	2168.75	2109.13	2163.55	2088.06	2044.54	2146.39	2215.28	2074.61	2205.51	2245.35	2229.72	2091.32	2285.77	2057.62	2034.72	2111.9	2193.34	2315.01	2113.96	2075.83	2137.64	2345.77	2119.8	2073.57	2340.23	2049.57	2290.66	2102.44	2056.65	2043.28	2024.75	2188	2216.26	2100.37
	2084.21	2095.57	2092.05	2101.87	2170.87	2052.58	2145.65	2202.61	2025.73	2043.33	2108.71	2191.94	2198.96	2163.97	2292.28	2168.1	2108.81	2163.31	2087.78	2044.34	2146.15	2214.92	2074.42	2205.3	2244.83	2229.37	2090.92	2285.23	2057.63	2034.77	2111.52	2193.26	2314.41	2113.55	2075.6	2137.56	2345.15	2119.41	2073.38	2339.81	2049.52	2290.02	2102.08	2056.39	2043.33	2024.6	2188.17	2215.77	2100.09
	2084.27	2095.2	2091.94	2101.73	2170.45	2052.23	2145.34	2202.25	2025.6	2043.34	2108.38	2191.66	2198.64	2163.52	2291.54	2167.45	2108.49	2163.08	2087.51	2044.15	2145.92	2214.57	2074.24	2205.11	2244.33	2229.03	2090.52	2284.69	2057.64	2034.82	2111.16	2193.19	2313.83	2113.16	2075.38	2137.49	2344.55	2119.03	2073.2	2339.39	2049.47	2289.38	2101.72	2056.13	2043.39	2024.45	2188.35	2215.29	2099.81
	2084.34	2094.84	2091.84	2101.6	2170.03	2051.88	2145.02	2201.89	2025.47	2043.35	2108.05	2191.37	2198.33	2163.07	2290.8	2166.81	2108.18	2162.84	2087.23	2043.96	2145.69	2214.22	2074.05	2204.92	2243.83	2228.7	2090.14	2284.17	2057.66	2034.88	2110.8	2193.13	2313.26	2112.76	2075.15	2137.44	2343.95	2118.66	2073.03	2338.99	2049.43	2288.76	2101.38	2055.87	2043.46	2024.31	2188.54	2214.83	2099.55
	2084.41	2094.48	2091.74	2101.48	2169.63	2051.54	2144.71	2201.53	2025.34	2043.37	2107.73	2191.08	2198.02	2162.64	2290.07	2166.18	2107.87	2162.61	2086.96	2043.78	2145.47	2213.88	2073.88	2204.74	2243.33	2228.37	2089.76	2283.65	2057.69	2034.95	2110.45	2193.08	2312.71	2112.38	2074.93	2137.39	2343.35	2118.29	2072.87	2338.59	2049.4	2288.14	2101.05	2055.62	2043.53	2024.17	2188.74	2214.37	2099.29
	2084.48	2094.13	2091.65	2101.36	2169.23	2051.2	2144.41	2201.17	2025.21	2043.38	2107.41	2190.8	2197.71	2162.2	2289.34	2165.55	2107.57	2162.39	2086.69	2043.6	2145.26	2213.55	2073.71	2204.58	2242.84	2228.06	2089.39	2283.15	2057.72	2035.02	2110.11	2193.04	2312.17	2112	2074.72	2137.36	2342.77	2117.94	2072.71	2338.2	2049.37	2287.53	2100.73	2055.37	2043.61	2024.05	2188.95	2213.92	2099.04
	2084.56	2093.78	2091.56	2101.25	2168.84	2050.87	2144.1	2200.81	2025.09	2043.41	2107.1	2190.52	2197.41	2161.77	2288.62	2164.93	2107.28	2162.16	2086.42	2043.43	2145.05	2213.23	2073.54	2204.42	2242.35	2227.75	2089.03	2282.65	2057.76	2035.1	2109.77	2193	2311.65	2111.63	2074.5	2137.33	2342.19	2117.59	2072.56	2337.82	2049.35	2286.93	2100.41	2055.13	2043.69	2023.92	2189.17	2213.48	2098.79
	2084.65	2093.44	2091.48	2101.14	2168.46	2050.54	2143.8	2200.46	2024.97	2043.44	2106.8	2190.24	2197.12	2161.35	2287.9	2164.31	2107	2161.95	2086.14	2043.26	2144.85	2212.91	2073.38	2204.27	2241.87	2227.45	2088.67	2282.16	2057.8	2035.19	2109.45	2192.97	2311.14	2111.27	2074.29	2137.32	2341.62	2117.26	2072.42	2337.44	2049.34	2286.34	2100.11	2054.9	2043.78	2023.81	2189.41	2213.06	2098.56
	2084.73	2093.1	2091.4	2101.04	2168.09	2050.22	2143.51	2200.1	2024.86	2043.47	2106.5	2189.97	2196.83	2160.93	2287.19	2163.7	2106.72	2161.73	2085.87	2043.1	2144.65	2212.61	2073.22	2204.12	2241.4	2227.16	2088.32	2281.69	2057.85	2035.29	2109.13	2192.95	2310.65	2110.91	2074.08	2137.32	2341.05	2116.93	2072.29	2337.08	2049.34	2285.76	2099.82	2054.67	2043.87	2023.7	2189.66	2212.64	2098.33
	2084.82	2092.76	2091.33	2100.95	2167.72	2049.9	2143.21	2199.75	2024.75	2043.5	2106.21	2189.69	2196.55	2160.52	2286.48	2163.09	2106.45	2161.52	2085.6	2042.95	2144.46	2212.31	2073.06	2203.99	2240.92	2226.88	2087.99	2281.22	2057.9	2035.39	2108.82	2192.94	2310.17	2110.56	2073.88	2137.33	2340.5	2116.61	2072.16	2336.72	2049.34	2285.19	2099.54	2054.45	2043.97	2023.6	2189.91	2212.23	2098.1
	2084.92	2092.43	2091.26	2100.85	2167.36	2049.59	2142.92	2199.4	2024.64	2043.54	2105.92	2189.42	2196.27	2160.11	2285.78	2162.49	2106.18	2161.31	2085.33	2042.8	2144.28	2212.02	2072.91	2203.87	2240.46	2226.6	2087.66	2280.76	2057.96	2035.49	2108.52	2192.94	2309.7	2110.22	2073.68	2137.35	2339.95	2116.31	2072.04	2336.36	2049.35	2284.63	2099.27	2054.23	2044.08	2023.5	2190.18	2211.84	2097.89
	2085.02	2092.11	2091.2	2100.77	2167.01	2049.28	2142.63	2199.05	2024.53	2043.58	2105.65	2189.15	2196	2159.7	2285.08	2161.9	2105.92	2161.11	2085.06	2042.66	2144.1	2211.73	2072.77	2203.75	2240	2226.34	2087.33	2280.31	2058.02	2035.61	2108.23	2192.94	2309.25	2109.89	2073.47	2137.38	2339.4	2116.01	2071.93	2336.02	2049.37	2284.07	2099	2054.02	2044.18	2023.41	2190.46	2211.45	2097.68
	2085.12	2091.79	2091.14	2100.69	2166.66	2048.97	2142.35	2198.7	2024.43	2043.62	2105.37	2188.88	2195.73	2159.3	2284.39	2161.31	2105.67	2160.91	2084.79	2042.52	2143.93	2211.46	2072.63	2203.65	2239.54	2226.08	2087.02	2279.87	2058.1	2035.73	2107.95	2192.95	2308.81	2109.56	2073.28	2137.42	2338.86	2115.72	2071.82	2335.68	2049.39	2283.53	2098.75	2053.81	2044.3	2023.33	2190.75	2211.07	2097.49
	2085.22	2091.47	2091.09	2100.61	2166.32	2048.67	2142.07	2198.36	2024.33	2043.67	2105.11	2188.61	2195.47	2158.9	2283.7	2160.73	2105.43	2160.71	2084.52	2042.39	2143.76	2211.19	2072.49	2203.55	2239.09	2225.83	2086.71	2279.44	2058.17	2035.86	2107.68	2192.97	2308.39	2109.24	2073.08	2137.47	2338.33	2115.44	2071.73	2335.35	2049.42	2282.99	2098.51	2053.61	2044.42	2023.25	2191.05	2210.7	2097.29
	2085.34	2091.16	2091.04	2100.54	2165.99	2048.38	2141.79	2198.01	2024.23	2043.72	2104.85	2188.35	2195.22	2158.51	2283.01	2160.15	2105.19	2160.52	2084.25	2042.26	2143.6	2210.93	2072.36	2203.46	2238.65	2225.59	2086.42	2279.02	2058.25	2035.99	2107.41	2192.99	2307.98	2108.92	2072.89	2137.53	2337.81	2115.17	2071.63	2335.03	2049.46	2282.46	2098.28	2053.41	2044.54	2023.18	2191.36	2210.34	2097.11
	2085.45	2090.85	2090.99	2100.48	2165.67	2048.09	2141.51	2197.67	2024.13	2043.78	2104.59	2188.08	2194.97	2158.12	2282.34	2159.57	2104.96	2160.33	2083.98	2042.14	2143.44	2210.67	2072.23	2203.38	2238.21	2225.35	2086.12	2278.6	2058.34	2036.14	2107.15	2193.02	2307.59	2108.62	2072.7	2137.6	2337.3	2114.91	2071.55	2334.71	2049.5	2281.94	2098.06	2053.22	2044.67	2023.12	2191.69	2210	2096.93
	2085.57	2090.55	2090.95	2100.42	2165.35	2047.8	2141.24	2197.33	2024.04	2043.84	2104.34	2187.82	2194.72	2157.74	2281.66	2159.01	2104.73	2160.14	2083.71	2042.02	2143.3	2210.43	2072.11	2203.31	2237.78	2225.13	2085.84	2278.2	2058.43	2036.28	2106.91	2193.06	2307.2	2108.32	2072.52	2137.69	2336.79	2114.65	2071.47	2334.41	2049.55	2281.43	2097.84	2053.03	2044.8	2023.06	2192.02	2209.66	2096.76
	2085.69	2090.25	2090.92	2100.36	2165.05	2047.52	2140.96	2196.99	2023.95	2043.9	2104.1	2187.56	2194.48	2157.37	2280.99	2158.45	2104.51	2159.96	2083.44	2041.91	2143.15	2210.19	2071.99	2203.24	2237.35	2224.91	2085.57	2277.8	2058.53	2036.44	2106.67	2193.11	2306.84	2108.02	2072.33	2137.78	2336.28	2114.41	2071.4	2334.1	2049.61	2280.93	2097.64	2052.85	2044.94	2023.01	2192.36	2209.33	2096.6
	2085.82	2089.96	2090.88	2100.32	2164.74	2047.24	2140.7	2196.65	2023.87	2043.96	2103.86	2187.3	2194.25	2156.99	2280.33	2157.89	2104.3	2159.78	2083.18	2041.81	2143.01	2209.96	2071.88	2203.19	2236.92	2224.7	2085.3	2277.42	2058.63	2036.6	2106.43	2193.17	2306.48	2107.74	2072.15	2137.88	2335.79	2114.17	2071.34	2333.81	2049.68	2280.44	2097.45	2052.67	2045.09	2022.96	2192.72	2209.01	2096.45
	2085.95	2089.67	2090.86	2100.27	2164.45	2046.97	2140.43	2196.31	2023.79	2044.03	2103.63	2187.05	2194.02	2156.62	2279.67	2157.34	2104.09	2159.61	2082.91	2041.71	2142.88	2209.74	2071.77	2203.14	2236.5	2224.5	2085.04	2277.04	2058.74	2036.77	2106.21	2193.23	2306.14	2107.46	2071.98	2137.99	2335.3	2113.95	2071.29	2333.52	2049.75	2279.96	2097.26	2052.5	2045.23	2022.92	2193.08	2208.7	2096.3
	2086.08	2089.38	2090.84	2100.23	2164.16	2046.7	2140.17	2195.97	2023.71	2044.1	2103.4	2186.8	2193.8	2156.26	2279.01	2156.79	2103.89	2159.43	2082.64	2041.61	2142.76	2209.53	2071.66	2203.1	2236.09	2224.3	2084.79	2276.68	2058.85	2036.95	2106	2193.3	2305.81	2107.19	2071.8	2138.12	2334.82	2113.73	2071.24	2333.24	2049.83	2279.48	2097.09	2052.34	2045.39	2022.89	2193.45	2208.4	2096.16
	2086.22	2089.1	2090.82	2100.2	2163.88	2046.44	2139.91	2195.64	2023.63	2044.18	2103.18	2186.55	2193.58	2155.9	2278.36	2156.25	2103.7	2159.27	2082.38	2041.52	2142.64	2209.32	2071.56	2203.07	2235.68	2224.12	2084.54	2276.32	2058.97	2037.13	2105.79	2193.37	2305.5	2106.92	2071.63	2138.25	2334.34	2113.53	2071.2	2332.97	2049.91	2279.02	2096.92	2052.18	2045.55	2022.86	2193.84	2208.11	2096.03
	2086.36	2088.82	2090.8	2100.17	2163.61	2046.18	2139.65	2195.3	2023.56	2044.26	2102.96	2186.3	2193.37	2155.55	2277.72	2155.72	2103.51	2159.1	2082.11	2041.44	2142.52	2209.12	2071.47	2203.04	2235.27	2223.94	2084.31	2275.97	2059.09	2037.32	2105.59	2193.46	2305.2	2106.66	2071.46	2138.39	2333.88	2113.33	2071.16	2332.71	2050	2278.56	2096.77	2052.02	2045.71	2022.84	2194.23	2207.82	2095.9
	2086.5	2088.55	2090.79	2100.15	2163.34	2045.93	2139.4	2194.97	2023.49	2044.34	2102.75	2186.05	2193.16	2155.2	2277.08	2155.19	2103.33	2158.94	2081.85	2041.36	2142.41	2208.93	2071.37	2203.03	2234.87	2223.77	2084.08	2275.63	2059.22	2037.52	2105.4	2193.55	2304.91	2106.41	2071.29	2138.55	2333.41	2113.14	2071.14	2332.45	2050.1	2278.11	2096.62	2051.87	2045.88	2022.82	2194.64	2207.55	2095.78
	2086.65	2088.28	2090.79	2100.13	2163.08	2045.68	2139.15	2194.64	2023.42	2044.43	2102.55	2185.8	2192.96	2154.85	2276.44	2154.67	2103.16	2158.78	2081.58	2041.29	2142.31	2208.75	2071.29	2203.02	2234.48	2223.61	2083.86	2275.3	2059.36	2037.72	2105.22	2193.64	2304.64	2106.17	2071.13	2138.71	2332.96	2112.96	2071.12	2332.2	2050.21	2277.67	2096.48	2051.73	2046.05	2022.82	2195.06	2207.29	2095.67
	2086.81	2088.02	2090.79	2100.12	2162.82	2045.43	2138.9	2194.31	2023.36	2044.52	2102.35	2185.56	2192.76	2154.51	2275.81	2154.15	2102.99	2158.63	2081.32	2041.22	2142.21	2208.57	2071.2	2203.02	2234.09	2223.45	2083.64	2274.98	2059.5	2037.93	2105.05	2193.75	2304.38	2105.93	2070.97	2138.88	2332.51	2112.78	2071.1	2331.95	2050.32	2277.24	2096.36	2051.59	2046.23	2022.81	2195.48	2207.04	2095.57
	2086.96	2087.76	2090.79	2100.12	2162.58	2045.19	2138.66	2193.98	2023.3	2044.61	2102.16	2185.32	2192.57	2154.17	2275.18	2153.64	2102.83	2158.48	2081.06	2041.16	2142.12	2208.4	2071.12	2203.03	2233.7	2223.3	2083.43	2274.67	2059.64	2038.15	2104.89	2193.86	2304.13	2105.7	2070.81	2139.07	2332.07	2112.62	2071.1	2331.72	2050.44	2276.82	2096.24	2051.45	2046.41	2022.82	2195.92	2206.79	2095.47
	2087.13	2087.5	2090.8	2100.12	2162.34	2044.95	2138.42	2193.66	2023.24	2044.7	2101.97	2185.08	2192.38	2153.84	2274.56	2153.13	2102.67	2158.33	2080.79	2041.11	2142.03	2208.24	2071.05	2203.04	2233.32	2223.16	2083.24	2274.36	2059.79	2038.38	2104.73	2193.98	2303.89	2105.48	2070.66	2139.26	2331.64	2112.47	2071.1	2331.48	2050.56	2276.41	2096.13	2051.32	2046.59	2022.82	2196.36	2206.56	2095.38
	2087.29	2087.25	2090.81	2100.12	2162.1	2044.72	2138.18	2193.33	2023.19	2044.8	2101.79	2184.85	2192.2	2153.51	2273.95	2152.63	2102.52	2158.19	2080.53	2041.05	2141.95	2208.09	2070.98	2203.06	2232.94	2223.03	2083.04	2274.07	2059.94	2038.61	2104.59	2194.1	2303.67	2105.27	2070.5	2139.46	2331.21	2112.32	2071.1	2331.26	2050.69	2276.01	2096.03	2051.2	2046.78	2022.84	2196.82	2206.33	2095.3
	2087.46	2087	2090.83	2100.13	2161.87	2044.49	2137.94	2193.01	2023.13	2044.9	2101.61	2184.61	2192.03	2153.19	2273.34	2152.13	2102.38	2158.04	2080.27	2041.01	2141.88	2207.94	2070.91	2203.09	2232.57	2222.91	2082.86	2273.78	2060.1	2038.85	2104.45	2194.23	2303.46	2105.06	2070.36	2139.67	2330.79	2112.18	2071.12	2331.04	2050.83	2275.61	2095.94	2051.08	2046.98	2022.86	2197.28	2206.12	2095.22
	2087.63	2086.76	2090.85	2100.14	2161.65	2044.27	2137.71	2192.69	2023.08	2045.01	2101.43	2184.38	2191.86	2152.87	2272.73	2151.64	2102.24	2157.91	2080.01	2040.97	2141.81	2207.81	2070.85	2203.13	2232.2	2222.79	2082.68	2273.51	2060.26	2039.09	2104.32	2194.37	2303.27	2104.86	2070.21	2139.9	2330.38	2112.05	2071.14	2330.83	2050.98	2275.22	2095.86	2050.96	2047.18	2022.89	2197.76	2205.91	2095.15
	2087.81	2086.52	2090.87	2100.16	2161.44	2044.05	2137.48	2192.36	2023.04	2045.12	2101.27	2184.15	2191.69	2152.56	2272.13	2151.16	2102.11	2157.77	2079.75	2040.93	2141.74	2207.67	2070.79	2203.17	2231.84	2222.68	2082.51	2273.24	2060.43	2039.35	2104.2	2194.51	2303.09	2104.66	2070.07	2140.13	2329.97	2111.93	2071.17	2330.63	2051.13	2274.85	2095.78	2050.85	2047.38	2022.92	2198.24	2205.71	2095.09
	2087.99	2086.28	2090.9	2100.19	2161.23	2043.84	2137.25	2192.04	2023	2045.23	2101.1	2183.92	2191.53	2152.25	2271.53	2150.68	2101.99	2157.64	2079.49	2040.9	2141.69	2207.55	2070.73	2203.22	2231.49	2222.58	2082.35	2272.98	2060.6	2039.61	2104.09	2194.66	2302.92	2104.48	2069.93	2140.37	2329.57	2111.82	2071.21	2330.43	2051.29	2274.48	2095.72	2050.75	2047.59	2022.96	2198.74	2205.52	2095.03
	2088.17	2086.05	2090.93	2100.22	2161.03	2043.63	2137.03	2191.73	2022.96	2045.34	2100.95	2183.69	2191.37	2151.94	2270.94	2150.2	2101.87	2157.51	2079.24	2040.88	2141.63	2207.44	2070.68	2203.28	2231.13	2222.49	2082.2	2272.73	2060.78	2039.87	2103.99	2194.82	2302.76	2104.3	2069.79	2140.62	2329.18	2111.72	2071.25	2330.24	2051.45	2274.12	2095.67	2050.65	2047.81	2023	2199.24	2205.34	2094.99
	2088.36	2085.82	2090.97	2100.25	2160.83	2043.42	2136.81	2191.41	2022.92	2045.46	2100.79	2183.47	2191.23	2151.64	2270.35	2149.74	2101.75	2157.39	2078.98	2040.86	2141.58	2207.33	2070.64	2203.35	2230.79	2222.4	2082.05	2272.49	2060.96	2040.15	2103.89	2194.98	2302.61	2104.13	2069.65	2140.88	2328.79	2111.63	2071.3	2330.06	2051.62	2273.77	2095.62	2050.56	2048.02	2023.05	2199.75	2205.17	2094.94
	2088.55	2085.6	2091.01	2100.3	2160.64	2043.22	2136.59	2191.09	2022.89	2045.58	2100.65	2183.25	2191.08	2151.34	2269.77	2149.27	2101.65	2157.27	2078.72	2040.85	2141.54	2207.23	2070.6	2203.42	2230.44	2222.32	2081.91	2272.26	2061.14	2040.43	2103.81	2195.15	2302.48	2103.96	2069.52	2141.15	2328.41	2111.54	2071.36	2329.88	2051.8	2273.42	2095.58	2050.47	2048.25	2023.11	2200.27	2205.01	2094.91
	2088.75	2085.38	2091.05	2100.34	2160.46	2043.02	2136.37	2190.78	2022.86	2045.71	2100.5	2183.03	2190.94	2151.05	2269.19	2148.81	2101.55	2157.15	2078.47	2040.84	2141.5	2207.14	2070.56	2203.5	2230.1	2222.25	2081.77	2272.03	2061.33	2040.72	2103.73	2195.33	2302.36	2103.8	2069.39	2141.43	2328.04	2111.46	2071.42	2329.71	2051.98	2273.09	2095.55	2050.38	2048.47	2023.17	2200.81	2204.86	2094.88
	2088.95	2085.16	2091.1	2100.39	2160.28	2042.83	2136.16	2190.46	2022.83	2045.83	2100.36	2182.81	2190.81	2150.76	2268.62	2148.36	2101.45	2157.04	2078.21	2040.84	2141.47	2207.05	2070.52	2203.59	2229.77	2222.19	2081.65	2271.82	2061.53	2041.02	2103.66	2195.51	2302.26	2103.65	2069.26	2141.72	2327.67	2111.39	2071.49	2329.55	2052.17	2272.77	2095.53	2050.3	2048.7	2023.24	2201.35	2204.71	2094.86
	2089.15	2084.95	2091.15	2100.45	2160.11	2042.64	2135.95	2190.15	2022.8	2045.96	2100.23	2182.6	2190.68	2150.48	2268.06	2147.91	2101.36	2156.93	2077.96	2040.84	2141.45	2206.97	2070.5	2203.68	2229.44	2222.13	2081.53	2271.61	2061.73	2041.32	2103.6	2195.7	2302.16	2103.51	2069.14	2142.02	2327.31	2111.33	2071.57	2329.39	2052.37	2272.45	2095.52	2050.23	2048.94	2023.31	2201.9	2204.58	2094.85
	2089.36	2084.74	2091.2	2100.51	2159.95	2042.45	2135.75	2189.84	2022.78	2046.1	2100.1	2182.38	2190.55	2150.2	2267.49	2147.47	2101.28	2156.82	2077.71	2040.85	2141.42	2206.9	2070.47	2203.78	2229.12	2222.08	2081.42	2271.41	2061.93	2041.63	2103.55	2195.89	2302.08	2103.37	2069.02	2142.32	2326.96	2111.28	2071.65	2329.24	2052.57	2272.14	2095.52	2050.16	2049.18	2023.39	2202.46	2204.45	2094.84
	2089.57	2084.54	2091.26	2100.58	2159.79	2042.27	2135.54	2189.53	2022.76	2046.23	2099.98	2182.17	2190.43	2149.93	2266.94	2147.03	2101.2	2156.71	2077.45	2040.86	2141.41	2206.84	2070.45	2203.88	2228.8	2222.04	2081.31	2271.23	2062.14	2041.95	2103.51	2196.09	2302.01	2103.24	2068.9	2142.64	2326.61	2111.24	2071.74	2329.09	2052.78	2271.84	2095.53	2050.09	2049.42	2023.47	2203.03	2204.33	2094.84
	2089.79	2084.33	2091.32	2100.65	2159.64	2042.09	2135.34	2189.22	2022.75	2046.37	2099.86	2181.96	2190.32	2149.66	2266.39	2146.6	2101.13	2156.61	2077.2	2040.88	2141.4	2206.79	2070.43	2204	2228.48	2222.01	2081.21	2271.05	2062.35	2042.27	2103.47	2196.3	2301.95	2103.12	2068.79	2142.97	2326.28	2111.2	2071.84	2328.96	2052.99	2271.55	2095.54	2050.03	2049.67	2023.56	2203.6	2204.22	2094.85
	2090.01	2084.14	2091.39	2100.73	2159.49	2041.92	2135.14	2188.92	2022.73	2046.52	2099.75	2181.76	2190.21	2149.39	2265.84	2146.18	2101.06	2156.51	2076.95	2040.9	2141.39	2206.74	2070.42	2204.12	2228.17	2221.98	2081.12	2270.88	2062.57	2042.6	2103.45	2196.51	2301.91	2103	2068.68	2143.3	2325.94	2111.18	2071.94	2328.82	2053.21	2271.27	2095.56	2049.98	2049.92	2023.66	2204.19	2204.12	2094.86
	2090.23	2083.94	2091.46	2100.81	2159.35	2041.75	2134.95	2188.61	2022.72	2046.66	2099.64	2181.55	2190.11	2149.13	2265.3	2145.76	2101	2156.42	2076.7	2040.93	2141.39	2206.7	2070.41	2204.24	2227.86	2221.96	2081.04	2270.71	2062.79	2042.94	2103.43	2196.73	2301.87	2102.89	2068.57	2143.65	2325.62	2111.16	2072.06	2328.7	2053.44	2271	2095.59	2049.93	2050.18	2023.76	2204.79	2204.03	2094.88
	2090.46	2083.75	2091.53	2100.9	2159.22	2041.59	2134.75	2188.3	2022.72	2046.81	2099.53	2181.35	2190.01	2148.87	2264.76	2145.34	2100.94	2156.33	2076.46	2040.96	2141.4	2206.67	2070.4	2204.37	2227.56	2221.95	2080.96	2270.56	2063.02	2043.29	2103.43	2196.95	2301.85	2102.79	2068.46	2144	2325.3	2111.15	2072.17	2328.58	2053.68	2270.74	2095.63	2049.89	2050.44	2023.87	2205.39	2203.95	2094.91
	2090.69	2083.57	2091.61	2100.99	2159.09	2041.43	2134.57	2188	2022.71	2046.96	2099.43	2181.15	2189.92	2148.62	2264.23	2144.93	2100.89	2156.24	2076.21	2041	2141.41	2206.64	2070.4	2204.51	2227.26	2221.94	2080.89	2270.42	2063.25	2043.64	2103.43	2197.18	2301.84	2102.7	2068.36	2144.36	2324.99	2111.15	2072.3	2328.47	2053.92	2270.48	2095.68	2049.85	2050.71	2023.98	2206	2203.88	2094.94
	2090.92	2083.38	2091.69	2101.09	2158.96	2041.27	2134.38	2187.7	2022.71	2047.12	2099.33	2180.95	2189.83	2148.37	2263.7	2144.53	2100.85	2156.15	2075.96	2041.04	2141.42	2206.62	2070.4	2204.66	2226.97	2221.95	2080.83	2270.28	2063.48	2044.01	2103.44	2197.41	2301.85	2102.61	2068.26	2144.73	2324.68	2111.15	2072.43	2328.36	2054.16	2270.24	2095.74	2049.81	2050.97	2024.1	2206.63	2203.81	2094.98
	2091.16	2083.2	2091.77	2101.2	2158.85	2041.12	2134.2	2187.4	2022.71	2047.27	2099.24	2180.76	2189.74	2148.12	2263.18	2144.13	2100.81	2156.07	2075.72	2041.09	2141.44	2206.61	2070.41	2204.81	2226.68	2221.96	2080.77	2270.15	2063.72	2044.37	2103.45	2197.66	2301.86	2102.53	2068.16	2145.11	2324.38	2111.17	2072.57	2328.26	2054.41	2270	2095.8	2049.78	2051.25	2024.22	2207.26	2203.76	2095.03
	2091.4	2083.03	2091.86	2101.31	2158.73	2040.97	2134.01	2187.1	2022.72	2047.43	2099.16	2180.56	2189.66	2147.88	2262.66	2143.73	2100.78	2155.99	2075.47	2041.15	2141.47	2206.61	2070.42	2204.96	2226.4	2221.97	2080.72	2270.04	2063.96	2044.75	2103.48	2197.9	2301.89	2102.46	2068.07	2145.5	2324.09	2111.19	2072.71	2328.17	2054.67	2269.77	2095.88	2049.75	2051.52	2024.35	2207.89	2203.71	2095.08
	2091.65	2082.86	2091.95	2101.42	2158.63	2040.83	2133.84	2186.8	2022.73	2047.6	2099.07	2180.37	2189.59	2147.64	2262.15	2143.34	2100.75	2155.91	2075.23	2041.21	2141.5	2206.61	2070.44	2205.13	2226.12	2222	2080.68	2269.93	2064.21	2045.13	2103.52	2198.15	2301.93	2102.39	2067.97	2145.9	2323.8	2111.22	2072.87	2328.08	2054.94	2269.55	2095.96	2049.73	2051.8	2024.49	2208.54	2203.67	2095.15
	2091.9	2082.69	2092.05	2101.54	2158.53	2040.69	2133.66	2186.5	2022.74	2047.76	2098.99	2180.18	2189.52	2147.41	2261.64	2142.96	2100.73	2155.84	2074.99	2041.27	2141.54	2206.62	2070.45	2205.29	2225.84	2222.03	2080.64	2269.82	2064.46	2045.52	2103.56	2198.41	2301.98	2102.34	2067.88	2146.31	2323.52	2111.26	2073.03	2327.99	2055.21	2269.34	2096.05	2049.72	2052.09	2024.63	2209.2	2203.64	2095.21
	2092.15	2082.52	2092.14	2101.67	2158.43	2040.55	2133.49	2186.2	2022.75	2047.93	2098.92	2180	2189.46	2147.18	2261.14	2142.58	2100.71	2155.77	2074.74	2041.34	2141.58	2206.64	2070.48	2205.47	2225.57	2222.07	2080.61	2269.73	2064.71	2045.92	2103.62	2198.67	2302.04	2102.28	2067.8	2146.72	2323.25	2111.31	2073.19	2327.92	2055.48	2269.14	2096.14	2049.71	2052.38	2024.77	2209.86	2203.62	2095.29
	2092.41	2082.36	2092.24	2101.8	2158.34	2040.42	2133.32	2185.91	2022.77	2048.11	2098.85	2179.81	2189.4	2146.96	2260.64	2142.21	2100.7	2155.7	2074.5	2041.42	2141.62	2206.67	2070.5	2205.65	2225.3	2222.11	2080.59	2269.65	2064.97	2046.33	2103.68	2198.94	2302.11	2102.24	2067.72	2147.15	2322.98	2111.36	2073.36	2327.85	2055.77	2268.94	2096.25	2049.7	2052.67	2024.93	2210.54	2203.6	2095.37
	2092.67	2082.2	2092.35	2101.93	2158.26	2040.3	2133.15	2185.61	2022.79	2048.28	2098.78	2179.63	2189.35	2146.74	2260.15	2141.84	2100.69	2155.64	2074.27	2041.5	2141.67	2206.7	2070.53	2205.83	2225.04	2222.17	2080.57	2269.57	2065.23	2046.74	2103.75	2199.22	2302.2	2102.2	2067.64	2147.58	2322.73	2111.42	2073.54	2327.78	2056.06	2268.76	2096.36	2049.7	2052.97	2025.08	2211.22	2203.6	2095.45
	2092.93	2082.04	2092.46	2102.07	2158.18	2040.17	2132.99	2185.32	2022.81	2048.46	2098.72	2179.45	2189.3	2146.52	2259.67	2141.48	2100.69	2155.58	2074.03	2041.58	2141.73	2206.75	2070.57	2206.03	2224.78	2222.23	2080.56	2269.5	2065.49	2047.16	2103.83	2199.49	2302.3	2102.17	2067.56	2148.02	2322.47	2111.49	2073.73	2327.73	2056.35	2268.58	2096.48	2049.7	2053.27	2025.25	2211.91	2203.6	2095.54
	2093.2	2081.89	2092.57	2102.22	2158.1	2040.05	2132.83	2185.03	2022.84	2048.64	2098.66	2179.28	2189.26	2146.31	2259.18	2141.12	2100.7	2155.52	2073.79	2041.67	2141.79	2206.79	2070.6	2206.22	2224.53	2222.29	2080.56	2269.45	2065.76	2047.59	2103.92	2199.78	2302.4	2102.15	2067.48	2148.47	2322.23	2111.57	2073.92	2327.67	2056.65	2268.41	2096.61	2049.71	2053.57	2025.41	2212.61	2203.61	2095.64
	2093.48	2081.74	2092.68	2102.37	2158.04	2039.94	2132.67	2184.74	2022.87	2048.82	2098.61	2179.1	2189.22	2146.1	2258.71	2140.77	2100.71	2155.46	2073.55	2041.77	2141.86	2206.85	2070.65	2206.42	2224.28	2222.37	2080.57	2269.4	2066.04	2048.02	2104.01	2200.07	2302.52	2102.14	2067.41	2148.93	2321.99	2111.66	2074.12	2327.63	2056.96	2268.25	2096.75	2049.72	2053.88	2025.59	2213.31	2203.63	2095.75
	2093.75	2081.6	2092.8	2102.52	2157.97	2039.82	2132.51	2184.45	2022.9	2049.01	2098.56	2178.93	2189.18	2145.9	2258.24	2140.42	2100.72	2155.41	2073.32	2041.87	2141.93	2206.91	2070.69	2206.63	2224.03	2222.45	2080.58	2269.36	2066.31	2048.47	2104.12	2200.36	2302.65	2102.13	2067.34	2149.4	2321.75	2111.76	2074.33	2327.59	2057.27	2268.1	2096.89	2049.74	2054.19	2025.76	2214.03	2203.66	2095.86
	2094.03	2081.46	2092.92	2102.69	2157.92	2039.72	2132.36	2184.16	2022.94	2049.2	2098.51	2178.76	2189.16	2145.7	2257.77	2140.08	2100.74	2155.36	2073.09	2041.97	2142	2206.98	2070.74	2206.85	2223.79	2222.54	2080.59	2269.32	2066.59	2048.92	2104.24	2200.66	2302.8	2102.13	2067.28	2149.87	2321.53	2111.86	2074.54	2327.55	2057.59	2267.96	2097.04	2049.76	2054.51	2025.95	2214.75	2203.7	2095.98
	2094.32	2081.32	2093.04	2102.85	2157.86	2039.61	2132.21	2183.87	2022.97	2049.39	2098.47	2178.59	2189.13	2145.51	2257.31	2139.74	2100.77	2155.32	2072.85	2042.08	2142.09	2207.06	2070.79	2207.06	2223.55	2222.63	2080.62	2269.3	2066.88	2049.37	2104.36	2200.97	2302.95	2102.13	2067.22	2150.36	2321.31	2111.97	2074.76	2327.52	2057.91	2267.83	2097.2	2049.79	2054.82	2026.14	2215.48	2203.74	2096.11
	2094.6	2081.18	2093.17	2103.02	2157.82	2039.51	2132.07	2183.59	2023.01	2049.59	2098.43	2178.42	2189.11	2145.32	2256.85	2139.41	2100.8	2155.27	2072.62	2042.2	2142.17	2207.14	2070.85	2207.29	2223.32	2222.74	2080.65	2269.28	2067.17	2049.84	2104.49	2201.28	2303.11	2102.15	2067.16	2150.85	2321.09	2112.09	2074.98	2327.5	2058.24	2267.7	2097.37	2049.82	2055.15	2026.33	2216.22	2203.79	2096.24
	2094.9	2081.05	2093.3	2103.2	2157.78	2039.42	2131.92	2183.3	2023.06	2049.78	2098.4	2178.26	2189.1	2145.13	2256.4	2139.09	2100.84	2155.23	2072.39	2042.32	2142.26	2207.24	2070.91	2207.52	2223.09	2222.85	2080.68	2269.27	2067.46	2050.31	2104.63	2201.59	2303.29	2102.17	2067.1	2151.35	2320.89	2112.21	2075.22	2327.48	2058.58	2267.59	2097.55	2049.85	2055.47	2026.53	2216.96	2203.85	2096.38
	2095.19	2080.92	2093.43	2103.38	2157.74	2039.32	2131.78	2183.02	2023.11	2049.98	2098.37	2178.1	2189.09	2144.95	2255.95	2138.77	2100.88	2155.2	2072.17	2042.44	2142.36	2207.34	2070.98	2207.75	2222.87	2222.96	2080.73	2269.28	2067.75	2050.79	2104.78	2201.91	2303.47	2102.2	2067.05	2151.86	2320.69	2112.35	2075.46	2327.47	2058.92	2267.48	2097.73	2049.89	2055.8	2026.74	2217.71	2203.92	2096.52
	2095.49	2080.8	2093.56	2103.57	2157.71	2039.24	2131.64	2182.74	2023.15	2050.19	2098.34	2177.94	2189.09	2144.77	2255.51	2138.45	2100.92	2155.16	2071.94	2042.57	2142.46	2207.44	2071.05	2207.99	2222.64	2223.08	2080.78	2269.28	2068.05	2051.28	2104.94	2202.23	2303.67	2102.23	2066.99	2152.38	2320.49	2112.49	2075.7	2327.46	2059.27	2267.38	2097.92	2049.94	2056.14	2026.95	2218.48	2204	2096.67
	2095.79	2080.67	2093.7	2103.76	2157.68	2039.15	2131.51	2182.45	2023.21	2050.39	2098.32	2177.78	2189.09	2144.59	2255.08	2138.14	2100.98	2155.13	2071.71	2042.71	2142.56	2207.56	2071.12	2208.24	2222.43	2223.21	2080.83	2269.3	2068.36	2051.77	2105.11	2202.56	2303.88	2102.27	2066.95	2152.9	2320.3	2112.64	2075.95	2327.46	2059.62	2267.29	2098.12	2049.99	2056.47	2027.16	2219.25	2204.09	2096.83
	2096.1	2080.56	2093.84	2103.96	2157.66	2039.07	2131.38	2182.17	2023.26	2050.6	2098.3	2177.63	2189.1	2144.42	2254.65	2137.84	2101.03	2155.11	2071.49	2042.85	2142.67	2207.68	2071.2	2208.49	2222.22	2223.35	2080.89	2269.33	2068.66	2052.27	2105.28	2202.9	2304.09	2102.32	2066.9	2153.43	2320.12	2112.8	2076.21	2327.47	2059.98	2267.21	2098.32	2050.05	2056.81	2027.38	2220.02	2204.18	2096.99
	2096.41	2080.44	2093.99	2104.16	2157.64	2038.99	2131.25	2181.89	2023.32	2050.81	2098.29	2177.47	2189.11	2144.26	2254.22	2137.54	2101.1	2155.08	2071.26	2043	2142.79	2207.8	2071.28	2208.74	2222.01	2223.49	2080.96	2269.36	2068.97	2052.78	2105.47	2203.24	2304.32	2102.38	2066.86	2153.97	2319.94	2112.96	2076.48	2327.48	2060.35	2267.13	2098.54	2050.11	2057.16	2027.61	2220.81	2204.28	2097.16
	2096.73	2080.33	2094.14	2104.37	2157.63	2038.92	2131.12	2181.62	2023.38	2051.02	2098.28	2177.32	2189.13	2144.09	2253.8	2137.25	2101.17	2155.06	2071.04	2043.15	2142.9	2207.94	2071.36	2209.01	2221.8	2223.64	2081.04	2269.41	2069.28	2053.3	2105.66	2203.58	2304.56	2102.44	2066.82	2154.52	2319.77	2113.13	2076.75	2327.49	2060.72	2267.07	2098.76	2050.17	2057.5	2027.84	2221.6	2204.39	2097.34
	2097.05	2080.22	2094.29	2104.58	2157.63	2038.85	2131	2181.34	2023.45	2051.24	2098.27	2177.18	2189.15	2143.94	2253.38	2136.96	2101.24	2155.04	2070.82	2043.3	2143.03	2208.08	2071.45	2209.27	2221.6	2223.8	2081.12	2269.46	2069.6	2053.82	2105.86	2203.93	2304.81	2102.51	2066.78	2155.07	2319.61	2113.31	2077.03	2327.52	2061.09	2267.01	2098.99	2050.24	2057.86	2028.08	2222.4	2204.51	2097.52
	2097.37	2080.11	2094.44	2104.8	2157.62	2038.79	2130.87	2181.06	2023.51	2051.46	2098.27	2177.03	2189.18	2143.78	2252.97	2136.67	2101.32	2155.03	2070.6	2043.46	2143.16	2208.23	2071.54	2209.54	2221.41	2223.96	2081.21	2269.52	2069.92	2054.35	2106.07	2204.28	2305.06	2102.58	2066.75	2155.64	2319.45	2113.5	2077.32	2327.54	2061.47	2266.96	2099.22	2050.31	2058.21	2028.32	2223.2	2204.63	2097.71
	2097.7	2080.01	2094.6	2105.02	2157.63	2038.72	2130.76	2180.79	2023.58	2051.68	2098.27	2176.89	2189.21	2143.63	2252.56	2136.4	2101.4	2155.02	2070.38	2043.62	2143.29	2208.39	2071.64	2209.82	2221.21	2224.13	2081.3	2269.58	2070.25	2054.89	2106.29	2204.64	2305.33	2102.67	2066.72	2156.21	2319.3	2113.7	2077.61	2327.58	2061.86	2266.92	2099.47	2050.39	2058.57	2028.57	2224.02	2204.77	2097.9
	2098.03	2079.91	2094.75	2105.25	2157.64	2038.67	2130.64	2180.52	2023.65	2051.9	2098.27	2176.74	2189.25	2143.49	2252.16	2136.12	2101.49	2155.01	2070.17	2043.79	2143.43	2208.55	2071.74	2210.1	2221.03	2224.3	2081.4	2269.66	2070.57	2055.43	2106.52	2205	2305.61	2102.76	2066.69	2156.78	2319.15	2113.9	2077.91	2327.62	2062.25	2266.89	2099.72	2050.47	2058.93	2028.82	2224.84	2204.91	2098.11
	2098.37	2079.81	2094.92	2105.48	2157.65	2038.61	2130.53	2180.24	2023.73	2052.13	2098.28	2176.61	2189.3	2143.34	2251.77	2135.86	2101.59	2155	2069.95	2043.97	2143.57	2208.72	2071.85	2210.39	2220.84	2224.48	2081.5	2269.74	2070.9	2055.98	2106.75	2205.37	2305.9	2102.86	2066.67	2157.37	2319.01	2114.11	2078.21	2327.66	2062.65	2266.86	2099.98	2050.56	2059.29	2029.08	2225.67	2205.06	2098.31
	2098.7	2079.71	2095.08	2105.72	2157.67	2038.56	2130.42	2179.97	2023.81	2052.36	2098.29	2176.47	2189.34	2143.21	2251.37	2135.59	2101.69	2155	2069.74	2044.15	2143.72	2208.89	2071.96	2210.68	2220.66	2224.67	2081.62	2269.84	2071.24	2056.54	2107	2205.74	2306.2	2102.96	2066.65	2157.96	2318.88	2114.33	2078.52	2327.71	2063.06	2266.85	2100.24	2050.65	2059.66	2029.34	2226.51	2205.22	2098.53
	2099.05	2079.62	2095.25	2105.96	2157.69	2038.52	2130.31	2179.7	2023.89	2052.59	2098.31	2176.33	2189.4	2143.07	2250.99	2135.34	2101.79	2155	2069.53	2044.33	2143.87	2209.08	2072.07	2210.98	2220.49	2224.87	2081.73	2269.94	2071.58	2057.11	2107.25	2206.11	2306.5	2103.07	2066.63	2158.56	2318.75	2114.55	2078.84	2327.76	2063.47	2266.84	2100.51	2050.75	2060.03	2029.61	2227.35	2205.38	2098.75
	2099.4	2079.53	2095.42	2106.21	2157.72	2038.47	2130.21	2179.43	2023.97	2052.82	2098.33	2176.2	2189.46	2142.94	2250.61	2135.09	2101.9	2155.01	2069.32	2044.52	2144.02	2209.27	2072.19	2211.28	2220.31	2225.07	2081.86	2270.05	2071.92	2057.68	2107.51	2206.49	2306.82	2103.19	2066.61	2159.17	2318.62	2114.78	2079.16	2327.82	2063.88	2266.84	2100.79	2050.85	2060.4	2029.88	2228.2	2205.55	2098.98
	2099.75	2079.45	2095.59	2106.46	2157.75	2038.43	2130.1	2179.17	2024.06	2053.06	2098.35	2176.07	2189.52	2142.82	2250.23	2134.84	2102.01	2155.02	2069.11	2044.71	2144.19	2209.47	2072.31	2211.58	2220.15	2225.28	2081.99	2270.16	2072.26	2058.26	2107.78	2206.88	2307.15	2103.31	2066.6	2159.78	2318.51	2115.02	2079.5	2327.89	2064.3	2266.85	2101.08	2050.96	2060.78	2030.16	2229.06	2205.74	2099.21
	2100.1	2079.37	2095.77	2106.72	2157.79	2038.4	2130.01	2178.9	2024.15	2053.3	2098.38	2175.94	2189.59	2142.7	2249.86	2134.6	2102.14	2155.03	2068.9	2044.91	2144.35	2209.67	2072.43	2211.89	2219.98	2225.49	2082.12	2270.29	2072.61	2058.85	2108.06	2207.27	2307.48	2103.44	2066.59	2160.4	2318.4	2115.27	2079.83	2327.96	2064.73	2266.86	2101.38	2051.07	2061.16	2030.44	2229.92	2205.92	2099.45
	2100.46	2079.29	2095.95	2106.98	2157.83	2038.37	2129.91	2178.64	2024.24	2053.54	2098.41	2175.82	2189.67	2142.58	2249.49	2134.37	2102.26	2155.04	2068.69	2045.11	2144.52	2209.88	2072.56	2212.21	2219.82	2225.71	2082.27	2270.42	2072.96	2059.44	2108.34	2207.66	2307.83	2103.58	2066.58	2161.03	2318.29	2115.53	2080.18	2328.03	2065.16	2266.89	2101.68	2051.19	2061.54	2030.73	2230.8	2206.12	2099.69
	2100.83	2079.21	2096.13	2107.25	2157.88	2038.34	2129.82	2178.37	2024.34	2053.78	2098.44	2175.69	2189.75	2142.47	2249.13	2134.14	2102.39	2155.06	2068.49	2045.32	2144.69	2210.1	2072.69	2212.53	2219.66	2225.93	2082.41	2270.57	2073.32	2060.05	2108.64	2208.06	2308.18	2103.73	2066.58	2161.66	2318.19	2115.79	2080.53	2328.12	2065.59	2266.92	2101.99	2051.31	2061.93	2031.02	2231.67	2206.33	2099.95
	2101.19	2079.14	2096.31	2107.52	2157.93	2038.32	2129.73	2178.11	2024.43	2054.03	2098.48	2175.57	2189.83	2142.36	2248.77	2133.91	2102.53	2155.08	2068.29	2045.53	2144.87	2210.33	2072.83	2212.86	2219.51	2226.17	2082.57	2270.72	2073.67	2060.65	2108.94	2208.46	2308.54	2103.88	2066.58	2162.3	2318.09	2116.06	2080.88	2328.2	2066.04	2266.96	2102.3	2051.43	2062.32	2031.32	2232.56	2206.54	2100.2
	2101.57	2079.07	2096.5	2107.79	2157.98	2038.29	2129.64	2177.85	2024.53	2054.28	2098.52	2175.45	2189.93	2142.25	2248.42	2133.69	2102.67	2155.11	2068.09	2045.75	2145.06	2210.56	2072.97	2213.19	2219.36	2226.4	2082.73	2270.87	2074.04	2061.27	2109.25	2208.86	2308.92	2104.04	2066.58	2162.95	2318.01	2116.34	2081.25	2328.29	2066.48	2267.01	2102.63	2051.56	2062.71	2031.63	2233.45	2206.76	2100.47
	2101.94	2079	2096.69	2108.08	2158.04	2038.28	2129.55	2177.59	2024.64	2054.53	2098.56	2175.33	2190.02	2142.15	2248.07	2133.48	2102.81	2155.13	2067.89	2045.97	2145.24	2210.8	2073.12	2213.52	2219.22	2226.65	2082.89	2271.04	2074.4	2061.89	2109.57	2209.27	2309.3	2104.2	2066.58	2163.6	2317.92	2116.62	2081.62	2328.39	2066.94	2267.07	2102.96	2051.7	2063.11	2031.93	2234.35	2206.99	2100.74
	2102.32	2078.93	2096.88	2108.36	2158.11	2038.26	2129.47	2177.33	2024.74	2054.78	2098.61	2175.22	2190.12	2142.06	2247.73	2133.27	2102.96	2155.16	2067.69	2046.19	2145.43	2211.04	2073.27	2213.86	2219.08	2226.9	2083.06	2271.21	2074.77	2062.52	2109.9	2209.69	2309.69	2104.38	2066.59	2164.26	2317.84	2116.91	2081.99	2328.49	2067.39	2267.13	2103.29	2051.84	2063.51	2032.25	2235.26	2207.22	2101.01
	2102.71	2078.87	2097.07	2108.65	2158.18	2038.26	2129.39	2177.07	2024.85	2055.03	2098.66	2175.1	2190.23	2141.96	2247.39	2133.07	2103.12	2155.2	2067.49	2046.42	2145.63	2211.29	2073.42	2214.2	2218.94	2227.16	2083.24	2271.4	2075.14	2063.16	2110.24	2210.11	2310.08	2104.55	2066.6	2164.93	2317.77	2117.21	2082.37	2328.6	2067.86	2267.2	2103.64	2051.98	2063.91	2032.57	2236.17	2207.46	2101.3
	2103.09	2078.81	2097.27	2108.95	2158.25	2038.25	2129.32	2176.81	2024.96	2055.29	2098.72	2174.99	2190.34	2141.87	2247.06	2132.87	2103.28	2155.24	2067.3	2046.66	2145.83	2211.55	2073.58	2214.55	2218.81	2227.42	2083.43	2271.59	2075.51	2063.8	2110.58	2210.53	2310.49	2104.74	2066.62	2165.6	2317.7	2117.52	2082.76	2328.71	2068.32	2267.28	2103.99	2052.13	2064.31	2032.89	2237.09	2207.72	2101.59
	2103.49	2078.76	2097.47	2109.25	2158.33	2038.25	2129.24	2176.56	2025.08	2055.55	2098.78	2174.88	2190.46	2141.79	2246.73	2132.68	2103.45	2155.28	2067.1	2046.9	2146.04	2211.82	2073.74	2214.91	2218.68	2227.69	2083.61	2271.79	2075.89	2064.45	2110.94	2210.95	2310.91	2104.93	2066.63	2166.28	2317.64	2117.83	2083.16	2328.83	2068.8	2267.37	2104.35	2052.28	2064.72	2033.22	2238.02	2207.97	2101.88
	2103.88	2078.7	2097.67	2109.55	2158.42	2038.25	2129.17	2176.31	2025.19	2055.81	2098.84	2174.77	2190.59	2141.71	2246.41	2132.49	2103.62	2155.32	2066.91	2047.14	2146.24	2212.09	2073.91	2215.26	2218.55	2227.96	2083.81	2271.99	2076.27	2065.11	2111.3	2211.38	2311.33	2105.13	2066.65	2166.97	2317.58	2118.15	2083.56	2328.95	2069.28	2267.47	2104.71	2052.44	2065.13	2033.55	2238.95	2208.24	2102.18
	2104.28	2078.65	2097.88	2109.87	2158.5	2038.25	2129.1	2176.05	2025.31	2056.07	2098.9	2174.67	2190.72	2141.63	2246.09	2132.31	2103.8	2155.37	2066.72	2047.39	2146.46	2212.37	2074.08	2215.63	2218.43	2228.24	2084.01	2272.21	2076.65	2065.77	2111.67	2211.82	2311.76	2105.34	2066.67	2167.66	2317.53	2118.48	2083.97	2329.08	2069.76	2267.57	2105.09	2052.6	2065.55	2033.89	2239.89	2208.51	2102.49
	2104.69	2078.6	2098.08	2110.18	2158.59	2038.26	2129.04	2175.8	2025.44	2056.34	2098.97	2174.57	2190.85	2141.56	2245.77	2132.13	2103.98	2155.42	2066.54	2047.64	2146.68	2212.65	2074.25	2215.99	2218.31	2228.52	2084.22	2272.43	2077.04	2066.45	2112.05	2212.25	2312.2	2105.55	2066.7	2168.35	2317.48	2118.81	2084.38	2329.21	2070.25	2267.68	2105.47	2052.77	2065.96	2034.23	2240.83	2208.79	2102.8
	2105.1	2078.56	2098.29	2110.5	2158.69	2038.27	2128.98	2175.55	2025.56	2056.61	2099.04	2174.47	2190.99	2141.49	2245.47	2131.96	2104.17	2155.48	2066.35	2047.9	2146.9	2212.95	2074.43	2216.36	2218.2	2228.82	2084.43	2272.66	2077.43	2067.12	2112.43	2212.69	2312.65	2105.77	2066.73	2169.06	2317.44	2119.15	2084.8	2329.35	2070.74	2267.8	2105.85	2052.94	2066.38	2034.58	2241.79	2209.08	2103.12
	2105.51	2078.52	2098.51	2110.82	2158.79	2038.29	2128.92	2175.3	2025.69	2056.88	2099.12	2174.37	2191.14	2141.43	2245.16	2131.8	2104.36	2155.54	2066.17	2048.16	2147.12	2213.24	2074.61	2216.74	2218.09	2229.11	2084.64	2272.9	2077.82	2067.81	2112.83	2213.14	2313.11	2105.99	2066.76	2169.77	2317.41	2119.5	2085.23	2329.49	2071.24	2267.93	2106.24	2053.12	2066.8	2034.93	2242.74	2209.38	2103.45
	2105.93	2078.48	2098.72	2111.15	2158.9	2038.31	2128.86	2175.05	2025.82	2057.15	2099.19	2174.27	2191.29	2141.36	2244.86	2131.64	2104.55	2155.6	2065.98	2048.43	2147.35	2213.55	2074.8	2217.12	2217.98	2229.42	2084.87	2273.15	2078.22	2068.5	2113.23	2213.59	2313.58	2106.22	2066.79	2170.48	2317.37	2119.86	2085.66	2329.63	2071.74	2268.07	2106.64	2053.3	2067.23	2035.29	2243.71	2209.68	2103.78
	2106.35	2078.44	2098.94	2111.49	2159.01	2038.33	2128.8	2174.81	2025.95	2057.43	2099.27	2174.18	2191.44	2141.31	2244.57	2131.49	2104.76	2155.67	2065.8	2048.7	2147.59	2213.86	2074.99	2217.5	2217.88	2229.72	2085.1	2273.4	2078.62	2069.2	2113.64	2214.04	2314.05	2106.46	2066.83	2171.2	2317.35	2120.22	2086.1	2329.79	2072.25	2268.21	2107.05	2053.49	2067.65	2035.66	2244.68	2209.99	2104.12
	2106.78	2078.4	2099.16	2111.83	2159.12	2038.36	2128.75	2174.56	2026.09	2057.7	2099.36	2174.08	2191.61	2141.26	2244.28	2131.34	2104.96	2155.74	2065.62	2048.97	2147.83	2214.18	2075.19	2217.89	2217.78	2230.04	2085.33	2273.66	2079.02	2069.91	2114.06	2214.5	2314.53	2106.71	2066.87	2171.93	2317.33	2120.59	2086.54	2329.94	2072.77	2268.36	2107.46	2053.68	2068.08	2036.02	2245.66	2210.31	2104.47
	2107.21	2078.37	2099.38	2112.17	2159.24	2038.39	2128.7	2174.32	2026.22	2057.98	2099.45	2173.99	2191.78	2141.21	2243.99	2131.19	2105.17	2155.81	2065.45	2049.25	2148.07	2214.5	2075.39	2218.28	2217.68	2230.36	2085.57	2273.93	2079.42	2070.62	2114.49	2214.96	2315.02	2106.96	2066.92	2172.66	2317.31	2120.97	2087	2330.1	2073.28	2268.52	2107.88	2053.87	2068.52	2036.4	2246.64	2210.64	2104.82
	2107.64	2078.34	2099.6	2112.52	2159.36	2038.42	2128.66	2174.07	2026.37	2058.26	2099.54	2173.9	2191.95	2141.16	2243.71	2131.06	2105.39	2155.89	2065.27	2049.54	2148.31	2214.84	2075.59	2218.68	2217.59	2230.68	2085.81	2274.21	2079.83	2071.34	2114.93	2215.42	2315.51	2107.22	2066.96	2173.4	2317.3	2121.35	2087.45	2330.27	2073.81	2268.68	2108.31	2054.07	2068.95	2036.77	2247.63	2210.97	2105.17
	2108.08	2078.32	2099.83	2112.87	2159.48	2038.46	2128.61	2173.83	2026.51	2058.54	2099.63	2173.82	2192.13	2141.12	2243.44	2130.92	2105.61	2155.97	2065.1	2049.83	2148.57	2215.17	2075.8	2219.08	2217.5	2231.01	2086.06	2274.5	2080.24	2072.07	2115.37	2215.89	2316.02	2107.48	2067.01	2174.14	2317.29	2121.74	2087.92	2330.44	2074.34	2268.86	2108.74	2054.27	2069.39	2037.16	2248.62	2211.31	2105.54
	2108.52	2078.29	2100.06	2113.23	2159.61	2038.5	2128.57	2173.59	2026.65	2058.83	2099.73	2173.73	2192.31	2141.09	2243.17	2130.8	2105.84	2156.05	2064.93	2050.12	2148.82	2215.52	2076.01	2219.49	2217.41	2231.35	2086.32	2274.79	2080.66	2072.8	2115.82	2216.35	2316.53	2107.75	2067.07	2174.89	2317.29	2122.14	2088.39	2330.62	2074.87	2269.04	2109.18	2054.48	2069.83	2037.55	2249.63	2211.66	2105.9
	2108.97	2078.27	2100.29	2113.59	2159.75	2038.54	2128.54	2173.35	2026.8	2059.11	2099.83	2173.65	2192.5	2141.05	2242.9	2130.67	2106.07	2156.14	2064.76	2050.41	2149.08	2215.87	2076.23	2219.9	2217.33	2231.69	2086.58	2275.1	2081.07	2073.54	2116.28	2216.83	2317.04	2108.03	2067.12	2175.65	2317.29	2122.54	2088.87	2330.8	2075.41	2269.23	2109.63	2054.7	2070.27	2037.94	2250.63	2212.01	2106.28
	2109.42	2078.25	2100.52	2113.96	2159.89	2038.59	2128.5	2173.12	2026.95	2059.4	2099.93	2173.57	2192.7	2141.02	2242.64	2130.56	2106.31	2156.23	2064.59	2050.72	2149.34	2216.23	2076.45	2220.31	2217.25	2232.04	2086.85	2275.41	2081.49	2074.28	2116.75	2217.31	2317.57	2108.31	2067.18	2176.41	2317.3	2122.95	2089.35	2330.98	2075.95	2269.43	2110.08	2054.92	2070.72	2038.33	2251.65	2212.38	2106.66
	2109.88	2078.24	2100.75	2114.33	2160.03	2038.64	2128.47	2172.88	2027.11	2059.69	2100.04	2173.49	2192.9	2141	2242.39	2130.45	2106.55	2156.32	2064.42	2051.02	2149.61	2216.59	2076.68	2220.73	2217.18	2232.39	2087.12	2275.72	2081.92	2075.04	2117.23	2217.79	2318.1	2108.6	2067.24	2177.17	2317.31	2123.37	2089.84	2331.17	2076.5	2269.63	2110.54	2055.14	2071.17	2038.74	2252.66	2212.75	2107.05
	2110.34	2078.22	2100.99	2114.7	2160.18	2038.69	2128.44	2172.64	2027.26	2059.99	2100.15	2173.42	2193.11	2140.98	2242.13	2130.34	2106.8	2156.42	2064.26	2051.33	2149.88	2216.96	2076.91	2221.15	2217.11	2232.75	2087.4	2276.05	2082.34	2075.8	2117.71	2218.27	2318.64	2108.9	2067.31	2177.94	2317.33	2123.79	2090.33	2331.37	2077.05	2269.84	2111.01	2055.37	2071.62	2039.14	2253.69	2213.12	2107.44
	2110.81	2078.21	2101.23	2115.08	2160.33	2038.75	2128.41	2172.41	2027.42	2060.28	2100.26	2173.34	2193.32	2140.96	2241.89	2130.24	2107.05	2156.52	2064.1	2051.64	2150.15	2217.34	2077.14	2221.58	2217.04	2233.11	2087.68	2276.38	2082.77	2076.57	2118.21	2218.76	2319.19	2109.21	2067.37	2178.72	2317.35	2124.23	2090.84	2331.57	2077.61	2270.06	2111.48	2055.6	2072.07	2039.55	2254.72	2213.51	2107.84
	2111.28	2078.2	2101.47	2115.47	2160.48	2038.81	2128.39	2172.18	2027.59	2060.58	2100.38	2173.27	2193.54	2140.95	2241.65	2130.15	2107.31	2156.63	2063.94	2051.96	2150.43	2217.72	2077.38	2222.01	2216.98	2233.48	2087.97	2276.73	2083.2	2077.34	2118.71	2219.24	2319.74	2109.51	2067.44	2179.49	2317.38	2124.66	2091.34	2331.77	2078.17	2270.29	2111.96	2055.83	2072.52	2039.97	2255.76	2213.9	2108.24
	2111.75	2078.2	2101.72	2115.86	2160.64	2038.88	2128.37	2171.95	2027.75	2060.88	2100.49	2173.2	2193.76	2140.94	2241.41	2130.06	2107.57	2156.73	2063.78	2052.29	2150.72	2218.11	2077.62	2222.44	2216.92	2233.86	2088.26	2277.07	2083.63	2078.12	2119.22	2219.74	2320.3	2109.83	2067.52	2180.28	2317.41	2125.11	2091.86	2331.98	2078.74	2270.52	2112.45	2056.08	2072.98	2040.39	2256.8	2214.3	2108.66
	2112.23	2078.19	2101.96	2116.25	2160.8	2038.94	2128.35	2171.72	2027.92	2061.18	2100.62	2173.13	2193.99	2140.94	2241.18	2129.98	2107.84	2156.85	2063.63	2052.61	2151	2218.5	2077.87	2222.88	2216.86	2234.24	2088.56	2277.43	2084.07	2078.91	2119.73	2220.23	2320.87	2110.15	2067.59	2181.07	2317.45	2125.56	2092.38	2332.19	2079.31	2270.76	2112.94	2056.32	2073.44	2040.82	2257.84	2214.7	2109.07
	2112.71	2078.19	2102.21	2116.65	2160.97	2039.01	2128.33	2171.49	2028.09	2061.48	2100.74	2173.07	2194.23	2140.94	2240.95	2129.9	2108.11	2156.96	2063.47	2052.94	2151.29	2218.91	2078.12	2223.32	2216.81	2234.62	2088.86	2277.8	2084.51	2079.7	2120.26	2220.73	2321.44	2110.48	2067.67	2181.86	2317.49	2126.02	2092.91	2332.41	2079.89	2271.01	2113.44	2056.57	2073.9	2041.25	2258.9	2215.12	2109.5
	2113.2	2078.19	2102.46	2117.06	2161.14	2039.09	2128.32	2171.26	2028.26	2061.78	2100.87	2173	2194.47	2140.94	2240.73	2129.83	2108.39	2157.08	2063.32	2053.28	2151.59	2219.31	2078.38	2223.76	2216.76	2235.01	2089.17	2278.17	2084.95	2080.5	2120.79	2221.24	2322.02	2110.82	2067.76	2182.66	2317.53	2126.48	2093.44	2332.63	2080.47	2271.27	2113.94	2056.83	2074.37	2041.68	2259.95	2215.54	2109.92
	2113.69	2078.2	2102.71	2117.46	2161.31	2039.17	2128.31	2171.03	2028.43	2062.09	2101	2172.94	2194.72	2140.95	2240.51	2129.76	2108.67	2157.21	2063.17	2053.62	2151.88	2219.73	2078.64	2224.21	2216.71	2235.4	2089.49	2278.55	2085.4	2081.31	2121.33	2221.74	2322.61	2111.16	2067.84	2183.46	2317.58	2126.95	2093.98	2332.85	2081.05	2271.53	2114.46	2057.09	2074.83	2042.12	2261.02	2215.96	2110.36
	2114.19	2078.2	2102.97	2117.88	2161.49	2039.25	2128.3	2170.81	2028.61	2062.39	2101.13	2172.88	2194.97	2140.96	2240.29	2129.7	2108.96	2157.33	2063.03	2053.96	2152.19	2220.15	2078.9	2224.67	2216.67	2235.8	2089.81	2278.94	2085.84	2082.12	2121.88	2222.25	2323.2	2111.51	2067.93	2184.27	2317.63	2127.43	2094.52	2333.08	2081.64	2271.8	2114.97	2057.35	2075.3	2042.57	2262.09	2216.4	2110.8
	2114.69	2078.21	2103.22	2118.29	2161.67	2039.33	2128.3	2170.58	2028.79	2062.7	2101.27	2172.82	2195.23	2140.98	2240.08	2129.65	2109.25	2157.47	2062.88	2054.31	2152.49	2220.58	2079.17	2225.12	2216.63	2236.21	2090.13	2279.34	2086.29	2082.94	2122.44	2222.76	2323.8	2111.86	2068.02	2185.08	2317.69	2127.92	2095.07	2333.32	2082.24	2272.08	2115.5	2057.62	2075.77	2043.02	2263.16	2216.84	2111.25
	2115.19	2078.22	2103.48	2118.71	2161.85	2039.42	2128.29	2170.36	2028.97	2063.01	2101.41	2172.77	2195.5	2141	2239.88	2129.6	2109.54	2157.6	2062.74	2054.66	2152.8	2221.01	2079.44	2225.58	2216.59	2236.62	2090.46	2279.74	2086.75	2083.77	2123.01	2223.27	2324.41	2112.22	2068.12	2185.9	2317.75	2128.41	2095.63	2333.56	2082.84	2272.37	2116.03	2057.89	2076.25	2043.47	2264.24	2217.29	2111.7
	2115.7	2078.23	2103.74	2119.14	2162.04	2039.51	2128.29	2170.14	2029.15	2063.33	2101.55	2172.71	2195.77	2141.02	2239.68	2129.55	2109.84	2157.74	2062.6	2055.01	2153.11	2221.45	2079.72	2226.05	2216.56	2237.03	2090.79	2280.15	2087.2	2084.6	2123.58	2223.79	2325.02	2112.59	2068.21	2186.72	2317.82	2128.9	2096.19	2333.8	2083.44	2272.66	2116.56	2058.17	2076.72	2043.93	2265.32	2217.74	2112.16
	2116.21	2078.25	2104.01	2119.57	2162.23	2039.61	2128.3	2169.92	2029.34	2063.64	2101.69	2172.66	2196.04	2141.05	2239.49	2129.51	2110.15	2157.88	2062.46	2055.37	2153.43	2221.9	2080	2226.52	2216.53	2237.45	2091.13	2280.57	2087.66	2085.44	2124.16	2224.31	2325.63	2112.96	2068.32	2187.54	2317.89	2129.41	2096.76	2334.05	2084.05	2272.96	2117.11	2058.45	2077.2	2044.39	2266.41	2218.2	2112.62
	2116.73	2078.27	2104.27	2120	2162.43	2039.7	2128.3	2169.7	2029.53	2063.96	2101.84	2172.61	2196.33	2141.08	2239.3	2129.48	2110.46	2158.03	2062.32	2055.74	2153.75	2222.35	2080.29	2226.99	2216.51	2237.87	2091.48	2281	2088.12	2086.29	2124.75	2224.83	2326.26	2113.34	2068.42	2188.37	2317.96	2129.92	2097.34	2334.3	2084.66	2273.27	2117.66	2058.74	2077.68	2044.86	2267.51	2218.67	2113.1
	2117.26	2078.29	2104.54	2120.44	2162.63	2039.8	2128.31	2169.49	2029.72	2064.27	2101.99	2172.56	2196.61	2141.11	2239.11	2129.45	2110.78	2158.18	2062.19	2056.1	2154.08	2222.8	2080.58	2227.46	2216.48	2238.3	2091.83	2281.43	2088.58	2087.14	2125.35	2225.36	2326.89	2113.73	2068.53	2189.2	2318.04	2130.44	2097.92	2334.56	2085.28	2273.58	2118.21	2059.03	2078.16	2045.33	2268.61	2219.15	2113.57
	2117.78	2078.31	2104.8	2120.89	2162.83	2039.91	2128.32	2169.27	2029.91	2064.59	2102.14	2172.52	2196.91	2141.15	2238.93	2129.43	2111.1	2158.33	2062.06	2056.48	2154.4	2223.27	2080.88	2227.94	2216.46	2238.74	2092.18	2281.87	2089.05	2088	2125.95	2225.89	2327.52	2114.12	2068.64	2190.04	2318.12	2130.96	2098.51	2334.82	2085.9	2273.91	2118.77	2059.33	2078.64	2045.81	2269.71	2219.63	2114.06
	2118.31	2078.33	2105.07	2121.33	2163.04	2040.02	2128.34	2169.05	2030.11	2064.91	2102.3	2172.47	2197.21	2141.2	2238.75	2129.41	2111.43	2158.49	2061.93	2056.85	2154.73	2223.74	2081.18	2228.42	2216.45	2239.18	2092.54	2282.32	2089.52	2088.87	2126.56	2226.42	2328.16	2114.52	2068.75	2190.88	2318.21	2131.49	2099.1	2335.08	2086.52	2274.24	2119.34	2059.63	2079.13	2046.29	2270.82	2220.12	2114.54
	2118.85	2078.36	2105.35	2121.79	2163.25	2040.13	2128.35	2168.84	2030.31	2065.24	2102.46	2172.43	2197.51	2141.24	2238.58	2129.4	2111.76	2158.65	2061.8	2057.23	2155.07	2224.21	2081.48	2228.91	2216.44	2239.62	2092.91	2282.78	2089.99	2089.74	2127.19	2226.95	2328.81	2114.92	2068.86	2191.73	2318.3	2132.03	2099.7	2335.35	2087.15	2274.57	2119.91	2059.94	2079.62	2046.78	2271.94	2220.62	2115.04
	2119.39	2078.39	2105.62	2122.24	2163.46	2040.24	2128.37	2168.63	2030.51	2065.56	2102.62	2172.39	2197.83	2141.29	2238.42	2129.39	2112.09	2158.81	2061.68	2057.62	2155.41	2224.7	2081.79	2229.4	2216.43	2240.07	2093.28	2283.25	2090.46	2090.62	2127.81	2227.48	2329.46	2115.33	2068.98	2192.58	2318.4	2132.57	2100.31	2335.63	2087.79	2274.92	2120.49	2060.25	2080.11	2047.27	2273.06	2221.12	2115.54
	2119.93	2078.42	2105.89	2122.7	2163.68	2040.36	2128.39	2168.42	2030.72	2065.89	2102.78	2172.35	2198.14	2141.35	2238.25	2129.39	2112.43	2158.98	2061.56	2058	2155.75	2225.19	2082.1	2229.89	2216.42	2240.52	2093.65	2283.72	2090.94	2091.5	2128.45	2228.02	2330.11	2115.75	2069.11	2193.43	2318.5	2133.12	2100.92	2335.9	2088.43	2275.27	2121.08	2060.56	2080.6	2047.77	2274.18	2221.63	2116.05
	2120.48	2078.46	2106.17	2123.17	2163.9	2040.48	2128.42	2168.21	2030.92	2066.22	2102.95	2172.31	2198.47	2141.41	2238.1	2129.4	2112.78	2159.16	2061.43	2058.39	2156.1	2225.68	2082.42	2230.39	2216.42	2240.98	2094.03	2284.2	2091.42	2092.39	2129.09	2228.56	2330.78	2116.17	2069.23	2194.29	2318.6	2133.67	2101.53	2336.19	2089.07	2275.62	2121.67	2060.88	2081.09	2048.27	2275.31	2222.15	2116.56
	2121.03	2078.49	2106.45	2123.63	2164.13	2040.6	2128.45	2168	2031.13	2066.55	2103.12	2172.28	2198.8	2141.47	2237.94	2129.41	2113.13	2159.33	2061.32	2058.79	2156.45	2226.18	2082.74	2230.89	2216.42	2241.44	2094.41	2284.69	2091.9	2093.29	2129.74	2229.11	2331.45	2116.6	2069.36	2195.15	2318.71	2134.24	2102.16	2336.47	2089.71	2275.99	2122.27	2061.21	2081.59	2048.77	2276.44	2222.68	2117.08
	2121.59	2078.53	2106.73	2124.11	2164.36	2040.73	2128.48	2167.8	2031.34	2066.88	2103.29	2172.25	2199.13	2141.54	2237.8	2129.43	2113.48	2159.51	2061.2	2059.19	2156.8	2226.69	2083.07	2231.39	2216.43	2241.91	2094.8	2285.18	2092.38	2094.19	2130.4	2229.65	2332.12	2117.04	2069.49	2196.01	2318.82	2134.81	2102.79	2336.76	2090.36	2276.36	2122.87	2061.53	2082.08	2049.28	2277.58	2223.21	2117.6
	2122.15	2078.57	2107.02	2124.58	2164.59	2040.86	2128.51	2167.59	2031.55	2067.21	2103.46	2172.22	2199.47	2141.61	2237.65	2129.45	2113.84	2159.69	2061.09	2059.59	2157.16	2227.2	2083.4	2231.9	2216.44	2242.38	2095.19	2285.68	2092.87	2095.1	2131.07	2230.2	2332.8	2117.48	2069.63	2196.88	2318.93	2135.38	2103.42	2337.06	2091.02	2276.74	2123.48	2061.87	2082.58	2049.79	2278.73	2223.75	2118.13
	2122.72	2078.62	2107.3	2125.06	2164.83	2040.99	2128.54	2167.39	2031.77	2067.54	2103.64	2172.19	2199.82	2141.68	2237.51	2129.47	2114.21	2159.88	2060.98	2060	2157.51	2227.72	2083.73	2232.41	2216.45	2242.86	2095.59	2286.19	2093.36	2096.02	2131.74	2230.75	2333.48	2117.93	2069.77	2197.75	2319.05	2135.96	2104.06	2337.36	2091.67	2277.12	2124.1	2062.2	2083.09	2050.31	2279.88	2224.29	2118.67
	2123.28	2078.67	2107.59	2125.55	2165.07	2041.13	2128.58	2167.19	2031.99	2067.88	2103.82	2172.16	2200.17	2141.76	2237.38	2129.51	2114.57	2160.07	2060.87	2060.41	2157.88	2228.24	2084.07	2232.93	2216.47	2243.34	2096	2286.71	2093.85	2096.94	2132.42	2231.3	2334.17	2118.38	2069.91	2198.63	2319.18	2136.55	2104.71	2337.66	2092.33	2277.52	2124.72	2062.54	2083.59	2050.83	2281.03	2224.84	2119.21
	2123.86	2078.71	2107.88	2126.04	2165.31	2041.27	2128.62	2166.99	2032.21	2068.22	2104	2172.14	2200.53	2141.84	2237.25	2129.54	2114.95	2160.26	2060.76	2060.83	2158.24	2228.77	2084.42	2233.44	2216.49	2243.83	2096.4	2287.24	2094.34	2097.86	2133.11	2231.86	2334.87	2118.84	2070.05	2199.51	2319.3	2137.14	2105.36	2337.97	2093	2277.92	2125.34	2062.89	2084.09	2051.36	2282.19	2225.4	2119.76
	2124.43	2078.77	2108.17	2126.53	2165.56	2041.41	2128.66	2166.79	2032.43	2068.56	2104.19	2172.12	2200.89	2141.93	2237.13	2129.59	2115.33	2160.46	2060.66	2061.25	2158.61	2229.3	2084.77	2233.96	2216.51	2244.32	2096.82	2287.77	2094.84	2098.8	2133.81	2232.42	2335.57	2119.31	2070.2	2200.39	2319.43	2137.74	2106.02	2338.28	2093.67	2278.32	2125.98	2063.24	2084.6	2051.89	2283.35	2225.97	2120.31
	2125.01	2078.82	2108.46	2127.02	2165.81	2041.56	2128.71	2166.59	2032.66	2068.9	2104.38	2172.1	2201.26	2142.02	2237.01	2129.63	2115.71	2160.66	2060.55	2061.67	2158.99	2229.85	2085.12	2234.49	2216.54	2244.81	2097.24	2288.31	2095.34	2099.73	2134.51	2232.98	2336.27	2119.78	2070.35	2201.28	2319.57	2138.35	2106.68	2338.59	2094.34	2278.73	2126.61	2063.59	2085.11	2052.42	2284.52	2226.54	2120.87
	2125.6	2078.88	2108.76	2127.52	2166.06	2041.71	2128.75	2166.4	2032.88	2069.24	2104.57	2172.08	2201.64	2142.11	2236.89	2129.69	2116.1	2160.87	2060.45	2062.1	2159.36	2230.39	2085.48	2235.02	2216.57	2245.31	2097.66	2288.85	2095.84	2100.68	2135.22	2233.54	2336.98	2120.26	2070.5	2202.17	2319.71	2138.96	2107.35	2338.91	2095.02	2279.15	2127.26	2063.95	2085.62	2052.96	2285.69	2227.12	2121.43
	2126.18	2078.94	2109.06	2128.03	2166.32	2041.86	2128.8	2166.2	2033.11	2069.59	2104.76	2172.06	2202.02	2142.21	2236.78	2129.75	2116.49	2161.07	2060.36	2062.53	2159.74	2230.95	2085.84	2235.55	2216.6	2245.82	2098.08	2289.41	2096.34	2101.63	2135.93	2234.1	2337.7	2120.74	2070.66	2203.07	2319.85	2139.58	2108.03	2339.23	2095.69	2279.58	2127.91	2064.32	2086.13	2053.5	2286.86	2227.71	2122
	2126.77	2079	2109.36	2128.54	2166.58	2042.02	2128.86	2166.01	2033.34	2069.93	2104.96	2172.05	2202.41	2142.31	2236.67	2129.81	2116.88	2161.29	2060.26	2062.96	2160.13	2231.5	2086.2	2236.08	2216.64	2246.33	2098.52	2289.97	2096.85	2102.58	2136.66	2234.67	2338.42	2121.24	2070.82	2203.96	2320	2140.2	2108.71	2339.56	2096.38	2280.01	2128.56	2064.68	2086.65	2054.05	2288.04	2228.3	2122.58
	2127.37	2079.06	2109.66	2129.05	2166.85	2042.18	2128.91	2165.82	2033.58	2070.28	2105.16	2172.04	2202.8	2142.41	2236.57	2129.88	2117.29	2161.5	2060.17	2063.4	2160.51	2232.07	2086.57	2236.62	2216.68	2246.84	2098.95	2290.54	2097.35	2103.54	2137.39	2235.24	2339.14	2121.73	2070.98	2204.87	2320.15	2140.83	2109.39	2339.89	2097.06	2280.45	2129.23	2065.06	2087.16	2054.6	2289.23	2228.9	2123.16
	2127.97	2079.13	2109.96	2129.56	2167.12	2042.34	2128.97	2165.63	2033.81	2070.63	2105.36	2172.03	2203.2	2142.52	2236.48	2129.96	2117.69	2161.72	2060.08	2063.84	2160.9	2232.64	2086.95	2237.16	2216.73	2247.36	2099.39	2291.11	2097.86	2104.51	2138.13	2235.81	2339.87	2122.24	2071.15	2205.77	2320.3	2141.47	2110.09	2340.23	2097.75	2280.9	2129.89	2065.43	2087.68	2055.15	2290.42	2229.51	2123.75
	2128.57	2079.2	2110.26	2130.08	2167.39	2042.51	2129.03	2165.44	2034.05	2070.98	2105.56	2172.02	2203.6	2142.63	2236.38	2130.04	2118.1	2161.94	2059.99	2064.29	2161.3	2233.21	2087.33	2237.71	2216.78	2247.88	2099.84	2291.7	2098.38	2105.48	2138.87	2236.38	2340.61	2122.75	2071.32	2206.68	2320.46	2142.11	2110.78	2340.57	2098.44	2281.35	2130.57	2065.81	2088.2	2055.71	2291.61	2230.12	2124.35
	2129.17	2079.27	2110.57	2130.6	2167.67	2042.68	2129.09	2165.25	2034.29	2071.33	2105.77	2172.01	2204.01	2142.74	2236.3	2130.12	2118.52	2162.17	2059.91	2064.73	2161.69	2233.8	2087.71	2238.26	2216.83	2248.41	2100.29	2292.29	2098.89	2106.45	2139.62	2236.96	2341.34	2123.26	2071.49	2207.6	2320.62	2142.76	2111.49	2340.91	2099.14	2281.81	2131.24	2066.2	2088.72	2056.28	2292.81	2230.74	2124.95
	2129.78	2079.35	2110.88	2131.13	2167.95	2042.85	2129.15	2165.07	2034.53	2071.69	2105.98	2172.01	2204.43	2142.86	2236.22	2130.21	2118.94	2162.4	2059.82	2065.19	2162.09	2234.38	2088.1	2238.81	2216.89	2248.94	2100.75	2292.88	2099.41	2107.43	2140.38	2237.53	2342.09	2123.78	2071.67	2208.51	2320.79	2143.42	2112.19	2341.26	2099.84	2282.27	2131.93	2066.59	2089.24	2056.85	2294.01	2231.37	2125.55
	2130.39	2079.42	2111.19	2131.65	2168.23	2043.02	2129.22	2164.89	2034.78	2072.04	2106.19	2172.01	2204.85	2142.99	2236.14	2130.31	2119.36	2162.63	2059.74	2065.65	2162.5	2234.98	2088.49	2239.36	2216.95	2249.48	2101.21	2293.49	2099.93	2108.42	2141.15	2238.11	2342.84	2124.31	2071.85	2209.43	2320.96	2144.08	2112.91	2341.61	2100.54	2282.75	2132.62	2066.98	2089.76	2057.42	2295.22	2232	2126.17
	2131.01	2079.5	2111.5	2132.19	2168.52	2043.2	2129.29	2164.71	2035.03	2072.4	2106.4	2172.01	2205.27	2143.11	2236.06	2130.41	2119.79	2162.86	2059.67	2066.11	2162.9	2235.57	2088.89	2239.92	2217.01	2250.02	2101.67	2294.1	2100.45	2109.41	2141.92	2238.69	2343.59	2124.84	2072.03	2210.36	2321.13	2144.75	2113.63	2341.97	2101.24	2283.23	2133.31	2067.38	2090.29	2057.99	2296.43	2232.64	2126.78
	2131.63	2079.59	2111.82	2132.72	2168.81	2043.38	2129.36	2164.53	2035.28	2072.76	2106.62	2172.01	2205.71	2143.24	2236	2130.52	2120.22	2163.1	2059.59	2066.57	2163.31	2236.18	2089.29	2240.48	2217.08	2250.57	2102.14	2294.72	2100.98	2110.41	2142.7	2239.28	2344.35	2125.38	2072.22	2211.28	2321.31	2145.42	2114.35	2342.33	2101.95	2283.71	2134.01	2067.78	2090.82	2058.57	2297.65	2233.29	2127.41
	2132.25	2079.67	2112.14	2133.26	2169.11	2043.56	2129.44	2164.35	2035.53	2073.12	2106.84	2172.02	2206.15	2143.38	2235.93	2130.63	2120.66	2163.34	2059.52	2067.04	2163.72	2236.79	2089.69	2241.05	2217.15	2251.12	2102.62	2295.34	2101.51	2111.41	2143.48	2239.86	2345.11	2125.93	2072.41	2212.21	2321.49	2146.1	2115.08	2342.69	2102.66	2284.2	2134.72	2068.19	2091.35	2059.16	2298.87	2233.94	2128.04
	2132.87	2079.76	2112.45	2133.8	2169.41	2043.75	2129.51	2164.17	2035.78	2073.48	2107.06	2172.02	2206.59	2143.51	2235.87	2130.75	2121.1	2163.59	2059.45	2067.51	2164.14	2237.4	2090.1	2241.61	2217.23	2251.67	2103.09	2295.97	2102.04	2112.42	2144.27	2240.45	2345.88	2126.48	2072.6	2213.15	2321.67	2146.79	2115.82	2343.06	2103.38	2284.7	2135.43	2068.6	2091.88	2059.74	2300.09	2234.6	2128.67
	2133.5	2079.85	2112.77	2134.35	2169.71	2043.94	2129.59	2164	2036.04	2073.85	2107.29	2172.03	2207.04	2143.65	2235.82	2130.87	2121.54	2163.84	2059.38	2067.99	2164.55	2238.02	2090.52	2242.19	2217.31	2252.23	2103.58	2296.61	2102.57	2113.43	2145.07	2241.03	2346.65	2127.04	2072.8	2214.09	2321.86	2147.48	2116.56	2343.43	2104.09	2285.2	2136.15	2069.01	2092.41	2060.33	2301.32	2235.27	2129.31
	2134.13	2079.94	2113.1	2134.9	2170.02	2044.14	2129.67	2163.82	2036.29	2074.21	2107.52	2172.04	2207.5	2143.8	2235.77	2131	2121.99	2164.09	2059.31	2068.46	2164.98	2238.65	2090.94	2242.76	2217.39	2252.79	2104.06	2297.26	2103.1	2114.44	2145.88	2241.62	2347.42	2127.6	2073	2215.03	2322.05	2148.18	2117.31	2343.8	2104.81	2285.71	2136.87	2069.43	2092.94	2060.93	2302.55	2235.95	2129.96
	2134.76	2080.04	2113.42	2135.45	2170.33	2044.33	2129.76	2163.65	2036.55	2074.58	2107.75	2172.06	2207.96	2143.95	2235.73	2131.13	2122.45	2164.35	2059.25	2068.95	2165.4	2239.28	2091.36	2243.34	2217.48	2253.36	2104.56	2297.91	2103.64	2115.46	2146.69	2242.22	2348.2	2128.17	2073.2	2215.97	2322.25	2148.88	2118.06	2344.18	2105.53	2286.23	2137.6	2069.85	2093.48	2061.53	2303.79	2236.63	2130.61
	2135.4	2080.14	2113.75	2136	2170.64	2044.53	2129.84	2163.48	2036.81	2074.95	2107.98	2172.07	2208.43	2144.1	2235.69	2131.27	2122.91	2164.61	2059.19	2069.43	2165.83	2239.91	2091.79	2243.92	2217.57	2253.93	2105.05	2298.57	2104.18	2116.49	2147.51	2242.81	2348.99	2128.75	2073.41	2216.92	2322.44	2149.59	2118.81	2344.57	2106.26	2286.75	2138.33	2070.28	2094.02	2062.13	2305.02	2237.31	2131.27
	2136.04	2080.24	2114.08	2136.56	2170.96	2044.73	2129.93	2163.31	2037.08	2075.32	2108.21	2172.09	2208.9	2144.25	2235.65	2131.41	2123.37	2164.87	2059.13	2069.92	2166.26	2240.56	2092.22	2244.5	2217.66	2254.51	2105.56	2299.24	2104.72	2117.52	2148.33	2243.41	2349.77	2129.33	2073.62	2217.87	2322.65	2150.31	2119.58	2344.95	2106.98	2287.28	2139.07	2070.71	2094.55	2062.74	2306.27	2238.01	2131.93
	2136.68	2080.34	2114.41	2137.12	2171.28	2044.94	2130.02	2163.15	2037.34	2075.69	2108.45	2172.11	2209.38	2144.41	2235.62	2131.56	2123.84	2165.13	2059.08	2070.42	2166.69	2241.2	2092.65	2245.09	2217.76	2255.09	2106.06	2299.91	2105.26	2118.56	2149.16	2244	2350.57	2129.92	2073.83	2218.82	2322.85	2151.03	2120.34	2345.34	2107.71	2287.82	2139.81	2071.14	2095.09	2063.35	2307.52	2238.71	2132.6
	2137.33	2080.45	2114.74	2137.69	2171.6	2045.15	2130.11	2162.98	2037.61	2076.06	2108.69	2172.13	2209.86	2144.57	2235.59	2131.71	2124.31	2165.4	2059.02	2070.91	2167.13	2241.85	2093.09	2245.68	2217.86	2255.67	2106.57	2300.59	2105.81	2119.59	2150	2244.6	2351.36	2130.52	2074.05	2219.78	2323.06	2151.76	2121.12	2345.74	2108.44	2288.36	2140.56	2071.58	2095.63	2063.96	2308.77	2239.42	2133.28
	2137.98	2080.56	2115.07	2138.25	2171.93	2045.36	2130.21	2162.82	2037.88	2076.44	2108.93	2172.15	2210.35	2144.74	2235.57	2131.87	2124.79	2165.67	2058.97	2071.42	2167.56	2242.51	2093.54	2246.28	2217.97	2256.26	2107.09	2301.28	2106.35	2120.64	2150.84	2245.2	2352.16	2131.12	2074.27	2220.74	2323.28	2152.49	2121.89	2346.14	2109.18	2288.91	2141.31	2072.03	2096.18	2064.58	2310.02	2240.13	2133.96
	2138.63	2080.67	2115.41	2138.82	2172.26	2045.57	2130.3	2162.66	2038.15	2076.82	2109.18	2172.18	2210.85	2144.91	2235.56	2132.03	2125.27	2165.95	2058.92	2071.92	2168.01	2243.18	2093.99	2246.87	2218.08	2256.86	2107.61	2301.98	2106.9	2121.69	2151.69	2245.8	2352.97	2131.72	2074.5	2221.71	2323.49	2153.23	2122.68	2346.54	2109.91	2289.46	2142.07	2072.47	2096.72	2065.2	2311.28	2240.85	2134.65
	2139.28	2080.78	2115.75	2139.4	2172.6	2045.79	2130.4	2162.5	2038.43	2077.2	2109.43	2172.21	2211.35	2145.08	2235.54	2132.2	2125.75	2166.23	2058.88	2072.43	2168.45	2243.84	2094.44	2247.47	2218.19	2257.45	2108.13	2302.68	2107.46	2122.74	2152.54	2246.41	2353.77	2132.34	2074.72	2222.67	2323.71	2153.98	2123.46	2346.95	2110.65	2290.02	2142.84	2072.93	2097.27	2065.83	2312.55	2241.58	2135.34
	2139.94	2080.9	2116.09	2139.97	2172.93	2046.01	2130.5	2162.34	2038.7	2077.58	2109.68	2172.24	2211.85	2145.25	2235.54	2132.38	2126.24	2166.51	2058.83	2072.94	2168.9	2244.52	2094.9	2248.08	2218.31	2258.06	2108.66	2303.39	2108.01	2123.8	2153.4	2247.01	2354.58	2132.96	2074.95	2223.64	2323.93	2154.73	2124.26	2347.36	2111.39	2290.59	2143.6	2073.38	2097.81	2066.46	2313.81	2242.31	2136.04
	2140.6	2081.02	2116.43	2140.55	2173.28	2046.24	2130.61	2162.19	2038.98	2077.96	2109.93	2172.27	2212.37	2145.43	2235.53	2132.56	2126.74	2166.8	2058.79	2073.45	2169.35	2245.2	2095.36	2248.68	2218.43	2258.66	2109.19	2304.1	2108.57	2124.86	2154.27	2247.62	2355.4	2133.58	2075.19	2224.62	2324.16	2155.49	2125.06	2347.77	2112.14	2291.16	2144.38	2073.84	2098.36	2067.09	2315.08	2243.05	2136.74
	2141.26	2081.15	2116.77	2141.13	2173.62	2046.46	2130.71	2162.04	2039.26	2078.34	2110.18	2172.3	2212.89	2145.62	2235.54	2132.74	2127.23	2167.08	2058.76	2073.97	2169.8	2245.88	2095.82	2249.29	2218.56	2259.27	2109.73	2304.82	2109.13	2125.92	2155.14	2248.22	2356.22	2134.21	2075.43	2225.59	2324.39	2156.25	2125.86	2348.19	2112.88	2291.74	2145.16	2074.3	2098.91	2067.72	2316.36	2243.8	2137.45
	2141.93	2081.27	2117.12	2141.72	2173.97	2046.69	2130.82	2161.88	2039.54	2078.73	2110.44	2172.34	2213.41	2145.8	2235.54	2132.93	2127.74	2167.37	2058.72	2074.5	2170.26	2246.57	2096.29	2249.9	2218.69	2259.89	2110.27	2305.55	2109.69	2126.99	2156.02	2248.83	2357.04	2134.85	2075.67	2226.57	2324.63	2157.02	2126.67	2348.61	2113.63	2292.32	2145.94	2074.77	2099.46	2068.36	2317.64	2244.56	2138.17
	2142.59	2081.4	2117.47	2142.3	2174.33	2046.93	2130.93	2161.73	2039.82	2079.11	2110.7	2172.38	2213.94	2145.99	2235.56	2133.13	2128.24	2167.67	2058.69	2075.02	2170.71	2247.26	2096.77	2250.52	2218.83	2260.51	2110.81	2306.28	2110.25	2128.06	2156.9	2249.44	2357.87	2135.49	2075.91	2227.55	2324.86	2157.79	2127.48	2349.04	2114.38	2292.91	2146.73	2075.24	2100.01	2069.01	2318.92	2245.32	2138.89
	2143.26	2081.53	2117.82	2142.89	2174.68	2047.16	2131.05	2161.59	2040.11	2079.5	2110.96	2172.42	2214.47	2146.18	2235.57	2133.33	2128.75	2167.97	2058.66	2075.55	2171.18	2247.96	2097.25	2251.14	2218.96	2261.13	2111.37	2307.02	2110.82	2129.14	2157.8	2250.05	2358.7	2136.14	2076.16	2228.54	2325.1	2158.57	2128.3	2349.47	2115.13	2293.51	2147.53	2075.72	2100.57	2069.65	2320.2	2246.08	2139.62
	2143.93	2081.67	2118.17	2143.48	2175.05	2047.4	2131.16	2161.44	2040.4	2079.89	2111.23	2172.46	2215.02	2146.38	2235.59	2133.53	2129.27	2168.27	2058.63	2076.08	2171.64	2248.67	2097.73	2251.76	2219.11	2261.76	2111.92	2307.77	2111.39	2130.22	2158.69	2250.67	2359.53	2136.79	2076.41	2229.53	2325.35	2159.36	2129.12	2349.9	2115.88	2294.11	2148.33	2076.2	2101.12	2070.3	2321.49	2246.86	2140.35
	2144.61	2081.8	2118.52	2144.08	2175.41	2047.64	2131.28	2161.3	2040.69	2080.28	2111.5	2172.51	2215.56	2146.58	2235.62	2133.74	2129.78	2168.57	2058.61	2076.62	2172.11	2249.38	2098.22	2252.38	2219.25	2262.39	2112.48	2308.53	2111.96	2131.31	2159.59	2251.28	2360.37	2137.45	2076.67	2230.52	2325.59	2160.15	2129.95	2350.34	2116.64	2294.72	2149.13	2076.68	2101.68	2070.96	2322.78	2247.64	2141.09
	2145.28	2081.95	2118.88	2144.68	2175.78	2047.89	2131.4	2161.15	2040.98	2080.67	2111.77	2172.56	2216.11	2146.78	2235.65	2133.95	2130.31	2168.88	2058.58	2077.16	2172.57	2250.09	2098.71	2253.01	2219.4	2263.02	2113.04	2309.29	2112.53	2132.4	2160.5	2251.9	2361.21	2138.12	2076.92	2231.51	2325.85	2160.95	2130.78	2350.78	2117.39	2295.33	2149.94	2077.17	2102.23	2071.62	2324.08	2248.42	2141.83
	2145.96	2082.09	2119.23	2145.28	2176.15	2048.13	2131.52	2161.01	2041.27	2081.07	2112.04	2172.61	2216.67	2146.99	2235.68	2134.17	2130.83	2169.19	2058.56	2077.7	2173.05	2250.81	2099.21	2253.64	2219.56	2263.66	2113.61	2310.06	2113.1	2133.49	2161.41	2252.51	2362.05	2138.79	2077.19	2232.51	2326.1	2161.75	2131.62	2351.22	2118.15	2295.95	2150.76	2077.66	2102.79	2072.28	2325.38	2249.22	2142.58
	2146.64	2082.23	2119.59	2145.88	2176.53	2048.38	2131.64	2160.88	2041.56	2081.46	2112.31	2172.66	2217.24	2147.2	2235.72	2134.4	2131.36	2169.5	2058.55	2078.25	2173.52	2251.54	2099.71	2254.28	2219.72	2264.3	2114.18	2310.83	2113.68	2134.59	2162.33	2253.13	2362.9	2139.47	2077.45	2233.51	2326.36	2162.56	2132.46	2351.67	2118.91	2296.57	2151.58	2078.15	2103.35	2072.94	2326.68	2250.02	2143.34
	2147.33	2082.38	2119.96	2146.48	2176.91	2048.64	2131.76	2160.74	2041.86	2081.86	2112.59	2172.71	2217.8	2147.41	2235.77	2134.63	2131.9	2169.82	2058.53	2078.8	2174	2252.27	2100.21	2254.91	2219.88	2264.95	2114.76	2311.61	2114.26	2135.69	2163.26	2253.75	2363.75	2140.16	2077.72	2234.51	2326.62	2163.38	2133.31	2352.12	2119.67	2297.2	2152.4	2078.65	2103.91	2073.61	2327.99	2250.82	2144.1
	2148.01	2082.54	2120.32	2147.09	2177.29	2048.89	2131.89	2160.6	2042.16	2082.26	2112.87	2172.77	2218.38	2147.63	2235.82	2134.86	2132.44	2170.14	2058.52	2079.35	2174.48	2253	2100.72	2255.55	2220.05	2265.6	2115.34	2312.4	2114.84	2136.79	2164.18	2254.37	2364.6	2140.85	2077.99	2235.52	2326.88	2164.2	2134.16	2352.58	2120.43	2297.84	2153.23	2079.16	2104.48	2074.28	2329.3	2251.64	2144.87
	2148.7	2082.69	2120.68	2147.7	2177.68	2049.15	2132.02	2160.47	2042.46	2082.66	2113.15	2172.83	2218.96	2147.85	2235.87	2135.1	2132.98	2170.46	2058.51	2079.91	2174.96	2253.74	2101.24	2256.19	2220.22	2266.26	2115.92	2313.19	2115.42	2137.9	2165.12	2254.99	2365.46	2141.54	2078.27	2236.53	2327.15	2165.03	2135.02	2353.04	2121.2	2298.48	2154.06	2079.66	2105.04	2074.95	2330.61	2252.46	2145.64
	2149.39	2082.85	2121.05	2148.31	2178.07	2049.42	2132.15	2160.34	2042.76	2083.06	2113.43	2172.89	2219.55	2148.07	2235.93	2135.35	2133.53	2170.78	2058.51	2080.47	2175.44	2254.48	2101.75	2256.84	2220.39	2266.92	2116.51	2313.99	2116	2139.01	2166.06	2255.61	2366.32	2142.25	2078.55	2237.54	2327.42	2165.86	2135.88	2353.5	2121.96	2299.13	2154.9	2080.17	2105.6	2075.63	2331.92	2253.28	2146.42
	2150.08	2083.01	2121.42	2148.92	2178.46	2049.68	2132.29	2160.21	2043.06	2083.47	2113.72	2172.95	2220.14	2148.3	2236	2135.6	2134.08	2171.11	2058.5	2081.03	2175.93	2255.23	2102.28	2257.49	2220.57	2267.58	2117.1	2314.8	2116.59	2140.12	2167.01	2256.23	2367.18	2142.95	2078.84	2238.55	2327.69	2166.7	2136.75	2353.96	2122.73	2299.78	2155.74	2080.69	2106.17	2076.31	2333.24	2254.11	2147.2
	2150.77	2083.17	2121.79	2149.54	2178.86	2049.95	2132.42	2160.09	2043.37	2083.87	2114.01	2173.02	2220.73	2148.53	2236.06	2135.85	2134.63	2171.44	2058.5	2081.6	2176.42	2255.99	2102.8	2258.14	2220.76	2268.25	2117.7	2315.61	2117.18	2141.24	2167.96	2256.86	2368.05	2143.67	2079.12	2239.57	2327.97	2167.54	2137.62	2354.43	2123.5	2300.44	2156.59	2081.21	2106.73	2076.99	2334.57	2254.95	2147.99
	2151.47	2083.34	2122.16	2150.16	2179.26	2050.22	2132.56	2159.96	2043.68	2084.28	2114.3	2173.08	2221.34	2148.76	2236.14	2136.11	2135.19	2171.77	2058.5	2082.17	2176.91	2256.75	2103.33	2258.79	2220.95	2268.92	2118.3	2316.43	2117.77	2142.36	2168.91	2257.48	2368.92	2144.39	2079.41	2240.59	2328.25	2168.39	2138.5	2354.91	2124.27	2301.1	2157.45	2081.73	2107.3	2077.68	2335.89	2255.8	2148.79
	2152.16	2083.51	2122.54	2150.78	2179.66	2050.49	2132.7	2159.84	2043.99	2084.69	2114.6	2173.15	2221.95	2148.99	2236.22	2136.38	2135.75	2172.11	2058.51	2082.74	2177.4	2257.51	2103.87	2259.45	2221.14	2269.6	2118.91	2317.26	2118.36	2143.48	2169.87	2258.11	2369.79	2145.11	2079.71	2241.61	2328.53	2169.24	2139.38	2355.39	2125.04	2301.77	2158.3	2082.25	2107.87	2078.37	2337.22	2256.65	2149.59
	2152.86	2083.68	2122.92	2151.4	2180.07	2050.77	2132.84	2159.72	2044.3	2085.1	2114.89	2173.23	2222.56	2149.23	2236.3	2136.65	2136.32	2172.45	2058.52	2083.32	2177.9	2258.28	2104.41	2260.11	2221.33	2270.28	2119.52	2318.09	2118.96	2144.61	2170.84	2258.73	2370.66	2145.85	2080.01	2242.64	2328.82	2170.1	2140.26	2355.87	2125.81	2302.44	2159.16	2082.78	2108.44	2079.07	2338.55	2257.51	2150.39
	2153.56	2083.86	2123.3	2152.03	2180.48	2051.05	2132.98	2159.6	2044.61	2085.51	2115.19	2173.3	2223.18	2149.47	2236.39	2136.92	2136.89	2172.79	2058.53	2083.9	2178.4	2259.05	2104.95	2260.77	2221.53	2270.96	2120.13	2318.93	2119.56	2145.74	2171.81	2259.36	2371.54	2146.58	2080.31	2243.66	2329.11	2170.97	2141.15	2356.35	2126.58	2303.12	2160.03	2083.32	2109.01	2079.76	2339.89	2258.37	2151.21
	2154.26	2084.04	2123.68	2152.65	2180.9	2051.33	2133.13	2159.49	2044.92	2085.92	2115.49	2173.38	2223.8	2149.72	2236.48	2137.2	2137.46	2173.14	2058.54	2084.48	2178.9	2259.83	2105.5	2261.44	2221.74	2271.65	2120.75	2319.77	2120.16	2146.87	2172.79	2259.99	2372.42	2147.33	2080.61	2244.69	2329.4	2171.84	2142.05	2356.84	2127.35	2303.81	2160.9	2083.85	2109.58	2080.46	2341.22	2259.25	2152.02
	2154.97	2084.22	2124.06	2153.28	2181.32	2051.62	2133.27	2159.37	2045.24	2086.34	2115.79	2173.46	2224.44	2149.97	2236.58	2137.49	2138.04	2173.49	2058.55	2085.07	2179.4	2260.61	2106.05	2262.11	2221.95	2272.34	2121.37	2320.62	2120.76	2148.01	2173.77	2260.62	2373.3	2148.08	2080.92	2245.72	2329.69	2172.72	2142.95	2357.33	2128.13	2304.5	2161.78	2084.39	2110.15	2081.16	2342.56	2260.12	2152.85
	2155.67	2084.4	2124.44	2153.91	2181.74	2051.9	2133.42	2159.26	2045.56	2086.75	2116.1	2173.54	2225.07	2150.22	2236.68	2137.78	2138.63	2173.84	2058.57	2085.66	2179.91	2261.4	2106.61	2262.78	2222.16	2273.03	2122	2321.48	2121.36	2149.15	2174.75	2261.25	2374.19	2148.83	2081.24	2246.76	2329.99	2173.6	2143.85	2357.83	2128.9	2305.2	2162.66	2084.94	2110.73	2081.87	2343.91	2261.01	2153.68
	2156.38	2084.59	2124.83	2154.54	2182.17	2052.2	2133.57	2159.15	2045.88	2087.17	2116.41	2173.62	2225.71	2150.48	2236.78	2138.07	2139.21	2174.19	2058.59	2086.25	2180.42	2262.19	2107.17	2263.45	2222.38	2273.73	2122.63	2322.34	2121.97	2150.29	2175.74	2261.88	2375.07	2149.6	2081.55	2247.8	2330.29	2174.49	2144.76	2358.32	2129.68	2305.9	2163.54	2085.49	2111.3	2082.58	2345.25	2261.9	2154.51
	2157.09	2084.78	2125.22	2155.18	2182.6	2052.49	2133.73	2159.04	2046.2	2087.59	2116.72	2173.7	2226.36	2150.73	2236.89	2138.37	2139.8	2174.55	2058.62	2086.84	2180.93	2262.99	2107.74	2264.13	2222.6	2274.43	2123.27	2323.21	2122.57	2151.43	2176.74	2262.51	2375.97	2150.36	2081.87	2248.84	2330.6	2175.38	2145.67	2358.83	2130.46	2306.6	2164.43	2086.04	2111.88	2083.29	2346.6	2262.8	2155.35
	2157.8	2084.98	2125.61	2155.81	2183.04	2052.79	2133.88	2158.94	2046.52	2088.01	2117.03	2173.79	2227.01	2150.99	2237.01	2138.67	2140.39	2174.91	2058.64	2087.44	2181.44	2263.79	2108.31	2264.81	2222.83	2275.14	2123.9	2324.08	2123.18	2152.58	2177.74	2263.14	2376.86	2151.14	2082.2	2249.88	2330.9	2176.28	2146.59	2359.33	2131.24	2307.32	2165.33	2086.59	2112.45	2084.01	2347.96	2263.7	2156.2
	2158.51	2085.17	2126	2156.45	2183.47	2053.08	2134.04	2158.83	2046.84	2088.44	2117.35	2173.88	2227.67	2151.26	2237.13	2138.98	2140.99	2175.27	2058.67	2088.05	2181.95	2264.6	2108.88	2265.49	2223.06	2275.85	2124.55	2324.96	2123.79	2153.73	2178.75	2263.77	2377.75	2151.91	2082.53	2250.92	2331.22	2177.19	2147.51	2359.84	2132.01	2308.03	2166.22	2087.15	2113.03	2084.72	2349.31	2264.61	2157.05
	2159.22	2085.37	2126.4	2157.09	2183.92	2053.39	2134.2	2158.73	2047.17	2088.86	2117.66	2173.97	2228.34	2151.53	2237.25	2139.3	2141.59	2175.64	2058.7	2088.65	2182.47	2265.41	2109.46	2266.17	2223.3	2276.56	2125.19	2325.85	2124.41	2154.88	2179.76	2264.41	2378.65	2152.7	2082.86	2251.97	2331.53	2178.1	2148.43	2360.36	2132.8	2308.75	2167.13	2087.72	2113.61	2085.44	2350.67	2265.52	2157.91
	2159.93	2085.58	2126.8	2157.73	2184.36	2053.69	2134.36	2158.63	2047.5	2089.29	2117.98	2174.07	2229.01	2151.8	2237.38	2139.61	2142.2	2176.01	2058.74	2089.26	2182.99	2266.22	2110.04	2266.86	2223.54	2277.28	2125.84	2326.74	2125.02	2156.04	2180.77	2265.04	2379.55	2153.49	2083.19	2253.02	2331.85	2179.01	2149.36	2360.87	2133.58	2309.48	2168.03	2088.28	2114.19	2086.17	2352.04	2266.45	2158.77
	2160.65	2085.78	2127.2	2158.37	2184.81	2054	2134.52	2158.54	2047.83	2089.71	2118.3	2174.16	2229.68	2152.07	2237.52	2139.94	2142.81	2176.38	2058.78	2089.88	2183.51	2267.04	2110.62	2267.55	2223.78	2278	2126.5	2327.64	2125.64	2157.2	2181.79	2265.68	2380.45	2154.28	2083.53	2254.07	2332.16	2179.93	2150.3	2361.39	2134.36	2310.21	2168.95	2088.85	2114.77	2086.89	2353.4	2267.37	2159.64
	2161.36	2085.99	2127.6	2159.01	2185.26	2054.31	2134.69	2158.44	2048.16	2090.14	2118.63	2174.26	2230.36	2152.35	2237.65	2140.26	2143.42	2176.75	2058.82	2090.49	2184.03	2267.86	2111.21	2268.24	2224.03	2278.73	2127.16	2328.55	2126.26	2158.36	2182.81	2266.31	2381.36	2155.08	2083.87	2255.13	2332.49	2180.86	2151.24	2361.92	2135.14	2310.95	2169.86	2089.43	2115.35	2087.62	2354.77	2268.31	2160.51
	2162.08	2086.2	2128	2159.66	2185.72	2054.62	2134.86	2158.35	2048.49	2090.57	2118.96	2174.36	2231.05	2152.62	2237.8	2140.6	2144.04	2177.12	2058.86	2091.11	2184.56	2268.69	2111.81	2268.94	2224.28	2279.46	2127.82	2329.46	2126.88	2159.52	2183.84	2266.95	2382.27	2155.89	2084.22	2256.19	2332.81	2181.79	2152.18	2362.44	2135.93	2311.69	2170.78	2090.01	2115.94	2088.35	2356.14	2269.25	2161.39
	2162.79	2086.42	2128.41	2160.3	2186.18	2054.94	2135.03	2158.26	2048.82	2091.01	2119.29	2174.47	2231.74	2152.91	2237.94	2140.93	2144.66	2177.5	2058.9	2091.74	2185.09	2269.52	2112.41	2269.64	2224.54	2280.19	2128.48	2330.37	2127.51	2160.69	2184.88	2267.58	2383.18	2156.7	2084.57	2257.25	2333.14	2182.72	2153.13	2362.98	2136.71	2312.44	2171.71	2090.59	2116.52	2089.09	2357.52	2270.2	2162.27
	2163.51	2086.64	2128.81	2160.95	2186.64	2055.26	2135.2	2158.17	2049.16	2091.44	2119.62	2174.57	2232.43	2153.19	2238.09	2141.27	2145.28	2177.88	2058.95	2092.36	2185.62	2270.35	2113.01	2270.33	2224.8	2280.92	2129.15	2331.29	2128.13	2161.85	2185.91	2268.22	2384.09	2157.52	2084.92	2258.31	2333.47	2183.66	2154.08	2363.51	2137.5	2313.19	2172.63	2091.17	2117.11	2089.83	2358.9	2271.15	2163.16
	2164.23	2086.86	2129.22	2161.6	2187.11	2055.58	2135.37	2158.09	2049.5	2091.88	2119.95	2174.68	2233.14	2153.48	2238.25	2141.62	2145.91	2178.27	2059	2092.99	2186.15	2271.19	2113.61	2271.04	2225.06	2281.66	2129.83	2332.22	2128.76	2163.02	2186.96	2268.86	2385.01	2158.34	2085.28	2259.37	2333.8	2184.61	2155.04	2364.05	2138.29	2313.95	2173.57	2091.76	2117.69	2090.57	2360.28	2272.11	2164.06
	2164.95	2087.08	2129.63	2162.25	2187.58	2055.91	2135.55	2158	2049.83	2092.32	2120.29	2174.79	2233.84	2153.77	2238.41	2141.97	2146.54	2178.65	2059.06	2093.62	2186.68	2272.03	2114.22	2271.74	2225.33	2282.41	2130.51	2333.15	2129.39	2164.2	2188	2269.5	2385.92	2159.17	2085.64	2260.44	2334.14	2185.56	2156	2364.59	2139.08	2314.71	2174.5	2092.35	2118.28	2091.31	2361.67	2273.07	2164.96
	2165.67	2087.31	2130.05	2162.9	2188.06	2056.23	2135.73	2157.92	2050.17	2092.75	2120.63	2174.9	2234.56	2154.06	2238.57	2142.33	2147.18	2179.04	2059.11	2094.26	2187.21	2272.88	2114.84	2272.45	2225.61	2283.15	2131.19	2334.09	2130.02	2165.37	2189.05	2270.14	2386.84	2160	2086.01	2261.51	2334.48	2186.52	2156.97	2365.14	2139.87	2315.48	2175.44	2092.95	2118.87	2092.05	2363.06	2274.04	2165.87
	2166.39	2087.54	2130.46	2163.55	2188.54	2056.56	2135.91	2157.84	2050.52	2093.2	2120.97	2175.01	2235.27	2154.36	2238.74	2142.69	2147.82	2179.43	2059.17	2094.9	2187.75	2273.73	2115.45	2273.16	2225.89	2283.9	2131.87	2335.03	2130.66	2166.55	2190.11	2270.78	2387.76	2160.84	2086.37	2262.58	2334.82	2187.48	2157.94	2365.68	2140.66	2316.25	2176.39	2093.55	2119.46	2092.8	2364.45	2275.02	2166.78
	2167.11	2087.78	2130.88	2164.2	2189.02	2056.9	2136.09	2157.77	2050.86	2093.64	2121.31	2175.13	2236	2154.66	2238.91	2143.05	2148.46	2179.82	2059.24	2095.54	2188.29	2274.58	2116.07	2273.87	2226.17	2284.66	2132.56	2335.98	2131.29	2167.73	2191.17	2271.42	2388.69	2161.69	2086.75	2263.65	2335.17	2188.44	2158.91	2366.24	2141.45	2317.03	2177.34	2094.15	2120.05	2093.55	2365.85	2276	2167.7
	2167.83	2088.01	2131.3	2164.85	2189.5	2057.23	2136.27	2157.69	2051.21	2094.08	2121.66	2175.25	2236.73	2154.96	2239.09	2143.42	2149.11	2180.22	2059.3	2096.19	2188.83	2275.44	2116.7	2274.58	2226.46	2285.41	2133.25	2336.94	2131.93	2168.91	2192.23	2272.06	2389.61	2162.53	2087.12	2264.73	2335.51	2189.42	2159.89	2366.79	2142.24	2317.81	2178.29	2094.76	2120.64	2094.3	2367.25	2276.99	2168.62
	2168.55	2088.25	2131.72	2165.51	2189.99	2057.57	2136.46	2157.62	2051.55	2094.53	2122.01	2175.37	2237.46	2155.27	2239.27	2143.79	2149.76	2180.61	2059.37	2096.84	2189.37	2276.3	2117.33	2275.3	2226.75	2286.17	2133.95	2337.9	2132.57	2170.09	2193.3	2272.7	2390.54	2163.39	2087.5	2265.81	2335.87	2190.39	2160.87	2367.35	2143.03	2318.59	2179.25	2095.37	2121.23	2095.06	2368.65	2277.98	2169.55
	2169.27	2088.5	2132.15	2166.16	2190.49	2057.91	2136.65	2157.55	2051.9	2094.98	2122.36	2175.49	2238.2	2155.58	2239.46	2144.17	2150.41	2181.01	2059.44	2097.49	2189.92	2277.17	2117.96	2276.02	2227.05	2286.94	2134.65	2338.86	2133.22	2171.28	2194.37	2273.35	2391.47	2164.25	2087.88	2266.89	2336.22	2191.37	2161.86	2367.92	2143.83	2319.38	2180.21	2095.98	2121.82	2095.82	2370.05	2278.98	2170.48
	2170	2088.74	2132.57	2166.82	2190.98	2058.26	2136.84	2157.48	2052.25	2095.43	2122.71	2175.61	2238.94	2155.89	2239.65	2144.55	2151.07	2181.42	2059.51	2098.15	2190.46	2278.04	2118.6	2276.74	2227.35	2287.7	2135.35	2339.83	2133.86	2172.46	2195.44	2273.99	2392.4	2165.11	2088.27	2267.97	2336.57	2192.36	2162.85	2368.48	2144.62	2320.18	2181.18	2096.6	2122.42	2096.58	2371.46	2279.99	2171.42
	2170.72	2088.99	2133	2167.47	2191.49	2058.6	2137.03	2157.42	2052.6	2095.88	2123.07	2175.74	2239.69	2156.2	2239.84	2144.94	2151.73	2181.82	2059.59	2098.81	2191.01	2278.91	2119.23	2277.46	2227.65	2288.48	2136.06	2340.81	2134.51	2173.65	2196.52	2274.64	2393.34	2165.98	2088.66	2269.06	2336.93	2193.35	2163.84	2369.05	2145.42	2320.98	2182.15	2097.22	2123.01	2097.34	2372.88	2281	2172.36
	2171.44	2089.25	2133.43	2168.13	2191.99	2058.95	2137.23	2157.36	2052.95	2096.34	2123.43	2175.87	2240.45	2156.52	2240.04	2145.33	2152.4	2182.23	2059.66	2099.47	2191.56	2279.78	2119.88	2278.19	2227.96	2289.25	2136.77	2341.79	2135.16	2174.84	2197.61	2275.28	2394.27	2166.86	2089.05	2270.14	2337.29	2194.35	2164.84	2369.63	2146.22	2321.78	2183.12	2097.84	2123.61	2098.11	2374.29	2282.02	2173.31
	2172.16	2089.5	2133.87	2168.79	2192.5	2059.3	2137.43	2157.3	2053.31	2096.79	2123.79	2176	2241.21	2156.84	2240.24	2145.72	2153.06	2182.64	2059.74	2100.14	2192.11	2280.66	2120.52	2278.91	2228.27	2290.03	2137.48	2342.77	2135.81	2176.03	2198.69	2275.93	2395.21	2167.74	2089.45	2271.23	2337.66	2195.35	2165.85	2370.2	2147.02	2322.59	2184.1	2098.47	2124.21	2098.87	2375.72	2283.04	2174.27
	2172.88	2089.76	2134.3	2169.44	2193.01	2059.66	2137.63	2157.24	2053.67	2097.25	2124.15	2176.13	2241.98	2157.16	2240.45	2146.12	2153.74	2183.05	2059.83	2100.81	2192.66	2281.54	2121.18	2279.64	2228.59	2290.81	2138.2	2343.76	2136.46	2177.23	2199.79	2276.57	2396.15	2168.62	2089.85	2272.33	2338.02	2196.35	2166.85	2370.78	2147.82	2323.4	2185.08	2099.1	2124.8	2099.64	2377.14	2284.07	2175.23
	2173.61	2090.02	2134.74	2170.1	2193.53	2060.02	2137.83	2157.18	2054.02	2097.71	2124.52	2176.27	2242.75	2157.48	2240.66	2146.52	2154.41	2183.46	2059.91	2101.48	2193.22	2282.43	2121.83	2280.37	2228.92	2291.59	2138.92	2344.76	2137.12	2178.42	2200.88	2277.22	2397.1	2169.51	2090.26	2273.42	2338.39	2197.36	2167.87	2371.37	2148.62	2324.22	2186.07	2099.73	2125.4	2100.41	2378.57	2285.11	2176.19
	2174.33	2090.29	2135.18	2170.76	2194.05	2060.38	2138.03	2157.13	2054.38	2098.17	2124.88	2176.41	2243.52	2157.81	2240.87	2146.93	2155.09	2183.87	2060	2102.16	2193.77	2283.32	2122.49	2281.11	2229.24	2292.38	2139.64	2345.76	2137.78	2179.62	2201.98	2277.87	2398.04	2170.41	2090.67	2274.52	2338.76	2198.38	2168.88	2371.96	2149.42	2325.04	2187.05	2100.37	2126	2101.19	2380	2286.15	2177.16
	2175.05	2090.56	2135.62	2171.42	2194.57	2060.74	2138.24	2157.08	2054.74	2098.63	2125.26	2176.55	2244.3	2158.14	2241.09	2147.34	2155.78	2184.29	2060.1	2102.84	2194.33	2284.21	2123.15	2281.84	2229.57	2293.17	2140.37	2346.76	2138.44	2180.82	2203.08	2278.51	2398.99	2171.31	2091.08	2275.61	2339.14	2199.4	2169.9	2372.55	2150.22	2325.87	2188.05	2101.01	2126.61	2101.96	2381.43	2287.19	2178.14
	2175.77	2090.83	2136.07	2172.08	2195.1	2061.11	2138.45	2157.03	2055.1	2099.1	2125.63	2176.69	2245.09	2158.47	2241.31	2147.76	2156.46	2184.71	2060.19	2103.52	2194.89	2285.11	2123.81	2282.58	2229.91	2293.96	2141.1	2347.77	2139.1	2182.02	2204.19	2279.16	2399.93	2172.21	2091.49	2276.71	2339.51	2200.42	2170.92	2373.14	2151.03	2326.7	2189.04	2101.65	2127.21	2102.74	2382.87	2288.24	2179.12
	2176.49	2091.11	2136.51	2172.73	2195.63	2061.48	2138.66	2156.98	2055.47	2099.57	2126	2176.83	2245.88	2158.8	2241.53	2148.18	2157.15	2185.13	2060.29	2104.21	2195.45	2286	2124.48	2283.32	2230.25	2294.76	2141.83	2348.79	2139.76	2183.22	2205.3	2279.81	2400.88	2173.12	2091.91	2277.82	2339.89	2201.45	2171.95	2373.74	2151.83	2327.53	2190.05	2102.3	2127.81	2103.52	2384.32	2289.3	2180.11
	2177.21	2091.39	2136.96	2173.39	2196.16	2061.85	2138.87	2156.94	2055.83	2100.04	2126.38	2176.98	2246.68	2159.14	2241.76	2148.6	2157.85	2185.55	2060.39	2104.9	2196.01	2286.9	2125.15	2284.06	2230.6	2295.56	2142.57	2349.81	2140.43	2184.42	2206.41	2280.46	2401.84	2174.03	2092.34	2278.92	2340.27	2202.48	2172.98	2374.34	2152.64	2328.37	2191.05	2102.95	2128.42	2104.31	2385.76	2290.36	2181.1
	2177.93	2091.67	2137.41	2174.05	2196.7	2062.22	2139.08	2156.9	2056.2	2100.51	2126.76	2177.13	2247.48	2159.48	2242	2149.03	2158.55	2185.98	2060.49	2105.59	2196.57	2287.81	2125.83	2284.8	2230.95	2296.36	2143.31	2350.83	2141.1	2185.63	2207.53	2281.11	2402.79	2174.95	2092.76	2280.03	2340.66	2203.52	2174.02	2374.95	2153.45	2329.22	2192.06	2103.61	2129.02	2105.09	2387.21	2291.43	2182.1
	2178.65	2091.95	2137.87	2174.71	2197.24	2062.6	2139.3	2156.86	2056.57	2100.98	2127.15	2177.28	2248.29	2159.82	2242.23	2149.47	2159.25	2186.41	2060.59	2106.29	2197.14	2288.72	2126.51	2285.54	2231.3	2297.17	2144.05	2351.86	2141.77	2186.83	2208.65	2281.76	2403.75	2175.88	2093.19	2281.14	2341.05	2204.56	2175.06	2375.56	2154.25	2330.06	2193.07	2104.27	2129.63	2105.88	2388.66	2292.51	2183.1
	2179.37	2092.24	2138.32	2175.37	2197.79	2062.98	2139.52	2156.83	2056.94	2101.46	2127.53	2177.43	2249.1	2160.17	2242.48	2149.9	2159.95	2186.84	2060.7	2106.99	2197.7	2289.62	2127.19	2286.29	2231.66	2297.98	2144.8	2352.89	2142.44	2188.04	2209.78	2282.41	2404.7	2176.81	2093.63	2282.25	2341.43	2205.61	2176.1	2376.17	2155.06	2330.91	2194.09	2104.93	2130.24	2106.67	2390.12	2293.59	2184.11
	2180.09	2092.53	2138.78	2176.03	2198.34	2063.36	2139.74	2156.79	2057.31	2101.93	2127.92	2177.58	2249.92	2160.52	2242.72	2150.34	2160.66	2187.27	2060.81	2107.69	2198.27	2290.54	2127.87	2287.04	2232.02	2298.79	2145.55	2353.93	2143.12	2189.25	2210.9	2283.06	2405.66	2177.74	2094.07	2283.36	2341.83	2206.66	2177.15	2376.78	2155.87	2331.77	2195.1	2105.59	2130.85	2107.46	2391.58	2294.67	2185.12
	2180.8	2092.83	2139.24	2176.68	2198.89	2063.75	2139.97	2156.76	2057.68	2102.41	2128.31	2177.74	2250.74	2160.87	2242.97	2150.79	2161.37	2187.7	2060.93	2108.4	2198.84	2291.45	2128.56	2287.79	2232.39	2299.61	2146.31	2354.97	2143.8	2190.45	2212.04	2283.72	2406.62	2178.68	2094.51	2284.47	2342.22	2207.72	2178.2	2377.4	2156.68	2332.63	2196.13	2106.26	2131.46	2108.25	2393.05	2295.76	2186.14
	2181.52	2093.13	2139.7	2177.34	2199.45	2064.13	2140.19	2156.73	2058.05	2102.89	2128.7	2177.9	2251.57	2161.22	2243.22	2151.24	2162.09	2188.13	2061.04	2109.11	2199.41	2292.37	2129.25	2288.54	2232.76	2300.43	2147.06	2356.02	2144.47	2191.66	2213.17	2284.37	2407.58	2179.62	2094.95	2285.59	2342.62	2208.78	2179.26	2378.03	2157.5	2333.49	2197.15	2106.93	2132.07	2109.04	2394.52	2296.85	2187.16
	2182.23	2093.43	2140.17	2178	2200.01	2064.52	2140.42	2156.71	2058.43	2103.38	2129.1	2178.06	2252.4	2161.57	2243.48	2151.69	2162.81	2188.57	2061.16	2109.82	2199.98	2293.29	2129.95	2289.29	2233.14	2301.25	2147.82	2357.07	2145.16	2192.87	2214.31	2285.02	2408.55	2180.56	2095.4	2286.71	2343.01	2209.84	2180.32	2378.65	2158.31	2334.36	2198.18	2107.61	2132.68	2109.84	2395.99	2297.96	2188.19
	2182.95	2093.73	2140.64	2178.66	2200.57	2064.92	2140.65	2156.68	2058.81	2103.86	2129.5	2178.22	2253.24	2161.93	2243.74	2152.15	2163.53	2189.01	2061.28	2110.54	2200.55	2294.21	2130.65	2290.05	2233.52	2302.08	2148.58	2358.13	2145.84	2194.09	2215.45	2285.68	2409.51	2181.52	2095.85	2287.83	2343.42	2210.91	2181.38	2379.28	2159.12	2335.23	2199.22	2108.28	2133.3	2110.64	2397.47	2299.06	2189.22
	2183.66	2094.04	2141.11	2179.31	2201.14	2065.31	2140.89	2156.66	2059.18	2104.35	2129.9	2178.39	2254.08	2162.29	2244	2152.61	2164.26	2189.45	2061.41	2111.26	2201.13	2295.14	2131.35	2290.81	2233.9	2302.9	2149.35	2359.19	2146.53	2195.3	2216.6	2286.33	2410.48	2182.47	2096.31	2288.95	2343.82	2211.98	2182.45	2379.92	2159.94	2336.11	2200.26	2108.96	2133.91	2111.44	2398.95	2300.17	2190.26
	2184.37	2094.35	2141.58	2179.97	2201.71	2065.71	2141.12	2156.64	2059.56	2104.84	2130.3	2178.55	2254.93	2162.65	2244.27	2153.07	2164.98	2189.89	2061.53	2111.98	2201.7	2296.07	2132.05	2291.56	2234.29	2303.74	2150.12	2360.25	2147.22	2196.51	2217.74	2286.99	2411.45	2183.43	2096.77	2290.07	2344.22	2213.06	2183.52	2380.55	2160.75	2336.99	2201.3	2109.65	2134.53	2112.24	2400.43	2301.29	2191.3
	2185.08	2094.67	2142.05	2180.62	2202.29	2066.11	2141.36	2156.63	2059.95	2105.33	2130.71	2178.72	2255.78	2163.02	2244.54	2153.54	2165.72	2190.33	2061.66	2112.71	2202.28	2297	2132.76	2292.32	2234.69	2304.57	2150.89	2361.32	2147.91	2197.73	2218.89	2287.64	2412.42	2184.4	2097.23	2291.2	2344.63	2214.14	2184.6	2381.19	2161.57	2337.87	2202.34	2110.34	2135.14	2113.04	2401.92	2302.41	2192.35
	2185.79	2094.98	2142.53	2181.28	2202.87	2066.52	2141.6	2156.62	2060.33	2105.82	2131.12	2178.89	2256.64	2163.38	2244.81	2154.01	2166.45	2190.78	2061.8	2113.44	2202.86	2297.93	2133.47	2293.09	2235.09	2305.41	2151.67	2362.39	2148.6	2198.94	2220.05	2288.3	2413.39	2185.37	2097.7	2292.33	2345.04	2215.23	2185.67	2381.84	2162.39	2338.76	2203.39	2111.03	2135.76	2113.85	2403.41	2303.54	2193.4
	2186.5	2095.31	2143.01	2181.93	2203.45	2066.92	2141.84	2156.61	2060.71	2106.32	2131.53	2179.06	2257.5	2163.75	2245.09	2154.49	2167.19	2191.22	2061.93	2114.17	2203.43	2298.87	2134.19	2293.85	2235.49	2306.25	2152.45	2363.47	2149.29	2200.16	2221.2	2288.95	2414.36	2186.34	2098.17	2293.46	2345.45	2216.32	2186.76	2382.49	2163.21	2339.65	2204.44	2111.72	2136.38	2114.66	2404.91	2304.67	2194.46
	2187.21	2095.63	2143.49	2182.59	2204.04	2067.33	2142.09	2156.6	2061.1	2106.82	2131.94	2179.24	2258.37	2164.12	2245.37	2154.97	2167.94	2191.67	2062.07	2114.91	2204.01	2299.8	2134.91	2294.61	2235.9	2307.09	2153.23	2364.55	2149.99	2201.37	2222.36	2289.61	2415.33	2187.32	2098.64	2294.59	2345.87	2217.41	2187.84	2383.14	2164.03	2340.54	2205.49	2112.42	2137	2115.46	2406.41	2305.81	2195.53
	2187.91	2095.96	2143.97	2183.24	2204.63	2067.74	2142.34	2156.59	2061.48	2107.32	2132.36	2179.42	2259.24	2164.5	2245.66	2155.45	2168.68	2192.12	2062.21	2115.65	2204.59	2300.74	2135.63	2295.38	2236.31	2307.94	2154.01	2365.64	2150.69	2202.59	2223.53	2290.27	2416.31	2188.3	2099.12	2295.72	2346.29	2218.51	2188.93	2383.79	2164.85	2341.44	2206.55	2113.12	2137.62	2116.27	2407.91	2306.95	2196.6
	2188.62	2096.29	2144.46	2183.89	2205.22	2068.16	2142.59	2156.59	2061.87	2107.82	2132.78	2179.6	2260.12	2164.87	2245.94	2155.94	2169.43	2192.57	2062.35	2116.4	2205.18	2301.68	2136.35	2296.15	2236.73	2308.79	2154.8	2366.73	2151.39	2203.81	2224.69	2290.92	2417.29	2189.28	2099.6	2296.86	2346.71	2219.61	2190.03	2384.45	2165.67	2342.34	2207.61	2113.82	2138.25	2117.09	2409.42	2308.1	2197.67
	2189.32	2096.62	2144.95	2184.54	2205.82	2068.57	2142.84	2156.59	2062.26	2108.32	2133.2	2179.78	2261	2165.25	2246.23	2156.43	2170.19	2193.02	2062.5	2117.15	2205.76	2302.63	2137.08	2296.91	2237.15	2309.64	2155.59	2367.82	2152.1	2205.02	2225.86	2291.58	2418.26	2190.27	2100.09	2298	2347.13	2220.72	2191.12	2385.11	2166.5	2343.25	2208.68	2114.53	2138.87	2117.9	2410.93	2309.25	2198.75
	2190.02	2096.96	2145.44	2185.19	2206.42	2068.99	2143.09	2156.59	2062.65	2108.83	2133.62	2179.96	2261.89	2165.63	2246.53	2156.93	2170.94	2193.48	2062.65	2117.9	2206.34	2303.57	2137.8	2297.68	2237.58	2310.49	2156.38	2368.92	2152.8	2206.24	2227.03	2292.24	2419.24	2191.27	2100.58	2299.14	2347.55	2221.83	2192.23	2385.78	2167.32	2344.16	2209.74	2115.24	2139.49	2118.71	2412.45	2310.41	2199.83
	2190.72	2097.3	2145.94	2185.84	2207.03	2069.42	2143.35	2156.6	2063.04	2109.34	2134.05	2180.15	2262.78	2166.01	2246.83	2157.43	2171.71	2193.93	2062.8	2118.65	2206.93	2304.52	2138.54	2298.46	2238.01	2311.35	2157.18	2370.02	2153.51	2207.46	2228.21	2292.9	2420.22	2192.27	2101.07	2300.28	2347.98	2222.95	2193.33	2386.44	2168.15	2345.07	2210.82	2115.95	2140.12	2119.53	2413.97	2311.57	2200.92
	2191.41	2097.65	2146.43	2186.48	2207.64	2069.84	2143.61	2156.61	2063.44	2109.85	2134.48	2180.33	2263.68	2166.4	2247.13	2157.93	2172.47	2194.39	2062.95	2119.41	2207.51	2305.47	2139.27	2299.23	2238.44	2312.21	2157.97	2371.12	2154.22	2208.68	2229.39	2293.56	2421.2	2193.27	2101.57	2301.42	2348.4	2224.06	2194.44	2387.12	2168.97	2345.99	2211.89	2116.67	2140.75	2120.35	2415.5	2312.74	2202.02
	2192.11	2098	2146.93	2187.13	2208.25	2070.27	2143.87	2156.62	2063.83	2110.36	2134.91	2180.52	2264.58	2166.78	2247.44	2158.44	2173.24	2194.85	2063.11	2120.17	2208.1	2306.42	2140.01	2300	2238.88	2313.07	2158.78	2372.23	2154.93	2209.9	2230.57	2294.22	2422.19	2194.28	2102.07	2302.56	2348.83	2225.19	2195.55	2387.79	2169.8	2346.91	2212.97	2117.39	2141.37	2121.17	2417.02	2313.91	2203.11
	2192.8	2098.35	2147.43	2187.77	2208.87	2070.7	2144.13	2156.63	2064.23	2110.87	2135.34	2180.71	2265.49	2167.17	2247.74	2158.95	2174.01	2195.31	2063.27	2120.94	2208.69	2307.37	2140.75	2300.78	2239.33	2313.94	2159.58	2373.34	2155.65	2211.12	2231.75	2294.88	2423.17	2195.29	2102.57	2303.71	2349.26	2226.31	2196.67	2388.47	2170.63	2347.83	2214.05	2118.11	2142	2121.99	2418.56	2315.08	2204.22
	2193.49	2098.7	2147.94	2188.42	2209.49	2071.13	2144.4	2156.65	2064.62	2111.39	2135.78	2180.91	2266.4	2167.56	2248.06	2159.46	2174.78	2195.77	2063.43	2121.7	2209.27	2308.33	2141.5	2301.55	2239.78	2314.8	2160.39	2374.46	2156.37	2212.34	2232.93	2295.54	2424.16	2196.3	2103.08	2304.86	2349.7	2227.44	2197.79	2389.15	2171.46	2348.76	2215.13	2118.84	2142.63	2122.81	2420.1	2316.27	2205.33
	2194.18	2099.06	2148.44	2189.06	2210.11	2071.57	2144.67	2156.66	2065.02	2111.91	2136.22	2181.1	2267.31	2167.96	2248.37	2159.98	2175.56	2196.23	2063.59	2122.48	2209.86	2309.29	2142.24	2302.33	2240.23	2315.68	2161.2	2375.57	2157.09	2213.56	2234.12	2296.2	2425.14	2197.32	2103.59	2306.01	2350.13	2228.58	2198.91	2389.84	2172.29	2349.69	2216.22	2119.57	2143.26	2123.63	2421.64	2317.45	2206.44
	2194.87	2099.42	2148.95	2189.7	2210.74	2072.01	2144.94	2156.69	2065.42	2112.43	2136.66	2181.3	2268.24	2168.35	2248.69	2160.5	2176.34	2196.69	2063.76	2123.25	2210.45	2310.24	2142.99	2303.11	2240.69	2316.55	2162.01	2376.7	2157.81	2214.77	2235.31	2296.86	2426.13	2198.34	2104.11	2307.16	2350.57	2229.72	2200.04	2390.53	2173.12	2350.62	2217.31	2120.3	2143.9	2124.46	2423.18	2318.64	2207.56
	2195.55	2099.79	2149.46	2190.34	2211.37	2072.45	2145.21	2156.71	2065.82	2112.96	2137.11	2181.5	2269.16	2168.75	2249.01	2161.02	2177.12	2197.16	2063.93	2124.03	2211.04	2311.2	2143.74	2303.89	2241.15	2317.42	2162.82	2377.82	2158.53	2215.99	2236.5	2297.52	2427.12	2199.37	2104.62	2308.31	2351.01	2230.86	2201.17	2391.22	2173.95	2351.56	2218.4	2121.04	2144.53	2125.28	2424.73	2319.84	2208.68
	2196.23	2100.16	2149.98	2190.97	2212.01	2072.89	2145.49	2156.74	2066.23	2113.48	2137.55	2181.7	2270.09	2169.15	2249.34	2161.55	2177.91	2197.62	2064.1	2124.81	2211.63	2312.16	2144.5	2304.67	2241.62	2318.3	2163.64	2378.95	2159.26	2217.21	2237.7	2298.18	2428.11	2200.4	2105.15	2309.46	2351.45	2232	2202.3	2391.92	2174.79	2352.5	2219.5	2121.78	2145.17	2126.11	2426.29	2321.04	2209.81
	2196.91	2100.53	2150.49	2191.61	2212.65	2073.34	2145.77	2156.77	2066.63	2114.01	2138	2181.9	2271.03	2169.55	2249.66	2162.08	2178.7	2198.09	2064.28	2125.6	2212.23	2313.13	2145.26	2305.45	2242.09	2319.18	2164.46	2380.09	2159.99	2218.43	2238.9	2298.84	2429.1	2201.43	2105.67	2310.62	2351.9	2233.15	2203.44	2392.62	2175.62	2353.44	2220.6	2122.52	2145.8	2126.94	2427.85	2322.25	2210.95
	2197.59	2100.9	2151.01	2192.24	2213.29	2073.78	2146.05	2156.8	2067.04	2114.54	2138.45	2182.11	2271.97	2169.96	2249.99	2162.62	2179.5	2198.56	2064.46	2126.39	2212.82	2314.09	2146.02	2306.24	2242.57	2320.07	2165.28	2381.22	2160.72	2219.65	2240.1	2299.5	2430.09	2202.47	2106.2	2311.78	2352.34	2234.3	2204.58	2393.32	2176.46	2354.39	2221.7	2123.26	2146.44	2127.77	2429.41	2323.46	2212.08
	2198.26	2101.28	2151.53	2192.87	2213.94	2074.23	2146.33	2156.83	2067.44	2115.07	2138.91	2182.32	2272.92	2170.36	2250.33	2163.15	2180.29	2199.03	2064.64	2127.18	2213.41	2315.06	2146.78	2307.02	2243.05	2320.96	2166.11	2382.36	2161.45	2220.87	2241.3	2300.17	2431.08	2203.51	2106.73	2312.94	2352.79	2235.46	2205.72	2394.03	2177.29	2355.34	2222.81	2124.01	2147.08	2128.6	2430.98	2324.67	2213.23
	2198.94	2101.67	2152.06	2193.5	2214.59	2074.69	2146.62	2156.87	2067.85	2115.61	2139.37	2182.53	2273.87	2170.77	2250.67	2163.69	2181.09	2199.5	2064.82	2127.98	2214.01	2316.02	2147.55	2307.81	2243.54	2321.84	2166.93	2383.5	2162.19	2222.09	2242.5	2300.83	2432.07	2204.56	2107.27	2314.1	2353.24	2236.62	2206.87	2394.74	2178.13	2356.29	2223.91	2124.76	2147.72	2129.43	2432.55	2325.89	2214.37
	2199.61	2102.05	2152.59	2194.13	2215.25	2075.14	2146.91	2156.91	2068.26	2116.15	2139.83	2182.74	2274.82	2171.18	2251.01	2164.24	2181.9	2199.97	2065.01	2128.78	2214.6	2316.99	2148.31	2308.59	2244.03	2322.74	2167.76	2384.65	2162.93	2223.3	2243.71	2301.49	2433.07	2205.61	2107.81	2315.26	2353.69	2237.78	2208.02	2395.45	2178.97	2357.25	2225.03	2125.51	2148.36	2130.26	2434.12	2327.12	2215.53
	2200.27	2102.44	2153.12	2194.76	2215.9	2075.6	2147.2	2156.96	2068.67	2116.69	2140.29	2182.95	2275.78	2171.59	2251.35	2164.79	2182.7	2200.44	2065.19	2129.58	2215.2	2317.96	2149.08	2309.38	2244.52	2323.63	2168.6	2385.8	2163.67	2224.52	2244.92	2302.16	2434.06	2206.66	2108.35	2316.42	2354.15	2238.95	2209.18	2396.17	2179.81	2358.21	2226.14	2126.27	2149	2131.09	2435.7	2328.35	2216.68
	2200.94	2102.83	2153.65	2195.38	2216.57	2076.06	2147.49	2157	2069.08	2117.23	2140.75	2183.17	2276.74	2172	2251.7	2165.34	2183.51	2200.92	2065.38	2130.38	2215.79	2318.93	2149.86	2310.17	2245.02	2324.53	2169.43	2386.95	2164.41	2225.74	2246.13	2302.82	2435.06	2207.71	2108.9	2317.59	2354.6	2240.12	2210.33	2396.89	2180.65	2359.17	2227.26	2127.03	2149.64	2131.93	2437.29	2329.58	2217.85
	2201.6	2103.23	2154.18	2196.01	2217.23	2076.53	2147.79	2157.05	2069.5	2117.77	2141.22	2183.38	2277.71	2172.42	2252.04	2165.89	2184.33	2201.39	2065.58	2131.19	2216.39	2319.91	2150.63	2310.96	2245.53	2325.43	2170.27	2388.11	2165.15	2226.96	2247.34	2303.48	2436.06	2208.77	2109.45	2318.75	2355.06	2241.3	2211.5	2397.61	2181.49	2360.14	2228.38	2127.79	2150.28	2132.76	2438.88	2330.82	2219.01
	2202.26	2103.63	2154.72	2196.63	2217.9	2076.99	2148.09	2157.1	2069.91	2118.32	2141.69	2183.6	2278.68	2172.84	2252.4	2166.45	2185.14	2201.87	2065.77	2132	2216.98	2320.88	2151.41	2311.75	2246.04	2326.33	2171.11	2389.27	2165.9	2228.17	2248.56	2304.15	2437.06	2209.84	2110.01	2319.92	2355.52	2242.47	2212.66	2398.34	2182.33	2361.1	2229.5	2128.56	2150.93	2133.6	2440.47	2332.06	2220.18
	2202.92	2104.03	2155.26	2197.25	2218.58	2077.46	2148.39	2157.16	2070.33	2118.86	2142.16	2183.83	2279.66	2173.25	2252.75	2167.01	2185.96	2202.35	2065.97	2132.82	2217.58	2321.86	2152.19	2312.54	2246.55	2327.24	2171.95	2390.43	2166.65	2229.39	2249.78	2304.81	2438.05	2210.9	2110.56	2321.09	2355.98	2243.66	2213.83	2399.07	2183.18	2362.08	2230.62	2129.33	2151.57	2134.44	2442.07	2333.31	2221.36
	2203.58	2104.43	2155.81	2197.86	2219.26	2077.93	2148.7	2157.22	2070.74	2119.41	2142.64	2184.05	2280.64	2173.68	2253.11	2167.58	2186.79	2202.82	2066.18	2133.64	2218.18	2322.83	2152.98	2313.33	2247.07	2328.15	2172.8	2391.59	2167.4	2230.6	2251	2305.48	2439.05	2211.97	2111.13	2322.26	2356.45	2244.84	2215	2399.8	2184.02	2363.05	2231.75	2130.1	2152.22	2135.27	2443.67	2334.56	2222.54
	2204.23	2104.84	2156.35	2198.48	2219.94	2078.4	2149	2157.28	2071.16	2119.97	2143.12	2184.28	2281.63	2174.1	2253.47	2168.15	2187.61	2203.3	2066.38	2134.46	2218.78	2323.81	2153.76	2314.13	2247.59	2329.06	2173.64	2392.76	2168.15	2231.82	2252.22	2306.15	2440.06	2213.05	2111.69	2323.43	2356.91	2246.03	2216.18	2400.54	2184.87	2364.03	2232.88	2130.87	2152.86	2136.11	2445.27	2335.81	2223.72
	2204.89	2105.25	2156.9	2199.09	2220.62	2078.88	2149.31	2157.34	2071.58	2120.52	2143.59	2184.5	2282.62	2174.52	2253.83	2168.72	2188.44	2203.78	2066.59	2135.28	2219.38	2324.79	2154.55	2314.92	2248.11	2329.97	2174.49	2393.93	2168.91	2233.03	2253.44	2306.81	2441.06	2214.12	2112.26	2324.6	2357.38	2247.22	2217.35	2401.28	2185.72	2365.01	2234.02	2131.65	2153.51	2136.95	2446.88	2337.07	2224.91
	2205.54	2105.67	2157.45	2199.7	2221.31	2079.36	2149.62	2157.4	2072	2121.08	2144.08	2184.73	2283.62	2174.95	2254.2	2169.29	2189.27	2204.27	2066.8	2136.11	2219.98	2325.77	2155.35	2315.72	2248.65	2330.89	2175.34	2395.1	2169.66	2234.25	2254.67	2307.48	2442.06	2215.21	2112.83	2325.78	2357.85	2248.41	2218.54	2402.03	2186.57	2365.99	2235.15	2132.43	2154.16	2137.79	2448.5	2338.34	2226.1
	2206.18	2106.09	2158.01	2200.31	2222	2079.84	2149.94	2157.47	2072.42	2121.63	2144.56	2184.97	2284.62	2175.38	2254.56	2169.87	2190.11	2204.75	2067.01	2136.94	2220.58	2326.75	2156.14	2316.51	2249.18	2331.81	2176.2	2396.28	2170.42	2235.46	2255.89	2308.15	2443.07	2216.29	2113.4	2326.95	2358.32	2249.61	2219.72	2402.78	2187.41	2366.98	2236.29	2133.21	2154.81	2138.63	2450.11	2339.6	2227.3
	2206.83	2106.51	2158.56	2200.92	2222.7	2080.32	2150.26	2157.54	2072.85	2122.19	2145.05	2185.2	2285.62	2175.81	2254.94	2170.45	2190.94	2205.23	2067.22	2137.77	2221.18	2327.74	2156.94	2317.31	2249.72	2332.73	2177.05	2397.45	2171.18	2236.68	2257.12	2308.82	2444.07	2217.38	2113.98	2328.13	2358.8	2250.81	2220.91	2403.53	2188.27	2367.97	2237.43	2134	2155.46	2139.48	2451.73	2340.88	2228.5
	2207.47	2106.93	2159.12	2201.52	2223.4	2080.8	2150.58	2157.62	2073.27	2122.76	2145.54	2185.44	2286.63	2176.24	2255.31	2171.03	2191.78	2205.71	2067.44	2138.61	2221.78	2328.72	2157.73	2318.11	2250.26	2333.65	2177.91	2398.64	2171.95	2237.89	2258.36	2309.49	2445.08	2218.47	2114.56	2329.3	2359.27	2252.02	2222.1	2404.29	2189.12	2368.97	2238.58	2134.79	2156.11	2140.32	2453.36	2342.15	2229.71
	2208.11	2107.36	2159.69	2202.13	2224.1	2081.29	2150.9	2157.69	2073.7	2123.32	2146.03	2185.68	2287.64	2176.67	2255.68	2171.61	2192.63	2206.2	2067.66	2139.45	2222.39	2329.71	2158.54	2318.9	2250.81	2334.58	2178.77	2399.82	2172.71	2239.1	2259.59	2310.16	2446.09	2219.56	2115.14	2330.48	2359.75	2253.23	2223.3	2405.05	2189.97	2369.96	2239.72	2135.58	2156.76	2141.16	2454.99	2343.43	2230.92
	2208.75	2107.79	2160.25	2202.73	2224.81	2081.78	2151.23	2157.77	2074.12	2123.89	2146.52	2185.92	2288.66	2177.11	2256.06	2172.2	2193.48	2206.69	2067.88	2140.29	2222.99	2330.69	2159.34	2319.7	2251.36	2335.51	2179.63	2401.01	2173.48	2240.31	2260.83	2310.83	2447.09	2220.66	2115.73	2331.66	2360.23	2254.44	2224.5	2405.81	2190.82	2370.96	2240.87	2136.38	2157.42	2142.01	2456.62	2344.72	2232.13
	2209.39	2108.23	2160.82	2203.32	2225.52	2082.27	2151.55	2157.85	2074.55	2124.45	2147.01	2186.16	2289.68	2177.55	2256.44	2172.8	2194.33	2207.17	2068.11	2141.14	2223.59	2331.68	2160.15	2320.5	2251.92	2336.45	2180.5	2402.19	2174.25	2241.52	2262.06	2311.5	2448.1	2221.76	2116.32	2332.84	2360.72	2255.65	2225.7	2406.58	2191.68	2371.96	2242.02	2137.17	2158.07	2142.85	2458.26	2346	2233.35
	2210.03	2108.67	2161.39	2203.92	2226.24	2082.76	2151.89	2157.94	2074.98	2125.02	2147.51	2186.41	2290.71	2177.99	2256.83	2173.39	2195.18	2207.66	2068.33	2141.98	2224.2	2332.67	2160.95	2321.3	2252.48	2337.38	2181.36	2403.39	2175.02	2242.73	2263.3	2312.17	2449.12	2222.86	2116.92	2334.02	2361.2	2256.87	2226.91	2407.35	2192.53	2372.97	2243.18	2137.97	2158.73	2143.69	2459.9	2347.3	2234.57
	2210.66	2109.11	2161.96	2204.51	2226.96	2083.26	2152.22	2158.03	2075.42	2125.59	2148.01	2186.65	2291.74	2178.43	2257.21	2173.99	2196.03	2208.15	2068.56	2142.83	2224.8	2333.66	2161.77	2322.11	2253.05	2338.32	2182.23	2404.58	2175.79	2243.94	2264.54	2312.84	2450.13	2223.97	2117.51	2335.2	2361.69	2258.09	2228.11	2408.12	2193.39	2373.98	2244.33	2138.78	2159.38	2144.54	2461.55	2348.59	2235.79
	2211.29	2109.55	2162.54	2205.1	2227.68	2083.76	2152.56	2158.12	2075.85	2126.17	2148.51	2186.9	2292.77	2178.87	2257.6	2174.59	2196.89	2208.64	2068.79	2143.69	2225.41	2334.66	2162.58	2322.91	2253.61	2339.26	2183.1	2405.77	2176.57	2245.15	2265.79	2313.52	2451.14	2225.08	2118.11	2336.39	2362.17	2259.31	2229.33	2408.9	2194.25	2374.99	2245.49	2139.58	2160.04	2145.39	2463.2	2349.89	2237.02
	2211.92	2110	2163.12	2205.69	2228.41	2084.26	2152.9	2158.21	2076.28	2126.74	2149.02	2187.16	2293.81	2179.31	2257.99	2175.19	2197.75	2209.13	2069.03	2144.54	2226.01	2335.65	2163.39	2323.71	2254.19	2340.21	2183.97	2406.97	2177.34	2246.36	2267.03	2314.19	2452.15	2226.19	2118.72	2337.57	2362.66	2260.54	2230.54	2409.68	2195.11	2376	2246.65	2140.39	2160.69	2146.23	2464.85	2351.2	2238.26
	2212.55	2110.45	2163.71	2206.28	2229.14	2084.76	2153.24	2158.3	2076.72	2127.32	2149.52	2187.41	2294.85	2179.76	2258.38	2175.8	2198.62	2209.62	2069.27	2145.4	2226.62	2336.64	2164.21	2324.52	2254.77	2341.16	2184.85	2408.17	2178.12	2247.57	2268.28	2314.86	2453.17	2227.3	2119.32	2338.76	2363.16	2261.77	2231.76	2410.47	2195.97	2377.02	2247.82	2141.21	2161.35	2147.08	2466.51	2352.5	2239.49
	2213.17	2110.9	2164.29	2206.86	2229.87	2085.26	2153.58	2158.4	2077.15	2127.9	2150.03	2187.67	2295.89	2180.2	2258.78	2176.4	2199.48	2210.11	2069.51	2146.26	2227.22	2337.64	2165.03	2325.32	2255.35	2342.11	2185.72	2409.38	2178.9	2248.77	2269.52	2315.54	2454.18	2228.42	2119.93	2339.94	2363.65	2263	2232.98	2411.26	2196.83	2378.04	2248.98	2142.02	2162.01	2147.93	2468.17	2353.82	2240.73
	2213.79	2111.36	2164.88	2207.44	2230.61	2085.77	2153.93	2158.5	2077.59	2128.48	2150.54	2187.93	2296.94	2180.65	2259.17	2177.02	2200.35	2210.61	2069.75	2147.13	2227.83	2338.64	2165.86	2326.13	2255.93	2343.06	2186.6	2410.58	2179.69	2249.98	2270.77	2316.21	2455.2	2229.54	2120.54	2341.13	2364.15	2264.24	2234.21	2412.05	2197.69	2379.06	2250.15	2142.84	2162.67	2148.77	2469.84	2355.13	2241.98
	2214.41	2111.82	2165.47	2208.02	2231.35	2086.28	2154.28	2158.61	2078.03	2129.06	2151.06	2188.19	2298	2181.1	2259.57	2177.63	2201.23	2211.1	2069.99	2147.99	2228.44	2339.64	2166.68	2326.93	2256.52	2344.02	2187.48	2411.79	2180.47	2251.18	2272.02	2316.89	2456.22	2230.67	2121.16	2342.32	2364.64	2265.47	2235.44	2412.85	2198.56	2380.09	2251.32	2143.66	2163.33	2149.62	2471.51	2356.45	2243.23
	2215.03	2112.28	2166.07	2208.59	2232.09	2086.78	2154.64	2158.71	2078.47	2129.64	2151.57	2188.45	2299.06	2181.55	2259.97	2178.25	2202.1	2211.6	2070.24	2148.86	2229.05	2340.64	2167.51	2327.74	2257.12	2344.98	2188.36	2413	2181.26	2252.39	2273.28	2317.57	2457.24	2231.79	2121.78	2343.5	2365.15	2266.72	2236.67	2413.65	2199.42	2381.12	2252.49	2144.48	2163.99	2150.47	2473.18	2357.77	2244.48
	2215.65	2112.74	2166.67	2209.17	2232.84	2087.3	2154.99	2158.82	2078.91	2130.23	2152.09	2188.72	2300.12	2182.01	2260.38	2178.86	2202.98	2212.09	2070.49	2149.73	2229.65	2341.64	2168.34	2328.55	2257.71	2345.94	2189.25	2414.21	2182.05	2253.59	2274.53	2318.25	2458.26	2232.92	2122.4	2344.69	2365.65	2267.96	2237.9	2414.45	2200.29	2382.15	2253.67	2145.31	2164.65	2151.32	2474.86	2359.1	2245.73
	2216.26	2113.21	2167.27	2209.74	2233.6	2087.81	2155.35	2158.94	2079.36	2130.82	2152.61	2188.98	2301.18	2182.46	2260.78	2179.49	2203.86	2212.59	2070.74	2150.61	2230.26	2342.64	2169.17	2329.35	2258.32	2346.9	2190.13	2415.42	2182.84	2254.79	2275.79	2318.92	2459.28	2234.06	2123.02	2345.88	2366.15	2269.21	2239.14	2415.26	2201.16	2383.19	2254.85	2146.13	2165.31	2152.17	2476.54	2360.43	2246.99
	2216.88	2113.68	2167.87	2210.31	2234.35	2088.33	2155.72	2159.05	2079.8	2131.41	2153.13	2189.25	2302.25	2182.92	2261.19	2180.11	2204.74	2213.08	2071	2151.48	2230.87	2343.64	2170	2330.16	2258.92	2347.87	2191.02	2416.64	2183.63	2255.99	2277.04	2319.6	2460.3	2235.19	2123.65	2347.07	2366.66	2270.46	2240.39	2416.07	2202.02	2384.22	2256.03	2146.97	2165.98	2153.02	2478.23	2361.76	2248.26
	2217.49	2114.16	2168.48	2210.87	2235.11	2088.84	2156.08	2159.17	2080.25	2132	2153.65	2189.53	2303.33	2183.38	2261.6	2180.74	2205.63	2213.58	2071.25	2152.36	2231.48	2344.64	2170.84	2330.97	2259.53	2348.84	2191.91	2417.85	2184.42	2257.19	2278.3	2320.28	2461.33	2236.33	2124.28	2348.26	2367.17	2271.71	2241.63	2416.88	2202.89	2385.26	2257.21	2147.8	2166.64	2153.86	2479.92	2363.1	2249.52
	2218.1	2114.63	2169.09	2211.43	2235.88	2089.36	2156.45	2159.29	2080.69	2132.59	2154.17	2189.8	2304.41	2183.84	2262.01	2181.37	2206.52	2214.08	2071.51	2153.24	2232.09	2345.65	2171.68	2331.78	2260.15	2349.82	2192.8	2419.07	2185.22	2258.39	2279.56	2320.96	2462.35	2237.47	2124.91	2349.45	2367.68	2272.96	2242.88	2417.7	2203.76	2386.31	2258.39	2148.64	2167.3	2154.71	2481.61	2364.44	2250.79
	2218.7	2115.11	2169.7	2211.99	2236.64	2089.88	2156.82	2159.41	2081.14	2133.18	2154.7	2190.08	2305.49	2184.3	2262.42	2182	2207.41	2214.58	2071.77	2154.13	2232.7	2346.66	2172.52	2332.59	2260.76	2350.8	2193.69	2420.29	2186.01	2259.59	2280.83	2321.65	2463.38	2238.61	2125.54	2350.64	2368.19	2274.22	2244.13	2418.52	2204.64	2387.35	2259.58	2149.48	2167.97	2155.56	2483.3	2365.78	2252.06
	2219.31	2115.6	2170.32	2212.55	2237.41	2090.41	2157.2	2159.54	2081.59	2133.78	2155.23	2190.36	2306.57	2184.76	2262.84	2182.63	2208.3	2215.08	2072.04	2155.01	2233.31	2347.66	2173.36	2333.4	2261.38	2351.78	2194.59	2421.52	2186.81	2260.78	2282.09	2322.33	2464.4	2239.76	2126.18	2351.83	2368.7	2275.48	2245.38	2419.35	2205.51	2388.4	2260.76	2150.32	2168.63	2156.41	2485.01	2367.13	2253.34
	2219.91	2116.08	2170.94	2213.1	2238.19	2090.93	2157.58	2159.67	2082.04	2134.38	2155.76	2190.64	2307.66	2185.22	2263.25	2183.27	2209.2	2215.58	2072.31	2155.9	2233.92	2348.67	2174.2	2334.21	2262.01	2352.76	2195.48	2422.74	2187.61	2261.98	2283.35	2323.01	2465.43	2240.91	2126.82	2353.03	2369.22	2276.75	2246.64	2420.18	2206.38	2389.45	2261.95	2151.16	2169.3	2157.26	2486.71	2368.48	2254.62
	2220.51	2116.57	2171.56	2213.65	2238.97	2091.46	2157.96	2159.8	2082.49	2134.97	2156.29	2190.92	2308.75	2185.69	2263.67	2183.9	2210.1	2216.08	2072.57	2156.79	2234.53	2349.68	2175.05	2335.02	2262.64	2353.75	2196.38	2423.97	2188.42	2263.17	2284.62	2323.7	2466.46	2242.06	2127.47	2354.22	2369.74	2278.01	2247.9	2421.01	2207.26	2390.51	2263.15	2152.01	2169.96	2158.11	2488.42	2369.83	2255.9
	2221.11	2117.07	2172.19	2214.2	2239.75	2091.99	2158.34	2159.93	2082.95	2135.57	2156.83	2191.21	2309.85	2186.16	2264.09	2184.55	2211	2216.58	2072.85	2157.68	2235.14	2350.69	2175.9	2335.84	2263.27	2354.74	2197.28	2425.2	2189.22	2264.37	2285.89	2324.38	2467.49	2243.21	2128.11	2355.41	2370.26	2279.28	2249.17	2421.85	2208.13	2391.56	2264.34	2152.86	2170.63	2158.96	2490.13	2371.19	2257.19
	2221.71	2117.56	2172.82	2214.75	2240.54	2092.52	2158.73	2160.07	2083.4	2136.18	2157.36	2191.5	2310.95	2186.62	2264.51	2185.19	2211.91	2217.08	2073.12	2158.58	2235.75	2351.7	2176.75	2336.65	2263.91	2355.73	2198.18	2426.42	2190.03	2265.56	2287.15	2325.07	2468.52	2244.37	2128.76	2356.61	2370.78	2280.55	2250.43	2422.69	2209.01	2392.62	2265.53	2153.71	2171.3	2159.81	2491.85	2372.55	2258.47
	2222.3	2118.06	2173.45	2215.29	2241.33	2093.05	2159.12	2160.21	2083.86	2136.78	2157.9	2191.79	2312.05	2187.09	2264.93	2185.83	2212.81	2217.59	2073.4	2159.47	2236.37	2352.71	2177.6	2337.46	2264.55	2356.72	2199.08	2427.66	2190.83	2266.75	2288.42	2325.75	2469.55	2245.53	2129.41	2357.8	2371.31	2281.82	2251.7	2423.54	2209.89	2393.68	2266.73	2154.57	2171.96	2160.66	2493.57	2373.91	2259.77
	2222.9	2118.56	2174.09	2215.83	2242.12	2093.58	2159.51	2160.35	2084.32	2137.38	2158.44	2192.09	2313.16	2187.56	2265.36	2186.48	2213.72	2218.09	2073.67	2160.37	2236.98	2353.73	2178.46	2338.28	2265.2	2357.72	2199.99	2428.89	2191.64	2267.94	2289.69	2326.44	2470.59	2246.69	2130.07	2358.99	2371.83	2283.1	2252.98	2424.38	2210.77	2394.75	2267.93	2155.43	2172.63	2161.51	2495.29	2375.28	2261.06
	2223.49	2119.06	2174.73	2216.37	2242.92	2094.12	2159.91	2160.49	2084.77	2137.99	2158.98	2192.38	2314.27	2188.04	2265.78	2187.13	2214.63	2218.59	2073.95	2161.27	2237.59	2354.74	2179.31	2339.09	2265.84	2358.73	2200.89	2430.12	2192.45	2269.12	2290.97	2327.13	2471.62	2247.85	2130.72	2360.19	2372.36	2284.38	2254.25	2425.24	2211.65	2395.82	2269.13	2156.29	2173.3	2162.35	2497.02	2376.65	2262.36
	2224.08	2119.57	2175.37	2216.9	2243.72	2094.66	2160.3	2160.64	2085.23	2138.6	2159.52	2192.68	2315.38	2188.51	2266.21	2187.78	2215.55	2219.1	2074.24	2162.18	2238.2	2355.76	2180.17	2339.91	2266.5	2359.73	2201.8	2431.36	2193.27	2270.31	2292.24	2327.82	2472.66	2249.02	2131.38	2361.38	2372.89	2285.66	2255.53	2426.09	2212.54	2396.89	2270.34	2157.15	2173.97	2163.2	2498.75	2378.02	2263.66
	2224.67	2120.08	2176.01	2217.43	2244.52	2095.2	2160.71	2160.79	2085.7	2139.21	2160.07	2192.98	2316.5	2188.98	2266.64	2188.44	2216.46	2219.6	2074.52	2163.08	2238.82	2356.77	2181.03	2340.72	2267.15	2360.74	2202.71	2432.59	2194.08	2271.5	2293.51	2328.51	2473.69	2250.19	2132.05	2362.58	2373.43	2286.94	2256.82	2426.95	2213.42	2397.96	2271.54	2158.01	2174.64	2164.05	2500.48	2379.4	2264.96
	2225.25	2120.59	2176.66	2217.96	2245.33	2095.74	2161.11	2160.94	2086.16	2139.82	2160.62	2193.28	2317.62	2189.46	2267.07	2189.09	2217.38	2220.11	2074.81	2163.99	2239.43	2357.79	2181.89	2341.54	2267.81	2361.75	2203.62	2433.83	2194.9	2272.68	2294.79	2329.2	2474.73	2251.36	2132.71	2363.77	2373.96	2288.23	2258.1	2427.82	2214.3	2399.03	2272.75	2158.88	2175.31	2164.9	2502.22	2380.78	2266.27
	2225.84	2121.1	2177.32	2218.48	2246.14	2096.28	2161.52	2161.1	2086.62	2140.43	2161.16	2193.59	2318.75	2189.94	2267.5	2189.75	2218.3	2220.62	2075.1	2164.9	2240.04	2358.81	2182.76	2342.35	2268.48	2362.77	2204.53	2435.07	2195.71	2273.86	2296.06	2329.89	2475.77	2252.53	2133.38	2364.97	2374.5	2289.52	2259.39	2428.69	2215.19	2400.11	2273.96	2159.75	2175.98	2165.75	2503.96	2382.16	2267.58
	2226.42	2121.62	2177.97	2219	2246.96	2096.82	2161.93	2161.26	2087.09	2141.04	2161.71	2193.9	2319.87	2190.42	2267.94	2190.41	2219.23	2221.12	2075.39	2165.81	2240.66	2359.83	2183.63	2343.17	2269.14	2363.78	2205.44	2436.31	2196.53	2275.04	2297.34	2330.59	2476.81	2253.71	2134.05	2366.16	2375.04	2290.81	2260.68	2429.56	2216.08	2401.19	2275.16	2160.63	2176.65	2166.59	2505.71	2383.54	2268.89
	2227	2122.14	2178.63	2219.52	2247.77	2097.37	2162.35	2161.42	2087.55	2141.66	2162.27	2194.21	2321.01	2190.9	2268.37	2191.07	2220.15	2221.63	2075.69	2166.72	2241.27	2360.85	2184.49	2343.99	2269.81	2364.8	2206.35	2437.55	2197.35	2276.22	2298.62	2331.28	2477.85	2254.88	2134.72	2367.36	2375.58	2292.1	2261.98	2430.43	2216.97	2402.28	2276.38	2161.5	2177.32	2167.44	2507.45	2384.93	2270.21
	2227.58	2122.67	2179.29	2220.03	2248.6	2097.92	2162.77	2161.58	2088.02	2142.27	2162.82	2194.52	2322.14	2191.38	2268.81	2191.74	2221.08	2222.14	2075.99	2167.64	2241.88	2361.87	2185.37	2344.8	2270.49	2365.83	2207.27	2438.79	2198.17	2277.4	2299.9	2331.98	2478.89	2256.06	2135.39	2368.55	2376.12	2293.39	2263.28	2431.31	2217.86	2403.36	2277.59	2162.38	2177.99	2168.29	2509.21	2386.32	2271.52
	2228.16	2123.19	2179.96	2220.54	2249.42	2098.46	2163.19	2161.75	2088.49	2142.89	2163.37	2194.84	2323.28	2191.86	2269.25	2192.4	2222.01	2222.65	2076.29	2168.55	2242.5	2362.89	2186.24	2345.62	2271.17	2366.86	2208.18	2440.04	2199	2278.58	2301.18	2332.67	2479.94	2257.24	2136.07	2369.75	2376.67	2294.69	2264.58	2432.19	2218.75	2404.45	2278.8	2163.26	2178.66	2169.13	2510.96	2387.71	2272.84
	2228.73	2123.72	2180.63	2221.05	2250.25	2099.01	2163.61	2161.92	2088.96	2143.51	2163.93	2195.16	2324.42	2192.34	2269.68	2193.07	2222.95	2223.16	2076.59	2169.47	2243.11	2363.91	2187.11	2346.44	2271.85	2367.89	2209.1	2441.28	2199.82	2279.75	2302.46	2333.37	2480.98	2258.43	2136.75	2370.94	2377.22	2295.99	2265.88	2433.08	2219.64	2405.54	2280.02	2164.14	2179.33	2169.98	2512.72	2389.11	2274.17
	2229.31	2124.25	2181.3	2221.55	2251.09	2099.56	2164.04	2162.09	2089.43	2144.13	2164.49	2195.48	2325.56	2192.83	2270.12	2193.74	2223.88	2223.67	2076.89	2170.39	2243.73	2364.94	2187.99	2347.26	2272.53	2368.92	2210.02	2442.53	2200.65	2280.93	2303.74	2334.07	2482.03	2259.61	2137.43	2372.14	2377.76	2297.29	2267.19	2433.97	2220.53	2406.64	2281.24	2165.03	2180	2170.82	2514.49	2390.51	2275.49
	2229.88	2124.79	2181.98	2222.05	2251.93	2100.12	2164.47	2162.27	2089.91	2144.75	2165.05	2195.8	2326.71	2193.31	2270.56	2194.41	2224.82	2224.18	2077.2	2171.31	2244.34	2365.96	2188.87	2348.07	2273.22	2369.96	2210.94	2443.77	2201.48	2282.1	2305.03	2334.77	2483.07	2260.8	2138.11	2373.33	2378.32	2298.59	2268.5	2434.87	2221.43	2407.73	2282.46	2165.92	2180.67	2171.67	2516.25	2391.91	2276.82
	2230.45	2125.32	2182.66	2222.55	2252.77	2100.67	2164.91	2162.44	2090.38	2145.37	2165.61	2196.12	2327.86	2193.8	2271.01	2195.09	2225.76	2224.69	2077.51	2172.24	2244.95	2366.99	2189.74	2348.89	2273.92	2371	2211.86	2445.02	2202.31	2283.27	2306.31	2335.47	2484.12	2261.99	2138.8	2374.53	2378.87	2299.9	2269.81	2435.77	2222.32	2408.83	2283.68	2166.81	2181.35	2172.51	2518.02	2393.31	2278.15
	2231.02	2125.86	2183.34	2223.04	2253.61	2101.23	2165.34	2162.62	2090.86	2146	2166.17	2196.45	2329.02	2194.29	2271.45	2195.76	2226.7	2225.2	2077.82	2173.16	2245.57	2368.01	2190.63	2349.71	2274.61	2372.04	2212.78	2446.27	2203.14	2284.44	2307.59	2336.17	2485.17	2263.18	2139.49	2375.72	2379.43	2301.21	2271.13	2436.67	2223.22	2409.93	2284.9	2167.7	2182.02	2173.35	2519.8	2394.72	2279.48
	2231.59	2126.41	2184.03	2223.53	2254.46	2101.79	2165.78	2162.81	2091.33	2146.62	2166.74	2196.78	2330.17	2194.78	2271.89	2196.44	2227.64	2225.71	2078.13	2174.09	2246.18	2369.04	2191.51	2350.53	2275.31	2373.09	2213.7	2447.52	2203.97	2285.6	2308.88	2336.88	2486.22	2264.37	2140.18	2376.92	2379.98	2302.52	2272.45	2437.58	2224.12	2411.03	2286.12	2168.6	2182.69	2174.2	2521.58	2396.12	2280.81
	2232.15	2126.95	2184.72	2224.02	2255.31	2102.34	2166.23	2162.99	2091.81	2147.25	2167.3	2197.12	2331.33	2195.27	2272.34	2197.12	2228.59	2226.22	2078.45	2175.02	2246.8	2370.07	2192.39	2351.35	2276.01	2374.14	2214.63	2448.76	2204.8	2286.77	2310.16	2337.58	2487.27	2265.57	2140.87	2378.11	2380.54	2303.83	2273.77	2438.49	2225.02	2412.14	2287.35	2169.5	2183.36	2175.04	2523.36	2397.54	2282.15
	2232.71	2127.5	2185.41	2224.5	2256.17	2102.9	2166.68	2163.18	2092.29	2147.87	2167.87	2197.45	2332.5	2195.76	2272.78	2197.8	2229.54	2226.73	2078.76	2175.95	2247.41	2371.1	2193.28	2352.17	2276.72	2375.19	2215.55	2450.01	2205.64	2287.93	2311.45	2338.29	2488.32	2266.77	2141.57	2379.31	2381.1	2305.14	2275.1	2439.4	2225.92	2413.25	2288.58	2170.4	2184.04	2175.88	2525.14	2398.95	2283.49
	2233.28	2128.05	2186.11	2224.98	2257.03	2103.46	2167.13	2163.37	2092.77	2148.5	2168.44	2197.79	2333.66	2196.25	2273.23	2198.48	2230.49	2227.24	2079.08	2176.88	2248.03	2372.12	2194.17	2352.99	2277.43	2376.25	2216.48	2451.26	2206.47	2289.09	2312.74	2338.99	2489.38	2267.96	2142.26	2380.5	2381.67	2306.46	2276.42	2440.32	2226.82	2414.36	2289.8	2171.3	2184.71	2176.72	2526.93	2400.37	2284.83
	2233.84	2128.6	2186.81	2225.45	2257.89	2104.03	2167.58	2163.56	2093.26	2149.13	2169.01	2198.13	2334.83	2196.74	2273.68	2199.16	2231.44	2227.75	2079.41	2177.81	2248.64	2373.15	2195.06	2353.81	2278.14	2377.31	2217.41	2452.52	2207.31	2290.25	2314.03	2339.7	2490.43	2269.16	2142.96	2381.69	2382.23	2307.77	2277.76	2441.24	2227.72	2415.47	2291.03	2172.21	2185.38	2177.56	2528.72	2401.78	2286.17
	2234.4	2129.16	2187.51	2225.93	2258.76	2104.59	2168.04	2163.76	2093.74	2149.76	2169.58	2198.47	2336.01	2197.24	2274.13	2199.85	2232.4	2228.27	2079.73	2178.74	2249.26	2374.19	2195.95	2354.63	2278.86	2378.37	2218.33	2453.77	2208.15	2291.41	2315.31	2340.41	2491.49	2270.37	2143.67	2382.89	2382.8	2309.09	2279.09	2442.17	2228.63	2416.59	2292.26	2173.11	2186.06	2178.4	2530.52	2403.2	2287.52
	2234.95	2129.71	2188.22	2226.4	2259.63	2105.16	2168.5	2163.96	2094.22	2150.39	2170.16	2198.82	2337.18	2197.73	2274.57	2200.53	2233.35	2228.78	2080.06	2179.68	2249.87	2375.22	2196.84	2355.45	2279.58	2379.44	2219.26	2455.02	2208.99	2292.57	2316.6	2341.12	2492.54	2271.57	2144.37	2384.08	2383.37	2310.41	2280.43	2443.1	2229.53	2417.71	2293.5	2174.02	2186.73	2179.24	2532.31	2404.63	2288.87
	2235.51	2130.28	2188.93	2226.86	2260.5	2105.72	2168.97	2164.16	2094.71	2151.02	2170.73	2199.17	2338.36	2198.23	2275.02	2201.22	2234.31	2229.29	2080.39	2180.62	2250.49	2376.25	2197.74	2356.27	2280.3	2380.51	2220.19	2456.27	2209.83	2293.72	2317.89	2341.83	2493.6	2272.78	2145.07	2385.27	2383.94	2311.74	2281.77	2444.03	2230.44	2418.83	2294.73	2174.94	2187.41	2180.07	2534.11	2406.05	2290.22
	2236.06	2130.84	2189.65	2227.32	2261.38	2106.29	2169.44	2164.37	2095.2	2151.66	2171.31	2199.52	2339.54	2198.73	2275.48	2201.91	2235.27	2229.81	2080.72	2181.56	2251.1	2377.28	2198.64	2357.09	2281.03	2381.58	2221.12	2457.53	2210.68	2294.87	2319.18	2342.54	2494.66	2273.98	2145.78	2386.46	2384.52	2313.06	2283.11	2444.97	2231.35	2419.95	2295.96	2175.85	2188.08	2180.91	2535.92	2407.48	2291.57
	2236.62	2131.4	2190.37	2227.78	2262.26	2106.86	2169.91	2164.58	2095.69	2152.29	2171.88	2199.87	2340.73	2199.22	2275.93	2202.6	2236.24	2230.32	2081.05	2182.49	2251.72	2378.32	2199.53	2357.91	2281.76	2382.66	2222.06	2458.78	2211.52	2296.02	2320.47	2343.26	2495.72	2275.19	2146.49	2387.65	2385.09	2314.39	2284.45	2445.91	2232.26	2421.07	2297.2	2176.77	2188.75	2181.75	2537.73	2408.91	2292.92
	2237.17	2131.97	2191.09	2228.23	2263.14	2107.43	2170.38	2164.79	2096.18	2152.93	2172.46	2200.23	2341.91	2199.72	2276.38	2203.3	2237.2	2230.83	2081.39	2183.44	2252.33	2379.35	2200.43	2358.73	2282.49	2383.74	2222.99	2460.03	2212.36	2297.17	2321.76	2343.97	2496.79	2276.4	2147.2	2388.84	2385.67	2315.72	2285.8	2446.86	2233.17	2422.2	2298.43	2177.69	2189.43	2182.58	2539.54	2410.34	2294.28
	2237.72	2132.54	2191.81	2228.68	2264.03	2108	2170.86	2165	2096.67	2153.56	2173.04	2200.59	2343.1	2200.22	2276.83	2203.99	2238.17	2231.35	2081.72	2184.38	2252.95	2380.39	2201.33	2359.55	2283.23	2384.82	2223.92	2461.29	2213.21	2298.32	2323.05	2344.69	2497.85	2277.62	2147.92	2390.04	2386.25	2317.05	2287.15	2447.8	2234.08	2423.33	2299.67	2178.61	2190.1	2183.42	2541.35	2411.78	2295.63
	2238.26	2133.11	2192.54	2229.13	2264.92	2108.57	2171.34	2165.22	2097.16	2154.2	2173.62	2200.95	2344.3	2200.73	2277.28	2204.69	2239.14	2231.86	2082.06	2185.32	2253.56	2381.42	2202.24	2360.37	2283.97	2385.91	2224.86	2462.54	2214.06	2299.46	2324.35	2345.4	2498.92	2278.83	2148.63	2391.22	2386.83	2318.38	2288.51	2448.76	2234.99	2424.46	2300.91	2179.53	2190.78	2184.25	2543.17	2413.21	2296.99
	2238.81	2133.69	2193.28	2229.58	2265.81	2109.14	2171.83	2165.44	2097.65	2154.83	2174.21	2201.31	2345.49	2201.23	2277.74	2205.38	2240.11	2232.38	2082.41	2186.26	2254.18	2382.46	2203.14	2361.19	2284.71	2387	2225.79	2463.8	2214.9	2300.6	2325.64	2346.12	2499.98	2280.05	2149.35	2392.41	2387.42	2319.72	2289.86	2449.71	2235.91	2425.59	2302.15	2180.46	2191.45	2185.08	2544.99	2414.65	2298.35
	2239.36	2134.27	2194.01	2230.02	2266.71	2109.72	2172.32	2165.66	2098.15	2155.47	2174.79	2201.68	2346.69	2201.73	2278.19	2206.08	2241.08	2232.89	2082.75	2187.21	2254.8	2383.5	2204.05	2362.01	2285.46	2388.09	2226.73	2465.06	2215.75	2301.74	2326.93	2346.84	2501.05	2281.26	2150.07	2393.6	2388	2321.05	2291.22	2450.67	2236.82	2426.73	2303.39	2181.38	2192.12	2185.91	2546.81	2416.09	2299.72
	2239.9	2134.84	2194.75	2230.45	2267.61	2110.29	2172.81	2165.88	2098.64	2156.11	2175.38	2202.05	2347.89	2202.24	2278.64	2206.78	2242.05	2233.41	2083.1	2188.15	2255.41	2384.53	2204.95	2362.83	2286.21	2389.18	2227.67	2466.31	2216.6	2302.88	2328.22	2347.56	2502.12	2282.48	2150.79	2394.79	2388.59	2322.39	2292.58	2451.63	2237.74	2427.87	2304.63	2182.31	2192.8	2186.75	2548.64	2417.53	2301.08
	2240.44	2135.43	2195.49	2230.89	2268.51	2110.87	2173.3	2166.11	2099.14	2156.75	2175.96	2202.42	2349.1	2202.75	2279.1	2207.48	2243.03	2233.93	2083.45	2189.1	2256.03	2385.57	2205.86	2363.65	2286.96	2390.28	2228.6	2467.57	2217.45	2304.02	2329.52	2348.29	2503.19	2283.7	2151.52	2395.98	2389.18	2323.73	2293.95	2452.6	2238.66	2429.01	2305.88	2183.24	2193.47	2187.58	2550.47	2418.97	2302.45
	2240.98	2136.01	2196.24	2231.32	2269.42	2111.45	2173.8	2166.34	2099.64	2157.39	2176.55	2202.79	2350.31	2203.25	2279.55	2208.18	2244.01	2234.44	2083.8	2190.05	2256.64	2386.61	2206.77	2364.48	2287.71	2391.39	2229.54	2468.83	2218.3	2305.15	2330.81	2349.01	2504.26	2284.92	2152.24	2397.17	2389.77	2325.08	2295.31	2453.57	2239.57	2430.15	2307.12	2184.18	2194.14	2188.41	2552.3	2420.42	2303.82
	2241.52	2136.59	2196.99	2231.75	2270.33	2112.03	2174.3	2166.58	2100.14	2158.02	2177.14	2203.16	2351.52	2203.76	2280.01	2208.89	2244.99	2234.96	2084.15	2191	2257.26	2387.66	2207.68	2365.3	2288.47	2392.49	2230.48	2470.09	2219.15	2306.28	2332.1	2349.74	2505.34	2286.15	2152.97	2398.35	2390.37	2326.42	2296.68	2454.54	2240.49	2431.29	2308.37	2185.11	2194.82	2189.24	2554.13	2421.87	2305.18
	2242.06	2137.18	2197.74	2232.17	2271.24	2112.6	2174.81	2166.81	2100.64	2158.66	2177.73	2203.54	2352.73	2204.27	2280.46	2209.59	2245.97	2235.48	2084.51	2191.95	2257.87	2388.7	2208.59	2366.12	2289.23	2393.6	2231.42	2471.35	2220	2307.41	2333.4	2350.46	2506.41	2287.37	2153.7	2399.54	2390.96	2327.77	2298.06	2455.52	2241.41	2432.43	2309.61	2186.05	2195.49	2190.06	2555.97	2423.32	2306.56
	2242.6	2137.77	2198.5	2232.59	2272.16	2113.18	2175.32	2167.05	2101.14	2159.3	2178.32	2203.92	2353.94	2204.78	2280.92	2210.3	2246.95	2236	2084.86	2192.9	2258.48	2389.74	2209.51	2366.94	2290	2394.71	2232.36	2472.61	2220.85	2308.54	2334.69	2351.19	2507.49	2288.6	2154.43	2400.72	2391.56	2329.12	2299.43	2456.5	2242.34	2433.58	2310.86	2186.99	2196.16	2190.89	2557.81	2424.77	2307.93
	2243.13	2138.36	2199.26	2233.01	2273.08	2113.77	2175.83	2167.3	2101.64	2159.94	2178.92	2204.31	2355.16	2205.3	2281.37	2211	2247.94	2236.52	2085.22	2193.85	2259.1	2390.78	2210.42	2367.76	2290.77	2395.83	2233.31	2473.87	2221.71	2309.66	2335.99	2351.92	2508.57	2289.83	2155.17	2401.91	2392.16	2330.47	2300.81	2457.48	2243.26	2434.73	2312.11	2187.93	2196.84	2191.72	2559.65	2426.22	2309.3
	2243.67	2138.96	2200.02	2233.43	2274	2114.35	2176.35	2167.54	2102.15	2160.58	2179.51	2204.69	2356.38	2205.81	2281.83	2211.71	2248.93	2237.03	2085.58	2194.8	2259.71	2391.83	2211.34	2368.58	2291.54	2396.94	2234.25	2475.13	2222.56	2310.79	2337.28	2352.65	2509.65	2291.06	2155.9	2403.09	2392.76	2331.82	2302.19	2458.47	2244.18	2435.88	2313.36	2188.88	2197.51	2192.55	2561.49	2427.67	2310.68
	2244.2	2139.55	2200.79	2233.84	2274.93	2114.93	2176.87	2167.79	2102.65	2161.22	2180.11	2205.08	2357.61	2206.33	2282.29	2212.42	2249.92	2237.55	2085.95	2195.75	2260.33	2392.87	2212.25	2369.41	2292.31	2398.06	2235.19	2476.39	2223.41	2311.91	2338.57	2353.38	2510.73	2292.29	2156.64	2404.28	2393.36	2333.18	2303.57	2459.45	2245.11	2437.03	2314.61	2189.82	2198.18	2193.37	2563.34	2429.13	2312.06
	2244.73	2140.15	2201.56	2234.25	2275.85	2115.51	2177.39	2168.04	2103.16	2161.86	2180.7	2205.47	2358.83	2206.84	2282.74	2213.13	2250.91	2238.07	2086.31	2196.71	2260.94	2393.92	2213.17	2370.23	2293.08	2399.19	2236.13	2477.65	2224.26	2313.02	2339.87	2354.11	2511.82	2293.52	2157.38	2405.46	2393.97	2334.53	2304.95	2460.45	2246.03	2438.18	2315.86	2190.77	2198.85	2194.2	2565.19	2430.59	2313.43
	2245.26	2140.75	2202.34	2234.65	2276.78	2116.1	2177.91	2168.3	2103.66	2162.5	2181.3	2205.86	2360.06	2207.36	2283.2	2213.84	2251.9	2238.59	2086.68	2197.66	2261.56	2394.96	2214.09	2371.05	2293.86	2400.32	2237.08	2478.91	2225.12	2314.14	2341.16	2354.85	2512.9	2294.76	2158.12	2406.64	2394.57	2335.89	2306.34	2461.44	2246.96	2439.34	2317.11	2191.72	2199.52	2195.02	2567.04	2432.04	2314.81
	2245.79	2141.35	2203.11	2235.06	2277.72	2116.68	2178.44	2168.56	2104.17	2163.14	2181.9	2206.26	2361.29	2207.88	2283.65	2214.56	2252.89	2239.11	2087.05	2198.61	2262.17	2396.01	2215.01	2371.87	2294.64	2401.45	2238.02	2480.18	2225.97	2315.25	2342.46	2355.59	2513.99	2296	2158.86	2407.82	2395.18	2337.25	2307.73	2462.44	2247.89	2440.5	2318.37	2192.67	2200.2	2195.84	2568.9	2433.5	2316.2
	2246.32	2141.95	2203.89	2235.46	2278.65	2117.27	2178.98	2168.82	2104.68	2163.78	2182.5	2206.65	2362.53	2208.4	2284.11	2215.27	2253.89	2239.63	2087.43	2199.57	2262.78	2397.06	2215.93	2372.69	2295.43	2402.58	2238.97	2481.44	2226.82	2316.36	2343.75	2356.32	2515.08	2297.23	2159.61	2409	2395.79	2338.62	2309.12	2463.44	2248.82	2441.66	2319.62	2193.62	2200.87	2196.67	2570.75	2434.97	2317.58
	2246.85	2142.55	2204.68	2235.85	2279.59	2117.85	2179.51	2169.09	2105.19	2164.42	2183.11	2207.05	2363.77	2208.92	2284.56	2215.98	2254.89	2240.16	2087.8	2200.52	2263.4	2398.11	2216.86	2373.52	2296.22	2403.72	2239.92	2482.7	2227.68	2317.47	2345.05	2357.06	2516.17	2298.47	2160.35	2410.18	2396.4	2339.98	2310.52	2464.44	2249.75	2442.82	2320.88	2194.58	2201.54	2197.49	2572.61	2436.43	2318.96
	2247.37	2143.16	2205.47	2236.25	2280.54	2118.44	2180.05	2169.35	2105.7	2165.06	2183.71	2207.46	2365.01	2209.44	2285.02	2216.7	2255.88	2240.68	2088.18	2201.48	2264.01	2399.15	2217.78	2374.34	2297.01	2404.85	2240.86	2483.97	2228.53	2318.58	2346.34	2357.8	2517.27	2299.71	2161.1	2411.36	2397.01	2341.35	2311.91	2465.45	2250.68	2443.98	2322.13	2195.54	2202.21	2198.31	2574.47	2437.89	2320.35
	2247.9	2143.77	2206.26	2236.64	2281.48	2119.02	2180.6	2169.62	2106.21	2165.69	2184.31	2207.86	2366.25	2209.97	2285.47	2217.42	2256.89	2241.2	2088.56	2202.43	2264.62	2400.2	2218.7	2375.16	2297.8	2406	2241.81	2485.23	2229.38	2319.68	2347.63	2358.54	2518.36	2300.96	2161.85	2412.54	2397.63	2342.72	2313.31	2466.46	2251.61	2445.14	2323.39	2196.49	2202.88	2199.13	2576.34	2439.36	2321.73
	2248.42	2144.38	2207.05	2237.03	2282.43	2119.61	2181.14	2169.9	2106.73	2166.33	2184.92	2208.27	2367.49	2210.49	2285.93	2218.13	2257.89	2241.72	2088.94	2203.39	2265.24	2401.26	2219.63	2375.98	2298.59	2407.14	2242.76	2486.5	2230.24	2320.79	2348.93	2359.29	2519.46	2302.2	2162.6	2413.72	2398.24	2344.09	2314.71	2467.47	2252.54	2446.3	2324.65	2197.45	2203.55	2199.95	2578.2	2440.82	2323.12
	2248.95	2144.99	2207.85	2237.41	2283.38	2120.2	2181.69	2170.18	2107.24	2166.97	2185.53	2208.68	2368.74	2211.02	2286.38	2218.85	2258.89	2242.25	2089.32	2204.34	2265.85	2402.31	2220.55	2376.8	2299.39	2408.29	2243.71	2487.76	2231.09	2321.88	2350.22	2360.03	2520.56	2303.44	2163.35	2414.89	2398.86	2345.47	2316.12	2468.49	2253.47	2447.47	2325.9	2198.41	2204.22	2200.77	2580.07	2442.29	2324.51
	2249.47	2145.6	2208.65	2237.79	2284.33	2120.79	2182.25	2170.46	2107.75	2167.61	2186.13	2209.09	2369.99	2211.55	2286.84	2219.57	2259.9	2242.77	2089.7	2205.3	2266.46	2403.36	2221.48	2377.63	2300.19	2409.44	2244.66	2489.03	2231.94	2322.98	2351.52	2360.78	2521.66	2304.69	2164.11	2416.07	2399.48	2346.84	2317.52	2469.51	2254.41	2448.64	2327.16	2199.38	2204.88	2201.59	2581.94	2443.76	2325.9
	2249.99	2146.21	2209.45	2238.17	2285.28	2121.38	2182.8	2170.74	2108.27	2168.24	2186.74	2209.5	2371.24	2212.08	2287.29	2220.29	2260.9	2243.29	2090.09	2206.26	2267.08	2404.41	2222.41	2378.45	2300.99	2410.6	2245.61	2490.3	2232.79	2324.07	2352.81	2361.52	2522.77	2305.94	2164.86	2417.24	2400.1	2348.22	2318.93	2470.53	2255.34	2449.81	2328.42	2200.34	2205.55	2202.41	2583.81	2445.23	2327.29
	2250.51	2146.83	2210.26	2238.55	2286.24	2121.97	2183.36	2171.03	2108.79	2168.88	2187.35	2209.92	2372.5	2212.61	2287.74	2221.01	2261.91	2243.82	2090.48	2207.21	2267.69	2405.47	2223.34	2379.27	2301.8	2411.75	2246.56	2491.56	2233.65	2325.16	2354.1	2362.27	2523.87	2307.19	2165.62	2418.42	2400.73	2349.6	2320.34	2471.55	2256.28	2450.97	2329.68	2201.31	2206.22	2203.23	2585.68	2446.7	2328.68
	2251.03	2147.44	2211.07	2238.92	2287.2	2122.56	2183.93	2171.32	2109.3	2169.51	2187.96	2210.34	2373.75	2213.14	2288.2	2221.73	2262.92	2244.34	2090.87	2208.17	2268.3	2406.52	2224.27	2380.09	2302.61	2412.91	2247.51	2492.83	2234.5	2326.25	2355.4	2363.02	2524.98	2308.44	2166.38	2419.59	2401.35	2350.99	2321.75	2472.57	2257.22	2452.15	2330.95	2202.28	2206.89	2204.04	2587.55	2448.18	2330.08
	2251.54	2148.06	2211.89	2239.3	2288.16	2123.15	2184.49	2171.62	2109.82	2170.15	2188.58	2210.76	2375.01	2213.68	2288.65	2222.45	2263.93	2244.87	2091.27	2209.13	2268.91	2407.58	2225.2	2380.92	2303.42	2414.08	2248.46	2494.1	2235.35	2327.34	2356.69	2363.78	2526.09	2309.69	2167.14	2420.76	2401.98	2352.37	2323.17	2473.6	2258.16	2453.32	2332.21	2203.25	2207.55	2204.86	2589.43	2449.65	2331.47
	2252.06	2148.68	2212.71	2239.66	2289.13	2123.74	2185.06	2171.91	2110.34	2170.78	2189.19	2211.18	2376.27	2214.21	2289.1	2223.18	2264.94	2245.4	2091.66	2210.08	2269.52	2408.63	2226.13	2381.74	2304.23	2415.24	2249.41	2495.37	2236.2	2328.42	2357.98	2364.53	2527.2	2310.94	2167.9	2421.93	2402.61	2353.76	2324.58	2474.63	2259.09	2454.49	2333.47	2204.22	2208.22	2205.67	2591.31	2451.12	2332.87
	2252.57	2149.3	2213.53	2240.03	2290.09	2124.33	2185.64	2172.21	2110.86	2171.41	2189.8	2211.61	2377.54	2214.75	2289.55	2223.9	2265.96	2245.92	2092.06	2211.04	2270.13	2409.69	2227.06	2382.56	2305.04	2416.41	2250.37	2496.63	2237.05	2329.5	2359.27	2365.28	2528.32	2312.2	2168.66	2423.1	2403.24	2355.15	2326	2475.67	2260.03	2455.67	2334.73	2205.19	2208.89	2206.49	2593.19	2452.6	2334.26
	2253.09	2149.92	2214.35	2240.39	2291.06	2124.92	2186.22	2172.52	2111.38	2172.04	2190.42	2212.03	2378.8	2215.29	2290	2224.62	2266.97	2246.45	2092.46	2211.99	2270.74	2410.75	2227.99	2383.38	2305.86	2417.58	2251.32	2497.9	2237.9	2330.58	2360.56	2366.04	2529.44	2313.45	2169.43	2424.27	2403.87	2356.54	2327.42	2476.7	2260.98	2456.84	2336	2206.16	2209.55	2207.3	2595.07	2454.07	2335.66
	2253.6	2150.55	2215.18	2240.75	2292.03	2125.51	2186.8	2172.83	2111.9	2172.67	2191.04	2212.46	2380.07	2215.83	2290.45	2225.35	2267.99	2246.98	2092.86	2212.95	2271.35	2411.81	2228.93	2384.2	2306.68	2418.76	2252.27	2499.17	2238.74	2331.66	2361.86	2366.8	2530.55	2314.71	2170.2	2425.44	2404.5	2357.93	2328.84	2477.74	2261.92	2458.02	2337.26	2207.14	2210.21	2208.12	2596.95	2455.55	2337.06
	2254.12	2151.17	2216.01	2241.11	2293.01	2126.11	2187.38	2173.14	2112.43	2173.3	2191.66	2212.9	2381.34	2216.37	2290.9	2226.08	2269.01	2247.5	2093.27	2213.9	2271.96	2412.86	2229.86	2385.02	2307.5	2419.93	2253.22	2500.44	2239.59	2332.73	2363.15	2367.56	2531.68	2315.97	2170.96	2426.61	2405.13	2359.33	2330.27	2478.78	2262.86	2459.2	2338.53	2208.11	2210.88	2208.93	2598.84	2457.03	2338.46
	2254.63	2151.8	2216.84	2241.47	2293.98	2126.7	2187.97	2173.45	2112.95	2173.93	2192.27	2213.33	2382.62	2216.91	2291.34	2226.8	2270.03	2248.03	2093.67	2214.86	2272.57	2413.92	2230.8	2385.85	2308.33	2421.12	2254.18	2501.71	2240.44	2333.8	2364.44	2368.32	2532.8	2317.23	2171.73	2427.77	2405.77	2360.73	2331.69	2479.82	2263.8	2460.37	2339.79	2209.09	2211.54	2209.74	2600.72	2458.51	2339.86
	2255.14	2152.42	2217.68	2241.82	2294.96	2127.29	2188.56	2173.77	2113.47	2174.56	2192.89	2213.77	2383.89	2217.45	2291.79	2227.53	2271.05	2248.56	2094.08	2215.82	2273.18	2414.99	2231.73	2386.67	2309.16	2422.3	2255.13	2502.98	2241.28	2334.87	2365.73	2369.08	2533.93	2318.49	2172.5	2428.94	2406.41	2362.13	2333.12	2480.87	2264.75	2461.55	2341.06	2210.07	2212.2	2210.55	2602.61	2459.99	2341.26
	2255.65	2153.05	2218.52	2242.17	2295.94	2127.88	2189.16	2174.09	2114	2175.19	2193.52	2214.21	2385.17	2218	2292.24	2228.26	2272.07	2249.09	2094.49	2216.77	2273.79	2416.05	2232.67	2387.49	2309.99	2423.48	2256.09	2504.26	2242.13	2335.93	2367.02	2369.85	2535.06	2319.75	2173.28	2430.1	2407.05	2363.53	2334.55	2481.91	2265.69	2462.73	2342.32	2211.05	2212.86	2211.36	2604.5	2461.47	2342.66
	2256.16	2153.68	2219.37	2242.52	2296.92	2128.48	2189.75	2174.42	2114.53	2175.81	2194.14	2214.65	2386.45	2218.54	2292.68	2228.98	2273.09	2249.62	2094.9	2217.72	2274.4	2417.11	2233.6	2388.31	2310.82	2424.67	2257.04	2505.53	2242.97	2336.99	2368.3	2370.61	2536.19	2321.02	2174.05	2431.26	2407.69	2364.94	2335.98	2482.96	2266.64	2463.91	2343.59	2212.03	2213.52	2212.17	2606.39	2462.95	2344.06
	2256.67	2154.31	2220.21	2242.86	2297.91	2129.07	2190.36	2174.75	2115.05	2176.43	2194.76	2215.09	2387.74	2219.09	2293.13	2229.71	2274.12	2250.15	2095.32	2218.68	2275.01	2418.17	2234.54	2389.13	2311.65	2425.87	2258	2506.8	2243.82	2338.05	2369.59	2371.38	2537.32	2322.28	2174.82	2432.42	2408.33	2366.34	2337.42	2484.01	2267.58	2465.1	2344.86	2213.02	2214.18	2212.98	2608.28	2464.43	2345.46
	2257.17	2154.94	2221.07	2243.21	2298.9	2129.66	2190.96	2175.08	2115.58	2177.06	2195.38	2215.54	2389.02	2219.64	2293.57	2230.44	2275.14	2250.68	2095.74	2219.63	2275.62	2419.24	2235.48	2389.95	2312.49	2427.06	2258.95	2508.07	2244.66	2339.1	2370.88	2372.15	2538.46	2323.55	2175.6	2433.58	2408.97	2367.75	2338.85	2485.07	2268.53	2466.28	2346.13	2214	2214.84	2213.79	2610.17	2465.91	2346.86
	2257.68	2155.57	2221.92	2243.55	2299.88	2130.26	2191.57	2175.42	2116.11	2177.68	2196.01	2215.98	2390.31	2220.19	2294.01	2231.17	2276.17	2251.21	2096.15	2220.58	2276.23	2420.3	2236.41	2390.78	2313.32	2428.26	2259.91	2509.34	2245.5	2340.16	2372.17	2372.92	2539.6	2324.82	2176.38	2434.74	2409.61	2369.17	2340.29	2486.12	2269.48	2467.46	2347.4	2214.99	2215.5	2214.6	2612.06	2467.39	2348.26
	2258.19	2156.2	2222.78	2243.89	2300.87	2130.85	2192.18	2175.75	2116.64	2178.3	2196.64	2216.43	2391.6	2220.75	2294.45	2231.9	2277.2	2251.75	2096.57	2221.54	2276.83	2421.37	2237.35	2391.6	2314.16	2429.46	2260.87	2510.62	2246.34	2341.21	2373.45	2373.69	2540.74	2326.09	2177.16	2435.9	2410.26	2370.58	2341.73	2487.18	2270.42	2468.65	2348.67	2215.97	2216.16	2215.4	2613.96	2468.87	2349.67
	2258.69	2156.83	2223.64	2244.22	2301.87	2131.44	2192.8	2176.1	2117.17	2178.91	2197.26	2216.89	2392.89	2221.3	2294.89	2232.63	2278.23	2252.28	2097	2222.49	2277.44	2422.43	2238.29	2392.42	2315.01	2430.66	2261.82	2511.89	2247.18	2342.25	2374.74	2374.47	2541.88	2327.36	2177.94	2437.06	2410.91	2372	2343.17	2488.24	2271.37	2469.83	2349.94	2216.96	2216.81	2216.21	2615.85	2470.36	2351.07
	2259.2	2157.47	2224.5	2244.56	2302.86	2132.03	2193.42	2176.44	2117.7	2179.53	2197.89	2217.34	2394.18	2221.86	2295.33	2233.36	2279.26	2252.81	2097.42	2223.44	2278.05	2423.5	2239.23	2393.24	2315.85	2431.87	2262.78	2513.16	2248.01	2343.3	2376.02	2375.24	2543.03	2328.63	2178.72	2438.21	2411.56	2373.41	2344.61	2489.3	2272.32	2471.02	2351.2	2217.95	2217.47	2217.02	2617.75	2471.84	2352.48
	2259.7	2158.1	2225.37	2244.89	2303.86	2132.63	2194.04	2176.79	2118.23	2180.14	2198.52	2217.8	2395.48	2222.41	2295.77	2234.09	2280.29	2253.35	2097.85	2224.39	2278.65	2424.57	2240.17	2394.06	2316.7	2433.07	2263.74	2514.44	2248.85	2344.34	2377.31	2376.02	2544.18	2329.9	2179.5	2439.37	2412.21	2374.84	2346.06	2490.36	2273.27	2472.2	2352.48	2218.94	2218.12	2217.82	2619.64	2473.32	2353.88
	2260.21	2158.74	2226.24	2245.22	2304.85	2133.22	2194.67	2177.15	2118.76	2180.76	2199.15	2218.26	2396.78	2222.97	2296.2	2234.82	2281.32	2253.88	2098.28	2225.34	2279.26	2425.64	2241.11	2394.88	2317.54	2434.29	2264.7	2515.71	2249.68	2345.37	2378.59	2376.8	2545.33	2331.17	2180.28	2440.52	2412.86	2376.26	2347.5	2491.43	2274.22	2473.39	2353.75	2219.93	2218.78	2218.63	2621.54	2474.81	2355.29
	2260.71	2159.37	2227.11	2245.54	2305.85	2133.81	2195.29	2177.51	2119.29	2181.37	2199.78	2218.72	2398.08	2223.53	2296.64	2235.55	2282.36	2254.41	2098.71	2226.28	2279.86	2426.7	2242.05	2395.7	2318.39	2435.5	2265.65	2516.99	2250.51	2346.41	2379.87	2377.58	2546.48	2332.45	2181.07	2441.67	2413.51	2377.68	2348.95	2492.5	2275.17	2474.58	2355.02	2220.92	2219.43	2219.43	2623.44	2476.29	2356.69
	2261.21	2160.01	2227.99	2245.87	2306.85	2134.41	2195.93	2177.87	2119.82	2181.98	2200.41	2219.18	2399.38	2224.1	2297.07	2236.28	2283.39	2254.95	2099.14	2227.23	2280.47	2427.77	2242.99	2396.52	2319.25	2436.72	2266.61	2518.26	2251.34	2347.44	2381.15	2378.36	2547.64	2333.72	2181.86	2442.82	2414.17	2379.11	2350.4	2493.56	2276.13	2475.77	2356.29	2221.92	2220.08	2220.23	2625.34	2477.77	2358.1
	2261.71	2160.64	2228.87	2246.19	2307.86	2135	2196.56	2178.23	2120.36	2182.58	2201.05	2219.65	2400.68	2224.66	2297.5	2237.02	2284.43	2255.48	2099.58	2228.18	2281.07	2428.85	2243.93	2397.34	2320.1	2437.94	2267.57	2519.54	2252.17	2348.47	2382.43	2379.14	2548.8	2335	2182.64	2443.97	2414.82	2380.54	2351.85	2494.63	2277.08	2476.95	2357.56	2222.91	2220.73	2221.04	2627.24	2479.26	2359.5
	2262.21	2161.28	2229.75	2246.51	2308.86	2135.59	2197.2	2178.6	2120.89	2183.19	2201.68	2220.11	2401.99	2225.23	2297.93	2237.75	2285.46	2256.02	2100.01	2229.12	2281.68	2429.92	2244.87	2398.16	2320.96	2439.16	2268.53	2520.82	2253	2349.49	2383.71	2379.93	2549.96	2336.28	2183.43	2445.12	2415.48	2381.98	2353.3	2495.71	2278.03	2478.14	2358.83	2223.9	2221.38	2221.84	2629.14	2480.74	2360.91
	2262.71	2161.92	2230.64	2246.83	2309.87	2136.18	2197.85	2178.97	2121.43	2183.79	2202.31	2220.58	2403.3	2225.79	2298.36	2238.48	2286.5	2256.56	2100.45	2230.07	2282.28	2430.99	2245.81	2398.98	2321.81	2440.38	2269.48	2522.09	2253.82	2350.51	2384.99	2380.72	2551.13	2337.56	2184.22	2446.26	2416.14	2383.41	2354.76	2496.78	2278.99	2479.33	2360.1	2224.9	2222.03	2222.64	2631.04	2482.23	2362.31
	2263.21	2162.56	2231.53	2247.15	2310.87	2136.78	2198.5	2179.35	2121.96	2184.39	2202.95	2221.06	2404.61	2226.36	2298.79	2239.21	2287.54	2257.1	2100.89	2231.01	2282.88	2432.06	2246.75	2399.8	2322.67	2441.61	2270.44	2523.37	2254.65	2351.53	2386.27	2381.51	2552.3	2338.84	2185.01	2447.41	2416.8	2384.85	2356.21	2497.85	2279.94	2480.52	2361.38	2225.9	2222.68	2223.44	2632.94	2483.71	2363.72
	2263.71	2163.2	2232.42	2247.46	2311.88	2137.37	2199.15	2179.73	2122.5	2184.99	2203.59	2221.53	2405.92	2226.93	2299.21	2239.94	2288.58	2257.63	2101.33	2231.95	2283.49	2433.14	2247.69	2400.62	2323.53	2442.84	2271.4	2524.65	2255.47	2352.55	2387.55	2382.3	2553.47	2340.12	2185.8	2448.55	2417.46	2386.29	2357.67	2498.93	2280.9	2481.71	2362.65	2226.89	2223.33	2224.24	2634.84	2485.19	2365.13
	2264.21	2163.84	2233.32	2247.77	2312.89	2137.96	2199.8	2180.11	2123.03	2185.59	2204.22	2222.01	2407.23	2227.51	2299.64	2240.68	2289.62	2258.17	2101.78	2232.89	2284.09	2434.21	2248.63	2401.44	2324.4	2444.07	2272.36	2525.92	2256.29	2353.56	2388.82	2383.09	2554.65	2341.4	2186.6	2449.69	2418.12	2387.73	2359.13	2500.01	2281.85	2482.9	2363.92	2227.89	2223.97	2225.04	2636.74	2486.68	2366.53
	2264.71	2164.48	2234.22	2248.08	2313.9	2138.55	2200.46	2180.5	2123.57	2186.18	2204.86	2222.48	2408.55	2228.08	2300.06	2241.41	2290.66	2258.71	2102.23	2233.83	2284.69	2435.29	2249.57	2402.26	2325.26	2445.31	2273.32	2527.2	2257.11	2354.57	2390.1	2383.89	2555.82	2342.69	2187.39	2450.83	2418.78	2389.18	2360.59	2501.09	2282.81	2484.09	2365.19	2228.89	2224.62	2225.84	2638.65	2488.16	2367.94
	2265.21	2165.12	2235.12	2248.39	2314.92	2139.14	2201.12	2180.89	2124.11	2186.77	2205.5	2222.96	2409.87	2228.65	2300.48	2242.14	2291.71	2259.25	2102.68	2234.77	2285.29	2436.36	2250.51	2403.08	2326.13	2446.55	2274.28	2528.48	2257.92	2355.57	2391.37	2384.68	2557	2343.97	2188.19	2451.97	2419.45	2390.62	2362.05	2502.17	2283.77	2485.28	2366.47	2229.89	2225.26	2226.64	2640.55	2489.64	2369.34
	2265.71	2165.76	2236.02	2248.7	2315.93	2139.73	2201.78	2181.29	2124.65	2187.36	2206.14	2223.45	2411.19	2229.23	2300.9	2242.87	2292.75	2259.79	2103.13	2235.71	2285.89	2437.44	2251.45	2403.9	2327	2447.79	2275.24	2529.76	2258.74	2356.57	2392.64	2385.48	2558.19	2345.26	2188.98	2453.11	2420.11	2392.07	2363.51	2503.25	2284.72	2486.47	2367.74	2230.89	2225.9	2227.44	2642.45	2491.13	2370.75
	2266.2	2166.4	2236.93	2249	2316.95	2140.32	2202.45	2181.69	2125.19	2187.95	2206.78	2223.93	2412.51	2229.81	2301.32	2243.61	2293.79	2260.33	2103.58	2236.64	2286.49	2438.52	2252.39	2404.72	2327.87	2449.03	2276.19	2531.04	2259.55	2357.57	2393.91	2386.28	2559.37	2346.54	2189.78	2454.25	2420.78	2393.52	2364.97	2504.33	2285.68	2487.66	2369.01	2231.89	2226.54	2228.23	2644.35	2492.61	2372.16
	2266.7	2167.04	2237.84	2249.3	2317.96	2140.91	2203.12	2182.09	2125.73	2188.54	2207.42	2224.42	2413.83	2230.39	2301.73	2244.34	2294.84	2260.87	2104.03	2237.58	2287.09	2439.59	2253.33	2405.54	2328.74	2450.27	2277.15	2532.32	2260.36	2358.57	2395.18	2387.08	2560.56	2347.83	2190.58	2455.38	2421.45	2394.98	2366.44	2505.41	2286.64	2488.85	2370.29	2232.9	2227.18	2229.03	2646.26	2494.09	2373.56
	2267.2	2167.68	2238.76	2249.61	2318.98	2141.5	2203.8	2182.5	2126.27	2189.12	2208.07	2224.91	2415.16	2230.97	2302.15	2245.07	2295.89	2261.42	2104.49	2238.51	2287.69	2440.67	2254.27	2406.36	2329.61	2451.52	2278.11	2533.6	2261.16	2359.56	2396.45	2387.88	2561.76	2349.12	2191.38	2456.51	2422.12	2396.44	2367.91	2506.5	2287.6	2490.04	2371.56	2233.9	2227.82	2229.83	2648.16	2495.57	2374.97
	2267.69	2168.32	2239.68	2249.9	2320	2142.09	2204.48	2182.91	2126.81	2189.7	2208.71	2225.4	2416.49	2231.56	2302.56	2245.8	2296.93	2261.96	2104.95	2239.44	2288.29	2441.75	2255.21	2407.17	2330.49	2452.77	2279.07	2534.88	2261.97	2360.55	2397.72	2388.69	2562.95	2350.41	2192.18	2457.65	2422.79	2397.89	2369.37	2507.59	2288.56	2491.23	2372.83	2234.9	2228.46	2230.62	2650.06	2497.06	2376.37
	2268.19	2168.96	2240.6	2250.2	2321.02	2142.68	2205.16	2183.32	2127.35	2190.28	2209.35	2225.89	2417.81	2232.14	2302.97	2246.54	2297.98	2262.5	2105.41	2240.38	2288.89	2442.83	2256.15	2407.99	2331.36	2454.03	2280.03	2536.16	2262.77	2361.54	2398.99	2389.49	2564.15	2351.7	2192.98	2458.78	2423.46	2399.36	2370.84	2508.67	2289.52	2492.42	2374.11	2235.91	2229.09	2231.42	2651.97	2498.54	2377.78
	2268.68	2169.6	2241.52	2250.49	2322.04	2143.26	2205.85	2183.74	2127.89	2190.85	2210	2226.39	2419.14	2232.73	2303.38	2247.27	2299.03	2263.04	2105.87	2241.31	2289.48	2443.91	2257.09	2408.81	2332.24	2455.28	2280.99	2537.44	2263.57	2362.52	2400.25	2390.3	2565.35	2352.99	2193.78	2459.9	2424.13	2400.82	2372.31	2509.76	2290.48	2493.61	2375.38	2236.91	2229.73	2232.21	2653.87	2500.02	2379.18
	2269.18	2170.24	2242.45	2250.79	2323.06	2143.85	2206.54	2184.16	2128.43	2191.42	2210.65	2226.88	2420.48	2233.32	2303.79	2248	2300.08	2263.59	2106.33	2242.23	2290.08	2444.99	2258.03	2409.63	2333.12	2456.54	2281.95	2538.72	2264.37	2363.5	2401.51	2391.11	2566.56	2354.28	2194.58	2461.03	2424.81	2402.29	2373.78	2510.85	2291.44	2494.8	2376.66	2237.92	2230.36	2233	2655.77	2501.5	2380.59
	2269.67	2170.89	2243.38	2251.08	2324.09	2144.44	2207.23	2184.59	2128.97	2191.99	2211.29	2227.38	2421.81	2233.91	2304.2	2248.74	2301.13	2264.13	2106.8	2243.16	2290.68	2446.08	2258.97	2410.44	2334	2457.8	2282.9	2540	2265.16	2364.48	2402.78	2391.92	2567.76	2355.57	2195.39	2462.16	2425.48	2403.75	2375.25	2511.94	2292.4	2495.99	2377.93	2238.92	2230.99	2233.8	2657.67	2502.98	2381.99
	2270.16	2171.53	2244.31	2251.37	2325.11	2145.02	2207.93	2185.02	2129.51	2192.56	2211.94	2227.89	2423.15	2234.5	2304.6	2249.47	2302.19	2264.68	2107.27	2244.09	2291.27	2447.16	2259.91	2411.26	2334.88	2459.06	2283.86	2541.28	2265.96	2365.45	2404.04	2392.73	2568.97	2356.86	2196.19	2463.28	2426.16	2405.23	2376.73	2513.03	2293.36	2497.18	2379.21	2239.93	2231.62	2234.59	2659.58	2504.46	2383.39
	2270.65	2172.17	2245.24	2251.65	2326.13	2145.61	2208.63	2185.45	2130.06	2193.12	2212.59	2228.39	2424.48	2235.09	2305	2250.2	2303.24	2265.22	2107.74	2245.01	2291.87	2448.24	2260.85	2412.08	2335.77	2460.32	2284.82	2542.56	2266.75	2366.42	2405.3	2393.55	2570.18	2358.15	2197	2464.41	2426.83	2406.7	2378.2	2514.12	2294.32	2498.37	2380.48	2240.94	2232.25	2235.38	2661.48	2505.93	2384.8
	2271.15	2172.81	2246.18	2251.94	2327.16	2146.2	2209.33	2185.89	2130.6	2193.68	2213.24	2228.9	2425.82	2235.69	2305.41	2250.94	2304.3	2265.77	2108.21	2245.93	2292.46	2449.32	2261.78	2412.89	2336.66	2461.59	2285.78	2543.85	2267.54	2367.39	2406.56	2394.36	2571.4	2359.45	2197.81	2465.53	2427.51	2408.17	2379.68	2515.22	2295.28	2499.56	2381.76	2241.94	2232.88	2236.17	2663.38	2507.41	2386.2
	2271.64	2173.46	2247.12	2252.22	2328.18	2146.78	2210.04	2186.33	2131.14	2194.24	2213.89	2229.41	2427.16	2236.29	2305.81	2251.67	2305.35	2266.31	2108.68	2246.86	2293.06	2450.41	2262.72	2413.71	2337.54	2462.86	2286.73	2545.13	2268.32	2368.35	2407.82	2395.18	2572.62	2360.74	2198.61	2466.65	2428.19	2409.65	2381.15	2516.31	2296.24	2500.74	2383.03	2242.95	2233.5	2236.96	2665.28	2508.89	2387.6
	2272.13	2174.1	2248.06	2252.5	2329.21	2147.37	2210.75	2186.77	2131.69	2194.79	2214.54	2229.92	2428.51	2236.88	2306.21	2252.41	2306.41	2266.86	2109.16	2247.78	2293.65	2451.49	2263.66	2414.52	2338.43	2464.13	2287.69	2546.41	2269.1	2369.32	2409.07	2395.99	2573.84	2362.04	2199.42	2467.77	2428.86	2411.13	2382.63	2517.4	2297.2	2501.93	2384.31	2243.96	2234.13	2237.75	2667.18	2510.36	2389
	2272.62	2174.74	2249.01	2252.78	2330.23	2147.95	2211.47	2187.22	2132.23	2195.35	2215.2	2230.43	2429.85	2237.48	2306.61	2253.14	2307.47	2267.4	2109.63	2248.7	2294.24	2452.57	2264.6	2415.34	2339.32	2465.4	2288.65	2547.7	2269.88	2370.27	2410.33	2396.81	2575.06	2363.33	2200.23	2468.88	2429.54	2412.62	2384.11	2518.5	2298.16	2503.12	2385.58	2244.97	2234.75	2238.54	2669.08	2511.84	2390.4
	2273.11	2175.38	2249.96	2253.06	2331.26	2148.53	2212.19	2187.67	2132.78	2195.9	2215.85	2230.94	2431.19	2238.09	2307	2253.88	2308.53	2267.95	2110.11	2249.61	2294.84	2453.66	2265.53	2416.16	2340.22	2466.68	2289.6	2548.98	2270.66	2371.23	2411.58	2397.63	2576.29	2364.62	2201.04	2470	2430.22	2414.1	2385.58	2519.59	2299.12	2504.3	2386.86	2245.98	2235.37	2239.33	2670.98	2513.31	2391.8
	2273.6	2176.03	2250.91	2253.34	2332.29	2149.11	2212.91	2188.13	2133.32	2196.44	2216.51	2231.46	2432.54	2238.69	2307.4	2254.61	2309.59	2268.5	2110.59	2250.53	2295.43	2454.74	2266.47	2416.97	2341.11	2467.95	2290.56	2550.27	2271.43	2372.18	2412.83	2398.45	2577.52	2365.92	2201.85	2471.11	2430.91	2415.59	2387.06	2520.68	2300.09	2505.49	2388.13	2246.99	2235.99	2240.11	2672.88	2514.78	2393.2
	2274.09	2176.67	2251.86	2253.61	2333.31	2149.7	2213.63	2188.59	2133.87	2196.98	2217.16	2231.98	2433.89	2239.29	2307.79	2255.35	2310.65	2269.04	2111.07	2251.45	2296.02	2455.83	2267.41	2417.78	2342.01	2469.23	2291.51	2551.55	2272.2	2373.13	2414.09	2399.28	2578.75	2367.21	2202.66	2472.22	2431.59	2417.08	2388.54	2521.78	2301.05	2506.67	2389.41	2247.99	2236.61	2240.9	2674.77	2516.26	2394.6
	2274.58	2177.31	2252.82	2253.88	2334.34	2150.28	2214.36	2189.05	2134.41	2197.52	2217.82	2232.5	2435.24	2239.9	2308.19	2256.08	2311.72	2269.59	2111.55	2252.36	2296.61	2456.91	2268.34	2418.6	2342.9	2470.51	2292.47	2552.84	2272.97	2374.08	2415.34	2400.1	2579.98	2368.51	2203.48	2473.34	2432.27	2418.57	2390.02	2522.87	2302.01	2507.86	2390.68	2249	2237.22	2241.69	2676.67	2517.73	2396
	2275.06	2177.95	2253.77	2254.15	2335.37	2150.86	2215.1	2189.52	2134.96	2198.06	2218.48	2233.03	2436.59	2240.51	2308.58	2256.82	2312.78	2270.14	2112.04	2253.27	2297.2	2458	2269.28	2419.41	2343.8	2471.8	2293.42	2554.13	2273.74	2375.03	2416.58	2400.92	2581.22	2369.81	2204.29	2474.45	2432.95	2420.06	2391.51	2523.97	2302.97	2509.04	2391.96	2250.01	2237.83	2242.47	2678.56	2519.19	2397.39
	2275.55	2178.6	2254.74	2254.42	2336.39	2151.44	2215.84	2189.99	2135.5	2198.59	2219.14	2233.55	2437.94	2241.11	2308.97	2257.55	2313.85	2270.69	2112.52	2254.18	2297.79	2459.09	2270.21	2420.23	2344.7	2473.08	2294.38	2555.42	2274.5	2375.97	2417.83	2401.75	2582.46	2371.1	2205.1	2475.55	2433.64	2421.56	2392.99	2525.06	2303.93	2510.22	2393.24	2251.02	2238.45	2243.26	2680.46	2520.66	2398.79
	2276.04	2179.24	2255.7	2254.69	2337.42	2152.02	2216.58	2190.46	2136.05	2199.12	2219.8	2234.08	2439.29	2241.73	2309.36	2258.29	2314.91	2271.23	2113.01	2255.09	2298.38	2460.17	2271.14	2421.04	2345.61	2474.37	2295.33	2556.7	2275.26	2376.91	2419.08	2402.57	2583.7	2372.4	2205.92	2476.66	2434.32	2423.06	2394.47	2526.16	2304.89	2511.4	2394.51	2252.03	2239.06	2244.04	2682.35	2522.13	2400.18
	2276.52	2179.88	2256.66	2254.95	2338.44	2152.6	2217.32	2190.94	2136.6	2199.65	2220.46	2234.61	2440.65	2242.34	2309.75	2259.02	2315.98	2271.78	2113.5	2256	2298.97	2461.26	2272.08	2421.85	2346.51	2475.66	2296.28	2557.99	2276.02	2377.84	2420.32	2403.4	2584.95	2373.69	2206.73	2477.77	2435	2424.56	2395.95	2527.26	2305.85	2512.58	2395.79	2253.04	2239.66	2244.83	2684.24	2523.59	2401.57
	2277.01	2180.52	2257.63	2255.22	2339.47	2153.17	2218.07	2191.42	2137.14	2200.17	2221.12	2235.15	2442	2242.95	2310.14	2259.76	2317.05	2272.33	2113.99	2256.91	2299.55	2462.34	2273.01	2422.66	2347.42	2476.95	2297.23	2559.28	2276.77	2378.78	2421.56	2404.23	2586.2	2374.99	2207.55	2478.87	2435.69	2426.06	2397.44	2528.35	2306.82	2513.76	2397.06	2254.05	2240.27	2245.61	2686.14	2525.06	2402.97
	2277.49	2181.17	2258.6	2255.48	2340.5	2153.75	2218.82	2191.91	2137.69	2200.69	2221.79	2235.68	2443.36	2243.57	2310.53	2260.5	2318.12	2272.88	2114.48	2257.82	2300.14	2463.43	2273.94	2423.48	2348.32	2478.24	2298.18	2560.57	2277.52	2379.71	2422.8	2405.06	2587.45	2376.28	2208.37	2479.97	2436.38	2427.57	2398.92	2529.45	2307.78	2514.94	2398.34	2255.06	2240.87	2246.39	2688.03	2526.52	2404.36
	2277.98	2181.81	2259.57	2255.74	2341.52	2154.33	2219.58	2192.4	2138.24	2201.21	2222.45	2236.22	2444.72	2244.18	2310.91	2261.23	2319.2	2273.43	2114.97	2258.72	2300.73	2464.52	2274.87	2424.29	2349.23	2479.53	2299.14	2561.86	2278.27	2380.64	2424.04	2405.89	2588.7	2377.58	2209.19	2481.07	2437.06	2429.08	2400.4	2530.54	2308.74	2516.11	2399.62	2256.08	2241.48	2247.18	2689.91	2527.98	2405.75
	2278.46	2182.45	2260.55	2255.99	2342.55	2154.9	2220.34	2192.89	2138.78	2201.72	2223.12	2236.76	2446.08	2244.8	2311.3	2261.97	2320.27	2273.98	2115.47	2259.63	2301.32	2465.6	2275.8	2425.1	2350.14	2480.83	2300.09	2563.15	2279.01	2381.56	2425.28	2406.72	2589.96	2378.87	2210.01	2482.17	2437.75	2430.59	2401.89	2531.64	2309.7	2517.29	2400.89	2257.09	2242.08	2247.96	2691.8	2529.44	2407.14
	2278.95	2183.09	2261.53	2256.25	2343.57	2155.48	2221.11	2193.38	2139.33	2202.23	2223.78	2237.3	2447.44	2245.42	2311.68	2262.71	2321.35	2274.52	2115.96	2260.53	2301.9	2466.69	2276.73	2425.91	2351.05	2482.12	2301.04	2564.44	2279.75	2382.49	2426.52	2407.55	2591.21	2380.17	2210.82	2483.27	2438.44	2432.1	2403.37	2532.73	2310.66	2518.46	2402.17	2258.1	2242.67	2248.74	2693.69	2530.9	2408.52
	2279.43	2183.73	2262.51	2256.51	2344.59	2156.05	2221.87	2193.88	2139.88	2202.73	2224.45	2237.85	2448.8	2246.04	2312.06	2263.45	2322.42	2275.07	2116.46	2261.43	2302.49	2467.78	2277.66	2426.72	2351.96	2483.42	2301.98	2565.73	2280.49	2383.41	2427.75	2408.38	2592.48	2381.46	2211.65	2484.37	2439.12	2433.62	2404.86	2533.83	2311.62	2519.64	2403.45	2259.11	2243.27	2249.52	2695.57	2532.36	2409.91
	2279.91	2184.38	2263.49	2256.76	2345.62	2156.63	2222.65	2194.39	2140.43	2203.23	2225.12	2238.4	2450.17	2246.66	2312.44	2264.19	2323.5	2275.62	2116.96	2262.33	2303.07	2468.86	2278.59	2427.53	2352.88	2484.72	2302.93	2567.03	2281.22	2384.32	2428.99	2409.21	2593.74	2382.76	2212.47	2485.46	2439.81	2435.13	2406.34	2534.92	2312.58	2520.81	2404.72	2260.12	2243.86	2250.3	2697.46	2533.81	2411.29
	2280.39	2185.02	2264.47	2257.01	2346.64	2157.2	2223.42	2194.89	2140.97	2203.73	2225.79	2238.94	2451.53	2247.29	2312.83	2264.92	2324.58	2276.17	2117.46	2263.22	2303.66	2469.95	2279.52	2428.34	2353.8	2486.02	2303.88	2568.32	2281.95	2385.24	2430.22	2410.05	2595	2384.05	2213.29	2486.55	2440.5	2436.65	2407.83	2536.01	2313.54	2521.98	2406	2261.13	2244.46	2251.08	2699.34	2535.26	2412.68
	2280.87	2185.66	2265.46	2257.26	2347.66	2157.77	2224.2	2195.41	2141.52	2204.22	2226.46	2239.5	2452.9	2247.91	2313.21	2265.66	2325.66	2276.72	2117.96	2264.12	2304.24	2471.04	2280.44	2429.15	2354.71	2487.32	2304.83	2569.61	2282.68	2386.15	2431.45	2410.88	2596.27	2385.35	2214.11	2487.65	2441.19	2438.17	2409.31	2537.11	2314.5	2523.15	2407.28	2262.14	2245.05	2251.85	2701.22	2536.71	2414.06
	2281.35	2186.3	2266.44	2257.51	2348.68	2158.34	2224.99	2195.92	2142.07	2204.71	2227.14	2240.05	2454.26	2248.54	2313.58	2266.4	2326.74	2277.27	2118.46	2265.02	2304.82	2472.12	2281.37	2429.96	2355.63	2488.63	2305.77	2570.91	2283.4	2387.06	2432.68	2411.72	2597.54	2386.64	2214.93	2488.74	2441.87	2439.7	2410.8	2538.2	2315.46	2524.31	2408.56	2263.15	2245.63	2252.63	2703.09	2538.16	2415.44
	2281.83	2186.94	2267.43	2257.75	2349.7	2158.91	2225.77	2196.44	2142.62	2205.2	2227.81	2240.61	2455.63	2249.17	2313.96	2267.14	2327.83	2277.82	2118.97	2265.91	2305.4	2473.21	2282.29	2430.77	2356.55	2489.93	2306.72	2572.2	2284.12	2387.97	2433.91	2412.55	2598.82	2387.93	2215.76	2489.82	2442.56	2441.22	2412.29	2539.29	2316.42	2525.48	2409.83	2264.16	2246.22	2253.41	2704.97	2539.61	2416.82
	2282.31	2187.58	2268.42	2258	2350.72	2159.48	2226.56	2196.96	2143.16	2205.68	2228.49	2241.17	2457	2249.8	2314.34	2267.88	2328.91	2278.37	2119.47	2266.8	2305.99	2474.3	2283.22	2431.57	2357.47	2491.24	2307.66	2573.5	2284.84	2388.88	2435.13	2413.39	2600.09	2389.23	2216.58	2490.91	2443.25	2442.75	2413.77	2540.38	2317.37	2526.64	2411.11	2265.16	2246.8	2254.19	2706.84	2541.06	2418.2
	2282.79	2188.22	2269.42	2258.24	2351.74	2160.05	2227.36	2197.48	2143.71	2206.16	2229.16	2241.73	2458.37	2250.43	2314.72	2268.62	2330	2278.92	2119.98	2267.69	2306.57	2475.38	2284.14	2432.38	2358.4	2492.55	2308.61	2574.8	2285.55	2389.78	2436.36	2414.22	2601.37	2390.52	2217.4	2492	2443.94	2444.28	2415.26	2541.47	2318.33	2527.8	2412.39	2266.17	2247.38	2254.96	2708.72	2542.5	2419.57
	2283.27	2188.86	2270.41	2258.48	2352.76	2160.62	2228.16	2198.01	2144.26	2206.63	2229.84	2242.29	2459.74	2251.06	2315.09	2269.36	2331.09	2279.46	2120.48	2268.58	2307.15	2476.47	2285.06	2433.19	2359.32	2493.86	2309.55	2576.09	2286.26	2390.68	2437.58	2415.06	2602.65	2391.81	2218.23	2493.08	2444.63	2445.82	2416.75	2542.56	2319.29	2528.96	2413.66	2267.18	2247.96	2255.74	2710.59	2543.94	2420.95
	2283.75	2189.5	2271.41	2258.72	2353.77	2161.18	2228.96	2198.54	2144.81	2207.1	2230.52	2242.86	2461.11	2251.69	2315.47	2270.11	2332.18	2280.01	2120.99	2269.47	2307.73	2477.55	2285.98	2433.99	2360.25	2495.17	2310.49	2577.39	2286.96	2391.58	2438.8	2415.9	2603.93	2393.1	2219.06	2494.17	2445.32	2447.35	2418.23	2543.65	2320.24	2530.12	2414.94	2268.19	2248.54	2256.51	2712.46	2545.38	2422.32
	2284.23	2190.14	2272.41	2258.96	2354.78	2161.75	2229.77	2199.08	2145.36	2207.57	2231.2	2243.42	2462.48	2252.33	2315.84	2270.85	2333.27	2280.56	2121.5	2270.36	2308.31	2478.64	2286.9	2434.8	2361.17	2496.48	2311.43	2578.69	2287.66	2392.47	2440.02	2416.73	2605.22	2394.39	2219.88	2495.25	2446.01	2448.89	2419.72	2544.74	2321.2	2531.28	2416.22	2269.2	2249.11	2257.28	2714.32	2546.82	2423.69
	2284.7	2190.78	2273.41	2259.2	2355.8	2162.32	2230.58	2199.62	2145.9	2208.03	2231.88	2243.99	2463.85	2252.97	2316.22	2271.59	2334.37	2281.11	2122.01	2271.24	2308.89	2479.72	2287.82	2435.61	2362.1	2497.8	2312.37	2579.99	2288.36	2393.37	2441.24	2417.57	2606.51	2395.68	2220.71	2496.33	2446.7	2450.43	2421.2	2545.83	2322.16	2532.43	2417.5	2270.21	2249.68	2258.06	2716.19	2548.25	2425.06
	2285.18	2191.41	2274.41	2259.43	2356.81	2162.88	2231.4	2200.16	2146.45	2208.48	2232.56	2244.57	2465.23	2253.6	2316.59	2272.33	2335.46	2281.66	2122.53	2272.13	2309.46	2480.81	2288.74	2436.41	2363.03	2499.11	2313.31	2581.29	2289.05	2394.26	2442.46	2418.41	2607.8	2396.96	2221.54	2497.41	2447.39	2451.97	2422.69	2546.91	2323.11	2533.59	2418.77	2271.21	2250.25	2258.83	2718.05	2549.69	2426.42
	2285.65	2192.05	2275.42	2259.66	2357.82	2163.44	2232.21	2200.71	2147	2208.94	2233.25	2245.14	2466.6	2254.24	2316.96	2273.07	2336.56	2282.21	2123.04	2273.01	2310.04	2481.89	2289.66	2437.22	2363.97	2500.43	2314.25	2582.59	2289.74	2395.15	2443.67	2419.25	2609.09	2398.25	2222.37	2498.48	2448.08	2453.52	2424.17	2548	2324.06	2534.74	2420.05	2272.22	2250.82	2259.6	2719.91	2551.12	2427.79
	2286.13	2192.69	2276.43	2259.9	2358.83	2164	2233.04	2201.26	2147.55	2209.39	2233.93	2245.72	2467.98	2254.88	2317.33	2273.82	2337.66	2282.75	2123.55	2273.89	2310.62	2482.98	2290.57	2438.02	2364.9	2501.74	2315.18	2583.89	2290.43	2396.03	2444.88	2420.09	2610.39	2399.54	2223.19	2499.56	2448.77	2455.06	2425.66	2549.08	2325.02	2535.89	2421.33	2273.23	2251.38	2260.37	2721.77	2552.55	2429.15
	2286.6	2193.32	2277.43	2260.13	2359.83	2164.56	2233.87	2201.81	2148.09	2209.83	2234.62	2246.3	2469.35	2255.53	2317.7	2274.56	2338.76	2283.3	2124.07	2274.77	2311.2	2484.06	2291.49	2438.82	2365.83	2503.06	2316.12	2585.2	2291.11	2396.92	2446.09	2420.93	2611.68	2400.82	2224.02	2500.63	2449.46	2456.61	2427.14	2550.16	2325.97	2537.03	2422.61	2274.23	2251.94	2261.14	2723.62	2553.97	2430.51
	2287.08	2193.96	2278.44	2260.35	2360.84	2165.12	2234.7	2202.37	2148.64	2210.27	2235.31	2246.88	2470.73	2256.17	2318.07	2275.31	2339.86	2283.85	2124.59	2275.65	2311.77	2485.14	2292.4	2439.63	2366.77	2504.38	2317.05	2586.5	2291.79	2397.8	2447.3	2421.77	2612.98	2402.11	2224.85	2501.7	2450.14	2458.16	2428.63	2551.24	2326.92	2538.18	2423.89	2275.24	2252.5	2261.91	2725.47	2555.4	2431.87
	2287.55	2194.6	2279.45	2260.58	2361.84	2165.68	2235.53	2202.93	2149.19	2210.7	2236	2247.47	2472.11	2256.81	2318.44	2276.05	2340.96	2284.4	2125.1	2276.52	2312.35	2486.23	2293.31	2440.43	2367.71	2505.7	2317.98	2587.8	2292.46	2398.68	2448.51	2422.61	2614.28	2403.39	2225.68	2502.77	2450.83	2459.72	2430.11	2552.32	2327.87	2539.32	2425.16	2276.24	2253.05	2262.68	2727.32	2556.82	2433.23
	2288.02	2195.23	2280.47	2260.81	2362.84	2166.24	2236.37	2203.49	2149.73	2211.13	2236.69	2248.06	2473.49	2257.46	2318.81	2276.8	2342.07	2284.94	2125.62	2277.4	2312.92	2487.31	2294.22	2441.23	2368.64	2507.02	2318.92	2589.11	2293.13	2399.56	2449.72	2423.44	2615.59	2404.67	2226.51	2503.84	2451.52	2461.27	2431.6	2553.4	2328.82	2540.46	2426.44	2277.25	2253.61	2263.45	2729.17	2558.24	2434.58
	2288.49	2195.87	2281.48	2261.03	2363.84	2166.8	2237.21	2204.06	2150.28	2211.56	2237.38	2248.65	2474.87	2258.11	2319.18	2277.54	2343.17	2285.49	2126.14	2278.27	2313.5	2488.39	2295.13	2442.03	2369.58	2508.34	2319.85	2590.41	2293.79	2400.43	2450.92	2424.28	2616.89	2405.95	2227.35	2504.91	2452.21	2462.83	2433.08	2554.48	2329.77	2541.6	2427.72	2278.25	2254.16	2264.22	2731.02	2559.65	2435.94
	2288.96	2196.5	2282.5	2261.25	2364.84	2167.35	2238.06	2204.63	2150.83	2211.98	2238.07	2249.24	2476.24	2258.76	2319.55	2278.29	2344.28	2286.04	2126.66	2279.15	2314.07	2489.47	2296.04	2442.83	2370.53	2509.66	2320.78	2591.72	2294.45	2401.31	2452.12	2425.12	2618.2	2407.23	2228.18	2505.98	2452.9	2464.39	2434.56	2555.55	2330.72	2542.73	2429	2279.25	2254.7	2264.99	2732.86	2561.07	2437.29
	2289.43	2197.13	2283.51	2261.47	2365.84	2167.91	2238.91	2205.2	2151.38	2212.4	2238.77	2249.83	2477.62	2259.41	2319.92	2279.03	2345.39	2286.58	2127.18	2280.02	2314.64	2490.55	2296.94	2443.63	2371.47	2510.99	2321.7	2593.03	2295.11	2402.18	2453.32	2425.96	2619.51	2408.51	2229.01	2507.04	2453.59	2465.95	2436.05	2556.63	2331.67	2543.86	2430.27	2280.26	2255.25	2265.75	2734.7	2562.48	2438.63
	2289.9	2197.77	2284.53	2261.69	2366.83	2168.46	2239.77	2205.78	2151.92	2212.81	2239.46	2250.43	2479.01	2260.06	2320.29	2279.78	2346.51	2287.13	2127.71	2280.89	2315.21	2491.63	2297.85	2444.43	2372.41	2512.31	2322.63	2594.34	2295.76	2403.05	2454.52	2426.8	2620.83	2409.79	2229.84	2508.11	2454.28	2467.51	2437.53	2557.7	2332.62	2544.99	2431.55	2281.26	2255.79	2266.52	2736.53	2563.88	2439.98
	2290.37	2198.4	2285.55	2261.91	2367.82	2169.01	2240.63	2206.36	2152.47	2213.22	2240.16	2251.03	2480.39	2260.71	2320.65	2280.53	2347.62	2287.67	2128.23	2281.75	2315.79	2492.71	2298.75	2445.23	2373.36	2513.63	2323.56	2595.64	2296.41	2403.92	2455.72	2427.64	2622.14	2411.06	2230.67	2509.17	2454.96	2469.08	2439.01	2558.77	2333.56	2546.12	2432.83	2282.26	2256.33	2267.29	2738.37	2565.29	2441.32
	2290.84	2199.03	2286.57	2262.13	2368.81	2169.57	2241.49	2206.95	2153.01	2213.62	2240.86	2251.63	2481.77	2261.36	2321.02	2281.28	2348.74	2288.22	2128.75	2282.62	2316.36	2493.79	2299.65	2446.03	2374.3	2514.96	2324.48	2596.95	2297.05	2404.78	2456.91	2428.48	2623.46	2412.34	2231.51	2510.23	2455.65	2470.65	2440.49	2559.84	2334.51	2547.25	2434.11	2283.26	2256.87	2268.05	2740.2	2566.69	2442.66
	2291.31	2199.66	2287.6	2262.34	2369.8	2170.12	2242.36	2207.54	2153.56	2214.02	2241.56	2252.24	2483.15	2262.02	2321.39	2282.03	2349.85	2288.76	2129.28	2283.49	2316.93	2494.87	2300.56	2446.83	2375.25	2516.29	2325.4	2598.27	2297.69	2405.65	2458.1	2429.32	2624.78	2413.61	2232.34	2511.29	2456.34	2472.22	2441.97	2560.91	2335.45	2548.37	2435.39	2284.26	2257.4	2268.82	2742.02	2568.09	2444
	2291.77	2200.29	2288.62	2262.56	2370.78	2170.67	2243.23	2208.13	2154.1	2214.41	2242.26	2252.84	2484.53	2262.67	2321.75	2282.78	2350.97	2289.31	2129.8	2284.35	2317.5	2495.95	2301.45	2447.62	2376.2	2517.61	2326.32	2599.58	2298.32	2406.51	2459.3	2430.16	2626.1	2414.88	2233.18	2512.35	2457.02	2473.79	2443.45	2561.97	2336.4	2549.49	2436.66	2285.25	2257.93	2269.58	2743.85	2569.49	2445.34
	2292.24	2200.92	2289.65	2262.77	2371.76	2171.21	2244.11	2208.72	2154.65	2214.8	2242.96	2253.45	2485.91	2263.33	2322.12	2283.53	2352.1	2289.85	2130.33	2285.21	2318.07	2497.03	2302.35	2448.42	2377.15	2518.94	2327.24	2600.89	2298.95	2407.37	2460.48	2431	2627.42	2416.15	2234.01	2513.4	2457.71	2475.37	2444.93	2563.03	2337.34	2550.6	2437.94	2286.25	2258.46	2270.34	2745.67	2570.88	2446.67
	2292.71	2201.55	2290.67	2262.98	2372.74	2171.76	2244.99	2209.32	2155.19	2215.18	2243.66	2254.06	2487.3	2263.99	2322.48	2284.28	2353.22	2290.4	2130.86	2286.07	2318.64	2498.1	2303.25	2449.22	2378.1	2520.27	2328.16	2602.2	2299.58	2408.22	2461.67	2431.84	2628.75	2417.42	2234.84	2514.46	2458.39	2476.94	2446.4	2564.09	2338.28	2551.72	2439.22	2287.25	2258.98	2271.11	2747.49	2572.27	2448
	2293.17	2202.18	2291.7	2263.19	2373.72	2172.31	2245.88	2209.92	2155.74	2215.56	2244.37	2254.68	2488.68	2264.65	2322.85	2285.03	2354.34	2290.94	2131.39	2286.93	2319.2	2499.18	2304.14	2450.01	2379.06	2521.59	2329.08	2603.52	2300.2	2409.08	2462.86	2432.68	2630.08	2418.69	2235.68	2515.51	2459.08	2478.52	2447.88	2565.15	2339.22	2552.83	2440.5	2288.24	2259.51	2271.87	2749.3	2573.66	2449.33
	2293.64	2202.81	2292.73	2263.4	2374.69	2172.85	2246.76	2210.53	2156.28	2215.93	2245.08	2255.3	2490.07	2265.31	2323.21	2285.78	2355.47	2291.48	2131.91	2287.79	2319.77	2500.25	2305.04	2450.81	2380.01	2522.92	2330	2604.83	2300.81	2409.93	2464.04	2433.51	2631.41	2419.95	2236.52	2516.56	2459.76	2480.1	2449.36	2566.21	2340.16	2553.94	2441.78	2289.24	2260.02	2272.63	2751.11	2575.04	2450.66
	2294.1	2203.43	2293.76	2263.6	2375.66	2173.39	2247.66	2211.14	2156.83	2216.3	2245.78	2255.91	2491.45	2265.98	2323.58	2286.53	2356.6	2292.02	2132.44	2288.64	2320.34	2501.33	2305.93	2451.6	2380.97	2524.25	2330.91	2606.15	2301.42	2410.79	2465.22	2434.35	2632.74	2421.22	2237.35	2517.61	2460.45	2481.69	2450.83	2567.26	2341.1	2555.04	2443.05	2290.23	2260.54	2273.39	2752.92	2576.42	2451.98
	2294.56	2204.06	2294.79	2263.81	2376.63	2173.93	2248.56	2211.75	2157.37	2216.66	2246.49	2256.54	2492.83	2266.64	2323.94	2287.28	2357.73	2292.57	2132.97	2289.5	2320.9	2502.4	2306.82	2452.39	2381.92	2525.58	2331.82	2607.47	2302.03	2411.64	2466.4	2435.19	2634.07	2422.48	2238.19	2518.66	2461.13	2483.27	2452.3	2568.32	2342.03	2556.15	2444.33	2291.22	2261.05	2274.15	2754.73	2577.8	2453.3
	2295.03	2204.68	2295.82	2264.01	2377.6	2174.48	2249.46	2212.37	2157.91	2217.02	2247.2	2257.16	2494.22	2267.3	2324.31	2288.04	2358.87	2293.11	2133.51	2290.35	2321.47	2503.47	2307.71	2453.19	2382.88	2526.91	2332.73	2608.78	2302.63	2412.49	2467.58	2436.03	2635.41	2423.74	2239.02	2519.7	2461.81	2484.86	2453.78	2569.36	2342.97	2557.24	2445.61	2292.22	2261.56	2274.91	2756.53	2579.18	2454.62
	2295.49	2205.31	2296.85	2264.22	2378.56	2175.01	2250.36	2212.99	2158.46	2217.37	2247.92	2257.79	2495.6	2267.97	2324.67	2288.79	2360	2293.65	2134.04	2291.2	2322.03	2504.54	2308.59	2453.98	2383.84	2528.24	2333.64	2610.1	2303.23	2413.33	2468.75	2436.86	2636.75	2425	2239.86	2520.75	2462.49	2486.45	2455.25	2570.41	2343.9	2558.34	2446.89	2293.21	2262.07	2275.67	2758.32	2580.55	2455.93
	2295.95	2205.93	2297.89	2264.42	2379.52	2175.55	2251.27	2213.61	2159	2217.72	2248.63	2258.42	2496.99	2268.64	2325.03	2289.55	2361.14	2294.19	2134.57	2292.05	2322.6	2505.61	2309.48	2454.77	2384.8	2529.57	2334.55	2611.42	2303.82	2414.18	2469.93	2437.7	2638.09	2426.25	2240.7	2521.79	2463.18	2488.04	2456.72	2571.46	2344.83	2559.43	2448.17	2294.2	2262.57	2276.42	2760.12	2581.92	2457.24
	2296.41	2206.56	2298.92	2264.62	2380.48	2176.09	2252.19	2214.23	2159.54	2218.06	2249.35	2259.05	2498.37	2269.31	2325.4	2290.3	2362.28	2294.73	2135.1	2292.9	2323.16	2506.68	2310.36	2455.56	2385.76	2530.9	2335.46	2612.74	2304.41	2415.02	2471.1	2438.53	2639.43	2427.51	2241.53	2522.84	2463.86	2489.63	2458.19	2572.5	2345.77	2560.52	2449.44	2295.18	2263.07	2277.18	2761.91	2583.28	2458.55
	2296.87	2207.18	2299.96	2264.81	2381.43	2176.62	2253.11	2214.86	2160.08	2218.4	2250.06	2259.68	2499.76	2269.98	2325.76	2291.06	2363.42	2295.27	2135.64	2293.75	2323.72	2507.75	2311.24	2456.35	2386.73	2532.24	2336.36	2614.07	2304.99	2415.86	2472.27	2439.37	2640.77	2428.76	2242.37	2523.88	2464.54	2491.23	2459.65	2573.54	2346.7	2561.61	2450.72	2296.17	2263.57	2277.94	2763.69	2584.64	2459.86
	2297.33	2207.8	2301	2265.01	2382.38	2177.16	2254.03	2215.5	2160.62	2218.73	2250.78	2260.32	2501.14	2270.65	2326.13	2291.81	2364.56	2295.81	2136.17	2294.6	2324.29	2508.82	2312.12	2457.14	2387.69	2533.57	2337.27	2615.39	2305.57	2416.7	2473.43	2440.2	2642.12	2430.01	2243.21	2524.91	2465.22	2492.83	2461.12	2574.58	2347.62	2562.7	2452	2297.16	2264.06	2278.7	2765.47	2586	2461.16
	2297.79	2208.42	2302.04	2265.2	2383.33	2177.69	2254.95	2216.13	2161.17	2219.06	2251.5	2260.96	2502.53	2271.32	2326.49	2292.57	2365.7	2296.34	2136.71	2295.44	2324.85	2509.89	2313	2457.93	2388.66	2534.9	2338.17	2616.71	2306.14	2417.54	2474.6	2441.04	2643.46	2431.26	2244.05	2525.95	2465.9	2494.42	2462.59	2575.62	2348.55	2563.78	2453.27	2298.14	2264.55	2279.45	2767.25	2587.36	2462.46
	2298.24	2209.04	2303.07	2265.4	2384.28	2178.22	2255.88	2216.77	2161.71	2219.38	2252.22	2261.6	2503.91	2271.99	2326.85	2293.33	2366.85	2296.88	2137.24	2296.28	2325.41	2510.95	2313.88	2458.72	2389.62	2536.23	2339.07	2618.04	2306.71	2418.37	2475.76	2441.87	2644.81	2432.5	2244.88	2526.99	2466.58	2496.02	2464.05	2576.65	2349.48	2564.85	2454.55	2299.12	2265.04	2280.21	2769.02	2588.71	2463.76
	2298.7	2209.66	2304.11	2265.59	2385.22	2178.75	2256.82	2217.41	2162.25	2219.7	2252.94	2262.24	2505.3	2272.67	2327.22	2294.09	2368	2297.42	2137.78	2297.13	2325.97	2512.02	2314.75	2459.51	2390.59	2537.56	2339.97	2619.36	2307.27	2419.21	2476.93	2442.7	2646.16	2433.75	2245.72	2528.02	2467.26	2497.62	2465.51	2577.68	2350.4	2565.93	2455.83	2300.11	2265.52	2280.96	2770.79	2590.06	2465.05
	2299.16	2210.28	2305.16	2265.78	2386.16	2179.28	2257.76	2218.05	2162.79	2220.01	2253.67	2262.88	2506.68	2273.34	2327.58	2294.85	2369.15	2297.95	2138.31	2297.97	2326.53	2513.08	2315.62	2460.3	2391.56	2538.9	2340.87	2620.69	2307.83	2420.04	2478.09	2443.53	2647.51	2434.99	2246.56	2529.05	2467.94	2499.23	2466.97	2578.71	2351.33	2567	2457.1	2301.09	2266	2281.71	2772.55	2591.4	2466.35
	2299.61	2210.9	2306.2	2265.97	2387.1	2179.81	2258.7	2218.7	2163.33	2220.32	2254.39	2263.53	2508.07	2274.02	2327.94	2295.61	2370.3	2298.49	2138.85	2298.8	2327.09	2514.15	2316.5	2461.09	2392.53	2540.23	2341.76	2622.01	2308.38	2420.87	2479.25	2444.36	2648.86	2436.23	2247.4	2530.09	2468.61	2500.83	2468.43	2579.74	2352.25	2568.07	2458.38	2302.07	2266.48	2282.47	2774.31	2592.74	2467.63
	2300.07	2211.52	2307.24	2266.15	2388.04	2180.34	2259.65	2219.35	2163.86	2220.63	2255.12	2264.18	2509.45	2274.69	2328.31	2296.37	2371.45	2299.02	2139.38	2299.64	2327.65	2515.21	2317.37	2461.88	2393.5	2541.56	2342.66	2623.34	2308.93	2421.7	2480.4	2445.19	2650.21	2437.46	2248.23	2531.11	2469.29	2502.43	2469.89	2580.76	2353.17	2569.13	2459.66	2303.05	2266.95	2283.22	2776.07	2594.08	2468.92
	2300.52	2212.14	2308.28	2266.34	2388.97	2180.86	2260.6	2220.01	2164.4	2220.93	2255.84	2264.83	2510.84	2275.37	2328.67	2297.13	2372.61	2299.55	2139.92	2300.48	2328.2	2516.27	2318.23	2462.67	2394.47	2542.9	2343.55	2624.67	2309.48	2422.53	2481.56	2446.02	2651.57	2438.7	2249.07	2532.14	2469.97	2504.04	2471.35	2581.79	2354.09	2570.2	2460.93	2304.02	2267.42	2283.97	2777.82	2595.42	2470.2
	2300.97	2212.75	2309.33	2266.52	2389.9	2181.39	2261.56	2220.66	2164.94	2221.22	2256.57	2265.48	2512.22	2276.05	2329.04	2297.89	2373.77	2300.08	2140.46	2301.31	2328.76	2517.33	2319.1	2463.46	2395.45	2544.23	2344.44	2626	2310.02	2423.35	2482.71	2446.85	2652.92	2439.93	2249.91	2533.17	2470.65	2505.65	2472.8	2582.81	2355	2571.26	2462.21	2305	2267.89	2284.72	2779.56	2596.75	2471.48
	2301.42	2213.37	2310.37	2266.7	2390.82	2181.91	2262.51	2221.32	2165.48	2221.51	2257.3	2266.14	2513.6	2276.73	2329.4	2298.65	2374.93	2300.61	2141	2302.15	2329.32	2518.39	2319.97	2464.25	2396.42	2545.56	2345.33	2627.33	2310.55	2424.17	2483.86	2447.68	2654.28	2441.16	2250.74	2534.19	2471.32	2507.26	2474.25	2583.83	2355.92	2572.31	2463.48	2305.97	2268.36	2285.47	2781.3	2598.08	2472.76
	2301.88	2213.98	2311.42	2266.88	2391.74	2182.43	2263.48	2221.99	2166.02	2221.8	2258.04	2266.79	2514.99	2277.41	2329.76	2299.42	2376.09	2301.14	2141.54	2302.98	2329.87	2519.44	2320.83	2465.04	2397.4	2546.89	2346.22	2628.66	2311.08	2425	2485.01	2448.5	2655.63	2442.38	2251.58	2535.22	2472	2508.87	2475.71	2584.84	2356.83	2573.36	2464.75	2306.94	2268.82	2286.22	2783.04	2599.41	2474.03
	2302.33	2214.6	2312.46	2267.06	2392.66	2182.95	2264.45	2222.65	2166.55	2222.08	2258.77	2267.45	2516.37	2278.09	2330.13	2300.18	2377.25	2301.67	2142.07	2303.81	2330.43	2520.5	2321.69	2465.83	2398.37	2548.23	2347.11	2629.99	2311.61	2425.82	2486.16	2449.33	2656.99	2443.61	2252.42	2536.24	2472.67	2510.48	2477.16	2585.85	2357.74	2574.41	2466.03	2307.91	2269.27	2286.97	2784.77	2600.73	2475.3
	2302.77	2215.21	2313.51	2267.24	2393.58	2183.47	2265.42	2223.32	2167.09	2222.36	2259.5	2268.11	2517.75	2278.77	2330.49	2300.94	2378.42	2302.2	2142.61	2304.64	2330.98	2521.56	2322.55	2466.62	2399.35	2549.56	2348	2631.33	2312.13	2426.63	2487.31	2450.15	2658.35	2444.83	2253.25	2537.26	2473.35	2512.09	2478.6	2586.86	2358.65	2575.46	2467.3	2308.88	2269.73	2287.72	2786.49	2602.05	2476.56
	2303.22	2215.83	2314.56	2267.41	2394.5	2183.99	2266.39	2223.99	2167.63	2222.63	2260.24	2268.78	2519.14	2279.45	2330.86	2301.71	2379.58	2302.73	2143.15	2305.47	2331.54	2522.61	2323.41	2467.41	2400.33	2550.89	2348.88	2632.66	2312.64	2427.45	2488.45	2450.98	2659.71	2446.05	2254.09	2538.27	2474.03	2513.7	2480.05	2587.87	2359.56	2576.5	2468.57	2309.85	2270.18	2288.47	2788.21	2603.37	2477.83
	2303.67	2216.44	2315.61	2267.59	2395.41	2184.5	2267.37	2224.66	2168.16	2222.9	2260.98	2269.44	2520.52	2280.14	2331.22	2302.47	2380.75	2303.26	2143.69	2306.29	2332.09	2523.66	2324.26	2468.2	2401.31	2552.23	2349.77	2633.99	2313.16	2428.26	2489.59	2451.8	2661.07	2447.26	2254.93	2539.29	2474.7	2515.31	2481.49	2588.88	2360.47	2577.54	2469.85	2310.82	2270.63	2289.22	2789.92	2604.68	2479.09
	2304.12	2217.05	2316.66	2267.76	2396.31	2185.02	2268.36	2225.34	2168.7	2223.17	2261.71	2270.11	2521.9	2280.82	2331.59	2303.24	2381.92	2303.78	2144.23	2307.12	2332.64	2524.72	2325.12	2468.99	2402.29	2553.56	2350.65	2635.33	2313.66	2429.08	2490.73	2452.62	2662.43	2448.48	2255.76	2540.3	2475.38	2516.92	2482.93	2589.88	2361.37	2578.58	2471.12	2311.78	2271.07	2289.96	2791.63	2605.99	2480.34
	2304.56	2217.67	2317.71	2267.93	2397.22	2185.53	2269.34	2226.02	2169.23	2223.43	2262.45	2270.78	2523.28	2281.51	2331.95	2304.01	2383.09	2304.3	2144.77	2307.94	2333.19	2525.77	2325.97	2469.78	2403.28	2554.89	2351.53	2636.67	2314.16	2429.89	2491.87	2453.44	2663.79	2449.69	2256.6	2541.32	2476.05	2518.54	2484.37	2590.88	2362.28	2579.61	2472.39	2312.75	2271.51	2290.71	2793.34	2607.29	2481.59
	2305.01	2218.28	2318.76	2268.1	2398.12	2186.04	2270.34	2226.7	2169.77	2223.68	2263.2	2271.45	2524.66	2282.19	2332.32	2304.78	2384.27	2304.83	2145.31	2308.76	2333.74	2526.82	2326.82	2470.57	2404.26	2556.23	2352.41	2638	2314.66	2430.7	2493.01	2454.26	2665.15	2450.89	2257.43	2542.33	2476.72	2520.15	2485.81	2591.88	2363.18	2580.64	2473.66	2313.71	2271.95	2291.45	2795.03	2608.6	2482.84
	2305.45	2218.89	2319.81	2268.26	2399.02	2186.56	2271.33	2227.39	2170.3	2223.94	2263.94	2272.12	2526.04	2282.88	2332.69	2305.54	2385.44	2305.35	2145.85	2309.59	2334.29	2527.86	2327.67	2471.36	2405.24	2557.56	2353.29	2639.34	2315.15	2431.51	2494.15	2455.08	2666.51	2452.1	2258.27	2543.34	2477.4	2521.77	2487.25	2592.88	2364.08	2581.66	2474.93	2314.67	2272.38	2292.2	2796.72	2609.9	2484.09
	2305.89	2219.5	2320.86	2268.43	2399.92	2187.06	2272.33	2228.08	2170.83	2224.18	2264.68	2272.79	2527.42	2283.57	2333.05	2306.31	2386.62	2305.87	2146.39	2310.41	2334.84	2528.91	2328.52	2472.15	2406.23	2558.89	2354.16	2640.68	2315.64	2432.31	2495.28	2455.89	2667.87	2453.3	2259.1	2544.34	2478.07	2523.38	2488.68	2593.87	2364.97	2582.69	2476.2	2315.63	2272.81	2292.94	2798.41	2611.19	2485.33
	2306.34	2220.11	2321.91	2268.59	2400.81	2187.57	2273.34	2228.77	2171.37	2224.43	2265.43	2273.47	2528.8	2284.26	2333.42	2307.08	2387.8	2306.39	2146.93	2311.23	2335.39	2529.96	2329.37	2472.94	2407.22	2560.22	2355.04	2642.02	2316.12	2433.12	2496.41	2456.71	2669.24	2454.5	2259.94	2545.35	2478.75	2525	2490.11	2594.86	2365.87	2583.7	2477.47	2316.58	2273.24	2293.69	2800.09	2612.48	2486.57
	2306.78	2220.72	2322.97	2268.75	2401.7	2188.08	2274.34	2229.46	2171.9	2224.67	2266.17	2274.14	2530.17	2284.94	2333.79	2307.85	2388.98	2306.91	2147.47	2312.04	2335.94	2531	2330.21	2473.73	2408.2	2561.56	2355.91	2643.36	2316.6	2433.92	2497.54	2457.52	2670.6	2455.69	2260.77	2546.35	2479.42	2526.62	2491.54	2595.85	2366.76	2584.72	2478.73	2317.54	2273.66	2294.43	2801.76	2613.77	2487.81
	2307.22	2221.33	2324.02	2268.91	2402.58	2188.58	2275.36	2230.15	2172.43	2224.9	2266.92	2274.82	2531.55	2285.63	2334.16	2308.63	2390.16	2307.42	2148.01	2312.86	2336.49	2532.04	2331.05	2474.52	2409.19	2562.89	2356.78	2644.7	2317.07	2434.72	2498.67	2458.34	2671.96	2456.88	2261.6	2547.36	2480.09	2528.23	2492.96	2596.84	2367.65	2585.73	2480	2318.49	2274.08	2295.17	2803.43	2615.06	2489.04
	2307.66	2221.94	2325.07	2269.06	2403.47	2189.09	2276.37	2230.85	2172.96	2225.14	2267.67	2275.5	2532.93	2286.32	2334.53	2309.4	2391.34	2307.94	2148.54	2313.68	2337.03	2533.09	2331.89	2475.31	2410.18	2564.22	2357.65	2646.04	2317.54	2435.52	2499.8	2459.15	2673.33	2458.07	2262.44	2548.36	2480.76	2529.85	2494.39	2597.82	2368.54	2586.74	2481.27	2319.44	2274.49	2295.91	2805.09	2616.34	2490.27
	2308.09	2222.55	2326.13	2269.22	2404.35	2189.59	2277.39	2231.55	2173.49	2225.36	2268.42	2276.18	2534.3	2287.01	2334.89	2310.17	2392.53	2308.45	2149.08	2314.49	2337.58	2534.13	2332.73	2476.11	2411.17	2565.55	2358.52	2647.39	2318	2436.32	2500.93	2459.96	2674.69	2459.25	2263.27	2549.36	2481.44	2531.46	2495.81	2598.8	2369.43	2587.74	2482.53	2320.39	2274.91	2296.66	2806.75	2617.62	2491.49
	2308.53	2223.16	2327.18	2269.37	2405.22	2190.09	2278.41	2232.25	2174.02	2225.59	2269.17	2276.86	2535.68	2287.7	2335.26	2310.94	2393.72	2308.97	2149.62	2315.3	2338.12	2535.16	2333.57	2476.9	2412.16	2566.88	2359.39	2648.73	2318.46	2437.11	2502.05	2460.76	2676.05	2460.44	2264.1	2550.35	2482.11	2533.08	2497.23	2599.78	2370.31	2588.75	2483.8	2321.34	2275.31	2297.4	2808.4	2618.9	2492.71
	2308.97	2223.76	2328.24	2269.52	2406.1	2190.59	2279.44	2232.96	2174.55	2225.81	2269.92	2277.55	2537.05	2288.4	2335.63	2311.72	2394.91	2309.48	2150.16	2316.11	2338.67	2536.2	2334.4	2477.69	2413.16	2568.21	2360.26	2650.07	2318.91	2437.91	2503.17	2461.57	2677.41	2461.61	2264.93	2551.35	2482.78	2534.7	2498.64	2600.76	2371.2	2589.74	2485.06	2322.28	2275.72	2298.14	2810.04	2620.17	2493.93
	2309.4	2224.37	2329.29	2269.67	2406.97	2191.09	2280.47	2233.67	2175.08	2226.03	2270.68	2278.23	2538.42	2289.09	2336	2312.49	2396.1	2309.99	2150.7	2316.92	2339.21	2537.24	2335.24	2478.49	2414.15	2569.54	2361.13	2651.42	2319.36	2438.7	2504.3	2462.38	2678.78	2462.79	2265.76	2552.34	2483.45	2536.31	2500.06	2601.73	2372.08	2590.74	2486.33	2323.23	2276.12	2298.88	2811.67	2621.44	2495.14
	2309.84	2224.98	2330.35	2269.82	2407.83	2191.59	2281.51	2234.38	2175.61	2226.24	2271.43	2278.92	2539.79	2289.78	2336.38	2313.27	2397.29	2310.5	2151.24	2317.73	2339.75	2538.27	2336.07	2479.28	2415.14	2570.87	2361.99	2652.77	2319.81	2439.49	2505.42	2463.18	2680.14	2463.96	2266.59	2553.33	2484.13	2537.93	2501.47	2602.7	2372.96	2591.73	2487.59	2324.17	2276.52	2299.61	2813.3	2622.7	2496.35
	2310.27	2225.59	2331.4	2269.96	2408.7	2192.08	2282.55	2235.09	2176.14	2226.45	2272.19	2279.61	2541.16	2290.47	2336.75	2314.04	2398.48	2311	2151.78	2318.54	2340.3	2539.31	2336.9	2480.08	2416.14	2572.2	2362.85	2654.11	2320.25	2440.28	2506.53	2463.98	2681.5	2465.13	2267.42	2554.32	2484.8	2539.54	2502.88	2603.67	2373.83	2592.72	2488.85	2325.11	2276.91	2300.35	2814.92	2623.97	2497.56
	2310.7	2226.19	2332.46	2270.1	2409.56	2192.58	2283.59	2235.8	2176.67	2226.65	2272.95	2280.3	2542.53	2291.17	2337.12	2314.82	2399.68	2311.51	2152.32	2319.35	2340.84	2540.34	2337.73	2480.88	2417.14	2573.53	2363.71	2655.46	2320.68	2441.07	2507.65	2464.78	2682.86	2466.29	2268.25	2555.31	2485.47	2541.16	2504.28	2604.63	2374.71	2593.7	2490.11	2326.04	2277.3	2301.09	2816.54	2625.23	2498.76
	2311.13	2226.8	2333.52	2270.24	2410.42	2193.07	2284.64	2236.52	2177.19	2226.86	2273.71	2280.99	2543.9	2291.86	2337.49	2315.6	2400.88	2312.01	2152.86	2320.15	2341.38	2541.37	2338.55	2481.67	2418.13	2574.86	2364.57	2656.81	2321.11	2441.86	2508.77	2465.58	2684.22	2467.45	2269.08	2556.3	2486.14	2542.77	2505.69	2605.6	2375.58	2594.68	2491.37	2326.98	2277.69	2301.83	2818.15	2626.48	2499.96
	2311.56	2227.4	2334.57	2270.38	2411.27	2193.56	2285.69	2237.24	2177.72	2227.05	2274.47	2281.68	2545.27	2292.56	2337.87	2316.38	2402.07	2312.52	2153.39	2320.96	2341.92	2542.4	2339.38	2482.47	2419.13	2576.19	2365.43	2658.16	2321.54	2442.64	2509.88	2466.38	2685.59	2468.61	2269.91	2557.28	2486.81	2544.39	2507.09	2606.56	2376.45	2595.66	2492.63	2327.91	2278.07	2302.56	2819.75	2627.73	2501.16
	2311.99	2228.01	2335.63	2270.52	2412.12	2194.05	2286.75	2237.96	2178.25	2227.25	2275.23	2282.38	2546.63	2293.25	2338.24	2317.16	2403.28	2313.02	2153.93	2321.76	2342.45	2543.42	2340.2	2483.27	2420.13	2577.51	2366.29	2659.51	2321.96	2443.42	2510.99	2467.17	2686.95	2469.76	2270.73	2558.26	2487.48	2546	2508.48	2607.51	2377.32	2596.63	2493.89	2328.84	2278.45	2303.3	2821.34	2628.98	2502.35
	2312.42	2228.61	2336.69	2270.65	2412.97	2194.54	2287.8	2238.69	2178.77	2227.44	2276	2283.07	2548	2293.94	2338.62	2317.94	2404.48	2313.52	2154.47	2322.57	2342.99	2544.45	2341.02	2484.07	2421.13	2578.84	2367.15	2660.86	2322.37	2444.2	2512.1	2467.96	2688.31	2470.91	2271.56	2559.25	2488.15	2547.62	2509.88	2608.47	2378.18	2597.6	2495.15	2329.77	2278.83	2304.03	2822.93	2630.23	2503.53
	2312.84	2229.22	2337.75	2270.78	2413.81	2195.02	2288.87	2239.41	2179.3	2227.63	2276.76	2283.77	2549.36	2294.64	2338.99	2318.72	2405.68	2314.02	2155	2323.37	2343.53	2545.47	2341.84	2484.87	2422.13	2580.17	2368	2662.21	2322.78	2444.98	2513.21	2468.76	2689.66	2472.05	2272.38	2560.22	2488.82	2549.23	2511.27	2609.42	2379.04	2598.56	2496.4	2330.7	2279.2	2304.77	2824.51	2631.47	2504.72
	2313.27	2229.82	2338.8	2270.91	2414.65	2195.51	2289.93	2240.14	2179.82	2227.81	2277.53	2284.47	2550.73	2295.34	2339.37	2319.5	2406.89	2314.51	2155.54	2324.17	2344.07	2546.5	2342.66	2485.67	2423.13	2581.49	2368.86	2663.56	2323.19	2445.76	2514.32	2469.55	2691.02	2473.19	2273.21	2561.2	2489.5	2550.84	2512.66	2610.37	2379.9	2599.52	2497.66	2331.63	2279.57	2305.5	2826.08	2632.71	2505.9
	2313.69	2230.42	2339.86	2271.04	2415.49	2195.99	2291	2240.87	2180.35	2227.99	2278.29	2285.16	2552.09	2296.03	2339.75	2320.28	2408.09	2315.01	2156.08	2324.97	2344.6	2547.52	2343.47	2486.48	2424.14	2582.82	2369.71	2664.91	2323.59	2446.54	2515.43	2470.33	2692.38	2474.33	2274.03	2562.18	2490.17	2552.45	2514.04	2611.32	2380.76	2600.48	2498.91	2332.55	2279.93	2306.23	2827.64	2633.94	2507.07
	2314.11	2231.03	2340.92	2271.17	2416.33	2196.47	2292.08	2241.6	2180.87	2228.17	2279.06	2285.86	2553.45	2296.73	2340.12	2321.07	2409.3	2315.5	2156.61	2325.76	2345.14	2548.54	2344.28	2487.28	2425.14	2584.14	2370.56	2666.27	2323.98	2447.31	2516.53	2471.12	2693.74	2475.46	2274.85	2563.15	2490.84	2554.06	2515.42	2612.26	2381.62	2601.44	2500.16	2333.47	2280.29	2306.97	2829.2	2635.17	2508.24
	2314.54	2231.63	2341.98	2271.29	2417.16	2196.96	2293.16	2242.34	2181.39	2228.34	2279.83	2286.56	2554.8	2297.42	2340.5	2321.85	2410.51	2315.99	2157.15	2326.56	2345.67	2549.55	2345.1	2488.08	2426.14	2585.47	2371.41	2667.62	2324.38	2448.09	2517.63	2471.9	2695.09	2476.59	2275.67	2564.12	2491.51	2555.67	2516.8	2613.2	2382.47	2602.39	2501.41	2334.39	2280.65	2307.7	2830.75	2636.4	2509.41
	2314.96	2232.23	2343.04	2271.41	2417.99	2197.43	2294.24	2243.07	2181.91	2228.51	2280.6	2287.27	2556.16	2298.12	2340.88	2322.64	2411.73	2316.48	2157.68	2327.36	2346.2	2550.57	2345.91	2488.89	2427.15	2586.79	2372.26	2668.98	2324.76	2448.86	2518.74	2472.68	2696.45	2477.72	2276.49	2565.09	2492.18	2557.28	2518.18	2614.14	2383.32	2603.33	2502.66	2335.3	2281	2308.43	2832.29	2637.62	2510.57
	2315.37	2232.84	2344.09	2271.53	2418.81	2197.91	2295.33	2243.81	2182.44	2228.68	2281.37	2287.97	2557.52	2298.82	2341.26	2323.42	2412.94	2316.97	2158.22	2328.15	2346.74	2551.58	2346.71	2489.7	2428.16	2588.11	2373.11	2670.33	2325.14	2449.63	2519.84	2473.46	2697.8	2478.84	2277.31	2566.06	2492.85	2558.89	2519.55	2615.08	2384.17	2604.27	2503.91	2336.22	2281.35	2309.16	2833.82	2638.84	2511.73
	2315.79	2233.44	2345.15	2271.65	2419.63	2198.39	2296.41	2244.55	2182.96	2228.85	2282.15	2288.67	2558.87	2299.52	2341.65	2324.21	2414.15	2317.46	2158.75	2328.95	2347.27	2552.6	2347.52	2490.5	2429.16	2589.43	2373.95	2671.69	2325.52	2450.4	2520.94	2474.24	2699.15	2479.95	2278.13	2567.02	2493.52	2560.49	2520.92	2616.01	2385.01	2605.21	2505.16	2337.13	2281.7	2309.89	2835.35	2640.06	2512.89
	2316.21	2234.04	2346.21	2271.76	2420.45	2198.86	2297.51	2245.29	2183.48	2229.01	2282.92	2289.38	2560.22	2300.21	2342.03	2325	2415.37	2317.94	2159.28	2329.74	2347.8	2553.61	2348.32	2491.31	2430.17	2590.75	2374.8	2673.05	2325.89	2451.17	2522.03	2475.02	2700.5	2481.07	2278.95	2567.99	2494.19	2562.1	2522.28	2616.94	2385.85	2606.15	2506.41	2338.04	2282.04	2310.62	2836.86	2641.27	2514.04
	2316.63	2234.64	2347.27	2271.88	2421.26	2199.34	2298.61	2246.04	2184	2229.16	2283.7	2290.08	2561.57	2300.91	2342.41	2325.78	2416.59	2318.42	2159.81	2330.53	2348.33	2554.62	2349.12	2492.12	2431.18	2592.07	2375.64	2674.4	2326.26	2451.93	2523.13	2475.79	2701.85	2482.17	2279.76	2568.95	2494.86	2563.7	2523.65	2617.87	2386.69	2607.08	2507.66	2338.94	2282.37	2311.35	2838.37	2642.48	2515.19
	2317.04	2235.24	2348.33	2271.99	2422.07	2199.81	2299.71	2246.78	2184.51	2229.32	2284.47	2290.79	2562.92	2301.61	2342.8	2326.57	2417.81	2318.9	2160.35	2331.32	2348.86	2555.62	2349.93	2492.93	2432.19	2593.39	2376.48	2675.76	2326.62	2452.7	2524.22	2476.56	2703.2	2483.28	2280.58	2569.91	2495.53	2565.3	2525	2618.79	2387.53	2608.01	2508.9	2339.85	2282.71	2312.08	2839.87	2643.69	2516.33
	2317.45	2235.84	2349.39	2272.1	2422.88	2200.28	2300.81	2247.53	2185.03	2229.47	2285.25	2291.5	2564.27	2302.31	2343.18	2327.36	2419.03	2319.38	2160.88	2332.11	2349.39	2556.63	2350.72	2493.75	2433.2	2594.71	2377.32	2677.12	2326.98	2453.46	2525.32	2477.33	2704.54	2484.38	2281.39	2570.87	2496.21	2566.9	2526.36	2619.72	2388.36	2608.93	2510.14	2340.75	2283.04	2312.81	2841.36	2644.89	2517.47
	2317.86	2236.45	2350.45	2272.2	2423.68	2200.75	2301.92	2248.28	2185.55	2229.62	2286.03	2292.2	2565.61	2303	2343.57	2328.15	2420.25	2319.86	2161.41	2332.9	2349.91	2557.63	2351.52	2494.56	2434.21	2596.03	2378.16	2678.48	2327.33	2454.22	2526.41	2478.1	2705.89	2485.47	2282.21	2571.82	2496.88	2568.5	2527.71	2620.64	2389.19	2609.85	2511.38	2341.65	2283.36	2313.53	2842.85	2646.09	2518.6
	2318.28	2237.05	2351.5	2272.3	2424.48	2201.22	2303.03	2249.03	2186.07	2229.77	2286.81	2292.91	2566.96	2303.7	2343.96	2328.95	2421.48	2320.33	2161.94	2333.69	2350.44	2558.63	2352.31	2495.38	2435.22	2597.34	2379	2679.84	2327.68	2454.98	2527.5	2478.86	2707.23	2486.56	2283.02	2572.78	2497.55	2570.1	2529.06	2621.55	2390.02	2610.76	2512.63	2342.54	2283.68	2314.26	2844.32	2647.29	2519.73
	2318.68	2237.65	2352.56	2272.41	2425.28	2201.68	2304.15	2249.78	2186.58	2229.91	2287.6	2293.62	2568.3	2304.4	2344.34	2329.74	2422.7	2320.81	2162.47	2334.47	2350.97	2559.63	2353.11	2496.19	2436.24	2598.66	2379.84	2681.2	2328.02	2455.74	2528.59	2479.62	2708.57	2487.64	2283.83	2573.73	2498.22	2571.69	2530.4	2622.47	2390.85	2611.67	2513.86	2343.44	2284	2314.99	2845.79	2648.48	2520.86
	2319.09	2238.25	2353.62	2272.5	2426.07	2202.15	2305.27	2250.54	2187.1	2230.05	2288.38	2294.33	2569.64	2305.1	2344.73	2330.53	2423.93	2321.28	2162.99	2335.26	2351.49	2560.63	2353.9	2497.01	2437.25	2599.97	2380.68	2682.57	2328.36	2456.49	2529.68	2480.38	2709.91	2488.72	2284.64	2574.68	2498.89	2573.29	2531.74	2623.38	2391.67	2612.58	2515.1	2344.33	2284.31	2315.71	2847.24	2649.67	2521.98
	2319.5	2238.85	2354.68	2272.6	2426.86	2202.61	2306.39	2251.3	2187.62	2230.18	2289.16	2295.04	2570.98	2305.8	2345.13	2331.32	2425.16	2321.75	2163.52	2336.04	2352.02	2561.63	2354.69	2497.83	2438.26	2601.29	2381.51	2683.93	2328.69	2457.25	2530.77	2481.14	2711.25	2489.8	2285.44	2575.63	2499.56	2574.88	2533.08	2624.28	2392.49	2613.49	2516.34	2345.22	2284.62	2316.44	2848.69	2650.85	2523.09
	2319.9	2239.45	2355.74	2272.69	2427.64	2203.07	2307.52	2252.05	2188.13	2230.32	2289.95	2295.76	2572.32	2306.49	2345.52	2332.12	2426.39	2322.21	2164.05	2336.83	2352.54	2562.62	2355.47	2498.65	2439.28	2602.6	2382.35	2685.29	2329.02	2458	2531.85	2481.89	2712.59	2490.87	2286.25	2576.58	2500.23	2576.47	2534.41	2625.19	2393.31	2614.38	2517.57	2346.1	2284.93	2317.16	2850.13	2652.04	2524.21
	2320.31	2240.05	2356.79	2272.79	2428.43	2203.53	2308.65	2252.81	2188.64	2230.45	2290.74	2296.47	2573.65	2307.19	2345.91	2332.92	2427.62	2322.68	2164.57	2337.61	2353.06	2563.61	2356.26	2499.48	2440.3	2603.91	2383.18	2686.66	2329.35	2458.75	2532.94	2482.65	2713.92	2491.93	2287.06	2577.52	2500.91	2578.06	2535.74	2626.09	2394.12	2615.28	2518.81	2346.98	2285.23	2317.88	2851.56	2653.21	2525.31
	2320.71	2240.65	2357.85	2272.87	2429.21	2203.99	2309.79	2253.58	2189.16	2230.58	2291.52	2297.18	2574.98	2307.89	2346.3	2333.71	2428.86	2323.14	2165.1	2338.39	2353.58	2564.61	2357.04	2500.3	2441.31	2605.22	2384.01	2688.02	2329.66	2459.5	2534.02	2483.4	2715.25	2493	2287.86	2578.46	2501.58	2579.64	2537.06	2626.99	2394.93	2616.17	2520.04	2347.86	2285.53	2318.61	2852.98	2654.39	2526.42
	2321.11	2241.25	2358.91	2272.96	2429.98	2204.44	2310.93	2254.34	2189.67	2230.7	2292.31	2297.9	2576.31	2308.59	2346.7	2334.51	2430.09	2323.6	2165.62	2339.17	2354.11	2565.59	2357.82	2501.13	2442.33	2606.53	2384.84	2689.39	2329.98	2460.25	2535.1	2484.14	2716.58	2494.05	2288.66	2579.4	2502.25	2581.23	2538.38	2627.89	2395.74	2617.06	2521.27	2348.74	2285.82	2319.33	2854.39	2655.56	2527.52
	2321.51	2241.84	2359.96	2273.05	2430.75	2204.9	2312.07	2255.1	2190.18	2230.83	2293.1	2298.61	2577.64	2309.28	2347.1	2335.31	2431.33	2324.06	2166.15	2339.95	2354.63	2566.58	2358.6	2501.96	2443.35	2607.84	2385.67	2690.75	2330.29	2461	2536.18	2484.89	2717.91	2495.1	2289.46	2580.34	2502.92	2582.81	2539.7	2628.78	2396.55	2617.94	2522.5	2349.62	2286.11	2320.05	2855.79	2656.73	2528.61
	2321.91	2242.44	2361.02	2273.13	2431.52	2205.35	2313.21	2255.87	2190.69	2230.95	2293.89	2299.32	2578.97	2309.98	2347.49	2336.11	2432.56	2324.51	2166.67	2340.73	2355.14	2567.57	2359.38	2502.78	2444.36	2609.14	2386.5	2692.12	2330.59	2461.74	2537.26	2485.63	2719.24	2496.15	2290.26	2581.28	2503.59	2584.39	2541.01	2629.67	2397.35	2618.82	2523.73	2350.49	2286.4	2320.77	2857.19	2657.89	2529.7
	2322.31	2243.04	2362.08	2273.21	2432.28	2205.8	2314.36	2256.64	2191.2	2231.07	2294.69	2300.04	2580.29	2310.68	2347.89	2336.91	2433.8	2324.97	2167.19	2341.51	2355.66	2568.55	2360.15	2503.62	2445.38	2610.45	2387.32	2693.48	2330.89	2462.49	2538.34	2486.37	2720.56	2497.19	2291.06	2582.21	2504.27	2585.97	2542.32	2630.56	2398.15	2619.7	2524.95	2351.36	2286.68	2321.49	2858.57	2659.05	2530.78
	2322.7	2243.64	2363.13	2273.28	2433.04	2206.26	2315.51	2257.4	2191.71	2231.18	2295.48	2300.76	2581.61	2311.38	2348.29	2337.71	2435.04	2325.42	2167.71	2342.28	2356.18	2569.53	2360.93	2504.45	2446.4	2611.75	2388.15	2694.85	2331.19	2463.23	2539.42	2487.11	2721.88	2498.23	2291.86	2583.14	2504.94	2587.54	2543.62	2631.44	2398.94	2620.57	2526.18	2352.23	2286.95	2322.21	2859.94	2660.21	2531.87
	2323.09	2244.24	2364.19	2273.36	2433.8	2206.7	2316.67	2258.17	2192.22	2231.3	2296.27	2301.47	2582.93	2312.07	2348.69	2338.51	2436.28	2325.87	2168.23	2343.06	2356.7	2570.51	2361.7	2505.28	2447.42	2613.06	2388.97	2696.22	2331.48	2463.97	2540.49	2487.84	2723.2	2499.26	2292.65	2584.07	2505.61	2589.11	2544.92	2632.32	2399.74	2621.44	2527.4	2353.09	2287.23	2322.93	2861.31	2661.36	2532.94
	2323.49	2244.84	2365.24	2273.43	2434.56	2207.15	2317.83	2258.95	2192.73	2231.41	2297.07	2302.19	2584.25	2312.77	2349.09	2339.31	2437.52	2326.32	2168.75	2343.83	2357.21	2571.48	2362.47	2506.12	2448.44	2614.36	2389.8	2697.59	2331.77	2464.71	2541.57	2488.58	2724.52	2500.28	2293.45	2585	2506.29	2590.68	2546.22	2633.2	2400.52	2622.3	2528.62	2353.95	2287.5	2323.64	2862.67	2662.51	2534.01
	2323.87	2245.44	2366.29	2273.5	2435.31	2207.6	2318.99	2259.72	2193.24	2231.51	2297.87	2302.9	2585.57	2313.46	2349.5	2340.11	2438.77	2326.76	2169.27	2344.61	2357.73	2572.46	2363.23	2506.95	2449.46	2615.66	2390.62	2698.95	2332.05	2465.44	2542.64	2489.31	2725.83	2501.3	2294.24	2585.93	2506.96	2592.25	2547.51	2634.08	2401.31	2623.16	2529.84	2354.81	2287.76	2324.36	2864.01	2663.65	2535.08
	2324.26	2246.03	2367.35	2273.57	2436.05	2208.04	2320.15	2260.49	2193.75	2231.62	2298.66	2303.62	2586.88	2314.16	2349.9	2340.91	2440.01	2327.21	2169.78	2345.38	2358.24	2573.43	2364	2507.79	2450.48	2616.95	2391.44	2700.32	2332.32	2466.18	2543.71	2490.04	2727.15	2502.32	2295.03	2586.85	2507.63	2593.81	2548.8	2634.95	2402.09	2624.02	2531.06	2355.67	2288.02	2325.07	2865.35	2664.79	2536.14
	2324.65	2246.63	2368.4	2273.64	2436.79	2208.48	2321.32	2261.27	2194.25	2231.72	2299.46	2304.34	2588.19	2314.86	2350.31	2341.71	2441.26	2327.65	2170.3	2346.15	2358.75	2574.4	2364.76	2508.63	2451.5	2618.25	2392.26	2701.69	2332.6	2466.91	2544.78	2490.76	2728.46	2503.33	2295.82	2587.77	2508.31	2595.38	2550.08	2635.82	2402.87	2624.87	2532.27	2356.52	2288.28	2325.79	2866.68	2665.93	2537.2
	2325.03	2247.23	2369.45	2273.7	2437.53	2208.93	2322.49	2262.05	2194.76	2231.83	2300.26	2305.05	2589.5	2315.55	2350.71	2342.52	2442.5	2328.09	2170.81	2346.92	2359.27	2575.36	2365.52	2509.47	2452.52	2619.54	2393.08	2703.06	2332.87	2467.64	2545.85	2491.49	2729.76	2504.34	2296.61	2588.69	2508.98	2596.93	2551.36	2636.69	2403.65	2625.72	2533.48	2357.37	2288.53	2326.5	2868	2667.07	2538.26
	2325.41	2247.83	2370.5	2273.76	2438.27	2209.36	2323.66	2262.82	2195.27	2231.93	2301.06	2305.77	2590.81	2316.24	2351.12	2343.32	2443.75	2328.53	2171.33	2347.69	2359.78	2576.33	2366.28	2510.31	2453.54	2620.84	2393.89	2704.42	2333.13	2468.37	2546.92	2492.21	2731.07	2505.34	2297.4	2589.61	2509.65	2598.49	2552.63	2637.55	2404.42	2626.56	2534.7	2358.22	2288.78	2327.21	2869.31	2668.2	2539.31
	2325.79	2248.42	2371.56	2273.82	2439	2209.8	2324.84	2263.6	2195.77	2232.02	2301.86	2306.49	2592.11	2316.94	2351.53	2344.13	2445	2328.96	2171.84	2348.45	2360.29	2577.29	2367.04	2511.15	2454.56	2622.13	2394.71	2705.79	2333.39	2469.09	2547.98	2492.93	2732.37	2506.33	2298.18	2590.52	2510.33	2600.04	2553.9	2638.41	2405.19	2627.41	2535.91	2359.06	2289.03	2327.92	2870.61	2669.32	2540.35
	2326.17	2249.02	2372.61	2273.88	2439.73	2210.24	2326.01	2264.38	2196.28	2232.12	2302.66	2307.21	2593.41	2317.63	2351.94	2344.93	2446.24	2329.4	2172.36	2349.22	2360.8	2578.25	2367.8	2512	2455.58	2623.42	2395.52	2707.16	2333.65	2469.81	2549.04	2493.64	2733.67	2507.32	2298.97	2591.43	2511	2601.59	2555.16	2639.27	2405.96	2628.24	2537.11	2359.9	2289.27	2328.63	2871.9	2670.45	2541.39
	2326.54	2249.62	2373.66	2273.93	2440.46	2210.67	2327.2	2265.16	2196.78	2232.21	2303.47	2307.92	2594.71	2318.32	2352.35	2345.74	2447.49	2329.83	2172.87	2349.98	2361.3	2579.21	2368.55	2512.85	2456.6	2624.7	2396.34	2708.53	2333.9	2470.54	2550.11	2494.36	2734.97	2508.31	2299.75	2592.34	2511.68	2603.14	2556.42	2640.13	2406.72	2629.08	2538.32	2360.74	2289.51	2329.34	2873.18	2671.57	2542.43
	2326.92	2250.22	2374.7	2273.98	2441.18	2211.11	2328.38	2265.95	2197.28	2232.31	2304.27	2308.64	2596.01	2319.02	2352.76	2346.54	2448.74	2330.26	2173.38	2350.75	2361.81	2580.17	2369.3	2513.69	2457.62	2625.99	2397.15	2709.89	2334.15	2471.25	2551.17	2495.07	2736.26	2509.29	2300.53	2593.25	2512.35	2604.68	2557.67	2640.98	2407.48	2629.91	2539.52	2361.58	2289.74	2330.05	2874.46	2672.68	2543.46
	2327.29	2250.81	2375.75	2274.03	2441.9	2211.54	2329.56	2266.73	2197.79	2232.4	2305.07	2309.36	2597.3	2319.71	2353.17	2347.35	2449.99	2330.69	2173.89	2351.51	2362.32	2581.12	2370.05	2514.54	2458.64	2627.27	2397.96	2711.26	2334.39	2471.97	2552.23	2495.78	2737.55	2510.26	2301.31	2594.16	2513.03	2606.22	2558.92	2641.83	2408.24	2630.73	2540.73	2362.41	2289.97	2330.75	2875.72	2673.79	2544.48
	2327.66	2251.41	2376.8	2274.08	2442.61	2211.97	2330.75	2267.51	2198.29	2232.48	2305.88	2310.08	2598.59	2320.4	2353.58	2348.15	2451.25	2331.11	2174.4	2352.27	2362.82	2582.07	2370.8	2515.39	2459.66	2628.55	2398.77	2712.63	2334.63	2472.68	2553.29	2496.49	2738.84	2511.23	2302.09	2595.06	2513.7	2607.76	2560.17	2642.68	2408.99	2631.56	2541.92	2363.24	2290.19	2331.46	2876.97	2674.9	2545.5
	2328.02	2252	2377.84	2274.13	2443.32	2212.4	2331.94	2268.3	2198.79	2232.57	2306.68	2310.79	2599.88	2321.09	2353.99	2348.96	2452.5	2331.53	2174.91	2353.03	2363.33	2583.02	2371.55	2516.24	2460.68	2629.83	2399.58	2713.99	2334.86	2473.39	2554.34	2497.19	2740.12	2512.19	2302.86	2595.96	2514.38	2609.29	2561.41	2643.52	2409.74	2632.38	2543.12	2364.06	2290.42	2332.16	2878.22	2676.01	2546.52
	2328.38	2252.6	2378.89	2274.17	2444.03	2212.83	2333.13	2269.08	2199.29	2232.66	2307.49	2311.51	2601.17	2321.78	2354.41	2349.77	2453.75	2331.96	2175.41	2353.79	2363.83	2583.96	2372.29	2517.1	2461.7	2631.11	2400.39	2715.36	2335.09	2474.1	2555.4	2497.9	2741.41	2513.15	2303.64	2596.86	2515.05	2610.82	2562.64	2644.36	2410.49	2633.19	2544.32	2364.89	2290.63	2332.86	2879.45	2677.11	2547.53
	2328.75	2253.2	2379.93	2274.21	2444.73	2213.25	2334.32	2269.87	2199.79	2232.74	2308.3	2312.23	2602.45	2322.47	2354.82	2350.57	2455	2332.37	2175.92	2354.54	2364.33	2584.91	2373.03	2517.95	2462.72	2632.38	2401.2	2716.72	2335.32	2474.81	2556.45	2498.6	2742.68	2514.1	2304.41	2597.75	2515.73	2612.35	2563.87	2645.2	2411.23	2634	2545.51	2365.71	2290.85	2333.56	2880.68	2678.2	2548.54
	2329.1	2253.79	2380.98	2274.25	2445.43	2213.68	2335.52	2270.66	2200.29	2232.82	2309.1	2312.94	2603.73	2323.16	2355.24	2351.38	2456.26	2332.79	2176.43	2355.3	2364.83	2585.85	2373.77	2518.81	2463.74	2633.65	2402	2718.09	2335.54	2475.51	2557.51	2499.3	2743.96	2515.05	2305.18	2598.65	2516.41	2613.87	2565.1	2646.03	2411.97	2634.81	2546.7	2366.52	2291.06	2334.26	2881.89	2679.3	2549.54
	2329.46	2254.39	2382.02	2274.29	2446.13	2214.1	2336.72	2271.45	2200.79	2232.9	2309.91	2313.66	2605.01	2323.84	2355.66	2352.19	2457.51	2333.21	2176.93	2356.05	2365.33	2586.79	2374.51	2519.67	2464.76	2634.92	2402.81	2719.45	2335.76	2476.21	2558.56	2499.99	2745.23	2515.99	2305.95	2599.54	2517.09	2615.39	2566.32	2646.86	2412.7	2635.62	2547.89	2367.34	2291.26	2334.96	2883.1	2680.39	2550.54
	2329.81	2254.98	2383.06	2274.32	2446.82	2214.52	2337.92	2272.24	2201.29	2232.98	2310.72	2314.38	2606.28	2324.53	2356.07	2353	2458.76	2333.62	2177.44	2356.8	2365.83	2587.72	2375.24	2520.52	2465.78	2636.19	2403.61	2720.81	2335.97	2476.91	2559.61	2500.69	2746.5	2516.93	2306.72	2600.43	2517.76	2616.91	2567.53	2647.69	2413.44	2636.42	2549.08	2368.15	2291.46	2335.66	2884.3	2681.47	2551.54
	2330.16	2255.58	2384.1	2274.36	2447.51	2214.94	2339.12	2273.03	2201.79	2233.06	2311.53	2315.09	2607.55	2325.22	2356.49	2353.8	2460.02	2334.03	2177.94	2357.55	2366.33	2588.66	2375.98	2521.38	2466.79	2637.45	2404.42	2722.18	2336.18	2477.6	2560.65	2501.38	2747.77	2517.86	2307.48	2601.31	2518.44	2618.42	2568.74	2648.51	2414.16	2637.22	2550.26	2368.96	2291.66	2336.35	2885.48	2682.55	2552.52
	2330.51	2256.17	2385.14	2274.39	2448.2	2215.36	2340.32	2273.82	2202.28	2233.14	2312.34	2315.81	2608.82	2325.9	2356.91	2354.61	2461.27	2334.44	2178.44	2358.3	2366.83	2589.59	2376.71	2522.24	2467.81	2638.71	2405.22	2723.54	2336.39	2478.3	2561.7	2502.07	2749.03	2518.79	2308.25	2602.2	2519.12	2619.93	2569.94	2649.34	2414.89	2638.01	2551.45	2369.76	2291.85	2337.04	2886.66	2683.63	2553.51
	2330.85	2256.77	2386.18	2274.41	2448.88	2215.77	2341.53	2274.61	2202.78	2233.21	2313.15	2316.52	2610.09	2326.58	2357.33	2355.42	2462.53	2334.85	2178.94	2359.05	2367.32	2590.51	2377.44	2523.11	2468.82	2639.97	2406.02	2724.9	2336.59	2478.99	2562.75	2502.76	2750.29	2519.71	2309.01	2603.08	2519.8	2621.43	2571.14	2650.15	2415.61	2638.8	2552.63	2370.56	2292.04	2337.73	2887.83	2684.7	2554.49
	2331.19	2257.36	2387.21	2274.44	2449.56	2216.19	2342.73	2275.4	2203.28	2233.28	2313.96	2317.24	2611.35	2327.27	2357.75	2356.23	2463.78	2335.25	2179.44	2359.8	2367.82	2591.44	2378.17	2523.97	2469.84	2641.23	2406.82	2726.26	2336.79	2479.67	2563.79	2503.45	2751.55	2520.62	2309.77	2603.96	2520.48	2622.93	2572.33	2650.97	2416.32	2639.59	2553.8	2371.36	2292.23	2338.42	2888.99	2685.77	2555.46
	2331.53	2257.96	2388.25	2274.46	2450.24	2216.6	2343.94	2276.19	2203.77	2233.36	2314.77	2317.95	2612.61	2327.95	2358.17	2357.03	2465.04	2335.66	2179.94	2360.54	2368.31	2592.36	2378.89	2524.84	2470.85	2642.48	2407.62	2727.62	2336.99	2480.35	2564.83	2504.13	2752.8	2521.53	2310.53	2604.83	2521.15	2624.43	2573.52	2651.78	2417.04	2640.38	2554.98	2372.16	2292.41	2339.11	2890.14	2686.84	2556.43
	2331.87	2258.55	2389.28	2274.49	2450.91	2217.01	2345.15	2276.99	2204.27	2233.43	2315.58	2318.66	2613.87	2328.63	2358.6	2357.84	2466.29	2336.06	2180.44	2361.28	2368.81	2593.28	2379.62	2525.7	2471.87	2643.73	2408.42	2728.97	2337.18	2481.03	2565.87	2504.81	2754.05	2522.43	2311.28	2605.71	2521.83	2625.92	2574.7	2652.59	2417.75	2641.16	2556.15	2372.95	2292.59	2339.8	2891.28	2687.9	2557.4
	2332.2	2259.14	2390.32	2274.51	2451.58	2217.43	2346.36	2277.78	2204.76	2233.5	2316.39	2319.38	2615.12	2329.31	2359.02	2358.65	2467.55	2336.46	2180.94	2362.03	2369.3	2594.2	2380.34	2526.57	2472.88	2644.98	2409.21	2730.33	2337.37	2481.71	2566.91	2505.49	2755.3	2523.33	2312.04	2606.58	2522.51	2627.4	2575.88	2653.4	2418.45	2641.94	2557.32	2373.74	2292.76	2340.48	2892.41	2688.96	2558.36
	2332.53	2259.74	2391.35	2274.52	2452.24	2217.83	2347.57	2278.57	2205.25	2233.57	2317.2	2320.09	2616.37	2329.99	2359.44	2359.46	2468.8	2336.85	2181.44	2362.77	2369.79	2595.11	2381.06	2527.44	2473.89	2646.23	2410.01	2731.69	2337.55	2482.39	2567.95	2506.17	2756.54	2524.22	2312.79	2607.45	2523.19	2628.89	2577.05	2654.2	2419.15	2642.71	2558.49	2374.53	2292.93	2341.16	2893.53	2690.02	2559.32
	2332.86	2260.33	2392.38	2274.54	2452.91	2218.24	2348.78	2279.37	2205.75	2233.64	2318.01	2320.8	2617.62	2330.67	2359.87	2360.27	2470.06	2337.25	2181.93	2363.5	2370.28	2596.02	2381.78	2528.31	2474.9	2647.47	2410.8	2733.04	2337.73	2483.06	2568.98	2506.85	2757.78	2525.11	2313.54	2608.31	2523.87	2630.36	2578.22	2655	2419.85	2643.48	2559.65	2375.31	2293.09	2341.84	2894.64	2691.07	2560.27
	2333.18	2260.93	2393.4	2274.55	2453.56	2218.65	2349.99	2280.16	2206.24	2233.7	2318.83	2321.51	2618.86	2331.34	2360.29	2361.07	2471.31	2337.64	2182.43	2364.24	2370.77	2596.93	2382.49	2529.18	2475.91	2648.71	2411.6	2734.4	2337.91	2483.72	2570.02	2507.52	2759.02	2525.99	2314.29	2609.18	2524.55	2631.84	2579.38	2655.8	2420.54	2644.25	2560.82	2376.09	2293.26	2342.52	2895.74	2692.11	2561.21
	2333.5	2261.52	2394.43	2274.56	2454.22	2219.05	2351.21	2280.96	2206.73	2233.77	2319.64	2322.22	2620.1	2332.02	2360.72	2361.88	2472.57	2338.03	2182.92	2364.98	2371.26	2597.83	2383.21	2530.05	2476.92	2649.95	2412.39	2735.75	2338.08	2484.39	2571.05	2508.19	2760.25	2526.86	2315.04	2610.04	2525.24	2633.31	2580.53	2656.6	2421.23	2645.01	2561.98	2376.86	2293.41	2343.2	2896.83	2693.16	2562.15
	2333.81	2262.11	2395.46	2274.57	2454.87	2219.45	2352.42	2281.76	2207.23	2233.84	2320.45	2322.93	2621.34	2332.69	2361.15	2362.69	2473.82	2338.42	2183.41	2365.71	2371.74	2598.74	2383.92	2530.93	2477.93	2651.18	2413.18	2737.1	2338.25	2485.05	2572.08	2508.86	2761.48	2527.73	2315.78	2610.89	2525.92	2634.77	2581.68	2657.39	2421.92	2645.77	2563.13	2377.64	2293.57	2343.87	2897.91	2694.2	2563.09
	2334.13	2262.7	2396.48	2274.58	2455.52	2219.86	2353.64	2282.55	2207.72	2233.9	2321.26	2323.64	2622.57	2333.36	2361.58	2363.49	2475.08	2338.81	2183.91	2366.44	2372.23	2599.64	2384.63	2531.8	2478.93	2652.41	2413.97	2738.45	2338.42	2485.71	2573.11	2509.53	2762.7	2528.59	2316.53	2611.75	2526.6	2636.23	2582.82	2658.18	2422.6	2646.53	2564.29	2378.41	2293.72	2344.54	2898.98	2695.23	2564.02
	2334.44	2263.3	2397.5	2274.58	2456.16	2220.26	2354.86	2283.35	2208.21	2233.97	2322.08	2324.34	2623.81	2334.04	2362	2364.3	2476.33	2339.19	2184.4	2367.17	2372.72	2600.53	2385.34	2532.68	2479.94	2653.64	2414.76	2739.8	2338.58	2486.36	2574.14	2510.19	2763.92	2529.45	2317.27	2612.6	2527.28	2637.68	2583.96	2658.96	2423.28	2647.29	2565.44	2379.17	2293.86	2345.21	2900.04	2696.26	2564.95
	2334.74	2263.89	2398.52	2274.59	2456.8	2220.65	2356.07	2284.14	2208.7	2234.03	2322.89	2325.05	2625.03	2334.71	2362.43	2365.11	2477.59	2339.58	2184.89	2367.9	2373.2	2601.42	2386.04	2533.55	2480.94	2654.86	2415.55	2741.14	2338.74	2487.01	2575.16	2510.86	2765.14	2530.3	2318.01	2613.45	2527.97	2639.13	2585.09	2659.74	2423.95	2648.04	2566.59	2379.94	2294	2345.88	2901.09	2697.29	2565.87
	2335.05	2264.48	2399.54	2274.59	2457.44	2221.05	2357.29	2284.94	2209.19	2234.09	2323.7	2325.76	2626.26	2335.38	2362.86	2365.91	2478.84	2339.96	2185.38	2368.63	2373.68	2602.31	2386.75	2534.43	2481.94	2656.08	2416.34	2742.49	2338.9	2487.66	2576.19	2511.52	2766.35	2531.15	2318.75	2614.3	2528.65	2640.58	2586.21	2660.52	2424.62	2648.79	2567.74	2380.7	2294.14	2346.55	2902.14	2698.31	2566.79
	2335.34	2265.07	2400.56	2274.59	2458.07	2221.45	2358.51	2285.74	2209.68	2234.16	2324.52	2326.46	2627.48	2336.04	2363.29	2366.72	2480.09	2340.33	2185.86	2369.35	2374.16	2603.2	2387.45	2535.31	2482.94	2657.3	2417.12	2743.83	2339.05	2488.3	2577.21	2512.18	2767.56	2531.98	2319.48	2615.14	2529.33	2642.02	2587.33	2661.3	2425.29	2649.53	2568.88	2381.45	2294.28	2347.21	2903.17	2699.33	2567.7
	2335.64	2265.67	2401.58	2274.58	2458.7	2221.84	2359.73	2286.54	2210.17	2234.22	2325.33	2327.16	2628.69	2336.71	2363.73	2367.52	2481.35	2340.71	2186.35	2370.07	2374.64	2604.09	2388.15	2536.19	2483.94	2658.51	2417.91	2745.17	2339.2	2488.94	2578.23	2512.84	2768.76	2532.82	2320.22	2615.99	2530.02	2643.45	2588.44	2662.07	2425.95	2650.27	2570.02	2382.21	2294.4	2347.87	2904.19	2700.35	2568.61
	2335.93	2266.26	2402.59	2274.58	2459.33	2222.23	2360.95	2287.33	2210.65	2234.28	2326.14	2327.87	2629.91	2337.37	2364.16	2368.33	2482.6	2341.09	2186.84	2370.79	2375.12	2604.97	2388.85	2537.08	2484.94	2659.72	2418.69	2746.51	2339.34	2489.58	2579.25	2513.49	2769.96	2533.65	2320.95	2616.83	2530.7	2644.88	2589.55	2662.84	2426.61	2651.01	2571.16	2382.95	2294.53	2348.53	2905.2	2701.36	2569.51
	2336.22	2266.85	2403.6	2274.57	2459.95	2222.62	2362.17	2288.13	2211.14	2234.34	2326.96	2328.57	2631.12	2338.04	2364.59	2369.13	2483.85	2341.46	2187.32	2371.51	2375.6	2605.84	2389.54	2537.96	2485.94	2660.92	2419.48	2747.85	2339.49	2490.21	2580.27	2514.15	2771.16	2534.47	2321.68	2617.66	2531.39	2646.3	2590.65	2663.61	2427.26	2651.75	2572.3	2383.7	2294.65	2349.19	2906.2	2702.36	2570.41
	2336.5	2267.44	2404.61	2274.56	2460.57	2223.01	2363.39	2288.93	2211.63	2234.4	2327.77	2329.27	2632.32	2338.7	2365.02	2369.94	2485.1	2341.83	2187.81	2372.23	2376.08	2606.72	2390.24	2538.84	2486.93	2662.13	2420.26	2749.19	2339.62	2490.84	2581.28	2514.8	2772.35	2535.28	2322.41	2618.5	2532.07	2647.72	2591.74	2664.37	2427.91	2652.48	2573.43	2384.44	2294.77	2349.85	2907.2	2703.37	2571.3
	2336.78	2268.03	2405.62	2274.55	2461.19	2223.4	2364.61	2289.72	2212.12	2234.46	2328.58	2329.97	2633.53	2339.36	2365.46	2370.74	2486.35	2342.2	2188.29	2372.95	2376.55	2607.59	2390.93	2539.73	2487.93	2663.33	2421.04	2750.52	2339.76	2491.46	2582.3	2515.45	2773.53	2536.09	2323.13	2619.33	2532.76	2649.13	2592.83	2665.13	2428.56	2653.21	2574.56	2385.18	2294.88	2350.5	2908.18	2704.37	2572.19
	2337.06	2268.62	2406.63	2274.54	2461.8	2223.79	2365.83	2290.52	2212.6	2234.52	2329.4	2330.67	2634.73	2340.02	2365.89	2371.54	2487.6	2342.57	2188.78	2373.66	2377.03	2608.46	2391.62	2540.62	2488.92	2664.52	2421.82	2751.85	2339.89	2492.08	2583.31	2516.1	2774.72	2536.9	2323.86	2620.15	2533.45	2650.54	2593.91	2665.89	2429.2	2653.94	2575.68	2385.92	2294.99	2351.15	2909.15	2705.36	2573.08
	2337.33	2269.21	2407.63	2274.52	2462.41	2224.17	2367.05	2291.32	2213.09	2234.59	2330.21	2331.36	2635.92	2340.67	2366.33	2372.35	2488.85	2342.93	2189.26	2374.37	2377.5	2609.32	2392.3	2541.5	2489.91	2665.71	2422.6	2753.19	2340.02	2492.7	2584.32	2516.74	2775.9	2537.69	2324.58	2620.98	2534.13	2651.94	2594.98	2666.64	2429.83	2654.66	2576.81	2386.65	2295.1	2351.8	2910.12	2706.35	2573.95
	2337.6	2269.8	2408.64	2274.5	2463.02	2224.55	2368.27	2292.12	2213.57	2234.65	2331.02	2332.06	2637.11	2341.33	2366.76	2373.15	2490.1	2343.29	2189.74	2375.08	2377.97	2610.18	2392.99	2542.39	2490.89	2666.9	2423.38	2754.51	2340.15	2493.31	2585.33	2517.39	2777.07	2538.48	2325.3	2621.8	2534.82	2653.34	2596.05	2667.39	2430.46	2655.38	2577.93	2387.38	2295.2	2352.44	2911.07	2707.34	2574.83
	2337.86	2270.39	2409.64	2274.49	2463.62	2224.94	2369.49	2292.91	2214.06	2234.71	2331.84	2332.75	2638.3	2341.98	2367.2	2373.95	2491.35	2343.65	2190.22	2375.79	2378.45	2611.04	2393.67	2543.28	2491.88	2668.08	2424.16	2755.84	2340.27	2493.92	2586.33	2518.03	2778.24	2539.27	2326.01	2622.62	2535.51	2654.73	2597.11	2668.14	2431.09	2656.1	2579.05	2388.1	2295.3	2353.08	2912.01	2708.32	2575.7
	2338.12	2270.98	2410.64	2274.46	2464.22	2225.32	2370.71	2293.71	2214.54	2234.77	2332.65	2333.44	2639.49	2342.64	2367.63	2374.75	2492.59	2344.01	2190.7	2376.5	2378.92	2611.9	2394.36	2544.17	2492.86	2669.26	2424.94	2757.16	2340.39	2494.52	2587.34	2518.67	2779.4	2540.05	2326.73	2623.44	2536.2	2656.11	2598.17	2668.88	2431.71	2656.82	2580.16	2388.83	2295.4	2353.73	2912.95	2709.3	2576.56
	2338.38	2271.57	2411.63	2274.44	2464.81	2225.69	2371.93	2294.51	2215.03	2234.83	2333.46	2334.14	2640.67	2343.29	2368.07	2375.55	2493.84	2344.37	2191.17	2377.2	2379.38	2612.75	2395.03	2545.07	2493.85	2670.44	2425.72	2758.49	2340.51	2495.13	2588.34	2519.31	2780.56	2540.82	2327.44	2624.25	2536.89	2657.49	2599.22	2669.62	2432.33	2657.53	2581.27	2389.54	2295.49	2354.36	2913.87	2710.28	2577.42
	2338.63	2272.16	2412.63	2274.42	2465.4	2226.07	2373.15	2295.3	2215.51	2234.89	2334.27	2334.83	2641.84	2343.93	2368.51	2376.35	2495.08	2344.72	2191.65	2377.9	2379.85	2613.6	2395.71	2545.96	2494.83	2671.61	2426.49	2759.81	2340.63	2495.72	2589.34	2519.95	2781.72	2541.59	2328.15	2625.06	2537.58	2658.86	2600.26	2670.36	2432.95	2658.24	2582.38	2390.26	2295.57	2355	2914.78	2711.25	2578.27
	2338.88	2272.75	2413.62	2274.39	2465.99	2226.45	2374.36	2296.1	2215.99	2234.95	2335.09	2335.51	2643.01	2344.58	2368.95	2377.15	2496.33	2345.08	2192.13	2378.6	2380.32	2614.44	2396.39	2546.85	2495.8	2672.78	2427.27	2761.12	2340.74	2496.31	2590.34	2520.58	2782.87	2542.35	2328.86	2625.87	2538.27	2660.23	2601.29	2671.09	2433.56	2658.94	2583.48	2390.97	2295.66	2355.63	2915.68	2712.22	2579.12
	2339.12	2273.34	2414.61	2274.36	2466.58	2226.82	2375.58	2296.89	2216.47	2235.01	2335.9	2336.2	2644.18	2345.23	2369.38	2377.95	2497.57	2345.43	2192.6	2379.3	2380.78	2615.28	2397.06	2547.75	2496.78	2673.94	2428.04	2762.44	2340.85	2496.9	2591.34	2521.21	2784.02	2543.1	2329.57	2626.67	2538.96	2661.59	2602.32	2671.83	2434.16	2659.65	2584.58	2391.68	2295.73	2356.26	2916.58	2713.18	2579.96
	2339.36	2273.93	2415.6	2274.33	2467.16	2227.19	2376.8	2297.69	2216.96	2235.07	2336.71	2336.89	2645.35	2345.87	2369.82	2378.74	2498.81	2345.78	2193.08	2380	2381.25	2616.12	2397.73	2548.65	2497.75	2675.1	2428.81	2763.75	2340.95	2497.48	2592.34	2521.85	2785.16	2543.85	2330.27	2627.47	2539.65	2662.94	2603.34	2672.55	2434.76	2660.35	2585.68	2392.38	2295.81	2356.89	2917.46	2714.14	2580.8
	2339.59	2274.52	2416.59	2274.3	2467.74	2227.56	2378.01	2298.48	2217.44	2235.13	2337.52	2337.57	2646.51	2346.51	2370.26	2379.54	2500.05	2346.12	2193.55	2380.69	2381.71	2616.95	2398.4	2549.54	2498.73	2676.25	2429.59	2765.06	2341.05	2498.06	2593.33	2522.48	2786.3	2544.59	2330.97	2628.27	2540.34	2664.29	2604.36	2673.28	2435.36	2661.04	2586.78	2393.08	2295.88	2357.51	2918.33	2715.09	2581.64
	2339.82	2275.11	2417.57	2274.26	2468.31	2227.93	2379.23	2299.28	2217.92	2235.2	2338.33	2338.25	2647.66	2347.15	2370.7	2380.33	2501.29	2346.47	2194.02	2381.38	2382.17	2617.79	2399.07	2550.44	2499.69	2677.4	2430.36	2766.37	2341.15	2498.64	2594.33	2523.1	2787.43	2545.32	2331.67	2629.07	2541.03	2665.63	2605.36	2674	2435.95	2661.74	2587.87	2393.78	2295.95	2358.13	2919.2	2716.04	2582.47
	2340.05	2275.7	2418.55	2274.23	2468.88	2228.3	2380.44	2300.07	2218.4	2235.26	2339.14	2338.93	2648.81	2347.79	2371.14	2381.13	2502.53	2346.81	2194.49	2382.07	2382.63	2618.61	2399.73	2551.34	2500.66	2678.55	2431.13	2767.68	2341.25	2499.21	2595.32	2523.73	2788.55	2546.05	2332.37	2629.86	2541.73	2666.96	2606.36	2674.72	2436.54	2662.43	2588.96	2394.47	2296.01	2358.75	2920.05	2716.99	2583.29
	2340.27	2276.29	2419.53	2274.19	2469.45	2228.67	2381.66	2300.87	2218.88	2235.32	2339.95	2339.61	2649.96	2348.42	2371.58	2381.92	2503.77	2347.15	2194.96	2382.76	2383.09	2619.44	2400.4	2552.24	2501.63	2679.69	2431.9	2768.98	2341.35	2499.77	2596.31	2524.35	2789.68	2546.78	2333.06	2630.65	2542.42	2668.29	2607.36	2675.43	2437.12	2663.12	2590.04	2395.16	2296.07	2359.37	2920.89	2717.93	2584.11
	2340.48	2276.88	2420.51	2274.15	2470.01	2229.03	2382.87	2301.66	2219.36	2235.39	2340.76	2340.29	2651.1	2349.06	2372.03	2382.72	2505	2347.49	2195.43	2383.45	2383.55	2620.26	2401.06	2553.14	2502.59	2680.82	2432.67	2770.28	2341.44	2500.33	2597.29	2524.98	2790.79	2547.49	2333.76	2631.43	2543.12	2669.61	2608.34	2676.15	2437.7	2663.8	2591.12	2395.84	2296.12	2359.98	2921.72	2718.87	2584.92
	2340.7	2277.46	2421.48	2274.11	2470.57	2229.4	2384.08	2302.45	2219.84	2235.45	2341.57	2340.96	2652.24	2349.69	2372.47	2383.51	2506.23	2347.83	2195.9	2384.13	2384.01	2621.07	2401.72	2554.05	2503.55	2681.96	2433.43	2771.58	2341.53	2500.89	2598.28	2525.6	2791.9	2548.2	2334.45	2632.22	2543.81	2670.93	2609.32	2676.86	2438.27	2664.49	2592.2	2396.53	2296.18	2360.59	2922.55	2719.8	2585.73
	2340.9	2278.05	2422.45	2274.06	2471.13	2229.76	2385.29	2303.24	2220.32	2235.51	2342.38	2341.63	2653.38	2350.32	2372.91	2384.3	2507.47	2348.16	2196.37	2384.81	2384.46	2621.88	2402.37	2554.95	2504.51	2683.08	2434.2	2772.87	2341.61	2501.44	2599.26	2526.22	2793.01	2548.91	2335.14	2632.99	2544.5	2672.24	2610.29	2677.56	2438.84	2665.17	2593.27	2397.2	2296.22	2361.2	2923.36	2720.73	2586.53
	2341.11	2278.64	2423.42	2274.02	2471.68	2230.12	2386.5	2304.04	2220.79	2235.58	2343.19	2342.3	2654.51	2350.94	2373.35	2385.09	2508.7	2348.5	2196.83	2385.49	2384.92	2622.69	2403.03	2555.85	2505.46	2684.21	2434.97	2774.16	2341.7	2501.99	2600.24	2526.83	2794.11	2549.6	2335.82	2633.77	2545.2	2673.54	2611.26	2678.26	2439.41	2665.85	2594.34	2397.88	2296.27	2361.8	2924.16	2721.66	2587.33
	2341.3	2279.23	2424.39	2273.97	2472.23	2230.48	2387.7	2304.83	2221.27	2235.64	2344	2342.97	2655.63	2351.57	2373.79	2385.88	2509.93	2348.83	2197.3	2386.16	2385.37	2623.5	2403.68	2556.76	2506.41	2685.33	2435.73	2775.45	2341.78	2502.53	2601.22	2527.45	2795.21	2550.29	2336.5	2634.54	2545.9	2674.83	2612.22	2678.96	2439.97	2666.52	2595.41	2398.55	2296.31	2362.4	2924.95	2722.58	2588.13
	2341.5	2279.81	2425.36	2273.92	2472.78	2230.84	2388.91	2305.62	2221.75	2235.71	2344.8	2343.64	2656.76	2352.19	2374.24	2386.67	2511.15	2349.16	2197.76	2386.84	2385.82	2624.3	2404.33	2557.66	2507.36	2686.44	2436.49	2776.73	2341.86	2503.07	2602.2	2528.06	2796.3	2550.98	2337.19	2635.31	2546.59	2676.12	2613.17	2679.66	2440.52	2667.19	2596.47	2399.22	2296.34	2363	2925.74	2723.5	2588.92
	2341.68	2280.4	2426.32	2273.87	2473.32	2231.19	2390.11	2306.41	2222.23	2235.78	2345.61	2344.31	2657.87	2352.81	2374.68	2387.45	2512.38	2349.48	2198.22	2387.51	2386.27	2625.09	2404.98	2558.57	2508.31	2687.55	2437.26	2778.01	2341.94	2503.61	2603.17	2528.67	2797.38	2551.66	2337.86	2636.08	2547.29	2677.41	2614.11	2680.35	2441.07	2667.86	2597.53	2399.88	2296.37	2363.59	2926.51	2724.41	2589.7
	2341.87	2280.99	2427.28	2273.82	2473.86	2231.55	2391.31	2307.2	2222.7	2235.84	2346.42	2344.97	2658.99	2353.43	2375.13	2388.24	2513.6	2349.81	2198.69	2388.18	2386.72	2625.89	2405.63	2559.47	2509.26	2688.65	2438.02	2779.29	2342.01	2504.13	2604.14	2529.28	2798.46	2552.33	2338.54	2636.84	2547.99	2678.68	2615.05	2681.04	2441.62	2668.53	2598.59	2400.54	2296.4	2364.18	2927.27	2725.32	2590.48
	2342.05	2281.57	2428.24	2273.77	2474.4	2231.9	2392.51	2307.99	2223.18	2235.91	2347.22	2345.63	2660.09	2354.05	2375.57	2389.02	2514.82	2350.13	2199.15	2388.85	2387.16	2626.68	2406.27	2560.38	2510.2	2689.75	2438.78	2780.57	2342.08	2504.66	2605.11	2529.89	2799.54	2553	2339.22	2637.6	2548.68	2679.95	2615.98	2681.73	2442.16	2669.19	2599.64	2401.2	2296.43	2364.77	2928.02	2726.23	2591.25
	2342.22	2282.16	2429.19	2273.71	2474.93	2232.25	2393.71	2308.78	2223.66	2235.98	2348.03	2346.29	2661.2	2354.66	2376.01	2389.81	2516.04	2350.45	2199.61	2389.51	2387.61	2627.46	2406.91	2561.29	2511.14	2690.85	2439.54	2781.84	2342.15	2505.18	2606.08	2530.5	2800.61	2553.66	2339.89	2638.36	2549.38	2681.21	2616.9	2682.41	2442.7	2669.85	2600.69	2401.85	2296.45	2365.36	2928.77	2727.13	2592.02
	2342.39	2282.75	2430.15	2273.65	2475.46	2232.6	2394.9	2309.56	2224.13	2236.05	2348.83	2346.95	2662.29	2355.28	2376.46	2390.59	2517.26	2350.77	2200.06	2390.17	2388.05	2628.24	2407.55	2562.19	2512.08	2691.93	2440.3	2783.1	2342.22	2505.69	2607.04	2531.1	2801.67	2554.32	2340.56	2639.11	2550.08	2682.47	2617.81	2683.09	2443.23	2670.51	2601.74	2402.5	2296.46	2365.94	2929.5	2728.02	2592.78
	2342.56	2283.33	2431.1	2273.6	2475.99	2232.95	2396.1	2310.35	2224.61	2236.11	2349.63	2347.61	2663.39	2355.89	2376.9	2391.37	2518.48	2351.09	2200.52	2390.83	2388.5	2629.02	2408.19	2563.1	2513.01	2693.02	2441.06	2784.37	2342.28	2506.2	2608.01	2531.71	2802.73	2554.97	2341.22	2639.86	2550.77	2683.72	2618.72	2683.77	2443.76	2671.16	2602.78	2403.14	2296.48	2366.52	2930.23	2728.92	2593.54
	2342.72	2283.92	2432.04	2273.54	2476.51	2233.3	2397.29	2311.14	2225.08	2236.18	2350.44	2348.26	2664.48	2356.49	2377.35	2392.15	2519.69	2351.41	2200.98	2391.49	2388.94	2629.79	2408.82	2564	2513.94	2694.1	2441.81	2785.63	2342.34	2506.71	2608.97	2532.31	2803.79	2555.61	2341.89	2640.6	2551.47	2684.96	2619.61	2684.44	2444.28	2671.81	2603.82	2403.78	2296.48	2367.09	2930.94	2729.8	2594.29
	2342.88	2284.5	2432.99	2273.47	2477.03	2233.65	2398.48	2311.93	2225.55	2236.25	2351.24	2348.91	2665.56	2357.1	2377.79	2392.93	2520.9	2351.72	2201.43	2392.15	2389.37	2630.56	2409.45	2564.91	2514.87	2695.17	2442.57	2786.88	2342.4	2507.21	2609.92	2532.91	2804.83	2556.25	2342.55	2641.34	2552.17	2686.19	2620.51	2685.12	2444.8	2672.46	2604.85	2404.42	2296.49	2367.67	2931.64	2730.69	2595.04
	2343.03	2285.09	2433.93	2273.41	2477.55	2233.99	2399.67	2312.71	2226.03	2236.32	2352.04	2349.56	2666.64	2357.7	2378.24	2393.71	2522.11	2352.03	2201.89	2392.8	2389.81	2631.33	2410.08	2565.82	2515.8	2696.24	2443.32	2788.13	2342.46	2507.71	2610.88	2533.5	2805.87	2556.88	2343.21	2642.08	2552.87	2687.42	2621.39	2685.78	2445.32	2673.1	2605.88	2405.06	2296.49	2368.23	2932.34	2731.57	2595.78
	2343.18	2285.67	2434.87	2273.35	2478.06	2234.34	2400.85	2313.5	2226.5	2236.39	2352.84	2350.21	2667.71	2358.31	2378.68	2394.49	2523.32	2352.34	2202.34	2393.45	2390.25	2632.09	2410.71	2566.72	2516.73	2697.31	2444.08	2789.38	2342.51	2508.2	2611.83	2534.1	2806.91	2557.51	2343.87	2642.81	2553.56	2688.65	2622.26	2686.45	2445.83	2673.74	2606.9	2405.69	2296.49	2368.8	2933.02	2732.44	2596.52
	2343.32	2286.25	2435.81	2273.28	2478.57	2234.68	2402.03	2314.28	2226.98	2236.47	2353.64	2350.85	2668.78	2358.9	2379.13	2395.26	2524.52	2352.65	2202.79	2394.09	2390.68	2632.84	2411.34	2567.63	2517.65	2698.37	2444.83	2790.63	2342.56	2508.68	2612.78	2534.69	2807.94	2558.13	2344.53	2643.54	2554.26	2689.86	2623.13	2687.11	2446.33	2674.38	2607.93	2406.31	2296.48	2369.36	2933.7	2733.31	2597.25
	2343.46	2286.84	2436.75	2273.22	2479.07	2235.02	2403.21	2315.07	2227.45	2236.54	2354.44	2351.5	2669.85	2359.5	2379.58	2396.04	2525.72	2352.96	2203.24	2394.74	2391.11	2633.6	2411.96	2568.53	2518.57	2699.42	2445.58	2791.87	2342.61	2509.16	2613.72	2535.28	2808.97	2558.75	2345.18	2644.26	2554.96	2691.07	2623.99	2687.77	2446.83	2675.01	2608.94	2406.93	2296.47	2369.92	2934.36	2734.18	2597.98
	2343.59	2287.42	2437.68	2273.15	2479.57	2235.36	2404.39	2315.85	2227.92	2236.61	2355.23	2352.14	2670.9	2360.1	2380.02	2396.81	2526.92	2353.26	2203.69	2395.38	2391.54	2634.34	2412.58	2569.44	2519.48	2700.47	2446.33	2793.1	2342.66	2509.64	2614.67	2535.87	2809.99	2559.36	2345.83	2644.99	2555.66	2692.27	2624.85	2688.42	2447.33	2675.65	2609.96	2407.55	2296.46	2370.47	2935.02	2735.04	2598.7
	2343.72	2288	2438.61	2273.08	2480.07	2235.7	2405.56	2316.64	2228.39	2236.68	2356.03	2352.78	2671.96	2360.69	2380.47	2397.58	2528.12	2353.56	2204.14	2396.02	2391.97	2635.09	2413.2	2570.34	2520.4	2701.52	2447.08	2794.33	2342.71	2510.11	2615.61	2536.46	2811	2559.96	2346.48	2645.7	2556.35	2693.47	2625.69	2689.08	2447.82	2676.27	2610.97	2408.17	2296.44	2371.03	2935.67	2735.9	2599.42
	2343.84	2288.59	2439.54	2273.01	2480.57	2236.03	2406.73	2317.42	2228.87	2236.75	2356.83	2353.41	2673.01	2361.28	2380.91	2398.35	2529.31	2353.86	2204.59	2396.66	2392.4	2635.83	2413.81	2571.25	2521.31	2702.56	2447.82	2795.56	2342.75	2510.58	2616.55	2537.05	2812.01	2560.56	2347.13	2646.42	2557.05	2694.65	2626.53	2689.73	2448.31	2676.9	2611.97	2408.78	2296.42	2371.57	2936.3	2736.76	2600.13
	2343.96	2289.17	2440.46	2272.93	2481.06	2236.37	2407.9	2318.21	2229.34	2236.83	2357.62	2354.05	2674.05	2361.86	2381.36	2399.12	2530.5	2354.16	2205.03	2397.29	2392.83	2636.56	2414.43	2572.15	2522.21	2703.59	2448.57	2796.78	2342.79	2511.04	2617.48	2537.63	2813.01	2561.15	2347.77	2647.12	2557.75	2695.83	2627.36	2690.37	2448.79	2677.52	2612.97	2409.39	2296.39	2372.12	2936.93	2737.61	2600.84
	2344.08	2289.75	2441.38	2272.86	2481.55	2236.7	2409.06	2318.99	2229.81	2236.9	2358.41	2354.68	2675.09	2362.45	2381.81	2399.89	2531.69	2354.46	2205.48	2397.92	2393.25	2637.29	2415.04	2573.05	2523.12	2704.62	2449.32	2798	2342.83	2511.5	2618.41	2538.21	2814	2561.74	2348.42	2647.83	2558.44	2697.01	2628.18	2691.02	2449.27	2678.14	2613.97	2409.99	2296.36	2372.66	2937.55	2738.45	2601.54
	2344.19	2290.33	2442.3	2272.79	2482.03	2237.03	2410.23	2319.77	2230.28	2236.98	2359.21	2355.31	2676.12	2363.03	2382.25	2400.65	2532.88	2354.75	2205.92	2398.55	2393.67	2638.02	2415.64	2573.96	2524.02	2705.64	2450.06	2799.21	2342.87	2511.95	2619.34	2538.79	2814.99	2562.32	2349.06	2648.53	2559.14	2698.18	2628.99	2691.66	2449.74	2678.75	2614.96	2410.59	2296.33	2373.19	2938.15	2739.29	2602.24
	2344.29	2290.91	2443.22	2272.71	2482.51	2237.37	2411.38	2320.55	2230.75	2237.05	2360	2355.93	2677.15	2363.61	2382.7	2401.42	2534.06	2355.05	2206.36	2399.17	2394.09	2638.74	2416.25	2574.86	2524.92	2706.66	2450.8	2800.42	2342.9	2512.39	2620.27	2539.37	2815.98	2562.9	2349.69	2649.23	2559.83	2699.34	2629.8	2692.29	2450.21	2679.37	2615.95	2411.19	2296.29	2373.73	2938.75	2740.13	2602.93
	2344.4	2291.49	2444.13	2272.63	2482.99	2237.7	2412.54	2321.33	2231.22	2237.13	2360.79	2356.56	2678.17	2364.19	2383.15	2402.18	2535.24	2355.34	2206.8	2399.8	2394.51	2639.46	2416.85	2575.76	2525.82	2707.67	2451.54	2801.62	2342.94	2512.83	2621.19	2539.95	2816.95	2563.47	2350.33	2649.92	2560.53	2700.49	2630.59	2692.93	2450.67	2679.97	2616.94	2411.78	2296.25	2374.26	2939.34	2740.96	2603.62
	2344.49	2292.07	2445.05	2272.56	2483.47	2238.02	2413.69	2322.11	2231.69	2237.21	2361.58	2357.18	2679.18	2364.76	2383.59	2402.94	2536.42	2355.63	2207.24	2400.42	2394.92	2640.17	2417.45	2576.66	2526.71	2708.68	2452.28	2802.82	2342.97	2513.27	2622.11	2540.53	2817.92	2564.04	2350.96	2650.61	2561.23	2701.64	2631.38	2693.56	2451.13	2680.58	2617.92	2412.37	2296.21	2374.78	2939.92	2741.79	2604.3
	2344.58	2292.65	2445.96	2272.48	2483.94	2238.35	2414.84	2322.89	2232.16	2237.28	2362.37	2357.8	2680.19	2365.33	2384.04	2403.7	2537.59	2355.92	2207.68	2401.03	2395.34	2640.87	2418.05	2577.56	2527.6	2709.68	2453.02	2804.01	2343	2513.7	2623.02	2541.1	2818.89	2564.6	2351.59	2651.29	2561.92	2702.77	2632.16	2694.19	2451.58	2681.18	2618.89	2412.96	2296.16	2375.3	2940.49	2742.61	2604.97
	2344.67	2293.23	2446.86	2272.4	2484.4	2238.68	2415.98	2323.67	2232.63	2237.36	2363.16	2358.42	2681.2	2365.9	2384.48	2404.46	2538.76	2356.2	2208.12	2401.65	2395.75	2641.58	2418.65	2578.45	2528.49	2710.68	2453.76	2805.2	2343.02	2514.13	2623.94	2541.67	2819.85	2565.16	2352.22	2651.97	2562.62	2703.91	2632.94	2694.81	2452.03	2681.78	2619.86	2413.54	2296.11	2375.82	2941.05	2743.43	2605.64
	2344.75	2293.81	2447.77	2272.32	2484.87	2239	2417.12	2324.45	2233.1	2237.44	2363.94	2359.03	2682.2	2366.47	2384.93	2405.22	2539.93	2356.49	2208.56	2402.26	2396.16	2642.28	2419.24	2579.35	2529.37	2711.67	2454.49	2806.38	2343.05	2514.55	2624.84	2542.24	2820.8	2565.71	2352.85	2652.64	2563.31	2705.03	2633.7	2695.43	2452.48	2682.37	2620.83	2414.12	2296.05	2376.34	2941.6	2744.25	2606.31
	2344.83	2294.38	2448.67	2272.23	2485.33	2239.33	2418.26	2325.23	2233.57	2237.52	2364.73	2359.65	2683.19	2367.04	2385.38	2405.97	2541.09	2356.77	2208.99	2402.87	2396.57	2642.97	2419.83	2580.25	2530.25	2712.66	2455.23	2807.56	2343.07	2514.97	2625.75	2542.81	2821.75	2566.26	2353.47	2653.31	2564	2706.15	2634.46	2696.05	2452.92	2682.97	2621.79	2414.69	2295.99	2376.85	2942.15	2745.06	2606.97
	2344.9	2294.96	2449.56	2272.15	2485.79	2239.65	2419.39	2326.01	2234.04	2237.6	2365.51	2360.26	2684.18	2367.6	2385.82	2406.73	2542.25	2357.05	2209.43	2403.47	2396.97	2643.66	2420.42	2581.14	2531.13	2713.64	2455.96	2808.73	2343.1	2515.38	2626.65	2543.37	2822.69	2566.8	2354.09	2653.98	2564.7	2707.26	2635.2	2696.67	2453.36	2683.55	2622.75	2415.26	2295.93	2377.35	2942.68	2745.87	2607.62
	2344.97	2295.54	2450.46	2272.07	2486.24	2239.97	2420.52	2326.79	2234.51	2237.68	2366.3	2360.86	2685.16	2368.16	2386.27	2407.48	2543.41	2357.33	2209.86	2404.07	2397.37	2644.34	2421.01	2582.03	2532.01	2714.61	2456.69	2809.89	2343.12	2515.78	2627.55	2543.93	2823.62	2567.33	2354.71	2654.64	2565.39	2708.36	2635.94	2697.28	2453.79	2684.14	2623.71	2415.83	2295.86	2377.85	2943.2	2746.67	2608.27
	2345.03	2296.12	2451.35	2271.98	2486.69	2240.29	2421.64	2327.57	2234.97	2237.76	2367.08	2361.47	2686.14	2368.71	2386.71	2408.23	2544.56	2357.6	2210.29	2404.67	2397.78	2645.02	2421.59	2582.92	2532.88	2715.58	2457.43	2811.05	2343.13	2516.18	2628.45	2544.5	2824.55	2567.86	2355.33	2655.3	2566.08	2709.46	2636.68	2697.89	2454.22	2684.72	2624.66	2416.39	2295.79	2378.35	2943.72	2747.47	2608.92
	2345.09	2296.69	2452.24	2271.89	2487.14	2240.61	2422.76	2328.34	2235.44	2237.84	2367.86	2362.07	2687.11	2369.27	2387.16	2408.98	2545.71	2357.88	2210.72	2405.27	2398.17	2645.69	2422.17	2583.81	2533.75	2716.54	2458.15	2812.21	2343.15	2516.58	2629.34	2545.06	2825.47	2568.39	2355.94	2655.95	2566.77	2710.55	2637.4	2698.5	2454.64	2685.3	2625.6	2416.95	2295.72	2378.85	2944.22	2748.26	2609.56
	2345.15	2297.27	2453.13	2271.81	2487.58	2240.93	2423.88	2329.12	2235.91	2237.92	2368.64	2362.67	2688.07	2369.82	2387.61	2409.72	2546.86	2358.15	2211.15	2405.86	2398.57	2646.36	2422.75	2584.7	2534.61	2717.5	2458.88	2813.36	2343.16	2516.97	2630.23	2545.61	2826.39	2568.91	2356.55	2656.59	2567.46	2711.63	2638.11	2699.1	2455.06	2685.87	2626.54	2417.51	2295.64	2379.34	2944.72	2749.05	2610.19
	2345.2	2297.84	2454.01	2271.72	2488.02	2241.24	2424.99	2329.89	2236.38	2238	2369.42	2363.26	2689.03	2370.37	2388.05	2410.47	2548	2358.42	2211.58	2406.45	2398.97	2647.03	2423.32	2585.59	2535.48	2718.45	2459.61	2814.5	2343.18	2517.35	2631.11	2546.17	2827.29	2569.43	2357.16	2657.24	2568.15	2712.71	2638.82	2699.7	2455.47	2686.44	2627.48	2418.06	2295.56	2379.82	2945.21	2749.84	2610.82
	2345.24	2298.42	2454.9	2271.63	2488.46	2241.56	2426.1	2330.67	2236.84	2238.09	2370.19	2363.86	2689.99	2370.91	2388.5	2411.21	2549.14	2358.69	2212	2407.04	2399.36	2647.69	2423.89	2586.47	2536.33	2719.4	2460.33	2815.64	2343.19	2517.73	2631.99	2546.72	2828.2	2569.94	2357.77	2657.87	2568.84	2713.78	2639.52	2700.3	2455.88	2687.01	2628.41	2418.61	2295.48	2380.3	2945.68	2750.62	2611.44
	2345.28	2298.99	2455.77	2271.54	2488.89	2241.87	2427.2	2331.44	2237.31	2238.17	2370.97	2364.45	2690.93	2371.46	2388.94	2411.95	2550.28	2358.96	2212.43	2407.62	2399.75	2648.34	2424.46	2587.35	2537.19	2720.34	2461.06	2816.77	2343.2	2518.11	2632.87	2547.28	2829.09	2570.44	2358.37	2658.51	2569.53	2714.84	2640.21	2700.9	2456.28	2687.57	2629.33	2419.15	2295.39	2380.78	2946.15	2751.39	2612.06
	2345.32	2299.56	2456.65	2271.45	2489.32	2242.18	2428.3	2332.22	2237.78	2238.26	2371.74	2365.04	2691.87	2372	2389.39	2412.69	2551.41	2359.23	2212.85	2408.2	2400.14	2648.99	2425.03	2588.23	2538.04	2721.27	2461.78	2817.89	2343.2	2518.47	2633.74	2547.83	2829.98	2570.94	2358.98	2659.13	2570.22	2715.89	2640.89	2701.49	2456.68	2688.13	2630.25	2419.69	2295.29	2381.25	2946.61	2752.16	2612.68
	2345.35	2300.14	2457.52	2271.36	2489.75	2242.49	2429.39	2332.99	2238.25	2238.34	2372.51	2365.62	2692.81	2372.53	2389.83	2413.43	2552.53	2359.49	2213.27	2408.78	2400.52	2649.63	2425.59	2589.11	2538.89	2722.2	2462.5	2819.01	2343.21	2518.84	2634.61	2548.37	2830.86	2571.44	2359.58	2659.75	2570.9	2716.94	2641.56	2702.08	2457.08	2688.69	2631.17	2420.23	2295.2	2381.72	2947.06	2752.93	2613.28
	2345.37	2300.71	2458.39	2271.27	2490.17	2242.8	2430.48	2333.76	2238.71	2238.43	2373.29	2366.2	2693.73	2373.07	2390.27	2414.16	2553.66	2359.76	2213.69	2409.35	2400.91	2650.27	2426.15	2589.99	2539.74	2723.12	2463.22	2820.13	2343.22	2519.19	2635.47	2548.92	2831.74	2571.93	2360.18	2660.37	2571.59	2717.98	2642.22	2702.67	2457.47	2689.24	2632.08	2420.76	2295.1	2382.19	2947.5	2753.7	2613.89
	2345.39	2301.28	2459.26	2271.17	2490.59	2243.11	2431.56	2334.54	2239.18	2238.51	2374.05	2366.78	2694.66	2373.6	2390.72	2414.9	2554.78	2360.02	2214.11	2409.92	2401.29	2650.91	2426.71	2590.86	2540.58	2724.04	2463.94	2821.23	2343.22	2519.55	2636.34	2549.46	2832.61	2572.42	2360.77	2660.98	2572.27	2719.01	2642.88	2703.25	2457.85	2689.79	2632.99	2421.29	2294.99	2382.65	2947.93	2754.45	2614.48
	2345.41	2301.85	2460.12	2271.08	2491.01	2243.42	2432.64	2335.31	2239.64	2238.6	2374.82	2367.36	2695.57	2374.13	2391.16	2415.63	2555.89	2360.28	2214.53	2410.49	2401.67	2651.54	2427.27	2591.74	2541.42	2724.95	2464.65	2822.33	2343.22	2519.89	2637.19	2550.01	2833.47	2572.9	2361.36	2661.59	2572.96	2720.03	2643.52	2703.83	2458.24	2690.33	2633.89	2421.81	2294.89	2383.1	2948.36	2755.21	2615.08
	2345.42	2302.42	2460.99	2270.99	2491.42	2243.73	2433.71	2336.08	2240.11	2238.69	2375.59	2367.94	2696.48	2374.65	2391.6	2416.36	2557	2360.53	2214.95	2411.05	2402.04	2652.16	2427.82	2592.61	2542.26	2725.85	2465.37	2823.43	2343.22	2520.24	2638.05	2550.55	2834.32	2573.38	2361.96	2662.19	2573.64	2721.05	2644.16	2704.41	2458.61	2690.88	2634.79	2422.34	2294.78	2383.56	2948.77	2755.96	2615.66
[truncated: 6,611 more rows]
[truncated: 150 more columns]

## Sheet: Analysis
Cell:	Peak Time 1	Peak Time 2	Peak Time 3	Peak Time 4	Peak Time 5	Peak ZT 1	Peak ZT 2	Peak ZT 3	Peak ZT 4	Peak ZT 5	Peak ExT 1	Peak ExT 2	Peak ExT 3	Peak ExT 4	Peak ExT 5	Peak 1 luminescence value	Peak 2 luminescence value	Peak 3 luminescence value	Peak 4 luminescence value	Peak 5 luminescence value	Trough Time 1	Trough Time 2	Trough Time 3	Trough Time 4	Trough Time 5	Trough Time 6	Trough ZT 1	Trough ZT 2	Trough ZT 3	Trough ZT 4	Trough ZT 5	Trough ZT 6	Trough ExT 1	Trough ExT 2	Trough ExT 3	Trough ExT 4	Trough ExT 5	Trough ExT 6	Trough 1 luminescence value	Trough 2 luminescence value	Trough 3 luminescence value	Trough 4 luminescence value	Trough 5 luminescence value	Trough 6 luminescence value	Rising Edge Halfmax Time 1	Rising Edge Halfmax Time 2	Rising Edge Halfmax Time 3	Rising Edge Halfmax Time 4	Rising Edge Halfmax Time 5
[truncated: 199 more rows]
[truncated: 44 more columns]
