# Supplementary material for: Single cell model for re‐entrainment to a shifted light cycle
Source: FASEB J. 2022 Sep 3;36(10):e22518. doi: 10.1096/fj.202200478R (PMC9543151; doi:10.1096/fj.202200478R)
Supplement: Supplementary file 3 — Dataset S2 [file FSB2-36-0-s011.xlsx]

## Sheet: Information
Cell num	X	Y	Size
1	95	157.5	6
2	95.5	140.5	4
3	96	144	9
4	96.125	149.125	8
5	96	154	9
6	95.5	160.5	4
7	95.5	163.5	4
8	97	167	9
9	98.2857	134.857	7
10	98	170.5	6
11	97.6667	173.333	3
12	98.3333	138.333	3
13	99	159.5	6
14	99	163	9
15	100	147	9
16	99.5	154	6
17	100	157	3
18	101.167	168.167	6
19	101	174	9
20	103	140	9
21	103.125	143.875	8
22	102.5	159	4
23	104	128	9
24	104	149	9
25	104	155	9
26	104	165	9
27	105	152	3
28	105	161.5	6
29	105	169	9
30	104.8	172.4	5
31	106.2	137.4	5
32	106.143	158.286	7
33	106	176	9
34	106	145	3
35	108	134	9
36	108	153.5	4
37	108	163	5
38	107.75	166.75	4
40	109	145	9
41	108.333	170.667	3
42	109.286	173.857	7
43	109.714	140.857	7
44	110	150	9
45	110.2	177.4	5
46	110.714	156.143	7
47	111	165	9
48	110.5	168.5	4
49	112.714	130.143	7
50	112.857	135.714	7
51	113	143	9
52	112.5	159.5	4
53	114	154	9
54	114	170	9
55	114	177	9
56	115	139	9
57	115	147.5	6
58	115	150.5	6
59	115	163	9
60	114.5	166.5	4
61	115	180	3
62	115	182.5	6
63	115.6	158.2	5
64	116.333	135.667	3
65	116.333	143.667	3
66	117.5	153.5	4
67	117.6	166.2	5
68	118	172	9
69	119	133	9
70	119	141	9
71	119	157	9
72	118.25	160.75	4
73	118.8	175.4	5
74	121.143	153.714	7
75	121	162.5	6
76	121	166	9
77	122	147	9
78	122	177	7
79	123	137	9
80	123	143	9
81	123.143	150.714	7
82	123	172	9
83	124	157.5	6
84	124.2	168.6	5
85	125	161	9
86	124.5	164.5	4
87	126	147.5	6
88	126	154.5	6
89	127	151	9
90	127.6	157.8	5
91	129.6	147.8	5
92	129.6	154.8	5
93	141.5	145	6
94	142.4	136.2	5
95	142.4	140.8	5
96	142.333	148.667	3
97	142.5	152	6
98	144.75	133.75	4
99	145	143.5	6
100	145	146.5	6
101	145	157	9
102	144.5	164	6
103	146	137	9
104	146	140.5	6
105	146	149.5	6
106	146	153	9
107	146	160.5	6
108	147	125	9
109	146.5	131	6
110	146.5	167.5	4
111	148	164	9
112	150.2	119.6	5
113	150	130	9
114	150	133.5	6
115	149.333	136.333	3
116	150	141	9
117	150	150	9
118	150	155	9
119	149.5	160	6
120	150.25	166.75	4
121	150	170	9
122	151	146	9
123	152	125	9
124	152	175.667	3
125	152.667	121.667	3
126	152.5	161	6
127	153.5	131.5	4
128	154	135	9
129	154	139	9
130	153.5	149	4
131	153	154	3
132	153.5	166	6
133	153.5	170	6
134	154	173.5	6
135	154.857	142.714	7
136	155.875	117.125	8
137	156	122.5	6
138	155.8	151.4	5
139	155.5	155	6
140	156	160	9
141	156.286	163.857	7
142	157	126	9
143	157	146	9
144	156.714	167.857	7
145	156.667	171.333	3
146	157.286	175.143	7
147	156.333	180.667	3
148	157.5	130	6
149	158.125	137.125	8
150	159	141	9
151	158.714	154.143	7
152	159.2	157.4	5
153	160	161	9
154	159.5	170	6
155	161	129	9
156	160.8	132.4	5
157	160.8	164.6	5
158	161	177	9
159	162.167	138.667	6
160	162.286	143.143	7
161	162	146	3
162	162	148.5	6
163	161.857	151.714	7
164	162	174	3
165	162.125	181.875	8
166	163	120	9
167	163	167.5	6
168	163	171	9
169	164	135	9
170	164	155	9
171	163	162	3
172	164.5	125	6
173	164.333	131.667	3
174	165.4	150.2	5
175	166	161	9
176	166	164.5	6
177	167	129	9
178	167	138	7
179	167	143	9
180	167.2	172.4	5
181	168	125	9
182	168	134	9
183	168	147.5	6
184	167.5	156	6
185	168	169	9
186	168	182	9
187	169	151	9
188	168.667	178.167	6
189	170.286	140.857	7
190	169.6	159.8	5
191	170.667	136.667	3
192	171.286	145.857	7
193	172	118	9
194	172	126.5	6
195	172	130	9
196	172	166	9
197	172	169.5	6
198	173	156	3
199	173	159	9
200	174	122	9
201	174.143	136.286	7
202	174	140	9
203	173.667	143.333	3
204	174	153	9
205	175	146.5	6
206	175	149.5	6
207	175.125	162.875	8
208	176.143	132.714	7
209	176.125	168	8
210	177.6	152.2	5
211	179.333	160.333	3
212	180.333	154	3

## Sheet: Raw Data
Cell:	1	2	3	4	5	6	7	8	9	10	11	12	13	14	15	16	17	18	19	20	21	22	23	24	25	26	27	28	29	30	31	32	33	34	35	36	37	38	40	41	42	43	44	45	46	47	48	49	50
	2200	2207	2380.88	2286.25	2267.44	2694.25	2868	3284.67	2112.86	3377.5	3087.33	2269.67	2705.17	3203.67	2360.56	2463.67	2480.33	3674	3388.56	2327.56	2273.12	2944.75	2087	2532.11	2807	3554.56	2672.33	3233.5	3740.33	3929.2	2278.2	3150.57	3503.78	2410.33	2127.44	2824.75	3507	3651.75	2447.67	3603	3748.43	2267.71	2905.44	3278.4	3106.43	3861.22	3558	2065.71	2113.71
	2223.83	2099.25	2116.5	2133.38	2166.78	2373.5	2501.25	2676.56	2072.86	2775.17	2574	2120	2561.67	2763	2212.89	2310.33	2464.67	3075	2849.44	2195.22	2226.75	2697.25	2029.71	2370.78	2513.44	3038	2455.67	2898	3122.44	3068.8	2136.4	2727.86	2865.78	2279.33	2084.22	2580.75	2980.2	3096.5	2317.67	3091.67	2920.86	2182	2542.67	2740.5	2724.57	3089.56	3120.62	2029.21	2066.86
	2093	2099.75	2089.75	2124.75	2067.67	2269.75	2271.5	2571.22	2111.57	2535.5	2369	2117.67	2482.5	2589.11	2151.67	2145.17	2309.67	2780	2625	2073.78	2133	2650.5	1999.57	2202.67	2376.78	2796.33	2281	2676.67	3047.44	2740.2	2124	2557.29	2511.56	2217.33	2059.22	2349.75	2736	2744.5	2279.56	2758.67	2522.29	2158.71	2372.56	2283.6	2327.86	2714.44	2817.5	2004.71	2072.43
	2040.17	2137.62	2067.5	2055.5	2022	2124	2144.25	2312.56	2131.86	2334.5	2223.33	2063.33	2222.5	2401.33	2041	2070.5	2235	2535	2319	2013.44	2049.5	2355.75	1984.71	2101.78	2159.11	2444.78	2228.67	2362	2590.56	2408.6	2044.4	2321.86	2226.67	2130	2016.89	2178.25	2328.6	2527.25	2172.22	2312	2224.71	2134.71	2225.44	2140	2162.86	2376.44	2507	2031.86	2104
	2003	2096.75	2058.75	1999	1990.33	2059.75	2057.5	2147.67	2084.21	2145.5	2112.67	2022.33	2093.5	2213.56	2006.22	2014.5	2122.67	2331.17	2140.44	1991	2010.12	2177.75	1978	2058.56	2046	2221.22	2184.67	2169.67	2236.22	2163.4	2030.2	2133.86	2119.89	2055	2008	2086.75	2174.4	2195.5	2109.33	2122.67	2088.86	2084.43	2126	2071.2	2079.86	2190.56	2221	2066.86	2091.57
	1970.67	2045.75	2055	1977.38	1983	2001.25	2010.75	2063.11	2071.71	2078.67	2039.33	1987.33	2018	2076.33	1984.78	1987.67	2035	2140.17	2038.56	1987.22	1990.5	2079	1973.29	2030.44	2018.67	2105.33	2135.67	2059.83	2060.67	2061.8	2022	2052.29	2052.11	2022.67	1996.44	2055.25	2098.4	2075	2079.89	2067.33	2040.14	2060	2066.44	2020.2	2044.71	2071.22	2132.5	2067.29	2059.57
	1963	2007.5	2033.38	1973	1984.89	1996.75	1978.75	2005.67	2025.43	2035	2014.67	1974	1986.17	2008.56	1982.11	1967.83	1994.67	2030.5	2000	1984.56	1996.38	2013.25	1976.14	2020.33	2004.33	2051.78	2114.33	2030.67	2013.67	2029.2	2011	2022	2015.22	2017.67	1989.56	2060	2053	2042.5	2060.11	2036	2036.43	2050.57	2045.67	1997	2028.43	2030.56	2071.75	2052.14	2039.57
	1958.67	1987.75	2020.5	1975	1980.56	1986.75	1971.5	1992.78	2008.71	2002	1975.67	1969.33	1973.83	1986.33	1972.56	1971.17	1984	1998	1982.33	1985.56	1991.75	2014.5	1978.29	2004	1998.78	2035.78	2089	2010.83	2004.89	2003.6	2018.6	2016.14	1998.78	2004	1980.33	2063	2046	2032.25	2034.89	2038.67	2006.57	2044.29	2042.56	1985.8	2018.57	2009.67	2074.25	2043.14	2027.57
	1960.67	1978.25	2007.62	1970	1984.44	1968.5	1964	2006.33	1988.43	1970.5	1958.33	1963.33	1985.5	1983.67	1970.67	1967.33	1976	1979.67	1974.11	1984.11	1987.88	2024	1969.14	2004.11	1999.11	2017.44	2058	2032.83	2005.11	1986	2026.4	2016.43	1994.78	2010.33	1975.22	2062	2048.8	2022.75	2030.89	2034	2017.57	2033.57	2055.33	1983.4	2038.57	2024	2070.25	2020.57	2042.43
	1996.67	1971.25	2007.12	1973.5	1981.78	1958.25	1966.75	2015.78	1972.71	1971.5	1954	1970.67	1991	1989.33	1971.67	1980.67	1991.33	1985.5	1975.44	1987.33	1993.88	2060.5	1968.14	2007.11	2031.89	2032	2059	2050.33	2023.56	1996.2	2028.8	2048.86	2014.33	2013.33	1985.78	2072	2069.6	2034	2057.22	2048	2018.29	2055.57	2083.89	1991.4	2073.14	2082.44	2094.25	2027.86	2060.86
	2012.5	1975.5	2005.75	1970.5	1987.89	1977.25	1978	2014.89	1973.71	1975	1969.33	2012.33	2004.33	2006.78	1977.67	1986.17	2023.67	2008.67	1995.33	2006.44	1998.75	2101.5	1973.43	2031.67	2074.11	2104.67	2068	2104	2088.22	2037.2	2048.4	2093.71	2026	2023.33	1989	2135	2152.4	2094.5	2077	2139.67	2047.14	2071.29	2137.33	1997	2144	2160.22	2154	2032.43	2085.29
	2048.5	1983	1991.38	1980.5	1998.33	1989	1994.25	2053.44	1973	1986.17	1983	2026.67	2032.33	2039.89	1996.89	2041.17	2097.33	2062	2033.89	2018.11	2029.88	2109.75	1971.14	2083.89	2131	2218.67	2128	2147.33	2154.33	2062.2	2054.8	2152.86	2062.11	2062	2006.11	2203.75	2232.4	2194.5	2108.11	2212.67	2114	2096.86	2221.56	2014.4	2223.43	2249.44	2183.5	2021.57	2144.86
	2089.83	1992.25	2002	1992.62	2041.22	2004	2003	2075.78	1983	2010.67	1965	2068.67	2090.17	2118	2022.33	2091.33	2167.33	2090.67	2065.56	2048.33	2075.62	2192.25	1984.93	2140.78	2195.67	2358.22	2185.67	2232	2227.56	2115	2082	2223.71	2155.33	2116.33	2046.11	2260.25	2356.8	2358	2149.22	2327.67	2184.29	2119.14	2276	2060.8	2273.57	2386.33	2319.75	2020.29	2168.57
	2134.83	2023	2005.88	2016.12	2096.67	2032.75	2049.5	2102.78	2003.86	2050.83	2002.67	2070.33	2174.5	2215.89	2045.11	2159.33	2279.67	2191.33	2149.22	2082.67	2109.75	2309.5	1994.43	2220.33	2289.11	2499.78	2287	2383.83	2362.33	2182.6	2098.8	2362.14	2213.78	2162.67	2086.11	2329	2461	2520	2220.33	2443.33	2266.14	2190.86	2363.89	2077.6	2347.57	2537.89	2453.75	2031.29	2143.86
	2177.67	2066.25	2027	2039.75	2150	2079.75	2079.25	2141.56	2031.29	2102.5	2004.67	2124.67	2203.83	2221.56	2090.33	2226.67	2381	2315.17	2237.56	2124.89	2150.38	2436	2001.71	2282.78	2364.67	2568.44	2357.33	2480.17	2504.67	2213.8	2089	2467.29	2298.22	2231.67	2101.67	2406.75	2521	2623.75	2300.44	2508.33	2309.71	2244.57	2478.56	2140.8	2434.43	2669.89	2560	2031	2136.57
	2237	2067	2063.5	2044	2187.22	2122.75	2101.5	2235.67	2046.57	2217.33	2015.33	2143	2302.17	2267.56	2129.89	2276	2451.67	2360.33	2339.67	2168	2189.25	2499.75	2021.71	2356.44	2434.78	2655	2433.67	2509.83	2635	2232.4	2085.4	2578.43	2355.22	2294	2106.56	2451.25	2597.4	2765.75	2373.56	2583.67	2358.71	2251	2536.78	2138.6	2544.14	2714.22	2628.5	2043.43	2127.57
	2268.5	2087.25	2110.62	2054.75	2241.11	2110.25	2101	2308.11	2082	2285	2017.67	2136.33	2349.17	2340	2138.78	2364.83	2533	2387.17	2371.89	2172.89	2228.62	2538.5	2030.14	2427.59	2511.22	2715.67	2480	2607	2688.33	2271.8	2099.6	2722.71	2397.78	2301.67	2119.78	2493	2664	2796	2420.56	2546.33	2377	2280	2496.33	2176	2615.14	2804.56	2679.25	2047.43	2121.71
	2266.33	2121.75	2106	2073.38	2287.78	2112.5	2123	2390.11	2119.71	2315.83	2010.33	2138.33	2414.5	2433.78	2165.78	2453	2582.67	2469.67	2428.89	2174.33	2253.25	2572.5	2081.43	2476.85	2576.11	2723.56	2513	2671	2727	2330.4	2112.4	2851.43	2434.89	2289	2102.33	2521.5	2725	2832	2463.44	2541.33	2393.71	2351.71	2452	2196.2	2679	2843.67	2651.75	2042.43	2110.43
	2248.67	2149.25	2127.5	2071.75	2287.78	2115.25	2167.5	2454.56	2140.71	2332.67	2018	2129.67	2473.5	2506.78	2171.44	2440.33	2585	2506.83	2437.89	2183.06	2255.62	2615.75	2123.57	2509.69	2597.22	2755.11	2567.33	2659.33	2746	2315.2	2131	2919	2455.78	2313	2077.33	2590	2753.2	2850.75	2511.89	2537	2345.43	2370	2460.22	2179.8	2722.29	2862.78	2696	2061.29	2104
	2206.17	2146.5	2146.88	2076.5	2231.44	2127.75	2167.25	2509.33	2167.29	2374.67	2025.33	2124.33	2475	2524.11	2180.44	2448.83	2581.67	2513	2467.67	2163.22	2244	2568.5	2124.86	2456.78	2536.89	2673.44	2629	2604.17	2747.44	2261.4	2161.6	2850.86	2418.44	2303.33	2076.11	2544	2687	2724.5	2486.44	2443	2301.14	2383.71	2411.67	2171.8	2730.43	2805.89	2662.25	2045	2112.57
	2160.33	2130.5	2167.12	2056.5	2187.56	2126.25	2165.75	2514	2172.43	2414.67	2033.33	2132.67	2476.5	2471.78	2211.56	2388	2550.33	2528.17	2445.33	2161.44	2234	2585.25	2163.96	2429.11	2488.67	2661.44	2583.33	2534.67	2637.56	2242.4	2170	2816.29	2439.67	2277.67	2085.22	2440	2588.6	2592.25	2455.78	2383.33	2270.71	2402	2371.22	2145.6	2699.71	2710.22	2553	2031.29	2104.14
	2106.17	2109	2176.62	2054.12	2128.44	2104.75	2178	2506.33	2145.86	2410.83	2015.33	2123.67	2486.83	2413.11	2192.89	2357.17	2508	2465.5	2391.67	2150.67	2193.38	2508	2205.41	2389	2420.89	2643.89	2477	2492.5	2567.67	2200	2167.4	2731.71	2380.44	2257.67	2104.44	2376.25	2555	2497	2399.56	2315.67	2220	2313.71	2323.89	2128.8	2645.43	2595.44	2482.75	2023.86	2083
	2082.67	2087.25	2144.38	2048.62	2091.56	2085.5	2153.25	2441.56	2095.86	2396.5	2011.33	2124	2423.33	2338.89	2173.33	2318.17	2423	2397.33	2301.56	2124	2172.75	2397	2193.57	2373.22	2301.89	2579.56	2461	2460.5	2513	2157.2	2116.6	2567.29	2329.67	2207.33	2102.11	2292.75	2492.8	2458.25	2339.22	2233.33	2175	2261.29	2276.67	2136	2581.29	2563.67	2431	2007	2044.57
	2064.83	2082.25	2138.12	2039.5	2079.94	2058.75	2134.5	2415.67	2108.71	2325	1995.67	2066	2358.33	2334.11	2132.11	2303.5	2393.67	2340.17	2259.56	2097.33	2148.12	2287.5	2155.14	2323	2271.33	2523	2328	2398.5	2450.33	2125.6	2076.4	2425.43	2268.11	2172.67	2075.44	2326.75	2425.4	2403.25	2295	2177	2139.14	2216.14	2211.33	2117.6	2491.29	2481.89	2329	1993	2035.43
	2038.67	2101.25	2137.38	2036.25	2060.22	2047	2093	2376.22	2092.71	2264.5	1979	2044.33	2291.5	2280.89	2098	2279.33	2324.67	2283.83	2184.89	2080.78	2096.5	2237.25	2175.57	2282.56	2218.78	2428.44	2263	2337.33	2397.11	2087	2061	2321.29	2211.22	2137.67	2071.11	2190.25	2330.8	2310.5	2249.78	2140	2100.43	2174	2136.67	2082.2	2349.14	2410.22	2200.5	2004.86	2035.57
	2004.5	2062.75	2130.38	2024.25	2033.56	2007.75	2063.25	2263.22	2064.43	2212	1993	2008.33	2222.33	2236.11	2059.78	2208.67	2228	2253.83	2123.67	2049.22	2042.12	2188.75	2217.5	2223.22	2156.44	2306	2171	2234.83	2294.44	2066.2	2029.2	2195.29	2146.33	2117.67	2060.44	2151.5	2238.6	2255.75	2254.89	2095.33	2063.29	2151	2086.33	2066.8	2222.71	2375	2114.5	1993.14	2019.43
	1988.33	2052	2068.62	2006.12	2024.44	1995.75	2022.5	2192.11	2036.71	2168.83	1972.33	1989.67	2130.33	2182.56	2027	2163.83	2192	2203.5	2074.56	2022	2017.88	2142.75	2178.54	2175.11	2121	2214.33	2107.67	2194.83	2229.44	2049.6	2008.2	2130.71	2136.78	2131	2074.22	2113.5	2157.4	2200	2199.67	2102.67	2026.14	2118	2054.11	2046.4	2153	2375	2077.25	1989	2013
	1980	2040.75	2053.5	1997.38	2023.33	1977	2013.25	2139.22	2005.29	2131.83	1974.67	1981.33	2085.67	2128.11	1997.67	2124.17	2153	2128.83	2033.33	1999.33	2007.62	2094.75	2114.71	2162.56	2105.89	2136.89	2081.33	2157.33	2168.89	2032.6	2001.6	2108.14	2111.78	2116.67	2100.33	2088.25	2103.6	2152	2149.56	2067.67	2014.57	2080.57	2035.33	2019	2116.43	2323.33	2067	1991.86	1990.71
	1969.67	2005.5	2067.62	1997.12	2014.89	1968	1993.5	2091.44	1985.71	2090.33	1968.67	1965.67	2039.33	2093.89	1981.56	2059.17	2100.67	2084.83	2011.11	1986.89	2003	2050.25	2066.57	2141	2096.56	2068.78	2064	2138	2111	2015.6	2003.8	2089.14	2106.22	2089	2128.11	2074.25	2068.8	2108	2117	2036	1987.29	2082.57	2037.56	1998	2102.29	2271.44	2042.75	1994.14	1998.86
	1968.17	1993.25	2072.5	1987	2005.56	1967.5	1990.5	2042.78	1981.57	2049.83	1960	1966.33	2021.67	2070.56	1974.78	2019.67	2059	2037.67	1988.22	1980.89	1987	2044	2066.57	2113.44	2056.11	2041.78	2070	2125.17	2065.44	2003.8	2004.4	2061.71	2070.11	2061.33	2146.44	2068.75	2041	2088.5	2121.22	2029.33	1985.57	2066.29	2040.67	1981.4	2057.86	2238.67	2036	1989.29	1995.29
	1970.17	1985	2047.25	1976.88	2002	1974.5	1974.75	2017.56	1979.29	2034.17	1992.67	1961.67	1998.5	2055	1977.67	2008.83	2052.67	1996.5	1985.33	1975	1986	2031.5	2065.71	2112.78	2032	2032.22	2065.67	2128.83	2041.56	1993.2	2015.4	2044	2048.67	2037.33	2125.11	2094.5	2014.2	2085	2114.89	2021	1981.14	2065.71	2055.78	1990.8	2040.86	2197.44	2034	1999.57	1996.43
	1965.33	1976.5	2017.5	1972.88	1997	1961.75	1975.75	2007.22	1974.43	2016.5	2004.67	1969.33	1998	2052.78	1971.11	2017.33	2026	2002.17	1984.33	1975.89	1987.12	2037.75	2065.86	2110.89	2043.44	2060.11	2095.67	2130.83	2041.11	2006.2	2020.4	2059.57	2056.33	2024	2139.89	2110	2026.6	2078.5	2116.44	2038.67	1986.14	2057.29	2073.22	1991.8	2040	2214.22	2049.25	2021.14	2011.57
	1979.83	1969.75	1998.62	1974.88	2009	1971.25	1977.25	1994	1970.29	1999.5	2015.33	1980	1991.83	2048.33	1987.78	2016.17	2021.67	2009	1985.33	1977.33	1987.75	2055.75	2049.71	2109.56	2047.89	2080.56	2084.33	2136.17	2062.33	2005	2028.4	2098	2052.56	2027.33	2125.33	2107.75	2048.6	2083.25	2132.11	2033.33	1989.29	2076.14	2113.78	1994.2	2050.57	2228.89	2065.25	2012.86	2020.14
	1988.17	1972.5	1999.25	1978.75	2025.33	1982.25	1979.25	1995.78	1980.43	1991.83	2011	1970.33	1992.17	2049.78	1994.44	2011.67	2027.67	2016.5	1986.11	1994.11	2004.75	2067.5	2004.29	2137.56	2075.11	2095.33	2100.33	2157.67	2084.11	1998.2	2061.6	2129.43	2058.56	2052.67	2132.11	2127.25	2072.4	2092.5	2150.22	2072.67	2005.29	2089.71	2206.67	2005.4	2080.43	2278.78	2092.75	2017.14	2027.86
	2031.67	1979.5	1990.31	1991.88	2087.11	1988	1969.25	2010.67	1986.86	2009.83	2023	1984.33	2017	2156.33	2001.78	2039.67	2044	2038.33	1998	2015.22	2042.5	2108	1997.86	2164.67	2140.11	2184.67	2142.33	2183.5	2120	2026.8	2084.6	2167.57	2085.78	2067.67	2140.78	2177.75	2136.4	2179.75	2198	2118.67	2033.29	2111.14	2229.78	2000.8	2143.86	2360.44	2140.75	2045.71	2042.71
	2100.67	1981.75	2007	2001.75	2184.33	2002	1993.25	2013	2004.14	2015.17	2011.33	2008	2023.33	2100.89	2023	2111.33	2095.67	2052.5	2017.78	2039.44	2064.25	2150	1998.43	2225.11	2268.56	2272.89	2200	2249.83	2184	2068.6	2087.2	2246.71	2126.67	2117.67	2130.22	2241.5	2238.2	2294.25	2265.44	2195.33	2091.57	2172.14	2302.44	2023.8	2249.57	2439	2199.5	2074.14	2087
	2152.83	1982.75	2025.25	2024.75	2232.56	2018.75	2014	2054.33	2032	2038.67	2039	2038	2072.17	2120.67	2064.89	2155.67	2164.33	2085.17	2045.67	2074.67	2108.25	2212.25	2002.71	2258.33	2376.22	2378.11	2262.33	2311.17	2266.78	2129	2073.4	2396.29	2204.44	2167.33	2139.11	2332	2352.8	2398.75	2389.89	2273	2158.57	2215.14	2415.67	2055	2351.71	2552.44	2312.25	2077.57	2095.29
	2185.5	1988.75	2029.75	2023.12	2262.67	2047.25	2032.5	2110.89	2080	2071.83	2083.67	2086	2106.67	2175.56	2080.78	2263.67	2222.33	2162.5	2107.44	2126.11	2159	2281	2019.57	2321.44	2507.56	2516.67	2354	2423	2365.89	2173.8	2101.2	2513.86	2225.56	2236.67	2136.56	2414.25	2452.2	2504.25	2480.78	2332	2227.43	2281	2506.44	2098.8	2478.29	2667.44	2415.5	2099	2111.14
	2199.67	2012	2061.38	2031	2299.89	2062.75	2040.25	2174.44	2122	2087.83	2112.33	2125	2172.33	2232.44	2139.67	2335.17	2248	2218.17	2153.56	2148	2195.25	2346.75	2042.14	2380.22	2584	2580.33	2414.33	2492.83	2481.11	2189.8	2122	2671	2283.33	2233	2147.78	2488.75	2525.4	2618	2524.33	2432.67	2321.29	2318.57	2565.56	2147.2	2557.14	2748.11	2571.25	2105.57	2134.57
	2195.5	2036	2104.38	2048.75	2301.89	2079	2068.25	2264.67	2169.71	2115.67	2094.33	2136.33	2229.5	2314	2175.44	2386.33	2337.33	2310.33	2240.33	2162.44	2245.88	2428	2091.86	2476.11	2653.56	2663.78	2513.67	2638.33	2595.67	2255.6	2125.8	2819	2330.44	2279	2140.67	2597.25	2645.8	2724.75	2594.11	2478.33	2354.71	2355.29	2590.56	2171.4	2652.29	2808.44	2665.25	2097	2150.71
	2194.17	2048.25	2141	2076	2326.22	2098.5	2095.25	2342.44	2231.43	2152.17	2091.33	2152	2301	2358.22	2213.67	2484	2372.67	2368	2313.33	2189.56	2299.38	2514.75	2099.43	2512	2698.78	2694.11	2604.33	2696.83	2651.11	2319.6	2152.6	2897.71	2375.56	2289	2130.22	2655.25	2724.4	2753.25	2596.89	2470.33	2401.29	2403.57	2583.56	2199.4	2722.14	2849.89	2699.5	2098.29	2143.14
	2201.33	2044.75	2158.75	2095.12	2332.78	2121.25	2109.75	2422.78	2239.86	2166.67	2089.67	2161.67	2346.83	2423.67	2241.56	2590.17	2402	2417.33	2325.33	2202.22	2315.69	2583.75	2095.43	2498.44	2726.78	2708.78	2621.33	2686.17	2666	2355	2149.8	3000.29	2439.67	2324.33	2131.33	2642.5	2796.8	2824	2603.67	2502	2444.29	2406.14	2576.67	2211	2775.29	2912.56	2734.25	2103.29	2162.57
	2201	2059	2195.75	2091.38	2289.11	2131.25	2120.75	2523.33	2277.71	2220.67	2073.33	2141.33	2390.67	2479	2237.56	2606.17	2459.67	2438.5	2331.33	2209.17	2309	2620.5	2103.71	2501	2670.56	2740.11	2596.67	2670	2692.44	2346.2	2149.4	2977.71	2466.11	2358	2126	2631.25	2879.2	2859.5	2591.22	2493.33	2458	2417.57	2517.44	2219.6	2821.71	2925.11	2698	2096.14	2161.71
	2184.67	2068	2191.5	2083.5	2236.11	2134.25	2144	2563.44	2270.14	2265.17	2075.33	2114	2455.83	2530.89	2242.89	2607	2479	2454.67	2339.56	2198.86	2235.25	2632.75	2098	2498.33	2596.56	2729.44	2571.67	2644.33	2705.44	2371.6	2139.6	2946.57	2448.89	2329	2141.78	2595.75	2910.2	2872.25	2584.56	2467	2445.86	2415.86	2432.67	2192.6	2845.57	2889.89	2661.5	2082.43	2155.14
	2171.5	2060.25	2172.88	2073.38	2228	2151.25	2140.75	2553.89	2251.43	2267.33	2047.33	2078.67	2469.17	2531	2224.78	2588.5	2468.33	2483.67	2325.89	2169.89	2193.25	2602.75	2111.43	2472.11	2529.33	2683	2538.33	2606.5	2621.78	2322	2145.6	2888.86	2390.67	2296.33	2140.22	2577.25	2831.4	2788.75	2528.11	2384.67	2394.14	2390	2365.44	2179.4	2826	2836	2627.75	2081.14	2118.43
	2148	2056.5	2141.75	2053.5	2208.78	2128	2145.5	2549.89	2236.43	2237.5	2030.33	2058.33	2431.33	2499.56	2197.11	2525.83	2450.33	2463.83	2317.44	2130.44	2146.75	2546.25	2097.86	2409.33	2447.22	2604	2461.67	2540.33	2556.11	2267	2108.4	2753.86	2315.56	2281	2104.89	2523.5	2722.8	2656.75	2439.44	2309.67	2348	2360.43	2299.78	2200.8	2728.43	2764.44	2541.5	2067.71	2111
	2104.5	2062.25	2101.12	2030.75	2169.11	2096.25	2127	2471.11	2191.43	2225.17	2015	2045	2342.67	2432.22	2158.89	2414.17	2386.33	2446	2280.67	2089.33	2110.38	2457.5	2091.43	2339.89	2386.44	2531.89	2364.67	2463.67	2476.11	2245.4	2079.2	2657.14	2282.56	2269	2097.22	2411.75	2587.2	2535	2378.39	2261.33	2296.86	2313.57	2248	2154	2635	2672.22	2457.75	2035.86	2083.86
	2067.33	2041.75	2087.5	2026.62	2146.44	2059.5	2104.75	2385.44	2151.57	2204.5	1993	2024	2294	2343.11	2131.33	2329.83	2322.33	2395.17	2205.44	2051.67	2072.62	2359.75	2053.43	2274.44	2336.11	2426.78	2268.67	2405.17	2392.78	2195.2	2053.4	2499.86	2229.56	2201.67	2090.33	2343.25	2515	2442.5	2300.67	2214.67	2209.86	2232.71	2188.67	2130.4	2537.71	2568.22	2343.25	2027.71	2055.14
	2044.67	2043.5	2093.5	2009.12	2067.56	2048.5	2066.5	2320.78	2122.86	2170	1980.33	2015	2251.5	2271.22	2095.22	2221.33	2248	2312.33	2164.33	2022.11	2050.75	2263.25	2032.57	2234.56	2243.67	2316.33	2221.33	2334.5	2306.33	2175.2	2032.6	2350.86	2168.44	2157.67	2092	2289.5	2401.6	2304	2205.78	2174	2134.14	2158.43	2125	2122	2384.14	2450.11	2251	2017.43	2024.14
	2007	2030.5	2075.25	2002.62	2034.89	2015.5	2050	2242	2077.43	2125	1973.33	2002	2196.33	2208.78	2056.33	2146.5	2206.67	2250.17	2119	2001.89	2024.75	2182	2016	2199.56	2178.44	2238.67	2175.67	2262.5	2224.33	2135.4	2004.4	2267.71	2127	2109	2082.22	2224	2290.4	2195.75	2164	2147	2071.86	2118.43	2086.33	2075	2270.29	2343.67	2166.5	2011.14	2002.57
	1987	2010.75	2072.88	1999.62	2010	1998.75	2025.5	2172	2032.57	2085.5	1971.33	1998.33	2125.33	2148.89	2040.78	2084.17	2143.33	2208.5	2089.33	1990.67	2006	2120	1999.86	2146.11	2116.22	2179.11	2134.33	2202	2165.11	2098	1987.8	2188.29	2065.56	2094.33	2069	2148	2213.8	2123.25	2115.11	2101.33	2039.14	2097.71	2066	2028.8	2182	2246.44	2111.75	2003.29	2009.86
	1968.67	2013.75	2049.12	1993.38	2000.56	1981.5	2003.5	2105.33	2005.57	2057.83	1964.67	1991.33	2058	2092.78	2025.22	2044.5	2070	2136.83	2048.11	1975.11	1985.25	2066.5	1987.71	2104.56	2061.56	2139.33	2096	2147	2121.56	2065.6	1980.6	2117.43	2036.78	2059.33	2049.89	2090	2127.8	2080.5	2087.78	2071	2006.86	2069	2042.22	2004.4	2115.43	2171.22	2072.75	2006.86	2002.57
	1958.83	1981.25	2009.25	1991.25	1986.78	1962.25	1982.5	2044.44	1979.71	2024.67	1973.33	1973	2029.5	2056.11	1994.67	2004	2039.67	2095.67	2009.78	1975.44	1981.88	2038.25	1973.71	2069.67	2034.22	2099.56	2057.33	2120.17	2061.44	2052.8	1983.8	2066.86	2008.89	2034	2041.89	2054.75	2064.4	2043.25	2069.89	2055.33	1989.71	2041.86	2032.33	1977.8	2061.29	2122.33	2034.5	2000.86	2012.71
	1952.5	1976	1983.62	1983.25	1978.11	1962.5	1977.75	2007.78	1966	1990.5	1969.33	1957.33	2001	2024	1984.67	1989	2017.67	2035.17	1991.33	1965.56	1968.38	2011.5	1958.14	2030.33	2018.22	2072.11	2029.67	2102	2028.33	2024	1975.2	2044.71	1983.78	2010	2025.78	2033.75	2039.2	2020.5	2043.33	2017	1977.14	2029.43	2053.33	1976.4	2036.29	2079.89	2022.75	1999.86	2020.71
	1956.33	1978	1970	1973.5	1984.11	1956.75	1976.75	1996.67	1963.71	1984	1982.67	1962.33	1989	2022.56	1965.11	1976	2012	2016.5	1981.33	1970.33	1970.62	2004.25	1961.71	2026.78	2014.67	2071	2024	2096	2018.44	2008.2	1972	2041	1982.33	1999	2009.44	2039.5	2033.6	2023.25	2043	2001.33	1989.14	2032	2060.44	1967.6	2034.43	2072.33	2014.5	1991.14	2019.29
	1959.5	1967.25	1955.25	1982.88	1984.22	1948.25	1967.25	2026.56	1965.71	1973.83	2004.67	1962.33	1986	2011.22	1970.22	1976.33	1997	1992	1985	1964.33	1971.38	2019.5	1965	2015.11	2008.78	2039.67	2032	2068.5	2003.33	1988.6	1969.4	2056.29	1974	2008.67	2009.89	2034	2020.8	2013.25	2060	2005	1972.43	2026.71	2070	1982.2	2032.14	2071.44	2029.25	1982.57	2012.71
	1969.67	1971.25	1960.88	1980.25	1994.56	1957.5	1967.5	1964.11	1969.57	1978.17	2013.67	1979.67	1986.67	2009.22	1974.67	1971.67	2005.33	1989	2031.89	1964.89	1972.88	2020	1959.29	2011.11	2024.78	2039.11	2030.33	2058.33	2013.78	2005.4	1975.8	2082.86	1977.33	1995.67	2000.78	2052.75	2037.8	2028	2064.33	2009.33	1968.29	2023	2093.89	1994.6	2063.71	2063.89	2030.25	1983	2008.71
	1982.17	1964	1963.62	1977.62	2005.78	1956	1961.25	1971.89	1968.29	1974.17	2003.67	1983.33	1979	2012.44	1980.56	1979	2002.33	1991.17	1991	1969.89	1981.25	2040.5	1964.14	2030	2050.89	2040	2038	2051.67	2040.67	2014.6	1973.8	2106.71	1979.89	2006.67	1990.89	2061	2062	2047	2085	2028	1969	2029.29	2111.11	2004.8	2117.93	2075.56	2029.5	1992.29	2014.14
	1981.67	1968.25	1966	1977	2017.11	1964.5	1965.25	1976.33	1973.14	1975.83	2043	1991.67	1994.17	2038.11	1988.67	1999	2009.33	2013.83	2008.56	1984	1991.38	2056	1972.43	2062.33	2088.33	2085.22	2051.33	2078.83	2056.22	2041.4	1985.2	2145.71	1992.11	2027.33	2000.11	2099.5	2104.4	2079	2109.22	2066	2000.57	2045	2142.22	2013.6	2135.86	2117.22	2065.75	1996.57	2035.43
	2019.17	1981.75	1968.25	1982.38	2069.56	1982.25	1971.5	1991.56	1983.71	1999.5	2050	1995.67	2003.83	2060.78	2001.89	2031.17	2033.67	2039.33	2036.89	1995.89	1999.25	2100.5	1978.29	2099.44	2124	2135.67	2097.67	2120.5	2084.89	2065	1996.4	2201.57	2021.33	2040.33	2002.56	2124.75	2165.6	2140.5	2128.11	2097.33	2031.29	2070.14	2183.78	2026.2	2203.86	2180.89	2097.25	2012.86	2049.29
	2060.33	1987.5	1977.75	1990.62	2108.56	1989.75	1993	2024.67	2008.29	2009.33	2074.33	2023.33	2029.83	2108.78	2022.67	2071.5	2069.33	2083.33	2047	2016.33	2028.25	2148.25	1987.57	2145	2205.33	2199.11	2126.67	2173.67	2140.11	2111.8	2006.2	2292.86	2047.78	2055	2022.56	2194.75	2243	2216.25	2147.44	2168.67	2072.43	2103.71	2237.67	2031.8	2293	2248.89	2145.75	2023	2077.29
	2091.17	1979.25	1987.5	2009.38	2131.67	2004.5	2002	2056	2020.43	2015	2067.67	2025	2067.67	2151.67	2033.78	2120.33	2074.33	2123.83	2077.33	2044.56	2051.12	2192	2004.71	2178.22	2274.67	2256.33	2169.33	2211.83	2191.56	2137.8	2024	2351.29	2066.11	2088.33	2042.44	2233.75	2271	2298	2185.56	2209.33	2110	2151.14	2275	2049.2	2372.14	2314.11	2180.5	2032.29	2107.86
	2111.17	2004.75	1985.5	2004.62	2155.67	2024.75	2020.5	2078.78	2038.29	2037.83	2057	2035.33	2092.17	2188.11	2061	2160.17	2115	2141.67	2117.56	2050.56	2081.25	2221.25	2019.86	2204.78	2309.67	2292.56	2213	2269.67	2235	2153.6	2052.6	2411.57	2092.89	2116.33	2054.78	2269.25	2315.6	2444	2195.33	2286.67	2118.71	2165.71	2325.44	2060	2448	2343.67	2227.5	2048.86	2129.43
	2121.33	2004.25	1998.62	2009.62	2161.67	2047.25	2021.25	2100.22	2063.86	2047.5	2047.67	2025	2121.83	2220.11	2071.11	2205.17	2128	2167	2096.44	2058.67	2100	2267.25	2020.14	2258.33	2361.11	2344.11	2230.33	2315	2273.33	2192.4	2067	2466.57	2112.78	2137.67	2063.33	2291.5	2375	2438.5	2219.78	2290	2162.57	2171.14	2353.89	2085.8	2489.71	2409.56	2303	2056	2145.86
	2128.67	2006	2015.88	2019.38	2178	2074.25	2034.25	2120.44	2087.86	2047.33	2024	2043	2161.33	2243.78	2078.44	2248.67	2159	2198.33	2154	2067.33	2112.12	2304.25	2039	2262.44	2394.44	2360.33	2251.67	2332.33	2278.78	2190.8	2066.6	2482.43	2132.22	2160	2067.22	2345.75	2406.8	2498.5	2239.44	2316.67	2204.71	2182.71	2366.11	2091	2539.71	2447	2338.5	2066.29	2152.43
	2140.67	2022.5	2020.25	2032.38	2180.22	2090	2094.75	2139.78	2092.86	2060.17	2013.33	2037	2192.5	2244.22	2073.33	2283.5	2180.67	2215.83	2079.56	2077.44	2123.5	2298	2030.14	2283.67	2390.33	2382.33	2233.33	2394.83	2280.67	2190.8	2077.4	2466.14	2150.56	2181.67	2073.44	2343	2424.4	2467.5	2226.22	2309	2230.14	2191.71	2371.33	2090.8	2529.43	2472.67	2321.25	2069.14	2153
	2121.67	2024.25	2015.88	2046	2181.11	2093.75	2053.75	2156.33	2097.14	2059.67	2006	2040.67	2191.83	2260	2065.67	2278.33	2191	2213.17	2082.78	2092.28	2138	2312	2042.86	2272.11	2374.89	2401	2251	2398	2280.11	2182.8	2078.2	2465.86	2144.56	2196.67	2065.89	2341.5	2419	2483.5	2237.56	2292	2252	2178.43	2346.89	2102.2	2499.14	2460.33	2311.25	2066.71	2142.86
	2095.33	2003.75	2029.75	2042.75	2166.89	2086.5	2069	2153.44	2080.43	2045.67	1990.67	2043	2211.5	2261.78	2072.44	2267.67	2182	2229.83	2088.33	2085.56	2123.12	2312.25	2032.86	2260.56	2368.11	2409.67	2233	2449.5	2284.22	2190.2	2066.8	2417.29	2138.11	2184	2064.67	2344	2410.6	2455.75	2212.56	2258.33	2238.71	2156.57	2322.56	2086.4	2484.86	2454.78	2290.25	2054.57	2130.57
	2067.83	2016	2014.5	2042.62	2153.78	2083.5	2073.5	2139.89	2066.71	2038.33	1990	2038.67	2204	2267.78	2067.11	2264.5	2183	2236.33	2068.67	2066	2111.5	2321.75	2035	2247.11	2341.56	2357.22	2226	2415.83	2265.67	2188.6	2053.2	2382.43	2107.44	2161	2047.44	2319.75	2381.8	2444.5	2183.22	2221.67	2197.14	2133.14	2283.78	2076.6	2426.29	2402	2260.75	2035.43	2106.71
	2044.33	2000.75	2024.5	2025.75	2129.44	2074	2060.75	2134.22	2042.57	2031.83	1977.33	2020.67	2212	2269.44	2052.67	2238.67	2172.33	2235.17	2043.17	2044.33	2092.88	2289.5	2019.43	2191.56	2320.89	2312.22	2224	2388.5	2257.11	2174.8	2045	2352.71	2093.78	2143.67	2038.67	2286	2347.8	2386.25	2148.11	2198.33	2176.43	2114	2242.67	2043.8	2371.43	2363.89	2214	2029.29	2073.14
	2021.33	1996.25	2009.12	2015.25	2102	2045.75	2041.25	2111.11	2034.14	2016.67	1970	2005.33	2185	2235.44	2037.22	2194.17	2159	2207	2027.89	2039.11	2073.62	2249.25	2009.43	2155.56	2275.56	2263.89	2200	2346.33	2223.22	2132.2	2034.8	2285.57	2072	2100.33	2022.33	2237.5	2300	2330.75	2112.78	2161	2124.71	2089.86	2202.89	2027.4	2313.71	2305.44	2180.5	2016.86	2046.29
	2007.5	1988.5	1998.88	2003.25	2069.56	2028.5	2036.75	2095.22	2004	2006	1979	1992.67	2144	2188.33	2022.78	2143.67	2136.67	2160.5	2011.44	2020.44	2049	2201	1985.86	2118.33	2220.44	2208.56	2142.67	2289.5	2180.11	2094.8	2019.2	2227.57	2037.78	2088	2002.56	2202.75	2245.4	2276.25	2077	2097	2077	2055.43	2158.56	2009.4	2248.57	2240.89	2123.5	2018.57	2030.86
	1986.67	1977.5	1991.5	1986.75	2040.89	2010	2014.5	2057.11	1994.43	1987.83	1960.33	1981	2098.67	2147.89	2012.44	2106	2112.33	2138.33	1995.67	2003.33	2038.12	2160	1976	2083.11	2167.89	2167.89	2098.67	2252.5	2137.33	2067.6	1996.6	2164.86	2021.78	2061	1988.44	2148.5	2199	2210.25	2054	2059.67	2043.86	2040.43	2117.67	1993	2177.43	2179.11	2084.75	2000.29	2019.43
	1973.5	1968	1982.38	1978.12	2020.89	1982.75	2004	2030.89	1979.43	1982.17	1966.67	1984.33	2071	2129	2002.22	2053.67	2065.33	2096.67	1977.78	1992.89	2014.62	2112	1959.57	2047.56	2123	2116.22	2063.67	2200.83	2093.33	2028.6	1987	2135.71	2008.11	2047.33	1984.56	2106.75	2147.8	2151.75	2031	2033.67	2016.86	2014.57	2088.22	1983.8	2130.57	2128.67	2050	1980.57	1992.86
	1965.5	1972.5	1972.12	1965.88	2005.22	1981	1987.25	2011	1969.71	1964.5	1951.33	1975	2040	2079.89	1992.67	2039.83	2046.67	2060.33	1967	2011.33	2002.62	2090.25	1953.71	2014.89	2078.33	2077.22	2042.67	2162.83	2048.11	2010.2	1983.4	2102.71	1997.44	2013.67	1969.89	2059.75	2120	2096.25	2011.44	2008	1992.71	1999.71	2055.56	1977.6	2089.43	2080.67	2019.5	1962.86	1987.29
	1959.5	1960.75	1956.25	1958.38	1989.56	1970	1970.5	1989.56	1957.71	1960	1956.33	1967.33	2015.5	2040.67	1979.33	2006	2022.67	2021.67	1959.89	1968.67	1989	2064	1951.71	1999.33	2038	2039.89	2027	2124.33	2013.33	1984.8	1967.4	2068	1980.22	2007	1962.78	2044	2061	2040.5	2000.22	1981.67	1970.71	1985.29	2030.22	1972.8	2066.43	2047.11	1992.25	1961.71	1979.71
	1956	1953.5	1957	1955.25	1980	1958	1958.5	1969.11	1960	1951.67	1948.33	1954.67	1998	2017.89	1976.22	1997.17	1993.67	2002.5	1953.56	1958.33	1974.62	2032	1946.57	1981.67	2017.78	2014.56	1996.33	2072	1983.44	1970.4	1960.8	2046.57	1977.56	1976	1956.56	2021.5	2035.2	2017.25	1984.89	1982.33	1968.57	1974.57	2020.67	1967.2	2033.43	2017.89	1983.25	1960.57	1975.57
	1952.33	1945.75	1952.88	1956.5	1972.89	1962.75	1955.25	1964.56	1954	1949.33	1947	1944	1986	1992.67	1970.11	1968.83	1985	1979	1946.78	1955.44	1966.75	2003.5	1951.14	1968.56	2001.33	1993.67	1985	2034.83	1976.89	1954.8	1954.6	2018	1978.78	1973.33	1955	1997.25	2019	1984.5	1983.89	1963.33	1959	1974.43	1999.78	1967.8	2015.57	1997.33	1966.75	1953.71	1965.86
	1954.33	1945	1948.5	1953.5	1968	1953.25	1953.25	1952.67	1948.71	1949.83	1944	1941.33	1979	1975.22	1968.22	1967.17	1985.67	1967	1948	1948	1958.88	1999.5	1949.29	1969.89	1996.56	1972.89	1975.67	2013.67	1962	1964.4	1949.4	2004	1966.11	1972.67	1953.22	1976.5	1994	1970	1979.33	1960.67	1960.29	1966.14	1993.78	1955.6	1996.29	1992.22	1967.5	1949.86	1967.71
	1947.67	1947.75	1944	1952.25	1961.78	1952.75	1947.75	1948.11	1946.29	1945.17	1937.67	1955	1972.83	1971	1970.11	1958.17	1976.33	1964.33	1949.56	1950	1952.62	2001.25	1952.43	1966.22	1992.67	1974.33	1981.67	1993.67	1963.11	1962.4	1958.4	2000.71	1966.44	1969	1950.11	1996.75	1991	1979.5	1976.11	1966.67	1954.86	1977.29	1989.56	1962.4	1981.57	1989.22	1970.5	1951.29	1967.71
	1951.33	1943.75	1947.88	1947.75	1958	1946.75	1939	1955	1995.14	1945.83	1939.33	1948	1959.5	1967.44	1960.33	1971.83	1967	1958.33	1944.89	1953.33	1955.38	1978.75	1942.86	1965	1987.33	1968.22	1989.33	1983.67	1961.22	1961.2	1946.8	1998.43	1957.67	1970.33	1949.11	1980.5	1986.4	1972	1973.78	1960	1957.71	1977.14	1972.56	1958.2	1983.43	1983.11	1975.5	1954.86	1963.14
	1953.67	1948.5	1941	1947.88	1954	1942.5	1948.5	1951	1944.43	1954.17	1944.67	1942.67	1968.33	1962	1957.56	1964.17	1969	1955.83	1951.67	1949	1957.25	1987.5	1949.14	1966.11	1985	1973.33	1979	1986.67	1970.56	1956	1953.4	1994	1963.56	1973	1951.33	1986	1985.8	1974.25	1991.44	1965.33	1955	1966.43	1987.11	1959.4	1988.29	1987.67	1964.75	1953.14	1961.29
	1957.67	1940.25	1943.62	1949.25	1960.78	1951.5	1949	1947.56	1945.14	1952.33	1941.33	1949.67	1971.5	1959.33	1954.89	1966.17	1979.67	1963.67	1952.22	1953.67	1953	1995.75	1945	1972.33	1993.67	1979	1976.33	1989.5	1969	1972.4	1954.4	2008.71	1960.67	1976.33	1954.56	1989.25	1999.2	1976.75	1988.22	1968	1958.29	1976.57	1994.67	1948.4	2007.43	1991.33	1977.25	1950.29	1960.86
	1963.83	1949	1946.62	1950.12	1966.44	1955	1949.75	1950.56	1950.43	1961.17	1949.67	1954.67	1981.67	1963.33	1955.89	1968.5	1983.33	1962.83	1957.67	1960.78	1958.12	2004.5	1945.43	1979.11	2004.22	1981.89	1977	2008.17	1973.78	1976.4	1961	2029.71	1963.44	1980.67	1955.22	1997.25	2000.2	1987	1997.33	1978	1969.14	1983.57	2005.67	1958.6	2022.71	2006	1989.5	1954.86	1971.57
	1977.5	1946.25	1948.75	1958.12	1975.67	1956.75	1948.75	1952.56	1950.29	1953.33	1950.33	1955.33	1990.17	1969.22	1960.22	1992.5	1990.33	1966.33	1961.78	1960.78	1969.38	2020.75	1951	1979.33	2011.33	1995.89	1997.67	2017.67	1989.44	1986.6	1969	2038.71	1970.33	1981.33	1956.11	2020.5	2031.8	2019.5	2007.56	1993	1975.14	1990.43	2014.67	1952.6	2034.14	2017.78	2015.5	1963.14	1978.71
	1985.83	1952.5	1953	1962.5	1986.33	1964.5	1957	1958.56	1954.14	1962.33	1946.67	1955.33	2006.17	1978.67	1962.33	1994.5	2006	1980.17	1961.44	1965.11	1970.75	2031.75	1952.86	1995.11	2020.33	2018	2012.67	2031.17	2006.56	1996.8	1968.2	2056.86	1978.22	1985.33	1960.89	2030	2057	2029	2009.67	2009	1994.71	2003.57	2024.33	1960.6	2067.14	2045.22	2024.5	1960	1981.29
	1999.5	1957.25	1956.75	1955.88	2000.78	1979.25	1956	1963.22	1959	1962.5	1954.33	1971.67	2027.17	1990.89	1965	2005.17	2026	1990	1961.78	1969.67	1980.38	2048	1956	1997	2050.11	2038.67	2012	2055	2019.33	1993.6	1968	2086.29	1974.78	2002	1965.56	2061.5	2055.6	2048	2015.22	2021	2000.43	2006.86	2040	1968.2	2086	2069.33	2038.75	1969	1987.43
	1998.67	1952.75	1957.5	1965.25	2002.67	1973.75	1962.25	1964.33	1961.86	1972.17	1946	1957.33	2036.17	2004.78	1970	2020.33	2030	2007.33	1966	1974.11	1987.12	2065.25	1963.14	2003.33	2061.22	2063.67	2029.33	2071.5	2040.33	2009.6	1984	2107.43	1976.33	2016	1969.89	2065	2084.6	2066.25	2030.78	2034.33	2009.43	2013.29	2045.89	1972	2095.14	2086.33	2057.75	1966.71	1989.86
	1995.67	1963.75	1957.75	1970	2003	1988.25	1966.25	1970.67	1956	1969.83	1950	1967	2044.67	2014.22	1977.44	2025.67	2040.33	2010.83	1968.44	1987	1990.88	2080.5	1957	2010.33	2076	2067.33	2043.67	2084.83	2052.11	2013.4	1987.2	2125.86	1974.44	2014.33	1976.89	2075	2110	2091.5	2031.56	2040.67	2007.71	2021.86	2051.11	2020.7	2124.14	2107.89	2065.25	1960	1997.57
	1997.17	1966	1956.12	1974	2002.78	1979.75	1963.25	1971.22	1961.86	1958.33	1961.67	1981.67	2061.33	2024.33	1980.33	2032.5	2044.67	2026.17	1972.44	1988.89	1991.25	2077.25	1957.86	2018.11	2088.33	2078.56	2051.67	2096.5	2053.11	2006	1989.6	2129.43	1976.11	2005	1974.11	2085	2121.6	2111	2043.67	2062.33	2021.14	2032	2056.89	1982.6	2135.86	2124.33	2089.5	1969.14	2003.14
	2000.17	1971	1962.5	1973.62	2007.22	1984	1977.75	1977.67	1966.86	1962.67	1955.33	1972	2063.5	2029.33	1983	2039.5	2049	2020.5	1968.33	1990.89	1993	2086	1964.86	2021.89	2096.89	2090.11	2057	2117	2061.33	2019.6	1991.2	2120.14	1979.44	2020	1971.89	2081.5	2129.8	2121.25	2045.11	2056.67	2028.43	2034.86	2066.78	1978.2	2144	2121.33	2088	1970.86	1994.57
[truncated: 162 more columns]

## Sheet: Raw Time
Time	ZT	ExT
14.5667	12.5667	18.5667
15.5667	13.5667	19.5667
16.5667	14.5667	20.5667
17.5667	15.5667	21.5667
18.5667	16.5667	22.5667
19.5667	17.5667	23.5667
20.5667	18.5667	0.566667
21.5667	19.5667	1.56667
22.5667	20.5667	2.56667
23.5667	21.5667	3.56667
24.5667	22.5667	4.56667
25.5667	23.5667	5.56667
26.5667	0.566667	6.56667
27.5667	1.56667	7.56667
28.5667	2.56667	8.56667
29.5667	3.56667	9.56667
30.5667	4.56667	10.5667
31.5667	5.56667	11.5667
32.5667	6.56667	12.5667
33.5667	7.56667	13.5667
34.5667	8.56667	14.5667
35.5667	9.56667	15.5667
36.5667	10.5667	16.5667
37.5667	11.5667	17.5667
38.5667	12.5667	18.5667
39.5667	13.5667	19.5667
40.5667	14.5667	20.5667
41.5667	15.5667	21.5667
42.5667	16.5667	22.5667
43.5667	17.5667	23.5667
44.5667	18.5667	0.566667
45.5667	19.5667	1.56667
46.5667	20.5667	2.56667
47.5667	21.5667	3.56667
48.5667	22.5667	4.56667
49.5667	23.5667	5.56667
50.5667	0.566667	6.56667
51.5667	1.56667	7.56667
52.5667	2.56667	8.56667
53.5667	3.56667	9.56667
54.5667	4.56667	10.5667
55.5667	5.56667	11.5667
56.5667	6.56667	12.5667
57.5667	7.56667	13.5667
58.5667	8.56667	14.5667
59.5667	9.56667	15.5667
60.5667	10.5667	16.5667
61.5667	11.5667	17.5667
62.5667	12.5667	18.5667
63.5667	13.5667	19.5667
64.5667	14.5667	20.5667
65.5667	15.5667	21.5667
66.5667	16.5667	22.5667
67.5667	17.5667	23.5667
68.5667	18.5667	0.566667
69.5667	19.5667	1.56667
70.5667	20.5667	2.56667
71.5667	21.5667	3.56667
72.5667	22.5667	4.56667
73.5667	23.5667	5.56667
74.5667	0.566667	6.56667
75.5667	1.56667	7.56667
76.5667	2.56667	8.56667
77.5667	3.56667	9.56667
78.5667	4.56667	10.5667
79.5667	5.56667	11.5667
80.5667	6.56667	12.5667
81.5667	7.56667	13.5667
82.5667	8.56667	14.5667
83.5667	9.56667	15.5667
84.5667	10.5667	16.5667
85.5667	11.5667	17.5667
86.5667	12.5667	18.5667
87.5667	13.5667	19.5667
88.5667	14.5667	20.5667
89.5667	15.5667	21.5667
90.5667	16.5667	22.5667
91.5667	17.5667	23.5667
92.5667	18.5667	0.566667
93.5667	19.5667	1.56667
94.5667	20.5667	2.56667
95.5667	21.5667	3.56667
96.5667	22.5667	4.56667
97.5667	23.5667	5.56667
98.5667	0.566667	6.56667
99.5667	1.56667	7.56667
100.567	2.56667	8.56667
101.567	3.56667	9.56667
102.567	4.56667	10.5667
103.567	5.56667	11.5667
104.567	6.56667	12.5667

## Sheet: Smoothed Data
Cell:	1	2	3	4	5	6	7	8	9	10	11	12	13	14	15	16	17	18	19	20	21	22	23	24	25	26	27	28	29	30	31	32	33	34	35	36	37	38	40	41	42	43	44	45	46	47	48	49	50
	2223	2176.03	2293.51	2251.31	2243.74	2616.88	2777.27	3143.1	2104.99	3233.62	2952.51	2233.7	2718.23	3122.95	2330.79	2432.36	2509.9	3561.94	3287.67	2293.72	2274.76	2938.6	2070.41	2499.93	2756.15	3481.21	2616.53	3208.35	3673.86	3732.27	2242.28	3076.33	3350.94	2389.75	2120.44	2781.96	3422.7	3563.3	2428.79	3537.84	3530.63	2250.22	2821.44	3129.87	3017.89	3692.51	3514.52	2046.78	2099.24
	2222.06	2175.47	2291.7	2249.97	2242.31	2613.5	2772.75	3137	2104.99	3226.83	2947.05	2232.5	2715.45	3117.74	2329.02	2429.98	2508.3	3554.4	3280.83	2291.91	2273.51	2935.06	2069.83	2497.41	2752.26	3474.03	2613.84	3202.83	3666.23	3722.03	2241.03	3071.04	3342.74	2388.09	2119.86	2778.02	3415.32	3555.41	2427.23	3529.54	3520.58	2249.39	2817.22	3122.45	3011.86	3682.62	3507.49	2046.6	2099.08
	2221.12	2174.9	2289.89	2248.62	2240.87	2610.13	2768.24	3130.9	2104.98	3220.06	2941.6	2231.3	2712.66	3112.54	2327.25	2427.61	2506.7	3546.88	3274.01	2290.1	2272.26	2931.53	2069.25	2494.88	2748.38	3466.87	2611.15	3197.32	3658.61	3711.81	2239.78	3065.75	3334.56	2386.43	2119.28	2774.08	3407.96	3547.55	2425.67	3521.27	3510.56	2248.55	2813.01	3115.05	3005.83	3672.75	3500.48	2046.43	2098.92
	2220.19	2174.34	2288.08	2247.28	2239.44	2606.76	2763.74	3124.82	2104.97	3213.3	2936.17	2230.1	2709.88	3107.36	2325.48	2425.24	2505.1	3539.38	3267.2	2288.29	2271.01	2928	2068.68	2492.36	2744.5	3459.72	2608.46	3191.82	3651.02	3701.62	2238.52	3060.48	3326.4	2384.76	2118.7	2770.15	3400.61	3539.7	2424.11	3513.01	3500.56	2247.72	2808.81	3107.67	2999.82	3662.91	3493.48	2046.25	2098.76
	2219.25	2173.77	2286.28	2245.94	2238.02	2603.39	2759.25	3118.75	2104.96	3206.55	2930.74	2228.9	2707.1	3102.17	2323.71	2422.87	2503.5	3531.89	3260.41	2286.49	2269.76	2924.47	2068.1	2489.84	2740.63	3452.58	2605.78	3186.33	3643.43	3691.46	2237.27	3055.21	3318.27	2383.1	2118.12	2766.22	3393.28	3531.88	2422.55	3504.77	3490.6	2246.89	2804.62	3100.31	2993.83	3653.1	3486.49	2046.07	2098.59
	2218.32	2173.21	2284.47	2244.6	2236.59	2600.03	2754.76	3112.69	2104.95	3199.82	2925.33	2227.7	2704.33	3097	2321.95	2420.51	2501.9	3524.42	3253.63	2284.68	2268.51	2920.95	2067.52	2487.33	2736.77	3445.46	2603.1	3180.84	3635.87	3681.33	2236.02	3049.96	3310.15	2381.44	2117.55	2762.3	3385.96	3524.06	2420.99	3496.55	3480.66	2246.05	2800.43	3092.96	2987.84	3643.31	3479.52	2045.89	2098.43
	2217.38	2172.65	2282.67	2243.26	2235.16	2596.68	2750.28	3106.65	2104.94	3193.11	2919.93	2226.51	2701.55	3091.84	2320.18	2418.15	2500.3	3516.97	3246.86	2282.88	2267.27	2917.43	2066.95	2484.81	2732.91	3438.36	2600.42	3175.37	3628.32	3671.22	2234.77	3044.71	3302.06	2379.78	2116.97	2758.38	3378.66	3516.27	2419.44	3488.34	3470.76	2245.22	2796.25	3085.63	2981.87	3633.55	3472.56	2045.72	2098.27
	2216.45	2172.09	2280.87	2241.92	2233.73	2593.33	2745.81	3100.62	2104.94	3186.41	2914.53	2225.31	2698.78	3086.69	2318.42	2415.79	2498.7	3509.53	3240.11	2281.08	2266.02	2913.92	2066.37	2482.3	2729.05	3431.27	2597.75	3169.91	3620.79	3661.15	2233.52	3039.48	3293.98	2378.13	2116.39	2754.47	3371.38	3508.5	2417.89	3480.16	3460.88	2244.39	2792.08	3078.32	2975.91	3623.82	3465.61	2045.54	2098.11
	2215.51	2171.52	2279.07	2240.59	2232.31	2589.98	2741.35	3094.6	2104.93	3179.73	2909.15	2224.12	2696.01	3081.54	2316.66	2413.43	2497.11	3502.11	3233.37	2279.28	2264.77	2910.41	2065.8	2479.79	2725.21	3424.2	2595.08	3164.45	3613.27	3651.11	2232.27	3034.25	3285.93	2376.47	2115.82	2750.56	3364.11	3500.74	2416.33	3472	3451.04	2243.56	2787.92	3071.03	2969.96	3614.12	3458.68	2045.37	2097.95
	2214.58	2170.96	2277.28	2239.25	2230.89	2586.64	2736.89	3088.6	2104.92	3173.06	2903.78	2222.92	2693.25	3076.41	2314.9	2411.08	2495.51	3494.7	3226.66	2277.48	2263.53	2906.9	2065.22	2477.29	2721.36	3417.14	2592.41	3159.01	3605.77	3641.1	2231.03	3029.04	3277.9	2374.82	2115.24	2746.67	3356.86	3493	2414.78	3463.86	3441.23	2242.73	2783.76	3063.76	2964.03	3604.44	3451.77	2045.19	2097.79
	2213.64	2170.4	2275.49	2237.92	2229.46	2583.31	2732.45	3082.61	2104.91	3166.41	2898.43	2221.73	2690.49	3071.29	2313.15	2408.72	2493.92	3487.32	3219.95	2275.69	2262.28	2903.4	2064.65	2474.79	2717.53	3410.1	2589.75	3153.57	3598.28	3631.11	2229.78	3023.83	3269.89	2373.16	2114.66	2742.77	3349.63	3485.28	2413.23	3455.74	3431.44	2241.9	2779.61	3056.51	2958.11	3594.8	3444.87	2045.01	2097.63
	2212.71	2169.84	2273.7	2236.58	2228.04	2579.98	2728.01	3076.63	2104.9	3159.78	2893.08	2220.54	2687.73	3066.17	2311.39	2406.38	2492.32	3479.95	3213.26	2273.89	2261.04	2899.9	2064.08	2472.29	2713.7	3403.07	2587.09	3148.15	3590.82	3621.16	2228.54	3018.63	3261.9	2371.51	2114.09	2738.89	3342.42	3477.58	2411.68	3447.64	3421.69	2241.07	2775.46	3049.28	2952.2	3585.18	3437.98	2044.84	2097.47
	2211.77	2169.28	2271.91	2235.25	2226.62	2576.66	2723.58	3070.67	2104.9	3153.16	2887.75	2219.35	2684.97	3061.07	2309.64	2404.03	2490.73	3472.6	3206.59	2272.1	2259.79	2896.41	2063.5	2469.79	2709.88	3396.06	2584.44	3142.73	3583.37	3611.24	2227.29	3013.45	3253.94	2369.86	2113.51	2735.01	3335.22	3469.9	2410.13	3439.56	3411.97	2240.24	2771.33	3042.07	2946.3	3575.59	3431.11	2044.66	2097.31
	2210.84	2168.72	2270.13	2233.92	2225.2	2573.34	2719.17	3064.72	2104.89	3146.56	2882.43	2218.16	2682.21	3055.97	2307.89	2401.69	2489.13	3465.26	3199.93	2270.31	2258.55	2892.92	2062.93	2467.3	2706.06	3389.06	2581.78	3137.33	3575.93	3601.35	2226.05	3008.27	3245.99	2368.21	2112.94	2731.14	3328.03	3462.23	2408.59	3431.5	3402.28	2239.41	2767.2	3034.87	2940.42	3566.03	3424.25	2044.49	2097.15
	2209.91	2168.16	2268.35	2232.59	2223.79	2570.03	2714.76	3058.78	2104.88	3139.97	2877.12	2216.97	2679.46	3050.89	2306.14	2399.35	2487.54	3457.95	3193.29	2268.53	2257.31	2889.44	2062.36	2464.81	2702.25	3382.08	2579.14	3131.93	3568.51	3591.49	2224.81	3003.11	3238.07	2366.57	2112.36	2727.27	3320.87	3454.59	2407.04	3423.46	3392.63	2238.58	2763.08	3027.7	2934.56	3556.5	3417.4	2044.31	2096.99
	2208.97	2167.6	2266.58	2231.27	2222.37	2566.72	2710.36	3052.86	2104.88	3133.4	2871.82	2215.79	2676.71	3045.82	2304.39	2397.01	2485.95	3450.65	3186.66	2266.74	2256.07	2885.96	2061.79	2462.33	2698.45	3375.12	2576.49	3126.54	3561.11	3581.66	2223.57	2997.95	3230.18	2364.92	2111.79	2723.41	3313.72	3446.96	2405.5	3415.44	3383	2237.76	2758.96	3020.55	2928.7	3546.99	3410.58	2044.14	2096.83
	2208.04	2167.05	2264.8	2229.94	2220.96	2563.42	2705.96	3046.96	2104.87	3126.85	2866.54	2214.6	2673.96	3040.75	2302.64	2394.67	2484.35	3443.37	3180.05	2264.96	2254.82	2882.49	2061.21	2459.84	2694.65	3368.17	2573.85	3121.17	3553.73	3571.86	2222.33	2992.81	3222.3	2363.28	2111.21	2719.55	3306.59	3439.35	2403.96	3407.44	3373.41	2236.93	2754.86	3013.41	2922.86	3537.52	3403.76	2043.97	2096.67
	2207.1	2166.49	2263.03	2228.62	2219.55	2560.13	2701.58	3041.07	2104.86	3120.32	2861.27	2213.42	2671.22	3035.7	2300.9	2392.34	2482.76	3436.11	3173.46	2263.18	2253.58	2879.02	2060.64	2457.36	2690.86	3361.24	2571.22	3115.8	3546.36	3562.1	2221.1	2987.68	3214.45	2361.64	2110.64	2715.71	3299.48	3431.76	2402.42	3399.46	3363.85	2236.11	2750.76	3006.3	2917.04	3528.08	3396.96	2043.79	2096.51
	2206.17	2165.94	2261.27	2227.3	2218.14	2556.84	2697.21	3035.19	2104.85	3113.8	2856.01	2212.24	2668.48	3030.66	2299.16	2390.02	2481.17	3428.86	3166.88	2261.4	2252.34	2875.55	2060.07	2454.89	2687.07	3354.33	2568.59	3110.45	3539.01	3552.36	2219.87	2982.55	3206.62	2360	2110.06	2711.87	3292.39	3424.19	2400.88	3391.5	3354.32	2235.28	2746.68	2999.21	2911.22	3518.66	3390.18	2043.62	2096.36
	2205.23	2165.38	2259.51	2225.98	2216.73	2553.56	2692.85	3029.33	2104.85	3107.3	2850.77	2211.06	2665.74	3025.62	2297.42	2387.69	2479.58	3421.64	3160.32	2259.62	2251.1	2872.09	2059.5	2452.41	2683.3	3347.43	2565.96	3105.1	3531.68	3542.66	2218.63	2977.44	3198.81	2358.36	2109.49	2708.03	3285.31	3416.64	2399.34	3383.56	3344.83	2234.46	2742.6	2992.14	2905.42	3509.28	3383.41	2043.45	2096.2
	2204.29	2164.83	2257.75	2224.66	2215.32	2550.29	2688.49	3023.49	2104.84	3100.82	2845.54	2209.88	2663	3020.6	2295.68	2385.37	2477.98	3414.43	3153.78	2257.85	2249.87	2868.63	2058.94	2449.95	2679.53	3340.55	2563.34	3099.76	3524.37	3532.99	2217.4	2972.34	3191.03	2356.72	2108.92	2704.2	3278.25	3409.11	2397.8	3375.65	3335.37	2233.64	2738.53	2985.09	2899.64	3499.92	3376.65	2043.28	2096.04
	2203.36	2164.28	2255.99	2223.34	2213.91	2547.02	2684.15	3017.66	2104.84	3094.35	2840.33	2208.71	2660.26	3015.59	2293.95	2383.05	2476.39	3407.24	3147.25	2256.08	2248.63	2865.18	2058.37	2447.48	2675.76	3333.68	2560.72	3094.44	3517.07	3523.35	2216.17	2967.25	3183.27	2355.09	2108.35	2700.38	3271.21	3401.6	2396.27	3367.75	3325.94	2232.81	2734.46	2978.06	2893.87	3490.59	3369.91	2043.11	2095.88
	2202.42	2163.73	2254.24	2222.03	2212.51	2543.76	2679.81	3011.85	2104.83	3087.91	2835.12	2207.53	2657.53	3010.59	2292.22	2380.73	2474.8	3400.07	3140.74	2254.31	2247.39	2861.73	2057.8	2445.02	2672.01	3326.83	2558.1	3089.12	3509.79	3513.75	2214.95	2962.17	3175.54	2353.45	2107.77	2696.57	3264.18	3394.11	2394.74	3359.87	3316.54	2231.99	2730.41	2971.05	2888.11	3481.3	3363.19	2042.94	2095.73
	2201.48	2163.18	2252.5	2220.71	2211.1	2540.51	2675.49	3006.05	2104.83	3081.48	2829.94	2206.36	2654.8	3005.6	2290.49	2378.42	2473.21	3392.92	3134.24	2252.54	2246.15	2858.28	2057.23	2442.56	2668.26	3320	2555.49	3083.81	3502.52	3504.17	2213.72	2957.11	3167.83	2351.82	2107.2	2692.76	3257.18	3386.63	2393.21	3352.01	3307.18	2231.17	2726.36	2964.07	2882.37	3472.03	3356.48	2042.77	2095.57
	2200.55	2162.63	2250.76	2219.4	2209.7	2537.26	2671.18	3000.27	2104.82	3075.07	2824.76	2205.19	2652.07	3000.63	2288.76	2376.11	2471.62	3385.79	3127.77	2250.78	2244.92	2854.84	2056.67	2440.1	2664.51	3313.18	2552.89	3078.52	3495.28	3494.63	2212.5	2952.05	3160.14	2350.19	2106.63	2688.96	3250.19	3379.18	2391.68	3344.18	3297.85	2230.35	2722.33	2957.1	2876.65	3462.8	3349.78	2042.6	2095.42
	2199.61	2162.09	2249.02	2218.1	2208.3	2534.02	2666.87	2994.5	2104.82	3068.68	2819.6	2204.02	2649.35	2995.66	2287.03	2373.81	2470.02	3378.67	3121.31	2249.02	2243.68	2851.41	2056.1	2437.65	2660.78	3306.38	2550.29	3073.23	3488.05	3485.13	2211.28	2947.01	3152.47	2348.56	2106.06	2685.17	3243.22	3371.74	2390.15	3336.36	3288.56	2229.53	2718.3	2950.16	2870.93	3453.6	3343.1	2042.43	2095.26
	2198.67	2161.54	2247.29	2216.79	2206.91	2530.79	2662.58	2988.76	2104.81	3062.31	2814.46	2202.85	2646.62	2990.7	2285.31	2371.51	2468.43	3371.58	3114.86	2247.26	2242.45	2847.98	2055.54	2435.2	2657.05	3299.6	2547.69	3067.95	3480.84	3475.65	2210.06	2941.97	3144.84	2346.94	2105.49	2681.38	3236.27	3364.33	2388.62	3328.57	3279.3	2228.72	2714.28	2943.24	2865.24	3444.42	3336.44	2042.26	2095.11
	2197.73	2161	2245.57	2215.49	2205.51	2527.56	2658.3	2983.02	2104.81	3055.96	2809.33	2201.69	2643.9	2985.76	2283.59	2369.21	2466.84	3364.5	3108.44	2245.51	2241.21	2844.55	2054.98	2432.76	2653.33	3292.83	2545.1	3062.69	3473.64	3466.21	2208.84	2936.95	3137.22	2345.32	2104.92	2677.6	3229.33	3356.94	2387.1	3320.8	3270.07	2227.9	2710.28	2936.34	2859.55	3435.28	3329.79	2042.1	2094.96
	2196.79	2160.45	2243.84	2214.18	2204.12	2524.34	2654.03	2977.31	2104.8	3049.62	2804.21	2200.53	2641.18	2980.83	2281.87	2366.92	2465.25	3357.45	3102.03	2243.76	2239.98	2841.13	2054.41	2430.32	2649.62	3286.08	2542.52	3057.43	3466.47	3456.8	2207.63	2931.94	3129.63	2343.69	2104.35	2673.83	3222.42	3349.56	2385.58	3313.04	3260.88	2227.09	2706.28	2929.46	2853.89	3426.17	3323.15	2041.93	2094.8
	2195.85	2159.91	2242.13	2212.88	2202.73	2521.13	2649.77	2971.61	2104.8	3043.31	2799.11	2199.37	2638.47	2975.91	2280.16	2364.62	2463.65	3350.41	3095.64	2242.01	2238.75	2837.71	2053.85	2427.88	2645.91	3279.35	2539.94	3052.18	3459.31	3447.43	2206.42	2926.94	3122.07	2342.07	2103.78	2670.07	3215.52	3342.21	2384.05	3305.31	3251.73	2226.27	2702.29	2922.61	2848.23	3417.09	3316.53	2041.77	2094.65
	2194.91	2159.37	2240.42	2211.59	2201.34	2517.93	2645.52	2965.93	2104.8	3037.01	2794.03	2198.21	2635.75	2971	2278.45	2362.34	2462.06	3343.4	3089.27	2240.26	2237.51	2834.3	2053.29	2425.45	2642.21	3272.64	2537.36	3046.95	3452.17	3438.09	2205.21	2921.96	3114.52	2340.46	2103.21	2666.31	3208.64	3334.87	2382.54	3297.6	3242.6	2225.46	2698.31	2915.78	2842.6	3408.04	3309.92	2041.6	2094.5
	2193.97	2158.84	2238.71	2210.29	2199.95	2514.73	2641.28	2960.26	2104.8	3030.74	2788.96	2197.05	2633.04	2966.1	2276.74	2360.05	2460.47	3336.4	3082.91	2238.52	2236.28	2830.89	2052.73	2423.02	2638.52	3265.94	2534.79	3041.72	3445.04	3428.78	2204	2916.98	3107.01	2338.84	2102.64	2662.56	3201.78	3327.55	2381.02	3289.91	3233.52	2224.65	2694.34	2908.97	2836.97	3399.02	3303.33	2041.44	2094.35
	2193.03	2158.3	2237.01	2209	2198.56	2511.54	2637.05	2954.62	2104.79	3024.48	2783.9	2195.9	2630.33	2961.22	2275.03	2357.77	2458.87	3329.42	3076.57	2236.78	2235.05	2827.48	2052.17	2420.6	2634.84	3259.26	2532.23	3036.51	3437.94	3419.51	2202.8	2912.02	3099.52	2337.23	2102.08	2658.81	3194.94	3320.26	2379.5	3282.24	3224.47	2223.84	2690.38	2902.18	2831.37	3390.03	3296.76	2041.28	2094.2
	2192.08	2157.77	2235.32	2207.71	2197.18	2508.36	2632.83	2948.99	2104.79	3018.24	2778.86	2194.75	2627.62	2956.34	2273.32	2355.5	2457.28	3322.47	3070.25	2235.04	2233.82	2824.08	2051.61	2418.18	2631.16	3252.59	2529.67	3031.3	3430.85	3410.27	2201.59	2907.07	3092.05	2335.62	2101.51	2655.08	3188.11	3312.99	2377.99	3274.59	3215.45	2223.03	2686.43	2895.42	2825.77	3381.08	3290.2	2041.12	2094.05
	2191.14	2157.24	2233.63	2206.42	2195.8	2505.19	2628.63	2943.38	2104.79	3012.03	2773.84	2193.6	2624.92	2951.48	2271.62	2353.23	2455.68	3315.53	3063.95	2233.3	2232.59	2820.69	2051.06	2415.76	2627.49	3245.95	2527.12	3026.11	3423.78	3401.07	2200.39	2902.13	3084.61	2334.01	2100.94	2651.35	3181.31	3305.73	2376.48	3266.96	3206.47	2222.22	2682.49	2888.67	2820.2	3372.16	3283.65	2040.96	2093.9
	2190.19	2156.7	2231.94	2205.14	2194.42	2502.03	2624.43	2937.78	2104.79	3005.83	2768.83	2192.46	2622.21	2946.63	2269.92	2350.96	2454.09	3308.62	3057.67	2231.57	2231.36	2817.29	2050.5	2413.35	2623.83	3239.32	2524.57	3020.92	3416.73	3391.9	2199.2	2897.2	3077.2	2332.4	2100.38	2647.63	3174.52	3298.5	2374.97	3259.36	3197.53	2221.41	2678.56	2881.96	2814.64	3363.26	3277.12	2040.8	2093.76
	2189.25	2156.18	2230.27	2203.86	2193.04	2498.87	2620.25	2932.21	2104.79	2999.65	2763.84	2191.31	2619.51	2941.8	2268.23	2348.69	2452.49	3301.72	3051.4	2229.84	2230.13	2813.91	2049.95	2410.94	2620.18	3232.71	2522.03	3015.75	3409.69	3382.77	2198	2892.29	3069.81	2330.8	2099.81	2643.92	3167.76	3291.28	2373.46	3251.77	3188.62	2220.61	2674.64	2875.26	2809.09	3354.4	3270.61	2040.64	2093.61
	2188.3	2155.65	2228.6	2202.58	2191.67	2495.72	2616.08	2926.65	2104.79	2993.5	2758.86	2190.17	2616.81	2936.97	2266.54	2346.43	2450.89	3294.84	3045.15	2228.12	2228.9	2810.52	2049.39	2408.54	2616.53	3226.11	2519.49	3010.58	3402.68	3373.67	2196.81	2887.39	3062.44	2329.2	2099.25	2640.21	3161.01	3284.09	2371.96	3244.21	3179.74	2219.8	2670.73	2868.59	2803.56	3345.58	3264.11	2040.49	2093.46
	2187.35	2155.12	2226.93	2201.3	2190.29	2492.58	2611.92	2921.11	2104.79	2987.36	2753.91	2189.04	2614.11	2932.16	2264.85	2344.17	2449.29	3287.99	3038.92	2226.4	2227.67	2807.14	2048.84	2406.14	2612.9	3219.53	2516.96	3005.43	3395.68	3364.6	2195.62	2882.5	3055.11	2327.6	2098.68	2636.51	3154.28	3276.92	2370.45	3236.67	3170.91	2219	2666.83	2861.94	2798.05	3336.78	3257.63	2040.33	2093.32
	2186.4	2154.6	2225.27	2200.03	2188.92	2489.45	2607.77	2915.59	2104.79	2981.24	2748.96	2187.9	2611.42	2927.36	2263.16	2341.92	2447.7	3281.15	3032.71	2224.68	2226.45	2803.77	2048.29	2403.74	2609.27	3212.97	2514.43	3000.28	3388.7	3355.57	2194.43	2877.62	3047.8	2326	2098.12	2632.82	3147.57	3269.76	2368.95	3229.14	3162.1	2218.2	2662.94	2855.32	2792.55	3328.02	3251.16	2040.18	2093.18
	2185.45	2154.08	2223.62	2198.76	2187.56	2486.33	2603.63	2910.09	2104.79	2975.15	2744.04	2186.77	2608.72	2922.57	2261.48	2339.67	2446.1	3274.34	3026.52	2222.96	2225.22	2800.4	2047.74	2401.35	2605.65	3206.43	2511.91	2995.15	3381.74	3346.57	2193.25	2872.76	3040.51	2324.4	2097.55	2629.14	3140.88	3262.63	2367.45	3221.64	3153.34	2217.4	2659.06	2848.71	2787.06	3319.29	3244.71	2040.02	2093.03
	2184.5	2153.56	2221.98	2197.49	2186.19	2483.21	2599.51	2904.6	2104.79	2969.08	2739.13	2185.64	2606.03	2917.8	2259.8	2337.43	2444.5	3267.54	3020.34	2221.25	2223.99	2797.04	2047.19	2398.97	2602.03	3199.91	2509.4	2990.02	3374.8	3337.61	2192.07	2867.91	3033.25	2322.81	2096.99	2625.46	3134.21	3255.52	2365.96	3214.16	3144.61	2216.6	2655.19	2842.14	2781.6	3310.59	3238.27	2039.87	2092.89
	2183.55	2153.05	2220.34	2196.23	2184.83	2480.11	2595.4	2899.14	2104.8	2963.02	2734.24	2184.51	2603.34	2913.04	2258.12	2335.19	2442.9	3260.77	3014.19	2219.54	2222.77	2793.67	2046.64	2396.58	2598.43	3193.4	2506.89	2984.91	3367.87	3328.69	2190.89	2863.07	3026.02	2321.22	2096.43	2621.8	3127.56	3248.43	2364.46	3206.71	3135.92	2215.8	2651.34	2835.58	2776.15	3301.92	3231.85	2039.72	2092.75
	2182.6	2152.53	2218.71	2194.97	2183.47	2477.01	2591.3	2893.69	2104.8	2956.99	2729.36	2183.39	2600.65	2908.29	2256.44	2332.95	2441.29	3254.02	3008.05	2217.84	2221.54	2790.32	2046.1	2394.21	2594.83	3186.91	2504.39	2979.81	3360.96	3319.8	2189.72	2858.24	3018.81	2319.63	2095.87	2618.14	3120.92	3241.36	2362.97	3199.27	3127.27	2215	2647.49	2829.05	2770.71	3293.29	3225.44	2039.57	2092.61
	2181.65	2152.02	2217.08	2193.71	2182.11	2473.92	2587.21	2888.26	2104.8	2950.98	2724.5	2182.27	2597.97	2903.55	2254.77	2330.72	2439.69	3247.29	3001.93	2216.14	2220.32	2786.97	2045.55	2391.83	2591.24	3180.44	2501.89	2974.71	3354.08	3310.95	2188.54	2853.43	3011.63	2318.05	2095.31	2614.48	3114.31	3234.32	2361.48	3191.85	3118.65	2214.21	2643.66	2822.55	2765.29	3284.69	3219.05	2039.42	2092.47
	2180.69	2151.51	2215.46	2192.45	2180.75	2470.85	2583.14	2882.86	2104.81	2944.99	2719.66	2181.15	2595.28	2898.83	2253.11	2328.49	2438.09	3240.58	2995.83	2214.44	2219.1	2783.62	2045.01	2389.46	2587.66	3173.99	2499.41	2969.63	3347.21	3302.13	2187.38	2848.63	3004.48	2316.46	2094.75	2610.84	3107.71	3227.29	2359.99	3184.46	3110.07	2213.42	2639.83	2816.07	2759.89	3276.12	3212.67	2039.28	2092.33
	2179.73	2151	2213.85	2191.2	2179.4	2467.78	2579.07	2877.47	2104.81	2939.02	2714.84	2180.04	2592.6	2894.12	2251.44	2326.27	2436.48	3233.89	2989.75	2212.75	2217.87	2780.28	2044.47	2387.1	2584.09	3167.55	2496.92	2964.56	3340.35	3293.35	2186.21	2843.84	2997.35	2314.88	2094.19	2607.2	3101.14	3220.28	2358.5	3177.09	3101.52	2212.62	2636.02	2809.61	2754.51	3267.59	3206.31	2039.13	2092.2
	2178.78	2150.5	2212.25	2189.95	2178.05	2464.72	2575.02	2872.1	2104.82	2933.08	2710.03	2178.93	2589.92	2889.42	2249.78	2324.05	2434.88	3227.22	2983.69	2211.06	2216.65	2776.94	2043.93	2384.74	2580.53	3161.13	2494.45	2959.5	3333.52	3284.6	2185.05	2839.07	2990.25	2313.3	2093.63	2603.58	3094.58	3213.3	2357.02	3169.73	3093.02	2211.83	2632.22	2803.18	2749.14	3259.09	3199.97	2038.99	2092.06
	2177.82	2149.99	2210.66	2188.71	2176.7	2461.66	2570.99	2866.75	2104.82	2927.15	2705.24	2177.82	2587.24	2884.74	2248.12	2321.84	2433.27	3220.58	2977.65	2209.37	2215.43	2773.6	2043.39	2382.39	2576.97	3154.73	2491.98	2954.45	3326.71	3275.89	2183.89	2834.3	2983.18	2311.73	2093.07	2599.96	3088.05	3206.33	2355.54	3162.4	3084.55	2211.04	2628.43	2796.77	2743.79	3250.62	3193.64	2038.85	2091.92
	2176.86	2149.49	2209.07	2187.46	2175.35	2458.62	2566.96	2861.42	2104.83	2921.25	2700.47	2176.71	2584.57	2880.07	2246.47	2319.62	2431.66	3213.95	2971.63	2207.69	2214.21	2770.27	2042.85	2380.04	2573.43	3148.35	2489.51	2949.41	3319.91	3267.22	2182.73	2829.56	2976.13	2310.16	2092.51	2596.35	3081.53	3199.39	2354.06	3155.1	3076.12	2210.26	2624.65	2790.39	2738.45	3242.19	3187.32	2038.71	2091.79
	2175.89	2149	2207.49	2186.22	2174.01	2455.59	2562.95	2856.11	2104.84	2915.37	2695.72	2175.61	2581.89	2875.41	2244.82	2317.42	2430.05	3207.35	2965.63	2206.01	2212.99	2766.95	2042.31	2377.69	2569.89	3141.99	2487.06	2944.38	3313.13	3258.58	2181.58	2824.82	2969.11	2308.59	2091.96	2592.74	3075.03	3192.47	2352.58	3147.81	3067.72	2209.47	2620.88	2784.03	2733.13	3233.79	3181.03	2038.57	2091.66
	2174.93	2148.5	2205.91	2184.99	2172.67	2452.57	2558.95	2850.82	2104.85	2909.51	2690.99	2174.52	2579.22	2870.77	2243.17	2315.22	2428.44	3200.77	2959.64	2204.34	2211.77	2763.63	2041.78	2375.35	2566.36	3135.64	2484.61	2939.36	3306.37	3249.98	2180.43	2820.1	2962.12	2307.02	2091.4	2589.15	3068.56	3185.57	2351.11	3140.54	3059.37	2208.69	2617.13	2777.7	2727.83	3225.42	3174.74	2038.43	2091.53
	2173.97	2148.01	2204.35	2183.76	2171.33	2449.55	2554.96	2845.55	2104.85	2903.67	2686.27	2173.42	2576.55	2866.14	2241.53	2313.02	2426.83	3194.21	2953.68	2202.67	2210.55	2760.31	2041.24	2373.01	2562.84	3129.32	2482.16	2934.35	3299.63	3241.41	2179.29	2815.39	2955.16	2305.45	2090.84	2585.56	3062.1	3178.69	2349.64	3133.3	3051.05	2207.91	2613.38	2771.39	2722.54	3217.08	3168.48	2038.29	2091.4
	2173	2147.52	2202.79	2182.53	2170	2446.55	2550.99	2840.3	2104.86	2897.86	2681.57	2172.33	2573.88	2861.52	2239.89	2310.83	2425.21	3187.67	2947.73	2201	2209.33	2757	2040.71	2370.68	2559.33	3123.01	2479.73	2929.35	3292.91	3232.89	2178.14	2810.7	2948.22	2303.89	2090.29	2581.98	3055.66	3171.83	2348.17	3126.07	3042.77	2207.13	2609.65	2765.11	2717.27	3208.78	3162.23	2038.16	2091.27
	2172.03	2147.03	2201.25	2181.3	2168.66	2443.56	2547.03	2835.07	2104.87	2892.07	2676.9	2171.24	2571.21	2856.92	2238.25	2308.64	2423.6	3181.15	2941.81	2199.34	2208.11	2753.69	2040.18	2368.36	2555.83	3116.72	2477.3	2924.36	3286.21	3224.39	2177.01	2806.02	2941.31	2302.33	2089.74	2578.41	3049.25	3165	2346.7	3118.87	3034.52	2206.35	2605.93	2758.85	2712.02	3200.51	3155.99	2038.02	2091.14
	2171.06	2146.55	2199.71	2180.08	2167.33	2440.57	2543.08	2829.86	2104.88	2886.3	2672.23	2170.16	2568.54	2852.33	2236.62	2306.46	2421.98	3174.66	2935.9	2197.68	2206.89	2750.39	2039.65	2366.04	2552.33	3110.45	2474.87	2919.38	3279.53	3215.94	2175.87	2801.35	2934.43	2300.78	2089.18	2574.85	3042.85	3158.18	2345.24	3111.69	3026.32	2205.57	2602.22	2752.62	2706.78	3192.28	3149.77	2037.89	2091.01
	2170.09	2146.07	2198.17	2178.86	2166.01	2437.6	2539.15	2824.68	2104.89	2880.55	2667.59	2169.08	2565.88	2847.76	2234.99	2304.28	2420.36	3168.18	2930.01	2196.02	2205.67	2747.09	2039.12	2363.72	2548.85	3104.19	2472.46	2914.41	3272.86	3207.52	2174.74	2796.7	2927.57	2299.22	2088.63	2571.3	3036.47	3151.39	2343.78	3104.54	3018.15	2204.8	2598.53	2746.41	2701.57	3184.08	3143.57	2037.76	2090.89
	2169.12	2145.59	2196.65	2177.65	2164.68	2434.63	2535.23	2819.51	2104.91	2874.83	2662.97	2168	2563.21	2843.19	2233.36	2302.11	2418.75	3161.73	2924.15	2194.37	2204.45	2743.8	2038.6	2361.41	2545.37	3097.96	2470.05	2909.46	3266.22	3199.14	2173.61	2792.06	2920.75	2297.67	2088.08	2567.75	3030.11	3144.62	2342.32	3097.4	3010.03	2204.02	2594.84	2740.23	2696.37	3175.92	3137.38	2037.63	2090.76
	2168.15	2145.11	2195.14	2176.44	2163.36	2431.68	2531.33	2814.36	2104.92	2869.13	2658.37	2166.93	2560.55	2838.65	2231.74	2299.94	2417.12	3155.3	2918.3	2192.73	2203.24	2740.51	2038.07	2359.1	2541.91	3091.74	2467.65	2904.51	3259.59	3190.8	2172.49	2787.43	2913.95	2296.12	2087.53	2564.21	3023.78	3137.87	2340.86	3090.28	3001.94	2203.25	2591.17	2734.07	2691.18	3167.78	3131.21	2037.51	2090.64
	2167.17	2144.64	2193.63	2175.23	2162.05	2428.74	2527.43	2809.24	2104.93	2863.45	2653.78	2165.86	2557.89	2834.11	2230.13	2297.77	2415.5	3148.9	2912.47	2191.09	2202.02	2737.22	2037.55	2356.8	2538.45	3085.54	2465.25	2899.57	3252.98	3182.49	2171.37	2782.82	2907.18	2294.58	2086.98	2560.69	3017.46	3131.14	2339.41	3083.19	2993.89	2202.48	2587.51	2727.94	2686.01	3159.69	3125.05	2037.38	2090.52
	2166.19	2144.17	2192.13	2174.03	2160.73	2425.8	2523.56	2804.13	2104.95	2857.79	2649.22	2164.79	2555.23	2829.6	2228.51	2295.61	2413.88	3142.51	2906.67	2189.45	2200.8	2733.94	2037.03	2354.5	2535	3079.36	2462.87	2894.65	3246.39	3174.22	2170.25	2778.22	2900.44	2293.04	2086.43	2557.17	3011.16	3124.43	2337.96	3076.12	2985.87	2201.72	2583.87	2721.84	2680.87	3151.62	3118.91	2037.26	2090.4
	2165.21	2143.7	2190.65	2172.83	2159.42	2422.88	2519.69	2799.05	2104.96	2852.16	2644.67	2163.73	2552.58	2825.09	2226.9	2293.46	2412.25	3136.15	2900.88	2187.81	2199.59	2730.67	2036.51	2352.21	2531.56	3073.2	2460.49	2889.73	3239.82	3165.99	2169.14	2773.64	2893.72	2291.5	2085.88	2553.66	3004.89	3117.75	2336.51	3069.07	2977.9	2200.95	2580.23	2715.76	2675.73	3143.59	3112.78	2037.14	2090.28
	2164.23	2143.24	2189.17	2171.64	2158.11	2419.97	2515.84	2793.99	2104.98	2846.56	2640.14	2162.68	2549.92	2820.6	2225.3	2291.31	2410.62	3129.81	2895.12	2186.19	2198.38	2727.39	2035.99	2349.93	2528.13	3067.06	2458.11	2884.83	3233.27	3157.79	2168.03	2769.07	2887.04	2289.96	2085.33	2550.15	2998.63	3111.08	2335.06	3062.04	2969.97	2200.19	2576.61	2709.7	2670.62	3135.6	3106.67	2037.02	2090.17
	2163.25	2142.78	2187.7	2170.45	2156.8	2417.07	2512	2788.95	2104.99	2840.97	2635.63	2161.62	2547.27	2816.12	2223.69	2289.17	2409	3123.5	2889.37	2184.56	2197.16	2724.13	2035.48	2347.65	2524.71	3060.94	2455.75	2879.93	3226.74	3149.63	2166.93	2764.51	2880.38	2288.43	2084.79	2546.66	2992.39	3104.44	2333.62	3055.03	2962.07	2199.43	2573	2703.68	2665.52	3127.64	3100.58	2036.9	2090.05
	2162.27	2142.32	2186.24	2169.26	2155.5	2414.17	2508.18	2783.93	2105.01	2835.41	2631.15	2160.57	2544.62	2811.66	2222.1	2287.03	2407.36	3117.2	2883.64	2182.94	2195.95	2720.86	2034.96	2345.37	2521.3	3054.83	2453.39	2875.05	3220.22	3141.51	2165.83	2759.97	2873.75	2286.9	2084.24	2543.18	2986.18	3097.82	2332.18	3048.05	2954.21	2198.67	2569.4	2697.68	2660.44	3119.71	3094.5	2036.79	2089.94
	2161.28	2141.87	2184.78	2168.08	2154.2	2411.29	2504.37	2778.93	2105.03	2829.87	2626.68	2159.53	2541.97	2807.21	2220.5	2284.89	2405.73	3110.93	2877.94	2181.33	2194.73	2717.6	2034.45	2343.1	2517.9	3048.74	2451.04	2870.18	3213.73	3133.43	2164.73	2755.44	2867.15	2285.37	2083.69	2539.7	2979.98	3091.23	2330.74	3041.09	2946.4	2197.91	2565.82	2691.7	2655.38	3111.82	3088.44	2036.68	2089.82
	2160.29	2141.41	2183.34	2166.9	2152.91	2408.42	2500.58	2773.95	2105.04	2824.35	2622.23	2158.48	2539.32	2802.78	2218.91	2282.76	2404.1	3104.68	2872.25	2179.71	2193.52	2714.35	2033.94	2340.84	2514.5	3042.67	2448.7	2865.32	3207.25	3125.38	2163.64	2750.93	2860.58	2283.84	2083.15	2536.23	2973.81	3084.65	2329.3	3034.14	2938.62	2197.15	2562.25	2685.76	2650.34	3103.96	3082.39	2036.56	2089.71
	2159.3	2140.96	2181.91	2165.72	2151.61	2405.56	2496.8	2769	2105.06	2818.86	2617.8	2157.44	2536.67	2798.36	2217.33	2280.64	2402.46	3098.45	2866.58	2178.11	2192.31	2711.1	2033.43	2338.58	2511.12	3036.62	2446.37	2860.47	3200.79	3117.37	2162.55	2746.43	2854.03	2282.32	2082.61	2532.78	2967.65	3078.1	2327.87	3027.23	2930.87	2196.4	2558.69	2679.84	2645.32	3096.14	3076.36	2036.45	2089.6
	2158.31	2140.52	2180.48	2164.55	2150.32	2402.71	2493.03	2764.06	2105.08	2813.39	2613.39	2156.41	2534.02	2793.95	2215.74	2278.52	2400.83	3092.25	2860.94	2176.51	2191.1	2707.85	2032.92	2336.33	2507.75	3030.59	2444.04	2855.63	3194.35	3109.4	2161.47	2741.94	2847.52	2280.81	2082.06	2529.33	2961.52	3071.56	2326.44	3020.33	2923.17	2195.65	2555.14	2673.94	2640.31	3088.35	3070.35	2036.35	2089.49
	2157.32	2140.07	2179.06	2163.38	2149.04	2399.87	2489.28	2759.14	2105.1	2807.95	2608.99	2155.38	2531.38	2789.56	2214.17	2276.41	2399.19	3086.06	2855.31	2174.91	2189.89	2704.61	2032.42	2334.08	2504.38	3024.58	2441.72	2850.8	3187.92	3101.46	2160.39	2737.47	2841.03	2279.29	2081.52	2525.89	2955.4	3065.05	2325.01	3013.45	2915.51	2194.89	2551.61	2668.07	2635.32	3080.59	3064.35	2036.24	2089.38
	2156.33	2139.63	2177.66	2162.22	2147.75	2397.04	2485.54	2754.25	2105.12	2802.52	2604.62	2154.35	2528.74	2785.18	2212.59	2274.3	2397.55	3079.9	2849.7	2173.32	2188.68	2701.37	2031.91	2331.84	2501.02	3018.58	2439.41	2845.98	3181.51	3093.56	2159.31	2733.01	2834.57	2277.78	2080.98	2522.46	2949.31	3058.57	2323.59	3006.6	2907.88	2194.15	2548.09	2662.23	2630.35	3072.87	3058.37	2036.14	2089.28
	2155.34	2139.2	2176.26	2161.06	2146.47	2394.22	2481.81	2749.37	2105.14	2797.12	2600.27	2153.33	2526.09	2780.82	2211.02	2272.2	2395.91	3073.76	2844.12	2171.73	2187.47	2698.14	2031.41	2329.6	2497.68	3012.61	2437.11	2841.17	3175.12	3085.7	2158.24	2728.57	2828.14	2276.27	2080.44	2519.04	2943.23	3052.1	2322.17	2999.77	2900.3	2193.4	2544.58	2656.42	2625.4	3065.18	3052.4	2036.04	2089.17
	2154.34	2138.76	2174.87	2159.9	2145.2	2391.41	2478.1	2744.52	2105.16	2791.74	2595.93	2152.31	2523.45	2776.47	2209.46	2270.1	2394.27	3067.64	2838.55	2170.15	2186.27	2694.91	2030.91	2327.37	2494.34	3006.65	2434.81	2836.37	3168.75	3077.87	2157.17	2724.14	2821.74	2274.76	2079.9	2515.63	2937.18	3045.65	2320.75	2992.96	2892.75	2192.65	2541.08	2650.63	2620.47	3057.52	3046.45	2035.94	2089.07
	2153.35	2138.33	2173.49	2158.75	2143.92	2388.62	2474.41	2739.68	2105.18	2786.39	2591.62	2151.29	2520.81	2772.13	2207.9	2268.01	2392.63	3061.55	2833	2168.57	2185.06	2691.68	2030.42	2325.15	2491.01	3000.71	2432.52	2831.58	3162.4	3070.08	2156.1	2719.72	2815.36	2273.26	2079.37	2512.23	2931.14	3039.23	2319.33	2986.17	2885.24	2191.91	2537.6	2644.88	2615.56	3049.9	3040.51	2035.84	2088.96
	2152.35	2137.9	2172.12	2157.6	2142.66	2385.83	2470.73	2734.87	2105.2	2781.06	2587.32	2150.28	2518.18	2767.81	2206.34	2265.92	2390.98	3055.47	2827.48	2167	2183.86	2688.46	2029.92	2322.93	2487.69	2994.79	2430.25	2826.81	3156.06	3062.32	2155.04	2715.32	2809.02	2271.76	2078.83	2508.83	2925.13	3032.83	2317.91	2979.41	2877.77	2191.17	2534.13	2639.14	2610.66	3042.31	3034.6	2035.74	2088.86
	2151.35	2137.47	2170.75	2156.45	2141.39	2383.05	2467.06	2730.08	2105.23	2775.75	2583.05	2149.27	2515.54	2763.5	2204.78	2263.85	2389.34	3049.42	2821.97	2165.43	2182.65	2685.24	2029.43	2320.72	2484.38	2988.88	2427.97	2822.04	3149.74	3054.6	2153.98	2710.93	2802.7	2270.26	2078.29	2505.45	2919.14	3026.45	2316.5	2972.66	2870.34	2190.43	2530.67	2633.44	2605.79	3034.76	3028.69	2035.65	2088.76
	2150.36	2137.05	2169.4	2155.31	2140.13	2380.28	2463.41	2725.3	2105.25	2770.46	2578.79	2148.26	2512.91	2759.2	2203.23	2261.77	2387.69	3043.39	2816.48	2163.87	2181.45	2682.02	2028.93	2318.51	2481.08	2983	2425.71	2817.29	3143.43	3046.92	2152.93	2706.55	2796.41	2268.77	2077.76	2502.08	2913.16	3020.09	2315.09	2965.94	2862.94	2189.69	2527.23	2627.76	2600.93	3027.24	3022.81	2035.56	2088.66
	2149.36	2136.63	2168.05	2154.17	2138.87	2377.53	2459.77	2720.55	2105.27	2765.2	2574.55	2147.26	2510.28	2754.92	2201.69	2259.7	2386.04	3037.38	2811.01	2162.31	2180.25	2678.81	2028.44	2316.31	2477.79	2977.13	2423.46	2812.54	3137.14	3039.27	2151.88	2702.19	2790.15	2267.27	2077.22	2498.72	2907.21	3013.76	2313.68	2959.24	2855.59	2188.96	2523.8	2622.11	2596.09	3019.75	3016.94	2035.47	2088.57
	2148.36	2136.21	2166.72	2153.04	2137.62	2374.78	2456.15	2715.81	2105.29	2759.96	2570.33	2146.26	2507.64	2750.65	2200.15	2257.64	2384.39	3031.4	2805.56	2160.76	2179.05	2675.6	2027.95	2314.12	2474.51	2971.28	2421.21	2807.81	3130.87	3031.66	2150.83	2697.84	2783.92	2265.79	2076.69	2495.36	2901.28	3007.44	2312.28	2952.57	2848.27	2188.22	2520.38	2616.49	2591.28	3012.3	3011.08	2035.38	2088.47
	2147.36	2135.79	2165.39	2151.91	2136.37	2372.05	2452.54	2711.09	2105.31	2754.74	2566.13	2145.27	2505.01	2746.39	2198.61	2255.58	2382.74	3025.43	2800.13	2159.22	2177.85	2672.4	2027.47	2311.93	2471.24	2965.45	2418.97	2803.09	3124.61	3024.08	2149.79	2693.51	2777.72	2264.3	2076.16	2492.02	2895.36	3001.15	2310.88	2945.91	2840.99	2187.49	2516.97	2610.9	2586.48	3004.88	3005.24	2035.3	2088.37
	2146.35	2135.38	2164.07	2150.78	2135.12	2369.32	2448.95	2706.4	2105.33	2749.54	2561.95	2144.27	2502.39	2742.15	2197.08	2253.53	2381.09	3019.49	2794.72	2157.68	2176.65	2669.2	2026.98	2309.75	2467.98	2959.64	2416.74	2798.38	3118.37	3016.54	2148.75	2689.19	2771.54	2262.82	2075.62	2488.69	2889.47	2994.88	2309.48	2939.28	2833.75	2186.76	2513.58	2605.33	2581.7	2997.5	2999.42	2035.21	2088.28
	2145.35	2134.97	2162.76	2149.66	2133.88	2366.61	2445.37	2701.72	2105.36	2744.37	2557.79	2143.29	2499.76	2737.92	2195.55	2251.49	2379.44	3013.57	2789.33	2156.14	2175.45	2666	2026.5	2307.58	2464.73	2953.85	2414.52	2793.67	3112.15	3009.04	2147.72	2684.88	2765.4	2261.34	2075.09	2485.37	2883.6	2988.63	2308.08	2932.67	2826.55	2186.03	2510.19	2599.8	2576.94	2990.15	2993.61	2035.13	2088.18
	2144.35	2134.56	2161.46	2148.54	2132.64	2363.9	2441.81	2697.06	2105.38	2739.22	2553.65	2142.3	2497.13	2733.71	2194.03	2249.45	2377.79	3007.67	2783.96	2154.61	2174.26	2662.8	2026.02	2305.41	2461.48	2948.07	2412.31	2788.98	3105.94	3001.57	2146.69	2680.59	2759.28	2259.86	2074.56	2482.05	2877.74	2982.4	2306.69	2926.09	2819.39	2185.31	2506.83	2594.29	2572.21	2982.83	2987.82	2035.05	2088.09
	2143.35	2134.15	2160.17	2147.42	2131.4	2361.21	2438.26	2692.43	2105.4	2734.09	2549.53	2141.32	2494.51	2729.51	2192.51	2247.42	2376.14	3001.79	2778.61	2153.09	2173.06	2659.61	2025.54	2303.25	2458.25	2942.31	2410.11	2784.31	3099.74	2994.13	2145.66	2676.3	2753.19	2258.39	2074.03	2478.75	2871.91	2976.19	2305.29	2919.52	2812.26	2184.58	2503.47	2588.81	2567.49	2975.54	2982.05	2034.98	2088
	2142.34	2133.75	2158.88	2146.31	2130.17	2358.52	2434.73	2687.81	2105.42	2728.99	2545.43	2140.34	2491.88	2725.32	2190.99	2245.39	2374.48	2995.93	2773.28	2151.57	2171.87	2656.43	2025.07	2301.09	2455.03	2936.57	2407.91	2779.64	3093.56	2986.74	2144.64	2672.04	2747.13	2256.92	2073.51	2475.46	2866.1	2970.01	2303.9	2912.98	2805.17	2183.86	2500.13	2583.36	2562.79	2968.29	2976.29	2034.9	2087.91
	2141.34	2133.35	2157.61	2145.2	2128.94	2355.85	2431.21	2683.21	2105.44	2723.91	2541.34	2139.37	2489.26	2721.15	2189.48	2243.38	2372.83	2990.1	2767.97	2150.05	2170.68	2653.24	2024.59	2298.94	2451.81	2930.85	2405.72	2774.98	3087.4	2979.37	2143.62	2667.79	2741.1	2255.45	2072.98	2472.18	2860.3	2963.85	2302.52	2906.46	2798.12	2183.14	2496.8	2577.93	2558.11	2961.07	2970.55	2034.83	2087.82
	2140.33	2132.95	2156.34	2144.09	2127.72	2353.19	2427.7	2678.63	2105.46	2718.85	2537.28	2138.39	2486.64	2716.98	2187.97	2241.36	2371.17	2984.28	2762.68	2148.55	2169.49	2650.06	2024.12	2296.8	2448.61	2925.14	2403.55	2770.33	3081.25	2972.04	2142.6	2663.55	2735.1	2253.99	2072.45	2468.91	2854.53	2957.71	2301.13	2899.96	2791.11	2182.42	2493.48	2572.54	2553.46	2953.89	2964.82	2034.76	2087.73
	2139.33	2132.55	2155.08	2142.99	2126.5	2350.53	2424.21	2674.07	2105.48	2713.81	2533.23	2137.43	2484.02	2712.84	2186.47	2239.36	2369.52	2978.49	2757.4	2147.04	2168.3	2646.88	2023.65	2294.67	2445.41	2919.46	2401.38	2765.7	3075.12	2964.75	2141.59	2659.32	2729.13	2252.53	2071.93	2465.65	2848.78	2951.59	2299.75	2893.49	2784.14	2181.7	2490.18	2567.17	2548.82	2946.74	2959.12	2034.69	2087.65
	2138.33	2132.16	2153.84	2141.89	2125.28	2347.89	2420.74	2669.52	2105.5	2708.79	2529.2	2136.46	2481.41	2708.7	2184.97	2237.36	2367.86	2972.72	2752.15	2145.55	2167.12	2643.7	2023.18	2292.54	2442.22	2913.79	2399.22	2761.07	3069	2957.49	2140.58	2655.11	2723.18	2251.07	2071.41	2462.4	2843.05	2945.49	2298.37	2887.04	2777.21	2180.99	2486.89	2561.83	2544.2	2939.62	2953.42	2034.63	2087.56
	2137.32	2131.76	2152.6	2140.79	2124.07	2345.26	2417.28	2665	2105.52	2703.8	2525.2	2135.5	2478.79	2704.58	2183.47	2235.36	2366.2	2966.97	2746.92	2144.06	2165.93	2640.53	2022.72	2290.42	2439.05	2908.14	2397.06	2756.46	3062.89	2950.27	2139.58	2650.91	2717.27	2249.61	2070.88	2459.16	2837.33	2939.42	2296.99	2880.61	2770.31	2180.27	2483.61	2556.52	2539.61	2932.53	2947.74	2034.57	2087.47
	2136.32	2131.37	2151.37	2139.7	2122.87	2342.64	2413.84	2660.5	2105.54	2698.83	2521.21	2134.54	2476.18	2700.47	2181.98	2233.37	2364.55	2961.24	2741.7	2142.57	2164.75	2637.36	2022.25	2288.3	2435.88	2902.5	2394.92	2751.86	3056.8	2943.08	2138.58	2646.72	2711.38	2248.16	2070.36	2455.93	2831.64	2933.36	2295.62	2874.2	2763.45	2179.56	2480.34	2551.24	2535.03	2925.48	2942.08	2034.51	2087.39
	2135.31	2130.99	2150.14	2138.61	2121.66	2340.03	2410.41	2656.01	2105.56	2693.88	2517.24	2133.59	2473.56	2696.38	2180.5	2231.39	2362.89	2955.54	2736.51	2141.09	2163.57	2634.19	2021.79	2286.2	2432.72	2896.89	2392.79	2747.27	3050.73	2935.93	2137.58	2642.55	2705.52	2246.71	2069.84	2452.71	2825.97	2927.33	2294.25	2867.81	2756.63	2178.85	2477.09	2545.99	2530.48	2918.46	2936.44	2034.45	2087.31
	2134.31	2130.6	2148.93	2137.52	2120.46	2337.43	2406.99	2651.54	2105.58	2688.96	2513.29	2132.63	2470.95	2692.3	2179.01	2229.42	2361.23	2949.85	2731.33	2139.62	2162.38	2631.03	2021.33	2284.1	2429.58	2891.29	2390.66	2742.69	3044.67	2928.81	2136.59	2638.39	2699.69	2245.27	2069.32	2449.51	2820.32	2921.32	2292.88	2861.45	2749.85	2178.14	2473.85	2540.77	2525.95	2911.48	2930.81	2034.39	2087.22
	2133.3	2130.22	2147.73	2136.44	2119.27	2334.84	2403.6	2647.09	2105.6	2684.06	2509.36	2131.69	2468.34	2688.23	2177.54	2227.45	2359.57	2944.18	2726.17	2138.15	2161.21	2627.87	2020.87	2282	2426.44	2885.71	2388.55	2738.12	3038.62	2921.72	2135.6	2634.25	2693.89	2243.83	2068.8	2446.31	2814.69	2915.33	2291.51	2855.11	2743.11	2177.43	2470.63	2535.57	2521.44	2904.53	2925.2	2034.34	2087.14
	2132.3	2129.84	2146.53	2135.36	2118.08	2332.26	2400.21	2642.66	2105.62	2679.17	2505.45	2130.74	2465.73	2684.17	2176.06	2225.49	2357.91	2938.54	2721.03	2136.69	2160.03	2624.71	2020.42	2279.92	2423.31	2880.15	2386.44	2733.56	3032.59	2914.67	2134.61	2630.11	2688.12	2242.39	2068.28	2443.12	2809.07	2909.36	2290.14	2848.8	2736.4	2176.73	2467.41	2530.41	2516.95	2897.61	2919.6	2034.29	2087.06
	2131.29	2129.46	2145.34	2134.29	2116.9	2329.69	2396.85	2638.25	2105.64	2674.32	2501.55	2129.8	2463.12	2680.13	2174.59	2223.54	2356.25	2932.92	2715.92	2135.24	2158.85	2621.55	2019.96	2277.84	2420.19	2874.6	2384.34	2729.01	3026.57	2907.65	2133.63	2626	2682.38	2240.95	2067.77	2439.95	2803.48	2903.42	2288.78	2842.5	2729.73	2176.02	2464.21	2525.27	2512.48	2890.72	2914.02	2034.24	2086.98
	2130.29	2129.08	2144.16	2133.21	2115.71	2327.13	2393.49	2633.86	2105.65	2669.48	2497.68	2128.86	2460.51	2676.1	2173.13	2221.59	2354.59	2927.32	2710.82	2133.79	2157.68	2618.4	2019.51	2275.77	2417.08	2869.08	2382.25	2724.47	3020.56	2900.67	2132.66	2621.89	2676.66	2239.52	2067.25	2436.79	2797.91	2897.49	2287.42	2836.23	2723.1	2175.32	2461.03	2520.17	2508.03	2883.87	2908.46	2034.19	2086.9
	2129.28	2128.71	2142.99	2132.14	2114.54	2324.58	2390.16	2629.48	2105.67	2664.67	2493.83	2127.92	2457.91	2672.08	2171.67	2219.65	2352.93	2921.74	2705.74	2132.34	2156.51	2615.25	2019.06	2273.7	2413.98	2863.57	2380.17	2719.95	3014.57	2893.73	2131.68	2617.8	2670.98	2238.09	2066.74	2433.64	2792.36	2891.59	2286.06	2829.98	2716.51	2174.62	2457.85	2515.09	2503.6	2877.05	2902.91	2034.15	2086.82
	2128.28	2128.34	2141.83	2131.08	2113.37	2322.04	2386.83	2625.12	2105.68	2659.87	2489.99	2126.99	2455.3	2668.08	2170.21	2217.72	2351.27	2916.18	2700.68	2130.91	2155.34	2612.1	2018.62	2271.65	2410.89	2858.08	2378.1	2715.43	3008.59	2886.81	2130.71	2613.72	2665.32	2236.66	2066.22	2430.5	2786.82	2885.71	2284.71	2823.76	2709.96	2173.92	2454.69	2510.04	2499.2	2870.26	2897.38	2034.11	2086.75
	2127.28	2127.97	2140.68	2130.01	2112.2	2319.51	2383.53	2620.78	2105.7	2655.11	2486.18	2126.06	2452.7	2664.09	2168.76	2215.79	2349.61	2910.64	2695.63	2129.48	2154.17	2608.96	2018.17	2269.6	2407.81	2852.6	2376.04	2710.93	3002.62	2879.93	2129.74	2609.65	2659.69	2235.24	2065.71	2427.37	2781.31	2879.85	2283.35	2817.55	2703.44	2173.22	2451.54	2505.03	2494.82	2863.5	2891.87	2034.07	2086.67
	2126.27	2127.6	2139.54	2128.96	2111.04	2317	2380.24	2616.46	2105.71	2650.36	2482.38	2125.13	2450.1	2660.11	2167.32	2213.88	2347.94	2905.12	2690.61	2128.05	2153.01	2605.81	2017.73	2267.55	2404.74	2847.15	2373.99	2706.44	2996.67	2873.09	2128.78	2605.6	2654.09	2233.82	2065.2	2424.25	2775.82	2874.01	2282	2811.37	2696.96	2172.53	2448.41	2500.04	2490.46	2856.78	2886.37	2034.03	2086.6
	2125.27	2127.23	2138.4	2127.9	2109.88	2314.49	2376.96	2612.16	2105.72	2645.63	2478.6	2124.21	2447.5	2656.14	2165.87	2211.97	2346.28	2899.63	2685.61	2126.64	2151.84	2602.67	2017.29	2265.52	2401.68	2841.71	2371.95	2701.96	2990.73	2866.28	2127.82	2601.56	2648.52	2232.4	2064.69	2421.14	2770.35	2868.19	2280.66	2805.21	2690.52	2171.84	2445.29	2495.08	2486.12	2850.09	2880.89	2034	2086.52
	2124.27	2126.87	2137.27	2126.85	2108.72	2311.99	2373.7	2607.87	2105.74	2640.93	2474.84	2123.29	2444.9	2652.19	2164.43	2210.06	2344.62	2894.15	2680.62	2125.22	2150.68	2599.53	2016.85	2263.49	2398.63	2836.29	2369.92	2697.49	2984.8	2859.5	2126.87	2597.54	2642.98	2230.98	2064.18	2418.05	2764.89	2862.4	2279.31	2799.08	2684.12	2171.14	2442.18	2490.15	2481.8	2843.43	2875.42	2033.97	2086.45
	2123.27	2126.51	2136.16	2125.8	2107.57	2309.51	2370.46	2603.6	2105.75	2636.25	2471.1	2122.37	2442.3	2648.25	2163	2208.16	2342.96	2888.7	2675.66	2123.82	2149.52	2596.4	2016.42	2261.47	2395.59	2830.88	2367.89	2693.03	2978.89	2852.75	2125.92	2593.53	2637.47	2229.57	2063.67	2414.97	2759.46	2856.63	2277.97	2792.97	2677.75	2170.45	2439.08	2485.26	2477.5	2836.81	2869.97	2033.94	2086.37
	2122.27	2126.14	2135.05	2124.75	2106.43	2307.03	2367.23	2599.35	2105.76	2631.59	2467.38	2121.45	2439.7	2644.32	2161.57	2206.27	2341.3	2883.26	2670.71	2122.42	2148.37	2593.26	2015.98	2259.46	2392.56	2825.5	2365.88	2688.58	2972.99	2846.04	2124.97	2589.53	2631.98	2228.17	2063.17	2411.89	2754.05	2850.87	2276.62	2786.88	2671.43	2169.77	2436	2480.39	2473.23	2830.22	2864.54	2033.91	2086.3
	2121.27	2125.79	2133.95	2123.71	2105.29	2304.56	2364.02	2595.12	2105.77	2626.95	2463.68	2120.54	2437.11	2640.41	2160.15	2204.39	2339.64	2877.85	2665.78	2121.03	2147.21	2590.13	2015.55	2257.46	2389.53	2820.13	2363.88	2684.14	2967.1	2839.37	2124.03	2585.54	2626.53	2226.76	2062.66	2408.83	2748.65	2845.14	2275.29	2780.81	2665.14	2169.08	2432.93	2475.55	2468.98	2823.66	2859.12	2033.89	2086.23
	2120.27	2125.43	2132.86	2122.67	2104.16	2302.11	2360.82	2590.9	2105.77	2622.34	2460	2119.63	2434.51	2636.5	2158.73	2202.52	2337.97	2872.46	2660.87	2119.64	2146.06	2587	2015.12	2255.46	2386.52	2814.78	2361.88	2679.72	2961.22	2832.72	2123.08	2581.57	2621.1	2225.36	2062.16	2405.79	2743.28	2839.43	2273.95	2774.77	2658.88	2168.39	2429.87	2470.74	2464.75	2817.13	2853.72	2033.87	2086.16
	2119.27	2125.08	2131.77	2121.63	2103.03	2299.66	2357.64	2586.7	2105.78	2617.74	2456.34	2118.73	2431.92	2632.62	2157.31	2200.65	2336.31	2867.09	2655.98	2118.27	2144.91	2583.87	2014.7	2253.47	2383.52	2809.44	2359.9	2675.3	2955.35	2826.11	2122.15	2577.61	2615.71	2223.96	2061.65	2402.75	2737.93	2833.75	2272.62	2768.75	2652.67	2167.71	2426.83	2465.97	2460.55	2810.64	2848.34	2033.85	2086.09
	2118.27	2124.72	2130.7	2120.6	2101.9	2297.23	2354.48	2582.52	2105.79	2613.17	2452.69	2117.82	2429.33	2628.74	2155.9	2198.79	2334.65	2861.74	2651.11	2116.89	2143.76	2580.75	2014.27	2251.49	2380.53	2804.13	2357.92	2670.9	2949.5	2819.54	2121.22	2573.66	2610.34	2222.57	2061.15	2399.72	2732.59	2828.08	2271.28	2762.75	2646.49	2167.03	2423.8	2461.22	2456.36	2804.18	2842.97	2033.84	2086.02
	2117.28	2124.37	2129.63	2119.56	2100.78	2294.81	2351.33	2578.36	2105.79	2608.62	2449.07	2116.92	2426.73	2624.87	2154.49	2196.94	2332.99	2856.41	2646.26	2115.53	2142.61	2577.62	2013.85	2249.52	2377.54	2798.83	2355.96	2666.51	2943.66	2812.99	2120.29	2569.73	2605	2221.17	2060.65	2396.71	2727.28	2822.44	2269.95	2756.77	2640.35	2166.35	2420.78	2456.5	2452.2	2797.75	2837.62	2033.82	2085.95
	2116.28	2124.02	2128.58	2118.54	2099.67	2292.39	2348.2	2574.21	2105.8	2604.1	2445.46	2116.02	2424.14	2621.02	2153.09	2195.09	2331.33	2851.1	2641.42	2114.17	2141.47	2574.5	2013.43	2247.56	2374.57	2793.54	2354	2662.12	2937.83	2806.48	2119.36	2565.81	2599.69	2219.78	2060.15	2393.71	2721.98	2816.81	2268.63	2750.82	2634.25	2165.67	2417.78	2451.82	2448.06	2791.35	2832.28	2033.81	2085.88
	2115.29	2123.67	2127.53	2117.51	2098.56	2289.99	2345.08	2570.08	2105.8	2599.59	2441.87	2115.13	2421.56	2617.18	2151.69	2193.26	2329.67	2845.81	2636.61	2112.82	2140.33	2571.38	2013.02	2245.6	2371.61	2788.28	2352.06	2657.75	2932.01	2800	2118.44	2561.9	2594.41	2218.4	2059.65	2390.72	2716.71	2811.21	2267.3	2744.89	2628.18	2164.99	2414.79	2447.16	2443.95	2784.99	2826.96	2033.8	2085.81
	2114.3	2123.33	2126.49	2116.49	2097.45	2287.6	2341.98	2565.97	2105.8	2595.11	2438.3	2114.24	2418.97	2613.36	2150.3	2191.43	2328.01	2840.54	2631.81	2111.47	2139.19	2568.27	2012.6	2243.65	2368.65	2783.03	2350.12	2653.39	2926.21	2793.56	2117.52	2558.01	2589.16	2217.02	2059.15	2387.75	2711.46	2805.63	2265.98	2738.99	2622.16	2164.32	2411.81	2442.54	2439.85	2778.65	2821.66	2033.8	2085.75
	2113.3	2122.99	2125.46	2115.47	2096.35	2285.21	2338.89	2561.88	2105.8	2590.64	2434.76	2113.35	2416.38	2609.54	2148.91	2189.61	2326.34	2835.29	2627.03	2110.14	2138.05	2565.15	2012.19	2241.71	2365.71	2777.8	2348.2	2649.05	2920.41	2787.15	2116.61	2554.13	2583.93	2215.64	2058.65	2384.78	2706.22	2800.07	2264.66	2733.1	2616.17	2163.64	2408.85	2437.94	2435.78	2772.35	2816.37	2033.8	2085.68
	2112.31	2122.64	2124.43	2114.46	2095.26	2282.84	2335.82	2557.8	2105.8	2586.2	2431.23	2112.46	2413.8	2605.74	2147.53	2187.79	2324.68	2830.06	2622.27	2108.81	2136.92	2562.04	2011.78	2239.78	2362.78	2772.59	2346.28	2644.71	2914.63	2780.77	2115.7	2550.26	2578.74	2214.26	2058.16	2381.83	2701.01	2794.54	2263.34	2727.24	2610.21	2162.97	2405.9	2433.38	2431.74	2766.09	2811.1	2033.8	2085.61
	2111.32	2122.3	2123.42	2113.44	2094.17	2280.48	2332.77	2553.74	2105.79	2581.79	2427.71	2111.58	2411.21	2601.95	2146.15	2185.99	2323.02	2824.86	2617.53	2107.48	2135.79	2558.92	2011.37	2237.86	2359.85	2767.39	2344.38	2640.38	2908.86	2774.42	2114.79	2546.4	2573.57	2212.89	2057.67	2378.89	2695.81	2789.02	2262.02	2721.4	2604.3	2162.3	2402.96	2428.84	2427.71	2759.85	2805.85	2033.8	2085.55
	2110.34	2121.96	2122.42	2112.43	2093.08	2278.13	2329.73	2549.69	2105.79	2577.39	2424.22	2110.7	2408.63	2598.18	2144.78	2184.19	2321.36	2819.67	2612.81	2106.17	2134.66	2555.81	2010.97	2235.95	2356.94	2762.21	2342.48	2636.07	2903.09	2768.11	2113.89	2542.56	2568.43	2211.52	2057.17	2375.96	2690.63	2783.53	2260.71	2715.59	2598.42	2161.63	2400.03	2424.34	2423.71	2753.65	2800.61	2033.81	2085.48
	2109.35	2121.63	2121.42	2111.43	2092	2275.79	2326.71	2545.66	2105.78	2573.01	2420.75	2109.82	2406.05	2594.41	2143.41	2182.4	2319.7	2814.5	2608.11	2104.86	2133.53	2552.7	2010.56	2234.04	2354.03	2757.05	2340.6	2631.77	2897.34	2761.83	2112.99	2538.73	2563.33	2210.15	2056.68	2373.05	2685.48	2778.05	2259.4	2709.8	2592.58	2160.96	2397.12	2419.87	2419.74	2747.47	2795.39	2033.82	2085.42
	2108.36	2121.29	2120.43	2110.42	2090.93	2273.46	2323.7	2541.65	2105.78	2568.66	2417.3	2108.94	2403.47	2590.66	2142.04	2180.62	2318.05	2809.36	2603.43	2103.55	2132.41	2549.6	2010.16	2232.14	2351.14	2751.91	2338.72	2627.47	2891.6	2755.58	2112.09	2534.91	2558.25	2208.79	2056.19	2370.14	2680.34	2772.6	2258.09	2704.03	2586.78	2160.3	2394.23	2415.43	2415.78	2741.33	2790.19	2033.83	2085.35
	2107.38	2120.96	2119.45	2109.42	2089.86	2271.14	2320.72	2537.66	2105.77	2564.33	2413.86	2108.07	2400.89	2586.92	2140.68	2178.84	2316.39	2804.23	2598.76	2102.26	2131.29	2546.49	2009.77	2230.25	2348.25	2746.78	2336.86	2623.19	2885.88	2749.36	2111.2	2531.11	2553.2	2207.43	2055.7	2367.25	2675.23	2767.17	2256.78	2698.28	2581.01	2159.63	2391.34	2411.02	2411.85	2735.23	2785	2033.84	2085.29
	2106.4	2120.62	2118.48	2108.42	2088.8	2268.83	2317.74	2533.68	2105.76	2560.02	2410.44	2107.2	2398.31	2583.19	2139.32	2177.08	2314.73	2799.13	2594.11	2100.97	2130.17	2543.39	2009.37	2228.37	2345.38	2741.67	2335.01	2618.92	2880.16	2743.18	2110.31	2527.32	2548.18	2206.07	2055.21	2364.38	2670.13	2761.76	2255.48	2692.56	2575.28	2158.97	2388.47	2406.64	2407.95	2729.15	2779.83	2033.86	2085.23
	2105.42	2120.29	2117.52	2107.43	2087.74	2266.53	2314.79	2529.72	2105.75	2555.73	2407.05	2106.33	2395.73	2579.47	2137.97	2175.32	2313.07	2794.04	2589.48	2099.69	2129.05	2540.28	2008.98	2226.5	2342.51	2736.58	2333.16	2614.67	2874.45	2737.03	2109.43	2523.54	2543.18	2204.72	2054.72	2361.51	2665.05	2756.37	2254.18	2686.86	2569.59	2158.31	2385.61	2402.3	2404.06	2723.11	2774.67	2033.88	2085.17
	2104.44	2119.96	2116.57	2106.44	2086.69	2264.24	2311.85	2525.77	2105.73	2551.46	2403.67	2105.47	2393.16	2575.77	2136.63	2173.57	2311.42	2788.98	2584.87	2098.42	2127.94	2537.18	2008.59	2224.63	2339.66	2731.5	2331.33	2610.42	2868.75	2730.91	2108.54	2519.78	2538.22	2203.37	2054.24	2358.66	2659.99	2751.01	2252.88	2681.18	2563.93	2157.65	2382.77	2397.98	2400.2	2717.1	2769.54	2033.9	2085.11
	2103.46	2119.63	2115.62	2105.45	2085.64	2261.96	2308.92	2521.84	2105.72	2547.22	2400.31	2104.6	2390.58	2572.08	2135.28	2171.83	2309.76	2783.93	2580.28	2097.15	2126.83	2534.08	2008.2	2222.78	2336.82	2726.44	2329.51	2606.18	2863.07	2724.82	2107.67	2516.03	2533.29	2202.02	2053.75	2355.82	2654.96	2745.66	2251.58	2675.53	2558.31	2156.99	2379.94	2393.69	2396.37	2711.11	2764.41	2033.93	2085.04
	2102.48	2119.31	2114.68	2104.46	2084.6	2259.69	2306.02	2517.93	2105.7	2542.99	2396.97	2103.74	2388.01	2568.4	2133.95	2170.1	2308.1	2778.91	2575.71	2095.89	2125.72	2530.98	2007.82	2220.93	2333.98	2721.4	2327.69	2601.96	2857.39	2718.77	2106.79	2512.29	2528.38	2200.67	2053.27	2352.99	2649.94	2740.34	2250.28	2669.9	2552.73	2156.33	2377.12	2389.44	2392.56	2705.17	2759.31	2033.96	2084.98
	2101.51	2118.98	2113.76	2103.48	2083.56	2257.43	2303.12	2514.04	2105.68	2538.79	2393.65	2102.89	2385.44	2564.73	2132.61	2168.37	2306.45	2773.9	2571.16	2094.64	2124.62	2527.89	2007.43	2219.1	2331.16	2716.37	2325.89	2597.75	2851.73	2712.75	2105.92	2508.56	2523.5	2199.33	2052.79	2350.18	2644.94	2735.03	2248.99	2664.29	2547.19	2155.68	2374.31	2385.22	2388.77	2699.25	2754.22	2033.99	2084.92
	2100.54	2118.66	2112.84	2102.5	2082.53	2255.18	2300.25	2510.16	2105.66	2534.61	2390.34	2102.03	2382.87	2561.08	2131.29	2166.66	2304.79	2768.92	2566.62	2093.4	2123.52	2524.8	2007.05	2217.27	2328.34	2711.36	2324.1	2593.54	2846.07	2706.76	2105.06	2504.85	2518.66	2198	2052.31	2347.38	2639.96	2729.75	2247.7	2658.71	2541.68	2155.03	2371.52	2381.02	2385	2693.36	2749.15	2034.02	2084.86
	2099.57	2118.33	2111.92	2101.52	2081.5	2252.95	2297.39	2506.29	2105.64	2530.45	2387.06	2101.18	2380.3	2557.43	2129.96	2164.95	2303.14	2763.95	2562.1	2092.16	2122.42	2521.7	2006.67	2215.45	2325.54	2706.37	2322.32	2589.36	2840.43	2700.8	2104.19	2501.15	2513.84	2196.66	2051.83	2344.59	2635	2724.49	2246.41	2653.15	2536.21	2154.37	2368.75	2376.86	2381.26	2687.51	2744.09	2034.06	2084.8
	2098.6	2118.01	2111.02	2100.55	2080.48	2250.72	2294.55	2502.45	2105.61	2526.31	2383.79	2100.33	2377.73	2553.8	2128.65	2163.25	2301.49	2759	2557.6	2090.93	2121.32	2518.62	2006.3	2213.63	2322.74	2701.4	2320.55	2585.18	2834.8	2694.87	2103.34	2497.46	2509.05	2195.33	2051.35	2341.81	2630.07	2719.25	2245.13	2647.61	2530.77	2153.72	2365.98	2372.73	2377.54	2681.69	2739.05	2034.1	2084.74
	2097.63	2117.69	2110.13	2099.58	2079.47	2248.5	2291.72	2498.62	2105.59	2522.19	2380.55	2099.48	2375.17	2550.18	2127.33	2161.56	2299.84	2754.08	2553.12	2089.71	2120.23	2515.53	2005.93	2211.83	2319.96	2696.45	2318.78	2581.01	2829.18	2688.97	2102.48	2493.79	2504.28	2194	2050.87	2339.05	2625.15	2714.03	2243.84	2642.1	2525.37	2153.07	2363.23	2368.63	2373.84	2675.9	2734.03	2034.14	2084.68
	2096.66	2117.37	2109.24	2098.61	2078.46	2246.3	2288.91	2494.8	2105.56	2518.09	2377.32	2098.64	2372.61	2546.58	2126.03	2159.87	2298.18	2749.17	2548.66	2088.5	2119.14	2512.45	2005.56	2210.04	2317.19	2691.51	2317.03	2576.86	2823.58	2683.11	2101.63	2490.13	2499.55	2192.68	2050.4	2336.3	2620.25	2708.83	2242.56	2636.61	2520.01	2152.43	2360.49	2364.55	2370.17	2670.14	2729.02	2034.18	2084.62
	2095.7	2117.05	2108.36	2097.64	2077.46	2244.1	2286.11	2491	2105.53	2514.02	2374.1	2097.8	2370.05	2542.98	2124.72	2158.2	2296.53	2744.29	2544.22	2087.29	2118.05	2509.36	2005.19	2208.25	2314.42	2686.59	2315.29	2572.72	2817.98	2677.28	2100.78	2486.48	2494.84	2191.36	2049.92	2333.56	2615.38	2703.66	2241.28	2631.15	2514.68	2151.78	2357.77	2360.51	2366.52	2664.41	2724.04	2034.23	2084.56
	2094.74	2116.73	2107.49	2096.68	2076.46	2241.92	2283.33	2487.22	2105.5	2509.96	2370.91	2096.96	2367.49	2539.4	2123.42	2156.53	2294.88	2739.42	2539.8	2086.09	2116.97	2506.29	2004.82	2206.47	2311.67	2681.68	2313.56	2568.59	2812.4	2671.47	2099.94	2482.85	2490.17	2190.04	2049.45	2330.84	2610.52	2698.5	2240.01	2625.71	2509.39	2151.14	2355.05	2356.5	2362.89	2658.71	2719.07	2034.28	2084.51
	2093.78	2116.41	2106.63	2095.72	2075.46	2239.74	2280.57	2483.46	2105.46	2505.93	2367.74	2096.12	2364.94	2535.83	2122.13	2154.87	2293.23	2734.57	2535.39	2084.9	2115.89	2503.21	2004.46	2204.71	2308.93	2676.8	2311.84	2564.47	2806.83	2665.7	2099.1	2479.23	2485.52	2188.73	2048.98	2328.13	2605.69	2693.36	2238.73	2620.29	2504.13	2150.49	2352.35	2352.52	2359.29	2653.04	2714.11	2034.33	2084.45
	2092.82	2116.1	2105.77	2094.77	2074.48	2237.58	2277.82	2479.71	2105.43	2501.91	2364.58	2095.29	2362.38	2532.27	2120.84	2153.22	2291.59	2729.74	2531.01	2083.71	2114.81	2500.14	2004.1	2202.95	2306.2	2671.93	2310.12	2560.37	2801.27	2659.96	2098.26	2475.62	2480.9	2187.42	2048.51	2325.43	2600.87	2688.25	2237.46	2614.9	2498.91	2149.85	2349.67	2348.56	2355.71	2647.41	2709.17	2034.39	2084.39
	2091.87	2115.78	2104.92	2093.81	2073.49	2235.42	2275.09	2475.98	2105.39	2497.92	2361.44	2094.46	2359.84	2528.72	2119.56	2151.58	2289.94	2724.93	2526.64	2082.53	2113.74	2497.07	2003.74	2201.2	2303.48	2667.08	2308.42	2556.28	2795.72	2654.26	2097.43	2472.03	2476.3	2186.11	2048.04	2322.74	2596.08	2683.16	2236.2	2609.53	2493.73	2149.21	2347	2344.64	2352.15	2641.8	2704.26	2034.44	2084.33
	2090.91	2115.47	2104.09	2092.86	2072.52	2233.28	2272.37	2472.26	2105.35	2493.95	2358.32	2093.63	2357.29	2525.19	2118.28	2149.94	2288.29	2720.14	2522.29	2081.36	2112.67	2494	2003.39	2199.45	2300.77	2662.25	2306.73	2552.2	2790.19	2648.58	2096.61	2468.45	2471.74	2184.81	2047.57	2320.07	2591.3	2678.08	2234.93	2604.19	2488.58	2148.57	2344.34	2340.74	2348.62	2636.23	2699.35	2034.5	2084.27
	2089.96	2115.15	2103.25	2091.92	2071.54	2231.15	2269.67	2468.56	2105.31	2489.99	2355.22	2092.8	2354.75	2521.66	2117.01	2148.32	2286.65	2715.37	2517.96	2080.2	2111.6	2490.94	2003.03	2197.72	2298.07	2657.44	2305.05	2548.13	2784.67	2642.93	2095.78	2464.88	2467.2	2183.51	2047.11	2317.41	2586.55	2673.03	2233.67	2598.87	2483.46	2147.94	2341.69	2336.88	2345.11	2630.69	2694.47	2034.57	2084.21
	2089.01	2114.84	2102.43	2090.97	2070.58	2229.02	2266.98	2464.88	2105.27	2486.06	2352.13	2091.98	2352.21	2518.15	2115.74	2146.7	2285	2710.62	2513.65	2079.04	2110.54	2487.88	2002.68	2196	2295.38	2652.64	2303.37	2544.08	2779.16	2637.32	2094.96	2461.32	2462.69	2182.22	2046.64	2314.76	2581.82	2668	2232.41	2593.58	2478.39	2147.3	2339.06	2333.04	2341.62	2625.17	2689.6	2034.63	2084.15
	2088.07	2114.52	2101.62	2090.03	2069.62	2226.91	2264.31	2461.21	2105.22	2482.15	2349.07	2091.16	2349.67	2514.65	2114.48	2145.09	2283.36	2705.89	2509.36	2077.89	2109.48	2484.83	2002.33	2194.28	2292.71	2647.86	2301.71	2540.04	2773.66	2631.74	2094.15	2457.78	2458.21	2180.92	2046.18	2312.13	2577.11	2662.99	2231.15	2588.31	2473.34	2146.67	2336.44	2329.23	2338.15	2619.69	2684.75	2034.7	2084.09
	2087.12	2114.21	2100.81	2089.09	2068.66	2224.81	2261.66	2457.56	2105.17	2478.26	2346.02	2090.34	2347.14	2511.16	2113.23	2143.49	2281.72	2701.18	2505.09	2076.75	2108.42	2481.77	2001.99	2192.57	2290.04	2643.1	2300.06	2536.01	2768.18	2626.18	2093.33	2454.26	2453.76	2179.64	2045.72	2309.51	2572.42	2657.99	2229.9	2583.07	2468.33	2146.03	2333.83	2325.45	2334.71	2614.24	2679.92	2034.76	2084.03
	2086.18	2113.9	2100.01	2088.16	2067.71	2222.72	2259.02	2453.93	2105.12	2474.39	2342.98	2089.52	2344.61	2507.69	2111.97	2141.89	2280.08	2696.48	2500.83	2075.62	2107.37	2478.73	2001.64	2190.88	2287.39	2638.36	2298.41	2532	2762.71	2620.66	2092.53	2450.74	2449.34	2178.35	2045.26	2306.91	2567.76	2653.02	2228.65	2577.85	2463.36	2145.4	2331.24	2321.7	2331.29	2608.82	2675.1	2034.84	2083.97
	2085.24	2113.58	2099.21	2087.23	2066.77	2220.64	2256.4	2450.31	2105.07	2470.54	2339.97	2088.71	2342.08	2504.22	2110.73	2140.31	2278.44	2691.81	2496.6	2074.49	2106.32	2475.68	2001.3	2189.19	2284.74	2633.64	2296.78	2527.99	2757.26	2615.17	2091.72	2447.24	2444.94	2177.07	2044.8	2304.31	2563.11	2648.07	2227.4	2572.66	2458.42	2144.77	2328.65	2317.98	2327.89	2603.43	2670.3	2034.91	2083.91
	2084.3	2113.27	2098.43	2086.3	2065.83	2218.57	2253.79	2446.71	2105.01	2466.71	2336.97	2087.9	2339.56	2500.77	2109.49	2138.73	2276.8	2687.15	2492.38	2073.37	2105.27	2472.64	2000.96	2187.51	2282.11	2628.93	2295.15	2524.01	2751.81	2609.71	2090.92	2443.75	2440.57	2175.79	2044.35	2301.73	2558.49	2643.14	2226.16	2567.49	2453.52	2144.15	2326.09	2314.29	2324.51	2598.07	2665.52	2034.98	2083.85
	2083.36	2112.96	2097.65	2085.38	2064.9	2216.51	2251.19	2443.12	2104.95	2462.9	2333.99	2087.09	2337.05	2497.33	2108.25	2137.16	2275.16	2682.51	2488.18	2072.26	2104.23	2469.61	2000.63	2185.83	2279.49	2624.25	2293.53	2520.03	2746.39	2604.28	2090.13	2440.28	2436.23	2174.52	2043.89	2299.17	2553.89	2638.23	2224.91	2562.35	2448.65	2143.52	2323.53	2310.62	2321.16	2592.74	2660.76	2035.06	2083.79
	2082.43	2112.65	2096.88	2084.45	2063.97	2214.46	2248.62	2439.55	2104.89	2459.11	2331.03	2086.28	2334.53	2493.9	2107.02	2135.6	2273.52	2677.89	2484.01	2071.16	2103.19	2466.58	2000.29	2184.17	2276.88	2619.58	2291.93	2516.07	2740.97	2598.88	2089.34	2436.82	2431.92	2173.25	2043.44	2296.61	2549.3	2633.35	2223.67	2557.23	2443.81	2142.89	2320.99	2306.98	2317.83	2587.45	2656.02	2035.14	2083.73
	2081.5	2112.33	2096.12	2083.54	2063.04	2212.42	2246.05	2436	2104.83	2455.34	2328.09	2085.48	2332.02	2490.48	2105.8	2134.05	2271.89	2673.29	2479.85	2070.06	2102.15	2463.55	1999.96	2182.52	2274.28	2614.93	2290.33	2512.12	2735.57	2593.51	2088.55	2433.37	2427.63	2171.98	2042.98	2294.07	2544.75	2628.48	2222.44	2552.14	2439.01	2142.27	2318.46	2303.38	2314.52	2582.18	2651.29	2035.22	2083.67
	2080.57	2112.02	2095.36	2082.62	2062.13	2210.39	2243.51	2432.46	2104.77	2451.59	2325.16	2084.68	2329.52	2487.08	2104.58	2132.5	2270.25	2668.71	2475.71	2068.97	2101.12	2460.53	1999.63	2180.87	2271.69	2610.29	2288.74	2508.19	2730.18	2588.17	2087.77	2429.94	2423.37	2170.72	2042.53	2291.55	2540.21	2623.63	2221.21	2547.07	2434.24	2141.65	2315.94	2299.79	2311.23	2576.94	2646.58	2035.31	2083.61
	2079.64	2111.71	2094.61	2081.71	2061.22	2208.37	2240.98	2428.94	2104.7	2447.86	2322.25	2083.88	2327.02	2483.68	2103.37	2130.96	2268.62	2664.15	2471.59	2067.89	2100.1	2457.51	1999.31	2179.24	2269.12	2605.68	2287.16	2504.26	2724.81	2582.86	2086.99	2426.52	2419.14	2169.46	2042.08	2289.04	2535.69	2618.8	2219.98	2542.03	2429.51	2141.02	2313.44	2296.24	2307.97	2571.73	2641.89	2035.39	2083.54
	2078.72	2111.4	2093.87	2080.8	2060.31	2206.36	2238.46	2425.44	2104.63	2444.15	2319.36	2083.08	2324.52	2480.3	2102.16	2129.44	2266.99	2659.6	2467.49	2066.81	2099.07	2454.5	1998.98	2177.61	2266.55	2601.09	2285.6	2500.36	2719.45	2577.58	2086.21	2423.12	2414.94	2168.21	2041.64	2286.54	2531.2	2613.99	2218.75	2537.01	2424.81	2140.41	2310.95	2292.72	2304.73	2566.55	2637.22	2035.48	2083.48
	2077.79	2111.08	2093.14	2079.89	2059.41	2204.37	2235.96	2421.95	2104.56	2440.46	2316.48	2082.29	2322.03	2476.93	2100.95	2127.92	2265.36	2655.08	2463.4	2065.74	2098.05	2451.49	1998.66	2175.99	2264	2596.51	2284.04	2496.46	2714.1	2572.33	2085.44	2419.73	2410.76	2166.96	2041.19	2284.05	2526.73	2609.2	2217.52	2532.02	2420.15	2139.79	2308.47	2289.22	2301.51	2561.41	2632.56	2035.57	2083.42
	2076.87	2110.77	2092.41	2078.99	2058.51	2202.38	2233.47	2418.48	2104.48	2436.79	2313.62	2081.5	2319.54	2473.57	2099.76	2126.4	2263.73	2650.57	2459.34	2064.68	2097.03	2448.49	1998.34	2174.38	2261.46	2591.95	2282.49	2492.58	2708.77	2567.11	2084.68	2416.35	2406.61	2165.71	2040.75	2281.58	2522.28	2604.44	2216.3	2527.06	2415.52	2139.17	2306.01	2285.75	2298.32	2556.29	2627.92	2035.66	2083.35
	2075.96	2110.46	2091.69	2078.09	2057.62	2200.4	2231	2415.02	2104.41	2433.14	2310.78	2080.71	2317.06	2470.22	2098.57	2124.9	2262.1	2646.08	2455.29	2063.63	2096.02	2445.49	1998.03	2172.78	2258.93	2587.41	2280.94	2488.72	2703.46	2561.92	2083.91	2412.98	2402.49	2164.47	2040.3	2279.12	2517.85	2599.69	2215.09	2522.12	2410.92	2138.55	2303.56	2282.3	2295.14	2551.2	2623.3	2035.76	2083.29
	2075.04	2110.14	2090.98	2077.2	2056.74	2198.44	2228.55	2411.58	2104.33	2429.51	2307.95	2079.93	2314.58	2466.89	2097.38	2123.4	2260.47	2641.61	2451.27	2062.58	2095.01	2442.5	1997.71	2171.19	2256.41	2582.89	2279.41	2484.87	2698.16	2556.76	2083.16	2409.63	2398.4	2163.23	2039.86	2276.67	2513.44	2594.96	2213.87	2517.21	2406.36	2137.94	2301.12	2278.89	2291.99	2546.14	2618.7	2035.85	2083.22
	2074.13	2109.83	2090.28	2076.3	2055.86	2196.48	2226.11	2408.16	2104.24	2425.9	2305.14	2079.14	2312.11	2463.56	2096.2	2121.92	2258.85	2637.15	2447.26	2061.55	2094.01	2439.52	1997.4	2169.61	2253.9	2578.39	2277.89	2481.03	2692.87	2551.63	2082.4	2406.29	2394.33	2161.99	2039.42	2274.24	2509.06	2590.25	2212.66	2512.33	2401.83	2137.33	2298.69	2275.5	2288.86	2541.12	2614.12	2035.95	2083.16
	2073.22	2109.51	2089.58	2075.41	2054.99	2194.53	2223.68	2404.75	2104.16	2422.31	2302.35	2078.36	2309.64	2460.25	2095.03	2120.44	2257.22	2632.72	2443.28	2060.52	2093.01	2436.53	1997.09	2168.03	2251.41	2573.9	2276.37	2477.2	2687.6	2546.53	2081.65	2402.97	2390.29	2160.76	2038.99	2271.82	2504.7	2585.56	2211.45	2507.47	2397.33	2136.72	2296.28	2272.14	2285.75	2536.12	2609.55	2036.05	2083.09
	2072.31	2109.2	2088.89	2074.53	2054.12	2192.6	2221.27	2401.36	2104.07	2418.74	2299.58	2077.59	2307.18	2456.95	2093.86	2118.96	2255.6	2628.3	2439.31	2059.49	2092.01	2433.56	1996.78	2166.47	2248.93	2569.44	2274.87	2473.4	2682.34	2541.46	2080.91	2399.66	2386.28	2159.54	2038.55	2269.42	2500.36	2580.89	2210.25	2502.63	2392.87	2136.1	2293.88	2268.81	2282.67	2531.15	2605.01	2036.15	2083.02
	2071.41	2108.88	2088.2	2073.64	2053.26	2190.67	2218.87	2397.99	2103.98	2415.19	2296.82	2076.81	2304.72	2453.66	2092.7	2117.5	2253.98	2623.9	2435.36	2058.48	2091.02	2430.59	1996.48	2164.91	2246.45	2564.99	2273.37	2469.6	2677.1	2536.42	2080.17	2396.37	2382.29	2158.31	2038.12	2267.03	2496.04	2576.25	2209.05	2497.83	2388.44	2135.5	2291.5	2265.5	2279.6	2526.21	2600.48	2036.25	2082.96
	2070.51	2108.57	2087.52	2072.76	2052.4	2188.76	2216.49	2394.63	2103.89	2411.65	2294.08	2076.04	2302.27	2450.38	2091.54	2116.05	2252.36	2619.52	2431.43	2057.47	2090.03	2427.62	1996.17	2163.37	2244	2560.57	2271.88	2465.82	2671.87	2531.41	2079.43	2393.09	2378.34	2157.09	2037.68	2264.65	2491.75	2571.62	2207.85	2493.05	2384.05	2134.89	2289.12	2262.22	2276.56	2521.3	2595.97	2036.36	2082.89
	2069.61	2108.25	2086.85	2071.89	2051.55	2186.86	2214.13	2391.28	2103.79	2408.14	2291.35	2075.27	2299.82	2447.11	2090.39	2114.6	2250.74	2615.16	2427.52	2056.47	2089.04	2424.67	1995.87	2161.83	2241.55	2556.16	2270.41	2462.05	2666.66	2526.42	2078.7	2389.82	2374.4	2155.88	2037.25	2262.29	2487.47	2567.01	2206.66	2488.29	2379.68	2134.28	2286.76	2258.96	2273.54	2516.42	2591.48	2036.46	2082.82
	2068.71	2107.93	2086.19	2071.01	2050.7	2184.96	2211.78	2387.96	2103.69	2404.65	2288.64	2074.5	2297.38	2443.86	2089.24	2113.16	2249.12	2610.82	2423.63	2055.47	2088.06	2421.71	1995.58	2160.3	2239.11	2551.77	2268.94	2458.3	2661.46	2521.47	2077.97	2386.56	2370.5	2154.67	2036.82	2259.94	2483.22	2562.42	2205.47	2483.56	2375.35	2133.68	2284.41	2255.74	2270.55	2511.57	2587	2036.57	2082.75
	2067.82	2107.61	2085.53	2070.15	2049.86	2183.08	2209.44	2384.65	2103.59	2401.17	2285.95	2073.73	2294.95	2440.61	2088.1	2111.73	2247.51	2606.49	2419.76	2054.49	2087.09	2418.77	1995.28	2158.78	2236.69	2547.4	2267.48	2454.56	2656.28	2516.55	2077.25	2383.32	2366.62	2153.46	2036.4	2257.6	2479	2557.85	2204.28	2478.86	2371.06	2133.07	2282.08	2252.54	2267.57	2506.75	2582.55	2036.68	2082.67
	2066.93	2107.29	2084.88	2069.28	2049.03	2181.21	2207.12	2381.35	2103.49	2397.72	2283.27	2072.97	2292.52	2437.38	2086.97	2110.31	2245.89	2602.18	2415.9	2053.51	2086.12	2415.83	1994.99	2157.27	2234.28	2543.05	2266.02	2450.84	2651.12	2511.65	2076.53	2380.1	2362.77	2152.26	2035.97	2255.28	2474.79	2553.3	2203.1	2474.19	2366.79	2132.47	2279.75	2249.36	2264.62	2501.96	2578.11	2036.79	2082.6
	2066.04	2106.97	2084.24	2068.42	2048.2	2179.35	2204.81	2378.08	2103.38	2394.28	2280.61	2072.21	2290.1	2434.16	2085.84	2108.89	2244.28	2597.89	2412.07	2052.54	2085.15	2412.89	1994.7	2155.77	2231.88	2538.71	2264.58	2447.13	2645.97	2506.79	2075.81	2376.88	2358.95	2151.06	2035.55	2252.98	2470.61	2548.77	2201.92	2469.54	2362.56	2131.87	2277.44	2246.21	2261.69	2497.2	2573.69	2036.91	2082.53
	2065.16	2106.65	2083.6	2067.56	2047.37	2177.5	2202.52	2374.81	2103.27	2390.86	2277.97	2071.45	2287.68	2430.95	2084.72	2107.48	2242.67	2593.61	2408.26	2051.57	2084.18	2409.97	1994.41	2154.28	2229.49	2534.4	2263.15	2443.44	2640.83	2501.95	2075.1	2373.69	2355.15	2149.86	2035.12	2250.68	2466.46	2544.26	2200.74	2464.92	2358.36	2131.27	2275.15	2243.09	2258.78	2492.46	2569.29	2037.02	2082.45
	2064.27	2106.33	2082.97	2066.7	2046.55	2175.66	2200.24	2371.57	2103.16	2387.46	2275.34	2070.7	2285.27	2427.75	2083.61	2106.09	2241.06	2589.36	2404.46	2050.62	2083.23	2407.04	1994.12	2152.79	2227.12	2530.11	2261.72	2439.76	2635.72	2497.15	2074.4	2370.5	2351.38	2148.67	2034.7	2248.4	2462.32	2539.77	2199.57	2460.33	2354.2	2130.67	2272.86	2240	2255.89	2487.76	2564.91	2037.14	2082.38
	2063.4	2106.01	2082.34	2065.85	2045.74	2173.83	2197.98	2368.34	2103.04	2384.08	2272.73	2069.94	2282.87	2424.56	2082.5	2104.7	2239.45	2585.12	2400.69	2049.67	2082.27	2404.13	1993.84	2151.32	2224.76	2525.83	2260.3	2436.1	2630.61	2492.37	2073.7	2367.33	2347.64	2147.49	2034.28	2246.14	2458.21	2535.3	2198.4	2455.76	2350.07	2130.08	2270.59	2236.93	2253.02	2483.08	2560.55	2037.25	2082.3
	2062.52	2105.68	2081.72	2065	2044.93	2172.01	2195.73	2365.13	2102.92	2380.72	2270.14	2069.19	2280.47	2421.39	2081.39	2103.31	2237.85	2580.89	2396.93	2048.73	2081.32	2401.22	1993.56	2149.86	2222.41	2521.58	2258.89	2432.45	2625.53	2487.62	2073	2364.18	2343.92	2146.31	2033.87	2243.88	2454.12	2530.85	2197.23	2451.22	2345.97	2129.48	2268.33	2233.88	2250.18	2478.44	2556.21	2037.37	2082.22
	2061.65	2105.36	2081.11	2064.15	2044.13	2170.2	2193.5	2361.93	2102.8	2377.38	2267.56	2068.45	2278.08	2418.22	2080.3	2101.94	2236.24	2576.69	2393.19	2047.79	2080.38	2398.32	1993.28	2148.4	2220.07	2517.34	2257.49	2428.82	2620.46	2482.9	2072.31	2361.03	2340.23	2145.13	2033.45	2241.65	2450.05	2526.41	2196.07	2446.71	2341.9	2128.89	2266.09	2230.86	2247.35	2473.82	2551.88	2037.49	2082.14
	2060.78	2105.03	2080.51	2063.31	2043.34	2168.4	2191.28	2358.75	2102.68	2374.06	2265	2067.7	2275.7	2415.07	2079.21	2100.57	2234.64	2572.5	2389.48	2046.86	2079.43	2395.43	1993	2146.95	2217.75	2513.12	2256.1	2425.2	2615.4	2478.21	2071.62	2357.91	2336.57	2143.95	2033.04	2239.42	2446.01	2522	2194.91	2442.22	2337.86	2128.29	2263.85	2227.87	2244.55	2469.23	2547.57	2037.62	2082.06
	2059.91	2104.7	2079.91	2062.47	2042.55	2166.61	2189.08	2355.58	2102.55	2370.75	2262.45	2066.96	2273.32	2411.92	2078.12	2099.22	2233.04	2568.33	2385.78	2045.95	2078.5	2392.54	1992.73	2145.51	2215.43	2508.93	2254.72	2421.6	2610.36	2473.55	2070.94	2354.79	2332.93	2142.78	2032.63	2237.21	2441.99	2517.61	2193.76	2437.76	2333.86	2127.7	2261.63	2224.91	2241.77	2464.68	2543.29	2037.74	2081.98
	2059.04	2104.37	2079.31	2061.63	2041.76	2164.83	2186.89	2352.43	2102.42	2367.47	2259.92	2066.22	2270.95	2408.79	2077.04	2097.87	2231.44	2564.18	2382.1	2045.03	2077.57	2389.66	1992.46	2144.09	2213.14	2504.75	2253.35	2418.01	2605.34	2468.91	2070.26	2351.69	2329.32	2141.62	2032.22	2235.02	2437.99	2513.23	2192.6	2433.33	2329.89	2127.11	2259.43	2221.97	2239.01	2460.15	2539.02	2037.86	2081.9
	2058.18	2104.04	2078.73	2060.8	2040.98	2163.07	2184.71	2349.3	2102.28	2364.2	2257.4	2065.48	2268.58	2405.67	2075.97	2096.53	2229.84	2560.05	2378.44	2044.13	2076.64	2386.79	1992.19	2142.67	2210.85	2500.59	2251.98	2414.44	2600.34	2464.31	2069.59	2348.61	2325.74	2140.46	2031.81	2232.83	2434.02	2508.88	2191.46	2428.93	2325.95	2126.52	2257.23	2219.05	2236.28	2455.65	2534.77	2037.99	2081.81
	2057.32	2103.71	2078.15	2059.97	2040.21	2161.31	2182.55	2346.18	2102.15	2360.95	2254.9	2064.74	2266.23	2402.56	2074.9	2095.19	2228.25	2555.93	2374.8	2043.23	2075.72	2383.92	1991.92	2141.26	2208.57	2496.45	2250.62	2410.89	2595.35	2459.73	2068.92	2345.54	2322.18	2139.3	2031.41	2230.67	2430.07	2504.54	2190.31	2424.55	2322.04	2125.93	2255.05	2216.16	2233.56	2451.17	2530.54	2038.12	2081.72
	2056.47	2103.37	2077.57	2059.15	2039.44	2159.56	2180.41	2343.08	2102	2357.72	2252.42	2064.01	2263.88	2399.47	2073.84	2093.87	2226.66	2551.83	2371.18	2042.34	2074.8	2381.06	1991.66	2139.85	2206.31	2492.33	2249.27	2407.34	2590.38	2455.18	2068.25	2342.48	2318.65	2138.15	2031	2228.51	2426.14	2500.22	2189.17	2420.21	2318.17	2125.35	2252.88	2213.3	2230.87	2446.73	2526.33	2038.25	2081.64
	2055.62	2103.04	2077.01	2058.33	2038.68	2157.83	2178.28	2340	2101.86	2354.51	2249.95	2063.28	2261.53	2396.38	2072.79	2092.55	2225.06	2547.75	2367.58	2041.46	2073.88	2378.21	1991.39	2138.46	2204.06	2488.23	2247.93	2403.82	2585.42	2450.66	2067.59	2339.44	2315.15	2137	2030.6	2226.37	2422.24	2495.93	2188.04	2415.89	2314.33	2124.76	2250.72	2210.46	2228.2	2442.31	2522.13	2038.38	2081.55
	2054.77	2102.7	2076.44	2057.51	2037.92	2156.1	2176.16	2336.93	2101.71	2351.32	2247.5	2062.55	2259.2	2393.31	2071.74	2091.24	2223.47	2543.68	2364	2040.59	2072.98	2375.37	1991.13	2137.08	2201.83	2484.15	2246.6	2400.31	2580.49	2446.17	2066.94	2336.41	2311.67	2135.86	2030.2	2224.25	2418.36	2491.65	2186.91	2411.59	2310.52	2124.18	2248.58	2207.64	2225.55	2437.93	2517.96	2038.51	2081.46
	2053.92	2102.36	2075.89	2056.69	2037.17	2154.39	2174.06	2333.87	2101.56	2348.15	2245.06	2061.83	2256.87	2390.24	2070.7	2089.94	2221.89	2539.63	2360.44	2039.72	2072.07	2372.53	1990.88	2135.7	2199.6	2480.08	2245.28	2396.82	2575.57	2441.71	2066.29	2333.39	2308.22	2134.72	2029.8	2222.14	2414.5	2487.39	2185.78	2407.33	2306.74	2123.59	2246.45	2204.85	2222.92	2433.57	2513.8	2038.64	2081.37
	2053.08	2102.02	2075.34	2055.88	2036.42	2152.68	2171.97	2330.84	2101.41	2344.99	2242.64	2061.1	2254.55	2387.19	2069.67	2088.65	2220.3	2535.6	2356.89	2038.86	2071.17	2369.71	1990.62	2134.34	2197.39	2476.04	2243.96	2393.34	2570.66	2437.27	2065.64	2330.39	2304.79	2133.59	2029.41	2220.04	2410.67	2483.15	2184.66	2403.09	2302.99	2123.01	2244.33	2202.09	2220.31	2429.24	2509.67	2038.77	2081.27
	2052.24	2101.68	2074.79	2055.07	2035.68	2150.99	2169.9	2327.82	2101.25	2341.86	2240.23	2060.38	2252.24	2384.15	2068.64	2087.36	2218.72	2531.58	2353.37	2038.01	2070.28	2366.89	1990.37	2132.99	2195.2	2472.02	2242.65	2389.88	2565.78	2432.86	2065	2327.41	2301.39	2132.46	2029.01	2217.96	2406.86	2478.93	2183.54	2398.88	2299.27	2122.43	2242.22	2199.35	2217.72	2424.94	2505.55	2038.91	2081.18
	2051.41	2101.33	2074.25	2054.27	2034.95	2149.31	2167.84	2324.81	2101.09	2338.74	2237.84	2059.67	2249.94	2381.12	2067.62	2086.09	2217.13	2527.58	2349.87	2037.16	2069.39	2364.07	1990.12	2131.64	2193.01	2468.02	2241.35	2386.43	2560.91	2428.48	2064.36	2324.44	2298.02	2131.33	2028.62	2215.89	2403.08	2474.73	2182.42	2394.7	2295.59	2121.85	2240.13	2196.64	2215.16	2420.67	2501.45	2039.04	2081.08
	2050.58	2100.99	2073.72	2053.47	2034.22	2147.63	2165.79	2321.82	2100.93	2335.64	2235.47	2058.95	2247.64	2378.1	2066.6	2084.82	2215.55	2523.6	2346.38	2036.33	2068.5	2361.27	1989.87	2130.3	2190.84	2464.04	2240.06	2383	2556.05	2424.13	2063.73	2321.48	2294.67	2130.21	2028.23	2213.84	2399.32	2470.54	2181.31	2390.54	2291.93	2121.27	2238.05	2193.95	2212.61	2416.43	2497.37	2039.18	2080.98
	2049.75	2100.64	2073.19	2052.67	2033.49	2145.97	2163.76	2318.85	2100.76	2332.55	2233.11	2058.24	2245.35	2375.09	2065.59	2083.56	2213.98	2519.63	2342.92	2035.5	2067.63	2358.47	1989.62	2128.97	2188.68	2460.07	2238.78	2379.59	2551.22	2419.81	2063.1	2318.54	2291.35	2129.09	2027.84	2211.8	2395.58	2466.38	2180.2	2386.42	2288.31	2120.7	2235.98	2191.28	2210.09	2412.21	2493.32	2039.32	2080.88
	2048.92	2100.29	2072.67	2051.88	2032.77	2144.32	2161.74	2315.89	2100.59	2329.49	2230.76	2057.53	2243.07	2372.09	2064.59	2082.31	2212.4	2515.69	2339.47	2034.67	2066.75	2355.69	1989.38	2127.66	2186.54	2456.13	2237.51	2376.19	2546.4	2415.52	2062.48	2315.61	2288.06	2127.98	2027.46	2209.78	2391.87	2462.23	2179.1	2382.32	2284.72	2120.12	2233.93	2188.64	2207.59	2408.02	2489.28	2039.46	2080.78
	2048.1	2099.93	2072.16	2051.09	2032.06	2142.68	2159.74	2312.95	2100.41	2326.45	2228.43	2056.82	2240.8	2369.1	2063.6	2081.07	2210.83	2511.75	2336.05	2033.86	2065.88	2352.91	1989.14	2126.35	2184.41	2452.2	2236.24	2372.81	2541.6	2411.25	2061.86	2312.69	2284.79	2126.87	2027.07	2207.77	2388.18	2458.11	2178	2378.25	2281.16	2119.55	2231.88	2186.02	2205.11	2403.86	2485.26	2039.59	2080.68
	2047.28	2099.58	2071.65	2050.3	2031.35	2141.05	2157.75	2310.03	2100.24	2323.42	2226.12	2056.11	2238.53	2366.13	2062.61	2079.83	2209.25	2507.84	2332.64	2033.05	2065.02	2350.14	1988.9	2125.05	2182.29	2448.3	2234.98	2369.44	2536.82	2407.01	2061.25	2309.79	2281.55	2125.77	2026.69	2205.77	2384.51	2454	2176.9	2374.21	2277.63	2118.97	2229.85	2183.43	2202.65	2399.73	2481.25	2039.74	2080.57
	2046.46	2099.22	2071.14	2049.52	2030.65	2139.43	2155.77	2307.12	2100.06	2320.41	2223.82	2055.41	2236.27	2363.16	2061.62	2078.6	2207.68	2503.94	2329.26	2032.25	2064.16	2347.37	1988.66	2123.76	2180.18	2444.42	2233.73	2366.09	2532.06	2402.8	2060.64	2306.91	2278.33	2124.67	2026.31	2203.79	2380.87	2449.91	2175.81	2370.19	2274.14	2118.4	2227.83	2180.86	2200.21	2395.63	2477.27	2039.88	2080.47
	2045.65	2098.86	2070.65	2048.74	2029.96	2137.82	2153.81	2304.22	2099.87	2317.42	2221.53	2054.71	2234.03	2360.21	2060.65	2077.38	2206.12	2500.06	2325.89	2031.46	2063.3	2344.62	1988.43	2122.47	2178.09	2440.55	2232.48	2362.76	2527.31	2398.61	2060.04	2304.04	2275.14	2123.58	2025.93	2201.82	2377.25	2445.84	2174.72	2366.2	2270.67	2117.83	2225.83	2178.32	2197.79	2391.55	2473.31	2040.02	2080.36
	2044.84	2098.5	2070.15	2047.96	2029.27	2136.22	2151.87	2301.35	2099.68	2314.44	2219.27	2054.01	2231.78	2357.27	2059.68	2076.17	2204.55	2496.19	2322.54	2030.67	2062.45	2341.87	1988.19	2121.2	2176.01	2436.71	2231.25	2359.44	2522.58	2394.46	2059.44	2301.18	2271.97	2122.49	2025.56	2199.87	2373.65	2441.8	2173.64	2362.24	2267.23	2117.26	2223.84	2175.8	2195.39	2387.51	2469.37	2040.16	2080.25
	2044.04	2098.14	2069.67	2047.19	2028.58	2134.63	2149.93	2298.49	2099.49	2311.49	2217.01	2053.31	2229.55	2354.34	2058.71	2074.97	2202.99	2492.34	2319.21	2029.9	2061.61	2339.14	1987.96	2119.94	2173.94	2432.88	2230.02	2356.14	2517.87	2390.33	2058.85	2298.34	2268.83	2121.41	2025.18	2197.93	2370.08	2437.77	2172.56	2358.31	2263.82	2116.69	2221.86	2173.3	2193.01	2383.48	2465.44	2040.3	2080.14
	2043.24	2097.78	2069.18	2046.42	2027.9	2133.05	2148.01	2295.64	2099.3	2308.55	2214.77	2052.62	2227.33	2351.42	2057.76	2073.77	2201.43	2488.51	2315.9	2029.13	2060.77	2336.41	1987.74	2118.68	2171.89	2429.08	2228.8	2352.85	2513.18	2386.22	2058.26	2295.51	2265.71	2120.33	2024.81	2196.01	2366.53	2433.76	2171.49	2354.41	2260.44	2116.13	2219.89	2170.82	2190.66	2379.49	2461.54	2040.45	2080.03
	2042.44	2097.41	2068.71	2045.66	2027.23	2131.48	2146.11	2292.81	2099.1	2305.63	2212.54	2051.93	2225.11	2348.51	2056.8	2072.58	2199.87	2484.69	2312.61	2028.36	2059.93	2333.69	1987.51	2117.43	2169.84	2425.29	2227.59	2349.58	2508.51	2382.15	2057.67	2292.7	2262.62	2119.25	2024.44	2194.09	2363.01	2429.76	2170.42	2350.53	2257.1	2115.56	2217.93	2168.37	2188.32	2375.53	2457.66	2040.59	2079.91
	2041.64	2097.04	2068.23	2044.9	2026.56	2129.92	2144.21	2289.99	2098.9	2302.73	2210.33	2051.24	2222.91	2345.61	2055.86	2071.4	2198.32	2480.89	2309.34	2027.61	2059.1	2330.98	1987.29	2116.2	2167.82	2421.52	2226.38	2346.33	2503.86	2378.1	2057.09	2289.9	2259.55	2118.18	2024.07	2192.2	2359.5	2425.79	2169.35	2346.68	2253.78	2115	2215.99	2165.94	2186	2371.59	2453.79	2040.74	2079.8
	2040.85	2096.67	2067.77	2044.14	2025.89	2128.38	2142.34	2287.2	2098.7	2299.84	2208.14	2050.56	2220.71	2342.73	2054.92	2070.23	2196.76	2477.11	2306.09	2026.86	2058.28	2328.28	1987.06	2114.97	2165.8	2417.78	2225.19	2343.09	2499.22	2374.08	2056.52	2287.12	2256.51	2117.12	2023.7	2190.31	2356.02	2421.84	2168.29	2342.85	2250.49	2114.44	2214.06	2163.54	2183.71	2367.67	2449.95	2040.88	2079.68
	2040.06	2096.3	2067.31	2043.39	2025.24	2126.84	2140.47	2284.41	2098.49	2296.97	2205.96	2049.87	2218.52	2339.85	2053.99	2069.07	2195.21	2473.34	2302.85	2026.11	2057.46	2325.59	1986.85	2113.75	2163.8	2414.05	2224	2339.87	2494.61	2370.09	2055.94	2284.35	2253.49	2116.05	2023.34	2188.45	2352.57	2417.91	2167.23	2339.06	2247.23	2113.88	2212.14	2161.15	2181.43	2363.79	2446.12	2041.03	2079.56
	2039.28	2095.93	2066.85	2042.64	2024.58	2125.31	2138.62	2281.65	2098.28	2294.13	2203.79	2049.19	2216.34	2336.99	2053.06	2067.91	2193.67	2469.59	2299.64	2025.38	2056.64	2322.9	1986.63	2112.54	2161.81	2410.34	2222.82	2336.67	2490.01	2366.12	2055.38	2281.59	2250.49	2115	2022.98	2186.59	2349.13	2414	2166.18	2335.29	2244	2113.32	2210.23	2158.79	2179.17	2359.93	2442.32	2041.18	2079.44
	2038.5	2095.55	2066.4	2041.89	2023.94	2123.79	2136.78	2278.89	2098.07	2291.29	2201.64	2048.51	2214.16	2334.14	2052.14	2066.76	2192.12	2465.86	2296.44	2024.65	2055.83	2320.23	1986.41	2111.33	2159.83	2406.65	2221.64	2333.48	2485.43	2362.18	2054.81	2278.85	2247.52	2113.95	2022.62	2184.75	2345.72	2410.1	2165.13	2331.55	2240.79	2112.76	2208.34	2156.45	2176.93	2356.1	2438.53	2041.33	2079.31
	2037.72	2095.17	2065.95	2041.15	2023.29	2122.28	2134.95	2276.16	2097.85	2288.48	2199.5	2047.84	2212	2331.3	2051.23	2065.62	2190.58	2462.14	2293.27	2023.93	2055.03	2317.57	1986.2	2110.14	2157.87	2402.99	2220.47	2330.31	2480.87	2358.26	2054.26	2276.12	2244.57	2112.9	2022.26	2182.92	2342.33	2406.23	2164.08	2327.83	2237.62	2112.2	2206.45	2154.14	2174.72	2352.29	2434.76	2041.47	2079.19
	2036.94	2094.79	2065.51	2040.41	2022.66	2120.78	2133.14	2273.44	2097.63	2285.68	2197.37	2047.17	2209.84	2328.47	2050.32	2064.49	2189.04	2458.43	2290.11	2023.21	2054.23	2314.91	1985.99	2108.95	2155.92	2399.34	2219.31	2327.15	2476.33	2354.38	2053.7	2273.41	2241.65	2111.86	2021.9	2181.11	2338.97	2402.38	2163.04	2324.14	2234.47	2111.65	2204.58	2151.84	2172.52	2348.52	2431.02	2041.62	2079.06
	2036.17	2094.41	2065.07	2039.67	2022.03	2119.29	2131.34	2270.73	2097.41	2282.9	2195.26	2046.49	2207.7	2325.65	2049.42	2063.36	2187.5	2454.75	2286.97	2022.51	2053.43	2312.26	1985.78	2107.78	2153.98	2395.71	2218.16	2324.02	2471.81	2350.52	2053.15	2270.72	2238.75	2110.82	2021.54	2179.31	2335.62	2398.54	2162	2320.48	2231.36	2111.09	2202.73	2149.57	2170.34	2344.76	2427.29	2041.77	2078.94
	2035.4	2094.03	2064.64	2038.94	2021.4	2117.82	2129.56	2268.04	2097.19	2280.14	2193.16	2045.83	2205.56	2322.84	2048.53	2062.25	2185.97	2451.08	2283.85	2021.81	2052.64	2309.63	1985.58	2106.61	2152.06	2392.1	2217.01	2320.89	2467.31	2346.68	2052.61	2268.04	2235.87	2109.79	2021.19	2177.53	2332.3	2394.73	2160.97	2316.85	2228.27	2110.54	2200.88	2147.32	2168.18	2341.04	2423.59	2041.92	2078.81
	2034.64	2093.64	2064.22	2038.21	2020.78	2116.35	2127.78	2265.37	2096.96	2277.4	2191.08	2045.16	2203.43	2320.05	2047.64	2061.14	2184.44	2447.42	2280.75	2021.11	2051.86	2307	1985.37	2105.45	2150.14	2388.51	2215.88	2317.79	2462.83	2342.87	2052.07	2265.37	2233.02	2108.76	2020.84	2175.75	2329.01	2390.93	2159.94	2313.24	2225.21	2109.99	2199.05	2145.09	2166.04	2337.34	2419.9	2042.07	2078.68
	2033.88	2093.26	2063.79	2037.49	2020.16	2114.89	2126.02	2262.71	2096.73	2274.67	2189.01	2044.5	2201.31	2317.27	2046.76	2060.03	2182.91	2443.78	2277.67	2020.43	2051.08	2304.38	1985.17	2104.3	2148.24	2384.94	2214.74	2314.7	2458.37	2339.09	2051.54	2262.72	2230.19	2107.74	2020.49	2174	2325.73	2387.16	2158.92	2309.65	2222.18	2109.44	2197.22	2142.88	2163.92	2333.66	2416.23	2042.22	2078.54
	2033.12	2092.87	2063.38	2036.77	2019.55	2113.44	2124.28	2260.07	2096.49	2271.96	2186.96	2043.84	2199.2	2314.49	2045.88	2058.94	2181.39	2440.16	2274.6	2019.75	2050.3	2301.78	1984.97	2103.16	2146.36	2381.39	2213.62	2311.63	2453.93	2335.34	2051	2260.08	2227.39	2106.72	2020.14	2172.25	2322.48	2383.41	2157.9	2306.1	2219.17	2108.89	2195.41	2140.69	2161.82	2330.02	2412.59	2042.37	2078.41
	2032.37	2092.47	2062.96	2036.05	2018.95	2112	2122.54	2257.44	2096.26	2269.27	2184.92	2043.18	2197.09	2311.73	2045.01	2057.85	2179.87	2436.55	2271.56	2019.07	2049.53	2299.18	1984.77	2102.02	2144.49	2377.86	2212.5	2308.57	2449.51	2331.61	2050.48	2257.45	2224.6	2105.71	2019.8	2170.52	2319.25	2379.67	2156.88	2302.57	2216.19	2108.35	2193.62	2138.52	2159.73	2326.39	2408.96	2042.51	2078.27
	2031.62	2092.08	2062.56	2035.34	2018.35	2110.57	2120.82	2254.83	2096.02	2266.59	2182.89	2042.52	2195	2308.98	2044.15	2056.77	2178.35	2432.96	2268.53	2018.41	2048.77	2296.59	1984.58	2100.9	2142.63	2374.35	2211.39	2305.53	2445.11	2327.91	2049.96	2254.85	2221.84	2104.7	2019.45	2168.8	2316.04	2375.96	2155.87	2299.07	2213.24	2107.8	2191.83	2136.38	2157.67	2322.8	2405.36	2042.66	2078.14
	2030.87	2091.69	2062.15	2034.63	2017.75	2109.15	2119.11	2252.23	2095.77	2263.93	2180.88	2041.87	2192.92	2306.24	2043.29	2055.7	2176.83	2429.39	2265.53	2017.75	2048.01	2294.01	1984.38	2099.78	2140.78	2370.86	2210.29	2302.51	2440.73	2324.23	2049.44	2252.25	2219.1	2103.7	2019.11	2167.1	2312.85	2372.26	2154.87	2295.59	2210.32	2107.26	2190.06	2134.25	2155.62	2319.23	2401.77	2042.81	2078
	2030.13	2091.29	2061.75	2033.93	2017.16	2107.74	2117.42	2249.65	2095.53	2261.29	2178.88	2041.22	2190.84	2303.52	2042.44	2054.64	2175.32	2425.83	2262.54	2017.09	2047.25	2291.45	1984.19	2098.67	2138.94	2367.38	2209.19	2299.5	2436.37	2320.58	2048.93	2249.67	2216.39	2102.7	2018.77	2165.41	2309.69	2368.59	2153.86	2292.14	2207.43	2106.72	2188.29	2132.15	2153.6	2315.68	2398.21	2042.96	2077.86
	2029.39	2090.89	2061.36	2033.23	2016.58	2106.34	2115.73	2247.08	2095.28	2258.66	2176.89	2040.57	2188.78	2300.8	2041.59	2053.58	2173.81	2422.29	2259.57	2016.45	2046.5	2288.89	1984	2097.57	2137.12	2363.93	2208.1	2296.51	2432.03	2316.95	2048.42	2247.11	2213.7	2101.71	2018.43	2163.74	2306.55	2364.94	2152.87	2288.72	2204.56	2106.18	2186.54	2130.07	2151.59	2312.16	2394.66	2043.11	2077.71
	2028.66	2090.49	2060.97	2032.53	2016	2104.95	2114.06	2244.53	2095.03	2256.06	2174.92	2039.93	2186.72	2298.1	2040.75	2052.53	2172.31	2418.76	2256.62	2015.81	2045.76	2286.34	1983.81	2096.48	2135.31	2360.5	2207.02	2293.54	2427.71	2313.35	2047.91	2244.56	2211.03	2100.72	2018.09	2162.07	2303.43	2361.3	2151.87	2285.32	2201.72	2105.64	2184.8	2128	2149.6	2308.67	2391.14	2043.26	2077.57
	2027.93	2090.09	2060.58	2031.84	2015.43	2103.56	2112.41	2242	2094.77	2253.47	2172.96	2039.28	2184.67	2295.41	2039.92	2051.49	2170.81	2415.25	2253.68	2015.17	2045.02	2283.8	1983.63	2095.39	2133.52	2357.08	2205.94	2290.58	2423.41	2309.78	2047.41	2242.02	2208.38	2099.74	2017.76	2160.42	2300.34	2357.69	2150.88	2281.95	2198.9	2105.1	2183.08	2125.96	2147.62	2305.2	2387.63	2043.41	2077.42
	2027.2	2089.68	2060.2	2031.15	2014.86	2102.19	2110.76	2239.48	2094.52	2250.89	2171.01	2038.64	2182.63	2292.72	2039.09	2050.45	2169.31	2411.75	2250.77	2014.55	2044.28	2281.28	1983.44	2094.32	2131.73	2353.69	2204.87	2287.64	2419.13	2306.23	2046.92	2239.5	2205.75	2098.76	2017.43	2158.79	2297.26	2354.09	2149.9	2278.6	2196.11	2104.57	2181.36	2123.94	2145.67	2301.76	2384.15	2043.56	2077.28
	2026.47	2089.28	2059.82	2030.47	2014.29	2100.83	2109.13	2236.97	2094.26	2248.34	2169.08	2038.01	2180.61	2290.06	2038.27	2049.43	2167.81	2408.27	2247.87	2013.93	2043.55	2278.76	1983.26	2093.25	2129.96	2350.32	2203.81	2284.72	2414.88	2302.71	2046.42	2237	2203.15	2097.79	2017.1	2157.17	2294.21	2350.52	2148.92	2275.28	2193.35	2104.04	2179.66	2121.94	2143.74	2298.34	2380.68	2043.71	2077.13
	2025.75	2088.87	2059.45	2029.78	2013.73	2099.48	2107.51	2234.48	2093.99	2245.79	2167.16	2037.37	2178.59	2287.4	2037.46	2048.41	2166.32	2404.81	2244.99	2013.31	2042.82	2276.25	1983.08	2092.19	2128.21	2346.96	2202.75	2281.81	2410.64	2299.21	2045.94	2234.51	2200.57	2096.82	2016.77	2155.56	2291.18	2346.97	2147.94	2271.99	2190.62	2103.51	2177.97	2119.95	2141.82	2294.95	2377.24	2043.86	2076.98
	2025.03	2088.46	2059.08	2029.11	2013.18	2098.13	2105.9	2232.01	2093.73	2243.27	2165.26	2036.74	2176.58	2284.75	2036.65	2047.4	2164.83	2401.36	2242.14	2012.7	2042.1	2273.76	1982.9	2091.14	2126.46	2343.63	2201.7	2278.92	2406.43	2295.74	2045.45	2232.03	2198.01	2095.85	2016.44	2153.96	2288.17	2343.44	2146.97	2268.72	2187.91	2102.98	2176.29	2117.99	2139.92	2291.58	2373.82	2044	2076.83
	2024.32	2088.05	2058.71	2028.43	2012.63	2096.8	2104.3	2229.55	2093.46	2240.77	2163.36	2036.11	2174.58	2282.12	2035.84	2046.39	2163.35	2397.93	2239.29	2012.1	2041.39	2271.27	1982.73	2090.09	2124.73	2340.31	2200.66	2276.05	2402.23	2292.29	2044.98	2229.57	2195.47	2094.9	2016.11	2152.38	2285.18	2339.93	2146	2265.48	2185.22	2102.45	2174.62	2116.04	2138.04	2288.23	2370.41	2044.15	2076.67
	2023.61	2087.63	2058.35	2027.76	2012.09	2095.47	2102.72	2227.11	2093.19	2238.28	2161.48	2035.48	2172.59	2279.49	2035.05	2045.4	2161.87	2394.51	2236.47	2011.51	2040.68	2268.8	1982.55	2089.06	2123.01	2337.02	2199.62	2273.19	2398.06	2288.87	2044.5	2227.13	2192.95	2093.94	2015.79	2150.81	2282.22	2336.43	2145.04	2262.27	2182.57	2101.92	2172.96	2114.12	2136.17	2284.91	2367.03	2044.3	2076.52
	2022.9	2087.22	2058	2027.1	2011.55	2094.16	2101.15	2224.68	2092.92	2235.8	2159.62	2034.86	2170.61	2276.88	2034.26	2044.41	2160.39	2391.11	2233.67	2010.92	2039.98	2266.33	1982.38	2088.03	2121.3	2333.74	2198.59	2270.35	2393.91	2285.48	2044.03	2224.7	2190.46	2093	2015.47	2149.26	2279.27	2332.96	2144.08	2259.08	2179.94	2101.4	2171.32	2112.21	2134.33	2281.62	2363.67	2044.44	2076.36
	2022.2	2086.8	2057.64	2026.44	2011.02	2092.85	2099.59	2222.27	2092.64	2233.35	2157.76	2034.24	2168.63	2274.28	2033.47	2043.42	2158.92	2387.72	2230.88	2010.34	2039.28	2263.88	1982.21	2087.01	2119.61	2330.48	2197.56	2267.53	2389.78	2282.11	2043.56	2222.28	2187.98	2092.05	2015.15	2147.72	2276.35	2329.51	2143.13	2255.91	2177.33	2100.87	2169.69	2110.33	2132.5	2278.35	2360.33	2044.59	2076.2
	2021.5	2086.38	2057.29	2025.78	2010.49	2091.55	2098.04	2219.87	2092.36	2230.91	2155.92	2033.62	2166.67	2271.69	2032.69	2042.45	2157.45	2384.35	2228.12	2009.76	2038.58	2261.44	1982.04	2086	2117.93	2327.25	2196.54	2264.72	2385.67	2278.76	2043.1	2219.88	2185.53	2091.12	2014.83	2146.19	2273.45	2326.08	2142.18	2252.77	2174.75	2100.35	2168.06	2108.46	2130.69	2275.11	2357.01	2044.74	2076.04
	2020.81	2085.96	2056.95	2025.13	2009.96	2090.26	2096.51	2217.49	2092.08	2228.48	2154.09	2033	2164.72	2269.12	2031.92	2041.48	2155.98	2380.99	2225.37	2009.19	2037.89	2259	1981.88	2084.99	2116.26	2324.03	2195.53	2261.93	2381.58	2275.44	2042.65	2217.49	2183.1	2090.18	2014.51	2144.68	2270.57	2322.68	2141.24	2249.66	2172.19	2099.83	2166.45	2106.61	2128.9	2271.88	2353.71	2044.88	2075.88
	2020.11	2085.53	2056.6	2024.48	2009.44	2088.99	2094.98	2215.12	2091.8	2226.07	2152.28	2032.39	2162.78	2266.55	2031.15	2040.52	2154.52	2377.65	2222.63	2008.63	2037.21	2256.58	1981.71	2084	2114.61	2320.83	2194.53	2259.16	2377.52	2272.15	2042.19	2215.12	2180.69	2089.26	2014.19	2143.18	2267.72	2319.29	2140.3	2246.57	2169.66	2099.32	2164.86	2104.78	2127.12	2268.69	2350.43	2045.03	2075.72
	2019.43	2085.11	2056.27	2023.83	2008.93	2087.72	2093.47	2212.77	2091.51	2223.68	2150.47	2031.77	2160.85	2264	2030.39	2039.57	2153.06	2374.33	2219.92	2008.07	2036.53	2254.17	1981.55	2083.01	2112.97	2317.65	2193.53	2256.4	2373.48	2268.88	2041.74	2212.77	2178.3	2088.34	2013.88	2141.69	2264.88	2315.92	2139.36	2243.51	2167.16	2098.8	2163.27	2102.97	2125.36	2265.52	2347.18	2045.17	2075.55
	2018.74	2084.68	2055.93	2023.19	2008.42	2086.46	2091.97	2210.43	2091.22	2221.31	2148.68	2031.17	2158.93	2261.45	2029.64	2038.62	2151.61	2371.02	2217.23	2007.52	2035.85	2251.78	1981.39	2082.03	2111.34	2314.49	2192.53	2253.66	2369.45	2265.63	2041.3	2210.43	2175.93	2087.42	2013.57	2140.21	2262.07	2312.57	2138.43	2240.47	2164.68	2098.29	2161.69	2101.18	2123.62	2262.37	2343.94	2045.31	2075.39
	2018.06	2084.25	2055.6	2022.55	2007.92	2085.21	2090.48	2208.11	2090.93	2218.95	2146.91	2030.56	2157.01	2258.92	2028.89	2037.68	2150.16	2367.72	2214.55	2006.98	2035.18	2249.39	1981.23	2081.06	2109.72	2311.35	2191.55	2250.94	2365.46	2262.41	2040.86	2208.1	2173.58	2086.51	2013.26	2138.75	2259.27	2309.25	2137.5	2237.46	2162.22	2097.78	2160.13	2099.4	2121.9	2259.24	2340.72	2045.45	2075.22
	2017.38	2083.82	2055.27	2021.92	2007.42	2083.96	2089.01	2205.8	2090.63	2216.61	2145.14	2029.96	2155.11	2256.41	2028.15	2036.75	2148.72	2364.44	2211.89	2006.44	2034.52	2247.01	1981.07	2080.09	2108.12	2308.23	2190.56	2248.24	2361.48	2259.21	2040.42	2205.79	2171.26	2085.6	2012.95	2137.3	2256.5	2305.94	2136.58	2234.48	2159.79	2097.27	2158.58	2097.64	2120.19	2256.14	2337.53	2045.6	2075.05
	2016.71	2083.39	2054.95	2021.29	2006.93	2082.73	2087.54	2203.51	2090.34	2214.29	2143.39	2029.35	2153.22	2253.9	2027.41	2035.82	2147.27	2361.18	2209.25	2005.91	2033.86	2244.65	1980.92	2079.14	2106.53	2305.13	2189.59	2245.55	2357.52	2256.04	2039.99	2203.49	2168.95	2084.7	2012.64	2135.87	2253.75	2302.66	2135.66	2231.52	2157.39	2096.76	2157.04	2095.91	2118.5	2253.07	2334.35	2045.74	2074.88
	2016.04	2082.95	2054.63	2020.67	2006.44	2081.51	2086.09	2201.23	2090.04	2211.98	2141.65	2028.76	2151.34	2251.4	2026.68	2034.91	2145.84	2357.93	2206.63	2005.38	2033.2	2242.29	1980.76	2078.19	2104.95	2302.05	2188.62	2242.88	2353.59	2252.89	2039.56	2201.21	2166.66	2083.81	2012.34	2134.45	2251.02	2299.39	2134.75	2228.58	2155	2096.25	2155.51	2094.18	2116.83	2250.01	2331.2	2045.88	2074.71
	2015.38	2082.52	2054.31	2020.05	2005.95	2080.29	2084.65	2198.97	2089.74	2209.69	2139.92	2028.16	2149.47	2248.92	2025.95	2034	2144.4	2354.7	2204.03	2004.86	2032.56	2239.95	1980.61	2077.24	2103.39	2298.99	2187.65	2240.23	2349.68	2249.77	2039.14	2198.95	2164.39	2082.92	2012.03	2133.04	2248.32	2296.15	2133.84	2225.67	2152.65	2095.75	2153.99	2092.48	2115.17	2246.98	2328.07	2046.01	2074.53
	2014.71	2082.08	2054	2019.43	2005.47	2079.08	2083.22	2196.72	2089.43	2207.41	2138.21	2027.57	2147.6	2246.45	2025.23	2033.09	2142.97	2351.48	2201.44	2004.35	2031.91	2237.62	1980.46	2076.31	2101.83	2295.95	2186.7	2237.59	2345.79	2246.67	2038.72	2196.69	2162.15	2082.03	2011.73	2131.64	2245.63	2292.93	2132.94	2222.79	2150.31	2095.25	2152.48	2090.8	2113.53	2243.98	2324.95	2046.15	2074.36
	2014.06	2081.64	2053.69	2018.82	2005	2077.89	2081.8	2194.49	2089.12	2205.15	2136.5	2026.98	2145.75	2243.99	2024.52	2032.2	2141.55	2348.28	2198.87	2003.84	2031.27	2235.3	1980.32	2075.38	2100.29	2292.93	2185.74	2234.97	2341.93	2243.6	2038.3	2194.46	2159.92	2081.15	2011.43	2130.26	2242.97	2289.73	2132.04	2219.93	2148	2094.75	2150.99	2089.13	2111.91	2241	2321.86	2046.29	2074.18
	2013.4	2081.2	2053.38	2018.21	2004.53	2076.7	2080.4	2192.27	2088.82	2202.91	2134.81	2026.39	2143.91	2241.54	2023.81	2031.31	2140.13	2345.09	2196.32	2003.34	2030.64	2232.99	1980.17	2074.47	2098.77	2289.93	2184.8	2232.37	2338.09	2240.55	2037.89	2192.24	2157.72	2080.28	2011.13	2128.89	2240.32	2286.55	2131.15	2217.09	2145.72	2094.25	2149.5	2087.48	2110.3	2238.04	2318.79	2046.43	2074
	2012.75	2080.75	2053.08	2017.61	2004.07	2075.52	2079	2190.06	2088.5	2200.68	2133.13	2025.8	2142.08	2239.1	2023.11	2030.43	2138.71	2341.92	2193.79	2002.84	2030.01	2230.7	1980.02	2073.55	2097.25	2286.94	2183.86	2229.78	2334.27	2237.53	2037.48	2190.03	2155.53	2079.41	2010.84	2127.53	2237.7	2283.39	2130.26	2214.28	2143.46	2093.75	2148.03	2085.84	2108.71	2235.1	2315.75	2046.56	2073.82
	2012.1	2080.31	2052.78	2017.01	2003.61	2074.35	2077.62	2187.88	2088.19	2198.47	2131.47	2025.22	2140.26	2236.68	2022.41	2029.55	2137.3	2338.76	2191.28	2002.35	2029.39	2228.41	1979.88	2072.65	2095.75	2283.98	2182.92	2227.21	2330.47	2234.53	2037.08	2187.84	2153.36	2078.55	2010.54	2126.19	2235.1	2280.25	2129.37	2211.5	2141.22	2093.26	2146.57	2084.23	2107.14	2232.19	2312.72	2046.69	2073.64
	2011.46	2079.86	2052.48	2016.41	2003.15	2073.19	2076.25	2185.7	2087.87	2196.27	2129.81	2024.64	2138.45	2234.27	2021.72	2028.68	2135.89	2335.61	2188.78	2001.87	2028.77	2226.14	1979.74	2071.75	2094.26	2281.04	2181.99	2224.66	2326.69	2231.55	2036.68	2185.67	2151.21	2077.69	2010.25	2124.86	2232.52	2277.14	2128.49	2208.74	2139.01	2092.76	2145.12	2082.63	2105.58	2229.3	2309.71	2046.83	2073.45
	2010.82	2079.41	2052.18	2015.82	2002.7	2072.04	2074.89	2183.55	2087.56	2194.09	2128.17	2024.06	2136.65	2231.86	2021.04	2027.82	2134.49	2332.49	2186.3	2001.39	2028.15	2223.88	1979.6	2070.87	2092.79	2278.11	2181.07	2222.13	2322.94	2228.6	2036.28	2183.51	2149.09	2076.84	2009.96	2123.54	2229.96	2274.04	2127.62	2206.01	2136.81	2092.27	2143.68	2081.05	2104.04	2226.44	2306.73	2046.96	2073.27
	2010.19	2078.96	2051.89	2015.23	2002.25	2070.89	2073.54	2181.4	2087.23	2191.93	2126.54	2023.49	2134.86	2229.48	2020.36	2026.97	2133.09	2329.37	2183.84	2000.92	2027.55	2221.63	1979.46	2069.98	2091.33	2275.21	2180.15	2219.61	2319.21	2225.67	2035.89	2181.36	2146.98	2075.99	2009.67	2122.24	2227.42	2270.97	2126.75	2203.3	2134.65	2091.78	2142.25	2079.48	2102.52	2223.6	2303.76	2047.09	2073.08
	2009.55	2078.5	2051.6	2014.65	2001.81	2069.76	2072.2	2179.27	2086.91	2189.78	2124.92	2022.92	2133.08	2227.1	2019.68	2026.12	2131.7	2326.28	2181.4	2000.45	2026.94	2219.4	1979.33	2069.11	2089.88	2272.32	2179.23	2217.11	2315.51	2222.77	2035.5	2179.23	2144.89	2075.15	2009.38	2120.94	2224.9	2267.91	2125.88	2200.61	2132.5	2091.3	2140.83	2077.93	2101.01	2220.78	2300.82	2047.22	2072.89
	2008.93	2078.05	2051.32	2014.07	2001.38	2068.63	2070.87	2177.16	2086.59	2187.65	2123.31	2022.35	2131.32	2224.73	2019.02	2025.28	2130.31	2323.19	2178.97	1999.99	2026.34	2217.17	1979.19	2068.24	2088.44	2269.46	2178.33	2214.63	2311.83	2219.89	2035.12	2177.12	2142.82	2074.31	2009.09	2119.67	2222.4	2264.88	2125.02	2197.95	2130.38	2090.81	2139.43	2076.4	2099.52	2217.98	2297.9	2047.34	2072.7
	2008.3	2077.59	2051.03	2013.49	2000.95	2067.51	2069.56	2175.06	2086.26	2185.53	2121.72	2021.78	2129.56	2222.38	2018.36	2024.45	2128.93	2320.12	2176.57	1999.53	2025.75	2214.96	1979.06	2067.38	2087.02	2266.61	2177.42	2212.16	2308.17	2217.03	2034.74	2175.02	2140.77	2073.48	2008.81	2118.4	2219.93	2261.87	2124.16	2195.32	2128.28	2090.33	2138.03	2074.88	2098.04	2215.21	2295	2047.47	2072.51
	2007.68	2077.13	2050.75	2012.92	2000.52	2066.4	2068.25	2172.98	2085.93	2183.43	2120.14	2021.22	2127.81	2220.04	2017.7	2023.62	2127.55	2317.07	2174.18	1999.08	2025.16	2212.76	1978.93	2066.53	2085.6	2263.78	2176.53	2209.72	2304.53	2214.2	2034.36	2172.94	2138.74	2072.66	2008.52	2117.15	2217.47	2258.88	2123.31	2192.71	2126.21	2089.85	2136.65	2073.38	2096.58	2212.46	2292.12	2047.59	2072.32
	2007.07	2076.67	2050.48	2012.36	2000.1	2065.3	2066.96	2170.91	2085.6	2181.35	2118.56	2020.66	2126.08	2217.71	2017.05	2022.8	2126.17	2314.03	2171.81	1998.64	2024.58	2210.57	1978.8	2065.69	2084.21	2260.98	2175.63	2207.29	2300.92	2211.39	2033.99	2170.87	2136.72	2071.84	2008.24	2115.91	2215.04	2255.92	2122.46	2190.12	2124.16	2089.37	2135.28	2071.9	2095.14	2209.73	2289.26	2047.72	2072.12
	2006.46	2076.21	2050.2	2011.79	1999.68	2064.21	2065.67	2168.86	2085.26	2179.28	2117	2020.1	2124.35	2215.39	2016.4	2021.99	2124.8	2311.01	2169.45	1998.2	2024	2208.4	1978.68	2064.85	2082.82	2258.19	2174.75	2204.87	2297.33	2208.6	2033.62	2168.81	2134.73	2071.02	2007.96	2114.68	2212.62	2252.97	2121.62	2187.56	2122.13	2088.9	2133.92	2070.43	2093.71	2207.02	2286.43	2047.84	2071.93
	2005.85	2075.74	2049.93	2011.24	1999.27	2063.13	2064.4	2166.82	2084.93	2177.23	2115.46	2019.54	2122.64	2213.08	2015.77	2021.18	2123.44	2308	2167.12	1997.77	2023.43	2206.23	1978.55	2064.02	2081.45	2255.42	2173.86	2202.48	2293.77	2205.84	2033.26	2166.78	2132.76	2070.22	2007.68	2113.47	2210.23	2250.05	2120.78	2185.02	2120.12	2088.42	2132.57	2068.98	2092.29	2204.34	2283.61	2047.96	2071.73
	2005.24	2075.28	2049.66	2010.68	1998.86	2062.05	2063.14	2164.79	2084.59	2175.19	2113.92	2018.99	2120.93	2210.79	2015.13	2020.38	2122.08	2305	2164.8	1997.34	2022.86	2204.08	1978.43	2063.2	2080.09	2252.67	2172.99	2200.1	2290.23	2203.1	2032.9	2164.75	2130.8	2069.41	2007.41	2112.26	2207.85	2247.14	2119.95	2182.51	2118.13	2087.95	2131.23	2067.55	2090.89	2201.68	2280.82	2048.08	2071.53
	2004.64	2074.81	2049.39	2010.13	1998.46	2060.99	2061.89	2162.78	2084.25	2173.17	2112.39	2018.44	2119.24	2208.5	2014.51	2019.59	2120.72	2302.02	2162.5	1996.92	2022.3	2201.94	1978.3	2062.38	2078.74	2249.94	2172.12	2197.74	2286.71	2200.39	2032.54	2162.74	2128.86	2068.62	2007.13	2111.07	2205.5	2244.26	2119.12	2180.02	2116.17	2087.48	2129.9	2066.13	2089.51	2199.04	2278.05	2048.19	2071.33
	2004.05	2074.34	2049.13	2009.59	1998.06	2059.93	2060.65	2160.79	2083.9	2171.16	2110.88	2017.89	2117.56	2206.23	2013.88	2018.81	2119.37	2299.06	2160.21	1996.5	2021.75	2199.81	1978.18	2061.57	2077.4	2247.23	2171.25	2195.39	2283.21	2197.7	2032.19	2160.75	2126.94	2067.82	2006.86	2109.9	2203.17	2241.4	2118.3	2177.56	2114.23	2087.02	2128.58	2064.72	2088.14	2196.43	2275.3	2048.31	2071.13
	2003.45	2073.87	2048.87	2009.05	1997.66	2058.88	2059.42	2158.8	2083.56	2169.17	2109.38	2017.35	2115.89	2203.97	2013.27	2018.03	2118.03	2296.11	2157.95	1996.09	2021.19	2197.7	1978.06	2060.77	2076.08	2244.54	2170.39	2193.06	2279.74	2195.03	2031.84	2158.77	2125.04	2067.04	2006.59	2108.73	2200.86	2238.56	2117.48	2175.12	2112.31	2086.55	2127.28	2063.33	2086.79	2193.83	2272.57	2048.42	2070.92
	2002.87	2073.4	2048.61	2008.51	1997.27	2057.84	2058.2	2156.84	2083.21	2167.19	2107.88	2016.8	2114.22	2201.73	2012.66	2017.26	2116.69	2293.17	2155.7	1995.69	2020.65	2195.6	1977.95	2059.97	2074.77	2241.87	2169.53	2190.75	2276.29	2192.38	2031.49	2156.81	2123.15	2066.26	2006.32	2107.58	2198.56	2235.74	2116.66	2172.7	2110.41	2086.09	2125.98	2061.96	2085.46	2191.26	2269.86	2048.53	2070.72
	2002.28	2072.92	2048.35	2007.98	1996.89	2056.81	2056.99	2154.88	2082.86	2165.23	2106.4	2016.26	2112.57	2199.49	2012.05	2016.49	2115.35	2290.25	2153.47	1995.29	2020.1	2193.51	1977.83	2059.19	2073.47	2239.21	2168.68	2188.46	2272.87	2189.76	2031.15	2154.86	2121.29	2065.48	2006.05	2106.44	2196.29	2232.94	2115.85	2170.31	2108.53	2085.63	2124.7	2060.6	2084.13	2188.71	2267.17	2048.65	2070.51
	2001.7	2072.45	2048.1	2007.45	1996.51	2055.78	2055.79	2152.95	2082.51	2163.28	2104.93	2015.73	2110.93	2197.27	2011.45	2015.73	2114.02	2287.35	2151.25	1994.89	2019.57	2191.43	1977.72	2058.41	2072.19	2236.58	2167.84	2186.18	2269.47	2187.16	2030.81	2152.93	2119.44	2064.71	2005.78	2105.32	2194.04	2230.16	2115.05	2167.94	2106.68	2085.17	2123.42	2059.26	2082.83	2186.18	2264.5	2048.75	2070.31
	2001.12	2071.97	2047.85	2006.93	1996.13	2054.77	2054.61	2151.02	2082.16	2161.35	2103.48	2015.19	2109.31	2195.06	2010.86	2014.98	2112.7	2284.46	2149.05	1994.5	2019.03	2189.37	1977.6	2057.63	2070.91	2233.96	2167	2183.92	2266.09	2184.58	2030.48	2151.01	2117.61	2063.95	2005.51	2104.2	2191.8	2227.41	2114.25	2165.59	2104.85	2084.71	2122.16	2057.93	2081.53	2183.67	2261.85	2048.86	2070.1
	2000.55	2071.49	2047.6	2006.41	1995.76	2053.76	2053.43	2149.11	2081.8	2159.44	2102.03	2014.66	2107.69	2192.86	2010.27	2014.23	2111.37	2281.58	2146.87	1994.12	2018.51	2187.31	1977.49	2056.86	2069.65	2231.37	2166.16	2181.68	2262.73	2182.03	2030.15	2149.11	2115.8	2063.19	2005.25	2103.1	2189.59	2224.67	2113.45	2163.27	2103.03	2084.26	2120.91	2056.61	2080.26	2181.19	2259.23	2048.97	2069.89
	1999.98	2071.01	2047.35	2005.89	1995.39	2052.76	2052.26	2147.22	2081.45	2157.53	2100.59	2014.13	2106.08	2190.67	2009.69	2013.49	2110.06	2278.72	2144.71	1993.74	2017.98	2185.27	1977.38	2056.1	2068.4	2228.79	2165.33	2179.45	2259.4	2179.49	2029.82	2147.22	2114	2062.43	2004.99	2102.01	2187.39	2221.96	2112.66	2160.97	2101.24	2083.8	2119.66	2055.32	2078.99	2178.72	2256.62	2049.07	2069.68
	1999.42	2070.53	2047.11	2005.38	1995.03	2051.77	2051.11	2145.34	2081.09	2155.65	2099.17	2013.61	2104.48	2188.5	2009.11	2012.76	2108.75	2275.87	2142.56	1993.37	2017.47	2183.24	1977.27	2055.35	2067.16	2226.23	2164.5	2177.24	2256.09	2176.98	2029.5	2145.34	2112.22	2061.68	2004.73	2100.93	2185.22	2219.26	2111.88	2158.69	2099.47	2083.35	2118.43	2054.03	2077.75	2176.28	2254.03	2049.18	2069.46
	1998.85	2070.05	2046.86	2004.87	1994.67	2050.78	2049.96	2143.47	2080.73	2153.78	2097.75	2013.08	2102.89	2186.33	2008.54	2012.03	2107.45	2273.04	2140.43	1993	2016.95	2181.23	1977.17	2054.6	2065.94	2223.69	2163.68	2175.05	2252.81	2174.5	2029.18	2143.49	2110.46	2060.94	2004.47	2099.86	2183.06	2216.59	2111.09	2156.43	2097.72	2082.9	2117.21	2052.76	2076.51	2173.86	2251.47	2049.28	2069.25
	1998.3	2069.56	2046.62	2004.37	1994.31	2049.81	2048.82	2141.61	2080.36	2151.92	2096.35	2012.56	2101.32	2184.18	2007.97	2011.31	2106.15	2270.22	2138.31	1992.63	2016.45	2179.22	1977.06	2053.86	2064.72	2221.17	2162.86	2172.87	2249.54	2172.03	2028.87	2141.64	2108.72	2060.2	2004.21	2098.81	2180.92	2213.93	2110.32	2154.2	2095.99	2082.46	2116	2051.51	2075.29	2171.46	2248.92	2049.38	2069.04
	1997.74	2069.08	2046.38	2003.87	1993.96	2048.84	2047.7	2139.77	2080	2150.07	2094.96	2012.05	2099.75	2182.04	2007.41	2010.6	2104.85	2267.42	2136.22	1992.27	2015.94	2177.23	1976.96	2053.13	2063.52	2218.66	2162.05	2170.72	2246.3	2169.58	2028.56	2139.81	2106.99	2059.47	2003.95	2097.77	2178.81	2211.3	2109.54	2151.99	2094.27	2082.02	2114.8	2050.26	2074.09	2169.08	2246.4	2049.47	2068.82
	1997.19	2068.59	2046.15	2003.37	1993.61	2047.88	2046.58	2137.95	2079.63	2148.24	2093.57	2011.53	2098.2	2179.91	2006.85	2009.89	2103.56	2264.63	2134.14	1991.92	2015.45	2175.25	1976.85	2052.4	2062.33	2216.18	2161.24	2168.57	2243.09	2167.16	2028.25	2137.99	2105.28	2058.74	2003.7	2096.74	2176.71	2208.69	2108.77	2149.8	2092.58	2081.57	2113.61	2049.04	2072.9	2166.72	2243.89	2049.57	2068.61
	1996.65	2068.1	2045.91	2002.88	1993.27	2046.93	2045.47	2136.14	2079.26	2146.43	2092.2	2011.02	2096.65	2177.8	2006.3	2009.19	2102.28	2261.86	2132.07	1991.57	2014.95	2173.29	1976.75	2051.68	2061.15	2213.71	2160.44	2166.45	2239.89	2164.76	2027.94	2136.19	2103.59	2058.02	2003.44	2095.72	2174.63	2206.09	2108.01	2147.64	2090.91	2081.13	2112.44	2047.83	2071.72	2164.39	2241.4	2049.66	2068.39
	1996.11	2067.61	2045.68	2002.4	1992.93	2045.99	2044.38	2134.34	2078.89	2144.63	2090.84	2010.51	2095.12	2175.69	2005.75	2008.5	2101	2259.1	2130.02	1991.23	2014.46	2171.33	1976.65	2050.97	2059.99	2211.26	2159.64	2164.34	2236.72	2162.38	2027.64	2134.41	2101.91	2057.31	2003.19	2094.71	2172.57	2203.52	2107.25	2145.49	2089.26	2080.7	2111.27	2046.63	2070.56	2162.07	2238.94	2049.76	2068.17
	1995.57	2067.12	2045.45	2001.91	1992.6	2045.05	2043.29	2132.55	2078.52	2142.84	2089.49	2010	2093.6	2173.6	2005.21	2007.81	2099.73	2256.36	2127.99	1990.89	2013.98	2169.39	1976.56	2050.26	2058.83	2208.83	2158.85	2162.24	2233.57	2160.02	2027.35	2132.63	2100.25	2056.6	2002.94	2093.71	2170.52	2200.97	2106.5	2143.37	2087.63	2080.26	2110.11	2045.44	2069.41	2159.78	2236.49	2049.85	2067.95
	1995.03	2066.63	2045.22	2001.43	1992.27	2044.13	2042.21	2130.78	2078.15	2141.07	2088.15	2009.5	2092.08	2171.52	2004.67	2007.13	2098.46	2253.63	2125.98	1990.56	2013.5	2167.46	1976.46	2049.56	2057.69	2206.42	2158.06	2160.17	2230.45	2157.68	2027.05	2130.88	2098.61	2055.89	2002.69	2092.73	2168.5	2198.43	2105.75	2141.27	2086.02	2079.83	2108.96	2044.27	2068.27	2157.5	2234.07	2049.94	2067.73
	1994.5	2066.13	2045	2000.96	1991.94	2043.21	2041.15	2129.03	2077.77	2139.31	2086.82	2009	2090.58	2169.45	2004.14	2006.45	2097.2	2250.91	2123.98	1990.23	2013.03	2165.54	1976.36	2048.86	2056.55	2204.02	2157.28	2158.11	2227.35	2155.36	2026.76	2129.13	2096.98	2055.19	2002.44	2091.76	2166.49	2195.92	2105	2139.19	2084.42	2079.4	2107.83	2043.11	2067.15	2155.25	2231.66	2050.03	2067.51
	1993.98	2065.64	2044.77	2000.49	1991.62	2042.29	2040.09	2127.28	2077.39	2137.56	2085.5	2008.5	2089.09	2167.4	2003.62	2005.78	2095.95	2248.21	2122	1989.9	2012.56	2163.64	1976.27	2048.17	2055.43	2201.65	2156.5	2156.06	2224.27	2153.07	2026.48	2127.4	2095.37	2054.5	2002.2	2090.79	2164.51	2193.43	2104.26	2137.14	2082.85	2078.97	2106.7	2041.97	2066.04	2153.01	2229.28	2050.11	2067.29
	1993.46	2065.15	2044.55	2000.02	1991.3	2041.39	2039.04	2125.55	2077.01	2135.83	2084.19	2008.01	2087.61	2165.35	2003.1	2005.12	2094.7	2245.53	2120.03	1989.58	2012.09	2161.75	1976.18	2047.49	2054.32	2199.29	2155.72	2154.04	2221.21	2150.79	2026.19	2125.69	2093.78	2053.81	2001.95	2089.84	2162.54	2190.96	2103.52	2135.1	2081.29	2078.55	2105.58	2040.84	2064.95	2150.8	2226.91	2050.2	2067.07
	1992.94	2064.65	2044.33	1999.56	1990.99	2040.49	2038	2123.84	2076.63	2134.11	2082.89	2007.51	2086.14	2163.32	2002.58	2004.46	2093.45	2242.86	2118.08	1989.27	2011.63	2159.86	1976.09	2046.81	2053.23	2196.95	2154.95	2152.02	2218.18	2148.54	2025.92	2123.99	2092.2	2053.12	2001.71	2088.9	2160.59	2188.5	2102.79	2133.09	2079.76	2078.12	2104.48	2039.72	2063.87	2148.6	2224.56	2050.28	2066.84
	1992.42	2064.15	2044.11	1999.1	1990.68	2039.61	2036.97	2122.14	2076.25	2132.41	2081.6	2007.02	2084.68	2161.3	2002.07	2003.81	2092.21	2240.2	2116.14	1988.96	2011.18	2158	1976	2046.14	2052.14	2194.63	2154.19	2150.03	2215.16	2146.3	2025.64	2122.3	2090.64	2052.44	2001.47	2087.98	2158.66	2186.07	2102.07	2131.09	2078.24	2077.7	2103.38	2038.62	2062.8	2146.43	2222.23	2050.36	2066.62
	1991.91	2063.65	2043.9	1998.64	1990.37	2038.73	2035.95	2120.45	2075.86	2130.72	2080.32	2006.54	2083.23	2159.29	2001.56	2003.16	2090.98	2237.56	2114.22	1988.65	2010.72	2156.14	1975.91	2045.48	2051.06	2192.32	2153.42	2148.05	2212.18	2144.09	2025.37	2120.63	2089.09	2051.77	2001.23	2087.06	2156.74	2183.66	2101.34	2129.12	2076.74	2077.28	2102.29	2037.52	2061.74	2144.28	2219.93	2050.44	2066.39
	1991.41	2063.16	2043.68	1998.19	1990.07	2037.85	2034.94	2118.77	2075.48	2129.04	2079.05	2006.05	2081.79	2157.29	2001.06	2002.52	2089.75	2234.94	2112.32	1988.35	2010.28	2154.3	1975.82	2044.82	2050	2190.04	2152.67	2146.09	2209.21	2141.9	2025.1	2118.97	2087.56	2051.1	2000.99	2086.15	2154.85	2181.27	2100.62	2127.17	2075.26	2076.86	2101.22	2036.45	2060.7	2142.14	2217.64	2050.51	2066.17
	1990.9	2062.66	2043.47	1997.75	1989.77	2036.99	2033.94	2117.11	2075.09	2127.38	2077.79	2005.57	2080.36	2155.31	2000.57	2001.89	2088.53	2232.32	2110.43	1988.05	2009.84	2152.47	1975.73	2044.17	2048.94	2187.77	2151.91	2144.14	2206.27	2139.72	2024.83	2117.33	2086.04	2050.44	2000.75	2085.26	2152.97	2178.89	2099.91	2125.24	2073.79	2076.45	2100.15	2035.38	2059.67	2140.03	2215.37	2050.59	2065.94
	1990.41	2062.16	2043.26	1997.3	1989.48	2036.13	2032.95	2115.46	2074.7	2125.72	2076.54	2005.09	2078.94	2153.34	2000.08	2001.26	2087.31	2229.73	2108.56	1987.76	2009.4	2150.65	1975.65	2043.53	2047.9	2185.52	2151.17	2142.21	2203.35	2137.57	2024.57	2115.69	2084.54	2049.78	2000.51	2084.38	2151.11	2176.54	2099.2	2123.33	2072.35	2076.04	2099.1	2034.33	2058.66	2137.94	2213.12	2050.66	2065.72
	1989.91	2061.65	2043.05	1996.86	1989.19	2035.28	2031.97	2113.82	2074.31	2124.09	2075.3	2004.62	2077.53	2151.38	1999.59	2000.64	2086.1	2227.15	2106.7	1987.47	2008.97	2148.84	1975.57	2042.89	2046.87	2183.28	2150.42	2140.3	2200.45	2135.44	2024.31	2114.08	2083.05	2049.12	2000.28	2083.5	2149.26	2174.2	2098.49	2121.44	2070.92	2075.63	2098.05	2033.29	2057.65	2135.86	2210.88	2050.74	2065.49
	1989.42	2061.15	2042.84	1996.43	1988.9	2034.44	2030.99	2112.2	2073.92	2122.46	2074.08	2004.15	2076.13	2149.43	1999.11	2000.02	2084.9	2224.58	2104.86	1987.19	2008.54	2147.05	1975.49	2042.25	2045.85	2181.07	2149.68	2138.4	2197.58	2133.33	2024.05	2112.48	2081.58	2048.48	2000.05	2082.64	2147.44	2171.89	2097.79	2119.57	2069.51	2075.22	2097.02	2032.26	2056.67	2133.81	2208.67	2050.81	2065.26
	1988.93	2060.65	2042.63	1996	1988.61	2033.6	2030.03	2110.59	2073.52	2120.85	2072.86	2003.68	2074.75	2147.49	1998.63	1999.41	2083.7	2222.03	2103.04	1986.91	2008.11	2145.27	1975.4	2041.63	2044.84	2178.87	2148.95	2136.52	2194.73	2131.23	2023.8	2110.89	2080.13	2047.83	1999.81	2081.79	2145.63	2169.59	2097.1	2117.72	2068.12	2074.81	2095.99	2031.25	2055.69	2131.78	2206.48	2050.87	2065.03
	1988.45	2060.14	2042.43	1995.57	1988.34	2032.77	2029.07	2108.99	2073.12	2119.25	2071.64	2003.21	2073.37	2145.56	1998.16	1998.81	2082.51	2219.49	2101.23	1986.63	2007.69	2143.5	1975.33	2041.01	2043.84	2176.69	2148.22	2134.65	2191.9	2129.16	2023.55	2109.31	2078.69	2047.2	1999.58	2080.95	2143.84	2167.32	2096.41	2115.89	2066.75	2074.41	2094.97	2030.24	2054.72	2129.76	2204.3	2050.94	2064.8
	1987.97	2059.64	2042.22	1995.15	1988.06	2031.95	2028.13	2107.41	2072.73	2117.66	2070.44	2002.75	2072	2143.65	1997.69	1998.21	2081.32	2216.96	2099.43	1986.36	2007.28	2141.75	1975.25	2040.39	2042.85	2174.53	2147.49	2132.8	2189.09	2127.11	2023.31	2107.75	2077.26	2046.56	1999.35	2080.12	2142.07	2165.06	2095.72	2114.08	2065.39	2074.01	2093.97	2029.25	2053.77	2127.76	2202.15	2051	2064.58
	1987.5	2059.13	2042.02	1994.73	1987.79	2031.14	2027.19	2105.84	2072.33	2116.09	2069.25	2002.28	2070.65	2141.75	1997.23	1997.62	2080.14	2214.46	2097.66	1986.1	2006.87	2140	1975.17	2039.78	2041.87	2172.38	2146.77	2130.97	2186.31	2125.07	2023.07	2106.2	2075.85	2045.94	1999.13	2079.3	2140.31	2162.82	2095.03	2112.29	2064.05	2073.61	2092.97	2028.27	2052.83	2125.79	2200.01	2051.07	2064.35
	1987.03	2058.63	2041.82	1994.31	1987.52	2030.33	2026.26	2104.28	2071.92	2114.53	2068.07	2001.83	2069.3	2139.86	1996.77	1997.03	2078.97	2211.96	2095.89	1985.83	2006.46	2138.27	1975.09	2039.18	2040.91	2170.25	2146.05	2129.15	2183.54	2123.06	2022.83	2104.67	2074.46	2045.31	1998.9	2078.5	2138.57	2160.6	2094.36	2110.53	2062.73	2073.21	2091.99	2027.31	2051.91	2123.83	2197.89	2051.13	2064.12
	1986.56	2058.12	2041.62	1993.9	1987.25	2029.54	2025.34	2102.74	2071.52	2112.98	2066.9	2001.37	2067.96	2137.99	1996.32	1996.45	2077.8	2209.48	2094.14	1985.58	2006.06	2136.55	1975.02	2038.58	2039.95	2168.14	2145.33	2127.35	2180.81	2121.06	2022.59	2103.15	2073.08	2044.7	1998.68	2077.7	2136.85	2158.4	2093.68	2108.78	2061.42	2072.82	2091.01	2026.35	2050.99	2121.89	2195.8	2051.19	2063.89
	1986.1	2057.62	2041.42	1993.5	1986.99	2028.75	2024.43	2101.2	2071.12	2111.44	2065.74	2000.92	2066.64	2136.12	1995.87	1995.87	2076.64	2207.02	2092.41	1985.32	2005.66	2134.85	1974.95	2037.99	2039.01	2166.05	2144.62	2125.56	2178.09	2119.09	2022.36	2101.65	2071.71	2044.09	1998.45	2076.91	2135.15	2156.22	2093.01	2107.05	2060.13	2072.43	2090.04	2025.41	2050.09	2119.97	2193.71	2051.24	2063.66
	1985.64	2057.11	2041.22	1993.09	1986.73	2027.96	2023.52	2099.69	2070.71	2109.92	2064.58	2000.47	2065.33	2134.27	1995.43	1995.3	2075.48	2204.57	2090.69	1985.07	2005.27	2133.15	1974.87	2037.4	2038.07	2163.97	2143.92	2123.79	2175.4	2117.13	2022.13	2100.15	2070.36	2043.48	1998.23	2076.13	2133.46	2154.06	2092.34	2105.34	2058.86	2072.04	2089.09	2024.48	2049.2	2118.07	2191.65	2051.3	2063.43
	1985.19	2056.6	2041.03	1992.69	1986.48	2027.19	2022.63	2098.18	2070.3	2108.41	2063.44	2000.02	2064.02	2132.43	1994.99	1994.74	2074.33	2202.13	2088.99	1984.83	2004.88	2131.47	1974.8	2036.82	2037.15	2161.91	2143.21	2122.04	2172.72	2115.19	2021.9	2098.68	2069.02	2042.88	1998.01	2075.37	2131.79	2151.92	2091.68	2103.65	2057.61	2071.65	2088.14	2023.56	2048.32	2116.19	2189.61	2051.35	2063.19
	1984.73	2056.09	2040.83	1992.3	1986.23	2026.42	2021.74	2096.69	2069.9	2106.91	2062.3	1999.58	2062.73	2130.6	1994.56	1994.18	2073.19	2199.71	2087.3	1984.59	2004.5	2129.8	1974.73	2036.24	2036.23	2159.87	2142.52	2120.3	2170.08	2113.28	2021.68	2097.21	2067.7	2042.28	1997.79	2074.61	2130.13	2149.8	2091.03	2101.97	2056.37	2071.27	2087.2	2022.65	2047.45	2114.33	2187.58	2051.4	2062.96
	1984.29	2055.58	2040.64	1991.9	1985.98	2025.65	2020.87	2095.21	2069.49	2105.43	2061.18	1999.14	2061.44	2128.78	1994.13	1993.62	2072.05	2197.3	2085.63	1984.35	2004.12	2128.15	1974.67	2035.67	2035.33	2157.84	2141.82	2118.58	2167.45	2111.38	2021.46	2095.76	2066.39	2041.69	1997.57	2073.87	2128.5	2147.7	2090.37	2100.32	2055.14	2070.88	2086.28	2021.76	2046.6	2112.49	2185.58	2051.45	2062.73
	1983.84	2055.07	2040.45	1991.52	1985.74	2024.9	2020	2093.74	2069.07	2103.95	2060.06	1998.7	2060.17	2126.98	1993.7	1993.08	2070.92	2194.91	2083.97	1984.11	2003.74	2126.5	1974.6	2035.11	2034.43	2155.83	2141.13	2116.87	2164.85	2109.5	2021.24	2094.32	2065.09	2041.1	1997.35	2073.13	2126.88	2145.61	2089.72	2098.69	2053.94	2070.5	2085.36	2020.87	2045.76	2110.66	2183.59	2051.5	2062.5
	1983.41	2054.56	2040.26	1991.13	1985.5	2024.15	2019.14	2092.28	2068.66	2102.49	2058.95	1998.27	2058.91	2125.18	1993.28	1992.53	2069.79	2192.54	2082.33	1983.88	2003.37	2124.87	1974.53	2034.55	2033.55	2153.84	2140.44	2115.18	2162.26	2107.63	2021.03	2092.9	2063.81	2040.52	1997.14	2072.41	2125.27	2143.55	2089.08	2097.07	2052.74	2070.13	2084.45	2020	2044.93	2108.85	2181.62	2051.54	2062.27
	1982.97	2054.05	2040.07	1990.75	1985.26	2023.41	2018.29	2090.84	2068.25	2101.04	2057.86	1997.83	2057.66	2123.4	1992.86	1992	2068.67	2190.17	2080.7	1983.66	2003.01	2123.25	1974.47	2034	2032.68	2151.86	2139.76	2113.5	2159.71	2105.79	2020.82	2091.49	2062.54	2039.95	1996.92	2071.69	2123.68	2141.5	2088.44	2095.48	2051.57	2069.75	2083.55	2019.13	2044.11	2107.07	2179.67	2051.58	2062.04
	1982.54	2053.54	2039.88	1990.37	1985.02	2022.68	2017.44	2089.41	2067.83	2099.6	2056.77	1997.41	2056.41	2121.63	1992.45	1991.47	2067.56	2187.83	2079.08	1983.44	2002.64	2121.65	1974.4	2033.45	2031.81	2149.9	2139.08	2111.84	2157.17	2103.96	2020.61	2090.09	2061.29	2039.38	1996.71	2070.98	2122.11	2139.47	2087.8	2093.9	2050.41	2069.38	2082.66	2018.28	2043.3	2105.3	2177.73	2051.62	2061.81
	1982.11	2053.03	2039.69	1990	1984.79	2021.95	2016.61	2087.99	2067.41	2098.17	2055.69	1996.98	2055.18	2119.88	1992.04	1990.94	2066.45	2185.49	2077.48	1983.22	2002.29	2120.05	1974.34	2032.91	2030.96	2147.96	2138.41	2110.2	2154.66	2102.16	2020.41	2088.71	2060.05	2038.81	1996.5	2070.29	2120.56	2137.46	2087.17	2092.34	2049.27	2069.01	2081.78	2017.44	2042.5	2103.55	2175.82	2051.66	2061.57
	1981.69	2052.52	2039.5	1989.63	1984.57	2021.23	2015.78	2086.59	2066.99	2096.76	2054.61	1996.56	2053.96	2118.13	1991.64	1990.42	2065.35	2183.18	2075.9	1983	2001.93	2118.47	1974.28	2032.37	2030.12	2146.04	2137.74	2108.57	2152.16	2100.37	2020.21	2087.34	2058.82	2038.25	1996.29	2069.6	2119.02	2135.47	2086.55	2090.8	2048.14	2068.64	2080.91	2016.61	2041.72	2101.81	2173.92	2051.7	2061.34
	1981.27	2052.01	2039.32	1989.27	1984.34	2020.52	2014.96	2085.19	2066.57	2095.36	2053.55	1996.14	2052.75	2116.4	1991.24	1989.9	2064.26	2180.87	2074.33	1982.79	2001.58	2116.91	1974.22	2031.84	2029.28	2144.13	2137.07	2106.96	2149.69	2098.6	2020.01	2085.98	2057.6	2037.69	1996.08	2068.93	2117.5	2133.5	2085.92	2089.28	2047.02	2068.27	2080.05	2015.79	2040.94	2100.1	2172.04	2051.74	2061.11
	1980.86	2051.5	2039.13	1988.9	1984.12	2019.81	2014.15	2083.81	2066.15	2093.96	2052.5	1995.72	2051.55	2114.68	1990.85	1989.39	2063.17	2178.58	2072.77	1982.58	2001.24	2115.35	1974.16	2031.31	2028.46	2142.24	2136.41	2105.36	2147.25	2096.84	2019.81	2084.63	2056.4	2037.14	1995.87	2068.26	2115.99	2131.55	2085.3	2087.78	2045.93	2067.91	2079.2	2014.98	2040.18	2098.4	2170.18	2051.77	2060.88
	1980.45	2050.99	2038.95	1988.55	1983.9	2019.11	2013.35	2082.44	2065.73	2092.58	2051.45	1995.31	2050.36	2112.97	1990.46	1988.89	2062.09	2176.31	2071.23	1982.38	2000.9	2113.81	1974.1	2030.79	2027.65	2140.36	2135.75	2103.78	2144.82	2095.11	2019.62	2083.3	2055.22	2036.6	1995.67	2067.61	2114.5	2129.61	2084.69	2086.29	2044.84	2067.55	2078.36	2014.18	2039.43	2096.73	2168.34	2051.8	2060.65
	1980.04	2050.48	2038.77	1988.19	1983.69	2018.42	2012.55	2081.09	2065.31	2091.22	2050.42	1994.89	2049.18	2111.27	1990.07	1988.39	2061.02	2174.05	2069.7	1982.18	2000.56	2112.28	1974.04	2030.28	2026.84	2138.5	2135.09	2102.21	2142.42	2093.39	2019.43	2081.99	2054.04	2036.06	1995.46	2066.96	2113.02	2127.69	2084.08	2084.82	2043.77	2067.19	2077.53	2013.4	2038.69	2095.06	2166.51	2051.83	2060.42
	1979.64	2049.97	2038.58	1987.84	1983.48	2017.73	2011.77	2079.75	2064.88	2089.86	2049.39	1994.49	2048.01	2109.59	1989.69	1987.9	2059.95	2171.8	2068.19	1981.98	2000.22	2110.76	1973.98	2029.77	2026.05	2136.66	2134.44	2100.66	2140.04	2091.69	2019.24	2080.68	2052.88	2035.52	1995.26	2066.32	2111.56	2125.8	2083.47	2083.37	2042.72	2066.83	2076.7	2012.62	2037.96	2093.42	2164.7	2051.85	2060.19
	1979.24	2049.46	2038.4	1987.5	1983.27	2017.05	2010.99	2078.41	2064.45	2088.51	2048.37	1994.08	2046.85	2107.92	1989.31	1987.41	2058.89	2169.57	2066.69	1981.79	1999.9	2109.25	1973.93	2029.26	2025.26	2134.84	2133.79	2099.12	2137.68	2090.01	2019.06	2079.39	2051.73	2034.99	1995.06	2065.7	2110.12	2123.92	2082.87	2081.94	2041.68	2066.48	2075.89	2011.85	2037.24	2091.8	2162.91	2051.88	2059.96
	1978.84	2048.94	2038.22	1987.15	1983.06	2016.38	2010.22	2077.1	2064.03	2087.18	2047.36	1993.68	2045.7	2106.26	1988.94	1986.92	2057.83	2167.36	2065.21	1981.6	1999.57	2107.76	1973.87	2028.76	2024.49	2133.03	2133.14	2097.6	2135.35	2088.35	2018.88	2078.11	2050.6	2034.46	1994.85	2065.08	2108.69	2122.06	2082.27	2080.53	2040.66	2066.13	2075.09	2011.09	2036.53	2090.19	2161.14	2051.9	2059.72
	1978.45	2048.43	2038.04	1986.81	1982.86	2015.72	2009.45	2075.79	2063.6	2085.86	2046.35	1993.28	2044.56	2104.61	1988.57	1986.44	2056.79	2165.16	2063.74	1981.42	1999.25	2106.28	1973.82	2028.27	2023.72	2131.23	2132.5	2096.1	2133.04	2086.7	2018.7	2076.85	2049.47	2033.94	1994.65	2064.47	2107.28	2120.21	2081.68	2079.13	2039.65	2065.78	2074.29	2010.35	2035.84	2088.6	2159.38	2051.92	2059.49
	1978.06	2047.92	2037.86	1986.48	1982.66	2015.06	2008.7	2074.49	2063.17	2084.54	2045.36	1992.88	2043.43	2102.97	1988.21	1985.97	2055.75	2162.97	2062.28	1981.23	1998.93	2104.81	1973.77	2027.77	2022.97	2129.46	2131.86	2094.61	2130.75	2085.07	2018.53	2075.6	2048.36	2033.43	1994.46	2063.87	2105.88	2118.39	2081.09	2077.75	2038.65	2065.43	2073.5	2009.61	2035.15	2087.03	2157.65	2051.94	2059.26
	1977.68	2047.41	2037.68	1986.15	1982.47	2014.41	2007.95	2073.21	2062.74	2083.24	2044.37	1992.49	2042.31	2101.35	1987.85	1985.5	2054.71	2160.8	2060.84	1981.05	1998.62	2103.36	1973.72	2027.29	2022.22	2127.7	2131.23	2093.13	2128.48	2083.46	2018.36	2074.36	2047.27	2032.91	1994.26	2063.28	2104.5	2116.58	2080.51	2076.39	2037.67	2065.09	2072.73	2008.88	2034.48	2085.48	2155.93	2051.96	2059.03
	1977.3	2046.9	2037.5	1985.82	1982.27	2013.76	2007.21	2071.94	2062.3	2081.95	2043.4	1992.1	2041.2	2099.74	1987.49	1985.04	2053.68	2158.64	2059.41	1980.88	1998.31	2101.92	1973.66	2026.81	2021.49	2125.95	2130.6	2091.67	2126.23	2081.87	2018.19	2073.13	2046.18	2032.41	1994.06	2062.7	2103.14	2114.8	2079.92	2075.05	2036.7	2064.75	2071.96	2008.16	2033.81	2083.94	2154.23	2051.97	2058.81
	1976.93	2046.39	2037.33	1985.49	1982.08	2013.12	2006.48	2070.68	2061.87	2080.67	2042.43	1991.71	2040.1	2098.14	1987.14	1984.58	2052.66	2156.5	2058	1980.71	1998.01	2100.49	1973.62	2026.33	2020.76	2124.22	2129.97	2090.23	2124.01	2080.29	2018.02	2071.92	2045.11	2031.91	1993.87	2062.13	2101.79	2113.03	2079.35	2073.72	2035.75	2064.41	2071.2	2007.45	2033.16	2082.42	2152.54	2051.98	2058.58
	1976.56	2045.88	2037.15	1985.17	1981.89	2012.49	2005.75	2069.43	2061.44	2079.41	2041.47	1991.33	2039.02	2096.55	1986.79	1984.13	2051.65	2154.37	2056.6	1980.54	1997.71	2099.07	1973.57	2025.86	2020.04	2122.51	2129.35	2088.8	2121.81	2078.73	2017.86	2070.72	2044.05	2031.41	1993.67	2061.57	2100.45	2111.28	2078.77	2072.41	2034.81	2064.07	2070.45	2006.76	2032.51	2080.92	2150.87	2051.99	2058.35
	1976.19	2045.37	2036.97	1984.86	1981.71	2011.86	2005.03	2068.2	2061	2078.15	2040.51	1990.95	2037.94	2094.97	1986.45	1983.68	2050.64	2152.26	2055.21	1980.37	1997.41	2097.67	1973.52	2025.4	2019.33	2120.82	2128.72	2087.39	2119.63	2077.19	2017.7	2069.53	2043	2030.92	1993.48	2061.02	2099.13	2109.54	2078.21	2071.12	2033.88	2063.74	2069.71	2006.07	2031.88	2079.44	2149.22	2052	2058.12
	1975.83	2044.86	2036.8	1984.54	1981.53	2011.24	2004.32	2066.98	2060.56	2076.9	2039.57	1990.57	2036.87	2093.41	1986.11	1983.24	2049.64	2150.16	2053.84	1980.21	1997.12	2096.28	1973.47	2024.94	2018.63	2119.14	2128.11	2085.99	2117.47	2075.66	2017.54	2068.36	2041.96	2030.43	1993.29	2060.48	2097.83	2107.83	2077.64	2069.84	2032.97	2063.41	2068.98	2005.39	2031.25	2077.97	2147.59	2052	2057.89
	1975.47	2044.35	2036.62	1984.23	1981.35	2010.63	2003.62	2065.77	2060.13	2075.67	2038.63	1990.2	2035.81	2091.86	1985.77	1982.8	2048.65	2148.07	2052.48	1980.05	1996.83	2094.9	1973.42	2024.48	2017.94	2117.47	2127.49	2084.6	2115.34	2074.15	2017.38	2067.2	2040.94	2029.95	1993.1	2059.94	2096.54	2106.13	2077.08	2068.58	2032.07	2063.08	2068.26	2004.72	2030.64	2076.52	2145.97	2052.01	2057.67
	1975.11	2043.84	2036.44	1983.93	1981.17	2010.03	2002.92	2064.57	2059.69	2074.44	2037.7	1989.82	2034.77	2090.32	1985.44	1982.36	2047.66	2146	2051.14	1979.89	1996.54	2093.53	1973.38	2024.03	2017.26	2115.82	2126.88	2083.23	2113.22	2072.66	2017.23	2066.05	2039.92	2029.47	1992.91	2059.42	2095.26	2104.45	2076.52	2067.34	2031.19	2062.75	2067.55	2004.05	2030.04	2075.09	2144.37	2052.01	2057.44
	1974.76	2043.33	2036.27	1983.62	1981	2009.43	2002.24	2063.38	2059.25	2073.22	2036.78	1989.45	2033.73	2088.79	1985.11	1981.94	2046.68	2143.95	2049.8	1979.74	1996.26	2092.18	1973.34	2023.58	2016.59	2114.19	2126.28	2081.88	2111.13	2071.18	2017.08	2064.91	2038.92	2029	1992.72	2058.9	2094	2102.79	2075.97	2066.11	2030.31	2062.42	2066.84	2003.4	2029.44	2073.67	2142.79	2052.01	2057.21
	1974.42	2042.82	2036.1	1983.33	1980.83	2008.83	2001.55	2062.2	2058.81	2072.02	2035.87	1989.09	2032.7	2087.27	1984.78	1981.51	2045.71	2141.91	2048.48	1979.59	1995.98	2090.84	1973.29	2023.14	2015.93	2112.57	2125.67	2080.54	2109.06	2069.72	2016.94	2063.79	2037.93	2028.53	1992.53	2058.39	2092.76	2101.14	2075.42	2064.9	2029.45	2062.1	2066.15	2002.76	2028.86	2072.27	2141.23	2052	2056.99
	1974.07	2042.31	2035.92	1983.03	1980.66	2008.24	2000.88	2061.04	2058.37	2070.82	2034.97	1988.73	2031.68	2085.77	1984.46	1981.09	2044.74	2139.88	2047.18	1979.44	1995.71	2089.51	1973.25	2022.7	2015.28	2110.97	2125.07	2079.22	2107.01	2068.28	2016.79	2062.68	2036.96	2028.07	1992.35	2057.89	2091.53	2099.51	2074.88	2063.71	2028.61	2061.78	2065.46	2002.13	2028.29	2070.89	2139.68	2052	2056.76
	1973.73	2041.8	2035.75	1982.74	1980.5	2007.66	2000.21	2059.88	2057.92	2069.64	2034.07	1988.37	2030.67	2084.28	1984.15	1980.68	2043.78	2137.87	2045.89	1979.29	1995.44	2088.19	1973.21	2022.27	2014.63	2109.39	2124.47	2077.91	2104.98	2066.85	2016.65	2061.58	2035.99	2027.61	1992.17	2057.4	2090.31	2097.9	2074.34	2062.53	2027.77	2061.46	2064.78	2001.5	2027.72	2069.52	2138.15	2051.99	2056.54
	1973.4	2041.29	2035.58	1982.45	1980.34	2007.09	1999.55	2058.74	2057.48	2068.47	2033.18	1988.01	2029.68	2082.79	1983.83	1980.27	2042.83	2135.87	2044.61	1979.15	1995.17	2086.89	1973.17	2021.84	2013.99	2107.82	2123.88	2076.61	2102.97	2065.44	2016.51	2060.49	2035.04	2027.16	1991.98	2056.92	2089.11	2096.31	2073.8	2061.37	2026.95	2061.15	2064.11	2000.88	2027.17	2068.18	2136.63	2051.98	2056.32
	1973.07	2040.79	2035.41	1982.16	1980.18	2006.52	1998.9	2057.61	2057.04	2067.3	2032.3	1987.65	2028.69	2081.33	1983.52	1979.87	2041.88	2133.88	2043.34	1979.02	1994.91	2085.6	1973.13	2021.42	2013.37	2106.26	2123.29	2075.33	2100.98	2064.04	2016.38	2059.42	2034.1	2026.71	1991.8	2056.45	2087.92	2094.73	2073.27	2060.23	2026.14	2060.84	2063.45	2000.28	2026.63	2066.84	2135.13	2051.97	2056.09
	1972.74	2040.28	2035.23	1981.88	1980.02	2005.95	1998.26	2056.49	2056.59	2066.15	2031.42	1987.3	2027.71	2079.87	1983.22	1979.47	2040.94	2131.91	2042.09	1978.88	1994.65	2084.32	1973.09	2021	2012.75	2104.72	2122.7	2074.06	2099.02	2062.66	2016.25	2058.36	2033.16	2026.27	1991.62	2055.98	2086.75	2093.17	2072.74	2059.1	2025.35	2060.53	2062.8	1999.68	2026.09	2065.53	2133.65	2051.96	2055.87
	1972.42	2039.77	2035.06	1981.6	1979.87	2005.39	1997.62	2055.39	2056.15	2065	2030.56	1986.96	2026.74	2078.42	1982.92	1979.07	2040.01	2129.96	2040.85	1978.75	1994.39	2083.05	1973.05	2020.59	2012.14	2103.19	2122.12	2072.81	2097.07	2061.3	2016.11	2057.31	2032.24	2025.83	1991.44	2055.53	2085.59	2091.63	2072.22	2057.98	2024.56	2060.22	2062.16	1999.09	2025.57	2064.23	2132.18	2051.95	2055.65
	1972.1	2039.27	2034.89	1981.33	1979.71	2004.84	1996.99	2054.29	2055.7	2063.87	2029.7	1986.61	2025.78	2076.99	1982.62	1978.68	2039.08	2128.02	2039.62	1978.62	1994.14	2081.79	1973.01	2020.18	2011.54	2101.69	2121.54	2071.57	2095.15	2059.95	2015.99	2056.27	2031.34	2025.39	1991.26	2055.08	2084.45	2090.11	2071.7	2056.89	2023.79	2059.91	2061.53	1998.51	2025.05	2062.94	2130.73	2051.93	2055.43
	1971.78	2038.76	2034.72	1981.06	1979.56	2004.3	1996.36	2053.2	2055.25	2062.75	2028.84	1986.27	2024.83	2075.57	1982.32	1978.3	2038.16	2126.09	2038.41	1978.49	1993.89	2080.55	1972.97	2019.77	2010.95	2100.19	2120.96	2070.35	2093.24	2058.61	2015.86	2055.25	2030.44	2024.96	1991.09	2054.64	2083.32	2088.6	2071.18	2055.8	2023.03	2059.61	2060.9	1997.93	2024.55	2061.67	2129.3	2051.91	2055.21
	1971.47	2038.26	2034.55	1980.79	1979.42	2003.76	1995.74	2052.13	2054.8	2061.63	2028	1985.93	2023.89	2074.15	1982.03	1977.91	2037.25	2124.17	2037.2	1978.37	1993.65	2079.32	1972.94	2019.37	2010.36	2098.71	2120.38	2069.14	2091.36	2057.29	2015.74	2054.23	2029.55	2024.54	1990.91	2054.21	2082.2	2087.1	2070.67	2054.74	2022.29	2059.31	2060.28	1997.37	2024.05	2060.42	2127.88	2051.89	2055
	1971.16	2037.75	2034.38	1980.52	1979.27	2003.22	1995.13	2051.07	2054.36	2060.53	2027.16	1985.59	2022.96	2072.75	1981.74	1977.54	2036.34	2122.28	2036.01	1978.25	1993.41	2078.1	1972.9	2018.98	2009.79	2097.25	2119.81	2067.94	2089.49	2055.99	2015.62	2053.23	2028.68	2024.12	1990.73	2053.79	2081.1	2085.63	2070.16	2053.69	2021.55	2059.01	2059.68	1996.81	2023.57	2059.19	2126.48	2051.87	2054.78
	1970.86	2037.25	2034.21	1980.26	1979.13	2002.69	1994.53	2050.01	2053.91	2059.43	2026.33	1985.26	2022.04	2071.37	1981.46	1977.17	2035.44	2120.39	2034.84	1978.13	1993.17	2076.9	1972.86	2018.59	2009.22	2095.79	2119.24	2066.76	2087.65	2054.7	2015.5	2052.24	2027.81	2023.7	1990.56	2053.37	2080.01	2084.17	2069.66	2052.65	2020.83	2058.72	2059.08	1996.27	2023.09	2057.97	2125.09	2051.84	2054.56
	1970.56	2036.75	2034.05	1980	1978.99	2002.17	1993.93	2048.97	2053.46	2058.35	2025.51	1984.93	2021.13	2069.99	1981.18	1976.8	2034.55	2118.52	2033.67	1978.01	1992.94	2075.7	1972.83	2018.2	2008.66	2094.36	2118.68	2065.59	2085.83	2053.43	2015.39	2051.26	2026.96	2023.29	1990.39	2052.96	2078.93	2082.73	2069.16	2051.63	2020.12	2058.42	2058.48	1995.73	2022.62	2056.76	2123.72	2051.82	2054.35
	1970.27	2036.24	2033.88	1979.75	1978.86	2001.65	1993.34	2047.94	2053.01	2057.27	2024.69	1984.6	2020.22	2068.62	1980.9	1976.44	2033.67	2116.66	2032.52	1977.9	1992.7	2074.52	1972.8	2017.81	2008.11	2092.94	2118.12	2064.43	2084.02	2052.17	2015.28	2050.3	2026.11	2022.88	1990.22	2052.57	2077.87	2081.3	2068.66	2050.62	2019.42	2058.13	2057.9	1995.19	2022.16	2055.58	2122.37	2051.79	2054.13
	1969.97	2035.74	2033.71	1979.49	1978.72	2001.14	1992.76	2046.93	2052.56	2056.2	2023.89	1984.28	2019.33	2067.27	1980.63	1976.08	2032.79	2114.82	2031.38	1977.79	1992.48	2073.35	1972.76	2017.44	2007.57	2091.53	2117.56	2063.29	2082.24	2050.92	2015.17	2049.34	2025.28	2022.47	1990.05	2052.18	2076.83	2079.89	2068.17	2049.63	2018.73	2057.84	2057.33	1994.67	2021.71	2054.4	2121.03	2051.76	2053.92
	1969.68	2035.24	2033.54	1979.24	1978.59	2000.63	1992.18	2045.92	2052.11	2055.14	2023.08	1983.96	2018.45	2065.93	1980.36	1975.73	2031.91	2112.99	2030.25	1977.69	1992.25	2072.19	1972.73	2017.06	2007.04	2090.14	2117	2062.16	2080.48	2049.69	2015.06	2048.4	2024.46	2022.07	1989.88	2051.79	2075.79	2078.49	2067.68	2048.65	2018.05	2057.56	2056.76	1994.16	2021.27	2053.25	2119.7	2051.73	2053.71
	1969.4	2034.74	2033.38	1979	1978.46	2000.13	1991.61	2044.92	2051.66	2054.1	2022.29	1983.64	2017.57	2064.6	1980.09	1975.38	2031.05	2111.17	2029.13	1977.58	1992.03	2071.05	1972.7	2016.69	2006.51	2088.76	2116.45	2061.05	2078.73	2048.48	2014.96	2047.47	2023.65	2021.68	1989.71	2051.42	2074.77	2077.11	2067.2	2047.69	2017.38	2057.27	2056.2	1993.65	2020.84	2052.1	2118.4	2051.69	2053.5
	1969.12	2034.24	2033.21	1978.76	1978.33	1999.64	1991.04	2043.93	2051.21	2053.06	2021.5	1983.32	2016.71	2063.28	1979.83	1975.03	2030.19	2109.37	2028.03	1977.48	1991.81	2069.91	1972.67	2016.32	2006	2087.4	2115.9	2059.95	2077.01	2047.27	2014.86	2046.55	2022.85	2021.29	1989.55	2051.05	2073.77	2075.75	2066.72	2046.75	2016.73	2056.99	2055.65	1993.15	2020.42	2050.98	2117.1	2051.66	2053.29
	1968.84	2033.74	2033.05	1978.52	1978.21	1999.14	1990.49	2042.96	2050.75	2052.03	2020.72	1983.01	2015.85	2061.97	1979.57	1974.69	2029.34	2107.58	2026.94	1977.38	1991.6	2068.79	1972.64	2015.96	2005.49	2086.05	2115.35	2058.86	2075.3	2046.09	2014.76	2045.64	2022.05	2020.9	1989.38	2050.69	2072.77	2074.4	2066.24	2045.81	2016.08	2056.71	2055.11	1992.66	2020.01	2049.87	2115.83	2051.62	2053.08
	1968.57	2033.25	2032.88	1978.28	1978.08	1998.66	1989.94	2041.99	2050.3	2051	2019.95	1982.7	2015.01	2060.67	1979.31	1974.36	2028.49	2105.81	2025.86	1977.28	1991.39	2067.68	1972.61	2015.6	2004.99	2084.72	2114.81	2057.79	2073.62	2044.91	2014.66	2044.74	2021.27	2020.52	1989.22	2050.34	2071.79	2073.07	2065.77	2044.9	2015.45	2056.44	2054.58	1992.17	2019.6	2048.77	2114.57	2051.58	2052.87
	1968.3	2032.75	2032.71	1978.05	1977.96	1998.18	1989.39	2041.04	2049.85	2049.99	2019.18	1982.4	2014.17	2059.39	1979.06	1974.03	2027.65	2104.05	2024.79	1977.19	1991.18	2066.58	1972.58	2015.25	2004.5	2083.4	2114.27	2056.73	2071.95	2043.76	2014.57	2043.86	2020.5	2020.14	1989.05	2049.99	2070.83	2071.75	2065.3	2043.99	2014.83	2056.16	2054.06	1991.69	2019.21	2047.69	2113.32	2051.54	2052.67
	1968.04	2032.26	2032.55	1977.82	1977.85	1997.7	1988.85	2040.1	2049.4	2048.99	2018.42	1982.09	2013.34	2058.11	1978.81	1973.7	2026.82	2102.3	2023.73	1977.1	1990.97	2065.5	1972.55	2014.9	2004.01	2082.09	2113.73	2055.68	2070.3	2042.61	2014.48	2042.98	2019.74	2019.77	1988.89	2049.66	2069.88	2070.45	2064.84	2043.1	2014.22	2055.89	2053.54	1991.23	2018.82	2046.63	2112.09	2051.5	2052.46
	1967.77	2031.76	2032.39	1977.59	1977.73	1997.23	1988.32	2039.16	2048.94	2047.99	2017.66	1981.79	2012.52	2056.85	1978.56	1973.38	2026	2100.57	2022.69	1977.01	1990.77	2064.42	1972.52	2014.56	2003.53	2080.8	2113.19	2054.65	2068.68	2041.48	2014.39	2042.12	2018.99	2019.4	1988.73	2049.33	2068.94	2069.17	2064.38	2042.23	2013.61	2055.62	2053.03	1990.76	2018.44	2045.58	2110.87	2051.45	2052.26
	1967.52	2031.27	2032.22	1977.36	1977.62	1996.77	1987.79	2038.24	2048.49	2047.01	2016.92	1981.49	2011.71	2055.59	1978.32	1973.06	2025.18	2098.85	2021.65	1976.92	1990.57	2063.36	1972.49	2014.21	2003.07	2079.52	2112.66	2053.63	2067.07	2040.36	2014.3	2041.27	2018.25	2019.03	1988.57	2049	2068.01	2067.9	2063.92	2041.37	2013.02	2055.35	2052.53	1990.31	2018.07	2044.54	2109.67	2051.41	2052.06
	1967.26	2030.78	2032.06	1977.14	1977.5	1996.31	1987.27	2037.33	2048.04	2046.03	2016.18	1981.2	2010.91	2054.35	1978.08	1972.74	2024.37	2097.15	2020.63	1976.84	1990.38	2062.31	1972.47	2013.88	2002.6	2078.26	2112.13	2052.62	2065.48	2039.26	2014.22	2040.43	2017.52	2018.67	1988.41	2048.69	2067.09	2066.64	2063.47	2040.52	2012.44	2055.09	2052.04	1989.86	2017.71	2043.52	2108.48	2051.36	2051.86
	1967.01	2030.28	2031.89	1976.92	1977.39	1995.86	1986.76	2036.43	2047.58	2045.06	2015.44	1980.91	2010.11	2053.12	1977.84	1972.43	2023.56	2095.46	2019.62	1976.76	1990.18	2061.27	1972.44	2013.54	2002.15	2077.01	2111.6	2051.63	2063.91	2038.17	2014.14	2039.6	2016.8	2018.32	1988.25	2048.38	2066.19	2065.4	2063.02	2039.69	2011.87	2054.83	2051.56	1989.42	2017.36	2042.52	2107.31	2051.31	2051.66
	1966.76	2029.79	2031.73	1976.71	1977.29	1995.41	1986.25	2035.53	2047.13	2044.1	2014.71	1980.62	2009.33	2051.9	1977.61	1972.13	2022.77	2093.78	2018.62	1976.68	1989.99	2060.25	1972.41	2013.21	2001.71	2075.77	2111.08	2050.64	2062.35	2037.09	2014.06	2038.78	2016.09	2017.96	1988.1	2048.08	2065.3	2064.18	2062.57	2038.87	2011.31	2054.57	2051.08	1988.99	2017.02	2041.53	2106.16	2051.26	2051.46
	1966.52	2029.31	2031.57	1976.5	1977.18	1994.96	1985.75	2034.65	2046.68	2043.15	2013.99	1980.33	2008.56	2050.7	1977.37	1971.83	2021.98	2092.11	2017.63	1976.6	1989.81	2059.23	1972.39	2012.89	2001.27	2074.55	2110.56	2049.67	2060.82	2036.03	2013.98	2037.97	2015.39	2017.62	1987.94	2047.79	2064.43	2062.97	2062.13	2038.06	2010.76	2054.31	2050.61	1988.56	2016.68	2040.55	2105.01	2051.21	2051.27
	1966.28	2028.82	2031.41	1976.29	1977.08	1994.52	1985.26	2033.78	2046.22	2042.21	2013.28	1980.05	2007.79	2049.5	1977.15	1971.53	2021.19	2090.46	2016.65	1976.53	1989.62	2058.23	1972.36	2012.57	2000.84	2073.34	2110.04	2048.72	2059.31	2034.98	2013.91	2037.18	2014.7	2017.27	1987.79	2047.5	2063.57	2061.77	2061.69	2037.27	2010.22	2054.05	2050.15	1988.15	2016.36	2039.59	2103.89	2051.15	2051.07
	1966.05	2028.33	2031.24	1976.08	1976.97	1994.09	1984.77	2032.92	2045.77	2041.27	2012.57	1979.77	2007.03	2048.31	1976.92	1971.24	2020.41	2088.83	2015.69	1976.45	1989.44	2057.24	1972.34	2012.25	2000.41	2072.15	2109.52	2047.77	2057.81	2033.94	2013.84	2036.39	2014.01	2016.93	1987.64	2047.22	2062.72	2060.59	2061.26	2036.49	2009.69	2053.8	2049.7	1987.73	2016.04	2038.64	2102.77	2051.09	2050.88
	1965.82	2027.85	2031.08	1975.88	1976.87	1993.66	1984.28	2032.07	2045.31	2040.35	2011.87	1979.49	2006.28	2047.14	1976.7	1970.95	2019.64	2087.2	2014.73	1976.38	1989.27	2056.26	1972.32	2011.93	2000	2070.96	2109.01	2046.84	2056.33	2032.92	2013.77	2035.62	2013.34	2016.59	1987.49	2046.95	2061.88	2059.43	2060.83	2035.72	2009.17	2053.55	2049.26	1987.33	2015.73	2037.71	2101.68	2051.04	2050.69
	1965.59	2027.36	2030.92	1975.67	1976.78	1993.23	1983.8	2031.23	2044.86	2039.43	2011.17	1979.22	2005.54	2045.97	1976.48	1970.67	2018.88	2085.59	2013.79	1976.32	1989.09	2055.29	1972.29	2011.62	1999.59	2069.8	2108.5	2045.93	2054.87	2031.91	2013.7	2034.85	2012.68	2016.26	1987.33	2046.68	2061.05	2058.28	2060.4	2034.97	2008.66	2053.3	2048.82	1986.93	2015.43	2036.79	2100.59	2050.98	2050.5
	1965.36	2026.88	2030.76	1975.48	1976.68	1992.81	1983.33	2030.4	2044.41	2038.52	2010.48	1978.95	2004.81	2044.82	1976.26	1970.39	2018.12	2084	2012.85	1976.25	1988.92	2054.34	1972.27	2011.32	1999.19	2068.64	2107.99	2045.02	2053.43	2030.91	2013.64	2034.1	2012.02	2015.93	1987.19	2046.42	2060.24	2057.14	2059.98	2034.23	2008.16	2053.05	2048.39	1986.54	2015.14	2035.89	2099.52	2050.92	2050.31
	1965.14	2026.4	2030.6	1975.28	1976.59	1992.39	1982.87	2029.58	2043.95	2037.62	2009.8	1978.68	2004.09	2043.68	1976.05	1970.11	2017.37	2082.42	2011.93	1976.19	1988.75	2053.39	1972.25	2011.01	1998.8	2067.5	2107.49	2044.13	2052	2029.92	2013.58	2033.36	2011.38	2015.61	1987.04	2046.17	2059.44	2056.02	2059.56	2033.5	2007.67	2052.81	2047.97	1986.16	2014.85	2035	2098.47	2050.85	2050.13
	1964.93	2025.92	2030.44	1975.09	1976.5	1991.98	1982.41	2028.77	2043.5	2036.72	2009.12	1978.41	2003.38	2042.54	1975.84	1969.84	2016.63	2080.85	2011.02	1976.13	1988.58	2052.46	1972.23	2010.72	1998.41	2066.37	2106.99	2043.25	2050.6	2028.95	2013.52	2032.62	2010.74	2015.29	1986.89	2045.93	2058.65	2054.91	2059.14	2032.79	2007.18	2052.57	2047.56	1985.78	2014.57	2034.12	2097.43	2050.79	2049.94
	1964.71	2025.44	2030.28	1974.9	1976.41	1991.57	1981.95	2027.97	2043.05	2035.84	2008.45	1978.15	2002.67	2041.42	1975.63	1969.57	2015.89	2079.29	2010.12	1976.07	1988.42	2051.54	1972.2	2010.42	1998.04	2065.26	2106.49	2042.38	2049.21	2027.99	2013.46	2031.9	2010.12	2014.97	1986.74	2045.69	2057.88	2053.82	2058.73	2032.09	2006.71	2052.33	2047.15	1985.41	2014.3	2033.26	2096.4	2050.72	2049.76
	1964.5	2024.96	2030.12	1974.71	1976.32	1991.17	1981.5	2027.18	2042.59	2034.96	2007.78	1977.89	2001.97	2040.31	1975.42	1969.31	2015.16	2077.75	2009.23	1976.01	1988.26	2050.63	1972.18	2010.13	1997.66	2064.16	2105.99	2041.52	2047.84	2027.04	2013.41	2031.19	2009.5	2014.66	1986.6	2045.46	2057.11	2052.74	2058.32	2031.4	2006.25	2052.09	2046.75	1985.04	2014.04	2032.41	2095.39	2050.66	2049.58
	1964.3	2024.48	2029.96	1974.53	1976.23	1990.77	1981.06	2026.4	2042.14	2034.09	2007.12	1977.64	2001.29	2039.21	1975.22	1969.05	2014.44	2076.22	2008.35	1975.96	1988.1	2049.73	1972.16	2009.84	1997.3	2063.07	2105.49	2040.68	2046.49	2026.1	2013.35	2030.49	2008.89	2014.35	1986.46	2045.23	2056.36	2051.67	2057.92	2030.73	2005.79	2051.86	2046.36	1984.69	2013.79	2031.58	2094.39	2050.59	2049.4
	1964.1	2024.01	2029.8	1974.34	1976.15	1990.38	1980.62	2025.63	2041.69	2033.22	2006.47	1977.38	2000.61	2038.13	1975.02	1968.79	2013.72	2074.7	2007.48	1975.9	1987.94	2048.84	1972.14	2009.56	1996.94	2061.99	2105	2039.85	2045.15	2025.18	2013.3	2029.8	2008.29	2014.04	1986.31	2045.01	2055.62	2050.62	2057.52	2030.07	2005.34	2051.63	2045.98	1984.33	2013.54	2030.76	2093.41	2050.52	2049.22
	1963.9	2023.53	2029.64	1974.16	1976.06	1989.99	1980.19	2024.87	2041.24	2032.37	2005.82	1977.13	1999.93	2037.05	1974.83	1968.54	2013.01	2073.2	2006.62	1975.85	1987.79	2047.97	1972.12	2009.28	1996.59	2060.93	2104.51	2039.03	2043.84	2024.27	2013.26	2029.12	2007.7	2013.74	1986.17	2044.8	2054.89	2049.58	2057.12	2029.42	2004.91	2051.4	2045.61	1983.99	2013.31	2029.96	2092.44	2050.45	2049.05
	1963.7	2023.06	2029.48	1973.99	1975.98	1989.6	1979.77	2024.12	2040.78	2031.52	2005.17	1976.88	1999.27	2035.98	1974.63	1968.29	2012.31	2071.71	2005.77	1975.8	1987.64	2047.11	1972.1	2009	1996.25	2059.88	2104.03	2038.22	2042.54	2023.37	2013.21	2028.45	2007.11	2013.44	1986.03	2044.59	2054.18	2048.56	2056.73	2028.78	2004.48	2051.17	2045.24	1983.65	2013.08	2029.16	2091.48	2050.37	2048.87
	1963.51	2022.59	2029.32	1973.81	1975.9	1989.22	1979.35	2023.38	2040.33	2030.68	2004.54	1976.64	1998.62	2034.93	1974.44	1968.05	2011.62	2070.24	2004.93	1975.76	1987.49	2046.25	1972.08	2008.72	1995.92	2058.84	2103.54	2037.42	2041.25	2022.48	2013.17	2027.79	2006.54	2013.15	1985.89	2044.39	2053.47	2047.55	2056.34	2028.15	2004.05	2050.94	2044.88	1983.32	2012.86	2028.39	2090.54	2050.3	2048.7
	1963.33	2022.12	2029.16	1973.64	1975.82	1988.84	1978.93	2022.64	2039.88	2029.85	2003.91	1976.4	1997.97	2033.88	1974.25	1967.81	2010.93	2068.77	2004.1	1975.71	1987.35	2045.41	1972.06	2008.45	1995.59	2057.82	2103.06	2036.64	2039.99	2021.6	2013.13	2027.14	2005.97	2012.86	1985.75	2044.2	2052.78	2046.56	2055.96	2027.54	2003.64	2050.72	2044.53	1982.99	2012.64	2027.62	2089.61	2050.22	2048.53
	1963.14	2021.66	2029	1973.47	1975.75	1988.47	1978.52	2021.92	2039.43	2029.02	2003.28	1976.16	1997.33	2032.84	1974.07	1967.57	2010.24	2067.32	2003.28	1975.67	1987.2	2044.59	1972.04	2008.19	1995.27	2056.81	2102.58	2035.87	2038.74	2020.74	2013.09	2026.5	2005.42	2012.57	1985.62	2044.01	2052.1	2045.57	2055.57	2026.94	2003.24	2050.5	2044.18	1982.67	2012.43	2026.87	2088.69	2050.14	2048.37
	1962.96	2021.19	2028.85	1973.31	1975.67	1988.1	1978.12	2021.21	2038.98	2028.21	2002.66	1975.92	1996.7	2031.82	1973.88	1967.34	2009.57	2065.89	2002.47	1975.63	1987.06	2043.77	1972.02	2007.92	1994.95	2055.81	2102.11	2035.11	2037.51	2019.89	2013.05	2025.87	2004.87	2012.29	1985.48	2043.83	2051.43	2044.6	2055.2	2026.35	2002.84	2050.28	2043.85	1982.35	2012.24	2026.13	2087.79	2050.06	2048.2
	1962.79	2020.73	2028.69	1973.14	1975.6	1987.74	1977.72	2020.51	2038.53	2027.4	2002.04	1975.69	1996.08	2030.81	1973.7	1967.11	2008.9	2064.46	2001.68	1975.59	1986.92	2042.96	1972.01	2007.66	1994.64	2054.83	2101.63	2034.36	2036.3	2019.04	2013.02	2025.25	2004.33	2012.01	1985.34	2043.66	2050.78	2043.65	2054.82	2025.77	2002.45	2050.07	2043.52	1982.04	2012.04	2025.41	2086.9	2049.98	2048.04
	1962.61	2020.26	2028.53	1972.98	1975.53	1987.38	1977.32	2019.81	2038.08	2026.59	2001.43	1975.46	1995.47	2029.8	1973.52	1966.89	2008.24	2063.06	2000.89	1975.55	1986.79	2042.17	1971.99	2007.41	1994.34	2053.85	2101.16	2033.62	2035.1	2018.21	2012.99	2024.64	2003.8	2011.74	1985.21	2043.49	2050.13	2042.71	2054.45	2025.21	2002.07	2049.85	2043.2	1981.74	2011.86	2024.7	2086.02	2049.9	2047.88
	1962.44	2019.8	2028.37	1972.82	1975.46	1987.02	1976.94	2019.13	2037.63	2025.8	2000.83	1975.23	1994.86	2028.81	1973.35	1966.67	2007.58	2061.66	2000.11	1975.52	1986.65	2041.39	1971.97	2007.15	1994.05	2052.89	2100.69	2032.9	2033.92	2017.4	2012.96	2024.04	2003.27	2011.47	1985.08	2043.32	2049.5	2041.78	2054.08	2024.66	2001.7	2049.64	2042.88	1981.44	2011.68	2024	2085.16	2049.82	2047.72
	1962.28	2019.34	2028.21	1972.67	1975.39	1986.67	1976.55	2018.45	2037.18	2025.01	2000.23	1975.01	1994.26	2027.83	1973.17	1966.45	2006.94	2060.28	1999.34	1975.48	1986.52	2040.61	1971.95	2006.9	1993.76	2051.94	2100.22	2032.18	2032.76	2016.59	2012.93	2023.45	2002.76	2011.2	1984.95	2043.17	2048.87	2040.86	2053.72	2024.11	2001.34	2049.43	2042.57	1981.15	2011.51	2023.32	2084.31	2049.73	2047.56
	1962.12	2018.89	2028.06	1972.51	1975.32	1986.32	1976.17	2017.79	2036.73	2024.23	1999.64	1974.79	1993.68	2026.86	1973	1966.23	2006.29	2058.91	1998.58	1975.45	1986.4	2039.85	1971.94	2006.66	1993.48	2051.01	2099.76	2031.48	2031.61	2015.79	2012.91	2022.87	2002.25	2010.93	1984.81	2043.02	2048.26	2039.96	2053.36	2023.58	2000.98	2049.23	2042.27	1980.86	2011.35	2022.65	2083.48	2049.65	2047.41
	1961.96	2018.43	2027.9	1972.36	1975.26	1985.97	1975.8	2017.13	2036.29	2023.45	1999.05	1974.57	1993.09	2025.89	1972.83	1966.03	2005.66	2057.55	1997.83	1975.42	1986.27	2039.11	1971.92	2006.41	1993.21	2050.09	2099.3	2030.79	2030.48	2015.01	2012.88	2022.3	2001.75	2010.67	1984.69	2042.87	2047.66	2039.07	2053	2023.07	2000.63	2049.02	2041.98	1980.58	2011.2	2021.99	2082.66	2049.56	2047.25
	1961.8	2017.98	2027.74	1972.21	1975.19	1985.63	1975.43	2016.49	2035.84	2022.68	1998.47	1974.35	1992.52	2024.94	1972.67	1965.82	2005.03	2056.21	1997.09	1975.4	1986.15	2038.37	1971.9	2006.17	1992.94	2049.18	2098.84	2030.11	2029.37	2014.23	2012.86	2021.74	2001.26	2010.41	1984.56	2042.73	2047.07	2038.2	2052.65	2022.56	2000.29	2048.82	2041.69	1980.3	2011.05	2021.34	2081.85	2049.47	2047.1
	1961.65	2017.53	2027.58	1972.07	1975.13	1985.29	1975.07	2015.85	2035.39	2021.92	1997.89	1974.14	1991.96	2024	1972.5	1965.62	2004.41	2054.87	1996.36	1975.37	1986.02	2037.64	1971.88	2005.94	1992.68	2048.28	2098.38	2029.44	2028.28	2013.47	2012.84	2021.19	2000.77	2010.16	1984.43	2042.6	2046.49	2037.33	2052.3	2022.06	1999.96	2048.62	2041.42	1980.03	2010.91	2020.71	2081.05	2049.38	2046.96
	1961.5	2017.08	2027.43	1971.92	1975.07	1984.96	1974.71	2015.22	2034.95	2021.17	1997.31	1973.93	1991.4	2023.07	1972.34	1965.42	2003.8	2053.56	1995.64	1975.34	1985.9	2036.93	1971.87	2005.7	1992.42	2047.39	2097.93	2028.79	2027.2	2012.71	2012.83	2020.65	2000.3	2009.91	1984.3	2042.47	2045.93	2036.48	2051.96	2021.58	1999.63	2048.43	2041.15	1979.77	2010.77	2020.09	2080.27	2049.29	2046.81
	1961.36	2016.63	2027.27	1971.78	1975.01	1984.63	1974.36	2014.6	2034.5	2020.42	1996.75	1973.72	1990.85	2022.15	1972.18	1965.22	2003.19	2052.25	1994.93	1975.32	1985.79	2036.22	1971.85	2005.47	1992.17	2046.52	2097.47	2028.14	2026.13	2011.97	2012.81	2020.12	1999.83	2009.66	1984.18	2042.34	2045.37	2035.65	2051.62	2021.11	1999.31	2048.23	2040.88	1979.51	2010.65	2019.48	2079.5	2049.2	2046.67
	1961.22	2016.18	2027.11	1971.64	1974.95	1984.3	1974.01	2013.99	2034.06	2019.68	1996.18	1973.52	1990.31	2021.24	1972.02	1965.03	2002.59	2050.96	1994.22	1975.3	1985.67	2035.53	1971.84	2005.24	1991.93	2045.65	2097.02	2027.51	2025.09	2011.24	2012.8	2019.6	1999.37	2009.42	1984.05	2042.23	2044.83	2034.82	2051.28	2020.64	1999	2048.04	2040.62	1979.25	2010.53	2018.89	2078.74	2049.1	2046.53
	1961.08	2015.74	2026.96	1971.5	1974.89	1983.98	1973.67	2013.39	2033.62	2018.95	1995.63	1973.32	1989.78	2020.34	1971.87	1964.84	2002	2049.68	1993.53	1975.28	1985.56	2034.85	1971.82	2005.02	1991.69	2044.8	2096.57	2026.89	2024.05	2010.52	2012.79	2019.09	1998.91	2009.18	1983.93	2042.11	2044.29	2034.01	2050.94	2020.19	1998.69	2047.85	2040.37	1979	2010.41	2018.31	2078	2049.01	2046.39
	1960.95	2015.29	2026.8	1971.37	1974.83	1983.66	1973.33	2012.8	2033.17	2018.22	1995.07	1973.12	1989.25	2019.46	1971.72	1964.66	2001.41	2048.42	1992.85	1975.26	1985.45	2034.18	1971.8	2004.8	1991.46	2043.97	2096.13	2026.27	2023.04	2009.81	2012.79	2018.58	1998.47	2008.94	1983.81	2042.01	2043.77	2033.21	2050.61	2019.75	1998.39	2047.66	2040.13	1978.76	2010.31	2017.74	2077.27	2048.91	2046.25
	1960.82	2014.85	2026.64	1971.24	1974.78	1983.34	1973	2012.22	2032.73	2017.5	1994.53	1972.92	1988.73	2018.58	1971.56	1964.48	2000.83	2047.16	1992.17	1975.24	1985.34	2033.52	1971.79	2004.58	1991.24	2043.14	2095.68	2025.67	2022.04	2009.11	2012.78	2018.09	1998.03	2008.71	1983.69	2041.91	2043.26	2032.42	2050.29	2019.32	1998.1	2047.47	2039.9	1978.52	2010.21	2017.19	2076.55	2048.81	2046.12
	1960.69	2014.41	2026.49	1971.11	1974.73	1983.03	1972.67	2011.64	2032.29	2016.78	1993.98	1972.73	1988.22	2017.71	1971.42	1964.3	2000.26	2045.92	1991.5	1975.23	1985.23	2032.87	1971.77	2004.36	1991.02	2042.33	2095.24	2025.08	2021.06	2008.42	2012.78	2017.61	1997.6	2008.48	1983.57	2041.81	2042.76	2031.65	2049.96	2018.91	1997.82	2047.29	2039.67	1978.28	2010.12	2016.65	2075.84	2048.71	2045.99
	1960.57	2013.98	2026.33	1970.98	1974.67	1982.72	1972.35	2011.08	2031.85	2016.08	1993.44	1972.54	1987.72	2016.85	1971.27	1964.13	1999.69	2044.69	1990.85	1975.22	1985.13	2032.23	1971.76	2004.15	1990.81	2041.52	2094.81	2024.51	2020.09	2007.74	2012.78	2017.13	1997.18	2008.25	1983.45	2041.72	2042.27	2030.89	2049.64	2018.5	1997.54	2047.11	2039.45	1978.05	2010.03	2016.12	2075.15	2048.61	2045.86
	1960.45	2013.54	2026.18	1970.85	1974.62	1982.41	1972.03	2010.52	2031.41	2015.37	1992.91	1972.35	1987.22	2016	1971.13	1963.96	1999.13	2043.48	1990.2	1975.2	1985.03	2031.61	1971.74	2003.94	1990.61	2040.73	2094.37	2023.94	2019.14	2007.07	2012.78	2016.67	1996.76	2008.03	1983.33	2041.64	2041.79	2030.14	2049.33	2018.1	1997.27	2046.93	2039.23	1977.83	2009.96	2015.6	2074.47	2048.51	2045.74
	1960.33	2013.11	2026.02	1970.73	1974.57	1982.11	1971.72	2009.97	2030.97	2014.68	1992.38	1972.17	1986.74	2015.16	1970.99	1963.79	1998.58	2042.28	1989.56	1975.19	1984.93	2030.99	1971.73	2003.74	1990.41	2039.95	2093.93	2023.38	2018.2	2006.41	2012.78	2016.21	1996.35	2007.81	1983.21	2041.56	2041.32	2029.4	2049.01	2017.72	1997.01	2046.75	2039.02	1977.61	2009.89	2015.09	2073.8	2048.41	2045.61
	1960.22	2012.68	2025.87	1970.61	1974.53	1981.81	1971.41	2009.44	2030.54	2013.99	1991.86	1971.99	1986.26	2014.33	1970.85	1963.63	1998.03	2041.08	1988.93	1975.18	1984.83	2030.39	1971.71	2003.54	1990.22	2039.19	2093.5	2022.83	2017.28	2005.76	2012.78	2015.76	1995.95	2007.6	1983.1	2041.48	2040.86	2028.67	2048.7	2017.34	1996.75	2046.58	2038.82	1977.4	2009.82	2014.6	2073.14	2048.31	2045.49
	1960.11	2012.25	2025.71	1970.49	1974.48	1981.52	1971.1	2008.9	2030.1	2013.31	1991.34	1971.81	1985.78	2013.51	1970.71	1963.47	1997.49	2039.91	1988.31	1975.18	1984.74	2029.79	1971.7	2003.34	1990.03	2038.43	2093.07	2022.3	2016.38	2005.12	2012.79	2015.32	1995.56	2007.38	1982.98	2041.41	2040.41	2027.96	2048.4	2016.98	1996.5	2046.41	2038.63	1977.19	2009.76	2014.12	2072.49	2048.2	2045.37
	1960.01	2011.82	2025.55	1970.37	1974.43	1981.22	1970.8	2008.38	2029.66	2012.63	1990.83	1971.63	1985.32	2012.7	1970.57	1963.32	1996.96	2038.74	1987.7	1975.17	1984.64	2029.21	1971.68	2003.14	1989.85	2037.69	2092.65	2021.77	2015.49	2004.49	2012.8	2014.89	1995.17	2007.17	1982.87	2041.35	2039.97	2027.26	2048.1	2016.62	1996.26	2046.24	2038.44	1976.98	2009.71	2013.65	2071.86	2048.1	2045.26
	1959.91	2011.39	2025.4	1970.25	1974.39	1980.93	1970.51	2007.87	2029.23	2011.96	1990.32	1971.46	1984.86	2011.9	1970.44	1963.16	1996.43	2037.59	1987.09	1975.17	1984.55	2028.63	1971.67	2002.95	1989.68	2036.96	2092.22	2021.26	2014.61	2003.87	2012.81	2014.47	1994.79	2006.97	1982.76	2041.29	2039.55	2026.57	2047.8	2016.28	1996.03	2046.07	2038.26	1976.78	2009.67	2013.2	2071.24	2047.99	2045.15
	1959.81	2010.97	2025.24	1970.14	1974.35	1980.65	1970.22	2007.36	2028.79	2011.3	1989.82	1971.29	1984.41	2011.11	1970.31	1963.01	1995.91	2036.45	1986.49	1975.17	1984.46	2028.07	1971.66	2002.76	1989.51	2036.24	2091.8	2020.75	2013.75	2003.26	2012.82	2014.06	1994.42	2006.77	1982.65	2041.24	2039.13	2025.89	2047.5	2015.95	1995.8	2045.91	2038.09	1976.59	2009.63	2012.75	2070.63	2047.88	2045.03
	1959.71	2010.55	2025.09	1970.03	1974.3	1980.37	1969.93	2006.87	2028.36	2010.64	1989.32	1971.12	1983.97	2010.33	1970.18	1962.87	1995.4	2035.32	1985.91	1975.16	1984.37	2027.52	1971.64	2002.57	1989.35	2035.53	2091.38	2020.26	2012.91	2002.66	2012.84	2013.66	1994.05	2006.57	1982.54	2041.19	2038.73	2025.23	2047.21	2015.62	1995.58	2045.74	2037.92	1976.39	2009.6	2012.32	2070.03	2047.77	2044.93
	1959.62	2010.13	2024.94	1969.92	1974.26	1980.09	1969.65	2006.38	2027.93	2009.99	1988.82	1970.96	1983.53	2009.56	1970.06	1962.73	1994.89	2034.2	1985.33	1975.16	1984.29	2026.98	1971.63	2002.39	1989.2	2034.83	2090.97	2019.78	2012.08	2002.07	2012.85	2013.27	1993.7	2006.37	1982.43	2041.15	2038.33	2024.58	2046.93	2015.31	1995.36	2045.58	2037.77	1976.21	2009.58	2011.9	2069.45	2047.66	2044.82
	1959.53	2009.71	2024.78	1969.81	1974.22	1979.81	1969.37	2005.9	2027.5	2009.34	1988.33	1970.8	1983.1	2008.8	1969.93	1962.59	1994.39	2033.09	1984.76	1975.17	1984.21	2026.45	1971.61	2002.21	1989.05	2034.14	2090.55	2019.31	2011.26	2001.49	2012.87	2012.88	1993.35	2006.18	1982.32	2041.11	2037.94	2023.93	2046.64	2015.01	1995.15	2045.43	2037.61	1976.03	2009.56	2011.5	2068.87	2047.55	2044.72
	1959.45	2009.29	2024.63	1969.71	1974.19	1979.54	1969.1	2005.43	2027.07	2008.71	1987.85	1970.64	1982.68	2008.05	1969.81	1962.45	1993.9	2032	1984.2	1975.17	1984.12	2025.92	1971.6	2002.03	1988.9	2033.47	2090.14	2018.84	2010.46	2000.92	2012.89	2012.51	1993	2005.99	1982.21	2041.08	2037.57	2023.3	2046.36	2014.71	1994.95	2045.27	2037.47	1975.85	2009.55	2011.1	2068.31	2047.44	2044.62
	1959.37	2008.88	2024.47	1969.6	1974.15	1979.27	1968.83	2004.96	2026.64	2008.07	1987.37	1970.48	1982.27	2007.31	1969.69	1962.32	1993.41	2030.92	1983.64	1975.17	1984.05	2025.41	1971.59	2001.86	1988.77	2032.8	2089.73	2018.39	2009.67	2000.36	2012.92	2012.14	1992.66	2005.8	1982.11	2041.05	2037.2	2022.69	2046.09	2014.43	1994.75	2045.12	2037.33	1975.68	2009.55	2010.72	2067.76	2047.33	2044.52
	1959.29	2008.47	2024.32	1969.5	1974.11	1979	1968.56	2004.51	2026.21	2007.45	1986.89	1970.33	1981.86	2006.58	1969.57	1962.19	1992.93	2029.85	1983.1	1975.18	1983.97	2024.91	1971.57	2001.69	1988.64	2032.15	2089.32	2017.95	2008.9	1999.81	2012.94	2011.78	1992.33	2005.62	1982.01	2041.03	2036.85	2022.08	2045.82	2014.16	1994.56	2044.97	2037.2	1975.51	2009.55	2010.35	2067.22	2047.21	2044.43
	1959.22	2008.06	2024.16	1969.4	1974.08	1978.74	1968.3	2004.06	2025.78	2006.82	1986.42	1970.18	1981.46	2005.85	1969.46	1962.06	1992.46	2028.79	1982.56	1975.19	1983.89	2024.42	1971.56	2001.52	1988.51	2031.51	2088.92	2017.52	2008.14	1999.26	2012.97	2011.43	1992.01	2005.44	1981.9	2041.01	2036.5	2021.48	2045.55	2013.9	1994.38	2044.82	2037.07	1975.35	2009.56	2009.99	2066.7	2047.1	2044.34
	1959.15	2007.65	2024.01	1969.31	1974.04	1978.48	1968.05	2003.62	2025.35	2006.21	1985.95	1970.04	1981.06	2005.14	1969.34	1961.94	1991.99	2027.75	1982.03	1975.2	1983.82	2023.94	1971.54	2001.35	1988.39	2030.88	2088.51	2017.1	2007.4	1998.73	2012.99	2011.09	1991.69	2005.26	1981.8	2041	2036.17	2020.9	2045.28	2013.64	1994.2	2044.67	2036.95	1975.19	2009.58	2009.64	2066.18	2046.98	2044.25
	1959.08	2007.25	2023.86	1969.21	1974.01	1978.22	1967.8	2003.19	2024.93	2005.6	1985.49	1969.89	1980.68	2004.44	1969.23	1961.82	1991.53	2026.72	1981.51	1975.21	1983.75	2023.47	1971.53	2001.19	1988.28	2030.26	2088.12	2016.68	2006.67	1998.21	2013.02	2010.76	1991.38	2005.09	1981.7	2040.99	2035.84	2020.33	2045.02	2013.4	1994.03	2044.53	2036.84	1975.03	2009.6	2009.31	2065.67	2046.86	2044.16
	1959.02	2006.84	2023.7	1969.12	1973.98	1977.97	1967.55	2002.76	2024.5	2005	1985.03	1969.75	1980.3	2003.74	1969.12	1961.71	1991.08	2025.69	1981	1975.22	1983.68	2023.01	1971.52	2001.03	1988.17	2029.65	2087.72	2016.28	2005.96	1997.69	2013.06	2010.43	1991.08	2004.92	1981.6	2040.99	2035.53	2019.77	2044.76	2013.17	1993.87	2044.39	2036.74	1974.88	2009.63	2008.98	2065.18	2046.75	2044.08
	1958.96	2006.44	2023.55	1969.02	1973.95	1977.72	1967.31	2002.34	2024.08	2004.4	1984.58	1969.61	1979.93	2003.05	1969.01	1961.59	1990.63	2024.68	1980.49	1975.23	1983.61	2022.56	1971.5	2000.88	1988.07	2029.06	2087.32	2015.89	2005.26	1997.18	2013.09	2010.12	1990.78	2004.76	1981.5	2040.99	2035.22	2019.22	2044.51	2012.94	1993.71	2044.25	2036.64	1974.74	2009.67	2008.67	2064.7	2046.63	2044
	1958.9	2006.04	2023.4	1968.93	1973.92	1977.47	1967.07	2001.94	2023.65	2003.81	1984.13	1969.48	1979.56	2002.38	1968.91	1961.48	1990.19	2023.68	1979.99	1975.25	1983.55	2022.12	1971.49	2000.72	1987.97	2028.47	2086.93	2015.51	2004.57	1996.69	2013.12	2009.81	1990.49	2004.59	1981.41	2041	2034.93	2018.68	2044.26	2012.73	1993.56	2044.11	2036.55	1974.59	2009.71	2008.37	2064.23	2046.51	2043.92
	1958.85	2005.65	2023.24	1968.85	1973.89	1977.22	1966.83	2001.53	2023.23	2003.22	1983.69	1969.34	1979.2	2001.71	1968.8	1961.38	1989.75	2022.7	1979.5	1975.26	1983.48	2021.69	1971.48	2000.57	1987.88	2027.89	2086.54	2015.14	2003.9	1996.2	2013.16	2009.51	1990.21	2004.43	1981.31	2041.01	2034.64	2018.15	2044.01	2012.52	1993.41	2043.98	2036.46	1974.46	2009.76	2008.09	2063.77	2046.39	2043.85
	1958.8	2005.25	2023.09	1968.76	1973.87	1976.98	1966.6	2001.14	2022.81	2002.64	1983.25	1969.21	1978.85	2001.05	1968.7	1961.27	1989.32	2021.72	1979.02	1975.28	1983.42	2021.26	1971.46	2000.43	1987.8	2027.33	2086.15	2014.78	2003.24	1995.72	2013.2	2009.22	1989.93	2004.28	1981.22	2041.02	2034.36	2017.63	2043.77	2012.33	1993.27	2043.84	2036.38	1974.32	2009.82	2007.81	2063.32	2046.27	2043.77
	1958.75	2004.86	2022.94	1968.68	1973.84	1976.74	1966.38	2000.76	2022.39	2002.06	1982.81	1969.09	1978.5	2000.4	1968.6	1961.17	1988.9	2020.76	1978.55	1975.3	1983.36	2020.85	1971.45	2000.28	1987.72	2026.78	2085.77	2014.42	2002.59	1995.25	2013.24	2008.94	1989.66	2004.12	1981.12	2041.05	2034.1	2017.13	2043.53	2012.14	1993.14	2043.71	2036.31	1974.19	2009.88	2007.54	2062.88	2046.15	2043.7
	1958.71	2004.47	2022.79	1968.59	1973.82	1976.5	1966.15	2000.38	2021.97	2001.49	1982.38	1968.96	1978.17	1999.76	1968.5	1961.08	1988.49	2019.8	1978.08	1975.32	1983.3	2020.45	1971.44	2000.14	1987.64	2026.23	2085.39	2014.08	2001.96	1994.79	2013.28	2008.66	1989.4	2003.97	1981.03	2041.07	2033.84	2016.63	2043.3	2011.97	1993.01	2043.59	2036.24	1974.07	2009.95	2007.29	2062.45	2046.02	2043.64
	1958.67	2004.08	2022.64	1968.51	1973.79	1976.27	1965.94	2000.01	2021.55	2000.93	1981.96	1968.84	1977.83	1999.13	1968.41	1960.98	1988.08	2018.86	1977.62	1975.34	1983.25	2020.06	1971.42	2000.01	1987.57	2025.7	2085.01	2013.75	2001.34	1994.33	2013.33	2008.4	1989.14	2003.82	1980.94	2041.1	2033.59	2016.15	2043.07	2011.8	1992.89	2043.46	2036.18	1973.95	2010.02	2007.05	2062.03	2045.9	2043.58
	1958.63	2003.69	2022.48	1968.43	1973.77	1976.04	1965.72	1999.64	2021.14	2000.37	1981.53	1968.72	1977.51	1998.51	1968.31	1960.89	1987.68	2017.93	1977.17	1975.36	1983.19	2019.68	1971.41	1999.87	1987.51	2025.18	2084.63	2013.43	2000.74	1993.89	2013.37	2008.14	1988.89	2003.68	1980.85	2041.14	2033.36	2015.67	2042.84	2011.64	1992.77	2043.34	2036.13	1973.83	2010.1	2006.82	2061.63	2045.78	2043.52
	1958.6	2003.31	2022.33	1968.35	1973.75	1975.81	1965.51	1999.29	2020.72	1999.82	1981.12	1968.61	1977.19	1997.89	1968.22	1960.8	1987.28	2017.01	1976.73	1975.39	1983.14	2019.3	1971.4	1999.74	1987.46	2024.67	2084.25	2013.11	2000.15	1993.45	2013.42	2007.89	1988.64	2003.54	1980.76	2041.18	2033.13	2015.21	2042.62	2011.5	1992.66	2043.22	2036.09	1973.72	2010.19	2006.6	2061.23	2045.65	2043.46
	1958.57	2002.93	2022.18	1968.28	1973.73	1975.58	1965.3	1998.94	2020.31	1999.27	1980.7	1968.49	1976.88	1997.29	1968.13	1960.72	1986.89	2016.11	1976.29	1975.41	1983.09	2018.94	1971.38	1999.61	1987.4	2024.17	2083.88	2012.81	1999.57	1993.02	2013.47	2007.65	1988.4	2003.4	1980.68	2041.22	2032.91	2014.76	2042.4	2011.36	1992.56	2043.1	2036.05	1973.61	2010.28	2006.39	2060.84	2045.53	2043.4
	1958.54	2002.55	2022.03	1968.2	1973.71	1975.36	1965.1	1998.6	2019.89	1998.73	1980.29	1968.38	1976.57	1996.69	1968.04	1960.64	1986.51	2015.21	1975.86	1975.44	1983.04	2018.58	1971.37	1999.49	1987.36	2023.68	2083.51	2012.51	1999	1992.6	2013.52	2007.42	1988.17	2003.27	1980.59	2041.27	2032.7	2014.32	2042.18	2011.23	1992.46	2042.98	2036.01	1973.5	2010.38	2006.2	2060.47	2045.4	2043.35
	1958.52	2002.17	2021.88	1968.13	1973.69	1975.14	1964.9	1998.26	2019.48	1998.19	1979.89	1968.28	1976.27	1996.11	1967.95	1960.56	1986.13	2014.32	1975.44	1975.46	1983	2018.24	1971.36	1999.36	1987.32	2023.2	2083.15	2012.23	1998.45	1992.19	2013.58	2007.19	1987.94	2003.14	1980.51	2041.33	2032.5	2013.89	2041.97	2011.1	1992.37	2042.87	2035.99	1973.4	2010.49	2006.01	2060.1	2045.27	2043.31
	1958.5	2001.79	2021.73	1968.06	1973.68	1974.92	1964.71	1997.94	2019.07	1997.66	1979.49	1968.17	1975.98	1995.53	1967.87	1960.48	1985.76	2013.45	1975.02	1975.49	1982.95	2017.9	1971.35	1999.24	1987.28	2022.74	2082.78	2011.95	1997.91	1991.79	2013.63	2006.97	1987.72	2003.01	1980.42	2041.38	2032.31	2013.47	2041.76	2010.99	1992.28	2042.76	2035.96	1973.3	2010.6	2005.84	2059.75	2045.15	2043.26
	1958.49	2001.42	2021.58	1967.99	1973.66	1974.71	1964.52	1997.62	2018.66	1997.13	1979.09	1968.07	1975.69	1994.96	1967.79	1960.41	1985.4	2012.58	1974.62	1975.52	1982.91	2017.58	1971.33	1999.13	1987.25	2022.28	2082.42	2011.69	1997.39	1991.4	2013.69	2006.76	1987.51	2002.88	1980.34	2041.45	2032.13	2013.06	2041.55	2010.89	1992.2	2042.65	2035.95	1973.21	2010.72	2005.68	2059.41	2045.02	2043.22
	1958.48	2001.05	2021.43	1967.92	1973.64	1974.5	1964.33	1997.3	2018.25	1996.61	1978.7	1967.97	1975.41	1994.4	1967.7	1960.34	1985.04	2011.73	1974.21	1975.55	1982.87	2017.26	1971.32	1999.02	1987.23	2021.83	2082.06	2011.43	1996.87	1991.01	2013.74	2006.56	1987.3	2002.76	1980.26	2041.51	2031.96	2012.66	2041.35	2010.79	1992.12	2042.54	2035.94	1973.12	2010.85	2005.53	2059.07	2044.89	2043.18
	1958.47	2000.68	2021.27	1967.86	1973.63	1974.29	1964.14	1997	2017.85	1996.09	1978.31	1967.87	1975.14	1993.84	1967.62	1960.27	1984.69	2010.89	1973.82	1975.59	1982.83	2016.95	1971.31	1998.9	1987.21	2021.39	2081.7	2011.18	1996.37	1990.63	2013.8	2006.37	1987.1	2002.64	1980.18	2041.59	2031.8	2012.27	2041.15	2010.71	1992.05	2042.44	2035.94	1973.03	2010.98	2005.39	2058.75	2044.76	2043.14
	1958.46	2000.31	2021.12	1967.79	1973.62	1974.08	1963.96	1996.7	2017.44	1995.58	1977.93	1967.78	1974.87	1993.3	1967.55	1960.21	1984.34	2010.06	1973.44	1975.62	1982.79	2016.65	1971.29	1998.8	1987.2	2020.97	2081.35	2010.94	1995.88	1990.26	2013.86	2006.18	1986.9	2002.52	1980.11	2041.66	2031.64	2011.89	2040.96	2010.63	1991.99	2042.34	2035.95	1972.95	2011.11	2005.26	2058.43	2044.63	2043.11
	1958.46	1999.95	2020.97	1967.73	1973.6	1973.87	1963.79	1996.41	2017.03	1995.07	1977.55	1967.69	1974.61	1992.76	1967.47	1960.15	1984	2009.24	1973.06	1975.65	1982.75	2016.36	1971.28	1998.69	1987.19	2020.55	2081	2010.72	1995.41	1989.9	2013.93	2006	1986.71	2002.41	1980.03	2041.74	2031.5	2011.53	2040.77	2010.56	1991.93	2042.24	2035.96	1972.87	2011.26	2005.14	2058.13	2044.5	2043.08
	1958.46	1999.59	2020.82	1967.67	1973.59	1973.67	1963.61	1996.12	2016.63	1994.57	1977.18	1967.6	1974.35	1992.24	1967.4	1960.09	1983.67	2008.43	1972.68	1975.69	1982.72	2016.08	1971.27	1998.59	1987.19	2020.14	2080.65	2010.49	1994.94	1989.55	2013.99	2005.83	1986.52	2002.3	1979.95	2041.83	2031.36	2011.17	2040.58	2010.5	1991.88	2042.14	2035.98	1972.79	2011.41	2005.03	2057.84	2044.37	2043.06
	1958.47	1999.23	2020.68	1967.61	1973.58	1973.47	1963.44	1995.85	2016.23	1994.08	1976.8	1967.52	1974.1	1991.72	1967.32	1960.04	1983.34	2007.63	1972.32	1975.73	1982.68	2015.81	1971.25	1998.49	1987.19	2019.75	2080.3	2010.28	1994.49	1989.2	2014.06	2005.67	1986.34	2002.19	1979.88	2041.92	2031.24	2010.82	2040.4	2010.45	1991.83	2042.05	2036	1972.72	2011.56	2004.94	2057.55	2044.24	2043.03
	1958.47	1998.87	2020.53	1967.55	1973.57	1973.27	1963.28	1995.57	2015.83	1993.59	1976.44	1967.44	1973.86	1991.21	1967.25	1959.98	1983.02	2006.84	1971.96	1975.77	1982.65	2015.55	1971.24	1998.4	1987.2	2019.36	2079.96	2010.08	1994.06	1988.86	2014.12	2005.51	1986.17	2002.09	1979.81	2042.01	2031.12	2010.48	2040.22	2010.41	1991.79	2041.95	2036.03	1972.65	2011.72	2004.85	2057.28	2044.11	2043.01
	1958.49	1998.52	2020.38	1967.49	1973.56	1973.08	1963.11	1995.31	2015.43	1993.1	1976.07	1967.36	1973.62	1990.71	1967.18	1959.93	1982.71	2006.06	1971.61	1975.81	1982.62	2015.29	1971.22	1998.31	1987.22	2018.99	2079.62	2009.89	1993.63	1988.53	2014.19	2005.36	1986	2001.99	1979.73	2042.11	2031.01	2010.16	2040.05	2010.37	1991.75	2041.86	2036.06	1972.58	2011.89	2004.78	2057.01	2043.98	2043
	1958.5	1998.16	2020.23	1967.44	1973.56	1972.89	1962.96	1995.05	2015.03	1992.62	1975.72	1967.28	1973.39	1990.21	1967.12	1959.89	1982.4	2005.3	1971.26	1975.85	1982.6	2015.05	1971.21	1998.22	1987.23	2018.62	2079.28	2009.7	1993.22	1988.21	2014.26	2005.22	1985.84	2001.89	1979.66	2042.21	2030.91	2009.84	2039.88	2010.35	1991.72	2041.78	2036.11	1972.52	2012.07	2004.72	2056.76	2043.84	2042.99
	1958.52	1997.81	2020.08	1967.38	1973.55	1972.7	1962.8	1994.8	2014.63	1992.14	1975.36	1967.21	1973.17	1989.73	1967.05	1959.84	1982.1	2004.54	1970.92	1975.89	1982.57	2014.81	1971.2	1998.13	1987.26	2018.27	2078.94	2009.53	1992.81	1987.89	2014.33	2005.09	1985.69	2001.8	1979.6	2042.32	2030.82	2009.53	2039.71	2010.33	1991.69	2041.69	2036.16	1972.46	2012.25	2004.67	2056.51	2043.71	2042.98
	1958.54	1997.46	2019.93	1967.33	1973.54	1972.51	1962.65	1994.55	2014.23	1991.67	1975.01	1967.14	1972.95	1989.25	1966.99	1959.8	1981.81	2003.79	1970.59	1975.93	1982.55	2014.58	1971.18	1998.05	1987.29	2017.92	2078.61	2009.36	1992.42	1987.58	2014.41	2004.96	1985.53	2001.71	1979.53	2042.43	2030.74	2009.23	2039.55	2010.32	1991.67	2041.61	2036.21	1972.41	2012.43	2004.62	2056.28	2043.58	2042.97
	1958.56	1997.12	2019.78	1967.28	1973.54	1972.32	1962.5	1994.32	2013.84	1991.2	1974.66	1967.07	1972.73	1988.78	1966.93	1959.76	1981.52	2003.06	1970.27	1975.97	1982.52	2014.36	1971.17	1997.96	1987.32	2017.59	2078.28	2009.2	1992.05	1987.28	2014.48	2004.84	1985.39	2001.62	1979.46	2042.54	2030.67	2008.94	2039.39	2010.32	1991.65	2041.53	2036.27	1972.35	2012.62	2004.59	2056.05	2043.44	2042.97
	1958.59	1996.78	2019.63	1967.23	1973.53	1972.14	1962.35	1994.08	2013.45	1990.74	1974.32	1967	1972.53	1988.32	1966.86	1959.73	1981.24	2002.33	1969.95	1976.02	1982.5	2014.15	1971.16	1997.89	1987.36	2017.26	2077.95	2009.05	1991.68	1986.99	2014.56	2004.73	1985.25	2001.53	1979.4	2042.66	2030.6	2008.67	2039.23	2010.33	1991.64	2041.45	2036.34	1972.3	2012.82	2004.58	2055.83	2043.31	2042.97
	1958.62	1996.43	2019.49	1967.18	1973.53	1971.96	1962.21	1993.86	2013.05	1990.28	1973.98	1966.94	1972.32	1987.87	1966.81	1959.7	1980.96	2001.62	1969.63	1976.06	1982.48	2013.95	1971.14	1997.81	1987.41	2016.94	2077.63	2008.91	1991.32	1986.71	2014.64	2004.63	1985.11	2001.45	1979.33	2042.79	2030.55	2008.4	2039.08	2010.34	1991.64	2041.37	2036.41	1972.26	2013.02	2004.57	2055.63	2043.17	2042.97
	1958.66	1996.1	2019.34	1967.13	1973.53	1971.78	1962.07	1993.64	2012.66	1989.83	1973.65	1966.88	1972.13	1987.42	1966.75	1959.67	1980.69	2000.91	1969.33	1976.11	1982.46	2013.76	1971.13	1997.74	1987.46	2016.64	2077.3	2008.78	1990.98	1986.43	2014.71	2004.53	1984.99	2001.37	1979.27	2042.91	2030.5	2008.14	2038.93	2010.36	1991.63	2041.3	2036.49	1972.22	2013.23	2004.57	2055.43	2043.04	2042.98
	1958.7	1995.76	2019.19	1967.08	1973.53	1971.6	1961.93	1993.43	2012.27	1989.38	1973.32	1966.82	1971.94	1986.98	1966.69	1959.64	1980.43	2000.22	1969.03	1976.16	1982.45	2013.57	1971.11	1997.67	1987.51	2016.34	2076.98	2008.66	1990.65	1986.16	2014.79	2004.44	1984.86	2001.29	1979.21	2043.04	2030.46	2007.89	2038.79	2010.39	1991.64	2041.23	2036.58	1972.18	2013.45	2004.58	2055.24	2042.9	2042.99
	1958.74	1995.43	2019.04	1967.04	1973.53	1971.43	1961.8	1993.22	2011.89	1988.94	1972.99	1966.77	1971.75	1986.56	1966.64	1959.61	1980.17	1999.53	1968.73	1976.21	1982.43	2013.4	1971.1	1997.61	1987.57	2016.06	2076.67	2008.54	1990.33	1985.89	2014.88	2004.36	1984.74	2001.22	1979.15	2043.18	2030.43	2007.65	2038.65	2010.43	1991.65	2041.16	2036.67	1972.14	2013.67	2004.6	2055.06	2042.77	2043
	1958.78	1995.09	2018.9	1967	1973.53	1971.25	1961.67	1993.02	2011.5	1988.5	1972.67	1966.72	1971.57	1986.13	1966.59	1959.59	1979.92	1998.86	1968.45	1976.26	1982.42	2013.23	1971.08	1997.54	1987.64	2015.78	2076.35	2008.44	1990.02	1985.64	2014.96	2004.29	1984.63	2001.15	1979.09	2043.32	2030.41	2007.42	2038.51	2010.48	1991.66	2041.09	2036.76	1972.11	2013.9	2004.64	2054.89	2042.63	2043.02
	1958.83	1994.77	2018.75	1966.95	1973.53	1971.08	1961.55	1992.83	2011.11	1988.06	1972.35	1966.67	1971.4	1985.72	1966.54	1959.57	1979.67	1998.19	1968.16	1976.31	1982.41	2013.07	1971.07	1997.48	1987.71	2015.51	2076.04	2008.34	1989.72	1985.39	2015.04	2004.22	1984.52	2001.08	1979.04	2043.46	2030.4	2007.2	2038.38	2010.53	1991.68	2041.03	2036.87	1972.08	2014.13	2004.68	2054.72	2042.49	2043.04
	1958.88	1994.44	2018.6	1966.91	1973.53	1970.92	1961.42	1992.64	2010.73	1987.63	1972.03	1966.63	1971.23	1985.32	1966.49	1959.55	1979.43	1997.54	1967.89	1976.36	1982.4	2012.92	1971.05	1997.43	1987.78	2015.25	2075.73	2008.25	1989.44	1985.14	2015.13	2004.16	1984.42	2001.01	1978.98	2043.61	2030.39	2006.98	2038.25	2010.6	1991.7	2040.97	2036.98	1972.05	2014.37	2004.74	2054.57	2042.36	2043.06
	1958.94	1994.11	2018.46	1966.87	1973.53	1970.75	1961.3	1992.46	2010.35	1987.21	1971.72	1966.58	1971.07	1984.92	1966.44	1959.54	1979.2	1996.9	1967.62	1976.41	1982.39	2012.77	1971.04	1997.37	1987.86	2015.01	2075.42	2008.17	1989.16	1984.91	2015.22	2004.1	1984.32	2000.95	1978.93	2043.76	2030.4	2006.78	2038.13	2010.67	1991.73	2040.91	2037.09	1972.02	2014.61	2004.8	2054.43	2042.22	2043.09
	1959	1993.79	2018.31	1966.83	1973.53	1970.59	1961.19	1992.28	2009.97	1986.79	1971.41	1966.54	1970.91	1984.53	1966.39	1959.53	1978.97	1996.26	1967.36	1976.47	1982.38	2012.64	1971.02	1997.32	1987.95	2014.77	2075.12	2008.1	1988.9	1984.68	2015.31	2004.06	1984.23	2000.89	1978.88	2043.91	2030.41	2006.59	2038	2010.74	1991.76	2040.85	2037.21	1972	2014.87	2004.88	2054.29	2042.08	2043.12
	1959.06	1993.47	2018.16	1966.79	1973.54	1970.42	1961.07	1992.11	2009.59	1986.37	1971.11	1966.5	1970.76	1984.15	1966.35	1959.52	1978.75	1995.64	1967.1	1976.52	1982.38	2012.51	1971.01	1997.27	1988.04	2014.54	2074.82	2008.03	1988.65	1984.46	2015.4	2004.02	1984.14	2000.83	1978.83	2044.07	2030.43	2006.4	2037.89	2010.83	1991.8	2040.8	2037.34	1971.98	2015.12	2004.96	2054.16	2041.95	2043.16
	1959.12	1993.16	2018.02	1966.76	1973.54	1970.26	1960.96	1991.94	2009.21	1985.96	1970.81	1966.47	1970.62	1983.77	1966.3	1959.51	1978.54	1995.02	1966.85	1976.58	1982.37	2012.39	1970.99	1997.23	1988.13	2014.32	2074.52	2007.98	1988.41	1984.24	2015.49	2003.98	1984.06	2000.78	1978.78	2044.24	2030.46	2006.23	2037.77	2010.92	1991.84	2040.75	2037.47	1971.97	2015.38	2005.06	2054.04	2041.81	2043.2
	1959.19	1992.84	2017.87	1966.72	1973.55	1970.11	1960.85	1991.79	2008.83	1985.55	1970.51	1966.44	1970.48	1983.41	1966.26	1959.51	1978.33	1994.42	1966.6	1976.63	1982.37	2012.28	1970.98	1997.18	1988.23	2014.11	2074.23	2007.93	1988.17	1984.03	2015.58	2003.96	1983.98	2000.73	1978.73	2044.4	2030.5	2006.06	2037.67	2011.02	1991.89	2040.7	2037.61	1971.95	2015.65	2005.17	2053.94	2041.67	2043.24
	1959.26	1992.53	2017.73	1966.69	1973.55	1969.95	1960.75	1991.63	2008.46	1985.15	1970.22	1966.41	1970.34	1983.05	1966.22	1959.51	1978.13	1993.82	1966.36	1976.69	1982.37	2012.18	1970.96	1997.14	1988.33	2013.91	2073.93	2007.89	1987.95	1983.83	2015.68	2003.94	1983.91	2000.68	1978.68	2044.57	2030.54	2005.91	2037.56	2011.13	1991.94	2040.65	2037.76	1971.94	2015.92	2005.28	2053.83	2041.53	2043.28
	1959.34	1992.22	2017.58	1966.65	1973.56	1969.8	1960.65	1991.49	2008.09	1984.75	1969.93	1966.38	1970.21	1982.7	1966.18	1959.51	1977.93	1993.24	1966.13	1976.75	1982.37	2012.09	1970.95	1997.11	1988.44	2013.72	2073.64	2007.86	1987.75	1983.64	2015.77	2003.93	1983.85	2000.63	1978.64	2044.75	2030.6	2005.76	2037.46	2011.24	1992	2040.6	2037.91	1971.94	2016.2	2005.41	2053.74	2041.39	2043.33
	1959.42	1991.91	2017.44	1966.62	1973.57	1969.64	1960.55	1991.34	2007.71	1984.35	1969.64	1966.36	1970.09	1982.36	1966.15	1959.51	1977.74	1992.66	1965.9	1976.81	1982.37	2012	1970.93	1997.07	1988.56	2013.54	2073.36	2007.83	1987.55	1983.45	2015.87	2003.92	1983.78	2000.59	1978.59	2044.93	2030.66	2005.62	2037.36	2011.37	1992.06	2040.56	2038.06	1971.93	2016.49	2005.55	2053.66	2041.26	2043.39
	1959.5	1991.61	2017.29	1966.59	1973.58	1969.49	1960.45	1991.21	2007.34	1983.96	1969.36	1966.34	1969.97	1982.02	1966.11	1959.52	1977.56	1992.1	1965.68	1976.87	1982.37	2011.92	1970.92	1997.04	1988.68	2013.37	2073.07	2007.82	1987.36	1983.27	2015.97	2003.92	1983.73	2000.55	1978.55	2045.11	2030.73	2005.49	2037.27	2011.5	1992.13	2040.52	2038.23	1971.93	2016.78	2005.7	2053.58	2041.12	2043.44
	1959.58	1991.31	2017.15	1966.56	1973.59	1969.35	1960.36	1991.08	2006.97	1983.57	1969.08	1966.32	1969.86	1981.69	1966.08	1959.53	1977.38	1991.54	1965.46	1976.93	1982.38	2011.85	1970.9	1997.01	1988.8	2013.21	2072.79	2007.81	1987.18	1983.09	2016.06	2003.93	1983.67	2000.52	1978.51	2045.29	2030.81	2005.37	2037.18	2011.64	1992.2	2040.48	2038.4	1971.93	2017.07	2005.85	2053.52	2040.98	2043.5
	1959.67	1991.01	2017.01	1966.53	1973.6	1969.2	1960.27	1990.95	2006.61	1983.19	1968.81	1966.31	1969.75	1981.37	1966.05	1959.54	1977.21	1990.99	1965.25	1976.99	1982.39	2011.79	1970.88	1996.99	1988.93	2013.06	2072.52	2007.81	1987.02	1982.93	2016.16	2003.94	1983.63	2000.48	1978.47	2045.48	2030.89	2005.26	2037.09	2011.78	1992.27	2040.45	2038.57	1971.93	2017.38	2006.02	2053.46	2040.84	2043.56
	1959.76	1990.71	2016.86	1966.51	1973.61	1969.06	1960.18	1990.84	2006.24	1982.81	1968.54	1966.29	1969.64	1981.06	1966.01	1959.56	1977.04	1990.46	1965.05	1977.06	1982.39	2011.73	1970.87	1996.97	1989.06	2012.92	2072.24	2007.82	1986.86	1982.77	2016.27	2003.97	1983.59	2000.45	1978.43	2045.68	2030.99	2005.16	2037.01	2011.93	1992.35	2040.41	2038.75	1971.94	2017.68	2006.2	2053.41	2040.7	2043.63
	1959.85	1990.41	2016.72	1966.48	1973.62	1968.92	1960.09	1990.72	2005.88	1982.44	1968.27	1966.29	1969.55	1980.75	1965.99	1959.57	1976.88	1989.93	1964.85	1977.12	1982.4	2011.69	1970.85	1996.95	1989.2	2012.78	2071.97	2007.83	1986.72	1982.61	2016.37	2004	1983.55	2000.42	1978.4	2045.88	2031.09	2005.07	2036.93	2012.1	1992.44	2040.38	2038.94	1971.95	2018	2006.39	2053.37	2040.56	2043.7
	1959.95	1990.12	2016.58	1966.45	1973.63	1968.78	1960.01	1990.61	2005.51	1982.07	1968.01	1966.28	1969.45	1980.45	1965.96	1959.59	1976.73	1989.41	1964.65	1977.19	1982.42	2011.65	1970.84	1996.93	1989.35	2012.66	2071.7	2007.86	1986.58	1982.46	2016.47	2004.03	1983.52	2000.4	1978.36	2046.08	2031.2	2004.98	2036.86	2012.26	1992.52	2040.36	2039.13	1971.96	2018.31	2006.59	2053.34	2040.43	2043.77
	1960.05	1989.83	2016.43	1966.43	1973.65	1968.64	1959.93	1990.51	2005.15	1981.71	1967.74	1966.27	1969.36	1980.16	1965.93	1959.62	1976.58	1988.9	1964.47	1977.25	1982.43	2011.61	1970.82	1996.92	1989.49	2012.55	2071.43	2007.89	1986.46	1982.32	2016.58	2004.07	1983.49	2000.38	1978.33	2046.28	2031.32	2004.91	2036.78	2012.44	1992.62	2040.33	2039.33	1971.97	2018.64	2006.8	2053.31	2040.29	2043.85
	1960.16	1989.54	2016.29	1966.41	1973.66	1968.5	1959.86	1990.41	2004.79	1981.35	1967.49	1966.27	1969.28	1979.88	1965.91	1959.64	1976.44	1988.4	1964.28	1977.32	1982.44	2011.59	1970.8	1996.91	1989.65	2012.44	2071.17	2007.93	1986.34	1982.19	2016.69	2004.12	1983.47	2000.36	1978.3	2046.49	2031.45	2004.85	2036.72	2012.62	1992.72	2040.31	2039.53	1971.99	2018.97	2007.01	2053.3	2040.15	2043.93
	1960.26	1989.26	2016.15	1966.38	1973.68	1968.37	1959.78	1990.32	2004.43	1980.99	1967.24	1966.28	1969.2	1979.6	1965.88	1959.67	1976.3	1987.91	1964.11	1977.39	1982.46	2011.57	1970.79	1996.9	1989.81	2012.35	2070.91	2007.98	1986.24	1982.06	2016.79	2004.18	1983.45	2000.34	1978.26	2046.71	2031.59	2004.79	2036.65	2012.81	1992.82	2040.29	2039.74	1972.01	2019.3	2007.24	2053.29	2040.01	2044.01
	1960.37	1988.97	2016.01	1966.36	1973.69	1968.24	1959.71	1990.23	2004.08	1980.64	1966.99	1966.28	1969.13	1979.33	1965.86	1959.7	1976.17	1987.43	1963.94	1977.46	1982.48	2011.56	1970.77	1996.9	1989.97	2012.26	2070.66	2008.03	1986.15	1981.94	2016.9	2004.24	1983.44	2000.32	1978.24	2046.93	2031.73	2004.74	2036.6	2013.01	1992.93	2040.27	2039.95	1972.03	2019.64	2007.48	2053.29	2039.87	2044.1
	1960.49	1988.69	2015.87	1966.34	1973.71	1968.11	1959.65	1990.15	2003.72	1980.29	1966.74	1966.29	1969.06	1979.07	1965.84	1959.73	1976.05	1986.96	1963.77	1977.53	1982.5	2011.56	1970.75	1996.9	1990.14	2012.19	2070.4	2008.09	1986.06	1981.82	2017.01	2004.31	1983.43	2000.31	1978.21	2047.15	2031.88	2004.71	2036.54	2013.22	1993.04	2040.25	2040.17	1972.06	2019.99	2007.73	2053.3	2039.73	2044.19
	1960.61	1988.42	2015.72	1966.32	1973.73	1967.98	1959.58	1990.08	2003.37	1979.94	1966.5	1966.3	1969	1978.81	1965.82	1959.77	1975.94	1986.5	1963.61	1977.6	1982.52	2011.57	1970.74	1996.9	1990.31	2012.12	2070.15	2008.16	1985.99	1981.71	2017.13	2004.38	1983.43	2000.3	1978.18	2047.37	2032.04	2004.68	2036.49	2013.43	1993.15	2040.24	2040.4	1972.08	2020.34	2007.99	2053.32	2039.6	2044.29
	1960.73	1988.14	2015.58	1966.31	1973.74	1967.86	1959.52	1990	2003.02	1979.6	1966.26	1966.31	1968.94	1978.56	1965.81	1959.81	1975.82	1986.04	1963.46	1977.67	1982.54	2011.58	1970.72	1996.9	1990.49	2012.06	2069.91	2008.24	1985.93	1981.61	2017.24	2004.46	1983.43	2000.3	1978.16	2047.6	2032.21	2004.66	2036.44	2013.65	1993.27	2040.23	2040.63	1972.11	2020.7	2008.26	2053.34	2039.46	2044.38
	1960.85	1987.87	2015.44	1966.29	1973.76	1967.73	1959.46	1989.94	2002.67	1979.27	1966.02	1966.33	1968.89	1978.32	1965.79	1959.85	1975.72	1985.6	1963.31	1977.75	1982.56	2011.6	1970.7	1996.91	1990.67	2012.02	2069.66	2008.33	1985.88	1981.51	2017.35	2004.55	1983.43	2000.3	1978.14	2047.84	2032.39	2004.65	2036.4	2013.88	1993.4	2040.22	2040.87	1972.15	2021.06	2008.54	2053.38	2039.32	2044.48
	1960.98	1987.6	2015.3	1966.27	1973.78	1967.61	1959.4	1989.88	2002.32	1978.93	1965.79	1966.35	1968.84	1978.09	1965.77	1959.89	1975.62	1985.17	1963.16	1977.82	1982.59	2011.63	1970.69	1996.92	1990.86	2011.98	2069.42	2008.42	1985.83	1981.42	2017.47	2004.65	1983.44	2000.3	1978.11	2048.07	2032.57	2004.64	2036.36	2014.11	1993.53	2040.22	2041.12	1972.18	2021.43	2008.82	2053.42	2039.18	2044.59
	1961.11	1987.33	2015.16	1966.26	1973.8	1967.49	1959.35	1989.82	2001.97	1978.61	1965.56	1966.37	1968.8	1977.86	1965.76	1959.94	1975.53	1984.74	1963.02	1977.9	1982.62	2011.66	1970.67	1996.94	1991.05	2011.95	2069.19	2008.52	1985.8	1981.34	2017.58	2004.75	1983.46	2000.3	1978.09	2048.32	2032.76	2004.65	2036.32	2014.36	1993.66	2040.21	2041.37	1972.22	2021.8	2009.12	2053.47	2039.05	2044.7
	1961.24	1987.06	2015.02	1966.25	1973.83	1967.37	1959.3	1989.77	2001.63	1978.28	1965.34	1966.39	1968.76	1977.64	1965.75	1959.98	1975.44	1984.32	1962.89	1977.98	1982.65	2011.71	1970.66	1996.95	1991.24	2011.93	2068.95	2008.63	1985.78	1981.26	2017.7	2004.86	1983.48	2000.3	1978.08	2048.56	2032.96	2004.67	2036.29	2014.61	1993.8	2040.21	2041.62	1972.26	2022.18	2009.43	2053.53	2038.91	2044.81
	1961.38	1986.8	2014.88	1966.23	1973.85	1967.26	1959.25	1989.72	2001.28	1977.96	1965.12	1966.42	1968.72	1977.43	1965.74	1960.04	1975.36	1983.91	1962.76	1978.05	1982.68	2011.76	1970.64	1996.97	1991.45	2011.92	2068.72	2008.74	1985.76	1981.19	2017.82	2004.97	1983.51	2000.31	1978.06	2048.81	2033.17	2004.69	2036.26	2014.87	1993.94	2040.22	2041.88	1972.3	2022.57	2009.75	2053.6	2038.77	2044.92
	1961.52	1986.54	2014.74	1966.22	1973.87	1967.14	1959.2	1989.68	2000.94	1977.65	1964.9	1966.45	1968.69	1977.22	1965.73	1960.09	1975.29	1983.52	1962.64	1978.13	1982.71	2011.81	1970.62	1997	1991.65	2011.92	2068.5	2008.86	1985.76	1981.12	2017.94	2005.09	1983.54	2000.32	1978.05	2049.06	2033.39	2004.73	2036.24	2015.13	1994.09	2040.22	2042.15	1972.34	2022.96	2010.08	2053.67	2038.64	2045.04
	1961.66	1986.28	2014.61	1966.21	1973.9	1967.03	1959.16	1989.64	2000.6	1977.34	1964.69	1966.49	1968.67	1977.02	1965.73	1960.15	1975.22	1983.12	1962.52	1978.21	1982.74	2011.88	1970.61	1997.02	1991.86	2011.94	2068.27	2008.99	1985.77	1981.06	2018.06	2005.22	1983.57	2000.34	1978.03	2049.32	2033.61	2004.77	2036.22	2015.4	1994.24	2040.23	2042.42	1972.39	2023.35	2010.41	2053.75	2038.5	2045.16
	1961.8	1986.02	2014.47	1966.2	1973.92	1966.92	1959.12	1989.61	2000.26	1977.03	1964.47	1966.52	1968.65	1976.83	1965.72	1960.21	1975.16	1982.74	1962.41	1978.29	1982.78	2011.95	1970.59	1997.05	1992.08	2011.95	2068.05	2009.13	1985.78	1981.01	2018.18	2005.35	1983.61	2000.35	1978.02	2049.58	2033.85	2004.82	2036.2	2015.68	1994.39	2040.24	2042.7	1972.44	2023.75	2010.76	2053.84	2038.36	2045.28
	1961.95	1985.77	2014.33	1966.19	1973.95	1966.82	1959.08	1989.58	1999.92	1976.73	1964.27	1966.56	1968.63	1976.64	1965.72	1960.27	1975.1	1982.37	1962.3	1978.38	1982.81	2012.02	1970.57	1997.09	1992.3	2011.98	2067.84	2009.28	1985.81	1980.96	2018.31	2005.49	1983.65	2000.37	1978.01	2049.85	2034.09	2004.88	2036.19	2015.97	1994.55	2040.25	2042.98	1972.49	2024.16	2011.12	2053.94	2038.23	2045.41
	1962.11	1985.52	2014.19	1966.19	1973.97	1966.71	1959.05	1989.55	1999.59	1976.43	1964.06	1966.6	1968.62	1976.46	1965.71	1960.33	1975.05	1982.01	1962.2	1978.46	1982.85	2012.11	1970.56	1997.12	1992.52	2012.02	2067.63	2009.43	1985.85	1980.92	2018.43	2005.64	1983.7	2000.39	1978	2050.12	2034.33	2004.95	2036.18	2016.26	1994.72	2040.27	2043.27	1972.55	2024.57	2011.48	2054.05	2038.09	2045.54
	1962.26	1985.27	2014.06	1966.18	1974	1966.61	1959.01	1989.53	1999.26	1976.13	1963.86	1966.65	1968.61	1976.29	1965.71	1960.4	1975.01	1981.65	1962.1	1978.54	1982.89	2012.2	1970.54	1997.16	1992.75	2012.07	2067.42	2009.58	1985.89	1980.89	2018.56	2005.79	1983.75	2000.42	1978	2050.39	2034.59	2005.03	2036.17	2016.57	1994.88	2040.28	2043.57	1972.6	2024.99	2011.86	2054.16	2037.96	2045.68
	1962.42	1985.02	2013.92	1966.17	1974.03	1966.51	1958.98	1989.52	1998.92	1975.84	1963.66	1966.69	1968.61	1976.13	1965.71	1960.47	1974.97	1981.31	1962.01	1978.63	1982.93	2012.3	1970.52	1997.2	1992.99	2012.13	2067.21	2009.75	1985.95	1980.86	2018.68	2005.95	1983.81	2000.45	1977.99	2050.67	2034.85	2005.12	2036.17	2016.87	1995.06	2040.3	2043.87	1972.66	2025.41	2012.25	2054.28	2037.82	2045.82
	1962.58	1984.78	2013.78	1966.17	1974.06	1966.41	1958.96	1989.51	1998.59	1975.55	1963.47	1966.75	1968.61	1975.97	1965.71	1960.54	1974.94	1980.97	1961.92	1978.71	1982.98	2012.41	1970.51	1997.25	1993.23	2012.2	2067.01	2009.92	1986.01	1980.84	2018.81	2006.12	1983.87	2000.48	1977.99	2050.95	2035.13	2005.22	2036.17	2017.19	1995.23	2040.33	2044.18	1972.73	2025.84	2012.64	2054.41	2037.69	2045.96
	1962.75	1984.54	2013.65	1966.17	1974.09	1966.31	1958.93	1989.5	1998.27	1975.27	1963.28	1966.8	1968.62	1975.81	1965.72	1960.62	1974.92	1980.64	1961.84	1978.8	1983.02	2012.52	1970.49	1997.3	1993.47	2012.27	2066.81	2010.1	1986.08	1980.82	2018.94	2006.29	1983.94	2000.51	1977.98	2051.24	2035.41	2005.32	2036.18	2017.51	1995.41	2040.35	2044.49	1972.79	2026.27	2013.05	2054.55	2037.55	2046.1
	1962.92	1984.3	2013.51	1966.16	1974.12	1966.22	1958.91	1989.5	1997.94	1974.99	1963.09	1966.85	1968.63	1975.67	1965.72	1960.7	1974.9	1980.32	1961.77	1978.89	1983.07	2012.64	1970.48	1997.35	1993.72	2012.36	2066.62	2010.29	1986.17	1980.81	2019.07	2006.46	1984.01	2000.54	1977.98	2051.53	2035.69	2005.44	2036.19	2017.85	1995.6	2040.38	2044.81	1972.86	2026.71	2013.46	2054.7	2037.42	2046.25
	1963.09	1984.06	2013.38	1966.16	1974.15	1966.12	1958.89	1989.5	1997.61	1974.71	1962.91	1966.91	1968.65	1975.53	1965.73	1960.78	1974.89	1980.01	1961.69	1978.98	1983.12	2012.76	1970.46	1997.4	1993.97	2012.45	2066.43	2010.48	1986.26	1980.8	2019.2	2006.65	1984.09	2000.58	1977.99	2051.82	2035.99	2005.56	2036.21	2018.18	1995.79	2040.41	2045.13	1972.92	2027.15	2013.88	2054.85	2037.29	2046.4
	1963.26	1983.83	2013.24	1966.16	1974.18	1966.03	1958.87	1989.51	1997.29	1974.44	1962.72	1966.98	1968.67	1975.4	1965.74	1960.86	1974.88	1979.7	1961.63	1979.07	1983.17	2012.9	1970.45	1997.46	1994.23	2012.56	2066.24	2010.68	1986.36	1980.8	2019.33	2006.84	1984.17	2000.62	1977.99	2052.12	2036.29	2005.69	2036.22	2018.53	1995.98	2040.44	2045.46	1972.99	2027.6	2014.32	2055.01	2037.15	2046.56
	1963.44	1983.59	2013.11	1966.16	1974.22	1965.94	1958.86	1989.52	1996.97	1974.17	1962.55	1967.04	1968.69	1975.27	1965.75	1960.94	1974.88	1979.41	1961.57	1979.16	1983.22	2013.03	1970.43	1997.52	1994.5	2012.67	2066.06	2010.89	1986.47	1980.81	2019.47	2007.04	1984.25	2000.67	1977.99	2052.42	2036.6	2005.83	2036.25	2018.88	1996.18	2040.48	2045.8	1973.07	2028.06	2014.76	2055.18	2037.02	2046.72
	1963.62	1983.36	2012.97	1966.16	1974.25	1965.86	1958.84	1989.54	1996.65	1973.91	1962.37	1967.11	1968.72	1975.15	1965.76	1961.03	1974.88	1979.12	1961.51	1979.25	1983.27	2013.18	1970.41	1997.58	1994.76	2012.8	2065.88	2011.1	1986.59	1980.82	2019.6	2007.24	1984.34	2000.71	1978	2052.72	2036.92	2005.98	2036.27	2019.24	1996.38	2040.52	2046.14	1973.14	2028.52	2015.21	2055.36	2036.89	2046.88
	1963.8	1983.14	2012.84	1966.17	1974.28	1965.77	1958.83	1989.56	1996.33	1973.65	1962.2	1967.18	1968.75	1975.04	1965.77	1961.12	1974.89	1978.84	1961.46	1979.35	1983.33	2013.33	1970.4	1997.65	1995.04	2012.93	2065.7	2011.32	1986.72	1980.84	2019.73	2007.45	1984.43	2000.76	1978.01	2053.03	2037.25	2006.14	2036.3	2019.61	1996.59	2040.56	2046.48	1973.22	2028.98	2015.68	2055.54	2036.76	2047.04
	1963.99	1982.91	2012.71	1966.17	1974.32	1965.69	1958.83	1989.58	1996.02	1973.39	1962.03	1967.25	1968.79	1974.93	1965.78	1961.22	1974.91	1978.57	1961.41	1979.44	1983.39	2013.49	1970.38	1997.72	1995.31	2013.08	2065.53	2011.55	1986.86	1980.86	2019.87	2007.66	1984.53	2000.82	1978.02	2053.35	2037.58	2006.31	2036.34	2019.98	1996.8	2040.6	2046.83	1973.3	2029.45	2016.15	2055.73	2036.63	2047.21
	1964.18	1982.69	2012.57	1966.17	1974.36	1965.61	1958.82	1989.61	1995.7	1973.14	1961.87	1967.33	1968.83	1974.83	1965.8	1961.31	1974.94	1978.31	1961.37	1979.54	1983.44	2013.66	1970.37	1997.79	1995.6	2013.23	2065.36	2011.79	1987	1980.89	2020.01	2007.89	1984.63	2000.87	1978.03	2053.67	2037.93	2006.48	2036.37	2020.37	1997.01	2040.65	2047.19	1973.38	2029.93	2016.63	2055.93	2036.5	2047.38
	1964.38	1982.47	2012.44	1966.18	1974.39	1965.53	1958.82	1989.64	1995.39	1972.89	1961.71	1967.41	1968.87	1974.74	1965.81	1961.41	1974.97	1978.06	1961.33	1979.64	1983.5	2013.83	1970.35	1997.87	1995.88	2013.39	2065.2	2012.03	1987.16	1980.93	2020.15	2008.11	1984.74	2000.93	1978.04	2053.99	2038.27	2006.67	2036.41	2020.76	1997.23	2040.7	2047.55	1973.46	2030.41	2017.12	2056.14	2036.37	2047.56
	1964.57	1982.25	2012.31	1966.18	1974.43	1965.45	1958.82	1989.67	1995.08	1972.65	1961.55	1967.49	1968.92	1974.65	1965.83	1961.52	1975	1977.81	1961.3	1979.73	1983.57	2014.01	1970.34	1997.95	1996.17	2013.56	2065.04	2012.27	1987.32	1980.97	2020.28	2008.35	1984.85	2000.99	1978.06	2054.31	2038.63	2006.86	2036.46	2021.15	1997.45	2040.75	2047.92	1973.55	2030.89	2017.62	2056.35	2036.24	2047.74
	1964.77	1982.04	2012.18	1966.19	1974.47	1965.37	1958.82	1989.71	1994.77	1972.41	1961.39	1967.58	1968.98	1974.57	1965.85	1961.62	1975.04	1977.58	1961.27	1979.83	1983.63	2014.19	1970.32	1998.03	1996.47	2013.74	2064.88	2012.53	1987.5	1981.02	2020.43	2008.59	1984.97	2001.05	1978.08	2054.64	2039	2007.07	2036.51	2021.55	1997.68	2040.8	2048.3	1973.64	2031.38	2018.13	2056.57	2036.11	2047.92
	1964.98	1981.83	2012.05	1966.2	1974.51	1965.3	1958.82	1989.75	1994.47	1972.17	1961.24	1967.67	1969.03	1974.49	1965.87	1961.73	1975.09	1977.35	1961.24	1979.93	1983.69	2014.38	1970.31	1998.12	1996.77	2013.93	2064.73	2012.79	1987.68	1981.07	2020.57	2008.83	1985.09	2001.11	1978.09	2054.98	2039.37	2007.28	2036.56	2021.97	1997.91	2040.86	2048.68	1973.73	2031.88	2018.64	2056.8	2035.98	2048.11
	1965.18	1981.62	2011.92	1966.21	1974.55	1965.23	1958.83	1989.8	1994.16	1971.93	1961.09	1967.76	1969.09	1974.42	1965.89	1961.84	1975.15	1977.13	1961.23	1980.03	1983.76	2014.58	1970.29	1998.21	1997.08	2014.13	2064.58	2013.06	1987.87	1981.13	2020.71	2009.08	1985.21	2001.18	1978.11	2055.32	2039.75	2007.5	2036.62	2022.38	1998.14	2040.92	2049.06	1973.82	2032.38	2019.17	2057.04	2035.86	2048.29
	1965.39	1981.41	2011.79	1966.21	1974.59	1965.16	1958.84	1989.85	1993.86	1971.71	1960.94	1967.85	1969.16	1974.36	1965.91	1961.95	1975.21	1976.91	1961.21	1980.14	1983.83	2014.78	1970.28	1998.3	1997.39	2014.34	2064.44	2013.33	1988.07	1981.19	2020.85	2009.34	1985.34	2001.25	1978.14	2055.66	2040.14	2007.73	2036.68	2022.81	1998.38	2040.98	2049.45	1973.92	2032.89	2019.71	2057.28	2035.73	2048.49
	1965.6	1981.2	2011.66	1966.23	1974.64	1965.09	1958.85	1989.9	1993.56	1971.48	1960.8	1967.95	1969.23	1974.3	1965.94	1962.07	1975.27	1976.71	1961.2	1980.24	1983.9	2014.99	1970.27	1998.4	1997.7	2014.56	2064.3	2013.61	1988.28	1981.26	2021	2009.61	1985.47	2001.33	1978.16	2056	2040.54	2007.96	2036.74	2023.24	1998.62	2041.05	2049.85	1974.01	2033.4	2020.25	2057.53	2035.6	2048.68
	1965.82	1981	2011.53	1966.24	1974.68	1965.03	1958.86	1989.96	1993.26	1971.26	1960.66	1968.05	1969.3	1974.25	1965.97	1962.18	1975.34	1976.51	1961.2	1980.35	1983.97	2015.21	1970.25	1998.5	1998.02	2014.79	2064.16	2013.9	1988.5	1981.33	2021.14	2009.88	1985.61	2001.4	1978.19	2056.35	2040.94	2008.21	2036.81	2023.68	1998.87	2041.12	2050.25	1974.11	2033.92	2020.81	2057.79	2035.48	2048.88
	1966.04	1980.8	2011.4	1966.25	1974.72	1964.97	1958.88	1990.02	1992.96	1971.04	1960.52	1968.15	1969.38	1974.21	1965.99	1962.3	1975.42	1976.32	1961.2	1980.45	1984.04	2015.43	1970.24	1998.6	1998.34	2015.03	2064.03	2014.19	1988.72	1981.41	2021.29	2010.15	1985.75	2001.48	1978.21	2056.71	2041.35	2008.47	2036.88	2024.13	1999.12	2041.19	2050.66	1974.21	2034.44	2021.37	2058.06	2035.36	2049.08
	1966.26	1980.6	2011.27	1966.26	1974.77	1964.9	1958.9	1990.09	1992.66	1970.82	1960.39	1968.26	1969.46	1974.17	1966.02	1962.43	1975.51	1976.14	1961.2	1980.56	1984.12	2015.66	1970.22	1998.7	1998.67	2015.28	2063.9	2014.49	1988.96	1981.5	2021.43	2010.43	1985.89	2001.56	1978.24	2057.07	2041.77	2008.73	2036.96	2024.58	1999.37	2041.26	2051.07	1974.31	2034.96	2021.95	2058.33	2035.23	2049.29
	1966.48	1980.41	2011.14	1966.27	1974.81	1964.84	1958.92	1990.15	1992.37	1970.61	1960.26	1968.37	1969.54	1974.13	1966.05	1962.55	1975.6	1975.97	1961.21	1980.67	1984.2	2015.9	1970.21	1998.81	1999	2015.54	2063.78	2014.8	1989.2	1981.59	2021.58	2010.72	1986.04	2001.65	1978.27	2057.43	2042.2	2009	2037.04	2025.04	1999.63	2041.34	2051.49	1974.42	2035.5	2022.53	2058.61	2035.11	2049.49
	1966.71	1980.21	2011.01	1966.29	1974.86	1964.79	1958.94	1990.23	1992.08	1970.41	1960.13	1968.48	1969.63	1974.11	1966.08	1962.68	1975.7	1975.81	1961.22	1980.78	1984.27	2016.14	1970.2	1998.92	1999.34	2015.8	2063.66	2015.11	1989.45	1981.69	2021.73	2011.02	1986.19	2001.73	1978.31	2057.8	2042.63	2009.28	2037.12	2025.51	1999.89	2041.42	2051.91	1974.52	2036.03	2023.12	2058.9	2034.99	2049.71
	1966.94	1980.02	2010.89	1966.3	1974.91	1964.73	1958.96	1990.3	1991.79	1970.2	1960.01	1968.59	1969.72	1974.09	1966.12	1962.81	1975.8	1975.65	1961.24	1980.89	1984.35	2016.38	1970.18	1999.04	1999.69	2016.08	2063.55	2015.43	1989.71	1981.79	2021.88	2011.32	1986.35	2001.82	1978.34	2058.17	2043.07	2009.57	2037.21	2025.98	2000.15	2041.5	2052.34	1974.63	2036.57	2023.72	2059.19	2034.87	2049.92
	1967.18	1979.83	2010.76	1966.32	1974.96	1964.68	1958.99	1990.38	1991.5	1970	1959.89	1968.71	1969.82	1974.07	1966.15	1962.95	1975.91	1975.5	1961.26	1981	1984.44	2016.63	1970.17	1999.16	2000.03	2016.37	2063.44	2015.75	1989.98	1981.9	2022.03	2011.62	1986.51	2001.91	1978.38	2058.54	2043.52	2009.87	2037.3	2026.46	2000.42	2041.58	2052.77	1974.74	2037.12	2024.33	2059.49	2034.75	2050.14
	1967.41	1979.65	2010.63	1966.34	1975.01	1964.63	1959.02	1990.46	1991.22	1969.81	1959.77	1968.83	1969.92	1974.06	1966.19	1963.09	1976.02	1975.36	1961.29	1981.11	1984.52	2016.89	1970.16	1999.28	2000.38	2016.66	2063.33	2016.08	1990.26	1982.01	2022.18	2011.93	1986.68	2002.01	1978.42	2058.92	2043.98	2010.18	2037.4	2026.95	2000.7	2041.67	2053.21	1974.86	2037.67	2024.95	2059.8	2034.63	2050.36
	1967.66	1979.46	2010.51	1966.36	1975.06	1964.58	1959.05	1990.54	1990.93	1969.61	1959.65	1968.95	1970.02	1974.06	1966.22	1963.22	1976.14	1975.22	1961.32	1981.22	1984.61	2017.16	1970.14	1999.4	2000.74	2016.97	2063.23	2016.42	1990.54	1982.13	2022.33	2012.25	1986.85	2002.1	1978.46	2059.3	2044.44	2010.5	2037.5	2027.45	2000.97	2041.76	2053.66	1974.97	2038.23	2025.58	2060.12	2034.51	2050.58
	1967.9	1979.28	2010.38	1966.37	1975.11	1964.53	1959.08	1990.63	1990.65	1969.42	1959.54	1969.08	1970.13	1974.06	1966.26	1963.37	1976.27	1975.1	1961.35	1981.34	1984.69	2017.43	1970.13	1999.53	2001.1	2017.28	2063.13	2016.76	1990.83	1982.25	2022.49	2012.57	1987.02	2002.2	1978.5	2059.69	2044.92	2010.82	2037.6	2027.95	2001.25	2041.85	2054.11	1975.09	2038.79	2026.22	2060.44	2034.39	2050.81
	1968.15	1979.1	2010.26	1966.39	1975.16	1964.49	1959.12	1990.72	1990.37	1969.24	1959.43	1969.21	1970.24	1974.07	1966.3	1963.51	1976.41	1974.98	1961.39	1981.45	1984.78	2017.7	1970.12	1999.66	2001.47	2017.6	2063.04	2017.11	1991.14	1982.38	2022.64	2012.9	1987.2	2002.31	1978.54	2060.08	2045.4	2011.15	2037.71	2028.46	2001.54	2041.95	2054.57	1975.2	2039.36	2026.87	2060.77	2034.27	2051.04
	1968.39	1978.93	2010.14	1966.41	1975.21	1964.44	1959.16	1990.82	1990.09	1969.06	1959.32	1969.34	1970.35	1974.08	1966.34	1963.66	1976.54	1974.87	1961.44	1981.57	1984.87	2017.98	1970.11	1999.8	2001.84	2017.94	2062.95	2017.46	1991.45	1982.51	2022.8	2013.24	1987.38	2002.41	1978.59	2060.48	2045.88	2011.5	2037.82	2028.98	2001.83	2042.05	2055.03	1975.32	2039.93	2027.52	2061.11	2034.16	2051.28
	1968.65	1978.75	2010.01	1966.43	1975.26	1964.4	1959.2	1990.91	1989.82	1968.88	1959.22	1969.48	1970.47	1974.1	1966.39	1963.81	1976.69	1974.77	1961.49	1981.69	1984.96	2018.27	1970.1	1999.94	2002.21	2018.28	2062.86	2017.82	1991.76	1982.65	2022.95	2013.58	1987.57	2002.52	1978.63	2060.88	2046.38	2011.85	2037.93	2029.51	2002.12	2042.15	2055.5	1975.45	2040.51	2028.19	2061.46	2034.04	2051.52
	1968.9	1978.58	2009.89	1966.46	1975.32	1964.36	1959.24	1991.01	1989.54	1968.7	1959.12	1969.62	1970.59	1974.13	1966.43	1963.96	1976.84	1974.67	1961.54	1981.81	1985.06	2018.56	1970.09	2000.08	2002.59	2018.63	2062.78	2018.19	1992.09	1982.79	2023.11	2013.92	1987.76	2002.63	1978.68	2061.28	2046.88	2012.21	2038.05	2030.04	2002.41	2042.25	2055.97	1975.57	2041.09	2028.86	2061.81	2033.93	2051.76
	1969.16	1978.41	2009.77	1966.48	1975.37	1964.32	1959.28	1991.12	1989.27	1968.53	1959.02	1969.76	1970.72	1974.16	1966.48	1964.12	1977	1974.58	1961.59	1981.93	1985.15	2018.86	1970.07	2000.23	2002.97	2019	2062.71	2018.56	1992.42	1982.94	2023.27	2014.28	1987.95	2002.74	1978.73	2061.69	2047.39	2012.58	2038.17	2030.58	2002.71	2042.36	2056.45	1975.69	2041.68	2029.54	2062.17	2033.81	2052
	1969.42	1978.25	2009.64	1966.5	1975.43	1964.29	1959.33	1991.22	1989	1968.36	1958.93	1969.9	1970.84	1974.2	1966.52	1964.28	1977.16	1974.5	1961.65	1982.05	1985.25	2019.17	1970.06	2000.37	2003.36	2019.37	2062.64	2018.94	1992.76	1983.1	2023.42	2014.63	1988.15	2002.86	1978.79	2062.1	2047.91	2012.95	2038.3	2031.12	2003.02	2042.47	2056.93	1975.82	2042.27	2030.23	2062.53	2033.7	2052.25
	1969.69	1978.08	2009.52	1966.53	1975.49	1964.26	1959.38	1991.33	1988.73	1968.2	1958.83	1970.05	1970.98	1974.24	1966.57	1964.44	1977.33	1974.43	1961.72	1982.18	1985.35	2019.48	1970.05	2000.53	2003.76	2019.75	2062.57	2019.33	1993.11	1983.26	2023.58	2015	1988.35	2002.97	1978.84	2062.52	2048.43	2013.34	2038.43	2031.68	2003.33	2042.58	2057.42	1975.95	2042.87	2030.93	2062.9	2033.59	2052.5
	1969.96	1977.92	2009.4	1966.55	1975.55	1964.22	1959.43	1991.44	1988.47	1968.04	1958.74	1970.2	1971.11	1974.29	1966.62	1964.6	1977.51	1974.36	1961.79	1982.3	1985.45	2019.79	1970.04	2000.68	2004.15	2020.14	2062.51	2019.72	1993.47	1983.42	2023.74	2015.37	1988.56	2003.09	1978.9	2062.94	2048.97	2013.73	2038.56	2032.24	2003.64	2042.69	2057.91	1976.08	2043.47	2031.64	2063.28	2033.48	2052.75
	1970.23	1977.76	2009.28	1966.58	1975.61	1964.19	1959.48	1991.56	1988.2	1967.88	1958.66	1970.35	1971.25	1974.34	1966.67	1964.77	1977.69	1974.31	1961.86	1982.42	1985.55	2020.11	1970.03	2000.84	2004.55	2020.54	2062.45	2020.12	1993.84	1983.59	2023.9	2015.74	1988.77	2003.22	1978.96	2063.36	2049.51	2014.14	2038.7	2032.8	2003.95	2042.81	2058.41	1976.21	2044.08	2032.36	2063.67	2033.37	2053.01
	1970.5	1977.61	2009.16	1966.6	1975.67	1964.17	1959.53	1991.67	1987.94	1967.73	1958.57	1970.51	1971.39	1974.4	1966.72	1964.94	1977.88	1974.26	1961.94	1982.55	1985.66	2020.44	1970.02	2001	2004.96	2020.95	2062.4	2020.52	1994.21	1983.77	2024.07	2016.12	1988.98	2003.34	1979.02	2063.79	2050.05	2014.55	2038.84	2033.38	2004.27	2042.93	2058.92	1976.35	2044.69	2033.09	2064.06	2033.26	2053.27
	1970.78	1977.45	2009.04	1966.63	1975.73	1964.14	1959.59	1991.8	1987.68	1967.58	1958.49	1970.67	1971.54	1974.47	1966.78	1965.11	1978.08	1974.21	1962.02	1982.68	1985.77	2020.77	1970.01	2001.17	2005.37	2021.37	2062.35	2020.93	1994.59	1983.95	2024.23	2016.51	1989.2	2003.47	1979.08	2064.22	2050.61	2014.97	2038.99	2033.96	2004.59	2043.06	2059.43	1976.49	2045.3	2033.82	2064.46	2033.15	2053.53
	1971.06	1977.3	2008.92	1966.66	1975.79	1964.12	1959.65	1991.92	1987.42	1967.43	1958.41	1970.83	1971.69	1974.54	1966.83	1965.29	1978.28	1974.18	1962.11	1982.81	1985.87	2021.11	1970	2001.34	2005.79	2021.8	2062.31	2021.34	1994.98	1984.13	2024.39	2016.9	1989.42	2003.6	1979.15	2064.66	2051.17	2015.4	2039.14	2034.55	2004.92	2043.18	2059.94	1976.62	2045.93	2034.57	2064.87	2033.04	2053.8
	1971.34	1977.15	2008.8	1966.69	1975.85	1964.1	1959.71	1992.05	1987.17	1967.29	1958.34	1971	1971.84	1974.61	1966.89	1965.46	1978.48	1974.15	1962.2	1982.94	1985.98	2021.45	1969.99	2001.51	2006.21	2022.24	2062.27	2021.76	1995.38	1984.32	2024.56	2017.3	1989.65	2003.74	1979.21	2065.1	2051.74	2015.84	2039.29	2035.14	2005.25	2043.31	2060.46	1976.76	2046.55	2035.32	2065.29	2032.94	2054.07
	1971.62	1977	2008.69	1966.72	1975.92	1964.08	1959.77	1992.17	1986.91	1967.15	1958.27	1971.16	1972	1974.7	1966.95	1965.65	1978.7	1974.13	1962.29	1983.07	1986.1	2021.8	1969.99	2001.68	2006.63	2022.69	2062.23	2022.19	1995.78	1984.52	2024.72	2017.7	1989.88	2003.88	1979.28	2065.55	2052.32	2016.28	2039.45	2035.74	2005.59	2043.44	2060.99	1976.91	2047.18	2036.08	2065.71	2032.83	2054.34
	1971.91	1976.86	2008.57	1966.75	1975.98	1964.06	1959.84	1992.31	1986.66	1967.01	1958.2	1971.33	1972.16	1974.78	1967.01	1965.83	1978.92	1974.11	1962.39	1983.2	1986.21	2022.15	1969.98	2001.86	2007.06	2023.14	2062.2	2022.62	1996.2	1984.71	2024.89	2018.11	1990.11	2004.02	1979.35	2066	2052.9	2016.74	2039.61	2036.35	2005.92	2043.58	2061.52	1977.05	2047.82	2036.85	2066.14	2032.73	2054.62
	1972.2	1976.71	2008.45	1966.78	1976.05	1964.05	1959.9	1992.44	1986.41	1966.88	1958.13	1971.51	1972.32	1974.88	1967.07	1966.02	1979.14	1974.11	1962.5	1983.34	1986.33	2022.51	1969.97	2002.05	2007.5	2023.61	2062.18	2023.06	1996.62	1984.92	2025.06	2018.52	1990.35	2004.16	1979.42	2066.45	2053.49	2017.2	2039.77	2036.97	2006.27	2043.71	2062.06	1977.2	2048.46	2037.63	2066.57	2032.62	2054.89
	1972.5	1976.57	2008.34	1966.81	1976.12	1964.03	1959.97	1992.58	1986.17	1966.75	1958.07	1971.68	1972.49	1974.98	1967.13	1966.21	1979.37	1974.11	1962.6	1983.47	1986.44	2022.87	1969.96	2002.23	2007.93	2024.09	2062.16	2023.5	1997.05	1985.13	2025.22	2018.94	1990.59	2004.3	1979.5	2066.91	2054.09	2017.68	2039.94	2037.6	2006.61	2043.85	2062.6	1977.34	2049.1	2038.42	2067.01	2032.52	2055.18
	1972.8	1976.44	2008.22	1966.85	1976.19	1964.02	1960.04	1992.72	1985.92	1966.63	1958	1971.86	1972.66	1975.08	1967.2	1966.4	1979.61	1974.11	1962.72	1983.61	1986.56	2023.24	1969.95	2002.42	2008.38	2024.57	2062.14	2023.95	1997.48	1985.34	2025.39	2019.37	1990.84	2004.45	1979.57	2067.37	2054.7	2018.16	2040.11	2038.23	2006.96	2043.99	2063.15	1977.49	2049.75	2039.21	2067.46	2032.42	2055.46
	1973.09	1976.3	2008.1	1966.88	1976.26	1964.01	1960.12	1992.86	1985.68	1966.5	1957.95	1972.05	1972.83	1975.19	1967.26	1966.59	1979.85	1974.13	1962.83	1983.75	1986.68	2023.62	1969.95	2002.62	2008.82	2025.07	2062.13	2024.41	1997.93	1985.56	2025.56	2019.8	1991.09	2004.6	1979.65	2067.84	2055.32	2018.65	2040.28	2038.86	2007.32	2044.14	2063.7	1977.64	2050.41	2040.02	2067.92	2032.32	2055.75
	1973.4	1976.17	2007.99	1966.91	1976.33	1964.01	1960.19	1993.01	1985.44	1966.38	1957.89	1972.23	1973.01	1975.3	1967.33	1966.79	1980.1	1974.15	1962.95	1983.89	1986.81	2024	1969.94	2002.81	2009.27	2025.58	2062.12	2024.87	1998.38	1985.79	2025.73	2020.24	1991.34	2004.75	1979.73	2068.31	2055.94	2019.15	2040.46	2039.51	2007.68	2044.29	2064.26	1977.8	2051.07	2040.83	2068.38	2032.22	2056.04
	1973.7	1976.04	2007.87	1966.95	1976.4	1964	1960.27	1993.16	1985.2	1966.27	1957.84	1972.42	1973.19	1975.42	1967.4	1966.99	1980.36	1974.18	1963.07	1984.03	1986.93	2024.38	1969.93	2003.01	2009.73	2026.09	2062.12	2025.34	1998.84	1986.02	2025.9	2020.68	1991.6	2004.91	1979.81	2068.79	2056.57	2019.66	2040.64	2040.16	2008.04	2044.44	2064.83	1977.95	2051.73	2041.65	2068.85	2032.12	2056.33
	1974.01	1975.91	2007.76	1966.99	1976.47	1964	1960.35	1993.31	1984.96	1966.16	1957.78	1972.61	1973.37	1975.55	1967.47	1967.19	1980.62	1974.22	1963.2	1984.17	1987.06	2024.77	1969.93	2003.22	2010.19	2026.62	2062.13	2025.81	1999.31	1986.25	2026.07	2021.13	1991.86	2005.07	1979.89	2069.27	2057.21	2020.18	2040.83	2040.82	2008.41	2044.59	2065.4	1978.11	2052.4	2042.48	2069.32	2032.02	2056.63
	1974.32	1975.78	2007.65	1967.02	1976.55	1964	1960.43	1993.46	1984.72	1966.05	1957.74	1972.8	1973.56	1975.68	1967.54	1967.4	1980.89	1974.26	1963.34	1984.31	1987.19	2025.17	1969.92	2003.43	2010.65	2027.15	2062.13	2026.29	1999.78	1986.49	2026.25	2021.58	1992.13	2005.23	1979.98	2069.75	2057.85	2020.71	2041.02	2041.49	2008.78	2044.74	2065.97	1978.26	2053.08	2043.32	2069.81	2031.92	2056.92
	1974.63	1975.66	2007.53	1967.06	1976.62	1964	1960.51	1993.62	1984.49	1965.94	1957.69	1973	1973.75	1975.82	1967.61	1967.61	1981.17	1974.31	1963.47	1984.46	1987.32	2025.57	1969.91	2003.64	2011.12	2027.7	2062.15	2026.77	2000.27	1986.73	2026.42	2022.04	1992.4	2005.4	1980.07	2070.24	2058.5	2021.25	2041.21	2042.16	2009.15	2044.9	2066.55	1978.42	2053.76	2044.17	2070.3	2031.82	2057.23
	1974.95	1975.54	2007.42	1967.1	1976.7	1964.01	1960.59	1993.78	1984.26	1965.84	1957.65	1973.2	1973.94	1975.96	1967.68	1967.82	1981.45	1974.37	1963.61	1984.6	1987.45	2025.97	1969.91	2003.85	2011.6	2028.25	2062.17	2027.26	2000.76	1986.98	2026.6	2022.51	1992.67	2005.56	1980.16	2070.73	2059.16	2021.79	2041.41	2042.84	2009.53	2045.06	2067.14	1978.59	2054.44	2045.03	2070.79	2031.73	2057.53
	1975.27	1975.42	2007.31	1967.14	1976.78	1964.01	1960.68	1993.94	1984.03	1965.74	1957.61	1973.4	1974.14	1976.11	1967.76	1968.04	1981.73	1974.43	1963.76	1984.75	1987.59	2026.38	1969.9	2004.07	2012.08	2028.81	2062.19	2027.76	2001.25	1987.23	2026.77	2022.98	1992.95	2005.73	1980.25	2071.23	2059.83	2022.35	2041.61	2043.53	2009.91	2045.23	2067.73	1978.75	2055.13	2045.89	2071.3	2031.63	2057.84
	1975.59	1975.31	2007.2	1967.18	1976.86	1964.02	1960.77	1994.1	1983.81	1965.65	1957.57	1973.61	1974.34	1976.26	1967.84	1968.26	1982.03	1974.5	1963.91	1984.9	1987.72	2026.8	1969.9	2004.29	2012.56	2029.39	2062.22	2028.26	2001.76	1987.49	2026.95	2023.45	1993.23	2005.91	1980.34	2071.73	2060.5	2022.91	2041.81	2044.23	2010.3	2045.39	2068.32	1978.91	2055.82	2046.76	2071.81	2031.53	2058.15
	1975.92	1975.19	2007.09	1967.22	1976.94	1964.03	1960.86	1994.27	1983.58	1965.55	1957.53	1973.81	1974.55	1976.42	1967.92	1968.48	1982.32	1974.58	1964.06	1985.05	1987.86	2027.22	1969.9	2004.52	2013.04	2029.97	2062.25	2028.77	2002.27	1987.75	2027.12	2023.93	1993.52	2006.08	1980.43	2072.23	2061.18	2023.48	2042.02	2044.93	2010.69	2045.56	2068.92	1979.08	2056.52	2047.64	2072.32	2031.44	2058.46
	1976.24	1975.08	2006.98	1967.26	1977.02	1964.04	1960.95	1994.44	1983.36	1965.46	1957.5	1974.03	1974.76	1976.58	1968	1968.7	1982.63	1974.67	1964.22	1985.2	1988	2027.65	1969.89	2004.75	2013.54	2030.56	2062.29	2029.28	2002.79	1988.02	2027.3	2024.42	1993.81	2006.26	1980.53	2072.75	2061.87	2024.06	2042.23	2045.64	2011.08	2045.73	2069.53	1979.25	2057.22	2048.53	2072.85	2031.35	2058.78
	1976.57	1974.97	2006.87	1967.3	1977.11	1964.06	1961.05	1994.61	1983.14	1965.38	1957.47	1974.24	1974.97	1976.75	1968.08	1968.93	1982.94	1974.76	1964.38	1985.35	1988.15	2028.08	1969.89	2004.98	2014.03	2031.17	2062.33	2029.8	2003.32	1988.29	2027.48	2024.91	1994.1	2006.44	1980.63	2073.26	2062.57	2024.65	2042.45	2046.36	2011.48	2045.9	2070.14	1979.42	2057.93	2049.43	2073.38	2031.25	2059.1
	1976.9	1974.86	2006.76	1967.35	1977.19	1964.07	1961.14	1994.78	1982.92	1965.3	1957.44	1974.46	1975.18	1976.92	1968.16	1969.16	1983.26	1974.86	1964.54	1985.5	1988.29	2028.51	1969.88	2005.22	2014.53	2031.78	2062.38	2030.33	2003.86	1988.57	2027.66	2025.41	1994.4	2006.63	1980.73	2073.78	2063.27	2025.25	2042.67	2047.08	2011.88	2046.08	2070.76	1979.59	2058.64	2050.34	2073.92	2031.16	2059.42
	1977.24	1974.76	2006.65	1967.39	1977.28	1964.09	1961.24	1994.96	1982.7	1965.22	1957.42	1974.67	1975.4	1977.1	1968.25	1969.39	1983.58	1974.96	1964.71	1985.66	1988.44	2028.95	1969.88	2005.46	2015.04	2032.4	2062.43	2030.86	2004.4	1988.85	2027.84	2025.91	1994.7	2006.82	1980.83	2074.3	2063.98	2025.86	2042.89	2047.81	2012.29	2046.26	2071.38	1979.77	2059.35	2051.25	2074.46	2031.07	2059.74
	1977.58	1974.66	2006.54	1967.44	1977.37	1964.11	1961.34	1995.14	1982.49	1965.14	1957.39	1974.9	1975.62	1977.29	1968.33	1969.63	1983.91	1975.08	1964.89	1985.81	1988.58	2029.4	1969.88	2005.71	2015.54	2033.03	2062.49	2031.4	2004.95	1989.13	2028.02	2026.42	1995	2007.01	1980.94	2074.83	2064.7	2026.48	2043.11	2048.55	2012.7	2046.44	2072.01	1979.94	2060.07	2052.17	2075.01	2030.98	2060.07
	1977.92	1974.56	2006.43	1967.48	1977.46	1964.14	1961.44	1995.32	1982.28	1965.07	1957.37	1975.12	1975.85	1977.48	1968.42	1969.87	1984.25	1975.2	1965.06	1985.97	1988.74	2029.85	1969.88	2005.96	2016.06	2033.67	2062.55	2031.94	2005.51	1989.42	2028.2	2026.94	1995.31	2007.2	1981.04	2075.36	2065.43	2027.11	2043.34	2049.3	2013.12	2046.63	2072.64	1980.12	2060.8	2053.11	2075.57	2030.89	2060.4
	1978.26	1974.46	2006.32	1967.53	1977.55	1964.16	1961.55	1995.5	1982.07	1965	1957.36	1975.35	1976.07	1977.67	1968.51	1970.11	1984.59	1975.32	1965.25	1986.13	1988.89	2030.3	1969.88	2006.21	2016.57	2034.32	2062.62	2032.49	2006.08	1989.72	2028.39	2027.46	1995.62	2007.4	1981.15	2075.9	2066.16	2027.74	2043.58	2050.05	2013.54	2046.81	2073.28	1980.3	2061.53	2054.04	2076.13	2030.8	2060.73
	1978.61	1974.37	2006.22	1967.57	1977.64	1964.19	1961.65	1995.69	1981.86	1964.93	1957.34	1975.58	1976.31	1977.87	1968.6	1970.35	1984.94	1975.45	1965.43	1986.29	1989.04	2030.76	1969.87	2006.47	2017.1	2034.98	2062.69	2033.04	2006.65	1990.02	2028.57	2027.98	1995.94	2007.59	1981.26	2076.44	2066.9	2028.39	2043.81	2050.81	2013.96	2047	2073.92	1980.48	2062.26	2054.99	2076.7	2030.72	2061.07
	1978.95	1974.27	2006.11	1967.62	1977.73	1964.22	1961.76	1995.88	1981.66	1964.87	1957.33	1975.81	1976.54	1978.08	1968.69	1970.6	1985.29	1975.59	1965.62	1986.45	1989.2	2031.23	1969.87	2006.73	2017.62	2035.65	2062.77	2033.6	2007.23	1990.32	2028.75	2028.51	1996.26	2007.8	1981.38	2076.98	2067.65	2029.04	2044.05	2051.58	2014.39	2047.19	2074.57	1980.66	2063	2055.95	2077.28	2030.63	2061.4
	1979.3	1974.18	2006.01	1967.67	1977.83	1964.25	1961.87	1996.07	1981.45	1964.81	1957.32	1976.05	1976.78	1978.29	1968.79	1970.85	1985.65	1975.74	1965.82	1986.62	1989.36	2031.7	1969.87	2006.99	2018.15	2036.33	2062.85	2034.16	2007.82	1990.63	2028.94	2029.05	1996.59	2008	1981.49	2077.53	2068.41	2029.71	2044.3	2052.35	2014.82	2047.39	2075.23	1980.85	2063.75	2056.91	2077.86	2030.54	2061.74
	1979.66	1974.1	2005.9	1967.72	1977.93	1964.28	1961.98	1996.26	1981.25	1964.76	1957.31	1976.29	1977.02	1978.5	1968.88	1971.11	1986.02	1975.89	1966.01	1986.78	1989.52	2032.17	1969.87	2007.26	2018.69	2037.02	2062.94	2034.74	2008.41	1990.94	2029.12	2029.59	1996.92	2008.21	1981.61	2078.09	2069.17	2030.38	2044.54	2053.13	2015.26	2047.59	2075.89	1981.03	2064.49	2057.88	2078.46	2030.46	2062.09
	1980.01	1974.01	2005.8	1967.77	1978.02	1964.32	1962.1	1996.46	1981.05	1964.7	1957.3	1976.53	1977.27	1978.73	1968.98	1971.36	1986.39	1976.05	1966.22	1986.95	1989.68	2032.65	1969.87	2007.53	2019.23	2037.72	2063.03	2035.31	2009.01	1991.26	2029.31	2030.13	1997.25	2008.42	1981.73	2078.65	2069.94	2031.06	2044.79	2053.92	2015.7	2047.78	2076.55	1981.22	2065.25	2058.86	2079.05	2030.37	2062.43
	1980.37	1973.93	2005.69	1967.82	1978.12	1964.36	1962.21	1996.65	1980.86	1964.65	1957.3	1976.77	1977.51	1978.95	1969.08	1971.62	1986.77	1976.22	1966.42	1987.12	1989.85	2033.13	1969.87	2007.81	2019.77	2038.43	2063.13	2035.89	2009.62	1991.58	2029.5	2030.69	1997.58	2008.63	1981.85	2079.21	2070.72	2031.76	2045.05	2054.72	2016.14	2047.99	2077.22	1981.41	2066	2059.85	2079.66	2030.29	2062.78
	1980.73	1973.85	2005.59	1967.87	1978.23	1964.4	1962.33	1996.85	1980.66	1964.61	1957.3	1977.02	1977.77	1979.18	1969.18	1971.89	1987.16	1976.39	1966.63	1987.29	1990.01	2033.62	1969.87	2008.09	2020.32	2039.15	2063.23	2036.48	2010.24	1991.91	2029.69	2031.24	1997.92	2008.85	1981.97	2079.78	2071.5	2032.46	2045.3	2055.52	2016.59	2048.19	2077.9	1981.6	2066.77	2060.85	2080.27	2030.2	2063.13
	1981.09	1973.77	2005.48	1967.93	1978.33	1964.44	1962.45	1997.05	1980.47	1964.56	1957.3	1977.27	1978.02	1979.42	1969.28	1972.15	1987.55	1976.57	1966.85	1987.46	1990.18	2034.11	1969.88	2008.37	2020.87	2039.88	2063.34	2037.07	2010.87	1992.24	2029.88	2031.8	1998.27	2009.07	1982.09	2080.35	2072.3	2033.17	2045.56	2056.33	2017.04	2048.4	2078.58	1981.8	2067.53	2061.85	2080.88	2030.12	2063.48
	1981.46	1973.69	2005.38	1967.98	1978.43	1964.49	1962.57	1997.26	1980.28	1964.52	1957.3	1977.52	1978.28	1979.66	1969.38	1972.42	1987.95	1976.76	1967.06	1987.63	1990.35	2034.61	1969.88	2008.66	2021.42	2040.62	2063.46	2037.67	2011.5	1992.57	2030.07	2032.37	1998.62	2009.29	1982.22	2080.92	2073.1	2033.89	2045.83	2057.15	2017.5	2048.61	2079.26	1981.99	2068.3	2062.86	2081.51	2030.04	2063.84
	1981.83	1973.62	2005.28	1968.03	1978.54	1964.53	1962.69	1997.46	1980.09	1964.48	1957.31	1977.77	1978.54	1979.91	1969.49	1972.69	1988.35	1976.95	1967.29	1987.8	1990.53	2035.11	1969.88	2008.95	2021.98	2041.37	2063.58	2038.28	2012.14	1992.91	2030.26	2032.95	1998.97	2009.52	1982.35	2081.51	2073.9	2034.62	2046.1	2057.97	2017.96	2048.82	2079.95	1982.19	2069.08	2063.88	2082.14	2029.96	2064.2
	1982.2	1973.55	2005.18	1968.09	1978.65	1964.58	1962.82	1997.67	1979.91	1964.45	1957.31	1978.03	1978.8	1980.16	1969.59	1972.97	1988.76	1977.15	1967.51	1987.98	1990.7	2035.61	1969.88	2009.24	2022.55	2042.12	2063.7	2038.89	2012.78	1993.25	2030.45	2033.52	1999.32	2009.75	1982.48	2082.09	2074.72	2035.35	2046.37	2058.81	2018.43	2049.04	2080.65	1982.38	2069.86	2064.91	2082.78	2029.88	2064.56
	1982.57	1973.48	2005.07	1968.15	1978.76	1964.63	1962.94	1997.88	1979.73	1964.42	1957.32	1978.29	1979.07	1980.41	1969.7	1973.25	1989.18	1977.35	1967.74	1988.15	1990.88	2036.12	1969.89	2009.54	2023.12	2042.89	2063.83	2039.5	2013.43	1993.6	2030.64	2034.11	1999.68	2009.98	1982.61	2082.68	2075.54	2036.1	2046.64	2059.65	2018.9	2049.25	2081.35	1982.58	2070.64	2065.95	2083.42	2029.8	2064.92
	1982.94	1973.41	2004.97	1968.2	1978.87	1964.69	1963.07	1998.09	1979.54	1964.39	1957.34	1978.56	1979.34	1980.68	1969.81	1973.53	1989.6	1977.57	1967.98	1988.33	1991.06	2036.64	1969.89	2009.85	2023.69	2043.67	2063.97	2040.12	2014.09	1993.95	2030.83	2034.7	2000.05	2010.22	1982.74	2083.28	2076.37	2036.86	2046.92	2060.49	2019.37	2049.47	2082.06	1982.79	2071.43	2066.99	2084.07	2029.72	2065.29
	1983.32	1973.35	2004.87	1968.26	1978.98	1964.74	1963.2	1998.31	1979.37	1964.37	1957.35	1978.82	1979.62	1980.94	1969.92	1973.81	1990.03	1977.78	1968.22	1988.51	1991.24	2037.16	1969.89	2010.15	2024.27	2044.46	2064.11	2040.75	2014.76	1994.31	2031.03	2035.29	2000.41	2010.45	1982.88	2083.87	2077.21	2037.62	2047.2	2061.35	2019.85	2049.7	2082.77	1982.99	2072.22	2068.05	2084.73	2029.64	2065.65
	1983.7	1973.29	2004.77	1968.32	1979.09	1964.8	1963.33	1998.52	1979.19	1964.34	1957.37	1979.09	1979.9	1981.22	1970.03	1974.1	1990.46	1978.01	1968.46	1988.69	1991.42	2037.68	1969.9	2010.47	2024.85	2045.26	2064.26	2041.38	2015.44	1994.67	2031.22	2035.89	2000.78	2010.7	1983.02	2084.48	2078.05	2038.4	2047.49	2062.21	2020.34	2049.92	2083.48	1983.19	2073.02	2069.11	2085.39	2029.56	2066.02
	1984.08	1973.23	2004.67	1968.38	1979.21	1964.86	1963.47	1998.74	1979.02	1964.33	1957.39	1979.36	1980.18	1981.49	1970.15	1974.39	1990.91	1978.24	1968.7	1988.88	1991.61	2038.21	1969.9	2010.78	2025.43	2046.06	2064.41	2042.02	2016.12	1995.04	2031.42	2036.49	2001.16	2010.94	1983.16	2085.09	2078.9	2039.19	2047.77	2063.08	2020.82	2050.15	2084.21	1983.4	2073.82	2070.17	2086.06	2029.49	2066.4
	1984.47	1973.17	2004.58	1968.44	1979.33	1964.93	1963.6	1998.96	1978.84	1964.31	1957.41	1979.64	1980.46	1981.77	1970.26	1974.69	1991.35	1978.48	1968.95	1989.06	1991.8	2038.74	1969.91	2011.1	2026.02	2046.88	2064.56	2042.66	2016.81	1995.41	2031.61	2037.1	2001.54	2011.19	1983.3	2085.7	2079.76	2039.98	2048.06	2063.95	2021.31	2050.38	2084.93	1983.61	2074.63	2071.25	2086.74	2029.41	2066.77
	1984.85	1973.12	2004.48	1968.5	1979.44	1964.99	1963.74	1999.18	1978.67	1964.3	1957.43	1979.91	1980.75	1982.06	1970.38	1974.98	1991.81	1978.72	1969.21	1989.25	1991.99	2039.28	1969.91	2011.42	2026.62	2047.71	2064.73	2043.31	2017.5	1995.78	2031.81	2037.72	2001.92	2011.44	1983.44	2086.32	2080.63	2040.78	2048.36	2064.84	2021.81	2050.61	2085.66	1983.82	2075.44	2072.33	2087.42	2029.34	2067.15
	1985.24	1973.06	2004.38	1968.56	1979.57	1965.06	1963.88	1999.41	1978.51	1964.29	1957.46	1980.19	1981.04	1982.35	1970.5	1975.29	1992.27	1978.97	1969.47	1989.43	1992.18	2039.82	1969.92	2011.75	2027.22	2048.54	2064.89	2043.97	2018.2	1996.16	2032.01	2038.34	2002.31	2011.69	1983.59	2086.94	2081.5	2041.6	2048.66	2065.73	2022.31	2050.84	2086.4	1984.03	2076.25	2073.43	2088.11	2029.26	2067.53
	1985.63	1973.01	2004.28	1968.62	1979.69	1965.13	1964.02	1999.63	1978.34	1964.28	1957.49	1980.47	1981.33	1982.65	1970.62	1975.59	1992.73	1979.23	1969.73	1989.62	1992.38	2040.36	1969.93	2012.08	2027.82	2049.39	2065.07	2044.63	2018.91	1996.54	2032.21	2038.96	2002.7	2011.95	1983.74	2087.56	2082.38	2042.42	2048.96	2066.62	2022.82	2051.08	2087.14	1984.24	2077.07	2074.52	2088.81	2029.19	2067.91
	1986.03	1972.97	2004.18	1968.68	1979.81	1965.2	1964.16	1999.86	1978.18	1964.28	1957.52	1980.76	1981.63	1982.95	1970.74	1975.9	1993.21	1979.49	1970	1989.81	1992.57	2040.91	1969.93	2012.42	2028.43	2050.25	2065.25	2045.29	2019.63	1996.92	2032.41	2039.59	2003.09	2012.21	1983.89	2088.2	2083.27	2043.25	2049.26	2067.53	2023.33	2051.32	2087.89	1984.46	2077.89	2075.63	2089.51	2029.11	2068.3
	1986.42	1972.92	2004.09	1968.75	1979.94	1965.27	1964.3	2000.09	1978.02	1964.28	1957.55	1981.05	1981.93	1983.26	1970.86	1976.21	1993.68	1979.76	1970.27	1990	1992.77	2041.46	1969.94	2012.76	2029.04	2051.11	2065.43	2045.96	2020.35	1997.31	2032.61	2040.23	2003.49	2012.47	1984.04	2088.83	2084.17	2044.1	2049.57	2068.44	2023.84	2051.56	2088.65	1984.68	2078.72	2076.75	2090.22	2029.04	2068.68
	1986.82	1972.88	2003.99	1968.81	1980.07	1965.35	1964.45	2000.32	1977.86	1964.28	1957.58	1981.34	1982.23	1983.57	1970.99	1976.52	1994.17	1980.03	1970.54	1990.2	1992.97	2042.02	1969.95	2013.1	2029.65	2051.99	2065.62	2046.64	2021.08	1997.71	2032.81	2040.87	2003.89	2012.73	1984.19	2089.47	2085.07	2044.95	2049.88	2069.36	2024.36	2051.81	2089.4	1984.89	2079.55	2077.87	2090.93	2028.97	2069.07
	1987.22	1972.84	2003.9	1968.87	1980.2	1965.43	1964.6	2000.56	1977.7	1964.29	1957.62	1981.63	1982.54	1983.88	1971.12	1976.84	1994.66	1980.31	1970.82	1990.39	1993.18	2042.58	1969.96	2013.45	2030.27	2052.88	2065.82	2047.32	2021.82	1998.11	2033.01	2041.52	2004.3	2013	1984.35	2090.12	2085.98	2045.81	2050.2	2070.29	2024.88	2052.06	2090.17	1985.11	2080.39	2079	2091.66	2028.9	2069.46
	1987.62	1972.8	2003.8	1968.94	1980.33	1965.51	1964.74	2000.79	1977.55	1964.29	1957.66	1981.92	1982.85	1984.2	1971.25	1977.16	1995.16	1980.6	1971.1	1990.59	1993.38	2043.15	1969.97	2013.81	2030.9	2053.77	2066.02	2048.01	2022.57	1998.51	2033.21	2042.17	2004.71	2013.28	1984.51	2090.77	2086.9	2046.68	2050.52	2071.22	2025.41	2052.3	2090.94	1985.34	2081.23	2080.14	2092.38	2028.83	2069.86
	1988.03	1972.76	2003.71	1969.01	1980.46	1965.59	1964.9	2001.03	1977.4	1964.31	1957.7	1982.22	1983.16	1984.53	1971.38	1977.48	1995.66	1980.9	1971.39	1990.79	1993.59	2043.72	1969.98	2014.16	2031.52	2054.68	2066.23	2048.7	2023.32	1998.92	2033.42	2042.83	2005.12	2013.55	1984.67	2091.42	2087.82	2047.56	2050.84	2072.16	2025.94	2052.56	2091.71	1985.56	2082.07	2081.28	2093.12	2028.76	2070.25
	1988.43	1972.73	2003.61	1969.07	1980.6	1965.68	1965.05	2001.27	1977.25	1964.32	1957.74	1982.52	1983.48	1984.86	1971.51	1977.8	1996.17	1981.19	1971.68	1990.99	1993.8	2044.29	1969.99	2014.52	2032.15	2055.6	2066.44	2049.4	2024.08	1999.33	2033.62	2043.49	2005.54	2013.83	1984.83	2092.08	2088.76	2048.45	2051.16	2073.11	2026.47	2052.81	2092.49	1985.78	2082.92	2082.44	2093.86	2028.69	2070.65
	1988.84	1972.7	2003.52	1969.14	1980.73	1965.77	1965.2	2001.51	1977.1	1964.34	1957.78	1982.83	1983.8	1985.2	1971.64	1978.13	1996.69	1981.5	1971.97	1991.19	1994.01	2044.87	1970	2014.89	2032.79	2056.52	2066.66	2050.1	2024.84	1999.74	2033.82	2044.15	2005.96	2014.11	1984.99	2092.74	2089.7	2049.35	2051.49	2074.07	2027.01	2053.07	2093.27	1986.01	2083.77	2083.6	2094.61	2028.62	2071.05
	1989.25	1972.67	2003.43	1969.21	1980.87	1965.86	1965.36	2001.75	1976.96	1964.36	1957.83	1983.13	1984.12	1985.54	1971.78	1978.47	1997.21	1981.81	1972.27	1991.39	1994.23	2045.45	1970.01	2015.26	2033.43	2057.46	2066.88	2050.81	2025.61	2000.16	2034.03	2044.82	2006.38	2014.4	1985.16	2093.41	2090.64	2050.26	2051.82	2075.03	2027.56	2053.33	2094.06	1986.24	2084.63	2084.77	2095.36	2028.55	2071.46
	1989.67	1972.64	2003.34	1969.28	1981.01	1965.95	1965.52	2002	1976.82	1964.38	1957.88	1983.44	1984.45	1985.88	1971.91	1978.8	1997.74	1982.13	1972.57	1991.6	1994.45	2046.04	1970.02	2015.63	2034.07	2058.41	2067.11	2051.52	2026.39	2000.58	2034.24	2045.5	2006.81	2014.68	1985.33	2094.08	2091.6	2051.18	2052.16	2076	2028.11	2053.59	2094.86	1986.47	2085.49	2085.94	2096.12	2028.49	2071.86
	1990.08	1972.62	2003.24	1969.35	1981.16	1966.05	1965.68	2002.24	1976.68	1964.41	1957.93	1983.75	1984.78	1986.23	1972.05	1979.14	1998.27	1982.45	1972.87	1991.8	1994.67	2046.63	1970.03	2016.01	2034.72	2059.36	2067.35	2052.24	2027.18	2001.01	2034.44	2046.18	2007.24	2014.98	1985.5	2094.76	2092.56	2052.11	2052.49	2076.98	2028.66	2053.85	2095.65	1986.7	2086.36	2087.13	2096.89	2028.42	2072.27
	1990.5	1972.6	2003.15	1969.42	1981.3	1966.14	1965.84	2002.49	1976.54	1964.44	1957.98	1984.07	1985.11	1986.59	1972.19	1979.48	1998.81	1982.78	1973.18	1992.01	1994.89	2047.22	1970.05	2016.39	2035.38	2060.33	2067.59	2052.97	2027.97	2001.44	2034.65	2046.87	2007.68	2015.27	1985.67	2095.44	2093.53	2053.05	2052.83	2077.96	2029.22	2054.12	2096.46	1986.93	2087.23	2088.32	2097.66	2028.35	2072.68
	1990.92	1972.58	2003.06	1969.5	1981.45	1966.24	1966	2002.74	1976.4	1964.47	1958.04	1984.38	1985.45	1986.95	1972.33	1979.83	1999.36	1983.12	1973.5	1992.22	1995.11	2047.82	1970.06	2016.78	2036.03	2061.3	2067.84	2053.7	2028.77	2001.87	2034.86	2047.56	2008.12	2015.57	1985.84	2096.13	2094.5	2054	2053.18	2078.96	2029.78	2054.39	2097.27	1987.17	2088.1	2089.52	2098.44	2028.29	2073.09
	1991.34	1972.56	2002.97	1969.57	1981.6	1966.34	1966.16	2002.99	1976.27	1964.51	1958.09	1984.7	1985.78	1987.31	1972.48	1980.18	1999.92	1983.46	1973.81	1992.43	1995.34	2048.42	1970.07	2017.17	2036.69	2062.29	2068.09	2054.44	2029.57	2002.31	2035.07	2048.26	2008.56	2015.87	1986.02	2096.82	2095.49	2054.96	2053.53	2079.96	2030.35	2054.66	2098.08	1987.4	2088.98	2090.72	2099.23	2028.22	2073.5
	1991.77	1972.54	2002.88	1969.64	1981.75	1966.45	1966.33	2003.24	1976.14	1964.54	1958.15	1985.02	1986.13	1987.68	1972.62	1980.53	2000.47	1983.81	1974.13	1992.65	1995.57	2049.03	1970.09	2017.57	2037.36	2063.28	2068.35	2055.18	2030.39	2002.75	2035.28	2048.96	2009.01	2016.17	1986.2	2097.52	2096.48	2055.92	2053.88	2080.96	2030.92	2054.93	2098.9	1987.64	2089.86	2091.94	2100.02	2028.16	2073.91
	1992.19	1972.53	2002.79	1969.72	1981.9	1966.56	1966.5	2003.5	1976.01	1964.59	1958.21	1985.34	1986.47	1988.05	1972.77	1980.89	2001.04	1984.16	1974.46	1992.86	1995.8	2049.64	1970.1	2017.96	2038.03	2064.29	2068.61	2055.92	2031.2	2003.2	2035.49	2049.67	2009.46	2016.48	1986.38	2098.22	2097.47	2056.9	2054.23	2081.97	2031.5	2055.21	2099.73	1987.88	2090.75	2093.16	2100.82	2028.1	2074.33
	1992.62	1972.52	2002.71	1969.79	1982.06	1966.66	1966.67	2003.75	1975.89	1964.63	1958.27	1985.67	1986.82	1988.43	1972.92	1981.25	2001.61	1984.52	1974.79	1993.08	1996.03	2050.25	1970.12	2018.37	2038.7	2065.3	2068.88	2056.68	2032.03	2003.65	2035.7	2050.38	2009.92	2016.79	1986.56	2098.92	2098.48	2057.89	2054.59	2083	2032.08	2055.49	2100.56	1988.12	2091.64	2094.39	2101.63	2028.03	2074.75
	1993.05	1972.51	2002.62	1969.87	1982.22	1966.77	1966.84	2004.01	1975.76	1964.68	1958.33	1986	1987.17	1988.82	1973.07	1981.61	2002.19	1984.89	1975.12	1993.29	1996.27	2050.87	1970.13	2018.78	2039.38	2066.33	2069.16	2057.43	2032.86	2004.1	2035.91	2051.1	2010.38	2017.11	1986.75	2099.63	2099.49	2058.88	2054.95	2084.02	2032.66	2055.77	2101.39	1988.37	2092.53	2095.62	2102.44	2027.97	2075.17
	1993.48	1972.51	2002.53	1969.95	1982.37	1966.89	1967.01	2004.27	1975.64	1964.73	1958.4	1986.33	1987.53	1989.21	1973.22	1981.98	2002.78	1985.26	1975.46	1993.51	1996.51	2051.49	1970.15	2019.19	2040.06	2067.36	2069.44	2058.2	2033.7	2004.56	2036.12	2051.83	2010.84	2017.42	1986.93	2100.34	2100.5	2059.89	2055.31	2085.06	2033.25	2056.05	2102.23	1988.61	2093.43	2096.87	2103.26	2027.91	2075.59
	1993.92	1972.5	2002.44	1970.02	1982.54	1967	1967.18	2004.53	1975.52	1964.78	1958.47	1986.66	1987.89	1989.6	1973.37	1982.35	2003.37	1985.64	1975.8	1993.73	1996.75	2052.12	1970.16	2019.6	2040.74	2068.4	2069.72	2058.96	2034.55	2005.02	2036.34	2052.55	2011.31	2017.74	1987.12	2101.06	2101.53	2060.91	2055.68	2086.1	2033.84	2056.34	2103.07	1988.86	2094.33	2098.12	2104.08	2027.85	2076.01
	1994.36	1972.5	2002.36	1970.1	1982.7	1967.12	1967.36	2004.8	1975.4	1964.84	1958.54	1987	1988.25	1990	1973.53	1982.72	2003.97	1986.02	1976.14	1993.96	1996.99	2052.75	1970.18	2020.03	2041.43	2069.46	2070.02	2059.74	2035.4	2005.48	2036.55	2053.29	2011.78	2018.07	1987.31	2101.78	2102.56	2061.93	2056.05	2087.14	2034.44	2056.63	2103.92	1989.11	2095.24	2099.38	2104.91	2027.79	2076.44
	1994.8	1972.5	2002.27	1970.18	1982.87	1967.24	1967.54	2005.06	1975.29	1964.9	1958.61	1987.33	1988.61	1990.4	1973.69	1983.1	2004.57	1986.41	1976.49	1994.18	1997.24	2053.38	1970.2	2020.45	2042.13	2070.52	2070.32	2060.52	2036.26	2005.95	2036.76	2054.03	2012.25	2018.39	1987.51	2102.51	2103.6	2062.97	2056.43	2088.2	2035.05	2056.92	2104.78	1989.36	2096.15	2100.64	2105.75	2027.73	2076.87
	1995.24	1972.51	2002.19	1970.26	1983.03	1967.36	1967.72	2005.33	1975.18	1964.96	1958.68	1987.67	1988.98	1990.81	1973.85	1983.48	2005.18	1986.81	1976.85	1994.41	1997.48	2054.02	1970.22	2020.88	2042.82	2071.59	2070.62	2061.3	2037.12	2006.42	2036.98	2054.77	2012.73	2018.72	1987.7	2103.24	2104.65	2064.01	2056.8	2089.26	2035.65	2057.21	2105.64	1989.61	2097.06	2101.91	2106.6	2027.67	2077.3
	1995.68	1972.51	2002.1	1970.35	1983.2	1967.49	1967.9	2005.6	1975.07	1965.03	1958.75	1988.02	1989.35	1991.22	1974.01	1983.86	2005.79	1987.21	1977.2	1994.63	1997.73	2054.66	1970.24	2021.31	2043.52	2072.67	2070.93	2062.09	2038	2006.89	2037.19	2055.52	2013.22	2019.06	1987.9	2103.97	2105.7	2065.07	2057.19	2090.33	2036.26	2057.51	2106.5	1989.87	2097.98	2103.2	2107.45	2027.61	2077.73
	1996.13	1972.52	2002.02	1970.43	1983.38	1967.61	1968.08	2005.87	1974.96	1965.09	1958.83	1988.36	1989.73	1991.64	1974.17	1984.25	2006.42	1987.61	1977.56	1994.86	1997.99	2055.31	1970.26	2021.75	2044.23	2073.76	2071.25	2062.89	2038.87	2007.37	2037.41	2056.27	2013.7	2019.4	1988.1	2104.71	2106.76	2066.13	2057.57	2091.4	2036.88	2057.81	2107.37	1990.12	2098.9	2104.48	2108.3	2027.56	2078.16
	1996.58	1972.53	2001.94	1970.51	1983.55	1967.74	1968.27	2006.14	1974.85	1965.17	1958.9	1988.71	1990.11	1992.06	1974.33	1984.64	2007.05	1988.03	1977.93	1995.09	1998.24	2055.96	1970.28	2022.19	2044.94	2074.86	2071.57	2063.69	2039.76	2007.86	2037.63	2057.03	2014.2	2019.74	1988.3	2105.45	2107.82	2067.2	2057.96	2092.49	2037.5	2058.11	2108.24	1990.38	2099.82	2105.78	2109.17	2027.5	2078.59
	1997.03	1972.54	2001.85	1970.6	1983.73	1967.87	1968.45	2006.42	1974.75	1965.24	1958.98	1989.05	1990.49	1992.48	1974.5	1985.03	2007.68	1988.45	1978.3	1995.33	1998.5	2056.61	1970.3	2022.64	2045.65	2075.97	2071.9	2064.49	2040.65	2008.34	2037.84	2057.8	2014.69	2020.08	1988.5	2106.2	2108.9	2068.29	2058.35	2093.57	2038.13	2058.41	2109.12	1990.64	2100.75	2107.08	2110.04	2027.44	2079.03
	1997.48	1972.56	2001.77	1970.68	1983.91	1968	1968.64	2006.7	1974.65	1965.32	1959.06	1989.4	1990.87	1992.91	1974.67	1985.43	2008.32	1988.87	1978.67	1995.56	1998.76	2057.27	1970.32	2023.09	2046.37	2077.09	2072.23	2065.3	2041.55	2008.83	2038.06	2058.57	2015.19	2020.43	1988.71	2106.95	2109.97	2069.38	2058.74	2094.67	2038.76	2058.71	2110.01	1990.9	2101.68	2108.39	2110.91	2027.39	2079.47
	1997.93	1972.57	2001.69	1970.77	1984.09	1968.14	1968.83	2006.97	1974.55	1965.4	1959.15	1989.76	1991.26	1993.35	1974.83	1985.83	2008.97	1989.3	1979.05	1995.8	1999.02	2057.93	1970.34	2023.55	2047.09	2078.22	2072.57	2066.12	2042.45	2009.32	2038.28	2059.34	2015.69	2020.78	1988.92	2107.71	2111.06	2070.48	2059.14	2095.77	2039.39	2059.02	2110.89	1991.16	2102.62	2109.71	2111.79	2027.33	2079.91
	1998.39	1972.59	2001.61	1970.86	1984.27	1968.28	1969.02	2007.25	1974.45	1965.48	1959.23	1990.11	1991.66	1993.79	1975.01	1986.24	2009.62	1989.74	1979.43	1996.03	1999.29	2058.6	1970.36	2024.01	2047.82	2079.36	2072.92	2066.94	2043.37	2009.82	2038.5	2060.12	2016.2	2021.13	1989.13	2108.47	2112.15	2071.59	2059.54	2096.88	2040.03	2059.33	2111.79	1991.43	2103.56	2111.03	2112.68	2027.28	2080.35
	1998.85	1972.61	2001.53	1970.94	1984.46	1968.42	1969.21	2007.54	1974.36	1965.57	1959.32	1990.47	1992.05	1994.24	1975.18	1986.65	2010.28	1990.18	1979.81	1996.27	1999.55	2059.27	1970.38	2024.47	2048.55	2080.51	2073.27	2067.77	2044.28	2010.32	2038.72	2060.9	2016.71	2021.49	1989.34	2109.23	2113.25	2072.72	2059.94	2097.99	2040.67	2059.65	2112.68	1991.69	2104.5	2112.36	2113.58	2027.22	2080.79
	1999.31	1972.64	2001.45	1971.03	1984.64	1968.56	1969.41	2007.82	1974.27	1965.66	1959.4	1990.83	1992.45	1994.69	1975.35	1987.06	2010.95	1990.62	1980.2	1996.51	1999.83	2059.95	1970.41	2024.94	2049.28	2081.67	2073.63	2068.6	2045.21	2010.82	2038.94	2061.69	2017.23	2021.85	1989.55	2110	2114.36	2073.85	2060.35	2099.11	2041.32	2059.96	2113.59	1991.96	2105.45	2113.7	2114.48	2027.17	2081.23
	1999.77	1972.66	2001.37	1971.12	1984.84	1968.7	1969.6	2008.11	1974.18	1965.75	1959.49	1991.19	1992.85	1995.14	1975.53	1987.48	2011.62	1991.08	1980.59	1996.75	2000.1	2060.62	1970.43	2025.41	2050.02	2082.83	2073.99	2069.44	2046.14	2011.33	2039.16	2062.49	2017.75	2022.22	1989.77	2110.77	2115.47	2074.99	2060.76	2100.24	2041.97	2060.28	2114.49	1992.23	2106.4	2115.05	2115.39	2027.11	2081.67
	2000.24	1972.69	2001.29	1971.21	1985.03	1968.85	1969.8	2008.39	1974.09	1965.85	1959.58	1991.55	1993.26	1995.6	1975.71	1987.89	2012.3	1991.54	1980.99	1997	2000.37	2061.31	1970.45	2025.89	2050.76	2084.01	2074.36	2070.28	2047.07	2011.84	2039.38	2063.29	2018.27	2022.58	1989.99	2111.55	2116.59	2076.14	2061.18	2101.38	2042.63	2060.6	2115.41	1992.5	2107.35	2116.4	2116.3	2027.06	2082.12
	2000.71	1972.72	2001.22	1971.31	1985.22	1969	1970	2008.68	1974	1965.95	1959.67	1991.92	1993.67	1996.06	1975.89	1988.32	2012.98	1992	1981.39	1997.24	2000.65	2061.99	1970.48	2026.37	2051.51	2085.19	2074.74	2071.13	2048.02	2012.36	2039.6	2064.1	2018.8	2022.96	1990.21	2112.33	2117.71	2077.3	2061.59	2102.52	2043.29	2060.92	2116.32	1992.78	2108.31	2117.76	2117.22	2027.01	2082.57
	2001.18	1972.76	2001.14	1971.4	1985.42	1969.15	1970.2	2008.97	1973.92	1966.05	1959.76	1992.28	1994.08	1996.53	1976.07	1988.75	2013.67	1992.47	1981.79	1997.49	2000.93	2062.68	1970.5	2026.86	2052.26	2086.39	2075.12	2071.98	2048.97	2012.87	2039.82	2064.91	2019.34	2023.33	1990.43	2113.12	2118.85	2078.47	2062.02	2103.66	2043.95	2061.25	2117.24	1993.05	2109.27	2119.13	2118.15	2026.96	2083.01
	2001.65	1972.79	2001.06	1971.49	1985.62	1969.3	1970.4	2009.27	1973.84	1966.15	1959.86	1992.65	1994.49	1997.01	1976.25	1989.18	2014.37	1992.95	1982.2	1997.74	2001.21	2063.38	1970.53	2027.35	2053.01	2087.59	2075.5	2072.84	2049.92	2013.39	2040.05	2065.72	2019.87	2023.71	1990.66	2113.91	2119.98	2079.65	2062.44	2104.82	2044.62	2061.57	2118.17	1993.33	2110.24	2120.5	2119.08	2026.91	2083.46
	2002.12	1972.83	2000.99	1971.59	1985.83	1969.45	1970.6	2009.56	1973.76	1966.26	1959.95	1993.02	1994.91	1997.48	1976.44	1989.61	2015.07	1993.43	1982.61	1997.99	2001.5	2064.08	1970.56	2027.84	2053.77	2088.8	2075.9	2073.71	2050.88	2013.92	2040.27	2066.54	2020.41	2024.09	1990.89	2114.7	2121.13	2080.84	2062.87	2105.98	2045.3	2061.9	2119.1	1993.61	2111.2	2121.89	2120.02	2026.86	2083.91
	2002.6	1972.87	2000.91	1971.68	1986.03	1969.61	1970.81	2009.86	1973.68	1966.37	1960.05	1993.39	1995.33	1997.97	1976.63	1990.05	2015.78	1993.92	1983.03	1998.24	2001.79	2064.78	1970.58	2028.34	2054.53	2090.02	2076.3	2074.58	2051.85	2014.44	2040.49	2067.37	2020.96	2024.48	1991.12	2115.49	2122.28	2082.04	2063.3	2107.14	2045.98	2062.23	2120.04	1993.89	2112.18	2123.27	2120.96	2026.81	2084.37
	2003.08	1972.91	2000.84	1971.78	1986.24	1969.77	1971.02	2010.16	1973.61	1966.49	1960.15	1993.77	1995.76	1998.45	1976.81	1990.49	2016.5	1994.41	1983.45	1998.5	2002.08	2065.49	1970.61	2028.84	2055.3	2091.26	2076.7	2075.45	2052.83	2014.97	2040.72	2068.2	2021.51	2024.86	1991.35	2116.3	2123.44	2083.25	2063.73	2108.31	2046.66	2062.57	2120.98	1994.17	2113.15	2124.67	2121.91	2026.76	2084.82
	2003.56	1972.95	2000.77	1971.88	1986.45	1969.93	1971.22	2010.46	1973.54	1966.6	1960.25	1994.14	1996.19	1998.95	1977	1990.94	2017.22	1994.91	1983.88	1998.75	2002.37	2066.2	1970.64	2029.35	2056.07	2092.5	2077.11	2076.33	2053.81	2015.51	2040.94	2069.04	2022.06	2025.26	1991.58	2117.1	2124.6	2084.47	2064.17	2109.49	2047.35	2062.91	2121.92	1994.46	2114.13	2126.07	2122.87	2026.71	2085.27
	2004.04	1973	2000.69	1971.98	1986.66	1970.09	1971.43	2010.76	1973.47	1966.72	1960.35	1994.52	1996.62	1999.44	1977.2	1991.39	2017.95	1995.41	1984.3	1999.01	2002.67	2066.92	1970.67	2029.86	2056.84	2093.75	2077.53	2077.22	2054.79	2016.04	2041.17	2069.88	2022.62	2025.65	1991.82	2117.91	2125.77	2085.7	2064.61	2110.68	2048.04	2063.25	2122.87	1994.74	2115.11	2127.48	2123.84	2026.66	2085.73
	2004.53	1973.05	2000.62	1972.08	1986.88	1970.26	1971.65	2011.06	1973.4	1966.85	1960.45	1994.9	1997.06	1999.94	1977.39	1991.84	2018.68	1995.92	1984.74	1999.27	2002.97	2067.63	1970.69	2030.38	2057.62	2095	2077.96	2078.11	2055.79	2016.58	2041.39	2070.73	2023.18	2026.05	1992.06	2118.72	2126.95	2086.94	2065.06	2111.87	2048.74	2063.59	2123.82	1995.03	2116.09	2128.9	2124.81	2026.61	2086.18
	2005.02	1973.1	2000.55	1972.18	1987.1	1970.42	1971.86	2011.37	1973.33	1966.97	1960.55	1995.28	1997.5	2000.45	1977.59	1992.3	2019.42	1996.44	1985.17	1999.53	2003.27	2068.36	1970.72	2030.9	2058.4	2096.27	2078.39	2079	2056.79	2017.13	2041.62	2071.58	2023.75	2026.45	1992.3	2119.54	2128.13	2088.18	2065.5	2113.06	2049.44	2063.93	2124.78	1995.32	2117.08	2130.32	2125.78	2026.56	2086.64
	2005.51	1973.15	2000.48	1972.28	1987.32	1970.59	1972.07	2011.67	1973.27	1967.1	1960.66	1995.67	1997.94	2000.96	1977.79	1992.76	2020.17	1996.96	1985.61	1999.79	2003.57	2069.08	1970.75	2031.43	2059.18	2097.55	2078.82	2079.9	2057.79	2017.67	2041.84	2072.44	2024.32	2026.86	1992.54	2120.36	2129.32	2089.44	2065.95	2114.27	2050.14	2064.28	2125.75	1995.62	2118.07	2131.75	2126.77	2026.52	2087.1
	2006	1973.2	2000.41	1972.38	1987.54	1970.76	1972.29	2011.98	1973.21	1967.23	1960.76	1996.05	1998.39	2001.47	1977.99	1993.22	2020.92	1997.48	1986.06	2000.06	2003.88	2069.82	1970.78	2031.96	2059.97	2098.83	2079.26	2080.81	2058.8	2018.22	2042.07	2073.3	2024.89	2027.27	1992.79	2121.18	2130.51	2090.71	2066.41	2115.48	2050.85	2064.63	2126.71	1995.91	2119.07	2133.19	2127.76	2026.47	2087.56
	2006.49	1973.26	2000.34	1972.49	1987.76	1970.94	1972.51	2012.3	1973.15	1967.37	1960.87	1996.44	1998.84	2001.99	1978.19	1993.69	2021.68	1998.01	1986.51	2000.32	2004.19	2070.55	1970.82	2032.49	2060.77	2100.13	2079.71	2081.72	2059.82	2018.77	2042.3	2074.17	2025.47	2027.69	1993.03	2122.01	2131.71	2091.99	2066.87	2116.69	2051.57	2064.98	2127.69	1996.21	2120.07	2134.64	2128.75	2026.42	2088.02
	2006.99	1973.32	2000.27	1972.59	1987.99	1971.11	1972.73	2012.61	1973.1	1967.51	1960.98	1996.83	1999.29	2002.52	1978.39	1994.16	2022.45	1998.55	1986.96	2000.59	2004.5	2071.29	1970.85	2033.03	2061.56	2101.43	2080.17	2082.64	2060.85	2019.33	2042.52	2075.04	2026.06	2028.1	1993.28	2122.84	2132.92	2093.27	2067.33	2117.91	2052.29	2065.33	2128.66	1996.51	2121.07	2136.09	2129.75	2026.38	2088.48
	2007.49	1973.38	2000.21	1972.7	1988.22	1971.29	1972.95	2012.92	1973.04	1967.65	1961.09	1997.22	1999.75	2003.05	1978.6	1994.64	2023.22	1999.09	1987.41	2000.86	2004.81	2072.03	1970.88	2033.57	2062.37	2102.74	2080.63	2083.56	2061.88	2019.89	2042.75	2075.92	2026.65	2028.52	1993.53	2123.68	2134.13	2094.57	2067.79	2119.14	2053.01	2065.69	2129.64	1996.81	2122.07	2137.55	2130.76	2026.33	2088.94
	2007.99	1973.44	2000.14	1972.81	1988.46	1971.47	1973.17	2013.24	1972.99	1967.79	1961.2	1997.61	2000.21	2003.58	1978.8	1995.12	2024	1999.64	1987.87	2001.13	2005.13	2072.78	1970.91	2034.12	2063.17	2104.07	2081.09	2084.49	2062.91	2020.45	2042.98	2076.8	2027.24	2028.95	1993.79	2124.51	2135.35	2095.88	2068.26	2120.37	2053.74	2066.05	2130.63	1997.11	2123.08	2139.01	2131.77	2026.29	2089.4
	2008.49	1973.51	2000.07	1972.91	1988.7	1971.65	1973.4	2013.56	1972.94	1967.94	1961.31	1998	2000.67	2004.12	1979.01	1995.6	2024.78	2000.19	1988.34	2001.41	2005.45	2073.53	1970.95	2034.67	2063.98	2105.4	2081.57	2085.42	2063.96	2021.01	2043.21	2077.69	2027.83	2029.38	1994.04	2125.36	2136.58	2097.19	2068.73	2121.61	2054.47	2066.41	2131.62	1997.41	2124.09	2140.49	2132.8	2026.24	2089.86
	2008.99	1973.58	2000.01	1973.02	1988.93	1971.83	1973.62	2013.88	1972.89	1968.09	1961.42	1998.39	2001.14	2004.66	1979.22	1996.09	2025.57	2000.75	1988.81	2001.68	2005.77	2074.29	1970.98	2035.23	2064.79	2106.74	2082.05	2086.36	2065	2021.58	2043.44	2078.58	2028.44	2029.81	1994.3	2126.2	2137.81	2098.52	2069.21	2122.85	2055.21	2066.77	2132.61	1997.72	2125.1	2141.96	2133.82	2026.2	2090.33
	2009.5	1973.65	1999.94	1973.13	1989.18	1972.02	1973.85	2014.2	1972.85	1968.25	1961.54	1998.79	2001.61	2005.21	1979.44	1996.59	2026.37	2001.32	1989.28	2001.96	2006.1	2075.05	1971.01	2035.79	2065.61	2108.08	2082.53	2087.3	2066.06	2022.15	2043.67	2079.48	2029.04	2030.24	1994.56	2127.05	2139.04	2099.85	2069.68	2124.1	2055.95	2067.14	2133.61	1998.02	2126.12	2143.45	2134.86	2026.16	2090.79
	2010.01	1973.72	1999.88	1973.25	1989.42	1972.21	1974.08	2014.53	1972.8	1968.4	1961.65	1999.19	2002.09	2005.76	1979.65	1997.08	2027.17	2001.89	1989.76	2002.23	2006.42	2075.81	1971.05	2036.36	2066.43	2109.44	2083.02	2088.25	2067.12	2022.72	2043.9	2080.38	2029.65	2030.68	1994.83	2127.91	2140.29	2101.2	2070.16	2125.36	2056.7	2067.51	2134.62	1998.33	2127.14	2144.94	2135.89	2026.11	2091.26
	2010.52	1973.8	1999.82	1973.36	1989.67	1972.4	1974.31	2014.85	1972.76	1968.56	1961.77	1999.59	2002.57	2006.32	1979.87	1997.58	2027.98	2002.46	1990.24	2002.51	2006.75	2076.58	1971.09	2036.93	2067.26	2110.81	2083.52	2089.2	2068.19	2023.3	2044.13	2081.29	2030.27	2031.12	1995.09	2128.77	2141.53	2102.55	2070.65	2126.62	2057.45	2067.88	2135.62	1998.65	2128.16	2146.44	2136.94	2026.07	2091.72
	2011.03	1973.87	1999.76	1973.47	1989.92	1972.59	1974.54	2015.18	1972.72	1968.73	1961.89	1999.99	2003.05	2006.88	1980.09	1998.09	2028.79	2003.04	1990.72	2002.8	2007.09	2077.35	1971.12	2037.5	2068.09	2112.18	2084.02	2090.16	2069.26	2023.88	2044.36	2082.21	2030.88	2031.57	1995.36	2129.63	2142.79	2103.92	2071.14	2127.89	2058.2	2068.25	2136.64	1998.96	2129.18	2147.95	2137.99	2026.03	2092.19
	2011.55	1973.95	1999.69	1973.59	1990.17	1972.78	1974.77	2015.51	1972.69	1968.89	1962	2000.39	2003.53	2007.45	1980.31	1998.59	2029.61	2003.63	1991.21	2003.08	2007.42	2078.13	1971.16	2038.08	2068.92	2113.57	2084.53	2091.13	2070.34	2024.46	2044.59	2083.13	2031.51	2032.02	1995.63	2130.49	2144.05	2105.29	2071.63	2129.16	2058.96	2068.63	2137.65	1999.28	2130.21	2149.46	2139.05	2025.99	2092.66
	2012.07	1974.03	1999.63	1973.7	1990.43	1972.98	1975.01	2015.84	1972.65	1969.06	1962.12	2000.79	2004.02	2008.02	1980.53	1999.11	2030.44	2004.22	1991.7	2003.36	2007.76	2078.91	1971.2	2038.67	2069.75	2114.96	2085.05	2092.09	2071.42	2025.05	2044.82	2084.05	2032.13	2032.47	1995.9	2131.36	2145.32	2106.68	2072.12	2130.44	2059.73	2069.01	2138.67	1999.59	2131.24	2150.98	2140.11	2025.95	2093.13
	2012.59	1974.12	1999.57	1973.82	1990.69	1973.18	1975.24	2016.18	1972.62	1969.23	1962.24	2001.2	2004.52	2008.59	1980.75	1999.62	2031.28	2004.82	1992.2	2003.65	2008.11	2079.69	1971.23	2039.25	2070.6	2116.36	2085.57	2093.07	2072.51	2025.63	2045.05	2084.98	2032.77	2032.93	1996.18	2132.23	2146.59	2108.07	2072.62	2131.73	2060.49	2069.39	2139.7	1999.91	2132.28	2152.51	2141.18	2025.91	2093.59
	2013.11	1974.2	1999.52	1973.94	1990.95	1973.38	1975.48	2016.51	1972.59	1969.41	1962.36	2001.61	2005.01	2009.17	1980.98	2000.14	2032.12	2005.42	1992.7	2003.94	2008.45	2080.48	1971.27	2039.85	2071.44	2117.77	2086.1	2094.05	2073.61	2026.22	2045.28	2085.92	2033.4	2033.39	1996.45	2133.11	2147.87	2109.48	2073.12	2133.02	2061.27	2069.77	2140.73	2000.23	2133.31	2154.04	2142.26	2025.87	2094.06
	2013.64	1974.29	1999.46	1974.06	1991.22	1973.58	1975.72	2016.85	1972.56	1969.59	1962.49	2002.01	2005.51	2009.75	1981.21	2000.67	2032.96	2006.03	1993.2	2004.23	2008.8	2081.27	1971.31	2040.44	2072.29	2119.19	2086.64	2095.03	2074.71	2026.82	2045.51	2086.86	2034.04	2033.86	1996.73	2133.99	2149.15	2110.89	2073.63	2134.31	2062.05	2070.15	2141.76	2000.56	2134.35	2155.58	2143.34	2025.83	2094.53
	2014.16	1974.38	1999.4	1974.18	1991.48	1973.78	1975.96	2017.19	1972.54	1969.77	1962.61	2002.42	2006.01	2010.34	1981.44	2001.2	2033.81	2006.64	1993.71	2004.52	2009.15	2082.07	1971.35	2041.05	2073.14	2120.61	2087.18	2096.02	2075.82	2027.41	2045.74	2087.8	2034.69	2034.33	1997.01	2134.87	2150.44	2112.31	2074.14	2135.62	2062.83	2070.54	2142.8	2000.88	2135.4	2157.13	2144.43	2025.79	2095
	2014.69	1974.47	1999.34	1974.3	1991.75	1973.99	1976.2	2017.53	1972.51	1969.95	1962.73	2002.83	2006.52	2010.94	1981.67	2001.73	2034.67	2007.26	1994.22	2004.81	2009.5	2082.87	1971.39	2041.65	2074	2122.05	2087.73	2097.02	2076.93	2028.01	2045.98	2088.75	2035.34	2034.8	1997.3	2135.75	2151.73	2113.75	2074.65	2136.92	2063.61	2070.93	2143.84	2001.21	2136.44	2158.68	2145.53	2025.75	2095.47
	2015.22	1974.56	1999.29	1974.43	1992.03	1974.19	1976.45	2017.87	1972.49	1970.14	1962.86	2003.24	2007.03	2011.53	1981.91	2002.27	2035.54	2007.88	1994.74	2005.11	2009.86	2083.67	1971.43	2042.26	2074.86	2123.5	2088.28	2098.02	2078.05	2028.61	2046.21	2089.71	2036	2035.28	1997.58	2136.64	2153.03	2115.19	2075.17	2138.24	2064.41	2071.33	2144.89	2001.54	2137.49	2160.24	2146.63	2025.71	2095.94
	2015.75	1974.66	1999.23	1974.55	1992.31	1974.4	1976.69	2018.22	1972.47	1970.33	1962.98	2003.66	2007.55	2012.14	1982.14	2002.81	2036.41	2008.51	1995.26	2005.41	2010.22	2084.48	1971.47	2042.88	2075.72	2124.95	2088.84	2099.02	2079.18	2029.22	2046.44	2090.67	2036.65	2035.76	1997.87	2137.54	2154.34	2116.64	2075.68	2139.55	2065.2	2071.72	2145.94	2001.87	2138.54	2161.81	2147.74	2025.67	2096.41
	2016.29	1974.76	1999.18	1974.67	1992.58	1974.62	1976.94	2018.56	1972.46	1970.53	1963.11	2004.07	2008.06	2012.74	1982.38	2003.35	2037.29	2009.14	1995.79	2005.7	2010.58	2085.29	1971.52	2043.5	2076.59	2126.41	2089.41	2100.03	2080.31	2029.82	2046.67	2091.64	2037.32	2036.24	1998.16	2138.43	2155.65	2118.11	2076.21	2140.88	2066	2072.12	2147	2002.21	2139.6	2163.38	2148.85	2025.63	2096.88
	2016.83	1974.86	1999.13	1974.8	1992.87	1974.83	1977.19	2018.91	1972.44	1970.72	1963.24	2004.49	2008.59	2013.35	1982.62	2003.9	2038.17	2009.78	1996.32	2006.01	2010.94	2086.11	1971.56	2044.12	2077.46	2127.88	2089.98	2101.05	2081.45	2030.43	2046.91	2092.61	2037.99	2036.73	1998.46	2139.33	2156.97	2119.58	2076.73	2142.21	2066.81	2072.52	2148.06	2002.54	2140.65	2164.96	2149.97	2025.59	2097.35
	2017.37	1974.96	1999.07	1974.93	1993.15	1975.04	1977.44	2019.26	1972.43	1970.92	1963.36	2004.9	2009.11	2013.97	1982.86	2004.46	2039.06	2010.43	1996.85	2006.31	2011.31	2086.93	1971.6	2044.75	2078.33	2129.36	2090.56	2102.07	2082.59	2031.04	2047.14	2093.58	2038.66	2037.22	1998.75	2140.24	2158.29	2121.06	2077.26	2143.54	2067.62	2072.92	2149.12	2002.88	2141.71	2166.55	2151.1	2025.56	2097.82
	2017.91	1975.06	1999.02	1975.06	1993.44	1975.26	1977.69	2019.61	1972.42	1971.13	1963.49	2005.32	2009.64	2014.59	1983.1	2005.02	2039.96	2011.08	1997.39	2006.61	2011.68	2087.75	1971.65	2045.39	2079.21	2130.85	2091.15	2103.1	2083.74	2031.66	2047.37	2094.57	2039.34	2037.71	1999.05	2141.14	2159.62	2122.55	2077.79	2144.88	2068.43	2073.33	2150.19	2003.22	2142.77	2168.14	2152.23	2025.52	2098.3
	2018.45	1975.17	1998.97	1975.19	1993.73	1975.48	1977.94	2019.97	1972.41	1971.33	1963.62	2005.74	2010.17	2015.21	1983.35	2005.58	2040.86	2011.73	1997.93	2006.92	2012.05	2088.58	1971.69	2046.03	2080.1	2132.34	2091.74	2104.13	2084.89	2032.28	2047.61	2095.55	2040.02	2038.21	1999.35	2142.05	2160.95	2124.06	2078.33	2146.22	2069.25	2073.73	2151.26	2003.56	2143.84	2169.74	2153.37	2025.48	2098.77
	2019	1975.28	1998.92	1975.32	1994.03	1975.7	1978.19	2020.33	1972.41	1971.54	1963.75	2006.16	2010.71	2015.84	1983.6	2006.14	2041.77	2012.39	1998.47	2007.23	2012.43	2089.41	1971.74	2046.67	2080.98	2133.85	2092.34	2105.16	2086.05	2032.9	2047.84	2096.55	2040.71	2038.71	1999.65	2142.96	2162.29	2125.57	2078.87	2147.57	2070.07	2074.14	2152.34	2003.9	2144.9	2171.35	2154.51	2025.45	2099.24
	2019.55	1975.39	1998.87	1975.45	1994.33	1975.93	1978.45	2020.68	1972.4	1971.76	1963.88	2006.58	2011.25	2016.48	1983.85	2006.71	2042.68	2013.05	1999.02	2007.54	2012.81	2090.25	1971.78	2047.32	2081.87	2135.36	2092.94	2106.21	2087.22	2033.52	2048.08	2097.54	2041.4	2039.22	1999.96	2143.88	2163.63	2127.09	2079.41	2148.93	2070.9	2074.55	2153.42	2004.25	2145.97	2172.96	2155.66	2025.41	2099.71
	2020.1	1975.5	1998.83	1975.59	1994.63	1976.15	1978.71	2021.04	1972.4	1971.97	1964.01	2007	2011.79	2017.11	1984.1	2007.29	2043.6	2013.73	1999.57	2007.85	2013.19	2091.09	1971.83	2047.97	2082.77	2136.88	2093.56	2107.25	2088.39	2034.14	2048.31	2098.55	2042.09	2039.73	2000.26	2144.8	2164.98	2128.62	2079.96	2150.29	2071.73	2074.97	2154.5	2004.6	2147.04	2174.58	2156.82	2025.38	2100.18
	2020.65	1975.62	1998.78	1975.72	1994.93	1976.38	1978.97	2021.4	1972.4	1972.19	1964.15	2007.43	2012.34	2017.76	1984.35	2007.87	2044.53	2014.4	2000.13	2008.16	2013.57	2091.94	1971.87	2048.63	2083.66	2138.41	2094.17	2108.3	2089.57	2034.77	2048.54	2099.56	2042.79	2040.24	2000.57	2145.72	2166.34	2130.16	2080.51	2151.65	2072.57	2075.39	2155.59	2004.95	2148.12	2176.2	2157.98	2025.34	2100.65
	2021.2	1975.74	1998.73	1975.86	1995.24	1976.61	1979.23	2021.77	1972.41	1972.42	1964.28	2007.85	2012.89	2018.4	1984.61	2008.45	2045.46	2015.08	2000.69	2008.47	2013.96	2092.79	1971.92	2049.29	2084.57	2139.94	2094.8	2109.36	2090.75	2035.4	2048.78	2100.57	2043.5	2040.76	2000.89	2146.65	2167.7	2131.71	2081.06	2153.02	2073.41	2075.81	2156.68	2005.3	2149.2	2177.84	2159.15	2025.31	2101.12
	2021.76	1975.86	1998.69	1976	1995.55	1976.84	1979.49	2022.13	1972.41	1972.64	1964.41	2008.28	2013.45	2019.06	1984.87	2009.04	2046.4	2015.77	2001.26	2008.79	2014.35	2093.64	1971.97	2049.95	2085.47	2141.49	2095.43	2110.42	2091.94	2036.03	2049.01	2101.59	2044.21	2041.28	2001.2	2147.58	2169.06	2133.27	2081.62	2154.4	2074.25	2076.23	2157.78	2005.65	2150.27	2179.47	2160.33	2025.27	2101.59
	2022.32	1975.98	1998.64	1976.13	1995.87	1977.07	1979.75	2022.5	1972.42	1972.87	1964.55	2008.7	2014	2019.71	1985.12	2009.63	2047.34	2016.46	2001.83	2009.11	2014.74	2094.5	1972.02	2050.62	2086.38	2143.04	2096.06	2111.49	2093.14	2036.67	2049.25	2102.61	2044.92	2041.81	2001.51	2148.51	2170.43	2134.84	2082.18	2155.78	2075.1	2076.65	2158.88	2006.01	2151.36	2181.12	2161.51	2025.24	2102.06
	2022.88	1976.1	1998.6	1976.27	1996.18	1977.31	1980.02	2022.87	1972.43	1973.1	1964.68	2009.13	2014.57	2020.37	1985.39	2010.22	2048.29	2017.15	2002.4	2009.43	2015.14	2095.36	1972.07	2051.3	2087.29	2144.6	2096.71	2112.57	2094.34	2037.31	2049.48	2103.64	2045.64	2042.34	2001.83	2149.45	2171.81	2136.42	2082.74	2157.17	2075.95	2077.08	2159.98	2006.37	2152.44	2182.77	2162.7	2025.21	2102.53
	2023.44	1976.23	1998.56	1976.41	1996.5	1977.54	1980.28	2023.24	1972.44	1973.34	1964.82	2009.56	2015.13	2021.04	1985.65	2010.82	2049.25	2017.85	2002.98	2009.75	2015.54	2096.23	1972.12	2051.98	2088.21	2146.17	2097.35	2113.64	2095.55	2037.95	2049.72	2104.68	2046.36	2042.87	2002.15	2150.38	2173.19	2138.01	2083.31	2158.56	2076.81	2077.51	2161.09	2006.73	2153.53	2184.43	2163.89	2025.18	2103
	2024.01	1976.35	1998.52	1976.56	1996.83	1977.78	1980.55	2023.61	1972.45	1973.58	1964.96	2009.99	2015.7	2021.7	1985.91	2011.42	2050.21	2018.56	2003.56	2010.08	2015.94	2097.1	1972.17	2052.66	2089.13	2147.75	2098.01	2114.73	2096.76	2038.59	2049.96	2105.72	2047.09	2043.4	2002.48	2151.32	2174.57	2139.6	2083.88	2159.95	2077.67	2077.94	2162.2	2007.09	2154.62	2186.09	2165.1	2025.14	2103.47
	2024.58	1976.48	1998.48	1976.7	1997.15	1978.02	1980.82	2023.99	1972.47	1973.82	1965.09	2010.42	2016.27	2022.38	1986.18	2012.03	2051.18	2019.27	2004.15	2010.4	2016.34	2097.98	1972.22	2053.35	2090.06	2149.33	2098.67	2115.82	2097.98	2039.23	2050.19	2106.76	2047.82	2043.94	2002.8	2152.27	2175.96	2141.21	2084.45	2161.35	2078.53	2078.37	2163.32	2007.45	2155.71	2187.76	2166.3	2025.11	2103.94
	2025.15	1976.62	1998.44	1976.84	1997.48	1978.27	1981.09	2024.37	1972.49	1974.06	1965.23	2010.85	2016.85	2023.05	1986.45	2012.64	2052.15	2019.99	2004.74	2010.73	2016.75	2098.86	1972.27	2054.04	2090.99	2150.92	2099.34	2116.91	2099.2	2039.88	2050.43	2107.81	2048.56	2044.49	2003.13	2153.22	2177.36	2142.82	2085.03	2162.76	2079.4	2078.81	2164.44	2007.82	2156.8	2189.43	2167.52	2025.08	2104.41
	2025.72	1976.75	1998.4	1976.99	1997.82	1978.51	1981.36	2024.74	1972.51	1974.31	1965.37	2011.29	2017.43	2023.74	1986.72	2013.26	2053.13	2020.71	2005.33	2011.06	2017.16	2099.75	1972.33	2054.73	2091.92	2152.52	2100.01	2118.01	2100.43	2040.53	2050.66	2108.87	2049.3	2045.03	2003.46	2154.17	2178.76	2144.45	2085.61	2164.17	2080.28	2079.25	2165.56	2008.19	2157.9	2191.12	2168.74	2025.05	2104.88
	2026.29	1976.89	1998.37	1977.14	1998.15	1978.76	1981.63	2025.12	1972.53	1974.56	1965.51	2011.72	2018.02	2024.42	1986.99	2013.88	2054.12	2021.43	2005.93	2011.39	2017.57	2100.64	1972.38	2055.44	2092.85	2154.13	2100.69	2119.11	2101.67	2041.18	2050.9	2109.93	2050.04	2045.59	2003.79	2155.12	2180.16	2146.08	2086.19	2165.58	2081.15	2079.69	2166.69	2008.56	2159	2192.81	2169.96	2025.02	2105.34
	2026.87	1977.03	1998.33	1977.29	1998.49	1979.01	1981.91	2025.51	1972.56	1974.82	1965.65	2012.16	2018.6	2025.11	1987.27	2014.5	2055.11	2022.16	2006.53	2011.72	2017.98	2101.53	1972.43	2056.14	2093.79	2155.74	2101.37	2120.22	2102.91	2041.84	2051.13	2111	2050.79	2046.14	2004.12	2156.08	2181.57	2147.73	2086.78	2167	2082.03	2080.13	2167.82	2008.93	2160.1	2194.5	2171.19	2024.99	2105.81
	2027.44	1977.17	1998.3	1977.43	1998.84	1979.26	1982.18	2025.89	1972.58	1975.08	1965.79	2012.59	2019.19	2025.81	1987.55	2015.13	2056.11	2022.9	2007.14	2012.06	2018.4	2102.43	1972.49	2056.85	2094.74	2157.37	2102.06	2121.34	2104.16	2042.49	2051.37	2112.07	2051.55	2046.7	2004.46	2157.04	2182.99	2149.38	2087.37	2168.43	2082.92	2080.58	2168.95	2009.31	2161.2	2196.2	2172.43	2024.96	2106.28
	2028.02	1977.31	1998.27	1977.59	1999.18	1979.51	1982.46	2026.27	1972.61	1975.34	1965.93	2013.03	2019.79	2026.51	1987.82	2015.76	2057.11	2023.64	2007.75	2012.39	2018.82	2103.33	1972.54	2057.56	2095.68	2159	2102.76	2122.46	2105.41	2043.15	2051.61	2113.15	2052.31	2047.26	2004.8	2158	2184.41	2151.04	2087.97	2169.85	2083.81	2081.03	2170.09	2009.68	2162.31	2197.91	2173.68	2024.93	2106.74
	2028.6	1977.45	1998.23	1977.74	1999.53	1979.77	1982.74	2026.66	1972.64	1975.6	1966.07	2013.47	2020.39	2027.21	1988.1	2016.39	2058.12	2024.38	2008.37	2012.73	2019.24	2104.24	1972.6	2058.28	2096.63	2160.63	2103.46	2123.58	2106.67	2043.82	2051.84	2114.23	2053.07	2047.82	2005.14	2158.96	2185.83	2152.72	2088.57	2171.29	2084.7	2081.48	2171.23	2010.06	2163.42	2199.62	2174.93	2024.9	2107.2
	2029.19	1977.6	1998.2	1977.89	1999.88	1980.02	1983.02	2027.05	1972.68	1975.87	1966.21	2013.91	2020.99	2027.92	1988.39	2017.03	2059.14	2025.14	2008.98	2013.07	2019.67	2105.15	1972.66	2059.01	2097.59	2162.28	2104.17	2124.71	2107.93	2044.48	2052.08	2115.32	2053.84	2048.39	2005.48	2159.93	2187.26	2154.4	2089.17	2172.73	2085.6	2081.93	2172.38	2010.44	2164.53	2201.34	2176.19	2024.88	2107.67
	2029.77	1977.75	1998.17	1978.04	2000.24	1980.28	1983.3	2027.44	1972.71	1976.14	1966.36	2014.35	2021.6	2028.63	1988.67	2017.68	2060.16	2025.89	2009.61	2013.42	2020.1	2106.07	1972.71	2059.73	2098.54	2163.93	2104.89	2125.85	2109.2	2045.15	2052.32	2116.41	2054.61	2048.96	2005.82	2160.9	2188.7	2156.09	2089.78	2174.17	2086.5	2082.39	2173.52	2010.82	2165.64	2203.07	2177.45	2024.85	2108.13
	2030.36	1977.9	1998.15	1978.2	2000.6	1980.54	1983.59	2027.84	1972.75	1976.42	1966.5	2014.79	2022.21	2029.34	1988.96	2018.32	2061.19	2026.65	2010.23	2013.76	2020.53	2107	1972.77	2060.46	2099.51	2165.59	2105.61	2126.99	2110.48	2045.82	2052.55	2117.51	2055.39	2049.54	2006.17	2161.87	2190.14	2157.78	2090.38	2175.62	2087.41	2082.84	2174.68	2011.21	2166.76	2204.8	2178.72	2024.82	2108.59
	2030.95	1978.05	1998.12	1978.36	2000.96	1980.8	1983.87	2028.23	1972.79	1976.7	1966.64	2015.23	2022.82	2030.06	1989.25	2018.97	2062.22	2027.42	2010.87	2014.11	2020.96	2107.92	1972.83	2061.2	2100.47	2167.25	2106.33	2128.14	2111.76	2046.49	2052.79	2118.61	2056.17	2050.12	2006.52	2162.85	2191.58	2159.49	2091	2177.07	2088.31	2083.31	2175.83	2011.59	2167.87	2206.53	2180	2024.8	2109.05
	2031.54	1978.21	1998.09	1978.51	2001.33	1981.07	1984.16	2028.63	1972.83	1976.98	1966.79	2015.68	2023.44	2030.79	1989.54	2019.63	2063.26	2028.19	2011.5	2014.45	2021.4	2108.85	1972.89	2061.94	2101.44	2168.92	2107.07	2129.29	2113.05	2047.16	2053.03	2119.72	2056.96	2050.7	2006.87	2163.83	2193.03	2161.21	2091.61	2178.53	2089.23	2083.77	2176.99	2011.98	2168.99	2208.28	2181.28	2024.77	2109.51
	2032.14	1978.37	1998.07	1978.67	2001.7	1981.33	1984.45	2029.02	1972.88	1977.26	1966.93	2016.12	2024.06	2031.52	1989.83	2020.29	2064.3	2028.96	2012.14	2014.8	2021.84	2109.79	1972.95	2062.68	2102.41	2170.6	2107.8	2130.45	2114.34	2047.84	2053.26	2120.84	2057.75	2051.29	2007.22	2164.81	2194.48	2162.93	2092.23	2179.99	2090.14	2084.23	2178.15	2012.37	2170.11	2210.03	2182.57	2024.75	2109.97
	2032.73	1978.53	1998.05	1978.83	2002.07	1981.6	1984.74	2029.42	1972.93	1977.55	1967.08	2016.57	2024.69	2032.25	1990.12	2020.95	2065.35	2029.74	2012.78	2015.16	2022.28	2110.73	1973.01	2063.43	2103.39	2172.29	2108.55	2131.61	2115.64	2048.52	2053.5	2121.96	2058.54	2051.88	2007.58	2165.8	2195.94	2164.67	2092.86	2181.45	2091.06	2084.7	2179.32	2012.76	2171.24	2211.78	2183.87	2024.72	2110.42
	2033.33	1978.69	1998.03	1978.99	2002.45	1981.87	1985.03	2029.83	1972.98	1977.85	1967.22	2017.01	2025.31	2032.98	1990.42	2021.62	2066.4	2030.53	2013.43	2015.51	2022.72	2111.68	1973.07	2064.18	2104.37	2173.98	2109.3	2132.78	2116.94	2049.2	2053.74	2123.09	2059.34	2052.47	2007.93	2166.78	2197.4	2166.41	2093.48	2182.92	2091.99	2085.17	2180.49	2013.16	2172.36	2213.54	2185.17	2024.7	2110.88
	2033.93	1978.85	1998.01	1979.16	2002.83	1982.14	1985.32	2030.23	1973.03	1978.14	1967.37	2017.46	2025.95	2033.72	1990.71	2022.29	2067.46	2031.32	2014.08	2015.86	2023.17	2112.63	1973.14	2064.94	2105.35	2175.69	2110.05	2133.95	2118.25	2049.88	2053.97	2124.22	2060.14	2053.07	2008.29	2167.77	2198.86	2168.17	2094.11	2184.4	2092.91	2085.64	2181.66	2013.55	2173.49	2215.31	2186.48	2024.68	2111.33
	2034.53	1979.02	1997.99	1979.32	2003.21	1982.42	1985.61	2030.63	1973.08	1978.44	1967.52	2017.91	2026.58	2034.47	1991.01	2022.96	2068.53	2032.11	2014.74	2016.22	2023.62	2113.59	1973.2	2065.7	2106.34	2177.39	2110.81	2135.13	2119.57	2050.57	2054.21	2125.36	2060.95	2053.67	2008.65	2168.76	2200.33	2169.93	2094.75	2185.87	2093.84	2086.12	2182.83	2013.95	2174.62	2217.08	2187.8	2024.65	2111.78
	2035.14	1979.18	1997.97	1979.49	2003.6	1982.69	1985.91	2031.04	1973.14	1978.74	1967.67	2018.36	2027.22	2035.22	1991.32	2023.64	2069.6	2032.91	2015.4	2016.58	2024.07	2114.55	1973.26	2066.47	2107.33	2179.11	2111.58	2136.31	2120.89	2051.25	2054.45	2126.5	2061.77	2054.27	2009.01	2169.76	2201.81	2171.7	2095.38	2187.36	2094.78	2086.6	2184.01	2014.35	2175.75	2218.86	2189.12	2024.63	2112.23
	2035.74	1979.35	1997.95	1979.65	2003.99	1982.97	1986.2	2031.45	1973.19	1979.05	1967.81	2018.81	2027.87	2035.97	1991.62	2024.32	2070.68	2033.71	2016.07	2016.94	2024.52	2115.52	1973.33	2067.24	2108.32	2180.83	2112.35	2137.5	2122.22	2051.94	2054.69	2127.65	2062.58	2054.88	2009.38	2170.76	2203.29	2173.48	2096.03	2188.84	2095.72	2087.08	2185.19	2014.75	2176.89	2220.65	2190.45	2024.61	2112.68
	2036.35	1979.53	1997.94	1979.82	2004.38	1983.25	1986.5	2031.86	1973.25	1979.36	1967.96	2019.26	2028.51	2036.73	1991.92	2025.01	2071.76	2034.52	2016.73	2017.31	2024.98	2116.49	1973.39	2068.01	2109.32	2182.55	2113.13	2138.7	2123.55	2052.64	2054.92	2128.8	2063.4	2055.49	2009.75	2171.75	2204.77	2175.26	2096.67	2190.33	2096.66	2087.56	2186.38	2015.16	2178.02	2222.44	2191.78	2024.59	2113.13
	2036.96	1979.7	1997.92	1979.99	2004.78	1983.53	1986.8	2032.27	1973.32	1979.67	1968.11	2019.71	2029.17	2037.49	1992.23	2025.69	2072.85	2035.34	2017.41	2017.67	2025.44	2117.47	1973.46	2068.79	2110.32	2184.29	2113.92	2139.9	2124.89	2053.33	2055.16	2129.96	2064.23	2056.1	2010.12	2172.76	2206.26	2177.06	2097.32	2191.83	2097.6	2088.04	2187.57	2015.56	2179.16	2224.24	2193.12	2024.57	2113.58
	2037.57	1979.88	1997.91	1980.16	2005.18	1983.82	1987.1	2032.69	1973.38	1979.99	1968.26	2020.16	2029.82	2038.25	1992.54	2026.39	2073.94	2036.16	2018.08	2018.04	2025.9	2118.45	1973.53	2069.57	2111.33	2186.03	2114.71	2141.1	2126.23	2054.03	2055.4	2131.12	2065.06	2056.72	2010.49	2173.76	2207.75	2178.87	2097.97	2193.33	2098.55	2088.53	2188.76	2015.97	2180.3	2226.04	2194.47	2024.55	2114.02
	2038.19	1980.05	1997.9	1980.33	2005.58	1984.1	1987.41	2033.1	1973.45	1980.31	1968.41	2020.61	2030.48	2039.02	1992.85	2027.09	2075.04	2036.98	2018.77	2018.41	2026.37	2119.44	1973.59	2070.36	2112.34	2187.78	2115.5	2142.31	2127.58	2054.73	2055.63	2132.29	2065.9	2057.34	2010.86	2174.77	2209.25	2180.68	2098.63	2194.83	2099.5	2089.02	2189.95	2016.38	2181.44	2227.85	2195.83	2024.53	2114.46
	2038.8	1980.23	1997.89	1980.5	2005.99	1984.39	1987.71	2033.52	1973.52	1980.63	1968.56	2021.07	2031.14	2039.8	1993.16	2027.79	2076.15	2037.81	2019.45	2018.78	2026.84	2120.43	1973.66	2071.15	2113.35	2189.53	2116.3	2143.53	2128.94	2055.43	2055.87	2133.47	2066.74	2057.97	2011.24	2175.78	2210.75	2182.5	2099.29	2196.34	2100.46	2089.51	2191.15	2016.79	2182.58	2229.66	2197.19	2024.51	2114.9
	2039.42	1980.42	1997.89	1980.67	2006.4	1984.68	1988.01	2033.94	1973.59	1980.96	1968.71	2021.52	2031.81	2040.57	1993.48	2028.49	2077.26	2038.64	2020.14	2019.15	2027.31	2121.43	1973.73	2071.94	2114.36	2191.29	2117.11	2144.75	2130.3	2056.13	2056.11	2134.65	2067.58	2058.6	2011.61	2176.79	2212.25	2184.33	2099.95	2197.85	2101.42	2090	2192.35	2017.21	2183.73	2231.48	2198.55	2024.49	2115.34
	2040.04	1980.6	1997.88	1980.85	2006.82	1984.97	1988.32	2034.36	1973.66	1981.29	1968.86	2021.98	2032.48	2041.35	1993.8	2029.2	2078.37	2039.48	2020.83	2019.53	2027.78	2122.43	1973.8	2072.74	2115.38	2193.05	2117.92	2145.97	2131.67	2056.84	2056.35	2135.84	2068.43	2059.23	2011.99	2177.8	2213.76	2186.17	2100.61	2199.37	2102.38	2090.5	2193.55	2017.62	2184.88	2233.3	2199.93	2024.48	2115.78
	2040.66	1980.79	1997.88	1981.02	2007.24	1985.26	1988.63	2034.78	1973.74	1981.62	1969.01	2022.43	2033.15	2042.14	1994.11	2029.91	2079.49	2040.32	2021.53	2019.9	2028.25	2123.44	1973.87	2073.54	2116.41	2194.83	2118.74	2147.21	2133.04	2057.54	2056.58	2137.03	2069.28	2059.86	2012.37	2178.82	2215.27	2188.02	2101.28	2200.89	2103.35	2091	2194.76	2018.04	2186.03	2235.14	2201.31	2024.46	2116.21
	2041.29	1980.97	1997.87	1981.2	2007.66	1985.56	1988.94	2035.21	1973.81	1981.96	1969.16	2022.89	2033.83	2042.93	1994.43	2030.63	2080.62	2041.16	2022.23	2020.28	2028.73	2124.45	1973.94	2074.35	2117.43	2196.6	2119.57	2148.44	2134.42	2058.25	2056.82	2138.23	2070.14	2060.5	2012.76	2179.84	2216.79	2189.88	2101.96	2202.41	2104.32	2091.5	2195.97	2018.46	2187.18	2236.97	2202.69	2024.44	2116.65
	2041.91	1981.17	1997.87	1981.38	2008.08	1985.86	1989.25	2035.64	1973.89	1982.3	1969.32	2023.35	2034.51	2043.72	1994.76	2031.35	2081.75	2042.02	2022.94	2020.66	2029.21	2125.47	1974.02	2075.16	2118.46	2198.39	2120.39	2149.69	2135.81	2058.97	2057.06	2139.43	2071	2061.14	2013.14	2180.86	2218.31	2191.74	2102.64	2203.94	2105.29	2092	2197.18	2018.88	2188.33	2238.81	2204.09	2024.43	2117.08
	2042.54	1981.36	1997.87	1981.56	2008.51	1986.15	1989.56	2036.06	1973.98	1982.64	1969.47	2023.81	2035.2	2044.52	1995.08	2032.07	2082.89	2042.87	2023.65	2021.04	2029.69	2126.49	1974.09	2075.98	2119.49	2200.18	2121.23	2150.94	2137.2	2059.68	2057.29	2140.64	2071.87	2061.79	2013.53	2181.88	2219.84	2193.62	2103.32	2205.47	2106.26	2092.51	2198.39	2019.31	2189.49	2240.66	2205.49	2024.41	2117.51
	2043.17	1981.55	1997.87	1981.74	2008.95	1986.46	1989.88	2036.49	1974.06	1982.99	1969.62	2024.27	2035.89	2045.32	1995.41	2032.8	2084.03	2043.73	2024.37	2021.43	2030.18	2127.52	1974.16	2076.79	2120.53	2201.97	2122.07	2152.19	2138.59	2060.4	2057.53	2141.86	2072.74	2062.44	2013.92	2182.91	2221.36	2195.5	2104	2207	2107.24	2093.02	2199.61	2019.74	2190.64	2242.52	2206.89	2024.4	2117.93
	2043.8	1981.75	1997.88	1981.92	2009.38	1986.76	1990.19	2036.93	1974.15	1983.34	1969.77	2024.73	2036.58	2046.12	1995.73	2033.53	2085.18	2044.6	2025.09	2021.81	2030.67	2128.56	1974.24	2077.62	2121.57	2203.77	2122.92	2153.45	2139.99	2061.12	2057.77	2143.08	2073.61	2063.09	2014.31	2183.94	2222.9	2197.39	2104.69	2208.54	2108.22	2093.53	2200.83	2020.16	2191.8	2244.37	2208.31	2024.39	2118.36
	2044.43	1981.95	1997.88	1982.1	2009.82	1987.06	1990.51	2037.36	1974.24	1983.7	1969.93	2025.19	2037.28	2046.93	1996.06	2034.26	2086.33	2045.47	2025.81	2022.2	2031.16	2129.6	1974.32	2078.44	2122.62	2205.58	2123.77	2154.71	2141.4	2061.84	2058	2144.3	2074.49	2063.74	2014.7	2184.97	2224.43	2199.29	2105.38	2210.08	2109.21	2094.04	2202.06	2020.59	2192.96	2246.24	2209.73	2024.37	2118.78
	2045.07	1982.15	1997.89	1982.29	2010.27	1987.37	1990.82	2037.79	1974.33	1984.06	1970.08	2025.65	2037.98	2047.75	1996.4	2035	2087.49	2046.34	2026.54	2022.59	2031.65	2130.65	1974.39	2079.28	2123.66	2207.4	2124.62	2155.98	2142.81	2062.56	2058.24	2145.53	2075.38	2064.4	2015.09	2186	2225.97	2201.2	2106.08	2211.63	2110.2	2094.56	2203.28	2021.03	2194.13	2248.11	2211.15	2024.36	2119.2
	2045.7	1982.35	1997.89	1982.47	2010.72	1987.68	1991.14	2038.23	1974.42	1984.42	1970.23	2026.11	2038.68	2048.56	1996.73	2035.75	2088.65	2047.22	2027.27	2022.99	2032.14	2131.7	1974.47	2080.11	2124.71	2209.21	2125.49	2157.26	2144.23	2063.28	2058.48	2146.77	2076.26	2065.07	2015.49	2187.03	2227.52	2203.11	2106.77	2213.18	2111.19	2095.08	2204.51	2021.46	2195.29	2249.99	2212.58	2024.35	2119.62
	2046.34	1982.56	1997.9	1982.66	2011.17	1987.99	1991.47	2038.67	1974.52	1984.79	1970.39	2026.58	2039.39	2049.38	1997.06	2036.49	2089.82	2048.1	2028	2023.38	2032.64	2132.76	1974.55	2080.95	2125.77	2211.04	2126.35	2158.54	2145.66	2064.01	2058.71	2148.01	2077.16	2065.73	2015.89	2188.07	2229.06	2205.04	2107.48	2214.73	2112.18	2095.6	2205.74	2021.89	2196.46	2251.87	2214.02	2024.34	2120.04
	2046.98	1982.76	1997.92	1982.85	2011.62	1988.3	1991.79	2039.11	1974.61	1985.16	1970.54	2027.04	2040.1	2050.21	1997.4	2037.24	2091	2048.99	2028.74	2023.78	2033.14	2133.82	1974.63	2081.79	2126.83	2212.87	2127.23	2159.82	2147.09	2064.74	2058.95	2149.26	2078.05	2066.4	2016.29	2189.1	2230.61	2206.97	2108.18	2216.29	2113.18	2096.12	2206.98	2022.33	2197.62	2253.75	2215.47	2024.33	2120.45
	2047.63	1982.97	1997.93	1983.04	2012.08	1988.62	1992.11	2039.55	1974.71	1985.53	1970.7	2027.5	2040.82	2051.03	1997.74	2037.99	2092.18	2049.88	2029.49	2024.18	2033.64	2134.89	1974.71	2082.64	2127.89	2214.71	2128.1	2161.11	2148.52	2065.47	2059.19	2150.52	2078.96	2067.07	2016.69	2190.14	2232.17	2208.91	2108.89	2217.85	2114.18	2096.65	2208.21	2022.77	2198.79	2255.64	2216.92	2024.32	2120.86
	2048.27	1983.18	1997.94	1983.23	2012.54	1988.93	1992.44	2039.99	1974.82	1985.91	1970.85	2027.97	2041.54	2051.87	1998.08	2038.75	2093.36	2050.78	2030.24	2024.58	2034.15	2135.96	1974.79	2083.49	2128.95	2216.55	2128.99	2162.41	2149.96	2066.2	2059.42	2151.77	2079.86	2067.75	2017.09	2191.19	2233.73	2210.86	2109.61	2219.41	2115.19	2097.17	2209.45	2023.21	2199.96	2257.54	2218.38	2024.31	2121.27
	2048.92	1983.4	1997.96	1983.42	2013.01	1989.25	1992.76	2040.44	1974.92	1986.29	1971.01	2028.43	2042.26	2052.7	1998.42	2039.51	2094.55	2051.68	2030.99	2024.98	2034.66	2137.04	1974.87	2084.35	2130.02	2218.39	2129.88	2163.71	2151.41	2066.94	2059.66	2153.04	2080.77	2068.43	2017.5	2192.23	2235.29	2212.81	2110.33	2220.98	2116.19	2097.7	2210.69	2023.66	2201.13	2259.44	2219.85	2024.3	2121.67
	2049.57	1983.61	1997.98	1983.61	2013.48	1989.57	1993.09	2040.89	1975.03	1986.68	1971.16	2028.9	2042.99	2053.54	1998.77	2040.28	2095.74	2052.59	2031.75	2025.38	2035.17	2138.13	1974.95	2085.21	2131.09	2220.24	2130.77	2165.02	2152.86	2067.68	2059.9	2154.31	2081.69	2069.11	2017.91	2193.28	2236.85	2214.78	2111.05	2222.55	2117.2	2098.24	2211.94	2024.1	2202.31	2261.35	2221.32	2024.3	2122.07
	2050.22	1983.83	1998	1983.81	2013.95	1989.89	1993.42	2041.34	1975.14	1987.06	1971.32	2029.37	2043.72	2054.38	1999.12	2041.04	2096.94	2053.5	2032.51	2025.79	2035.68	2139.22	1975.03	2086.07	2132.17	2222.1	2131.67	2166.33	2154.32	2068.42	2060.13	2155.59	2082.61	2069.79	2018.32	2194.32	2238.42	2216.75	2111.77	2224.12	2118.22	2098.77	2213.19	2024.55	2203.48	2263.27	2222.8	2024.29	2122.47
	2050.87	1984.05	1998.02	1984	2014.43	1990.22	1993.75	2041.79	1975.25	1987.46	1971.47	2029.84	2044.46	2055.23	1999.46	2041.81	2098.15	2054.41	2033.27	2026.2	2036.19	2140.31	1975.12	2086.94	2133.25	2223.96	2132.58	2167.65	2155.78	2069.16	2060.37	2156.87	2083.53	2070.48	2018.73	2195.37	2239.99	2218.73	2112.5	2225.7	2119.23	2099.31	2214.44	2025	2204.66	2265.18	2224.28	2024.29	2122.87
	2051.52	1984.27	1998.04	1984.2	2014.91	1990.54	1994.08	2042.24	1975.36	1987.85	1971.63	2030.3	2045.19	2056.08	1999.81	2042.59	2099.36	2055.33	2034.04	2026.61	2036.71	2141.42	1975.2	2087.81	2134.33	2225.83	2133.49	2168.98	2157.25	2069.9	2060.6	2158.16	2084.46	2071.17	2019.14	2196.43	2241.57	2220.72	2113.23	2227.28	2120.25	2099.85	2215.69	2025.45	2205.84	2267.11	2225.78	2024.28	2123.27
	2052.18	1984.49	1998.07	1984.39	2015.4	1990.87	1994.42	2042.69	1975.48	1988.25	1971.79	2030.77	2045.94	2056.94	2000.17	2043.37	2100.57	2056.26	2034.82	2027.02	2037.23	2142.53	1975.29	2088.68	2135.41	2227.7	2134.4	2170.31	2158.73	2070.64	2060.84	2159.45	2085.39	2071.87	2019.56	2197.48	2243.15	2222.72	2113.97	2228.87	2121.27	2100.39	2216.94	2025.91	2207.02	2269.04	2227.27	2024.28	2123.66
	2052.84	1984.72	1998.1	1984.59	2015.89	1991.2	1994.75	2043.15	1975.59	1988.66	1971.94	2031.24	2046.68	2057.79	2000.52	2044.15	2101.79	2057.19	2035.6	2027.44	2037.75	2143.64	1975.38	2089.56	2136.5	2229.58	2135.32	2171.64	2160.21	2071.39	2061.07	2160.75	2086.33	2072.57	2019.97	2198.53	2244.73	2224.72	2114.71	2230.45	2122.3	2100.94	2218.2	2026.36	2208.2	2270.97	2228.78	2024.27	2124.05
	2053.49	1984.95	1998.13	1984.79	2016.38	1991.53	1995.09	2043.6	1975.71	1989.06	1972.1	2031.71	2047.44	2058.66	2000.88	2044.94	2103.02	2058.12	2036.38	2027.85	2038.28	2144.76	1975.46	2090.45	2137.59	2231.46	2136.25	2172.98	2161.7	2072.14	2061.31	2162.06	2087.27	2073.27	2020.39	2199.59	2246.32	2226.73	2115.45	2232.04	2123.32	2101.48	2219.46	2026.82	2209.38	2272.91	2230.29	2024.27	2124.43
	2054.16	1985.17	1998.16	1984.99	2016.88	1991.86	1995.42	2044.06	1975.84	1989.48	1972.26	2032.18	2048.19	2059.52	2001.23	2045.73	2104.25	2059.06	2037.17	2028.27	2038.8	2145.89	1975.55	2091.33	2138.69	2233.35	2137.18	2174.33	2163.19	2072.89	2061.54	2163.37	2088.22	2073.97	2020.81	2200.65	2247.9	2228.75	2116.2	2233.64	2124.35	2102.03	2220.72	2027.28	2210.57	2274.86	2231.81	2024.27	2124.81
	2054.82	1985.41	1998.19	1985.2	2017.38	1992.2	1995.76	2044.52	1975.96	1989.89	1972.41	2032.65	2048.95	2060.39	2001.59	2046.52	2105.48	2060	2037.96	2028.69	2039.33	2147.02	1975.64	2092.22	2139.79	2235.24	2138.12	2175.68	2164.69	2073.64	2061.78	2164.68	2089.16	2074.68	2021.23	2201.71	2249.5	2230.78	2116.95	2235.23	2125.38	2102.58	2221.98	2027.74	2211.75	2276.81	2233.34	2024.27	2125.19
	2055.48	1985.64	1998.22	1985.4	2017.88	1992.54	1996.1	2044.99	1976.09	1990.31	1972.57	2033.13	2049.71	2061.26	2001.95	2047.31	2106.72	2060.94	2038.75	2029.11	2039.86	2148.16	1975.73	2093.12	2140.89	2237.14	2139.06	2177.04	2166.19	2074.4	2062.01	2166.01	2090.12	2075.39	2021.66	2202.77	2251.09	2232.82	2117.71	2236.83	2126.42	2103.14	2223.25	2028.2	2212.94	2278.76	2234.87	2024.27	2125.57
	2056.15	1985.87	1998.26	1985.61	2018.39	1992.88	1996.45	2045.45	1976.22	1990.73	1972.73	2033.6	2050.48	2062.14	2002.32	2048.11	2107.96	2061.89	2039.55	2029.54	2040.4	2149.3	1975.82	2094.02	2141.99	2239.04	2140	2178.4	2167.7	2075.16	2062.25	2167.34	2091.08	2076.11	2022.08	2203.84	2252.69	2234.86	2118.46	2238.43	2127.46	2103.69	2224.51	2028.67	2214.13	2280.72	2236.4	2024.27	2125.94
	2056.82	1986.11	1998.3	1985.81	2018.9	1993.22	1996.79	2045.92	1976.35	1991.16	1972.89	2034.07	2051.25	2063.02	2002.68	2048.92	2109.21	2062.85	2040.36	2029.97	2040.93	2150.45	1975.91	2094.92	2143.1	2240.95	2140.95	2179.77	2169.21	2075.91	2062.48	2168.67	2092.04	2076.82	2022.51	2204.9	2254.29	2236.91	2119.23	2240.04	2128.5	2104.25	2225.78	2029.14	2215.32	2282.69	2237.95	2024.27	2126.31
	2057.49	1986.35	1998.34	1986.02	2019.42	1993.56	1997.13	2046.38	1976.48	1991.59	1973.05	2034.54	2052.02	2063.9	2003.05	2049.72	2110.47	2063.81	2041.17	2030.39	2041.47	2151.6	1976.01	2095.82	2144.22	2242.86	2141.91	2181.14	2170.73	2076.67	2062.72	2170.01	2093.01	2077.54	2022.94	2205.97	2255.89	2238.97	2119.99	2241.65	2129.54	2104.81	2227.05	2029.61	2216.51	2284.65	2239.5	2024.27	2126.68
	2058.16	1986.59	1998.38	1986.23	2019.94	1993.9	1997.48	2046.85	1976.61	1992.02	1973.2	2035.02	2052.8	2064.79	2003.42	2050.54	2111.73	2064.77	2041.98	2030.83	2042.01	2152.76	1976.1	2096.73	2145.33	2244.77	2142.87	2182.52	2172.26	2077.44	2062.95	2171.35	2093.98	2078.27	2023.37	2207.04	2257.5	2241.03	2120.76	2243.26	2130.58	2105.38	2228.33	2030.08	2217.71	2286.63	2241.05	2024.27	2127.05
	2058.83	1986.84	1998.42	1986.44	2020.46	1994.25	1997.83	2047.33	1976.75	1992.46	1973.36	2035.49	2053.58	2065.68	2003.79	2051.35	2112.99	2065.74	2042.8	2031.26	2042.55	2153.93	1976.19	2097.65	2146.45	2246.69	2143.84	2183.9	2173.79	2078.2	2063.18	2172.71	2094.95	2078.99	2023.8	2208.11	2259.11	2243.11	2121.54	2244.87	2131.63	2105.94	2229.61	2030.55	2218.9	2288.61	2242.62	2024.28	2127.41
	2059.51	1987.08	1998.47	1986.65	2020.99	1994.6	1998.18	2047.8	1976.89	1992.9	1973.52	2035.97	2054.36	2066.57	2004.16	2052.17	2114.26	2066.71	2043.62	2031.69	2043.1	2155.1	1976.29	2098.56	2147.57	2248.61	2144.81	2185.29	2175.33	2078.96	2063.42	2174.06	2095.93	2079.72	2024.23	2209.18	2260.72	2245.18	2122.31	2246.49	2132.68	2106.51	2230.88	2031.02	2220.1	2290.59	2244.19	2024.28	2127.76
	2060.19	1987.33	1998.51	1986.86	2021.52	1994.95	1998.53	2048.27	1977.03	1993.35	1973.68	2036.44	2055.15	2067.47	2004.53	2052.99	2115.53	2067.69	2044.44	2032.13	2043.64	2156.28	1976.39	2099.49	2148.7	2250.54	2145.79	2186.68	2176.87	2079.73	2063.65	2175.42	2096.91	2080.46	2024.67	2210.26	2262.33	2247.27	2123.09	2248.11	2133.73	2107.08	2232.16	2031.5	2221.3	2292.58	2245.76	2024.28	2128.12
	2060.87	1987.58	1998.56	1987.07	2022.05	1995.3	1998.88	2048.75	1977.18	1993.8	1973.84	2036.92	2055.94	2068.37	2004.91	2053.81	2116.81	2068.67	2045.27	2032.57	2044.19	2157.46	1976.48	2100.41	2149.82	2252.47	2146.77	2188.08	2178.42	2080.5	2063.88	2176.79	2097.9	2081.19	2025.1	2211.33	2263.95	2249.36	2123.88	2249.73	2134.79	2107.66	2233.45	2031.98	2222.5	2294.57	2247.34	2024.29	2128.47
	2061.55	1987.83	1998.61	1987.29	2022.59	1995.66	1999.23	2049.23	1977.32	1994.25	1974	2037.39	2056.73	2069.27	2005.29	2054.64	2118.09	2069.66	2046.11	2033.01	2044.74	2158.65	1976.58	2101.34	2150.96	2254.41	2147.75	2189.48	2179.97	2081.27	2064.11	2178.17	2098.89	2081.93	2025.54	2212.41	2265.57	2251.46	2124.67	2251.35	2135.85	2108.23	2234.73	2032.46	2223.7	2296.57	2248.93	2024.3	2128.82
	2062.23	1988.08	1998.67	1987.5	2023.13	1996.01	1999.59	2049.71	1977.47	1994.71	1974.16	2037.87	2057.53	2070.18	2005.67	2055.47	2119.38	2070.65	2046.95	2033.45	2045.3	2159.84	1976.68	2102.27	2152.09	2256.34	2148.74	2190.89	2181.53	2082.04	2064.35	2179.55	2099.88	2082.67	2025.98	2213.49	2267.19	2253.57	2125.46	2252.97	2136.9	2108.81	2236.02	2032.94	2224.9	2298.57	2250.52	2024.3	2129.17
	2062.91	1988.34	1998.72	1987.72	2023.67	1996.37	1999.94	2050.19	1977.62	1995.17	1974.32	2038.35	2058.34	2071.08	2006.05	2056.3	2120.67	2071.64	2047.79	2033.89	2045.85	2161.04	1976.78	2103.21	2153.23	2258.29	2149.74	2192.3	2183.1	2082.82	2064.58	2180.93	2100.88	2083.42	2026.42	2214.57	2268.82	2255.69	2126.25	2254.6	2137.97	2109.39	2237.31	2033.42	2226.11	2300.58	2252.11	2024.31	2129.51
	2063.6	1988.6	1998.78	1987.94	2024.22	1996.73	2000.3	2050.68	1977.78	1995.63	1974.48	2038.82	2059.14	2072	2006.43	2057.14	2121.97	2072.64	2048.64	2034.34	2046.41	2162.25	1976.88	2104.15	2154.37	2260.23	2150.74	2193.72	2184.67	2083.59	2064.81	2182.32	2101.88	2084.16	2026.86	2215.65	2270.45	2257.81	2127.05	2256.23	2139.03	2109.97	2238.6	2033.9	2227.32	2302.59	2253.72	2024.32	2129.85
	2064.28	1988.86	1998.84	1988.15	2024.78	1997.09	2000.66	2051.16	1977.93	1996.1	1974.64	2039.3	2059.95	2072.91	2006.82	2057.98	2123.27	2073.65	2049.49	2034.79	2046.97	2163.46	1976.98	2105.09	2155.51	2262.18	2151.75	2195.14	2186.24	2084.37	2065.04	2183.72	2102.88	2084.91	2027.3	2216.73	2272.08	2259.93	2127.86	2257.86	2140.09	2110.56	2239.89	2034.39	2228.52	2304.6	2255.33	2024.33	2130.18
	2064.97	1989.12	1998.9	1988.37	2025.33	1997.46	2001.02	2051.65	1978.09	1996.57	1974.8	2039.78	2060.77	2073.83	2007.2	2058.83	2124.58	2074.65	2050.35	2035.24	2047.53	2164.68	1977.08	2106.03	2156.66	2264.14	2152.76	2196.57	2187.82	2085.15	2065.27	2185.12	2103.89	2085.67	2027.74	2217.82	2273.71	2262.07	2128.66	2259.5	2141.16	2111.14	2241.18	2034.88	2229.73	2306.62	2256.94	2024.34	2130.52
	2065.66	1989.38	1998.96	1988.59	2025.89	1997.82	2001.38	2052.14	1978.25	1997.05	1974.97	2040.25	2061.58	2074.75	2007.59	2059.68	2125.89	2075.67	2051.21	2035.69	2048.09	2165.9	1977.19	2106.98	2157.81	2266.09	2153.77	2198.01	2189.41	2085.92	2065.5	2186.53	2104.91	2086.42	2028.19	2218.9	2275.34	2264.21	2129.47	2261.13	2142.23	2111.73	2242.48	2035.37	2230.95	2308.64	2258.56	2024.35	2130.84
	2066.36	1989.65	1999.02	1988.82	2026.45	1998.19	2001.74	2052.64	1978.41	1997.53	1975.13	2040.73	2062.4	2075.67	2007.98	2060.53	2127.2	2076.68	2052.07	2036.14	2048.66	2167.12	1977.29	2107.94	2158.97	2268.05	2154.79	2199.44	2191	2086.71	2065.73	2187.95	2105.92	2087.18	2028.63	2219.99	2276.98	2266.35	2130.29	2262.77	2143.3	2112.32	2243.78	2035.86	2232.16	2310.67	2260.19	2024.36	2131.17
	2067.05	1989.91	1999.09	1989.04	2027.02	1998.56	2002.1	2053.13	1978.57	1998.02	1975.29	2041.21	2063.23	2076.6	2008.37	2061.38	2128.52	2077.7	2052.94	2036.6	2049.23	2168.36	1977.39	2108.9	2160.12	2270.02	2155.81	2200.89	2192.6	2087.49	2065.96	2189.37	2106.94	2087.94	2029.08	2221.08	2278.62	2268.51	2131.1	2264.41	2144.38	2112.92	2245.08	2036.35	2233.37	2312.7	2261.82	2024.37	2131.49
	2067.74	1990.18	1999.16	1989.26	2027.59	1998.93	2002.47	2053.63	1978.74	1998.51	1975.45	2041.69	2064.05	2077.53	2008.76	2062.24	2129.84	2078.73	2053.81	2037.05	2049.8	2169.59	1977.5	2109.86	2161.28	2271.99	2156.84	2202.33	2194.2	2088.27	2066.18	2190.79	2107.96	2088.7	2029.53	2222.17	2280.26	2270.66	2131.92	2266.05	2145.45	2113.51	2246.38	2036.84	2234.59	2314.73	2263.45	2024.39	2131.81
	2068.44	1990.45	1999.23	1989.49	2028.16	1999.3	2002.84	2054.13	1978.91	1999	1975.62	2042.17	2064.88	2078.46	2009.16	2063.1	2131.17	2079.76	2054.69	2037.51	2050.37	2170.84	1977.6	2110.82	2162.45	2273.96	2157.88	2203.79	2195.81	2089.06	2066.41	2192.22	2108.99	2089.47	2029.98	2223.26	2281.9	2272.83	2132.75	2267.7	2146.53	2114.11	2247.68	2037.34	2235.81	2316.77	2265.09	2024.4	2132.13
	2069.14	1990.73	1999.3	1989.72	2028.74	1999.67	2003.2	2054.63	1979.08	1999.49	1975.78	2042.65	2065.72	2079.4	2009.56	2063.97	2132.5	2080.79	2055.58	2037.97	2050.94	2172.09	1977.71	2111.79	2163.61	2275.93	2158.91	2205.24	2197.43	2089.84	2066.64	2193.66	2110.02	2090.24	2030.43	2224.36	2283.54	2275	2133.58	2269.34	2147.61	2114.71	2248.99	2037.84	2237.03	2318.82	2266.74	2024.42	2132.44
	2069.84	1991	1999.37	1989.94	2029.32	2000.05	2003.57	2055.13	1979.25	2000	1975.94	2043.12	2066.56	2080.33	2009.95	2064.83	2133.84	2081.83	2056.46	2038.44	2051.52	2173.34	1977.82	2112.76	2164.78	2277.9	2159.95	2206.7	2199.05	2090.63	2066.87	2195.1	2111.05	2091.01	2030.88	2225.45	2285.19	2277.18	2134.41	2270.99	2148.69	2115.31	2250.3	2038.33	2238.25	2320.86	2268.39	2024.43	2132.75
	2070.54	1991.28	1999.45	1990.17	2029.91	2000.43	2003.95	2055.63	1979.42	2000.5	1976.11	2043.6	2067.4	2081.27	2010.35	2065.7	2135.18	2082.88	2057.35	2038.9	2052.09	2174.6	1977.93	2113.73	2165.95	2279.88	2161	2208.17	2200.67	2091.42	2067.09	2196.55	2112.09	2091.79	2031.33	2226.55	2286.84	2279.36	2135.25	2272.63	2149.77	2115.92	2251.61	2038.83	2239.47	2322.91	2270.05	2024.45	2133.06
	2071.24	1991.56	1999.53	1990.4	2030.49	2000.81	2004.32	2056.14	1979.6	2001.01	1976.27	2044.08	2068.24	2082.22	2010.76	2066.58	2136.53	2083.92	2058.25	2039.37	2052.67	2175.86	1978.04	2114.71	2167.13	2281.87	2162.05	2209.64	2202.3	2092.21	2067.32	2198.01	2113.13	2092.56	2031.79	2227.65	2288.49	2281.55	2136.09	2274.28	2150.86	2116.53	2252.92	2039.33	2240.7	2324.97	2271.71	2024.46	2133.36
	2071.95	1991.84	1999.61	1990.63	2031.08	2001.19	2004.69	2056.65	1979.78	2001.52	1976.44	2044.56	2069.09	2083.16	2011.16	2067.46	2137.88	2084.97	2059.15	2039.83	2053.25	2177.13	1978.15	2115.69	2168.31	2283.85	2163.11	2211.12	2203.94	2093	2067.54	2199.47	2114.17	2093.34	2032.24	2228.75	2290.14	2283.74	2136.93	2275.93	2151.94	2117.14	2254.23	2039.84	2241.93	2327.02	2273.37	2024.48	2133.66
	2072.66	1992.12	1999.69	1990.86	2031.68	2001.57	2005.07	2057.16	1979.96	2002.04	1976.6	2045.04	2069.94	2084.11	2011.56	2068.34	2139.23	2086.03	2060.05	2040.3	2053.84	2178.41	1978.26	2116.68	2169.49	2285.84	2164.17	2212.6	2205.58	2093.8	2067.77	2200.93	2115.22	2094.12	2032.69	2229.85	2291.79	2285.94	2137.78	2277.59	2153.03	2117.75	2255.54	2040.34	2243.16	2329.09	2275.04	2024.5	2133.95
	2073.36	1992.41	1999.77	1991.1	2032.28	2001.96	2005.44	2057.67	1980.14	2002.56	1976.77	2045.52	2070.79	2085.06	2011.97	2069.22	2140.59	2087.09	2060.96	2040.78	2054.42	2179.69	1978.37	2117.67	2170.67	2287.83	2165.23	2214.08	2207.23	2094.59	2067.99	2202.41	2116.27	2094.91	2033.15	2230.95	2293.45	2288.14	2138.63	2279.24	2154.12	2118.36	2256.86	2040.85	2244.39	2331.15	2276.72	2024.52	2134.25
	2074.07	1992.69	1999.86	1991.33	2032.88	2002.35	2005.82	2058.19	1980.33	2003.08	1976.94	2046	2071.65	2086.01	2012.38	2070.11	2141.95	2088.16	2061.88	2041.25	2055.01	2180.97	1978.48	2118.66	2171.86	2289.82	2166.3	2215.57	2208.88	2095.39	2068.21	2203.88	2117.32	2095.7	2033.61	2232.05	2295.1	2290.35	2139.48	2280.89	2155.21	2118.98	2258.17	2041.35	2245.62	2333.22	2278.4	2024.54	2134.53
	2074.78	1992.98	1999.95	1991.56	2033.48	2002.74	2006.2	2058.71	1980.51	2003.61	1977.1	2046.48	2072.51	2086.97	2012.79	2071	2143.32	2089.22	2062.79	2041.72	2055.59	2182.27	1978.6	2119.65	2173.05	2291.81	2167.37	2217.07	2210.54	2096.18	2068.44	2205.37	2118.38	2096.49	2034.06	2233.15	2296.76	2292.57	2140.34	2282.55	2156.3	2119.6	2259.49	2041.86	2246.85	2335.29	2280.08	2024.56	2134.82
	2075.5	1993.27	2000.04	1991.8	2034.09	2003.13	2006.58	2059.23	1980.7	2004.14	1977.27	2046.96	2073.38	2087.93	2013.2	2071.89	2144.69	2090.3	2063.72	2042.2	2056.18	2183.56	1978.71	2120.65	2174.24	2293.81	2168.45	2218.56	2212.2	2096.98	2068.66	2206.86	2119.44	2097.28	2034.52	2234.26	2298.42	2294.79	2141.2	2284.21	2157.4	2120.22	2260.81	2042.37	2248.09	2337.36	2281.77	2024.58	2135.1
	2076.21	1993.57	2000.13	1992.04	2034.7	2003.52	2006.96	2059.75	1980.89	2004.68	1977.44	2047.44	2074.24	2088.89	2013.61	2072.79	2146.07	2091.38	2064.64	2042.68	2056.78	2184.86	1978.83	2121.65	2175.44	2295.81	2169.53	2220.07	2213.87	2097.78	2068.88	2208.35	2120.5	2098.07	2034.98	2235.37	2300.08	2297.02	2142.07	2285.86	2158.49	2120.84	2262.13	2042.88	2249.33	2339.44	2283.47	2024.61	2135.38
	2076.92	1993.86	2000.22	1992.28	2035.32	2003.91	2007.34	2060.27	1981.09	2005.22	1977.61	2047.92	2075.11	2089.85	2014.03	2073.69	2147.45	2092.46	2065.57	2043.16	2057.37	2186.17	1978.94	2122.66	2176.64	2297.81	2170.62	2221.57	2215.55	2098.58	2069.1	2209.85	2121.56	2098.87	2035.44	2236.47	2301.74	2299.25	2142.93	2287.52	2159.59	2121.46	2263.46	2043.39	2250.57	2341.52	2285.16	2024.63	2135.65
	2077.64	1994.16	2000.32	1992.51	2035.94	2004.31	2007.73	2060.8	1981.28	2005.77	1977.78	2048.4	2075.99	2090.81	2014.45	2074.59	2148.83	2093.55	2066.51	2043.64	2057.96	2187.48	1979.06	2123.67	2177.84	2299.82	2171.71	2223.09	2217.22	2099.38	2069.32	2211.36	2122.63	2099.67	2035.9	2237.58	2303.41	2301.48	2143.81	2289.18	2160.68	2122.09	2264.78	2043.91	2251.81	2343.61	2286.87	2024.65	2135.92
	2078.36	1994.45	2000.41	1992.75	2036.56	2004.71	2008.12	2061.33	1981.48	2006.32	1977.95	2048.88	2076.87	2091.78	2014.86	2075.5	2150.22	2094.64	2067.45	2044.12	2058.56	2188.8	1979.18	2124.68	2179.05	2301.82	2172.8	2224.6	2218.91	2100.18	2069.54	2212.87	2123.7	2100.47	2036.36	2238.69	2305.07	2303.72	2144.68	2290.84	2161.78	2122.72	2266.11	2044.42	2253.05	2345.7	2288.57	2024.68	2136.19
	2079.08	1994.75	2000.51	1993	2037.18	2005.11	2008.5	2061.86	1981.68	2006.87	1978.11	2049.36	2077.75	2092.75	2015.28	2076.41	2151.61	2095.73	2068.39	2044.61	2059.16	2190.12	1979.3	2125.69	2180.26	2303.83	2173.9	2226.12	2220.6	2100.99	2069.76	2214.39	2124.77	2101.27	2036.82	2239.81	2306.74	2305.97	2145.56	2292.5	2162.88	2123.35	2267.44	2044.94	2254.29	2347.79	2290.28	2024.71	2136.45
	2079.8	1995.06	2000.62	1993.24	2037.81	2005.51	2008.89	2062.39	1981.88	2007.43	1978.29	2049.84	2078.63	2093.72	2015.7	2077.32	2153.01	2096.83	2069.34	2045.1	2059.76	2191.45	1979.41	2126.71	2181.47	2305.84	2175	2227.65	2222.3	2101.79	2069.97	2215.91	2125.85	2102.08	2037.29	2240.92	2308.4	2308.22	2146.45	2294.16	2163.99	2123.99	2268.76	2045.45	2255.54	2349.88	2292	2024.73	2136.71
	2080.52	1995.36	2000.72	1993.48	2038.44	2005.91	2009.28	2062.93	1982.08	2007.99	1978.46	2050.32	2079.52	2094.69	2016.13	2078.23	2154.41	2097.94	2070.3	2045.59	2060.36	2192.78	1979.53	2127.73	2182.68	2307.85	2176.11	2229.17	2224	2102.6	2070.19	2217.44	2126.93	2102.89	2037.75	2242.03	2310.07	2310.48	2147.33	2295.83	2165.09	2124.62	2270.09	2045.97	2256.79	2351.98	2293.72	2024.76	2136.97
	2081.24	1995.67	2000.82	1993.72	2039.08	2006.32	2009.67	2063.47	1982.29	2008.56	1978.63	2050.8	2080.41	2095.67	2016.55	2079.15	2155.81	2099.04	2071.25	2046.08	2060.96	2194.11	1979.66	2128.76	2183.9	2309.86	2177.22	2230.71	2225.7	2103.4	2070.41	2218.98	2128.01	2103.7	2038.21	2243.15	2311.74	2312.74	2148.22	2297.49	2166.19	2125.26	2271.43	2046.49	2258.04	2354.07	2295.44	2024.79	2137.22
	2081.97	1995.97	2000.93	1993.97	2039.72	2006.72	2010.07	2064.01	1982.5	2009.13	1978.8	2051.28	2081.3	2096.64	2016.98	2080.08	2157.22	2100.16	2072.22	2046.57	2061.57	2195.46	1979.78	2129.78	2185.12	2311.87	2178.34	2232.24	2227.42	2104.21	2070.62	2220.52	2129.09	2104.51	2038.68	2244.26	2313.41	2315	2149.12	2299.15	2167.3	2125.9	2272.76	2047.01	2259.29	2356.18	2297.17	2024.82	2137.47
	2082.7	1996.28	2001.04	1994.21	2040.36	2007.13	2010.46	2064.55	1982.71	2009.7	1978.97	2051.76	2082.2	2097.62	2017.41	2081	2158.63	2101.27	2073.18	2047.06	2062.17	2196.8	1979.9	2130.81	2186.34	2313.89	2179.45	2233.78	2229.13	2105.02	2070.84	2222.07	2130.18	2105.33	2039.14	2245.38	2315.08	2317.27	2150.02	2300.81	2168.4	2126.54	2274.09	2047.53	2260.55	2358.28	2298.9	2024.85	2137.71
	2083.42	1996.59	2001.15	1994.46	2041	2007.54	2010.85	2065.1	1982.92	2010.28	1979.14	2052.23	2083.1	2098.6	2017.84	2081.93	2160.05	2102.4	2074.15	2047.56	2062.78	2198.15	1980.02	2131.85	2187.56	2315.91	2180.58	2235.33	2230.86	2105.82	2071.05	2223.62	2131.27	2106.15	2039.61	2246.5	2316.75	2319.54	2150.92	2302.48	2169.51	2127.19	2275.43	2048.06	2261.8	2360.39	2300.64	2024.88	2137.96
	2084.15	1996.91	2001.27	1994.71	2041.65	2007.95	2011.25	2065.64	1983.14	2010.86	1979.32	2052.71	2084	2099.59	2018.27	2082.86	2161.47	2103.52	2075.13	2048.05	2063.39	2199.51	1980.15	2132.88	2188.79	2317.92	2181.7	2236.88	2232.58	2106.63	2071.26	2225.18	2132.36	2106.96	2040.07	2247.62	2318.42	2321.82	2151.82	2304.14	2170.62	2127.84	2276.76	2048.58	2263.06	2362.5	2302.37	2024.91	2138.19
	2084.88	1997.22	2001.38	1994.96	2042.3	2008.37	2011.65	2066.19	1983.35	2011.45	1979.49	2053.19	2084.9	2100.57	2018.7	2083.79	2162.89	2104.65	2076.11	2048.55	2064	2200.87	1980.27	2133.92	2190.02	2319.94	2182.83	2238.43	2234.32	2107.44	2071.47	2226.74	2133.46	2107.79	2040.54	2248.74	2320.09	2324.1	2152.73	2305.8	2171.72	2128.49	2278.1	2049.1	2264.32	2364.61	2304.12	2024.94	2138.43
	2085.62	1997.54	2001.5	1995.21	2042.96	2008.78	2012.05	2066.75	1983.57	2012.04	1979.67	2053.67	2085.81	2101.56	2019.13	2084.73	2164.32	2105.79	2077.09	2049.05	2064.61	2202.24	1980.4	2134.97	2191.25	2321.96	2183.97	2239.99	2236.05	2108.26	2071.68	2228.31	2134.56	2108.61	2041	2249.86	2321.76	2326.38	2153.64	2307.47	2172.83	2129.14	2279.44	2049.63	2265.58	2366.73	2305.86	2024.97	2138.66
	2086.35	1997.86	2001.62	1995.46	2043.62	2009.2	2012.45	2067.3	1983.79	2012.63	1979.84	2054.15	2086.72	2102.55	2019.57	2085.67	2165.75	2106.92	2078.08	2049.55	2065.23	2203.61	1980.52	2136.01	2192.49	2323.98	2185.11	2241.55	2237.8	2109.07	2071.89	2229.89	2135.65	2109.44	2041.47	2250.98	2323.44	2328.67	2154.56	2309.13	2173.94	2129.79	2280.78	2050.16	2266.84	2368.84	2307.61	2025.01	2138.88
	2087.08	1998.18	2001.74	1995.71	2044.28	2009.62	2012.85	2067.86	1984.01	2013.23	1980.02	2054.63	2087.64	2103.53	2020.01	2086.61	2167.18	2108.07	2079.08	2050.06	2065.84	2204.99	1980.65	2137.06	2193.73	2326.01	2186.25	2243.12	2239.55	2109.88	2072.1	2231.47	2136.76	2110.26	2041.94	2252.1	2325.11	2330.96	2155.48	2310.8	2175.05	2130.45	2282.12	2050.68	2268.11	2370.96	2309.37	2025.04	2139.1
	2087.82	1998.5	2001.87	1995.96	2044.94	2010.04	2013.26	2068.42	1984.24	2013.84	1980.19	2055.1	2088.56	2104.53	2020.44	2087.56	2168.62	2109.22	2080.07	2050.56	2066.46	2206.37	1980.78	2138.11	2194.97	2328.03	2187.39	2244.68	2241.3	2110.69	2072.31	2233.06	2137.86	2111.09	2042.4	2253.23	2326.78	2333.26	2156.4	2312.46	2176.17	2131.1	2283.46	2051.21	2269.37	2373.09	2311.12	2025.08	2139.32
	2088.56	1998.83	2001.99	1996.22	2045.61	2010.46	2013.66	2068.98	1984.47	2014.44	1980.37	2055.58	2089.48	2105.52	2020.88	2088.51	2170.07	2110.37	2081.08	2051.07	2067.08	2207.75	1980.91	2139.17	2196.21	2330.05	2188.54	2246.26	2243.06	2111.51	2072.52	2234.65	2138.97	2111.93	2042.87	2254.35	2328.46	2335.56	2157.33	2314.12	2177.28	2131.76	2284.81	2051.74	2270.64	2375.21	2312.88	2025.12	2139.54
	2089.29	1999.15	2002.12	1996.47	2046.28	2010.89	2014.07	2069.55	1984.69	2015.05	1980.55	2056.06	2090.4	2106.51	2021.33	2089.46	2171.51	2111.52	2082.08	2051.58	2067.7	2209.15	1981.04	2140.23	2197.46	2332.08	2189.7	2247.83	2244.83	2112.32	2072.72	2236.25	2140.08	2112.76	2043.34	2255.48	2330.13	2337.86	2158.26	2315.79	2178.39	2132.43	2286.15	2052.27	2271.91	2377.34	2314.65	2025.15	2139.75
	2090.03	1999.48	2002.25	1996.73	2046.95	2011.31	2014.47	2070.11	1984.93	2015.67	1980.73	2056.54	2091.33	2107.51	2021.77	2090.41	2172.96	2112.68	2083.1	2052.08	2068.32	2210.54	1981.17	2141.29	2198.71	2334.1	2190.85	2249.41	2246.6	2113.14	2072.93	2237.85	2141.19	2113.6	2043.8	2256.6	2331.81	2340.17	2159.19	2317.45	2179.5	2133.09	2287.5	2052.81	2273.19	2379.46	2316.41	2025.19	2139.95
	2090.77	1999.81	2002.38	1996.98	2047.63	2011.74	2014.88	2070.68	1985.16	2016.29	1980.91	2057.01	2092.26	2108.51	2022.21	2091.37	2174.41	2113.85	2084.11	2052.6	2068.94	2211.94	1981.3	2142.35	2199.96	2336.13	2192.02	2251	2248.37	2113.95	2073.13	2239.46	2142.3	2114.43	2044.27	2257.73	2333.48	2342.48	2160.13	2319.11	2180.62	2133.76	2288.84	2053.34	2274.46	2381.59	2318.18	2025.23	2140.16
	2091.52	2000.14	2002.52	1997.24	2048.31	2012.17	2015.29	2071.25	1985.39	2016.92	1981.09	2057.49	2093.19	2109.51	2022.66	2092.33	2175.87	2115.02	2085.13	2053.11	2069.56	2213.35	1981.43	2143.42	2201.22	2338.15	2193.18	2252.59	2250.15	2114.77	2073.34	2241.08	2143.42	2115.27	2044.74	2258.86	2335.16	2344.8	2161.07	2320.77	2181.73	2134.42	2290.19	2053.87	2275.74	2383.73	2319.95	2025.27	2140.35
	2092.26	2000.48	2002.66	1997.5	2049	2012.6	2015.7	2071.83	1985.63	2017.55	1981.27	2057.96	2094.13	2110.51	2023.11	2093.29	2177.33	2116.19	2086.16	2053.62	2070.19	2214.76	1981.56	2144.49	2202.47	2340.18	2194.35	2254.18	2251.94	2115.59	2073.54	2242.7	2144.53	2116.12	2045.21	2259.99	2336.83	2347.11	2162.02	2322.43	2182.85	2135.09	2291.54	2054.41	2277.02	2385.86	2321.73	2025.31	2140.55
	2093	2000.81	2002.79	1997.76	2049.68	2013.04	2016.12	2072.41	1985.87	2018.18	1981.45	2058.44	2095.06	2111.51	2023.56	2094.26	2178.8	2117.37	2087.19	2054.14	2070.81	2216.17	1981.69	2145.56	2203.73	2342.2	2195.52	2255.77	2253.73	2116.4	2073.74	2244.33	2145.65	2116.96	2045.67	2261.12	2338.51	2349.43	2162.97	2324.09	2183.96	2135.77	2292.89	2054.94	2278.3	2388	2323.51	2025.35	2140.74
	2093.75	2001.15	2002.93	1998.02	2050.37	2013.47	2016.53	2072.99	1986.11	2018.82	1981.63	2058.91	2096	2112.51	2024.01	2095.23	2180.26	2118.55	2088.22	2054.66	2071.44	2217.59	1981.83	2146.64	2205	2344.23	2196.69	2257.37	2255.53	2117.22	2073.94	2245.97	2146.77	2117.8	2046.14	2262.25	2340.18	2351.75	2163.92	2325.75	2185.08	2136.44	2294.24	2055.48	2279.58	2390.13	2325.29	2025.39	2140.93
	2094.5	2001.49	2003.08	1998.28	2051.06	2013.91	2016.95	2073.57	1986.35	2019.46	1981.81	2059.39	2096.95	2113.51	2024.46	2096.2	2181.74	2119.74	2089.26	2055.17	2072.07	2219.01	1981.96	2147.72	2206.26	2346.26	2197.87	2258.98	2257.33	2118.04	2074.14	2247.61	2147.9	2118.65	2046.61	2263.38	2341.85	2354.08	2164.88	2327.41	2186.2	2137.12	2295.59	2056.01	2280.87	2392.27	2327.07	2025.44	2141.11
	2095.25	2001.83	2003.22	1998.54	2051.76	2014.34	2017.36	2074.15	1986.6	2020.11	1981.99	2059.86	2097.89	2114.52	2024.91	2097.17	2183.21	2120.93	2090.31	2055.69	2072.7	2220.44	1982.1	2148.8	2207.53	2348.28	2199.06	2260.58	2259.14	2118.86	2074.34	2249.25	2149.02	2119.5	2047.08	2264.52	2343.53	2356.41	2165.83	2329.07	2187.31	2137.8	2296.94	2056.55	2282.15	2394.41	2328.86	2025.48	2141.29
	2096	2002.18	2003.37	1998.8	2052.46	2014.78	2017.78	2074.74	1986.85	2020.76	1982.18	2060.34	2098.84	2115.53	2025.37	2098.15	2184.69	2122.12	2091.36	2056.22	2073.33	2221.88	1982.23	2149.88	2208.8	2350.31	2200.24	2262.19	2260.95	2119.68	2074.53	2250.9	2150.15	2120.35	2047.54	2265.65	2345.2	2358.74	2166.8	2330.73	2188.43	2138.48	2298.29	2057.09	2283.44	2396.56	2330.65	2025.52	2141.46
	2096.75	2002.52	2003.52	1999.07	2053.16	2015.23	2018.2	2075.33	1987.1	2021.41	1982.36	2060.81	2099.8	2116.53	2025.83	2099.13	2186.17	2123.32	2092.41	2056.74	2073.96	2223.31	1982.37	2150.97	2210.07	2352.33	2201.43	2263.8	2262.76	2120.5	2074.73	2252.56	2151.28	2121.2	2048.01	2266.78	2346.87	2361.07	2167.76	2332.38	2189.54	2139.16	2299.64	2057.63	2284.73	2398.7	2332.44	2025.57	2141.63
	2097.5	2002.87	2003.67	1999.33	2053.86	2015.67	2018.62	2075.93	1987.35	2022.07	1982.54	2061.28	2100.75	2117.54	2026.28	2100.12	2187.66	2124.52	2093.47	2057.26	2074.59	2224.76	1982.51	2152.06	2211.35	2354.36	2202.62	2265.42	2264.59	2121.32	2074.92	2254.22	2152.41	2122.06	2048.48	2267.92	2348.55	2363.41	2168.73	2334.04	2190.66	2139.85	2301	2058.17	2286.02	2400.85	2334.24	2025.62	2141.8
	2098.25	2003.21	2003.82	1999.59	2054.57	2016.11	2019.04	2076.52	1987.6	2022.73	1982.73	2061.76	2101.71	2118.55	2026.74	2101.1	2189.14	2125.73	2094.53	2057.79	2075.23	2226.2	1982.65	2153.15	2212.63	2356.38	2203.82	2267.04	2266.41	2122.14	2075.12	2255.89	2153.54	2122.91	2048.94	2269.05	2350.22	2365.75	2169.71	2335.69	2191.78	2140.53	2302.35	2058.71	2287.32	2402.99	2336.04	2025.66	2141.96
	2099	2003.56	2003.98	1999.86	2055.28	2016.56	2019.47	2077.12	1987.86	2023.4	1982.91	2062.23	2102.67	2119.56	2027.2	2102.09	2190.64	2126.94	2095.59	2058.32	2075.86	2227.65	1982.79	2154.25	2213.91	2358.41	2205.02	2268.66	2268.24	2122.96	2075.31	2257.57	2154.68	2123.77	2049.41	2270.19	2351.89	2368.09	2170.68	2337.34	2192.89	2141.22	2303.7	2059.25	2288.61	2405.14	2337.83	2025.71	2142.12
	2099.76	2003.92	2004.14	2000.13	2056	2017.01	2019.89	2077.72	1988.11	2024.08	1983.1	2062.7	2103.63	2120.57	2027.67	2103.08	2192.13	2128.16	2096.66	2058.85	2076.5	2229.11	1982.93	2155.34	2215.19	2360.43	2206.22	2270.29	2270.08	2123.78	2075.5	2259.25	2155.81	2124.63	2049.88	2271.33	2353.56	2370.43	2171.66	2338.99	2194.01	2141.91	2305.06	2059.79	2289.91	2407.29	2339.64	2025.76	2142.27
	2100.51	2004.27	2004.3	2000.39	2056.71	2017.46	2020.32	2078.33	1988.37	2024.75	1983.29	2063.17	2104.6	2121.59	2028.13	2104.07	2193.63	2129.38	2097.74	2059.38	2077.14	2230.57	1983.07	2156.45	2216.47	2362.45	2207.42	2271.92	2271.92	2124.6	2075.69	2260.93	2156.95	2125.49	2050.34	2272.46	2355.23	2372.78	2172.65	2340.64	2195.13	2142.6	2306.42	2060.34	2291.21	2409.44	2341.44	2025.81	2142.42
	2101.27	2004.62	2004.46	2000.66	2057.43	2017.91	2020.74	2078.93	1988.64	2025.43	1983.47	2063.64	2105.57	2122.6	2028.6	2105.07	2195.13	2130.6	2098.82	2059.91	2077.78	2232.03	1983.21	2157.55	2217.76	2364.47	2208.63	2273.55	2273.77	2125.42	2075.88	2262.62	2158.09	2126.35	2050.81	2273.6	2356.91	2375.13	2173.63	2342.29	2196.25	2143.3	2307.77	2060.88	2292.52	2411.59	2343.25	2025.86	2142.57
	2102.03	2004.98	2004.63	2000.93	2058.15	2018.36	2021.17	2079.54	1988.9	2026.12	1983.66	2064.11	2106.54	2123.62	2029.06	2106.07	2196.63	2131.83	2099.9	2060.44	2078.42	2233.5	1983.35	2158.65	2219.05	2366.5	2209.84	2275.18	2275.62	2126.25	2076.07	2264.32	2159.23	2127.22	2051.27	2274.74	2358.57	2377.48	2174.62	2343.94	2197.36	2143.99	2309.13	2061.42	2293.82	2413.74	2345.05	2025.91	2142.72
	2102.79	2005.34	2004.79	2001.2	2058.88	2018.81	2021.6	2080.16	1989.16	2026.81	1983.85	2064.58	2107.51	2124.63	2029.53	2107.07	2198.14	2133.06	2100.99	2060.97	2079.06	2234.97	1983.5	2159.76	2220.34	2368.52	2211.06	2276.82	2277.48	2127.07	2076.26	2266.02	2160.38	2128.08	2051.74	2275.88	2360.24	2379.83	2175.62	2345.58	2198.48	2144.69	2310.48	2061.97	2295.13	2415.9	2346.86	2025.96	2142.86
	2103.55	2005.7	2004.96	2001.47	2059.61	2019.27	2022.03	2080.77	1989.43	2027.5	1984.04	2065.05	2108.49	2125.65	2030	2108.08	2199.65	2134.29	2102.08	2061.51	2079.7	2236.44	1983.64	2160.87	2221.63	2370.54	2212.28	2278.46	2279.34	2127.89	2076.44	2267.73	2161.52	2128.95	2052.2	2277.02	2361.91	2382.18	2176.62	2347.23	2199.59	2145.39	2311.84	2062.51	2296.43	2418.05	2348.68	2026.02	2142.99
	2104.31	2006.06	2005.13	2001.74	2060.34	2019.73	2022.46	2081.39	1989.7	2028.2	1984.23	2065.52	2109.46	2126.66	2030.47	2109.08	2201.16	2135.53	2103.17	2062.04	2080.35	2237.92	1983.79	2161.99	2222.93	2372.56	2213.5	2280.1	2281.2	2128.71	2076.63	2269.44	2162.67	2129.82	2052.67	2278.16	2363.58	2384.54	2177.62	2348.87	2200.71	2146.09	2313.2	2063.06	2297.74	2420.21	2350.49	2026.07	2143.12
	2105.07	2006.42	2005.3	2002.02	2061.07	2020.19	2022.89	2082.01	1989.97	2028.9	1984.42	2065.99	2110.45	2127.68	2030.94	2110.09	2202.68	2136.77	2104.27	2062.58	2080.99	2239.4	1983.93	2163.1	2224.23	2374.57	2214.72	2281.75	2283.07	2129.53	2076.81	2271.16	2163.82	2130.68	2053.13	2279.3	2365.25	2386.89	2178.62	2350.51	2201.83	2146.79	2314.55	2063.61	2299.06	2422.36	2352.3	2026.12	2143.25
	2105.83	2006.79	2005.48	2002.29	2061.81	2020.65	2023.33	2082.63	1990.24	2029.61	1984.61	2066.46	2111.43	2128.7	2031.42	2111.11	2204.2	2138.02	2105.38	2063.12	2081.64	2240.89	1984.08	2164.22	2225.53	2376.59	2215.94	2283.4	2284.94	2130.35	2076.99	2272.88	2164.96	2131.56	2053.59	2280.44	2366.91	2389.25	2179.63	2352.15	2202.94	2147.5	2315.91	2064.16	2300.37	2424.52	2354.12	2026.18	2143.38
	2106.6	2007.16	2005.66	2002.56	2062.54	2021.11	2023.76	2083.26	1990.52	2030.32	1984.8	2066.93	2112.41	2129.72	2031.89	2112.12	2205.72	2139.27	2106.49	2063.66	2082.28	2242.38	1984.23	2165.34	2226.83	2378.61	2217.17	2285.05	2286.82	2131.18	2077.17	2274.61	2166.12	2132.43	2054.06	2281.58	2368.58	2391.61	2180.64	2353.78	2204.06	2148.2	2317.26	2064.7	2301.69	2426.67	2355.94	2026.23	2143.5
	2107.36	2007.52	2005.84	2002.83	2063.28	2021.57	2024.19	2083.89	1990.8	2031.04	1984.99	2067.39	2113.4	2130.74	2032.37	2113.14	2207.24	2140.52	2107.6	2064.2	2082.93	2243.87	1984.37	2166.46	2228.14	2380.62	2218.4	2286.7	2288.7	2132	2077.35	2276.35	2167.27	2133.3	2054.52	2282.72	2370.24	2393.97	2181.65	2355.41	2205.17	2148.91	2318.62	2065.25	2303	2428.83	2357.76	2026.29	2143.62
	2108.13	2007.89	2006.02	2003.11	2064.03	2022.03	2024.63	2084.53	1991.08	2031.76	1985.18	2067.86	2114.39	2131.76	2032.84	2114.16	2208.77	2141.77	2108.71	2064.74	2083.58	2245.37	1984.52	2167.59	2229.44	2382.63	2219.64	2288.35	2290.59	2132.82	2077.53	2278.08	2168.42	2134.18	2054.98	2283.87	2371.91	2396.34	2182.66	2357.05	2206.28	2149.62	2319.98	2065.8	2304.32	2430.99	2359.58	2026.35	2143.73
	2108.89	2008.26	2006.2	2003.38	2064.77	2022.5	2025.07	2085.16	1991.36	2032.48	1985.37	2068.33	2115.39	2132.78	2033.32	2115.18	2210.3	2143.03	2109.83	2065.29	2084.23	2246.87	1984.67	2168.72	2230.75	2384.64	2220.88	2290.01	2292.48	2133.64	2077.71	2279.83	2169.58	2135.05	2055.44	2285.01	2373.57	2398.7	2183.68	2358.68	2207.4	2150.33	2321.33	2066.35	2305.65	2433.14	2361.4	2026.4	2143.84
	2109.66	2008.64	2006.39	2003.66	2065.52	2022.97	2025.5	2085.8	1991.64	2033.21	1985.56	2068.79	2116.38	2133.8	2033.8	2116.21	2211.83	2144.3	2110.96	2065.83	2084.88	2248.37	1984.82	2169.84	2232.06	2386.65	2222.11	2291.67	2294.38	2134.46	2077.89	2281.58	2170.73	2135.93	2055.9	2286.15	2375.23	2401.06	2184.71	2360.3	2208.51	2151.04	2322.69	2066.9	2306.97	2435.3	2363.22	2026.46	2143.95
	2110.43	2009.01	2006.58	2003.94	2066.27	2023.43	2025.94	2086.44	1991.92	2033.94	1985.75	2069.26	2117.38	2134.82	2034.28	2117.23	2213.36	2145.56	2112.09	2066.38	2085.53	2249.88	1984.97	2170.98	2233.37	2388.66	2223.36	2293.33	2296.27	2135.29	2078.06	2283.33	2171.89	2136.81	2056.36	2287.3	2376.89	2403.43	2185.73	2361.93	2209.62	2151.75	2324.04	2067.45	2308.3	2437.46	2365.05	2026.52	2144.05
	2111.2	2009.39	2006.77	2004.21	2067.03	2023.9	2026.38	2087.09	1992.21	2034.68	1985.94	2069.72	2118.38	2135.85	2034.77	2118.26	2214.9	2146.83	2113.22	2066.92	2086.18	2251.39	1985.13	2172.11	2234.69	2390.67	2224.6	2294.99	2298.18	2136.11	2078.24	2285.09	2173.05	2137.69	2056.82	2288.44	2378.55	2405.8	2186.76	2363.55	2210.73	2152.47	2325.4	2068.01	2309.62	2439.62	2366.87	2026.58	2144.15
	2111.97	2009.76	2006.96	2004.49	2067.78	2024.37	2026.82	2087.74	1992.5	2035.42	1986.14	2070.19	2119.38	2136.87	2035.25	2119.29	2216.44	2148.1	2114.35	2067.47	2086.83	2252.91	1985.28	2173.25	2236.01	2392.67	2225.85	2296.66	2300.08	2136.93	2078.41	2286.86	2174.21	2138.57	2057.28	2289.58	2380.21	2408.16	2187.79	2365.17	2211.84	2153.18	2326.75	2068.56	2310.95	2441.77	2368.7	2026.64	2144.25
	2112.74	2010.14	2007.16	2004.77	2068.54	2024.85	2027.26	2088.39	1992.79	2036.16	1986.33	2070.65	2120.38	2137.89	2035.74	2120.33	2217.98	2149.38	2115.49	2068.02	2087.49	2254.42	1985.43	2174.39	2237.32	2394.68	2227.1	2298.32	2301.99	2137.75	2078.58	2288.63	2175.37	2139.45	2057.73	2290.73	2381.87	2410.53	2188.83	2366.79	2212.95	2153.9	2328.1	2069.11	2312.29	2443.93	2370.53	2026.7	2144.34
	2113.51	2010.52	2007.36	2005.05	2069.3	2025.32	2027.7	2089.04	1993.08	2036.91	1986.52	2071.12	2121.39	2138.92	2036.22	2121.37	2219.52	2150.66	2116.64	2068.57	2088.14	2255.94	1985.59	2175.53	2238.64	2396.68	2228.35	2299.99	2303.91	2138.57	2078.76	2290.4	2176.53	2140.33	2058.19	2291.87	2383.52	2412.9	2189.86	2368.4	2214.06	2154.62	2329.46	2069.66	2313.62	2446.09	2372.35	2026.76	2144.43
	2114.28	2010.9	2007.56	2005.33	2070.07	2025.79	2028.15	2089.7	1993.37	2037.67	1986.71	2071.58	2122.4	2139.94	2036.71	2122.4	2221.07	2151.94	2117.78	2069.12	2088.8	2257.46	1985.75	2176.67	2239.96	2398.68	2229.6	2301.66	2305.83	2139.39	2078.93	2292.18	2177.7	2141.22	2058.64	2293.02	2385.18	2415.27	2190.9	2370.01	2215.17	2155.34	2330.81	2070.22	2314.95	2448.25	2374.18	2026.83	2144.52
	2115.05	2011.28	2007.76	2005.61	2070.83	2026.27	2028.59	2090.36	1993.67	2038.43	1986.91	2072.04	2123.41	2140.96	2037.2	2123.45	2222.61	2153.22	2118.93	2069.67	2089.46	2258.99	1985.9	2177.81	2241.29	2400.67	2230.86	2303.33	2307.75	2140.21	2079.09	2293.96	2178.86	2142.1	2059.1	2294.16	2386.83	2417.64	2191.95	2371.62	2216.27	2156.06	2332.16	2070.77	2316.29	2450.4	2376.01	2026.89	2144.6
	2115.83	2011.67	2007.96	2005.89	2071.6	2026.75	2029.03	2091.02	1993.97	2039.19	1987.1	2072.5	2124.42	2141.99	2037.69	2124.49	2224.16	2154.51	2120.09	2070.23	2090.12	2260.52	1986.06	2178.96	2242.61	2402.67	2232.11	2305.01	2309.67	2141.03	2079.26	2295.75	2180.03	2142.99	2059.55	2295.31	2388.48	2420.01	2192.99	2373.23	2217.38	2156.78	2333.51	2071.33	2317.63	2452.56	2377.84	2026.95	2144.68
	2116.6	2012.05	2008.17	2006.17	2072.37	2027.23	2029.48	2091.69	1994.27	2039.95	1987.29	2072.97	2125.43	2143.01	2038.18	2125.54	2225.72	2155.8	2121.25	2070.78	2090.77	2262.05	1986.22	2180.11	2243.94	2404.66	2233.37	2306.68	2311.6	2141.85	2079.43	2297.55	2181.2	2143.88	2060	2296.45	2390.13	2422.38	2194.04	2374.83	2218.48	2157.5	2334.86	2071.88	2318.97	2454.71	2379.67	2027.02	2144.76
	2117.37	2012.44	2008.38	2006.45	2073.14	2027.7	2029.92	2092.36	1994.57	2040.73	1987.48	2073.43	2126.45	2144.04	2038.67	2126.58	2227.27	2157.09	2122.41	2071.34	2091.43	2263.58	1986.38	2181.26	2245.27	2406.65	2234.63	2308.35	2313.54	2142.67	2079.59	2299.35	2182.37	2144.77	2060.46	2297.6	2391.78	2424.75	2195.09	2376.43	2219.59	2158.23	2336.21	2072.44	2320.32	2456.87	2381.5	2027.08	2144.83
	2118.15	2012.82	2008.59	2006.73	2073.92	2028.18	2030.37	2093.04	1994.87	2041.5	1987.68	2073.89	2127.47	2145.06	2039.17	2127.63	2228.83	2158.39	2123.57	2071.89	2092.09	2265.12	1986.54	2182.41	2246.6	2408.64	2235.9	2310.03	2315.47	2143.48	2079.76	2301.15	2183.53	2145.65	2060.91	2298.74	2393.43	2427.12	2196.15	2378.03	2220.69	2158.95	2337.56	2073	2321.66	2459.02	2383.33	2027.15	2144.9
	2118.93	2013.21	2008.8	2007.01	2074.69	2028.67	2030.81	2093.71	1995.17	2042.28	1987.87	2074.35	2128.49	2146.09	2039.66	2128.69	2230.38	2159.69	2124.74	2072.45	2092.75	2266.66	1986.7	2183.57	2247.93	2410.63	2237.16	2311.71	2317.41	2144.3	2079.92	2302.96	2184.7	2146.54	2061.36	2299.89	2395.08	2429.49	2197.2	2379.62	2221.79	2159.68	2338.9	2073.55	2323.01	2461.18	2385.16	2027.21	2144.97
	2119.7	2013.6	2009.02	2007.29	2075.47	2029.15	2031.26	2094.39	1995.48	2043.06	1988.06	2074.81	2129.51	2147.11	2040.16	2129.74	2231.94	2160.99	2125.91	2073	2093.42	2268.2	1986.86	2184.73	2249.26	2412.61	2238.43	2313.39	2319.36	2145.12	2080.08	2304.77	2185.88	2147.44	2061.8	2301.03	2396.72	2431.87	2198.26	2381.21	2222.89	2160.41	2340.25	2074.11	2324.36	2463.33	2386.99	2027.28	2145.03
	2120.48	2013.99	2009.23	2007.58	2076.25	2029.63	2031.71	2095.08	1995.79	2043.85	1988.26	2075.27	2130.53	2148.14	2040.65	2130.8	2233.5	2162.29	2127.09	2073.56	2094.08	2269.75	1987.02	2185.88	2250.6	2414.59	2239.7	2315.07	2321.3	2145.94	2080.24	2306.59	2187.05	2148.33	2062.25	2302.18	2398.37	2434.24	2199.33	2382.8	2223.99	2161.13	2341.59	2074.67	2325.71	2465.48	2388.82	2027.35	2145.09
	2121.26	2014.39	2009.45	2007.86	2077.04	2030.12	2032.15	2095.76	1996.1	2044.64	1988.45	2075.73	2131.56	2149.16	2041.15	2131.86	2235.07	2163.6	2128.27	2074.12	2094.74	2271.29	1987.19	2187.04	2251.94	2416.57	2240.97	2316.75	2323.25	2146.75	2080.4	2308.41	2188.22	2149.22	2062.7	2303.32	2400.01	2436.61	2200.39	2384.38	2225.09	2161.86	2342.94	2075.22	2327.06	2467.63	2390.65	2027.42	2145.15
	2122.03	2014.78	2009.68	2008.14	2077.82	2030.6	2032.6	2096.45	1996.41	2045.44	1988.64	2076.19	2132.59	2150.19	2041.65	2132.92	2236.63	2164.91	2129.45	2074.68	2095.41	2272.84	1987.35	2188.21	2253.27	2418.54	2242.25	2318.43	2325.2	2147.57	2080.56	2310.24	2189.4	2150.11	2063.14	2304.47	2401.65	2438.98	2201.46	2385.96	2226.18	2162.59	2344.28	2075.78	2328.42	2469.78	2392.48	2027.48	2145.2
	2122.81	2015.17	2009.9	2008.43	2078.61	2031.09	2033.05	2097.15	1996.72	2046.24	1988.84	2076.65	2133.62	2151.21	2042.15	2133.98	2238.2	2166.22	2130.64	2075.24	2096.07	2274.39	1987.52	2189.37	2254.61	2420.52	2243.52	2320.11	2327.16	2148.38	2080.72	2312.07	2190.57	2151.01	2063.58	2305.62	2403.29	2441.34	2202.53	2387.54	2227.28	2163.32	2345.62	2076.34	2329.77	2471.93	2394.31	2027.55	2145.25
	2123.59	2015.57	2010.13	2008.71	2079.4	2031.58	2033.5	2097.84	1997.04	2047.05	1989.03	2077.1	2134.65	2152.24	2042.65	2135.05	2239.77	2167.54	2131.83	2075.8	2096.74	2275.95	1987.68	2190.54	2255.95	2422.49	2244.8	2321.79	2329.12	2149.2	2080.87	2313.9	2191.75	2151.9	2064.03	2306.76	2404.92	2443.71	2203.6	2389.11	2228.37	2164.05	2346.96	2076.9	2331.13	2474.08	2396.14	2027.62	2145.3
	2124.37	2015.97	2010.36	2009	2080.19	2032.07	2033.95	2098.55	1997.36	2047.86	1989.22	2077.56	2135.68	2153.26	2043.16	2136.12	2241.34	2168.85	2133.02	2076.36	2097.4	2277.5	1987.85	2191.7	2257.3	2424.45	2246.07	2323.47	2331.08	2150.01	2081.03	2315.74	2192.92	2152.8	2064.47	2307.91	2406.56	2446.08	2204.68	2390.68	2229.46	2164.79	2348.3	2077.46	2332.49	2476.22	2397.97	2027.69	2145.35
	2125.15	2016.36	2010.59	2009.28	2080.98	2032.56	2034.4	2099.25	1997.68	2048.67	1989.41	2078.02	2136.72	2154.29	2043.66	2137.19	2242.91	2170.17	2134.22	2076.93	2098.07	2279.06	1988.02	2192.87	2258.64	2426.42	2247.35	2325.16	2333.05	2150.82	2081.18	2317.59	2194.1	2153.69	2064.91	2309.05	2408.19	2448.45	2205.76	2392.25	2230.55	2165.52	2349.63	2078.02	2333.85	2478.37	2399.8	2027.77	2145.39
	2125.93	2016.76	2010.82	2009.57	2081.78	2033.05	2034.85	2099.96	1998	2049.49	1989.61	2078.47	2137.75	2155.31	2044.17	2138.26	2244.48	2171.49	2135.42	2077.49	2098.74	2280.62	1988.19	2194.04	2259.98	2428.38	2248.63	2326.84	2335.01	2151.63	2081.34	2319.44	2195.28	2154.59	2065.35	2310.2	2409.82	2450.81	2206.84	2393.81	2231.64	2166.25	2350.97	2078.58	2335.22	2480.51	2401.62	2027.84	2145.43
	2126.71	2017.16	2011.06	2009.85	2082.58	2033.54	2035.3	2100.67	1998.32	2050.31	1989.8	2078.93	2138.79	2156.34	2044.67	2139.33	2246.05	2172.82	2136.62	2078.05	2099.41	2282.18	1988.36	2195.22	2261.33	2430.33	2249.92	2328.52	2336.98	2152.44	2081.49	2321.29	2196.46	2155.49	2065.78	2311.34	2411.45	2453.18	2207.92	2395.37	2232.72	2166.99	2352.3	2079.14	2336.59	2482.65	2403.45	2027.91	2145.47
	2127.5	2017.57	2011.3	2010.14	2083.38	2034.03	2035.75	2101.38	1998.64	2051.14	1989.99	2079.38	2139.83	2157.36	2045.18	2140.41	2247.63	2174.14	2137.82	2078.62	2100.08	2283.75	1988.53	2196.39	2262.68	2432.29	2251.2	2330.21	2338.96	2153.25	2081.64	2323.15	2197.64	2156.39	2066.22	2312.49	2413.08	2455.54	2209.01	2396.92	2233.81	2167.72	2353.63	2079.7	2337.95	2484.79	2405.28	2027.98	2145.5
	2128.28	2017.97	2011.54	2010.42	2084.18	2034.52	2036.2	2102.1	1998.97	2051.97	1990.18	2079.84	2140.87	2158.38	2045.69	2141.49	2249.21	2175.47	2139.03	2079.18	2100.75	2285.31	1988.7	2197.57	2264.03	2434.24	2252.49	2331.89	2340.93	2154.06	2081.79	2325.01	2198.82	2157.28	2066.65	2313.63	2414.71	2457.91	2210.09	2398.47	2234.89	2168.46	2354.96	2080.26	2339.32	2486.93	2407.1	2028.05	2145.53
	2129.06	2018.37	2011.78	2010.71	2084.98	2035.02	2036.65	2102.82	1999.3	2052.8	1990.38	2080.29	2141.92	2159.41	2046.2	2142.57	2250.78	2176.8	2140.24	2079.75	2101.42	2286.88	1988.87	2198.74	2265.38	2436.18	2253.77	2333.57	2342.91	2154.87	2081.93	2326.88	2200	2158.18	2067.08	2314.78	2416.33	2460.27	2211.18	2400.02	2235.97	2169.19	2356.29	2080.82	2340.7	2489.07	2408.93	2028.13	2145.56
	2129.84	2018.78	2012.03	2011	2085.78	2035.51	2037.11	2103.55	1999.62	2053.64	1990.57	2080.75	2142.96	2160.43	2046.71	2143.65	2252.36	2178.13	2141.46	2080.32	2102.09	2288.45	1989.04	2199.92	2266.73	2438.13	2255.06	2335.26	2344.89	2155.68	2082.08	2328.75	2201.18	2159.08	2067.51	2315.92	2417.95	2462.63	2212.28	2401.56	2237.05	2169.93	2357.61	2081.39	2342.07	2491.2	2410.75	2028.2	2145.58
	2130.63	2019.18	2012.27	2011.28	2086.59	2036.01	2037.56	2104.28	1999.96	2054.48	1990.76	2081.2	2144.01	2161.45	2047.22	2144.73	2253.94	2179.46	2142.68	2080.88	2102.76	2290.02	1989.22	2201.1	2268.08	2440.07	2256.35	2336.94	2346.88	2156.49	2082.22	2330.62	2202.36	2159.98	2067.94	2317.06	2419.57	2464.98	2213.37	2403.09	2238.13	2170.66	2358.94	2081.95	2343.45	2493.33	2412.57	2028.28	2145.6
	2131.41	2019.59	2012.52	2011.57	2087.4	2036.51	2038.01	2105.01	2000.29	2055.33	1990.95	2081.65	2145.05	2162.47	2047.73	2145.82	2255.52	2180.8	2143.9	2081.45	2103.43	2291.59	1989.39	2202.28	2269.43	2442	2257.64	2338.63	2348.86	2157.29	2082.37	2332.5	2203.54	2160.88	2068.37	2318.21	2421.19	2467.34	2214.47	2404.63	2239.2	2171.4	2360.26	2082.51	2344.82	2495.46	2414.39	2028.35	2145.62
	2132.19	2019.99	2012.78	2011.86	2088.21	2037	2038.46	2105.74	2000.62	2056.18	1991.14	2082.11	2146.1	2163.49	2048.25	2146.9	2257.11	2182.14	2145.12	2082.02	2104.1	2293.16	1989.57	2203.47	2270.79	2443.94	2258.93	2340.31	2350.85	2158.1	2082.51	2334.38	2204.72	2161.78	2068.8	2319.35	2422.8	2469.7	2215.57	2406.15	2240.28	2172.14	2361.58	2083.07	2346.2	2497.59	2416.21	2028.43	2145.64
	2132.98	2020.4	2013.03	2012.14	2089.02	2037.5	2038.91	2106.48	2000.96	2057.04	1991.33	2082.56	2147.15	2164.51	2048.76	2147.99	2258.69	2183.48	2146.35	2082.59	2104.78	2294.73	1989.75	2204.65	2272.14	2445.86	2260.22	2341.99	2352.84	2158.9	2082.65	2336.27	2205.9	2162.68	2069.22	2320.49	2424.42	2472.05	2216.67	2407.68	2241.35	2172.88	2362.9	2083.63	2347.58	2499.72	2418.03	2028.5	2145.65
	2133.76	2020.81	2013.29	2012.43	2089.83	2038	2039.37	2107.23	2001.29	2057.9	1991.52	2083.01	2148.2	2165.53	2049.28	2149.08	2260.27	2184.82	2147.58	2083.16	2105.45	2296.31	1989.92	2205.84	2273.5	2447.79	2261.51	2343.67	2354.84	2159.7	2082.79	2338.16	2207.09	2163.59	2069.65	2321.64	2426.03	2474.4	2217.78	2409.2	2242.42	2173.62	2364.21	2084.2	2348.97	2501.84	2419.84	2028.58	2145.66
	2134.54	2021.22	2013.55	2012.72	2090.65	2038.5	2039.82	2107.98	2001.63	2058.76	1991.71	2083.46	2149.26	2166.55	2049.79	2150.18	2261.86	2186.16	2148.81	2083.73	2106.13	2297.89	1990.1	2207.02	2274.85	2449.71	2262.81	2345.35	2356.83	2160.5	2082.93	2340.05	2208.27	2164.49	2070.07	2322.78	2427.63	2476.75	2218.88	2410.71	2243.48	2174.35	2365.52	2084.76	2350.35	2503.96	2421.66	2028.66	2145.67
	2135.33	2021.63	2013.81	2013.01	2091.46	2039	2040.27	2108.73	2001.97	2059.63	1991.9	2083.91	2150.31	2167.57	2050.31	2151.27	2263.44	2187.51	2150.05	2084.3	2106.8	2299.46	1990.28	2208.21	2276.21	2451.62	2264.1	2347.04	2358.83	2161.3	2083.07	2341.95	2209.46	2165.39	2070.49	2323.92	2429.24	2479.1	2219.99	2412.22	2244.55	2175.09	2366.83	2085.32	2351.74	2506.08	2423.47	2028.74	2145.68
	2136.11	2022.05	2014.07	2013.29	2092.28	2039.5	2040.73	2109.48	2002.32	2060.5	1992.09	2084.36	2151.37	2168.59	2050.83	2152.37	2265.03	2188.85	2151.29	2084.87	2107.48	2301.04	1990.46	2209.4	2277.57	2453.54	2265.4	2348.72	2360.83	2162.1	2083.21	2343.85	2210.64	2166.29	2070.9	2325.06	2430.84	2481.44	2221.1	2413.72	2245.61	2175.83	2368.14	2085.89	2353.13	2508.19	2425.28	2028.81	2145.68
	2136.9	2022.46	2014.34	2013.58	2093.1	2040	2041.18	2110.24	2002.66	2061.38	1992.28	2084.81	2152.43	2169.6	2051.35	2153.47	2266.62	2190.2	2152.53	2085.44	2108.15	2302.62	1990.65	2210.59	2278.93	2455.44	2266.69	2350.39	2362.83	2162.9	2083.34	2345.76	2211.82	2167.19	2071.32	2326.2	2432.44	2483.78	2222.22	2415.22	2246.67	2176.57	2369.45	2086.45	2354.52	2510.31	2427.09	2028.89	2145.68
	2137.68	2022.87	2014.61	2013.87	2093.92	2040.51	2041.63	2111	2003.01	2062.26	1992.47	2085.26	2153.48	2170.62	2051.87	2154.57	2268.2	2191.55	2153.77	2086.01	2108.83	2304.2	1990.83	2211.78	2280.29	2457.35	2267.99	2352.07	2364.84	2163.69	2083.48	2347.67	2213.01	2168.1	2071.73	2327.34	2434.04	2486.13	2223.33	2416.71	2247.72	2177.31	2370.75	2087.01	2355.91	2512.42	2428.89	2028.97	2145.68
	2138.47	2023.29	2014.88	2014.16	2094.75	2041.01	2042.09	2111.77	2003.35	2063.15	1992.66	2085.71	2154.54	2171.63	2052.39	2155.67	2269.79	2192.9	2155.02	2086.58	2109.51	2305.79	1991.01	2212.98	2281.65	2459.25	2269.29	2353.75	2366.84	2164.49	2083.61	2349.58	2214.19	2169	2072.14	2328.48	2435.64	2488.46	2224.45	2418.2	2248.78	2178.05	2372.05	2087.58	2357.31	2514.52	2430.7	2029.05	2145.68
	2139.26	2023.7	2015.15	2014.45	2095.57	2041.51	2042.54	2112.54	2003.7	2064.04	1992.84	2086.16	2155.6	2172.65	2052.92	2156.77	2271.38	2194.25	2156.27	2087.15	2110.18	2307.37	1991.2	2214.17	2283.01	2461.14	2270.58	2355.43	2368.85	2165.28	2083.74	2351.5	2215.38	2169.9	2072.55	2329.62	2437.23	2490.8	2225.57	2419.69	2249.83	2178.79	2373.35	2088.14	2358.71	2516.63	2432.5	2029.13	2145.67
	2140.04	2024.12	2015.43	2014.73	2096.39	2042.02	2042.99	2113.31	2004.05	2064.93	1993.03	2086.6	2156.67	2173.66	2053.44	2157.88	2272.97	2195.6	2157.52	2087.73	2110.86	2308.95	1991.38	2215.37	2284.38	2463.03	2271.88	2357.1	2370.86	2166.07	2083.87	2353.42	2216.56	2170.8	2072.96	2330.76	2438.82	2493.13	2226.69	2421.16	2250.88	2179.53	2374.64	2088.71	2360.1	2518.73	2434.3	2029.21	2145.66
	2140.83	2024.53	2015.71	2015.02	2097.22	2042.52	2043.44	2114.09	2004.4	2065.83	1993.22	2087.05	2157.73	2174.67	2053.96	2158.98	2274.56	2196.96	2158.77	2088.3	2111.54	2310.54	1991.57	2216.56	2285.74	2464.91	2273.18	2358.77	2372.87	2166.86	2084	2355.34	2217.75	2171.71	2073.37	2331.9	2440.41	2495.46	2227.81	2422.64	2251.93	2180.27	2375.93	2089.27	2361.5	2520.83	2436.09	2029.29	2145.65
	2141.61	2024.95	2015.99	2015.31	2098.05	2043.03	2043.9	2114.87	2004.76	2066.73	1993.4	2087.5	2158.79	2175.68	2054.49	2160.09	2276.15	2198.31	2160.03	2088.87	2112.22	2312.12	1991.76	2217.76	2287.1	2466.79	2274.48	2360.45	2374.88	2167.65	2084.13	2357.27	2218.93	2172.61	2073.77	2333.04	2441.99	2497.78	2228.94	2424.1	2252.97	2181.01	2377.22	2089.84	2362.91	2522.92	2437.89	2029.37	2145.63
	2142.4	2025.37	2016.27	2015.6	2098.88	2043.53	2044.35	2115.66	2005.11	2067.64	1993.59	2087.94	2159.86	2176.69	2055.02	2161.2	2277.74	2199.67	2161.29	2089.44	2112.9	2313.7	1991.95	2218.96	2288.47	2468.67	2275.78	2362.12	2376.89	2168.44	2084.26	2359.2	2220.12	2173.51	2074.17	2334.17	2443.58	2500.11	2230.06	2425.57	2254.01	2181.75	2378.51	2090.4	2364.31	2525.01	2439.68	2029.46	2145.62
	2143.18	2025.79	2016.56	2015.89	2099.71	2044.04	2044.8	2116.45	2005.47	2068.55	1993.77	2088.39	2160.92	2177.7	2055.54	2162.31	2279.33	2201.03	2162.55	2090.02	2113.58	2315.29	1992.14	2220.16	2289.83	2470.54	2277.08	2363.79	2378.91	2169.23	2084.38	2361.14	2221.3	2174.42	2074.57	2335.31	2445.16	2502.43	2231.19	2427.02	2255.05	2182.49	2379.79	2090.96	2365.72	2527.1	2441.47	2029.54	2145.6
	2143.97	2026.21	2016.85	2016.17	2100.54	2044.55	2045.25	2117.24	2005.83	2069.46	1993.96	2088.83	2161.99	2178.71	2056.07	2163.43	2280.92	2202.39	2163.82	2090.59	2114.26	2316.88	1992.33	2221.36	2291.2	2472.41	2278.38	2365.45	2380.93	2170.01	2084.51	2363.07	2222.49	2175.32	2074.97	2336.45	2446.73	2504.74	2232.32	2428.47	2256.09	2183.23	2381.07	2091.53	2367.13	2529.19	2443.26	2029.62	2145.57
	2144.76	2026.63	2017.14	2016.46	2101.37	2045.05	2045.71	2118.04	2006.19	2070.38	1994.14	2089.27	2163.06	2179.72	2056.6	2164.54	2282.51	2203.75	2165.08	2091.16	2114.94	2318.46	1992.52	2222.56	2292.57	2474.27	2279.68	2367.12	2382.94	2170.8	2084.63	2365.02	2223.67	2176.22	2075.37	2337.58	2448.31	2507.06	2233.45	2429.92	2257.12	2183.97	2382.35	2092.09	2368.53	2531.27	2445.04	2029.7	2145.55
	2145.54	2027.05	2017.43	2016.75	2102.21	2045.56	2046.16	2118.84	2006.55	2071.3	1994.33	2089.72	2164.13	2180.73	2057.13	2165.66	2284.1	2205.11	2166.35	2091.74	2115.62	2320.05	1992.71	2223.76	2293.93	2476.12	2280.98	2368.79	2384.96	2171.58	2084.75	2366.96	2224.86	2177.12	2075.76	2338.71	2449.88	2509.37	2234.59	2431.36	2258.15	2184.71	2383.62	2092.66	2369.95	2533.35	2446.82	2029.79	2145.52
	2146.33	2027.47	2017.72	2017.04	2103.04	2046.07	2046.61	2119.64	2006.91	2072.23	1994.51	2090.16	2165.2	2181.73	2057.66	2166.77	2285.69	2206.47	2167.62	2092.31	2116.3	2321.63	1992.9	2224.96	2295.3	2477.97	2282.28	2370.45	2386.98	2172.36	2084.87	2368.91	2226.04	2178.03	2076.15	2339.85	2451.45	2511.68	2235.72	2432.79	2259.18	2185.45	2384.89	2093.22	2371.36	2535.42	2448.6	2029.87	2145.5
	2147.11	2027.89	2018.02	2017.33	2103.88	2046.58	2047.06	2120.45	2007.28	2073.16	1994.69	2090.6	2166.27	2182.74	2058.19	2167.89	2287.28	2207.83	2168.9	2092.89	2116.98	2323.22	1993.1	2226.17	2296.67	2479.82	2283.58	2372.11	2389.01	2173.14	2084.99	2370.86	2227.23	2178.93	2076.54	2340.98	2453.02	2513.98	2236.86	2434.22	2260.21	2186.19	2386.16	2093.79	2372.77	2537.49	2450.38	2029.96	2145.46
	2147.9	2028.31	2018.32	2017.62	2104.72	2047.09	2047.51	2121.27	2007.64	2074.1	1994.87	2091.04	2167.35	2183.74	2058.72	2169.01	2288.87	2209.19	2170.17	2093.46	2117.66	2324.81	1993.29	2227.37	2298.04	2481.66	2284.89	2373.77	2391.03	2173.92	2085.11	2372.82	2228.41	2179.83	2076.93	2342.11	2454.58	2516.28	2238	2435.64	2261.23	2186.93	2387.42	2094.35	2374.19	2539.56	2452.15	2030.04	2145.43
	2148.68	2028.74	2018.62	2017.9	2105.56	2047.6	2047.97	2122.08	2008.01	2075.04	1995.06	2091.48	2168.42	2184.75	2059.25	2170.13	2290.46	2210.56	2171.45	2094.03	2118.34	2326.39	1993.49	2228.58	2299.4	2483.5	2286.19	2375.43	2393.05	2174.69	2085.23	2374.78	2229.6	2180.73	2077.32	2343.24	2456.14	2518.58	2239.14	2437.06	2262.25	2187.67	2388.68	2094.91	2375.61	2541.62	2453.92	2030.13	2145.4
	2149.47	2029.16	2018.93	2018.19	2106.4	2048.1	2048.42	2122.91	2008.38	2075.98	1995.24	2091.92	2169.5	2185.75	2059.79	2171.26	2292.05	2211.92	2172.73	2094.61	2119.02	2327.98	1993.69	2229.78	2300.77	2485.33	2287.49	2377.08	2395.08	2175.47	2085.35	2376.74	2230.78	2181.63	2077.7	2344.37	2457.7	2520.87	2240.28	2438.47	2263.26	2188.4	2389.94	2095.48	2377.03	2543.68	2455.68	2030.21	2145.36
	2150.25	2029.58	2019.23	2018.48	2107.24	2048.61	2048.87	2123.73	2008.75	2076.92	1995.42	2092.36	2170.57	2186.75	2060.32	2172.38	2293.64	2213.29	2174.01	2095.18	2119.71	2329.56	1993.89	2230.99	2302.14	2487.15	2288.79	2378.74	2397.1	2176.24	2085.46	2378.71	2231.96	2182.53	2078.08	2345.5	2459.25	2523.16	2241.43	2439.87	2264.28	2189.14	2391.19	2096.04	2378.45	2545.74	2457.45	2030.3	2145.32
	2151.04	2030.01	2019.54	2018.77	2108.08	2049.12	2049.32	2124.56	2009.12	2077.88	1995.6	2092.8	2171.65	2187.76	2060.86	2173.51	2295.23	2214.65	2175.3	2095.76	2120.39	2331.15	1994.09	2232.2	2303.51	2488.97	2290.09	2380.39	2399.13	2177.01	2085.58	2380.68	2233.15	2183.43	2078.46	2346.63	2460.81	2525.45	2242.57	2441.27	2265.29	2189.88	2392.43	2096.6	2379.87	2547.79	2459.2	2030.38	2145.28
	2151.82	2030.43	2019.85	2019.05	2108.92	2049.63	2049.77	2125.39	2009.49	2078.83	1995.78	2093.23	2172.73	2188.76	2061.39	2174.64	2296.82	2216.02	2176.58	2096.33	2121.07	2332.73	1994.29	2233.41	2304.88	2490.79	2291.39	2382.04	2401.15	2177.78	2085.69	2382.65	2234.33	2184.33	2078.84	2347.76	2462.35	2527.73	2243.72	2442.66	2266.3	2190.62	2393.68	2097.17	2381.3	2549.84	2460.96	2030.47	2145.23
	2152.6	2030.86	2020.17	2019.34	2109.77	2050.14	2050.22	2126.23	2009.87	2079.79	1995.95	2093.67	2173.81	2189.76	2061.93	2175.76	2298.41	2217.38	2177.87	2096.9	2121.75	2334.32	1994.49	2234.62	2306.25	2492.6	2292.7	2383.69	2403.18	2178.55	2085.81	2384.62	2235.51	2185.23	2079.21	2348.88	2463.9	2530.01	2244.87	2444.05	2267.3	2191.36	2394.92	2097.73	2382.72	2551.88	2462.71	2030.56	2145.19
	2153.39	2031.28	2020.48	2019.63	2110.61	2050.65	2050.67	2127.07	2010.24	2080.75	1996.13	2094.11	2174.89	2190.76	2062.46	2176.89	2300	2218.75	2179.16	2097.48	2122.44	2335.9	1994.69	2235.83	2307.62	2494.41	2294	2385.34	2405.2	2179.32	2085.92	2386.6	2236.69	2186.13	2079.59	2350.01	2465.45	2532.28	2246.02	2445.43	2268.3	2192.1	2396.15	2098.29	2384.15	2553.92	2464.46	2030.64	2145.14
	2154.17	2031.71	2020.8	2019.91	2111.46	2051.16	2051.12	2127.92	2010.62	2081.72	1996.31	2094.54	2175.97	2191.76	2063	2178.03	2301.59	2220.12	2180.45	2098.05	2123.12	2337.48	1994.9	2237.04	2308.99	2496.21	2295.3	2386.98	2407.23	2180.09	2086.03	2388.58	2237.87	2187.02	2079.96	2351.13	2466.99	2534.55	2247.17	2446.8	2269.3	2192.83	2397.38	2098.85	2385.58	2555.96	2466.21	2030.73	2145.09
	2154.95	2032.14	2021.12	2020.2	2112.3	2051.67	2051.57	2128.77	2011	2082.69	1996.49	2094.97	2177.05	2192.76	2063.54	2179.16	2303.18	2221.48	2181.74	2098.62	2123.8	2339.07	1995.1	2238.25	2310.36	2498	2296.6	2388.62	2409.26	2180.85	2086.14	2390.57	2239.05	2187.92	2080.32	2352.26	2468.53	2536.82	2248.32	2448.17	2270.3	2193.57	2398.61	2099.41	2387.01	2557.99	2467.95	2030.82	2145.04
	2155.74	2032.56	2021.44	2020.49	2113.15	2052.18	2052.01	2129.62	2011.38	2083.66	1996.66	2095.4	2178.14	2193.76	2064.07	2180.29	2304.76	2222.85	2183.04	2099.2	2124.49	2340.65	1995.31	2239.46	2311.73	2499.79	2297.9	2390.26	2411.29	2181.61	2086.25	2392.56	2240.23	2188.82	2080.69	2353.38	2470.06	2539.08	2249.47	2449.53	2271.29	2194.31	2399.83	2099.97	2388.44	2560.02	2469.69	2030.91	2144.98
	2156.52	2032.99	2021.77	2020.77	2114	2052.69	2052.46	2130.48	2011.76	2084.64	1996.84	2095.83	2179.22	2194.76	2064.61	2181.43	2306.35	2224.22	2184.33	2099.77	2125.17	2342.23	1995.52	2240.67	2313.11	2501.58	2299.2	2391.9	2413.31	2182.37	2086.36	2394.55	2241.41	2189.71	2081.05	2354.5	2471.59	2541.34	2250.63	2450.88	2272.28	2195.04	2401.05	2100.53	2389.88	2562.04	2471.42	2031	2144.93
	2157.3	2033.42	2022.09	2021.06	2114.85	2053.2	2052.91	2131.34	2012.15	2085.62	1997.01	2096.26	2180.31	2195.76	2065.15	2182.56	2307.94	2225.58	2185.63	2100.34	2125.85	2343.81	1995.73	2241.89	2314.48	2503.36	2300.51	2393.53	2415.34	2183.13	2086.47	2396.54	2242.59	2190.61	2081.42	2355.62	2473.12	2543.59	2251.78	2452.23	2273.26	2195.78	2402.27	2101.09	2391.31	2564.06	2473.15	2031.09	2144.87
	2158.08	2033.85	2022.42	2021.34	2115.7	2053.71	2053.36	2132.2	2012.53	2086.6	1997.19	2096.69	2181.4	2196.75	2065.69	2183.7	2309.52	2226.95	2186.93	2100.91	2126.54	2345.39	1995.94	2243.1	2315.85	2505.13	2301.81	2395.17	2417.37	2183.89	2086.57	2398.54	2243.77	2191.5	2081.77	2356.74	2474.65	2545.84	2252.94	2453.57	2274.25	2196.52	2403.47	2101.65	2392.75	2566.07	2474.88	2031.18	2144.81
	2158.86	2034.27	2022.75	2021.63	2116.55	2054.21	2053.81	2133.07	2012.92	2087.59	1997.36	2097.12	2182.48	2197.75	2066.23	2184.84	2311.11	2228.32	2188.23	2101.49	2127.22	2346.97	1996.15	2244.31	2317.22	2506.9	2303.11	2396.8	2419.39	2184.65	2086.68	2400.54	2244.94	2192.39	2082.13	2357.86	2476.17	2548.08	2254.1	2454.91	2275.23	2197.25	2404.68	2102.21	2394.18	2568.08	2476.6	2031.27	2144.75
	2159.64	2034.7	2023.08	2021.92	2117.4	2054.72	2054.25	2133.94	2013.3	2088.58	1997.54	2097.54	2183.57	2198.75	2066.77	2185.98	2312.69	2229.68	2189.53	2102.06	2127.9	2348.54	1996.36	2245.53	2318.59	2508.66	2304.41	2398.43	2421.42	2185.41	2086.79	2402.54	2246.12	2193.28	2082.49	2358.97	2477.7	2550.32	2255.25	2456.24	2276.2	2197.99	2405.88	2102.77	2395.62	2570.09	2478.32	2031.36	2144.68
	2160.42	2035.13	2023.42	2022.2	2118.25	2055.23	2054.7	2134.82	2013.69	2089.58	1997.71	2097.97	2184.66	2199.75	2067.31	2187.12	2314.28	2231.05	2190.84	2102.63	2128.59	2350.12	1996.57	2246.74	2319.96	2510.42	2305.71	2400.05	2423.45	2186.16	2086.89	2404.55	2247.29	2194.17	2082.84	2360.09	2479.21	2552.56	2256.41	2457.56	2277.17	2198.72	2407.07	2103.33	2397.06	2572.09	2480.04	2031.45	2144.62
	2161.2	2035.56	2023.75	2022.48	2119.1	2055.74	2055.14	2135.7	2014.08	2090.57	1997.88	2098.39	2185.76	2200.74	2067.85	2188.26	2315.86	2232.41	2192.14	2103.2	2129.27	2351.69	1996.79	2247.96	2321.33	2512.17	2307.01	2401.67	2425.47	2186.91	2086.99	2406.55	2248.47	2195.06	2083.19	2361.2	2480.73	2554.79	2257.57	2458.88	2278.14	2199.45	2408.26	2103.88	2398.51	2574.08	2481.75	2031.54	2144.55
	2161.97	2035.99	2024.09	2022.77	2119.96	2056.25	2055.59	2136.59	2014.47	2091.58	1998.05	2098.82	2186.85	2201.74	2068.39	2189.41	2317.44	2233.78	2193.45	2103.77	2129.95	2353.27	1997	2249.17	2322.7	2513.92	2308.31	2403.29	2427.5	2187.66	2087.1	2408.57	2249.64	2195.95	2083.54	2362.31	2482.24	2557.02	2258.74	2460.18	2279.11	2200.19	2409.45	2104.44	2399.95	2576.07	2483.45	2031.63	2144.48
	2162.75	2036.42	2024.43	2023.05	2120.81	2056.75	2056.04	2137.48	2014.87	2092.58	1998.22	2099.24	2187.94	2202.74	2068.93	2190.55	2319.02	2235.14	2194.76	2104.34	2130.64	2354.84	1997.22	2250.39	2324.07	2515.66	2309.61	2404.91	2429.52	2188.41	2087.2	2410.58	2250.81	2196.84	2083.88	2363.42	2483.75	2559.24	2259.9	2461.49	2280.07	2200.92	2410.62	2104.99	2401.39	2578.06	2485.16	2031.72	2144.41
	2163.53	2036.85	2024.78	2023.34	2121.66	2057.26	2056.48	2138.37	2015.26	2093.59	1998.39	2099.66	2189.04	2203.73	2069.47	2191.7	2320.6	2236.51	2196.06	2104.91	2131.32	2356.41	1997.44	2251.61	2325.45	2517.4	2310.9	2406.53	2431.55	2189.16	2087.3	2412.6	2251.98	2197.72	2084.23	2364.53	2485.26	2561.46	2261.06	2462.78	2281.03	2201.65	2411.8	2105.55	2402.84	2580.04	2486.85	2031.81	2144.34
	2164.3	2037.28	2025.12	2023.62	2122.52	2057.77	2056.92	2139.27	2015.66	2094.6	1998.56	2100.07	2190.13	2204.73	2070.02	2192.84	2322.18	2237.87	2197.37	2105.47	2132	2357.98	1997.66	2252.82	2326.82	2519.13	2312.2	2408.14	2433.57	2189.9	2087.41	2414.62	2253.15	2198.6	2084.57	2365.64	2486.76	2563.67	2262.22	2464.07	2281.99	2202.38	2412.97	2106.1	2404.28	2582.02	2488.55	2031.91	2144.26
	2165.08	2037.71	2025.47	2023.9	2123.37	2058.27	2057.37	2140.17	2016.05	2095.62	1998.73	2100.49	2191.23	2205.73	2070.56	2193.99	2323.76	2239.23	2198.68	2106.04	2132.69	2359.54	1997.88	2254.04	2328.19	2520.85	2313.5	2409.75	2435.59	2190.65	2087.51	2416.64	2254.32	2199.49	2084.9	2366.75	2488.26	2565.88	2263.39	2465.35	2282.94	2203.12	2414.13	2106.65	2405.73	2583.99	2490.24	2032	2144.19
	2165.85	2038.14	2025.82	2024.18	2124.23	2058.78	2057.81	2141.08	2016.45	2096.64	1998.9	2100.91	2192.33	2206.72	2071.1	2195.14	2325.33	2240.59	2200	2106.61	2133.37	2361.11	1998.1	2255.26	2329.56	2522.57	2314.8	2411.36	2437.61	2191.39	2087.61	2418.67	2255.49	2200.37	2085.24	2367.85	2489.76	2568.08	2264.55	2466.63	2283.89	2203.85	2415.29	2107.2	2407.18	2585.96	2491.92	2032.09	2144.11
	2166.62	2038.57	2026.17	2024.47	2125.08	2059.28	2058.25	2141.99	2016.85	2097.66	1999.07	2101.32	2193.43	2207.72	2071.64	2196.29	2326.91	2241.96	2201.31	2107.17	2134.05	2362.67	1998.32	2256.48	2330.93	2524.29	2316.09	2412.96	2439.63	2192.13	2087.71	2420.69	2256.66	2201.25	2085.57	2368.96	2491.26	2570.28	2265.72	2467.9	2284.83	2204.58	2416.44	2107.76	2408.63	2587.92	2493.6	2032.19	2144.03
	2167.4	2039	2026.52	2024.75	2125.94	2059.78	2058.69	2142.9	2017.25	2098.69	1999.24	2101.73	2194.53	2208.71	2072.18	2197.44	2328.48	2243.32	2202.62	2107.74	2134.74	2364.23	1998.55	2257.69	2332.3	2526	2317.39	2414.56	2441.65	2192.87	2087.81	2422.72	2257.82	2202.13	2085.91	2370.06	2492.75	2572.47	2266.89	2469.16	2285.78	2205.31	2417.58	2108.31	2410.08	2589.87	2495.28	2032.28	2143.95
	2168.17	2039.43	2026.88	2025.03	2126.8	2060.29	2059.14	2143.82	2017.65	2099.72	1999.4	2102.14	2195.63	2209.71	2072.73	2198.59	2330.05	2244.67	2203.94	2108.31	2135.42	2365.79	1998.77	2258.91	2333.67	2527.7	2318.68	2416.16	2443.67	2193.61	2087.91	2424.76	2258.99	2203	2086.23	2371.16	2494.24	2574.65	2268.05	2470.41	2286.72	2206.04	2418.72	2108.85	2411.53	2591.83	2496.95	2032.37	2143.86
	2168.94	2039.86	2027.24	2025.31	2127.65	2060.79	2059.58	2144.74	2018.06	2100.75	1999.57	2102.55	2196.73	2210.71	2073.27	2199.75	2331.63	2246.03	2205.25	2108.87	2136.1	2367.35	1999	2260.13	2335.04	2529.4	2319.98	2417.75	2445.69	2194.35	2088.01	2426.79	2260.15	2203.88	2086.56	2372.26	2495.72	2576.84	2269.22	2471.66	2287.65	2206.76	2419.86	2109.4	2412.99	2593.77	2498.61	2032.47	2143.78
	2169.71	2040.29	2027.6	2025.59	2128.51	2061.29	2060.02	2145.67	2018.46	2101.79	1999.73	2102.96	2197.84	2211.7	2073.81	2200.9	2333.2	2247.39	2206.57	2109.43	2136.78	2368.9	1999.23	2261.35	2336.4	2531.09	2321.27	2419.35	2447.7	2195.08	2088.1	2428.83	2261.31	2204.75	2086.89	2373.36	2497.21	2579.01	2270.39	2472.9	2288.58	2207.49	2420.99	2109.95	2414.44	2595.71	2500.27	2032.56	2143.69
	2170.48	2040.72	2027.96	2025.87	2129.37	2061.79	2060.46	2146.6	2018.87	2102.83	1999.9	2103.37	2198.94	2212.7	2074.35	2202.05	2334.76	2248.74	2207.88	2110	2137.47	2370.45	1999.46	2262.57	2337.77	2532.78	2322.56	2420.93	2449.72	2195.81	2088.2	2430.87	2262.47	2205.62	2087.21	2374.45	2498.69	2581.18	2271.56	2474.13	2289.51	2208.22	2422.11	2110.5	2415.9	2597.65	2501.93	2032.66	2143.61
	2171.24	2041.15	2028.32	2026.15	2130.23	2062.29	2060.89	2147.53	2019.27	2103.87	2000.06	2103.77	2200.05	2213.7	2074.9	2203.21	2336.33	2250.1	2209.2	2110.56	2138.15	2372	1999.69	2263.78	2339.14	2534.46	2323.86	2422.52	2451.73	2196.55	2088.3	2432.92	2263.63	2206.49	2087.53	2375.55	2500.17	2583.35	2272.73	2475.36	2290.43	2208.95	2423.23	2111.04	2417.35	2599.58	2503.58	2032.75	2143.52
	2172.01	2041.58	2028.69	2026.43	2131.08	2062.79	2061.33	2148.47	2019.68	2104.92	2000.23	2104.17	2201.15	2214.7	2075.44	2204.36	2337.9	2251.45	2210.52	2111.12	2138.83	2373.55	1999.92	2265	2340.51	2536.13	2325.15	2424.1	2453.74	2197.28	2088.4	2434.96	2264.78	2207.36	2087.84	2376.64	2501.64	2585.51	2273.9	2476.58	2291.35	2209.67	2424.34	2111.58	2418.81	2601.5	2505.22	2032.85	2143.43
	2172.78	2042.01	2029.05	2026.71	2131.94	2063.29	2061.77	2149.42	2020.09	2105.97	2000.39	2104.57	2202.26	2215.69	2075.98	2205.52	2339.46	2252.8	2211.84	2111.68	2139.51	2375.1	2000.15	2266.22	2341.88	2537.8	2326.44	2425.68	2455.75	2198	2088.49	2437.01	2265.94	2208.23	2088.16	2377.73	2503.11	2587.66	2275.07	2477.79	2292.27	2210.4	2425.44	2112.13	2420.27	2603.42	2506.86	2032.94	2143.33
	2173.54	2042.43	2029.42	2026.99	2132.8	2063.79	2062.21	2150.36	2020.5	2107.02	2000.55	2104.97	2203.37	2216.69	2076.52	2206.68	2341.02	2254.15	2213.15	2112.24	2140.19	2376.64	2000.39	2267.44	2343.24	2539.46	2327.73	2427.26	2457.75	2198.73	2088.59	2439.06	2267.09	2209.09	2088.47	2378.82	2504.58	2589.81	2276.24	2478.99	2293.18	2211.12	2426.54	2112.67	2421.73	2605.33	2508.5	2033.04	2143.24
	2174.3	2042.86	2029.8	2027.26	2133.66	2064.28	2062.64	2151.32	2020.92	2108.07	2000.71	2105.37	2204.48	2217.69	2077.07	2207.84	2342.58	2255.5	2214.47	2112.79	2140.87	2378.18	2000.62	2268.66	2344.61	2541.12	2329.02	2428.83	2459.76	2199.46	2088.68	2441.12	2268.24	2209.96	2088.78	2379.9	2506.05	2591.95	2277.41	2480.19	2294.09	2211.84	2427.63	2113.21	2423.19	2607.24	2510.13	2033.14	2143.15
	2175.07	2043.29	2030.17	2027.54	2134.51	2064.78	2063.08	2152.27	2021.33	2109.13	2000.87	2105.77	2205.59	2218.69	2077.61	2209	2344.14	2256.85	2215.79	2113.35	2141.55	2379.71	2000.86	2269.88	2345.97	2542.77	2330.3	2430.4	2461.76	2200.18	2088.78	2443.17	2269.4	2210.82	2089.08	2380.99	2507.51	2594.09	2278.58	2481.38	2295	2212.57	2428.71	2113.75	2424.65	2609.14	2511.75	2033.23	2143.05
	2175.83	2043.72	2030.54	2027.82	2135.37	2065.27	2063.51	2153.23	2021.74	2110.19	2001.03	2106.16	2206.7	2219.69	2078.15	2210.16	2345.7	2258.2	2217.11	2113.91	2142.23	2381.25	2001.1	2271.1	2347.34	2544.41	2331.59	2431.96	2463.76	2200.9	2088.88	2445.23	2270.54	2211.68	2089.39	2382.07	2508.97	2596.22	2279.75	2482.56	2295.9	2213.29	2429.79	2114.28	2426.11	2611.03	2513.37	2033.33	2142.95
	2176.59	2044.15	2030.92	2028.09	2136.23	2065.77	2063.95	2154.19	2022.16	2111.26	2001.19	2106.55	2207.81	2220.68	2078.69	2211.32	2347.25	2259.54	2218.43	2114.46	2142.91	2382.78	2001.34	2272.31	2348.7	2546.05	2332.88	2433.52	2465.76	2201.62	2088.97	2447.29	2271.69	2212.54	2089.69	2383.15	2510.42	2598.35	2280.92	2483.73	2296.79	2214.01	2430.86	2114.82	2427.57	2612.92	2514.99	2033.43	2142.85
	2177.34	2044.58	2031.3	2028.37	2137.09	2066.26	2064.38	2155.16	2022.58	2112.33	2001.35	2106.94	2208.93	2221.68	2079.23	2212.48	2348.8	2260.88	2219.75	2115.02	2143.59	2384.31	2001.58	2273.53	2350.07	2547.69	2334.16	2435.08	2467.75	2202.34	2089.07	2449.35	2272.84	2213.39	2089.99	2384.23	2511.88	2600.46	2282.09	2484.9	2297.69	2214.73	2431.92	2115.36	2429.03	2614.81	2516.59	2033.53	2142.75
	2178.1	2045.01	2031.68	2028.64	2137.95	2066.75	2064.81	2156.14	2023	2113.4	2001.51	2107.33	2210.04	2222.68	2079.78	2213.64	2350.35	2262.22	2221.07	2115.57	2144.27	2385.83	2001.82	2274.75	2351.43	2549.31	2335.44	2436.64	2469.75	2203.06	2089.16	2451.42	2273.98	2214.24	2090.29	2385.31	2513.33	2602.58	2283.26	2486.06	2298.58	2215.45	2432.98	2115.89	2430.5	2616.69	2518.2	2033.62	2142.65
	2178.86	2045.44	2032.06	2028.92	2138.8	2067.24	2065.25	2157.11	2023.41	2114.47	2001.67	2107.72	2211.16	2223.68	2080.32	2214.8	2351.9	2263.56	2222.39	2116.12	2144.95	2387.36	2002.07	2275.97	2352.79	2550.94	2336.73	2438.19	2471.74	2203.77	2089.25	2453.49	2275.12	2215.09	2090.58	2386.39	2514.77	2604.68	2284.43	2487.21	2299.46	2216.17	2434.03	2116.42	2431.96	2618.56	2519.79	2033.72	2142.55
	2179.61	2045.86	2032.45	2029.19	2139.66	2067.73	2065.68	2158.09	2023.84	2115.55	2001.82	2108.1	2212.28	2224.69	2080.86	2215.97	2353.45	2264.9	2223.71	2116.67	2145.63	2388.88	2002.31	2277.19	2354.15	2552.55	2338.01	2439.73	2473.72	2204.48	2089.35	2455.55	2276.26	2215.94	2090.87	2387.46	2516.22	2606.78	2285.6	2488.35	2300.34	2216.89	2435.07	2116.95	2433.43	2620.42	2521.38	2033.82	2142.44
	2180.36	2046.29	2032.83	2029.47	2140.52	2068.22	2066.11	2159.08	2024.26	2116.63	2001.98	2108.49	2213.39	2225.69	2081.4	2217.13	2354.99	2266.23	2225.03	2117.22	2146.31	2390.39	2002.56	2278.4	2355.51	2554.16	2339.29	2441.28	2475.71	2205.2	2089.44	2457.63	2277.4	2216.79	2091.16	2388.53	2517.66	2608.88	2286.77	2489.48	2301.22	2217.6	2436.11	2117.48	2434.89	2622.28	2522.97	2033.92	2142.34
	2181.12	2046.72	2033.22	2029.74	2141.38	2068.7	2066.54	2160.07	2024.68	2117.71	2002.13	2108.87	2214.51	2226.69	2081.94	2218.29	2356.54	2267.56	2226.35	2117.77	2146.99	2391.9	2002.81	2279.62	2356.87	2555.76	2340.57	2442.82	2477.69	2205.9	2089.54	2459.7	2278.53	2217.63	2091.45	2389.6	2519.1	2610.96	2287.94	2490.61	2302.09	2218.32	2437.14	2118.01	2436.36	2624.13	2524.55	2034.02	2142.23
	2181.87	2047.15	2033.61	2030.01	2142.23	2069.19	2066.97	2161.06	2025.1	2118.79	2002.29	2109.25	2215.63	2227.69	2082.48	2219.46	2358.08	2268.89	2227.67	2118.32	2147.66	2393.41	2003.06	2280.84	2358.23	2557.36	2341.84	2444.35	2479.67	2206.61	2089.63	2461.78	2279.67	2218.47	2091.73	2390.67	2520.53	2613.05	2289.11	2491.73	2302.96	2219.03	2438.16	2118.54	2437.83	2625.98	2526.12	2034.12	2142.12
	2182.61	2047.57	2034	2030.28	2143.09	2069.67	2067.39	2162.06	2025.53	2119.88	2002.44	2109.62	2216.76	2228.7	2083.02	2220.62	2359.61	2270.22	2228.99	2118.86	2148.34	2394.92	2003.31	2282.05	2359.59	2558.95	2343.12	2445.88	2481.65	2207.32	2089.72	2463.85	2280.8	2219.31	2092.01	2391.74	2521.96	2615.12	2290.28	2492.84	2303.83	2219.75	2439.17	2119.06	2439.3	2627.82	2527.68	2034.22	2142.02
	2183.36	2048	2034.4	2030.55	2143.95	2070.15	2067.82	2163.06	2025.95	2120.97	2002.6	2110	2217.88	2229.7	2083.56	2221.79	2361.15	2271.54	2230.31	2119.4	2149.02	2396.42	2003.56	2283.27	2360.95	2560.54	2344.39	2447.41	2483.62	2208.02	2089.82	2465.93	2281.93	2220.15	2092.29	2392.8	2523.39	2617.19	2291.45	2493.95	2304.69	2220.46	2440.18	2119.58	2440.76	2629.65	2529.24	2034.32	2141.91
	2184.11	2048.42	2034.79	2030.82	2144.8	2070.64	2068.25	2164.07	2026.38	2122.07	2002.75	2110.37	2219	2230.7	2084.1	2222.96	2362.68	2272.87	2231.63	2119.95	2149.69	2397.92	2003.82	2284.49	2362.3	2562.12	2345.67	2448.94	2485.59	2208.73	2089.91	2468.01	2283.06	2220.98	2092.56	2393.86	2524.82	2619.25	2292.62	2495.04	2305.55	2221.17	2441.18	2120.1	2442.23	2631.48	2530.8	2034.42	2141.79
	2184.85	2048.85	2035.19	2031.09	2145.66	2071.11	2068.67	2165.08	2026.81	2123.16	2002.9	2110.74	2220.13	2231.71	2084.64	2224.12	2364.21	2274.19	2232.95	2120.49	2150.37	2399.41	2004.07	2285.7	2363.66	2563.69	2346.94	2450.45	2487.56	2209.43	2090.01	2470.1	2284.18	2221.82	2092.84	2394.92	2526.24	2621.3	2293.79	2496.13	2306.4	2221.88	2442.17	2120.62	2443.7	2633.3	2532.35	2034.52	2141.68
	2185.59	2049.27	2035.59	2031.36	2146.51	2071.59	2069.1	2166.09	2027.24	2124.26	2003.05	2111.11	2221.25	2232.72	2085.18	2225.29	2365.74	2275.51	2234.27	2121.03	2151.04	2400.9	2004.33	2286.92	2365.01	2565.25	2348.21	2451.97	2489.52	2210.13	2090.1	2472.18	2285.3	2222.64	2093.11	2395.98	2527.66	2623.35	2294.96	2497.21	2307.25	2222.59	2443.15	2121.14	2445.17	2635.11	2533.89	2034.62	2141.57
	2186.34	2049.7	2035.99	2031.63	2147.37	2072.07	2069.52	2167.11	2027.67	2125.36	2003.2	2111.47	2222.38	2233.72	2085.71	2226.46	2367.27	2276.82	2235.59	2121.57	2151.72	2402.39	2004.59	2288.13	2366.37	2566.81	2349.48	2453.48	2491.48	2210.83	2090.19	2474.27	2286.43	2223.47	2093.37	2397.03	2529.07	2625.39	2296.12	2498.28	2308.09	2223.3	2444.13	2121.66	2446.64	2636.92	2535.42	2034.72	2141.45
	2187.07	2050.12	2036.39	2031.89	2148.22	2072.54	2069.94	2168.14	2028.1	2126.47	2003.35	2111.84	2223.5	2234.73	2086.25	2227.63	2368.79	2278.13	2236.91	2122.1	2152.39	2403.87	2004.85	2289.35	2367.72	2568.37	2350.75	2454.99	2493.44	2211.52	2090.29	2476.36	2287.54	2224.29	2093.64	2398.08	2530.49	2627.42	2297.29	2499.34	2308.93	2224.01	2445.09	2122.17	2448.11	2638.72	2536.95	2034.82	2141.34
	2187.81	2050.55	2036.79	2032.16	2149.08	2073.02	2070.36	2169.16	2028.54	2127.58	2003.5	2112.2	2224.63	2235.74	2086.79	2228.8	2370.31	2279.44	2238.22	2122.64	2153.06	2405.35	2005.11	2290.56	2369.07	2569.92	2352.01	2456.49	2495.39	2212.22	2090.38	2478.45	2288.66	2225.11	2093.9	2399.13	2531.9	2629.45	2298.46	2500.4	2309.77	2224.72	2446.05	2122.69	2449.59	2640.51	2538.47	2034.92	2141.22
	2188.55	2050.97	2037.2	2032.42	2149.93	2073.49	2070.78	2170.2	2028.97	2128.68	2003.65	2112.56	2225.76	2236.75	2087.32	2229.97	2371.83	2280.75	2239.54	2123.17	2153.74	2406.82	2005.37	2291.77	2370.42	2571.46	2353.28	2457.99	2497.34	2212.91	2090.48	2480.54	2289.77	2225.93	2094.16	2400.18	2533.3	2631.47	2299.62	2501.45	2310.6	2225.42	2447	2123.2	2451.06	2642.3	2539.99	2035.02	2141.1
	2189.28	2051.39	2037.61	2032.69	2150.78	2073.96	2071.2	2171.23	2029.4	2129.8	2003.79	2112.91	2226.89	2237.76	2087.86	2231.13	2373.34	2282.05	2240.85	2123.71	2154.41	2408.29	2005.63	2292.98	2371.77	2572.99	2354.54	2459.48	2499.29	2213.6	2090.57	2482.64	2290.88	2226.75	2094.42	2401.23	2534.71	2633.48	2300.79	2502.49	2311.43	2226.13	2447.94	2123.71	2452.53	2644.08	2541.5	2035.12	2140.99
	2190.02	2051.81	2038.02	2032.95	2151.64	2074.43	2071.62	2172.27	2029.84	2130.91	2003.94	2113.27	2228.02	2238.77	2088.39	2232.3	2374.85	2283.36	2242.17	2124.24	2155.08	2409.76	2005.9	2294.2	2373.12	2574.52	2355.8	2460.97	2501.23	2214.29	2090.66	2484.73	2291.99	2227.56	2094.67	2402.27	2536.11	2635.49	2301.95	2503.52	2312.25	2226.83	2448.88	2124.22	2454	2645.85	2543	2035.22	2140.87
	2190.75	2052.23	2038.43	2033.22	2152.49	2074.89	2072.04	2173.32	2030.28	2132.03	2004.09	2113.62	2229.16	2239.78	2088.93	2233.47	2376.36	2284.65	2243.48	2124.77	2155.75	2411.22	2006.17	2295.41	2374.47	2576.04	2357.06	2462.46	2503.17	2214.97	2090.76	2486.83	2293.1	2228.37	2094.92	2403.31	2537.5	2637.48	2303.12	2504.54	2313.07	2227.53	2449.81	2124.72	2455.47	2647.62	2544.49	2035.33	2140.75
	2191.47	2052.66	2038.84	2033.48	2153.34	2075.36	2072.46	2174.37	2030.72	2133.15	2004.23	2113.97	2230.29	2240.8	2089.46	2234.65	2377.87	2285.95	2244.8	2125.29	2156.42	2412.68	2006.44	2296.62	2375.81	2577.56	2358.32	2463.94	2505.1	2215.66	2090.85	2488.93	2294.2	2229.18	2095.17	2404.35	2538.9	2639.47	2304.28	2505.55	2313.88	2228.23	2450.72	2125.23	2456.95	2649.37	2545.98	2035.43	2140.63
	2192.2	2053.08	2039.25	2033.74	2154.19	2075.82	2072.87	2175.42	2031.16	2134.27	2004.38	2114.32	2231.42	2241.81	2090	2235.82	2379.37	2287.24	2246.11	2125.82	2157.09	2414.13	2006.71	2297.83	2377.16	2579.07	2359.58	2465.41	2507.03	2216.34	2090.95	2491.03	2295.31	2229.98	2095.42	2405.38	2540.29	2641.45	2305.44	2506.56	2314.69	2228.93	2451.63	2125.73	2458.42	2651.13	2547.46	2035.53	2140.5
	2192.93	2053.5	2039.67	2034	2155.04	2076.28	2073.29	2176.47	2031.6	2135.39	2004.52	2114.66	2232.56	2242.83	2090.53	2236.99	2380.88	2288.53	2247.42	2126.34	2157.76	2415.58	2006.98	2299.04	2378.5	2580.57	2360.83	2466.89	2508.96	2217.02	2091.04	2493.13	2296.4	2230.78	2095.66	2406.42	2541.67	2643.43	2306.61	2507.55	2315.5	2229.63	2452.54	2126.23	2459.89	2652.87	2548.94	2035.63	2140.38
	2193.65	2053.92	2040.09	2034.26	2155.89	2076.74	2073.7	2177.54	2032.04	2136.52	2004.66	2115.01	2233.69	2243.84	2091.06	2238.16	2382.37	2289.82	2248.73	2126.87	2158.42	2417.02	2007.25	2300.25	2379.84	2582.07	2362.09	2468.35	2510.88	2217.7	2091.14	2495.24	2297.5	2231.58	2095.9	2407.45	2543.06	2645.4	2307.77	2508.54	2316.3	2230.33	2453.43	2126.73	2461.37	2654.61	2550.41	2035.74	2140.26
	2194.37	2054.33	2040.5	2034.52	2156.74	2077.2	2074.11	2178.6	2032.48	2137.65	2004.8	2115.35	2234.83	2244.86	2091.59	2239.33	2383.87	2291.11	2250.04	2127.39	2159.09	2418.46	2007.53	2301.45	2381.18	2583.56	2363.34	2469.82	2512.8	2218.38	2091.23	2497.34	2298.59	2232.37	2096.14	2408.48	2544.44	2647.36	2308.93	2509.52	2317.09	2231.03	2454.31	2127.22	2462.84	2656.34	2551.87	2035.84	2140.13
	2195.09	2054.75	2040.92	2034.78	2157.59	2077.66	2074.53	2179.67	2032.92	2138.78	2004.94	2115.68	2235.97	2245.88	2092.12	2240.5	2385.36	2292.39	2251.35	2127.91	2159.76	2419.9	2007.8	2302.66	2382.52	2585.04	2364.59	2471.28	2514.71	2219.06	2091.33	2499.45	2299.69	2233.17	2096.37	2409.5	2545.81	2649.31	2310.09	2510.49	2317.88	2231.73	2455.19	2127.72	2464.31	2658.06	2553.32	2035.94	2140.01
	2195.8	2055.17	2041.35	2035.04	2158.43	2078.11	2074.94	2180.74	2033.37	2139.91	2005.09	2116.02	2237.1	2246.9	2092.65	2241.67	2386.85	2293.67	2252.66	2128.42	2160.42	2421.33	2008.08	2303.87	2383.86	2586.52	2365.84	2472.73	2516.62	2219.73	2091.42	2501.56	2300.77	2233.95	2096.61	2410.53	2547.19	2651.25	2311.24	2511.45	2318.67	2232.42	2456.06	2128.21	2465.78	2659.78	2554.77	2036.04	2139.88
	2196.52	2055.59	2041.77	2035.3	2159.28	2078.57	2075.35	2181.82	2033.81	2141.04	2005.22	2116.35	2238.24	2247.92	2093.18	2242.84	2388.34	2294.94	2253.96	2128.94	2161.09	2422.76	2008.36	2305.07	2385.19	2587.99	2367.08	2474.18	2518.52	2220.41	2091.52	2503.67	2301.86	2234.74	2096.84	2411.55	2548.56	2653.19	2312.4	2512.41	2319.45	2233.12	2456.92	2128.71	2467.26	2661.49	2556.21	2036.15	2139.75
	2197.23	2056.01	2042.19	2035.55	2160.13	2079.02	2075.76	2182.9	2034.26	2142.18	2005.36	2116.69	2239.38	2248.94	2093.71	2244.02	2389.82	2296.22	2255.27	2129.45	2161.75	2424.18	2008.64	2306.27	2386.53	2589.45	2368.33	2475.63	2520.42	2221.08	2091.62	2505.78	2302.94	2235.52	2097.06	2412.57	2549.92	2655.11	2313.56	2513.35	2320.23	2233.81	2457.77	2129.2	2468.73	2663.2	2557.65	2036.25	2139.63
	2197.94	2056.42	2042.62	2035.81	2160.97	2079.46	2076.17	2183.98	2034.71	2143.31	2005.5	2117.01	2240.52	2249.96	2094.24	2245.19	2391.3	2297.49	2256.57	2129.97	2162.41	2425.6	2008.92	2307.48	2387.86	2590.91	2369.57	2477.07	2522.31	2221.75	2091.71	2507.89	2304.02	2236.3	2097.29	2413.58	2551.29	2657.03	2314.71	2514.29	2321	2234.5	2458.61	2129.68	2470.2	2664.89	2559.07	2036.35	2139.5
	2198.65	2056.84	2043.04	2036.06	2161.81	2079.91	2076.58	2185.07	2035.16	2144.45	2005.64	2117.34	2241.66	2250.98	2094.77	2246.36	2392.78	2298.76	2257.87	2130.47	2163.07	2427.01	2009.21	2308.68	2389.19	2592.36	2370.81	2478.51	2524.2	2222.42	2091.81	2510	2305.1	2237.08	2097.51	2414.6	2552.65	2658.94	2315.87	2515.22	2321.77	2235.2	2459.45	2130.17	2471.67	2666.58	2560.49	2036.46	2139.37
	2199.35	2057.26	2043.47	2036.32	2162.66	2080.36	2076.98	2186.16	2035.61	2145.59	2005.78	2117.67	2242.8	2252.01	2095.29	2247.53	2394.25	2300.02	2259.17	2130.98	2163.73	2428.42	2009.49	2309.88	2390.52	2593.8	2372.05	2479.94	2526.09	2223.08	2091.91	2512.11	2306.18	2237.85	2097.73	2415.61	2554	2660.85	2317.02	2516.14	2322.54	2235.89	2460.27	2130.65	2473.15	2668.26	2561.91	2036.56	2139.24
	2200.05	2057.67	2043.9	2036.57	2163.5	2080.8	2077.39	2187.25	2036.06	2146.73	2005.91	2117.99	2243.94	2253.03	2095.82	2248.7	2395.72	2301.29	2260.47	2131.49	2164.39	2429.83	2009.78	2311.08	2391.85	2595.24	2373.29	2481.37	2527.97	2223.75	2092.01	2514.23	2307.25	2238.62	2097.94	2416.62	2555.35	2662.74	2318.17	2517.05	2323.29	2236.58	2461.09	2131.14	2474.62	2669.94	2563.31	2036.67	2139.11
	2200.75	2058.09	2044.33	2036.83	2164.34	2081.24	2077.79	2188.35	2036.51	2147.88	2006.05	2118.31	2245.08	2254.06	2096.34	2249.88	2397.19	2302.54	2261.77	2131.99	2165.05	2431.23	2010.07	2312.28	2393.17	2596.67	2374.52	2482.79	2529.84	2224.41	2092.1	2516.34	2308.32	2239.38	2098.16	2417.62	2556.7	2664.63	2319.32	2517.95	2324.05	2237.27	2461.9	2131.62	2476.09	2671.61	2564.71	2036.77	2138.97
	2201.45	2058.5	2044.76	2037.08	2165.18	2081.68	2078.2	2189.46	2036.96	2149.02	2006.18	2118.62	2246.22	2255.08	2096.87	2251.05	2398.65	2303.8	2263.07	2132.5	2165.71	2432.62	2010.36	2313.47	2394.5	2598.09	2375.75	2484.21	2531.71	2225.07	2092.2	2518.46	2309.39	2240.15	2098.37	2418.63	2558.05	2666.5	2320.47	2518.84	2324.8	2237.96	2462.7	2132.1	2477.56	2673.27	2566.1	2036.87	2138.84
	2202.15	2058.92	2045.2	2037.33	2166.02	2082.11	2078.6	2190.56	2037.42	2150.17	2006.31	2118.94	2247.36	2256.11	2097.39	2252.22	2400.11	2305.05	2264.36	2133	2166.37	2434.01	2010.65	2314.67	2395.82	2599.51	2376.99	2485.63	2533.58	2225.73	2092.3	2520.58	2310.45	2240.9	2098.58	2419.63	2559.39	2668.37	2321.62	2519.73	2325.54	2238.64	2463.49	2132.58	2479.03	2674.92	2567.48	2036.98	2138.71
	2202.84	2059.33	2045.63	2037.58	2166.85	2082.55	2079	2191.67	2037.87	2151.31	2006.45	2119.25	2248.5	2257.14	2097.91	2253.39	2401.57	2306.31	2265.65	2133.49	2167.02	2435.4	2010.94	2315.86	2397.14	2600.92	2378.21	2487.04	2535.43	2226.38	2092.4	2522.7	2311.51	2241.66	2098.78	2420.63	2560.73	2670.23	2322.77	2520.6	2326.28	2239.33	2464.27	2133.05	2480.5	2676.57	2568.86	2037.08	2138.58
	2203.53	2059.75	2046.07	2037.83	2167.69	2082.98	2079.4	2192.78	2038.33	2152.46	2006.58	2119.56	2249.65	2258.17	2098.43	2254.56	2403.02	2307.55	2266.94	2133.99	2167.68	2436.78	2011.24	2317.06	2398.46	2602.32	2379.44	2488.44	2537.29	2227.04	2092.5	2524.81	2312.57	2242.41	2098.98	2421.62	2562.06	2672.08	2323.91	2521.47	2327.02	2240.02	2465.05	2133.53	2481.97	2678.21	2570.23	2037.18	2138.44
	2204.21	2060.16	2046.5	2038.08	2168.53	2083.41	2079.81	2193.9	2038.79	2153.61	2006.71	2119.87	2250.79	2259.21	2098.95	2255.74	2404.47	2308.8	2268.23	2134.48	2168.33	2438.15	2011.53	2318.25	2399.78	2603.71	2380.67	2489.84	2539.14	2227.69	2092.6	2526.93	2313.63	2243.16	2099.19	2422.61	2563.39	2673.93	2325.06	2522.33	2327.75	2240.71	2465.81	2134	2483.43	2679.84	2571.59	2037.29	2138.31
	2204.9	2060.57	2046.94	2038.33	2169.36	2083.84	2080.2	2195.02	2039.24	2154.76	2006.84	2120.17	2251.93	2260.24	2099.47	2256.91	2405.92	2310.04	2269.52	2134.97	2168.99	2439.53	2011.83	2319.44	2401.09	2605.1	2381.89	2491.24	2540.98	2228.34	2092.7	2529.05	2314.68	2243.91	2099.38	2423.6	2564.72	2675.76	2326.2	2523.17	2328.47	2241.39	2466.57	2134.47	2484.9	2681.47	2572.95	2037.39	2138.17
	2205.58	2060.99	2047.38	2038.58	2170.19	2084.27	2080.6	2196.14	2039.7	2155.91	2006.97	2120.47	2253.07	2261.27	2099.99	2258.08	2407.36	2311.28	2270.81	2135.46	2169.64	2440.89	2012.13	2320.63	2402.41	2606.49	2383.11	2492.63	2542.82	2228.99	2092.81	2531.18	2315.73	2244.65	2099.58	2424.59	2566.05	2677.59	2327.34	2524.01	2329.19	2242.08	2467.32	2134.94	2486.37	2683.09	2574.3	2037.49	2138.03
	2206.26	2061.4	2047.82	2038.83	2171.02	2084.69	2081	2197.27	2040.16	2157.06	2007.1	2120.77	2254.22	2262.31	2100.51	2259.25	2408.8	2312.52	2272.09	2135.95	2170.29	2442.25	2012.43	2321.82	2403.72	2607.86	2384.33	2494.02	2544.65	2229.64	2092.91	2533.3	2316.78	2245.38	2099.77	2425.58	2567.37	2679.4	2328.48	2524.84	2329.91	2242.76	2468.05	2135.41	2487.83	2684.7	2575.64	2037.6	2137.9
	2206.93	2061.81	2048.26	2039.07	2171.85	2085.11	2081.4	2198.4	2040.62	2158.21	2007.23	2121.07	2255.36	2263.34	2101.02	2260.42	2410.24	2313.75	2273.37	2136.44	2170.94	2443.61	2012.73	2323	2405.03	2609.23	2385.55	2495.4	2546.48	2230.29	2093.01	2535.42	2317.82	2246.12	2099.96	2426.56	2568.68	2681.21	2329.62	2525.67	2330.62	2243.44	2468.78	2135.87	2489.3	2686.31	2576.97	2037.7	2137.76
	2207.61	2062.22	2048.7	2039.32	2172.68	2085.53	2081.79	2199.53	2041.09	2159.37	2007.36	2121.37	2256.5	2264.38	2101.54	2261.59	2411.67	2314.98	2274.65	2136.92	2171.59	2444.96	2013.04	2324.19	2406.33	2610.59	2386.76	2496.78	2548.3	2230.93	2093.11	2537.54	2318.86	2246.85	2100.15	2427.54	2569.99	2683	2330.75	2526.48	2331.32	2244.13	2469.5	2136.33	2490.76	2687.9	2578.29	2037.81	2137.62
	2208.28	2062.63	2049.15	2039.56	2173.51	2085.95	2082.19	2200.67	2041.55	2160.52	2007.48	2121.66	2257.65	2265.42	2102.05	2262.76	2413.1	2316.21	2275.93	2137.4	2172.23	2446.31	2013.34	2325.37	2407.64	2611.95	2387.97	2498.16	2550.11	2231.58	2093.22	2539.67	2319.9	2247.57	2100.33	2428.52	2571.3	2684.79	2331.89	2527.28	2332.02	2244.81	2470.22	2136.8	2492.23	2689.49	2579.61	2037.91	2137.48
	2208.94	2063.04	2049.59	2039.81	2174.34	2086.36	2082.58	2201.81	2042.01	2161.68	2007.61	2121.95	2258.79	2266.46	2102.57	2263.93	2414.53	2317.43	2277.2	2137.88	2172.88	2447.65	2013.65	2326.55	2408.94	2613.3	2389.18	2499.53	2551.92	2232.22	2093.32	2541.79	2320.93	2248.3	2100.51	2429.49	2572.61	2686.57	2333.02	2528.08	2332.72	2245.49	2470.92	2137.26	2493.69	2691.08	2580.92	2038.01	2137.35
	2209.61	2063.46	2050.03	2040.05	2175.16	2086.77	2082.98	2202.95	2042.48	2162.83	2007.73	2122.24	2259.93	2267.5	2103.08	2265.1	2415.95	2318.65	2278.47	2138.36	2173.52	2448.99	2013.96	2327.73	2410.24	2614.64	2390.39	2500.89	2553.72	2232.86	2093.43	2543.91	2321.97	2249.02	2100.69	2430.46	2573.91	2688.34	2334.15	2528.86	2333.41	2246.17	2471.61	2137.71	2495.15	2692.65	2582.22	2038.12	2137.21
	2210.27	2063.87	2050.48	2040.3	2175.99	2087.18	2083.37	2204.1	2042.95	2163.99	2007.86	2122.52	2261.07	2268.54	2103.59	2266.27	2417.37	2319.87	2279.74	2138.83	2174.17	2450.32	2014.27	2328.91	2411.54	2615.97	2391.6	2502.25	2555.52	2233.49	2093.54	2546.04	2322.99	2249.73	2100.87	2431.43	2575.21	2690.1	2335.28	2529.64	2334.09	2246.85	2472.3	2138.17	2496.61	2694.22	2583.52	2038.22	2137.07
	2210.92	2064.28	2050.93	2040.54	2176.81	2087.59	2083.76	2205.24	2043.41	2165.15	2007.98	2122.8	2262.22	2269.59	2104.1	2267.44	2418.79	2321.09	2281.01	2139.3	2174.81	2451.65	2014.58	2330.09	2412.84	2617.3	2392.8	2503.61	2557.31	2234.13	2093.64	2548.16	2324.02	2250.44	2101.04	2432.4	2576.5	2691.85	2336.41	2530.4	2334.77	2247.53	2472.97	2138.62	2498.07	2695.79	2584.81	2038.32	2136.93
	2211.58	2064.69	2051.37	2040.78	2177.63	2087.99	2084.15	2206.4	2043.88	2166.3	2008.1	2123.08	2263.36	2270.63	2104.61	2268.61	2420.2	2322.3	2282.28	2139.77	2175.45	2452.97	2014.9	2331.26	2414.13	2618.62	2394	2504.96	2559.09	2234.76	2093.75	2550.29	2325.04	2251.15	2101.21	2433.36	2577.79	2693.59	2337.53	2531.16	2335.45	2248.21	2473.64	2139.08	2499.52	2697.34	2586.09	2038.43	2136.79
	2212.23	2065.1	2051.82	2041.02	2178.45	2088.4	2084.54	2207.55	2044.35	2167.46	2008.22	2123.36	2264.5	2271.68	2105.12	2269.78	2421.6	2323.51	2283.54	2140.24	2176.09	2454.29	2015.21	2332.43	2415.43	2619.93	2395.2	2506.31	2560.87	2235.39	2093.86	2552.41	2326.06	2251.85	2101.38	2434.32	2579.07	2695.32	2338.66	2531.91	2336.12	2248.89	2474.3	2139.53	2500.98	2698.89	2587.36	2038.53	2136.64
	2212.88	2065.5	2052.27	2041.26	2179.27	2088.8	2084.93	2208.71	2044.82	2168.62	2008.35	2123.64	2265.64	2272.73	2105.63	2270.95	2423.01	2324.72	2284.8	2140.7	2176.73	2455.6	2015.53	2333.6	2416.72	2621.23	2396.4	2507.65	2562.64	2236.02	2093.97	2554.54	2327.08	2252.55	2101.55	2435.28	2580.35	2697.04	2339.78	2532.65	2336.78	2249.57	2474.94	2139.98	2502.44	2700.43	2588.62	2038.63	2136.5
	2213.52	2065.91	2052.72	2041.5	2180.08	2089.19	2085.32	2209.87	2045.29	2169.77	2008.47	2123.91	2266.79	2273.78	2106.13	2272.12	2424.41	2325.92	2286.06	2141.16	2177.37	2456.91	2015.85	2334.77	2418	2622.53	2397.59	2508.99	2564.41	2236.65	2094.08	2556.66	2328.09	2253.25	2101.71	2436.23	2581.63	2698.75	2340.9	2533.38	2337.44	2250.24	2475.58	2140.42	2503.89	2701.96	2589.88	2038.74	2136.36
	2214.16	2066.32	2053.17	2041.74	2180.9	2089.59	2085.71	2211.03	2045.76	2170.93	2008.59	2124.18	2267.93	2274.83	2106.64	2273.28	2425.8	2327.12	2287.31	2141.62	2178	2458.21	2016.17	2335.94	2419.29	2623.82	2398.78	2510.32	2566.16	2237.28	2094.19	2558.79	2329.1	2253.94	2101.87	2437.19	2582.91	2700.45	2342.02	2534.1	2338.09	2250.92	2476.21	2140.87	2505.34	2703.49	2591.13	2038.84	2136.22
	2214.8	2066.73	2053.62	2041.98	2181.71	2089.98	2086.09	2212.2	2046.24	2172.09	2008.7	2124.44	2269.07	2275.88	2107.14	2274.45	2427.2	2328.32	2288.57	2142.08	2178.64	2459.5	2016.49	2337.11	2420.57	2625.11	2399.97	2511.65	2567.91	2237.9	2094.3	2560.91	2330.1	2254.62	2102.03	2438.13	2584.18	2702.14	2343.13	2534.81	2338.74	2251.6	2476.83	2141.31	2506.79	2705.01	2592.37	2038.94	2136.08
	2215.43	2067.14	2054.07	2042.21	2182.52	2090.37	2086.48	2213.37	2046.71	2173.25	2008.82	2124.71	2270.21	2276.93	2107.64	2275.62	2428.58	2329.51	2289.81	2142.53	2179.27	2460.79	2016.81	2338.27	2421.85	2626.38	2401.16	2512.97	2569.66	2238.53	2094.41	2563.04	2331.11	2255.31	2102.18	2439.08	2585.44	2703.82	2344.25	2535.51	2339.39	2252.28	2477.44	2141.76	2508.24	2706.52	2593.61	2039.04	2135.93
	2216.06	2067.55	2054.53	2042.45	2183.33	2090.76	2086.86	2214.54	2047.19	2174.4	2008.94	2124.97	2271.35	2277.99	2108.14	2276.78	2429.97	2330.7	2291.06	2142.99	2179.9	2462.08	2017.14	2339.43	2423.13	2627.65	2402.35	2514.29	2571.4	2239.15	2094.53	2565.16	2332.11	2255.99	2102.33	2440.02	2586.7	2705.49	2345.36	2536.2	2340.02	2252.95	2478.04	2142.2	2509.69	2708.02	2594.83	2039.15	2135.79
	2216.69	2067.95	2054.98	2042.69	2184.14	2091.14	2087.25	2215.72	2047.66	2175.56	2009.05	2125.23	2272.49	2279.04	2108.64	2277.95	2431.35	2331.89	2292.31	2143.44	2180.53	2463.36	2017.47	2340.59	2424.4	2628.92	2403.53	2515.61	2573.13	2239.77	2094.64	2567.29	2333.1	2256.66	2102.48	2440.96	2587.96	2707.15	2346.47	2536.89	2340.66	2253.63	2478.63	2142.64	2511.13	2709.52	2596.05	2039.25	2135.65
	2217.31	2068.36	2055.43	2042.92	2184.95	2091.53	2087.63	2216.89	2048.14	2176.72	2009.17	2125.49	2273.63	2280.1	2109.14	2279.11	2432.72	2333.07	2293.55	2143.88	2181.16	2464.63	2017.8	2341.75	2425.68	2630.17	2404.71	2516.92	2574.85	2240.38	2094.76	2569.41	2334.1	2257.33	2102.63	2441.9	2589.21	2708.8	2347.57	2537.56	2341.28	2254.3	2479.22	2143.07	2512.58	2711.01	2597.26	2039.35	2135.5
	2217.93	2068.77	2055.89	2043.16	2185.75	2091.91	2088.01	2218.08	2048.62	2177.87	2009.28	2125.74	2274.77	2281.16	2109.64	2280.28	2434.1	2334.26	2294.78	2144.33	2181.79	2465.9	2018.13	2342.9	2426.95	2631.42	2405.89	2518.22	2576.57	2241	2094.87	2571.53	2335.09	2258	2102.78	2442.84	2590.46	2710.44	2348.68	2538.22	2341.9	2254.98	2479.79	2143.51	2514.02	2712.49	2598.46	2039.45	2135.36
	2218.55	2069.18	2056.34	2043.39	2186.56	2092.28	2088.4	2219.26	2049.1	2179.03	2009.4	2125.99	2275.91	2282.22	2110.14	2281.44	2435.46	2335.43	2296.02	2144.77	2182.41	2467.17	2018.46	2344.05	2428.21	2632.66	2407.06	2519.52	2578.28	2241.61	2094.99	2573.66	2336.07	2258.66	2102.92	2443.77	2591.71	2712.07	2349.78	2538.88	2342.52	2255.65	2480.35	2143.94	2515.46	2713.97	2599.65	2039.55	2135.21
	2219.16	2069.58	2056.8	2043.62	2187.36	2092.66	2088.78	2220.44	2049.58	2180.18	2009.51	2126.24	2277.05	2283.28	2110.63	2282.61	2436.83	2336.61	2297.25	2145.21	2183.04	2468.43	2018.79	2345.2	2429.48	2633.89	2408.23	2520.82	2579.98	2242.23	2095.11	2575.78	2337.05	2259.31	2103.06	2444.7	2592.95	2713.69	2350.88	2539.52	2343.13	2256.33	2480.91	2144.37	2516.9	2715.44	2600.84	2039.65	2135.07
	2219.77	2069.99	2057.25	2043.86	2188.16	2093.03	2089.16	2221.63	2050.06	2181.34	2009.62	2126.49	2278.19	2284.34	2111.12	2283.77	2438.19	2337.78	2298.48	2145.64	2183.66	2469.68	2019.13	2346.35	2430.74	2635.12	2409.4	2522.11	2581.68	2242.84	2095.23	2577.9	2338.03	2259.97	2103.19	2445.62	2594.19	2715.29	2351.98	2540.16	2343.74	2257	2481.45	2144.8	2518.34	2716.9	2602.02	2039.76	2134.92
	2220.37	2070.39	2057.71	2044.09	2188.95	2093.4	2089.53	2222.82	2050.54	2182.49	2009.73	2126.73	2279.32	2285.41	2111.62	2284.93	2439.54	2338.95	2299.7	2146.08	2184.28	2470.93	2019.46	2347.5	2432	2636.34	2410.57	2523.4	2583.36	2243.44	2095.35	2580.03	2339.01	2260.62	2103.33	2446.55	2595.42	2716.89	2353.08	2540.78	2344.34	2257.67	2481.99	2145.23	2519.77	2718.35	2603.19	2039.86	2134.78
	2220.98	2070.8	2058.17	2044.32	2189.75	2093.76	2089.91	2224.02	2051.02	2183.65	2009.85	2126.97	2280.46	2286.47	2112.11	2286.09	2440.89	2340.12	2300.93	2146.51	2184.9	2472.17	2019.8	2348.64	2433.26	2637.55	2411.73	2524.68	2585.05	2244.05	2095.47	2582.15	2339.98	2261.26	2103.46	2447.47	2596.65	2718.47	2354.17	2541.4	2344.93	2258.35	2482.51	2145.65	2521.21	2719.8	2604.35	2039.96	2134.63
	2221.57	2071.21	2058.62	2044.55	2190.54	2094.13	2090.29	2225.21	2051.51	2184.8	2009.95	2127.21	2281.6	2287.54	2112.6	2287.25	2442.24	2341.28	2302.14	2146.93	2185.52	2473.4	2020.14	2349.78	2434.51	2638.75	2412.89	2525.96	2586.72	2244.66	2095.59	2584.27	2340.95	2261.9	2103.59	2448.38	2597.87	2720.05	2355.26	2542.01	2345.52	2259.02	2483.03	2146.08	2522.64	2721.24	2605.5	2040.06	2134.49
	2222.16	2071.61	2059.08	2044.78	2191.33	2094.49	2090.67	2226.41	2051.99	2185.95	2010.06	2127.45	2282.73	2288.61	2113.08	2288.41	2443.58	2342.44	2303.36	2147.36	2186.14	2474.64	2020.48	2350.92	2435.76	2639.95	2414.05	2527.23	2588.38	2245.26	2095.71	2586.39	2341.91	2262.53	2103.72	2449.3	2599.09	2721.61	2356.35	2542.6	2346.1	2259.69	2483.53	2146.5	2524.07	2722.67	2606.65	2040.16	2134.34
	2222.75	2072.02	2059.54	2045.01	2192.12	2094.84	2091.04	2227.61	2052.48	2187.1	2010.17	2127.68	2283.87	2289.68	2113.57	2289.57	2444.92	2343.6	2304.57	2147.78	2186.75	2475.86	2020.83	2352.06	2437.01	2641.13	2415.21	2528.5	2590.04	2245.86	2095.84	2588.51	2342.88	2263.16	2103.84	2450.21	2600.31	2723.16	2357.43	2543.19	2346.68	2260.36	2484.03	2146.92	2525.5	2724.09	2607.78	2040.26	2134.19
	2223.34	2072.42	2060	2045.23	2192.91	2095.2	2091.42	2228.81	2052.96	2188.25	2010.28	2127.91	2285	2290.75	2114.05	2290.73	2446.26	2344.75	2305.78	2148.2	2187.36	2477.08	2021.17	2353.19	2438.25	2642.32	2416.36	2529.76	2591.69	2246.46	2095.96	2590.63	2343.83	2263.79	2103.96	2451.11	2601.52	2724.7	2358.52	2543.77	2347.25	2261.04	2484.52	2147.34	2526.92	2725.51	2608.91	2040.36	2134.05
	2223.92	2072.83	2060.46	2045.46	2193.7	2095.55	2091.79	2230.02	2053.45	2189.4	2010.39	2128.14	2286.13	2291.82	2114.54	2291.88	2447.59	2345.9	2306.98	2148.62	2187.98	2478.29	2021.52	2354.32	2439.49	2643.49	2417.51	2531.02	2593.33	2247.06	2096.09	2592.75	2344.79	2264.41	2104.08	2452.02	2602.72	2726.23	2359.6	2544.33	2347.82	2261.71	2484.99	2147.76	2528.34	2726.92	2610.03	2040.46	2133.9
	2224.49	2073.23	2060.92	2045.69	2194.48	2095.9	2092.16	2231.23	2053.94	2190.55	2010.49	2128.36	2287.27	2292.9	2115.02	2293.04	2448.91	2347.05	2308.19	2149.03	2188.59	2479.5	2021.87	2355.45	2440.73	2644.66	2418.66	2532.27	2594.97	2247.65	2096.22	2594.86	2345.74	2265.03	2104.19	2452.92	2603.93	2727.75	2360.67	2544.89	2348.38	2262.38	2485.46	2148.17	2529.77	2728.32	2611.15	2040.56	2133.75
	2225.07	2073.64	2061.37	2045.91	2195.26	2096.24	2092.53	2232.44	2054.43	2191.69	2010.6	2128.59	2288.4	2293.98	2115.5	2294.2	2450.23	2348.19	2309.38	2149.44	2189.19	2480.7	2022.22	2356.57	2441.97	2645.81	2419.81	2533.52	2596.59	2248.25	2096.35	2596.98	2346.68	2265.64	2104.31	2453.82	2605.13	2729.26	2361.75	2545.44	2348.93	2263.05	2485.92	2148.59	2531.18	2729.72	2612.25	2040.66	2133.61
	2225.63	2074.04	2061.83	2046.14	2196.04	2096.59	2092.9	2233.65	2054.92	2192.84	2010.7	2128.81	2289.53	2295.05	2115.98	2295.35	2451.55	2349.33	2310.58	2149.85	2189.8	2481.9	2022.57	2357.7	2443.2	2646.97	2420.95	2534.76	2598.21	2248.84	2096.48	2599.1	2347.63	2266.25	2104.42	2454.71	2606.32	2730.75	2362.82	2545.98	2349.48	2263.72	2486.36	2149	2532.6	2731.1	2613.35	2040.75	2133.46
	2226.2	2074.44	2062.29	2046.36	2196.82	2096.93	2093.27	2234.86	2055.41	2193.98	2010.8	2129.02	2290.66	2296.13	2116.46	2296.5	2452.86	2350.47	2311.77	2150.25	2190.4	2483.09	2022.92	2358.82	2444.43	2648.11	2422.09	2536	2599.82	2249.43	2096.61	2601.21	2348.57	2266.85	2104.53	2455.61	2607.51	2732.24	2363.89	2546.5	2350.02	2264.39	2486.8	2149.41	2534.01	2732.48	2614.43	2040.85	2133.31
	2226.76	2074.85	2062.75	2046.59	2197.59	2097.26	2093.64	2236.08	2055.9	2195.12	2010.9	2129.24	2291.78	2297.22	2116.93	2297.66	2454.17	2351.61	2312.95	2150.65	2191.01	2484.28	2023.28	2359.93	2445.66	2649.24	2423.22	2537.24	2601.42	2250.02	2096.74	2603.32	2349.5	2267.44	2104.63	2456.49	2608.69	2733.71	2364.96	2547.02	2350.56	2265.06	2487.23	2149.81	2535.42	2733.86	2615.51	2040.95	2133.17
	2227.31	2075.25	2063.21	2046.81	2198.37	2097.6	2094.01	2237.3	2056.4	2196.27	2011.01	2129.45	2292.91	2298.3	2117.41	2298.81	2455.47	2352.74	2314.13	2151.05	2191.61	2485.46	2023.64	2361.05	2446.88	2650.37	2424.36	2538.47	2603.01	2250.61	2096.87	2605.44	2350.43	2268.04	2104.73	2457.38	2609.87	2735.17	2366.02	2547.53	2351.09	2265.73	2487.65	2150.22	2536.83	2735.22	2616.58	2041.05	2133.02
	2227.86	2075.66	2063.67	2047.03	2199.14	2097.93	2094.38	2238.52	2056.89	2197.41	2011.11	2129.66	2294.04	2299.38	2117.88	2299.96	2456.76	2353.86	2315.31	2151.45	2192.21	2486.63	2024	2362.16	2448.1	2651.49	2425.49	2539.69	2604.6	2251.19	2097.01	2607.55	2351.36	2268.63	2104.83	2458.26	2611.05	2736.62	2367.08	2548.03	2351.62	2266.41	2488.05	2150.63	2538.24	2736.58	2617.64	2041.14	2132.87
	2228.41	2076.06	2064.13	2047.26	2199.9	2098.25	2094.75	2239.74	2057.39	2198.54	2011.21	2129.86	2295.16	2300.47	2118.35	2301.11	2458.06	2354.99	2316.49	2151.84	2192.8	2487.8	2024.36	2363.27	2449.32	2652.61	2426.62	2540.91	2606.17	2251.77	2097.15	2609.66	2352.29	2269.21	2104.93	2459.14	2612.22	2738.05	2368.14	2548.52	2352.14	2267.08	2488.45	2151.03	2539.64	2737.93	2618.7	2041.24	2132.73
	2228.95	2076.46	2064.59	2047.48	2200.67	2098.58	2095.11	2240.97	2057.88	2199.68	2011.31	2130.07	2296.29	2301.56	2118.82	2302.26	2459.35	2356.11	2317.66	2152.23	2193.4	2488.96	2024.72	2364.38	2450.53	2653.71	2427.74	2542.13	2607.74	2252.35	2097.28	2611.76	2353.21	2269.79	2105.03	2460.02	2613.39	2739.48	2369.19	2549	2352.65	2267.75	2488.84	2151.43	2541.04	2739.27	2619.74	2041.34	2132.58
	2229.49	2076.87	2065.05	2047.7	2201.43	2098.9	2095.48	2242.19	2058.38	2200.81	2011.4	2130.27	2297.41	2302.65	2119.29	2303.4	2460.63	2357.23	2318.82	2152.61	2193.99	2490.11	2025.08	2365.48	2451.74	2654.81	2428.86	2543.34	2609.3	2252.93	2097.42	2613.87	2354.12	2270.36	2105.12	2460.89	2614.55	2740.89	2370.25	2549.46	2353.16	2268.42	2489.22	2151.83	2542.44	2740.61	2620.78	2041.43	2132.43
	2230.02	2077.27	2065.51	2047.92	2202.19	2099.22	2095.84	2243.42	2058.88	2201.95	2011.5	2130.47	2298.53	2303.74	2119.76	2304.55	2461.91	2358.34	2319.98	2153	2194.59	2491.26	2025.45	2366.58	2452.95	2655.9	2429.98	2544.54	2610.85	2253.51	2097.56	2615.97	2355.04	2270.93	2105.21	2461.76	2615.71	2742.29	2371.29	2549.92	2353.66	2269.09	2489.59	2152.22	2543.84	2741.94	2621.81	2041.53	2132.29
	2230.55	2077.67	2065.98	2048.14	2202.95	2099.53	2096.21	2244.65	2059.38	2203.08	2011.6	2130.66	2299.65	2304.83	2120.22	2305.69	2463.18	2359.46	2321.14	2153.38	2195.18	2492.41	2025.82	2367.68	2454.15	2656.98	2431.1	2545.74	2612.39	2254.08	2097.7	2618.08	2355.94	2271.49	2105.3	2462.63	2616.86	2743.68	2372.34	2550.37	2354.16	2269.76	2489.95	2152.62	2545.23	2743.26	2622.83	2041.62	2132.14
	2231.07	2078.07	2066.44	2048.35	2203.71	2099.85	2096.57	2245.88	2059.88	2204.21	2011.69	2130.85	2300.77	2305.92	2120.69	2306.84	2464.45	2360.56	2322.3	2153.76	2195.76	2493.54	2026.19	2368.77	2455.35	2658.06	2432.21	2546.93	2613.93	2254.66	2097.85	2620.18	2356.85	2272.05	2105.38	2463.49	2618.01	2745.06	2373.38	2550.81	2354.65	2270.43	2490.3	2153.01	2546.62	2744.57	2623.84	2041.72	2131.99
	2231.59	2078.48	2066.9	2048.57	2204.46	2100.16	2096.93	2247.12	2060.38	2205.34	2011.79	2131.04	2301.89	2307.02	2121.15	2307.98	2465.71	2361.67	2323.45	2154.13	2196.35	2494.68	2026.56	2369.86	2456.54	2659.12	2433.32	2548.12	2615.45	2255.23	2097.99	2622.28	2357.75	2272.6	2105.46	2464.35	2619.15	2746.43	2374.42	2551.24	2355.13	2271.1	2490.64	2153.4	2548.01	2745.88	2624.84	2041.81	2131.84
	2232.1	2078.88	2067.36	2048.79	2205.21	2100.46	2097.3	2248.35	2060.88	2206.46	2011.88	2131.23	2303	2308.11	2121.61	2309.12	2466.97	2362.77	2324.59	2154.5	2196.93	2495.8	2026.93	2370.95	2457.74	2660.18	2434.43	2549.31	2616.97	2255.8	2098.13	2624.38	2358.65	2273.15	2105.54	2465.21	2620.29	2747.78	2375.46	2551.66	2355.61	2271.77	2490.97	2153.79	2549.39	2747.17	2625.84	2041.91	2131.7
	2232.61	2079.28	2067.82	2049	2205.96	2100.77	2097.66	2249.59	2061.38	2207.59	2011.98	2131.42	2304.12	2309.21	2122.07	2310.26	2468.23	2363.87	2325.74	2154.87	2197.51	2496.92	2027.31	2372.04	2458.92	2661.23	2435.54	2550.49	2618.48	2256.36	2098.28	2626.47	2359.54	2273.7	2105.62	2466.06	2621.43	2749.12	2376.49	2552.08	2356.09	2272.43	2491.29	2154.18	2550.77	2748.46	2626.82	2042	2131.55
	2233.12	2079.68	2068.28	2049.22	2206.7	2101.07	2098.02	2250.83	2061.88	2208.71	2012.07	2131.6	2305.23	2310.31	2122.53	2311.39	2469.48	2364.97	2326.87	2155.23	2198.09	2498.04	2027.68	2373.12	2460.11	2662.28	2436.64	2551.66	2619.98	2256.93	2098.43	2628.56	2360.43	2274.24	2105.7	2466.91	2622.56	2750.45	2377.52	2552.48	2356.55	2273.1	2491.6	2154.56	2552.15	2749.74	2627.8	2042.1	2131.4
	2233.62	2080.08	2068.74	2049.43	2207.45	2101.37	2098.38	2252.07	2062.38	2209.83	2012.16	2131.78	2306.35	2311.41	2122.98	2312.53	2470.72	2366.06	2328.01	2155.6	2198.67	2499.15	2028.06	2374.19	2461.29	2663.31	2437.74	2552.83	2621.47	2257.49	2098.58	2630.66	2361.31	2274.77	2105.77	2467.75	2623.68	2751.77	2378.55	2552.87	2357.01	2273.77	2491.91	2154.95	2553.53	2751.02	2628.77	2042.19	2131.26
	2234.11	2080.48	2069.2	2049.65	2208.18	2101.66	2098.74	2253.31	2062.89	2210.95	2012.25	2131.96	2307.46	2312.51	2123.44	2313.66	2471.96	2367.15	2329.14	2155.96	2199.25	2500.25	2028.44	2375.27	2462.47	2664.34	2438.83	2553.99	2622.95	2258.05	2098.73	2632.74	2362.2	2275.3	2105.84	2468.6	2624.8	2753.08	2379.57	2553.25	2357.47	2274.44	2492.2	2155.33	2554.9	2752.28	2629.73	2042.28	2131.11
	2234.6	2080.88	2069.66	2049.86	2208.92	2101.96	2099.09	2254.55	2063.39	2212.06	2012.34	2132.13	2308.57	2313.61	2123.89	2314.79	2473.19	2368.24	2330.26	2156.31	2199.82	2501.35	2028.82	2376.34	2463.64	2665.36	2439.92	2555.14	2624.42	2258.61	2098.88	2634.83	2363.07	2275.83	2105.9	2469.44	2625.91	2754.37	2380.59	2553.63	2357.92	2275.11	2492.49	2155.7	2556.27	2753.54	2630.68	2042.37	2130.96
	2235.09	2081.29	2070.12	2050.07	2209.65	2102.25	2099.45	2255.8	2063.9	2213.18	2012.43	2132.31	2309.68	2314.71	2124.34	2315.92	2474.42	2369.32	2331.39	2156.67	2200.39	2502.44	2029.21	2377.41	2464.81	2666.37	2441.01	2556.3	2625.89	2259.16	2099.03	2636.91	2363.95	2276.35	2105.97	2470.27	2627.02	2755.65	2381.61	2553.99	2358.36	2275.78	2492.76	2156.08	2557.64	2754.79	2631.62	2042.47	2130.82
	2235.57	2081.69	2070.57	2050.28	2210.39	2102.53	2099.81	2257.05	2064.4	2214.29	2012.52	2132.48	2310.79	2315.81	2124.79	2317.05	2475.65	2370.4	2332.5	2157.02	2200.96	2503.52	2029.59	2378.47	2465.97	2667.38	2442.1	2557.44	2627.34	2259.72	2099.18	2638.99	2364.82	2276.87	2106.03	2471.1	2628.13	2756.92	2382.63	2554.35	2358.8	2276.45	2493.03	2156.46	2559	2756.03	2632.56	2042.56	2130.67
	2236.04	2082.09	2071.03	2050.49	2211.11	2102.82	2100.17	2258.29	2064.91	2215.4	2012.61	2132.64	2311.9	2316.92	2125.24	2318.18	2476.86	2371.48	2333.62	2157.36	2201.53	2504.6	2029.98	2379.53	2467.13	2668.38	2443.19	2558.58	2628.79	2260.27	2099.34	2641.07	2365.68	2277.38	2106.09	2471.93	2629.22	2758.18	2383.64	2554.69	2359.23	2277.11	2493.29	2156.83	2560.36	2757.27	2633.48	2042.65	2130.52
	2236.51	2082.49	2071.49	2050.7	2211.84	2103.1	2100.52	2259.54	2065.41	2216.51	2012.7	2132.81	2313	2318.02	2125.69	2319.3	2478.08	2372.55	2334.73	2157.71	2202.09	2505.67	2030.37	2380.59	2468.29	2669.36	2444.27	2559.71	2630.23	2260.82	2099.5	2643.15	2366.54	2277.89	2106.15	2472.76	2630.32	2759.43	2384.64	2555.03	2359.65	2277.78	2493.54	2157.2	2561.72	2758.49	2634.4	2042.74	2130.38
	2236.98	2082.88	2071.95	2050.91	2212.56	2103.38	2100.88	2260.8	2065.92	2217.62	2012.78	2132.97	2314.1	2319.13	2126.14	2320.42	2479.28	2373.62	2335.83	2158.05	2202.66	2506.74	2030.76	2381.64	2469.44	2670.35	2445.34	2560.84	2631.66	2261.36	2099.65	2645.22	2367.4	2278.39	2106.2	2473.58	2631.41	2760.66	2385.65	2555.35	2360.07	2278.45	2493.78	2157.57	2563.07	2759.71	2635.31	2042.83	2130.23
[truncated: 4,538 more rows]
[truncated: 162 more columns]

## Sheet: Analysis
Cell:	Peak Time 1	Peak Time 2	Peak Time 3	Peak Time 4	Peak ZT 1	Peak ZT 2	Peak ZT 3	Peak ZT 4	Peak ExT 1	Peak ExT 2	Peak ExT 3	Peak ExT 4	Peak 1 luminescence value	Peak 2 luminescence value	Peak 3 luminescence value	Peak 4 luminescence value	Trough Time 1	Trough Time 2	Trough Time 3	Trough Time 4	Trough ZT 1	Trough ZT 2	Trough ZT 3	Trough ZT 4	Trough ExT 1	Trough ExT 2	Trough ExT 3	Trough ExT 4	Trough 1 luminescence value	Trough 2 luminescence value	Trough 3 luminescence value	Trough 4 luminescence value	Rising Edge Halfmax Time 1	Rising Edge Halfmax Time 2	Rising Edge Halfmax Time 3	Rising Edge Halfmax Time 4	Rising Edge Halfmax ZT 1	Rising Edge Halfmax ZT 2	Rising Edge Halfmax ZT 3	Rising Edge Halfmax ZT 4	Rising Edge Halfmax ExT 1	Rising Edge Halfmax ExT 2	Rising Edge Halfmax ExT 3	Rising Edge Halfmax ExT 4	Rising Edge Halfmax 1 luminescence value	Rising Edge Halfmax 2 luminescence value	Rising Edge Halfmax 3 luminescence value	Rising Edge Halfmax 4 luminescence value	Falling Edge Halfmax Time 1
[truncated: 211 more rows]
[truncated: 17 more columns]
