# Supplementary material for: Single cell model for re‐entrainment to a shifted light cycle
Source: FASEB J. 2022 Sep 3;36(10):e22518. doi: 10.1096/fj.202200478R (PMC9543151; doi:10.1096/fj.202200478R)
Supplement: Supplementary file 4 — Dataset S3 [file FSB2-36-0-s014.xlsx]

## Sheet: Information
Cell num	X	Y	Size
1	101.125	171.125	8
2	102	127.5	6
3	102.125	178.875	8
4	102.5	131	6
5	103	137	9
6	103	161	9
7	103.25	182.25	4
8	104.714	117.857	7
9	105	123.5	6
10	105	140.5	6
11	104.667	153.833	6
12	106	127	9
13	106	132	9
14	106	144	9
15	106.5	137	6
16	106.857	157.286	7
17	107	172	9
18	108.286	110	7
19	108	120	9
20	108	151	9
21	109.125	123.875	8
22	109.2	141.4	5
23	108.333	147.667	3
24	109	154.5	6
25	108.5	168	6
27	109.5	138	6
28	110.875	145.125	8
29	111	160	9
30	111	163.5	6
31	110.4	172.2	5
32	111	181	9
33	112	131	9
34	111.667	135.333	3
35	112	148	3
36	112	151	9
37	113	119	9
38	113	139	9
39	113.143	156.714	7
40	114	123	9
41	114.125	166.125	8
42	114.5	115	6
43	114.5	135.5	4
44	115.333	146.167	6
45	114.5	160.5	4
46	114	183	3
47	115.75	132.75	4
48	116	150	9
49	117.2	112.4	5
50	116.6	126.2	5
51	116.5	140	6
52	117	180	9
53	117	183.5	6
54	118	116	9
55	117.333	122.333	3
56	117.6	130.2	5
57	118	136	9
58	118	155	9
59	118	158.5	6
60	118	164.5	6
61	118.5	168	6
62	120	125	9
63	120	149	9
64	121.125	119.125	8
65	121	128	3
66	121	131	9
67	120.875	141.125	8
68	120.5	174	6
69	121	189	9
70	122	134.5	6
71	122.333	145.667	6
72	122	168	9
73	121.5	180	6
74	122.5	154	6
75	122.5	159	6
76	124	112	9
77	124.167	121	6
78	124	138	9
79	124	174	9
80	124	177	3
81	125	126.5	6
82	125	129.5	6
83	124.75	170.25	4
84	125	180	9
85	125.714	132.857	7
86	125	145	3
87	125.667	149.167	6
88	125.714	154.143	7
89	126	160	9
90	126	166	9
91	127.143	123.714	7
92	126.6	141.2	5
93	127.5	146	6
94	127.875	170.125	8
95	127.875	185.875	8
96	128.6	129.8	5
97	129	135	9
98	129	152	9
99	129	173.5	6
100	130	139	9
101	130	142	3
102	129.5	155.5	4
103	130	162	9
104	130	178	9
105	130	181.25	4
106	131	145	9
107	131	167	9
108	132.125	148.875	8
109	132.143	158.714	7
110	132.5	155	6
111	133.5	163	6
112	140	144	9
113	139.5	147.5	4
114	141	136.5	6
115	141	140.5	6
116	140.4	153.2	5
117	140.875	161.125	8
118	142	133	9
119	143	129.5	6
120	143.2	146.6	5
121	143	150	9
122	143.333	143.667	3
123	144	155	9
124	144	158.5	6
125	145	162	9
126	145	167	9
127	145	172	9
128	146	141	9
129	146	176	9
130	147	125	9
131	147	186	9
132	148	129	9
133	148	132.5	6
134	148	136	9
135	148	150	9
136	147.5	153.5	4
137	148	157	9
138	148.333	160.333	3
139	150	167	9
140	151	122	9
141	151.5	128	6
142	151.5	157	6
143	152	173	9
144	153	135	9
145	153	141	9
146	153.143	160.286	7
147	154	119.6	5
148	153.875	179.125	8
149	154	185	9
150	155	131	9
151	154.5	165	6
152	157	122	9
153	156.5	150	6
154	156.5	156	6
155	156.5	161.5	4
156	158	165	9
157	158.5	125.5	4
158	158	132	3
159	160	146	9
160	160	149.5	6
161	160	155	9
162	160	161	9
163	161	122	9
164	160.857	132.714	7
165	161	142.5	6
166	162	126	9
167	163	136	9
168	163.2	157.6	5
169	163.5	129.5	4
170	163.6	145.2	5
171	163.5	150.5	4
172	163.5	154	6
173	165.5	125.5	4
174	165.5	132.5	4
175	167	129	9
176	168	136	9
177	169.143	132.286	7
178	171	146	9

## Sheet: Raw Data
Cell:	1	2	3	4	5	6	7	8	9	10	11	12	13	14	15	16	17	18	19	20	21	22	23	24	25	27	28	29	30	31	32	33	34	35	36	37	38	39	40	41	42	43	44	45	46	47	48	49	50
	2548.25	2908.67	2408.62	2960.67	3031.56	2369	2180	2498.86	3209	3045.33	2576.83	3170.33	3403.67	2962.44	3304.33	2647.14	2464.11	2420.86	2931.44	2923	3111.38	3381.2	3080	2862	2933.5	3306.67	3345	2846.86	2745.5	2418.4	2230.71	3492.78	3695	3095.33	2788.8	3051.22	3668.78	2912.86	3591.67	2691.62	2747.17	4046.5	3113.67	2772.5	2224.33	3809.5	2927.89	2332	3513.8
	2350.5	2692.67	2359.81	2702.33	2763.67	2277.56	2130.5	2360.29	2924	2814.33	2446.83	2874.67	3059.06	2758.39	3008.67	2447.29	2310.78	2340.71	2679.72	2695.94	2844.5	3020.2	2892	2646.83	2615	2941.17	3017.12	2626	2606.17	2253.4	2160.71	3142.33	3107.33	2886	2575.6	2764.94	3317.11	2734.57	3244.33	2493	2706.67	3555.25	2793.83	2561.75	2145.33	3279.5	2655.56	2259.6	3158
	2141.25	2405.83	2267	2397.17	2493.11	2142.33	2125.25	2182	2474.83	2432.33	2303.67	2459.56	2537	2503	2591.5	2250.29	2169.44	2217.57	2368.11	2444.22	2452.62	2541	2540.67	2412.83	2368.67	2544.5	2568.62	2434.86	2407.83	2138.2	2120.71	2696	2579.67	2576	2384.6	2403.33	2762	2483.29	2673	2300.25	2453.83	2777.75	2478.33	2366.25	2111	2587.75	2387.67	2134.4	2623
	2017.88	2195.33	2150.12	2179.33	2307.11	2062.89	2104.75	2069.43	2218	2201.5	2159	2194.33	2248.22	2358.33	2292.33	2097.29	2065.67	2146	2148.22	2245.67	2206.25	2235.4	2308.67	2189.83	2186.67	2232.17	2285.38	2227.43	2266.5	2052.2	2048.71	2356.67	2306.33	2400.67	2265.4	2171.11	2378.56	2266.57	2329.33	2149.88	2238.67	2331.25	2288.5	2196	2059.33	2245.75	2208.11	2047	2344.2
	1985.5	2095.17	2058.38	2089.33	2207.56	2019.33	2031.75	2027.86	2099.33	2107.33	2068.17	2110.78	2146.78	2220.11	2186.67	2044	2017.44	2105.86	2061	2152.78	2106.88	2106.8	2212.67	2089.17	2078.5	2109.5	2141.12	2101.86	2158.17	2013.8	2009.57	2220	2152	2283.67	2205.6	2074.33	2246.22	2145.57	2203.56	2060.62	2170	2157.5	2211.67	2091.25	2001.33	2140	2105.33	2024.2	2188
	1967	2034	2003	2024.17	2126.67	2003	2019.25	1997.86	2026.5	2056.5	2033	2041.33	2098.67	2199.11	2105.67	2018.29	1984	2068	2016.56	2107.11	2044.62	2078.4	2166.67	2055.67	2047	2062.5	2074.88	2068.29	2075.67	2012	1987.57	2142.11	2096	2176	2171.4	2047	2216.33	2089.86	2093.44	2028	2128.33	2108.75	2215	2059.5	1978.67	2086.75	2061.89	2001.2	2097.4
	1958.62	2007.17	1977.75	2007.83	2065.56	2019.89	1980.25	1989.14	2000	2054.67	2018.67	2015.56	2076.33	2182	2096.5	1998.57	1967.56	2056.57	1997.78	2099.22	2026	2052.2	2116.33	2042.17	2040	2053.17	2071.75	2051.29	2034.5	1991.4	1976.29	2075.67	2078.33	2133.67	2185.6	2016	2207.56	2066.57	2055.11	2005.62	2070.67	2086	2194.33	2042.25	1962	2067.75	2051.11	1988.2	2065.8
	1957.88	1987	1976	1999.67	2053.44	2019.56	1971.5	1973.57	1991.83	2030.33	1992.83	2005.11	2069	2155.56	2082	1993.14	1964.78	2020	1988.33	2095.22	2003	2178	2096	2015	2017.67	2045.17	2084.5	2037.57	2003.33	1993.6	1974.14	2034.89	2094.33	2101.33	2177.8	2006.89	2156.44	2050.29	2050.11	1998.75	2035.67	2083.5	2167.83	2032	1954.67	2095.25	2055.22	1977.2	2051
	1964.5	1993	1988.38	2011.17	2054.44	1993.89	1968.75	1973.29	2009.17	2059.67	2003	2032.56	2099.22	2160.22	2106.33	1990.29	1959.44	2060.43	1995	2100.44	2036	2077.6	2086.67	2007	1993.5	2089.17	2086.12	2038.86	2010.5	1986.6	1974.29	2032.33	2116.67	2122.33	2168.4	2011.89	2170.78	2048	2048.22	1993.62	2014.33	2121	2164.33	2025.75	1962.33	2140.75	2067.56	1965	2044.6
	1978.75	2001.33	1991.38	2030.5	2060	2007.89	1961.5	1983.57	2019.17	2090	2017.5	2069.78	2130.11	2150.11	2118.17	2018.29	1971.78	1998	2016.56	2115.67	2057.5	2105.2	2106.67	2039	1995.5	2110.17	2121.12	2084.43	2024.33	1999.6	1979.29	2071.78	2148.67	2145.33	2170.8	2038.56	2223.44	2056.71	2072.44	2002.88	2005	2189.75	2198.33	2020	1992	2143	2090.11	1967	2075
	1999	2022.33	2011.5	2054.33	2070.33	2028	1973.75	1995	2046.33	2127.33	2028.67	2111	2166.22	2169.44	2151.83	2038.14	2006.56	1994.29	2063.56	2134.67	2102.88	2136.8	2129	2083.5	2021.5	2189.83	2166.88	2153.43	2069.17	2019	2004.14	2145.11	2164.67	2190.33	2199.6	2065.22	2338.33	2108	2117.44	2019.12	2005.83	2259.25	2231.17	2060	2000.67	2205.5	2116	1972.6	2183.8
	2035.75	2045.83	2041.62	2105	2122	2064.11	1992.25	2016.14	2074.17	2189.83	2048	2209.44	2220.67	2220.44	2226	2065.86	2036.56	2005.86	2111	2158.22	2180.88	2192.6	2147	2107.5	2057.17	2260	2236.25	2206.14	2119.67	2043.2	2033.86	2218.11	2266.33	2251	2210.2	2080.33	2424.22	2135	2178.33	2033.5	2035.33	2334.25	2251.33	2089.75	2023.33	2261	2172.89	2008.8	2221.8
	2047.88	2102.33	2073.38	2136.83	2141.78	2095.44	2018.5	2026.29	2130	2242.33	2087	2290.33	2279.11	2231	2290.5	2104	2077.44	2026.43	2139	2231.44	2236	2279.2	2191.67	2150.5	2092	2339.83	2287.38	2312.43	2204.67	2069.2	2044	2307.67	2350.67	2290.67	2231.4	2126.67	2506.89	2163	2239.78	2065.88	2061.17	2453.75	2290.83	2118	2045	2308.25	2230.78	2003.4	2332.8
	2080.62	2128.33	2132	2205	2202.67	2110	2027.25	2056.86	2180.5	2321.67	2131.83	2350.11	2374.22	2281.11	2382.33	2163.14	2115.22	2047.43	2201.11	2297.78	2315.5	2362.6	2241.33	2231.67	2121.33	2443.67	2372.25	2390.29	2252.17	2093.6	2082.29	2411.56	2461.67	2347	2290.4	2171.89	2665.61	2219.29	2326	2091.5	2100.33	2597	2358.5	2145.25	2095.67	2402	2311.33	2014.8	2411.4
	2127.38	2169.17	2204.88	2256.17	2269.56	2130.44	2053.75	2078.14	2278.67	2422.67	2203.17	2441.33	2439.11	2342.44	2490.67	2195.14	2134.11	2068.29	2277.67	2347.56	2374.25	2452.2	2293.33	2284.5	2149.33	2596.17	2435.62	2492.57	2317.67	2147.6	2121.57	2518.22	2573.33	2418	2334.4	2220.67	2821.67	2259.57	2422.89	2122.75	2160.5	2756.75	2397	2190.25	2136.33	2492	2385.56	2050.4	2490.6
	2181.62	2225.67	2217.88	2304.67	2327.78	2143.33	2056.5	2114	2320.83	2462.83	2244	2540.22	2536.78	2392.22	2572.83	2215.43	2215.78	2100.57	2331.22	2381.67	2443.38	2543	2338.33	2342.67	2201.17	2688	2508.12	2614.86	2368.83	2184.2	2163.71	2608.56	2697	2460.67	2372.8	2258.22	2941.22	2327.29	2514.67	2158.38	2191.17	2854.5	2426.17	2249.75	2186.33	2569.75	2412.56	2054.2	2552.8
	2187.25	2272.17	2260	2335.83	2335.89	2161.22	2086	2127	2379.17	2501.67	2290.67	2591.67	2589.33	2421.44	2648.5	2239.57	2251.56	2161	2366.22	2406.56	2480.38	2582	2359	2353.67	2212.17	2747.33	2535.5	2670.14	2394.33	2205.6	2189.14	2718	2836.67	2509.67	2390.6	2292.89	3048.67	2361.43	2578.11	2200.12	2188.67	2980.75	2506.17	2296.75	2185.33	2617.25	2478.56	2068.6	2632.4
	2203	2307	2306.88	2386.5	2360.78	2167.44	2117	2138.43	2381.67	2521	2331.33	2602.44	2643	2424.78	2642.33	2255.86	2305.78	2204.57	2377.11	2460.44	2527.25	2623.2	2411	2394.83	2247.33	2799.83	2566.62	2759.29	2399.17	2199.2	2233.14	2802	2852.67	2542.33	2427	2317.67	3085.44	2402.57	2649.78	2228.75	2237.5	3022.25	2515	2342.75	2227	2655.75	2482.89	2087.4	2646.2
	2203.5	2337.33	2328	2425.5	2372.44	2175.44	2116	2153	2398.33	2513.67	2350.25	2609.22	2653.44	2444.78	2675	2302.86	2364	2218.57	2362.67	2513.56	2524.25	2628.6	2420.33	2424.33	2265.83	2796.33	2574.88	2784.14	2403	2221.8	2300.29	2783.67	2838	2550.67	2459.4	2361.56	3070.33	2436.29	2704.33	2247.12	2293	3066.25	2514.67	2354.5	2210.67	2654.75	2485.44	2102	2671.2
	2181	2374.83	2345.12	2424.17	2413.33	2172.44	2118.75	2149.43	2400.33	2467.83	2344.17	2552.78	2666	2428.67	2683.67	2274.14	2367.44	2223.29	2344.78	2548	2505	2577	2411.67	2427.83	2275	2771.17	2551.25	2762.71	2392.33	2206.8	2312.71	2742	2793	2568.33	2461.4	2345	3006.89	2447.86	2705	2253	2333.33	3027	2506.67	2379.75	2186.67	2626	2466.11	2100.6	2649
	2158.38	2368.17	2324.38	2416.33	2394.89	2185.22	2138.5	2154.14	2389.17	2422.17	2331.67	2493.33	2639.56	2388.89	2630.33	2250	2341.33	2218.86	2328	2545.56	2466.38	2553.4	2405.67	2429.17	2268.5	2715	2561	2752.14	2413.33	2199.2	2336.29	2705.78	2720.33	2579.67	2487	2321.33	2952	2404	2693	2237.88	2349	2902	2476	2381	2218.67	2586	2467.11	2099.4	2614.6
	2135.12	2353.67	2314.62	2382.17	2346.11	2179.89	2136.75	2127.43	2400.83	2365.67	2302	2463.78	2561.89	2356.67	2563.5	2236.43	2304.78	2198.43	2294.44	2502	2436	2481.6	2384	2383	2272	2622	2531.12	2723.71	2385.83	2176.8	2282.29	2608.56	2672	2561	2518.2	2283.22	2885.56	2391.71	2576.78	2225.38	2348.67	2835.5	2450.5	2362.75	2173.33	2524.5	2438.78	2088.6	2539.6
	2115.12	2331.5	2325.62	2337.83	2302.22	2193.44	2155.5	2122.29	2373.33	2311.83	2267.5	2422.22	2482.22	2317.89	2482.33	2217.29	2243.78	2176.43	2251.89	2470.22	2359.88	2391.8	2350.67	2335.5	2257.17	2503	2517.88	2630.29	2359.17	2161	2245.14	2536.44	2612.33	2525	2522.4	2253.44	2821	2353.86	2496.11	2213.62	2370	2661.25	2387.33	2321	2123.67	2425.5	2431.33	2083.2	2505.2
	2102.62	2249	2296.62	2262	2295.11	2185.78	2130.25	2096.86	2322	2275.33	2233.17	2344.22	2418.11	2288.89	2418.67	2195.86	2195.33	2186.29	2193.56	2417.89	2316.12	2339.2	2333.33	2295.17	2228.33	2422.17	2491.5	2556.43	2316.67	2168.8	2214.29	2460.11	2481.67	2493	2521.4	2221	2721.33	2326.86	2419	2198	2356.5	2535.5	2357.17	2300	2085.33	2367	2403.89	2068.4	2484
	2074.5	2189.5	2234	2200.5	2245.56	2162.33	2133	2076.71	2278.33	2223.17	2194.17	2290.11	2339.33	2225.11	2355.58	2171.14	2163.67	2176.43	2158.56	2377.33	2279.62	2289.4	2313.67	2265.67	2173.33	2330.17	2484.12	2505.29	2231.33	2155.2	2170.14	2398.89	2377.67	2462.33	2498.2	2184.56	2633.89	2290.71	2330.56	2169.25	2333.33	2442	2315	2272.25	2076.67	2317	2369	2052.6	2406.6
	2064.88	2140.5	2177	2143.67	2207	2155.11	2140	2063.86	2237.83	2182.5	2171	2224.44	2280.33	2227.11	2304.33	2145.71	2147.78	2140.71	2117	2329.56	2217.12	2249	2280	2254.67	2129.83	2288	2471	2407.14	2182.83	2126.6	2141.29	2319.44	2293	2489.67	2492.6	2164.67	2567.67	2267.14	2249.78	2152.5	2286.83	2327.5	2333.67	2224	2082.33	2225.25	2327.56	2036.2	2327
	2061	2126.5	2161.75	2121.33	2215	2133.33	2139.5	2043.71	2182.17	2178.33	2148.5	2167.22	2266.22	2234.89	2282.83	2120.57	2129.33	2125.43	2075.44	2281.33	2185.75	2211.6	2229.33	2224.5	2119.33	2261.67	2449.75	2343.29	2146.5	2128.8	2106.43	2243.56	2240.67	2431	2454.6	2137.89	2500.22	2241	2202.78	2126.62	2206.17	2254.75	2241.17	2187.75	2030	2165	2304	2019.6	2227.2
	2057.88	2106.17	2167.38	2097.17	2224.89	2110.22	2119.5	2024.43	2166.5	2169.17	2115.67	2117.22	2224.44	2303.06	2274.33	2096.71	2103.67	2091.29	2060.67	2258.56	2153.38	2165.4	2234.67	2198.67	2108.67	2243	2459	2288.14	2123.83	2108.4	2091.57	2206.67	2191	2418	2464.4	2101.89	2464.11	2228.57	2140.11	2100.62	2157.83	2207.25	2240.67	2174.75	2031.33	2135.75	2306.67	2019.8	2187.6
	2032.38	2097.67	2156.12	2063.83	2223.78	2087.22	2125	2014.86	2119.83	2193.17	2097	2081.78	2169.78	2315.89	2235.83	2081.29	2065.33	2056.43	2042.78	2253.11	2113	2151.2	2219.67	2188.17	2095.33	2211.17	2427.88	2224.14	2098.83	2079.2	2050.29	2135.67	2137	2349.67	2472.2	2072.44	2393.11	2190.43	2111.33	2088.88	2121	2169.25	2228.33	2117	2001.33	2133	2260.44	2016.2	2187.2
	2025.38	2071.67	2118.25	2049.17	2200.22	2059.78	2107.75	2010	2079.33	2179.33	2083.83	2057.67	2121.56	2258.56	2206.83	2072.86	2053.33	2044.71	2038.44	2205.22	2088.75	2126.2	2213	2156.17	2087.5	2184.33	2385.38	2206.71	2067.17	2093.8	2017.29	2106.56	2092.67	2296.67	2462.8	2052.78	2339.56	2149	2080.22	2064.12	2064	2126.75	2210.83	2085.75	1986	2107.75	2229.33	2004.6	2147.2
	2016.62	2050.33	2075.38	2029.5	2184.11	2063.22	2081.25	2007.86	2048.5	2197	2059.5	2029	2131.56	2240.22	2191.5	2049.14	2052.22	2027.71	2019.22	2190.56	2066.88	2108.6	2190	2153.33	2076.17	2181.83	2354.62	2199.29	2053.33	2072.4	2007.43	2083.11	2106.33	2290.33	2451.6	2053	2304.67	2115	2058.11	2056.12	2041.5	2113.25	2217.17	2073	1982.67	2146.75	2218.44	1988	2123.4
	2008	2033.67	2059.12	2029.67	2167.56	2059.22	2061.5	2008	2054	2185.33	2048.67	2036	2082.44	2195.67	2170.67	2060.14	2049.11	2015.71	2022.22	2184.78	2079	2110.8	2178.33	2162.5	2063.17	2185.17	2320.5	2186.71	2034.67	2060.2	2006.57	2077.56	2086	2266.67	2389.2	2053	2281.67	2122.71	2072.89	2042.75	2027.83	2121.25	2215.5	2066	1979	2205.75	2224	1988.6	2100.4
	2007.62	2022.5	2053.75	2033	2190.33	2063.33	2059	2011.71	2035	2200.67	2066.83	2040.89	2083.78	2206.56	2184.67	2069.71	2046.89	2008.43	2037.33	2153.89	2092.62	2127.8	2166	2170	2044.17	2213.17	2281.12	2172	2037.67	2076.2	2004.43	2090.89	2103.33	2223	2361	2075.78	2302.11	2124.14	2091	2036.25	2017.83	2163.25	2217.33	2076.25	1999.67	2248.5	2276.11	1985	2095.4
	2013.12	2039.5	2077.25	2048.5	2185.56	2068	2062.5	2021	2042.33	2229.33	2080.5	2061.44	2098.33	2211.78	2212.17	2078.86	2051.56	2003.86	2067.33	2174.22	2098.25	2147.4	2166.33	2199.33	2043.67	2247.17	2335.38	2205.29	2078.33	2096.2	2034.86	2137.94	2161.33	2233.33	2396.4	2104.33	2357.44	2137.43	2129.44	2044.38	2016.83	2203.75	2240	2088.75	2016	2309	2340.33	1984.6	2139.6
	2017.5	2057.33	2109.5	2073.5	2204.78	2091.44	2058.5	2031.86	2074.5	2293.83	2089.83	2106.67	2142.78	2237.56	2252.33	2113.57	2056.67	2006.14	2087	2195.22	2147.12	2198	2216.33	2242.33	2046.33	2321	2424.62	2245.86	2122.33	2093.8	2051.57	2173	2225	2253.67	2393.4	2135.56	2421.56	2154.14	2187.22	2069.75	2033.33	2292.25	2293.83	2102.75	2031	2331.25	2369.11	1990.4	2199.8
	2038.88	2090.17	2125.5	2124.33	2228.78	2092.33	2051.25	2054	2116.83	2327.83	2115.83	2159	2207.22	2257	2287.58	2146.57	2069.78	2019.71	2126.44	2234.89	2194.5	2278.8	2240.67	2273.67	2061	2407.5	2463.25	2280.14	2135.17	2085.8	2085.57	2257.89	2320.67	2328	2415	2214.78	2474.56	2180	2249.67	2087.75	2051.67	2389.25	2361.17	2217.75	2065	2398	2387.78	2001.8	2274.2
	2078.12	2147.67	2176.62	2185.5	2260.33	2100.11	2059.5	2080.71	2158.67	2381	2128.17	2226.89	2297.78	2295.56	2352.17	2156.71	2103.67	2030.14	2172.78	2280.22	2249.75	2374.4	2288.33	2312.67	2098.5	2454.33	2466.5	2327.43	2172.17	2100.2	2116	2369	2409.33	2399.67	2535.6	2269.78	2559.22	2201.86	2378.44	2112.88	2092.67	2508	2406.67	2163.5	2098.33	2469.75	2421.33	2026.1	2346.6
	2088.38	2179.33	2217.12	2243	2315.44	2129.44	2069.5	2111.57	2208.83	2408.33	2159.17	2305.78	2395.83	2345.56	2457	2192.43	2125.22	2038.29	2227.33	2320.67	2318.88	2465.4	2356.33	2353	2149	2552.67	2525.25	2411.43	2246.5	2155.8	2158.29	2506.11	2524.67	2457.33	2609.2	2316.56	2704.67	2276.14	2464.44	2139.38	2136.83	2656	2471.17	2215.5	2180.33	2619.5	2484.44	2053.8	2450.4
	2131.62	2229.17	2232	2298.5	2344.78	2144.89	2101	2137.71	2266.17	2432.83	2182.17	2414	2484.22	2390.22	2517.67	2237.29	2147.56	2073	2293.22	2375.78	2396.12	2520.8	2394.33	2393.33	2177.83	2656	2586	2517.43	2336.5	2192.4	2215.29	2619.78	2612	2511	2592	2361.11	2793.44	2347	2552.44	2192	2191	2825.5	2560.17	2269.25	2189.67	2704.25	2573.44	2069.2	2590.6
	2153.5	2262.83	2242.75	2339.17	2376	2168.67	2077	2162.71	2304.17	2464.83	2231	2490.33	2543.89	2387.44	2587.17	2247.29	2184.11	2102.57	2370.44	2433	2464.88	2565.6	2379.67	2436	2219.5	2745.17	2647.5	2655.57	2419.5	2214.4	2255.57	2708.56	2748.33	2582	2598	2411	2953.44	2409.71	2660.78	2219	2258.33	2922.75	2599.17	2335	2218.33	2736.5	2609.56	2095.6	2709.4
	2174.88	2298.67	2257.75	2372	2389.33	2172.11	2090.25	2180.71	2346	2481.5	2292.67	2562.11	2599.89	2411.78	2624.67	2276.57	2220.44	2134	2410.67	2500.67	2513.5	2643	2433	2485.83	2249.17	2808.67	2705.5	2753	2477.33	2260.8	2282.86	2785.11	2848.33	2631	2652.6	2433.78	3029.11	2452	2742.67	2250.25	2303.5	2991.25	2654.83	2380.75	2227.67	2798.75	2628.33	2116.4	2794.4
	2185.12	2345.67	2295.62	2397.5	2398.33	2163.33	2110.5	2180.43	2375.67	2485.33	2297.33	2589.11	2637.44	2425.67	2630.33	2288	2236.67	2163.29	2427.11	2532.78	2533.62	2681.6	2432.67	2505.5	2261.83	2839.5	2748.12	2824.57	2567.83	2281.6	2325.43	2796.89	2935	2664.67	2646.2	2469.56	3087.33	2516.86	2794.67	2267.88	2355	3089.75	2652	2415.5	2199	2884	2621.11	2140.8	2801.6
	2166.38	2338.83	2269.75	2405.17	2401.44	2167.33	2095.75	2177.57	2351.33	2477.17	2296.5	2621.89	2669	2448.22	2624.83	2282.43	2262.67	2194.71	2437.33	2544.89	2534.88	2725.4	2458.33	2512	2275.33	2824.33	2762.88	2897.36	2617.67	2295.6	2352.71	2840.56	2939	2701	2695	2476.56	3141.78	2543.57	2835.33	2285.38	2420.83	3116	2663.5	2449	2216.33	2897.25	2643.44	2167.4	2856.8
	2170.25	2344	2260.5	2379.33	2374.11	2154.22	2094.25	2166	2355.67	2455.67	2282.83	2638.11	2651.67	2419.33	2624.33	2275.71	2266.56	2234.29	2409.89	2519.44	2532.88	2672.4	2452.33	2465.67	2282.5	2839.83	2743.75	2835.71	2601	2286.8	2335.43	2845.67	2921.33	2774.33	2691	2464.22	3101.44	2528.86	2845	2278.12	2427.83	3126.25	2656.83	2446.75	2213	2842.75	2636.33	2165.2	2787.6
	2150.38	2321.67	2258.25	2340.5	2357.67	2137.22	2081.75	2138.14	2354.17	2416.67	2301.5	2614.89	2627.67	2411.89	2616	2261.43	2279	2248.57	2371.11	2497.11	2536.88	2653.8	2417	2443.17	2258.83	2790.5	2710.5	2730.29	2558.5	2290.6	2308.71	2793.33	2889	2718.33	2619.6	2431.56	3032.67	2509.14	2805.22	2273.5	2426.5	3118	2638.33	2421.5	2162.33	2771.25	2611.56	2161.4	2751.4
	2117.88	2273.67	2243.62	2289	2319.22	2119.56	2072.5	2122.43	2332.33	2393.67	2259.33	2570.33	2577.22	2347.33	2574.67	2218.71	2256.22	2249.86	2334.33	2482.67	2523	2554.6	2356	2395.83	2276.33	2714.5	2645.25	2622.71	2473.33	2276.4	2290.57	2737.11	2788.67	2706.67	2584.8	2411.78	2933.56	2494.14	2746.33	2236.88	2406	2982	2605.17	2404.75	2129.33	2703.5	2567.33	2178.4	2702.8
	2098	2227.67	2214.75	2244.33	2256.33	2102.56	2080	2122.29	2305.33	2332.33	2224.83	2491.33	2499.56	2306.78	2498.17	2205.57	2228.89	2239	2294.56	2428.22	2446.75	2492.8	2341.33	2339.33	2283.5	2619.17	2528.5	2546.29	2408.33	2243	2268.71	2637.11	2728.67	2633	2526.6	2382.67	2833.11	2474.71	2627.33	2229.62	2375.17	2873.25	2512.5	2344.75	2081.33	2633	2500.78	2165.8	2611
	2090.5	2181.83	2168.88	2211.17	2213.67	2092.67	2066.75	2085.29	2279.17	2281	2180.33	2411	2452.33	2271.89	2428.17	2166.43	2188.11	2202.14	2263.78	2358.11	2404.75	2423.4	2281	2290.83	2256.67	2546	2473	2475.14	2348.67	2224	2241.43	2549.56	2612.67	2553.67	2482.8	2322.33	2715.67	2410.71	2550	2217.62	2339.83	2771.75	2462.5	2330.25	2066.33	2527.25	2460.56	2158	2563
	2068.62	2150.67	2124.25	2167.67	2177.67	2078.67	2060.75	2072.43	2236.67	2208.5	2150.33	2352.89	2376.11	2236	2383.5	2143.43	2173.33	2168	2239.67	2303.33	2349.62	2337.6	2257.33	2266	2209.83	2462.67	2417.75	2386.14	2304.17	2190.8	2219.29	2470.11	2521	2497	2434.8	2263.67	2596.33	2404.29	2473.89	2208.88	2273.83	2648.5	2417.17	2307.5	2043.33	2455	2415.33	2136.6	2473.6
	2053	2133.5	2085.12	2132.17	2136.89	2057.22	2068.25	2050.43	2196.83	2164.83	2117.17	2305.67	2319.33	2204.67	2306.5	2130.57	2146.11	2145.43	2195.22	2276.11	2276.88	2289.4	2210.33	2270.33	2166.33	2389.33	2361.12	2293.86	2238.33	2150.6	2187.43	2385	2438	2423.33	2396.2	2201.67	2504.11	2344.14	2393.78	2197.38	2225.33	2546.5	2351.67	2273.25	2028.67	2371.5	2346.89	2122.4	2438.6
	2025.25	2099.5	2048.5	2109.67	2111.67	2039.22	2061.25	2037.57	2153.67	2131.67	2096.17	2244.44	2272.56	2176.89	2275.17	2093	2118	2130	2141	2211.67	2239.38	2246.8	2182.33	2236.5	2141.67	2325.83	2302.25	2227.57	2179	2135.8	2146.57	2313.22	2353	2388.67	2367	2161.22	2439.89	2327.71	2314.78	2161.25	2191.67	2448.75	2304	2219	2013.67	2317.75	2298.22	2098.4	2374.4
	2010.5	2080.83	2018.38	2087.83	2089.44	2027.67	2053.5	2030	2126.17	2121.67	2072.5	2208.56	2232.22	2155.67	2241.5	2072.14	2088.78	2079.71	2108.89	2179.44	2203.38	2193.6	2154.67	2203.33	2122.33	2276.33	2241.12	2185.14	2156.33	2107.6	2101.43	2257.67	2307	2327	2333.2	2114.78	2396.67	2315.29	2252.56	2153.88	2145.17	2336.5	2261	2199	2003.33	2244.75	2267.33	2085.4	2316.4
	2004.75	2062.33	2014.38	2056.83	2073.78	2018.67	2051	2010.29	2092.83	2097.17	2051.33	2180.89	2174.78	2142.89	2206.17	2070.86	2064.33	2049.57	2082.44	2158.89	2181.5	2164	2125.67	2178.33	2124.83	2210.5	2203.25	2149.43	2104.17	2087.2	2076.86	2198.44	2254.33	2272.33	2297.4	2085.56	2321.56	2276.14	2190.22	2129.5	2100.17	2288.75	2241.17	2186.5	1999.67	2193	2247.11	2071.4	2276
	1989.88	2050.67	1998.12	2033.33	2066.89	2015.33	2029.5	2006.29	2085.67	2091.33	2055.17	2156.44	2144.22	2102.22	2183.33	2067.57	2060.22	2027.43	2063.78	2190.33	2140.38	2117.2	2091.67	2153.33	2118.5	2193.33	2163.12	2130	2076.67	2045.8	2061.71	2143.67	2235.67	2244.33	2263.2	2057.33	2275.56	2242	2146.11	2131.62	2077.67	2254.25	2198.67	2146.75	2000	2139.5	2230.11	2059.8	2234.2
	1983.62	2037	1991.62	2036.67	2055.78	2005.89	2024.5	2000	2059.67	2089	2028.5	2128.22	2108.44	2084.22	2182.33	2064	2063.33	2012.71	2052.22	2113.11	2103.62	2093.4	2096.33	2128.5	2096	2160.67	2130.12	2118.29	2074	2053.6	2051	2117.44	2208	2183	2230.4	2041.33	2244.44	2208.86	2106.33	2128.75	2052.67	2212	2157.5	2143.25	1994	2119.5	2200.22	2065.6	2239.6
	1976.25	2033.83	1996.12	2028.17	2053.44	2003.67	2007.25	1990.71	2044.67	2085.33	2024	2116.33	2082.56	2082.44	2190.33	2055.43	2046.22	2000	2047.67	2104.67	2104.5	2092.4	2094.67	2122.67	2062.17	2146.5	2127.38	2115.43	2055	2033.8	2037.86	2102.22	2184.67	2180.33	2208.2	2033.33	2201.67	2201.57	2102.78	2122.5	2029	2178	2144.67	2133	1995.33	2115.25	2192.56	2055.2	2236.8
	1971.75	2022.33	1996.5	2030	2056.11	1997.44	2001	1996.29	2042.83	2090.17	2027.17	2115	2077.56	2074.11	2184.67	2064.86	2041.22	2057.21	2039.22	2092.33	2074.88	2090	2086.67	2138.33	2057.83	2142.33	2129.25	2114.57	2053.67	2038	2032.29	2085.11	2172	2175.33	2188	2041.22	2263.11	2176.29	2087.89	2116.44	2028.83	2171.25	2152.5	2123.25	2007.33	2112.75	2164.44	2064.4	2230.8
	1976.62	2035.83	2001.38	2035	2055.56	2002.33	1988.5	1996.71	2040.67	2091.17	2044.83	2113.44	2073.11	2075.33	2184.67	2091	2042.33	1986	2036.44	2100	2079.25	2115	2112.67	2145.17	2050.17	2159.83	2145.88	2129.14	2058.5	2036	2040	2104.11	2188.67	2154.67	2208.8	2056.56	2202.89	2156.29	2102.78	2129.5	2032	2186	2154.17	2132	2004.67	2126.75	2183.44	2075.2	2202.4
	1989.5	2037.83	2010.25	2046.5	2064.56	2001.44	1989.5	2004.57	2042.17	2114.83	2044.83	2125.33	2088.22	2091.44	2184.17	2099.43	2042.89	1984.71	2064	2109.22	2095.25	2146	2127	2156.33	2058	2179	2163.75	2152.29	2075	2022.8	2034.14	2139.67	2201.67	2206.67	2225.6	2074.22	2226	2177.43	2130.56	2125.25	2043.17	2231	2188.83	2147	2023.33	2176.5	2194.11	2079.4	2259.8
	1988.12	2041.83	2025.88	2064.5	2075	2011.56	1977	2008.43	2058.17	2131.17	2052.17	2133.44	2110.22	2108.78	2212.33	2126.43	2050.11	1994.43	2089.44	2123.11	2112.25	2191	2162	2179.83	2059	2228	2197.88	2181.57	2089.67	2027	2034.57	2174	2248.67	2227.67	2230.2	2105.67	2258.67	2197.86	2150.56	2126.62	2055.67	2277	2205.67	2190.25	2021.33	2235	2212.56	2088	2294.2
	1995.5	2052.33	2035.44	2069.5	2085.33	2017.67	1995.25	2020.71	2058	2144.67	2060	2146.44	2128.22	2123.11	2237.17	2128.57	2049.67	2000.57	2105.89	2136.78	2143.5	2224	2185.67	2197.67	2071	2264.83	2241.12	2211.14	2116.33	2049.4	2045	2229.11	2299.67	2256.67	2257.8	2150.89	2333.44	2222.14	2192.33	2134.12	2078.5	2340.25	2252.67	2219.5	2039.33	2305	2243.44	2104.4	2347.8
	2006.75	2063.33	2047.5	2095.33	2114.78	2022.67	2002.25	2036.29	2084.33	2168.83	2082.17	2183.56	2180.78	2151.33	2278.5	2143.43	2054.78	2011.57	2139	2160.44	2200.62	2284.8	2215.67	2204	2076.17	2323.33	2280.62	2240.14	2132.33	2077.8	2055.71	2284.11	2350.33	2281.33	2301.4	2193.78	2412.78	2255.86	2250.44	2167.75	2099.83	2429.75	2290.83	2233.5	2053	2374.25	2278.56	2119.6	2429.6
	2015.62	2083.17	2063.5	2121.5	2138.67	2036.33	2009.75	2049.29	2118.83	2194.17	2091.33	2224.33	2213.56	2176.22	2308.83	2161.14	2063.67	2028.86	2179.11	2195	2224.62	2346.6	2237.67	2211.33	2093.83	2383	2349.12	2297.57	2176.67	2137.8	2082.57	2364.33	2427	2318	2334.6	2218.22	2484.22	2281.14	2319.67	2209.38	2138.33	2543.25	2346.5	2287.25	2071.33	2468.25	2328.78	2155.8	2505.4
	2024.62	2094.33	2080.5	2137.17	2173	2055.22	2021.25	2066.86	2141.33	2221.33	2110.67	2265	2263.67	2209.11	2342.5	2184.86	2082.11	2051.14	2236.56	2216.33	2286	2387.6	2260.67	2246.67	2111.33	2441	2388.25	2332.14	2207.33	2158.2	2114.14	2428.11	2483	2349	2373.2	2253.22	2550.67	2327.29	2361.89	2244.5	2177.5	2628.5	2402.67	2331.75	2076.67	2547	2363.78	2179.8	2566.8
	2036.75	2111.33	2059.12	2170.33	2189.56	2046.89	2020.75	2072.71	2166	2241.5	2121.67	2293.78	2310.78	2232.22	2370.83	2204.71	2092	2072.57	2265.56	2247.78	2327.12	2430.6	2285.67	2265.5	2117	2474.5	2432.38	2350.57	2232.67	2165	2128.71	2497.89	2553	2368.67	2396.6	2301.78	2607.33	2384.14	2447.22	2266.38	2215.83	2687.75	2436.33	2381.5	2088.33	2583.25	2413.22	2199.2	2646.6
	2047.25	2125	2069.5	2175.5	2202.44	2052.11	2032.75	2084	2187.33	2264	2134.67	2318	2338.67	2253	2405.33	2214.86	2110.89	2054.71	2313.33	2268.11	2368.38	2486.8	2308.67	2295	2130.67	2517.33	2473.38	2376.86	2253.83	2174.4	2137.14	2536.44	2603	2393.33	2403.2	2334.44	2652.33	2426.14	2517	2285.5	2227.17	2774.5	2509.5	2411.25	2099.67	2644	2453.22	2222.8	2658.8
	2052.38	2148	2083	2198.67	2213	2065.44	2033.75	2097.57	2196.5	2259.5	2158.17	2335.67	2375.22	2248	2412.83	2234.86	2131.11	2060.71	2323.78	2263.22	2394	2489.8	2312	2297.17	2130.83	2572.33	2494.5	2386.43	2274.67	2198.8	2169.86	2573	2627.67	2438	2423.4	2343.78	2692	2462	2554.11	2323.75	2256.67	2828.75	2573.5	2450	2104.67	2714.5	2475	2221.6	2667.6
	2061.75	2143.33	2085.25	2203.17	2220.33	2071.44	2036.5	2094.57	2209.67	2260.83	2160.83	2361.22	2387.56	2267.78	2417.5	2223.43	2153.22	2063.14	2331.56	2290.67	2420.62	2519.6	2327.33	2322.83	2146.67	2566.17	2505	2397.29	2278.67	2207.6	2185	2599.56	2655	2475.67	2465.2	2351.89	2707.11	2475.14	2586.22	2348.25	2269.5	2874	2590.83	2488.5	2106	2740.5	2497.78	2227.2	2684.4
	2063.25	2149.33	2085.25	2207.5	2220.44	2065.56	2041.75	2093.86	2206.5	2261	2167.33	2353.44	2391.22	2266.33	2401.17	2236.43	2149.44	2073.71	2317.67	2312.22	2419	2524.6	2295.67	2328.33	2148.33	2566	2503.12	2386	2281.83	2246.2	2187.86	2592	2657	2501	2480.8	2355.78	2721.67	2476.29	2626.22	2364.5	2276.5	2887.75	2611	2488.25	2107.67	2760.75	2521.56	2227.2	2675.6
	2073	2132.67	2090.88	2199.17	2208.78	2062.56	2055.25	2089.71	2211.5	2254.83	2152.5	2359.67	2386.67	2249.44	2377.17	2226.14	2163.78	2069	2302.33	2307.33	2404.5	2494.8	2305	2315.33	2157.83	2569.17	2500	2381.29	2255.83	2268.2	2176.57	2575.89	2650.33	2483.33	2491.8	2350.11	2706	2486	2616.56	2365	2282.33	2868.25	2595.67	2505.25	2100	2727.5	2499.67	2224	2660.8
	2084.5	2143.67	2076.12	2192.67	2200.33	2051.44	2050.25	2082.57	2189.83	2250.83	2161	2336.67	2386.56	2237.78	2391	2207.43	2175.89	2079.71	2276.89	2298.22	2391.12	2485	2273.33	2315.83	2164.33	2545.83	2478	2356.86	2263.17	2261.2	2189.57	2554.89	2581.67	2473.67	2467.4	2323.89	2686.11	2465.14	2594.89	2353.75	2277.17	2817.25	2582	2504.75	2102.67	2714.25	2452.33	2202	2649.2
	2070.88	2121.5	2085.25	2164	2192.89	2053.22	2039	2082.43	2171.83	2226.33	2145.5	2301.44	2368	2228.44	2377.5	2184.29	2168	2064.43	2262.89	2283.33	2356.88	2441.2	2287.33	2298.33	2156.33	2534.83	2444.25	2334.43	2234.17	2242.2	2208.14	2537.44	2562.67	2432.33	2434.4	2317.33	2645.56	2449.14	2573.11	2336.5	2251.67	2750.25	2572	2469.75	2111	2648.25	2452.22	2187.2	2585.4
	2065	2113.67	2073.62	2155.33	2184.89	2045.11	2038.5	2060.86	2162.83	2207	2123.5	2299.22	2334.22	2218.22	2353.67	2165.57	2154.22	2070.14	2241.33	2275.11	2356.5	2414.4	2243	2279.67	2152.5	2505.5	2396	2325.86	2237.17	2230.6	2209.29	2495.44	2544.33	2451.33	2430	2291.22	2601.78	2447.29	2523.44	2316.25	2243.83	2724	2546	2436	2094.67	2623.75	2422.22	2170.2	2551
	2050	2088.83	2055.38	2139.17	2160.33	2039	2044.75	2059	2155.83	2189.5	2127.17	2289	2326	2203.89	2315.5	2156.29	2141.22	2054.57	2219.78	2249.33	2340.25	2374.4	2222.67	2274.83	2151.67	2468.33	2371	2306.43	2211.5	2213.2	2206.14	2448.11	2500	2379	2417.2	2264.33	2548.11	2428.86	2490	2299.75	2213.5	2649.75	2519.67	2446.5	2076	2562.75	2404.89	2146.4	2491.2
	2041.38	2087.17	2041.75	2135.17	2142.22	2036.11	2029.5	2048	2142.17	2172	2106.83	2254.33	2308.89	2178.33	2299.83	2143.29	2134.22	2044.71	2201.89	2243.11	2303.62	2339.2	2210.33	2265.5	2135.83	2434.83	2377.62	2299.43	2195.33	2193.8	2201	2405.56	2458.67	2390	2405.2	2241	2515.89	2406.14	2453.78	2283.88	2192.83	2597.25	2514	2440.5	2096.67	2524.5	2386.56	2129.2	2457.8
	2049.5	2077.17	2048.62	2104.17	2133.22	2029	2018.5	2031.43	2122	2147	2094.67	2246	2286	2159.56	2262	2127.29	2115.89	2029.29	2176.33	2243	2291	2311	2188	2256.67	2143.83	2398	2399	2284.43	2184.17	2184.2	2175	2376.22	2376.67	2368.67	2394.8	2207.67	2456.56	2400.57	2411.44	2267.62	2162.83	2526.25	2466.5	2422	2081	2486	2360.67	2119	2409.8
	2040.12	2070.33	2037.38	2099.5	2111.78	2023.22	2035.5	2025.86	2104	2142	2092.83	2218.78	2275.33	2151.78	2236	2108.71	2111.56	2022.43	2149.33	2213.89	2276.5	2266.4	2171.67	2257.83	2137.67	2368.33	2274	2270.86	2172.33	2159.2	2177.71	2323.44	2357.33	2316.67	2350.2	2189.22	2407.89	2399.71	2379.22	2271.12	2141.33	2486	2437	2407.25	2070.33	2437.75	2357.33	2098	2335.2
	2041.5	2060.5	2028.12	2089.17	2119.44	2020.22	2014	2024.86	2086.67	2135.67	2081.17	2199.22	2250.78	2134.56	2220.33	2102.57	2101.11	2021.43	2160.11	2201.11	2253.88	2256.4	2183.33	2228.67	2120.33	2347.33	2255.12	2251	2147.33	2163.4	2169.86	2317.44	2332.33	2264.33	2311	2187	2371.67	2372	2365.33	2246.88	2135	2473.25	2396.5	2382.5	2075.67	2423.5	2336.67	2083.4	2320.6
	2035.38	2047	2016.75	2083	2109.22	2011.44	2016	2015.86	2087.5	2110.67	2072.33	2182	2229.78	2121.44	2200.33	2102.57	2093.89	2009.57	2145.44	2174.78	2242.25	2240.2	2153	2225.67	2123.17	2305.33	2226.75	2239.86	2129.17	2151	2150.57	2303.78	2310.33	2270.67	2281	2182.67	2334.22	2356	2334.11	2236.88	2109.17	2439.75	2394.67	2356.25	2066	2383.5	2327.56	2067.2	2272.4
	2027.5	2041.67	2019.25	2084.83	2099.22	2015.44	2013	2016.86	2069	2100.5	2059.17	2165.67	2214.78	2105.33	2189.33	2088.86	2095.22	1994.86	2130	2156.22	2228.5	2216.2	2142.67	2202.67	2110.17	2275.17	2207.5	2221.86	2127	2149.4	2125	2283.67	2283.67	2250	2259.8	2168.33	2315.89	2331.86	2316.22	2223.25	2087.17	2392	2355.83	2327	2062	2381.5	2308.78	2067.8	2264.8
	2018.12	2047.33	2007.12	2070.33	2098.89	2009.56	2014	2014.29	2062.5	2093.83	2058.83	2158.67	2214.56	2098.89	2168.5	2092.71	2086.11	1990.14	2126.33	2151.56	2215.25	2188.6	2138.67	2210.67	2101.17	2261	2205.38	2225.43	2106.5	2139.8	2114.71	2282.67	2275.67	2235.67	2257.4	2158.56	2303.33	2336	2289.11	2211.25	2077.17	2394.5	2333	2346	2063.33	2372.25	2304.33	2044.8	2267.4
	2007	2048.33	2014	2070.5	2094.89	2009.44	1990.5	2009.57	2063.67	2101	2055.83	2166.33	2205.89	2091.33	2178.5	2086	2076.67	1993.71	2121.78	2156	2239.31	2199	2144.67	2198.5	2096.17	2255.17	2199.25	2220.71	2107.67	2133.8	2104.43	2296.22	2284.67	2221.33	2249.6	2174.61	2298.22	2329.86	2280.56	2216.88	2071.83	2369.75	2334	2344.75	2063.67	2376	2284.78	2040.6	2273.2
	2007.12	2058.17	2006.62	2091	2102.78	2013.22	1999.75	2023.29	2079.33	2107	2060	2162.67	2218.56	2119.83	2193.17	2083.43	2077.78	1998.86	2135.67	2159.33	2235.88	2208	2140.33	2208.33	2096	2273.33	2200.62	2198.29	2112.83	2109.2	2108.14	2303.33	2271.67	2251	2271.2	2163.33	2306.33	2358.14	2272.44	2202.88	2082.5	2391	2371.5	2362.5	2072	2409	2308.67	2037.8	2276
	2003.62	2051.83	2001.75	2085.17	2115.11	2016.44	1992	2027.14	2082.5	2120.17	2068.67	2170.56	2231.44	2118.56	2202.33	2090	2094.11	1995.43	2139.44	2170.78	2260.62	2225	2136.33	2222.5	2105.5	2287.5	2209.12	2218.57	2114.5	2116.2	2101.14	2320.44	2289.33	2272.67	2286.2	2181	2338.22	2365.29	2284.22	2200.5	2070.67	2397.75	2385.5	2359.75	2079.33	2416.25	2340.22	2031.2	2298.4
	2013.88	2055.83	2009.88	2100.33	2121.56	2021.56	2007.25	2024.57	2084	2132.33	2081.17	2188.78	2236.67	2139.44	2210.33	2109.86	2112.56	1996	2149.11	2182.44	2274.25	2234.2	2165	2236.33	2108.83	2315.33	2238.62	2223.43	2120.5	2134.6	2101.71	2362	2332	2263	2297	2210.78	2372	2378.43	2315	2209.25	2080.67	2448	2394.5	2402.25	2097.33	2466.5	2355.22	2041.8	2327
	2011	2091.92	2011.75	2106.5	2134	2028.56	2007.25	2039.43	2093.5	2149.5	2087.33	2187	2264.22	2141.89	2233.17	2104.43	2141.78	2004.43	2157	2192.44	2302.25	2277	2173	2246.83	2112	2327.67	2256.5	2239.86	2134.67	2148.2	2094.86	2415.33	2359	2288	2293.6	2222.33	2413.89	2374.86	2345.56	2232.12	2093.67	2475.25	2401.67	2399.5	2081.33	2514	2377.89	2053.4	2392.6
	2017.25	2073.83	2019.12	2125.17	2151.33	2036.67	2007.25	2047.57	2103	2170.83	2096.33	2216.56	2285.11	2160.56	2261.83	2130	2151.78	2007.57	2184.56	2208.11	2319.38	2303	2194	2252.67	2121.67	2361.5	2273.75	2265.29	2153.17	2163.8	2089.86	2450.44	2392	2308	2312.8	2231.11	2466.44	2390	2381.89	2252.5	2110.17	2542.25	2435.83	2394.25	2102.67	2589.25	2399.22	2066.8	2450.2
	2019.62	2082.83	2031	2144	2168.11	2038.67	2020.5	2054.57	2131.83	2180.33	2095.5	2231.11	2322.89	2169.22	2287.17	2138.71	2168.56	2010.57	2201.33	2215.56	2336.38	2324.4	2221.33	2254.5	2119.17	2387.17	2299.88	2272.86	2179.33	2176.8	2090.29	2490.56	2483.67	2338.67	2331.6	2258	2515.44	2404.57	2403.78	2255.88	2126.33	2580.5	2462.5	2428.5	2095	2662	2422.11	2066.6	2479.2
	2023.62	2103.83	2022.25	2154.33	2186.33	2050.56	2011	2062.71	2129.33	2199.17	2112	2245.33	2336.33	2191.78	2307.17	2148.71	2178.22	2028.86	2206.33	2233.56	2346.75	2353.6	2250.33	2262	2143	2421.5	2336	2286	2188.17	2182.2	2089.14	2525.33	2484	2345.33	2367.2	2260.44	2551.89	2408.14	2427.11	2267.75	2142.5	2650.5	2480.33	2413.5	2093.33	2640	2440.11	2079	2518.2
	2025	2116.5	2032.62	2168	2195	2048.22	2028	2059.14	2145.33	2203.83	2114.17	2261.11	2357.44	2212.67	2337.17	2152.71	2209.56	2022	2220.44	2246.22	2364	2385.6	2257	2274.17	2144.17	2440.67	2361.25	2293	2212.17	2207.8	2099.14	2557.33	2530.33	2367	2383.8	2281.78	2588.33	2399	2437.33	2291	2131.67	2680.5	2509	2445.25	2102.33	2727.25	2471.11	2087	2548
	2028.5	2122.17	2041.5	2178.5	2203.11	2052	2022.5	2070.29	2158.17	2233	2120.67	2271	2374.11	2212.22	2346.67	2152.86	2199.89	2030.86	2238.67	2255	2365.25	2398.8	2270.33	2269.33	2151.83	2470.67	2387.25	2312.57	2228.67	2226.2	2099.29	2593	2555.33	2436	2417	2270.89	2620.44	2412.43	2472.44	2303.38	2150.67	2734.25	2548.17	2449.75	2113.33	2783.75	2502.33	2096.4	2589.6
	2026.5	2131.67	2047	2176	2209.56	2056	2037.25	2076.43	2168.5	2232.83	2132.5	2284.11	2368.33	2231.67	2352.17	2172.57	2239	2030.43	2251.33	2262.89	2388.75	2425	2319	2293.83	2160.83	2483.33	2424.38	2316.29	2234.5	2248.2	2100.57	2597.78	2566	2428.67	2418.2	2279.67	2644.78	2421.29	2497.89	2319.62	2169.33	2762.5	2568.5	2440.75	2116.33	2773.25	2504.22	2111	2619.4
	2028.62	2125	2032.75	2182.5	2218.22	2052.11	2023	2082.57	2173.17	2243	2130	2291.44	2381.67	2245.89	2373.33	2179.29	2247.11	2036.43	2256.33	2284.11	2375.62	2448.6	2269.67	2272.83	2175.33	2491.67	2422.25	2325.14	2245.67	2260.4	2097	2624.33	2607.67	2428	2424	2296.33	2661.67	2406.57	2502.11	2338.38	2180.17	2769.25	2572.33	2458.75	2107	2789	2511	2113.2	2623
	2023.25	2130.5	2038.25	2193.5	2206.89	2050.44	2026.25	2080.14	2154.33	2237.67	2120.67	2297	2384.44	2248.44	2361	2175.57	2265.11	2035.43	2250.33	2271.44	2373	2469.2	2314.33	2280.17	2162	2503	2433.75	2305.86	2256.5	2257.2	2105	2586.89	2589	2428	2443.8	2304.56	2682.22	2415	2501.22	2354.5	2193.17	2764.25	2575.5	2443	2111	2802.5	2522.44	2133.4	2599.6
	2027	2129.5	2039.38	2193.17	2214.89	2057.89	2030.25	2074.43	2161.17	2245	2130.67	2289.89	2387.56	2251	2376.67	2176	2251.67	2045.14	2259.33	2259.56	2378.25	2447.4	2288	2271.5	2177.33	2486.83	2425.25	2327.86	2275.17	2255.8	2103.43	2580.89	2615	2451.67	2450.8	2301.11	2658.11	2427.29	2496.44	2365.5	2196	2767	2577.17	2458	2110	2779	2495	2127	2599.6
	2027.62	2126.5	2043	2195.17	2218.56	2046.33	2028.5	2077	2174.5	2235.17	2123.83	2299.44	2403	2240.22	2372.17	2177.29	2257.89	2038.71	2259.56	2261.33	2375.25	2438.8	2284.33	2258	2190.33	2481.67	2432.75	2331	2276.83	2262.4	2117	2588.33	2577.33	2443.33	2433.8	2295.44	2669.89	2410.43	2499.56	2349.38	2190.83	2755	2579.67	2497.75	2091.67	2745	2491.89	2122.4	2560.6
	2026.38	2127	2096.75	2185	2214.33	2054.78	2027.5	2064.86	2160	2227.83	2130.83	2289.44	2404.22	2234	2370.5	2180	2258.56	2040	2240.67	2253.78	2359	2451.4	2278.67	2249.67	2193.33	2509	2413.88	2321.57	2279.33	2257.8	2128.43	2595.89	2569	2394	2408.2	2274.78	2633.11	2400.71	2493.67	2352.25	2197.83	2703.25	2561.83	2462	2101	2727.75	2485	2136.2	2555.2
	2028.5	2122.5	2031.62	2197.83	2211.22	2052.11	2026.25	2079.71	2158.17	2225.33	2120.17	2281.56	2393.44	2234	2362.33	2181.57	2273	2045.29	2244.56	2252	2350.12	2430.6	2264.67	2268.67	2220.67	2497.33	2408.62	2330	2283.33	2261.8	2115.57	2580.11	2541.33	2427	2403.8	2277.33	2595.67	2383.14	2473.33	2343.62	2195.5	2677.25	2541.67	2463.25	2108	2700.75	2477.11	2127.6	2521.2
	2023.38	2111.17	2033.38	2176.17	2192.56	2039.67	2032.25	2071	2149.5	2208.5	2111.17	2265.11	2384.89	2227.89	2344.17	2171.14	2273.56	2036.43	2240.22	2235.67	2326.5	2397.4	2259.33	2235	2226.67	2484.5	2377.62	2332	2281.33	2261.2	2131.29	2552.11	2533	2409.67	2394.2	2248.33	2572.11	2382.57	2469.56	2336.38	2193.33	2632	2513.83	2474.75	2093.33	2654.5	2470	2113	2491.4
	2020.5	2098.83	2033.75	2169.5	2181.56	2038	2023.75	2055.43	2151.83	2194.33	2106.83	2247	2350.56	2217.56	2337	2169.29	2280.33	2042.14	2223.78	2214.11	2322.88	2380.8	2238.33	2226.5	2238.67	2437.33	2353.62	2322.43	2280.17	2252.4	2129.86	2517.56	2521.33	2381.67	2371.8	2244	2527.33	2354	2425.44	2332.75	2175.5	2596	2498.17	2460.75	2103.33	2620	2474.67	2102	2443.6
	2013.75	2097.67	2027.12	2151.5	2167.89	2038.11	2018.25	2053.71	2141.67	2186.33	2114.5	2239.56	2354.67	2197.67	2303.83	2169.71	2244	2033.57	2206.89	2211.33	2276.75	2350.6	2210	2198.83	2218.83	2442.33	2337.88	2293.43	2268.67	2238.6	2138.14	2471	2465	2352.33	2375.2	2230.67	2495.33	2343.43	2415	2314.25	2151	2569	2482.83	2442.5	2096.67	2571.5	2465.33	2092.6	2410.8
	2052.12	2100.83	2016.38	2142.5	2170.89	2036.11	2013.75	2064.71	2125	2177	2108.17	2220.33	2330.67	2184.78	2285.67	2162	2225.33	2030.71	2206.67	2205.67	2273.12	2335	2232	2207.5	2228.67	2439.17	2318.88	2289.14	2255.17	2212	2130.57	2429.11	2428.33	2365.33	2358.6	2219.78	2461.67	2329.29	2382.44	2297.88	2150.17	2522	2463.67	2443.75	2105.67	2543.5	2437.67	2078.2	2393
	2013.5	2086	2016.88	2146.33	2161.11	2032.78	2024.5	2054	2105.5	2171	2101.17	2222.11	2327	2188.22	2292.83	2163.43	2218	2038.57	2195.11	2206.78	2266.88	2325	2213.67	2211.67	2224.83	2420.83	2310.25	2285.57	2251.83	2202.6	2132.43	2425.11	2427	2327	2362.2	2209.33	2459.78	2341.43	2379.11	2292.25	2136.67	2488.5	2428.67	2443.75	2097	2486.5	2442.33	2073.8	2359.4
	2013.5	2079.33	2013.12	2134.17	2161.67	2022.56	2005.25	2047.29	2111.67	2165.5	2089	2200.89	2321	2183.44	2281	2152.29	2210.44	2022.14	2191.44	2205.89	2248.88	2315.6	2223.33	2213.83	2237.83	2359.83	2287.88	2279.86	2251.17	2206.2	2125.71	2427.22	2425.33	2322.67	2351.4	2203	2440.56	2343.86	2367.44	2312.25	2112.67	2461.75	2409.17	2412.5	2117.67	2484.25	2435	2069.4	2344.4
	2010.25	2071.5	2018.62	2115.33	2150	2028.78	2003.25	2044.86	2107.5	2157.17	2089	2210.22	2294.67	2161.33	2246.5	2156.86	2200.56	2017.29	2191.56	2191.67	2254	2285.8	2217.33	2204.17	2231.67	2321.83	2287.38	2266.71	2219	2203.2	2117	2393.44	2358.33	2313.33	2338.6	2195.44	2407.67	2337.43	2351.33	2291	2104.17	2428.5	2377	2425.75	2099	2457.5	2412.22	2055.2	2324.8
	2005.38	2066.67	2011.12	2110	2138.44	2020.22	2004.75	2044	2102.17	2155.33	2091.83	2203.67	2300.22	2157.22	2254.67	2171.86	2200.33	2018	2203.33	2188	2242.75	2273.8	2196	2205.33	2208.33	2294.17	2270	2277.14	2233.67	2186.8	2104	2401.33	2358.33	2282.33	2334.8	2185.67	2406.33	2350.57	2325.56	2295.25	2094	2447.5	2388.33	2410	2106.33	2453	2426.56	2039.4	2311.2
	2010.12	2082.67	2012.38	2113.67	2138.44	2023	2001.75	2039.86	2102.67	2144.33	2084.5	2195.89	2283.56	2159.67	2238.5	2161.29	2193.78	2016.86	2191.22	2190.11	2239	2272	2207.67	2204.67	2184.83	2307	2259.62	2267.57	2233.33	2166.2	2113.29	2385.56	2377.67	2262.67	2312.2	2179.33	2400.33	2384.71	2329.89	2276	2081.33	2446.5	2387.33	2419.12	2089.33	2461.75	2416.22	2049.4	2332.8
	2008	2075.17	2006.62	2119.5	2139.78	2021.67	1995.5	2040.14	2094.33	2151.67	2089.83	2186.67	2299.78	2166.33	2223.67	2154.43	2181.44	2010.71	2186.33	2182.89	2242.38	2278.6	2210.67	2211.67	2181	2305.67	2270.38	2260.86	2217	2152.8	2104.57	2395.56	2399	2280.33	2338	2175.44	2407.33	2390.29	2336.56	2263.25	2091	2427	2408	2431.75	2084.67	2447.75	2426	2049.2	2347.4
	2006	2076.5	2009.62	2122.17	2151.67	2028.22	2006.25	2036.71	2093.33	2153.17	2080.5	2197.56	2286.89	2163.78	2242	2156.29	2174.44	2004.71	2207.78	2169	2234.5	2274.2	2198.33	2218	2172.83	2330.5	2270.75	2263.14	2216.67	2125.6	2095.43	2403.89	2366.33	2290.33	2321.4	2185.22	2405.22	2395.86	2338.44	2268.5	2084.17	2436.25	2405	2425	2092.67	2474.75	2410.44	2037.6	2344
	2005	2076.67	2009.75	2124.17	2159.22	2028.22	1997.5	2051.29	2110	2158.17	2082.17	2196.89	2297.67	2154.11	2261	2151.43	2172.78	2003.86	2207.56	2169	2252.5	2286.4	2199	2206.83	2156	2349.17	2279.62	2279.57	2237	2123.4	2084.71	2397.33	2381	2286	2309.8	2193.67	2412.44	2378.71	2344.78	2292.38	2086.33	2470.75	2411.17	2429.5	2096.67	2468	2413.67	2041.6	2375.4
	2006.38	2073.5	2011.5	2117	2157.67	2028.11	2001	2040	2096.83	2154.33	2085.17	2205	2296.44	2164.89	2263.33	2144.14	2180.67	2004.43	2197.44	2181.67	2247.38	2299.2	2208.67	2222	2147	2355.83	2280.38	2268.86	2230.5	2128.2	2085.14	2401	2385.67	2288	2323	2180.89	2426.22	2365.14	2355	2290.75	2088.33	2480.5	2429.5	2434.75	2082	2512.75	2423.11	2036	2397.6
	2002.62	2083	2008.88	2120.5	2154.11	2026.78	1991	2044	2109.67	2164.33	2095.83	2208.44	2296.56	2163.56	2266.83	2145.14	2176.67	2005.71	2192.89	2190.67	2263.62	2307.8	2208.33	2233.33	2141.17	2364.17	2298.12	2249.14	2226.17	2123.2	2073.86	2427.11	2395	2291	2315.6	2194.44	2443.33	2379.71	2360.22	2284	2086.5	2515	2421	2411	2062.33	2521.75	2422.33	2035	2401.2
	2009.25	2082.67	2010.62	2124.5	2158.33	2036.67	2004.25	2043.64	2112.83	2179.83	2092.17	2203.89	2309.78	2171.78	2304.83	2155.14	2187.11	2007.57	2198.89	2198.89	2266.25	2332.4	2198	2223.17	2141	2382.83	2304.88	2250	2220.33	2128.6	2068.57	2446.33	2428.33	2309.67	2311.2	2198.44	2475	2356.43	2362.56	2294.88	2089.5	2542.75	2409.83	2392	2072.33	2534.25	2414.67	2042.6	2439.8
	2009.5	2079.5	2018.12	2127.5	2157.89	2035.56	2002	2049.71	2112.5	2176.5	2091.67	2204.67	2327.44	2176.33	2268.67	2151.71	2179.67	2005.43	2193.67	2197.89	2291.5	2353.6	2219	2237	2140.17	2385.83	2341.5	2257.86	2208.83	2154.8	2071.71	2465.44	2435	2301.33	2305.8	2191.33	2485.22	2345.29	2385.78	2303.88	2097.17	2565	2452.58	2399.75	2066.67	2552.75	2397.78	2040.4	2469
	2012.38	2091.83	2011.38	2132.67	2168.56	2033.33	2004.75	2051.86	2117.33	2194.33	2098.83	2231	2321.44	2199.89	2290.5	2162.86	2163.22	2005	2200.89	2210.44	2302.38	2370.6	2237	2237.17	2130.83	2412.33	2345.12	2252	2220.67	2154	2076.14	2482.11	2451.67	2312	2321	2184.89	2500.78	2348.71	2396.89	2295.12	2103.33	2574.25	2436	2387.25	2066.33	2568	2406.22	2035	2469.8
	2014.88	2096	2017.25	2152	2159.33	2033.44	1994.25	2047.43	2124.5	2199.5	2100.83	2223.67	2313.11	2192	2306.83	2152.86	2150	2006.14	2196.56	2216.56	2310.5	2367.2	2235.33	2245.5	2127.17	2411.17	2378.25	2254	2200.17	2165.4	2068.57	2488.11	2471.67	2345.67	2346.6	2191.89	2525.33	2350.71	2398.89	2297	2109	2625.75	2452.83	2404.5	2064	2592.5	2419.33	2039.2	2525.6
	2010.5	2100	2019	2140.33	2184.67	2038.44	2001.25	2047.14	2120.67	2205	2105	2221.33	2334.11	2196.44	2305.83	2157.43	2153.11	1999.57	2199.22	2219.56	2314.88	2394.8	2251	2234.33	2129.33	2421.83	2392.12	2273.86	2208.67	2153	2089.43	2496.89	2528.33	2360.33	2349.8	2199.11	2573.56	2356	2410.78	2292	2115.67	2665.5	2453.33	2426.25	2066	2609.25	2429.44	2041.8	2508.6
	2006.88	2090.67	2014.75	2156.67	2167.72	2036.78	2011.75	2051.29	2123.83	2200.67	2109.17	2232.56	2341.33	2208.56	2323	2154.43	2146.67	2002.14	2193.56	2221.67	2313.62	2405.4	2239.33	2229.17	2107.83	2453.17	2397.25	2271.71	2201.67	2182	2073.43	2505.67	2504	2366.67	2342.4	2193	2591.44	2360.43	2411.11	2273.38	2112.17	2722	2455.67	2396.25	2057	2626.25	2430.78	2053.6	2508.4
	2011	2087.5	2023.38	2149.33	2177.33	2041.33	2000.75	2043.43	2112.83	2210.5	2105	2235.33	2329.67	2218.11	2323	2191.43	2139.56	2009.29	2194.44	2224.11	2312.62	2403	2249.67	2224.5	2116.67	2472.5	2388.5	2259.29	2212.67	2187.6	2094.57	2491.44	2542	2348.67	2360	2197.78	2590	2348.14	2414	2274.12	2115.17	2694.75	2451.67	2401.5	2054.33	2611	2419.56	2053.2	2511.8
	2002.38	2085.5	2021	2150.67	2171	2041.67	2013.25	2047.29	2117.33	2221.67	2107.5	2212.89	2322.44	2216.56	2308.83	2155	2134.33	2011.86	2179.22	2222.22	2290.75	2396.8	2282.33	2272.67	2111.67	2462.5	2397	2258.43	2218	2185	2085.14	2470.78	2525.33	2354	2355	2200.22	2578.67	2341.43	2406.56	2274.62	2106.17	2694	2455.83	2382.75	2054.67	2606.75	2419.44	2052.4	2491.6
	2006.5	2077.67	2015	2142.5	2168.22	2031.11	2002.25	2037.43	2115.17	2212.67	2092.5	2212.56	2303.44	2223	2302.33	2146.43	2137.22	2003	2161	2222.67	2300.75	2395.2	2262.33	2220.17	2119.17	2439.17	2396.5	2254.14	2225.33	2199.4	2094.14	2457	2498.67	2376	2367.6	2186.11	2562.22	2352	2412.78	2272.5	2121.17	2680.75	2453.33	2376.25	2036.33	2570.25	2419.56	2051.4	2508.8
	2009.62	2083.5	2024.62	2135.17	2163.78	2026.78	2002.5	2038.57	2102	2206.5	2091	2197.89	2300.56	2200.67	2287	2139.43	2122.11	2004	2159.78	2209.89	2359.25	2389.2	2256.33	2211	2106	2421.33	2385.5	2245.86	2210	2217	2090.43	2458.33	2481.67	2354	2349.6	2170.67	2539.78	2340	2410.56	2260.38	2174	2647.5	2433.5	2367.5	2049	2539.5	2407.78	2035.6	2473.2
	1999.38	2067.83	2015.75	2127.83	2158.56	2034.11	2006.25	2028.71	2096.83	2204.17	2092.17	2201.33	2279.89	2197.78	2282	2127.14	2108	1994.57	2146.78	2202.89	2282.12	2349.8	2249	2199.5	2095	2404.33	2374.12	2244.86	2223.5	2221.8	2086.29	2433.56	2464.33	2351.67	2335.8	2157.56	2505.33	2330.57	2395.44	2267	2099.5	2601.75	2411.83	2368.5	2058.33	2508	2395.89	2034	2438
	2001.62	2074.67	2016.38	2131.67	2145.56	2025.11	2003.75	2024.43	2091.67	2197.17	2082.83	2196.78	2267	2193.44	2274.17	2117	2106	1999.14	2153.78	2191.44	2257.75	2332.4	2245	2203.33	2088.83	2382.83	2358.25	2246.43	2213.67	2233.6	2084.29	2405.78	2413.67	2318	2328.2	2154.11	2461.22	2312.43	2365.44	2292.75	2101.67	2577.5	2382.17	2383	2055	2486.5	2374.22	2030.6	2407.6
	1999.88	2079.83	2013.25	2126.33	2143	2026.11	1996.75	2029.57	2091.83	2186.5	2082.33	2180.33	2275.44	2190.22	2265.5	2114.86	2093	1989.57	2131.78	2193	2254.88	2323	2218.67	2185.33	2085.5	2375.5	2334.88	2245	2221.17	2228	2105.29	2381.22	2394	2322.67	2314.2	2153.33	2452.67	2303.57	2353.78	2272.12	2094.83	2547.5	2362.5	2386.25	2038	2482	2376.44	2031.8	2381.8
	2004	2057.5	2007.38	2129.5	2133.11	2019.56	2002	2027.43	2090	2164.67	2080.67	2209.11	2236.11	2176.22	2260.83	2103.57	2096.89	1994.43	2124.89	2181.33	2222.88	2304.8	2211.67	2168.83	2086	2343.33	2310	2246	2227.67	2215.4	2106.14	2377.44	2409.67	2314.67	2297	2134.67	2418	2314.86	2337.78	2234.38	2091	2530.5	2368.5	2376.25	2043	2462.75	2365.56	2034	2355.8
	1996.12	2055.5	2003.88	2102.83	2126.67	2018.11	2011	2027.86	2077.5	2161	2078.33	2169.89	2235	2175	2238.17	2097.29	2081.89	1991.71	2115.44	2173.89	2213.38	2286.6	2204.67	2145.33	2084.5	2320	2297.75	2241.43	2222.83	2218.4	2103	2341	2385	2276.67	2272.6	2128.89	2400	2289.29	2343.22	2233.88	2097.83	2514.5	2344.83	2393.25	2057.33	2424.5	2354.89	2029.8	2308.2
	2006.12	2055.67	2009	2112	2121.56	2012.11	1990.75	2021.86	2078.5	2144.67	2066.83	2170.22	2227.56	2157.22	2220.83	2088	2074.56	1996.29	2118.11	2148.33	2212.5	2262.4	2175	2145.67	2084.83	2310.67	2262.5	2247.86	2224	2194.8	2109.86	2323.67	2362	2259.33	2261.8	2125.67	2379.22	2276.43	2331.44	2225.5	2088.83	2459.25	2329.83	2371	2058.33	2378.5	2334.67	2026.4	2301.4
	2002	2049.33	2004.75	2092	2118.22	2014	1997.25	2019	2076.17	2128.67	2062.33	2153.89	2212.44	2142.78	2215.33	2089.86	2075.78	1989.71	2106.78	2135.78	2201.38	2242.4	2169.33	2135.5	2077.33	2288.67	2243.75	2230.43	2226	2184.6	2093.57	2312.22	2323	2233	2240.8	2134.44	2361.44	2270.71	2330.78	2208.5	2079.33	2447.25	2300	2356.25	2068	2357.25	2334.56	2027.6	2298.2
	1997.12	2051.67	2006.5	2088.17	2093.44	2010.67	1994.75	2013	2072.5	2135.17	2065	2149.11	2200.44	2135.56	2204.67	2090.29	2074	1989.43	2107.89	2132	2193.12	2221.2	2166	2142.17	2073.83	2272.67	2223.5	2211.86	2214	2176.4	2078.14	2299.11	2318.67	2226.33	2230.8	2126.78	2352	2253.57	2321.33	2209.25	2070.17	2412	2269.17	2340.5	2062.33	2338.75	2319.67	2021.6	2281.6
	1997	2053.17	2001.75	2095.17	2095.89	2007.44	1997.5	2013.86	2078.17	2123.83	2051.67	2146.56	2188	2124.33	2191.17	2071	2068.78	1985.86	2100.67	2130.33	2184.5	2214.2	2149.67	2122	2076	2255.67	2210.25	2206.29	2234.67	2177.6	2066	2282.33	2312	2214.67	2219.2	2119.11	2328.33	2264	2312	2187.38	2078.5	2396.25	2287.33	2310.25	2062.33	2349	2303.44	2023	2274.2
[truncated: 128 more columns]

## Sheet: Raw Time
Time	ZT	ExT
13.55	12.55	18.55
14.55	13.55	19.55
15.55	14.55	20.55
16.55	15.55	21.55
17.55	16.55	22.55
18.55	17.55	23.55
19.55	18.55	0.55
20.55	19.55	1.55
21.55	20.55	2.55
22.55	21.55	3.55
23.55	22.55	4.55
24.55	23.55	5.55
25.55	0.55	6.55
26.55	1.55	7.55
27.55	2.55	8.55
28.55	3.55	9.55
29.55	4.55	10.55
30.55	5.55	11.55
31.55	6.55	12.55
32.55	7.55	13.55
33.55	8.55	14.55
34.55	9.55	15.55
35.55	10.55	16.55
36.55	11.55	17.55
37.55	12.55	18.55
38.55	13.55	19.55
39.55	14.55	20.55
40.55	15.55	21.55
41.55	16.55	22.55
42.55	17.55	23.55
43.55	18.55	0.55
44.55	19.55	1.55
45.55	20.55	2.55
46.55	21.55	3.55
47.55	22.55	4.55
48.55	23.55	5.55
49.55	0.55	6.55
50.55	1.55	7.55
51.55	2.55	8.55
52.55	3.55	9.55
53.55	4.55	10.55
54.55	5.55	11.55
55.55	6.55	12.55
56.55	7.55	13.55
57.55	8.55	14.55
58.55	9.55	15.55
59.55	10.55	16.55
60.55	11.55	17.55
61.55	12.55	18.55
62.55	13.55	19.55
63.55	14.55	20.55
64.55	15.55	21.55
65.55	16.55	22.55
66.55	17.55	23.55
67.55	18.55	0.55
68.55	19.55	1.55
69.55	20.55	2.55
70.55	21.55	3.55
71.55	22.55	4.55
72.55	23.55	5.55
73.55	0.55	6.55
74.55	1.55	7.55
75.55	2.55	8.55
76.55	3.55	9.55
77.55	4.55	10.55
78.55	5.55	11.55
79.55	6.55	12.55
80.55	7.55	13.55
81.55	8.55	14.55
82.55	9.55	15.55
83.55	10.55	16.55
84.55	11.55	17.55
85.55	12.55	18.55
86.55	13.55	19.55
87.55	14.55	20.55
88.55	15.55	21.55
89.55	16.55	22.55
90.55	17.55	23.55
91.55	18.55	0.55
92.55	19.55	1.55
93.55	20.55	2.55
94.55	21.55	3.55
95.55	22.55	4.55
96.55	23.55	5.55
97.55	0.55	6.55
98.55	1.55	7.55
99.55	2.55	8.55
100.55	3.55	9.55
101.55	4.55	10.55
102.55	5.55	11.55
103.55	6.55	12.55
104.55	7.55	13.55
105.55	8.55	14.55
106.55	9.55	15.55
107.55	10.55	16.55
108.55	11.55	17.55
109.55	12.55	18.55
110.55	13.55	19.55
111.55	14.55	20.55
112.55	15.55	21.55
113.55	16.55	22.55
114.55	17.55	23.55
115.55	18.55	0.55
116.55	19.55	1.55
117.55	20.55	2.55
118.55	21.55	3.55
119.55	22.55	4.55
120.55	23.55	5.55
121.55	0.55	6.55
122.55	1.55	7.55
123.55	2.55	8.55
124.55	3.55	9.55
125.55	4.55	10.55
126.55	5.55	11.55
127.55	6.55	12.55
128.55	7.55	13.55
129.55	8.55	14.55
130.55	9.55	15.55
131.55	10.55	16.55
132.55	11.55	17.55
133.55	12.55	18.55
134.55	13.55	19.55
135.55	14.55	20.55
136.55	15.55	21.55
137.55	16.55	22.55
138.55	17.55	23.55
139.55	18.55	0.55
140.55	19.55	1.55
141.55	20.55	2.55
142.55	21.55	3.55
143.55	22.55	4.55

## Sheet: Smoothed Data
Cell:	1	2	3	4	5	6	7	8	9	10	11	12	13	14	15	16	17	18	19	20	21	22	23	24	25	27	28	29	30	31	32	33	34	35	36	37	38	39	40	41	42	43	44	45	46	47	48	49	50
	2503.21	2887.3	2425.2	2924.39	2991.23	2354.42	2177.14	2475.13	3179.06	3020.86	2568.16	3131.52	3353.83	2935.13	3274.63	2609.97	2435.31	2411.55	2895.61	2891.08	3080.39	3327.85	3071.27	2838.71	2868.01	3254.13	3306.7	2822.61	2742.86	2378.54	2222.99	3461.02	3565.64	3079.49	2741.66	3006.29	3637.29	2907.09	3564.64	2660.35	2779.76	3996.59	3042	2742.05	2213.73	3708.51	2879.17	2324.03	3474.58
	2500.11	2882.93	2423.66	2919.59	2986.77	2352.65	2176.6	2472.63	3172.71	3015.61	2565.69	3125.41	3346.42	2931.35	3268.28	2606.75	2432.99	2409.96	2890.81	2886.98	3074.71	3320.49	3066.57	2834.68	2863.42	3247.32	3299.86	2818.85	2739.91	2376.44	2221.98	3453.78	3556.39	3075.13	2738.56	3000.82	3629.02	2903.15	3556.4	2657.09	2776.87	3984.84	3036.99	2738.57	2212.74	3698.04	2874.72	2322.45	3466.86
	2497	2878.57	2422.12	2914.79	2982.32	2350.88	2176.07	2470.14	3166.37	3010.36	2563.22	3119.3	3339.01	2927.58	3261.94	2603.53	2430.66	2408.38	2886.01	2882.89	3069.05	3313.14	3061.88	2830.65	2858.83	3240.53	3293.03	2815.09	2736.96	2374.34	2220.96	3446.57	3547.17	3070.76	2735.46	2995.36	3620.77	2899.21	3548.18	2653.84	2773.99	3973.12	3031.99	2735.09	2211.75	3687.61	2870.27	2320.87	3459.16
	2493.9	2874.21	2420.58	2909.99	2977.87	2349.11	2175.54	2467.65	3160.05	3005.13	2560.76	3113.21	3331.63	2923.82	3255.62	2600.31	2428.34	2406.8	2881.23	2878.81	3063.39	3305.82	3057.19	2826.64	2854.25	3233.76	3286.22	2811.34	2734.01	2372.24	2219.95	3439.36	3537.98	3066.41	2732.36	2989.92	3612.54	2895.28	3539.98	2650.59	2771.1	3961.44	3027	2731.62	2210.76	3677.2	2865.84	2319.29	3451.48
	2490.81	2869.86	2419.04	2905.21	2973.42	2347.35	2175.01	2465.17	3153.74	2999.91	2558.29	3107.13	3324.26	2920.06	3249.31	2597.1	2426.02	2405.22	2876.45	2874.73	3057.75	3298.5	3052.51	2822.62	2849.68	3227	3279.42	2807.59	2731.07	2370.14	2218.94	3432.18	3528.81	3062.06	2729.27	2984.48	3604.32	2891.36	3531.79	2647.34	2768.22	3949.8	3022.02	2728.16	2209.77	3666.82	2861.41	2317.72	3443.82
	2487.72	2865.51	2417.5	2900.43	2968.99	2345.58	2174.47	2462.68	3147.44	2994.7	2555.83	3101.06	3316.91	2916.3	3243.01	2593.89	2423.71	2403.63	2871.68	2870.66	3052.12	3291.21	3047.84	2818.62	2845.11	3220.26	3272.64	2803.85	2728.13	2368.05	2217.92	3425	3519.66	3057.72	2726.18	2979.05	3596.13	2887.44	3523.63	2644.1	2765.35	3938.18	3017.05	2724.69	2208.78	3656.47	2856.99	2316.14	3436.17
	2484.63	2861.18	2415.96	2895.67	2964.56	2343.82	2173.94	2460.2	3141.16	2989.49	2553.38	3095	3309.58	2912.55	3236.72	2590.69	2421.39	2402.05	2866.92	2866.59	3046.49	3283.93	3043.18	2814.62	2840.56	3213.53	3265.87	2800.11	2725.2	2365.96	2216.91	3417.85	3510.54	3053.38	2723.09	2973.64	3587.95	2883.52	3515.48	2640.86	2762.47	3926.61	3012.08	2721.23	2207.79	3646.15	2852.57	2314.56	3428.54
	2481.55	2856.85	2414.43	2890.91	2960.14	2342.05	2173.41	2457.72	3134.89	2984.3	2550.92	3088.96	3302.26	2908.81	3230.44	2587.49	2419.08	2400.48	2862.17	2862.53	3040.88	3276.66	3038.52	2810.62	2836.01	3206.81	3259.11	2796.38	2722.27	2363.87	2215.9	3410.71	3501.44	3049.05	2720.01	2968.23	3579.79	2879.61	3507.36	2637.63	2759.6	3915.06	3007.13	2717.78	2206.8	3635.87	2848.16	2312.99	3420.93
	2478.47	2852.52	2412.89	2886.16	2955.72	2340.29	2172.88	2455.25	3128.63	2979.11	2548.47	3082.92	3294.96	2905.07	3224.18	2584.3	2416.77	2398.9	2857.42	2858.48	3035.28	3269.42	3033.87	2806.63	2831.47	3200.11	3252.37	2792.66	2719.34	2361.78	2214.89	3403.58	3492.37	3044.73	2716.94	2962.84	3571.65	2875.71	3499.25	2634.4	2756.73	3903.56	3002.18	2714.33	2205.82	3625.61	2843.76	2311.41	3413.33
	2475.4	2848.21	2411.36	2881.41	2951.32	2338.53	2172.35	2452.77	3122.38	2973.94	2546.02	3076.9	3287.68	2901.33	3217.93	2581.11	2414.47	2397.32	2852.68	2854.43	3029.69	3262.19	3029.22	2802.65	2826.94	3193.42	3245.64	2788.94	2716.41	2359.69	2213.88	3396.47	3483.33	3040.41	2713.86	2957.45	3563.53	2871.81	3491.16	2631.17	2753.86	3892.08	2997.24	2710.89	2204.83	3615.38	2839.37	2309.84	3405.76
	2472.33	2843.9	2409.82	2876.68	2946.92	2336.78	2171.82	2450.3	3116.15	2968.77	2543.57	3070.9	3280.41	2897.6	3211.69	2577.93	2412.16	2395.75	2847.96	2850.39	3024.11	3254.97	3024.59	2798.67	2822.41	3186.75	3238.93	2785.22	2713.49	2357.61	2212.87	3389.37	3474.3	3036.1	2710.79	2952.08	3555.43	2867.92	3483.1	2627.95	2751	3880.64	2992.31	2707.45	2203.84	3605.18	2834.99	2308.27	3398.2
	2469.27	2839.6	2408.29	2871.95	2942.52	2335.02	2171.28	2447.84	3109.93	2963.61	2541.13	3064.9	3273.16	2893.88	3205.47	2574.75	2409.86	2394.17	2843.24	2846.36	3018.54	3247.78	3019.96	2794.7	2817.9	3180.09	3232.23	2781.51	2710.57	2355.53	2211.86	3382.29	3465.31	3031.8	2707.73	2946.71	3547.35	2864.03	3475.05	2624.74	2748.14	3869.24	2987.39	2704.02	2202.86	3595.02	2830.61	2306.7	3390.65
	2466.21	2835.3	2406.75	2867.23	2938.14	2333.27	2170.75	2445.37	3103.72	2958.46	2538.69	3058.92	3265.93	2890.16	3199.25	2571.57	2407.56	2392.6	2838.53	2842.33	3012.98	3240.6	3015.34	2790.74	2813.39	3173.45	3225.55	2777.81	2707.66	2353.45	2210.85	3375.23	3456.34	3027.5	2704.67	2941.36	3539.29	2860.15	3467.02	2621.53	2745.28	3857.87	2982.48	2700.59	2201.87	3584.88	2826.24	2305.13	3383.13
	2463.15	2831.01	2405.22	2862.52	2933.76	2331.51	2170.22	2442.91	3097.53	2953.32	2536.25	3052.95	3258.71	2886.45	3193.05	2568.4	2405.27	2391.03	2833.82	2838.3	3007.43	3233.43	3010.72	2786.78	2808.89	3166.82	3218.88	2774.11	2704.74	2351.38	2209.84	3368.18	3447.39	3023.21	2701.61	2936.02	3531.24	2856.27	3459	2618.32	2742.42	3846.53	2977.58	2697.16	2200.89	3574.77	2821.88	2303.56	3375.62
	2460.1	2826.73	2403.69	2857.82	2929.39	2329.76	2169.69	2440.45	3091.35	2948.19	2533.81	3046.99	3251.51	2882.74	3186.87	2565.23	2402.98	2389.46	2829.13	2834.29	3001.9	3226.29	3006.12	2782.83	2804.4	3160.21	3212.23	2770.42	2701.83	2349.31	2208.84	3361.14	3438.47	3018.92	2698.56	2930.68	3523.22	2852.4	3451.01	2615.12	2739.57	3835.23	2972.69	2693.74	2199.9	3564.69	2817.52	2302	3368.13
	2457.06	2822.45	2402.16	2853.13	2925.02	2328.01	2169.16	2438	3085.18	2943.07	2531.37	3041.04	3244.33	2879.03	3180.69	2562.07	2400.69	2387.89	2824.44	2830.28	2996.37	3219.16	3001.52	2778.88	2799.92	3153.61	3205.59	2766.73	2698.93	2347.24	2207.83	3354.12	3429.58	3014.64	2695.51	2925.36	3515.21	2848.53	3443.04	2611.92	2736.71	3823.96	2967.81	2690.33	2198.92	3554.65	2813.17	2300.43	3360.66
	2454.02	2818.18	2400.63	2848.45	2920.67	2326.26	2168.63	2435.55	3079.02	2937.96	2528.94	3035.11	3237.16	2875.34	3174.53	2558.91	2398.4	2386.32	2819.76	2826.27	2990.86	3212.05	2996.92	2774.94	2795.44	3147.03	3198.96	2763.05	2696.02	2345.17	2206.82	3347.12	3420.71	3010.37	2692.46	2920.05	3507.22	2844.67	3435.08	2608.73	2733.86	3812.73	2962.93	2686.92	2197.94	3544.63	2808.84	2298.87	3353.2
	2450.98	2813.92	2399.1	2843.77	2916.32	2324.52	2168.1	2433.1	3072.88	2932.86	2526.51	3029.19	3230.01	2871.64	3168.38	2555.76	2396.11	2384.75	2815.1	2822.28	2985.35	3204.95	2992.34	2771.01	2790.98	3140.46	3192.35	2759.37	2693.12	2343.1	2205.82	3340.13	3411.87	3006.1	2689.43	2914.75	3499.25	2840.82	3427.15	2605.54	2731.01	3801.53	2958.07	2683.52	2196.95	3534.65	2804.5	2297.31	3345.76
	2447.95	2809.67	2397.57	2839.1	2911.97	2322.77	2167.57	2430.65	3066.75	2927.77	2524.08	3023.28	3222.88	2867.96	3162.24	2552.61	2393.83	2383.19	2810.44	2818.29	2979.86	3197.87	2987.76	2767.08	2786.52	3133.91	3185.76	2755.7	2690.23	2341.04	2204.81	3333.16	3403.05	3001.84	2686.39	2909.46	3491.3	2836.97	3419.23	2602.35	2728.17	3790.36	2953.22	2680.12	2195.97	3524.7	2800.18	2295.75	3338.34
	2444.92	2805.42	2396.04	2834.44	2907.64	2321.03	2167.04	2428.21	3060.64	2922.69	2521.66	3017.38	3215.77	2864.28	3156.12	2549.47	2391.55	2381.62	2805.78	2814.3	2974.38	3190.81	2983.19	2763.15	2782.08	3127.37	3179.18	2752.03	2687.33	2338.98	2203.81	3326.2	3394.26	2997.59	2683.36	2904.18	3483.37	2833.12	3411.33	2599.17	2725.32	3779.23	2948.37	2676.72	2194.99	3514.77	2795.86	2294.19	3330.94
	2441.9	2801.18	2394.51	2829.79	2903.31	2319.29	2166.51	2425.77	3054.53	2917.61	2519.24	3011.5	3208.67	2860.6	3150.01	2546.33	2389.28	2380.06	2801.14	2810.33	2968.91	3183.77	2978.63	2759.24	2777.64	3120.85	3172.61	2748.37	2684.44	2336.93	2202.81	3319.26	3385.5	2993.34	2680.34	2898.91	3475.46	2829.28	3403.46	2596	2722.48	3768.14	2943.54	2673.33	2194.01	3504.88	2791.56	2292.63	3323.55
	2438.88	2796.95	2392.98	2825.15	2898.99	2317.55	2165.98	2423.33	3048.44	2912.55	2516.82	3005.63	3201.59	2856.93	3143.91	2543.2	2387.01	2378.5	2796.51	2806.36	2963.45	3176.74	2974.07	2755.33	2773.21	3114.34	3166.06	2744.71	2681.55	2334.88	2201.8	3312.33	3376.76	2989.1	2677.32	2893.66	3467.57	2825.45	3395.6	2592.83	2719.64	3757.07	2938.72	2669.95	2193.03	3495.02	2787.26	2291.07	3316.19
	2435.87	2792.72	2391.46	2820.52	2894.68	2315.81	2165.45	2420.9	3042.37	2907.5	2514.4	2999.77	3194.53	2853.26	3137.82	2540.07	2384.74	2376.94	2791.88	2802.39	2958	3169.73	2969.52	2751.43	2768.79	3107.85	3159.52	2741.07	2678.67	2332.83	2200.8	3305.42	3368.05	2984.87	2674.3	2888.41	3459.69	2821.62	3387.76	2589.67	2716.8	3746.04	2933.9	2666.57	2192.05	3485.19	2782.97	2289.51	3308.83
	2432.87	2788.5	2389.93	2815.9	2890.38	2314.07	2164.93	2418.47	3036.3	2902.45	2511.99	2993.92	3187.48	2849.61	3131.75	2536.95	2382.47	2375.38	2787.27	2798.43	2952.56	3162.74	2964.98	2747.53	2764.38	3101.37	3153	2737.42	2675.79	2330.78	2199.8	3298.52	3359.37	2980.64	2671.29	2883.17	3451.84	2817.8	3379.93	2586.51	2713.97	3735.05	2929.1	2663.2	2191.08	3475.39	2778.68	2287.96	3301.5
	2429.87	2784.29	2388.4	2811.28	2886.08	2312.34	2164.4	2416.04	3030.25	2897.42	2509.57	2988.09	3180.45	2845.95	3125.69	2533.83	2380.21	2373.82	2782.66	2794.48	2947.13	3155.76	2960.44	2743.64	2759.98	3094.91	3146.49	2733.78	2672.91	2328.74	2198.8	3291.64	3350.71	2976.42	2668.29	2877.95	3444	2813.98	3372.13	2583.35	2711.13	3724.09	2924.31	2659.83	2190.1	3465.62	2774.41	2286.4	3294.19
	2426.87	2780.09	2386.88	2806.68	2881.8	2310.61	2163.87	2413.61	3024.21	2892.39	2507.17	2982.27	3173.44	2842.3	3119.64	2530.72	2377.95	2372.27	2778.06	2790.54	2941.71	3148.8	2955.92	2739.75	2755.58	3088.46	3140	2730.15	2670.04	2326.7	2197.8	3284.78	3342.08	2972.21	2665.29	2872.74	3436.18	2810.17	3364.35	2580.2	2708.3	3713.16	2919.53	2656.47	2189.12	3455.88	2770.14	2284.85	3286.89
	2423.88	2775.89	2385.35	2802.08	2877.52	2308.88	2163.34	2411.19	3018.19	2887.38	2504.76	2976.46	3166.45	2838.66	3113.6	2527.61	2375.69	2370.71	2773.47	2786.6	2936.31	3141.86	2951.4	2735.88	2751.2	3082.03	3133.52	2726.53	2667.17	2324.66	2196.8	3277.93	3333.48	2968	2662.29	2867.53	3428.38	2806.36	3356.58	2577.06	2705.47	3702.27	2914.75	2653.11	2188.15	3446.17	2765.88	2283.3	3279.61
	2420.9	2771.7	2383.83	2797.49	2873.24	2307.15	2162.81	2408.78	3012.18	2882.37	2502.35	2970.67	3159.47	2835.02	3107.58	2524.51	2373.44	2369.16	2768.89	2782.67	2930.92	3134.94	2946.88	2732.01	2746.83	3075.61	3127.06	2722.9	2664.3	2322.63	2195.8	3271.09	3324.9	2963.8	2659.3	2862.34	3420.6	2802.56	3348.84	2573.92	2702.64	3691.41	2909.99	2649.76	2187.17	3436.49	2761.63	2281.75	3272.35
	2417.92	2767.51	2382.3	2792.91	2868.98	2305.42	2162.29	2406.36	3006.18	2877.38	2499.95	2964.89	3152.51	2831.39	3101.57	2521.41	2371.19	2367.61	2764.32	2778.75	2925.53	3128.03	2942.38	2728.14	2742.46	3069.21	3120.61	2719.29	2661.43	2320.6	2194.8	3264.27	3316.35	2959.6	2656.32	2857.16	3412.84	2798.76	3341.11	2570.78	2699.81	3680.58	2905.24	2646.41	2186.2	3426.85	2757.39	2280.2	3265.1
	2414.95	2763.34	2380.78	2788.34	2864.72	2303.7	2161.76	2403.95	3000.19	2872.39	2497.56	2959.12	3145.57	2827.77	3095.58	2518.32	2368.94	2366.06	2759.75	2774.83	2920.16	3121.14	2937.88	2724.28	2738.11	3062.83	3114.18	2715.68	2658.57	2318.57	2193.81	3257.47	3307.83	2955.41	2653.34	2851.99	3405.1	2794.97	3333.4	2567.65	2696.99	3669.79	2900.5	2643.07	2185.23	3417.23	2753.16	2278.66	3257.87
	2411.98	2759.17	2379.25	2783.78	2860.48	2301.97	2161.23	2401.55	2994.22	2867.42	2495.16	2953.36	3138.64	2824.15	3089.59	2515.24	2366.7	2364.51	2755.2	2770.92	2914.8	3114.27	2933.39	2720.43	2733.76	3056.46	3107.76	2712.08	2655.71	2316.55	2192.81	3250.68	3299.33	2951.23	2650.37	2846.84	3397.38	2791.18	3325.71	2564.53	2694.16	3659.03	2895.77	2639.74	2184.26	3407.65	2748.94	2277.11	3250.66
	2409.02	2755.01	2377.73	2779.23	2856.24	2300.25	2160.7	2399.14	2988.26	2862.45	2492.77	2947.62	3131.73	2820.54	3083.62	2512.16	2364.46	2362.96	2750.66	2767.02	2909.45	3107.42	2928.9	2716.58	2729.43	3050.1	3101.36	2708.48	2652.86	2314.53	2191.82	3243.91	3290.86	2947.06	2647.4	2841.69	3389.67	2787.4	3318.04	2561.41	2691.34	3648.3	2891.06	2636.41	2183.29	3398.1	2744.72	2275.57	3243.47
	2406.06	2750.85	2376.2	2774.69	2852	2298.53	2160.18	2396.74	2982.32	2857.49	2490.38	2941.89	3124.84	2816.93	3077.66	2509.08	2362.22	2361.41	2746.12	2763.12	2904.11	3100.58	2924.43	2712.74	2725.11	3043.77	3094.97	2704.89	2650	2312.51	2190.82	3237.15	3282.42	2942.89	2644.44	2836.55	3381.99	2783.63	3310.39	2558.29	2688.52	3637.61	2886.35	2633.08	2182.32	3388.58	2740.51	2274.03	3236.3
	2403.11	2746.71	2374.68	2770.15	2847.78	2296.82	2159.65	2394.35	2976.38	2852.54	2487.99	2936.17	3117.97	2813.33	3071.72	2506.01	2359.99	2359.87	2741.59	2759.23	2898.79	3093.76	2919.96	2708.91	2720.79	3037.44	3088.59	2701.3	2647.15	2310.5	2189.83	3230.41	3274.01	2938.73	2641.48	2831.43	3374.32	2779.86	3302.76	2555.19	2685.7	3626.96	2881.65	2629.76	2181.35	3379.09	2736.32	2272.48	3229.14
	2400.16	2742.57	2373.15	2765.63	2843.56	2295.1	2159.13	2391.95	2970.47	2847.61	2485.6	2930.47	3111.12	2809.73	3065.79	2502.95	2357.76	2358.32	2737.08	2755.35	2893.47	3086.96	2915.49	2705.09	2716.49	3031.14	3082.23	2697.72	2644.31	2308.49	2188.83	3223.69	3265.62	2934.57	2638.53	2826.32	3366.67	2776.09	3295.15	2552.08	2682.88	3616.33	2876.97	2626.45	2180.38	3369.63	2732.13	2270.95	3222
	2397.23	2738.43	2371.63	2761.11	2839.36	2293.39	2158.6	2389.56	2964.56	2842.68	2483.22	2924.78	3104.28	2806.14	3059.87	2499.89	2355.53	2356.78	2732.57	2751.47	2888.17	3080.18	2911.04	2701.27	2712.19	3024.84	3075.89	2694.15	2641.47	2306.49	2187.84	3216.98	3257.26	2930.43	2635.58	2821.22	3359.04	2772.34	3287.55	2548.98	2680.06	3605.74	2872.29	2623.14	2179.41	3360.2	2727.95	2269.41	3214.88
	2394.29	2734.31	2370.1	2756.61	2835.16	2291.68	2158.08	2387.18	2958.67	2837.76	2480.84	2919.1	3097.46	2802.56	3053.96	2496.84	2353.31	2355.24	2728.07	2747.61	2882.87	3073.41	2906.59	2697.45	2707.91	3018.57	3069.56	2690.58	2638.63	2304.49	2186.85	3210.28	3248.93	2926.28	2632.64	2816.13	3351.43	2768.58	3279.98	2545.89	2677.25	3595.18	2867.63	2619.84	2178.45	3350.81	2723.77	2267.87	3207.78
	2391.37	2730.19	2368.58	2752.11	2830.97	2289.97	2157.55	2384.8	2952.79	2832.85	2478.47	2913.43	3090.66	2798.98	3048.07	2493.79	2351.09	2353.7	2723.58	2743.74	2877.59	3066.66	2902.15	2693.65	2703.63	3012.31	3063.25	2687.02	2635.79	2302.49	2185.86	3203.6	3240.63	2922.15	2629.71	2811.05	3343.84	2764.83	3272.42	2542.8	2674.43	3584.66	2862.98	2616.55	2177.48	3341.44	2719.61	2266.34	3200.69
	2388.44	2726.08	2367.06	2747.62	2826.79	2288.26	2157.03	2382.42	2946.92	2827.95	2476.09	2907.78	3083.87	2795.41	3042.19	2490.75	2348.88	2352.17	2719.1	2739.89	2872.32	3059.93	2897.72	2689.85	2699.37	3006.06	3056.95	2683.46	2632.96	2300.5	2184.87	3196.94	3232.35	2918.02	2626.78	2805.99	3336.27	2761.09	3264.88	2539.72	2671.62	3574.17	2858.34	2613.26	2176.52	3332.11	2715.46	2264.8	3193.62
	2385.53	2721.98	2365.53	2743.14	2822.61	2286.56	2156.5	2380.04	2941.07	2823.06	2473.72	2902.14	3077.1	2791.84	3036.32	2487.71	2346.66	2350.63	2714.63	2736.04	2867.06	3053.22	2893.29	2686.05	2695.11	2999.83	3050.66	2679.91	2630.13	2298.51	2183.88	3190.29	3224.11	2913.9	2623.86	2800.93	3328.72	2757.35	3257.36	2536.65	2668.8	3563.71	2853.71	2609.97	2175.56	3322.81	2711.31	2263.27	3186.57
	2382.62	2717.88	2364.01	2738.68	2818.45	2284.85	2155.98	2377.67	2935.23	2818.18	2471.35	2896.51	3070.35	2788.29	3030.46	2484.68	2344.46	2349.1	2710.17	2732.2	2861.82	3046.52	2888.87	2682.27	2690.87	2993.62	3044.4	2676.37	2627.3	2296.52	2182.9	3183.66	3215.89	2909.79	2620.94	2795.89	3321.18	2753.62	3249.86	2533.58	2665.99	3553.29	2849.09	2606.7	2174.59	3313.53	2707.18	2261.74	3179.54
	2379.72	2713.79	2362.49	2734.22	2814.29	2283.15	2155.45	2375.31	2929.4	2813.32	2468.99	2890.9	3063.62	2784.73	3024.62	2481.66	2342.25	2347.56	2705.72	2728.37	2856.58	3039.84	2884.46	2678.49	2686.64	2987.42	3038.14	2672.83	2624.48	2294.54	2181.91	3177.04	3207.7	2905.68	2618.03	2790.86	3313.66	2749.9	3242.38	2530.51	2663.18	3542.9	2844.49	2603.42	2173.63	3304.3	2703.05	2260.21	3172.52
	2376.82	2709.71	2360.96	2729.77	2810.14	2281.46	2154.93	2372.94	2923.59	2808.46	2466.62	2885.3	3056.91	2781.19	3018.79	2478.64	2340.05	2346.03	2701.28	2724.55	2851.35	3033.18	2880.06	2674.71	2682.41	2981.24	3031.9	2669.3	2621.66	2292.57	2180.92	3170.44	3199.54	2901.58	2615.12	2785.84	3306.17	2746.18	3234.92	2527.45	2660.37	3532.54	2839.89	2600.16	2172.67	3295.09	2698.93	2258.68	3165.53
	2373.93	2705.64	2359.44	2725.32	2806	2279.76	2154.41	2370.58	2917.79	2803.61	2464.26	2879.72	3050.21	2777.64	3012.98	2475.63	2337.86	2344.5	2696.84	2720.73	2846.14	3026.54	2875.66	2670.95	2678.2	2975.08	3025.68	2665.78	2618.84	2290.59	2179.94	3163.86	3191.4	2897.48	2612.23	2780.83	3298.69	2742.46	3227.47	2524.4	2657.56	3522.21	2835.31	2596.9	2171.72	3285.91	2694.83	2257.16	3158.55
	2371.05	2701.57	2357.91	2720.89	2801.87	2278.07	2153.88	2368.23	2912	2798.77	2461.91	2874.14	3043.53	2774.11	3007.18	2472.63	2335.67	2342.97	2692.42	2716.92	2840.94	3019.91	2871.27	2667.19	2674	2968.93	3019.47	2662.26	2616.03	2288.62	2178.96	3157.29	3183.29	2893.4	2609.33	2775.83	3291.23	2738.75	3220.05	2521.35	2654.75	3511.92	2830.74	2593.64	2170.76	3276.77	2690.73	2255.63	3151.58
	2368.17	2697.51	2356.39	2716.47	2797.75	2276.37	2153.36	2365.88	2906.23	2793.94	2459.55	2868.58	3036.87	2770.58	3001.39	2469.63	2333.48	2341.45	2688	2713.12	2835.75	3013.31	2866.89	2663.44	2669.81	2962.8	3013.28	2658.74	2613.21	2286.66	2177.97	3150.73	3175.22	2889.31	2606.45	2770.85	3283.79	2735.04	3212.64	2518.31	2651.95	3501.67	2826.18	2590.39	2169.8	3267.65	2686.64	2254.11	3144.64
	2365.3	2693.46	2354.87	2712.06	2793.63	2274.68	2152.84	2363.53	2900.47	2789.12	2457.2	2863.03	3030.23	2767.06	2995.61	2466.63	2331.29	2339.92	2683.6	2709.32	2830.57	3006.72	2862.51	2659.69	2665.63	2956.68	3007.1	2655.24	2610.41	2284.7	2176.99	3144.2	3167.17	2885.24	2603.57	2765.88	3276.37	2731.34	3205.26	2515.27	2649.14	3491.44	2821.64	2587.15	2168.85	3258.57	2682.56	2252.59	3137.71
	2362.44	2689.42	2353.34	2707.66	2789.53	2273	2152.32	2361.18	2894.72	2784.31	2454.85	2857.5	3023.6	2763.54	2989.85	2463.65	2329.11	2338.4	2679.21	2705.53	2825.4	3000.15	2858.15	2655.95	2661.46	2950.58	3000.94	2651.74	2607.6	2282.75	2176.01	3137.67	3159.15	2881.17	2600.69	2760.92	3268.96	2727.65	3197.89	2512.24	2646.33	3481.25	2817.1	2583.92	2167.89	3249.52	2678.49	2251.07	3130.81
	2359.58	2685.38	2351.82	2703.26	2785.43	2271.31	2151.79	2358.84	2888.99	2779.51	2452.51	2851.98	3016.99	2760.03	2984.1	2460.66	2326.94	2336.88	2674.82	2701.75	2820.25	2993.59	2853.79	2652.22	2657.3	2944.49	2994.79	2648.24	2604.8	2280.79	2175.03	3131.17	3151.15	2877.11	2597.83	2755.97	3261.58	2723.96	3190.54	2509.21	2643.53	3471.09	2812.58	2580.69	2166.94	3240.5	2674.43	2249.55	3123.91
	2356.73	2681.35	2350.29	2698.88	2781.34	2269.63	2151.27	2356.51	2883.27	2774.72	2450.16	2846.47	3010.4	2756.53	2978.36	2457.69	2324.76	2335.36	2670.44	2697.98	2815.1	2987.06	2849.43	2648.49	2653.15	2938.42	2988.66	2644.75	2602	2278.85	2174.05	3124.67	3143.19	2873.06	2594.97	2751.03	3254.21	2720.28	3183.2	2506.19	2640.73	3460.96	2808.07	2577.46	2165.99	3231.51	2670.37	2248.03	3117.04
	2353.88	2677.33	2348.77	2694.51	2777.27	2267.95	2150.75	2354.18	2877.57	2769.94	2447.82	2840.98	3003.83	2753.03	2972.64	2454.72	2322.6	2333.84	2666.08	2694.22	2809.97	2980.54	2845.09	2644.78	2649.02	2932.37	2982.54	2641.27	2599.21	2276.91	2173.07	3118.2	3135.25	2869.01	2592.11	2746.11	3246.87	2716.6	3175.89	2503.18	2637.92	3450.87	2803.57	2574.25	2165.04	3222.56	2666.33	2246.52	3110.19
	2351.04	2673.32	2347.24	2690.14	2773.2	2266.27	2150.23	2351.85	2871.87	2765.17	2445.48	2835.5	2997.27	2749.54	2966.92	2451.76	2320.43	2332.33	2661.72	2690.46	2804.85	2974.04	2840.75	2641.06	2644.89	2926.33	2976.44	2637.8	2596.42	2274.97	2172.1	3111.74	3127.35	2864.97	2589.27	2741.19	3239.54	2712.93	3168.6	2500.17	2635.12	3440.81	2799.08	2571.03	2164.09	3213.63	2662.3	2245	3103.35
	2348.21	2669.31	2345.71	2685.79	2769.13	2264.6	2149.71	2349.53	2866.19	2760.41	2443.15	2830.03	2990.73	2746.06	2961.23	2448.8	2318.27	2330.81	2657.38	2686.71	2799.74	2967.56	2836.42	2637.36	2640.78	2920.31	2970.35	2634.33	2593.63	2273.04	2171.12	3105.29	3119.47	2860.94	2586.43	2736.29	3232.23	2709.26	3161.32	2497.17	2632.32	3430.78	2794.61	2567.83	2163.14	3204.74	2658.28	2243.49	3096.53
	2345.39	2665.31	2344.19	2681.44	2765.08	2262.92	2149.19	2347.21	2860.53	2755.66	2440.82	2824.58	2984.22	2742.58	2955.54	2445.85	2316.12	2329.3	2653.04	2682.96	2794.64	2961.09	2832.09	2633.66	2636.68	2914.31	2964.28	2630.87	2590.84	2271.11	2170.15	3098.86	3111.62	2856.91	2583.59	2731.4	3224.94	2705.6	3154.06	2494.17	2629.51	3420.78	2790.15	2564.63	2162.2	3195.88	2654.26	2241.98	3089.73
	2342.57	2661.32	2342.66	2677.11	2761.04	2261.25	2148.67	2344.89	2854.88	2750.92	2438.49	2819.14	2977.71	2739.11	2949.87	2442.91	2313.97	2327.79	2648.71	2679.23	2789.55	2954.65	2827.77	2629.97	2632.58	2908.32	2958.22	2627.41	2588.06	2269.19	2169.17	3092.45	3103.8	2852.89	2580.76	2726.53	3217.67	2701.94	3146.83	2491.18	2626.71	3410.82	2785.7	2561.44	2161.25	3187.05	2650.26	2240.47	3082.94
	2339.76	2657.34	2341.14	2672.78	2757.01	2259.58	2148.15	2342.58	2849.24	2746.19	2436.16	2813.71	2971.23	2735.65	2944.21	2439.97	2311.82	2326.28	2644.39	2675.5	2784.48	2948.22	2823.46	2626.29	2628.5	2902.35	2952.18	2623.96	2585.28	2267.27	2168.2	3086.05	3096.01	2848.88	2577.94	2721.66	3210.41	2698.29	3139.61	2488.2	2623.91	3400.89	2781.27	2558.25	2160.31	3178.25	2646.27	2238.97	3076.18
	2336.96	2653.36	2339.61	2668.47	2752.98	2257.92	2147.63	2340.27	2843.61	2741.47	2433.84	2808.3	2964.76	2732.19	2938.57	2437.04	2309.68	2324.77	2640.09	2671.78	2779.41	2941.81	2819.16	2622.61	2624.44	2896.39	2946.15	2620.52	2582.51	2265.35	2167.23	3079.67	3088.25	2844.88	2575.13	2716.81	3203.18	2694.65	3132.4	2485.22	2621.11	3390.99	2776.84	2555.07	2159.36	3169.48	2642.28	2237.46	3069.43
	2334.16	2649.4	2338.08	2664.16	2748.96	2256.25	2147.11	2337.97	2838	2736.76	2431.52	2802.9	2958.32	2728.74	2932.93	2434.12	2307.54	2323.26	2635.79	2668.07	2774.36	2935.41	2814.87	2618.94	2620.38	2890.45	2940.14	2617.08	2579.73	2263.45	2166.26	3073.3	3080.51	2840.88	2572.32	2711.97	3195.96	2691.01	3125.22	2482.25	2618.31	3381.13	2772.43	2551.9	2158.42	3160.75	2638.31	2235.96	3062.7
	2331.37	2645.44	2336.55	2659.87	2744.96	2254.59	2146.6	2335.67	2832.4	2732.06	2429.21	2797.51	2951.89	2725.3	2927.31	2431.2	2305.4	2321.76	2631.5	2664.37	2769.32	2929.04	2810.58	2615.28	2616.33	2884.53	2934.15	2613.65	2576.97	2261.54	2165.29	3066.95	3072.81	2836.89	2569.52	2707.14	3188.77	2687.37	3118.06	2479.28	2615.51	3371.29	2768.03	2548.73	2157.48	3152.04	2634.35	2234.46	3055.99
	2328.59	2641.48	2335.02	2655.58	2740.96	2252.93	2146.08	2333.38	2826.81	2727.37	2426.89	2792.14	2945.47	2721.86	2921.71	2428.29	2303.27	2320.26	2627.22	2660.67	2764.29	2922.68	2806.3	2611.62	2612.3	2878.62	2928.17	2610.23	2574.2	2259.64	2164.32	3060.62	3065.13	2832.9	2566.73	2702.33	3181.59	2683.74	3110.91	2476.33	2612.71	3361.49	2763.65	2545.57	2156.54	3143.37	2630.39	2232.96	3049.29
	2325.81	2637.54	2333.5	2651.3	2736.97	2251.28	2145.56	2331.09	2821.24	2722.69	2424.58	2786.78	2939.08	2718.43	2916.11	2425.38	2301.15	2318.76	2622.96	2656.98	2759.28	2916.35	2802.02	2607.97	2608.28	2872.73	2922.2	2606.81	2571.44	2257.75	2163.35	3054.3	3057.49	2828.92	2563.95	2697.52	3174.43	2680.12	3103.78	2473.37	2609.91	3351.72	2759.28	2542.42	2155.61	3134.73	2626.45	2231.46	3042.61
	2323.04	2633.6	2331.97	2647.04	2732.99	2249.62	2145.04	2328.8	2815.68	2718.02	2422.27	2781.43	2932.7	2715	2910.53	2422.49	2299.03	2317.26	2618.7	2653.3	2754.27	2910.03	2797.76	2604.33	2604.27	2866.85	2916.25	2603.4	2568.68	2255.86	2162.39	3048	3049.87	2824.95	2561.17	2692.73	3167.29	2676.5	3096.68	2470.42	2607.11	3341.99	2754.92	2539.27	2154.67	3126.12	2622.51	2229.96	3035.95
	2320.28	2629.67	2330.44	2642.78	2729.02	2247.97	2144.53	2326.52	2810.14	2713.36	2419.97	2776.1	2926.34	2711.58	2904.97	2419.6	2296.91	2315.76	2614.45	2649.63	2749.28	2903.72	2793.5	2600.7	2600.27	2861	2910.32	2600	2565.92	2253.98	2161.42	3041.71	3042.28	2820.99	2558.39	2687.95	3160.17	2672.89	3089.59	2467.48	2604.31	3332.28	2750.57	2536.13	2153.74	3117.55	2618.59	2228.47	3029.31
	2317.53	2625.75	2328.91	2638.54	2725.06	2246.33	2144.01	2324.24	2804.61	2708.71	2417.67	2770.78	2920	2708.17	2899.42	2416.71	2294.8	2314.27	2610.21	2645.96	2744.29	2897.44	2789.25	2597.07	2596.28	2855.15	2904.4	2596.6	2563.17	2252.1	2160.46	3035.43	3034.73	2817.03	2555.63	2683.19	3153.06	2669.28	3082.51	2464.55	2601.51	3322.61	2746.24	2533	2152.8	3109	2614.67	2226.97	3022.69
	2314.78	2621.84	2327.38	2634.3	2721.11	2244.68	2143.5	2321.97	2799.09	2704.07	2415.37	2765.47	2913.68	2704.77	2893.88	2413.83	2292.7	2312.77	2605.98	2642.31	2739.33	2891.18	2785	2593.45	2592.3	2849.33	2898.49	2593.21	2560.42	2250.23	2159.5	3029.18	3027.2	2813.08	2552.87	2678.43	3145.98	2665.68	3075.46	2461.62	2598.71	3312.97	2741.92	2529.87	2151.87	3100.49	2610.77	2225.48	3016.08
	2312.04	2617.93	2325.84	2630.07	2717.17	2243.04	2142.98	2319.7	2793.59	2699.45	2413.07	2760.18	2907.38	2701.37	2888.35	2410.96	2290.59	2311.28	2601.77	2638.66	2734.37	2884.93	2780.77	2589.84	2588.34	2843.52	2892.61	2589.82	2557.67	2248.36	2158.54	3022.94	3019.7	2809.14	2550.12	2673.69	3138.92	2662.08	3068.43	2458.7	2595.91	3303.37	2737.61	2526.75	2150.94	3092.01	2606.88	2223.99	3009.5
	2309.31	2614.04	2324.31	2625.86	2713.24	2241.4	2142.47	2317.44	2788.1	2694.83	2410.78	2754.9	2901.1	2697.98	2882.84	2408.1	2288.5	2309.79	2597.56	2635.02	2729.42	2878.7	2776.54	2586.23	2584.39	2837.73	2886.74	2586.45	2554.93	2246.5	2157.58	3016.72	3012.23	2805.21	2547.38	2668.96	3131.87	2658.49	3061.42	2455.79	2593.11	3293.8	2733.32	2523.63	2150.01	3083.56	2603	2222.51	3002.93
	2306.59	2610.15	2322.78	2621.66	2709.32	2239.76	2141.95	2315.18	2782.62	2690.22	2408.49	2749.64	2894.83	2694.6	2877.34	2405.24	2286.4	2308.3	2593.36	2631.39	2724.49	2872.49	2772.32	2582.64	2580.45	2831.96	2880.88	2583.08	2552.19	2244.64	2156.62	3010.51	3004.79	2801.28	2544.65	2664.25	3124.85	2654.9	3054.42	2452.88	2590.31	3284.26	2729.04	2520.53	2149.08	3075.15	2599.12	2221.02	2996.38
	2303.87	2606.27	2321.25	2617.46	2705.4	2238.12	2141.44	2312.93	2777.16	2685.63	2406.2	2744.39	2888.59	2691.22	2871.86	2402.4	2284.32	2306.82	2589.18	2627.76	2719.57	2866.3	2768.11	2579.05	2576.52	2826.2	2875.04	2579.71	2549.45	2242.79	2155.66	3004.32	2997.38	2797.36	2541.92	2659.55	3117.84	2651.33	3047.45	2449.97	2587.52	3274.76	2724.77	2517.43	2148.16	3066.76	2595.26	2219.54	2989.85
	2301.17	2602.4	2319.72	2613.28	2701.5	2236.49	2140.92	2310.68	2771.72	2681.04	2403.92	2739.16	2882.36	2687.86	2866.39	2399.55	2282.23	2305.34	2585	2624.15	2714.66	2860.13	2763.9	2575.46	2572.61	2820.46	2869.22	2576.36	2546.72	2240.94	2154.7	2998.14	2990.01	2793.45	2539.2	2654.86	3110.86	2647.75	3040.5	2447.08	2584.72	3265.29	2720.52	2514.33	2147.23	3058.42	2591.41	2218.06	2983.34
	2298.47	2598.53	2318.18	2609.11	2697.61	2234.87	2140.41	2308.44	2766.29	2676.47	2401.64	2733.94	2876.15	2684.49	2860.93	2396.72	2280.15	2303.86	2580.84	2620.54	2709.77	2853.98	2759.71	2571.89	2568.71	2814.74	2863.41	2573.01	2543.99	2239.1	2153.75	2991.99	2982.66	2789.54	2536.49	2650.18	3103.89	2644.19	3033.56	2444.19	2581.93	3255.85	2716.28	2511.25	2146.31	3050.1	2587.57	2216.58	2976.85
	2295.77	2594.68	2316.65	2604.95	2693.72	2233.24	2139.89	2306.2	2760.87	2671.91	2399.36	2728.74	2869.97	2681.14	2855.49	2393.89	2278.08	2302.38	2576.69	2616.94	2704.89	2847.85	2755.52	2568.32	2564.81	2809.03	2857.63	2569.67	2541.27	2237.27	2152.79	2985.85	2975.34	2785.65	2533.79	2645.52	3096.95	2640.63	3026.65	2441.31	2579.13	3246.45	2712.06	2508.17	2145.39	3041.82	2583.74	2215.1	2970.38
	2293.09	2590.83	2315.12	2600.8	2689.85	2231.62	2139.38	2303.96	2755.47	2667.36	2397.09	2723.55	2863.8	2677.8	2850.07	2391.07	2276.01	2300.9	2572.55	2613.35	2700.02	2841.74	2751.34	2564.76	2560.94	2803.35	2851.85	2566.33	2538.55	2235.44	2151.84	2979.72	2968.05	2781.76	2531.09	2640.87	3090.03	2637.07	3019.76	2438.44	2576.34	3237.09	2707.85	2505.1	2144.46	3033.57	2579.92	2213.63	2963.92
	2290.42	2586.99	2313.58	2596.66	2685.99	2230	2138.86	2301.74	2750.09	2662.82	2394.82	2718.38	2857.65	2674.46	2844.66	2388.26	2273.95	2299.43	2568.42	2609.77	2695.17	2835.65	2747.17	2561.21	2557.07	2797.68	2846.1	2563	2535.83	2233.61	2150.89	2973.62	2960.79	2777.88	2528.4	2636.24	3083.12	2633.53	3012.89	2435.57	2573.55	3227.76	2703.65	2502.03	2143.54	3025.36	2576.12	2212.15	2957.49
	2287.75	2583.17	2312.05	2592.53	2682.14	2228.38	2138.35	2299.51	2744.72	2658.3	2392.56	2713.22	2851.52	2671.13	2839.26	2385.46	2271.89	2297.96	2564.3	2606.2	2690.33	2829.58	2743.01	2557.67	2553.22	2792.03	2840.36	2559.68	2533.12	2231.79	2149.94	2967.53	2953.57	2774.01	2525.72	2631.62	3076.24	2629.98	3006.04	2432.71	2570.76	3218.46	2699.47	2498.98	2142.63	3017.18	2572.32	2210.68	2951.08
	2285.09	2579.35	2310.51	2588.41	2678.29	2226.77	2137.84	2297.29	2739.36	2653.78	2390.29	2708.08	2845.42	2667.81	2833.88	2382.66	2269.84	2296.49	2560.19	2602.64	2685.5	2823.53	2738.86	2554.14	2549.38	2786.39	2834.64	2556.37	2530.41	2229.98	2148.99	2961.46	2946.37	2770.14	2523.05	2627.01	3069.39	2626.45	2999.21	2429.85	2567.98	3209.2	2695.3	2495.93	2141.71	3009.04	2568.53	2209.22	2944.69
	2282.44	2575.54	2308.98	2584.31	2674.46	2225.16	2137.32	2295.08	2734.02	2649.28	2388.04	2702.95	2839.33	2664.49	2828.51	2379.87	2267.79	2295.02	2556.09	2599.09	2680.69	2817.5	2734.72	2550.61	2545.55	2780.78	2828.94	2553.06	2527.7	2228.17	2148.04	2955.4	2939.21	2766.29	2520.39	2622.42	3062.55	2622.92	2992.4	2427.01	2565.19	3199.98	2691.15	2492.88	2140.79	3000.93	2564.76	2207.75	2938.31
	2279.8	2571.74	2307.44	2580.21	2670.64	2223.56	2136.81	2292.88	2728.7	2644.79	2385.78	2697.84	2833.27	2661.19	2823.16	2377.09	2265.75	2293.56	2552.01	2595.54	2675.89	2811.5	2730.59	2547.09	2541.74	2775.18	2823.25	2549.76	2525	2226.37	2147.09	2949.37	2932.07	2762.44	2517.73	2617.84	3055.73	2619.4	2985.61	2424.17	2562.41	3190.79	2687.01	2489.85	2139.88	2992.85	2561	2206.29	2931.96
	2277.16	2567.94	2305.91	2576.13	2666.83	2221.95	2136.3	2290.67	2723.4	2640.32	2383.53	2692.74	2827.22	2657.89	2817.83	2374.32	2263.71	2292.1	2547.94	2592.01	2671.1	2805.51	2726.47	2543.58	2537.93	2769.6	2817.58	2546.47	2522.3	2224.58	2146.15	2943.35	2924.97	2758.6	2515.08	2613.28	3048.94	2615.89	2978.84	2421.34	2559.62	3181.64	2682.89	2486.82	2138.97	2984.81	2557.25	2204.83	2925.63
	2274.54	2564.16	2304.37	2572.06	2663.03	2220.36	2135.78	2288.48	2718.11	2635.85	2381.28	2687.66	2821.2	2654.6	2812.51	2371.55	2261.68	2290.64	2543.88	2588.48	2666.33	2799.54	2722.35	2540.08	2534.14	2764.04	2811.93	2543.19	2519.61	2222.79	2145.2	2937.35	2917.9	2754.77	2512.44	2608.73	3042.17	2612.38	2972.1	2418.51	2556.84	3172.52	2678.78	2483.8	2138.05	2976.8	2553.51	2203.37	2919.32
	2271.92	2560.39	2302.84	2568	2659.24	2218.76	2135.27	2286.29	2712.83	2631.4	2379.04	2682.6	2815.2	2651.31	2807.21	2368.79	2259.66	2289.18	2539.83	2584.97	2661.57	2793.59	2718.25	2536.59	2530.37	2758.5	2806.3	2539.91	2516.92	2221	2144.26	2931.37	2910.86	2750.95	2509.81	2604.19	3035.42	2608.88	2965.38	2415.69	2554.07	3163.44	2674.69	2480.79	2137.14	2968.83	2549.78	2201.92	2913.03
	2269.31	2556.63	2301.3	2563.96	2655.46	2217.17	2134.76	2284.1	2707.57	2626.97	2376.8	2677.55	2809.22	2648.04	2801.92	2366.04	2257.63	2287.73	2535.79	2581.46	2656.83	2787.67	2714.16	2533.1	2526.6	2752.98	2800.69	2536.64	2514.24	2219.23	2143.32	2925.4	2903.85	2747.14	2507.19	2599.67	3028.69	2605.38	2958.68	2412.88	2551.29	3154.4	2670.61	2477.78	2136.24	2960.9	2546.06	2200.47	2906.76
	2266.72	2552.87	2299.77	2559.92	2651.69	2215.58	2134.24	2281.92	2702.33	2622.54	2374.56	2672.52	2803.26	2644.78	2796.65	2363.3	2255.62	2286.28	2531.77	2577.96	2652.1	2781.77	2710.07	2529.63	2522.85	2747.47	2795.09	2533.38	2511.56	2217.45	2142.38	2919.46	2896.87	2743.33	2504.58	2595.17	3021.98	2601.9	2952	2410.08	2548.52	3145.4	2666.54	2474.79	2135.33	2953	2542.36	2199.02	2900.51
	2264.13	2549.13	2298.23	2555.9	2647.93	2214	2133.73	2279.75	2697.11	2618.13	2372.33	2667.51	2797.32	2641.52	2791.39	2360.57	2253.61	2284.83	2527.75	2574.48	2647.38	2775.88	2706	2526.16	2519.12	2741.99	2789.51	2530.13	2508.88	2215.69	2141.44	2913.53	2889.93	2739.54	2501.97	2590.68	3015.3	2598.42	2945.35	2407.28	2545.74	3136.43	2662.5	2471.8	2134.42	2945.14	2538.67	2197.58	2894.29
	2261.55	2545.39	2296.7	2551.89	2644.18	2212.42	2133.22	2277.58	2691.9	2613.73	2370.1	2662.51	2791.41	2638.27	2786.15	2357.84	2251.6	2283.39	2523.75	2571	2642.69	2770.02	2701.93	2522.7	2515.39	2736.52	2783.96	2526.88	2506.21	2213.93	2140.5	2907.62	2883.01	2735.75	2499.37	2586.2	3008.64	2594.94	2938.71	2404.5	2542.98	3127.5	2658.46	2468.81	2133.52	2937.31	2534.98	2196.13	2888.08
	2258.97	2541.67	2295.16	2547.89	2640.45	2210.84	2132.7	2275.42	2686.71	2609.34	2367.88	2657.53	2785.52	2635.03	2780.93	2355.13	2249.61	2281.94	2519.77	2567.53	2638	2764.18	2697.88	2519.25	2511.68	2731.08	2778.42	2523.64	2503.54	2212.17	2139.56	2901.73	2876.13	2731.98	2496.79	2581.74	3002.01	2591.48	2932.1	2401.72	2540.21	3118.6	2654.45	2465.84	2132.61	2929.52	2531.32	2194.69	2881.9
	2256.41	2537.96	2293.62	2543.9	2636.72	2209.27	2132.19	2273.27	2681.54	2604.97	2365.66	2652.57	2779.65	2631.8	2775.73	2352.42	2247.61	2280.5	2515.79	2564.07	2633.33	2758.37	2693.84	2515.81	2507.98	2725.65	2772.89	2520.41	2500.88	2210.42	2138.63	2895.85	2869.28	2728.21	2494.21	2577.3	2995.39	2588.02	2925.52	2398.94	2537.45	3109.74	2650.44	2462.88	2131.71	2921.76	2527.66	2193.26	2875.74
	2253.86	2534.25	2292.09	2539.93	2633.01	2207.7	2131.68	2271.12	2676.38	2600.61	2363.44	2647.62	2773.8	2628.58	2770.54	2349.72	2245.63	2279.07	2511.83	2560.63	2628.68	2752.57	2689.8	2512.38	2504.3	2720.24	2767.39	2517.19	2498.22	2208.68	2137.69	2890	2862.46	2724.45	2491.64	2572.87	2988.8	2584.57	2918.95	2396.18	2534.68	3100.93	2646.46	2459.92	2130.81	2914.04	2524.01	2191.82	2869.6
	2251.32	2530.56	2290.55	2535.97	2629.3	2206.14	2131.16	2268.98	2671.24	2596.27	2361.23	2642.69	2767.97	2625.37	2765.36	2347.03	2243.64	2277.64	2507.88	2557.19	2624.04	2746.8	2685.78	2508.96	2500.63	2714.85	2761.91	2513.97	2495.56	2206.95	2136.76	2884.17	2855.68	2720.7	2489.08	2568.45	2982.24	2581.13	2912.41	2393.42	2531.93	3092.14	2642.49	2456.97	2129.91	2906.36	2520.38	2190.39	2863.48
	2248.78	2526.87	2289.02	2532.02	2625.61	2204.58	2130.65	2266.84	2666.12	2591.94	2359.02	2637.78	2762.17	2622.16	2760.21	2344.35	2241.67	2276.2	2503.94	2553.76	2619.41	2741.05	2681.77	2505.55	2496.97	2709.48	2756.44	2510.76	2492.91	2205.22	2135.83	2878.35	2848.92	2716.96	2486.52	2564.06	2975.69	2577.69	2905.89	2390.67	2529.17	3083.4	2638.53	2454.03	2129.01	2898.71	2516.76	2188.96	2857.38
	2246.26	2523.2	2287.48	2528.09	2621.93	2203.02	2130.14	2264.71	2661.02	2587.62	2356.82	2632.88	2756.39	2618.97	2755.07	2341.67	2239.7	2274.78	2500.02	2550.34	2614.8	2735.32	2677.77	2502.14	2493.32	2704.13	2751	2507.56	2490.27	2203.49	2134.9	2872.55	2842.2	2713.23	2483.98	2559.67	2969.17	2574.26	2899.4	2387.93	2526.42	3074.7	2634.59	2451.09	2128.12	2891.11	2513.15	2187.54	2851.31
	2243.74	2519.54	2285.95	2524.16	2618.26	2201.47	2129.62	2262.58	2655.93	2583.32	2354.62	2628	2750.63	2615.78	2749.95	2339.01	2237.73	2273.35	2496.1	2546.93	2610.21	2729.61	2673.78	2498.75	2489.69	2698.8	2745.57	2504.37	2487.63	2201.78	2133.97	2866.78	2835.51	2709.51	2481.44	2555.31	2962.68	2570.84	2892.93	2385.2	2523.67	3066.03	2630.67	2448.17	2127.22	2883.53	2509.56	2186.12	2845.26
	2241.24	2515.88	2284.41	2520.25	2614.6	2199.92	2129.11	2260.47	2650.86	2579.03	2352.42	2623.14	2744.9	2612.6	2744.84	2336.35	2235.77	2271.93	2492.21	2543.54	2605.63	2723.93	2669.8	2495.36	2486.07	2693.48	2740.16	2501.19	2485	2200.07	2133.04	2861.02	2828.85	2705.8	2478.92	2550.95	2956.21	2567.43	2886.48	2382.47	2520.92	3057.4	2626.76	2445.25	2126.33	2876	2505.97	2184.7	2839.23
	2238.74	2512.24	2282.87	2516.35	2610.95	2198.38	2128.59	2258.36	2645.81	2574.76	2350.23	2618.3	2739.19	2609.44	2739.75	2333.7	2233.82	2270.52	2488.32	2540.15	2601.07	2718.27	2665.84	2491.99	2482.47	2688.19	2734.78	2498.01	2482.36	2198.36	2132.12	2855.28	2822.22	2702.1	2476.4	2546.62	2949.76	2564.02	2880.06	2379.76	2518.18	3048.81	2622.87	2442.34	2125.43	2868.5	2502.4	2183.29	2833.22
	2236.25	2508.61	2281.34	2512.47	2607.32	2196.84	2128.08	2256.25	2640.78	2570.5	2348.04	2613.48	2733.5	2606.28	2734.68	2331.06	2231.88	2269.1	2484.45	2536.77	2596.52	2712.63	2661.88	2488.62	2478.88	2682.92	2729.41	2494.84	2479.74	2196.66	2131.19	2849.56	2815.63	2698.41	2473.9	2542.3	2943.34	2560.63	2873.66	2377.05	2515.44	3040.26	2619	2439.44	2124.54	2861.04	2498.84	2181.88	2827.24
	2233.78	2504.99	2279.8	2508.6	2603.69	2195.31	2127.56	2254.15	2635.76	2566.25	2345.86	2608.67	2727.83	2603.13	2729.63	2328.43	2229.94	2267.69	2480.59	2533.41	2591.99	2707.02	2657.94	2485.26	2475.3	2677.67	2724.06	2491.68	2477.12	2194.97	2130.27	2843.86	2809.07	2694.73	2471.4	2538	2936.94	2557.24	2867.28	2374.35	2512.71	3031.75	2615.14	2436.55	2123.65	2853.62	2495.3	2180.47	2821.28
	2231.31	2501.38	2278.27	2504.74	2600.08	2193.78	2127.05	2252.06	2630.77	2562.02	2343.68	2603.88	2722.19	2599.99	2724.6	2325.81	2228	2266.28	2476.74	2530.05	2587.48	2701.43	2654	2481.91	2471.74	2672.44	2718.73	2488.53	2474.5	2193.29	2129.34	2838.18	2802.54	2691.06	2468.91	2533.71	2930.57	2553.86	2860.93	2371.65	2509.97	3023.28	2611.3	2433.66	2122.76	2846.23	2491.77	2179.06	2815.34
	2228.85	2497.78	2276.73	2500.89	2596.48	2192.25	2126.53	2249.98	2625.79	2557.81	2341.51	2599.11	2716.58	2596.86	2719.58	2323.2	2226.07	2264.88	2472.91	2526.71	2582.98	2695.86	2650.08	2478.57	2468.19	2667.22	2713.42	2485.39	2471.89	2191.61	2128.42	2832.52	2796.04	2687.4	2466.43	2529.44	2924.22	2550.48	2854.61	2368.97	2507.25	3014.84	2607.48	2430.79	2121.87	2838.88	2488.24	2177.66	2809.42
	2226.41	2494.19	2275.2	2497.06	2592.89	2190.73	2126.02	2247.9	2620.83	2553.61	2339.34	2594.36	2710.98	2593.74	2714.58	2320.59	2224.15	2263.48	2469.09	2523.37	2578.5	2690.32	2646.17	2475.25	2464.66	2662.03	2708.14	2482.25	2469.29	2189.94	2127.5	2826.88	2789.58	2683.75	2463.96	2525.18	2917.9	2547.12	2848.31	2366.29	2504.52	3006.45	2603.67	2427.92	2120.99	2831.57	2484.74	2176.27	2803.53
	2223.97	2490.62	2273.66	2493.24	2589.31	2189.21	2125.5	2245.83	2615.89	2549.42	2337.17	2589.62	2705.42	2590.63	2709.6	2318	2222.23	2262.08	2465.29	2520.05	2574.03	2684.8	2642.28	2471.93	2461.13	2656.86	2702.87	2479.13	2466.69	2188.27	2126.59	2821.26	2783.15	2680.1	2461.5	2520.95	2911.6	2543.76	2842.03	2363.63	2501.8	2998.1	2599.88	2425.06	2120.1	2824.3	2481.24	2174.87	2797.66
	2221.55	2487.05	2272.13	2489.44	2585.75	2187.7	2124.98	2243.76	2610.97	2545.25	2335.01	2584.91	2699.87	2587.52	2704.63	2315.41	2220.32	2260.69	2461.5	2516.74	2569.58	2679.3	2638.39	2468.62	2457.63	2651.71	2697.62	2476.01	2464.09	2186.61	2125.67	2815.66	2776.75	2676.47	2459.05	2516.73	2905.33	2540.42	2835.78	2360.97	2499.08	2989.78	2596.1	2422.21	2119.22	2817.07	2477.76	2173.48	2791.82
	2219.13	2483.49	2270.59	2485.65	2582.19	2186.2	2124.47	2241.71	2606.07	2541.1	2332.85	2580.21	2694.35	2584.43	2699.69	2312.84	2218.42	2259.29	2457.72	2513.44	2565.15	2673.82	2634.52	2465.32	2454.13	2646.58	2692.39	2472.9	2461.5	2184.96	2124.75	2810.08	2770.39	2672.85	2456.61	2512.52	2899.08	2537.08	2829.55	2358.32	2496.37	2981.51	2592.34	2419.37	2118.34	2809.87	2474.29	2172.1	2786
	2216.72	2479.95	2269.06	2481.87	2578.65	2184.69	2123.95	2239.66	2601.18	2536.96	2330.7	2575.53	2688.85	2581.35	2694.76	2310.27	2216.52	2257.91	2453.96	2510.15	2560.73	2668.37	2630.66	2462.03	2450.66	2641.47	2687.19	2469.8	2458.91	2183.31	2123.84	2804.52	2764.05	2669.24	2454.18	2508.33	2892.86	2533.74	2823.35	2355.67	2493.66	2973.27	2588.6	2416.54	2117.46	2802.71	2470.84	2170.72	2780.2
	2214.33	2476.42	2267.52	2478.11	2575.12	2183.2	2123.43	2237.61	2596.32	2532.83	2328.56	2570.87	2683.38	2578.28	2689.85	2307.72	2214.63	2256.52	2450.21	2506.87	2556.33	2662.95	2626.81	2458.75	2447.19	2636.38	2682	2466.7	2456.33	2181.68	2122.93	2798.98	2757.76	2665.65	2451.76	2504.16	2886.66	2530.42	2817.17	2353.04	2490.96	2965.08	2584.88	2413.72	2116.58	2795.59	2467.4	2169.34	2774.43
	2211.94	2472.9	2265.99	2474.36	2571.6	2181.7	2122.91	2235.58	2591.47	2528.72	2326.41	2566.23	2677.93	2575.22	2684.96	2305.17	2212.75	2255.15	2446.47	2503.6	2551.95	2657.55	2622.97	2455.48	2443.74	2631.31	2676.83	2463.62	2453.76	2180.04	2122.02	2793.46	2751.49	2662.06	2449.35	2500.01	2880.49	2527.11	2811.02	2350.41	2488.26	2956.92	2581.17	2410.9	2115.7	2788.51	2463.97	2167.96	2768.68
	2209.57	2469.39	2264.45	2470.62	2568.1	2180.22	2122.39	2233.55	2586.65	2524.63	2324.28	2561.61	2672.51	2572.17	2680.09	2302.63	2210.87	2253.77	2442.75	2500.34	2547.58	2652.17	2619.15	2452.22	2440.3	2626.26	2671.69	2460.54	2451.19	2178.42	2121.11	2787.96	2745.26	2658.48	2446.94	2495.87	2874.34	2523.8	2804.89	2347.8	2485.56	2948.81	2577.48	2408.09	2114.82	2781.47	2460.55	2166.59	2762.95
	2207.21	2465.89	2262.92	2466.9	2564.6	2178.74	2121.87	2231.53	2581.84	2520.55	2322.14	2557	2667.12	2569.13	2675.24	2300.1	2209	2252.4	2439.05	2497.1	2543.24	2646.81	2615.34	2448.97	2436.88	2621.24	2666.57	2457.47	2448.63	2176.8	2120.2	2782.48	2739.06	2654.91	2444.55	2491.76	2868.22	2520.5	2798.79	2345.19	2482.87	2940.73	2573.81	2405.3	2113.94	2774.47	2457.15	2165.23	2757.25
	2204.85	2462.4	2261.39	2463.19	2561.12	2177.26	2121.35	2229.51	2577.05	2516.49	2320.02	2552.42	2661.74	2566.09	2670.4	2297.58	2207.14	2251.03	2435.35	2493.86	2538.9	2641.49	2611.54	2445.73	2433.47	2616.23	2661.46	2454.41	2446.07	2175.19	2119.29	2777.02	2732.89	2651.36	2442.17	2487.65	2862.13	2517.22	2792.71	2342.59	2480.18	2932.7	2570.16	2402.51	2113.07	2767.5	2453.76	2163.87	2751.57
	2202.51	2458.93	2259.85	2459.49	2557.65	2175.79	2120.83	2227.51	2572.28	2512.45	2317.89	2547.85	2656.4	2563.07	2665.59	2295.07	2205.28	2249.66	2431.68	2490.64	2534.59	2636.18	2607.75	2442.5	2430.08	2611.25	2656.38	2451.36	2443.51	2173.58	2118.38	2771.58	2726.76	2647.81	2439.8	2483.57	2856.07	2513.94	2786.66	2340	2477.5	2924.71	2566.52	2399.73	2112.2	2760.58	2450.39	2162.51	2745.92
	2200.18	2455.46	2258.32	2455.81	2554.19	2174.32	2120.31	2225.51	2567.54	2508.42	2315.77	2543.31	2651.07	2560.06	2660.79	2292.58	2203.43	2248.3	2428.01	2487.43	2530.29	2630.9	2603.98	2439.28	2426.7	2606.28	2651.32	2448.32	2440.97	2171.99	2117.48	2766.16	2720.66	2644.28	2437.44	2479.5	2850.03	2510.67	2780.64	2337.42	2474.82	2916.75	2562.9	2396.96	2111.32	2753.69	2447.02	2161.15	2740.29
	2197.86	2452.01	2256.79	2452.15	2550.75	2172.86	2119.79	2223.52	2562.81	2504.4	2313.66	2538.78	2645.78	2557.06	2656.02	2290.09	2201.58	2246.95	2424.36	2484.23	2526.01	2625.65	2600.22	2436.08	2423.33	2601.34	2646.28	2445.29	2438.43	2170.4	2116.58	2760.77	2714.59	2640.75	2435.09	2475.45	2844.01	2507.41	2774.64	2334.84	2472.15	2908.84	2559.3	2394.2	2110.45	2746.84	2443.68	2159.8	2734.68
	2195.55	2448.57	2255.26	2448.49	2547.32	2171.4	2119.27	2221.53	2558.1	2500.41	2311.55	2534.27	2640.51	2554.07	2651.26	2287.61	2199.74	2245.59	2420.73	2481.04	2521.75	2620.41	2596.47	2432.88	2419.98	2596.42	2641.26	2442.26	2435.89	2168.81	2115.68	2755.39	2708.56	2637.24	2432.75	2471.42	2838.02	2504.15	2768.67	2332.28	2469.48	2900.97	2555.71	2391.45	2109.58	2740.04	2440.34	2158.46	2729.1
	2193.25	2445.15	2253.73	2444.86	2543.9	2169.95	2118.75	2219.55	2553.41	2496.43	2309.45	2529.79	2635.26	2551.09	2646.52	2285.14	2197.91	2244.25	2417.11	2477.86	2517.51	2615.21	2592.74	2429.69	2416.65	2591.52	2636.27	2439.25	2433.36	2167.24	2114.78	2750.04	2702.56	2633.74	2430.42	2467.41	2832.06	2500.91	2762.72	2329.73	2466.82	2893.14	2552.15	2388.7	2108.72	2733.27	2437.02	2157.12	2723.55
	2190.97	2441.73	2252.2	2441.23	2540.49	2168.5	2118.22	2217.59	2548.74	2492.46	2307.35	2525.32	2630.04	2548.12	2641.8	2282.68	2196.09	2242.9	2413.5	2474.7	2513.28	2610.03	2589.01	2426.51	2413.33	2586.64	2631.29	2436.24	2430.83	2165.67	2113.88	2744.71	2696.59	2630.25	2428.1	2463.41	2826.13	2497.68	2756.8	2327.18	2464.16	2885.35	2548.6	2385.97	2107.85	2726.54	2433.71	2155.78	2718.02
	2188.69	2438.33	2250.66	2437.62	2537.1	2167.06	2117.7	2215.62	2544.1	2488.52	2305.26	2520.87	2624.85	2545.17	2637.1	2280.23	2194.27	2241.56	2409.91	2471.55	2509.07	2604.87	2585.31	2423.35	2410.02	2581.78	2626.34	2433.24	2428.31	2164.1	2112.98	2739.39	2690.66	2626.77	2425.79	2459.43	2820.22	2494.45	2750.91	2324.64	2461.51	2877.61	2545.07	2383.25	2106.98	2719.85	2430.42	2154.45	2712.51
	2186.43	2434.94	2249.13	2434.03	2533.71	2165.63	2117.18	2213.67	2539.47	2484.59	2303.17	2516.44	2619.68	2542.22	2632.42	2277.79	2192.46	2240.22	2406.34	2468.4	2504.88	2599.74	2581.61	2420.19	2406.73	2576.95	2621.41	2430.25	2425.8	2162.55	2112.09	2734.1	2684.76	2623.31	2423.49	2455.47	2814.34	2491.23	2745.04	2322.11	2458.86	2869.9	2541.56	2380.53	2106.12	2713.2	2427.14	2153.12	2707.03
	2184.17	2431.56	2247.6	2430.45	2530.34	2164.2	2116.65	2211.73	2534.86	2480.67	2301.08	2512.04	2614.54	2539.28	2627.76	2275.36	2190.65	2238.89	2402.78	2465.28	2500.71	2594.64	2577.93	2417.05	2403.45	2572.13	2616.5	2427.27	2423.29	2161	2111.19	2728.83	2678.9	2619.85	2421.2	2451.53	2808.49	2488.03	2739.2	2319.6	2456.22	2862.24	2538.06	2377.82	2105.26	2706.59	2423.88	2151.79	2701.58
	2181.93	2428.19	2246.08	2426.89	2526.99	2162.77	2116.13	2209.79	2530.28	2476.78	2299	2507.65	2609.42	2536.36	2623.11	2272.94	2188.85	2237.56	2399.23	2462.16	2496.55	2589.56	2574.27	2413.91	2400.19	2567.34	2611.61	2424.3	2420.79	2159.46	2110.3	2723.59	2673.07	2616.41	2418.92	2447.61	2802.67	2484.83	2733.39	2317.09	2453.58	2854.61	2534.59	2375.13	2104.4	2700.02	2420.63	2150.47	2696.15
	2179.7	2424.84	2244.55	2423.34	2523.64	2161.35	2115.6	2207.86	2525.71	2472.9	2296.93	2503.28	2604.33	2533.44	2618.49	2270.53	2187.06	2236.24	2395.7	2459.05	2492.42	2584.5	2570.61	2410.79	2396.94	2562.57	2606.74	2421.34	2418.29	2157.93	2109.41	2718.36	2667.27	2612.97	2416.65	2443.7	2796.87	2481.64	2727.6	2314.59	2450.95	2847.03	2531.13	2372.44	2103.54	2693.49	2417.39	2149.16	2690.74
	2177.48	2421.5	2243.02	2419.8	2520.31	2159.94	2115.07	2205.94	2521.17	2469.03	2294.86	2498.94	2599.27	2530.54	2613.89	2268.13	2185.28	2234.92	2392.19	2455.96	2488.3	2579.47	2566.98	2407.68	2393.71	2557.82	2601.9	2418.39	2415.8	2156.4	2108.52	2713.15	2661.51	2609.55	2414.39	2439.81	2791.1	2478.46	2721.84	2312.1	2448.33	2839.49	2527.69	2369.76	2102.68	2687	2414.17	2147.85	2685.36
	2175.27	2418.17	2241.49	2416.28	2516.99	2158.53	2114.55	2204.02	2516.64	2465.19	2292.8	2494.61	2594.23	2527.65	2609.31	2265.74	2183.5	2233.6	2388.69	2452.88	2484.2	2574.47	2563.35	2404.58	2390.49	2553.09	2597.08	2415.44	2413.32	2154.88	2107.63	2707.97	2655.78	2606.14	2412.15	2435.94	2785.35	2475.3	2716.11	2309.62	2445.71	2831.99	2524.27	2367.1	2101.82	2680.55	2410.96	2146.54	2680.01
	2173.08	2414.85	2239.96	2412.78	2513.69	2157.13	2114.02	2202.12	2512.14	2461.36	2290.74	2490.3	2589.22	2524.77	2604.75	2263.36	2181.74	2232.29	2385.2	2449.81	2480.12	2569.49	2559.74	2401.49	2387.29	2548.39	2592.28	2412.51	2410.84	2153.37	2106.74	2702.81	2650.08	2602.75	2409.91	2432.09	2779.64	2472.14	2710.4	2307.14	2443.09	2824.54	2520.87	2364.44	2100.96	2674.14	2407.76	2145.24	2674.68
	2170.89	2411.55	2238.44	2409.29	2510.4	2155.74	2113.49	2200.22	2507.66	2457.55	2288.69	2486.02	2584.24	2521.89	2600.2	2261	2179.97	2230.99	2381.73	2446.75	2476.06	2564.54	2556.14	2398.41	2384.1	2543.71	2587.5	2409.58	2408.37	2151.87	2105.86	2697.67	2644.42	2599.36	2407.69	2428.26	2773.95	2468.99	2704.72	2304.68	2440.48	2817.13	2517.48	2361.79	2100.11	2667.77	2404.58	2143.95	2669.38
	2168.72	2408.25	2236.91	2405.81	2507.12	2154.35	2112.96	2198.33	2503.2	2453.76	2286.64	2481.75	2579.28	2519.04	2595.68	2258.64	2178.22	2229.68	2378.28	2443.71	2472.01	2559.61	2552.56	2395.34	2380.93	2539.05	2582.75	2406.66	2405.9	2150.37	2104.98	2692.55	2638.79	2595.99	2405.47	2424.45	2768.29	2465.85	2699.07	2302.23	2437.88	2809.75	2514.12	2359.15	2099.25	2661.44	2401.42	2142.65	2664.1
	2166.56	2404.98	2235.38	2402.35	2503.85	2152.96	2112.43	2196.45	2498.76	2449.98	2284.6	2477.51	2574.35	2516.19	2591.18	2256.29	2176.47	2228.39	2374.84	2440.68	2467.99	2554.71	2548.99	2392.28	2377.77	2534.41	2578.01	2403.76	2403.44	2148.88	2104.09	2687.46	2633.2	2592.63	2403.27	2420.65	2762.66	2462.72	2693.45	2299.78	2435.28	2802.42	2510.77	2356.52	2098.4	2655.15	2398.27	2141.37	2658.85
	2164.41	2401.71	2233.86	2398.91	2500.6	2151.58	2111.9	2194.58	2494.34	2446.22	2282.57	2473.28	2569.45	2513.35	2586.7	2253.96	2174.73	2227.09	2371.42	2437.66	2463.98	2549.84	2545.44	2389.24	2374.63	2529.79	2573.3	2400.86	2400.99	2147.4	2103.21	2682.38	2627.64	2589.28	2401.08	2416.88	2757.06	2459.6	2687.85	2297.35	2432.69	2795.14	2507.44	2353.9	2097.55	2648.9	2395.13	2140.09	2653.62
	2162.27	2398.46	2232.34	2395.48	2497.36	2150.21	2111.36	2192.72	2489.94	2442.48	2280.54	2469.08	2564.57	2510.53	2582.24	2251.63	2173	2225.8	2368.02	2434.65	2459.99	2544.99	2541.9	2386.2	2371.5	2525.2	2568.62	2397.97	2398.54	2145.92	2102.33	2677.33	2622.11	2585.94	2398.9	2413.12	2751.48	2456.49	2682.28	2294.93	2430.11	2787.89	2504.13	2351.29	2096.7	2642.69	2392.01	2138.81	2648.42
	2160.15	2395.22	2230.81	2392.06	2494.13	2148.85	2110.83	2190.86	2485.56	2438.76	2278.51	2464.9	2559.72	2507.71	2577.8	2249.31	2171.27	2224.52	2364.62	2431.66	2456.02	2540.17	2538.37	2383.18	2368.39	2520.62	2563.95	2395.09	2396.1	2144.46	2101.46	2672.3	2616.62	2582.61	2396.73	2409.38	2745.94	2453.39	2676.74	2292.51	2427.53	2780.68	2500.84	2348.69	2095.85	2636.52	2388.9	2137.54	2643.25
	2158.03	2391.99	2229.29	2388.66	2490.92	2147.49	2110.3	2189.01	2481.2	2435.05	2276.49	2460.73	2554.89	2504.91	2573.38	2247.01	2169.55	2223.24	2361.25	2428.67	2452.07	2535.37	2534.86	2380.17	2365.29	2516.08	2559.31	2392.22	2393.67	2143	2100.58	2667.29	2611.16	2579.3	2394.57	2405.66	2740.42	2450.3	2671.22	2290.11	2424.96	2773.52	2497.57	2346.1	2095.01	2630.39	2385.81	2136.27	2638.1
	2155.93	2388.77	2227.77	2385.28	2487.71	2146.13	2109.76	2187.17	2476.87	2431.37	2274.48	2456.59	2550.1	2502.12	2568.98	2244.72	2167.84	2221.96	2357.89	2425.7	2448.14	2530.6	2531.36	2377.17	2362.21	2511.55	2554.69	2389.36	2391.24	2141.54	2099.71	2662.3	2605.74	2576	2392.42	2401.96	2734.93	2447.22	2665.74	2287.71	2422.4	2766.4	2494.32	2343.52	2094.16	2624.3	2382.73	2135.01	2632.98
	2153.84	2385.57	2226.25	2381.91	2484.53	2144.78	2109.23	2185.34	2472.56	2427.7	2272.47	2452.47	2545.33	2499.34	2564.6	2242.43	2166.13	2220.69	2354.55	2422.75	2444.22	2525.86	2527.88	2374.18	2359.14	2507.04	2550.09	2386.51	2388.81	2140.1	2098.84	2657.34	2600.34	2572.71	2390.28	2398.28	2729.46	2444.15	2660.28	2285.32	2419.84	2759.32	2491.08	2340.95	2093.32	2618.25	2379.66	2133.75	2627.88
	2151.76	2382.38	2224.73	2378.55	2481.35	2143.44	2108.69	2183.52	2468.26	2424.04	2270.47	2448.37	2540.58	2496.57	2560.24	2240.16	2164.44	2219.42	2351.22	2419.8	2440.33	2521.14	2524.41	2371.2	2356.09	2502.56	2545.52	2383.67	2386.4	2138.66	2097.97	2652.4	2594.98	2569.43	2388.15	2394.61	2724.03	2441.09	2654.84	2282.95	2417.29	2752.29	2487.86	2338.39	2092.47	2612.24	2376.62	2132.5	2622.81
	2149.69	2379.21	2223.21	2375.22	2478.19	2142.1	2108.16	2181.71	2463.99	2420.41	2268.47	2444.29	2535.87	2493.81	2555.9	2237.9	2162.75	2218.16	2347.9	2416.87	2436.45	2516.45	2520.96	2368.24	2353.05	2498.1	2540.97	2380.84	2383.99	2137.23	2097.1	2647.48	2589.66	2566.16	2386.04	2390.97	2718.62	2438.04	2649.44	2280.58	2414.74	2745.29	2484.67	2335.84	2091.63	2606.26	2373.58	2131.25	2617.76
	2147.64	2376.05	2221.69	2371.89	2475.04	2140.77	2107.62	2179.9	2459.74	2416.79	2266.48	2440.24	2531.18	2491.06	2551.58	2235.65	2161.06	2216.9	2344.61	2413.95	2432.59	2511.78	2517.52	2365.28	2350.03	2493.66	2536.44	2378.02	2381.58	2135.81	2096.23	2642.58	2584.37	2562.91	2383.93	2387.34	2713.25	2435	2644.06	2278.23	2412.2	2738.34	2481.49	2333.3	2090.79	2600.33	2370.56	2130.01	2612.74
	2145.59	2372.9	2220.18	2368.59	2471.9	2139.45	2107.08	2178.1	2455.51	2413.19	2264.49	2436.2	2526.51	2488.33	2547.29	2233.41	2159.39	2215.65	2341.33	2411.05	2428.76	2507.14	2514.1	2362.34	2347.02	2489.25	2531.93	2375.2	2379.19	2134.39	2095.37	2637.71	2579.11	2559.67	2381.84	2383.73	2707.9	2431.98	2638.71	2275.88	2409.67	2731.43	2478.32	2330.77	2089.95	2594.44	2367.55	2128.77	2607.74
	2143.56	2369.76	2218.66	2365.3	2468.78	2138.13	2106.54	2176.31	2451.31	2409.61	2262.52	2432.18	2521.88	2485.61	2543.01	2231.18	2157.72	2214.4	2338.06	2408.16	2424.94	2502.53	2510.69	2359.41	2344.03	2484.86	2527.45	2372.4	2376.8	2132.99	2094.5	2632.85	2573.88	2556.44	2379.76	2380.14	2702.58	2428.96	2633.39	2273.54	2407.15	2724.56	2475.18	2328.25	2089.12	2588.59	2364.56	2127.53	2602.77
	2141.54	2366.64	2217.15	2362.02	2465.67	2136.82	2106	2174.53	2447.12	2406.05	2260.54	2428.19	2517.27	2482.89	2538.76	2228.96	2156.06	2213.16	2334.81	2405.28	2421.14	2497.94	2507.3	2356.49	2341.06	2480.49	2522.99	2369.61	2374.41	2131.59	2093.64	2628.02	2568.69	2553.22	2377.68	2376.57	2697.29	2425.95	2628.09	2271.21	2404.63	2717.73	2472.06	2325.74	2088.28	2582.77	2361.58	2126.31	2597.83
	2139.53	2363.53	2215.64	2358.76	2462.58	2135.51	2105.46	2172.76	2442.95	2402.51	2258.58	2424.21	2512.68	2480.19	2534.52	2226.75	2154.41	2211.92	2331.58	2402.41	2417.35	2493.38	2503.92	2353.59	2338.09	2476.14	2518.55	2366.83	2372.03	2130.2	2092.78	2623.22	2563.52	2550.01	2375.62	2373.02	2692.02	2422.96	2622.82	2268.9	2402.12	2710.95	2468.95	2323.24	2087.45	2577	2358.62	2125.08	2592.91
	2137.54	2360.43	2214.13	2355.51	2459.49	2134.21	2104.92	2171	2438.81	2398.98	2256.62	2420.26	2508.13	2477.51	2530.31	2224.56	2152.76	2210.68	2328.36	2399.55	2413.59	2488.85	2500.55	2350.69	2335.15	2471.82	2514.13	2364.06	2369.66	2128.81	2091.93	2618.43	2558.4	2546.82	2373.57	2369.49	2686.79	2419.97	2617.58	2266.59	2399.62	2704.2	2465.87	2320.75	2086.61	2571.26	2355.67	2123.87	2588.02
	2135.55	2357.35	2212.62	2352.28	2456.42	2132.92	2104.38	2169.24	2434.69	2395.47	2254.66	2416.32	2503.6	2474.83	2526.12	2222.37	2151.12	2209.45	2325.16	2396.71	2409.85	2484.34	2497.2	2347.81	2332.22	2467.52	2509.74	2361.3	2367.3	2127.43	2091.07	2613.67	2553.3	2543.64	2371.53	2365.98	2681.58	2417	2612.37	2264.29	2397.12	2697.5	2462.8	2318.27	2085.78	2565.56	2352.74	2122.65	2583.15
	2133.58	2354.28	2211.11	2349.07	2453.37	2131.63	2103.83	2167.5	2430.59	2391.98	2252.71	2412.41	2499.09	2472.16	2521.95	2220.19	2149.49	2208.23	2321.98	2393.89	2406.12	2479.86	2493.87	2344.94	2329.3	2463.24	2505.37	2358.55	2364.94	2126.06	2090.22	2608.93	2548.24	2540.47	2369.5	2362.49	2676.41	2414.03	2607.19	2262.01	2394.63	2690.84	2459.75	2315.8	2084.95	2559.91	2349.82	2121.45	2578.31
	2131.62	2351.23	2209.61	2345.87	2450.32	2130.35	2103.29	2165.76	2426.51	2388.51	2250.77	2408.52	2494.62	2469.51	2517.8	2218.03	2147.87	2207.01	2318.81	2391.07	2402.42	2475.4	2490.55	2342.08	2326.4	2458.99	2501.02	2355.81	2362.59	2124.7	2089.37	2604.21	2543.21	2537.31	2367.49	2359.01	2671.26	2411.08	2602.03	2259.73	2392.15	2684.22	2456.72	2313.34	2084.13	2554.29	2346.92	2120.25	2573.49
	2129.67	2348.18	2208.1	2342.69	2447.29	2129.07	2102.75	2164.03	2422.45	2385.05	2248.83	2404.65	2490.17	2466.87	2513.67	2215.88	2146.25	2205.79	2315.66	2388.27	2398.73	2470.98	2487.25	2339.24	2323.51	2454.75	2496.7	2353.08	2360.24	2123.35	2088.52	2599.52	2538.21	2534.17	2365.48	2355.56	2666.14	2408.14	2596.9	2257.46	2389.68	2677.65	2453.71	2310.89	2083.3	2548.71	2344.03	2119.05	2568.7
	2127.73	2345.16	2206.6	2339.52	2444.27	2127.8	2102.2	2162.31	2418.41	2381.62	2246.91	2400.8	2485.75	2464.24	2509.56	2213.74	2144.64	2204.58	2312.52	2385.48	2395.07	2466.57	2483.96	2336.41	2320.64	2450.55	2492.4	2350.36	2357.91	2122	2087.67	2594.85	2533.25	2531.04	2363.49	2352.12	2661.05	2405.21	2591.8	2255.2	2387.21	2671.11	2450.72	2308.45	2082.47	2543.17	2341.16	2117.86	2563.93
	2125.81	2342.14	2205.1	2336.37	2441.27	2126.54	2101.66	2160.6	2414.4	2378.2	2244.98	2396.98	2481.35	2461.62	2505.48	2211.6	2143.04	2203.37	2309.4	2382.71	2391.42	2462.2	2480.69	2333.59	2317.79	2446.36	2488.12	2347.65	2355.57	2120.66	2086.83	2590.2	2528.31	2527.92	2361.5	2348.7	2655.99	2402.29	2586.72	2252.96	2384.76	2664.62	2447.74	2306.02	2081.65	2537.66	2338.3	2116.67	2559.19
	2123.89	2339.14	2203.6	2333.24	2438.28	2125.28	2101.11	2158.9	2410.41	2374.8	2243.07	2393.17	2476.98	2459.01	2501.41	2209.48	2141.45	2202.17	2306.3	2379.95	2387.79	2457.85	2477.43	2330.78	2314.95	2442.2	2483.87	2344.95	2353.25	2119.33	2085.98	2585.57	2523.41	2524.81	2359.53	2345.3	2650.96	2399.38	2581.68	2250.72	2382.31	2658.17	2444.79	2303.61	2080.83	2532.2	2335.45	2115.49	2554.48
	2121.99	2336.15	2202.1	2330.12	2435.3	2124.03	2100.56	2157.2	2406.43	2371.42	2241.16	2389.39	2472.64	2456.41	2497.37	2207.38	2139.86	2200.97	2303.21	2377.2	2384.18	2453.53	2474.19	2327.98	2312.12	2438.06	2479.64	2342.27	2350.93	2118	2085.14	2580.97	2518.55	2521.71	2357.57	2341.92	2645.96	2396.49	2576.66	2248.49	2379.87	2651.76	2441.85	2301.2	2080.01	2526.78	2332.62	2114.32	2549.79
	2120.1	2333.18	2200.61	2327.01	2432.34	2122.79	2100.01	2155.52	2402.48	2368.05	2239.25	2385.62	2468.33	2453.83	2493.35	2205.28	2138.28	2199.78	2300.14	2374.46	2380.59	2449.23	2470.96	2325.2	2309.31	2433.94	2475.43	2339.59	2348.62	2116.69	2084.3	2576.39	2513.71	2518.63	2355.62	2338.56	2640.99	2393.6	2571.67	2246.28	2377.43	2645.39	2438.93	2298.81	2079.19	2521.39	2329.81	2113.15	2545.13
	2118.23	2330.22	2199.12	2323.93	2429.39	2121.55	2099.46	2153.84	2398.55	2364.71	2237.35	2381.88	2464.04	2451.26	2489.35	2203.19	2136.71	2198.59	2297.09	2371.74	2377.02	2444.96	2467.75	2322.43	2306.52	2429.85	2471.25	2336.92	2346.32	2115.38	2083.47	2571.83	2508.91	2515.56	2353.68	2335.22	2636.04	2390.73	2566.7	2244.07	2375.01	2639.06	2436.03	2296.42	2078.37	2516.04	2327.01	2111.98	2540.49
	2116.36	2327.27	2197.62	2320.86	2426.45	2120.32	2098.91	2152.17	2394.65	2361.38	2235.46	2378.16	2459.78	2448.7	2485.37	2201.12	2135.15	2197.4	2294.05	2369.03	2373.47	2440.72	2464.55	2319.67	2303.74	2425.78	2467.09	2334.27	2344.02	2114.08	2082.63	2567.29	2504.14	2512.5	2351.75	2331.9	2631.13	2387.86	2561.77	2241.87	2372.59	2632.78	2433.15	2294.05	2077.56	2510.74	2324.22	2110.82	2535.88
	2114.51	2324.34	2196.14	2317.8	2423.52	2119.1	2098.36	2150.51	2390.76	2358.08	2233.58	2374.46	2455.55	2446.15	2481.41	2199.05	2133.59	2196.23	2291.03	2366.34	2369.94	2436.51	2461.37	2316.93	2300.98	2421.73	2462.95	2331.62	2341.73	2112.78	2081.8	2562.78	2499.4	2509.45	2349.83	2328.6	2626.25	2385.01	2556.86	2239.69	2370.18	2626.54	2430.29	2291.68	2076.75	2505.47	2321.45	2109.67	2531.29
	2112.67	2321.42	2194.65	2314.76	2420.61	2117.88	2097.81	2148.86	2386.9	2354.79	2231.7	2370.78	2451.34	2443.61	2477.47	2197	2132.04	2195.05	2288.02	2363.66	2366.43	2432.32	2458.21	2314.2	2298.23	2417.71	2458.83	2328.99	2339.45	2111.5	2080.97	2558.29	2494.69	2506.42	2347.92	2325.32	2621.39	2382.17	2551.98	2237.51	2367.78	2620.34	2427.44	2289.33	2075.93	2500.23	2318.7	2108.52	2526.73
	2110.84	2318.51	2193.16	2311.74	2417.72	2116.67	2097.26	2147.22	2383.05	2351.52	2229.83	2367.12	2447.16	2441.09	2473.56	2194.96	2130.5	2193.88	2285.03	2360.99	2362.94	2428.16	2455.06	2311.48	2295.49	2413.71	2454.74	2326.37	2337.17	2110.22	2080.14	2553.83	2490.01	2503.4	2346.03	2322.06	2616.57	2379.35	2547.13	2235.35	2365.39	2614.18	2424.62	2286.99	2075.12	2495.04	2315.96	2107.38	2522.2
	2109.02	2315.62	2191.68	2308.73	2414.83	2115.46	2096.71	2145.59	2379.23	2348.26	2227.97	2363.49	2443	2438.57	2469.67	2192.93	2128.97	2192.72	2282.06	2358.34	2359.47	2424.02	2451.92	2308.77	2292.78	2409.74	2450.67	2323.76	2334.9	2108.95	2079.32	2549.39	2485.37	2500.39	2344.14	2318.81	2611.77	2376.53	2542.3	2233.19	2363	2608.06	2421.81	2284.65	2074.32	2489.89	2313.23	2106.24	2517.69
	2107.21	2312.75	2190.2	2305.74	2411.96	2114.27	2096.15	2143.96	2375.44	2345.03	2226.11	2359.87	2438.88	2436.07	2465.8	2190.91	2127.44	2191.56	2279.11	2355.7	2356.01	2419.91	2448.81	2306.08	2290.07	2405.78	2446.63	2321.16	2332.64	2107.69	2078.5	2544.97	2480.76	2497.39	2342.27	2315.59	2607	2373.73	2537.51	2231.05	2360.63	2601.99	2419.03	2282.33	2073.51	2484.77	2310.52	2105.11	2513.21
	2105.42	2309.88	2188.72	2302.76	2409.1	2113.07	2095.6	2142.35	2371.66	2341.82	2224.26	2356.28	2434.78	2433.58	2461.95	2188.9	2125.92	2190.4	2276.17	2353.07	2352.58	2415.83	2445.7	2303.4	2287.39	2401.86	2442.61	2318.57	2330.38	2106.43	2077.68	2540.57	2476.18	2494.41	2340.41	2312.38	2602.27	2370.93	2532.74	2228.91	2358.26	2595.95	2416.26	2280.02	2072.7	2479.69	2307.83	2103.98	2508.75
	2103.64	2307.03	2187.25	2299.81	2406.26	2111.89	2095.04	2140.74	2367.9	2338.62	2222.42	2352.71	2430.71	2431.11	2458.12	2186.91	2124.41	2189.25	2273.25	2350.46	2349.16	2411.78	2442.62	2300.74	2284.71	2397.95	2438.61	2315.99	2328.13	2105.18	2076.86	2536.2	2471.63	2491.43	2338.56	2309.2	2597.56	2368.15	2528	2226.79	2355.91	2589.96	2413.51	2277.73	2071.9	2474.65	2305.15	2102.86	2504.31
	2101.87	2304.2	2185.77	2296.86	2403.43	2110.71	2094.49	2139.15	2364.17	2335.44	2220.58	2349.16	2426.66	2428.64	2454.31	2184.92	2122.91	2188.11	2270.34	2347.86	2345.77	2407.75	2439.55	2298.08	2282.06	2394.07	2434.64	2313.42	2325.89	2103.94	2076.04	2531.85	2467.12	2488.47	2336.72	2306.03	2592.88	2365.39	2523.28	2224.68	2353.56	2584.01	2410.78	2275.44	2071.1	2469.65	2302.48	2101.74	2499.91
	2100.11	2301.38	2184.3	2293.94	2400.61	2109.54	2093.93	2137.56	2360.46	2332.28	2218.75	2345.63	2422.64	2426.19	2450.53	2182.95	2121.41	2186.97	2267.45	2345.27	2342.4	2403.75	2436.49	2295.44	2279.42	2390.21	2430.69	2310.87	2323.66	2102.71	2075.23	2527.52	2462.63	2485.53	2334.89	2302.88	2588.24	2362.63	2518.6	2222.57	2351.22	2578.1	2408.06	2273.16	2070.3	2464.69	2299.83	2100.64	2495.53
	2098.37	2298.57	2182.83	2291.03	2397.8	2108.37	2093.37	2135.98	2356.77	2329.14	2216.93	2342.12	2418.65	2423.75	2446.77	2180.99	2119.93	2185.83	2264.58	2342.7	2339.04	2399.77	2433.45	2292.82	2276.79	2386.38	2426.76	2308.32	2321.43	2101.49	2074.42	2523.22	2458.18	2482.59	2333.08	2299.76	2583.62	2359.88	2513.94	2220.48	2348.89	2572.23	2405.37	2270.89	2069.5	2459.76	2297.19	2099.53	2491.17
	2096.63	2295.78	2181.37	2288.13	2395.01	2107.21	2092.81	2134.41	2353.1	2326.02	2215.12	2338.64	2414.69	2421.32	2443.03	2179.04	2118.45	2184.7	2261.73	2340.15	2335.71	2395.83	2430.43	2290.2	2274.18	2382.57	2422.86	2305.79	2319.21	2100.27	2073.61	2518.94	2453.76	2479.67	2331.27	2296.65	2579.03	2357.15	2509.32	2218.4	2346.56	2566.4	2402.7	2268.64	2068.7	2454.87	2294.57	2098.43	2486.84
	2094.91	2293	2179.91	2285.26	2392.24	2106.06	2092.26	2132.85	2349.45	2322.92	2213.31	2335.17	2410.75	2418.9	2439.31	2177.1	2116.98	2183.58	2258.89	2337.6	2332.39	2391.91	2427.43	2287.6	2271.59	2378.78	2418.98	2303.27	2317	2099.06	2072.81	2514.68	2449.37	2476.76	2329.48	2293.56	2574.47	2354.43	2504.71	2216.33	2344.25	2560.62	2400.04	2266.4	2067.91	2450.02	2291.97	2097.34	2482.53
	2093.21	2290.24	2178.44	2282.39	2389.47	2104.92	2091.69	2131.29	2345.83	2319.84	2211.51	2331.73	2406.84	2416.5	2435.62	2175.17	2115.51	2182.46	2256.07	2335.07	2329.09	2388.02	2424.44	2285.02	2269.01	2375.02	2415.12	2300.76	2314.79	2097.86	2072	2510.45	2445.01	2473.86	2327.69	2290.49	2569.95	2351.72	2500.14	2214.27	2341.95	2554.88	2397.4	2264.16	2067.12	2445.21	2289.38	2096.25	2478.25
	2091.51	2287.49	2176.99	2279.55	2386.72	2103.78	2091.13	2129.75	2342.22	2316.78	2209.71	2328.31	2402.96	2414.1	2431.94	2173.26	2114.06	2181.34	2253.26	2332.56	2325.82	2384.15	2421.46	2282.44	2266.44	2371.28	2411.29	2298.26	2312.59	2096.67	2071.2	2506.24	2440.68	2470.98	2325.92	2287.44	2565.45	2349.03	2495.6	2212.22	2339.66	2549.18	2394.79	2261.94	2066.33	2440.44	2286.81	2095.17	2474
	2089.82	2284.75	2175.53	2276.72	2383.99	2102.65	2090.57	2128.22	2338.64	2313.73	2207.93	2324.91	2399.1	2411.72	2428.29	2171.35	2112.61	2180.23	2250.48	2330.06	2322.56	2380.31	2418.5	2279.88	2263.89	2367.57	2407.48	2295.77	2310.4	2095.48	2070.4	2502.06	2436.38	2468.11	2324.16	2284.41	2560.98	2346.34	2491.08	2210.18	2337.37	2543.52	2392.19	2259.73	2065.54	2435.7	2284.25	2094.1	2469.77
	2088.15	2282.03	2174.08	2273.91	2381.26	2101.52	2090.01	2126.69	2335.08	2310.7	2206.15	2321.54	2395.27	2409.35	2424.66	2169.46	2111.17	2179.12	2247.71	2327.57	2319.33	2376.5	2415.56	2277.34	2261.36	2363.87	2403.69	2293.3	2308.22	2094.3	2069.61	2497.89	2432.12	2465.25	2322.41	2281.4	2556.54	2343.67	2486.59	2208.15	2335.1	2537.9	2389.61	2257.53	2064.75	2431	2281.7	2093.03	2465.57
	2086.49	2279.33	2172.63	2271.11	2378.55	2100.4	2089.45	2125.18	2331.55	2307.7	2204.38	2318.18	2391.47	2407	2421.05	2167.58	2109.73	2178.02	2244.95	2325.1	2316.11	2372.72	2412.64	2274.8	2258.84	2360.21	2399.93	2290.84	2306.04	2093.13	2068.82	2493.76	2427.88	2462.4	2320.68	2278.42	2552.14	2341.02	2482.13	2206.13	2332.83	2532.32	2387.04	2255.35	2063.97	2426.34	2279.17	2091.97	2461.39
	2084.84	2276.64	2171.18	2268.34	2375.86	2099.29	2088.88	2123.67	2328.03	2304.71	2202.61	2314.85	2387.7	2404.65	2417.47	2165.71	2108.31	2176.93	2242.22	2322.64	2312.92	2368.96	2409.73	2272.29	2256.34	2356.56	2396.2	2288.38	2303.87	2091.97	2068.03	2489.64	2423.68	2459.57	2318.95	2275.45	2547.76	2338.37	2477.7	2204.12	2330.58	2526.78	2384.5	2253.17	2063.18	2421.72	2276.66	2090.91	2457.24
	2083.21	2273.96	2169.74	2265.57	2373.17	2098.19	2088.32	2122.17	2324.54	2301.74	2200.86	2311.53	2383.95	2402.32	2413.91	2163.86	2106.89	2175.84	2239.5	2320.2	2309.74	2365.23	2406.84	2269.78	2253.85	2352.95	2392.48	2285.94	2301.71	2090.82	2067.24	2485.55	2419.51	2456.74	2317.23	2272.49	2543.41	2335.74	2473.3	2202.13	2328.33	2521.29	2381.98	2251	2062.4	2417.13	2274.16	2089.86	2453.11
	2081.59	2271.3	2168.3	2262.83	2370.5	2097.09	2087.75	2120.69	2321.07	2298.79	2199.11	2308.24	2380.23	2400	2410.37	2162.01	2105.48	2174.75	2236.79	2317.77	2306.58	2361.53	2403.96	2267.29	2251.38	2349.35	2388.79	2283.52	2299.56	2089.67	2066.45	2481.48	2415.37	2453.94	2315.53	2269.56	2539.1	2333.11	2468.92	2200.14	2326.09	2515.84	2379.47	2248.85	2061.62	2412.59	2271.68	2088.81	2449.01
	2079.98	2268.65	2166.86	2260.1	2367.85	2096	2087.18	2119.21	2317.62	2295.86	2197.37	2304.98	2376.54	2397.69	2406.85	2160.18	2104.08	2173.67	2234.11	2315.35	2303.45	2357.86	2401.1	2264.81	2248.92	2345.78	2385.13	2281.1	2297.41	2088.53	2065.67	2477.44	2411.26	2451.14	2313.84	2266.65	2534.81	2330.51	2464.57	2198.17	2323.87	2510.43	2376.99	2246.71	2060.84	2408.08	2269.21	2087.77	2444.94
	2078.38	2266.02	2165.43	2257.39	2365.2	2094.91	2086.62	2117.74	2314.19	2292.95	2195.63	2301.73	2372.87	2395.39	2403.36	2158.36	2102.69	2172.59	2231.44	2312.95	2300.33	2354.21	2398.26	2262.35	2246.48	2342.23	2381.48	2278.7	2295.27	2087.4	2064.89	2473.42	2407.18	2448.36	2312.16	2263.76	2530.56	2327.91	2460.25	2196.2	2321.65	2505.06	2374.52	2244.58	2060.07	2403.6	2266.76	2086.74	2440.89
	2076.79	2263.4	2164	2254.69	2362.58	2093.84	2086.05	2116.28	2310.79	2290.06	2193.91	2298.51	2369.23	2393.11	2399.88	2156.55	2101.3	2171.52	2228.79	2310.56	2297.23	2350.59	2395.43	2259.9	2244.06	2338.71	2377.87	2276.31	2293.14	2086.28	2064.12	2469.42	2403.13	2445.58	2310.49	2260.89	2526.33	2325.33	2455.96	2194.25	2319.44	2499.73	2372.07	2242.46	2059.29	2399.17	2264.32	2085.71	2436.86
	2075.22	2260.79	2162.57	2252.01	2359.96	2092.77	2085.48	2114.83	2307.4	2287.19	2192.19	2295.3	2365.62	2390.84	2396.43	2154.75	2099.93	2170.46	2226.16	2308.19	2294.16	2347	2392.62	2257.47	2241.65	2335.22	2374.27	2273.93	2291.01	2085.16	2063.34	2465.45	2399.12	2442.83	2308.83	2258.04	2522.14	2322.76	2451.7	2192.31	2317.25	2494.44	2369.64	2240.35	2058.52	2394.77	2261.9	2084.69	2432.86
	2073.65	2258.2	2161.14	2249.35	2357.36	2091.71	2084.91	2113.38	2304.04	2284.33	2190.48	2292.12	2362.03	2388.58	2393.01	2152.96	2098.56	2169.4	2223.54	2305.84	2291.1	2343.43	2389.83	2255.05	2239.25	2331.74	2370.7	2271.56	2288.9	2084.05	2062.57	2461.5	2395.13	2440.08	2307.18	2255.21	2517.97	2320.2	2447.47	2190.38	2315.06	2489.19	2367.23	2238.25	2057.75	2390.41	2259.49	2083.67	2428.89
	2072.1	2255.63	2159.72	2246.7	2354.77	2090.65	2084.34	2111.95	2300.71	2281.5	2188.77	2288.96	2358.48	2386.33	2389.6	2151.19	2097.19	2168.34	2220.94	2303.49	2288.07	2339.89	2387.05	2252.64	2236.88	2328.29	2367.15	2269.2	2286.79	2082.96	2061.8	2457.58	2391.18	2437.35	2305.55	2252.4	2513.84	2317.66	2443.26	2188.46	2312.89	2483.99	2364.84	2236.17	2056.98	2386.09	2257.1	2082.66	2424.94
	2070.57	2253.07	2158.3	2244.07	2352.2	2089.6	2083.77	2110.53	2297.39	2278.69	2187.08	2285.83	2354.95	2384.1	2386.22	2149.43	2095.84	2167.29	2218.36	2301.16	2285.05	2336.38	2384.29	2250.25	2234.51	2324.87	2363.63	2266.86	2284.68	2081.86	2061.04	2453.68	2387.25	2434.63	2303.93	2249.61	2509.74	2315.13	2439.08	2186.55	2310.72	2478.83	2362.47	2234.1	2056.22	2381.8	2254.72	2081.66	2421.02
	2069.04	2250.53	2156.89	2241.46	2349.63	2088.56	2083.2	2109.11	2294.09	2275.89	2185.39	2282.71	2351.44	2381.88	2382.86	2147.68	2094.5	2166.25	2215.8	2298.85	2282.06	2332.9	2381.55	2247.87	2232.17	2321.47	2360.13	2264.53	2282.59	2080.78	2060.28	2449.8	2383.36	2431.92	2302.31	2246.84	2505.67	2312.61	2434.93	2184.65	2308.57	2473.7	2360.12	2232.04	2055.45	2377.56	2252.36	2080.66	2417.12
	2067.53	2248	2155.48	2238.87	2347.09	2087.52	2082.62	2107.71	2290.82	2273.12	2183.71	2279.62	2347.97	2379.67	2379.52	2145.94	2093.16	2165.21	2213.25	2296.55	2279.08	2329.45	2378.82	2245.5	2229.83	2318.09	2356.66	2262.21	2280.5	2079.71	2059.52	2445.95	2379.49	2429.23	2300.71	2244.08	2501.62	2310.11	2430.81	2182.76	2306.42	2468.62	2357.78	2229.99	2054.69	2373.34	2250.02	2079.67	2413.25
	2066.03	2245.48	2154.07	2236.29	2344.55	2086.5	2082.05	2106.31	2287.57	2270.36	2182.04	2276.55	2344.52	2377.47	2376.21	2144.21	2091.83	2164.17	2210.72	2294.27	2276.13	2326.02	2376.11	2243.15	2227.52	2314.74	2353.21	2259.91	2278.43	2078.64	2058.76	2442.12	2375.66	2426.54	2299.12	2241.35	2497.61	2307.61	2426.72	2180.89	2304.29	2463.59	2355.47	2227.95	2053.93	2369.17	2247.69	2078.68	2409.41
	2064.54	2242.98	2152.66	2233.73	2342.03	2085.48	2081.47	2104.93	2284.34	2267.62	2180.38	2273.5	2341.1	2375.29	2372.92	2142.5	2090.51	2163.14	2208.21	2292	2273.19	2322.62	2373.42	2240.82	2225.22	2311.41	2349.78	2257.61	2276.35	2077.58	2058.01	2438.31	2371.86	2423.88	2297.55	2238.64	2493.63	2305.14	2422.65	2179.02	2302.17	2458.59	2353.17	2225.92	2053.17	2365.03	2245.38	2077.71	2405.59
	2063.07	2240.5	2151.26	2231.18	2339.53	2084.46	2080.9	2103.55	2281.14	2264.91	2178.72	2270.47	2337.7	2373.12	2369.65	2140.8	2089.2	2162.12	2205.71	2289.74	2270.28	2319.25	2370.75	2238.5	2222.93	2308.11	2346.38	2255.33	2274.29	2076.53	2057.26	2434.53	2368.09	2421.22	2295.98	2235.95	2489.69	2302.67	2418.61	2177.17	2300.05	2453.63	2350.89	2223.91	2052.42	2360.94	2243.08	2076.73	2401.79
	2061.6	2238.03	2149.87	2228.66	2337.03	2083.46	2080.32	2102.19	2277.96	2262.21	2177.07	2267.47	2334.34	2370.96	2366.41	2139.11	2087.89	2161.1	2203.24	2287.5	2267.39	2315.9	2368.09	2236.19	2220.66	2304.83	2343	2253.07	2272.23	2075.48	2056.51	2430.78	2364.34	2418.58	2294.43	2233.28	2485.77	2300.22	2414.61	2175.32	2297.95	2448.72	2348.63	2221.91	2051.66	2356.87	2240.8	2075.77	2398.02
	2060.15	2235.57	2148.47	2226.14	2334.55	2082.46	2079.74	2100.83	2274.79	2259.53	2175.43	2264.49	2331	2368.81	2363.18	2137.43	2086.59	2160.08	2200.78	2285.27	2264.51	2312.59	2365.45	2233.9	2218.41	2301.58	2339.65	2250.81	2270.19	2074.45	2055.77	2427.04	2360.63	2415.95	2292.88	2230.63	2481.88	2297.78	2410.63	2173.49	2295.86	2443.84	2346.39	2219.92	2050.91	2352.85	2238.53	2074.81	2394.28
	2058.72	2233.13	2147.08	2223.65	2332.09	2081.47	2079.17	2099.48	2271.65	2256.88	2173.8	2261.52	2327.68	2366.68	2359.99	2135.76	2085.3	2159.07	2198.34	2283.06	2261.66	2309.3	2362.82	2231.62	2216.17	2298.35	2336.32	2248.57	2268.15	2073.42	2055.02	2423.34	2356.95	2413.33	2291.35	2228	2478.02	2295.36	2406.67	2171.67	2293.78	2439.01	2344.17	2217.94	2050.16	2348.86	2236.28	2073.85	2390.56
	2057.29	2230.71	2145.69	2221.17	2329.64	2080.48	2078.59	2098.14	2268.54	2254.24	2172.18	2258.59	2324.4	2364.55	2356.81	2134.11	2084.02	2158.07	2195.91	2280.87	2258.83	2306.03	2360.21	2229.36	2213.95	2295.15	2333.02	2246.34	2266.11	2072.4	2054.29	2419.65	2353.3	2410.72	2289.83	2225.38	2474.2	2292.94	2402.75	2169.86	2291.71	2434.21	2341.97	2215.97	2049.41	2344.91	2234.04	2072.9	2386.87
	2055.88	2228.3	2144.31	2218.71	2327.2	2079.5	2078.01	2096.81	2265.44	2251.62	2170.56	2255.67	2321.14	2362.44	2353.65	2132.47	2082.75	2157.07	2193.5	2278.69	2256.01	2302.8	2357.62	2227.11	2211.74	2291.97	2329.73	2244.12	2264.09	2071.39	2053.55	2415.99	2349.68	2408.13	2288.32	2222.79	2470.4	2290.55	2398.85	2168.06	2289.65	2429.46	2339.79	2214.01	2048.67	2340.99	2231.82	2071.96	2383.2
	2054.47	2225.9	2142.93	2216.27	2324.77	2078.53	2077.43	2095.49	2262.37	2249.02	2168.96	2252.77	2317.9	2360.35	2350.52	2130.84	2081.49	2156.08	2191.11	2276.52	2253.22	2299.59	2355.05	2224.88	2209.55	2288.81	2326.48	2241.91	2262.07	2070.38	2052.82	2412.35	2346.09	2405.55	2286.83	2220.22	2466.63	2288.16	2394.98	2166.28	2287.6	2424.75	2337.62	2212.07	2047.92	2337.11	2229.61	2071.03	2379.56
	2053.08	2223.52	2141.56	2213.84	2322.36	2077.57	2076.85	2094.18	2259.32	2246.44	2167.36	2249.9	2314.7	2358.26	2347.41	2129.22	2080.23	2155.09	2188.74	2274.37	2250.45	2296.41	2352.49	2222.66	2207.37	2285.68	2323.24	2239.72	2260.06	2069.38	2052.09	2408.74	2342.52	2402.98	2285.34	2217.67	2462.9	2285.79	2391.14	2164.5	2285.56	2420.07	2335.48	2210.14	2047.18	2333.26	2227.42	2070.1	2375.94
	2051.71	2221.15	2140.19	2211.43	2319.96	2076.61	2076.27	2092.88	2256.28	2243.87	2165.77	2247.04	2311.52	2356.19	2344.32	2127.61	2078.98	2154.1	2186.38	2272.23	2247.69	2293.25	2349.95	2220.45	2205.21	2282.57	2320.03	2237.54	2258.06	2068.4	2051.36	2405.14	2338.99	2400.43	2283.86	2215.13	2459.19	2283.43	2387.32	2162.73	2283.54	2415.44	2333.35	2208.22	2046.44	2329.45	2225.25	2069.17	2372.34
	2050.34	2218.8	2138.82	2209.04	2317.58	2075.66	2075.68	2091.59	2253.28	2241.33	2164.18	2244.21	2308.36	2354.13	2341.26	2126.02	2077.74	2153.13	2184.04	2270.1	2244.96	2290.13	2347.42	2218.26	2203.06	2279.48	2316.84	2235.37	2256.07	2067.41	2050.64	2401.58	2335.49	2397.89	2282.4	2212.62	2455.51	2281.08	2383.54	2160.98	2281.52	2410.84	2331.24	2206.31	2045.71	2325.68	2223.09	2068.25	2368.77
	2048.99	2216.47	2137.46	2206.66	2315.2	2074.72	2075.1	2090.31	2250.29	2238.81	2162.61	2241.4	2305.23	2352.08	2338.21	2124.43	2076.5	2152.15	2181.72	2268	2242.24	2287.02	2344.92	2216.08	2200.93	2276.42	2313.68	2233.22	2254.08	2066.44	2049.92	2398.03	2332.01	2395.36	2280.95	2210.13	2451.87	2278.75	2379.78	2159.24	2279.51	2406.29	2329.14	2204.41	2044.97	2321.94	2220.94	2067.34	2365.23
	2047.64	2214.14	2136.1	2204.3	2312.85	2073.79	2074.52	2089.03	2247.32	2236.3	2161.04	2238.61	2302.13	2350.05	2335.19	2122.86	2075.28	2151.18	2179.42	2265.9	2239.55	2283.95	2342.42	2213.92	2198.81	2273.39	2310.54	2231.07	2252.1	2065.47	2049.2	2394.51	2328.57	2392.84	2279.51	2207.65	2448.25	2276.43	2376.04	2157.5	2277.52	2401.77	2327.07	2202.53	2044.24	2318.23	2218.81	2066.44	2361.71
	2046.31	2211.84	2134.74	2201.95	2310.5	2072.86	2073.94	2087.77	2244.38	2233.81	2159.48	2235.84	2299.05	2348.02	2332.19	2121.3	2074.06	2150.22	2177.13	2263.82	2236.87	2280.9	2339.95	2211.77	2196.71	2270.37	2307.42	2228.94	2250.13	2064.52	2048.49	2391.01	2325.15	2390.34	2278.08	2205.19	2444.66	2274.13	2372.34	2155.78	2275.53	2397.3	2325.01	2200.65	2043.51	2314.56	2216.7	2065.54	2358.21
	2044.99	2209.54	2133.39	2199.62	2308.17	2071.94	2073.35	2086.51	2241.45	2231.35	2157.93	2233.09	2296	2346.01	2329.21	2119.75	2072.85	2149.26	2174.86	2261.75	2234.22	2277.88	2337.49	2209.63	2194.63	2267.38	2304.33	2226.82	2248.17	2063.57	2047.78	2387.54	2321.76	2387.85	2276.66	2202.76	2441.1	2271.84	2368.66	2154.07	2273.55	2392.86	2322.98	2198.79	2042.78	2310.93	2214.6	2064.64	2354.74
	2043.69	2207.26	2132.05	2197.31	2305.85	2071.02	2072.77	2085.26	2238.55	2228.9	2156.39	2230.37	2292.98	2344.02	2326.26	2118.22	2071.65	2148.31	2172.6	2259.7	2231.58	2274.88	2335.04	2207.51	2192.56	2264.42	2301.26	2224.72	2246.22	2062.62	2047.07	2384.08	2318.4	2385.37	2275.25	2200.34	2437.57	2269.56	2365	2152.37	2271.59	2388.46	2320.96	2196.94	2042.06	2307.33	2212.51	2063.75	2351.29
	2042.39	2205	2130.7	2195.01	2303.54	2070.12	2072.19	2084.03	2235.67	2226.47	2154.85	2227.66	2289.98	2342.03	2323.32	2116.69	2070.45	2147.36	2170.36	2257.67	2228.96	2271.91	2332.62	2205.4	2190.5	2261.47	2298.21	2222.63	2244.27	2061.69	2046.37	2380.65	2315.07	2382.9	2273.85	2197.94	2434.07	2267.29	2361.38	2150.68	2269.63	2384.1	2318.95	2195.1	2041.33	2303.76	2210.44	2062.87	2347.87
	2041.11	2202.75	2129.37	2192.73	2301.25	2069.22	2071.6	2082.8	2232.81	2224.05	2153.33	2224.97	2287	2340.06	2320.41	2115.18	2069.27	2146.42	2168.14	2255.64	2226.36	2268.97	2330.21	2203.31	2188.46	2258.55	2295.18	2220.55	2242.33	2060.76	2045.67	2377.24	2311.77	2380.45	2272.47	2195.56	2430.59	2265.04	2357.78	2149	2267.69	2379.77	2316.97	2193.28	2040.61	2300.23	2208.39	2062	2344.47
	2039.83	2200.52	2128.03	2190.47	2298.97	2068.32	2071.02	2081.58	2229.97	2221.66	2151.81	2222.31	2284.05	2338.1	2317.52	2113.67	2068.09	2145.48	2165.93	2253.63	2223.79	2266.05	2327.81	2201.23	2186.43	2255.65	2292.18	2218.48	2240.4	2059.84	2044.97	2373.86	2308.49	2378.01	2271.09	2193.2	2427.15	2262.8	2354.2	2147.34	2265.76	2375.49	2315	2191.46	2039.89	2296.73	2206.35	2061.12	2341.09
	2038.57	2198.29	2126.7	2188.22	2296.7	2067.44	2070.43	2080.36	2227.15	2219.29	2150.3	2219.66	2281.13	2336.15	2314.65	2112.18	2066.92	2144.54	2163.74	2251.64	2221.23	2263.16	2325.43	2199.17	2184.42	2252.78	2289.2	2216.42	2238.48	2058.92	2044.28	2370.5	2305.24	2375.58	2269.73	2190.85	2423.73	2260.57	2350.65	2145.68	2263.83	2371.24	2313.05	2189.66	2039.18	2293.26	2204.32	2060.26	2337.74
	2037.32	2196.09	2125.38	2185.99	2294.44	2066.56	2069.85	2079.16	2224.35	2216.93	2148.8	2217.04	2278.23	2334.21	2311.8	2110.7	2065.75	2143.62	2161.57	2249.66	2218.68	2260.29	2323.07	2197.12	2182.42	2249.93	2286.25	2214.38	2236.56	2058.02	2043.58	2367.15	2302.02	2373.16	2268.37	2188.53	2420.35	2258.36	2347.13	2144.03	2261.92	2367.03	2311.12	2187.86	2038.47	2289.83	2202.31	2059.4	2334.42
	2036.09	2193.9	2124.06	2183.77	2292.2	2065.69	2069.26	2077.97	2221.57	2214.59	2147.3	2214.43	2275.35	2332.29	2308.97	2109.23	2064.6	2142.69	2159.41	2247.69	2216.16	2257.45	2320.72	2195.08	2180.44	2247.1	2283.32	2212.35	2234.66	2057.12	2042.9	2363.84	2298.83	2370.76	2267.03	2186.22	2416.99	2256.16	2343.64	2142.4	2260.01	2362.85	2309.21	2186.08	2037.75	2286.43	2200.32	2058.55	2331.11
	2034.86	2191.72	2122.74	2181.57	2289.97	2064.82	2068.68	2076.78	2218.81	2212.27	2145.82	2211.85	2272.5	2330.38	2306.17	2107.77	2063.45	2141.77	2157.27	2245.74	2213.66	2254.64	2318.39	2193.06	2178.47	2244.3	2280.41	2210.34	2232.76	2056.23	2042.21	2360.54	2295.67	2368.37	2265.7	2183.94	2413.66	2253.97	2340.16	2140.77	2258.12	2358.72	2307.31	2184.32	2037.05	2283.06	2198.34	2057.7	2327.83
	2033.64	2189.55	2121.43	2179.38	2287.75	2063.96	2068.09	2075.61	2216.08	2209.97	2144.34	2209.29	2269.67	2328.48	2303.38	2106.33	2062.31	2140.86	2155.15	2243.8	2211.17	2251.85	2316.07	2191.05	2176.52	2241.51	2277.52	2208.33	2230.87	2055.35	2041.53	2357.27	2292.53	2365.99	2264.38	2181.67	2410.35	2251.8	2336.72	2139.16	2256.24	2354.62	2305.43	2182.56	2036.34	2279.72	2196.37	2056.86	2324.57
	2032.44	2187.4	2120.12	2177.22	2285.55	2063.11	2067.51	2074.44	2213.36	2207.69	2142.87	2206.74	2266.87	2326.59	2300.62	2104.89	2061.18	2139.95	2153.04	2241.88	2208.71	2249.08	2313.77	2189.05	2174.58	2238.76	2274.65	2206.34	2228.98	2054.47	2040.85	2354.01	2289.42	2363.62	2263.07	2179.42	2407.08	2249.63	2333.3	2137.56	2254.37	2350.56	2303.56	2180.81	2035.64	2276.42	2194.42	2056.02	2321.34
	2031.24	2185.27	2118.82	2175.06	2283.36	2062.27	2066.92	2073.28	2210.67	2205.42	2141.41	2204.22	2264.1	2324.72	2297.87	2103.47	2060.05	2139.05	2150.95	2239.97	2206.26	2246.35	2311.49	2187.07	2172.66	2236.02	2271.81	2204.36	2227.11	2053.6	2040.17	2350.78	2286.34	2361.27	2261.77	2177.19	2403.83	2247.49	2329.91	2135.96	2252.5	2346.53	2301.72	2179.08	2034.94	2273.15	2192.48	2055.19	2318.13
	2030.06	2183.15	2117.52	2172.92	2281.18	2061.43	2066.33	2072.13	2207.99	2203.17	2139.96	2201.71	2261.34	2322.86	2295.15	2102.05	2058.93	2138.15	2148.88	2238.07	2203.83	2243.63	2309.22	2185.1	2170.75	2233.3	2268.99	2202.39	2225.24	2052.74	2039.5	2347.58	2283.29	2358.93	2260.48	2174.97	2400.61	2245.35	2326.54	2134.38	2250.65	2342.54	2299.89	2177.35	2034.24	2269.91	2190.56	2054.37	2314.94
	2028.89	2181.04	2116.23	2170.8	2279.02	2060.6	2065.75	2070.99	2205.34	2200.94	2138.52	2199.23	2258.61	2321.01	2292.45	2100.65	2057.82	2137.25	2146.82	2236.19	2201.42	2240.94	2306.97	2183.15	2168.85	2230.61	2266.19	2200.44	2223.38	2051.88	2038.83	2344.39	2280.26	2356.6	2259.2	2172.78	2397.42	2243.23	2323.19	2132.81	2248.81	2338.59	2298.08	2175.64	2033.54	2266.71	2188.65	2053.55	2311.78
	2027.73	2178.95	2114.94	2168.7	2276.86	2059.77	2065.16	2069.86	2202.7	2198.73	2137.08	2196.76	2255.91	2319.17	2289.77	2099.26	2056.72	2136.36	2144.77	2234.32	2199.03	2238.28	2304.73	2181.21	2166.97	2227.94	2263.42	2198.5	2221.53	2051.04	2038.17	2341.23	2277.26	2354.28	2257.93	2170.6	2394.26	2241.12	2319.88	2131.25	2246.97	2334.67	2296.28	2173.94	2032.85	2263.54	2186.76	2052.74	2308.64
	2026.58	2176.87	2113.65	2166.6	2274.72	2058.96	2064.58	2068.73	2200.08	2196.54	2135.65	2194.32	2253.23	2317.35	2287.11	2097.88	2055.63	2135.48	2142.75	2232.47	2196.66	2235.64	2302.51	2179.28	2165.1	2225.3	2260.67	2196.57	2219.69	2050.2	2037.5	2338.08	2274.29	2351.97	2256.68	2168.44	2391.12	2239.03	2316.58	2129.7	2245.15	2330.79	2294.5	2172.26	2032.16	2260.39	2184.88	2051.93	2305.52
	2025.44	2174.8	2112.37	2164.53	2272.59	2058.14	2063.99	2067.62	2197.49	2194.36	2134.23	2191.89	2250.57	2315.54	2284.47	2096.51	2054.54	2134.6	2140.73	2230.63	2194.3	2233.03	2300.3	2177.37	2163.25	2222.67	2257.94	2194.65	2217.85	2049.36	2036.84	2334.96	2271.34	2349.68	2255.43	2166.3	2388.01	2236.95	2313.32	2128.16	2243.34	2326.95	2292.74	2170.58	2031.47	2257.28	2183.02	2051.13	2302.43
	2024.31	2172.75	2111.1	2162.47	2270.48	2057.34	2063.41	2066.51	2194.91	2192.2	2132.82	2189.49	2247.94	2313.74	2281.85	2095.15	2053.46	2133.72	2138.74	2228.8	2191.97	2230.44	2298.11	2175.47	2161.41	2220.07	2255.23	2192.75	2216.02	2048.54	2036.19	2331.86	2268.42	2347.4	2254.2	2164.18	2384.93	2234.88	2310.07	2126.63	2241.54	2323.14	2290.99	2168.91	2030.78	2254.2	2181.17	2050.33	2299.36
	2023.19	2170.71	2109.83	2160.42	2268.37	2056.54	2062.82	2065.41	2192.36	2190.06	2131.42	2187.1	2245.33	2311.95	2279.25	2093.81	2052.39	2132.85	2136.76	2226.99	2189.65	2227.88	2295.93	2173.59	2159.59	2217.49	2252.54	2190.86	2214.2	2047.72	2035.54	2328.78	2265.53	2345.13	2252.97	2162.07	2381.87	2232.82	2306.85	2125.12	2239.74	2319.37	2289.27	2167.26	2030.1	2251.15	2179.34	2049.54	2296.31
	2022.09	2168.69	2108.56	2158.39	2266.28	2055.75	2062.24	2064.32	2189.82	2187.94	2130.02	2184.73	2242.74	2310.18	2276.68	2092.47	2051.32	2131.99	2134.79	2225.19	2187.35	2225.34	2293.77	2171.71	2157.78	2214.93	2249.88	2188.98	2212.39	2046.91	2034.89	2325.72	2262.66	2342.88	2251.76	2159.98	2378.84	2230.78	2303.66	2123.61	2237.96	2315.63	2287.55	2165.62	2029.42	2248.14	2177.52	2048.75	2293.28
	2020.99	2166.68	2107.3	2156.38	2264.2	2054.97	2061.66	2063.24	2187.31	2185.83	2128.64	2182.38	2240.18	2308.41	2274.12	2091.14	2050.26	2131.13	2132.85	2223.4	2185.07	2222.82	2291.63	2169.86	2155.99	2212.4	2247.24	2187.12	2210.59	2046.1	2034.24	2322.69	2259.82	2340.63	2250.55	2157.91	2375.84	2228.75	2300.49	2122.11	2236.19	2311.93	2285.86	2163.99	2028.74	2245.15	2175.71	2047.97	2290.28
	2019.91	2164.69	2106.05	2154.38	2262.14	2054.19	2061.07	2062.17	2184.81	2183.75	2127.26	2180.05	2237.64	2306.66	2271.58	2089.83	2049.21	2130.27	2130.91	2221.63	2182.8	2220.33	2289.5	2168.01	2154.21	2209.88	2244.62	2185.26	2208.79	2045.31	2033.6	2319.67	2257.01	2338.4	2249.36	2155.86	2372.87	2226.73	2297.34	2120.63	2234.43	2308.26	2284.18	2162.37	2028.07	2242.2	2173.92	2047.2	2287.3
	2018.83	2162.7	2104.8	2152.4	2260.08	2053.43	2060.49	2061.1	2182.34	2181.68	2125.89	2177.74	2235.13	2304.92	2269.06	2088.52	2048.17	2129.42	2129	2219.88	2180.56	2217.87	2287.38	2166.18	2152.44	2207.39	2242.02	2183.42	2207.01	2044.51	2032.96	2316.68	2254.22	2336.18	2248.17	2153.83	2369.92	2224.73	2294.22	2119.15	2232.67	2304.63	2282.51	2160.76	2027.4	2239.27	2172.14	2046.43	2284.34
	2017.77	2160.74	2103.55	2150.43	2258.04	2052.66	2059.91	2060.04	2179.88	2179.62	2124.53	2175.45	2232.63	2303.2	2266.57	2087.23	2047.13	2128.57	2127.09	2218.13	2178.33	2215.43	2285.28	2164.36	2150.69	2204.92	2239.44	2181.6	2205.23	2043.73	2032.32	2313.71	2251.46	2333.97	2247	2151.81	2367	2222.74	2291.13	2117.69	2230.93	2301.03	2280.86	2159.16	2026.73	2236.37	2170.38	2045.66	2281.4
	2016.71	2158.78	2102.31	2148.48	2256.01	2051.91	2059.32	2058.99	2177.44	2177.59	2123.18	2173.18	2230.16	2301.49	2264.09	2085.95	2046.1	2127.73	2125.21	2216.4	2176.12	2213.01	2283.2	2162.56	2148.95	2202.47	2236.89	2179.78	2203.46	2042.95	2031.69	2310.75	2248.72	2331.78	2245.84	2149.81	2364.1	2220.76	2288.05	2116.23	2229.2	2297.47	2279.23	2157.58	2026.06	2233.51	2168.63	2044.91	2278.49
	2015.67	2156.84	2101.08	2146.54	2253.99	2051.16	2058.74	2057.95	2175.03	2175.57	2121.83	2170.92	2227.71	2299.79	2261.63	2084.67	2045.08	2126.89	2123.34	2214.69	2173.93	2210.62	2281.13	2160.77	2147.22	2200.05	2234.36	2177.98	2201.69	2042.19	2031.06	2307.82	2246.01	2329.6	2244.69	2147.83	2361.24	2218.8	2285.01	2114.79	2227.47	2293.94	2277.62	2156	2025.4	2230.67	2166.9	2044.15	2275.6
	2014.64	2154.91	2099.85	2144.61	2251.99	2050.41	2058.16	2056.92	2172.63	2173.57	2120.5	2168.69	2225.29	2298.1	2259.2	2083.41	2044.07	2126.06	2121.48	2212.98	2171.75	2208.25	2279.07	2158.99	2145.51	2197.64	2231.85	2176.19	2199.94	2041.42	2030.43	2304.91	2243.32	2327.42	2243.54	2145.86	2358.39	2216.85	2281.98	2113.36	2225.76	2290.44	2276.02	2154.44	2024.74	2227.87	2165.18	2043.41	2272.73
	2013.61	2153	2098.63	2142.71	2249.99	2049.68	2057.58	2055.9	2170.25	2171.58	2119.17	2166.47	2222.89	2296.42	2256.78	2082.16	2043.06	2125.23	2119.64	2211.29	2169.59	2205.9	2277.03	2157.23	2143.82	2195.26	2229.36	2174.41	2198.19	2040.67	2029.81	2302.02	2240.66	2325.27	2242.41	2143.91	2355.58	2214.91	2278.98	2111.93	2224.06	2286.98	2274.43	2152.89	2024.08	2225.09	2163.47	2042.66	2269.88
	2012.6	2151.1	2097.41	2140.81	2248.01	2048.95	2057	2054.88	2167.89	2169.62	2117.85	2164.27	2220.51	2294.76	2254.38	2080.92	2042.06	2124.41	2117.82	2209.62	2167.46	2203.58	2275	2155.48	2142.13	2192.9	2226.89	2172.65	2196.45	2039.92	2029.19	2299.15	2238.03	2323.12	2241.29	2141.98	2352.79	2212.99	2276	2110.52	2222.36	2283.56	2272.87	2151.35	2023.43	2222.35	2161.78	2041.93	2267.06
	2011.6	2149.21	2096.19	2138.94	2246.04	2048.23	2056.42	2053.88	2165.55	2167.67	2116.54	2162.09	2218.15	2293.11	2252.01	2079.69	2041.07	2123.59	2116.01	2207.96	2165.33	2201.29	2272.99	2153.75	2140.47	2190.56	2224.45	2170.9	2194.72	2039.18	2028.58	2296.31	2235.42	2320.98	2240.18	2140.07	2350.02	2211.08	2273.05	2109.12	2220.68	2280.17	2271.31	2149.82	2022.78	2219.63	2160.1	2041.19	2264.25
	2010.61	2147.34	2094.98	2137.07	2244.09	2047.51	2055.84	2052.88	2163.23	2165.74	2115.23	2159.93	2215.82	2291.47	2249.65	2078.47	2040.09	2122.78	2114.21	2206.31	2163.23	2199.01	2271	2152.02	2138.81	2188.24	2222.02	2169.16	2193	2038.44	2027.96	2293.48	2232.84	2318.86	2239.08	2138.17	2347.29	2209.18	2270.12	2107.73	2219	2276.81	2269.78	2148.31	2022.13	2216.94	2158.44	2040.47	2261.47
	2009.62	2145.48	2093.78	2135.22	2242.14	2046.8	2055.26	2051.89	2160.92	2163.82	2113.94	2157.79	2213.51	2289.84	2247.31	2077.26	2039.11	2121.97	2112.44	2204.67	2161.14	2196.76	2269.02	2150.32	2137.17	2185.95	2219.62	2167.44	2191.29	2037.71	2027.35	2290.67	2230.28	2316.75	2237.98	2136.29	2344.57	2207.29	2267.21	2106.35	2217.34	2273.48	2268.26	2146.8	2021.48	2214.29	2156.79	2039.75	2258.71
	2008.65	2143.64	2092.58	2133.39	2240.21	2046.1	2054.68	2050.9	2158.64	2161.92	2112.66	2155.66	2211.22	2288.23	2245	2076.06	2038.14	2121.16	2110.67	2203.05	2159.07	2194.54	2267.05	2148.62	2135.54	2183.67	2217.24	2165.72	2189.58	2036.99	2026.75	2287.88	2227.74	2314.65	2236.9	2134.43	2341.89	2205.42	2264.33	2104.97	2215.68	2270.19	2266.75	2145.31	2020.84	2211.66	2155.16	2039.03	2255.98
	2007.69	2141.81	2091.39	2131.57	2238.29	2045.41	2054.11	2049.93	2156.38	2160.04	2111.38	2153.56	2208.95	2286.62	2242.7	2074.87	2037.18	2120.36	2108.92	2201.45	2157.02	2192.34	2265.1	2146.94	2133.93	2181.42	2214.88	2164.02	2187.88	2036.28	2026.15	2285.12	2225.24	2312.56	2235.83	2132.59	2339.23	2203.56	2261.47	2103.61	2214.04	2266.93	2265.26	2143.83	2020.2	2209.06	2153.54	2038.32	2253.26
	2006.74	2139.99	2090.2	2129.77	2236.38	2044.72	2053.53	2048.96	2154.13	2158.18	2110.11	2151.47	2206.71	2285.03	2240.42	2073.69	2036.22	2119.57	2107.19	2199.85	2154.99	2190.16	2263.16	2145.27	2132.33	2179.18	2212.54	2162.33	2186.19	2035.57	2025.55	2282.37	2222.75	2310.49	2234.77	2130.76	2336.59	2201.72	2258.63	2102.26	2212.4	2263.71	2263.79	2142.35	2019.56	2206.48	2151.93	2037.62	2250.57
	2005.8	2138.18	2089.02	2127.98	2234.48	2044.03	2052.95	2048	2151.91	2156.33	2108.85	2149.4	2204.48	2283.46	2238.16	2072.52	2035.27	2118.78	2105.47	2198.27	2152.97	2188	2261.24	2143.61	2130.74	2176.97	2210.23	2160.66	2184.51	2034.87	2024.95	2279.64	2220.29	2308.43	2233.72	2128.95	2333.98	2199.88	2255.82	2100.93	2210.78	2260.52	2262.33	2140.89	2018.93	2203.94	2150.34	2036.92	2247.9
	2004.86	2136.39	2087.85	2126.2	2232.59	2043.36	2052.38	2047.05	2149.7	2154.5	2107.6	2147.35	2202.28	2281.89	2235.92	2071.37	2034.33	2117.99	2103.77	2196.7	2150.97	2185.87	2259.33	2141.97	2129.17	2174.78	2207.93	2159	2182.84	2034.17	2024.36	2276.94	2217.86	2306.38	2232.68	2127.15	2331.4	2198.06	2253.03	2099.6	2209.16	2257.36	2260.88	2139.45	2018.3	2201.42	2148.76	2036.22	2245.24
	2003.94	2134.61	2086.68	2124.44	2230.72	2042.69	2051.81	2046.11	2147.51	2152.68	2106.35	2145.31	2200.1	2280.34	2233.7	2070.22	2033.39	2117.21	2102.08	2195.15	2148.99	2183.76	2257.44	2140.34	2127.61	2172.61	2205.66	2157.35	2181.17	2033.48	2023.77	2274.25	2215.45	2304.34	2231.65	2125.37	2328.84	2196.26	2250.26	2098.28	2207.55	2254.23	2259.46	2138.01	2017.67	2198.94	2147.19	2035.53	2242.62
	2003.03	2132.85	2085.51	2122.7	2228.86	2042.03	2051.23	2045.17	2145.34	2150.88	2105.12	2143.3	2197.94	2278.8	2231.5	2069.08	2032.47	2116.43	2100.41	2193.61	2147.02	2181.68	2255.56	2138.73	2126.06	2170.46	2203.4	2155.71	2179.51	2032.8	2023.19	2271.58	2213.07	2302.31	2230.63	2123.61	2326.3	2194.46	2247.51	2096.97	2205.96	2251.14	2258.04	2136.58	2017.05	2196.48	2145.64	2034.85	2240.01
	2002.13	2131.1	2084.35	2120.97	2227.01	2041.37	2050.66	2044.25	2143.19	2149.1	2103.89	2141.3	2195.81	2277.27	2229.31	2067.95	2031.55	2115.66	2098.75	2192.08	2145.07	2179.62	2253.7	2137.13	2124.53	2168.33	2201.17	2154.09	2177.86	2032.13	2022.6	2268.94	2210.7	2300.29	2229.61	2121.87	2323.79	2192.68	2244.79	2095.67	2204.37	2248.08	2256.64	2135.17	2016.42	2194.05	2144.11	2034.17	2237.42
	2001.23	2129.36	2083.2	2119.25	2225.17	2040.72	2050.09	2043.33	2141.05	2147.34	2102.67	2139.32	2193.69	2275.76	2227.15	2066.84	2030.63	2114.89	2097.1	2190.57	2143.14	2177.58	2251.85	2135.54	2123.01	2166.23	2198.96	2152.48	2176.22	2031.46	2022.03	2266.31	2208.37	2298.29	2228.61	2120.14	2321.31	2190.92	2242.09	2094.38	2202.79	2245.05	2255.26	2133.77	2015.81	2191.64	2142.58	2033.49	2234.86
	2000.35	2127.63	2082.05	2117.55	2223.34	2040.08	2049.52	2042.41	2138.94	2145.59	2101.46	2137.36	2191.6	2274.25	2225.01	2065.73	2029.73	2114.13	2095.47	2189.07	2141.23	2175.56	2250.01	2133.96	2121.51	2164.14	2196.77	2150.88	2174.59	2030.8	2021.45	2263.7	2206.06	2296.3	2227.62	2118.43	2318.85	2189.16	2239.41	2093.11	2201.22	2242.06	2253.89	2132.37	2015.19	2189.27	2141.08	2032.82	2232.31
	1999.48	2125.92	2080.91	2115.86	2221.53	2039.44	2048.95	2041.51	2136.84	2143.86	2100.26	2135.41	2189.53	2272.76	2222.88	2064.63	2028.83	2113.37	2093.86	2187.58	2139.33	2173.57	2248.19	2132.4	2120.02	2162.08	2194.6	2149.3	2172.97	2030.14	2020.88	2261.12	2203.77	2294.32	2226.64	2116.73	2316.41	2187.42	2236.76	2091.84	2199.66	2239.09	2252.54	2130.99	2014.58	2186.92	2139.58	2032.16	2229.79
	1998.61	2124.22	2079.77	2114.19	2219.72	2038.82	2048.38	2040.62	2134.76	2142.15	2099.07	2133.48	2187.48	2271.28	2220.78	2063.54	2027.93	2112.62	2092.26	2186.11	2137.45	2171.6	2246.38	2130.85	2118.54	2160.03	2192.45	2147.72	2171.35	2029.49	2020.31	2258.55	2201.5	2292.35	2225.67	2115.06	2314	2185.69	2234.13	2090.58	2198.11	2236.16	2251.2	2129.62	2013.97	2184.6	2138.1	2031.5	2227.29
	1997.76	2122.54	2078.64	2112.53	2217.93	2038.19	2047.81	2039.73	2132.7	2140.45	2097.89	2131.57	2185.45	2269.82	2218.69	2062.47	2027.05	2111.87	2090.68	2184.64	2135.59	2169.65	2244.59	2129.31	2117.07	2158.01	2190.33	2146.16	2169.74	2028.85	2019.75	2256	2199.26	2290.4	2224.7	2113.39	2311.62	2183.98	2231.52	2089.34	2196.57	2233.26	2249.88	2128.27	2013.37	2182.31	2136.63	2030.84	2224.81
	1996.91	2120.87	2077.52	2110.88	2216.15	2037.58	2047.25	2038.85	2130.66	2138.77	2096.71	2129.68	2183.44	2268.36	2216.62	2061.4	2026.17	2111.12	2089.1	2183.2	2133.74	2167.73	2242.81	2127.79	2115.62	2156	2188.22	2144.62	2168.14	2028.22	2019.19	2253.47	2197.05	2288.45	2223.75	2111.75	2309.26	2182.28	2228.93	2088.1	2195.04	2230.39	2248.57	2126.92	2012.76	2180.04	2135.18	2030.19	2222.35
	1996.08	2119.21	2076.4	2109.25	2214.38	2036.97	2046.68	2037.97	2128.64	2137.1	2095.54	2127.81	2181.45	2266.92	2214.57	2060.34	2025.3	2110.38	2087.55	2181.76	2131.91	2165.83	2241.05	2126.28	2114.18	2154.02	2186.13	2143.08	2166.55	2027.59	2018.63	2250.96	2194.86	2286.52	2222.81	2110.12	2306.92	2180.59	2226.36	2086.87	2193.52	2227.56	2247.27	2125.58	2012.16	2177.8	2133.74	2029.55	2219.91
	1995.25	2117.56	2075.29	2107.64	2212.62	2036.36	2046.12	2037.11	2126.64	2135.45	2094.39	2125.95	2179.48	2265.49	2212.54	2059.29	2024.43	2109.64	2086.01	2180.34	2130.09	2163.95	2239.3	2124.79	2112.76	2152.06	2184.07	2141.56	2164.97	2026.96	2018.08	2248.47	2192.69	2284.6	2221.88	2108.5	2304.61	2178.91	2223.82	2085.66	2192.01	2224.75	2245.99	2124.26	2011.57	2175.59	2132.31	2028.91	2217.49
	1994.44	2115.93	2074.18	2106.04	2210.87	2035.77	2045.56	2036.25	2124.65	2133.82	2093.24	2124.11	2177.54	2264.08	2210.53	2058.26	2023.58	2108.91	2084.48	2178.93	2128.3	2162.1	2237.56	2123.3	2111.35	2150.12	2182.03	2140.06	2163.4	2026.35	2017.53	2246	2190.54	2282.69	2220.95	2106.91	2302.32	2177.25	2221.3	2084.45	2190.5	2221.98	2244.73	2122.95	2010.98	2173.4	2130.9	2028.28	2215.1
	1993.63	2114.31	2073.08	2104.45	2209.14	2035.18	2045	2035.4	2122.68	2132.2	2092.1	2122.28	2175.61	2262.67	2208.54	2057.23	2022.72	2108.18	2082.97	2177.54	2126.52	2160.26	2235.84	2121.83	2109.95	2148.2	2180	2138.56	2161.83	2025.74	2016.98	2243.55	2188.42	2280.79	2220.04	2105.32	2300.06	2175.6	2218.8	2083.26	2189.01	2219.24	2243.48	2121.65	2010.39	2171.24	2129.5	2027.65	2212.72
	1992.83	2112.7	2071.99	2102.87	2207.41	2034.6	2044.44	2034.56	2120.73	2130.6	2090.96	2120.48	2173.71	2261.28	2206.56	2056.21	2021.88	2107.46	2081.47	2176.16	2124.75	2158.45	2234.13	2120.37	2108.56	2146.3	2178	2137.08	2160.27	2025.13	2016.44	2241.12	2186.32	2278.91	2219.13	2103.76	2297.82	2173.96	2216.32	2082.07	2187.52	2216.53	2242.24	2120.36	2009.8	2169.11	2128.11	2027.02	2210.36
	1992.04	2111.11	2070.9	2101.31	2205.7	2034.02	2043.88	2033.73	2118.8	2129.02	2089.84	2118.69	2171.83	2259.9	2204.61	2055.2	2021.04	2106.74	2079.99	2174.79	2123	2156.66	2232.44	2118.93	2107.19	2144.42	2176.02	2135.61	2158.72	2024.54	2015.9	2238.7	2184.25	2277.03	2218.24	2102.21	2295.6	2172.34	2213.86	2080.9	2186.05	2213.85	2241.02	2119.08	2009.22	2167	2126.74	2026.4	2208.03
	1991.26	2109.53	2069.82	2099.77	2204	2033.45	2043.32	2032.9	2116.88	2127.45	2088.72	2116.91	2169.96	2258.53	2202.67	2054.2	2020.21	2106.03	2078.52	2173.43	2121.27	2154.9	2230.75	2117.5	2105.83	2142.55	2174.06	2134.15	2157.18	2023.94	2015.37	2236.31	2182.19	2275.17	2217.35	2100.68	2293.41	2170.73	2211.43	2079.73	2184.58	2211.2	2239.81	2117.81	2008.64	2164.92	2125.38	2025.79	2205.71
	1990.49	2107.96	2068.74	2098.24	2202.31	2032.88	2042.76	2032.08	2114.98	2125.89	2087.62	2115.16	2168.12	2257.18	2200.75	2053.21	2019.39	2105.32	2077.06	2172.09	2119.56	2153.15	2229.09	2116.08	2104.48	2140.71	2172.11	2132.71	2155.65	2023.36	2014.83	2233.93	2180.16	2273.32	2216.48	2099.16	2291.24	2169.13	2209.01	2078.57	2183.13	2208.58	2238.61	2116.55	2008.06	2162.87	2124.04	2025.18	2203.42
	1989.73	2106.41	2067.67	2096.72	2200.63	2032.33	2042.21	2031.27	2113.1	2124.36	2086.52	2113.42	2166.29	2255.83	2198.85	2052.23	2018.57	2104.61	2075.62	2170.76	2117.86	2151.43	2227.43	2114.67	2103.15	2138.89	2170.19	2131.27	2154.12	2022.78	2014.31	2231.58	2178.16	2271.48	2215.61	2097.65	2289.1	2167.54	2206.62	2077.43	2181.68	2205.99	2237.43	2115.3	2007.49	2160.84	2122.71	2024.57	2201.14
	1988.98	2104.86	2066.61	2095.21	2198.96	2031.77	2041.65	2030.46	2111.24	2122.83	2085.43	2111.69	2164.49	2254.5	2196.96	2051.26	2017.76	2103.91	2074.19	2169.44	2116.17	2149.73	2225.79	2113.28	2101.82	2137.09	2168.29	2129.85	2152.61	2022.21	2013.78	2229.24	2176.17	2269.66	2214.75	2096.17	2286.97	2165.97	2204.25	2076.29	2180.24	2203.43	2236.26	2114.07	2006.92	2158.83	2121.39	2023.97	2198.89
	1988.23	2103.33	2065.55	2093.72	2197.31	2031.23	2041.1	2029.66	2109.4	2121.33	2084.34	2109.99	2162.71	2253.18	2195.1	2050.3	2016.96	2103.21	2072.78	2168.13	2114.5	2148.05	2224.16	2111.9	2100.51	2135.31	2166.41	2128.45	2151.1	2021.64	2013.26	2226.92	2174.21	2267.84	2213.91	2094.69	2284.87	2164.41	2201.9	2075.17	2178.81	2200.9	2235.11	2112.84	2006.35	2156.85	2120.08	2023.37	2196.65
	1987.5	2101.82	2064.49	2092.25	2195.66	2030.69	2040.55	2028.87	2107.57	2119.84	2083.27	2108.3	2160.94	2251.87	2193.25	2049.35	2016.16	2102.52	2071.38	2166.84	2112.85	2146.39	2222.55	2110.53	2099.22	2133.55	2164.55	2127.05	2149.6	2021.08	2012.74	2224.61	2172.27	2266.04	2213.07	2093.24	2282.8	2162.86	2199.57	2074.05	2177.39	2198.4	2233.97	2111.63	2005.79	2154.9	2118.79	2022.78	2194.44
	1986.77	2100.31	2063.45	2090.78	2194.03	2030.16	2040	2028.09	2105.76	2118.36	2082.2	2106.62	2159.2	2250.57	2191.42	2048.41	2015.37	2101.83	2069.99	2165.56	2111.22	2144.75	2220.95	2109.17	2097.93	2131.8	2162.7	2125.67	2148.11	2020.52	2012.23	2222.33	2170.35	2264.25	2212.24	2091.79	2280.74	2161.33	2197.26	2072.95	2175.97	2195.93	2232.84	2110.43	2005.23	2152.97	2117.51	2022.2	2192.24
	1986.05	2098.82	2062.41	2089.33	2192.4	2029.63	2039.45	2027.32	2103.96	2116.9	2081.15	2104.96	2157.47	2249.29	2189.61	2047.47	2014.59	2101.15	2068.62	2164.29	2109.6	2143.13	2219.36	2107.83	2096.66	2130.08	2160.88	2124.3	2146.62	2019.97	2011.72	2220.06	2168.46	2262.47	2211.42	2090.37	2278.71	2159.8	2194.97	2071.85	2174.57	2193.49	2231.73	2109.23	2004.68	2151.06	2116.24	2021.61	2190.07
	1985.35	2097.34	2061.38	2087.9	2190.79	2029.11	2038.9	2026.55	2102.19	2115.45	2080.1	2103.32	2155.77	2248.01	2187.81	2046.55	2013.81	2100.47	2067.26	2163.04	2107.99	2141.54	2217.79	2106.5	2095.4	2128.37	2159.08	2122.94	2145.15	2019.43	2011.21	2217.82	2166.58	2260.7	2210.6	2088.95	2276.7	2158.29	2192.7	2070.76	2173.18	2191.07	2230.63	2108.05	2004.12	2149.18	2114.99	2021.04	2187.91
	1984.65	2095.87	2060.35	2086.47	2189.19	2028.59	2038.36	2025.78	2100.43	2114.02	2079.05	2101.7	2154.08	2246.75	2186.03	2045.63	2013.04	2099.79	2065.91	2161.8	2106.4	2139.96	2216.23	2105.18	2094.15	2126.69	2157.29	2121.59	2143.68	2018.89	2010.7	2215.59	2164.73	2258.94	2209.8	2087.56	2274.71	2156.8	2190.45	2069.68	2171.79	2188.69	2229.54	2106.88	2003.57	2147.33	2113.75	2020.46	2185.77
	1983.95	2094.42	2059.33	2085.06	2187.6	2028.09	2037.81	2025.03	2098.68	2112.61	2078.02	2100.09	2152.41	2245.5	2184.27	2044.73	2012.28	2099.12	2064.58	2160.56	2104.83	2138.41	2214.68	2103.87	2092.91	2125.02	2155.53	2120.26	2142.22	2018.36	2010.2	2213.37	2162.9	2257.19	2209.01	2086.17	2272.75	2155.31	2188.23	2068.62	2170.41	2186.33	2228.46	2105.72	2003.03	2145.5	2112.52	2019.9	2183.66
	1983.27	2092.97	2058.31	2083.67	2186.02	2027.58	2037.27	2024.28	2096.96	2111.21	2077	2098.5	2150.76	2244.26	2182.53	2043.83	2011.52	2098.45	2063.26	2159.35	2103.27	2136.87	2213.14	2102.58	2091.69	2123.37	2153.78	2118.93	2140.77	2017.84	2009.71	2211.18	2161.09	2255.46	2208.22	2084.81	2270.8	2153.84	2186.02	2067.56	2169.04	2184	2227.4	2104.57	2002.49	2143.69	2111.31	2019.33	2181.56
	1982.6	2091.54	2057.3	2082.28	2184.45	2027.09	2036.73	2023.54	2095.25	2109.82	2075.98	2096.92	2149.13	2243.03	2180.8	2042.94	2010.77	2097.79	2061.95	2158.14	2101.73	2135.36	2211.62	2101.29	2090.48	2121.74	2152.05	2117.62	2139.33	2017.32	2009.21	2209	2159.3	2253.74	2207.44	2083.45	2268.88	2152.38	2183.83	2066.51	2167.68	2181.7	2226.35	2103.43	2001.95	2141.91	2110.1	2018.77	2179.48
	1981.93	2090.12	2056.3	2080.91	2182.89	2026.6	2036.19	2022.81	2093.55	2108.45	2074.97	2095.36	2147.52	2241.81	2179.1	2042.06	2010.02	2097.13	2060.66	2156.94	2100.2	2133.87	2210.11	2100.02	2089.28	2120.13	2150.35	2116.33	2137.89	2016.8	2008.72	2206.84	2157.53	2252.03	2206.68	2082.11	2266.98	2150.93	2181.67	2065.47	2166.33	2179.43	2225.31	2102.3	2001.41	2140.15	2108.91	2018.22	2177.42
	1981.27	2088.72	2055.3	2079.56	2181.34	2026.11	2035.65	2022.08	2091.88	2107.1	2073.97	2093.81	2145.93	2240.6	2177.41	2041.19	2009.29	2096.48	2059.38	2155.76	2098.68	2132.39	2208.61	2098.76	2088.09	2118.53	2148.66	2115.04	2136.47	2016.29	2008.24	2204.7	2155.79	2250.33	2205.92	2080.79	2265.1	2149.49	2179.52	2064.44	2164.99	2177.19	2224.29	2101.18	2000.88	2138.41	2107.74	2017.67	2175.38
	1980.62	2087.32	2054.31	2078.21	2179.81	2025.63	2035.11	2021.36	2090.22	2105.76	2072.98	2092.28	2144.35	2239.41	2175.73	2040.33	2008.55	2095.83	2058.11	2154.59	2097.19	2130.94	2207.13	2097.51	2086.91	2116.96	2146.99	2113.76	2135.05	2015.79	2007.75	2202.58	2154.06	2248.64	2205.17	2079.48	2263.24	2148.06	2177.4	2063.42	2163.65	2174.97	2223.28	2100.07	2000.35	2136.7	2106.57	2017.12	2173.36
	1979.98	2085.94	2053.32	2076.88	2178.28	2025.16	2034.57	2020.65	2088.57	2104.43	2071.99	2090.76	2142.8	2238.22	2174.07	2039.48	2007.83	2095.18	2056.86	2153.43	2095.7	2129.51	2205.65	2096.28	2085.74	2115.4	2145.33	2112.5	2133.64	2015.29	2007.27	2200.47	2152.36	2246.96	2204.43	2078.18	2261.4	2146.65	2175.29	2062.4	2162.32	2172.78	2222.28	2098.97	1999.82	2135.01	2105.42	2016.58	2171.35
	1979.35	2084.57	2052.35	2075.56	2176.76	2024.69	2034.03	2019.94	2086.95	2103.12	2071.01	2089.27	2141.26	2237.05	2172.43	2038.63	2007.11	2094.54	2055.62	2152.29	2094.24	2128.09	2204.19	2095.05	2084.59	2113.86	2143.7	2111.25	2132.24	2014.8	2006.8	2198.38	2150.67	2245.3	2203.69	2076.9	2259.58	2145.25	2173.2	2061.4	2161	2170.62	2221.29	2097.88	1999.3	2133.34	2104.28	2016.04	2169.37
	1978.72	2083.21	2051.37	2074.26	2175.26	2024.23	2033.5	2019.25	2085.33	2101.82	2070.04	2087.78	2139.74	2235.88	2170.81	2037.8	2006.4	2093.9	2054.39	2151.15	2092.78	2126.7	2202.74	2093.84	2083.45	2112.34	2142.09	2110.01	2130.85	2014.31	2006.33	2196.31	2149.01	2243.64	2202.97	2075.63	2257.78	2143.86	2171.13	2060.41	2159.69	2168.48	2220.31	2096.8	1998.78	2131.7	2103.15	2015.51	2167.4
	1978.1	2081.86	2050.41	2072.96	2173.76	2023.78	2032.97	2018.55	2083.74	2100.54	2069.08	2086.31	2138.24	2234.73	2169.2	2036.97	2005.69	2093.26	2053.17	2150.03	2091.34	2125.32	2201.31	2092.64	2082.31	2110.84	2140.49	2108.78	2129.46	2013.83	2005.86	2194.25	2147.37	2242	2202.25	2074.37	2256.01	2142.48	2169.09	2059.42	2158.39	2166.37	2219.35	2095.73	1998.26	2130.07	2102.03	2014.98	2165.45
	1977.49	2080.52	2049.45	2071.68	2172.28	2023.33	2032.44	2017.87	2082.16	2099.27	2068.13	2084.86	2136.75	2233.59	2167.61	2036.15	2004.99	2092.63	2051.97	2148.92	2089.92	2123.97	2199.89	2091.45	2081.19	2109.36	2138.91	2107.56	2128.09	2013.35	2005.39	2192.21	2145.74	2240.37	2201.55	2073.13	2254.25	2141.12	2167.06	2058.45	2157.09	2164.29	2218.4	2094.67	1997.75	2128.48	2100.93	2014.46	2163.52
	1976.89	2079.2	2048.49	2070.42	2170.81	2022.88	2031.91	2017.19	2080.59	2098.01	2067.18	2083.42	2135.29	2232.46	2166.04	2035.34	2004.3	2092.01	2050.78	2147.82	2088.51	2122.63	2198.47	2090.27	2080.08	2107.89	2137.35	2106.36	2126.72	2012.88	2004.93	2190.19	2144.14	2238.75	2200.85	2071.9	2252.52	2139.76	2165.05	2057.48	2155.81	2162.24	2217.46	2093.62	1997.24	2126.9	2099.84	2013.94	2161.61
	1976.3	2077.89	2047.55	2069.16	2169.34	2022.44	2031.38	2016.52	2079.05	2096.77	2066.24	2082	2133.84	2231.33	2164.48	2034.54	2003.61	2091.38	2049.6	2146.73	2087.12	2121.31	2197.07	2089.1	2078.99	2106.44	2135.81	2105.17	2125.36	2012.42	2004.47	2188.18	2142.56	2237.14	2200.16	2070.69	2250.8	2138.42	2163.06	2056.52	2154.53	2160.2	2216.53	2092.58	1996.74	2125.35	2098.76	2013.42	2159.72
	1975.71	2076.58	2046.61	2067.92	2167.89	2022.01	2030.85	2015.85	2077.51	2095.55	2065.31	2080.59	2132.41	2230.22	2162.94	2033.75	2002.93	2090.77	2048.44	2145.65	2085.74	2120.01	2195.69	2087.95	2077.9	2105.01	2134.28	2103.98	2124.01	2011.95	2004.01	2186.19	2140.99	2235.54	2199.47	2069.49	2249.11	2137.09	2161.09	2055.57	2153.26	2158.2	2215.61	2091.55	1996.23	2123.81	2097.69	2012.91	2157.84
	1975.13	2075.29	2045.67	2066.69	2166.45	2021.58	2030.33	2015.19	2076	2094.33	2064.39	2079.19	2130.99	2229.12	2161.41	2032.96	2002.25	2090.15	2047.28	2144.59	2084.37	2118.73	2194.31	2086.8	2076.82	2103.59	2132.78	2102.81	2122.66	2011.5	2003.56	2184.22	2139.45	2233.96	2198.8	2068.3	2247.43	2135.77	2159.13	2054.63	2152	2156.22	2214.7	2090.53	1995.73	2122.3	2096.64	2012.4	2155.99
	1974.56	2074.02	2044.74	2065.47	2165.02	2021.16	2029.8	2014.54	2074.49	2093.13	2063.48	2077.82	2129.59	2228.03	2159.9	2032.19	2001.58	2089.54	2046.14	2143.53	2083.02	2117.47	2192.95	2085.67	2075.76	2102.2	2131.29	2101.65	2121.33	2011.05	2003.11	2182.26	2137.93	2232.38	2198.13	2067.12	2245.77	2134.47	2157.2	2053.7	2150.74	2154.27	2213.81	2089.51	1995.24	2120.82	2095.59	2011.9	2154.15
	1974	2072.75	2043.82	2064.27	2163.59	2020.75	2029.28	2013.89	2073.01	2091.95	2062.57	2076.45	2128.21	2226.95	2158.41	2031.42	2000.92	2088.93	2045.01	2142.49	2081.68	2116.23	2191.59	2084.54	2074.7	2100.82	2129.82	2100.5	2120	2010.6	2002.67	2180.32	2136.42	2230.82	2197.47	2065.96	2244.14	2133.17	2155.29	2052.78	2149.49	2152.34	2212.92	2088.51	1994.75	2119.35	2094.56	2011.4	2152.33
	1973.45	2071.49	2042.9	2063.08	2162.18	2020.33	2028.76	2013.25	2071.54	2090.78	2061.67	2075.1	2126.85	2225.89	2156.93	2030.66	2000.26	2088.33	2043.9	2141.46	2080.36	2115	2190.25	2083.43	2073.66	2099.45	2128.37	2099.37	2118.68	2010.16	2002.23	2178.4	2134.94	2229.27	2196.82	2064.81	2242.52	2131.89	2153.39	2051.87	2148.25	2150.44	2212.05	2087.52	1994.26	2117.9	2093.54	2010.9	2150.52
	1972.9	2070.25	2041.99	2061.9	2160.78	2019.93	2028.24	2012.62	2070.08	2089.62	2060.78	2073.77	2125.51	2224.83	2155.47	2029.91	1999.61	2087.73	2042.79	2140.44	2079.05	2113.79	2188.92	2082.33	2072.62	2098.11	2126.93	2098.24	2117.37	2009.73	2001.79	2176.49	2133.47	2227.73	2196.18	2063.68	2240.92	2130.61	2151.51	2050.96	2147.02	2148.56	2211.19	2086.54	1993.77	2116.48	2092.54	2010.41	2148.74
	1972.36	2069.02	2041.09	2060.73	2159.39	2019.53	2027.72	2011.99	2068.64	2088.47	2059.89	2072.45	2124.18	2223.78	2154.03	2029.16	1998.97	2087.14	2041.7	2139.43	2077.75	2112.6	2187.61	2081.24	2071.6	2096.78	2125.51	2097.13	2116.07	2009.3	2001.35	2174.6	2132.03	2226.2	2195.55	2062.56	2239.34	2129.35	2149.66	2050.06	2145.8	2146.71	2210.34	2085.57	1993.29	2115.08	2091.54	2009.93	2146.97
	1971.83	2067.79	2040.19	2059.57	2158.01	2019.14	2027.2	2011.37	2067.22	2087.34	2059.01	2071.14	2122.86	2222.74	2152.6	2028.43	1998.33	2086.55	2040.62	2138.43	2076.47	2111.43	2186.3	2080.16	2070.59	2095.47	2124.11	2096.02	2114.77	2008.87	2000.92	2172.72	2130.6	2224.68	2194.92	2061.45	2237.78	2128.1	2147.82	2049.18	2144.58	2144.88	2209.5	2084.6	1992.81	2113.7	2090.55	2009.44	2145.22
	1971.3	2066.58	2039.3	2058.43	2156.64	2018.75	2026.69	2010.75	2065.81	2086.23	2058.14	2069.85	2121.57	2221.71	2151.18	2027.7	1997.69	2085.96	2039.55	2137.45	2075.2	2110.28	2185.01	2079.09	2069.59	2094.17	2122.73	2094.93	2113.49	2008.45	2000.49	2170.86	2129.19	2223.17	2194.31	2060.35	2236.24	2126.87	2145.99	2048.3	2143.37	2143.08	2208.67	2083.65	1992.33	2112.34	2089.58	2008.96	2143.48
	1970.78	2065.38	2038.42	2057.3	2155.28	2018.36	2026.17	2010.15	2064.41	2085.12	2057.28	2068.57	2120.29	2220.69	2149.79	2026.98	1997.07	2085.38	2038.5	2136.47	2073.95	2109.15	2183.72	2078.04	2068.59	2092.89	2121.36	2093.85	2112.21	2008.04	2000.07	2169.02	2127.8	2221.68	2193.7	2059.26	2234.72	2125.64	2144.19	2047.43	2142.17	2141.3	2207.85	2082.7	1991.86	2111	2088.62	2008.49	2141.77
	1970.27	2064.2	2037.54	2056.18	2153.93	2017.98	2025.66	2009.54	2063.03	2084.03	2056.43	2067.31	2119.03	2219.68	2148.4	2026.27	1996.44	2084.8	2037.45	2135.51	2072.71	2108.03	2182.45	2076.99	2067.61	2091.63	2120.02	2092.78	2110.94	2007.63	1999.65	2167.19	2126.43	2220.19	2193.09	2058.19	2233.21	2124.42	2142.4	2046.56	2140.98	2139.55	2207.04	2081.77	1991.39	2109.68	2087.67	2008.02	2140.07
	1969.77	2063.02	2036.67	2055.07	2152.59	2017.61	2025.15	2008.95	2061.67	2082.95	2055.58	2066.06	2117.78	2218.68	2147.04	2025.56	1995.83	2084.22	2036.42	2134.55	2071.48	2106.93	2181.19	2075.95	2066.64	2090.39	2118.68	2091.72	2109.68	2007.22	1999.23	2165.37	2125.07	2218.72	2192.5	2057.13	2231.72	2123.22	2140.64	2045.71	2139.79	2137.82	2206.24	2080.84	1990.93	2108.38	2086.73	2007.55	2138.39
	1969.27	2061.85	2035.8	2053.97	2151.25	2017.24	2024.64	2008.36	2060.32	2081.89	2054.74	2064.83	2116.55	2217.69	2145.68	2024.87	1995.22	2083.65	2035.4	2133.61	2070.27	2105.85	2179.94	2074.93	2065.68	2089.16	2117.37	2090.67	2108.43	2006.82	1998.81	2163.57	2123.74	2217.26	2191.91	2056.09	2230.26	2122.02	2138.89	2044.86	2138.61	2136.11	2205.46	2079.92	1990.47	2107.1	2085.8	2007.09	2136.72
	1968.78	2060.7	2034.94	2052.89	2149.93	2016.88	2024.13	2007.77	2058.98	2080.84	2053.91	2063.61	2115.33	2216.71	2144.35	2024.18	1994.62	2083.08	2034.39	2132.68	2069.07	2104.78	2178.7	2073.91	2064.73	2087.94	2116.07	2089.63	2107.18	2006.42	1998.4	2161.79	2122.42	2215.81	2191.33	2055.05	2228.81	2120.84	2137.16	2044.03	2137.44	2134.43	2204.68	2079.01	1990.01	2105.84	2084.89	2006.63	2135.07
	1968.3	2059.55	2034.09	2051.82	2148.62	2016.52	2023.63	2007.2	2057.66	2079.8	2053.08	2062.4	2114.13	2215.74	2143.03	2023.5	1994.02	2082.52	2033.39	2131.75	2067.89	2103.73	2177.47	2072.91	2063.79	2086.75	2114.79	2088.6	2105.94	2006.03	1998	2160.02	2121.13	2214.37	2190.76	2054.03	2227.37	2119.67	2135.44	2043.2	2136.27	2132.77	2203.91	2078.12	1989.55	2104.6	2083.98	2006.17	2133.44
	1967.83	2058.42	2033.24	2050.76	2147.32	2016.17	2023.12	2006.62	2056.35	2078.77	2052.26	2061.21	2112.95	2214.78	2141.72	2022.83	1993.43	2081.96	2032.4	2130.84	2066.71	2102.7	2176.25	2071.91	2062.86	2085.57	2113.52	2087.59	2104.71	2005.64	1997.59	2158.27	2119.85	2212.94	2190.2	2053.02	2225.96	2118.51	2133.75	2042.38	2135.12	2131.13	2203.15	2077.23	1989.1	2103.38	2083.09	2005.72	2131.83
	1967.36	2057.29	2032.4	2049.71	2146.03	2015.82	2022.62	2006.06	2055.06	2077.76	2051.45	2060.03	2111.78	2213.83	2140.43	2022.16	1992.84	2081.4	2031.43	2129.94	2065.55	2101.69	2175.05	2070.93	2061.93	2084.4	2112.28	2086.58	2103.49	2005.26	1997.19	2156.53	2118.58	2211.52	2189.64	2052.02	2224.56	2117.36	2132.07	2041.56	2133.97	2129.52	2202.4	2076.34	1988.65	2102.19	2082.2	2005.27	2130.23
	1966.9	2056.18	2031.57	2048.67	2144.75	2015.48	2022.12	2005.5	2053.78	2076.76	2050.65	2058.86	2110.63	2212.89	2139.15	2021.5	1992.26	2080.85	2030.46	2129.05	2064.41	2100.69	2173.85	2069.95	2061.02	2083.25	2111.05	2085.59	2102.28	2004.88	1996.79	2154.81	2117.34	2210.12	2189.09	2051.03	2223.18	2116.22	2130.41	2040.76	2132.82	2127.93	2201.67	2075.47	1988.21	2101.01	2081.33	2004.83	2128.65
	1966.44	2055.08	2030.74	2047.64	2143.48	2015.14	2021.62	2004.95	2052.52	2075.77	2049.85	2057.71	2109.5	2211.95	2137.89	2020.85	1991.68	2080.3	2029.51	2128.18	2063.28	2099.71	2172.67	2068.99	2060.12	2082.12	2109.83	2084.6	2101.08	2004.51	1996.4	2153.11	2116.11	2208.72	2188.55	2050.06	2221.82	2115.09	2128.76	2039.96	2131.69	2126.36	2200.94	2074.61	1987.77	2099.85	2080.47	2004.39	2127.09
	1965.99	2053.99	2029.92	2046.63	2142.22	2014.81	2021.12	2004.4	2051.27	2074.8	2049.06	2056.58	2108.38	2211.03	2136.65	2020.21	1991.11	2079.75	2028.57	2127.31	2062.16	2098.74	2171.49	2068.03	2059.23	2081	2108.63	2083.63	2099.88	2004.14	1996.01	2151.41	2114.9	2207.34	2188.02	2049.1	2220.48	2113.98	2127.14	2039.17	2130.56	2124.82	2200.22	2073.75	1987.33	2098.71	2079.62	2003.95	2125.54
	1965.55	2052.91	2029.11	2045.63	2140.97	2014.48	2020.62	2003.86	2050.04	2073.84	2048.28	2055.45	2107.27	2210.12	2135.41	2019.57	1990.55	2079.21	2027.64	2126.45	2061.05	2097.8	2170.33	2067.09	2058.34	2079.9	2107.45	2082.66	2098.69	2003.77	1995.62	2149.74	2113.71	2205.96	2187.49	2048.14	2219.15	2112.87	2125.53	2038.39	2129.43	2123.3	2199.51	2072.91	1986.9	2097.58	2078.78	2003.52	2124.01
	1965.12	2051.83	2028.3	2044.64	2139.72	2014.16	2020.13	2003.32	2048.81	2072.89	2047.51	2054.34	2106.18	2209.21	2134.2	2018.94	1989.99	2078.67	2026.72	2125.6	2059.96	2096.87	2169.18	2066.15	2057.47	2078.82	2106.28	2081.71	2097.52	2003.41	1995.24	2148.07	2112.54	2204.6	2186.97	2047.2	2217.84	2111.77	2123.94	2037.62	2128.32	2121.8	2198.81	2072.07	1986.47	2096.48	2077.96	2003.09	2122.49
	1964.69	2050.77	2027.5	2043.66	2138.49	2013.84	2019.64	2002.79	2047.61	2071.95	2046.74	2053.24	2105.11	2208.32	2133	2018.32	1989.44	2078.13	2025.81	2124.76	2058.88	2095.95	2168.03	2065.23	2056.6	2077.75	2105.13	2080.77	2096.34	2003.06	1994.85	2146.43	2111.38	2203.25	2186.46	2046.28	2216.54	2110.69	2122.36	2036.85	2127.21	2120.32	2198.12	2071.24	1986.04	2095.4	2077.14	2002.67	2121
	1964.27	2049.72	2026.7	2042.69	2137.27	2013.53	2019.14	2002.26	2046.41	2071.03	2045.98	2052.16	2104.05	2207.43	2131.81	2017.71	1988.89	2077.6	2024.91	2123.94	2057.81	2095.05	2166.9	2064.31	2055.75	2076.69	2104	2079.83	2095.18	2002.71	1994.48	2144.79	2110.24	2201.91	2185.95	2045.36	2215.27	2109.62	2120.81	2036.1	2126.11	2118.87	2197.44	2070.42	1985.61	2094.34	2076.33	2002.24	2119.51
	1963.86	2048.69	2025.92	2041.73	2136.05	2013.22	2018.65	2001.74	2045.24	2070.11	2045.22	2051.09	2103	2206.55	2130.64	2017.1	1988.35	2077.08	2024.02	2123.12	2056.75	2094.17	2165.78	2063.41	2054.9	2075.65	2102.88	2078.91	2094.03	2002.36	1994.1	2143.17	2109.12	2200.58	2185.45	2044.45	2214.01	2108.55	2119.27	2035.35	2125.01	2117.44	2196.76	2069.61	1985.19	2093.29	2075.54	2001.83	2118.05
	1963.45	2047.66	2025.13	2040.78	2134.85	2012.92	2018.17	2001.23	2044.07	2069.21	2044.48	2050.03	2101.97	2205.68	2129.48	2016.5	1987.82	2076.55	2023.15	2122.31	2055.71	2093.3	2164.67	2062.51	2054.07	2074.63	2101.78	2078	2092.88	2002.01	1993.73	2141.57	2108.01	2199.27	2184.96	2043.56	2212.76	2107.5	2117.74	2034.61	2123.93	2116.03	2196.1	2068.81	1984.78	2092.26	2074.75	2001.41	2116.6
	1963.05	2046.64	2024.36	2039.85	2133.66	2012.62	2017.68	2000.72	2042.92	2068.33	2043.74	2048.99	2100.96	2204.82	2128.33	2015.91	1987.29	2076.03	2022.28	2121.52	2054.68	2092.45	2163.56	2061.63	2053.24	2073.62	2100.69	2077.1	2091.74	2001.68	1993.36	2139.98	2106.92	2197.96	2184.48	2042.67	2211.53	2106.46	2116.24	2033.87	2122.84	2114.64	2195.44	2068.01	1984.36	2091.25	2073.98	2001	2115.16
	1962.65	2045.63	2023.59	2038.93	2132.47	2012.33	2017.19	2000.22	2041.78	2067.45	2043.01	2047.96	2099.96	2203.97	2127.21	2015.33	1986.76	2075.51	2021.43	2120.73	2053.66	2091.62	2162.47	2060.75	2052.42	2072.62	2099.62	2076.21	2090.61	2001.34	1993	2138.4	2105.85	2196.66	2184	2041.8	2210.32	2105.43	2114.75	2033.15	2121.77	2113.27	2194.8	2067.23	1983.95	2090.26	2073.22	2000.59	2113.74
	1962.26	2044.63	2022.83	2038.01	2131.3	2012.04	2016.71	1999.72	2040.66	2066.59	2042.28	2046.94	2098.97	2203.13	2126.09	2014.75	1986.24	2075	2020.59	2119.95	2052.66	2090.8	2161.39	2059.89	2051.61	2071.64	2098.57	2075.33	2089.49	2001.01	1992.64	2136.84	2104.79	2195.38	2183.53	2040.94	2209.13	2104.4	2113.27	2032.43	2120.7	2111.92	2194.16	2066.45	1983.55	2089.29	2072.46	2000.19	2112.34
	1961.88	2043.64	2022.07	2037.11	2130.13	2011.75	2016.23	1999.23	2039.55	2065.73	2041.56	2045.93	2098	2202.3	2124.99	2014.18	1985.73	2074.49	2019.75	2119.19	2051.67	2089.99	2160.32	2059.03	2050.81	2070.68	2097.53	2074.45	2088.37	2000.68	1992.28	2135.29	2103.75	2194.11	2183.07	2040.09	2207.95	2103.39	2111.82	2031.72	2119.64	2110.6	2193.53	2065.68	1983.14	2088.34	2071.72	1999.79	2110.95
	1961.51	2042.66	2021.32	2036.22	2128.98	2011.47	2015.75	1998.75	2038.45	2064.89	2040.85	2044.94	2097.04	2201.47	2123.9	2013.61	1985.22	2073.98	2018.93	2118.43	2050.69	2089.2	2159.26	2058.18	2050.02	2069.73	2096.51	2073.59	2087.27	2000.36	1991.93	2133.76	2102.73	2192.84	2182.62	2039.25	2206.78	2102.39	2110.38	2031.02	2118.59	2109.3	2192.91	2064.92	1982.74	2087.4	2070.99	1999.39	2109.58
	1961.14	2041.7	2020.58	2035.34	2127.83	2011.2	2015.27	1998.27	2037.36	2064.07	2040.15	2043.96	2096.1	2200.66	2122.83	2013.06	1984.72	2073.48	2018.12	2117.68	2049.72	2088.43	2158.21	2057.34	2049.23	2068.79	2095.5	2072.74	2086.17	2000.04	1991.58	2132.24	2101.72	2191.59	2182.17	2038.42	2205.63	2101.4	2108.95	2030.32	2117.54	2108.01	2192.3	2064.17	1982.35	2086.48	2070.26	1999	2108.23
	1960.77	2040.74	2019.85	2034.47	2126.69	2010.93	2014.79	1997.79	2036.29	2063.25	2039.45	2043	2095.17	2199.85	2121.77	2012.5	1984.22	2072.98	2017.31	2116.95	2048.77	2087.67	2157.16	2056.51	2048.46	2067.87	2094.5	2071.9	2085.08	1999.72	1991.23	2130.73	2100.73	2190.35	2181.73	2037.6	2204.5	2100.42	2107.55	2029.63	2116.49	2106.75	2191.69	2063.42	1981.96	2085.58	2069.55	1998.61	2106.89
	1960.41	2039.79	2019.12	2033.62	2125.56	2010.66	2014.32	1997.32	2035.24	2062.44	2038.76	2042.04	2094.25	2199.05	2120.73	2011.96	1983.73	2072.49	2016.52	2116.22	2047.82	2086.92	2156.13	2055.69	2047.69	2066.97	2093.53	2071.07	2084	1999.41	1990.89	2129.24	2099.76	2189.12	2181.29	2036.8	2203.38	2099.45	2106.16	2028.95	2115.46	2105.51	2191.1	2062.69	1981.57	2084.7	2068.85	1998.22	2105.56
	1960.06	2038.85	2018.39	2032.77	2124.44	2010.4	2013.84	1996.86	2034.19	2061.65	2038.07	2041.1	2093.35	2198.26	2119.69	2011.42	1983.24	2071.99	2015.74	2115.5	2046.89	2086.2	2155.11	2054.88	2046.93	2066.08	2092.56	2070.25	2082.93	1999.11	1990.54	2127.76	2098.8	2187.9	2180.86	2036	2202.28	2098.49	2104.78	2028.28	2114.43	2104.29	2190.51	2061.96	1981.18	2083.83	2068.16	1997.84	2104.25
	1959.72	2037.92	2017.68	2031.93	2123.33	2010.14	2013.37	1996.4	2033.16	2060.87	2037.4	2040.17	2092.46	2197.48	2118.68	2010.89	1982.76	2071.5	2014.97	2114.79	2045.97	2085.48	2154.09	2054.08	2046.19	2065.2	2091.62	2069.44	2081.86	1998.8	1990.21	2126.3	2097.86	2186.7	2180.44	2035.21	2201.2	2097.54	2103.42	2027.62	2113.41	2103.09	2189.93	2061.24	1980.8	2082.98	2067.48	1997.46	2102.96
	1959.38	2037	2016.97	2031.11	2122.23	2009.89	2012.9	1995.95	2032.14	2060.1	2036.72	2039.26	2091.59	2196.7	2117.67	2010.37	1982.29	2071.02	2014.21	2114.1	2045.07	2084.78	2153.09	2053.29	2045.44	2064.34	2090.68	2068.64	2080.81	1998.5	1989.87	2124.85	2096.93	2185.5	2180.02	2034.44	2200.12	2096.6	2102.08	2026.96	2112.39	2101.91	2189.36	2060.53	1980.42	2082.15	2066.81	1997.08	2101.68
	1959.04	2036.1	2016.26	2030.29	2121.14	2009.64	2012.44	1995.5	2031.14	2059.34	2036.06	2038.35	2090.73	2195.94	2116.68	2009.85	1981.81	2070.54	2013.46	2113.41	2044.17	2084.1	2152.1	2052.51	2044.71	2063.49	2089.77	2067.84	2079.76	1998.21	1989.54	2123.41	2096.02	2184.31	2179.62	2033.67	2199.07	2095.68	2100.75	2026.31	2111.38	2100.75	2188.79	2059.82	1980.05	2081.33	2066.15	1996.71	2100.42
	1958.71	2035.2	2015.57	2029.49	2120.06	2009.4	2011.97	1995.06	2030.14	2058.59	2035.4	2037.46	2089.88	2195.18	2115.71	2009.34	1981.35	2070.06	2012.72	2112.73	2043.29	2083.43	2151.11	2051.73	2043.99	2062.65	2088.86	2067.06	2078.72	1997.91	1989.21	2121.98	2095.12	2183.14	2179.21	2032.91	2198.03	2094.76	2099.44	2025.66	2110.38	2099.61	2188.24	2059.13	1979.67	2080.54	2065.5	1996.34	2099.17
	1958.39	2034.31	2014.88	2028.69	2118.99	2009.16	2011.5	1994.62	2029.16	2057.86	2034.75	2036.58	2089.05	2194.43	2114.74	2008.84	1980.89	2069.58	2011.99	2112.06	2042.42	2082.77	2150.14	2050.97	2043.27	2061.83	2087.98	2066.29	2077.69	1997.62	1988.89	2120.57	2094.24	2181.98	2178.82	2032.17	2197	2093.85	2098.15	2025.03	2109.38	2098.49	2187.69	2058.44	1979.31	2079.75	2064.86	1995.97	2097.93
	1958.08	2033.43	2014.19	2027.91	2117.93	2008.92	2011.04	1994.19	2028.2	2057.13	2034.11	2035.72	2088.23	2193.69	2113.79	2008.34	1980.43	2069.11	2011.27	2111.4	2041.56	2082.13	2149.17	2050.21	2042.56	2061.03	2087.1	2065.53	2076.66	1997.34	1988.57	2119.18	2093.38	2180.82	2178.43	2031.43	2195.99	2092.95	2096.87	2024.4	2108.39	2097.39	2187.15	2057.76	1978.94	2078.99	2064.22	1995.61	2096.72
	1957.77	2032.55	2013.52	2027.13	2116.87	2008.69	2010.58	1993.76	2027.24	2056.42	2033.47	2034.86	2087.42	2192.96	2112.86	2007.85	1979.98	2068.64	2010.55	2110.75	2040.71	2081.5	2148.21	2049.46	2041.86	2060.23	2086.24	2064.77	2075.64	1997.06	1988.25	2117.79	2092.53	2179.68	2178.04	2030.71	2194.99	2092.06	2095.6	2023.77	2107.4	2096.3	2186.62	2057.09	1978.58	2078.24	2063.6	1995.24	2095.51
	1957.46	2031.69	2012.85	2026.37	2115.83	2008.47	2010.12	1993.33	2026.3	2055.72	2032.84	2034.02	2086.63	2192.23	2111.93	2007.37	1979.54	2068.17	2009.85	2110.1	2039.88	2080.89	2147.27	2048.72	2041.17	2059.45	2085.4	2064.03	2074.64	1996.78	1987.93	2116.42	2091.69	2178.55	2177.67	2029.99	2194.01	2091.18	2094.35	2023.16	2106.42	2095.24	2186.09	2056.42	1978.22	2077.51	2062.99	1994.89	2094.32
	1957.16	2030.84	2012.18	2025.62	2114.79	2008.24	2009.67	1992.92	2025.37	2055.02	2032.21	2033.19	2085.85	2191.51	2111.02	2006.89	1979.1	2067.71	2009.16	2109.47	2039.05	2080.28	2146.33	2047.99	2040.49	2058.69	2084.57	2063.3	2073.64	1996.51	1987.62	2115.06	2090.87	2177.42	2177.3	2029.29	2193.04	2090.31	2093.12	2022.55	2105.45	2094.2	2185.57	2055.76	1977.87	2076.79	2062.39	1994.53	2093.15
	1956.87	2030	2011.52	2024.88	2113.76	2008.02	2009.21	1992.5	2024.45	2054.34	2031.6	2032.37	2085.08	2190.8	2110.12	2006.42	1978.66	2067.25	2008.48	2108.85	2038.24	2079.7	2145.4	2047.27	2039.81	2057.94	2083.75	2062.57	2072.64	1996.24	1987.31	2113.72	2090.07	2176.31	2176.93	2028.59	2192.08	2089.45	2091.9	2021.95	2104.48	2093.18	2185.06	2055.11	1977.52	2076.09	2061.8	1994.18	2091.99
	1956.58	2029.16	2010.87	2024.14	2112.74	2007.81	2008.76	1992.1	2023.55	2053.67	2030.98	2031.56	2084.33	2190.1	2109.24	2005.95	1978.23	2066.79	2007.81	2108.23	2037.44	2079.12	2144.48	2046.56	2039.14	2057.2	2082.95	2061.85	2071.66	1995.97	1987.01	2112.39	2089.28	2175.21	2176.57	2027.91	2191.14	2088.6	2090.7	2021.35	2103.52	2092.17	2184.56	2054.47	1977.17	2075.41	2061.21	1993.83	2090.84
	1956.3	2028.34	2010.23	2023.42	2111.73	2007.6	2008.31	1991.69	2022.65	2053.01	2030.38	2030.77	2083.59	2189.41	2108.36	2005.49	1977.81	2066.34	2007.14	2107.62	2036.65	2078.57	2143.57	2045.85	2038.48	2056.47	2082.16	2061.15	2070.68	1995.71	1986.71	2111.07	2088.5	2174.12	2176.22	2027.23	2190.22	2087.75	2089.51	2020.77	2102.56	2091.19	2184.07	2053.83	1976.83	2074.74	2060.64	1993.49	2089.71
	1956.02	2027.53	2009.59	2022.71	2110.73	2007.39	2007.86	1991.3	2021.77	2052.36	2029.78	2029.99	2082.86	2188.72	2107.5	2005.04	1977.39	2065.89	2006.49	2107.03	2035.87	2078.02	2142.67	2045.16	2037.83	2055.76	2081.39	2060.45	2069.72	1995.45	1986.41	2109.76	2087.74	2173.04	2175.87	2026.56	2189.31	2086.92	2088.33	2020.19	2101.62	2090.22	2183.58	2053.21	1976.49	2074.09	2060.07	1993.15	2088.59
	1955.75	2026.72	2008.95	2022	2109.74	2007.19	2007.41	1990.9	2020.9	2051.73	2029.19	2029.21	2082.14	2188.04	2106.66	2004.59	1976.97	2065.44	2005.84	2106.44	2035.1	2077.49	2141.77	2044.47	2037.18	2055.06	2080.62	2059.76	2068.76	1995.19	1986.11	2108.47	2086.99	2171.97	2175.53	2025.91	2188.41	2086.1	2087.17	2019.61	2100.67	2089.27	2183.1	2052.59	1976.15	2073.45	2059.52	1992.81	2087.49
	1955.48	2025.92	2008.33	2021.31	2108.76	2006.99	2006.96	1990.52	2020.05	2051.1	2028.6	2028.45	2081.44	2187.37	2105.82	2004.15	1976.56	2065	2005.21	2105.86	2034.35	2076.97	2140.89	2043.79	2036.55	2054.38	2079.88	2059.09	2067.8	1994.94	1985.82	2107.19	2086.26	2170.92	2175.2	2025.26	2187.52	2085.29	2086.03	2019.05	2099.74	2088.34	2182.62	2051.97	1975.82	2072.83	2058.97	1992.47	2086.4
	1955.22	2025.13	2007.71	2020.63	2107.79	2006.8	2006.52	1990.13	2019.2	2050.48	2028.02	2027.71	2080.75	2186.71	2105	2003.72	1976.16	2064.56	2004.58	2105.29	2033.6	2076.46	2140.01	2043.12	2035.91	2053.71	2079.14	2058.42	2066.86	1994.69	1985.53	2105.93	2085.54	2169.87	2174.87	2024.62	2186.65	2084.48	2084.9	2018.49	2098.8	2087.43	2182.16	2051.37	1975.49	2072.23	2058.44	1992.14	2085.32
	1954.97	2024.35	2007.09	2019.95	2106.82	2006.6	2006.08	1989.75	2018.37	2049.87	2027.45	2026.97	2080.07	2186.05	2104.19	2003.29	1975.76	2064.12	2003.97	2104.73	2032.87	2075.96	2139.15	2042.46	2035.29	2053.05	2078.42	2057.76	2065.92	1994.45	1985.24	2104.67	2084.84	2168.83	2174.54	2023.99	2185.79	2083.69	2083.78	2017.93	2097.88	2086.53	2181.7	2050.77	1975.16	2071.64	2057.91	1991.81	2084.26
	1954.72	2023.58	2006.49	2019.29	2105.86	2006.42	2005.64	1989.38	2017.55	2049.28	2026.88	2026.25	2079.4	2185.4	2103.39	2002.87	1975.37	2063.69	2003.36	2104.17	2032.14	2075.48	2138.29	2041.8	2034.67	2052.4	2077.72	2057.11	2064.99	1994.21	1984.96	2103.43	2084.15	2167.8	2174.22	2023.37	2184.95	2082.9	2082.68	2017.38	2096.96	2085.66	2181.25	2050.18	1974.84	2071.06	2057.39	1991.48	2083.21
	1954.47	2022.82	2005.89	2018.63	2104.92	2006.23	2005.2	1989.01	2016.74	2048.69	2026.32	2025.53	2078.75	2184.76	2102.61	2002.46	1974.98	2063.25	2002.76	2103.63	2031.43	2075.01	2137.44	2041.16	2034.07	2051.77	2077.02	2056.46	2064.07	1993.97	1984.68	2102.2	2083.47	2166.79	2173.91	2022.76	2184.12	2082.13	2081.6	2016.84	2096.05	2084.8	2180.8	2049.59	1974.52	2070.5	2056.88	1991.16	2082.18
	1954.23	2022.07	2005.29	2017.99	2103.98	2006.05	2004.77	1988.65	2015.94	2048.12	2025.76	2024.83	2078.11	2184.13	2101.83	2002.05	1974.59	2062.82	2002.17	2103.09	2030.73	2074.56	2136.6	2040.52	2033.46	2051.14	2076.34	2055.83	2063.16	1993.74	1984.4	2100.98	2082.81	2165.78	2173.6	2022.16	2183.3	2081.36	2080.53	2016.31	2095.14	2083.96	2180.36	2049.02	1974.2	2069.96	2056.38	1990.84	2081.16
	1954	2021.33	2004.7	2017.35	2103.05	2005.88	2004.33	1988.29	2015.15	2047.55	2025.21	2024.14	2077.48	2183.5	2101.07	2001.64	1974.21	2062.4	2001.59	2102.56	2030.04	2074.11	2135.77	2039.89	2032.87	2050.54	2075.67	2055.21	2062.25	1993.5	1984.13	2099.78	2082.16	2164.78	2173.3	2021.57	2182.5	2080.6	2079.47	2015.78	2094.24	2083.14	2179.93	2048.45	1973.89	2069.43	2055.89	1990.52	2080.15
	1953.77	2020.59	2004.12	2016.73	2102.13	2005.7	2003.9	1987.93	2014.38	2046.99	2024.67	2023.46	2076.86	2182.88	2100.32	2001.24	1973.83	2061.98	2001.02	2102.04	2029.36	2073.68	2134.95	2039.26	2032.28	2049.94	2075.02	2054.59	2061.36	1993.28	1983.86	2098.59	2081.53	2163.8	2173.01	2020.99	2181.71	2079.85	2078.42	2015.26	2093.34	2082.33	2179.51	2047.88	1973.58	2068.91	2055.41	1990.21	2079.16
	1953.55	2019.86	2003.54	2016.11	2101.21	2005.53	2003.47	1987.58	2013.61	2046.45	2024.13	2022.79	2076.26	2182.27	2099.58	2000.85	1973.46	2061.55	2000.46	2101.53	2028.69	2073.26	2134.13	2038.65	2031.7	2049.36	2074.38	2053.98	2060.47	1993.05	1983.59	2097.41	2080.91	2162.82	2172.71	2020.41	2180.93	2079.11	2077.39	2014.75	2092.45	2081.55	2179.09	2047.33	1973.27	2068.41	2054.94	1989.89	2078.18
	1953.33	2019.15	2002.97	2015.5	2100.31	2005.37	2003.05	1987.23	2012.86	2045.91	2023.6	2022.14	2075.66	2181.66	2098.86	2000.47	1973.1	2061.14	1999.91	2101.02	2028.03	2072.85	2133.33	2038.04	2031.13	2048.79	2073.75	2053.39	2059.59	1992.83	1983.33	2096.24	2080.3	2161.85	2172.43	2019.85	2180.16	2078.38	2076.38	2014.24	2091.57	2080.78	2178.68	2046.78	1972.97	2067.93	2054.47	1989.59	2077.21
	1953.11	2018.44	2002.41	2014.9	2099.41	2005.2	2002.62	1986.89	2012.12	2045.38	2023.07	2021.49	2075.08	2181.06	2098.14	2000.09	1972.74	2060.72	1999.36	2100.53	2027.38	2072.46	2132.53	2037.44	2030.56	2048.23	2073.13	2052.8	2058.71	1992.61	1983.06	2095.09	2079.7	2160.9	2172.15	2019.29	2179.41	2077.66	2075.37	2013.74	2090.69	2080.02	2178.28	2046.24	1972.67	2067.45	2054.01	1989.28	2076.26
	1952.91	2017.74	2001.85	2014.32	2098.53	2005.04	2002.2	1986.55	2011.38	2044.87	2022.55	2020.85	2074.51	2180.47	2097.44	1999.71	1972.38	2060.31	1998.83	2100.04	2026.74	2072.08	2131.74	2036.85	2030	2047.68	2072.53	2052.22	2057.85	1992.4	1982.8	2093.95	2079.12	2159.95	2171.87	2018.75	2178.67	2076.94	2074.39	2013.24	2089.82	2079.29	2177.88	2045.7	1972.38	2067	2053.57	1988.98	2075.32
	1952.7	2017.04	2001.3	2013.74	2097.65	2004.89	2001.78	1986.22	2010.66	2044.36	2022.04	2020.23	2073.95	2179.89	2096.75	1999.34	1972.03	2059.9	1998.3	2099.56	2026.12	2071.7	2130.96	2036.27	2029.44	2047.15	2071.94	2051.65	2056.99	1992.19	1982.55	2092.82	2078.55	2159.02	2171.6	2018.21	2177.94	2076.24	2073.41	2012.75	2088.95	2078.57	2177.49	2045.17	1972.09	2066.55	2053.13	1988.68	2074.39
	1952.5	2016.36	2000.75	2013.16	2096.78	2004.73	2001.36	1985.89	2009.96	2043.86	2021.53	2019.62	2073.4	2179.31	2096.06	1998.98	1971.68	2059.5	1997.78	2099.09	2025.5	2071.34	2130.19	2035.69	2028.9	2046.62	2071.36	2051.08	2056.14	1991.98	1982.3	2091.7	2078	2158.09	2171.34	2017.68	2177.23	2075.54	2072.45	2012.27	2088.09	2077.87	2177.1	2044.65	1971.8	2066.12	2052.7	1988.38	2073.47
	1952.31	2015.68	2000.21	2012.6	2095.92	2004.58	2000.94	1985.57	2009.26	2043.37	2021.03	2019.02	2072.87	2178.74	2095.4	1998.62	1971.34	2059.09	1997.27	2098.63	2024.89	2070.99	2129.43	2035.12	2028.36	2046.11	2070.79	2050.53	2055.3	1991.78	1982.05	2090.59	2077.45	2157.18	2171.08	2017.16	2176.53	2074.85	2071.5	2011.79	2087.23	2077.18	2176.72	2044.13	1971.51	2065.71	2052.28	1988.08	2072.57
	1952.12	2015.01	1999.68	2012.05	2095.06	2004.44	2000.53	1985.25	2008.57	2042.9	2020.53	2018.42	2072.34	2178.17	2094.74	1998.27	1971	2058.69	1996.77	2098.17	2024.29	2070.66	2128.67	2034.56	2027.82	2045.61	2070.24	2049.98	2054.46	1991.58	1981.8	2089.5	2076.92	2156.27	2170.82	2016.65	2175.84	2074.17	2070.57	2011.32	2086.38	2076.51	2176.35	2043.62	1971.23	2065.3	2051.86	1987.79	2071.69
	1951.93	2014.36	1999.15	2011.51	2094.22	2004.29	2000.12	1984.93	2007.89	2042.43	2020.04	2017.84	2071.83	2177.61	2094.09	1997.93	1970.67	2058.29	1996.28	2097.72	2023.71	2070.33	2127.92	2034.01	2027.29	2045.13	2069.69	2049.45	2053.63	1991.38	1981.56	2088.42	2076.41	2155.38	2170.57	2016.14	2175.16	2073.5	2069.65	2010.86	2085.53	2075.86	2175.98	2043.12	1970.95	2064.92	2051.46	1987.5	2070.81
	1951.75	2013.7	1998.63	2010.97	2093.38	2004.15	1999.71	1984.62	2007.23	2041.97	2019.55	2017.27	2071.33	2177.06	2093.45	1997.59	1970.34	2057.9	1995.79	2097.28	2023.13	2070.02	2127.19	2033.46	2026.77	2044.65	2069.16	2048.92	2052.81	1991.18	1981.32	2087.35	2075.9	2154.49	2170.32	2015.65	2174.49	2072.84	2068.74	2010.4	2084.7	2075.23	2175.62	2042.63	1970.68	2064.54	2051.06	1987.21	2069.95
	1951.58	2013.06	1998.12	2010.44	2092.55	2004.02	1999.3	1984.31	2006.57	2041.52	2019.07	2016.71	2070.84	2176.52	2092.83	1997.25	1970.01	2057.51	1995.31	2096.85	2022.56	2069.71	2126.45	2032.92	2026.26	2044.19	2068.64	2048.4	2052	1990.99	1981.08	2086.29	2075.41	2153.62	2170.08	2015.16	2173.84	2072.19	2067.84	2009.95	2083.86	2074.61	2175.27	2042.14	1970.41	2064.18	2050.67	1986.93	2069.1
	1951.41	2012.43	1997.61	2009.93	2091.74	2003.88	1998.89	1984.01	2005.93	2041.07	2018.6	2016.16	2070.36	2175.98	2092.22	1996.92	1969.69	2057.12	1994.85	2096.42	2022.01	2069.42	2125.73	2032.39	2025.75	2043.74	2068.14	2047.89	2051.2	1990.8	1980.84	2085.25	2074.93	2152.75	2169.85	2014.68	2173.2	2071.54	2066.96	2009.5	2083.03	2074	2174.92	2041.65	1970.14	2063.83	2050.29	1986.65	2068.26
	1951.24	2011.8	1997.11	2009.42	2090.92	2003.75	1998.49	1983.71	2005.29	2040.64	2018.13	2015.63	2069.89	2175.45	2091.61	1996.6	1969.38	2056.73	1994.39	2096.01	2021.46	2069.14	2125.02	2031.87	2025.24	2043.3	2067.64	2047.38	2050.4	1990.62	1980.61	2084.21	2074.46	2151.89	2169.61	2014.21	2172.57	2070.9	2066.09	2009.06	2082.21	2073.41	2174.58	2041.18	1969.88	2063.5	2049.92	1986.37	2067.43
	1951.08	2011.18	1996.61	2008.92	2090.12	2003.62	1998.09	1983.42	2004.67	2040.22	2017.67	2015.1	2069.43	2174.92	2091.02	1996.28	1969.07	2056.34	1993.93	2095.6	2020.92	2068.87	2124.31	2031.35	2024.75	2042.87	2067.16	2046.89	2049.61	1990.44	1980.38	2083.19	2074.01	2151.05	2169.39	2013.75	2171.95	2070.28	2065.24	2008.63	2081.39	2072.84	2174.25	2040.7	1969.62	2063.18	2049.56	1986.09	2066.62
	1950.93	2010.57	1996.12	2008.42	2089.33	2003.5	1997.69	1983.13	2004.05	2039.81	2017.21	2014.58	2068.98	2174.4	2090.44	1995.97	1968.76	2055.96	1993.49	2095.19	2020.4	2068.6	2123.61	2030.84	2024.25	2042.45	2066.69	2046.4	2048.83	1990.26	1980.16	2082.18	2073.56	2150.21	2169.16	2013.3	2171.34	2069.65	2064.39	2008.2	2080.58	2072.29	2173.92	2040.24	1969.36	2062.87	2049.2	1985.82	2065.82
	1950.77	2009.96	1995.63	2007.94	2088.54	2003.38	1997.29	1982.84	2003.45	2039.4	2016.76	2014.07	2068.54	2173.89	2089.87	1995.66	1968.46	2055.58	1993.05	2094.8	2019.88	2068.35	2122.92	2030.34	2023.77	2042.04	2066.23	2045.92	2048.06	1990.08	1979.94	2081.18	2073.13	2149.39	2168.95	2012.85	2170.75	2069.04	2063.56	2007.77	2079.77	2071.74	2173.59	2039.78	1969.1	2062.57	2048.85	1985.55	2065.03
	1950.63	2009.37	1995.15	2007.46	2087.76	2003.26	1996.9	1982.56	2002.86	2039	2016.31	2013.57	2068.12	2173.38	2089.31	1995.36	1968.16	2055.2	1992.63	2094.41	2019.37	2068.11	2122.24	2029.84	2023.29	2041.65	2065.78	2045.45	2047.29	1989.91	1979.72	2080.19	2072.71	2148.57	2168.73	2012.42	2170.16	2068.44	2062.74	2007.36	2078.97	2071.22	2173.28	2039.33	1968.85	2062.29	2048.51	1985.28	2064.26
	1950.48	2008.78	1994.68	2007	2086.99	2003.14	1996.51	1982.28	2002.27	2038.62	2015.87	2013.09	2067.7	2172.88	2088.76	1995.06	1967.87	2054.83	1992.21	2094.03	2018.87	2067.88	2121.56	2029.35	2022.82	2041.26	2065.34	2044.99	2046.54	1989.74	1979.5	2079.22	2072.31	2147.76	2168.52	2011.99	2169.59	2067.84	2061.94	2006.94	2078.18	2070.71	2172.96	2038.88	1968.61	2062.02	2048.18	1985.01	2063.49
	1950.34	2008.2	1994.21	2006.54	2086.23	2003.03	1996.12	1982	2001.7	2038.24	2015.44	2012.61	2067.3	2172.39	2088.22	1994.77	1967.58	2054.46	1991.8	2093.65	2018.38	2067.66	2120.89	2028.87	2022.35	2040.89	2064.91	2044.54	2045.78	1989.57	1979.28	2078.25	2071.91	2146.97	2168.32	2011.56	2169.03	2067.25	2061.14	2006.54	2077.38	2070.22	2172.66	2038.44	1968.36	2061.76	2047.85	1984.75	2062.74
	1950.21	2007.63	1993.75	2006.09	2085.48	2002.92	1995.73	1981.73	2001.14	2037.87	2015.01	2012.14	2066.9	2171.9	2087.69	1994.48	1967.29	2054.09	1991.39	2093.29	2017.9	2067.46	2120.23	2028.39	2021.89	2040.53	2064.5	2044.09	2045.04	1989.41	1979.07	2077.3	2071.53	2146.18	2168.12	2011.15	2168.48	2066.67	2060.36	2006.14	2076.6	2069.74	2172.36	2038.01	1968.12	2061.52	2047.54	1984.49	2062
	1950.08	2007.06	1993.3	2005.65	2084.73	2002.81	1995.35	1981.47	2000.58	2037.5	2014.58	2011.69	2066.52	2171.42	2087.17	1994.2	1967.01	2053.72	1990.99	2092.93	2017.43	2067.26	2119.58	2027.93	2021.43	2040.18	2064.09	2043.65	2044.31	1989.25	1978.86	2076.36	2071.15	2145.4	2167.92	2010.74	2167.94	2066.1	2059.59	2005.74	2075.82	2069.27	2172.06	2037.58	1967.89	2061.28	2047.23	1984.23	2061.28
	1949.95	2006.5	1992.85	2005.21	2083.99	2002.7	1994.96	1981.2	2000.04	2037.15	2014.16	2011.24	2066.14	2170.94	2086.66	1993.93	1966.74	2053.35	1990.61	2092.58	2016.97	2067.07	2118.94	2027.46	2020.98	2039.84	2063.7	2043.22	2043.58	1989.09	1978.66	2075.43	2070.79	2144.63	2167.73	2010.35	2167.41	2065.54	2058.84	2005.36	2075.04	2068.82	2171.77	2037.16	1967.65	2061.06	2046.93	1983.97	2060.56
	1949.83	2005.95	1992.4	2004.79	2083.26	2002.6	1994.58	1980.94	1999.5	2036.81	2013.75	2010.8	2065.78	2170.47	2086.16	1993.66	1966.47	2052.99	1990.23	2092.23	2016.52	2066.89	2118.3	2027.01	2020.53	2039.51	2063.32	2042.8	2042.86	1988.94	1978.46	2074.51	2070.44	2143.87	2167.54	2009.96	2166.9	2064.98	2058.09	2004.97	2074.27	2068.39	2171.49	2036.74	1967.42	2060.85	2046.63	1983.72	2059.86
	1949.72	2005.41	1991.97	2004.37	2082.54	2002.5	1994.21	1980.69	1998.98	2036.47	2013.34	2010.38	2065.42	2170.01	2085.67	1993.39	1966.2	2052.63	1989.85	2091.89	2016.08	2066.72	2117.67	2026.56	2020.09	2039.19	2062.94	2042.38	2042.14	1988.79	1978.26	2073.6	2070.1	2143.13	2167.35	2009.57	2166.39	2064.43	2057.36	2004.59	2073.51	2067.97	2171.21	2036.33	1967.2	2060.66	2046.35	1983.47	2059.16
	1949.6	2004.88	1991.54	2003.96	2081.83	2002.4	1993.83	1980.44	1998.46	2036.14	2012.93	2009.96	2065.08	2169.55	2085.19	1993.13	1965.94	2052.27	1989.49	2091.56	2015.65	2066.55	2117.05	2026.12	2019.66	2038.88	2062.58	2041.98	2041.44	1988.64	1978.06	2072.71	2069.78	2142.39	2167.17	2009.2	2165.89	2063.89	2056.64	2004.22	2072.75	2067.56	2170.94	2035.93	1966.97	2060.47	2046.07	1983.22	2058.48
	1949.49	2004.35	1991.11	2003.56	2081.12	2002.3	1993.46	1980.19	1997.96	2035.82	2012.53	2009.55	2064.74	2169.1	2084.72	1992.88	1965.68	2051.92	1989.13	2091.23	2015.23	2066.4	2116.43	2025.68	2019.23	2038.58	2062.23	2041.58	2040.74	1988.49	1977.87	2071.82	2069.46	2141.66	2166.99	2008.83	2165.41	2063.36	2055.93	2003.85	2072	2067.17	2170.67	2035.53	1966.75	2060.3	2045.8	1982.97	2057.81
	1949.39	2003.83	1990.69	2003.16	2080.42	2002.21	1993.09	1979.94	1997.46	2035.51	2012.14	2009.15	2064.42	2168.65	2084.26	1992.63	1965.42	2051.56	1988.78	2090.92	2014.81	2066.26	2115.83	2025.26	2018.8	2038.29	2061.89	2041.19	2040.05	1988.35	1977.68	2070.95	2069.15	2140.94	2166.82	2008.47	2164.93	2062.83	2055.24	2003.49	2071.25	2066.79	2170.41	2035.14	1966.54	2060.14	2045.53	1982.73	2057.16
	1949.29	2003.31	1990.28	2002.78	2079.74	2002.12	1992.72	1979.7	1996.97	2035.21	2011.75	2008.77	2064.1	2168.21	2083.8	1992.38	1965.17	2051.21	1988.43	2090.6	2014.41	2066.13	2115.23	2024.83	2018.38	2038.01	2061.56	2040.8	2039.37	1988.21	1977.49	2070.08	2068.86	2140.23	2166.65	2008.12	2164.47	2062.31	2054.55	2003.14	2070.5	2066.43	2170.15	2034.75	1966.33	2059.99	2045.28	1982.49	2056.51
	1949.19	2002.81	1989.87	2002.4	2079.05	2002.03	1992.36	1979.47	1996.5	2034.91	2011.37	2008.39	2063.8	2167.77	2083.36	1992.14	1964.92	2050.86	1988.1	2090.3	2014.01	2066	2114.63	2024.42	2017.97	2037.75	2061.24	2040.43	2038.69	1988.07	1977.3	2069.23	2068.58	2139.52	2166.49	2007.77	2164.02	2061.8	2053.88	2002.78	2069.76	2066.08	2169.9	2034.37	1966.12	2059.85	2045.03	1982.25	2055.88
	1949.1	2002.31	1989.46	2002.03	2078.38	2001.94	1991.99	1979.23	1996.03	2034.62	2010.99	2008.02	2063.5	2167.34	2082.93	1991.9	1964.68	2050.52	1987.77	2090	2013.62	2065.89	2114.05	2024.01	2017.56	2037.49	2060.93	2040.06	2038.03	1987.94	1977.12	2068.39	2068.3	2138.83	2166.32	2007.43	2163.57	2061.3	2053.22	2002.44	2069.03	2065.75	2169.65	2033.99	1965.91	2059.73	2044.78	1982.01	2055.25
	1949.01	2001.82	1989.07	2001.66	2077.71	2001.86	1991.63	1979	1995.57	2034.34	2010.62	2007.66	2063.22	2166.92	2082.51	1991.67	1964.44	2050.17	1987.45	2089.71	2013.24	2065.78	2113.47	2023.61	2017.16	2037.24	2060.63	2039.7	2037.37	1987.8	1976.94	2067.56	2068.04	2138.15	2166.17	2007.1	2163.14	2060.8	2052.57	2002.1	2068.3	2065.43	2169.41	2033.62	1965.71	2059.61	2044.55	1981.78	2054.64
	1948.92	2001.33	1988.68	2001.31	2077.06	2001.78	1991.27	1978.77	1995.12	2034.07	2010.25	2007.31	2062.94	2166.5	2082.1	1991.45	1964.21	2049.83	1987.13	2089.42	2012.87	2065.69	2112.9	2023.21	2016.76	2037	2060.34	2039.35	2036.71	1987.67	1976.76	2066.74	2067.79	2137.48	2166.01	2006.78	2162.72	2060.31	2051.93	2001.76	2067.58	2065.12	2169.17	2033.25	1965.51	2059.51	2044.32	1981.54	2054.04
	1948.84	2000.86	1988.29	2000.96	2076.41	2001.7	1990.92	1978.55	1994.67	2033.81	2009.88	2006.97	2062.67	2166.09	2081.69	1991.23	1963.98	2049.49	1986.82	2089.14	2012.51	2065.6	2112.34	2022.82	2016.36	2036.78	2060.06	2039	2036.07	1987.55	1976.59	2065.93	2067.55	2136.81	2165.86	2006.46	2162.3	2059.83	2051.3	2001.43	2066.86	2064.82	2168.94	2032.89	1965.31	2059.42	2044.1	1981.31	2053.45
	1948.76	2000.38	1987.91	2000.62	2075.76	2001.62	1990.57	1978.33	1994.24	2033.55	2009.53	2006.64	2062.41	2165.68	2081.3	1991.01	1963.75	2049.15	1986.52	2088.87	2012.16	2065.52	2111.78	2022.43	2015.97	2036.56	2059.79	2038.67	2035.43	1987.42	1976.42	2065.14	2067.31	2136.16	2165.71	2006.15	2161.9	2059.36	2050.69	2001.11	2066.14	2064.54	2168.71	2032.54	1965.12	2059.33	2043.89	1981.09	2052.87
	1948.69	1999.92	1987.54	2000.28	2075.13	2001.54	1990.22	1978.12	1993.82	2033.3	2009.17	2006.32	2062.16	2165.27	2080.91	1990.8	1963.53	2048.82	1986.23	2088.6	2011.82	2065.45	2111.23	2022.06	2015.59	2036.35	2059.53	2038.33	2034.8	1987.3	1976.25	2064.35	2067.09	2135.51	2165.57	2005.85	2161.5	2058.89	2050.08	2000.79	2065.43	2064.28	2168.49	2032.19	1964.93	2059.26	2043.68	1980.86	2052.3
	1948.62	1999.46	1987.17	1999.96	2074.5	2001.47	1989.87	1977.9	1993.4	2033.06	2008.82	2006	2061.92	2164.87	2080.53	1990.59	1963.31	2048.48	1985.94	2088.34	2011.48	2065.38	2110.69	2021.68	2015.21	2036.15	2059.28	2038.01	2034.18	1987.19	1976.08	2063.57	2066.88	2134.88	2165.42	2005.55	2161.12	2058.43	2049.49	2000.47	2064.73	2064.03	2168.27	2031.84	1964.75	2059.2	2043.48	1980.64	2051.74
	1948.55	1999.01	1986.81	1999.64	2073.88	2001.4	1989.52	1977.69	1993	2032.83	2008.48	2005.7	2061.69	2164.48	2080.17	1990.39	1963.1	2048.15	1985.66	2088.09	2011.15	2065.33	2110.15	2021.32	2014.83	2035.97	2059.04	2037.7	2033.56	1987.07	1975.92	2062.81	2066.68	2134.25	2165.29	2005.26	2160.75	2057.98	2048.9	2000.16	2064.03	2063.79	2168.05	2031.5	1964.57	2059.15	2043.28	1980.41	2051.2
	1948.49	1998.57	1986.45	1999.33	2073.27	2001.33	1989.18	1977.49	1992.6	2032.6	2008.14	2005.41	2061.47	2164.09	2079.81	1990.19	1962.89	2047.82	1985.39	2087.84	2010.83	2065.28	2109.63	2020.96	2014.46	2035.79	2058.81	2037.39	2032.95	1986.96	1975.76	2062.05	2066.49	2133.64	2165.15	2004.98	2160.38	2057.53	2048.33	1999.85	2063.34	2063.56	2167.85	2031.17	1964.39	2059.11	2043.1	1980.2	2050.66
	1948.43	1998.13	1986.1	1999.02	2072.67	2001.26	1988.84	1977.28	1992.21	2032.38	2007.81	2005.12	2061.26	2163.71	2079.46	1990	1962.68	2047.49	1985.13	2087.59	2010.52	2065.24	2109.1	2020.6	2014.09	2035.62	2058.59	2037.09	2032.35	1986.85	1975.6	2061.31	2066.31	2133.03	2165.02	2004.7	2160.03	2057.1	2047.77	1999.55	2062.65	2063.34	2167.64	2030.84	1964.21	2059.09	2042.92	1979.98	2050.14
	1948.38	1997.7	1985.75	1998.73	2072.07	2001.19	1988.51	1977.08	1991.83	2032.17	2007.48	2004.84	2061.05	2163.33	2079.12	1989.81	1962.48	2047.17	1984.87	2087.36	2010.22	2065.21	2108.59	2020.26	2013.73	2035.46	2058.37	2036.79	2031.76	1986.74	1975.45	2060.57	2066.14	2132.43	2164.89	2004.43	2159.68	2056.67	2047.22	1999.26	2061.96	2063.14	2167.44	2030.52	1964.04	2059.07	2042.74	1979.76	2049.62
	1948.33	1997.28	1985.42	1998.44	2071.48	2001.13	1988.17	1976.89	1991.46	2031.97	2007.15	2004.58	2060.86	2162.96	2078.78	1989.63	1962.28	2046.84	1984.62	2087.13	2009.93	2065.19	2108.08	2019.91	2013.37	2035.31	2058.17	2036.51	2031.17	1986.63	1975.29	2059.85	2065.98	2131.84	2164.77	2004.17	2159.35	2056.24	2046.68	1998.97	2061.28	2062.96	2167.25	2030.2	1963.87	2059.06	2042.58	1979.55	2049.12
	1948.28	1996.86	1985.08	1998.15	2070.9	2001.07	1987.84	1976.7	1991.1	2031.77	2006.83	2004.32	2060.67	2162.59	2078.46	1989.45	1962.09	2046.52	1984.37	2086.9	2009.65	2065.17	2107.58	2019.58	2013.02	2035.17	2057.98	2036.23	2030.59	1986.53	1975.14	2059.14	2065.82	2131.26	2164.64	2003.92	2159.02	2055.82	2046.15	1998.68	2060.61	2062.78	2167.06	2029.88	1963.71	2059.06	2042.42	1979.34	2048.62
	1948.23	1996.46	1984.75	1997.88	2070.33	2001.01	1987.51	1976.51	1990.74	2031.58	2006.51	2004.07	2060.49	2162.23	2078.15	1989.27	1961.9	2046.2	1984.13	2086.69	2009.37	2065.16	2107.09	2019.25	2012.67	2035.04	2057.79	2035.96	2030.02	1986.43	1975	2058.44	2065.68	2130.69	2164.52	2003.67	2158.7	2055.41	2045.63	1998.4	2059.94	2062.62	2166.87	2029.57	1963.55	2059.08	2042.27	1979.13	2048.14
	1948.19	1996.05	1984.43	1997.61	2069.76	2000.95	1987.18	1976.32	1990.39	2031.4	2006.2	2003.83	2060.32	2161.87	2077.84	1989.1	1961.71	2045.89	1983.9	2086.47	2009.1	2065.16	2106.6	2018.92	2012.32	2034.91	2057.62	2035.69	2029.45	1986.34	1974.85	2057.74	2065.55	2130.13	2164.41	2003.42	2158.4	2055.01	2045.13	1998.13	2059.27	2062.47	2166.69	2029.27	1963.39	2059.1	2042.12	1978.92	2047.67
	1948.16	1995.66	1984.11	1997.35	2069.2	2000.89	1986.86	1976.14	1990.05	2031.23	2005.9	2003.6	2060.16	2161.52	2077.54	1988.94	1961.53	2045.57	1983.67	2086.27	2008.84	2065.17	2106.12	2018.6	2011.98	2034.8	2057.45	2035.44	2028.9	1986.24	1974.71	2057.06	2065.42	2129.57	2164.3	2003.19	2158.1	2054.62	2044.63	1997.85	2058.61	2062.33	2166.52	2028.97	1963.23	2059.13	2041.98	1978.72	2047.21
	1948.12	1995.27	1983.8	1997.09	2068.65	2000.84	1986.54	1975.96	1989.72	2031.06	2005.6	2003.37	2060.01	2161.17	2077.25	1988.78	1961.35	2045.26	1983.46	2086.06	2008.59	2065.18	2105.65	2018.29	2011.65	2034.7	2057.29	2035.19	2028.35	1986.15	1974.57	2056.39	2065.31	2129.03	2164.19	2002.96	2157.81	2054.23	2044.14	1997.59	2057.95	2062.21	2166.34	2028.68	1963.08	2059.17	2041.84	1978.52	2046.76
	1948.09	1994.88	1983.49	1996.85	2068.11	2000.79	1986.22	1975.78	1989.4	2030.9	2005.3	2003.16	2059.87	2160.83	2076.97	1988.62	1961.17	2044.95	1983.24	2085.87	2008.35	2065.2	2105.18	2017.98	2011.31	2034.6	2057.14	2034.95	2027.81	1986.06	1974.44	2055.73	2065.21	2128.49	2164.08	2002.74	2157.53	2053.84	2043.67	1997.32	2057.3	2062.1	2166.18	2028.39	1962.93	2059.23	2041.72	1978.32	2046.32
	1948.07	1994.5	1983.19	1996.61	2067.57	2000.73	1985.9	1975.61	1989.09	2030.75	2005.01	2002.96	2059.73	2160.49	2076.7	1988.47	1961	2044.64	1983.04	2085.68	2008.11	2065.23	2104.72	2017.68	2010.99	2034.52	2057	2034.71	2027.27	1985.97	1974.3	2055.08	2065.11	2127.97	2163.97	2002.52	2157.26	2053.47	2043.2	1997.07	2056.66	2062	2166.02	2028.1	1962.79	2059.29	2041.6	1978.12	2045.88
	1948.04	1994.13	1982.9	1996.37	2067.04	2000.69	1985.59	1975.44	1988.78	2030.6	2004.72	2002.76	2059.61	2160.16	2076.43	1988.32	1960.83	2044.33	1982.84	2085.5	2007.88	2065.26	2104.26	2017.39	2010.66	2034.44	2056.87	2034.48	2026.74	1985.89	1974.17	2054.44	2065.02	2127.45	2163.87	2002.31	2157	2053.1	2042.74	1996.81	2056.01	2061.91	2165.86	2027.83	1962.65	2059.36	2041.48	1977.92	2045.46
	1948.02	1993.77	1982.6	1996.14	2066.52	2000.64	1985.28	1975.27	1988.48	2030.47	2004.44	2002.57	2059.49	2159.83	2076.18	1988.17	1960.67	2044.02	1982.65	2085.32	2007.66	2065.3	2103.82	2017.1	2010.35	2034.37	2056.75	2034.26	2026.22	1985.81	1974.04	2053.81	2064.95	2126.94	2163.78	2002.11	2156.75	2052.74	2042.3	1996.57	2055.38	2061.84	2165.7	2027.55	1962.51	2059.44	2041.37	1977.73	2045.05
	1948	1993.41	1982.32	1995.92	2066	2000.59	1984.97	1975.1	1988.19	2030.33	2004.16	2002.39	2059.38	2159.51	2075.93	1988.04	1960.51	2043.72	1982.46	2085.14	2007.45	2065.35	2103.38	2016.81	2010.03	2034.32	2056.64	2034.05	2025.71	1985.73	1973.92	2053.2	2064.88	2126.44	2163.68	2001.91	2156.51	2052.38	2041.86	1996.32	2054.74	2061.77	2165.55	2027.28	1962.38	2059.53	2041.27	1977.54	2044.65
	1947.99	1993.06	1982.04	1995.71	2065.49	2000.55	1984.66	1974.94	1987.91	2030.21	2003.88	2002.22	2059.28	2159.19	2075.69	1987.9	1960.35	2043.42	1982.28	2084.98	2007.25	2065.4	2102.94	2016.54	2009.72	2034.27	2056.53	2033.84	2025.2	1985.65	1973.8	2052.59	2064.82	2125.95	2163.59	2001.72	2156.28	2052.03	2041.44	1996.08	2054.12	2061.72	2165.41	2027.02	1962.24	2059.63	2041.18	1977.35	2044.26
	1947.98	1992.71	1981.76	1995.5	2064.99	2000.51	1984.36	1974.79	1987.64	2030.09	2003.62	2002.06	2059.18	2158.88	2075.46	1987.77	1960.2	2043.12	1982.11	2084.82	2007.06	2065.46	2102.51	2016.26	2009.41	2034.23	2056.44	2033.64	2024.7	1985.58	1973.68	2051.99	2064.77	2125.47	2163.5	2001.53	2156.06	2051.69	2041.02	1995.85	2053.49	2061.68	2165.27	2026.76	1962.12	2059.74	2041.09	1977.16	2043.89
	1947.98	1992.37	1981.5	1995.3	2064.5	2000.47	1984.05	1974.63	1987.37	2029.98	2003.35	2001.91	2059.1	2158.57	2075.23	1987.64	1960.05	2042.82	1981.94	2084.66	2006.87	2065.53	2102.09	2016	2009.11	2034.2	2056.35	2033.45	2024.21	1985.5	1973.56	2051.4	2064.73	2125	2163.41	2001.36	2155.85	2051.35	2040.62	1995.62	2052.87	2061.66	2165.14	2026.5	1961.99	2059.86	2041	1976.97	2043.52
	1947.97	1992.04	1981.23	1995.11	2064.01	2000.43	1983.76	1974.48	1987.11	2029.88	2003.09	2001.76	2059.02	2158.27	2075.02	1987.52	1959.91	2042.52	1981.78	2084.51	2006.69	2065.6	2101.68	2015.74	2008.81	2034.17	2056.27	2033.26	2023.73	1985.43	1973.44	2050.82	2064.69	2124.54	2163.33	2001.18	2155.64	2051.02	2040.22	1995.39	2052.26	2061.64	2165	2026.25	1961.87	2059.98	2040.93	1976.79	2043.16
	1947.97	1991.71	1980.97	1994.92	2063.53	2000.39	1983.46	1974.33	1986.86	2029.79	2002.84	2001.63	2058.95	2157.97	2074.81	1987.41	1959.77	2042.23	1981.63	2084.36	2006.52	2065.67	2101.27	2015.48	2008.52	2034.16	2056.2	2033.08	2023.25	1985.37	1973.33	2050.26	2064.67	2124.08	2163.25	2001.02	2155.45	2050.7	2039.83	1995.17	2051.65	2061.64	2164.88	2026	1961.75	2060.12	2040.85	1976.61	2042.81
	1947.98	1991.39	1980.72	1994.74	2063.06	2000.36	1983.17	1974.18	1986.62	2029.7	2002.58	2001.5	2058.89	2157.67	2074.61	1987.29	1959.63	2041.94	1981.48	2084.22	2006.36	2065.76	2100.87	2015.23	2008.23	2034.15	2056.13	2032.91	2022.78	1985.3	1973.22	2049.7	2064.65	2123.63	2163.17	2000.86	2155.27	2050.39	2039.46	1994.95	2051.05	2061.65	2164.76	2025.76	1961.64	2060.26	2040.79	1976.43	2042.47
	1947.98	1991.08	1980.47	1994.56	2062.59	2000.33	1982.88	1974.04	1986.38	2029.61	2002.34	2001.38	2058.84	2157.38	2074.42	1987.18	1959.49	2041.65	1981.34	2084.09	2006.2	2065.84	2100.47	2014.99	2007.94	2034.16	2056.08	2032.75	2022.32	1985.24	1973.11	2049.15	2064.64	2123.2	2163.09	2000.7	2155.09	2050.08	2039.09	1994.74	2050.45	2061.67	2164.64	2025.53	1961.53	2060.42	2040.73	1976.25	2042.14
	1947.99	1990.77	1980.23	1994.4	2062.13	2000.3	1982.59	1973.9	1986.15	2029.54	2002.1	2001.27	2058.79	2157.1	2074.24	1987.08	1959.36	2041.36	1981.2	2083.96	2006.05	2065.94	2100.08	2014.75	2007.66	2034.17	2056.03	2032.59	2021.86	1985.18	1973.01	2048.61	2064.65	2122.77	2163.02	2000.55	2154.92	2049.77	2038.73	1994.53	2049.85	2061.7	2164.52	2025.29	1961.42	2060.58	2040.68	1976.07	2041.82
	1948	1990.47	1979.99	1994.24	2061.68	2000.27	1982.3	1973.77	1985.93	2029.47	2001.86	2001.17	2058.75	2156.82	2074.06	1986.98	1959.24	2041.07	1981.07	2083.84	2005.91	2066.04	2099.7	2014.51	2007.39	2034.19	2055.99	2032.44	2021.41	1985.12	1972.91	2048.09	2064.65	2122.35	2162.95	2000.41	2154.77	2049.47	2038.39	1994.33	2049.26	2061.75	2164.42	2025.07	1961.32	2060.75	2040.63	1975.9	2041.51
	1948.02	1990.17	1979.75	1994.08	2061.24	2000.24	1982.02	1973.63	1985.71	2029.41	2001.62	2001.07	2058.72	2156.54	2073.89	1986.88	1959.11	2040.79	1980.95	2083.72	2005.78	2066.14	2099.32	2014.29	2007.11	2034.22	2055.96	2032.3	2020.97	1985.07	1972.81	2047.57	2064.67	2121.94	2162.88	2000.27	2154.62	2049.18	2038.05	1994.13	2048.67	2061.8	2164.31	2024.84	1961.21	2060.93	2040.59	1975.73	2041.21
	1948.04	1989.88	1979.53	1993.93	2060.8	2000.21	1981.74	1973.5	1985.51	2029.36	2001.4	2000.98	2058.7	2156.27	2073.73	1986.79	1958.99	2040.5	1980.83	2083.6	2005.66	2066.25	2098.95	2014.07	2006.84	2034.26	2055.94	2032.16	2020.54	1985.01	1972.71	2047.06	2064.7	2121.53	2162.82	2000.14	2154.48	2048.9	2037.72	1993.93	2048.09	2061.87	2164.21	2024.62	1961.12	2061.12	2040.55	1975.56	2040.91
	1948.06	1989.6	1979.3	1993.79	2060.37	2000.19	1981.46	1973.38	1985.31	2029.31	2001.17	2000.91	2058.69	2156	2073.58	1986.7	1958.88	2040.22	1980.72	2083.49	2005.54	2066.36	2098.59	2013.85	2006.58	2034.3	2055.93	2032.03	2020.11	1984.96	1972.62	2046.57	2064.73	2121.14	2162.76	2000.02	2154.35	2048.62	2037.4	1993.74	2047.51	2061.95	2164.11	2024.41	1961.02	2061.32	2040.52	1975.39	2040.63
	1948.09	1989.32	1979.08	1993.65	2059.94	2000.17	1981.18	1973.25	1985.12	2029.27	2000.95	2000.84	2058.68	2155.74	2073.43	1986.62	1958.76	2039.94	1980.61	2083.39	2005.43	2066.48	2098.23	2013.64	2006.31	2034.36	2055.92	2031.91	2019.69	1984.92	1972.52	2046.08	2064.77	2120.76	2162.7	1999.9	2154.24	2048.35	2037.09	1993.55	2046.94	2062.04	2164.02	2024.2	1960.93	2061.52	2040.5	1975.23	2040.36
	1948.12	1989.05	1978.87	1993.52	2059.52	2000.14	1980.91	1973.13	1984.93	2029.23	2000.74	2000.78	2058.68	2155.48	2073.3	1986.54	1958.65	2039.67	1980.52	2083.29	2005.33	2066.61	2097.88	2013.43	2006.06	2034.42	2055.92	2031.79	2019.28	1984.87	1972.43	2045.6	2064.82	2120.38	2162.64	1999.79	2154.13	2048.08	2036.79	1993.37	2046.37	2062.14	2163.93	2023.99	1960.84	2061.73	2040.48	1975.06	2040.1
	1948.15	1988.78	1978.66	1993.4	2059.11	2000.13	1980.64	1973.01	1984.75	2029.21	2000.52	2000.72	2058.69	2155.23	2073.17	1986.46	1958.55	2039.39	1980.42	2083.2	2005.24	2066.73	2097.53	2013.23	2005.8	2034.49	2055.93	2031.69	2018.87	1984.83	1972.35	2045.14	2064.88	2120.01	2162.59	1999.68	2154.02	2047.82	2036.49	1993.19	2045.81	2062.25	2163.85	2023.79	1960.76	2061.95	2040.47	1974.9	2039.85
	1948.18	1988.52	1978.46	1993.28	2058.71	2000.11	1980.37	1972.89	1984.58	2029.18	2000.32	2000.68	2058.71	2154.98	2073.04	1986.39	1958.45	2039.12	1980.33	2083.11	2005.15	2066.87	2097.19	2013.04	2005.55	2034.57	2055.94	2031.58	2018.47	1984.79	1972.26	2044.68	2064.95	2119.65	2162.54	1999.58	2153.93	2047.57	2036.21	1993.02	2045.25	2062.37	2163.77	2023.59	1960.68	2062.18	2040.46	1974.74	2039.6
	1948.22	1988.26	1978.26	1993.17	2058.31	2000.09	1980.11	1972.78	1984.42	2029.17	2000.12	2000.64	2058.73	2154.74	2072.93	1986.32	1958.35	2038.84	1980.25	2083.03	2005.07	2067	2096.86	2012.85	2005.3	2034.66	2055.97	2031.49	2018.08	1984.75	1972.18	2044.23	2065.02	2119.3	2162.49	1999.48	2153.85	2047.32	2035.94	1992.84	2044.69	2062.51	2163.7	2023.4	1960.6	2062.42	2040.46	1974.58	2039.37
	1948.26	1988.01	1978.06	1993.06	2057.92	2000.08	1979.84	1972.67	1984.26	2029.16	1999.92	2000.61	2058.76	2154.49	2072.82	1986.26	1958.25	2038.57	1980.18	2082.95	2005	2067.14	2096.53	2012.67	2005.06	2034.76	2056	2031.4	2017.7	1984.71	1972.1	2043.8	2065.1	2118.96	2162.44	1999.39	2153.78	2047.08	2035.67	1992.68	2044.14	2062.65	2163.63	2023.21	1960.52	2062.66	2040.46	1974.43	2039.15
	1948.3	1987.77	1977.88	1992.96	2057.53	2000.06	1979.58	1972.56	1984.11	2029.16	1999.72	2000.59	2058.8	2154.26	2072.72	1986.2	1958.16	2038.31	1980.11	2082.87	2004.94	2067.29	2096.21	2012.49	2004.82	2034.86	2056.04	2031.32	2017.32	1984.67	1972.02	2043.37	2065.19	2118.62	2162.39	1999.31	2153.71	2046.85	2035.42	1992.51	2043.6	2062.81	2163.56	2023.03	1960.45	2062.92	2040.47	1974.27	2038.93
	1948.35	1987.53	1977.69	1992.87	2057.15	2000.05	1979.33	1972.46	1983.97	2029.17	1999.53	2000.58	2058.84	2154.03	2072.63	1986.14	1958.07	2038.04	1980.04	2082.8	2004.88	2067.44	2095.89	2012.32	2004.59	2034.97	2056.08	2031.25	2016.95	1984.64	1971.95	2042.95	2065.29	2118.3	2162.35	1999.23	2153.66	2046.62	2035.17	1992.36	2043.06	2062.97	2163.5	2022.85	1960.38	2063.18	2040.48	1974.12	2038.73
	1948.4	1987.3	1977.51	1992.78	2056.78	2000.04	1979.07	1972.36	1983.83	2029.18	1999.35	2000.57	2058.9	2153.8	2072.54	1986.09	1957.99	2037.77	1979.99	2082.74	2004.83	2067.59	2095.58	2012.15	2004.35	2035.09	2056.14	2031.18	2016.59	1984.61	1971.88	2042.54	2065.39	2117.98	2162.31	1999.15	2153.61	2046.4	2034.93	1992.2	2042.52	2063.15	2163.44	2022.67	1960.32	2063.44	2040.51	1973.97	2038.53
	1948.45	1987.07	1977.34	1992.69	2056.41	2000.03	1978.82	1972.26	1983.7	2029.2	1999.17	2000.57	2058.96	2153.58	2072.46	1986.04	1957.91	2037.51	1979.93	2082.68	2004.79	2067.75	2095.27	2011.99	2004.13	2035.22	2056.2	2031.12	2016.23	1984.58	1971.81	2042.15	2065.5	2117.67	2162.27	1999.08	2153.58	2046.18	2034.7	1992.05	2041.99	2063.34	2163.39	2022.5	1960.25	2063.72	2040.53	1973.82	2038.34
	1948.51	1986.85	1977.17	1992.62	2056.05	2000.03	1978.57	1972.16	1983.58	2029.22	1998.99	2000.58	2059.02	2153.36	2072.39	1986	1957.83	2037.25	1979.89	2082.63	2004.75	2067.91	2094.98	2011.83	2003.9	2035.36	2056.26	2031.06	2015.88	1984.56	1971.74	2041.76	2065.62	2117.37	2162.24	1999.02	2153.55	2045.97	2034.48	1991.9	2041.46	2063.53	2163.34	2022.33	1960.2	2064	2040.56	1973.67	2038.17
	1948.57	1986.63	1977	1992.55	2055.7	2000.02	1978.32	1972.07	1983.46	2029.25	1998.82	2000.6	2059.1	2153.14	2072.32	1985.96	1957.75	2036.99	1979.85	2082.58	2004.73	2068.07	2094.68	2011.68	2003.68	2035.5	2056.34	2031.02	2015.54	1984.54	1971.67	2041.38	2065.75	2117.08	2162.21	1998.96	2153.53	2045.76	2034.27	1991.76	2040.93	2063.74	2163.29	2022.17	1960.14	2064.29	2040.6	1973.53	2038
	1948.63	1986.42	1976.84	1992.48	2055.35	2000.02	1978.08	1971.98	1983.35	2029.29	1998.65	2000.63	2059.18	2152.93	2072.27	1985.92	1957.68	2036.73	1979.81	2082.53	2004.71	2068.24	2094.4	2011.54	2003.46	2035.65	2056.42	2030.97	2015.21	1984.51	1971.61	2041.01	2065.88	2116.8	2162.18	1998.91	2153.52	2045.56	2034.06	1991.62	2040.41	2063.96	2163.25	2022.01	1960.09	2064.59	2040.64	1973.39	2037.84
	1948.69	1986.22	1976.68	1992.42	2055.01	2000.01	1977.83	1971.89	1983.24	2029.34	1998.48	2000.66	2059.26	2152.73	2072.21	1985.89	1957.61	2036.47	1979.78	2082.49	2004.7	2068.41	2094.11	2011.4	2003.25	2035.81	2056.51	2030.94	2014.88	1984.49	1971.55	2040.65	2066.02	2116.52	2162.15	1998.86	2153.52	2045.37	2033.86	1991.48	2039.9	2064.19	2163.21	2021.86	1960.04	2064.89	2040.69	1973.24	2037.69
	1948.76	1986.02	1976.53	1992.37	2054.68	2000.01	1977.59	1971.81	1983.15	2029.39	1998.32	2000.7	2059.36	2152.52	2072.17	1985.86	1957.55	2036.22	1979.76	2082.45	2004.69	2068.58	2093.84	2011.26	2003.04	2035.98	2056.61	2030.91	2014.56	1984.48	1971.49	2040.3	2066.17	2116.25	2162.12	1998.82	2153.53	2045.18	2033.68	1991.35	2039.38	2064.43	2163.18	2021.7	1959.99	2065.2	2040.74	1973.1	2037.55
	1948.83	1985.82	1976.39	1992.32	2054.35	2000.01	1977.36	1971.73	1983.06	2029.44	1998.17	2000.75	2059.46	2152.33	2072.13	1985.83	1957.49	2035.96	1979.74	2082.42	2004.69	2068.75	2093.57	2011.13	2002.83	2036.16	2056.71	2030.89	2014.24	1984.46	1971.44	2039.97	2066.33	2116	2162.1	1998.78	2153.55	2045	2033.5	1991.22	2038.88	2064.68	2163.15	2021.56	1959.95	2065.52	2040.8	1972.97	2037.42
	1948.9	1985.63	1976.24	1992.28	2054.02	2000.01	1977.12	1971.65	1982.97	2029.51	1998.02	2000.81	2059.57	2152.13	2072.1	1985.81	1957.43	2035.71	1979.72	2082.39	2004.7	2068.93	2093.3	2011.01	2002.63	2036.34	2056.82	2030.88	2013.94	1984.45	1971.39	2039.64	2066.49	2115.74	2162.08	1998.75	2153.57	2044.82	2033.33	1991.1	2038.38	2064.94	2163.13	2021.41	1959.91	2065.85	2040.86	1972.83	2037.29
	1948.97	1985.45	1976.11	1992.24	2053.71	2000.02	1976.89	1971.57	1982.89	2029.57	1997.87	2000.87	2059.68	2151.94	2072.08	1985.79	1957.38	2035.46	1979.72	2082.37	2004.72	2069.11	2093.05	2010.89	2002.43	2036.53	2056.93	2030.87	2013.64	1984.44	1971.34	2039.32	2066.66	2115.5	2162.06	1998.72	2153.61	2044.65	2033.16	1990.97	2037.88	2065.21	2163.11	2021.27	1959.87	2066.18	2040.93	1972.7	2037.18
	1949.05	1985.27	1975.97	1992.21	2053.4	2000.02	1976.66	1971.5	1982.82	2029.65	1997.73	2000.94	2059.81	2151.76	2072.06	1985.78	1957.33	2035.21	1979.71	2082.35	2004.74	2069.3	2092.79	2010.77	2002.23	2036.73	2057.06	2030.87	2013.35	1984.43	1971.29	2039.01	2066.83	2115.27	2162.04	1998.7	2153.65	2044.49	2033.01	1990.86	2037.38	2065.49	2163.09	2021.14	1959.84	2066.51	2041	1972.57	2037.07
	1949.13	1985.1	1975.84	1992.18	2053.09	2000.03	1976.43	1971.43	1982.75	2029.73	1997.59	2001.02	2059.93	2151.58	2072.05	1985.77	1957.28	2034.97	1979.72	2082.34	2004.77	2069.48	2092.54	2010.66	2002.04	2036.93	2057.18	2030.88	2013.06	1984.42	1971.24	2038.71	2067.01	2115.04	2162.02	1998.68	2153.71	2044.33	2032.86	1990.74	2036.89	2065.78	2163.08	2021.01	1959.81	2066.86	2041.07	1972.44	2036.98
	1949.21	1984.93	1975.72	1992.16	2052.8	2000.04	1976.21	1971.36	1982.69	2029.82	1997.45	2001.11	2060.07	2151.4	2072.05	1985.76	1957.23	2034.72	1979.73	2082.33	2004.81	2069.67	2092.3	2010.56	2001.85	2037.15	2057.32	2030.89	2012.78	1984.42	1971.2	2038.41	2067.2	2114.83	2162.01	1998.67	2153.77	2044.17	2032.72	1990.63	2036.41	2066.08	2163.07	2020.88	1959.78	2067.21	2041.16	1972.31	2036.89
	1949.3	1984.77	1975.6	1992.15	2052.5	2000.04	1975.99	1971.29	1982.64	2029.91	1997.32	2001.2	2060.21	2151.23	2072.05	1985.76	1957.19	2034.48	1979.74	2082.32	2004.85	2069.86	2092.07	2010.46	2001.67	2037.37	2057.46	2030.91	2012.51	1984.42	1971.16	2038.13	2067.4	2114.62	2162	1998.66	2153.84	2044.03	2032.59	1990.52	2035.92	2066.39	2163.06	2020.75	1959.76	2067.57	2041.24	1972.18	2036.81
	1949.39	1984.61	1975.48	1992.14	2052.22	2000.05	1975.77	1971.23	1982.59	2030.01	1997.19	2001.31	2060.36	2151.06	2072.06	1985.76	1957.15	2034.23	1979.76	2082.32	2004.91	2070.05	2091.83	2010.37	2001.48	2037.59	2057.61	2030.94	2012.24	1984.42	1971.12	2037.86	2067.6	2114.41	2161.99	1998.66	2153.92	2043.88	2032.47	1990.42	2035.45	2066.71	2163.06	2020.63	1959.74	2067.93	2041.34	1972.06	2036.74
	1949.48	1984.46	1975.37	1992.13	2051.94	2000.07	1975.55	1971.17	1982.55	2030.12	1997.07	2001.41	2060.51	2150.89	2072.08	1985.77	1957.12	2033.99	1979.78	2082.32	2004.96	2070.25	2091.61	2010.28	2001.3	2037.83	2057.77	2030.97	2011.99	1984.42	1971.08	2037.6	2067.81	2114.22	2161.98	1998.67	2154.01	2043.75	2032.35	1990.32	2034.97	2067.04	2163.07	2020.52	1959.72	2068.3	2041.43	1971.93	2036.68
	1949.57	1984.31	1975.27	1992.13	2051.66	2000.08	1975.33	1971.11	1982.51	2030.23	1996.95	2001.53	2060.68	2150.73	2072.1	1985.78	1957.09	2033.76	1979.81	2082.33	2005.03	2070.45	2091.39	2010.2	2001.13	2038.07	2057.93	2031.01	2011.74	1984.42	1971.05	2037.35	2068.02	2114.04	2161.98	1998.67	2154.11	2043.61	2032.25	1990.22	2034.5	2067.38	2163.07	2020.4	1959.71	2068.68	2041.53	1971.81	2036.63
	1949.66	1984.17	1975.16	1992.14	2051.4	2000.09	1975.12	1971.05	1982.48	2030.35	1996.83	2001.66	2060.84	2150.57	2072.13	1985.79	1957.06	2033.52	1979.85	2082.34	2005.1	2070.64	2091.17	2010.12	2000.96	2038.32	2058.1	2031.05	2011.49	1984.43	1971.02	2037.1	2068.24	2113.86	2161.97	1998.69	2154.22	2043.49	2032.15	1990.13	2034.04	2067.73	2163.08	2020.29	1959.7	2069.06	2041.64	1971.69	2036.58
	1949.76	1984.03	1975.07	1992.15	2051.13	2000.11	1974.91	1971	1982.46	2030.48	1996.72	2001.79	2061.02	2150.42	2072.17	1985.8	1957.03	2033.28	1979.89	2082.35	2005.18	2070.84	2090.96	2010.04	2000.79	2038.58	2058.27	2031.1	2011.25	1984.43	1970.99	2036.87	2068.47	2113.69	2161.97	1998.7	2154.33	2043.37	2032.06	1990.04	2033.58	2068.09	2163.1	2020.19	1959.69	2069.45	2041.75	1971.57	2036.55
	1949.86	1983.9	1974.97	1992.17	2050.88	2000.12	1974.71	1970.95	1982.44	2030.61	1996.62	2001.93	2061.2	2150.27	2072.21	1985.82	1957.01	2033.05	1979.93	2082.37	2005.27	2071.04	2090.76	2009.98	2000.62	2038.85	2058.45	2031.16	2011.02	1984.44	1970.96	2036.65	2068.7	2113.53	2161.97	1998.73	2154.46	2043.25	2031.97	1989.95	2033.12	2068.45	2163.12	2020.08	1959.69	2069.84	2041.87	1971.46	2036.52
	1949.97	1983.77	1974.88	1992.19	2050.62	2000.14	1974.5	1970.9	1982.43	2030.74	1996.51	2002.07	2061.38	2150.12	2072.26	1985.85	1956.99	2032.81	1979.98	2082.4	2005.36	2071.25	2090.56	2009.91	2000.46	2039.12	2058.63	2031.23	2010.8	1984.46	1970.94	2036.43	2068.94	2113.38	2161.98	1998.75	2154.59	2043.14	2031.89	1989.87	2032.67	2068.83	2163.14	2019.99	1959.69	2070.24	2041.99	1971.34	2036.5
	1950.07	1983.65	1974.8	1992.22	2050.38	2000.16	1974.3	1970.86	1982.42	2030.88	1996.41	2002.22	2061.58	2149.98	2072.31	1985.87	1956.98	2032.58	1980.04	2082.42	2005.46	2071.45	2090.37	2009.86	2000.3	2039.4	2058.83	2031.3	2010.58	1984.47	1970.91	2036.23	2069.19	2113.23	2161.98	1998.78	2154.74	2043.04	2031.82	1989.79	2032.22	2069.22	2163.17	2019.89	1959.69	2070.65	2042.11	1971.23	2036.49
	1950.18	1983.54	1974.72	1992.25	2050.14	2000.18	1974.1	1970.81	1982.42	2031.03	1996.32	2002.38	2061.77	2149.84	2072.37	1985.9	1956.96	2032.35	1980.1	2082.45	2005.57	2071.65	2090.18	2009.8	2000.14	2039.68	2059.02	2031.38	2010.38	1984.48	1970.89	2036.03	2069.44	2113.1	2161.99	1998.82	2154.89	2042.94	2031.76	1989.71	2031.78	2069.61	2163.2	2019.8	1959.69	2071.06	2042.24	1971.12	2036.49
	1950.29	1983.42	1974.64	1992.28	2049.91	2000.2	1973.9	1970.77	1982.42	2031.19	1996.23	2002.55	2061.98	2149.7	2072.44	1985.93	1956.95	2032.13	1980.16	2082.49	2005.68	2071.86	2090	2009.75	1999.99	2039.98	2059.23	2031.46	2010.17	1984.5	1970.88	2035.84	2069.69	2112.97	2161.99	1998.86	2155.05	2042.84	2031.71	1989.64	2031.34	2070.01	2163.23	2019.71	1959.7	2071.48	2042.38	1971.01	2036.49
	1950.4	1983.32	1974.57	1992.32	2049.68	2000.23	1973.71	1970.73	1982.43	2031.35	1996.14	2002.73	2062.19	2149.57	2072.51	1985.97	1956.95	2031.9	1980.23	2082.53	2005.8	2072.06	2089.82	2009.71	1999.84	2040.28	2059.44	2031.55	2009.98	1984.52	1970.86	2035.67	2069.96	2112.85	2162	1998.91	2155.22	2042.75	2031.66	1989.57	2030.9	2070.43	2163.27	2019.63	1959.71	2071.9	2042.52	1970.9	2036.51
	1950.52	1983.21	1974.5	1992.37	2049.46	2000.25	1973.52	1970.7	1982.44	2031.51	1996.05	2002.91	2062.41	2149.44	2072.59	1986.01	1956.94	2031.67	1980.31	2082.57	2005.93	2072.27	2089.65	2009.67	1999.69	2040.58	2059.65	2031.65	2009.79	1984.54	1970.85	2035.5	2070.23	2112.73	2162.02	1998.95	2155.4	2042.67	2031.62	1989.5	2030.47	2070.85	2163.31	2019.55	1959.73	2072.33	2042.66	1970.8	2036.53
	1950.64	1983.12	1974.43	1992.42	2049.24	2000.27	1973.33	1970.67	1982.46	2031.68	1995.97	2003.1	2062.63	2149.32	2072.68	1986.05	1956.94	2031.45	1980.39	2082.62	2006.06	2072.48	2089.48	2009.64	1999.54	2040.9	2059.87	2031.75	2009.61	1984.57	1970.84	2035.34	2070.5	2112.63	2162.03	1999.01	2155.58	2042.59	2031.59	1989.44	2030.04	2071.28	2163.36	2019.47	1959.74	2072.76	2042.81	1970.69	2036.56
	1950.76	1983.02	1974.37	1992.48	2049.03	2000.3	1973.14	1970.64	1982.49	2031.86	1995.9	2003.29	2062.86	2149.2	2072.77	1986.1	1956.95	2031.23	1980.48	2082.67	2006.2	2072.69	2089.31	2009.61	1999.4	2041.22	2060.1	2031.86	2009.43	1984.59	1970.83	2035.19	2070.78	2112.53	2162.04	1999.07	2155.78	2042.52	2031.56	1989.38	2029.62	2071.72	2163.41	2019.39	1959.76	2073.2	2042.96	1970.59	2036.6
	1950.88	1982.93	1974.32	1992.54	2048.82	2000.33	1972.96	1970.61	1982.52	2032.04	1995.83	2003.49	2063.09	2149.08	2072.86	1986.15	1956.95	2031.01	1980.57	2082.72	2006.35	2072.89	2089.16	2009.59	1999.26	2041.55	2060.33	2031.98	2009.26	1984.62	1970.82	2035.05	2071.07	2112.44	2162.06	1999.13	2155.99	2042.45	2031.54	1989.32	2029.2	2072.17	2163.46	2019.32	1959.79	2073.64	2043.12	1970.49	2036.65
	1951	1982.85	1974.27	1992.61	2048.62	2000.36	1972.78	1970.58	1982.55	2032.23	1995.76	2003.7	2063.33	2148.97	2072.97	1986.2	1956.96	2030.79	1980.66	2082.78	2006.5	2073.1	2089.01	2009.57	1999.13	2041.88	2060.57	2032.1	2009.1	1984.65	1970.82	2034.92	2071.36	2112.36	2162.08	1999.2	2156.2	2042.39	2031.53	1989.27	2028.78	2072.63	2163.52	2019.26	1959.82	2074.09	2043.28	1970.39	2036.71
	1951.13	1982.77	1974.22	1992.68	2048.42	2000.39	1972.6	1970.56	1982.59	2032.43	1995.69	2003.92	2063.58	2148.86	2073.08	1986.26	1956.97	2030.57	1980.76	2082.84	2006.66	2073.32	2088.86	2009.56	1999	2042.22	2060.81	2032.23	2008.95	1984.68	1970.81	2034.8	2071.66	2112.29	2162.1	1999.27	2156.42	2042.33	2031.53	1989.22	2028.37	2073.1	2163.58	2019.19	1959.85	2074.55	2043.44	1970.29	2036.77
	1951.26	1982.7	1974.17	1992.75	2048.24	2000.42	1972.42	1970.54	1982.64	2032.63	1995.63	2004.14	2063.83	2148.75	2073.19	1986.32	1956.99	2030.35	1980.87	2082.91	2006.82	2073.53	2088.72	2009.55	1998.87	2042.57	2061.06	2032.37	2008.8	1984.71	1970.81	2034.69	2071.96	2112.22	2162.12	1999.35	2156.65	2042.27	2031.53	1989.17	2027.96	2073.57	2163.64	2019.13	1959.88	2075.01	2043.61	1970.2	2036.85
	1951.39	1982.63	1974.13	1992.83	2048.05	2000.45	1972.25	1970.52	1982.69	2032.83	1995.58	2004.37	2064.09	2148.65	2073.31	1986.39	1957	2030.13	1980.98	2082.98	2007	2073.74	2088.58	2009.54	1998.74	2042.92	2061.32	2032.51	2008.66	1984.74	1970.82	2034.59	2072.27	2112.16	2162.14	1999.43	2156.89	2042.23	2031.54	1989.12	2027.56	2074.06	2163.71	2019.07	1959.91	2075.47	2043.79	1970.11	2036.93
	1951.52	1982.56	1974.1	1992.92	2047.87	2000.49	1972.08	1970.5	1982.75	2033.04	1995.52	2004.61	2064.35	2148.55	2073.44	1986.45	1957.03	2029.92	1981.09	2083.05	2007.17	2073.95	2088.45	2009.55	1998.62	2043.29	2061.58	2032.66	2008.53	1984.78	1970.82	2034.49	2072.58	2112.11	2162.17	1999.51	2157.14	2042.18	2031.56	1989.08	2027.16	2074.55	2163.78	2019.02	1959.95	2075.94	2043.96	1970.01	2037.02
	1951.66	1982.5	1974.07	1993.01	2047.7	2000.52	1971.91	1970.49	1982.81	2033.26	1995.47	2004.86	2064.62	2148.46	2073.57	1986.52	1957.05	2029.71	1981.21	2083.12	2007.36	2074.17	2088.32	2009.55	1998.5	2043.65	2061.84	2032.81	2008.4	1984.82	1970.83	2034.41	2072.9	2112.07	2162.2	1999.6	2157.4	2042.15	2031.58	1989.04	2026.76	2075.05	2163.86	2018.97	1960	2076.41	2044.15	1969.92	2037.12
	1951.8	1982.45	1974.04	1993.1	2047.53	2000.56	1971.74	1970.48	1982.88	2033.48	1995.43	2005.11	2064.89	2148.37	2073.71	1986.6	1957.08	2029.49	1981.34	2083.2	2007.55	2074.39	2088.2	2009.56	1998.39	2044.03	2062.11	2032.97	2008.28	1984.86	1970.84	2034.33	2073.23	2112.03	2162.23	1999.69	2157.67	2042.11	2031.61	1989.01	2026.37	2075.56	2163.94	2018.92	1960.04	2076.89	2044.33	1969.83	2037.22
	1951.94	1982.4	1974.01	1993.2	2047.37	2000.6	1971.58	1970.47	1982.95	2033.71	1995.38	2005.36	2065.17	2148.28	2073.85	1986.67	1957.11	2029.28	1981.46	2083.29	2007.75	2074.6	2088.08	2009.58	1998.27	2044.41	2062.39	2033.14	2008.16	1984.9	1970.85	2034.27	2073.56	2112	2162.26	1999.79	2157.94	2042.09	2031.65	1988.97	2025.98	2076.08	2164.02	2018.88	1960.09	2077.37	2044.52	1969.75	2037.34
	1952.08	1982.35	1973.99	1993.3	2047.21	2000.64	1971.41	1970.46	1983.02	2033.94	1995.35	2005.63	2065.46	2148.19	2074	1986.75	1957.14	2029.07	1981.6	2083.38	2007.95	2074.82	2087.97	2009.6	1998.16	2044.8	2062.67	2033.32	2008.06	1984.94	1970.86	2034.21	2073.89	2111.98	2162.29	1999.89	2158.22	2042.06	2031.69	1988.94	2025.6	2076.61	2164.11	2018.84	1960.14	2077.86	2044.72	1969.66	2037.46
	1952.23	1982.31	1973.98	1993.41	2047.06	2000.68	1971.25	1970.46	1983.1	2034.18	1995.31	2005.9	2065.75	2148.11	2074.16	1986.84	1957.18	2028.86	1981.74	2083.47	2008.16	2075.04	2087.86	2009.63	1998.06	2045.19	2062.96	2033.5	2007.96	1984.99	1970.88	2034.16	2074.23	2111.97	2162.32	2000	2158.52	2042.04	2031.74	1988.92	2025.22	2077.14	2164.2	2018.8	1960.19	2078.36	2044.92	1969.58	2037.59
	1952.37	1982.27	1973.96	1993.53	2046.91	2000.72	1971.1	1970.46	1983.19	2034.43	1995.28	2006.18	2066.05	2148.04	2074.32	1986.93	1957.22	2028.66	1981.88	2083.56	2008.38	2075.26	2087.76	2009.66	1997.95	2045.59	2063.25	2033.68	2007.86	1985.04	1970.9	2034.12	2074.58	2111.96	2162.36	2000.11	2158.82	2042.03	2031.8	1988.89	2024.84	2077.69	2164.3	2018.77	1960.25	2078.85	2045.12	1969.5	2037.73
	1952.52	1982.24	1973.95	1993.64	2046.77	2000.77	1970.94	1970.46	1983.28	2034.68	1995.25	2006.46	2066.35	2147.96	2074.48	1987.02	1957.26	2028.45	1982.03	2083.66	2008.6	2075.49	2087.66	2009.69	1997.85	2046	2063.55	2033.88	2007.77	1985.09	1970.92	2034.09	2074.93	2111.97	2162.4	2000.22	2159.13	2042.02	2031.87	1988.87	2024.47	2078.24	2164.39	2018.74	1960.31	2079.36	2045.33	1969.42	2037.87
	1952.67	1982.21	1973.95	1993.76	2046.63	2000.81	1970.79	1970.46	1983.38	2034.93	1995.23	2006.75	2066.65	2147.89	2074.65	1987.11	1957.31	2028.24	1982.18	2083.76	2008.83	2075.71	2087.57	2009.73	1997.75	2046.42	2063.86	2034.07	2007.69	1985.14	1970.94	2034.07	2075.29	2111.98	2162.44	2000.34	2159.45	2042.02	2031.94	1988.85	2024.1	2078.8	2164.5	2018.71	1960.37	2079.86	2045.54	1969.34	2038.03
	1952.83	1982.18	1973.95	1993.89	2046.5	2000.86	1970.64	1970.46	1983.48	2035.19	1995.21	2007.05	2066.97	2147.83	2074.83	1987.21	1957.35	2028.04	1982.34	2083.87	2009.07	2075.94	2087.48	2009.78	1997.66	2046.84	2064.17	2034.28	2007.62	1985.19	1970.96	2034.06	2075.65	2111.99	2162.48	2000.46	2159.77	2042.02	2032.02	1988.84	2023.74	2079.37	2164.6	2018.69	1960.44	2080.38	2045.76	1969.26	2038.19
	1952.98	1982.16	1973.95	1994.02	2046.37	2000.91	1970.5	1970.47	1983.58	2035.46	1995.19	2007.36	2067.28	2147.76	2075.01	1987.31	1957.41	2027.84	1982.5	2083.97	2009.31	2076.16	2087.39	2009.83	1997.57	2047.26	2064.48	2034.49	2007.55	1985.25	1970.99	2034.06	2076.02	2112.01	2162.52	2000.59	2160.11	2042.03	2032.1	1988.83	2023.38	2079.95	2164.71	2018.67	1960.51	2080.89	2045.98	1969.19	2038.36
	1953.14	1982.15	1973.96	1994.16	2046.25	2000.96	1970.35	1970.48	1983.69	2035.73	1995.18	2007.67	2067.61	2147.7	2075.2	1987.41	1957.46	2027.63	1982.67	2084.09	2009.55	2076.39	2087.32	2009.88	1997.48	2047.7	2064.8	2034.71	2007.49	1985.31	1971.02	2034.07	2076.39	2112.05	2162.57	2000.72	2160.45	2042.04	2032.19	1988.82	2023.02	2080.53	2164.83	2018.65	1960.58	2081.41	2046.2	1969.12	2038.54
	1953.3	1982.13	1973.97	1994.3	2046.14	2001.01	1970.21	1970.49	1983.81	2036	1995.17	2007.98	2067.94	2147.64	2075.4	1987.52	1957.52	2027.43	1982.84	2084.2	2009.81	2076.62	2087.24	2009.94	1997.4	2048.13	2065.13	2034.94	2007.44	1985.37	1971.05	2034.08	2076.77	2112.08	2162.61	2000.85	2160.81	2042.06	2032.29	1988.81	2022.67	2081.13	2164.94	2018.64	1960.65	2081.94	2046.43	1969.04	2038.73
	1953.46	1982.13	1973.98	1994.44	2046.02	2001.07	1970.07	1970.51	1983.93	2036.28	1995.16	2008.31	2068.27	2147.59	2075.59	1987.63	1957.58	2027.23	1983.02	2084.32	2010.07	2076.85	2087.17	2010.01	1997.32	2048.58	2065.46	2035.17	2007.39	1985.43	1971.08	2034.11	2077.15	2112.13	2162.66	2000.99	2161.17	2042.08	2032.4	1988.81	2022.32	2081.73	2165.06	2018.63	1960.73	2082.47	2046.66	1968.97	2038.92
	1953.63	1982.12	1974	1994.59	2045.92	2001.12	1969.93	1970.52	1984.05	2036.57	1995.16	2008.64	2068.61	2147.54	2075.8	1987.74	1957.64	2027.03	1983.2	2084.44	2010.33	2077.09	2087.11	2010.08	1997.24	2049.03	2065.79	2035.4	2007.35	1985.49	1971.12	2034.14	2077.54	2112.18	2162.71	2001.13	2161.54	2042.1	2032.51	1988.81	2021.98	2082.34	2165.19	2018.62	1960.81	2083	2046.9	1968.91	2039.13
	1953.8	1982.12	1974.02	1994.74	2045.82	2001.18	1969.8	1970.54	1984.18	2036.86	1995.16	2008.98	2068.95	2147.49	2076.01	1987.86	1957.71	2026.83	1983.38	2084.57	2010.6	2077.32	2087.05	2010.15	1997.16	2049.49	2066.13	2035.65	2007.31	1985.56	1971.16	2034.18	2077.93	2112.24	2162.76	2001.28	2161.92	2042.13	2032.63	1988.81	2021.64	2082.96	2165.32	2018.62	1960.9	2083.54	2047.14	1968.84	2039.34
	1953.96	1982.13	1974.04	1994.9	2045.72	2001.24	1969.67	1970.56	1984.31	2037.16	1995.16	2009.32	2069.3	2147.45	2076.22	1987.98	1957.78	2026.63	1983.57	2084.7	2010.88	2077.56	2086.99	2010.23	1997.09	2049.95	2066.48	2035.9	2007.28	1985.62	1971.2	2034.24	2078.33	2112.31	2162.82	2001.43	2162.31	2042.17	2032.75	1988.81	2021.3	2083.58	2165.45	2018.62	1960.98	2084.08	2047.39	1968.78	2039.56
	1954.14	1982.14	1974.07	1995.06	2045.63	2001.3	1969.54	1970.59	1984.45	2037.46	1995.17	2009.67	2069.65	2147.41	2076.45	1988.1	1957.85	2026.43	1983.77	2084.83	2011.16	2077.79	2086.94	2010.31	1997.02	2050.42	2066.83	2036.15	2007.26	1985.69	1971.24	2034.3	2078.74	2112.38	2162.87	2001.58	2162.71	2042.21	2032.88	1988.82	2020.97	2084.22	2165.58	2018.62	1961.07	2084.63	2047.64	1968.71	2039.78
	1954.31	1982.15	1974.1	1995.23	2045.54	2001.36	1969.41	1970.61	1984.59	2037.77	1995.18	2010.03	2070.01	2147.38	2076.67	1988.23	1957.93	2026.24	1983.96	2084.97	2011.45	2078.03	2086.9	2010.4	1996.96	2050.9	2067.19	2036.42	2007.25	1985.76	1971.28	2034.37	2079.14	2112.46	2162.93	2001.74	2163.11	2042.25	2033.02	1988.83	2020.64	2084.86	2165.72	2018.63	1961.16	2085.18	2047.89	1968.65	2040.02
	1954.48	1982.17	1974.14	1995.4	2045.46	2001.42	1969.28	1970.64	1984.74	2038.08	1995.19	2010.39	2070.38	2147.34	2076.9	1988.36	1958.01	2026.04	1984.17	2085.11	2011.74	2078.27	2086.86	2010.49	1996.89	2051.38	2067.55	2036.69	2007.24	1985.84	1971.33	2034.45	2079.56	2112.55	2162.99	2001.9	2163.53	2042.3	2033.16	1988.85	2020.32	2085.51	2165.86	2018.63	1961.26	2085.73	2048.14	1968.59	2040.26
	1954.66	1982.19	1974.17	1995.57	2045.38	2001.49	1969.16	1970.67	1984.89	2038.4	1995.21	2010.76	2070.74	2147.31	2077.14	1988.49	1958.09	2025.84	1984.38	2085.25	2012.04	2078.52	2086.82	2010.59	1996.83	2051.87	2067.92	2036.96	2007.24	1985.91	1971.38	2034.53	2079.98	2112.64	2163.05	2002.07	2163.95	2042.36	2033.31	1988.86	2020	2086.16	2166.01	2018.65	1961.35	2086.29	2048.41	1968.54	2040.51
	1954.84	1982.22	1974.22	1995.75	2045.31	2001.56	1969.04	1970.7	1985.05	2038.72	1995.23	2011.13	2071.12	2147.29	2077.38	1988.63	1958.18	2025.65	1984.59	2085.4	2012.35	2078.76	2086.79	2010.69	1996.78	2052.36	2068.29	2037.24	2007.24	1985.99	1971.43	2034.63	2080.4	2112.74	2163.11	2002.24	2164.38	2042.42	2033.47	1988.88	2019.68	2086.83	2166.16	2018.66	1961.45	2086.85	2048.67	1968.48	2040.77
	1955.02	1982.25	1974.26	1995.93	2045.25	2001.62	1968.92	1970.73	1985.2	2039.05	1995.25	2011.51	2071.5	2147.26	2077.63	1988.77	1958.26	2025.45	1984.8	2085.55	2012.66	2079.01	2086.76	2010.8	1996.73	2052.86	2068.67	2037.53	2007.25	1986.07	1971.48	2034.73	2080.83	2112.85	2163.18	2002.41	2164.82	2042.48	2033.63	1988.9	2019.37	2087.5	2166.31	2018.68	1961.56	2087.42	2048.94	1968.43	2041.04
	1955.21	1982.28	1974.31	1996.12	2045.18	2001.69	1968.81	1970.77	1985.37	2039.38	1995.28	2011.9	2071.88	2147.24	2077.88	1988.91	1958.36	2025.26	1985.03	2085.7	2012.98	2079.26	2086.74	2010.91	1996.68	2053.37	2069.05	2037.83	2007.27	1986.15	1971.54	2034.85	2081.26	2112.96	2163.24	2002.58	2165.27	2042.55	2033.8	1988.93	2019.06	2088.18	2166.47	2018.7	1961.66	2087.98	2049.21	1968.38	2041.31
	1955.39	1982.32	1974.36	1996.31	2045.13	2001.77	1968.7	1970.81	1985.54	2039.71	1995.31	2012.29	2072.27	2147.22	2078.13	1989.06	1958.45	2025.07	1985.25	2085.86	2013.3	2079.51	2086.72	2011.03	1996.63	2053.88	2069.43	2038.13	2007.29	1986.23	1971.6	2034.97	2081.7	2113.08	2163.31	2002.76	2165.73	2042.62	2033.98	1988.96	2018.75	2088.87	2166.63	2018.73	1961.77	2088.56	2049.49	1968.33	2041.59
	1955.58	1982.36	1974.42	1996.5	2045.07	2001.84	1968.58	1970.85	1985.71	2040.06	1995.34	2012.69	2072.66	2147.21	2078.4	1989.2	1958.55	2024.87	1985.48	2086.01	2013.63	2079.76	2086.71	2011.15	1996.59	2054.4	2069.83	2038.43	2007.32	1986.32	1971.66	2035.1	2082.14	2113.21	2163.38	2002.95	2166.19	2042.7	2034.16	1988.99	2018.45	2089.57	2166.8	2018.76	1961.88	2089.14	2049.77	1968.28	2041.88
	1955.77	1982.41	1974.48	1996.7	2045.02	2001.92	1968.48	1970.89	1985.88	2040.4	1995.38	2013.1	2073.06	2147.2	2078.66	1989.36	1958.65	2024.68	1985.72	2086.18	2013.97	2080.01	2086.7	2011.28	1996.55	2054.92	2070.22	2038.75	2007.36	1986.4	1971.72	2035.24	2082.59	2113.35	2163.45	2003.14	2166.67	2042.78	2034.35	1989.02	2018.15	2090.27	2166.96	2018.79	1962	2089.72	2050.05	1968.23	2042.18
	1955.96	1982.46	1974.54	1996.9	2044.98	2001.99	1968.37	1970.94	1986.06	2040.75	1995.42	2013.51	2073.46	2147.19	2078.93	1989.51	1958.75	2024.49	1985.95	2086.34	2014.3	2080.27	2086.7	2011.41	1996.51	2055.45	2070.63	2039.07	2007.4	1986.49	1971.78	2035.39	2083.04	2113.49	2163.52	2003.33	2167.15	2042.87	2034.54	1989.05	2017.86	2090.98	2167.14	2018.82	1962.11	2090.3	2050.34	1968.19	2042.49
	1956.15	1982.51	1974.61	1997.11	2044.94	2002.07	1968.27	1970.98	1986.25	2041.11	1995.46	2013.93	2073.86	2147.19	2079.21	1989.67	1958.86	2024.3	1986.2	2086.51	2014.65	2080.53	2086.7	2011.54	1996.48	2055.99	2071.03	2039.39	2007.45	1986.58	1971.85	2035.55	2083.49	2113.64	2163.6	2003.52	2167.64	2042.96	2034.74	1989.09	2017.57	2091.7	2167.31	2018.86	1962.23	2090.89	2050.63	1968.14	2042.8
	1956.35	1982.57	1974.68	1997.32	2044.91	2002.15	1968.17	1971.03	1986.44	2041.47	1995.51	2014.36	2074.28	2147.19	2079.49	1989.83	1958.97	2024.11	1986.44	2086.68	2015	2080.79	2086.7	2011.68	1996.45	2056.53	2071.44	2039.72	2007.5	1986.68	1971.92	2035.72	2083.95	2113.79	2163.67	2003.72	2168.14	2043.05	2034.95	1989.13	2017.29	2092.42	2167.49	2018.9	1962.35	2091.48	2050.93	1968.1	2043.13
	1956.55	1982.63	1974.75	1997.54	2044.88	2002.24	1968.07	1971.08	1986.63	2041.84	1995.56	2014.79	2074.69	2147.19	2079.78	1990	1959.08	2023.92	1986.7	2086.86	2015.36	2081.05	2086.71	2011.83	1996.42	2057.08	2071.86	2040.06	2007.56	1986.77	1971.99	2035.89	2084.42	2113.95	2163.75	2003.92	2168.65	2043.15	2035.16	1989.18	2017	2093.16	2167.67	2018.95	1962.48	2092.07	2051.23	1968.06	2043.46
	1956.75	1982.7	1974.82	1997.75	2044.85	2002.32	1967.97	1971.14	1986.83	2042.21	1995.61	2015.22	2075.11	2147.2	2080.07	1990.16	1959.19	2023.73	1986.95	2087.04	2015.72	2081.32	2086.72	2011.98	1996.4	2057.63	2072.28	2040.41	2007.63	1986.87	1972.06	2036.08	2084.89	2114.12	2163.83	2004.13	2169.17	2043.26	2035.38	1989.22	2016.73	2093.89	2167.86	2018.99	1962.6	2092.67	2051.53	1968.02	2043.79
	1956.95	1982.77	1974.9	1997.98	2044.83	2002.41	1967.88	1971.19	1987.03	2042.58	1995.67	2015.67	2075.54	2147.2	2080.37	1990.33	1959.31	2023.54	1987.21	2087.22	2016.09	2081.58	2086.74	2012.13	1996.38	2058.19	2072.71	2040.76	2007.71	1986.97	1972.13	2036.27	2085.37	2114.29	2163.91	2004.34	2169.69	2043.36	2035.61	1989.27	2016.45	2094.64	2168.05	2019.04	1962.73	2093.27	2051.84	1967.99	2044.14
	1957.15	1982.84	1974.99	1998.2	2044.82	2002.5	1967.79	1971.25	1987.23	2042.96	1995.72	2016.11	2075.96	2147.22	2080.67	1990.51	1959.43	2023.35	1987.48	2087.4	2016.46	2081.85	2086.76	2012.29	1996.36	2058.75	2073.14	2041.12	2007.79	1987.07	1972.21	2036.47	2085.84	2114.47	2164	2004.55	2170.23	2043.48	2035.84	1989.32	2016.18	2095.4	2168.24	2019.1	1962.87	2093.88	2052.15	1967.95	2044.49
	1957.36	1982.92	1975.07	1998.43	2044.81	2002.59	1967.7	1971.31	1987.44	2043.35	1995.79	2016.57	2076.4	2147.23	2080.97	1990.69	1959.56	2023.16	1987.74	2087.59	2016.83	2082.12	2086.79	2012.45	1996.35	2059.32	2073.58	2041.48	2007.87	1987.17	1972.29	2036.68	2086.33	2114.66	2164.08	2004.76	2170.77	2043.6	2036.08	1989.37	2015.92	2096.16	2168.44	2019.15	1963	2094.49	2052.46	1967.92	2044.85
	1957.56	1983	1975.16	1998.67	2044.8	2002.68	1967.61	1971.37	1987.65	2043.74	1995.85	2017.03	2076.84	2147.25	2081.29	1990.87	1959.69	2022.97	1988.02	2087.78	2017.22	2082.4	2086.82	2012.62	1996.33	2059.89	2074.02	2041.85	2007.96	1987.27	1972.37	2036.9	2086.82	2114.85	2164.17	2004.98	2171.32	2043.72	2036.32	1989.43	2015.65	2096.93	2168.64	2019.21	1963.14	2095.1	2052.78	1967.89	2045.22
	1957.77	1983.08	1975.25	1998.9	2044.8	2002.78	1967.53	1971.43	1987.86	2044.13	1995.92	2017.5	2077.28	2147.27	2081.6	1991.05	1959.82	2022.78	1988.29	2087.98	2017.61	2082.67	2086.86	2012.8	1996.33	2060.47	2074.46	2042.22	2008.06	1987.38	1972.45	2037.13	2087.31	2115.05	2164.26	2005.2	2171.88	2043.84	2036.57	1989.49	2015.39	2097.7	2168.84	2019.27	1963.28	2095.71	2053.1	1967.86	2045.6
	1957.98	1983.17	1975.35	1999.15	2044.8	2002.87	1967.44	1971.5	1988.08	2044.53	1995.99	2017.97	2077.72	2147.29	2081.92	1991.24	1959.95	2022.59	1988.58	2088.17	2018	2082.95	2086.9	2012.97	1996.32	2061.06	2074.91	2042.61	2008.17	1987.49	1972.54	2037.36	2087.81	2115.26	2164.35	2005.43	2172.45	2043.98	2036.82	1989.55	2015.14	2098.49	2169.05	2019.34	1963.42	2096.33	2053.42	1967.83	2045.98
	1958.2	1983.26	1975.45	1999.39	2044.8	2002.97	1967.36	1971.57	1988.31	2044.93	1996.06	2018.45	2078.17	2147.32	2082.25	1991.42	1960.09	2022.4	1988.86	2088.37	2018.4	2083.23	2086.94	2013.15	1996.32	2061.65	2075.37	2043	2008.28	1987.6	1972.63	2037.61	2088.31	2115.47	2164.44	2005.66	2173.03	2044.11	2037.08	1989.61	2014.89	2099.27	2169.26	2019.41	1963.57	2096.95	2053.75	1967.81	2046.37
	1958.41	1983.35	1975.55	1999.64	2044.81	2003.07	1967.29	1971.63	1988.53	2045.34	1996.14	2018.93	2078.63	2147.35	2082.58	1991.62	1960.23	2022.21	1989.15	2088.58	2018.8	2083.51	2086.99	2013.34	1996.32	2062.24	2075.83	2043.39	2008.4	1987.71	1972.72	2037.86	2088.81	2115.69	2164.53	2005.89	2173.61	2044.25	2037.35	1989.68	2014.64	2100.07	2169.47	2019.48	1963.72	2097.57	2054.08	1967.79	2046.77
	1958.63	1983.45	1975.65	1999.89	2044.83	2003.18	1967.21	1971.71	1988.76	2045.75	1996.22	2019.42	2079.09	2147.38	2082.91	1991.81	1960.37	2022.02	1989.44	2088.78	2019.21	2083.8	2087.04	2013.53	1996.33	2062.85	2076.29	2043.79	2008.52	1987.83	1972.81	2038.13	2089.32	2115.92	2164.63	2006.13	2174.21	2044.39	2037.62	1989.75	2014.4	2100.88	2169.69	2019.56	1963.87	2098.2	2054.42	1967.76	2047.18
	1958.85	1983.55	1975.76	2000.15	2044.85	2003.28	1967.14	1971.78	1989	2046.16	1996.3	2019.91	2079.55	2147.42	2083.25	1992.01	1960.51	2021.84	1989.74	2088.99	2019.62	2084.09	2087.1	2013.73	1996.34	2063.45	2076.76	2044.2	2008.65	1987.94	1972.9	2038.4	2089.84	2116.15	2164.73	2006.37	2174.81	2044.54	2037.9	1989.82	2014.16	2101.69	2169.91	2019.63	1964.02	2098.83	2054.76	1967.74	2047.59
	1959.07	1983.66	1975.87	2000.41	2044.87	2003.39	1967.07	1971.85	1989.23	2046.59	1996.39	2020.42	2080.02	2147.46	2083.59	1992.21	1960.66	2021.65	1990.04	2089.2	2020.04	2084.38	2087.16	2013.93	1996.35	2064.06	2077.23	2044.61	2008.79	1988.06	1973	2038.68	2090.35	2116.38	2164.82	2006.61	2175.42	2044.69	2038.19	1989.89	2013.92	2102.5	2170.13	2019.71	1964.18	2099.46	2055.1	1967.73	2048.02
	1959.29	1983.77	1975.98	2000.67	2044.9	2003.5	1967	1971.93	1989.47	2047.01	1996.48	2020.92	2080.49	2147.5	2083.94	1992.42	1960.81	2021.46	1990.35	2089.42	2020.47	2084.67	2087.22	2014.13	1996.37	2064.68	2077.71	2045.03	2008.93	1988.18	1973.1	2038.96	2090.88	2116.63	2164.92	2006.85	2176.04	2044.85	2038.48	1989.97	2013.69	2103.33	2170.36	2019.8	1964.34	2100.1	2055.45	1967.71	2048.45
	1959.51	1983.88	1976.1	2000.94	2044.93	2003.61	1966.93	1972.01	1989.72	2047.44	1996.57	2021.43	2080.96	2147.54	2084.29	1992.62	1960.97	2021.27	1990.66	2089.64	2020.9	2084.97	2087.29	2014.34	1996.39	2065.3	2078.19	2045.46	2009.08	1988.3	1973.2	2039.26	2091.4	2116.88	2165.03	2007.1	2176.67	2045.01	2038.77	1990.05	2013.46	2104.16	2170.59	2019.89	1964.5	2100.73	2055.8	1967.7	2048.89
	1959.74	1984	1976.22	2001.21	2044.97	2003.72	1966.87	1972.09	1989.97	2047.87	1996.66	2021.95	2081.44	2147.59	2084.65	1992.83	1961.13	2021.08	1990.97	2089.86	2021.33	2085.27	2087.36	2014.56	1996.41	2065.93	2078.68	2045.89	2009.23	1988.43	1973.3	2039.56	2091.94	2117.13	2165.13	2007.35	2177.31	2045.18	2039.07	1990.13	2013.24	2105	2170.83	2019.98	1964.66	2101.37	2056.15	1967.68	2049.33
	1959.97	1984.12	1976.34	2001.48	2045.01	2003.84	1966.81	1972.18	1990.22	2048.31	1996.76	2022.48	2081.93	2147.64	2085.01	1993.05	1961.29	2020.9	1991.29	2090.08	2021.77	2085.57	2087.44	2014.78	1996.43	2066.56	2079.17	2046.33	2009.39	1988.55	1973.41	2039.88	2092.47	2117.39	2165.24	2007.61	2177.95	2045.35	2039.38	1990.21	2013.02	2105.84	2171.07	2020.07	1964.83	2102.02	2056.51	1967.67	2049.78
	1960.2	1984.24	1976.47	2001.76	2045.05	2003.95	1966.75	1972.26	1990.47	2048.75	1996.86	2023.01	2082.41	2147.7	2085.37	1993.26	1961.45	2020.71	1991.62	2090.31	2022.21	2085.87	2087.52	2015	1996.46	2067.2	2079.67	2046.77	2009.56	1988.68	1973.51	2040.2	2093.01	2117.66	2165.34	2007.87	2178.61	2045.52	2039.69	1990.3	2012.8	2106.69	2171.31	2020.16	1964.99	2102.66	2056.87	1967.66	2050.25
	1960.43	1984.37	1976.6	2002.04	2045.1	2004.07	1966.69	1972.35	1990.73	2049.2	1996.96	2023.54	2082.9	2147.75	2085.74	1993.48	1961.62	2020.52	1991.94	2090.54	2022.66	2086.18	2087.61	2015.23	1996.49	2067.84	2080.17	2047.22	2009.73	1988.81	1973.62	2040.53	2093.55	2117.94	2165.45	2008.13	2179.27	2045.7	2040.01	1990.39	2012.59	2107.55	2171.55	2020.26	1965.17	2103.31	2057.23	1967.66	2050.71
	1960.66	1984.5	1976.73	2002.33	2045.16	2004.19	1966.64	1972.44	1990.99	2049.65	1997.07	2024.08	2083.4	2147.81	2086.12	1993.71	1961.79	2020.33	1992.27	2090.77	2023.12	2086.49	2087.7	2015.46	1996.53	2068.49	2080.68	2047.68	2009.91	1988.94	1973.73	2040.87	2094.1	2118.21	2165.57	2008.39	2179.94	2045.88	2040.33	1990.48	2012.38	2108.41	2171.8	2020.36	1965.34	2103.96	2057.6	1967.65	2051.19
	1960.89	1984.63	1976.86	2002.62	2045.21	2004.32	1966.59	1972.53	1991.25	2050.1	1997.18	2024.63	2083.9	2147.87	2086.5	1993.93	1961.96	2020.14	1992.61	2091	2023.58	2086.8	2087.79	2015.7	1996.57	2069.15	2081.19	2048.15	2010.09	1989.08	1973.85	2041.22	2094.65	2118.5	2165.68	2008.66	2180.62	2046.07	2040.66	1990.57	2012.17	2109.28	2172.05	2020.47	1965.51	2104.61	2057.97	1967.65	2051.67
	1961.13	1984.77	1977	2002.91	2045.27	2004.44	1966.54	1972.62	1991.52	2050.56	1997.29	2025.18	2084.4	2147.94	2086.88	1994.16	1962.13	2019.95	1992.94	2091.24	2024.04	2087.12	2087.89	2015.94	1996.61	2069.8	2081.7	2048.62	2010.28	1989.21	1973.96	2041.57	2095.21	2118.79	2165.79	2008.93	2181.31	2046.26	2041	1990.66	2011.97	2110.16	2172.31	2020.58	1965.69	2105.27	2058.35	1967.65	2052.17
	1961.37	1984.91	1977.14	2003.2	2045.34	2004.57	1966.49	1972.71	1991.79	2051.03	1997.4	2025.74	2084.9	2148.01	2087.27	1994.39	1962.31	2019.76	1993.29	2091.48	2024.51	2087.43	2087.99	2016.18	1996.65	2070.47	2082.22	2049.09	2010.48	1989.35	1974.08	2041.94	2095.77	2119.09	2165.91	2009.2	2182.01	2046.45	2041.34	1990.76	2011.77	2111.04	2172.57	2020.69	1965.87	2105.92	2058.72	1967.65	2052.66
	1961.61	1985.05	1977.28	2003.5	2045.41	2004.7	1966.45	1972.81	1992.07	2051.49	1997.52	2026.3	2085.41	2148.08	2087.66	1994.63	1962.49	2019.57	1993.63	2091.73	2024.98	2087.75	2088.1	2016.44	1996.7	2071.13	2082.74	2049.57	2010.68	1989.49	1974.2	2042.31	2096.33	2119.39	2166.03	2009.48	2182.71	2046.65	2041.68	1990.86	2011.58	2111.93	2172.83	2020.8	1966.06	2106.58	2059.1	1967.65	2053.17
	1961.85	1985.19	1977.43	2003.8	2045.48	2004.84	1966.4	1972.91	1992.34	2051.97	1997.64	2026.87	2085.93	2148.15	2088.05	1994.86	1962.68	2019.38	1993.98	2091.97	2025.46	2088.08	2088.21	2016.69	1996.76	2071.81	2083.27	2050.06	2010.89	1989.64	1974.32	2042.69	2096.9	2119.7	2166.15	2009.76	2183.42	2046.85	2042.04	1990.96	2011.39	2112.83	2173.1	2020.92	1966.24	2107.25	2059.49	1967.65	2053.69
	1962.09	1985.34	1977.57	2004.11	2045.56	2004.97	1966.36	1973.01	1992.62	2052.44	1997.76	2027.44	2086.44	2148.23	2088.45	1995.1	1962.87	2019.19	1994.34	2092.22	2025.94	2088.41	2088.32	2016.95	1996.81	2072.48	2083.8	2050.56	2011.1	1989.78	1974.44	2043.08	2097.47	2120.01	2166.27	2010.04	2184.15	2047.06	2042.39	1991.07	2011.2	2113.73	2173.37	2021.04	1966.43	2107.91	2059.88	1967.66	2054.21
	1962.34	1985.5	1977.73	2004.41	2045.64	2005.11	1966.32	1973.11	1992.91	2052.92	1997.88	2028.02	2086.96	2148.31	2088.86	1995.35	1963.06	2019.01	1994.69	2092.47	2026.43	2088.74	2088.44	2017.21	1996.87	2073.17	2084.34	2051.06	2011.32	1989.93	1974.57	2043.48	2098.04	2120.33	2166.39	2010.32	2184.88	2047.27	2042.75	1991.18	2011.02	2114.64	2173.64	2021.16	1966.62	2108.58	2060.27	1967.66	2054.74
	1962.59	1985.65	1977.88	2004.73	2045.72	2005.25	1966.29	1973.21	1993.19	2053.4	1998.01	2028.6	2087.49	2148.39	2089.27	1995.59	1963.25	2018.82	1995.05	2092.73	2026.92	2089.07	2088.56	2017.48	1996.93	2073.86	2084.88	2051.56	2011.55	1990.07	1974.7	2043.89	2098.62	2120.66	2166.52	2010.61	2185.61	2047.48	2043.12	1991.28	2010.84	2115.55	2173.92	2021.29	1966.81	2109.25	2060.66	1967.67	2055.27
	1962.84	1985.81	1978.04	2005.04	2045.81	2005.39	1966.25	1973.32	1993.48	2053.89	1998.14	2029.19	2088.01	2148.47	2089.68	1995.84	1963.45	2018.63	1995.42	2092.99	2027.42	2089.4	2088.69	2017.75	1997	2074.55	2085.42	2052.08	2011.78	1990.22	1974.83	2044.3	2099.2	2120.99	2166.64	2010.9	2186.36	2047.7	2043.5	1991.39	2010.66	2116.47	2174.19	2021.41	1967.01	2109.92	2061.06	1967.68	2055.82
	1963.09	1985.97	1978.2	2005.36	2045.91	2005.53	1966.22	1973.43	1993.77	2054.38	1998.27	2029.79	2088.55	2148.56	2090.1	1996.09	1963.64	2018.44	1995.79	2093.25	2027.92	2089.74	2088.82	2018.03	1997.06	2075.25	2085.97	2052.6	2012.02	1990.38	1974.96	2044.72	2099.79	2121.33	2166.77	2011.19	2187.12	2047.92	2043.87	1991.51	2010.49	2117.4	2174.48	2021.55	1967.2	2110.59	2061.46	1967.7	2056.37
	1963.34	1986.14	1978.36	2005.68	2046	2005.68	1966.19	1973.54	1994.07	2054.88	1998.41	2030.39	2089.08	2148.65	2090.52	1996.35	1963.85	2018.25	1996.16	2093.51	2028.43	2090.08	2088.95	2018.31	1997.14	2075.95	2086.52	2053.12	2012.26	1990.53	1975.09	2045.15	2100.38	2121.67	2166.9	2011.49	2187.88	2048.15	2044.26	1991.62	2010.32	2118.33	2174.76	2021.68	1967.4	2111.27	2061.86	1967.71	2056.93
	1963.59	1986.31	1978.52	2006.01	2046.1	2005.83	1966.17	1973.65	1994.37	2055.38	1998.54	2030.99	2089.62	2148.75	2090.94	1996.6	1964.05	2018.06	1996.54	2093.77	2028.94	2090.43	2089.09	2018.6	1997.21	2076.66	2087.08	2053.65	2012.51	1990.69	1975.23	2045.59	2100.98	2122.02	2167.03	2011.79	2188.65	2048.38	2044.65	1991.74	2010.16	2119.27	2175.05	2021.82	1967.61	2111.95	2062.27	1967.73	2057.49
	1963.85	1986.48	1978.69	2006.33	2046.21	2005.98	1966.14	1973.76	1994.67	2055.88	1998.68	2031.61	2090.16	2148.84	2091.37	1996.86	1964.26	2017.87	1996.92	2094.04	2029.45	2090.78	2089.23	2018.89	1997.29	2077.37	2087.64	2054.19	2012.77	1990.84	1975.37	2046.04	2101.57	2122.37	2167.17	2012.09	2189.43	2048.61	2045.04	1991.86	2010	2120.22	2175.34	2021.96	1967.81	2112.63	2062.68	1967.75	2058.07
	1964.1	1986.66	1978.86	2006.66	2046.32	2006.13	1966.12	1973.87	1994.98	2056.39	1998.83	2032.22	2090.71	2148.94	2091.81	1997.13	1964.47	2017.68	1997.3	2094.31	2029.97	2091.13	2089.38	2019.18	1997.37	2078.09	2088.21	2054.73	2013.03	1991	1975.51	2046.5	2102.18	2122.73	2167.3	2012.4	2190.22	2048.85	2045.44	1991.98	2009.84	2121.17	2175.64	2022.1	1968.02	2113.31	2063.1	1967.77	2058.65
	1964.36	1986.84	1979.04	2007	2046.43	2006.29	1966.1	1973.99	1995.28	2056.9	1998.97	2032.84	2091.26	2149.05	2092.25	1997.39	1964.68	2017.49	1997.69	2094.59	2030.5	2091.48	2089.53	2019.48	1997.46	2078.81	2088.78	2055.28	2013.3	1991.17	1975.65	2046.96	2102.78	2123.09	2167.44	2012.7	2191.02	2049.1	2045.85	1992.11	2009.69	2122.13	2175.94	2022.25	1968.22	2114	2063.52	1967.79	2059.24
	1964.62	1987.02	1979.21	2007.34	2046.55	2006.45	1966.08	1974.11	1995.59	2057.42	1999.12	2033.47	2091.81	2149.15	2092.69	1997.66	1964.9	2017.3	1998.08	2094.87	2031.03	2091.84	2089.68	2019.79	1997.54	2079.53	2089.35	2055.84	2013.57	1991.33	1975.79	2047.43	2103.39	2123.46	2167.58	2013.01	2191.82	2049.34	2046.26	1992.24	2009.54	2123.09	2176.24	2022.4	1968.44	2114.68	2063.94	1967.81	2059.83
	1964.89	1987.2	1979.39	2007.68	2046.67	2006.61	1966.07	1974.23	1995.91	2057.94	1999.27	2034.1	2092.36	2149.26	2093.13	1997.93	1965.12	2017.12	1998.48	2095.14	2031.56	2092.2	2089.84	2020.09	1997.64	2080.27	2089.93	2056.4	2013.85	1991.5	1975.94	2047.91	2104.01	2123.84	2167.72	2013.33	2192.64	2049.59	2046.67	1992.36	2009.39	2124.06	2176.54	2022.55	1968.65	2115.37	2064.36	1967.84	2060.43
	1965.15	1987.39	1979.57	2008.02	2046.79	2006.77	1966.06	1974.35	1996.23	2058.46	1999.43	2034.74	2092.92	2149.37	2093.59	1998.2	1965.34	2016.93	1998.88	2095.43	2032.1	2092.57	2090	2020.4	1997.73	2081	2090.51	2056.97	2014.14	1991.66	1976.09	2048.4	2104.63	2124.22	2167.86	2013.64	2193.46	2049.85	2047.09	1992.49	2009.25	2125.04	2176.85	2022.7	1968.86	2116.07	2064.79	1967.86	2061.04
	1965.42	1987.58	1979.76	2008.37	2046.92	2006.93	1966.04	1974.47	1996.55	2058.99	1999.58	2035.38	2093.49	2149.49	2094.04	1998.48	1965.57	2016.74	1999.28	2095.71	2032.64	2092.93	2090.16	2020.72	1997.83	2081.75	2091.1	2057.54	2014.43	1991.83	1976.24	2048.9	2105.25	2124.6	2168.01	2013.96	2194.29	2050.1	2047.52	1992.63	2009.11	2126.02	2177.16	2022.86	1969.08	2116.76	2065.22	1967.89	2061.66
	1965.68	1987.77	1979.95	2008.72	2047.05	2007.1	1966.04	1974.6	1996.87	2059.52	1999.74	2036.03	2094.05	2149.6	2094.5	1998.76	1965.8	2016.56	1999.69	2096	2033.19	2093.3	2090.33	2021.04	1997.93	2082.49	2091.69	2058.12	2014.72	1992	1976.39	2049.4	2105.88	2125	2168.16	2014.28	2195.13	2050.37	2047.95	1992.76	2008.98	2127.01	2177.48	2023.02	1969.3	2117.46	2065.66	1967.92	2062.29
	1965.95	1987.97	1980.14	2009.07	2047.19	2007.27	1966.03	1974.72	1997.2	2060.06	1999.9	2036.69	2094.62	2149.72	2094.97	1999.04	1966.03	2016.37	2000.1	2096.29	2033.74	2093.68	2090.5	2021.36	1998.04	2083.24	2092.28	2058.71	2015.03	1992.18	1976.55	2049.91	2106.51	2125.39	2168.3	2014.6	2195.97	2050.63	2048.39	1992.9	2008.84	2128	2177.8	2023.19	1969.52	2118.16	2066.09	1967.96	2062.92
	1966.22	1988.17	1980.33	2009.43	2047.33	2007.44	1966.03	1974.85	1997.53	2060.6	2000.06	2037.34	2095.2	2149.85	2095.44	1999.33	1966.26	2016.18	2000.51	2096.58	2034.3	2094.05	2090.67	2021.69	1998.14	2084	2092.88	2059.3	2015.33	1992.35	1976.7	2050.43	2107.14	2125.79	2168.45	2014.93	2196.83	2050.9	2048.83	1993.04	2008.72	2129	2178.12	2023.35	1969.74	2118.86	2066.53	1967.99	2063.56
	1966.5	1988.38	1980.52	2009.79	2047.48	2007.61	1966.02	1974.98	1997.86	2061.14	2000.23	2038.01	2095.77	2149.97	2095.91	1999.61	1966.5	2016	2000.93	2096.88	2034.86	2094.43	2090.85	2022.02	1998.26	2084.76	2093.49	2059.89	2015.65	1992.53	1976.86	2050.96	2107.78	2126.2	2168.61	2015.26	2197.69	2051.17	2049.28	1993.18	2008.59	2130	2178.44	2023.52	1969.97	2119.57	2066.98	1968.03	2064.2
	1966.77	1988.58	1980.72	2010.15	2047.62	2007.79	1966.03	1975.12	1998.19	2061.69	2000.4	2038.68	2096.36	2150.1	2096.39	1999.9	1966.74	2015.81	2001.35	2097.18	2035.43	2094.82	2091.03	2022.36	1998.37	2085.53	2094.09	2060.5	2015.97	1992.71	1977.02	2051.5	2108.42	2126.61	2168.76	2015.59	2198.56	2051.45	2049.73	1993.33	2008.47	2131.02	2178.77	2023.69	1970.2	2120.27	2067.43	1968.06	2064.85
	1967.05	1988.79	1980.92	2010.52	2047.77	2007.96	1966.03	1975.25	1998.53	2062.24	2000.57	2039.35	2096.94	2150.23	2096.87	2000.2	1966.98	2015.63	2001.78	2097.48	2036	2095.21	2091.22	2022.7	1998.49	2086.3	2094.71	2061.11	2016.29	1992.89	1977.19	2052.04	2109.07	2127.03	2168.92	2015.92	2199.44	2051.73	2050.19	1993.47	2008.36	2132.03	2179.1	2023.87	1970.43	2120.98	2067.88	1968.1	2065.52
	1967.32	1989	1981.13	2010.89	2047.93	2008.14	1966.03	1975.38	1998.87	2062.8	2000.74	2040.03	2097.53	2150.37	2097.35	2000.49	1967.23	2015.45	2002.21	2097.78	2036.57	2095.6	2091.41	2023.04	1998.61	2087.08	2095.32	2061.72	2016.62	1993.08	1977.35	2052.59	2109.72	2127.46	2169.07	2016.26	2200.33	2052.02	2050.65	1993.62	2008.25	2133.06	2179.43	2024.05	1970.66	2121.7	2068.33	1968.15	2066.18
	1967.6	1989.22	1981.34	2011.26	2048.09	2008.33	1966.04	1975.52	1999.22	2063.36	2000.92	2040.72	2098.12	2150.51	2097.84	2000.79	1967.48	2015.26	2002.64	2098.09	2037.15	2095.99	2091.6	2023.39	1998.73	2087.86	2095.94	2062.34	2016.96	1993.26	1977.52	2053.15	2110.38	2127.88	2169.23	2016.6	2201.22	2052.3	2051.12	1993.77	2008.14	2134.08	2179.76	2024.23	1970.89	2122.41	2068.79	1968.19	2066.86
	1967.88	1989.44	1981.55	2011.64	2048.25	2008.51	1966.05	1975.66	1999.57	2063.92	2001.1	2041.41	2098.71	2150.65	2098.34	2001.09	1967.73	2015.08	2003.08	2098.4	2037.74	2096.39	2091.8	2023.75	1998.86	2088.65	2096.56	2062.97	2017.3	1993.45	1977.69	2053.72	2111.04	2128.32	2169.39	2016.94	2202.12	2052.6	2051.59	1993.92	2008.03	2135.12	2180.1	2024.41	1971.13	2123.13	2069.25	1968.23	2067.54
	1968.16	1989.66	1981.76	2012.01	2048.42	2008.7	1966.06	1975.8	1999.92	2064.49	2001.28	2042.1	2099.31	2150.79	2098.84	2001.39	1967.98	2014.9	2003.52	2098.71	2038.33	2096.79	2092	2024.1	1998.99	2089.44	2097.19	2063.6	2017.65	1993.64	1977.86	2054.29	2111.7	2128.75	2169.56	2017.28	2203.04	2052.89	2052.07	1994.08	2007.93	2136.16	2180.44	2024.6	1971.37	2123.85	2069.72	1968.28	2068.23
	1968.45	1989.88	1981.97	2012.4	2048.59	2008.89	1966.08	1975.94	2000.27	2065.06	2001.46	2042.8	2099.91	2150.94	2099.34	2001.7	1968.24	2014.72	2003.96	2099.03	2038.92	2097.19	2092.2	2024.46	1999.13	2090.23	2097.82	2064.24	2018.01	1993.83	1978.03	2054.88	2112.37	2129.2	2169.72	2017.63	2203.95	2053.19	2052.55	1994.23	2007.84	2137.2	2180.79	2024.79	1971.61	2124.57	2070.18	1968.33	2068.92
	1968.73	1990.11	1982.19	2012.78	2048.76	2009.08	1966.1	1976.09	2000.62	2065.63	2001.65	2043.51	2100.51	2151.09	2099.85	2002.01	1968.5	2014.54	2004.4	2099.35	2039.52	2097.6	2092.41	2024.83	1999.27	2091.03	2098.46	2064.88	2018.37	1994.02	1978.21	2055.47	2113.04	2129.65	2169.89	2017.97	2204.88	2053.5	2053.04	1994.39	2007.74	2138.26	2181.14	2024.99	1971.85	2125.29	2070.65	1968.38	2069.63
	1969.02	1990.34	1982.41	2013.17	2048.94	2009.27	1966.11	1976.23	2000.98	2066.21	2001.84	2044.22	2101.12	2151.24	2100.36	2002.32	1968.76	2014.36	2004.86	2099.67	2040.12	2098.01	2092.62	2025.2	1999.41	2091.84	2099.1	2065.53	2018.73	1994.22	1978.38	2056.07	2113.71	2130.1	2170.06	2018.33	2205.82	2053.8	2053.53	1994.55	2007.65	2139.31	2181.49	2025.18	1972.09	2126.02	2071.13	1968.43	2070.33
	1969.31	1990.57	1982.64	2013.56	2049.12	2009.47	1966.14	1976.38	2001.35	2066.79	2002.03	2044.93	2101.73	2151.4	2100.87	2002.63	1969.03	2014.18	2005.31	2099.99	2040.73	2098.43	2092.84	2025.57	1999.55	2092.65	2099.74	2066.19	2019.1	1994.41	1978.56	2056.67	2114.39	2130.56	2170.23	2018.68	2206.76	2054.11	2054.03	1994.71	2007.57	2140.38	2181.84	2025.38	1972.34	2126.75	2071.61	1968.48	2071.05
	1969.6	1990.81	1982.86	2013.95	2049.31	2009.66	1966.16	1976.53	2001.71	2067.38	2002.22	2045.65	2102.34	2151.56	2101.39	2002.95	1969.3	2014	2005.77	2100.32	2041.34	2098.84	2093.05	2025.94	1999.7	2093.47	2100.39	2066.85	2019.48	1994.61	1978.75	2057.28	2115.08	2131.02	2170.4	2019.03	2207.71	2054.43	2054.53	1994.88	2007.49	2141.44	2182.19	2025.58	1972.59	2127.48	2072.09	1968.54	2071.77
	1969.89	1991.05	1983.09	2014.35	2049.5	2009.86	1966.19	1976.68	2002.08	2067.97	2002.42	2046.38	2102.96	2151.72	2101.92	2003.26	1969.57	2013.83	2006.23	2100.65	2041.95	2099.27	2093.28	2026.32	1999.85	2094.29	2101.04	2067.52	2019.86	1994.81	1978.93	2057.91	2115.76	2131.49	2170.57	2019.39	2208.67	2054.75	2055.04	1995.04	2007.41	2142.52	2182.55	2025.79	1972.84	2128.21	2072.57	1968.6	2072.5
	1970.19	1991.29	1983.32	2014.75	2049.69	2010.07	1966.21	1976.83	2002.45	2068.56	2002.62	2047.11	2103.58	2151.89	2102.45	2003.59	1969.84	2013.65	2006.69	2100.98	2042.57	2099.69	2093.5	2026.71	2000.01	2095.11	2101.7	2068.19	2020.25	1995.02	1979.11	2058.54	2116.45	2131.96	2170.75	2019.75	2209.64	2055.07	2055.56	1995.21	2007.33	2143.6	2182.91	2026	1973.09	2128.95	2073.06	1968.66	2073.24
	1970.48	1991.54	1983.56	2015.15	2049.89	2010.27	1966.24	1976.98	2002.82	2069.16	2002.82	2047.84	2104.21	2152.06	2102.98	2003.91	1970.12	2013.48	2007.16	2101.31	2043.2	2100.12	2093.73	2027.1	2000.16	2095.94	2102.35	2068.87	2020.64	1995.22	1979.3	2059.17	2117.15	2132.44	2170.92	2020.11	2210.61	2055.39	2056.07	1995.38	2007.26	2144.68	2183.28	2026.21	1973.34	2129.69	2073.55	1968.72	2073.99
	1970.78	1991.78	1983.79	2015.56	2050.09	2010.48	1966.28	1977.13	2003.2	2069.76	2003.02	2048.58	2104.83	2152.23	2103.52	2004.23	1970.4	2013.3	2007.63	2101.65	2043.83	2100.55	2093.96	2027.49	2000.32	2096.78	2103.02	2069.55	2021.04	1995.43	1979.49	2059.82	2117.85	2132.93	2171.1	2020.48	2211.59	2055.72	2056.6	1995.56	2007.19	2145.77	2183.65	2026.42	1973.6	2130.43	2074.04	1968.78	2074.74
	1971.08	1992.04	1984.03	2015.97	2050.29	2010.69	1966.31	1977.29	2003.58	2070.36	2003.23	2049.33	2105.46	2152.4	2104.06	2004.56	1970.68	2013.13	2008.11	2101.99	2044.46	2100.99	2094.19	2027.88	2000.49	2097.62	2103.68	2070.24	2021.45	1995.64	1979.68	2060.47	2118.55	2133.41	2171.29	2020.85	2212.58	2056.05	2057.12	1995.73	2007.13	2146.87	2184.02	2026.64	1973.85	2131.17	2074.54	1968.84	2075.5
	1971.37	1992.29	1984.28	2016.38	2050.5	2010.9	1966.35	1977.45	2003.96	2070.97	2003.43	2050.08	2106.1	2152.58	2104.61	2004.89	1970.96	2012.96	2008.58	2102.33	2045.1	2101.43	2094.43	2028.28	2000.66	2098.46	2104.36	2070.94	2021.86	1995.85	1979.88	2061.13	2119.26	2133.91	2171.47	2021.22	2213.58	2056.39	2057.66	1995.91	2007.07	2147.97	2184.39	2026.86	1974.11	2131.92	2075.04	1968.91	2076.26
	1971.68	1992.55	1984.52	2016.79	2050.71	2011.11	1966.39	1977.61	2004.34	2071.58	2003.64	2050.84	2106.73	2152.76	2105.16	2005.23	1971.25	2012.79	2009.07	2102.68	2045.74	2101.87	2094.67	2028.69	2000.83	2099.31	2105.03	2071.64	2022.27	1996.06	1980.07	2061.79	2119.97	2134.4	2171.65	2021.59	2214.59	2056.73	2058.2	1996.09	2007.01	2149.08	2184.76	2027.08	1974.37	2132.67	2075.55	1968.98	2077.03
	1971.98	1992.81	1984.77	2017.21	2050.93	2011.33	1966.43	1977.77	2004.73	2072.2	2003.86	2051.6	2107.37	2152.94	2105.71	2005.56	1971.54	2012.62	2009.55	2103.02	2046.39	2102.32	2094.92	2029.09	2001	2100.17	2105.71	2072.34	2022.69	1996.27	1980.27	2062.47	2120.69	2134.91	2171.84	2021.96	2215.6	2057.07	2058.74	1996.27	2006.96	2150.19	2185.14	2027.31	1974.63	2133.42	2076.05	1969.05	2077.81
	1972.28	1993.07	1985.02	2017.63	2051.15	2011.55	1966.48	1977.93	2005.12	2072.82	2004.07	2052.36	2108.01	2153.13	2106.27	2005.9	1971.84	2012.45	2010.04	2103.37	2047.04	2102.77	2095.16	2029.5	2001.18	2101.03	2106.39	2073.06	2023.12	1996.49	1980.47	2063.15	2121.41	2135.41	2172.03	2022.34	2216.62	2057.42	2059.29	1996.45	2006.91	2151.3	2185.52	2027.53	1974.9	2134.17	2076.56	1969.12	2078.59
	1972.59	1993.33	1985.27	2018.05	2051.37	2011.77	1966.52	1978.1	2005.52	2073.44	2004.29	2053.13	2108.66	2153.32	2106.84	2006.24	1972.13	2012.29	2010.53	2103.73	2047.69	2103.23	2095.42	2029.92	2001.36	2101.89	2107.08	2073.77	2023.55	1996.71	1980.67	2063.84	2122.13	2135.92	2172.22	2022.71	2217.65	2057.77	2059.84	1996.63	2006.87	2152.43	2185.91	2027.77	1975.16	2134.93	2077.08	1969.19	2079.39
	1972.9	1993.6	1985.53	2018.48	2051.59	2011.99	1966.57	1978.26	2005.91	2074.06	2004.51	2053.91	2109.31	2153.51	2107.41	2006.58	1972.43	2012.12	2011.03	2104.08	2048.35	2103.69	2095.67	2030.34	2001.54	2102.76	2107.77	2074.5	2023.99	1996.93	1980.88	2064.54	2122.86	2136.44	2172.41	2023.09	2218.69	2058.12	2060.4	1996.82	2006.83	2153.56	2186.29	2028	1975.43	2135.69	2077.59	1969.27	2080.18
	1973.21	1993.87	1985.79	2018.91	2051.82	2012.21	1966.62	1978.43	2006.31	2074.69	2004.73	2054.69	2109.96	2153.71	2107.98	2006.93	1972.73	2011.96	2011.52	2104.44	2049.01	2104.15	2095.93	2030.76	2001.73	2103.64	2108.46	2075.23	2024.43	1997.15	1981.08	2065.24	2123.59	2136.96	2172.61	2023.48	2219.73	2058.48	2060.96	1997.01	2006.79	2154.69	2186.68	2028.24	1975.7	2136.45	2078.11	1969.34	2080.99
	1973.52	1994.14	1986.05	2019.34	2052.06	2012.44	1966.68	1978.6	2006.71	2075.33	2004.95	2055.47	2110.62	2153.91	2108.56	2007.27	1973.04	2011.79	2012.03	2104.8	2049.68	2104.62	2096.19	2031.18	2001.92	2104.52	2109.16	2075.96	2024.88	1997.37	1981.29	2065.95	2124.33	2137.49	2172.8	2023.86	2220.79	2058.84	2061.53	1997.2	2006.76	2155.83	2187.07	2028.48	1975.97	2137.21	2078.64	1969.42	2081.8
	1973.83	1994.42	1986.31	2019.77	2052.29	2012.67	1966.73	1978.77	2007.12	2075.96	2005.18	2056.26	2111.27	2154.11	2109.14	2007.62	1973.35	2011.63	2012.53	2105.17	2050.35	2105.09	2096.45	2031.61	2002.12	2105.4	2109.86	2076.7	2025.34	1997.6	1981.5	2066.67	2125.07	2138.02	2173	2024.25	2221.85	2059.2	2062.1	1997.39	2006.73	2156.97	2187.47	2028.72	1976.24	2137.98	2079.16	1969.5	2082.62
	1974.14	1994.7	1986.58	2020.21	2052.53	2012.9	1966.79	1978.94	2007.52	2076.6	2005.41	2057.06	2111.93	2154.31	2109.72	2007.98	1973.66	2011.47	2013.04	2105.53	2051.03	2105.56	2096.72	2032.04	2002.31	2106.29	2110.56	2077.45	2025.8	1997.83	1981.71	2067.4	2125.82	2138.55	2173.2	2024.64	2222.91	2059.57	2062.67	1997.58	2006.7	2158.12	2187.86	2028.97	1976.52	2138.74	2079.69	1969.58	2083.45
	1974.46	1994.98	1986.85	2020.65	2052.78	2013.14	1966.85	1979.11	2007.93	2077.25	2005.64	2057.86	2112.6	2154.52	2110.31	2008.33	1973.97	2011.31	2013.55	2105.9	2051.71	2106.04	2096.99	2032.48	2002.51	2107.18	2111.27	2078.2	2026.26	1998.06	1981.93	2068.13	2126.56	2139.09	2173.41	2025.03	2223.99	2059.94	2063.26	1997.78	2006.68	2159.27	2188.26	2029.22	1976.8	2139.51	2080.23	1969.67	2084.28
	1974.78	1995.27	1987.12	2021.09	2053.02	2013.37	1966.91	1979.29	2008.35	2077.9	2005.87	2058.66	2113.27	2154.73	2110.91	2008.69	1974.28	2011.16	2014.07	2106.27	2052.4	2106.52	2097.26	2032.92	2002.72	2108.08	2111.98	2078.96	2026.73	1998.29	1982.14	2068.87	2127.32	2139.64	2173.61	2025.42	2225.07	2060.32	2063.84	1997.97	2006.66	2160.43	2188.66	2029.47	1977.07	2140.29	2080.76	1969.75	2085.12
	1975.09	1995.55	1987.4	2021.54	2053.28	2013.61	1966.98	1979.46	2008.76	2078.55	2006.11	2059.47	2113.94	2154.95	2111.5	2009.05	1974.6	2011	2014.59	2106.65	2053.08	2107.01	2097.54	2033.36	2002.93	2108.99	2112.7	2079.72	2027.21	1998.52	1982.36	2069.62	2128.07	2140.18	2173.82	2025.81	2226.16	2060.69	2064.43	1998.17	2006.64	2161.6	2189.07	2029.73	1977.35	2141.06	2081.3	1969.84	2085.96
	1975.41	1995.84	1987.67	2021.99	2053.53	2013.85	1967.04	1979.64	2009.18	2079.2	2006.35	2060.28	2114.61	2155.17	2112.11	2009.41	1974.92	2010.85	2015.11	2107.03	2053.78	2107.5	2097.82	2033.81	2003.14	2109.89	2113.42	2080.48	2027.69	1998.76	1982.58	2070.37	2128.84	2140.74	2174.02	2026.21	2227.26	2061.08	2065.03	1998.37	2006.63	2162.77	2189.47	2029.98	1977.63	2141.84	2081.85	1969.93	2086.81
	1975.74	1996.14	1987.95	2022.44	2053.79	2014.1	1967.11	1979.82	2009.6	2079.86	2006.59	2061.1	2115.29	2155.39	2112.72	2009.77	1975.25	2010.69	2015.63	2107.41	2054.48	2107.99	2098.1	2034.26	2003.35	2110.81	2114.14	2081.26	2028.18	1998.99	1982.8	2071.13	2129.6	2141.29	2174.23	2026.61	2228.37	2061.46	2065.63	1998.58	2006.62	2163.94	2189.88	2030.25	1977.92	2142.62	2082.39	1970.02	2087.67
	1976.06	1996.43	1988.24	2022.89	2054.05	2014.34	1967.18	1980	2010.03	2080.52	2006.83	2061.93	2115.96	2155.61	2113.33	2010.14	1975.57	2010.54	2016.16	2107.79	2055.18	2108.49	2098.39	2034.71	2003.57	2111.73	2114.87	2082.04	2028.67	1999.23	1983.03	2071.9	2130.37	2141.85	2174.45	2027.01	2229.48	2061.85	2066.23	1998.78	2006.62	2165.12	2190.29	2030.51	1978.2	2143.4	2082.94	1970.11	2088.53
	1976.38	1996.73	1988.52	2023.35	2054.31	2014.59	1967.26	1980.18	2010.45	2081.19	2007.07	2062.76	2116.65	2155.84	2113.94	2010.5	1975.9	2010.39	2016.69	2108.17	2055.88	2108.99	2098.67	2035.17	2003.79	2112.65	2115.6	2082.82	2029.17	1999.47	1983.25	2072.68	2131.14	2142.42	2174.66	2027.41	2230.61	2062.24	2066.84	1998.99	2006.62	2166.3	2190.71	2030.78	1978.48	2144.19	2083.49	1970.2	2089.41
	1976.71	1997.03	1988.81	2023.81	2054.58	2014.84	1967.34	1980.36	2010.88	2081.86	2007.32	2063.59	2117.33	2156.07	2114.56	2010.87	1976.24	2010.25	2017.23	2108.56	2056.59	2109.5	2098.97	2035.63	2004.01	2113.58	2116.33	2083.61	2029.67	1999.71	1983.48	2073.46	2131.92	2142.99	2174.88	2027.81	2231.73	2062.63	2067.46	1999.2	2006.62	2167.49	2191.12	2031.05	1978.77	2144.98	2084.05	1970.3	2090.28
	1977.04	1997.33	1989.1	2024.27	2054.86	2015.09	1967.41	1980.55	2011.31	2082.53	2007.57	2064.43	2118.02	2156.3	2115.19	2011.25	1976.57	2010.1	2017.77	2108.95	2057.31	2110.01	2099.26	2036.1	2004.24	2114.51	2117.07	2084.4	2030.18	1999.96	1983.71	2074.25	2132.7	2143.57	2175.09	2028.22	2232.87	2063.03	2068.08	1999.41	2006.63	2168.69	2191.54	2031.32	1979.06	2145.77	2084.61	1970.39	2091.17
	1977.36	1997.64	1989.39	2024.74	2055.13	2015.34	1967.49	1980.73	2011.75	2083.21	2007.82	2065.27	2118.71	2156.54	2115.82	2011.62	1976.91	2009.96	2018.31	2109.35	2058.03	2110.53	2099.56	2036.56	2004.47	2115.45	2117.81	2085.2	2030.69	2000.21	1983.94	2075.05	2133.49	2144.14	2175.31	2028.63	2234.02	2063.43	2068.7	1999.62	2006.64	2169.89	2191.96	2031.6	1979.35	2146.56	2085.17	1970.49	2092.06
	1977.7	1997.95	1989.69	2025.2	2055.41	2015.6	1967.58	1980.92	2012.18	2083.88	2008.07	2066.12	2119.4	2156.78	2116.45	2012	1977.25	2009.81	2018.85	2109.74	2058.75	2111.05	2099.86	2037.03	2004.7	2116.39	2118.56	2086.01	2031.21	2000.45	1984.18	2075.86	2134.28	2144.73	2175.54	2029.04	2235.17	2063.84	2069.33	1999.83	2006.66	2171.09	2192.39	2031.88	1979.64	2147.36	2085.74	1970.59	2092.95
	1978.03	1998.26	1989.99	2025.67	2055.69	2015.86	1967.66	1981.11	2012.62	2084.57	2008.33	2066.97	2120.1	2157.02	2117.09	2012.38	1977.59	2009.67	2019.4	2110.14	2059.47	2111.57	2100.16	2037.51	2004.94	2117.34	2119.31	2086.82	2031.74	2000.7	1984.42	2076.67	2135.08	2145.32	2175.76	2029.45	2236.33	2064.25	2069.96	2000.05	2006.68	2172.3	2192.81	2032.16	1979.94	2148.16	2086.31	1970.7	2093.86
	1978.36	1998.57	1990.29	2026.15	2055.98	2016.12	1967.75	1981.3	2013.07	2085.25	2008.58	2067.83	2120.8	2157.27	2117.73	2012.76	1977.94	2009.54	2019.95	2110.54	2060.21	2112.1	2100.47	2037.99	2005.18	2118.29	2120.06	2087.64	2032.27	2000.96	1984.65	2077.49	2135.87	2145.91	2175.98	2029.86	2237.49	2064.66	2070.6	2000.26	2006.7	2173.51	2193.24	2032.44	1980.23	2148.96	2086.88	1970.8	2094.77
	1978.7	1998.89	1990.59	2026.62	2056.27	2016.39	1967.84	1981.49	2013.51	2085.94	2008.84	2068.69	2121.5	2157.52	2118.38	2013.14	1978.28	2009.4	2020.5	2110.95	2060.94	2112.63	2100.78	2038.47	2005.42	2119.25	2120.81	2088.46	2032.8	2001.21	1984.89	2078.32	2136.68	2146.5	2176.21	2030.28	2238.67	2065.07	2071.24	2000.48	2006.72	2174.73	2193.67	2032.73	1980.53	2149.76	2087.45	1970.91	2095.68
	1979.03	1999.21	1990.9	2027.1	2056.56	2016.65	1967.93	1981.68	2013.96	2086.64	2009.1	2069.56	2122.21	2157.77	2119.03	2013.52	1978.64	2009.26	2021.06	2111.35	2061.68	2113.16	2101.09	2038.95	2005.67	2120.21	2121.57	2089.28	2033.34	2001.47	1985.14	2079.15	2137.48	2147.1	2176.44	2030.7	2239.85	2065.49	2071.89	2000.7	2006.75	2175.95	2194.11	2033.02	1980.82	2150.57	2088.03	1971.01	2096.61
	1979.37	1999.53	1991.21	2027.58	2056.86	2016.92	1968.03	1981.88	2014.41	2087.33	2009.37	2070.43	2122.92	2158.03	2119.69	2013.91	1978.99	2009.13	2021.62	2111.76	2062.42	2113.7	2101.4	2039.44	2005.92	2121.18	2122.33	2090.12	2033.89	2001.72	1985.38	2079.99	2138.3	2147.71	2176.67	2031.11	2241.04	2065.91	2072.54	2000.93	2006.79	2177.18	2194.54	2033.31	1981.12	2151.37	2088.61	1971.12	2097.54
	1979.71	1999.86	1991.52	2028.06	2057.16	2017.19	1968.12	1982.07	2014.86	2088.03	2009.63	2071.3	2123.63	2158.29	2120.35	2014.3	1979.35	2009	2022.18	2112.17	2063.17	2114.25	2101.72	2039.93	2006.17	2122.15	2123.1	2090.95	2034.44	2001.98	1985.63	2080.84	2139.11	2148.31	2176.91	2031.53	2242.23	2066.33	2073.2	2001.15	2006.82	2178.42	2194.98	2033.61	1981.42	2152.18	2089.2	1971.23	2098.47
	1980.05	2000.18	1991.84	2028.55	2057.46	2017.46	1968.22	1982.27	2015.32	2088.73	2009.9	2072.18	2124.34	2158.55	2121.01	2014.69	1979.7	2008.87	2022.75	2112.59	2063.92	2114.8	2102.04	2040.43	2006.43	2123.12	2123.87	2091.8	2035	2002.24	1985.87	2081.69	2139.93	2148.93	2177.14	2031.96	2243.44	2066.76	2073.86	2001.38	2006.86	2179.65	2195.42	2033.91	1981.72	2153	2089.79	1971.35	2099.41
	1980.39	2000.51	1992.15	2029.04	2057.77	2017.74	1968.32	1982.47	2015.77	2089.44	2010.17	2073.07	2125.06	2158.81	2121.68	2015.09	1980.07	2008.74	2023.32	2113.01	2064.68	2115.35	2102.37	2040.92	2006.69	2124.1	2124.64	2092.64	2035.56	2002.51	1986.12	2082.55	2140.75	2149.54	2177.38	2032.38	2244.65	2067.19	2074.52	2001.6	2006.91	2180.9	2195.86	2034.21	1982.03	2153.81	2090.38	1971.46	2100.36
	1980.73	2000.84	1992.47	2029.53	2058.08	2018.01	1968.43	1982.67	2016.24	2090.15	2010.45	2073.96	2125.78	2159.08	2122.35	2015.48	1980.43	2008.62	2023.89	2113.43	2065.44	2115.91	2102.69	2041.42	2006.95	2125.09	2125.42	2093.5	2036.13	2002.77	1986.38	2083.42	2141.58	2150.16	2177.62	2032.81	2245.87	2067.62	2075.19	2001.83	2006.96	2182.14	2196.31	2034.52	1982.33	2154.63	2090.97	1971.58	2101.31
	1981.08	2001.18	1992.8	2030.02	2058.39	2018.29	1968.53	1982.87	2016.7	2090.86	2010.72	2074.85	2126.5	2159.35	2123.03	2015.88	1980.8	2008.49	2024.47	2113.85	2066.2	2116.47	2103.02	2041.93	2007.22	2126.08	2126.2	2094.35	2036.7	2003.04	1986.63	2084.29	2142.42	2150.79	2177.86	2033.23	2247.09	2068.06	2075.86	2002.06	2007.01	2183.4	2196.75	2034.83	1982.64	2155.45	2091.57	1971.69	2102.27
	1981.43	2001.52	1993.12	2030.52	2058.71	2018.57	1968.64	1983.07	2017.17	2091.58	2011	2075.75	2127.23	2159.63	2123.71	2016.28	1981.16	2008.37	2025.05	2114.27	2066.97	2117.03	2103.35	2042.43	2007.49	2127.08	2126.98	2095.22	2037.27	2003.31	1986.89	2085.17	2143.25	2151.42	2178.1	2033.66	2248.32	2068.5	2076.54	2002.3	2007.06	2184.65	2197.2	2035.14	1982.95	2156.28	2092.17	1971.81	2103.24
	1981.77	2001.86	1993.45	2031.02	2059.03	2018.86	1968.75	1983.27	2017.63	2092.3	2011.28	2076.66	2127.95	2159.91	2124.4	2016.68	1981.54	2008.25	2025.63	2114.7	2067.74	2117.6	2103.69	2042.95	2007.76	2128.08	2127.77	2096.08	2037.86	2003.58	1987.14	2086.06	2144.1	2152.05	2178.35	2034.09	2249.56	2068.94	2077.23	2002.53	2007.12	2185.92	2197.65	2035.45	1983.25	2157.1	2092.78	1971.93	2104.21
	1982.12	2002.2	1993.78	2031.52	2059.35	2019.14	1968.86	1983.48	2018.11	2093.02	2011.56	2077.56	2128.69	2160.19	2125.09	2017.09	1981.91	2008.13	2026.21	2115.13	2068.51	2118.18	2104.02	2043.46	2008.04	2129.08	2128.56	2096.96	2038.44	2003.85	1987.4	2086.95	2144.94	2152.68	2178.6	2034.53	2250.81	2069.39	2077.91	2002.77	2007.19	2187.18	2198.11	2035.77	1983.57	2157.93	2093.38	1972.06	2105.18
	1982.47	2002.54	1994.11	2032.02	2059.68	2019.43	1968.98	1983.68	2018.58	2093.75	2011.84	2078.48	2129.42	2160.47	2125.78	2017.49	1982.29	2008.02	2026.8	2115.57	2069.29	2118.76	2104.37	2043.98	2008.31	2130.09	2129.35	2097.84	2039.04	2004.13	1987.67	2087.85	2145.79	2153.32	2178.85	2034.96	2252.07	2069.83	2078.6	2003	2007.25	2188.45	2198.56	2036.09	1983.88	2158.76	2093.99	1972.18	2106.17
	1982.83	2002.89	1994.45	2032.53	2060.01	2019.72	1969.1	1983.89	2019.06	2094.48	2012.13	2079.39	2130.16	2160.76	2126.48	2017.9	1982.67	2007.91	2027.39	2116	2070.08	2119.34	2104.71	2044.5	2008.6	2131.11	2130.15	2098.72	2039.63	2004.4	1987.93	2088.76	2146.65	2153.97	2179.1	2035.4	2253.33	2070.29	2079.3	2003.24	2007.32	2189.73	2199.02	2036.41	1984.19	2159.59	2094.61	1972.3	2107.15
	1983.18	2003.24	1994.79	2033.04	2060.34	2020.01	1969.21	1984.1	2019.54	2095.21	2012.41	2080.32	2130.9	2161.05	2127.19	2018.31	1983.05	2007.79	2027.98	2116.44	2070.86	2119.93	2105.05	2045.02	2008.88	2132.12	2130.95	2099.61	2040.24	2004.68	1988.19	2089.68	2147.51	2154.62	2179.35	2035.83	2254.59	2070.74	2080	2003.48	2007.4	2191.01	2199.48	2036.73	1984.51	2160.43	2095.23	1972.43	2108.15
	1983.54	2003.59	1995.13	2033.55	2060.68	2020.31	1969.34	1984.31	2020.02	2095.95	2012.7	2081.24	2131.64	2161.34	2127.9	2018.72	1983.43	2007.69	2028.58	2116.88	2071.65	2120.52	2105.4	2045.54	2009.17	2133.15	2131.75	2100.5	2040.84	2004.96	1988.46	2090.6	2148.37	2155.27	2179.6	2036.27	2255.87	2071.2	2080.71	2003.73	2007.48	2192.3	2199.94	2037.06	1984.82	2161.27	2095.85	1972.56	2109.15
	1983.89	2003.95	1995.47	2034.07	2061.02	2020.6	1969.46	1984.52	2020.5	2096.69	2013	2082.17	2132.38	2161.64	2128.61	2019.14	1983.82	2007.58	2029.18	2117.33	2072.45	2121.12	2105.75	2046.07	2009.46	2134.18	2132.56	2101.4	2041.46	2005.24	1988.73	2091.52	2149.24	2155.92	2179.86	2036.71	2257.15	2071.66	2081.42	2003.97	2007.56	2193.59	2200.41	2037.39	1985.14	2162.11	2096.47	1972.69	2110.15
	1984.25	2004.3	1995.82	2034.59	2061.36	2020.9	1969.58	1984.73	2020.99	2097.43	2013.29	2083.11	2133.13	2161.94	2129.33	2019.56	1984.21	2007.47	2029.78	2117.78	2073.25	2121.72	2106.11	2046.61	2009.75	2135.21	2133.37	2102.31	2042.07	2005.52	1989	2092.46	2150.11	2156.58	2180.12	2037.16	2258.44	2072.12	2082.13	2004.22	2007.64	2194.88	2200.87	2037.72	1985.46	2162.95	2097.1	1972.82	2111.16
	1984.61	2004.66	1996.16	2035.11	2061.71	2021.2	1969.71	1984.95	2021.48	2098.18	2013.59	2084.05	2133.88	2162.24	2130.05	2019.97	1984.6	2007.37	2030.38	2118.23	2074.05	2122.32	2106.47	2047.14	2010.05	2136.25	2134.18	2103.21	2042.7	2005.81	1989.27	2093.4	2150.99	2157.24	2180.38	2037.6	2259.73	2072.58	2082.85	2004.47	2007.73	2196.19	2201.34	2038.06	1985.78	2163.79	2097.73	1972.96	2112.18
	1984.97	2005.03	1996.52	2035.63	2062.06	2021.51	1969.84	1985.16	2021.97	2098.93	2013.89	2084.99	2134.64	2162.55	2130.78	2020.39	1984.99	2007.27	2030.99	2118.68	2074.86	2122.93	2106.83	2047.68	2010.35	2137.29	2135	2104.13	2043.32	2006.1	1989.55	2094.35	2151.88	2157.91	2180.64	2038.05	2261.04	2073.05	2083.57	2004.71	2007.82	2197.49	2201.81	2038.39	1986.1	2164.64	2098.36	1973.09	2113.2
	1985.33	2005.39	1996.87	2036.15	2062.42	2021.81	1969.97	1985.38	2022.47	2099.68	2014.19	2085.94	2135.4	2162.86	2131.51	2020.82	1985.39	2007.17	2031.6	2119.14	2075.67	2123.55	2107.19	2048.22	2010.66	2138.34	2135.82	2105.05	2043.96	2006.38	1989.82	2095.3	2152.76	2158.58	2180.91	2038.49	2262.35	2073.52	2084.3	2004.97	2007.92	2198.8	2202.28	2038.73	1986.43	2165.49	2099	1973.23	2114.23
	1985.69	2005.76	1997.23	2036.68	2062.78	2022.12	1970.11	1985.6	2022.97	2100.44	2014.49	2086.9	2136.16	2163.17	2132.24	2021.24	1985.79	2007.07	2032.21	2119.59	2076.48	2124.17	2107.55	2048.77	2010.96	2139.39	2136.64	2105.97	2044.59	2006.67	1990.1	2096.26	2153.66	2159.26	2181.17	2038.94	2263.66	2074	2085.03	2005.22	2008.02	2200.12	2202.76	2039.08	1986.75	2166.34	2099.64	1973.37	2115.26
	1986.06	2006.13	1997.59	2037.21	2063.14	2022.43	1970.24	1985.82	2023.47	2101.2	2014.8	2087.86	2136.92	2163.49	2132.98	2021.67	1986.19	2006.98	2032.83	2120.06	2077.3	2124.79	2107.92	2049.31	2011.27	2140.44	2137.47	2106.9	2045.24	2006.97	1990.38	2097.22	2154.55	2159.93	2181.44	2039.39	2264.98	2074.47	2085.77	2005.47	2008.12	2201.44	2203.24	2039.42	1987.08	2167.2	2100.28	1973.51	2116.3
	1986.43	2006.5	1997.95	2037.74	2063.5	2022.74	1970.38	1986.04	2023.97	2101.96	2015.11	2088.82	2137.68	2163.8	2133.73	2022.1	1986.59	2006.89	2033.45	2120.52	2078.12	2125.42	2108.29	2049.86	2011.58	2141.5	2138.3	2107.83	2045.88	2007.26	1990.66	2098.2	2155.46	2160.61	2181.71	2039.85	2266.31	2074.95	2086.51	2005.73	2008.23	2202.76	2203.72	2039.77	1987.41	2168.06	2100.93	1973.65	2117.34
	1986.79	2006.88	1998.31	2038.28	2063.87	2023.05	1970.52	1986.26	2024.48	2102.73	2015.42	2089.79	2138.45	2164.13	2134.48	2022.53	1987	2006.8	2034.07	2120.99	2078.95	2126.05	2108.67	2050.42	2011.9	2142.57	2139.13	2108.77	2046.53	2007.56	1990.95	2099.18	2156.36	2161.3	2181.98	2040.3	2267.65	2075.43	2087.25	2005.99	2008.34	2204.09	2204.2	2040.12	1987.74	2168.92	2101.58	1973.79	2118.39
	1987.16	2007.25	1998.68	2038.82	2064.24	2023.36	1970.66	1986.48	2024.98	2103.5	2015.73	2090.76	2139.22	2164.45	2135.23	2022.96	1987.41	2006.71	2034.69	2121.46	2079.78	2126.69	2109.04	2050.97	2012.22	2143.64	2139.97	2109.71	2047.19	2007.85	1991.23	2100.16	2157.27	2161.99	2182.26	2040.76	2268.99	2075.92	2088	2006.25	2008.46	2205.42	2204.68	2040.47	1988.07	2169.78	2102.23	1973.93	2119.45
	1987.53	2007.63	1999.05	2039.36	2064.61	2023.68	1970.8	1986.71	2025.5	2104.27	2016.05	2091.73	2140	2164.78	2135.99	2023.4	1987.82	2006.62	2035.32	2121.93	2080.61	2127.33	2109.42	2051.53	2012.54	2144.71	2140.81	2110.66	2047.85	2008.15	1991.52	2101.15	2158.19	2162.68	2182.53	2041.22	2270.34	2076.41	2088.75	2006.51	2008.57	2206.76	2205.17	2040.83	1988.4	2170.64	2102.89	1974.08	2120.51
	1987.91	2008.01	1999.42	2039.9	2064.99	2024	1970.95	1986.93	2026.01	2105.05	2016.36	2092.71	2140.78	2165.11	2136.75	2023.83	1988.23	2006.54	2035.95	2122.4	2081.45	2127.98	2109.8	2052.09	2012.86	2145.79	2141.65	2111.62	2048.52	2008.46	1991.81	2102.15	2159.11	2163.37	2182.81	2041.67	2271.7	2076.89	2089.51	2006.77	2008.7	2208.11	2205.66	2041.19	1988.74	2171.51	2103.55	1974.23	2121.57
	1988.28	2008.4	1999.8	2040.44	2065.37	2024.32	1971.1	1987.16	2026.53	2105.83	2016.68	2093.7	2141.56	2165.44	2137.52	2024.27	1988.65	2006.46	2036.58	2122.88	2082.29	2128.63	2110.19	2052.66	2013.19	2146.88	2142.5	2112.57	2049.19	2008.76	1992.1	2103.15	2160.04	2164.07	2183.09	2042.14	2273.06	2077.39	2090.27	2007.03	2008.82	2209.46	2206.15	2041.55	1989.07	2172.38	2104.22	1974.38	2122.64
	1988.65	2008.79	2000.17	2040.99	2065.76	2024.64	1971.25	1987.39	2027.04	2106.61	2017	2094.69	2142.34	2165.78	2138.29	2024.71	1989.06	2006.38	2037.22	2123.36	2083.13	2129.28	2110.57	2053.23	2013.52	2147.96	2143.34	2113.54	2049.86	2009.06	1992.39	2104.16	2160.97	2164.77	2183.37	2042.6	2274.43	2077.88	2091.04	2007.3	2008.95	2210.81	2206.64	2041.91	1989.41	2173.25	2104.88	1974.53	2123.71
	1989.03	2009.17	2000.55	2041.54	2066.15	2024.97	1971.4	1987.61	2027.57	2107.4	2017.33	2095.68	2143.13	2166.12	2139.07	2025.16	1989.48	2006.3	2037.85	2123.85	2083.98	2129.94	2110.96	2053.8	2013.85	2149.06	2144.2	2114.5	2050.55	2009.37	1992.69	2105.18	2161.9	2165.48	2183.65	2043.06	2275.8	2078.38	2091.81	2007.57	2009.08	2212.17	2207.13	2042.28	1989.75	2174.12	2105.55	1974.68	2124.79
	1989.41	2009.57	2000.94	2042.1	2066.54	2025.29	1971.56	1987.84	2028.09	2108.19	2017.65	2096.68	2143.91	2166.46	2139.85	2025.6	1989.91	2006.23	2038.49	2124.33	2084.83	2130.61	2111.35	2054.37	2014.19	2150.15	2145.05	2115.47	2051.23	2009.68	1992.98	2106.2	2162.85	2166.19	2183.94	2043.53	2277.18	2078.88	2092.58	2007.84	2009.22	2213.53	2207.63	2042.64	1990.09	2175	2106.23	1974.83	2125.87
	1989.78	2009.96	2001.32	2042.65	2066.93	2025.62	1971.71	1988.08	2028.62	2108.98	2017.98	2097.69	2144.71	2166.81	2140.63	2026.05	1990.33	2006.16	2039.14	2124.82	2085.69	2131.28	2111.75	2054.95	2014.52	2151.25	2145.91	2116.45	2051.92	2009.99	1993.28	2107.23	2163.79	2166.9	2184.22	2043.99	2278.57	2079.38	2093.36	2008.11	2009.36	2214.9	2208.13	2043.01	1990.43	2175.88	2106.9	1974.99	2126.96
	1990.16	2010.36	2001.71	2043.21	2067.33	2025.95	1971.87	1988.31	2029.15	2109.78	2018.31	2098.69	2145.5	2167.16	2141.42	2026.5	1990.76	2006.09	2039.78	2125.32	2086.55	2131.95	2112.15	2055.53	2014.87	2152.36	2146.77	2117.43	2052.61	2010.3	1993.58	2108.26	2164.74	2167.61	2184.51	2044.46	2279.96	2079.88	2094.14	2008.38	2009.51	2216.27	2208.63	2043.39	1990.78	2176.76	2107.58	1975.14	2128.06
	1990.55	2010.76	2002.1	2043.77	2067.73	2026.29	1972.03	1988.54	2029.68	2110.58	2018.65	2099.7	2146.3	2167.51	2142.22	2026.95	1991.19	2006.02	2040.43	2125.81	2087.41	2132.63	2112.55	2056.11	2015.21	2153.47	2147.64	2118.42	2053.31	2010.61	1993.88	2109.3	2165.7	2168.33	2184.8	2044.93	2281.36	2080.39	2094.93	2008.65	2009.65	2217.65	2209.13	2043.76	1991.12	2177.64	2108.27	1975.3	2129.15
	1990.93	2011.16	2002.49	2044.33	2068.14	2026.62	1972.19	1988.78	2030.22	2111.38	2018.98	2100.72	2147.1	2167.86	2143.02	2027.4	1991.62	2005.96	2041.08	2126.31	2088.27	2133.31	2112.95	2056.69	2015.56	2154.58	2148.51	2119.41	2054.02	2010.93	1994.18	2110.35	2166.66	2169.05	2185.1	2045.4	2282.77	2080.9	2095.72	2008.93	2009.8	2219.03	2209.63	2044.14	1991.47	2178.53	2108.95	1975.46	2130.26
	1991.31	2011.56	2002.89	2044.9	2068.55	2026.96	1972.35	1989.01	2030.75	2112.19	2019.32	2101.74	2147.9	2168.22	2143.82	2027.86	1992.05	2005.89	2041.73	2126.81	2089.14	2134	2113.35	2057.28	2015.91	2155.7	2149.38	2120.41	2054.72	2011.25	1994.49	2111.4	2167.63	2169.78	2185.39	2045.88	2284.18	2081.41	2096.52	2009.2	2009.96	2220.42	2210.14	2044.52	1991.82	2179.42	2109.64	1975.62	2131.36
	1991.7	2011.97	2003.29	2045.47	2068.96	2027.29	1972.52	1989.25	2031.3	2113	2019.66	2102.77	2148.71	2168.58	2144.63	2028.32	1992.49	2005.83	2042.39	2127.32	2090.02	2134.69	2113.76	2057.87	2016.26	2156.83	2150.25	2121.41	2055.44	2011.56	1994.79	2112.45	2168.6	2170.51	2185.69	2046.35	2285.6	2081.92	2097.32	2009.48	2010.12	2221.81	2210.65	2044.9	1992.17	2180.31	2110.34	1975.78	2132.47
	1992.08	2012.38	2003.69	2046.04	2069.37	2027.63	1972.69	1989.49	2031.84	2113.81	2020	2103.8	2149.52	2168.95	2145.44	2028.77	1992.92	2005.78	2043.04	2127.82	2090.89	2135.39	2114.17	2058.46	2016.61	2157.95	2151.13	2122.41	2056.15	2011.88	1995.1	2113.52	2169.58	2171.24	2185.98	2046.83	2287.02	2082.44	2098.12	2009.76	2010.28	2223.21	2211.16	2045.28	1992.52	2181.2	2111.03	1975.94	2133.59
	1992.47	2012.79	2004.09	2046.61	2069.79	2027.98	1972.86	1989.73	2032.39	2114.63	2020.35	2104.83	2150.33	2169.31	2146.26	2029.24	1993.36	2005.72	2043.7	2128.33	2091.78	2136.09	2114.58	2059.06	2016.97	2159.09	2152.01	2123.42	2056.87	2012.21	1995.41	2114.59	2170.56	2171.97	2186.28	2047.31	2288.46	2082.96	2098.93	2010.04	2010.45	2224.61	2211.67	2045.67	1992.87	2182.1	2111.74	1976.11	2134.71
	1992.86	2013.2	2004.5	2047.18	2070.21	2028.32	1973.03	1989.97	2032.93	2115.45	2020.7	2105.87	2151.15	2169.68	2147.08	2029.7	1993.8	2005.67	2044.37	2128.85	2092.66	2136.8	2115	2059.65	2017.33	2160.22	2152.89	2124.43	2057.6	2012.53	1995.72	2115.66	2171.54	2172.71	2186.58	2047.79	2289.89	2083.48	2099.74	2010.33	2010.61	2226.02	2212.18	2046.06	1993.22	2182.99	2112.44	1976.28	2135.84
	1993.25	2013.62	2004.91	2047.76	2070.64	2028.66	1973.2	1990.21	2033.49	2116.27	2021.05	2106.91	2151.96	2170.06	2147.91	2030.16	1994.25	2005.62	2045.03	2129.36	2093.55	2137.51	2115.42	2060.26	2017.69	2161.36	2153.78	2125.45	2058.33	2012.86	1996.03	2116.74	2172.54	2173.45	2186.89	2048.27	2291.33	2084	2100.56	2010.61	2010.79	2227.43	2212.7	2046.45	1993.58	2183.89	2113.15	1976.44	2136.97
	1993.65	2014.03	2005.32	2048.34	2071.07	2029.01	1973.38	1990.46	2034.04	2117.09	2021.4	2107.96	2152.78	2170.43	2148.74	2030.63	1994.69	2005.57	2045.7	2129.88	2094.44	2138.23	2115.84	2060.86	2018.06	2162.51	2154.67	2126.48	2059.07	2013.18	1996.34	2117.83	2173.53	2174.2	2187.19	2048.75	2292.78	2084.53	2101.38	2010.9	2010.96	2228.85	2213.22	2046.84	1993.94	2184.8	2113.86	1976.61	2138.1
	1994.04	2014.45	2005.73	2048.93	2071.5	2029.36	1973.56	1990.7	2034.6	2117.92	2021.75	2109.01	2153.61	2170.81	2149.57	2031.1	1995.14	2005.52	2046.37	2130.4	2095.33	2138.95	2116.26	2061.46	2018.43	2163.66	2155.56	2127.5	2059.81	2013.51	1996.66	2118.92	2174.54	2174.94	2187.5	2049.24	2294.24	2085.05	2102.2	2011.19	2011.14	2230.27	2213.74	2047.23	1994.3	2185.7	2114.57	1976.78	2139.24
	1994.43	2014.88	2006.15	2049.51	2071.93	2029.71	1973.74	1990.95	2035.16	2118.76	2022.11	2110.06	2154.44	2171.19	2150.41	2031.57	1995.59	2005.48	2047.04	2130.93	2096.23	2139.68	2116.68	2062.07	2018.8	2164.81	2156.46	2128.54	2060.55	2013.84	1996.98	2120.02	2175.55	2175.69	2187.81	2049.72	2295.7	2085.58	2103.03	2011.47	2011.33	2231.7	2214.26	2047.63	1994.66	2186.61	2115.29	1976.95	2140.38
	1994.83	2015.3	2006.57	2050.1	2072.37	2030.06	1973.92	1991.19	2035.72	2119.59	2022.47	2111.12	2155.26	2171.58	2151.26	2032.04	1996.05	2005.44	2047.72	2131.45	2097.13	2140.41	2117.11	2062.68	2019.17	2165.97	2157.35	2129.57	2061.3	2014.18	1997.3	2121.12	2176.56	2176.45	2188.12	2050.21	2297.16	2086.11	2103.86	2011.77	2011.52	2233.13	2214.78	2048.03	1995.02	2187.52	2116.01	1977.13	2141.52
	1995.23	2015.73	2006.99	2050.69	2072.81	2030.42	1974.1	1991.44	2036.28	2120.43	2022.83	2112.19	2156.1	2171.97	2152.11	2032.52	1996.5	2005.4	2048.39	2131.98	2098.04	2141.14	2117.54	2063.3	2019.55	2167.13	2158.26	2130.61	2062.05	2014.51	1997.62	2122.23	2177.58	2177.2	2188.43	2050.7	2298.64	2086.65	2104.7	2012.06	2011.71	2234.56	2215.31	2048.43	1995.38	2188.43	2116.73	1977.3	2142.68
	1995.62	2016.16	2007.42	2051.28	2073.26	2030.77	1974.28	1991.69	2036.85	2121.27	2023.19	2113.26	2156.93	2172.36	2152.96	2032.99	1996.96	2005.37	2049.07	2132.52	2098.95	2141.88	2117.98	2063.91	2019.93	2168.3	2159.16	2131.66	2062.81	2014.85	1997.94	2123.35	2178.6	2177.96	2188.75	2051.19	2300.11	2087.18	2105.54	2012.35	2011.9	2236	2215.83	2048.83	1995.75	2189.34	2117.46	1977.48	2143.83
	1996.02	2016.59	2007.84	2051.88	2073.71	2031.13	1974.47	1991.94	2037.42	2122.12	2023.56	2114.33	2157.77	2172.75	2153.82	2033.47	1997.41	2005.34	2049.75	2133.05	2099.86	2142.63	2118.41	2064.53	2020.31	2169.47	2160.07	2132.71	2063.57	2015.18	1998.26	2124.47	2179.63	2178.72	2189.06	2051.68	2301.6	2087.72	2106.39	2012.65	2012.1	2237.45	2216.36	2049.24	1996.11	2190.26	2118.19	1977.65	2144.99
	1996.43	2017.02	2008.27	2052.47	2074.16	2031.49	1974.66	1992.19	2037.99	2122.97	2023.93	2115.41	2158.61	2173.15	2154.68	2033.95	1997.88	2005.31	2050.44	2133.59	2100.78	2143.38	2118.85	2065.15	2020.7	2170.64	2160.98	2133.76	2064.33	2015.52	1998.59	2125.59	2180.67	2179.49	2189.38	2052.17	2303.09	2088.26	2107.24	2012.94	2012.3	2238.9	2216.89	2049.65	1996.48	2191.18	2118.93	1977.83	2146.15
	1996.83	2017.46	2008.7	2053.07	2074.61	2031.85	1974.85	1992.45	2038.57	2123.82	2024.3	2116.49	2159.46	2173.55	2155.55	2034.44	1998.34	2005.28	2051.12	2134.14	2101.7	2144.14	2119.29	2065.78	2021.08	2171.82	2161.89	2134.82	2065.1	2015.86	1998.91	2126.73	2181.71	2180.25	2189.7	2052.67	2304.58	2088.8	2108.09	2013.24	2012.51	2240.35	2217.43	2050.06	1996.85	2192.1	2119.66	1978.01	2147.32
	1997.23	2017.9	2009.14	2053.67	2075.07	2032.21	1975.04	1992.7	2039.15	2124.67	2024.67	2117.57	2160.3	2173.95	2156.42	2034.92	1998.8	2005.25	2051.81	2134.68	2102.62	2144.9	2119.73	2066.4	2021.47	2173.01	2162.81	2135.89	2065.88	2016.21	1999.24	2127.86	2182.76	2181.02	2190.02	2053.16	2306.08	2089.34	2108.95	2013.54	2012.72	2241.81	2217.96	2050.47	1997.22	2193.02	2120.4	1978.19	2148.49
	1997.64	2018.34	2009.58	2054.28	2075.53	2032.58	1975.24	1992.96	2039.73	2125.53	2025.05	2118.66	2161.15	2174.36	2157.3	2035.41	1999.27	2005.23	2052.5	2135.23	2103.54	2145.66	2120.18	2067.03	2021.87	2174.19	2163.73	2136.95	2066.65	2016.55	1999.57	2129	2183.81	2181.8	2190.34	2053.66	2307.59	2089.89	2109.81	2013.84	2012.93	2243.28	2218.5	2050.88	1997.6	2193.94	2121.15	1978.38	2149.66
	1998.04	2018.78	2010.02	2054.89	2076	2032.95	1975.43	1993.21	2040.31	2126.39	2025.43	2119.76	2162.01	2174.77	2158.18	2035.89	1999.74	2005.21	2053.2	2135.78	2104.47	2146.43	2120.62	2067.66	2022.26	2175.39	2164.65	2138.03	2067.44	2016.9	1999.9	2130.15	2184.87	2182.57	2190.67	2054.16	2309.1	2090.44	2110.67	2014.15	2013.15	2244.75	2219.04	2051.3	1997.97	2194.87	2121.9	1978.56	2150.84
	1998.45	2019.23	2010.46	2055.5	2076.47	2033.31	1975.63	1993.47	2040.9	2127.26	2025.81	2120.86	2162.86	2175.18	2159.07	2036.38	2000.21	2005.2	2053.89	2136.34	2105.41	2147.21	2121.07	2068.3	2022.66	2176.58	2165.57	2139.1	2068.22	2017.25	2000.23	2131.31	2185.93	2183.35	2191	2054.66	2310.62	2090.98	2111.54	2014.45	2013.37	2246.22	2219.58	2051.72	1998.35	2195.8	2122.65	1978.75	2152.02
	1998.86	2019.67	2010.9	2056.11	2076.94	2033.68	1975.83	1993.73	2041.49	2128.12	2026.19	2121.96	2163.72	2175.59	2159.96	2036.88	2000.68	2005.18	2054.59	2136.89	2106.34	2147.99	2121.53	2068.93	2023.06	2177.78	2166.5	2140.18	2069.01	2017.59	2000.57	2132.46	2187	2184.13	2191.32	2055.16	2312.14	2091.53	2112.41	2014.76	2013.59	2247.7	2220.12	2052.13	1998.73	2196.73	2123.4	1978.93	2153.2
	1999.27	2020.12	2011.35	2056.72	2077.41	2034.05	1976.03	1993.99	2042.08	2128.99	2026.58	2123.06	2164.58	2176.01	2160.86	2037.37	2001.15	2005.17	2055.29	2137.46	2107.28	2148.78	2121.98	2069.57	2023.46	2178.99	2167.43	2141.27	2069.81	2017.95	2000.9	2133.63	2188.08	2184.92	2191.65	2055.66	2313.67	2092.09	2113.29	2015.06	2013.82	2249.19	2220.66	2052.56	1999.1	2197.67	2124.16	1979.12	2154.39
	1999.68	2020.58	2011.8	2057.34	2077.89	2034.43	1976.23	1994.25	2042.68	2129.87	2026.97	2124.18	2165.45	2176.43	2161.76	2037.87	2001.63	2005.16	2055.99	2138.02	2108.22	2149.57	2122.44	2070.21	2023.86	2180.19	2168.36	2142.36	2070.61	2018.3	2001.24	2134.8	2189.16	2185.7	2191.99	2056.17	2315.2	2092.64	2114.17	2015.37	2014.05	2250.67	2221.21	2052.98	1999.49	2198.6	2124.92	1979.31	2155.58
	2000.09	2021.03	2012.26	2057.96	2078.37	2034.8	1976.44	1994.51	2043.27	2130.75	2027.36	2125.29	2166.32	2176.85	2162.66	2038.36	2002.11	2005.16	2056.69	2138.59	2109.17	2150.36	2122.9	2070.86	2024.27	2181.41	2169.3	2143.45	2071.41	2018.65	2001.58	2135.97	2190.25	2186.49	2192.32	2056.67	2316.74	2093.2	2115.06	2015.68	2014.28	2252.17	2221.75	2053.4	1999.87	2199.54	2125.69	1979.5	2156.78
	2000.51	2021.49	2012.71	2058.58	2078.86	2035.18	1976.64	1994.77	2043.87	2131.63	2027.75	2126.41	2167.19	2177.28	2163.57	2038.86	2002.59	2005.15	2057.4	2139.16	2110.12	2151.16	2123.36	2071.5	2024.68	2182.62	2170.24	2144.55	2072.22	2019.01	2001.92	2137.15	2191.34	2187.28	2192.66	2057.18	2318.28	2093.75	2115.95	2015.99	2014.52	2253.67	2222.3	2053.83	2000.25	2200.48	2126.46	1979.69	2157.98
	2000.92	2021.95	2013.17	2059.2	2079.35	2035.56	1976.85	1995.04	2044.48	2132.51	2028.15	2127.53	2168.06	2177.71	2164.49	2039.36	2003.07	2005.15	2058.11	2139.73	2111.07	2151.97	2123.83	2072.15	2025.09	2183.84	2171.18	2145.65	2073.03	2019.37	2002.26	2138.33	2192.44	2188.08	2192.99	2057.69	2319.83	2094.31	2116.84	2016.31	2014.77	2255.17	2222.85	2054.26	2000.64	2201.43	2127.23	1979.88	2159.18
	2001.34	2022.41	2013.63	2059.83	2079.84	2035.94	1977.06	1995.3	2045.08	2133.4	2028.54	2128.66	2168.94	2178.14	2165.41	2039.87	2003.55	2005.16	2058.82	2140.3	2112.03	2152.78	2124.29	2072.8	2025.51	2185.07	2172.13	2146.76	2073.84	2019.73	2002.6	2139.52	2193.54	2188.87	2193.33	2058.2	2321.39	2094.88	2117.74	2016.62	2015.01	2256.68	2223.41	2054.69	2001.02	2202.37	2128	1980.08	2160.38
	2001.76	2022.87	2014.09	2060.46	2080.33	2036.32	1977.27	1995.57	2045.69	2134.29	2028.94	2129.79	2169.82	2178.58	2166.33	2040.37	2004.04	2005.16	2059.53	2140.88	2112.98	2153.6	2124.76	2073.45	2025.92	2186.3	2173.07	2147.87	2074.66	2020.09	2002.95	2140.72	2194.65	2189.67	2193.67	2058.71	2322.95	2095.44	2118.64	2016.94	2015.26	2258.19	2223.96	2055.12	2001.41	2203.32	2128.78	1980.27	2161.59
	2002.18	2023.34	2014.56	2061.09	2080.83	2036.7	1977.48	1995.83	2046.3	2135.18	2029.35	2130.93	2170.7	2179.02	2167.26	2040.88	2004.52	2005.17	2060.24	2141.46	2113.95	2154.42	2125.23	2074.11	2026.34	2187.53	2174.02	2148.98	2075.48	2020.45	2003.29	2141.92	2195.77	2190.48	2194.02	2059.23	2324.51	2096	2119.54	2017.25	2015.51	2259.71	2224.52	2055.56	2001.8	2204.27	2129.57	1980.47	2162.8
	2002.6	2023.8	2015.03	2061.72	2081.33	2037.08	1977.7	1996.1	2046.91	2136.08	2029.75	2132.07	2171.58	2179.46	2168.19	2041.39	2005.01	2005.18	2060.96	2142.05	2114.91	2155.24	2125.71	2074.76	2026.77	2188.77	2174.98	2150.1	2076.31	2020.81	2003.64	2143.12	2196.89	2191.28	2194.36	2059.74	2326.08	2096.57	2120.45	2017.57	2015.77	2261.23	2225.08	2055.99	2002.2	2205.22	2130.35	1980.67	2164.02
	2003.02	2024.27	2015.5	2062.36	2081.84	2037.47	1977.92	1996.37	2047.53	2136.98	2030.16	2133.21	2172.47	2179.9	2169.13	2041.9	2005.5	2005.19	2061.68	2142.64	2115.88	2156.07	2126.18	2075.42	2027.19	2190.01	2175.93	2151.22	2077.14	2021.18	2003.99	2144.33	2198.01	2192.09	2194.71	2060.26	2327.66	2097.14	2121.36	2017.89	2016.03	2262.76	2225.63	2056.43	2002.59	2206.17	2131.14	1980.87	2165.24
	2003.44	2024.75	2015.97	2062.99	2082.34	2037.86	1978.13	1996.64	2048.15	2137.88	2030.57	2134.36	2173.36	2180.35	2170.07	2042.41	2006	2005.21	2062.4	2143.23	2116.85	2156.91	2126.66	2076.08	2027.62	2191.26	2176.89	2152.35	2077.98	2021.55	2004.34	2145.55	2199.15	2192.9	2195.05	2060.77	2329.24	2097.71	2122.28	2018.22	2016.29	2264.29	2226.2	2056.87	2002.98	2207.13	2131.93	1981.07	2166.46
	2003.87	2025.22	2016.45	2063.63	2082.85	2038.24	1978.35	1996.91	2048.77	2138.78	2030.98	2135.51	2174.26	2180.8	2171.02	2042.93	2006.49	2005.23	2063.12	2143.82	2117.83	2157.75	2127.14	2076.75	2028.04	2192.51	2177.85	2153.48	2078.81	2021.92	2004.69	2146.77	2200.29	2193.71	2195.4	2061.29	2330.82	2098.28	2123.2	2018.54	2016.56	2265.83	2226.76	2057.31	2003.38	2208.09	2132.73	1981.27	2167.68
	2004.29	2025.7	2016.93	2064.28	2083.37	2038.63	1978.57	1997.19	2049.4	2139.69	2031.4	2136.67	2175.15	2181.25	2171.97	2043.44	2006.99	2005.25	2063.84	2144.42	2118.8	2158.6	2127.63	2077.41	2028.48	2193.76	2178.82	2154.62	2079.66	2022.29	2005.04	2148	2201.43	2194.52	2195.76	2061.81	2332.41	2098.85	2124.12	2018.86	2016.83	2267.37	2227.32	2057.76	2003.78	2209.05	2133.53	1981.47	2168.91
	2004.72	2026.17	2017.41	2064.92	2083.88	2039.02	1978.8	1997.46	2050.02	2140.6	2031.81	2137.83	2176.05	2181.7	2172.93	2043.96	2007.49	2005.27	2064.57	2145.02	2119.78	2159.45	2128.11	2078.08	2028.91	2195.02	2179.78	2155.76	2080.5	2022.66	2005.39	2149.23	2202.58	2195.34	2196.11	2062.33	2334.01	2099.42	2125.05	2019.19	2017.1	2268.92	2227.89	2058.2	2004.18	2210.01	2134.33	1981.67	2170.14
	2005.15	2026.66	2017.9	2065.57	2084.4	2039.42	1979.02	1997.73	2050.65	2141.52	2032.23	2138.99	2176.96	2182.16	2173.89	2044.48	2007.99	2005.3	2065.3	2145.63	2120.77	2160.31	2128.6	2078.75	2029.34	2196.28	2180.75	2156.9	2081.35	2023.03	2005.75	2150.46	2203.74	2196.15	2196.46	2062.86	2335.61	2100	2125.98	2019.52	2017.38	2270.47	2228.46	2058.65	2004.58	2210.98	2135.14	1981.88	2171.38
	2005.57	2027.14	2018.38	2066.22	2084.93	2039.81	1979.25	1998.01	2051.29	2142.44	2032.66	2140.16	2177.86	2182.62	2174.85	2045	2008.49	2005.33	2066.03	2146.23	2121.75	2161.17	2129.09	2079.43	2029.78	2197.54	2181.72	2158.05	2082.21	2023.41	2006.11	2151.7	2204.9	2196.98	2196.82	2063.38	2337.22	2100.58	2126.92	2019.85	2017.66	2272.03	2229.03	2059.1	2004.98	2211.95	2135.95	1982.08	2172.62
	2006	2027.62	2018.87	2066.87	2085.45	2040.21	1979.48	1998.29	2051.92	2143.36	2033.08	2141.33	2178.77	2183.09	2175.82	2045.53	2008.99	2005.36	2066.76	2146.84	2122.74	2162.03	2129.59	2080.1	2030.22	2198.81	2182.7	2159.2	2083.06	2023.79	2006.46	2152.95	2206.06	2197.8	2197.18	2063.91	2338.83	2101.16	2127.86	2020.18	2017.94	2273.59	2229.6	2059.55	2005.39	2212.92	2136.76	1982.29	2173.86
	2006.43	2028.11	2019.36	2067.52	2085.98	2040.6	1979.71	1998.56	2052.56	2144.28	2033.51	2142.51	2179.68	2183.55	2176.8	2046.05	2009.5	2005.4	2067.5	2147.45	2123.74	2162.91	2130.08	2080.78	2030.66	2200.09	2183.67	2160.36	2083.92	2024.17	2006.82	2154.2	2207.24	2198.62	2197.54	2064.44	2340.45	2101.74	2128.8	2020.51	2018.23	2275.16	2230.18	2060	2005.8	2213.89	2137.57	1982.5	2175.1
	2006.87	2028.6	2019.86	2068.18	2086.52	2041	1979.94	1998.84	2053.2	2145.21	2033.94	2143.69	2180.6	2184.02	2177.78	2046.58	2010	2005.44	2068.23	2148.07	2124.73	2163.78	2130.58	2081.46	2031.11	2201.37	2184.65	2161.52	2084.79	2024.55	2007.18	2155.45	2208.42	2199.45	2197.9	2064.97	2342.07	2102.32	2129.75	2020.84	2018.52	2276.73	2230.75	2060.45	2006.2	2214.86	2138.39	1982.71	2176.35
	2007.3	2029.09	2020.35	2068.84	2087.05	2041.4	1980.17	1999.12	2053.85	2146.14	2034.37	2144.87	2181.52	2184.49	2178.76	2047.11	2010.51	2005.48	2068.97	2148.69	2125.73	2164.66	2131.08	2082.14	2031.55	2202.65	2185.63	2162.68	2085.66	2024.93	2007.55	2156.71	2209.6	2200.28	2198.27	2065.5	2343.69	2102.91	2130.7	2021.18	2018.82	2278.31	2231.33	2060.91	2006.61	2215.84	2139.22	1982.91	2177.6
	2007.74	2029.58	2020.85	2069.5	2087.59	2041.8	1980.4	1999.4	2054.49	2147.07	2034.81	2146.06	2182.44	2184.96	2179.75	2047.64	2011.02	2005.52	2069.71	2149.31	2126.73	2165.55	2131.58	2082.83	2032	2203.94	2186.62	2163.85	2086.53	2025.31	2007.91	2157.98	2210.79	2201.11	2198.64	2066.03	2345.33	2103.49	2131.65	2021.51	2019.11	2279.89	2231.91	2061.37	2007.03	2216.82	2140.04	1983.12	2178.85
	2008.17	2030.08	2021.36	2070.16	2088.13	2042.2	1980.64	1999.68	2055.14	2148.01	2035.25	2147.24	2183.36	2185.44	2180.74	2048.17	2011.53	2005.57	2070.45	2149.94	2127.74	2166.44	2132.09	2083.52	2032.45	2205.23	2187.61	2165.02	2087.41	2025.7	2008.27	2159.25	2211.99	2201.95	2199	2066.56	2346.96	2104.08	2132.61	2021.85	2019.42	2281.48	2232.49	2061.83	2007.44	2217.8	2140.87	1983.34	2180.11
	2008.61	2030.58	2021.86	2070.82	2088.68	2042.61	1980.87	1999.97	2055.8	2148.95	2035.69	2148.44	2184.29	2185.92	2181.74	2048.71	2012.05	2005.62	2071.2	2150.56	2128.74	2167.34	2132.59	2084.21	2032.91	2206.52	2188.59	2166.2	2088.28	2026.09	2008.64	2160.52	2213.19	2202.78	2199.37	2067.1	2348.61	2104.67	2133.58	2022.19	2019.72	2283.07	2233.07	2062.29	2007.85	2218.78	2141.7	1983.55	2181.37
	2009.05	2031.08	2022.37	2071.49	2089.22	2043.01	1981.11	2000.25	2056.45	2149.89	2036.13	2149.64	2185.22	2186.4	2182.74	2049.24	2012.56	2005.67	2071.94	2151.19	2129.75	2168.24	2133.1	2084.9	2033.36	2207.82	2189.59	2167.38	2089.17	2026.47	2009.01	2161.8	2214.39	2203.62	2199.75	2067.63	2350.25	2105.26	2134.54	2022.53	2020.03	2284.67	2233.66	2062.75	2008.27	2219.77	2142.54	1983.76	2182.63
	2009.49	2031.58	2022.88	2072.16	2089.77	2043.41	1981.35	2000.54	2057.11	2150.83	2036.58	2150.84	2186.15	2186.89	2183.75	2049.78	2013.08	2005.73	2072.69	2151.83	2130.76	2169.15	2133.62	2085.59	2033.82	2209.12	2190.58	2168.56	2090.05	2026.86	2009.38	2163.08	2215.61	2204.46	2200.12	2068.17	2351.91	2105.85	2135.51	2022.87	2020.34	2286.27	2234.24	2063.21	2008.69	2220.76	2143.38	1983.98	2183.9
	2009.93	2032.08	2023.39	2072.83	2090.33	2043.82	1981.59	2000.82	2057.77	2151.78	2037.02	2152.04	2187.08	2187.37	2184.76	2050.32	2013.6	2005.78	2073.44	2152.47	2131.78	2170.06	2134.13	2086.29	2034.28	2210.43	2191.58	2169.75	2090.94	2027.26	2009.75	2164.37	2216.82	2205.3	2200.5	2068.71	2353.56	2106.45	2136.48	2023.22	2020.65	2287.88	2234.83	2063.68	2009.11	2221.75	2144.22	1984.19	2185.17
	2010.37	2032.59	2023.9	2073.5	2090.89	2044.23	1981.84	2001.11	2058.43	2152.73	2037.48	2153.25	2188.02	2187.86	2185.77	2050.86	2014.12	2005.84	2074.19	2153.11	2132.8	2170.97	2134.65	2086.99	2034.74	2211.74	2192.58	2170.95	2091.84	2027.65	2010.12	2165.67	2218.05	2206.15	2200.87	2069.25	2355.23	2107.04	2137.46	2023.56	2020.97	2289.49	2235.42	2064.15	2009.53	2222.74	2145.06	1984.41	2186.44
	2010.81	2033.1	2024.42	2074.18	2091.44	2044.64	1982.08	2001.4	2059.1	2153.69	2037.93	2154.46	2188.96	2188.36	2186.79	2051.4	2014.64	2005.91	2074.94	2153.75	2133.82	2171.9	2135.17	2087.69	2035.2	2213.05	2193.58	2172.14	2092.73	2028.04	2010.49	2166.96	2219.28	2206.99	2201.25	2069.8	2356.89	2107.64	2138.44	2023.91	2021.29	2291.1	2236.02	2064.61	2009.95	2223.74	2145.91	1984.62	2187.72
	2011.25	2033.61	2024.94	2074.86	2092.01	2045.05	1982.32	2001.68	2059.77	2154.64	2038.39	2155.67	2189.91	2188.85	2187.81	2051.95	2015.17	2005.97	2075.7	2154.4	2134.84	2172.82	2135.69	2088.39	2035.66	2214.37	2194.58	2173.34	2093.63	2028.44	2010.86	2168.27	2220.51	2207.84	2201.64	2070.34	2358.57	2108.24	2139.43	2024.26	2021.62	2292.73	2236.61	2065.09	2010.38	2224.73	2146.76	1984.84	2188.99
	2011.7	2034.12	2025.46	2075.54	2092.57	2045.46	1982.57	2001.97	2060.44	2155.6	2038.84	2156.89	2190.85	2189.35	2188.84	2052.49	2015.69	2006.04	2076.46	2155.05	2135.87	2173.75	2136.21	2089.1	2036.13	2215.69	2195.59	2174.55	2094.54	2028.84	2011.24	2169.58	2221.75	2208.69	2202.02	2070.89	2360.24	2108.84	2140.42	2024.6	2021.94	2294.35	2237.21	2065.56	2010.8	2225.73	2147.62	1985.06	2190.27
	2012.14	2034.64	2025.99	2076.22	2093.14	2045.87	1982.82	2002.27	2061.12	2156.56	2039.31	2158.11	2191.8	2189.85	2189.87	2053.04	2016.22	2006.11	2077.22	2155.7	2136.89	2174.69	2136.74	2089.81	2036.6	2217.02	2196.6	2175.76	2095.44	2029.24	2011.61	2170.89	2223	2209.54	2202.4	2071.43	2361.93	2109.44	2141.41	2024.96	2022.27	2295.99	2237.8	2066.03	2011.23	2226.74	2148.48	1985.28	2191.56
	2012.59	2035.15	2026.52	2076.9	2093.71	2046.28	1983.07	2002.56	2061.8	2157.53	2039.77	2159.33	2192.76	2190.35	2190.91	2053.59	2016.75	2006.19	2077.98	2156.35	2137.92	2175.63	2137.27	2090.52	2037.07	2218.35	2197.61	2176.97	2096.35	2029.64	2011.99	2172.2	2224.25	2210.4	2202.79	2071.98	2363.61	2110.04	2142.4	2025.31	2022.61	2297.62	2238.4	2066.51	2011.66	2227.74	2149.34	1985.5	2192.85
	2013.04	2035.67	2027.05	2077.59	2094.29	2046.7	1983.32	2002.85	2062.48	2158.5	2040.24	2160.56	2193.71	2190.85	2191.95	2054.15	2017.28	2006.26	2078.74	2157.01	2138.96	2176.58	2137.8	2091.23	2037.54	2219.69	2198.62	2178.19	2097.27	2030.04	2012.37	2173.53	2225.5	2211.25	2203.18	2072.53	2365.31	2110.65	2143.4	2025.66	2022.95	2299.27	2239	2066.98	2012.09	2228.75	2150.2	1985.72	2194.14
	2013.49	2036.19	2027.58	2078.28	2094.86	2047.11	1983.57	2003.14	2063.16	2159.47	2040.71	2161.79	2194.67	2191.36	2193	2054.7	2017.81	2006.34	2079.5	2157.68	2139.99	2177.53	2138.33	2091.95	2038.02	2221.03	2199.64	2179.41	2098.18	2030.45	2012.75	2174.85	2226.77	2212.11	2203.57	2073.08	2367	2111.25	2144.41	2026.02	2023.29	2300.91	2239.61	2067.46	2012.52	2229.75	2151.07	1985.94	2195.43
	2013.94	2036.72	2028.11	2078.97	2095.44	2047.53	1983.83	2003.44	2063.85	2160.44	2041.18	2163.03	2195.63	2191.87	2194.05	2055.25	2018.34	2006.42	2080.27	2158.34	2141.03	2178.48	2138.87	2092.66	2038.49	2222.37	2200.65	2180.64	2099.1	2030.85	2013.13	2176.18	2228.03	2212.97	2203.97	2073.64	2368.71	2111.86	2145.41	2026.37	2023.63	2302.57	2240.21	2067.94	2012.96	2230.77	2151.94	1986.16	2196.72
	2014.39	2037.24	2028.65	2079.66	2096.02	2047.94	1984.08	2003.73	2064.54	2161.42	2041.65	2164.26	2196.6	2192.38	2195.1	2055.81	2018.88	2006.51	2081.04	2159.01	2142.07	2179.44	2139.41	2093.38	2038.97	2223.72	2201.67	2181.87	2100.02	2031.26	2013.52	2177.52	2229.31	2213.83	2204.36	2074.19	2370.42	2112.47	2146.42	2026.73	2023.98	2304.23	2240.82	2068.42	2013.4	2231.78	2152.81	1986.38	2198.02
	2014.84	2037.77	2029.19	2080.35	2096.61	2048.36	1984.34	2004.03	2065.23	2162.4	2042.13	2165.5	2197.57	2192.9	2196.16	2056.37	2019.42	2006.6	2081.81	2159.68	2143.11	2180.41	2139.95	2094.11	2039.45	2225.07	2202.69	2183.1	2100.95	2031.67	2013.9	2178.86	2230.58	2214.7	2204.76	2074.75	2372.13	2113.08	2147.44	2027.09	2024.32	2305.89	2241.43	2068.91	2013.83	2232.8	2153.69	1986.61	2199.33
	2015.3	2038.3	2029.73	2081.05	2097.2	2048.78	1984.59	2004.33	2065.92	2163.38	2042.61	2166.75	2198.54	2193.41	2197.22	2056.93	2019.95	2006.69	2082.58	2160.35	2144.16	2181.38	2140.49	2094.83	2039.93	2226.42	2203.72	2184.34	2101.88	2032.08	2014.29	2180.2	2231.87	2215.56	2205.16	2075.31	2373.85	2113.7	2148.46	2027.45	2024.68	2307.56	2242.04	2069.39	2014.27	2233.81	2154.57	1986.83	2200.63
	2015.75	2038.83	2030.28	2081.75	2097.79	2049.2	1984.85	2004.63	2066.62	2164.37	2043.09	2167.99	2199.51	2193.93	2198.29	2057.49	2020.49	2006.78	2083.35	2161.03	2145.21	2182.36	2141.04	2095.56	2040.42	2227.78	2204.75	2185.58	2102.81	2032.49	2014.67	2181.55	2233.16	2216.43	2205.56	2075.87	2375.57	2114.31	2149.48	2027.81	2025.03	2309.23	2242.65	2069.88	2014.71	2234.83	2155.45	1987.06	2201.94
	2016.21	2039.36	2030.83	2082.45	2098.38	2049.62	1985.11	2004.93	2067.32	2165.36	2043.58	2169.24	2200.49	2194.45	2199.36	2058.06	2021.04	2006.88	2084.13	2161.71	2146.26	2183.34	2141.58	2096.29	2040.9	2229.15	2205.77	2186.83	2103.75	2032.9	2015.06	2182.91	2234.45	2217.3	2205.96	2076.43	2377.3	2114.93	2150.5	2028.18	2025.39	2310.91	2243.27	2070.37	2015.16	2235.86	2156.34	1987.28	2203.25
	2016.66	2039.9	2031.38	2083.15	2098.98	2050.04	1985.37	2005.23	2068.03	2166.35	2044.06	2170.49	2201.47	2194.98	2200.43	2058.62	2021.58	2006.97	2084.91	2162.4	2147.31	2184.32	2142.13	2097.02	2041.39	2230.51	2206.81	2188.08	2104.69	2033.32	2015.45	2184.26	2235.75	2218.17	2206.37	2076.99	2379.03	2115.54	2151.53	2028.54	2025.75	2312.59	2243.88	2070.86	2015.6	2236.88	2157.22	1987.51	2204.56
	2017.12	2040.44	2031.93	2083.85	2099.58	2050.46	1985.63	2005.53	2068.73	2167.34	2044.56	2171.75	2202.45	2195.5	2201.51	2059.19	2022.12	2007.07	2085.68	2163.08	2148.36	2185.31	2142.69	2097.75	2041.88	2231.88	2207.84	2189.33	2105.63	2033.74	2015.84	2185.63	2237.06	2219.04	2206.78	2077.56	2380.77	2116.16	2152.56	2028.91	2026.12	2314.28	2244.5	2071.35	2016.05	2237.91	2158.12	1987.73	2205.88
	2017.58	2040.97	2032.49	2084.56	2100.18	2050.88	1985.9	2005.83	2069.44	2168.34	2045.05	2173.01	2203.43	2196.03	2202.6	2059.76	2022.67	2007.18	2086.47	2163.77	2149.42	2186.31	2143.24	2098.49	2042.37	2233.26	2208.87	2190.59	2106.57	2034.15	2016.23	2186.99	2238.37	2219.91	2207.19	2078.13	2382.51	2116.78	2153.6	2029.28	2026.49	2315.98	2245.12	2071.84	2016.5	2238.94	2159.01	1987.96	2207.2
	2018.04	2041.52	2033.04	2085.26	2100.78	2051.3	1986.16	2006.13	2070.16	2169.34	2045.55	2174.27	2204.42	2196.56	2203.69	2060.33	2023.22	2007.29	2087.25	2164.46	2150.48	2187.31	2143.8	2099.23	2042.86	2234.64	2209.91	2191.85	2107.52	2034.57	2016.62	2188.36	2239.68	2220.79	2207.6	2078.69	2384.26	2117.4	2154.64	2029.65	2026.86	2317.68	2245.74	2072.33	2016.95	2239.97	2159.91	1988.19	2208.52
	2018.5	2042.06	2033.6	2085.97	2101.39	2051.73	1986.43	2006.44	2070.87	2170.34	2046.04	2175.53	2205.41	2197.09	2204.78	2060.9	2023.77	2007.39	2088.03	2165.16	2151.54	2188.31	2144.36	2099.97	2043.35	2236.02	2210.95	2193.12	2108.47	2034.99	2017.02	2189.74	2241.01	2221.66	2208.01	2079.26	2386.01	2118.03	2155.68	2030.02	2027.23	2319.38	2246.37	2072.83	2017.4	2241.01	2160.81	1988.42	2209.84
	2018.96	2042.6	2034.17	2086.69	2102	2052.15	1986.7	2006.74	2071.59	2171.34	2046.55	2176.8	2206.41	2197.63	2205.87	2061.47	2024.32	2007.51	2088.82	2165.86	2152.61	2189.32	2144.92	2100.71	2043.85	2237.41	2211.99	2194.39	2109.42	2035.42	2017.41	2191.12	2242.33	2222.54	2208.43	2079.84	2387.77	2118.65	2156.73	2030.39	2027.61	2321.09	2246.99	2073.33	2017.85	2242.04	2161.71	1988.64	2211.17
	2019.42	2043.15	2034.73	2087.4	2102.61	2052.58	1986.96	2007.05	2072.31	2172.35	2047.05	2178.07	2207.4	2198.17	2206.98	2062.05	2024.87	2007.62	2089.61	2166.56	2153.67	2190.33	2145.49	2101.46	2044.34	2238.8	2213.03	2195.66	2110.38	2035.84	2017.81	2192.5	2243.66	2223.42	2208.85	2080.41	2389.53	2119.28	2157.78	2030.76	2027.99	2322.8	2247.62	2073.82	2018.31	2243.08	2162.62	1988.87	2212.5
	2019.89	2043.7	2035.3	2088.11	2103.23	2053	1987.23	2007.35	2073.04	2173.36	2047.56	2179.34	2208.4	2198.7	2208.08	2062.63	2025.43	2007.74	2090.39	2167.27	2154.74	2191.35	2146.05	2102.21	2044.84	2240.2	2214.08	2196.94	2111.34	2036.27	2018.2	2193.89	2245	2224.3	2209.27	2080.98	2391.29	2119.91	2158.83	2031.14	2028.37	2324.53	2248.25	2074.32	2018.76	2244.12	2163.53	1989.1	2213.83
	2020.35	2044.25	2035.87	2088.83	2103.85	2053.43	1987.5	2007.66	2073.77	2174.37	2048.07	2180.62	2209.41	2199.25	2209.19	2063.21	2025.98	2007.86	2091.19	2167.97	2155.81	2192.38	2146.62	2102.96	2045.34	2241.6	2215.13	2198.22	2112.3	2036.69	2018.6	2195.28	2246.34	2225.18	2209.69	2081.56	2393.07	2120.54	2159.89	2031.52	2028.76	2326.25	2248.88	2074.83	2019.22	2245.17	2164.44	1989.33	2215.17
	2020.82	2044.81	2036.44	2089.55	2104.47	2053.85	1987.78	2007.97	2074.5	2175.39	2048.58	2181.89	2210.41	2199.79	2210.3	2063.79	2026.54	2007.98	2091.98	2168.69	2156.88	2193.41	2147.19	2103.71	2045.85	2243	2216.18	2199.51	2113.27	2037.12	2019	2196.68	2247.69	2226.07	2210.11	2082.14	2394.84	2121.17	2160.95	2031.89	2029.15	2327.98	2249.52	2075.33	2019.68	2246.21	2165.35	1989.56	2216.5
	2021.29	2045.36	2037.02	2090.27	2105.09	2054.28	1988.05	2008.28	2075.23	2176.41	2049.09	2183.17	2211.42	2200.34	2211.42	2064.37	2027.1	2008.11	2092.77	2169.4	2157.95	2194.44	2147.77	2104.47	2046.35	2244.41	2217.23	2200.8	2114.23	2037.55	2019.4	2198.08	2249.05	2226.95	2210.54	2082.72	2396.62	2121.8	2162.01	2032.27	2029.54	2329.72	2250.15	2075.83	2020.15	2247.26	2166.27	1989.79	2217.85
	2021.75	2045.92	2037.59	2090.99	2105.71	2054.71	1988.32	2008.59	2075.97	2177.43	2049.61	2184.46	2212.43	2200.88	2212.54	2064.95	2027.66	2008.24	2093.57	2170.12	2159.03	2195.48	2148.34	2105.22	2046.85	2245.82	2218.28	2202.09	2115.2	2037.98	2019.8	2199.49	2250.4	2227.84	2210.97	2083.3	2398.41	2122.43	2163.08	2032.66	2029.94	2331.46	2250.79	2076.34	2020.61	2248.31	2167.19	1990.02	2219.19
	2022.22	2046.48	2038.17	2091.72	2106.34	2055.14	1988.6	2008.9	2076.71	2178.45	2050.13	2185.74	2213.45	2201.43	2213.67	2065.54	2028.22	2008.37	2094.37	2170.84	2160.11	2196.52	2148.92	2105.98	2047.36	2247.24	2219.34	2203.39	2116.18	2038.42	2020.21	2200.9	2251.77	2228.73	2211.4	2083.88	2400.2	2123.07	2164.15	2033.04	2030.33	2333.21	2251.43	2076.84	2021.07	2249.37	2168.12	1990.26	2220.54
	2022.69	2047.04	2038.76	2092.44	2106.97	2055.56	1988.87	2009.21	2077.45	2179.48	2050.66	2187.03	2214.46	2201.99	2214.8	2066.12	2028.78	2008.5	2095.16	2171.56	2161.19	2197.57	2149.5	2106.75	2047.87	2248.66	2220.39	2204.69	2117.15	2038.85	2020.61	2202.31	2253.14	2229.62	2211.83	2084.47	2402	2123.7	2165.23	2033.42	2030.74	2334.96	2252.07	2077.35	2021.54	2250.42	2169.04	1990.49	2221.88
	2023.16	2047.6	2039.34	2093.17	2107.6	2055.99	1989.15	2009.53	2078.19	2180.51	2051.18	2188.32	2215.49	2202.54	2215.93	2066.71	2029.35	2008.64	2095.97	2172.29	2162.27	2198.62	2150.09	2107.51	2048.38	2250.08	2221.45	2206	2118.13	2039.29	2021.02	2203.73	2254.51	2230.51	2212.26	2085.06	2403.8	2124.34	2166.31	2033.81	2031.14	2336.72	2252.71	2077.86	2022.01	2251.48	2169.97	1990.72	2223.24
	2023.63	2048.17	2039.93	2093.9	2108.24	2056.42	1989.43	2009.84	2078.94	2181.54	2051.71	2189.61	2216.51	2203.1	2217.07	2067.3	2029.91	2008.78	2096.77	2173.02	2163.35	2199.68	2150.67	2108.28	2048.89	2251.51	2222.51	2207.31	2119.11	2039.73	2021.42	2205.15	2255.89	2231.4	2212.7	2085.64	2405.6	2124.98	2167.39	2034.19	2031.55	2338.48	2253.36	2078.37	2022.48	2252.54	2170.91	1990.95	2224.59
	2024.11	2048.73	2040.52	2094.63	2108.88	2056.85	1989.71	2010.16	2079.7	2182.57	2052.25	2190.91	2217.54	2203.66	2218.21	2067.89	2030.48	2008.92	2097.57	2173.75	2164.44	2200.74	2151.26	2109.05	2049.4	2252.94	2223.57	2208.62	2120.1	2040.16	2021.83	2206.58	2257.28	2232.3	2213.14	2086.23	2407.41	2125.62	2168.47	2034.58	2031.96	2340.25	2254.01	2078.89	2022.95	2253.6	2171.84	1991.18	2225.95
	2024.58	2049.3	2041.11	2095.37	2109.52	2057.28	1989.99	2010.47	2080.45	2183.61	2052.78	2192.2	2218.56	2204.22	2219.35	2068.49	2031.05	2009.06	2098.38	2174.49	2165.53	2201.81	2151.85	2109.82	2049.91	2254.37	2224.64	2209.94	2121.08	2040.6	2022.24	2208.01	2258.67	2233.19	2213.58	2086.83	2409.23	2126.27	2169.56	2034.97	2032.37	2342.02	2254.66	2079.4	2023.43	2254.67	2172.78	1991.42	2227.31
	2025.05	2049.87	2041.71	2096.1	2110.16	2057.71	1990.27	2010.79	2081.21	2184.65	2053.32	2193.5	2219.6	2204.78	2220.5	2069.08	2031.62	2009.21	2099.19	2175.23	2166.61	2202.88	2152.45	2110.59	2050.43	2255.81	2225.71	2211.26	2122.07	2041.05	2022.65	2209.44	2260.06	2234.09	2214.02	2087.42	2411.05	2126.91	2170.66	2035.36	2032.78	2343.8	2255.31	2079.92	2023.9	2255.74	2173.72	1991.65	2228.67
	2025.53	2050.45	2042.31	2096.84	2110.81	2058.15	1990.55	2011.1	2081.97	2185.69	2053.86	2194.8	2220.63	2205.34	2221.66	2069.68	2032.19	2009.36	2099.99	2175.97	2167.71	2203.96	2153.04	2111.37	2050.94	2257.26	2226.77	2212.58	2123.06	2041.49	2023.06	2210.88	2261.46	2234.98	2214.47	2088.02	2412.87	2127.56	2171.75	2035.76	2033.2	2345.58	2255.96	2080.43	2024.38	2256.81	2174.66	1991.88	2230.03
	2026.01	2051.02	2042.91	2097.58	2111.45	2058.58	1990.83	2011.42	2082.73	2186.74	2054.4	2196.11	2221.67	2205.91	2222.82	2070.28	2032.76	2009.52	2100.8	2176.72	2168.8	2205.04	2153.64	2112.15	2051.46	2258.71	2227.84	2213.91	2124.06	2041.94	2023.47	2212.33	2262.87	2235.88	2214.92	2088.61	2414.7	2128.2	2172.85	2036.15	2033.62	2347.37	2256.62	2080.95	2024.86	2257.88	2175.61	1992.12	2231.4
	2026.48	2051.6	2043.51	2098.32	2112.1	2059.01	1991.11	2011.74	2083.5	2187.78	2054.95	2197.41	2222.71	2206.48	2223.98	2070.88	2033.34	2009.67	2101.62	2177.46	2169.89	2206.12	2154.24	2112.93	2051.98	2260.16	2228.91	2215.24	2125.05	2042.38	2023.88	2213.77	2264.28	2236.78	2215.37	2089.21	2416.54	2128.85	2173.95	2036.55	2034.04	2349.17	2257.27	2081.47	2025.34	2258.95	2176.56	1992.35	2232.77
	2026.96	2052.18	2044.11	2099.06	2112.76	2059.44	1991.4	2012.06	2084.27	2188.83	2055.5	2198.72	2223.76	2207.05	2225.14	2071.48	2033.91	2009.83	2102.43	2178.22	2170.99	2207.22	2154.84	2113.72	2052.5	2261.61	2229.99	2216.58	2126.05	2042.83	2024.3	2215.22	2265.69	2237.68	2215.82	2089.81	2418.38	2129.5	2175.06	2036.94	2034.47	2350.97	2257.93	2081.99	2025.83	2260.03	2177.51	1992.59	2234.14
	2027.44	2052.76	2044.72	2099.81	2113.41	2059.87	1991.68	2012.38	2085.04	2189.89	2056.05	2200.03	2224.8	2207.62	2226.31	2072.08	2034.49	2009.99	2103.25	2178.97	2172.09	2208.31	2155.45	2114.5	2053.02	2263.07	2231.06	2217.92	2127.05	2043.28	2024.71	2216.68	2267.11	2238.58	2216.27	2090.42	2420.22	2130.15	2176.17	2037.34	2034.9	2352.77	2258.59	2082.51	2026.31	2261.11	2178.47	1992.82	2235.51
	2027.92	2053.34	2045.33	2100.55	2114.07	2060.31	1991.97	2012.7	2085.82	2190.94	2056.6	2201.35	2225.85	2208.2	2227.49	2072.68	2035.07	2010.15	2104.06	2179.73	2173.19	2209.41	2156.06	2115.29	2053.54	2264.54	2232.14	2219.27	2128.06	2043.73	2025.13	2218.14	2268.54	2239.49	2216.73	2091.02	2422.07	2130.8	2177.28	2037.74	2035.33	2354.59	2259.26	2083.03	2026.8	2262.19	2179.42	1993.05	2236.89
	2028.4	2053.92	2045.94	2101.3	2114.73	2060.74	1992.26	2013.03	2086.6	2192	2057.16	2202.66	2226.91	2208.77	2228.66	2073.29	2035.65	2010.32	2104.88	2180.49	2174.29	2210.52	2156.67	2116.08	2054.07	2266.01	2233.22	2220.62	2129.06	2044.18	2025.55	2219.6	2269.97	2240.39	2217.19	2091.63	2423.92	2131.46	2178.4	2038.14	2035.77	2356.4	2259.92	2083.56	2027.29	2263.28	2180.38	1993.29	2238.27
	2028.88	2054.51	2046.56	2102.05	2115.39	2061.17	1992.55	2013.35	2087.38	2193.06	2057.72	2203.98	2227.96	2209.35	2229.85	2073.9	2036.23	2010.49	2105.7	2181.25	2175.39	2211.63	2157.28	2116.88	2054.59	2267.48	2234.3	2221.97	2130.07	2044.63	2025.96	2221.07	2271.41	2241.3	2217.65	2092.23	2425.78	2132.11	2179.52	2038.55	2036.2	2358.23	2260.59	2084.08	2027.78	2264.36	2181.35	1993.52	2239.65
	2029.36	2055.1	2047.17	2102.8	2116.05	2061.6	1992.84	2013.67	2088.16	2194.12	2058.29	2205.3	2229.02	2209.93	2231.03	2074.5	2036.81	2010.66	2106.52	2182.02	2176.49	2212.74	2157.89	2117.67	2055.12	2268.95	2235.38	2223.33	2131.08	2045.09	2026.38	2222.54	2272.85	2242.2	2218.11	2092.84	2427.64	2132.77	2180.64	2038.95	2036.64	2360.05	2261.26	2084.61	2028.27	2265.45	2182.31	1993.76	2241.04
	2029.85	2055.69	2047.79	2103.55	2116.72	2062.04	1993.13	2014	2088.95	2195.18	2058.85	2206.62	2230.08	2210.51	2232.22	2075.11	2037.4	2010.84	2107.34	2182.79	2177.6	2213.86	2158.51	2118.47	2055.65	2270.43	2236.46	2224.69	2132.09	2045.55	2026.8	2224.01	2274.29	2243.11	2218.58	2093.45	2429.51	2133.43	2181.77	2039.36	2037.08	2361.89	2261.93	2085.14	2028.76	2266.54	2183.28	1993.99	2242.42
	2030.33	2056.28	2048.42	2104.3	2117.39	2062.47	1993.42	2014.32	2089.74	2196.25	2059.42	2207.94	2231.15	2211.1	2233.41	2075.73	2037.98	2011.01	2108.17	2183.56	2178.7	2214.98	2159.13	2119.27	2056.17	2271.92	2237.55	2226.05	2133.11	2046	2027.23	2225.49	2275.74	2244.02	2219.05	2094.07	2431.38	2134.09	2182.9	2039.76	2037.53	2363.72	2262.6	2085.67	2029.26	2267.64	2184.25	1994.23	2243.81
	2030.82	2056.87	2049.04	2105.06	2118.06	2062.9	1993.71	2014.65	2090.54	2197.32	2059.99	2209.27	2232.21	2211.69	2234.61	2076.34	2038.57	2011.19	2109	2184.34	2179.81	2216.11	2159.75	2120.07	2056.7	2273.4	2238.63	2227.42	2134.13	2046.46	2027.65	2226.97	2277.2	2244.93	2219.52	2094.68	2433.26	2134.75	2184.03	2040.17	2037.98	2365.57	2263.28	2086.2	2029.75	2268.73	2185.22	1994.46	2245.2
	2031.3	2057.47	2049.67	2105.82	2118.73	2063.34	1994	2014.98	2091.33	2198.39	2060.57	2210.59	2233.28	2212.27	2235.81	2076.95	2039.16	2011.38	2109.82	2185.12	2180.92	2217.24	2160.37	2120.88	2057.24	2274.9	2239.72	2228.79	2135.14	2046.92	2028.07	2228.46	2278.66	2245.84	2219.99	2095.3	2435.14	2135.41	2185.17	2040.58	2038.43	2367.42	2263.95	2086.73	2030.25	2269.83	2186.2	1994.7	2246.59
	2031.79	2058.07	2050.3	2106.58	2119.41	2063.77	1994.29	2015.31	2092.13	2199.47	2061.15	2211.92	2234.36	2212.86	2237.02	2077.57	2039.75	2011.56	2110.65	2185.9	2182.04	2218.38	2161	2121.68	2057.77	2276.39	2240.81	2230.16	2136.17	2047.39	2028.5	2229.95	2280.13	2246.75	2220.46	2095.92	2437.02	2136.08	2186.31	2040.99	2038.88	2369.27	2264.63	2087.27	2030.75	2270.93	2187.18	1994.93	2247.99
	2032.28	2058.66	2050.93	2107.34	2120.09	2064.21	1994.59	2015.64	2092.94	2200.54	2061.73	2213.25	2235.43	2213.45	2238.22	2078.19	2040.34	2011.75	2111.48	2186.68	2183.15	2219.52	2161.63	2122.49	2058.3	2277.89	2241.9	2231.54	2137.19	2047.85	2028.92	2231.44	2281.6	2247.66	2220.94	2096.54	2438.91	2136.74	2187.45	2041.41	2039.34	2371.13	2265.31	2087.8	2031.26	2272.04	2188.16	1995.17	2249.39
	2032.77	2059.27	2051.56	2108.1	2120.77	2064.64	1994.88	2015.97	2093.74	2201.62	2062.31	2214.59	2236.51	2214.05	2239.44	2078.81	2040.93	2011.94	2112.32	2187.47	2184.26	2220.67	2162.26	2123.31	2058.84	2279.39	2243	2232.92	2138.21	2048.31	2029.35	2232.94	2283.08	2248.57	2221.42	2097.16	2440.81	2137.41	2188.6	2041.82	2039.79	2373	2266	2088.34	2031.76	2273.14	2189.14	1995.41	2250.79
	2033.26	2059.87	2052.2	2108.86	2121.45	2065.07	1995.18	2016.3	2094.55	2202.71	2062.9	2215.92	2237.6	2214.64	2240.65	2079.43	2041.52	2012.13	2113.15	2188.26	2185.38	2221.82	2162.89	2124.12	2059.37	2280.9	2244.09	2234.31	2139.24	2048.78	2029.78	2234.44	2284.56	2249.49	2221.9	2097.78	2442.71	2138.08	2189.75	2042.24	2040.26	2374.87	2266.68	2088.87	2032.27	2274.25	2190.13	1995.64	2252.19
	2033.75	2060.47	2052.84	2109.63	2122.14	2065.51	1995.47	2016.63	2095.36	2203.79	2063.49	2217.26	2238.68	2215.24	2241.87	2080.05	2042.12	2012.33	2113.98	2189.05	2186.5	2222.98	2163.53	2124.94	2059.91	2282.41	2245.19	2235.7	2140.27	2049.25	2030.21	2235.94	2286.04	2250.4	2222.38	2098.41	2444.61	2138.75	2190.9	2042.65	2040.72	2376.74	2267.37	2089.41	2032.78	2275.36	2191.12	1995.88	2253.59
	2034.24	2061.08	2053.48	2110.39	2122.82	2065.94	1995.77	2016.96	2096.18	2204.88	2064.08	2218.59	2239.77	2215.84	2243.1	2080.67	2042.71	2012.53	2114.82	2189.85	2187.62	2224.13	2164.17	2125.76	2060.45	2283.93	2246.28	2237.09	2141.3	2049.72	2030.64	2237.45	2287.53	2251.32	2222.87	2099.03	2446.52	2139.42	2192.06	2043.07	2041.18	2378.62	2268.06	2089.95	2033.29	2276.48	2192.11	1996.12	2255
	2034.74	2061.69	2054.12	2111.16	2123.51	2066.37	1996.07	2017.29	2096.99	2205.97	2064.67	2219.93	2240.86	2216.44	2244.32	2081.3	2043.31	2012.73	2115.66	2190.65	2188.74	2225.3	2164.81	2126.58	2060.98	2285.45	2247.38	2238.49	2142.33	2050.19	2031.07	2238.96	2289.03	2252.23	2223.35	2099.66	2448.44	2140.09	2193.22	2043.49	2041.65	2380.51	2268.75	2090.49	2033.8	2277.59	2193.1	1996.35	2256.41
	2035.23	2062.29	2054.77	2111.93	2124.2	2066.81	1996.37	2017.63	2097.82	2207.06	2065.27	2221.28	2241.95	2217.05	2245.55	2081.92	2043.91	2012.93	2116.5	2191.45	2189.86	2226.47	2165.45	2127.4	2061.52	2286.97	2248.48	2239.89	2143.37	2050.66	2031.5	2240.48	2290.53	2253.15	2223.84	2100.29	2450.36	2140.76	2194.38	2043.91	2042.12	2382.4	2269.44	2091.04	2034.31	2278.71	2194.1	1996.59	2257.82
	2035.72	2062.9	2055.42	2112.7	2124.9	2067.24	1996.66	2017.96	2098.64	2208.15	2065.87	2222.62	2243.05	2217.65	2246.79	2082.55	2044.51	2013.14	2117.34	2192.25	2190.98	2227.64	2166.09	2128.22	2062.07	2288.5	2249.58	2241.29	2144.4	2051.13	2031.94	2242	2292.04	2254.07	2224.34	2100.92	2452.28	2141.44	2195.55	2044.33	2042.6	2384.29	2270.13	2091.58	2034.82	2279.83	2195.09	1996.83	2259.23
	2036.22	2063.52	2056.07	2113.48	2125.6	2067.68	1996.96	2018.3	2099.46	2209.25	2066.47	2223.96	2244.15	2218.26	2248.03	2083.18	2045.11	2013.35	2118.19	2193.06	2192.1	2228.81	2166.74	2129.05	2062.61	2290.03	2250.69	2242.7	2145.44	2051.61	2032.37	2243.52	2293.55	2254.99	2224.83	2101.55	2454.21	2142.12	2196.72	2044.76	2043.07	2386.2	2270.83	2092.13	2035.34	2280.96	2196.1	1997.06	2260.64
	2036.72	2064.13	2056.72	2114.25	2126.29	2068.11	1997.26	2018.64	2100.29	2210.34	2067.08	2225.31	2245.25	2218.87	2249.27	2083.81	2045.71	2013.56	2119.03	2193.86	2193.23	2229.99	2167.39	2129.88	2063.15	2291.56	2251.79	2244.11	2146.48	2052.08	2032.81	2245.05	2295.06	2255.91	2225.33	2102.19	2456.14	2142.79	2197.89	2045.18	2043.55	2388.1	2271.53	2092.67	2035.86	2282.08	2197.1	1997.3	2262.06
	2037.22	2064.75	2057.38	2115.03	2127	2068.54	1997.57	2018.97	2101.13	2211.44	2067.69	2226.66	2246.35	2219.48	2250.52	2084.44	2046.32	2013.77	2119.88	2194.67	2194.36	2231.18	2168.04	2130.71	2063.69	2293.1	2252.9	2245.52	2147.52	2052.56	2033.25	2246.58	2296.58	2256.83	2225.82	2102.83	2458.08	2143.47	2199.07	2045.61	2044.03	2390.01	2272.23	2093.22	2036.38	2283.21	2198.1	1997.54	2263.47
	2037.71	2065.36	2058.03	2115.81	2127.7	2068.98	1997.87	2019.31	2101.96	2212.55	2068.3	2228.01	2247.46	2220.1	2251.77	2085.07	2046.92	2013.99	2120.73	2195.49	2195.49	2232.37	2168.69	2131.55	2064.24	2294.64	2254.01	2246.94	2148.57	2053.04	2033.69	2248.11	2298.11	2257.76	2226.32	2103.46	2460.02	2144.16	2200.24	2046.04	2044.52	2391.93	2272.93	2093.77	2036.9	2284.34	2199.11	1997.78	2264.89
	2038.22	2065.98	2058.69	2116.59	2128.4	2069.41	1998.17	2019.65	2102.8	2213.65	2068.91	2229.36	2248.57	2220.71	2253.02	2085.7	2047.53	2014.21	2121.57	2196.3	2196.62	2233.56	2169.35	2132.38	2064.78	2296.19	2255.12	2248.36	2149.61	2053.52	2034.13	2249.65	2299.64	2258.68	2226.83	2104.1	2461.97	2144.84	2201.43	2046.47	2045	2393.85	2273.63	2094.32	2037.43	2285.47	2200.12	1998.02	2266.31
	2038.72	2066.6	2059.36	2117.37	2129.11	2069.84	1998.47	2019.99	2103.64	2214.76	2069.53	2230.71	2249.69	2221.33	2254.28	2086.34	2048.14	2014.43	2122.43	2197.12	2197.75	2234.76	2170	2133.22	2065.33	2297.74	2256.23	2249.79	2150.65	2054	2034.57	2251.19	2301.17	2259.61	2227.33	2104.74	2463.92	2145.52	2202.61	2046.9	2045.49	2395.78	2274.34	2094.87	2037.95	2286.61	2201.13	1998.26	2267.73
	2039.22	2067.22	2060.02	2118.15	2129.82	2070.28	1998.78	2020.33	2104.48	2215.87	2070.15	2232.07	2250.8	2221.95	2255.54	2086.97	2048.74	2014.65	2123.28	2197.94	2198.88	2235.96	2170.66	2134.06	2065.88	2299.29	2257.34	2251.21	2151.7	2054.49	2035.01	2252.73	2302.71	2260.53	2227.84	2105.39	2465.87	2146.21	2203.8	2047.33	2045.98	2397.71	2275.04	2095.43	2038.48	2287.75	2202.15	1998.49	2269.16
	2039.72	2067.85	2060.69	2118.94	2130.54	2070.71	1999.08	2020.67	2105.33	2216.98	2070.77	2233.43	2251.92	2222.57	2256.8	2087.61	2049.36	2014.88	2124.13	2198.77	2200.01	2237.16	2171.32	2134.91	2066.43	2300.85	2258.45	2252.65	2152.75	2054.97	2035.46	2254.28	2304.25	2261.46	2228.35	2106.03	2467.83	2146.9	2205	2047.76	2046.47	2399.65	2275.75	2095.98	2039.01	2288.89	2203.16	1998.73	2270.58
	2040.23	2068.47	2061.36	2119.72	2131.25	2071.14	1999.38	2021.02	2106.18	2218.1	2071.4	2234.78	2253.04	2223.19	2258.07	2088.25	2049.97	2015.11	2124.99	2199.59	2201.15	2238.37	2171.99	2135.75	2066.98	2302.41	2259.57	2254.08	2153.8	2055.45	2035.9	2255.83	2305.8	2262.38	2228.86	2106.68	2469.8	2147.58	2206.19	2048.19	2046.97	2401.59	2276.46	2096.54	2039.54	2290.03	2204.18	1998.97	2272.01
	2040.73	2069.1	2062.03	2120.51	2131.97	2071.57	1999.69	2021.36	2107.03	2219.21	2072.02	2236.14	2254.17	2223.82	2259.34	2088.88	2050.58	2015.34	2125.85	2200.42	2202.28	2239.59	2172.65	2136.6	2067.53	2303.98	2260.68	2255.52	2154.85	2055.94	2036.35	2257.39	2307.36	2263.31	2229.37	2107.32	2471.77	2148.27	2207.39	2048.63	2047.47	2403.53	2277.17	2097.1	2040.07	2291.18	2205.2	1999.21	2273.44
	2041.24	2069.73	2062.7	2121.3	2132.69	2072.01	1999.99	2021.71	2107.88	2220.33	2072.65	2237.5	2255.29	2224.45	2260.62	2089.52	2051.19	2015.58	2126.71	2201.25	2203.42	2240.8	2173.32	2137.45	2068.08	2305.55	2261.8	2256.96	2155.9	2056.43	2036.8	2258.94	2308.91	2264.24	2229.89	2107.97	2473.74	2148.97	2208.59	2049.07	2047.97	2405.48	2277.89	2097.65	2040.61	2292.33	2206.22	1999.45	2274.87
	2041.75	2070.36	2063.38	2122.09	2133.41	2072.44	2000.3	2022.05	2108.74	2221.45	2073.29	2238.87	2256.42	2225.08	2261.89	2090.17	2051.81	2015.81	2127.57	2202.08	2204.56	2242.02	2173.99	2138.3	2068.63	2307.12	2262.92	2258.4	2156.96	2056.92	2037.25	2260.51	2310.48	2265.17	2230.41	2108.62	2475.72	2149.66	2209.8	2049.5	2048.47	2407.44	2278.6	2098.21	2041.14	2293.48	2207.25	1999.69	2276.3
	2042.26	2070.99	2064.06	2122.89	2134.13	2072.87	2000.61	2022.4	2109.6	2222.57	2073.92	2240.23	2257.56	2225.71	2263.18	2090.81	2052.42	2016.05	2128.43	2202.91	2205.7	2243.25	2174.66	2139.15	2069.18	2308.7	2264.04	2259.85	2158.01	2057.41	2037.7	2262.07	2312.05	2266.1	2230.93	2109.27	2477.71	2150.35	2211.01	2049.94	2048.97	2409.4	2279.32	2098.78	2041.68	2294.63	2208.28	1999.93	2277.73
	2042.76	2071.62	2064.74	2123.68	2134.86	2073.3	2000.91	2022.74	2110.46	2223.7	2074.56	2241.6	2258.69	2226.34	2264.46	2091.45	2053.04	2016.29	2129.29	2203.75	2206.84	2244.48	2175.33	2140.01	2069.74	2310.28	2265.16	2261.3	2159.07	2057.9	2038.15	2263.64	2313.62	2267.03	2231.45	2109.93	2479.69	2151.05	2212.22	2050.38	2049.48	2411.37	2280.04	2099.34	2042.22	2295.79	2209.31	2000.18	2279.16
	2043.28	2072.25	2065.42	2124.48	2135.59	2073.73	2001.22	2023.09	2111.33	2224.83	2075.2	2242.96	2259.83	2226.98	2265.75	2092.1	2053.66	2016.54	2130.16	2204.59	2207.98	2245.71	2176.01	2140.87	2070.29	2311.86	2266.29	2262.75	2160.12	2058.4	2038.6	2265.21	2315.2	2267.97	2231.97	2110.58	2481.69	2151.75	2213.44	2050.83	2049.99	2413.34	2280.76	2099.9	2042.76	2296.94	2210.34	2000.42	2280.6
	2043.79	2072.89	2066.11	2125.27	2136.32	2074.16	2001.53	2023.44	2112.2	2225.96	2075.85	2244.33	2260.97	2227.62	2267.04	2092.74	2054.28	2016.79	2131.03	2205.43	2209.12	2246.94	2176.69	2141.73	2070.85	2313.45	2267.41	2264.21	2161.18	2058.89	2039.06	2266.79	2316.78	2268.9	2232.5	2111.24	2483.68	2152.45	2214.66	2051.27	2050.5	2415.32	2281.49	2100.47	2043.3	2298.1	2211.37	2000.66	2282.03
	2044.3	2073.52	2066.79	2126.07	2137.05	2074.59	2001.84	2023.79	2113.07	2227.09	2076.49	2245.7	2262.11	2228.26	2268.34	2093.39	2054.9	2017.03	2131.9	2206.27	2210.27	2248.18	2177.36	2142.59	2071.4	2315.04	2268.54	2265.67	2162.24	2059.39	2039.51	2268.36	2318.36	2269.84	2233.03	2111.9	2485.69	2153.15	2215.88	2051.71	2051.01	2417.3	2282.21	2101.04	2043.85	2299.27	2212.41	2000.9	2283.47
	2044.82	2074.16	2067.48	2126.87	2137.79	2075.02	2002.15	2024.14	2113.94	2228.22	2077.14	2247.07	2263.26	2228.9	2269.64	2094.04	2055.52	2017.29	2132.77	2207.12	2211.41	2249.43	2178.05	2143.45	2071.96	2316.64	2269.66	2267.13	2163.3	2059.89	2039.97	2269.94	2319.95	2270.77	2233.56	2112.55	2487.69	2153.85	2217.1	2052.16	2051.53	2419.28	2282.94	2101.6	2044.39	2300.43	2213.44	2001.14	2284.91
	2045.33	2074.8	2068.17	2127.67	2138.53	2075.45	2002.46	2024.49	2114.82	2229.36	2077.8	2248.44	2264.41	2229.54	2270.94	2094.68	2056.15	2017.54	2133.64	2207.96	2212.56	2250.67	2178.73	2144.32	2072.52	2318.24	2270.79	2268.59	2164.36	2060.38	2040.43	2271.53	2321.55	2271.71	2234.09	2113.21	2489.7	2154.55	2218.33	2052.61	2052.05	2421.27	2283.67	2102.17	2044.94	2301.6	2214.48	2001.39	2286.35
	2045.85	2075.44	2068.87	2128.48	2139.27	2075.88	2002.77	2024.85	2115.7	2230.49	2078.45	2249.81	2265.56	2230.19	2272.25	2095.33	2056.77	2017.8	2134.51	2208.81	2213.7	2251.92	2179.41	2145.18	2073.08	2319.84	2271.92	2270.06	2165.42	2060.88	2040.89	2273.12	2323.15	2272.64	2234.63	2113.88	2491.72	2155.26	2219.56	2053.05	2052.57	2423.27	2284.4	2102.74	2045.49	2302.77	2215.52	2001.63	2287.79
	2046.37	2076.08	2069.56	2129.28	2140.01	2076.31	2003.08	2025.2	2116.58	2231.63	2079.11	2251.19	2266.72	2230.83	2273.56	2095.98	2057.4	2018.06	2135.39	2209.66	2214.85	2253.18	2180.1	2146.05	2073.64	2321.45	2273.05	2271.53	2166.49	2061.39	2041.35	2274.71	2324.76	2273.58	2235.17	2114.54	2493.74	2155.97	2220.8	2053.5	2053.09	2425.27	2285.13	2103.32	2046.04	2303.95	2216.57	2001.87	2289.23
	2046.88	2076.72	2070.26	2130.09	2140.75	2076.74	2003.39	2025.55	2117.46	2232.78	2079.77	2252.56	2267.87	2231.48	2274.87	2096.64	2058.03	2018.32	2136.27	2210.51	2216	2254.44	2180.79	2146.93	2074.2	2323.06	2274.18	2273.01	2167.55	2061.89	2041.81	2276.3	2326.36	2274.52	2235.71	2115.2	2495.76	2156.67	2222.04	2053.95	2053.62	2427.27	2285.86	2103.89	2046.6	2305.12	2217.61	2002.12	2290.67
	2047.4	2077.37	2070.96	2130.9	2141.5	2077.17	2003.7	2025.91	2118.35	2233.92	2080.43	2253.94	2269.03	2232.14	2276.19	2097.29	2058.65	2018.58	2137.15	2211.37	2217.15	2255.7	2181.48	2147.8	2074.76	2324.68	2275.32	2274.48	2168.61	2062.39	2042.28	2277.9	2327.98	2275.46	2236.25	2115.87	2497.79	2157.38	2223.28	2054.41	2054.14	2429.28	2286.6	2104.46	2047.15	2306.3	2218.66	2002.36	2292.12
	2047.93	2078.01	2071.67	2131.71	2142.25	2077.59	2004.01	2026.27	2119.24	2235.07	2081.1	2255.32	2270.2	2232.79	2277.51	2097.94	2059.28	2018.85	2138.03	2212.22	2218.3	2256.96	2182.17	2148.68	2075.32	2326.29	2276.45	2275.97	2169.68	2062.9	2042.74	2279.5	2329.6	2276.4	2236.79	2116.54	2499.83	2158.09	2224.52	2054.86	2054.67	2431.29	2287.33	2105.04	2047.71	2307.48	2219.71	2002.61	2293.56
	2048.45	2078.66	2072.37	2132.52	2143	2078.02	2004.32	2026.62	2120.13	2236.22	2081.77	2256.7	2271.36	2233.45	2278.83	2098.6	2059.91	2019.12	2138.91	2213.08	2219.46	2258.23	2182.87	2149.55	2075.88	2327.92	2277.59	2277.45	2170.74	2063.41	2043.21	2281.1	2331.22	2277.34	2237.34	2117.21	2501.87	2158.81	2225.77	2055.31	2055.2	2433.31	2288.07	2105.62	2048.27	2308.66	2220.76	2002.85	2295.01
	2048.97	2079.31	2073.08	2133.33	2143.75	2078.45	2004.63	2026.98	2121.03	2237.37	2082.44	2258.08	2272.53	2234.1	2280.16	2099.25	2060.55	2019.39	2139.79	2213.94	2220.61	2259.5	2183.56	2150.43	2076.44	2329.54	2278.72	2278.93	2171.81	2063.91	2043.68	2282.71	2332.85	2278.28	2237.89	2117.88	2503.91	2159.52	2227.02	2055.77	2055.74	2435.34	2288.81	2106.2	2048.83	2309.85	2221.81	2003.1	2296.45
	2049.5	2079.96	2073.79	2134.14	2144.51	2078.87	2004.95	2027.34	2121.92	2238.52	2083.11	2259.46	2273.7	2234.76	2281.49	2099.91	2061.18	2019.66	2140.68	2214.8	2221.76	2260.78	2184.26	2151.31	2077.01	2331.17	2279.86	2280.42	2172.88	2064.42	2044.15	2284.32	2334.48	2279.22	2238.44	2118.55	2505.96	2160.24	2228.27	2056.23	2056.27	2437.36	2289.55	2106.78	2049.39	2311.04	2222.86	2003.34	2297.9
	2050.02	2080.61	2074.5	2134.96	2145.27	2079.3	2005.26	2027.7	2122.82	2239.67	2083.79	2260.84	2274.87	2235.43	2282.82	2100.56	2061.81	2019.94	2141.57	2215.66	2222.92	2262.05	2184.96	2152.2	2077.57	2332.8	2281	2281.91	2173.94	2064.93	2044.62	2285.93	2336.12	2280.17	2238.99	2119.22	2508.01	2160.96	2229.53	2056.68	2056.81	2439.4	2290.3	2107.36	2049.95	2312.23	2223.92	2003.59	2299.35
	2050.55	2081.26	2075.21	2135.78	2146.03	2079.72	2005.57	2028.06	2123.73	2240.83	2084.47	2262.23	2276.05	2236.09	2284.16	2101.22	2062.45	2020.22	2142.46	2216.53	2224.07	2263.34	2185.67	2153.08	2078.14	2334.44	2282.14	2283.41	2175.01	2065.45	2045.09	2287.55	2337.76	2281.11	2239.54	2119.9	2510.07	2161.67	2230.79	2057.14	2057.35	2441.43	2291.04	2107.94	2050.52	2313.42	2224.98	2003.83	2300.8
	2051.08	2081.91	2075.93	2136.6	2146.79	2080.15	2005.88	2028.42	2124.63	2241.99	2085.15	2263.61	2277.23	2236.76	2285.5	2101.88	2063.08	2020.5	2143.35	2217.39	2225.23	2264.62	2186.37	2153.97	2078.7	2336.08	2283.28	2284.9	2176.08	2065.96	2045.56	2289.17	2339.4	2282.05	2240.1	2120.57	2512.13	2162.39	2232.05	2057.6	2057.89	2443.47	2291.79	2108.53	2051.09	2314.62	2226.03	2004.08	2302.25
	2051.61	2082.56	2076.64	2137.42	2147.55	2080.57	2006.2	2028.78	2125.54	2243.15	2085.83	2264.99	2278.41	2237.43	2286.84	2102.54	2063.72	2020.78	2144.24	2218.26	2226.39	2265.91	2187.07	2154.86	2079.27	2337.73	2284.42	2286.4	2177.15	2066.47	2046.04	2290.79	2341.05	2283	2240.66	2121.25	2514.19	2163.12	2233.32	2058.06	2058.44	2445.52	2292.54	2109.11	2051.66	2315.82	2227.1	2004.33	2303.7
	2052.14	2083.22	2077.36	2138.24	2148.32	2081	2006.51	2029.15	2126.45	2244.31	2086.52	2266.38	2279.59	2238.1	2288.19	2103.2	2064.36	2021.07	2145.13	2219.13	2227.55	2267.2	2187.78	2155.75	2079.83	2339.37	2285.57	2287.91	2178.22	2066.99	2046.52	2292.41	2342.71	2283.95	2241.22	2121.93	2516.26	2163.84	2234.59	2058.53	2058.98	2447.57	2293.29	2109.7	2052.23	2317.02	2228.16	2004.58	2305.15
	2052.67	2083.88	2078.09	2139.06	2149.09	2081.42	2006.83	2029.51	2127.36	2245.47	2087.21	2267.77	2280.78	2238.77	2289.54	2103.86	2065	2021.36	2146.03	2220	2228.7	2268.5	2188.49	2156.65	2080.4	2341.03	2286.71	2289.41	2179.28	2067.51	2046.99	2294.04	2344.37	2284.89	2241.78	2122.61	2518.34	2164.57	2235.86	2058.99	2059.53	2449.63	2294.04	2110.29	2052.8	2318.22	2229.22	2004.82	2306.6
	2053.2	2084.53	2078.81	2139.89	2149.86	2081.84	2007.14	2029.88	2128.28	2246.64	2087.9	2269.16	2281.97	2239.44	2290.89	2104.52	2065.64	2021.65	2146.93	2220.87	2229.87	2269.79	2189.2	2157.54	2080.97	2342.68	2287.86	2290.92	2180.35	2068.02	2047.47	2295.67	2346.03	2285.84	2242.35	2123.29	2520.42	2165.29	2237.14	2059.45	2060.08	2451.69	2294.8	2110.88	2053.37	2319.43	2230.29	2005.07	2308.05
	2053.74	2085.19	2079.54	2140.71	2150.63	2082.26	2007.46	2030.24	2129.19	2247.81	2088.6	2270.54	2283.16	2240.12	2292.25	2105.18	2066.28	2021.94	2147.82	2221.75	2231.03	2271.09	2189.91	2158.44	2081.54	2344.34	2289	2292.43	2181.42	2068.54	2047.96	2297.31	2347.7	2286.79	2242.92	2123.97	2522.5	2166.02	2238.42	2059.92	2060.63	2453.75	2295.55	2111.47	2053.95	2320.64	2231.36	2005.32	2309.5
	2054.27	2085.85	2080.27	2141.54	2151.41	2082.68	2007.77	2030.61	2130.11	2248.98	2089.29	2271.93	2284.36	2240.8	2293.61	2105.85	2066.93	2022.24	2148.72	2222.62	2232.19	2272.4	2190.63	2159.34	2082.11	2346	2290.15	2293.94	2182.49	2069.06	2048.44	2298.94	2349.37	2287.74	2243.49	2124.66	2524.59	2166.75	2239.7	2060.39	2061.19	2455.82	2296.31	2112.07	2054.53	2321.85	2232.42	2005.57	2310.95
	2054.81	2086.51	2081	2142.37	2152.19	2083.1	2008.08	2030.98	2131.04	2250.15	2089.99	2273.33	2285.55	2241.48	2294.97	2106.51	2067.57	2022.53	2149.63	2223.5	2233.35	2273.71	2191.34	2160.24	2082.68	2347.67	2291.3	2295.46	2183.56	2069.59	2048.92	2300.58	2351.04	2288.69	2244.06	2125.34	2526.68	2167.48	2240.98	2060.85	2061.74	2457.89	2297.07	2112.66	2055.11	2323.06	2233.49	2005.82	2312.41
	2055.35	2087.17	2081.73	2143.2	2152.97	2083.52	2008.4	2031.35	2131.96	2251.32	2090.7	2274.72	2286.75	2242.16	2296.34	2107.18	2068.22	2022.83	2150.53	2224.38	2234.51	2275.02	2192.06	2161.14	2083.25	2349.34	2292.45	2296.97	2184.63	2070.11	2049.41	2302.22	2352.72	2289.64	2244.63	2126.03	2528.78	2168.21	2242.27	2061.32	2062.3	2459.97	2297.83	2113.26	2055.69	2324.28	2234.57	2006.07	2313.86
	2055.89	2087.83	2082.46	2144.03	2153.75	2083.94	2008.71	2031.71	2132.89	2252.5	2091.4	2276.11	2287.96	2242.85	2297.71	2107.84	2068.86	2023.14	2151.44	2225.26	2235.68	2276.33	2192.78	2162.04	2083.82	2351.01	2293.6	2298.49	2185.7	2070.63	2049.9	2303.87	2354.41	2290.59	2245.21	2126.71	2530.88	2168.95	2243.56	2061.79	2062.86	2462.05	2298.59	2113.85	2056.27	2325.5	2235.64	2006.32	2315.31
	2056.43	2088.5	2083.2	2144.86	2154.53	2084.36	2009.03	2032.09	2133.82	2253.67	2092.11	2277.5	2289.16	2243.54	2299.08	2108.51	2069.51	2023.44	2152.34	2226.14	2236.84	2277.64	2193.5	2162.95	2084.39	2352.69	2294.75	2300.02	2186.77	2071.16	2050.38	2305.52	2356.1	2291.54	2245.79	2127.4	2532.99	2169.68	2244.86	2062.27	2063.42	2464.14	2299.35	2114.45	2056.86	2326.72	2236.72	2006.57	2316.77
	2056.97	2089.16	2083.94	2145.7	2155.32	2084.77	2009.35	2032.46	2134.75	2254.85	2092.82	2278.9	2290.37	2244.22	2300.46	2109.17	2070.16	2023.75	2153.25	2227.02	2238.01	2278.96	2194.22	2163.86	2084.96	2354.37	2295.9	2301.54	2187.84	2071.69	2050.88	2307.17	2357.79	2292.49	2246.37	2128.09	2535.1	2170.42	2246.15	2062.74	2063.99	2466.23	2300.12	2115.05	2057.44	2327.95	2237.79	2006.83	2318.22
	2057.52	2089.82	2084.68	2146.54	2156.11	2085.19	2009.66	2032.83	2135.69	2256.03	2093.53	2280.29	2291.58	2244.92	2301.84	2109.84	2070.81	2024.06	2154.16	2227.9	2239.17	2280.29	2194.95	2164.77	2085.53	2356.05	2297.06	2303.07	2188.91	2072.21	2051.37	2308.82	2359.49	2293.45	2246.95	2128.78	2537.21	2171.16	2247.45	2063.21	2064.55	2468.32	2300.88	2115.65	2058.03	2329.17	2238.87	2007.08	2319.67
	2058.06	2090.49	2085.42	2147.37	2156.9	2085.61	2009.98	2033.2	2136.62	2257.22	2094.25	2281.68	2292.79	2245.61	2303.22	2110.51	2071.46	2024.37	2155.08	2228.78	2240.34	2281.61	2195.67	2165.68	2086.1	2357.74	2298.21	2304.6	2189.98	2072.74	2051.86	2310.48	2361.19	2294.4	2247.53	2129.48	2539.33	2171.9	2248.76	2063.69	2065.12	2470.42	2301.65	2116.26	2058.62	2330.4	2239.95	2007.33	2321.13
	2058.61	2091.16	2086.17	2148.21	2157.69	2086.02	2010.29	2033.58	2137.56	2258.4	2094.97	2283.08	2294.01	2246.31	2304.6	2111.18	2072.11	2024.68	2155.99	2229.67	2241.51	2282.94	2196.4	2166.59	2086.67	2359.43	2299.37	2306.13	2191.05	2073.27	2052.36	2312.13	2362.9	2295.36	2248.12	2130.17	2541.46	2172.64	2250.06	2064.16	2065.69	2472.52	2302.42	2116.86	2059.21	2331.64	2241.03	2007.58	2322.58
	2059.16	2091.82	2086.91	2149.05	2158.49	2086.43	2010.61	2033.95	2138.51	2259.59	2095.69	2284.48	2295.22	2247	2305.99	2111.84	2072.76	2025	2156.91	2230.56	2242.67	2284.27	2197.13	2167.51	2087.25	2361.13	2300.53	2307.66	2192.12	2073.81	2052.85	2313.79	2364.61	2296.31	2248.71	2130.87	2543.59	2173.39	2251.37	2064.64	2066.26	2474.63	2303.19	2117.47	2059.8	2332.87	2242.11	2007.84	2324.04
	2059.7	2092.49	2087.66	2149.9	2159.29	2086.85	2010.92	2034.33	2139.45	2260.78	2096.41	2285.87	2296.44	2247.7	2307.38	2112.51	2073.42	2025.32	2157.82	2231.44	2243.84	2285.6	2197.86	2168.42	2087.82	2362.83	2301.68	2309.2	2193.19	2074.34	2053.35	2315.46	2366.32	2297.27	2249.3	2131.56	2545.72	2174.13	2252.69	2065.12	2066.84	2476.74	2303.96	2118.07	2060.4	2334.11	2243.19	2008.09	2325.49
	2060.25	2093.16	2088.41	2150.74	2160.09	2087.26	2011.24	2034.7	2140.4	2261.97	2097.14	2287.27	2297.67	2248.41	2308.78	2113.18	2074.07	2025.64	2158.74	2232.33	2245.01	2286.94	2198.59	2169.34	2088.39	2364.53	2302.84	2310.74	2194.26	2074.87	2053.85	2317.13	2368.04	2298.22	2249.89	2132.26	2547.86	2174.88	2254	2065.6	2067.41	2478.86	2304.74	2118.68	2060.99	2335.35	2244.28	2008.35	2326.95
	2060.81	2093.83	2089.17	2151.58	2160.89	2087.67	2011.56	2035.08	2141.35	2263.16	2097.86	2288.67	2298.89	2249.11	2310.17	2113.85	2074.73	2025.96	2159.66	2233.22	2246.18	2288.28	2199.33	2170.26	2088.97	2366.23	2304	2312.28	2195.33	2075.41	2054.35	2318.79	2369.76	2299.18	2250.49	2132.96	2550	2175.63	2255.32	2066.08	2067.99	2480.98	2305.51	2119.29	2061.59	2336.59	2245.36	2008.6	2328.4
	2061.36	2094.5	2089.92	2152.43	2161.69	2088.08	2011.87	2035.46	2142.3	2264.35	2098.6	2290.07	2300.12	2249.82	2311.57	2114.53	2075.39	2026.29	2160.59	2234.11	2247.35	2289.62	2200.06	2171.19	2089.54	2367.94	2305.16	2313.82	2196.39	2075.95	2054.85	2320.47	2371.49	2300.14	2251.08	2133.66	2552.15	2176.38	2256.64	2066.56	2068.57	2483.1	2306.29	2119.9	2062.19	2337.84	2246.45	2008.86	2329.85
	2061.91	2095.18	2090.68	2153.28	2162.5	2088.49	2012.19	2035.84	2143.25	2265.54	2099.33	2291.47	2301.35	2250.52	2312.98	2115.2	2076.04	2026.61	2161.51	2235	2248.52	2290.96	2200.8	2172.11	2090.12	2369.65	2306.32	2315.37	2197.46	2076.48	2055.36	2322.14	2373.22	2301.1	2251.68	2134.36	2554.3	2177.13	2257.96	2067.04	2069.15	2485.23	2307.07	2120.51	2062.79	2339.08	2247.54	2009.11	2331.31
	2062.47	2095.85	2091.44	2154.13	2163.3	2088.9	2012.51	2036.22	2144.21	2266.74	2100.06	2292.87	2302.58	2251.23	2314.38	2115.87	2076.7	2026.94	2162.44	2235.89	2249.69	2292.31	2201.54	2173.03	2090.69	2371.37	2307.48	2316.92	2198.53	2077.02	2055.86	2323.82	2374.95	2302.05	2252.28	2135.06	2556.45	2177.88	2259.29	2067.52	2069.73	2487.36	2307.85	2121.13	2063.4	2340.33	2248.63	2009.37	2332.76
	2063.02	2096.52	2092.2	2154.98	2164.11	2089.31	2012.82	2036.6	2145.16	2267.94	2100.8	2294.27	2303.82	2251.95	2315.79	2116.54	2077.36	2027.28	2163.36	2236.79	2250.86	2293.66	2202.28	2173.96	2091.27	2373.09	2308.64	2318.47	2199.6	2077.56	2056.37	2325.5	2376.69	2303.01	2252.89	2135.76	2558.61	2178.64	2260.62	2068.01	2070.31	2489.5	2308.63	2121.74	2064	2341.59	2249.72	2009.63	2334.22
	2063.58	2097.2	2092.96	2155.83	2164.93	2089.71	2013.14	2036.98	2146.12	2269.14	2101.54	2295.67	2305.05	2252.66	2317.2	2117.21	2078.03	2027.61	2164.29	2237.68	2252.04	2295.01	2203.02	2174.89	2091.84	2374.81	2309.81	2320.02	2200.66	2078.1	2056.88	2327.18	2378.44	2303.97	2253.49	2136.46	2560.77	2179.39	2261.95	2068.49	2070.9	2491.64	2309.41	2122.36	2064.61	2342.84	2250.81	2009.88	2335.67
	2064.14	2097.87	2093.72	2156.68	2165.74	2090.12	2013.46	2037.37	2147.09	2270.34	2102.29	2297.07	2306.29	2253.37	2318.61	2117.89	2078.69	2027.95	2165.22	2238.58	2253.21	2296.36	2203.76	2175.82	2092.42	2376.54	2310.97	2321.58	2201.73	2078.65	2057.39	2328.86	2380.18	2304.93	2254.1	2137.17	2562.94	2180.15	2263.29	2068.98	2071.49	2493.78	2310.19	2122.98	2065.21	2344.1	2251.9	2010.14	2337.12
	2064.7	2098.55	2094.49	2157.53	2166.56	2090.52	2013.77	2037.75	2148.05	2271.54	2103.03	2298.47	2307.53	2254.09	2320.03	2118.56	2079.35	2028.29	2166.15	2239.47	2254.38	2297.72	2204.5	2176.75	2092.99	2378.26	2312.13	2323.13	2202.79	2079.19	2057.9	2330.55	2381.93	2305.89	2254.71	2137.88	2565.11	2180.91	2264.63	2069.47	2072.08	2495.93	2310.98	2123.6	2065.82	2345.36	2253	2010.4	2338.58
	2065.26	2099.23	2095.26	2158.39	2167.37	2090.93	2014.09	2038.14	2149.02	2272.74	2103.78	2299.87	2308.78	2254.81	2321.45	2119.23	2080.02	2028.63	2167.09	2240.37	2255.55	2299.08	2205.25	2177.68	2093.57	2380	2313.3	2324.69	2203.86	2079.73	2058.42	2332.24	2383.69	2306.86	2255.32	2138.58	2567.28	2181.67	2265.97	2069.95	2072.67	2498.08	2311.77	2124.22	2066.43	2346.62	2254.09	2010.66	2340.03
	2065.82	2099.91	2096.02	2159.24	2168.19	2091.33	2014.41	2038.52	2149.99	2273.95	2104.53	2301.28	2310.02	2255.53	2322.87	2119.91	2080.68	2028.97	2168.02	2241.27	2256.73	2300.44	2205.99	2178.61	2094.15	2381.73	2314.46	2326.25	2204.92	2080.28	2058.93	2333.93	2385.45	2307.82	2255.93	2139.29	2569.46	2182.43	2267.31	2070.44	2073.26	2500.23	2312.55	2124.84	2067.04	2347.88	2255.19	2010.92	2341.48
	2066.39	2100.59	2096.79	2160.1	2169.01	2091.74	2014.72	2038.91	2150.96	2275.15	2105.28	2302.68	2311.27	2256.26	2324.3	2120.58	2081.35	2029.32	2168.96	2242.16	2257.9	2301.8	2206.74	2179.55	2094.73	2383.47	2315.63	2327.82	2205.99	2080.83	2059.45	2335.62	2387.21	2308.78	2256.54	2140	2571.64	2183.2	2268.66	2070.93	2073.85	2502.39	2313.34	2125.47	2067.66	2349.15	2256.28	2011.18	2342.94
	2066.95	2101.27	2097.57	2160.96	2169.84	2092.14	2015.04	2039.29	2151.93	2276.36	2106.04	2304.08	2312.52	2256.98	2325.72	2121.25	2082.02	2029.66	2169.89	2243.06	2259.07	2303.17	2207.49	2180.48	2095.3	2385.21	2316.8	2329.38	2207.05	2081.37	2059.97	2337.32	2388.97	2309.74	2257.16	2140.71	2573.82	2183.96	2270.01	2071.43	2074.45	2504.55	2314.13	2126.09	2068.27	2350.41	2257.38	2011.44	2344.39
	2067.52	2101.95	2098.34	2161.82	2170.66	2092.54	2015.36	2039.68	2152.91	2277.57	2106.79	2305.49	2313.77	2257.71	2327.15	2121.93	2082.69	2030.01	2170.83	2243.96	2260.25	2304.53	2208.24	2181.42	2095.88	2386.95	2317.96	2330.95	2208.12	2081.92	2060.48	2339.01	2390.74	2310.7	2257.78	2141.42	2576.01	2184.73	2271.36	2071.92	2075.04	2506.72	2314.92	2126.72	2068.89	2351.68	2258.48	2011.7	2345.84
	2068.09	2102.63	2099.12	2162.68	2171.49	2092.94	2015.68	2040.07	2153.88	2278.78	2107.55	2306.89	2315.03	2258.44	2328.59	2122.6	2083.36	2030.37	2171.77	2244.86	2261.42	2305.9	2208.99	2182.36	2096.46	2388.7	2319.13	2332.52	2209.18	2082.47	2061.01	2340.71	2392.51	2311.67	2258.39	2142.13	2578.2	2185.49	2272.72	2072.41	2075.64	2508.88	2315.72	2127.35	2069.5	2352.95	2259.57	2011.96	2347.29
	2068.65	2103.32	2099.89	2163.54	2172.32	2093.34	2015.99	2040.46	2154.86	2279.99	2108.32	2308.3	2316.29	2259.17	2330.02	2123.28	2084.03	2030.72	2172.71	2245.76	2262.6	2307.27	2209.75	2183.3	2097.04	2390.45	2320.3	2334.09	2210.24	2083.02	2061.53	2342.42	2394.29	2312.63	2259.02	2142.84	2580.4	2186.26	2274.08	2072.91	2076.24	2511.06	2316.51	2127.98	2070.12	2354.23	2260.67	2012.23	2348.74
	2069.22	2104	2100.67	2164.4	2173.14	2093.74	2016.31	2040.85	2155.84	2281.2	2109.08	2309.7	2317.54	2259.9	2331.46	2123.95	2084.7	2031.08	2173.66	2246.66	2263.77	2308.65	2210.5	2184.24	2097.62	2392.2	2321.47	2335.66	2211.3	2083.58	2062.05	2344.12	2396.07	2313.6	2259.64	2143.56	2582.6	2187.03	2275.44	2073.4	2076.84	2513.23	2317.3	2128.61	2070.74	2355.5	2261.77	2012.49	2350.2
	2069.79	2104.69	2101.45	2165.27	2173.98	2094.13	2016.63	2041.24	2156.83	2282.41	2109.85	2311.11	2318.8	2260.63	2332.9	2124.63	2085.38	2031.44	2174.6	2247.56	2264.95	2310.02	2211.26	2185.18	2098.2	2393.96	2322.63	2337.24	2212.36	2084.13	2062.58	2345.83	2397.86	2314.56	2260.26	2144.27	2584.8	2187.81	2276.8	2073.9	2077.45	2515.41	2318.1	2129.25	2071.36	2356.78	2262.87	2012.75	2351.65
	2070.37	2105.37	2102.23	2166.13	2174.81	2094.53	2016.95	2041.63	2157.81	2283.63	2110.61	2312.52	2320.07	2261.37	2334.34	2125.3	2086.05	2031.8	2175.55	2248.47	2266.12	2311.4	2212.01	2186.12	2098.78	2395.71	2323.8	2338.81	2213.42	2084.68	2063.1	2347.53	2399.64	2315.53	2260.89	2144.99	2587.01	2188.58	2278.17	2074.4	2078.05	2517.59	2318.9	2129.88	2071.98	2358.06	2263.97	2013.02	2353.1
	2070.94	2106.06	2103.02	2167	2175.64	2094.93	2017.26	2042.03	2158.8	2284.84	2111.38	2313.92	2321.33	2262.11	2335.78	2125.98	2086.73	2032.16	2176.49	2249.37	2267.3	2312.78	2212.77	2187.07	2099.36	2397.48	2324.97	2340.39	2214.48	2085.24	2063.63	2349.25	2401.43	2316.49	2261.51	2145.71	2589.22	2189.35	2279.53	2074.9	2078.66	2519.78	2319.69	2130.52	2072.61	2359.34	2265.07	2013.28	2354.55
	2071.51	2106.75	2103.8	2167.86	2176.48	2095.32	2017.58	2042.42	2159.79	2286.06	2112.16	2315.33	2322.6	2262.85	2337.23	2126.65	2087.41	2032.53	2177.44	2250.27	2268.47	2314.17	2213.53	2188.01	2099.94	2399.24	2326.14	2341.98	2215.54	2085.79	2064.16	2350.96	2403.23	2317.46	2262.14	2146.42	2591.43	2190.13	2280.9	2075.4	2079.26	2521.96	2320.49	2131.15	2073.23	2360.63	2266.18	2013.54	2356
	2072.09	2107.44	2104.59	2168.73	2177.32	2095.72	2017.9	2042.81	2160.78	2287.27	2112.93	2316.74	2323.86	2263.59	2338.68	2127.32	2088.09	2032.9	2178.39	2251.18	2269.65	2315.55	2214.29	2188.96	2100.52	2401.01	2327.31	2343.56	2216.6	2086.35	2064.69	2352.67	2405.03	2318.42	2262.77	2147.14	2593.64	2190.91	2282.28	2075.9	2079.87	2524.15	2321.29	2131.79	2073.86	2361.91	2267.28	2013.81	2357.44
	2072.66	2108.13	2105.38	2169.6	2178.16	2096.11	2018.22	2043.21	2161.77	2288.49	2113.71	2318.14	2325.13	2264.33	2340.13	2128	2088.77	2033.27	2179.34	2252.08	2270.82	2316.94	2215.05	2189.9	2101.1	2402.78	2328.48	2345.14	2217.65	2086.91	2065.23	2354.39	2406.83	2319.39	2263.4	2147.86	2595.86	2191.68	2283.65	2076.4	2080.48	2526.35	2322.09	2132.44	2074.48	2363.2	2268.38	2014.07	2358.89
	2073.24	2108.82	2106.16	2170.47	2179	2096.5	2018.53	2043.6	2162.77	2289.71	2114.49	2319.55	2326.41	2265.07	2341.58	2128.67	2089.45	2033.64	2180.29	2252.98	2272	2318.32	2215.81	2190.85	2101.68	2404.55	2329.65	2346.73	2218.71	2087.47	2065.76	2356.11	2408.63	2320.36	2264.04	2148.58	2598.08	2192.46	2285.03	2076.9	2081.09	2528.55	2322.89	2133.08	2075.11	2364.49	2269.48	2014.34	2360.34
	2073.82	2109.51	2106.95	2171.34	2179.84	2096.89	2018.85	2044	2163.76	2290.93	2115.27	2320.96	2327.68	2265.82	2343.04	2129.35	2090.13	2034.01	2181.24	2253.89	2273.17	2319.71	2216.58	2191.8	2102.26	2406.32	2330.82	2348.32	2219.77	2088.03	2066.3	2357.83	2410.44	2321.32	2264.67	2149.3	2600.3	2193.24	2286.41	2077.41	2081.71	2530.74	2323.69	2133.72	2075.74	2365.78	2270.59	2014.61	2361.79
	2074.4	2110.2	2107.75	2172.21	2180.68	2097.28	2019.17	2044.39	2164.76	2292.15	2116.05	2322.37	2328.96	2266.56	2344.5	2130.02	2090.81	2034.39	2182.19	2254.79	2274.35	2321.1	2217.34	2192.75	2102.84	2408.1	2331.99	2349.91	2220.82	2088.59	2066.83	2359.55	2412.25	2322.29	2265.31	2150.02	2602.53	2194.03	2287.8	2077.91	2082.32	2532.95	2324.5	2134.37	2076.37	2367.07	2271.69	2014.87	2363.23
	2074.98	2110.89	2108.54	2173.08	2181.53	2097.67	2019.49	2044.79	2165.76	2293.37	2116.84	2323.78	2330.23	2267.31	2345.95	2130.69	2091.5	2034.77	2183.15	2255.7	2275.52	2322.5	2218.1	2193.7	2103.42	2409.88	2333.16	2351.5	2221.87	2089.15	2067.37	2361.28	2414.07	2323.26	2265.94	2150.74	2604.76	2194.81	2289.18	2078.42	2082.93	2535.15	2325.3	2135.01	2077	2368.37	2272.8	2015.14	2364.68
	2075.56	2111.59	2109.33	2173.96	2182.38	2098.06	2019.81	2045.19	2166.76	2294.59	2117.63	2325.19	2331.51	2268.06	2347.42	2131.37	2092.18	2035.15	2184.1	2256.6	2276.7	2323.89	2218.87	2194.65	2104.01	2411.66	2334.33	2353.1	2222.93	2089.71	2067.91	2363	2415.88	2324.23	2266.58	2151.47	2606.99	2195.59	2290.57	2078.92	2083.55	2537.36	2326.11	2135.66	2077.63	2369.66	2273.9	2015.41	2366.12
	2076.14	2112.28	2110.13	2174.83	2183.22	2098.45	2020.13	2045.59	2167.76	2295.81	2118.42	2326.59	2332.79	2268.81	2348.88	2132.04	2092.87	2035.54	2185.06	2257.51	2277.87	2325.29	2219.64	2195.6	2104.59	2413.44	2335.5	2354.7	2223.98	2090.28	2068.45	2364.73	2417.7	2325.19	2267.22	2152.19	2609.23	2196.38	2291.96	2079.43	2084.17	2539.57	2326.91	2136.31	2078.27	2370.96	2275	2015.68	2367.57
	2076.73	2112.98	2110.92	2175.7	2184.07	2098.84	2020.44	2045.98	2168.77	2297.04	2119.21	2328	2334.07	2269.57	2350.34	2132.72	2093.56	2035.92	2186.01	2258.41	2279.05	2326.68	2220.41	2196.55	2105.17	2415.23	2336.67	2356.29	2225.03	2090.84	2069	2366.46	2419.53	2326.16	2267.86	2152.92	2611.46	2197.17	2293.35	2079.94	2084.79	2541.79	2327.72	2136.96	2078.9	2372.26	2276.11	2015.95	2369.01
	2077.31	2113.68	2111.72	2176.58	2184.92	2099.22	2020.76	2046.38	2169.77	2298.26	2120	2329.41	2335.36	2270.32	2351.81	2133.39	2094.25	2036.31	2186.97	2259.32	2280.22	2328.08	2221.18	2197.5	2105.75	2417.02	2337.84	2357.89	2226.08	2091.41	2069.54	2368.19	2421.35	2327.13	2268.5	2153.64	2613.7	2197.96	2294.75	2080.45	2085.41	2544	2328.53	2137.62	2079.54	2373.56	2277.21	2016.22	2370.45
	2077.9	2114.38	2112.52	2177.45	2185.78	2099.61	2021.08	2046.78	2170.78	2299.48	2120.8	2330.82	2336.64	2271.08	2353.28	2134.06	2094.94	2036.7	2187.93	2260.22	2281.4	2329.48	2221.95	2198.46	2106.34	2418.81	2339	2359.5	2227.13	2091.98	2070.09	2369.92	2423.18	2328.1	2269.15	2154.37	2615.95	2198.75	2296.15	2080.96	2086.03	2546.22	2329.33	2138.27	2080.17	2374.86	2278.32	2016.49	2371.89
	2078.48	2115.08	2113.32	2178.33	2186.63	2099.99	2021.4	2047.19	2171.79	2300.71	2121.6	2332.23	2337.93	2271.84	2354.75	2134.73	2095.63	2037.09	2188.89	2261.13	2282.57	2330.89	2222.72	2199.41	2106.92	2420.6	2340.17	2361.1	2228.18	2092.54	2070.63	2371.66	2425.02	2329.07	2269.79	2155.09	2618.19	2199.54	2297.55	2081.47	2086.65	2548.44	2330.14	2138.93	2080.81	2376.16	2279.42	2016.76	2373.34
	2079.07	2115.78	2114.12	2179.21	2187.48	2100.38	2021.72	2047.59	2172.8	2301.93	2122.4	2333.64	2339.22	2272.59	2356.22	2135.4	2096.32	2037.49	2189.85	2262.04	2283.74	2332.29	2223.49	2200.36	2107.5	2422.4	2341.34	2362.71	2229.22	2093.11	2071.18	2373.39	2426.85	2330.04	2270.44	2155.82	2620.44	2200.33	2298.95	2081.99	2087.27	2550.67	2330.95	2139.59	2081.45	2377.47	2280.53	2017.03	2374.78
	2079.66	2116.48	2114.92	2180.09	2188.34	2100.76	2022.04	2047.99	2173.82	2303.16	2123.2	2335.05	2340.51	2273.35	2357.7	2136.08	2097.02	2037.88	2190.81	2262.94	2284.92	2333.7	2224.26	2201.32	2108.09	2424.2	2342.51	2364.31	2230.27	2093.68	2071.73	2375.13	2428.69	2331.01	2271.08	2156.55	2622.69	2201.12	2300.35	2082.5	2087.9	2552.89	2331.76	2140.25	2082.09	2378.77	2281.63	2017.3	2376.22
	2080.25	2117.18	2115.72	2180.96	2189.19	2101.14	2022.36	2048.39	2174.83	2304.38	2124	2336.46	2341.8	2274.12	2359.17	2136.75	2097.71	2038.28	2191.78	2263.85	2286.09	2335.1	2225.03	2202.27	2108.67	2426	2343.68	2365.92	2231.31	2094.25	2072.28	2376.87	2430.54	2331.98	2271.73	2157.28	2624.94	2201.92	2301.76	2083.02	2088.52	2555.12	2332.57	2140.91	2082.73	2380.08	2282.73	2017.57	2377.65
	2080.84	2117.88	2116.53	2181.84	2190.05	2101.52	2022.68	2048.79	2175.85	2305.61	2124.81	2337.87	2343.09	2274.88	2360.65	2137.42	2098.41	2038.68	2192.74	2264.75	2287.26	2336.51	2225.81	2203.23	2109.25	2427.8	2344.85	2367.53	2232.36	2094.82	2072.84	2378.61	2432.38	2332.95	2272.38	2158.01	2627.19	2202.71	2303.17	2083.53	2089.15	2557.35	2333.38	2141.57	2083.37	2381.39	2283.84	2017.84	2379.09
	2081.43	2118.59	2117.33	2182.72	2190.91	2101.9	2023	2049.2	2176.86	2306.83	2125.62	2339.28	2344.38	2275.64	2362.13	2138.09	2099.11	2039.09	2193.7	2265.66	2288.44	2337.92	2226.58	2204.19	2109.84	2429.6	2346.02	2369.14	2233.4	2095.39	2073.39	2380.36	2434.23	2333.92	2273.03	2158.74	2629.45	2203.51	2304.58	2084.05	2089.78	2559.58	2334.19	2142.24	2084.01	2382.7	2284.94	2018.12	2380.53
	2082.02	2119.29	2118.14	2183.6	2191.77	2102.28	2023.32	2049.6	2177.88	2308.06	2126.43	2340.7	2345.68	2276.41	2363.61	2138.76	2099.8	2039.49	2194.67	2266.56	2289.61	2339.33	2227.36	2205.14	2110.42	2431.41	2347.19	2370.76	2234.44	2095.97	2073.95	2382.1	2436.08	2334.89	2273.68	2159.47	2631.71	2204.3	2305.99	2084.57	2090.41	2561.82	2335	2142.9	2084.65	2384.01	2286.05	2018.39	2381.96
	2082.62	2120	2118.95	2184.48	2192.63	2102.66	2023.63	2050.01	2178.9	2309.29	2127.24	2342.11	2346.98	2277.18	2365.09	2139.42	2100.5	2039.9	2195.63	2267.47	2290.78	2340.74	2228.14	2206.1	2111.01	2433.22	2348.35	2372.37	2235.48	2096.54	2074.5	2383.85	2437.93	2335.85	2274.33	2160.2	2633.97	2205.1	2307.41	2085.09	2091.04	2564.05	2335.82	2143.57	2085.29	2385.33	2287.15	2018.66	2383.4
	2083.21	2120.71	2119.75	2185.36	2193.49	2103.03	2023.95	2050.41	2179.93	2310.51	2128.05	2343.52	2348.27	2277.94	2366.58	2140.09	2101.21	2040.31	2196.6	2268.37	2291.95	2342.15	2228.91	2207.05	2111.59	2435.03	2349.52	2373.99	2236.52	2097.11	2075.06	2385.59	2439.79	2336.82	2274.98	2160.93	2636.23	2205.9	2308.83	2085.61	2091.67	2566.29	2336.63	2144.24	2085.94	2386.64	2288.25	2018.94	2384.83
	2083.81	2121.41	2120.56	2186.25	2194.36	2103.41	2024.27	2050.82	2180.95	2311.74	2128.87	2344.93	2349.57	2278.71	2368.06	2140.76	2101.91	2040.72	2197.57	2269.28	2293.12	2343.57	2229.69	2208.01	2112.18	2436.84	2350.69	2375.61	2237.56	2097.69	2075.62	2387.34	2441.65	2337.79	2275.64	2161.66	2638.49	2206.7	2310.25	2086.13	2092.3	2568.53	2337.44	2144.91	2086.58	2387.95	2289.35	2019.21	2386.26
	2084.4	2122.12	2121.37	2187.13	2195.22	2103.78	2024.59	2051.22	2181.97	2312.97	2129.68	2346.34	2350.87	2279.48	2369.55	2141.43	2102.61	2041.13	2198.53	2270.18	2294.29	2344.98	2230.47	2208.97	2112.76	2438.65	2351.85	2377.23	2238.59	2098.26	2076.18	2389.09	2443.51	2338.76	2276.29	2162.4	2640.76	2207.51	2311.67	2086.65	2092.93	2570.78	2338.26	2145.58	2087.22	2389.27	2290.46	2019.49	2387.69
	2085	2122.83	2122.18	2188.01	2196.09	2104.16	2024.91	2051.63	2183	2314.19	2130.5	2347.75	2352.17	2280.25	2371.04	2142.09	2103.32	2041.55	2199.5	2271.09	2295.46	2346.4	2231.25	2209.93	2113.35	2440.47	2353.02	2378.85	2239.63	2098.84	2076.75	2390.84	2445.37	2339.73	2276.95	2163.13	2643.03	2208.31	2313.09	2087.17	2093.56	2573.02	2339.07	2146.26	2087.87	2390.59	2291.56	2019.76	2389.12
	2085.6	2123.54	2122.99	2188.89	2196.95	2104.53	2025.23	2052.04	2184.03	2315.42	2131.32	2349.16	2353.48	2281.03	2372.53	2142.76	2104.02	2041.97	2200.47	2271.99	2296.63	2347.81	2232.03	2210.88	2113.93	2442.29	2354.18	2380.48	2240.66	2099.42	2077.31	2392.6	2447.24	2340.7	2277.61	2163.86	2645.3	2209.11	2314.52	2087.69	2094.2	2575.27	2339.89	2146.93	2088.52	2391.91	2292.66	2020.04	2390.55
	2086.19	2124.26	2123.8	2189.78	2197.82	2104.9	2025.55	2052.44	2185.06	2316.65	2132.15	2350.57	2354.78	2281.8	2374.02	2143.42	2104.73	2042.39	2201.44	2272.89	2297.8	2349.23	2232.81	2211.84	2114.52	2444.11	2355.35	2382.1	2241.69	2100	2077.88	2394.35	2449.11	2341.67	2278.26	2164.6	2647.57	2209.92	2315.95	2088.22	2094.83	2577.52	2340.7	2147.61	2089.16	2393.23	2293.76	2020.32	2391.98
	2086.79	2124.97	2124.62	2190.66	2198.69	2105.28	2025.87	2052.85	2186.09	2317.87	2132.97	2351.98	2356.09	2282.58	2375.51	2144.09	2105.44	2042.81	2202.41	2273.8	2298.97	2350.65	2233.59	2212.8	2115.1	2445.93	2356.51	2383.73	2242.72	2100.58	2078.44	2396.1	2450.98	2342.64	2278.92	2165.33	2649.84	2210.72	2317.38	2088.74	2095.47	2579.77	2341.52	2148.29	2089.81	2394.55	2294.86	2020.59	2393.41
	2087.39	2125.68	2125.43	2191.55	2199.55	2105.65	2026.19	2053.26	2187.12	2319.1	2133.8	2353.39	2357.39	2283.35	2377	2144.75	2106.15	2043.24	2203.38	2274.7	2300.13	2352.07	2234.37	2213.75	2115.69	2447.75	2357.67	2385.36	2243.75	2101.16	2079.01	2397.86	2452.86	2343.61	2279.58	2166.07	2652.11	2211.53	2318.81	2089.27	2096.11	2582.02	2342.33	2148.97	2090.46	2395.87	2295.96	2020.87	2394.83
	2088	2126.4	2126.24	2192.43	2200.42	2106.01	2026.51	2053.67	2188.15	2320.33	2134.62	2354.81	2358.7	2284.13	2378.5	2145.41	2106.86	2043.66	2204.35	2275.6	2301.3	2353.49	2235.16	2214.71	2116.27	2449.58	2358.84	2386.99	2244.78	2101.74	2079.58	2399.62	2454.74	2344.58	2280.24	2166.8	2654.39	2212.34	2320.24	2089.8	2096.74	2584.27	2343.15	2149.65	2091.11	2397.19	2297.06	2021.15	2396.26
	2088.6	2127.11	2127.06	2193.32	2201.29	2106.38	2026.83	2054.08	2189.18	2321.55	2135.45	2356.22	2360.01	2284.91	2380	2146.08	2107.58	2044.09	2205.32	2276.5	2302.47	2354.91	2235.94	2215.67	2116.86	2451.4	2360	2388.62	2245.81	2102.32	2080.15	2401.38	2456.61	2345.55	2280.9	2167.54	2656.66	2213.15	2321.68	2090.33	2097.38	2586.53	2343.96	2150.33	2091.76	2398.51	2298.16	2021.43	2397.68
	2089.2	2127.83	2127.87	2194.2	2202.16	2106.75	2027.15	2054.49	2190.22	2322.78	2136.28	2357.63	2361.32	2285.69	2381.49	2146.74	2108.29	2044.52	2206.3	2277.41	2303.63	2356.33	2236.72	2216.63	2117.45	2453.23	2361.16	2390.25	2246.83	2102.9	2080.72	2403.14	2458.5	2346.52	2281.56	2168.28	2658.94	2213.96	2323.12	2090.85	2098.02	2588.78	2344.78	2151.02	2092.4	2399.84	2299.26	2021.71	2399.1
	2089.81	2128.55	2128.69	2195.09	2203.04	2107.12	2027.47	2054.9	2191.25	2324.01	2137.12	2359.04	2362.63	2286.47	2382.99	2147.4	2109.01	2044.96	2207.27	2278.31	2304.8	2357.75	2237.51	2217.58	2118.03	2455.06	2362.32	2391.88	2247.86	2103.48	2081.3	2404.9	2460.38	2347.49	2282.22	2169.01	2661.22	2214.77	2324.56	2091.38	2098.66	2591.04	2345.6	2151.71	2093.05	2401.16	2300.35	2021.99	2400.52
	2090.41	2129.27	2129.5	2195.97	2203.91	2107.48	2027.79	2055.31	2192.29	2325.23	2137.95	2360.45	2363.94	2287.25	2384.49	2148.06	2109.72	2045.39	2208.24	2279.21	2305.96	2359.17	2238.29	2218.54	2118.62	2456.89	2363.48	2393.52	2248.88	2104.06	2081.87	2406.66	2462.27	2348.46	2282.88	2169.75	2663.5	2215.58	2326	2091.92	2099.3	2593.3	2346.41	2152.4	2093.71	2402.49	2301.45	2022.27	2401.94
	2091.02	2129.99	2130.32	2196.86	2204.78	2107.85	2028.11	2055.72	2193.33	2326.46	2138.79	2361.86	2365.25	2288.03	2385.99	2148.71	2110.44	2045.83	2209.21	2280.11	2307.12	2360.6	2239.08	2219.5	2119.2	2458.72	2364.64	2395.15	2249.9	2104.65	2082.45	2408.42	2464.16	2349.43	2283.55	2170.49	2665.78	2216.4	2327.44	2092.45	2099.94	2595.56	2347.23	2153.09	2094.36	2403.82	2302.54	2022.55	2403.36
	2091.62	2130.71	2131.14	2197.74	2205.65	2108.21	2028.43	2056.13	2194.37	2327.68	2139.63	2363.27	2366.56	2288.82	2387.49	2149.37	2111.16	2046.27	2210.19	2281	2308.29	2362.02	2239.86	2220.45	2119.79	2460.55	2365.8	2396.79	2250.92	2105.23	2083.03	2410.19	2466.05	2350.4	2284.21	2171.23	2668.06	2217.21	2328.89	2092.98	2100.58	2597.82	2348.05	2153.78	2095.01	2405.14	2303.64	2022.83	2404.77
	2092.23	2131.43	2131.95	2198.63	2206.53	2108.57	2028.75	2056.54	2195.41	2328.91	2140.46	2364.68	2367.88	2289.6	2388.99	2150.03	2111.88	2046.71	2211.16	2281.9	2309.45	2363.45	2240.65	2221.41	2120.38	2462.39	2366.95	2398.43	2251.94	2105.82	2083.6	2411.95	2467.94	2351.37	2284.88	2171.97	2670.35	2218.02	2330.33	2093.51	2101.23	2600.09	2348.86	2154.47	2095.66	2406.47	2304.73	2023.11	2406.19
	2092.84	2132.15	2132.77	2199.52	2207.4	2108.94	2029.07	2056.96	2196.45	2330.13	2141.31	2366.09	2369.19	2290.39	2390.5	2150.68	2112.6	2047.15	2212.14	2282.8	2310.61	2364.87	2241.43	2222.36	2120.96	2464.22	2368.11	2400.07	2252.95	2106.4	2084.18	2413.72	2469.84	2352.34	2285.54	2172.7	2672.63	2218.84	2331.78	2094.05	2101.87	2602.35	2349.68	2155.17	2096.31	2407.8	2305.82	2023.39	2407.6
	2093.45	2132.87	2133.59	2200.4	2208.28	2109.3	2029.39	2057.37	2197.49	2331.35	2142.15	2367.5	2370.5	2291.17	2392	2151.34	2113.33	2047.6	2213.11	2283.7	2311.77	2366.29	2242.22	2223.32	2121.55	2466.06	2369.26	2401.71	2253.97	2106.99	2084.77	2415.48	2471.73	2353.31	2286.2	2173.44	2674.91	2219.66	2333.23	2094.58	2102.51	2604.61	2350.5	2155.87	2096.96	2409.13	2306.91	2023.67	2409.01
	2094.05	2133.6	2134.41	2201.29	2209.15	2109.66	2029.72	2057.78	2198.54	2332.58	2142.99	2368.91	2371.82	2291.96	2393.5	2151.99	2114.05	2048.05	2214.09	2284.59	2312.93	2367.72	2243.01	2224.27	2122.14	2467.9	2370.42	2403.36	2254.98	2107.58	2085.35	2417.25	2473.63	2354.28	2286.87	2174.18	2677.2	2220.47	2334.68	2095.12	2103.16	2606.88	2351.31	2156.57	2097.61	2410.46	2308	2023.96	2410.42
	2094.67	2134.32	2135.23	2202.18	2210.03	2110.01	2030.04	2058.2	2199.58	2333.8	2143.84	2370.32	2373.14	2292.75	2395.01	2152.64	2114.78	2048.5	2215.06	2285.49	2314.08	2369.15	2243.8	2225.23	2122.72	2469.74	2371.57	2405	2255.99	2108.17	2085.93	2419.02	2475.54	2355.24	2287.54	2174.92	2679.49	2221.29	2336.14	2095.66	2103.8	2609.15	2352.13	2157.27	2098.27	2411.79	2309.09	2024.24	2411.83
	2095.28	2135.05	2136.05	2203.07	2210.91	2110.37	2030.36	2058.61	2200.63	2335.02	2144.68	2371.73	2374.45	2293.54	2396.51	2153.29	2115.5	2048.95	2216.04	2286.38	2315.24	2370.57	2244.58	2226.18	2123.31	2471.58	2372.72	2406.65	2257	2108.75	2086.52	2420.79	2477.44	2356.21	2288.2	2175.66	2681.77	2222.11	2337.59	2096.2	2104.45	2611.42	2352.95	2157.97	2098.92	2413.12	2310.18	2024.52	2413.24
	2095.89	2135.78	2136.87	2203.95	2211.78	2110.73	2030.68	2059.02	2201.67	2336.24	2145.53	2373.14	2375.77	2294.33	2398.02	2153.94	2116.23	2049.4	2217.01	2287.28	2316.4	2372	2245.37	2227.14	2123.9	2473.42	2373.87	2408.3	2258.01	2109.34	2087.11	2422.56	2479.34	2357.18	2288.87	2176.4	2684.06	2222.93	2339.05	2096.74	2105.09	2613.68	2353.77	2158.67	2099.57	2414.45	2311.27	2024.81	2414.64
	2096.5	2136.51	2137.69	2204.84	2212.66	2111.09	2031	2059.44	2202.72	2337.46	2146.38	2374.54	2377.09	2295.12	2399.53	2154.59	2116.96	2049.86	2217.99	2288.17	2317.55	2373.42	2246.16	2228.09	2124.48	2475.26	2375.02	2409.94	2259.02	2109.93	2087.69	2424.33	2481.25	2358.15	2289.54	2177.14	2686.35	2223.75	2340.51	2097.28	2105.74	2615.95	2354.58	2159.38	2100.23	2415.78	2312.35	2025.09	2416.04
	2097.11	2137.24	2138.51	2205.73	2213.54	2111.44	2031.32	2059.85	2203.77	2338.68	2147.23	2375.95	2378.41	2295.91	2401.04	2155.24	2117.69	2050.32	2218.96	2289.06	2318.7	2374.85	2246.95	2229.04	2125.07	2477.11	2376.17	2411.59	2260.02	2110.52	2088.28	2426.1	2483.16	2359.12	2290.2	2177.88	2688.63	2224.58	2341.97	2097.82	2106.39	2618.22	2355.4	2160.09	2100.88	2417.11	2313.44	2025.38	2417.45
	2097.73	2137.97	2139.33	2206.61	2214.42	2111.79	2031.64	2060.27	2204.82	2339.9	2148.09	2377.36	2379.73	2296.7	2402.54	2155.88	2118.43	2050.78	2219.94	2289.95	2319.86	2376.28	2247.74	2229.99	2125.66	2478.95	2377.32	2413.24	2261.02	2111.11	2088.87	2427.87	2485.07	2360.08	2290.87	2178.63	2690.92	2225.4	2343.43	2098.36	2107.04	2620.49	2356.22	2160.8	2101.53	2418.45	2314.52	2025.66	2418.85
	2098.34	2138.7	2140.15	2207.5	2215.29	2112.15	2031.96	2060.68	2205.86	2341.11	2148.94	2378.77	2381.05	2297.49	2404.05	2156.53	2119.16	2051.24	2220.91	2290.84	2321.01	2377.7	2248.52	2230.94	2126.25	2480.79	2378.47	2414.89	2262.02	2111.7	2089.47	2429.64	2486.99	2361.05	2291.54	2179.37	2693.21	2226.22	2344.89	2098.9	2107.68	2622.77	2357.03	2161.51	2102.19	2419.78	2315.6	2025.95	2420.24
	2098.95	2139.43	2140.97	2208.39	2216.17	2112.5	2032.28	2061.1	2206.91	2342.33	2149.79	2380.17	2382.37	2298.28	2405.56	2157.17	2119.9	2051.71	2221.89	2291.73	2322.16	2379.13	2249.31	2231.9	2126.83	2482.64	2379.61	2416.55	2263.02	2112.29	2090.06	2431.42	2488.9	2362.01	2292.21	2180.11	2695.5	2227.05	2346.36	2099.44	2108.33	2625.04	2357.85	2162.22	2102.84	2421.11	2316.68	2026.24	2421.64
	2099.57	2140.16	2141.79	2209.28	2217.05	2112.85	2032.6	2061.51	2207.96	2343.55	2150.65	2381.58	2383.69	2299.08	2407.07	2157.82	2120.63	2052.17	2222.87	2292.62	2323.31	2380.56	2250.1	2232.85	2127.42	2484.48	2380.76	2418.2	2264.02	2112.89	2090.65	2433.19	2490.82	2362.98	2292.88	2180.85	2697.79	2227.87	2347.82	2099.99	2108.98	2627.31	2358.67	2162.93	2103.5	2422.44	2317.76	2026.52	2423.04
	2100.18	2140.9	2142.61	2210.16	2217.93	2113.2	2032.92	2061.93	2209.01	2344.76	2151.51	2382.98	2385.01	2299.87	2408.58	2158.46	2121.37	2052.64	2223.84	2293.51	2324.46	2381.98	2250.89	2233.79	2128.01	2486.33	2381.9	2419.85	2265.01	2113.48	2091.25	2434.96	2492.73	2363.95	2293.55	2181.59	2700.07	2228.7	2349.29	2100.53	2109.63	2629.58	2359.48	2163.65	2104.15	2423.78	2318.84	2026.81	2424.43
	2100.8	2141.63	2143.43	2211.05	2218.81	2113.55	2033.25	2062.34	2210.07	2345.97	2152.37	2384.39	2386.34	2300.67	2410.09	2159.1	2122.11	2053.11	2224.82	2294.39	2325.6	2383.41	2251.68	2234.74	2128.59	2488.18	2383.04	2421.51	2266.01	2114.07	2091.85	2436.74	2494.65	2364.91	2294.22	2182.33	2702.36	2229.52	2350.76	2101.08	2110.28	2631.85	2360.3	2164.37	2104.8	2425.11	2319.91	2027.1	2425.82
	2101.42	2142.37	2144.25	2211.94	2219.69	2113.9	2033.57	2062.76	2211.12	2347.19	2153.23	2385.79	2387.66	2301.46	2411.6	2159.74	2122.85	2053.59	2225.79	2295.28	2326.75	2384.84	2252.47	2235.69	2129.18	2490.02	2384.18	2423.16	2267	2114.66	2092.45	2438.51	2496.57	2365.87	2294.88	2183.07	2704.65	2230.35	2352.23	2101.63	2110.93	2634.13	2361.12	2165.08	2105.46	2426.44	2320.99	2027.38	2427.21
	2102.03	2143.11	2145.07	2212.82	2220.56	2114.24	2033.89	2063.18	2212.17	2348.4	2154.09	2387.19	2388.98	2302.26	2413.11	2160.38	2123.6	2054.06	2226.77	2296.17	2327.89	2386.26	2253.26	2236.64	2129.77	2491.87	2385.32	2424.82	2267.98	2115.25	2093.04	2440.29	2498.49	2366.84	2295.55	2183.82	2706.94	2231.18	2353.7	2102.17	2111.58	2636.4	2361.93	2165.8	2106.11	2427.77	2322.06	2027.67	2428.6
	2102.65	2143.84	2145.9	2213.71	2221.44	2114.59	2034.21	2063.59	2213.22	2349.6	2154.95	2388.6	2390.31	2303.05	2414.62	2161.01	2124.34	2054.54	2227.74	2297.05	2329.04	2387.69	2254.05	2237.59	2130.35	2493.72	2386.46	2426.48	2268.97	2115.85	2093.65	2442.06	2500.42	2367.8	2296.22	2184.56	2709.22	2232.01	2355.17	2102.72	2112.23	2638.67	2362.75	2166.53	2106.77	2429.11	2323.13	2027.96	2429.98
	2103.27	2144.58	2146.72	2214.6	2222.32	2114.94	2034.53	2064.01	2214.27	2350.81	2155.81	2390	2391.63	2303.85	2416.13	2161.65	2125.09	2055.02	2228.71	2297.93	2330.18	2389.11	2254.84	2238.53	2130.94	2495.56	2387.59	2428.14	2269.96	2116.44	2094.25	2443.84	2502.34	2368.76	2296.89	2185.3	2711.51	2232.84	2356.65	2103.27	2112.88	2640.94	2363.56	2167.25	2107.42	2430.44	2324.2	2028.25	2431.37
	2103.88	2145.32	2147.54	2215.49	2223.2	2115.28	2034.85	2064.43	2215.32	2352.02	2156.68	2391.4	2392.95	2304.64	2417.64	2162.28	2125.83	2055.5	2229.69	2298.82	2331.32	2390.54	2255.63	2239.48	2131.53	2497.41	2388.73	2429.8	2270.94	2117.03	2094.85	2445.62	2504.27	2369.73	2297.56	2186.04	2713.79	2233.67	2358.12	2103.82	2113.53	2643.22	2364.38	2167.97	2108.07	2431.77	2325.27	2028.54	2432.75
	2104.5	2146.06	2148.36	2216.37	2224.08	2115.62	2035.17	2064.85	2216.38	2353.22	2157.54	2392.8	2394.28	2305.44	2419.15	2162.92	2126.58	2055.98	2230.66	2299.7	2332.46	2391.96	2256.42	2240.42	2132.11	2499.25	2389.86	2431.46	2271.92	2117.63	2095.46	2447.39	2506.19	2370.69	2298.23	2186.78	2716.08	2234.5	2359.6	2104.37	2114.18	2645.49	2365.19	2168.7	2108.73	2433.11	2326.34	2028.83	2434.13
	2105.12	2146.8	2149.18	2217.26	2224.96	2115.97	2035.49	2065.26	2217.43	2354.43	2158.41	2394.2	2395.6	2306.24	2420.66	2163.55	2127.33	2056.47	2231.63	2300.58	2333.6	2393.38	2257.21	2241.36	2132.7	2501.1	2390.99	2433.12	2272.9	2118.22	2096.06	2449.17	2508.12	2371.65	2298.91	2187.53	2718.36	2235.33	2361.08	2104.93	2114.83	2647.76	2366.01	2169.43	2109.38	2434.44	2327.4	2029.12	2435.51
	2105.74	2147.55	2150	2218.15	2225.84	2116.31	2035.82	2065.68	2218.48	2355.63	2159.28	2395.6	2396.93	2307.03	2422.17	2164.18	2128.08	2056.95	2232.6	2301.46	2334.74	2394.81	2258	2242.31	2133.29	2502.95	2392.12	2434.78	2273.87	2118.81	2096.67	2450.95	2510.05	2372.61	2299.58	2188.27	2720.65	2236.16	2362.55	2105.48	2115.48	2650.03	2366.82	2170.16	2110.03	2435.77	2328.47	2029.4	2436.88
	2106.36	2148.29	2150.82	2219.03	2226.71	2116.65	2036.14	2066.1	2219.53	2356.83	2160.14	2396.99	2398.25	2307.83	2423.68	2164.81	2128.84	2057.44	2233.57	2302.34	2335.87	2396.23	2258.79	2243.25	2133.88	2504.79	2393.25	2436.44	2274.85	2119.41	2097.28	2452.72	2511.98	2373.57	2300.25	2189.01	2722.93	2237	2364.03	2106.03	2116.13	2652.31	2367.64	2170.89	2110.69	2437.1	2329.53	2029.69	2438.26
	2106.97	2149.03	2151.64	2219.92	2227.59	2116.99	2036.46	2066.52	2220.59	2358.03	2161.01	2398.39	2399.58	2308.63	2425.18	2165.44	2129.59	2057.93	2234.55	2303.21	2337.01	2397.65	2259.58	2244.19	2134.46	2506.64	2394.37	2438.1	2275.82	2120	2097.88	2454.5	2513.91	2374.53	2300.92	2189.75	2725.21	2237.83	2365.51	2106.58	2116.78	2654.58	2368.45	2171.62	2111.34	2438.43	2330.59	2029.98	2439.63
	2107.59	2149.78	2152.46	2220.8	2228.47	2117.32	2036.78	2066.93	2221.64	2359.22	2161.88	2399.78	2400.9	2309.43	2426.69	2166.06	2130.35	2058.43	2235.52	2304.09	2338.14	2399.07	2260.37	2245.13	2135.05	2508.48	2395.5	2439.76	2276.79	2120.59	2098.5	2456.28	2515.84	2375.49	2301.59	2190.49	2727.49	2238.66	2367	2107.14	2117.43	2656.85	2369.27	2172.35	2111.99	2439.76	2331.64	2030.27	2441
	2108.21	2150.52	2153.28	2221.69	2229.35	2117.66	2037.1	2067.35	2222.69	2360.42	2162.75	2401.18	2402.23	2310.22	2428.2	2166.69	2131.1	2058.92	2236.48	2304.96	2339.27	2400.49	2261.15	2246.07	2135.64	2510.33	2396.62	2441.43	2277.76	2121.19	2099.11	2458.05	2517.78	2376.44	2302.26	2191.24	2729.77	2239.5	2368.48	2107.69	2118.08	2659.12	2370.08	2173.09	2112.64	2441.09	2332.7	2030.56	2442.37
	2108.83	2151.27	2154.1	2222.58	2230.22	2118	2037.42	2067.77	2223.74	2361.61	2163.62	2402.57	2403.56	2311.02	2429.71	2167.31	2131.86	2059.42	2237.45	2305.84	2340.4	2401.91	2261.94	2247.01	2136.22	2512.17	2397.74	2443.09	2278.72	2121.78	2099.72	2459.83	2519.71	2377.4	2302.93	2191.98	2732.05	2240.33	2369.96	2108.25	2118.73	2661.39	2370.9	2173.83	2113.3	2442.42	2333.75	2030.85	2443.73
	2109.45	2152.02	2154.92	2223.46	2231.1	2118.33	2037.74	2068.19	2224.79	2362.8	2164.49	2403.96	2404.88	2311.82	2431.21	2167.94	2132.62	2059.92	2238.42	2306.71	2341.53	2403.33	2262.73	2247.94	2136.81	2514.01	2398.86	2444.75	2279.68	2122.37	2100.33	2461.61	2521.64	2378.36	2303.6	2192.72	2734.32	2241.17	2371.44	2108.81	2119.38	2663.65	2371.71	2174.56	2113.95	2443.75	2334.81	2031.14	2445.1
	2110.07	2152.77	2155.73	2224.35	2231.98	2118.67	2038.06	2068.61	2225.85	2363.99	2165.37	2405.35	2406.21	2312.61	2432.72	2168.56	2133.38	2060.42	2239.39	2307.59	2342.66	2404.75	2263.52	2248.88	2137.4	2515.85	2399.98	2446.42	2280.64	2122.96	2100.95	2463.38	2523.58	2379.31	2304.27	2193.46	2736.6	2242.01	2372.93	2109.37	2120.03	2665.92	2372.52	2175.3	2114.6	2445.08	2335.86	2031.43	2446.46
	2110.69	2153.52	2156.55	2225.23	2232.85	2119	2038.39	2069.03	2226.9	2365.18	2166.24	2406.74	2407.53	2313.41	2434.22	2169.18	2134.15	2060.93	2240.35	2308.46	2343.78	2406.17	2264.31	2249.81	2137.98	2517.69	2401.1	2448.08	2281.6	2123.56	2101.56	2465.16	2525.52	2380.27	2304.94	2194.2	2738.87	2242.84	2374.42	2109.92	2120.68	2668.19	2373.34	2176.05	2115.25	2446.41	2336.9	2031.73	2447.82
	2111.3	2154.27	2157.37	2226.12	2233.73	2119.33	2038.71	2069.45	2227.95	2366.36	2167.11	2408.12	2408.86	2314.21	2435.73	2169.8	2134.91	2061.43	2241.32	2309.33	2344.91	2407.58	2265.1	2250.75	2138.57	2519.53	2402.21	2449.75	2282.56	2124.15	2102.18	2466.94	2527.45	2381.22	2305.61	2194.94	2741.14	2243.68	2375.9	2110.48	2121.34	2670.45	2374.15	2176.79	2115.9	2447.74	2337.95	2032.02	2449.18
	2111.92	2155.02	2158.18	2227	2234.6	2119.66	2039.03	2069.86	2229	2367.54	2167.99	2409.51	2410.19	2315.01	2437.23	2170.41	2135.68	2061.94	2242.28	2310.2	2346.03	2409	2265.88	2251.68	2139.15	2521.37	2403.33	2451.41	2283.51	2124.74	2102.8	2468.71	2529.39	2382.17	2306.28	2195.68	2743.41	2244.52	2377.39	2111.04	2121.99	2672.72	2374.96	2177.53	2116.55	2449.06	2338.99	2032.31	2450.53
	2112.54	2155.77	2159	2227.88	2235.47	2119.99	2039.35	2070.28	2230.05	2368.72	2168.86	2410.89	2411.51	2315.8	2438.73	2171.03	2136.45	2062.45	2243.25	2311.07	2347.15	2410.41	2266.67	2252.61	2139.74	2523.21	2404.44	2453.08	2284.46	2125.33	2103.42	2470.49	2531.32	2383.12	2306.95	2196.42	2745.68	2245.36	2378.88	2111.6	2122.64	2674.98	2375.77	2178.28	2117.2	2450.39	2340.04	2032.6	2451.88
	2113.16	2156.52	2159.82	2228.77	2236.35	2120.32	2039.67	2070.7	2231.1	2369.9	2169.74	2412.28	2412.84	2316.6	2440.24	2171.65	2137.22	2062.96	2244.21	2311.93	2348.27	2411.82	2267.46	2253.54	2140.33	2525.04	2405.55	2454.74	2285.41	2125.92	2104.04	2472.26	2533.26	2384.08	2307.62	2197.16	2747.95	2246.2	2380.36	2112.16	2123.29	2677.24	2376.58	2179.02	2117.85	2451.71	2341.08	2032.89	2453.23
	2113.78	2157.28	2160.63	2229.65	2237.22	2120.65	2039.99	2071.12	2232.14	2371.07	2170.61	2413.66	2414.17	2317.4	2441.74	2172.26	2137.99	2063.47	2245.17	2312.8	2349.39	2413.23	2268.24	2254.47	2140.91	2526.88	2406.66	2456.41	2286.35	2126.51	2104.66	2474.04	2535.2	2385.03	2308.29	2197.9	2750.21	2247.04	2381.85	2112.73	2123.94	2679.5	2377.39	2179.77	2118.5	2453.04	2342.11	2033.18	2454.58
	2114.4	2158.03	2161.45	2230.53	2238.09	2120.98	2040.31	2071.54	2233.19	2372.25	2171.49	2415.04	2415.49	2318.19	2443.24	2172.87	2138.76	2063.99	2246.13	2313.66	2350.51	2414.65	2269.03	2255.4	2141.5	2528.71	2407.76	2458.08	2287.3	2127.1	2105.28	2475.81	2537.14	2385.97	2308.96	2198.64	2752.47	2247.88	2383.34	2113.29	2124.58	2681.76	2378.2	2180.52	2119.15	2454.36	2343.15	2033.47	2455.93
	2115.01	2158.78	2162.26	2231.42	2238.96	2121.3	2040.63	2071.96	2234.24	2373.42	2172.37	2416.42	2416.82	2318.99	2444.73	2173.48	2139.54	2064.51	2247.09	2314.53	2351.62	2416.05	2269.82	2256.33	2142.08	2530.54	2408.86	2459.74	2288.24	2127.69	2105.91	2477.59	2539.08	2386.92	2309.63	2199.38	2754.73	2248.72	2384.83	2113.85	2125.23	2684.02	2379.01	2181.27	2119.79	2455.68	2344.18	2033.76	2457.27
	2115.63	2159.54	2163.07	2232.3	2239.83	2121.63	2040.95	2072.38	2235.28	2374.59	2173.24	2417.79	2418.14	2319.78	2446.23	2174.09	2140.31	2065.03	2248.04	2315.39	2352.74	2417.46	2270.6	2257.25	2142.67	2532.37	2409.97	2461.41	2289.17	2128.28	2106.53	2479.36	2541.01	2387.87	2310.29	2200.12	2756.99	2249.56	2386.32	2114.42	2125.88	2686.28	2379.82	2182.02	2120.44	2457	2345.21	2034.05	2458.61
	2116.25	2160.3	2163.89	2233.18	2240.7	2121.95	2041.28	2072.8	2236.33	2375.75	2174.12	2419.17	2419.47	2320.58	2447.73	2174.7	2141.09	2065.55	2249	2316.25	2353.85	2418.87	2271.39	2258.17	2143.25	2534.2	2411.07	2463.07	2290.11	2128.87	2107.16	2481.13	2542.95	2388.82	2310.96	2200.86	2759.25	2250.4	2387.82	2114.98	2126.53	2688.53	2380.63	2182.77	2121.09	2458.32	2346.24	2034.34	2459.95
	2116.86	2161.06	2164.7	2234.06	2241.57	2122.28	2041.6	2073.22	2237.37	2376.91	2175	2420.54	2420.79	2321.37	2449.22	2175.31	2141.87	2066.07	2249.95	2317.11	2354.96	2420.27	2272.17	2259.1	2143.84	2536.03	2412.16	2464.74	2291.04	2129.46	2107.79	2482.91	2544.89	2389.76	2311.63	2201.6	2761.5	2251.25	2389.31	2115.55	2127.18	2690.79	2381.44	2183.53	2121.73	2459.64	2347.27	2034.63	2461.29
	2117.48	2161.81	2165.51	2234.94	2242.44	2122.6	2041.92	2073.63	2238.42	2378.07	2175.87	2421.91	2422.12	2322.16	2450.72	2175.91	2142.65	2066.6	2250.91	2317.97	2356.07	2421.67	2272.95	2260.02	2144.43	2537.85	2413.26	2466.41	2291.97	2130.05	2108.41	2484.68	2546.83	2390.7	2312.3	2202.34	2763.75	2252.09	2390.8	2116.11	2127.83	2693.04	2382.25	2184.28	2122.38	2460.96	2348.29	2034.92	2462.62
	2118.1	2162.57	2166.32	2235.82	2243.3	2122.92	2042.24	2074.05	2239.46	2379.23	2176.75	2423.28	2423.44	2322.96	2452.21	2176.51	2143.44	2067.13	2251.86	2318.83	2357.17	2423.08	2273.74	2260.94	2145.01	2539.68	2414.35	2468.07	2292.9	2130.64	2109.04	2486.45	2548.77	2391.65	2312.96	2203.08	2766	2252.93	2392.29	2116.68	2128.48	2695.29	2383.06	2185.04	2123.02	2462.27	2349.31	2035.21	2463.96
	2118.71	2163.33	2167.13	2236.7	2244.17	2123.24	2042.56	2074.47	2240.5	2380.38	2177.63	2424.65	2424.77	2323.75	2453.7	2177.12	2144.22	2067.66	2252.81	2319.69	2358.28	2424.48	2274.52	2261.86	2145.59	2541.5	2415.44	2469.74	2293.82	2131.23	2109.67	2488.22	2550.71	2392.59	2313.63	2203.81	2768.24	2253.78	2393.78	2117.24	2129.12	2697.54	2383.86	2185.8	2123.66	2463.59	2350.33	2035.51	2465.28
	2119.33	2164.09	2167.94	2237.58	2245.03	2123.56	2042.88	2074.89	2241.54	2381.54	2178.51	2426.01	2426.09	2324.54	2455.19	2177.72	2145.01	2068.19	2253.76	2320.54	2359.38	2425.87	2275.3	2262.78	2146.18	2543.32	2416.53	2471.4	2294.74	2131.81	2110.3	2489.99	2552.65	2393.53	2314.3	2204.55	2770.49	2254.62	2395.28	2117.81	2129.77	2699.78	2384.67	2186.56	2124.31	2464.9	2351.34	2035.8	2466.61
	2119.94	2164.85	2168.74	2238.46	2245.89	2123.88	2043.2	2075.31	2242.58	2382.68	2179.39	2427.38	2427.42	2325.33	2456.68	2178.32	2145.8	2068.72	2254.7	2321.4	2360.48	2427.27	2276.08	2263.69	2146.76	2545.13	2417.62	2473.07	2295.66	2132.4	2110.94	2491.76	2554.58	2394.47	2314.96	2205.29	2772.73	2255.47	2396.77	2118.38	2130.42	2702.02	2385.48	2187.32	2124.95	2466.21	2352.36	2036.09	2467.93
	2120.56	2165.62	2169.55	2239.34	2246.76	2124.2	2043.52	2075.73	2243.62	2383.83	2180.27	2428.74	2428.74	2326.12	2458.16	2178.91	2146.59	2069.26	2255.65	2322.25	2361.58	2428.66	2276.86	2264.61	2147.35	2546.95	2418.7	2474.73	2296.58	2132.98	2111.57	2493.53	2556.52	2395.4	2315.63	2206.03	2774.96	2256.31	2398.26	2118.95	2131.06	2704.27	2386.28	2188.08	2125.59	2467.52	2353.37	2036.38	2469.26
	2121.17	2166.38	2170.36	2240.22	2247.62	2124.51	2043.84	2076.15	2244.65	2384.97	2181.15	2430.1	2430.06	2326.91	2459.65	2179.51	2147.38	2069.79	2256.59	2323.1	2362.68	2430.06	2277.65	2265.52	2147.93	2548.76	2419.79	2476.4	2297.49	2133.57	2112.2	2495.3	2558.46	2396.34	2316.3	2206.76	2777.2	2257.16	2399.76	2119.52	2131.71	2706.51	2387.09	2188.85	2126.23	2468.83	2354.38	2036.67	2470.58
	2121.78	2167.14	2171.16	2241.09	2248.48	2124.83	2044.16	2076.56	2245.69	2386.11	2182.02	2431.45	2431.39	2327.7	2461.13	2180.11	2148.17	2070.33	2257.54	2323.96	2363.78	2431.45	2278.43	2266.43	2148.52	2550.57	2420.87	2478.06	2298.4	2134.15	2112.84	2497.06	2560.4	2397.28	2316.96	2207.5	2779.43	2258	2401.25	2120.09	2132.35	2708.74	2387.89	2189.61	2126.87	2470.14	2355.38	2036.96	2471.89
	2122.4	2167.91	2171.96	2241.97	2249.34	2125.14	2044.48	2076.98	2246.72	2387.25	2182.9	2432.81	2432.71	2328.49	2462.61	2180.7	2148.97	2070.87	2258.48	2324.81	2364.87	2432.84	2279.2	2267.34	2149.1	2552.38	2421.94	2479.72	2299.31	2134.73	2113.48	2498.83	2562.33	2398.21	2317.62	2208.23	2781.66	2258.85	2402.75	2120.66	2132.99	2710.98	2388.7	2190.38	2127.51	2471.44	2356.39	2037.25	2473.21
	2123.01	2168.67	2172.77	2242.85	2250.19	2125.45	2044.8	2077.4	2247.75	2388.38	2183.78	2434.16	2434.03	2329.28	2464.09	2181.29	2149.76	2071.42	2259.41	2325.65	2365.97	2434.22	2279.98	2268.25	2149.68	2554.18	2423.02	2481.39	2300.21	2135.31	2114.11	2500.59	2564.27	2399.14	2318.29	2208.97	2783.88	2259.69	2404.24	2121.23	2133.64	2713.21	2389.5	2191.14	2128.14	2472.75	2357.39	2037.54	2474.52
	2123.62	2169.44	2173.57	2243.72	2251.05	2125.77	2045.12	2077.82	2248.78	2389.51	2184.66	2435.51	2435.35	2330.06	2465.56	2181.88	2150.56	2071.96	2260.35	2326.5	2367.06	2435.61	2280.76	2269.16	2150.27	2555.98	2424.09	2483.05	2301.11	2135.9	2114.75	2502.36	2566.2	2400.07	2318.95	2209.7	2786.1	2260.54	2405.73	2121.8	2134.28	2715.44	2390.3	2191.91	2128.78	2474.05	2358.38	2037.83	2475.82
	2124.23	2170.21	2174.37	2244.6	2251.9	2126.08	2045.44	2078.24	2249.81	2390.64	2185.54	2436.86	2436.67	2330.85	2467.04	2182.47	2151.36	2072.51	2261.29	2327.35	2368.14	2436.99	2281.54	2270.06	2150.85	2557.78	2425.16	2484.71	2302.01	2136.48	2115.39	2504.12	2568.14	2401	2319.61	2210.43	2788.32	2261.39	2407.23	2122.38	2134.92	2717.67	2391.1	2192.68	2129.42	2475.35	2359.38	2038.12	2477.13
	2124.84	2170.97	2175.17	2245.47	2252.76	2126.39	2045.76	2078.65	2250.84	2391.76	2186.42	2438.21	2437.99	2331.63	2468.51	2183.06	2152.16	2073.06	2262.22	2328.19	2369.23	2438.37	2282.31	2270.96	2151.43	2559.58	2426.23	2486.37	2302.91	2137.06	2116.03	2505.88	2570.07	2401.93	2320.28	2211.17	2790.53	2262.24	2408.72	2122.95	2135.56	2719.89	2391.91	2193.45	2130.05	2476.65	2360.37	2038.4	2478.43
	2125.45	2171.74	2175.96	2246.35	2253.61	2126.7	2046.08	2079.07	2251.86	2392.88	2187.3	2439.55	2439.31	2332.42	2469.98	2183.64	2152.97	2073.61	2263.15	2329.04	2370.31	2439.75	2283.09	2271.87	2152.02	2561.37	2427.3	2488.04	2303.8	2137.63	2116.67	2507.64	2572.01	2402.86	2320.94	2211.9	2792.74	2263.08	2410.22	2123.52	2136.2	2722.11	2392.71	2194.22	2130.68	2477.95	2361.36	2038.69	2479.73
	2126.06	2172.51	2176.76	2247.22	2254.46	2127	2046.4	2079.49	2252.89	2393.99	2188.17	2440.89	2440.63	2333.2	2471.45	2184.23	2153.77	2074.16	2264.08	2329.88	2371.4	2441.13	2283.86	2272.77	2152.6	2563.16	2428.36	2489.7	2304.69	2138.21	2117.31	2509.4	2573.94	2403.79	2321.6	2212.63	2794.95	2263.93	2411.71	2124.1	2136.84	2724.33	2393.51	2194.99	2131.32	2479.24	2362.34	2038.98	2481.03
	2126.66	2173.28	2177.56	2248.09	2255.31	2127.31	2046.72	2079.91	2253.91	2395.11	2189.05	2442.23	2441.95	2333.98	2472.92	2184.81	2154.58	2074.72	2265.01	2330.72	2372.48	2442.5	2284.64	2273.67	2153.18	2564.95	2429.42	2491.36	2305.57	2138.79	2117.96	2511.16	2575.87	2404.71	2322.26	2213.36	2797.15	2264.78	2413.21	2124.67	2137.48	2726.55	2394.31	2195.77	2131.95	2480.54	2363.33	2039.27	2482.33
	2127.27	2174.05	2178.35	2248.97	2256.16	2127.62	2047.04	2080.32	2254.93	2396.21	2189.93	2443.57	2443.27	2334.76	2474.38	2185.39	2155.39	2075.28	2265.93	2331.56	2373.56	2443.87	2285.41	2274.56	2153.76	2566.73	2430.48	2493.02	2306.46	2139.36	2118.6	2512.92	2577.8	2405.63	2322.92	2214.09	2799.35	2265.63	2414.7	2125.25	2138.12	2728.76	2395.1	2196.54	2132.58	2481.83	2364.31	2039.56	2483.62
	2127.88	2174.82	2179.14	2249.84	2257	2127.92	2047.36	2080.74	2255.95	2397.32	2190.81	2444.9	2444.58	2335.54	2475.84	2185.97	2156.2	2075.84	2266.85	2332.4	2374.63	2445.24	2286.18	2275.46	2154.35	2568.51	2431.53	2494.67	2307.33	2139.94	2119.25	2514.67	2579.73	2406.55	2323.57	2214.82	2801.54	2266.48	2416.19	2125.82	2138.76	2730.97	2395.9	2197.32	2133.21	2483.12	2365.28	2039.85	2484.91
	2128.48	2175.59	2179.94	2250.71	2257.85	2128.23	2047.68	2081.16	2256.97	2398.42	2191.68	2446.23	2445.9	2336.32	2477.3	2186.55	2157.01	2076.4	2267.77	2333.23	2375.71	2446.61	2286.95	2276.35	2154.93	2570.29	2432.59	2496.33	2308.21	2140.51	2119.89	2516.42	2581.66	2407.47	2324.23	2215.55	2803.73	2267.33	2417.69	2126.4	2139.4	2733.18	2396.7	2198.1	2133.84	2484.4	2366.26	2040.13	2486.19
	2129.08	2176.37	2180.73	2251.58	2258.69	2128.53	2047.99	2081.57	2257.98	2399.52	2192.56	2447.56	2447.22	2337.09	2478.76	2187.12	2157.83	2076.96	2268.69	2334.07	2376.78	2447.97	2287.72	2277.24	2155.51	2572.06	2433.64	2497.99	2309.08	2141.08	2120.54	2518.18	2583.58	2408.39	2324.89	2216.28	2805.92	2268.18	2419.18	2126.97	2140.03	2735.38	2397.5	2198.87	2134.46	2485.69	2367.23	2040.42	2487.48
	2129.69	2177.14	2181.51	2252.45	2259.53	2128.83	2048.31	2081.99	2258.99	2400.61	2193.43	2448.89	2448.53	2337.87	2480.21	2187.7	2158.64	2077.53	2269.61	2334.9	2377.85	2449.34	2288.49	2278.13	2156.09	2573.83	2434.69	2499.65	2309.95	2141.65	2121.19	2519.93	2585.51	2409.31	2325.55	2217.01	2808.1	2269.02	2420.67	2127.55	2140.67	2737.58	2398.29	2199.65	2135.09	2486.97	2368.2	2040.71	2488.76
	2130.29	2177.91	2182.3	2253.31	2260.37	2129.13	2048.63	2082.4	2260	2401.7	2194.31	2450.21	2449.85	2338.64	2481.67	2188.27	2159.46	2078.09	2270.52	2335.74	2378.92	2450.69	2289.26	2279.02	2156.67	2575.6	2435.73	2501.3	2310.82	2142.22	2121.84	2521.68	2587.44	2410.22	2326.2	2217.73	2810.27	2269.87	2422.16	2128.13	2141.3	2739.78	2399.09	2200.43	2135.71	2488.25	2369.16	2040.99	2490.03
	2130.89	2178.69	2183.09	2254.18	2261.21	2129.43	2048.95	2082.82	2261.01	2402.79	2195.18	2451.53	2451.16	2339.42	2483.11	2188.84	2160.28	2078.66	2271.43	2336.57	2379.98	2452.05	2290.03	2279.91	2157.25	2577.36	2436.77	2502.95	2311.68	2142.79	2122.48	2523.43	2589.36	2411.14	2326.86	2218.46	2812.45	2270.72	2423.66	2128.71	2141.93	2741.97	2399.88	2201.21	2136.34	2489.53	2370.12	2041.28	2491.31
	2131.49	2179.46	2183.87	2255.05	2262.04	2129.73	2049.27	2083.24	2262.02	2403.87	2196.06	2452.85	2452.47	2340.19	2484.56	2189.41	2161.1	2079.23	2272.34	2337.4	2381.05	2453.4	2290.79	2280.79	2157.83	2579.12	2437.81	2504.61	2312.54	2143.36	2123.13	2525.17	2591.28	2412.05	2327.51	2219.18	2814.62	2271.57	2425.15	2129.28	2142.57	2744.16	2400.67	2202	2136.96	2490.81	2371.08	2041.57	2492.58
	2132.09	2180.24	2184.65	2255.92	2262.88	2130.03	2049.59	2083.65	2263.02	2404.94	2196.93	2454.16	2453.78	2340.96	2486	2189.98	2161.93	2079.8	2273.25	2338.23	2382.11	2454.76	2291.56	2281.67	2158.41	2580.87	2438.85	2506.26	2313.4	2143.92	2123.79	2526.92	2593.2	2412.96	2328.16	2219.91	2816.78	2272.42	2426.64	2129.86	2143.2	2746.35	2401.47	2202.78	2137.58	2492.08	2372.04	2041.85	2493.85
	2132.69	2181.02	2185.44	2256.78	2263.71	2130.33	2049.91	2084.07	2264.02	2406.02	2197.81	2455.47	2455.09	2341.73	2487.44	2190.54	2162.75	2080.38	2274.15	2339.06	2383.17	2456.1	2292.32	2282.55	2158.99	2582.63	2439.88	2507.91	2314.25	2144.49	2124.44	2528.66	2595.12	2413.87	2328.82	2220.63	2818.94	2273.27	2428.13	2130.44	2143.83	2748.53	2402.26	2203.56	2138.2	2493.35	2372.99	2042.14	2495.11
	2133.28	2181.79	2186.22	2257.64	2264.54	2130.62	2050.22	2084.48	2265.02	2407.09	2198.68	2456.78	2456.4	2342.49	2488.88	2191.11	2163.58	2080.95	2275.05	2339.88	2384.22	2457.45	2293.09	2283.43	2159.57	2584.37	2440.91	2509.56	2315.1	2145.05	2125.09	2530.4	2597.04	2414.77	2329.47	2221.36	2821.09	2274.12	2429.62	2131.02	2144.46	2750.71	2403.05	2204.35	2138.82	2494.62	2373.94	2042.42	2496.38
	2133.88	2182.57	2186.99	2258.51	2265.37	2130.92	2050.54	2084.89	2266.02	2408.15	2199.55	2458.09	2457.71	2343.26	2490.32	2191.67	2164.41	2081.53	2275.95	2340.71	2385.28	2458.79	2293.85	2284.31	2160.15	2586.12	2441.94	2511.21	2315.95	2145.61	2125.75	2532.14	2598.95	2415.68	2330.12	2222.08	2823.24	2274.98	2431.11	2131.6	2145.09	2752.88	2403.84	2205.14	2139.43	2495.89	2374.88	2042.71	2497.64
	2134.47	2183.35	2187.77	2259.37	2266.19	2131.21	2050.86	2085.31	2267.02	2409.21	2200.42	2459.39	2459.02	2344.02	2491.75	2192.23	2165.24	2082.11	2276.85	2341.53	2386.33	2460.13	2294.61	2285.18	2160.73	2587.86	2442.97	2512.86	2316.79	2146.17	2126.4	2533.88	2600.87	2416.58	2330.77	2222.8	2825.38	2275.83	2432.6	2132.18	2145.71	2755.05	2404.63	2205.92	2140.05	2497.15	2375.82	2042.99	2498.89
	2135.07	2184.13	2188.55	2260.23	2267.02	2131.5	2051.18	2085.72	2268.01	2410.27	2201.29	2460.69	2460.32	2344.79	2493.18	2192.79	2166.07	2082.69	2277.74	2342.35	2387.38	2461.47	2295.37	2286.05	2161.31	2589.59	2443.99	2514.5	2317.63	2146.73	2127.06	2535.62	2602.78	2417.49	2331.42	2223.52	2827.52	2276.68	2434.08	2132.76	2146.34	2757.22	2405.42	2206.71	2140.66	2498.41	2376.76	2043.27	2500.14
	2135.66	2184.91	2189.32	2261.09	2267.84	2131.8	2051.49	2086.13	2269	2411.32	2202.16	2461.99	2461.63	2345.55	2494.61	2193.35	2166.9	2083.28	2278.63	2343.17	2388.43	2462.8	2296.13	2286.92	2161.89	2591.32	2445.01	2516.15	2318.47	2147.29	2127.71	2537.35	2604.69	2418.39	2332.06	2224.24	2829.66	2277.53	2435.57	2133.35	2146.97	2759.38	2406.2	2207.5	2141.27	2499.67	2377.7	2043.56	2501.39
	2136.25	2185.69	2190.1	2261.95	2268.66	2132.09	2051.81	2086.55	2269.99	2412.37	2203.03	2463.28	2462.93	2346.31	2496.03	2193.91	2167.74	2083.86	2279.52	2343.99	2389.47	2464.13	2296.88	2287.79	2162.46	2593.05	2446.03	2517.79	2319.3	2147.85	2128.37	2539.09	2606.6	2419.28	2332.71	2224.96	2831.78	2278.38	2437.06	2133.93	2147.59	2761.54	2406.99	2208.29	2141.88	2500.93	2378.63	2043.84	2502.64
	2136.84	2186.47	2190.87	2262.81	2269.48	2132.38	2052.13	2086.96	2270.97	2413.41	2203.9	2464.57	2464.24	2347.06	2497.45	2194.46	2168.57	2084.45	2280.41	2344.81	2390.52	2465.46	2297.64	2288.66	2163.04	2594.77	2447.04	2519.43	2320.13	2148.4	2129.03	2540.82	2608.5	2420.18	2333.36	2225.68	2833.91	2279.23	2438.54	2134.51	2148.22	2763.7	2407.78	2209.08	2142.49	2502.18	2379.56	2044.12	2503.88
	2137.42	2187.25	2191.64	2263.67	2270.3	2132.66	2052.45	2087.37	2271.96	2414.45	2204.77	2465.86	2465.54	2347.82	2498.87	2195.02	2169.41	2085.04	2281.29	2345.63	2391.56	2466.78	2298.4	2289.52	2163.62	2596.49	2448.05	2521.07	2320.96	2148.95	2129.69	2542.54	2610.41	2421.07	2334	2226.39	2836.02	2280.08	2440.03	2135.09	2148.84	2765.85	2408.56	2209.87	2143.1	2503.43	2380.48	2044.41	2505.13
	2138.01	2188.03	2192.41	2264.53	2271.11	2132.95	2052.77	2087.78	2272.94	2415.49	2205.64	2467.14	2466.84	2348.58	2500.28	2195.57	2170.25	2085.63	2282.17	2346.44	2392.59	2468.1	2299.15	2290.39	2164.19	2598.2	2449.06	2522.71	2321.78	2149.51	2130.35	2544.27	2612.31	2421.97	2334.65	2227.11	2838.14	2280.93	2441.51	2135.67	2149.46	2768	2409.35	2210.66	2143.71	2504.68	2381.41	2044.69	2506.36
	2138.59	2188.81	2193.17	2265.39	2271.92	2133.24	2053.08	2088.19	2273.92	2416.52	2206.5	2468.42	2468.13	2349.33	2501.69	2196.12	2171.09	2086.22	2283.05	2347.26	2393.63	2469.42	2299.9	2291.25	2164.77	2599.91	2450.06	2524.35	2322.6	2150.06	2131.01	2546	2614.21	2422.86	2335.29	2227.83	2840.24	2281.78	2443	2136.26	2150.08	2770.14	2410.13	2211.45	2144.31	2505.92	2382.32	2044.97	2507.6
	2139.18	2189.6	2193.94	2266.24	2272.73	2133.52	2053.4	2088.6	2274.89	2417.55	2207.37	2469.69	2469.43	2350.08	2503.1	2196.67	2171.93	2086.82	2283.92	2348.07	2394.66	2470.73	2300.65	2292.1	2165.34	2601.62	2451.06	2525.99	2323.41	2150.6	2131.67	2547.72	2616.1	2423.75	2335.93	2228.54	2842.35	2282.62	2444.48	2136.84	2150.71	2772.28	2410.91	2212.25	2144.91	2507.16	2383.24	2045.25	2508.83
	2139.76	2190.38	2194.7	2267.1	2273.54	2133.81	2053.72	2089.01	2275.87	2418.57	2208.24	2470.96	2470.73	2350.83	2504.5	2197.21	2172.78	2087.41	2284.79	2348.89	2395.69	2472.04	2301.4	2292.96	2165.92	2603.32	2452.06	2527.62	2324.23	2151.15	2132.33	2549.44	2618	2424.64	2336.57	2229.25	2844.44	2283.47	2445.96	2137.42	2151.33	2774.42	2411.69	2213.04	2145.52	2508.4	2384.15	2045.53	2510.05
	2140.34	2191.16	2195.47	2267.95	2274.35	2134.09	2054.03	2089.42	2276.84	2419.59	2209.1	2472.23	2472.02	2351.57	2505.9	2197.76	2173.62	2088.01	2285.66	2349.7	2396.72	2473.35	2302.15	2293.81	2166.49	2605.01	2453.06	2529.25	2325.03	2151.7	2132.99	2551.16	2619.89	2425.52	2337.21	2229.97	2846.53	2284.32	2447.44	2138.01	2151.94	2776.55	2412.47	2213.83	2146.11	2509.64	2385.06	2045.81	2511.28
	2140.92	2191.95	2196.23	2268.81	2275.15	2134.38	2054.35	2089.83	2277.81	2420.6	2209.96	2473.5	2473.31	2352.32	2507.3	2198.3	2174.47	2088.61	2286.53	2350.51	2397.74	2474.65	2302.9	2294.67	2167.07	2606.71	2454.05	2530.88	2325.84	2152.24	2133.66	2552.87	2621.77	2426.41	2337.85	2230.68	2848.62	2285.17	2448.92	2138.59	2152.56	2778.67	2413.25	2214.63	2146.71	2510.87	2385.97	2046.1	2512.5
	2141.49	2192.73	2196.99	2269.66	2275.95	2134.66	2054.67	2090.24	2278.77	2421.61	2210.83	2474.76	2474.6	2353.06	2508.69	2198.84	2175.32	2089.21	2287.39	2351.31	2398.77	2475.95	2303.65	2295.51	2167.64	2608.39	2455.04	2532.51	2326.64	2152.78	2134.32	2554.58	2623.66	2427.29	2338.49	2231.39	2850.69	2286.02	2450.4	2139.17	2153.18	2780.8	2414.03	2215.43	2147.31	2512.1	2386.87	2046.38	2513.72
	2142.07	2193.51	2197.75	2270.51	2276.75	2134.94	2054.99	2090.65	2279.73	2422.61	2211.69	2476.01	2475.89	2353.8	2510.08	2199.38	2176.17	2089.81	2288.25	2352.12	2399.79	2477.25	2304.39	2296.36	2168.21	2610.07	2456.02	2534.14	2327.44	2153.32	2134.99	2556.3	2625.54	2428.17	2339.13	2232.1	2852.77	2286.87	2451.88	2139.76	2153.8	2782.91	2414.8	2216.22	2147.9	2513.33	2387.77	2046.66	2514.93
	2142.64	2194.3	2198.51	2271.36	2277.55	2135.22	2055.3	2091.05	2280.7	2423.62	2212.55	2477.27	2477.18	2354.54	2511.47	2199.92	2177.02	2090.41	2289.11	2352.93	2400.8	2478.54	2305.14	2297.21	2168.78	2611.75	2457	2535.76	2328.23	2153.86	2135.65	2558	2627.42	2429.05	2339.77	2232.81	2854.83	2287.72	2453.35	2140.34	2154.41	2785.03	2415.58	2217.02	2148.5	2514.55	2388.66	2046.94	2516.14
	2143.21	2195.08	2199.26	2272.21	2278.34	2135.5	2055.62	2091.46	2281.65	2424.61	2213.41	2478.52	2478.47	2355.28	2512.85	2200.46	2177.87	2091.02	2289.96	2353.73	2401.82	2479.83	2305.88	2298.05	2169.35	2613.42	2457.98	2537.38	2329.02	2154.4	2136.32	2559.71	2629.3	2429.92	2340.4	2233.52	2856.89	2288.56	2454.83	2140.93	2155.03	2787.13	2416.35	2217.81	2149.09	2515.77	2389.55	2047.21	2517.35
	2143.78	2195.87	2200.02	2273.06	2279.14	2135.78	2055.94	2091.87	2282.61	2425.6	2214.27	2479.76	2479.75	2356.02	2514.23	2201	2178.72	2091.63	2290.81	2354.54	2402.83	2481.12	2306.62	2298.89	2169.92	2615.09	2458.96	2539	2329.81	2154.94	2136.99	2561.41	2631.17	2430.8	2341.04	2234.22	2858.95	2289.41	2456.3	2141.51	2155.64	2789.24	2417.12	2218.61	2149.68	2516.99	2390.44	2047.49	2518.55
	2144.35	2196.65	2200.77	2273.9	2279.93	2136.05	2056.25	2092.27	2283.56	2426.59	2215.13	2481	2481.03	2356.75	2515.6	2201.53	2179.57	2092.23	2291.66	2355.34	2403.84	2482.4	2307.36	2299.73	2170.49	2616.75	2459.93	2540.62	2330.59	2155.47	2137.66	2563.11	2633.04	2431.67	2341.67	2234.93	2861	2290.26	2457.78	2142.1	2156.26	2791.34	2417.9	2219.41	2150.26	2518.2	2391.33	2047.77	2519.75
	2144.92	2197.44	2201.52	2274.75	2280.71	2136.33	2056.57	2092.68	2284.51	2427.57	2215.98	2482.24	2482.31	2357.48	2516.98	2202.06	2180.43	2092.84	2292.5	2356.14	2404.84	2483.68	2308.1	2300.57	2171.06	2618.41	2460.9	2542.24	2331.37	2156	2138.33	2564.81	2634.91	2432.54	2342.3	2235.63	2863.04	2291.1	2459.25	2142.68	2156.87	2793.43	2418.67	2220.21	2150.85	2519.41	2392.21	2048.05	2520.95
	2145.48	2198.22	2202.28	2275.6	2281.5	2136.6	2056.89	2093.08	2285.46	2428.55	2216.84	2483.47	2483.59	2358.21	2518.34	2202.59	2181.28	2093.45	2293.34	2356.94	2405.84	2484.95	2308.83	2301.4	2171.63	2620.06	2461.86	2543.85	2332.15	2156.53	2139	2566.51	2636.77	2433.41	2342.94	2236.34	2865.07	2291.95	2460.72	2143.27	2157.48	2795.52	2419.44	2221.01	2151.43	2520.62	2393.09	2048.33	2522.14
	2146.04	2199.01	2203.03	2276.44	2282.28	2136.88	2057.21	2093.48	2286.4	2429.52	2217.69	2484.7	2484.87	2358.94	2519.71	2203.12	2182.14	2094.07	2294.18	2357.74	2406.84	2486.22	2309.57	2302.23	2172.2	2621.71	2462.82	2545.46	2332.92	2157.06	2139.67	2568.2	2638.63	2434.28	2343.57	2237.04	2867.1	2292.79	2462.19	2143.85	2158.09	2797.6	2420.21	2221.81	2152.01	2521.82	2393.96	2048.61	2523.33
	2146.6	2199.8	2203.77	2277.28	2283.06	2137.15	2057.52	2093.88	2287.34	2430.49	2218.55	2485.92	2486.14	2359.66	2521.07	2203.65	2183	2094.68	2295.01	2358.54	2407.84	2487.48	2310.3	2303.06	2172.77	2623.35	2463.78	2547.07	2333.69	2157.59	2140.34	2569.89	2640.49	2435.14	2344.2	2237.74	2869.12	2293.64	2463.66	2144.44	2158.7	2799.68	2420.97	2222.61	2152.59	2523.03	2394.83	2048.88	2524.52
	2147.16	2200.58	2204.52	2278.13	2283.84	2137.42	2057.84	2094.29	2288.28	2431.45	2219.4	2487.14	2487.41	2360.38	2522.43	2204.18	2183.86	2095.3	2295.85	2359.34	2408.83	2488.75	2311.04	2303.89	2173.33	2624.99	2464.74	2548.68	2334.45	2158.11	2141.01	2571.58	2642.34	2436.01	2344.83	2238.44	2871.14	2294.48	2465.12	2145.02	2159.31	2801.76	2421.74	2223.4	2153.17	2524.22	2395.7	2049.16	2525.7
	2147.72	2201.37	2205.27	2278.97	2284.62	2137.69	2058.16	2094.69	2289.22	2432.41	2220.25	2488.36	2488.68	2361.11	2523.78	2204.7	2184.72	2095.91	2296.67	2360.13	2409.83	2490	2311.77	2304.71	2173.9	2626.62	2465.69	2550.28	2335.21	2158.63	2141.68	2573.26	2644.19	2436.87	2345.45	2239.14	2873.15	2295.32	2466.59	2145.61	2159.92	2803.83	2422.5	2224.2	2153.75	2525.42	2396.57	2049.44	2526.88
	2148.27	2202.16	2206.01	2279.81	2285.39	2137.96	2058.47	2095.09	2290.15	2433.36	2221.1	2489.57	2489.95	2361.82	2525.13	2205.22	2185.58	2096.53	2297.5	2360.93	2410.81	2491.26	2312.5	2305.53	2174.46	2628.25	2466.63	2551.88	2335.97	2159.15	2142.36	2574.94	2646.03	2437.73	2346.08	2239.84	2875.15	2296.16	2468.05	2146.19	2160.53	2805.89	2423.27	2225	2154.32	2526.61	2397.43	2049.71	2528.05
	2148.82	2202.94	2206.75	2280.65	2286.16	2138.23	2058.79	2095.49	2291.08	2434.31	2221.95	2490.77	2491.22	2362.54	2526.47	2205.75	2186.44	2097.15	2298.32	2361.72	2411.8	2492.51	2313.23	2306.35	2175.03	2629.87	2467.58	2553.48	2336.72	2159.67	2143.03	2576.62	2647.87	2438.59	2346.7	2240.54	2877.14	2297.01	2469.51	2146.78	2161.13	2807.95	2424.03	2225.81	2154.89	2527.79	2398.28	2049.99	2529.22
	2149.37	2203.73	2207.5	2281.48	2286.93	2138.5	2059.11	2095.89	2292.01	2435.26	2222.8	2491.97	2492.48	2363.25	2527.81	2206.26	2187.3	2097.77	2299.14	2362.52	2412.78	2493.75	2313.95	2307.17	2175.59	2631.48	2468.52	2555.08	2337.47	2160.19	2143.7	2578.29	2649.71	2439.44	2347.33	2241.23	2879.13	2297.85	2470.97	2147.36	2161.74	2810.01	2424.79	2226.61	2155.46	2528.97	2399.14	2050.27	2530.39
	2149.92	2204.52	2208.24	2282.32	2287.7	2138.77	2059.43	2096.28	2292.94	2436.19	2223.65	2493.17	2493.74	2363.96	2529.15	2206.78	2188.17	2098.39	2299.95	2363.31	2413.76	2494.99	2314.68	2307.99	2176.15	2633.09	2469.45	2556.67	2338.21	2160.7	2144.38	2579.97	2651.54	2440.29	2347.95	2241.93	2881.11	2298.69	2472.43	2147.95	2162.35	2812.06	2425.55	2227.41	2156.03	2530.15	2399.99	2050.54	2531.56
	2150.47	2205.3	2208.98	2283.16	2288.46	2139.03	2059.74	2096.68	2293.86	2437.13	2224.49	2494.36	2495	2364.67	2530.48	2207.3	2189.03	2099.02	2300.76	2364.1	2414.73	2496.23	2315.4	2308.8	2176.72	2634.7	2470.39	2558.26	2338.96	2161.22	2145.06	2581.63	2653.37	2441.15	2348.57	2242.62	2883.09	2299.53	2473.89	2148.53	2162.95	2814.1	2426.31	2228.21	2156.59	2531.33	2400.84	2050.82	2532.72
	2151.01	2206.09	2209.71	2283.99	2289.22	2139.3	2060.06	2097.08	2294.77	2438.06	2225.34	2495.55	2496.26	2365.38	2531.8	2207.81	2189.89	2099.64	2301.57	2364.89	2415.71	2497.46	2316.12	2309.61	2177.28	2636.29	2471.32	2559.85	2339.69	2161.73	2145.73	2583.3	2655.19	2442	2349.2	2243.31	2885.05	2300.36	2475.35	2149.12	2163.55	2816.14	2427.06	2229.01	2157.16	2532.5	2401.68	2051.09	2533.87
	2151.55	2206.88	2210.45	2284.82	2289.98	2139.56	2060.38	2097.47	2295.69	2438.98	2226.18	2496.73	2497.51	2366.08	2533.13	2208.33	2190.76	2100.27	2302.37	2365.68	2416.68	2498.68	2316.84	2310.42	2177.84	2637.89	2472.24	2561.44	2340.43	2162.24	2146.41	2584.96	2657.01	2442.84	2349.82	2244	2887.01	2301.2	2476.8	2149.7	2164.16	2818.17	2427.82	2229.81	2157.72	2533.67	2402.52	2051.37	2535.03
	2152.09	2207.67	2211.19	2285.66	2290.73	2139.83	2060.7	2097.87	2296.6	2439.9	2227.03	2497.91	2498.76	2366.78	2534.45	2208.84	2191.63	2100.9	2303.17	2366.47	2417.64	2499.91	2317.56	2311.22	2178.4	2639.47	2473.16	2563.02	2341.16	2162.74	2147.09	2586.62	2658.83	2443.69	2350.43	2244.69	2888.97	2302.04	2478.25	2150.29	2164.76	2820.2	2428.57	2230.61	2158.28	2534.83	2403.35	2051.64	2536.18
	2152.63	2208.45	2211.92	2286.49	2291.48	2140.09	2061.01	2098.26	2297.51	2440.82	2227.87	2499.08	2500.01	2367.48	2535.76	2209.35	2192.49	2101.53	2303.96	2367.25	2418.61	2501.13	2318.28	2312.03	2178.95	2641.05	2474.08	2564.6	2341.88	2163.25	2147.77	2588.28	2660.64	2444.53	2351.05	2245.38	2890.91	2302.88	2479.7	2150.87	2165.36	2822.22	2429.33	2231.41	2158.83	2535.99	2404.19	2051.92	2537.32
	2153.16	2209.24	2212.65	2287.32	2292.23	2140.35	2061.33	2098.65	2298.42	2441.73	2228.71	2500.25	2501.26	2368.18	2537.07	2209.86	2193.36	2102.16	2304.76	2368.04	2419.56	2502.34	2319	2312.83	2179.51	2642.63	2474.99	2566.17	2342.6	2163.75	2148.45	2589.93	2662.45	2445.37	2351.67	2246.07	2892.85	2303.71	2481.15	2151.46	2165.96	2824.24	2430.08	2232.21	2159.39	2537.14	2405.02	2052.19	2538.46
	2153.69	2210.03	2213.38	2288.15	2292.98	2140.61	2061.65	2099.04	2299.32	2442.63	2229.54	2501.41	2502.5	2368.87	2538.38	2210.37	2194.23	2102.79	2305.54	2368.82	2420.52	2503.55	2319.71	2313.62	2180.07	2644.2	2475.9	2567.75	2343.32	2164.25	2149.13	2591.58	2664.25	2446.21	2352.28	2246.76	2894.78	2304.54	2482.6	2152.04	2166.56	2826.25	2430.83	2233.01	2159.94	2538.29	2405.84	2052.46	2539.6
	2154.22	2210.81	2214.11	2288.98	2293.73	2140.87	2061.97	2099.44	2300.22	2443.53	2230.38	2502.57	2503.74	2369.56	2539.68	2210.87	2195.1	2103.42	2306.33	2369.61	2421.47	2504.75	2320.42	2314.42	2180.62	2645.76	2476.81	2569.32	2344.04	2164.75	2149.81	2593.23	2666.04	2447.05	2352.9	2247.44	2896.7	2305.38	2484.04	2152.63	2167.16	2828.25	2431.58	2233.81	2160.49	2539.44	2406.66	2052.74	2540.73
	2154.75	2211.6	2214.84	2289.8	2294.47	2141.13	2062.28	2099.83	2301.12	2444.42	2231.22	2503.72	2504.98	2370.25	2540.97	2211.38	2195.97	2104.05	2307.11	2370.39	2422.42	2505.95	2321.13	2315.21	2181.18	2647.32	2477.71	2570.88	2344.75	2165.25	2150.49	2594.87	2667.83	2447.88	2353.51	2248.13	2898.61	2306.21	2485.49	2153.21	2167.76	2830.25	2432.32	2234.62	2161.04	2540.59	2407.48	2053.01	2541.86
	2155.28	2212.39	2215.57	2290.63	2295.21	2141.39	2062.6	2100.21	2302.01	2445.31	2232.05	2504.86	2506.22	2370.93	2542.26	2211.88	2196.84	2104.69	2307.89	2371.17	2423.37	2507.14	2321.84	2316	2181.73	2648.87	2478.61	2572.45	2345.45	2165.74	2151.17	2596.51	2669.62	2448.72	2354.12	2248.81	2900.52	2307.04	2486.93	2153.8	2168.36	2832.25	2433.07	2235.42	2161.58	2541.72	2408.3	2053.28	2542.99
[truncated: 6,974 more rows]
[truncated: 128 more columns]

## Sheet: Analysis
Cell:	Peak Time 1	Peak Time 2	Peak Time 3	Peak Time 4	Peak Time 5	Peak ZT 1	Peak ZT 2	Peak ZT 3	Peak ZT 4	Peak ZT 5	Peak ExT 1	Peak ExT 2	Peak ExT 3	Peak ExT 4	Peak ExT 5	Peak 1 luminescence value	Peak 2 luminescence value	Peak 3 luminescence value	Peak 4 luminescence value	Peak 5 luminescence value	Trough Time 1	Trough Time 2	Trough Time 3	Trough Time 4	Trough Time 5	Trough Time 6	Trough ZT 1	Trough ZT 2	Trough ZT 3	Trough ZT 4	Trough ZT 5	Trough ZT 6	Trough ExT 1	Trough ExT 2	Trough ExT 3	Trough ExT 4	Trough ExT 5	Trough ExT 6	Trough 1 luminescence value	Trough 2 luminescence value	Trough 3 luminescence value	Trough 4 luminescence value	Trough 5 luminescence value	Trough 6 luminescence value	Rising Edge Halfmax Time 1	Rising Edge Halfmax Time 2	Rising Edge Halfmax Time 3	Rising Edge Halfmax Time 4	Rising Edge Halfmax Time 5
[truncated: 177 more rows]
[truncated: 44 more columns]
