# Supplementary material for: Single cell model for re‐entrainment to a shifted light cycle
Source: FASEB J. 2022 Sep 3;36(10):e22518. doi: 10.1096/fj.202200478R (PMC9543151; doi:10.1096/fj.202200478R)
Supplement: Supplementary file 5 — Dataset S4 [file FSB2-36-0-s023.xlsx]

## Sheet: Information
Cell num	X	Y	Size
1	71.2	110.4	5
2	71	118	9
3	70.8571	121.714	7
4	72	107	9
5	73.125	124.875	8
6	74.3333	129.667	6
7	75.25	105.75	4
8	77	102	9
9	76.5	125	6
10	78	108	9
11	77.4	131.2	5
12	80	117.5	6
13	80	124.5	6
14	81	103	9
15	82.1429	131.286	7
16	81.6	137.8	5
17	83	111	9
18	82.5	121	6
19	83	134.5	6
20	84	107.5	6
21	84.1429	127.714	7
22	85	103	9
23	85.125	142.875	8
24	88	123	9
25	89.125	98.875	8
26	88.5	102.5	4
27	89	112	9
28	88.5	139	6
29	90	106	9
30	91.25	139.25	4
31	92.25	98.25	4
32	93.125	123.125	8
33	94	103	9
34	93.875	106.875	8
35	94	137.5	6
36	94.4	96.2	5
37	95	116	9
38	95	131	9
39	95	142	9
40	97	110	9
41	98	95	9
42	98	135	9
43	98.125	145.125	8
44	98.5	131	6
45	100	104	9
46	100	111	3
47	101.5	96	6
48	102.143	107.286	7
49	102	139	9
50	103	112	9
51	102.5	116	6
52	103	124	9
53	105	97.5	6
54	105	129	9
55	105.875	101.125	8
56	106	117	9
57	106.5	113	6
58	106.5	122	6
59	106.5	147	6
60	107.5	106	6
61	108	136	9
62	110.2	108.6	5
63	110.125	115.875	8
64	110	123	9
65	110	129	9
66	111	105	9
67	111.5	139	6
68	114.125	123.125	8
69	114.5	106	6
70	114.5	151	6
71	115.5	109.5	4
72	116.143	119.714	7
73	118	124	9
74	117.875	150.875	8
75	119	110	9
76	118.5	139	6
77	119.5	147.5	4
78	121.143	113.286	7
79	122	130	9
80	123	147	7
81	125	124	9
82	127	144	9
83	128.25	115	4
84	129	135	9
85	129.2	138.4	5
86	129.8	121.4	5
87	129.875	128.125	8
88	130.875	117.875	8
89	158.167	112.333	6
90	157.5	120	6
91	160	125	9
92	160	136.5	6
93	161	129.5	6
94	162	117.5	6
95	162	133	9
96	163	110	9
97	164	98.2857	7
98	164	145.5	6
99	165.2	127.6	5
100	164.6	148.8	5
101	165.714	122.857	7
102	165.5	131	6
103	165.8	134.6	5
104	167.125	95.125	8
105	166.6	103.2	5
106	167	118	9
107	167.5	99	6
108	167.714	148.143	7
109	169	125	9
110	168.8	128.6	5
111	169	132	9
112	168.667	136.667	3
113	170	104	9
114	170	108	9
115	170	122	3
116	169.4	141.8	5
117	170.875	87.125	8
118	170.5	94	6
119	171	98	9
120	170.875	119.125	8
121	171	146.5	6
122	171.875	149.875	8
123	172.667	101.333	3
124	173.125	125.125	8
125	172.833	133	6
126	174	94.5	6
127	174	116	9
128	174	128	3
129	174	142	9
130	175.125	98.125	8
131	175	110	9
132	175	113	3
133	175.143	121.714	7
134	175	145.5	6
135	176	131	9
136	177	92	3
137	177	136	9
138	177.2	139.4	5
139	178	89	9
140	178	102	9
141	178.125	115.125	8
142	179	95	9
143	179	106	9
144	178	110	3
145	178.6	124.2	5
146	179.875	119.125	8
147	181	111	9
148	180.875	128.875	8
149	180.5	135.5	4
150	181	139	9
151	181.5	123	6
152	183	87	9
153	183.125	92.875	8
154	182	106	3
155	183	116	9
156	184	100	9
157	183.75	120	4
158	185	105	9
159	185	123.5	6
160	185	127	9
161	185	139	9
162	185.2	142.4	5
163	185.75	113.75	4
164	187	87	3
165	187	89.5	6
166	187	93	9
167	187	119	9
168	186.667	130.333	3
169	187.75	84.25	4
170	188.5	113	6
171	188.5	122.5	4
172	188.5	140	6
173	190	109	9
174	191.167	120.667	6
175	192	95	9
176	192	98.5	6
177	192	116	9
178	191.25	139.25	4
179	192.8	126.4	5
180	194	123.286	7
181	194.5	119.5	4
182	196	97	9
183	196	108	9
184	195.5	115	6
185	195.875	128.875	8
186	195.5	133	6
187	198	104	9
188	197.5	111.5	4
189	197.4	123.8	5
190	199	115	9
191	199	119	9
192	200	85.1667	6
193	199.857	127.286	7
194	201.143	111.714	7
195	202.286	99.8571	7
196	201.714	108.143	7
197	201.714	123.857	7
198	203.333	120.667	3
199	204.333	111.333	3
200	205.5	118.5	4

## Sheet: Raw Data
Cell:	1	2	3	4	5	6	7	8	9	10	11	12	13	14	15	16	17	18	19	20	21	22	23	24	25	26	27	28	29	30	31	32	33	34	35	36	37	38	39	40	41	42	43	44	45	46	47	48	49
	2915.8	3056.67	2798.43	3099.11	3135.62	3115.67	3260.5	3057.11	3437.67	3499.78	2633.2	3717.67	4195.5	3447.11	3317.43	2481.8	3831.22	3810.83	3116.67	3644.33	3926.57	3576.33	2454.62	4570.22	2758.5	3199.75	3953.56	3108	3643.89	3207.5	2833.5	4009.25	3210.22	3895.5	3475	2871.6	3794.67	4247.78	3261.22	3786	3096.11	3839	2918.62	3903.17	4286.89	3925	2829.83	3336.71	3511.22
	2773.2	2810.72	2628.43	2890.61	2865.25	2936.75	3030.5	2904.78	3246.67	3289	2471.4	3319.33	3729.17	3091.56	3077.57	2481	3485.06	3529.67	2969.17	3250.83	3619.71	3214.56	2391.62	4040.89	2604.25	2992.75	3664.78	2971.71	3373.5	3008.5	2658.75	3817.25	2947.22	3403.62	3120	2603.6	3526.78	4048.56	3011.67	3529.83	2775.33	3576.67	2779.75	3640	3695.44	3512.67	2557.33	3007.43	3315.78
	2613.2	2641.22	2415.43	2679.11	2609.38	2648.33	2743	2690	2953.83	3042.44	2413.6	3078.17	3379.17	2770	2872.86	2486.6	3079.22	3300.33	2967.33	2916.83	3236.57	2814.11	2358.5	3538.78	2503.88	2814.12	3241.22	2819.75	3022.56	2905.12	2482	3528.75	2851.22	3024.88	2946.33	2403	3247.89	3684.11	2826.78	3163.22	2508.22	3276	2643.38	3269.83	3136.11	3298	2380.83	2764.57	3080.11
	2363	2384.78	2234.43	2469.22	2350.88	2428.67	2446	2425.78	2611	2730.78	2293	2767	2936.5	2447.11	2638.71	2428.8	2684.67	2847.67	2732.83	2550.33	2825.57	2479.78	2296.62	3031.89	2328.62	2672	2767.89	2656.67	2631.67	2696	2309.75	3072.75	2370.33	2636.38	2745.33	2218.2	2797.44	3247	2577.89	2760.44	2330.89	2946.89	2496.12	2880.33	2654.11	2887.33	2217	2498.29	2815.89
	2224.2	2252	2116.29	2293.22	2208.5	2222.67	2281.75	2292.56	2378.5	2395.89	2181.6	2459	2534.83	2258.44	2407	2246.6	2417.33	2492.83	2506.17	2323.5	2511.14	2352.78	2185.5	2612.44	2267.38	2468.75	2475.11	2377.67	2391	2463	2194.5	2711.25	2223.11	2423.25	2436.17	2190.6	2516.89	2836.56	2333.44	2490.89	2244.56	2601	2303.38	2564	2403.67	2709.33	2160.5	2347.57	2538.22
	2137.8	2145.11	2068.43	2211	2111.88	2128.5	2160.25	2182.78	2229.5	2226.78	2112.4	2277.33	2290.17	2174.33	2253.43	2113	2257	2300.5	2309.17	2213.33	2323.57	2259.11	2106.25	2404.78	2198.38	2336.5	2307.11	2214	2260.33	2235.5	2123.75	2486.62	2178.22	2276.5	2246.83	2133.6	2388.44	2551.22	2166.89	2357.44	2170.33	2380	2150.62	2375	2273.78	2559	2099.5	2244.29	2329.33
	2081.8	2095.78	2046.57	2144.89	2070	2059.5	2094	2122.33	2137.33	2162.56	2056.8	2180.67	2164.33	2140.78	2134.57	2064	2169.11	2199.83	2194.5	2146.17	2229.86	2215.33	2070.75	2279.11	2161	2247.75	2225.33	2105.33	2188.22	2118.75	2095.75	2375.88	2118.56	2186.5	2155	2116.6	2309.33	2385.22	2088.78	2271.67	2129.56	2249.89	2100.12	2238.67	2218.22	2465.33	2079.17	2178.29	2194.89
	2071.8	2068.56	2026.43	2103.44	2047.88	2034.67	2088.25	2105.89	2116	2130.44	2037	2133.17	2115.83	2100	2093.14	2038.6	2140.33	2145.5	2157.83	2118.17	2195.29	2176.89	2045	2209.56	2118.25	2219.75	2192.67	2082.5	2138.56	2072.75	2069.25	2279.12	2095.56	2154.75	2103.67	2105.4	2231.78	2281.33	2073.56	2234.78	2120.67	2188.33	2081.5	2164.83	2179.11	2373	2046.5	2139.71	2142.33
	2073.2	2078	2045.57	2086.22	2044	2028.67	2061.5	2116.67	2099.17	2116.67	2038.2	2337.42	2135.5	2100.22	2092.71	2026.6	2133.22	2145.17	2156.33	2119.5	2164.57	2163.89	2062.88	2194.22	2105.5	2196.5	2188.78	2072.67	2116	2076	2069	2286.75	2102.11	2166.12	2099.33	2091.6	2214.33	2234.67	2081.78	2230.56	2102.78	2149.78	2077.25	2164.33	2167.56	2280.33	2046.5	2141.57	2115.56
	2114.8	2143.78	2067.57	2084.33	2057	2040.67	2078	2106	2136.67	2158.56	2045	2158.67	2216.33	2127	2122.86	2043.2	2154.89	2206.83	2156.33	2178.67	2172.86	2173.67	2080.12	2217.78	2083.25	2147	2211	2083.83	2136.78	2086.25	2072.75	2337.12	2117	2178.75	2126.5	2098.8	2249.67	2261.67	2117.11	2230.56	2132.44	2208	2118.88	2175	2168.33	2317.67	2065	2172	2139.56
	2151.8	2199.11	2103	2117.89	2131.62	2070.5	2123	2120.22	2182.17	2230.78	2065.4	2193.33	2237.33	2193.78	2134.71	2051.8	2214	2240	2189	2226.83	2230.14	2206.78	2121.88	2284.33	2087	2150.5	2245.44	2143.17	2165.67	2124.25	2113.25	2413.25	2136	2202.62	2209.67	2108.8	2264.11	2350.89	2185.22	2234.33	2174	2298.56	2190.88	2240.5	2197.67	2366.33	2094.5	2224.57	2201
	2181.8	2279.78	2143.14	2161.22	2223.75	2106.5	2162.25	2129.33	2262.5	2242.78	2098.6	2256	2351.83	2224.11	2184.86	2070	2305.22	2339.33	2235.33	2292	2309.29	2253.67	2147.25	2358.89	2117.62	2199	2296.11	2198.83	2246.67	2189.25	2160.25	2463.5	2181.44	2258.88	2277.5	2147.6	2340.89	2458.78	2293.56	2269.22	2210.67	2388.78	2241.88	2343.17	2208.78	2389.67	2099.5	2231.43	2303.33
	2236.8	2348.56	2198.86	2203.11	2283.62	2142.83	2197	2183.33	2346.33	2284.67	2144.6	2331	2507.83	2268.89	2246.71	2123.2	2464.44	2487.67	2266.17	2353.5	2392.71	2285.33	2170.5	2427.11	2148.38	2234.75	2399.22	2250.17	2331.33	2251.25	2229	2580.88	2248.78	2322.25	2365	2193.8	2425.78	2576.33	2404.89	2324.22	2252.78	2461.56	2276.38	2466.83	2293.56	2478.67	2150.67	2272.14	2395.78
	2284.6	2409.44	2251.57	2260.44	2405.62	2197.33	2236.5	2222.44	2407.33	2372.44	2185	2419.5	2575.17	2346.22	2336.86	2166.8	2500.11	2576.5	2322.33	2463.5	2491.57	2321.22	2207	2569.33	2189.5	2253.75	2487.56	2291	2419.67	2322.5	2255	2641.62	2350.22	2392.88	2425	2253.4	2541.11	2713.44	2476.22	2433.33	2286.67	2550.33	2325	2578.83	2372.11	2524.67	2203.67	2351.57	2511.89
	2353.6	2492.78	2327.29	2360.22	2506.62	2262.17	2274.25	2281.56	2495	2444.11	2270	2529	2698.5	2425.56	2414.86	2200.2	2611.89	2634	2404	2516.17	2611.14	2375.22	2258.12	2654.11	2245.88	2297.25	2538.89	2353	2517.33	2392.25	2344.25	2725.5	2436.11	2482.75	2515.5	2334.2	2658.22	2926	2543.56	2543.11	2360	2648	2368.5	2689.17	2457.11	2619.67	2254.83	2385.14	2576.78
	2390.2	2528.44	2350	2439.67	2566.75	2327.33	2323.25	2318.56	2577	2535.33	2317.6	2609	2807.67	2508.11	2478.86	2241.8	2725.67	2744.33	2454.17	2574.5	2735.14	2446	2327	2759.44	2283.5	2363.5	2642.89	2421.67	2645	2472	2373.25	2780.75	2537.22	2577	2595.17	2362	2792.89	2994.78	2589.67	2627	2385.22	2759.22	2415.25	2776.5	2539.67	2714.33	2312.5	2447.29	2623.78
	2397.4	2532.83	2372.29	2453.44	2575.88	2402.17	2393.75	2348.67	2646.5	2612.89	2375	2701.17	2865.17	2551.89	2549	2258	2840.78	2819.67	2446.67	2614	2823.43	2497.89	2330.88	2894.78	2313.5	2407.75	2706.33	2462.5	2747.33	2519.25	2388.5	2842	2579.44	2658.12	2652.17	2386.8	2844.11	3062.78	2664.11	2739.11	2447.33	2806.44	2460	2843.17	2586	2774.67	2349.83	2514.71	2676.33
	2411.2	2474.11	2375.71	2445.67	2556.88	2450.83	2411.75	2399.33	2653.5	2657.44	2377.8	2791.5	2935	2601.33	2594.29	2291.6	2903.22	2916.5	2467.67	2607.67	2871.29	2592.33	2327.88	2976.22	2325	2438.5	2770.89	2466.33	2826.67	2523.75	2417	2940.38	2629.78	2716.75	2666.33	2457.4	2878.67	3109	2698.44	2838.11	2506.89	2794.44	2493.12	2888.33	2660.44	2868	2376.5	2549.57	2686.11
	2400.6	2443	2358.14	2464.11	2541.75	2500	2414.25	2397.44	2669.67	2666.22	2365.2	2835.33	2903	2617.89	2622.57	2336.4	2915.78	2940.17	2516.33	2626.5	2900	2629.11	2316.38	3053	2336.62	2465.75	2839.11	2477.83	2816.22	2551.25	2423.5	2983.5	2621.11	2753.88	2674.33	2445.4	2905.78	3198	2684.56	2847.78	2518.56	2829.33	2501.88	2939.83	2690.11	2916.33	2383.17	2559	2708.56
	2393.2	2439.61	2332.71	2478.56	2501.81	2501.33	2421	2415.11	2642.5	2651.67	2403.2	2855.33	2907.33	2573	2668.29	2390	2906.11	2996.17	2557.5	2617.33	2946.14	2611.67	2322.88	3051.22	2346.5	2433	2836.33	2497.83	2786.56	2607.5	2385.5	3009	2635.33	2729.62	2672.33	2413	2914.11	3232	2649.44	2842.22	2448.89	2862.44	2490.5	2925.83	2689.11	2922.67	2353.5	2593.71	2667
	2359.6	2465	2324.14	2460.78	2499.38	2484.33	2401.5	2421	2630	2638.56	2374.6	2835.83	2909.5	2571.33	2707.43	2415.8	2851.11	2990.67	2555	2604.67	2900.29	2607.22	2329.75	3050.33	2326.75	2418.25	2840.89	2511.67	2776.67	2606.5	2358.75	3014.88	2642	2705.88	2663.5	2353.4	2907.44	3261.67	2642.44	2843.56	2417.44	2905.56	2473.25	2912	2654.67	2942.33	2337	2583	2639.44
	2354.2	2434.67	2323.29	2449	2482.25	2460	2383.75	2416.33	2579.67	2654.44	2363	2791.5	2846.17	2531.56	2690.57	2381	2792.33	2970.5	2558.83	2597	2881.14	2616	2326.88	3034.22	2319.12	2424	2810.44	2484.67	2750.44	2595.75	2330.25	3037.5	2593	2717.25	2634.5	2313.4	2919.11	3264.33	2617	2846.89	2422.78	2832.22	2474.38	2855.17	2651.78	2982.67	2306.17	2546.86	2596
	2330.2	2393.67	2303.43	2475.33	2436.88	2421.75	2381.75	2380.78	2560.17	2612	2378	2785.83	2789.17	2522.78	2667.14	2358.2	2692.22	2947.17	2513.83	2570.33	2848.57	2550.56	2332.12	2960.78	2315.62	2414.25	2785.22	2507.83	2670.11	2568	2292	3000.88	2535.56	2667.5	2668.17	2313.8	2903.11	3236.11	2607.11	2781.56	2458	2817.22	2433.25	2859.17	2656	2872.33	2295	2523.14	2584.22
	2281.4	2352.33	2265.57	2458.11	2394.25	2385.5	2355.5	2333.11	2524	2589.22	2389.8	2807.33	2755.67	2459.78	2673.43	2342.8	2674.67	2896.17	2480	2550.5	2917.86	2502.67	2373.25	2947.67	2300.75	2374.75	2751.33	2496.83	2597.11	2526.5	2250	2914.5	2500.78	2591.38	2628.83	2272.6	2837.11	3248	2571.22	2728.44	2410.11	2786.33	2418.75	2828.67	2572.11	2859.33	2255	2471.71	2571.56
	2247.6	2315.67	2227	2391.78	2361.12	2346.5	2344.75	2285.89	2482.83	2548.33	2377.4	2786	2763.33	2414.22	2600.29	2335.6	2654.22	2846.33	2516.17	2541.83	2843.43	2469.33	2364	2908	2270.62	2350.5	2725.22	2469.83	2576.11	2520.75	2210	2891.25	2437.89	2570.75	2590	2246	2796.33	3162.67	2512.56	2671.44	2392.67	2775	2428.5	2811	2500.89	2808	2233.83	2417.29	2538.56
	2229.6	2285.33	2213.43	2391.33	2333.38	2338.83	2342.5	2231.56	2453	2518.44	2346.6	2725.83	2742.5	2343.89	2598.29	2332.8	2612.56	2842	2522.83	2519	2849.43	2443.33	2323.5	2895	2236.25	2293.5	2692.89	2470.83	2583.56	2494	2163.75	2831.25	2393.78	2494.88	2545.17	2223.4	2756.56	3077.67	2478	2631.89	2325.78	2759.44	2397.5	2754.33	2471.67	2713.33	2176.67	2369.71	2482.33
	2227.4	2253.33	2205.57	2389.89	2310.12	2311	2313.5	2197.44	2442.67	2491.89	2298.4	2695.83	2680.67	2296.44	2599.14	2280.2	2591.33	2807.83	2453.67	2494.33	2838.86	2378.89	2304.5	2880	2202.25	2282	2628.67	2467.33	2518.89	2478.5	2148.25	2768.25	2351.33	2422.5	2522.67	2151.8	2719	3023.44	2442.22	2544.33	2262.11	2719	2382.25	2723.5	2431	2652	2133.17	2338.14	2436.56
	2206.6	2227.89	2178.43	2345.22	2264.38	2323.5	2312	2172	2428.17	2442.33	2288.8	2700.17	2700.67	2274.78	2579.57	2306.2	2588.56	2770.83	2469.5	2425	2756	2340	2278.38	2855.56	2170.5	2237.75	2588.78	2469.5	2497.56	2424.5	2127	2697.62	2311.22	2380	2460.5	2123.2	2673.22	2925.89	2392.11	2496.67	2262.33	2689.11	2321.88	2669.5	2396.89	2591	2098.17	2305.14	2403
	2177.8	2191.56	2160.57	2310.11	2247.75	2299.17	2294.75	2155.78	2379.67	2387.67	2275.6	2653	2654.83	2235.67	2536.86	2330	2627.67	2698.17	2453.33	2358	2694.86	2310.67	2253.12	2798.67	2145.25	2206.5	2569.22	2428.67	2477	2348	2089.25	2656.5	2284.78	2353.25	2410.83	2081	2651.56	2903.89	2327.89	2465.89	2158.44	2645.33	2301.25	2626.5	2333.22	2533.67	2067.83	2275.71	2341
	2165.2	2164.78	2132.43	2295.33	2212.5	2268.5	2269.5	2128.67	2376	2382.89	2317.2	2584.17	2690.17	2223.56	2477	2310.8	2535.56	2718.67	2429.67	2334.33	2635.71	2298.56	2202.38	2724	2134.38	2187.75	2528.89	2416.17	2433.89	2335	2075.5	2644.62	2251.11	2295.75	2358.17	2060	2645.89	2884.78	2265.11	2436.78	2149.44	2591	2276.62	2570.5	2254.56	2490.33	2060.67	2254	2323.33
	2152.4	2148.33	2111.29	2278.22	2176.38	2234	2289	2120.67	2350.17	2366.33	2220.6	2585	2672.83	2216.78	2471.57	2262.2	2514.78	2673.5	2401.83	2322.83	2634.14	2269.11	2182.62	2715.11	2096.38	2157.75	2500.67	2401.67	2438.11	2329.75	2058.75	2566	2218.78	2260.12	2319.5	2054	2548.44	2803.78	2238.11	2385.78	2139.67	2525.22	2239.38	2625.5	2230.22	2406.33	2051.17	2233.29	2304.44
	2136	2159.56	2113.43	2247.33	2186.5	2205	2258	2092.78	2340	2352.44	2217.8	2570.83	2625.33	2211.89	2454	2221.2	2477	2647.17	2379.83	2317	2618.43	2239.78	2175.5	2703.44	2087.62	2145.25	2492.44	2348.83	2411.67	2287.5	2068	2564.25	2185.89	2234.62	2306.67	2051.8	2510.44	2690	2223.44	2303.56	2113.11	2511.33	2236	2480.17	2201	2356.33	2037	2203.14	2263
	2128.6	2160.78	2113.57	2227.78	2170	2198.83	2248.25	2078.22	2316.67	2342	2212.8	2499.5	2521.17	2186.56	2404.14	2191.8	2458.22	2650.67	2341	2315.5	2555.43	2242.56	2134.88	2693.44	2079.25	2135.25	2436.22	2296.5	2382.78	2253.25	2104.75	2528.5	2187.89	2227.25	2295.67	2039.1	2468.33	2618.33	2211.11	2287.44	2101	2515.78	2205.88	2423.5	2183.67	2304.33	2033.67	2198	2263.22
	2121.2	2168.11	2132	2192.78	2158.88	2183.5	2230.25	2075.56	2294.33	2320	2184.2	2459.67	2486.33	2182.33	2382	2165.8	2436.67	2651.5	2283.67	2298	2528.43	2219.78	2136.5	2613	2078.5	2131.25	2409.89	2296.75	2403.56	2201	2071	2499.38	2193	2222.38	2261.83	2047.8	2405.89	2601.33	2204.78	2286.67	2102.11	2479.11	2218	2424.17	2190.11	2276.33	2039	2214.86	2288
	2128	2203.11	2157.29	2204.78	2201.5	2184.33	2211.75	2076.67	2289.17	2281.44	2185.6	2450	2485.33	2173.44	2378.29	2157.4	2429	2655.33	2254.67	2319.17	2537.71	2221.22	2137.75	2598.33	2087.12	2149.25	2439.33	2296	2390.44	2223.25	2092	2516.12	2206.33	2242.12	2292.17	2065.6	2426	2616.33	2208.17	2309	2114.11	2511.78	2216.88	2445.83	2195.22	2271.67	2045.83	2247.43	2304.89
	2120.4	2231.78	2194.57	2217.89	2194.5	2180.83	2211.25	2086.67	2341.5	2274.67	2176.8	2448.83	2484.5	2194.67	2369.43	2187.6	2461.33	2652.5	2260.5	2315.33	2570.43	2216.44	2146.88	2558.67	2119.38	2151.25	2448.67	2317.67	2395.78	2259.75	2111	2542.12	2212.67	2279.88	2325.83	2092.6	2444.78	2660	2229.11	2314	2132.89	2562.56	2210.12	2451.33	2206.56	2276.33	2052.33	2273	2360.56
	2162.2	2243.56	2216.71	2230	2238.88	2207.67	2217	2098.89	2363.33	2314.44	2186.2	2450.33	2512.33	2199.56	2358.86	2167.4	2452.33	2676	2248.33	2328.17	2590.71	2222.11	2151.38	2516.56	2138.12	2179	2457.33	2310.5	2454.78	2258.5	2157.25	2581.5	2241.78	2295.38	2372.67	2132.6	2460.11	2685.67	2261.89	2341.11	2155.89	2568.56	2226.38	2492.83	2248.89	2308.67	2098.67	2320.86	2412.67
	2209.4	2283.11	2275.57	2264.11	2302.12	2225	2226.25	2122	2400.83	2357.89	2219.2	2468.17	2548.67	2224.89	2392.86	2190.6	2480	2695.33	2275.83	2348.5	2618.43	2255.67	2171.25	2568.67	2151.38	2204.25	2477.44	2363.33	2515.44	2288.25	2191	2639.75	2288.11	2347.5	2408.83	2159.6	2515	2745.22	2311.11	2400.33	2193.89	2574.67	2250.5	2498.17	2308.33	2339	2131.67	2361.57	2462
	2237.2	2328.11	2319.29	2271.89	2368.5	2251.33	2241.25	2139.67	2448.67	2402.56	2218.2	2505.17	2595.83	2271.33	2402	2192.2	2521.78	2698.83	2286.5	2400.5	2657.14	2316.56	2181.25	2556.67	2177.38	2241.25	2525.89	2389.67	2587.56	2322.5	2225	2704.75	2346.67	2405.62	2466.17	2200	2536.78	2789.44	2382.56	2461.56	2222.56	2589	2295.25	2535.83	2350.44	2393.67	2176.83	2380.86	2558.78
	2277.2	2377	2332.86	2266.11	2403.25	2290.67	2248.5	2163.78	2504.5	2412.11	2245.2	2520.5	2636.5	2339.44	2460.14	2191.4	2568.78	2735.33	2290	2424.5	2710	2373.67	2181.75	2608.11	2211.75	2315.25	2561.11	2376.33	2618.22	2332.75	2258.25	2751.75	2409.44	2455.38	2490.17	2230.6	2604.33	2864.89	2411.56	2532.78	2267.56	2605.67	2300.38	2577.17	2405.33	2463.33	2206.33	2415	2612.56
	2311	2397.33	2359.86	2294.78	2439	2332	2276.75	2191.22	2510.17	2429.11	2261.4	2581	2674.83	2364.44	2464.43	2214.6	2602	2805.5	2309.17	2457.33	2717.43	2392	2178.25	2643.11	2253.12	2347.5	2623.56	2371	2632.22	2349.25	2270.25	2775.5	2499.89	2522	2524	2264.2	2686.22	2929.44	2416.56	2603.56	2300.56	2618.67	2332.75	2641	2461.33	2567	2249	2474.57	2648.78
	2345.4	2421.67	2366.71	2346.56	2454.75	2351.5	2316.75	2228.67	2629.33	2457.67	2291.8	2617.5	2658	2400.67	2512.71	2205.4	2683.67	2840.5	2336	2465.67	2729.71	2415.11	2175.75	2662.67	2310.25	2382.5	2678.89	2342.33	2646.33	2353.5	2307.75	2769.62	2535.89	2571.5	2534.33	2279	2748.33	2926.67	2477.78	2674.89	2316.89	2636.22	2330	2665.33	2483.44	2633	2257.83	2519.86	2676.22
	2342.8	2423.67	2377	2374.78	2417.75	2344.67	2341.75	2233	2520.17	2495.89	2266.2	2638.17	2644.33	2396.67	2526.43	2215.6	2697.11	2806	2341.67	2533.33	2709.43	2439.78	2190.75	2729.56	2332.75	2423.25	2684.67	2352.67	2701.22	2351.75	2298	2766.88	2563.56	2605.38	2560.17	2278	2767.22	2941	2487.11	2720.89	2337.89	2625.78	2366.88	2687.5	2567.44	2673.67	2268.17	2547.57	2683.78
	2334.6	2392.67	2379.71	2399.78	2349.88	2307.33	2345.5	2256.11	2502.67	2533.11	2261.4	2643.83	2696.67	2401.11	2540.14	2234.4	2683.56	2753.67	2346	2535.5	2723	2454.78	2191.38	2768	2337.25	2478.75	2691.22	2342.67	2710.22	2345.25	2323.5	2737.75	2552.56	2613.62	2536.17	2284	2782.11	2909.33	2484.89	2779.11	2361.44	2627.78	2357.38	2737	2529.44	2696.33	2281.33	2577.29	2700.67
	2313.4	2387.89	2386.29	2418.67	2326.75	2302.67	2344.75	2268.33	2489	2550.78	2268.2	2603	2617.33	2410.33	2528.86	2232.4	2649.33	2758.17	2354	2518.17	2708	2465.44	2186.5	2775.33	2336.88	2481	2703.56	2361	2684.44	2352.25	2306.25	2740	2559.78	2617	2549.67	2274	2791.56	2912.11	2479.89	2803.44	2380.22	2608.89	2367.25	2740.5	2538.67	2656.67	2304.17	2595	2681
	2281.6	2346.67	2388.57	2434.22	2313	2307.33	2387.75	2265.22	2498.5	2533.44	2279	2580.67	2637.17	2411.89	2556	2237.2	2617.89	2802	2358.5	2510.33	2717.43	2459	2189.12	2790.89	2343.12	2461.75	2662.44	2371.5	2649.78	2356	2282	2719.62	2545.56	2608.5	2554.83	2259.8	2762.11	2831	2449.78	2791.89	2357.78	2614.67	2333	2741.17	2553.33	2622.67	2332	2609.71	2642.22
	2285.4	2327.22	2383.71	2404.11	2309.5	2313	2354.5	2261	2501	2524.44	2261.8	2545.17	2604	2417.67	2573.43	2261.6	2607.78	2787	2371.33	2485	2738	2425.22	2176.62	2765.78	2321.25	2439.75	2665	2375.5	2614.11	2343	2268.5	2671.12	2500	2571.38	2551.33	2250.6	2740.56	2788.78	2395.67	2739.11	2348.33	2579.11	2322.88	2710.5	2530.67	2630	2291.67	2555.86	2633.56
	2248	2306	2344.29	2373.22	2293.88	2309.5	2349	2247.89	2434.33	2480.67	2248.8	2539.17	2563.17	2408	2554.43	2270.6	2536.56	2786	2361.17	2463.83	2678.86	2407.89	2166.25	2762.22	2291.5	2394.5	2639.33	2321.17	2567.67	2332.75	2221.5	2656.62	2460.33	2534.88	2505.67	2230.2	2753.89	2750	2384.56	2774.89	2324.22	2562.22	2305	2692.17	2485.56	2622	2279.33	2558.43	2616.44
	2230.6	2260.89	2301.29	2310.33	2244.5	2307	2314.5	2234.22	2357.5	2442.11	2231.6	2458.67	2509	2375.33	2527	2254.8	2513.33	2659.33	2349.5	2414.5	2611.71	2352.89	2158.88	2696.22	2239.5	2355.5	2621.33	2305	2526.56	2324.5	2205.25	2615.25	2412.22	2525.5	2461.83	2240	2752.33	2729.67	2360.89	2730.11	2273.67	2542.56	2268.25	2675	2443.11	2615.33	2232.5	2497.14	2584.67
	2202	2230	2240.71	2264.67	2206.12	2313.33	2256	2204.89	2316.33	2390.67	2210.6	2429.17	2444.5	2354.89	2547.14	2239.6	2453.33	2588.5	2315	2365.83	2518	2305.89	2136.88	2669.11	2189.88	2289	2542	2286.33	2490.67	2286.75	2159	2551	2354.56	2479.75	2407	2204.8	2750.22	2701.44	2328	2710.78	2235	2494.56	2246	2628.5	2399.67	2553.67	2206.5	2460	2554.11
	2180.4	2220	2200.86	2232.22	2182.12	2304.5	2241.5	2182.33	2286	2361.56	2173.8	2391.67	2394.67	2310.89	2487.57	2219.8	2410	2553.83	2296.5	2320.83	2563.86	2261.67	2118.25	2650.11	2165.38	2235	2497.89	2267.33	2444.67	2249.75	2116	2499.38	2309.22	2447.5	2366.67	2156.8	2704.67	2609.44	2279.22	2640.33	2194.11	2462.44	2230.12	2576.17	2353.44	2502	2161	2416.86	2465.89
	2144	2165.67	2172.71	2184.22	2145.62	2251.33	2201.5	2152.33	2249.33	2323.89	2169.2	2349	2395.67	2250.67	2435.57	2191.6	2375.78	2530.83	2302.33	2290.83	2434.71	2229	2108	2592.22	2140.75	2216.5	2490.44	2302.83	2400.78	2250.75	2095	2471	2270.67	2396.88	2366.5	2133.4	2678.44	2584.89	2245.89	2587.89	2141.33	2453.89	2187.88	2525.83	2281.89	2487.33	2136	2364.14	2431
	2116.4	2142.11	2151.71	2164.33	2115	2175	2192	2147	2222.83	2285.44	2148	2323.5	2365	2221.78	2431.14	2171.6	2376.44	2494	2288.33	2281	2432.57	2216.78	2096.88	2584.22	2113.38	2167.75	2455.33	2292.5	2361.56	2242.25	2073.75	2437.75	2227	2366.88	2355.5	2114.6	2619.11	2569.22	2194.44	2525.67	2107.11	2454.78	2177.5	2498.67	2251.33	2432	2094.67	2310	2389.11
	2109.6	2124.22	2126.57	2151.78	2096.25	2166.17	2174.75	2120.22	2207.83	2289.11	2140	2296	2355.33	2196.11	2379.29	2144	2357.22	2457.83	2266.83	2271.33	2381.14	2201.44	2096.5	2541.33	2090	2137.75	2423.33	2287.5	2303.11	2237.25	2054	2417.5	2186.78	2294.88	2375.67	2109.6	2588.67	2576.33	2160.11	2460.22	2078.56	2460.11	2158.38	2497	2201.67	2386.33	2063.33	2279.71	2364.44
	2087	2129.11	2143.57	2130.11	2089.88	2156.17	2158.5	2098.33	2191.5	2304	2131.6	2265.17	2324.5	2151.56	2389	2137	2367.33	2472.17	2238.33	2249.33	2373.14	2178.89	2095.62	2476.11	2077	2127.75	2389.78	2284.67	2284.56	2207	2057	2410.12	2152.78	2275.75	2372.17	2078.2	2519.89	2554.33	2143	2406	2068.89	2468.44	2169.12	2475	2162.11	2336	2039.5	2256.43	2333.11
	2099.4	2125.11	2141.14	2146.11	2105	2143	2153.5	2085.11	2170.17	2299.33	2139	2268.83	2293.17	2147.22	2411.43	2143.4	2339.67	2441.5	2213.67	2238	2358.29	2155	2091.38	2440.33	2083.38	2131.5	2384.11	2276	2251.67	2200.5	2069.75	2382.75	2137.11	2258.38	2395.17	2073.4	2508.22	2533.22	2141.67	2380	2061.44	2457.33	2171.25	2447.33	2141.56	2315.33	2046	2225.86	2321.22
	2106.8	2130.67	2134.43	2143.33	2097.88	2134	2152.5	2102.67	2176.17	2301	2125.6	2274.33	2293.5	2168.22	2358.14	2151	2340.11	2416.33	2193.5	2223	2363.57	2143.56	2097	2432.56	2082.38	2130.25	2391.78	2298.5	2252.22	2198	2059	2383	2138.11	2260.75	2393.17	2061.6	2510.11	2541.33	2159.33	2376.78	2054.67	2509.67	2164.38	2460.67	2130	2300	2046	2224	2331.67
	2114.2	2137.11	2148.71	2159.78	2095.12	2135.83	2177.75	2102.89	2185.33	2309.78	2150.8	2299.83	2302.83	2167	2350.43	2160.4	2367.89	2450	2206.83	2239.83	2422	2159.33	2096.62	2410.11	2099.12	2140.5	2397.44	2302.5	2295	2214.75	2081.5	2410.88	2131.44	2269.12	2395.67	2082.6	2497.22	2567	2183.11	2491.28	2063.22	2543.89	2180.5	2467.83	2148.78	2271.33	2066.5	2228.57	2370.78
	2125.8	2162.11	2167.14	2175	2192	2144	2188.75	2099.67	2231.67	2323	2168.6	2318.33	2337.83	2168.44	2351.29	2149.8	2397.33	2472.33	2199.83	2244.67	2489.29	2167.33	2115.25	2422.67	2106.75	2164	2408.89	2315.17	2311.89	2220.75	2105.75	2441.5	2155.67	2299.38	2464.17	2090.2	2516.33	2603.11	2213.89	2412.33	2087	2582.67	2199.12	2526.33	2170.78	2297	2078.17	2233.57	2398.89
	2143.4	2187.44	2192.43	2180.56	2181.12	2163.5	2185.75	2110.33	2269.17	2358	2194.8	2331.17	2388.5	2170.22	2370.57	2147.6	2430.78	2509.67	2223.17	2284.5	2543.86	2194	2131.38	2457.44	2114.75	2167	2448.22	2318	2345.67	2246	2123	2473.5	2202.33	2337.12	2530.33	2118.8	2551.22	2663	2233.44	2453.78	2109.67	2627.78	2212.75	2541.5	2180.44	2314.33	2111.5	2247.86	2420.11
	2180.6	2204	2203.43	2201.33	2181.12	2184.83	2211.5	2131.44	2283.33	2439.67	2227.4	2398.67	2422.67	2203.67	2402.71	2165.2	2485.89	2556	2242.5	2304.67	2582.14	2227.78	2164.75	2510.67	2139.38	2243.25	2479	2322.33	2377.22	2263.75	2153	2510.25	2237.89	2400.62	2578.33	2126.6	2582.89	2728.78	2275.11	2489.44	2131.44	2685.33	2229.88	2622.83	2228.56	2344.67	2139.17	2296	2472.56
	2195.4	2218.67	2192.86	2226.56	2221.62	2194.83	2243.25	2141.78	2353	2475.78	2235.2	2419.83	2473.33	2226.22	2397.43	2195.4	2549.89	2611.67	2273.67	2344.17	2608.14	2247.11	2177.88	2577.44	2168.38	2249	2504.56	2340.17	2437.22	2296.25	2177.5	2535.75	2281.33	2437.38	2579.5	2143.2	2626.44	2834	2320.78	2500.56	2164.44	2757.67	2259.25	2721.83	2271.22	2361.67	2168.67	2344.71	2484.89
	2227	2236.67	2228	2247.44	2268.12	2211.5	2279.25	2162.67	2424.5	2532.56	2276.8	2462.5	2543.17	2251	2410.43	2209.8	2571.44	2618.17	2291.5	2393.33	2661.86	2279.33	2186.75	2639.22	2210.38	2282.25	2536.89	2349.17	2499.78	2317.5	2218	2572.12	2311.67	2468.38	2623.67	2161.4	2632.78	2906.11	2350.67	2559.22	2205.56	2786.56	2299.25	2785.33	2326.11	2392.67	2216.5	2411.43	2526.11
	2257.8	2254.78	2253.86	2318.78	2283.25	2239.5	2331	2189.33	2433.5	2531.67	2291.6	2475.17	2575.67	2299.67	2427.14	2202.6	2599.11	2662.17	2324.17	2440.67	2692.71	2307	2191.75	2714.44	2234.75	2353	2569.78	2351.67	2524.89	2345.5	2223.5	2621.5	2375.33	2529.12	2672.5	2186.4	2683.67	2954.56	2411.44	2617.78	2202.22	2808.44	2329.5	2847.67	2388.22	2433	2260.33	2482.14	2559.56
	2286.4	2244	2285.14	2283.39	2287.25	2258.83	2357.75	2213	2433.33	2548.11	2322	2522.33	2589	2344.11	2438.43	2220.2	2631	2749.33	2341.67	2511.67	2726.29	2342.89	2200.75	2751.78	2246.88	2406.25	2591.78	2365.17	2545.11	2335.75	2261.25	2650.5	2427.33	2605.5	2673.83	2219.6	2722.56	3076.56	2422.89	2682.56	2248.44	2816.33	2336.12	2902.17	2415.56	2501.33	2306.83	2564.86	2594.78
	2273.4	2257.67	2295.14	2286.78	2270.25	2265.17	2383.5	2208.22	2415.17	2574.56	2316.2	2508	2569.33	2408.11	2461.86	2221.4	2651.33	2782.67	2350.17	2554.67	2733.14	2382.56	2210.25	2843.22	2289.75	2444	2602.44	2352	2592.22	2382	2262.5	2685.25	2459	2624.75	2668.67	2245.2	2761	3033.44	2447.44	2722.44	2263	2833.44	2358.62	2940.83	2475.89	2541	2354.33	2626.57	2599
	2265.2	2264	2318.14	2276.89	2275.38	2268.67	2420	2223	2415.33	2581.67	2315.8	2508.33	2557.5	2426.56	2462.29	2216.6	2637.33	2787.33	2362.17	2571.83	2715.14	2416	2209.62	2897.33	2295	2445.75	2622.11	2364.67	2630.78	2378	2290.75	2710.38	2478.56	2665.75	2693.17	2248.6	2794.89	3045.33	2468.44	2736	2282.22	2859.67	2372.25	2945.83	2497.44	2592	2385.17	2624.14	2589.67
	2270.6	2247.22	2293.57	2275.78	2256.75	2277	2401	2231.67	2403.5	2570.22	2340.2	2511.17	2546.33	2462.78	2482	2211.6	2651.78	2786.67	2378	2578.67	2731.57	2438.11	2196.88	2955.89	2308	2506	2642.67	2337	2646.67	2364.5	2295.75	2764.62	2527.78	2682.38	2661.83	2251	2806.89	3022.22	2485.89	2740.78	2286.33	2876.78	2363	2961	2530.67	2613	2439.5	2640.71	2619.11
	2241.7	2245.33	2284	2267.33	2247.12	2307	2398.5	2230.89	2393	2552.56	2328.6	2538	2537.5	2478.78	2507.29	2210.4	2632.44	2824.17	2371	2593.33	2757.43	2472	2194.88	2995.44	2314.25	2537.25	2639.11	2327.67	2658.78	2364	2311.75	2749.62	2541.33	2671.12	2635.5	2257	2825.22	3031.22	2479	2736.89	2281.44	2907.89	2364.25	2976	2548.33	2662.33	2415.67	2653.29	2649.89
	2244.2	2244	2293.43	2240	2224.38	2304	2399	2224	2378.67	2528.78	2331	2516.67	2518.17	2464.78	2502.29	2234.2	2628.22	2815.83	2377.67	2609.83	2751.71	2465.33	2191.12	3001.67	2298.25	2544	2628	2315	2652.22	2400.75	2291.5	2764.88	2561.44	2665	2631.83	2279.4	2822.78	3014.78	2472.22	2759	2270.67	2907.89	2362.12	2976.5	2571.56	2691.33	2412.67	2663.71	2650.78
	2217.4	2240.33	2281.43	2240.67	2213.12	2293.5	2378	2218.89	2338.83	2489.11	2311.2	2488	2500.67	2467	2505.71	2226.2	2609.67	2834.67	2387.83	2620.83	2741.71	2432.56	2168.5	2994.44	2284.75	2514	2594.89	2303.83	2590.11	2382.5	2281	2753.12	2557.67	2665.5	2627.83	2272.2	2810.44	3002	2466.33	2740.33	2258.33	2866.33	2357.38	2972.83	2539.33	2710	2387.83	2665	2633.78
	2187.6	2220.89	2265.14	2234.56	2196.75	2284.83	2365.25	2210.56	2321	2468.33	2311.6	2450.33	2491.17	2422.67	2452.86	2239.2	2586.67	2795.67	2378.17	2603.5	2692.43	2424.56	2168.12	2987.89	2234.88	2535.25	2573.44	2312.17	2556	2387.75	2257.75	2773.75	2523.67	2635.25	2606.83	2271.4	2778.78	3006.22	2435.33	2735.33	2247.67	2844.89	2349.88	2951.33	2521.56	2702.67	2334.83	2654	2617.11
	2165.4	2198.67	2232.57	2220.11	2179.88	2300.67	2318.5	2197.56	2304.83	2425.22	2284.6	2430.67	2471.33	2392.11	2420.29	2212	2572.67	2772.17	2379.5	2589.67	2647.57	2414.11	2161.62	2968.89	2234.88	2523.25	2564.89	2311.17	2526.11	2384	2237	2767.5	2500.11	2580.5	2559.83	2268.4	2760.22	2971.44	2431	2689.89	2221.22	2804.67	2335.38	2929.67	2508.22	2687.33	2311.5	2628.14	2573
	2157.6	2170.11	2201.57	2192.67	2153.25	2262.67	2285.5	2183.44	2277.08	2393.89	2262.4	2415	2429.67	2352.22	2392.86	2205.2	2548.89	2751	2355.67	2594	2610	2379.67	2152	2965	2211.25	2474	2532.56	2322.17	2497.67	2351.5	2222.25	2727.5	2489.33	2545.88	2540.5	2245.4	2735.44	2919.56	2424.67	2653.22	2211.67	2739	2329.12	2857.83	2459.22	2636.67	2280.5	2583.43	2545.44
	2140.2	2164.78	2186	2174	2142.5	2234.83	2246	2169.22	2255.67	2366.78	2228.2	2397.67	2413	2334	2364.14	2193.6	2531.44	2720.5	2339.33	2597.83	2601.14	2360.33	2149	2946.11	2186.5	2437.5	2525.56	2325.33	2472.44	2362	2199	2713.75	2441.44	2523.75	2529.67	2240.4	2717.56	2850.56	2405.11	2602.33	2179.11	2734.44	2316.5	2797.5	2415.44	2607	2248.5	2527.57	2549
	2113	2144.89	2161.71	2162.89	2128.75	2191.33	2204.25	2158.33	2228.67	2351	2208.6	2382.33	2393.5	2303.78	2338.57	2187.8	2490	2702	2314.83	2552.5	2552.14	2327.56	2160.38	2922.11	2154.62	2374.5	2500.44	2325.33	2427	2339.5	2171.75	2716	2419.78	2482.12	2495.17	2209.8	2680.89	2793.89	2377.33	2556.89	2160.22	2690.89	2283.5	2715.33	2355.11	2566.67	2189.67	2481	2555.44
	2106	2128.89	2157	2134.67	2113.38	2195	2186.25	2132.78	2207.17	2311.11	2192.4	2353.17	2384.67	2257.11	2317.57	2167.8	2435.44	2634.83	2308.33	2532.5	2521.29	2288.22	2142.62	2850.56	2129.5	2366	2467.22	2319.83	2413.78	2310.5	2137	2681.25	2351.89	2467.38	2448.33	2178	2626.22	2744.78	2339.89	2495.89	2133.11	2663.44	2260	2657.17	2318.22	2515.67	2167.5	2424	2528.67
	2092	2131.78	2127.29	2121.89	2102.75	2179.67	2167.25	2119.89	2189.5	2283.33	2205.2	2318.5	2365	2212.67	2306.14	2173.2	2385.56	2616.67	2302.17	2475.83	2532.43	2227.78	2133.25	2786	2108.75	2307	2445.11	2282.33	2358.22	2303.5	2097.5	2628.75	2326	2437.38	2418	2150.4	2599	2712.56	2325	2456.33	2117.89	2622	2270.62	2621.5	2258.56	2456.33	2139.5	2350.29	2490.33
	2082	2128.89	2121.71	2116.56	2097.88	2173.17	2142.5	2098.89	2177.33	2280.44	2184.8	2306.33	2362.33	2186.44	2288.71	2155.8	2359.22	2578.5	2271.83	2457.83	2521.57	2204.56	2124.88	2713	2088.5	2273.5	2406.89	2262.17	2333.67	2285	2098	2593.88	2276.67	2396.38	2436	2142.6	2571.44	2721.78	2273.78	2393.89	2092.67	2581.11	2249.5	2584.67	2225.56	2437.67	2114.33	2323	2475
	2077.2	2127.78	2113	2097.67	2093.38	2159.67	2129	2081.89	2185	2257.89	2192.8	2315.83	2348	2151.56	2276.14	2142.8	2374.33	2562.67	2259.17	2454.33	2524	2196.44	2122.5	2674.22	2085.88	2259.25	2394.78	2273.5	2309.44	2285.75	2089.5	2540.75	2257.11	2383.5	2418.83	2122.4	2508.78	2699	2255.56	2362.67	2086.89	2558	2233.38	2583.17	2218.11	2415	2099	2291	2450.44
	2077.4	2144.56	2113.43	2099	2093.25	2162	2131.75	2090.56	2197.67	2259.56	2174.8	2341	2350.33	2145.22	2268.57	2136	2364.89	2544.17	2240.33	2453.67	2530.14	2181.33	2122.75	2632.22	2080.5	2247.5	2367.67	2284.33	2289.89	2315	2105.75	2529	2226.89	2402	2427	2114	2485.33	2722.89	2257.11	2366.22	2083.11	2576.56	2250.12	2580.67	2206.78	2403.33	2098.33	2269.71	2446.67
	2084.2	2135.11	2128.57	2095	2106	2151.33	2131	2079.44	2197.67	2248	2176.8	2340.67	2374.67	2150.44	2277.14	2124.4	2340.56	2539.67	2229.5	2418.5	2555.14	2173.67	2119.12	2614.11	2081.31	2238.75	2357	2290.17	2273.89	2317.25	2100	2515	2205.56	2390	2436.33	2114	2478.22	2695.11	2268	2363.11	2077.89	2573.11	2263.12	2585	2198.11	2367	2091.67	2245.57	2445.11
	2094.8	2140	2121.86	2108.44	2110.88	2150.17	2123.25	2095.22	2219.33	2264.22	2175.8	2369	2411.5	2153.56	2285.71	2139.4	2330.89	2551.67	2236.33	2396.5	2567.86	2170.33	2140.75	2612.33	2082.88	2235	2357	2286	2279.11	2302.25	2111.75	2531.88	2215.11	2389.12	2442	2104.4	2465.78	2700	2268.67	2369.89	2076.11	2589.11	2273	2602	2224	2362	2105.67	2248	2444.11
	2129.8	2156	2125.57	2161.11	2127.12	2144	2141.75	2106.44	2245.33	2276.11	2188	2421.17	2457.5	2158.89	2287.71	2140.2	2338.33	2588.67	2240.67	2380	2580.71	2175.56	2148.69	2618.33	2111.62	2240.75	2372.78	2304.5	2287.78	2339.25	2130.5	2548.88	2214.11	2388	2454	2110	2458.22	2731.44	2262.78	2373.67	2085.67	2623.22	2277.12	2644.33	2232.56	2349.33	2119.83	2239.43	2444.56
	2145.2	2187	2150.71	2138.33	2144.38	2153.17	2153.75	2113.78	2283	2297.44	2208	2458	2459.17	2179.89	2289.57	2137.2	2369.78	2604	2222.67	2397.33	2588.14	2194.11	2159	2640.22	2138.25	2276.75	2384.78	2325.33	2311.78	2333.25	2130.5	2581.88	2230.78	2393.12	2470	2105.2	2441.67	2793	2288.67	2398.78	2101.78	2644.89	2295	2682.67	2250.11	2408.33	2157.67	2264.43	2458.67
	2169.8	2194.44	2159.71	2145.89	2168	2172	2175.25	2128.89	2329.83	2325	2227.6	2459.83	2478.83	2192.89	2281	2132	2392	2619.17	2236	2418.67	2595.29	2217	2165.38	2664.44	2171.25	2287	2411.78	2326.67	2332.44	2335.75	2151	2580	2260.33	2438.38	2486.83	2119.8	2474.11	2838	2307.78	2411.78	2119.56	2668.44	2303.62	2748.33	2283.56	2404	2161.83	2303	2479.67
	2196	2217.56	2172.71	2150.78	2189.38	2187.5	2187	2138.44	2340.83	2334	2234	2478.33	2468.83	2205.44	2297.71	2155.2	2477.67	2653.83	2251.17	2451.5	2607.86	2235.33	2161.62	2681.67	2183.75	2278.5	2411.78	2323.33	2370.22	2341	2175.5	2576.12	2261.89	2468.12	2471	2140.6	2473.22	2861.67	2328.56	2436.89	2128.78	2686.89	2316	2822.83	2314.33	2404.67	2186.67	2338.43	2481.22
	2199.4	2232.89	2189.14	2160.22	2195.25	2176.67	2203.5	2142.33	2340.5	2345.78	2252	2490.17	2492.67	2234.67	2314.71	2159.6	2417.44	2675.33	2254.17	2483.67	2603.29	2259.33	2149.25	2692.67	2195.88	2292.5	2438.56	2361.33	2375.89	2365.75	2189.5	2606.25	2302.33	2500.62	2508.17	2151.2	2487.78	2844.78	2331.89	2504.78	2145.22	2715.44	2335.5	2849.67	2348.33	2462.33	2224.17	2411	2516.11
	2213.6	2223.44	2188.43	2167.89	2202.5	2181.83	2234	2153.44	2326.17	2396.33	2246.2	2496.67	2480	2257.56	2324.14	2164.2	2418.44	2697.5	2250.17	2523	2600.71	2297.56	2158.5	2705.11	2225.75	2284.25	2465.56	2345.33	2405.44	2389.25	2232.25	2625.62	2333.67	2512.25	2527.33	2161.6	2519.78	2868.89	2332.89	2539.44	2167.78	2723.44	2328.88	2861.67	2383.78	2471.33	2243.17	2420.43	2529.33
	2209.2	2219.56	2195.43	2179.56	2188.75	2192.17	2268.75	2169.44	2337.5	2407.33	2260	2506.67	2464.5	2271.11	2326.29	2151	2445.33	2692	2266.33	2536	2641.71	2318.67	2154	2732.33	2243.38	2333.5	2483	2353.67	2417.56	2375.5	2241.25	2655.5	2358.44	2543.25	2502.17	2169.6	2539.22	2883.22	2334	2587.11	2194.22	2756.22	2312.38	2907.83	2420.33	2495.67	2273.5	2469.71	2533.89
	2221.4	2220.22	2175.29	2165.78	2171.12	2156.67	2259.75	2177.89	2325.17	2413.22	2253.6	2515.5	2463.67	2310	2338.29	2139.7	2472	2669	2267	2580.5	2664.71	2353.33	2146	2755.33	2280.62	2343.75	2485.44	2346.33	2413.67	2401.75	2255	2666.75	2365	2573.38	2523.33	2175.2	2551.33	2885.89	2315.56	2622.89	2191.56	2768.89	2336.75	2948.83	2454.67	2752	2312.5	2493.29	2522
	2204.8	2226.11	2181.57	2169.67	2165.88	2151.83	2257.5	2169.89	2295.67	2389.22	2259.2	2496.83	2420	2319.89	2339.14	2132.6	2477.78	2649	2247.17	2574.83	2684.14	2389.78	2145.75	2799.89	2298.75	2359.25	2509.22	2347	2440.33	2385	2272.25	2683.12	2383.44	2602.38	2491.5	2190.2	2576.22	2863.67	2326.56	2618.67	2212.44	2740.89	2352.38	2958	2495.89	2566.33	2376.5	2520	2521.33
	2191	2216	2168.29	2155.44	2159.25	2138.83	2253.75	2169.89	2282.5	2374.22	2262.2	2516	2408.33	2345.44	2331	2135	2500.78	2661	2253.33	2591.67	2668	2404	2135.88	2812.89	2297.12	2382	2506.56	2342.5	2422	2399	2283.25	2698	2387.67	2592.38	2471.83	2215.6	2598.44	2862.67	2322.78	2626.44	2228.89	2751.22	2368.88	2946.33	2514.56	2604.67	2404.33	2572.14	2526.78
	2183.2	2208	2160.43	2140.89	2150.5	2140.83	2261.75	2174	2262.5	2374.44	2247.4	2493.83	2377	2339.33	2334	2126.6	2490.11	2626.5	2235	2586	2663.14	2411.78	2116	2803.22	2292.25	2362.25	2502	2305.83	2435.44	2380	2271.75	2697.5	2402.33	2562.38	2453.5	2193.2	2607.22	2870.78	2300	2620.11	2224.33	2732.33	2324.25	2922.17	2521.33	2616	2403	2571.71	2516.33
	2180	2195.22	2152	2133	2128	2114.33	2246.5	2163.56	2240.83	2370.44	2226.2	2469.67	2365.67	2331.22	2326.57	2123.8	2504.22	2593.83	2235	2567.67	2650	2406.56	2123.5	2787.44	2294.88	2361	2516.78	2272.67	2429.33	2345.75	2256.25	2700.5	2400.44	2535.12	2452	2200.8	2620.89	2825.67	2295.89	2602.11	2222.22	2695	2300.75	2894.67	2519	2610	2384.83	2561.71	2507.44
	2150.8	2182.33	2127	2123.78	2118.38	2110.83	2228.25	2157.44	2221.17	2362.56	2222.2	2447.33	2366.67	2321.33	2322.71	2121.8	2492.22	2599.83	2242.33	2555	2617	2392.11	2105.5	2774.78	2284	2346	2519.44	2273.67	2421.67	2356.25	2247.5	2702.75	2383.44	2514	2414.83	2175.2	2620.33	2788.33	2282.89	2592.78	2203.78	2635	2293.75	2833.67	2510.56	2598.67	2366	2558.29	2493.22
	2150.4	2164.44	2139.29	2115.78	2100.62	2103.17	2237.25	2132.89	2197.33	2349.89	2201.2	2408.83	2320.83	2289.67	2342.86	2116	2466.44	2570.5	2245.17	2501.83	2590.29	2396.22	2098.25	2750.67	2273.38	2321.5	2508.22	2261.5	2406.89	2345.75	2242	2711.75	2379.44	2507	2422.33	2171	2612.89	2748.33	2268	2566.22	2204.67	2623.67	2289.38	2808	2490.67	2608.33	2354.83	2530.71	2470.11
	2123.6	2159.56	2126	2104.44	2082.75	2097.83	2208.5	2118	2180.5	2304.67	2182.6	2392.33	2307.17	2232.44	2277	2102	2460	2537.17	2217.67	2474.83	2563.57	2366.89	2087.5	2715.56	2240.75	2319	2502	2257.17	2365.11	2358	2206.25	2713.5	2352.44	2508.62	2393	2143.8	2595.11	2716.33	2255.22	2533.56	2191.67	2588.89	2250	2765.67	2441.22	2568.67	2329.5	2488.29	2450.11
	2129	2146.33	2108.29	2089.67	2078.88	2075	2209.75	2092.22	2171.33	2262.22	2167.4	2352.83	2284	2224.33	2262.86	2088.6	2432.56	2484.67	2209.33	2467.67	2520.71	2334.44	2085.88	2643.67	2213.12	2272.5	2495	2235.5	2328.89	2333.5	2183.25	2672.62	2317.33	2444.75	2355.33	2140.8	2581	2658.44	2224.56	2482.67	2164.33	2544.44	2255.88	2690.83	2398.67	2527.33	2296.67	2451.86	2416.44
	2122.8	2121	2090.57	2083.67	2064	2069.17	2174	2082.22	2138.67	2223.11	2166.4	2320	2254.83	2188.33	2227.14	2084.8	2398.22	2428.83	2204.5	2429	2497.14	2326.67	2063.25	2593.56	2165.12	2251.25	2463.22	2215.5	2298.22	2302.5	2158	2647.38	2280.11	2397.12	2345.5	2112.6	2529.89	2609	2208.78	2426.22	2135.11	2499.89	2215.25	2642	2337	2457.33	2266.83	2400.29	2390.44
	2108	2125.78	2063.86	2075.11	2047.38	2069.5	2147.5	2071.11	2120.5	2212.78	2163.4	2289.17	2227.33	2153.11	2211.29	2071.6	2369.67	2400.67	2168	2406.33	2465.71	2267.56	2068.75	2549.89	2141.75	2226.5	2443.22	2194.83	2274.89	2273.5	2150	2588.38	2251.78	2382.62	2335.17	2092.6	2494	2575.44	2184.78	2383.11	2119.56	2457.78	2199.88	2588.83	2303	2392.33	2229.67	2331.86	2369.67
	2072.6	2122	2070.29	2069.67	2051.62	2053.67	2134.25	2054.89	2120.17	2199.89	2153.8	2282.33	2218.33	2120.67	2186.71	2070.2	2344.56	2345.17	2156	2384	2417	2219.22	2071.38	2480.22	2110	2179.5	2416.22	2191.33	2257.67	2294.25	2117.75	2509.38	2199.11	2328.12	2320.67	2079.4	2445.11	2549.89	2177	2332.78	2091.44	2448.22	2192.75	2574.17	2254.78	2351.67	2176.17	2301	2351.67
	2052	2107.78	2056.57	2041	2047.88	2062	2107.5	2037.89	2105	2201.67	2146.2	2256.67	2212.33	2104.67	2167.86	2058.8	2328.33	2319.5	2140.83	2362.17	2388.29	2174.56	2074.88	2440.33	2097.38	2163	2411.11	2186.5	2227.22	2278.75	2111	2459.75	2171.22	2309.62	2301.17	2064.4	2427.44	2505.56	2167.44	2290.78	2074.89	2428.22	2179.62	2541	2235.78	2339.67	2151.5	2265	2344
	2036.2	2097.89	2041.29	2036	2045	2048.33	2111.5	2041.67	2091.67	2187.22	2137.6	2246	2207	2083.11	2171.86	2053.4	2331.11	2318.5	2128.83	2341.17	2365.71	2150.67	2081.38	2411.56	2100.25	2158.25	2387.67	2180	2210.56	2277.25	2097.25	2430.88	2161	2279.25	2304.33	2051.8	2402.78	2478.33	2161.56	2252	2054	2427.33	2160.88	2497.67	2198.67	2298.67	2123.33	2214.71	2331
	2045	2090.67	2036.86	2038.44	2034.12	2044.17	2096	2051.11	2111.5	2190.33	2136.6	2225.67	2205.33	2079.78	2163	2046.6	2346.11	2294	2129	2361.33	2380.43	2139.67	2089.75	2374.22	2092.88	2147.75	2357.11	2172.67	2222.44	2286.25	2098.75	2396.25	2140.56	2256.88	2286.17	2048	2376.67	2445.67	2185.89	2232.33	2048.22	2413.11	2149.12	2497.83	2182	2259	2095.5	2211.43	2313.56
	2059.4	2106.89	2047.14	2042.22	2040	2050.67	2087.25	2045	2126.83	2198.44	2137	2240	2215.83	2088.44	2168.43	2057.2	2345.11	2300	2121.33	2345.33	2371.86	2124.56	2101.5	2344.56	2098.5	2173.25	2350.33	2168.67	2214.89	2250.5	2090.5	2382.62	2135.11	2243.12	2287	2059.2	2340.89	2447.78	2156.11	2229.67	2039.89	2471.89	2137.75	2491.83	2174.89	2259.67	2087.67	2189.86	2300.67
	2068.4	2107.56	2041.57	2045	2066	2054	2096.75	2052.89	2137.83	2210.67	2147.4	2235.33	2230	2099.78	2160.14	2052.6	2351.78	2302.67	2123.83	2332	2363.43	2116.22	2103.12	2336.89	2091.75	2161.5	2342.56	2156.33	2213.78	2248.5	2093	2346.38	2120.67	2234.88	2278.17	2055.8	2295.67	2430.44	2155.89	2214.56	2044.78	2396.78	2141.38	2496.83	2163.89	2258	2087.17	2170.43	2288.67
	2081	2109.44	2042.86	2056.78	2063.88	2043	2092.5	2054.89	2143.67	2242.11	2122	2214.33	2253.17	2100.22	2156.71	2065.8	2349.44	2285.33	2106.17	2321.17	2354.71	2115.89	2106.75	2320.22	2102.62	2148.75	2350.22	2156.17	2205.33	2247.75	2097.25	2343.75	2134.67	2228.62	2271.17	2060.8	2277.33	2432.78	2158.44	2214.22	2047	2386.11	2149.75	2502.5	2174	2241.33	2077.5	2171.29	2298.67
	2083.8	2116.33	2053	2062.89	2083.12	2062.17	2104.25	2067.22	2162	2253.44	2114	2227.83	2268.17	2106.78	2178.43	2057.6	2354.89	2317.33	2120.5	2323	2353.71	2132	2113.38	2331.33	2120.38	2147	2338.22	2164.17	2200.89	2261.5	2116.5	2330.5	2148.11	2244.88	2288.67	2078.6	2273.11	2430.89	2170.78	2227.44	2060.67	2409.33	2157.88	2520.17	2181.44	2247	2092	2170.86	2318.44
	2095.8	2121.44	2072.14	2075.89	2095.75	2060.67	2116.25	2069.11	2167.17	2268	2123.2	2239.67	2281.33	2116.44	2173.71	2056.2	2369.67	2313.5	2116.17	2334	2360	2143.33	2101.5	2325.89	2138.88	2153	2352.33	2175.5	2231.22	2266	2128.25	2340.25	2166.33	2267.5	2286.83	2070.6	2268.44	2442.89	2193.56	2263.44	2059.22	2420.44	2164.25	2505.5	2190.89	2251.33	2099	2202.71	2318
	2108.6	2131.67	2085.71	2087.89	2095.62	2069	2117.75	2076	2178.83	2271.44	2113.2	2238.5	2308.67	2136.89	2178.43	2065.4	2373.22	2333.5	2131.67	2314.83	2356.57	2167.67	2107.88	2363.67	2157.75	2170	2369	2190	2254.44	2285.25	2153.75	2339.75	2175.56	2270	2281.17	2090.2	2277.56	2431.44	2184.11	2294.78	2071.33	2428.78	2178.25	2532.83	2223.11	2282	2107.33	2232	2331.44
	2126	2144.33	2088	2097	2110	2064.33	2137.25	2085.67	2185.67	2309	2113	2259.83	2309.33	2145.78	2190.86	2071.2	2392.67	2359.5	2138.33	2342.5	2373.29	2169.11	2116.88	2361.33	2157.88	2183.5	2391.44	2200.33	2273.89	2274.5	2162.5	2350.62	2188.56	2308.12	2293.33	2097	2310.33	2453.44	2213.67	2341.78	2079.22	2453	2186.12	2541.33	2242.78	2298	2120.83	2280.29	2327.22
	2138	2148.22	2099	2091.22	2105.75	2065	2129.75	2096.22	2201.17	2321.78	2120.8	2278.17	2319.67	2151	2205.43	2070.4	2418.44	2384.17	2136.83	2355	2353.29	2197.89	2112.38	2398.33	2173.38	2184.75	2406.33	2211.5	2287.11	2267.75	2176.25	2367.5	2205.33	2326.5	2292.83	2113.8	2315.56	2471.78	2211.78	2369.44	2096.78	2476.78	2190.62	2593.33	2288.33	2316.33	2140.5	2308.14	2331.44
	2153.8	2154.78	2104.86	2099.33	2100.12	2070.33	2153.75	2107.22	2172	2328.44	2111.4	2276.5	2306.17	2166.56	2200.57	2076.2	2406.11	2422.33	2143.83	2338.5	2369.71	2214	2113.75	2431.56	2179.88	2188.5	2411.67	2219.17	2275.78	2282.25	2183.25	2387.12	2224.89	2346.12	2306.17	2117.6	2346.33	2481.22	2216.44	2404.11	2120.22	2500	2194.12	2614.67	2308.78	2363.67	2167	2334.29	2351
	2163.2	2153.67	2109.29	2088.22	2103.12	2075.33	2151.75	2109.22	2185.83	2325.22	2120.2	2279.5	2313	2177.67	2217.43	2080.8	2401.89	2418.33	2134.83	2346.67	2380.14	2227.22	2102.88	2446.56	2191.62	2196	2449.56	2210.17	2298.11	2295	2178.5	2391.25	2237.44	2358.25	2306	2135.6	2374.44	2469.44	2217.67	2421.11	2133.22	2500.11	2186.75	2610.17	2326.33	2397	2167.33	2376	2356.11
	2178.2	2163.22	2105.86	2091.67	2098.38	2072.67	2167.5	2112.22	2163	2331	2126.6	2272.83	2292	2173.89	2227.14	2081.4	2411.11	2396.83	2166.83	2339.33	2410.43	2252.22	2091	2460.78	2219.88	2205.5	2458	2207.17	2303.67	2283.5	2181.25	2437.75	2251	2364.12	2314.17	2135.2	2404.78	2477.89	2219.67	2433.44	2128.44	2512.33	2194	2599.83	2348.67	2399	2181.5	2392.29	2347
	2151.4	2144.89	2104.43	2090.78	2091.75	2069.83	2188	2122.56	2169.67	2332.11	2112.2	2272	2289	2188.22	2235.86	2076	2400.78	2373.5	2162.17	2369	2370.29	2271	2079.12	2481.11	2218.38	2220.25	2462.22	2205.17	2323	2288.5	2185.75	2469.12	2247.56	2351.5	2304.5	2124.2	2439.44	2501.56	2217.56	2425.44	2138	2507.11	2184	2582	2343.11	2445.67	2211.5	2410.86	2332.67
	2129.6	2155.22	2094.43	2093.11	2084.75	2068	2202.5	2115.56	2157.17	2327.89	2128.2	2266	2288.83	2181.33	2227.29	2080.6	2408	2379.67	2151.33	2358.83	2368	2293.33	2084.5	2479.22	2231.25	2211.5	2460.56	2199.83	2327.56	2280.75	2175.25	2495.5	2259.22	2349	2285.17	2115.8	2451.44	2487.11	2203	2418	2135.11	2484.11	2166.25	2572.33	2331.78	2436	2199.67	2418.43	2329.44
[truncated: 151 more columns]

## Sheet: Raw Time
Time	ZT	ExT
15.6167	13.6167	19.6167
16.6167	14.6167	20.6167
17.6167	15.6167	21.6167
18.6167	16.6167	22.6167
19.6167	17.6167	23.6167
20.6167	18.6167	0.616667
21.6167	19.6167	1.61667
22.6167	20.6167	2.61667
23.6167	21.6167	3.61667
24.6167	22.6167	4.61667
25.6167	23.6167	5.61667
26.6167	0.616667	6.61667
27.6167	1.61667	7.61667
28.6167	2.61667	8.61667
29.6167	3.61667	9.61667
30.6167	4.61667	10.6167
31.6167	5.61667	11.6167
32.6167	6.61667	12.6167
33.6167	7.61667	13.6167
34.6167	8.61667	14.6167
35.6167	9.61667	15.6167
36.6167	10.6167	16.6167
37.6167	11.6167	17.6167
38.6167	12.6167	18.6167
39.6167	13.6167	19.6167
40.6167	14.6167	20.6167
41.6167	15.6167	21.6167
42.6167	16.6167	22.6167
43.6167	17.6167	23.6167
44.6167	18.6167	0.616667
45.6167	19.6167	1.61667
46.6167	20.6167	2.61667
47.6167	21.6167	3.61667
48.6167	22.6167	4.61667
49.6167	23.6167	5.61667
50.6167	0.616667	6.61667
51.6167	1.61667	7.61667
52.6167	2.61667	8.61667
53.6167	3.61667	9.61667
54.6167	4.61667	10.6167
55.6167	5.61667	11.6167
56.6167	6.61667	12.6167
57.6167	7.61667	13.6167
58.6167	8.61667	14.6167
59.6167	9.61667	15.6167
60.6167	10.6167	16.6167
61.6167	11.6167	17.6167
62.6167	12.6167	18.6167
63.6167	13.6167	19.6167
64.6167	14.6167	20.6167
65.6167	15.6167	21.6167
66.6167	16.6167	22.6167
67.6167	17.6167	23.6167
68.6167	18.6167	0.616667
69.6167	19.6167	1.61667
70.6167	20.6167	2.61667
71.6167	21.6167	3.61667
72.6167	22.6167	4.61667
73.6167	23.6167	5.61667
74.6167	0.616667	6.61667
75.6167	1.61667	7.61667
76.6167	2.61667	8.61667
77.6167	3.61667	9.61667
78.6167	4.61667	10.6167
79.6167	5.61667	11.6167
80.6167	6.61667	12.6167
81.6167	7.61667	13.6167
82.6167	8.61667	14.6167
83.6167	9.61667	15.6167
84.6167	10.6167	16.6167
85.6167	11.6167	17.6167
86.6167	12.6167	18.6167
87.6167	13.6167	19.6167
88.6167	14.6167	20.6167
89.6167	15.6167	21.6167
90.6167	16.6167	22.6167
91.6167	17.6167	23.6167
92.6167	18.6167	0.616667
93.6167	19.6167	1.61667
94.6167	20.6167	2.61667
95.6167	21.6167	3.61667
96.6167	22.6167	4.61667
97.6167	23.6167	5.61667
98.6167	0.616667	6.61667
99.6167	1.61667	7.61667
100.617	2.61667	8.61667
101.617	3.61667	9.61667
102.617	4.61667	10.6167
103.617	5.61667	11.6167
104.617	6.61667	12.6167
105.617	7.61667	13.6167
106.617	8.61667	14.6167
107.617	9.61667	15.6167
108.617	10.6167	16.6167
109.617	11.6167	17.6167
110.617	12.6167	18.6167
111.617	13.6167	19.6167
112.617	14.6167	20.6167
113.617	15.6167	21.6167
114.617	16.6167	22.6167
115.617	17.6167	23.6167
116.617	18.6167	0.616667
117.617	19.6167	1.61667
118.617	20.6167	2.61667
119.617	21.6167	3.61667
120.617	22.6167	4.61667
121.617	23.6167	5.61667
122.617	0.616667	6.61667
123.617	1.61667	7.61667
124.617	2.61667	8.61667
125.617	3.61667	9.61667
126.617	4.61667	10.6167
127.617	5.61667	11.6167
128.617	6.61667	12.6167
129.617	7.61667	13.6167
130.617	8.61667	14.6167
131.617	9.61667	15.6167
132.617	10.6167	16.6167

## Sheet: Smoothed Data
Cell:	1	2	3	4	5	6	7	8	9	10	11	12	13	14	15	16	17	18	19	20	21	22	23	24	25	26	27	28	29	30	31	32	33	34	35	36	37	38	39	40	41	42	43	44	45	46	47	48	49
	2932.37	3040.48	2787.22	3093.69	3112.91	3130.08	3265.47	3074.7	3480.28	3547.37	2616.57	3697.94	4210.04	3412.26	3324.93	2526.48	3840.82	3867.61	3153.68	3615.88	3963	3532.89	2464.04	4578.01	2744.39	3193.28	4001.55	3146.39	3667.47	3231.09	2820.93	4102.36	3217.26	3839.86	3452.68	2812.37	3833.49	4357.7	3269.33	3821.17	3030.08	3886.09	2935.82	3954.15	4221.79	3889.64	2771.13	3296.86	3554.83
	2929.06	3036.41	2783.78	3089.75	3108.05	3125.63	3260.38	3070.9	3474.98	3542.14	2614.51	3691.57	4201.32	3405.93	3320.51	2525.83	3833.25	3861.22	3151.19	3608.82	3955.66	3526.07	2462.96	4567.35	2741.99	3189.82	3993.74	3143.2	3660.98	3227.68	2817.76	4096.15	3212.48	3831.72	3447.66	2808.63	3827.17	4350.84	3264.83	3814.54	3025.41	3880.01	2932.99	3947.34	4210.88	3883.4	2767.55	3291.68	3550.18
	2925.75	3032.34	2780.35	3085.82	3103.2	3121.18	3255.31	3067.1	3469.69	3536.91	2612.45	3685.22	4192.61	3399.6	3316.09	2525.18	3825.69	3854.84	3148.71	3601.78	3948.34	3519.26	2461.88	4556.72	2739.6	3186.37	3985.95	3140.01	3654.5	3224.28	2814.6	4089.95	3207.71	3823.6	3442.65	2804.89	3820.85	4343.99	3260.33	3807.92	3020.75	3873.94	2930.17	3940.54	4200	3877.16	2763.96	3286.51	3545.54
	2922.45	3028.29	2776.93	3081.89	3098.35	3116.74	3250.24	3063.31	3464.4	3531.69	2610.39	3678.87	4183.93	3393.29	3311.68	2524.53	3818.15	3848.47	3146.22	3594.75	3941.04	3512.46	2460.8	4546.11	2737.21	3182.92	3978.17	3136.82	3648.02	3220.88	2811.44	4083.75	3202.94	3815.49	3437.64	2801.15	3814.55	4337.16	3255.84	3801.31	3016.1	3867.88	2927.35	3933.76	4189.15	3870.93	2760.39	3281.35	3540.9
	2919.15	3024.23	2773.5	3077.97	3093.52	3112.31	3245.18	3059.52	3459.13	3526.48	2608.34	3672.53	4175.26	3386.98	3307.28	2523.89	3810.63	3842.11	3143.74	3587.73	3933.74	3505.67	2459.72	4535.52	2734.82	3179.47	3970.4	3133.63	3641.56	3217.48	2808.28	4077.57	3198.19	3807.4	3432.65	2797.43	3808.25	4330.33	3251.35	3794.72	3011.45	3861.83	2924.53	3926.98	4178.33	3864.71	2756.82	3276.19	3536.27
	2915.85	3020.18	2770.08	3074.05	3088.69	3107.88	3240.13	3055.74	3453.86	3521.27	2606.28	3666.2	4166.61	3380.69	3302.88	2523.24	3803.12	3835.76	3141.26	3580.73	3926.46	3498.9	2458.64	4524.96	2732.43	3176.03	3962.65	3130.45	3635.11	3214.08	2805.12	4071.39	3193.43	3799.33	3427.66	2793.7	3801.97	4323.52	3246.87	3788.13	3006.81	3855.78	2921.72	3920.22	4167.54	3858.51	2753.25	3271.05	3531.65
	2912.55	3016.14	2766.67	3070.14	3083.87	3103.46	3235.08	3051.96	3448.59	3516.08	2604.23	3659.89	4157.98	3374.41	3298.49	2522.59	3795.62	3829.42	3138.79	3573.74	3919.2	3492.15	2457.56	4514.42	2730.05	3172.6	3954.91	3127.27	3628.68	3210.69	2801.97	4065.22	3188.69	3791.28	3422.67	2789.99	3795.69	4316.71	3242.4	3781.56	3002.18	3849.75	2918.91	3913.47	4156.77	3852.31	2749.69	3265.91	3527.03
	2909.26	3012.1	2763.26	3066.23	3079.06	3099.04	3230.04	3048.18	3443.34	3510.89	2602.18	3653.58	4149.37	3368.15	3294.11	2521.94	3788.14	3823.09	3136.31	3566.76	3911.94	3485.4	2456.48	4503.91	2727.67	3169.16	3947.19	3124.09	3622.25	3207.31	2798.83	4059.06	3183.95	3783.24	3417.7	2786.27	3789.43	4309.92	3237.93	3774.99	2997.56	3843.73	2916.1	3906.73	4146.04	3846.12	2746.13	3260.78	3522.41
	2905.98	3008.07	2759.85	3062.32	3074.25	3094.64	3225.01	3044.41	3438.09	3505.7	2600.13	3647.29	4140.77	3361.89	3289.73	2521.29	3780.67	3816.78	3133.84	3559.8	3904.7	3478.67	2455.4	4493.42	2725.29	3165.73	3939.49	3120.92	3615.83	3203.92	2795.68	4052.91	3179.22	3775.23	3412.73	2782.57	3783.17	4303.13	3233.47	3768.44	2992.94	3837.71	2913.29	3900	4135.33	3839.95	2742.58	3255.65	3517.81
	2902.69	3004.04	2756.45	3058.43	3069.45	3090.23	3219.99	3040.65	3432.85	3500.53	2598.08	3641.01	4132.19	3355.65	3285.36	2520.64	3773.22	3810.47	3131.36	3552.86	3897.47	3471.95	2454.33	4482.96	2722.91	3162.31	3931.8	3117.75	3609.43	3200.54	2792.54	4046.77	3174.5	3767.23	3407.77	2778.87	3776.93	4296.36	3229.01	3761.9	2988.33	3831.7	2910.49	3893.28	4124.65	3833.78	2739.03	3250.54	3513.21
	2899.41	3000.02	2753.06	3054.53	3064.66	3085.84	3214.98	3036.89	3427.62	3495.36	2596.03	3634.74	4123.63	3349.42	3280.99	2519.99	3765.79	3804.17	3128.89	3545.92	3890.26	3465.25	2453.25	4472.52	2720.53	3158.89	3924.12	3114.58	3603.04	3197.16	2789.41	4040.64	3169.78	3759.24	3402.82	2775.17	3770.69	4289.59	3224.56	3755.37	2983.73	3825.71	2907.69	3886.57	4114	3827.62	2735.49	3245.44	3508.61
	2896.14	2996	2749.66	3050.65	3059.88	3081.44	3209.97	3033.13	3422.39	3490.2	2593.99	3628.48	4115.09	3343.2	3276.63	2519.34	3758.36	3797.88	3126.42	3539	3883.05	3458.56	2452.17	4462.1	2718.16	3155.47	3916.45	3111.42	3596.65	3193.79	2786.27	4034.51	3165.07	3751.28	3397.87	2771.48	3764.47	4282.83	3220.12	3748.85	2979.14	3819.72	2904.89	3879.87	4103.38	3821.48	2731.95	3240.34	3504.02
	2892.86	2991.99	2746.28	3046.76	3055.11	3077.06	3204.97	3029.38	3417.18	3485.04	2591.95	3622.23	4106.56	3336.99	3272.27	2518.69	3750.96	3791.6	3123.95	3532.1	3875.87	3451.88	2451.1	4451.71	2715.79	3152.05	3908.81	3108.25	3590.28	3190.42	2783.15	4028.39	3160.37	3743.33	3392.94	2767.8	3758.25	4276.08	3215.68	3742.35	2974.56	3813.74	2902.09	3873.19	4092.78	3815.34	2728.42	3235.25	3499.43
	2889.59	2987.99	2742.89	3042.89	3050.34	3072.68	3199.98	3025.63	3411.97	3479.89	2589.91	3615.99	4098.06	3330.8	3267.92	2518.04	3743.56	3785.33	3121.49	3525.21	3868.69	3445.22	2450.02	4441.35	2713.42	3148.64	3901.17	3105.09	3583.92	3187.05	2780.02	4022.28	3155.67	3735.4	3388.01	2764.12	3752.04	4269.34	3211.25	3735.85	2969.98	3807.77	2899.3	3866.51	4082.21	3809.22	2724.9	3230.17	3494.85
	2886.33	2983.99	2739.51	3039.01	3045.58	3068.31	3195	3021.89	3406.76	3474.75	2587.87	3609.77	4089.56	3324.62	3263.57	2517.39	3736.18	3779.07	3119.02	3518.33	3861.52	3438.57	2448.94	4431	2711.05	3145.24	3893.55	3101.94	3577.57	3183.68	2776.9	4016.18	3150.99	3727.49	3383.08	2760.45	3745.85	4262.61	3206.82	3729.36	2965.42	3801.8	2896.5	3859.85	4071.68	3803.11	2721.38	3225.1	3490.28
	2883.06	2980	2736.14	3035.15	3040.83	3063.94	3190.02	3018.15	3401.57	3469.61	2585.83	3603.55	4081.09	3318.45	3259.23	2516.74	3728.82	3772.82	3116.56	3511.47	3854.37	3431.94	2447.87	4420.68	2708.69	3141.84	3885.94	3098.78	3571.23	3180.32	2773.78	4010.08	3146.3	3719.6	3378.17	2756.79	3739.66	4255.89	3202.4	3722.89	2960.86	3795.85	2893.71	3853.19	4061.17	3797	2717.87	3220.04	3485.71
	2879.8	2976.01	2732.77	3031.28	3036.09	3059.58	3185.06	3014.41	3396.38	3464.49	2583.8	3597.35	4072.63	3312.29	3254.9	2516.08	3721.47	3766.57	3114.09	3504.62	3847.23	3425.32	2446.79	4410.39	2706.33	3138.44	3878.35	3095.63	3564.9	3176.96	2770.67	4003.99	3141.63	3711.72	3373.26	2753.13	3733.48	4249.17	3197.99	3716.42	2956.31	3789.9	2890.93	3846.55	4050.69	3790.91	2714.36	3214.99	3481.14
	2876.55	2972.03	2729.4	3027.43	3031.35	3055.22	3180.1	3010.68	3391.19	3459.36	2581.77	3591.15	4064.2	3306.14	3250.57	2515.43	3714.13	3760.34	3111.63	3497.78	3840.11	3418.71	2445.72	4400.12	2703.97	3135.04	3870.77	3092.48	3558.58	3173.6	2767.56	3997.91	3136.96	3703.86	3368.36	2749.47	3727.31	4242.46	3193.58	3709.97	2951.77	3783.96	2888.14	3839.92	4040.24	3784.83	2710.86	3209.95	3476.58
	2873.29	2968.05	2726.04	3023.58	3026.63	3050.88	3175.14	3006.96	3386.02	3454.25	2579.74	3584.97	4055.77	3300.01	3246.25	2514.77	3706.81	3754.11	3109.17	3490.96	3832.99	3412.11	2444.64	4389.87	2701.61	3131.65	3863.2	3089.33	3552.28	3170.25	2764.45	3991.83	3132.3	3696.02	3363.47	2745.83	3721.15	4235.76	3189.18	3703.52	2947.23	3778.03	2885.36	3833.29	4029.81	3778.75	2707.36	3204.91	3472.02
	2870.04	2964.08	2722.68	3019.73	3021.91	3046.53	3170.2	3003.24	3380.85	3449.14	2577.71	3578.8	4047.37	3293.89	3241.93	2514.12	3699.5	3747.9	3106.71	3484.16	3825.89	3405.53	2443.57	4379.65	2699.26	3128.26	3855.65	3086.18	3545.98	3166.9	2761.35	3985.76	3127.64	3688.2	3358.59	2742.19	3715	4229.07	3184.78	3697.09	2942.71	3772.11	2882.58	3826.68	4019.42	3772.69	2703.87	3199.89	3467.47
	2866.8	2960.12	2719.33	3015.89	3017.2	3042.19	3165.26	2999.52	3375.69	3444.04	2575.68	3572.64	4038.98	3287.78	3237.62	2513.46	3692.21	3741.69	3104.25	3477.36	3818.8	3398.97	2442.5	4369.45	2696.91	3124.88	3848.11	3083.04	3539.69	3163.55	2758.25	3979.7	3122.99	3680.4	3353.71	2738.55	3708.86	4222.39	3180.39	3690.66	2938.19	3766.19	2879.8	3820.08	4009.05	3766.64	2700.39	3194.87	3462.93
	2863.55	2956.16	2715.98	3012.05	3012.5	3037.86	3160.33	2995.8	3370.53	3438.94	2573.66	3566.49	4030.61	3281.68	3233.31	2512.8	3684.93	3735.49	3101.79	3470.58	3811.72	3392.42	2441.42	4359.27	2694.56	3121.5	3840.59	3079.89	3533.42	3160.21	2755.16	3973.65	3118.35	3672.61	3348.84	2734.93	3702.73	4215.71	3176.01	3684.25	2933.68	3760.29	2877.02	3813.48	3998.71	3760.6	2696.91	3189.86	3458.39
	2860.31	2952.21	2712.64	3008.22	3007.8	3033.54	3155.41	2992.09	3365.38	3433.85	2571.64	3560.35	4022.25	3275.6	3229.01	2512.14	3677.66	3729.3	3099.33	3463.82	3804.65	3385.88	2440.35	4349.12	2692.21	3118.12	3833.07	3076.75	3527.15	3156.87	2752.07	3967.6	3113.72	3664.85	3343.98	2731.3	3696.6	4209.04	3171.63	3677.84	2929.19	3754.39	2874.25	3806.9	3988.4	3754.57	2693.44	3184.86	3453.85
	2857.07	2948.26	2709.3	3004.39	3003.11	3029.21	3150.49	2988.39	3360.24	3428.76	2569.62	3554.23	4013.92	3269.53	3224.72	2511.48	3670.41	3723.12	3096.88	3457.07	3797.6	3379.35	2439.27	4338.99	2689.87	3114.75	3825.57	3073.62	3520.9	3153.53	2748.98	3961.55	3109.09	3657.1	3339.13	2727.69	3690.49	4202.38	3167.26	3671.45	2924.7	3748.5	2871.48	3800.32	3978.12	3748.56	2689.98	3179.87	3449.32
	2853.84	2944.32	2705.96	3000.57	2998.43	3024.9	3145.59	2984.69	3355.1	3423.68	2567.6	3548.11	4005.6	3263.47	3220.43	2510.82	3663.17	3716.95	3094.42	3450.33	3790.56	3372.84	2438.2	4328.88	2687.53	3111.38	3818.09	3070.48	3514.65	3150.19	2745.9	3955.52	3104.47	3649.37	3334.28	2724.08	3684.38	4195.72	3162.89	3665.06	2920.22	3742.62	2868.71	3793.76	3967.87	3742.55	2686.52	3174.89	3444.79
	2850.61	2940.39	2702.63	2996.75	2993.76	3020.59	3140.69	2980.99	3349.97	3418.61	2565.58	3542.01	3997.29	3257.42	3216.14	2510.15	3655.95	3710.78	3091.96	3443.61	3783.53	3366.35	2437.13	4318.8	2685.19	3108.02	3810.62	3067.35	3508.42	3146.86	2742.82	3949.49	3099.85	3641.65	3329.44	2720.48	3678.29	4189.07	3158.53	3658.69	2915.75	3736.74	2865.94	3787.21	3957.65	3736.55	2683.07	3169.92	3440.27
	2847.38	2936.46	2699.31	2992.94	2989.1	3016.29	3135.79	2977.29	3344.85	3413.54	2563.57	3535.92	3989.01	3251.38	3211.86	2509.49	3648.74	3704.62	3089.51	3436.9	3776.51	3359.86	2436.05	4308.74	2682.85	3104.66	3803.16	3064.21	3502.19	3143.53	2739.74	3943.46	3095.24	3633.96	3324.61	2716.89	3672.2	4182.43	3154.17	3652.33	2911.28	3730.87	2863.18	3780.66	3947.45	3730.57	2679.62	3164.96	3435.75
	2844.16	2932.53	2695.99	2989.13	2984.45	3011.99	3130.91	2973.6	3339.73	3408.48	2561.56	3529.84	3980.74	3245.36	3207.59	2508.82	3641.54	3698.47	3087.05	3430.21	3769.5	3353.39	2434.98	4298.7	2680.52	3101.3	3795.71	3061.08	3495.98	3140.2	2736.67	3937.44	3090.64	3626.28	3319.79	2713.3	3666.12	4175.79	3149.82	3645.97	2906.83	3725.01	2860.41	3774.12	3937.28	3724.59	2676.18	3160	3431.23
	2840.93	2928.62	2692.67	2985.33	2979.8	3007.7	3126.03	2969.92	3334.62	3403.42	2559.55	3523.77	3972.48	3239.35	3203.32	2508.15	3634.36	3692.33	3084.6	3423.53	3762.51	3346.94	2433.91	4288.69	2678.18	3097.95	3788.27	3057.95	3489.78	3136.87	2733.6	3931.43	3086.05	3618.62	3314.98	2709.72	3660.05	4169.16	3145.48	3639.63	2902.39	3719.16	2857.65	3767.6	3927.15	3718.63	2672.75	3155.06	3426.72
	2837.72	2924.7	2689.36	2981.53	2975.16	3003.41	3121.16	2966.23	3329.52	3398.37	2557.54	3517.71	3964.24	3233.36	3199.06	2507.48	3627.19	3686.2	3082.15	3416.86	3755.52	3340.5	2432.83	4278.69	2675.85	3094.6	3780.85	3054.83	3483.58	3133.55	2730.54	3925.42	3081.46	3610.98	3310.17	2706.15	3653.99	4162.54	3141.14	3633.29	2897.95	3713.31	2854.89	3761.08	3917.04	3712.68	2669.32	3150.13	3422.22
	2834.5	2920.8	2686.05	2977.74	2970.53	2999.13	3116.3	2962.56	3324.42	3393.33	2555.54	3511.66	3956.02	3227.37	3194.8	2506.81	3620.04	3680.08	3079.69	3410.21	3748.55	3334.07	2431.76	4268.73	2673.53	3091.25	3773.44	3051.7	3477.4	3130.23	2727.48	3919.42	3076.88	3603.36	3305.37	2702.58	3647.93	4155.92	3136.8	3626.96	2893.53	3707.47	2852.13	3754.57	3906.96	3706.73	2665.91	3145.2	3417.72
	2831.29	2916.9	2682.74	2973.95	2965.91	2994.85	3111.44	2958.88	3319.33	3388.29	2553.54	3505.62	3947.82	3221.4	3190.55	2506.13	3612.9	3673.96	3077.24	3403.57	3741.59	3327.66	2430.69	4258.78	2671.2	3087.91	3766.05	3048.58	3471.23	3126.91	2724.42	3913.42	3072.3	3595.76	3300.58	2699.03	3641.89	4149.31	3132.48	3620.65	2889.11	3701.64	2849.38	3748.07	3896.9	3700.8	2662.49	3140.28	3413.22
	2828.08	2913	2679.45	2970.17	2961.3	2990.58	3106.6	2955.21	3314.24	3383.26	2551.54	3499.6	3939.63	3215.44	3186.3	2505.46	3605.77	3667.85	3074.79	3396.95	3734.64	3321.26	2429.62	4248.86	2668.88	3084.58	3758.66	3045.45	3465.06	3123.59	2721.37	3907.43	3067.73	3588.17	3295.8	2695.47	3635.85	4142.7	3128.16	3614.34	2884.71	3695.82	2846.62	3741.58	3886.88	3694.88	2659.09	3135.38	3408.72
	2824.87	2909.12	2676.15	2966.4	2956.69	2986.32	3101.75	2951.54	3309.16	3378.23	2549.54	3493.58	3931.46	3209.49	3182.06	2504.78	3598.66	3661.75	3072.33	3390.34	3727.7	3314.88	2428.54	4238.96	2666.57	3081.24	3751.29	3042.33	3458.91	3120.28	2718.33	3901.44	3063.17	3580.61	3291.02	2691.93	3629.82	4136.1	3123.84	3608.04	2880.31	3690	2843.87	3735.1	3876.89	3688.97	2655.69	3130.48	3404.23
	2821.66	2905.23	2672.86	2962.62	2952.09	2982.06	3096.92	2947.88	3304.08	3373.2	2547.54	3487.58	3923.3	3203.56	3177.83	2504.1	3591.56	3655.65	3069.88	3383.74	3720.77	3308.51	2427.47	4229.08	2664.25	3077.91	3743.93	3039.21	3452.76	3116.97	2715.28	3895.46	3058.61	3573.06	3286.26	2688.39	3623.8	4129.51	3119.53	3601.76	2875.93	3684.19	2841.12	3728.63	3866.92	3683.08	2652.3	3125.59	3399.75
	2818.46	2901.36	2669.58	2958.86	2947.5	2977.8	3092.1	2944.22	3299.01	3368.18	2545.55	3481.59	3915.16	3197.64	3173.6	2503.42	3584.47	3649.56	3067.43	3377.16	3713.86	3302.16	2426.4	4219.23	2661.94	3074.59	3736.58	3036.09	3446.63	3113.66	2712.24	3889.48	3054.06	3565.53	3281.5	2684.86	3617.79	4122.92	3115.22	3595.48	2871.55	3678.39	2838.37	3722.17	3856.98	3677.19	2648.92	3120.72	3395.27
	2815.26	2897.49	2666.3	2955.1	2942.92	2973.55	3087.28	2940.56	3293.95	3363.17	2543.56	3475.61	3907.04	3191.73	3169.37	2502.73	3577.4	3643.48	3064.98	3370.59	3706.95	3295.82	2425.32	4209.4	2659.63	3071.27	3729.25	3032.97	3440.5	3110.36	2709.21	3883.5	3049.52	3558.02	3276.75	2681.34	3611.78	4116.33	3110.92	3589.21	2867.18	3672.59	2835.63	3715.71	3847.07	3671.31	2645.54	3115.85	3390.79
	2812.07	2893.62	2663.02	2951.34	2938.35	2969.31	3082.46	2936.91	3288.89	3358.16	2541.57	3469.64	3898.93	3185.83	3165.15	2502.05	3570.34	3637.41	3062.53	3364.04	3700.06	3289.49	2424.25	4199.59	2657.32	3067.95	3721.92	3029.86	3434.39	3107.05	2706.18	3877.53	3044.98	3550.53	3272	2677.83	3605.79	4109.75	3106.63	3582.95	2862.83	3666.8	2832.88	3709.27	3837.19	3665.45	2642.17	3110.99	3386.31
	2808.87	2889.76	2659.75	2947.59	2933.79	2965.07	3077.66	2933.26	3283.84	3353.16	2539.59	3463.68	3890.84	3179.95	3160.94	2501.36	3563.29	3631.35	3060.07	3357.5	3693.17	3283.18	2423.18	4189.8	2655.01	3064.64	3714.61	3026.74	3428.28	3103.75	2703.15	3871.57	3040.45	3543.06	3267.27	2674.32	3599.8	4103.17	3102.34	3576.7	2858.48	3661.02	2830.14	3702.83	3827.34	3659.6	2638.81	3106.14	3381.84
	2805.68	2885.91	2656.48	2943.84	2929.23	2960.84	3072.86	2929.62	3278.79	3348.16	2537.61	3457.74	3882.77	3174.08	3156.73	2500.67	3556.26	3625.29	3057.62	3350.98	3686.3	3276.88	2422.11	4180.04	2652.71	3061.33	3707.31	3023.63	3422.19	3100.45	2700.12	3865.61	3035.93	3535.6	3262.54	2670.83	3593.82	4096.6	3098.06	3570.45	2854.15	3655.24	2827.4	3696.4	3817.52	3653.75	2635.46	3101.3	3377.37
	2802.5	2882.07	2653.22	2940.1	2924.68	2956.61	3068.07	2925.97	3273.75	3343.17	2535.62	3451.8	3874.71	3168.22	3152.52	2499.97	3549.24	3619.24	3055.17	3344.46	3679.44	3270.6	2421.03	4170.3	2650.41	3058.02	3700.02	3020.52	3416.1	3097.15	2697.11	3859.65	3031.41	3528.16	3257.82	2667.33	3587.84	4090.03	3093.78	3564.22	2849.82	3649.47	2824.66	3689.98	3807.72	3647.92	2632.11	3096.47	3372.91
	2799.31	2878.22	2649.96	2936.37	2920.14	2952.39	3063.29	2922.34	3268.72	3338.18	2533.65	3445.88	3866.67	3162.37	3148.32	2499.28	3542.23	3613.19	3052.72	3337.97	3672.59	3264.33	2419.96	4160.58	2648.12	3054.72	3692.75	3017.4	3410.03	3093.86	2694.09	3853.7	3026.9	3520.75	3253.11	2663.85	3581.88	4083.47	3089.51	3558	2845.5	3643.71	2821.92	3683.57	3797.96	3642.1	2628.77	3091.65	3368.45
	2796.13	2874.39	2646.71	2932.63	2915.61	2948.17	3058.51	2918.7	3263.68	3333.19	2531.67	3439.96	3858.64	3156.54	3144.13	2498.58	3535.24	3607.15	3050.26	3331.49	3665.75	3258.07	2418.89	4150.88	2645.82	3051.42	3685.48	3014.29	3403.96	3090.57	2691.08	3847.75	3022.39	3513.35	3248.41	2660.38	3575.92	4076.91	3085.24	3551.78	2841.2	3637.95	2819.18	3677.16	3788.22	3636.3	2625.44	3086.84	3363.99
	2792.95	2870.56	2643.46	2928.91	2911.09	2943.96	3053.75	2915.07	3258.66	3328.22	2529.7	3434.06	3850.63	3150.72	3139.94	2497.88	3528.26	3601.12	3047.81	3325.02	3658.92	3251.83	2417.81	4141.21	2643.53	3048.13	3678.23	3011.18	3397.9	3087.27	2688.07	3841.8	3017.9	3505.97	3243.72	2656.91	3569.97	4070.36	3080.98	3545.57	2836.9	3632.2	2816.45	3670.77	3778.51	3630.5	2622.11	3082.04	3359.54
	2789.77	2866.74	2640.22	2925.19	2906.57	2939.75	3048.98	2911.44	3253.64	3323.24	2527.73	3428.17	3842.63	3144.91	3135.75	2497.18	3521.29	3595.1	3045.36	3318.57	3652.1	3245.61	2416.74	4131.55	2641.24	3044.84	3670.98	3008.07	3391.85	3083.99	2685.07	3835.86	3013.4	3498.61	3239.03	2653.45	3564.03	4063.81	3076.72	3539.38	2832.62	3626.45	2813.71	3664.38	3768.83	3624.71	2618.8	3077.25	3355.08
	2786.59	2862.92	2636.98	2921.47	2902.07	2935.55	3044.23	2907.82	3248.62	3318.27	2525.76	3422.29	3834.65	3139.12	3131.57	2496.47	3514.34	3589.08	3042.9	3312.13	3645.29	3239.4	2415.67	4121.92	2638.96	3041.55	3663.75	3004.96	3385.81	3080.7	2682.07	3829.92	3008.92	3491.26	3234.35	2650	3558.09	4057.26	3072.47	3533.19	2828.34	3620.71	2810.98	3658	3759.18	3618.94	2615.49	3072.47	3350.64
	2783.42	2859.11	2633.75	2917.76	2897.57	2931.35	3039.48	2904.2	3243.61	3313.3	2523.79	3416.43	3826.69	3133.33	3127.4	2495.76	3507.4	3583.07	3040.45	3305.7	3638.49	3233.2	2414.59	4112.31	2636.68	3038.27	3656.53	3001.86	3379.78	3077.41	2679.08	3823.99	3004.44	3483.94	3229.68	2646.56	3552.16	4050.72	3068.23	3527.01	2824.08	3614.98	2808.25	3651.63	3749.55	3613.18	2612.19	3067.7	3346.19
	2780.25	2855.31	2630.52	2914.06	2893.08	2927.16	3034.74	2900.58	3238.61	3308.34	2521.83	3410.57	3818.74	3127.56	3123.23	2495.05	3500.47	3577.07	3037.99	3299.29	3631.71	3227.02	2413.52	4102.73	2634.4	3034.99	3649.33	2998.75	3373.76	3074.13	2676.09	3818.05	2999.96	3476.63	3225.02	2643.13	3546.24	4044.18	3063.99	3520.83	2819.83	3609.26	2805.52	3645.26	3739.96	3607.42	2608.9	3062.94	3341.75
	2777.09	2851.51	2627.29	2910.35	2888.6	2922.97	3030.01	2896.96	3233.6	3303.38	2519.87	3404.72	3810.81	3121.81	3119.07	2494.33	3493.56	3571.07	3035.54	3292.89	3624.93	3220.85	2412.45	4093.16	2632.12	3031.72	3642.13	2995.64	3367.75	3070.85	2673.1	3812.12	2995.49	3469.35	3220.37	2639.7	3540.33	4037.64	3059.75	3514.67	2815.58	3603.54	2802.8	3638.91	3730.39	3601.69	2605.61	3058.19	3337.31
	2773.92	2847.72	2624.07	2906.66	2884.13	2918.79	3025.28	2893.35	3228.61	3298.43	2517.91	3398.89	3802.89	3116.07	3114.91	2493.62	3486.66	3565.07	3033.08	3286.51	3618.16	3214.7	2411.37	4083.62	2629.85	3028.45	3634.94	2992.54	3361.75	3067.57	2670.12	3806.2	2991.03	3462.08	3215.72	2636.28	3534.43	4031.11	3055.52	3508.51	2811.35	3597.82	2800.07	3632.56	3720.86	3595.96	2602.33	3053.44	3332.88
	2770.76	2843.94	2620.86	2902.97	2879.66	2914.62	3020.57	2889.75	3223.62	3293.48	2515.96	3393.07	3794.99	3110.33	3110.76	2492.89	3479.77	3559.09	3030.63	3280.14	3611.41	3208.56	2410.3	4074.09	2627.58	3025.18	3627.77	2989.43	3355.76	3064.29	2667.14	3800.28	2986.58	3454.83	3211.08	2632.87	3528.53	4024.58	3051.3	3502.37	2807.13	3592.11	2797.35	3626.22	3711.35	3590.24	2599.06	3048.71	3328.44
	2767.6	2840.16	2617.65	2899.28	2875.21	2910.44	3015.85	2886.14	3218.63	3288.54	2514.01	3387.26	3787.1	3104.62	3106.61	2492.17	3472.9	3553.11	3028.17	3273.79	3604.66	3202.44	2409.22	4064.59	2625.31	3021.92	3620.6	2986.33	3349.77	3061.02	2664.17	3794.35	2982.13	3447.6	3206.45	2629.47	3522.64	4018.05	3047.08	3496.23	2802.92	3586.41	2794.62	3619.88	3701.87	3584.53	2595.8	3043.99	3324.01
	2764.44	2836.38	2614.44	2895.6	2870.76	2906.28	3011.15	2882.54	3213.65	3283.6	2512.06	3381.46	3779.23	3098.91	3102.46	2491.44	3466.04	3547.14	3025.71	3267.45	3597.92	3196.33	2408.15	4055.12	2623.04	3018.66	3613.45	2983.22	3343.8	3057.75	2661.2	3788.44	2977.68	3440.39	3201.83	2626.08	3516.75	4011.53	3042.87	3490.1	2798.72	3580.71	2791.9	3613.56	3692.41	3578.84	2592.55	3039.28	3319.59
	2761.29	2832.62	2611.24	2891.93	2866.32	2902.11	3006.45	2878.94	3208.67	3278.66	2510.11	3375.67	3771.38	3093.22	3098.33	2490.71	3459.19	3541.17	3023.25	3261.12	3591.2	3190.24	2407.07	4045.66	2620.78	3015.4	3606.31	2980.12	3337.83	3054.47	2658.23	3782.52	2973.25	3433.2	3197.22	2622.7	3510.88	4005.01	3038.66	3483.98	2794.53	3575.02	2789.18	3607.24	3682.99	3573.16	2589.31	3034.58	3315.16
	2758.13	2828.86	2608.04	2888.26	2861.89	2897.96	3001.76	2875.35	3203.7	3273.73	2508.17	3369.89	3763.54	3087.54	3094.19	2489.98	3452.35	3535.21	3020.79	3254.81	3584.48	3184.16	2406	4036.22	2618.52	3012.15	3599.18	2977.01	3331.87	3051.2	2655.27	3776.61	2968.82	3426.02	3192.62	2619.32	3505.01	3998.49	3034.46	3477.86	2790.35	3569.34	2786.47	3600.93	3673.6	3567.49	2586.07	3029.89	3310.74
	2754.98	2825.1	2604.85	2884.59	2857.47	2893.81	2997.08	2871.76	3198.73	3268.8	2506.23	3364.13	3755.71	3081.88	3090.06	2489.24	3445.53	3529.25	3018.33	3248.52	3577.77	3178.09	2404.92	4026.81	2616.27	3008.91	3592.06	2973.91	3325.93	3047.94	2652.31	3770.7	2964.39	3418.87	3188.02	2615.96	3499.14	3991.97	3030.26	3471.76	2786.19	3563.66	2783.75	3594.62	3664.23	3561.83	2582.84	3025.21	3306.32
	2751.84	2821.35	2601.67	2880.93	2853.06	2889.66	2992.4	2868.17	3193.77	3263.87	2504.29	3358.37	3747.9	3076.22	3085.94	2488.5	3438.72	3523.3	3015.87	3242.23	3571.08	3172.04	2403.85	4017.42	2614.02	3005.67	3584.95	2970.81	3319.99	3044.67	2649.36	3764.79	2959.97	3411.74	3183.43	2612.6	3493.29	3985.46	3026.07	3465.66	2782.03	3557.98	2781.03	3588.33	3654.89	3556.18	2579.63	3020.54	3301.9
	2748.69	2817.61	2598.48	2877.28	2848.65	2885.52	2987.73	2864.58	3188.81	3258.95	2502.35	3352.63	3740.11	3070.58	3081.82	2487.76	3431.92	3517.36	3013.41	3235.96	3564.39	3166.01	2402.77	4008.05	2611.77	3002.43	3577.85	2967.7	3314.06	3041.4	2646.41	3758.88	2955.56	3404.62	3178.85	2609.25	3487.44	3978.94	3021.88	3459.57	2777.89	3552.31	2778.32	3582.04	3645.58	3550.54	2576.42	3015.88	3297.49
	2745.55	2813.88	2595.31	2873.63	2844.26	2881.38	2983.07	2861	3183.86	3254.03	2500.42	3346.9	3732.33	3064.96	3077.71	2487.01	3425.13	3511.42	3010.95	3229.71	3557.71	3159.99	2401.69	3998.7	2609.52	2999.19	3570.76	2964.6	3308.14	3038.14	2643.47	3752.98	2951.15	3397.52	3174.28	2605.91	3481.6	3972.43	3017.7	3453.49	2773.76	3546.65	2775.6	3575.75	3636.3	3544.92	2573.21	3011.23	3293.08
	2742.4	2810.15	2592.13	2869.98	2839.87	2877.25	2978.41	2857.42	3178.91	3249.12	2498.49	3341.18	3724.56	3059.34	3073.6	2486.26	3418.36	3505.48	3008.48	3223.47	3551.04	3153.98	2400.62	3989.37	2607.28	2995.96	3563.68	2961.5	3302.22	3034.88	2640.53	3747.07	2946.75	3390.44	3169.72	2602.58	3475.76	3965.92	3013.52	3447.42	2769.63	3540.99	2772.89	3569.48	3627.05	3539.31	2570.02	3006.59	3288.67
	2739.27	2806.42	2588.97	2866.34	2835.49	2873.12	2973.76	2853.84	3173.96	3244.21	2496.57	3335.47	3716.81	3053.74	3069.49	2485.51	3411.6	3499.56	3006.02	3217.25	3544.39	3147.99	2399.54	3980.06	2605.04	2992.74	3556.61	2958.4	3296.32	3031.62	2637.59	3741.17	2942.36	3383.38	3165.17	2599.26	3469.93	3959.42	3009.35	3441.35	2765.52	3535.34	2770.18	3563.21	3617.82	3533.71	2566.84	3001.96	3284.26
	2736.13	2802.7	2585.8	2862.71	2831.12	2868.99	2969.12	2850.27	3169.02	3239.3	2494.64	3329.77	3709.08	3048.15	3065.39	2484.75	3404.85	3493.63	3003.55	3211.03	3537.74	3142.01	2398.46	3970.77	2602.8	2989.51	3549.55	2955.29	3290.42	3028.36	2634.66	3735.27	2937.97	3376.34	3160.62	2595.95	3464.11	3952.91	3005.18	3435.29	2761.43	3529.69	2767.47	3556.95	3608.63	3528.12	2563.66	2997.34	3279.86
	2732.99	2798.99	2582.64	2859.08	2826.76	2864.88	2964.48	2846.7	3164.08	3234.4	2492.72	3324.08	3701.36	3042.58	3061.3	2483.98	3398.12	3487.72	3001.08	3204.84	3531.1	3136.05	2397.39	3961.51	2600.57	2986.3	3542.5	2952.19	3284.54	3025.1	2631.74	3729.38	2933.59	3369.32	3156.08	2592.64	3458.29	3946.41	3001.02	3429.24	2757.34	3524.04	2764.76	3550.69	3599.46	3522.54	2560.49	2992.73	3275.46
	2729.86	2795.29	2579.49	2855.45	2822.41	2860.76	2959.85	2843.13	3159.15	3229.5	2490.8	3318.41	3693.66	3037.02	3057.21	2483.22	3391.4	3481.8	2998.62	3198.65	3524.47	3130.11	2396.31	3952.27	2598.34	2983.08	3535.46	2949.09	3278.66	3021.85	2628.81	3723.48	2929.21	3362.32	3151.55	2589.35	3452.48	3939.91	2996.86	3423.2	2753.26	3518.41	2762.06	3544.45	3590.32	3516.97	2557.34	2988.14	3271.06
	2726.73	2791.59	2576.34	2851.83	2818.06	2856.65	2955.23	2839.57	3154.22	3224.6	2488.89	3312.75	3685.97	3031.47	3053.12	2482.45	3384.69	3475.9	2996.15	3192.49	3517.85	3124.18	2395.23	3943.04	2596.11	2979.87	3528.43	2945.99	3272.79	3018.59	2625.9	3717.59	2924.84	3355.34	3147.03	2586.06	3446.68	3933.41	2992.71	3417.17	2749.2	3512.77	2759.35	3538.2	3581.21	3511.42	2554.19	2983.55	3266.66
	2723.6	2787.9	2573.2	2848.22	2813.73	2852.55	2950.62	2836.01	3149.3	3219.71	2486.98	3307.09	3678.29	3025.93	3049.04	2481.67	3377.99	3470	2993.67	3186.33	3511.24	3118.26	2394.15	3933.84	2593.88	2976.66	3521.42	2942.88	3266.93	3015.34	2622.98	3711.69	2920.47	3348.37	3142.52	2582.79	3440.89	3926.91	2988.56	3411.14	2745.15	3507.15	2756.64	3531.97	3572.13	3505.88	2551.05	2978.97	3262.26
	2720.48	2784.21	2570.06	2844.61	2809.4	2848.45	2946.01	2832.45	3144.38	3214.82	2485.07	3301.45	3670.63	3020.41	3044.97	2480.9	3371.31	3464.1	2991.2	3180.19	3504.64	3112.36	2393.07	3924.66	2591.66	2973.46	3514.41	2939.78	3261.08	3012.09	2620.07	3705.8	2916.12	3341.43	3138.01	2579.52	3435.1	3920.41	2984.42	3405.13	2741.11	3501.52	2753.94	3525.74	3563.07	3500.35	2547.91	2974.41	3257.87
	2717.36	2780.53	2566.93	2841.01	2805.09	2844.36	2941.41	2828.9	3139.46	3209.93	2483.16	3295.82	3662.99	3014.9	3040.9	2480.11	3364.64	3458.21	2988.72	3174.07	3498.05	3106.48	2391.99	3915.5	2589.44	2970.26	3507.41	2936.68	3255.24	3008.84	2617.17	3699.91	2911.76	3334.5	3133.52	2576.27	3429.32	3913.92	2980.29	3399.12	2737.08	3495.91	2751.24	3519.52	3554.05	3494.83	2544.79	2969.85	3253.48
	2714.24	2776.86	2563.8	2837.41	2800.78	2840.27	2936.82	2825.35	3134.55	3205.05	2481.26	3290.2	3655.36	3009.41	3036.83	2479.33	3357.98	3452.33	2986.25	3167.96	3491.47	3100.61	2390.91	3906.36	2587.23	2967.07	3500.43	2933.57	3249.4	3005.59	2614.27	3694.02	2907.42	3327.6	3129.03	2573.02	3423.54	3907.43	2976.16	3393.12	2733.06	3490.29	2748.54	3513.31	3545.05	3489.32	2541.68	2965.3	3249.09
	2711.12	2773.2	2560.68	2833.81	2796.48	2836.19	2932.23	2821.8	3129.64	3200.17	2479.35	3284.59	3647.74	3003.93	3032.77	2478.54	3351.34	3446.45	2983.77	3161.86	3484.9	3094.75	2389.83	3897.25	2585.02	2963.88	3493.45	2930.47	3243.58	3002.34	2611.37	3688.14	2903.07	3320.71	3124.55	2569.78	3417.77	3900.93	2972.03	3387.12	2729.05	3484.69	2745.84	3507.11	3536.09	3483.82	2538.57	2960.77	3244.7
	2708	2769.54	2557.56	2830.23	2792.19	2832.11	2927.65	2818.26	3124.74	3195.3	2477.46	3279	3640.14	2998.46	3028.72	2477.74	3344.71	3440.57	2981.29	3155.78	3478.34	3088.91	2388.75	3888.15	2582.81	2960.69	3486.49	2927.37	3237.76	2999.09	2608.48	3682.25	2898.74	3313.84	3120.07	2566.55	3412.01	3894.44	2967.91	3381.14	2725.06	3479.09	2743.14	3500.91	3527.15	3478.34	2535.48	2956.24	3240.32
	2704.89	2765.88	2554.45	2826.64	2787.91	2828.04	2923.08	2814.72	3119.85	3190.43	2475.56	3273.41	3632.55	2993	3024.67	2476.94	3338.09	3434.7	2978.8	3149.72	3471.79	3083.09	2387.67	3879.08	2580.6	2957.51	3479.54	2924.26	3231.96	2995.84	2605.6	3676.37	2894.41	3307	3115.61	2563.33	3406.26	3887.96	2963.79	3375.16	2721.08	3473.49	2740.44	3494.72	3518.25	3472.87	2532.39	2951.73	3235.94
	2701.78	2762.23	2551.35	2823.07	2783.63	2823.97	2918.52	2811.18	3114.95	3185.56	2473.67	3267.84	3624.98	2987.56	3020.62	2476.14	3331.49	3428.84	2976.32	3143.67	3465.25	3077.29	2386.58	3870.03	2578.4	2954.33	3472.6	2921.16	3226.16	2992.6	2602.72	3670.49	2890.09	3300.17	3111.15	2560.13	3400.51	3881.47	2959.68	3369.2	2717.11	3467.9	2737.74	3488.54	3509.37	3467.4	2529.32	2947.23	3231.56
	2698.67	2758.59	2548.25	2819.5	2779.37	2819.91	2913.96	2807.65	3110.07	3180.69	2471.78	3262.27	3617.42	2982.14	3016.58	2475.33	3324.9	3422.98	2973.83	3137.63	3458.72	3071.5	2385.5	3861	2576.2	2951.16	3465.67	2918.05	3220.38	2989.35	2599.84	3664.61	2885.77	3293.36	3106.7	2556.93	3394.77	3874.99	2955.57	3363.24	2713.16	3462.31	2735.05	3482.36	3500.52	3461.95	2526.25	2942.74	3227.18
	2695.56	2754.96	2545.15	2815.93	2775.12	2815.85	2909.42	2804.12	3105.18	3175.83	2469.89	3256.72	3609.88	2976.72	3012.54	2474.52	3318.32	3417.12	2971.34	3131.61	3452.2	3065.72	2384.42	3851.99	2574.01	2947.99	3458.75	2914.95	3214.6	2986.11	2596.97	3658.73	2881.46	3286.57	3102.26	2553.74	3389.03	3868.5	2951.47	3357.29	2709.21	3456.73	2732.35	3476.19	3491.7	3456.52	2523.19	2938.26	3222.8
	2692.46	2751.33	2542.06	2812.37	2770.87	2811.8	2904.88	2800.59	3100.31	3170.98	2468	3251.18	3602.35	2971.32	3008.51	2473.7	3311.76	3411.27	2968.85	3125.6	3445.69	3059.97	2383.33	3843	2571.82	2944.83	3451.84	2911.84	3208.83	2982.86	2594.1	3652.86	2877.15	3279.8	3097.82	2550.56	3383.31	3862.02	2947.37	3351.35	2705.28	3451.16	2729.66	3470.03	3482.91	3451.09	2520.14	2933.79	3218.43
	2689.36	2747.71	2538.98	2808.82	2766.64	2807.76	2900.34	2797.07	3095.43	3166.12	2466.12	3245.65	3594.84	2965.94	3004.48	2472.88	3305.21	3405.43	2966.35	3119.61	3439.19	3054.23	2382.25	3834.03	2569.63	2941.66	3444.95	2908.74	3203.08	2979.62	2591.24	3646.98	2872.85	3273.05	3093.4	2547.39	3377.59	3855.54	2943.28	3345.42	2701.36	3445.59	2726.96	3463.88	3474.15	3445.68	2517.1	2929.33	3214.06
	2686.26	2744.1	2535.9	2805.27	2762.41	2803.72	2895.82	2793.55	3090.57	3161.27	2464.24	3240.13	3587.34	2960.57	3000.46	2472.05	3298.67	3399.59	2963.85	3113.63	3432.7	3048.5	2381.16	3825.09	2567.44	2938.51	3438.06	2905.63	3197.33	2976.37	2588.39	3641.11	2868.56	3266.32	3088.98	2544.23	3371.88	3849.07	2939.2	3339.5	2697.45	3440.02	2724.27	3457.73	3465.42	3440.27	2514.07	2924.88	3209.69
	2683.17	2740.49	2532.83	2801.72	2758.2	2799.69	2891.3	2790.04	3085.7	3156.43	2462.36	3234.62	3579.86	2955.21	2996.45	2471.22	3292.15	3393.75	2961.35	3107.67	3426.23	3042.79	2380.07	3816.16	2565.26	2935.35	3431.19	2902.52	3191.59	2973.13	2585.53	3635.24	2864.27	3259.61	3084.56	2541.08	3366.17	3842.59	2935.11	3333.58	2693.56	3434.46	2721.58	3451.6	3456.72	3434.88	2511.05	2920.44	3205.32
	2680.08	2736.89	2529.76	2798.18	2753.99	2795.66	2886.8	2786.53	3080.85	3151.58	2460.49	3229.12	3572.39	2949.87	2992.43	2470.38	3285.64	3387.93	2958.85	3101.73	3419.76	3037.1	2378.99	3807.26	2563.08	2932.2	3424.33	2899.42	3185.86	2969.89	2582.69	3629.37	2859.98	3252.92	3080.16	2537.94	3360.47	3836.12	2931.04	3327.68	2689.68	3428.91	2718.89	3445.47	3448.05	3429.5	2508.04	2916.01	3200.96
	2676.99	2733.29	2526.7	2794.65	2749.79	2791.64	2882.3	2783.02	3076	3146.75	2458.62	3223.64	3564.93	2944.54	2988.43	2469.54	3279.15	3382.1	2956.34	3095.79	3413.3	3031.43	2377.9	3798.38	2560.91	2929.06	3417.48	2896.31	3180.15	2966.65	2579.85	3623.5	2855.71	3246.25	3075.76	2534.82	3354.78	3829.64	2926.96	3321.79	2685.81	3423.36	2716.2	3439.34	3439.41	3424.13	2505.04	2911.6	3196.6
	2673.9	2729.7	2523.65	2791.13	2745.61	2787.63	2877.8	2779.52	3071.15	3141.91	2456.75	3218.16	3557.49	2939.23	2984.42	2468.69	3272.67	3376.28	2953.83	3089.88	3406.86	3025.77	2376.81	3789.53	2558.73	2925.92	3410.64	2893.2	3174.44	2963.41	2577.01	3617.64	2851.44	3239.6	3071.37	2531.7	3349.1	3823.17	2922.9	3315.9	2681.95	3417.81	2713.52	3433.23	3430.8	3418.77	2502.05	2907.19	3192.24
	2670.81	2726.12	2520.6	2787.61	2741.43	2783.62	2873.32	2776.02	3066.31	3137.08	2454.88	3212.7	3550.07	2933.93	2980.42	2467.84	3266.2	3370.47	2951.32	3083.98	3400.42	3020.13	2375.72	3780.69	2556.57	2922.78	3403.82	2890.09	3168.74	2960.17	2574.18	3611.77	2847.17	3232.97	3066.99	2528.59	3343.42	3816.71	2918.83	3310.02	2678.11	3412.27	2710.83	3427.12	3422.22	3413.43	2499.06	2902.8	3187.88
	2667.73	2722.54	2517.56	2784.09	2737.26	2779.62	2868.84	2772.52	3061.47	3132.25	2453.01	3207.24	3542.65	2928.64	2976.43	2466.98	3259.75	3364.66	2948.8	3078.09	3394	3014.51	2374.63	3771.87	2554.4	2919.65	3397	2886.98	3163.05	2956.92	2571.35	3605.91	2842.91	3226.36	3062.61	2525.49	3337.75	3810.24	2914.78	3304.16	2674.28	3406.74	2708.14	3421.02	3413.67	3408.09	2496.09	2898.42	3183.52
	2664.65	2718.98	2514.53	2780.58	2733.1	2775.62	2864.38	2769.03	3056.64	3127.43	2451.15	3201.8	3535.26	2923.37	2972.44	2466.12	3253.31	3358.85	2946.28	3072.22	3387.58	3008.9	2373.54	3763.08	2552.24	2916.52	3390.2	2883.87	3157.37	2953.68	2568.53	3600.05	2838.66	3219.76	3058.25	2522.4	3332.09	3803.77	2910.72	3298.3	2670.46	3401.21	2705.46	3414.93	3405.16	3402.77	2493.13	2894.04	3179.17
	2661.58	2715.41	2511.5	2777.08	2728.96	2771.63	2859.92	2765.55	3051.81	3122.61	2449.29	3196.37	3527.87	2918.11	2968.46	2465.25	3246.88	3353.05	2943.75	3066.37	3381.18	3003.31	2372.44	3754.31	2550.08	2913.39	3383.41	2880.76	3151.71	2950.44	2565.72	3594.19	2834.41	3213.19	3053.89	2519.33	3326.43	3797.31	2906.68	3292.45	2666.66	3395.69	2702.78	3408.85	3396.67	3397.46	2490.17	2889.68	3174.82
	2658.51	2711.86	2508.47	2773.58	2724.82	2767.65	2855.47	2762.06	3046.99	3117.79	2447.44	3190.95	3520.51	2912.87	2964.48	2464.37	3240.47	3347.26	2941.23	3060.53	3374.78	2997.74	2371.35	3745.56	2547.93	2910.27	3376.63	2877.65	3146.05	2947.2	2562.9	3588.34	2830.17	3206.64	3049.53	2516.26	3320.79	3790.85	2902.63	3286.62	2662.86	3390.17	2700.09	3402.77	3388.21	3392.16	2487.23	2885.33	3170.47
	2655.44	2708.31	2505.46	2770.09	2720.69	2763.67	2851.03	2758.59	3042.18	3112.98	2445.58	3185.54	3513.15	2907.64	2960.51	2463.49	3234.08	3341.47	2938.7	3054.7	3368.4	2992.19	2370.25	3736.83	2545.78	2907.15	3369.87	2874.54	3140.4	2943.96	2560.1	3582.48	2825.93	3200.11	3045.18	2513.21	3315.15	3784.39	2898.59	3280.79	2659.08	3384.65	2697.41	3396.71	3379.78	3386.87	2484.3	2881	3166.12
	2652.37	2704.77	2502.45	2766.61	2716.57	2759.7	2846.59	2755.11	3037.37	3108.17	2443.73	3180.14	3505.81	2902.43	2956.54	2462.61	3227.7	3335.68	2936.16	3048.89	3362.03	2986.65	2369.16	3728.13	2543.63	2904.04	3363.12	2871.43	3134.77	2940.72	2557.3	3576.63	2821.7	3193.6	3040.84	2510.16	3309.51	3777.93	2894.56	3274.97	2655.32	3379.15	2694.73	3390.65	3371.38	3381.59	2481.37	2876.67	3161.77
	2649.3	2701.23	2499.45	2763.13	2712.46	2755.74	2842.17	2751.64	3032.57	3103.36	2441.88	3174.75	3498.48	2897.23	2952.57	2461.72	3221.33	3329.9	2933.62	3043.1	3355.67	2981.13	2368.06	3719.44	2541.48	2900.93	3356.38	2868.32	3129.14	2937.48	2554.51	3570.78	2817.47	3187.11	3036.51	2507.13	3303.89	3771.48	2890.53	3269.16	2651.57	3373.64	2692.05	3384.6	3363.02	3376.32	2478.46	2872.35	3157.43
	2646.24	2697.7	2496.45	2759.65	2708.36	2751.78	2837.75	2748.18	3027.77	3098.56	2440.03	3169.37	3491.17	2892.05	2948.61	2460.82	3214.98	3324.12	2931.08	3037.32	3349.32	2975.63	2366.97	3710.78	2539.34	2897.83	3349.65	2865.2	3123.53	2934.23	2551.72	3564.93	2813.25	3180.64	3032.18	2504.1	3298.27	3765.02	2886.51	3263.36	2647.83	3368.15	2689.37	3378.55	3354.68	3371.07	2475.55	2868.05	3153.09
	2643.18	2694.18	2493.46	2756.19	2704.27	2747.83	2833.34	2744.72	3022.98	3093.76	2438.19	3164	3483.87	2886.88	2944.66	2459.92	3208.64	3318.35	2928.53	3031.56	3342.98	2970.15	2365.87	3702.14	2537.21	2894.73	3342.93	2862.09	3117.92	2930.99	2548.93	3559.08	2809.04	3174.18	3027.87	2501.09	3292.66	3758.57	2882.49	3257.57	2644.1	3362.65	2686.7	3372.52	3346.37	3365.83	2472.66	2863.76	3148.75
	2640.13	2690.67	2490.48	2752.72	2700.2	2743.89	2828.94	2741.26	3018.19	3088.97	2436.34	3158.64	3476.59	2881.73	2940.71	2459.01	3202.31	3312.59	2925.98	3025.82	3336.66	2964.68	2364.77	3693.52	2535.07	2891.63	3336.23	2858.97	3112.33	2927.75	2546.16	3553.23	2804.83	3167.75	3023.55	2498.09	3287.06	3752.12	2878.47	3251.79	2640.39	3357.17	2684.02	3366.49	3338.1	3360.59	2469.77	2859.47	3144.41
	2637.08	2687.16	2487.5	2749.27	2696.13	2739.95	2824.55	2737.81	3013.41	3084.17	2434.5	3153.3	3469.32	2876.59	2936.76	2458.1	3196.01	3306.82	2923.43	3020.08	3330.34	2959.23	2363.67	3684.92	2532.94	2888.54	3329.54	2855.86	3106.75	2924.51	2543.38	3547.39	2800.63	3161.34	3019.25	2495.1	3281.46	3745.68	2874.46	3246.03	2636.69	3351.68	2681.35	3360.47	3329.85	3355.37	2466.9	2855.2	3140.08
	2634.03	2683.65	2484.53	2745.82	2692.07	2736.02	2820.17	2734.36	3008.63	3079.39	2432.66	3147.96	3462.07	2871.46	2932.82	2457.18	3189.71	3301.07	2920.87	3014.37	3324.04	2953.8	2362.56	3676.35	2530.81	2885.45	3322.86	2852.74	3101.17	2921.26	2540.62	3541.55	2796.43	3154.95	3014.95	2492.12	3275.87	3739.23	2870.46	3240.27	2633.01	3346.21	2678.67	3354.46	3321.64	3350.17	2464.04	2850.94	3135.75
	2630.98	2680.16	2481.57	2742.38	2688.02	2732.1	2815.8	2730.92	3003.86	3074.6	2430.83	3142.63	3454.83	2866.35	2928.89	2456.25	3183.43	3295.31	2918.31	3008.67	3317.74	2948.39	2361.46	3667.79	2528.69	2882.37	3316.2	2849.62	3095.61	2918.02	2537.86	3535.71	2792.24	3148.58	3010.65	2489.15	3270.29	3732.79	2866.46	3234.52	2629.33	3340.74	2676	3348.46	3313.46	3344.97	2461.18	2846.7	3131.42
	2627.94	2676.67	2478.61	2738.94	2683.99	2728.18	2811.43	2727.48	2999.1	3069.82	2428.99	3137.32	3447.6	2861.26	2924.95	2455.32	3177.17	3289.57	2915.74	3002.99	3311.46	2943	2360.36	3659.26	2526.57	2879.29	3309.55	2846.5	3090.06	2914.78	2535.1	3529.87	2788.06	3142.23	3006.37	2486.19	3264.72	3726.34	2862.46	3228.78	2625.68	3335.27	2673.32	3342.47	3305.31	3339.78	2458.34	2842.46	3127.09
	2624.9	2673.19	2475.66	2735.51	2679.96	2724.27	2807.08	2724.05	2994.34	3065.05	2427.16	3132.02	3440.38	2856.18	2921.03	2454.38	3170.92	3283.82	2913.16	2997.32	3305.19	2937.62	2359.25	3650.75	2524.46	2876.21	3302.91	2843.38	3084.52	2911.53	2532.35	3524.03	2783.88	3135.9	3002.09	2483.25	3259.16	3719.9	2858.47	3223.05	2622.03	3329.81	2670.65	3336.48	3297.19	3334.6	2455.5	2838.23	3122.76
	2621.86	2669.72	2472.72	2732.09	2675.94	2720.37	2802.73	2720.62	2989.59	3060.28	2425.33	3126.72	3433.19	2851.12	2917.11	2453.44	3164.68	3278.08	2910.59	2991.67	3298.93	2932.27	2358.14	3642.27	2522.34	2873.14	3296.29	2840.26	3078.99	2908.29	2529.61	3518.2	2779.7	3129.59	2997.82	2480.31	3253.6	3713.47	2854.48	3217.33	2618.4	3324.35	2667.98	3330.5	3289.1	3329.44	2452.68	2834.02	3118.44
	2618.83	2666.25	2469.78	2728.67	2671.94	2716.48	2798.4	2717.2	2984.85	3055.51	2423.51	3121.44	3426	2846.07	2913.19	2452.49	3158.46	3272.35	2908.01	2986.03	3292.68	2926.93	2357.04	3633.8	2520.23	2870.07	3289.67	2837.14	3073.48	2905.04	2526.87	3512.37	2775.53	3123.3	2993.55	2477.39	3248.05	3707.03	2850.5	3211.63	2614.78	3318.9	2665.31	3324.53	3281.04	3324.29	2449.87	2829.82	3114.11
	2615.8	2662.79	2466.86	2725.26	2667.94	2712.59	2794.07	2713.78	2980.11	3050.74	2421.68	3116.17	3418.83	2841.03	2909.28	2451.53	3152.26	3266.62	2905.42	2980.41	3286.44	2921.61	2355.93	3625.36	2518.13	2867.01	3283.07	2834.02	3067.97	2901.79	2524.14	3506.54	2771.37	3117.03	2989.29	2474.47	3242.51	3700.6	2846.52	3205.93	2611.18	3313.46	2662.64	3318.57	3273.01	3319.15	2447.06	2825.63	3109.79
	2612.77	2659.33	2463.93	2721.85	2663.95	2708.71	2789.75	2710.37	2975.37	3045.98	2419.86	3110.9	3411.67	2836.02	2905.37	2450.57	3146.07	3260.89	2902.83	2974.8	3280.22	2916.31	2354.82	3616.94	2516.03	2863.95	3276.49	2830.9	3062.47	2898.54	2521.41	3500.71	2767.21	3110.78	2985.04	2471.57	3236.97	3694.16	2842.55	3200.24	2607.59	3308.02	2659.97	3312.62	3265.02	3314.02	2444.27	2821.45	3105.48
	2609.75	2655.88	2461.02	2718.45	2659.98	2704.83	2785.44	2706.96	2970.65	3041.23	2418.04	3105.65	3404.53	2831.01	2901.47	2449.6	3139.89	3255.17	2900.23	2969.21	3274	2911.02	2353.71	3608.54	2513.93	2860.9	3269.92	2827.77	3056.99	2895.29	2518.69	3494.88	2763.06	3104.55	2980.79	2468.68	3231.44	3687.73	2838.58	3194.57	2604.02	3302.58	2657.31	3306.68	3257.05	3308.9	2441.49	2817.28	3101.16
	2606.73	2652.44	2458.11	2715.06	2656.02	2700.97	2781.14	2703.55	2965.93	3036.47	2416.22	3100.41	3397.4	2826.03	2897.57	2448.62	3133.73	3249.46	2897.63	2963.64	3267.8	2905.76	2352.59	3600.16	2511.84	2857.84	3263.36	2824.65	3051.52	2892.04	2515.97	3489.06	2758.92	3098.34	2976.55	2465.8	3225.92	3681.31	2834.62	3188.9	2600.45	3297.15	2654.64	3300.74	3249.12	3303.79	2438.71	2813.13	3096.85
	2603.71	2649.01	2455.22	2711.67	2652.06	2697.11	2776.85	2700.15	2961.21	3031.72	2414.4	3095.18	3390.28	2821.05	2893.67	2447.64	3127.58	3243.74	2895.02	2958.09	3261.61	2900.52	2351.48	3591.8	2509.75	2854.8	3256.81	2821.52	3046.05	2888.79	2513.26	3483.23	2754.78	3092.16	2972.31	2462.94	3220.41	3674.88	2830.66	3183.25	2596.91	3291.73	2651.97	3294.82	3241.22	3298.69	2435.95	2808.98	3092.53
	2600.7	2645.58	2452.32	2708.3	2648.12	2693.26	2772.57	2696.76	2956.5	3026.98	2412.59	3089.96	3383.18	2816.1	2889.79	2446.65	3121.45	3238.04	2892.41	2952.54	3255.43	2895.29	2350.36	3583.47	2507.66	2851.76	3250.28	2818.39	3040.6	2885.54	2510.56	3477.41	2750.64	3085.99	2968.08	2460.08	3214.91	3668.46	2826.71	3177.61	2593.37	3286.31	2649.31	3288.9	3233.35	3293.61	2433.2	2804.85	3088.22
	2597.68	2642.16	2449.44	2704.92	2644.19	2689.42	2768.3	2693.37	2951.8	3022.24	2410.78	3084.75	3376.09	2811.16	2885.9	2445.66	3115.34	3232.33	2889.79	2947.02	3249.26	2890.08	2349.24	3575.16	2505.58	2848.72	3243.76	2815.26	3035.16	2882.29	2507.86	3471.59	2746.51	3079.84	2963.86	2457.24	3209.41	3662.04	2822.76	3171.97	2589.85	3280.89	2646.65	3282.99	3225.51	3288.53	2430.46	2800.73	3083.91
	2594.68	2638.75	2446.56	2701.56	2640.27	2685.58	2764.04	2689.99	2947.1	3017.5	2408.97	3079.55	3369.02	2806.23	2882.02	2444.65	3109.24	3226.63	2887.17	2941.51	3243.1	2884.9	2348.13	3566.87	2503.5	2845.68	3237.25	2812.13	3029.74	2879.03	2505.17	3465.77	2742.39	3073.72	2959.65	2454.41	3203.93	3655.62	2818.81	3166.35	2586.35	3275.48	2643.98	3277.09	3217.7	3283.47	2427.73	2796.62	3079.61
	2591.67	2635.34	2443.69	2698.2	2636.36	2681.75	2759.79	2686.61	2942.41	3012.76	2407.16	3074.36	3361.96	2801.32	2878.15	2443.64	3103.16	3220.94	2884.54	2936.02	3236.96	2879.73	2347.01	3558.6	2501.42	2842.65	3230.76	2809	3024.32	2875.78	2502.49	3459.96	2738.27	3067.61	2955.44	2451.58	3198.44	3649.2	2814.87	3160.74	2582.86	3270.08	2641.32	3271.2	3209.92	3278.42	2425.01	2792.52	3075.3
	2588.67	2631.95	2440.83	2694.84	2632.46	2677.93	2755.54	2683.23	2937.73	3008.03	2405.36	3069.18	3354.91	2796.43	2874.28	2442.63	3097.09	3215.25	2881.9	2930.54	3230.83	2874.58	2345.88	3550.36	2499.35	2839.63	3224.28	2805.87	3018.92	2872.52	2499.81	3454.15	2734.16	3061.52	2951.23	2448.78	3192.97	3642.78	2810.94	3155.14	2579.38	3264.68	2638.66	3265.32	3202.18	3273.38	2422.3	2788.44	3071
	2585.68	2628.55	2437.98	2691.5	2628.57	2674.12	2751.31	2679.87	2933.05	3003.31	2403.55	3064.01	3347.88	2791.55	2870.41	2441.6	3091.04	3209.56	2879.26	2925.08	3224.71	2869.45	2344.76	3542.13	2497.28	2836.6	3217.82	2802.74	3013.52	2869.26	2497.14	3448.33	2730.05	3055.46	2947.03	2445.98	3187.51	3636.37	2807	3149.55	2575.92	3259.29	2636	3259.44	3194.47	3268.35	2419.6	2784.37	3066.7
	2582.68	2625.17	2435.13	2688.16	2624.69	2670.31	2747.09	2676.5	2928.38	2998.59	2401.75	3058.85	3340.86	2786.68	2866.55	2440.57	3085	3203.88	2876.62	2919.64	3218.6	2864.34	2343.64	3533.93	2495.22	2833.59	3211.37	2799.6	3008.14	2866	2494.47	3442.53	2725.95	3049.42	2942.84	2443.19	3182.05	3629.96	2803.08	3143.98	2572.47	3253.9	2633.34	3253.58	3186.78	3263.33	2416.91	2780.3	3062.4
	2579.69	2621.79	2432.29	2684.82	2620.82	2666.52	2742.87	2673.14	2923.72	2993.87	2399.95	3053.7	3333.85	2781.84	2862.7	2439.53	3078.98	3198.21	2873.97	2914.21	3212.5	2859.24	2342.51	3525.75	2493.15	2830.57	3204.93	2796.47	3002.77	2862.74	2491.81	3436.72	2721.85	3043.39	2938.65	2440.42	3176.6	3623.55	2799.15	3138.41	2569.04	3248.52	2630.68	3247.72	3179.13	3258.32	2414.23	2776.25	3058.11
	2576.7	2618.42	2429.46	2681.5	2616.97	2662.73	2738.67	2669.79	2919.06	2989.15	2398.15	3048.56	3326.86	2777.01	2858.85	2438.49	3072.97	3192.53	2871.31	2908.8	3206.41	2854.17	2341.38	3517.59	2491.1	2827.56	3198.51	2793.33	2997.42	2859.48	2489.16	3430.91	2717.76	3037.39	2934.47	2437.66	3171.16	3617.14	2795.24	3132.85	2565.62	3243.14	2628.02	3241.88	3171.52	3253.32	2411.57	2772.22	3053.81
	2573.72	2615.05	2426.64	2678.17	2613.12	2658.94	2734.48	2666.44	2914.41	2984.44	2396.36	3043.44	3319.88	2772.19	2855	2437.44	3066.98	3186.87	2868.64	2903.4	3200.34	2849.12	2340.25	3509.46	2489.04	2824.56	3192.1	2790.19	2992.07	2856.22	2486.51	3425.11	2713.68	3031.41	2930.3	2434.91	3165.73	3610.74	2791.32	3127.31	2562.22	3237.77	2625.36	3236.04	3163.93	3248.34	2408.91	2768.19	3049.52
	2570.74	2611.7	2423.82	2674.86	2609.29	2655.17	2730.29	2663.1	2909.77	2979.73	2394.56	3038.32	3312.92	2767.39	2851.16	2436.38	3061	3181.2	2865.97	2898.02	3194.27	2844.09	2339.12	3501.35	2487	2821.56	3185.7	2787.05	2986.73	2852.95	2483.87	3419.31	2709.6	3025.44	2926.13	2432.17	3160.3	3604.33	2787.41	3121.78	2558.83	3232.4	2622.71	3230.21	3156.38	3243.36	2406.27	2764.17	3045.23
	2567.77	2608.35	2421.02	2671.55	2605.47	2651.4	2726.12	2659.77	2905.13	2975.03	2392.77	3033.21	3305.97	2762.61	2847.32	2435.31	3055.04	3175.54	2863.3	2892.66	3188.22	2839.07	2337.99	3493.26	2484.95	2818.56	3179.32	2783.91	2981.41	2849.68	2481.23	3413.51	2705.52	3019.5	2921.97	2429.45	3154.89	3597.93	2783.51	3116.25	2555.45	3227.04	2620.05	3224.39	3148.85	3238.4	2403.63	2760.17	3040.94
	2564.79	2605	2418.22	2668.25	2601.65	2647.65	2721.95	2656.43	2900.5	2970.33	2390.98	3028.11	3299.03	2757.84	2843.49	2434.24	3049.1	3169.89	2860.62	2887.31	3182.19	2834.08	2336.86	3485.19	2482.91	2815.57	3172.95	2780.77	2976.1	2846.41	2478.6	3407.71	2701.45	3013.58	2917.81	2426.73	3149.48	3591.54	2779.61	3110.74	2552.09	3221.68	2617.4	3218.58	3141.36	3233.45	2401.01	2756.18	3036.66
	2561.82	2601.67	2415.43	2664.96	2597.85	2643.9	2717.8	2653.11	2895.87	2965.64	2389.2	3023.03	3292.1	2753.09	2839.66	2433.16	3043.17	3164.23	2857.93	2881.98	3176.16	2829.11	2335.72	3477.14	2480.87	2812.58	3166.6	2777.63	2970.8	2843.14	2475.98	3401.92	2697.39	3007.68	2913.66	2424.03	3144.08	3585.14	2775.71	3105.25	2548.75	3216.33	2614.74	3212.77	3133.9	3228.51	2398.4	2752.2	3032.37
	2558.86	2598.34	2412.64	2661.68	2594.06	2640.16	2713.65	2649.79	2891.26	2960.94	2387.41	3017.95	3285.19	2748.35	2835.84	2432.07	3037.26	3158.59	2855.23	2876.67	3170.15	2824.15	2334.58	3469.11	2478.84	2809.6	3160.26	2774.48	2965.52	2839.87	2473.36	3396.12	2693.33	3001.8	2909.51	2421.34	3138.68	3578.75	2771.82	3099.76	2545.42	3210.98	2612.09	3206.98	3126.47	3223.58	2395.79	2748.24	3028.09
	2555.9	2595.01	2409.87	2658.4	2590.29	2636.42	2709.52	2646.47	2886.65	2956.26	2385.63	3012.88	3278.29	2743.63	2832.02	2430.97	3031.36	3152.94	2852.53	2871.37	3164.14	2819.22	2333.44	3461.11	2476.81	2806.62	3153.94	2771.34	2960.24	2836.6	2470.75	3390.33	2689.28	2995.94	2905.37	2418.67	3133.3	3572.35	2767.94	3094.28	2542.1	3205.64	2609.44	3201.19	3119.08	3218.66	2393.2	2744.28	3023.81
	2552.94	2591.7	2407.1	2655.12	2586.52	2632.7	2705.39	2643.17	2882.04	2951.57	2383.84	3007.82	3271.41	2738.93	2828.21	2429.87	3025.48	3147.31	2849.82	2866.09	3158.15	2814.31	2332.3	3453.13	2474.78	2803.64	3147.63	2768.19	2954.98	2833.32	2468.15	3384.54	2685.23	2990.11	2901.23	2416	3127.92	3565.96	2764.05	3088.82	2538.8	3200.31	2606.79	3195.42	3111.71	3213.75	2390.62	2740.34	3019.53
	2549.98	2588.39	2404.34	2651.86	2582.76	2628.98	2701.28	2639.86	2877.45	2946.89	2382.06	3002.78	3264.54	2734.24	2824.4	2428.75	3019.61	3141.67	2847.11	2860.83	3152.17	2809.41	2331.16	3445.17	2472.76	2800.67	3141.33	2765.04	2949.73	2830.04	2465.55	3378.76	2681.19	2984.29	2897.1	2413.35	3122.55	3559.58	2760.18	3083.37	2535.51	3194.98	2604.14	3189.65	3104.38	3208.85	2388.05	2736.41	3015.26
	2547.03	2585.09	2401.59	2648.6	2579.02	2625.27	2697.18	2636.57	2872.86	2942.22	2380.29	2997.74	3257.68	2729.57	2820.59	2427.63	3013.77	3136.04	2844.39	2855.58	3146.21	2804.54	2330.02	3437.24	2470.74	2797.7	3135.05	2761.89	2944.49	2826.76	2462.96	3372.97	2677.16	2978.49	2892.98	2410.71	3117.19	3553.19	2756.3	3077.93	2532.24	3189.65	2601.49	3183.9	3097.08	3203.96	2385.5	2732.49	3010.98
	2544.09	2581.8	2398.85	2645.35	2575.29	2621.57	2693.08	2633.27	2868.27	2937.55	2378.51	2992.71	3250.84	2724.91	2816.79	2426.51	3007.93	3130.42	2841.66	2850.35	3140.26	2799.69	2328.87	3429.32	2468.72	2794.74	3128.79	2758.74	2939.27	2823.48	2460.38	3367.19	2673.13	2972.72	2888.86	2408.08	3111.84	3546.81	2752.43	3072.5	2528.99	3184.33	2598.84	3178.15	3089.81	3199.09	2382.95	2728.58	3006.71
	2541.14	2578.51	2396.12	2642.1	2571.57	2617.88	2689	2629.99	2863.7	2932.88	2376.73	2987.7	3244.01	2720.27	2813	2425.37	3002.12	3124.8	2838.92	2845.13	3134.32	2794.85	2327.72	3421.43	2466.71	2791.78	3122.53	2755.59	2934.05	2820.2	2457.8	3361.41	2669.11	2966.96	2884.75	2405.47	3106.5	3540.43	2748.57	3067.08	2525.75	3179.02	2596.19	3172.41	3082.58	3194.23	2380.41	2724.69	3002.44
	2538.21	2575.23	2393.39	2638.86	2567.86	2614.2	2684.93	2626.71	2859.13	2928.22	2374.96	2982.69	3237.2	2715.65	2809.21	2424.23	2996.32	3119.18	2836.18	2839.94	3128.39	2790.04	2326.57	3413.56	2464.71	2788.82	3116.3	2752.43	2928.85	2816.91	2455.23	3355.64	2665.09	2961.23	2880.64	2402.87	3101.17	3534.06	2744.71	3061.68	2522.52	3173.71	2593.54	3166.68	3075.38	3189.38	2377.89	2720.81	2998.18
	2535.27	2571.96	2390.67	2635.63	2564.16	2610.53	2680.87	2623.44	2854.57	2923.56	2373.19	2977.7	3230.39	2711.04	2805.42	2423.08	2990.53	3113.57	2833.44	2834.75	3122.47	2785.25	2325.42	3405.72	2462.71	2785.87	3110.08	2749.28	2923.67	2813.63	2452.67	3349.86	2661.08	2955.52	2876.54	2400.28	3095.84	3527.68	2740.86	3056.28	2519.31	3168.41	2590.89	3160.97	3068.2	3184.53	2375.37	2716.94	2993.91
	2532.34	2568.7	2387.97	2632.41	2560.47	2606.86	2676.82	2620.17	2850.02	2918.91	2371.42	2972.71	3223.61	2706.46	2801.65	2421.92	2984.77	3107.97	2830.69	2829.59	3116.57	2780.48	2324.27	3397.89	2460.71	2782.93	3103.87	2746.12	2918.49	2810.34	2450.11	3344.1	2657.08	2949.82	2872.44	2397.7	3090.53	3521.32	2737.01	3050.91	2516.11	3163.11	2588.25	3155.26	3061.07	3179.71	2372.87	2713.08	2989.65
	2529.42	2565.44	2385.27	2629.2	2556.8	2603.2	2672.78	2616.91	2845.47	2914.26	2369.66	2967.74	3216.84	2701.88	2797.87	2420.76	2979.01	3102.37	2827.93	2824.44	3110.68	2775.73	2323.12	3390.09	2458.71	2779.98	3097.68	2742.97	2913.33	2807.05	2447.56	3338.33	2653.08	2944.15	2868.35	2395.13	3085.22	3514.95	2733.16	3045.54	2512.93	3157.82	2585.6	3149.56	3053.96	3174.89	2370.38	2709.24	2985.39
	2526.5	2562.19	2382.58	2625.99	2553.14	2599.56	2668.75	2613.66	2840.94	2909.62	2367.89	2962.77	3210.08	2697.33	2794.1	2419.59	2973.28	3096.78	2825.16	2819.32	3104.81	2770.99	2321.96	3382.32	2456.72	2777.05	3091.51	2739.81	2908.18	2803.76	2445.02	3332.57	2649.09	2938.51	2864.26	2392.58	3079.93	3508.59	2729.32	3040.19	2509.76	3152.54	2582.96	3143.87	3046.88	3170.08	2367.9	2705.4	2981.13
	2523.58	2558.95	2379.89	2622.79	2549.49	2595.92	2664.73	2610.41	2836.41	2904.98	2366.13	2957.82	3203.33	2692.79	2790.34	2418.41	2967.56	3091.19	2822.39	2814.2	3098.94	2766.28	2320.8	3374.56	2454.74	2774.11	3085.35	2736.65	2903.05	2800.47	2442.48	3326.81	2645.11	2932.88	2860.18	2390.04	3074.64	3502.23	2725.49	3034.85	2506.61	3147.26	2580.32	3138.2	3039.84	3165.29	2365.43	2701.58	2976.88
	2520.67	2555.72	2377.22	2619.59	2545.85	2592.29	2660.72	2607.17	2831.89	2900.35	2364.37	2952.88	3196.61	2688.27	2786.58	2417.22	2961.86	3085.61	2819.62	2809.11	3093.1	2761.59	2319.65	3366.83	2452.76	2771.18	3079.21	2733.49	2897.93	2797.17	2439.95	3321.06	2641.14	2927.27	2856.11	2387.51	3069.37	3495.88	2721.66	3029.52	2503.47	3141.99	2577.68	3132.53	3032.83	3160.51	2362.97	2697.78	2972.63
	2517.76	2552.5	2374.56	2616.41	2542.22	2588.67	2656.73	2603.93	2827.38	2895.72	2362.61	2947.95	3189.89	2683.76	2782.83	2416.03	2956.18	3080.04	2816.84	2804.03	3087.26	2756.93	2318.49	3359.13	2450.78	2768.26	3073.08	2730.33	2892.82	2793.88	2437.43	3315.31	2637.18	2921.69	2852.04	2385	3064.1	3489.53	2717.84	3024.2	2500.35	3136.72	2575.04	3126.87	3025.85	3155.74	2360.52	2693.98	2968.38
	2514.86	2549.28	2371.9	2613.23	2538.61	2585.06	2652.74	2600.71	2822.88	2891.1	2360.86	2943.03	3183.19	2679.27	2779.08	2414.82	2950.52	3074.47	2814.05	2798.97	3081.44	2752.28	2317.32	3351.44	2448.81	2765.34	3066.98	2727.17	2887.73	2790.58	2434.92	3309.57	2633.22	2916.12	2847.98	2382.5	3058.84	3483.18	2714.02	3018.9	2497.24	3131.47	2572.4	3121.23	3018.91	3150.99	2358.09	2690.2	2964.13
	2511.96	2546.07	2369.25	2610.06	2535	2581.45	2648.77	2597.49	2818.38	2886.48	2359.11	2938.12	3176.51	2674.8	2775.34	2413.61	2944.87	3068.91	2811.26	2793.93	3075.63	2747.65	2316.16	3343.78	2446.84	2762.42	3060.88	2724.01	2882.65	2787.29	2432.41	3303.83	2629.27	2910.58	2843.92	2380.01	3053.6	3476.84	2710.2	3013.62	2494.15	3126.21	2569.77	3115.59	3012	3146.24	2355.66	2686.43	2959.89
	2509.07	2542.87	2366.62	2606.89	2531.41	2577.86	2644.81	2594.27	2813.9	2881.87	2357.35	2933.22	3169.84	2670.35	2771.6	2412.4	2939.24	3063.36	2808.46	2788.91	3069.84	2743.04	2314.99	3336.15	2444.88	2759.51	3054.81	2720.84	2877.58	2783.99	2429.91	3298.1	2625.33	2905.06	2839.87	2377.53	3048.37	3470.51	2706.4	3008.34	2491.07	3120.97	2567.13	3109.97	3005.12	3141.51	2353.25	2682.67	2955.65
	2506.19	2539.68	2363.99	2603.74	2527.84	2574.28	2640.86	2591.07	2809.42	2877.27	2355.61	2928.34	3163.19	2665.91	2767.87	2411.17	2933.62	3057.81	2805.66	2783.9	3064.06	2738.46	2313.83	3328.53	2442.92	2756.6	3048.75	2717.68	2872.53	2780.69	2427.42	3292.37	2621.4	2899.56	2835.83	2375.07	3043.14	3464.18	2702.6	3003.08	2488.01	3115.73	2564.5	3104.36	2998.27	3136.79	2350.84	2678.93	2951.41
	2503.31	2536.5	2361.37	2600.59	2524.27	2570.7	2636.92	2587.87	2804.95	2872.67	2353.86	2923.46	3156.55	2661.49	2764.14	2409.94	2928.03	3052.27	2802.86	2778.91	3058.29	2733.89	2312.66	3320.94	2440.97	2753.7	3042.71	2714.52	2867.49	2777.39	2424.93	3286.65	2617.48	2894.08	2831.79	2372.61	3037.93	3457.85	2698.8	2997.84	2484.96	3110.5	2561.86	3098.75	2991.46	3132.09	2348.45	2675.2	2947.18
	2500.43	2533.32	2358.76	2597.45	2520.72	2567.14	2632.99	2584.68	2800.49	2868.08	2352.12	2918.6	3149.93	2657.09	2760.42	2408.71	2922.45	3046.74	2800.04	2773.94	3052.54	2729.35	2311.49	3313.38	2439.02	2750.8	3036.68	2711.35	2862.47	2774.09	2422.45	3280.93	2613.57	2888.63	2827.76	2370.18	3032.73	3451.53	2695.01	2992.61	2481.93	3105.27	2559.23	3093.16	2984.67	3127.39	2346.07	2671.48	2942.95
	2497.56	2530.15	2356.16	2594.32	2517.18	2563.58	2629.08	2581.49	2796.04	2863.5	2350.37	2913.75	3143.32	2652.7	2756.71	2407.46	2916.89	3041.22	2797.23	2768.99	3046.81	2724.82	2310.32	3305.84	2437.08	2747.91	3030.68	2708.19	2857.46	2770.79	2419.98	3275.22	2609.67	2883.19	2823.73	2367.75	3027.54	3445.21	2691.22	2987.39	2478.91	3100.06	2556.6	3087.59	2977.92	3122.71	2343.7	2667.78	2938.73
	2494.7	2527	2353.56	2591.2	2513.65	2560.03	2625.17	2578.32	2791.6	2858.92	2348.63	2908.9	3136.73	2648.34	2753	2406.21	2911.35	3035.7	2794.4	2764.05	3041.09	2720.32	2309.15	3298.32	2435.14	2745.02	3024.69	2705.03	2852.47	2767.48	2417.52	3269.51	2605.78	2877.78	2819.71	2365.34	3022.36	3438.9	2687.45	2982.18	2475.91	3094.85	2553.98	3082.02	2971.21	3118.04	2341.34	2664.08	2934.5
	2491.84	2523.85	2350.98	2588.08	2510.13	2556.5	2621.28	2575.15	2787.17	2854.34	2346.9	2904.08	3130.15	2643.99	2749.29	2404.95	2905.82	3030.19	2791.58	2759.14	3035.38	2715.84	2307.98	3290.83	2433.21	2742.13	3018.71	2701.86	2847.49	2764.18	2415.06	3263.81	2601.89	2872.39	2815.69	2362.94	3017.2	3432.6	2683.67	2977	2472.92	3089.64	2551.35	3076.46	2964.52	3113.39	2339	2660.4	2930.28
	2488.99	2520.71	2348.41	2584.97	2506.63	2552.97	2617.4	2571.99	2782.75	2849.78	2345.16	2899.26	3123.59	2639.66	2745.6	2403.68	2900.31	3024.69	2788.75	2754.24	3029.69	2711.38	2306.8	3283.36	2431.28	2739.25	3012.76	2698.7	2842.52	2760.88	2412.61	3258.12	2598.02	2867.02	2811.68	2360.55	3012.04	3426.3	2679.91	2971.82	2469.95	3084.45	2548.73	3070.92	2957.87	3108.75	2336.66	2656.74	2926.07
	2486.14	2517.57	2345.84	2581.87	2503.14	2549.45	2613.54	2568.84	2778.34	2845.22	2343.43	2894.45	3117.05	2635.34	2741.9	2402.41	2894.83	3019.2	2785.91	2749.36	3024.01	2706.94	2305.62	3275.92	2429.35	2736.37	3006.82	2695.53	2837.57	2757.57	2410.17	3252.44	2594.16	2861.67	2807.68	2358.17	3006.9	3420.01	2676.14	2966.66	2466.99	3079.26	2546.1	3065.39	2951.25	3104.12	2334.34	2653.09	2921.86
	2483.3	2514.45	2343.29	2578.78	2499.66	2545.94	2609.68	2565.69	2773.94	2840.67	2341.7	2889.66	3110.52	2631.05	2738.22	2401.12	2889.35	3013.72	2783.07	2744.5	3018.35	2702.53	2304.45	3268.5	2427.44	2733.5	3000.91	2692.36	2832.64	2754.26	2407.73	3246.76	2590.31	2856.35	2803.68	2355.81	3001.77	3413.72	2672.39	2961.52	2464.04	3074.08	2543.48	3059.87	2944.67	3099.5	2332.02	2649.45	2917.65
	2480.47	2511.34	2340.74	2575.7	2496.19	2542.44	2605.84	2562.55	2769.55	2836.12	2339.97	2884.87	3104.01	2626.77	2734.54	2399.84	2883.9	3008.25	2780.23	2739.65	3012.7	2698.13	2303.27	3261.1	2425.52	2730.63	2995.01	2689.2	2827.72	2750.96	2405.31	3241.08	2586.47	2851.04	2799.69	2353.46	2996.65	3407.44	2668.64	2956.39	2461.12	3068.91	2540.86	3054.36	2938.12	3094.9	2329.72	2645.82	2913.44
	2477.64	2508.23	2338.21	2572.62	2492.74	2538.96	2602.01	2559.42	2765.16	2831.58	2338.25	2880.1	3097.51	2622.51	2730.87	2398.54	2878.47	3002.78	2777.38	2734.83	3007.07	2693.76	2302.09	3253.73	2423.61	2727.77	2989.13	2686.03	2822.81	2747.65	2402.89	3235.42	2582.64	2845.76	2795.7	2351.13	2991.55	3401.17	2664.9	2951.27	2458.2	3063.74	2538.25	3048.86	2931.6	3090.31	2327.43	2642.21	2909.24
	2474.82	2505.13	2335.68	2569.55	2489.3	2535.48	2598.19	2556.3	2760.79	2827.05	2336.53	2875.34	3091.04	2618.26	2727.2	2397.24	2873.05	2997.33	2774.52	2730.02	3001.45	2689.4	2300.9	3246.39	2421.71	2724.91	2983.26	2682.87	2817.92	2744.34	2400.48	3229.76	2578.82	2840.5	2791.72	2348.8	2986.46	3394.9	2661.16	2946.17	2455.3	3058.58	2535.63	3043.38	2925.11	3085.74	2325.15	2638.61	2905.05
	2472	2502.05	2333.17	2566.49	2485.87	2532.01	2594.39	2553.19	2756.43	2822.53	2334.81	2870.6	3084.57	2614.04	2723.54	2395.93	2867.66	2991.88	2771.66	2725.23	2995.85	2685.07	2299.72	3239.07	2419.81	2722.06	2977.42	2679.7	2813.05	2741.04	2398.07	3224.11	2575.01	2835.26	2787.75	2346.49	2981.38	3388.64	2657.43	2941.09	2452.42	3053.44	2533.02	3037.91	2918.66	3081.18	2322.89	2635.02	2900.85
	2469.19	2498.97	2330.66	2563.44	2482.46	2528.55	2590.59	2550.09	2752.08	2818.01	2333.09	2865.86	3078.13	2609.83	2719.88	2394.61	2862.28	2986.44	2768.8	2720.46	2990.27	2680.76	2298.54	3231.77	2417.92	2719.21	2971.59	2676.53	2808.19	2737.73	2395.68	3218.47	2571.21	2830.05	2783.78	2344.2	2976.31	3382.39	2653.71	2936.02	2449.55	3048.29	2530.41	3032.45	2912.24	3076.63	2320.63	2631.45	2896.67
	2466.39	2495.9	2328.16	2560.4	2479.06	2525.1	2586.81	2546.99	2747.74	2813.51	2331.38	2861.14	3071.7	2605.64	2716.23	2393.29	2856.92	2981.02	2765.94	2715.71	2984.7	2676.47	2297.35	3224.5	2416.03	2716.36	2965.79	2673.37	2803.35	2734.42	2393.29	3212.83	2567.43	2824.86	2779.82	2341.91	2971.26	3376.14	2649.99	2930.97	2446.69	3043.16	2527.8	3027	2905.85	3072.1	2318.38	2627.89	2892.48
	2463.59	2492.84	2325.68	2557.37	2475.67	2521.66	2583.05	2543.9	2743.41	2809	2329.67	2856.43	3065.28	2601.47	2712.59	2391.96	2851.58	2975.6	2763.07	2710.98	2979.14	2672.2	2296.17	3217.26	2414.15	2713.52	2960	2670.2	2798.52	2731.11	2390.91	3207.21	2563.65	2819.68	2775.86	2339.64	2966.21	3369.9	2646.28	2925.93	2443.85	3038.04	2525.19	3021.57	2899.5	3067.58	2316.15	2624.34	2888.3
	2460.81	2489.79	2323.2	2554.34	2472.3	2518.23	2579.29	2540.82	2739.09	2804.51	2327.96	2851.73	3058.89	2597.32	2708.96	2390.62	2846.25	2970.19	2760.19	2706.27	2973.61	2667.96	2294.98	3210.03	2412.27	2710.69	2954.23	2667.04	2793.71	2727.8	2388.54	3201.59	2559.89	2814.54	2771.91	2337.38	2961.19	3363.67	2642.58	2920.91	2441.03	3032.92	2522.58	3016.14	2893.17	3063.07	2313.93	2620.81	2884.12
	2458.02	2486.75	2320.73	2551.33	2468.93	2514.82	2575.55	2537.75	2734.78	2800.03	2326.25	2847.05	3052.51	2593.18	2705.33	2389.28	2840.95	2964.79	2757.32	2701.58	2968.08	2663.73	2293.79	3202.84	2410.4	2707.85	2948.48	2663.87	2788.92	2724.49	2386.17	3195.98	2556.14	2809.41	2767.97	2335.14	2956.17	3357.45	2638.88	2915.9	2438.22	3027.81	2519.98	3010.74	2886.89	3058.58	2311.72	2617.29	2879.95
	2455.25	2483.72	2318.27	2548.32	2465.59	2511.41	2571.82	2534.69	2730.49	2795.55	2324.55	2842.37	3046.15	2589.07	2701.7	2387.93	2835.66	2959.4	2754.43	2696.9	2962.58	2659.53	2292.6	3195.67	2408.54	2705.03	2942.75	2660.71	2784.14	2721.18	2383.82	3190.38	2552.41	2804.31	2764.03	2332.91	2951.17	3351.23	2635.19	2910.91	2435.42	3022.71	2517.38	3005.34	2880.63	3054.1	2309.52	2613.78	2875.79
	2452.48	2480.7	2315.83	2545.32	2462.25	2508.01	2568.1	2531.64	2726.2	2791.08	2322.85	2837.71	3039.8	2584.97	2698.09	2386.57	2830.4	2954.03	2751.55	2692.25	2957.09	2655.35	2291.41	3188.52	2406.68	2702.21	2937.04	2657.54	2779.38	2717.87	2381.47	3184.78	2548.68	2799.22	2760.1	2330.69	2946.19	3345.02	2631.51	2905.94	2432.64	3017.62	2514.78	2999.96	2874.41	3049.64	2307.33	2610.29	2871.62
	2449.72	2477.68	2313.39	2542.33	2458.93	2504.62	2564.4	2528.59	2721.92	2786.62	2321.15	2833.06	3033.47	2580.89	2694.47	2385.2	2825.15	2948.66	2748.66	2687.61	2951.62	2651.19	2290.21	3181.4	2404.82	2699.39	2931.35	2654.38	2774.63	2714.56	2379.13	3179.2	2544.97	2794.16	2756.18	2328.48	2941.22	3338.82	2627.83	2900.98	2429.87	3012.53	2512.19	2994.59	2868.22	3045.19	2305.15	2606.81	2867.47
	2446.97	2474.68	2310.96	2539.35	2455.62	2501.25	2560.71	2525.56	2717.66	2782.16	2319.45	2828.42	3027.16	2576.83	2690.87	2383.83	2819.92	2943.3	2745.77	2683	2946.16	2647.06	2289.02	3174.31	2402.97	2696.58	2925.68	2651.21	2769.9	2711.25	2376.8	3173.62	2541.27	2789.13	2752.26	2326.29	2936.26	3332.63	2624.17	2896.04	2427.12	3007.46	2509.59	2989.23	2862.06	3040.76	2302.99	2603.34	2863.31
	2444.22	2471.69	2308.54	2536.37	2452.33	2497.88	2557.04	2522.53	2713.41	2777.72	2317.76	2823.8	3020.87	2572.79	2687.27	2382.45	2814.72	2937.96	2742.87	2678.4	2940.72	2642.94	2287.82	3167.24	2401.13	2693.77	2920.03	2648.05	2765.19	2707.94	2374.47	3168.06	2537.59	2784.11	2748.34	2324.11	2931.31	3326.44	2620.5	2891.12	2424.39	3002.39	2507	2983.89	2855.94	3036.33	2300.83	2599.89	2859.16
	2441.48	2468.71	2306.14	2533.41	2449.04	2494.52	2553.37	2519.52	2709.16	2773.28	2316.07	2819.19	3014.6	2568.76	2683.68	2381.07	2809.53	2932.62	2739.97	2673.82	2935.29	2638.85	2286.63	3160.2	2399.29	2690.96	2914.4	2644.89	2760.49	2704.63	2372.16	3162.5	2533.91	2779.12	2744.44	2321.94	2926.38	3320.26	2616.85	2886.21	2421.66	2997.34	2504.41	2978.56	2849.85	3031.93	2298.69	2596.46	2855.02
	2438.75	2465.73	2303.74	2530.45	2445.78	2491.18	2549.72	2516.51	2704.93	2768.85	2314.38	2814.59	3008.34	2564.76	2680.1	2379.68	2804.36	2927.3	2737.07	2669.26	2929.89	2634.78	2285.43	3153.18	2397.46	2688.16	2908.79	2641.72	2755.81	2701.32	2369.85	3156.95	2530.26	2774.15	2740.54	2319.79	2921.47	3314.09	2613.2	2881.32	2418.96	2992.29	2501.82	2973.25	2843.8	3027.54	2296.56	2593.03	2850.88
	2436.03	2462.77	2301.35	2527.51	2442.52	2487.84	2546.09	2513.51	2700.72	2764.44	2312.7	2810	3002.1	2560.77	2676.52	2378.28	2799.21	2921.99	2734.17	2664.72	2924.5	2630.73	2284.23	3146.19	2395.63	2685.37	2903.2	2638.56	2751.15	2698.01	2367.55	3151.41	2526.61	2769.2	2736.64	2317.65	2916.57	3307.93	2609.56	2876.44	2416.27	2987.25	2499.24	2967.94	2837.77	3023.16	2294.44	2589.62	2846.75
	2433.31	2459.82	2298.98	2524.57	2439.28	2484.52	2542.46	2510.52	2696.51	2760.03	2311.02	2805.43	2995.87	2556.81	2672.95	2376.87	2794.08	2916.69	2731.26	2660.2	2919.12	2626.7	2283.03	3139.22	2393.81	2682.58	2897.63	2635.4	2746.5	2694.7	2365.26	3145.88	2522.98	2764.28	2732.75	2315.52	2911.68	3301.78	2605.93	2871.58	2413.59	2982.22	2496.66	2962.66	2831.78	3018.8	2292.33	2586.23	2842.62
	2430.6	2456.87	2296.61	2521.64	2436.05	2481.21	2538.85	2507.54	2692.32	2755.62	2309.34	2800.87	2989.67	2552.86	2669.39	2375.46	2788.97	2911.4	2728.35	2655.7	2913.77	2622.69	2281.83	3132.28	2392	2679.8	2892.09	2632.24	2741.87	2691.39	2362.98	3140.37	2519.36	2759.38	2728.87	2313.41	2906.81	3295.64	2602.3	2866.74	2410.93	2977.2	2494.08	2957.38	2825.83	3014.45	2290.24	2582.84	2838.49
	2427.9	2453.94	2294.26	2518.72	2432.84	2477.9	2535.26	2504.57	2688.13	2751.23	2307.66	2796.32	2983.48	2548.93	2665.83	2374.04	2783.88	2906.12	2725.43	2651.22	2908.43	2618.71	2280.63	3125.37	2390.19	2677.02	2886.56	2629.08	2737.26	2688.08	2360.71	3134.86	2515.76	2754.5	2725	2311.31	2901.96	3289.5	2598.68	2861.92	2408.28	2972.18	2491.5	2952.12	2819.91	3010.12	2288.15	2579.48	2834.37
	2425.21	2451.02	2291.91	2515.81	2429.64	2474.61	2531.68	2501.61	2683.96	2746.85	2305.99	2791.79	2977.31	2545.02	2662.28	2372.62	2778.8	2900.85	2722.52	2646.76	2903.1	2614.75	2279.43	3118.48	2388.39	2674.24	2881.05	2625.92	2732.66	2684.78	2358.44	3129.36	2512.17	2749.64	2721.13	2309.22	2897.12	3283.38	2595.07	2857.11	2405.65	2967.18	2488.92	2946.87	2814.02	3005.8	2286.08	2576.12	2830.26
	2422.52	2448.1	2289.58	2512.91	2426.45	2471.33	2528.11	2498.66	2679.8	2742.47	2304.32	2787.27	2971.16	2541.13	2658.74	2371.18	2773.75	2895.6	2719.6	2642.32	2897.8	2610.81	2278.22	3111.62	2386.59	2671.47	2875.56	2622.76	2728.08	2681.47	2356.18	3123.87	2508.59	2744.81	2717.26	2307.15	2892.29	3277.26	2591.46	2852.32	2403.03	2962.19	2486.35	2941.64	2808.16	3001.5	2284.02	2572.78	2826.15
	2419.84	2445.2	2287.25	2510.02	2423.28	2468.06	2524.55	2495.72	2675.66	2738.11	2302.66	2782.76	2965.02	2537.25	2655.2	2369.75	2768.72	2890.36	2716.68	2637.9	2892.51	2606.89	2277.02	3104.79	2384.8	2668.7	2870.1	2619.6	2723.52	2678.16	2353.93	3118.4	2505.03	2740	2713.41	2305.09	2887.48	3271.16	2587.87	2847.55	2400.43	2957.2	2483.78	2936.42	2802.34	2997.22	2281.97	2569.46	2822.05
	2417.18	2442.31	2284.94	2507.13	2420.12	2464.8	2521.01	2492.79	2671.52	2733.75	2300.99	2778.26	2958.91	2533.4	2651.67	2368.3	2763.71	2885.13	2713.75	2633.5	2887.24	2603	2275.81	3097.98	2383.02	2665.94	2864.66	2616.45	2718.98	2674.85	2351.69	3112.93	2501.49	2735.21	2709.56	2303.04	2882.69	3265.06	2584.28	2842.8	2397.84	2952.23	2481.21	2931.22	2796.55	2992.95	2279.93	2566.14	2817.95
	2414.52	2439.43	2282.64	2504.26	2416.98	2461.55	2517.49	2489.87	2667.4	2729.41	2299.33	2773.78	2952.81	2529.56	2648.15	2366.85	2758.72	2879.91	2710.82	2629.12	2881.99	2599.13	2274.6	3091.19	2381.24	2663.18	2859.23	2613.29	2714.45	2671.54	2349.46	3107.47	2497.96	2730.44	2705.71	2301.01	2877.91	3258.97	2580.7	2838.06	2395.26	2947.26	2478.65	2926.03	2790.79	2988.69	2277.9	2562.85	2813.86
	2411.86	2436.56	2280.34	2501.4	2413.85	2458.32	2513.97	2486.96	2663.29	2725.07	2297.68	2769.31	2946.73	2525.75	2644.64	2365.39	2753.75	2874.7	2707.89	2624.76	2876.75	2595.28	2273.4	3084.44	2379.47	2660.43	2853.83	2610.14	2709.94	2668.24	2347.24	3102.03	2494.44	2725.7	2701.87	2298.99	2873.15	3252.89	2577.12	2833.34	2392.71	2942.31	2476.09	2920.85	2785.07	2984.45	2275.89	2559.56	2809.77
	2409.22	2433.7	2278.06	2498.54	2410.73	2455.09	2510.48	2484.06	2659.19	2720.74	2296.02	2764.86	2940.67	2521.95	2641.13	2363.93	2748.8	2869.51	2704.96	2620.42	2871.54	2591.45	2272.19	3077.7	2377.7	2657.68	2848.45	2606.98	2705.45	2664.93	2345.02	3096.6	2490.94	2720.98	2698.04	2296.98	2868.4	3246.83	2573.56	2828.64	2390.16	2937.36	2473.53	2915.69	2779.38	2980.22	2273.88	2556.29	2805.69
	2406.58	2430.85	2275.79	2495.7	2407.63	2451.88	2506.99	2481.17	2655.11	2716.43	2294.37	2760.41	2934.63	2518.18	2637.63	2362.46	2743.86	2864.33	2702.03	2616.1	2866.34	2587.64	2270.98	3071	2375.95	2654.94	2843.09	2603.83	2700.98	2661.63	2342.82	3091.17	2487.46	2716.28	2694.22	2294.99	2863.67	3240.77	2570	2823.95	2387.63	2932.43	2470.97	2910.55	2773.73	2976.01	2271.89	2553.04	2801.61
	2403.96	2428.01	2273.53	2492.86	2404.54	2448.67	2503.52	2478.29	2651.04	2712.12	2292.72	2755.98	2928.6	2514.42	2634.14	2360.98	2738.95	2859.16	2699.09	2611.8	2861.15	2583.86	2269.77	3064.32	2374.19	2652.2	2837.75	2600.68	2696.52	2658.32	2340.62	3085.76	2483.99	2711.61	2690.4	2293.01	2858.96	3234.72	2566.45	2819.29	2385.12	2927.5	2468.42	2905.41	2768.1	2971.82	2269.91	2549.8	2797.54
	2401.34	2425.18	2271.28	2490.03	2401.46	2445.48	2500.07	2475.42	2646.98	2707.82	2291.08	2751.57	2922.6	2510.68	2630.65	2359.49	2734.06	2854.01	2696.15	2607.52	2855.99	2580.1	2268.55	3057.67	2372.45	2649.47	2832.44	2597.53	2692.09	2655.02	2338.43	3080.36	2480.54	2706.96	2686.58	2291.05	2854.26	3228.68	2562.91	2814.64	2382.62	2922.59	2465.87	2900.3	2762.52	2967.64	2267.94	2546.57	2793.47
	2398.73	2422.36	2269.04	2487.22	2398.4	2442.3	2496.62	2472.56	2642.93	2703.53	2289.44	2747.16	2916.61	2506.96	2627.17	2358	2729.19	2848.87	2693.21	2603.26	2850.84	2576.36	2267.34	3051.05	2370.71	2646.74	2827.15	2594.38	2687.67	2651.71	2336.26	3074.98	2477.1	2702.33	2682.78	2289.09	2849.58	3222.65	2559.37	2810.01	2380.14	2917.68	2463.32	2895.19	2756.96	2963.48	2265.99	2543.36	2789.41
	2396.13	2419.56	2266.82	2484.41	2395.36	2439.13	2493.2	2469.71	2638.9	2699.26	2287.8	2742.78	2910.64	2503.26	2623.7	2356.51	2724.34	2843.74	2690.27	2599.02	2845.72	2572.65	2266.13	3044.45	2368.97	2644.02	2821.88	2591.23	2683.26	2648.41	2334.08	3069.6	2473.68	2697.72	2678.98	2287.16	2844.92	3216.63	2555.85	2805.4	2377.67	2912.78	2460.78	2890.11	2751.44	2959.33	2264.04	2540.16	2785.36
	2393.54	2416.76	2264.6	2481.61	2392.33	2435.97	2489.79	2466.88	2634.88	2694.99	2286.16	2738.4	2904.69	2499.58	2620.24	2355	2719.51	2838.63	2687.32	2594.8	2840.61	2568.96	2264.91	3037.88	2367.25	2641.3	2816.63	2588.08	2678.88	2645.11	2331.92	3064.24	2470.28	2693.14	2675.18	2285.23	2840.27	3210.63	2552.33	2800.81	2375.21	2907.9	2458.24	2885.03	2745.95	2955.2	2262.11	2536.98	2781.31
	2390.95	2413.98	2262.4	2478.82	2389.31	2432.82	2486.39	2464.05	2630.88	2690.73	2284.53	2734.04	2898.76	2495.92	2616.78	2353.49	2714.71	2833.53	2684.38	2590.6	2835.51	2565.29	2263.7	3031.33	2365.53	2638.59	2811.4	2584.94	2674.52	2641.81	2329.77	3058.89	2466.89	2688.58	2671.4	2283.32	2835.64	3204.63	2548.82	2796.23	2372.77	2903.02	2455.7	2879.98	2740.5	2951.09	2260.19	2533.81	2777.27
	2388.38	2411.2	2260.2	2476.04	2386.31	2429.69	2483	2461.23	2626.88	2686.49	2282.9	2729.69	2892.85	2492.28	2613.33	2351.98	2709.92	2828.44	2681.43	2586.42	2830.44	2561.64	2262.48	3024.81	2363.81	2635.88	2806.19	2581.8	2670.17	2638.51	2327.63	3053.55	2463.52	2684.05	2667.62	2281.42	2831.02	3198.64	2545.32	2791.68	2370.35	2898.16	2453.17	2874.93	2735.08	2946.99	2258.28	2530.65	2773.23
	2385.82	2408.44	2258.02	2473.27	2383.32	2426.57	2479.64	2458.42	2622.9	2682.25	2281.28	2725.35	2886.95	2488.66	2609.89	2350.46	2705.15	2823.37	2678.48	2582.26	2825.39	2558.01	2261.26	3018.32	2362.11	2633.17	2801.01	2578.65	2665.84	2635.21	2325.49	3048.22	2460.16	2679.53	2663.84	2279.54	2826.43	3192.67	2541.82	2787.14	2367.94	2893.3	2450.63	2869.91	2729.69	2942.9	2256.38	2527.52	2769.2
	2383.26	2405.69	2255.85	2470.51	2380.34	2423.45	2476.28	2455.63	2618.94	2678.02	2279.65	2721.03	2881.08	2485.06	2606.46	2348.93	2700.4	2818.31	2675.52	2578.13	2820.35	2554.41	2260.05	3011.86	2360.41	2630.48	2795.85	2575.51	2661.53	2631.91	2323.37	3042.91	2456.82	2675.04	2660.07	2277.67	2821.85	3186.7	2538.34	2782.62	2365.54	2888.46	2448.11	2864.9	2724.34	2938.84	2254.49	2524.39	2765.18
	2380.71	2402.95	2253.69	2467.76	2377.38	2420.35	2472.94	2452.85	2614.99	2673.81	2278.04	2716.73	2875.22	2481.48	2603.03	2347.4	2695.68	2813.26	2672.57	2574.01	2815.33	2550.83	2258.83	3005.42	2358.71	2627.78	2790.71	2572.37	2657.24	2628.62	2321.25	3037.61	2453.5	2670.58	2656.31	2275.81	2817.28	3180.75	2534.86	2778.12	2363.16	2883.62	2445.58	2859.9	2719.02	2934.79	2252.62	2521.28	2761.16
	2378.18	2400.22	2251.54	2465.02	2374.44	2417.26	2469.62	2450.07	2611.05	2669.6	2276.42	2712.43	2869.39	2477.92	2599.61	2345.86	2690.97	2808.23	2669.62	2569.91	2810.33	2547.28	2257.61	2999.01	2357.03	2625.09	2785.6	2569.23	2652.97	2625.32	2319.14	3032.32	2450.2	2666.13	2652.56	2273.97	2812.74	3174.81	2531.39	2773.64	2360.79	2878.8	2443.06	2854.92	2713.73	2930.75	2250.75	2518.18	2757.15
	2375.65	2397.5	2249.4	2462.29	2371.51	2414.19	2466.31	2447.31	2607.12	2665.41	2274.81	2708.15	2863.57	2474.38	2596.2	2344.31	2686.29	2803.22	2666.66	2565.84	2805.35	2543.74	2256.39	2992.62	2355.35	2622.41	2780.51	2566.1	2648.71	2622.03	2317.04	3027.04	2446.91	2661.71	2648.81	2272.14	2808.21	3168.88	2527.93	2769.18	2358.44	2873.98	2440.54	2849.95	2708.48	2926.73	2248.9	2515.1	2753.14
	2373.13	2394.79	2247.27	2459.57	2368.59	2411.12	2463.01	2444.56	2603.21	2661.23	2273.2	2703.89	2857.77	2470.85	2592.8	2342.76	2681.63	2798.21	2663.7	2561.78	2800.39	2540.23	2255.17	2986.27	2353.67	2619.73	2775.44	2562.97	2644.48	2618.74	2314.95	3021.78	2443.64	2657.32	2645.07	2270.32	2803.7	3162.96	2524.48	2764.74	2356.1	2869.18	2438.02	2845	2703.25	2922.73	2247.06	2512.03	2749.14
	2370.62	2392.09	2245.16	2456.86	2365.69	2408.07	2459.73	2441.82	2599.31	2657.06	2271.59	2699.64	2852	2467.35	2589.41	2341.2	2676.98	2793.23	2660.75	2557.75	2795.45	2536.74	2253.95	2979.94	2352	2617.06	2770.39	2559.83	2640.26	2615.45	2312.87	3016.53	2440.38	2652.94	2641.34	2268.52	2799.21	3157.05	2521.04	2760.31	2353.78	2864.39	2435.51	2840.07	2698.07	2918.74	2245.23	2508.98	2745.15
	2368.12	2389.41	2243.05	2454.16	2362.8	2405.02	2456.47	2439.09	2595.43	2652.9	2269.99	2695.4	2846.24	2463.87	2586.02	2339.64	2672.36	2788.26	2657.79	2553.73	2790.52	2533.27	2252.73	2973.64	2350.34	2614.39	2765.37	2556.71	2636.06	2612.16	2310.8	3011.3	2437.15	2648.59	2637.61	2266.73	2794.73	3151.16	2517.61	2755.91	2351.47	2859.61	2433.01	2835.15	2692.91	2914.77	2243.41	2505.94	2741.17
	2365.63	2386.74	2240.96	2451.47	2359.93	2401.99	2453.22	2436.37	2591.56	2648.75	2268.39	2691.18	2840.5	2460.4	2582.64	2338.07	2667.76	2783.3	2654.83	2549.74	2785.62	2529.83	2251.5	2967.36	2348.69	2611.72	2760.37	2553.58	2631.88	2608.87	2308.74	3006.08	2433.93	2644.26	2633.89	2264.95	2790.27	3145.28	2514.18	2751.52	2349.18	2854.85	2430.5	2830.25	2687.79	2910.82	2241.61	2502.92	2737.19
	2363.15	2384.07	2238.87	2448.79	2357.07	2398.97	2449.98	2433.66	2587.7	2644.62	2266.8	2686.97	2834.78	2456.96	2579.27	2336.5	2663.18	2778.36	2651.87	2545.77	2780.73	2526.4	2250.28	2961.11	2347.04	2609.07	2755.39	2550.46	2627.72	2605.59	2306.69	3000.87	2430.72	2639.95	2630.18	2263.18	2785.83	3139.41	2510.77	2747.15	2346.9	2850.09	2428	2825.36	2682.7	2906.88	2239.81	2499.91	2733.22
	2360.68	2381.42	2236.8	2446.12	2354.23	2395.97	2446.76	2430.96	2583.86	2640.49	2265.21	2682.78	2829.09	2453.53	2575.91	2334.92	2658.62	2773.43	2648.91	2541.82	2775.86	2523	2249.06	2954.89	2345.4	2606.41	2750.43	2547.34	2623.58	2602.3	2304.64	2995.67	2427.54	2635.67	2626.48	2261.43	2781.41	3133.55	2507.36	2742.8	2344.63	2845.34	2425.51	2820.49	2677.64	2902.95	2238.03	2496.92	2729.25
	2358.22	2378.78	2234.74	2443.46	2351.4	2392.97	2443.55	2428.28	2580.03	2636.38	2263.62	2678.6	2823.41	2450.13	2572.56	2333.34	2654.08	2768.52	2645.95	2537.89	2771.02	2519.62	2247.84	2948.7	2343.77	2603.77	2745.5	2544.22	2619.46	2599.02	2302.61	2990.49	2424.37	2631.41	2622.78	2259.7	2777	3127.7	2503.97	2738.48	2342.38	2840.61	2423.01	2815.64	2672.62	2899.05	2236.26	2493.94	2725.3
	2355.77	2376.15	2232.69	2440.81	2348.58	2389.99	2440.36	2425.6	2576.22	2632.28	2262.04	2674.44	2817.75	2446.74	2569.21	2331.75	2649.57	2763.62	2642.99	2533.98	2766.19	2516.26	2246.62	2942.53	2342.14	2601.13	2740.59	2541.1	2615.35	2595.75	2300.58	2985.33	2421.21	2627.17	2619.1	2257.97	2772.62	3121.87	2500.58	2734.17	2340.15	2835.89	2420.53	2810.8	2667.63	2895.16	2234.5	2490.97	2721.35
	2353.32	2373.54	2230.66	2438.17	2345.78	2387.02	2437.19	2422.94	2572.42	2628.2	2260.46	2670.29	2812.12	2443.38	2565.87	2330.16	2645.07	2758.74	2640.04	2530.08	2761.38	2512.92	2245.39	2936.4	2340.52	2598.49	2735.7	2537.99	2611.27	2592.47	2298.57	2980.18	2418.08	2622.95	2615.42	2256.26	2768.25	3116.05	2497.2	2729.87	2337.92	2831.18	2418.04	2805.98	2662.67	2891.28	2232.75	2488.02	2717.41
	2350.89	2370.93	2228.63	2435.54	2342.99	2384.06	2434.02	2420.28	2568.63	2624.12	2258.88	2666.16	2806.5	2440.03	2562.55	2328.57	2640.6	2753.88	2637.08	2526.22	2756.59	2509.61	2244.17	2930.29	2338.9	2595.86	2730.83	2534.89	2607.2	2589.2	2296.56	2975.04	2414.96	2618.76	2611.75	2254.56	2763.9	3110.25	2493.83	2725.6	2335.71	2826.48	2415.57	2801.17	2657.74	2887.42	2231.01	2485.08	2713.47
	2348.47	2368.34	2226.61	2432.92	2340.22	2381.12	2430.88	2417.64	2564.86	2620.06	2257.31	2662.04	2800.9	2436.7	2559.23	2326.97	2636.14	2749.03	2634.12	2522.37	2751.82	2506.32	2242.95	2924.2	2337.3	2593.24	2725.99	2531.78	2603.15	2585.93	2294.56	2969.92	2411.86	2614.59	2608.08	2252.87	2759.56	3104.46	2490.47	2721.35	2333.52	2821.8	2413.09	2796.39	2652.84	2883.58	2229.28	2482.16	2709.55
	2346.06	2365.75	2224.61	2430.31	2337.46	2378.18	2427.74	2415.01	2561.11	2616.01	2255.74	2657.94	2795.33	2433.39	2555.92	2325.36	2631.71	2744.2	2631.16	2518.54	2747.07	2503.04	2241.73	2918.15	2335.69	2590.62	2721.17	2528.68	2599.12	2582.66	2292.57	2964.82	2408.77	2610.44	2604.43	2251.19	2755.25	3098.68	2487.13	2717.12	2331.34	2817.13	2410.62	2791.61	2647.98	2879.75	2227.56	2479.25	2705.63
	2343.65	2363.18	2222.62	2427.71	2334.71	2375.26	2424.63	2412.39	2557.37	2611.98	2254.18	2653.85	2789.78	2430.1	2552.61	2323.76	2627.3	2739.38	2628.21	2514.73	2742.34	2499.79	2240.51	2912.12	2334.1	2588.01	2716.38	2525.58	2595.11	2579.4	2290.59	2959.72	2405.7	2606.32	2600.78	2249.53	2750.95	3092.91	2483.79	2712.9	2329.17	2812.47	2408.16	2786.86	2643.15	2875.94	2225.86	2476.35	2701.72
	2341.26	2360.62	2220.64	2425.13	2331.98	2372.35	2421.52	2409.78	2553.64	2607.95	2252.62	2649.77	2784.24	2426.83	2549.32	2322.14	2622.91	2734.58	2625.25	2510.94	2737.62	2496.56	2239.29	2906.12	2332.51	2585.4	2711.61	2522.49	2591.12	2576.14	2288.62	2954.65	2402.65	2602.21	2597.15	2247.88	2746.67	3087.16	2480.46	2708.71	2327.02	2807.82	2405.7	2782.12	2638.35	2872.14	2224.16	2473.47	2697.81
	2338.88	2358.07	2218.66	2422.55	2329.27	2369.45	2418.43	2407.19	2549.92	2603.94	2251.06	2645.72	2778.73	2423.58	2546.04	2320.53	2618.54	2729.8	2622.29	2507.18	2732.93	2493.35	2238.06	2900.15	2330.93	2582.8	2706.86	2519.4	2587.14	2572.88	2286.66	2949.59	2399.62	2598.13	2593.52	2246.24	2742.41	3081.42	2477.14	2704.54	2324.88	2803.19	2403.24	2777.4	2633.58	2868.36	2222.48	2470.61	2693.92
	2336.5	2355.53	2216.71	2419.98	2326.57	2366.57	2415.36	2404.6	2546.23	2599.95	2249.51	2641.68	2773.24	2420.35	2542.76	2318.91	2614.19	2725.03	2619.34	2503.43	2728.26	2490.17	2236.84	2894.2	2329.35	2580.2	2702.13	2516.32	2583.19	2569.63	2284.71	2944.54	2396.6	2594.07	2589.9	2244.62	2738.17	3075.7	2473.83	2700.38	2322.75	2798.57	2400.79	2772.69	2628.84	2864.59	2220.81	2467.76	2690.03
	2334.14	2353.01	2214.76	2417.42	2323.88	2363.7	2412.3	2402.03	2542.54	2595.96	2247.96	2637.65	2767.77	2417.14	2539.5	2317.29	2609.86	2720.28	2616.39	2499.7	2723.61	2487	2235.62	2888.29	2327.78	2577.62	2697.43	2513.24	2579.25	2566.38	2282.77	2939.51	2393.6	2590.04	2586.29	2243.01	2733.94	3069.99	2470.53	2696.24	2320.64	2793.96	2398.35	2768	2624.14	2860.84	2219.14	2464.92	2686.15
	2331.78	2350.49	2212.82	2414.87	2321.21	2360.84	2409.26	2399.46	2538.87	2591.99	2246.42	2633.64	2762.33	2413.95	2536.24	2315.66	2605.55	2715.55	2613.44	2496	2718.97	2483.85	2234.4	2882.4	2326.22	2575.03	2692.75	2510.16	2575.34	2563.13	2280.83	2934.5	2390.62	2586.02	2582.68	2241.4	2729.74	3064.3	2467.25	2692.13	2318.54	2789.36	2395.91	2763.33	2619.46	2857.11	2217.49	2462.1	2682.28
	2329.44	2347.99	2210.9	2412.33	2318.55	2357.99	2406.23	2396.91	2535.22	2588.04	2244.88	2629.65	2756.9	2410.78	2532.99	2314.03	2601.27	2710.83	2610.49	2492.31	2714.36	2480.73	2233.18	2876.54	2324.66	2572.46	2688.09	2507.09	2571.44	2559.89	2278.91	2929.5	2387.65	2582.03	2579.09	2239.82	2725.55	3058.62	2463.97	2688.03	2316.46	2784.78	2393.47	2758.67	2614.82	2853.39	2215.85	2459.29	2678.42
	2327.11	2345.49	2208.98	2409.81	2315.9	2355.15	2403.22	2394.37	2531.58	2584.09	2243.34	2625.67	2751.5	2407.62	2529.75	2312.4	2597	2706.13	2607.54	2488.65	2709.77	2477.63	2231.97	2870.7	2323.11	2569.89	2683.46	2504.03	2567.56	2556.65	2276.99	2924.52	2384.7	2578.06	2575.51	2238.24	2721.38	3052.96	2460.7	2683.95	2314.39	2780.21	2391.04	2754.04	2610.21	2849.69	2214.22	2456.49	2674.57
	2324.78	2343.01	2207.08	2407.29	2313.27	2352.33	2400.22	2391.84	2527.95	2580.17	2241.81	2621.71	2746.11	2404.49	2526.52	2310.76	2592.76	2701.45	2604.59	2485.01	2705.19	2474.54	2230.75	2864.9	2321.57	2567.32	2678.85	2500.97	2563.7	2553.41	2275.09	2919.55	2381.77	2574.11	2571.93	2236.67	2717.23	3047.31	2457.44	2679.9	2312.33	2775.66	2388.62	2749.42	2605.63	2846	2212.6	2453.71	2670.73
	2322.47	2340.54	2205.19	2404.78	2310.66	2349.52	2397.23	2389.32	2524.34	2576.25	2240.28	2617.76	2740.75	2401.37	2523.3	2309.13	2588.54	2696.78	2601.65	2481.38	2700.64	2471.48	2229.53	2859.12	2320.03	2564.77	2674.26	2497.91	2559.86	2550.18	2273.19	2914.6	2378.86	2570.19	2568.37	2235.12	2713.1	3041.67	2454.2	2675.86	2310.28	2771.12	2386.2	2744.81	2601.08	2842.33	2210.99	2450.95	2666.89
	2320.16	2338.09	2203.31	2402.29	2308.05	2346.72	2394.26	2386.81	2520.75	2572.35	2238.76	2613.83	2735.41	2398.28	2520.09	2307.48	2584.34	2692.14	2598.71	2477.78	2696.11	2468.44	2228.32	2853.37	2318.5	2562.22	2669.7	2494.86	2556.04	2546.95	2271.3	2909.67	2375.96	2566.28	2564.81	2233.58	2708.99	3036.05	2450.96	2671.84	2308.25	2766.59	2383.79	2740.23	2596.56	2838.67	2209.39	2448.2	2663.06
	2317.87	2335.64	2201.44	2399.8	2305.47	2343.94	2391.31	2384.32	2517.17	2568.47	2237.24	2609.91	2730.1	2395.2	2516.89	2305.84	2580.16	2687.51	2595.77	2474.2	2691.59	2465.42	2227.1	2847.65	2316.98	2559.67	2665.16	2491.82	2552.23	2543.73	2269.42	2904.75	2373.08	2562.4	2561.27	2232.05	2704.9	3030.45	2447.74	2667.84	2306.24	2762.07	2381.38	2735.66	2592.08	2835.03	2207.81	2445.46	2659.25
	2315.59	2333.21	2199.58	2397.33	2302.89	2341.17	2388.37	2381.83	2513.6	2564.6	2235.73	2606.02	2724.8	2392.14	2513.7	2304.2	2576	2682.9	2592.83	2470.64	2687.1	2462.42	2225.89	2841.96	2315.46	2557.14	2660.65	2488.78	2548.45	2540.51	2267.56	2899.85	2370.22	2558.54	2557.73	2230.53	2700.82	3024.86	2444.53	2663.86	2304.23	2757.57	2378.98	2731.11	2587.62	2831.41	2206.23	2442.74	2655.44
	2313.32	2330.78	2197.73	2394.86	2300.33	2338.41	2385.44	2379.36	2510.06	2560.74	2234.21	2602.14	2719.53	2389.1	2510.52	2302.55	2571.86	2678.3	2589.9	2467.1	2682.63	2459.44	2224.67	2836.3	2313.95	2554.6	2656.15	2485.74	2544.69	2537.3	2265.7	2894.97	2367.37	2554.71	2554.2	2229.03	2696.77	3019.29	2441.32	2659.91	2302.24	2753.09	2376.58	2726.57	2583.19	2827.8	2204.66	2440.03	2651.64
	2311.05	2328.37	2195.9	2392.41	2297.79	2335.66	2382.53	2376.9	2506.52	2556.9	2232.71	2598.27	2714.28	2386.08	2507.35	2300.9	2567.75	2673.73	2586.97	2463.57	2678.18	2456.48	2223.46	2830.66	2312.44	2552.08	2651.68	2482.71	2540.94	2534.09	2263.85	2890.1	2364.54	2550.89	2550.69	2227.53	2692.73	3013.73	2438.13	2655.97	2300.26	2748.62	2374.19	2722.05	2578.8	2824.2	2203.11	2437.33	2647.85
	2308.8	2325.97	2194.07	2389.97	2295.26	2332.93	2379.64	2374.45	2503	2553.07	2231.21	2594.42	2709.05	2383.08	2504.19	2299.24	2563.65	2669.17	2584.04	2460.07	2673.75	2453.54	2222.25	2825.05	2310.94	2549.56	2647.24	2479.69	2537.21	2530.88	2262.01	2885.26	2361.73	2547.1	2547.18	2226.05	2688.71	3008.19	2434.95	2652.05	2298.3	2744.16	2371.81	2717.56	2574.43	2820.63	2201.56	2434.65	2644.07
	2306.56	2323.58	2192.26	2387.54	2292.74	2330.2	2376.76	2372.01	2499.5	2549.26	2229.71	2590.59	2703.85	2380.1	2501.03	2297.59	2559.58	2664.63	2581.11	2456.6	2669.34	2450.62	2221.04	2819.47	2309.45	2547.05	2642.82	2476.68	2533.51	2527.68	2260.17	2880.42	2358.94	2543.33	2543.69	2224.58	2684.71	3002.67	2431.78	2648.15	2296.34	2739.72	2369.43	2713.07	2570.1	2817.06	2200.02	2431.99	2640.3
	2304.33	2321.21	2190.46	2385.11	2290.24	2327.5	2373.89	2369.58	2496.01	2545.46	2228.22	2586.78	2698.66	2377.14	2497.89	2295.93	2555.53	2660.11	2578.19	2453.14	2664.94	2447.72	2219.83	2813.92	2307.96	2544.55	2638.42	2473.67	2529.82	2524.49	2258.35	2875.61	2356.16	2539.57	2540.2	2223.12	2680.73	2997.16	2428.63	2644.27	2294.41	2735.29	2367.06	2708.61	2565.79	2813.52	2198.5	2429.33	2636.54
	2302.11	2318.84	2188.67	2382.7	2287.75	2324.8	2371.04	2367.17	2492.54	2541.68	2226.73	2582.98	2693.5	2374.2	2494.76	2294.28	2551.5	2655.6	2575.27	2449.7	2660.57	2444.84	2218.63	2808.4	2306.48	2542.05	2634.04	2470.66	2526.15	2521.3	2256.54	2870.81	2353.4	2535.85	2536.73	2221.67	2676.77	2991.67	2425.48	2640.41	2292.48	2730.87	2364.7	2704.17	2561.52	2809.98	2196.98	2426.7	2632.79
	2299.9	2316.49	2186.89	2380.3	2285.27	2322.12	2368.21	2364.76	2489.08	2537.91	2225.24	2579.2	2688.36	2371.27	2491.64	2292.62	2547.49	2651.12	2572.35	2446.28	2656.23	2441.98	2217.42	2802.91	2305.01	2539.56	2629.69	2467.66	2522.5	2518.11	2254.74	2866.03	2350.66	2532.14	2533.26	2220.23	2672.83	2986.19	2422.35	2636.57	2290.57	2726.47	2362.34	2699.74	2557.28	2806.47	2195.48	2424.07	2629.05
	2297.7	2314.15	2185.12	2377.91	2282.81	2319.45	2365.38	2362.37	2485.64	2534.16	2223.76	2575.43	2683.25	2368.37	2488.52	2290.96	2543.5	2646.65	2569.44	2442.88	2651.9	2439.14	2216.22	2797.44	2303.54	2537.08	2625.37	2464.67	2518.87	2514.93	2252.94	2861.27	2347.93	2528.46	2529.81	2218.8	2668.91	2980.73	2419.22	2632.75	2288.67	2722.09	2359.99	2695.33	2553.06	2802.96	2193.98	2421.46	2625.32
	2295.51	2311.82	2183.37	2375.53	2280.37	2316.79	2362.58	2359.99	2482.21	2530.43	2222.29	2571.68	2678.16	2365.48	2485.42	2289.29	2539.53	2642.21	2566.53	2439.51	2647.59	2436.32	2215.01	2792	2302.08	2534.6	2621.06	2461.69	2515.26	2511.76	2251.16	2856.53	2345.23	2524.79	2526.37	2217.39	2665.01	2975.29	2416.11	2628.96	2286.78	2717.72	2357.64	2690.94	2548.88	2799.48	2192.49	2418.87	2621.6
	2293.33	2309.5	2181.62	2373.17	2277.94	2314.15	2359.79	2357.62	2478.8	2526.71	2220.82	2567.95	2673.09	2362.62	2482.33	2287.63	2535.59	2637.78	2563.62	2436.15	2643.3	2433.52	2213.81	2786.6	2300.63	2532.13	2616.78	2458.71	2511.67	2508.59	2249.38	2851.8	2342.53	2521.15	2522.93	2215.99	2661.12	2969.86	2413.01	2625.18	2284.9	2713.36	2355.3	2686.56	2544.73	2796.01	2191.02	2416.28	2617.88
	2291.16	2307.19	2179.89	2370.81	2275.52	2311.52	2357.01	2355.26	2475.4	2523	2219.35	2564.24	2668.04	2359.77	2479.25	2285.97	2531.66	2633.37	2560.72	2432.82	2639.03	2430.74	2212.61	2781.22	2299.18	2529.67	2612.53	2455.74	2508.09	2505.42	2247.62	2847.09	2339.86	2517.53	2519.51	2214.59	2657.26	2964.46	2409.93	2621.42	2283.04	2709.03	2352.97	2682.21	2540.6	2792.55	2189.55	2413.72	2614.18
	2289	2304.9	2178.17	2368.46	2273.11	2308.9	2354.25	2352.91	2472.02	2519.32	2217.89	2560.54	2663.02	2356.94	2476.18	2284.3	2527.76	2628.98	2557.82	2429.5	2634.79	2427.98	2211.42	2775.86	2297.74	2527.22	2608.29	2452.77	2504.54	2502.27	2245.86	2842.4	2337.21	2513.93	2516.1	2213.21	2653.41	2959.07	2406.85	2617.68	2281.19	2704.7	2350.64	2677.87	2536.51	2789.11	2188.1	2411.16	2610.49
	2286.86	2302.62	2176.46	2366.13	2270.72	2306.3	2351.51	2350.58	2468.66	2515.64	2216.44	2556.87	2658.02	2354.13	2473.12	2282.63	2523.88	2624.61	2554.93	2426.21	2630.56	2425.23	2210.22	2770.54	2296.3	2524.77	2604.09	2449.82	2501.01	2499.11	2244.11	2837.73	2334.57	2510.36	2512.7	2211.84	2649.59	2953.69	2403.79	2613.96	2279.36	2700.39	2348.32	2673.55	2532.45	2785.69	2186.65	2408.62	2606.81
	2284.72	2300.35	2174.76	2363.8	2268.35	2303.71	2348.77	2348.26	2465.31	2511.99	2214.99	2553.2	2653.05	2351.34	2470.07	2280.97	2520.02	2620.26	2552.04	2422.93	2626.36	2422.51	2209.03	2765.25	2294.87	2522.33	2599.9	2446.87	2497.49	2495.97	2242.38	2833.08	2331.95	2506.8	2509.31	2210.48	2645.78	2948.34	2400.73	2610.27	2277.53	2696.1	2346.01	2669.25	2528.41	2782.28	2185.22	2406.1	2603.14
	2282.6	2298.09	2173.07	2361.49	2265.99	2301.13	2346.06	2345.94	2461.98	2508.35	2213.54	2549.56	2648.09	2348.57	2467.03	2279.3	2516.18	2615.93	2549.15	2419.68	2622.18	2419.81	2207.83	2759.98	2293.45	2519.89	2595.74	2443.93	2494	2492.83	2240.65	2828.45	2329.34	2503.27	2505.94	2209.13	2642	2943	2397.7	2606.59	2275.72	2691.82	2343.71	2664.96	2524.41	2778.88	2183.79	2403.59	2599.48
	2280.48	2295.84	2171.4	2359.19	2263.64	2298.56	2343.36	2343.64	2458.66	2504.73	2212.1	2545.93	2643.17	2345.82	2464	2277.63	2512.37	2611.62	2546.27	2416.45	2618.01	2417.13	2206.64	2754.74	2292.03	2517.47	2591.6	2440.99	2490.52	2489.69	2238.93	2823.83	2326.76	2499.75	2502.57	2207.79	2638.23	2937.68	2394.67	2602.93	2273.92	2687.56	2341.41	2660.7	2520.43	2775.51	2182.38	2401.09	2595.83
	2278.38	2293.6	2169.73	2356.9	2261.31	2296.01	2340.67	2341.36	2455.36	2501.12	2210.66	2542.33	2638.26	2343.08	2460.98	2275.96	2508.57	2607.32	2543.4	2413.23	2613.87	2414.46	2205.45	2749.54	2290.62	2515.05	2587.49	2438.06	2487.06	2486.57	2237.22	2819.23	2324.19	2496.26	2499.22	2206.46	2634.48	2932.37	2391.65	2599.3	2272.14	2683.31	2339.12	2656.45	2516.48	2772.14	2180.97	2398.61	2592.2
	2276.29	2291.38	2168.08	2354.62	2258.99	2293.47	2338	2339.08	2452.08	2497.53	2209.23	2538.73	2633.38	2340.37	2457.97	2274.3	2504.8	2603.05	2540.52	2410.04	2609.75	2411.82	2204.27	2744.36	2289.21	2512.64	2583.4	2435.14	2483.63	2483.44	2235.52	2814.66	2321.64	2492.79	2495.88	2205.15	2630.76	2927.09	2388.65	2595.68	2270.36	2679.08	2336.84	2652.23	2512.57	2768.79	2179.57	2396.14	2588.57
	2274.21	2289.17	2166.44	2352.35	2256.68	2290.95	2335.34	2336.81	2448.81	2493.96	2207.8	2535.16	2628.52	2337.67	2454.97	2272.63	2501.04	2598.8	2537.66	2406.87	2605.66	2409.2	2203.08	2739.21	2287.81	2510.24	2579.34	2432.23	2480.21	2480.33	2233.83	2810.1	2319.1	2489.35	2492.55	2203.84	2627.05	2921.82	2385.66	2592.08	2268.6	2674.86	2334.56	2648.02	2508.68	2765.46	2178.19	2393.68	2584.95
	2272.13	2286.97	2164.81	2350.09	2254.39	2288.44	2332.7	2334.56	2445.55	2490.4	2206.38	2531.61	2623.69	2334.99	2451.99	2270.96	2497.31	2594.57	2534.79	2403.72	2601.58	2406.59	2201.9	2734.08	2286.42	2507.84	2575.3	2429.33	2476.81	2477.22	2232.15	2805.56	2316.58	2485.92	2489.23	2202.54	2623.36	2916.57	2382.68	2588.51	2266.85	2670.67	2332.29	2643.83	2504.82	2762.14	2176.81	2391.24	2581.35
	2270.08	2284.78	2163.19	2347.84	2252.11	2285.94	2330.08	2332.32	2442.32	2486.86	2204.96	2528.07	2618.88	2332.34	2449.01	2269.29	2493.6	2590.35	2531.94	2400.59	2597.52	2404	2200.72	2728.99	2285.04	2505.45	2571.28	2426.43	2473.43	2474.12	2230.48	2801.04	2314.09	2482.51	2485.92	2201.26	2619.7	2911.34	2379.72	2584.95	2265.12	2666.48	2330.03	2639.66	2500.99	2758.84	2175.44	2388.82	2577.75
	2268.03	2282.6	2161.58	2345.61	2249.85	2283.46	2327.47	2330.09	2439.1	2483.34	2203.55	2524.55	2614.09	2329.7	2446.05	2267.62	2489.92	2586.16	2529.08	2397.48	2593.49	2401.43	2199.54	2723.93	2283.66	2503.08	2567.29	2423.55	2470.07	2471.02	2228.82	2796.54	2311.6	2479.13	2482.63	2199.98	2616.05	2906.13	2376.77	2581.42	2263.39	2662.32	2327.78	2635.5	2497.19	2755.55	2174.08	2386.4	2574.17
	2265.99	2280.44	2159.98	2343.38	2247.6	2280.99	2324.87	2327.87	2435.89	2479.83	2202.14	2521.05	2609.33	2327.08	2443.09	2265.96	2486.25	2581.99	2526.24	2394.39	2589.48	2398.89	2198.37	2718.89	2282.28	2500.7	2563.32	2420.67	2466.73	2467.93	2227.17	2792.05	2309.14	2475.77	2479.34	2198.72	2612.42	2900.94	2373.83	2577.91	2261.68	2658.16	2325.53	2631.37	2493.42	2752.28	2172.73	2384	2570.6
	2263.96	2278.29	2158.4	2341.17	2245.37	2278.53	2322.29	2325.67	2432.71	2476.34	2200.74	2517.57	2604.59	2324.48	2440.15	2264.29	2482.61	2577.84	2523.4	2391.32	2585.48	2396.36	2197.2	2713.89	2280.91	2498.34	2559.37	2417.8	2463.41	2464.85	2225.53	2787.59	2306.69	2472.42	2476.07	2197.46	2608.81	2895.76	2370.9	2574.41	2259.98	2654.03	2323.29	2627.25	2489.68	2749.02	2171.4	2381.62	2567.04
	2261.95	2276.14	2156.83	2338.96	2243.15	2276.09	2319.72	2323.47	2429.53	2472.87	2199.34	2514.1	2599.88	2321.89	2437.22	2262.62	2478.98	2573.7	2520.56	2388.27	2581.51	2393.84	2196.03	2708.91	2279.55	2495.98	2555.45	2414.93	2460.11	2461.77	2223.9	2783.15	2304.26	2469.1	2472.81	2196.22	2605.23	2890.6	2367.99	2570.94	2258.29	2649.91	2321.06	2623.16	2485.97	2745.78	2170.07	2379.25	2563.49
	2259.94	2274.02	2155.27	2336.77	2240.94	2273.66	2317.17	2321.29	2426.38	2469.42	2197.95	2510.65	2595.19	2319.33	2434.3	2260.96	2475.38	2569.59	2517.73	2385.25	2577.56	2391.35	2194.86	2703.96	2278.2	2493.63	2551.56	2412.08	2456.83	2458.7	2222.27	2778.73	2301.85	2465.8	2469.57	2194.98	2601.66	2885.47	2365.08	2567.49	2256.61	2645.81	2318.84	2619.08	2482.28	2742.55	2168.75	2376.89	2559.95
	2257.95	2271.9	2153.72	2334.59	2238.75	2271.24	2314.63	2319.12	2423.24	2465.98	2196.57	2507.23	2590.52	2316.79	2431.39	2259.29	2471.8	2565.5	2514.9	2382.24	2573.64	2388.88	2193.69	2699.04	2276.85	2491.29	2547.69	2409.23	2453.57	2455.64	2220.66	2774.32	2299.46	2462.53	2466.33	2193.76	2598.11	2880.35	2362.2	2564.06	2254.95	2641.73	2316.62	2615.02	2478.63	2739.34	2167.44	2374.55	2556.43
	2255.97	2269.8	2152.18	2332.42	2236.57	2268.84	2312.11	2316.96	2420.12	2462.56	2195.18	2503.82	2585.88	2314.26	2428.49	2257.63	2468.25	2561.43	2512.09	2379.25	2569.73	2386.42	2192.53	2694.15	2275.51	2488.96	2543.84	2406.4	2450.32	2452.59	2219.06	2769.94	2297.08	2459.27	2463.11	2192.55	2594.59	2875.25	2359.32	2560.65	2253.3	2637.66	2314.42	2610.98	2475	2736.14	2166.13	2372.22	2552.91
	2254	2267.7	2150.65	2330.27	2234.41	2266.45	2309.61	2314.81	2417.01	2459.16	2193.81	2500.42	2581.27	2311.75	2425.6	2255.96	2464.71	2557.39	2509.27	2376.29	2565.85	2383.99	2191.37	2689.29	2274.17	2486.64	2540.02	2403.57	2447.1	2449.54	2217.46	2765.58	2294.72	2456.03	2459.9	2191.34	2591.08	2870.17	2356.46	2557.26	2251.66	2633.61	2312.22	2606.96	2471.4	2732.96	2164.84	2369.9	2549.41
	2252.04	2265.62	2149.13	2328.12	2232.26	2264.07	2307.12	2312.68	2413.92	2455.78	2192.44	2497.05	2576.67	2309.27	2422.73	2254.3	2461.19	2553.36	2506.47	2373.34	2561.99	2381.57	2190.21	2684.46	2272.84	2484.32	2536.22	2400.75	2443.9	2446.5	2215.88	2761.24	2292.38	2452.82	2456.71	2190.15	2587.59	2865.11	2353.61	2553.89	2250.03	2629.57	2310.03	2602.96	2467.83	2729.79	2163.56	2367.6	2545.92
	2250.09	2263.55	2147.63	2325.98	2230.12	2261.71	2304.64	2310.55	2410.85	2452.42	2191.07	2493.7	2572.11	2306.8	2419.87	2252.64	2457.7	2549.35	2503.67	2370.42	2558.15	2379.17	2189.06	2679.66	2271.51	2482.01	2532.44	2397.94	2440.71	2443.47	2214.31	2756.91	2290.06	2449.62	2453.52	2188.96	2584.13	2860.07	2350.78	2550.54	2248.41	2625.56	2307.85	2598.98	2464.29	2726.64	2162.29	2365.31	2542.44
	2248.15	2261.5	2146.14	2323.86	2228	2259.36	2302.18	2308.44	2407.79	2449.07	2189.71	2490.36	2567.56	2304.35	2417.01	2250.98	2454.23	2545.37	2500.87	2367.51	2554.33	2376.79	2187.9	2674.88	2270.2	2479.71	2528.69	2395.15	2437.55	2440.45	2212.74	2752.61	2287.75	2446.45	2450.35	2187.79	2580.68	2855.05	2347.96	2547.22	2246.81	2621.56	2305.67	2595.02	2460.77	2723.5	2161.02	2363.04	2538.97
	2246.23	2259.45	2144.66	2321.75	2225.89	2257.03	2299.73	2306.34	2404.75	2445.74	2188.36	2487.04	2563.05	2301.92	2414.17	2249.33	2450.78	2541.4	2498.08	2364.63	2550.53	2374.43	2186.76	2670.14	2268.88	2477.42	2524.97	2392.36	2434.4	2437.43	2211.19	2748.33	2285.46	2443.3	2447.2	2186.62	2577.26	2850.04	2345.15	2543.91	2245.22	2617.57	2303.51	2591.07	2457.29	2720.38	2159.77	2360.78	2535.52
	2244.32	2257.42	2143.19	2319.65	2223.8	2254.71	2297.3	2304.26	2401.73	2442.43	2187.01	2483.75	2558.55	2299.5	2411.34	2247.67	2447.35	2537.46	2495.3	2361.77	2546.75	2372.08	2185.61	2665.42	2267.58	2475.14	2521.27	2389.57	2431.28	2434.42	2209.64	2744.07	2283.19	2440.16	2444.05	2185.47	2573.85	2845.06	2342.35	2540.63	2243.64	2613.61	2301.35	2587.15	2453.83	2717.27	2158.52	2358.54	2532.07
	2242.41	2255.4	2141.73	2317.56	2221.72	2252.4	2294.89	2302.18	2398.72	2439.14	2185.66	2480.47	2554.09	2297.11	2408.53	2246.02	2443.94	2533.54	2492.53	2358.92	2543	2369.76	2184.47	2660.73	2266.28	2472.86	2517.59	2386.8	2428.17	2431.42	2208.1	2739.83	2280.94	2437.05	2440.92	2184.32	2570.47	2840.1	2339.57	2537.36	2242.07	2609.66	2299.2	2583.24	2450.4	2714.18	2157.28	2356.3	2528.64
	2240.52	2253.39	2140.28	2315.48	2219.65	2250.11	2292.49	2300.12	2395.73	2435.87	2184.32	2477.21	2549.64	2294.73	2405.72	2244.37	2440.56	2529.64	2489.76	2356.1	2539.27	2367.45	2183.33	2656.08	2264.98	2470.59	2513.93	2384.04	2425.09	2428.43	2206.58	2735.61	2278.7	2433.96	2437.8	2183.19	2567.1	2835.16	2336.81	2534.12	2240.51	2605.73	2297.06	2579.36	2447	2711.1	2156.06	2354.09	2525.23
	2238.64	2251.39	2138.85	2313.41	2217.6	2247.83	2290.1	2298.07	2392.76	2432.61	2182.99	2473.96	2545.22	2292.37	2402.92	2242.72	2437.2	2525.76	2487	2353.3	2535.56	2365.16	2182.19	2651.45	2263.69	2468.33	2510.3	2381.29	2422.02	2425.44	2205.06	2731.41	2276.48	2430.89	2434.7	2182.06	2563.76	2830.23	2334.05	2530.89	2238.96	2601.82	2294.93	2575.49	2443.62	2708.04	2154.84	2351.88	2521.82
	2236.77	2249.41	2137.42	2311.36	2215.56	2245.56	2287.73	2296.03	2389.8	2429.37	2181.66	2470.74	2540.83	2290.03	2400.14	2241.07	2433.85	2521.9	2484.24	2350.52	2531.87	2362.89	2181.06	2646.84	2262.41	2466.08	2506.7	2378.55	2418.97	2422.47	2203.55	2727.23	2274.28	2427.84	2431.61	2180.95	2560.43	2825.33	2331.31	2527.69	2237.43	2597.92	2292.81	2571.65	2440.28	2704.99	2153.63	2349.69	2518.43
	2234.92	2247.44	2136.01	2309.31	2213.53	2243.31	2285.37	2294	2386.86	2426.15	2180.34	2467.54	2536.46	2287.71	2397.37	2239.42	2430.53	2518.06	2481.5	2347.75	2528.2	2360.63	2179.93	2642.27	2261.14	2463.84	2503.12	2375.82	2415.94	2419.5	2202.06	2723.07	2272.1	2424.82	2428.53	2179.84	2557.13	2820.45	2328.58	2524.51	2235.9	2594.04	2290.7	2567.82	2436.96	2701.96	2152.43	2347.51	2515.05
	2233.07	2245.48	2134.61	2307.28	2211.52	2241.07	2283.03	2291.98	2383.94	2422.95	2179.02	2464.35	2532.11	2285.41	2394.61	2237.78	2427.23	2514.24	2478.76	2345.01	2524.55	2358.4	2178.8	2637.73	2259.87	2461.61	2499.56	2373.09	2412.93	2416.54	2200.57	2718.94	2269.93	2421.81	2425.46	2178.74	2553.84	2815.58	2325.87	2521.34	2234.39	2590.18	2288.59	2564.01	2433.66	2698.94	2151.23	2345.35	2511.68
	2231.24	2243.53	2133.22	2305.25	2209.52	2238.85	2280.71	2289.98	2381.03	2419.77	2177.71	2461.18	2527.79	2283.12	2391.86	2236.14	2423.95	2510.45	2476.02	2342.29	2520.93	2356.18	2177.67	2633.21	2258.6	2459.38	2496.02	2370.38	2409.94	2413.59	2199.09	2714.82	2267.78	2418.82	2422.41	2177.65	2550.58	2810.74	2323.17	2518.2	2232.89	2586.33	2286.5	2560.22	2430.4	2695.93	2150.05	2343.2	2508.32
	2229.41	2241.59	2131.84	2303.24	2207.54	2236.64	2278.39	2287.98	2378.14	2416.6	2176.4	2458.03	2523.5	2280.86	2389.13	2234.5	2420.69	2506.67	2473.3	2339.59	2517.33	2353.97	2176.55	2628.72	2257.34	2457.17	2492.51	2367.68	2406.97	2410.65	2197.62	2710.72	2265.64	2415.85	2419.37	2176.57	2547.33	2805.92	2320.49	2515.08	2231.4	2582.51	2284.41	2556.45	2427.16	2692.94	2148.88	2341.06	2504.98
	2227.6	2239.67	2130.47	2301.24	2205.57	2234.44	2276.1	2286	2375.27	2413.45	2175.1	2454.9	2519.23	2278.61	2386.4	2232.86	2417.46	2502.92	2470.58	2336.9	2513.74	2351.79	2175.44	2624.26	2256.09	2454.96	2489.03	2364.99	2404.02	2407.71	2196.16	2706.65	2263.52	2412.9	2416.35	2175.5	2544.11	2801.11	2317.82	2511.98	2229.93	2578.7	2282.33	2552.7	2423.95	2689.97	2147.71	2338.94	2501.65
	2225.8	2237.76	2129.11	2299.25	2203.61	2232.25	2273.81	2284.03	2372.41	2410.32	2173.81	2451.79	2514.98	2276.38	2383.69	2231.23	2414.24	2499.19	2467.87	2334.24	2510.18	2349.62	2174.32	2619.83	2254.85	2452.76	2485.56	2362.3	2401.08	2404.79	2194.71	2702.59	2261.42	2409.98	2413.33	2174.44	2540.9	2796.33	2315.16	2508.89	2228.46	2574.91	2280.27	2548.96	2420.76	2687.01	2146.55	2336.83	2498.33
	2224.01	2235.86	2127.77	2297.27	2201.67	2230.08	2271.55	2282.08	2369.57	2407.21	2172.52	2448.7	2510.76	2274.16	2380.99	2229.6	2411.05	2495.48	2465.17	2331.59	2506.64	2347.47	2173.21	2615.43	2253.61	2450.57	2482.12	2359.63	2398.17	2401.87	2193.27	2698.56	2259.34	2407.07	2410.34	2173.39	2537.71	2791.57	2312.51	2505.83	2227	2571.13	2278.21	2545.25	2417.6	2684.06	2145.41	2334.74	2495.03
	2222.23	2233.97	2126.43	2295.3	2199.74	2227.92	2269.29	2280.13	2366.74	2404.12	2171.23	2445.63	2506.56	2271.97	2378.3	2227.97	2407.87	2491.79	2462.48	2328.97	2503.13	2345.34	2172.1	2611.05	2252.37	2448.38	2478.7	2356.97	2395.27	2398.97	2191.84	2694.54	2257.27	2404.18	2407.35	2172.35	2534.55	2786.83	2309.89	2502.79	2225.56	2567.37	2276.16	2541.56	2414.47	2681.13	2144.27	2332.65	2491.73
	2220.46	2232.09	2125.11	2293.35	2197.82	2225.78	2267.05	2278.2	2363.93	2401.05	2169.95	2442.57	2502.39	2269.79	2375.63	2226.35	2404.72	2488.12	2459.79	2326.37	2499.63	2343.22	2171	2606.71	2251.14	2446.21	2475.31	2354.32	2392.39	2396.07	2190.41	2690.55	2255.21	2401.31	2404.38	2171.32	2531.4	2782.11	2307.27	2499.77	2224.13	2563.64	2274.12	2537.88	2411.36	2678.21	2143.14	2330.58	2488.45
	2218.71	2230.23	2123.79	2291.4	2195.92	2223.65	2264.83	2276.28	2361.14	2397.99	2168.68	2439.54	2498.25	2267.63	2372.96	2224.73	2401.59	2484.47	2457.11	2323.78	2496.15	2341.13	2169.9	2602.39	2249.92	2444.04	2471.94	2351.68	2389.54	2393.18	2189	2686.58	2253.18	2398.47	2401.42	2170.29	2528.27	2777.41	2304.67	2496.77	2222.71	2559.91	2272.08	2534.23	2408.28	2675.3	2142.01	2328.53	2485.19
	2216.96	2228.37	2122.49	2289.46	2194.03	2221.53	2262.62	2274.36	2358.36	2394.95	2167.41	2436.52	2494.12	2265.48	2370.31	2223.11	2398.48	2480.85	2454.44	2321.21	2492.7	2339.04	2168.81	2598.09	2248.7	2441.89	2468.59	2349.05	2386.69	2390.3	2187.6	2682.63	2251.16	2395.64	2398.48	2169.28	2525.16	2772.73	2302.08	2493.78	2221.3	2556.21	2270.06	2530.59	2405.22	2672.42	2140.9	2326.49	2481.94
	2215.23	2226.53	2121.2	2287.54	2192.15	2219.42	2260.43	2272.47	2355.6	2391.93	2166.15	2433.52	2490.03	2263.35	2367.67	2221.49	2395.38	2477.24	2451.78	2318.67	2489.27	2336.98	2167.71	2593.83	2247.49	2439.74	2465.27	2346.43	2383.87	2387.44	2186.2	2678.7	2249.15	2392.83	2395.55	2168.27	2522.07	2768.07	2299.51	2490.82	2219.9	2552.53	2268.05	2526.97	2402.19	2669.54	2139.79	2324.46	2478.7
	2213.51	2224.71	2119.92	2285.63	2190.29	2217.33	2258.25	2270.58	2352.86	2388.93	2164.89	2430.54	2485.95	2261.25	2365.04	2219.88	2392.31	2473.66	2449.13	2316.14	2485.85	2334.93	2166.62	2589.59	2246.29	2437.6	2461.97	2343.82	2381.07	2384.58	2184.82	2674.79	2247.17	2390.04	2392.63	2167.27	2519	2763.43	2296.95	2487.88	2218.51	2548.86	2266.05	2523.37	2399.18	2666.68	2138.7	2322.44	2475.47
	2211.79	2222.89	2118.65	2283.72	2188.44	2215.25	2256.08	2268.7	2350.14	2385.95	2163.64	2427.58	2481.91	2259.15	2362.42	2218.27	2389.27	2470.09	2446.48	2313.63	2482.46	2332.9	2165.54	2585.38	2245.09	2435.47	2458.69	2341.22	2378.28	2381.73	2183.44	2670.9	2245.19	2387.27	2389.73	2166.28	2515.95	2758.81	2294.4	2484.95	2217.13	2545.21	2264.05	2519.79	2396.2	2663.83	2137.61	2320.44	2472.26
	2210.09	2221.08	2117.39	2281.83	2186.6	2213.19	2253.93	2266.84	2347.43	2382.98	2162.4	2424.64	2477.88	2257.08	2359.82	2216.67	2386.24	2466.55	2443.84	2311.14	2479.09	2330.88	2164.46	2581.2	2243.89	2433.34	2455.44	2338.64	2375.52	2378.89	2182.07	2667.03	2243.24	2384.52	2386.84	2165.31	2512.92	2754.21	2291.87	2482.05	2215.76	2541.58	2262.07	2516.23	2393.25	2661	2136.53	2318.45	2469.06
	2208.4	2219.29	2116.14	2279.95	2184.78	2211.14	2251.79	2264.99	2344.73	2380.04	2161.16	2421.72	2473.89	2255.02	2357.23	2215.07	2383.23	2463.03	2441.22	2308.67	2475.74	2328.88	2163.38	2577.05	2242.71	2431.23	2452.21	2336.06	2372.77	2376.06	2180.72	2663.18	2241.3	2381.79	2383.97	2164.33	2509.91	2749.63	2289.36	2479.16	2214.41	2537.96	2260.1	2512.69	2390.32	2658.18	2135.46	2316.47	2465.87
	2206.73	2217.51	2114.9	2278.08	2182.97	2209.1	2249.67	2263.15	2342.05	2377.11	2159.92	2418.81	2469.91	2252.98	2354.65	2213.47	2380.24	2459.53	2438.6	2306.22	2472.42	2326.9	2162.31	2572.92	2241.52	2429.13	2449	2333.49	2370.04	2373.24	2179.37	2659.36	2239.37	2379.08	2381.11	2163.37	2506.91	2745.08	2286.85	2476.3	2213.06	2534.37	2258.13	2509.17	2387.42	2655.37	2134.39	2314.51	2462.7
	2205.06	2215.74	2113.67	2276.22	2181.17	2207.07	2247.56	2261.32	2339.39	2374.2	2158.7	2415.93	2465.96	2250.96	2352.08	2211.88	2377.27	2456.06	2435.99	2303.79	2469.11	2324.93	2161.24	2568.82	2240.35	2427.03	2445.81	2330.94	2367.33	2370.43	2178.03	2655.55	2237.46	2376.39	2378.26	2162.42	2503.94	2740.54	2284.36	2473.45	2211.72	2530.79	2256.18	2505.67	2384.54	2652.58	2133.34	2312.56	2459.54
	2203.41	2213.99	2112.45	2274.37	2179.39	2205.06	2245.47	2259.5	2336.75	2371.31	2157.47	2413.06	2462.04	2248.95	2349.52	2210.29	2374.33	2452.6	2433.39	2301.37	2465.82	2322.98	2160.17	2564.75	2239.18	2424.94	2442.65	2328.4	2364.63	2367.64	2176.7	2651.77	2235.57	2373.72	2375.43	2161.47	2500.98	2736.03	2281.89	2470.63	2210.4	2527.23	2254.23	2502.18	2381.68	2649.8	2132.29	2310.62	2456.39
	2201.76	2212.24	2111.25	2272.53	2177.62	2203.06	2243.39	2257.7	2334.12	2368.43	2156.26	2410.22	2458.14	2246.96	2346.98	2208.7	2371.4	2449.16	2430.79	2298.98	2462.56	2321.05	2159.11	2560.7	2238.01	2422.86	2439.51	2325.86	2361.96	2364.85	2175.38	2648.01	2233.69	2371.07	2372.62	2160.54	2498.04	2731.54	2279.43	2467.82	2209.09	2523.69	2252.3	2498.72	2378.85	2647.04	2131.25	2308.7	2453.26
	2200.13	2210.51	2110.05	2270.7	2175.86	2201.07	2241.32	2255.9	2331.51	2365.58	2155.04	2407.39	2454.27	2244.98	2344.45	2207.12	2368.49	2445.75	2428.21	2296.6	2459.31	2319.13	2158.06	2556.68	2236.85	2420.79	2436.39	2323.34	2359.3	2362.07	2174.07	2644.26	2231.83	2368.43	2369.81	2159.61	2495.13	2727.07	2276.99	2465.03	2207.78	2520.17	2250.38	2495.27	2376.04	2644.29	2130.22	2306.79	2450.14
	2198.51	2208.79	2108.86	2268.89	2174.12	2199.1	2239.27	2254.12	2328.91	2362.74	2153.84	2404.58	2450.42	2243.03	2341.93	2205.54	2365.61	2442.36	2425.64	2294.25	2456.09	2317.23	2157	2552.69	2235.7	2418.73	2433.29	2320.83	2356.66	2359.3	2172.76	2640.54	2229.98	2365.82	2367.02	2158.69	2492.23	2722.62	2274.56	2462.26	2206.49	2516.66	2248.46	2491.85	2373.26	2641.56	2129.2	2304.89	2447.04
	2196.9	2207.08	2107.69	2267.08	2172.39	2197.14	2237.23	2252.35	2326.33	2359.92	2152.64	2401.79	2446.59	2241.09	2339.43	2203.97	2362.74	2438.98	2423.07	2291.91	2452.89	2315.34	2155.95	2548.73	2234.55	2416.68	2430.22	2318.34	2354.04	2356.55	2171.47	2636.84	2228.15	2363.23	2364.25	2157.78	2489.35	2718.19	2272.14	2459.51	2205.21	2513.18	2246.56	2488.44	2370.5	2638.83	2128.19	2303	2443.95
	2195.3	2205.38	2106.52	2265.28	2170.67	2195.19	2235.21	2250.59	2323.77	2357.12	2151.45	2399.02	2442.79	2239.16	2336.93	2202.4	2359.9	2435.63	2420.52	2289.59	2449.71	2313.47	2154.91	2544.79	2233.41	2414.64	2427.17	2315.85	2351.43	2353.8	2170.19	2633.17	2226.33	2360.65	2361.49	2156.87	2486.48	2713.78	2269.74	2456.78	2203.94	2509.71	2244.66	2485.05	2367.77	2636.12	2127.18	2301.13	2440.87
	2193.71	2203.7	2105.37	2263.5	2168.96	2193.26	2233.2	2248.85	2321.22	2354.34	2150.26	2396.27	2439.02	2237.25	2334.45	2200.84	2357.07	2432.3	2417.97	2287.29	2446.55	2311.61	2153.87	2540.88	2232.27	2412.6	2424.15	2313.37	2348.85	2351.07	2168.91	2629.51	2224.53	2358.09	2358.75	2155.98	2483.64	2709.39	2267.35	2454.07	2202.68	2506.26	2242.78	2481.68	2365.06	2633.43	2126.18	2299.27	2437.81
	2192.13	2202.02	2104.23	2261.72	2167.27	2191.33	2231.21	2247.11	2318.69	2351.58	2149.07	2393.53	2435.27	2235.36	2331.98	2199.28	2354.27	2429	2415.44	2285	2443.41	2309.77	2152.84	2536.99	2231.14	2410.58	2421.14	2310.91	2346.28	2348.35	2167.64	2625.87	2222.74	2355.55	2356.01	2155.09	2480.82	2705.03	2264.98	2451.38	2201.43	2502.83	2240.91	2478.33	2362.37	2630.75	2125.19	2297.42	2434.76
	2190.56	2200.36	2103.09	2259.96	2165.59	2189.43	2229.23	2245.39	2316.18	2348.84	2147.9	2390.82	2431.54	2233.49	2329.52	2197.73	2351.48	2425.71	2412.91	2282.74	2440.29	2307.95	2151.8	2533.13	2230.02	2408.56	2418.16	2308.46	2343.73	2345.63	2166.39	2622.26	2220.97	2353.03	2353.3	2154.21	2478.01	2700.68	2262.63	2448.7	2200.19	2499.41	2239.04	2475	2359.71	2628.08	2124.21	2295.59	2431.73
	2189.01	2198.71	2101.97	2258.2	2163.92	2187.53	2227.26	2243.67	2313.68	2346.11	2146.73	2388.13	2427.84	2231.63	2327.08	2196.18	2348.72	2422.44	2410.4	2280.49	2437.19	2306.14	2150.78	2529.3	2228.9	2406.56	2415.2	2306.02	2341.2	2342.93	2165.14	2618.66	2219.21	2350.53	2350.6	2153.34	2475.22	2696.36	2260.28	2446.05	2198.96	2496.02	2237.19	2471.68	2357.07	2625.43	2123.23	2293.77	2428.71
	2187.47	2197.08	2100.85	2256.46	2162.27	2185.65	2225.31	2241.97	2311.2	2343.4	2145.56	2385.45	2424.17	2229.79	2324.65	2194.63	2345.98	2419.2	2407.89	2278.26	2434.11	2304.35	2149.76	2525.5	2227.78	2404.56	2412.26	2303.59	2338.68	2340.24	2163.9	2615.09	2217.47	2348.05	2347.91	2152.48	2472.45	2692.06	2257.96	2443.41	2197.74	2492.64	2235.35	2468.39	2354.45	2622.79	2122.27	2291.96	2425.7
	2185.93	2195.45	2099.75	2254.73	2160.63	2183.78	2223.37	2240.28	2308.74	2340.72	2144.4	2382.79	2420.52	2227.96	2322.23	2193.09	2343.25	2415.98	2405.4	2276.05	2431.06	2302.57	2148.74	2521.72	2226.68	2402.57	2409.34	2301.17	2336.18	2337.57	2162.67	2611.54	2215.74	2345.59	2345.24	2151.62	2469.7	2687.78	2255.64	2440.8	2196.53	2489.28	2233.52	2465.12	2351.86	2620.16	2121.31	2290.17	2422.71
	2184.41	2193.84	2098.66	2253.01	2159	2181.92	2221.45	2238.61	2306.29	2338.05	2143.25	2380.16	2416.89	2226.15	2319.82	2191.56	2340.55	2412.77	2402.91	2273.86	2428.02	2300.8	2147.73	2517.97	2225.57	2400.59	2406.45	2298.77	2333.7	2334.9	2161.45	2608.01	2214.03	2343.14	2342.58	2150.78	2466.97	2683.52	2253.35	2438.2	2195.33	2485.94	2231.7	2461.86	2349.29	2617.55	2120.36	2288.38	2419.73
	2182.9	2192.24	2097.58	2251.29	2157.39	2180.08	2219.54	2236.94	2303.86	2335.39	2142.1	2377.54	2413.29	2224.35	2317.43	2190.03	2337.86	2409.59	2400.44	2271.69	2425.01	2299.06	2146.72	2514.24	2224.48	2398.62	2403.58	2296.37	2331.24	2332.24	2160.24	2604.5	2212.33	2340.72	2339.94	2149.94	2464.25	2679.29	2251.06	2435.62	2194.14	2482.62	2229.89	2458.62	2346.75	2614.94	2119.42	2286.61	2416.77
	2181.4	2190.65	2096.5	2249.59	2155.78	2178.25	2217.64	2235.29	2301.44	2332.76	2140.96	2374.94	2409.72	2222.58	2315.05	2188.51	2335.2	2406.44	2397.97	2269.53	2422.01	2297.32	2145.71	2510.54	2223.39	2396.66	2400.73	2293.99	2328.8	2329.6	2159.03	2601.02	2210.65	2338.31	2337.31	2149.11	2461.56	2675.07	2248.79	2433.06	2192.96	2479.32	2228.09	2455.41	2344.22	2612.36	2118.48	2284.86	2413.82
	2179.91	2189.07	2095.44	2247.9	2154.19	2176.43	2215.76	2233.64	2299.04	2330.15	2139.82	2372.36	2406.17	2220.81	2312.68	2186.99	2332.55	2403.3	2395.52	2267.4	2419.04	2295.61	2144.71	2506.87	2222.3	2394.7	2397.9	2291.62	2326.37	2326.97	2157.84	2597.55	2208.98	2335.92	2334.7	2148.29	2458.88	2670.88	2246.54	2430.52	2191.79	2476.04	2226.3	2452.21	2341.72	2609.78	2117.55	2283.11	2410.88
	2178.44	2187.5	2094.39	2246.22	2152.61	2174.62	2213.9	2232.01	2296.66	2327.55	2138.69	2369.8	2402.64	2219.07	2310.32	2185.48	2329.93	2400.18	2393.07	2265.28	2416.08	2293.9	2143.72	2503.23	2221.22	2392.76	2395.1	2289.27	2323.96	2324.35	2156.65	2594.11	2207.32	2333.55	2332.1	2147.47	2456.22	2666.71	2244.3	2427.99	2190.63	2472.77	2224.52	2449.03	2339.24	2607.22	2116.63	2281.38	2407.96
	2176.97	2185.95	2093.34	2244.55	2151.05	2172.83	2212.04	2230.39	2294.29	2324.97	2137.57	2367.26	2399.14	2217.33	2307.98	2183.97	2327.32	2397.09	2390.64	2263.18	2413.15	2292.21	2142.73	2499.6	2220.14	2390.83	2392.32	2286.92	2321.57	2321.74	2155.48	2590.68	2205.68	2331.2	2329.52	2146.66	2453.58	2662.56	2242.08	2425.49	2189.48	2469.53	2222.76	2445.87	2336.79	2604.68	2115.72	2279.66	2405.06
	2175.52	2184.41	2092.31	2242.89	2149.5	2171.05	2210.2	2228.78	2291.94	2322.41	2136.45	2364.73	2395.67	2215.62	2305.65	2182.47	2324.74	2394.01	2388.22	2261.09	2410.24	2290.54	2141.75	2496.01	2219.07	2388.9	2389.56	2284.59	2319.19	2319.15	2154.31	2587.28	2204.06	2328.87	2326.95	2145.86	2450.96	2658.43	2239.87	2423	2188.34	2466.3	2221	2442.73	2334.36	2602.14	2114.82	2277.95	2402.17
	2174.07	2182.88	2091.29	2241.24	2147.96	2169.28	2208.38	2227.19	2289.61	2319.87	2135.34	2362.23	2392.21	2213.92	2303.33	2180.97	2322.17	2390.96	2385.81	2259.03	2407.35	2288.88	2140.77	2492.44	2218.01	2386.99	2386.82	2282.27	2316.83	2316.57	2153.15	2583.9	2202.45	2326.55	2324.4	2145.07	2448.35	2654.33	2237.68	2420.53	2187.21	2463.09	2219.26	2439.6	2331.94	2599.62	2113.92	2276.26	2399.29
	2172.64	2181.36	2090.28	2239.6	2146.43	2167.52	2206.57	2225.6	2287.29	2317.35	2134.23	2359.75	2388.79	2212.23	2301.02	2179.48	2319.63	2387.93	2383.4	2256.98	2404.48	2287.24	2139.79	2488.9	2216.95	2385.08	2384.1	2279.96	2314.49	2313.99	2152	2580.54	2200.85	2324.25	2321.86	2144.29	2445.76	2650.25	2235.5	2418.08	2186.09	2459.9	2217.53	2436.5	2329.56	2597.11	2113.03	2274.58	2396.43
	2171.22	2179.86	2089.27	2237.97	2144.92	2165.78	2204.77	2224.03	2284.99	2314.85	2133.13	2357.28	2385.39	2210.56	2298.73	2178	2317.1	2384.92	2381.02	2254.95	2401.63	2285.61	2138.82	2485.38	2215.9	2383.18	2381.4	2277.67	2312.17	2311.44	2150.86	2577.21	2199.26	2321.97	2319.34	2143.51	2443.19	2646.18	2233.34	2415.65	2184.98	2456.73	2215.8	2433.42	2327.19	2594.62	2112.15	2272.91	2393.58
	2169.81	2178.36	2088.28	2236.35	2143.41	2164.05	2202.98	2222.46	2282.7	2312.37	2132.04	2354.83	2382.01	2208.91	2296.45	2176.52	2314.59	2381.93	2378.64	2252.94	2398.79	2283.99	2137.86	2481.89	2214.85	2381.3	2378.73	2275.39	2309.86	2308.89	2149.73	2573.89	2197.69	2319.71	2316.83	2142.74	2440.64	2642.15	2231.19	2413.24	2183.88	2453.58	2214.09	2430.35	2324.84	2592.14	2111.27	2271.25	2390.75
	2168.41	2176.88	2087.3	2234.74	2141.92	2162.34	2201.21	2220.91	2280.44	2309.9	2130.95	2352.41	2378.66	2207.27	2294.18	2175.05	2312.11	2378.96	2376.27	2250.94	2395.99	2282.39	2136.9	2478.43	2213.81	2379.42	2376.08	2273.12	2307.57	2306.36	2148.6	2570.6	2196.14	2317.47	2314.34	2141.98	2438.11	2638.13	2229.06	2410.84	2182.79	2450.45	2212.39	2427.3	2322.52	2589.67	2110.41	2269.6	2387.93
	2167.02	2175.41	2086.32	2233.14	2140.45	2160.63	2199.46	2219.37	2278.18	2307.46	2129.87	2350	2375.34	2205.65	2291.93	2173.58	2309.64	2376.02	2373.91	2248.96	2393.2	2280.8	2135.95	2474.99	2212.77	2377.55	2373.45	2270.86	2305.3	2303.84	2147.49	2567.33	2194.6	2315.25	2311.86	2141.23	2435.59	2634.13	2226.94	2408.47	2181.71	2447.34	2210.7	2424.28	2320.22	2587.21	2109.55	2267.97	2385.13
	2165.64	2173.95	2085.36	2231.55	2138.98	2158.94	2197.72	2217.85	2275.95	2305.03	2128.79	2347.61	2372.04	2204.04	2289.69	2172.12	2307.19	2373.09	2371.57	2247.01	2390.43	2279.23	2135	2471.57	2211.74	2375.69	2370.84	2268.62	2303.04	2301.33	2146.38	2564.08	2193.07	2313.04	2309.4	2140.48	2433.1	2630.16	2224.84	2406.11	2180.64	2444.24	2209.03	2421.27	2317.94	2584.77	2108.69	2266.35	2382.35
	2164.28	2172.51	2084.41	2229.97	2137.53	2157.26	2195.99	2216.33	2273.73	2302.62	2127.72	2345.25	2368.76	2202.45	2287.46	2170.67	2304.76	2370.19	2369.24	2245.06	2387.68	2277.67	2134.05	2468.18	2210.71	2373.84	2368.25	2266.39	2300.8	2298.83	2145.28	2560.85	2191.55	2310.85	2306.96	2139.74	2430.62	2626.21	2222.76	2403.77	2179.58	2441.17	2207.36	2418.28	2315.68	2582.34	2107.85	2264.74	2379.57
	2162.92	2171.07	2083.46	2228.4	2136.09	2155.59	2194.27	2214.82	2271.52	2300.23	2126.66	2342.9	2365.51	2200.87	2285.25	2169.22	2302.35	2367.31	2366.91	2243.14	2384.95	2276.13	2133.12	2464.82	2209.69	2372	2365.69	2264.17	2298.58	2296.35	2144.2	2557.64	2190.05	2308.68	2304.53	2139.01	2428.15	2622.28	2220.69	2401.44	2178.53	2438.11	2205.71	2415.31	2313.45	2579.93	2107.01	2263.15	2376.82
	2161.58	2169.65	2082.53	2226.84	2134.66	2153.94	2192.57	2213.33	2269.34	2297.86	2125.6	2340.57	2362.28	2199.31	2283.04	2167.78	2299.96	2364.45	2364.6	2241.23	2382.24	2274.59	2132.18	2461.48	2208.68	2370.17	2363.14	2261.96	2296.38	2293.88	2143.12	2554.46	2188.57	2306.53	2302.11	2138.28	2425.71	2618.38	2218.63	2399.14	2177.49	2435.07	2204.07	2412.36	2311.23	2577.52	2106.18	2261.57	2374.08
	2160.25	2168.24	2081.6	2225.29	2133.25	2152.3	2190.88	2211.85	2267.17	2295.5	2124.55	2338.26	2359.08	2197.76	2280.86	2166.35	2297.59	2361.61	2362.31	2239.34	2379.56	2273.08	2131.25	2458.17	2207.67	2368.34	2360.62	2259.77	2294.19	2291.43	2142.04	2551.29	2187.09	2304.39	2299.71	2137.56	2423.28	2614.5	2216.59	2396.85	2176.46	2432.06	2202.44	2409.42	2309.04	2575.13	2105.36	2259.99	2371.35
	2158.92	2166.84	2080.69	2223.75	2131.84	2150.67	2189.21	2210.38	2265.01	2293.17	2123.51	2335.96	2355.91	2196.23	2278.68	2164.93	2295.24	2358.79	2360.02	2237.47	2376.89	2271.57	2130.33	2454.89	2206.66	2366.53	2358.12	2257.59	2292.02	2288.98	2140.98	2548.15	2185.63	2302.27	2297.33	2136.85	2420.87	2610.63	2214.57	2394.59	2175.43	2429.06	2200.82	2406.51	2306.87	2572.75	2104.54	2258.44	2368.64
	2157.61	2165.46	2079.78	2222.22	2130.45	2149.05	2187.55	2208.92	2262.87	2290.86	2122.47	2333.69	2352.76	2194.71	2276.52	2163.51	2292.91	2355.99	2357.74	2235.61	2374.24	2270.09	2129.42	2451.63	2205.66	2364.73	2355.64	2255.42	2289.86	2286.55	2139.93	2545.03	2184.19	2300.17	2294.96	2136.15	2418.48	2606.8	2212.56	2392.33	2174.42	2426.08	2199.21	2403.62	2304.71	2570.39	2103.73	2256.89	2365.94
	2156.31	2164.08	2078.88	2220.7	2129.07	2147.45	2185.9	2207.47	2260.75	2288.56	2121.43	2331.44	2349.63	2193.2	2274.37	2162.09	2290.6	2353.22	2355.48	2233.78	2371.62	2268.61	2128.5	2448.39	2204.67	2362.93	2353.18	2253.27	2287.73	2284.14	2138.88	2541.93	2182.75	2298.09	2292.61	2135.45	2416.11	2602.98	2210.57	2390.1	2173.42	2423.12	2197.62	2400.74	2302.58	2568.04	2102.93	2255.36	2363.26
	2155.02	2162.72	2078	2219.2	2127.71	2145.85	2184.27	2206.03	2258.64	2286.28	2120.41	2329.21	2346.53	2191.72	2272.23	2160.69	2288.31	2350.46	2353.23	2231.95	2369.01	2267.15	2127.6	2445.18	2203.68	2361.15	2350.75	2251.13	2285.61	2281.73	2137.85	2538.86	2181.33	2296.03	2290.28	2134.76	2413.75	2599.19	2208.59	2387.89	2172.42	2420.18	2196.03	2397.88	2300.47	2565.7	2102.14	2253.83	2360.6
	2153.75	2161.37	2077.12	2217.7	2126.35	2144.28	2182.65	2204.61	2256.55	2284.02	2119.39	2326.99	2343.46	2190.24	2270.11	2159.29	2286.03	2347.73	2350.99	2230.15	2366.42	2265.7	2126.7	2441.99	2202.7	2359.38	2348.33	2249	2283.5	2279.34	2136.82	2535.8	2179.93	2293.98	2287.95	2134.08	2411.41	2595.42	2206.63	2385.69	2171.43	2417.25	2194.46	2395.05	2298.38	2563.37	2101.35	2252.32	2357.95
	2152.48	2160.03	2076.25	2216.21	2125.01	2142.71	2181.05	2203.19	2254.48	2281.79	2118.37	2324.8	2340.41	2188.78	2268	2157.9	2283.78	2345.02	2348.77	2228.36	2363.86	2264.26	2125.8	2438.83	2201.72	2357.61	2345.94	2246.89	2281.41	2276.97	2135.8	2532.77	2178.53	2291.95	2285.65	2133.4	2409.09	2591.67	2204.68	2383.51	2170.46	2414.35	2192.9	2392.23	2296.31	2561.05	2100.57	2250.83	2355.32
	2151.23	2158.7	2075.39	2214.73	2123.68	2141.15	2179.46	2201.79	2252.42	2279.56	2117.36	2322.63	2337.38	2187.34	2265.9	2156.52	2281.54	2342.33	2346.55	2226.59	2361.31	2262.84	2124.92	2435.7	2200.75	2355.86	2343.56	2244.79	2279.34	2274.61	2134.79	2529.76	2177.15	2289.94	2283.36	2132.74	2406.78	2587.94	2202.75	2381.35	2169.49	2411.47	2191.35	2389.43	2294.27	2558.75	2099.8	2249.34	2352.7
	2149.98	2157.39	2074.55	2213.26	2122.36	2139.61	2177.88	2200.4	2250.38	2277.36	2116.36	2320.47	2334.38	2185.91	2263.82	2155.14	2279.32	2339.67	2344.35	2224.84	2358.79	2261.43	2124.03	2432.59	2199.78	2354.11	2341.21	2242.7	2277.29	2272.26	2133.79	2526.77	2175.79	2287.94	2281.09	2132.07	2404.5	2584.24	2200.84	2379.21	2168.53	2408.61	2189.82	2386.64	2292.24	2556.46	2099.03	2247.87	2350.1
	2148.75	2156.09	2073.71	2211.8	2121.05	2138.08	2176.31	2199.02	2248.36	2275.18	2115.36	2318.34	2331.41	2184.49	2261.74	2153.77	2277.13	2337.02	2342.16	2223.11	2356.28	2260.04	2123.16	2429.5	2198.82	2352.38	2338.88	2240.63	2275.25	2269.92	2132.8	2523.8	2174.43	2285.96	2278.83	2131.42	2402.23	2580.56	2198.94	2377.08	2167.58	2405.76	2188.29	2383.88	2290.23	2554.19	2098.27	2246.4	2347.51
	2147.53	2154.8	2072.88	2210.35	2119.76	2136.56	2174.76	2197.65	2246.35	2273.01	2114.37	2316.22	2328.46	2183.09	2259.69	2152.41	2274.95	2334.39	2339.99	2221.39	2353.8	2258.66	2122.28	2426.44	2197.86	2350.65	2336.57	2238.57	2273.23	2267.6	2131.81	2520.85	2173.09	2284	2276.59	2130.77	2399.97	2576.9	2197.05	2374.97	2166.65	2402.94	2186.78	2381.14	2288.24	2551.92	2097.52	2244.95	2344.94
	2146.32	2153.52	2072.05	2208.91	2118.48	2135.06	2173.22	2196.3	2244.36	2270.87	2113.39	2314.12	2325.53	2181.7	2257.64	2151.05	2272.79	2331.79	2337.82	2219.68	2351.33	2257.29	2121.42	2423.41	2196.91	2348.93	2334.28	2236.52	2271.22	2265.3	2130.83	2517.93	2171.76	2282.06	2274.37	2130.13	2397.74	2573.27	2195.19	2372.88	2165.71	2400.13	2185.28	2378.41	2286.27	2549.67	2096.77	2243.52	2342.38
	2145.11	2152.25	2071.24	2207.48	2117.21	2133.56	2171.7	2194.95	2242.38	2268.74	2112.41	2312.04	2322.63	2180.33	2255.61	2149.71	2270.65	2329.21	2335.67	2218	2348.89	2255.93	2120.56	2420.39	2195.96	2347.22	2332.01	2234.49	2269.23	2263	2129.87	2515.03	2170.45	2280.13	2272.16	2129.49	2395.52	2569.66	2193.33	2370.8	2164.79	2397.34	2183.79	2375.71	2284.32	2547.43	2096.03	2242.09	2339.84
	2143.93	2150.99	2070.44	2206.06	2115.95	2132.08	2170.19	2193.61	2240.42	2266.63	2111.44	2309.98	2319.75	2178.97	2253.59	2148.36	2268.53	2326.64	2333.53	2216.33	2346.46	2254.59	2119.7	2417.41	2195.02	2345.53	2329.76	2232.47	2267.25	2260.72	2128.91	2512.15	2169.14	2278.23	2269.96	2128.86	2393.31	2566.07	2191.5	2368.75	2163.88	2394.58	2182.32	2373.02	2282.4	2545.2	2095.3	2240.68	2337.32
	2142.75	2149.75	2069.65	2204.65	2114.7	2130.61	2168.69	2192.29	2238.47	2264.54	2110.48	2307.94	2316.9	2177.62	2251.59	2147.03	2266.42	2324.1	2331.4	2214.68	2344.05	2253.26	2118.85	2414.44	2194.08	2343.84	2327.53	2230.46	2265.3	2258.46	2127.96	2509.29	2167.85	2276.33	2267.78	2128.24	2391.13	2562.5	2189.67	2366.71	2162.98	2391.83	2180.85	2370.35	2280.49	2542.99	2094.58	2239.27	2334.81
	2141.58	2148.52	2068.86	2203.25	2113.47	2129.16	2167.2	2190.98	2236.55	2262.47	2109.52	2305.92	2314.07	2176.29	2249.6	2145.71	2264.34	2321.58	2329.29	2213.04	2341.66	2251.94	2118.01	2411.5	2193.15	2342.16	2325.33	2228.47	2263.35	2256.2	2127.01	2506.45	2166.57	2274.46	2265.62	2127.63	2388.96	2558.95	2187.87	2364.68	2162.08	2389.1	2179.4	2367.7	2278.6	2540.78	2093.86	2237.88	2332.31
	2140.42	2147.3	2068.09	2201.86	2112.24	2127.71	2165.73	2189.68	2234.63	2260.41	2108.56	2303.92	2311.27	2174.98	2247.62	2144.39	2262.27	2319.08	2327.19	2211.42	2339.3	2250.64	2117.17	2408.59	2192.23	2340.49	2323.14	2226.49	2261.43	2253.96	2126.08	2503.63	2165.31	2272.6	2263.47	2127.02	2386.81	2555.43	2186.08	2362.68	2161.2	2386.39	2177.96	2365.07	2276.73	2538.59	2093.15	2236.5	2329.83
	2139.28	2146.09	2067.32	2200.48	2111.03	2126.28	2164.27	2188.38	2232.74	2258.37	2107.62	2301.93	2308.49	2173.67	2245.65	2143.08	2260.22	2316.6	2325.1	2209.82	2336.95	2249.34	2116.34	2405.7	2191.3	2338.83	2320.97	2224.52	2259.52	2251.74	2125.15	2500.83	2164.06	2270.76	2261.34	2126.42	2384.67	2551.93	2184.3	2360.69	2160.32	2383.7	2176.53	2362.46	2274.87	2536.42	2092.44	2235.14	2327.37
	2138.14	2144.89	2066.56	2199.11	2109.83	2124.86	2162.83	2187.1	2230.85	2256.36	2106.68	2299.97	2305.74	2172.38	2243.7	2141.77	2258.19	2314.14	2323.02	2208.23	2334.62	2248.06	2115.51	2402.83	2190.39	2337.18	2318.82	2222.56	2257.62	2249.53	2124.23	2498.06	2162.82	2268.93	2259.23	2125.82	2382.55	2548.45	2182.54	2358.72	2159.45	2381.02	2175.11	2359.86	2273.04	2534.25	2091.74	2233.78	2324.92
	2137.02	2143.71	2065.81	2197.74	2108.64	2123.45	2161.39	2185.84	2228.99	2254.36	2105.74	2298.02	2303.01	2171.11	2241.76	2140.48	2256.18	2311.71	2320.96	2206.66	2332.31	2246.8	2114.69	2399.99	2189.48	2335.54	2316.7	2220.62	2255.74	2247.33	2123.32	2495.3	2161.59	2267.12	2257.12	2125.23	2380.45	2544.99	2180.8	2356.76	2158.59	2378.37	2173.71	2357.29	2271.23	2532.09	2091.05	2232.44	2322.49
	2135.9	2142.53	2065.07	2196.39	2107.47	2122.05	2159.97	2184.58	2227.14	2252.37	2104.81	2296.09	2300.3	2169.84	2239.83	2139.19	2254.18	2309.29	2318.9	2205.1	2330.02	2245.54	2113.88	2397.17	2188.57	2333.9	2314.59	2218.7	2253.88	2245.15	2122.42	2492.57	2160.37	2265.33	2255.04	2124.65	2378.36	2541.56	2179.07	2354.82	2157.74	2375.74	2172.31	2354.73	2269.43	2529.95	2090.37	2231.11	2320.08
	2134.8	2141.37	2064.34	2195.05	2106.3	2120.66	2158.56	2183.33	2225.3	2250.41	2103.89	2294.18	2297.62	2168.59	2237.92	2137.91	2252.21	2306.89	2316.86	2203.56	2327.74	2244.3	2113.07	2394.37	2187.67	2332.28	2312.5	2216.78	2252.03	2242.98	2121.53	2489.86	2159.17	2263.56	2252.97	2124.07	2376.29	2538.15	2177.36	2352.9	2156.9	2373.12	2170.93	2352.19	2267.65	2527.82	2089.69	2229.79	2317.68
	2133.71	2140.22	2063.62	2193.71	2105.15	2119.29	2157.17	2182.09	2223.48	2248.46	2102.98	2292.29	2294.96	2167.36	2236.02	2136.63	2250.25	2304.52	2314.84	2202.04	2325.49	2243.07	2112.27	2391.6	2186.77	2330.67	2310.43	2214.88	2250.2	2240.82	2120.64	2487.17	2157.98	2261.8	2250.92	2123.5	2374.24	2534.76	2175.66	2350.99	2156.07	2370.53	2169.56	2349.67	2265.89	2525.7	2089.02	2228.48	2315.29
	2132.62	2139.08	2062.91	2192.39	2104	2117.93	2155.79	2180.87	2221.68	2246.53	2102.07	2290.42	2292.33	2166.13	2234.13	2135.36	2248.31	2302.16	2312.82	2200.53	2323.26	2241.85	2111.47	2388.85	2185.88	2329.06	2308.38	2213	2248.38	2238.68	2119.76	2484.5	2156.8	2260.05	2248.88	2122.93	2372.2	2531.39	2173.97	2349.1	2155.24	2367.95	2168.2	2347.17	2264.15	2523.6	2088.35	2227.18	2312.92
	2131.55	2137.96	2062.2	2191.07	2102.87	2116.58	2154.42	2179.65	2219.89	2244.62	2101.17	2288.56	2289.72	2164.92	2232.26	2134.11	2246.39	2299.82	2310.82	2199.04	2321.04	2240.64	2110.68	2386.12	2184.99	2327.47	2306.35	2211.13	2246.58	2236.55	2118.89	2481.85	2155.63	2258.33	2246.86	2122.37	2370.18	2528.04	2172.31	2347.23	2154.43	2365.39	2166.86	2344.68	2262.43	2521.5	2087.69	2225.89	2310.57
	2130.49	2136.84	2061.51	2189.77	2101.75	2115.24	2153.06	2178.45	2218.12	2242.72	2100.27	2286.73	2287.13	2163.73	2230.4	2132.85	2244.49	2297.51	2308.83	2197.57	2318.84	2239.45	2109.9	2383.42	2184.11	2325.88	2304.34	2209.27	2244.79	2234.44	2118.03	2479.22	2154.48	2256.62	2244.85	2121.82	2368.17	2524.72	2170.65	2345.37	2153.62	2362.85	2165.52	2342.22	2260.73	2519.42	2087.04	2224.62	2308.23
	2129.44	2135.74	2060.82	2188.47	2100.64	2113.91	2151.72	2177.25	2216.36	2240.85	2099.38	2284.91	2284.57	2162.54	2228.55	2131.61	2242.6	2295.21	2306.85	2196.11	2316.66	2238.27	2109.12	2380.74	2183.24	2324.31	2302.35	2207.42	2243.02	2232.34	2117.18	2476.62	2153.33	2254.92	2242.86	2121.28	2366.18	2521.42	2169.02	2343.53	2152.82	2360.33	2164.2	2339.77	2259.04	2517.35	2086.39	2223.35	2305.91
	2128.4	2134.64	2060.14	2187.18	2099.54	2112.59	2150.39	2176.07	2214.62	2238.99	2098.49	2283.11	2282.03	2161.37	2226.72	2130.37	2240.73	2292.94	2304.89	2194.66	2314.51	2237.1	2108.34	2378.08	2182.36	2322.74	2300.38	2205.59	2241.26	2230.25	2116.33	2474.03	2152.2	2253.24	2240.88	2120.73	2364.21	2518.14	2167.39	2341.7	2152.03	2357.83	2162.89	2337.34	2257.37	2515.29	2085.75	2222.1	2303.6
	2127.37	2133.56	2059.47	2185.91	2098.46	2111.29	2149.07	2174.9	2212.9	2237.15	2097.62	2281.33	2279.51	2160.21	2224.9	2129.14	2238.88	2290.68	2302.94	2193.23	2312.36	2235.94	2107.58	2375.45	2181.5	2321.18	2298.43	2203.77	2239.52	2228.18	2115.5	2471.46	2151.08	2251.58	2238.92	2120.2	2362.25	2514.88	2165.79	2339.89	2151.25	2355.35	2161.59	2334.93	2255.72	2513.24	2085.12	2220.86	2301.31
	2126.35	2132.49	2058.81	2184.64	2097.38	2110	2147.76	2173.74	2211.19	2235.32	2096.74	2279.57	2277.02	2159.07	2223.09	2127.92	2237.05	2288.45	2301	2191.82	2310.24	2234.79	2106.82	2372.84	2180.64	2319.64	2296.5	2201.96	2237.79	2226.12	2114.67	2468.92	2149.98	2249.94	2236.97	2119.67	2360.31	2511.64	2164.2	2338.1	2150.48	2352.88	2160.3	2332.54	2254.09	2511.21	2084.49	2219.63	2299.04
	2125.35	2131.44	2058.16	2183.38	2096.32	2108.72	2146.47	2172.58	2209.49	2233.51	2095.88	2277.82	2274.55	2157.94	2221.3	2126.71	2235.23	2286.23	2299.07	2190.42	2308.14	2233.66	2106.06	2370.25	2179.78	2318.1	2294.58	2200.17	2236.08	2224.08	2113.84	2466.39	2148.88	2248.3	2235.04	2119.15	2358.38	2508.43	2162.62	2336.32	2149.71	2350.44	2159.02	2330.16	2252.47	2509.18	2083.87	2218.41	2296.78
	2124.35	2130.39	2057.51	2182.13	2095.26	2107.45	2145.19	2171.44	2207.81	2231.72	2095.02	2276.09	2272.1	2156.82	2219.52	2125.5	2233.43	2284.04	2297.16	2189.04	2306.05	2232.53	2105.31	2367.69	2178.93	2316.57	2292.69	2198.39	2234.38	2222.05	2113.03	2463.89	2147.8	2246.69	2233.13	2118.63	2356.47	2505.24	2161.06	2334.56	2148.96	2348.01	2157.76	2327.81	2250.87	2507.17	2083.25	2217.21	2294.53
	2123.36	2129.35	2056.87	2180.89	2094.22	2106.19	2143.92	2170.31	2206.15	2229.95	2094.17	2274.38	2269.68	2155.71	2217.75	2124.3	2231.65	2281.86	2295.26	2187.68	2303.98	2231.42	2104.57	2365.14	2178.08	2315.05	2290.81	2196.62	2232.7	2220.03	2112.22	2461.41	2146.72	2245.09	2231.23	2118.12	2354.57	2502.07	2159.51	2332.81	2148.21	2345.6	2156.5	2325.47	2249.29	2505.17	2082.64	2216.01	2292.31
	2122.38	2128.33	2056.25	2179.66	2093.19	2104.94	2142.66	2169.19	2204.5	2228.19	2093.32	2272.69	2267.28	2154.62	2215.99	2123.11	2229.89	2279.71	2293.37	2186.32	2301.93	2230.32	2103.83	2362.62	2177.23	2313.54	2288.96	2194.87	2231.03	2218.03	2111.42	2458.95	2145.66	2243.51	2229.35	2117.61	2352.69	2498.92	2157.98	2331.08	2147.47	2343.21	2155.26	2323.15	2247.73	2503.18	2082.04	2214.83	2290.09
	2121.42	2127.32	2055.63	2178.43	2092.17	2103.7	2141.41	2168.08	2202.86	2226.46	2092.48	2271.02	2264.91	2153.53	2214.25	2121.93	2228.14	2277.57	2291.5	2184.99	2299.9	2229.23	2103.1	2360.12	2176.4	2312.03	2287.12	2193.13	2229.38	2216.04	2110.63	2456.5	2144.61	2241.94	2227.48	2117.11	2350.83	2495.8	2156.46	2329.37	2146.73	2340.84	2154.03	2320.85	2246.18	2501.2	2081.44	2213.65	2287.9
	2120.46	2126.32	2055.02	2177.22	2091.16	2102.48	2140.18	2166.98	2201.24	2224.73	2091.65	2269.37	2262.56	2152.46	2212.52	2120.75	2226.41	2275.46	2289.64	2183.67	2297.89	2228.15	2102.37	2357.65	2175.56	2310.54	2285.3	2191.41	2227.74	2214.07	2109.85	2454.08	2143.57	2240.39	2225.63	2116.62	2348.98	2492.69	2154.96	2327.67	2146.01	2338.49	2152.82	2318.56	2244.65	2499.24	2080.85	2212.49	2285.72
	2119.51	2125.33	2054.41	2176.02	2090.16	2101.26	2138.96	2165.89	2199.64	2223.03	2090.82	2267.73	2260.23	2151.41	2210.81	2119.58	2224.7	2273.36	2287.79	2182.36	2295.89	2227.08	2101.65	2355.19	2174.73	2309.06	2283.5	2189.7	2226.11	2212.11	2109.07	2451.68	2142.55	2238.85	2223.79	2116.13	2347.14	2489.61	2153.48	2325.99	2145.3	2336.16	2151.61	2316.3	2243.13	2497.28	2080.26	2211.34	2283.55
	2118.58	2124.35	2053.82	2174.82	2089.17	2100.06	2137.75	2164.81	2198.05	2221.34	2090	2266.11	2257.92	2150.36	2209.1	2118.42	2223.01	2271.28	2285.95	2181.07	2293.91	2226.03	2100.94	2352.76	2173.91	2307.58	2281.71	2188	2224.5	2210.17	2108.31	2449.3	2141.53	2237.33	2221.97	2115.65	2345.32	2486.55	2152.01	2324.32	2144.59	2333.85	2150.42	2314.05	2241.63	2495.34	2079.68	2210.2	2281.4
	2117.65	2123.38	2053.23	2173.63	2088.19	2098.87	2136.56	2163.75	2196.48	2219.67	2089.18	2264.51	2255.64	2149.33	2207.42	2117.27	2221.33	2269.23	2284.13	2179.8	2291.95	2224.98	2100.23	2350.35	2173.09	2306.12	2279.95	2186.31	2222.91	2208.23	2107.54	2446.94	2140.53	2235.83	2220.16	2115.17	2343.52	2483.51	2150.55	2322.66	2143.89	2331.55	2149.23	2311.82	2240.15	2493.41	2079.11	2209.07	2279.27
	2116.74	2122.42	2052.65	2172.46	2087.23	2097.69	2135.37	2162.69	2194.92	2218.01	2088.37	2262.92	2253.38	2148.31	2205.74	2116.13	2219.67	2267.19	2282.32	2178.54	2290.01	2223.95	2099.53	2347.96	2172.27	2304.66	2278.2	2184.64	2221.33	2206.32	2106.79	2444.6	2139.53	2234.34	2218.37	2114.7	2341.73	2480.49	2149.11	2321.03	2143.2	2329.27	2148.06	2309.61	2238.69	2491.49	2078.54	2207.95	2277.15
	2115.84	2121.48	2052.08	2171.29	2086.27	2096.52	2134.2	2161.64	2193.37	2216.38	2087.57	2261.36	2251.15	2147.3	2204.08	2114.99	2218.02	2265.17	2280.53	2177.29	2288.09	2222.92	2098.83	2345.6	2171.46	2303.21	2276.47	2182.99	2219.76	2204.42	2106.05	2442.28	2138.55	2232.86	2216.59	2114.23	2339.96	2477.5	2147.68	2319.4	2142.51	2327.02	2146.9	2307.41	2237.24	2489.58	2077.98	2206.84	2275.05
	2114.94	2120.54	2051.52	2170.13	2085.33	2095.36	2133.04	2160.6	2191.84	2214.76	2086.77	2259.81	2248.93	2146.3	2202.43	2113.86	2216.4	2263.18	2278.74	2176.06	2286.18	2221.91	2098.15	2343.25	2170.66	2301.78	2274.76	2181.34	2218.21	2202.53	2105.31	2439.98	2137.58	2231.4	2214.83	2113.77	2338.2	2474.53	2146.27	2317.8	2141.84	2324.78	2145.75	2305.23	2235.81	2487.68	2077.43	2205.75	2272.96
	2114.06	2119.62	2050.97	2168.98	2084.39	2094.22	2131.89	2159.57	2190.33	2213.15	2085.98	2258.28	2246.74	2145.32	2200.79	2112.74	2214.79	2261.2	2276.97	2174.84	2284.29	2220.91	2097.46	2340.93	2169.86	2300.35	2273.07	2179.71	2216.67	2200.65	2104.58	2437.7	2136.62	2229.96	2213.08	2113.31	2336.46	2471.57	2144.88	2316.2	2141.17	2322.56	2144.62	2303.08	2234.39	2485.79	2076.88	2204.66	2270.89
	2113.18	2118.71	2050.42	2167.84	2083.47	2093.08	2130.76	2158.55	2188.83	2211.56	2085.2	2256.76	2244.57	2144.35	2199.17	2111.62	2213.19	2259.24	2275.21	2173.64	2282.42	2219.92	2096.79	2338.63	2169.06	2298.93	2271.39	2178.1	2215.14	2198.79	2103.85	2435.44	2135.67	2228.53	2211.35	2112.86	2334.73	2468.64	2143.5	2314.63	2140.51	2320.35	2143.49	2300.94	2232.99	2483.92	2076.33	2203.59	2268.83
	2112.32	2117.81	2049.88	2166.71	2082.55	2091.96	2129.63	2157.55	2187.35	2209.99	2084.42	2255.27	2242.43	2143.39	2197.56	2110.52	2211.62	2257.3	2273.47	2172.45	2280.56	2218.94	2096.11	2336.35	2168.27	2297.52	2269.74	2176.49	2213.63	2196.95	2103.14	2433.2	2134.73	2227.11	2209.64	2112.42	2333.02	2465.74	2142.13	2313.06	2139.86	2318.17	2142.38	2298.81	2231.6	2482.05	2075.8	2202.52	2266.79
	2111.47	2116.92	2049.35	2165.58	2081.65	2090.84	2128.52	2156.55	2185.88	2208.44	2083.65	2253.79	2240.31	2142.44	2195.96	2109.42	2210.06	2255.38	2271.74	2171.28	2278.73	2217.97	2095.45	2334.09	2167.48	2296.12	2268.1	2174.9	2212.13	2195.12	2102.43	2430.98	2133.81	2225.71	2207.94	2111.98	2331.32	2462.85	2140.78	2311.52	2139.22	2316.01	2141.28	2296.71	2230.23	2480.2	2075.26	2201.47	2264.77
	2110.62	2116.04	2048.83	2164.47	2080.76	2089.74	2127.42	2155.56	2184.42	2206.9	2082.88	2252.33	2238.21	2141.5	2194.38	2108.33	2208.51	2253.48	2270.02	2170.12	2276.91	2217.01	2094.79	2331.86	2166.7	2294.72	2266.48	2173.33	2210.65	2193.3	2101.73	2428.78	2132.89	2224.33	2206.25	2111.54	2329.63	2459.99	2139.44	2309.98	2138.58	2313.86	2140.19	2294.62	2228.88	2478.36	2074.74	2200.43	2262.76
	2109.79	2115.18	2048.31	2163.36	2079.87	2088.65	2126.33	2154.58	2182.98	2205.38	2082.13	2250.88	2236.13	2140.57	2192.81	2107.25	2206.99	2251.59	2268.32	2168.98	2275.1	2216.06	2094.14	2329.64	2165.92	2293.34	2264.87	2171.76	2209.18	2191.5	2101.04	2426.6	2131.98	2222.96	2204.58	2111.11	2327.96	2457.14	2138.12	2308.46	2137.95	2311.73	2139.11	2292.55	2227.54	2476.53	2074.21	2199.4	2260.77
	2108.97	2114.32	2047.81	2162.27	2079	2087.57	2125.25	2153.61	2181.56	2203.87	2081.37	2249.46	2234.08	2139.66	2191.25	2106.17	2205.48	2249.73	2266.62	2167.85	2273.32	2215.12	2093.49	2327.45	2165.15	2291.97	2263.29	2170.22	2207.73	2189.71	2100.35	2424.45	2131.09	2221.6	2202.93	2110.69	2326.31	2454.32	2136.81	2306.96	2137.33	2309.62	2138.04	2290.5	2226.21	2474.71	2073.7	2198.38	2258.79
	2108.15	2113.48	2047.31	2161.18	2078.14	2086.5	2124.18	2152.66	2180.15	2202.38	2080.63	2248.05	2232.05	2138.75	2189.71	2105.1	2203.98	2247.89	2264.95	2166.74	2271.55	2214.19	2092.85	2325.28	2164.38	2290.6	2261.72	2168.68	2206.28	2187.94	2099.67	2422.31	2130.2	2220.26	2201.29	2110.27	2324.67	2451.52	2135.52	2305.47	2136.72	2307.53	2136.99	2288.47	2224.9	2472.9	2073.19	2197.37	2256.83
	2107.35	2112.64	2046.82	2160.1	2077.29	2085.44	2123.13	2151.71	2178.75	2200.91	2079.89	2246.65	2230.04	2137.86	2188.18	2104.04	2202.5	2246.06	2263.28	2165.64	2269.8	2213.28	2092.22	2323.12	2163.61	2289.25	2260.17	2167.16	2204.86	2186.18	2099	2420.19	2129.33	2218.94	2199.67	2109.85	2323.04	2448.74	2134.25	2304	2136.12	2305.46	2135.95	2286.45	2223.61	2471.1	2072.69	2196.37	2254.89
	2106.56	2111.82	2046.33	2159.03	2076.45	2084.39	2122.08	2150.77	2177.37	2199.45	2079.15	2245.28	2228.05	2136.98	2186.66	2102.99	2201.04	2244.26	2261.63	2164.55	2268.06	2212.37	2091.59	2320.99	2162.85	2287.9	2258.63	2165.65	2203.44	2184.44	2098.33	2418.09	2128.47	2217.63	2198.06	2109.44	2321.43	2445.99	2132.98	2302.54	2135.52	2303.41	2134.91	2284.45	2222.33	2469.31	2072.19	2195.38	2252.96
	2105.78	2111.01	2045.86	2157.96	2075.62	2083.35	2121.05	2149.84	2176	2198.01	2078.43	2243.92	2226.09	2136.11	2185.16	2101.95	2199.6	2242.47	2259.99	2163.48	2266.35	2211.47	2090.97	2318.88	2162.09	2286.56	2257.12	2164.16	2202.04	2182.71	2097.68	2416.01	2127.61	2216.33	2196.46	2109.04	2319.83	2443.25	2131.74	2301.09	2134.93	2301.37	2133.89	2282.47	2221.07	2467.54	2071.69	2194.4	2251.05
	2105	2110.21	2045.39	2156.91	2074.8	2082.32	2120.03	2148.92	2174.65	2196.58	2077.71	2242.58	2224.15	2135.26	2183.66	2100.92	2198.17	2240.7	2258.36	2162.43	2264.65	2210.58	2090.35	2316.8	2161.34	2285.23	2255.62	2162.68	2200.65	2180.99	2097.03	2413.95	2126.77	2215.05	2194.89	2108.64	2318.25	2440.54	2130.51	2299.66	2134.35	2299.35	2132.89	2280.51	2219.82	2465.77	2071.2	2193.43	2249.15
	2104.24	2109.42	2044.93	2155.87	2073.98	2081.31	2119.02	2148.01	2173.31	2195.17	2076.99	2241.26	2222.23	2134.41	2182.19	2099.89	2196.76	2238.95	2256.75	2161.38	2262.96	2209.7	2089.75	2314.73	2160.59	2283.91	2254.14	2161.21	2199.28	2179.29	2096.38	2411.91	2125.94	2213.78	2193.32	2108.24	2316.68	2437.85	2129.29	2298.24	2133.77	2297.36	2131.89	2278.56	2218.58	2464.02	2070.72	2192.47	2247.27
	2103.49	2108.64	2044.47	2154.83	2073.18	2080.3	2118.03	2147.11	2171.99	2193.78	2076.29	2239.95	2220.33	2133.57	2180.72	2098.87	2195.36	2237.22	2255.15	2160.35	2261.29	2208.83	2089.14	2312.68	2159.85	2282.6	2252.67	2159.76	2197.92	2177.61	2095.75	2409.89	2125.12	2212.53	2191.77	2107.85	2315.13	2435.18	2128.09	2296.84	2133.21	2295.38	2130.9	2276.63	2217.36	2462.27	2070.25	2191.53	2245.41
	2102.74	2107.88	2044.03	2153.8	2072.39	2079.3	2117.04	2146.22	2170.68	2192.4	2075.58	2238.66	2218.45	2132.75	2179.27	2097.86	2193.98	2235.51	2253.57	2159.34	2259.64	2207.98	2088.55	2310.65	2159.11	2281.3	2251.22	2158.32	2196.57	2175.93	2095.12	2407.89	2124.31	2211.29	2190.24	2107.46	2313.58	2432.53	2126.9	2295.45	2132.65	2293.42	2129.93	2274.72	2216.16	2460.54	2069.77	2190.59	2243.56
	2102.01	2107.12	2043.59	2152.78	2071.61	2078.32	2116.07	2145.34	2169.39	2191.04	2074.89	2237.39	2216.6	2131.93	2177.83	2096.86	2192.61	2233.82	2252	2158.34	2258.01	2207.13	2087.96	2308.65	2158.38	2280.01	2249.79	2156.89	2195.24	2174.28	2094.5	2405.91	2123.51	2210.07	2188.72	2107.08	2312.06	2429.9	2125.73	2294.07	2132.09	2291.47	2128.97	2272.83	2214.97	2458.82	2069.31	2189.66	2241.72
	2101.29	2106.38	2043.16	2151.77	2070.84	2077.34	2115.1	2144.47	2168.11	2189.69	2074.2	2236.13	2214.77	2131.13	2176.41	2095.86	2191.27	2232.14	2250.44	2157.35	2256.39	2206.29	2087.37	2306.66	2157.65	2278.72	2248.38	2155.48	2193.91	2172.64	2093.88	2403.95	2122.71	2208.86	2187.22	2106.71	2310.55	2427.29	2124.57	2292.71	2131.55	2289.55	2128.02	2270.96	2213.79	2457.1	2068.85	2188.75	2239.91
	2100.58	2105.64	2042.74	2150.77	2070.08	2076.38	2114.15	2143.61	2166.84	2188.36	2073.52	2234.89	2212.96	2130.34	2175	2094.87	2189.93	2230.49	2248.89	2156.38	2254.79	2205.46	2086.8	2304.7	2156.92	2277.45	2246.98	2154.08	2192.61	2171.01	2093.27	2402	2121.93	2207.67	2185.73	2106.33	2309.05	2424.71	2123.42	2291.36	2131.01	2287.64	2127.08	2269.1	2212.63	2455.4	2068.39	2187.84	2238.11
	2099.87	2104.92	2042.32	2149.78	2069.33	2075.43	2113.21	2142.76	2165.59	2187.05	2072.84	2233.67	2211.18	2129.56	2173.6	2093.9	2188.62	2228.85	2247.36	2155.42	2253.21	2204.64	2086.23	2302.75	2156.2	2276.18	2245.6	2152.7	2191.31	2169.4	2092.67	2400.08	2121.16	2206.48	2184.26	2105.97	2307.56	2422.15	2122.3	2290.03	2130.48	2285.75	2126.15	2267.26	2211.48	2453.71	2067.94	2186.95	2236.32
	2099.18	2104.21	2041.91	2148.79	2068.59	2074.48	2112.28	2141.92	2164.36	2185.75	2072.17	2232.47	2209.41	2128.79	2172.22	2092.93	2187.31	2227.23	2245.84	2154.48	2251.64	2203.83	2085.66	2300.83	2155.48	2274.92	2244.23	2151.33	2190.03	2167.8	2092.08	2398.18	2120.4	2205.32	2182.81	2105.6	2306.09	2419.6	2121.18	2288.71	2129.96	2283.89	2125.24	2265.43	2210.34	2452.03	2067.49	2186.07	2234.55
	2098.5	2103.51	2041.51	2147.81	2067.86	2073.55	2111.36	2141.08	2163.13	2184.47	2071.51	2231.28	2207.67	2128.03	2170.85	2091.96	2186.03	2225.64	2244.34	2153.54	2250.09	2203.03	2085.1	2298.92	2154.77	2273.68	2242.88	2149.97	2188.76	2166.21	2091.49	2396.3	2119.65	2204.17	2181.36	2105.25	2304.64	2417.08	2120.08	2287.41	2129.44	2282.03	2124.33	2263.63	2209.22	2450.36	2067.05	2185.19	2232.8
	2097.82	2102.82	2041.12	2146.85	2067.14	2072.63	2110.45	2140.26	2161.93	2183.2	2070.85	2230.11	2205.95	2127.28	2169.49	2091.01	2184.76	2224.06	2242.85	2152.63	2248.56	2202.24	2084.55	2297.04	2154.06	2272.44	2241.55	2148.63	2187.5	2164.65	2090.91	2394.43	2118.91	2203.03	2179.94	2104.89	2303.19	2414.59	2119	2286.11	2128.94	2280.2	2123.44	2261.84	2208.11	2448.71	2066.62	2184.33	2231.06
	2097.16	2102.14	2040.73	2145.89	2066.43	2071.71	2109.55	2139.45	2160.73	2181.95	2070.2	2228.95	2204.25	2126.54	2168.14	2090.06	2183.51	2222.49	2241.37	2151.72	2247.04	2201.45	2084.01	2295.18	2153.36	2271.21	2240.24	2147.3	2186.26	2163.09	2090.34	2392.59	2118.18	2201.9	2178.53	2104.54	2301.76	2412.11	2117.93	2284.84	2128.43	2278.39	2122.56	2260.07	2207.02	2447.06	2066.19	2183.47	2229.34
	2096.51	2101.47	2040.35	2144.94	2065.72	2070.81	2108.67	2138.64	2159.55	2180.71	2069.56	2227.82	2202.58	2125.81	2166.81	2089.13	2182.27	2220.95	2239.91	2150.83	2245.53	2200.68	2083.47	2293.33	2152.66	2269.98	2238.94	2145.99	2185.03	2161.55	2089.77	2390.77	2117.46	2200.79	2177.13	2104.2	2300.35	2409.65	2116.87	2283.57	2127.94	2276.59	2121.69	2258.32	2205.93	2445.42	2065.76	2182.63	2227.64
	2095.86	2100.81	2039.98	2143.99	2065.03	2069.92	2107.79	2137.85	2158.39	2179.49	2068.92	2226.69	2200.93	2125.09	2165.49	2088.2	2181.04	2219.42	2238.45	2149.95	2244.05	2199.92	2082.93	2291.51	2151.96	2268.77	2237.66	2144.69	2183.81	2160.03	2089.21	2388.96	2116.75	2199.69	2175.75	2103.86	2298.95	2407.22	2115.83	2282.32	2127.45	2274.82	2120.83	2256.58	2204.87	2443.79	2065.35	2181.8	2225.95
	2095.23	2100.16	2039.61	2143.06	2064.35	2069.04	2106.93	2137.06	2157.24	2178.29	2068.29	2225.59	2199.29	2124.38	2164.19	2087.27	2179.84	2217.92	2237.02	2149.09	2242.58	2199.16	2082.41	2289.7	2151.27	2267.57	2236.39	2143.4	2182.61	2158.52	2088.66	2387.18	2116.05	2198.61	2174.38	2103.52	2297.56	2404.8	2114.81	2281.08	2126.98	2273.06	2119.98	2254.86	2203.81	2442.17	2064.93	2180.98	2224.27
	2094.6	2099.53	2039.25	2142.13	2063.68	2068.17	2106.08	2136.29	2156.1	2177.09	2067.66	2224.5	2197.68	2123.68	2162.9	2086.36	2178.64	2216.43	2235.6	2148.24	2241.12	2198.41	2081.89	2287.92	2150.58	2266.37	2235.14	2142.12	2181.41	2157.02	2088.11	2385.41	2115.35	2197.54	2173.03	2103.19	2296.18	2402.41	2113.8	2279.86	2126.5	2271.32	2119.15	2253.16	2202.77	2440.57	2064.52	2180.16	2222.62
	2093.99	2098.9	2038.9	2141.21	2063.01	2067.31	2105.23	2135.52	2154.98	2175.92	2067.05	2223.43	2196.09	2122.99	2161.62	2085.46	2177.47	2214.96	2234.19	2147.4	2239.69	2197.68	2081.38	2286.16	2149.89	2265.19	2233.9	2140.86	2180.23	2155.54	2087.57	2383.66	2114.67	2196.49	2171.69	2102.86	2294.82	2400.04	2112.8	2278.65	2126.04	2269.59	2118.32	2251.48	2201.74	2438.97	2064.12	2179.36	2220.97
	2093.38	2098.29	2038.56	2140.3	2062.36	2066.46	2104.4	2134.76	2153.87	2174.76	2066.43	2222.37	2194.53	2122.32	2160.35	2084.56	2176.31	2213.51	2232.79	2146.58	2238.26	2196.95	2080.87	2284.41	2149.21	2264.01	2232.69	2139.62	2179.07	2154.08	2087.04	2381.94	2114	2195.44	2170.37	2102.54	2293.47	2397.69	2111.82	2277.45	2125.58	2267.89	2117.51	2249.81	2200.72	2437.39	2063.72	2178.57	2219.35
	2092.79	2097.69	2038.22	2139.4	2061.72	2065.62	2103.58	2134.01	2152.78	2173.61	2065.83	2221.33	2192.98	2121.65	2159.1	2083.67	2175.16	2212.07	2231.41	2145.77	2236.86	2196.23	2080.37	2282.68	2148.54	2262.84	2231.48	2138.38	2177.91	2152.63	2086.51	2380.23	2113.34	2194.42	2169.06	2102.22	2292.14	2395.36	2110.85	2276.26	2125.13	2266.2	2116.71	2248.16	2199.72	2435.81	2063.32	2177.79	2217.74
	2092.2	2097.09	2037.89	2138.51	2061.08	2064.78	2102.77	2133.28	2151.7	2172.48	2065.23	2220.31	2191.46	2120.99	2157.86	2082.79	2174.03	2210.66	2230.04	2144.97	2235.46	2195.52	2079.87	2280.98	2147.87	2261.68	2230.3	2137.16	2176.77	2151.19	2085.99	2378.54	2112.68	2193.4	2167.77	2101.9	2290.82	2393.06	2109.9	2275.09	2124.68	2264.53	2115.92	2246.53	2198.73	2434.25	2062.93	2177.01	2216.15
	2091.62	2096.51	2037.57	2137.62	2060.46	2063.96	2101.97	2132.54	2150.63	2171.37	2064.63	2219.3	2189.95	2120.34	2156.64	2081.92	2172.91	2209.26	2228.68	2144.19	2234.09	2194.82	2079.39	2279.29	2147.2	2260.53	2229.13	2135.96	2175.64	2149.77	2085.48	2376.87	2112.04	2192.4	2166.5	2101.59	2289.51	2390.77	2108.96	2273.93	2124.25	2262.88	2115.14	2244.91	2197.75	2432.69	2062.55	2176.25	2214.57
	2091.06	2095.94	2037.25	2136.75	2059.84	2063.15	2101.18	2131.82	2149.58	2170.27	2064.05	2218.31	2188.47	2119.71	2155.42	2081.05	2171.81	2207.88	2227.34	2143.42	2232.73	2194.13	2078.91	2277.62	2146.54	2259.39	2227.97	2134.76	2174.52	2148.36	2084.97	2375.22	2111.4	2191.41	2165.23	2101.29	2288.21	2388.5	2108.03	2272.79	2123.82	2261.25	2114.38	2243.32	2196.79	2431.15	2062.17	2175.5	2213
	2090.5	2095.38	2036.94	2135.88	2059.24	2062.35	2100.4	2131.11	2148.54	2169.18	2063.47	2217.33	2187.01	2119.08	2154.22	2080.19	2170.73	2206.52	2226.01	2142.66	2231.38	2193.44	2078.43	2275.98	2145.88	2258.25	2226.83	2133.59	2173.41	2146.97	2084.48	2373.58	2110.78	2190.44	2163.99	2100.98	2286.93	2386.26	2107.12	2271.65	2123.39	2259.64	2113.62	2241.74	2195.84	2429.62	2061.79	2174.76	2211.46
	2089.95	2094.83	2036.64	2135.02	2058.64	2061.56	2099.63	2130.41	2147.51	2168.11	2062.89	2216.37	2185.57	2118.46	2153.04	2079.34	2169.66	2205.17	2224.69	2141.92	2230.06	2192.77	2077.96	2274.35	2145.22	2257.12	2225.7	2132.42	2172.32	2145.59	2083.98	2371.97	2110.16	2189.47	2162.75	2100.69	2285.66	2384.04	2106.23	2270.53	2122.98	2258.04	2112.88	2240.17	2194.9	2428.09	2061.42	2174.02	2209.93
	2089.41	2094.29	2036.35	2134.16	2058.05	2060.78	2098.87	2129.71	2146.5	2167.05	2062.32	2215.43	2184.15	2117.86	2151.86	2078.5	2168.6	2203.85	2223.39	2141.19	2228.74	2192.1	2077.5	2272.74	2144.57	2256.01	2224.6	2131.27	2171.24	2144.22	2083.5	2370.37	2109.55	2188.53	2161.54	2100.39	2284.41	2381.83	2105.34	2269.43	2122.57	2256.46	2112.14	2238.62	2193.97	2426.58	2061.06	2173.3	2208.41
	2088.88	2093.76	2036.06	2133.32	2057.47	2060.01	2098.12	2129.02	2145.5	2166.01	2061.76	2214.5	2182.75	2117.26	2150.7	2077.67	2167.56	2202.54	2222.09	2140.47	2227.44	2191.45	2077.04	2271.14	2143.92	2254.9	2223.5	2130.13	2170.17	2142.87	2083.02	2368.8	2108.95	2187.59	2160.33	2100.1	2283.17	2379.65	2104.48	2268.33	2122.16	2254.9	2111.42	2237.09	2193.06	2425.08	2060.7	2172.59	2206.91
	2088.36	2093.24	2035.78	2132.48	2056.91	2059.24	2097.38	2128.35	2144.52	2164.99	2061.21	2213.58	2181.37	2116.67	2149.55	2076.85	2166.53	2201.25	2220.82	2139.76	2226.16	2190.8	2076.6	2269.57	2143.28	2253.79	2222.42	2129	2169.11	2141.54	2082.54	2367.24	2108.37	2186.67	2159.14	2099.82	2281.94	2377.49	2103.62	2267.25	2121.77	2253.36	2110.71	2235.58	2192.15	2423.59	2060.35	2171.88	2205.43
	2087.85	2092.73	2035.5	2131.66	2056.35	2058.49	2096.66	2127.68	2143.54	2163.97	2060.66	2212.68	2180.02	2116.09	2148.41	2076.03	2165.52	2199.97	2219.55	2139.07	2224.89	2190.16	2076.15	2268.02	2142.64	2252.7	2221.36	2127.89	2168.07	2140.21	2082.08	2365.7	2107.79	2185.76	2157.97	2099.53	2280.72	2375.35	2102.78	2266.18	2121.38	2251.83	2110.01	2234.08	2191.26	2422.11	2060	2171.19	2203.96
	2087.35	2092.24	2035.23	2130.84	2055.8	2057.75	2095.94	2127.02	2142.59	2162.97	2060.11	2211.8	2178.68	2115.52	2147.29	2075.22	2164.52	2198.72	2218.3	2138.39	2223.64	2189.52	2075.72	2266.48	2142.01	2251.62	2220.31	2126.79	2167.04	2138.91	2081.62	2364.18	2107.21	2184.86	2156.81	2099.26	2279.52	2373.23	2101.96	2265.12	2121	2250.32	2109.32	2232.6	2190.38	2420.64	2059.65	2170.51	2202.5
	2086.86	2091.75	2034.97	2130.02	2055.26	2057.01	2095.23	2126.37	2141.64	2161.99	2059.57	2210.93	2177.36	2114.97	2146.18	2074.42	2163.54	2197.48	2217.06	2137.72	2222.4	2188.9	2075.29	2264.97	2141.38	2250.54	2219.27	2125.7	2166.02	2137.61	2081.16	2362.68	2106.65	2183.98	2155.66	2098.98	2278.33	2371.13	2101.14	2264.07	2120.62	2248.83	2108.64	2231.14	2189.52	2419.17	2059.31	2169.83	2201.07
	2086.37	2091.27	2034.72	2129.22	2054.73	2056.29	2094.53	2125.72	2140.71	2161.02	2059.04	2210.07	2176.07	2114.42	2145.08	2073.62	2162.57	2196.26	2215.83	2137.07	2221.17	2188.29	2074.86	2263.47	2140.75	2249.47	2218.26	2124.62	2165.01	2136.33	2080.71	2361.2	2106.1	2183.11	2154.53	2098.71	2277.15	2369.05	2100.35	2263.04	2120.25	2247.36	2107.98	2229.69	2188.66	2417.72	2058.98	2169.17	2199.64
	2085.9	2090.81	2034.47	2128.42	2054.2	2055.58	2093.84	2125.09	2139.79	2160.06	2058.52	2209.23	2174.79	2113.88	2143.99	2072.84	2161.61	2195.05	2214.62	2136.43	2219.97	2187.68	2074.44	2261.99	2140.13	2248.41	2217.25	2123.56	2164.01	2135.07	2080.27	2359.74	2105.56	2182.25	2153.42	2098.45	2275.99	2366.99	2099.56	2262.02	2119.89	2245.9	2107.32	2228.26	2187.82	2416.29	2058.65	2168.51	2198.24
	2085.43	2090.35	2034.23	2127.63	2053.69	2054.87	2093.16	2124.46	2138.89	2159.12	2058	2208.41	2173.54	2113.35	2142.92	2072.06	2160.67	2193.86	2213.42	2135.8	2218.77	2187.08	2074.03	2260.53	2139.51	2247.36	2216.26	2122.51	2163.03	2133.82	2079.84	2358.29	2105.02	2181.4	2152.31	2098.18	2274.84	2364.95	2098.79	2261.01	2119.53	2244.47	2106.67	2226.85	2186.99	2414.86	2058.32	2167.87	2196.84
	2084.98	2089.91	2034	2126.85	2053.19	2054.17	2092.5	2123.84	2137.99	2158.19	2057.49	2207.6	2172.3	2112.83	2141.86	2071.29	2159.75	2192.69	2212.23	2135.18	2217.59	2186.49	2073.63	2259.08	2138.9	2246.31	2215.29	2121.48	2162.05	2132.58	2079.41	2356.86	2104.5	2180.57	2151.23	2097.93	2273.7	2362.94	2098.03	2260.01	2119.18	2243.04	2106.04	2225.45	2186.17	2413.44	2058	2167.23	2195.47
	2084.53	2089.47	2033.77	2126.08	2052.69	2053.49	2091.84	2123.23	2137.11	2157.28	2056.98	2206.8	2171.09	2112.32	2140.81	2070.53	2158.84	2191.54	2211.06	2134.57	2216.43	2185.91	2073.23	2257.66	2138.29	2245.28	2214.32	2120.46	2161.09	2131.36	2078.99	2355.46	2103.98	2179.75	2150.15	2097.67	2272.58	2360.94	2097.29	2259.03	2118.84	2241.64	2105.42	2224.07	2185.36	2412.03	2057.68	2166.61	2194.11
	2084.09	2089.05	2033.55	2125.32	2052.21	2052.81	2091.19	2122.63	2136.25	2156.38	2056.48	2206.02	2169.89	2111.82	2139.77	2069.77	2157.94	2190.41	2209.9	2133.98	2215.28	2185.34	2072.84	2256.25	2137.68	2244.25	2213.38	2119.45	2160.14	2130.15	2078.57	2354.07	2103.47	2178.94	2149.09	2097.42	2271.46	2358.96	2096.56	2258.05	2118.5	2240.26	2104.8	2222.7	2184.56	2410.63	2057.37	2165.99	2192.76
	2083.66	2088.64	2033.33	2124.56	2051.73	2052.14	2090.55	2122.04	2135.39	2155.49	2055.98	2205.25	2168.72	2111.33	2138.75	2069.03	2157.05	2189.29	2208.75	2133.4	2214.14	2184.77	2072.45	2254.86	2137.08	2243.23	2212.45	2118.45	2159.2	2128.95	2078.17	2352.69	2102.97	2178.14	2148.05	2097.17	2270.36	2357.01	2095.84	2257.09	2118.17	2238.89	2104.2	2221.35	2183.78	2409.24	2057.07	2165.38	2191.43
	2083.24	2088.23	2033.12	2123.81	2051.26	2051.48	2089.92	2121.45	2134.55	2154.62	2055.5	2204.5	2167.56	2110.85	2137.74	2068.29	2156.18	2188.19	2207.61	2132.83	2213.02	2184.21	2072.07	2253.49	2136.48	2242.22	2211.53	2117.46	2158.28	2127.77	2077.76	2351.34	2102.48	2177.36	2147.02	2096.93	2269.28	2355.07	2095.14	2256.14	2117.85	2237.54	2103.61	2220.02	2183	2407.87	2056.76	2164.79	2190.11
	2082.83	2087.84	2032.92	2123.07	2050.81	2050.83	2089.3	2120.87	2133.73	2153.76	2055.01	2203.76	2166.43	2110.37	2136.74	2067.55	2155.33	2187.1	2206.48	2132.28	2211.91	2183.66	2071.7	2252.14	2135.89	2241.21	2210.63	2116.49	2157.36	2126.6	2077.37	2350	2101.99	2176.58	2146	2096.69	2268.2	2353.15	2094.45	2255.21	2117.53	2236.2	2103.03	2218.71	2182.24	2406.5	2056.47	2164.2	2188.81
	2082.42	2087.46	2032.73	2122.34	2050.36	2050.19	2088.68	2120.3	2132.91	2152.92	2054.54	2203.03	2165.31	2109.91	2135.75	2066.83	2154.49	2186.03	2205.37	2131.74	2210.82	2183.12	2071.33	2250.81	2135.3	2240.22	2209.74	2115.53	2156.46	2125.44	2076.98	2348.69	2101.52	2175.82	2145	2096.46	2267.14	2351.26	2093.78	2254.28	2117.22	2234.89	2102.46	2217.41	2181.49	2405.14	2056.18	2163.62	2187.53
	2082.03	2087.09	2032.54	2121.61	2049.92	2049.56	2088.08	2119.74	2132.11	2152.09	2054.07	2202.32	2164.21	2109.46	2134.78	2066.11	2153.66	2184.98	2204.27	2131.2	2209.74	2182.59	2070.97	2249.49	2134.71	2239.23	2208.86	2114.59	2155.57	2124.3	2076.59	2347.39	2101.05	2175.08	2144.01	2096.22	2266.09	2349.38	2093.11	2253.36	2116.92	2233.59	2101.9	2216.12	2180.75	2403.8	2055.89	2163.05	2186.26
	2081.64	2086.73	2032.36	2120.89	2049.48	2048.94	2087.49	2119.19	2131.32	2151.27	2053.6	2201.62	2163.14	2109.01	2133.82	2065.41	2152.84	2183.95	2203.18	2130.69	2208.67	2182.07	2070.62	2248.19	2134.13	2238.24	2208	2113.65	2154.68	2123.18	2076.22	2346.11	2100.6	2174.34	2143.04	2096	2265.06	2347.53	2092.46	2252.46	2116.62	2232.3	2101.35	2214.86	2180.02	2402.46	2055.61	2162.49	2185
	2081.27	2086.37	2032.18	2120.18	2049.06	2048.33	2086.91	2118.64	2130.54	2150.47	2053.14	2200.94	2162.08	2108.58	2132.87	2064.71	2152.04	2182.93	2202.11	2130.18	2207.62	2181.55	2070.27	2246.91	2133.55	2237.27	2207.15	2112.73	2153.82	2122.06	2075.85	2344.85	2100.15	2173.62	2142.08	2095.77	2264.03	2345.69	2091.83	2251.57	2116.33	2231.04	2100.82	2213.61	2179.3	2401.14	2055.33	2161.94	2183.76
	2080.9	2086.03	2032.02	2119.48	2048.65	2047.72	2086.33	2118.11	2129.78	2149.67	2052.69	2200.27	2161.04	2108.15	2131.93	2064.01	2151.26	2181.93	2201.05	2129.68	2206.58	2181.04	2069.93	2245.64	2132.98	2236.3	2206.32	2111.82	2152.96	2120.96	2075.48	2343.6	2099.71	2172.9	2141.13	2095.55	2263.02	2343.88	2091.21	2250.69	2116.04	2229.79	2100.29	2212.37	2178.59	2399.82	2055.06	2161.4	2182.53
	2080.54	2085.7	2031.85	2118.78	2048.24	2047.12	2085.77	2117.58	2129.03	2148.9	2052.24	2199.61	2160.02	2107.73	2131	2063.33	2150.48	2180.94	2200	2129.2	2205.56	2180.54	2069.59	2244.39	2132.41	2235.35	2205.5	2110.92	2152.11	2119.88	2075.12	2342.38	2099.28	2172.2	2140.2	2095.33	2262.02	2342.08	2090.6	2249.82	2115.76	2228.56	2099.77	2211.15	2177.89	2398.52	2054.79	2160.86	2181.32
	2080.19	2085.38	2031.7	2118.1	2047.85	2046.54	2085.21	2117.05	2128.29	2148.13	2051.8	2198.97	2159.03	2107.33	2130.09	2062.65	2149.72	2179.97	2198.96	2128.73	2204.55	2180.05	2069.26	2243.16	2131.84	2234.39	2204.69	2110.04	2151.28	2118.8	2074.77	2341.17	2098.85	2171.52	2139.28	2095.12	2261.04	2340.31	2090	2248.96	2115.49	2227.34	2099.27	2209.95	2177.21	2397.22	2054.53	2160.34	2180.13
	2079.85	2085.07	2031.55	2117.42	2047.46	2045.96	2084.66	2116.54	2127.56	2147.38	2051.37	2198.34	2158.05	2106.93	2129.19	2061.98	2148.98	2179.02	2197.93	2128.27	2203.56	2179.56	2068.94	2241.95	2131.28	2233.45	2203.9	2109.17	2150.45	2117.75	2074.42	2339.98	2098.44	2170.84	2138.38	2094.91	2260.06	2338.55	2089.42	2248.11	2115.23	2226.15	2098.77	2208.77	2176.53	2395.94	2054.27	2159.83	2178.95
	2079.51	2084.77	2031.4	2116.75	2047.08	2045.39	2084.13	2116.03	2126.85	2146.64	2050.94	2197.73	2157.08	2106.54	2128.3	2061.31	2148.25	2178.09	2196.92	2127.82	2202.57	2179.08	2068.62	2240.76	2130.72	2232.52	2203.12	2108.31	2149.64	2116.7	2074.09	2338.8	2098.03	2170.17	2137.49	2094.71	2259.1	2336.82	2088.85	2247.27	2114.96	2224.97	2098.29	2207.6	2175.87	2394.67	2054.01	2159.32	2177.78
	2079.19	2084.48	2031.27	2116.08	2046.71	2044.83	2083.6	2115.53	2126.15	2145.92	2050.52	2197.12	2156.14	2106.16	2127.42	2060.66	2147.53	2177.17	2195.92	2127.39	2201.6	2178.61	2068.31	2239.58	2130.17	2231.59	2202.35	2107.46	2148.84	2115.67	2073.75	2337.65	2097.63	2169.52	2136.61	2094.5	2258.15	2335.1	2088.29	2246.45	2114.71	2223.8	2097.81	2206.44	2175.21	2393.4	2053.77	2158.83	2176.63
	2078.87	2084.2	2031.14	2115.42	2046.35	2044.28	2083.08	2115.04	2125.46	2145.21	2050.1	2196.53	2155.22	2105.78	2126.55	2060.01	2146.82	2176.27	2194.93	2126.96	2200.65	2178.15	2068.01	2238.42	2129.62	2230.67	2201.6	2106.62	2148.05	2114.65	2073.42	2336.51	2097.24	2168.88	2135.75	2094.3	2257.21	2333.41	2087.75	2245.63	2114.46	2222.66	2097.35	2205.3	2174.57	2392.15	2053.52	2158.34	2175.5
	2078.56	2083.93	2031.01	2114.77	2046	2043.73	2082.57	2114.56	2124.78	2144.51	2049.69	2195.95	2154.32	2105.42	2125.7	2059.37	2146.13	2175.38	2193.95	2126.55	2199.71	2177.69	2067.71	2237.27	2129.07	2229.75	2200.86	2105.8	2147.27	2113.64	2073.1	2335.39	2096.85	2168.25	2134.9	2094.11	2256.29	2331.73	2087.22	2244.83	2114.22	2221.53	2096.9	2204.18	2173.93	2390.91	2053.28	2157.86	2174.38
	2078.26	2083.67	2030.89	2114.13	2045.66	2043.2	2082.06	2114.08	2124.12	2143.82	2049.28	2195.39	2153.43	2105.07	2124.85	2058.74	2145.45	2174.51	2192.98	2126.15	2198.78	2177.25	2067.42	2236.15	2128.53	2228.84	2200.13	2104.99	2146.5	2112.65	2072.79	2334.29	2096.48	2167.63	2134.07	2093.92	2255.38	2330.08	2086.7	2244.04	2113.98	2220.41	2096.45	2203.07	2173.31	2389.68	2053.05	2157.4	2173.27
	2077.97	2083.43	2030.78	2113.5	2045.32	2042.67	2081.57	2113.61	2123.46	2143.15	2048.88	2194.84	2152.56	2104.72	2124.02	2058.11	2144.78	2173.66	2192.03	2125.76	2197.87	2176.81	2067.13	2235.04	2127.99	2227.95	2199.42	2104.19	2145.74	2111.67	2072.48	2333.21	2096.11	2167.02	2133.25	2093.73	2254.48	2328.44	2086.2	2243.26	2113.75	2219.32	2096.02	2201.98	2172.7	2388.46	2052.82	2156.94	2172.18
	2077.69	2083.19	2030.68	2112.87	2045	2042.16	2081.09	2113.15	2122.82	2142.49	2048.49	2194.3	2151.72	2104.39	2123.21	2057.49	2144.13	2172.82	2191.09	2125.38	2196.97	2176.38	2066.85	2233.95	2127.46	2227.05	2198.72	2103.4	2144.99	2110.71	2072.18	2332.14	2095.75	2166.42	2132.44	2093.54	2253.59	2326.82	2085.7	2242.48	2113.53	2218.24	2095.6	2200.91	2172.09	2387.25	2052.59	2156.49	2171.1
	2077.41	2082.96	2030.58	2112.25	2044.68	2041.65	2080.61	2112.69	2122.19	2141.84	2048.1	2193.78	2150.89	2104.06	2122.4	2056.88	2143.49	2172	2190.16	2125.02	2196.08	2175.95	2066.58	2232.87	2126.93	2226.17	2198.04	2102.63	2144.26	2109.75	2071.88	2331.1	2095.4	2165.84	2131.65	2093.36	2252.71	2325.23	2085.22	2241.72	2113.31	2217.17	2095.18	2199.85	2171.5	2386.05	2052.37	2156.04	2170.04
	2077.15	2082.74	2030.48	2111.64	2044.37	2041.15	2080.14	2112.25	2121.58	2141.21	2047.72	2193.26	2150.08	2103.74	2121.6	2056.28	2142.86	2171.19	2189.24	2124.66	2195.2	2175.53	2066.31	2231.81	2126.4	2225.29	2197.36	2101.86	2143.53	2108.82	2071.59	2330.07	2095.06	2165.26	2130.87	2093.18	2251.85	2323.65	2084.76	2240.97	2113.1	2216.13	2094.78	2198.81	2170.91	2384.85	2052.15	2155.61	2168.99
	2076.89	2082.53	2030.4	2111.04	2044.07	2040.65	2079.68	2111.8	2120.97	2140.58	2047.35	2192.76	2149.29	2103.43	2120.82	2055.68	2142.25	2170.4	2188.34	2124.32	2194.34	2175.12	2066.05	2230.77	2125.88	2224.42	2196.7	2101.11	2142.82	2107.89	2071.3	2329.05	2094.72	2164.7	2130.1	2093.01	2251	2322.09	2084.31	2240.23	2112.89	2215.1	2094.39	2197.78	2170.34	2383.68	2051.94	2155.19	2167.96
	2076.64	2082.33	2030.32	2110.44	2043.78	2040.17	2079.23	2111.37	2120.38	2139.97	2046.97	2192.27	2148.51	2103.13	2120.05	2055.1	2141.64	2169.63	2187.44	2123.99	2193.49	2174.72	2065.8	2229.74	2125.36	2223.56	2196.05	2100.37	2142.12	2106.98	2071.02	2328.06	2094.39	2164.15	2129.35	2092.84	2250.16	2320.56	2083.86	2239.5	2112.69	2214.09	2094.01	2196.77	2169.77	2382.51	2051.73	2154.77	2166.94
	2076.4	2082.14	2030.24	2109.85	2043.5	2039.69	2078.79	2110.95	2119.8	2139.38	2046.61	2191.8	2147.76	2102.84	2119.29	2054.52	2141.06	2168.87	2186.56	2123.67	2192.66	2174.33	2065.55	2228.73	2124.85	2222.7	2195.42	2099.65	2141.42	2106.08	2070.75	2327.08	2094.07	2163.61	2128.61	2092.67	2249.33	2319.04	2083.44	2238.78	2112.5	2213.09	2093.64	2195.77	2169.22	2381.35	2051.53	2154.37	2165.94
	2076.16	2081.96	2030.17	2109.27	2043.22	2039.23	2078.36	2110.53	2119.23	2138.79	2046.25	2191.33	2147.02	2102.55	2118.54	2053.94	2140.48	2168.13	2185.69	2123.36	2191.83	2173.94	2065.31	2227.74	2124.34	2221.85	2194.79	2098.93	2140.74	2105.19	2070.48	2326.12	2093.76	2163.08	2127.88	2092.5	2248.51	2317.54	2083.02	2238.07	2112.31	2212.11	2093.28	2194.79	2168.67	2380.2	2051.33	2153.97	2164.95
	2075.94	2081.8	2030.11	2108.69	2042.96	2038.77	2077.93	2110.11	2118.67	2138.22	2045.9	2190.88	2146.3	2102.28	2117.8	2053.37	2139.92	2167.4	2184.83	2123.06	2191.02	2173.56	2065.08	2226.76	2123.83	2221.01	2194.18	2098.23	2140.07	2104.32	2070.22	2325.18	2093.46	2162.56	2127.17	2092.34	2247.71	2316.06	2082.62	2237.37	2112.13	2211.14	2092.92	2193.82	2168.14	2379.06	2051.14	2153.58	2163.98
	2075.72	2081.64	2030.05	2108.13	2042.7	2038.32	2077.51	2109.71	2118.13	2137.66	2045.55	2190.44	2145.6	2102.01	2117.07	2052.82	2139.37	2166.69	2183.99	2122.78	2190.23	2173.18	2064.85	2225.8	2123.33	2220.17	2193.58	2097.53	2139.41	2103.46	2069.97	2324.25	2093.16	2162.05	2126.47	2092.19	2246.92	2314.6	2082.23	2236.69	2111.95	2210.2	2092.58	2192.87	2167.61	2377.93	2050.95	2153.2	2163.02
	2075.51	2081.49	2030	2107.57	2042.45	2037.87	2077.1	2109.31	2117.59	2137.11	2045.21	2190.01	2144.92	2101.75	2116.36	2052.26	2138.83	2165.99	2183.15	2122.5	2189.44	2172.82	2064.62	2224.85	2122.83	2219.34	2193	2096.85	2138.76	2102.61	2069.72	2323.35	2092.87	2161.55	2125.79	2092.03	2246.14	2313.16	2081.85	2236.01	2111.78	2209.27	2092.25	2191.94	2167.1	2376.81	2050.76	2152.83	2162.07
	2075.31	2081.35	2029.96	2107.02	2042.21	2037.44	2076.7	2108.92	2117.07	2136.58	2044.87	2189.6	2144.26	2101.5	2115.66	2051.72	2138.3	2165.31	2182.33	2122.24	2188.67	2172.46	2064.41	2223.93	2122.34	2218.52	2192.43	2096.18	2138.12	2101.78	2069.48	2322.46	2092.59	2161.06	2125.12	2091.88	2245.37	2311.74	2081.49	2235.34	2111.62	2208.35	2091.93	2191.02	2166.59	2375.71	2050.58	2152.47	2161.14
	2075.11	2081.22	2029.92	2106.47	2041.98	2037.01	2076.31	2108.54	2116.56	2136.05	2044.54	2189.19	2143.61	2101.26	2114.97	2051.18	2137.79	2164.65	2181.52	2121.98	2187.91	2172.11	2064.2	2223.01	2121.85	2217.71	2191.87	2095.53	2137.49	2100.96	2069.24	2321.58	2092.31	2160.59	2124.46	2091.73	2244.61	2310.34	2081.13	2234.68	2111.46	2207.45	2091.62	2190.12	2166.09	2374.61	2050.41	2152.12	2160.22
	2074.93	2081.1	2029.89	2105.93	2041.76	2036.6	2075.93	2108.16	2116.06	2135.54	2044.22	2188.8	2142.98	2101.03	2114.29	2050.65	2137.29	2164	2180.72	2121.74	2187.17	2171.76	2063.99	2222.12	2121.36	2216.9	2191.32	2094.88	2136.87	2100.15	2069.01	2320.73	2092.04	2160.12	2123.82	2091.58	2243.87	2308.96	2080.79	2234.03	2111.3	2206.57	2091.32	2189.23	2165.6	2373.52	2050.24	2151.77	2159.32
	2074.75	2080.99	2029.86	2105.4	2041.54	2036.18	2075.55	2107.79	2115.58	2135.04	2043.9	2188.42	2142.37	2100.81	2113.62	2050.13	2136.8	2163.37	2179.93	2121.51	2186.43	2171.42	2063.8	2221.24	2120.88	2216.1	2190.78	2094.25	2136.26	2099.35	2068.78	2319.89	2091.78	2159.67	2123.19	2091.44	2243.14	2307.6	2080.47	2233.39	2111.16	2205.71	2091.03	2188.36	2165.12	2372.45	2050.07	2151.44	2158.44
	2074.58	2080.89	2029.84	2104.88	2041.33	2035.78	2075.18	2107.42	2115.1	2134.55	2043.59	2188.05	2141.78	2100.59	2112.96	2049.61	2136.33	2162.75	2179.15	2121.29	2185.71	2171.09	2063.6	2220.37	2120.4	2215.3	2190.26	2093.62	2135.67	2098.57	2068.56	2319.07	2091.53	2159.22	2122.57	2091.3	2242.42	2306.25	2080.15	2232.76	2111.01	2204.86	2090.75	2187.5	2164.65	2371.38	2049.91	2151.11	2157.56
	2074.42	2080.81	2029.82	2104.36	2041.14	2035.39	2074.82	2107.07	2114.64	2134.08	2043.28	2187.69	2141.2	2100.38	2112.31	2049.11	2135.86	2162.15	2178.39	2121.08	2185	2170.77	2063.42	2219.52	2119.92	2214.52	2189.74	2093.01	2135.08	2097.8	2068.35	2318.27	2091.28	2158.79	2121.97	2091.17	2241.71	2304.93	2079.85	2232.14	2110.88	2204.03	2090.48	2186.66	2164.19	2370.33	2049.75	2150.79	2156.7
	2074.26	2080.73	2029.82	2103.85	2040.95	2035	2074.47	2106.71	2114.18	2133.62	2042.98	2187.35	2140.65	2100.18	2111.68	2048.6	2135.41	2161.56	2177.64	2120.88	2184.3	2170.45	2063.24	2218.69	2119.45	2213.73	2189.24	2092.41	2134.5	2097.04	2068.14	2317.48	2091.05	2158.36	2121.38	2091.04	2241.01	2303.63	2079.56	2231.53	2110.75	2203.21	2090.22	2185.83	2163.73	2369.28	2049.6	2150.48	2155.86
	2074.12	2080.66	2029.81	2103.35	2040.76	2034.62	2074.12	2106.37	2113.74	2133.16	2042.68	2187.01	2140.11	2099.99	2111.06	2048.11	2134.97	2160.99	2176.89	2120.69	2183.62	2170.14	2063.07	2217.87	2118.98	2212.96	2188.75	2091.83	2133.94	2096.3	2067.94	2316.71	2090.81	2157.95	2120.8	2090.91	2240.33	2302.34	2079.28	2230.93	2110.62	2202.41	2089.97	2185.02	2163.29	2368.25	2049.45	2150.18	2155.03
	2073.98	2080.6	2029.81	2102.86	2040.59	2034.25	2073.79	2106.03	2113.31	2132.72	2042.39	2186.69	2139.59	2099.81	2110.44	2047.62	2134.55	2160.44	2176.16	2120.51	2182.95	2169.84	2062.9	2217.07	2118.52	2212.19	2188.28	2091.25	2133.38	2095.57	2067.74	2315.96	2090.59	2157.55	2120.23	2090.78	2239.65	2301.08	2079.01	2230.34	2110.5	2201.63	2089.72	2184.23	2162.85	2367.23	2049.31	2149.89	2154.22
	2073.85	2080.55	2029.82	2102.37	2040.42	2033.89	2073.46	2105.7	2112.89	2132.3	2042.11	2186.38	2139.08	2099.64	2109.84	2047.14	2134.13	2159.9	2175.44	2120.35	2182.29	2169.54	2062.74	2216.29	2118.06	2211.43	2187.81	2090.68	2132.83	2094.85	2067.55	2315.23	2090.37	2157.15	2119.68	2090.66	2238.99	2299.83	2078.76	2229.76	2110.39	2200.86	2089.49	2183.45	2162.43	2366.21	2049.17	2149.6	2153.42
	2073.72	2080.51	2029.84	2101.89	2040.27	2033.53	2073.13	2105.38	2112.48	2131.88	2041.83	2186.07	2138.6	2099.47	2109.25	2046.67	2133.73	2159.37	2174.73	2120.19	2181.64	2169.25	2062.59	2215.52	2117.6	2210.68	2187.36	2090.13	2132.3	2094.15	2067.37	2314.51	2090.16	2156.77	2119.15	2090.54	2238.34	2298.6	2078.52	2229.18	2110.28	2200.11	2089.27	2182.68	2162.01	2365.21	2049.03	2149.32	2152.63
	2073.61	2080.48	2029.86	2101.41	2040.12	2033.19	2072.82	2105.06	2112.09	2131.48	2041.56	2185.78	2138.13	2099.31	2108.67	2046.21	2133.34	2158.86	2174.04	2120.05	2181	2168.97	2062.44	2214.76	2117.15	2209.93	2186.92	2089.59	2131.77	2093.45	2067.19	2313.81	2089.96	2156.4	2118.62	2090.42	2237.7	2297.39	2078.29	2228.62	2110.17	2199.37	2089.06	2181.93	2161.6	2364.22	2048.9	2149.06	2151.86
	2073.5	2080.46	2029.88	2100.95	2039.98	2032.85	2072.51	2104.75	2111.7	2131.08	2041.29	2185.5	2137.67	2099.16	2108.11	2045.75	2132.96	2158.36	2173.35	2119.91	2180.38	2168.69	2062.3	2214.02	2116.71	2209.19	2186.49	2089.05	2131.26	2092.77	2067.01	2313.13	2089.77	2156.03	2118.11	2090.3	2237.07	2296.21	2078.07	2228.06	2110.08	2198.65	2088.86	2181.2	2161.2	2363.23	2048.78	2148.8	2151.1
	2073.4	2080.45	2029.91	2100.49	2039.84	2032.51	2072.22	2104.44	2111.33	2130.7	2041.02	2185.23	2137.24	2099.02	2107.55	2045.3	2132.6	2157.88	2172.68	2119.79	2179.77	2168.42	2062.16	2213.3	2116.26	2208.45	2186.07	2088.53	2130.75	2092.11	2066.85	2312.46	2089.58	2155.68	2117.61	2090.19	2236.46	2295.04	2077.86	2227.52	2109.98	2197.95	2088.67	2180.48	2160.8	2362.26	2048.66	2148.55	2150.35
	2073.3	2080.45	2029.95	2100.04	2039.72	2032.19	2071.92	2104.14	2110.96	2130.33	2040.77	2184.97	2136.82	2098.88	2107	2044.85	2132.24	2157.42	2172.01	2119.68	2179.17	2168.16	2062.03	2212.59	2115.82	2207.72	2185.66	2088.03	2130.25	2091.45	2066.68	2311.81	2089.39	2155.34	2117.13	2090.08	2235.85	2293.89	2077.67	2226.98	2109.9	2197.26	2088.48	2179.77	2160.42	2361.3	2048.54	2148.3	2149.62
	2073.22	2080.46	2029.99	2099.59	2039.6	2031.87	2071.64	2103.85	2110.61	2129.97	2040.52	2184.72	2136.42	2098.76	2106.47	2044.41	2131.9	2156.97	2171.36	2119.57	2178.58	2167.9	2061.91	2211.9	2115.38	2207	2185.26	2087.53	2129.77	2090.81	2066.53	2311.18	2089.22	2155	2116.66	2089.98	2235.26	2292.75	2077.49	2226.46	2109.81	2196.59	2088.31	2179.08	2160.04	2360.35	2048.43	2148.07	2148.91
	2073.14	2080.48	2030.04	2099.15	2039.5	2031.56	2071.36	2103.56	2110.27	2129.62	2040.27	2184.48	2136.04	2098.64	2105.94	2043.98	2131.57	2156.53	2170.72	2119.48	2178	2167.65	2061.79	2211.22	2114.95	2206.28	2184.88	2087.04	2129.29	2090.18	2066.38	2310.56	2089.05	2154.68	2116.2	2089.88	2234.68	2291.64	2077.32	2225.94	2109.74	2195.93	2088.15	2178.41	2159.67	2359.41	2048.32	2147.84	2148.21
	2073.07	2080.51	2030.09	2098.72	2039.4	2031.26	2071.1	2103.28	2109.94	2129.29	2040.03	2184.25	2135.67	2098.53	2105.43	2043.56	2131.25	2156.11	2170.09	2119.4	2177.44	2167.41	2061.68	2210.56	2114.52	2205.57	2184.51	2086.56	2128.83	2089.56	2066.23	2309.96	2088.89	2154.36	2115.75	2089.78	2234.11	2290.55	2077.16	2225.43	2109.67	2195.29	2087.99	2177.75	2159.31	2358.48	2048.21	2147.63	2147.52
	2073.01	2080.54	2030.15	2098.3	2039.3	2030.96	2070.83	2103	2109.62	2128.96	2039.79	2184.03	2135.32	2098.43	2104.93	2043.14	2130.94	2155.7	2169.47	2119.33	2176.89	2167.17	2061.57	2209.91	2114.1	2204.87	2184.14	2086.1	2128.37	2088.95	2066.09	2309.38	2088.74	2154.06	2115.32	2089.68	2233.55	2289.47	2077.01	2224.93	2109.6	2194.67	2087.85	2177.1	2158.96	2357.56	2048.11	2147.42	2146.85
	2072.95	2080.59	2030.22	2097.88	2039.22	2030.68	2070.58	2102.73	2109.31	2128.65	2039.57	2183.82	2134.99	2098.33	2104.44	2042.73	2130.65	2155.31	2168.86	2119.26	2176.35	2166.94	2061.47	2209.28	2113.68	2204.17	2183.79	2085.64	2127.93	2088.36	2065.96	2308.81	2088.59	2153.76	2114.9	2089.59	2233	2288.41	2076.88	2224.44	2109.54	2194.06	2087.71	2176.47	2158.62	2356.65	2048.02	2147.21	2146.19
	2072.9	2080.65	2030.29	2097.47	2039.14	2030.4	2070.33	2102.47	2109.02	2128.35	2039.34	2183.62	2134.67	2098.25	2103.95	2042.33	2130.36	2154.94	2168.26	2119.21	2175.82	2166.72	2061.38	2208.66	2113.26	2203.48	2183.45	2085.2	2127.49	2087.78	2065.83	2308.26	2088.45	2153.48	2114.49	2089.5	2232.47	2287.38	2076.76	2223.96	2109.49	2193.47	2087.59	2175.85	2158.28	2355.75	2047.93	2147.02	2145.54
	2072.86	2080.72	2030.36	2097.07	2039.08	2030.12	2070.1	2102.21	2108.73	2128.05	2039.12	2183.43	2134.37	2098.17	2103.48	2041.94	2130.09	2154.57	2167.68	2119.17	2175.3	2166.5	2061.29	2208.05	2112.85	2202.79	2183.12	2084.77	2127.06	2087.21	2065.71	2307.72	2088.31	2153.2	2114.1	2089.41	2231.94	2286.36	2076.65	2223.48	2109.44	2192.89	2087.47	2175.25	2157.95	2354.87	2047.84	2146.83	2144.91
	2072.83	2080.79	2030.45	2096.67	2039.02	2029.86	2069.86	2101.96	2108.45	2127.77	2038.91	2183.24	2134.08	2098.1	2103.02	2041.55	2129.83	2154.22	2167.1	2119.14	2174.8	2166.29	2061.21	2207.47	2112.44	2202.12	2182.81	2084.35	2126.65	2086.65	2065.59	2307.21	2088.19	2152.94	2113.72	2089.33	2231.43	2285.36	2076.55	2223.02	2109.39	2192.33	2087.36	2174.67	2157.64	2353.99	2047.76	2146.66	2144.29
	2072.8	2080.88	2030.53	2096.28	2038.97	2029.6	2069.64	2101.72	2108.19	2127.5	2038.7	2183.07	2133.82	2098.04	2102.57	2041.16	2129.58	2153.89	2166.53	2119.12	2174.3	2166.09	2061.13	2206.89	2112.03	2201.44	2182.5	2083.93	2126.24	2086.1	2065.48	2306.7	2088.07	2152.68	2113.35	2089.25	2230.92	2284.37	2076.46	2222.56	2109.36	2191.78	2087.27	2174.09	2157.32	2353.12	2047.68	2146.49	2143.69
	2072.78	2080.97	2030.62	2095.9	2038.92	2029.35	2069.42	2101.48	2107.93	2127.24	2038.5	2182.9	2133.57	2097.98	2102.13	2040.79	2129.34	2153.57	2165.98	2119.11	2173.82	2165.89	2061.06	2206.33	2111.63	2200.78	2182.2	2083.53	2125.84	2085.57	2065.38	2306.22	2087.95	2152.43	2112.99	2089.17	2230.43	2283.41	2076.38	2222.11	2109.32	2191.25	2087.18	2173.54	2157.02	2352.27	2047.6	2146.32	2143.1
	2072.77	2081.08	2030.72	2095.53	2038.89	2029.11	2069.21	2101.24	2107.69	2127	2038.3	2182.75	2133.33	2097.93	2101.7	2040.42	2129.12	2153.27	2165.43	2119.11	2173.35	2165.7	2061	2205.79	2111.23	2200.12	2181.92	2083.14	2125.46	2085.05	2065.28	2305.75	2087.84	2152.19	2112.65	2089.09	2229.95	2282.47	2076.32	2221.67	2109.3	2190.74	2087.1	2172.99	2156.72	2351.42	2047.53	2146.17	2142.52
	2072.76	2081.19	2030.82	2095.16	2038.86	2028.87	2069.01	2101.01	2107.46	2126.76	2038.11	2182.6	2133.11	2097.89	2101.29	2040.06	2128.9	2152.97	2164.9	2119.12	2172.89	2165.51	2060.94	2205.26	2110.84	2199.46	2181.64	2082.76	2125.08	2084.54	2065.18	2305.29	2087.74	2151.96	2112.32	2089.02	2229.48	2281.54	2076.27	2221.24	2109.27	2190.24	2087.03	2172.46	2156.44	2350.59	2047.47	2146.02	2141.96
	2072.77	2081.31	2030.93	2094.8	2038.84	2028.64	2068.82	2100.79	2107.23	2126.53	2037.92	2182.46	2132.91	2097.86	2100.88	2039.7	2128.7	2152.7	2164.37	2119.14	2172.44	2165.33	2060.88	2204.74	2110.45	2198.82	2181.38	2082.4	2124.71	2084.04	2065.09	2304.85	2087.65	2151.74	2112	2088.95	2229.02	2280.63	2076.23	2220.82	2109.26	2189.75	2086.97	2171.95	2156.16	2349.76	2047.41	2145.89	2141.41
	2072.78	2081.45	2031.05	2094.44	2038.83	2028.42	2068.63	2100.57	2107.02	2126.32	2037.74	2182.32	2132.72	2097.84	2100.48	2039.35	2128.51	2152.43	2163.86	2119.17	2172.01	2165.16	2060.84	2204.24	2110.06	2198.17	2181.13	2082.04	2124.36	2083.55	2065.01	2304.43	2087.56	2151.53	2111.69	2088.89	2228.57	2279.74	2076.2	2220.41	2109.24	2189.29	2086.92	2171.45	2155.88	2348.95	2047.35	2145.75	2140.88
	2072.79	2081.59	2031.16	2094.09	2038.83	2028.2	2068.45	2100.36	2106.82	2126.11	2037.56	2182.2	2132.55	2097.82	2100.09	2039.01	2128.33	2152.19	2163.36	2119.21	2171.58	2164.99	2060.79	2203.75	2109.68	2197.54	2180.88	2081.69	2124.01	2083.08	2064.93	2304.02	2087.48	2151.33	2111.4	2088.83	2228.14	2278.87	2076.18	2220	2109.24	2188.83	2086.88	2170.96	2155.62	2348.15	2047.3	2145.63	2140.35
	2072.81	2081.74	2031.29	2093.75	2038.83	2028	2068.27	2100.16	2106.63	2125.92	2037.39	2182.08	2132.39	2097.81	2099.71	2038.67	2128.16	2151.95	2162.86	2119.25	2171.17	2164.83	2060.76	2203.28	2109.3	2196.91	2180.65	2081.35	2123.67	2082.62	2064.86	2303.63	2087.4	2151.13	2111.12	2088.77	2227.71	2278.02	2076.17	2219.6	2109.24	2188.39	2086.84	2170.49	2155.36	2347.35	2047.25	2145.52	2139.85
	2072.84	2081.9	2031.42	2093.42	2038.85	2027.79	2068.11	2099.95	2106.45	2125.73	2037.23	2181.97	2132.25	2097.81	2099.34	2038.34	2128	2151.73	2162.38	2119.31	2170.76	2164.68	2060.73	2202.82	2108.92	2196.29	2180.43	2081.03	2123.34	2082.16	2064.79	2303.25	2087.34	2150.95	2110.85	2088.71	2227.3	2277.18	2076.17	2219.22	2109.24	2187.97	2086.82	2170.03	2155.11	2346.57	2047.2	2145.41	2139.35
	2072.88	2082.07	2031.55	2093.09	2038.87	2027.6	2067.95	2099.76	2106.28	2125.56	2037.07	2181.87	2132.13	2097.81	2098.99	2038.02	2127.85	2151.52	2161.91	2119.38	2170.37	2164.53	2060.7	2202.38	2108.55	2195.67	2180.22	2080.71	2123.02	2081.72	2064.73	2302.89	2087.27	2150.77	2110.59	2088.66	2226.89	2276.37	2076.19	2218.83	2109.25	2187.56	2086.81	2169.59	2154.87	2345.8	2047.16	2145.31	2138.87
	2072.93	2082.25	2031.69	2092.77	2038.9	2027.41	2067.8	2099.57	2106.12	2125.4	2036.91	2181.78	2132.02	2097.82	2098.64	2037.71	2127.72	2151.33	2161.44	2119.46	2169.99	2164.39	2060.68	2201.95	2108.18	2195.06	2180.02	2080.4	2122.71	2081.29	2064.68	2302.55	2087.22	2150.61	2110.34	2088.61	2226.5	2275.57	2076.22	2218.46	2109.26	2187.17	2086.8	2169.16	2154.64	2345.04	2047.12	2145.22	2138.4
	2072.98	2082.44	2031.84	2092.46	2038.94	2027.23	2067.65	2099.38	2105.97	2125.24	2036.76	2181.69	2131.92	2097.84	2098.3	2037.4	2127.59	2151.15	2160.99	2119.55	2169.63	2164.26	2060.67	2201.53	2107.82	2194.45	2179.83	2080.11	2122.41	2080.88	2064.63	2302.22	2087.17	2150.45	2110.11	2088.56	2226.12	2274.79	2076.25	2218.1	2109.28	2186.79	2086.8	2168.74	2154.41	2344.29	2047.09	2145.13	2137.95
	2073.03	2082.63	2031.98	2092.15	2038.98	2027.06	2067.51	2099.21	2105.83	2125.1	2036.61	2181.61	2131.84	2097.87	2097.97	2037.09	2127.48	2150.98	2160.55	2119.64	2169.27	2164.13	2060.66	2201.13	2107.46	2193.85	2179.65	2079.82	2122.12	2080.47	2064.58	2301.9	2087.12	2150.3	2109.89	2088.52	2225.74	2274.02	2076.3	2217.74	2109.31	2186.43	2086.82	2168.34	2154.19	2343.55	2047.06	2145.05	2137.51
	2073.1	2082.84	2032.14	2091.85	2039.03	2026.89	2067.38	2099.03	2105.7	2124.97	2036.47	2181.53	2131.78	2097.91	2097.65	2036.8	2127.38	2150.83	2160.11	2119.75	2168.92	2164	2060.66	2200.74	2107.1	2193.26	2179.47	2079.54	2121.84	2080.08	2064.54	2301.6	2087.09	2150.16	2109.68	2088.47	2225.38	2273.28	2076.36	2217.39	2109.34	2186.09	2086.84	2167.96	2153.98	2342.82	2047.04	2144.98	2137.08
	2073.17	2083.05	2032.3	2091.55	2039.1	2026.73	2067.26	2098.86	2105.58	2124.85	2036.34	2181.46	2131.73	2097.95	2097.34	2036.5	2127.29	2150.69	2159.69	2119.87	2168.59	2163.89	2060.66	2200.36	2106.75	2192.67	2179.31	2079.28	2121.57	2079.69	2064.51	2301.32	2087.06	2150.03	2109.49	2088.44	2225.03	2272.55	2076.43	2217.05	2109.38	2185.75	2086.87	2167.58	2153.77	2342.11	2047.02	2144.92	2136.67
	2073.25	2083.28	2032.46	2091.27	2039.17	2026.58	2067.14	2098.7	2105.47	2124.73	2036.21	2181.4	2131.7	2098	2097.04	2036.22	2127.21	2150.57	2159.28	2119.99	2168.26	2163.78	2060.67	2200	2106.4	2192.09	2179.16	2079.02	2121.3	2079.32	2064.48	2301.05	2087.03	2149.9	2109.3	2088.4	2224.69	2271.85	2076.52	2216.72	2109.42	2185.44	2086.91	2167.22	2153.58	2341.4	2047	2144.86	2136.27
	2073.33	2083.51	2032.63	2090.99	2039.24	2026.43	2067.03	2098.54	2105.38	2124.63	2036.08	2181.35	2131.68	2098.06	2096.76	2035.94	2127.14	2150.46	2158.87	2120.13	2167.95	2163.67	2060.68	2199.66	2106.06	2191.51	2179.02	2078.78	2121.05	2078.96	2064.46	2300.79	2087.01	2149.79	2109.13	2088.37	2224.36	2271.16	2076.61	2216.39	2109.46	2185.14	2086.95	2166.88	2153.39	2340.7	2046.99	2144.82	2135.88
	2073.42	2083.75	2032.81	2090.71	2039.33	2026.29	2066.93	2098.39	2105.29	2124.54	2035.96	2181.3	2131.67	2098.12	2096.48	2035.67	2127.08	2150.36	2158.48	2120.27	2167.65	2163.57	2060.7	2199.32	2105.71	2190.94	2178.89	2078.54	2120.81	2078.61	2064.44	2300.55	2087	2149.68	2108.97	2088.34	2224.04	2270.48	2076.71	2216.07	2109.51	2184.85	2087.01	2166.54	2153.2	2340.02	2046.98	2144.78	2135.51
	2073.52	2084	2032.99	2090.45	2039.42	2026.16	2066.83	2098.24	2105.21	2124.46	2035.85	2181.26	2131.69	2098.19	2096.2	2035.41	2127.03	2150.27	2158.1	2120.43	2167.36	2163.48	2060.72	2199	2105.38	2190.38	2178.77	2078.32	2120.57	2078.27	2064.43	2300.33	2086.99	2149.58	2108.82	2088.31	2223.73	2269.83	2076.83	2215.76	2109.57	2184.58	2087.08	2166.22	2153.03	2339.34	2046.98	2144.74	2135.15
	2073.63	2084.26	2033.17	2090.19	2039.52	2026.03	2066.74	2098.1	2105.14	2124.39	2035.74	2181.22	2131.71	2098.27	2095.94	2035.15	2127	2150.2	2157.72	2120.59	2167.08	2163.39	2060.75	2198.69	2105.04	2189.82	2178.66	2078.1	2120.35	2077.94	2064.42	2300.12	2086.99	2149.49	2108.69	2088.29	2223.44	2269.19	2076.96	2215.46	2109.63	2184.32	2087.15	2165.92	2152.86	2338.68	2046.98	2144.72	2134.8
	2073.74	2084.53	2033.36	2089.93	2039.63	2025.91	2066.66	2097.96	2105.08	2124.32	2035.63	2181.19	2131.75	2098.36	2095.69	2034.89	2126.97	2150.14	2157.36	2120.76	2166.81	2163.31	2060.79	2198.4	2104.71	2189.26	2178.56	2077.9	2120.13	2077.62	2064.42	2299.92	2087	2149.41	2108.56	2088.27	2223.15	2268.57	2077.09	2215.17	2109.7	2184.08	2087.23	2165.63	2152.7	2338.03	2046.99	2144.7	2134.47
	2073.86	2084.81	2033.56	2089.68	2039.75	2025.8	2066.58	2097.82	2105.04	2124.27	2035.54	2181.16	2131.81	2098.45	2095.45	2034.65	2126.96	2150.1	2157	2120.94	2166.55	2163.24	2060.83	2198.12	2104.38	2188.72	2178.47	2077.7	2119.93	2077.31	2064.42	2299.74	2087.01	2149.33	2108.45	2088.26	2222.87	2267.97	2077.24	2214.88	2109.77	2183.85	2087.32	2165.35	2152.54	2337.39	2046.99	2144.68	2134.15
	2073.98	2085.1	2033.76	2089.44	2039.87	2025.69	2066.51	2097.7	2105	2124.23	2035.44	2181.14	2131.88	2098.55	2095.22	2034.41	2126.96	2150.07	2156.65	2121.13	2166.31	2163.17	2060.87	2197.85	2104.06	2188.18	2178.39	2077.51	2119.73	2077.02	2064.43	2299.57	2087.03	2149.27	2108.35	2088.24	2222.6	2267.39	2077.4	2214.6	2109.85	2183.64	2087.42	2165.09	2152.4	2336.76	2047.01	2144.68	2133.84
	2074.11	2085.39	2033.96	2089.21	2040.01	2025.59	2066.45	2097.57	2104.97	2124.2	2035.35	2181.12	2131.96	2098.66	2094.99	2034.17	2126.96	2150.05	2156.32	2121.33	2166.07	2163.1	2060.92	2197.6	2103.74	2187.64	2178.32	2077.34	2119.54	2076.73	2064.45	2299.42	2087.05	2149.21	2108.26	2088.23	2222.35	2266.82	2077.57	2214.33	2109.93	2183.44	2087.53	2164.84	2152.25	2336.14	2047.02	2144.68	2133.55
	2074.25	2085.7	2034.17	2088.98	2040.15	2025.5	2066.39	2097.45	2104.95	2124.17	2035.27	2181.11	2132.06	2098.77	2094.78	2033.95	2126.98	2150.04	2155.99	2121.54	2165.85	2163.05	2060.98	2197.36	2103.43	2187.11	2178.26	2077.17	2119.36	2076.46	2064.47	2299.28	2087.08	2149.16	2108.18	2088.22	2222.1	2266.27	2077.75	2214.06	2110.02	2183.26	2087.65	2164.6	2152.12	2335.53	2047.04	2144.69	2133.27
	2074.39	2086.01	2034.38	2088.76	2040.3	2025.41	2066.34	2097.34	2104.95	2124.16	2035.18	2181.11	2132.17	2098.89	2094.58	2033.72	2127.01	2150.05	2155.67	2121.76	2165.63	2163	2061.04	2197.13	2103.12	2186.59	2178.2	2077.01	2119.19	2076.19	2064.49	2299.16	2087.12	2149.12	2108.12	2088.22	2221.87	2265.74	2077.94	2213.8	2110.11	2183.09	2087.78	2164.37	2151.99	2334.93	2047.07	2144.71	2133
	2074.54	2086.33	2034.6	2088.55	2040.45	2025.33	2066.3	2097.23	2104.95	2124.16	2035.11	2181.1	2132.3	2099.02	2094.38	2033.51	2127.05	2150.07	2155.36	2121.99	2165.43	2162.95	2061.11	2196.92	2102.81	2186.07	2178.16	2076.87	2119.03	2075.94	2064.52	2299.05	2087.16	2149.08	2108.06	2088.22	2221.64	2265.23	2078.14	2213.55	2110.21	2182.94	2087.91	2164.16	2151.87	2334.34	2047.09	2144.73	2132.74
	2074.7	2086.66	2034.83	2088.34	2040.62	2025.25	2066.27	2097.12	2104.96	2124.16	2035.04	2181.11	2132.44	2099.15	2094.19	2033.3	2127.1	2150.1	2155.06	2122.23	2165.23	2162.91	2061.18	2196.72	2102.5	2185.55	2178.13	2076.73	2118.88	2075.7	2064.56	2298.96	2087.2	2149.06	2108.02	2088.22	2221.43	2264.74	2078.36	2213.31	2110.31	2182.8	2088.05	2163.97	2151.76	2333.76	2047.13	2144.76	2132.5
	2074.86	2087	2035.05	2088.14	2040.79	2025.19	2066.24	2097.02	2104.98	2124.18	2034.97	2181.12	2132.6	2099.29	2094.02	2033.09	2127.16	2150.15	2154.77	2122.47	2165.05	2162.87	2061.25	2196.53	2102.2	2185.05	2178.1	2076.6	2118.74	2075.46	2064.6	2298.88	2087.26	2149.04	2107.99	2088.22	2221.22	2264.26	2078.58	2213.08	2110.42	2182.67	2088.2	2163.78	2151.65	2333.2	2047.16	2144.8	2132.27
	2075.03	2087.35	2035.29	2087.94	2040.97	2025.12	2066.21	2096.93	2105.01	2124.2	2034.91	2181.13	2132.77	2099.44	2093.85	2032.9	2127.23	2150.2	2154.49	2122.73	2164.88	2162.85	2061.33	2196.36	2101.91	2184.54	2178.09	2076.48	2118.61	2075.24	2064.65	2298.81	2087.31	2149.03	2107.97	2088.23	2221.03	2263.8	2078.81	2212.85	2110.53	2182.56	2088.36	2163.61	2151.55	2332.64	2047.2	2144.84	2132.06
	2075.21	2087.71	2035.52	2087.75	2041.16	2025.07	2066.2	2096.84	2105.05	2124.24	2034.86	2181.14	2132.95	2099.6	2093.69	2032.71	2127.31	2150.28	2154.22	2122.99	2164.72	2162.82	2061.42	2196.19	2101.61	2184.05	2178.08	2076.37	2118.49	2075.03	2064.7	2298.76	2087.38	2149.03	2107.96	2088.24	2220.84	2263.35	2079.06	2212.62	2110.65	2182.47	2088.53	2163.45	2151.46	2332.1	2047.25	2144.89	2131.86
	2075.39	2088.07	2035.77	2087.57	2041.35	2025.02	2066.19	2096.75	2105.11	2124.28	2034.81	2181.16	2133.14	2099.76	2093.54	2032.52	2127.4	2150.36	2153.95	2123.26	2164.57	2162.81	2061.51	2196.05	2101.32	2183.56	2178.08	2076.27	2118.37	2074.83	2064.75	2298.72	2087.45	2149.03	2107.97	2088.26	2220.67	2262.93	2079.31	2212.41	2110.77	2182.39	2088.71	2163.31	2151.37	2331.57	2047.29	2144.95	2131.67
	2075.58	2088.44	2036.01	2087.4	2041.56	2024.97	2066.19	2096.67	2105.17	2124.33	2034.76	2181.19	2133.36	2099.93	2093.4	2032.34	2127.5	2150.46	2153.7	2123.54	2164.43	2162.79	2061.61	2195.91	2101.04	2183.07	2178.1	2076.18	2118.26	2074.64	2064.82	2298.69	2087.52	2149.04	2107.98	2088.27	2220.5	2262.52	2079.58	2212.2	2110.9	2182.32	2088.89	2163.18	2151.29	2331.05	2047.34	2145.01	2131.49
	2075.77	2088.83	2036.26	2087.23	2041.77	2024.94	2066.19	2096.59	2105.24	2124.4	2034.72	2181.21	2133.58	2100.11	2093.26	2032.17	2127.62	2150.56	2153.45	2123.83	2164.3	2162.79	2061.71	2195.79	2100.75	2182.59	2178.12	2076.1	2118.17	2074.46	2064.88	2298.68	2087.6	2149.06	2108.01	2088.29	2220.35	2262.13	2079.85	2212	2111.04	2182.27	2089.09	2163.06	2151.22	2330.54	2047.4	2145.09	2131.33
	2075.97	2089.22	2036.52	2087.07	2041.99	2024.91	2066.2	2096.51	2105.32	2124.47	2034.68	2181.24	2133.82	2100.29	2093.14	2032	2127.74	2150.69	2153.22	2124.13	2164.18	2162.79	2061.81	2195.67	2100.48	2182.11	2178.15	2076.03	2118.08	2074.29	2064.96	2298.68	2087.69	2149.09	2108.05	2088.32	2220.2	2261.76	2080.14	2211.81	2111.17	2182.23	2089.29	2162.95	2151.15	2330.04	2047.46	2145.16	2131.18
	2076.18	2089.62	2036.78	2086.91	2042.22	2024.88	2066.22	2096.45	2105.41	2124.55	2034.65	2181.28	2134.07	2100.48	2093.03	2031.84	2127.87	2150.82	2152.99	2124.44	2164.07	2162.79	2061.92	2195.58	2100.2	2181.65	2178.19	2075.97	2118	2074.13	2065.03	2298.7	2087.78	2149.12	2108.09	2088.34	2220.07	2261.4	2080.43	2211.62	2111.32	2182.21	2089.5	2162.86	2151.09	2329.55	2047.52	2145.25	2131.04
	2076.39	2090.02	2037.04	2086.76	2042.45	2024.86	2066.24	2096.38	2105.5	2124.64	2034.62	2181.31	2134.33	2100.68	2092.92	2031.68	2128.02	2150.97	2152.77	2124.75	2163.97	2162.8	2062.04	2195.49	2099.93	2181.18	2178.24	2075.91	2117.93	2073.98	2065.12	2298.73	2087.88	2149.17	2108.16	2088.37	2219.94	2261.06	2080.74	2211.44	2111.47	2182.2	2089.71	2162.78	2151.03	2329.07	2047.59	2145.34	2130.91
	2076.61	2090.44	2037.31	2086.62	2042.69	2024.85	2066.27	2096.32	2105.61	2124.74	2034.6	2181.35	2134.61	2100.88	2092.82	2031.53	2128.17	2151.12	2152.56	2125.08	2163.89	2162.82	2062.16	2195.42	2099.66	2180.72	2178.29	2075.87	2117.87	2073.83	2065.2	2298.77	2087.98	2149.22	2108.23	2088.41	2219.83	2260.74	2081.06	2211.27	2111.62	2182.21	2089.94	2162.72	2150.98	2328.6	2047.66	2145.44	2130.8
	2076.83	2090.87	2037.59	2086.48	2042.94	2024.84	2066.3	2096.26	2105.73	2124.84	2034.58	2181.39	2134.9	2101.09	2092.73	2031.38	2128.34	2151.3	2152.36	2125.41	2163.81	2162.84	2062.28	2195.36	2099.4	2180.27	2178.36	2075.84	2117.82	2073.7	2065.3	2298.83	2088.09	2149.27	2108.31	2088.44	2219.72	2260.44	2081.38	2211.1	2111.78	2182.23	2090.17	2162.66	2150.94	2328.15	2047.73	2145.54	2130.7
	2077.06	2091.3	2037.86	2086.35	2043.2	2024.84	2066.35	2096.21	2105.86	2124.96	2034.57	2181.44	2135.21	2101.3	2092.65	2031.25	2128.51	2151.48	2152.16	2125.75	2163.74	2162.87	2062.41	2195.31	2099.14	2179.82	2178.43	2075.81	2117.78	2073.58	2065.4	2298.9	2088.2	2149.34	2108.4	2088.48	2219.63	2260.15	2081.72	2210.94	2111.94	2182.26	2090.42	2162.62	2150.9	2327.71	2047.81	2145.65	2130.62
	2077.3	2091.74	2038.15	2086.22	2043.47	2024.84	2066.39	2096.16	2106	2125.09	2034.56	2181.49	2135.53	2101.53	2092.58	2031.11	2128.7	2151.67	2151.98	2126.1	2163.69	2162.9	2062.55	2195.27	2098.88	2179.38	2178.52	2075.79	2117.74	2073.47	2065.5	2298.99	2088.32	2149.41	2108.51	2088.52	2219.54	2259.88	2082.07	2210.78	2112.11	2182.31	2090.67	2162.59	2150.87	2327.27	2047.89	2145.77	2130.54
	2077.54	2092.19	2038.43	2086.11	2043.74	2024.85	2066.45	2096.12	2106.14	2125.22	2034.55	2181.54	2135.86	2101.76	2092.52	2030.99	2128.89	2151.88	2151.8	2126.46	2163.64	2162.94	2062.69	2195.25	2098.63	2178.94	2178.61	2075.79	2117.72	2073.37	2065.61	2299.08	2088.45	2149.49	2108.63	2088.57	2219.47	2259.63	2082.43	2210.64	2112.28	2182.37	2090.92	2162.58	2150.85	2326.85	2047.98	2145.89	2130.48
	2077.79	2092.65	2038.73	2086	2044.03	2024.87	2066.51	2096.08	2106.3	2125.36	2034.56	2181.59	2136.2	2101.99	2092.46	2030.86	2129.1	2152.1	2151.64	2126.83	2163.6	2162.98	2062.83	2195.23	2098.38	2178.51	2178.71	2075.79	2117.7	2073.28	2065.72	2299.19	2088.58	2149.57	2108.75	2088.61	2219.4	2259.39	2082.79	2210.5	2112.46	2182.45	2091.19	2162.58	2150.83	2326.44	2048.07	2146.02	2130.43
	2078.04	2093.11	2039.02	2085.89	2044.32	2024.89	2066.58	2096.04	2106.46	2125.52	2034.56	2181.64	2136.56	2102.23	2092.41	2030.75	2129.31	2152.33	2151.48	2127.2	2163.58	2163.03	2062.98	2195.23	2098.13	2178.08	2178.82	2075.8	2117.69	2073.2	2065.84	2299.32	2088.71	2149.66	2108.89	2088.67	2219.35	2259.17	2083.17	2210.36	2112.65	2182.54	2091.46	2162.59	2150.82	2326.04	2048.16	2146.16	2130.4
	2078.3	2093.59	2039.32	2085.79	2044.61	2024.92	2066.65	2096.01	2106.64	2125.68	2034.57	2181.7	2136.93	2102.48	2092.38	2030.64	2129.54	2152.58	2151.33	2127.59	2163.56	2163.09	2063.13	2195.25	2097.89	2177.66	2178.94	2075.82	2117.69	2073.13	2065.96	2299.45	2088.85	2149.76	2109.04	2088.72	2219.3	2258.97	2083.56	2210.23	2112.83	2182.65	2091.75	2162.61	2150.81	2325.65	2048.26	2146.3	2130.37
	2078.57	2094.07	2039.62	2085.7	2044.92	2024.95	2066.73	2095.98	2106.82	2125.85	2034.58	2181.75	2137.31	2102.74	2092.35	2030.53	2129.77	2152.83	2151.18	2127.98	2163.56	2163.15	2063.29	2195.27	2097.65	2177.25	2179.07	2075.85	2117.7	2073.07	2066.09	2299.6	2089	2149.87	2109.2	2088.78	2219.27	2258.79	2083.96	2210.11	2113.03	2182.77	2092.04	2162.65	2150.81	2325.28	2048.36	2146.45	2130.36
	2078.84	2094.56	2039.93	2085.61	2045.23	2024.99	2066.82	2095.95	2107.01	2126.02	2034.6	2181.81	2137.7	2103	2092.32	2030.43	2130.02	2153.1	2151.05	2128.38	2163.56	2163.21	2063.46	2195.31	2097.42	2176.84	2179.2	2075.88	2117.72	2073.02	2066.23	2299.77	2089.15	2149.98	2109.37	2088.84	2219.24	2258.62	2084.37	2210	2113.22	2182.9	2092.34	2162.69	2150.82	2324.91	2048.46	2146.6	2130.36
	2079.12	2095.06	2040.25	2085.53	2045.55	2025.04	2066.91	2095.93	2107.22	2126.21	2034.63	2181.87	2138.11	2103.27	2092.31	2030.34	2130.27	2153.38	2150.92	2128.79	2163.58	2163.28	2063.62	2195.36	2097.19	2176.43	2179.34	2075.93	2117.75	2072.97	2066.37	2299.94	2089.31	2150.1	2109.55	2088.9	2219.22	2258.47	2084.79	2209.89	2113.43	2183.05	2092.64	2162.76	2150.83	2324.56	2048.57	2146.76	2130.38
	2079.4	2095.57	2040.56	2085.46	2045.88	2025.09	2067.01	2095.91	2107.43	2126.41	2034.65	2181.93	2138.53	2103.54	2092.3	2030.25	2130.54	2153.67	2150.8	2129.2	2163.6	2163.36	2063.79	2195.42	2096.96	2176.03	2179.5	2075.99	2117.78	2072.94	2066.51	2300.13	2089.47	2150.22	2109.75	2088.97	2219.22	2258.34	2085.21	2209.78	2113.64	2183.21	2092.95	2162.83	2150.85	2324.21	2048.68	2146.93	2130.41
	2079.69	2096.09	2040.88	2085.39	2046.22	2025.14	2067.11	2095.9	2107.65	2126.61	2034.69	2182	2138.96	2103.82	2092.31	2030.17	2130.81	2153.98	2150.69	2129.63	2163.64	2163.44	2063.97	2195.49	2096.74	2175.63	2179.66	2076.05	2117.83	2072.92	2066.66	2300.33	2089.63	2150.36	2109.95	2089.04	2219.22	2258.22	2085.65	2209.69	2113.85	2183.39	2093.28	2162.91	2150.87	2323.88	2048.8	2147.1	2130.45
	2079.98	2096.61	2041.21	2085.33	2046.56	2025.2	2067.22	2095.89	2107.88	2126.82	2034.72	2182.06	2139.41	2104.11	2092.32	2030.09	2131.1	2154.29	2150.59	2130.06	2163.68	2163.52	2064.15	2195.57	2096.52	2175.24	2179.82	2076.12	2117.88	2072.9	2066.81	2300.54	2089.8	2150.5	2110.17	2089.11	2219.23	2258.12	2086.1	2209.6	2114.07	2183.58	2093.61	2163.01	2150.9	2323.56	2048.92	2147.28	2130.5
	2080.28	2097.14	2041.54	2085.27	2046.92	2025.27	2067.34	2095.88	2108.12	2127.04	2034.76	2182.13	2139.87	2104.4	2092.34	2030.02	2131.4	2154.62	2150.5	2130.5	2163.74	2163.61	2064.34	2195.67	2096.3	2174.86	2180	2076.2	2117.94	2072.9	2066.97	2300.77	2089.98	2150.64	2110.39	2089.18	2219.25	2258.04	2086.56	2209.51	2114.29	2183.78	2093.94	2163.12	2150.94	2323.25	2049.04	2147.47	2130.56
	2080.59	2097.68	2041.87	2085.22	2047.28	2025.35	2067.46	2095.88	2108.36	2127.27	2034.81	2182.2	2140.34	2104.7	2092.36	2029.95	2131.7	2154.96	2150.41	2130.95	2163.81	2163.71	2064.53	2195.78	2096.09	2174.48	2180.19	2076.29	2118.01	2072.9	2067.14	2301.01	2090.16	2150.8	2110.63	2089.26	2219.28	2257.97	2087.03	2209.43	2114.52	2184	2094.29	2163.25	2150.98	2322.95	2049.17	2147.66	2130.64
	2080.9	2098.23	2042.21	2085.18	2047.64	2025.42	2067.59	2095.88	2108.62	2127.51	2034.86	2182.27	2140.82	2105.01	2092.4	2029.89	2132.02	2155.31	2150.34	2131.41	2163.88	2163.81	2064.72	2195.9	2095.88	2174.11	2180.38	2076.39	2118.09	2072.92	2067.31	2301.26	2090.35	2150.96	2110.87	2089.34	2219.32	2257.92	2087.5	2209.36	2114.75	2184.23	2094.64	2163.38	2151.02	2322.66	2049.29	2147.86	2130.73
	2081.22	2098.79	2042.55	2085.15	2048.02	2025.51	2067.72	2095.89	2108.89	2127.75	2034.92	2182.34	2141.31	2105.32	2092.44	2029.84	2132.34	2155.67	2150.27	2131.87	2163.97	2163.92	2064.92	2196.03	2095.67	2173.74	2180.58	2076.5	2118.18	2072.94	2067.48	2301.53	2090.54	2151.12	2111.13	2089.43	2219.37	2257.89	2087.99	2209.3	2114.99	2184.47	2095	2163.53	2151.08	2322.38	2049.43	2148.06	2130.83
	2081.54	2099.35	2042.9	2085.11	2048.4	2025.6	2067.86	2095.9	2109.16	2128	2034.97	2182.41	2141.82	2105.63	2092.49	2029.79	2132.67	2156.04	2150.21	2132.34	2164.06	2164.03	2065.12	2196.17	2095.47	2173.37	2180.79	2076.61	2118.28	2072.97	2067.66	2301.8	2090.74	2151.29	2111.4	2089.52	2219.43	2257.87	2088.49	2209.24	2115.23	2184.73	2095.36	2163.69	2151.14	2322.12	2049.56	2148.27	2130.95
	2081.86	2099.92	2043.25	2085.09	2048.79	2025.69	2068.01	2095.91	2109.44	2128.26	2035.04	2182.49	2142.34	2105.96	2092.55	2029.74	2133.02	2156.42	2150.15	2132.82	2164.17	2164.15	2065.33	2196.32	2095.27	2173.02	2181.01	2076.74	2118.38	2073.01	2067.84	2302.09	2090.94	2151.47	2111.68	2089.61	2219.5	2257.87	2088.99	2209.18	2115.47	2185	2095.74	2163.86	2151.2	2321.86	2049.7	2148.48	2131.07
	2082.2	2100.5	2043.6	2085.07	2049.19	2025.79	2068.16	2095.93	2109.74	2128.53	2035.11	2182.57	2142.87	2106.29	2092.62	2029.7	2133.37	2156.82	2150.11	2133.31	2164.28	2164.27	2065.54	2196.49	2095.08	2172.66	2181.23	2076.87	2118.49	2073.06	2068.03	2302.39	2091.15	2151.66	2111.96	2089.7	2219.58	2257.89	2089.51	2209.13	2115.72	2185.28	2096.12	2164.05	2151.27	2321.62	2049.85	2148.7	2131.21
	2082.53	2101.09	2043.96	2085.06	2049.6	2025.9	2068.32	2095.94	2110.04	2128.81	2035.18	2182.65	2143.41	2106.62	2092.69	2029.67	2133.74	2157.22	2150.07	2133.81	2164.41	2164.4	2065.76	2196.66	2094.89	2172.31	2181.46	2077.01	2118.61	2073.12	2068.23	2302.7	2091.36	2151.85	2112.26	2089.8	2219.66	2257.92	2090.03	2209.09	2115.98	2185.58	2096.51	2164.24	2151.34	2321.38	2050	2148.93	2131.36
	2082.88	2101.68	2044.32	2085.05	2050.01	2026.01	2068.48	2095.97	2110.35	2129.09	2035.25	2182.73	2143.96	2106.97	2092.77	2029.64	2134.11	2157.64	2150.04	2134.31	2164.54	2164.53	2065.98	2196.85	2094.7	2171.97	2181.7	2077.16	2118.74	2073.19	2068.43	2303.03	2091.58	2152.05	2112.57	2089.9	2219.76	2257.97	2090.57	2209.06	2116.24	2185.89	2096.91	2164.45	2151.43	2321.16	2050.15	2149.16	2131.52
	2083.23	2102.28	2044.69	2085.05	2050.43	2026.12	2068.65	2096	2110.67	2129.39	2035.34	2182.82	2144.53	2107.31	2092.86	2029.62	2134.49	2158.07	2150.01	2134.82	2164.69	2164.67	2066.2	2197.05	2094.52	2171.63	2181.95	2077.32	2118.88	2073.27	2068.63	2303.36	2091.8	2152.25	2112.89	2090.01	2219.87	2258.04	2091.11	2209.03	2116.5	2186.21	2097.31	2164.67	2151.51	2320.94	2050.3	2149.4	2131.7
	2083.58	2102.89	2045.06	2085.06	2050.86	2026.25	2068.83	2096.03	2110.99	2129.69	2035.42	2182.91	2145.1	2107.67	2092.96	2029.6	2134.89	2158.51	2150	2135.34	2164.84	2164.81	2066.43	2197.26	2094.34	2171.3	2182.21	2077.48	2119.03	2073.36	2068.84	2303.71	2092.03	2152.47	2113.22	2090.11	2219.98	2258.12	2091.67	2209	2116.77	2186.55	2097.72	2164.9	2151.6	2320.74	2050.46	2149.64	2131.88
	2083.94	2103.51	2045.43	2085.07	2051.3	2026.37	2069.01	2096.06	2111.33	2129.99	2035.51	2183	2145.69	2108.03	2093.06	2029.59	2135.29	2158.96	2149.99	2135.86	2165	2164.95	2066.66	2197.48	2094.17	2170.98	2182.47	2077.66	2119.18	2073.45	2069.06	2304.07	2092.26	2152.68	2113.56	2090.22	2220.1	2258.22	2092.23	2208.99	2117.05	2186.9	2098.14	2165.15	2151.7	2320.55	2050.62	2149.89	2132.08
	2084.3	2104.13	2045.81	2085.09	2051.74	2026.51	2069.19	2096.1	2111.67	2130.31	2035.61	2183.09	2146.29	2108.39	2093.17	2029.58	2135.7	2159.42	2149.99	2136.4	2165.18	2165.11	2066.9	2197.71	2093.99	2170.65	2182.75	2077.84	2119.35	2073.56	2069.28	2304.44	2092.5	2152.91	2113.91	2090.34	2220.24	2258.33	2092.81	2208.97	2117.33	2187.26	2098.56	2165.41	2151.81	2320.37	2050.78	2150.15	2132.29
	2084.67	2104.77	2046.19	2085.12	2052.19	2026.64	2069.39	2096.14	2112.03	2130.63	2035.7	2183.19	2146.9	2108.76	2093.29	2029.57	2136.12	2159.89	2150	2136.94	2165.36	2165.26	2067.14	2197.96	2093.83	2170.34	2183.03	2078.03	2119.52	2073.67	2069.5	2304.83	2092.74	2153.14	2114.27	2090.45	2220.38	2258.46	2093.39	2208.97	2117.61	2187.64	2098.99	2165.67	2151.91	2320.2	2050.95	2150.41	2132.52
	2085.04	2105.4	2046.58	2085.15	2052.65	2026.79	2069.58	2096.19	2112.39	2130.96	2035.81	2183.29	2147.52	2109.14	2093.42	2029.58	2136.56	2160.38	2150.02	2137.49	2165.55	2165.43	2067.39	2198.21	2093.66	2170.03	2183.32	2078.23	2119.7	2073.79	2069.73	2305.22	2092.99	2153.37	2114.64	2090.57	2220.53	2258.6	2093.98	2208.97	2117.9	2188.03	2099.43	2165.96	2152.03	2320.03	2051.12	2150.67	2132.75
	2085.42	2106.05	2046.97	2085.18	2053.12	2026.93	2069.79	2096.23	2112.76	2131.3	2035.91	2183.39	2148.16	2109.52	2093.55	2029.58	2137	2160.87	2150.04	2138.04	2165.76	2165.59	2067.63	2198.48	2093.5	2169.72	2183.61	2078.43	2119.89	2073.93	2069.96	2305.63	2093.24	2153.62	2115.02	2090.7	2220.69	2258.77	2094.58	2208.98	2118.19	2188.43	2099.88	2166.25	2152.15	2319.88	2051.3	2150.94	2133
	2085.81	2106.7	2047.36	2085.23	2053.6	2027.09	2069.99	2096.29	2113.14	2131.65	2036.03	2183.49	2148.8	2109.91	2093.69	2029.59	2137.45	2161.38	2150.07	2138.6	2165.97	2165.76	2067.89	2198.75	2093.35	2169.42	2183.91	2078.65	2120.08	2074.07	2070.2	2306.04	2093.5	2153.87	2115.41	2090.82	2220.86	2258.94	2095.19	2208.99	2118.48	2188.84	2100.33	2166.55	2152.27	2319.74	2051.48	2151.22	2133.25
	2086.19	2107.37	2047.76	2085.28	2054.08	2027.24	2070.21	2096.34	2113.52	2132	2036.14	2183.6	2149.46	2110.31	2093.84	2029.61	2137.91	2161.89	2150.11	2139.17	2166.19	2165.94	2068.14	2199.04	2093.19	2169.13	2184.22	2078.87	2120.29	2074.21	2070.45	2306.47	2093.76	2154.12	2115.81	2090.95	2221.03	2259.14	2095.81	2209	2118.79	2189.27	2100.79	2166.87	2152.41	2319.61	2051.66	2151.5	2133.52
	2086.59	2108.03	2048.16	2085.33	2054.57	2027.41	2070.43	2096.4	2113.92	2132.36	2036.26	2183.71	2150.12	2110.71	2094	2029.63	2138.38	2162.42	2150.15	2139.75	2166.42	2166.12	2068.41	2199.34	2093.04	2168.84	2184.54	2079.1	2120.5	2074.37	2070.7	2306.91	2094.03	2154.38	2116.22	2091.08	2221.22	2259.35	2096.44	2209.03	2119.09	2189.7	2101.25	2167.2	2152.54	2319.49	2051.84	2151.79	2133.8
	2086.99	2108.71	2048.57	2085.39	2055.07	2027.58	2070.65	2096.47	2114.32	2132.72	2036.39	2183.82	2150.8	2111.11	2094.16	2029.66	2138.85	2162.95	2150.21	2140.33	2166.66	2166.31	2068.67	2199.65	2092.9	2168.56	2184.87	2079.34	2120.72	2074.54	2070.95	2307.36	2094.3	2154.65	2116.64	2091.22	2221.42	2259.57	2097.08	2209.06	2119.4	2190.16	2101.73	2167.54	2152.68	2319.38	2052.03	2152.08	2134.1
	2087.39	2109.39	2048.98	2085.46	2055.58	2027.75	2070.88	2096.53	2114.73	2133.1	2036.51	2183.94	2151.49	2111.52	2094.33	2029.69	2139.34	2163.5	2150.27	2140.92	2166.91	2166.5	2068.94	2199.97	2092.76	2168.28	2185.2	2079.58	2120.95	2074.71	2071.21	2307.82	2094.58	2154.92	2117.07	2091.36	2221.62	2259.81	2097.73	2209.09	2119.71	2190.62	2102.21	2167.89	2152.83	2319.28	2052.22	2152.37	2134.4
	2087.8	2110.08	2049.39	2085.53	2056.09	2027.93	2071.12	2096.6	2115.15	2133.48	2036.65	2184.06	2152.19	2111.94	2094.51	2029.73	2139.84	2164.06	2150.33	2141.52	2167.17	2166.69	2069.21	2200.3	2092.62	2168.01	2185.54	2079.84	2121.19	2074.9	2071.47	2308.3	2094.86	2155.2	2117.51	2091.5	2221.83	2260.07	2098.38	2209.13	2120.03	2191.09	2102.69	2168.25	2152.99	2319.19	2052.42	2152.68	2134.72
	2088.21	2110.78	2049.81	2085.61	2056.61	2028.11	2071.36	2096.68	2115.58	2133.87	2036.78	2184.18	2152.9	2112.36	2094.69	2029.77	2140.35	2164.63	2150.41	2142.13	2167.44	2166.89	2069.49	2200.64	2092.49	2167.74	2185.89	2080.1	2121.43	2075.09	2071.74	2308.78	2095.15	2155.49	2117.96	2091.65	2222.05	2260.34	2099.05	2209.18	2120.36	2191.58	2103.18	2168.63	2153.14	2319.11	2052.62	2152.98	2135.05
	2088.63	2111.48	2050.23	2085.69	2057.14	2028.3	2071.61	2096.75	2116.02	2134.26	2036.93	2184.31	2153.62	2112.79	2094.89	2029.81	2140.86	2165.2	2150.49	2142.74	2167.72	2167.1	2069.77	2200.99	2092.36	2167.48	2186.25	2080.37	2121.69	2075.29	2072.02	2309.28	2095.44	2155.78	2118.41	2091.79	2222.28	2260.62	2099.72	2209.23	2120.68	2192.08	2103.68	2169.02	2153.31	2319.04	2052.82	2153.3	2135.38
	2089.05	2112.19	2050.66	2085.79	2057.68	2028.49	2071.86	2096.83	2116.46	2134.66	2037.07	2184.44	2154.35	2113.23	2095.09	2029.87	2141.39	2165.79	2150.58	2143.35	2168.01	2167.31	2070.06	2201.35	2092.23	2167.22	2186.61	2080.65	2121.95	2075.5	2072.3	2309.78	2095.74	2156.08	2118.88	2091.95	2222.52	2260.93	2100.41	2209.29	2121.01	2192.59	2104.19	2169.42	2153.48	2318.98	2053.02	2153.61	2135.74
	2089.47	2112.91	2051.08	2085.88	2058.22	2028.69	2072.12	2096.92	2116.91	2135.07	2037.22	2184.57	2155.09	2113.67	2095.29	2029.92	2141.93	2166.39	2150.67	2143.98	2168.31	2167.52	2070.34	2201.72	2092.11	2166.97	2186.98	2080.93	2122.22	2075.71	2072.58	2310.3	2096.04	2156.38	2119.36	2092.1	2222.77	2261.24	2101.1	2209.36	2121.35	2193.12	2104.7	2169.83	2153.65	2318.93	2053.23	2153.94	2136.1
	2089.91	2113.63	2051.52	2085.98	2058.77	2028.89	2072.38	2097	2117.37	2135.49	2037.38	2184.7	2155.84	2114.11	2095.5	2029.98	2142.47	2167	2150.78	2144.61	2168.62	2167.74	2070.64	2202.11	2091.99	2166.72	2187.36	2081.22	2122.5	2075.94	2072.87	2310.82	2096.35	2156.69	2119.85	2092.26	2223.03	2261.58	2101.8	2209.43	2121.69	2193.65	2105.22	2170.25	2153.83	2318.89	2053.44	2154.26	2136.47
	2090.34	2114.36	2051.95	2086.09	2059.33	2029.1	2072.65	2097.1	2117.84	2135.91	2037.53	2184.84	2156.61	2114.56	2095.72	2030.05	2143.02	2167.62	2150.89	2145.25	2168.93	2167.97	2070.93	2202.5	2091.88	2166.48	2187.74	2081.52	2122.78	2076.17	2073.16	2311.36	2096.66	2157.01	2120.34	2092.42	2223.29	2261.93	2102.51	2209.5	2122.03	2194.2	2105.74	2170.68	2154.02	2318.86	2053.66	2154.59	2136.86
	2090.78	2115.1	2052.39	2086.21	2059.9	2029.31	2072.92	2097.19	2118.32	2136.34	2037.7	2184.99	2157.38	2115.01	2095.95	2030.12	2143.59	2168.25	2151	2145.89	2169.26	2168.19	2071.23	2202.9	2091.77	2166.25	2188.14	2081.83	2123.08	2076.41	2073.46	2311.91	2096.97	2157.33	2120.85	2092.59	2223.57	2262.29	2103.23	2209.58	2122.38	2194.76	2106.27	2171.13	2154.21	2318.84	2053.88	2154.93	2137.25
	2091.23	2115.84	2052.84	2086.33	2060.47	2029.53	2073.2	2097.29	2118.8	2136.77	2037.86	2185.13	2158.16	2115.48	2096.18	2030.19	2144.16	2168.88	2151.13	2146.55	2169.59	2168.43	2071.54	2203.32	2091.66	2166.02	2188.54	2082.15	2123.38	2076.66	2073.76	2312.47	2097.3	2157.66	2121.36	2092.76	2223.85	2262.67	2103.96	2209.67	2122.73	2195.33	2106.81	2171.58	2154.4	2318.82	2054.1	2155.27	2137.66
	2091.68	2116.59	2053.28	2086.45	2061.05	2029.75	2073.48	2097.39	2119.29	2137.21	2038.03	2185.29	2158.96	2115.94	2096.42	2030.27	2144.74	2169.53	2151.26	2147.2	2169.94	2168.66	2071.84	2203.74	2091.56	2165.8	2188.94	2082.47	2123.69	2076.92	2074.07	2313.03	2097.62	2157.99	2121.89	2092.93	2224.14	2263.06	2104.7	2209.76	2123.09	2195.91	2107.35	2172.05	2154.6	2318.82	2054.32	2155.62	2138.08
	2092.13	2117.35	2053.73	2086.59	2061.64	2029.98	2073.77	2097.49	2119.79	2137.66	2038.21	2185.44	2159.76	2116.41	2096.67	2030.35	2145.33	2170.19	2151.4	2147.87	2170.29	2168.91	2072.15	2204.17	2091.46	2165.58	2189.36	2082.8	2124.01	2077.19	2074.38	2313.61	2097.95	2158.33	2122.42	2093.1	2224.44	2263.47	2105.45	2209.86	2123.45	2196.5	2107.9	2172.53	2154.81	2318.83	2054.55	2155.97	2138.51
	2092.59	2118.11	2054.19	2086.72	2062.24	2030.21	2074.06	2097.6	2120.3	2138.11	2038.39	2185.6	2160.57	2116.89	2096.92	2030.44	2145.93	2170.86	2151.54	2148.54	2170.66	2169.15	2072.47	2204.62	2091.37	2165.37	2189.78	2083.13	2124.33	2077.46	2074.7	2314.2	2098.29	2158.67	2122.97	2093.28	2224.75	2263.9	2106.2	2209.96	2123.81	2197.11	2108.45	2173.02	2155.02	2318.85	2054.78	2156.33	2138.95
	2093.05	2118.88	2054.65	2086.87	2062.85	2030.45	2074.36	2097.71	2120.82	2138.58	2038.57	2185.76	2161.4	2117.37	2097.18	2030.53	2146.54	2171.54	2151.69	2149.22	2171.03	2169.4	2072.79	2205.07	2091.28	2165.16	2190.2	2083.48	2124.67	2077.75	2075.03	2314.8	2098.63	2159.02	2123.52	2093.46	2225.06	2264.33	2106.96	2210.07	2124.18	2197.73	2109.02	2173.52	2155.24	2318.87	2055.01	2156.69	2139.4
	2093.51	2119.65	2055.11	2087.02	2063.46	2030.69	2074.66	2097.83	2121.34	2139.04	2038.76	2185.93	2162.23	2117.86	2097.45	2030.63	2147.16	2172.23	2151.85	2149.9	2171.41	2169.66	2073.11	2205.54	2091.19	2164.96	2190.64	2083.83	2125.01	2078.04	2075.35	2315.41	2098.97	2159.38	2124.08	2093.65	2225.39	2264.79	2107.74	2210.19	2124.55	2198.35	2109.58	2174.04	2155.46	2318.91	2055.25	2157.05	2139.86
	2093.99	2120.44	2055.57	2087.17	2064.08	2030.93	2074.97	2097.94	2121.87	2139.52	2038.95	2186.1	2163.07	2118.35	2097.72	2030.73	2147.79	2172.92	2152.02	2150.59	2171.8	2169.92	2073.43	2206.01	2091.11	2164.76	2191.08	2084.19	2125.36	2078.34	2075.69	2316.03	2099.33	2159.74	2124.65	2093.83	2225.72	2265.26	2108.52	2210.31	2124.93	2198.99	2110.15	2174.56	2155.69	2318.95	2055.49	2157.42	2140.34
	2094.46	2121.23	2056.04	2087.34	2064.71	2031.18	2075.28	2098.07	2122.41	2139.99	2039.14	2186.27	2163.92	2118.85	2098	2030.84	2148.42	2173.63	2152.19	2151.29	2172.2	2170.18	2073.76	2206.5	2091.03	2164.57	2191.53	2084.56	2125.71	2078.64	2076.02	2316.65	2099.68	2160.11	2125.23	2094.02	2226.06	2265.74	2109.31	2210.43	2125.31	2199.64	2110.73	2175.1	2155.92	2319.01	2055.73	2157.8	2140.82
	2094.94	2122.02	2056.52	2087.5	2065.34	2031.44	2075.6	2098.19	2122.96	2140.48	2039.34	2186.45	2164.79	2119.35	2098.29	2030.95	2149.07	2174.35	2152.37	2151.99	2172.61	2170.45	2074.09	2206.99	2090.96	2164.39	2191.99	2084.93	2126.08	2078.96	2076.36	2317.29	2100.04	2160.48	2125.82	2094.22	2226.41	2266.24	2110.11	2210.57	2125.69	2200.31	2111.32	2175.65	2156.16	2319.07	2055.98	2158.17	2141.32
	2095.42	2122.82	2056.99	2087.68	2065.99	2031.7	2075.92	2098.32	2123.51	2140.97	2039.55	2186.63	2165.66	2119.86	2098.58	2031.06	2149.72	2175.07	2152.55	2152.7	2173.03	2170.72	2074.43	2207.49	2090.89	2164.21	2192.45	2085.31	2126.45	2079.28	2076.71	2317.94	2100.4	2160.86	2126.42	2094.42	2226.76	2266.75	2110.91	2210.7	2126.08	2200.98	2111.91	2176.21	2156.4	2319.15	2056.23	2158.56	2141.83
	2095.91	2123.63	2057.47	2087.85	2066.64	2031.96	2076.25	2098.45	2124.07	2141.47	2039.75	2186.82	2166.54	2120.37	2098.88	2031.18	2150.39	2175.81	2152.74	2153.41	2173.46	2171	2074.77	2208.01	2090.82	2164.03	2192.92	2085.7	2126.83	2079.61	2077.06	2318.6	2100.77	2161.25	2127.02	2094.62	2227.13	2267.28	2111.73	2210.85	2126.47	2201.66	2112.5	2176.78	2156.65	2319.23	2056.48	2158.94	2142.34
	2096.4	2124.44	2057.95	2088.04	2067.29	2032.23	2076.59	2098.58	2124.64	2141.97	2039.97	2187.01	2167.43	2120.89	2099.18	2031.3	2151.06	2176.55	2152.94	2154.13	2173.89	2171.28	2075.11	2208.53	2090.76	2163.87	2193.39	2086.09	2127.22	2079.95	2077.42	2319.26	2101.15	2161.64	2127.64	2094.82	2227.5	2267.83	2112.55	2210.99	2126.87	2202.36	2113.1	2177.36	2156.9	2319.32	2056.73	2159.34	2142.87
	2096.89	2125.26	2058.44	2088.23	2067.96	2032.51	2076.92	2098.72	2125.22	2142.48	2040.18	2187.21	2168.33	2121.41	2099.49	2031.43	2151.74	2177.31	2153.15	2154.86	2174.34	2171.57	2075.46	2209.06	2090.7	2163.7	2193.88	2086.5	2127.62	2080.29	2077.78	2319.94	2101.53	2162.03	2128.26	2095.03	2227.89	2268.38	2113.39	2211.15	2127.27	2203.06	2113.71	2177.95	2157.16	2319.42	2056.99	2159.73	2143.41
	2097.39	2126.09	2058.93	2088.43	2068.63	2032.78	2077.26	2098.86	2125.8	2143	2040.4	2187.41	2169.24	2121.94	2099.81	2031.56	2152.43	2178.07	2153.36	2155.59	2174.79	2171.86	2075.8	2209.6	2090.64	2163.55	2194.37	2086.91	2128.02	2080.65	2078.15	2320.62	2101.91	2162.43	2128.9	2095.24	2228.28	2268.95	2114.23	2211.31	2127.67	2203.78	2114.32	2178.56	2157.42	2319.53	2057.25	2160.13	2143.96
	2097.9	2126.92	2059.43	2088.63	2069.31	2033.07	2077.61	2099.01	2126.39	2143.52	2040.63	2187.62	2170.16	2122.47	2100.14	2031.7	2153.13	2178.84	2153.57	2156.33	2175.26	2172.16	2076.16	2210.16	2090.59	2163.4	2194.86	2087.32	2128.43	2081.01	2078.52	2321.32	2102.3	2162.84	2129.54	2095.46	2228.67	2269.54	2115.08	2211.47	2128.08	2204.51	2114.94	2179.17	2157.69	2319.65	2057.52	2160.54	2144.53
	2098.4	2127.75	2059.92	2088.84	2070	2033.35	2077.96	2099.15	2126.99	2144.04	2040.85	2187.83	2171.08	2123.01	2100.46	2031.84	2153.84	2179.62	2153.8	2157.08	2175.73	2172.45	2076.51	2210.72	2090.55	2163.25	2195.37	2087.74	2128.85	2081.38	2078.9	2322.02	2102.69	2163.25	2130.19	2095.68	2229.08	2270.14	2115.93	2211.64	2128.49	2205.25	2115.56	2179.8	2157.97	2319.78	2057.78	2160.95	2145.1
	2098.91	2128.6	2060.42	2089.05	2070.7	2033.64	2078.32	2099.31	2127.6	2144.57	2041.08	2188.04	2172.02	2123.55	2100.8	2031.98	2154.56	2180.41	2154.03	2157.83	2176.21	2172.76	2076.87	2211.29	2090.51	2163.11	2195.88	2088.17	2129.28	2081.76	2079.28	2322.74	2103.09	2163.67	2130.85	2095.9	2229.49	2270.76	2116.8	2211.81	2128.91	2205.99	2116.19	2180.44	2158.24	2319.91	2058.05	2161.36	2145.68
	2099.43	2129.45	2060.93	2089.27	2071.4	2033.94	2078.68	2099.46	2128.21	2145.11	2041.32	2188.26	2172.97	2124.09	2101.14	2032.13	2155.28	2181.21	2154.27	2158.58	2176.7	2173.07	2077.23	2211.87	2090.47	2162.98	2196.39	2088.61	2129.71	2082.14	2079.66	2323.46	2103.49	2164.09	2131.52	2096.12	2229.92	2271.39	2117.67	2211.99	2129.33	2206.75	2116.83	2181.08	2158.53	2320.06	2058.33	2161.78	2146.27
	2099.95	2130.3	2061.44	2089.49	2072.11	2034.24	2079.04	2099.62	2128.83	2145.65	2041.56	2188.48	2173.92	2124.65	2101.49	2032.28	2156.02	2182.02	2154.51	2159.34	2177.2	2173.38	2077.6	2212.46	2090.43	2162.85	2196.92	2089.06	2130.15	2082.53	2080.05	2324.19	2103.9	2164.52	2132.19	2096.35	2230.35	2272.03	2118.56	2212.18	2129.75	2207.52	2117.47	2181.74	2158.82	2320.21	2058.6	2162.2	2146.88
	2100.47	2131.16	2061.95	2089.72	2072.83	2034.54	2079.41	2099.78	2129.46	2146.2	2041.8	2188.71	2174.88	2125.2	2101.85	2032.44	2156.76	2182.84	2154.76	2160.11	2177.71	2173.69	2077.97	2213.06	2090.4	2162.72	2197.45	2089.51	2130.6	2082.93	2080.45	2324.93	2104.31	2164.95	2132.88	2096.58	2230.78	2272.69	2119.45	2212.37	2130.17	2208.3	2118.11	2182.41	2159.11	2320.38	2058.88	2162.62	2147.49
	2100.99	2132.03	2062.46	2089.96	2073.56	2034.85	2079.79	2099.94	2130.09	2146.76	2042.05	2188.95	2175.86	2125.76	2102.21	2032.6	2157.51	2183.67	2155.01	2160.88	2178.23	2174.01	2078.34	2213.67	2090.38	2162.61	2197.98	2089.96	2131.06	2083.34	2080.85	2325.68	2104.72	2165.39	2133.57	2096.82	2231.23	2273.36	2120.35	2212.57	2130.6	2209.09	2118.76	2183.1	2159.41	2320.55	2059.16	2163.05	2148.12
	2101.52	2132.9	2062.98	2090.2	2074.29	2035.16	2080.17	2100.11	2130.74	2147.32	2042.3	2189.19	2176.84	2126.33	2102.57	2032.76	2158.28	2184.5	2155.28	2161.66	2178.75	2174.34	2078.72	2214.29	2090.36	2162.5	2198.52	2090.43	2131.53	2083.75	2081.25	2326.44	2105.15	2165.84	2134.27	2097.05	2231.68	2274.05	2121.26	2212.77	2131.04	2209.89	2119.41	2183.79	2159.71	2320.73	2059.45	2163.48	2148.75
	2102.06	2133.78	2063.5	2090.45	2075.03	2035.48	2080.55	2100.28	2131.38	2147.88	2042.56	2189.43	2177.83	2126.9	2102.94	2032.93	2159.05	2185.34	2155.55	2162.44	2179.29	2174.67	2079.09	2214.91	2090.34	2162.39	2199.07	2090.9	2132	2084.17	2081.66	2327.2	2105.57	2166.28	2134.98	2097.3	2232.15	2274.75	2122.17	2212.98	2131.47	2210.7	2120.07	2184.49	2160.02	2320.92	2059.74	2163.92	2149.4
	2102.59	2134.66	2064.02	2090.7	2075.78	2035.8	2080.94	2100.45	2132.04	2148.45	2042.82	2189.68	2178.82	2127.47	2103.32	2033.1	2159.82	2186.2	2155.82	2163.23	2179.83	2175	2079.48	2215.55	2090.33	2162.29	2199.63	2091.37	2132.48	2084.6	2082.08	2327.98	2106	2166.74	2135.7	2097.54	2232.62	2275.47	2123.1	2213.19	2131.91	2211.53	2120.74	2185.21	2160.33	2321.12	2060.03	2164.36	2150.06
	2103.13	2135.55	2064.55	2090.96	2076.54	2036.13	2081.33	2100.63	2132.7	2149.02	2043.08	2189.94	2179.83	2128.05	2103.71	2033.28	2160.61	2187.06	2156.1	2164.03	2180.39	2175.34	2079.86	2216.19	2090.32	2162.2	2200.19	2091.86	2132.97	2085.04	2082.49	2328.76	2106.44	2167.2	2136.43	2097.79	2233.09	2276.2	2124.03	2213.41	2132.36	2212.36	2121.41	2185.93	2160.65	2321.33	2060.32	2164.8	2150.73
	2103.67	2136.44	2065.08	2091.23	2077.3	2036.45	2081.73	2100.81	2133.37	2149.6	2043.35	2190.2	2180.84	2128.64	2104.1	2033.46	2161.41	2187.93	2156.39	2164.83	2180.95	2175.68	2080.25	2216.85	2090.31	2162.11	2200.76	2092.35	2133.46	2085.48	2082.92	2329.55	2106.87	2167.66	2137.16	2098.04	2233.58	2276.94	2124.97	2213.63	2132.81	2213.2	2122.08	2186.67	2160.97	2321.54	2060.62	2165.25	2151.4
	2104.22	2137.34	2065.62	2091.5	2078.07	2036.79	2082.13	2100.99	2134.05	2150.19	2043.62	2190.46	2181.87	2129.23	2104.49	2033.65	2162.21	2188.81	2156.68	2165.63	2181.52	2176.02	2080.64	2217.51	2090.31	2162.02	2201.33	2092.84	2133.96	2085.93	2083.35	2330.35	2107.32	2168.13	2137.91	2098.3	2234.07	2277.7	2125.92	2213.86	2133.26	2214.05	2122.76	2187.41	2161.3	2321.77	2060.91	2165.7	2152.09
	2104.77	2138.24	2066.16	2091.78	2078.85	2037.13	2082.53	2101.17	2134.74	2150.78	2043.9	2190.73	2182.9	2129.82	2104.89	2033.83	2163.03	2189.69	2156.98	2166.44	2182.1	2176.37	2081.03	2218.18	2090.32	2161.95	2201.91	2093.35	2134.47	2086.39	2083.78	2331.16	2107.77	2168.61	2138.66	2098.56	2234.57	2278.47	2126.87	2214.09	2133.71	2214.91	2123.45	2188.17	2161.63	2322	2061.22	2166.16	2152.79
	2105.32	2139.15	2066.7	2092.06	2079.64	2037.47	2082.94	2101.36	2135.43	2151.37	2044.17	2191.01	2183.94	2130.42	2105.3	2034.03	2163.85	2190.59	2157.28	2167.26	2182.68	2176.72	2081.43	2218.86	2090.32	2161.87	2202.5	2093.86	2134.99	2086.85	2084.22	2331.98	2108.22	2169.09	2139.42	2098.82	2235.08	2279.26	2127.84	2214.33	2134.17	2215.78	2124.13	2188.94	2161.97	2322.24	2061.52	2166.62	2153.5
	2105.88	2140.07	2067.24	2092.34	2080.43	2037.81	2083.36	2101.56	2136.12	2151.97	2044.46	2191.29	2184.99	2131.02	2105.71	2034.22	2164.68	2191.49	2157.59	2168.08	2183.28	2177.08	2081.83	2219.55	2090.33	2161.81	2203.09	2094.37	2135.52	2087.33	2084.66	2332.8	2108.68	2169.57	2140.19	2099.08	2235.59	2280.05	2128.81	2214.57	2134.63	2216.66	2124.83	2189.72	2162.31	2322.49	2061.83	2167.08	2154.22
	2106.44	2140.99	2067.79	2092.64	2081.23	2038.16	2083.78	2101.75	2136.83	2152.58	2044.74	2191.58	2186.04	2131.63	2106.13	2034.42	2165.52	2192.4	2157.91	2168.9	2183.89	2177.44	2082.23	2220.25	2090.35	2161.75	2203.69	2094.9	2136.05	2087.81	2085.11	2333.64	2109.14	2170.07	2140.96	2099.35	2236.12	2280.87	2129.79	2214.82	2135.1	2217.55	2125.53	2190.51	2162.66	2322.75	2062.14	2167.55	2154.95
	2107.01	2141.91	2068.34	2092.94	2082.04	2038.52	2084.2	2101.95	2137.54	2153.18	2045.03	2191.87	2187.11	2132.24	2106.55	2034.63	2166.37	2193.33	2158.23	2169.73	2184.5	2177.8	2082.63	2220.96	2090.37	2161.69	2204.3	2095.42	2136.59	2088.29	2085.56	2334.48	2109.61	2170.56	2141.75	2099.62	2236.65	2281.69	2130.78	2215.07	2135.57	2218.45	2126.23	2191.31	2163.01	2323.01	2062.45	2168.02	2155.69
	2107.57	2142.84	2068.89	2093.24	2082.86	2038.87	2084.63	2102.15	2138.26	2153.8	2045.33	2192.17	2188.18	2132.85	2106.98	2034.83	2167.23	2194.25	2158.56	2170.57	2185.12	2178.17	2083.04	2221.68	2090.39	2161.65	2204.91	2095.96	2137.14	2088.79	2086.02	2335.33	2110.08	2171.06	2142.54	2099.9	2237.19	2282.53	2131.77	2215.33	2136.04	2219.36	2126.94	2192.12	2163.37	2323.29	2062.77	2168.49	2156.44
	2108.14	2143.78	2069.45	2093.55	2083.68	2039.24	2085.06	2102.35	2138.98	2154.42	2045.63	2192.48	2189.26	2133.47	2107.42	2035.04	2168.09	2195.19	2158.89	2171.41	2185.75	2178.54	2083.45	2222.4	2090.42	2161.6	2205.53	2096.5	2137.69	2089.29	2086.48	2336.18	2110.55	2171.57	2143.34	2100.18	2237.73	2283.39	2132.77	2215.6	2136.51	2220.28	2127.65	2192.94	2163.73	2323.57	2063.08	2168.97	2157.19
	2108.72	2144.72	2070.01	2093.86	2084.51	2039.6	2085.49	2102.56	2139.72	2155.04	2045.93	2192.79	2190.35	2134.1	2107.86	2035.26	2168.97	2196.14	2159.23	2172.26	2186.39	2178.92	2083.87	2223.13	2090.45	2161.57	2206.15	2097.05	2138.25	2089.79	2086.95	2337.05	2111.03	2172.08	2144.15	2100.46	2238.29	2284.26	2133.79	2215.87	2136.99	2221.21	2128.37	2193.77	2164.1	2323.86	2063.41	2169.45	2157.96
	2109.29	2145.67	2070.58	2094.19	2085.35	2039.97	2085.93	2102.77	2140.45	2155.67	2046.23	2193.1	2191.45	2134.72	2108.3	2035.48	2169.85	2197.09	2159.58	2173.11	2187.04	2179.3	2084.28	2223.88	2090.49	2161.53	2206.78	2097.6	2138.82	2090.31	2087.42	2337.92	2111.52	2172.59	2144.96	2100.75	2238.85	2285.14	2134.8	2216.14	2137.48	2222.14	2129.09	2194.62	2164.47	2324.16	2063.73	2169.93	2158.74
	2109.87	2146.62	2071.14	2094.51	2086.2	2040.35	2086.37	2102.99	2141.2	2156.3	2046.54	2193.42	2192.55	2135.36	2108.75	2035.7	2170.74	2198.05	2159.93	2173.96	2187.7	2179.68	2084.7	2224.63	2090.53	2161.51	2207.42	2098.16	2139.4	2090.83	2087.89	2338.8	2112.01	2173.11	2145.78	2101.04	2239.42	2286.03	2135.83	2216.42	2137.96	2223.09	2129.81	2195.47	2164.84	2324.47	2064.06	2170.42	2159.53
	2110.46	2147.57	2071.71	2094.84	2087.05	2040.72	2086.82	2103.2	2141.95	2156.93	2046.86	2193.75	2193.67	2135.99	2109.21	2035.93	2171.64	2199.02	2160.28	2174.83	2188.36	2180.07	2085.13	2225.39	2090.58	2161.49	2208.06	2098.72	2139.98	2091.36	2088.37	2339.69	2112.5	2173.64	2146.61	2101.33	2240	2286.94	2136.86	2216.71	2138.45	2224.04	2130.54	2196.33	2165.23	2324.78	2064.39	2170.91	2160.33
	2111.04	2148.53	2072.29	2095.18	2087.91	2041.11	2087.27	2103.42	2142.71	2157.58	2047.18	2194.08	2194.79	2136.63	2109.67	2036.16	2172.55	2200	2160.65	2175.69	2189.03	2180.46	2085.55	2226.15	2090.63	2161.47	2208.71	2099.29	2140.57	2091.89	2088.86	2340.59	2113	2174.17	2147.45	2101.63	2240.58	2287.86	2137.91	2217	2138.94	2225.01	2131.27	2197.21	2165.61	2325.1	2064.72	2171.4	2161.14
	2111.63	2149.5	2072.86	2095.52	2088.77	2041.49	2087.72	2103.64	2143.47	2158.22	2047.5	2194.42	2195.92	2137.28	2110.14	2036.39	2173.46	2200.99	2161.01	2176.56	2189.71	2180.86	2085.98	2226.93	2090.68	2161.46	2209.36	2099.87	2141.17	2092.43	2089.34	2341.49	2113.51	2174.71	2148.3	2101.93	2241.17	2288.79	2138.96	2217.3	2139.44	2225.98	2132.01	2198.09	2166	2325.43	2065.05	2171.9	2161.96
	2112.22	2150.47	2073.44	2095.87	2089.65	2041.88	2088.18	2103.87	2144.24	2158.87	2047.82	2194.76	2197.06	2137.93	2110.62	2036.63	2174.39	2201.98	2161.39	2177.44	2190.4	2181.26	2086.41	2227.71	2090.74	2161.46	2210.02	2100.45	2141.78	2092.98	2089.84	2342.4	2114.02	2175.25	2149.15	2102.24	2241.77	2289.74	2140.01	2217.6	2139.93	2226.96	2132.75	2198.98	2166.4	2325.77	2065.39	2172.4	2162.79
	2112.82	2151.44	2074.02	2096.22	2090.53	2042.27	2088.64	2104.1	2145.02	2159.52	2048.15	2195.11	2198.2	2138.58	2111.09	2036.87	2175.32	2202.99	2161.77	2178.32	2191.1	2181.66	2086.84	2228.51	2090.8	2161.46	2210.69	2101.04	2142.39	2093.54	2090.34	2343.32	2114.53	2175.79	2150.01	2102.54	2242.38	2290.7	2141.08	2217.91	2140.44	2227.95	2133.5	2199.89	2166.8	2326.12	2065.73	2172.9	2163.62
	2113.42	2152.42	2074.61	2096.58	2091.42	2042.67	2089.11	2104.33	2145.81	2160.18	2048.48	2195.46	2199.36	2139.24	2111.58	2037.11	2176.26	2204	2162.15	2179.2	2191.81	2182.07	2087.28	2229.31	2090.86	2161.47	2211.36	2101.64	2143.01	2094.1	2090.84	2344.24	2115.05	2176.35	2150.88	2102.85	2243	2291.67	2142.15	2218.22	2140.94	2228.95	2134.25	2200.8	2167.2	2326.47	2066.07	2173.41	2164.47
	2114.02	2153.41	2075.2	2096.95	2092.31	2043.07	2089.58	2104.57	2146.6	2160.85	2048.82	2195.83	2200.52	2139.9	2112.07	2037.36	2177.21	2205.02	2162.54	2180.09	2192.52	2182.48	2087.71	2230.12	2090.93	2161.48	2212.04	2102.24	2143.64	2094.67	2091.34	2345.18	2115.57	2176.9	2151.75	2103.17	2243.62	2292.66	2143.23	2218.54	2141.45	2229.96	2135	2201.73	2167.61	2326.84	2066.42	2173.92	2165.33
	2114.63	2154.4	2075.79	2097.31	2093.21	2043.48	2090.05	2104.8	2147.39	2161.51	2049.16	2196.19	2201.69	2140.56	2112.57	2037.61	2178.17	2206.04	2162.93	2180.99	2193.25	2182.89	2088.15	2230.93	2091.01	2161.5	2212.73	2102.84	2144.27	2095.24	2091.86	2346.12	2116.1	2177.46	2152.63	2103.49	2244.25	2293.66	2144.31	2218.86	2141.96	2230.98	2135.76	2202.66	2168.03	2327.2	2066.77	2174.43	2166.19
	2115.23	2155.39	2076.38	2097.69	2094.12	2043.89	2090.53	2105.05	2148.2	2162.18	2049.5	2196.56	2202.86	2141.23	2113.07	2037.87	2179.13	2207.08	2163.33	2181.89	2193.98	2183.31	2088.6	2231.76	2091.08	2161.52	2213.42	2103.45	2144.92	2095.82	2092.37	2347.06	2116.63	2178.03	2153.52	2103.81	2244.89	2294.67	2145.4	2219.19	2142.47	2232.01	2136.52	2203.61	2168.45	2327.58	2067.12	2174.95	2167.07
	2115.84	2156.39	2076.98	2098.07	2095.04	2044.3	2091.01	2105.29	2149.01	2162.86	2049.85	2196.94	2204.05	2141.9	2113.57	2038.13	2180.11	2208.12	2163.74	2182.79	2194.72	2183.73	2089.04	2232.59	2091.17	2161.55	2214.11	2104.07	2145.57	2096.41	2092.89	2348.02	2117.17	2178.6	2154.42	2104.13	2245.54	2295.69	2146.5	2219.52	2142.99	2233.04	2137.28	2204.56	2168.87	2327.97	2067.47	2175.47	2167.95
	2116.46	2157.39	2077.58	2098.45	2095.96	2044.71	2091.5	2105.54	2149.82	2163.54	2050.2	2197.32	2205.24	2142.58	2114.09	2038.39	2181.09	2209.17	2164.15	2183.7	2195.46	2184.15	2089.49	2233.44	2091.25	2161.59	2214.81	2104.69	2146.22	2097	2093.41	2348.98	2117.71	2179.17	2155.32	2104.46	2246.19	2296.73	2147.61	2219.86	2143.51	2234.08	2138.05	2205.53	2169.3	2328.36	2067.83	2175.99	2168.85
	2117.07	2158.4	2078.19	2098.84	2096.89	2045.13	2091.98	2105.79	2150.64	2164.22	2050.56	2197.71	2206.44	2143.26	2114.6	2038.66	2182.08	2210.23	2164.57	2184.61	2196.22	2184.58	2089.94	2234.28	2091.34	2161.63	2215.52	2105.32	2146.89	2097.61	2093.94	2349.95	2118.25	2179.76	2156.23	2104.8	2246.85	2297.78	2148.73	2220.21	2144.03	2235.13	2138.82	2206.5	2169.73	2328.76	2068.19	2176.51	2169.75
	2117.69	2159.42	2078.8	2099.24	2097.82	2045.56	2092.48	2106.04	2151.47	2164.91	2050.92	2198.11	2207.65	2143.94	2115.13	2038.93	2183.08	2211.3	2164.99	2185.53	2196.98	2185.01	2090.39	2235.14	2091.44	2161.67	2216.24	2105.95	2147.56	2098.21	2094.48	2350.92	2118.81	2180.34	2157.15	2105.13	2247.52	2298.84	2149.85	2220.56	2144.56	2236.19	2139.6	2207.49	2170.17	2329.17	2068.55	2177.04	2170.66
	2118.32	2160.43	2079.41	2099.64	2098.77	2045.98	2092.97	2106.3	2152.31	2165.6	2051.28	2198.51	2208.87	2144.63	2115.66	2039.2	2184.08	2212.38	2165.42	2186.45	2197.75	2185.44	2090.85	2236.01	2091.54	2161.72	2216.96	2106.59	2148.23	2098.83	2095.01	2351.91	2119.36	2180.93	2158.07	2105.47	2248.19	2299.92	2150.98	2220.91	2145.09	2237.26	2140.38	2208.48	2170.61	2329.58	2068.91	2177.57	2171.59
	2118.94	2161.45	2080.02	2100.05	2099.72	2046.42	2093.47	2106.56	2153.15	2166.29	2051.64	2198.92	2210.1	2145.32	2116.19	2039.48	2185.1	2213.46	2165.85	2187.38	2198.53	2185.88	2091.31	2236.88	2091.64	2161.78	2217.68	2107.23	2148.92	2099.45	2095.55	2352.89	2119.92	2181.53	2159	2105.82	2248.88	2301	2152.11	2221.28	2145.62	2238.33	2141.16	2209.49	2171.06	2330	2069.28	2178.11	2172.52
	2119.57	2162.48	2080.63	2100.46	2100.67	2046.85	2093.97	2106.82	2153.99	2166.99	2052.01	2199.33	2211.33	2146.02	2116.73	2039.76	2186.12	2214.55	2166.28	2188.31	2199.32	2186.32	2091.77	2237.76	2091.75	2161.84	2218.41	2107.88	2149.61	2100.07	2096.1	2353.89	2120.49	2182.13	2159.94	2106.16	2249.57	2302.1	2153.25	2221.64	2146.15	2239.42	2141.95	2210.5	2171.51	2330.43	2069.65	2178.64	2173.46
	2120.2	2163.51	2081.25	2100.87	2101.64	2047.29	2094.48	2107.08	2154.85	2167.69	2052.39	2199.75	2212.57	2146.72	2117.27	2040.05	2187.15	2215.65	2166.73	2189.25	2200.12	2186.77	2092.23	2238.65	2091.86	2161.91	2219.15	2108.53	2150.31	2100.71	2096.65	2354.89	2121.06	2182.73	2160.88	2106.51	2250.27	2303.22	2154.4	2222.02	2146.69	2240.51	2142.74	2211.52	2171.97	2330.87	2070.02	2179.18	2174.41
	2120.84	2164.54	2081.88	2101.3	2102.61	2047.73	2094.99	2107.35	2155.7	2168.4	2052.76	2200.17	2213.82	2147.42	2117.82	2040.33	2188.19	2216.75	2167.17	2190.19	2200.92	2187.22	2092.69	2239.55	2091.97	2161.98	2219.89	2109.19	2151.02	2101.34	2097.2	2355.9	2121.63	2183.34	2161.83	2106.87	2250.97	2304.34	2155.56	2222.39	2147.23	2241.61	2143.53	2212.56	2172.43	2331.31	2070.4	2179.73	2175.36
	2121.47	2165.58	2082.5	2101.72	2103.58	2048.18	2095.5	2107.62	2156.57	2169.1	2053.15	2200.6	2215.07	2148.12	2118.38	2040.63	2189.23	2217.87	2167.62	2191.13	2201.73	2187.67	2093.16	2240.45	2092.09	2162.06	2220.64	2109.85	2151.73	2101.99	2097.76	2356.92	2122.21	2183.96	2162.79	2107.23	2251.69	2305.47	2156.72	2222.78	2147.78	2242.71	2144.33	2213.6	2172.9	2331.76	2070.77	2180.27	2176.33
	2122.11	2166.62	2083.13	2102.15	2104.56	2048.62	2096.01	2107.9	2157.44	2169.82	2053.53	2201.04	2216.34	2148.83	2118.94	2040.92	2190.29	2218.99	2168.08	2192.08	2202.55	2188.12	2093.63	2241.36	2092.22	2162.15	2221.4	2110.52	2152.45	2102.64	2098.33	2357.94	2122.8	2184.58	2163.75	2107.59	2252.41	2306.62	2157.89	2223.16	2148.32	2243.83	2145.13	2214.65	2173.37	2332.22	2071.15	2180.82	2177.31
	2122.75	2167.67	2083.76	2102.59	2105.55	2049.08	2096.53	2108.18	2158.32	2170.53	2053.92	2201.48	2217.61	2149.55	2119.51	2041.22	2191.35	2220.12	2168.54	2193.04	2203.37	2188.58	2094.1	2242.28	2092.34	2162.24	2222.16	2111.2	2153.18	2103.3	2098.89	2358.97	2123.38	2185.2	2164.72	2107.95	2253.14	2307.78	2159.07	2223.56	2148.87	2244.95	2145.93	2215.72	2173.84	2332.69	2071.53	2181.37	2178.29
	2123.4	2168.72	2084.39	2103.03	2106.55	2049.53	2097.05	2108.46	2159.2	2171.25	2054.31	2201.93	2218.89	2150.26	2120.08	2041.52	2192.42	2221.26	2169.01	2193.99	2204.21	2189.04	2094.57	2243.21	2092.48	2162.33	2222.92	2111.88	2153.92	2103.96	2099.46	2360	2123.98	2185.83	2165.7	2108.32	2253.88	2308.96	2160.25	2223.96	2149.42	2246.08	2146.73	2216.79	2174.33	2333.16	2071.92	2181.92	2179.28
	2124.05	2169.78	2085.03	2103.48	2107.55	2049.99	2097.58	2108.74	2160.09	2171.98	2054.71	2202.39	2220.18	2150.98	2120.65	2041.83	2193.49	2222.4	2169.48	2194.96	2205.05	2189.51	2095.05	2244.15	2092.61	2162.43	2223.7	2112.56	2154.66	2104.63	2100.04	2361.04	2124.58	2186.46	2166.68	2108.7	2254.62	2310.14	2161.44	2224.36	2149.98	2247.21	2147.54	2217.87	2174.81	2333.64	2072.31	2182.48	2180.29
	2124.7	2170.84	2085.67	2103.93	2108.56	2050.46	2098.11	2109.03	2160.98	2172.7	2055.11	2202.85	2221.47	2151.71	2121.24	2042.14	2194.58	2223.55	2169.96	2195.92	2205.9	2189.98	2095.53	2245.09	2092.75	2162.53	2224.47	2113.25	2155.41	2105.31	2100.62	2362.09	2125.18	2187.1	2167.67	2109.07	2255.37	2311.33	2162.64	2224.77	2150.53	2248.36	2148.35	2218.96	2175.3	2334.13	2072.7	2183.04	2181.3
	2125.35	2171.9	2086.31	2104.39	2109.58	2050.92	2098.64	2109.32	2161.88	2173.43	2055.51	2203.32	2222.77	2152.43	2121.82	2042.45	2195.67	2224.71	2170.44	2196.89	2206.76	2190.45	2096	2246.04	2092.9	2162.65	2225.26	2113.94	2156.16	2105.99	2101.2	2363.14	2125.79	2187.75	2168.66	2109.45	2256.13	2312.54	2163.84	2225.19	2151.09	2249.51	2149.17	2220.06	2175.8	2334.62	2073.09	2183.6	2182.31
	2126.01	2172.97	2086.96	2104.85	2110.6	2051.39	2099.17	2109.61	2162.79	2174.17	2055.91	2203.79	2224.08	2153.16	2122.41	2042.76	2196.77	2225.88	2170.92	2197.87	2207.62	2190.92	2096.49	2246.99	2093.04	2162.76	2226.04	2114.64	2156.93	2106.67	2101.79	2364.2	2126.4	2188.4	2169.66	2109.84	2256.9	2313.76	2165.05	2225.61	2151.66	2250.67	2149.98	2221.17	2176.3	2335.12	2073.49	2184.16	2183.34
	2126.66	2174.04	2087.61	2105.32	2111.63	2051.86	2099.71	2109.91	2163.7	2174.9	2056.33	2204.27	2225.4	2153.9	2123.01	2043.08	2197.88	2227.06	2171.41	2198.85	2208.5	2191.4	2096.97	2247.96	2093.2	2162.88	2226.84	2115.34	2157.7	2107.37	2102.38	2365.26	2127.02	2189.05	2170.67	2110.22	2257.67	2314.99	2166.27	2226.04	2152.22	2251.83	2150.8	2222.29	2176.8	2335.63	2073.88	2184.73	2184.38
	2127.32	2175.11	2088.26	2105.79	2112.66	2052.34	2100.25	2110.2	2164.62	2175.64	2056.74	2204.75	2226.73	2154.63	2123.62	2043.4	2198.99	2228.24	2171.91	2199.83	2209.38	2191.88	2097.46	2248.93	2093.35	2163.01	2227.64	2116.05	2158.47	2108.07	2102.97	2366.33	2127.64	2189.71	2171.68	2110.61	2258.45	2316.24	2167.49	2226.47	2152.79	2253.01	2151.62	2223.42	2177.31	2336.14	2074.28	2185.3	2185.42
	2127.99	2176.19	2088.91	2106.26	2113.7	2052.82	2100.79	2110.51	2165.54	2176.38	2057.16	2205.25	2228.06	2155.37	2124.22	2043.73	2200.12	2229.43	2172.41	2200.82	2210.26	2192.36	2097.94	2249.91	2093.51	2163.14	2228.44	2116.76	2159.26	2108.77	2103.57	2367.41	2128.27	2190.37	2172.7	2111.01	2259.24	2317.49	2168.72	2226.91	2153.36	2254.19	2152.45	2224.56	2177.82	2336.66	2074.69	2185.87	2186.48
	2128.65	2177.28	2089.57	2106.75	2114.75	2053.31	2101.34	2110.81	2166.47	2177.13	2057.58	2205.74	2229.4	2156.11	2124.84	2044.06	2201.25	2230.63	2172.91	2201.81	2211.16	2192.85	2098.43	2250.89	2093.68	2163.28	2229.26	2117.47	2160.05	2109.48	2104.18	2368.49	2128.9	2191.04	2173.73	2111.41	2260.04	2318.76	2169.95	2227.36	2153.93	2255.37	2153.28	2225.7	2178.34	2337.19	2075.09	2186.44	2187.54
	2129.32	2178.36	2090.23	2107.23	2115.8	2053.79	2101.89	2111.12	2167.4	2177.88	2058	2206.25	2230.75	2156.86	2125.46	2044.39	2202.39	2231.83	2173.42	2202.8	2212.06	2193.34	2098.92	2251.89	2093.85	2163.42	2230.07	2118.19	2160.85	2110.2	2104.78	2369.58	2129.54	2191.71	2174.76	2111.81	2260.84	2320.03	2171.19	2227.81	2154.51	2256.57	2154.11	2226.86	2178.86	2337.72	2075.5	2187.02	2188.61
	2129.99	2179.45	2090.89	2107.72	2116.86	2054.28	2102.44	2111.43	2168.34	2178.63	2058.43	2206.76	2232.1	2157.61	2126.08	2044.73	2203.53	2233.04	2173.94	2203.8	2212.97	2193.83	2099.42	2252.89	2094.02	2163.57	2230.89	2118.92	2161.65	2110.92	2105.4	2370.68	2130.18	2192.39	2175.79	2112.22	2261.66	2321.32	2172.44	2228.26	2155.09	2257.77	2154.94	2228.02	2179.39	2338.26	2075.91	2187.59	2189.69
	2130.67	2180.55	2091.55	2108.22	2117.92	2054.78	2103	2111.74	2169.29	2179.39	2058.86	2207.27	2233.46	2158.36	2126.71	2045.07	2204.69	2234.26	2174.46	2204.8	2213.89	2194.33	2099.91	2253.89	2094.2	2163.72	2231.72	2119.65	2162.47	2111.65	2106.01	2371.77	2130.83	2193.07	2176.84	2112.63	2262.47	2322.62	2173.69	2228.72	2155.67	2258.97	2155.77	2229.2	2179.92	2338.81	2076.32	2188.18	2190.77
	2131.34	2181.65	2092.22	2108.72	2119	2055.27	2103.55	2112.06	2170.24	2180.14	2059.3	2207.8	2234.83	2159.12	2127.34	2045.41	2205.85	2235.49	2174.98	2205.81	2214.82	2194.83	2100.41	2254.91	2094.38	2163.88	2232.55	2120.38	2163.28	2112.38	2106.63	2372.88	2131.48	2193.75	2177.88	2113.04	2263.3	2323.93	2174.95	2229.19	2156.25	2260.19	2156.61	2230.38	2180.46	2339.36	2076.74	2188.76	2191.87
	2132.02	2182.75	2092.89	2109.23	2120.07	2055.77	2104.12	2112.38	2171.2	2180.9	2059.74	2208.33	2236.21	2159.88	2127.98	2045.76	2207.01	2236.72	2175.5	2206.82	2215.75	2195.33	2100.91	2255.93	2094.57	2164.04	2233.39	2121.12	2164.11	2113.12	2107.25	2373.99	2132.14	2194.44	2178.94	2113.46	2264.14	2325.25	2176.22	2229.66	2156.83	2261.41	2157.45	2231.57	2181	2339.92	2077.15	2189.34	2192.97
	2132.7	2183.85	2093.57	2109.74	2121.16	2056.28	2104.68	2112.7	2172.16	2181.67	2060.18	2208.86	2237.6	2160.64	2128.63	2046.11	2208.19	2237.97	2176.04	2207.84	2216.69	2195.84	2101.41	2256.96	2094.76	2164.21	2234.24	2121.86	2164.94	2113.87	2107.88	2375.1	2132.8	2195.14	2179.99	2113.88	2264.98	2326.59	2177.49	2230.14	2157.42	2262.63	2158.29	2232.77	2181.55	2340.49	2077.57	2189.93	2194.08
	2133.38	2184.96	2094.24	2110.25	2122.25	2056.78	2105.24	2113.03	2173.13	2182.43	2060.62	2209.4	2238.99	2161.4	2129.28	2046.46	2209.37	2239.22	2176.57	2208.86	2217.64	2196.34	2101.91	2257.99	2094.95	2164.38	2235.09	2122.6	2165.78	2114.62	2108.51	2376.23	2133.46	2195.84	2181.06	2114.3	2265.83	2327.93	2178.77	2230.62	2158.01	2263.87	2159.14	2233.98	2182.1	2341.06	2078	2190.52	2195.2
	2134.07	2186.07	2094.92	2110.77	2123.34	2057.29	2105.81	2113.35	2174.1	2183.2	2061.07	2209.95	2240.39	2162.17	2129.93	2046.81	2210.56	2240.47	2177.11	2209.88	2218.59	2196.86	2102.42	2259.03	2095.15	2164.56	2235.94	2123.35	2166.63	2115.37	2109.15	2377.35	2134.14	2196.55	2182.13	2114.73	2266.68	2329.28	2180.05	2231.11	2158.61	2265.11	2159.98	2235.2	2182.65	2341.64	2078.42	2191.11	2196.32
	2134.75	2187.19	2095.6	2111.3	2124.44	2057.81	2106.38	2113.69	2175.08	2183.97	2061.53	2210.51	2241.8	2162.94	2130.59	2047.17	2211.76	2241.74	2177.66	2210.9	2219.55	2197.37	2102.92	2260.08	2095.35	2164.75	2236.8	2124.11	2167.48	2116.14	2109.78	2378.48	2134.81	2197.26	2183.2	2115.17	2267.55	2330.65	2181.34	2231.61	2159.2	2266.35	2160.83	2236.43	2183.21	2342.23	2078.85	2191.7	2197.46
	2135.44	2188.31	2096.29	2111.83	2125.55	2058.32	2106.96	2114.02	2176.06	2184.75	2061.98	2211.07	2243.21	2163.71	2131.25	2047.53	2212.97	2243.01	2178.2	2211.93	2220.52	2197.89	2103.43	2261.14	2095.56	2164.94	2237.67	2124.86	2168.34	2116.9	2110.43	2379.62	2135.49	2197.97	2184.28	2115.6	2268.42	2332.03	2182.64	2232.11	2159.8	2267.6	2161.68	2237.67	2183.78	2342.82	2079.28	2192.3	2198.6
	2136.14	2189.43	2096.97	2112.36	2126.67	2058.84	2107.53	2114.36	2177.05	2185.52	2062.44	2211.64	2244.63	2164.49	2131.92	2047.9	2214.18	2244.28	2178.76	2212.97	2221.5	2198.41	2103.94	2262.2	2095.77	2165.13	2238.54	2125.62	2169.21	2117.67	2111.07	2380.76	2136.18	2198.69	2185.37	2116.04	2269.3	2333.41	2183.94	2232.61	2160.4	2268.86	2162.53	2238.91	2184.35	2343.41	2079.71	2192.9	2199.75
	2136.83	2190.56	2097.66	2112.9	2127.79	2059.36	2108.11	2114.7	2178.04	2186.3	2062.91	2212.21	2246.06	2165.26	2132.6	2048.27	2215.4	2245.57	2179.31	2214	2222.48	2198.93	2104.45	2263.27	2095.98	2165.33	2239.41	2126.39	2170.08	2118.45	2111.72	2381.91	2136.87	2199.41	2186.46	2116.49	2270.18	2334.81	2185.25	2233.13	2161	2270.13	2163.39	2240.17	2184.92	2344.02	2080.15	2193.5	2200.91
	2137.53	2191.69	2098.35	2113.45	2128.91	2059.89	2108.69	2115.04	2179.04	2187.08	2063.37	2212.79	2247.5	2166.05	2133.28	2048.64	2216.62	2246.86	2179.88	2215.05	2223.47	2199.45	2104.97	2264.34	2096.2	2165.54	2240.29	2127.16	2170.96	2119.23	2112.38	2383.06	2137.57	2200.14	2187.55	2116.94	2271.08	2336.22	2186.56	2233.64	2161.6	2271.39	2164.24	2241.43	2185.5	2344.63	2080.58	2194.1	2202.07
	2138.23	2192.82	2099.05	2113.99	2130.04	2060.42	2109.28	2115.39	2180.05	2187.87	2063.85	2213.38	2248.94	2166.83	2133.96	2049.02	2217.86	2248.16	2180.44	2216.09	2224.47	2199.98	2105.48	2265.42	2096.42	2165.75	2241.18	2127.93	2171.85	2120.02	2113.03	2384.21	2138.27	2200.87	2188.65	2117.39	2271.98	2337.64	2187.88	2234.17	2162.21	2272.67	2165.1	2242.7	2186.08	2345.24	2081.02	2194.7	2203.25
	2138.93	2193.95	2099.75	2114.55	2131.18	2060.95	2109.86	2115.74	2181.06	2188.65	2064.32	2213.97	2250.39	2167.62	2134.65	2049.39	2219.1	2249.47	2181.01	2217.14	2225.47	2200.51	2106	2266.51	2096.65	2165.96	2242.07	2128.71	2172.75	2120.82	2113.69	2385.38	2138.97	2201.61	2189.76	2117.84	2272.89	2339.07	2189.2	2234.7	2162.82	2273.95	2165.96	2243.98	2186.67	2345.86	2081.47	2195.31	2204.43
	2139.63	2195.09	2100.45	2115.11	2132.32	2061.49	2110.45	2116.09	2182.07	2189.44	2064.8	2214.57	2251.85	2168.41	2135.35	2049.78	2220.35	2250.78	2181.58	2218.19	2226.49	2201.04	2106.51	2267.6	2096.88	2166.18	2242.97	2129.49	2173.65	2121.62	2114.36	2386.54	2139.68	2202.35	2190.87	2118.3	2273.81	2340.51	2190.53	2235.23	2163.43	2275.24	2166.82	2245.27	2187.26	2346.49	2081.91	2195.91	2205.61
	2140.34	2196.23	2101.15	2115.67	2133.47	2062.02	2111.04	2116.44	2183.09	2190.23	2065.28	2215.18	2253.32	2169.2	2136.05	2050.16	2221.6	2252.1	2182.16	2219.25	2227.5	2201.58	2107.03	2268.71	2097.12	2166.41	2243.87	2130.27	2174.56	2122.42	2115.03	2387.71	2140.4	2203.1	2191.98	2118.77	2274.73	2341.96	2191.87	2235.77	2164.04	2276.53	2167.68	2246.57	2187.86	2347.13	2082.36	2196.52	2206.81
	2141.04	2197.38	2101.86	2116.23	2134.62	2062.56	2111.64	2116.8	2184.12	2191.03	2065.76	2215.79	2254.79	2169.99	2136.75	2050.55	2222.86	2253.43	2182.74	2220.3	2228.53	2202.12	2107.55	2269.81	2097.36	2166.64	2244.78	2131.06	2175.47	2123.23	2115.7	2388.89	2141.12	2203.85	2193.1	2119.23	2275.66	2343.42	2193.21	2236.32	2164.66	2277.83	2168.55	2247.87	2188.46	2347.77	2082.81	2197.14	2208.01
	2141.75	2198.53	2102.56	2116.81	2135.78	2063.11	2112.23	2117.16	2185.15	2191.82	2066.25	2216.41	2256.27	2170.79	2137.46	2050.94	2224.13	2254.76	2183.33	2221.37	2229.56	2202.66	2108.07	2270.93	2097.6	2166.87	2245.69	2131.85	2176.39	2124.04	2116.37	2390.07	2141.85	2204.61	2194.23	2119.7	2276.6	2344.9	2194.55	2236.87	2165.27	2279.13	2169.41	2249.19	2189.06	2348.41	2083.26	2197.75	2209.22
	2142.46	2199.68	2103.27	2117.38	2136.95	2063.66	2112.83	2117.53	2186.18	2192.62	2066.74	2217.04	2257.76	2171.59	2138.18	2051.33	2225.41	2256.1	2183.92	2222.43	2230.6	2203.2	2108.6	2272.05	2097.85	2167.11	2246.61	2132.65	2177.32	2124.86	2117.05	2391.25	2142.58	2205.37	2195.35	2120.18	2277.55	2346.38	2195.9	2237.43	2165.89	2280.44	2170.28	2250.51	2189.67	2349.06	2083.71	2198.36	2210.44
	2143.18	2200.83	2103.99	2117.96	2138.12	2064.21	2113.43	2117.89	2187.22	2193.42	2067.24	2217.67	2259.25	2172.39	2138.9	2051.73	2226.69	2257.45	2184.51	2223.5	2231.65	2203.75	2109.12	2273.17	2098.1	2167.36	2247.54	2133.44	2178.26	2125.69	2117.74	2392.44	2143.31	2206.13	2196.49	2120.66	2278.5	2347.87	2197.26	2238	2166.51	2281.75	2171.15	2251.84	2190.29	2349.72	2084.17	2198.98	2211.67
	2143.89	2201.99	2104.7	2118.55	2139.29	2064.76	2114.03	2118.26	2188.27	2194.22	2067.74	2218.31	2260.75	2173.19	2139.62	2052.13	2227.98	2258.81	2185.11	2224.57	2232.7	2204.3	2109.65	2274.3	2098.35	2167.61	2248.46	2134.24	2179.2	2126.52	2118.42	2393.63	2144.05	2206.9	2197.63	2121.14	2279.46	2349.37	2198.62	2238.57	2167.14	2283.07	2172.01	2253.18	2190.91	2350.38	2084.63	2199.6	2212.9
	2144.61	2203.15	2105.42	2119.14	2140.48	2065.31	2114.63	2118.63	2189.32	2195.03	2068.24	2218.96	2262.26	2174	2140.35	2052.53	2229.28	2260.17	2185.71	2225.65	2233.76	2204.85	2110.17	2275.44	2098.61	2167.86	2249.4	2135.05	2180.15	2127.35	2119.11	2394.83	2144.8	2207.67	2198.77	2121.63	2280.43	2350.88	2199.99	2239.14	2167.76	2284.4	2172.89	2254.53	2191.53	2351.05	2085.09	2200.22	2214.14
	2145.33	2204.31	2106.14	2119.73	2141.66	2065.87	2115.24	2119.01	2190.37	2195.83	2068.74	2219.61	2263.77	2174.81	2141.09	2052.94	2230.58	2261.54	2186.31	2226.73	2234.83	2205.41	2110.7	2276.59	2098.88	2168.12	2250.34	2135.86	2181.1	2128.19	2119.81	2396.03	2145.55	2208.45	2199.92	2122.12	2281.4	2352.4	2201.36	2239.72	2168.39	2285.73	2173.76	2255.88	2192.16	2351.72	2085.55	2200.84	2215.38
	2146.05	2205.48	2106.86	2120.33	2142.86	2066.44	2115.85	2119.39	2191.43	2196.64	2069.25	2220.27	2265.3	2175.62	2141.83	2053.35	2231.89	2262.91	2186.92	2227.81	2235.9	2205.96	2111.23	2277.74	2099.15	2168.39	2251.28	2136.67	2182.06	2129.03	2120.5	2397.23	2146.3	2209.24	2201.07	2122.62	2282.39	2353.94	2202.74	2240.31	2169.02	2287.06	2174.63	2257.25	2192.8	2352.4	2086.02	2201.46	2216.64
	2146.77	2206.65	2107.59	2120.93	2144.05	2067	2116.46	2119.77	2192.5	2197.45	2069.76	2220.94	2266.82	2176.44	2142.57	2053.76	2233.21	2264.29	2187.53	2228.9	2236.98	2206.52	2111.76	2278.89	2099.42	2168.66	2252.23	2137.48	2183.03	2129.88	2121.2	2398.44	2147.06	2210.02	2202.22	2123.11	2283.38	2355.48	2204.12	2240.91	2169.65	2288.4	2175.5	2258.62	2193.43	2353.09	2086.48	2202.09	2217.9
	2147.5	2207.82	2108.32	2121.54	2145.26	2067.57	2117.07	2120.15	2193.57	2198.26	2070.28	2221.61	2268.36	2177.25	2143.32	2054.18	2234.54	2265.68	2188.15	2229.99	2238.07	2207.08	2112.3	2280.06	2099.7	2168.93	2253.18	2138.3	2184.01	2130.74	2121.91	2399.65	2147.83	2210.81	2203.38	2123.62	2284.38	2357.03	2205.51	2241.5	2170.28	2289.75	2176.38	2260	2194.08	2353.78	2086.96	2202.71	2219.17
	2148.23	2208.99	2109.05	2122.15	2146.46	2068.14	2117.68	2120.54	2194.64	2199.08	2070.8	2222.29	2269.9	2178.07	2144.08	2054.59	2235.87	2267.08	2188.77	2231.08	2239.16	2207.65	2112.83	2281.22	2099.98	2169.21	2254.14	2139.12	2184.99	2131.6	2122.61	2400.87	2148.6	2211.61	2204.55	2124.12	2285.38	2358.59	2206.91	2242.11	2170.92	2291.09	2177.26	2261.39	2194.73	2354.47	2087.43	2203.34	2220.44
	2148.96	2210.17	2109.78	2122.77	2147.68	2068.71	2118.3	2120.93	2195.72	2199.89	2071.32	2222.98	2271.45	2178.89	2144.84	2055.02	2237.2	2268.48	2189.39	2232.17	2240.26	2208.21	2113.37	2282.4	2100.26	2169.5	2255.11	2139.94	2185.98	2132.46	2123.32	2402.09	2149.38	2212.41	2205.72	2124.63	2286.39	2360.16	2208.3	2242.72	2171.56	2292.45	2178.14	2262.78	2195.38	2355.18	2087.9	2203.97	2221.72
	2149.69	2211.35	2110.52	2123.39	2148.9	2069.29	2118.92	2121.32	2196.8	2200.71	2071.85	2223.67	2273.01	2179.72	2145.6	2055.44	2238.55	2269.89	2190.02	2233.27	2241.37	2208.78	2113.9	2283.58	2100.55	2169.79	2256.08	2140.77	2186.97	2133.33	2124.04	2403.32	2150.16	2213.22	2206.89	2125.15	2287.41	2361.74	2209.71	2243.34	2172.2	2293.81	2179.01	2264.18	2196.03	2355.88	2088.38	2204.6	2223.01
	2150.42	2212.53	2111.26	2124.02	2150.12	2069.87	2119.54	2121.72	2197.89	2201.53	2072.38	2224.37	2274.57	2180.55	2146.37	2055.87	2239.9	2271.3	2190.65	2234.37	2242.48	2209.35	2114.44	2284.77	2100.84	2170.08	2257.05	2141.6	2187.97	2134.2	2124.76	2404.55	2150.94	2214.02	2208.07	2125.66	2288.44	2363.33	2211.11	2243.96	2172.84	2295.17	2179.89	2265.6	2196.7	2356.6	2088.86	2205.24	2224.3
	2151.16	2213.72	2112	2124.65	2151.35	2070.45	2120.16	2122.12	2198.98	2202.36	2072.91	2225.08	2276.14	2181.38	2147.14	2056.3	2241.26	2272.72	2191.28	2235.48	2243.6	2209.93	2114.98	2285.96	2101.14	2170.38	2258.03	2142.43	2188.98	2135.08	2125.48	2405.78	2151.73	2214.84	2209.25	2126.19	2289.47	2364.93	2212.52	2244.59	2173.48	2296.54	2180.78	2267.01	2197.36	2357.32	2089.35	2205.87	2225.6
	2151.9	2214.9	2112.74	2125.28	2152.59	2071.04	2120.79	2122.52	2200.08	2203.18	2073.45	2225.79	2277.71	2182.21	2147.92	2056.73	2242.62	2274.15	2191.92	2236.59	2244.73	2210.5	2115.52	2287.16	2101.44	2170.68	2259.01	2143.27	2189.99	2135.96	2126.2	2407.02	2152.53	2215.66	2210.43	2126.71	2290.51	2366.54	2213.94	2245.22	2174.13	2297.91	2181.66	2268.44	2198.03	2358.04	2089.83	2206.51	2226.91
	2152.63	2216.09	2113.48	2125.92	2153.82	2071.62	2121.41	2122.93	2201.18	2204.01	2073.98	2226.51	2279.3	2183.04	2148.7	2057.17	2243.99	2275.58	2192.56	2237.7	2245.86	2211.08	2116.06	2288.36	2101.74	2170.99	2260	2144.11	2191.01	2136.85	2126.93	2408.26	2153.33	2216.48	2211.62	2127.24	2291.56	2368.16	2215.36	2245.87	2174.77	2299.29	2182.54	2269.88	2198.71	2358.77	2090.32	2207.15	2228.22
	2153.38	2217.29	2114.23	2126.56	2155.07	2072.21	2122.04	2123.33	2202.29	2204.84	2074.53	2227.23	2280.88	2183.88	2149.49	2057.61	2245.37	2277.02	2193.2	2238.81	2247	2211.66	2116.61	2289.57	2102.05	2171.3	2261	2144.95	2192.04	2137.74	2127.66	2409.51	2154.13	2217.31	2212.82	2127.77	2292.62	2369.79	2216.79	2246.51	2175.42	2300.67	2183.42	2271.32	2199.39	2359.5	2090.81	2207.79	2229.54
	2154.12	2218.48	2114.98	2127.21	2156.32	2072.81	2122.67	2123.74	2203.4	2205.67	2075.07	2227.96	2282.48	2184.72	2150.28	2058.05	2246.75	2278.47	2193.85	2239.93	2248.15	2212.25	2117.15	2290.79	2102.36	2171.62	2262	2145.79	2193.07	2138.64	2128.39	2410.76	2154.94	2218.14	2214.01	2128.31	2293.68	2371.43	2218.22	2247.16	2176.07	2302.06	2184.31	2272.77	2200.07	2360.24	2091.3	2208.44	2230.87
	2154.86	2219.68	2115.73	2127.86	2157.57	2073.41	2123.3	2124.16	2204.51	2206.51	2075.62	2228.7	2284.08	2185.56	2151.08	2058.49	2248.14	2279.92	2194.5	2241.05	2249.3	2212.83	2117.7	2292.01	2102.68	2171.94	2263	2146.64	2194.11	2139.54	2129.13	2412.01	2155.76	2218.97	2215.22	2128.85	2294.75	2373.07	2219.65	2247.82	2176.72	2303.45	2185.2	2274.22	2200.76	2360.99	2091.8	2209.08	2232.2
	2155.61	2220.87	2116.49	2128.51	2158.83	2074	2123.94	2124.58	2205.63	2207.34	2076.17	2229.45	2285.69	2186.4	2151.88	2058.94	2249.53	2281.37	2195.16	2242.17	2250.46	2213.42	2118.25	2293.24	2103	2172.27	2264.01	2147.49	2195.16	2140.44	2129.87	2413.27	2156.58	2219.81	2216.42	2129.4	2295.83	2374.73	2221.09	2248.49	2177.38	2304.85	2186.08	2275.69	2201.46	2361.74	2092.29	2209.73	2233.54
	2156.36	2222.08	2117.25	2129.17	2160.1	2074.61	2124.57	2124.99	2206.75	2208.18	2076.73	2230.2	2287.3	2187.25	2152.69	2059.39	2250.93	2282.84	2195.82	2243.3	2251.63	2214.01	2118.79	2294.47	2103.32	2172.6	2265.02	2148.34	2196.21	2141.35	2130.61	2414.53	2157.4	2220.66	2217.63	2129.94	2296.91	2376.39	2222.53	2249.16	2178.04	2306.25	2186.97	2277.16	2202.16	2362.5	2092.8	2210.38	2234.89
	2157.11	2223.28	2118.01	2129.84	2161.36	2075.21	2125.21	2125.42	2207.88	2209.02	2077.29	2230.96	2288.92	2188.1	2153.5	2059.85	2252.34	2284.31	2196.48	2244.43	2252.8	2214.6	2119.34	2295.71	2103.65	2172.93	2266.04	2149.2	2197.26	2142.26	2131.36	2415.8	2158.23	2221.51	2218.84	2130.5	2298	2378.07	2223.98	2249.83	2178.69	2307.65	2187.86	2278.64	2202.86	2363.26	2093.3	2211.03	2236.24
	2157.86	2224.48	2118.77	2130.5	2162.64	2075.82	2125.85	2125.84	2209.01	2209.87	2077.85	2231.72	2290.55	2188.95	2154.31	2060.3	2253.75	2285.78	2197.14	2245.56	2253.98	2215.2	2119.9	2296.96	2103.98	2173.27	2267.06	2150.06	2198.33	2143.18	2132.11	2417.06	2159.07	2222.36	2220.06	2131.05	2299.1	2379.75	2225.43	2250.52	2179.35	2309.06	2188.75	2280.13	2203.57	2364.03	2093.8	2211.68	2237.6
	2158.62	2225.69	2119.53	2131.18	2163.92	2076.43	2126.49	2126.27	2210.15	2210.71	2078.42	2232.49	2292.18	2189.8	2155.14	2060.76	2255.17	2287.26	2197.81	2246.69	2255.16	2215.79	2120.45	2298.21	2104.31	2173.62	2268.09	2150.92	2199.4	2144.1	2132.86	2418.34	2159.91	2223.22	2221.28	2131.61	2300.2	2381.44	2226.89	2251.21	2180.02	2310.47	2189.64	2281.62	2204.28	2364.8	2094.31	2212.33	2238.96
	2159.37	2226.9	2120.3	2131.85	2165.2	2077.05	2127.13	2126.7	2211.29	2211.56	2078.99	2233.27	2293.82	2190.66	2155.96	2061.23	2256.6	2288.75	2198.48	2247.83	2256.35	2216.39	2121	2299.46	2104.65	2173.96	2269.12	2151.78	2200.47	2145.03	2133.61	2419.61	2160.75	2224.08	2222.5	2132.17	2301.31	2383.14	2228.34	2251.9	2180.68	2311.89	2190.53	2283.12	2205	2365.58	2094.82	2212.99	2240.33
	2160.13	2228.11	2121.07	2132.53	2166.49	2077.66	2127.77	2127.14	2212.43	2212.41	2079.56	2234.05	2295.46	2191.52	2156.79	2061.69	2258.03	2290.24	2199.15	2248.97	2257.55	2216.99	2121.56	2300.72	2104.99	2174.31	2270.16	2152.65	2201.56	2145.96	2134.37	2420.89	2161.61	2224.94	2223.73	2132.74	2302.43	2384.85	2229.81	2252.6	2181.34	2313.31	2191.42	2284.63	2205.73	2366.36	2095.34	2213.65	2241.7
	2160.89	2229.33	2121.84	2133.22	2167.78	2078.28	2128.42	2127.58	2213.58	2213.26	2080.13	2234.84	2297.11	2192.38	2157.62	2062.16	2259.47	2291.74	2199.83	2250.11	2258.75	2217.6	2122.11	2301.99	2105.34	2174.67	2271.2	2153.52	2202.65	2146.9	2135.13	2422.17	2162.46	2225.81	2224.96	2133.31	2303.56	2386.57	2231.27	2253.31	2182.01	2314.74	2192.31	2286.14	2206.45	2367.15	2095.85	2214.31	2243.08
	2161.65	2230.54	2122.61	2133.91	2169.08	2078.9	2129.07	2128.02	2214.73	2214.12	2080.71	2235.64	2298.77	2193.25	2158.46	2062.63	2260.91	2293.25	2200.51	2251.26	2259.96	2218.2	2122.67	2303.26	2105.69	2175.03	2272.25	2154.39	2203.74	2147.83	2135.9	2423.46	2163.32	2226.69	2226.2	2133.89	2304.69	2388.3	2232.75	2254.02	2182.68	2316.17	2193.21	2287.67	2207.19	2367.94	2096.37	2214.97	2244.47
	2162.42	2231.76	2123.39	2134.6	2170.38	2079.53	2129.72	2128.46	2215.89	2214.98	2081.3	2236.44	2300.43	2194.11	2159.31	2063.1	2262.36	2294.76	2201.2	2252.41	2261.17	2218.81	2123.23	2304.54	2106.04	2175.4	2273.3	2155.26	2204.84	2148.78	2136.67	2424.75	2164.19	2227.56	2227.44	2134.46	2305.83	2390.04	2234.22	2254.74	2183.35	2317.6	2194.1	2289.19	2207.92	2368.74	2096.89	2215.63	2245.86
	2163.18	2232.98	2124.16	2135.3	2171.68	2080.16	2130.37	2128.91	2217.05	2215.83	2081.88	2237.25	2302.1	2194.98	2160.15	2063.58	2263.82	2296.27	2201.88	2253.56	2262.39	2219.42	2123.79	2305.83	2106.4	2175.76	2274.36	2156.14	2205.95	2149.73	2137.44	2426.04	2165.05	2228.45	2228.68	2135.05	2306.97	2391.78	2235.7	2255.46	2184.02	2319.04	2194.99	2290.73	2208.67	2369.55	2097.41	2216.3	2247.26
	2163.95	2234.2	2124.94	2136	2172.99	2080.79	2131.02	2129.36	2218.21	2216.7	2082.47	2238.06	2303.77	2195.85	2161.01	2064.06	2265.28	2297.79	2202.57	2254.72	2263.62	2220.03	2124.35	2307.12	2106.76	2176.14	2275.42	2157.01	2207.06	2150.68	2138.21	2427.34	2165.93	2229.33	2229.93	2135.63	2308.13	2393.53	2237.18	2256.19	2184.7	2320.48	2195.89	2292.27	2209.41	2370.36	2097.94	2216.97	2248.66
	2164.72	2235.43	2125.73	2136.7	2174.31	2081.42	2131.67	2129.81	2219.38	2217.56	2083.06	2238.88	2305.45	2196.73	2161.86	2064.54	2266.74	2299.32	2203.27	2255.87	2264.85	2220.65	2124.91	2308.41	2107.13	2176.51	2276.48	2157.89	2208.18	2151.63	2138.98	2428.64	2166.81	2230.22	2231.17	2136.22	2309.29	2395.3	2238.66	2256.93	2185.37	2321.92	2196.78	2293.82	2210.17	2371.17	2098.47	2217.64	2250.07
	2165.49	2236.65	2126.51	2137.41	2175.63	2082.05	2132.33	2130.26	2220.55	2218.43	2083.66	2239.71	2307.13	2197.6	2162.72	2065.03	2268.21	2300.85	2203.96	2257.03	2266.09	2221.26	2125.48	2309.71	2107.49	2176.89	2277.55	2158.78	2209.3	2152.59	2139.76	2429.94	2167.69	2231.12	2232.43	2136.81	2310.45	2397.07	2240.15	2257.67	2186.05	2323.37	2197.68	2295.38	2210.92	2371.99	2099	2218.31	2251.48
	2166.26	2237.88	2127.3	2138.13	2176.95	2082.69	2132.99	2130.72	2221.73	2219.3	2084.25	2240.55	2308.82	2198.48	2163.59	2065.51	2269.69	2302.39	2204.66	2258.19	2267.34	2221.88	2126.04	2311.02	2107.87	2177.28	2278.63	2159.66	2210.43	2153.55	2140.55	2431.25	2168.58	2232.02	2233.68	2137.41	2311.63	2398.84	2241.65	2258.42	2186.73	2324.82	2198.57	2296.94	2211.69	2372.82	2099.54	2218.98	2252.9
	2167.04	2239.1	2128.08	2138.84	2178.28	2083.33	2133.64	2131.18	2222.9	2220.17	2084.86	2241.39	2310.52	2199.36	2164.46	2066	2271.17	2303.93	2205.37	2259.36	2268.59	2222.5	2126.61	2312.33	2108.24	2177.67	2279.71	2160.55	2211.57	2154.52	2141.33	2432.56	2169.48	2232.92	2234.94	2138.01	2312.81	2400.63	2243.14	2259.18	2187.41	2326.28	2199.47	2298.51	2212.45	2373.65	2100.07	2219.66	2254.32
	2167.81	2240.33	2128.88	2139.56	2179.61	2083.98	2134.3	2131.65	2224.09	2221.04	2085.46	2242.23	2312.22	2200.25	2165.33	2066.5	2272.66	2305.47	2206.07	2260.53	2269.85	2223.12	2127.17	2313.64	2108.62	2178.06	2280.79	2161.44	2212.71	2155.49	2142.12	2433.87	2170.38	2233.83	2236.2	2138.61	2313.99	2402.43	2244.64	2259.94	2188.1	2327.74	2200.37	2300.08	2213.22	2374.48	2100.61	2220.33	2255.75
	2168.59	2241.57	2129.67	2140.29	2180.95	2084.62	2134.97	2132.11	2225.27	2221.92	2086.07	2243.09	2313.92	2201.13	2166.21	2066.99	2274.16	2307.03	2206.78	2261.7	2271.11	2223.75	2127.74	2314.96	2109	2178.46	2281.88	2162.33	2213.86	2156.47	2142.91	2435.19	2171.28	2234.74	2237.47	2139.22	2315.19	2404.23	2246.14	2260.7	2188.78	2329.2	2201.26	2301.67	2214	2375.32	2101.15	2221.01	2257.18
	2169.37	2242.8	2130.46	2141.02	2182.29	2085.27	2135.63	2132.59	2226.46	2222.8	2086.68	2243.94	2315.63	2202.02	2167.1	2067.49	2275.66	2308.58	2207.49	2262.87	2272.38	2224.37	2128.31	2316.29	2109.39	2178.86	2282.97	2163.23	2215.01	2157.45	2143.7	2436.51	2172.19	2235.66	2238.74	2139.83	2316.39	2406.04	2247.65	2261.48	2189.47	2330.66	2202.16	2303.26	2214.78	2376.17	2101.7	2221.69	2258.62
	2170.15	2244.03	2131.26	2141.75	2183.63	2085.93	2136.29	2133.06	2227.66	2223.68	2087.29	2244.81	2317.35	2202.91	2167.98	2067.99	2277.16	2310.15	2208.2	2264.04	2273.65	2225	2128.88	2317.62	2109.78	2179.26	2284.07	2164.12	2216.17	2158.43	2144.5	2437.83	2173.11	2236.57	2240.01	2140.45	2317.59	2407.86	2249.16	2262.26	2190.15	2332.13	2203.06	2304.85	2215.57	2377.02	2102.25	2222.38	2260.06
	2170.93	2245.27	2132.06	2142.49	2184.98	2086.58	2136.96	2133.54	2228.85	2224.56	2087.91	2245.68	2319.07	2203.8	2168.88	2068.5	2278.67	2311.71	2208.92	2265.22	2274.93	2225.63	2129.45	2318.96	2110.17	2179.67	2285.17	2165.02	2217.34	2159.41	2145.29	2439.16	2174.03	2237.5	2241.28	2141.06	2318.8	2409.69	2250.67	2263.04	2190.84	2333.61	2203.96	2306.45	2216.36	2377.88	2102.8	2223.06	2261.51
	2171.72	2246.51	2132.86	2143.23	2186.33	2087.24	2137.63	2134.01	2230.06	2225.45	2088.53	2246.56	2320.8	2204.7	2169.77	2069	2280.19	2313.29	2209.64	2266.4	2276.22	2226.26	2130.03	2320.3	2110.57	2180.08	2286.28	2165.92	2218.51	2160.4	2146.09	2440.48	2174.95	2238.43	2242.56	2141.69	2320.02	2411.53	2252.18	2263.83	2191.53	2335.08	2204.86	2308.06	2217.16	2378.74	2103.35	2223.75	2262.97
	2172.51	2247.74	2133.67	2143.98	2187.69	2087.9	2138.29	2134.5	2231.26	2226.33	2089.15	2247.44	2322.53	2205.6	2170.67	2069.51	2281.71	2314.86	2210.36	2267.59	2277.51	2226.89	2130.6	2321.65	2110.97	2180.49	2287.39	2166.82	2219.68	2161.4	2146.9	2441.82	2175.88	2239.36	2243.84	2142.31	2321.25	2413.37	2253.7	2264.63	2192.23	2336.56	2205.75	2309.67	2217.96	2379.6	2103.91	2224.44	2264.42
	2173.29	2248.98	2134.47	2144.72	2189.05	2088.56	2138.96	2134.98	2232.47	2227.22	2089.78	2248.33	2324.27	2206.5	2171.58	2070.02	2283.23	2316.45	2211.09	2268.77	2278.8	2227.53	2131.17	2323	2111.38	2180.91	2288.5	2167.72	2220.86	2162.39	2147.7	2443.15	2176.82	2240.29	2245.13	2142.94	2322.48	2415.22	2255.22	2265.44	2192.92	2338.04	2206.65	2311.29	2218.76	2380.47	2104.46	2225.13	2265.89
	2174.08	2250.23	2135.28	2145.48	2190.41	2089.23	2139.64	2135.47	2233.68	2228.12	2090.41	2249.23	2326.01	2207.4	2172.49	2070.54	2284.76	2318.03	2211.82	2269.96	2280.11	2228.17	2131.75	2324.36	2111.78	2181.33	2289.62	2168.63	2222.05	2163.39	2148.51	2444.49	2177.76	2241.23	2246.41	2143.57	2323.72	2417.08	2256.74	2266.25	2193.62	2339.53	2207.55	2312.92	2219.58	2381.35	2105.03	2225.82	2267.35
	2174.88	2251.47	2136.09	2146.23	2191.78	2089.89	2140.31	2135.96	2234.89	2229.01	2091.04	2250.13	2327.76	2208.31	2173.4	2071.05	2286.3	2319.63	2212.55	2271.15	2281.42	2228.81	2132.33	2325.72	2112.2	2181.76	2290.74	2169.54	2223.24	2164.4	2149.32	2445.83	2178.7	2242.18	2247.7	2144.21	2324.97	2418.95	2258.27	2267.06	2194.31	2341.01	2208.45	2314.55	2220.39	2382.23	2105.59	2226.52	2268.83
	2175.67	2252.71	2136.9	2146.99	2193.15	2090.57	2140.98	2136.46	2236.11	2229.91	2091.68	2251.04	2329.51	2209.22	2174.32	2071.57	2287.84	2321.22	2213.28	2272.34	2282.73	2229.45	2132.91	2327.09	2112.61	2182.19	2291.87	2170.45	2224.44	2165.4	2150.14	2447.17	2179.65	2243.12	2248.99	2144.85	2326.22	2420.83	2259.79	2267.89	2195.01	2342.51	2209.35	2316.19	2221.21	2383.11	2106.16	2227.21	2270.3
	2176.46	2253.96	2137.71	2147.76	2194.53	2091.24	2141.66	2136.95	2237.33	2230.81	2092.32	2251.96	2331.27	2210.13	2175.24	2072.1	2289.38	2322.82	2214.02	2273.53	2284.05	2230.09	2133.48	2328.47	2113.03	2182.62	2293.01	2171.36	2225.65	2166.42	2150.95	2448.52	2180.6	2244.08	2250.29	2145.49	2327.48	2422.71	2261.32	2268.72	2195.71	2344	2210.25	2317.83	2222.04	2384	2106.73	2227.91	2271.78
	2177.26	2255.2	2138.53	2148.53	2195.91	2091.91	2142.33	2137.45	2238.55	2231.71	2092.96	2252.88	2333.03	2211.04	2176.17	2072.62	2290.94	2324.43	2214.75	2274.73	2285.37	2230.73	2134.07	2329.84	2113.45	2183.06	2294.14	2172.27	2226.86	2167.43	2151.77	2449.87	2181.56	2245.03	2251.59	2146.14	2328.75	2424.6	2262.86	2269.55	2196.41	2345.5	2211.15	2319.48	2222.87	2384.9	2107.3	2228.61	2273.27
	2178.06	2256.45	2139.35	2149.3	2197.29	2092.59	2143.01	2137.96	2239.78	2232.62	2093.61	2253.81	2334.8	2211.96	2177.1	2073.15	2292.49	2326.04	2215.5	2275.93	2286.7	2231.38	2134.65	2331.23	2113.87	2183.5	2295.28	2173.19	2228.07	2168.45	2152.59	2451.22	2182.53	2245.99	2252.89	2146.79	2330.02	2426.5	2264.39	2270.39	2197.12	2347	2212.05	2321.14	2223.71	2385.8	2107.87	2229.32	2274.75
	2178.86	2257.7	2140.17	2150.07	2198.68	2093.27	2143.69	2138.46	2241.01	2233.53	2094.26	2254.74	2336.57	2212.87	2178.03	2073.68	2294.05	2327.65	2216.24	2277.13	2288.04	2232.03	2135.23	2332.62	2114.3	2183.94	2296.43	2174.1	2229.29	2169.47	2153.42	2452.57	2183.5	2246.96	2254.19	2147.45	2331.3	2428.4	2265.93	2271.24	2197.82	2348.5	2212.95	2322.8	2224.55	2386.7	2108.45	2230.02	2276.25
	2179.66	2258.95	2140.99	2150.85	2200.07	2093.96	2144.37	2138.97	2242.24	2234.44	2094.91	2255.68	2338.35	2213.79	2178.97	2074.21	2295.62	2329.27	2216.99	2278.33	2289.38	2232.68	2135.81	2334.01	2114.73	2184.39	2297.58	2175.02	2230.52	2170.49	2154.24	2453.93	2184.47	2247.92	2255.5	2148.1	2332.58	2430.31	2267.47	2272.09	2198.53	2350	2213.85	2324.47	2225.4	2387.61	2109.03	2230.73	2277.74
	2180.46	2260.2	2141.81	2151.64	2201.46	2094.64	2145.05	2139.49	2243.48	2235.35	2095.56	2256.63	2340.13	2214.72	2179.92	2074.74	2297.19	2330.9	2217.73	2279.54	2290.73	2233.33	2136.4	2335.41	2115.17	2184.84	2298.73	2175.94	2231.75	2171.52	2155.07	2455.29	2185.45	2248.89	2256.8	2148.77	2333.87	2432.23	2269.01	2272.95	2199.24	2351.51	2214.74	2326.14	2226.25	2388.53	2109.62	2231.44	2279.25
	2181.27	2261.45	2142.64	2152.42	2202.86	2095.33	2145.73	2140	2244.72	2236.27	2096.22	2257.58	2341.91	2215.64	2180.86	2075.28	2298.76	2332.52	2218.49	2280.75	2292.08	2233.98	2136.98	2336.81	2115.61	2185.29	2299.89	2176.86	2232.99	2172.55	2155.9	2456.65	2186.43	2249.87	2258.12	2149.43	2335.17	2434.16	2270.56	2273.82	2199.95	2353.02	2215.64	2327.82	2227.1	2389.45	2110.2	2232.15	2280.75
	2182.07	2262.7	2143.47	2153.21	2204.26	2096.02	2146.41	2140.52	2245.96	2237.18	2096.88	2258.54	2343.7	2216.57	2181.81	2075.82	2300.34	2334.15	2219.24	2281.96	2293.44	2234.64	2137.57	2338.22	2116.05	2185.75	2301.05	2177.78	2234.23	2173.58	2156.73	2458.01	2187.42	2250.85	2259.43	2150.1	2336.47	2436.1	2272.1	2274.69	2200.66	2354.53	2216.54	2329.5	2227.97	2390.37	2110.79	2232.86	2282.26
	2182.88	2263.95	2144.3	2154.01	2205.66	2096.72	2147.1	2141.04	2247.21	2238.1	2097.54	2259.5	2345.5	2217.5	2182.77	2076.36	2301.92	2335.79	2220	2283.17	2294.8	2235.29	2138.16	2339.63	2116.5	2186.21	2302.22	2178.71	2235.48	2174.62	2157.57	2459.38	2188.42	2251.83	2260.74	2150.77	2337.78	2438.04	2273.65	2275.57	2201.37	2356.05	2217.44	2331.19	2228.83	2391.3	2111.38	2233.58	2283.77
	2183.69	2265.2	2145.13	2154.81	2207.07	2097.41	2147.78	2141.57	2248.46	2239.03	2098.21	2260.47	2347.3	2218.43	2183.73	2076.91	2303.51	2337.43	2220.75	2284.38	2296.17	2235.95	2138.75	2341.05	2116.94	2186.67	2303.39	2179.63	2236.73	2175.66	2158.41	2460.75	2189.42	2252.82	2262.06	2151.45	2339.1	2439.99	2275.2	2276.46	2202.08	2357.57	2218.34	2332.88	2229.7	2392.23	2111.98	2234.3	2285.29
	2184.5	2266.46	2145.96	2155.61	2208.48	2098.11	2148.47	2142.09	2249.71	2239.95	2098.88	2261.45	2349.1	2219.37	2184.69	2077.46	2305.11	2339.08	2221.51	2285.6	2297.54	2236.61	2139.34	2342.47	2117.4	2187.14	2304.57	2180.56	2237.99	2176.7	2159.25	2462.12	2190.42	2253.81	2263.38	2152.13	2340.42	2441.94	2276.75	2277.35	2202.8	2359.09	2219.24	2334.58	2230.58	2393.17	2112.58	2235.02	2286.81
	2185.31	2267.71	2146.8	2156.41	2209.89	2098.82	2149.16	2142.63	2250.96	2240.88	2099.55	2262.43	2350.91	2220.31	2185.66	2078.01	2306.7	2340.72	2222.28	2286.82	2298.92	2237.27	2139.93	2343.89	2117.85	2187.61	2305.74	2181.49	2239.25	2177.75	2160.09	2463.5	2191.43	2254.8	2264.7	2152.81	2341.75	2443.91	2278.31	2278.25	2203.51	2360.61	2220.13	2336.29	2231.46	2394.11	2113.18	2235.74	2288.33
	2186.13	2268.96	2147.64	2157.22	2211.31	2099.52	2149.85	2143.16	2252.22	2241.81	2100.23	2263.42	2352.72	2221.25	2186.63	2078.56	2308.3	2342.38	2223.04	2288.04	2300.3	2237.94	2140.52	2345.32	2118.31	2188.08	2306.93	2182.42	2240.52	2178.8	2160.93	2464.87	2192.44	2255.8	2266.03	2153.49	2343.09	2445.88	2279.86	2279.15	2204.23	2362.13	2221.03	2338	2232.35	2395.06	2113.78	2236.46	2289.86
	2186.94	2270.22	2148.48	2158.03	2212.73	2100.23	2150.53	2143.7	2253.48	2242.75	2100.91	2264.41	2354.53	2222.19	2187.61	2079.11	2309.91	2344.03	2223.81	2289.26	2301.69	2238.6	2141.11	2346.76	2118.77	2188.56	2308.11	2183.35	2241.79	2179.85	2161.78	2466.25	2193.46	2256.81	2267.36	2154.18	2344.43	2447.85	2281.42	2280.06	2204.95	2363.66	2221.93	2339.71	2233.24	2396.01	2114.39	2237.19	2291.39
	2187.76	2271.48	2149.32	2158.85	2214.16	2100.94	2151.22	2144.24	2254.74	2243.68	2101.59	2265.41	2356.35	2223.13	2188.59	2079.67	2311.52	2345.69	2224.58	2290.48	2303.09	2239.27	2141.71	2348.2	2119.24	2189.04	2309.31	2184.28	2243.07	2180.91	2162.63	2467.63	2194.49	2257.81	2268.69	2154.88	2345.78	2449.84	2282.98	2280.98	2205.67	2365.19	2222.83	2341.43	2234.14	2396.97	2115	2237.92	2292.92
	2188.58	2272.73	2150.16	2159.67	2215.58	2101.65	2151.92	2144.78	2256	2244.62	2102.27	2266.42	2358.18	2224.08	2189.57	2080.23	2313.14	2347.36	2225.35	2291.71	2304.49	2239.93	2142.3	2349.65	2119.7	2189.52	2310.5	2185.21	2244.36	2181.96	2163.48	2469.02	2195.51	2258.82	2270.02	2155.57	2347.13	2451.83	2284.54	2281.9	2206.39	2366.72	2223.72	2343.16	2235.04	2397.93	2115.61	2238.65	2294.46
	2189.4	2273.99	2151	2160.49	2217.01	2102.36	2152.61	2145.33	2257.27	2245.56	2102.96	2267.43	2360.01	2225.03	2190.56	2080.79	2314.75	2349.02	2226.13	2292.93	2305.89	2240.6	2142.9	2351.1	2120.18	2190	2311.7	2186.15	2245.64	2183.02	2164.33	2470.4	2196.55	2259.84	2271.35	2156.27	2348.49	2453.82	2286.1	2282.83	2207.12	2368.25	2224.62	2344.89	2235.95	2398.9	2116.23	2239.38	2296
	2190.22	2275.24	2151.85	2161.32	2218.44	2103.08	2153.3	2145.87	2258.54	2246.5	2103.65	2268.45	2361.84	2225.98	2191.55	2081.36	2316.38	2350.69	2226.9	2294.16	2307.3	2241.27	2143.49	2352.55	2120.65	2190.49	2312.9	2187.08	2246.94	2184.09	2165.19	2471.79	2197.59	2260.85	2272.69	2156.98	2349.86	2455.83	2287.67	2283.77	2207.84	2369.79	2225.51	2346.62	2236.86	2399.87	2116.84	2240.11	2297.54
	2191.04	2276.5	2152.7	2162.15	2219.88	2103.8	2153.99	2146.43	2259.81	2247.45	2104.35	2269.48	2363.67	2226.94	2192.55	2081.92	2318	2352.37	2227.68	2295.4	2308.71	2241.95	2144.09	2354.01	2121.13	2190.98	2314.11	2188.02	2248.24	2185.15	2166.04	2473.18	2198.63	2261.87	2274.02	2157.68	2351.23	2457.84	2289.23	2284.71	2208.57	2371.32	2226.41	2348.36	2237.78	2400.84	2117.47	2240.85	2299.09
	2191.87	2277.76	2153.55	2162.98	2221.32	2104.52	2154.69	2146.98	2261.09	2248.4	2105.04	2270.51	2365.51	2227.89	2193.55	2082.49	2319.64	2354.05	2228.46	2296.63	2310.13	2242.62	2144.69	2355.47	2121.61	2191.48	2315.32	2188.96	2249.54	2186.22	2166.9	2474.57	2199.68	2262.9	2275.36	2158.39	2352.61	2459.85	2290.8	2285.66	2209.29	2372.86	2227.3	2350.11	2238.71	2401.82	2118.09	2241.59	2300.64
	2192.69	2279.02	2154.4	2163.82	2222.76	2105.24	2155.38	2147.54	2262.36	2249.35	2105.74	2271.54	2367.36	2228.85	2194.55	2083.07	2321.27	2355.73	2229.25	2297.86	2311.56	2243.29	2145.29	2356.94	2122.09	2191.97	2316.54	2189.9	2250.85	2187.29	2167.76	2475.97	2200.73	2263.93	2276.7	2159.11	2353.99	2461.88	2292.36	2286.61	2210.02	2374.4	2228.2	2351.86	2239.63	2402.81	2118.72	2242.33	2302.19
	2193.52	2280.28	2155.25	2164.66	2224.21	2105.97	2156.08	2148.1	2263.64	2250.3	2106.44	2272.59	2369.2	2229.81	2195.56	2083.64	2322.91	2357.41	2230.03	2299.1	2312.99	2243.97	2145.89	2358.41	2122.58	2192.47	2317.76	2190.84	2252.16	2188.37	2168.63	2477.36	2201.79	2264.96	2278.05	2159.82	2355.38	2463.91	2293.93	2287.57	2210.75	2375.95	2229.09	2353.61	2240.57	2403.79	2119.35	2243.07	2303.75
	2194.35	2281.53	2156.11	2165.5	2225.65	2106.7	2156.78	2148.66	2264.93	2251.26	2107.15	2273.63	2371.05	2230.78	2196.57	2084.21	2324.55	2359.1	2230.82	2300.34	2314.42	2244.65	2146.49	2359.89	2123.07	2192.97	2318.98	2191.78	2253.48	2189.45	2169.49	2478.76	2202.85	2266	2279.39	2160.54	2356.78	2465.94	2295.5	2288.54	2211.48	2377.49	2229.99	2355.37	2241.51	2404.79	2119.98	2243.82	2305.31
	2195.18	2282.79	2156.97	2166.35	2227.1	2107.43	2157.48	2149.23	2266.21	2252.22	2107.86	2274.69	2372.91	2231.74	2197.59	2084.79	2326.2	2360.8	2231.61	2301.58	2315.86	2245.33	2147.1	2361.37	2123.56	2193.48	2320.21	2192.72	2254.81	2190.53	2170.36	2480.16	2203.92	2267.04	2280.74	2161.27	2358.18	2467.99	2297.07	2289.52	2212.22	2379.04	2230.88	2357.13	2242.45	2405.78	2120.61	2244.57	2306.87
	2196.01	2284.05	2157.82	2167.2	2228.56	2108.16	2158.18	2149.8	2267.5	2253.18	2108.57	2275.75	2374.76	2232.71	2198.61	2085.37	2327.85	2362.49	2232.4	2302.82	2317.3	2246.01	2147.7	2362.86	2124.06	2193.99	2321.44	2193.66	2256.13	2191.61	2171.22	2481.56	2204.99	2268.08	2282.09	2162	2359.59	2470.03	2298.64	2290.5	2212.95	2380.58	2231.77	2358.9	2243.4	2406.79	2121.25	2245.31	2308.43
	2196.84	2285.31	2158.68	2168.06	2230.01	2108.9	2158.88	2150.37	2268.79	2254.15	2109.28	2276.81	2376.62	2233.69	2199.63	2085.96	2329.5	2364.19	2233.2	2304.06	2318.75	2246.69	2148.3	2364.35	2124.56	2194.5	2322.67	2194.61	2257.47	2192.69	2172.09	2482.96	2206.07	2269.13	2283.44	2162.73	2361	2472.09	2300.22	2291.48	2213.68	2382.13	2232.66	2360.67	2244.35	2407.79	2121.89	2246.07	2310
	2197.67	2286.57	2159.55	2168.92	2231.47	2109.64	2159.58	2150.95	2270.08	2255.11	2110	2277.89	2378.49	2234.66	2200.66	2086.54	2331.16	2365.89	2233.99	2305.31	2320.2	2247.38	2148.91	2365.84	2125.06	2195.01	2323.91	2195.55	2258.81	2193.78	2172.97	2484.37	2207.15	2270.18	2284.79	2163.46	2362.42	2474.15	2301.79	2292.48	2214.42	2383.69	2233.56	2362.45	2245.31	2408.8	2122.54	2246.82	2311.57
	2198.51	2287.83	2160.41	2169.78	2232.93	2110.38	2160.28	2151.53	2271.37	2256.08	2110.72	2278.96	2380.36	2235.64	2201.69	2087.13	2332.82	2367.59	2234.79	2306.56	2321.66	2248.06	2149.52	2367.34	2125.57	2195.53	2325.15	2196.5	2260.15	2194.87	2173.84	2485.78	2208.24	2271.23	2286.14	2164.2	2363.84	2476.22	2303.37	2293.48	2215.16	2385.24	2234.45	2364.23	2246.27	2409.82	2123.18	2247.57	2313.14
	2199.35	2289.09	2161.27	2170.64	2234.4	2111.13	2160.98	2152.11	2272.67	2257.06	2111.44	2280.05	2382.23	2236.61	2202.72	2087.72	2334.48	2369.3	2235.59	2307.8	2323.12	2248.75	2150.12	2368.84	2126.08	2196.05	2326.39	2197.45	2261.5	2195.96	2174.72	2487.18	2209.33	2272.29	2287.5	2164.94	2365.28	2478.29	2304.94	2294.48	2215.9	2386.79	2235.34	2366.01	2247.24	2410.83	2123.83	2248.33	2314.71
	2200.18	2290.35	2162.14	2171.51	2235.87	2111.87	2161.68	2152.69	2273.97	2258.03	2112.17	2281.13	2384.1	2237.6	2203.76	2088.31	2336.15	2371.01	2236.39	2309.05	2324.59	2249.44	2150.73	2370.35	2126.59	2196.57	2327.64	2198.39	2262.85	2197.06	2175.59	2488.59	2210.43	2273.35	2288.86	2165.68	2366.71	2480.37	2306.52	2295.49	2216.64	2388.35	2236.23	2367.8	2248.21	2411.86	2124.49	2249.09	2316.29
	2201.02	2291.6	2163.01	2172.38	2237.33	2112.62	2162.39	2153.28	2275.27	2259.01	2112.89	2282.23	2385.98	2238.58	2204.8	2088.9	2337.82	2372.72	2237.19	2310.3	2326.06	2250.13	2151.34	2371.86	2127.1	2197.09	2328.89	2199.34	2264.21	2198.16	2176.47	2490.01	2211.53	2274.42	2290.22	2166.43	2368.15	2482.46	2308.09	2296.51	2217.38	2389.91	2237.12	2369.59	2249.19	2412.88	2125.14	2249.85	2317.87
	2201.86	2292.86	2163.88	2173.26	2238.81	2113.37	2163.09	2153.87	2276.57	2259.99	2113.62	2283.33	2387.86	2239.57	2205.84	2089.5	2339.5	2374.44	2238	2311.56	2327.54	2250.82	2151.95	2373.38	2127.62	2197.62	2330.15	2200.29	2265.57	2199.26	2177.35	2491.42	2212.64	2275.49	2291.58	2167.18	2369.6	2484.55	2309.67	2297.54	2218.12	2391.47	2238.01	2371.39	2250.17	2413.91	2125.8	2250.62	2319.45
	2202.7	2294.12	2164.75	2174.14	2240.28	2114.13	2163.8	2154.46	2277.87	2260.98	2114.36	2284.43	2389.74	2240.55	2206.89	2090.09	2341.18	2376.16	2238.81	2312.81	2329.02	2251.51	2152.57	2374.9	2128.14	2198.15	2331.4	2201.24	2266.94	2200.36	2178.23	2492.83	2213.75	2276.56	2292.94	2167.93	2371.06	2486.64	2311.25	2298.57	2218.87	2393.03	2238.9	2373.19	2251.16	2414.95	2126.46	2251.38	2321.03
	2203.55	2295.38	2165.62	2175.02	2241.76	2114.88	2164.51	2155.05	2279.18	2261.96	2115.09	2285.55	2391.63	2241.55	2207.95	2090.69	2342.86	2377.88	2239.62	2314.07	2330.51	2252.21	2153.18	2376.43	2128.66	2198.68	2332.67	2202.2	2268.31	2201.46	2179.12	2494.25	2214.86	2277.64	2294.3	2168.68	2372.52	2488.75	2312.83	2299.6	2219.61	2394.59	2239.79	2375	2252.15	2415.99	2127.12	2252.15	2322.62
	2204.39	2296.64	2166.5	2175.9	2243.24	2115.64	2165.21	2155.65	2280.49	2262.95	2115.83	2286.66	2393.51	2242.54	2209	2091.29	2344.54	2379.6	2240.43	2315.32	2332	2252.91	2153.79	2377.96	2129.19	2199.22	2333.93	2203.15	2269.69	2202.57	2180	2495.67	2215.98	2278.72	2295.67	2169.44	2373.98	2490.86	2314.41	2300.65	2220.36	2396.16	2240.67	2376.81	2253.14	2417.03	2127.79	2252.92	2324.21
	2205.23	2297.9	2167.37	2176.79	2244.72	2116.4	2165.92	2156.25	2281.8	2263.94	2116.58	2287.78	2395.41	2243.54	2210.06	2091.89	2346.23	2381.33	2241.24	2316.58	2333.5	2253.6	2154.41	2379.49	2129.72	2199.76	2335.2	2204.1	2271.07	2203.68	2180.89	2497.08	2217.11	2279.8	2297.03	2170.21	2375.45	2492.97	2315.98	2301.7	2221.11	2397.72	2241.56	2378.62	2254.14	2418.08	2128.46	2253.69	2325.8
	2206.08	2299.15	2168.25	2177.68	2246.21	2117.17	2166.63	2156.85	2283.11	2264.94	2117.32	2288.91	2397.3	2244.53	2211.12	2092.5	2347.92	2383.06	2242.06	2317.84	2335	2254.3	2155.02	2381.03	2130.25	2200.3	2336.47	2205.06	2272.45	2204.79	2181.78	2498.5	2218.23	2280.89	2298.4	2170.97	2376.93	2495.09	2317.56	2302.75	2221.85	2399.29	2242.45	2380.44	2255.15	2419.13	2129.13	2254.47	2327.39
	2206.93	2300.41	2169.13	2178.58	2247.69	2117.93	2167.34	2157.46	2284.43	2265.93	2118.07	2290.05	2399.2	2245.53	2212.19	2093.11	2349.61	2384.79	2242.88	2319.1	2336.5	2255.01	2155.64	2382.57	2130.78	2200.84	2337.74	2206.01	2273.84	2205.91	2182.67	2499.92	2219.37	2281.98	2299.77	2171.74	2378.41	2497.22	2319.14	2303.81	2222.6	2400.86	2243.34	2382.26	2256.16	2420.18	2129.8	2255.24	2328.99
	2207.77	2301.67	2170	2179.48	2249.18	2118.7	2168.05	2158.06	2285.74	2266.93	2118.82	2291.18	2401.09	2246.54	2213.26	2093.71	2351.31	2386.52	2243.7	2320.37	2338.01	2255.71	2156.26	2384.12	2131.32	2201.38	2339.02	2206.97	2275.24	2207.02	2183.56	2501.35	2220.51	2283.07	2301.14	2172.51	2379.9	2499.35	2320.72	2304.88	2223.36	2402.43	2244.22	2384.08	2257.17	2421.24	2130.48	2256.02	2330.58
	2208.62	2302.93	2170.89	2180.38	2250.67	2119.48	2168.76	2158.67	2287.06	2267.94	2119.57	2292.33	2403	2247.54	2214.33	2094.32	2353	2388.25	2244.52	2321.63	2339.53	2256.41	2156.88	2385.67	2131.86	2201.93	2340.3	2207.92	2276.64	2208.14	2184.45	2502.77	2221.65	2284.17	2302.51	2173.29	2381.39	2501.49	2322.3	2305.95	2224.11	2404	2245.11	2385.91	2258.19	2422.31	2131.16	2256.8	2332.18
	2209.47	2304.18	2171.77	2181.28	2252.17	2120.25	2169.48	2159.29	2288.38	2268.94	2120.33	2293.48	2404.9	2248.55	2215.41	2094.94	2354.71	2389.99	2245.34	2322.9	2341.04	2257.12	2157.5	2387.23	2132.41	2202.48	2341.59	2208.88	2278.04	2209.26	2185.35	2504.19	2222.8	2285.27	2303.89	2174.06	2382.89	2503.63	2323.89	2307.04	2224.86	2405.58	2245.99	2387.74	2259.22	2423.37	2131.84	2257.58	2333.78
	2210.32	2305.44	2172.65	2182.19	2253.67	2121.03	2170.19	2159.9	2289.71	2269.95	2121.08	2294.63	2406.81	2249.56	2216.49	2095.55	2356.41	2391.73	2246.17	2324.16	2342.57	2257.83	2158.12	2388.79	2132.95	2203.04	2342.87	2209.84	2279.45	2210.38	2186.24	2505.62	2223.95	2286.37	2305.26	2174.84	2384.39	2505.78	2325.47	2308.12	2225.62	2407.15	2246.88	2389.57	2260.24	2424.44	2132.52	2258.37	2335.38
	2211.18	2306.69	2173.53	2183.1	2255.16	2121.81	2170.9	2160.52	2291.03	2270.96	2121.84	2295.79	2408.71	2250.58	2217.58	2096.16	2358.12	2393.47	2247	2325.43	2344.09	2258.54	2158.74	2390.35	2133.5	2203.59	2344.16	2210.8	2280.86	2211.51	2187.14	2507.05	2225.1	2287.48	2306.64	2175.63	2385.9	2507.93	2327.05	2309.21	2226.37	2408.73	2247.76	2391.41	2261.28	2425.52	2133.21	2259.15	2336.99
	2212.03	2307.95	2174.42	2184.02	2256.67	2122.59	2171.62	2161.14	2292.36	2271.98	2122.61	2296.96	2410.63	2251.59	2218.66	2096.78	2359.82	2395.21	2247.82	2326.7	2345.63	2259.25	2159.36	2391.92	2134.05	2204.15	2345.45	2211.76	2282.28	2212.64	2188.04	2508.47	2226.26	2288.59	2308.01	2176.41	2387.42	2510.09	2328.63	2310.31	2227.13	2410.31	2248.65	2393.25	2262.31	2426.6	2133.9	2259.94	2338.59
	2212.88	2309.2	2175.31	2184.93	2258.17	2123.37	2172.33	2161.76	2293.68	2272.99	2123.37	2298.13	2412.54	2252.61	2219.75	2097.4	2361.54	2396.96	2248.66	2327.97	2347.16	2259.96	2159.98	2393.49	2134.61	2204.71	2346.75	2212.72	2283.7	2213.76	2188.93	2509.9	2227.43	2289.71	2309.39	2177.2	2388.94	2512.25	2330.21	2311.42	2227.89	2411.89	2249.53	2395.09	2263.35	2427.68	2134.59	2260.73	2340.2
	2213.74	2310.46	2176.2	2185.85	2259.67	2124.16	2173.05	2162.39	2295.01	2274.01	2124.14	2299.31	2414.45	2253.63	2220.85	2098.02	2363.25	2398.7	2249.49	2329.24	2348.7	2260.67	2160.61	2395.07	2135.16	2205.27	2348.05	2213.68	2285.13	2214.9	2189.83	2511.33	2228.6	2290.83	2310.77	2178	2390.46	2514.42	2331.79	2312.53	2228.65	2413.47	2250.41	2396.94	2264.4	2428.76	2135.28	2261.53	2341.81
	2214.6	2311.71	2177.08	2186.78	2261.18	2124.95	2173.76	2163.02	2296.34	2275.04	2124.91	2300.49	2416.37	2254.65	2221.94	2098.64	2364.97	2400.45	2250.32	2330.51	2350.25	2261.39	2161.24	2396.65	2135.72	2205.84	2349.35	2214.64	2286.56	2216.03	2190.74	2512.76	2229.77	2291.95	2312.15	2178.79	2391.99	2516.59	2333.37	2313.65	2229.41	2415.05	2251.3	2398.79	2265.45	2429.85	2135.98	2262.32	2343.42
	2215.45	2312.96	2177.97	2187.7	2262.69	2125.74	2174.48	2163.65	2297.67	2276.06	2125.69	2301.68	2418.29	2255.68	2223.05	2099.27	2366.68	2402.2	2251.16	2331.79	2351.8	2262.11	2161.86	2398.23	2136.28	2206.4	2350.65	2215.6	2287.99	2217.16	2191.64	2514.19	2230.95	2293.07	2313.53	2179.59	2393.53	2518.77	2334.95	2314.77	2230.17	2416.63	2252.18	2400.65	2266.5	2430.94	2136.68	2263.12	2345.03
	2216.31	2314.21	2178.87	2188.63	2264.2	2126.53	2175.2	2164.28	2299.01	2277.09	2126.46	2302.87	2420.21	2256.71	2224.15	2099.89	2368.4	2403.95	2252	2333.06	2353.35	2262.82	2162.49	2399.82	2136.85	2206.97	2351.96	2216.56	2289.43	2218.3	2192.54	2515.62	2232.13	2294.2	2314.91	2180.39	2395.07	2520.96	2336.53	2315.9	2230.94	2418.21	2253.06	2402.5	2267.56	2432.04	2137.38	2263.91	2346.64
	2217.17	2315.46	2179.76	2189.57	2265.72	2127.33	2175.92	2164.91	2300.34	2278.12	2127.24	2304.07	2422.13	2257.74	2225.26	2100.52	2370.13	2405.71	2252.84	2334.34	2354.91	2263.55	2163.12	2401.41	2137.42	2207.55	2353.27	2217.53	2290.88	2219.44	2193.45	2517.05	2233.32	2295.33	2316.3	2181.19	2396.61	2523.14	2338.1	2317.04	2231.7	2419.8	2253.94	2404.36	2268.62	2433.14	2138.09	2264.72	2348.25
	2218.03	2316.72	2180.65	2190.5	2267.23	2128.13	2176.64	2165.55	2301.68	2279.15	2128.02	2305.27	2424.06	2258.77	2226.37	2101.15	2371.85	2407.46	2253.68	2335.61	2356.47	2264.27	2163.75	2403.01	2137.99	2208.12	2354.58	2218.49	2292.32	2220.58	2194.35	2518.49	2234.51	2296.47	2317.68	2182	2398.16	2525.34	2339.68	2318.18	2232.47	2421.39	2254.82	2406.22	2269.69	2434.24	2138.79	2265.52	2349.87
	2218.89	2317.96	2181.55	2191.44	2268.75	2128.93	2177.36	2166.19	2303.02	2280.19	2128.81	2306.48	2425.98	2259.8	2227.48	2101.77	2373.58	2409.21	2254.52	2336.89	2358.04	2264.99	2164.38	2404.61	2138.56	2208.7	2355.89	2219.46	2293.77	2221.72	2195.26	2519.92	2235.7	2297.61	2319.07	2182.81	2399.72	2527.54	2341.26	2319.33	2233.23	2422.97	2255.7	2408.09	2270.76	2435.35	2139.5	2266.32	2351.48
	2219.75	2319.21	2182.44	2192.39	2270.27	2129.73	2178.08	2166.83	2304.36	2281.23	2129.59	2307.69	2427.91	2260.84	2228.6	2102.41	2375.31	2410.97	2255.37	2338.17	2359.61	2265.72	2165.01	2406.22	2139.14	2209.28	2357.21	2220.42	2295.23	2222.87	2196.17	2521.35	2236.9	2298.75	2320.45	2183.62	2401.28	2529.74	2342.84	2320.48	2234	2424.56	2256.58	2409.96	2271.84	2436.46	2140.21	2267.13	2353.1
	2220.61	2320.46	2183.34	2193.33	2271.79	2130.54	2178.8	2167.48	2305.7	2282.27	2130.38	2308.91	2429.84	2261.88	2229.72	2103.04	2377.04	2412.73	2256.21	2339.45	2361.18	2266.44	2165.64	2407.83	2139.71	2209.86	2358.53	2221.39	2296.69	2224.02	2197.08	2522.79	2238.1	2299.89	2321.84	2184.44	2402.85	2531.95	2344.41	2321.64	2234.77	2426.15	2257.46	2411.83	2272.92	2437.58	2140.93	2267.94	2354.72
	2221.47	2321.71	2184.24	2194.28	2273.31	2131.35	2179.52	2168.12	2307.04	2283.32	2131.17	2310.13	2431.77	2262.92	2230.84	2103.67	2378.77	2414.49	2257.06	2340.73	2362.76	2267.17	2166.28	2409.44	2140.29	2210.44	2359.85	2222.35	2298.16	2225.16	2197.99	2524.22	2239.31	2301.04	2323.23	2185.26	2404.42	2534.16	2345.99	2322.81	2235.54	2427.74	2258.34	2413.7	2274	2438.69	2141.65	2268.75	2356.34
	2222.34	2322.95	2185.13	2195.23	2274.84	2132.16	2180.25	2168.77	2308.39	2284.36	2131.97	2311.36	2433.7	2263.97	2231.97	2104.31	2380.51	2416.25	2257.91	2342.01	2364.34	2267.9	2166.91	2411.06	2140.88	2211.03	2361.18	2223.32	2299.62	2226.31	2198.9	2525.66	2240.52	2302.19	2324.62	2186.08	2405.99	2536.38	2347.56	2323.98	2236.31	2429.33	2259.21	2415.57	2275.09	2439.81	2142.36	2269.56	2357.96
	2223.2	2324.2	2186.03	2196.19	2276.37	2132.97	2180.97	2169.42	2309.73	2285.42	2132.76	2312.6	2435.63	2265.02	2233.09	2104.94	2382.24	2418.01	2258.77	2343.29	2365.93	2268.63	2167.55	2412.68	2141.46	2211.61	2362.5	2224.28	2301.1	2227.47	2199.81	2527.09	2241.74	2303.35	2326	2186.9	2407.57	2538.6	2349.14	2325.16	2237.09	2430.93	2260.09	2417.45	2276.18	2440.94	2143.09	2270.38	2359.58
	2224.07	2325.44	2186.93	2197.14	2277.89	2133.79	2181.7	2170.08	2311.08	2286.47	2133.56	2313.83	2437.57	2266.07	2234.23	2105.58	2383.98	2419.77	2259.62	2344.58	2367.52	2269.37	2168.19	2414.31	2142.05	2212.2	2363.83	2225.25	2302.57	2228.62	2200.72	2528.53	2242.96	2304.51	2327.39	2187.73	2409.16	2540.83	2350.71	2326.35	2237.86	2432.52	2260.97	2419.33	2277.27	2442.06	2143.81	2271.19	2361.2
	2224.93	2326.68	2187.84	2198.11	2279.42	2134.61	2182.42	2170.73	2312.43	2287.53	2134.36	2315.08	2439.5	2267.12	2235.36	2106.22	2385.72	2421.53	2260.47	2345.86	2369.12	2270.1	2168.82	2415.94	2142.64	2212.8	2365.16	2226.22	2304.06	2229.77	2201.63	2529.96	2244.18	2305.67	2328.78	2188.56	2410.75	2543.06	2352.28	2327.54	2238.64	2434.11	2261.84	2421.22	2278.37	2443.19	2144.54	2272.01	2362.82
	2225.8	2327.93	2188.74	2199.07	2280.96	2135.43	2183.15	2171.39	2313.78	2288.59	2135.17	2316.33	2441.44	2268.17	2236.5	2106.86	2387.46	2423.29	2261.33	2347.14	2370.71	2270.84	2169.46	2417.57	2143.23	2213.39	2366.5	2227.19	2305.54	2230.93	2202.55	2531.4	2245.41	2306.84	2330.18	2189.39	2412.35	2545.3	2353.85	2328.74	2239.41	2435.71	2262.72	2423.1	2279.48	2444.33	2145.26	2272.83	2364.44
	2226.67	2329.17	2189.64	2200.04	2282.49	2136.26	2183.87	2172.05	2315.13	2289.65	2135.97	2317.58	2443.38	2269.23	2237.64	2107.5	2389.2	2425.06	2262.19	2348.43	2372.32	2271.58	2170.1	2419.21	2143.83	2213.99	2367.83	2228.15	2307.03	2232.09	2203.46	2532.83	2246.64	2308.01	2331.57	2190.22	2413.95	2547.54	2355.43	2329.94	2240.19	2437.31	2263.59	2424.99	2280.59	2445.47	2146	2273.65	2366.07
	2227.53	2330.41	2190.54	2201.01	2284.03	2137.08	2184.6	2172.71	2316.48	2290.72	2136.78	2318.84	2445.31	2270.29	2238.79	2108.14	2390.94	2426.82	2263.05	2349.71	2373.92	2272.32	2170.74	2420.85	2144.43	2214.59	2369.17	2229.12	2308.52	2233.25	2204.38	2534.27	2247.88	2309.18	2332.96	2191.06	2415.55	2549.78	2356.99	2331.15	2240.97	2438.9	2264.47	2426.88	2281.7	2446.61	2146.73	2274.48	2367.69
	2228.4	2331.64	2191.45	2201.98	2285.56	2137.91	2185.33	2173.37	2317.83	2291.78	2137.59	2320.1	2447.25	2271.35	2239.93	2108.79	2392.69	2428.59	2263.91	2351	2375.54	2273.06	2171.39	2422.49	2145.03	2215.19	2370.51	2230.09	2310.02	2234.41	2205.3	2535.71	2249.12	2310.35	2334.35	2191.9	2417.16	2552.03	2358.56	2332.36	2241.75	2440.5	2265.34	2428.77	2282.81	2447.75	2147.46	2275.3	2369.32
	2229.27	2332.88	2192.35	2202.95	2287.1	2138.74	2186.06	2174.04	2319.19	2292.86	2138.4	2321.37	2449.19	2272.42	2241.08	2109.43	2394.43	2430.35	2264.77	2352.29	2377.15	2273.8	2172.03	2424.14	2145.63	2215.79	2371.85	2231.06	2311.52	2235.57	2206.21	2537.14	2250.37	2311.53	2335.75	2192.74	2418.78	2554.28	2360.13	2333.59	2242.53	2442.1	2266.22	2430.66	2283.93	2448.89	2148.2	2276.13	2370.94
	2230.14	2334.12	2193.26	2203.93	2288.64	2139.58	2186.78	2174.71	2320.54	2293.93	2139.22	2322.64	2451.13	2273.48	2242.24	2110.08	2396.18	2432.12	2265.64	2353.58	2378.77	2274.54	2172.67	2425.8	2146.23	2216.39	2373.2	2232.03	2313.03	2236.74	2207.13	2538.58	2251.61	2312.71	2337.14	2193.58	2420.4	2556.54	2361.69	2334.81	2243.31	2443.7	2267.09	2432.56	2285.05	2450.04	2148.94	2276.96	2372.57
	2231.01	2335.35	2194.17	2204.91	2290.18	2140.41	2187.51	2175.38	2321.9	2295.01	2140.04	2323.92	2453.07	2274.55	2243.39	2110.73	2397.93	2433.88	2266.51	2354.87	2380.39	2275.29	2173.32	2427.45	2146.84	2217	2374.54	2233	2314.53	2237.91	2208.05	2540.01	2252.87	2313.9	2338.53	2194.43	2422.02	2558.8	2363.26	2336.05	2244.09	2445.3	2267.96	2434.45	2286.18	2451.2	2149.68	2277.8	2374.19
	2231.88	2336.58	2195.07	2205.9	2291.72	2141.25	2188.24	2176.05	2323.26	2296.09	2140.86	2325.2	2455.02	2275.62	2244.55	2111.38	2399.68	2435.65	2267.37	2356.15	2382.02	2276.04	2173.96	2429.11	2147.45	2217.61	2375.89	2233.97	2316.05	2239.07	2208.97	2541.45	2254.12	2315.08	2339.93	2195.28	2423.65	2561.06	2364.82	2337.29	2244.88	2446.9	2268.83	2436.35	2287.31	2452.35	2150.43	2278.63	2375.82
	2232.75	2337.82	2195.98	2206.89	2293.27	2142.09	2188.98	2176.72	2324.61	2297.17	2141.68	2326.49	2456.96	2276.7	2245.71	2112.02	2401.43	2437.42	2268.24	2357.44	2383.65	2276.79	2174.61	2430.78	2148.06	2218.22	2377.24	2234.94	2317.56	2240.24	2209.89	2542.88	2255.38	2316.28	2341.32	2196.13	2425.28	2563.33	2366.38	2338.53	2245.66	2448.5	2269.7	2438.25	2288.45	2453.51	2151.18	2279.47	2377.44
	2233.62	2339.05	2196.89	2207.88	2294.81	2142.94	2189.71	2177.4	2325.97	2298.26	2142.51	2327.78	2458.9	2277.78	2246.88	2112.68	2403.18	2439.18	2269.11	2358.73	2385.28	2277.54	2175.26	2432.45	2148.68	2218.83	2378.59	2235.91	2319.08	2241.41	2210.81	2544.32	2256.65	2317.47	2342.72	2196.99	2426.92	2565.61	2367.94	2339.79	2246.45	2450.11	2270.57	2440.15	2289.58	2454.67	2151.92	2280.3	2379.07
	2234.49	2340.27	2197.8	2208.87	2296.36	2143.78	2190.44	2178.08	2327.33	2299.35	2143.33	2329.08	2460.84	2278.86	2248.04	2113.33	2404.93	2440.95	2269.99	2360.02	2386.92	2278.29	2175.91	2434.12	2149.29	2219.45	2379.95	2236.88	2320.61	2242.58	2211.73	2545.75	2257.92	2318.67	2344.11	2197.85	2428.56	2567.88	2369.5	2341.04	2247.23	2451.71	2271.44	2442.06	2290.73	2455.84	2152.68	2281.14	2380.69
	2235.37	2341.5	2198.71	2209.86	2297.91	2144.63	2191.17	2178.76	2328.69	2300.44	2144.16	2330.38	2462.79	2279.94	2249.21	2113.98	2406.68	2442.71	2270.86	2361.32	2388.56	2279.05	2176.56	2435.8	2149.91	2220.06	2381.3	2237.85	2322.14	2243.76	2212.65	2547.19	2259.19	2319.87	2345.51	2198.71	2430.21	2570.16	2371.05	2342.31	2248.02	2453.31	2272.31	2443.96	2291.87	2457	2153.43	2281.99	2382.32
	2236.24	2342.73	2199.62	2210.86	2299.46	2145.49	2191.9	2179.44	2330.05	2301.54	2144.99	2331.69	2464.73	2281.02	2250.39	2114.63	2408.44	2444.48	2271.74	2362.61	2390.21	2279.8	2177.21	2437.48	2150.53	2220.68	2382.66	2238.82	2323.67	2244.93	2213.57	2548.62	2260.47	2321.07	2346.9	2199.57	2431.86	2572.45	2372.61	2343.58	2248.81	2454.92	2273.18	2445.87	2293.02	2458.17	2154.19	2282.83	2383.94
	2237.11	2343.95	2200.53	2211.86	2301.01	2146.34	2192.64	2180.12	2331.42	2302.63	2145.83	2333	2466.67	2282.11	2251.56	2115.29	2410.19	2446.24	2272.61	2363.9	2391.86	2280.56	2177.86	2439.16	2151.16	2221.3	2384.02	2239.8	2325.2	2246.11	2214.49	2550.05	2261.75	2322.28	2348.3	2200.43	2433.51	2574.74	2374.16	2344.85	2249.6	2456.52	2274.05	2447.78	2294.17	2459.35	2154.94	2283.68	2385.57
	2237.99	2345.17	2201.44	2212.87	2302.56	2147.2	2193.37	2180.81	2332.78	2303.74	2146.66	2334.31	2468.62	2283.2	2252.74	2115.94	2411.94	2448.01	2273.49	2365.19	2393.51	2281.32	2178.52	2440.85	2151.78	2221.92	2385.38	2240.77	2326.74	2247.28	2215.41	2551.48	2263.03	2323.49	2349.7	2201.3	2435.17	2577.03	2375.71	2346.14	2250.39	2458.13	2274.92	2449.69	2295.33	2460.52	2155.7	2284.53	2387.19
	2238.86	2346.39	2202.35	2213.88	2304.12	2148.06	2194.11	2181.5	2334.14	2304.84	2147.5	2335.63	2470.56	2284.29	2253.92	2116.6	2413.7	2449.77	2274.37	2366.48	2395.17	2282.08	2179.17	2442.54	2152.41	2222.55	2386.74	2241.74	2328.29	2248.46	2216.33	2552.92	2264.32	2324.7	2351.09	2202.17	2436.84	2579.32	2377.26	2347.42	2251.18	2459.73	2275.79	2451.6	2296.49	2461.7	2156.47	2285.38	2388.81
	2239.74	2347.61	2203.27	2214.89	2305.67	2148.92	2194.84	2182.19	2335.51	2305.95	2148.34	2336.96	2472.5	2285.38	2255.1	2117.25	2415.45	2451.54	2275.25	2367.78	2396.83	2282.85	2179.83	2444.24	2153.04	2223.17	2388.1	2242.71	2329.83	2249.64	2217.25	2554.35	2265.61	2325.92	2352.49	2203.04	2438.51	2581.62	2378.8	2348.72	2251.98	2461.34	2276.65	2453.51	2297.65	2462.88	2157.23	2286.23	2390.44
	2240.61	2348.83	2204.18	2215.9	2307.23	2149.78	2195.58	2182.88	2336.87	2307.06	2149.19	2338.29	2474.45	2286.48	2256.29	2117.91	2417.21	2453.3	2276.14	2369.07	2398.49	2283.61	2180.48	2445.94	2153.67	2223.8	2389.47	2243.68	2331.38	2250.82	2218.18	2555.78	2266.9	2327.14	2353.88	2203.92	2440.18	2583.92	2380.35	2350.02	2252.77	2462.94	2277.52	2455.42	2298.82	2464.07	2158	2287.08	2392.06
	2241.48	2350.05	2205.09	2216.91	2308.78	2150.65	2196.32	2183.57	2338.24	2308.17	2150.03	2339.62	2476.39	2287.58	2257.48	2118.57	2418.96	2455.06	2277.02	2370.36	2400.16	2284.38	2181.14	2447.64	2154.3	2224.43	2390.83	2244.65	2332.94	2252	2219.1	2557.21	2268.2	2328.36	2355.28	2204.79	2441.86	2586.23	2381.89	2351.32	2253.57	2464.55	2278.38	2457.34	2299.99	2465.25	2158.76	2287.94	2393.68
	2242.36	2351.26	2206.01	2217.93	2310.34	2151.52	2197.05	2184.26	2339.61	2309.29	2150.88	2340.96	2478.33	2288.68	2258.67	2119.23	2420.72	2456.83	2277.91	2371.66	2401.83	2285.14	2181.8	2449.34	2154.94	2225.06	2392.2	2245.63	2334.49	2253.19	2220.02	2558.64	2269.5	2329.59	2356.68	2205.67	2443.54	2588.54	2383.43	2352.64	2254.36	2466.16	2279.25	2459.25	2301.16	2466.44	2159.53	2288.79	2395.31
	2243.24	2352.47	2206.92	2218.95	2311.9	2152.39	2197.79	2184.96	2340.97	2310.41	2151.73	2342.3	2480.28	2289.78	2259.86	2119.89	2422.48	2458.59	2278.79	2372.95	2403.5	2285.91	2182.46	2451.05	2155.58	2225.69	2393.57	2246.6	2336.05	2254.37	2220.95	2560.07	2270.81	2330.81	2358.07	2206.55	2445.22	2590.85	2384.97	2353.95	2255.16	2467.77	2280.11	2461.17	2302.34	2467.63	2160.31	2289.65	2396.93
	2244.11	2353.68	2207.84	2219.98	2313.46	2153.26	2198.53	2185.66	2342.34	2311.53	2152.58	2343.65	2482.22	2290.89	2261.06	2120.55	2424.23	2460.35	2279.68	2374.25	2405.18	2286.69	2183.12	2452.77	2156.22	2226.33	2394.94	2247.57	2337.62	2255.56	2221.87	2561.49	2272.12	2332.04	2359.47	2207.44	2446.91	2593.16	2386.51	2355.28	2255.96	2469.37	2280.98	2463.08	2303.52	2468.83	2161.08	2290.52	2398.55
	2244.99	2354.89	2208.75	2221	2315.02	2154.14	2199.27	2186.36	2343.71	2312.66	2153.43	2345	2484.16	2292	2262.26	2121.21	2425.99	2462.11	2280.57	2375.54	2406.86	2287.46	2183.78	2454.48	2156.86	2226.96	2396.31	2248.54	2339.19	2256.74	2222.79	2562.92	2273.43	2333.28	2360.87	2208.32	2448.61	2595.48	2388.04	2356.61	2256.76	2470.98	2281.84	2465	2304.7	2470.03	2161.86	2291.38	2400.17
	2245.86	2356.09	2209.67	2222.03	2316.58	2155.02	2200.01	2187.06	2345.08	2313.79	2154.29	2346.36	2486.1	2293.11	2263.46	2121.87	2427.75	2463.87	2281.46	2376.83	2408.55	2288.23	2184.44	2456.21	2157.51	2227.6	2397.69	2249.51	2340.76	2257.93	2223.72	2564.35	2274.75	2334.52	2362.26	2209.21	2450.3	2597.8	2389.57	2357.94	2257.56	2472.59	2282.7	2466.92	2305.89	2471.23	2162.64	2292.24	2401.79
	2246.74	2357.3	2210.58	2223.06	2318.14	2155.9	2200.75	2187.76	2346.45	2314.92	2155.15	2347.72	2488.04	2294.22	2264.66	2122.53	2429.51	2465.63	2282.35	2378.13	2410.23	2289.01	2185.11	2457.93	2158.15	2228.24	2399.06	2250.49	2342.33	2259.12	2224.64	2565.77	2276.07	2335.76	2363.66	2210.1	2452.01	2600.12	2391.1	2359.28	2258.36	2474.2	2283.56	2468.84	2307.08	2472.43	2163.42	2293.11	2403.4
	2247.62	2358.5	2211.5	2224.09	2319.7	2156.78	2201.49	2188.47	2347.81	2316.05	2156.01	2349.08	2489.99	2295.34	2265.87	2123.2	2431.27	2467.39	2283.24	2379.42	2411.92	2289.79	2185.77	2459.66	2158.8	2228.88	2400.44	2251.46	2343.91	2260.3	2225.56	2567.2	2277.39	2337	2365.05	2210.99	2453.71	2602.45	2392.63	2360.63	2259.16	2475.81	2284.42	2470.76	2308.27	2473.63	2164.2	2293.98	2405.02
	2248.49	2359.7	2212.41	2225.13	2321.26	2157.67	2202.23	2189.17	2349.19	2317.19	2156.87	2350.45	2491.93	2296.46	2267.07	2123.86	2433.03	2469.15	2284.14	2380.72	2413.62	2290.57	2186.44	2461.39	2159.45	2229.52	2401.82	2252.43	2345.49	2261.49	2226.49	2568.62	2278.72	2338.25	2366.45	2211.88	2455.42	2604.78	2394.15	2361.98	2259.97	2477.42	2285.28	2472.68	2309.47	2474.84	2164.98	2294.85	2406.64
	2249.37	2360.9	2213.33	2226.17	2322.82	2158.56	2202.97	2189.88	2350.56	2318.33	2157.73	2351.82	2493.87	2297.58	2268.28	2124.53	2434.78	2470.9	2285.03	2382.01	2415.32	2291.35	2187.1	2463.12	2160.1	2230.17	2403.19	2253.4	2347.08	2262.69	2227.41	2570.04	2280.05	2339.5	2367.84	2212.78	2457.13	2607.11	2395.67	2363.34	2260.77	2479.03	2286.14	2474.6	2310.67	2476.05	2165.77	2295.72	2408.25
	2250.25	2362.1	2214.24	2227.21	2324.38	2159.45	2203.71	2190.59	2351.93	2319.47	2158.6	2353.2	2495.81	2298.7	2269.5	2125.19	2436.54	2472.66	2285.93	2383.3	2417.02	2292.13	2187.77	2464.86	2160.76	2230.82	2404.57	2254.37	2348.66	2263.88	2228.34	2571.47	2281.38	2340.75	2369.24	2213.68	2458.85	2609.45	2397.19	2364.7	2261.58	2480.64	2287	2476.52	2311.87	2477.27	2166.56	2296.59	2409.87
	2251.12	2363.29	2215.16	2228.25	2325.95	2160.34	2204.45	2191.3	2353.3	2320.62	2159.47	2354.58	2497.75	2299.82	2270.71	2125.86	2438.3	2474.41	2286.83	2384.6	2418.72	2292.92	2188.44	2466.6	2161.41	2231.46	2405.96	2255.34	2350.26	2265.07	2229.26	2572.89	2282.72	2342	2370.64	2214.58	2460.57	2611.78	2398.71	2366.07	2262.38	2482.25	2287.86	2478.45	2313.08	2478.48	2167.35	2297.47	2411.48
	2252	2364.48	2216.08	2229.3	2327.51	2161.24	2205.2	2192.02	2354.67	2321.76	2160.34	2355.96	2499.69	2300.95	2271.93	2126.52	2440.07	2476.17	2287.73	2385.89	2420.43	2293.71	2189.1	2468.34	2162.07	2232.11	2407.34	2256.32	2351.85	2266.26	2230.19	2574.31	2284.06	2343.26	2372.03	2215.48	2462.29	2614.13	2400.23	2367.44	2263.19	2483.86	2288.72	2480.37	2314.28	2479.7	2168.14	2298.35	2413.09
	2252.88	2365.67	2216.99	2230.34	2329.07	2162.14	2205.94	2192.73	2356.04	2322.92	2161.21	2357.35	2501.62	2302.08	2273.14	2127.19	2441.83	2477.92	2288.62	2387.18	2422.14	2294.49	2189.77	2470.09	2162.73	2232.77	2408.72	2257.29	2353.45	2267.46	2231.11	2575.73	2285.4	2344.52	2373.43	2216.38	2464.02	2616.47	2401.74	2368.82	2264	2485.47	2289.58	2482.29	2315.5	2480.92	2168.93	2299.22	2414.7
	2253.75	2366.86	2217.91	2231.39	2330.64	2163.04	2206.68	2193.45	2357.42	2324.07	2162.08	2358.75	2503.56	2303.21	2274.37	2127.86	2443.59	2479.68	2289.53	2388.47	2423.85	2295.29	2190.44	2471.84	2163.39	2233.42	2410.1	2258.26	2355.05	2268.65	2232.04	2577.15	2286.75	2345.78	2374.82	2217.29	2465.75	2618.81	2403.25	2370.21	2264.81	2487.08	2290.43	2484.22	2316.71	2482.15	2169.73	2300.1	2416.31
	2254.63	2368.04	2218.82	2232.45	2332.2	2163.94	2207.43	2194.17	2358.79	2325.22	2162.96	2360.14	2505.5	2304.34	2275.59	2128.53	2445.35	2481.43	2290.43	2389.76	2425.57	2296.08	2191.12	2473.59	2164.05	2234.08	2411.49	2259.23	2356.66	2269.85	2232.96	2578.57	2288.1	2347.05	2376.21	2218.2	2467.49	2621.16	2404.76	2371.6	2265.62	2488.69	2291.29	2486.14	2317.93	2483.37	2170.53	2300.98	2417.92
	2255.51	2369.22	2219.74	2233.5	2333.76	2164.84	2208.17	2194.89	2360.16	2326.38	2163.84	2361.55	2507.44	2305.47	2276.81	2129.19	2447.11	2483.18	2291.33	2391.05	2427.29	2296.87	2191.79	2475.35	2164.72	2234.73	2412.88	2260.2	2358.26	2271.04	2233.89	2579.99	2289.45	2348.32	2377.61	2219.1	2469.22	2623.51	2406.27	2372.99	2266.43	2490.3	2292.14	2488.07	2319.15	2484.6	2171.33	2301.87	2419.52
	2256.39	2370.4	2220.66	2234.56	2335.33	2165.75	2208.92	2195.61	2361.54	2327.55	2164.71	2362.95	2509.37	2306.61	2278.04	2129.86	2448.88	2484.93	2292.23	2392.34	2429.01	2297.67	2192.46	2477.11	2165.38	2235.39	2414.26	2261.18	2359.88	2272.24	2234.81	2581.4	2290.8	2349.59	2379	2220.02	2470.97	2625.86	2407.77	2374.4	2267.24	2491.91	2293	2489.99	2320.37	2485.83	2172.13	2302.75	2421.13
	2257.26	2371.58	2221.57	2235.62	2336.89	2166.66	2209.67	2196.33	2362.91	2328.71	2165.6	2364.36	2511.31	2307.75	2279.27	2130.53	2450.64	2486.68	2293.14	2393.63	2430.74	2298.47	2193.13	2478.87	2166.05	2236.05	2415.65	2262.15	2361.49	2273.44	2235.74	2582.82	2292.16	2350.87	2380.4	2220.93	2472.71	2628.21	2409.27	2375.8	2268.05	2493.52	2293.85	2491.91	2321.6	2487.07	2172.93	2303.64	2422.73
	2258.14	2372.76	2222.49	2236.68	2338.45	2167.57	2210.41	2197.05	2364.29	2329.88	2166.48	2365.77	2513.25	2308.89	2280.5	2131.2	2452.4	2488.43	2294.04	2394.92	2432.47	2299.27	2193.81	2480.63	2166.72	2236.71	2417.04	2263.12	2363.11	2274.63	2236.66	2584.23	2293.52	2352.14	2381.79	2221.84	2474.46	2630.57	2410.77	2377.21	2268.87	2495.13	2294.71	2493.84	2322.83	2488.3	2173.73	2304.53	2424.33
	2259.01	2373.93	2223.4	2237.74	2340.01	2168.49	2211.16	2197.78	2365.66	2331.05	2167.36	2367.19	2515.18	2310.03	2281.73	2131.87	2454.17	2490.17	2294.95	2396.21	2434.2	2300.07	2194.48	2482.4	2167.39	2237.38	2418.43	2264.09	2364.73	2275.83	2237.59	2585.65	2294.88	2353.42	2383.18	2222.76	2476.21	2632.93	2412.27	2378.63	2269.68	2496.74	2295.56	2495.76	2324.06	2489.54	2174.54	2305.41	2425.93
	2259.89	2375.1	2224.32	2238.81	2341.57	2169.41	2211.91	2198.5	2367.04	2332.22	2168.25	2368.61	2517.12	2311.18	2282.96	2132.54	2455.93	2491.92	2295.85	2397.5	2435.93	2300.87	2195.16	2484.17	2168.07	2238.04	2419.82	2265.06	2366.35	2277.03	2238.51	2587.06	2296.25	2354.71	2384.58	2223.68	2477.96	2635.29	2413.76	2380.05	2270.5	2498.34	2296.41	2497.69	2325.29	2490.78	2175.34	2306.3	2427.53
	2260.77	2376.27	2225.23	2239.87	2343.13	2170.32	2212.66	2199.23	2368.41	2333.39	2169.14	2370.04	2519.05	2312.32	2284.2	2133.21	2457.7	2493.66	2296.76	2398.78	2437.67	2301.68	2195.84	2485.94	2168.74	2238.71	2421.22	2266.03	2367.98	2278.23	2239.43	2588.47	2297.62	2355.99	2385.97	2224.6	2479.72	2637.65	2415.25	2381.48	2271.32	2499.95	2297.26	2499.61	2326.53	2492.03	2176.15	2307.2	2429.12
	2261.64	2377.43	2226.15	2240.94	2344.7	2171.25	2213.4	2199.96	2369.79	2334.57	2170.03	2371.46	2520.98	2313.47	2285.44	2133.88	2459.47	2495.41	2297.67	2400.07	2439.41	2302.48	2196.51	2487.72	2169.42	2239.38	2422.61	2267.01	2369.61	2279.43	2240.36	2589.88	2298.99	2357.28	2387.36	2225.52	2481.48	2640.01	2416.74	2382.91	2272.13	2501.56	2298.11	2501.54	2327.77	2493.27	2176.96	2308.09	2430.72
	2262.52	2378.59	2227.06	2242.01	2346.26	2172.17	2214.15	2200.69	2371.16	2335.75	2170.92	2372.9	2522.92	2314.62	2286.68	2134.56	2461.23	2497.15	2298.58	2401.35	2441.16	2303.29	2197.19	2489.5	2170.1	2240.05	2424	2267.98	2371.24	2280.63	2241.28	2591.29	2300.37	2358.57	2388.75	2226.44	2483.24	2642.38	2418.22	2384.34	2272.95	2503.17	2298.96	2503.46	2329.01	2494.52	2177.78	2308.98	2432.31
	2263.39	2379.75	2227.98	2243.09	2347.81	2173.1	2214.9	2201.42	2372.54	2336.93	2171.82	2374.33	2524.85	2315.78	2287.92	2135.23	2463	2498.89	2299.49	2402.64	2442.9	2304.1	2197.87	2491.28	2170.77	2240.73	2425.4	2268.95	2372.88	2281.84	2242.21	2592.7	2301.74	2359.86	2390.14	2227.36	2485.01	2644.75	2419.71	2385.78	2273.77	2504.78	2299.81	2505.39	2330.26	2495.78	2178.59	2309.88	2433.9
	2264.27	2380.91	2228.89	2244.16	2349.37	2174.03	2215.65	2202.16	2373.92	2338.11	2172.71	2375.77	2526.78	2316.93	2289.16	2135.9	2464.77	2500.63	2300.4	2403.92	2444.65	2304.92	2198.55	2493.06	2171.46	2241.4	2426.79	2269.92	2374.52	2283.04	2243.13	2594.11	2303.12	2361.16	2391.53	2228.29	2486.78	2647.11	2421.19	2387.23	2274.59	2506.39	2300.66	2507.31	2331.5	2497.03	2179.4	2310.78	2435.49
	2265.14	2382.07	2229.8	2245.24	2350.93	2174.96	2216.4	2202.89	2375.29	2339.3	2173.61	2377.21	2528.71	2318.09	2290.4	2136.57	2466.54	2502.37	2301.31	2405.2	2446.4	2305.73	2199.23	2494.85	2172.14	2242.08	2428.19	2270.89	2376.16	2284.24	2244.06	2595.52	2304.5	2362.46	2392.92	2229.21	2488.55	2649.48	2422.66	2388.68	2275.42	2508	2301.51	2509.24	2332.75	2498.29	2180.22	2311.67	2437.07
	2266.02	2383.22	2230.72	2246.32	2352.49	2175.89	2217.16	2203.63	2376.67	2340.49	2174.51	2378.66	2530.64	2319.24	2291.65	2137.25	2468.3	2504.11	2302.22	2406.48	2448.16	2306.55	2199.91	2496.64	2172.82	2242.75	2429.59	2271.86	2377.81	2285.44	2244.98	2596.93	2305.89	2363.76	2394.31	2230.14	2490.33	2651.85	2424.14	2390.14	2276.24	2509.6	2302.36	2511.16	2334.01	2499.55	2181.04	2312.57	2438.65
	2266.89	2384.37	2231.63	2247.4	2354.04	2176.82	2217.91	2204.36	2378.05	2341.68	2175.41	2380.11	2532.57	2320.4	2292.9	2137.92	2470.07	2505.85	2303.13	2407.76	2449.91	2307.37	2200.59	2498.43	2173.51	2243.43	2430.98	2272.83	2379.45	2286.64	2245.9	2598.33	2307.27	2365.06	2395.7	2231.07	2492.1	2654.23	2425.61	2391.6	2277.06	2511.21	2303.2	2513.08	2335.26	2500.81	2181.86	2313.47	2440.23
	2267.76	2385.51	2232.54	2248.48	2355.6	2177.76	2218.66	2205.1	2379.42	2342.87	2176.31	2381.56	2534.49	2321.56	2294.15	2138.59	2471.84	2507.58	2304.04	2409.04	2451.67	2308.19	2201.28	2500.23	2174.19	2244.12	2432.38	2273.8	2381.1	2287.85	2246.83	2599.74	2308.66	2366.37	2397.09	2232	2493.88	2656.6	2427.08	2393.06	2277.89	2512.82	2304.05	2515.01	2336.52	2502.07	2182.68	2314.37	2441.81
	2268.64	2386.65	2233.45	2249.56	2357.15	2178.7	2219.41	2205.84	2380.8	2344.07	2177.22	2383.02	2536.42	2322.73	2295.4	2139.26	2473.61	2509.32	2304.96	2410.32	2453.43	2309.01	2201.96	2502.02	2174.88	2244.8	2433.78	2274.77	2382.76	2289.05	2247.75	2601.14	2310.05	2367.68	2398.48	2232.94	2495.67	2658.98	2428.55	2394.53	2278.71	2514.42	2304.9	2516.93	2337.78	2503.34	2183.5	2315.28	2443.39
	2269.51	2387.79	2234.36	2250.65	2358.7	2179.64	2220.17	2206.58	2382.18	2345.27	2178.12	2384.48	2538.35	2323.89	2296.65	2139.94	2475.38	2511.05	2305.87	2411.59	2455.2	2309.83	2202.64	2503.82	2175.57	2245.48	2435.18	2275.74	2384.42	2290.26	2248.68	2602.54	2311.45	2368.99	2399.87	2233.87	2497.45	2661.35	2430.01	2396.01	2279.54	2516.03	2305.74	2518.85	2339.04	2504.61	2184.32	2316.18	2444.96
	2270.38	2388.93	2235.27	2251.74	2360.25	2180.59	2220.92	2207.32	2383.55	2346.47	2179.03	2385.95	2540.27	2325.06	2297.9	2140.61	2477.16	2512.78	2306.79	2412.87	2456.96	2310.66	2203.33	2505.62	2176.26	2246.17	2436.58	2276.71	2386.08	2291.46	2249.6	2603.95	2312.84	2370.31	2401.26	2234.8	2499.24	2663.73	2431.47	2397.48	2280.37	2517.64	2306.58	2520.77	2340.31	2505.88	2185.15	2317.09	2446.53
	2271.25	2390.07	2236.18	2252.83	2361.8	2181.53	2221.67	2208.07	2384.93	2347.67	2179.94	2387.41	2542.19	2326.22	2299.16	2141.29	2478.93	2514.51	2307.7	2414.14	2458.73	2311.49	2204.01	2507.43	2176.95	2246.86	2437.98	2277.68	2387.74	2292.66	2250.52	2605.35	2314.24	2371.62	2402.64	2235.74	2501.03	2666.11	2432.93	2398.97	2281.19	2519.24	2307.43	2522.69	2341.57	2507.15	2185.97	2317.99	2448.1
	2272.12	2391.2	2237.09	2253.92	2363.35	2182.48	2222.43	2208.81	2386.31	2348.88	2180.85	2388.88	2544.12	2327.39	2300.41	2141.96	2480.7	2516.24	2308.61	2415.41	2460.51	2312.32	2204.7	2509.23	2177.64	2247.55	2439.38	2278.65	2389.4	2293.87	2251.44	2606.75	2315.64	2372.94	2404.03	2236.68	2502.82	2668.49	2434.38	2400.46	2282.02	2520.85	2308.27	2524.61	2342.84	2508.43	2186.8	2318.9	2449.67
	2272.99	2392.32	2238	2255.01	2364.89	2183.43	2223.18	2209.56	2387.69	2350.08	2181.76	2390.36	2546.04	2328.56	2301.67	2142.63	2482.47	2517.97	2309.53	2416.68	2462.28	2313.15	2205.38	2511.04	2178.34	2248.24	2440.79	2279.62	2391.07	2295.07	2252.37	2608.14	2317.04	2374.26	2405.41	2237.61	2504.62	2670.87	2435.84	2401.95	2282.85	2522.45	2309.11	2526.53	2344.11	2509.71	2187.63	2319.81	2451.23
	2273.86	2393.45	2238.91	2256.1	2366.44	2184.39	2223.94	2210.3	2389.06	2351.29	2182.67	2391.83	2547.96	2329.74	2302.93	2143.31	2484.25	2519.69	2310.45	2417.95	2464.06	2313.98	2206.07	2512.85	2179.03	2248.93	2442.19	2280.59	2392.74	2296.28	2253.29	2609.54	2318.44	2375.59	2406.8	2238.55	2506.42	2673.25	2437.29	2403.44	2283.68	2524.05	2309.95	2528.45	2345.39	2510.99	2188.46	2320.72	2452.79
	2274.73	2394.57	2239.82	2257.2	2367.98	2185.34	2224.7	2211.05	2390.44	2352.51	2183.59	2393.31	2549.88	2330.91	2304.18	2143.98	2486.02	2521.42	2311.36	2419.21	2465.84	2314.82	2206.76	2514.66	2179.73	2249.63	2443.59	2281.56	2394.42	2297.48	2254.21	2610.94	2319.85	2376.91	2408.18	2239.49	2508.22	2675.63	2438.73	2404.95	2284.52	2525.65	2310.79	2530.37	2346.66	2512.27	2189.29	2321.63	2454.35
	2275.6	2395.69	2240.72	2258.29	2369.52	2186.3	2225.45	2211.8	2391.82	2353.72	2184.5	2394.8	2551.8	2332.09	2305.45	2144.66	2487.8	2523.14	2312.28	2420.48	2467.62	2315.66	2207.44	2516.48	2180.43	2250.32	2444.99	2282.53	2396.09	2298.69	2255.13	2612.33	2321.26	2378.24	2409.57	2240.44	2510.02	2678.01	2440.18	2406.45	2285.35	2527.26	2311.63	2532.28	2347.94	2513.56	2190.12	2322.54	2455.91
	2276.47	2396.81	2241.63	2259.39	2371.06	2187.26	2226.21	2212.55	2393.19	2354.93	2185.42	2396.28	2553.72	2333.26	2306.71	2145.33	2489.57	2524.86	2313.2	2421.74	2469.4	2316.5	2208.13	2518.29	2181.13	2251.02	2446.4	2283.49	2397.77	2299.89	2256.05	2613.73	2322.67	2379.57	2410.95	2241.38	2511.82	2680.39	2441.62	2407.96	2286.18	2528.86	2312.47	2534.2	2349.22	2514.85	2190.96	2323.45	2457.46
	2277.34	2397.92	2242.53	2260.49	2372.6	2188.22	2226.97	2213.3	2394.57	2356.15	2186.34	2397.77	2555.64	2334.44	2307.97	2146.01	2491.35	2526.58	2314.11	2423	2471.19	2317.34	2208.82	2520.11	2181.83	2251.72	2447.8	2284.46	2399.45	2301.1	2256.97	2615.12	2324.08	2380.91	2412.33	2242.32	2513.63	2682.78	2443.05	2409.47	2287.02	2530.46	2313.31	2536.11	2350.5	2516.14	2191.79	2324.37	2459.01
	2278.2	2399.03	2243.44	2261.59	2374.13	2189.19	2227.72	2214.05	2395.95	2357.37	2187.26	2399.27	2557.55	2335.62	2309.23	2146.68	2493.12	2528.3	2315.03	2424.26	2472.97	2318.18	2209.51	2521.93	2182.53	2252.43	2449.2	2285.43	2401.14	2302.3	2257.89	2616.51	2325.49	2382.24	2413.71	2243.27	2515.44	2685.16	2444.49	2410.99	2287.85	2532.06	2314.15	2538.03	2351.78	2517.43	2192.63	2325.28	2460.55
	2279.07	2400.13	2244.34	2262.7	2375.67	2190.15	2228.48	2214.8	2397.32	2358.59	2188.18	2400.76	2559.47	2336.8	2310.5	2147.36	2494.9	2530.02	2315.95	2425.52	2474.76	2319.03	2210.2	2523.75	2183.23	2253.13	2450.61	2286.4	2402.82	2303.51	2258.81	2617.9	2326.9	2383.58	2415.09	2244.21	2517.25	2687.54	2445.92	2412.51	2288.69	2533.66	2314.99	2539.94	2353.07	2518.73	2193.46	2326.19	2462.1
	2279.93	2401.23	2245.24	2263.8	2377.2	2191.12	2229.24	2215.56	2398.7	2359.82	2189.11	2402.26	2561.38	2337.99	2311.76	2148.03	2496.68	2531.74	2316.86	2426.77	2476.56	2319.88	2210.89	2525.58	2183.93	2253.83	2452.01	2287.37	2404.51	2304.71	2259.73	2619.29	2328.32	2384.92	2416.48	2245.16	2519.06	2689.93	2447.35	2414.04	2289.53	2535.26	2315.82	2541.85	2354.35	2520.02	2194.3	2327.11	2463.64
	2280.8	2402.33	2246.14	2264.91	2378.73	2192.09	2230	2216.31	2400.08	2361.04	2190.03	2403.76	2563.29	2339.17	2313.03	2148.71	2498.46	2533.45	2317.78	2428.03	2478.35	2320.73	2211.58	2527.4	2184.64	2254.54	2453.42	2288.33	2406.2	2305.92	2260.65	2620.68	2329.74	2386.26	2417.85	2246.11	2520.87	2692.31	2448.77	2415.57	2290.36	2536.85	2316.66	2543.76	2355.64	2521.32	2195.14	2328.03	2465.17
	2281.66	2403.43	2247.04	2266.01	2380.25	2193.06	2230.76	2217.07	2401.45	2362.27	2190.96	2405.27	2565.2	2340.36	2314.3	2149.38	2500.24	2535.16	2318.7	2429.28	2480.15	2321.58	2212.27	2529.23	2185.34	2255.25	2454.82	2289.3	2407.9	2307.12	2261.57	2622.07	2331.16	2387.61	2419.23	2247.05	2522.69	2694.69	2450.19	2417.1	2291.2	2538.45	2317.49	2545.67	2356.93	2522.63	2195.98	2328.95	2466.7
	2282.52	2404.52	2247.94	2267.12	2381.78	2194.04	2231.52	2217.82	2402.83	2363.5	2191.88	2406.78	2567.11	2341.54	2315.56	2150.05	2502.02	2536.87	2319.62	2430.53	2481.95	2322.43	2212.96	2531.06	2186.05	2255.96	2456.23	2290.27	2409.6	2308.33	2262.49	2623.46	2332.58	2388.96	2420.61	2248	2524.5	2697.08	2451.61	2418.64	2292.04	2540.05	2318.33	2547.58	2358.23	2523.93	2196.82	2329.86	2468.23
	2283.39	2405.61	2248.84	2268.23	2383.3	2195.01	2232.28	2218.58	2404.21	2364.73	2192.81	2408.29	2569.02	2342.73	2316.83	2150.73	2503.8	2538.58	2320.54	2431.77	2483.75	2323.29	2213.65	2532.89	2186.76	2256.67	2457.63	2291.23	2411.29	2309.53	2263.41	2624.84	2334	2390.31	2421.99	2248.95	2526.32	2699.46	2453.03	2420.18	2292.88	2541.64	2319.16	2549.48	2359.52	2525.24	2197.66	2330.78	2469.76
	2284.25	2406.69	2249.73	2269.34	2384.82	2195.99	2233.04	2219.34	2405.58	2365.97	2193.74	2409.8	2570.93	2343.92	2318.1	2151.4	2505.58	2540.29	2321.45	2433.02	2485.55	2324.15	2214.35	2534.72	2187.46	2257.38	2459.04	2292.2	2413	2310.74	2264.33	2626.23	2335.42	2391.66	2423.36	2249.9	2528.14	2701.85	2454.44	2421.73	2293.72	2543.23	2319.99	2551.39	2360.82	2526.55	2198.5	2331.7	2471.28
	2285.11	2407.78	2250.63	2270.45	2386.34	2196.97	2233.81	2220.1	2406.96	2367.2	2194.67	2411.32	2572.83	2345.11	2319.37	2152.08	2507.36	2541.99	2322.37	2434.26	2487.35	2325.01	2215.04	2536.56	2188.17	2258.1	2460.45	2293.17	2414.7	2311.94	2265.24	2627.61	2336.85	2393.01	2424.74	2250.85	2529.97	2704.23	2455.85	2423.28	2294.57	2544.83	2320.83	2553.29	2362.12	2527.86	2199.35	2332.62	2472.8
	2285.97	2408.85	2251.53	2271.56	2387.85	2197.96	2234.57	2220.86	2408.33	2368.44	2195.61	2412.84	2574.74	2346.3	2320.64	2152.75	2509.14	2543.7	2323.29	2435.5	2489.16	2325.87	2215.73	2538.39	2188.88	2258.82	2461.85	2294.13	2416.41	2313.14	2266.16	2628.99	2338.27	2394.37	2426.11	2251.8	2531.79	2706.61	2457.25	2424.83	2295.41	2546.42	2321.66	2555.19	2363.42	2529.17	2200.19	2333.54	2474.32
	2286.82	2409.93	2252.42	2272.68	2389.36	2198.94	2235.33	2221.62	2409.71	2369.68	2196.54	2414.36	2576.64	2347.5	2321.92	2153.42	2510.93	2545.4	2324.21	2436.74	2490.97	2326.74	2216.42	2540.23	2189.59	2259.53	2463.26	2295.1	2418.12	2314.35	2267.08	2630.37	2339.7	2395.73	2427.49	2252.76	2533.62	2709	2458.65	2426.39	2296.25	2548.01	2322.49	2557.09	2364.72	2530.49	2201.04	2334.47	2475.83
	2287.68	2411	2253.31	2273.79	2390.87	2199.93	2236.09	2222.38	2411.08	2370.92	2197.48	2415.88	2578.54	2348.69	2323.19	2154.1	2512.71	2547.1	2325.12	2437.97	2492.78	2327.6	2217.12	2542.07	2190.3	2260.25	2464.66	2296.06	2419.83	2315.55	2267.99	2631.75	2341.13	2397.09	2428.86	2253.71	2535.44	2711.38	2460.05	2427.95	2297.1	2549.6	2323.32	2558.99	2366.02	2531.81	2201.88	2335.39	2477.34
	2288.54	2412.06	2254.2	2274.91	2392.38	2200.92	2236.86	2223.14	2412.46	2372.16	2198.41	2417.41	2580.44	2349.88	2324.46	2154.77	2514.49	2548.8	2326.04	2439.2	2494.59	2328.47	2217.81	2543.91	2191.02	2260.98	2466.07	2297.03	2421.54	2316.75	2268.91	2633.13	2342.56	2398.45	2430.23	2254.66	2537.27	2713.76	2461.45	2429.52	2297.94	2551.19	2324.15	2560.88	2367.32	2533.13	2202.73	2336.31	2478.84
	2289.39	2413.13	2255.09	2276.02	2393.88	2201.91	2237.62	2223.91	2413.83	2373.41	2199.35	2418.94	2582.34	2351.08	2325.73	2155.44	2516.28	2550.49	2326.96	2440.43	2496.4	2329.34	2218.51	2545.75	2191.73	2261.7	2467.47	2297.99	2423.26	2317.96	2269.82	2634.5	2343.99	2399.82	2431.6	2255.61	2539.1	2716.14	2462.84	2431.08	2298.79	2552.77	2324.97	2562.78	2368.63	2534.45	2203.58	2337.23	2480.34
	2290.25	2414.19	2255.98	2277.14	2395.38	2202.9	2238.39	2224.67	2415.2	2374.65	2200.29	2420.47	2584.24	2352.28	2327.01	2156.12	2518.06	2552.19	2327.88	2441.66	2498.22	2330.22	2219.2	2547.59	2192.44	2262.42	2468.88	2298.95	2424.98	2319.16	2270.74	2635.88	2345.42	2401.18	2432.97	2256.57	2540.93	2718.52	2464.23	2432.66	2299.64	2554.36	2325.8	2564.67	2369.94	2535.78	2204.43	2338.16	2481.84
	2291.1	2415.24	2256.87	2278.26	2396.88	2203.9	2239.15	2225.44	2416.58	2375.9	2201.23	2422.01	2586.14	2353.48	2328.28	2156.79	2519.85	2553.88	2328.79	2442.89	2500.04	2331.09	2219.9	2549.44	2193.16	2263.15	2470.28	2299.92	2426.7	2320.36	2271.65	2637.25	2346.86	2402.55	2434.34	2257.52	2542.76	2720.9	2465.62	2434.23	2300.49	2555.95	2326.63	2566.56	2371.25	2537.11	2205.28	2339.08	2483.33
	2291.95	2416.29	2257.75	2279.38	2398.37	2204.9	2239.92	2226.2	2417.95	2377.15	2202.17	2423.54	2588.03	2354.68	2329.56	2157.46	2521.64	2555.57	2329.71	2444.11	2501.85	2331.97	2220.59	2551.28	2193.87	2263.88	2471.69	2300.88	2428.42	2321.56	2272.56	2638.62	2348.29	2403.92	2435.71	2258.48	2544.59	2723.28	2467	2435.81	2301.34	2557.53	2327.46	2568.45	2372.56	2538.44	2206.13	2340.01	2484.81
	2292.8	2417.34	2258.64	2280.5	2399.86	2205.9	2240.68	2226.97	2419.32	2378.4	2203.11	2425.08	2589.92	2355.88	2330.83	2158.13	2523.42	2557.26	2330.63	2445.33	2503.67	2332.85	2221.29	2553.13	2194.59	2264.61	2473.09	2301.84	2430.14	2322.76	2273.48	2640	2349.73	2405.3	2437.08	2259.43	2546.43	2725.66	2468.38	2437.39	2302.19	2559.11	2328.28	2570.34	2373.87	2539.77	2206.98	2340.93	2486.3
	2293.65	2418.38	2259.52	2281.62	2401.35	2206.9	2241.45	2227.73	2420.69	2379.65	2204.05	2426.63	2591.81	2357.08	2332.11	2158.8	2525.21	2558.95	2331.54	2446.54	2505.5	2333.73	2221.98	2554.98	2195.3	2265.34	2474.5	2302.81	2431.87	2323.96	2274.39	2641.37	2351.16	2406.67	2438.44	2260.39	2548.26	2728.03	2469.75	2438.98	2303.04	2560.69	2329.11	2572.22	2375.18	2541.1	2207.83	2341.86	2487.78
	2294.5	2419.42	2260.4	2282.74	2402.83	2207.9	2242.21	2228.5	2422.06	2380.91	2205	2428.17	2593.7	2358.28	2333.38	2159.48	2527	2560.63	2332.46	2447.76	2507.32	2334.61	2222.68	2556.83	2196.02	2266.07	2475.9	2303.77	2433.6	2325.16	2275.3	2642.73	2352.6	2408.05	2439.81	2261.34	2550.1	2730.41	2471.12	2440.56	2303.89	2562.27	2329.93	2574.1	2376.49	2542.44	2208.68	2342.79	2489.25
	2295.35	2420.46	2261.28	2283.86	2404.31	2208.91	2242.98	2229.27	2423.43	2382.16	2205.94	2429.72	2595.59	2359.49	2334.66	2160.15	2528.79	2562.31	2333.38	2448.97	2509.14	2335.5	2223.37	2558.68	2196.74	2266.81	2477.31	2304.73	2435.33	2326.36	2276.21	2644.1	2354.04	2409.43	2441.17	2262.3	2551.93	2732.78	2472.49	2442.16	2304.74	2563.85	2330.75	2575.98	2377.81	2543.78	2209.54	2343.71	2490.72
	2296.19	2421.49	2262.16	2284.98	2405.79	2209.91	2243.75	2230.04	2424.8	2383.42	2206.89	2431.27	2597.48	2360.69	2335.93	2160.82	2530.58	2563.99	2334.29	2450.18	2510.97	2336.39	2224.07	2560.53	2197.46	2267.54	2478.71	2305.69	2437.06	2327.56	2277.12	2645.47	2355.47	2410.81	2442.54	2263.26	2553.77	2735.16	2473.85	2443.75	2305.59	2565.43	2331.57	2577.86	2379.12	2545.12	2210.39	2344.64	2492.19
	2297.04	2422.52	2263.04	2286.11	2407.26	2210.92	2244.52	2230.81	2426.17	2384.68	2207.84	2432.82	2599.36	2361.89	2337.21	2161.49	2532.37	2565.67	2335.21	2451.38	2512.8	2337.28	2224.77	2562.38	2198.18	2268.28	2480.12	2306.65	2438.8	2328.76	2278.03	2646.83	2356.91	2412.19	2443.9	2264.21	2555.61	2737.53	2475.21	2445.35	2306.45	2567.01	2332.4	2579.74	2380.44	2546.46	2211.24	2345.57	2493.65
	2297.88	2423.54	2263.91	2287.23	2408.73	2211.93	2245.28	2231.58	2427.54	2385.94	2208.78	2434.37	2601.25	2363.1	2338.49	2162.16	2534.16	2567.35	2336.12	2452.59	2514.63	2338.17	2225.46	2564.23	2198.89	2269.02	2481.52	2307.61	2440.54	2329.95	2278.94	2648.2	2358.35	2413.58	2445.26	2265.17	2557.45	2739.9	2476.57	2446.95	2307.3	2568.58	2333.22	2581.61	2381.76	2547.8	2212.1	2346.5	2495.11
	2298.72	2424.56	2264.78	2288.35	2410.2	2212.95	2246.05	2232.35	2428.91	2387.2	2209.73	2435.93	2603.13	2364.31	2339.76	2162.83	2535.95	2569.02	2337.03	2453.79	2516.46	2339.07	2226.16	2566.09	2199.61	2269.76	2482.92	2308.57	2442.28	2331.15	2279.84	2649.56	2359.79	2414.97	2446.62	2266.13	2559.29	2742.27	2477.93	2448.56	2308.16	2570.15	2334.04	2583.48	2383.08	2549.15	2212.95	2347.43	2496.57
	2299.56	2425.57	2265.66	2289.48	2411.66	2213.96	2246.82	2233.12	2430.28	2388.46	2210.68	2437.48	2605.01	2365.51	2341.04	2163.5	2537.75	2570.7	2337.95	2454.98	2518.29	2339.96	2226.86	2567.94	2200.33	2270.5	2484.33	2309.53	2444.02	2332.35	2280.75	2650.92	2361.23	2416.35	2447.97	2267.08	2561.13	2744.63	2479.28	2450.16	2309.01	2571.73	2334.86	2585.35	2384.4	2550.5	2213.81	2348.36	2498.02
	2300.4	2426.58	2266.53	2290.6	2413.12	2214.98	2247.59	2233.89	2431.65	2389.73	2211.63	2439.04	2606.88	2366.72	2342.32	2164.16	2539.54	2572.37	2338.86	2456.18	2520.12	2340.86	2227.55	2569.8	2201.05	2271.25	2485.73	2310.49	2445.76	2333.54	2281.65	2652.28	2362.67	2417.74	2449.33	2268.04	2562.97	2747	2480.62	2451.77	2309.87	2573.3	2335.67	2587.22	2385.72	2551.85	2214.66	2349.29	2499.46
	2301.24	2427.59	2267.39	2291.73	2414.57	2216	2248.36	2234.66	2433.01	2390.99	2212.58	2440.61	2608.76	2367.93	2343.6	2164.83	2541.33	2574.04	2339.77	2457.37	2521.95	2341.76	2228.25	2571.66	2201.77	2271.99	2487.14	2311.44	2447.5	2334.74	2282.56	2653.64	2364.12	2419.14	2450.68	2268.99	2564.81	2749.36	2481.97	2453.39	2310.73	2574.86	2336.49	2589.08	2387.04	2553.2	2215.52	2350.22	2500.9
	2302.08	2428.59	2268.26	2292.85	2416.02	2217.02	2249.13	2235.43	2434.38	2392.26	2213.53	2442.17	2610.63	2369.14	2344.87	2165.5	2543.12	2575.71	2340.68	2458.55	2523.79	2342.66	2228.95	2573.52	2202.5	2272.74	2488.54	2312.4	2449.25	2335.93	2283.46	2654.99	2365.56	2420.53	2452.04	2269.95	2566.65	2751.72	2483.31	2455	2311.58	2576.43	2337.31	2590.95	2388.37	2554.56	2216.38	2351.15	2502.34
	2302.91	2429.58	2269.12	2293.98	2417.47	2218.04	2249.9	2236.2	2435.74	2393.53	2214.48	2443.74	2612.5	2370.35	2346.15	2166.17	2544.92	2577.37	2341.59	2459.74	2525.62	2343.57	2229.64	2575.38	2203.22	2273.49	2489.94	2313.36	2451	2337.12	2284.36	2656.35	2367	2421.92	2453.39	2270.91	2568.49	2754.08	2484.64	2456.62	2312.44	2577.99	2338.12	2592.81	2389.69	2555.91	2217.24	2352.08	2503.77
	2303.74	2430.58	2269.99	2295.1	2418.91	2219.06	2250.67	2236.98	2437.1	2394.8	2215.43	2445.3	2614.37	2371.56	2347.43	2166.84	2546.71	2579.04	2342.5	2460.92	2527.46	2344.48	2230.34	2577.24	2203.94	2274.24	2491.34	2314.31	2452.75	2338.31	2285.26	2657.7	2368.44	2423.32	2454.74	2271.86	2570.33	2756.44	2485.97	2458.25	2313.3	2579.56	2338.94	2594.66	2391.02	2557.27	2218.09	2353.01	2505.2
	2304.58	2431.56	2270.85	2296.23	2420.35	2220.09	2251.44	2237.75	2438.47	2396.07	2216.39	2446.87	2616.24	2372.77	2348.7	2167.5	2548.51	2580.7	2343.41	2462.1	2529.3	2345.38	2231.03	2579.1	2204.66	2274.99	2492.75	2315.27	2454.5	2339.51	2286.16	2659.05	2369.89	2424.72	2456.09	2272.82	2572.17	2758.79	2487.3	2459.87	2314.16	2581.12	2339.75	2596.52	2392.34	2558.63	2218.95	2353.94	2506.62
	2305.4	2432.55	2271.71	2297.35	2421.78	2221.12	2252.21	2238.52	2439.83	2397.34	2217.34	2448.45	2618.1	2373.98	2349.98	2168.17	2550.3	2582.36	2344.32	2463.28	2531.14	2346.3	2231.73	2580.96	2205.38	2275.74	2494.15	2316.22	2456.25	2340.7	2287.06	2660.41	2371.33	2426.12	2457.44	2273.77	2574.01	2761.14	2488.63	2461.5	2315.02	2582.68	2340.57	2598.37	2393.67	2559.99	2219.81	2354.88	2508.04
	2306.23	2433.52	2272.56	2298.48	2423.21	2222.15	2252.98	2239.3	2441.19	2398.61	2218.29	2450.02	2619.97	2375.2	2351.26	2168.84	2552.1	2584.02	2345.23	2464.45	2532.97	2347.21	2232.42	2582.83	2206.1	2276.49	2495.55	2317.18	2458.01	2341.88	2287.96	2661.76	2372.77	2427.52	2458.78	2274.73	2575.86	2763.49	2489.95	2463.13	2315.88	2584.24	2341.38	2600.22	2395	2561.36	2220.67	2355.81	2509.46
	2307.06	2434.5	2273.42	2299.6	2424.64	2223.18	2253.76	2240.07	2442.55	2399.89	2219.25	2451.59	2621.83	2376.41	2352.54	2169.5	2553.89	2585.67	2346.13	2465.62	2534.81	2348.12	2233.12	2584.69	2206.82	2277.25	2496.95	2318.13	2459.76	2343.07	2288.86	2663.1	2374.21	2428.92	2460.13	2275.68	2577.7	2765.84	2491.27	2464.76	2316.74	2585.79	2342.19	2602.06	2396.33	2562.72	2221.53	2356.74	2510.87
	2307.88	2435.46	2274.27	2300.72	2426.06	2224.21	2254.53	2240.84	2443.91	2401.16	2220.2	2453.17	2623.68	2377.62	2353.81	2170.17	2555.69	2587.33	2347.04	2466.78	2536.66	2349.04	2233.81	2586.56	2207.55	2278	2498.35	2319.08	2461.52	2344.26	2289.75	2664.45	2375.66	2430.33	2461.47	2276.64	2579.54	2768.18	2492.58	2466.4	2317.6	2587.34	2343	2603.91	2397.66	2564.09	2222.39	2357.68	2512.27
	2308.71	2436.43	2275.12	2301.85	2427.48	2225.24	2255.3	2241.62	2445.26	2402.44	2221.15	2454.75	2625.54	2378.83	2355.09	2170.83	2557.48	2588.98	2347.94	2467.95	2538.5	2349.96	2234.51	2588.42	2208.27	2278.76	2499.75	2320.03	2463.28	2345.45	2290.64	2665.8	2377.1	2431.74	2462.81	2277.59	2581.38	2770.53	2493.89	2468.03	2318.46	2588.9	2343.81	2605.75	2398.99	2565.46	2223.24	2358.61	2513.67
	2309.53	2437.39	2275.97	2302.97	2428.89	2226.28	2256.07	2242.39	2446.62	2403.72	2222.11	2456.33	2627.39	2380.05	2356.37	2171.5	2559.28	2590.63	2348.85	2469.11	2540.34	2350.88	2235.2	2590.29	2208.99	2279.52	2501.15	2320.99	2465.04	2346.63	2291.53	2667.14	2378.54	2433.14	2464.15	2278.55	2583.22	2772.87	2495.2	2469.67	2319.32	2590.45	2344.62	2607.59	2400.32	2566.83	2224.1	2359.54	2515.07
	2310.34	2438.34	2276.81	2304.09	2430.3	2227.32	2256.85	2243.17	2447.98	2405	2223.06	2457.91	2629.24	2381.26	2357.64	2172.16	2561.07	2592.28	2349.75	2470.26	2542.18	2351.8	2235.89	2592.16	2209.71	2280.28	2502.56	2321.93	2466.8	2347.82	2292.42	2668.48	2379.99	2434.55	2465.49	2279.5	2585.06	2775.2	2496.5	2471.32	2320.18	2591.99	2345.43	2609.42	2401.65	2568.2	2224.96	2360.48	2516.46
	2311.16	2439.29	2277.66	2305.22	2431.7	2228.36	2257.62	2243.94	2449.33	2406.28	2224.02	2459.49	2631.09	2382.47	2358.92	2172.83	2562.87	2593.93	2350.65	2471.42	2544.02	2352.73	2236.59	2594.03	2210.43	2281.04	2503.96	2322.88	2468.57	2349	2293.31	2669.83	2381.43	2435.96	2466.83	2280.45	2586.9	2777.53	2497.8	2472.96	2321.04	2593.54	2346.24	2611.25	2402.98	2569.57	2225.82	2361.41	2517.85
	2311.98	2440.23	2278.5	2306.34	2433.1	2229.4	2258.4	2244.72	2450.68	2407.56	2224.97	2461.08	2632.94	2383.69	2360.19	2173.49	2564.67	2595.58	2351.55	2472.57	2545.87	2353.66	2237.28	2595.9	2211.16	2281.8	2505.36	2323.83	2470.33	2350.18	2294.2	2671.17	2382.87	2437.37	2468.16	2281.4	2588.74	2779.86	2499.1	2474.61	2321.9	2595.08	2347.04	2613.08	2404.31	2570.95	2226.68	2362.35	2519.23
	2312.79	2441.17	2279.33	2307.46	2434.49	2230.44	2259.17	2245.49	2452.03	2408.84	2225.93	2462.67	2634.78	2384.9	2361.47	2174.15	2566.46	2597.22	2352.45	2473.72	2547.71	2354.58	2237.97	2597.77	2211.88	2282.57	2506.76	2324.78	2472.1	2351.36	2295.09	2672.5	2384.32	2438.78	2469.49	2282.35	2590.58	2782.19	2500.39	2476.26	2322.77	2596.62	2347.85	2614.91	2405.64	2572.32	2227.54	2363.29	2520.61
	2313.6	2442.11	2280.17	2308.58	2435.88	2231.48	2259.94	2246.27	2453.38	2410.12	2226.88	2464.25	2636.62	2386.11	2362.75	2174.82	2568.26	2598.86	2353.34	2474.86	2549.55	2355.52	2238.66	2599.64	2212.6	2283.33	2508.16	2325.73	2473.87	2352.54	2295.97	2673.84	2385.76	2440.2	2470.83	2283.3	2592.42	2784.51	2501.68	2477.91	2323.63	2598.16	2348.65	2616.73	2406.98	2573.7	2228.4	2364.22	2521.98
	2314.41	2443.04	2281	2309.7	2437.26	2232.53	2260.72	2247.04	2454.73	2411.4	2227.83	2465.84	2638.46	2387.33	2364.02	2175.48	2570.05	2600.51	2354.24	2476	2551.4	2356.45	2239.35	2601.51	2213.32	2284.1	2509.55	2326.67	2475.64	2353.72	2296.85	2675.18	2387.2	2441.61	2472.15	2284.25	2594.26	2786.83	2502.96	2479.56	2324.49	2599.7	2349.46	2618.55	2408.31	2575.08	2229.26	2365.16	2523.35
	2315.22	2443.96	2281.83	2310.82	2438.64	2233.58	2261.49	2247.82	2456.08	2412.69	2228.79	2467.43	2640.29	2388.54	2365.29	2176.14	2571.85	2602.14	2355.14	2477.14	2553.24	2357.38	2240.04	2603.38	2214.04	2284.86	2510.95	2327.62	2477.41	2354.9	2297.73	2676.51	2388.64	2443.03	2473.48	2285.2	2596.1	2789.15	2504.25	2481.22	2325.35	2601.23	2350.26	2620.37	2409.64	2576.46	2230.12	2366.09	2524.71
	2316.02	2444.88	2282.66	2311.93	2440.01	2234.62	2262.27	2248.59	2457.43	2413.97	2229.74	2469.02	2642.12	2389.76	2366.57	2176.8	2573.65	2603.78	2356.03	2478.27	2555.09	2358.32	2240.73	2605.26	2214.76	2285.63	2512.35	2328.56	2479.18	2356.08	2298.61	2677.85	2390.08	2444.45	2474.81	2286.15	2597.94	2791.46	2505.52	2482.88	2326.22	2602.76	2351.06	2622.19	2410.98	2577.85	2230.98	2367.03	2526.07
	2316.82	2445.79	2283.49	2313.05	2441.38	2235.67	2263.04	2249.37	2458.77	2415.25	2230.7	2470.62	2643.95	2390.97	2367.84	2177.46	2575.44	2605.42	2356.92	2479.4	2556.93	2359.26	2241.42	2607.13	2215.48	2286.4	2513.75	2329.5	2480.95	2357.25	2299.49	2679.18	2391.53	2445.86	2476.13	2287.1	2599.77	2793.77	2506.8	2484.54	2327.08	2604.29	2351.87	2624	2412.31	2579.23	2231.84	2367.97	2527.42
	2317.62	2446.7	2284.31	2314.17	2442.74	2236.73	2263.82	2250.14	2460.11	2416.54	2231.65	2472.21	2645.78	2392.18	2369.12	2178.12	2577.24	2607.05	2357.81	2480.53	2558.78	2360.2	2242.11	2609.01	2216.2	2287.17	2515.15	2330.44	2482.72	2358.42	2300.36	2680.51	2392.97	2447.28	2477.45	2288.05	2601.61	2796.07	2508.07	2486.2	2327.94	2605.82	2352.67	2625.8	2413.64	2580.61	2232.7	2368.91	2528.77
	2318.42	2447.6	2285.13	2315.28	2444.1	2237.78	2264.59	2250.92	2461.46	2417.83	2232.6	2473.81	2647.6	2393.4	2370.39	2178.78	2579.03	2608.68	2358.7	2481.65	2560.62	2361.14	2242.8	2610.88	2216.92	2287.94	2516.55	2331.38	2484.5	2359.6	2301.24	2681.84	2394.41	2448.7	2478.77	2288.99	2603.44	2798.37	2509.33	2487.86	2328.8	2607.35	2353.47	2627.61	2414.98	2582	2233.56	2369.84	2530.12
	2319.22	2448.5	2285.95	2316.39	2445.45	2238.83	2265.37	2251.69	2462.8	2419.11	2233.56	2475.4	2649.43	2394.61	2371.66	2179.44	2580.83	2610.31	2359.59	2482.77	2562.47	2362.09	2243.49	2612.76	2217.64	2288.72	2517.94	2332.32	2486.27	2360.77	2302.11	2683.16	2395.84	2450.12	2480.09	2289.93	2605.28	2800.67	2510.6	2489.53	2329.67	2608.87	2354.26	2629.41	2416.31	2583.39	2234.42	2370.78	2531.46
	2320.01	2449.39	2286.77	2317.51	2446.8	2239.89	2266.15	2252.47	2464.13	2420.4	2234.51	2477	2651.24	2395.82	2372.93	2180.1	2582.63	2611.94	2360.47	2483.89	2564.31	2363.03	2244.17	2614.63	2218.36	2289.49	2519.34	2333.26	2488.05	2361.94	2302.98	2684.49	2397.28	2451.55	2481.4	2290.88	2607.11	2802.96	2511.86	2491.19	2330.53	2610.39	2355.06	2631.21	2417.65	2584.78	2235.28	2371.72	2532.79
	2320.8	2450.27	2287.58	2318.62	2448.14	2240.94	2266.92	2253.24	2465.47	2421.69	2235.46	2478.6	2653.06	2397.04	2374.2	2180.76	2584.42	2613.57	2361.36	2485	2566.16	2363.98	2244.86	2616.51	2219.08	2290.27	2520.74	2334.2	2489.82	2363.11	2303.84	2685.81	2398.72	2452.97	2482.71	2291.82	2608.94	2805.25	2513.11	2492.86	2331.39	2611.9	2355.86	2633	2418.98	2586.17	2236.14	2372.66	2534.12
	2321.59	2451.15	2288.39	2319.73	2449.47	2242	2267.7	2254.02	2466.81	2422.98	2236.41	2480.2	2654.87	2398.25	2375.47	2181.42	2586.22	2615.2	2362.24	2486.11	2568	2364.93	2245.54	2618.39	2219.8	2291.04	2522.13	2335.13	2491.6	2364.27	2304.71	2687.14	2400.16	2454.39	2484.02	2292.76	2610.77	2807.53	2514.36	2494.53	2332.26	2613.42	2356.65	2634.79	2420.32	2587.56	2237	2373.6	2535.45
	2322.38	2452.03	2289.19	2320.83	2450.8	2243.06	2268.48	2254.79	2468.14	2424.27	2237.36	2481.8	2656.68	2399.46	2376.74	2182.08	2588.01	2616.82	2363.12	2487.22	2569.84	2365.89	2246.22	2620.27	2220.52	2291.82	2523.53	2336.07	2493.38	2365.44	2305.57	2688.46	2401.59	2455.82	2485.33	2293.7	2612.6	2809.81	2515.61	2496.21	2333.12	2614.93	2357.45	2636.58	2421.65	2588.95	2237.85	2374.54	2536.76
	2323.16	2452.9	2290	2321.94	2452.13	2244.12	2269.25	2255.57	2469.47	2425.56	2238.31	2483.4	2658.48	2400.67	2378.01	2182.74	2589.81	2618.44	2364	2488.32	2571.69	2366.84	2246.9	2622.15	2221.24	2292.6	2524.93	2337	2495.16	2366.6	2306.43	2689.78	2403.03	2457.24	2486.64	2294.64	2614.43	2812.09	2516.85	2497.88	2333.98	2616.44	2358.24	2638.37	2422.98	2590.35	2238.71	2375.48	2538.08
	2323.94	2453.76	2290.8	2323.04	2453.44	2245.19	2270.03	2256.34	2470.8	2426.85	2239.26	2485	2660.29	2401.89	2379.28	2183.39	2591.6	2620.07	2364.88	2489.42	2573.53	2367.8	2247.59	2624.03	2221.95	2293.37	2526.32	2337.93	2496.94	2367.77	2307.29	2691.1	2404.46	2458.67	2487.94	2295.58	2616.25	2814.36	2518.09	2499.55	2334.84	2617.95	2359.04	2640.15	2424.32	2591.74	2239.57	2376.42	2539.39
	2324.72	2454.62	2291.6	2324.15	2454.76	2246.25	2270.81	2257.11	2472.13	2428.14	2240.21	2486.6	2662.09	2403.1	2380.55	2184.05	2593.39	2621.68	2365.75	2490.51	2575.38	2368.75	2248.27	2625.91	2222.67	2294.15	2527.72	2338.86	2498.72	2368.93	2308.15	2692.41	2405.9	2460.1	2489.24	2296.51	2618.08	2816.62	2519.33	2501.23	2335.71	2619.45	2359.83	2641.93	2425.65	2593.14	2240.43	2377.36	2540.69
	2325.49	2455.47	2292.39	2325.25	2456.06	2247.31	2271.59	2257.89	2473.46	2429.43	2241.16	2488.21	2663.88	2404.31	2381.82	2184.71	2595.19	2623.3	2366.63	2491.6	2577.22	2369.71	2248.95	2627.79	2223.38	2294.93	2529.11	2339.79	2500.5	2370.09	2309	2693.73	2407.33	2461.52	2490.54	2297.45	2619.9	2818.88	2520.56	2502.91	2336.57	2620.95	2360.62	2643.7	2426.99	2594.53	2241.28	2378.3	2541.99
	2326.27	2456.31	2293.18	2326.35	2457.36	2248.38	2272.36	2258.66	2474.78	2430.72	2242.11	2489.81	2665.67	2405.52	2383.08	2185.36	2596.98	2624.92	2367.5	2492.69	2579.06	2370.68	2249.62	2629.67	2224.1	2295.72	2530.51	2340.72	2502.28	2371.24	2309.86	2695.04	2408.76	2462.95	2491.84	2298.38	2621.72	2821.14	2521.79	2504.59	2337.43	2622.45	2361.41	2645.47	2428.32	2595.93	2242.14	2379.24	2543.29
	2327.04	2457.15	2293.97	2327.45	2458.66	2249.45	2273.14	2259.43	2476.1	2432.01	2243.06	2491.41	2667.46	2406.73	2384.35	2186.02	2598.77	2626.53	2368.37	2493.77	2580.9	2371.64	2250.3	2631.55	2224.81	2296.5	2531.9	2341.65	2504.06	2372.4	2310.71	2696.35	2410.19	2464.38	2493.13	2299.31	2623.54	2823.39	2523.01	2506.27	2338.29	2623.94	2362.2	2647.23	2429.65	2597.33	2243	2380.18	2544.58
	2327.81	2457.99	2294.76	2328.54	2459.95	2250.52	2273.92	2260.2	2477.43	2433.31	2244	2493.02	2669.25	2407.94	2385.61	2186.67	2600.57	2628.15	2369.24	2494.85	2582.74	2372.61	2250.98	2633.44	2225.53	2297.28	2533.29	2342.58	2505.85	2373.55	2311.55	2697.67	2411.62	2465.81	2494.42	2300.24	2625.36	2825.64	2524.24	2507.95	2339.15	2625.43	2362.99	2649	2430.99	2598.73	2243.85	2381.12	2545.86
	2328.57	2458.81	2295.54	2329.64	2461.23	2251.58	2274.7	2260.98	2478.74	2434.6	2244.95	2494.62	2671.03	2409.14	2386.87	2187.32	2602.36	2629.76	2370.1	2495.93	2584.58	2373.57	2251.65	2635.32	2226.24	2298.07	2534.69	2343.5	2507.63	2374.71	2312.4	2698.98	2413.05	2467.24	2495.71	2301.17	2627.17	2827.87	2525.45	2509.64	2340.01	2626.92	2363.77	2650.76	2432.32	2600.13	2244.71	2382.06	2547.14
	2329.34	2459.63	2296.32	2330.73	2462.5	2252.66	2275.48	2261.75	2480.06	2435.89	2245.89	2496.23	2672.81	2410.35	2388.14	2187.98	2604.15	2631.37	2370.97	2497	2586.42	2374.54	2252.32	2637.2	2226.95	2298.85	2536.08	2344.42	2509.41	2375.86	2313.24	2700.28	2414.47	2468.67	2497	2302.1	2628.99	2830.11	2526.67	2511.32	2340.87	2628.41	2364.56	2652.51	2433.65	2601.53	2245.56	2383	2548.41
	2330.09	2460.45	2297.09	2331.82	2463.77	2253.73	2276.26	2262.52	2481.38	2437.18	2246.83	2497.84	2674.58	2411.56	2389.4	2188.63	2605.94	2632.98	2371.83	2498.07	2588.26	2375.51	2253	2639.09	2227.66	2299.64	2537.47	2345.35	2511.2	2377.01	2314.08	2701.59	2415.9	2470.1	2498.28	2303.03	2630.8	2832.34	2527.87	2513.01	2341.74	2629.89	2365.34	2654.26	2434.98	2602.94	2246.42	2383.94	2549.68
	2330.85	2461.26	2297.87	2332.91	2465.04	2254.8	2277.04	2263.29	2482.69	2438.48	2247.78	2499.44	2676.36	2412.77	2390.66	2189.28	2607.73	2634.58	2372.69	2499.14	2590.1	2376.49	2253.67	2640.97	2228.37	2300.42	2538.87	2346.27	2512.98	2378.16	2314.92	2702.89	2417.32	2471.53	2499.57	2303.95	2632.61	2834.56	2529.08	2514.69	2342.6	2631.37	2366.13	2656.01	2436.31	2604.34	2247.27	2384.89	2550.95
	2331.61	2462.06	2298.63	2333.99	2466.29	2255.87	2277.81	2264.06	2484	2439.77	2248.72	2501.05	2678.12	2413.97	2391.92	2189.94	2609.52	2636.19	2373.55	2500.2	2591.94	2377.46	2254.34	2642.85	2229.08	2301.21	2540.26	2347.18	2514.77	2379.3	2315.75	2704.2	2418.75	2472.96	2500.84	2304.87	2634.42	2836.78	2530.28	2516.38	2343.45	2632.85	2366.91	2657.75	2437.65	2605.74	2248.12	2385.83	2552.2
	2332.36	2462.86	2299.4	2335.07	2467.54	2256.95	2278.59	2264.83	2485.31	2441.06	2249.66	2502.66	2679.89	2415.17	2393.18	2190.59	2611.31	2637.79	2374.4	2501.26	2593.77	2378.44	2255	2644.74	2229.79	2302	2541.65	2348.1	2516.55	2380.45	2316.59	2705.5	2420.17	2474.4	2502.12	2305.79	2636.22	2838.99	2531.48	2518.07	2344.31	2634.32	2367.69	2659.49	2438.98	2607.15	2248.97	2386.77	2553.46
	2333.11	2463.65	2300.16	2336.16	2468.79	2258.03	2279.37	2265.6	2486.61	2442.36	2250.6	2504.27	2681.65	2416.38	2394.44	2191.24	2613.1	2639.39	2375.25	2502.31	2595.61	2379.42	2255.67	2646.62	2230.5	2302.79	2543.04	2349.02	2518.34	2381.59	2317.41	2706.8	2421.59	2475.83	2503.39	2306.71	2638.03	2841.2	2532.67	2519.76	2345.17	2635.79	2368.48	2661.23	2440.31	2608.56	2249.82	2387.71	2554.71
	2333.85	2464.43	2300.92	2337.23	2470.03	2259.1	2280.15	2266.36	2487.92	2443.65	2251.53	2505.88	2683.4	2417.58	2395.69	2191.89	2614.89	2641	2376.11	2503.36	2597.44	2380.4	2256.34	2648.51	2231.2	2303.58	2544.43	2349.93	2520.12	2382.73	2318.24	2708.1	2423	2477.26	2504.66	2307.63	2639.83	2843.4	2533.86	2521.45	2346.03	2637.26	2369.26	2662.96	2441.63	2609.96	2250.67	2388.65	2555.95
	2334.59	2465.21	2301.67	2338.31	2471.26	2260.18	2280.93	2267.13	2489.22	2444.94	2252.47	2507.49	2685.16	2418.78	2396.95	2192.54	2616.67	2642.59	2376.95	2504.4	2599.27	2381.38	2257	2650.4	2231.91	2304.37	2545.82	2350.85	2521.91	2383.87	2319.07	2709.4	2424.42	2478.69	2505.93	2308.55	2641.63	2845.59	2535.05	2523.14	2346.89	2638.72	2370.04	2664.68	2442.96	2611.37	2251.52	2389.6	2557.18
	2335.33	2465.98	2302.43	2339.38	2472.48	2261.26	2281.71	2267.9	2490.52	2446.24	2253.4	2509.09	2686.91	2419.98	2398.2	2193.19	2618.46	2644.19	2377.8	2505.44	2601.11	2382.36	2257.66	2652.28	2232.61	2305.16	2547.21	2351.76	2523.7	2385	2319.89	2710.69	2425.83	2480.13	2507.2	2309.46	2643.42	2847.78	2536.23	2524.83	2347.75	2640.18	2370.81	2666.41	2444.29	2612.78	2252.37	2390.54	2558.42
	2336.07	2466.75	2303.17	2340.45	2473.7	2262.34	2282.49	2268.66	2491.82	2447.53	2254.34	2510.7	2688.65	2421.18	2399.46	2193.84	2620.24	2645.79	2378.64	2506.48	2602.94	2383.35	2258.32	2654.17	2233.31	2305.95	2548.6	2352.67	2525.48	2386.14	2320.71	2711.99	2427.25	2481.56	2508.46	2310.37	2645.22	2849.96	2537.41	2526.53	2348.6	2641.64	2371.59	2668.12	2445.62	2614.19	2253.22	2391.48	2559.64
	2336.8	2467.5	2303.92	2341.52	2474.91	2263.42	2283.27	2269.43	2493.11	2448.82	2255.27	2512.31	2690.39	2422.38	2400.71	2194.48	2622.03	2647.38	2379.48	2507.52	2604.77	2384.34	2258.98	2656.05	2234.02	2306.74	2549.99	2353.58	2527.27	2387.27	2321.52	2713.28	2428.66	2482.99	2509.72	2311.28	2647.01	2852.14	2538.58	2528.22	2349.46	2643.09	2372.37	2669.84	2446.94	2615.6	2254.07	2392.42	2560.86
	2337.53	2468.26	2304.66	2342.59	2476.11	2264.51	2284.05	2270.2	2494.4	2450.12	2256.2	2513.92	2692.13	2423.58	2401.96	2195.13	2623.81	2648.98	2380.32	2508.55	2606.59	2385.32	2259.64	2657.94	2234.72	2307.54	2551.38	2354.48	2529.05	2388.4	2322.33	2714.57	2430.07	2484.43	2510.97	2312.19	2648.8	2854.3	2539.75	2529.91	2350.32	2644.54	2373.14	2671.55	2448.27	2617.01	2254.92	2393.37	2562.08
	2338.26	2469	2305.39	2343.65	2477.3	2265.59	2284.83	2270.96	2495.69	2451.41	2257.13	2515.53	2693.86	2424.77	2403.21	2195.78	2625.6	2650.57	2381.16	2509.57	2608.42	2386.32	2260.29	2659.83	2235.42	2308.33	2552.77	2355.39	2530.84	2389.53	2323.14	2715.86	2431.47	2485.86	2512.23	2313.09	2650.58	2856.46	2540.92	2531.61	2351.17	2645.98	2373.92	2673.25	2449.59	2618.42	2255.76	2394.31	2563.29
	2338.98	2469.74	2306.13	2344.71	2478.49	2266.67	2285.61	2271.72	2496.98	2452.7	2258.05	2517.14	2695.59	2425.97	2404.46	2196.43	2627.38	2652.16	2381.99	2510.59	2610.24	2387.31	2260.95	2661.71	2236.12	2309.13	2554.16	2356.29	2532.62	2390.65	2323.95	2717.15	2432.88	2487.29	2513.48	2314	2652.37	2858.62	2542.08	2533.3	2352.03	2647.43	2374.69	2674.95	2450.92	2619.83	2256.61	2395.25	2564.49
	2339.7	2470.47	2306.85	2345.77	2479.67	2267.76	2286.39	2272.48	2498.27	2453.99	2258.98	2518.75	2697.32	2427.16	2405.7	2197.07	2629.16	2653.75	2382.82	2511.61	2612.07	2388.3	2261.6	2663.6	2236.81	2309.92	2555.54	2357.19	2534.41	2391.78	2324.75	2718.43	2434.28	2488.73	2514.73	2314.9	2654.15	2860.77	2543.24	2535	2352.88	2648.86	2375.46	2676.65	2452.24	2621.24	2257.45	2396.2	2565.69
	2340.42	2471.19	2307.58	2346.82	2480.85	2268.84	2287.17	2273.25	2499.55	2455.29	2259.9	2520.35	2699.04	2428.36	2406.95	2197.72	2630.94	2655.34	2383.65	2512.62	2613.89	2389.3	2262.25	2665.49	2237.51	2310.72	2556.93	2358.09	2536.2	2392.9	2325.55	2719.72	2435.68	2490.16	2515.97	2315.8	2655.92	2862.91	2544.39	2536.69	2353.73	2650.3	2376.23	2678.34	2453.56	2622.65	2258.29	2397.14	2566.89
	2341.13	2471.91	2308.3	2347.87	2482.01	2269.93	2287.95	2274.01	2500.83	2456.58	2260.83	2521.96	2700.75	2429.55	2408.19	2198.36	2632.72	2656.92	2384.48	2513.63	2615.71	2390.3	2262.9	2667.38	2238.2	2311.51	2558.32	2358.99	2537.98	2394.02	2326.35	2721	2437.08	2491.59	2517.21	2316.69	2657.7	2865.04	2545.54	2538.39	2354.58	2651.73	2377	2680.03	2454.88	2624.06	2259.13	2398.08	2568.07
	2341.84	2472.62	2309.02	2348.92	2483.17	2271.02	2288.73	2274.77	2502.11	2457.87	2261.75	2523.57	2702.46	2430.74	2409.43	2199.01	2634.5	2658.51	2385.3	2514.64	2617.53	2391.3	2263.55	2669.26	2238.9	2312.31	2559.7	2359.89	2539.76	2395.14	2327.14	2722.28	2438.48	2493.03	2518.45	2317.59	2659.47	2867.17	2546.69	2540.08	2355.44	2653.16	2377.77	2681.71	2456.2	2625.48	2259.98	2399.03	2569.26
	2342.55	2473.33	2309.73	2349.96	2484.32	2272.11	2289.51	2275.53	2503.38	2459.16	2262.67	2525.18	2704.17	2431.92	2410.68	2199.65	2636.28	2660.09	2386.12	2515.64	2619.35	2392.3	2264.19	2671.15	2239.59	2313.11	2561.09	2360.78	2541.55	2396.25	2327.94	2723.56	2439.88	2494.46	2519.68	2318.48	2661.24	2869.29	2547.83	2541.78	2356.29	2654.58	2378.54	2683.39	2457.52	2626.89	2260.82	2399.97	2570.43
	2343.25	2474.03	2310.44	2351	2485.47	2273.2	2290.29	2276.28	2504.65	2460.45	2263.58	2526.78	2705.88	2433.11	2411.92	2200.29	2638.05	2661.68	2386.94	2516.63	2621.16	2393.3	2264.84	2673.04	2240.28	2313.9	2562.47	2361.68	2543.33	2397.37	2328.72	2724.84	2441.27	2495.89	2520.92	2319.37	2663	2871.4	2548.97	2543.48	2357.14	2656	2379.3	2685.07	2458.84	2628.3	2261.65	2400.92	2571.61
	2343.95	2474.72	2311.14	2352.04	2486.61	2274.29	2291.07	2277.04	2505.92	2461.74	2264.5	2528.39	2707.57	2434.3	2413.15	2200.93	2639.83	2663.26	2387.75	2517.62	2622.97	2394.31	2265.48	2674.93	2240.97	2314.7	2563.86	2362.57	2545.12	2398.48	2329.51	2726.12	2442.66	2497.32	2522.14	2320.26	2664.76	2873.51	2550.1	2545.17	2357.99	2657.42	2380.07	2686.74	2460.15	2629.72	2262.49	2401.86	2572.77
	2344.65	2475.4	2311.85	2353.08	2487.74	2275.38	2291.85	2277.8	2507.19	2463.03	2265.41	2530	2709.27	2435.48	2414.39	2201.58	2641.6	2664.84	2388.57	2518.61	2624.78	2395.31	2266.12	2676.81	2241.66	2315.5	2565.24	2363.46	2546.9	2399.59	2330.29	2727.39	2444.05	2498.76	2523.37	2321.14	2666.52	2875.61	2551.23	2546.87	2358.83	2658.83	2380.83	2688.4	2461.47	2631.13	2263.33	2402.8	2573.93
	2345.34	2476.08	2312.54	2354.11	2488.86	2276.47	2292.62	2278.55	2508.45	2464.32	2266.32	2531.6	2710.96	2436.66	2415.63	2202.22	2643.38	2666.41	2389.37	2519.6	2626.59	2396.32	2266.75	2678.7	2242.34	2316.3	2566.62	2364.34	2548.68	2400.69	2331.07	2728.67	2445.43	2500.19	2524.59	2322.02	2668.28	2877.7	2552.36	2548.57	2359.68	2660.24	2381.6	2690.06	2462.78	2632.54	2264.16	2403.75	2575.09
	2346.03	2476.75	2313.24	2355.14	2489.97	2277.56	2293.4	2279.31	2509.71	2465.61	2267.23	2533.21	2712.64	2437.84	2416.86	2202.86	2645.15	2667.99	2390.18	2520.58	2628.4	2397.33	2267.39	2680.59	2243.03	2317.1	2568	2365.23	2550.46	2401.8	2331.84	2729.94	2446.82	2501.62	2525.81	2322.91	2670.03	2879.79	2553.48	2550.26	2360.53	2661.64	2382.36	2691.72	2464.09	2633.96	2265	2404.69	2576.24
	2346.72	2477.41	2313.93	2356.16	2491.08	2278.65	2294.18	2280.06	2510.97	2466.89	2268.14	2534.81	2714.32	2439.02	2418.09	2203.5	2646.92	2669.56	2390.99	2521.55	2630.21	2398.34	2268.02	2682.48	2243.71	2317.9	2569.39	2366.11	2552.24	2402.9	2332.62	2731.21	2448.2	2503.05	2527.02	2323.78	2671.78	2881.87	2554.6	2551.96	2361.38	2663.04	2383.12	2693.37	2465.4	2635.37	2265.83	2405.63	2577.38
	2347.4	2478.07	2314.61	2357.18	2492.18	2279.74	2294.96	2280.82	2512.22	2468.18	2269.05	2536.42	2716	2440.2	2419.33	2204.14	2648.69	2671.14	2391.79	2522.52	2632.01	2399.35	2268.65	2684.36	2244.39	2318.69	2570.77	2366.99	2554.02	2404	2333.39	2732.48	2449.57	2504.48	2528.24	2324.66	2673.52	2883.94	2555.71	2553.66	2362.22	2664.44	2383.88	2695.02	2466.71	2636.79	2266.66	2406.57	2578.52
	2348.08	2478.72	2315.29	2358.2	2493.27	2280.84	2295.74	2281.57	2513.48	2469.47	2269.95	2538.02	2717.67	2441.37	2420.55	2204.78	2650.45	2672.71	2392.59	2523.49	2633.81	2400.36	2269.28	2686.25	2245.07	2319.49	2572.15	2367.87	2555.8	2405.1	2334.15	2733.75	2450.95	2505.91	2529.44	2325.53	2675.26	2886	2556.82	2555.35	2363.07	2665.83	2384.63	2696.66	2468.02	2638.2	2267.49	2407.52	2579.65
	2348.75	2479.36	2315.97	2359.21	2494.36	2281.93	2296.52	2282.32	2514.72	2470.75	2270.85	2539.63	2719.34	2442.55	2421.78	2205.42	2652.22	2674.28	2393.38	2524.45	2635.61	2401.38	2269.91	2688.14	2245.75	2320.29	2573.53	2368.75	2557.58	2406.19	2334.91	2735.02	2452.32	2507.34	2530.65	2326.4	2677	2888.06	2557.93	2557.05	2363.91	2667.22	2385.39	2698.29	2469.33	2639.62	2268.32	2408.46	2580.78
	2349.43	2479.99	2316.64	2360.22	2495.43	2283.03	2297.3	2283.07	2515.97	2472.03	2271.75	2541.23	2721	2443.72	2423.01	2206.05	2653.98	2675.84	2394.17	2525.41	2637.4	2402.4	2270.53	2690.02	2246.43	2321.09	2574.9	2369.62	2559.35	2407.28	2335.67	2736.28	2453.69	2508.77	2531.85	2327.27	2678.73	2890.11	2559.03	2558.75	2364.75	2668.6	2386.15	2699.93	2470.63	2641.03	2269.15	2409.4	2581.9
	2350.1	2480.62	2317.31	2361.23	2496.5	2284.12	2298.07	2283.82	2517.21	2473.32	2272.65	2542.83	2722.66	2444.89	2424.23	2206.69	2655.74	2677.41	2394.96	2526.36	2639.2	2403.41	2271.16	2691.91	2247.1	2321.89	2576.28	2370.5	2561.13	2408.37	2336.43	2737.54	2455.06	2510.2	2533.05	2328.14	2680.46	2892.16	2560.13	2560.44	2365.59	2669.98	2386.9	2701.55	2471.94	2642.45	2269.97	2410.34	2583.02
	2350.76	2481.24	2317.98	2362.23	2497.56	2285.22	2298.85	2284.57	2518.45	2474.6	2273.54	2544.43	2724.31	2446.06	2425.46	2207.33	2657.51	2678.98	2395.75	2527.31	2640.99	2404.43	2271.78	2693.8	2247.78	2322.69	2577.66	2371.37	2562.9	2409.46	2337.18	2738.81	2456.43	2511.62	2534.24	2329	2682.19	2894.19	2561.22	2562.14	2366.43	2671.35	2387.65	2703.18	2473.24	2643.86	2270.8	2411.29	2584.13
	2351.42	2481.86	2318.64	2363.23	2498.62	2286.31	2299.63	2285.31	2519.69	2475.88	2274.44	2546.03	2725.96	2447.22	2426.68	2207.97	2659.26	2680.54	2396.54	2528.26	2642.78	2405.45	2272.39	2695.68	2248.45	2323.49	2579.03	2372.24	2564.68	2410.54	2337.93	2740.07	2457.79	2513.05	2535.43	2329.86	2683.91	2896.22	2562.31	2563.83	2367.27	2672.72	2388.41	2704.8	2474.54	2645.28	2271.62	2412.23	2585.23
	2352.08	2482.47	2319.3	2364.23	2499.67	2287.41	2300.41	2286.06	2520.92	2477.16	2275.33	2547.64	2727.6	2448.39	2427.9	2208.6	2661.02	2682.1	2397.32	2529.2	2644.56	2406.47	2273.01	2697.57	2249.12	2324.29	2580.41	2373.1	2566.45	2411.63	2338.68	2741.33	2459.15	2514.48	2536.62	2330.72	2685.63	2898.24	2563.39	2565.53	2368.11	2674.09	2389.16	2706.41	2475.84	2646.69	2272.44	2413.17	2586.33
	2352.74	2483.07	2319.95	2365.22	2500.7	2288.51	2301.18	2286.8	2522.15	2478.44	2276.22	2549.23	2729.24	2449.55	2429.12	2209.24	2662.78	2683.66	2398.1	2530.13	2646.35	2407.5	2273.62	2699.45	2249.79	2325.09	2581.78	2373.97	2568.22	2412.71	2339.42	2742.58	2460.5	2515.9	2537.8	2331.58	2687.34	2900.26	2564.47	2567.22	2368.95	2675.45	2389.91	2708.02	2477.14	2648.1	2273.26	2414.11	2587.42
	2353.39	2483.66	2320.6	2366.21	2501.73	2289.6	2301.96	2287.55	2523.37	2479.72	2277.1	2550.83	2730.87	2450.71	2430.34	2209.87	2664.53	2685.22	2398.87	2531.06	2648.13	2408.52	2274.23	2701.33	2250.46	2325.89	2583.15	2374.83	2569.99	2413.78	2340.16	2743.84	2461.86	2517.32	2538.98	2332.43	2689.05	2902.27	2565.55	2568.92	2369.79	2676.81	2390.65	2709.62	2478.44	2649.52	2274.08	2415.05	2588.51
	2354.03	2484.25	2321.25	2367.19	2502.76	2290.7	2302.73	2288.29	2524.6	2480.99	2277.99	2552.43	2732.5	2451.87	2431.55	2210.51	2666.28	2686.77	2399.65	2531.99	2649.91	2409.55	2274.84	2703.22	2251.12	2326.69	2584.53	2375.69	2571.75	2414.86	2340.9	2745.1	2463.21	2518.75	2540.16	2333.29	2690.75	2904.27	2566.62	2570.61	2370.62	2678.16	2391.4	2711.22	2479.73	2650.93	2274.89	2415.99	2589.6
	2354.68	2484.83	2321.89	2368.17	2503.77	2291.8	2303.51	2289.03	2525.82	2482.27	2278.87	2554.03	2734.12	2453.02	2432.76	2211.14	2668.03	2688.33	2400.42	2532.91	2651.68	2410.57	2275.44	2705.1	2251.79	2327.49	2585.9	2376.55	2573.52	2415.93	2341.63	2746.35	2464.55	2520.17	2541.33	2334.14	2692.45	2906.26	2567.69	2572.31	2371.46	2679.51	2392.14	2712.81	2481.02	2652.35	2275.71	2416.93	2590.67
	2355.32	2485.4	2322.52	2369.15	2504.78	2292.9	2304.28	2289.77	2527.03	2483.54	2279.75	2555.63	2735.74	2454.18	2433.98	2211.77	2669.78	2689.88	2401.19	2533.83	2653.45	2411.6	2276.05	2706.98	2252.45	2328.29	2587.27	2377.4	2575.28	2417	2342.36	2747.6	2465.9	2521.59	2542.5	2334.98	2694.15	2908.25	2568.76	2574	2372.29	2680.85	2392.89	2714.4	2482.31	2653.76	2276.52	2417.87	2591.74
	2355.96	2485.97	2323.16	2370.12	2505.78	2293.99	2305.06	2290.51	2528.24	2484.81	2280.63	2557.22	2737.35	2455.33	2435.19	2212.4	2671.52	2691.43	2401.95	2534.75	2655.22	2412.63	2276.64	2708.86	2253.11	2329.09	2588.63	2378.26	2577.04	2418.06	2343.08	2748.85	2467.24	2523.01	2543.66	2335.83	2695.84	2910.23	2569.82	2575.69	2373.13	2682.19	2393.63	2715.98	2483.6	2655.17	2277.33	2418.81	2592.81
	2356.59	2486.52	2323.79	2371.09	2506.77	2295.09	2305.83	2291.25	2529.45	2486.08	2281.5	2558.82	2738.96	2456.48	2436.4	2213.04	2673.26	2692.98	2402.71	2535.65	2656.99	2413.66	2277.24	2710.75	2253.77	2329.88	2590	2379.11	2578.8	2419.13	2343.81	2750.1	2468.58	2524.43	2544.83	2336.67	2697.53	2912.21	2570.87	2577.38	2373.96	2683.52	2394.37	2717.56	2484.89	2656.59	2278.14	2419.75	2593.87
	2357.22	2487.08	2324.41	2372.06	2507.75	2296.19	2306.6	2291.99	2530.66	2487.35	2282.38	2560.41	2740.56	2457.62	2437.6	2213.67	2675	2694.52	2403.47	2536.56	2658.76	2414.69	2277.84	2712.63	2254.43	2330.68	2591.37	2379.96	2580.56	2420.19	2344.53	2751.35	2469.91	2525.84	2545.98	2337.51	2699.21	2914.17	2571.93	2579.07	2374.79	2684.85	2395.11	2719.14	2486.18	2658	2278.95	2420.69	2594.92
	2357.84	2487.62	2325.03	2373.02	2508.73	2297.29	2307.37	2292.73	2531.86	2488.62	2283.25	2562	2742.15	2458.77	2438.81	2214.3	2676.74	2696.07	2404.23	2537.46	2660.52	2415.72	2278.43	2714.51	2255.08	2331.48	2592.73	2380.8	2582.32	2421.24	2345.24	2752.6	2471.24	2527.26	2547.13	2338.34	2700.89	2916.13	2572.98	2580.76	2375.62	2686.18	2395.85	2720.7	2487.46	2659.41	2279.76	2421.62	2595.97
	2358.46	2488.16	2325.65	2373.97	2509.7	2298.39	2308.15	2293.46	2533.06	2489.89	2284.11	2563.59	2743.74	2459.91	2440.01	2214.93	2678.48	2697.61	2404.98	2538.35	2662.27	2416.76	2279.02	2716.38	2255.74	2332.28	2594.09	2381.64	2584.07	2422.3	2345.95	2753.84	2472.57	2528.68	2548.28	2339.18	2702.56	2918.08	2574.02	2582.45	2376.45	2687.49	2396.58	2722.27	2488.74	2660.82	2280.56	2422.56	2597.02
	2359.08	2488.69	2326.26	2374.92	2510.66	2299.49	2308.92	2294.2	2534.25	2491.15	2284.98	2565.18	2745.33	2461.05	2441.21	2215.56	2680.21	2699.15	2405.73	2539.25	2664.03	2417.79	2279.6	2718.26	2256.39	2333.07	2595.46	2382.49	2585.82	2423.35	2346.66	2755.09	2473.89	2530.09	2549.43	2340.01	2704.23	2920.03	2575.06	2584.14	2377.28	2688.81	2397.32	2723.83	2490.02	2662.24	2281.36	2423.5	2598.05
	2359.7	2489.21	2326.87	2375.87	2511.61	2300.58	2309.69	2294.93	2535.44	2492.41	2285.84	2566.77	2746.91	2462.19	2442.41	2216.19	2681.94	2700.69	2406.48	2540.13	2665.78	2418.83	2280.19	2720.14	2257.04	2333.87	2596.82	2383.32	2587.57	2424.4	2347.37	2756.33	2475.21	2531.5	2550.57	2340.84	2705.9	2921.97	2576.09	2585.83	2378.1	2690.12	2398.05	2725.38	2491.3	2663.65	2282.16	2424.43	2599.09
	2360.31	2489.73	2327.47	2376.81	2512.55	2301.68	2310.46	2295.66	2536.63	2493.68	2286.7	2568.36	2748.48	2463.32	2443.61	2216.82	2683.67	2702.23	2407.22	2541.01	2667.53	2419.86	2280.77	2722.02	2257.69	2334.66	2598.18	2384.16	2589.32	2425.44	2348.07	2757.57	2476.53	2532.91	2551.71	2341.66	2707.55	2923.9	2577.13	2587.52	2378.93	2691.42	2398.78	2726.93	2492.58	2665.06	2282.96	2425.37	2600.11
	2360.91	2490.23	2328.07	2377.75	2513.49	2302.78	2311.22	2296.39	2537.81	2494.93	2287.56	2569.95	2750.05	2464.45	2444.81	2217.44	2685.4	2703.77	2407.97	2541.89	2669.27	2420.9	2281.34	2723.89	2258.33	2335.46	2599.54	2384.99	2591.06	2426.49	2348.77	2758.81	2477.85	2534.32	2552.84	2342.48	2709.21	2925.82	2578.15	2589.2	2379.75	2692.72	2399.51	2728.47	2493.85	2666.47	2283.76	2426.3	2601.13
	2361.52	2490.74	2328.66	2378.69	2514.41	2303.88	2311.99	2297.12	2538.99	2496.19	2288.41	2571.53	2751.62	2465.58	2446	2218.07	2687.12	2705.3	2408.7	2542.76	2671.01	2421.94	2281.92	2725.77	2258.98	2336.25	2600.89	2385.82	2592.8	2427.53	2349.46	2760.05	2479.16	2535.73	2553.97	2343.31	2710.86	2927.74	2579.18	2590.89	2380.58	2694.02	2400.24	2730.01	2495.12	2667.88	2284.55	2427.24	2602.15
	2362.11	2491.23	2329.25	2379.61	2515.33	2304.98	2312.76	2297.85	2540.17	2497.45	2289.26	2573.12	2753.17	2466.71	2447.19	2218.7	2688.84	2706.83	2409.44	2543.63	2672.75	2422.98	2282.49	2727.64	2259.62	2337.05	2602.25	2386.65	2594.54	2428.56	2350.16	2761.29	2480.46	2537.13	2555.09	2344.12	2712.5	2929.65	2580.2	2592.57	2381.4	2695.31	2400.97	2731.54	2496.39	2669.28	2285.35	2428.17	2603.16
	2362.71	2491.72	2329.84	2380.54	2516.24	2306.08	2313.53	2298.58	2541.34	2498.7	2290.11	2574.7	2754.73	2467.83	2448.38	2219.33	2690.56	2708.36	2410.17	2544.49	2674.48	2424.02	2283.06	2729.51	2260.26	2337.84	2603.6	2387.48	2596.28	2429.6	2350.84	2762.52	2481.77	2538.54	2556.21	2344.94	2714.14	2931.55	2581.21	2594.25	2382.22	2696.59	2401.7	2733.07	2497.66	2670.69	2286.14	2429.1	2604.16
	2363.3	2492.2	2330.42	2381.46	2517.15	2307.18	2314.29	2299.3	2542.5	2499.95	2290.96	2576.29	2756.27	2468.95	2449.57	2219.95	2692.27	2709.89	2410.9	2545.35	2676.21	2425.06	2283.62	2731.39	2260.9	2338.63	2604.95	2388.3	2598.02	2430.63	2351.53	2763.76	2483.06	2539.94	2557.33	2345.75	2715.77	2933.44	2582.22	2595.93	2383.04	2697.87	2402.42	2734.59	2498.92	2672.1	2286.92	2430.03	2605.16
	2363.89	2492.67	2331	2382.38	2518.04	2308.28	2315.06	2300.03	2543.67	2501.2	2291.8	2577.87	2757.81	2470.07	2450.76	2220.58	2693.98	2711.41	2411.63	2546.21	2677.94	2426.1	2284.18	2733.26	2261.53	2339.42	2606.31	2389.12	2599.75	2431.66	2352.21	2764.99	2484.36	2541.34	2558.44	2346.56	2717.4	2935.33	2583.23	2597.61	2383.86	2699.14	2403.14	2736.11	2500.19	2673.51	2287.71	2430.96	2606.15
	2364.47	2493.14	2331.58	2383.29	2518.93	2309.37	2315.82	2300.75	2544.83	2502.45	2292.65	2579.45	2759.35	2471.18	2451.94	2221.2	2695.69	2712.93	2412.35	2547.06	2679.66	2427.14	2284.74	2735.13	2262.17	2340.21	2607.66	2389.93	2601.48	2432.68	2352.89	2766.22	2485.65	2542.74	2559.55	2347.37	2719.02	2937.21	2584.23	2599.29	2384.67	2700.41	2403.86	2737.62	2501.45	2674.91	2288.49	2431.89	2607.14
	2365.05	2493.59	2332.15	2384.19	2519.8	2310.47	2316.58	2301.47	2545.98	2503.7	2293.48	2581.02	2760.88	2472.29	2453.13	2221.83	2697.4	2714.46	2413.08	2547.9	2681.38	2428.18	2285.3	2737	2262.8	2341	2609	2390.75	2603.2	2433.7	2353.56	2767.46	2486.94	2544.14	2560.65	2348.17	2720.64	2939.09	2585.23	2600.97	2385.49	2701.68	2404.58	2739.13	2502.71	2676.32	2289.27	2432.82	2608.12
	2365.63	2494.04	2332.71	2385.1	2520.67	2311.57	2317.35	2302.2	2547.13	2504.94	2294.32	2582.6	2762.4	2473.4	2454.31	2222.45	2699.1	2715.97	2413.79	2548.74	2683.1	2429.23	2285.85	2738.86	2263.43	2341.79	2610.35	2391.56	2604.93	2434.72	2354.23	2768.69	2488.22	2545.53	2561.75	2348.97	2722.25	2940.95	2586.22	2602.65	2386.3	2702.93	2405.3	2740.63	2503.96	2677.72	2290.05	2433.75	2609.1
	2366.2	2494.49	2333.27	2385.99	2521.54	2312.67	2318.11	2302.92	2548.28	2506.18	2295.15	2584.18	2763.92	2474.51	2455.49	2223.07	2700.8	2717.49	2414.51	2549.57	2684.81	2430.27	2286.4	2740.73	2264.06	2342.58	2611.69	2392.37	2606.65	2435.73	2354.9	2769.91	2489.5	2546.93	2562.84	2349.77	2723.86	2942.81	2587.21	2604.32	2387.12	2704.19	2406.02	2742.12	2505.22	2679.12	2290.83	2434.68	2610.07
	2366.77	2494.92	2333.83	2386.88	2522.39	2313.76	2318.87	2303.63	2549.42	2507.42	2295.98	2585.75	2765.43	2475.61	2456.66	2223.7	2702.5	2719.01	2415.22	2550.4	2686.51	2431.32	2286.94	2742.6	2264.69	2343.37	2613.04	2393.17	2608.36	2436.75	2355.56	2771.14	2490.78	2548.32	2563.93	2350.57	2725.46	2944.66	2588.2	2606	2387.93	2705.43	2406.73	2743.61	2506.47	2680.53	2291.61	2435.61	2611.03
	2367.33	2495.35	2334.38	2387.77	2523.23	2314.86	2319.63	2304.35	2550.56	2508.66	2296.81	2587.32	2766.93	2476.71	2457.84	2224.32	2704.19	2720.52	2415.93	2551.23	2688.22	2432.36	2287.48	2744.46	2265.31	2344.15	2614.38	2393.98	2610.08	2437.75	2356.22	2772.37	2492.05	2549.71	2565.02	2351.36	2727.05	2946.51	2589.18	2607.67	2388.74	2706.68	2407.44	2745.1	2507.72	2681.93	2292.38	2436.53	2611.99
	2367.89	2495.77	2334.93	2388.65	2524.07	2315.96	2320.38	2305.07	2551.69	2509.89	2297.63	2588.89	2768.43	2477.81	2459.01	2224.94	2705.88	2722.03	2416.64	2552.05	2689.92	2433.41	2288.02	2746.32	2265.93	2344.94	2615.72	2394.78	2611.79	2438.76	2356.88	2773.59	2493.31	2551.1	2566.1	2352.15	2728.64	2948.35	2590.15	2609.34	2389.55	2707.91	2408.15	2746.58	2508.96	2683.33	2293.15	2437.46	2612.94
	2368.45	2496.19	2335.47	2389.53	2524.9	2317.05	2321.14	2305.78	2552.82	2511.12	2298.45	2590.46	2769.92	2478.9	2460.18	2225.56	2707.57	2723.54	2417.34	2552.87	2691.61	2434.46	2288.56	2748.18	2266.55	2345.72	2617.06	2395.57	2613.5	2439.76	2357.53	2774.82	2494.58	2552.48	2567.17	2352.94	2730.23	2950.18	2591.13	2611.01	2390.36	2709.14	2408.86	2748.05	2510.21	2684.73	2293.92	2438.38	2613.89
	2369	2496.6	2336.01	2390.4	2525.71	2318.15	2321.9	2306.49	2553.94	2512.35	2299.27	2592.03	2771.41	2479.99	2461.35	2226.18	2709.25	2725.04	2418.04	2553.68	2693.3	2435.5	2289.09	2750.04	2267.17	2346.5	2618.39	2396.37	2615.2	2440.76	2358.18	2776.04	2495.84	2553.87	2568.24	2353.72	2731.8	2952	2592.1	2612.68	2391.16	2710.37	2409.57	2749.52	2511.45	2686.13	2294.68	2439.31	2614.83
	2369.55	2497	2336.55	2391.27	2526.52	2319.25	2322.65	2307.21	2555.06	2513.58	2300.08	2593.59	2772.89	2481.08	2462.52	2226.8	2710.93	2726.55	2418.74	2554.48	2694.99	2436.55	2289.62	2751.9	2267.79	2347.29	2619.73	2397.16	2616.9	2441.75	2358.82	2777.26	2497.09	2555.25	2569.31	2354.5	2733.38	2953.82	2593.06	2614.34	2391.97	2711.59	2410.28	2750.98	2512.69	2687.53	2295.44	2440.23	2615.77
	2370.09	2497.39	2337.08	2392.13	2527.33	2320.34	2323.41	2307.92	2556.18	2514.8	2300.89	2595.16	2774.36	2482.17	2463.68	2227.42	2712.61	2728.05	2419.43	2555.28	2696.67	2437.6	2290.14	2753.76	2268.4	2348.07	2621.06	2397.94	2618.6	2442.75	2359.46	2778.48	2498.34	2556.63	2570.37	2355.28	2734.94	2955.63	2594.02	2616.01	2392.77	2712.8	2410.98	2752.44	2513.93	2688.92	2296.2	2441.15	2616.7
	2370.63	2497.77	2337.6	2392.99	2528.12	2321.44	2324.16	2308.63	2557.29	2516.02	2301.7	2596.72	2775.83	2483.25	2464.84	2228.04	2714.28	2729.55	2420.12	2556.08	2698.35	2438.65	2290.66	2755.62	2269.01	2348.85	2622.39	2398.73	2620.29	2443.73	2360.1	2779.7	2499.58	2558	2571.43	2356.05	2736.5	2957.43	2594.97	2617.67	2393.58	2714.01	2411.68	2753.89	2515.16	2690.32	2296.96	2442.07	2617.62
	2371.17	2498.15	2338.12	2393.84	2528.91	2322.53	2324.91	2309.33	2558.4	2517.24	2302.51	2598.28	2777.29	2484.32	2466.01	2228.66	2715.95	2731.04	2420.81	2556.87	2700.02	2439.7	2291.18	2757.47	2269.62	2349.62	2623.72	2399.51	2621.98	2444.72	2360.73	2780.92	2500.83	2559.38	2572.48	2356.83	2738.05	2959.22	2595.93	2619.33	2394.38	2715.21	2412.38	2755.34	2516.39	2691.71	2297.72	2442.99	2618.54
	2371.7	2498.52	2338.64	2394.69	2529.68	2323.62	2325.66	2310.04	2559.5	2518.46	2303.31	2599.84	2778.75	2485.4	2467.16	2229.28	2717.62	2732.54	2421.49	2557.66	2701.69	2440.75	2291.69	2759.32	2270.22	2350.4	2625.04	2400.29	2623.67	2445.7	2361.36	2782.13	2502.06	2560.75	2573.53	2357.6	2739.6	2961.01	2596.87	2620.99	2395.18	2716.41	2413.08	2756.78	2517.62	2693.1	2298.47	2443.91	2619.46
	2372.23	2498.88	2339.15	2395.53	2530.45	2324.72	2326.41	2310.74	2560.6	2519.67	2304.11	2601.4	2780.2	2486.47	2468.32	2229.89	2719.28	2734.03	2422.17	2558.44	2703.35	2441.8	2292.2	2761.18	2270.83	2351.18	2626.37	2401.06	2625.35	2446.68	2361.99	2783.35	2503.29	2562.12	2574.57	2358.36	2741.14	2962.79	2597.82	2622.65	2395.97	2717.6	2413.78	2758.22	2518.85	2694.5	2299.22	2444.82	2620.36
	2372.75	2499.24	2339.66	2396.36	2531.21	2325.81	2327.16	2311.45	2561.69	2520.88	2304.9	2602.95	2781.64	2487.53	2469.47	2230.51	2720.94	2735.52	2422.85	2559.22	2705.01	2442.85	2292.71	2763.03	2271.43	2351.95	2627.69	2401.84	2627.03	2447.65	2362.61	2784.56	2504.52	2563.48	2575.61	2359.13	2742.67	2964.56	2598.75	2624.3	2396.77	2718.78	2414.47	2759.65	2520.07	2695.89	2299.96	2445.74	2621.27
[truncated: 6,185 more rows]
[truncated: 151 more columns]

## Sheet: Analysis
Cell:	Peak Time 1	Peak Time 2	Peak Time 3	Peak Time 4	Peak Time 5	Peak ZT 1	Peak ZT 2	Peak ZT 3	Peak ZT 4	Peak ZT 5	Peak ExT 1	Peak ExT 2	Peak ExT 3	Peak ExT 4	Peak ExT 5	Peak 1 luminescence value	Peak 2 luminescence value	Peak 3 luminescence value	Peak 4 luminescence value	Peak 5 luminescence value	Trough Time 1	Trough Time 2	Trough Time 3	Trough Time 4	Trough Time 5	Trough ZT 1	Trough ZT 2	Trough ZT 3	Trough ZT 4	Trough ZT 5	Trough ExT 1	Trough ExT 2	Trough ExT 3	Trough ExT 4	Trough ExT 5	Trough 1 luminescence value	Trough 2 luminescence value	Trough 3 luminescence value	Trough 4 luminescence value	Trough 5 luminescence value	Rising Edge Halfmax Time 1	Rising Edge Halfmax Time 2	Rising Edge Halfmax Time 3	Rising Edge Halfmax Time 4	Rising Edge Halfmax Time 5	Rising Edge Halfmax ZT 1	Rising Edge Halfmax ZT 2	Rising Edge Halfmax ZT 3	Rising Edge Halfmax ZT 4
[truncated: 200 more rows]
[truncated: 35 more columns]
