# Supplementary material for: Single cell model for re‐entrainment to a shifted light cycle
Source: FASEB J. 2022 Sep 3;36(10):e22518. doi: 10.1096/fj.202200478R (PMC9543151; doi:10.1096/fj.202200478R)
Supplement: Supplementary file 6 — Dataset S5 [file FSB2-36-0-s027.xlsx]

## Sheet: Information
Cell num	X	Y	Size
1	86.2	122.6	5
2	86.5	119	6
3	87	126	9
4	88	129	3
5	88	131.5	6
6	88.8333	115	6
7	90	111	9
8	89.8571	120.286	7
9	91	105	3
10	91	107.5	6
11	90.5	125	6
12	91	137.5	6
13	91	144.5	6
14	92.125	102.125	8
15	92	117	9
16	91.5	129	6
17	92	141	9
18	93.1429	134.714	7
19	93	148	9
20	92.3333	151.333	3
21	94.125	96.125	8
22	93.5	111	6
23	93.5	124	6
24	94.3333	92.6667	3
25	95	107	9
26	95	120.5	6
27	95	130	9
28	95	153.5	6
29	96	102	9
30	95	142	3
31	96.2857	150.143	7
32	96	157	9
33	96	160.5	6
34	97.125	90.125	8
35	96.5	110.5	4
36	97	117	9
37	97	124	9
38	97.1429	133.286	7
39	96.5	136.5	4
40	96.5	146.5	4
41	98	95	9
42	97.5	113.5	4
43	98	142	9
44	98	165	9
45	98.3333	120.667	3
46	98.8	127.2	5
47	98.6	153.2	5
48	100	102	9
49	99.75	109.75	4
50	99.8	136	5
51	99.5	161.5	4
52	101.125	98.125	8
53	101	113	9
54	100.5	118	6
55	100.5	123.5	4
56	101.286	144.143	7
57	101	158	9
58	101.5	94	6
59	102	107	9
60	102	129	9
61	102	139	9
62	101.714	150.857	7
63	103	133	9
64	103	164	9
65	102.5	167.5	4
66	103.6	101.2	5
67	103.75	118.75	4
68	104	122	9
69	105.333	91.3333	6
70	105	96	9
71	105.286	104.857	7
72	105	125.5	6
73	104.667	136.333	3
74	105	144	9
75	105	153	9
76	104.5	156.5	4
77	104.857	159.714	7
78	105.5	108.5	4
79	106	116	9
80	106.125	129.875	8
81	105.5	149.5	4
82	106.167	166	6
83	106.25	112	4
84	106.5	133.5	4
85	106.5	140.5	4
86	106.5	162.5	4
87	107.75	120.75	4
88	108.286	123.857	7
89	108	137	9
90	108.125	156.125	8
91	109.2	95.6	5
92	109	99	9
93	108.5	105.5	4
94	108.5	109	6
95	109	145.125	8
96	108.6	151.2	5
97	109.5	114	6
98	109.714	117.857	7
99	109	129	3
100	110	141	9
101	109.5	159.5	4
102	109.5	162.5	4
103	109.333	165.333	3
104	111	93	5
105	111.143	102.286	7
106	111.5	105.5	4
107	112	109	9
108	112	125	9
109	111.5	128.5	4
110	112.143	137.714	7
111	112	150	9
112	112	155.5	6
113	112.5	98	6
114	113	114	9
115	113	120	9
116	113	133	9
117	113	159	9
118	113	163	9
119	113.5	144	6
120	115	102	9
121	115.4	117	5
122	115	129	9
123	114.75	140.25	4
124	115.8	106.6	5
125	115.5	110	6
126	115.333	125.667	3
127	116	148.5	6
128	116	152	9
129	115.5	155.5	4
130	116.5	113.5	4
131	116.5	133	6
132	117	145	9
133	116.4	158.8	5
134	118	98	9
135	117.714	123.143	7
136	117.333	136.667	3
137	118	140	9
138	119	104	9
139	118.4	110.2	5
140	118.333	126.333	3
141	119.5	115	6
142	119.5	118.5	4
143	120	134	9
144	120	153	9
145	120.8	107.6	5
146	120.5	121.5	4
147	121	128	3
148	121	130.5	6
149	121	149	9
150	121.8	110.6	5
151	121.5	125	6
152	122	141.5	6
153	123	113.5	6
154	123	117	9
155	122.6	137.2	5
156	122.875	144.875	8
157	124	121	9
158	123.333	133.333	3
159	125	124.5	6
160	125	129	9
161	126	136	9
162	125.5	139.5	4
163	127	132.5	6
164	138.714	116.143	7
165	139	120	9
166	139	125	9
167	139	128.5	6
168	140	131.5	6
169	141	107	9
170	141	135	9
171	142	102	9
172	142	111	9
173	142	114.5	6
174	143	98.5	6
175	142.5	117.5	4
176	142.5	120.5	4
177	142	128	3
178	143	139.5	6
179	144	143	9
180	144.6	107.8	5
181	145	124	9
182	145	129	9
183	145	132.5	6
184	144.5	136	6
185	145	146.5	6
186	145.5	93	6
187	146	104.5	6
188	145	112	3
189	145.5	120.5	4
190	147	97.5	6
191	147	101	9
192	147	117	9
193	147	150	9
194	148	108.5	6
195	148	112	9
196	148	153.5	6
197	148.5	90.5	4
198	149.143	94.7143	7
199	149	122	9
200	149	127	9
201	149	131	9
202	149	137.5	6
203	149	140.5	6
204	148.667	156.333	3
205	150.2	103.6	5
206	150	134.5	6
207	150	144	9
208	149.667	147.333	3
209	150.5	100	6
210	150.5	116	6
211	151	160.5	6
212	151.75	91.25	4
213	151	108	3
214	152	157	9
215	153.2	85.6	5
216	152.5	88.5	4
217	152.5	112	6
218	152.5	120.5	4
219	152.25	123.75	4
220	152.875	150.875	8
221	153.5	94	6
222	154	98	9
223	154	105	9
224	154	108.5	6
225	153.4	116.2	5
226	154	145	9
227	154.5	101.5	4
228	155	126	9
229	155	132	9
230	154.8	141.6	5
231	154.5	161	6
232	156	89	9
233	156	113	9
234	155.333	122.667	3
235	156	135.5	6
236	155.5	154	6
237	157	94	9
238	157	118	9
239	156.25	150.25	4
240	158	100	9
241	157.333	103.333	3
242	157.75	129.75	4
243	157.5	159	6
244	157.5	164.5	4
245	159	123	9
246	158.5	126.5	4
247	159	144	9
248	159	148	9
249	159	155	9
250	159	167.5	6
251	159.857	90.2857	7
252	159.714	105.857	7
253	159.5	109.5	4
254	159	113	3
255	160	136	9
256	160	139.5	6
257	160.667	102.667	3
258	161.125	129.125	8
259	160.8	132.4	5
260	161	151.167	6
261	161	159	9
262	161	163	9
263	162	87	9
264	161.857	97.7143	7
265	162.2	111.6	5
266	162	115	9
267	161.75	120	4
268	163	94.5	6
269	163	108	9
270	163	125	9
271	162.833	142	6
272	163	147	9
273	164	100.5	6
274	164	154	9
275	164	167	9
276	165.167	89.3333	6
277	165	104	9
278	165	117.4	5
279	165	121	9
280	165	137.5	6
281	164.5	160	6
282	164.333	163.333	3
283	165.333	97.3333	3
284	165	112	3
285	166	130.5	6
286	166	134	9
287	166.125	143.875	8
288	165.5	150.5	4
289	167.143	92.2857	7
290	166.5	107.5	4
291	166.6	126.8	5
292	166.333	147.333	3
293	167.286	157.857	7
294	167	170.5	6
295	167	100	3
296	168	112	9
297	167.5	115.5	4
298	168.143	140.714	7
299	167.5	153.5	4
300	168	167.5	6
301	168.667	97.3333	3
302	169.2	105.4	5
303	168.333	118.667	3
304	169	150	9
305	169	162	9
306	170.167	94.1667	6
307	169.4	101.2	5
308	169.5	108.5	4
309	170	126	9
310	169.333	129.333	3
311	169.333	137.667	3
312	171	116	9
313	171.875	98.125	8
314	171.5	112.5	4
315	172	120	9
316	172.25	123.25	4
317	172	131.5	6
318	172	135	9
319	171.5	146	6
320	171.667	158.667	3
321	171.875	168.875	8
322	172.875	103.125	8
323	173	106.5	6
324	172.5	109.5	4
325	173.286	128.143	7
326	172.5	162	6
327	174.143	165.714	7
328	175	114	9
329	175.2	117.4	5
330	175	145	9
331	175.5	110.5	4
332	176	122	9
333	176	132	9
334	175.5	136.5	4
335	175.875	155.875	8
336	176.714	125.857	7
337	177	140	9
338	178	161	9
339	178.6	135.2	5
340	178.667	152	3
341	180	128	9
342	180	145	9
343	179.333	148.333	3
344	180.333	131.333	3

## Sheet: Raw Data
Cell:	1	2	3	4	5	6	7	8	9	10	11	12	13	14	15	16	17	18	19	20	21	22	23	24	25	26	27	28	29	30	31	32	33	34	35	36	37	38	39	40	41	42	43	44	45	46	47	48	49
	3049.4	3023.17	2901.33	2830.33	2879.5	3284.17	3425.78	3664.29	3136.33	3808.5	3308.67	3069.83	2862.5	3121.25	3967.22	3058.83	2953.44	3158.29	3002.78	2816.33	2959.12	3989.5	3426.5	2675.33	4189.22	4013	3465.67	3217.83	3791.56	3195	3434.71	3190.33	3188	2634.38	4244.75	4481.22	4190.11	3520.57	3436.25	3396.25	3034.78	4720.75	3542.78	2744.89	4332.33	4099.6	3600.8	4183	4594.25
	2737.8	2690.33	2713	2660.33	2668.83	2849.67	2894.22	3252.57	2694.67	3158.17	3076.17	2790.83	2657.17	2740.38	3548.44	2827.33	2680.22	2835.71	2652.11	2448	2766.38	3427.5	3140.67	2558.33	3579.56	3544.33	3125.11	2858.33	3296.67	2747.67	2970.43	2825.11	2765	2519.5	3569	3862.89	3760.67	3213	2917	2988.25	2879	3953.5	3149.22	2588.56	3864.67	3554.2	3026.2	3675.11	3865.75
	2499.6	2436.67	2540.89	2532	2466.5	2581.33	2618	2863.71	2507	2718	2841.67	2558.17	2455.17	2470	3036.67	2747.83	2551.56	2668.29	2458.11	2374.33	2518.5	2935.67	2997	2371	2935.89	3073.5	2994.89	2498.5	2862.78	2604	2578.43	2560.89	2525.5	2367.75	2986	3241.89	3332.89	2927.71	2829.75	2579.75	2538.22	3202.75	2800.22	2469.22	3248.33	3199.4	2641.4	3039.11	3113.25
	2338.2	2257.5	2403	2398.67	2355.67	2341.17	2380.89	2523.43	2339.33	2470.33	2568.17	2434.67	2318.83	2296.25	2638.78	2544.67	2418.67	2512.86	2316.44	2266	2369.88	2570.67	2685.33	2242	2586.56	2693.08	2746.67	2306.17	2552.22	2503.33	2368.57	2344.78	2353	2223.62	2595	2760.11	2859.78	2723.14	2635.75	2405.25	2353.22	2705.25	2616.56	2308.11	2788	2829	2385.4	2693.22	2649
	2229.4	2166	2316.44	2316	2273.33	2227.83	2254.89	2327.29	2241.33	2300.67	2433.83	2378.17	2248.5	2199.5	2427.22	2436.33	2353.44	2441.43	2230.56	2156	2279.62	2418.5	2503	2187	2426.44	2484.5	2622.78	2200.67	2379.67	2442.67	2255.86	2193.22	2211.33	2162.88	2407.75	2536.56	2618.56	2599	2523.75	2325.75	2258.67	2479.75	2502.11	2196.89	2549.67	2607.8	2243.2	2505.56	2464.75
	2174	2120	2275.11	2256.33	2235.17	2175.83	2183.22	2263.71	2157	2197.83	2351.67	2317.33	2205.67	2135.75	2306.89	2364.67	2289	2377.14	2178.44	2124.33	2216.12	2325	2422.17	2132	2298	2373.5	2521.67	2181.83	2266.89	2338.67	2200	2137.11	2159.83	2109.75	2308.5	2432.89	2468.44	2504.57	2452	2268.5	2206.33	2400	2408.67	2200.78	2466.67	2496	2179.2	2341.89	2354.5
	2143.2	2095.67	2200.56	2220	2196.17	2142	2138.89	2207.43	2103	2138.67	2287	2265.33	2173.67	2098.12	2264.78	2321	2219	2341	2165.67	2101	2173.75	2244.5	2368.17	2111.33	2229.78	2339	2481.44	2099.5	2192.33	2289.33	2190.71	2102.67	2109.33	2085	2273.75	2391.78	2429.56	2462.71	2386.25	2245.5	2185.67	2338.75	2441.44	2082.44	2413.33	2451.2	2144.4	2273.67	2302.25
	2134	2111.17	2192.33	2211.67	2194	2147	2146.89	2218.86	2104	2144	2281.83	2255.33	2168	2099.38	2272.89	2312.17	2227.67	2331.29	2185.78	2093.67	2174.88	2298.67	2376	2121	2251.22	2358.5	2447.78	2125.5	2175.89	2285.33	2206.57	2133.78	2123.17	2094.75	2320.25	2412.67	2459.44	2463.43	2410.75	2274.75	2202.11	2383	2388.22	2095.44	2476	2475.4	2186.4	2263.11	2334.75
	2198.6	2155	2227.56	2224.67	2217	2186.67	2203.22	2293.14	2148.33	2202.83	2358.67	2272.33	2209.17	2130.12	2376.67	2357.67	2256.89	2383.57	2259	2176	2226.75	2404.33	2450.17	2161.33	2346.78	2487.5	2508.22	2195.83	2236.44	2375	2304.86	2200.67	2168	2145	2463.5	2567.33	2586	2555.57	2460	2369.25	2247.78	2532.25	2496.44	2158.33	2630.33	2625.4	2273.6	2346.56	2505.75
	2262.4	2228.83	2286.22	2268.67	2270.5	2282.67	2291.44	2398.43	2191.33	2312.33	2463.67	2343.5	2272.5	2207.12	2556.89	2468	2330.44	2473.71	2340.33	2248.67	2297.62	2575.67	2577	2223.67	2496.22	2628.33	2668.56	2286.33	2343.56	2454.33	2430.43	2287.67	2263	2209.12	2642.75	2785.56	2789	2705.14	2603	2513.25	2310.78	2747.75	2637	2258.33	2836.33	2860.8	2430.6	2454.56	2677.5
	2309	2281.17	2352.33	2327.33	2332.67	2367.67	2381.22	2502.71	2307.67	2378.17	2603.33	2461.83	2356.17	2298.75	2684.78	2580.33	2434.33	2570.29	2439.44	2321.67	2364.62	2712.83	2709	2317.33	2642.56	2810.17	2813.44	2417.33	2478.89	2609.67	2584	2414.11	2376.5	2247.25	2812.5	3049.67	2975	2906.86	2764	2642	2388.33	2959	2772	2364.33	3105.67	3053.8	2576.4	2599	2921.25
	2396.4	2360.83	2423.78	2395.33	2423.17	2439.33	2459.22	2645.86	2381.33	2478	2739.83	2537.17	2425.5	2382.25	2845.56	2741.67	2511.33	2651.86	2538.44	2403.33	2432.62	2894.17	2889.67	2365.33	2790.22	3034.67	2949.33	2516.33	2555.89	2694.67	2745.57	2527	2471	2298.5	2990.75	3329.67	3189.78	3006.71	2874.25	2771.75	2458.44	3179	2929.89	2472.33	3388.67	3254.8	2761.4	2740.22	3184.75
	2473.8	2442.67	2490	2479	2467.83	2527.83	2538.22	2797.43	2449	2571.33	2880.67	2599.83	2490.67	2440.38	3004.33	2833.33	2554.78	2733.43	2588.33	2450.33	2533.38	3037.5	3012.33	2442	2939	3251.5	3065.44	2617.67	2675.11	2766.33	2826.29	2645.11	2586.33	2328.12	3233	3598.89	3417.22	3148.86	2972.25	2875.5	2537.56	3441.75	2991.44	2607.22	3637	3462.8	2913.8	2865	3609
	2555.8	2509.33	2581.22	2540.33	2539.33	2617.33	2618	2940.14	2514	2647.67	3008.83	2687.67	2522.17	2535.62	3188.89	2938	2620.89	2818.29	2675.56	2486.33	2613.88	3209.67	3137.17	2491	3087.44	3401.5	3214.22	2687.83	2803.11	2853.33	2938	2731.33	2663.83	2376.38	3331.25	3820.33	3598.44	3282.71	3098.75	2957	2600	3664	3133.44	2690.33	3877.67	3662.2	3016.6	3024.89	3621.25
	2637	2581	2645.44	2574	2565.67	2685.83	2692.78	3026.43	2591.67	2701	3138.5	2727.5	2599.67	2581.5	3298.78	2973.67	2685.56	2874.71	2704.11	2531.33	2680.38	3248	3200.5	2541.67	3135.67	3503.5	3284.89	2739.17	2906.22	2936.67	2999	2819.22	2740.17	2438.75	3427.75	3953.11	3727.67	3384.71	3172.5	3054	2714.67	3702.25	3228.22	2748.44	3975.67	3785.4	3106.4	3131	3749
	2661.6	2595.5	2683.44	2605	2587.33	2737.5	2771.67	3093.29	2648	2784.17	3168.67	2746.33	2655.17	2586.38	3367.22	3012.33	2708.67	2885.29	2739	2553.33	2718.75	3329.5	3256	2541.33	3205.22	3576.5	3288.44	2788.5	2973.89	3001.33	3005.14	2848.56	2762.67	2470.5	3518.5	4050.11	3768	3392.43	3208.5	3055.25	2744.44	3819	3240.67	2771.78	4061	3775	3132	3196.33	3821.5
	2674	2621.83	2709.11	2644	2611.17	2791.67	2828.33	3099.14	2645.67	2821.5	3203.5	2728.83	2670.17	2606.12	3366.56	3027.17	2705.22	2873.29	2747.56	2580	2708.88	3398	3257.5	2556	3189.11	3552.33	3258.22	2815	2956.22	2984	3030	2859.78	2759	2466.38	3482	4000.67	3730.56	3363	3194.25	3085	2765	3777.75	3229.67	2784.22	4022	3753.4	3162.2	3194.44	3840.5
	2666.4	2612.17	2688.22	2616	2593.83	2783.33	2853.67	3104.86	2653.33	2846	3135	2713.83	2651.83	2603	3345.33	2982.33	2700.22	2865.07	2724.89	2585.33	2708.88	3386.5	3199.33	2525.33	3188.89	3518.33	3226.11	2795.33	2956.44	2960	2998.14	2831.11	2754.17	2464.75	3464.75	3947.11	3678.44	3334.86	3161.5	2997	2748	3752.75	3201.33	2773.56	3882	3693.4	3162.6	3220.22	3764.5
	2637.8	2566.67	2641.78	2576	2548.83	2728.83	2800	3028	2580.67	2788.17	3074	2694.33	2631.67	2572.25	3222.22	2908.17	2675.56	2766.14	2690.89	2564.67	2648.88	3307.83	3086.83	2498.67	3098	3433.67	3136.67	2756.5	2885.78	2891	2920.57	2802.44	2697.83	2421.75	3367.25	3746.44	3536.44	3219.57	3071	2948	2687.44	3555.5	3145.78	2723.89	3753.33	3584	3099.2	3152.22	3635.5
	2596.8	2554.33	2590.22	2524	2511.17	2623.83	2806.56	2926.86	2532	2685.33	2997.83	2717.83	2765.5	2550.25	3191.89	2865.17	2693	2710.86	2708.78	2496.33	2807.25	3291.83	2948.83	2392	3062	3317.33	3110.11	2724.67	2837.11	2843.33	2989.43	2784.89	2590.17	2525.12	3174.5	3671.11	3473	3195.14	3190.5	2848.75	2739.89	3357.75	3184.44	2731.11	3409.67	3490	2925.2	3164.22	3462.25
	2566.6	2510.83	2516.89	2474.33	2485.83	2560.33	2790.67	2836.57	2481.33	2549.5	2825.83	2652.33	2692.33	2518.62	3032.67	2789.33	2629.22	2675	2714.22	2446	2724.25	3156	2848.17	2312.67	2955.11	3168.67	3030.44	2673.33	2747.56	2896.67	2919.29	2765.78	2498	2562.62	2993.25	3564.78	3304.44	3074.43	2943	2772.75	2665.22	3160.75	3266.22	2715	3307.67	3430.4	2755	3077.56	3221.25
	2520	2461	2482.56	2444.67	2457.33	2501.5	2687.67	2745.71	2409	2500.67	2758.67	2591.17	2622	2476.5	2904.33	2718.5	2588.11	2595.71	2648.67	2473	2680.5	3047	2758.5	2286.33	2867.33	3039.5	2926.33	2658.83	2648.78	2796.33	2774.43	2740.67	2452	2500.75	2826.75	3448	3208.33	2974.29	2836.5	2669.75	2610.22	2993.5	3158.67	2655.11	3153.33	3279.4	2692.6	2964.89	3040.5
	2480.2	2416.5	2430.11	2393	2386.17	2445	2622	2647.43	2361	2429.5	2641.33	2552.33	2600.67	2415.12	2768.56	2656.5	2530.22	2525	2587.56	2428.67	2603.88	2923.33	2683	2249.67	2726	2918.5	2906.22	2581	2554.33	2713	2623.86	2684	2418	2462.88	2683.5	3245.89	3067.89	2959.14	2741.5	2600.5	2510	2878	3038.33	2592.11	2965	3137	2615.8	2922.89	2899.25
	2440.2	2353	2404.22	2333	2375.17	2402	2557.22	2562.71	2310.67	2364.5	2575.67	2482.83	2569	2340.75	2644.33	2582.33	2459.11	2489.71	2538.78	2403.33	2553.25	2837.5	2645.67	2229.67	2578.67	2852	2854.56	2558.5	2480.78	2595	2566.71	2636.56	2367.33	2474.62	2555	3107.89	2962.22	2916.71	2656.5	2514.75	2495	2739.5	3043.44	2527.56	2786.67	3031.2	2545.8	2839	2746.25
	2413.6	2288.83	2400.22	2292	2327.33	2320.5	2509.44	2500.29	2246	2318.83	2535	2461.5	2553	2287.5	2568.22	2571.67	2410.33	2516.43	2486.78	2366.67	2470.5	2762.83	2575.17	2181.33	2493.22	2747.33	2808.67	2491	2429.78	2503.67	2446.57	2573	2318.83	2453.5	2451.5	2978.11	2893.22	2811.86	2558.5	2454.5	2466.22	2630.75	2940	2464.56	2639	2869.4	2460	2793.22	2644.25
	2379.8	2257.33	2349.33	2264.33	2262.33	2257.17	2465.67	2469.14	2243.67	2257	2476.83	2432.5	2492	2245.62	2518.22	2538.83	2357.89	2535.86	2437.56	2293	2442.62	2737.83	2547.33	2166	2417.78	2698.33	2763.22	2448.33	2364.44	2439	2382.29	2551	2301.17	2406.62	2375	2833.22	2870.89	2780.71	2516.75	2374.5	2415.11	2558.25	2830.33	2405.89	2576.33	2768.8	2401.2	2726.56	2522
	2349	2239.67	2329	2235.67	2234.33	2394	2434.22	2402.29	2193.67	2234.33	2441.33	2404.17	2460	2202	2457.33	2492.17	2338.44	2587.14	2402.44	2266.67	2367.62	2700.5	2488.5	2137	2329.67	2682	2781.44	2364.5	2304.56	2395	2329.57	2530.22	2303.83	2360.38	2301.75	2695.89	2808.89	2762.43	2481.75	2356.5	2359.44	2487.5	2716.11	2358.56	2564.67	2696.4	2336.4	2708.67	2450.75
	2286.2	2198.33	2318.78	2193.67	2245.5	2205.17	2408.67	2336	2188.33	2207.67	2386.33	2378.17	2467.83	2173.88	2426.33	2521.17	2332.56	2587.14	2397.33	2251.67	2312.38	2644	2440.5	2121.67	2265.11	2608	2785.22	2321.67	2293.33	2369	2263.29	2457.89	2304.33	2369.5	2267.25	2581.11	2799.33	2714.43	2485.25	2329.75	2282.11	2417	2676.22	2331	2496.33	2649.4	2312.2	2716.56	2384
	2285.2	2178.17	2303.56	2212.67	2236.33	2193	2377	2314.14	2141.67	2178.33	2336.33	2421.33	2460.17	2169	2407.44	2511.17	2319.67	2607.86	2346.67	2216	2280.5	2627.33	2383.5	2141.33	2272.67	2544	2769.56	2269.33	2270.56	2386.33	2251.14	2419.33	2298.5	2400.25	2234.5	2507.89	2719.89	2655.86	2455.5	2328.75	2259.67	2377.25	2640.56	2327.33	2489.33	2604.8	2276.4	2666.56	2339.25
	2245.6	2168.17	2288.89	2197.67	2216.17	2191.33	2365.11	2305.29	2149.33	2159.33	2337.33	2416.67	2434.67	2159.62	2401.67	2503.67	2297.33	2613.14	2322.22	2258.33	2273.62	2570.33	2393.33	2144.33	2278.33	2546.67	2763	2270.17	2248.67	2374.67	2295	2413	2299.17	2409.88	2223.25	2508.78	2703.67	2657.71	2515	2353.75	2313.89	2363.25	2583.89	2303.11	2485	2627.8	2279.4	2618.11	2320
	2242.4	2191.83	2290.56	2211.67	2205.33	2187.83	2323	2325.43	2154.67	2167.67	2361.67	2398.17	2408.83	2166.38	2409.78	2543.33	2309.78	2588.57	2325.33	2250.33	2302.62	2578.33	2396	2201.33	2329.44	2567.5	2730.89	2286.17	2244.56	2410	2392.43	2405.44	2271.17	2476.5	2283.5	2547.22	2709.44	2661.43	2525.25	2409.5	2222.33	2377.5	2581.56	2296.22	2514.67	2651.6	2286.8	2636.44	2345
	2287.2	2235.17	2302.67	2213	2231.67	2193.83	2393.33	2389.29	2168.33	2192.83	2379.17	2409	2385.83	2196.12	2455.56	2569.5	2326.22	2571.14	2311.11	2250.67	2303.75	2589	2434	2192.67	2358	2616.67	2729.11	2306.5	2275.56	2460.67	2470.43	2394.89	2261.33	2456.75	2317.25	2612	2758.89	2674.57	2545.75	2428	2230.44	2451.75	2546.67	2317.11	2591.33	2733.4	2330	2656.33	2411
	2315	2241.67	2311.44	2260.33	2260.5	2218.33	2338.78	2416.57	2176.33	2215.83	2436	2436.67	2406.5	2217.62	2501.78	2595.33	2349	2578.86	2345.11	2257	2401.25	2627.67	2628.83	2231	2397.22	2664	2733.78	2306.5	2327.67	2492.67	2586.86	2397.78	2255.67	2466.25	2396.25	2703.11	2840	2685.43	2542.5	2480	2257.67	2510	2597.67	2323	2672	2836.8	2366.2	2616	2492.75
	2345.4	2286	2353.67	2302.33	2279.83	2257.67	2379.56	2470.86	2242.33	2265.67	2514.17	2495.17	2444.33	2276.12	2604	2621	2408.67	2605.43	2376.33	2284.67	2576.25	2673.17	2558	2263	2482	2719.83	2797.22	2357.83	2376.22	2504.33	2705.86	2429.22	2292.67	2504.25	2501.25	2803	2935.89	2728.43	2574	2559.25	2310	2614.5	2652.78	2444.89	2804.33	2920.8	2442.2	2646.22	2572.75
	2391.2	2345	2400.78	2356	2317.17	2322.33	2441.89	2573.57	2298.33	2343.17	2614.33	2546.67	2476.17	2322.25	2768.22	2684.17	2451.78	2640.14	2427.22	2318.67	2615.38	2826.33	2679.67	2317.33	2612.33	2908.33	2862.33	2405.83	2463.56	2583.33	2801.14	2472.78	2336.5	2543.62	2636	3009.44	3089	2807.71	2697.75	2668.5	2365.78	2807.25	2744.78	2403.56	2995	3052.4	2537.4	2727.67	2742.5
	2465.6	2411.83	2460.33	2435.67	2350	2379.5	2537	2687.29	2355.67	2407.67	2747.83	2588.5	2557	2383.12	2884.33	2797.67	2517.22	2696.14	2517.56	2345.33	2668.5	2958.5	2805.33	2398.33	2728.89	3038.17	2983.44	2517.33	2533.33	2679.67	2946.43	2532.56	2365.67	2597	2824.75	3239.22	3218.11	2922	2777.75	2745.75	2437.44	2983.25	2838.33	2458.11	3176.33	3279.6	2666.6	2836.44	2969.25
	2520.6	2503.83	2521.11	2507.67	2379.67	2447.33	2592.33	2842.86	2451	2494.33	2837.17	2638.67	2600.17	2468.38	3021.89	2905	2578.33	2746.14	2617.89	2416.33	2702.12	3093	2912	2441.67	2863.22	3184.67	3102.44	2583	2613.33	2734	3067.57	2594	2404.17	2630.38	3025.25	3424.33	3369.44	3016.57	2877.5	2846	2526.44	3136.25	2991.33	2529.78	3378.67	3425.8	2811	2907.44	3161.5
	2567.6	2583.17	2559.22	2566.33	2443.17	2523.83	2680.44	2938.29	2491.33	2564.33	2919.33	2677.33	2615.67	2538	3133.44	2929.67	2645.67	2794.71	2632.44	2439.33	2776.88	3218.83	3010.17	2476.33	2981	3314.17	3185.22	2684.17	2690.44	2855	3158.71	2670.67	2459	2642.25	3135	3647.22	3525.67	3145.14	3024	2929.5	2614.56	3291.75	3094.33	2598.33	3534.33	3544.4	2914	2973	3346
	2603.8	2618.33	2610.11	2630.33	2495.67	2594	2752.56	3006.86	2542.33	2625	3009.33	2712.67	2623	2594.75	3238	2970.33	2702.67	2843.57	2653.56	2475	2811	3317.17	3093.5	2475	3057.44	3426	3216.78	2749.33	2775.11	2947	3223	2768.22	2504.5	2651.88	3267.25	3794.67	3639.89	3212.14	3121.75	3009.5	2681.78	3438	3182.78	2634	3638	3622.4	2953.2	3024.67	3487.75
	2728.8	2715.83	2693.22	2712.67	2582.67	2707.17	2878.11	3137.71	2597	2752.83	3083.5	2805.5	2698.83	2679.06	3397	3055.83	2854.56	2899.43	2755	2572.67	2872.88	3471.17	3197.17	2560	3162	3537	3281.11	2813.83	2918.44	3101.33	3310.57	2863.78	2573	2756.25	3416.25	3935.78	3715	3321.71	3231.5	3118.25	2774.67	3591.5	3228.33	2719.11	3772.33	3747.8	3039	3205.56	3650.75
	2650.2	2625.5	2597.67	2605.67	2461	2644	2792.67	3063.43	2588	2680.33	3007	2727.83	2599	2622.62	3295.44	2984	2796.89	2816.57	2627.78	2456	2760.25	3409.5	3115.67	2460.67	3077.89	3456.17	3141.33	2715.17	2866	2993.33	3185.14	2754.33	2497.17	2641.75	3321	3866.67	3629.89	3241.71	3154	2999.5	2749.78	3518.25	3156.89	2650.11	3714.67	3589.2	2950.8	3169.56	3582.75
	2640.8	2647.33	2596.89	2606	2472.17	2665.17	2791	3042.71	2570.67	2711	3012.33	2708.33	2602	2602.25	3286.78	2993.17	2777.89	2781.57	2615.22	2454.33	2746.5	3408.33	3084.67	2449.67	3053.67	3467.5	3132.78	2655.5	2856	2997.33	3089.43	2716.33	2485.17	2675.12	3270.5	3862.11	3622.56	3205.57	3188.75	2943.25	2753.44	3481	3169.56	2643.11	3670.33	3583.4	2926.8	3194	3597.25
	2558.2	2589.67	2547	2552.67	2472.5	2610.33	2767	2939	2572.67	2662	2910.67	2664.33	2535.17	2581.5	3197.89	2883.17	2750	2745	2591.67	2428.67	2729.5	3313.5	3018.67	2404	3026.33	3367	3055.78	2635.17	2825.44	2969.33	2981.71	2647.22	2445.83	2635.38	3249.25	3757.56	3527.11	3176.86	3189.25	2870.75	2732.33	3414.25	3136	2601.78	3538	3502.2	2817.2	3196.22	3542.5
	2498.6	2518.83	2486.78	2506.33	2457.17	2571	2719.67	2844.57	2531.33	2636.83	2855.67	2614.5	2478.17	2549.88	3118.11	2819	2721.33	2729.43	2554.67	2395.67	2693.75	3215.33	2944.67	2371.33	2962.22	3251.5	3019.78	2600.33	2757	2885	2867.43	2590.33	2401.67	2592.5	3150	3607	3480.78	3113.29	3089.25	2789.75	2690.78	3330.5	3058.67	2547.89	3382	3456.4	2754.8	3111.22	3492.25
	2456.4	2469.17	2445.11	2446	2437.67	2529.83	2692.11	2811.43	2501.33	2582.33	2784.5	2550.83	2441	2482.88	3038.89	2760.33	2656.78	2687.43	2474.44	2363.67	2636.62	3124	2845.33	2318.67	2896.11	3144.5	2933	2545.17	2706.44	2804.67	2744.43	2511.11	2367.67	2555.38	3067.25	3499	3398.89	3040.14	3054.75	2728.75	2643.44	3216	2953.11	2458.56	3289.67	3402.6	2657.4	2961.67	3378
	2427	2401.5	2416.89	2392.33	2366.17	2475.83	2639.44	2723.86	2433.67	2527.83	2693.5	2503.83	2422.33	2423.25	2899.22	2725.83	2610	2612.86	2419.11	2280	2578.25	3020.83	2764.67	2269.67	2834.44	3024.5	2858.33	2460.17	2640.67	2731	2638.29	2466	2322	2489.25	2955.25	3295.22	3285.78	2961	2910.5	2663.75	2603.33	3069.5	2895.67	2370.56	3174.67	3249	2551	2860.33	3292.5
	2382.8	2325.5	2394.44	2337.67	2316.33	2430.5	2590.56	2590.43	2376	2439.83	2645	2474.67	2367.5	2381.25	2776.33	2624.17	2564.44	2600	2393.33	2285	2492	2874.83	2711	2232.33	2725.78	2885.5	2780.78	2409.33	2541.44	2619	2537.14	2391.89	2272.67	2442	2808.75	3089.11	3141.56	2869.29	2796	2609	2532.44	2918.75	2789	2320.44	3011	3141.8	2491.2	2763.67	3126.5
	2309.4	2272	2326.67	2298.67	2300.5	2343.5	2474.11	2516.86	2308.33	2353.17	2570	2429.5	2327	2319.25	2651.67	2539.83	2512.44	2540.14	2339.33	2237.67	2413.75	2739.17	2662.33	2189.33	2587.67	2789.67	2665.33	2331	2456.11	2502.67	2466.43	2310.11	2208.33	2363.25	2660.25	2948.89	2989.44	2762.43	2698.75	2559	2460.78	2760	2679	2248.11	2933.33	2988.6	2409.6	2714.56	2996.25
	2259.8	2223.5	2314.78	2254.33	2265.83	2267.67	2395.22	2481.14	2265	2275.67	2508.83	2365	2293.67	2261	2521.44	2470.33	2434.11	2494.57	2314.11	2231.33	2352.12	2599.5	2608.5	2139.33	2482.33	2687.67	2599	2234.33	2389.44	2453	2361.29	2248.22	2182	2320.38	2532	2803.33	2876.67	2668.29	2644.5	2489.5	2383.78	2640.5	2577.89	2180.56	2729.33	2853.2	2310.2	2629.78	2854.75
	2303.4	2172.67	2286.56	2228	2247	2232.67	2330.33	2425.43	2235.33	2232.67	2453.67	2339.67	2259.83	2207.5	2438	2447.17	2380.78	2482.14	2280.11	2239	2264.38	2485.83	2522	2112	2368.33	2592.33	2560	2174	2328.22	2421	2291	2185.22	2145	2329.5	2408.5	2721.22	2776.44	2591	2539.5	2407.5	2316	2498.5	2548.78	2152.33	2658	2754.4	2257.6	2550.11	2601.25
	2330.2	2151.33	2247.89	2188	2209.83	2197.5	2267	2397.57	2186.67	2178.83	2404.83	2332.5	2267.17	2157.25	2360	2469	2341.11	2501.71	2252.67	2243.67	2211.62	2462.33	2465.5	2083.67	2282.56	2492.5	2586.11	2144.17	2269.11	2389	2218.29	2167.11	2138.67	2330.38	2314.75	2581.22	2719.44	2543.14	2484.5	2364	2262.44	2387.75	2535.89	2128.78	2611.67	2623.2	2207.6	2481.11	2452
	2302	2109.33	2224.67	2166.33	2198.67	2150.83	2263.78	2357	2158.33	2150	2365.5	2310.5	2268.5	2121.88	2331.33	2408.67	2311.44	2480	2203.22	2238.67	2159.25	2387.83	2450	2065.67	2225.78	2430.67	2582	2124.5	2234.78	2359.67	2207	2151	2152.83	2321	2241.75	2498	2665.44	2491.86	2487.75	2320.75	2229.44	2336.5	2494.89	2111.89	2565	2536.6	2160.8	2456.56	2372
	2232.8	2106.33	2214.33	2156.67	2210.17	2128.67	2171.67	2358.43	2145.67	2122.33	2345.17	2334.5	2235.5	2114.12	2290.78	2390.33	2272.44	2436	2209.67	2203.67	2129.5	2302.83	2410	2055.67	2203.89	2422	2578.11	2113.33	2219.33	2332.67	2200.57	2137.22	2117.33	2291.88	2198.5	2434.44	2635.33	2485.43	2442.75	2293	2202.67	2314.5	2461.89	2202	2514.33	2524	2136.6	2417.89	2330.5
	2202.8	2122.33	2210.22	2159	2218.33	2120.17	2155.78	2356.86	2110.67	2122.67	2327.17	2313	2245.33	2100.5	2282.89	2346.5	2258.67	2419.71	2196.44	2211.33	2131.62	2330.5	2402.67	2059	2207.33	2404.67	2555.78	2150.5	2208.56	2348.33	2272.43	2146.78	2121.5	2246.5	2189.75	2422	2585.78	2651.71	2402	2288.25	2193.11	2284	2535.67	2130.56	2531.33	2508.8	2148.8	2383	2286
	2212.6	2143.67	2229.11	2194	2268.67	2132.67	2170.78	2331.57	2139.67	2133.17	2364	2319.67	2288.67	2124.75	2308.56	2370.83	2253.67	2451.71	2210.56	2182.67	2130.5	2340.17	2468.33	2070.33	2234.33	2453.17	2553.78	2156	2220.56	2385.33	2309.29	2175.89	2140	2239.25	2242.25	2457	2601.22	2504.86	2390	2301.75	2210.33	2323	2487.78	2146.67	2570.67	2535.4	2194.8	2373.78	2316
	2229.6	2163	2246.33	2206.67	2308.67	2161.17	2202.11	2345.14	2157.67	2179.67	2393.33	2335.83	2302.17	2171.75	2360.89	2511	2261.33	2460.86	2232.11	2189	2164	2364	2546.67	2091	2299	2506.17	2573.22	2181	2240.56	2432	2368.71	2219	2163.83	2232.12	2327	2515.67	2626.33	2550.14	2439	2353.5	2266.67	2379.5	2564.11	2197.89	2600.67	2583	2245.8	2388.89	2355.75
	2267.6	2220.5	2273.67	2274	2335.67	2205	2251.89	2366.14	2187	2204.83	2458.5	2342.17	2332.67	2205.5	2433.56	2421.33	2292.56	2484.57	2295.56	2206.33	2221.62	2455.17	2579.5	2151.33	2363.33	2592.5	2618.67	2255.5	2295.67	2488.33	2441	2275.78	2204.17	2204.12	2383	2622.44	2712.44	2593.71	2462.75	2393.75	2276.89	2491	2587.11	2227.44	2663.67	2662.4	2319.8	2425.56	2435.25
	2274.2	2287.17	2308.89	2309.67	2355.83	2237.67	2298.56	2429.71	2213.33	2253	2486	2369.33	2358.33	2230.38	2508.22	2459.67	2326.78	2471.71	2364.67	2252.33	2280.88	2526.5	2647.17	2208	2492.44	2698.33	2686.33	2330.83	2332.78	2565	2581.43	2338.78	2267.5	2230.5	2538.25	2770.44	2762.33	2616.43	2515.5	2439	2317.11	2625	2612.33	2286.44	2779.33	2728.8	2401.6	2515.33	2551
	2330.2	2364.33	2351.11	2354	2397.67	2306.83	2392.89	2504.29	2300	2334.33	2594.67	2422.17	2406.33	2285.25	2634	2542.33	2393.44	2517.71	2430	2286.67	2370.25	2620.83	2736.17	2273	2561.67	2781.17	2797.22	2392.83	2398.11	2598.33	2672	2415	2362	2261.25	2628.5	2928.78	2844.22	2695.43	2609.5	2502.5	2385.56	2764	2688.22	2350.89	2911	2826.2	2476.4	2586.56	2695
	2401	2419	2394.33	2438	2492.67	2369.5	2460.33	2596.43	2335	2397.33	2673.17	2476.67	2460.67	2334.62	2715.44	2592.5	2457.89	2563	2499.33	2318	2464.62	2718.83	2852.33	2318.33	2662.89	2893.33	2860.67	2451	2472	2650.33	2749.71	2480.11	2400.5	2290.38	2758	3074.56	2948.33	2796.57	2690.75	2574.25	2449.22	2882	2767.33	2425.56	3042	2959.4	2583.6	2644.56	2824
	2445.2	2465.17	2432	2500	2490.5	2420.5	2532.44	2686.86	2377	2463.33	2759.5	2505	2480.5	2401.38	2816.89	2669.67	2513.78	2618.71	2536.22	2348	2534.38	2816.67	2945.33	2362	2749.78	3015.5	2954.44	2527.83	2550	2730	2839	2550.56	2451.17	2308.62	2846.75	3226.33	3048.33	2878.43	2786.5	2671.5	2512.33	2995.75	2828.67	2473.44	3171	3057.2	2668.8	2714.78	2915.5
	2482.4	2492.17	2462.56	2568.33	2519.83	2473.67	2587.67	2752.14	2443	2512	2824.17	2526.33	2502.33	2461.38	2914.89	2728	2535.78	2701.86	2573.89	2325	2579.5	2921.33	3016	2390	2875	3115.5	2990.44	2568.5	2610.67	2715.33	2929.29	2642.89	2500.83	2325.75	2958	3367.67	3125	2967.57	2900	2744.25	2581.56	3093.75	2896	2521.11	3252.67	3139.6	2764.8	2820.89	3036.5
	2491.6	2541.17	2467.56	2562.33	2521	2486.17	2634.78	2821.14	2450.67	2545.33	2872.17	2543.17	2490.33	2499.5	2945.33	2771.17	2579	2706.71	2586.67	2348.33	2616.5	2958.67	3024.5	2425.67	2928.44	3160.83	2993.44	2598.17	2664.89	2779.33	2987	2693.33	2531.67	2336.25	3004.5	3456.89	3184.56	3003.57	2929.25	2770.5	2645.11	3191	2929.78	2564.22	3289.67	3190	2787.6	2826.22	3108.25
	2479.4	2528.5	2485.11	2579	2519.17	2523.83	2626.44	2801.14	2491	2598	2845.5	2538.33	2482.67	2510	2933.5	2779.67	2605.78	2695.29	2604.89	2353.33	2633.88	3012.83	3068.83	2421.67	2945.78	3145.17	2962.22	2578.33	2691.67	2778.33	2956.71	2671	2543.67	2360.62	3053.75	3477	3183.11	3025.57	2976.5	2789.5	2688.11	3227.75	2944.89	2622.56	3259.67	3234.2	2817.6	2858.22	3154.25
	2459	2496.33	2458.11	2520	2460.83	2490	2628.89	2810.57	2478	2565.5	2814.5	2509.67	2450.83	2510.5	2875.11	2730.5	2541.44	2665.71	2562.89	2335.33	2663.75	2982	3045.17	2414.67	2950.89	3138.5	2898.78	2572.17	2670.67	2705	2911.57	2657.78	2504.83	2353.25	3050.25	3425.33	3167.11	3006.14	2921.25	2758.75	2677.22	3207.25	2905.33	2618.56	3250	3196.4	2779.2	2834.33	3133.5
	2431.2	2462.83	2420.11	2466	2395	2485.67	2580.22	2783.43	2459	2537.33	2782.33	2466.83	2428.83	2488.5	2828.22	2684	2510.56	2620.57	2542	2315.67	2636.62	3044.83	3032.83	2391.67	2907.22	3045.67	2837	2543.17	2638.44	2627.33	2828.71	2640.22	2470.33	2353.75	2989	3325.44	3109.67	2957.57	2877.5	2636	2676.78	3173.25	2832.33	2594	3189.33	3137.4	2745.8	2810.78	3084.25
	2375.6	2414.83	2378.33	2397.33	2373.5	2448.83	2544.67	2719.86	2418	2500.67	2715.5	2451.83	2403.5	2455	2745.56	2629.33	2501.56	2579.86	2511.67	2303.67	2614.62	2853	2906.67	2350.67	2847.67	2946.33	2771.44	2480	2599.56	2587	2785.29	2602.22	2462.83	2352.75	2878.75	3239.67	3038.33	2920.86	2823.5	2628.5	2669.56	3085.25	2773.22	2574	3100	3039.8	2700.8	2818.44	3041.25
	2306.2	2348.33	2325.44	2354.67	2335.67	2389.33	2487.67	2607.57	2375.67	2428.5	2656.33	2420.5	2372.5	2404.12	2665.33	2568.33	2468.44	2539.14	2457.33	2263	2596.88	2755.83	2840.83	2317	2741.67	2855.17	2675.22	2446.33	2514.33	2580	2713	2549.67	2422.83	2327	2828.5	3073.44	2882.22	2873.57	2804.75	2544	2630.11	3000.5	2713.22	2503.89	2978.67	2932.2	2642	2718.78	2953
	2282	2292.5	2281.44	2331.33	2326.17	2334.5	2449.78	2543.71	2326.33	2373.17	2597	2388	2342.83	2371	2580.33	2516	2425.33	2523.43	2397	2242.67	2544	2720.17	2713.5	2267.33	2649.78	2755.5	2582.33	2377.17	2473.56	2549.33	2625.57	2494.22	2422	2304.12	2701.25	2967.78	2767.22	2764.86	2718.5	2511.75	2584.11	2884.75	2643.78	2430.22	2830	2833.2	2540.8	2648.22	2855.25
	2243.8	2218.5	2242.11	2279.33	2287.83	2293.33	2404.22	2468	2304	2330.67	2523	2367.83	2313.17	2320	2506.44	2464.33	2394.11	2471.71	2340.44	2233.67	2522.12	2635.17	2607.67	2229	2547.89	2686.17	2526.44	2329.33	2404	2492.67	2514	2458.67	2371	2250.25	2586	2850.89	2741.67	2661.14	2664	2482.5	2508.78	2770.5	2596	2375.78	2730	2754	2462.4	2572.78	2716.25
	2204	2150.33	2222.11	2267.67	2264.67	2252	2336	2412	2262.33	2290.67	2448.67	2386.67	2265.83	2243.5	2428	2412.67	2347.11	2450.14	2283.89	2184.67	2476.5	2541.83	2549.5	2214.33	2452.56	2615.33	2500.44	2267.83	2336.44	2411.67	2434.14	2403.89	2320	2243.75	2503	2731.89	2591.56	2603.29	2616.5	2417	2427.67	2682.5	2518.78	2307.78	2629	2674.8	2418.8	2507.67	2575.5
	2169.4	2125.17	2190.67	2221.33	2267.33	2197	2268.89	2345	2225.33	2239.33	2370.33	2328.67	2240.33	2196.38	2364.89	2353.83	2317.33	2412	2224.78	2161.33	2436.38	2481.67	2495	2155.33	2384.33	2542.5	2435.33	2226.33	2295.56	2359	2346.57	2331.89	2268.17	2217.38	2403.25	2600.11	2534	2537.71	2566.5	2366.5	2326.56	2559.25	2448.33	2256.78	2569	2611.4	2324	2416.11	2457
	2138.4	2102.17	2159.22	2201.67	2230.83	2175	2217.67	2287.86	2188.67	2173.67	2330.83	2303.5	2191.83	2151.38	2302.33	2322.67	2279.89	2385.71	2174	2133.67	2387.62	2394.33	2424.5	2122	2305.89	2480.83	2411.22	2165	2245.67	2265.67	2244.86	2279.89	2225.5	2188.12	2317.75	2474.11	2450.89	2482.43	2540	2326.5	2267.78	2463.75	2384.44	2216.67	2477	2515.6	2254.8	2351.67	2335.75
	2123.4	2070.83	2152.89	2174	2201.67	2131.33	2180.56	2268.43	2171.67	2142.33	2256	2283.5	2186.33	2113.5	2247.33	2296.5	2258.56	2366.43	2145.22	2099	2320.12	2340.83	2345.5	2126	2245.78	2418.33	2376.78	2137.5	2204.67	2244.67	2211.29	2236.89	2199	2159.38	2253.5	2388.89	2411.33	2436.14	2477.25	2283	2204.78	2388.25	2328.67	2156.89	2401.67	2471.4	2200.4	2293.67	2265.25
	2109	2058.17	2147	2167	2187.67	2114	2134.33	2217.14	2135.67	2113.17	2204.33	2255	2168	2083.75	2231.56	2256	2207.11	2336.57	2135.67	2092	2265.12	2308.17	2286.17	2090.67	2200.78	2370.5	2353.56	2203.67	2160.78	2227.67	2179.71	2192	2161	2138.38	2225.5	2332	2362.89	2411.57	2421.25	2230.25	2153.33	2323	2293.44	2122.56	2357	2446.6	2145.2	2258.33	2204.75
	2096.2	2047.33	2122.22	2152	2186.5	2111.17	2118.89	2232.57	2111.33	2103.17	2185.83	2229.83	2178.33	2065.62	2235.89	2240.33	2188.78	2322	2129	2078.33	2241.25	2260.83	2269.67	2075.67	2167.89	2353.17	2346.44	2091.83	2134.56	2186	2144.29	2177.33	2138	2113.88	2200	2285.67	2318.33	2372.57	2383.5	2203.75	2124.89	2270.75	2287.56	2101.67	2289	2404.4	2112.4	2212.78	2156.75
	2076.6	2041	2107.67	2149.33	2199	2084.33	2100.56	2220.71	2109.67	2093.5	2192.5	2210.17	2166.33	2048.12	2244.33	2246.5	2180.33	2304.14	2111.22	2052.33	2208.12	2245.67	2247	2050.33	2147.44	2286.5	2329.22	2076.33	2118	2205	2138	2167.22	2133.17	2100	2173.25	2269.89	2289	2377	2357.5	2179	2092.33	2230.75	2273.89	2105	2264.33	2342.8	2111.6	2192.78	2147.75
	2107.2	2060.5	2142.78	2146.33	2200.83	2075.67	2147.89	2218.43	2103.67	2086.17	2181.67	2186.17	2163.17	2059.88	2235.67	2241.33	2167.44	2294.57	2109.11	2046.33	2193.25	2223.33	2217.33	2032.67	2137.67	2254.17	2324.33	2080.5	2109.56	2204.33	2154.14	2160.67	2143.33	2100.75	2171.75	2242.44	2275.33	2345.57	2332.25	2172	2086.89	2198.25	2276.67	2111.22	2238.67	2330	2111	2202.78	2125.75
	2123.6	2079	2174.56	2161.33	2201	2086.83	2104.78	2218.86	2087.33	2109.5	2205	2177.5	2151.67	2073.62	2256.44	2240.67	2187.56	2290.57	2114.89	2068.33	2185.62	2228.33	2221.17	2054	2136.56	2275.17	2355	2099.17	2119.44	2226.33	2177.14	2157.33	2137.5	2104.75	2191.25	2292.33	2279.89	2348.71	2307	2171.25	2104.56	2234.75	2323.44	2115.11	2265.67	2339	2151.2	2218.78	2153
	2182	2101	2225.22	2187.67	2205.67	2101.17	2120.89	2249.14	2104	2119	2228	2196.67	2184.5	2103.62	2277.67	2273.67	2191.22	2292.43	2122.78	2068.67	2189.88	2262.67	2249.83	2075	2167.33	2325.33	2372.11	2122.33	2135.33	2279.33	2208.43	2172.44	2119.83	2113.88	2254	2363.67	2319	2359.71	2333.25	2205.5	2127.11	2278.25	2356.56	2130.67	2306.67	2388.4	2204.4	2265	2214
	2191	2126.17	2286	2212	2210.17	2131.17	2143.78	2264.14	2125.33	2166.33	2259.17	2212.17	2204.33	2141.5	2315	2281.83	2227.44	2305	2149.44	2077.67	2225	2282.33	2280.83	2110	2205.67	2387.5	2427.78	2161.67	2173.67	2278.33	2255.71	2197.33	2137.67	2124	2310	2418.67	2390	2385.71	2336.5	2225	2173	2327	2396.89	2165	2369.33	2438.4	2257.4	2318.89	2253.5
	2217.4	2173.5	2278	2206	2235.17	2167.17	2193.89	2300.29	2165	2227.67	2296.5	2249.33	2210.67	2189.25	2368.78	2328	2260.11	2326.71	2196.44	2123	2260.88	2347.17	2334	2133	2271.33	2438	2491	2212.67	2239.44	2316.67	2353.57	2252.33	2171.17	2163.62	2375.5	2508.33	2449	2455.14	2377.75	2282.5	2217.78	2409.25	2449.11	2217.89	2484.33	2532.2	2328.8	2367.56	2355.25
	2245.6	2226.33	2304	2235	2248.67	2193.67	2226.67	2349.29	2185.67	2271.83	2368.17	2265.5	2239.5	2234.38	2423.56	2347.17	2281.89	2367	2233.44	2142.67	2299.38	2421.5	2399.67	2188.33	2337	2555.83	2538.56	2236.67	2293.44	2375.67	2429.57	2278.44	2201.33	2201	2447	2623.33	2535.33	2508	2441.25	2346.5	2290.67	2513.5	2502.56	2295.67	2593.67	2591	2392	2441	2460.75
	2306.2	2279.5	2331.78	2276	2297.17	2246.83	2293.11	2445	2246.67	2320.5	2443.17	2318.17	2282.67	2287.5	2515.78	2407.83	2311.56	2419.57	2272.44	2173.33	2351.62	2515.17	2507.33	2261.67	2447.89	2637.33	2592.11	2300.67	2367.78	2412	2491.86	2326.44	2239	2266.56	2573.25	2788.78	2636.67	2599.86	2511.75	2385.25	2350.78	2652	2592.78	2355	2762.33	2683.8	2506.8	2524.22	2603.5
	2354.2	2345.17	2353	2318	2303.83	2311.67	2358.56	2542.43	2302.33	2358.17	2509.17	2344.83	2306.83	2357.25	2593.44	2464.83	2359.67	2458	2309.56	2205	2406.38	2595.33	2571.67	2290	2540.11	2712.17	2647.11	2349.5	2437.33	2495.67	2568.86	2379.78	2269.5	2246.88	2670	2917.78	2790.78	2659.29	2578.25	2432.5	2396.89	2780.75	2646.44	2387.44	2829.67	2777.8	2557.4	2604.78	2712
	2360	2374.67	2361.67	2356.33	2341	2325.67	2374.78	2573.71	2335	2407.5	2570.67	2384.67	2307	2392.5	2651.44	2500.67	2376.22	2476	2336.56	2220.67	2457.12	2658	2637.33	2353	2609.11	2787	2680.22	2377	2502.89	2517.33	2629.57	2421	2305.33	2262.12	2741	2983.33	2812.78	2696.29	2645.25	2487.25	2452.44	2860.75	2677.56	2418.78	2923.33	2828.6	2652.8	2654.22	2818.5
	2381.8	2401.67	2369.56	2358.33	2333.67	2371.17	2416.67	2618.29	2363	2438.5	2598	2411.5	2327	2437.88	2694.44	2505	2407.78	2510.57	2348.44	2243.67	2500.25	2734.17	2666.33	2374	2678	2804	2696.11	2409.17	2541.56	2694	2653	2458.33	2314.5	2295.75	2793.5	3031.22	2817.22	2736.14	2674	2541	2532.67	2884.75	2729.78	2439.44	2966	2891.2	2686	2677.11	2846.75
	2369	2399.17	2370.11	2362.67	2351.17	2409.83	2451.78	2608.29	2387.33	2490.17	2618.17	2421.67	2352	2463	2719	2507.67	2427.67	2507.57	2376.89	2288	2528.38	2788.5	2688	2405.33	2750.78	2802	2698.11	2437.33	2573.67	2543	2683.71	2472.78	2330.33	2302.62	2864.5	3069.33	2835.67	2765.14	2699.25	2598.5	2571.44	2959.5	2730.44	2449.11	2997.33	2931.6	2731	2720	2918.5
	2353	2408.67	2354.22	2385.33	2374.33	2412.67	2476.67	2600.43	2401.67	2513.33	2598.33	2410.83	2357.5	2464.88	2741.33	2507.5	2426.78	2507.43	2380.11	2275	2533.38	2830.17	2671.83	2403.67	2789.56	2819.83	2673.44	2459.5	2587.44	2565.33	2705.86	2476.33	2327.17	2306.88	2862	3093.78	2854.33	2784.43	2731.25	2625.75	2588.11	2991.25	2758.44	2475.56	2995.67	2918.4	2716.4	2732.22	2937
	2358	2394.5	2346.89	2339.33	2368.67	2404.33	2463.22	2609.57	2405.33	2506.33	2611	2414.5	2367	2456.75	2741.44	2476.83	2437.78	2522.86	2396.78	2285.33	2510.62	2819	2677.33	2396.67	2759.67	2782	2665	2455.67	2548.78	2552	2690	2458	2340	2316.25	2846.5	3030.44	2836.22	2797.29	2691.75	2640.5	2591.11	2941.75	2741.11	2456.33	2989.67	2930.4	2689.6	2702.33	2914.75
	2349.6	2374	2327.44	2362.33	2341.67	2402.83	2450.44	2574.86	2387	2462.67	2589.67	2431.5	2385.83	2438.75	2672.89	2481.33	2409.33	2553.14	2386.89	2310	2488.5	2769.5	2673	2391	2691.78	2775	2652	2442.67	2494	2550.33	2681.86	2439.22	2328	2333.38	2785.25	2961.78	2785	2786.71	2736	2636	2568.67	2866.75	2724.67	2451.89	2936.67	2860	2652.2	2670.33	2851
	2320.4	2322	2302.11	2344	2316.17	2377.33	2407.94	2532.14	2323.67	2431.5	2580.17	2435.17	2366	2389.25	2617.56	2467	2453.44	2534	2355.22	2258	2448.38	2719.5	2627	2372.33	2625.22	2689.33	2632.22	2407.17	2450	2519.33	2636.71	2417.56	2297.5	2308.5	2699.25	2878.44	2742.33	2780	2715.5	2825.5	2510.67	2795.75	2717.67	2417.78	2869.67	2840.6	2617.4	2660	2768
	2253.2	2293.17	2272.89	2325	2288.67	2345.67	2349.44	2483.43	2312.33	2367.17	2547.17	2411.67	2352	2333.38	2572.56	2417.83	2396.22	2512	2315.56	2218	2410.25	2682.67	2608.33	2351	2566.11	2646.67	2571.78	2361	2396.67	2514	2573.29	2359.78	2250.83	2277	2648.25	2793.78	2682.78	2743.86	2668.75	2625.25	2459.56	2698	2684.78	2370.22	2773.67	2778.6	2554	2592.89	2706
	2260.4	2269.33	2264.67	2301.67	2253.17	2326.17	2323.44	2447.86	2271.67	2332.33	2535.5	2425.83	2362	2304.12	2559.89	2393.67	2387.22	2498.43	2291.78	2215.33	2350.62	2607.17	2559.17	2294.33	2495	2594.5	2546.44	2351.33	2368.67	2491.33	2502.86	2344.56	2242	2235.88	2570	2780.22	2612.89	2723.71	2655	2595.75	2409.11	2631	2645.22	2354.22	2709	2718.8	2470	2536.78	2591.75
	2245.4	2217.83	2243.56	2261.67	2248	2288	2278.89	2400.29	2226.67	2290.67	2499.33	2380.17	2355.67	2299.5	2489.78	2340.17	2351.56	2482	2265.89	2186.67	2325.25	2576.83	2534.5	2239	2427.33	2516.33	2500.89	2294	2316.56	2463.67	2459.86	2290	2212.67	2212.75	2480	2639.33	2557.44	2674.43	2597	2563.5	2369.22	2553.25	2572.33	2299.22	2616	2681	2463.6	2505	2531
	2218.8	2177.17	2228.89	2257.33	2237.67	2260	2224.67	2346	2192.33	2237.5	2454.33	2367.17	2331.33	2278.38	2454.56	2324.67	2321.56	2434	2255	2174	2275.62	2508.33	2502.17	2212	2368.56	2472.83	2462.56	2287.83	2289	2388.33	2411.71	2248.11	2184.83	2185.25	2429.75	2599.44	2515.78	2653.86	2573.5	2506.75	2327.11	2501.25	2531.44	2252.11	2559	2606.2	2404.6	2453.56	2425.5
	2193	2146.33	2204.78	2215.67	2232.67	2211.67	2199.89	2298.86	2171	2205.5	2392.83	2357.5	2314	2233.5	2401.22	2296.83	2298.56	2427	2243.56	2144	2243.25	2482.83	2460.83	2167	2298.22	2439	2446	2256.5	2254.22	2373.67	2369.43	2214.78	2152	2156.62	2371.25	2513.67	2464.33	2611.86	2529.5	2471	2276.56	2451	2504.11	2230.89	2478	2542.6	2346.6	2413	2324.5
	2197	2105.33	2182.78	2208.67	2228.5	2176	2167.67	2238.29	2145	2177.17	2369.17	2324.33	2316.33	2191.38	2361.89	2264.67	2286.33	2397.86	2188.78	2131	2209.62	2398.83	2417.17	2130.33	2239.78	2418.17	2426.22	2232.33	2211.78	2318.67	2334.29	2194.22	2134.17	2147.88	2312.5	2455.33	2408.33	2567	2482.5	2462.75	2245.11	2398.25	2439.89	2196.67	2438	2484.2	2313	2328.67	2238.5
	2163.8	2095.67	2175.89	2199.67	2221.17	2156	2138	2215.71	2123.33	2140.33	2351.83	2313.67	2287.83	2166.5	2329.89	2234.17	2249.22	2379.14	2174.89	2119	2163.38	2354	2393	2119	2199	2374.33	2386.44	2221	2182.89	2298	2317.14	2166.89	2118.33	2130.88	2267	2403.67	2372	2541.29	2435	2429.75	2197.44	2426.5	2416.67	2182.67	2394	2443.2	2265.8	2288.33	2193.5
	2156.4	2073.5	2178.78	2178.33	2215.33	2144.17	2113.44	2190.71	2104.33	2132.33	2320.5	2269.5	2268.83	2124.5	2312	2224.5	2215.22	2347.57	2154.89	2103.33	2138.62	2316.17	2335.17	2103.67	2175.56	2349.17	2373.33	2208.5	2167.44	2270	2283.57	2147.33	2101.33	2107.75	2237.25	2569.11	2344.33	2506.43	2353.75	2365.75	2163.11	2290.75	2383.33	2158.56	2382	2410.4	2249.4	2250.22	2171
	2165.4	2071.33	2190.89	2174.33	2223.83	2129.83	2115.67	2194.71	2104	2135.67	2321.33	2254.5	2248.33	2116.38	2301.33	2204	2203.56	2336.14	2148.56	2081	2118.12	2300.83	2315	2085.67	2166.44	2340.67	2351.78	2163.67	2161.22	2249	2252	2149.44	2103.5	2101	2219.5	2358.11	2319.22	2469.14	2305	2345.75	2145.67	2283	2342.56	2140.33	2360.33	2385.4	2222.2	2239.67	2152.5
	2155.4	2087	2192.89	2156.67	2212.5	2129.67	2117.89	2179.71	2094.33	2150.5	2312.33	2241.67	2223.83	2114.5	2287.89	2202	2191.11	2317	2149.67	2089.33	2118.25	2302	2330.67	2103	2168.33	2333.83	2327.22	2155.5	2158.56	2235.67	2255.29	2116	2093	2083.38	2236.75	2337.67	2326.56	2432.14	2288.25	2313.75	2128	2276.25	2336.44	2126.67	2325	2401.8	2226	2232.33	2151
	2175.4	2096.17	2189.56	2158.67	2195.5	2128.17	2121.11	2186.43	2095	2161.5	2299.67	2227.67	2230.67	2117.31	2288.78	2219.67	2181.89	2317.86	2152.22	2091.33	2115.12	2319	2328	2105.33	2182.33	2335.33	2323.89	2165.5	2148.33	2252.33	2239.71	2135	2089.83	2088.62	2290.25	2346.67	2334.22	2427.57	2300.75	2288.75	2122.11	2277.5	2341.11	2117.67	2351.67	2430.8	2243	2250	2186.75
	2191.6	2109.5	2206.44	2168.33	2221.67	2142	2137.11	2207.86	2125.33	2188	2313.33	2238.5	2206.33	2148.25	2303.56	2230.33	2193.56	2309.43	2148.56	2098.33	2129.62	2368.83	2323.5	2120.5	2214	2360.33	2352.67	2174	2195.22	2255	2252.86	2136.89	2105.67	2197.56	2344.5	2384.22	2352.44	2410.14	2307	2274	2152.67	2317	2353.56	2146.22	2358	2450.8	2267	2267	2240
	2207.8	2141	2235.11	2188.33	2238.17	2160.67	2167.22	2246.43	2126.67	2232	2331.83	2232.67	2200.5	2172.12	2319.67	2260.5	2201.67	2308.43	2160.22	2108.67	2147.5	2370.17	2352.5	2131.33	2253.11	2367.17	2372.33	2185.17	2211.33	2291	2282	2148.78	2116.17	2127.62	2397	2433	2379.22	2435.29	2336.25	2278	2184.33	2384	2368.44	2134.33	2418	2456.2	2507.8	2296.22	2316.75
	2229	2169.83	2251.67	2201.33	2255.5	2185.5	2200.22	2288.57	2171.33	2242	2342.33	2242.17	2203	2216.62	2359.67	2307.83	2218.22	2302.43	2175.67	2132.67	2178.75	2428.5	2395.83	2158.33	2301.56	2418	2403.67	2221.17	2254.78	2321	2316.43	2184.44	2125.17	2141	2479.25	2496.33	2433.33	2468.71	2382	2317.5	2236.11	2453.75	2406.78	2155.11	2494.67	2502.8	2361.8	2337.11	2363.5
	2235.4	2184.33	2260.56	2241.33	2264.67	2233.17	2239.67	2322.29	2228.33	2282.67	2369.83	2267.5	2223.83	2234.31	2419.44	2327.5	2242.78	2335.43	2205.89	2156.33	2216.75	2486.5	2432.83	2205.67	2376.33	2463	2449.56	2249	2297.89	2345.67	2358	2198.89	2169.83	2168.38	2549.5	2568.67	2476.33	2504.43	2409.25	2379	2282.33	2522.5	2449.33	2178.56	2541.67	2569.8	2424.2	2417.89	2475.75
	2257.2	2227.17	2277.33	2240.67	2300.33	2258.67	2271.89	2368.86	2255.33	2322.33	2410	2300	2238.67	2274.25	2452.44	2370.17	2265.89	2373.43	2209.67	2194.67	2266.62	2526.33	2481.5	2277.67	2436.44	2507.33	2489.22	2296.17	2345.11	2388.33	2402	2236.78	2178	2229.25	2582	2652	2531.11	2548.14	2476.75	2411.5	2332.44	2584.5	2495.33	2205.11	2620.67	2646.8	2499.6	2476	2568.25
	2272.8	2243.83	2281	2264.33	2306.83	2287.5	2381.56	2390.29	2284.33	2362.67	2452.33	2341.83	2256.33	2283.25	2478.11	2406.17	2279.89	2396.29	2232.78	2184.33	2326.38	2562.33	2548.33	2314.33	2533.78	2565.67	2519.11	2311.5	2406.89	2415	2425	2246.67	2185.5	2223	2692.75	2706.22	2607.33	2588.86	2500.5	2427.75	2391.33	2640	2536.78	2225.67	2685.67	2728.4	2506.4	2546.22	2660
	2270.4	2263.33	2292	2325.33	2338.5	2311	2332.11	2412	2308.33	2397.83	2467.83	2371.17	2248.17	2307.38	2501.44	2445.67	2300.33	2440	2254.67	2224	2358.62	2642	2571.5	2368	2563.89	2615	2545.56	2314.67	2453.33	2444	2457	2261.78	2204.17	2252.12	2746.25	2753.78	2633.67	2618.29	2552.75	2462	2432.67	2726.5	2563.11	2237.78	2764.67	2747	2565.8	2577.44	2722.25
	2261.2	2279.33	2288.11	2311.67	2324	2325.5	2338.33	2425.57	2307.67	2402.83	2453.33	2354.33	2249	2321.25	2531.67	2453.33	2287	2445.71	2231.67	2221.67	2375.38	2664.33	2567.17	2388	2610.89	2613.5	2542	2284.67	2453.33	2442	2426.29	2255	2212	2280.38	2806	2761.44	2641.44	2619.86	2583.75	2456	2442.33	2757.5	2589.78	2229.22	2756	2774.8	2559.6	2613.67	2758.25
	2258.2	2280	2281.44	2305	2320.33	2371.83	2364.33	2445.57	2343.33	2411.5	2481.83	2356.33	2265.17	2363.12	2559.67	2479	2305.67	2471.14	2259.44	2223.33	2390.25	2686.5	2587.5	2426.33	2644.11	2637.33	2550.33	2331.67	2505.33	2449.33	2456.29	2293.11	2235.33	2267	2806.75	2818.11	2670.89	2645.57	2588.5	2485.25	2485.22	2806.5	2612.78	2260.44	2734.33	2780.4	2579	2640.89	2790.75
	2260.8	2298.5	2267	2306.67	2320.83	2343.5	2343.56	2459	2353.67	2409.33	2470.67	2371	2268.83	2363.12	2581	2459.67	2307	2467.57	2245	2229.33	2405.88	2669.33	2608.67	2423.67	2641.33	2630.67	2528.67	2318.83	2482.33	2480	2445	2274.67	2243.83	2277	2781.75	2823	2670.56	2629	2587.5	2499.5	2484	2772.25	2624.56	2258.33	2784	2772	2571	2634	2819.75
	2243	2280	2250.11	2311	2308.67	2352.17	2340.67	2456.86	2335.67	2405	2475	2348.83	2270.67	2348.75	2579.22	2459.33	2322.89	2470.71	2234.67	2217	2411.75	2650.17	2602.17	2399.67	2639.78	2619.5	2537.56	2306.17	2475.22	2461.33	2430.71	2275.44	2237	2279	2781.5	2819.89	2659	2647.57	2589.75	2486.25	2497.44	2749.25	2615.44	2260.78	2754	2761.6	2561	2612.67	2775.5
	2237.6	2250.83	2243.78	2309.33	2267.83	2341.67	2323.33	2457.43	2314.67	2379	2441	2325.67	2261.17	2354.62	2521.22	2438.5	2313.56	2433.86	2236	2224.67	2402	2607	2593.5	2372.33	2585.33	2590.67	2519	2300.33	2446.44	2438.67	2413	2266.56	2220	2277.25	2703.75	2772.56	2633.56	2637	2555.75	2446.75	2491.67	2729	2598.78	2254.33	2708.33	2729.6	2547.6	2593.56	2730.75
	2215	2230.5	2221.22	2281.67	2269	2324.17	2298.33	2404	2311	2373.83	2407	2439.67	2251.5	2328.5	2474.67	2414.17	2293.78	2431.29	2211.78	2189.33	2370.88	2565.67	2565.83	2347.33	2560.89	2539.17	2483.11	2285	2412.78	2455.33	2375.14	2252.78	2204.83	2265.62	2665.75	2711.78	2598.22	2582.57	2540.25	2422	2446.33	2685	2569.56	2238.56	2695	2696.4	2505.2	2549	2655
	2198.8	2212.5	2208.89	2229	2240.33	2300.83	2271.11	2379	2268.67	2335.33	2425.83	2294.83	2243.17	2296.38	2449.67	2359.33	2286.78	2399.57	2198.56	2176.67	2330.88	2540	2551.83	2319.33	2526.56	2518.17	2456.89	2253.5	2372	2416.67	2349	2240.78	2208	2245.75	2607.5	2662.11	2570.44	2547.71	2509.75	2388.5	2409.22	2631.5	2522.89	2221.11	2634	2652.6	2455.2	2507.56	2603.5
	2182.2	2174.5	2204.44	2241.33	2214	2263.33	2235.22	2348.14	2245	2295	2375.17	2275.67	2223.17	2262.75	2406.11	2328.33	2251.22	2384.43	2178.22	2150.33	2293.5	2493.5	2513	2282.33	2480.22	2468.67	2425.33	2225.33	2325.56	2370	2319.14	2223.89	2196.67	2214.38	2556.25	2612	2511.56	2523.14	2467.75	2356.25	2358.78	2566.75	2482.67	2196.44	2581	2597.2	2403.8	2452.89	2514
	2179.2	2156.33	2188	2204.67	2196.17	2216.67	2191.67	2317.71	2211	2273.17	2354.17	2249.33	2201.17	2229.25	2345.67	2301.17	2221	2365.86	2164.22	2149.67	2290.25	2431.5	2482.83	2266.67	2408.56	2419.33	2396.56	2183.5	2283.11	2339	2288.86	2201.44	2173	2180.75	2481.25	2558.44	2483	2471.43	2415.5	2332.5	2322.78	2501.75	2462.56	2170.44	2527.33	2552.6	2372.6	2392.44	2435.5
	2170.6	2130.33	2177.67	2177	2180.33	2177.83	2162.22	2276.43	2187.33	2225.67	2338	2230.83	2194	2226.38	2296.78	2290.83	2225	2357.86	2140.67	2127.67	2250.38	2353.67	2441.67	2216	2358.78	2384.17	2366.56	2175.33	2252.33	2340.33	2271.29	2180.78	2138.5	2175.88	2405.25	2501.56	2435.44	2443.71	2383.75	2310.25	2293.22	2441.75	2416	2155.89	2477	2492.8	2340.4	2350.78	2357.25
	2140.8	2107.67	2163.22	2188.67	2170	2141.5	2129.11	2238.86	2146.67	2192.67	2287.33	2215.33	2172	2196	2248.56	2275.83	2203.44	2331.14	2117.67	2125	2201.12	2311	2376.33	2167	2298.22	2324	2332.89	2134.5	2212.56	2319.33	2238.57	2146.22	2130.5	2137	2351.75	2425.44	2383.22	2408.29	2371.75	2294.5	2246.44	2367	2372.67	2126.22	2431.33	2433.8	2290.6	2315.22	2297.25
	2136.6	2095.33	2147.11	2163.67	2144.17	2112	2096.67	2210.71	2101.33	2169.17	2276.67	2205.83	2152.67	2161	2234.67	2237.17	2185	2315.71	2114.22	2105	2161.62	2257.67	2334.17	2136.67	2238.22	2295.83	2318.89	2150.67	2192	2279	2213.14	2136.67	2108	2121.12	2321	2378.22	2328.22	2381.14	2321.5	2262	2214.56	2315.75	2325.11	2114.67	2392.33	2408	2275.4	2291	2232.5
	2111.6	2079.67	2139	2159.67	2252.33	2095.33	2077.78	2171.57	2082.67	2133.5	2245.33	2186.83	2149.67	2130.5	2208.44	2209.5	2161.89	2273.57	2099	2097	2127	2203.17	2287.67	2114	2200.44	2276.33	2268.22	2113.83	2155.89	2241.67	2182.29	2101.22	2087.17	2106.38	2271.75	2332.89	2300.78	2344.86	2282	2233.75	2190.89	2259	2284.33	2091.44	2337	2376.8	2246.8	2258.11	2190.75
	2128.8	2070.67	2134.56	2123.33	2113.83	2083.67	2053.67	2156.29	2078.67	2104	2209.17	2170	2120.33	2132.12	2176	2176.33	2156	2237.14	2080	2082.33	2118.25	2169.83	2263.67	2057	2154.78	2256.67	2232.22	2084	2137.11	2228	2159.86	2093.22	2085.83	2087.12	2236.75	2289.22	2259	2293.29	2249.5	2209.5	2160.33	2225.5	2264.56	2083.22	2301	2326.2	2223.8	2226.22	2139
	2115.6	2082.83	2114.44	2104	2113.33	2066.5	2060.33	2144.71	2070.33	2110.33	2168.17	2164.83	2105.17	2103.12	2152	2149.33	2141.33	2225.14	2069.89	2073.67	2098.5	2139.33	2228.33	2053	2151.11	2215.83	2205.11	2080.83	2120	2194.33	2145.29	2079.22	2067.17	2070.88	2224	2270.33	2236.78	2269.14	2218.5	2175.25	2142.78	2194.25	2232	2075.11	2279.33	2312	2206.4	2213.78	2140.25
	2122.2	2079.17	2112.67	2118	2114.83	2076.33	2064.89	2130.71	2079.33	2107	2163.67	2150	2096.33	2115.62	2139.22	2146.67	2126.22	2204.71	2064.89	2066.33	2084.62	2129.83	2191.67	2067	2138.11	2214.83	2199.78	2071.17	2112.11	2167.33	2127.86	2062.22	2064.5	2071.88	2209.5	2273.44	2226.78	2257.71	2211.75	2165	2138.11	2213.75	2217.44	2066.22	2281	2298.4	2176.6	2202.78	2136
	2118.6	2087.83	2127.44	2113	2124.33	2077.33	2070.22	2124.29	2084.33	2124.67	2165.33	2140.67	2100.5	2120.38	2152.78	2148.17	2133.11	2192.57	2068.11	2057.67	2090.5	2129.67	2204	2082	2153.67	2216.83	2214.44	2061.5	2123.67	2180	2127.29	2057.78	2065	2082.5	2223.5	2292.67	2237.44	2232.14	2204	2162.75	2132.89	2201.5	2213.44	2061.89	2295.33	2292.4	2184.4	2210.44	2160.25
	2119.6	2103.33	2134.67	2122.33	2120.83	2085.33	2082.78	2152.43	2100.67	2115.33	2171.67	2150.67	2103.67	2127.12	2175.33	2152.17	2129.44	2189.57	2068.33	2055.33	2099.25	2160.5	2215	2096	2149	2251	2207.22	2079.33	2137.78	2166	2139.57	2061.67	2060.17	2090	2221.5	2299.89	2245.11	2249.29	2214.5	2178	2152.33	2246.75	2221.22	2077.11	2293.67	2312	2188.4	2210.33	2198
	2114.4	2117	2139.33	2113	2140.33	2115.5	2096.67	2168	2113.67	2136.67	2167.67	2146.5	2110.83	2126.12	2198.11	2155.17	2153.67	2190.43	2079.56	2067	2102.25	2167.83	2214.5	2118.67	2172.67	2256	2214.33	2073.17	2145.44	2193	2158.71	2066.67	2074.67	2097.38	2243	2323.33	2262.89	2251.71	2220	2180	2174.44	2255	2234.44	2091.89	2319.67	2335.6	2208.2	2235.22	2223.5
	2135.4	2128.5	2139.22	2142.33	2152.67	2145.33	2122.33	2192.71	2128.33	2153.33	2176.83	2158.67	2104	2144	2228.11	2169.33	2145.89	2201.14	2092.11	2073	2127	2198.33	2229	2131.67	2204.44	2279.83	2236.89	2089.67	2176.44	2202.67	2172.29	2084.22	2088.83	2115.12	2287.5	2356.78	2278.89	2273.57	2255.5	2193	2199.56	2313	2254.67	2107	2336.33	2354.8	2238.4	2263.22	2281.5
	2127.8	2143	2156.56	2149.67	2168.33	2163	2141.56	2202.86	2151.33	2186.33	2197.83	2162.5	2116.83	2168	2244.89	2193.17	2154.33	2219.14	2172.11	2095.67	2141.75	2230.5	2265.5	2159.67	2242.67	2296.83	2266.33	2107.17	2220.78	2215	2191.79	2103.89	2098	2112.5	2341.75	2391.44	2323.67	2311.29	2271.5	2196.75	2215.78	2360.75	2255	2127.67	2378	2409.8	2264.8	2304.33	2358.75
	2144.8	2163.33	2167.78	2156.67	2172.83	2283.17	2171.89	2231.57	2197	2201.33	2215.17	2182.83	2123	2180.88	2271.89	2219.17	2176	2225.29	2108.44	2098.33	2160.62	2283.17	2301.83	2182	2276.11	2326	2280.44	2121.67	2240.11	2234.67	2210.71	2119.67	2108.33	2132.12	2348.5	2425.67	2341.89	2318.57	2319.75	2212.75	2258.11	2394.75	2279.22	2141.33	2435.67	2421.6	2276	2325.56	2402.75
	2156.4	2167.17	2160.67	2164	2165	2210.5	2181.11	2246.71	2201.67	2206.17	2232.5	2189.5	2120	2195.88	2293.56	2248.17	2175.56	2250.43	2115.56	2104	2180.5	2306.17	2316.67	2200.33	2307	2347	2294.78	2124.67	2267.89	2230	2224.71	2123.67	2105.5	2144.75	2384	2466	2374.22	2346.29	2344	2222.25	2244.78	2444.75	2299.56	2147.56	2450	2464.2	2295.6	2346	2449.75
	2173.8	2193.5	2168.11	2185	2173.83	2233.17	2210	2298.14	2241	2240.83	2262.83	2200.17	2135.17	2223.5	2326.33	2260.17	2183.33	2265.86	2133.67	2120	2196	2333.5	2334.83	2222.67	2358.44	2384.5	2319.89	2157.17	2309.33	2269	2263.57	2136	2121.33	2156.62	2438.75	2490.22	2410.33	2353.43	2373.5	2263.75	2271.33	2689.75	2335.22	2158.22	2495	2502.6	2318.6	2370.89	2507
	2171	2189.17	2168.22	2179.67	2176.83	2242.5	2217	2311.86	2233.67	2259.83	2285	2203	2136.5	2240.62	2336.78	2276	2184.44	2286.29	2141.56	2125	2232.88	2361.83	2360.5	2248.33	2387.44	2428.67	2329.22	2162.83	2334.44	2272	2267.14	2155.33	2150.33	2171.62	2464.25	2523.56	2429.22	2373.86	2409	2266.25	2283.44	2519.75	2343.89	2160.89	2538.67	2511.6	2333.4	2404.78	2550.5
	2179.6	2194.83	2171	2204.33	2177.33	2239.5	2221.44	2322.57	2258.33	2269.17	2286	2203	2155.17	2243.25	2358.22	2287.33	2185.22	2292.86	2147.11	2130.67	2239.75	2397	2386.83	2282.67	2395.22	2431.67	2343.11	2159.5	2337	2277.33	2262.43	2153.67	2150.67	2177.88	2456.25	2543.44	2422.56	2386	2384.25	2297	2295.22	2527.5	2372.44	2167.33	2528	2505.6	2347.6	2411.44	2534.25
	2181.4	2192	2167.89	2189	2184.67	2260.33	2235.22	2330.71	2264	2268.67	2300	2196.67	2164.5	2267.88	2366.67	2281.17	2200.78	2307.29	2163.33	2117	2239.38	2424.33	2395.83	2280.67	2419.67	2422	2342.11	2168.33	2357.56	2306.33	2278.86	2167.56	2148	2178.75	2509	2555.56	2454.33	2397.14	2415.75	2303.25	2304.44	2544.5	2401	2165.22	2559.67	2537.2	2313.8	2428.11	2561
	2173.8	2187.17	2164.33	2194	2175.67	2253.17	2241.33	2329.29	2256.67	2274.17	2287.33	2198.5	2156.33	2266.62	2363.67	2287	2196.22	2296.14	2161.89	2121.67	2245.5	2407.33	2406.67	2306	2421.67	2419.17	2353.67	2168.67	2365.67	2317.33	2280.57	2166.89	2133.33	2181.38	2500.75	2548.11	2452.11	2415.57	2411.75	2433.25	2311.33	2553.25	2403.33	2143.67	2573.33	2523	2322.2	2431.22	2587
[truncated: 295 more columns]

## Sheet: Raw Time
Time	ZT	ExT
16.1167	14.1167	20.1167
17.1167	15.1167	21.1167
18.1167	16.1167	22.1167
19.1167	17.1167	23.1167
20.1167	18.1167	0.116667
21.1167	19.1167	1.11667
22.1167	20.1167	2.11667
23.1167	21.1167	3.11667
24.1167	22.1167	4.11667
25.1167	23.1167	5.11667
26.1167	0.116667	6.11667
27.1167	1.11667	7.11667
28.1167	2.11667	8.11667
29.1167	3.11667	9.11667
30.1167	4.11667	10.1167
31.1167	5.11667	11.1167
32.1167	6.11667	12.1167
33.1167	7.11667	13.1167
34.1167	8.11667	14.1167
35.1167	9.11667	15.1167
36.1167	10.1167	16.1167
37.1167	11.1167	17.1167
38.1167	12.1167	18.1167
39.1167	13.1167	19.1167
40.1167	14.1167	20.1167
41.1167	15.1167	21.1167
42.1167	16.1167	22.1167
43.1167	17.1167	23.1167
44.1167	18.1167	0.116667
45.1167	19.1167	1.11667
46.1167	20.1167	2.11667
47.1167	21.1167	3.11667
48.1167	22.1167	4.11667
49.1167	23.1167	5.11667
50.1167	0.116667	6.11667
51.1167	1.11667	7.11667
52.1167	2.11667	8.11667
53.1167	3.11667	9.11667
54.1167	4.11667	10.1167
55.1167	5.11667	11.1167
56.1167	6.11667	12.1167
57.1167	7.11667	13.1167
58.1167	8.11667	14.1167
59.1167	9.11667	15.1167
60.1167	10.1167	16.1167
61.1167	11.1167	17.1167
62.1167	12.1167	18.1167
63.1167	13.1167	19.1167
64.1167	14.1167	20.1167
65.1167	15.1167	21.1167
66.1167	16.1167	22.1167
67.1167	17.1167	23.1167
68.1167	18.1167	0.116667
69.1167	19.1167	1.11667
70.1167	20.1167	2.11667
71.1167	21.1167	3.11667
72.1167	22.1167	4.11667
73.1167	23.1167	5.11667
74.1167	0.116667	6.11667
75.1167	1.11667	7.11667
76.1167	2.11667	8.11667
77.1167	3.11667	9.11667
78.1167	4.11667	10.1167
79.1167	5.11667	11.1167
80.1167	6.11667	12.1167
81.1167	7.11667	13.1167
82.1167	8.11667	14.1167
83.1167	9.11667	15.1167
84.1167	10.1167	16.1167
85.1167	11.1167	17.1167
86.1167	12.1167	18.1167
87.1167	13.1167	19.1167
88.1167	14.1167	20.1167
89.1167	15.1167	21.1167
90.1167	16.1167	22.1167
91.1167	17.1167	23.1167
92.1167	18.1167	0.116667
93.1167	19.1167	1.11667
94.1167	20.1167	2.11667
95.1167	21.1167	3.11667
96.1167	22.1167	4.11667
97.1167	23.1167	5.11667
98.1167	0.116667	6.11667
99.1167	1.11667	7.11667
100.117	2.11667	8.11667
101.117	3.11667	9.11667
102.117	4.11667	10.1167
103.117	5.11667	11.1167
104.117	6.11667	12.1167
105.117	7.11667	13.1167
106.117	8.11667	14.1167
107.117	9.11667	15.1167
108.117	10.1167	16.1167
109.117	11.1167	17.1167
110.117	12.1167	18.1167
111.117	13.1167	19.1167
112.117	14.1167	20.1167
113.117	15.1167	21.1167
114.117	16.1167	22.1167
115.117	17.1167	23.1167
116.117	18.1167	0.116667
117.117	19.1167	1.11667
118.117	20.1167	2.11667
119.117	21.1167	3.11667
120.117	22.1167	4.11667
121.117	23.1167	5.11667
122.117	0.116667	6.11667
123.117	1.11667	7.11667
124.117	2.11667	8.11667
125.117	3.11667	9.11667
126.117	4.11667	10.1167
127.117	5.11667	11.1167
128.117	6.11667	12.1167
129.117	7.11667	13.1167
130.117	8.11667	14.1167
131.117	9.11667	15.1167
132.117	10.1167	16.1167
133.117	11.1167	17.1167
134.117	12.1167	18.1167
135.117	13.1167	19.1167
136.117	14.1167	20.1167
137.117	15.1167	21.1167
138.117	16.1167	22.1167
139.117	17.1167	23.1167
140.117	18.1167	0.116667
141.117	19.1167	1.11667
142.117	20.1167	2.11667
143.117	21.1167	3.11667
144.117	22.1167	4.11667
145.117	23.1167	5.11667
146.117	0.116667	6.11667
147.117	1.11667	7.11667
148.117	2.11667	8.11667
149.117	3.11667	9.11667
150.117	4.11667	10.1167
151.117	5.11667	11.1167
152.117	6.11667	12.1167
153.117	7.11667	13.1167

## Sheet: Smoothed Data
Cell:	1	2	3	4	5	6	7	8	9	10	11	12	13	14	15	16	17	18	19	20	21	22	23	24	25	26	27	28	29	30	31	32	33	34	35	36	37	38	39	40	41	42	43	44	45	46	47	48	49
	2981.63	2945.75	2872.02	2805.95	2835.16	3184.22	3294.15	3608.85	3023.97	3649.21	3296.54	3002.11	2822.22	3029.63	3931.26	3028.47	2891.33	3080.72	2911.93	2716.02	2931.11	3881.44	3406.76	2663.9	4069.6	3952.04	3408.91	3136.36	3705.22	3066.25	3318.91	3119.19	3087.26	2626.27	4105.63	4390.54	4169.53	3469.14	3299.53	3290.34	3023.53	4578.93	3451.68	2732.08	4291.47	4009.07	3459.32	4110.49	4456.6
	2977.27	2941.11	2869.06	2803.41	2832.01	3178.46	3287.67	3601.54	3019.13	3640.5	3292.04	2998.34	2819	3024.57	3922.53	3025.45	2888.2	3076.92	2907.78	2712.7	2927.53	3872.29	3402.23	2661.36	4058.97	3943.43	3404.63	3130.7	3697.23	3062.09	3312.19	3113.88	3082.04	2623.89	4094.7	4379.07	4160.87	3464.2	3294.76	3284.16	3019.37	4565.24	3445.9	2729.48	4281.19	4000.87	3451.55	4100.57	4443.45
	2972.92	2936.48	2866.11	2800.87	2828.87	3172.71	3281.2	3594.25	3014.3	3631.81	3287.55	2994.57	2815.79	3019.53	3913.81	3022.44	2885.07	3073.13	2903.65	2709.37	2923.95	3863.16	3397.71	2658.82	4048.36	3934.84	3400.35	3125.05	3689.25	3057.94	3305.48	3108.58	3076.83	2621.51	4083.79	4367.63	4152.21	3459.27	3290	3278	3015.2	4551.58	3440.14	2726.88	4270.93	3992.7	3443.81	4090.67	4430.34
	2968.58	2931.85	2863.15	2798.34	2825.73	3166.97	3274.75	3586.97	3009.47	3623.14	3283.06	2990.81	2812.58	3014.49	3905.11	3019.43	2881.95	3069.34	2899.51	2706.06	2920.38	3854.06	3393.2	2656.28	4037.79	3926.26	3396.08	3119.4	3681.3	3053.8	3298.79	3103.28	3071.62	2619.13	4072.91	4356.22	4143.58	3454.35	3285.25	3271.84	3011.04	4537.97	3434.38	2724.29	4260.69	3984.54	3436.08	4080.79	4417.26
	2964.25	2927.23	2860.2	2795.8	2822.59	3161.24	3268.31	3579.71	3004.65	3614.49	3278.58	2987.05	2809.37	3009.46	3896.43	3016.42	2878.82	3065.56	2895.39	2702.74	2916.81	3844.98	3388.69	2653.75	4027.24	3917.71	3391.81	3113.77	3673.36	3049.66	3292.11	3098	3066.43	2616.75	4062.07	4344.84	4134.96	3449.43	3280.5	3265.7	3006.89	4524.4	3428.63	2721.7	4250.48	3976.39	3428.37	4070.94	4404.23
	2959.92	2922.62	2857.26	2793.27	2819.46	3155.52	3261.89	3572.47	2999.84	3605.87	3274.1	2983.3	2806.16	3004.44	3887.77	3013.42	2875.7	3061.78	2891.27	2699.43	2913.24	3835.92	3384.19	2651.21	4016.71	3909.18	3387.55	3108.15	3665.44	3045.53	3285.44	3092.72	3061.24	2614.38	4051.25	4333.49	4126.37	3444.52	3275.76	3259.58	3002.75	4510.86	3422.89	2719.11	4240.3	3968.27	3420.67	4061.12	4391.24
	2955.6	2918.02	2854.31	2790.74	2816.33	3149.81	3255.47	3565.23	2995.04	3597.26	3269.63	2979.56	2802.96	2999.42	3879.13	3010.42	2872.59	3058	2887.15	2696.13	2909.68	3826.88	3379.7	2648.68	4006.22	3900.66	3383.29	3102.54	3657.53	3041.41	3278.79	3087.46	3056.07	2612.01	4040.46	4322.17	4117.79	3439.62	3271.03	3253.46	2998.61	4497.37	3417.17	2716.53	4230.14	3960.16	3413	4051.31	4378.28
	2951.29	2913.43	2851.37	2788.21	2813.21	3144.12	3249.07	3558.02	2990.25	3588.68	3265.17	2975.81	2799.77	2994.42	3870.51	3007.42	2869.48	3054.24	2883.05	2692.83	2906.13	3817.86	3375.21	2646.15	3995.76	3892.16	3379.04	3096.94	3649.65	3037.29	3272.16	3082.2	3050.9	2609.64	4029.71	4310.88	4109.22	3434.73	3266.3	3247.36	2994.47	4483.93	3411.45	2713.95	4220	3952.07	3405.34	4041.53	4365.36
	2946.98	2908.84	2848.44	2785.69	2810.08	3138.43	3242.69	3550.82	2985.47	3580.12	3260.72	2972.08	2796.58	2989.43	3861.91	3004.43	2866.37	3050.47	2878.95	2689.54	2902.58	3808.87	3370.72	2643.63	3985.32	3883.69	3374.8	3091.35	3641.78	3033.18	3265.53	3076.95	3045.75	2607.27	4018.98	4299.62	4100.68	3429.84	3261.59	3241.27	2990.34	4470.52	3405.75	2711.37	4209.89	3943.99	3397.7	4031.78	4352.49
	2942.68	2904.26	2845.5	2783.17	2806.97	3132.76	3236.32	3543.63	2980.69	3571.58	3256.26	2968.35	2793.39	2984.44	3853.33	3001.43	2863.27	3046.72	2874.85	2686.25	2899.03	3799.9	3366.25	2641.11	3974.91	3875.23	3370.56	3085.77	3633.93	3029.08	3258.93	3071.72	3040.6	2604.91	4008.28	4288.4	4092.15	3424.96	3256.88	3235.19	2986.22	4457.15	3400.05	2708.79	4199.8	3935.93	3390.08	4022.05	4339.65
	2938.38	2899.69	2842.57	2780.65	2803.85	3127.1	3229.96	3536.46	2975.93	3563.06	3251.82	2964.62	2790.21	2979.46	3844.77	2998.45	2860.17	3042.96	2870.77	2682.97	2895.49	3790.95	3361.78	2638.59	3964.54	3866.79	3366.33	3080.2	3626.1	3024.99	3252.33	3066.49	3035.46	2602.54	3997.62	4277.2	4083.65	3420.09	3252.18	3229.12	2982.1	4443.83	3394.37	2706.22	4189.74	3927.89	3382.48	4012.34	4326.85
	2934.1	2895.13	2839.64	2778.13	2800.74	3121.45	3223.62	3529.3	2971.17	3554.57	3247.38	2960.91	2787.03	2974.5	3836.22	2995.46	2857.07	3039.22	2866.69	2679.69	2891.95	3782.02	3357.31	2636.07	3954.19	3858.37	3362.1	3074.65	3618.28	3020.9	3245.75	3061.27	3030.34	2600.18	3986.98	4266.03	4075.16	3415.23	3247.49	3223.07	2977.99	4430.55	3388.69	2703.64	4179.71	3919.87	3374.9	4002.66	4314.09
	2929.82	2890.58	2836.72	2775.62	2797.64	3115.81	3217.29	3522.16	2966.42	3546.09	3242.95	2957.19	2783.85	2969.54	3827.7	2992.48	2853.98	3035.48	2862.62	2676.42	2888.42	3773.12	3352.86	2633.55	3943.86	3849.97	3357.88	3069.1	3610.49	3016.81	3239.19	3056.06	3025.22	2597.82	3976.37	4254.89	4066.69	3410.37	3242.81	3217.03	2973.88	4417.31	3383.03	2701.07	4169.69	3911.87	3367.34	3993.01	4301.37
	2925.55	2886.03	2833.8	2773.11	2794.54	3110.18	3210.97	3515.04	2961.69	3537.65	3238.53	2953.48	2780.68	2964.6	3819.2	2989.5	2850.9	3031.74	2858.55	2673.15	2884.89	3764.23	3348.4	2631.04	3933.57	3841.59	3353.67	3063.57	3602.71	3012.74	3232.64	3050.87	3020.11	2595.47	3965.8	4243.79	4058.23	3405.52	3238.14	3211	2969.78	4404.11	3377.38	2698.51	4159.71	3903.88	3359.79	3983.37	4288.7
	2921.28	2881.5	2830.89	2770.6	2791.44	3104.57	3204.67	3507.93	2956.96	3529.22	3234.11	2949.78	2777.51	2959.66	3810.71	2986.53	2847.81	3028.02	2854.49	2669.89	2881.37	3755.37	3343.96	2628.53	3923.31	3833.22	3349.46	3058.04	3594.95	3008.67	3226.11	3045.68	3015.02	2593.11	3955.25	4232.71	4049.79	3400.68	3233.47	3204.99	2965.69	4390.95	3371.73	2695.94	4149.74	3895.91	3352.27	3973.76	4276.06
	2917.03	2876.97	2827.97	2768.09	2788.35	3098.96	3198.39	3500.83	2952.24	3520.82	3229.69	2946.09	2774.35	2954.73	3802.25	2983.56	2844.74	3024.29	2850.44	2666.63	2877.85	3746.54	3339.52	2626.02	3913.07	3824.88	3345.26	3052.53	3587.21	3004.62	3219.59	3040.5	3009.93	2590.76	3944.73	4221.67	4041.38	3395.85	3228.82	3198.98	2961.6	4377.84	3366.1	2693.38	4139.8	3887.96	3344.76	3964.18	4263.46
	2912.78	2872.45	2825.06	2765.59	2785.26	3093.37	3192.12	3493.75	2947.53	3512.43	3225.29	2942.4	2771.19	2949.81	3793.8	2980.59	2841.66	3020.58	2846.4	2663.38	2874.34	3737.73	3335.09	2623.52	3902.87	3816.56	3341.06	3047.03	3579.49	3000.57	3213.09	3035.33	3004.86	2588.41	3934.25	4210.65	4032.98	3391.02	3224.17	3193	2957.52	4364.76	3360.49	2690.82	4129.89	3880.03	3337.28	3954.62	4250.9
	2908.54	2867.94	2822.16	2763.09	2782.18	3087.79	3185.86	3486.69	2942.83	3504.08	3220.89	2938.71	2768.04	2944.91	3785.38	2977.63	2838.6	3016.87	2842.37	2660.14	2870.83	3728.94	3330.66	2621.02	3892.69	3808.25	3336.87	3041.54	3571.78	2996.52	3206.6	3030.18	2999.79	2586.06	3923.8	4199.67	4024.59	3386.21	3219.54	3187.02	2953.44	4351.73	3354.88	2688.27	4120	3872.12	3329.81	3945.09	4238.38
	2904.3	2863.44	2819.26	2760.59	2779.1	3082.23	3179.62	3479.64	2938.14	3495.74	3216.49	2935.04	2764.89	2940.01	3776.97	2974.67	2835.53	3013.16	2838.34	2656.9	2867.33	3720.17	3326.24	2618.52	3882.54	3799.97	3332.69	3036.07	3564.1	2992.49	3200.13	3025.03	2994.74	2583.72	3913.37	4188.71	4016.23	3381.4	3214.91	3181.06	2949.37	4338.74	3349.28	2685.72	4110.14	3864.22	3322.37	3935.58	4225.9
	2900.08	2858.94	2816.36	2758.09	2776.02	3076.67	3173.4	3472.61	2933.46	3487.43	3212.1	2931.36	2761.75	2935.12	3768.59	2971.72	2832.47	3009.46	2834.32	2653.67	2863.83	3711.42	3321.82	2616.02	3872.42	3791.7	3328.52	3030.6	3556.43	2988.46	3193.68	3019.89	2989.7	2581.38	3902.98	4177.79	4007.88	3376.6	3210.29	3175.11	2945.31	4325.79	3343.7	2683.16	4100.3	3856.34	3314.94	3926.09	4213.46
	2895.86	2854.46	2813.46	2755.6	2772.95	3071.13	3167.19	3465.59	2928.79	3479.15	3207.72	2927.7	2758.61	2930.25	3760.22	2968.76	2829.42	3005.77	2830.31	2650.45	2860.33	3702.7	3317.42	2613.53	3862.33	3783.46	3324.35	3025.15	3548.78	2984.45	3187.24	3014.77	2984.67	2579.04	3892.62	4166.9	3999.55	3371.8	3205.69	3169.18	2941.25	4312.89	3338.12	2680.62	4090.48	3848.48	3307.53	3916.63	4201.05
	2891.65	2849.98	2810.57	2753.11	2769.88	3065.6	3160.99	3458.59	2924.13	3470.88	3203.35	2924.04	2755.47	2925.38	3751.87	2965.81	2826.37	3002.09	2826.3	2647.23	2856.85	3694.01	3313.02	2611.03	3852.27	3775.23	3320.18	3019.71	3541.15	2980.44	3180.81	3009.65	2979.64	2576.7	3882.29	4156.04	3991.24	3367.02	3201.09	3163.26	2937.2	4300.03	3332.56	2678.07	4080.69	3840.64	3300.15	3907.2	4188.69
	2887.45	2845.52	2807.69	2750.63	2766.82	3060.08	3154.81	3451.6	2919.49	3462.64	3198.98	2920.39	2752.34	2920.53	3743.54	2962.87	2823.33	2998.41	2822.31	2644.02	2853.36	3685.33	3308.62	2608.55	3842.24	3767.02	3316.03	3014.28	3533.54	2976.44	3174.4	3004.55	2974.64	2574.36	3871.99	4145.21	3982.95	3362.24	3196.51	3157.35	2933.15	4287.2	3327.01	2675.53	4070.92	3832.82	3292.78	3897.78	4176.37
	2883.25	2841.06	2804.8	2748.14	2763.77	3054.58	3148.65	3444.63	2914.85	3454.43	3194.62	2916.74	2749.22	2915.68	3735.23	2959.93	2820.29	2994.74	2818.32	2640.81	2849.88	3676.68	3304.23	2606.06	3832.24	3758.83	3311.88	3008.87	3525.95	2972.45	3168.01	2999.45	2969.64	2572.03	3861.72	4134.41	3974.67	3357.47	3191.93	3151.46	2929.11	4274.43	3321.47	2672.99	4061.18	3825.01	3285.44	3888.4	4164.09
	2879.06	2836.61	2801.92	2745.66	2760.71	3049.09	3142.51	3437.68	2910.22	3446.24	3190.26	2913.1	2746.1	2910.85	3726.95	2956.99	2817.25	2991.08	2814.34	2637.61	2846.41	3668.05	3299.85	2603.58	3822.27	3750.67	3307.74	3003.46	3518.37	2968.47	3161.64	2994.37	2964.65	2569.7	3851.48	4123.64	3966.42	3352.71	3187.37	3145.59	2925.07	4261.69	3315.95	2670.45	4051.46	3817.23	3278.11	3879.04	4151.85
	2874.89	2832.17	2799.05	2743.18	2757.67	3043.61	3136.37	3430.74	2905.61	3438.07	3185.91	2909.47	2742.98	2906.03	3718.68	2954.06	2814.22	2987.42	2810.37	2634.42	2842.94	3659.45	3295.47	2601.1	3812.33	3742.52	3303.6	2998.07	3510.82	2964.5	3155.28	2989.3	2959.68	2567.37	3841.28	4112.9	3958.18	3347.96	3182.81	3139.72	2921.05	4248.99	3310.43	2667.92	4041.77	3809.46	3270.81	3869.7	4139.65
	2870.72	2827.74	2796.18	2740.71	2754.62	3038.14	3130.26	3423.81	2901	3429.93	3181.57	2905.84	2739.87	2901.21	3710.43	2951.13	2811.2	2983.77	2806.41	2631.24	2839.48	3650.87	3291.11	2598.62	3802.42	3734.39	3299.48	2992.69	3503.28	2960.53	3148.94	2984.24	2954.71	2565.04	3831.1	4102.19	3949.96	3343.22	3178.27	3133.87	2917.02	4236.34	3304.93	2665.39	4032.1	3801.71	3263.52	3860.39	4127.49
	2866.56	2823.33	2793.31	2738.24	2751.59	3032.69	3124.16	3416.91	2896.41	3421.81	3177.23	2902.22	2736.76	2896.41	3702.2	2948.2	2808.18	2980.12	2802.46	2628.06	2836.02	3642.31	3286.74	2596.14	3792.53	3726.28	3295.36	2987.32	3495.77	2956.58	3142.61	2979.19	2949.76	2562.72	3820.96	4091.51	3941.75	3338.48	3173.74	3128.04	2913	4223.73	3299.44	2662.86	4022.46	3793.98	3256.26	3851.1	4115.37
	2862.4	2818.92	2790.44	2735.77	2748.55	3027.25	3118.08	3410.02	2891.82	3413.71	3172.9	2898.61	2733.66	2891.62	3693.98	2945.28	2805.17	2976.49	2798.51	2624.89	2832.57	3633.78	3282.39	2593.67	3782.68	3718.19	3291.24	2981.96	3488.27	2952.64	3136.3	2974.15	2944.82	2560.4	3810.85	4080.87	3933.57	3333.76	3169.22	3122.22	2908.99	4211.16	3293.96	2660.34	4012.84	3786.27	3249.02	3841.83	4103.29
	2858.26	2814.52	2787.58	2733.31	2745.52	3021.83	3112.01	3403.14	2887.25	3405.65	3168.57	2895.01	2730.56	2886.85	3685.79	2942.37	2802.16	2972.86	2794.58	2621.73	2829.12	3625.27	3278.04	2591.2	3772.86	3710.12	3287.14	2976.62	3480.79	2948.7	3130.01	2969.12	2939.89	2558.08	3800.77	4070.25	3925.4	3329.04	3164.71	3116.41	2904.99	4198.64	3288.5	2657.81	4003.24	3778.58	3241.8	3832.6	4091.25
	2854.12	2810.13	2784.73	2730.84	2742.5	3016.42	3105.97	3396.28	2882.69	3397.6	3164.25	2891.41	2727.47	2882.08	3677.62	2939.45	2799.16	2969.24	2790.65	2618.58	2825.68	3616.78	3273.69	2588.73	3763.06	3702.07	3283.04	2971.29	3473.33	2944.78	3123.73	2964.1	2934.97	2555.76	3790.72	4059.67	3917.25	3324.33	3160.21	3110.62	2900.99	4186.15	3283.04	2655.29	3993.67	3770.9	3234.6	3823.38	4079.25
	2849.99	2805.74	2781.88	2728.39	2739.48	3011.02	3099.93	3389.44	2878.14	3389.58	3159.94	2887.82	2724.39	2877.32	3669.47	2936.54	2796.17	2965.62	2786.73	2615.43	2822.24	3608.32	3269.36	2586.27	3753.3	3694.04	3278.95	2965.97	3465.89	2940.87	3117.47	2959.09	2930.07	2553.45	3780.7	4049.11	3909.11	3319.63	3155.72	3104.84	2896.99	4173.71	3277.6	2652.78	3984.13	3763.25	3227.42	3814.19	4067.29
	2845.88	2801.37	2779.03	2725.93	2736.47	3005.63	3093.92	3382.61	2873.6	3381.59	3155.64	2884.23	2721.31	2872.58	3661.34	2933.64	2793.18	2962.02	2782.82	2612.29	2818.81	3599.89	3265.03	2583.81	3743.57	3686.03	3274.86	2960.67	3458.47	2936.96	3111.23	2954.1	2925.18	2551.14	3770.72	4038.59	3901	3314.94	3151.25	3099.08	2893.01	4161.31	3272.17	2650.26	3974.6	3755.61	3220.26	3805.03	4055.37
	2841.76	2797.01	2776.19	2723.48	2733.46	3000.26	3087.92	3375.8	2869.08	3373.62	3151.34	2880.65	2718.23	2867.84	3653.22	2930.74	2790.19	2958.42	2778.92	2609.16	2815.38	3591.47	3260.7	2581.35	3733.86	3678.04	3270.78	2955.38	3451.07	2933.07	3105.01	2949.11	2920.3	2548.83	3760.77	4028.1	3892.9	3310.26	3146.78	3093.34	2889.02	4148.96	3266.76	2647.75	3965.11	3748	3213.12	3795.89	4043.49
	2837.66	2792.66	2773.35	2721.03	2730.46	2994.9	3081.94	3369	2864.56	3365.67	3147.04	2877.09	2715.16	2863.12	3645.13	2927.84	2787.21	2954.83	2775.03	2606.04	2811.96	3583.08	3256.39	2578.9	3724.19	3670.07	3266.71	2950.1	3443.68	2929.19	3098.8	2944.14	2915.43	2546.52	3750.85	4017.64	3884.82	3305.58	3142.33	3087.6	2885.05	4136.64	3261.36	2645.24	3955.63	3740.4	3206.01	3786.78	4031.65
	2833.57	2788.32	2770.51	2718.58	2727.46	2989.56	3075.97	3362.22	2860.06	3357.76	3142.76	2873.52	2712.09	2858.41	3637.05	2924.95	2784.24	2951.24	2771.15	2602.92	2808.55	3574.72	3252.08	2576.44	3714.54	3662.12	3262.65	2944.83	3436.32	2925.32	3092.61	2939.18	2910.57	2544.22	3740.96	4007.21	3876.76	3300.92	3137.89	3081.89	2881.08	4124.37	3255.97	2642.74	3946.19	3732.82	3198.92	3777.69	4019.86
	2829.49	2783.99	2767.68	2716.14	2724.47	2984.23	3070.03	3355.46	2855.57	3349.86	3138.48	2869.97	2709.03	2853.72	3629	2922.06	2781.27	2947.67	2767.28	2599.81	2805.14	3566.38	3247.77	2573.99	3704.93	3654.19	3258.6	2939.58	3428.98	2921.46	3086.44	2934.23	2905.73	2541.91	3731.1	3996.81	3868.71	3296.26	3133.47	3076.19	2877.12	4112.14	3250.59	2640.24	3936.76	3725.27	3191.85	3768.63	4008.1
	2825.41	2779.67	2764.86	2713.7	2721.49	2978.91	3064.1	3348.71	2851.09	3341.99	3134.2	2866.42	2705.98	2849.03	3620.96	2919.18	2778.31	2944.1	2763.42	2596.72	2801.73	3558.06	3243.47	2571.55	3695.35	3646.28	3254.55	2934.34	3421.66	2917.61	3080.28	2929.29	2900.9	2539.62	3721.28	3986.44	3860.68	3291.61	3129.05	3070.5	2873.16	4099.95	3245.23	2637.74	3927.36	3717.73	3184.8	3759.59	3996.38
	2821.35	2775.36	2762.03	2711.27	2718.51	2973.61	3058.18	3341.98	2846.63	3334.15	3129.94	2862.88	2702.93	2844.36	3612.95	2916.3	2775.36	2940.54	2759.57	2593.63	2798.33	3549.77	3239.18	2569.1	3685.79	3638.39	3250.51	2929.11	3414.35	2913.77	3074.14	2924.37	2896.08	2537.32	3711.48	3976.1	3852.67	3286.97	3124.65	3064.83	2869.21	4087.81	3239.88	2635.24	3917.98	3710.21	3177.77	3750.57	3984.7
	2817.29	2771.06	2759.22	2708.83	2715.53	2968.32	3052.29	3335.26	2842.17	3326.34	3125.68	2859.35	2699.88	2839.69	3604.95	2913.42	2772.41	2936.99	2755.72	2590.54	2794.94	3541.5	3234.9	2566.66	3676.27	3630.52	3246.48	2923.9	3407.07	2909.94	3068.02	2919.45	2891.28	2535.02	3701.72	3965.8	3844.68	3282.34	3120.26	3059.17	2865.26	4075.71	3234.54	2632.75	3908.63	3702.71	3170.77	3741.58	3973.07
	2813.24	2766.77	2756.4	2706.41	2712.56	2963.05	3046.41	3328.57	2837.73	3318.55	3121.42	2855.83	2696.84	2835.04	3596.97	2910.55	2769.47	2933.44	2751.89	2587.47	2791.55	3533.25	3230.62	2564.22	3666.78	3622.67	3242.46	2918.7	3399.8	2906.13	3061.92	2914.55	2886.49	2532.73	3691.99	3955.52	3836.71	3277.72	3115.89	3053.54	2861.32	4063.65	3229.21	2630.26	3899.31	3695.23	3163.78	3732.62	3961.47
	2809.21	2762.5	2753.59	2703.98	2709.6	2957.79	3040.55	3321.88	2833.31	3310.78	3117.17	2852.31	2693.81	2830.41	3589.01	2907.68	2766.53	2929.91	2748.07	2584.41	2788.17	3525.04	3226.35	2561.79	3657.31	3614.83	3238.44	2913.51	3392.56	2902.32	3055.84	2909.66	2881.71	2530.44	3682.3	3945.28	3828.75	3273.11	3111.52	3047.91	2857.39	4051.63	3223.9	2627.77	3890	3687.76	3156.82	3723.68	3949.91
	2805.18	2758.23	2750.79	2701.56	2706.64	2952.55	3034.71	3315.22	2828.89	3303.04	3112.93	2848.8	2690.78	2825.78	3581.07	2904.82	2763.6	2926.38	2744.26	2581.35	2784.79	3516.84	3222.09	2559.35	3647.88	3607.02	3234.44	2908.33	3385.33	2898.53	3049.77	2904.78	2876.94	2528.16	3672.63	3935.07	3820.81	3268.51	3107.17	3042.3	2853.46	4039.65	3218.61	2625.29	3880.72	3680.32	3149.89	3714.77	3938.4
	2801.16	2753.97	2747.99	2699.14	2703.68	2947.32	3028.89	3308.57	2824.49	3295.33	3108.7	2845.3	2687.76	2821.17	3573.15	2901.96	2760.68	2922.86	2740.45	2578.31	2781.42	3508.67	3217.83	2556.92	3638.48	3599.23	3230.44	2903.17	3378.13	2894.75	3043.72	2899.91	2872.19	2525.87	3663	3924.88	3812.89	3263.92	3102.84	3036.71	2849.54	4027.72	3213.32	2622.81	3871.47	3672.9	3142.97	3705.88	3926.92
	2797.15	2749.72	2745.19	2696.72	2700.74	2942.1	3023.08	3301.93	2820.1	3287.64	3104.47	2841.81	2684.74	2816.57	3565.25	2899.11	2757.76	2919.35	2736.66	2575.27	2778.06	3500.52	3213.58	2554.5	3629.11	3591.46	3226.45	2898.03	3370.94	2890.98	3037.69	2895.06	2867.45	2523.59	3653.4	3914.73	3804.98	3259.33	3098.52	3031.13	2845.62	4015.83	3208.05	2620.33	3862.24	3665.5	3136.08	3697.02	3915.49
	2793.15	2745.49	2742.4	2694.31	2697.79	2936.9	3017.3	3295.31	2815.72	3279.98	3100.24	2838.32	2681.73	2811.98	3557.37	2896.26	2754.85	2915.85	2732.88	2572.24	2774.7	3492.4	3209.34	2552.07	3619.76	3583.71	3222.46	2892.89	3363.77	2887.23	3031.68	2890.22	2862.72	2521.31	3643.83	3904.61	3797.1	3254.76	3094.21	3025.57	2841.71	4003.98	3202.8	2617.86	3853.03	3658.12	3129.21	3688.18	3904.09
	2789.16	2741.26	2739.62	2691.91	2694.86	2931.71	3011.53	3288.71	2811.36	3272.35	3096.03	2834.85	2678.73	2807.4	3549.51	2893.42	2751.95	2912.36	2729.11	2569.22	2771.34	3484.31	3205.1	2549.65	3610.45	3575.98	3218.49	2887.77	3356.63	2883.48	3025.69	2885.38	2858.01	2519.03	3634.3	3894.52	3789.23	3250.19	3089.91	3020.03	2837.81	3992.18	3197.55	2615.38	3843.85	3650.75	3122.36	3679.36	3892.74
	2785.18	2737.05	2736.83	2689.5	2691.93	2926.54	3005.78	3282.13	2807.01	3264.74	3091.82	2831.38	2675.73	2802.84	3541.67	2890.58	2749.05	2908.87	2725.35	2566.21	2767.99	3476.23	3200.87	2547.24	3601.17	3568.27	3214.52	2882.67	3349.5	2879.75	3019.71	2880.57	2853.31	2516.76	3624.8	3884.47	3781.38	3245.64	3085.63	3014.5	2833.91	3980.41	3192.32	2612.91	3834.69	3643.41	3115.53	3670.57	3881.42
	2781.2	2732.85	2734.06	2687.1	2689	2921.38	3000.05	3275.56	2802.67	3257.16	3087.62	2827.92	2672.74	2798.29	3533.85	2887.74	2746.16	2905.4	2721.59	2563.21	2764.65	3468.19	3196.64	2544.82	3591.92	3560.58	3210.56	2877.57	3342.4	2876.03	3013.75	2875.76	2848.63	2514.49	3615.33	3874.44	3773.54	3241.09	3081.36	3008.99	2830.02	3968.69	3187.11	2610.45	3825.56	3636.09	3108.73	3661.81	3870.15
	2777.24	2728.66	2731.28	2684.7	2686.08	2916.24	2994.33	3269.01	2798.34	3249.61	3083.42	2824.47	2669.75	2793.75	3526.05	2884.91	2743.28	2901.93	2717.85	2560.22	2761.31	3460.17	3192.43	2542.41	3582.7	3552.91	3206.61	2872.5	3335.31	2872.32	3007.81	2870.96	2843.96	2512.22	3605.89	3864.44	3765.72	3236.55	3077.11	3003.49	2826.13	3957.01	3181.91	2607.99	3816.45	3628.79	3101.95	3653.07	3858.92
	2773.29	2724.47	2728.51	2682.31	2683.17	2911.12	2988.64	3262.47	2794.03	3242.08	3079.23	2821.02	2666.77	2789.23	3518.26	2882.09	2740.41	2898.47	2714.12	2557.24	2757.98	3452.17	3188.22	2540	3573.51	3545.26	3202.67	2867.43	3328.25	2868.62	3001.89	2866.18	2839.3	2509.95	3596.49	3854.48	3757.92	3232.03	3072.87	2998.01	2822.25	3945.38	3176.72	2605.53	3807.36	3621.5	3095.2	3644.36	3847.72
	2769.35	2720.31	2725.75	2679.92	2680.26	2906.01	2982.96	3255.95	2789.74	3234.58	3075.04	2817.59	2663.79	2784.72	3510.5	2879.27	2737.54	2895.02	2710.41	2554.27	2754.65	3444.2	3184.01	2537.6	3564.36	3537.63	3198.74	2862.38	3321.2	2864.94	2995.99	2861.41	2834.65	2507.69	3587.11	3844.55	3750.14	3227.51	3068.64	2992.55	2818.38	3933.78	3171.55	2603.07	3798.3	3614.24	3088.46	3635.67	3836.57
	2765.42	2716.15	2722.99	2677.54	2677.36	2900.91	2977.31	3249.45	2785.45	3227.11	3070.87	2814.16	2660.82	2780.22	3502.75	2876.45	2734.68	2891.58	2706.7	2551.31	2751.33	3436.25	3179.82	2535.19	3555.23	3530.02	3194.81	2857.34	3314.17	2861.27	2990.11	2856.66	2830.02	2505.42	3577.77	3834.64	3742.38	3223	3064.43	2987.1	2814.51	3922.23	3166.39	2600.62	3789.27	3607	3081.75	3627.01	3825.46
	2761.49	2712	2720.24	2675.15	2674.47	2895.83	2971.67	3242.96	2781.18	3219.66	3066.7	2810.75	2657.85	2775.73	3495.03	2873.64	2731.82	2888.15	2703	2548.36	2748.02	3428.33	3175.63	2532.79	3546.13	3522.43	3190.89	2852.32	3307.17	2857.62	2984.24	2851.91	2825.41	2503.17	3568.47	3824.77	3734.63	3218.5	3060.23	2981.68	2810.65	3910.72	3161.24	2598.17	3780.25	3599.78	3075.07	3618.37	3814.39
	2757.58	2707.87	2717.49	2672.78	2671.58	2890.76	2966.05	3236.49	2776.93	3212.24	3062.53	2807.34	2654.9	2771.26	3487.32	2870.83	2728.97	2884.73	2699.32	2545.42	2744.71	3420.43	3171.45	2530.4	3537.06	3514.86	3186.99	2847.31	3300.19	2853.97	2978.4	2847.18	2820.8	2500.91	3559.19	3814.93	3726.9	3214.01	3056.05	2976.26	2806.79	3899.25	3156.11	2595.72	3771.26	3592.58	3068.4	3609.76	3803.35
	2753.68	2703.74	2714.74	2670.4	2668.7	2885.71	2960.45	3230.04	2772.68	3204.85	3058.37	2803.94	2651.94	2766.8	3479.64	2868.03	2726.13	2881.32	2695.64	2542.49	2741.41	3412.56	3167.27	2528	3528.03	3507.31	3183.09	2842.32	3293.22	2850.34	2972.57	2842.46	2816.21	2498.65	3549.95	3805.12	3719.19	3209.53	3051.88	2970.87	2802.94	3887.83	3150.99	2593.28	3762.3	3585.39	3061.76	3601.17	3792.36
	2749.79	2699.63	2712.01	2668.03	2665.82	2880.68	2954.87	3223.6	2768.46	3197.48	3054.22	2800.54	2649	2762.36	3471.97	2865.24	2723.3	2877.92	2691.98	2539.56	2738.11	3404.71	3163.1	2525.61	3519.02	3499.78	3179.2	2837.33	3286.28	2846.73	2966.77	2837.75	2811.64	2496.4	3540.75	3795.34	3711.49	3205.06	3047.73	2965.49	2799.1	3876.45	3145.89	2590.84	3753.36	3578.23	3055.15	3592.6	3781.41
	2745.9	2695.53	2709.27	2665.66	2662.95	2875.66	2949.31	3217.18	2764.24	3190.15	3050.08	2797.16	2646.06	2757.92	3464.32	2862.44	2720.47	2874.52	2688.32	2536.65	2734.82	3396.89	3158.94	2523.23	3510.05	3492.27	3175.32	2832.37	3279.35	2843.12	2960.98	2833.06	2807.08	2494.16	3531.57	3785.59	3703.81	3200.6	3043.6	2960.12	2795.26	3865.11	3140.8	2588.4	3744.44	3571.09	3048.55	3584.07	3770.5
	2742.03	2691.44	2706.54	2663.3	2660.09	2870.65	2943.77	3210.78	2760.04	3182.84	3045.94	2793.79	2643.12	2753.5	3456.69	2859.66	2717.65	2871.14	2684.68	2533.75	2731.54	3389.09	3154.78	2520.84	3501.1	3484.78	3171.44	2827.42	3272.45	2839.53	2955.21	2828.37	2802.53	2491.91	3522.43	3775.88	3696.15	3196.15	3039.47	2954.78	2791.43	3853.81	3135.73	2585.97	3735.54	3563.97	3041.98	3575.55	3759.63
	2738.17	2687.36	2703.82	2660.94	2657.23	2865.67	2938.24	3204.39	2755.86	3175.55	3041.81	2790.42	2640.2	2749.1	3449.08	2856.88	2714.84	2867.76	2681.05	2530.86	2728.26	3381.32	3150.63	2518.46	3492.19	3477.31	3167.58	2822.48	3265.57	2835.96	2949.46	2823.7	2798	2489.67	3513.32	3766.19	3688.51	3191.71	3035.37	2949.45	2787.6	3842.56	3130.67	2583.54	3726.68	3556.87	3035.44	3567.07	3748.8
	2734.32	2683.3	2701.1	2658.59	2654.38	2860.69	2932.74	3198.02	2751.69	3168.3	3037.68	2787.07	2637.28	2744.71	3441.49	2854.1	2712.04	2864.4	2677.44	2527.99	2724.99	3373.57	3146.49	2516.08	3483.31	3469.86	3163.72	2817.56	3258.71	2832.4	2943.73	2819.05	2793.49	2487.43	3504.24	3756.54	3680.88	3187.28	3031.28	2944.14	2783.79	3831.34	3125.63	2581.11	3717.83	3549.79	3028.92	3558.61	3738.01
	2730.48	2679.24	2698.38	2656.24	2651.54	2855.74	2927.26	3191.66	2747.53	3161.07	3033.56	2783.72	2634.36	2740.33	3433.92	2851.33	2709.24	2861.05	2673.83	2525.12	2721.72	3365.85	3142.36	2513.71	3474.46	3462.43	3159.88	2812.65	3251.86	2828.85	2938.02	2814.4	2788.98	2485.19	3495.2	3746.91	3673.27	3182.86	3027.2	2938.84	2779.97	3820.17	3120.6	2578.69	3709.01	3542.73	3022.42	3550.17	3727.26
	2726.65	2675.2	2695.67	2653.89	2648.7	2850.8	2921.79	3185.33	2743.39	3153.87	3029.45	2780.38	2631.45	2735.97	3426.37	2848.56	2706.46	2857.7	2670.23	2522.26	2718.46	3358.15	3138.23	2511.34	3465.64	3455.03	3156.04	2807.75	3245.04	2825.31	2932.32	2809.77	2784.5	2482.95	3486.19	3737.32	3665.68	3178.45	3023.14	2933.56	2776.17	3809.04	3115.59	2576.27	3700.21	3535.7	3015.95	3541.76	3716.56
	2722.83	2671.17	2692.97	2651.55	2645.87	2845.87	2916.35	3179.01	2739.26	3146.7	3025.35	2777.06	2628.55	2731.61	3418.83	2845.8	2703.68	2854.37	2666.65	2519.41	2715.21	3350.48	3134.11	2508.97	3456.85	3447.64	3152.21	2802.87	3238.24	2821.79	2926.65	2805.16	2780.02	2480.72	3477.21	3727.76	3658.11	3174.05	3019.1	2928.3	2772.36	3797.96	3110.59	2573.85	3691.44	3528.68	3009.5	3533.37	3705.89
	2719.02	2667.15	2690.27	2649.21	2643.04	2840.96	2910.93	3172.7	2735.15	3139.55	3021.25	2773.74	2625.65	2727.28	3411.32	2843.04	2700.9	2851.04	2663.08	2516.58	2711.96	3342.84	3130	2506.6	3448.09	3440.27	3148.39	2798.01	3231.46	2818.29	2921	2800.55	2775.57	2478.49	3468.27	3718.23	3650.55	3169.67	3015.07	2923.06	2768.57	3786.91	3105.6	2571.43	3682.69	3521.68	3003.07	3525.01	3695.26
	2715.22	2663.14	2687.57	2646.87	2640.22	2836.07	2905.52	3166.42	2731.05	3132.43	3017.15	2770.43	2622.76	2722.96	3403.83	2840.29	2698.14	2847.73	2659.52	2513.75	2708.72	3335.22	3125.89	2504.24	3439.36	3432.93	3144.58	2793.16	3224.7	2814.8	2915.37	2795.96	2771.12	2476.26	3459.36	3708.73	3643.01	3165.29	3011.05	2917.84	2764.78	3775.91	3100.63	2569.02	3673.96	3514.7	2996.67	3516.67	3684.67
	2711.44	2659.15	2684.88	2644.54	2637.41	2831.19	2900.14	3160.15	2726.97	3125.35	3013.07	2767.13	2619.88	2718.65	3396.36	2837.54	2695.38	2844.42	2655.97	2510.94	2705.48	3327.63	3121.79	2501.88	3430.67	3425.6	3140.78	2788.32	3217.97	2811.32	2909.75	2791.38	2766.69	2474.04	3450.48	3699.26	3635.49	3160.92	3007.05	2912.63	2761	3764.95	3095.68	2566.62	3665.26	3507.75	2990.29	3508.36	3674.13
	2707.66	2655.17	2682.2	2642.21	2634.61	2826.33	2894.77	3153.89	2722.9	3118.28	3008.99	2763.84	2617.01	2714.35	3388.9	2834.8	2692.63	2841.12	2652.43	2508.13	2702.25	3320.06	3117.7	2499.53	3422	3418.3	3136.99	2783.5	3211.25	2807.85	2904.16	2786.82	2762.28	2471.82	3441.63	3689.83	3627.99	3156.56	3003.07	2907.44	2757.23	3754.04	3090.74	2564.21	3656.59	3500.81	2983.94	3500.08	3663.62
	2703.89	2651.2	2679.52	2639.89	2631.81	2821.49	2889.43	3147.66	2718.84	3111.25	3004.92	2760.56	2614.14	2710.07	3381.47	2832.06	2689.89	2837.84	2648.91	2505.34	2699.03	3312.52	3113.61	2497.18	3413.37	3411.01	3133.2	2778.7	3204.55	2804.4	2898.59	2782.26	2757.88	2469.6	3432.82	3680.43	3620.5	3152.21	2999.1	2902.27	2753.46	3743.17	3085.82	2561.81	3647.94	3493.9	2977.61	3491.82	3653.16
	2700.14	2647.24	2676.84	2637.57	2629.02	2816.66	2884.1	3141.44	2714.8	3104.25	3000.85	2757.28	2611.27	2705.81	3374.06	2829.33	2687.15	2834.56	2645.4	2502.56	2695.82	3305	3109.53	2494.83	3404.77	3403.75	3129.43	2773.91	3197.88	2800.97	2893.03	2777.72	2753.5	2467.38	3424.05	3671.06	3613.03	3147.87	2995.15	2897.12	2749.7	3732.34	3080.91	2559.41	3639.31	3487.01	2971.31	3483.59	3642.74
	2696.39	2643.3	2674.18	2635.26	2626.23	2811.85	2878.8	3135.24	2710.78	3097.27	2996.79	2754.02	2608.42	2701.55	3366.66	2826.6	2684.43	2831.3	2641.9	2499.79	2692.61	3297.51	3105.46	2492.48	3396.2	3396.51	3125.66	2769.14	3191.22	2797.54	2887.5	2773.2	2749.13	2465.17	3415.31	3661.72	3605.58	3143.55	2991.21	2891.98	2745.95	3721.55	3076.02	2557.02	3630.71	3480.13	2965.03	3475.39	3632.36
	2692.66	2639.37	2671.51	2632.95	2623.46	2807.05	2873.51	3129.06	2706.76	3090.32	2992.74	2750.77	2605.57	2697.32	3359.29	2823.88	2681.71	2828.04	2638.41	2497.03	2689.41	3290.05	3101.39	2490.14	3387.67	3389.29	3121.91	2764.38	3184.59	2794.14	2881.99	2768.69	2744.77	2462.96	3406.6	3652.41	3598.15	3139.23	2987.29	2886.87	2742.2	3710.81	3071.14	2554.63	3622.14	3473.28	2958.77	3467.21	3622.02
	2688.94	2635.45	2668.85	2630.64	2620.69	2802.28	2868.25	3122.89	2702.77	3083.4	2988.7	2747.53	2602.73	2693.09	3351.94	2821.16	2679	2824.8	2634.93	2494.27	2686.21	3282.61	3097.33	2487.81	3379.16	3382.09	3118.16	2759.63	3177.98	2790.74	2876.5	2764.19	2740.44	2460.76	3397.92	3643.14	3590.74	3134.92	2983.38	2881.77	2738.46	3700.11	3066.28	2552.24	3613.59	3466.45	2952.54	3459.06	3611.73
	2685.23	2631.54	2666.2	2628.34	2617.92	2797.51	2863	3116.74	2698.79	3076.51	2984.66	2744.3	2599.89	2688.88	3344.61	2818.45	2676.29	2821.56	2631.47	2491.53	2683.02	3275.2	3093.28	2485.48	3370.69	3374.91	3114.42	2754.91	3171.39	2787.36	2871.02	2759.7	2736.11	2458.55	3389.28	3633.89	3583.34	3130.63	2979.49	2876.69	2734.73	3689.46	3061.44	2549.86	3605.07	3459.64	2946.34	3450.94	3601.47
	2681.53	2627.65	2663.56	2626.05	2615.17	2792.77	2857.78	3110.61	2694.82	3069.64	2980.63	2741.07	2597.06	2684.69	3337.3	2815.74	2673.6	2818.34	2628.02	2488.8	2679.84	3267.82	3089.24	2483.15	3362.25	3367.76	3110.69	2750.2	3164.83	2783.99	2865.57	2755.23	2731.8	2456.35	3380.68	3624.68	3575.96	3126.34	2975.61	2871.63	2731.01	3678.85	3056.61	2547.48	3596.57	3452.86	2940.15	3442.84	3591.26
	2677.84	2623.76	2660.92	2623.75	2612.42	2788.04	2852.57	3104.5	2690.87	3062.8	2976.61	2737.86	2594.24	2680.51	3330.01	2813.04	2670.91	2815.12	2624.58	2486.09	2676.67	3260.46	3085.2	2480.82	3353.85	3360.63	3106.97	2745.5	3158.28	2780.64	2860.14	2750.77	2727.51	2454.16	3372.1	3615.51	3568.6	3122.07	2971.75	2866.59	2727.3	3668.28	3051.8	2545.11	3588.1	3446.09	2934	3434.77	3581.09
	2674.16	2619.9	2658.28	2621.46	2609.68	2783.32	2847.39	3098.41	2686.93	3056	2972.6	2734.66	2591.43	2676.34	3322.74	2810.34	2668.23	2811.92	2621.15	2483.38	2673.5	3253.13	3081.17	2478.5	3345.47	3353.51	3103.25	2740.82	3151.75	2777.3	2854.73	2746.33	2723.23	2451.97	3363.57	3606.36	3561.26	3117.81	2967.9	2861.56	2723.59	3657.76	3047	2542.73	3579.65	3439.34	2927.87	3426.73	3570.96
	2670.5	2616.04	2655.65	2619.18	2606.94	2778.63	2842.22	3092.33	2683	3049.22	2968.59	2731.47	2588.62	2672.19	3315.5	2807.65	2665.56	2808.72	2617.73	2480.68	2670.34	3245.83	3077.15	2476.19	3337.13	3346.42	3099.55	2736.16	3145.25	2773.98	2849.35	2741.9	2718.96	2449.78	3355.06	3597.25	3553.94	3113.56	2964.07	2856.56	2719.89	3647.28	3042.22	2540.36	3571.24	3432.62	2921.76	3418.71	3560.88
	2666.84	2612.2	2653.03	2616.9	2604.22	2773.95	2837.08	3086.27	2679.1	3042.47	2964.59	2728.28	2585.82	2668.05	3308.27	2804.96	2662.89	2805.54	2614.33	2477.99	2667.19	3238.55	3073.13	2473.88	3328.83	3339.36	3095.86	2731.51	3138.77	2770.67	2843.98	2737.48	2714.72	2447.59	3346.6	3588.17	3546.64	3109.32	2960.25	2851.58	2716.2	3636.85	3037.46	2538	3562.84	3425.92	2915.68	3410.72	3550.83
	2663.2	2608.37	2650.41	2614.62	2601.5	2769.28	2831.95	3080.23	2675.2	3035.74	2960.6	2725.11	2583.03	2663.93	3301.07	2802.28	2660.24	2802.36	2610.94	2475.31	2664.04	3231.3	3069.12	2471.57	3320.55	3332.31	3092.17	2726.88	3132.31	2767.37	2838.63	2733.08	2710.48	2445.41	3338.16	3579.13	3539.35	3105.09	2956.45	2846.61	2712.52	3626.46	3032.71	2535.64	3554.48	3419.23	2909.62	3402.76	3540.83
	2659.57	2604.55	2647.8	2612.35	2598.79	2764.64	2826.85	3074.21	2671.32	3029.05	2956.61	2721.95	2580.25	2659.82	3293.89	2799.6	2657.59	2799.2	2607.56	2472.65	2660.91	3224.08	3065.12	2469.26	3312.31	3325.29	3088.49	2722.27	3125.88	2764.09	2833.31	2728.69	2706.26	2443.23	3329.76	3570.12	3532.09	3100.87	2952.66	2841.67	2708.84	3616.11	3027.98	2533.28	3546.14	3412.57	2903.59	3394.83	3530.88
	2655.95	2600.75	2645.19	2610.09	2596.08	2760.01	2821.76	3068.21	2667.46	3022.38	2952.63	2718.8	2577.47	2655.73	3286.73	2796.93	2654.95	2796.05	2604.19	2469.99	2657.78	3216.89	3061.12	2466.97	3304.1	3318.29	3084.82	2717.67	3119.46	2760.82	2828	2724.31	2702.06	2441.06	3321.4	3561.14	3524.84	3096.67	2948.89	2836.74	2705.18	3605.81	3023.26	2530.92	3537.83	3405.93	2897.58	3386.93	3520.96
	2652.34	2596.95	2642.59	2607.83	2593.39	2755.4	2816.7	3062.22	2663.61	3015.75	2948.66	2715.66	2574.7	2651.65	3279.59	2794.26	2652.31	2792.9	2600.84	2467.34	2654.65	3209.72	3057.14	2464.67	3295.93	3311.31	3081.17	2713.09	3113.07	2757.56	2822.72	2719.95	2697.87	2438.88	3313.07	3552.19	3517.61	3092.47	2945.13	2831.83	2701.52	3595.56	3018.56	2528.57	3529.55	3399.32	2891.6	3379.05	3511.09
	2648.74	2593.18	2639.99	2605.57	2590.7	2750.8	2811.66	3056.25	2659.77	3009.14	2944.7	2712.53	2571.94	2647.59	3272.47	2791.6	2649.69	2789.77	2597.5	2464.71	2651.54	3202.58	3053.15	2462.38	3287.79	3304.35	3077.52	2708.52	3106.7	2754.32	2817.46	2715.6	2693.7	2436.72	3304.78	3543.28	3510.4	3088.29	2941.39	2826.95	2697.87	3585.35	3013.88	2526.23	3521.29	3392.72	2885.64	3371.2	3501.26
	2645.15	2589.41	2637.4	2603.32	2588.02	2746.22	2806.63	3050.31	2655.95	3002.56	2940.75	2709.41	2569.19	2643.54	3265.38	2788.94	2647.07	2786.65	2594.17	2462.08	2648.43	3195.46	3049.18	2460.1	3279.68	3297.42	3073.87	2703.97	3100.35	2751.1	2812.22	2711.27	2689.54	2434.55	3296.52	3534.41	3503.21	3084.12	2937.66	2822.08	2694.23	3575.18	3009.22	2523.88	3513.06	3386.15	2879.71	3363.38	3491.47
	2641.58	2585.66	2634.82	2601.07	2585.35	2741.66	2801.63	3044.38	2652.15	2996.01	2936.8	2706.3	2566.44	2639.51	3258.3	2786.29	2644.46	2783.54	2590.85	2459.47	2645.33	3188.38	3045.21	2457.82	3271.61	3290.5	3070.24	2699.44	3094.02	2747.88	2807	2706.95	2685.4	2432.39	3288.29	3525.56	3496.04	3079.96	2933.95	2817.23	2690.6	3565.06	3004.57	2521.54	3504.86	3379.59	2873.8	3355.59	3481.73
	2638.02	2581.92	2632.24	2598.82	2582.68	2737.11	2796.65	3038.46	2648.36	2989.48	2932.86	2703.2	2563.7	2635.5	3251.25	2783.64	2641.86	2780.44	2587.55	2456.87	2642.24	3181.32	3041.25	2455.54	3263.57	3283.62	3066.62	2694.93	3087.72	2744.68	2801.8	2702.65	2681.27	2430.24	3280.1	3516.75	3488.89	3075.81	2930.25	2812.4	2686.98	3554.98	2999.94	2519.21	3496.68	3373.06	2867.92	3347.83	3472.03
	2634.47	2578.2	2629.67	2596.58	2580.02	2732.58	2791.69	3032.57	2644.58	2982.99	2928.93	2700.11	2560.97	2631.49	3244.22	2780.99	2639.27	2777.35	2584.26	2454.27	2639.16	3174.29	3037.3	2453.27	3255.56	3276.75	3063	2690.43	3081.44	2741.5	2796.63	2698.35	2677.16	2428.08	3271.95	3507.97	3481.76	3071.68	2926.56	2807.6	2683.37	3544.95	2995.33	2516.88	3488.53	3366.55	2862.07	3340.09	3462.38
	2630.93	2574.49	2627.11	2594.35	2577.37	2728.07	2786.74	3026.7	2640.82	2976.53	2925	2697.04	2558.25	2627.51	3237.22	2778.35	2636.69	2774.27	2580.98	2451.69	2636.09	3167.28	3033.35	2451	3247.59	3269.91	3059.4	2685.95	3075.18	2738.33	2791.47	2694.08	2673.07	2425.94	3263.83	3499.23	3474.65	3067.55	2922.89	2802.81	2679.77	3534.96	2990.73	2514.55	3480.42	3360.06	2856.24	3332.39	3452.77
	2627.41	2570.79	2624.55	2592.12	2574.73	2723.58	2781.82	3020.84	2637.07	2970.09	2921.09	2693.97	2555.54	2623.53	3230.23	2775.72	2634.11	2771.2	2577.71	2449.11	2633.02	3160.31	3029.41	2448.74	3239.65	3263.09	3055.8	2681.48	3068.94	2735.17	2786.34	2689.82	2668.99	2423.79	3255.75	3490.52	3467.55	3063.44	2919.23	2798.04	2676.18	3525.02	2986.15	2512.23	3472.32	3353.59	2850.43	3324.71	3443.2
	2623.89	2567.11	2622	2589.9	2572.1	2719.1	2776.92	3015.01	2633.34	2963.68	2917.18	2690.92	2552.83	2619.58	3223.27	2773.09	2631.54	2768.14	2574.46	2446.55	2629.96	3153.36	3025.48	2446.49	3231.75	3256.29	3052.21	2677.04	3062.73	2732.03	2781.23	2685.57	2664.92	2421.65	3247.7	3481.85	3460.48	3059.34	2915.59	2793.3	2672.59	3515.13	2981.59	2509.9	3464.26	3347.15	2844.65	3317.06	3433.67
	2620.39	2563.44	2619.45	2587.67	2569.48	2714.64	2772.04	3009.19	2629.62	2957.3	2913.28	2687.87	2550.13	2615.64	3216.33	2770.47	2628.98	2765.09	2571.22	2444	2626.91	3146.44	3021.55	2444.23	3223.88	3249.51	3048.63	2672.61	3056.54	2728.9	2776.15	2681.33	2660.87	2419.51	3239.69	3473.21	3453.43	3055.25	2911.97	2788.57	2669.02	3505.28	2977.05	2507.59	3456.23	3340.72	2838.9	3309.44	3424.19
	2616.9	2559.78	2616.91	2585.46	2566.86	2710.2	2767.18	3003.39	2625.92	2950.95	2909.39	2684.84	2547.44	2611.71	3209.41	2767.85	2626.43	2762.05	2567.99	2441.46	2623.87	3139.55	3017.64	2441.99	3216.04	3242.76	3045.06	2668.2	3050.37	2725.78	2771.08	2677.11	2656.84	2417.38	3231.71	3464.6	3446.39	3051.17	2908.35	2783.87	2665.45	3495.47	2972.52	2505.28	3448.22	3334.32	2833.17	3301.85	3414.76
	2613.42	2556.14	2614.38	2583.25	2564.25	2705.78	2762.34	2997.61	2622.23	2944.63	2905.51	2681.82	2544.76	2607.8	3202.52	2765.23	2623.88	2759.03	2564.78	2438.92	2620.83	3132.68	3013.72	2439.75	3208.24	3236.03	3041.5	2663.8	3044.22	2722.68	2766.04	2672.91	2652.82	2415.25	3223.77	3456.03	3439.37	3047.11	2904.75	2779.18	2661.9	3485.71	2968.01	2502.97	3440.24	3327.94	2827.47	3294.29	3405.36
	2609.96	2552.51	2611.85	2581.04	2561.65	2701.37	2757.52	2991.85	2618.56	2938.34	2901.63	2678.8	2542.08	2603.9	3195.65	2762.62	2621.35	2756.01	2561.58	2436.4	2617.81	3125.85	3009.82	2437.51	3200.47	3229.33	3037.95	2659.43	3038.1	2719.59	2761.02	2668.72	2648.82	2413.13	3215.87	3447.49	3432.38	3043.06	2901.17	2774.52	2658.36	3476	2963.52	2500.66	3432.29	3321.58	2821.79	3286.76	3396.01
	2606.5	2548.9	2609.33	2578.84	2559.06	2696.98	2752.72	2986.11	2614.9	2932.08	2897.77	2675.8	2539.42	2600.03	3188.8	2760.01	2618.82	2753.01	2558.39	2433.89	2614.79	3119.04	3005.92	2435.28	3192.74	3222.65	3034.4	2655.07	3032	2716.52	2756.02	2664.54	2644.83	2411.01	3208	3438.99	3425.4	3039.02	2897.6	2769.88	2654.82	3466.33	2959.04	2498.36	3424.37	3315.25	2816.14	3279.26	3386.71
	2603.06	2545.3	2606.81	2576.64	2556.47	2692.6	2747.94	2980.39	2611.26	2925.85	2893.91	2672.82	2536.76	2596.16	3181.98	2757.41	2616.3	2750.01	2555.21	2431.39	2611.78	3112.26	3002.03	2433.06	3185.05	3215.99	3030.87	2650.73	3025.92	2713.46	2751.04	2660.38	2640.86	2408.89	3200.16	3430.52	3418.45	3034.99	2894.05	2765.26	2651.3	3456.7	2954.59	2496.06	3416.48	3308.93	2810.51	3271.79	3377.45
	2599.63	2541.71	2604.3	2574.45	2553.9	2688.25	2743.18	2974.69	2607.63	2919.64	2890.06	2669.84	2534.11	2592.31	3175.18	2754.82	2613.79	2747.03	2552.05	2428.9	2608.78	3105.51	2998.15	2430.84	3177.38	3209.36	3027.34	2646.4	3019.87	2710.42	2746.09	2656.23	2636.91	2406.78	3192.37	3422.09	3411.51	3030.97	2890.5	2760.66	2647.79	3447.13	2950.15	2493.77	3408.61	3302.64	2804.91	3264.34	3368.23
	2596.21	2538.14	2601.8	2572.27	2551.33	2683.91	2738.45	2969	2604.01	2913.47	2886.21	2666.87	2531.47	2588.48	3168.4	2752.23	2611.28	2744.06	2548.9	2426.42	2605.79	3098.79	2994.27	2428.62	3169.76	3202.74	3023.82	2642.1	3013.83	2707.38	2741.16	2652.1	2632.97	2404.68	3184.6	3413.69	3404.6	3026.97	2886.98	2756.08	2644.28	3437.6	2945.73	2491.48	3400.78	3296.37	2799.34	3256.93	3359.06
	2592.81	2534.58	2599.31	2570.08	2548.78	2679.59	2733.73	2963.34	2600.41	2907.32	2882.38	2663.92	2528.84	2584.66	3161.64	2749.64	2608.79	2741.09	2545.76	2423.95	2602.81	3092.09	2990.4	2426.41	3162.17	3196.16	3020.31	2637.81	3007.83	2704.37	2736.25	2647.98	2629.04	2402.57	3176.88	3405.32	3397.7	3022.98	2883.46	2751.52	2640.79	3428.11	2941.32	2489.2	3392.97	3290.12	2793.79	3249.55	3349.93
	2589.42	2531.04	2596.82	2567.91	2546.23	2675.29	2729.03	2957.7	2596.83	2901.2	2878.56	2660.97	2526.22	2580.86	3154.91	2747.06	2606.3	2738.14	2542.64	2421.49	2599.83	3085.42	2986.54	2424.21	3154.61	3189.59	3016.81	2633.54	3001.84	2701.36	2731.36	2643.88	2625.13	2400.48	3169.19	3397	3390.82	3019	2879.97	2746.98	2637.31	3418.67	2936.94	2486.92	3385.2	3283.89	2788.27	3242.19	3340.85
	2586.04	2527.51	2594.33	2565.74	2543.69	2671	2724.36	2952.07	2593.26	2895.11	2874.74	2658.04	2523.6	2577.08	3148.2	2744.48	2603.82	2735.2	2539.53	2419.04	2596.87	3078.79	2982.69	2422.01	3147.09	3183.05	3013.32	2629.29	2995.88	2698.37	2726.5	2639.79	2621.24	2398.38	3161.53	3388.7	3383.97	3015.03	2876.48	2742.47	2633.84	3409.28	2932.57	2484.64	3377.45	3277.68	2782.77	3234.87	3331.81
	2582.67	2523.99	2591.86	2563.57	2541.15	2666.73	2719.7	2946.47	2589.71	2889.06	2870.93	2655.12	2521	2573.31	3141.52	2741.91	2601.35	2732.27	2536.43	2416.6	2593.91	3072.18	2978.84	2419.82	3139.6	3176.54	3009.84	2625.06	2989.94	2695.4	2721.66	2635.72	2617.36	2396.29	3153.92	3380.44	3377.13	3011.08	2873.01	2737.98	2630.38	3399.93	2928.22	2482.37	3369.73	3271.5	2777.3	3227.58	3322.81
	2579.32	2520.49	2589.39	2561.41	2538.63	2662.48	2715.07	2940.88	2586.17	2883.03	2867.13	2652.21	2518.4	2569.55	3134.86	2739.34	2598.89	2729.36	2533.34	2414.17	2590.97	3065.6	2975	2417.63	3132.15	3170.05	3006.37	2620.84	2984.02	2692.44	2716.84	2631.66	2613.5	2394.21	3146.33	3372.22	3370.32	3007.14	2869.55	2733.51	2626.93	3390.63	2923.89	2480.1	3362.04	3265.34	2771.86	3220.31	3313.86
	2575.98	2517	2586.93	2559.25	2536.12	2658.25	2710.45	2935.32	2582.64	2877.03	2863.34	2649.32	2515.81	2565.82	3128.22	2736.78	2596.43	2726.45	2530.27	2411.75	2588.03	3059.05	2971.16	2415.45	3124.73	3163.58	3002.9	2616.65	2978.13	2689.49	2712.05	2627.61	2609.66	2392.13	3138.79	3364.03	3363.52	3003.21	2866.11	2729.06	2623.49	3381.37	2919.58	2477.84	3354.39	3259.2	2766.44	3213.08	3304.96
	2572.65	2513.53	2584.47	2557.1	2533.61	2654.03	2705.86	2929.77	2579.13	2871.05	2859.56	2646.43	2513.23	2562.09	3121.61	2734.22	2593.99	2723.55	2527.22	2409.34	2585.1	3052.52	2967.34	2413.28	3117.35	3157.13	2999.44	2612.47	2972.26	2686.55	2707.28	2623.58	2605.83	2390.06	3131.28	3355.87	3356.75	2999.3	2862.68	2724.63	2620.06	3372.16	2915.29	2475.57	3346.76	3253.08	2761.05	3205.88	3296.1
	2569.33	2510.07	2582.02	2554.95	2531.11	2649.84	2701.29	2924.25	2575.64	2865.11	2855.78	2643.56	2510.66	2558.39	3115.02	2731.67	2591.55	2720.67	2524.17	2406.94	2582.18	3046.03	2963.52	2411.11	3110	3150.71	2996	2608.31	2966.42	2683.63	2702.53	2619.57	2602.02	2387.99	3123.81	3347.76	3349.99	2995.4	2859.27	2720.22	2616.65	3363	2911.01	2473.32	3339.16	3246.99	2755.68	3198.7	3287.28
	2566.03	2506.63	2579.58	2552.81	2528.63	2645.66	2696.74	2918.74	2572.16	2859.2	2852.02	2640.7	2508.1	2554.7	3108.45	2729.12	2589.12	2717.79	2521.14	2404.55	2579.27	3039.56	2959.7	2408.94	3102.7	3144.32	2992.56	2604.17	2960.6	2680.73	2697.81	2615.57	2598.22	2385.92	3116.37	3339.67	3343.26	2991.51	2855.87	2715.84	2613.24	3353.88	2906.76	2471.07	3331.59	3240.91	2750.34	3191.56	3278.51
	2562.74	2503.2	2577.15	2550.67	2526.15	2641.5	2692.21	2913.26	2568.69	2853.32	2848.26	2637.85	2505.54	2551.03	3101.91	2726.57	2586.7	2714.93	2518.12	2402.17	2576.37	3033.13	2955.9	2406.79	3095.42	3137.95	2989.13	2600.05	2954.8	2677.84	2693.1	2611.59	2594.44	2383.86	3108.97	3331.62	3336.54	2987.63	2852.48	2711.48	2609.85	3344.81	2902.52	2468.82	3324.05	3234.86	2745.03	3184.45	3269.78
	2559.46	2499.79	2574.72	2548.54	2523.68	2637.35	2687.7	2907.79	2565.24	2847.46	2844.52	2635.01	2503	2547.37	3095.39	2724.03	2584.29	2712.08	2515.12	2399.8	2573.48	3026.72	2952.1	2404.64	3088.18	3131.6	2985.71	2595.94	2949.02	2674.96	2688.43	2607.62	2590.67	2381.8	3101.61	3323.61	3329.85	2983.77	2849.11	2707.14	2606.47	3335.78	2898.3	2466.58	3316.54	3228.83	2739.74	3177.37	3261.1
	2556.2	2496.39	2572.3	2546.42	2521.22	2633.23	2683.21	2902.34	2561.81	2841.64	2840.78	2632.18	2500.46	2543.73	3088.9	2721.5	2581.88	2709.24	2512.13	2397.44	2570.6	3020.34	2948.31	2402.49	3080.98	3125.27	2982.3	2591.86	2943.27	2672.09	2683.77	2603.66	2586.92	2379.75	3094.28	3315.63	3323.18	2979.92	2845.75	2702.82	2603.1	3326.81	2894.1	2464.34	3309.06	3222.82	2734.48	3170.32	3252.47
	2552.95	2493	2569.88	2544.29	2518.77	2629.12	2678.74	2896.92	2558.39	2835.84	2837.05	2629.37	2497.94	2540.1	3082.43	2718.97	2579.49	2706.41	2509.15	2395.1	2567.72	3013.99	2944.52	2400.35	3073.81	3118.98	2978.89	2587.79	2937.54	2669.24	2679.14	2599.73	2583.19	2377.71	3086.99	3307.69	3316.53	2976.08	2842.4	2698.53	2599.74	3317.87	2889.92	2462.1	3301.61	3216.84	2729.24	3163.3	3243.87
	2549.71	2489.63	2567.47	2542.18	2516.33	2625.03	2674.29	2891.51	2554.98	2830.08	2833.33	2626.57	2495.42	2536.49	3075.98	2716.44	2577.1	2703.59	2506.18	2392.76	2564.86	3007.67	2940.74	2398.22	3066.68	3112.7	2975.5	2583.74	2931.84	2666.41	2674.53	2595.8	2579.47	2375.67	3079.74	3299.79	3309.89	2972.26	2839.07	2694.25	2596.39	3308.99	2885.75	2459.87	3294.19	3210.88	2724.03	3156.31	3235.33
	2546.48	2486.28	2565.07	2540.07	2513.89	2620.96	2669.86	2886.13	2551.59	2824.34	2829.61	2623.78	2492.91	2532.9	3069.56	2713.92	2574.72	2700.78	2503.23	2390.43	2562.01	3001.38	2936.97	2396.09	3059.59	3106.45	2972.11	2579.72	2926.16	2663.59	2669.95	2591.89	2575.77	2373.63	3072.52	3291.92	3303.28	2968.45	2835.76	2690	2593.06	3300.15	2881.61	2457.64	3286.8	3204.94	2718.85	3149.36	3226.83
	2543.27	2482.94	2562.68	2537.96	2511.47	2616.9	2665.46	2880.76	2548.21	2818.64	2825.91	2621	2490.42	2529.32	3063.17	2711.41	2572.35	2697.99	2500.3	2388.11	2559.16	2995.12	2933.21	2393.97	3052.53	3100.23	2968.73	2575.71	2920.5	2660.78	2665.38	2588	2572.09	2371.6	3065.34	3284.08	3296.69	2964.65	2832.45	2685.78	2589.73	3291.36	2877.49	2455.42	3279.45	3199.02	2713.7	3142.43	3218.37
	2540.07	2479.61	2560.29	2535.86	2509.06	2612.86	2661.07	2875.42	2544.85	2812.96	2822.22	2618.23	2487.93	2525.77	3056.79	2708.9	2569.99	2695.2	2497.37	2385.8	2556.33	2988.88	2929.45	2391.86	3045.5	3094.03	2965.37	2571.72	2914.87	2657.98	2660.85	2584.12	2568.42	2369.57	3058.19	3276.28	3290.13	2960.87	2829.16	2681.57	2586.42	3282.61	2873.38	2453.2	3272.12	3193.12	2708.57	3135.54	3209.96
	2536.88	2476.3	2557.91	2533.77	2506.65	2608.85	2656.71	2870.1	2541.51	2807.31	2818.53	2615.48	2485.45	2522.22	3050.45	2706.39	2567.63	2692.43	2494.46	2383.5	2553.5	2982.68	2925.7	2389.75	3038.52	3087.85	2962.01	2567.75	2909.26	2655.2	2656.33	2580.26	2564.76	2367.55	3051.09	3268.52	3283.58	2957.1	2825.88	2677.39	2583.13	3273.91	2869.29	2450.99	3264.82	3187.25	2703.46	3128.67	3201.59
	2533.71	2473.01	2555.54	2531.68	2504.26	2604.85	2652.36	2864.79	2538.18	2801.69	2814.86	2612.74	2482.98	2518.7	3044.12	2703.89	2565.29	2689.67	2491.57	2381.21	2550.69	2976.51	2921.96	2387.65	3031.56	3081.7	2958.66	2563.8	2903.67	2652.44	2651.84	2576.41	2561.13	2365.54	3044.02	3260.79	3277.05	2953.34	2822.62	2673.23	2579.84	3265.26	2865.23	2448.78	3257.56	3181.4	2698.39	3121.84	3193.27
	2530.55	2469.73	2553.18	2529.59	2501.87	2600.86	2648.04	2859.51	2534.86	2796.1	2811.19	2610.01	2480.52	2515.19	3037.83	2701.39	2562.95	2686.92	2488.69	2378.93	2547.89	2970.36	2918.22	2385.56	3024.65	3075.57	2955.31	2559.86	2898.11	2649.68	2647.38	2572.58	2557.51	2363.53	3036.98	3253.1	3270.54	2949.6	2819.37	2669.1	2576.57	3256.65	2861.18	2446.57	3250.32	3175.57	2693.34	3115.04	3185
	2527.41	2466.46	2550.82	2527.51	2499.49	2596.9	2643.74	2854.25	2531.56	2790.55	2807.53	2607.3	2478.07	2511.69	3031.55	2698.9	2560.62	2684.18	2485.82	2376.67	2545.09	2964.25	2914.49	2383.47	3017.77	3069.47	2951.98	2555.95	2892.58	2646.95	2642.94	2568.76	2553.9	2361.52	3029.98	3245.44	3264.06	2945.87	2816.14	2664.98	2573.31	3248.09	2857.15	2444.37	3243.12	3169.76	2688.31	3108.27	3176.77
	2524.27	2463.21	2548.47	2525.44	2497.13	2592.96	2639.46	2849	2528.27	2785.02	2803.89	2604.59	2475.63	2508.22	3025.31	2696.41	2558.3	2681.45	2482.96	2374.41	2542.31	2958.16	2910.77	2381.39	3010.93	3063.4	2948.65	2552.06	2887.06	2644.22	2638.52	2564.96	2550.31	2359.52	3023.02	3237.82	3257.6	2942.15	2812.91	2660.89	2570.06	3239.58	2853.14	2442.18	3235.94	3163.98	2683.32	3101.53	3168.59
	2521.15	2459.98	2546.13	2523.37	2494.77	2589.03	2635.2	2843.78	2525	2779.52	2800.25	2601.9	2473.19	2504.75	3019.08	2693.93	2555.99	2678.74	2480.12	2372.16	2539.53	2952.1	2907.06	2379.32	3004.12	3057.34	2945.34	2548.19	2881.57	2641.51	2634.12	2561.18	2546.74	2357.53	3016.1	3230.24	3251.15	2938.45	2809.7	2656.83	2566.82	3231.11	2849.15	2439.99	3228.8	3158.22	2678.35	3094.82	3160.45
	2518.05	2456.76	2543.79	2521.31	2492.42	2585.12	2630.96	2838.58	2521.75	2774.05	2796.62	2599.23	2470.77	2501.31	3012.88	2691.45	2553.69	2676.03	2477.29	2369.92	2536.77	2946.08	2903.35	2377.25	2997.35	3051.32	2942.03	2544.33	2876.11	2638.82	2629.76	2557.41	2543.19	2355.54	3009.21	3222.69	3244.73	2934.76	2806.51	2652.78	2563.6	3222.69	2845.18	2437.8	3221.69	3152.48	2673.4	3088.15	3152.35
	2514.95	2453.55	2541.46	2519.25	2490.09	2581.23	2626.74	2833.4	2518.51	2768.6	2793	2596.56	2468.36	2497.88	3006.71	2688.97	2551.39	2673.34	2474.48	2367.69	2534.02	2940.08	2899.65	2375.19	2990.62	3045.32	2938.73	2540.5	2870.67	2636.13	2625.41	2553.65	2539.65	2353.56	3002.36	3215.18	3238.33	2931.09	2803.33	2648.76	2560.39	3214.31	2841.23	2435.62	3214.61	3146.76	2668.48	3081.5	3144.3
	2511.87	2450.36	2539.14	2517.2	2487.76	2577.36	2622.54	2828.24	2515.28	2763.19	2789.39	2593.91	2465.96	2494.47	3000.56	2686.5	2549.1	2670.66	2471.68	2365.47	2531.27	2934.11	2895.96	2373.13	2983.92	3039.34	2935.44	2536.68	2865.25	2633.46	2621.09	2549.92	2536.12	2351.58	2995.55	3207.7	3231.95	2927.43	2800.16	2644.77	2557.19	3205.99	2837.3	2433.44	3207.56	3141.06	2663.59	3074.89	3136.3
	2508.81	2447.19	2536.83	2515.15	2485.44	2573.5	2618.37	2823.1	2512.07	2757.81	2785.79	2591.27	2463.56	2491.08	2994.44	2684.04	2546.83	2667.99	2468.89	2363.26	2528.54	2928.17	2892.27	2371.09	2977.26	3033.39	2932.16	2532.89	2859.86	2630.81	2616.79	2546.19	2532.62	2349.61	2988.78	3200.27	3225.59	2923.78	2797	2640.79	2554.01	3197.71	2833.38	2431.26	3200.55	3135.39	2658.73	3068.31	3128.34
	2505.76	2444.03	2534.52	2513.11	2483.13	2569.67	2614.21	2817.99	2508.87	2752.46	2782.2	2588.64	2461.18	2487.7	2988.34	2681.58	2544.56	2665.33	2466.12	2361.06	2525.81	2922.27	2888.6	2369.05	2970.64	3027.46	2928.89	2529.11	2854.49	2628.17	2612.52	2542.48	2529.13	2347.64	2982.04	3192.86	3219.26	2920.14	2793.86	2636.84	2550.84	3189.47	2829.49	2429.09	3193.56	3129.74	2653.89	3061.76	3120.43
	2502.72	2440.89	2532.22	2511.08	2480.83	2565.85	2610.08	2812.89	2505.69	2747.13	2778.62	2586.02	2458.81	2484.34	2982.27	2679.12	2542.3	2662.68	2463.36	2358.87	2523.1	2916.39	2884.93	2367.01	2964.05	3021.56	2925.63	2525.36	2849.15	2625.54	2608.27	2538.79	2525.65	2345.68	2975.33	3185.5	3212.95	2916.52	2790.73	2632.92	2547.68	3181.29	2825.62	2426.93	3186.61	3124.12	2649.08	3055.25	3112.56
	2499.69	2437.76	2529.93	2509.05	2478.54	2562.05	2605.96	2807.82	2502.52	2741.84	2775.05	2583.42	2456.44	2481	2976.22	2676.67	2540.05	2660.04	2460.62	2356.69	2520.4	2910.54	2881.26	2364.99	2957.5	3015.69	2922.38	2521.62	2843.82	2622.93	2604.04	2535.12	2522.19	2343.72	2968.67	3178.16	3206.65	2912.92	2787.62	2629.01	2544.53	3173.14	2821.77	2424.77	3179.68	3118.51	2644.29	3048.76	3104.74
	2496.68	2434.65	2527.65	2507.03	2476.26	2558.27	2601.87	2802.76	2499.37	2736.57	2771.48	2580.83	2454.09	2477.67	2970.2	2674.23	2537.8	2657.42	2457.89	2354.52	2517.71	2904.72	2877.61	2362.97	2950.98	3009.84	2919.13	2517.9	2838.53	2620.33	2599.84	2531.46	2518.75	2341.77	2962.04	3170.87	3200.39	2909.33	2784.52	2625.13	2541.4	3165.05	2817.93	2422.62	3172.79	3112.93	2639.54	3042.3	3096.97
	2493.68	2431.55	2525.37	2505.01	2473.99	2554.51	2597.8	2797.73	2496.23	2731.34	2767.93	2578.25	2451.75	2474.36	2964.2	2671.79	2535.57	2654.81	2455.17	2352.37	2515.02	2898.93	2873.97	2360.96	2944.5	3004.01	2915.9	2514.21	2833.26	2617.74	2595.66	2527.81	2515.32	2339.83	2955.45	3163.61	3194.14	2905.75	2781.43	2621.27	2538.28	3157	2814.12	2420.47	3165.94	3107.38	2634.8	3035.88	3089.23
	2490.69	2428.47	2523.1	2502.99	2471.73	2550.76	2593.75	2792.72	2493.11	2726.13	2764.39	2575.69	2449.41	2471.07	2958.23	2669.36	2533.34	2652.2	2452.47	2350.22	2512.35	2893.17	2870.33	2358.95	2938.05	2998.21	2912.67	2510.53	2828.01	2615.17	2591.5	2524.18	2511.91	2337.89	2948.89	3156.39	3187.91	2902.18	2778.35	2617.43	2535.17	3149	2810.32	2418.32	3159.11	3101.84	2630.1	3029.49	3081.55
	2487.72	2425.4	2520.84	2500.99	2469.48	2547.04	2589.72	2787.73	2490	2720.95	2760.86	2573.13	2447.09	2467.79	2952.29	2666.93	2531.12	2649.61	2449.78	2348.08	2509.69	2887.44	2866.7	2356.95	2931.64	2992.44	2909.45	2506.87	2822.78	2612.61	2587.37	2520.57	2508.52	2335.96	2942.37	3149.21	3181.71	2898.63	2775.29	2613.62	2532.08	3141.04	2806.54	2416.18	3152.31	3096.33	2625.42	3023.13	3073.9
	2484.76	2422.35	2518.59	2498.99	2467.24	2543.33	2585.7	2782.76	2486.91	2715.8	2757.34	2570.59	2444.77	2464.53	2946.37	2664.5	2528.91	2647.04	2447.1	2345.95	2507.04	2881.74	2863.08	2354.96	2925.27	2986.69	2906.25	2503.23	2817.58	2610.06	2583.27	2516.97	2505.14	2334.03	2935.89	3142.06	3175.53	2895.1	2772.24	2609.83	2529	3133.13	2802.79	2414.05	3145.55	3090.84	2620.76	3016.8	3066.31
	2481.82	2419.31	2516.34	2496.99	2465.01	2539.64	2581.72	2777.81	2483.83	2710.68	2753.83	2568.06	2442.47	2461.28	2940.48	2662.08	2526.71	2644.47	2444.44	2343.82	2504.4	2876.06	2859.46	2352.98	2918.93	2980.97	2903.05	2499.61	2812.41	2607.53	2579.18	2513.39	2501.78	2332.11	2929.44	3134.95	3169.38	2891.58	2769.21	2606.06	2525.93	3125.27	2799.05	2411.92	3138.82	3085.37	2616.14	3010.5	3058.75
	2478.89	2416.29	2514.1	2495	2462.79	2535.97	2577.75	2772.88	2480.77	2705.58	2750.33	2565.55	2440.17	2458.05	2934.61	2659.67	2524.52	2641.91	2441.79	2341.71	2501.77	2870.42	2855.86	2351	2912.63	2975.28	2899.86	2496.01	2807.25	2605.01	2575.12	2509.82	2498.43	2330.2	2923.03	3127.87	3163.24	2888.07	2766.19	2602.32	2522.88	3117.45	2795.33	2409.79	3132.12	3079.93	2611.54	3004.23	3051.25
	2475.97	2413.29	2511.87	2493.02	2460.58	2532.32	2573.8	2767.98	2477.72	2700.52	2746.84	2563.04	2437.89	2454.84	2928.77	2657.26	2522.34	2639.37	2439.15	2339.61	2499.15	2864.81	2852.27	2349.03	2906.37	2969.61	2896.68	2492.43	2802.13	2602.5	2571.09	2506.27	2495.1	2328.29	2916.66	3120.83	3157.13	2884.57	2763.18	2598.6	2519.84	3109.68	2791.63	2407.67	3125.46	3074.51	2606.96	2998	3043.78
	2473.07	2410.3	2509.65	2491.04	2458.38	2528.68	2569.87	2763.09	2474.68	2695.48	2743.37	2560.55	2435.61	2451.65	2922.95	2654.86	2520.16	2636.84	2436.53	2337.52	2496.54	2859.23	2848.68	2347.07	2900.14	2963.96	2893.51	2488.87	2797.02	2600	2567.08	2502.74	2491.79	2326.39	2910.32	3113.83	3151.05	2881.09	2760.19	2594.9	2516.82	3101.96	2787.95	2405.56	3118.82	3069.12	2602.41	2991.79	3036.36
	2470.17	2407.32	2507.43	2489.07	2456.19	2525.07	2565.97	2758.23	2471.67	2690.47	2739.9	2558.07	2433.35	2448.47	2917.16	2652.47	2518	2634.32	2433.93	2335.44	2493.94	2853.67	2845.1	2345.12	2893.94	2958.34	2890.36	2485.33	2791.94	2597.52	2563.09	2499.22	2488.49	2324.49	2904.03	3106.87	3144.98	2877.63	2757.21	2591.22	2513.8	3094.28	2784.29	2403.45	3112.22	3063.75	2597.89	2985.62	3028.99
	2467.3	2404.36	2505.22	2487.1	2454.01	2521.47	2562.08	2753.39	2468.66	2685.49	2736.44	2555.61	2431.09	2445.31	2911.4	2650.08	2515.84	2631.81	2431.33	2333.37	2491.35	2848.15	2841.53	2343.17	2887.78	2952.75	2887.21	2481.81	2786.89	2595.06	2559.12	2495.72	2485.21	2322.6	2897.76	3099.94	3138.94	2874.18	2754.24	2587.57	2510.8	3086.65	2780.65	2401.35	3105.65	3058.4	2593.39	2979.48	3021.66
	2464.43	2401.42	2503.02	2485.14	2451.83	2517.89	2558.21	2748.58	2465.67	2680.54	2733	2553.15	2428.85	2442.16	2905.66	2647.69	2513.69	2629.31	2428.75	2331.31	2488.78	2842.66	2837.97	2341.23	2881.66	2947.18	2884.07	2478.3	2781.86	2592.6	2555.18	2492.23	2481.95	2320.72	2891.54	3093.05	3132.93	2870.74	2751.28	2583.94	2507.82	3079.06	2777.03	2399.25	3099.12	3053.07	2588.92	2973.37	3014.38
	2461.58	2398.49	2500.83	2483.19	2449.67	2514.33	2554.37	2743.78	2462.69	2675.62	2729.56	2550.71	2426.61	2439.03	2899.95	2645.31	2511.55	2626.82	2426.19	2329.26	2486.21	2837.19	2834.42	2339.3	2875.57	2941.64	2880.94	2474.82	2776.85	2590.16	2551.26	2488.76	2478.7	2318.84	2885.34	3086.19	3126.93	2867.32	2748.34	2580.33	2504.85	3071.52	2773.43	2397.15	3092.61	3047.77	2584.48	2967.29	3007.14
	2458.75	2395.58	2498.65	2481.24	2447.52	2510.79	2550.55	2739	2459.73	2670.72	2726.14	2548.28	2424.39	2435.92	2894.27	2642.94	2509.41	2624.35	2423.63	2327.21	2483.65	2831.76	2830.88	2337.38	2869.51	2936.13	2877.82	2471.36	2771.87	2587.73	2547.37	2485.31	2475.46	2316.97	2879.19	3079.37	3120.96	2863.91	2745.42	2576.75	2501.89	3064.02	2769.85	2395.07	3086.14	3042.49	2580.06	2961.24	2999.94
	2455.92	2392.68	2496.47	2479.3	2445.38	2507.27	2546.74	2734.25	2456.78	2665.86	2722.72	2545.86	2422.18	2432.82	2888.61	2640.57	2507.29	2621.89	2421.1	2325.18	2481.11	2826.36	2827.35	2335.46	2863.5	2930.64	2874.71	2467.91	2766.91	2585.32	2543.5	2481.87	2472.25	2315.1	2873.07	3072.59	3115.02	2860.51	2742.5	2573.18	2498.94	3056.58	2766.28	2392.99	3079.7	3037.24	2575.67	2955.22	2992.79
	2453.11	2389.8	2494.3	2477.36	2443.24	2503.76	2542.96	2729.52	2453.85	2661.02	2719.32	2543.46	2419.97	2429.74	2882.98	2638.21	2505.18	2619.44	2418.57	2323.16	2478.57	2820.98	2823.83	2333.55	2857.51	2925.18	2871.61	2464.49	2761.97	2582.91	2539.65	2478.45	2469.04	2313.25	2866.99	3065.85	3109.1	2857.13	2739.6	2569.64	2496.01	3049.17	2762.74	2390.91	3073.3	3032.01	2571.3	2949.23	2985.68
	2450.32	2386.93	2492.14	2475.43	2441.12	2500.28	2539.2	2724.81	2450.93	2656.21	2715.93	2541.06	2417.78	2426.68	2877.37	2635.86	2503.07	2617	2416.06	2321.15	2476.05	2815.64	2820.32	2331.65	2851.56	2919.75	2868.52	2461.08	2757.06	2580.52	2535.83	2475.04	2465.86	2311.4	2860.95	3059.14	3103.2	2853.77	2736.71	2566.12	2493.1	3041.82	2759.21	2388.84	3066.93	3026.8	2566.96	2943.28	2978.62
	2447.53	2384.08	2489.99	2473.51	2439.01	2496.81	2535.45	2720.13	2448.03	2651.42	2712.55	2538.68	2415.59	2423.63	2871.8	2633.51	2500.97	2614.57	2413.56	2319.14	2473.54	2810.32	2816.82	2329.75	2845.65	2914.34	2865.44	2457.69	2752.17	2578.14	2532.03	2471.65	2462.69	2309.55	2854.94	3052.47	3097.33	2850.42	2733.84	2562.63	2490.19	3034.5	2755.71	2386.77	3060.59	3021.62	2562.65	2937.35	2971.6
	2444.76	2381.24	2487.84	2471.59	2436.9	2493.36	2531.73	2715.46	2445.14	2646.67	2709.19	2536.31	2413.42	2420.6	2866.24	2631.17	2498.88	2612.15	2411.08	2317.15	2471.03	2805.04	2813.32	2327.87	2839.77	2908.96	2862.37	2454.33	2747.31	2575.78	2528.25	2468.28	2459.53	2307.71	2848.97	3045.84	3091.48	2847.08	2730.98	2559.16	2487.3	3027.24	2752.22	2384.71	3054.28	3016.46	2558.36	2931.46	2964.63
	2442.01	2378.42	2485.7	2469.68	2434.81	2489.93	2528.03	2710.82	2442.27	2641.94	2705.83	2533.96	2411.25	2417.58	2860.72	2628.83	2496.8	2609.75	2408.61	2315.17	2468.54	2799.78	2809.84	2325.99	2833.93	2903.6	2859.31	2450.98	2742.47	2573.43	2524.5	2464.92	2456.4	2305.88	2843.03	3039.24	3085.65	2843.76	2728.13	2555.71	2484.43	3020.02	2748.75	2382.66	3048.01	3011.32	2554.09	2925.6	2957.7
	2439.27	2375.62	2483.57	2467.77	2432.72	2486.52	2524.35	2706.2	2439.4	2637.24	2702.49	2531.61	2409.1	2414.58	2855.22	2626.5	2494.73	2607.35	2406.15	2313.19	2466.06	2794.56	2806.37	2324.12	2828.12	2898.27	2856.26	2447.65	2737.66	2571.09	2520.77	2461.58	2453.28	2304.06	2837.13	3032.68	3079.85	2840.45	2725.3	2552.28	2481.57	3012.84	2745.31	2380.61	3041.77	3006.21	2549.86	2919.77	2950.81
	2436.54	2372.83	2481.45	2465.88	2430.65	2483.13	2520.69	2701.6	2436.56	2632.57	2699.15	2529.28	2406.96	2411.6	2849.75	2624.18	2492.67	2604.97	2403.71	2311.23	2463.59	2789.36	2802.91	2322.25	2822.35	2892.97	2853.22	2444.34	2732.87	2568.76	2517.07	2458.26	2450.17	2302.24	2831.27	3026.16	3074.08	2837.16	2722.48	2548.87	2478.72	3005.72	2741.88	2378.57	3035.56	3001.12	2545.65	2913.97	2943.97
	2433.82	2370.06	2479.34	2463.98	2428.59	2479.75	2517.05	2697.03	2433.73	2627.92	2695.83	2526.96	2404.82	2408.64	2844.3	2621.86	2490.61	2602.6	2401.28	2309.27	2461.13	2784.19	2799.46	2320.4	2816.61	2887.69	2850.19	2441.06	2728.1	2566.45	2513.38	2454.95	2447.08	2300.43	2825.44	3019.67	3068.33	2833.88	2719.67	2545.49	2475.89	2998.63	2738.47	2376.54	3029.39	2996.06	2541.46	2908.2	2937.17
	2431.12	2367.3	2477.23	2462.1	2426.53	2476.4	2513.44	2692.48	2430.91	2623.3	2692.52	2524.65	2402.7	2405.69	2838.89	2619.55	2488.57	2600.24	2398.87	2307.33	2458.68	2779.06	2796.01	2318.55	2810.91	2882.44	2847.17	2437.79	2723.36	2564.14	2509.73	2451.66	2444.01	2298.62	2819.65	3013.22	3062.6	2830.62	2716.88	2542.13	2473.07	2991.6	2735.08	2374.51	3023.25	2991.02	2537.3	2902.46	2930.42
	2428.44	2364.56	2475.13	2460.22	2424.49	2473.06	2509.84	2687.95	2428.11	2618.71	2689.23	2522.36	2400.59	2402.75	2833.49	2617.24	2486.53	2597.9	2396.47	2305.39	2456.24	2773.95	2792.58	2316.71	2805.24	2877.22	2844.17	2434.54	2718.64	2561.85	2506.09	2448.38	2440.95	2296.83	2813.9	3006.81	3056.9	2827.37	2714.1	2538.79	2470.26	2984.6	2731.71	2372.48	3017.15	2986	2533.17	2896.75	2923.71
	2425.76	2361.83	2473.05	2458.34	2422.45	2469.74	2506.26	2683.44	2425.32	2614.15	2685.94	2520.08	2398.49	2399.84	2828.13	2614.95	2484.5	2595.56	2394.08	2303.46	2453.82	2768.87	2789.16	2314.88	2799.61	2872.02	2841.17	2431.31	2713.95	2559.58	2502.48	2445.12	2437.9	2295.04	2808.18	3000.44	3051.23	2824.13	2711.33	2535.47	2467.47	2977.66	2728.35	2370.46	3011.07	2981.01	2529.06	2891.07	2917.04
	2423.1	2359.12	2470.96	2456.48	2420.43	2466.44	2502.7	2678.95	2422.54	2609.61	2682.67	2517.8	2396.4	2396.94	2822.79	2612.65	2482.48	2593.24	2391.7	2301.55	2451.4	2763.83	2785.75	2313.06	2794.01	2866.85	2838.18	2428.09	2709.28	2557.31	2498.89	2441.88	2434.88	2293.25	2802.49	2994.1	3045.58	2820.91	2708.57	2532.18	2464.7	2970.76	2725.02	2368.45	3005.03	2976.05	2524.98	2885.43	2910.42
	2420.46	2356.42	2468.89	2454.61	2418.41	2463.16	2499.17	2674.49	2419.78	2605.11	2679.41	2515.55	2394.31	2394.05	2817.48	2610.37	2480.47	2590.93	2389.34	2299.64	2449	2758.81	2782.35	2311.24	2788.45	2861.71	2835.21	2424.9	2704.63	2555.06	2495.32	2438.65	2431.87	2291.48	2796.85	2987.8	3039.96	2817.7	2705.83	2528.91	2461.93	2963.9	2721.71	2366.45	2999.03	2971.1	2520.92	2879.81	2903.84
	2417.82	2353.74	2466.82	2452.76	2416.41	2459.9	2495.65	2670.05	2417.04	2600.62	2676.16	2513.3	2392.24	2391.18	2812.2	2608.09	2478.47	2588.63	2387	2297.74	2446.6	2753.82	2778.97	2309.43	2782.92	2856.6	2832.24	2421.73	2700.01	2552.82	2491.78	2435.44	2428.87	2289.71	2791.24	2981.54	3034.36	2814.51	2703.1	2525.66	2459.19	2957.09	2718.42	2364.45	2993.06	2966.19	2516.89	2874.23	2897.31
	2415.2	2351.08	2464.77	2450.91	2414.41	2456.65	2492.15	2665.63	2414.3	2596.17	2672.92	2511.06	2390.18	2388.33	2806.95	2605.82	2476.47	2586.34	2384.67	2295.86	2444.22	2748.86	2775.59	2307.63	2777.42	2851.51	2829.29	2418.58	2695.41	2550.59	2488.26	2432.25	2425.89	2287.95	2785.66	2975.31	3028.78	2811.34	2700.39	2522.43	2456.45	2950.33	2715.14	2362.46	2987.12	2961.29	2512.89	2868.68	2890.82
	2412.6	2348.43	2462.72	2449.07	2412.43	2453.43	2488.68	2661.24	2411.59	2591.74	2669.7	2508.84	2388.13	2385.5	2801.72	2603.56	2474.49	2584.06	2382.35	2293.98	2441.85	2743.94	2772.22	2305.84	2771.96	2846.44	2826.34	2415.44	2690.84	2548.37	2484.77	2429.07	2422.93	2286.19	2780.12	2969.13	3023.24	2808.18	2697.69	2519.23	2453.73	2943.61	2711.88	2360.47	2981.21	2956.42	2508.91	2863.15	2884.37
	2410.01	2345.79	2460.68	2447.24	2410.45	2450.22	2485.22	2656.87	2408.88	2587.34	2666.49	2506.63	2386.09	2382.68	2796.52	2601.3	2472.51	2581.8	2380.04	2292.11	2439.49	2739.04	2768.87	2304.06	2766.54	2841.41	2823.41	2412.33	2686.29	2546.17	2481.29	2425.91	2419.98	2284.44	2774.62	2962.97	3017.71	2805.03	2695	2516.05	2451.03	2936.93	2708.65	2358.49	2975.34	2951.58	2504.95	2857.66	2877.97
	2407.43	2343.17	2458.65	2445.41	2408.49	2447.04	2481.79	2652.52	2406.19	2582.97	2663.29	2504.43	2384.06	2379.88	2791.34	2599.05	2470.54	2579.54	2377.75	2290.25	2437.14	2734.17	2765.52	2302.29	2761.14	2836.4	2820.49	2409.23	2681.76	2543.98	2477.85	2422.76	2417.05	2282.7	2769.16	2956.86	3012.22	2801.9	2692.33	2512.89	2448.34	2930.31	2705.43	2356.51	2969.51	2946.76	2501.02	2852.2	2871.61
	2404.86	2340.57	2456.62	2443.59	2406.53	2443.87	2478.37	2648.19	2403.52	2578.62	2660.1	2502.25	2382.04	2377.09	2786.2	2596.8	2468.58	2577.3	2375.47	2288.4	2434.8	2729.33	2762.19	2300.52	2755.79	2831.42	2817.58	2406.16	2677.26	2541.8	2474.42	2419.64	2414.14	2280.97	2763.73	2950.79	3006.75	2798.78	2689.67	2509.75	2445.66	2923.72	2702.23	2354.55	2963.71	2941.96	2497.12	2846.77	2865.29
	2402.31	2337.99	2454.6	2441.77	2404.58	2440.72	2474.98	2643.89	2400.86	2574.3	2656.93	2500.07	2380.03	2374.32	2781.08	2594.57	2466.63	2575.07	2373.21	2286.56	2432.47	2724.52	2758.87	2298.76	2750.47	2826.47	2814.68	2403.1	2672.79	2539.63	2471.02	2416.52	2411.24	2279.24	2758.33	2944.75	3001.3	2795.68	2687.02	2506.63	2443	2917.18	2699.05	2352.59	2957.94	2937.19	2493.24	2841.37	2859.02
	2399.77	2335.41	2452.6	2439.96	2402.65	2437.59	2471.6	2639.61	2398.21	2570.01	2653.77	2497.91	2378.04	2371.56	2775.99	2592.34	2464.69	2572.85	2370.96	2284.73	2430.15	2719.74	2755.56	2297.01	2745.18	2821.54	2811.79	2400.06	2668.33	2537.47	2467.64	2413.43	2408.35	2277.52	2752.97	2938.75	2995.89	2792.59	2684.38	2503.54	2440.35	2910.69	2695.89	2350.63	2952.2	2932.44	2489.39	2836	2852.79
	2397.25	2332.86	2450.6	2438.16	2400.72	2434.47	2468.25	2635.35	2395.58	2565.74	2650.62	2495.76	2376.05	2368.83	2770.92	2590.12	2462.76	2570.65	2368.72	2282.91	2427.85	2715	2752.26	2295.27	2739.92	2816.64	2808.91	2397.05	2663.9	2535.33	2464.28	2410.35	2405.48	2275.81	2747.65	2932.78	2990.49	2789.52	2681.76	2500.47	2437.72	2904.24	2692.75	2348.68	2946.5	2927.72	2485.56	2830.66	2846.6
	2394.74	2330.32	2448.61	2436.36	2398.81	2431.38	2464.92	2631.11	2392.96	2561.5	2647.48	2493.62	2374.07	2366.1	2765.89	2587.9	2460.83	2568.45	2366.5	2281.1	2425.55	2710.28	2748.98	2293.53	2734.7	2811.77	2806.04	2394.05	2659.5	2533.19	2460.95	2407.29	2402.63	2274.11	2742.36	2926.85	2985.13	2786.46	2679.15	2497.42	2435.11	2897.84	2689.63	2346.74	2940.84	2923.03	2481.76	2825.35	2840.46
	2392.25	2327.8	2446.62	2434.57	2396.9	2428.31	2461.61	2626.9	2390.35	2557.29	2644.36	2491.5	2372.11	2363.4	2760.88	2585.69	2458.92	2566.27	2364.29	2279.3	2423.27	2705.59	2745.7	2291.81	2729.52	2806.93	2803.18	2391.07	2655.12	2531.07	2457.64	2404.24	2399.79	2272.41	2737.11	2920.97	2979.79	2783.42	2676.56	2494.39	2432.5	2891.48	2686.53	2344.81	2935.2	2918.35	2477.99	2820.07	2834.36
	2389.76	2325.29	2444.65	2432.79	2395	2425.25	2458.31	2622.71	2387.76	2553.11	2641.25	2489.38	2370.15	2360.71	2755.9	2583.49	2457.01	2564.1	2362.1	2277.51	2421	2700.93	2742.44	2290.09	2724.37	2802.11	2800.34	2388.11	2650.76	2528.96	2454.35	2401.22	2396.97	2270.73	2731.9	2915.11	2974.48	2780.39	2673.97	2491.38	2429.92	2885.17	2683.45	2342.88	2929.61	2913.71	2474.24	2814.83	2828.3
	2387.29	2322.79	2442.68	2431.02	2393.12	2422.21	2455.04	2618.55	2385.19	2548.95	2638.15	2487.28	2368.2	2358.04	2750.95	2581.3	2455.11	2561.94	2359.92	2275.72	2418.74	2696.3	2739.19	2288.38	2719.25	2797.32	2797.51	2385.17	2646.43	2526.87	2451.09	2398.2	2394.17	2269.05	2726.72	2909.3	2969.19	2777.38	2671.41	2488.4	2427.34	2878.9	2680.38	2340.96	2924.04	2909.08	2470.51	2809.61	2822.29
	2384.84	2320.32	2440.72	2429.25	2391.24	2419.2	2451.79	2614.41	2382.62	2544.81	2635.07	2485.19	2366.27	2355.38	2746.02	2579.11	2453.22	2559.79	2357.75	2273.95	2416.49	2691.7	2735.95	2286.68	2714.17	2792.55	2794.68	2382.25	2642.12	2524.78	2447.85	2395.21	2391.38	2267.37	2721.57	2903.52	2963.93	2774.38	2668.85	2485.44	2424.78	2872.68	2677.34	2339.04	2918.52	2904.49	2466.82	2804.42	2816.32
	2382.4	2317.86	2438.77	2427.49	2389.38	2416.2	2448.56	2610.29	2380.07	2540.7	2632	2483.11	2364.35	2352.74	2741.12	2576.94	2451.34	2557.66	2355.59	2272.19	2414.25	2687.13	2732.72	2284.99	2709.12	2787.82	2791.87	2379.35	2637.84	2522.71	2444.63	2392.23	2388.6	2265.71	2716.47	2897.78	2958.7	2771.4	2666.31	2482.5	2422.24	2866.5	2674.31	2337.14	2913.02	2899.91	2463.14	2799.27	2810.39
	2379.97	2315.41	2436.83	2425.73	2387.52	2413.22	2445.35	2606.19	2377.54	2536.62	2628.94	2481.05	2362.43	2350.11	2736.25	2574.77	2449.47	2555.53	2353.45	2270.43	2412.02	2682.59	2729.51	2283.31	2704.1	2783.11	2789.07	2376.46	2633.58	2520.64	2441.44	2389.27	2385.84	2264.05	2711.4	2892.08	2953.49	2768.43	2663.78	2479.58	2419.71	2860.36	2671.31	2335.23	2907.56	2895.37	2459.49	2794.14	2804.51
	2377.56	2312.98	2434.9	2423.98	2385.67	2410.26	2442.15	2602.12	2375.02	2532.57	2625.9	2478.99	2360.53	2347.51	2731.41	2572.6	2447.6	2553.42	2351.33	2268.69	2409.81	2678.08	2726.31	2281.64	2699.12	2778.43	2786.28	2373.6	2629.34	2518.59	2438.27	2386.32	2383.1	2262.4	2706.36	2886.42	2948.31	2765.48	2661.26	2476.68	2417.2	2854.28	2668.32	2333.34	2902.14	2890.84	2455.87	2789.05	2798.67
	2375.16	2310.57	2432.97	2422.24	2383.84	2407.31	2438.98	2598.07	2372.51	2528.54	2622.87	2476.95	2358.64	2344.91	2726.6	2570.45	2445.75	2551.32	2349.21	2266.95	2407.61	2673.6	2723.12	2279.97	2694.17	2773.78	2783.51	2370.76	2625.13	2516.55	2435.12	2383.39	2380.38	2260.76	2701.36	2880.79	2943.16	2762.54	2658.76	2473.81	2414.7	2848.23	2665.35	2331.45	2896.75	2886.35	2452.27	2783.99	2792.87
	2372.77	2308.17	2431.06	2420.51	2382.01	2404.39	2435.83	2594.05	2370.02	2524.54	2619.85	2474.92	2356.76	2342.34	2721.81	2568.3	2443.9	2549.23	2347.12	2265.23	2405.41	2669.15	2719.94	2278.31	2689.26	2769.15	2780.74	2367.93	2620.94	2514.52	2431.99	2380.48	2377.66	2259.12	2696.39	2875.2	2938.04	2759.62	2656.27	2470.96	2412.22	2842.23	2662.4	2329.57	2891.39	2881.87	2448.7	2778.95	2787.12
	2370.4	2305.79	2429.15	2418.78	2380.2	2401.48	2432.7	2590.05	2367.54	2520.56	2616.85	2472.91	2354.89	2339.78	2717.06	2566.16	2442.07	2547.15	2345.03	2263.51	2403.23	2664.73	2716.77	2276.67	2684.38	2764.56	2777.99	2365.13	2616.78	2512.51	2428.89	2377.59	2374.97	2257.5	2691.46	2869.65	2932.94	2756.71	2653.79	2468.13	2409.75	2836.28	2659.47	2327.7	2886.07	2877.43	2445.15	2773.95	2781.41
	2368.04	2303.42	2427.25	2417.06	2378.39	2398.6	2429.59	2586.07	2365.07	2516.61	2613.86	2470.9	2353.03	2337.23	2712.33	2564.03	2440.24	2545.09	2342.96	2261.8	2401.06	2660.34	2713.62	2275.03	2679.53	2759.99	2775.24	2362.34	2612.64	2510.5	2425.81	2374.71	2372.29	2255.88	2686.57	2864.13	2927.87	2753.82	2651.33	2465.32	2407.3	2830.37	2656.56	2325.84	2880.78	2873	2441.63	2768.98	2775.74
	2365.7	2301.07	2425.36	2415.35	2376.59	2395.73	2426.5	2582.11	2362.62	2512.69	2610.88	2468.91	2351.18	2334.7	2707.62	2561.9	2438.42	2543.04	2340.9	2260.11	2398.9	2655.98	2710.48	2273.4	2674.72	2755.44	2772.51	2359.58	2608.52	2508.51	2422.76	2371.85	2369.62	2254.27	2681.71	2858.66	2922.82	2750.94	2648.88	2462.53	2404.86	2824.5	2653.67	2323.98	2875.53	2868.61	2438.13	2764.03	2770.11
	2363.37	2298.73	2423.48	2413.64	2374.81	2392.88	2423.43	2578.18	2360.19	2508.79	2607.92	2466.92	2349.34	2332.19	2702.95	2559.78	2436.61	2541	2338.86	2258.42	2396.76	2651.65	2707.36	2271.77	2669.94	2750.93	2769.79	2356.83	2604.43	2506.52	2419.73	2369.01	2366.98	2252.67	2676.89	2853.22	2917.81	2748.08	2646.44	2459.77	2402.44	2818.68	2650.8	2322.13	2870.31	2864.24	2434.66	2759.12	2764.53
	2361.05	2296.42	2421.61	2411.94	2373.03	2390.06	2420.38	2574.27	2357.76	2504.92	2604.97	2464.95	2347.51	2329.7	2698.31	2557.68	2434.8	2538.97	2336.83	2256.74	2394.62	2647.35	2704.24	2270.16	2665.2	2746.44	2767.09	2354.1	2600.37	2504.55	2416.72	2366.18	2364.34	2251.07	2672.1	2847.82	2912.82	2745.24	2644.02	2457.03	2400.03	2812.9	2647.95	2320.28	2865.13	2859.89	2431.22	2754.24	2758.99
	2358.75	2294.11	2419.74	2410.25	2371.26	2387.25	2417.35	2570.39	2355.35	2501.07	2602.03	2463	2345.69	2327.22	2693.69	2555.58	2433.01	2536.95	2334.81	2255.07	2392.5	2643.08	2701.14	2268.56	2660.49	2741.98	2764.39	2351.4	2596.32	2502.59	2413.73	2363.37	2361.73	2249.49	2667.35	2842.45	2907.86	2742.41	2641.61	2454.31	2397.64	2807.17	2645.11	2318.45	2859.98	2855.57	2427.8	2749.39	2753.49
	2356.46	2291.82	2417.89	2408.56	2369.51	2384.46	2414.34	2566.53	2352.96	2497.25	2599.11	2461.05	2343.89	2324.75	2689.1	2553.48	2431.23	2534.94	2332.81	2253.41	2390.39	2638.83	2698.06	2266.96	2655.81	2737.55	2761.71	2348.71	2592.3	2500.64	2410.77	2360.57	2359.12	2247.91	2662.64	2837.13	2902.93	2739.59	2639.21	2451.61	2395.26	2801.49	2642.3	2316.62	2854.87	2851.27	2424.4	2744.56	2748.03
	2354.18	2289.55	2416.04	2406.89	2367.76	2381.68	2411.35	2562.69	2350.58	2493.45	2596.2	2459.12	2342.09	2322.31	2684.54	2551.4	2429.45	2532.95	2330.82	2251.76	2388.28	2634.62	2694.98	2265.37	2651.16	2733.15	2759.04	2346.04	2588.31	2498.7	2407.82	2357.8	2356.54	2246.34	2657.96	2831.84	2898.02	2736.79	2636.83	2448.93	2392.9	2795.84	2639.5	2314.79	2849.79	2847	2421.03	2739.77	2742.62
	2351.92	2287.3	2414.2	2405.22	2366.03	2378.93	2408.39	2558.88	2348.21	2489.68	2593.31	2457.19	2340.31	2319.88	2680.01	2549.32	2427.68	2530.97	2328.85	2250.12	2386.2	2630.44	2691.92	2263.8	2646.55	2728.77	2756.38	2343.39	2584.34	2496.78	2404.91	2355.04	2353.97	2244.78	2653.31	2826.59	2893.14	2734.01	2634.46	2446.27	2390.55	2790.24	2636.72	2312.98	2844.75	2842.76	2417.68	2735.01	2737.25
	2349.67	2285.06	2412.37	2403.55	2364.3	2376.2	2405.44	2555.09	2345.85	2485.94	2590.43	2455.28	2338.54	2317.46	2675.5	2547.25	2425.92	2529	2326.88	2248.49	2384.12	2626.29	2688.87	2262.23	2641.97	2724.43	2753.73	2340.76	2580.39	2494.86	2402.01	2352.3	2351.41	2243.23	2648.7	2821.37	2888.29	2731.24	2632.1	2443.64	2388.22	2784.69	2633.96	2311.17	2839.74	2838.54	2414.36	2730.28	2731.92
	2347.44	2282.83	2410.55	2401.9	2362.58	2373.48	2402.51	2551.32	2343.51	2482.22	2587.57	2453.38	2336.77	2315.06	2671.03	2545.19	2424.17	2527.04	2324.94	2246.87	2382.05	2622.17	2685.84	2260.67	2637.43	2720.11	2751.09	2338.14	2576.46	2492.96	2399.14	2349.57	2348.87	2241.68	2644.13	2816.2	2883.47	2728.48	2629.76	2441.03	2385.91	2779.18	2631.23	2309.37	2834.77	2834.34	2411.07	2725.58	2726.63
	2345.22	2280.62	2408.74	2400.25	2360.88	2370.78	2399.6	2547.58	2341.18	2478.53	2584.71	2451.5	2335.02	2312.68	2666.58	2543.14	2422.43	2525.09	2323	2245.26	2380	2618.07	2682.82	2259.12	2632.92	2715.81	2748.47	2335.55	2572.56	2491.06	2396.29	2346.86	2346.35	2240.15	2639.59	2811.06	2878.68	2725.74	2627.42	2438.44	2383.61	2773.71	2628.51	2307.58	2829.83	2830.17	2407.79	2720.91	2721.39
	2343.01	2278.43	2406.93	2398.6	2359.18	2368.11	2396.71	2543.86	2338.87	2474.86	2581.88	2449.62	2333.28	2310.31	2662.16	2541.1	2420.7	2523.16	2321.08	2243.65	2377.95	2614.01	2679.81	2257.58	2628.44	2711.55	2745.86	2332.98	2568.69	2489.18	2393.46	2344.17	2343.84	2238.62	2635.08	2805.96	2873.91	2723.02	2625.11	2435.87	2381.32	2768.28	2625.8	2305.8	2824.93	2826.03	2404.55	2716.26	2716.19
	2340.82	2276.25	2405.14	2396.97	2357.5	2365.45	2393.84	2540.17	2336.57	2471.21	2579.05	2447.76	2331.55	2307.96	2657.77	2539.06	2418.98	2521.23	2319.18	2242.06	2375.92	2609.97	2676.82	2256.04	2623.99	2707.31	2743.25	2330.42	2564.84	2487.31	2390.66	2341.49	2341.35	2237.1	2630.61	2800.89	2869.17	2720.31	2622.8	2433.32	2379.05	2762.9	2623.12	2304.02	2820.06	2821.91	2401.33	2711.65	2711.02
	2338.64	2274.09	2403.35	2395.34	2355.82	2362.81	2390.99	2536.5	2334.28	2467.6	2576.24	2445.9	2329.83	2305.62	2653.4	2537.03	2417.26	2519.32	2317.28	2240.47	2373.9	2605.97	2673.84	2254.52	2619.57	2703.1	2740.67	2327.88	2561.01	2485.45	2387.87	2338.84	2338.87	2235.59	2626.17	2795.86	2864.46	2717.62	2620.51	2430.79	2376.79	2757.56	2620.46	2302.25	2815.22	2817.82	2398.13	2707.07	2705.9
	2336.47	2271.94	2401.57	2393.72	2354.15	2360.18	2388.15	2532.85	2332.01	2464	2573.45	2444.06	2328.12	2303.3	2649.07	2535.01	2415.55	2517.42	2315.4	2238.9	2371.89	2601.99	2670.87	2253	2615.19	2698.92	2738.09	2325.37	2557.2	2483.6	2385.11	2336.2	2336.41	2234.08	2621.77	2790.87	2859.78	2714.94	2618.23	2428.28	2374.55	2752.27	2617.81	2300.49	2810.42	2813.75	2394.95	2702.51	2700.82
	2334.32	2269.81	2399.8	2392.1	2352.5	2357.58	2385.34	2529.22	2329.75	2460.43	2570.66	2442.23	2326.42	2300.99	2644.76	2533	2413.86	2515.53	2313.54	2237.34	2369.89	2598.04	2667.91	2251.5	2610.84	2694.76	2735.52	2322.87	2553.42	2481.76	2382.37	2333.57	2333.96	2232.59	2617.41	2785.91	2855.12	2712.28	2615.96	2425.8	2372.33	2747.01	2615.19	2298.73	2805.65	2809.71	2391.81	2697.99	2695.78
	2332.18	2267.69	2398.04	2390.5	2350.85	2354.99	2382.55	2525.62	2327.5	2456.89	2567.9	2440.42	2324.73	2298.7	2640.48	2531	2412.17	2513.66	2311.68	2235.78	2367.91	2594.12	2664.98	2250	2606.52	2690.63	2732.97	2320.39	2549.66	2479.93	2379.66	2330.96	2331.53	2231.1	2613.07	2780.99	2850.49	2709.63	2613.71	2423.33	2370.12	2741.8	2612.58	2296.98	2800.92	2805.69	2388.68	2693.49	2690.78
	2330.06	2265.59	2396.29	2388.9	2349.21	2352.43	2379.78	2522.04	2325.27	2453.37	2565.14	2438.61	2323.06	2296.43	2636.22	2529.01	2410.49	2511.79	2309.84	2234.23	2365.93	2590.23	2662.05	2248.51	2602.24	2686.53	2730.43	2317.92	2545.92	2478.11	2376.96	2328.37	2329.12	2229.62	2608.77	2776.11	2845.89	2707	2611.47	2420.89	2367.92	2736.63	2609.99	2295.24	2796.22	2801.7	2385.58	2689.02	2685.82
	2327.94	2263.51	2394.54	2387.3	2347.58	2349.88	2377.03	2518.49	2323.05	2449.88	2562.4	2436.81	2321.39	2294.17	2632	2527.02	2408.81	2509.94	2308.02	2232.7	2363.97	2586.37	2659.14	2247.03	2597.98	2682.46	2727.9	2315.48	2542.21	2476.3	2374.29	2325.8	2326.72	2228.15	2604.51	2771.26	2841.32	2704.38	2609.24	2418.46	2365.74	2731.51	2607.42	2293.51	2791.56	2797.74	2382.51	2684.58	2680.9
	2325.85	2261.44	2392.8	2385.72	2345.97	2347.35	2374.29	2514.95	2320.84	2446.41	2559.68	2435.03	2319.73	2291.93	2627.8	2525.04	2407.15	2508.09	2306.21	2231.17	2362.01	2582.54	2656.24	2245.56	2593.76	2678.41	2725.39	2313.05	2538.52	2474.5	2371.64	2323.24	2324.33	2226.69	2600.28	2766.45	2836.77	2701.78	2607.03	2416.06	2363.58	2726.42	2604.87	2291.79	2786.93	2793.8	2379.45	2680.17	2676.02
	2323.76	2259.38	2391.08	2384.14	2344.36	2344.83	2371.58	2511.45	2318.65	2442.96	2556.97	2433.25	2318.09	2289.7	2623.63	2523.08	2405.49	2506.26	2304.41	2229.65	2360.07	2578.73	2653.35	2244.09	2589.57	2674.4	2722.88	2310.65	2534.85	2472.72	2369.01	2320.7	2321.96	2225.23	2596.08	2761.68	2832.25	2699.2	2604.83	2413.68	2361.43	2721.38	2602.33	2290.07	2782.33	2789.88	2376.43	2675.79	2671.18
	2321.69	2257.34	2389.36	2382.57	2342.76	2342.34	2368.88	2507.96	2316.47	2439.54	2554.27	2431.49	2316.45	2287.49	2619.49	2521.12	2403.85	2504.44	2302.62	2228.15	2358.14	2574.96	2650.48	2242.64	2585.4	2670.4	2720.39	2308.26	2531.21	2470.94	2366.41	2318.18	2319.61	2223.79	2591.91	2756.94	2827.76	2696.62	2602.64	2411.31	2359.29	2716.38	2599.82	2288.36	2777.77	2785.99	2373.42	2671.44	2666.38
	2319.63	2255.32	2387.65	2381.01	2341.17	2339.86	2366.21	2504.5	2314.3	2436.14	2551.59	2429.74	2314.83	2285.29	2615.37	2519.16	2402.21	2502.64	2300.85	2226.65	2356.22	2571.21	2647.63	2241.19	2581.28	2666.44	2717.91	2305.89	2527.59	2469.18	2363.82	2315.67	2317.27	2222.35	2587.78	2752.24	2823.3	2694.07	2600.46	2408.97	2357.17	2711.42	2597.32	2286.66	2773.25	2782.13	2370.44	2667.12	2661.62
	2317.59	2253.31	2385.95	2379.45	2339.6	2337.41	2363.55	2501.06	2312.15	2432.77	2548.92	2428	2313.21	2283.11	2611.28	2517.22	2400.58	2500.84	2299.09	2225.16	2354.32	2567.49	2644.79	2239.76	2577.18	2662.5	2715.44	2303.54	2523.99	2467.42	2361.26	2313.18	2314.94	2220.92	2583.69	2747.57	2818.87	2691.53	2598.3	2406.65	2355.07	2706.5	2594.84	2284.97	2768.75	2778.29	2367.49	2662.82	2656.9
	2315.56	2251.31	2384.25	2377.9	2338.03	2334.97	2360.91	2497.64	2310.01	2429.42	2546.26	2426.27	2311.61	2280.94	2607.22	2515.29	2398.96	2499.05	2297.34	2223.68	2352.42	2563.79	2641.96	2238.33	2573.11	2658.59	2712.98	2301.2	2520.42	2465.68	2358.72	2310.71	2312.64	2219.5	2579.62	2742.94	2814.46	2689	2596.15	2404.35	2352.98	2701.62	2592.38	2283.28	2764.29	2774.47	2364.55	2658.55	2652.22
	2313.54	2249.33	2382.57	2376.36	2336.47	2332.54	2358.29	2494.25	2307.88	2426.09	2543.62	2424.55	2310.02	2278.79	2603.19	2513.36	2397.34	2497.28	2295.61	2222.21	2350.54	2560.13	2639.14	2236.91	2569.07	2654.71	2710.54	2298.89	2516.87	2463.94	2356.2	2308.25	2310.34	2218.08	2575.59	2738.34	2810.08	2686.49	2594.01	2402.07	2350.9	2696.79	2589.94	2281.61	2759.87	2770.68	2361.64	2654.32	2647.58
	2311.54	2247.37	2380.89	2374.82	2334.92	2330.14	2355.69	2490.88	2305.77	2422.79	2541	2422.85	2308.44	2276.65	2599.19	2511.44	2395.74	2495.52	2293.89	2220.75	2348.66	2556.49	2636.34	2235.5	2565.07	2650.86	2708.11	2296.59	2513.34	2462.22	2353.7	2305.81	2308.06	2216.68	2571.59	2733.78	2805.73	2684	2591.89	2399.81	2348.84	2691.99	2587.51	2279.94	2755.47	2766.92	2358.76	2650.1	2642.98
	2309.54	2245.42	2379.22	2373.3	2333.38	2327.75	2353.11	2487.53	2303.66	2419.52	2538.38	2421.15	2306.86	2274.53	2595.21	2509.54	2394.14	2493.76	2292.19	2219.3	2346.8	2552.88	2633.56	2234.1	2561.09	2647.03	2705.69	2294.31	2509.83	2460.5	2351.22	2303.39	2305.8	2215.28	2567.63	2729.26	2801.41	2681.52	2589.78	2397.57	2346.79	2687.24	2585.11	2278.27	2751.11	2763.18	2355.9	2645.92	2638.41
	2307.57	2243.49	2377.56	2371.78	2331.85	2325.39	2350.55	2484.21	2301.57	2416.26	2535.78	2419.47	2305.3	2272.42	2591.26	2507.64	2392.56	2492.02	2290.49	2217.86	2344.95	2549.3	2630.79	2232.71	2557.15	2643.23	2703.28	2292.05	2506.35	2458.8	2348.77	2300.98	2303.55	2213.9	2563.7	2724.77	2797.12	2679.05	2587.68	2395.35	2344.76	2682.52	2582.72	2276.62	2746.79	2759.47	2353.06	2641.77	2633.89
	2305.6	2241.57	2375.91	2370.26	2330.33	2323.03	2348	2480.91	2299.5	2413.03	2533.2	2417.79	2303.75	2270.33	2587.33	2505.75	2390.98	2490.29	2288.81	2216.43	2343.11	2545.75	2628.03	2231.32	2553.23	2639.45	2700.88	2289.8	2502.89	2457.11	2346.33	2298.6	2301.32	2212.52	2559.8	2720.32	2792.85	2676.6	2585.6	2393.15	2342.74	2677.85	2580.35	2274.97	2742.5	2755.78	2350.25	2637.64	2629.4
	2303.65	2239.66	2374.27	2368.76	2328.82	2320.7	2345.48	2477.63	2297.44	2409.82	2530.63	2416.13	2302.21	2268.25	2583.44	2503.86	2389.41	2488.58	2287.15	2215	2341.28	2542.22	2625.29	2229.95	2549.35	2635.7	2698.5	2287.57	2499.45	2455.42	2343.92	2296.22	2299.1	2211.15	2555.93	2715.9	2788.61	2674.17	2583.53	2390.96	2340.74	2673.22	2578	2273.34	2738.24	2752.12	2347.45	2633.54	2624.95
	2301.71	2237.77	2372.64	2367.26	2327.32	2318.39	2342.97	2474.38	2295.39	2406.64	2528.08	2414.48	2300.68	2266.19	2579.57	2501.99	2387.84	2486.87	2285.49	2213.59	2339.47	2538.73	2622.56	2228.58	2545.49	2631.98	2696.13	2285.37	2496.03	2453.75	2341.53	2293.87	2296.9	2209.78	2552.1	2711.52	2784.4	2671.75	2581.47	2388.8	2338.75	2668.63	2575.67	2271.71	2734.02	2748.48	2344.69	2629.47	2620.54
	2299.79	2235.9	2371.01	2365.77	2325.83	2316.09	2340.48	2471.14	2293.35	2403.48	2525.53	2412.83	2299.16	2264.14	2575.73	2500.13	2386.29	2485.17	2283.85	2212.19	2337.66	2535.26	2619.85	2227.23	2541.67	2628.29	2693.77	2283.17	2492.64	2452.09	2339.16	2291.53	2294.71	2208.43	2548.3	2707.17	2780.21	2669.35	2579.42	2386.66	2336.78	2664.07	2573.35	2270.08	2729.83	2744.87	2341.94	2625.43	2616.17
	2297.88	2234.04	2369.39	2364.28	2324.35	2313.81	2338.01	2467.94	2291.32	2400.35	2523.01	2411.2	2297.65	2262.11	2571.91	2498.27	2384.74	2483.49	2282.23	2210.8	2335.86	2531.81	2617.15	2225.88	2537.87	2624.62	2691.42	2281	2489.27	2450.44	2336.81	2289.21	2292.54	2207.08	2544.53	2702.86	2776.06	2666.96	2577.39	2384.54	2334.82	2659.56	2571.05	2268.47	2725.67	2741.28	2339.22	2621.41	2611.83
	2295.98	2232.19	2367.79	2362.81	2322.87	2311.55	2335.56	2464.75	2289.31	2397.23	2520.49	2409.58	2296.15	2260.09	2568.13	2496.43	2383.2	2481.82	2280.61	2209.41	2334.08	2528.4	2614.47	2224.54	2534.11	2620.98	2689.09	2278.85	2485.92	2448.79	2334.48	2286.9	2290.38	2205.74	2540.79	2698.58	2771.93	2664.59	2575.37	2382.44	2332.88	2655.09	2568.77	2266.86	2721.54	2737.72	2336.52	2617.42	2607.54
	2294.1	2230.36	2366.19	2361.34	2321.41	2309.3	2333.13	2461.59	2287.31	2394.14	2518	2407.97	2294.66	2258.09	2564.37	2494.59	2381.68	2480.15	2279.01	2208.04	2332.31	2525.01	2611.8	2223.21	2530.38	2617.37	2686.77	2276.71	2482.59	2447.16	2332.17	2284.61	2288.24	2204.41	2537.09	2694.34	2767.83	2662.23	2573.36	2380.35	2330.95	2650.65	2566.51	2265.27	2717.45	2734.19	2333.85	2613.46	2603.28
	2292.23	2228.54	2364.59	2359.87	2319.96	2307.07	2330.72	2458.45	2285.33	2391.08	2515.51	2406.37	2293.18	2256.1	2560.64	2492.76	2380.15	2478.5	2277.43	2206.67	2330.55	2521.65	2609.14	2221.88	2526.67	2613.78	2684.46	2274.59	2479.28	2445.54	2329.88	2282.34	2286.11	2203.09	2533.42	2690.13	2763.76	2659.89	2571.36	2378.29	2329.04	2646.26	2564.27	2263.68	2713.4	2730.68	2331.2	2609.53	2599.05
	2290.37	2226.74	2363.01	2358.42	2318.52	2304.87	2328.32	2455.33	2283.35	2388.03	2513.04	2404.78	2291.71	2254.12	2556.93	2490.94	2378.64	2476.86	2275.85	2205.32	2328.8	2518.31	2606.5	2220.57	2522.99	2610.22	2682.16	2272.48	2476	2443.93	2327.62	2280.09	2284	2201.78	2529.78	2685.95	2759.71	2657.56	2569.38	2376.25	2327.14	2641.91	2562.04	2262.1	2709.37	2727.19	2328.57	2605.62	2594.87
	2288.52	2224.96	2361.44	2356.97	2317.08	2302.67	2325.94	2452.24	2281.39	2385.01	2510.59	2403.2	2290.25	2252.16	2553.25	2489.13	2377.14	2475.23	2274.29	2203.98	2327.06	2515	2603.88	2219.27	2519.35	2606.69	2679.88	2270.4	2472.74	2442.32	2325.37	2277.85	2281.9	2200.48	2526.17	2681.81	2755.7	2655.25	2567.41	2374.22	2325.25	2637.59	2559.84	2260.52	2705.38	2723.73	2325.96	2601.74	2590.72
	2286.69	2223.18	2359.87	2355.53	2315.66	2300.5	2323.59	2449.16	2279.44	2382.01	2508.15	2401.63	2288.8	2250.22	2549.6	2487.33	2375.64	2473.62	2272.74	2202.64	2325.33	2511.72	2601.27	2217.97	2515.73	2603.18	2677.6	2268.33	2469.5	2440.73	2323.15	2275.63	2279.82	2199.18	2522.6	2677.71	2751.71	2652.95	2565.45	2372.22	2323.38	2633.32	2557.65	2258.96	2701.42	2720.3	2323.38	2597.89	2586.61
	2284.87	2221.43	2358.31	2354.1	2314.24	2298.34	2321.25	2446.12	2277.51	2379.04	2505.72	2400.07	2287.36	2248.29	2545.98	2485.54	2374.15	2472.01	2271.21	2201.31	2323.62	2508.47	2598.68	2216.68	2512.14	2599.7	2675.34	2266.28	2466.29	2439.15	2320.94	2273.42	2277.76	2197.89	2519.05	2673.64	2747.75	2650.67	2563.51	2370.23	2321.53	2629.08	2555.47	2257.4	2697.5	2716.89	2320.82	2594.07	2582.54
	2283.07	2219.68	2356.76	2352.67	2312.84	2296.2	2318.92	2443.09	2275.58	2376.09	2503.31	2398.53	2285.94	2246.37	2542.38	2483.75	2372.67	2470.41	2269.68	2200	2321.91	2505.24	2596.1	2215.4	2508.58	2596.25	2673.1	2264.24	2463.09	2437.58	2318.76	2271.24	2275.7	2196.61	2515.54	2669.6	2743.82	2648.4	2561.58	2368.26	2319.69	2624.88	2553.32	2255.85	2693.61	2713.51	2318.28	2590.27	2578.5
	2281.28	2217.95	2355.22	2351.25	2311.44	2294.08	2316.62	2440.09	2273.67	2373.16	2500.91	2396.99	2284.52	2244.47	2538.81	2481.98	2371.2	2468.83	2268.17	2198.69	2320.22	2502.04	2593.53	2214.14	2505.05	2592.83	2670.86	2262.23	2459.92	2436.01	2316.6	2269.07	2273.67	2195.34	2512.06	2665.6	2739.91	2646.15	2559.66	2366.31	2317.86	2620.72	2551.18	2254.31	2689.75	2710.15	2315.76	2586.5	2574.5
	2279.5	2216.24	2353.69	2349.84	2310.06	2291.97	2314.33	2437.11	2271.77	2370.25	2498.53	2395.46	2283.11	2242.58	2535.26	2480.22	2369.74	2467.25	2266.68	2197.4	2318.53	2498.87	2590.98	2212.87	2501.55	2589.43	2668.64	2260.23	2456.77	2434.46	2314.46	2266.91	2271.64	2194.08	2508.61	2661.64	2736.03	2643.91	2557.75	2364.38	2316.05	2616.6	2549.06	2252.78	2685.93	2706.82	2313.27	2582.75	2570.54
	2277.73	2214.54	2352.17	2348.44	2308.68	2289.88	2312.06	2434.15	2269.89	2367.36	2496.16	2393.94	2281.71	2240.71	2531.75	2478.46	2368.28	2465.69	2265.19	2196.11	2316.86	2495.72	2588.45	2211.62	2498.08	2586.05	2666.43	2258.24	2453.64	2432.92	2312.33	2264.77	2269.64	2192.82	2505.19	2657.7	2732.19	2641.69	2555.86	2362.47	2314.25	2612.52	2546.96	2251.26	2682.13	2703.51	2310.8	2579.03	2566.61
	2275.98	2212.85	2350.65	2347.04	2307.31	2287.81	2309.81	2431.21	2268.01	2364.5	2493.8	2392.43	2280.32	2238.85	2528.26	2476.71	2366.83	2464.14	2263.72	2194.83	2315.2	2492.6	2585.93	2210.38	2494.63	2582.71	2664.23	2256.28	2450.53	2431.38	2310.23	2262.65	2267.64	2191.58	2501.81	2653.81	2728.37	2639.49	2553.98	2360.58	2312.47	2608.48	2544.88	2249.74	2678.38	2700.23	2308.35	2575.34	2562.72
	2274.24	2211.18	2349.14	2345.66	2305.95	2285.76	2307.58	2428.3	2266.15	2361.66	2491.46	2390.94	2278.95	2237.01	2524.8	2474.98	2365.39	2462.6	2262.27	2193.57	2313.55	2489.5	2583.43	2209.14	2491.22	2579.39	2662.04	2254.33	2447.45	2429.86	2308.15	2260.55	2265.67	2190.34	2498.45	2649.94	2724.57	2637.3	2552.11	2358.71	2310.7	2604.47	2542.81	2248.23	2674.65	2696.97	2305.93	2571.68	2558.86
	2272.51	2209.53	2347.64	2344.27	2304.61	2283.72	2305.37	2425.41	2264.3	2358.84	2489.14	2389.45	2277.58	2235.18	2521.36	2473.25	2363.96	2461.06	2260.82	2192.31	2311.91	2486.43	2580.94	2207.92	2487.83	2576.1	2659.87	2252.4	2444.38	2428.34	2306.09	2258.46	2263.7	2189.11	2495.13	2646.11	2720.81	2635.12	2550.26	2356.86	2308.95	2600.5	2540.76	2246.74	2670.96	2693.74	2303.53	2568.04	2555.04
	2270.8	2207.89	2346.15	2342.9	2303.27	2281.7	2303.17	2422.55	2262.47	2356.05	2486.83	2387.97	2276.22	2233.36	2517.95	2471.53	2362.54	2459.54	2259.39	2191.06	2310.29	2483.39	2578.47	2206.7	2484.47	2572.83	2657.71	2250.48	2441.34	2426.84	2304.05	2256.39	2261.76	2187.89	2491.84	2642.31	2717.07	2632.96	2548.41	2355.02	2307.21	2596.58	2538.73	2245.24	2667.3	2690.53	2301.15	2564.43	2551.26
	2269.09	2206.26	2344.67	2341.53	2301.94	2279.7	2300.99	2419.7	2260.64	2353.28	2484.53	2386.51	2274.88	2231.56	2514.57	2469.82	2361.13	2458.04	2257.97	2189.82	2308.67	2480.38	2576.01	2205.49	2481.14	2569.59	2655.56	2248.59	2438.32	2425.34	2302.03	2254.34	2259.82	2186.68	2488.58	2638.55	2713.36	2630.81	2546.58	2353.2	2305.48	2592.68	2536.72	2243.76	2663.67	2687.35	2298.79	2560.84	2547.51
	2267.41	2204.64	2343.2	2340.18	2300.62	2277.71	2298.83	2416.88	2258.83	2350.53	2482.25	2385.05	2273.54	2229.77	2511.21	2468.12	2359.72	2456.54	2256.56	2188.59	2307.06	2477.39	2573.57	2204.29	2477.84	2566.38	2653.43	2246.71	2435.32	2423.85	2300.03	2252.3	2257.9	2185.48	2485.35	2634.82	2709.68	2628.68	2544.77	2351.4	2303.77	2588.83	2534.72	2242.29	2660.08	2684.2	2296.45	2557.28	2543.8
	2265.73	2203.04	2341.73	2338.82	2299.31	2275.74	2296.69	2414.08	2257.03	2347.8	2479.98	2383.6	2272.21	2228	2507.88	2466.43	2358.32	2455.05	2255.17	2187.37	2305.47	2474.42	2571.14	2203.1	2474.56	2563.19	2651.31	2244.84	2432.34	2422.38	2298.05	2250.28	2256	2184.28	2482.15	2631.13	2706.03	2626.57	2542.96	2349.62	2302.08	2585.02	2532.74	2240.83	2656.51	2681.07	2294.14	2553.75	2540.12
	2264.07	2201.46	2340.28	2337.48	2298.01	2273.79	2294.56	2411.31	2255.24	2345.09	2477.73	2382.16	2270.9	2226.24	2504.58	2464.75	2356.93	2453.57	2253.79	2186.17	2303.89	2471.49	2568.73	2201.92	2471.32	2560.03	2649.2	2242.99	2429.39	2420.91	2296.09	2248.28	2254.11	2183.1	2478.98	2627.47	2702.41	2624.47	2541.17	2347.86	2300.39	2581.24	2530.78	2239.37	2652.99	2677.96	2291.85	2550.24	2536.48
	2262.42	2199.89	2338.83	2336.14	2296.71	2271.85	2292.46	2408.55	2253.47	2342.4	2475.49	2380.74	2269.59	2224.49	2501.3	2463.08	2355.55	2452.11	2252.42	2184.97	2302.32	2468.57	2566.34	2200.74	2468.1	2556.89	2647.1	2241.16	2426.45	2419.45	2294.15	2246.29	2252.24	2181.92	2475.84	2623.84	2698.81	2622.39	2539.39	2346.12	2298.73	2577.5	2528.84	2237.92	2649.49	2674.88	2289.58	2546.76	2532.88
	2260.78	2198.33	2337.39	2334.81	2295.43	2269.93	2290.37	2405.82	2251.7	2339.74	2473.27	2379.32	2268.29	2222.76	2498.06	2461.42	2354.17	2450.65	2251.07	2183.78	2300.75	2465.69	2563.96	2199.58	2464.91	2553.79	2645.01	2239.35	2423.54	2418	2292.23	2244.32	2250.38	2180.75	2472.73	2620.25	2695.24	2620.32	2537.63	2344.4	2297.07	2573.79	2526.91	2236.48	2646.03	2671.83	2287.34	2543.31	2529.31
	2259.16	2196.79	2335.96	2333.49	2294.16	2268.03	2288.29	2403.11	2249.95	2337.1	2471.06	2377.91	2267.01	2221.04	2494.83	2459.77	2352.81	2449.21	2249.72	2182.6	2299.2	2462.83	2561.59	2198.42	2461.74	2550.71	2642.94	2237.55	2420.65	2416.57	2290.33	2242.37	2248.54	2179.59	2469.66	2616.68	2691.7	2618.26	2535.87	2342.69	2295.43	2570.13	2525	2235.05	2642.6	2668.8	2285.11	2539.88	2525.77
	2257.55	2195.26	2334.54	2332.18	2292.89	2266.15	2286.24	2400.43	2248.21	2334.48	2468.87	2376.51	2265.73	2219.34	2491.64	2458.13	2351.45	2447.77	2248.39	2181.43	2297.67	2459.99	2559.25	2197.28	2458.61	2547.65	2640.88	2235.77	2417.78	2415.14	2288.45	2240.43	2246.71	2178.44	2466.61	2613.16	2688.19	2616.22	2534.13	2341	2293.81	2566.5	2523.11	2233.63	2639.2	2665.8	2282.91	2536.48	2522.27
	2255.95	2193.74	2333.12	2330.87	2291.64	2264.28	2284.2	2397.76	2246.49	2331.88	2466.69	2375.12	2264.46	2217.65	2488.47	2456.5	2350.1	2446.35	2247.08	2180.27	2296.14	2457.19	2556.92	2196.14	2455.5	2544.62	2638.83	2234.01	2414.93	2413.71	2286.59	2238.51	2244.89	2177.29	2463.6	2609.66	2684.71	2614.2	2532.4	2339.33	2292.2	2562.91	2521.23	2232.22	2635.83	2662.82	2280.73	2533.1	2518.81
	2254.37	2192.24	2331.72	2329.57	2290.39	2262.43	2282.18	2395.12	2244.77	2329.31	2464.52	2373.74	2263.21	2215.97	2485.33	2454.87	2348.76	2444.94	2245.77	2179.12	2294.62	2454.4	2554.6	2195.01	2452.42	2541.62	2636.8	2232.26	2412.1	2412.3	2284.75	2236.61	2243.09	2176.16	2460.61	2606.2	2681.25	2612.19	2530.69	2337.68	2290.6	2559.35	2519.37	2230.81	2632.5	2659.87	2278.57	2529.75	2515.37
	2252.8	2190.76	2330.32	2328.28	2289.16	2260.59	2280.18	2392.51	2243.07	2326.75	2462.37	2372.37	2261.96	2214.31	2482.21	2453.26	2347.42	2443.53	2244.48	2177.98	2293.12	2451.65	2552.3	2193.89	2449.36	2538.65	2634.78	2230.53	2409.29	2410.9	2282.93	2234.72	2241.31	2175.03	2457.66	2602.78	2677.83	2610.2	2528.98	2336.05	2289.02	2555.84	2517.53	2229.42	2629.2	2656.95	2276.43	2526.42	2511.98
	2251.24	2189.29	2328.93	2327	2287.93	2258.77	2278.2	2389.91	2241.38	2324.22	2460.24	2371.01	2260.72	2212.66	2479.12	2451.66	2346.09	2442.14	2243.2	2176.85	2291.62	2448.91	2550.02	2192.77	2446.33	2535.7	2632.77	2228.81	2406.5	2409.51	2281.13	2232.86	2239.54	2173.91	2454.73	2599.38	2674.43	2608.22	2527.29	2334.43	2287.45	2552.36	2515.71	2228.03	2625.93	2654.05	2274.32	2523.12	2508.62
	2249.69	2187.83	2327.55	2325.72	2286.71	2256.97	2276.23	2387.34	2239.7	2321.71	2458.11	2369.66	2259.5	2211.03	2476.06	2450.06	2344.78	2440.76	2241.94	2175.73	2290.14	2446.21	2547.75	2191.67	2443.33	2532.77	2630.77	2227.11	2403.74	2408.12	2279.35	2231	2237.78	2172.8	2451.84	2596.02	2671.06	2606.26	2525.61	2332.83	2285.9	2548.91	2513.9	2226.65	2622.7	2651.17	2272.22	2519.85	2505.29
	2248.16	2186.38	2326.18	2324.45	2285.51	2255.19	2274.28	2384.79	2238.03	2319.22	2456.01	2368.32	2258.28	2209.4	2473.02	2448.48	2343.46	2439.39	2240.68	2174.62	2288.67	2443.53	2545.5	2190.57	2440.36	2529.88	2628.79	2225.43	2400.99	2406.75	2277.59	2229.17	2236.04	2171.7	2448.98	2592.69	2667.71	2604.31	2523.95	2331.25	2284.36	2545.5	2512.11	2225.28	2619.5	2648.32	2270.15	2516.6	2501.99
	2246.64	2184.95	2324.81	2323.19	2284.31	2253.42	2272.35	2382.26	2236.37	2316.75	2453.92	2366.99	2257.07	2207.8	2470.01	2446.91	2342.16	2438.03	2239.44	2173.52	2287.2	2440.87	2543.26	2189.49	2437.42	2527.01	2626.82	2223.76	2398.27	2405.38	2275.84	2227.35	2234.31	2170.61	2446.14	2589.4	2664.4	2602.38	2522.3	2329.69	2282.84	2542.13	2510.34	2223.92	2616.33	2645.5	2268.1	2513.37	2498.74
	2245.13	2183.53	2323.46	2321.94	2283.12	2251.67	2270.43	2379.75	2234.73	2314.3	2451.84	2365.67	2255.87	2206.2	2467.03	2445.34	2340.87	2436.68	2238.22	2172.43	2285.75	2438.24	2541.04	2188.41	2434.5	2524.16	2624.86	2222.11	2395.57	2404.03	2274.12	2225.55	2232.6	2169.53	2443.34	2586.14	2661.11	2600.46	2520.66	2328.14	2281.33	2538.8	2508.59	2222.57	2613.19	2642.7	2266.07	2510.17	2495.51
	2243.64	2182.13	2322.11	2320.69	2281.94	2249.93	2268.53	2377.27	2233.1	2311.87	2449.78	2364.36	2254.69	2204.62	2464.07	2443.79	2339.58	2435.34	2237	2171.34	2284.31	2435.64	2538.84	2187.34	2431.6	2521.34	2622.92	2220.48	2392.89	2402.68	2272.42	2223.76	2230.9	2168.45	2440.56	2582.91	2657.86	2598.56	2519.03	2326.62	2279.83	2535.5	2506.85	2221.22	2610.08	2639.92	2264.07	2507	2492.32
	2242.15	2180.74	2320.77	2319.45	2280.77	2248.21	2266.65	2374.81	2231.48	2309.47	2447.73	2363.05	2253.51	2203.06	2461.14	2442.24	2338.3	2434.01	2235.8	2170.27	2282.88	2433.06	2536.66	2186.28	2428.74	2518.55	2620.98	2218.86	2390.22	2401.34	2270.73	2221.99	2229.22	2167.38	2437.82	2579.71	2654.63	2596.67	2517.41	2325.11	2278.35	2532.24	2505.13	2219.89	2607.01	2637.18	2262.08	2503.85	2489.16
	2240.68	2179.37	2319.44	2318.22	2279.6	2246.51	2264.79	2372.37	2229.87	2307.08	2445.7	2361.76	2252.34	2201.5	2458.24	2440.71	2337.03	2432.69	2234.61	2169.21	2281.47	2430.5	2534.49	2185.23	2425.9	2515.79	2619.07	2217.26	2387.58	2400.01	2269.07	2220.24	2227.55	2166.33	2435.11	2576.55	2651.43	2594.8	2515.81	2323.62	2276.88	2529.01	2503.42	2218.56	2603.97	2634.45	2260.12	2500.73	2486.04
	2239.23	2178.01	2318.12	2316.99	2278.45	2244.82	2262.94	2369.95	2228.27	2304.72	2443.68	2360.48	2251.18	2199.96	2455.36	2439.19	2335.77	2431.39	2233.43	2168.16	2280.06	2427.97	2532.33	2184.19	2423.09	2513.05	2617.16	2215.67	2384.96	2398.69	2267.43	2218.51	2225.9	2165.28	2432.42	2573.42	2648.25	2592.95	2514.22	2322.14	2275.43	2525.82	2501.74	2217.25	2600.96	2631.76	2258.17	2497.63	2482.95
	2237.78	2176.66	2316.81	2315.78	2277.31	2243.15	2261.11	2367.56	2226.69	2302.37	2441.68	2359.2	2250.04	2198.44	2452.51	2437.67	2334.51	2430.09	2232.26	2167.12	2278.66	2425.47	2530.19	2183.15	2420.3	2510.33	2615.27	2214.1	2382.37	2397.38	2265.8	2216.79	2224.26	2164.24	2429.77	2570.32	2645.11	2591.11	2512.64	2320.69	2273.99	2522.67	2500.07	2215.94	2597.98	2629.09	2256.25	2494.56	2479.89
	2236.35	2175.32	2315.5	2314.57	2276.17	2241.5	2259.29	2365.19	2225.12	2300.05	2439.69	2357.93	2248.9	2196.92	2449.68	2436.17	2333.27	2428.8	2231.11	2166.09	2277.28	2422.99	2528.07	2182.13	2417.54	2507.65	2613.38	2212.55	2379.79	2396.08	2264.19	2215.08	2222.64	2163.2	2427.14	2567.26	2641.99	2589.28	2511.08	2319.25	2272.56	2519.55	2498.41	2214.64	2595.04	2626.44	2254.35	2491.51	2476.87
	2234.93	2174	2314.2	2313.37	2275.05	2239.86	2257.5	2362.84	2223.56	2297.75	2437.72	2356.68	2247.77	2195.42	2446.88	2434.67	2332.03	2427.53	2229.97	2165.07	2275.91	2420.53	2525.97	2181.11	2414.81	2504.98	2611.52	2211.01	2377.23	2394.79	2262.6	2213.4	2221.03	2162.18	2424.54	2564.22	2638.9	2587.47	2509.52	2317.82	2271.15	2516.46	2496.78	2213.35	2592.13	2623.82	2252.47	2488.48	2473.88
	2233.53	2172.7	2312.92	2312.17	2273.93	2238.24	2255.72	2360.51	2222.01	2295.47	2435.76	2355.43	2246.65	2193.94	2444.11	2433.19	2330.79	2426.26	2228.84	2164.05	2274.54	2418.1	2523.88	2180.1	2412.1	2502.35	2609.66	2209.49	2374.69	2393.5	2261.04	2211.73	2219.43	2161.16	2421.98	2561.22	2635.84	2585.68	2507.99	2316.42	2269.75	2513.41	2495.16	2212.07	2589.24	2621.22	2250.62	2485.48	2470.92
	2232.13	2171.4	2311.63	2310.99	2272.82	2236.63	2253.95	2358.2	2220.47	2293.21	2433.82	2354.19	2245.54	2192.46	2441.36	2431.71	2329.57	2425.01	2227.73	2163.05	2273.19	2415.69	2521.81	2179.1	2409.41	2499.74	2607.82	2207.98	2372.18	2392.23	2259.48	2210.08	2217.85	2160.16	2419.44	2558.25	2632.81	2583.9	2506.46	2315.03	2268.37	2510.4	2493.55	2210.8	2586.39	2618.65	2248.78	2482.51	2467.99
	2230.75	2170.12	2310.36	2309.81	2271.73	2235.04	2252.21	2355.91	2218.94	2290.97	2431.89	2352.96	2244.44	2191	2438.63	2430.25	2328.36	2423.76	2226.62	2162.06	2271.85	2413.31	2519.75	2178.11	2406.76	2497.15	2605.99	2206.49	2369.68	2390.97	2257.95	2208.44	2216.28	2159.16	2416.93	2555.31	2629.8	2582.13	2504.94	2313.66	2267	2507.42	2491.97	2209.53	2583.58	2616.11	2246.96	2479.56	2465.1
	2229.38	2168.85	2309.1	2308.64	2270.64	2233.47	2250.48	2353.65	2217.43	2288.75	2429.97	2351.74	2243.35	2189.56	2435.94	2428.79	2327.15	2422.53	2225.53	2161.07	2270.52	2410.96	2517.71	2177.13	2404.13	2494.59	2604.18	2205.01	2367.2	2389.71	2256.44	2206.82	2214.73	2158.17	2414.45	2552.41	2626.82	2580.38	2503.44	2312.31	2265.64	2504.47	2490.4	2208.28	2580.79	2613.58	2245.17	2476.64	2462.24
	2228.03	2167.6	2307.84	2307.47	2269.56	2231.91	2248.76	2351.41	2215.93	2286.55	2428.07	2350.53	2242.27	2188.12	2433.27	2427.35	2325.95	2421.3	2224.46	2160.1	2269.2	2408.62	2515.68	2176.16	2401.52	2492.06	2602.37	2203.55	2364.75	2388.46	2254.95	2205.22	2213.19	2157.19	2412	2549.53	2623.87	2578.65	2501.95	2310.98	2264.3	2501.56	2488.85	2207.03	2578.03	2611.09	2243.39	2473.74	2459.41
	2226.68	2166.36	2306.6	2306.32	2268.48	2230.36	2247.07	2349.19	2214.43	2284.37	2426.19	2349.33	2241.2	2186.7	2430.62	2425.91	2324.76	2420.09	2223.39	2159.14	2267.89	2406.31	2513.68	2175.19	2398.94	2489.55	2600.58	2202.11	2362.31	2387.23	2253.47	2203.63	2211.67	2156.22	2409.57	2546.69	2620.95	2576.93	2500.47	2309.66	2262.97	2498.68	2487.31	2205.79	2575.31	2608.62	2241.64	2470.86	2456.62
	2225.35	2165.13	2305.36	2305.17	2267.42	2228.84	2245.39	2346.99	2212.95	2282.21	2424.32	2348.14	2240.14	2185.3	2428	2424.49	2323.57	2418.88	2222.34	2158.18	2266.59	2404.03	2511.68	2174.23	2396.39	2487.07	2598.8	2200.68	2359.89	2386	2252.02	2202.06	2210.16	2155.25	2407.18	2543.88	2618.06	2575.22	2499.01	2308.35	2261.66	2495.84	2485.79	2204.56	2572.61	2606.17	2239.91	2468.01	2453.85
	2224.03	2163.92	2304.13	2304.03	2266.37	2227.32	2243.72	2344.81	2211.49	2280.08	2422.46	2346.96	2239.09	2183.9	2425.41	2423.07	2322.4	2417.69	2221.29	2157.24	2265.31	2401.77	2509.71	2173.29	2393.86	2484.61	2597.04	2199.26	2357.5	2384.78	2250.58	2200.5	2208.66	2154.3	2404.81	2541.1	2615.19	2573.54	2497.56	2307.07	2260.36	2493.03	2484.29	2203.34	2569.95	2603.75	2238.2	2465.18	2451.12
	2222.72	2162.72	2302.9	2302.9	2265.32	2225.83	2242.08	2342.65	2210.03	2277.96	2420.62	2345.78	2238.05	2182.52	2422.84	2421.67	2321.23	2416.51	2220.27	2156.31	2264.03	2399.53	2507.75	2172.35	2391.36	2482.18	2595.29	2197.86	2355.12	2383.57	2249.16	2198.97	2207.18	2153.35	2402.47	2538.35	2612.35	2571.86	2496.12	2305.8	2259.07	2490.26	2482.8	2202.13	2567.32	2601.36	2236.5	2462.38	2448.42
	2221.43	2161.53	2301.69	2301.77	2264.29	2224.35	2240.44	2340.52	2208.59	2275.86	2418.79	2344.62	2237.02	2181.15	2420.29	2420.28	2320.07	2415.33	2219.25	2155.38	2262.76	2397.32	2505.81	2171.42	2388.88	2479.77	2593.55	2196.48	2352.76	2382.37	2247.76	2197.44	2205.71	2152.41	2400.16	2535.63	2609.54	2570.2	2494.69	2304.55	2257.79	2487.51	2481.33	2200.92	2564.72	2598.99	2234.83	2459.6	2445.76
	2220.14	2160.36	2300.48	2300.65	2263.26	2222.88	2238.83	2338.4	2207.15	2273.78	2416.98	2343.46	2235.99	2179.8	2417.77	2418.89	2318.92	2414.17	2218.24	2154.46	2261.51	2395.13	2503.88	2170.5	2386.43	2477.39	2591.83	2195.11	2350.43	2381.18	2246.38	2195.94	2204.26	2151.48	2397.88	2532.94	2606.75	2568.56	2493.28	2303.32	2256.53	2484.81	2479.88	2199.73	2562.15	2596.64	2233.18	2456.84	2443.12
	2218.87	2159.2	2299.28	2299.54	2262.24	2221.43	2237.23	2336.31	2205.73	2271.72	2415.18	2342.31	2234.98	2178.45	2415.28	2417.52	2317.78	2413.02	2217.25	2153.56	2260.26	2392.97	2501.97	2169.59	2384	2475.03	2590.11	2193.75	2348.11	2380	2245.01	2194.45	2202.82	2150.56	2395.63	2530.29	2604	2566.93	2491.87	2302.1	2255.28	2482.13	2478.44	2198.54	2559.61	2594.32	2231.55	2454.11	2440.52
	2217.62	2158.05	2298.09	2298.44	2261.23	2220	2235.65	2334.24	2204.32	2269.68	2413.4	2341.18	2233.98	2177.12	2412.81	2416.15	2316.64	2411.88	2216.27	2152.66	2259.03	2390.83	2500.07	2168.68	2381.6	2472.7	2588.41	2192.41	2345.81	2378.83	2243.66	2192.97	2201.39	2149.65	2393.4	2527.66	2601.27	2565.32	2490.48	2300.9	2254.05	2479.49	2477.02	2197.36	2557.1	2592.02	2229.94	2451.4	2437.94
	2216.37	2156.91	2296.91	2297.34	2260.23	2218.58	2234.08	2332.18	2202.92	2267.66	2411.63	2340.05	2232.98	2175.81	2410.37	2414.8	2315.51	2410.74	2215.3	2151.78	2257.81	2388.71	2498.19	2167.79	2379.22	2470.39	2586.73	2191.09	2343.54	2377.67	2242.34	2191.51	2199.98	2148.75	2391.21	2525.07	2598.57	2563.72	2489.11	2299.72	2252.83	2476.88	2475.62	2196.19	2554.62	2589.75	2228.35	2448.72	2435.4
	2215.13	2155.79	2295.74	2296.25	2259.24	2217.17	2232.53	2330.15	2201.53	2265.66	2409.88	2338.93	2232	2174.5	2407.95	2413.46	2314.39	2409.62	2214.35	2150.9	2256.6	2386.61	2496.33	2166.9	2376.87	2468.11	2585.06	2189.78	2341.28	2376.52	2241.03	2190.07	2198.58	2147.85	2389.04	2522.5	2595.89	2562.14	2487.74	2298.55	2251.62	2474.3	2474.23	2195.03	2552.17	2587.51	2226.78	2446.06	2432.89
	2213.91	2154.68	2294.57	2295.17	2258.26	2215.78	2230.99	2328.14	2200.16	2263.68	2408.14	2337.82	2231.02	2173.21	2405.56	2412.12	2313.28	2408.51	2213.4	2150.03	2255.4	2384.54	2494.49	2166.02	2374.54	2465.85	2583.4	2188.48	2339.04	2375.37	2239.74	2188.64	2197.19	2146.96	2386.89	2519.97	2593.24	2560.57	2486.39	2297.4	2250.43	2471.76	2472.86	2193.88	2549.75	2585.28	2225.23	2443.43	2430.41
	2212.7	2153.58	2293.42	2294.1	2257.28	2214.41	2229.47	2326.15	2198.79	2261.72	2406.41	2336.71	2230.06	2171.93	2403.19	2410.8	2312.18	2407.41	2212.47	2149.18	2254.2	2382.5	2492.66	2165.15	2372.24	2463.62	2581.75	2187.2	2336.82	2374.24	2238.46	2187.23	2195.82	2146.09	2384.78	2517.47	2590.63	2559.02	2485.05	2296.26	2249.25	2469.25	2471.5	2192.74	2547.36	2583.09	2223.7	2440.82	2427.96
	2211.5	2152.5	2292.27	2293.03	2256.31	2213.05	2227.97	2324.18	2197.44	2259.78	2404.7	2335.62	2229.1	2170.66	2400.84	2409.49	2311.08	2406.32	2211.55	2148.33	2253.02	2380.47	2490.84	2164.29	2369.96	2461.41	2580.12	2185.94	2334.62	2373.12	2237.21	2185.84	2194.47	2145.22	2382.69	2515	2588.03	2557.49	2483.72	2295.15	2248.08	2466.77	2470.16	2191.6	2545	2580.91	2222.19	2438.23	2425.55
	2210.32	2151.42	2291.12	2291.97	2255.36	2211.7	2226.48	2322.23	2196.1	2257.86	2403.01	2334.54	2228.15	2169.41	2398.52	2408.19	2309.99	2405.24	2210.64	2147.49	2251.86	2378.47	2489.05	2163.44	2367.71	2459.23	2578.5	2184.69	2332.44	2372	2235.97	2184.46	2193.12	2144.36	2380.63	2512.55	2585.47	2555.96	2482.41	2294.04	2246.93	2464.33	2468.84	2190.48	2542.68	2578.77	2220.7	2435.66	2423.16
	2209.14	2150.37	2289.99	2290.92	2254.41	2210.37	2225.01	2320.31	2194.77	2255.96	2401.33	2333.46	2227.21	2168.17	2396.23	2406.89	2308.91	2404.17	2209.75	2146.66	2250.7	2376.5	2487.26	2162.6	2365.48	2457.07	2576.89	2183.45	2330.28	2370.9	2234.75	2183.09	2191.79	2143.5	2378.6	2510.14	2582.93	2554.46	2481.11	2292.96	2245.78	2461.91	2467.54	2189.36	2540.38	2576.64	2219.23	2433.12	2420.8
	2207.98	2149.32	2288.87	2289.88	2253.47	2209.06	2223.56	2318.4	2193.45	2254.08	2399.66	2332.39	2226.28	2166.94	2393.96	2405.61	2307.84	2403.11	2208.87	2145.84	2249.55	2374.54	2485.5	2161.76	2363.27	2454.94	2575.29	2182.22	2328.14	2369.8	2233.55	2181.75	2190.48	2142.66	2376.59	2507.76	2580.42	2552.97	2479.82	2291.89	2244.66	2459.53	2466.25	2188.25	2538.11	2574.55	2217.78	2430.61	2418.48
	2206.83	2148.29	2287.75	2288.85	2252.54	2207.76	2222.12	2316.51	2192.14	2252.21	2398.01	2331.34	2225.37	2165.72	2391.71	2404.34	2306.78	2402.06	2207.99	2145.03	2248.41	2372.61	2483.75	2160.93	2361.09	2452.83	2573.71	2181.02	2326.02	2368.72	2232.36	2180.42	2189.17	2141.82	2374.62	2505.41	2577.94	2551.49	2478.54	2290.84	2243.54	2457.18	2464.97	2187.15	2535.87	2572.47	2216.35	2428.11	2416.18
	2205.69	2147.26	2286.64	2287.82	2251.61	2206.47	2220.69	2314.64	2190.84	2250.37	2396.37	2330.29	2224.45	2164.52	2389.49	2403.08	2305.72	2401.02	2207.13	2144.23	2247.28	2370.71	2482.02	2160.12	2358.93	2450.74	2572.15	2179.82	2323.92	2367.64	2231.19	2179.1	2187.88	2141	2372.66	2503.08	2575.48	2550.03	2477.28	2289.8	2242.44	2454.86	2463.71	2186.06	2533.66	2570.42	2214.94	2425.64	2413.91
	2204.56	2146.26	2285.54	2286.8	2250.7	2205.2	2219.28	2312.8	2189.56	2248.54	2394.75	2329.25	2223.55	2163.33	2387.3	2401.83	2304.68	2399.99	2206.29	2143.44	2246.17	2368.82	2480.3	2159.31	2356.8	2448.68	2570.59	2178.64	2321.83	2366.58	2230.05	2177.8	2186.61	2140.18	2370.74	2500.79	2573.05	2548.59	2476.03	2288.78	2241.35	2452.58	2462.47	2184.97	2531.48	2568.4	2213.55	2423.19	2411.68
	2203.45	2145.26	2284.45	2285.78	2249.79	2203.95	2217.89	2310.97	2188.29	2246.73	2393.14	2328.22	2222.66	2162.15	2385.13	2400.59	2303.64	2398.97	2205.45	2142.66	2245.06	2366.96	2478.6	2158.51	2354.69	2446.64	2569.05	2177.48	2319.77	2365.52	2228.91	2176.51	2185.35	2139.37	2368.84	2498.53	2570.65	2547.16	2474.79	2287.78	2240.27	2450.32	2461.25	2183.9	2529.33	2566.4	2212.17	2420.77	2409.47
	2202.35	2144.28	2283.36	2284.78	2248.9	2202.7	2216.51	2309.16	2187.02	2244.95	2391.55	2327.19	2221.78	2160.98	2382.98	2399.36	2302.6	2397.96	2204.63	2141.89	2243.97	2365.12	2476.92	2157.72	2352.61	2444.63	2567.52	2176.32	2317.72	2364.47	2227.8	2175.24	2184.1	2138.57	2366.97	2496.3	2568.28	2545.74	2473.56	2286.79	2239.21	2448.1	2460.04	2182.83	2527.21	2564.42	2210.82	2418.37	2407.3
	2201.25	2143.3	2282.28	2283.78	2248.01	2201.48	2215.15	2307.37	2185.77	2243.18	2389.97	2326.18	2220.91	2159.82	2380.86	2398.14	2301.58	2396.96	2203.82	2141.12	2242.88	2363.31	2475.25	2156.93	2350.55	2442.65	2566.01	2175.19	2315.7	2363.44	2226.7	2173.99	2182.86	2137.78	2365.13	2494.09	2565.93	2544.34	2472.34	2285.82	2238.16	2445.91	2458.85	2181.77	2525.12	2562.47	2209.49	2415.99	2405.15
	2200.18	2142.34	2281.22	2282.79	2247.13	2200.27	2213.8	2305.61	2184.53	2241.43	2388.4	2325.18	2220.04	2158.68	2378.76	2396.93	2300.57	2395.97	2203.02	2140.37	2241.81	2361.51	2473.6	2156.16	2348.51	2440.68	2564.51	2174.06	2313.69	2362.41	2225.62	2172.75	2181.64	2136.99	2363.31	2491.92	2563.61	2542.96	2471.14	2284.86	2237.12	2443.75	2457.67	2180.72	2523.05	2560.54	2208.18	2413.64	2403.04
	2199.11	2141.4	2280.15	2281.81	2246.26	2199.07	2212.47	2303.86	2183.3	2239.7	2386.85	2324.18	2219.19	2157.55	2376.68	2395.73	2299.56	2394.99	2202.23	2139.63	2240.75	2359.74	2471.96	2155.39	2346.5	2438.74	2563.02	2172.95	2311.7	2361.39	2224.56	2171.53	2180.43	2136.22	2361.52	2489.77	2561.31	2541.59	2469.95	2283.92	2236.1	2441.62	2456.51	2179.68	2521.02	2558.64	2206.88	2411.31	2400.95
	2198.05	2140.46	2279.1	2280.83	2245.39	2197.88	2211.15	2302.13	2182.09	2237.98	2385.32	2323.19	2218.34	2156.43	2374.63	2394.54	2298.56	2394.02	2201.45	2138.89	2239.69	2358	2470.34	2154.64	2344.51	2436.83	2561.54	2171.86	2309.73	2360.39	2223.52	2170.32	2179.24	2135.45	2359.76	2487.66	2559.05	2540.24	2468.78	2283	2235.09	2439.52	2455.36	2178.65	2519.02	2556.76	2205.61	2409	2398.89
	2197.01	2139.54	2278.06	2279.86	2244.54	2196.71	2209.85	2300.42	2180.88	2236.29	2383.79	2322.21	2217.5	2155.33	2372.61	2393.36	2297.57	2393.06	2200.69	2138.17	2238.65	2356.27	2468.74	2153.89	2342.54	2434.94	2560.08	2170.77	2307.78	2359.39	2222.49	2169.13	2178.06	2134.69	2358.02	2485.57	2556.81	2538.9	2467.61	2282.09	2234.09	2437.45	2454.23	2177.62	2517.04	2554.91	2204.35	2406.71	2396.87
	2195.97	2138.63	2277.02	2278.9	2243.69	2195.56	2208.57	2298.74	2179.68	2234.61	2382.29	2321.24	2216.68	2154.23	2370.61	2392.2	2296.59	2392.11	2199.94	2137.45	2237.62	2354.57	2467.15	2153.15	2340.6	2433.07	2558.63	2169.71	2305.85	2358.4	2221.48	2167.95	2176.89	2133.94	2356.31	2483.51	2554.59	2537.58	2466.46	2281.2	2233.1	2435.41	2453.12	2176.61	2515.1	2553.08	2203.11	2404.45	2394.87
	2194.95	2137.73	2275.99	2277.95	2242.85	2194.42	2207.3	2297.07	2178.5	2232.96	2380.79	2320.28	2215.86	2153.15	2368.63	2391.04	2295.61	2391.18	2199.19	2136.75	2236.6	2352.89	2465.58	2152.42	2338.68	2431.23	2557.2	2168.65	2303.94	2357.42	2220.49	2166.79	2175.73	2133.2	2354.63	2481.49	2552.41	2536.27	2465.32	2280.32	2232.13	2433.41	2452.02	2175.6	2513.18	2551.27	2201.9	2402.21	2392.9
	2193.94	2136.85	2274.97	2277.01	2242.02	2193.29	2206.04	2295.42	2177.33	2231.32	2379.32	2319.33	2215.05	2152.08	2366.67	2389.89	2294.64	2390.25	2198.47	2136.05	2235.59	2351.23	2464.03	2151.7	2336.79	2429.41	2555.78	2167.61	2302.04	2356.46	2219.51	2165.65	2174.59	2132.47	2352.97	2479.49	2550.25	2534.98	2464.19	2279.46	2231.17	2431.43	2450.94	2174.6	2511.29	2549.49	2200.7	2400	2390.96
	2192.94	2135.97	2273.96	2276.07	2241.2	2192.18	2204.8	2293.79	2176.17	2229.7	2377.85	2318.38	2214.25	2151.02	2364.75	2388.76	2293.69	2389.33	2197.75	2135.37	2234.59	2349.6	2462.49	2150.98	2334.92	2427.62	2554.37	2166.58	2300.17	2355.5	2218.55	2164.52	2173.46	2131.75	2351.33	2477.52	2548.12	2533.7	2463.08	2278.62	2230.22	2429.48	2449.88	2173.61	2509.43	2547.74	2199.52	2397.8	2389.05
	2191.96	2135.11	2272.95	2275.14	2240.39	2191.08	2203.57	2292.18	2175.02	2228.1	2376.41	2317.45	2213.46	2149.98	2362.84	2387.63	2292.74	2388.42	2197.04	2134.69	2233.6	2347.99	2460.97	2150.28	2333.07	2425.85	2552.97	2165.57	2298.31	2354.55	2217.61	2163.4	2172.35	2131.03	2349.73	2475.58	2546.01	2532.44	2461.98	2277.79	2229.29	2427.57	2448.83	2172.63	2507.6	2546	2198.36	2395.63	2387.17
	2190.98	2134.26	2271.95	2274.22	2239.58	2190	2202.36	2290.59	2173.88	2226.51	2374.97	2316.52	2212.67	2148.94	2360.96	2386.52	2291.79	2387.52	2196.35	2134.02	2232.62	2346.4	2459.46	2149.58	2331.24	2424.1	2551.59	2164.57	2296.47	2353.61	2216.69	2162.3	2171.25	2130.32	2348.15	2473.66	2543.94	2531.19	2460.89	2276.98	2228.36	2425.68	2447.79	2171.65	2505.8	2544.3	2197.22	2393.49	2385.31
	2190.02	2133.42	2270.96	2273.3	2238.78	2188.93	2201.17	2289.02	2172.75	2224.95	2373.55	2315.6	2211.9	2147.92	2359.1	2385.41	2290.86	2386.63	2195.67	2133.36	2231.65	2344.83	2457.97	2148.89	2329.44	2422.38	2550.23	2163.58	2294.65	2352.68	2215.78	2161.22	2170.16	2129.63	2346.59	2471.78	2541.89	2529.96	2459.81	2276.18	2227.45	2423.83	2446.77	2170.69	2504.02	2542.61	2196.1	2391.36	2383.49
	2189.06	2132.6	2269.98	2272.39	2237.99	2187.87	2199.98	2287.46	2171.63	2223.4	2372.15	2314.69	2211.14	2146.91	2357.27	2384.32	2289.93	2385.75	2195	2132.71	2230.69	2343.28	2456.5	2148.22	2327.66	2420.68	2548.87	2162.61	2292.85	2351.76	2214.89	2160.15	2169.08	2128.94	2345.06	2469.92	2539.86	2528.75	2458.75	2275.4	2226.56	2422	2445.77	2169.73	2502.28	2540.95	2194.99	2389.26	2381.69
	2188.12	2131.78	2269.01	2271.49	2237.21	2186.83	2198.82	2285.93	2170.53	2221.87	2370.75	2313.79	2210.38	2145.91	2355.45	2383.24	2289.01	2384.88	2194.34	2132.07	2229.74	2341.76	2455.04	2147.54	2325.91	2419	2547.53	2161.65	2291.06	2350.86	2214.01	2159.09	2168.02	2128.25	2343.56	2468.1	2537.86	2527.55	2457.7	2274.63	2225.67	2420.2	2444.79	2168.78	2500.56	2539.32	2193.91	2387.18	2379.93
	2187.19	2130.98	2268.04	2270.6	2236.44	2185.8	2197.67	2284.42	2169.43	2220.36	2369.38	2312.9	2209.63	2144.93	2353.67	2382.17	2288.1	2384.03	2193.69	2131.44	2228.81	2340.26	2453.6	2146.88	2324.17	2417.35	2546.2	2160.7	2289.3	2349.96	2213.16	2158.05	2166.97	2127.58	2342.08	2466.3	2535.89	2526.36	2456.66	2273.88	2224.8	2418.44	2443.82	2167.84	2498.87	2537.71	2192.84	2385.12	2378.19
	2186.27	2130.19	2267.08	2269.72	2235.68	2184.78	2196.53	2282.92	2168.35	2218.87	2368.02	2312.02	2208.9	2143.95	2351.9	2381.11	2287.2	2383.18	2193.06	2130.82	2227.88	2338.78	2452.18	2146.23	2322.46	2415.72	2544.89	2159.77	2287.55	2349.07	2212.32	2157.03	2165.93	2126.92	2340.63	2464.53	2533.95	2525.19	2455.63	2273.14	2223.94	2416.7	2442.86	2166.91	2497.21	2536.12	2191.79	2383.09	2376.48
	2185.37	2129.41	2266.13	2268.84	2234.92	2183.78	2195.41	2281.45	2167.28	2217.4	2366.67	2311.14	2208.17	2142.99	2350.17	2380.05	2286.31	2382.34	2192.43	2130.21	2226.96	2337.32	2450.77	2145.59	2320.78	2414.12	2543.59	2158.85	2285.82	2348.19	2211.49	2156.02	2164.91	2126.26	2339.21	2462.79	2532.03	2524.04	2454.62	2272.42	2223.09	2414.99	2441.92	2165.99	2495.58	2534.56	2190.77	2381.07	2374.8
	2184.47	2128.65	2265.19	2267.97	2234.17	2182.79	2194.3	2279.99	2166.21	2215.94	2365.34	2310.27	2207.45	2142.04	2348.45	2379.01	2285.42	2381.51	2191.82	2129.61	2226.06	2335.88	2449.38	2144.95	2319.11	2412.54	2542.3	2157.94	2284.11	2347.32	2210.69	2155.03	2163.9	2125.62	2337.81	2461.08	2530.14	2522.9	2453.62	2271.72	2222.25	2413.31	2441	2165.07	2493.98	2533.02	2189.76	2379.08	2373.14
	2183.59	2127.89	2264.26	2267.11	2233.43	2181.82	2193.21	2278.55	2165.16	2214.5	2364.02	2309.41	2206.74	2141.1	2346.76	2377.99	2284.55	2380.69	2191.22	2129.01	2225.16	2334.47	2448	2144.32	2317.47	2410.98	2541.03	2157.05	2282.42	2346.47	2209.9	2154.05	2162.9	2124.98	2336.43	2459.39	2528.28	2521.78	2452.63	2271.03	2221.43	2411.66	2440.09	2164.16	2492.4	2531.51	2188.76	2377.12	2371.52
	2182.71	2127.15	2263.33	2266.25	2232.7	2180.86	2192.13	2277.13	2164.13	2213.08	2362.71	2308.56	2206.03	2140.17	2345.09	2376.97	2283.68	2379.88	2190.63	2128.43	2224.28	2333.08	2446.64	2143.7	2315.85	2409.45	2539.77	2156.16	2280.75	2345.62	2209.12	2153.08	2161.92	2124.35	2335.08	2457.73	2526.44	2520.67	2451.65	2270.36	2220.62	2410.04	2439.2	2163.26	2490.86	2530.02	2187.79	2375.17	2369.92
	2181.85	2126.41	2262.41	2265.41	2231.98	2179.91	2191.07	2275.73	2163.1	2211.68	2361.42	2307.72	2205.34	2139.26	2343.44	2375.96	2282.82	2379.08	2190.06	2127.85	2223.4	2331.71	2445.3	2143.09	2314.26	2407.94	2538.52	2155.3	2279.09	2344.78	2208.36	2152.14	2160.94	2123.73	2333.76	2456.1	2524.63	2519.58	2450.69	2269.7	2219.82	2408.45	2438.32	2162.37	2489.34	2528.55	2186.84	2373.25	2368.35
	2181	2125.69	2261.5	2264.57	2231.26	2178.98	2190.02	2274.35	2162.08	2210.29	2360.15	2306.89	2204.65	2138.35	2341.82	2374.96	2281.96	2378.29	2189.49	2127.29	2222.54	2330.36	2443.97	2142.49	2312.69	2406.45	2537.29	2154.44	2277.46	2343.95	2207.62	2151.2	2159.98	2123.12	2332.46	2454.5	2522.85	2518.5	2449.74	2269.05	2219.04	2406.89	2437.46	2161.49	2487.85	2527.11	2185.9	2371.35	2366.81
	2180.16	2124.99	2260.6	2263.74	2230.56	2178.06	2188.98	2272.99	2161.07	2208.92	2358.89	2306.06	2203.98	2137.46	2340.22	2373.98	2281.12	2377.52	2188.94	2126.73	2221.68	2329.03	2442.66	2141.9	2311.13	2404.99	2536.07	2153.6	2275.84	2343.14	2206.9	2150.28	2159.04	2122.51	2331.19	2452.93	2521.09	2517.44	2448.8	2268.43	2218.26	2405.36	2436.62	2160.62	2486.38	2525.69	2184.98	2369.47	2365.3
	2179.33	2124.29	2259.7	2262.91	2229.86	2177.15	2187.97	2271.64	2160.08	2207.57	2357.64	2305.25	2203.31	2136.58	2338.65	2373	2280.28	2376.75	2188.4	2126.18	2220.84	2327.73	2441.37	2141.32	2309.61	2403.55	2534.87	2152.77	2274.24	2342.33	2206.19	2149.38	2158.1	2121.92	2329.94	2451.39	2519.36	2516.39	2447.87	2267.81	2217.5	2403.85	2435.79	2159.75	2484.95	2524.3	2184.08	2367.61	2363.81
	2178.51	2123.6	2258.82	2262.09	2229.17	2176.26	2186.96	2270.32	2159.09	2206.24	2356.41	2304.44	2202.65	2135.71	2337.1	2372.04	2279.45	2375.99	2187.87	2125.65	2220.01	2326.44	2440.09	2140.74	2308.1	2402.13	2533.68	2151.95	2272.65	2341.53	2205.5	2148.49	2157.18	2121.33	2328.72	2449.87	2517.66	2515.36	2446.96	2267.21	2216.75	2402.38	2434.97	2158.9	2483.54	2522.93	2183.2	2365.78	2362.35
	2177.71	2122.93	2257.94	2261.29	2228.48	2175.38	2185.97	2269.01	2158.12	2204.92	2355.19	2303.64	2202	2134.85	2335.57	2371.08	2278.63	2375.24	2187.35	2125.12	2219.18	2325.18	2438.83	2140.17	2306.62	2400.74	2532.5	2151.15	2271.09	2340.75	2204.82	2147.62	2156.28	2120.75	2327.52	2448.38	2515.98	2514.35	2446.06	2266.63	2216.01	2400.93	2434.17	2158.05	2482.16	2521.58	2182.34	2363.96	2360.92
	2176.91	2122.27	2257.06	2260.48	2227.81	2174.51	2184.99	2267.72	2157.16	2203.63	2353.99	2302.85	2201.36	2134	2334.06	2370.14	2277.82	2374.5	2186.84	2124.6	2218.37	2323.94	2437.59	2139.62	2305.16	2399.37	2531.33	2150.35	2269.54	2339.97	2204.17	2146.76	2155.38	2120.19	2326.34	2446.92	2514.33	2513.35	2445.17	2266.06	2215.29	2399.51	2433.39	2157.21	2480.81	2520.26	2181.5	2362.17	2359.52
	2176.13	2121.61	2256.2	2259.69	2227.14	2173.66	2184.03	2266.45	2156.21	2202.35	2352.8	2302.06	2200.73	2133.17	2332.58	2369.21	2277.02	2373.77	2186.34	2124.09	2217.57	2322.72	2436.36	2139.07	2303.72	2398.02	2530.18	2149.58	2268.01	2339.2	2203.52	2145.91	2154.5	2119.63	2325.2	2445.49	2512.71	2512.36	2444.3	2265.51	2214.57	2398.12	2432.62	2156.37	2479.49	2518.97	2180.67	2360.41	2358.15
	2175.36	2120.97	2255.34	2258.9	2226.48	2172.82	2183.08	2265.2	2155.27	2201.08	2351.63	2301.29	2200.11	2132.35	2331.12	2368.29	2276.22	2373.05	2185.86	2123.59	2216.77	2321.52	2435.15	2138.53	2302.3	2396.7	2529.05	2148.81	2266.5	2338.45	2202.9	2145.08	2153.63	2119.07	2324.07	2444.08	2511.11	2511.4	2443.43	2264.97	2213.87	2396.76	2431.87	2155.55	2478.19	2517.69	2179.86	2358.66	2356.8
	2174.59	2120.35	2254.5	2258.12	2225.83	2171.99	2182.15	2263.97	2154.34	2199.84	2350.47	2300.52	2199.49	2131.53	2329.69	2367.38	2275.44	2372.34	2185.39	2123.1	2215.99	2320.34	2433.95	2137.99	2300.91	2395.4	2527.92	2148.06	2265	2337.7	2202.29	2144.27	2152.77	2118.53	2322.97	2442.7	2509.54	2510.44	2442.58	2264.45	2213.18	2395.42	2431.14	2154.73	2476.92	2516.45	2179.07	2356.94	2355.48
	2173.84	2119.73	2253.65	2257.35	2225.19	2171.17	2181.23	2262.76	2153.42	2198.61	2349.33	2299.76	2198.89	2130.73	2328.27	2366.48	2274.66	2371.64	2184.92	2122.62	2215.22	2319.19	2432.77	2137.47	2299.54	2394.12	2526.81	2147.31	2263.53	2336.97	2201.69	2143.47	2151.93	2118	2321.9	2441.35	2508	2509.5	2441.75	2263.94	2212.5	2394.11	2430.41	2153.93	2475.68	2515.22	2178.3	2355.23	2354.18
	2173.1	2119.12	2252.82	2256.59	2224.55	2170.37	2180.32	2261.56	2152.51	2197.4	2348.2	2299.01	2198.29	2129.94	2326.89	2365.59	2273.89	2370.95	2184.47	2122.14	2214.46	2318.06	2431.61	2136.96	2298.18	2392.87	2525.72	2146.59	2262.07	2336.25	2201.11	2142.68	2151.09	2117.47	2320.85	2440.03	2506.48	2508.58	2440.92	2263.45	2211.84	2392.84	2429.71	2153.13	2474.46	2514.02	2177.54	2353.55	2352.92
	2172.37	2118.53	2252	2255.83	2223.92	2169.59	2179.43	2260.38	2151.61	2196.21	2347.08	2298.27	2197.7	2129.16	2325.52	2364.71	2273.13	2370.27	2184.03	2121.68	2213.71	2316.94	2430.46	2136.45	2296.86	2391.64	2524.64	2145.87	2260.63	2335.53	2200.55	2141.91	2150.27	2116.95	2319.83	2438.73	2504.99	2507.68	2440.11	2262.97	2211.19	2391.59	2429.02	2152.34	2473.28	2512.84	2176.81	2351.89	2351.68
	2171.65	2117.94	2251.18	2255.08	2223.3	2168.81	2178.55	2259.22	2150.73	2195.03	2345.98	2297.54	2197.12	2128.4	2324.17	2363.85	2272.37	2369.6	2183.61	2121.23	2212.97	2315.85	2429.33	2135.95	2295.55	2390.43	2523.57	2145.17	2259.2	2334.83	2200	2141.16	2149.47	2116.44	2318.82	2437.46	2503.53	2506.78	2439.31	2262.51	2210.54	2390.36	2428.34	2151.56	2472.12	2511.69	2176.09	2350.26	2350.47
	2170.95	2117.37	2250.37	2254.34	2222.69	2168.05	2177.69	2258.08	2149.85	2193.87	2344.89	2296.81	2196.55	2127.64	2322.85	2362.99	2271.63	2368.94	2183.19	2120.78	2212.24	2314.78	2428.22	2135.46	2294.27	2389.24	2522.51	2144.48	2257.8	2334.14	2199.47	2140.42	2148.67	2115.94	2317.85	2436.22	2502.09	2505.91	2438.52	2262.06	2209.91	2389.17	2427.68	2150.79	2470.99	2510.56	2175.39	2348.64	2349.28
	2170.25	2116.81	2249.57	2253.61	2222.09	2167.3	2176.84	2256.95	2148.99	2192.73	2343.82	2296.1	2195.99	2126.9	2321.55	2362.15	2270.89	2368.29	2182.79	2120.35	2211.52	2313.73	2427.12	2134.98	2293	2388.08	2521.47	2143.8	2256.41	2333.45	2198.96	2139.69	2147.89	2115.45	2316.9	2435	2500.68	2505.05	2437.75	2261.62	2209.29	2388	2427.04	2150.02	2469.88	2509.46	2174.71	2347.05	2348.12
	2169.56	2116.26	2248.78	2252.88	2221.49	2166.56	2176	2255.85	2148.13	2191.6	2342.76	2295.39	2195.43	2126.16	2320.28	2361.31	2270.16	2367.65	2182.39	2119.92	2210.81	2312.7	2426.04	2134.51	2291.76	2386.94	2520.45	2143.13	2255.04	2332.78	2198.46	2138.98	2147.12	2114.97	2315.97	2433.81	2499.29	2504.2	2436.99	2261.21	2208.69	2386.86	2426.41	2149.27	2468.8	2508.37	2174.04	2345.47	2346.99
	2168.89	2115.72	2247.99	2252.16	2220.9	2165.84	2175.18	2254.76	2147.29	2190.49	2341.72	2294.69	2194.89	2125.44	2319.02	2360.49	2269.44	2367.02	2182.01	2119.5	2210.11	2311.7	2424.97	2134.05	2290.54	2385.83	2519.43	2142.48	2253.69	2332.12	2197.98	2138.28	2146.37	2114.49	2315.07	2432.65	2497.93	2503.37	2436.24	2260.8	2208.09	2385.75	2425.79	2148.52	2467.75	2507.32	2173.4	2343.92	2345.88
	2168.23	2115.19	2247.21	2251.45	2220.32	2165.13	2174.37	2253.69	2146.46	2189.4	2340.69	2294	2194.35	2124.73	2317.79	2359.68	2268.73	2366.4	2181.64	2119.09	2209.42	2310.71	2423.92	2133.59	2289.34	2384.73	2518.43	2141.84	2252.35	2331.47	2197.51	2137.6	2145.62	2114.03	2314.19	2431.52	2496.6	2502.56	2435.5	2260.41	2207.51	2384.66	2425.19	2147.78	2466.73	2506.28	2172.77	2342.39	2344.81
	2167.57	2114.67	2246.44	2250.75	2219.75	2164.43	2173.58	2252.64	2145.64	2188.33	2339.67	2293.32	2193.82	2124.03	2316.59	2358.88	2268.03	2365.79	2181.28	2118.69	2208.74	2309.75	2422.89	2133.15	2288.17	2383.66	2517.45	2141.21	2251.03	2330.83	2197.06	2136.93	2144.89	2113.57	2313.33	2430.41	2495.29	2501.76	2434.78	2260.04	2206.94	2383.61	2424.61	2147.05	2465.73	2505.27	2172.15	2340.88	2343.75
	2166.93	2114.17	2245.68	2250.05	2219.19	2163.75	2172.8	2251.6	2144.83	2187.27	2338.67	2292.64	2193.3	2123.34	2315.4	2358.09	2267.33	2365.19	2180.93	2118.3	2208.07	2308.8	2421.87	2132.71	2287.01	2382.61	2516.48	2140.6	2249.73	2330.2	2196.62	2136.27	2144.17	2113.12	2312.5	2429.33	2494.01	2500.98	2434.07	2259.68	2206.38	2382.58	2424.04	2146.34	2464.76	2504.29	2171.56	2339.39	2342.73
	2166.3	2113.67	2244.93	2249.37	2218.63	2163.07	2172.03	2250.59	2144.03	2186.23	2337.69	2291.97	2192.79	2122.66	2314.24	2357.31	2266.65	2364.6	2180.59	2117.92	2207.41	2307.88	2420.87	2132.28	2285.88	2381.58	2515.52	2139.99	2248.45	2329.58	2196.2	2135.63	2143.46	2112.68	2311.69	2428.28	2492.75	2500.21	2433.37	2259.33	2205.83	2381.57	2423.48	2145.63	2463.82	2503.32	2170.98	2337.93	2341.73
	2165.68	2113.18	2244.18	2248.68	2218.08	2162.41	2171.28	2249.59	2143.24	2185.2	2336.72	2291.32	2192.29	2121.99	2313.09	2356.54	2265.97	2364.02	2180.27	2117.55	2206.76	2306.98	2419.89	2131.86	2284.77	2380.58	2514.58	2139.4	2247.18	2328.97	2195.8	2135.01	2142.77	2112.24	2310.91	2427.25	2491.52	2499.46	2432.69	2259	2205.29	2380.6	2422.94	2144.92	2462.9	2502.38	2170.42	2336.48	2340.76
	2165.07	2112.71	2243.45	2248.01	2217.54	2161.76	2170.54	2248.6	2142.46	2184.19	2335.76	2290.67	2191.8	2121.34	2311.97	2355.79	2265.3	2363.45	2179.95	2117.19	2206.13	2306.1	2418.92	2131.45	2283.68	2379.6	2513.64	2138.83	2245.93	2328.37	2195.41	2134.4	2142.09	2111.82	2310.15	2426.25	2490.31	2498.72	2432.02	2258.68	2204.77	2379.65	2422.41	2144.23	2462.01	2501.47	2169.88	2335.06	2339.81
	2164.47	2112.25	2242.72	2247.35	2217.01	2161.13	2169.81	2247.64	2141.7	2183.2	2334.82	2290.03	2191.31	2120.69	2310.88	2355.04	2264.64	2362.89	2179.65	2116.84	2205.5	2305.24	2417.97	2131.05	2282.61	2378.64	2512.73	2138.26	2244.7	2327.79	2195.03	2133.8	2141.42	2111.4	2309.41	2425.27	2489.13	2498	2431.36	2258.38	2204.25	2378.72	2421.9	2143.55	2461.15	2500.57	2169.36	2333.65	2338.89
	2163.88	2111.79	2241.99	2246.69	2216.48	2160.51	2169.1	2246.69	2140.94	2182.22	2333.89	2289.4	2190.84	2120.06	2309.8	2354.31	2263.99	2362.34	2179.35	2116.49	2204.88	2304.4	2417.03	2130.65	2281.56	2377.7	2511.83	2137.71	2243.49	2327.21	2194.68	2133.22	2140.76	2111	2308.7	2424.32	2487.98	2497.29	2430.71	2258.09	2203.75	2377.83	2421.4	2142.88	2460.31	2499.7	2168.85	2332.27	2337.99
	2163.3	2111.35	2241.28	2246.04	2215.96	2159.9	2168.4	2245.77	2140.19	2181.26	2332.98	2288.77	2190.37	2119.44	2308.75	2353.59	2263.35	2361.79	2179.07	2116.16	2204.27	2303.58	2416.11	2130.26	2280.53	2376.78	2510.94	2137.17	2242.29	2326.64	2194.33	2132.65	2140.12	2110.6	2308.01	2423.4	2486.85	2496.6	2430.08	2257.82	2203.26	2376.96	2420.92	2142.21	2459.5	2498.86	2168.36	2330.91	2337.13
	2162.73	2110.92	2240.58	2245.39	2215.45	2159.3	2167.72	2244.85	2139.46	2180.32	2332.08	2288.16	2189.91	2118.82	2307.72	2352.88	2262.71	2361.26	2178.8	2115.83	2203.67	2302.78	2415.21	2129.89	2279.53	2375.89	2510.06	2136.64	2241.11	2326.09	2194.01	2132.09	2139.49	2110.21	2307.34	2422.51	2485.74	2495.93	2429.46	2257.56	2202.78	2376.12	2420.45	2141.56	2458.72	2498.04	2167.89	2329.57	2336.28
	2162.17	2110.5	2239.88	2244.76	2214.95	2158.71	2167.05	2243.96	2138.74	2179.4	2331.19	2287.55	2189.46	2118.22	2306.71	2352.18	2262.09	2360.74	2178.54	2115.51	2203.09	2302	2414.32	2129.52	2278.54	2375.02	2509.2	2136.13	2239.95	2325.54	2193.69	2131.55	2138.87	2109.83	2306.7	2421.64	2484.67	2495.27	2428.85	2257.32	2202.31	2375.3	2420	2140.91	2457.96	2497.24	2167.44	2328.25	2335.47
	2161.63	2110.09	2239.19	2244.13	2214.46	2158.14	2166.39	2243.08	2138.02	2178.49	2330.32	2286.95	2189.01	2117.63	2305.72	2351.49	2261.47	2360.23	2178.29	2115.21	2202.51	2301.24	2413.45	2129.16	2277.58	2374.17	2508.35	2135.62	2238.8	2325.01	2193.4	2131.03	2138.26	2109.45	2306.08	2420.8	2483.61	2494.62	2428.25	2257.09	2201.85	2374.51	2419.56	2140.28	2457.23	2496.46	2167	2326.95	2334.68
	2161.09	2109.69	2238.51	2243.51	2213.97	2157.58	2165.74	2242.22	2137.32	2177.59	2329.47	2286.36	2188.58	2117.05	2304.75	2350.81	2260.86	2359.73	2178.05	2114.91	2201.94	2300.51	2412.59	2128.8	2276.64	2373.34	2507.52	2135.13	2237.67	2324.49	2193.12	2130.52	2137.66	2109.09	2305.49	2419.98	2482.59	2494	2427.67	2256.87	2201.4	2373.75	2419.14	2139.65	2456.53	2495.71	2166.58	2325.67	2333.91
	2160.56	2109.3	2237.84	2242.89	2213.49	2157.03	2165.11	2241.38	2136.63	2176.71	2328.63	2285.78	2188.16	2116.48	2303.81	2350.14	2260.26	2359.24	2177.83	2114.62	2201.38	2299.79	2411.75	2128.46	2275.72	2372.54	2506.7	2134.66	2236.56	2323.98	2192.85	2130.02	2137.08	2108.73	2304.91	2419.19	2481.58	2493.38	2427.1	2256.67	2200.96	2373.01	2418.73	2139.03	2455.85	2494.98	2166.18	2324.41	2333.17
	2160.05	2108.92	2237.17	2242.29	2213.02	2156.5	2164.5	2240.56	2135.95	2175.85	2327.8	2285.21	2187.74	2115.93	2302.89	2349.49	2259.67	2358.75	2177.61	2114.34	2200.84	2299.1	2410.93	2128.12	2274.82	2371.75	2505.89	2134.19	2235.46	2323.48	2192.6	2129.53	2136.51	2108.38	2304.36	2418.42	2480.61	2492.78	2426.55	2256.49	2200.54	2372.3	2418.33	2138.42	2455.2	2494.28	2165.79	2323.17	2332.46
	2159.54	2108.56	2236.52	2241.69	2212.56	2155.97	2163.89	2239.75	2135.28	2175.01	2326.99	2284.64	2187.33	2115.38	2301.99	2348.84	2259.09	2358.28	2177.4	2114.07	2200.3	2298.42	2410.12	2127.8	2273.94	2370.99	2505.1	2133.74	2234.39	2322.99	2192.36	2129.06	2135.95	2108.04	2303.84	2417.68	2479.65	2492.2	2426.01	2256.31	2200.13	2371.62	2417.95	2137.83	2454.57	2493.6	2165.43	2321.96	2331.77
	2159.05	2108.2	2235.87	2241.1	2212.11	2155.46	2163.3	2238.96	2134.62	2174.18	2326.19	2284.09	2186.93	2114.84	2301.11	2348.21	2258.52	2357.82	2177.21	2113.8	2199.77	2297.77	2409.33	2127.48	2273.08	2370.25	2504.32	2133.3	2233.33	2322.51	2192.14	2128.61	2135.41	2107.71	2303.33	2416.97	2478.73	2491.64	2425.48	2256.16	2199.72	2370.96	2417.58	2137.24	2453.97	2492.94	2165.08	2320.76	2331.11
	2158.56	2107.85	2235.23	2240.51	2211.66	2154.96	2162.72	2238.18	2133.97	2173.37	2325.41	2283.54	2186.54	2114.32	2300.25	2347.59	2257.95	2357.37	2177.03	2113.55	2199.26	2297.13	2408.56	2127.17	2272.24	2369.53	2503.56	2132.87	2232.28	2322.04	2191.93	2128.17	2134.87	2107.39	2302.85	2416.28	2477.82	2491.09	2424.96	2256.01	2199.33	2370.33	2417.23	2136.66	2453.4	2492.3	2164.74	2319.58	2330.48
	2158.09	2107.51	2234.6	2239.94	2211.22	2154.47	2162.16	2237.43	2133.33	2172.57	2324.64	2283	2186.16	2113.8	2299.41	2346.98	2257.4	2356.92	2176.85	2113.31	2198.75	2296.52	2407.8	2126.87	2271.42	2368.83	2502.81	2132.46	2231.25	2321.58	2191.74	2127.74	2134.35	2107.07	2302.4	2415.62	2476.95	2490.55	2424.46	2255.88	2198.95	2369.73	2416.89	2136.09	2452.85	2491.69	2164.43	2318.43	2329.86
	2157.62	2107.19	2233.98	2239.37	2210.79	2154	2161.61	2236.69	2132.7	2171.79	2323.89	2282.47	2185.78	2113.3	2298.6	2346.38	2256.85	2356.49	2176.69	2113.07	2198.25	2295.93	2407.06	2126.57	2270.62	2368.16	2502.07	2132.06	2230.24	2321.13	2191.57	2127.32	2133.84	2106.76	2301.96	2414.99	2476.09	2490.03	2423.97	2255.77	2198.58	2369.15	2416.57	2135.53	2452.33	2491.1	2164.13	2317.29	2329.28
	2157.17	2106.87	2233.36	2238.81	2210.36	2153.54	2161.07	2235.96	2132.09	2171.02	2323.15	2281.95	2185.41	2112.81	2297.8	2345.79	2256.31	2356.07	2176.54	2112.85	2197.77	2295.36	2406.33	2126.29	2269.85	2367.51	2501.35	2131.67	2229.25	2320.7	2191.41	2126.92	2133.34	2106.47	2301.55	2414.38	2475.27	2489.53	2423.49	2255.67	2198.22	2368.59	2416.26	2134.99	2451.83	2490.53	2163.84	2316.18	2328.72
	2156.73	2106.57	2232.75	2238.25	2209.95	2153.08	2160.54	2235.26	2131.48	2170.27	2322.42	2281.43	2185.06	2112.32	2297.03	2345.21	2255.78	2355.65	2176.4	2112.63	2197.29	2294.8	2405.62	2126.01	2269.09	2366.87	2500.64	2131.29	2228.27	2320.27	2191.26	2126.54	2132.86	2106.17	2301.16	2413.8	2474.46	2489.04	2423.02	2255.58	2197.87	2368.07	2415.96	2134.45	2451.36	2489.99	2163.58	2315.08	2328.18
	2156.3	2106.27	2232.16	2237.71	2209.54	2152.64	2160.03	2234.57	2130.88	2169.54	2321.71	2280.93	2184.71	2111.85	2296.28	2344.65	2255.26	2355.25	2176.27	2112.42	2196.82	2294.27	2404.93	2125.74	2268.36	2366.26	2499.95	2130.92	2227.31	2319.86	2191.13	2126.16	2132.39	2105.89	2300.8	2413.24	2473.69	2488.56	2422.57	2255.51	2197.54	2367.57	2415.68	2133.92	2450.92	2489.47	2163.33	2314.01	2327.68
	2155.87	2105.98	2231.57	2237.17	2209.14	2152.22	2159.53	2233.9	2130.3	2168.82	2321.02	2280.43	2184.37	2111.39	2295.55	2344.09	2254.75	2354.86	2176.15	2112.22	2196.37	2293.76	2404.25	2125.48	2267.64	2365.67	2499.27	2130.57	2226.37	2319.46	2191.01	2125.81	2131.93	2105.62	2300.45	2412.7	2472.93	2488.1	2422.14	2255.45	2197.21	2367.09	2415.41	2133.4	2450.5	2488.98	2163.1	2312.95	2327.19
	2155.46	2105.71	2230.98	2236.64	2208.74	2151.8	2159.04	2233.24	2129.73	2168.12	2320.33	2279.94	2184.03	2110.94	2294.84	2343.55	2254.25	2354.47	2176.05	2112.03	2195.92	2293.27	2403.59	2125.23	2266.95	2365.11	2498.6	2130.23	2225.44	2319.07	2190.91	2125.46	2131.48	2105.35	2300.13	2412.2	2472.21	2487.66	2421.71	2255.4	2196.9	2366.64	2415.15	2132.89	2450.11	2488.5	2162.88	2311.92	2326.73
	2155.06	2105.44	2230.41	2236.11	2208.36	2151.4	2158.57	2232.6	2129.16	2167.43	2319.67	2279.46	2183.71	2110.5	2294.15	2343.02	2253.76	2354.1	2175.95	2111.85	2195.48	2292.8	2402.94	2124.99	2266.27	2364.56	2497.95	2129.9	2224.53	2318.69	2190.83	2125.13	2131.04	2105.1	2299.83	2411.72	2471.5	2487.24	2421.3	2255.37	2196.59	2366.21	2414.91	2132.39	2449.75	2488.05	2162.68	2310.9	2326.3
	2154.67	2105.19	2229.85	2235.6	2207.98	2151.01	2158.11	2231.98	2128.61	2166.76	2319.01	2278.99	2183.39	2110.07	2293.49	2342.5	2253.27	2353.74	2175.86	2111.68	2195.06	2292.35	2402.31	2124.75	2265.62	2364.03	2497.31	2129.59	2223.64	2318.32	2190.75	2124.81	2130.62	2104.85	2299.56	2411.26	2470.82	2486.82	2420.9	2255.36	2196.3	2365.82	2414.69	2131.91	2449.41	2487.63	2162.5	2309.91	2325.89
	2154.28	2104.94	2229.29	2235.09	2207.61	2150.63	2157.66	2231.38	2128.07	2166.11	2318.38	2278.53	2183.09	2109.65	2292.84	2341.99	2252.8	2353.38	2175.79	2111.52	2194.64	2291.92	2401.7	2124.53	2264.99	2363.53	2496.69	2129.29	2222.76	2317.96	2190.7	2124.51	2130.2	2104.61	2299.3	2410.83	2470.17	2486.43	2420.52	2255.36	2196.01	2365.44	2414.47	2131.43	2449.09	2487.22	2162.34	2308.94	2325.51
	2153.91	2104.71	2228.74	2234.59	2207.25	2150.26	2157.23	2230.79	2127.53	2165.47	2317.75	2278.08	2182.79	2109.24	2292.22	2341.49	2252.33	2353.04	2175.72	2111.37	2194.24	2291.51	2401.1	2124.31	2264.37	2363.05	2496.08	2129	2221.9	2317.61	2190.65	2124.22	2129.8	2104.37	2299.07	2410.42	2469.54	2486.05	2420.14	2255.37	2195.74	2365.09	2414.27	2130.96	2448.8	2486.84	2162.19	2307.98	2325.15
	2153.55	2104.49	2228.2	2234.09	2206.89	2149.9	2156.81	2230.21	2127.01	2164.84	2317.14	2277.63	2182.5	2108.84	2291.61	2341	2251.88	2352.7	2175.67	2111.22	2193.84	2291.12	2400.52	2124.1	2263.78	2362.59	2495.48	2128.72	2221.05	2317.28	2190.63	2123.94	2129.42	2104.15	2298.86	2410.04	2468.93	2485.68	2419.79	2255.39	2195.48	2364.77	2414.09	2130.51	2448.54	2486.48	2162.06	2307.05	2324.81
	2153.2	2104.27	2227.67	2233.61	2206.55	2149.56	2156.4	2229.66	2126.5	2164.23	2316.55	2277.19	2182.22	2108.45	2291.03	2340.53	2251.43	2352.38	2175.62	2111.09	2193.45	2290.75	2399.95	2123.9	2263.21	2362.15	2494.9	2128.46	2220.23	2316.95	2190.61	2123.68	2129.04	2103.93	2298.68	2409.69	2468.35	2485.34	2419.44	2255.43	2195.23	2364.47	2413.92	2130.06	2448.3	2486.15	2161.95	2306.13	2324.5
	2152.86	2104.07	2227.15	2233.13	2206.21	2149.22	2156	2229.12	2126	2163.64	2315.97	2276.77	2181.94	2108.08	2290.47	2340.07	2250.99	2352.07	2175.59	2110.96	2193.08	2290.4	2399.4	2123.71	2262.66	2361.73	2494.33	2128.2	2219.42	2316.64	2190.61	2123.43	2128.68	2103.73	2298.51	2409.36	2467.8	2485	2419.11	2255.49	2194.98	2364.2	2413.76	2129.62	2448.09	2485.84	2161.85	2305.24	2324.22
	2152.53	2103.87	2226.64	2232.65	2205.87	2148.9	2155.62	2228.6	2125.51	2163.06	2315.4	2276.35	2181.68	2107.71	2289.93	2339.62	2250.56	2351.76	2175.57	2110.84	2192.71	2290.07	2398.87	2123.52	2262.13	2361.33	2493.77	2127.96	2218.62	2316.34	2190.63	2123.19	2128.33	2103.53	2298.37	2409.06	2467.26	2484.68	2418.79	2255.56	2194.75	2363.95	2413.61	2129.2	2447.9	2485.55	2161.77	2304.36	2323.96
	2152.2	2103.69	2226.13	2232.19	2205.55	2148.59	2155.25	2228.09	2125.04	2162.5	2314.85	2275.94	2181.42	2107.35	2289.41	2339.18	2250.14	2351.47	2175.56	2110.74	2192.36	2289.76	2398.35	2123.35	2261.61	2360.95	2493.23	2127.74	2217.84	2316.05	2190.66	2122.97	2127.99	2103.33	2298.25	2408.78	2466.76	2484.38	2418.48	2255.64	2194.53	2363.73	2413.48	2128.78	2447.74	2485.28	2161.7	2303.51	2323.73
	2151.89	2103.51	2225.63	2231.73	2205.23	2148.29	2154.89	2227.6	2124.57	2161.95	2314.32	2275.53	2181.17	2107.01	2288.91	2338.75	2249.73	2351.18	2175.55	2110.64	2192.01	2289.47	2397.85	2123.18	2261.12	2360.6	2492.71	2127.52	2217.08	2315.77	2190.71	2122.76	2127.66	2103.15	2298.15	2408.52	2466.27	2484.1	2418.19	2255.73	2194.32	2363.54	2413.36	2128.38	2447.61	2485.04	2161.66	2302.67	2323.52
	2151.59	2103.35	2225.14	2231.28	2204.92	2148	2154.55	2227.13	2124.11	2161.42	2313.8	2275.14	2180.93	2106.67	2288.43	2338.33	2249.33	2350.91	2175.56	2110.55	2191.67	2289.21	2397.36	2123.02	2260.65	2360.26	2492.2	2127.32	2216.34	2315.5	2190.77	2122.57	2127.34	2102.98	2298.07	2408.29	2465.81	2483.83	2417.91	2255.84	2194.12	2363.36	2413.26	2127.99	2447.5	2484.82	2161.63	2301.85	2323.33
	2151.3	2103.19	2224.66	2230.84	2204.62	2147.73	2154.22	2226.67	2123.66	2160.9	2313.29	2274.75	2180.7	2106.35	2287.97	2337.93	2248.94	2350.64	2175.58	2110.47	2191.35	2288.96	2396.89	2122.87	2260.2	2359.95	2491.7	2127.13	2215.61	2315.25	2190.84	2122.39	2127.04	2102.81	2298.02	2408.09	2465.38	2483.57	2417.65	2255.97	2193.93	2363.22	2413.17	2127.61	2447.42	2484.62	2161.61	2301.06	2323.17
	2151.02	2103.05	2224.19	2230.41	2204.33	2147.46	2153.9	2226.23	2123.23	2160.4	2312.8	2274.38	2180.48	2106.03	2287.54	2337.53	2248.56	2350.39	2175.61	2110.39	2191.03	2288.73	2396.44	2122.73	2259.77	2359.66	2491.21	2126.95	2214.89	2315	2190.93	2122.22	2126.75	2102.65	2297.99	2407.91	2464.97	2483.33	2417.4	2256.1	2193.76	2363.1	2413.09	2127.23	2447.36	2484.45	2161.61	2300.28	2323.04
	2150.75	2102.91	2223.73	2229.98	2204.04	2147.21	2153.59	2225.81	2122.8	2159.92	2312.32	2274.01	2180.26	2105.73	2287.12	2337.15	2248.19	2350.14	2175.65	2110.33	2190.72	2288.52	2396	2122.59	2259.35	2359.38	2490.74	2126.79	2214.2	2314.77	2191.03	2122.07	2126.47	2102.5	2297.98	2407.76	2464.58	2483.11	2417.16	2256.25	2193.59	2363	2413.03	2126.87	2447.32	2484.3	2161.63	2299.52	2322.93
	2150.49	2102.78	2223.28	2229.56	2203.77	2146.97	2153.3	2225.4	2122.39	2159.45	2311.86	2273.65	2180.05	2105.43	2286.72	2336.78	2247.82	2349.91	2175.71	2110.28	2190.43	2288.33	2395.58	2122.46	2258.96	2359.13	2490.29	2126.64	2213.52	2314.55	2191.15	2121.92	2126.2	2102.36	2297.99	2407.63	2464.22	2482.9	2416.93	2256.42	2193.43	2362.93	2412.98	2126.52	2447.32	2484.17	2161.67	2298.78	2322.84
	2150.24	2102.67	2222.83	2229.15	2203.5	2146.74	2153.01	2225.01	2121.98	2158.99	2311.41	2273.3	2179.86	2105.15	2286.35	2336.42	2247.47	2349.68	2175.77	2110.23	2190.14	2288.16	2395.17	2122.35	2258.59	2358.9	2489.85	2126.5	2212.86	2314.34	2191.28	2121.8	2125.95	2102.22	2298.02	2407.53	2463.88	2482.71	2416.72	2256.6	2193.28	2362.88	2412.94	2126.18	2447.33	2484.07	2161.72	2298.07	2322.78
	2149.99	2102.56	2222.39	2228.74	2203.23	2146.52	2152.74	2224.63	2121.59	2158.55	2310.97	2272.96	2179.67	2104.87	2285.99	2336.07	2247.12	2349.47	2175.84	2110.2	2189.87	2288.02	2394.79	2122.24	2258.24	2358.69	2489.42	2126.37	2212.21	2314.14	2191.42	2121.68	2125.7	2102.1	2298.08	2407.45	2463.57	2482.53	2416.53	2256.79	2193.14	2362.86	2412.92	2125.86	2447.38	2483.99	2161.79	2297.37	2322.74
	2149.76	2102.46	2221.97	2228.35	2202.98	2146.32	2152.49	2224.27	2121.2	2158.12	2310.55	2272.63	2179.48	2104.61	2285.66	2335.74	2246.79	2349.26	2175.92	2110.17	2189.6	2287.89	2394.41	2122.14	2257.9	2358.5	2489.01	2126.26	2211.58	2313.95	2191.58	2121.58	2125.47	2101.98	2298.15	2407.39	2463.28	2482.37	2416.34	2257	2193.01	2362.86	2412.91	2125.54	2447.44	2483.93	2161.87	2296.69	2322.73
	2149.54	2102.38	2221.55	2227.96	2202.73	2146.12	2152.24	2223.93	2120.83	2157.71	2310.15	2272.3	2179.31	2104.35	2285.34	2335.41	2246.46	2349.06	2176.01	2110.15	2189.34	2287.78	2394.06	2122.04	2257.59	2358.34	2488.61	2126.15	2210.96	2313.78	2191.76	2121.49	2125.25	2101.87	2298.25	2407.36	2463.01	2482.22	2416.17	2257.22	2192.9	2362.89	2412.91	2125.24	2447.54	2483.89	2161.97	2296.03	2322.74
	2149.33	2102.3	2221.14	2227.57	2202.49	2145.93	2152.01	2223.6	2120.47	2157.32	2309.76	2271.99	2179.14	2104.11	2285.05	2335.1	2246.14	2348.88	2176.12	2110.14	2189.1	2287.69	2393.71	2121.96	2257.3	2358.19	2488.22	2126.06	2210.36	2313.61	2191.95	2121.42	2125.05	2101.77	2298.37	2407.36	2462.77	2482.09	2416.01	2257.45	2192.79	2362.94	2412.92	2124.94	2447.66	2483.88	2162.09	2295.39	2322.77
	2149.13	2102.23	2220.73	2227.2	2202.26	2145.76	2151.79	2223.29	2120.12	2156.94	2309.38	2271.68	2178.99	2103.88	2284.77	2334.8	2245.84	2348.7	2176.23	2110.15	2188.86	2287.62	2393.39	2121.88	2257.03	2358.06	2487.85	2125.99	2209.78	2313.46	2192.15	2121.36	2124.85	2101.68	2298.51	2407.38	2462.55	2481.98	2415.87	2257.7	2192.69	2363.02	2412.95	2124.66	2447.8	2483.89	2162.23	2294.76	2322.83
	2148.93	2102.17	2220.34	2226.83	2202.03	2145.6	2151.59	2222.99	2119.78	2156.57	2309.02	2271.38	2178.84	2103.66	2284.52	2334.51	2245.54	2348.54	2176.36	2110.15	2188.63	2287.57	2393.08	2121.82	2256.77	2357.95	2487.5	2125.92	2209.21	2313.32	2192.36	2121.31	2124.67	2101.59	2298.68	2407.43	2462.36	2481.88	2415.74	2257.96	2192.6	2363.12	2412.99	2124.39	2447.97	2483.92	2162.38	2294.16	2322.92
	2148.75	2102.12	2219.96	2226.47	2201.82	2145.45	2151.39	2222.71	2119.44	2156.22	2308.68	2271.09	2178.7	2103.44	2284.29	2334.23	2245.25	2348.38	2176.49	2110.17	2188.42	2287.54	2392.79	2121.76	2256.54	2357.87	2487.16	2125.87	2208.66	2313.19	2192.59	2121.28	2124.5	2101.51	2298.86	2407.5	2462.19	2481.8	2415.63	2258.24	2192.53	2363.25	2413.05	2124.13	2448.16	2483.98	2162.54	2293.58	2323.02
	2148.58	2102.08	2219.58	2226.12	2201.61	2145.31	2151.21	2222.45	2119.12	2155.88	2308.35	2270.81	2178.57	2103.24	2284.07	2333.97	2244.97	2348.23	2176.64	2110.2	2188.21	2287.54	2392.51	2121.7	2256.32	2357.8	2486.83	2125.83	2208.13	2313.07	2192.84	2121.26	2124.34	2101.44	2299.07	2407.59	2462.05	2481.73	2415.52	2258.52	2192.46	2363.4	2413.12	2123.88	2448.38	2484.06	2162.73	2293.01	2323.16
	2148.41	2102.05	2219.21	2225.77	2201.4	2145.18	2151.04	2222.2	2118.82	2155.56	2308.03	2270.54	2178.44	2103.05	2283.88	2333.71	2244.7	2348.1	2176.79	2110.24	2188.01	2287.55	2392.25	2121.66	2256.13	2357.76	2486.52	2125.81	2207.61	2312.97	2193.1	2121.25	2124.19	2101.38	2299.3	2407.71	2461.92	2481.68	2415.43	2258.83	2192.4	2363.57	2413.2	2123.64	2448.63	2484.16	2162.93	2292.47	2323.31
	2148.26	2102.03	2218.86	2225.43	2201.21	2145.06	2150.88	2221.97	2118.52	2155.25	2307.73	2270.27	2178.33	2102.86	2283.71	2333.47	2244.44	2347.97	2176.96	2110.28	2187.83	2287.58	2392.01	2121.63	2255.95	2357.74	2486.22	2125.79	2207.11	2312.87	2193.37	2121.25	2124.05	2101.33	2299.55	2407.85	2461.83	2481.65	2415.36	2259.14	2192.35	2363.77	2413.29	2123.42	2448.9	2484.28	2163.14	2291.94	2323.49
	2148.12	2102.02	2218.51	2225.1	2201.02	2144.95	2150.74	2221.76	2118.23	2154.96	2307.44	2270.02	2178.22	2102.69	2283.55	2333.24	2244.19	2347.86	2177.13	2110.34	2187.65	2287.63	2391.78	2121.6	2255.8	2357.73	2485.93	2125.79	2206.62	2312.79	2193.66	2121.27	2123.93	2101.28	2299.82	2408.02	2461.75	2481.63	2415.3	2259.47	2192.32	2363.99	2413.4	2123.2	2449.19	2484.43	2163.37	2291.44	2323.7
	2147.98	2102.02	2218.17	2224.78	2200.84	2144.86	2150.6	2221.56	2117.95	2154.68	2307.17	2269.77	2178.12	2102.53	2283.42	2333.02	2243.95	2347.75	2177.32	2110.4	2187.48	2287.7	2391.57	2121.58	2255.66	2357.75	2485.66	2125.8	2206.15	2312.72	2193.96	2121.3	2123.82	2101.25	2300.11	2408.21	2461.7	2481.62	2415.25	2259.82	2192.29	2364.24	2413.52	2123	2449.51	2484.6	2163.62	2290.95	2323.93
	2147.86	2102.03	2217.84	2224.46	2200.67	2144.77	2150.48	2221.37	2117.68	2154.42	2306.91	2269.54	2178.03	2102.38	2283.31	2332.82	2243.72	2347.65	2177.51	2110.47	2187.33	2287.79	2391.37	2121.57	2255.54	2357.79	2485.41	2125.82	2205.7	2312.66	2194.27	2121.35	2123.72	2101.22	2300.42	2408.43	2461.67	2481.64	2415.22	2260.17	2192.27	2364.51	2413.65	2122.81	2449.86	2484.79	2163.88	2290.48	2324.18
	2147.74	2102.04	2217.51	2224.15	2200.51	2144.7	2150.37	2221.2	2117.42	2154.17	2306.67	2269.31	2177.95	2102.23	2283.22	2332.62	2243.5	2347.57	2177.72	2110.55	2187.18	2287.9	2391.19	2121.57	2255.45	2357.84	2485.17	2125.86	2205.26	2312.61	2194.6	2121.41	2123.63	2101.2	2300.76	2408.67	2461.67	2481.67	2415.2	2260.54	2192.26	2364.81	2413.8	2122.63	2450.22	2485.01	2164.16	2290.03	2324.46
	2147.64	2102.07	2217.2	2223.85	2200.35	2144.63	2150.28	2221.05	2117.18	2153.94	2306.44	2269.09	2177.87	2102.1	2283.14	2332.44	2243.29	2347.49	2177.94	2110.65	2187.04	2288.03	2391.02	2121.58	2255.37	2357.92	2484.94	2125.91	2204.84	2312.58	2194.94	2121.48	2123.55	2101.18	2301.11	2408.94	2461.69	2481.71	2415.19	2260.93	2192.26	2365.13	2413.96	2122.46	2450.62	2485.25	2164.46	2289.6	2324.76
	2147.54	2102.1	2216.89	2223.56	2200.2	2144.58	2150.19	2220.91	2116.94	2153.72	2306.23	2268.88	2177.81	2101.98	2283.09	2332.27	2243.09	2347.42	2178.16	2110.74	2186.91	2288.18	2390.88	2121.59	2255.31	2358.02	2484.73	2125.97	2204.43	2312.55	2195.3	2121.56	2123.49	2101.18	2301.49	2409.23	2461.74	2481.77	2415.2	2261.32	2192.28	2365.47	2414.13	2122.3	2451.04	2485.51	2164.77	2289.18	2325.08
	2147.46	2102.15	2216.6	2223.27	2200.06	2144.54	2150.12	2220.79	2116.72	2153.51	2306.03	2268.67	2177.75	2101.87	2283.05	2332.11	2242.9	2347.36	2178.4	2110.85	2186.79	2288.34	2390.74	2121.61	2255.27	2358.14	2484.53	2126.04	2204.04	2312.54	2195.67	2121.66	2123.43	2101.18	2301.88	2409.55	2461.8	2481.84	2415.22	2261.73	2192.3	2365.84	2414.31	2122.16	2451.48	2485.79	2165.1	2288.79	2325.43
	2147.38	2102.2	2216.31	2222.99	2199.93	2144.51	2150.06	2220.68	2116.5	2153.32	2305.84	2268.48	2177.7	2101.76	2283.04	2331.96	2242.71	2347.32	2178.65	2110.97	2186.69	2288.53	2390.63	2121.64	2255.24	2358.27	2484.35	2126.12	2203.67	2312.54	2196.05	2121.77	2123.39	2101.19	2302.3	2409.89	2461.89	2481.93	2415.25	2262.16	2192.33	2366.23	2414.51	2122.02	2451.95	2486.09	2165.44	2288.42	2325.8
	2147.31	2102.26	2216.03	2222.72	2199.8	2144.49	2150.01	2220.59	2116.29	2153.15	2305.67	2268.3	2177.66	2101.67	2283.05	2331.83	2242.54	2347.28	2178.9	2111.1	2186.59	2288.74	2390.52	2121.68	2255.24	2358.43	2484.18	2126.22	2203.31	2312.55	2196.45	2121.89	2123.36	2101.21	2302.74	2410.25	2462.01	2482.04	2415.3	2262.59	2192.37	2366.65	2414.72	2121.9	2452.44	2486.42	2165.8	2288.06	2326.2
	2147.25	2102.34	2215.76	2222.46	2199.68	2144.48	2149.97	2220.51	2116.1	2152.98	2305.51	2268.12	2177.62	2101.59	2283.07	2331.7	2242.37	2347.25	2179.17	2111.23	2186.5	2288.96	2390.44	2121.73	2255.26	2358.61	2484.02	2126.33	2202.97	2312.57	2196.86	2122.02	2123.34	2101.24	2303.2	2410.64	2462.14	2482.16	2415.36	2263.05	2192.42	2367.09	2414.95	2121.79	2452.96	2486.77	2166.18	2287.72	2326.62
	2147.21	2102.42	2215.5	2222.2	2199.57	2144.48	2149.94	2220.45	2115.91	2152.84	2305.37	2267.95	2177.6	2101.52	2283.12	2331.59	2242.22	2347.23	2179.45	2111.37	2186.42	2289.21	2390.37	2121.78	2255.29	2358.81	2483.88	2126.45	2202.64	2312.61	2197.29	2122.17	2123.34	2101.27	2303.68	2411.05	2462.3	2482.3	2415.43	2263.51	2192.47	2367.55	2415.18	2121.69	2453.5	2487.15	2166.57	2287.4	2327.06
	2147.17	2102.51	2215.24	2221.95	2199.46	2144.49	2149.93	2220.41	2115.74	2152.7	2305.25	2267.79	2177.58	2101.45	2283.18	2331.49	2242.07	2347.23	2179.73	2111.53	2186.35	2289.47	2390.31	2121.85	2255.35	2359.03	2483.75	2126.59	2202.33	2312.65	2197.73	2122.33	2123.34	2101.31	2304.18	2411.48	2462.49	2482.46	2415.52	2263.99	2192.54	2368.03	2415.43	2121.6	2454.06	2487.54	2166.98	2287.1	2327.53
	2147.14	2102.6	2215	2221.71	2199.37	2144.52	2149.93	2220.38	2115.57	2152.58	2305.13	2267.64	2177.57	2101.4	2283.26	2331.4	2241.94	2347.23	2180.03	2111.69	2186.29	2289.75	2390.28	2121.92	2255.42	2359.26	2483.64	2126.73	2202.03	2312.71	2198.18	2122.5	2123.36	2101.36	2304.7	2411.94	2462.69	2482.62	2415.62	2264.48	2192.62	2368.54	2415.7	2121.52	2454.65	2487.96	2167.4	2286.82	2328.02
	2147.12	2102.71	2214.76	2221.47	2199.28	2144.55	2149.94	2220.36	2115.42	2152.47	2305.04	2267.5	2177.57	2101.35	2283.37	2331.32	2241.81	2347.24	2180.34	2111.86	2186.24	2290.05	2390.25	2122	2255.51	2359.52	2483.55	2126.89	2201.75	2312.78	2198.64	2122.69	2123.39	2101.42	2305.24	2412.43	2462.92	2482.81	2415.74	2264.98	2192.71	2369.08	2415.97	2121.46	2455.27	2488.4	2167.84	2286.55	2328.53
	2147.11	2102.83	2214.54	2221.25	2199.2	2144.59	2149.96	2220.36	2115.28	2152.38	2304.95	2267.37	2177.58	2101.32	2283.49	2331.26	2241.69	2347.26	2180.65	2112.04	2186.2	2290.37	2390.25	2122.08	2255.62	2359.8	2483.46	2127.06	2201.48	2312.86	2199.12	2122.89	2123.42	2101.48	2305.8	2412.94	2463.17	2483.01	2415.87	2265.5	2192.8	2369.63	2416.26	2121.4	2455.91	2488.86	2168.29	2286.31	2329.07
	2147.11	2102.95	2214.32	2221.02	2199.12	2144.65	2149.99	2220.38	2115.14	2152.3	2304.88	2267.25	2177.59	2101.3	2283.63	2331.2	2241.59	2347.29	2180.98	2112.23	2186.17	2290.71	2390.26	2122.18	2255.75	2360.09	2483.4	2127.24	2201.23	2312.95	2199.62	2123.1	2123.48	2101.55	2306.38	2413.47	2463.45	2483.23	2416.01	2266.03	2192.91	2370.21	2416.57	2121.36	2456.57	2489.35	2168.76	2286.08	2329.63
	2147.11	2103.09	2214.11	2220.81	2199.05	2144.71	2150.04	2220.41	2115.02	2152.24	2304.83	2267.13	2177.61	2101.28	2283.79	2331.16	2241.49	2347.33	2181.32	2112.42	2186.14	2291.07	2390.28	2122.28	2255.9	2360.41	2483.34	2127.43	2201	2313.06	2200.12	2123.32	2123.54	2101.63	2306.98	2414.02	2463.74	2483.46	2416.16	2266.57	2193.02	2370.81	2416.88	2121.33	2457.26	2489.85	2169.25	2285.87	2330.21
	2147.13	2103.23	2213.91	2220.61	2198.99	2144.79	2150.09	2220.45	2114.9	2152.19	2304.79	2267.03	2177.65	2101.28	2283.97	2331.13	2241.4	2347.39	2181.66	2112.63	2186.13	2291.45	2390.32	2122.39	2256.06	2360.75	2483.3	2127.64	2200.78	2313.17	2200.64	2123.55	2123.61	2101.72	2307.6	2414.6	2464.06	2483.71	2416.33	2267.12	2193.15	2371.44	2417.21	2121.31	2457.97	2490.38	2169.75	2285.68	2330.81
	2147.16	2103.38	2213.71	2220.41	2198.94	2144.87	2150.16	2220.51	2114.8	2152.15	2304.76	2266.93	2177.69	2101.28	2284.17	2331.11	2241.32	2347.45	2182.02	2112.84	2186.13	2291.84	2390.38	2122.51	2256.24	2361.1	2483.28	2127.86	2200.57	2313.3	2201.18	2123.8	2123.7	2101.82	2308.24	2415.21	2464.41	2483.97	2416.51	2267.69	2193.28	2372.09	2417.55	2121.3	2458.7	2490.93	2170.26	2285.5	2331.44
	2147.19	2103.54	2213.53	2220.21	2198.9	2144.97	2150.24	2220.59	2114.71	2152.13	2304.75	2266.84	2177.73	2101.3	2284.38	2331.11	2241.25	2347.52	2182.38	2113.06	2186.14	2292.25	2390.45	2122.64	2256.45	2361.48	2483.27	2128.09	2200.39	2313.44	2201.72	2124.06	2123.79	2101.92	2308.91	2415.84	2464.77	2484.25	2416.71	2268.28	2193.42	2372.76	2417.91	2121.3	2459.46	2491.51	2170.79	2285.35	2332.1
	2147.24	2103.71	2213.35	2220.03	2198.86	2145.08	2150.33	2220.68	2114.62	2152.12	2304.75	2266.76	2177.79	2101.32	2284.62	2331.11	2241.19	2347.6	2182.76	2113.3	2186.15	2292.69	2390.53	2122.77	2256.67	2361.87	2483.27	2128.33	2200.21	2313.59	2202.28	2124.33	2123.9	2102.03	2309.59	2416.49	2465.16	2484.54	2416.92	2268.87	2193.57	2373.46	2418.28	2121.32	2460.24	2492.1	2171.34	2285.21	2332.77
	2147.29	2103.89	2213.19	2219.85	2198.83	2145.19	2150.43	2220.78	2114.55	2152.12	2304.77	2266.69	2177.85	2101.35	2284.88	2331.13	2241.14	2347.69	2183.14	2113.54	2186.18	2293.14	2390.63	2122.92	2256.9	2362.28	2483.29	2128.58	2200.05	2313.75	2202.86	2124.62	2124.02	2102.15	2310.29	2417.16	2465.57	2484.85	2417.14	2269.48	2193.73	2374.17	2418.66	2121.34	2461.05	2492.72	2171.9	2285.09	2333.47
	2147.36	2104.07	2213.03	2219.68	2198.81	2145.32	2150.55	2220.9	2114.48	2152.14	2304.8	2266.63	2177.92	2101.4	2285.15	2331.16	2241.1	2347.79	2183.54	2113.79	2186.21	2293.61	2390.75	2123.07	2257.16	2362.72	2483.33	2128.85	2199.91	2313.93	2203.45	2124.92	2124.15	2102.27	2311.01	2417.86	2466	2485.18	2417.38	2270.1	2193.9	2374.91	2419.05	2121.38	2461.88	2493.36	2172.48	2284.99	2334.19
	2147.43	2104.27	2212.88	2219.52	2198.79	2145.46	2150.67	2221.03	2114.43	2152.17	2304.85	2266.57	2178	2101.45	2285.44	2331.2	2241.06	2347.9	2183.94	2114.04	2186.26	2294.09	2390.89	2123.23	2257.44	2363.17	2483.37	2129.12	2199.78	2314.11	2204.05	2125.22	2124.29	2102.4	2311.75	2418.58	2466.46	2485.52	2417.62	2270.73	2194.08	2375.68	2419.46	2121.43	2462.73	2494.02	2173.07	2284.9	2334.94
	2147.51	2104.47	2212.74	2219.37	2198.78	2145.61	2150.81	2221.18	2114.39	2152.21	2304.91	2266.53	2178.09	2101.51	2285.76	2331.26	2241.04	2348.02	2184.36	2114.31	2186.31	2294.6	2391.03	2123.39	2257.73	2363.64	2483.44	2129.41	2199.67	2314.31	2204.66	2125.55	2124.45	2102.54	2312.51	2419.33	2466.94	2485.87	2417.89	2271.38	2194.27	2376.46	2419.88	2121.49	2463.61	2494.7	2173.68	2284.84	2335.7
	2147.6	2104.68	2212.61	2219.22	2198.78	2145.77	2150.95	2221.34	2114.35	2152.27	2304.98	2266.49	2178.19	2101.58	2286.09	2331.32	2241.03	2348.15	2184.78	2114.59	2186.37	2295.12	2391.2	2123.57	2258.04	2364.13	2483.51	2129.71	2199.57	2314.52	2205.29	2125.88	2124.61	2102.69	2313.29	2420.1	2467.44	2486.25	2418.16	2272.04	2194.47	2377.27	2420.32	2121.56	2464.51	2495.41	2174.3	2284.79	2336.49
	2147.7	2104.9	2212.48	2219.08	2198.79	2145.93	2151.11	2221.52	2114.33	2152.34	2305.07	2266.47	2178.29	2101.66	2286.44	2331.4	2241.02	2348.29	2185.21	2114.87	2186.45	2295.66	2391.38	2123.75	2258.37	2364.64	2483.61	2130.03	2199.49	2314.74	2205.93	2126.22	2124.79	2102.84	2314.09	2420.89	2467.96	2486.63	2418.45	2272.71	2194.67	2378.11	2420.77	2121.64	2465.43	2496.13	2174.94	2284.76	2337.31
	2147.81	2105.13	2212.37	2218.94	2198.8	2146.11	2151.28	2221.71	2114.31	2152.42	2305.17	2266.45	2178.4	2101.75	2286.8	2331.49	2241.03	2348.44	2185.65	2115.16	2186.53	2296.22	2391.57	2123.94	2258.72	2365.17	2483.71	2130.35	2199.42	2314.97	2206.58	2126.58	2124.97	2103	2314.91	2421.71	2468.5	2487.04	2418.75	2273.4	2194.89	2378.96	2421.23	2121.74	2466.38	2496.88	2175.59	2284.74	2338.14
	2147.93	2105.37	2212.26	2218.82	2198.82	2146.3	2151.46	2221.92	2114.31	2152.52	2305.29	2266.44	2178.52	2101.85	2287.19	2331.59	2241.04	2348.59	2186.11	2115.46	2186.62	2296.8	2391.78	2124.14	2259.08	2365.72	2483.84	2130.69	2199.37	2315.22	2207.25	2126.95	2125.17	2103.17	2315.75	2422.55	2469.07	2487.46	2419.07	2274.1	2195.11	2379.84	2421.7	2121.84	2467.35	2497.65	2176.26	2284.75	2339
	2148.05	2105.61	2212.17	2218.7	2198.85	2146.5	2151.65	2222.14	2114.32	2152.63	2305.42	2266.44	2178.65	2101.96	2287.6	2331.7	2241.06	2348.76	2186.57	2115.77	2186.72	2297.4	2392.01	2124.34	2259.46	2366.29	2483.97	2131.03	2199.34	2315.47	2207.93	2127.33	2125.38	2103.35	2316.61	2423.42	2469.66	2487.89	2419.4	2274.81	2195.34	2380.74	2422.19	2121.96	2468.35	2498.45	2176.95	2284.77	2339.88
	2148.19	2105.87	2212.08	2218.58	2198.88	2146.71	2151.86	2222.38	2114.33	2152.75	2305.57	2266.45	2178.78	2102.08	2288.02	2331.82	2241.1	2348.94	2187.04	2116.09	2186.83	2298.01	2392.25	2124.55	2259.86	2366.88	2484.12	2131.39	2199.31	2315.74	2208.62	2127.73	2125.6	2103.53	2317.49	2424.31	2470.27	2488.34	2419.74	2275.53	2195.58	2381.66	2422.69	2122.09	2469.36	2499.26	2177.65	2284.81	2340.79
	2148.33	2106.13	2212	2218.48	2198.93	2146.93	2152.07	2222.63	2114.36	2152.89	2305.73	2266.46	2178.93	2102.21	2288.46	2331.96	2241.14	2349.13	2187.52	2116.42	2186.95	2298.64	2392.5	2124.78	2260.28	2367.48	2484.29	2131.76	2199.31	2316.02	2209.33	2128.13	2125.83	2103.72	2318.39	2425.22	2470.9	2488.81	2420.1	2276.27	2195.83	2382.6	2423.2	2122.23	2470.41	2500.1	2178.36	2284.86	2341.71
	2148.49	2106.4	2211.93	2218.38	2198.98	2147.16	2152.29	2222.89	2114.39	2153.04	2305.9	2266.49	2179.08	2102.35	2288.92	2332.11	2241.19	2349.33	2188.01	2116.76	2187.08	2299.29	2392.77	2125	2260.72	2368.11	2484.47	2132.14	2199.31	2316.31	2210.05	2128.55	2126.07	2103.92	2319.3	2426.15	2471.55	2489.29	2420.46	2277.01	2196.09	2383.57	2423.73	2122.38	2471.47	2500.95	2179.09	2284.94	2342.66
	2148.65	2106.68	2211.86	2218.29	2199.03	2147.4	2152.53	2223.17	2114.44	2153.2	2306.09	2266.52	2179.24	2102.5	2289.4	2332.27	2241.25	2349.53	2188.51	2117.1	2187.21	2299.96	2393.06	2125.24	2261.17	2368.75	2484.66	2132.54	2199.34	2316.61	2210.78	2128.98	2126.33	2104.12	2320.24	2427.11	2472.23	2489.78	2420.85	2277.78	2196.36	2384.56	2424.27	2122.55	2472.56	2501.83	2179.83	2285.03	2343.63
	2148.82	2106.96	2211.81	2218.21	2199.1	2147.64	2152.78	2223.46	2114.49	2153.37	2306.3	2266.57	2179.4	2102.65	2289.9	2332.44	2241.32	2349.75	2189.01	2117.46	2187.36	2300.64	2393.36	2125.48	2261.64	2369.41	2484.87	2132.94	2199.37	2316.93	2211.53	2129.42	2126.59	2104.34	2321.19	2428.09	2472.93	2490.3	2421.24	2278.55	2196.63	2385.57	2424.82	2122.72	2473.67	2502.73	2180.59	2285.14	2344.63
	2149	2107.26	2211.76	2218.13	2199.17	2147.9	2153.03	2223.77	2114.55	2153.56	2306.51	2266.62	2179.58	2102.82	2290.41	2332.63	2241.4	2349.98	2189.53	2117.82	2187.52	2301.34	2393.68	2125.74	2262.13	2370.1	2485.1	2133.36	2199.43	2317.25	2212.29	2129.87	2126.87	2104.56	2322.17	2429.1	2473.65	2490.82	2421.65	2279.34	2196.91	2386.6	2425.39	2122.91	2474.8	2503.65	2181.36	2285.27	2345.65
	2149.19	2107.56	2211.72	2218.06	2199.25	2148.17	2153.3	2224.09	2114.63	2153.76	2306.74	2266.68	2179.76	2102.99	2290.95	2332.82	2241.49	2350.22	2190.06	2118.19	2187.68	2302.06	2394.01	2126	2262.63	2370.8	2485.34	2133.79	2199.49	2317.59	2213.06	2130.33	2127.15	2104.78	2323.16	2430.13	2474.39	2491.37	2422.07	2280.14	2197.21	2387.66	2425.97	2123.11	2475.96	2504.6	2182.15	2285.41	2346.68
	2149.39	2107.87	2211.7	2218	2199.33	2148.45	2153.58	2224.43	2114.71	2153.98	2306.99	2266.75	2179.95	2103.18	2291.5	2333.03	2241.58	2350.46	2190.6	2118.57	2187.86	2302.8	2394.36	2126.26	2263.16	2371.52	2485.59	2134.23	2199.58	2317.94	2213.85	2130.81	2127.45	2105.01	2324.17	2431.18	2475.16	2491.93	2422.51	2280.95	2197.51	2388.73	2426.56	2123.32	2477.14	2505.56	2182.95	2285.57	2347.75
	2149.6	2108.19	2211.68	2217.94	2199.43	2148.74	2153.87	2224.78	2114.8	2154.2	2307.25	2266.83	2180.15	2103.37	2292.07	2333.25	2241.69	2350.72	2191.14	2118.95	2188.04	2303.56	2394.72	2126.54	2263.7	2372.25	2485.86	2134.68	2199.67	2318.3	2214.64	2131.3	2127.76	2105.25	2325.2	2432.25	2475.94	2492.5	2422.96	2281.77	2197.82	2389.83	2427.17	2123.54	2478.35	2506.55	2183.77	2285.75	2348.83
	2149.81	2108.52	2211.66	2217.89	2199.53	2149.04	2154.17	2225.14	2114.91	2154.44	2307.52	2266.92	2180.36	2103.57	2292.66	2333.48	2241.81	2350.99	2191.7	2119.35	2188.23	2304.33	2395.1	2126.82	2264.25	2373.01	2486.15	2135.14	2199.78	2318.67	2215.46	2131.79	2128.08	2105.5	2326.25	2433.35	2476.75	2493.09	2423.42	2282.61	2198.13	2390.95	2427.79	2123.77	2479.57	2507.56	2184.6	2285.94	2349.94
	2150.04	2108.86	2211.66	2217.85	2199.63	2149.35	2154.48	2225.52	2115.02	2154.69	2307.81	2267.01	2180.57	2103.78	2293.27	2333.73	2241.93	2351.26	2192.26	2119.76	2188.43	2305.12	2395.49	2127.11	2264.83	2373.79	2486.45	2135.62	2199.91	2319.05	2216.28	2132.3	2128.41	2105.76	2327.32	2434.47	2477.58	2493.7	2423.89	2283.46	2198.46	2392.1	2428.43	2124.02	2480.82	2508.59	2185.45	2286.15	2351.07
	2150.27	2109.2	2211.67	2217.82	2199.75	2149.66	2154.8	2225.91	2115.14	2154.96	2308.11	2267.12	2180.79	2104.01	2293.89	2333.98	2242.07	2351.55	2192.83	2120.17	2188.64	2305.92	2395.9	2127.41	2265.42	2374.58	2486.76	2136.1	2200.05	2319.45	2217.12	2132.83	2128.75	2106.02	2328.41	2435.62	2478.43	2494.32	2424.38	2284.32	2198.79	2393.26	2429.07	2124.27	2482.09	2509.64	2186.31	2286.38	2352.22
	2150.52	2109.55	2211.68	2217.79	2199.87	2149.99	2155.14	2226.31	2115.27	2155.23	2308.43	2267.23	2181.02	2104.24	2294.54	2334.25	2242.21	2351.84	2193.41	2120.59	2188.86	2306.75	2396.32	2127.71	2266.03	2375.39	2487.09	2136.6	2200.21	2319.86	2217.97	2133.36	2129.1	2106.29	2329.52	2436.79	2479.3	2494.95	2424.88	2285.19	2199.14	2394.45	2429.73	2124.54	2483.39	2510.72	2187.19	2286.63	2353.39
	2150.77	2109.91	2211.7	2217.77	2200	2150.33	2155.48	2226.73	2115.42	2155.52	2308.76	2267.36	2181.26	2104.47	2295.2	2334.53	2242.36	2352.15	2194	2121.02	2189.09	2307.59	2396.76	2128.03	2266.66	2376.22	2487.43	2137.11	2200.38	2320.28	2218.83	2133.91	2129.47	2106.56	2330.64	2437.98	2480.19	2495.6	2425.4	2286.08	2199.49	2395.66	2430.41	2124.82	2484.71	2511.81	2188.08	2286.89	2354.59
	2151.03	2110.28	2211.73	2217.76	2200.13	2150.68	2155.83	2227.17	2115.57	2155.82	2309.1	2267.49	2181.51	2104.72	2295.87	2334.82	2242.53	2352.46	2194.61	2121.46	2189.33	2308.45	2397.22	2128.35	2267.3	2377.07	2487.79	2137.63	2200.56	2320.71	2219.71	2134.46	2129.84	2106.84	2331.78	2439.2	2481.11	2496.27	2425.92	2286.98	2199.85	2396.89	2431.09	2125.11	2486.05	2512.93	2188.98	2287.17	2355.8
	2151.29	2110.65	2211.77	2217.75	2200.28	2151.03	2156.2	2227.61	2115.73	2156.14	2309.46	2267.63	2181.76	2104.98	2296.57	2335.12	2242.7	2352.79	2195.21	2121.91	2189.58	2309.32	2397.68	2128.67	2267.96	2377.94	2488.17	2138.16	2200.76	2321.15	2220.6	2135.03	2130.23	2107.13	2332.95	2440.43	2482.04	2496.96	2426.47	2287.89	2200.21	2398.14	2431.79	2125.41	2487.41	2514.06	2189.9	2287.47	2357.04
	2151.57	2111.03	2211.82	2217.76	2200.43	2151.4	2156.57	2228.07	2115.9	2156.46	2309.84	2267.78	2182.02	2105.25	2297.29	2335.44	2242.88	2353.12	2195.83	2122.36	2189.83	2310.22	2398.17	2129.01	2268.64	2378.83	2488.56	2138.7	2200.98	2321.6	2221.5	2135.61	2130.62	2107.43	2334.13	2441.7	2483	2497.65	2427.02	2288.82	2200.59	2399.41	2432.51	2125.72	2488.8	2515.22	2190.84	2287.78	2358.31
	2151.86	2111.42	2211.88	2217.76	2200.59	2151.77	2156.96	2228.55	2116.08	2156.8	2310.22	2267.94	2182.29	2105.52	2298.02	2335.77	2243.07	2353.47	2196.46	2122.83	2190.1	2311.13	2398.67	2129.35	2269.33	2379.74	2488.96	2139.25	2201.2	2322.07	2222.41	2136.2	2131.03	2107.73	2335.32	2442.98	2483.98	2498.37	2427.59	2289.75	2200.97	2400.71	2433.24	2126.05	2490.21	2516.4	2191.79	2288.12	2359.59
	2152.15	2111.82	2211.95	2217.78	2200.75	2152.16	2157.35	2229.04	2116.27	2157.15	2310.63	2268.11	2182.57	2105.81	2298.77	2336.11	2243.27	2353.82	2197.1	2123.3	2190.37	2312.05	2399.18	2129.7	2270.05	2380.66	2489.38	2139.82	2201.45	2322.55	2223.34	2136.8	2131.44	2108.04	2336.54	2444.29	2484.98	2499.1	2428.17	2290.7	2201.36	2402.03	2433.98	2126.39	2491.64	2517.6	2192.75	2288.46	2360.9
	2152.46	2112.23	2212.02	2217.8	2200.92	2152.55	2157.76	2229.54	2116.46	2157.52	2311.04	2268.28	2182.85	2106.1	2299.54	2336.46	2243.48	2354.19	2197.74	2123.78	2190.65	2313	2399.71	2130.06	2270.77	2381.6	2489.81	2140.39	2201.7	2323.03	2224.28	2137.41	2131.87	2108.35	2337.78	2445.62	2486	2499.84	2428.76	2291.66	2201.76	2403.37	2434.73	2126.74	2493.1	2518.83	2193.73	2288.83	2362.23
	2152.77	2112.64	2212.1	2217.83	2201.1	2152.96	2158.18	2230.05	2116.67	2157.89	2311.47	2268.47	2183.15	2106.41	2300.32	2336.82	2243.69	2354.56	2198.4	2124.27	2190.94	2313.96	2400.25	2130.43	2271.52	2382.56	2490.26	2140.98	2201.98	2323.54	2225.23	2138.04	2132.31	2108.68	2339.03	2446.97	2487.04	2500.61	2429.37	2292.63	2202.17	2404.73	2435.5	2127.1	2494.57	2520.07	2194.72	2289.21	2363.58
	2153.09	2113.06	2212.19	2217.87	2201.29	2153.37	2158.6	2230.58	2116.89	2158.28	2311.91	2268.66	2183.45	2106.72	2301.13	2337.2	2243.92	2354.94	2199.06	2124.77	2191.24	2314.94	2400.81	2130.8	2272.28	2383.54	2490.73	2141.58	2202.26	2324.05	2226.2	2138.67	2132.76	2109	2340.3	2448.35	2488.11	2501.38	2429.99	2293.62	2202.59	2406.11	2436.28	2127.47	2496.07	2521.34	2195.72	2289.61	2364.95
	2153.42	2113.49	2212.29	2217.91	2201.48	2153.8	2159.04	2231.12	2117.12	2158.68	2312.37	2268.86	2183.76	2107.04	2301.95	2337.59	2244.16	2355.34	2199.73	2125.28	2191.55	2315.93	2401.38	2131.18	2273.06	2384.54	2491.21	2142.19	2202.56	2324.57	2227.18	2139.32	2133.22	2109.34	2341.59	2449.75	2489.19	2502.17	2430.62	2294.62	2203.01	2407.51	2437.08	2127.85	2497.6	2522.62	2196.75	2290.02	2366.34
	2153.75	2113.93	2212.4	2217.96	2201.68	2154.23	2159.49	2231.68	2117.35	2159.09	2312.84	2269.08	2184.07	2107.37	2302.79	2337.99	2244.4	2355.74	2200.41	2125.79	2191.87	2316.94	2401.97	2131.57	2273.86	2385.56	2491.7	2142.81	2202.88	2325.11	2228.17	2139.98	2133.69	2109.68	2342.9	2451.18	2490.3	2502.98	2431.27	2295.62	2203.44	2408.93	2437.89	2128.25	2499.14	2523.93	2197.78	2290.45	2367.76
	2154.1	2114.37	2212.52	2218.02	2201.89	2154.67	2159.94	2232.25	2117.6	2159.52	2313.33	2269.3	2184.4	2107.71	2303.64	2338.4	2244.66	2356.15	2201.1	2126.32	2192.2	2317.97	2402.58	2131.96	2274.67	2386.59	2492.21	2143.44	2203.21	2325.65	2229.17	2140.64	2134.17	2110.03	2344.23	2452.62	2491.43	2503.81	2431.93	2296.65	2203.88	2410.38	2438.71	2128.65	2500.71	2525.26	2198.83	2290.9	2369.2
	2154.45	2114.83	2212.64	2218.09	2202.1	2155.12	2160.41	2232.83	2117.85	2159.95	2313.83	2269.53	2184.73	2108.06	2304.52	2338.83	2244.92	2356.57	2201.8	2126.85	2192.53	2319.01	2403.19	2132.37	2275.5	2387.64	2492.74	2144.08	2203.55	2326.21	2230.19	2141.32	2134.66	2110.39	2345.57	2454.09	2492.57	2504.64	2432.6	2297.68	2204.33	2411.85	2439.54	2129.07	2502.3	2526.61	2199.89	2291.36	2370.66
	2154.82	2115.29	2212.78	2218.16	2202.32	2155.59	2160.89	2233.43	2118.12	2160.4	2314.34	2269.77	2185.07	2108.41	2305.41	2339.26	2245.19	2357.01	2202.51	2127.39	2192.88	2320.08	2403.83	2132.78	2276.34	2388.71	2493.28	2144.73	2203.91	2326.79	2231.22	2142.01	2135.17	2110.75	2346.94	2455.59	2493.74	2505.5	2433.28	2298.73	2204.79	2413.33	2440.39	2129.5	2503.91	2527.98	2200.97	2291.84	2372.14
	2155.19	2115.75	2212.92	2218.24	2202.55	2156.06	2161.38	2234.04	2118.39	2160.86	2314.87	2270.02	2185.41	2108.78	2306.32	2339.71	2245.47	2357.45	2203.23	2127.94	2193.23	2321.15	2404.48	2133.19	2277.2	2389.8	2493.84	2145.4	2204.28	2327.37	2232.26	2142.72	2135.68	2111.12	2348.32	2457.1	2494.93	2506.37	2433.98	2299.78	2205.25	2414.84	2441.26	2129.94	2505.55	2529.38	2202.06	2292.34	2373.65
	2155.57	2116.23	2213.07	2218.32	2202.78	2156.54	2161.87	2234.66	2118.68	2161.33	2315.42	2270.27	2185.77	2109.15	2307.24	2340.17	2245.76	2357.9	2203.95	2128.5	2193.59	2322.25	2405.14	2133.62	2278.08	2390.91	2494.41	2146.07	2204.67	2327.96	2233.32	2143.43	2136.2	2111.5	2349.71	2458.64	2496.14	2507.25	2434.7	2300.85	2205.72	2416.37	2442.13	2130.4	2507.2	2530.79	2203.17	2292.85	2375.17
	2155.96	2116.71	2213.23	2218.42	2203.03	2157.03	2162.38	2235.3	2118.97	2161.82	2315.97	2270.54	2186.13	2109.54	2308.19	2340.65	2246.06	2358.36	2204.68	2129.06	2193.97	2323.36	2405.82	2134.05	2278.98	2392.03	2494.99	2146.76	2205.07	2328.57	2234.38	2144.15	2136.74	2111.88	2351.13	2460.2	2497.37	2508.16	2435.42	2301.94	2206.2	2417.92	2443.02	2130.86	2508.88	2532.23	2204.29	2293.38	2376.72
	2156.35	2117.2	2213.4	2218.52	2203.28	2157.52	2162.9	2235.95	2119.27	2162.31	2316.54	2270.81	2186.5	2109.93	2309.15	2341.13	2246.37	2358.83	2205.43	2129.64	2194.35	2324.48	2406.51	2134.49	2279.89	2393.17	2495.59	2147.46	2205.49	2329.19	2235.46	2144.89	2137.28	2112.27	2352.56	2461.79	2498.63	2509.07	2436.16	2303.03	2206.69	2419.5	2443.93	2131.34	2510.58	2533.68	2205.42	2293.93	2378.29
	2156.76	2117.69	2213.57	2218.62	2203.53	2158.03	2163.43	2236.61	2119.58	2162.82	2317.13	2271.1	2186.88	2110.33	2310.13	2341.63	2246.69	2359.31	2206.18	2130.22	2194.73	2325.63	2407.22	2134.94	2280.82	2394.34	2496.21	2148.17	2205.92	2329.82	2236.55	2145.63	2137.84	2112.66	2354.02	2463.4	2499.9	2510	2436.91	2304.13	2207.18	2421.09	2444.85	2131.83	2512.31	2535.16	2206.57	2294.49	2379.88
	2157.17	2118.2	2213.76	2218.74	2203.8	2158.55	2163.97	2237.29	2119.9	2163.34	2317.73	2271.39	2187.26	2110.74	2311.12	2342.14	2247.02	2359.8	2206.94	2130.81	2195.13	2326.79	2407.94	2135.39	2281.76	2395.51	2496.84	2148.88	2206.36	2330.46	2237.66	2146.39	2138.41	2113.06	2355.48	2465.03	2501.19	2510.95	2437.67	2305.25	2207.68	2422.7	2445.78	2132.33	2514.05	2536.66	2207.73	2295.07	2381.49
	2157.59	2118.71	2213.95	2218.86	2204.07	2159.07	2164.51	2237.97	2120.23	2163.86	2318.34	2271.69	2187.66	2111.16	2312.13	2342.66	2247.35	2360.3	2207.7	2131.41	2195.54	2327.96	2408.68	2135.85	2282.72	2396.71	2497.49	2149.61	2206.82	2331.11	2238.78	2147.15	2138.98	2113.47	2356.97	2466.68	2502.51	2511.91	2438.45	2306.38	2208.19	2424.34	2446.72	2132.84	2515.82	2538.18	2208.91	2295.67	2383.13
	2158.02	2119.23	2214.15	2218.99	2204.34	2159.61	2165.07	2238.68	2120.57	2164.41	2318.96	2272	2188.06	2111.59	2313.16	2343.19	2247.7	2360.81	2208.48	2132.02	2195.95	2329.15	2409.43	2136.32	2283.69	2397.92	2498.15	2150.36	2207.29	2331.77	2239.91	2147.93	2139.57	2113.88	2358.47	2468.36	2503.84	2512.89	2439.24	2307.52	2208.71	2425.99	2447.68	2133.36	2517.61	2539.72	2210.1	2296.28	2384.78
	2158.46	2119.75	2214.36	2219.12	2204.63	2160.15	2165.64	2239.39	2120.91	2164.96	2319.6	2272.32	2188.47	2112.02	2314.21	2343.74	2248.05	2361.33	2209.27	2132.63	2196.37	2330.36	2410.19	2136.8	2284.69	2399.16	2498.83	2151.11	2207.77	2332.45	2241.05	2148.72	2140.17	2114.3	2360	2470.05	2505.2	2513.88	2440.04	2308.67	2209.23	2427.67	2448.65	2133.89	2519.42	2541.28	2211.3	2296.9	2386.46
	2158.9	2120.29	2214.58	2219.26	2204.92	2160.71	2166.22	2240.12	2121.27	2165.52	2320.26	2272.65	2188.88	2112.47	2315.27	2344.29	2248.42	2361.86	2210.06	2133.25	2196.8	2331.58	2410.98	2137.28	2285.69	2400.4	2499.52	2151.87	2208.27	2333.13	2242.2	2149.52	2140.77	2114.73	2361.53	2471.77	2506.57	2514.89	2440.86	2309.84	2209.76	2429.36	2449.63	2134.44	2521.25	2542.86	2212.52	2297.54	2388.16
	2159.36	2120.83	2214.81	2219.41	2205.21	2161.27	2166.8	2240.86	2121.64	2166.1	2320.92	2272.99	2189.3	2112.92	2316.35	2344.86	2248.79	2362.39	2210.86	2133.88	2197.24	2332.82	2411.77	2137.77	2286.72	2401.67	2500.23	2152.64	2208.78	2333.83	2243.37	2150.33	2141.39	2115.16	2363.09	2473.52	2507.97	2515.92	2441.69	2311.01	2210.3	2431.08	2450.63	2134.99	2523.11	2544.46	2213.75	2298.2	2389.87
	2159.82	2121.37	2215.04	2219.57	2205.52	2161.84	2167.4	2241.61	2122.01	2166.68	2321.6	2273.33	2189.73	2113.38	2317.45	2345.44	2249.17	2362.94	2211.67	2134.52	2197.69	2334.08	2412.58	2138.27	2287.76	2402.95	2500.95	2153.42	2209.31	2334.54	2244.54	2151.14	2142.02	2115.6	2364.66	2475.28	2509.38	2516.95	2442.53	2312.2	2210.85	2432.82	2451.64	2135.56	2524.98	2546.08	2214.99	2298.88	2391.61
	2160.29	2121.93	2215.28	2219.73	2205.83	2162.42	2168	2242.38	2122.39	2167.28	2322.3	2273.69	2190.17	2113.85	2318.56	2346.04	2249.56	2363.5	2212.49	2135.17	2198.15	2335.35	2413.4	2138.77	2288.81	2404.26	2501.68	2154.22	2209.85	2335.26	2245.73	2151.97	2142.66	2116.04	2366.25	2477.07	2510.82	2518.01	2443.38	2313.4	2211.4	2434.57	2452.66	2136.14	2526.88	2547.72	2216.25	2299.56	2393.38
	2160.77	2122.49	2215.53	2219.9	2206.15	2163.01	2168.62	2243.16	2122.79	2167.89	2323.01	2274.05	2190.62	2114.33	2319.69	2346.64	2249.96	2364.06	2213.32	2135.82	2198.61	2336.63	2414.24	2139.28	2289.88	2405.57	2502.44	2155.02	2210.4	2335.99	2246.94	2152.81	2143.3	2116.49	2367.86	2478.88	2512.27	2519.08	2444.25	2314.61	2211.96	2436.35	2453.69	2136.73	2528.8	2549.38	2217.52	2300.27	2395.16
	2161.25	2123.05	2215.79	2220.07	2206.47	2163.61	2169.24	2243.95	2123.19	2168.51	2323.73	2274.42	2191.07	2114.82	2320.84	2347.26	2250.36	2364.64	2214.15	2136.48	2199.08	2337.93	2415.09	2139.8	2290.97	2406.91	2503.2	2155.83	2210.97	2336.73	2248.15	2153.67	2143.96	2116.95	2369.48	2480.71	2513.75	2520.16	2445.13	2315.83	2212.53	2438.15	2454.74	2137.33	2530.74	2551.06	2218.81	2300.99	2396.96
	2161.74	2123.63	2216.06	2220.26	2206.81	2164.21	2169.88	2244.75	2123.6	2169.14	2324.46	2274.81	2191.53	2115.31	2322	2347.89	2250.78	2365.22	2214.99	2137.15	2199.57	2339.25	2415.96	2140.33	2292.07	2408.26	2503.98	2156.66	2211.55	2337.48	2249.37	2154.53	2144.63	2117.41	2371.12	2482.57	2515.24	2521.26	2446.02	2317.06	2213.11	2439.96	2455.8	2137.95	2532.7	2552.76	2220.11	2301.73	2398.78
	2162.24	2124.21	2216.33	2220.45	2207.14	2164.83	2170.52	2245.57	2124.02	2169.78	2325.21	2275.2	2192	2115.82	2323.18	2348.53	2251.21	2365.82	2215.84	2137.83	2200.05	2340.58	2416.84	2140.86	2293.18	2409.63	2504.78	2157.49	2212.14	2338.25	2250.61	2155.4	2145.31	2117.88	2372.77	2484.44	2516.76	2522.37	2446.93	2318.31	2213.69	2441.8	2456.88	2138.57	2534.69	2554.48	2221.42	2302.48	2400.63
	2162.75	2124.8	2216.62	2220.64	2207.49	2165.45	2171.17	2246.4	2124.44	2170.43	2325.97	2275.59	2192.47	2116.33	2324.37	2349.18	2251.64	2366.42	2216.7	2138.52	2200.55	2341.93	2417.74	2141.4	2294.32	2411.02	2505.59	2158.34	2212.75	2339.02	2251.86	2156.28	2146	2118.35	2374.45	2486.34	2518.29	2523.5	2447.85	2319.56	2214.28	2443.66	2457.96	2139.2	2536.69	2556.22	2222.74	2303.24	2402.49
	2163.27	2125.39	2216.91	2220.84	2207.84	2166.08	2171.83	2247.24	2124.88	2171.1	2326.75	2276	2192.95	2116.85	2325.58	2349.84	2252.08	2367.03	2217.57	2139.21	2201.06	2343.29	2418.64	2141.94	2295.46	2412.43	2506.41	2159.19	2213.37	2339.81	2253.12	2157.17	2146.7	2118.83	2376.14	2488.26	2519.84	2524.64	2448.78	2320.83	2214.88	2445.53	2459.06	2139.85	2538.72	2557.98	2224.08	2304.02	2404.38
	2163.79	2126	2217.21	2221.05	2208.2	2166.72	2172.5	2248.09	2125.32	2171.77	2327.53	2276.42	2193.44	2117.38	2326.81	2350.52	2252.53	2367.65	2218.44	2139.91	2201.57	2344.67	2419.57	2142.5	2296.63	2413.85	2507.25	2160.06	2214	2340.6	2254.39	2158.07	2147.41	2119.32	2377.84	2490.21	2521.42	2525.8	2449.72	2322.11	2215.48	2447.43	2460.17	2140.51	2540.76	2559.76	2225.44	2304.82	2406.28
	2164.32	2126.61	2217.51	2221.27	2208.56	2167.37	2173.18	2248.96	2125.78	2172.45	2328.33	2276.84	2193.94	2117.92	2328.05	2351.2	2252.99	2368.28	2219.32	2140.61	2202.09	2346.06	2420.5	2143.06	2297.8	2415.28	2508.11	2160.93	2214.65	2341.41	2255.68	2158.98	2148.13	2119.81	2379.56	2492.17	2523.01	2526.97	2450.67	2323.39	2216.09	2449.34	2461.3	2141.17	2542.83	2561.56	2226.8	2305.63	2408.21
	2164.86	2127.22	2217.83	2221.49	2208.94	2168.03	2173.87	2249.84	2126.24	2173.15	2329.15	2277.28	2194.44	2118.47	2329.31	2351.9	2253.46	2368.92	2220.21	2141.33	2202.62	2347.47	2421.46	2143.62	2299	2416.74	2508.97	2161.82	2215.31	2342.23	2256.97	2159.91	2148.85	2120.3	2381.3	2494.16	2524.62	2528.15	2451.64	2324.69	2216.71	2451.28	2462.43	2141.85	2544.92	2563.38	2228.18	2306.46	2410.16
	2165.41	2127.84	2218.15	2221.72	2209.31	2168.7	2174.57	2250.73	2126.71	2173.85	2329.98	2277.72	2194.95	2119.02	2330.58	2352.61	2253.94	2369.57	2221.11	2142.05	2203.16	2348.9	2422.42	2144.2	2300.2	2418.21	2509.86	2162.71	2215.98	2343.06	2258.28	2160.84	2149.59	2120.8	2383.05	2496.16	2526.25	2529.35	2452.62	2326	2217.34	2453.23	2463.58	2142.54	2547.03	2565.22	2229.57	2307.3	2412.13
	2165.96	2128.47	2218.48	2221.96	2209.7	2169.37	2175.27	2251.63	2127.19	2174.57	2330.82	2278.17	2195.47	2119.58	2331.87	2353.33	2254.42	2370.22	2222.02	2142.78	2203.7	2350.33	2423.4	2144.78	2301.42	2419.7	2510.75	2163.62	2216.67	2343.89	2259.6	2161.78	2150.34	2121.31	2384.82	2498.19	2527.9	2530.57	2453.61	2327.32	2217.97	2455.21	2464.74	2143.24	2549.16	2567.08	2230.97	2308.16	2414.11
	2166.52	2129.11	2218.82	2222.2	2210.09	2170.06	2175.99	2252.54	2127.68	2175.29	2331.67	2278.63	2195.99	2120.15	2333.18	2354.07	2254.92	2370.89	2222.93	2143.51	2204.26	2351.79	2424.39	2145.36	2302.66	2421.2	2511.67	2164.54	2217.36	2344.74	2260.93	2162.73	2151.1	2121.82	2386.61	2500.24	2529.57	2531.8	2454.62	2328.65	2218.61	2457.2	2465.92	2143.96	2551.31	2568.96	2232.39	2309.03	2416.12
	2167.09	2129.75	2219.17	2222.46	2210.49	2170.75	2176.71	2253.47	2128.17	2176.03	2332.54	2279.1	2196.53	2120.73	2334.5	2354.81	2255.42	2371.57	2223.85	2144.26	2204.82	2353.25	2425.4	2145.96	2303.91	2422.72	2512.59	2165.46	2218.08	2345.6	2262.27	2163.69	2151.87	2122.34	2388.41	2502.31	2531.26	2533.04	2455.63	2330	2219.25	2459.21	2467.1	2144.68	2553.48	2570.85	2233.82	2309.91	2418.15
	2167.67	2130.4	2219.52	2222.71	2210.9	2171.45	2177.45	2254.41	2128.68	2176.78	2333.42	2279.58	2197.06	2121.32	2335.84	2355.57	2255.93	2372.25	2224.78	2145.01	2205.39	2354.73	2426.42	2146.56	2305.18	2424.26	2513.53	2166.4	2218.8	2346.47	2263.63	2164.66	2152.64	2122.87	2390.23	2504.41	2532.96	2534.3	2456.66	2331.35	2219.91	2461.24	2468.3	2145.41	2555.68	2572.77	2235.27	2310.81	2420.2
	2168.25	2131.05	2219.89	2222.98	2211.31	2172.16	2178.19	2255.36	2129.19	2177.53	2334.31	2280.06	2197.61	2121.92	2337.19	2356.34	2256.45	2372.94	2225.72	2145.76	2205.96	2356.23	2427.45	2147.16	2306.46	2425.81	2514.49	2167.34	2219.54	2347.35	2264.99	2165.64	2153.43	2123.39	2392.06	2506.52	2534.69	2535.57	2457.71	2332.71	2220.57	2463.29	2469.51	2146.15	2557.89	2574.7	2236.72	2311.73	2422.26
	2168.84	2131.72	2220.26	2223.25	2211.72	2172.88	2178.94	2256.32	2129.71	2178.3	2335.21	2280.56	2198.16	2122.52	2338.56	2357.12	2256.98	2373.64	2226.66	2146.53	2206.55	2357.74	2428.5	2147.78	2307.76	2427.38	2515.46	2168.29	2220.29	2348.25	2266.36	2166.64	2154.23	2123.93	2393.91	2508.66	2536.43	2536.86	2458.76	2334.09	2221.23	2465.36	2470.74	2146.91	2560.12	2576.65	2238.19	2312.66	2424.35
	2169.43	2132.38	2220.63	2223.52	2212.15	2173.6	2179.7	2257.29	2130.24	2179.08	2336.13	2281.06	2198.72	2123.13	2339.94	2357.91	2257.51	2374.35	2227.61	2147.3	2207.14	2359.27	2429.56	2148.4	2309.07	2428.97	2516.44	2169.26	2221.05	2349.15	2267.75	2167.64	2155.04	2124.47	2395.77	2510.81	2538.2	2538.16	2459.83	2335.47	2221.91	2467.45	2471.97	2147.67	2562.38	2578.63	2239.67	2313.6	2426.46
	2170.04	2133.06	2221.02	2223.81	2212.58	2174.34	2180.47	2258.28	2130.78	2179.86	2337.06	2281.57	2199.29	2123.75	2341.34	2358.71	2258.06	2375.07	2228.57	2148.08	2207.74	2360.8	2430.63	2149.03	2310.39	2430.57	2517.44	2170.23	2221.82	2350.06	2269.15	2168.65	2155.85	2125.01	2397.65	2512.99	2539.98	2539.47	2460.9	2336.87	2222.59	2469.56	2473.22	2148.45	2564.65	2580.62	2241.17	2314.56	2428.58
	2170.65	2133.74	2221.41	2224.1	2213.02	2175.08	2181.24	2259.28	2131.33	2180.66	2338.01	2282.09	2199.86	2124.38	2342.75	2359.52	2258.61	2375.8	2229.54	2148.86	2208.35	2362.36	2431.72	2149.66	2311.73	2432.19	2518.45	2171.22	2222.61	2350.98	2270.56	2169.67	2156.68	2125.56	2399.55	2515.19	2541.78	2540.8	2462	2338.27	2223.27	2471.68	2474.48	2149.23	2566.95	2582.62	2242.68	2315.53	2430.73
	2171.27	2134.43	2221.81	2224.39	2213.46	2175.83	2182.03	2260.29	2131.88	2181.47	2338.96	2282.62	2200.44	2125.02	2344.18	2360.35	2259.17	2376.54	2230.51	2149.65	2208.96	2363.93	2432.82	2150.3	2313.08	2433.83	2519.48	2172.21	2223.41	2351.91	2271.98	2170.7	2157.52	2126.12	2401.46	2517.41	2543.6	2542.14	2463.1	2339.69	2223.97	2473.83	2475.75	2150.03	2569.26	2584.65	2244.2	2316.52	2432.9
	2171.89	2135.12	2222.22	2224.7	2213.91	2176.59	2182.82	2261.31	2132.44	2182.28	2339.93	2283.16	2201.03	2125.66	2345.62	2361.18	2259.74	2377.28	2231.49	2150.45	2209.58	2365.51	2433.94	2150.94	2314.45	2435.48	2520.52	2173.21	2224.22	2352.85	2273.41	2171.73	2158.36	2126.68	2403.38	2519.65	2545.43	2543.5	2464.21	2341.11	2224.66	2475.99	2477.03	2150.84	2571.6	2586.7	2245.73	2317.52	2435.08
	2172.52	2135.82	2222.64	2225.01	2214.37	2177.35	2183.62	2262.34	2133.02	2183.11	2340.91	2283.71	2201.62	2126.31	2347.08	2362.03	2260.32	2378.03	2232.48	2151.25	2210.21	2367.1	2435.06	2151.6	2315.83	2437.14	2521.57	2174.22	2225.05	2353.81	2274.85	2172.78	2159.22	2127.24	2405.32	2521.92	2547.29	2544.87	2465.34	2342.55	2225.37	2478.17	2478.32	2151.66	2573.95	2588.76	2247.27	2318.54	2437.29
	2173.16	2136.52	2223.06	2225.32	2214.83	2178.13	2184.43	2263.39	2133.6	2183.94	2341.91	2284.26	2202.22	2126.97	2348.55	2362.89	2260.9	2378.8	2233.47	2152.06	2210.85	2368.71	2436.2	2152.26	2317.22	2438.82	2522.64	2175.25	2225.88	2354.77	2276.3	2173.84	2160.08	2127.81	2407.28	2524.2	2549.16	2546.25	2466.48	2344	2226.08	2480.37	2479.63	2152.48	2576.33	2590.85	2248.83	2319.57	2439.51
	2173.81	2137.24	2223.49	2225.65	2215.3	2178.91	2185.25	2264.44	2134.18	2184.79	2342.91	2284.82	2202.83	2127.64	2350.04	2363.76	2261.5	2379.57	2234.47	2152.88	2211.49	2370.34	2437.36	2152.92	2318.63	2440.52	2523.72	2176.28	2226.73	2355.74	2277.76	2174.91	2160.95	2128.39	2409.25	2526.5	2551.05	2547.65	2467.63	2345.45	2226.8	2482.59	2480.95	2153.32	2578.72	2592.95	2250.4	2320.61	2441.76
	2174.46	2137.96	2223.93	2225.98	2215.78	2179.7	2186.08	2265.51	2134.78	2185.64	2343.93	2285.4	2203.44	2128.32	2351.54	2364.65	2262.1	2380.35	2235.48	2153.71	2212.15	2371.98	2438.53	2153.59	2320.05	2442.24	2524.82	2177.32	2227.6	2356.72	2279.24	2175.99	2161.84	2128.97	2411.23	2528.83	2552.96	2549.06	2468.79	2346.92	2227.53	2484.82	2482.28	2154.17	2581.14	2595.07	2251.98	2321.67	2444.02
	2175.12	2138.68	2224.37	2226.31	2216.26	2180.5	2186.91	2266.59	2135.38	2186.51	2344.97	2285.98	2204.06	2129	2353.06	2365.54	2262.71	2381.14	2236.5	2154.54	2212.81	2373.63	2439.71	2154.27	2321.49	2443.97	2525.93	2178.37	2228.47	2357.71	2280.72	2177.07	2162.73	2129.55	2413.23	2531.17	2554.89	2550.49	2469.97	2348.4	2228.26	2487.08	2483.62	2155.03	2583.58	2597.2	2253.58	2322.74	2446.3
	2175.78	2139.41	2224.83	2226.65	2216.75	2181.31	2187.76	2267.68	2135.99	2187.38	2346.01	2286.57	2204.69	2129.69	2354.59	2366.44	2263.33	2381.93	2237.52	2155.37	2213.47	2375.29	2440.9	2154.96	2322.94	2445.71	2527.05	2179.43	2229.36	2358.72	2282.22	2178.17	2163.63	2130.14	2415.24	2533.54	2556.84	2551.93	2471.15	2349.88	2229	2489.35	2484.97	2155.9	2586.03	2599.36	2255.19	2323.82	2448.6
	2176.46	2140.15	2225.29	2227	2217.25	2182.12	2188.61	2268.78	2136.61	2188.27	2347.07	2287.16	2205.32	2130.39	2356.14	2367.36	2263.96	2382.74	2238.55	2156.22	2214.15	2376.97	2442.11	2155.65	2324.4	2447.47	2528.19	2180.49	2230.25	2359.73	2283.72	2179.27	2164.54	2130.73	2417.27	2535.93	2558.8	2553.38	2472.35	2351.38	2229.74	2491.64	2486.34	2156.78	2588.51	2601.53	2256.81	2324.92	2450.93
	2177.14	2140.89	2225.76	2227.36	2217.75	2182.94	2189.47	2269.89	2137.24	2189.16	2348.13	2287.77	2205.96	2131.1	2357.7	2368.29	2264.59	2383.55	2239.59	2157.07	2214.83	2378.66	2443.33	2156.34	2325.88	2449.25	2529.34	2181.57	2231.16	2360.75	2285.24	2180.39	2165.46	2131.33	2419.32	2538.33	2560.78	2554.85	2473.56	2352.89	2230.49	2493.95	2487.71	2157.67	2591	2603.72	2258.44	2326.04	2453.27
	2177.82	2141.64	2226.23	2227.72	2218.26	2183.77	2190.33	2271.01	2137.88	2190.06	2349.22	2288.39	2206.61	2131.81	2359.28	2369.23	2265.23	2384.37	2240.63	2157.92	2215.52	2380.37	2444.56	2157.05	2327.37	2451.04	2530.51	2182.66	2232.08	2361.78	2286.77	2181.51	2166.39	2131.94	2421.37	2540.76	2562.78	2556.33	2474.79	2354.4	2231.25	2496.27	2489.1	2158.57	2593.51	2605.93	2260.08	2327.16	2455.62
	2178.51	2142.39	2226.72	2228.09	2218.77	2184.61	2191.21	2272.15	2138.52	2190.97	2350.31	2289.01	2207.26	2132.53	2360.87	2370.17	2265.89	2385.2	2241.68	2158.78	2216.21	2382.09	2445.81	2157.76	2328.88	2452.85	2531.69	2183.75	2233.02	2362.82	2288.31	2182.64	2167.33	2132.54	2423.45	2543.21	2564.8	2557.82	2476.02	2355.93	2232.01	2498.62	2490.5	2159.48	2596.05	2608.16	2261.74	2328.3	2458
	2179.21	2143.15	2227.21	2228.47	2219.29	2185.45	2192.09	2273.29	2139.17	2191.89	2351.41	2289.64	2207.92	2133.26	2362.47	2371.14	2266.55	2386.04	2242.74	2159.65	2216.91	2383.82	2447.07	2158.47	2330.4	2454.67	2532.88	2184.86	2233.96	2363.87	2289.85	2183.78	2168.28	2133.16	2425.53	2545.68	2566.83	2559.33	2477.27	2357.46	2232.78	2500.98	2491.91	2160.4	2598.6	2610.4	2263.41	2329.45	2460.4
	2179.92	2143.92	2227.7	2228.85	2219.82	2186.31	2192.98	2274.45	2139.83	2192.82	2352.53	2290.28	2208.59	2134	2364.09	2372.11	2267.21	2386.89	2243.8	2160.53	2217.62	2385.56	2448.34	2159.19	2331.93	2456.5	2534.09	2185.97	2234.92	2364.93	2291.41	2184.93	2169.24	2133.77	2427.63	2548.17	2568.88	2560.85	2478.53	2359.01	2233.56	2503.36	2493.33	2161.34	2601.17	2612.66	2265.09	2330.62	2462.81
	2180.63	2144.69	2228.21	2229.23	2220.35	2187.17	2193.88	2275.61	2140.5	2193.76	2353.66	2290.93	2209.26	2134.75	2365.72	2373.09	2267.89	2387.74	2244.87	2161.4	2218.34	2387.32	2449.62	2159.92	2333.47	2458.36	2535.31	2187.09	2235.89	2366	2292.98	2186.09	2170.21	2134.39	2429.75	2550.68	2570.95	2562.38	2479.8	2360.56	2234.34	2505.75	2494.76	2162.28	2603.77	2614.94	2266.78	2331.8	2465.25
	2181.34	2145.47	2228.72	2229.63	2220.89	2188.04	2194.79	2276.79	2141.17	2194.7	2354.8	2291.59	2209.94	2135.5	2367.36	2374.09	2268.57	2388.6	2245.95	2162.29	2219.06	2389.09	2450.92	2160.66	2335.03	2460.22	2536.55	2188.22	2236.87	2367.08	2294.56	2187.26	2171.18	2135.02	2431.87	2553.21	2573.04	2563.93	2481.08	2362.13	2235.13	2508.17	2496.2	2163.23	2606.38	2617.24	2268.49	2332.99	2467.7
	2182.07	2146.25	2229.24	2230.03	2221.43	2188.91	2195.7	2277.98	2141.85	2195.66	2355.96	2292.25	2210.63	2136.26	2369.02	2375.09	2269.26	2389.48	2247.03	2163.18	2219.79	2390.88	2452.23	2161.4	2336.6	2462.11	2537.79	2189.36	2237.86	2368.16	2296.15	2188.44	2172.17	2135.65	2434.02	2555.75	2575.14	2565.49	2482.37	2363.7	2235.92	2510.6	2497.66	2164.19	2609.01	2619.55	2270.2	2334.2	2470.17
	2182.8	2147.04	2229.77	2230.44	2221.99	2189.8	2196.62	2279.18	2142.54	2196.63	2357.12	2292.93	2211.32	2137.03	2370.7	2376.11	2269.96	2390.36	2248.12	2164.08	2220.53	2392.67	2453.55	2162.14	2338.18	2464	2539.06	2190.51	2238.87	2369.26	2297.75	2189.62	2173.16	2136.28	2436.17	2558.32	2577.26	2567.06	2483.68	2365.28	2236.72	2513.05	2499.12	2165.16	2611.66	2621.88	2271.93	2335.42	2472.66
	2183.53	2147.83	2230.3	2230.85	2222.54	2190.69	2197.55	2280.39	2143.24	2197.6	2358.3	2293.61	2212.02	2137.81	2372.38	2377.13	2270.67	2391.24	2249.22	2164.98	2221.28	2394.49	2454.89	2162.89	2339.78	2465.92	2540.33	2191.67	2239.88	2370.37	2299.36	2190.82	2174.16	2136.92	2438.34	2560.91	2579.4	2568.64	2484.99	2366.88	2237.53	2515.51	2500.6	2166.14	2614.33	2624.23	2273.67	2336.65	2475.17
	2184.28	2148.63	2230.84	2231.27	2223.11	2191.59	2198.49	2281.61	2143.95	2198.58	2359.49	2294.3	2212.72	2138.59	2374.08	2378.17	2271.38	2392.14	2250.32	2165.89	2222.03	2396.31	2456.24	2163.65	2341.39	2467.84	2541.62	2192.84	2240.91	2371.48	2300.98	2192.02	2175.18	2137.57	2440.52	2563.52	2581.56	2570.24	2486.32	2368.48	2238.34	2518	2502.08	2167.13	2617.02	2626.59	2275.42	2337.9	2477.69
	2185.02	2149.44	2231.39	2231.7	2223.68	2192.49	2199.43	2282.85	2144.66	2199.57	2360.69	2295	2213.43	2139.38	2375.8	2379.22	2272.11	2393.04	2251.43	2166.81	2222.78	2398.14	2457.6	2164.42	2343.01	2469.78	2542.92	2194.01	2241.95	2372.61	2302.6	2193.23	2176.2	2138.21	2442.72	2566.15	2583.73	2571.86	2487.66	2370.09	2239.16	2520.49	2503.58	2168.14	2619.72	2628.97	2277.19	2339.15	2480.24
	2185.78	2150.25	2231.94	2232.13	2224.25	2193.41	2200.39	2284.09	2145.38	2200.57	2361.91	2295.71	2214.15	2140.18	2377.53	2380.28	2272.84	2393.95	2252.55	2167.73	2223.55	2399.99	2458.97	2165.19	2344.64	2471.74	2544.24	2195.2	2243	2373.74	2304.24	2194.45	2177.23	2138.86	2444.93	2568.8	2585.92	2573.48	2489.01	2371.71	2239.98	2523.01	2505.09	2169.15	2622.45	2631.37	2278.96	2340.43	2482.8
	2186.54	2151.07	2232.51	2232.57	2224.84	2194.33	2201.35	2285.34	2146.11	2201.58	2363.13	2296.42	2214.87	2140.98	2379.27	2381.36	2273.57	2394.87	2253.67	2168.65	2224.32	2401.85	2460.36	2165.96	2346.29	2473.71	2545.57	2196.39	2244.06	2374.88	2305.89	2195.68	2178.27	2139.52	2447.15	2571.47	2588.12	2575.12	2490.37	2373.34	2240.81	2525.54	2506.61	2170.17	2625.19	2633.79	2280.75	2341.71	2485.38
	2187.3	2151.89	2233.08	2233.02	2225.43	2195.26	2202.31	2286.6	2146.85	2202.59	2364.37	2297.15	2215.6	2141.8	2381.02	2382.44	2274.32	2395.8	2254.8	2169.59	2225.1	2403.73	2461.76	2166.74	2347.95	2475.7	2546.91	2197.59	2245.13	2376.04	2307.55	2196.92	2179.31	2140.18	2449.39	2574.16	2590.35	2576.77	2491.75	2374.98	2241.64	2528.1	2508.14	2171.2	2627.96	2636.22	2282.55	2343.01	2487.98
	2188.08	2152.72	2233.65	2233.47	2226.02	2196.19	2203.29	2287.88	2147.59	2203.62	2365.62	2297.88	2216.34	2142.62	2382.79	2383.53	2275.07	2396.74	2255.93	2170.52	2225.88	2405.61	2463.17	2167.53	2349.62	2477.7	2548.27	2198.8	2246.21	2377.2	2309.22	2198.17	2180.37	2140.84	2451.64	2576.86	2592.58	2578.44	2493.13	2376.62	2242.49	2530.66	2509.68	2172.24	2630.74	2638.66	2284.36	2344.32	2490.59
	2188.85	2153.55	2234.23	2233.93	2226.62	2197.13	2204.27	2289.16	2148.34	2204.65	2366.88	2298.62	2217.08	2143.44	2384.57	2384.64	2275.84	2397.68	2257.07	2171.46	2226.67	2407.51	2464.59	2168.33	2351.31	2479.71	2549.64	2200.02	2247.31	2378.37	2310.9	2199.42	2181.44	2141.51	2453.9	2579.59	2594.84	2580.11	2494.53	2378.28	2243.33	2533.25	2511.23	2173.29	2633.54	2641.13	2286.18	2345.64	2493.23
	2189.64	2154.39	2234.82	2234.39	2227.23	2198.08	2205.26	2290.46	2149.1	2205.69	2368.15	2299.37	2217.83	2144.28	2386.37	2385.75	2276.61	2398.63	2258.22	2172.41	2227.47	2409.42	2466.03	2169.13	2353.01	2481.74	2551.03	2201.24	2248.42	2379.54	2312.59	2200.68	2182.51	2142.18	2456.18	2582.34	2597.11	2581.8	2495.94	2379.95	2244.18	2535.85	2512.8	2174.35	2636.36	2643.61	2288.01	2346.97	2495.88
	2190.43	2155.24	2235.42	2234.86	2227.84	2199.04	2206.25	2291.76	2149.86	2206.74	2369.44	2300.13	2218.58	2145.12	2388.17	2386.88	2277.38	2399.59	2259.37	2173.37	2228.28	2411.34	2467.47	2169.93	2354.72	2483.78	2552.42	2202.48	2249.53	2380.73	2314.28	2201.96	2183.59	2142.86	2458.47	2585.11	2599.4	2583.5	2497.36	2381.62	2245.04	2538.46	2514.37	2175.42	2639.2	2646.11	2289.85	2348.32	2498.55
	2191.22	2156.09	2236.03	2235.34	2228.46	2200.01	2207.25	2293.08	2150.64	2207.8	2370.73	2300.9	2219.34	2145.97	2389.99	2388.02	2278.17	2400.56	2260.53	2174.32	2229.09	2413.28	2468.93	2170.74	2356.44	2485.84	2553.83	2203.72	2250.66	2381.93	2315.99	2203.24	2184.69	2143.54	2460.77	2587.89	2601.7	2585.22	2498.79	2383.3	2245.9	2541.1	2515.95	2176.5	2642.05	2648.62	2291.71	2349.68	2501.24
	2192.02	2156.94	2236.64	2235.82	2229.08	2200.98	2208.26	2294.4	2151.42	2208.86	2372.04	2301.68	2220.1	2146.83	2391.83	2389.16	2278.96	2401.53	2261.7	2175.29	2229.91	2415.22	2470.4	2171.56	2358.17	2487.91	2555.26	2204.97	2251.8	2383.13	2317.71	2204.53	2185.79	2144.22	2463.08	2590.7	2604.03	2586.95	2500.23	2385	2246.77	2543.74	2517.54	2177.59	2644.93	2651.15	2293.58	2351.05	2503.94
	2192.83	2157.8	2237.25	2236.31	2229.71	2201.96	2209.28	2295.74	2152.2	2209.94	2373.36	2302.46	2220.88	2147.69	2393.67	2390.32	2279.76	2402.52	2262.87	2176.26	2230.73	2417.18	2471.89	2172.38	2359.92	2490	2556.69	2206.23	2252.95	2384.35	2319.43	2205.82	2186.89	2144.91	2465.41	2593.52	2606.36	2588.69	2501.69	2386.7	2247.65	2546.41	2519.15	2178.69	2647.82	2653.7	2295.46	2352.43	2506.66
	2193.64	2158.67	2237.88	2236.81	2230.35	2202.94	2210.3	2297.09	2153	2211.02	2374.69	2303.25	2221.65	2148.56	2395.53	2391.49	2280.57	2403.51	2264.04	2177.23	2231.56	2419.15	2473.39	2173.21	2361.68	2492.1	2558.14	2207.5	2254.11	2385.57	2321.17	2207.13	2188.01	2145.6	2467.75	2596.36	2608.72	2590.44	2503.15	2388.4	2248.53	2549.09	2520.76	2179.79	2650.73	2656.26	2297.35	2353.83	2509.4
	2194.46	2159.54	2238.51	2237.31	2230.99	2203.93	2211.33	2298.44	2153.8	2212.11	2376.03	2304.05	2222.44	2149.44	2397.4	2392.67	2281.38	2404.5	2265.23	2178.21	2232.4	2421.13	2474.89	2174.04	2363.45	2494.21	2559.61	2208.77	2255.28	2386.8	2322.91	2208.44	2189.14	2146.29	2470.1	2599.23	2611.08	2592.21	2504.63	2390.12	2249.41	2551.79	2522.39	2180.91	2653.66	2658.84	2299.25	2355.24	2512.16
	2195.28	2160.41	2239.15	2237.82	2231.64	2204.93	2212.37	2299.81	2154.61	2213.2	2377.38	2304.86	2223.23	2150.33	2399.29	2393.86	2282.2	2405.51	2266.41	2179.19	2233.24	2423.13	2476.41	2174.88	2365.23	2496.34	2561.08	2210.06	2256.46	2388.04	2324.67	2209.76	2190.27	2146.99	2472.47	2602.11	2613.47	2593.98	2506.11	2391.85	2250.3	2554.5	2524.02	2182.04	2656.61	2661.43	2301.16	2356.66	2514.94
	2196.11	2161.29	2239.79	2238.33	2232.3	2205.94	2213.41	2301.18	2155.43	2214.31	2378.74	2305.68	2224.02	2151.22	2401.18	2395.07	2283.03	2406.52	2267.61	2180.18	2234.09	2425.13	2477.95	2175.72	2367.02	2498.48	2562.57	2211.35	2257.65	2389.29	2326.43	2211.09	2191.42	2147.69	2474.84	2605.01	2615.87	2595.77	2507.61	2393.58	2251.2	2557.23	2525.66	2183.17	2659.58	2664.04	2303.08	2358.09	2517.73
	2196.95	2162.18	2240.44	2238.86	2232.96	2206.95	2214.46	2302.57	2156.25	2215.42	2380.12	2306.5	2224.82	2152.12	2403.09	2396.28	2283.87	2407.54	2268.81	2181.17	2234.94	2427.15	2479.49	2176.57	2368.83	2500.64	2564.07	2212.65	2258.86	2390.55	2328.2	2212.43	2192.57	2148.39	2477.23	2607.93	2618.29	2597.57	2509.12	2395.32	2252.1	2559.98	2527.32	2184.32	2662.56	2666.66	2305.01	2359.54	2520.54
	2197.78	2163.07	2241.1	2239.38	2233.62	2207.97	2215.52	2303.96	2157.08	2216.54	2381.51	2307.33	2225.63	2153.03	2405.02	2397.5	2284.71	2408.57	2270.01	2182.17	2235.8	2429.18	2481.04	2177.43	2370.64	2502.81	2565.59	2213.95	2260.07	2391.81	2329.99	2213.78	2193.73	2149.1	2479.63	2610.87	2620.72	2599.39	2510.64	2397.07	2253.01	2562.74	2528.98	2185.48	2665.56	2669.3	2306.96	2360.99	2523.36
	2198.63	2163.96	2241.77	2239.92	2234.29	2209	2216.59	2305.37	2157.92	2217.67	2382.9	2308.17	2226.44	2153.94	2406.95	2398.73	2285.57	2409.6	2271.22	2183.18	2236.67	2431.22	2482.61	2178.29	2372.47	2504.99	2567.12	2215.27	2261.29	2393.08	2331.78	2215.13	2194.9	2149.81	2482.04	2613.82	2623.17	2601.21	2512.17	2398.83	2253.92	2565.51	2530.66	2186.64	2668.58	2671.95	2308.91	2362.46	2526.21
	2199.48	2164.86	2242.44	2240.45	2234.97	2210.03	2217.66	2306.78	2158.76	2218.8	2384.31	2309.02	2227.26	2154.86	2408.89	2399.98	2286.42	2410.65	2272.44	2184.18	2237.55	2433.27	2484.19	2179.16	2374.31	2507.18	2568.65	2216.59	2262.53	2394.36	2333.58	2216.49	2196.07	2150.53	2484.47	2616.8	2625.63	2603.05	2513.71	2400.6	2254.84	2568.31	2532.34	2187.81	2671.62	2674.62	2310.88	2363.94	2529.07
	2200.34	2165.77	2243.12	2241	2235.65	2211.07	2218.73	2308.21	2159.61	2219.94	2385.73	2309.88	2228.08	2155.79	2410.85	2401.23	2287.29	2411.7	2273.66	2185.2	2238.42	2435.33	2485.78	2180.03	2376.16	2509.39	2570.21	2217.92	2263.77	2395.65	2335.38	2217.86	2197.26	2151.24	2486.91	2619.79	2628.11	2604.9	2515.26	2402.38	2255.76	2571.11	2534.03	2188.99	2674.68	2677.31	2312.85	2365.43	2531.95
	2201.2	2166.68	2243.8	2241.55	2236.34	2212.12	2219.82	2309.64	2160.47	2221.09	2387.16	2310.74	2228.91	2156.72	2412.82	2402.49	2288.16	2412.75	2274.89	2186.21	2239.31	2437.4	2487.38	2180.91	2378.02	2511.62	2571.77	2219.26	2265.03	2396.95	2337.2	2219.24	2198.45	2151.97	2489.36	2622.8	2630.6	2606.76	2516.82	2404.16	2256.68	2573.94	2535.73	2190.19	2677.75	2680.01	2314.84	2366.93	2534.84
	2202.06	2167.6	2244.49	2242.11	2237.04	2213.17	2220.91	2311.09	2161.34	2222.25	2388.6	2311.61	2229.75	2157.66	2414.8	2403.77	2289.04	2413.82	2276.12	2187.23	2240.2	2439.49	2489	2181.79	2379.9	2513.85	2573.35	2220.61	2266.29	2398.26	2339.03	2220.62	2199.65	2152.69	2491.82	2625.83	2633.11	2608.63	2518.39	2405.95	2257.62	2576.77	2537.45	2191.39	2680.84	2682.72	2316.84	2368.45	2537.75
	2202.93	2168.52	2245.19	2242.67	2237.74	2214.23	2222	2312.54	2162.21	2223.41	2390.05	2312.49	2230.59	2158.61	2416.8	2405.05	2289.93	2414.89	2277.36	2188.26	2241.1	2441.58	2490.62	2182.67	2381.78	2516.1	2574.93	2221.96	2267.56	2399.57	2340.86	2222.02	2200.86	2153.42	2494.29	2628.88	2635.63	2610.51	2519.97	2407.75	2258.56	2579.63	2539.17	2192.59	2683.94	2685.45	2318.85	2369.97	2540.68
	2203.81	2169.44	2245.89	2243.24	2238.44	2215.3	2223.1	2314	2163.09	2224.58	2391.52	2313.38	2231.44	2159.56	2418.8	2406.35	2290.82	2415.97	2278.6	2189.29	2242	2443.69	2492.26	2183.57	2383.68	2518.37	2576.53	2223.32	2268.85	2400.89	2342.7	2223.42	2202.08	2154.15	2496.77	2631.95	2638.17	2612.41	2521.57	2409.55	2259.5	2582.49	2540.9	2193.81	2687.07	2688.19	2320.86	2371.51	2543.63
	2204.69	2170.37	2246.6	2243.81	2239.15	2216.37	2224.21	2315.47	2163.97	2225.76	2392.99	2314.27	2232.29	2160.52	2420.82	2407.65	2291.72	2417.05	2279.85	2190.33	2242.91	2445.8	2493.9	2184.46	2385.58	2520.65	2578.15	2224.69	2270.14	2402.22	2344.55	2224.82	2203.3	2154.88	2499.27	2635.03	2640.72	2614.31	2523.17	2411.37	2260.45	2585.38	2542.64	2195.04	2690.21	2690.95	2322.89	2373.06	2546.59
	2205.58	2171.3	2247.32	2244.39	2239.87	2217.45	2225.33	2316.96	2164.87	2226.94	2394.47	2315.18	2233.14	2161.49	2422.84	2408.96	2292.63	2418.14	2281.1	2191.37	2243.83	2447.93	2495.56	2185.37	2387.5	2522.94	2579.77	2226.07	2271.45	2403.56	2346.41	2226.24	2204.54	2155.62	2501.77	2638.14	2643.29	2616.23	2524.78	2413.19	2261.4	2588.27	2544.39	2196.27	2693.37	2693.72	2324.93	2374.62	2549.57
	2206.47	2172.24	2248.04	2244.98	2240.59	2218.53	2226.45	2318.45	2165.77	2228.14	2395.97	2316.09	2234	2162.46	2424.88	2410.29	2293.54	2419.24	2282.36	2192.41	2244.75	2450.07	2497.23	2186.27	2389.43	2525.24	2581.41	2227.45	2272.76	2404.9	2348.28	2227.66	2205.78	2156.36	2504.29	2641.26	2645.87	2618.16	2526.4	2415.02	2262.36	2591.18	2546.14	2197.52	2696.54	2696.51	2326.98	2376.19	2552.56
	2207.37	2173.19	2248.77	2245.57	2241.32	2219.62	2227.58	2319.95	2166.67	2229.33	2397.47	2317	2234.87	2163.44	2426.93	2411.62	2294.46	2420.35	2283.62	2193.46	2245.67	2452.21	2498.91	2187.19	2391.37	2527.55	2583.05	2228.84	2274.08	2406.26	2350.16	2229.09	2207.02	2157.1	2506.82	2644.39	2648.47	2620.1	2528.03	2416.85	2263.32	2594.11	2547.91	2198.77	2699.74	2699.31	2329.04	2377.77	2555.57
	2208.27	2174.13	2249.5	2246.17	2242.05	2220.72	2228.71	2321.46	2167.59	2230.54	2398.99	2317.93	2235.74	2164.42	2428.99	2412.96	2295.39	2421.46	2284.89	2194.51	2246.61	2454.37	2500.6	2188.1	2393.31	2529.88	2584.71	2230.24	2275.42	2407.62	2352.04	2230.53	2208.28	2157.85	2509.36	2647.55	2651.08	2622.05	2529.68	2418.69	2264.29	2597.05	2549.69	2200.03	2702.95	2702.12	2331.11	2379.37	2558.6
	2209.18	2175.09	2250.24	2246.78	2242.79	2221.82	2229.85	2322.98	2168.51	2231.75	2400.52	2318.86	2236.62	2165.42	2431.07	2414.32	2296.32	2422.58	2286.17	2195.57	2247.55	2456.54	2502.3	2189.03	2395.27	2532.23	2586.38	2231.64	2276.76	2408.98	2353.94	2231.98	2209.54	2158.6	2511.91	2650.72	2653.71	2624.01	2531.33	2420.54	2265.26	2600.01	2551.47	2201.3	2706.17	2704.95	2333.18	2380.97	2561.65
	2210.09	2176.04	2250.99	2247.39	2243.53	2222.93	2230.99	2324.5	2169.43	2232.97	2402.05	2319.8	2237.5	2166.41	2433.15	2415.68	2297.26	2423.7	2287.45	2196.63	2248.49	2458.72	2504.01	2189.95	2397.24	2534.58	2588.06	2233.05	2278.11	2410.36	2355.84	2233.43	2210.81	2159.35	2514.47	2653.91	2656.35	2625.98	2532.99	2422.4	2266.24	2602.98	2553.26	2202.58	2709.42	2707.79	2335.27	2382.59	2564.71
	2211	2177	2251.74	2248	2244.28	2224.05	2232.14	2326.04	2170.36	2234.19	2403.6	2320.75	2238.39	2167.42	2435.24	2417.05	2298.21	2424.84	2288.73	2197.69	2249.44	2460.91	2505.74	2190.89	2399.22	2536.95	2589.76	2234.47	2279.47	2411.74	2357.75	2234.89	2212.09	2160.1	2517.04	2657.12	2659	2627.97	2534.66	2424.27	2267.22	2605.96	2555.07	2203.87	2712.68	2710.65	2337.37	2384.21	2567.78
	2211.93	2177.97	2252.5	2248.62	2245.03	2225.17	2233.3	2327.59	2171.3	2235.42	2405.16	2321.7	2239.28	2168.43	2437.35	2418.43	2299.16	2425.97	2290.02	2198.76	2250.39	2463.11	2507.47	2191.82	2401.21	2539.33	2591.46	2235.9	2280.84	2413.13	2359.66	2236.36	2213.38	2160.86	2519.63	2660.35	2661.67	2629.96	2536.34	2426.14	2268.21	2608.96	2556.88	2205.16	2715.95	2713.52	2339.48	2385.85	2570.88
	2212.85	2178.94	2253.27	2249.25	2245.79	2226.3	2234.46	2329.14	2172.25	2236.66	2406.72	2322.66	2240.18	2169.45	2439.47	2419.82	2300.12	2427.12	2291.31	2199.83	2251.35	2465.31	2509.22	2192.76	2403.21	2541.72	2593.18	2237.33	2282.22	2414.53	2361.59	2237.83	2214.67	2161.62	2522.22	2663.59	2664.35	2631.96	2538.03	2428.02	2269.2	2611.97	2558.7	2206.47	2719.25	2716.4	2341.59	2387.5	2573.99
	2213.78	2179.92	2254.04	2249.88	2246.56	2227.43	2235.63	2330.71	2173.2	2237.9	2408.3	2323.63	2241.09	2170.47	2441.59	2421.23	2301.09	2428.27	2292.61	2200.91	2252.32	2467.53	2510.97	2193.71	2405.22	2544.13	2594.9	2238.77	2283.61	2415.93	2363.52	2239.32	2215.97	2162.38	2524.82	2666.85	2667.05	2633.98	2539.73	2429.9	2270.19	2615	2560.52	2207.78	2722.56	2719.29	2343.72	2389.16	2577.11
	2214.72	2180.89	2254.81	2250.52	2247.33	2228.57	2236.8	2332.28	2174.16	2239.15	2409.89	2324.61	2241.99	2171.5	2443.73	2422.64	2302.06	2429.43	2293.91	2201.99	2253.29	2469.76	2512.74	2194.66	2407.24	2546.55	2596.64	2240.22	2285.01	2417.35	2365.46	2240.81	2217.28	2163.15	2527.44	2670.13	2669.76	2636	2541.43	2431.79	2271.19	2618.04	2562.36	2209.1	2725.88	2722.2	2345.86	2390.83	2580.25
	2215.66	2181.88	2255.6	2251.16	2248.1	2229.71	2237.98	2333.86	2175.12	2240.41	2411.49	2325.59	2242.91	2172.53	2445.88	2424.05	2303.04	2430.59	2295.22	2203.07	2254.26	2472	2514.51	2195.62	2409.27	2548.98	2598.39	2241.67	2286.42	2418.77	2367.41	2242.3	2218.6	2163.92	2530.06	2673.42	2672.48	2638.04	2543.15	2433.69	2272.2	2621.09	2564.2	2210.43	2729.22	2725.12	2348	2392.5	2583.41
	2216.61	2182.86	2256.39	2251.81	2248.88	2230.86	2239.16	2335.45	2176.1	2241.67	2413.09	2326.58	2243.82	2173.57	2448.03	2425.48	2304.02	2431.76	2296.53	2204.16	2255.25	2474.25	2516.3	2196.58	2411.31	2551.42	2600.15	2243.13	2287.83	2420.19	2369.36	2243.81	2219.92	2164.69	2532.7	2676.73	2675.22	2640.08	2544.88	2435.6	2273.21	2624.16	2566.05	2211.76	2732.58	2728.06	2350.16	2394.19	2586.58
	2217.56	2183.86	2257.18	2252.47	2249.67	2232.02	2240.35	2337.05	2177.07	2242.94	2414.71	2327.58	2244.75	2174.62	2450.2	2426.92	2305.01	2432.94	2297.85	2205.25	2256.23	2476.5	2518.1	2197.54	2413.36	2553.88	2601.91	2244.59	2289.26	2421.63	2371.33	2245.32	2221.25	2165.46	2535.34	2680.06	2677.97	2642.14	2546.61	2437.51	2274.23	2627.24	2567.91	2213.1	2735.96	2731	2352.32	2395.89	2589.77
	2218.51	2184.85	2257.98	2253.13	2250.46	2233.18	2241.55	2338.66	2178.06	2244.22	2416.34	2328.58	2245.67	2175.67	2452.38	2428.37	2306.01	2434.12	2299.17	2206.35	2257.23	2478.77	2519.9	2198.51	2415.42	2556.35	2603.69	2246.07	2290.69	2423.07	2373.3	2246.83	2222.59	2166.24	2538	2683.41	2680.73	2644.2	2548.36	2439.43	2275.24	2630.33	2569.78	2214.46	2739.35	2733.96	2354.49	2397.61	2592.98
	2219.47	2185.85	2258.79	2253.8	2251.25	2234.34	2242.75	2340.28	2179.05	2245.5	2417.97	2329.6	2246.61	2176.73	2454.57	2429.82	2307.01	2435.31	2300.49	2207.45	2258.22	2481.04	2521.72	2199.49	2417.49	2558.83	2605.49	2247.55	2292.13	2424.52	2375.28	2248.36	2223.93	2167.01	2540.67	2686.77	2683.51	2646.28	2550.11	2441.35	2276.27	2633.44	2571.66	2215.82	2742.75	2736.94	2356.68	2399.33	2596.2
	2220.43	2186.86	2259.6	2254.47	2252.05	2235.51	2243.95	2341.9	2180.05	2246.78	2419.62	2330.61	2247.54	2177.79	2456.77	2431.29	2308.02	2436.51	2301.82	2208.55	2259.22	2483.33	2523.55	2200.47	2419.57	2561.32	2607.29	2249.03	2293.59	2425.97	2377.26	2249.89	2225.29	2167.79	2543.34	2690.14	2686.3	2648.36	2551.87	2443.28	2277.3	2636.56	2573.54	2217.18	2746.17	2739.92	2358.87	2401.06	2599.43
	2221.4	2187.86	2260.42	2255.15	2252.86	2236.69	2245.16	2343.54	2181.05	2248.07	2421.28	2331.64	2248.48	2178.86	2458.97	2432.76	2309.04	2437.71	2303.15	2209.65	2260.23	2485.62	2525.38	2201.45	2421.66	2563.82	2609.1	2250.53	2295.05	2427.43	2379.25	2251.43	2226.64	2168.58	2546.03	2693.54	2689.1	2650.46	2553.64	2445.22	2278.33	2639.7	2575.43	2218.56	2749.61	2742.92	2361.07	2402.8	2602.69
	2222.37	2188.88	2261.24	2255.83	2253.67	2237.87	2246.38	2345.18	2182.06	2249.37	2422.95	2332.67	2249.43	2179.94	2461.19	2434.24	2310.06	2438.91	2304.49	2210.76	2261.24	2487.92	2527.23	2202.44	2423.75	2566.34	2610.92	2252.02	2296.51	2428.9	2381.25	2252.97	2228.01	2169.36	2548.72	2696.95	2691.91	2652.56	2555.42	2447.16	2279.37	2642.84	2577.33	2219.94	2753.06	2745.92	2363.27	2404.55	2605.95
	2223.35	2189.89	2262.07	2256.52	2254.48	2239.06	2247.6	2346.83	2183.07	2250.67	2424.62	2333.71	2250.38	2181.02	2463.42	2435.73	2311.08	2440.13	2305.83	2211.88	2262.26	2490.23	2529.09	2203.43	2425.86	2568.87	2612.75	2253.53	2297.99	2430.37	2383.26	2254.52	2229.38	2170.15	2551.43	2700.37	2694.74	2654.68	2557.2	2449.11	2280.41	2646	2579.24	2221.33	2756.53	2748.94	2365.49	2406.31	2609.23
	2224.33	2190.91	2262.9	2257.21	2255.3	2240.25	2248.83	2348.49	2184.09	2251.98	2426.31	2334.75	2251.33	2182.1	2465.65	2437.23	2312.11	2441.35	2307.18	2212.99	2263.29	2492.55	2530.95	2204.42	2427.97	2571.41	2614.59	2255.04	2299.47	2431.86	2385.28	2256.08	2230.76	2170.94	2554.14	2703.82	2697.58	2656.8	2559	2451.07	2281.45	2649.18	2581.15	2222.73	2760.02	2751.98	2367.72	2408.08	2612.53
	2225.32	2191.94	2263.74	2257.91	2256.13	2241.45	2250.06	2350.16	2185.12	2253.3	2428	2335.81	2252.29	2183.2	2467.9	2438.74	2313.15	2442.57	2308.53	2214.11	2264.31	2494.88	2532.83	2205.42	2430.1	2573.96	2616.44	2256.56	2300.97	2433.34	2387.3	2257.65	2232.15	2171.73	2556.87	2707.28	2700.44	2658.93	2560.8	2453.03	2282.5	2652.36	2583.08	2224.14	2763.52	2755.02	2369.95	2409.86	2615.85
	2226.31	2192.96	2264.59	2258.61	2256.95	2242.65	2251.29	2351.83	2186.15	2254.61	2429.71	2336.87	2253.26	2184.29	2470.16	2440.26	2314.19	2443.8	2309.89	2215.23	2265.35	2497.22	2534.71	2206.43	2432.23	2576.53	2618.3	2258.08	2302.47	2434.84	2389.32	2259.22	2233.54	2172.52	2559.6	2710.75	2703.3	2661.07	2562.61	2454.99	2283.56	2655.56	2585	2225.55	2767.03	2758.07	2372.2	2411.65	2619.17
	2227.3	2193.99	2265.44	2259.32	2257.79	2243.86	2252.53	2353.52	2187.19	2255.94	2431.42	2337.93	2254.23	2185.4	2472.42	2441.79	2315.24	2445.04	2311.24	2216.36	2266.38	2499.56	2536.61	2207.43	2434.37	2579.1	2620.17	2259.61	2303.98	2436.34	2391.36	2260.8	2234.94	2173.32	2562.34	2714.24	2706.18	2663.22	2564.43	2456.97	2284.62	2658.77	2586.94	2226.97	2770.56	2761.14	2374.45	2413.45	2622.52
	2228.3	2195.03	2266.3	2260.04	2258.63	2245.08	2253.78	2355.21	2188.24	2257.27	2433.14	2339	2255.2	2186.5	2474.69	2443.32	2316.3	2446.28	2312.61	2217.49	2267.42	2501.92	2538.51	2208.45	2436.52	2581.69	2622.05	2261.15	2305.5	2437.85	2393.4	2262.38	2236.35	2174.11	2565.09	2717.75	2709.07	2665.38	2566.26	2458.94	2285.68	2661.99	2588.88	2228.4	2774.11	2764.22	2376.71	2415.26	2625.87
	2229.31	2196.07	2267.16	2260.76	2259.47	2246.29	2255.03	2356.91	2189.29	2258.6	2434.88	2340.08	2256.18	2187.62	2476.98	2444.86	2317.36	2447.52	2313.97	2218.62	2268.47	2504.28	2540.43	2209.46	2438.68	2584.29	2623.94	2262.69	2307.02	2439.36	2395.45	2263.97	2237.76	2174.91	2567.85	2721.27	2711.98	2667.55	2568.1	2460.93	2286.75	2665.23	2590.83	2229.84	2777.67	2767.31	2378.98	2417.08	2629.25
	2230.31	2197.11	2268.02	2261.48	2260.32	2247.52	2256.28	2358.62	2190.35	2259.94	2436.62	2341.16	2257.16	2188.73	2479.27	2446.42	2318.42	2448.78	2315.34	2219.75	2269.52	2506.65	2542.35	2210.48	2440.85	2586.9	2625.84	2264.24	2308.56	2440.88	2397.5	2265.57	2239.18	2175.71	2570.62	2724.8	2714.89	2669.73	2569.94	2462.92	2287.82	2668.47	2592.79	2231.28	2781.24	2770.41	2381.25	2418.91	2632.64
	2231.32	2198.16	2268.9	2262.22	2261.17	2248.74	2257.54	2360.33	2191.41	2261.29	2438.37	2342.26	2258.14	2189.86	2481.57	2447.98	2319.49	2450.03	2316.72	2220.89	2270.58	2509.03	2544.28	2211.51	2443.02	2589.52	2627.75	2265.79	2310.1	2442.41	2399.56	2267.17	2240.6	2176.52	2573.4	2728.36	2717.82	2671.91	2571.79	2464.91	2288.89	2671.73	2594.76	2232.73	2784.83	2773.52	2383.54	2420.75	2636.04
	2232.34	2199.21	2269.77	2262.95	2262.03	2249.98	2258.81	2362.06	2192.48	2262.64	2440.13	2343.35	2259.13	2190.99	2483.88	2449.54	2320.57	2451.3	2318.1	2222.03	2271.64	2511.42	2546.22	2212.54	2445.21	2592.15	2629.67	2267.35	2311.65	2443.94	2401.63	2268.78	2242.03	2177.32	2576.19	2731.93	2720.75	2674.11	2573.65	2466.91	2289.97	2675	2596.73	2234.19	2788.43	2776.64	2385.83	2422.59	2639.46
	2233.36	2200.26	2270.66	2263.69	2262.89	2251.21	2260.07	2363.79	2193.55	2263.99	2441.9	2344.46	2260.13	2192.12	2486.2	2451.12	2321.65	2452.56	2319.48	2223.17	2272.71	2513.81	2548.18	2213.57	2447.4	2594.8	2631.6	2268.91	2313.2	2445.48	2403.71	2270.4	2243.47	2178.13	2578.98	2735.51	2723.71	2676.31	2575.52	2468.91	2291.05	2678.29	2598.71	2235.65	2792.05	2779.77	2388.13	2424.45	2642.89
	2234.38	2201.32	2271.54	2264.44	2263.76	2252.45	2261.35	2365.53	2194.63	2265.35	2443.68	2345.57	2261.12	2193.26	2488.52	2452.7	2322.73	2453.84	2320.86	2224.32	2273.78	2516.21	2550.14	2214.61	2449.6	2597.46	2633.53	2270.48	2314.77	2447.02	2405.79	2272.02	2244.92	2178.93	2581.79	2739.11	2726.67	2678.53	2577.39	2470.92	2292.14	2681.58	2600.69	2237.12	2795.69	2782.92	2390.44	2426.32	2646.34
	2235.41	2202.38	2272.44	2265.19	2264.63	2253.7	2262.63	2367.28	2195.72	2266.72	2445.46	2346.68	2262.13	2194.4	2490.86	2454.3	2323.82	2455.12	2322.25	2225.47	2274.85	2518.62	2552.1	2215.65	2451.81	2600.12	2635.48	2272.06	2316.34	2448.57	2407.87	2273.65	2246.37	2179.74	2584.6	2742.72	2729.64	2680.75	2579.27	2472.94	2293.23	2684.89	2602.68	2238.6	2799.34	2786.07	2392.76	2428.19	2649.8
	2236.44	2203.44	2273.34	2265.95	2265.51	2254.95	2263.91	2369.03	2196.81	2268.09	2447.26	2347.8	2263.13	2195.55	2493.2	2455.9	2324.92	2456.4	2323.64	2226.62	2275.93	2521.04	2554.08	2216.69	2454.02	2602.8	2637.43	2273.64	2317.92	2450.13	2409.97	2275.29	2247.82	2180.56	2587.42	2746.35	2732.62	2682.97	2581.16	2474.96	2294.33	2688.21	2604.68	2240.09	2803	2789.23	2395.08	2430.07	2653.27
	2237.48	2204.51	2274.24	2266.71	2266.39	2256.21	2265.19	2370.8	2197.91	2269.46	2449.06	2348.93	2264.14	2196.71	2495.55	2457.51	2326.02	2457.69	2325.04	2227.77	2277.01	2523.46	2556.07	2217.74	2456.25	2605.49	2639.4	2275.23	2319.51	2451.69	2412.07	2276.93	2249.29	2181.37	2590.25	2749.99	2735.62	2685.21	2583.06	2476.98	2295.43	2691.54	2606.68	2241.58	2806.67	2792.41	2397.41	2431.97	2656.76
	2238.52	2205.58	2275.15	2267.48	2267.27	2257.47	2266.48	2372.57	2199.01	2270.84	2450.88	2350.07	2265.16	2197.87	2497.91	2459.12	2327.13	2458.98	2326.44	2228.93	2278.1	2525.9	2558.06	2218.79	2458.48	2608.19	2641.37	2276.82	2321.1	2453.26	2414.17	2278.57	2250.76	2182.18	2593.09	2753.65	2738.63	2687.46	2584.96	2479.01	2296.53	2694.88	2608.69	2243.08	2810.37	2795.59	2399.75	2433.87	2660.27
	2239.56	2206.65	2276.06	2268.25	2268.16	2258.73	2267.78	2374.35	2200.12	2272.22	2452.7	2351.21	2266.17	2199.03	2500.28	2460.75	2328.24	2460.28	2327.84	2230.09	2279.19	2528.34	2560.07	2219.84	2460.72	2610.9	2643.35	2278.42	2322.7	2454.84	2416.28	2280.23	2252.23	2183	2595.93	2757.32	2741.65	2689.71	2586.87	2481.05	2297.63	2698.23	2610.71	2244.59	2814.07	2798.78	2402.1	2435.78	2663.79
	2240.61	2207.73	2276.98	2269.02	2269.05	2260	2269.07	2376.13	2201.23	2273.61	2454.53	2352.35	2267.2	2200.2	2502.65	2462.38	2329.36	2461.59	2329.25	2231.25	2280.29	2530.78	2562.08	2220.9	2462.96	2613.63	2645.34	2280.02	2324.31	2456.42	2418.4	2281.88	2253.71	2183.82	2598.79	2761.01	2744.68	2691.97	2588.79	2483.09	2298.75	2701.59	2612.73	2246.1	2817.79	2801.99	2404.45	2437.7	2667.32
	2241.66	2208.81	2277.9	2269.81	2269.95	2261.27	2270.38	2377.93	2202.35	2275	2456.37	2353.5	2268.22	2201.37	2505.03	2464.02	2330.48	2462.9	2330.66	2232.41	2281.39	2533.24	2564.1	2221.97	2465.22	2616.36	2647.33	2281.63	2325.93	2458	2420.52	2283.55	2255.2	2184.64	2601.65	2764.71	2747.72	2694.24	2590.72	2485.13	2299.86	2704.96	2614.76	2247.62	2821.52	2805.2	2406.82	2439.63	2670.87
	2242.71	2209.9	2278.83	2270.59	2270.85	2262.55	2271.68	2379.73	2203.48	2276.39	2458.22	2354.66	2269.25	2202.55	2507.43	2465.67	2331.6	2464.21	2332.07	2233.58	2282.5	2535.7	2566.13	2223.03	2467.48	2619.1	2649.34	2283.24	2327.55	2459.59	2422.65	2285.22	2256.69	2185.46	2604.52	2768.43	2750.77	2696.52	2592.65	2487.18	2300.98	2708.35	2616.8	2249.14	2825.27	2808.42	2409.19	2441.56	2674.43
	2243.77	2210.98	2279.77	2271.39	2271.76	2263.83	2272.99	2381.54	2204.61	2277.79	2460.07	2355.83	2270.28	2203.73	2509.82	2467.32	2332.73	2465.53	2333.48	2234.75	2283.61	2538.17	2568.17	2224.1	2469.75	2621.86	2651.35	2284.86	2329.18	2461.19	2424.78	2286.89	2258.19	2186.28	2607.4	2772.16	2753.83	2698.8	2594.58	2489.23	2302.1	2711.74	2618.84	2250.68	2829.03	2811.65	2411.56	2443.51	2678.01
	2244.83	2212.07	2280.7	2272.18	2272.67	2265.11	2274.31	2383.35	2205.75	2279.19	2461.94	2357	2271.32	2204.92	2512.23	2468.98	2333.87	2466.85	2334.9	2235.92	2284.72	2540.64	2570.22	2225.17	2472.02	2624.62	2653.37	2286.49	2330.81	2462.79	2426.92	2288.58	2259.7	2187.1	2610.28	2775.9	2756.9	2701.09	2596.53	2491.29	2303.22	2715.15	2620.88	2252.21	2832.8	2814.89	2413.95	2445.46	2681.6
	2245.9	2213.17	2281.65	2272.98	2273.59	2266.4	2275.63	2385.18	2206.89	2280.6	2463.81	2358.17	2272.36	2206.11	2514.64	2470.65	2335.01	2468.18	2336.33	2237.09	2285.84	2543.12	2572.27	2226.25	2474.31	2627.4	2655.4	2288.12	2332.46	2464.4	2429.07	2290.26	2261.21	2187.92	2613.17	2779.66	2759.98	2703.39	2598.48	2493.35	2304.35	2718.57	2622.93	2253.76	2836.59	2818.14	2416.34	2447.42	2685.2
	2246.96	2214.26	2282.59	2273.79	2274.51	2267.7	2276.95	2387.01	2208.03	2282.01	2465.69	2359.35	2273.4	2207.3	2517.06	2472.33	2336.15	2469.51	2337.75	2238.27	2286.96	2545.61	2574.34	2227.33	2476.6	2630.18	2657.44	2289.75	2334.11	2466.01	2431.22	2291.96	2262.72	2188.75	2616.07	2783.43	2763.07	2705.7	2600.44	2495.41	2305.48	2721.99	2624.99	2255.31	2840.39	2821.4	2418.73	2449.39	2688.81
	2248.04	2215.36	2283.55	2274.6	2275.43	2268.99	2278.27	2388.84	2209.19	2283.43	2467.58	2360.54	2274.45	2208.51	2519.49	2474.02	2337.3	2470.85	2339.18	2239.44	2288.08	2548.1	2576.41	2228.41	2478.89	2632.98	2659.49	2291.39	2335.76	2467.63	2433.37	2293.65	2264.24	2189.57	2618.98	2787.22	2766.18	2708.01	2602.4	2497.48	2306.62	2725.43	2627.05	2256.87	2844.2	2824.67	2421.14	2451.37	2692.45
	2249.11	2216.46	2284.5	2275.42	2276.36	2270.29	2279.6	2390.69	2210.34	2284.85	2469.48	2361.73	2275.5	2209.71	2521.92	2475.71	2338.46	2472.19	2340.61	2240.62	2289.21	2550.6	2578.49	2229.5	2481.2	2635.79	2661.54	2293.03	2337.43	2469.25	2435.53	2295.36	2265.77	2190.4	2621.89	2791.02	2769.29	2710.33	2604.37	2499.55	2307.76	2728.88	2629.12	2258.43	2848.03	2827.94	2423.55	2453.36	2696.09
	2250.19	2217.57	2285.47	2276.24	2277.29	2271.6	2280.93	2392.54	2211.51	2286.27	2471.39	2362.93	2276.56	2210.92	2524.37	2477.41	2339.61	2473.54	2342.04	2241.8	2290.35	2553.11	2580.58	2230.59	2483.51	2638.6	2663.6	2294.68	2339.1	2470.88	2437.7	2297.07	2267.3	2191.23	2624.81	2794.83	2772.41	2712.66	2606.35	2501.63	2308.9	2732.33	2631.2	2260	2851.87	2831.23	2425.97	2455.35	2699.75
	2251.28	2218.68	2286.43	2277.07	2278.22	2272.91	2282.27	2394.4	2212.67	2287.7	2473.3	2364.13	2277.62	2212.13	2526.81	2479.11	2340.78	2474.89	2343.48	2242.99	2291.48	2555.62	2582.67	2231.68	2485.83	2641.43	2665.67	2296.33	2340.77	2472.52	2439.87	2298.78	2268.84	2192.06	2627.74	2798.66	2775.54	2714.99	2608.33	2503.71	2310.05	2735.8	2633.28	2261.58	2855.73	2834.52	2428.39	2457.35	2703.42
	2252.36	2219.79	2287.4	2277.9	2279.16	2274.22	2283.61	2396.27	2213.85	2289.12	2475.22	2365.34	2278.68	2213.35	2529.27	2480.83	2341.94	2476.24	2344.92	2244.17	2292.63	2558.14	2584.77	2232.78	2488.15	2644.27	2667.74	2297.99	2342.46	2474.15	2442.05	2300.5	2270.38	2192.89	2630.67	2802.5	2778.68	2717.34	2610.32	2505.79	2311.19	2739.28	2635.36	2263.16	2859.59	2837.82	2430.82	2459.36	2707.1
	2253.45	2220.9	2288.38	2278.73	2280.11	2275.53	2284.95	2398.14	2215.02	2290.56	2477.15	2366.56	2279.74	2214.57	2531.73	2482.55	2343.11	2477.6	2346.36	2245.36	2293.77	2560.67	2586.89	2233.87	2490.48	2647.11	2669.83	2299.65	2344.15	2475.8	2444.23	2302.23	2271.93	2193.72	2633.62	2806.35	2781.84	2719.68	2612.32	2507.88	2312.35	2742.77	2637.45	2264.75	2863.47	2841.13	2433.26	2461.38	2710.8
	2254.55	2222.02	2289.36	2279.57	2281.05	2276.85	2286.3	2400.02	2216.21	2292	2479.09	2367.77	2280.81	2215.8	2534.2	2484.28	2344.29	2478.96	2347.8	2246.55	2294.92	2563.2	2589	2234.98	2492.82	2649.97	2671.92	2301.32	2345.84	2477.45	2446.41	2303.96	2273.48	2194.55	2636.56	2810.22	2785	2722.04	2614.32	2509.97	2313.5	2746.26	2639.54	2266.35	2867.36	2844.45	2435.7	2463.41	2714.51
	2255.64	2223.14	2290.34	2280.42	2282	2278.18	2287.65	2401.91	2217.39	2293.44	2481.04	2369	2281.88	2217.03	2536.68	2486.01	2345.47	2480.33	2349.25	2247.74	2296.07	2565.74	2591.13	2236.08	2495.16	2652.84	2674.02	2302.99	2347.54	2479.1	2448.6	2305.69	2275.04	2195.39	2639.52	2814.1	2788.17	2724.4	2616.32	2512.07	2314.66	2749.77	2641.64	2267.95	2871.27	2847.77	2438.15	2465.44	2718.23
	2256.74	2224.26	2291.33	2281.27	2282.96	2279.5	2289	2403.8	2218.59	2294.88	2482.99	2370.23	2282.96	2218.26	2539.16	2487.75	2346.65	2481.7	2350.7	2248.93	2297.23	2568.28	2593.27	2237.19	2497.51	2655.71	2676.12	2304.66	2349.25	2480.76	2450.8	2307.43	2276.61	2196.22	2642.48	2817.99	2791.35	2726.77	2618.33	2514.16	2315.82	2753.28	2643.75	2269.55	2875.18	2851.1	2440.61	2467.48	2721.97
	2257.85	2225.39	2292.33	2282.12	2283.92	2280.83	2290.36	2405.7	2219.78	2296.33	2484.95	2371.46	2284.03	2219.5	2541.65	2489.5	2347.84	2483.08	2352.15	2250.12	2298.39	2570.83	2595.41	2238.3	2499.87	2658.6	2678.23	2306.34	2350.96	2482.42	2453	2309.18	2278.18	2197.06	2645.45	2821.89	2794.54	2729.14	2620.35	2516.27	2316.99	2756.81	2645.86	2271.16	2879.11	2854.44	2443.07	2469.53	2725.72
	2258.95	2226.52	2293.32	2282.98	2284.88	2282.17	2291.72	2407.61	2220.99	2297.78	2486.92	2372.7	2285.11	2220.74	2544.14	2491.26	2349.03	2484.46	2353.61	2251.32	2299.55	2573.39	2597.56	2239.41	2502.23	2661.5	2680.35	2308.03	2352.68	2484.08	2455.2	2310.93	2279.75	2197.89	2648.42	2825.81	2797.74	2731.52	2622.38	2518.37	2318.16	2760.34	2647.97	2272.78	2883.05	2857.79	2445.54	2471.59	2729.48
	2260.06	2227.65	2294.33	2283.84	2285.85	2283.5	2293.08	2409.52	2222.19	2299.23	2488.9	2373.95	2286.2	2221.99	2546.65	2493.02	2350.22	2485.84	2355.06	2252.51	2300.72	2575.95	2599.71	2240.53	2504.59	2664.4	2682.48	2309.72	2354.41	2485.75	2457.41	2312.69	2281.33	2198.73	2651.41	2829.74	2800.95	2733.91	2624.4	2520.48	2319.33	2763.89	2650.09	2274.41	2887.01	2861.15	2448.01	2473.65	2733.25
	2261.18	2228.78	2295.33	2284.71	2286.82	2284.85	2294.44	2411.44	2223.4	2300.69	2490.88	2375.19	2287.28	2223.23	2549.16	2494.78	2351.42	2487.23	2356.52	2253.71	2301.89	2578.52	2601.88	2241.65	2506.97	2667.32	2684.61	2311.41	2356.14	2487.43	2459.62	2314.45	2282.91	2199.57	2654.39	2833.69	2804.17	2736.3	2626.44	2522.59	2320.51	2767.44	2652.21	2276.03	2890.97	2864.51	2450.5	2475.72	2737.04
	2262.29	2229.92	2296.34	2285.58	2287.79	2286.19	2295.81	2413.37	2224.62	2302.15	2492.87	2376.45	2288.37	2224.49	2551.67	2496.56	2352.62	2488.62	2357.99	2254.91	2303.07	2581.09	2604.05	2242.77	2509.35	2670.24	2686.75	2313.1	2357.88	2489.11	2461.84	2316.21	2284.5	2200.41	2657.39	2837.64	2807.39	2738.7	2628.48	2524.71	2321.69	2771.01	2654.34	2277.67	2894.95	2867.89	2452.98	2477.8	2740.84
	2263.42	2231.06	2297.36	2286.46	2288.77	2287.54	2297.19	2415.3	2225.84	2303.62	2494.87	2377.71	2289.47	2225.74	2554.19	2498.34	2353.83	2490.01	2359.45	2256.11	2304.25	2583.67	2606.22	2243.9	2511.73	2673.17	2688.89	2314.8	2359.62	2490.79	2464.06	2317.98	2286.09	2201.25	2660.39	2841.61	2810.63	2741.1	2630.52	2526.82	2322.87	2774.58	2656.47	2279.31	2898.94	2871.26	2455.47	2479.89	2744.65
	2264.54	2232.2	2298.38	2287.34	2289.75	2288.89	2298.56	2417.24	2227.06	2305.09	2496.88	2378.97	2290.56	2227.01	2556.72	2500.13	2355.03	2491.41	2360.91	2257.31	2305.43	2586.25	2608.41	2245.02	2514.13	2676.12	2691.05	2316.51	2361.37	2492.48	2466.29	2319.76	2287.69	2202.09	2663.39	2845.59	2813.87	2743.51	2632.57	2528.95	2324.05	2778.16	2658.61	2280.95	2902.94	2874.65	2457.97	2481.98	2748.48
	2265.67	2233.35	2299.4	2288.23	2290.74	2290.24	2299.94	2419.19	2228.29	2306.56	2498.89	2380.24	2291.66	2228.27	2559.25	2501.92	2356.25	2492.81	2362.38	2258.52	2306.61	2588.84	2610.6	2246.15	2516.52	2679.07	2693.2	2318.21	2363.12	2494.17	2468.52	2321.54	2289.3	2202.93	2666.41	2849.58	2817.13	2745.93	2634.63	2531.07	2325.24	2781.75	2660.75	2282.61	2906.95	2878.04	2460.48	2484.08	2752.31
	2266.8	2234.49	2300.43	2289.12	2291.72	2291.6	2301.32	2421.14	2229.53	2308.03	2500.91	2381.51	2292.76	2229.54	2561.8	2503.72	2357.46	2494.22	2363.85	2259.72	2307.8	2591.44	2612.8	2247.28	2518.93	2682.03	2695.37	2319.93	2364.88	2495.87	2470.75	2323.32	2290.9	2203.77	2669.43	2853.58	2820.39	2748.35	2636.69	2533.2	2326.43	2785.35	2662.9	2284.26	2910.97	2881.44	2462.99	2486.19	2756.16
	2267.93	2235.64	2301.46	2290.01	2292.72	2292.96	2302.7	2423.1	2230.76	2309.51	2502.94	2382.79	2293.86	2230.81	2564.34	2505.53	2358.68	2495.63	2365.33	2260.93	2309	2594.04	2615.01	2248.42	2521.33	2685	2697.54	2321.64	2366.65	2497.57	2472.99	2325.11	2292.51	2204.61	2672.45	2857.6	2823.66	2750.78	2638.75	2535.33	2327.62	2788.95	2665.05	2285.92	2915.01	2884.85	2465.5	2488.3	2760.02
	2269.07	2236.8	2302.5	2290.91	2293.71	2294.32	2304.09	2425.07	2232.01	2310.99	2504.97	2384.07	2294.97	2232.08	2566.89	2507.34	2359.9	2497.04	2366.8	2262.14	2310.19	2596.64	2617.22	2249.56	2523.75	2687.98	2699.72	2323.36	2368.42	2499.27	2475.23	2326.9	2294.13	2205.45	2675.48	2861.63	2826.94	2753.21	2640.82	2537.46	2328.82	2792.57	2667.2	2287.59	2919.05	2888.27	2468.02	2490.42	2763.89
	2270.21	2237.95	2303.54	2291.81	2294.71	2295.69	2305.48	2427.04	2233.25	2312.47	2507.01	2385.35	2296.08	2233.36	2569.45	2509.16	2361.13	2498.46	2368.28	2263.34	2311.39	2599.25	2619.44	2250.7	2526.17	2690.96	2701.9	2325.08	2370.19	2500.98	2477.47	2328.7	2295.75	2206.3	2678.52	2865.66	2830.22	2755.65	2642.89	2539.59	2330.02	2796.19	2669.36	2289.26	2923.11	2891.69	2470.55	2492.55	2767.77
	2271.35	2239.11	2304.58	2292.72	2295.71	2297.06	2306.87	2429.02	2234.5	2313.96	2509.06	2386.64	2297.19	2234.64	2572.02	2510.98	2362.36	2499.88	2369.75	2264.55	2312.6	2601.87	2621.66	2251.84	2528.59	2693.96	2704.09	2326.81	2371.97	2502.69	2479.72	2330.5	2297.38	2207.14	2681.56	2869.72	2833.52	2758.09	2644.97	2541.73	2331.22	2799.82	2671.52	2290.94	2927.18	2895.12	2473.08	2494.68	2771.67
	2272.5	2240.27	2305.63	2293.63	2296.72	2298.43	2308.27	2431.01	2235.76	2315.45	2511.12	2387.93	2298.31	2235.93	2574.59	2512.81	2363.59	2501.3	2371.23	2265.76	2313.8	2604.49	2623.9	2252.98	2531.02	2696.97	2706.29	2328.53	2373.76	2504.4	2481.97	2332.31	2299.01	2207.99	2684.61	2873.78	2836.83	2760.53	2647.05	2543.87	2332.43	2803.46	2673.69	2292.62	2931.26	2898.55	2475.62	2496.83	2775.57
	2273.65	2241.43	2306.68	2294.54	2297.72	2299.81	2309.67	2433	2237.01	2316.94	2513.18	2389.23	2299.42	2237.21	2577.16	2514.65	2364.83	2502.73	2372.71	2266.98	2315.01	2607.11	2626.14	2254.13	2533.46	2699.98	2708.49	2330.27	2375.55	2506.12	2484.23	2334.12	2300.64	2208.83	2687.66	2877.85	2840.14	2762.99	2649.14	2546.01	2333.64	2807.11	2675.85	2294.31	2935.35	2901.99	2478.16	2498.97	2779.49
	2274.8	2242.6	2307.74	2295.46	2298.74	2301.19	2311.07	2435	2238.28	2318.44	2515.25	2390.53	2300.54	2238.51	2579.75	2516.49	2366.06	2504.16	2374.2	2268.19	2316.23	2609.74	2628.38	2255.28	2535.9	2703	2710.69	2332	2377.35	2507.84	2486.49	2335.93	2302.28	2209.68	2690.72	2881.93	2843.46	2765.44	2651.23	2548.16	2334.85	2810.77	2678.03	2296	2939.45	2905.44	2480.71	2501.13	2783.42
	2275.95	2243.77	2308.8	2296.39	2299.75	2302.57	2312.47	2437	2239.54	2319.94	2517.32	2391.84	2301.66	2239.8	2582.33	2518.33	2367.3	2505.59	2375.68	2269.4	2317.44	2612.38	2630.63	2256.43	2538.34	2706.03	2712.91	2333.74	2379.15	2509.56	2488.75	2337.75	2303.92	2210.53	2693.78	2886.03	2846.79	2767.9	2653.33	2550.31	2336.06	2814.44	2680.2	2297.7	2943.56	2908.89	2483.26	2503.29	2787.36
	2277.11	2244.94	2309.87	2297.31	2300.77	2303.96	2313.88	2439.01	2240.81	2321.44	2519.41	2393.15	2302.79	2241.1	2584.93	2520.19	2368.55	2507.02	2377.17	2270.62	2318.66	2615.02	2632.89	2257.58	2540.79	2709.07	2715.13	2335.48	2380.95	2511.29	2491.01	2339.57	2305.57	2211.38	2696.85	2890.13	2850.12	2770.37	2655.43	2552.46	2337.28	2818.11	2682.38	2299.4	2947.68	2912.35	2485.82	2505.46	2791.31
	2278.27	2246.11	2310.93	2298.24	2301.79	2305.34	2315.28	2441.03	2242.08	2322.94	2521.5	2394.46	2303.91	2242.4	2587.53	2522.04	2369.79	2508.46	2378.66	2271.83	2319.89	2617.66	2635.15	2258.73	2543.25	2712.12	2717.35	2337.23	2382.76	2513.02	2493.28	2341.4	2307.22	2212.22	2699.93	2894.25	2853.47	2772.84	2657.53	2554.61	2338.5	2821.79	2684.57	2301.11	2951.81	2915.82	2488.38	2507.63	2795.27
	2279.44	2247.29	2312	2299.18	2302.82	2306.73	2316.69	2443.05	2243.36	2324.45	2523.59	2395.77	2305.04	2243.7	2590.13	2523.91	2371.04	2509.91	2380.15	2273.05	2321.11	2620.31	2637.42	2259.89	2545.71	2715.17	2719.58	2338.97	2384.58	2514.75	2495.55	2343.23	2308.87	2213.07	2703.01	2898.38	2856.82	2775.31	2659.64	2556.76	2339.72	2825.48	2686.75	2302.82	2955.95	2919.29	2490.95	2509.81	2799.25
	2280.61	2248.47	2313.08	2300.12	2303.84	2308.13	2318.11	2445.08	2244.64	2325.96	2525.69	2397.09	2306.17	2245.01	2592.74	2525.78	2372.3	2511.35	2381.64	2274.27	2322.34	2622.97	2639.7	2261.05	2548.17	2718.24	2721.81	2340.72	2386.4	2516.48	2497.83	2345.06	2310.53	2213.92	2706.09	2902.51	2860.18	2777.79	2661.75	2558.92	2340.94	2829.17	2688.94	2304.53	2960.1	2922.77	2493.52	2512	2803.23
	2281.78	2249.65	2314.16	2301.06	2304.87	2309.52	2319.52	2447.11	2245.92	2327.47	2527.8	2398.42	2307.31	2246.32	2595.36	2527.65	2373.55	2512.8	2383.13	2275.49	2323.57	2625.62	2641.98	2262.21	2550.64	2721.31	2724.05	2342.48	2388.22	2518.22	2500.1	2346.9	2312.19	2214.77	2709.18	2906.66	2863.54	2780.28	2663.86	2561.08	2342.17	2832.88	2691.14	2306.25	2964.26	2926.25	2496.1	2514.19	2807.22
	2282.95	2250.83	2315.24	2302.01	2305.91	2310.92	2320.94	2449.15	2247.21	2328.99	2529.91	2399.74	2308.44	2247.63	2597.98	2529.53	2374.81	2514.25	2384.62	2276.7	2324.81	2628.29	2644.27	2263.37	2553.11	2724.39	2726.3	2344.23	2390.05	2519.96	2502.38	2348.74	2313.86	2215.62	2712.27	2910.82	2866.92	2782.76	2665.98	2563.24	2343.4	2836.59	2693.33	2307.98	2968.43	2929.74	2498.68	2516.39	2811.23
	2284.13	2252.01	2316.33	2302.96	2306.94	2312.33	2322.36	2451.2	2248.5	2330.5	2532.03	2401.07	2309.58	2248.94	2600.6	2531.41	2376.07	2515.7	2386.12	2277.92	2326.05	2630.95	2646.56	2264.54	2555.59	2727.47	2728.55	2345.99	2391.89	2521.71	2504.67	2350.59	2315.53	2216.47	2715.37	2914.99	2870.3	2785.25	2668.1	2565.4	2344.63	2840.31	2695.53	2309.71	2972.61	2933.24	2501.26	2518.59	2815.24
	2285.31	2253.2	2317.42	2303.91	2307.98	2313.73	2323.78	2453.25	2249.8	2332.02	2534.16	2402.41	2310.72	2250.26	2603.23	2533.3	2377.33	2517.16	2387.61	2279.14	2327.29	2633.62	2648.86	2265.7	2558.07	2730.57	2730.8	2347.75	2393.73	2523.46	2506.95	2352.44	2317.2	2217.33	2718.48	2919.17	2873.69	2787.75	2670.23	2567.56	2345.87	2844.03	2697.74	2311.44	2976.8	2936.74	2503.85	2520.8	2819.27
	2286.49	2254.39	2318.51	2304.87	2309.02	2315.14	2325.21	2455.31	2251.09	2333.55	2536.29	2403.74	2311.86	2251.58	2605.87	2535.2	2378.59	2518.62	2389.11	2280.36	2328.53	2636.3	2651.17	2266.87	2560.56	2733.67	2733.06	2349.52	2395.57	2525.2	2509.24	2354.29	2318.88	2218.18	2721.59	2923.35	2877.09	2790.24	2672.36	2569.73	2347.1	2847.77	2699.94	2313.18	2981	2940.24	2506.45	2523.02	2823.3
	2287.68	2255.58	2319.61	2305.84	2310.07	2316.55	2326.64	2457.37	2252.39	2335.07	2538.43	2405.08	2313	2252.9	2608.51	2537.1	2379.86	2520.08	2390.61	2281.58	2329.78	2638.98	2653.48	2268.04	2563.05	2736.78	2735.32	2351.28	2397.42	2526.96	2511.53	2356.15	2320.56	2219.03	2724.7	2927.55	2880.49	2792.75	2674.49	2571.89	2348.34	2851.51	2702.15	2314.92	2985.21	2943.75	2509.05	2525.24	2827.35
	2288.87	2256.78	2320.71	2306.8	2311.12	2317.96	2328.07	2459.44	2253.7	2336.6	2540.58	2406.43	2314.15	2254.23	2611.16	2539	2381.13	2521.55	2392.11	2282.81	2331.03	2641.66	2655.8	2269.21	2565.55	2739.9	2737.59	2353.05	2399.27	2528.71	2513.82	2358	2322.24	2219.88	2727.82	2931.76	2883.9	2795.25	2676.62	2574.06	2349.58	2855.25	2704.36	2316.67	2989.42	2947.27	2511.65	2527.46	2831.41
	2290.06	2257.97	2321.82	2307.77	2312.17	2319.37	2329.5	2461.52	2255.01	2338.13	2542.73	2407.77	2315.29	2255.55	2613.81	2540.91	2382.4	2523.01	2393.61	2284.03	2332.29	2644.35	2658.12	2270.38	2568.04	2743.02	2739.86	2354.82	2401.12	2530.46	2516.11	2359.87	2323.93	2220.73	2730.94	2935.97	2887.32	2797.76	2678.76	2576.23	2350.83	2859.01	2706.57	2318.42	2993.65	2950.79	2514.26	2529.7	2835.47
	2291.26	2259.17	2322.92	2308.75	2313.22	2320.79	2330.93	2463.6	2256.32	2339.66	2544.88	2409.12	2316.44	2256.88	2616.47	2542.82	2383.67	2524.48	2395.11	2285.25	2333.54	2647.04	2660.45	2271.56	2570.55	2746.15	2742.14	2356.59	2402.98	2532.22	2518.41	2361.73	2325.62	2221.59	2734.07	2940.2	2890.74	2800.27	2680.9	2578.4	2352.08	2862.77	2708.79	2320.17	2997.88	2954.32	2516.87	2531.93	2839.55
	2292.45	2260.37	2324.04	2309.72	2314.28	2322.21	2332.36	2465.68	2257.63	2341.2	2547.04	2410.47	2317.59	2258.22	2619.13	2544.74	2384.94	2525.95	2396.61	2286.47	2334.8	2649.74	2662.78	2272.73	2573.05	2749.29	2744.42	2358.37	2404.85	2533.98	2520.71	2363.6	2327.31	2222.44	2737.2	2944.43	2894.17	2802.78	2683.05	2580.58	2353.32	2866.54	2711.01	2321.93	3002.13	2957.85	2519.48	2534.18	2843.63
	2293.65	2261.58	2325.15	2310.7	2315.33	2323.63	2333.8	2467.78	2258.94	2342.74	2549.21	2411.83	2318.75	2259.55	2621.79	2546.66	2386.22	2527.43	2398.12	2287.7	2336.06	2652.43	2665.12	2273.91	2575.56	2752.44	2746.71	2360.15	2406.71	2535.74	2523.01	2365.47	2329.01	2223.3	2740.33	2948.68	2897.61	2805.3	2685.19	2582.75	2354.58	2870.31	2713.23	2323.69	3006.38	2961.39	2522.1	2536.43	2847.72
	2294.86	2262.78	2326.27	2311.69	2316.4	2325.05	2335.24	2469.87	2260.26	2344.28	2551.38	2413.19	2319.9	2260.89	2624.46	2548.59	2387.5	2528.9	2399.62	2288.92	2337.33	2655.14	2667.46	2275.09	2578.08	2755.59	2749	2361.93	2408.59	2537.51	2525.31	2367.35	2330.71	2224.15	2743.47	2952.93	2901.05	2807.82	2687.34	2584.93	2355.83	2874.09	2715.45	2325.46	3010.64	2964.93	2524.72	2538.68	2851.83
	2296.06	2263.99	2327.39	2312.68	2317.46	2326.48	2336.68	2471.98	2261.58	2345.82	2553.56	2414.55	2321.06	2262.23	2627.14	2550.52	2388.78	2530.38	2401.12	2290.14	2338.6	2657.84	2669.81	2276.27	2580.6	2758.75	2751.29	2363.71	2410.46	2539.27	2527.61	2369.23	2332.41	2225	2746.62	2957.19	2904.5	2810.35	2689.5	2587.1	2357.09	2877.88	2717.68	2327.23	3014.91	2968.47	2527.35	2540.94	2855.94
	2297.27	2265.2	2328.52	2313.67	2318.53	2327.91	2338.12	2474.08	2262.91	2347.36	2555.75	2415.91	2322.21	2263.57	2629.82	2552.46	2390.06	2531.86	2402.63	2291.36	2339.87	2660.55	2672.16	2277.45	2583.12	2761.92	2753.59	2365.49	2412.34	2541.04	2529.92	2371.11	2334.12	2225.86	2749.76	2961.46	2907.95	2812.87	2691.65	2589.28	2358.34	2881.67	2719.91	2329	3019.18	2972.02	2529.98	2543.2	2860.06
	2298.48	2266.41	2329.64	2314.66	2319.59	2329.34	2339.57	2476.2	2264.23	2348.91	2557.94	2417.27	2323.37	2264.91	2632.5	2554.4	2391.34	2533.35	2404.14	2292.59	2341.14	2663.26	2674.51	2278.63	2585.64	2765.09	2755.89	2367.27	2414.22	2542.81	2532.22	2372.99	2335.83	2226.71	2752.92	2965.74	2911.42	2815.4	2693.81	2591.46	2359.61	2885.47	2722.14	2330.78	3023.47	2975.57	2532.61	2545.47	2864.19
	2299.7	2267.63	2330.78	2315.66	2320.67	2330.77	2341.01	2478.32	2265.56	2350.46	2560.13	2418.64	2324.53	2266.26	2635.19	2556.34	2392.63	2534.83	2405.64	2293.81	2342.42	2665.98	2676.88	2279.81	2588.17	2768.27	2758.2	2369.06	2416.11	2544.58	2534.53	2374.88	2337.54	2227.57	2756.07	2970.03	2914.88	2817.93	2695.97	2593.64	2360.87	2889.27	2724.37	2332.56	3027.76	2979.13	2535.25	2547.75	2868.33
	2300.92	2268.84	2331.91	2316.66	2321.74	2332.21	2342.46	2480.44	2266.89	2352.01	2562.33	2420.01	2325.69	2267.61	2637.89	2558.29	2393.92	2536.32	2407.15	2295.03	2343.69	2668.7	2679.24	2281	2590.7	2771.46	2760.51	2370.85	2418	2546.35	2536.84	2376.77	2339.26	2228.42	2759.23	2974.32	2918.36	2820.46	2698.13	2595.82	2362.13	2893.09	2726.6	2334.35	3032.06	2982.69	2537.89	2550.03	2872.48
	2302.14	2270.06	2333.05	2317.67	2322.81	2333.64	2343.91	2482.57	2268.23	2353.56	2564.54	2421.38	2326.86	2268.95	2640.59	2560.24	2395.2	2537.81	2408.66	2296.26	2344.97	2671.42	2681.62	2282.18	2593.24	2774.65	2762.82	2372.64	2419.89	2548.13	2539.15	2378.66	2340.97	2229.28	2762.39	2978.63	2921.84	2823	2700.29	2598	2363.4	2896.9	2728.84	2336.14	3036.37	2986.26	2540.54	2552.31	2876.64
	2303.36	2271.28	2334.19	2318.68	2323.89	2335.08	2345.36	2484.7	2269.57	2355.12	2566.75	2422.76	2328.02	2270.31	2643.29	2562.2	2396.49	2539.3	2410.16	2297.48	2346.26	2674.15	2683.99	2283.37	2595.78	2777.85	2765.14	2374.43	2421.79	2549.9	2541.46	2380.56	2342.69	2230.13	2765.56	2982.94	2925.32	2825.53	2702.46	2600.18	2364.67	2900.73	2731.07	2337.93	3040.68	2989.83	2543.18	2554.6	2880.8
	2304.58	2272.5	2335.33	2319.69	2324.97	2336.52	2346.82	2486.84	2270.9	2356.67	2568.96	2424.13	2329.19	2271.66	2645.99	2564.16	2397.78	2540.79	2411.67	2298.7	2347.54	2676.88	2686.37	2284.55	2598.32	2781.06	2767.46	2376.22	2423.68	2551.68	2543.77	2382.46	2344.42	2230.99	2768.73	2987.26	2928.82	2828.07	2704.62	2602.36	2365.94	2904.55	2733.31	2339.72	3045.01	2993.4	2545.83	2556.89	2884.97
	2305.81	2273.73	2336.48	2320.7	2326.06	2337.96	2348.27	2488.99	2272.25	2358.23	2571.18	2425.51	2330.35	2273.01	2648.7	2566.12	2399.08	2542.29	2413.18	2299.93	2348.83	2679.61	2688.76	2285.74	2600.86	2784.27	2769.78	2378.01	2425.59	2553.45	2546.09	2384.36	2346.14	2231.85	2771.9	2991.58	2932.31	2830.61	2706.79	2604.55	2367.21	2908.39	2735.55	2341.52	3049.33	2996.98	2548.49	2559.19	2889.16
	2307.04	2274.95	2337.63	2321.72	2327.14	2339.41	2349.73	2491.14	2273.59	2359.79	2573.41	2426.89	2331.52	2274.37	2651.42	2568.09	2400.37	2543.78	2414.69	2301.15	2350.12	2682.34	2691.15	2286.93	2603.41	2787.49	2772.11	2379.81	2427.49	2555.23	2548.4	2386.26	2347.87	2232.7	2775.07	2995.92	2935.81	2833.15	2708.96	2606.73	2368.49	2912.23	2737.79	2343.32	3053.67	3000.56	2551.14	2561.49	2893.35
	2308.28	2276.18	2338.78	2322.74	2328.23	2340.86	2351.18	2493.29	2274.93	2361.35	2575.64	2428.27	2332.69	2275.73	2654.14	2570.06	2401.66	2545.28	2416.2	2302.37	2351.42	2685.08	2693.54	2288.12	2605.96	2790.71	2774.44	2381.61	2429.4	2557.01	2550.72	2388.16	2349.6	2233.56	2778.25	3000.26	2939.32	2835.7	2711.13	2608.92	2369.76	2916.07	2740.04	2345.13	3058.01	3004.14	2553.8	2563.8	2897.54
	2309.51	2277.41	2339.94	2323.77	2329.32	2342.3	2352.64	2495.45	2276.28	2362.92	2577.87	2429.66	2333.86	2277.09	2656.86	2572.03	2402.96	2546.78	2417.7	2303.59	2352.71	2687.82	2695.94	2289.31	2608.51	2793.94	2776.77	2383.4	2431.31	2558.79	2553.03	2390.07	2351.34	2234.41	2781.43	3004.61	2942.84	2838.24	2713.31	2611.1	2371.04	2919.92	2742.28	2346.94	3062.36	3007.73	2556.47	2566.11	2901.75
	2310.75	2278.64	2341.1	2324.8	2330.41	2343.75	2354.1	2497.61	2277.63	2364.48	2580.11	2431.04	2335.03	2278.45	2659.58	2574.01	2404.25	2548.28	2419.21	2304.82	2354.01	2690.56	2698.34	2290.5	2611.06	2797.18	2779.11	2385.2	2433.23	2560.57	2555.35	2391.98	2353.07	2235.27	2784.62	3008.96	2946.35	2840.79	2715.48	2613.28	2372.32	2923.77	2744.53	2348.75	3066.72	3011.32	2559.13	2568.42	2905.96
	2311.99	2279.87	2342.26	2325.83	2331.5	2345.21	2355.56	2499.78	2278.98	2366.05	2582.35	2432.43	2336.2	2279.81	2662.31	2575.99	2405.55	2549.79	2420.72	2306.04	2355.31	2693.31	2700.74	2291.69	2613.62	2800.42	2781.44	2387	2435.15	2562.35	2557.67	2393.89	2354.81	2236.12	2787.81	3013.33	2949.88	2843.34	2717.66	2615.47	2373.61	2927.63	2746.77	2350.56	3071.08	3014.91	2561.8	2570.74	2910.18
	2313.24	2281.11	2343.42	2326.86	2332.6	2346.66	2357.02	2501.96	2280.34	2367.62	2584.6	2433.82	2337.37	2281.18	2665.05	2577.98	2406.85	2551.29	2422.23	2307.26	2356.62	2696.06	2703.15	2292.88	2616.18	2803.67	2783.79	2388.8	2437.07	2564.13	2559.99	2395.81	2356.55	2236.98	2791	3017.7	2953.4	2845.89	2719.84	2617.65	2374.89	2931.5	2749.02	2352.38	3075.45	3018.51	2564.47	2573.07	2914.41
	2314.48	2282.35	2344.59	2327.9	2333.69	2348.11	2358.49	2504.13	2281.69	2369.19	2586.85	2435.21	2338.55	2282.54	2667.79	2579.96	2408.15	2552.8	2423.74	2308.48	2357.92	2698.81	2705.56	2294.07	2618.74	2806.92	2786.13	2390.6	2438.99	2565.91	2562.3	2397.72	2358.29	2237.84	2794.19	3022.07	2956.94	2848.44	2722.01	2619.84	2376.18	2935.37	2751.27	2354.2	3079.83	3022.11	2567.14	2575.39	2918.65
	2315.73	2283.59	2345.76	2328.94	2334.79	2349.57	2359.95	2506.32	2283.05	2370.77	2589.11	2436.6	2339.72	2283.91	2670.53	2581.95	2409.45	2554.3	2425.25	2309.7	2359.23	2701.56	2707.98	2295.27	2621.31	2810.18	2788.48	2392.4	2440.91	2567.69	2564.62	2399.64	2360.04	2238.69	2797.39	3026.46	2960.47	2850.99	2724.19	2622.02	2377.46	2939.24	2753.52	2356.02	3084.21	3025.71	2569.81	2577.72	2922.89
	2316.99	2284.83	2346.94	2329.98	2335.89	2351.03	2361.42	2508.51	2284.41	2372.34	2591.37	2438	2340.9	2285.28	2673.27	2583.95	2410.75	2555.81	2426.75	2310.92	2360.54	2704.31	2710.4	2296.46	2623.87	2813.45	2790.82	2394.2	2442.84	2569.48	2566.94	2401.56	2361.78	2239.55	2800.59	3030.84	2964.02	2853.54	2726.37	2624.21	2378.75	2943.12	2755.77	2357.85	3088.6	3029.32	2572.49	2580.06	2927.14
	2318.24	2286.07	2348.11	2331.03	2337	2352.49	2362.88	2510.7	2285.77	2373.92	2593.64	2439.39	2342.08	2286.65	2676.02	2585.95	2412.05	2557.32	2428.26	2312.14	2361.85	2707.07	2712.82	2297.65	2626.44	2816.72	2793.17	2396.01	2444.77	2571.26	2569.26	2403.48	2363.53	2240.4	2803.79	3035.24	2967.56	2856.09	2728.56	2626.39	2380.04	2947	2758.02	2359.68	3092.99	3032.92	2575.17	2582.4	2931.4
	2319.5	2287.31	2349.29	2332.08	2338.1	2353.95	2364.35	2512.9	2287.13	2375.49	2595.91	2440.79	2343.25	2288.02	2678.77	2587.94	2413.35	2558.83	2429.77	2313.35	2363.17	2709.83	2715.25	2298.85	2629.01	2819.99	2795.53	2397.81	2446.7	2573.04	2571.58	2405.41	2365.28	2241.26	2806.99	3039.64	2971.11	2858.64	2730.74	2628.57	2381.34	2950.89	2760.27	2361.51	3097.39	3036.53	2577.85	2584.74	2935.66
	2320.75	2288.56	2350.47	2333.13	2339.21	2355.41	2365.82	2515.1	2288.49	2377.07	2598.18	2442.18	2344.43	2289.39	2681.52	2589.95	2414.65	2560.34	2431.28	2314.57	2364.48	2712.59	2717.68	2300.04	2631.58	2823.27	2797.88	2399.61	2448.64	2574.82	2573.89	2407.33	2367.03	2242.11	2810.19	3044.05	2974.67	2861.19	2732.92	2630.76	2382.63	2954.78	2762.52	2363.34	3101.79	3040.14	2580.54	2587.09	2939.93
	2322.02	2289.81	2351.66	2334.19	2340.31	2356.88	2367.29	2517.3	2289.86	2378.65	2600.46	2443.58	2345.61	2290.76	2684.28	2591.95	2415.95	2561.86	2432.78	2315.79	2365.8	2715.36	2720.12	2301.23	2634.16	2826.55	2800.24	2401.42	2450.58	2576.61	2576.21	2409.26	2368.79	2242.97	2813.4	3048.46	2978.23	2863.75	2735.1	2632.94	2383.93	2958.67	2764.78	2365.18	3106.2	3043.75	2583.22	2589.44	2944.21
	2323.28	2291.05	2352.84	2335.24	2341.42	2358.34	2368.76	2519.51	2291.22	2380.23	2602.74	2444.98	2346.79	2292.14	2687.04	2593.96	2417.25	2563.37	2434.29	2317	2367.12	2718.12	2722.55	2302.43	2636.73	2829.84	2802.6	2403.22	2452.52	2578.39	2578.53	2411.19	2370.54	2243.82	2816.61	3052.88	2981.79	2866.3	2737.29	2635.12	2385.23	2962.57	2767.03	2367.02	3110.61	3047.37	2585.91	2591.79	2948.49
	2324.55	2292.31	2354.03	2336.31	2342.53	2359.81	2370.23	2521.73	2292.59	2381.82	2605.03	2446.38	2347.97	2293.51	2689.81	2595.97	2418.55	2564.88	2435.79	2318.22	2368.44	2720.89	2724.99	2303.62	2639.31	2833.14	2804.96	2405.03	2454.46	2580.17	2580.85	2413.12	2372.3	2244.68	2819.82	3057.3	2985.36	2868.86	2739.47	2637.31	2386.53	2966.47	2769.28	2368.86	3115.03	3050.99	2588.6	2594.14	2952.78
	2325.81	2293.56	2355.22	2337.37	2343.65	2361.28	2371.7	2523.95	2293.96	2383.4	2607.32	2447.78	2349.15	2294.89	2692.58	2597.98	2419.86	2566.4	2437.3	2319.43	2369.77	2723.66	2727.44	2304.82	2641.89	2836.44	2807.32	2406.83	2456.4	2581.95	2583.16	2415.05	2374.06	2245.53	2823.04	3061.73	2988.93	2871.41	2741.65	2639.49	2387.83	2970.38	2771.53	2370.7	3119.46	3054.61	2591.29	2596.5	2957.08
	2327.09	2294.81	2356.42	2338.43	2344.76	2362.75	2373.18	2526.17	2295.33	2384.99	2609.61	2449.18	2350.33	2296.27	2695.35	2600	2421.16	2567.92	2438.8	2320.64	2371.1	2726.43	2729.88	2306.01	2644.47	2839.74	2809.69	2408.64	2458.35	2583.74	2585.48	2416.98	2375.82	2246.39	2826.25	3066.17	2992.5	2873.96	2743.84	2641.67	2389.13	2974.29	2773.79	2372.55	3123.89	3058.23	2593.98	2598.87	2961.38
	2328.36	2296.07	2357.61	2339.5	2345.88	2364.22	2374.65	2528.4	2296.7	2386.57	2611.91	2450.59	2351.51	2297.64	2698.12	2602.02	2422.46	2569.43	2440.31	2321.86	2372.43	2729.2	2732.33	2307.21	2647.05	2843.05	2812.05	2410.44	2460.3	2585.52	2587.79	2418.92	2377.58	2247.24	2829.47	3070.61	2996.08	2876.52	2746.02	2643.85	2390.43	2978.2	2776.04	2374.4	3128.32	3061.85	2596.68	2601.23	2965.68
	2329.63	2297.32	2358.81	2340.58	2346.99	2365.69	2376.12	2530.63	2298.08	2388.16	2614.21	2451.99	2352.69	2299.02	2700.9	2604.04	2423.77	2570.95	2441.81	2323.07	2373.76	2731.97	2734.78	2308.4	2649.64	2846.36	2814.42	2412.25	2462.25	2587.3	2590.11	2420.85	2379.35	2248.09	2832.69	3075.05	2999.67	2879.07	2748.21	2646.03	2391.74	2982.12	2778.3	2376.25	3132.76	3065.47	2599.37	2603.6	2970
	2330.91	2298.58	2360.01	2341.65	2348.11	2367.16	2377.6	2532.87	2299.45	2389.75	2616.51	2453.39	2353.87	2300.4	2703.67	2606.06	2425.07	2572.47	2443.31	2324.28	2375.09	2734.74	2737.24	2309.6	2652.22	2849.67	2816.79	2414.05	2464.2	2589.08	2592.42	2422.79	2381.11	2248.95	2835.91	3079.5	3003.25	2881.63	2750.4	2648.21	2393.04	2986.04	2780.55	2378.1	3137.2	3069.1	2602.07	2605.98	2974.31
	2332.19	2299.84	2361.22	2342.73	2349.23	2368.64	2379.08	2535.11	2300.83	2391.34	2618.82	2454.8	2355.05	2301.78	2706.46	2608.08	2426.37	2573.99	2444.81	2325.48	2376.42	2737.52	2739.69	2310.79	2654.81	2852.99	2819.16	2415.86	2466.16	2590.86	2594.73	2424.73	2382.88	2249.8	2839.13	3083.96	3006.84	2884.18	2752.58	2650.39	2394.35	2989.96	2782.8	2379.95	3141.65	3072.73	2604.77	2608.35	2978.64
	2333.47	2301.1	2362.42	2343.8	2350.35	2370.11	2380.55	2537.35	2302.2	2392.93	2621.13	2456.2	2356.24	2303.16	2709.24	2610.11	2427.68	2575.51	2446.31	2326.69	2377.76	2740.3	2742.15	2311.99	2657.4	2856.32	2821.53	2417.66	2468.11	2592.64	2597.05	2426.67	2384.65	2250.65	2842.36	3088.42	3010.43	2886.74	2754.77	2652.56	2395.66	2993.89	2785.06	2381.81	3146.1	3076.36	2607.47	2610.73	2982.97
	2334.76	2302.36	2363.63	2344.89	2351.47	2371.59	2382.03	2539.6	2303.58	2394.52	2623.45	2457.61	2357.42	2304.54	2712.03	2612.14	2428.98	2577.03	2447.81	2327.9	2379.1	2743.08	2744.61	2313.19	2659.98	2859.65	2823.91	2419.47	2470.07	2594.43	2599.36	2428.61	2386.42	2251.51	2845.58	3092.88	3014.03	2889.29	2756.95	2654.74	2396.97	2997.82	2787.31	2383.67	3150.55	3079.99	2610.17	2613.11	2987.3
	2336.04	2303.63	2364.84	2345.97	2352.6	2373.07	2383.51	2541.85	2304.96	2396.12	2625.76	2459.02	2358.6	2305.93	2714.82	2614.17	2430.28	2578.56	2449.31	2329.1	2380.44	2745.86	2747.08	2314.38	2662.57	2862.98	2826.28	2421.27	2472.03	2596.21	2601.67	2430.55	2388.19	2252.36	2848.81	3097.35	3017.63	2891.85	2759.14	2656.92	2398.29	3001.75	2789.56	2385.53	3155.01	3083.62	2612.87	2615.5	2991.64
	2337.33	2304.89	2366.06	2347.06	2353.72	2374.55	2384.99	2544.11	2306.34	2397.71	2628.09	2460.43	2359.79	2307.31	2717.61	2616.2	2431.59	2580.08	2450.81	2330.31	2381.78	2748.64	2749.54	2315.58	2665.17	2866.31	2828.66	2423.08	2474	2597.99	2603.98	2432.49	2389.96	2253.21	2852.04	3101.82	3021.23	2894.4	2761.32	2659.09	2399.6	3005.69	2791.82	2387.39	3159.47	3087.25	2615.57	2617.88	2995.98
	2338.62	2306.16	2367.27	2348.15	2354.85	2376.03	2386.47	2546.36	2307.72	2399.31	2630.41	2461.84	2360.97	2308.69	2720.41	2618.23	2432.89	2581.6	2452.3	2331.51	2383.12	2751.42	2752.01	2316.77	2667.76	2869.65	2831.03	2424.88	2475.96	2599.77	2606.28	2434.44	2391.73	2254.06	2855.26	3106.3	3024.83	2896.95	2763.51	2661.26	2400.92	3009.63	2794.07	2389.25	3163.94	3090.88	2618.28	2620.28	3000.33
	2339.91	2307.43	2368.49	2349.24	2355.97	2377.51	2387.95	2548.63	2309.1	2400.91	2632.74	2463.24	2362.15	2310.08	2723.21	2620.26	2434.19	2583.13	2453.8	2332.71	2384.47	2754.2	2754.48	2317.97	2670.35	2872.99	2833.41	2426.68	2477.93	2601.54	2608.59	2436.38	2393.51	2254.91	2858.49	3110.78	3028.44	2899.51	2765.7	2663.44	2402.23	3013.57	2796.32	2391.12	3168.41	3094.52	2620.98	2622.67	3004.68
	2341.21	2308.7	2369.71	2350.33	2357.1	2379	2389.43	2550.89	2310.49	2402.5	2635.07	2464.65	2363.34	2311.46	2726.01	2622.3	2435.5	2584.65	2455.29	2333.91	2385.82	2756.99	2756.95	2319.16	2672.94	2876.34	2835.79	2428.49	2479.9	2603.32	2610.9	2438.33	2395.28	2255.77	2861.73	3115.26	3032.05	2902.06	2767.88	2665.61	2403.55	3017.51	2798.57	2392.98	3172.88	3098.15	2623.68	2625.06	3009.04
	2342.5	2309.97	2370.93	2351.43	2358.23	2380.48	2390.92	2553.16	2311.87	2404.1	2637.4	2466.06	2364.52	2312.85	2728.81	2624.34	2436.8	2586.17	2456.79	2335.11	2387.17	2759.77	2759.43	2320.36	2675.54	2879.69	2838.17	2430.29	2481.87	2605.1	2613.2	2440.28	2397.06	2256.62	2864.96	3119.75	3035.66	2904.61	2770.07	2667.78	2404.87	3021.46	2800.82	2394.85	3177.35	3101.79	2626.39	2627.46	3013.4
	2343.8	2311.24	2372.16	2352.52	2359.36	2381.97	2392.4	2555.44	2313.26	2405.7	2639.74	2467.47	2365.71	2314.23	2731.61	2626.37	2438.1	2587.7	2458.28	2336.31	2388.52	2762.55	2761.9	2321.55	2678.13	2883.04	2840.55	2432.1	2483.84	2606.88	2615.5	2442.22	2398.84	2257.47	2868.19	3124.24	3039.28	2907.17	2772.25	2669.94	2406.19	3025.41	2803.07	2396.72	3181.83	3105.42	2629.1	2629.86	3017.76
	2345.1	2312.51	2373.38	2353.62	2360.49	2383.45	2393.88	2557.71	2314.64	2407.3	2642.08	2468.88	2366.89	2315.62	2734.42	2628.41	2439.4	2589.22	2459.77	2337.51	2389.87	2765.34	2764.38	2322.75	2680.73	2886.4	2842.94	2433.9	2485.82	2608.66	2617.8	2444.17	2400.62	2258.32	2871.42	3128.73	3042.9	2909.72	2774.44	2672.11	2407.51	3029.36	2805.32	2398.59	3186.31	3109.06	2631.8	2632.27	3022.13
	2346.4	2313.78	2374.61	2354.73	2361.62	2384.94	2395.36	2559.99	2316.03	2408.9	2644.42	2470.29	2368.08	2317	2737.23	2630.45	2440.71	2590.75	2461.26	2338.7	2391.22	2768.13	2766.86	2323.94	2683.33	2889.75	2845.32	2435.7	2487.79	2610.43	2620.1	2446.12	2402.4	2259.17	2874.66	3133.23	3046.52	2912.27	2776.62	2674.28	2408.83	3033.31	2807.57	2400.47	3190.8	3112.69	2634.51	2634.67	3026.5
	2347.71	2315.06	2375.84	2355.83	2362.75	2386.43	2396.85	2562.28	2317.42	2410.5	2646.77	2471.7	2369.26	2318.39	2740.04	2632.5	2442.01	2592.28	2462.75	2339.9	2392.58	2770.91	2769.34	2325.14	2685.92	2893.11	2847.7	2437.5	2489.77	2612.21	2622.4	2448.07	2404.18	2260.02	2877.89	3137.73	3050.14	2914.82	2778.8	2676.44	2410.16	3037.27	2809.82	2402.34	3195.28	3116.33	2637.22	2637.08	3030.88
	2349.01	2316.33	2377.07	2356.94	2363.89	2387.92	2398.33	2564.56	2318.81	2412.11	2649.12	2473.12	2370.45	2319.78	2742.85	2634.54	2443.31	2593.8	2464.23	2341.09	2393.93	2773.7	2771.82	2326.33	2688.52	2896.48	2850.08	2439.3	2491.75	2613.98	2624.69	2450.02	2405.96	2260.87	2881.13	3142.23	3053.76	2917.37	2780.99	2678.6	2411.48	3041.22	2812.06	2404.21	3199.77	3119.97	2639.92	2639.49	3035.25
	2350.32	2317.61	2378.31	2358.04	2365.02	2389.41	2399.82	2566.85	2320.2	2413.71	2651.47	2474.53	2371.63	2321.16	2745.67	2636.58	2444.61	2595.33	2465.72	2342.28	2395.29	2776.49	2774.3	2327.52	2691.12	2899.84	2852.47	2441.1	2493.73	2615.75	2626.98	2451.97	2407.74	2261.72	2884.36	3146.74	3057.39	2919.92	2783.17	2680.76	2412.81	3045.18	2814.31	2406.09	3204.26	3123.61	2642.63	2641.9	3039.63
	2351.63	2318.89	2379.54	2359.15	2366.15	2390.9	2401.31	2569.15	2321.59	2415.31	2653.82	2475.94	2372.81	2322.55	2748.49	2638.62	2445.91	2596.86	2467.2	2343.47	2396.65	2779.28	2776.79	2328.72	2693.72	2903.21	2854.85	2442.9	2495.72	2617.53	2629.27	2453.92	2409.52	2262.56	2887.6	3151.25	3061.02	2922.47	2785.35	2682.92	2414.14	3049.14	2816.55	2407.97	3208.75	3127.24	2645.34	2644.32	3044.02
	2352.94	2320.16	2380.78	2360.27	2367.29	2392.39	2402.79	2571.44	2322.98	2416.92	2656.18	2477.35	2374	2323.94	2751.31	2640.67	2447.21	2598.38	2468.69	2344.66	2398.01	2782.06	2779.27	2329.91	2696.31	2906.58	2857.24	2444.7	2497.7	2619.3	2631.56	2455.87	2411.31	2263.41	2890.84	3155.76	3064.65	2925.01	2787.53	2685.08	2415.47	3053.1	2818.8	2409.85	3213.25	3130.88	2648.04	2646.73	3048.41
	2354.25	2321.44	2382.02	2361.38	2368.42	2393.89	2404.28	2573.74	2324.37	2418.52	2658.54	2478.76	2375.18	2325.32	2754.13	2642.71	2448.51	2599.91	2470.17	2345.84	2399.38	2784.85	2781.76	2331.1	2698.91	2909.96	2859.62	2446.5	2499.69	2621.07	2633.85	2457.83	2413.09	2264.26	2894.07	3160.27	3068.28	2927.56	2789.71	2687.24	2416.8	3057.07	2821.04	2411.73	3217.74	3134.52	2650.75	2649.15	3052.79
	2355.56	2322.72	2383.27	2362.5	2369.56	2395.38	2405.77	2576.04	2325.76	2420.13	2660.9	2480.17	2376.37	2326.71	2756.95	2644.76	2449.81	2601.44	2471.65	2347.03	2400.74	2787.64	2784.24	2332.29	2701.51	2913.33	2862.01	2448.29	2501.68	2622.84	2636.13	2459.78	2414.87	2265.11	2897.31	3164.79	3071.91	2930.1	2791.89	2689.39	2418.13	3061.03	2823.28	2413.61	3222.24	3138.15	2653.46	2651.57	3057.19
	2356.88	2324.01	2384.51	2363.62	2370.69	2396.88	2407.25	2578.35	2327.15	2421.73	2663.27	2481.58	2377.55	2328.1	2759.78	2646.8	2451.1	2602.96	2473.12	2348.21	2402.11	2790.43	2786.73	2333.49	2704.11	2916.71	2864.39	2450.09	2503.67	2624.61	2638.41	2461.73	2416.66	2265.95	2900.55	3169.31	3075.55	2932.65	2794.07	2691.54	2419.46	3065	2825.52	2415.49	3226.74	3141.79	2656.16	2654	3061.58
	2358.19	2325.29	2385.76	2364.73	2371.83	2398.37	2408.74	2580.65	2328.54	2423.34	2665.63	2482.99	2378.74	2329.48	2762.6	2648.85	2452.4	2604.49	2474.6	2349.39	2403.47	2793.22	2789.22	2334.68	2706.71	2920.09	2866.78	2451.88	2505.66	2626.38	2640.69	2463.68	2418.44	2266.8	2903.78	3173.83	3079.18	2935.19	2796.25	2693.69	2420.79	3068.97	2827.75	2417.37	3231.24	3145.43	2658.87	2656.42	3065.98
	2359.51	2326.57	2387	2365.86	2372.97	2399.87	2410.23	2582.96	2329.94	2424.94	2668	2484.4	2379.92	2330.87	2765.43	2650.89	2453.7	2606.02	2476.08	2350.57	2404.84	2796	2791.71	2335.87	2709.3	2923.47	2869.16	2453.68	2507.65	2628.14	2642.97	2465.64	2420.23	2267.64	2907.02	3178.35	3082.82	2937.73	2798.42	2695.84	2422.13	3072.94	2829.99	2419.25	3235.74	3149.06	2661.57	2658.85	3070.37
	2360.83	2327.85	2388.25	2366.98	2374.1	2401.37	2411.72	2585.28	2331.33	2426.55	2670.37	2485.81	2381.1	2332.26	2768.26	2652.94	2454.99	2607.54	2477.55	2351.74	2406.21	2798.79	2794.2	2337.06	2711.9	2926.85	2871.54	2455.47	2509.64	2629.91	2645.24	2467.59	2422.02	2268.49	2910.25	3182.87	3086.46	2940.27	2800.6	2697.98	2423.46	3076.91	2832.22	2421.14	3240.25	3152.69	2664.28	2661.27	3074.77
	2362.15	2329.14	2389.5	2368.1	2375.24	2402.86	2413.21	2587.59	2332.72	2428.16	2672.74	2487.22	2382.29	2333.65	2771.09	2654.99	2456.29	2609.07	2479.02	2352.92	2407.58	2801.58	2796.69	2338.25	2714.5	2930.23	2873.93	2457.26	2511.64	2631.67	2647.52	2469.54	2423.8	2269.33	2913.49	3187.4	3090.1	2942.81	2802.77	2700.13	2424.8	3080.88	2834.46	2423.02	3244.75	3156.33	2666.98	2663.7	3079.18
	2363.48	2330.42	2390.76	2369.23	2376.38	2404.36	2414.7	2589.91	2334.12	2429.77	2675.12	2488.63	2383.47	2335.03	2773.92	2657.03	2457.58	2610.59	2480.49	2354.09	2408.95	2804.36	2799.18	2339.44	2717.1	2933.62	2876.31	2459.05	2513.64	2633.44	2649.78	2471.49	2425.59	2270.18	2916.72	3191.92	3093.74	2945.35	2804.95	2702.27	2426.14	3084.85	2836.69	2424.91	3249.25	3159.96	2669.68	2666.13	3083.58
	2364.8	2331.71	2392.01	2370.36	2377.52	2405.86	2416.19	2592.23	2335.51	2431.37	2677.5	2490.04	2384.65	2336.42	2776.76	2659.08	2458.87	2612.12	2481.96	2355.26	2410.33	2807.15	2801.67	2340.63	2719.69	2937	2878.7	2460.84	2515.63	2635.2	2652.05	2473.45	2427.38	2271.02	2919.96	3196.45	3097.38	2947.89	2807.12	2704.41	2427.47	3088.82	2838.91	2426.79	3253.76	3163.59	2672.39	2668.57	3087.98
	2366.13	2333	2393.27	2371.49	2378.65	2407.36	2417.68	2594.55	2336.91	2432.98	2679.87	2491.45	2385.83	2337.8	2779.59	2661.12	2460.16	2613.64	2483.42	2356.43	2411.7	2809.93	2804.16	2341.81	2722.29	2940.39	2881.08	2462.63	2517.63	2636.96	2654.31	2475.4	2429.16	2271.86	2923.19	3200.98	3101.02	2950.42	2809.29	2706.54	2428.81	3092.79	2841.14	2428.68	3258.26	3167.22	2675.09	2671	3092.39
	2367.45	2334.28	2394.53	2372.62	2379.79	2408.86	2419.17	2596.88	2338.3	2434.59	2682.25	2492.86	2387.02	2339.19	2782.43	2663.17	2461.46	2615.17	2484.88	2357.6	2413.08	2812.72	2806.64	2343	2724.88	2943.78	2883.46	2464.41	2519.63	2638.72	2656.57	2477.35	2430.95	2272.71	2926.43	3205.5	3104.66	2952.96	2811.46	2708.68	2430.15	3096.76	2843.37	2430.57	3262.77	3170.85	2677.79	2673.44	3096.79
	2368.78	2335.57	2395.78	2373.75	2380.93	2410.37	2420.66	2599.21	2339.7	2436.2	2684.64	2494.26	2388.2	2340.57	2785.27	2665.21	2462.75	2616.69	2486.34	2358.77	2414.45	2815.5	2809.13	2344.19	2727.48	2947.16	2885.84	2466.2	2521.64	2640.48	2658.83	2479.3	2432.74	2273.55	2929.66	3210.03	3108.3	2955.49	2813.63	2710.81	2431.49	3100.74	2845.59	2432.45	3267.28	3174.48	2680.48	2675.87	3101.2
	2370.11	2336.86	2397.05	2374.89	2382.07	2411.87	2422.15	2601.54	2341.09	2437.81	2687.02	2495.67	2389.38	2341.96	2788.1	2667.25	2464.03	2618.22	2487.8	2359.93	2415.83	2818.28	2811.62	2345.37	2730.07	2950.55	2888.22	2467.98	2523.64	2642.23	2661.08	2481.25	2434.53	2274.39	2932.89	3214.56	3111.95	2958.02	2815.79	2712.94	2432.84	3104.71	2847.81	2434.34	3271.78	3178.11	2683.18	2678.31	3105.61
	2371.44	2338.15	2398.31	2376.02	2383.2	2413.37	2423.64	2603.87	2342.49	2439.42	2689.41	2497.08	2390.56	2343.34	2790.94	2669.29	2465.32	2619.74	2489.26	2361.09	2417.21	2821.07	2814.11	2346.56	2732.67	2953.94	2890.6	2469.76	2525.64	2643.99	2663.33	2483.21	2436.31	2275.23	2936.12	3219.09	3115.59	2960.55	2817.96	2715.07	2434.18	3108.68	2850.03	2436.23	3276.29	3181.73	2685.88	2680.75	3110.01
	2372.77	2339.44	2399.57	2377.16	2384.34	2414.88	2425.13	2606.2	2343.89	2441.03	2691.79	2498.48	2391.74	2344.73	2793.78	2671.34	2466.61	2621.26	2490.72	2362.25	2418.59	2823.85	2816.6	2347.74	2735.26	2957.34	2892.98	2471.54	2527.65	2645.74	2665.58	2485.16	2438.1	2276.07	2939.35	3223.62	3119.23	2963.08	2820.12	2717.19	2435.52	3112.66	2852.24	2438.11	3280.79	3185.36	2688.57	2683.19	3114.42
	2374.11	2340.73	2400.84	2378.3	2385.48	2416.38	2426.62	2608.54	2345.28	2442.63	2694.18	2499.88	2392.92	2346.11	2796.62	2673.38	2467.89	2622.79	2492.17	2363.41	2419.97	2826.63	2819.09	2348.93	2737.85	2960.73	2895.36	2473.32	2529.66	2647.49	2667.82	2487.11	2439.89	2276.91	2942.58	3228.15	3122.87	2965.6	2822.28	2719.31	2436.87	3116.63	2854.46	2440	3285.29	3188.98	2691.26	2685.63	3118.83
	2375.44	2342.02	2402.1	2379.44	2386.62	2417.89	2428.11	2610.88	2346.68	2444.24	2696.57	2501.29	2394.1	2347.49	2799.47	2675.42	2469.18	2624.31	2493.62	2364.56	2421.35	2829.41	2821.58	2350.11	2740.44	2964.12	2897.74	2475.1	2531.66	2649.24	2670.06	2489.06	2441.68	2277.75	2945.81	3232.68	3126.52	2968.13	2824.44	2721.43	2438.21	3120.6	2856.67	2441.89	3289.8	3192.6	2693.95	2688.08	3123.23
	2376.77	2343.31	2403.37	2380.58	2387.75	2419.39	2429.6	2613.22	2348.07	2445.85	2698.96	2502.69	2395.27	2348.87	2802.31	2677.45	2470.46	2625.83	2495.07	2365.72	2422.73	2832.18	2824.06	2351.29	2743.03	2967.51	2900.11	2476.87	2533.67	2650.99	2672.3	2491.01	2443.46	2278.59	2949.03	3237.21	3130.16	2970.65	2826.6	2723.55	2439.56	3124.57	2858.88	2443.78	3294.3	3196.22	2696.64	2690.52	3127.64
	2378.11	2344.6	2404.64	2381.72	2388.89	2420.9	2431.09	2615.56	2349.47	2447.46	2701.36	2504.09	2396.45	2350.25	2805.15	2679.49	2471.74	2627.35	2496.51	2366.87	2424.12	2834.96	2826.55	2352.48	2745.61	2970.9	2902.49	2478.65	2535.68	2652.74	2674.53	2492.95	2445.25	2279.42	2952.26	3241.74	3133.8	2973.17	2828.76	2725.66	2440.9	3128.55	2861.08	2445.66	3298.8	3199.83	2699.33	2692.96	3132.05
	2379.45	2345.89	2405.91	2382.86	2390.02	2422.4	2432.58	2617.91	2350.87	2449.07	2703.75	2505.49	2397.63	2351.63	2808	2681.53	2473.02	2628.87	2497.96	2368.01	2425.5	2837.73	2829.04	2353.66	2748.2	2974.29	2904.86	2480.42	2537.69	2654.48	2676.76	2494.9	2447.03	2280.26	2955.48	3246.27	3137.44	2975.68	2830.91	2727.77	2442.25	3132.52	2863.28	2447.55	3303.3	3203.44	2702.01	2695.41	3136.45
	2380.79	2347.18	2407.19	2384.01	2391.16	2423.91	2434.07	2620.25	2352.26	2450.68	2706.15	2506.89	2398.8	2353.01	2810.84	2683.56	2474.3	2630.39	2499.4	2369.16	2426.89	2840.51	2831.52	2354.84	2750.79	2977.68	2907.23	2482.19	2539.71	2656.22	2678.98	2496.85	2448.82	2281.1	2958.7	3250.8	3141.08	2978.2	2833.06	2729.88	2443.6	3136.49	2865.48	2449.44	3307.8	3207.06	2704.69	2697.85	3140.86
	2382.13	2348.47	2408.46	2385.15	2392.29	2425.42	2435.56	2622.6	2353.66	2452.29	2708.54	2508.29	2399.98	2354.39	2813.69	2685.6	2475.58	2631.91	2500.84	2370.3	2428.27	2843.28	2834	2356.01	2753.37	2981.07	2909.6	2483.95	2541.72	2657.97	2681.2	2498.79	2450.6	2281.93	2961.92	3255.32	3144.72	2980.71	2835.21	2731.98	2444.95	3140.46	2867.68	2451.32	3312.3	3210.66	2707.37	2700.3	3145.26
	2383.47	2349.77	2409.73	2386.3	2393.43	2426.92	2437.05	2624.95	2355.05	2453.89	2710.94	2509.69	2401.15	2355.77	2816.53	2687.63	2476.85	2633.42	2502.27	2371.44	2429.66	2846.05	2836.48	2357.19	2755.95	2984.46	2911.97	2485.72	2543.73	2659.7	2683.42	2500.74	2452.39	2282.77	2965.14	3259.85	3148.36	2983.22	2837.36	2734.08	2446.29	3144.42	2869.88	2453.21	3316.79	3214.27	2710.05	2702.75	3149.66
	2384.81	2351.06	2411.01	2387.45	2394.56	2428.43	2438.54	2627.3	2356.45	2455.5	2713.34	2511.08	2402.32	2357.15	2819.38	2689.66	2478.13	2634.94	2503.7	2372.58	2431.05	2848.81	2838.96	2358.37	2758.53	2987.85	2914.34	2487.48	2545.75	2661.44	2685.63	2502.68	2454.17	2283.6	2968.35	3264.37	3152	2985.73	2839.51	2736.18	2447.64	3148.39	2872.07	2455.09	3321.29	3217.87	2712.73	2705.19	3154.06
	2386.15	2352.35	2412.29	2388.59	2395.69	2429.94	2440.03	2629.65	2357.84	2457.11	2715.74	2512.48	2403.5	2358.52	2822.22	2691.68	2479.4	2636.45	2505.14	2373.72	2432.44	2851.58	2841.44	2359.54	2761.11	2991.24	2916.7	2489.24	2547.76	2663.18	2687.84	2504.63	2455.96	2284.44	2971.56	3268.9	3155.64	2988.24	2841.65	2738.28	2448.99	3152.36	2874.26	2456.98	3325.78	3221.48	2715.4	2707.64	3158.46
	2387.49	2353.65	2413.57	2389.74	2396.83	2431.45	2441.52	2632	2359.24	2458.72	2718.14	2513.87	2404.67	2359.9	2825.07	2693.71	2480.67	2637.97	2506.56	2374.85	2433.83	2854.34	2843.92	2360.72	2763.69	2994.63	2919.07	2491	2549.78	2664.91	2690.04	2506.57	2457.74	2285.27	2974.78	3273.42	3159.27	2990.74	2843.79	2740.37	2450.35	3156.32	2876.44	2458.86	3330.27	3225.07	2718.07	2710.09	3162.86
	2388.84	2354.94	2414.85	2390.89	2397.96	2432.96	2443.02	2634.36	2360.63	2460.32	2720.54	2515.26	2405.84	2361.27	2827.92	2695.73	2481.94	2639.48	2507.99	2375.98	2435.22	2857.11	2846.4	2361.89	2766.26	2998.01	2921.43	2492.76	2551.8	2666.64	2692.24	2508.51	2459.52	2286.1	2977.99	3277.94	3162.91	2993.24	2845.93	2742.46	2451.7	3160.28	2878.62	2460.75	3334.75	3228.67	2720.74	2712.54	3167.25
	2390.18	2356.23	2416.13	2392.04	2399.09	2434.47	2444.51	2636.71	2362.02	2461.93	2722.94	2516.66	2407.01	2362.65	2830.76	2697.76	2483.2	2640.99	2509.41	2377.11	2436.61	2859.87	2848.87	2363.06	2768.83	3001.4	2923.79	2494.51	2553.81	2668.37	2694.43	2510.45	2461.3	2286.93	2981.19	3282.45	3166.54	2995.74	2848.07	2744.54	2453.05	3164.24	2880.8	2462.63	3339.24	3232.26	2723.4	2714.99	3171.64
	2391.53	2357.53	2417.41	2393.2	2400.22	2435.98	2445.99	2639.07	2363.42	2463.53	2725.34	2518.04	2408.18	2364.02	2833.61	2699.78	2484.47	2642.5	2510.83	2378.24	2438	2862.62	2851.34	2364.24	2771.41	3004.78	2926.15	2496.27	2555.83	2670.1	2696.62	2512.39	2463.08	2287.76	2984.4	3286.97	3170.17	2998.24	2850.2	2746.62	2454.4	3168.2	2882.98	2464.51	3343.72	3235.85	2726.06	2717.43	3176.03
	2392.87	2358.82	2418.69	2394.35	2401.35	2437.49	2447.48	2641.43	2364.81	2465.14	2727.74	2519.43	2409.34	2365.39	2836.46	2701.79	2485.73	2644.01	2512.25	2379.36	2439.39	2865.38	2853.81	2365.41	2773.97	3008.17	2928.5	2498.02	2557.85	2671.82	2698.81	2514.32	2464.86	2288.59	2987.6	3291.48	3173.8	3000.73	2852.34	2748.7	2455.75	3172.16	2885.15	2466.39	3348.2	3239.44	2728.72	2719.88	3180.42
	2394.22	2360.11	2419.97	2395.5	2402.48	2439	2448.97	2643.79	2366.2	2466.74	2730.15	2520.82	2410.51	2366.76	2839.3	2703.81	2487	2645.52	2513.66	2380.48	2440.78	2868.13	2856.28	2366.57	2776.54	3011.55	2930.85	2499.76	2559.87	2673.55	2700.99	2516.26	2466.64	2289.42	2990.8	3295.99	3177.43	3003.22	2854.47	2750.77	2457.11	3176.12	2887.32	2468.27	3352.67	3243.02	2731.38	2722.33	3184.8
	2395.57	2361.41	2421.26	2396.66	2403.6	2440.51	2450.46	2646.15	2367.59	2468.35	2732.55	2522.2	2411.68	2368.12	2842.15	2705.82	2488.26	2647.03	2515.07	2381.6	2442.17	2870.88	2858.74	2367.74	2779.11	3014.93	2933.2	2501.51	2561.89	2675.27	2703.16	2518.19	2468.42	2290.25	2993.99	3300.5	3181.06	3005.71	2856.59	2752.84	2458.46	3180.07	2889.48	2470.15	3357.15	3246.6	2734.03	2724.78	3189.18
	2396.91	2362.7	2422.54	2397.81	2404.73	2442.02	2451.95	2648.51	2368.98	2469.95	2734.95	2523.59	2412.84	2369.49	2844.99	2707.83	2489.51	2648.53	2516.48	2382.71	2443.57	2873.63	2861.21	2368.91	2781.67	3018.3	2935.55	2503.25	2563.91	2676.99	2705.33	2520.13	2470.19	2291.08	2997.19	3305	3184.68	3008.2	2858.72	2754.91	2459.82	3184.02	2891.64	2472.03	3361.61	3250.17	2736.68	2727.23	3193.56
	2398.26	2363.99	2423.83	2398.97	2405.85	2443.53	2453.44	2650.87	2370.37	2471.55	2737.36	2524.97	2414	2370.86	2847.84	2709.84	2490.77	2650.04	2517.89	2383.82	2444.96	2876.37	2863.67	2370.07	2784.23	3021.68	2937.9	2504.99	2565.93	2678.7	2707.5	2522.06	2471.97	2291.9	3000.38	3309.5	3188.3	3010.68	2860.84	2756.97	2461.17	3187.97	2893.8	2473.91	3366.08	3253.75	2739.32	2729.68	3197.93
	2399.61	2365.28	2425.12	2400.12	2406.98	2445.04	2454.93	2653.24	2371.76	2473.15	2739.76	2526.35	2415.17	2372.22	2850.68	2711.84	2492.02	2651.54	2519.29	2384.93	2446.35	2879.12	2866.13	2371.24	2786.78	3025.05	2940.24	2506.72	2567.95	2680.42	2709.66	2523.99	2473.74	2292.73	3003.57	3314	3191.92	3013.16	2862.96	2759.03	2462.52	3191.92	2895.95	2475.78	3370.54	3257.31	2741.97	2732.13	3202.3
	2400.96	2366.58	2426.41	2401.28	2408.1	2446.55	2456.42	2655.6	2373.15	2474.76	2742.17	2527.73	2416.33	2373.58	2853.53	2713.84	2493.28	2653.04	2520.69	2386.04	2447.75	2881.86	2868.58	2372.4	2789.34	3028.42	2942.58	2508.46	2569.98	2682.13	2711.81	2525.91	2475.52	2293.55	3006.75	3318.5	3195.54	3015.64	2865.07	2761.09	2463.88	3195.86	2898.1	2477.66	3375	3260.88	2744.6	2734.57	3206.67
	2402.31	2367.87	2427.7	2402.43	2409.22	2448.06	2457.9	2657.96	2374.54	2476.36	2744.57	2529.1	2417.49	2374.94	2856.37	2715.84	2494.53	2654.54	2522.08	2387.14	2449.14	2884.59	2871.03	2373.56	2791.89	3031.79	2944.92	2510.19	2572	2683.84	2713.96	2527.84	2477.29	2294.38	3009.94	3322.99	3199.16	3018.11	2867.18	2763.14	2465.24	3199.8	2900.24	2479.53	3379.45	3264.44	2747.24	2737.02	3211.03
	2403.66	2369.16	2428.98	2403.59	2410.34	2449.57	2459.39	2660.33	2375.93	2477.96	2746.98	2530.48	2418.64	2376.3	2859.22	2717.84	2495.77	2656.04	2523.48	2388.24	2450.54	2887.33	2873.49	2374.72	2794.44	3035.16	2947.25	2511.92	2574.02	2685.54	2716.11	2529.76	2479.06	2295.2	3013.11	3327.48	3202.77	3020.58	2869.29	2765.19	2466.59	3203.74	2902.39	2481.4	3383.9	3267.99	2749.87	2739.47	3215.39
	2405.01	2370.46	2430.28	2404.75	2411.46	2451.09	2460.88	2662.69	2377.31	2479.55	2749.38	2531.85	2419.8	2377.66	2862.06	2719.83	2497.02	2657.54	2524.86	2389.34	2451.93	2890.06	2875.93	2375.88	2796.99	3038.52	2949.59	2513.64	2576.04	2687.25	2718.25	2531.69	2480.83	2296.02	3016.29	3331.96	3206.38	3023.05	2871.4	2767.23	2467.95	3207.67	2904.52	2483.27	3388.34	3271.54	2752.5	2741.91	3219.74
	2406.37	2371.75	2431.57	2405.91	2412.58	2452.6	2462.36	2665.06	2378.7	2481.15	2751.78	2533.22	2420.96	2379.02	2864.9	2721.82	2498.26	2659.03	2526.25	2390.43	2453.33	2892.79	2878.38	2377.04	2799.53	3041.89	2951.92	2515.37	2578.07	2688.95	2720.38	2533.61	2482.6	2296.85	3019.46	3336.44	3209.98	3025.51	2873.51	2769.27	2469.3	3211.61	2906.66	2485.14	3392.79	3275.09	2755.12	2744.36	3224.09
	2407.72	2373.04	2432.86	2407.06	2413.69	2454.11	2463.85	2667.43	2380.09	2482.75	2754.19	2534.59	2422.11	2380.37	2867.74	2723.8	2499.51	2660.53	2527.63	2391.52	2454.73	2895.51	2880.82	2378.19	2802.07	3045.24	2954.24	2517.09	2580.09	2690.65	2722.51	2535.52	2484.36	2297.67	3022.63	3340.92	3213.59	3027.97	2875.61	2771.3	2470.66	3215.53	2908.79	2487.01	3397.22	3278.63	2757.74	2746.81	3228.44
	2409.07	2374.33	2434.15	2408.22	2414.81	2455.62	2465.34	2669.79	2381.47	2484.35	2756.59	2535.95	2423.27	2381.73	2870.58	2725.79	2500.75	2662.02	2529.01	2392.61	2456.12	2898.23	2883.26	2379.35	2804.61	3048.6	2956.57	2518.8	2582.12	2692.34	2724.63	2537.44	2486.13	2298.49	3025.79	3345.39	3217.19	3030.43	2877.71	2773.33	2472.02	3219.46	2910.91	2488.87	3401.65	3282.17	2760.36	2749.25	3232.78
	2410.42	2375.62	2435.44	2409.38	2415.92	2457.13	2466.82	2672.16	2382.85	2485.94	2759	2537.32	2424.42	2383.08	2873.42	2727.77	2501.98	2663.51	2530.39	2393.7	2457.52	2900.95	2885.7	2380.5	2807.14	3051.95	2958.89	2520.52	2584.14	2694.04	2726.75	2539.35	2487.89	2299.31	3028.95	3349.86	3220.78	3032.88	2879.8	2775.36	2473.38	3223.38	2913.03	2490.74	3406.08	3285.71	2762.97	2751.69	3237.11
	2411.77	2376.91	2436.74	2410.54	2417.04	2458.64	2468.31	2674.53	2384.24	2487.54	2761.4	2538.68	2425.57	2384.43	2876.26	2729.75	2503.22	2664.99	2531.77	2394.78	2458.91	2903.67	2888.13	2381.65	2809.68	3055.3	2961.2	2522.23	2586.16	2695.73	2728.86	2541.27	2489.65	2300.13	3032.11	3354.32	3224.38	3035.33	2881.89	2777.38	2474.73	3227.3	2915.15	2492.6	3410.5	3289.24	2765.58	2754.14	3241.44
	2413.13	2378.2	2438.03	2411.7	2418.15	2460.15	2469.79	2676.89	2385.62	2489.13	2763.8	2540.04	2426.72	2385.78	2879.1	2731.72	2504.45	2666.48	2533.14	2395.86	2460.31	2906.38	2890.56	2382.8	2812.2	3058.65	2963.52	2523.94	2588.19	2697.42	2730.97	2543.18	2491.41	2300.94	3035.26	3358.78	3227.97	3037.78	2883.98	2779.4	2476.09	3231.21	2917.27	2494.46	3414.92	3292.76	2768.18	2756.58	3245.76
	2414.48	2379.49	2439.33	2412.86	2419.26	2461.66	2471.27	2679.26	2387	2490.72	2766.2	2541.4	2427.87	2387.13	2881.94	2733.69	2505.68	2667.97	2534.5	2396.94	2461.7	2909.09	2892.99	2383.95	2814.73	3061.99	2965.83	2525.64	2590.21	2699.1	2733.07	2545.09	2493.17	2301.76	3038.41	3363.24	3231.55	3040.22	2886.07	2781.42	2477.45	3235.12	2919.38	2496.32	3419.33	3296.28	2770.78	2759.02	3250.07
	2415.83	2380.78	2440.62	2414.02	2420.37	2463.17	2472.76	2681.63	2388.38	2492.31	2768.61	2542.76	2429.01	2388.47	2884.77	2735.66	2506.91	2669.45	2535.87	2398.02	2463.1	2911.8	2895.41	2385.09	2817.25	3065.33	2968.14	2527.34	2592.24	2700.79	2735.17	2546.99	2494.92	2302.58	3041.56	3367.69	3235.14	3042.66	2888.15	2783.43	2478.81	3239.03	2921.48	2498.17	3423.73	3299.79	2773.37	2761.46	3254.38
	2417.19	2382.07	2441.92	2415.18	2421.47	2464.68	2474.24	2683.99	2389.76	2493.9	2771.01	2544.11	2430.16	2389.81	2887.6	2737.62	2508.14	2670.93	2537.23	2399.09	2464.49	2914.5	2897.83	2386.24	2819.77	3068.67	2970.44	2529.04	2594.26	2702.47	2737.26	2548.89	2496.68	2303.39	3044.7	3372.13	3238.72	3045.1	2890.23	2785.43	2480.16	3242.93	2923.58	2500.03	3428.13	3303.3	2775.96	2763.9	3258.69
	2418.54	2383.36	2443.22	2416.33	2422.58	2466.19	2475.72	2686.36	2391.14	2495.49	2773.41	2545.46	2431.3	2391.16	2890.44	2739.58	2509.37	2672.41	2538.59	2400.16	2465.89	2917.2	2900.25	2387.38	2822.29	3072	2972.74	2530.74	2596.28	2704.15	2739.35	2550.8	2498.43	2304.21	3047.83	3376.57	3242.29	3047.53	2892.3	2787.44	2481.52	3246.83	2925.68	2501.88	3432.53	3306.81	2778.55	2766.34	3262.98
	2419.89	2384.65	2444.51	2417.49	2423.68	2467.7	2477.2	2688.73	2392.51	2497.08	2775.81	2546.81	2432.45	2392.5	2893.27	2741.54	2510.59	2673.88	2539.94	2401.22	2467.28	2919.89	2902.66	2388.52	2824.8	3075.33	2975.04	2532.43	2598.31	2705.82	2741.43	2552.69	2500.18	2305.02	3050.96	3381.01	3245.86	3049.96	2894.38	2789.43	2482.88	3250.72	2927.77	2503.73	3436.92	3310.3	2781.13	2768.78	3267.27
	2421.25	2385.93	2445.81	2418.65	2424.79	2469.21	2478.69	2691.09	2393.89	2498.67	2778.21	2548.16	2433.59	2393.84	2896.1	2743.49	2511.81	2675.36	2541.29	2402.28	2468.68	2922.58	2905.07	2389.66	2827.31	3078.66	2977.33	2534.12	2600.33	2707.5	2743.5	2554.59	2501.93	2305.83	3054.09	3385.44	3249.43	3052.38	2896.44	2791.43	2484.24	3254.61	2929.86	2505.58	3441.3	3313.8	2783.71	2771.22	3271.55
	2422.6	2387.22	2447.11	2419.81	2425.89	2470.72	2480.17	2693.46	2395.27	2500.26	2780.6	2549.5	2434.73	2395.17	2898.93	2745.44	2513.03	2676.83	2542.64	2403.34	2470.07	2925.27	2907.48	2390.8	2829.81	3081.98	2979.62	2535.81	2602.35	2709.17	2745.57	2556.48	2503.68	2306.64	3057.21	3389.86	3252.99	3054.8	2898.51	2793.41	2485.6	3258.49	2931.95	2507.42	3445.68	3317.28	2786.28	2773.66	3275.83
	2423.95	2388.5	2448.41	2420.97	2426.99	2472.23	2481.65	2695.82	2396.64	2501.84	2783	2550.85	2435.87	2396.51	2901.75	2747.39	2514.24	2678.3	2543.99	2404.4	2471.47	2927.96	2909.88	2391.93	2832.31	3085.3	2981.9	2537.49	2604.38	2710.84	2747.63	2558.38	2505.42	2307.45	3060.33	3394.28	3256.55	3057.22	2900.57	2795.4	2486.95	3262.37	2934.03	2509.26	3450.05	3320.76	2788.85	2776.09	3280.1
	2425.31	2389.79	2449.71	2422.13	2428.09	2473.74	2483.13	2698.19	2398.01	2503.42	2785.4	2552.19	2437	2397.84	2904.58	2749.33	2515.46	2679.77	2545.33	2405.46	2472.86	2930.64	2912.28	2393.06	2834.81	3088.61	2984.19	2539.17	2606.4	2712.5	2749.69	2560.26	2507.16	2308.26	3063.44	3398.69	3260.1	3059.63	2902.63	2797.38	2488.31	3266.24	2936.11	2511.1	3454.41	3324.24	2791.41	2778.52	3284.35
	2426.66	2391.07	2451	2423.28	2429.18	2475.25	2484.61	2700.55	2399.39	2505.01	2787.79	2553.53	2438.14	2399.17	2907.4	2751.27	2516.67	2681.24	2546.66	2406.51	2474.25	2933.31	2914.67	2394.19	2837.3	3091.92	2986.46	2540.84	2608.42	2714.16	2751.74	2562.15	2508.9	2309.07	3066.54	3403.1	3263.65	3062.03	2904.69	2799.35	2489.67	3270.11	2938.18	2512.94	3458.77	3327.71	2793.97	2780.96	3288.61
	2428.01	2392.36	2452.3	2424.44	2430.28	2476.75	2486.09	2702.91	2400.76	2506.59	2790.18	2554.86	2439.27	2400.5	2910.22	2753.2	2517.88	2682.7	2548	2407.55	2475.64	2935.99	2917.06	2395.32	2839.79	3095.22	2988.74	2542.52	2610.44	2715.82	2753.79	2564.03	2510.64	2309.88	3069.64	3407.5	3267.2	3064.44	2906.74	2801.32	2491.03	3273.97	2940.25	2514.78	3463.12	3331.17	2796.52	2783.39	3292.85
	2429.37	2393.64	2453.6	2425.6	2431.37	2478.26	2487.56	2705.28	2402.13	2508.17	2792.58	2556.2	2440.4	2401.83	2913.04	2755.13	2519.09	2684.16	2549.33	2408.6	2477.04	2938.66	2919.45	2396.45	2842.28	3098.52	2991.01	2544.18	2612.46	2717.48	2755.83	2565.91	2512.38	2310.69	3072.74	3411.89	3270.74	3066.84	2908.78	2803.29	2492.38	3277.83	2942.31	2516.61	3467.46	3334.63	2799.07	2785.82	3297.08
	2430.72	2394.92	2454.9	2426.75	2432.46	2479.77	2489.04	2707.64	2403.49	2509.75	2794.97	2557.53	2441.54	2403.15	2915.86	2757.06	2520.29	2685.62	2550.66	2409.64	2478.43	2941.32	2921.84	2397.58	2844.76	3101.82	2993.27	2545.85	2614.48	2719.14	2757.86	2567.79	2514.11	2311.5	3075.83	3416.28	3274.27	3069.23	2910.83	2805.25	2493.74	3281.68	2944.37	2518.44	3471.8	3338.08	2801.61	2788.24	3301.31
	2432.07	2396.2	2456.2	2427.91	2433.55	2481.27	2490.52	2710	2404.86	2511.33	2797.36	2558.86	2442.67	2404.48	2918.68	2758.98	2521.5	2687.08	2551.98	2410.68	2479.82	2943.98	2924.21	2398.7	2847.24	3105.11	2995.54	2547.51	2616.5	2720.79	2759.89	2569.67	2515.84	2312.3	3078.92	3420.66	3277.8	3071.62	2912.87	2807.2	2495.1	3285.53	2946.42	2520.26	3476.13	3341.53	2804.15	2790.67	3305.53
	2433.42	2397.48	2457.5	2429.07	2434.64	2482.78	2491.99	2712.36	2406.23	2512.9	2799.74	2560.18	2443.79	2405.8	2921.49	2760.9	2522.7	2688.53	2553.3	2411.72	2481.21	2946.64	2926.59	2399.82	2849.71	3108.39	2997.79	2549.17	2618.52	2722.44	2761.91	2571.54	2517.57	2313.11	3082	3425.03	3281.33	3074.01	2914.91	2809.15	2496.46	3289.36	2948.47	2522.09	3480.45	3344.97	2806.68	2793.1	3309.74
	2434.78	2398.76	2458.8	2430.22	2435.73	2484.28	2493.47	2714.72	2407.59	2514.48	2802.13	2561.5	2444.92	2407.12	2924.3	2762.81	2523.9	2689.98	2554.62	2412.75	2482.6	2949.29	2928.96	2400.94	2852.18	3111.67	3000.05	2550.82	2620.54	2724.08	2763.93	2573.41	2519.29	2313.91	3085.07	3429.4	3284.84	3076.39	2916.94	2811.1	2497.81	3293.2	2950.52	2523.91	3484.77	3348.4	2809.21	2795.52	3313.93
	2436.13	2400.03	2460.1	2431.37	2436.81	2485.79	2494.94	2717.07	2408.96	2516.05	2804.52	2562.83	2446.05	2408.43	2927.11	2764.72	2525.09	2691.43	2555.94	2413.78	2483.98	2951.94	2931.33	2402.06	2854.64	3114.95	3002.3	2552.47	2622.56	2725.73	2765.94	2575.27	2521.02	2314.72	3088.14	3433.76	3288.36	3078.76	2918.97	2813.04	2499.17	3297.03	2952.56	2525.73	3489.07	3351.82	2811.73	2797.94	3318.12
	2437.48	2401.31	2461.4	2432.53	2437.89	2487.29	2496.42	2719.43	2410.32	2517.62	2806.9	2564.14	2447.17	2409.75	2929.92	2766.62	2526.29	2692.88	2557.25	2414.81	2485.37	2954.58	2933.69	2403.17	2857.1	3118.22	3004.54	2554.12	2624.58	2727.37	2767.94	2577.14	2522.74	2315.52	3091.2	3438.11	3291.86	3081.13	2920.99	2814.98	2500.52	3300.85	2954.6	2527.54	3493.37	3355.24	2814.25	2800.36	3322.3
	2438.83	2402.59	2462.7	2433.68	2438.97	2488.8	2497.89	2721.78	2411.68	2519.19	2809.28	2565.46	2448.29	2411.06	2932.72	2768.53	2527.48	2694.32	2558.55	2415.83	2486.76	2957.22	2936.05	2404.28	2859.56	3121.48	3006.78	2555.77	2626.59	2729	2769.94	2579	2524.46	2316.32	3094.25	3442.45	3295.37	3083.5	2923.01	2816.91	2501.88	3304.66	2956.63	2529.35	3497.67	3358.65	2816.76	2802.78	3326.47
	2440.18	2403.86	2464	2434.83	2440.05	2490.3	2499.37	2724.14	2413.04	2520.76	2811.66	2566.77	2449.41	2412.37	2935.52	2770.42	2528.67	2695.76	2559.86	2416.85	2488.14	2959.86	2938.4	2405.39	2862.01	3124.74	3009.02	2557.41	2628.61	2730.64	2771.94	2580.85	2526.17	2317.12	3097.3	3446.79	3298.86	3085.86	2925.03	2818.84	2503.24	3308.47	2958.66	2531.16	3501.95	3362.06	2819.27	2805.2	3330.63
	2441.53	2405.13	2465.3	2435.98	2441.13	2491.8	2500.84	2726.49	2414.4	2522.33	2814.04	2568.08	2450.53	2413.68	2938.32	2772.31	2529.85	2697.2	2561.16	2417.87	2489.53	2962.49	2940.75	2406.5	2864.46	3127.99	3011.25	2559.04	2630.62	2732.27	2773.92	2582.71	2527.88	2317.92	3100.35	3451.12	3302.35	3088.22	2927.04	2820.76	2504.59	3312.27	2960.68	2532.96	3506.23	3365.45	2821.77	2807.61	3334.78
	2442.88	2406.41	2466.6	2437.13	2442.21	2493.3	2502.31	2728.84	2415.76	2523.89	2816.42	2569.39	2451.65	2414.98	2941.12	2774.2	2531.04	2698.64	2562.45	2418.89	2490.91	2965.11	2943.09	2407.61	2866.9	3131.24	3013.47	2560.67	2632.64	2733.9	2775.9	2584.56	2529.59	2318.72	3103.38	3455.44	3305.84	3090.57	2929.05	2822.68	2505.95	3316.07	2962.7	2534.76	3510.49	3368.84	2824.26	2810.02	3338.91
	2444.23	2407.68	2467.9	2438.28	2443.28	2494.8	2503.78	2731.19	2417.11	2525.46	2818.79	2570.69	2452.76	2416.29	2943.91	2776.09	2532.22	2700.07	2563.75	2419.9	2492.29	2967.74	2945.43	2408.71	2869.33	3134.48	3015.69	2562.3	2634.65	2735.52	2777.88	2586.4	2531.3	2319.52	3106.41	3459.76	3309.31	3092.92	2931.06	2824.59	2507.3	3319.85	2964.71	2536.56	3514.75	3372.22	2826.75	2812.43	3343.04
	2445.58	2408.95	2469.2	2439.43	2444.35	2496.3	2505.25	2733.53	2418.47	2527.02	2821.16	2571.99	2453.88	2417.59	2946.7	2777.96	2533.4	2701.5	2565.04	2420.91	2493.67	2970.35	2947.77	2409.81	2871.77	3137.72	3017.91	2563.93	2636.66	2737.15	2779.84	2588.25	2533	2320.32	3109.44	3464.06	3312.78	3095.26	2933.06	2826.49	2508.65	3323.63	2966.72	2538.36	3519	3375.6	2829.23	2814.84	3347.16
	2446.92	2410.21	2470.5	2440.58	2445.42	2497.8	2506.72	2735.88	2419.82	2528.58	2823.53	2573.29	2454.99	2418.89	2949.49	2779.84	2534.58	2702.93	2566.32	2421.91	2495.05	2972.96	2950.09	2410.91	2874.19	3140.95	3020.12	2565.55	2638.67	2738.77	2781.81	2590.09	2534.7	2321.12	3112.45	3468.36	3316.25	3097.59	2935.06	2828.39	2510.01	3327.41	2968.73	2540.15	3523.24	3378.97	2831.71	2817.25	3351.26
	2448.27	2411.48	2471.8	2441.73	2446.49	2499.3	2508.19	2738.22	2421.17	2530.14	2825.9	2574.59	2456.1	2420.19	2952.28	2781.71	2535.75	2704.35	2567.6	2422.91	2496.43	2975.57	2952.42	2412	2876.62	3144.17	3022.33	2567.16	2640.68	2740.38	2783.76	2591.92	2536.4	2321.91	3115.46	3472.65	3319.71	3099.93	2937.05	2830.29	2511.36	3331.17	2970.73	2541.93	3527.48	3382.33	2834.18	2819.65	3355.35
	2449.62	2412.75	2473.1	2442.87	2447.55	2500.8	2509.66	2740.56	2422.52	2531.7	2828.27	2575.88	2457.21	2421.48	2955.06	2783.57	2536.92	2705.78	2568.88	2423.91	2497.81	2978.17	2954.74	2413.1	2879.03	3147.39	3024.53	2568.77	2642.69	2742	2785.71	2593.76	2538.09	2322.71	3118.46	3476.93	3323.16	3102.25	2939.04	2832.18	2512.71	3334.93	2972.72	2543.72	3531.7	3385.68	2836.64	2822.05	3359.43
	2450.96	2414.01	2474.4	2444.01	2448.62	2502.29	2511.12	2742.9	2423.87	2533.25	2830.63	2577.17	2458.32	2422.77	2957.84	2785.43	2538.09	2707.19	2570.16	2424.91	2499.19	2980.77	2957.05	2414.19	2881.44	3150.6	3026.73	2570.38	2644.69	2743.61	2787.65	2595.59	2539.78	2323.5	3121.46	3481.2	3326.6	3104.57	2941.02	2834.07	2514.07	3338.68	2974.71	2545.5	3535.91	3389.02	2839.1	2824.45	3363.5
	2452.31	2415.27	2475.7	2445.16	2449.68	2503.79	2512.59	2745.24	2425.22	2534.81	2832.99	2578.46	2459.42	2424.06	2960.62	2787.28	2539.26	2708.61	2571.43	2425.9	2500.56	2983.36	2959.36	2415.28	2883.85	3153.8	3028.92	2571.99	2646.7	2745.21	2789.59	2597.41	2541.47	2324.3	3124.45	3485.47	3330.04	3106.89	2943	2835.95	2515.42	3342.42	2976.7	2547.27	3540.12	3392.36	2841.55	2826.85	3367.55
	2453.65	2416.53	2477	2446.3	2450.74	2505.28	2514.06	2747.57	2426.57	2536.36	2835.35	2579.74	2460.53	2425.35	2963.39	2789.13	2540.43	2710.02	2572.7	2426.89	2501.93	2985.95	2961.67	2416.36	2886.25	3157	3031.1	2573.59	2648.7	2746.82	2791.52	2599.23	2543.16	2325.09	3127.43	3489.72	3333.47	3109.2	2944.98	2837.82	2516.77	3346.15	2978.68	2549.04	3544.31	3395.69	2844	2829.24	3371.6
	2454.99	2417.79	2478.29	2447.44	2451.79	2506.77	2515.52	2749.91	2427.91	2537.91	2837.7	2581.02	2461.63	2426.64	2966.16	2790.98	2541.59	2711.43	2573.96	2427.88	2503.31	2988.53	2963.96	2417.45	2888.65	3160.19	3033.28	2575.18	2650.71	2748.42	2793.44	2601.05	2544.84	2325.88	3130.4	3493.96	3336.89	3111.5	2946.95	2839.69	2518.12	3349.88	2980.65	2550.81	3548.5	3399	2846.44	2831.64	3375.62
	2456.33	2419.05	2479.59	2448.58	2452.85	2508.27	2516.98	2752.24	2429.25	2539.46	2840.06	2582.3	2462.73	2427.92	2968.93	2792.82	2542.75	2712.84	2575.22	2428.86	2504.68	2991.11	2966.26	2418.53	2891.04	3163.37	3035.46	2576.77	2652.71	2750.02	2795.36	2602.87	2546.51	2326.67	3133.37	3498.2	3340.31	3113.8	2948.91	2841.55	2519.47	3353.6	2982.62	2552.57	3552.67	3402.32	2848.87	2834.03	3379.64
	2457.67	2420.31	2480.89	2449.72	2453.9	2509.76	2518.45	2754.57	2430.59	2541.01	2842.41	2583.57	2463.83	2429.2	2971.69	2794.65	2543.9	2714.24	2576.48	2429.84	2506.05	2993.68	2968.55	2419.6	2893.42	3166.55	3037.63	2578.36	2654.71	2751.61	2797.27	2604.68	2548.19	2327.46	3136.33	3502.43	3343.71	3116.09	2950.87	2843.41	2520.82	3357.3	2984.59	2554.33	3556.84	3405.62	2851.3	2836.41	3383.64
	2459.02	2421.56	2482.18	2450.85	2454.95	2511.25	2519.91	2756.89	2431.93	2542.55	2844.75	2584.85	2464.92	2430.47	2974.45	2796.48	2545.06	2715.64	2577.73	2430.82	2507.41	2996.25	2970.83	2420.68	2895.8	3169.72	3039.79	2579.94	2656.71	2753.21	2799.17	2606.48	2549.86	2328.25	3139.28	3506.64	3347.11	3118.38	2952.83	2845.27	2522.17	3361	2986.55	2556.09	3561	3408.91	2853.72	2838.8	3387.63
	2460.35	2422.81	2483.48	2451.99	2456	2512.74	2521.37	2759.21	2433.27	2544.1	2847.1	2586.11	2466.02	2431.75	2977.21	2798.3	2546.21	2717.04	2578.98	2431.8	2508.78	2998.81	2973.1	2421.75	2898.18	3172.88	3041.95	2581.52	2658.7	2754.79	2801.07	2608.29	2551.52	2329.04	3142.22	3510.85	3350.51	3120.66	2954.78	2847.11	2523.52	3364.69	2988.51	2557.84	3565.14	3412.2	2856.13	2841.18	3391.61
	2461.69	2424.07	2484.78	2453.12	2457.05	2514.23	2522.83	2761.53	2434.61	2545.64	2849.44	2587.38	2467.11	2433.02	2979.96	2800.12	2547.36	2718.43	2580.22	2432.77	2510.14	3001.36	2975.38	2422.82	2900.55	3176.03	3044.1	2583.1	2660.7	2756.38	2802.96	2610.09	2553.19	2329.83	3145.15	3515.04	3353.89	3122.93	2956.73	2848.95	2524.86	3368.38	2990.46	2559.58	3569.28	3415.47	2858.54	2843.56	3395.57
	2463.03	2425.32	2486.07	2454.25	2458.09	2515.71	2524.29	2763.85	2435.94	2547.18	2851.78	2588.64	2468.2	2434.29	2982.71	2801.94	2548.51	2719.82	2581.46	2433.74	2511.5	3003.92	2977.64	2423.89	2902.91	3179.18	3046.25	2584.66	2662.69	2757.96	2804.84	2611.88	2554.85	2330.61	3148.08	3519.23	3357.27	3125.2	2958.68	2850.79	2526.21	3372.05	2992.41	2561.32	3573.4	3418.74	2860.94	2845.93	3399.52
	2464.37	2426.56	2487.37	2455.38	2459.13	2517.2	2525.75	2766.17	2437.27	2548.71	2854.12	2589.9	2469.29	2435.56	2985.45	2803.74	2549.65	2721.21	2582.7	2434.7	2512.86	3006.46	2979.9	2424.95	2905.26	3182.32	3048.39	2586.23	2664.68	2759.54	2806.72	2613.67	2556.5	2331.4	3151	3523.4	3360.63	3127.46	2960.61	2852.62	2527.55	3375.71	2994.35	2563.06	3577.51	3422	2863.33	2848.31	3403.45
	2465.7	2427.81	2488.66	2456.51	2460.17	2518.68	2527.21	2768.48	2438.6	2550.25	2856.45	2591.15	2470.38	2436.82	2988.19	2805.54	2550.8	2722.59	2583.94	2435.66	2514.22	3009	2982.15	2426.01	2907.61	3185.45	3050.53	2587.79	2666.67	2761.12	2808.59	2615.46	2558.15	2332.19	3153.91	3527.57	3363.99	3129.72	2962.55	2854.45	2528.9	3379.37	2996.28	2564.79	3581.62	3425.25	2865.72	2850.68	3407.36
	2467.03	2429.05	2489.95	2457.64	2461.21	2520.17	2528.66	2770.79	2439.93	2551.78	2858.78	2592.4	2471.46	2438.08	2990.93	2807.34	2551.94	2723.97	2585.17	2436.62	2515.58	3011.53	2984.4	2427.07	2909.96	3188.57	3052.66	2589.35	2668.66	2762.69	2810.46	2617.24	2559.8	2332.97	3156.81	3531.72	3367.35	3131.97	2964.48	2856.26	2530.24	3383.01	2998.22	2566.52	3585.71	3428.49	2868.1	2853.04	3411.27
	2468.37	2430.3	2491.25	2458.76	2462.24	2521.65	2530.12	2773.09	2441.26	2553.31	2861.1	2593.65	2472.55	2439.34	2993.66	2809.13	2553.07	2725.35	2586.39	2437.58	2516.93	3014.06	2986.64	2428.12	2912.3	3191.68	3054.78	2590.9	2670.65	2764.26	2812.31	2619.02	2561.45	2333.75	3159.7	3535.87	3370.69	3134.21	2966.4	2858.08	2531.59	3386.65	3000.14	2568.24	3589.79	3431.72	2870.47	2855.41	3415.15
	2469.7	2431.54	2492.54	2459.88	2463.27	2523.13	2531.57	2775.39	2442.59	2554.84	2863.43	2594.9	2473.63	2440.6	2996.39	2810.92	2554.21	2726.72	2587.61	2438.53	2518.28	3016.58	2988.88	2429.18	2914.63	3194.79	3056.9	2592.44	2672.63	2765.82	2814.16	2620.79	2563.09	2334.54	3162.58	3540	3374.02	3136.45	2968.32	2859.88	2532.93	3390.27	3002.06	2569.96	3593.85	3434.94	2872.83	2857.77	3419.02
	2471.03	2432.78	2493.83	2461.01	2464.3	2524.61	2533.03	2777.69	2443.91	2556.37	2865.75	2596.14	2474.71	2441.85	2999.12	2812.7	2555.34	2728.09	2588.83	2439.48	2519.64	3019.1	2991.11	2430.22	2916.96	3197.89	3059.01	2593.99	2674.61	2767.39	2816.01	2622.56	2564.72	2335.32	3165.46	3544.12	3377.35	3138.68	2970.24	2861.68	2534.27	3393.88	3003.98	2571.67	3597.91	3438.15	2875.19	2860.13	3422.88
	2472.36	2434.01	2495.12	2462.13	2465.33	2526.09	2534.48	2779.99	2445.23	2557.89	2868.06	2597.38	2475.78	2443.1	3001.84	2814.47	2556.47	2729.46	2590.05	2440.42	2520.98	3021.61	2993.33	2431.27	2919.27	3200.98	3061.11	2595.52	2676.59	2768.95	2817.84	2624.32	2566.35	2336.1	3168.32	3548.23	3380.66	3140.91	2972.15	2863.48	2535.61	3397.49	3005.89	2573.38	3601.96	3441.35	2877.54	2862.48	3426.72
	2473.68	2435.25	2496.41	2463.24	2466.35	2527.56	2535.93	2782.28	2446.55	2559.42	2870.38	2598.61	2476.86	2444.35	3004.55	2816.24	2557.59	2730.82	2591.26	2441.37	2522.33	3024.11	2995.55	2432.31	2921.59	3204.06	3063.21	2597.06	2678.57	2770.5	2819.67	2626.08	2567.98	2336.88	3171.18	3552.33	3383.97	3143.13	2974.05	2865.27	2536.95	3401.08	3007.8	2575.08	3605.99	3444.54	2879.88	2864.83	3430.54
	2475.01	2436.48	2497.7	2464.36	2467.37	2529.04	2537.38	2784.57	2447.87	2560.94	2872.68	2599.84	2477.93	2445.59	3007.27	2818	2558.72	2732.18	2592.47	2442.3	2523.67	3026.61	2997.76	2433.35	2923.89	3207.13	3065.3	2598.58	2680.55	2772.05	2821.5	2627.84	2569.61	2337.66	3174.03	3556.41	3387.27	3145.34	2975.95	2867.05	2538.29	3404.67	3009.7	2576.78	3610.01	3447.72	2882.22	2867.18	3434.34
	2476.33	2437.71	2498.99	2465.47	2468.39	2530.51	2538.83	2786.86	2449.19	2562.45	2874.99	2601.07	2479.01	2446.83	3009.97	2819.76	2559.84	2733.53	2593.67	2443.24	2525.02	3029.1	2999.96	2434.39	2926.19	3210.19	3067.39	2600.11	2682.52	2773.6	2823.31	2629.59	2571.22	2338.44	3176.86	3560.49	3390.55	3147.54	2977.84	2868.83	2539.63	3408.24	3011.59	2578.47	3614.02	3450.89	2884.55	2869.53	3438.13
	2477.66	2438.94	2500.28	2466.58	2469.41	2531.99	2540.28	2789.14	2450.5	2563.97	2877.29	2602.29	2480.08	2448.07	3012.68	2821.51	2560.96	2734.88	2594.87	2444.17	2526.35	3031.58	3002.16	2435.42	2928.49	3213.25	3069.46	2601.63	2684.49	2775.15	2825.12	2631.33	2572.84	2339.22	3179.69	3564.55	3393.83	3149.74	2979.73	2870.6	2540.96	3411.8	3013.48	2580.16	3618.01	3454.05	2886.86	2871.87	3441.9
	2478.98	2440.16	2501.56	2467.69	2470.42	2533.46	2541.73	2791.42	2451.81	2565.48	2879.59	2603.51	2481.14	2449.31	3015.37	2823.25	2562.07	2736.23	2596.06	2445.1	2527.69	3034.06	3004.35	2436.45	2930.77	3216.29	3071.54	2603.14	2686.46	2776.69	2826.92	2633.07	2574.45	2339.99	3182.51	3568.6	3397.1	3151.93	2981.62	2872.37	2542.3	3415.35	3015.37	2581.84	3622	3457.2	2889.18	2874.2	3445.66
	2480.3	2441.39	2502.85	2468.8	2471.44	2534.93	2543.17	2793.69	2453.12	2566.99	2881.88	2604.72	2482.21	2450.54	3018.07	2824.99	2563.18	2737.57	2597.25	2446.03	2529.03	3036.54	3006.53	2437.48	2933.05	3219.33	3073.6	2604.65	2688.43	2778.23	2828.71	2634.81	2576.06	2340.77	3185.32	3572.64	3400.36	3154.12	2983.5	2874.12	2543.63	3418.89	3017.24	2583.52	3625.97	3460.34	2891.48	2876.54	3449.4
	2481.62	2442.61	2504.13	2469.9	2472.45	2536.4	2544.62	2795.96	2454.43	2568.5	2884.17	2605.94	2483.27	2451.77	3020.76	2826.72	2564.29	2738.91	2598.44	2446.95	2530.36	3039	3008.71	2438.5	2935.33	3222.35	3075.66	2606.15	2690.39	2779.76	2830.5	2636.54	2577.66	2341.54	3188.12	3576.67	3403.61	3156.3	2985.37	2875.88	2544.97	3422.42	3019.12	2585.19	3629.93	3463.47	2893.78	2878.87	3453.12
	2482.93	2443.83	2505.42	2471.01	2473.45	2537.86	2546.06	2798.23	2455.74	2570.01	2886.46	2607.14	2484.33	2452.99	3023.44	2828.44	2565.4	2740.25	2599.62	2447.87	2531.69	3041.46	3010.88	2439.52	2937.59	3225.37	3077.71	2607.65	2692.35	2781.3	2832.28	2638.27	2579.25	2342.32	3190.91	3580.68	3406.85	3158.47	2987.24	2877.62	2546.3	3425.94	3020.99	2586.85	3633.87	3466.59	2896.07	2881.19	3456.82
	2484.25	2445.05	2506.7	2472.11	2474.45	2539.33	2547.51	2800.49	2457.04	2571.51	2888.74	2608.35	2485.39	2454.22	3026.12	2830.16	2566.5	2741.58	2600.8	2448.79	2533.02	3043.92	3013.04	2440.54	2939.85	3228.38	3079.76	2609.14	2694.31	2782.82	2834.05	2639.99	2580.85	2343.09	3193.69	3584.68	3410.08	3160.63	2989.1	2879.36	2547.63	3429.44	3022.85	2588.51	3637.81	3469.69	2898.35	2883.52	3460.5
	2485.56	2446.26	2507.98	2473.21	2475.46	2540.79	2548.95	2802.75	2458.34	2573.01	2891.01	2609.55	2486.45	2455.44	3028.79	2831.87	2567.61	2742.9	2601.97	2449.7	2534.34	3046.36	3015.2	2441.55	2942.1	3231.38	3081.79	2610.63	2696.27	2784.35	2835.82	2641.7	2582.43	2343.86	3196.46	3588.67	3413.3	3162.79	2990.96	2881.1	2548.96	3432.94	3024.71	2590.16	3641.72	3472.79	2900.62	2885.84	3464.17
	2486.87	2447.47	2509.26	2474.3	2476.45	2542.25	2550.39	2805	2459.64	2574.51	2893.29	2610.75	2487.51	2456.65	3031.46	2833.58	2568.7	2744.23	2603.15	2450.61	2535.66	3048.8	3017.35	2442.56	2944.35	3234.36	3083.82	2612.12	2698.23	2785.87	2837.58	2643.42	2584.02	2344.63	3199.22	3592.64	3416.5	3164.94	2992.81	2882.83	2550.29	3436.42	3026.56	2591.81	3645.63	3475.88	2902.89	2888.15	3467.82
	2488.18	2448.69	2510.54	2475.4	2477.45	2543.71	2551.83	2807.25	2460.94	2576.01	2895.56	2611.94	2488.56	2457.87	3034.12	2835.28	2569.8	2745.54	2604.31	2451.52	2536.98	3051.24	3019.49	2443.57	2946.59	3237.34	3085.85	2613.59	2700.18	2787.39	2839.33	2645.12	2585.6	2345.4	3201.97	3596.61	3419.7	3167.08	2994.66	2884.55	2551.62	3439.89	3028.4	2593.46	3649.52	3478.95	2905.14	2890.46	3471.46
	2489.49	2449.89	2511.82	2476.49	2478.44	2545.17	2553.27	2809.5	2462.24	2577.51	2897.82	2613.13	2489.61	2459.08	3036.78	2836.97	2570.89	2746.86	2605.47	2452.42	2538.3	3053.66	3021.62	2444.57	2948.82	3240.31	3087.86	2615.07	2702.13	2788.9	2841.07	2646.82	2587.17	2346.17	3204.71	3600.55	3422.89	3169.21	2996.5	2886.26	2552.94	3443.35	3030.24	2595.09	3653.4	3482.01	2907.39	2892.77	3475.07
	2490.8	2451.1	2513.09	2477.58	2479.43	2546.63	2554.7	2811.74	2463.53	2579	2900.08	2614.31	2490.66	2460.28	3039.43	2838.66	2571.98	2748.17	2606.63	2453.32	2539.61	3056.09	3023.75	2445.57	2951.04	3243.27	3089.87	2616.54	2704.07	2790.41	2842.81	2648.52	2588.74	2346.94	3207.44	3604.49	3426.07	3171.34	2998.33	2887.97	2554.27	3446.8	3032.08	2596.72	3657.26	3485.06	2909.64	2895.07	3478.67
	2492.1	2452.3	2514.37	2478.66	2480.42	2548.08	2556.14	2813.98	2464.82	2580.49	2902.33	2615.49	2491.71	2461.49	3042.08	2840.34	2573.07	2749.47	2607.79	2454.22	2540.92	3058.5	3025.87	2446.57	2953.26	3246.22	3091.87	2618	2706.01	2791.92	2844.54	2650.21	2590.3	2347.71	3210.16	3608.41	3429.23	3173.46	3000.16	2889.67	2555.59	3450.23	3033.9	2598.35	3661.12	3488.1	2911.87	2897.37	3482.25
	2493.4	2453.5	2515.64	2479.75	2481.4	2549.53	2557.57	2816.21	2466.11	2581.97	2904.59	2616.67	2492.76	2462.69	3044.72	2842.02	2574.15	2750.78	2608.93	2455.11	2542.23	3060.91	3027.98	2447.56	2955.47	3249.16	3093.87	2619.46	2707.95	2793.42	2846.26	2651.9	2591.86	2348.48	3212.87	3612.32	3432.39	3175.57	3001.99	2891.37	2556.91	3453.65	3035.73	2599.97	3664.95	3491.13	2914.09	2899.66	3485.81
	2494.7	2454.7	2516.91	2480.83	2482.38	2550.98	2559.01	2818.44	2467.4	2583.46	2906.83	2617.84	2493.8	2463.88	3047.36	2843.68	2575.24	2752.07	2610.08	2456	2543.54	3063.31	3030.09	2448.55	2957.67	3252.09	3095.85	2620.91	2709.89	2794.92	2847.97	2653.58	2593.42	2349.24	3215.58	3616.22	3435.53	3177.67	3003.8	2893.06	2558.24	3457.06	3037.54	2601.58	3668.78	3494.15	2916.31	2901.95	3489.36
	2496	2455.9	2518.18	2481.91	2483.36	2552.43	2560.44	2820.66	2468.68	2584.94	2909.07	2619.01	2494.84	2465.08	3049.99	2845.34	2576.31	2753.37	2611.22	2456.89	2544.84	3065.7	3032.19	2449.54	2959.86	3255.01	3097.83	2622.36	2711.83	2796.41	2849.68	2655.26	2594.97	2350.01	3218.27	3620.1	3438.67	3179.77	3005.62	2894.74	2559.55	3460.46	3039.35	2603.19	3672.58	3497.15	2918.52	2904.24	3492.89
	2497.3	2457.09	2519.45	2482.98	2484.33	2553.88	2561.87	2822.88	2469.96	2586.42	2911.31	2620.17	2495.88	2466.27	3052.61	2847	2577.39	2754.65	2612.36	2457.78	2546.14	3068.08	3034.28	2450.52	2962.05	3257.92	3099.8	2623.8	2713.76	2797.9	2851.38	2656.93	2596.51	2350.77	3220.95	3623.97	3441.79	3181.86	3007.42	2896.41	2560.87	3463.85	3041.16	2604.79	3676.38	3500.15	2920.72	2906.52	3496.4
	2498.59	2458.28	2520.72	2484.06	2485.31	2555.32	2563.3	2825.09	2471.24	2587.89	2913.54	2621.33	2496.92	2467.45	3055.23	2848.65	2578.46	2755.94	2613.49	2458.66	2547.44	3070.46	3036.36	2451.5	2964.23	3260.82	3101.77	2625.24	2715.68	2799.39	2853.07	2658.59	2598.05	2351.53	3223.62	3627.82	3444.9	3183.94	3009.22	2898.08	2562.19	3467.22	3042.96	2606.39	3680.16	3503.13	2922.91	2908.79	3499.89
	2499.88	2459.47	2521.99	2485.13	2486.27	2556.77	2564.73	2827.3	2472.52	2589.37	2915.77	2622.48	2497.95	2468.64	3057.84	2850.29	2579.53	2757.22	2614.62	2459.53	2548.73	3072.83	3038.44	2452.48	2966.4	3263.71	3103.72	2626.67	2717.61	2800.87	2854.76	2660.25	2599.59	2352.29	3226.28	3631.66	3448	3186.01	3011.02	2899.75	2563.5	3470.58	3044.75	2607.98	3683.92	3506.1	2925.1	2911.06	3503.37
	2501.17	2460.65	2523.25	2486.2	2487.24	2558.21	2566.16	2829.51	2473.79	2590.84	2917.99	2623.64	2498.99	2469.81	3060.44	2851.92	2580.6	2758.49	2615.74	2460.41	2550.03	3075.2	3040.51	2453.45	2968.56	3266.58	3105.67	2628.1	2719.53	2802.35	2856.43	2661.91	2601.12	2353.05	3228.93	3635.49	3451.09	3188.08	3012.8	2901.4	2564.82	3473.93	3046.53	2609.57	3687.67	3509.05	2927.28	2913.33	3506.83
	2502.46	2461.83	2524.51	2487.27	2488.2	2559.65	2567.58	2831.71	2475.07	2592.31	2920.2	2624.78	2500.02	2470.99	3063.04	2853.55	2581.66	2759.76	2616.86	2461.28	2551.31	3077.56	3042.57	2454.41	2970.72	3269.45	3107.61	2629.53	2721.45	2803.82	2858.1	2663.56	2602.64	2353.81	3231.57	3639.3	3454.17	3190.14	3014.59	2903.05	2566.13	3477.26	3048.31	2611.14	3691.41	3512	2929.44	2915.59	3510.27
	2503.75	2463.01	2525.77	2488.33	2489.16	2561.08	2569.01	2833.9	2476.34	2593.78	2922.42	2625.92	2501.05	2472.16	3065.64	2855.17	2582.72	2761.03	2617.97	2462.15	2552.6	3079.91	3044.62	2455.38	2972.87	3272.31	3109.54	2630.94	2723.36	2805.3	2859.76	2665.2	2604.16	2354.57	3234.2	3643.1	3457.24	3192.19	3016.36	2904.69	2567.44	3480.58	3050.09	2612.72	3695.13	3514.93	2931.6	2917.85	3513.69
	2505.03	2464.19	2527.03	2489.39	2490.12	2562.52	2570.43	2836.09	2477.61	2595.24	2924.62	2627.06	2502.08	2473.33	3068.22	2856.78	2583.77	2762.29	2619.08	2463.01	2553.88	3082.25	3046.66	2456.34	2975.01	3275.16	3111.46	2632.36	2725.27	2806.76	2861.42	2666.84	2605.68	2355.32	3236.81	3646.88	3460.29	3194.23	3018.13	2906.33	2568.75	3483.89	3051.85	2614.28	3698.83	3517.85	2933.75	2920.1	3517.09
	2506.31	2465.36	2528.29	2490.45	2491.07	2563.95	2571.85	2838.27	2478.87	2596.7	2926.82	2628.19	2503.1	2474.49	3070.8	2858.39	2584.83	2763.54	2620.19	2463.87	2555.16	3084.58	3048.7	2457.3	2977.14	3277.99	3113.38	2633.76	2727.18	2808.22	2863.06	2668.47	2607.19	2356.08	3239.42	3650.65	3463.33	3196.26	3019.9	2907.96	2570.06	3487.18	3053.61	2615.84	3702.52	3520.76	2935.9	2922.35	3520.48
	2507.59	2466.53	2529.54	2491.5	2492.02	2565.38	2573.27	2840.45	2480.13	2598.16	2929.02	2629.32	2504.12	2475.65	3073.38	2859.99	2585.88	2764.79	2621.29	2464.73	2556.44	3086.91	3050.73	2458.25	2979.26	3280.82	3115.28	2635.16	2729.08	2809.68	2864.7	2670.1	2608.69	2356.83	3242.02	3654.4	3466.36	3198.28	3021.65	2909.58	2571.36	3490.46	3055.36	2617.4	3706.19	3523.65	2938.03	2924.59	3523.85
	2508.86	2467.7	2530.79	2492.56	2492.97	2566.81	2574.69	2842.63	2481.39	2599.61	2931.21	2630.45	2505.15	2476.81	3075.94	2861.58	2586.92	2766.04	2622.39	2465.59	2557.71	3089.23	3052.75	2459.2	2981.38	3283.63	3117.18	2636.56	2730.98	2811.14	2866.33	2671.72	2610.19	2357.59	3244.61	3658.14	3469.38	3200.3	3023.4	2911.19	2572.67	3493.73	3057.11	2618.94	3709.85	3526.53	2940.16	2926.83	3527.2
	2510.14	2468.87	2532.05	2493.61	2493.91	2568.23	2576.11	2844.79	2482.65	2601.07	2933.39	2631.57	2506.17	2477.96	3078.5	2863.16	2587.97	2767.28	2623.48	2466.44	2558.98	3091.54	3054.76	2460.14	2983.49	3286.43	3119.07	2637.95	2732.88	2812.59	2867.96	2673.34	2611.68	2358.34	3247.18	3661.86	3472.39	3202.31	3025.15	2912.8	2573.97	3496.98	3058.85	2620.49	3713.49	3529.4	2942.27	2929.06	3530.54
	2511.41	2470.03	2533.29	2494.65	2494.85	2569.66	2577.53	2846.96	2483.91	2602.52	2935.57	2632.68	2507.18	2479.11	3081.06	2864.74	2589.01	2768.52	2624.57	2467.29	2560.24	3093.85	3056.77	2461.09	2985.59	3289.23	3120.95	2639.34	2734.77	2814.03	2869.57	2674.95	2613.17	2359.09	3249.75	3665.57	3475.38	3204.31	3026.89	2914.4	2575.27	3500.22	3060.59	2622.02	3717.12	3532.26	2944.38	2931.29	3533.86
	2512.67	2471.19	2534.54	2495.7	2495.79	2571.08	2578.94	2849.11	2485.16	2603.96	2937.74	2633.79	2508.2	2480.25	3083.6	2866.31	2590.05	2769.75	2625.65	2468.13	2561.51	3096.15	3058.77	2462.02	2987.68	3292.01	3122.82	2640.72	2736.66	2815.48	2871.18	2676.55	2614.65	2359.84	3252.3	3669.27	3478.36	3206.3	3028.62	2916	2576.57	3503.45	3062.31	2623.55	3720.73	3535.1	2946.48	2933.51	3537.15
	2513.94	2472.35	2535.79	2496.74	2496.72	2572.49	2580.35	2851.26	2486.41	2605.41	2939.91	2634.9	2509.21	2481.39	3086.14	2867.88	2591.08	2770.97	2626.73	2468.98	2562.77	3098.44	3060.75	2462.96	2989.76	3294.78	3124.68	2642.09	2738.54	2816.91	2872.78	2678.15	2616.13	2360.59	3254.85	3672.94	3481.33	3208.28	3030.34	2917.59	2577.86	3506.66	3064.03	2625.07	3724.32	3537.93	2948.57	2935.72	3540.44
	2515.2	2473.5	2537.03	2497.78	2497.65	2573.91	2581.77	2853.41	2487.65	2606.85	2942.07	2636	2510.22	2482.53	3088.67	2869.43	2592.11	2772.19	2627.8	2469.82	2564.02	3100.72	3062.73	2463.89	2991.83	3297.54	3126.54	2643.46	2740.42	2818.35	2874.37	2679.74	2617.6	2361.33	3257.38	3676.61	3484.29	3210.25	3032.06	2919.17	2579.16	3509.86	3065.74	2626.59	3727.9	3540.75	2950.66	2937.93	3543.7
	2516.46	2474.65	2538.27	2498.81	2498.58	2575.32	2583.18	2855.55	2488.9	2608.29	2944.23	2637.09	2511.23	2483.66	3091.2	2870.98	2593.14	2773.41	2628.87	2470.65	2565.28	3102.99	3064.71	2464.81	2993.9	3300.28	3128.38	2644.83	2742.3	2819.78	2875.95	2681.33	2619.07	2362.08	3259.9	3680.25	3487.23	3212.22	3033.77	2920.74	2580.45	3513.04	3067.45	2628.1	3731.46	3543.55	2952.73	2940.14	3546.94
	2517.72	2475.8	2539.51	2499.84	2499.5	2576.73	2584.59	2857.68	2490.14	2609.72	2946.38	2638.19	2512.24	2484.79	3093.72	2872.52	2594.16	2774.62	2629.94	2471.49	2566.52	3105.26	3066.67	2465.74	2995.96	3303.02	3130.22	2646.19	2744.17	2821.2	2877.53	2682.91	2620.53	2362.82	3262.42	3683.88	3490.16	3214.17	3035.48	2922.31	2581.74	3516.21	3069.15	2629.6	3735.01	3546.34	2954.8	2942.34	3550.17
	2518.97	2476.94	2540.74	2500.87	2500.42	2578.14	2585.99	2859.81	2491.38	2611.16	2948.52	2639.27	2513.25	2485.92	3096.22	2874.06	2595.18	2775.82	2631	2472.32	2567.77	3107.52	3068.62	2466.66	2998.01	3305.74	3132.05	2647.54	2746.04	2822.62	2879.09	2684.49	2621.99	2363.56	3264.92	3687.5	3493.08	3216.12	3037.17	2923.86	2583.03	3519.37	3070.84	2631.1	3738.54	3549.11	2956.85	2944.53	3553.38
	2520.22	2478.08	2541.97	2501.9	2501.34	2579.55	2587.4	2861.93	2492.62	2612.59	2950.66	2640.35	2514.25	2487.03	3098.73	2875.59	2596.2	2777.02	2632.05	2473.14	2569.01	3109.77	3070.57	2467.57	3000.05	3308.46	3133.87	2648.89	2747.9	2824.04	2880.65	2686.06	2623.44	2364.31	3267.41	3691.1	3495.99	3218.05	3038.87	2925.42	2584.32	3522.5	3072.53	2632.59	3742.05	3551.87	2958.9	2946.72	3556.57
	2521.47	2479.22	2543.21	2502.92	2502.25	2580.95	2588.8	2864.05	2493.85	2614.02	2952.79	2641.43	2515.25	2488.15	3101.22	2877.11	2597.22	2778.22	2633.1	2473.97	2570.25	3112.01	3072.51	2468.48	3002.08	3311.16	3135.68	2650.23	2749.76	2825.45	2882.2	2687.62	2624.88	2365.05	3269.89	3694.68	3498.88	3219.98	3040.55	2926.96	2585.6	3525.63	3074.2	2634.07	3745.54	3554.62	2960.94	2948.9	3559.75
	2522.72	2480.36	2544.43	2503.94	2503.16	2582.35	2590.21	2866.16	2495.08	2615.44	2954.92	2642.5	2516.25	2489.26	3103.71	2878.62	2598.23	2779.41	2634.15	2474.79	2571.48	3114.24	3074.44	2469.39	3004.1	3313.85	3137.48	2651.57	2751.61	2826.85	2883.75	2689.18	2626.32	2365.78	3272.35	3698.25	3501.76	3221.9	3042.23	2928.5	2586.89	3528.74	3075.88	2635.55	3749.02	3557.35	2962.97	2951.08	3562.9
	2523.96	2481.49	2545.66	2504.96	2504.06	2583.75	2591.61	2868.26	2496.31	2616.86	2957.04	2643.57	2517.25	2490.37	3106.19	2880.12	2599.23	2780.59	2635.19	2475.6	2572.71	3116.47	3076.36	2470.29	3006.12	3316.53	3139.27	2652.9	2753.46	2828.26	2885.28	2690.73	2627.75	2366.52	3274.81	3701.8	3504.63	3223.81	3043.9	2930.03	2588.17	3531.83	3077.54	2637.02	3752.48	3560.07	2964.99	2953.25	3566.04
	2525.2	2482.62	2546.88	2505.97	2504.96	2585.15	2593.01	2870.36	2497.53	2618.28	2959.15	2644.63	2518.25	2491.47	3108.66	2881.62	2600.24	2781.77	2636.22	2476.42	2573.94	3118.69	3078.27	2471.19	3008.12	3319.19	3141.05	2654.23	2755.31	2829.65	2886.81	2692.28	2629.18	2367.26	3277.26	3705.34	3507.48	3225.71	3045.56	2931.55	2589.45	3534.91	3079.2	2638.48	3755.92	3562.78	2967	2955.41	3569.16
	2526.44	2483.74	2548.1	2506.98	2505.86	2586.54	2594.4	2872.45	2498.76	2619.7	2961.25	2645.69	2519.24	2492.57	3111.12	2883.11	2601.24	2782.94	2637.25	2477.23	2575.17	3120.9	3080.17	2472.08	3010.12	3321.85	3142.82	2655.55	2757.15	2831.05	2888.33	2693.82	2630.6	2367.99	3279.69	3708.85	3510.32	3227.6	3047.22	2933.07	2590.72	3537.98	3080.84	2639.94	3759.34	3565.47	2969	2957.57	3572.27
	2527.67	2484.86	2549.32	2507.99	2506.76	2587.93	2595.8	2874.53	2499.97	2621.11	2963.35	2646.74	2520.23	2493.66	3113.58	2884.59	2602.23	2784.11	2638.28	2478.04	2576.38	3123.1	3082.06	2472.97	3012.1	3324.49	3144.58	2656.87	2758.98	2832.44	2889.84	2695.35	2632.01	2368.72	3282.11	3712.36	3513.15	3229.49	3048.87	2934.58	2592	3541.03	3082.48	2641.39	3762.75	3568.15	2971	2959.72	3575.35
	2528.9	2485.98	2550.54	2508.99	2507.65	2589.31	2597.2	2876.61	2501.19	2622.52	2965.45	2647.78	2521.22	2494.75	3116.02	2886.06	2603.23	2785.27	2639.3	2478.84	2577.6	3125.29	3083.95	2473.86	3014.08	3327.12	3146.33	2658.18	2760.82	2833.82	2891.34	2696.88	2633.42	2369.46	3284.53	3715.84	3515.96	3231.36	3050.51	2936.08	2593.27	3544.06	3084.12	2642.83	3766.14	3570.81	2972.98	2961.86	3578.42
	2530.13	2487.1	2551.75	2509.99	2508.54	2590.7	2598.59	2878.68	2502.4	2623.92	2967.53	2648.82	2522.21	2495.84	3118.46	2887.53	2604.22	2786.43	2640.32	2479.64	2578.81	3127.47	3085.82	2474.74	3016.05	3329.74	3148.08	2659.49	2762.64	2835.2	2892.84	2698.4	2634.83	2370.19	3286.93	3719.31	3518.76	3233.22	3052.14	2937.57	2594.54	3547.08	3085.74	2644.27	3769.51	3573.45	2974.96	2964	3581.47
	2531.35	2488.21	2552.96	2510.99	2509.42	2592.08	2599.98	2880.75	2503.61	2625.33	2969.61	2649.86	2523.19	2496.92	3120.89	2888.99	2605.2	2787.58	2641.33	2480.44	2580.02	3129.65	3087.69	2475.61	3018.01	3332.34	3149.81	2660.78	2764.46	2836.58	2894.32	2699.92	2636.22	2370.92	3289.32	3722.76	3521.54	3235.07	3053.77	2939.06	2595.81	3550.08	3087.36	2645.7	3772.86	3576.09	2976.92	2966.14	3584.5
	2532.58	2489.32	2554.16	2511.98	2510.3	2593.46	2601.37	2882.8	2504.82	2626.73	2971.69	2650.89	2524.18	2497.99	3123.32	2890.44	2606.18	2788.73	2642.34	2481.24	2581.22	3131.82	3089.55	2476.49	3019.96	3334.93	3151.53	2662.08	2766.28	2837.95	2895.8	2701.43	2637.61	2371.64	3291.69	3726.19	3524.31	3236.92	3055.39	2940.54	2597.08	3553.07	3088.97	2647.12	3776.2	3578.7	2978.88	2968.26	3587.51
	2533.79	2490.42	2555.37	2512.97	2511.17	2594.83	2602.76	2884.85	2506.03	2628.13	2973.75	2651.92	2525.16	2499.06	3125.73	2891.88	2607.16	2789.86	2643.34	2482.03	2582.42	3133.97	3091.39	2477.36	3021.9	3337.52	3153.24	2663.37	2768.09	2839.31	2897.27	2702.93	2639	2372.37	3294.06	3729.61	3527.07	3238.75	3057	2942.01	2598.34	3556.04	3090.58	2648.54	3779.52	3581.31	2980.83	2970.38	3590.5
	2535.01	2491.52	2556.57	2513.96	2512.05	2596.21	2604.14	2886.9	2507.23	2629.52	2975.81	2652.93	2526.14	2500.13	3128.13	2893.32	2608.14	2791	2644.33	2482.82	2583.62	3136.12	3093.23	2478.22	3023.83	3340.08	3154.95	2664.65	2769.9	2840.67	2898.73	2704.43	2640.38	2373.09	3296.42	3733.01	3529.81	3240.57	3058.61	2943.47	2599.6	3559	3092.17	2649.94	3782.81	3583.89	2982.77	2972.49	3593.48
	2536.22	2492.62	2557.77	2514.94	2512.92	2597.58	2605.53	2888.93	2508.42	2630.91	2977.86	2653.95	2527.12	2501.19	3130.53	2894.74	2609.11	2792.13	2645.32	2483.6	2584.81	3138.27	3095.06	2479.08	3025.76	3342.64	3156.64	2665.93	2771.7	2842.03	2900.18	2705.92	2641.75	2373.81	3298.76	3736.39	3532.54	3242.39	3060.21	2944.93	2600.86	3561.94	3093.76	2651.34	3786.09	3586.46	2984.7	2974.6	3596.44
	2537.43	2493.72	2558.96	2515.92	2513.78	2598.94	2606.91	2890.96	2509.62	2632.3	2979.91	2654.96	2528.09	2502.25	3132.92	2896.16	2610.08	2793.25	2646.31	2484.38	2586	3140.4	3096.88	2479.94	3027.67	3345.18	3158.32	2667.2	2773.5	2843.38	2901.63	2707.4	2643.12	2374.54	3301.09	3739.75	3535.25	3244.19	3061.8	2946.37	2602.12	3564.86	3095.34	2652.74	3789.35	3589.02	2986.62	2976.7	3599.38
	2538.63	2494.81	2560.15	2516.9	2514.64	2600.3	2608.29	2892.99	2510.81	2633.69	2981.95	2655.96	2529.07	2503.3	3135.29	2897.57	2611.04	2794.36	2647.29	2485.16	2587.18	3142.52	3098.69	2480.79	3029.57	3347.71	3159.99	2668.46	2775.29	2844.72	2903.06	2708.88	2644.48	2375.25	3303.41	3743.1	3537.95	3245.99	3063.38	2947.82	2603.37	3567.76	3096.91	2654.13	3792.59	3591.56	2988.53	2978.79	3602.3
	2539.83	2495.89	2561.34	2517.87	2515.5	2601.66	2609.67	2895	2512	2635.07	2983.98	2656.96	2530.04	2504.34	3137.66	2898.97	2612	2795.47	2648.27	2485.94	2588.36	3144.64	3100.49	2481.64	3031.47	3350.23	3161.65	2669.73	2777.07	2846.06	2904.49	2710.35	2645.83	2375.97	3305.72	3746.43	3540.63	3247.77	3064.95	2949.25	2604.62	3570.65	3098.48	2655.51	3795.82	3594.09	2990.43	2980.88	3605.21
	2541.03	2496.98	2562.53	2518.84	2516.35	2603.02	2611.05	2897.01	2513.19	2636.45	2986	2657.95	2531.01	2505.39	3140.02	2900.37	2612.96	2796.58	2649.24	2486.71	2589.53	3146.74	3102.28	2482.48	3033.35	3352.73	3163.3	2670.98	2778.85	2847.4	2905.91	2711.81	2647.18	2376.69	3308.02	3749.74	3543.3	3249.54	3066.52	2950.67	2605.87	3573.53	3100.03	2656.88	3799.02	3596.6	2992.32	2982.95	3608.1
	2542.22	2498.06	2563.71	2519.81	2517.2	2604.38	2612.43	2899.01	2514.37	2637.82	2988.02	2658.94	2531.98	2506.42	3142.37	2901.76	2613.91	2797.67	2650.2	2487.48	2590.7	3148.84	3104.06	2483.32	3035.22	3355.23	3164.94	2672.23	2780.63	2848.73	2907.32	2713.27	2648.52	2377.4	3310.3	3753.03	3545.96	3251.31	3068.08	2952.09	2607.12	3576.38	3101.58	2658.25	3802.2	3599.09	2994.21	2985.03	3610.96
	2543.41	2499.13	2564.89	2520.77	2518.04	2605.73	2613.8	2901.01	2515.55	2639.19	2990.03	2659.92	2532.94	2507.46	3144.72	2903.13	2614.86	2798.76	2651.16	2488.25	2591.87	3150.93	3105.83	2484.15	3037.09	3357.71	3166.57	2673.47	2782.4	2850.06	2908.72	2714.72	2649.86	2378.12	3312.58	3756.3	3548.6	3253.06	3069.63	2953.5	2608.36	3579.22	3103.12	2659.6	3805.37	3601.57	2996.08	2987.09	3613.81
	2544.6	2500.2	2566.06	2521.73	2518.88	2607.07	2615.17	2902.99	2516.72	2640.56	2992.03	2660.9	2533.91	2508.48	3147.05	2904.5	2615.81	2799.85	2652.12	2489.01	2593.03	3153	3107.6	2484.98	3038.94	3360.17	3168.19	2674.71	2784.16	2851.38	2910.11	2716.16	2651.19	2378.83	3314.84	3759.56	3551.22	3254.8	3071.18	2954.91	2609.6	3582.05	3104.65	2660.95	3808.51	3604.03	2997.94	2989.15	3616.65
	2545.78	2501.27	2567.24	2522.68	2519.72	2608.42	2616.54	2904.97	2517.9	2641.93	2994.02	2661.87	2534.87	2509.51	3149.37	2905.86	2616.75	2800.93	2653.07	2489.77	2594.19	3155.07	3109.35	2485.81	3040.79	3362.62	3169.8	2675.94	2785.92	2852.7	2911.5	2717.6	2652.51	2379.54	3317.09	3762.8	3553.83	3256.53	3072.71	2956.3	2610.84	3584.85	3106.17	2662.3	3811.64	3606.48	2999.8	2991.2	3619.46
	2546.96	2502.34	2568.4	2523.63	2520.55	2609.76	2617.91	2906.94	2519.06	2643.29	2996.01	2662.83	2535.83	2510.52	3151.68	2907.22	2617.69	2802	2654.01	2490.53	2595.34	3157.13	3111.09	2486.63	3042.62	3365.06	3171.4	2677.17	2787.67	2854.01	2912.87	2719.03	2653.83	2380.25	3319.33	3766.02	3556.43	3258.25	3074.24	2957.69	2612.08	3587.64	3107.69	2663.63	3814.74	3608.91	3001.64	2993.24	3622.26
	2548.13	2503.4	2569.57	2524.58	2521.38	2611.09	2619.28	2908.9	2520.23	2644.65	2997.98	2663.79	2536.79	2511.53	3153.99	2908.56	2618.62	2803.07	2654.95	2491.29	2596.49	3159.18	3112.82	2487.44	3044.45	3367.49	3172.99	2678.39	2789.41	2855.31	2914.24	2720.46	2655.14	2380.95	3321.55	3769.22	3559.01	3259.96	3075.76	2959.07	2613.31	3590.41	3109.2	2664.96	3817.83	3611.32	3003.48	2995.27	3625.04
	2549.3	2504.45	2570.73	2525.52	2522.2	2612.43	2620.64	2910.86	2521.39	2646.01	2999.95	2664.74	2537.74	2512.54	3156.28	2909.9	2619.55	2804.13	2655.89	2492.04	2597.63	3161.23	3114.54	2488.25	3046.26	3369.9	3174.56	2679.6	2791.15	2856.61	2915.6	2721.87	2656.44	2381.66	3323.77	3772.4	3561.57	3261.66	3077.27	2960.44	2614.54	3593.16	3110.69	2666.29	3820.89	3613.72	3005.3	2997.3	3627.8
	2550.47	2505.51	2571.89	2526.46	2523.02	2613.76	2622.01	2912.81	2522.55	2647.36	3001.92	2665.69	2538.7	2513.54	3158.56	2911.23	2620.48	2805.18	2656.82	2492.79	2598.77	3163.26	3116.26	2489.06	3048.07	3372.3	3176.12	2680.81	2792.89	2857.91	2916.95	2723.28	2657.73	2382.36	3325.97	3775.56	3564.12	3263.35	3078.77	2961.8	2615.77	3595.9	3112.18	2667.6	3823.93	3616.1	3007.12	2999.32	3630.54
	2551.63	2506.56	2573.04	2527.39	2523.84	2615.08	2623.37	2914.74	2523.71	2648.71	3003.87	2666.63	2539.65	2514.54	3160.84	2912.55	2621.4	2806.23	2657.74	2493.53	2599.91	3165.28	3117.96	2489.86	3049.86	3374.69	3177.68	2682.02	2794.62	2859.2	2918.29	2724.69	2659.02	2383.06	3328.16	3778.7	3566.65	3265.03	3080.27	2963.15	2617	3598.62	3113.66	2668.91	3826.96	3618.47	3008.92	3001.33	3633.26
	2552.79	2507.6	2574.19	2528.33	2524.65	2616.41	2624.73	2916.68	2524.86	2650.05	3005.82	2667.57	2540.6	2515.53	3163.1	2913.86	2622.32	2807.27	2658.66	2494.27	2601.04	3167.29	3119.65	2490.66	3051.64	3377.06	3179.22	2683.21	2796.34	2860.49	2919.62	2726.08	2660.31	2383.76	3330.33	3781.83	3569.17	3266.7	3081.76	2964.5	2618.22	3601.32	3115.14	2670.2	3829.96	3620.81	3010.72	3003.34	3635.97
	2553.94	2508.64	2575.34	2529.25	2525.46	2617.73	2626.08	2918.6	2526.01	2651.4	3007.75	2668.49	2541.55	2516.52	3165.35	2915.16	2623.23	2808.3	2659.57	2495.01	2602.16	3169.3	3121.33	2491.45	3053.42	3379.42	3180.75	2684.41	2798.06	2861.77	2920.94	2727.47	2661.58	2384.46	3332.5	3784.93	3571.67	3268.36	3083.23	2965.84	2619.44	3604	3116.6	2671.5	3832.94	3623.15	3012.5	3005.33	3638.66
	2555.1	2509.68	2576.48	2530.18	2526.26	2619.04	2627.44	2920.51	2527.15	2652.74	3009.68	2669.42	2542.49	2517.5	3167.59	2916.45	2624.14	2809.33	2660.48	2495.75	2603.28	3171.29	3123	2492.24	3055.18	3381.76	3182.27	2685.59	2799.76	2863.04	2922.26	2728.86	2662.85	2385.15	3334.65	3788.02	3574.15	3270	3084.7	2967.17	2620.66	3606.67	3118.05	2672.78	3835.91	3625.46	3014.28	3007.32	3641.33
	2556.24	2510.71	2577.62	2531.1	2527.06	2620.36	2628.79	2922.42	2528.3	2654.07	3011.61	2670.33	2543.44	2518.47	3169.83	2917.74	2625.05	2810.35	2661.38	2496.48	2604.4	3173.28	3124.66	2493.02	3056.93	3384.09	3183.78	2686.77	2801.47	2864.31	2923.56	2730.23	2664.11	2385.85	3336.79	3791.08	3576.62	3271.64	3086.17	2968.49	2621.87	3609.31	3119.5	2674.06	3838.85	3627.76	3016.05	3009.3	3643.98
	2557.38	2511.74	2578.76	2532.01	2527.85	2621.66	2630.14	2924.32	2529.43	2655.4	3013.52	2671.25	2544.38	2519.44	3172.05	2919.01	2625.95	2811.37	2662.28	2497.21	2605.51	3175.25	3126.31	2493.8	3058.68	3386.41	3185.27	2687.95	2803.17	2865.57	2924.86	2731.6	2665.37	2386.54	3338.92	3794.13	3579.07	3273.26	3087.62	2969.81	2623.08	3611.94	3120.94	2675.32	3841.77	3630.04	3017.8	3011.27	3646.61
	2558.52	2512.76	2579.89	2532.92	2528.64	2622.97	2631.49	2926.21	2530.57	2656.73	3015.42	2672.15	2545.32	2520.41	3174.26	2920.28	2626.85	2812.37	2663.17	2497.94	2606.61	3177.22	3127.95	2494.58	3060.41	3388.71	3186.76	2689.11	2804.86	2866.83	2926.14	2732.96	2666.62	2387.23	3341.04	3797.16	3581.51	3274.87	3089.07	2971.11	2624.29	3614.55	3122.37	2676.59	3844.67	3632.3	3019.55	3013.24	3649.23
	2559.66	2513.78	2581.02	2533.83	2529.43	2624.27	2632.84	2928.09	2531.7	2658.06	3017.32	2673.05	2546.26	2521.37	3176.46	2921.54	2627.75	2813.37	2664.06	2498.66	2607.72	3179.17	3129.58	2495.35	3062.13	3391	3188.23	2690.28	2806.54	2868.08	2927.42	2734.32	2667.86	2387.92	3343.14	3800.16	3583.93	3276.47	3090.5	2972.41	2625.49	3617.15	3123.79	2677.84	3847.54	3634.55	3021.29	3015.19	3651.83
	2560.79	2514.8	2582.14	2534.74	2530.21	2625.57	2634.18	2929.96	2532.83	2659.38	3019.21	2673.94	2547.2	2522.32	3178.65	2922.79	2628.64	2814.37	2664.94	2499.38	2608.81	3181.12	3131.2	2496.11	3063.84	3393.27	3189.69	2691.43	2808.22	2869.33	2928.69	2735.67	2669.1	2388.6	3345.24	3803.15	3586.33	3278.06	3091.93	2973.7	2626.69	3619.72	3125.2	2679.08	3850.4	3636.78	3023.01	3017.14	3654.41
	2561.91	2515.81	2583.26	2535.63	2530.98	2626.86	2635.52	2931.83	2533.95	2660.7	3021.09	2674.83	2548.13	2523.27	3180.83	2924.03	2629.52	2815.36	2665.81	2500.1	2609.9	3183.06	3132.81	2496.87	3065.54	3395.54	3191.14	2692.58	2809.89	2870.57	2929.96	2737.01	2670.32	2389.29	3347.32	3806.12	3588.72	3279.64	3093.35	2974.98	2627.89	3622.28	3126.6	2680.32	3853.24	3638.99	3024.73	3019.08	3656.97
	2563.03	2516.82	2584.38	2536.53	2531.76	2628.15	2636.86	2933.69	2535.07	2662.01	3022.96	2675.71	2549.06	2524.21	3183	2925.27	2630.4	2816.34	2666.68	2500.81	2610.99	3184.98	3134.41	2497.63	3067.23	3397.78	3192.58	2693.73	2811.55	2871.81	2931.21	2738.34	2671.55	2389.97	3349.38	3809.07	3591.09	3281.21	3094.76	2976.26	2629.09	3624.82	3127.99	2681.55	3856.05	3641.18	3026.44	3021.02	3659.51
	2564.15	2517.82	2585.49	2537.42	2532.52	2629.44	2638.2	2935.54	2536.18	2663.33	3024.82	2676.59	2549.99	2525.15	3185.16	2926.49	2631.28	2817.31	2667.55	2501.53	2612.07	3186.9	3135.99	2498.38	3068.91	3400.02	3194.01	2694.87	2813.21	2873.04	2932.45	2739.67	2672.76	2390.65	3351.44	3812	3593.45	3282.76	3096.17	2977.52	2630.28	3627.34	3129.38	2682.78	3858.84	3643.36	3028.14	3022.94	3662.03
	2565.26	2518.82	2586.6	2538.31	2533.29	2630.72	2639.54	2937.37	2537.3	2664.63	3026.67	2677.46	2550.92	2526.08	3187.31	2927.71	2632.16	2818.28	2668.4	2502.23	2613.15	3188.81	3137.57	2499.12	3070.58	3402.24	3195.42	2696	2814.86	2874.27	2933.69	2740.99	2673.97	2391.33	3353.48	3814.91	3595.79	3284.31	3097.56	2978.78	2631.47	3629.84	3130.75	2683.99	3861.62	3645.52	3029.82	3024.86	3664.54
	2566.37	2519.82	2587.7	2539.19	2534.05	2632	2640.87	2939.21	2538.4	2665.94	3028.52	2678.32	2551.84	2527.01	3189.45	2928.91	2633.03	2819.24	2669.26	2502.94	2614.22	3190.71	3139.14	2499.86	3072.24	3404.44	3196.83	2697.13	2816.51	2875.49	2934.91	2742.3	2675.17	2392.01	3355.51	3817.8	3598.11	3285.84	3098.95	2980.03	2632.65	3632.33	3132.12	2685.2	3864.37	3647.66	3031.5	3026.76	3667.03
	2567.47	2520.81	2588.8	2540.07	2534.8	2633.27	2642.2	2941.03	2539.51	2667.24	3030.35	2679.18	2552.76	2527.93	3191.58	2930.11	2633.89	2820.19	2670.11	2503.64	2615.29	3192.6	3140.69	2500.6	3073.89	3406.63	3198.22	2698.25	2818.15	2876.7	2936.13	2743.6	2676.36	2392.68	3357.53	3820.66	3600.42	3287.36	3100.32	2981.27	2633.83	3634.79	3133.48	2686.4	3867.1	3649.79	3033.17	3028.66	3669.5
	2568.57	2521.79	2589.9	2540.95	2535.55	2634.54	2643.53	2942.84	2540.61	2668.53	3032.18	2680.03	2553.69	2528.85	3193.69	2931.3	2634.75	2821.14	2670.95	2504.34	2616.35	3194.48	3142.24	2501.33	3075.53	3408.81	3199.6	2699.37	2819.78	2877.91	2937.34	2744.9	2677.55	2393.35	3359.53	3823.51	3602.7	3288.87	3101.69	2982.5	2635.01	3637.24	3134.83	2687.59	3869.8	3651.9	3034.82	3030.55	3671.95
	2569.66	2522.77	2590.99	2541.82	2536.3	2635.81	2644.86	2944.65	2541.7	2669.83	3034	2680.88	2554.6	2529.76	3195.8	2932.48	2635.61	2822.08	2671.79	2505.03	2617.41	3196.35	3143.77	2502.05	3077.15	3410.97	3200.97	2700.48	2821.4	2879.11	2938.54	2746.19	2678.72	2394.02	3361.52	3826.34	3604.98	3290.37	3103.05	2983.72	2636.19	3639.67	3136.17	2688.78	3872.49	3653.99	3036.47	3032.44	3674.38
	2570.75	2523.75	2592.08	2542.69	2537.04	2637.07	2646.19	2946.44	2542.79	2671.12	3035.8	2681.72	2555.52	2530.66	3197.89	2933.66	2636.46	2823.01	2672.62	2505.72	2618.46	3198.21	3145.29	2502.77	3078.77	3413.12	3202.33	2701.58	2823.02	2880.31	2939.73	2747.47	2679.9	2394.69	3363.5	3829.15	3607.23	3291.86	3104.4	2984.93	2637.36	3642.08	3137.5	2689.95	3875.15	3656.06	3038.11	3034.31	3676.79
	2571.84	2524.72	2593.16	2543.55	2537.78	2638.33	2647.51	2948.23	2543.88	2672.4	3037.6	2682.55	2556.43	2531.56	3199.97	2934.82	2637.31	2823.94	2673.45	2506.41	2619.5	3200.06	3146.81	2503.49	3080.38	3415.25	3203.67	2702.68	2824.63	2881.5	2940.91	2748.75	2681.06	2395.36	3365.47	3831.94	3609.47	3293.33	3105.75	2986.14	2638.52	3644.48	3138.82	2691.12	3877.8	3658.12	3039.73	3036.18	3679.19
	2572.92	2525.69	2594.24	2544.41	2538.51	2639.58	2648.83	2950.01	2544.97	2673.69	3039.39	2683.38	2557.34	2532.46	3202.04	2935.98	2638.15	2824.86	2674.27	2507.1	2620.55	3201.91	3148.31	2504.2	3081.98	3417.37	3205.01	2703.77	2826.23	2882.68	2942.08	2750.02	2682.22	2396.02	3367.42	3834.71	3611.69	3294.79	3107.08	2987.33	2639.69	3646.85	3140.13	2692.28	3880.42	3660.16	3041.35	3038.03	3681.57
	2573.99	2526.66	2595.31	2545.26	2539.24	2640.83	2650.15	2951.78	2546.05	2674.96	3041.17	2684.2	2558.25	2533.35	3204.1	2937.12	2638.99	2825.77	2675.08	2507.78	2621.58	3203.74	3149.8	2504.9	3083.56	3419.48	3206.33	2704.86	2827.82	2883.86	2943.25	2751.28	2683.37	2396.68	3369.36	3837.46	3613.9	3296.25	3108.4	2988.52	2640.85	3649.21	3141.43	2693.44	3883.01	3662.18	3042.95	3039.88	3683.93
	2575.06	2527.61	2596.38	2546.11	2539.97	2642.08	2651.46	2953.54	2547.12	2676.24	3042.94	2685.01	2559.16	2534.23	3206.15	2938.26	2639.83	2826.67	2675.9	2508.46	2622.61	3205.56	3151.28	2505.6	3085.14	3421.57	3207.64	2705.94	2829.41	2885.03	2944.4	2752.53	2684.51	2397.34	3371.29	3840.18	3616.09	3297.69	3109.72	2989.7	2642	3651.55	3142.73	2694.58	3885.59	3664.18	3044.55	3041.72	3686.27
	2576.13	2528.57	2597.44	2546.96	2540.69	2643.32	2652.77	2955.29	2548.19	2677.51	3044.7	2685.82	2560.06	2535.11	3208.19	2939.39	2640.66	2827.57	2676.7	2509.14	2623.64	3207.38	3152.75	2506.3	3086.7	3423.64	3208.93	2707.01	2830.99	2886.2	2945.55	2753.78	2685.64	2398	3373.2	3842.89	3618.26	3299.11	3111.03	2990.87	2643.15	3653.87	3144.01	2695.72	3888.15	3666.17	3046.14	3043.55	3688.59
	2577.19	2529.52	2598.5	2547.8	2541.4	2644.56	2654.08	2957.04	2549.26	2678.78	3046.46	2686.62	2560.96	2535.98	3210.22	2940.51	2641.49	2828.46	2677.5	2509.81	2624.66	3209.18	3154.2	2506.99	3088.26	3425.71	3210.22	2708.08	2832.57	2887.36	2946.69	2755.01	2686.77	2398.65	3375.11	3845.58	3620.41	3300.53	3112.33	2992.03	2644.3	3656.17	3145.29	2696.85	3890.68	3668.13	3047.71	3045.38	3690.9
	2578.25	2530.46	2599.56	2548.64	2542.11	2645.79	2655.39	2958.77	2550.32	2680.04	3048.2	2687.42	2561.86	2536.85	3212.23	2941.62	2642.31	2829.34	2678.3	2510.48	2625.68	3210.98	3155.65	2507.67	3089.8	3427.75	3211.49	2709.14	2834.13	2888.51	2947.82	2756.24	2687.89	2399.31	3376.99	3848.24	3622.55	3301.93	3113.62	2993.18	2645.44	3658.46	3146.55	2697.97	3893.19	3670.08	3049.28	3047.19	3693.18
	2579.3	2531.4	2600.61	2549.47	2542.82	2647.02	2656.7	2960.5	2551.38	2681.3	3049.93	2688.21	2562.76	2537.71	3214.24	2942.73	2643.13	2830.22	2679.09	2511.14	2626.69	3212.77	3157.09	2508.35	3091.33	3429.79	3212.76	2710.2	2835.69	2889.66	2948.94	2757.47	2689	2399.95	3378.87	3850.89	3624.67	3303.33	3114.9	2994.33	2646.58	3660.72	3147.81	2699.09	3895.68	3672.02	3050.83	3049	3695.45
	2580.34	2532.34	2601.66	2550.3	2543.52	2648.24	2658	2962.21	2552.43	2682.55	3051.65	2689	2563.65	2538.56	3216.23	2943.82	2643.94	2831.09	2679.87	2511.81	2627.69	3214.54	3158.51	2509.02	3092.86	3431.8	3214.01	2711.25	2837.24	2890.8	2950.05	2758.68	2690.11	2400.6	3380.73	3853.51	3626.77	3304.7	3116.17	2995.46	2647.72	3662.97	3149.06	2700.2	3898.14	3673.93	3052.37	3050.79	3697.7
	2581.38	2533.27	2602.7	2551.12	2544.22	2649.46	2659.3	2963.92	2553.48	2683.81	3053.37	2689.77	2564.54	2539.41	3218.21	2944.91	2644.75	2831.95	2680.65	2512.47	2628.69	3216.31	3159.92	2509.69	3094.37	3433.81	3215.24	2712.29	2838.79	2891.94	2951.15	2759.89	2691.2	2401.25	3382.58	3856.12	3628.85	3306.07	3117.43	2996.59	2648.85	3665.2	3150.29	2701.3	3900.59	3675.83	3053.91	3052.58	3699.93
	2582.42	2534.2	2603.74	2551.95	2544.91	2650.68	2660.6	2965.62	2554.52	2685.05	3055.07	2690.55	2565.43	2540.26	3220.18	2945.98	2645.55	2832.81	2681.42	2513.12	2629.69	3218.07	3161.33	2510.36	3095.87	3435.8	3216.47	2713.33	2840.32	2893.07	2952.24	2761.09	2692.29	2401.89	3384.42	3858.7	3630.92	3307.43	3118.68	2997.7	2649.97	3667.41	3151.52	2702.39	3903.01	3677.7	3055.43	3054.36	3702.14
	2583.45	2535.12	2604.77	2552.76	2545.6	2651.89	2661.89	2967.3	2555.56	2686.3	3056.76	2691.31	2566.32	2541.1	3222.13	2947.05	2646.35	2833.65	2682.19	2513.78	2630.68	3219.82	3162.72	2511.01	3097.36	3437.77	3217.68	2714.36	2841.85	2894.19	2953.33	2762.28	2693.38	2402.53	3386.24	3861.26	3632.97	3308.77	3119.93	2998.81	2651.1	3669.6	3152.74	2703.47	3905.41	3679.56	3056.94	3056.13	3704.33
	2584.48	2536.04	2605.8	2553.57	2546.29	2653.1	2663.19	2968.98	2556.6	2687.54	3058.44	2692.07	2567.2	2541.93	3224.08	2948.11	2647.15	2834.49	2682.95	2514.43	2631.66	3221.56	3164.1	2511.67	3098.84	3439.73	3218.89	2715.39	2843.37	2895.31	2954.4	2763.47	2694.45	2403.17	3388.05	3863.8	3635	3310.1	3121.17	2999.91	2652.21	3671.77	3153.95	2704.55	3907.79	3681.41	3058.45	3057.89	3706.51
	2585.5	2536.95	2606.82	2554.38	2546.97	2654.3	2664.48	2970.65	2557.63	2688.77	3060.12	2692.82	2568.08	2542.76	3226.01	2949.16	2647.94	2835.32	2683.71	2515.07	2632.64	3223.29	3165.46	2512.31	3100.31	3441.67	3220.07	2716.41	2844.88	2896.42	2955.47	2764.65	2695.52	2403.8	3389.85	3866.32	3637.02	3311.42	3122.39	3001	2653.33	3673.93	3155.15	2705.62	3910.14	3683.23	3059.94	3059.64	3708.66
	2586.51	2537.86	2607.84	2555.18	2547.64	2655.5	2665.76	2972.31	2558.66	2690.01	3061.78	2693.57	2568.96	2543.58	3227.93	2950.2	2648.72	2836.15	2684.46	2515.72	2633.62	3225.01	3166.82	2512.96	3101.77	3443.6	3221.25	2717.43	2846.39	2897.52	2956.53	2765.82	2696.58	2404.44	3391.64	3868.82	3639.01	3312.73	3123.61	3002.08	2654.44	3676.06	3156.34	2706.68	3912.47	3685.04	3061.42	3061.38	3710.8
	2587.52	2538.76	2608.85	2555.98	2548.32	2656.69	2667.05	2973.96	2559.68	2691.23	3063.43	2694.31	2569.84	2544.4	3229.84	2951.24	2649.5	2836.97	2685.21	2516.36	2634.58	3226.72	3168.17	2513.59	3103.22	3445.52	3222.42	2718.43	2847.88	2898.62	2957.58	2766.98	2697.63	2405.07	3393.41	3871.3	3640.99	3314.02	3124.82	3003.15	2655.54	3678.18	3157.52	2707.73	3914.78	3686.82	3062.89	3063.11	3712.92
	2588.53	2539.66	2609.86	2556.78	2548.98	2657.88	2668.33	2975.61	2560.69	2692.46	3065.07	2695.05	2570.71	2545.21	3231.74	2952.26	2650.28	2837.78	2685.95	2516.99	2635.55	3228.42	3169.5	2514.23	3104.66	3447.42	3223.57	2719.44	2849.37	2899.71	2958.62	2768.13	2698.67	2405.69	3395.16	3873.76	3642.95	3315.3	3126.02	3004.21	2656.64	3680.28	3158.7	2708.77	3917.07	3688.59	3064.35	3064.84	3715.02
	2589.53	2540.55	2610.86	2557.57	2549.64	2659.06	2669.61	2977.24	2561.71	2693.68	3066.71	2695.78	2571.58	2546.01	3233.62	2953.28	2651.05	2838.58	2686.69	2517.63	2636.5	3230.11	3170.83	2514.85	3106.08	3449.3	3224.71	2720.43	2850.85	2900.79	2959.65	2769.28	2699.71	2406.32	3396.91	3876.19	3644.9	3316.57	3127.21	3005.26	2657.74	3682.36	3159.86	2709.81	3919.33	3690.34	3065.8	3066.55	3717.1
	2590.52	2541.43	2611.86	2558.35	2550.3	2660.24	2670.89	2978.86	2562.71	2694.89	3068.33	2696.5	2572.45	2546.81	3235.5	2954.29	2651.82	2839.38	2687.42	2518.26	2637.46	3231.8	3172.14	2515.47	3107.5	3451.17	3225.84	2721.42	2852.32	2901.87	2960.68	2770.42	2700.73	2406.94	3398.64	3878.61	3646.82	3317.83	3128.39	3006.3	2658.83	3684.42	3161.01	2710.84	3921.57	3692.08	3067.24	3068.26	3719.17
	2591.51	2542.32	2612.85	2559.14	2550.95	2661.41	2672.16	2980.47	2563.71	2696.1	3069.94	2697.22	2573.31	2547.61	3237.36	2955.28	2652.58	2840.16	2688.14	2518.88	2638.4	3233.47	3173.44	2516.09	3108.91	3453.03	3226.95	2722.41	2853.79	2902.94	2961.69	2771.55	2701.75	2407.56	3400.36	3881	3648.73	3319.07	3129.56	3007.34	2659.91	3686.47	3162.15	2711.86	3923.79	3693.79	3068.67	3069.95	3721.21
	2592.49	2543.19	2613.84	2559.91	2551.6	2662.58	2673.43	2982.08	2564.71	2697.31	3071.54	2697.93	2574.17	2548.39	3239.2	2956.27	2653.34	2840.94	2688.86	2519.51	2639.34	3235.14	3174.73	2516.7	3110.3	3454.87	3228.06	2723.39	2855.25	2904.01	2962.7	2772.67	2702.77	2408.18	3402.06	3883.37	3650.62	3320.31	3130.72	3008.36	2660.99	3688.49	3163.29	2712.88	3925.98	3695.49	3070.09	3071.64	3723.24
	2593.47	2544.07	2614.82	2560.69	2552.25	2663.75	2674.7	2983.67	2565.7	2698.52	3073.13	2698.63	2575.03	2549.18	3241.04	2957.25	2654.09	2841.72	2689.58	2520.13	2640.28	3236.79	3176	2517.3	3111.69	3456.69	3229.15	2724.36	2856.69	2905.07	2963.69	2773.78	2703.77	2408.79	3403.75	3885.72	3652.49	3321.52	3131.88	3009.37	2662.07	3690.5	3164.41	2713.88	3928.15	3697.16	3071.5	3073.32	3725.25
	2594.44	2544.93	2615.8	2561.45	2552.89	2664.91	2675.96	2985.25	2566.69	2699.72	3074.7	2699.33	2575.89	2549.95	3242.86	2958.23	2654.84	2842.48	2690.29	2520.74	2641.21	3238.44	3177.27	2517.9	3113.06	3458.5	3230.23	2725.33	2858.13	2906.12	2964.68	2774.89	2704.77	2409.4	3405.43	3888.05	3654.35	3322.73	3133.02	3010.38	2663.14	3692.49	3165.52	2714.88	3930.3	3698.82	3072.9	3074.99	3727.24
	2595.41	2545.8	2616.77	2562.22	2553.52	2666.06	2677.23	2986.83	2567.67	2700.91	3076.27	2700.02	2576.74	2550.73	3244.67	2959.19	2655.58	2843.24	2690.99	2521.36	2642.13	3240.08	3178.52	2518.49	3114.42	3460.3	3231.29	2726.29	2859.56	2907.16	2965.66	2775.99	2705.75	2410.01	3407.09	3890.36	3656.18	3323.92	3134.15	3011.37	2664.2	3694.45	3166.63	2715.87	3932.43	3700.46	3074.28	3076.65	3729.21
	2596.37	2546.65	2617.74	2562.98	2554.15	2667.21	2678.49	2988.39	2568.65	2702.1	3077.83	2700.7	2577.59	2551.49	3246.47	2960.14	2656.32	2843.99	2691.69	2521.97	2643.05	3241.71	3179.77	2519.08	3115.78	3462.08	3232.35	2727.24	2860.99	2908.2	2966.63	2777.08	2706.74	2410.62	3408.74	3892.65	3658	3325.11	3135.28	3012.36	2665.26	3696.4	3167.72	2716.85	3934.53	3702.09	3075.66	3078.29	3731.16
	2597.32	2547.5	2618.7	2563.73	2554.78	2668.36	2679.74	2989.94	2569.62	2703.29	3079.38	2701.38	2578.44	2552.25	3248.26	2961.09	2657.06	2844.73	2692.38	2522.58	2643.96	3243.32	3181	2519.66	3117.12	3463.84	3233.39	2728.19	2862.4	2909.23	2967.59	2778.16	2707.71	2411.22	3410.38	3894.91	3659.8	3326.27	3136.4	3013.33	2666.32	3698.34	3168.8	2717.83	3936.61	3703.69	3077.02	3079.93	3733.09
	2598.27	2548.35	2619.66	2564.48	2555.4	2669.5	2681	2991.49	2570.59	2704.47	3080.91	2702.06	2579.28	2553.01	3250.03	2962.03	2657.79	2845.46	2693.07	2523.18	2644.87	3244.93	3182.22	2520.24	3118.45	3465.59	3234.42	2729.13	2863.81	2910.25	2968.55	2779.24	2708.67	2411.82	3412	3897.15	3661.58	3327.43	3137.5	3014.3	2667.37	3700.25	3169.88	2718.79	3938.66	3705.27	3078.38	3081.56	3735.01
	2599.22	2549.19	2620.61	2565.23	2556.02	2670.63	2682.25	2993.02	2571.55	2705.65	3082.43	2702.72	2580.12	2553.75	3251.79	2962.95	2658.51	2846.19	2693.75	2523.78	2645.77	3246.53	3183.42	2520.81	3119.77	3467.32	3235.43	2730.07	2865.2	2911.27	2969.49	2780.3	2709.63	2412.42	3413.61	3899.38	3663.34	3328.57	3138.6	3015.26	2668.42	3702.14	3170.94	2719.75	3940.69	3706.84	3079.72	3083.18	3736.9
	2600.15	2550.03	2621.55	2565.97	2556.63	2671.76	2683.5	2994.55	2572.51	2706.82	3083.95	2703.38	2580.96	2554.5	3253.54	2963.87	2659.23	2846.91	2694.43	2524.38	2646.67	3248.13	3184.62	2521.38	3121.08	3469.04	3236.44	2731	2866.59	2912.28	2970.42	2781.36	2710.57	2413.01	3415.21	3901.58	3665.09	3329.7	3139.69	3016.2	2669.46	3704.02	3172	2720.7	3942.7	3708.39	3081.05	3084.8	3738.78
	2601.09	2550.86	2622.49	2566.71	2557.24	2672.88	2684.74	2996.06	2573.46	2707.99	3085.45	2704.03	2581.8	2555.23	3255.28	2964.78	2659.94	2847.62	2695.1	2524.97	2647.56	3249.71	3185.8	2521.94	3122.38	3470.74	3237.43	2731.92	2867.97	2913.28	2971.35	2782.41	2711.51	2413.6	3416.79	3903.75	3666.81	3330.82	3140.76	3017.14	2670.49	3705.87	3173.04	2721.65	3944.69	3709.92	3082.38	3086.4	3740.64
	2602.01	2551.68	2623.43	2567.44	2557.84	2674	2685.98	2997.57	2574.4	2709.16	3086.94	2704.68	2582.63	2555.96	3257	2965.68	2660.65	2848.32	2695.77	2525.56	2648.44	3251.28	3186.97	2522.49	3123.67	3472.43	3238.41	2732.84	2869.34	2914.28	2972.27	2783.46	2712.44	2414.19	3418.36	3905.91	3668.52	3331.92	3141.83	3018.07	2671.52	3707.71	3174.08	2722.58	3946.65	3711.43	3083.69	3087.99	3742.48
	2602.93	2552.5	2624.36	2568.17	2558.44	2675.12	2687.22	2999.06	2575.34	2710.32	3088.42	2705.32	2583.46	2556.69	3258.71	2966.58	2661.36	2849.02	2696.43	2526.15	2649.32	3252.84	3188.13	2523.04	3124.95	3474.1	3239.37	2733.75	2870.7	2915.26	2973.18	2784.49	2713.37	2414.78	3419.91	3908.04	3670.21	3333.01	3142.89	3018.98	2672.54	3709.53	3175.1	2723.51	3948.59	3712.92	3084.99	3089.57	3744.3
	2603.85	2553.32	2625.28	2568.89	2559.03	2676.23	2688.46	3000.55	2576.28	2711.48	3089.89	2705.96	2584.28	2557.41	3260.41	2967.46	2662.06	2849.7	2697.09	2526.73	2650.2	3254.4	3189.28	2523.58	3126.22	3475.76	3240.33	2734.66	2872.05	2916.24	2974.08	2785.51	2714.28	2415.36	3421.45	3910.15	3671.88	3334.09	3143.94	3019.89	2673.56	3711.33	3176.12	2724.43	3950.5	3714.39	3086.28	3091.14	3746.11
	2604.75	2554.13	2626.2	2569.61	2559.62	2677.33	2689.69	3002.02	2577.21	2712.63	3091.34	2706.59	2585.11	2558.12	3262.09	2968.34	2662.75	2850.38	2697.74	2527.31	2651.06	3255.94	3190.42	2524.12	3127.47	3477.4	3241.27	2735.56	2873.4	2917.22	2974.97	2786.53	2715.19	2415.94	3422.98	3912.24	3673.53	3335.15	3144.98	3020.79	2674.57	3713.11	3177.12	2725.34	3952.39	3715.84	3087.56	3092.7	3747.89
	2605.66	2554.93	2627.11	2570.32	2560.21	2678.43	2690.92	3003.48	2578.13	2713.78	3092.79	2707.21	2585.92	2558.83	3263.76	2969.2	2663.44	2851.05	2698.39	2527.89	2651.93	3257.48	3191.54	2524.65	3128.72	3479.03	3242.2	2736.45	2874.73	2918.19	2975.85	2787.54	2716.09	2416.52	3424.49	3914.31	3675.16	3336.2	3146.01	3021.68	2675.58	3714.87	3178.11	2726.24	3954.26	3717.28	3088.83	3094.25	3749.66
	2606.55	2555.73	2628.02	2571.03	2560.79	2679.52	2692.14	3004.94	2579.05	2714.92	3094.22	2707.82	2586.74	2559.53	3265.42	2970.06	2664.13	2851.72	2699.03	2528.46	2652.78	3259.01	3192.66	2525.17	3129.95	3480.64	3243.11	2737.34	2876.06	2919.15	2976.73	2788.54	2716.98	2417.09	3425.99	3916.36	3676.77	3337.24	3147.03	3022.55	2676.58	3716.61	3179.1	2727.14	3956.1	3718.69	3090.08	3095.79	3751.4
	2607.44	2556.52	2628.92	2571.73	2561.36	2680.61	2693.37	3006.38	2579.96	2716.06	3095.64	2708.43	2587.55	2560.23	3267.06	2970.91	2664.8	2852.37	2699.66	2529.03	2653.63	3260.53	3193.76	2525.69	3131.18	3482.23	3244.01	2738.22	2877.38	2920.1	2977.59	2789.53	2717.86	2417.66	3427.47	3918.38	3678.37	3338.26	3148.04	3023.42	2677.58	3718.34	3180.07	2728.03	3957.92	3720.09	3091.33	3097.33	3753.13
	2608.33	2557.31	2629.81	2572.43	2561.93	2681.69	2694.58	3007.81	2580.87	2717.2	3097.05	2709.04	2588.36	2560.92	3268.69	2971.75	2665.48	2853.02	2700.29	2529.59	2654.48	3262.03	3194.85	2526.2	3132.39	3483.81	3244.9	2739.1	2878.68	2921.04	2978.45	2790.52	2718.73	2418.23	3428.94	3920.38	3679.94	3339.28	3149.04	3024.28	2678.56	3720.04	3181.04	2728.91	3959.72	3721.46	3092.56	3098.85	3754.84
	2609.21	2558.09	2630.7	2573.13	2562.5	2682.77	2695.8	3009.24	2581.77	2718.33	3098.45	2709.63	2589.17	2561.61	3270.31	2972.58	2666.15	2853.66	2700.92	2530.16	2655.31	3263.53	3195.92	2526.71	3133.6	3485.38	3245.78	2739.97	2879.98	2921.98	2979.29	2791.5	2719.59	2418.79	3430.4	3922.36	3681.5	3340.27	3150.03	3025.13	2679.55	3721.73	3181.99	2729.78	3961.49	3722.82	3093.79	3100.36	3756.53
	2610.08	2558.87	2631.59	2573.82	2563.06	2683.84	2697.01	3010.65	2582.67	2719.45	3099.83	2710.22	2589.98	2562.28	3271.91	2973.4	2666.81	2854.29	2701.54	2530.72	2656.15	3265.03	3196.99	2527.21	3134.79	3486.92	3246.64	2740.83	2881.27	2922.91	2980.13	2792.46	2720.45	2419.36	3431.84	3924.32	3683.04	3341.26	3151.02	3025.96	2680.53	3723.4	3182.94	2730.64	3963.24	3724.16	3095	3101.86	3758.21
	2610.94	2559.64	2632.46	2574.51	2563.62	2684.91	2698.22	3012.05	2583.56	2720.57	3101.21	2710.81	2590.78	2562.96	3273.51	2974.21	2667.47	2854.91	2702.15	2531.27	2656.97	3266.51	3198.04	2527.71	3135.97	3488.45	3247.5	2741.69	2882.55	2923.83	2980.96	2793.42	2721.3	2419.91	3433.27	3926.25	3684.56	3342.23	3151.99	3026.79	2681.5	3725.05	3183.87	2731.5	3964.96	3725.48	3096.2	3103.35	3759.86
	2611.8	2560.4	2633.34	2575.19	2564.17	2685.97	2699.43	3013.44	2584.44	2721.69	3102.57	2711.38	2591.57	2563.62	3275.08	2975.02	2668.12	2855.53	2702.76	2531.82	2657.79	3267.98	3199.08	2528.2	3137.14	3489.97	3248.33	2742.54	2883.82	2924.75	2981.79	2794.37	2722.14	2420.47	3434.69	3928.17	3686.06	3343.19	3152.95	3027.61	2682.46	3726.68	3184.79	2732.35	3966.66	3726.78	3097.4	3104.83	3761.5
	2612.66	2561.16	2634.2	2575.86	2564.72	2687.03	2700.63	3014.82	2585.32	2722.8	3103.92	2711.95	2592.37	2564.29	3276.65	2975.81	2668.77	2856.14	2703.36	2532.37	2658.61	3269.44	3200.11	2528.68	3138.3	3491.47	3249.16	2743.38	2885.08	2925.66	2982.6	2795.31	2722.97	2421.02	3436.09	3930.06	3687.54	3344.13	3153.9	3028.41	2683.42	3728.29	3185.7	2733.19	3968.33	3728.06	3098.58	3106.3	3763.11
	2613.5	2561.91	2635.06	2576.54	2565.26	2688.08	2701.83	3016.19	2586.19	2723.91	3105.25	2712.52	2593.16	2564.94	3278.2	2976.6	2669.42	2856.74	2703.96	2532.92	2659.42	3270.9	3201.12	2529.16	3139.45	3492.96	3249.97	2744.22	2886.33	2926.56	2983.4	2796.25	2723.79	2421.57	3437.47	3931.92	3689	3345.06	3154.85	3029.21	2684.38	3729.88	3186.61	2734.02	3969.99	3729.33	3099.75	3107.76	3764.71
	2614.34	2562.66	2635.91	2577.2	2565.8	2689.12	2703.03	3017.55	2587.06	2725.02	3106.58	2713.08	2593.94	2565.59	3279.73	2977.38	2670.05	2857.33	2704.55	2533.46	2660.22	3272.34	3202.13	2529.63	3140.59	3494.43	3250.77	2745.05	2887.57	2927.45	2984.2	2797.17	2724.6	2422.11	3438.85	3933.77	3690.44	3345.98	3155.78	3029.99	2685.32	3731.45	3187.5	2734.84	3971.61	3730.57	3100.9	3109.21	3766.29
	2615.18	2563.4	2636.76	2577.86	2566.33	2690.16	2704.22	3018.9	2587.92	2726.11	3107.89	2713.63	2594.73	2566.23	3281.26	2978.15	2670.69	2857.91	2705.14	2534	2661.01	3273.78	3203.12	2530.1	3141.72	3495.88	3251.56	2745.88	2888.8	2928.33	2984.98	2798.09	2725.4	2422.65	3440.2	3935.59	3691.86	3346.88	3156.7	3030.77	2686.26	3733.01	3188.38	2735.66	3973.22	3731.79	3102.05	3110.65	3767.85
	2616	2564.14	2637.6	2578.52	2566.86	2691.19	2705.41	3020.24	2588.78	2727.21	3109.19	2714.17	2595.51	2566.87	3282.77	2978.91	2671.31	2858.48	2705.72	2534.54	2661.8	3275.21	3204.1	2530.56	3142.83	3497.32	3252.33	2746.7	2890.02	2929.21	2985.76	2799	2726.2	2423.19	3441.55	3937.39	3693.27	3347.77	3157.61	3031.53	2687.2	3734.54	3189.25	2736.47	3974.79	3733	3103.19	3112.08	3769.4
	2616.82	2564.87	2638.44	2579.18	2567.38	2692.22	2706.6	3021.56	2589.63	2728.3	3110.48	2714.71	2596.28	2567.5	3284.26	2979.66	2671.94	2859.05	2706.3	2535.07	2662.59	3276.63	3205.06	2531.01	3143.94	3498.74	3253.09	2747.51	2891.23	2930.08	2986.53	2799.9	2726.99	2423.73	3442.88	3939.17	3694.65	3348.65	3158.52	3032.29	2688.13	3736.06	3190.12	2737.27	3976.35	3734.18	3104.31	3113.5	3770.92
	2617.64	2565.59	2639.27	2579.82	2567.9	2693.24	2707.78	3022.88	2590.47	2729.38	3111.76	2715.24	2597.06	2568.13	3285.74	2980.4	2672.55	2859.61	2706.87	2535.6	2663.37	3278.03	3206.02	2531.46	3145.03	3500.14	3253.84	2748.32	2892.44	2930.94	2987.29	2800.79	2727.76	2424.26	3444.19	3940.92	3696.01	3349.51	3159.41	3033.03	2689.05	3737.55	3190.97	2738.06	3977.88	3735.35	3105.43	3114.91	3772.42
	2618.45	2566.31	2640.09	2580.47	2568.42	2694.26	2708.96	3024.19	2591.31	2730.46	3113.02	2715.77	2597.83	2568.75	3287.21	2981.13	2673.17	2860.15	2707.44	2536.12	2664.14	3279.43	3206.96	2531.9	3146.12	3501.53	3254.58	2749.12	2893.63	2931.8	2988.04	2801.67	2728.53	2424.79	3445.49	3942.65	3697.36	3350.36	3160.29	3033.77	2689.97	3739.03	3191.81	2738.85	3979.38	3736.49	3106.53	3116.31	3773.91
	2619.25	2567.03	2640.91	2581.1	2568.93	2695.27	2710.13	3025.48	2592.14	2731.53	3114.27	2716.29	2598.59	2569.36	3288.67	2981.86	2673.77	2860.7	2708	2536.64	2664.91	3280.83	3207.89	2532.34	3147.19	3502.91	3255.3	2749.92	2894.81	2932.64	2988.79	2802.55	2729.29	2425.31	3446.78	3944.36	3698.69	3351.19	3161.17	3034.49	2690.88	3740.49	3192.64	2739.62	3980.86	3737.62	3107.62	3117.69	3775.38
	2620.04	2567.73	2641.72	2581.74	2569.43	2696.27	2711.31	3026.77	2592.96	2732.6	3115.51	2716.8	2599.36	2569.97	3290.11	2982.57	2674.37	2861.23	2708.56	2537.16	2665.67	3282.21	3208.8	2532.77	3148.26	3504.26	3256.01	2750.71	2895.99	2933.48	2989.52	2803.41	2730.04	2425.84	3448.05	3946.05	3699.99	3352.02	3162.03	3035.2	2691.78	3741.93	3193.46	2740.39	3982.32	3738.73	3108.7	3119.07	3776.83
	2620.83	2568.44	2642.52	2582.37	2569.93	2697.27	2712.47	3028.04	2593.78	2733.67	3116.74	2717.31	2600.12	2570.58	3291.53	2983.28	2674.97	2861.75	2709.11	2537.67	2666.42	3283.58	3209.71	2533.19	3149.31	3505.61	3256.71	2751.49	2897.15	2934.31	2990.25	2804.27	2730.79	2426.36	3449.31	3947.71	3701.28	3352.83	3162.89	3035.91	2692.68	3743.34	3194.27	2741.16	3983.75	3739.82	3109.77	3120.44	3778.25
	2621.61	2569.13	2643.32	2582.99	2570.43	2698.26	2713.64	3029.3	2594.59	2734.73	3117.95	2717.81	2600.87	2571.17	3292.95	2983.98	2675.56	2862.27	2709.65	2538.18	2667.17	3284.94	3210.6	2533.61	3150.35	3506.93	3257.39	2752.27	2898.3	2935.13	2990.97	2805.12	2731.52	2426.87	3450.55	3949.36	3702.55	3353.62	3163.73	3036.6	2693.57	3744.74	3195.07	2741.91	3985.16	3740.89	3110.83	3121.79	3779.67
	2622.39	2569.82	2644.11	2583.61	2570.92	2699.25	2714.8	3030.55	2595.4	2735.78	3119.16	2718.31	2601.62	2571.76	3294.35	2984.67	2676.15	2862.78	2710.19	2538.69	2667.91	3286.3	3211.48	2534.02	3151.38	3508.24	3258.06	2753.04	2899.44	2935.95	2991.68	2805.96	2732.25	2427.38	3451.78	3950.97	3703.8	3354.4	3164.56	3037.28	2694.45	3746.12	3195.86	2742.66	3986.54	3741.95	3111.88	3123.14	3781.06
	2623.16	2570.51	2644.9	2584.22	2571.41	2700.23	2715.95	3031.8	2596.2	2736.83	3120.35	2718.8	2602.37	2572.35	3295.73	2985.35	2676.73	2863.28	2710.73	2539.19	2668.65	3287.64	3212.35	2534.42	3152.4	3509.54	3258.72	2753.8	2900.58	2936.76	2992.38	2806.79	2732.96	2427.89	3452.99	3952.57	3705.03	3355.17	3165.39	3037.95	2695.33	3747.49	3196.65	2743.39	3987.9	3742.98	3112.92	3124.48	3782.43
	2623.92	2571.19	2645.68	2584.83	2571.89	2701.2	2717.11	3033.03	2596.99	2737.88	3121.52	2719.28	2603.12	2572.93	3297.1	2986.02	2677.3	2863.77	2711.26	2539.69	2669.38	3288.98	3213.2	2534.82	3153.41	3510.82	3259.37	2754.56	2901.7	2937.56	2993.07	2807.62	2733.67	2428.4	3454.19	3954.14	3706.24	3355.93	3166.2	3038.62	2696.2	3748.83	3197.42	2744.12	3989.23	3744	3113.94	3125.8	3783.79
	2624.68	2571.86	2646.45	2585.44	2572.36	2702.17	2718.26	3034.24	2597.78	2738.91	3122.69	2719.75	2603.86	2573.5	3298.46	2986.68	2677.87	2864.25	2711.78	2540.19	2670.11	3290.3	3214.04	2535.22	3154.41	3512.08	3260	2755.31	2902.81	2938.35	2993.75	2808.43	2734.37	2428.9	3455.37	3955.7	3707.44	3356.67	3167.01	3039.27	2697.07	3750.15	3198.18	2744.85	3990.54	3744.99	3114.96	3127.12	3785.12
	2625.43	2572.53	2647.22	2586.03	2572.84	2703.13	2719.4	3035.45	2598.56	2739.95	3123.84	2720.22	2604.6	2574.07	3299.8	2987.33	2678.44	2864.73	2712.3	2540.68	2670.83	3291.62	3214.87	2535.6	3155.39	3513.32	3260.63	2756.06	2903.92	2939.13	2994.43	2809.24	2735.06	2429.4	3456.54	3957.22	3708.61	3357.4	3167.8	3039.91	2697.92	3751.45	3198.93	2745.56	3991.82	3745.97	3115.96	3128.42	3786.44
	2626.17	2573.19	2647.98	2586.63	2573.3	2704.09	2720.54	3036.65	2599.34	2740.98	3124.98	2720.69	2605.33	2574.64	3301.13	2987.98	2679	2865.2	2712.82	2541.17	2671.54	3292.93	3215.69	2535.99	3156.37	3514.55	3261.24	2756.8	2905.01	2939.91	2995.1	2810.04	2735.74	2429.89	3457.7	3958.73	3709.77	3358.11	3168.59	3040.54	2698.78	3752.73	3199.67	2746.27	3993.08	3746.93	3116.95	3129.71	3787.73
	2626.91	2573.85	2648.74	2587.22	2573.77	2705.04	2721.68	3037.84	2600.11	2742	3126.11	2721.15	2606.06	2575.19	3302.45	2988.61	2679.55	2865.66	2713.33	2541.66	2672.25	3294.23	3216.49	2536.36	3157.34	3515.77	3261.83	2757.53	2906.1	2940.67	2995.76	2810.83	2736.42	2430.39	3458.84	3960.21	3710.9	3358.81	3169.36	3041.16	2699.62	3754	3200.41	2746.97	3994.32	3747.87	3117.93	3131	3789.01
	2627.64	2574.5	2649.48	2587.8	2574.22	2705.98	2722.81	3039.01	2600.87	2743.02	3127.22	2721.6	2606.79	2575.75	3303.75	2989.24	2680.1	2866.11	2713.83	2542.14	2672.95	3295.51	3217.28	2536.73	3158.29	3516.97	3262.42	2758.26	2907.17	2941.43	2996.41	2811.61	2737.08	2430.88	3459.96	3961.67	3712.02	3359.5	3170.13	3041.77	2700.46	3755.24	3201.13	2747.66	3995.53	3748.79	3118.9	3132.27	3790.27
	2628.36	2575.14	2650.22	2588.38	2574.68	2706.92	2723.94	3040.17	2601.62	2744.03	3128.32	2722.04	2607.51	2576.29	3305.04	2989.86	2680.65	2866.55	2714.33	2542.62	2673.64	3296.79	3218.06	2537.09	3159.23	3518.15	3262.99	2758.98	2908.23	2942.19	2997.05	2812.38	2737.74	2431.36	3461.07	3963.11	3713.11	3360.18	3170.89	3042.37	2701.3	3756.46	3201.84	2748.35	3996.71	3749.7	3119.86	3133.53	3791.51
	2629.08	2575.78	2650.96	2588.96	2575.13	2707.85	2725.07	3041.33	2602.37	2745.03	3129.41	2722.48	2608.23	2576.83	3306.31	2990.46	2681.19	2866.98	2714.83	2543.09	2674.33	3298.06	3218.83	2537.45	3160.17	3519.31	3263.55	2759.69	2909.28	2942.93	2997.69	2813.15	2738.38	2431.84	3462.17	3964.53	3714.19	3360.84	3171.63	3042.96	2702.12	3757.67	3202.54	2749.02	3997.87	3750.58	3120.81	3134.79	3792.74
	2629.79	2576.41	2651.69	2589.52	2575.57	2708.77	2726.19	3042.47	2603.12	2746.03	3130.49	2722.92	2608.95	2577.37	3307.57	2991.06	2681.72	2867.41	2715.31	2543.57	2675.02	3299.33	3219.58	2537.8	3161.09	3520.47	3264.1	2760.4	2910.33	2943.66	2998.31	2813.9	2739.02	2432.32	3463.25	3965.92	3715.25	3361.49	3172.37	3043.54	2702.94	3758.85	3203.24	2749.69	3999	3751.45	3121.74	3136.03	3793.94
	2630.5	2577.04	2652.41	2590.09	2576.01	2709.69	2727.31	3043.6	2603.85	2747.03	3131.55	2723.34	2609.66	2577.9	3308.81	2991.65	2682.25	2867.83	2715.8	2544.03	2675.7	3300.58	3220.32	2538.15	3162	3521.6	3264.63	2761.1	2911.36	2944.39	2998.93	2814.65	2739.65	2432.8	3464.31	3967.29	3716.29	3362.13	3173.09	3044.11	2703.76	3760.01	3203.92	2750.36	4000.11	3752.3	3122.67	3137.26	3795.12
	2631.2	2577.66	2653.12	2590.65	2576.44	2710.6	2728.42	3044.72	2604.58	2748.02	3132.6	2723.76	2610.37	2578.42	3310.04	2992.24	2682.77	2868.24	2716.28	2544.5	2676.37	3301.82	3221.05	2538.49	3162.9	3522.72	3265.15	2761.8	2912.38	2945.11	2999.54	2815.39	2740.27	2433.27	3465.36	3968.64	3717.31	3362.75	3173.81	3044.66	2704.56	3761.16	3204.6	2751.01	4001.2	3753.13	3123.58	3138.48	3796.29
	2631.89	2578.28	2653.83	2591.2	2576.87	2711.51	2729.53	3045.83	2605.3	2749	3133.64	2724.18	2611.08	2578.94	3311.26	2992.81	2683.29	2868.64	2716.75	2544.96	2677.04	3303.05	3221.76	2538.82	3163.79	3523.82	3265.66	2762.48	2913.39	2945.82	3000.15	2816.13	2740.88	2433.74	3466.4	3969.96	3718.31	3363.36	3174.52	3045.21	2705.36	3762.28	3205.26	2751.66	4002.26	3753.95	3124.48	3139.69	3797.43
	2632.57	2578.89	2654.53	2591.75	2577.3	2712.41	2730.63	3046.93	2606.02	2749.98	3134.67	2724.59	2611.78	2579.45	3312.46	2993.37	2683.81	2869.03	2717.22	2545.41	2677.7	3304.27	3222.46	2539.15	3164.67	3524.91	3266.16	2763.17	2914.4	2946.53	3000.74	2816.85	2741.49	2434.21	3467.42	3971.26	3719.29	3363.95	3175.22	3045.75	2706.16	3763.38	3205.92	2752.3	4003.29	3754.74	3125.37	3140.89	3798.56
	2633.25	2579.49	2655.23	2592.29	2577.72	2713.3	2731.73	3048.01	2606.73	2750.95	3135.68	2724.99	2612.48	2579.96	3313.65	2993.93	2684.31	2869.42	2717.68	2545.87	2678.35	3305.49	3223.15	2539.47	3165.54	3525.98	3266.65	2763.84	2915.39	2947.22	3001.33	2817.56	2742.08	2434.67	3468.42	3972.54	3720.26	3364.54	3175.9	3046.28	2706.95	3764.47	3206.56	2752.93	4004.3	3755.52	3126.26	3142.08	3799.67
	2633.92	2580.09	2655.92	2592.83	2578.13	2714.19	2732.83	3049.09	2607.43	2751.92	3136.68	2725.39	2613.17	2580.46	3314.83	2994.47	2684.82	2869.79	2718.14	2546.32	2679	3306.69	3223.82	2539.78	3166.39	3527.03	3267.12	2764.51	2916.37	2947.91	3001.9	2818.27	2742.67	2435.13	3469.41	3973.8	3721.2	3365.11	3176.58	3046.8	2707.73	3765.53	3207.2	2753.55	4005.29	3756.28	3127.12	3143.26	3800.76
	2634.59	2580.68	2656.6	2593.36	2578.54	2715.07	2733.92	3050.15	2608.13	2752.87	3137.67	2725.78	2613.86	2580.96	3315.99	2995.01	2685.32	2870.16	2718.59	2546.76	2679.64	3307.89	3224.49	2540.09	3167.24	3528.07	3267.58	2765.17	2917.34	2948.59	3002.48	2818.97	2743.24	2435.59	3470.38	3975.03	3722.13	3365.66	3177.25	3047.3	2708.5	3766.58	3207.82	2754.17	4006.25	3757.02	3127.98	3144.43	3801.83
[truncated: 7,410 more rows]
[truncated: 295 more columns]

## Sheet: Analysis
Cell:	Peak Time 1	Peak Time 2	Peak Time 3	Peak Time 4	Peak Time 5	Peak ZT 1	Peak ZT 2	Peak ZT 3	Peak ZT 4	Peak ZT 5	Peak ExT 1	Peak ExT 2	Peak ExT 3	Peak ExT 4	Peak ExT 5	Peak 1 luminescence value	Peak 2 luminescence value	Peak 3 luminescence value	Peak 4 luminescence value	Peak 5 luminescence value	Trough Time 1	Trough Time 2	Trough Time 3	Trough Time 4	Trough Time 5	Trough Time 6	Trough ZT 1	Trough ZT 2	Trough ZT 3	Trough ZT 4	Trough ZT 5	Trough ZT 6	Trough ExT 1	Trough ExT 2	Trough ExT 3	Trough ExT 4	Trough ExT 5	Trough ExT 6	Trough 1 luminescence value	Trough 2 luminescence value	Trough 3 luminescence value	Trough 4 luminescence value	Trough 5 luminescence value	Trough 6 luminescence value	Rising Edge Halfmax Time 1	Rising Edge Halfmax Time 2	Rising Edge Halfmax Time 3	Rising Edge Halfmax Time 4	Rising Edge Halfmax Time 5
[truncated: 344 more rows]
[truncated: 44 more columns]
