# Supplementary material for: Single cell model for re‐entrainment to a shifted light cycle
Source: FASEB J. 2022 Sep 3;36(10):e22518. doi: 10.1096/fj.202200478R (PMC9543151; doi:10.1096/fj.202200478R)
Supplement: Supplementary file 7 — Dataset S6 [file FSB2-36-0-s031.xlsx]

## Sheet: Information
Cell num	X	Y	Size
1	93.6	135.2	5
2	95.8333	126	6
3	95.5	130	6
4	95.5	140	6
5	95.5	149	6
6	96.7143	134.857	7
7	98.8	127.4	5
8	98.5	131	6
9	99	140	9
10	99	143.5	6
11	99	146.5	6
12	99	151	9
13	99.5	118	6
14	99.5	136.5	4
15	100.714	123.857	7
16	102	130	9
17	101.75	153.25	4
18	101	160	3
19	103	114	9
20	102.857	118.714	7
21	103	134	9
22	102.5	137.5	4
23	102.5	140.5	4
24	103	144	9
25	103.143	149.714	7
26	104	125.5	6
27	103.857	159.714	7
28	105	122	9
29	105	154	9
30	105	170	9
31	105	173.5	6
32	105.5	129	6
33	106.286	136.143	7
34	106	163	9
35	106.5	109	6
36	106.5	112.5	4
37	107	139.5	6
38	107	142.5	6
39	106.5	147	6
40	107.6	105.2	5
41	107.714	116.857	7
42	107.667	124.667	3
43	108.125	166.875	8
44	108.25	121.25	4
45	108.714	128.143	7
46	108.6	132.8	5
47	109	156	9
48	109	172	9
49	109.5	109	6
50	110	112	3
51	110	146	9
52	109.5	150	6
53	110.75	114.75	4
54	111	119	9
55	111	139	9
56	111	162.5	6
57	112	126	9
58	112.125	133.875	8
59	112	166	9
60	113	108	9
61	113	130	9
62	113.2	148.6	5
63	113	152	9
64	113.5	104	6
65	114	114	9
66	114	122.5	6
67	113.8	155.6	5
68	114	159	9
69	114.143	169.286	7
70	114.5	117.5	4
71	115	141	9
72	115.5	126	6
73	115.5	134.5	4
74	115.5	137.5	4
75	116	145.75	4
76	117	102	9
77	116.5	107	6
78	117	129	5
79	117	149	9
80	116	153	3
81	116.5	163.5	4
82	118.143	110.286	7
83	117.5	113.5	4
84	118	117	9
85	117.4	159.8	5
86	118	166.5	6
87	118	170	9
88	119	122	9
89	119	132	9
90	118.5	136	6
91	119	143	9
92	118.5	152.5	4
93	119.5	105.5	4
94	120	162.5	6
95	120.714	126.143	7
96	121	138.333	3
97	121	159.5	6
98	122	113	9
99	121.4	117.8	5
100	121.6	135.2	5
101	122	149	9
102	122	152.5	6
103	122	156	9
104	121.5	165.5	4
105	123	109	9
106	123	141	9
107	123	145	9
108	123.75	120.75	4
109	124	124	9
110	124	130.5	6
111	123.6	162.2	5
112	124.5	127.5	4
113	125	133.5	6
114	125	137	9
115	125.5	113	6
116	126	118	9
117	125.5	150	6
118	125.5	153.5	4
119	125.5	156.5	4
120	126.5	142	6
121	126.5	145.5	4
122	127.5	126.5	4
123	127.5	130	6
124	128.5	135	6
125	128.5	138.5	4
126	134.5	152	6
127	135.5	134	6
128	135.5	137.5	4
129	135.5	140.5	4
130	136.4	144.2	5
131	136.333	155.333	3
132	138	148.5	6
133	138	152	9
134	137.5	164.5	4
135	138.5	125.5	4
136	139	132	9
137	139	137	9
138	139	141	9
139	139	157.5	6
140	139	161	9
141	138.5	167.5	4
142	139.75	128.75	4
143	140	144.5	6
144	140.333	122.667	3
145	141.286	154.143	7
146	141.143	164.286	7
147	141	170.5	6
148	142	126	9
149	141.5	149	6
150	142	167.5	6
151	142.857	120.286	7
152	142	135	3
153	142.5	138.5	4
154	142.5	159	6
155	144.5	117	6
156	145.125	129.125	8
157	145	132	3
158	145	135	9
159	144.5	152	6
160	144.6	155.8	5
161	144.5	163.5	4
162	145.4	111.8	5
163	146	124	9
164	146	145	9
165	145.6	160.2	5
166	145.857	167.286	7
167	146.5	138.5	4
168	146.5	141.5	4
169	147	173	9
170	148	114.5	6
171	148	118	9
172	148.143	148.286	7
173	148	151	3
174	147.667	157.333	3
175	148	164	9
176	148	180	9
177	149	104.5	6
178	149	111	9
179	149	135	9
180	149	154	9
181	148.75	160.75	4
182	150	107.5	6
183	149.5	123	6
184	150	126.5	6
185	150	130	9
186	150	140	9
187	149.5	144	6
188	150	176.5	6
189	151	158	9
190	152.286	102.857	7
191	151.5	116	6
192	152.2	146.6	5
193	152	162.4	5
194	152.333	110.667	3
195	152.5	123	6
196	153.286	137.857	7
197	152.714	150.143	7
198	152.333	153.333	3
199	153.125	165.875	8
200	154.286	113.857	7
201	154.286	118.143	7
202	154	127	9
203	154	130.5	6
204	154	170	9
205	155.125	108.125	8
206	155.143	134.714	7
207	155	143	9
208	154.4	160.2	5
209	154.714	176.857	7
210	156	105	3
211	156	123	9
212	156	148	9
213	157.125	102.125	8
214	157.2	111.4	5
215	156.333	151.333	3
216	157	157	9
217	156.75	167.75	4
218	158	162	9
219	159	115	9
220	158.875	118.875	8
221	159	127	9
222	158.75	130.25	4
223	158.25	134.25	4
224	158.714	138.143	7
225	158.5	141.5	4
226	159.125	144.875	8
227	159.143	153.714	7
228	160.25	102.75	4
229	161	132.5	6
230	161	149	9
231	160.6	158.8	5
232	162.286	110.143	7
233	162	122	9
234	162	136	9
235	162.286	142.857	7
236	163	105	9
237	162.5	115.5	4
238	163	139.5	6
239	162.5	153	6
240	164.4	113	5
241	164.143	118.714	7
242	164	126	9
243	164	129.5	6
244	164.5	132.5	4
245	164.5	148	6
246	165.5	122.5	4
247	165.5	136	6
248	165.6	142.2	5
249	167.5	114.5	4
250	167.5	118	6
251	167.667	133.333	3
252	167.75	139	4
253	169	126.5	6
254	169	130	9

## Sheet: Raw Data
Cell:	1	2	3	4	5	6	7	8	9	10	11	12	13	14	15	16	17	18	19	20	21	22	23	24	25	26	27	28	29	30	31	32	33	34	35	36	37	38	39	40	41	42	43	44	45	46	47	48	49
	2104.8	2287.17	2388.17	2181.17	2072.17	2558.86	2966.6	2553.83	2837	2634.67	2500.83	2102.89	2373.83	3356	2864.57	3545.11	2122.75	2170.67	2628.86	3111.57	3091.67	2916.75	2764.75	2454.67	2330.71	3624.17	2189	3600.22	2321.33	2165.71	2094.2	3451.17	3251.29	2186.89	2407	2622.25	2919	2940.83	2466	2339.2	3175.43	3330.33	2183.86	2969.25	3360.43	2990.6	2246	2058.75	2839.58
	2063.4	2217.17	2230	2107.17	2053.33	2329.86	2615.2	2355.17	2454.78	2369.33	2398.67	2069	2233.83	2674.5	2480.57	2857.67	2081.5	2151.33	2378.14	2692.14	2714.11	2513.75	2455.25	2269.33	2232.14	3007.33	2142.14	3038.11	2211.78	2078.71	2060.6	2806.83	2724.43	2108.11	2268.33	2305.5	2511	2522.5	2300.67	2206	2620.86	2763.33	2083.29	2527	2744.29	2483	2122.44	2033.75	2501.5
	2036.8	2139.17	2144.83	2069.33	2057.17	2171.29	2321.2	2223.33	2248.56	2221.5	2290.83	2094.22	2168.83	2319.5	2232.86	2444.33	2082.5	2153	2204.14	2407.86	2491.78	2308.5	2273.5	2174.89	2202.86	2536.67	2096	2561.33	2202.33	2020.14	2039.8	2494.67	2357.71	2077.56	2154.5	2134.25	2274	2277.67	2222.33	2104.2	2349.29	2382.67	2039.86	2294.5	2372.71	2276.8	2077.67	2031.12	2266.17
	2018.2	2084.33	2112.33	2073.33	2053.83	2101.14	2185.4	2139.33	2149.22	2116	2163	2066.11	2126.17	2194.5	2147.71	2229.56	2067.75	2081.33	2101.43	2317.71	2308.33	2221.5	2192.25	2243.33	2176.57	2350.17	2060.86	2315.78	2144	1996.43	2015	2271.83	2173.29	2062.78	2100	2054.75	2182.33	2169.33	2168.83	2038	2213.29	2230.67	2027.86	2192.75	2216.57	2182.4	2077.67	2020.88	2172.83
	1995	2031.17	2070.17	2035.67	2027.17	2068.14	2096.4	2076.33	2102.89	2054	2104.17	2024.78	2056.83	2114.75	2063.71	2119.89	2053.5	2033.67	2031.57	2221.29	2157.56	2142.25	2147	2067.33	2121.71	2219.5	2028.71	2167.78	2095	1982.86	1993.2	2146.17	2110.57	2027.89	2041.67	2009.75	2110.5	2109.33	2121.83	2015.2	2126.86	2112.33	2006.71	2106.75	2137.14	2124.2	2065.67	1992.12	2079.17
	1977.8	1993.83	2008	2018.33	2010	2025.14	2049.4	2041.17	2052.11	2018.33	2041	2003.22	2031.17	2055.25	2038.86	2057.22	2036.25	2032.33	1994.86	2153.71	2088.11	2055.5	2107	2043	2071.43	2172.5	2018.29	2089.33	2066.22	1968.14	1976.8	2076.33	2062.14	2024.56	2008	1994	2071	2081.5	2095	1992	2050.43	2052	1992	2056.75	2085.57	2076.8	2047.78	1994.62	2059.67
	1977	1978.33	1994.67	2006.83	2009.83	2010.43	2016.8	2022	2039.33	2003	2035.33	1998.33	2003.5	2027	2033.29	2022.11	2025.75	2029.33	1987.29	2094.71	2053.44	2059	2080.25	2026.56	2060.71	2160.83	2027	2049	2055.44	1968.71	1970.4	2067.5	2075	2029.33	1989.5	1984.25	2072.17	2057.83	2071.5	1991	2011.43	2029.33	1997	2021.25	2074	2080.8	2026.67	1985.88	2021.5
	1970.8	1977.67	1998.67	1997	2027.17	1999.71	2005.2	2029.67	2064.78	2014.33	2059.83	2016	1992.83	2042	2028	2049.78	2015.75	2019	1985.29	2061.29	2081.44	2079	2119.75	2041	2058.43	2215.83	2007.43	2054.33	2072.11	1968.43	1972	2089.5	2118.14	2038.78	2002.17	1999.25	2110.67	2082.33	2068.5	1996.8	2027.14	2077.33	1984.29	2058.5	2097.86	2161.2	2034	1993.38	2023.83
	1981.2	1994.67	1996.67	2016.83	2057.5	2033.86	2020.8	2047	2199	2041.67	2100.83	2043.22	1995	2093	2043.86	2097.11	2034.5	2019.67	2015.14	2067.14	2136.89	2149.5	2193.5	2099.22	2086.14	2214	2028.43	2106.67	2074	1976	1976.4	2163.67	2226.43	2052.44	2016.67	2020	2220.17	2155	2092	1998.2	2059	2152.33	1983.29	2098.5	2173.57	2277.8	2046.56	2003.5	2042.67
	1995	2022.33	2020.67	2031.67	2066	2102.43	2061.4	2068.17	2212	2109.17	2161.83	2078.89	1996.17	2192.25	2090.43	2151.89	2060.75	2017.33	2055.43	2092.57	2251.22	2252	2290.5	2173.89	2136.86	2242.33	2040	2168	2131.89	1997.29	2006.8	2277	2328.43	2102	2049.5	2056.25	2342.67	2274.17	2173	2001.4	2130	2209.33	2002.14	2207.5	2344	2416.2	2090.56	2009.75	2074
	2029.2	2072.17	2054.33	2086.83	2091	2178.71	2110.8	2161.83	2431	2234.5	2217.17	2127.44	2017.17	2311.5	2140.43	2277.44	2085.25	2032.67	2123.57	2136.71	2415.22	2387.75	2466.5	2302.89	2207.71	2322.83	2060.29	2304.22	2160.11	2064.29	2058.8	2424.33	2503.14	2154.33	2087.5	2115.75	2501.67	2431.83	2285.83	2006.2	2239.43	2333	2023.29	2353.75	2536.29	2608	2127.11	2059	2119.67
	2067	2129	2076.5	2114.33	2143.92	2238.14	2186.2	2237.33	2624.44	2379.5	2361.17	2191.78	2046.83	2417	2207.43	2436.89	2131.75	2037.67	2181	2176.57	2621	2600.75	2669.25	2444	2266.71	2441.5	2111.14	2457.33	2182.44	2114.14	2098	2623	2756.86	2235.44	2129.17	2165.75	2688.17	2595.5	2392	2032.8	2348	2456.33	2035.71	2502	2705.29	2841.6	2183.56	2085.12	2177.17
	2118	2148.33	2113.17	2179.5	2179.67	2331.71	2290.2	2326	2763.33	2496.17	2460.17	2249.11	2075.83	2557.75	2292	2659.33	2179.5	2077	2264.86	2250.71	2862.89	2761.25	2846	2606.89	2367	2589.67	2175.71	2588.44	2234.22	2174	2106	2783.5	2951.43	2295.89	2150.5	2180.75	2967.17	2770.5	2538.67	2088.6	2473.86	2577.67	2071.14	2633	2959.29	3038.8	2277.56	2107.38	2215.5
	2134.8	2216.67	2167.83	2185.33	2194.83	2438.57	2298	2394.67	2874.78	2646.83	2496.67	2325	2127.83	2694.75	2378.43	2858.78	2222.75	2097.67	2393.29	2346.57	3092	2924.5	3003.5	2734.33	2455.43	2711.83	2207.86	2801.44	2298.89	2250.43	2139	3000.17	3134.29	2349.11	2191.67	2227.75	3074.5	2976.33	2691	2122.8	2576.29	2674	2091.71	2798.25	3189.71	3212.6	2343.22	2136.62	2271.17
	2164.2	2261.33	2199.33	2195.5	2203.33	2459.71	2368	2486.17	2885.67	2723	2530.67	2388.22	2165.33	2696	2444.29	2996.22	2237.5	2133.33	2475.57	2412.71	3303.22	2964.25	3064	2763.89	2504.57	2784.5	2251.71	2942.78	2338.89	2333.14	2168.4	3134.17	3272	2399.89	2210.5	2280	3159.17	3046.17	2719.17	2156	2648.14	2782	2126.29	2870.25	3206.43	3318.8	2397.67	2178.88	2331.83
	2203.4	2298.17	2232.83	2218.17	2205	2526.36	2471.4	2557	2979	2777.67	2525.17	2429.22	2206.33	2782	2483.43	3160	2261.25	2180.33	2493.57	2487.71	3472.56	3022	3076	2842.22	2561	2817.5	2293	3040.44	2361	2357.86	2188.4	3202.33	3363.29	2386.33	2244.5	2276.75	3243.33	3073.5	2751.83	2165	2702.71	2800.67	2138.29	2953	3187	3313.8	2435.22	2187.38	2376.33
	2220.8	2300.83	2253.67	2227	2223	2582	2532.2	2607.17	3084.56	2764.17	2556.5	2459.11	2214.67	2807.25	2553.14	3213.56	2304.25	2194.33	2484.86	2530.29	3543.56	3073.5	3109.75	2879.56	2570.43	2937.5	2297.43	3166.89	2375.22	2355.57	2192.6	3257.17	3397.86	2372	2247.5	2262.75	3243	3103.17	2799.33	2180.6	2737.71	2816.33	2138.29	2994	3242.43	3293.8	2432.89	2193.12	2403.5
	2238.2	2281.83	2247.5	2226	2210.67	2626.71	2551.2	2616.17	3129.56	2815.67	2587.33	2466.33	2199.33	2796.5	2557.57	3277.44	2275.75	2169	2436.57	2524	3577.22	3111.5	3085.75	2906.89	2559.43	3003.67	2292.86	3225.44	2382.78	2351.86	2167.6	3291	3380.14	2351	2280	2272	3267	3070.33	2809	2200.6	2754.14	2852.67	2129.43	2963.25	3225.71	3213.8	2420.22	2204.25	2471.67
	2231.4	2261.5	2226.5	2215.33	2227.67	2567.43	2542	2594.5	3117.67	2822.75	2537.67	2429.67	2218.5	2771.5	2569.43	3362.44	2249.75	2131	2415.57	2508.43	3580.22	3022.25	2977.75	2873.11	2555	3059.33	2302.29	3240.22	2360.89	2355.57	2207.6	3317.83	3285.43	2330.33	2305.33	2251.5	3223.33	3020.83	2721.83	2184.4	2654.86	2718	2124.57	2867.25	3156.14	3146.4	2407.89	2207.88	2420.83
	2219	2267.33	2217.33	2204.5	2214.83	2579.43	2526.2	2604.17	3007.33	2760.83	2462.33	2398	2189.83	2745.25	2533.43	3317	2253.75	2142.67	2351	2497.86	3498.78	2932.25	2898	2784.44	2521.57	3006.5	2325.14	3144.33	2344.44	2323	2224.2	3266.17	3195.57	2307.89	2265.83	2248.5	3100.67	2935	2667	2194.2	2534.43	2641	2124.57	2792.25	3083.57	3026	2394.67	2164.38	2424.33
	2200.2	2250.5	2188	2167.83	2202.33	2542.14	2511.2	2605	2876.56	2652.33	2423.5	2367.56	2175.17	2657.5	2495.29	3229	2238.25	2130.83	2345.71	2485.43	3367.89	2849.75	2835.25	2687	2442.86	2966.5	2292.86	3082.89	2319.22	2294.29	2183	3186.33	3046.71	2280.56	2235.17	2212.75	2977.67	2801	2576.83	2181.8	2447.71	2595	2107.86	2759.75	2993.86	2845.6	2346.78	2120.75	2408.33
	2184.6	2207	2172.67	2140.33	2173.67	2486	2466.2	2575	2801.56	2592.67	2329.33	2355	2175.33	2548.25	2441.57	3089.11	2199.25	2139.67	2285.43	2484.29	3218.22	2709.5	2693	2600.56	2381.43	2891.67	2267.71	2980	2292	2293.14	2157.8	3018.67	2896.57	2255.67	2207.33	2225.25	2853.83	2694.17	2497.17	2156.6	2396.86	2540.33	2091.86	2650.5	2898	2685	2278.56	2079.88	2373.5
	2137.4	2183.33	2143.83	2119	2157.17	2448.43	2440.8	2527.5	2718.89	2496.5	2312	2351.44	2162	2515	2383.29	2993.67	2207.25	2137.33	2225.14	2474.57	3147.11	2636.25	2593.75	2505.44	2321.57	2784	2266.71	2846.89	2298.11	2272	2152	2821.5	2743	2231.44	2210.5	2184.25	2735	2565.67	2449.33	2148.4	2333.57	2457	2095.86	2569.75	2780.57	2582.6	2233.22	2055.75	2330.33
	2108	2164.17	2115.67	2110.67	2123.5	2409	2425.6	2435.33	2682.56	2435.33	2250	2305.44	2145.5	2447.75	2320.86	2912.11	2162.25	2120.33	2186.29	2439.57	2986.11	2553.75	2515	2444.56	2268.86	2709	2252.86	2710	2283.11	2213.86	2096.4	2681.67	2632	2155.89	2151.5	2158.5	2627.5	2434	2378.33	2140.6	2254.29	2363.33	2064.57	2460.25	2642.71	2440.4	2193	2044.88	2279.5
	2074.2	2147.83	2100.83	2083.67	2089.83	2391.71	2400.8	2416.5	2639.44	2412	2235	2249	2126.33	2450.25	2296.43	2855.44	2155.25	2118.67	2139.57	2378.14	2843.89	2437.5	2419.5	2374.78	2256.86	2624.83	2249.86	2559.89	2259.89	2169.43	2062.6	2540.33	2490.14	2120.78	2133.33	2184.75	2554.5	2367.17	2345.67	2140.6	2196.14	2297.67	2043.86	2351	2528.14	2338.6	2171.22	2019.75	2237.83
	2047.8	2141	2067	2078.67	2073.83	2346.57	2360.2	2419.33	2588.56	2368.17	2243.67	2230.56	2103.17	2424	2275	2821.22	2121.75	2118.67	2115.43	2367.29	2713.78	2345	2361	2334	2227.43	2578.5	2263.43	2446	2239.44	2169.71	2031	2464.17	2424.43	2107.78	2114.67	2184	2520.67	2296	2328.33	2106.4	2158.57	2241.33	2030.86	2254.75	2419.43	2272.8	2150.11	2012	2218.67
	2025.6	2119.33	2052.83	2064	2055	2265.57	2314.6	2348	2548.33	2323.33	2215.83	2214.89	2087.17	2340.25	2251	2748.67	2090.25	2093.33	2101.43	2312.43	2658.44	2292.25	2291.25	2280.67	2202.43	2514.17	2226.29	2388.78	2206.56	2161	2031.4	2407.17	2375.57	2104.22	2082.67	2194.25	2449.5	2254.83	2299	2109.2	2113.43	2219.33	2020.14	2208.75	2375.29	2242.8	2122.56	2011.75	2150.17
	2019.6	2097.33	2036	2061.67	2050.17	2250	2283.6	2299.67	2522.78	2263.5	2188.17	2190.33	2066.33	2278.25	2214.71	2661	2074.5	2076.67	2084.29	2272.71	2546.89	2271.5	2268	2225.78	2170.43	2429.17	2185.57	2301.67	2178.67	2122.57	2021.4	2361.5	2320.71	2088.89	2060.17	2162	2407.33	2199	2251.17	2111.2	2079.43	2195.33	2009.14	2163.5	2335.71	2185.8	2120.67	2006.25	2112.33
	2010.8	2068.17	2032	2043.5	2042.17	2315	2278.4	2273	2503.11	2243.33	2178.17	2174.11	2050.17	2251.5	2182.57	2621.56	2061.75	2068.33	2071.71	2245.86	2507.89	2274.25	2239	2203	2144.43	2364.5	2148.86	2228.56	2156.22	2114.14	2021.8	2339.83	2308.29	2109.33	2051.33	2141.5	2379.67	2169	2225.5	2096.6	2056.43	2179.67	2014.71	2147.5	2327.86	2177.4	2106.78	1998.62	2094
	1997.4	2071.17	2030.67	2033.67	2027	2318.43	2264.2	2266.83	2455.78	2227.17	2144.67	2171.56	2052	2200.75	2162.57	2584.67	2063.5	2043	2045.86	2214.57	2431.44	2261.75	2233.5	2184.33	2127.43	2332.67	2092.14	2171.78	2153.22	2073.71	2015	2347.17	2270.29	2106.11	2039.83	2139.25	2391	2149.67	2222.17	2085	2045.14	2185	2015.43	2136.75	2313.29	2187.6	2104	2000.88	2063.83
	1999	2058.33	2025.17	2034.17	2024.5	2298.86	2225.2	2330.17	2438	2224	2145.83	2167	2061	2182.5	2139.43	2536.44	2070.75	2042.67	2046.57	2223.29	2413.56	2246.5	2242.25	2168.89	2122.29	2311.17	2086.86	2175.78	2156.89	2067.29	2013	2324.17	2260.71	2120.89	2019.33	2142.75	2390.5	2180.17	2235	2057.4	2040.71	2209.67	2009.29	2134.5	2335.86	2254	2110.89	2007.75	2042.83
	2000.8	2069	2035	2036.5	2018.5	2311	2232.4	2276.83	2442	2261.83	2190	2177	2060.67	2215.25	2124	2507.33	2081.5	2029	2059.57	2252.57	2482.33	2305.5	2267.75	2203.67	2128.57	2396.67	2100.86	2204.89	2166.11	2079	2015.4	2374.67	2321.29	2136.33	2021.5	2150	2453.5	2231.5	2295	2044	2054.43	2246.33	2027.14	2183	2387.29	2338.8	2192.33	2019.75	2045
	2009.2	2067.17	2040.17	2046.5	2029.5	2327.29	2248.4	2359	2464.11	2291.5	2253	2190.22	2075.67	2265.25	2159.86	2578.56	2091	2023.67	2095.29	2270.71	2641.11	2383.75	2336.75	2266.78	2179.71	2476.17	2096.71	2256	2224.33	2150.57	2035.4	2442.83	2448	2152.78	2023.33	2124.25	2529.5	2294.5	2323.5	2054	2103	2329	2046.14	2281	2512.86	2458.4	2214.11	2066	2062.33
	2013.2	2050	2046	2060.5	2046.33	2329.14	2273	2305.83	2499.89	2321	2294.67	2222.11	2115.5	2325.25	2183.14	2615.67	2126.5	2049.33	2138.14	2297.14	2723	2465.75	2423	2372.89	2236.29	2527.5	2095.71	2333	2277.67	2171.71	2055.2	2548.17	2591.57	2188	2043.33	2103.75	2689.83	2446.83	2437.33	2037.6	2135.14	2436.33	2069.14	2371.75	2629	2650.6	2273	2122.25	2089
	2035.9	2059.17	2063.83	2071.67	2078.17	2342.29	2324.6	2393.83	2560.56	2389.67	2396.17	2282.22	2131.83	2350.75	2205	2704.78	2162.75	2072.33	2177.71	2316.14	2849.22	2562.75	2576.5	2474.56	2281	2589.5	2111.57	2436.89	2313	2264.14	2095	2682.5	2763	2231.67	2064.33	2133	2889.67	2604.17	2542.67	2032	2211	2524.33	2091	2469	2716.43	2839.8	2348.11	2182.38	2109.67
	2046.6	2082.83	2081.5	2103	2094.83	2390	2401.6	2436	2645.11	2479	2503.83	2317.89	2134.83	2414.5	2253.57	2842.78	2204.75	2116.67	2225.29	2351.71	2942	2689.75	2675.5	2569.67	2379.29	2659	2135.71	2505.56	2376.56	2347.86	2134.8	2804.33	2992.43	2291.44	2087.33	2134.75	3009	2739.83	2620.33	2048.8	2312.14	2610.67	2135	2540.25	2826.57	3023.6	2404.22	2244.25	2128.5
	2067.4	2105.5	2113.67	2141.33	2120.17	2410.29	2430.6	2526	2707	2549.83	2515.67	2358.89	2127.33	2508.5	2280.29	2888.33	2224.5	2151	2306.29	2373.71	3082	2792.5	2800.5	2694.22	2491.71	2721.5	2172	2622.33	2433.22	2428.43	2207.2	2917.17	3202.86	2347.11	2110	2135	3119.33	2916.33	2739.83	2066.6	2466.86	2696.67	2177.29	2641	2968.86	3210	2449.78	2274.12	2170.33
	2094.2	2141.17	2124.5	2148.33	2154.83	2458.43	2487	2579	2814.44	2642.5	2596.67	2406.44	2162.5	2588.5	2357.14	2973.56	2269	2182.67	2341.86	2377.57	3288.33	2917.5	2950	2847.11	2572.86	2824.33	2236.14	2775.56	2474.22	2481	2235	3089.5	3408.29	2369.11	2153	2165.5	3284.17	3064.67	2817.17	2104.6	2571.71	2814	2208.29	2771.25	3121.14	3411	2516.33	2283.62	2201.17
	2122.4	2157.33	2159.33	2179.67	2175.17	2498.71	2511.8	2589	2934.33	2712.67	2616	2438.78	2188.17	2636.75	2390.14	3080.11	2348	2240.33	2392.14	2404.86	3464.67	3111.25	3074.5	2956.22	2660.14	2953.5	2256.86	2878.22	2532.67	2486.29	2250.2	3245.67	3505.57	2408.78	2172	2184.25	3376.5	3188.67	2844	2138.4	2644.86	2912.33	2242.29	2883	3230.86	3570.6	2571.78	2299.25	2254.83
	2138.4	2164.5	2168	2188.5	2186.83	2524.57	2541.8	2601.17	3023.33	2721.17	2587.33	2422.22	2189.83	2676.75	2421.71	3207	2355.5	2276.67	2434.71	2462.86	3640.33	3254	3201.5	3022.11	2667.86	3007.67	2303.43	2948.78	2549	2470	2244.4	3338	3629.86	2420	2200.5	2209	3474.83	3266.67	2915	2171.2	2723.71	2936.67	2261.29	2927	3343.57	3649	2623	2285.62	2286.33
	2135.2	2185	2165.17	2192.67	2182.33	2567	2601.4	2652.5	3053.11	2733.17	2554.33	2433.67	2188.83	2756.25	2460.86	3321	2350.75	2297	2456.14	2491.29	3699.44	3304	3268.75	3065	2648.43	3060.83	2293.14	3019.22	2507.56	2411.43	2201	3465	3635.29	2412.56	2211.17	2237	3566	3346.33	2945.17	2168.4	2739	2976	2250.57	2952.25	3391.14	3670.4	2595.44	2313.25	2329.5
	2137	2159	2160.83	2199	2165.33	2554.14	2558.6	2629.67	3052.89	2741	2512.67	2404.56	2170.83	2730	2467	3344.22	2339.75	2325	2436.86	2475.71	3689.11	3232.5	3223.75	3019.89	2623.29	3070.67	2285.71	3074.33	2496.56	2408	2221.6	3393	3597.14	2358	2215.33	2208	3504.5	3312	2920.67	2162.2	2727	2966.67	2231.71	2963.5	3357.71	3621.8	2574.56	2290.38	2356
	2144.6	2171.83	2156.17	2200	2148	2528.29	2515.8	2571.17	2966.56	2773.33	2490	2390.89	2166.17	2699.5	2448.29	3296	2323	2299.33	2434	2464.86	3625.11	3162.5	3137.75	3016.11	2617	3031.17	2286	3056.78	2483.56	2391.86	2201.4	3370.33	3574.29	2319.22	2230	2211.25	3454.5	3276.5	2910.5	2163	2703.86	2918.33	2216.71	2955	3322.29	3525.8	2527.33	2245.38	2360.33
	2128.6	2163.33	2139.5	2167.5	2138.5	2459.71	2477.2	2524.5	2898	2706.5	2415.33	2348.67	2168.83	2628.75	2407.57	3230	2276.75	2266.33	2424.29	2457.71	3546.11	3102	3222.75	2978.33	2548.57	2954	2262.86	3002.67	2446.44	2414.29	2183	3347	3525.86	2285.89	2242.33	2239.75	3366.83	3178.83	2828.67	2173	2646.29	2862.33	2173.57	2866.25	3219.57	3344.2	2498.56	2208.62	2395.83
	2097.4	2137.5	2115.17	2130.83	2126.17	2370.86	2411.6	2459.83	2796.67	2633.17	2339.83	2316.33	2144.33	2550.5	2343.86	3157	2244.5	2236.67	2400.57	2416.29	3445.11	3047.5	2962.5	2853.56	2469	2891.67	2228.57	2963.44	2410.56	2388.57	2157.8	3209.67	3341.57	2257.44	2225.33	2245.75	3264	3020	2757.67	2164.2	2557.29	2756.67	2145.43	2770.25	3091.71	3183.2	2434.78	2168.88	2392.5
	2082.6	2134	2097.33	2119	2096	2317.29	2376.8	2387.83	2698.33	2552.17	2311.33	2265.44	2128	2465.75	2306.43	3076.33	2221.25	2186.33	2329.86	2384.14	3282	2921.5	2859.25	2756.56	2412	2826.5	2195.29	2903.33	2357.22	2345.14	2122.6	3076.5	3163.86	2216	2187.5	2215.25	3068.67	2858.17	2653.33	2146.6	2508.57	2660.67	2127	2705	2981.29	2998	2380.11	2117	2348.67
	2063.2	2101	2082.67	2092	2079.17	2258.29	2319.4	2318.83	2620.22	2437.33	2274.83	2219.56	2120.5	2408.5	2294.86	2930.22	2163	2174.67	2303.43	2375.71	3112.33	2820.75	2736.25	2660.11	2349.71	2759.67	2166.57	2806.89	2319.11	2261.86	2109.6	2992.17	2953.29	2181.11	2161.17	2188.25	2883.83	2715.83	2529.17	2122.6	2466	2599.33	2108.57	2635.25	2871.71	2837.2	2336.22	2064.5	2295
	2049.2	2092.33	2051.17	2064.17	2043	2201.86	2252	2262.17	2519.33	2357.67	2204.17	2166.22	2109.17	2341	2271	2762.22	2131.25	2138	2274.43	2365.29	2917.78	2694.75	2580.75	2545.44	2268.29	2681.67	2134.71	2690.67	2252.78	2199.43	2068.4	2854.17	2764	2155.33	2122.67	2165.75	2699.5	2594.67	2448.17	2102	2423.57	2515.67	2090.86	2543	2745.29	2661	2280.33	2052.12	2244.17
	2035.8	2085.17	2034.67	2043.67	2024.83	2161.43	2205.6	2196.5	2422.11	2248.33	2145.17	2122	2090	2300.5	2213.29	2646.11	2103.75	2103.33	2248.71	2311.14	2754	2628.25	2456.75	2417.11	2203	2567.67	2097.14	2579.67	2205.11	2170.14	2045	2703.5	2626.57	2122.89	2099	2134.25	2619	2461.67	2362	2080.8	2345.43	2408	2076.86	2428.5	2626.57	2493	2234.11	2056.88	2199.33
	2014.4	2051.5	2021.67	2022.67	2016.33	2122.71	2159	2159.33	2335.89	2164.33	2130	2102.67	2061.67	2206.75	2156	2518.78	2086	2066.33	2206.14	2268.29	2651.22	2555.5	2384.75	2331	2160.29	2457.33	2069.71	2470.11	2195.33	2143.57	2026.2	2566.33	2510.29	2089.89	2063.33	2099.25	2539.17	2348.17	2285.17	2055	2247.43	2350	2056.29	2361.25	2542.71	2395.2	2202.22	2038.88	2147.5
	2000.2	2017.83	2007.67	2011.17	2014.17	2081	2115.4	2114.83	2277.56	2119.67	2115	2111.44	2040.67	2165.25	2123.86	2415.56	2062.5	2061.33	2219.29	2229.71	2528.89	2514.5	2301	2243.56	2123.57	2394.33	2046	2387.22	2150.56	2101.71	2013.8	2459.67	2417.71	2079.56	2051.17	2093.5	2430.5	2255	2222.67	2028	2196.29	2277	2045.43	2283.75	2455.57	2307.4	2169.44	2008.25	2123.83
	1997.2	2007.5	2006.67	2005	2005.5	2072.14	2100.8	2102.17	2242.33	2097	2115.17	2093.33	2024	2135.25	2108	2369.33	2071.25	2024.67	2169.57	2196.14	2443.89	2450.75	2248.25	2200	2103.14	2326.33	2029.29	2334.78	2143.56	2062.14	1993.4	2381.5	2353	2073.33	2028.5	2089.75	2372.17	2191.17	2194	2023.6	2179	2248.67	2026	2229.75	2417.43	2254.8	2139.89	2004.62	2088
	1988.2	2006.5	1996.67	2002.67	1997.33	2062.57	2068.4	2092.83	2207.33	2086.5	2117.17	2085.78	2019.5	2116	2084.29	2311.89	2041.5	2014.67	2147.43	2173.43	2369	2418	2226.75	2158.22	2075.86	2272.67	2038	2281.56	2141.44	2026.29	1993	2347.67	2306.29	2080.56	2014.5	2078.5	2289.17	2159.67	2175.33	2013.8	2139.14	2237	2017	2207.5	2359.43	2220.2	2126.44	2011.25	2072.83
	1981.8	1990.83	1989.17	1991.67	1996.67	2039	2055.2	2098.33	2184.56	2079.33	2125.5	2089.33	2005.17	2109.5	2068.14	2281.67	2049.25	2001.33	2124.71	2138	2343.67	2381.5	2211.25	2141.67	2092.71	2228.33	2059	2248.11	2147.44	2007.29	1991.6	2297.33	2269.29	2078.89	2018.17	2061.25	2242.17	2149.33	2168.67	2026.8	2107.43	2226	2027.86	2190.25	2353	2200.4	2140.11	2033.88	2044
	1985.4	1990.17	1988.33	1993.33	2003	2033.43	2057	2108	2140.44	2082.33	2159	2091.11	2007	2104	2062.71	2281.44	2055.75	2000.67	2113.71	2131.29	2315.11	2346.5	2240	2150	2115.43	2226.33	2047.14	2216	2161.22	1999.14	1990.2	2323.33	2260.71	2098.33	2002.83	2066	2246.33	2153	2182.83	2008.2	2089.57	2225.33	2053.29	2170	2375.43	2224.8	2182.78	2041.75	2041.5
	1989.2	1992.17	2001.33	2000.5	2005.67	2036	2096.6	2156	2147.67	2107.5	2181.83	2123.67	2006.83	2120.5	2081.14	2317.78	2068.5	2010.33	2113.57	2132.71	2359.33	2380	2278.75	2188.67	2174.43	2263.33	2073.71	2215.44	2185.89	2024.14	2005	2373.5	2349.43	2118	2014.5	2082.5	2310.33	2213.83	2233.33	2002.4	2120.43	2286	2084.29	2194.75	2445.14	2317.4	2201.56	2071.75	2051.17
	1997.8	2007.83	2021.67	2023.33	2016.17	2071.71	2124.8	2210.5	2176.89	2147.17	2243	2167.67	2036.33	2151.25	2109.86	2364.33	2115.75	2017	2124.86	2160.86	2434.44	2450.75	2349	2281	2216.14	2323.33	2089.71	2242.11	2225.89	2051.29	2027.8	2466	2494.29	2150.56	2024.33	2097.25	2441.17	2312.33	2332.5	2020.2	2158.57	2380.33	2121.43	2250.25	2532.29	2434.4	2235.89	2075	2066.5
	2012.2	2019.83	2037.5	2040.33	2041.83	2092	2168.2	2282	2236.78	2188.5	2285.83	2200.56	2041.67	2231	2136.57	2414.11	2141.75	2035.67	2142	2197	2517.56	2525.5	2451.25	2385.56	2285	2403.5	2100.71	2288.11	2275.11	2089.86	2046.8	2551.5	2643.86	2183.22	2020.5	2096.75	2580.33	2422.83	2424.67	2033.4	2185.43	2473.33	2148.71	2344.5	2683.14	2581.6	2296.78	2125.25	2068.33
	2025	2049.33	2059.33	2059	2057.5	2127	2209.6	2329.67	2283.67	2261.75	2322.75	2224.89	2054.17	2265	2151.71	2456.56	2161	2068.33	2135.43	2224.86	2624.78	2618.25	2532	2455.22	2344	2436.17	2117	2343.67	2298.33	2133	2064.6	2615.33	2779.57	2214.22	2049.5	2102.75	2702.83	2549.67	2507.67	2042	2235.43	2578.33	2157.43	2419.75	2787.71	2747.2	2350.33	2161.38	2093.33
	2039	2065.5	2071.83	2085.17	2073.5	2145.71	2246.4	2402.67	2357.11	2305.5	2343.17	2259.33	2068.83	2361.75	2186.57	2541.78	2213	2113.67	2178	2262.29	2763.89	2707	2659.25	2544.44	2385.14	2524.67	2165.71	2421.67	2361.56	2160.14	2087.8	2694.67	2902.57	2266.11	2064.67	2119.75	2816.67	2725.67	2594.17	2043.8	2313.86	2659.33	2213.57	2521.5	2926	2962.6	2423.78	2176.5	2106.5
	2056	2082.83	2096.67	2105.17	2092.83	2200.43	2296.8	2487.17	2445.78	2363.5	2366.33	2322.44	2084.83	2427.25	2215.57	2665.33	2258.75	2111.67	2220.71	2279.57	2894.67	2847	2749.75	2659.78	2450.43	2620.17	2185.71	2504	2446.44	2195.86	2109.4	2788.83	3054.29	2304.56	2069.83	2149.75	2995.67	2873.67	2696.83	2079.4	2397	2748.67	2252.29	2592	3005.43	3160.6	2529	2203.38	2133.17
	2084.6	2102	2113	2115.67	2100.17	2252.57	2357.8	2547.33	2525.33	2453.5	2423.17	2357.67	2092.17	2519	2261	2776.22	2292.75	2149	2263.43	2315.29	3031.56	2957.25	2895.25	2792.11	2532.14	2688.83	2236.43	2594.22	2482.56	2250.29	2126.2	2925.83	3242.14	2338.83	2091.5	2187.5	3104	2989.83	2785.33	2083.6	2448.86	2865.67	2290	2688	3100.86	3300.4	2592.67	2222.12	2190.5
	2090.2	2111.33	2124.33	2145.33	2102.17	2272.14	2375	2543.17	2597.22	2515	2464.33	2370.56	2100.67	2572	2290.71	2843.22	2318.5	2186.67	2262.14	2320.71	3149.78	3006.25	2981.75	2894.56	2580	2738.5	2248.43	2659.56	2489.22	2269.14	2146.4	3071.33	3357.71	2340.22	2102.33	2196	3186	3090.83	2873.17	2122	2508.86	2931	2285	2770.25	3206.71	3424	2641.78	2239.12	2232.67
	2098	2120.5	2126.5	2154.17	2100.83	2275	2406.8	2557.17	2625	2519.17	2463.83	2354.22	2110.17	2576.5	2294.86	2926.44	2341.5	2200.67	2287.43	2376.29	3207.78	3031.75	3018.5	2942.22	2566.29	2772.5	2259.43	2688.11	2490.67	2254.57	2142.8	3107.67	3393.57	2325.44	2145.67	2228.25	3270.67	3123	2903.83	2126.8	2593	3015.33	2285.14	2840	3292.43	3537.8	2622.33	2217.5	2254.17
	2090.2	2128	2134	2147.17	2117.83	2278	2427.2	2557.5	2621.89	2526.83	2425.5	2337.67	2125.67	2577.25	2318	2999.33	2326.75	2199	2282.57	2382	3238.56	3045	3029.25	2966.67	2571.57	2780	2262.29	2768.33	2448.56	2245.43	2134.4	3190.67	3420	2297.56	2146	2229.75	3293.83	3123.67	2889.67	2149.6	2664.86	3069.33	2247.57	2924.25	3364.14	3512.2	2590.22	2213.38	2307.83
	2087.6	2115.17	2130.33	2137.17	2088	2282.57	2402.6	2529.17	2675	2482.33	2377.17	2293.78	2125.5	2579.75	2334.43	3012.22	2331.5	2190.33	2296.43	2400.14	3264	3053.25	3040.5	2952.78	2506	2771.67	2235.14	2809.44	2424.22	2207.71	2134.4	3214.5	3411.43	2261.44	2164.83	2218.5	3312.5	3138.17	2855.67	2158	2666.14	3112.33	2233.29	2948.5	3379.71	3481.8	2540.44	2214.12	2329.17
	2092.6	2121.83	2116	2123.17	2085.67	2292.29	2401.6	2511.67	2623.78	2450	2325	2257.67	2144.17	2578.5	2333	2983.11	2307	2178	2304.14	2393.14	3223.89	3042	3027	2904.22	2469.71	2742.5	2219.14	2848.22	2380.33	2212.71	2139.6	3204.5	3341.29	2234.78	2155.17	2224.25	3280	3109.67	2819.5	2159.2	2663.29	3111	2194.57	2969	3371	3443.4	2459.78	2177.88	2351.5
	2072.6	2131.33	2112.17	2118.83	2065.17	2262.86	2385	2469	2601.33	2423.83	2292.83	2247.33	2140.83	2521	2311	2946.89	2286.75	2183	2321.57	2385.71	3149.56	2968.25	2969	2841.22	2453.43	2711.33	2193.29	2833	2340.78	2171	2111.8	3154.83	3216.86	2211.56	2177.5	2216	3193.83	3025.67	2737.5	2152.8	2644.86	3057.67	2168.57	2973.5	3316.14	3298.8	2396.22	2144.88	2351.33
	2071.2	2120.5	2107.5	2097.5	2055.5	2255.43	2361.2	2436.17	2525.22	2358.5	2259.83	2210.67	2131.83	2479	2295.29	2873.78	2261.75	2148.33	2318.43	2377.86	3060.78	2893.75	2893	2756.56	2396.57	2679.5	2172.57	2796.33	2290.44	2127.29	2093.6	3072.17	3144.71	2192	2162.83	2205.25	3108.83	2944.83	2621.5	2156.4	2578.86	3003	2143.14	2918.5	3185.57	3191.2	2340.33	2110.5	2334
	2051.6	2106.58	2093	2076.83	2045	2222	2305.8	2390.33	2459.33	2321.83	2195.67	2168.67	2140	2431	2281.29	2818.22	2204.75	2094	2287	2349.86	2994.89	2843.25	2799.25	2658.67	2336.64	2626.17	2138.14	2750.33	2243.78	2179.43	2058.4	2969.67	3018.57	2155.89	2152.83	2193.25	2995.33	2846.17	2519.33	2142	2546.86	2916	2118.86	2873.5	3087.14	3050.2	2298	2074.25	2298.83
	2035.2	2084.67	2070.5	2071.5	2027.17	2175.71	2254.8	2364	2387.67	2260.17	2147.5	2137.33	2102.83	2381.5	2261.71	2710	2174.25	2062.67	2257.57	2347.71	2887.33	2714.25	2689.25	2582.22	2277	2653	2110.29	2681.33	2219	2077.71	2044.4	2915	2893.86	2122.78	2131.67	2175.75	2880.5	2710.83	2449	2103.8	2489.14	2794.67	2084.86	2772.5	2956.57	2906	2238	2043.38	2272.83
	2024.2	2064	2040.5	2056.33	2015.5	2152.14	2217	2299	2348.78	2203.67	2117.83	2107	2102.67	2318	2227.43	2608.67	2171.75	2049.67	2242.43	2323.71	2766.44	2620.5	2589.5	2481.78	2221.71	2463.5	2083.71	2605.11	2167	2046.43	2027.4	2815.5	2747	2104.56	2111	2136.25	2748.67	2610.83	2368.83	2096.8	2414.71	2702	2057.86	2688	2860.71	2744.2	2212.33	2032.5	2233.5
	2009.2	2050	2031.17	2031	2000.5	2115.71	2144.8	2276.17	2286.67	2170.67	2090.83	2087	2074.33	2242	2169.71	2515.11	2096.5	2037	2227	2302.43	2627	2506.5	2529	2393.56	2178.14	2363.5	2073.86	2537	2156.89	2020.43	2024.6	2677.33	2629.71	2100.89	2081.33	2101.5	2618.33	2500.67	2304.33	2052.6	2348.14	2655	2038.29	2575.5	2805	2559.6	2171.78	2037.12	2182
	2000	2029.33	2015	2019.83	1985.33	2086.29	2099.4	2252.67	2327.11	2135	2057.83	2070.33	2042	2183.75	2129.71	2426.67	2057.25	2009.33	2215	2284.14	2661.22	2409.75	2439.75	2308.78	2134.57	2309.33	2029.86	2476.56	2128.56	1995.43	1999.6	2546.5	2536	2086.89	2064.83	2080.5	2489.67	2377.17	2234.33	2054	2300.57	2588	2025	2486.75	2703.14	2428.2	2148.44	2034.12	2145.83
	1992.6	2024.17	2006.17	2000.5	1989.67	2069.43	2085.8	2221.67	2181.67	2102.33	2053.67	2063.22	2035	2154.75	2093.57	2363.44	2049.25	2016.67	2151.14	2252.14	2420.33	2370.75	2410.25	2239.56	2097	2234.67	2026.71	2441.11	2126.67	1995	1981.4	2484.33	2416.43	2083.67	2052.67	2048.75	2432.17	2281.83	2158.83	2047.4	2245.86	2520.33	2012.14	2409.25	2640.14	2313.4	2123.33	2023.88	2119.67
	1977.8	2017	1992.33	1993.5	1985.67	2041.14	2064.2	2195.5	2134.22	2064.67	2066.17	2050.44	2012	2132.75	2072	2311.78	2038.75	1982.67	2122.71	2216.43	2339.22	2308.5	2346.75	2186.89	2080.86	2194.17	2017.86	2383.56	2099.89	1983.29	1976.6	2406.33	2312.71	2078	2041.83	2035.5	2376.5	2214.67	2120.83	2021.6	2193.29	2425	2013.43	2338.75	2523.43	2390.8	2094.78	2003.5	2079
	1984.6	1988.33	1980.67	1988.5	1979.17	2018.71	2040.4	2162	2105.33	2050.5	2071	2028.89	2008.67	2105	2040.86	2245.44	2038.5	1976.67	2109	2192.29	2260.89	2234.75	2297.5	2150.56	2067.43	2152.17	2007.29	2309.44	2089.33	1978.57	1974.6	2351.33	2234.86	2076.67	2027.83	2015.25	2282.33	2160.83	2108.83	2009.2	2154.14	2342	2011.29	2256.75	2442	2191.2	2084.78	2013.38	2067
	1974.8	1990.33	1986.33	1983.5	1977.67	1999.57	2023.4	2121.67	2068.11	2038.83	2062	2028.56	1998.33	2060.75	2040.57	2181.44	2021.5	1984.33	2099.29	2180.71	2211.11	2187.75	2221.5	2124.11	2056.71	2134.67	2006.71	2253.56	2085.89	1992.29	1980.8	2295.67	2190.71	2081.22	2015.5	2016.5	2242	2127.83	2096.83	2002.2	2107.29	2318.33	2023.43	2192.75	2366.57	2152.8	2081	2016.12	2051.17
	1974.2	1994.67	1985.5	1981.33	1987	2007.29	2025.2	2120.5	2046.89	2035.17	2073.67	2035.44	1998.33	2063.25	2028	2170.44	2033.5	1971.33	2114.14	2161.14	2206	2172.25	2204.5	2135.44	2079.43	2151.33	2005.14	2211.78	2080.67	1993	1986.4	2444.17	2204.86	2092.22	2015.5	2005.5	2216.5	2122.83	2084.33	2001.4	2095.71	2306.33	2047.71	2174.5	2358.43	2172.2	2088.44	2024.75	2042.33
	1970.4	1990	1982.67	1988.33	1987	2005.57	2035	2106	2041.89	2045.83	2081.83	2046.78	1993.33	2055.75	2037.71	2170.78	2062	1990	2094.43	2159.57	2195	2161.75	2191.5	2148.56	2096.71	2152.33	2011.43	2191.33	2089.11	1999.43	1985.4	2283.67	2242.14	2096.44	2019	2012.25	2209.67	2124.17	2100.5	2002.6	2171.43	2282	2088.71	2148.5	2343	2188.4	2120.22	2022	2026
	1973.2	1987	1983.67	1985.17	1985.83	2006	2035.2	2108.67	2038.33	2044.5	2117.17	2053.44	1994.33	2080	2028.29	2186.67	2066	1980.67	2087.57	2128.86	2207.56	2174.75	2219	2185.89	2135.14	2156	2029.57	2150.89	2112.44	2008	1991.8	2308.67	2302	2121.78	1996	2013	2230.5	2163.83	2143.67	2020.6	2085.29	2261	2133.29	2159	2350.14	2250.8	2128.11	2037.5	2020.17
	1986.2	1996.67	1990.67	1999	2000.67	2014.71	2045.6	2132	2066	2066.17	2123	2077.22	1998	2115.5	2030.86	2199.78	2079.75	1998.67	2085.71	2111	2259	2202.75	2241.25	2241.22	2197.14	2183.67	2046.86	2148.33	2135	2030.43	2005.8	2333.17	2411.71	2149.56	1994.83	2022	2265.67	2215.83	2192	2016.4	2098.57	2307	2152	2167.25	2384.57	2341.8	2159.67	2060.75	2039
	1997.2	1997.67	1999.17	2010.83	2006.83	2032.29	2057.8	2130.67	2073.78	2085.33	2139.17	2104.78	2000.17	2128	2048.57	2223.11	2117	2007	2084	2110.14	2322	2229.5	2274	2282.22	2244.29	2213.5	2063.14	2161.78	2150.89	2052	2022.6	2380.17	2513.71	2169.89	2002	2040.25	2336.67	2284.83	2249.42	2019.2	2129.57	2300.67	2183.43	2181	2432.43	2459	2193.78	2096.25	2037
	2002	2016.5	2019.33	2017.67	2008.17	2049	2070.2	2136.17	2097.33	2096	2156.83	2125.78	2006.67	2156.75	2058.14	2262.44	2113	2009.33	2106.71	2107.71	2388.11	2289.75	2320.75	2348.11	2274.71	2257.33	2078.29	2174.44	2177.78	2078.14	2038.6	2445.5	2616.29	2183	2005.5	2058	2404.17	2349	2313.5	2031	2171.43	2386	2207.14	2235.25	2480.57	2583.6	2247.22	2125.38	2052.67
	2016.4	2025.5	2027.5	2038.83	2019	2070.43	2100	2151.33	2133.44	2128.17	2178.5	2150.67	2015	2195.5	2077.43	2325	2133.75	2027	2133.29	2108.86	2436.89	2350.75	2401.5	2428.33	2321	2309.33	2096.43	2241.44	2215.11	2102.86	2059.4	2543.67	2737	2201.22	2018.67	2082.25	2499	2441.67	2386	2040.6	2224.86	2473	2253.57	2322	2563.43	2722.6	2283.78	2149.75	2087.83
	2020.4	2034.17	2040.33	2054.33	2041.33	2082.43	2124.6	2177.33	2162.67	2156.83	2189.5	2179.22	2027.17	2249.5	2101.29	2395.33	2174.25	2041.33	2124.29	2119.71	2481.78	2412	2479.25	2543.67	2377.71	2371.67	2111.86	2221.67	2247.33	2115.57	2072.4	2620.5	2873.71	2223	2028.5	2103.25	2604.17	2561	2463	2041.8	2261	2584.67	2275.29	2385.5	2659.57	2863	2346.78	2164.12	2106.17
	2032	2043	2051	2068	2051	2098.86	2172.4	2186.67	2206.67	2190.17	2209.33	2187.22	2032.17	2296	2124.71	2434	2171.25	2060.67	2137.57	2148	2591.78	2507.5	2598.25	2628.22	2404.14	2405	2156.57	2260.11	2270.56	2139.43	2095.6	2663	3001.43	2249.11	2041.67	2149.5	2701.5	2675.17	2517.75	2050.6	2315.14	2648.33	2274.43	2459.25	2756.57	2983	2395.33	2192.25	2151.17
	2059	2043	2052.33	2071.17	2058.5	2124	2171.6	2210.67	2227.78	2193.17	2234.33	2184.89	2053.67	2340.75	2147.14	2515.78	2191.5	2076.67	2143.86	2138.43	2683.89	2552.5	2653.75	2662.56	2418.86	2427.5	2168.29	2283.22	2273.89	2169.86	2093.2	2753.67	3132.71	2261.89	2054.67	2181	2788.83	2742.83	2574.83	2062.8	2349.29	2724.67	2272.86	2514.75	2828.14	3096.4	2412.22	2189.25	2171.67
	2047.8	2056.83	2073	2074	2063.67	2143.43	2198.2	2233	2254.44	2218.83	2223.5	2178.78	2070.33	2395.5	2184.86	2594.44	2202.25	2079	2152.71	2182.14	2718.78	2601.25	2722.5	2692.33	2434.43	2460.5	2173.57	2331.44	2275.78	2167.14	2100	2810.67	3237.14	2257.11	2067.67	2208.75	2897.17	2832.33	2626.33	2067.6	2401.86	2802.33	2253.57	2609.25	2914.71	3161.6	2435.67	2183.25	2209.33
	2050.6	2052.83	2072.67	2081.33	2059.17	2148.86	2223	2259.5	2262.78	2217.5	2216.67	2169.22	2074.83	2389.5	2192.43	2626.89	2195.75	2088	2159.29	2179.43	2759.22	2657	2745.75	2713.33	2422.71	2477.83	2187.57	2345.56	2282	2174.14	2114.2	2851.83	3312.57	2258.67	2077.17	2237.25	2951.17	2886.83	2634.17	2081	2431.86	2849.67	2252.43	2659.5	2969.14	3195	2439.78	2187.38	2229.17
	2049.2	2064.5	2075.67	2076.5	2067.17	2159.29	2231.4	2263.33	2286.44	2224.83	2224.17	2168.89	2082.5	2421.25	2208	2638	2185.5	2087	2156.71	2208.29	2778	2659.25	2788.75	2723	2422.14	2498	2190.86	2364	2279.89	2154.43	2114.8	2918.83	3346.86	2259.78	2103	2246.75	2955.67	2884.83	2636.17	2083.8	2467	2892.67	2236.43	2706	3010.86	3219	2443.67	2189.62	2249.17
	2050.8	2067.5	2088.5	2082.17	2046.67	2174.43	2230.6	2257.5	2291.78	2210.33	2200.67	2152.89	2079.5	2445.5	2218.86	2671.56	2167	2071.33	2162.71	2211.29	2756.22	2685.75	2791	2694.22	2394.71	2510	2174.14	2398.67	2259.11	2158.57	2106.2	2957.17	3333.57	2254.33	2107.83	2261	2943.33	2898.67	2628.17	2093.8	2455	2917	2219.57	2778	3029.57	3221.4	2397	2196.38	2224.67
	2042.2	2060.33	2062.67	2074.17	2046.83	2164.86	2229.6	2225.17	2273.89	2208	2196.33	2140.78	2092	2425.5	2215.86	2620.89	2174.5	2083.33	2146.86	2213.86	2735.11	2671.25	2807.75	2661.33	2380	2493.33	2173.29	2396.78	2249.11	2148.43	2094.4	2959.67	3331.86	2245.33	2105	2246.75	2914.17	2838.5	2572.17	2096.4	2455.57	2931	2203.71	2779.5	2991.86	3153.6	2374.33	2184.75	2232.83
	2054.6	2046.17	2093.25	2065	2043.83	2146.86	2202	2221.17	2259.33	2201	2165.5	2127.89	2081	2423	2201.57	2600.78	2169.5	2069.33	2156.57	2211.14	2698.33	2693.25	2784.5	2624.44	2345.43	2458.17	2159.57	2381.44	2212.33	2132.29	2094.6	2893.17	3310	2214.67	2110	2242	2895.67	2797.83	2534.83	2085.2	2427.14	2900	2168	2797.25	2961.86	3081.2	2342.56	2195.25	2203
	2039	2046.33	2047.5	2059	2027.17	2139.57	2177.8	2208.5	2239.11	2183	2146.33	2111.11	2077.17	2359.25	2177.57	2569.44	2159	2072.67	2151.43	2206.71	2628.56	2674.5	2703.25	2596.56	2315.57	2435.83	2160	2367.44	2202.78	2126.14	2080.4	2847.17	3240.86	2205.22	2098.67	2244.5	2838.83	2743.67	2479.33	2081.4	2387	2877.67	2151.71	2772.75	2924.14	2964.4	2320.22	2174.5	2182.83
	2029.2	2034.17	2044.83	2044.33	2023.33	2120.57	2151	2189.5	2202.67	2166.83	2146.33	2106.89	2063.5	2346.25	2153.71	2527.56	2128.5	2063	2136.14	2194	2578.89	2599.5	2637.25	2529	2286.43	2410.33	2143.86	2379.11	2180.67	2117.43	2081.4	2776.67	3197.57	2186.67	2097.67	2237.75	2774	2694.83	2410.67	2075	2347.29	2827	2124.57	2730.25	2842.57	2881.6	2297.78	2184.88	2172.67
	2025.8	2040.5	2032.67	2040.83	2018.17	2112	2140.4	2178.83	2177.33	2151.5	2129.33	2092.22	2053.5	2300.5	2151.43	2470.11	2123	2049	2124	2172.14	2534.67	2533.5	2576.5	2448.56	2255.14	2404	2130.86	2345.33	2164.89	2086.57	2069.8	2742.83	3136	2150	2064	2222.75	2697	2633	2378.17	2053.6	2310.14	2745.33	2110.57	2653	2767.71	2786.2	2272	2182.25	2154.83
	2014.2	2025.67	2026	2029.5	2013.83	2097.86	2108.4	2154.67	2164.11	2121.5	2102	2078.89	2038.83	2292.5	2128.86	2429.44	2115.25	2035	2120.43	2166.57	2470	2506.5	2511.5	2391.78	2232.29	2357.17	2118.71	2323.89	2152.33	2096.86	2057.2	2650.5	3013.43	2124.33	2053	2180.25	2627.67	2541.33	2321.33	2047.4	2288	2698.67	2110.86	2599	2672.14	2682.6	2244.11	2170.38	2120.83
	2002.6	2015.5	2017	2014.67	2008	2070	2099.6	2128.17	2147.89	2097.83	2083.83	2056.33	2029.83	2253.5	2111.57	2353.44	2083.75	2028.67	2128	2143.14	2409.56	2444.75	2593	2330.56	2204	2317.67	2114.43	2302.22	2128.22	2079	2061	2567.83	2899.57	2102.89	2045.83	2156.75	2559	2475.67	2276.17	2051	2230.71	2620.33	2089.29	2564.5	2582.14	2540.2	2194.56	2157.62	2097.17
	1996.2	2005	1999.33	2013.67	1992.5	2065	2080.8	2103.83	2120.89	2086.67	2078.5	2053.11	2014.33	2218.25	2081.29	2310.44	2067.75	2015.67	2115.71	2129.29	2345.56	2420.25	2417.25	2276	2180.71	2266	2094.71	2283.44	2111.56	2165.86	2045.8	2509.5	2799.14	2085.33	2028.17	2133	2489.5	2405.17	2241.83	2033.8	2202.71	2554.33	2084.57	2521.25	2504.29	2453	2166.22	2155.5	2085.5
	1991.2	1996.33	1999	2006.67	1995.5	2039.29	2055	2083.83	2090.22	2070	2058	2040	2007.17	2182.75	2071.29	2257.56	2071.5	2010.67	2106.43	2128.71	2294.33	2378.5	2345.25	2244.22	2171.86	2223.33	2077.43	2270.22	2091.78	2048.43	2042.6	2420	2717.14	2075.78	2027.5	2102.25	2448	2335.33	2229.33	2030.6	2188.43	2494.33	2073.43	2470.5	2434.29	2402.6	2153.11	2157.25	2065.33
	1981.2	1998.33	1996.83	1995.5	1994	2017.29	2058	2069.67	2085.44	2064	2065	2031.67	2002.67	2192.5	2056.71	2230.67	2064	2005	2102.43	2114.29	2275.22	2328.5	2337.75	2214.11	2162.14	2212.5	2066.29	2219.44	2087.56	2042.43	2033.4	2390.67	2646.43	2080.56	2018.5	2087.75	2398.5	2299.5	2201.67	2014.6	2148.86	2389.67	2091.43	2412.25	2376.29	2321.8	2158.78	2140.38	2045.5
	1982.8	1987.33	2000.67	1998.33	1980.67	2023	2039	2050	2078.33	2055.17	2066.67	2050.89	1995.5	2184	2047.57	2189.33	2075.5	1993.33	2093.43	2090.14	2253.67	2323.5	2306.5	2200	2162.29	2187	2059.29	2207.78	2095.22	2040.14	2030.2	2357	2660.57	2074.89	2018.17	2058	2383	2281.33	2193.83	2005.2	2135.43	2380.33	2091.29	2361.25	2355.57	2304.6	2144.56	2139.12	2042.5
	1979	1993.5	1990.83	1989	1988	2018.71	2041.8	2056.5	2071.89	2056.67	2076.5	2049.22	1998.33	2178	2041.29	2190.67	2081	2000	2089.29	2075.86	2254.44	2314.5	2297	2200.56	2175.14	2166	2050	2181.89	2090.78	2032.43	2028	2312	2595.71	2078.33	2003.83	2037	2366.83	2271.33	2204.33	1997.8	2134	2383.67	2108	2322.75	2330.43	2294.6	2153.22	2136.62	2036.83
	1990.8	1991.67	1993.17	2001.5	1993.17	2022.14	2059	2064.5	2081	2062.83	2083.83	2065	1996.5	2188	2051.14	2187.67	2081.25	2005	2076.57	2077.29	2273.44	2329.25	2309	2239.67	2201.29	2157.67	2046.29	2178	2098.33	2036.29	2024.4	2309.17	2612.86	2093.44	2008.17	2050	2375	2282.33	2225	2004.8	2130.14	2354.67	2100.86	2315	2337.86	2331	2166.67	2119	2043.33
	1992.4	2001.5	2000.83	2009.17	2004.5	2025.71	2070.2	2079.83	2094.11	2078.17	2091	2083.89	2002.83	2222	2054.57	2207	2109	2008.33	2078.29	2069.71	2320.44	2337.25	2323.25	2265.67	2216.43	2165.17	2060.29	2170.44	2126	2041.43	2036.4	2323.5	2689.29	2097.56	2004.17	2046	2423.67	2344	2249.17	1999.8	2142.57	2371	2135.14	2317.5	2379.57	2386.4	2186.11	2116.75	2042.17
	2007.8	2011.67	2006.83	2016.67	2015.17	2048.29	2095	2088.5	2097.44	2091.83	2102.83	2089.44	2001.33	2222.25	2070.29	2238.78	2122.75	2009.67	2074.43	2086.14	2373.33	2407.5	2366.75	2308.11	2237.29	2182.33	2074.86	2180.56	2142.78	2044.86	2037.6	2352.83	2852.14	2118.56	2009.5	2056.25	2476.33	2382.67	2291.33	2000.4	2161.29	2403	2182.14	2321	2417.71	2455.6	2219.56	2121.62	2050
	2009.4	2017.17	2011	2019.67	2022.17	2051.57	2101	2100.17	2125.22	2116	2126.33	2113.78	2016	2245.75	2077.86	2278.11	2153.25	2025.67	2077.71	2083.14	2417.11	2422.75	2410	2350.56	2256.43	2208.5	2088.43	2186	2177.78	2056.14	2057.2	2389	2817.29	2139.44	2017.83	2066.5	2519	2436.67	2345.17	2009.8	2181	2446.33	2220.71	2358.5	2474.57	2512.6	2260	2147.12	2061.5
	2022.8	2017.67	2032	2040	2027.67	2069.57	2124.4	2113.67	2147	2130.83	2133.33	2131.67	2017.5	2275.25	2086.86	2311.11	2169	2030.33	2083	2083.14	2473.44	2477.75	2465.75	2408.78	2296.71	2225.17	2094.86	2188.89	2192.89	2079.14	2059	2439	2874	2155.22	2018.67	2093.75	2569.33	2512.67	2393.17	2009	2236	2462.33	2231.43	2345.75	2528.86	2608.6	2296.11	2168.12	2088.5
	2029.2	2030.17	2035.83	2051.67	2034.17	2081.43	2144.6	2130.17	2175	2153.83	2169.33	2157.56	2023.33	2325	2100.57	2355.44	2168.75	2040.33	2104.57	2093	2528.11	2529.25	2554.75	2460.11	2325.86	2244.33	2115.14	2199.78	2226.89	2078.57	2066.4	2468.67	3013.14	2175.33	2027.17	2125.25	2655.5	2583.17	2453.17	2017.6	2256.43	2469.67	2247.29	2391.75	2587.57	2699.6	2342.22	2190.88	2124.83
	2040.2	2037.17	2045.67	2058	2049.83	2095.14	2153.4	2139.5	2201.33	2187.83	2169.33	2183.33	2030.83	2364.75	2099.71	2393.78	2202.75	2051.67	2112.14	2104	2569.89	2578.75	2646	2497.89	2358.43	2263.17	2136.43	2209	2260.11	2080.29	2081.4	2512.67	3069.57	2202.89	2029.83	2153	2716.5	2677.5	2505.5	2026.6	2301.57	2523.33	2258.71	2425.5	2654.57	2842.6	2391.78	2195.88	2143.67
	2046.8	2039.5	2053	2066	2052.67	2105.14	2162.6	2148.5	2227.22	2205.5	2201.17	2174.11	2038.67	2388.75	2123.86	2422.67	2210.75	2055.33	2115.29	2107.86	2583	2599.25	2692	2531.67	2386.43	2275.67	2147.43	2214.44	2282	2097.29	2105.4	2574	3114.43	2218.67	2048	2152.75	2790.17	2727.17	2537.33	2027.2	2329.43	2547.67	2275.14	2455.5	2710.29	2912	2418.33	2215.5	2164.67
	2049.8	2050.67	2053.5	2069.5	2053.33	2109.86	2173.2	2169.5	2249.56	2212.5	2200.33	2181.78	2045.5	2377.5	2124.14	2440.67	2235	2044	2113.29	2114.57	2593.22	2621.5	2749.5	2575	2387.43	2286.67	2168	2224.67	2294.33	2109.43	2116.6	2586.33	3149.29	2235.44	2054.67	2166.5	2820.17	2763.67	2544.5	2049	2362	2640.67	2281.14	2489.25	2792.57	2997	2426.22	2231.62	2182.67
	2036.2	2054.33	2061.5	2070.5	2053.33	2125.57	2191.2	2168.33	2260	2228.83	2208.17	2180.56	2054.33	2396.25	2144.14	2472.33	2224.75	2058.67	2117.71	2117.29	2613.78	2611	2752	2623.67	2394.71	2307.67	2215.79	2252.22	2305.67	2113.29	2126.8	2630.5	3183.71	2222.11	2056.33	2185.75	2871.17	2795.67	2563.5	2055	2395.43	2649	2259.14	2516.5	2811.43	3050.6	2441.56	2245.38	2184.83
	2041.8	2059	2051	2084.17	2056.83	2125.71	2212.6	2177	2286	2221.83	2212.17	2179.89	2050.17	2360.25	2159.14	2497.22	2232.75	2061.33	2136.43	2127.71	2619.33	2599.5	2780.75	2618.56	2373.71	2330.33	2184	2257.67	2296.22	2099.71	2116	2662.67	3194.57	2229.44	2059.67	2216.25	2874.83	2847.67	2595.5	2059.4	2400.57	2722.33	2265.14	2549.25	2848.86	3067	2437.67	2237.38	2200.33
	2039.4	2064.67	2061.67	2088.17	2047.33	2120.29	2224	2188.17	2263.33	2219.33	2192.5	2158.78	2049.83	2357.75	2176.29	2488.33	2224	2074.67	2127.86	2123.14	2617.89	2583.5	2766	2617.78	2360.57	2332.33	2185	2284.33	2292.33	2109.71	2102.6	2675.33	3205	2232.78	2073.17	2238	2872.67	2827.17	2570	2067.6	2414.43	2743	2236.71	2580.75	2876.43	3087.8	2404.44	2256.62	2211.33
	2045.2	2052.17	2064.5	2070	2051.83	2109.29	2219.6	2174.33	2233.22	2216	2163	2151.89	2046.33	2338.5	2184.71	2477.78	2207.75	2054.33	2137	2131.29	2595.33	2578.25	2726.5	2581.11	2330.14	2349.83	2175.57	2345	2270.22	2094.29	2103.2	2686	3164.71	2233.11	2067.33	2225	2855.67	2798.67	2550.17	2073.2	2380	2753	2208.86	2593.5	2849	3065	2400.56	2253.12	2205.83
	2037	2063.33	2058.67	2058.83	2040.5	2105.71	2216.2	2160.83	2228.89	2189.17	2157	2144.33	2049.17	2333.75	2187.71	2464.67	2211.25	2059.33	2116.14	2123.57	2559.22	2540.25	2685.5	2564.44	2307.14	2331.83	2175.86	2282.89	2260.22	2087.57	2088.8	2654.5	3098.43	2207.78	2075.17	2233.25	2818.17	2788	2538.33	2063.8	2368.43	2723	2187.71	2596	2789	3017	2361.78	2231.75	2213.33
	2026.8	2047.17	2056.33	2048	2029	2107	2212.4	2166.5	2219	2176	2149.17	2127.11	2048.67	2315	2190.14	2443.33	2199	2050	2116.71	2136	2524.44	2470	2657	2524.11	2297.29	2348.5	2153.57	2295.44	2233.22	2075.43	2091	2597.83	3058.29	2196.56	2072.17	2220.25	2776.17	2714.67	2494.5	2050.8	2359	2711.33	2157.71	2608.25	2723.29	2934.2	2333.67	2217.5	2194.83
	2021	2030.83	2041.83	2041	2021.83	2087.71	2203.6	2147.67	2194	2153.17	2118.67	2118.56	2037.17	2263.25	2179.71	2437.44	2184.5	2029.33	2110.43	2187.43	2497.11	2464.75	2637.5	2497.22	2274	2332.67	2145.43	2282.22	2204.78	2067.57	2102.2	2594.67	3003.57	2179	2059.33	2203.75	2729.33	2673.83	2446.17	2062	2333	2691.67	2131	2580	2669.57	2864.8	2292.33	2189.75	2149.33
	2011.6	2046.67	2034.67	2036.67	2013.83	2083	2207	2133.17	2186.56	2147	2121.67	2105.22	2032	2234.25	2161.29	2408.67	2158.75	2036.67	2114.29	2126.86	2431.56	2424.75	2572	2469.89	2255.71	2333.5	2133.71	2278.11	2176.33	2057.86	2084.2	2561.83	2909.43	2152.22	2066.17	2180	2659.5	2610.5	2428.5	2050.6	2298	2603.67	2115.57	2577	2625.57	2756.4	2264	2184.12	2126.33
	2008	2025	2029.33	2041.83	2005.17	2070.43	2200.6	2119.67	2153.78	2120.83	2106.33	2091.44	2026.83	2212	2166.29	2367.89	2163	2033.67	2113.57	2122.57	2392.33	2380.5	2539.75	2443.22	2243.57	2294.5	2113.29	2266.11	2165.33	2060.14	2059	2518	2816.14	2128.78	2050.17	2165.5	2591.33	2560.33	2401.33	2031.4	2269.43	2561.33	2111.14	2567.75	2555.43	2689.2	2275.89	2176.5	2109
	1995.2	2024.83	2019.33	2020.17	2003.67	2062.57	2180.6	2112	2139.56	2119.67	2096.33	2087.33	2016.67	2168.5	2131.86	2324.56	2140.75	2012.33	2106.86	2121.14	2331.89	2356.25	2510.5	2415.44	2244.86	2270.67	2111.57	2262.67	2146.67	2039.71	2071.6	2472.17	2752.86	2113.33	2041	2152	2525.33	2477.67	2362.5	2035.4	2236.43	2537	2089.71	2528.5	2518	2603.2	2204.78	2160.5	2082.33
	1998.4	2014.33	2012.67	2014.5	1998.83	2046.43	2175	2086.83	2125	2108.17	2082.83	2075.56	2013.5	2178.75	2117.86	2291.78	2140.75	2020.33	2094	2118.57	2292.56	2324.25	2444.5	2393.56	2248	2258.67	2091.71	2249.78	2126.44	2039.71	2053	2433.83	2694	2101.33	2040.17	2126.75	2492.33	2439.83	2333.5	2010.4	2203.29	2501.67	2087.86	2501.5	2476.14	2527.6	2180.67	2151	2063.5
	1986.4	2009.17	2009.67	2011.5	1996.33	2039.86	2160	2076	2120.11	2087.67	2081.67	2070.44	2010.5	2148.5	2112	2252.89	2121.75	2006.67	2084.71	2110.57	2251	2305.75	2433.5	2373.44	2230.43	2241.33	2077.29	2234.44	2120.22	2046.43	2051.4	2391.83	2662.71	2091.22	2034.67	2115	2464.5	2379.67	2309.67	2020	2184	2455	2082.71	2457.5	2430.43	2464.2	2157.11	2142.12	2060.33
	1977	2008.83	2010.83	2002.17	2002.67	2037.43	2154	2066.33	2105.89	2089.33	2072.67	2069.67	1999.33	2134.5	2098.86	2249	2120.25	2015.33	2084.86	2105.71	2256.67	2302.5	2421.25	2344.56	2244.71	2241.33	2076.43	2224.67	2114.67	2040.14	2050	2361.17	2596.29	2072.67	2015.67	2075.75	2416.17	2337	2297.83	2004	2155.71	2407.33	2081.86	2445.5	2413	2400.6	2148.11	2161.25	2051
	1988	2009.33	1997.33	2005.83	1991.33	2024.57	2159.6	2070.33	2093.44	2075	2077	2070.78	2004.5	2132	2095.43	2244.11	2126.5	2000.33	2079.86	2101.43	2256.67	2271.25	2370	2317.78	2247.86	2230	2073	2372.67	2104.56	2047.29	2050	2337	2569.14	2070.67	2012.83	2075.75	2390.83	2314.33	2287	2002.8	2139.29	2366.67	2080.14	2402.25	2394.71	2366.2	2138.44	2148.38	2032.5
	1986.2	2008.5	2007.67	2004.17	2001.33	2027.14	2142.6	2063.5	2089.22	2089.33	2079	2090.78	2009.67	2119	2088.14	2246.22	2206.5	2019.67	2081.86	2093.29	2270.89	2263.75	2337	2297	2271.57	2222.83	2065	2209.89	2110.33	2051	2052.6	2351.33	2565.29	2079.33	2008.67	2060.75	2374.67	2312.17	2300.83	1998.4	2135.14	2348	2120.29	2380.25	2394.71	2350	2143.78	2139.12	2022.67
	1993	2009.67	1998.67	2008	2002.17	2022.29	2139	2063	2088.33	2076.83	2080.17	2100.89	2004.17	2125.75	2088.14	2239.67	2144.75	2006.33	2068.71	2085.86	2265.33	2291.75	2326.5	2279.89	2271.57	2203.67	2058.86	2216.89	2131.78	2047.57	2043.2	2335	2597.86	2085.33	2000.83	2055.5	2382	2294.17	2269.33	2006.4	2132.29	2332.33	2157	2381.25	2409	2356.6	2148.33	2144.75	2036.67
	1996	2009.5	2002	2005.83	2004.83	2033.14	2126.2	2060.67	2100	2082.17	2091.5	2118.56	2006.67	2145.75	2077.29	2246.78	2145.5	2013.67	2068	2084	2292.78	2300.75	2342.5	2297.56	2285.43	2205.67	2054.71	2212.33	2149	2055.14	2036.8	2366	2649.71	2092.22	2006.33	2047	2392	2332.17	2285.5	2012	2147	2342.33	2174.57	2378.25	2413	2380.4	2177	2150.12	2026.17
	2005.4	2019.33	2018.17	2023.42	2007.67	2041.43	2127.4	2069.67	2113.89	2096.67	2092.67	2149.78	2005.17	2138.5	2073.29	2258.33	2170.25	2016.67	2114.57	2070	2330.44	2320.25	2346.75	2310.89	2305.43	2259	2064.29	2212.44	2152.78	2074.71	2047	2383.83	2677.86	2101	2003.5	2043.25	2427.5	2370.17	2322.17	2003.8	2155.86	2346.67	2189.71	2359.25	2428.86	2412.2	2206.33	2152.75	2045.5
	2005	2018.67	2013	2028.67	2016.17	2045	2173.4	2080	2123.33	2111.67	2106.17	2155.67	2008.17	2176.25	2085.57	2273.67	2186.75	2012.67	2071.43	2067	2360.67	2353	2361.5	2341.56	2318.71	2218.5	2063.14	2202.89	2187.67	2090.29	2053.2	2394.5	2721.14	2107.22	2008.67	2056.5	2462.83	2410	2364	2020.6	2174.57	2371.33	2204.71	2361	2444	2464.6	2229.89	2146.88	2054.67
	2031.8	2024.33	2023.83	2027.33	2019.33	2062.86	2140.2	2083.67	2151.67	2115.83	2116.83	2169.11	2004.83	2205.75	2078.57	2289.78	2206.25	2010	2071.43	2078.43	2402.78	2388.5	2354.5	2369.33	2333.71	2205.67	2076.71	2200.44	2209.33	2081.86	2059.8	2413	2775.14	2118.56	2013.83	2062.75	2506.5	2441.67	2369.17	2022.6	2192.71	2399	2209.71	2339.5	2479.14	2527	2270.22	2137.62	2068.33
	2020.6	2029.17	2020.5	2047.5	2023.33	2068.14	2134.8	2101	2179.22	2135.17	2134.17	2174.67	2017.17	2227	2090.43	2317.22	2243	2021.33	2074.29	2075.71	2444.11	2417	2418.5	2416.67	2357.14	2217.83	2096.43	2205.56	2234.78	2093.86	2063.2	2441.5	2831.57	2128	2024	2081.75	2550.17	2510.83	2405.33	2023.2	2221.86	2415.33	2213.14	2369.25	2517	2596.2	2289.78	2139.62	2088.17
	2020.6	2027.33	2031.5	2042.33	2039.5	2081.57	2151	2147	2209.33	2154.33	2136	2176.78	2018.67	2262.75	2096.29	2348.44	2261.5	2031	2077.43	2090.71	2481.56	2433	2450.5	2450.44	2354	2225	2107.14	2217.44	2257.67	2101.71	2065	2461.17	2910.29	2138.22	2032.83	2101	2607.67	2564.17	2422.67	2041	2247.71	2446.67	2197.29	2380.75	2555.43	2652.8	2327.56	2159.5	2108.83
	2038.5	2035.5	2038.83	2050.33	2048.33	2087.86	2157	2127.83	2215	2164.33	2141.5	2190	2023.33	2268.5	2100.71	2382.56	2277	2036.67	2080.29	2078.29	2524.33	2470	2488.25	2481.11	2356.43	2228.5	2117.14	2216.78	2297.67	2091.71	2078.2	2499.17	2962.29	2152.67	2034.17	2108.5	2648	2605.5	2468.67	2034.4	2255.29	2484	2201.14	2410.25	2607.43	2757.4	2337.56	2160.62	2120.5
	2036.6	2034	2047	2056.67	2037.5	2097.71	2159.2	2150.83	2240.56	2173.67	2149.5	2169.56	2017.5	2268.5	2105.43	2412.78	2273.25	2045.33	2088.57	2102	2529.78	2493.25	2520.75	2516.78	2346.43	2255.5	2117.71	2220.67	2299	2116.57	2085.6	2561.67	3018	2186	2040.17	2126	2676.5	2651.5	2462.83	2040.6	2290.71	2504	2208.43	2412	2645	2810	2348.44	2163.75	2133.5
	2029.4	2050	2042.33	2062.67	2037.17	2097.71	2149.6	2151.5	2251.56	2194.33	2138.17	2163.78	2032.17	2261	2103.86	2439	2263.75	2050.33	2100.57	2095	2549.67	2486.25	2522.25	2521.11	2332.57	2264.83	2126.29	2207.89	2292.11	2105.57	2095.6	2571	3024.86	2194.89	2037.5	2129.25	2694.67	2665.33	2485.17	2040.8	2304.43	2522.33	2215.71	2420.75	2679.71	2836.6	2341	2171.62	2147.67
	2042.2	2048.83	2044.17	2063.67	2046	2100.43	2164.6	2162.67	2246.11	2183.17	2140.17	2164.44	2031.17	2263.75	2100.71	2458.33	2272.25	2062.33	2098.29	2091.71	2546.11	2480.75	2510.75	2503.22	2310	2263.5	2133.71	2204.22	2283.89	2105.43	2111	2697.83	3053.57	2209.56	2050.83	2141.5	2694.83	2650.83	2487.67	2042.6	2318.43	2523.33	2182.86	2383.25	2673	2863	2346.67	2175.25	2156.83
	2032.2	2031.33	2044.83	2055.83	2033	2094.14	2155.4	2151.83	2242.89	2176.67	2134	2152.22	2027.5	2255.75	2111.29	2456.67	2271	2050.67	2111.29	2098.86	2552.89	2471.25	2533.5	2487.89	2288.43	2270.5	2133.57	2206.89	2294.56	2104.14	2108.4	2568.17	3000.57	2214.89	2042.5	2135.75	2660.33	2653.33	2499.33	2043.8	2332.14	2564.33	2180.43	2387.5	2662.29	2817	2336.78	2178	2157.17
	2041.8	2022.67	2033.83	2053.67	2022.17	2098.43	2157.8	2150.33	2232.33	2167	2128.5	2133.67	2025.83	2239.25	2102.14	2453	2265.75	2048	2127.43	2098.71	2543.11	2458.5	2515.75	2490.11	2270.14	2271	2133.86	2189.44	2265.22	2091.14	2119	2573.67	2963.71	2200.89	2042.17	2129.75	2645	2640.17	2465	2060.6	2327.14	2565.67	2156.71	2407.5	2658.86	2805	2313.11	2161.25	2162.83
	2021.2	2024.33	2037.5	2041	2032.33	2094.57	2154.4	2139.83	2213.33	2159.67	2119.5	2118.11	2023.5	2217.25	2100.14	2428.56	2257	2044	2128.57	2113.14	2531.11	2431	2488.5	2465.78	2249.43	2263.5	2121.86	2195.33	2245.78	2088.29	2102	2564.67	2941.43	2207.89	2047.5	2153.75	2636.5	2605.5	2440.83	2060	2306.43	2592.33	2143.71	2690.5	2650.57	2796.2	2303.89	2160.38	2150
	2025.2	2019.17	2031.33	2034.5	2015.17	2080.29	2134	2135.5	2197.22	2152.83	2116.33	2105	2031.17	2221.25	2111.14	2408.78	2233.25	2030.67	2131.86	2107.57	2497	2408	2457.25	2459.78	2241.29	2277.33	2118.29	2206.44	2220.11	2070	2105	2574.33	2877.43	2207	2053.83	2139.75	2602.5	2582	2413.17	2065.4	2293.71	2610.33	2114.29	2401.75	2630.43	2762.2	2273.33	2166.75	2148
	2015.2	2013.5	2025.5	2032.83	2015	2078.43	2118.4	2113.5	2191	2134.5	2112	2085.56	2017	2183	2103.14	2372.89	2215.25	2024	2123.71	2106.71	2453.44	2356.75	2450.25	2417.89	2211	2258.17	2114.86	2186.33	2201.44	2059.43	2101.4	2547.5	2832.71	2190.11	2055	2140.75	2571.67	2501.83	2374.83	2058	2266.29	2590	2100.71	2399.25	2679	2721.6	2254.89	2145.88	2142.67
	1999.6	2009.83	2011.33	2024.5	2014.67	2066.86	2099	2108.83	2166	2115.67	2093.83	2069.67	2025.17	2160	2097	2332.56	2181.75	2019.33	2117.57	2115	2405.33	2328.25	2434.25	2404.67	2202.71	2256.33	2100.57	2196.11	2174.78	2055.86	2083.2	2534.83	2795.71	2164.89	2056	2114.75	2528.5	2479.5	2357	2061	2232.14	2555.67	2078.43	2394.75	2518.29	2663	2229.67	2134.25	2138.33
	2003.4	2011.83	2016.33	2014	2006.17	2052.29	2092	2098.5	2162.44	2118.5	2080.33	2063.67	2011.5	2150.25	2083.71	2305.78	2163.25	2022.67	2105.43	2115.86	2379.56	2313.75	2434	2382.89	2179.29	2247.33	2088.29	2202	2153.33	2033.86	2069	2493.83	2729.71	2160.11	2051.67	2097.5	2507.83	2433.67	2323.5	2054.2	2215.29	2560	2075.29	2386.5	2465.14	2604.6	2207.89	2129.88	2117.67
	2002.8	2006.17	2007.83	2008.83	1999.67	2056.71	2080.6	2087.17	2135.22	2108.5	2074.17	2058.44	2011.83	2147.5	2091	2280.33	2148.25	2013	2091	2110.71	2344.11	2289.75	2391.25	2355.89	2177.29	2228.67	2070.43	2194	2143.67	2035.86	2071.6	2449.33	2667	2156.33	2038.67	2089	2481	2397.67	2307.17	2060.2	2185.71	2507.67	2063	2381.5	2433.86	2539.2	2196	2106.88	2097.5
	1992.4	1997.67	2000.33	2009.5	1992.83	2039.29	2076.4	2076.67	2122	2095.33	2070.5	2043.89	2001.17	2116	2079.43	2240.22	2114.25	2001	2077.57	2112.43	2306.44	2262.5	2351.75	2327.67	2156.43	2242.17	2061.29	2188.33	2124.78	2033.71	2072	2435.33	2628.14	2162.11	2030.17	2063.25	2440.83	2350.17	2269.17	2053.2	2148	2437.67	2065.71	2360.75	2418.86	2507.8	2180.89	2100.75	2088.5
	1990.2	1998.83	2000	2002.67	1986.67	2029.86	2067.6	2095.25	2163.33	2082.67	2065.67	2041.22	2001.33	2116.25	2058.86	2215.44	2107.25	1996.33	2063.57	2104.86	2270	2234	2311.25	2297.78	2153.29	2232.5	2054.43	2196.33	2108.11	2027	2057.8	2379.83	2540.86	2139.33	2029.33	2054.25	2400.17	2308.83	2259.67	2052.4	2127	2430.33	2076	2357.75	2397.71	2434.2	2170	2116	2075.17
	1990.2	1991.17	1991.67	1996.83	1987.83	2028.14	2054.6	2063.17	2088.33	2089	2057.33	2042.22	1989	2108.75	2067.29	2182	2094.25	2002	2061.14	2107.14	2247.56	2208.75	2264	2267	2148.71	2207.33	2055.43	2193.44	2109.44	2044.86	2060	2344.17	2484.43	2135.78	2018.67	2046	2363.17	2306.33	2252.5	2038.4	2116	2374.33	2085.71	2325	2354.29	2399.2	2166.11	2122.38	2048.67
	1986.4	1993.17	1993.83	2000.83	1993	2022.57	2040	2057	2081.67	2076.33	2060.83	2041.78	1991.83	2100	2068.14	2156	2089.25	1995.33	2064	2099.71	2240.44	2194	2267.75	2262.22	2161.71	2195.83	2048.29	2205.56	2114.33	2047.57	2047.2	2319.17	2469.57	2125.44	2017	2042.75	2324.5	2291.17	2248.67	2037.4	2090.43	2338.33	2124.57	2314.25	2343.86	2368.6	2166.44	2139.12	2039.83
	1985	1989.33	1995	1989.83	1994.17	2018.14	2041.6	2051.5	2082.56	2067.83	2054.33	2045.56	1999.17	2107.75	2042.86	2142.11	2105.25	2004.67	2049.14	2097.43	2230.22	2198.5	2219.75	2244.67	2168.43	2196.17	2048.14	2202.78	2131.22	2053.14	2035.4	2287.33	2471.43	2113.89	2013	2042.5	2324.83	2273.83	2270.17	2044	2094	2303	2150.71	2278.5	2314.43	2362.4	2264.33	2128.75	2040.33
	1985.8	1994.5	1989.83	1998.67	1982.33	2017.29	2050	2044	2070.67	2069.5	2055.83	2078.67	1993.33	2096.5	2053.57	2128.11	2118.25	2008	2060	2087	2226.78	2190.75	2227.75	2242.67	2188.71	2178.17	2045.29	2196.22	2134.67	2043	2038.4	2267	2471.57	2154	2005.83	2032.25	2322	2296.33	2281	2029.6	2099.71	2264.33	2177.29	2259.25	2304.86	2360	2171.56	2132.88	2023.17
	1984.6	1994.67	1994.67	2000.33	1996.83	2020.57	2056.8	2048	2077.22	2072.67	2072	2091.11	1993.17	2111.5	2044	2139.67	2119.75	2013.33	2052.29	2079.43	2240.78	2223.75	2234	2268	2208.43	2173.17	2037.29	2198	2136.11	2052.71	2043.4	2303.5	2508.86	2112.33	2001.83	2026.75	2326.83	2303.67	2301.17	2032.4	2094.14	2275	2202.86	2244.25	2299.86	2357.2	2167.89	2122.75	2034.83
	1995	1993.83	1982.33	2004.17	2008.5	2024.14	2057.6	2051.83	2087.67	2088	2087.5	2104.56	1995	2114.5	2037.29	2143.44	2125.5	2022.67	2054	2065.29	2272.78	2250.5	2247.5	2274.56	2231	2159.17	2027.29	2181.33	2160.67	2052.43	2049	2291	2533.14	2116.78	2002	2026.25	2325.17	2322	2336.5	2019.4	2114.14	2269	2200	2233.75	2326.14	2410.8	2190.22	2121	2030
	1993.6	1991.33	1998	2015.17	2006	2032.71	2066.8	2065.5	2103.89	2097.5	2090.67	2130.67	2001.17	2124.5	2043.71	2159.44	2156	2007	2050.14	2079.71	2307.11	2283.75	2263.25	2311.89	2230	2159.33	2044.71	2182	2165.22	2058.43	2055.2	2290.83	2588.43	2117.11	2000.33	2032.25	2353.33	2355.33	2323	2029	2127.71	2271.67	2210.43	2225.75	2338.29	2416.6	2212.56	2123.88	2033.33
	1999.4	2003	2006.33	2022.5	2004.17	2046.71	2071.8	2071.5	2121.11	2109.67	2099.17	2149.33	1995.33	2164.75	2043.29	2174.11	2161.5	2005.33	2046.57	2062.71	2344.22	2312.5	2304.25	2335.44	2234.57	2155	2046.43	2190.11	2184.11	2066.14	2055.8	2306.33	2618.29	2165.28	2003	2039.25	2369.5	2375.5	2339	2019.2	2144.14	2286.67	2200.29	2218.5	2359	2430	2226.33	2121	2051
	2013.6	2008.17	2010.17	2023.67	2013.5	2045.71	2076.4	2089.5	2142.89	2126.17	2114	2153.56	1997.33	2163.25	2054.14	2197.89	2181.75	2021.33	2047.29	2079.86	2380.67	2331.5	2322	2369.44	2228.43	2156.67	2056.14	2182.89	2207.89	2059.43	2060.8	2319.5	2634.71	2126.22	2013	2044.25	2408.5	2399	2334.17	2036.4	2157.71	2277.33	2191.43	2250.5	2373.71	2497.4	2244.33	2114	2066.33
	2018.4	2014.17	2011.17	2019.83	2020.5	2056.14	2074.6	2083.33	2159.11	2120	2111.17	2164.56	2004.67	2165.25	2044.29	2220.89	2208	2021.67	2048.43	2089.14	2421.78	2356.75	2351.5	2392.78	2258.29	2154.5	2059.86	2164.56	2210.89	2074.57	2060	2331	2675.71	2139.89	2012.17	2052.5	2413.5	2438.67	2356.83	2035	2183.86	2291.33	2197.14	2239	2401.29	2522	2266	2105.12	2063.67
	2011.4	2015.67	2011.67	2032.33	2018.83	2063.86	2088.8	2104.17	2182.22	2135.67	2109.17	2153.33	2004.67	2204.5	2055.86	2253.44	2204.5	2023.67	2055.43	2096.14	2443.78	2377.75	2368	2407.33	2235.43	2163.83	2065.86	2138.11	2222.22	2089.86	2059.8	2362.17	2698.14	2160.67	2018.5	2066.75	2438.67	2443.5	2385.17	2040.4	2198.43	2327	2191	2250.5	2422.71	2584.8	2284.44	2113.25	2085.5
	2020.6	2010.17	2018.17	2034.33	2025.5	2073.43	2090.4	2104.33	2186.44	2146.33	2118	2139.56	2010.83	2207.75	2059.29	2298.11	2173.75	2037.33	2062.71	2089.29	2476.56	2393.5	2356.75	2426.78	2232.86	2169.5	2076.14	2139	2228.44	2089.57	2066	2391.17	2722	2174	2013.33	2059.75	2477.17	2477.67	2374.83	2040.4	2221	2350.33	2176.29	2273.25	2432	2626.6	2291.78	2117.25	2093.5
	2022.8	2018.33	2023.33	2048	2033.33	2096.43	2102.8	2130.33	2178.78	2141.67	2109.5	2145.22	2006.83	2222.25	2059	2308.67	2188.75	2033.33	2056.14	2101.43	2512.56	2395.75	2381.75	2431.33	2238.29	2176.17	2089.86	2152.67	2215.56	2080.86	2082.4	2406.83	2737.29	2174.78	2014	2063	2482.5	2493.33	2370.33	2043.6	2230.14	2378	2162.57	2297.5	2451.29	2667	2299.33	2114.5	2109.83
	2011.6	2012.67	2030.17	2034.67	2024.67	2093.71	2112	2141.17	2205.33	2138.67	2115.33	2138.11	2012.33	2207	2062.57	2334.33	2198.25	2032.33	2071.57	2104.43	2528.22	2404	2388.75	2445.89	2211.86	2194	2087.14	2147.56	2222	2088.57	2073.2	2400.83	2745.14	2178.11	2020.83	2078.75	2492	2489.5	2376.5	2050.8	2227.86	2414.67	2142.71	2322.75	2491.86	2674.2	2282.78	2110.5	2103.17
[truncated: 205 more columns]

## Sheet: Raw Time
Time	ZT	ExT
15.6667	13.6667	19.6667
16.6667	14.6667	20.6667
17.6667	15.6667	21.6667
18.6667	16.6667	22.6667
19.6667	17.6667	23.6667
20.6667	18.6667	0.666667
21.6667	19.6667	1.66667
22.6667	20.6667	2.66667
23.6667	21.6667	3.66667
24.6667	22.6667	4.66667
25.6667	23.6667	5.66667
26.6667	0.666667	6.66667
27.6667	1.66667	7.66667
28.6667	2.66667	8.66667
29.6667	3.66667	9.66667
30.6667	4.66667	10.6667
31.6667	5.66667	11.6667
32.6667	6.66667	12.6667
33.6667	7.66667	13.6667
34.6667	8.66667	14.6667
35.6667	9.66667	15.6667
36.6667	10.6667	16.6667
37.6667	11.6667	17.6667
38.6667	12.6667	18.6667
39.6667	13.6667	19.6667
40.6667	14.6667	20.6667
41.6667	15.6667	21.6667
42.6667	16.6667	22.6667
43.6667	17.6667	23.6667
44.6667	18.6667	0.666667
45.6667	19.6667	1.66667
46.6667	20.6667	2.66667
47.6667	21.6667	3.66667
48.6667	22.6667	4.66667
49.6667	23.6667	5.66667
50.6667	0.666667	6.66667
51.6667	1.66667	7.66667
52.6667	2.66667	8.66667
53.6667	3.66667	9.66667
54.6667	4.66667	10.6667
55.6667	5.66667	11.6667
56.6667	6.66667	12.6667
57.6667	7.66667	13.6667
58.6667	8.66667	14.6667
59.6667	9.66667	15.6667
60.6667	10.6667	16.6667
61.6667	11.6667	17.6667
62.6667	12.6667	18.6667
63.6667	13.6667	19.6667
64.6667	14.6667	20.6667
65.6667	15.6667	21.6667
66.6667	16.6667	22.6667
67.6667	17.6667	23.6667
68.6667	18.6667	0.666667
69.6667	19.6667	1.66667
70.6667	20.6667	2.66667
71.6667	21.6667	3.66667
72.6667	22.6667	4.66667
73.6667	23.6667	5.66667
74.6667	0.666667	6.66667
75.6667	1.66667	7.66667
76.6667	2.66667	8.66667
77.6667	3.66667	9.66667
78.6667	4.66667	10.6667
79.6667	5.66667	11.6667
80.6667	6.66667	12.6667
81.6667	7.66667	13.6667
82.6667	8.66667	14.6667
83.6667	9.66667	15.6667
84.6667	10.6667	16.6667
85.6667	11.6667	17.6667
86.6667	12.6667	18.6667
87.6667	13.6667	19.6667
88.6667	14.6667	20.6667
89.6667	15.6667	21.6667
90.6667	16.6667	22.6667
91.6667	17.6667	23.6667
92.6667	18.6667	0.666667
93.6667	19.6667	1.66667
94.6667	20.6667	2.66667
95.6667	21.6667	3.66667
96.6667	22.6667	4.66667
97.6667	23.6667	5.66667
98.6667	0.666667	6.66667
99.6667	1.66667	7.66667
100.667	2.66667	8.66667
101.667	3.66667	9.66667
102.667	4.66667	10.6667
103.667	5.66667	11.6667
104.667	6.66667	12.6667
105.667	7.66667	13.6667
106.667	8.66667	14.6667
107.667	9.66667	15.6667
108.667	10.6667	16.6667
109.667	11.6667	17.6667
110.667	12.6667	18.6667
111.667	13.6667	19.6667
112.667	14.6667	20.6667
113.667	15.6667	21.6667
114.667	16.6667	22.6667
115.667	17.6667	23.6667
116.667	18.6667	0.666667
117.667	19.6667	1.66667
118.667	20.6667	2.66667
119.667	21.6667	3.66667
120.667	22.6667	4.66667
121.667	23.6667	5.66667
122.667	0.666667	6.66667
123.667	1.66667	7.66667
124.667	2.66667	8.66667
125.667	3.66667	9.66667
126.667	4.66667	10.6667
127.667	5.66667	11.6667
128.667	6.66667	12.6667
129.667	7.66667	13.6667
130.667	8.66667	14.6667
131.667	9.66667	15.6667
132.667	10.6667	16.6667
133.667	11.6667	17.6667
134.667	12.6667	18.6667
135.667	13.6667	19.6667
136.667	14.6667	20.6667
137.667	15.6667	21.6667
138.667	16.6667	22.6667
139.667	17.6667	23.6667
140.667	18.6667	0.666667
141.667	19.6667	1.66667
142.667	20.6667	2.66667
143.667	21.6667	3.66667
144.667	22.6667	4.66667
145.667	23.6667	5.66667
146.667	0.666667	6.66667
147.667	1.66667	7.66667
148.667	2.66667	8.66667
149.667	3.66667	9.66667
150.667	4.66667	10.6667
151.667	5.66667	11.6667
152.667	6.66667	12.6667
153.667	7.66667	13.6667
154.667	8.66667	14.6667
155.667	9.66667	15.6667
156.667	10.6667	16.6667
157.667	11.6667	17.6667
158.667	12.6667	18.6667
159.667	13.6667	19.6667
160.667	14.6667	20.6667
161.667	15.6667	21.6667
162.667	16.6667	22.6667
163.667	17.6667	23.6667
164.667	18.6667	0.666667
165.667	19.6667	1.66667
166.667	20.6667	2.66667
167.667	21.6667	3.66667
168.667	22.6667	4.66667
169.667	23.6667	5.66667
170.667	0.666667	6.66667
171.667	1.66667	7.66667
172.667	2.66667	8.66667
173.667	3.66667	9.66667
174.667	4.66667	10.6667
175.667	5.66667	11.6667
176.667	6.66667	12.6667
177.667	7.66667	13.6667

## Sheet: Smoothed Data
Cell:	1	2	3	4	5	6	7	8	9	10	11	12	13	14	15	16	17	18	19	20	21	22	23	24	25	26	27	28	29	30	31	32	33	34	35	36	37	38	39	40	41	42	43	44	45	46	47	48	49
	2097.41	2280.94	2348.52	2162.09	2070.82	2497.31	2881.49	2508.23	2727.24	2568.84	2496.42	2101.96	2342.89	3146.62	2754.33	3356.84	2114.38	2178.87	2568.42	2999.09	3017.47	2805.82	2678.35	2408.01	2312.2	3456.98	2182.08	3475.44	2299.67	2141.76	2090.28	3281.26	3104.64	2166.31	2377.12	2528.14	2801.1	2820.04	2425.76	2305.89	3018.51	3175.35	2154.19	2845.17	3180.88	2833.65	2207.13	2055.21	2749.63
	2096.89	2279.72	2346.83	2161.38	2070.64	2494.59	2876.61	2505.75	2723.01	2565.72	2494.45	2101.7	2341.37	3139.16	2749.85	3348.29	2114.05	2178.4	2565.22	2994.07	3012.46	2801.43	2674.85	2406.24	2311.2	3448.65	2181.34	3466.96	2298.63	2140.79	2089.81	3273.67	3097.81	2165.54	2375.25	2524.73	2796.47	2815.27	2423.99	2304.19	3012.43	3168.18	2153.27	2840.28	3173.53	2828.6	2206.12	2054.95	2745.47
	2096.37	2278.5	2345.15	2160.66	2070.47	2491.86	2871.74	2503.26	2718.79	2562.6	2492.48	2101.43	2339.86	3131.7	2745.38	3339.76	2113.73	2177.93	2562.02	2989.07	3007.47	2797.05	2671.37	2404.47	2310.21	3440.34	2180.6	3458.5	2297.59	2139.82	2089.35	3266.11	3091	2164.78	2373.39	2521.33	2791.85	2810.5	2422.21	2302.48	3006.36	3161.02	2152.35	2835.39	3166.2	2823.56	2205.12	2054.7	2741.32
	2095.86	2277.27	2343.48	2159.95	2070.3	2489.14	2866.88	2500.78	2714.58	2559.49	2490.51	2101.16	2338.34	3124.27	2740.92	3331.25	2113.4	2177.46	2558.83	2984.07	3002.48	2792.67	2667.88	2402.7	2309.22	3432.05	2179.85	3450.06	2296.56	2138.84	2088.88	3258.56	3084.2	2164.01	2371.52	2517.93	2787.24	2805.74	2420.44	2300.77	3000.3	3153.89	2151.43	2830.52	3158.89	2818.53	2204.11	2054.44	2737.18
	2095.34	2276.05	2341.8	2159.24	2070.13	2486.42	2862.03	2498.3	2710.38	2556.38	2488.54	2100.9	2336.83	3116.86	2736.47	3322.76	2113.07	2176.99	2555.64	2979.09	2997.5	2788.3	2664.4	2400.93	2308.22	3423.78	2179.11	3441.65	2295.52	2137.87	2088.41	3251.03	3077.42	2163.24	2369.66	2514.54	2782.64	2800.99	2418.67	2299.07	2994.26	3146.77	2150.51	2825.66	3151.6	2813.51	2203.1	2054.19	2733.05
	2094.82	2274.83	2340.12	2158.53	2069.95	2483.7	2857.19	2495.82	2706.18	2553.27	2486.57	2100.63	2335.32	3109.46	2732.02	3314.29	2112.75	2176.53	2552.46	2974.11	2992.53	2783.94	2660.93	2399.16	2307.23	3415.54	2178.37	3433.25	2294.48	2136.9	2087.95	3243.52	3070.66	2162.48	2367.8	2511.16	2778.04	2796.25	2416.9	2297.36	2988.23	3139.66	2149.6	2820.8	3144.32	2808.5	2202.1	2053.93	2728.92
	2094.3	2273.61	2338.45	2157.81	2069.78	2480.99	2852.35	2493.34	2702	2550.17	2484.61	2100.37	2333.81	3102.09	2727.58	3305.85	2112.42	2176.06	2549.28	2969.14	2987.56	2779.59	2657.46	2397.39	2306.24	3407.31	2177.63	3424.88	2293.44	2135.93	2087.48	3236.02	3063.91	2161.71	2365.95	2507.78	2773.45	2791.51	2415.13	2295.66	2982.21	3132.58	2148.68	2815.95	3137.06	2803.5	2201.09	2053.68	2724.79
	2093.78	2272.39	2336.78	2157.1	2069.61	2478.28	2847.52	2490.87	2697.81	2547.08	2482.64	2100.1	2332.3	3094.73	2723.16	3297.43	2112.09	2175.59	2546.11	2964.18	2982.61	2775.25	2654	2395.63	2305.25	3399.11	2176.89	3416.52	2292.41	2134.96	2087.02	3228.55	3057.17	2160.94	2364.09	2504.4	2768.87	2786.79	2413.36	2293.96	2976.2	3125.51	2147.76	2811.12	3129.82	2798.51	2200.09	2053.42	2720.68
	2093.27	2271.17	2335.11	2156.39	2069.44	2475.58	2842.71	2488.4	2693.64	2543.99	2480.68	2099.83	2330.79	3087.39	2718.73	3289.04	2111.77	2175.12	2542.94	2959.24	2977.67	2770.91	2650.54	2393.87	2304.26	3390.92	2176.15	3408.19	2291.37	2133.99	2086.55	3221.09	3050.46	2160.18	2362.23	2501.03	2764.3	2782.07	2411.6	2292.27	2970.21	3118.45	2146.84	2806.29	3122.6	2793.54	2199.08	2053.17	2716.57
	2092.75	2269.95	2333.44	2155.68	2069.26	2472.87	2837.9	2485.94	2689.47	2540.9	2478.72	2099.57	2329.28	3080.08	2714.32	3280.66	2111.44	2174.65	2539.77	2954.3	2972.73	2766.58	2647.09	2392.11	2303.27	3382.76	2175.4	3399.88	2290.34	2133.02	2086.09	3213.66	3043.76	2159.42	2360.38	2497.66	2759.74	2777.36	2409.83	2290.57	2964.23	3111.42	2145.93	2801.47	3115.4	2788.57	2198.08	2052.91	2712.47
	2092.23	2268.74	2331.77	2154.97	2069.09	2470.18	2833.1	2483.47	2685.32	2537.82	2476.76	2099.3	2327.78	3072.78	2709.92	3272.32	2111.11	2174.18	2536.61	2949.37	2967.8	2762.26	2643.64	2390.35	2302.28	3374.62	2174.66	3391.6	2289.3	2132.05	2085.62	3206.24	3037.07	2158.65	2358.53	2494.31	2755.19	2772.67	2408.07	2288.87	2958.27	3104.4	2145.01	2796.66	3108.21	2783.61	2197.08	2052.66	2708.38
	2091.71	2267.52	2330.1	2154.26	2068.92	2467.48	2828.31	2481.01	2681.16	2534.74	2474.8	2099.04	2326.28	3065.5	2705.52	3263.99	2110.79	2173.71	2533.46	2944.45	2962.89	2757.95	2640.2	2388.59	2301.29	3366.51	2173.92	3383.33	2288.27	2131.08	2085.16	3198.84	3030.4	2157.89	2356.68	2490.95	2750.65	2767.98	2406.31	2287.18	2952.32	3097.41	2144.1	2791.87	3101.05	2778.66	2196.08	2052.4	2704.29
	2091.2	2266.3	2328.44	2153.55	2068.75	2464.79	2823.53	2478.56	2677.02	2531.67	2472.84	2098.77	2324.77	3058.25	2701.14	3255.69	2110.46	2173.25	2530.31	2939.54	2957.98	2753.64	2636.77	2386.84	2300.3	3358.41	2173.18	3375.09	2287.24	2130.11	2084.69	3191.46	3023.75	2157.12	2354.84	2487.61	2746.11	2763.3	2404.55	2285.49	2946.39	3090.43	2143.19	2787.08	3093.9	2773.73	2195.08	2052.15	2700.21
	2090.68	2265.09	2326.78	2152.85	2068.57	2462.11	2818.76	2476.1	2672.89	2528.6	2470.89	2098.51	2323.27	3051.01	2696.76	3247.42	2110.14	2172.78	2527.16	2934.64	2953.08	2749.35	2633.34	2385.09	2299.31	3350.34	2172.44	3366.87	2286.2	2129.15	2084.23	3184.11	3017.12	2156.36	2352.99	2484.26	2741.59	2758.64	2402.8	2283.8	2940.47	3083.46	2142.27	2782.3	3086.77	2768.8	2194.08	2051.89	2696.14
	2090.16	2263.87	2325.12	2152.14	2068.4	2459.42	2814	2473.65	2668.76	2525.54	2468.94	2098.24	2321.77	3043.8	2692.39	3239.16	2109.81	2172.31	2524.02	2929.75	2948.19	2745.06	2629.92	2383.34	2298.33	3342.29	2171.71	3358.67	2285.17	2128.18	2083.76	3176.77	3010.51	2155.6	2351.15	2480.93	2737.07	2753.98	2401.05	2282.11	2934.56	3076.52	2141.36	2777.53	3079.67	2763.89	2193.08	2051.64	2692.08
	2089.65	2262.66	2323.46	2151.43	2068.23	2456.75	2809.25	2471.21	2664.65	2522.48	2466.98	2097.98	2320.28	3036.6	2688.03	3230.94	2109.49	2171.84	2520.89	2924.87	2943.31	2740.78	2626.5	2381.59	2297.34	3334.26	2170.97	3350.49	2284.14	2127.22	2083.3	3169.45	3003.91	2154.84	2349.31	2477.6	2732.57	2749.33	2399.29	2280.43	2928.67	3069.6	2140.45	2772.78	3072.58	2758.99	2192.09	2051.38	2688.02
	2089.13	2261.45	2321.8	2150.72	2068.06	2454.07	2804.51	2468.76	2660.54	2519.43	2465.04	2097.71	2318.78	3029.43	2683.68	3222.73	2109.16	2171.37	2517.76	2920	2938.44	2736.51	2623.09	2379.84	2296.36	3326.25	2170.23	3342.34	2283.11	2126.25	2082.83	3162.15	2997.33	2154.08	2347.47	2474.28	2728.07	2744.7	2397.54	2278.74	2922.8	3062.69	2139.54	2768.03	3065.52	2754.1	2191.09	2051.13	2683.98
	2088.62	2260.24	2320.15	2150.02	2067.89	2451.4	2799.77	2466.32	2656.44	2516.38	2463.09	2097.44	2317.29	3022.28	2679.34	3214.56	2108.84	2170.9	2514.63	2915.14	2933.58	2732.25	2619.69	2378.1	2295.37	3318.27	2169.49	3334.21	2282.09	2125.29	2082.37	3154.88	2990.76	2153.32	2345.63	2470.96	2723.59	2740.07	2395.8	2277.06	2916.94	3055.81	2138.64	2763.3	3058.47	2749.23	2190.1	2050.87	2679.94
	2088.1	2259.02	2318.5	2149.31	2067.71	2448.74	2795.05	2463.89	2652.35	2513.34	2461.14	2097.18	2315.79	3015.15	2675.01	3206.41	2108.51	2170.43	2511.51	2910.29	2928.74	2728	2616.29	2376.36	2294.39	3310.31	2168.75	3326.1	2281.06	2124.33	2081.91	3147.62	2984.22	2152.56	2343.8	2467.66	2719.11	2735.46	2394.05	2275.38	2911.09	3048.94	2137.73	2758.57	3051.44	2744.36	2189.11	2050.62	2675.91
	2087.59	2257.81	2316.85	2148.61	2067.54	2446.08	2790.34	2461.45	2648.27	2510.3	2459.2	2096.91	2314.3	3008.04	2670.69	3198.28	2108.19	2169.96	2508.4	2905.46	2923.9	2723.76	2612.9	2374.62	2293.41	3302.37	2168.02	3318.01	2280.03	2123.37	2081.44	3140.39	2977.69	2151.8	2341.96	2464.35	2714.65	2730.85	2392.31	2273.7	2905.26	3042.09	2136.82	2753.86	3044.44	2739.51	2188.12	2050.36	2671.88
	2087.07	2256.6	2315.2	2147.91	2067.37	2443.42	2785.64	2459.03	2644.2	2507.27	2457.25	2096.65	2312.81	3000.96	2666.38	3190.18	2107.86	2169.49	2505.29	2900.63	2919.07	2719.53	2609.51	2372.89	2292.43	3294.46	2167.28	3309.95	2279.01	2122.41	2080.98	3133.17	2971.18	2151.05	2340.13	2461.06	2710.2	2726.26	2390.57	2272.03	2899.45	3035.26	2135.92	2749.16	3037.45	2734.67	2187.13	2050.11	2667.87
	2086.56	2255.4	2313.55	2147.2	2067.2	2440.77	2780.95	2456.6	2640.13	2504.24	2455.31	2096.38	2311.33	2993.9	2662.08	3182.1	2107.54	2169.03	2502.19	2895.82	2914.25	2715.31	2606.14	2371.15	2291.45	3286.57	2166.54	3301.91	2277.99	2121.45	2080.52	3125.98	2964.69	2150.29	2338.31	2457.77	2705.75	2721.68	2388.83	2270.36	2893.65	3028.45	2135.01	2744.47	3030.49	2729.85	2186.14	2049.86	2663.87
	2086.05	2254.19	2311.91	2146.5	2067.03	2438.12	2776.27	2454.18	2636.08	2501.22	2453.37	2096.12	2309.84	2986.86	2657.79	3174.05	2107.22	2168.56	2499.09	2891.01	2909.44	2711.1	2602.77	2369.42	2290.47	3278.71	2165.81	3293.89	2276.96	2120.49	2080.05	3118.81	2958.22	2149.54	2336.48	2454.49	2701.32	2717.11	2387.1	2268.69	2887.87	3021.66	2134.11	2739.8	3023.55	2725.04	2185.16	2049.6	2659.87
	2085.53	2252.98	2310.27	2145.8	2066.85	2435.48	2771.6	2451.76	2632.04	2498.21	2451.43	2095.85	2308.36	2979.84	2653.51	3166.03	2106.89	2168.09	2496	2886.22	2904.64	2706.9	2599.4	2367.7	2289.49	3270.87	2165.07	3285.9	2275.94	2119.54	2079.59	3111.66	2951.77	2148.78	2334.66	2451.22	2696.9	2712.55	2385.36	2267.02	2882.11	3014.9	2133.21	2735.13	3016.63	2720.24	2184.17	2049.35	2655.88
	2085.02	2251.77	2308.63	2145.1	2066.68	2432.85	2766.94	2449.35	2628	2495.2	2449.5	2095.59	2306.88	2972.85	2649.24	3158.03	2106.57	2167.62	2492.92	2881.44	2899.85	2702.71	2596.05	2365.97	2288.51	3263.05	2164.34	3277.93	2274.92	2118.58	2079.13	3104.53	2945.33	2148.03	2332.84	2447.95	2692.49	2708	2383.63	2265.35	2876.36	3008.15	2132.31	2730.48	3009.73	2715.45	2183.19	2049.1	2651.9
	2084.51	2250.57	2307	2144.4	2066.51	2430.21	2762.29	2446.94	2623.98	2492.2	2447.56	2095.32	2305.4	2965.88	2644.99	3150.06	2106.25	2167.15	2489.84	2876.68	2895.07	2698.52	2592.7	2364.25	2287.54	3255.26	2163.6	3269.98	2273.9	2117.63	2078.67	3097.43	2938.92	2147.28	2331.02	2444.7	2688.09	2703.46	2381.91	2263.69	2870.63	3001.42	2131.41	2725.83	3002.85	2710.68	2182.21	2048.84	2647.93
	2083.99	2249.36	2305.36	2143.7	2066.34	2427.59	2757.66	2444.53	2619.96	2489.2	2445.63	2095.06	2303.92	2958.93	2640.74	3142.12	2105.93	2166.68	2486.76	2871.92	2890.3	2694.35	2589.36	2362.53	2286.56	3247.49	2162.87	3262.06	2272.88	2116.68	2078.2	3090.35	2932.52	2146.52	2329.21	2441.44	2683.7	2698.94	2380.18	2262.03	2864.92	2994.71	2130.52	2721.21	2996	2705.92	2181.23	2048.59	2643.97
	2083.48	2248.16	2303.74	2143.01	2066.17	2424.97	2753.03	2442.13	2615.96	2486.21	2443.7	2094.8	2302.44	2952.01	2636.5	3134.2	2105.61	2166.21	2483.7	2867.18	2885.54	2690.19	2586.03	2360.81	2285.59	3239.74	2162.14	3254.16	2271.87	2115.73	2077.74	3083.29	2926.14	2145.77	2327.39	2438.2	2679.33	2694.43	2378.46	2260.37	2859.22	2988.02	2129.62	2716.59	2989.16	2701.18	2180.26	2048.34	2640.02
	2082.97	2246.96	2302.11	2142.31	2066	2422.35	2748.41	2439.73	2611.97	2483.22	2441.77	2094.53	2300.97	2945.11	2632.27	3126.31	2105.29	2165.73	2480.63	2862.44	2880.8	2686.04	2582.7	2359.1	2284.62	3232.02	2161.41	3246.29	2270.85	2114.78	2077.28	3076.25	2919.78	2145.03	2325.58	2434.97	2674.96	2689.93	2376.74	2258.71	2853.54	2981.36	2128.73	2711.98	2982.35	2696.45	2179.28	2048.08	2636.08
	2082.46	2245.76	2300.48	2141.61	2065.83	2419.74	2743.81	2437.34	2607.99	2480.24	2439.84	2094.27	2299.5	2938.23	2628.06	3118.45	2104.97	2165.26	2477.58	2857.72	2876.06	2681.9	2579.38	2357.39	2283.65	3224.33	2160.67	3238.44	2269.84	2113.83	2076.82	3069.23	2913.44	2144.28	2323.77	2431.74	2670.61	2685.44	2375.03	2257.06	2847.88	2974.71	2127.84	2707.39	2975.56	2691.74	2178.31	2047.83	2632.15
	2081.95	2244.56	2298.86	2140.92	2065.65	2417.13	2739.22	2434.95	2604.01	2477.27	2437.91	2094	2298.03	2931.38	2623.86	3110.61	2104.65	2164.79	2474.53	2853.02	2871.34	2677.78	2576.07	2355.69	2282.68	3216.66	2159.94	3230.61	2268.83	2112.89	2076.36	3062.24	2907.13	2143.53	2321.97	2428.52	2666.27	2680.96	2373.31	2255.4	2842.23	2968.08	2126.95	2702.81	2968.79	2687.03	2177.34	2047.58	2628.22
	2081.44	2243.36	2297.24	2140.23	2065.48	2414.53	2734.63	2432.57	2600.05	2474.31	2435.99	2093.74	2296.57	2924.55	2619.66	3102.8	2104.33	2164.32	2471.49	2848.32	2866.62	2673.66	2572.77	2353.98	2281.71	3209.02	2159.21	3222.81	2267.82	2111.94	2075.9	3055.27	2900.83	2142.79	2320.17	2425.31	2661.94	2676.5	2371.6	2253.76	2836.61	2961.48	2126.06	2698.25	2962.05	2682.35	2176.37	2047.33	2624.31
	2080.93	2242.16	2295.63	2139.54	2065.31	2411.94	2730.06	2430.18	2596.1	2471.35	2434.07	2093.47	2295.1	2917.75	2615.48	3095.02	2104.01	2163.85	2468.45	2843.64	2861.92	2669.55	2569.47	2352.28	2280.74	3201.4	2158.48	3215.03	2266.81	2111	2075.44	3048.32	2894.55	2142.04	2318.37	2422.11	2657.62	2672.05	2369.9	2252.11	2831	2954.9	2125.17	2693.69	2955.33	2677.68	2175.41	2047.08	2620.41
	2080.42	2240.96	2294.01	2138.84	2065.14	2409.35	2725.5	2427.81	2592.16	2468.4	2432.15	2093.21	2293.64	2910.98	2611.31	3087.27	2103.69	2163.38	2465.42	2838.97	2857.23	2665.46	2566.19	2350.59	2279.77	3193.8	2157.75	3207.27	2265.8	2110.06	2074.98	3041.4	2888.29	2141.3	2316.57	2418.92	2653.32	2667.61	2368.19	2250.47	2825.4	2948.34	2124.29	2689.15	2948.63	2673.02	2174.44	2046.82	2616.51
	2079.91	2239.76	2292.4	2138.15	2064.97	2406.77	2720.96	2425.44	2588.23	2465.45	2430.23	2092.94	2292.18	2904.22	2607.16	3079.54	2103.37	2162.9	2462.4	2834.31	2852.54	2661.38	2562.91	2348.89	2278.81	3186.23	2157.02	3199.54	2264.79	2109.12	2074.52	3034.49	2882.05	2140.56	2314.78	2415.73	2649.02	2663.19	2366.49	2248.83	2819.83	2941.8	2123.4	2684.63	2941.96	2668.38	2173.48	2046.57	2612.63
	2079.41	2238.56	2290.8	2137.47	2064.8	2404.19	2716.42	2423.07	2584.31	2462.51	2428.31	2092.68	2290.73	2897.5	2603.01	3071.84	2103.05	2162.43	2459.38	2829.67	2847.87	2657.3	2559.64	2347.2	2277.84	3178.69	2156.29	3191.83	2263.79	2108.18	2074.06	3027.62	2875.83	2139.81	2312.99	2412.56	2644.74	2658.78	2364.79	2247.19	2814.28	2935.28	2122.52	2680.12	2935.31	2663.76	2172.52	2046.32	2608.76
	2078.9	2237.37	2289.19	2136.78	2064.63	2401.62	2711.9	2420.71	2580.41	2459.58	2426.39	2092.42	2289.27	2890.8	2598.88	3064.17	2102.73	2161.96	2456.37	2825.04	2843.22	2653.24	2556.38	2345.52	2276.88	3171.17	2155.56	3184.15	2262.78	2107.24	2073.6	3020.76	2869.63	2139.08	2311.2	2409.39	2640.48	2654.38	2363.1	2245.56	2808.74	2928.78	2121.64	2675.62	2928.68	2659.15	2171.57	2046.07	2604.89
	2078.39	2236.17	2287.59	2136.09	2064.46	2399.05	2707.38	2418.35	2576.51	2456.65	2424.48	2092.15	2287.82	2884.12	2594.75	3056.53	2102.42	2161.49	2453.37	2820.42	2838.57	2649.2	2553.13	2343.84	2275.92	3163.68	2154.84	3176.49	2261.78	2106.31	2073.14	3013.93	2863.45	2138.34	2309.41	2406.23	2636.22	2649.99	2361.41	2243.92	2803.22	2922.31	2120.77	2671.13	2922.07	2654.55	2170.61	2045.82	2601.04
	2077.88	2234.98	2286	2135.41	2064.29	2396.49	2702.88	2416	2572.63	2453.73	2422.57	2091.89	2286.37	2877.47	2590.65	3048.91	2102.1	2161.01	2450.37	2815.82	2833.93	2645.16	2549.88	2342.16	2274.96	3156.22	2154.11	3168.86	2260.78	2105.37	2072.68	3007.13	2857.29	2137.6	2307.63	2403.08	2631.98	2645.62	2359.72	2242.3	2797.72	2915.85	2119.89	2666.66	2915.49	2649.97	2169.66	2045.57	2597.2
	2077.38	2233.79	2284.4	2134.72	2064.12	2393.94	2698.39	2413.65	2568.76	2450.82	2420.66	2091.62	2284.93	2870.85	2586.55	3041.33	2101.78	2160.54	2447.39	2811.23	2829.31	2641.13	2546.65	2340.48	2274	3148.78	2153.38	3161.25	2259.78	2104.44	2072.23	3000.34	2851.16	2136.87	2305.85	2399.94	2627.75	2641.26	2358.04	2240.67	2792.24	2909.42	2119.02	2662.2	2908.94	2645.41	2168.71	2045.32	2593.36
	2076.87	2232.6	2282.81	2134.04	2063.95	2391.39	2693.92	2411.31	2564.9	2447.92	2418.75	2091.36	2283.48	2864.25	2582.46	3033.77	2101.47	2160.06	2444.4	2806.65	2824.69	2637.12	2543.42	2338.81	2273.05	3141.36	2152.66	3153.67	2258.78	2103.51	2071.77	2993.59	2845.04	2136.13	2304.07	2396.81	2623.54	2636.92	2356.36	2239.05	2786.78	2903.02	2118.15	2657.76	2902.41	2640.87	2167.76	2045.07	2589.54
	2076.37	2231.41	2281.23	2133.36	2063.78	2388.85	2689.45	2408.97	2561.05	2445.02	2416.84	2091.1	2282.04	2857.68	2578.39	3026.24	2101.15	2159.59	2441.43	2802.09	2820.09	2633.12	2540.2	2337.15	2272.09	3133.98	2151.93	3146.11	2257.79	2102.58	2071.31	2986.85	2838.94	2135.4	2302.3	2393.69	2619.33	2632.59	2354.68	2237.43	2781.34	2896.63	2117.28	2653.33	2895.9	2636.34	2166.82	2044.82	2585.73
	2075.86	2230.22	2279.64	2132.68	2063.6	2386.31	2685	2406.63	2557.21	2442.13	2414.93	2090.83	2280.6	2851.13	2574.33	3018.74	2100.84	2159.11	2438.46	2797.54	2815.5	2629.13	2536.99	2335.48	2271.14	3126.62	2151.21	3138.58	2256.8	2101.66	2070.85	2980.14	2832.87	2134.67	2300.53	2390.58	2615.15	2628.27	2353	2235.81	2775.91	2890.27	2116.41	2648.91	2889.41	2631.82	2165.88	2044.57	2581.93
	2075.36	2229.03	2278.06	2132	2063.43	2383.78	2680.56	2404.3	2553.39	2439.24	2413.03	2090.57	2279.17	2844.61	2570.28	3011.27	2100.53	2158.64	2435.5	2793	2810.93	2625.16	2533.79	2333.82	2270.18	3119.28	2150.49	3131.07	2255.8	2100.73	2070.4	2973.46	2826.82	2133.94	2298.76	2387.47	2610.97	2623.97	2351.33	2234.2	2770.51	2883.93	2115.54	2644.51	2882.95	2627.33	2164.94	2044.32	2578.14
	2074.86	2227.84	2276.48	2131.33	2063.26	2381.26	2676.13	2401.98	2549.58	2436.37	2411.13	2090.31	2277.74	2838.12	2566.25	3003.83	2100.21	2158.16	2432.54	2788.48	2806.36	2621.2	2530.6	2332.17	2269.23	3111.97	2149.76	3123.59	2254.81	2099.81	2069.94	2966.8	2820.79	2133.21	2297	2384.38	2606.81	2619.68	2349.67	2232.59	2765.12	2877.61	2114.68	2640.12	2876.52	2622.85	2164.01	2044.07	2574.36
	2074.35	2226.66	2274.91	2130.65	2063.09	2378.75	2671.72	2399.66	2545.78	2433.5	2409.23	2090.04	2276.31	2831.65	2562.23	2996.42	2099.9	2157.69	2429.6	2783.97	2801.81	2617.25	2527.42	2330.52	2268.28	3104.69	2149.04	3116.13	2253.83	2098.89	2069.48	2960.16	2814.78	2132.49	2295.24	2381.3	2602.66	2615.4	2348	2230.98	2759.76	2871.31	2113.82	2635.75	2870.11	2618.38	2163.07	2043.82	2570.59
	2073.85	2225.47	2273.34	2129.98	2062.92	2376.24	2667.31	2397.35	2541.99	2430.64	2407.33	2089.78	2274.88	2825.21	2558.22	2989.04	2099.59	2157.21	2426.66	2779.48	2797.26	2613.31	2524.25	2328.87	2267.34	3097.44	2148.32	3108.7	2252.84	2097.97	2069.03	2953.55	2808.79	2131.76	2293.48	2378.22	2598.53	2611.14	2346.35	2229.38	2754.42	2865.04	2112.96	2631.4	2863.72	2613.94	2162.14	2043.57	2566.84
	2073.35	2224.29	2271.78	2129.31	2062.76	2373.73	2662.92	2395.04	2538.21	2427.79	2405.43	2089.52	2273.46	2818.8	2554.23	2981.68	2099.28	2156.73	2423.73	2775	2792.73	2609.38	2521.09	2327.23	2266.39	3090.21	2147.6	3101.29	2251.86	2097.05	2068.57	2946.97	2802.82	2131.04	2291.73	2375.16	2594.41	2606.9	2344.69	2227.78	2749.09	2858.79	2112.11	2627.05	2857.36	2609.51	2161.22	2043.32	2563.09
	2072.85	2223.1	2270.21	2128.63	2062.59	2371.24	2658.55	2392.74	2534.45	2424.94	2403.54	2089.26	2272.04	2812.42	2550.24	2974.36	2098.97	2156.25	2420.8	2770.53	2788.22	2605.47	2517.94	2325.59	2265.45	3083.01	2146.88	3093.9	2250.87	2096.14	2068.12	2940.41	2796.88	2130.32	2289.98	2372.11	2590.3	2602.67	2343.04	2226.18	2743.79	2852.57	2111.25	2622.73	2851.03	2605.1	2160.29	2043.08	2559.36
	2072.35	2221.92	2268.66	2127.97	2062.42	2368.75	2654.18	2390.44	2530.7	2422.1	2401.65	2088.99	2270.62	2806.06	2546.28	2967.06	2098.66	2155.78	2417.89	2766.08	2783.71	2601.58	2514.79	2323.96	2264.51	3075.84	2146.16	3086.55	2249.89	2095.23	2067.66	2933.87	2790.95	2129.6	2288.23	2369.06	2586.21	2598.45	2341.39	2224.59	2738.5	2846.36	2110.4	2618.42	2844.72	2600.7	2159.37	2042.83	2555.63
	2071.85	2220.74	2267.1	2127.3	2062.25	2366.27	2649.83	2388.15	2526.97	2419.27	2399.76	2088.73	2269.2	2799.73	2542.32	2959.8	2098.35	2155.3	2414.98	2761.65	2779.22	2597.69	2511.66	2322.33	2263.56	3068.7	2145.44	3079.22	2248.91	2094.32	2067.21	2927.36	2785.05	2128.88	2286.49	2366.03	2582.13	2594.25	2339.75	2223	2733.24	2840.19	2109.55	2614.12	2838.44	2596.33	2158.46	2042.58	2551.92
	2071.35	2219.56	2265.55	2126.63	2062.08	2363.79	2645.49	2385.86	2523.24	2416.45	2397.87	2088.47	2267.79	2793.43	2538.38	2952.56	2098.04	2154.82	2412.08	2757.22	2774.74	2593.82	2508.54	2320.7	2262.63	3061.58	2144.72	3071.91	2247.94	2093.41	2066.76	2920.88	2779.17	2128.16	2284.75	2363.01	2578.07	2590.06	2338.11	2221.41	2727.99	2834.03	2108.71	2609.84	2832.18	2591.97	2157.54	2042.33	2548.22
	2070.85	2218.38	2264.01	2125.97	2061.91	2361.32	2641.17	2383.58	2519.53	2413.64	2395.98	2088.2	2266.38	2787.16	2534.45	2945.36	2097.73	2154.34	2409.18	2752.82	2770.27	2589.96	2505.42	2319.08	2261.69	3054.49	2144.01	3064.63	2246.96	2092.5	2066.3	2914.42	2773.31	2127.45	2283.01	2360	2574.02	2585.89	2336.47	2219.83	2722.77	2827.9	2107.86	2605.57	2825.94	2587.63	2156.63	2042.09	2544.53
	2070.36	2217.2	2262.46	2125.3	2061.74	2358.86	2636.85	2381.3	2515.84	2410.83	2394.09	2087.94	2264.98	2780.91	2530.54	2938.18	2097.42	2153.86	2406.3	2748.43	2765.81	2586.12	2502.32	2317.47	2260.75	3047.43	2143.29	3057.37	2245.99	2091.6	2065.85	2907.99	2767.48	2126.74	2281.28	2356.99	2569.98	2581.73	2334.84	2218.25	2717.57	2821.79	2107.02	2601.32	2819.74	2583.31	2155.72	2041.84	2540.86
	2069.86	2216.03	2260.93	2124.64	2061.57	2356.41	2632.55	2379.03	2512.15	2408.03	2392.21	2087.68	2263.58	2774.7	2526.64	2931.04	2097.12	2153.38	2403.42	2744.05	2761.37	2582.28	2499.23	2315.86	2259.82	3040.39	2142.58	3050.15	2245.02	2090.7	2065.4	2901.58	2761.67	2126.02	2279.55	2354	2565.96	2577.59	2333.22	2216.68	2712.39	2815.71	2106.18	2597.09	2813.56	2579.01	2154.82	2041.59	2537.19
	2069.36	2214.85	2259.39	2123.98	2061.4	2353.96	2628.27	2376.77	2508.48	2405.24	2390.33	2087.42	2262.18	2768.51	2522.76	2923.93	2096.81	2152.89	2400.55	2739.69	2756.94	2578.47	2496.15	2314.25	2258.89	3033.39	2141.86	3042.94	2244.05	2089.8	2064.95	2895.2	2755.88	2125.32	2277.82	2351.02	2561.96	2573.47	2331.59	2215.1	2707.23	2809.65	2105.35	2592.87	2807.4	2574.72	2153.92	2041.35	2533.54
	2068.87	2213.68	2257.86	2123.33	2061.23	2351.52	2623.99	2374.51	2504.82	2402.46	2388.45	2087.16	2260.78	2762.35	2518.88	2916.84	2096.5	2152.41	2397.69	2735.34	2752.52	2574.66	2493.07	2312.65	2257.96	3026.41	2141.15	3035.76	2243.09	2088.9	2064.49	2888.84	2750.11	2124.61	2276.1	2348.05	2557.97	2569.36	2329.98	2213.54	2702.09	2803.61	2104.51	2588.67	2801.27	2570.45	2153.02	2041.1	2529.9
	2068.38	2212.5	2256.34	2122.67	2061.06	2349.09	2619.73	2372.26	2501.18	2399.69	2386.57	2086.89	2259.39	2756.22	2515.03	2909.79	2096.2	2151.93	2394.84	2731.01	2748.11	2570.87	2490.01	2311.05	2257.03	3019.46	2140.43	3028.61	2242.12	2088.01	2064.04	2882.51	2744.37	2123.9	2274.38	2345.1	2554	2565.26	2328.36	2211.97	2696.97	2797.6	2103.68	2584.48	2795.17	2566.21	2152.13	2040.86	2526.27
	2067.88	2211.33	2254.81	2122.02	2060.9	2346.66	2615.49	2370.01	2497.55	2396.93	2384.69	2086.63	2258	2750.11	2511.18	2902.77	2095.9	2151.45	2391.99	2726.7	2743.72	2567.1	2486.96	2309.46	2256.1	3012.54	2139.72	3021.49	2241.16	2087.11	2063.59	2876.21	2738.65	2123.2	2272.67	2342.15	2550.04	2561.18	2326.75	2210.41	2691.87	2791.61	2102.86	2580.31	2789.09	2561.98	2151.24	2040.61	2522.65
	2067.39	2210.16	2253.3	2121.37	2060.73	2344.24	2611.25	2367.77	2493.94	2394.17	2382.82	2086.37	2256.62	2744.04	2507.36	2895.77	2095.59	2150.96	2389.15	2722.4	2739.34	2563.34	2483.92	2307.87	2255.18	3005.64	2139.01	3014.39	2240.2	2086.22	2063.14	2869.94	2732.95	2122.5	2270.96	2339.21	2546.09	2557.12	2325.15	2208.86	2686.8	2785.65	2102.03	2576.16	2783.04	2557.77	2150.35	2040.37	2519.05
	2066.9	2208.99	2251.78	2120.71	2060.56	2341.83	2607.03	2365.53	2490.33	2391.42	2380.95	2086.11	2255.23	2737.99	2503.54	2888.81	2095.29	2150.48	2386.33	2718.11	2734.97	2559.59	2480.89	2306.29	2254.26	2998.78	2138.3	3007.31	2239.24	2085.34	2062.69	2863.69	2727.27	2121.8	2269.25	2336.29	2542.16	2553.07	2323.55	2207.3	2681.74	2779.71	2101.21	2572.02	2777.02	2553.58	2149.47	2040.12	2515.46
	2066.41	2207.82	2250.28	2120.07	2060.39	2339.43	2602.83	2363.3	2486.75	2388.68	2379.07	2085.85	2253.86	2731.98	2499.74	2881.88	2094.99	2149.99	2383.5	2713.85	2730.61	2555.86	2477.87	2304.71	2253.34	2991.94	2137.59	3000.27	2238.29	2084.45	2062.24	2857.46	2721.62	2121.1	2267.55	2333.37	2538.25	2549.04	2321.95	2205.76	2676.71	2773.79	2100.39	2567.9	2771.02	2549.4	2148.59	2039.88	2511.88
	2065.91	2206.65	2248.77	2119.42	2060.22	2337.04	2598.64	2361.08	2483.17	2385.95	2377.21	2085.59	2252.48	2725.99	2495.96	2874.98	2094.69	2149.51	2380.69	2709.59	2726.27	2552.14	2474.86	2303.14	2252.42	2985.13	2136.88	2993.25	2237.34	2083.57	2061.79	2851.27	2715.99	2120.41	2265.85	2330.47	2534.35	2545.03	2320.36	2204.21	2671.7	2767.9	2099.58	2563.8	2765.05	2545.25	2147.72	2039.64	2508.31
	2065.42	2205.49	2247.27	2118.78	2060.06	2334.65	2594.46	2358.86	2479.61	2383.23	2375.34	2085.32	2251.11	2720.04	2492.19	2868.11	2094.39	2149.02	2377.89	2705.36	2721.94	2548.44	2471.86	2301.57	2251.5	2978.35	2136.17	2986.25	2236.39	2082.69	2061.34	2845.1	2710.38	2119.72	2264.15	2327.58	2530.47	2541.03	2318.77	2202.67	2666.71	2762.04	2098.76	2559.71	2759.11	2541.12	2146.84	2039.39	2504.75
	2064.94	2204.32	2245.78	2118.13	2059.89	2332.27	2590.29	2356.65	2476.07	2380.52	2373.47	2085.06	2249.74	2714.11	2488.43	2861.28	2094.09	2148.53	2375.09	2701.14	2717.63	2544.75	2468.88	2300.01	2250.59	2971.6	2135.47	2979.28	2235.44	2081.81	2060.9	2838.95	2704.8	2119.03	2262.46	2324.7	2526.6	2537.05	2317.19	2201.13	2661.75	2756.2	2097.95	2555.64	2753.19	2537	2145.98	2039.15	2501.21
	2064.45	2203.16	2244.29	2117.49	2059.72	2329.9	2586.14	2354.45	2472.54	2377.81	2371.61	2084.8	2248.38	2708.21	2484.69	2854.47	2093.79	2148.05	2372.31	2696.93	2713.33	2541.07	2465.9	2298.46	2249.68	2964.87	2134.76	2972.34	2234.49	2080.94	2060.45	2832.84	2699.24	2118.34	2260.77	2321.83	2522.75	2533.08	2315.61	2199.6	2656.8	2750.38	2097.15	2551.59	2747.3	2532.91	2145.11	2038.91	2497.68
	2063.96	2202	2242.8	2116.85	2059.55	2327.53	2582.01	2352.25	2469.02	2375.12	2369.75	2084.54	2247.02	2702.34	2480.97	2847.7	2093.49	2147.56	2369.53	2692.74	2709.04	2537.41	2462.94	2296.91	2248.77	2958.18	2134.05	2965.43	2233.55	2080.06	2060	2826.75	2693.71	2117.65	2259.09	2318.98	2518.92	2529.13	2314.04	2198.07	2651.88	2744.59	2096.34	2547.55	2741.44	2528.83	2144.25	2038.66	2494.17
	2063.47	2200.84	2241.32	2116.22	2059.39	2325.18	2577.89	2350.05	2465.52	2372.43	2367.89	2084.28	2245.66	2696.5	2477.26	2840.95	2093.2	2147.07	2366.76	2688.57	2704.76	2533.77	2459.98	2295.36	2247.86	2951.51	2133.35	2958.54	2232.61	2079.19	2059.55	2820.68	2688.19	2116.96	2257.41	2316.13	2515.1	2525.2	2312.47	2196.55	2646.98	2738.83	2095.54	2543.53	2735.61	2524.78	2143.4	2038.42	2490.66
	2062.99	2199.68	2239.84	2115.58	2059.22	2322.83	2573.78	2347.87	2462.03	2369.75	2366.03	2084.02	2244.31	2690.69	2473.56	2834.24	2092.9	2146.58	2364	2684.41	2700.5	2530.14	2457.04	2293.82	2246.95	2944.88	2132.65	2951.68	2231.67	2078.33	2059.11	2814.65	2682.7	2116.28	2255.73	2313.3	2511.3	2521.28	2310.91	2195.03	2642.1	2733.09	2094.74	2539.52	2729.8	2520.74	2142.54	2038.18	2487.17
	2062.5	2198.52	2238.37	2114.95	2059.05	2320.49	2569.68	2345.68	2458.55	2367.08	2364.18	2083.76	2242.96	2684.91	2469.88	2827.56	2092.61	2146.09	2361.25	2680.27	2696.25	2526.52	2454.11	2292.28	2246.05	2938.27	2131.94	2944.84	2230.73	2077.46	2058.66	2808.64	2677.24	2115.6	2254.06	2310.48	2507.51	2517.38	2309.35	2193.51	2637.24	2727.37	2093.95	2535.54	2724.02	2516.73	2141.7	2037.94	2483.69
	2062.02	2197.36	2236.9	2114.32	2058.88	2318.16	2565.6	2343.51	2455.1	2364.42	2362.32	2083.5	2241.61	2679.16	2466.22	2820.91	2092.31	2145.6	2358.5	2676.15	2692.01	2522.92	2451.19	2290.75	2245.15	2931.69	2131.24	2938.03	2229.8	2076.6	2058.22	2802.65	2671.8	2114.92	2252.39	2307.67	2503.74	2513.49	2307.79	2192	2632.41	2721.68	2093.15	2531.57	2718.27	2512.73	2140.85	2037.7	2480.23
	2061.53	2196.2	2235.44	2113.69	2058.72	2315.83	2561.54	2341.34	2451.65	2361.77	2360.47	2083.23	2240.27	2673.43	2462.57	2814.29	2092.02	2145.11	2355.77	2672.04	2687.79	2519.34	2448.28	2289.22	2244.25	2925.15	2130.54	2931.25	2228.86	2075.74	2057.77	2796.7	2666.38	2114.25	2250.73	2304.87	2499.98	2509.63	2306.24	2190.49	2627.59	2716.02	2092.37	2527.61	2712.54	2508.75	2140.01	2037.46	2476.77
	2061.05	2195.05	2233.98	2113.06	2058.55	2313.52	2557.49	2339.18	2448.22	2359.13	2358.63	2082.97	2238.93	2667.74	2458.93	2807.7	2091.72	2144.61	2353.04	2667.95	2683.58	2515.76	2445.38	2287.7	2243.35	2918.63	2129.84	2924.5	2227.93	2074.89	2057.33	2790.77	2660.99	2113.57	2249.07	2302.09	2496.24	2505.77	2304.7	2188.99	2622.8	2710.38	2091.58	2523.68	2706.84	2504.79	2139.17	2037.22	2473.33
	2060.57	2193.9	2232.52	2112.43	2058.38	2311.21	2553.45	2337.02	2444.8	2356.5	2356.78	2082.71	2237.59	2662.08	2455.32	2801.14	2091.43	2144.12	2350.33	2663.87	2679.38	2512.21	2442.5	2286.19	2242.45	2912.14	2129.14	2917.77	2227.01	2074.03	2056.88	2784.87	2655.62	2112.9	2247.42	2299.31	2492.52	2501.94	2303.16	2187.49	2618.03	2704.76	2090.8	2519.76	2701.17	2500.85	2138.34	2036.98	2469.91
	2060.09	2192.74	2231.07	2111.81	2058.21	2308.91	2549.43	2334.88	2441.4	2353.87	2354.93	2082.45	2236.26	2656.44	2451.71	2794.62	2091.14	2143.63	2347.62	2659.82	2675.19	2508.66	2439.62	2284.68	2241.55	2905.68	2128.45	2911.07	2226.08	2073.18	2056.44	2778.99	2650.28	2112.23	2245.77	2296.55	2488.81	2498.12	2301.62	2186	2613.29	2699.17	2090.02	2515.86	2695.53	2496.93	2137.51	2036.74	2466.49
	2059.61	2191.59	2229.63	2111.19	2058.05	2306.62	2545.42	2332.73	2438.02	2351.26	2353.09	2082.19	2234.93	2650.84	2448.12	2788.13	2090.85	2143.13	2344.92	2655.77	2671.02	2505.14	2436.76	2283.17	2240.66	2899.25	2127.75	2904.4	2225.15	2072.33	2056	2773.14	2644.96	2111.56	2244.12	2293.8	2485.12	2494.32	2300.09	2184.51	2608.56	2693.61	2089.24	2511.97	2689.91	2493.03	2136.69	2036.5	2463.1
	2059.13	2190.44	2228.19	2110.57	2057.88	2304.34	2541.43	2330.6	2434.65	2348.65	2351.25	2081.92	2233.61	2645.26	2444.55	2781.66	2090.56	2142.64	2342.23	2651.75	2666.87	2501.62	2433.9	2281.67	2239.77	2892.85	2127.05	2897.75	2224.23	2071.49	2055.55	2767.32	2639.66	2110.9	2242.48	2291.06	2481.45	2490.54	2298.57	2183.03	2603.86	2688.07	2088.47	2508.1	2684.32	2489.15	2135.86	2036.26	2459.71
	2058.65	2189.3	2226.75	2109.95	2057.71	2302.06	2537.46	2328.47	2431.29	2346.05	2349.42	2081.66	2232.29	2639.72	2441	2775.23	2090.27	2142.14	2339.55	2647.74	2662.72	2498.13	2431.06	2280.17	2238.88	2886.48	2126.36	2891.14	2223.31	2070.64	2055.11	2761.52	2634.39	2110.23	2240.84	2288.34	2477.79	2486.77	2297.04	2181.55	2599.18	2682.56	2087.69	2504.25	2678.76	2485.29	2135.05	2036.02	2456.34
	2058.17	2188.15	2225.32	2109.34	2057.55	2299.8	2533.49	2326.34	2427.95	2343.47	2347.58	2081.4	2230.97	2634.2	2437.45	2768.83	2089.98	2141.64	2336.88	2643.75	2658.59	2494.64	2428.24	2278.68	2237.99	2880.14	2125.67	2884.55	2222.4	2069.8	2054.67	2755.75	2629.14	2109.57	2239.21	2285.62	2474.15	2483.02	2295.53	2180.07	2594.52	2677.07	2086.93	2500.42	2673.23	2481.45	2134.23	2035.78	2452.98
	2057.7	2187.01	2223.9	2108.72	2057.38	2297.54	2529.55	2324.23	2424.62	2340.89	2345.75	2081.13	2229.66	2628.72	2433.93	2762.47	2089.69	2141.15	2334.22	2639.77	2654.47	2491.18	2425.42	2277.2	2237.11	2873.83	2124.98	2877.99	2221.48	2068.97	2054.23	2750.01	2623.92	2108.91	2237.58	2282.92	2470.52	2479.29	2294.02	2178.6	2589.88	2671.61	2086.16	2496.6	2667.72	2477.63	2133.42	2035.54	2449.63
	2057.22	2185.86	2222.47	2108.11	2057.21	2295.29	2525.62	2322.12	2421.31	2338.32	2343.92	2080.87	2228.35	2623.26	2430.42	2756.13	2089.4	2140.65	2331.56	2635.81	2650.37	2487.72	2422.61	2275.72	2236.22	2867.55	2124.28	2871.45	2220.57	2068.13	2053.79	2744.3	2618.72	2108.26	2235.95	2280.23	2466.91	2475.57	2292.51	2177.13	2585.26	2666.18	2085.4	2492.8	2662.24	2473.83	2132.62	2035.3	2446.3
	2056.75	2184.72	2221.06	2107.5	2057.04	2293.05	2521.7	2320.01	2418.01	2335.76	2342.09	2080.6	2227.04	2617.84	2426.93	2749.83	2089.11	2140.15	2328.92	2631.87	2646.28	2484.28	2419.82	2274.24	2235.34	2861.3	2123.6	2864.95	2219.66	2067.3	2053.35	2738.61	2613.55	2107.6	2234.33	2277.56	2463.32	2471.87	2291.01	2175.67	2580.67	2660.77	2084.64	2489.02	2656.79	2470.05	2131.82	2035.07	2442.98
	2056.27	2183.58	2219.64	2106.89	2056.88	2290.82	2517.8	2317.92	2414.73	2333.21	2340.27	2080.34	2225.74	2612.44	2423.45	2743.56	2088.83	2139.65	2326.29	2627.95	2642.2	2480.86	2417.04	2272.77	2234.46	2855.08	2122.91	2858.47	2218.75	2066.47	2052.91	2732.95	2608.4	2106.95	2232.72	2274.89	2459.75	2468.19	2289.51	2174.21	2576.1	2655.39	2083.89	2485.25	2651.37	2466.29	2131.02	2034.83	2439.67
	2055.8	2182.44	2218.24	2106.29	2056.71	2288.6	2513.91	2315.83	2411.46	2330.66	2338.44	2080.07	2224.44	2607.07	2419.99	2737.31	2088.54	2139.15	2323.66	2624.04	2638.14	2477.45	2414.27	2271.31	2233.58	2848.89	2122.22	2852.02	2217.84	2065.65	2052.47	2727.31	2603.27	2106.3	2231.11	2272.24	2456.19	2464.53	2288.02	2172.76	2571.55	2650.03	2083.14	2481.5	2645.98	2462.55	2130.22	2034.59	2436.38
	2055.33	2181.31	2216.83	2105.68	2056.54	2286.38	2510.04	2313.74	2408.21	2328.13	2336.62	2079.81	2223.14	2601.74	2416.54	2731.11	2088.25	2138.64	2321.04	2620.15	2634.09	2474.06	2411.51	2269.85	2232.71	2842.73	2121.53	2845.6	2216.93	2064.83	2052.03	2721.7	2598.18	2105.65	2229.5	2269.6	2452.64	2460.88	2286.53	2171.31	2567.03	2644.7	2082.39	2477.77	2640.61	2458.82	2129.43	2034.35	2433.1
	2054.86	2180.17	2215.44	2105.08	2056.38	2284.18	2506.19	2311.67	2404.97	2325.61	2334.81	2079.54	2221.85	2596.43	2413.11	2724.93	2087.97	2138.14	2318.44	2616.27	2630.05	2470.68	2408.76	2268.39	2231.83	2836.6	2120.85	2839.2	2216.03	2064.01	2051.59	2716.12	2593.1	2105.01	2227.9	2266.97	2449.12	2457.25	2285.05	2169.87	2562.52	2639.39	2081.64	2474.06	2635.27	2455.12	2128.65	2034.12	2429.84
	2054.39	2179.04	2214.04	2104.48	2056.21	2281.98	2502.35	2309.6	2401.75	2323.1	2332.99	2079.28	2220.56	2591.15	2409.7	2718.78	2087.69	2137.64	2315.84	2612.41	2626.03	2467.32	2406.03	2266.94	2230.96	2830.5	2120.16	2832.84	2215.13	2063.19	2051.15	2710.57	2588.05	2104.36	2226.3	2264.36	2445.61	2453.64	2283.57	2168.43	2558.04	2634.11	2080.9	2470.36	2629.96	2451.44	2127.87	2033.88	2426.59
	2053.92	2177.91	2212.66	2103.89	2056.04	2279.79	2498.52	2307.53	2398.54	2320.59	2331.18	2079.01	2219.28	2585.91	2406.3	2712.67	2087.4	2137.13	2313.25	2608.57	2622.02	2463.97	2403.3	2265.5	2230.09	2824.44	2119.48	2826.5	2214.23	2062.38	2050.72	2705.04	2583.03	2103.72	2224.71	2261.75	2442.12	2450.04	2282.1	2167	2553.58	2628.86	2080.16	2466.68	2624.68	2447.78	2127.09	2033.64	2423.35
	2053.45	2176.78	2211.27	2103.29	2055.87	2277.61	2494.71	2305.48	2395.35	2318.1	2329.37	2078.74	2218	2580.69	2402.92	2706.59	2087.12	2136.63	2310.68	2604.75	2618.03	2460.64	2400.59	2264.06	2229.22	2818.4	2118.8	2820.19	2213.33	2061.57	2050.28	2699.54	2578.03	2103.08	2223.13	2259.16	2438.64	2446.47	2280.63	2165.57	2549.14	2623.63	2079.43	2463.02	2619.43	2444.13	2126.31	2033.41	2420.13
	2052.98	2175.65	2209.89	2102.7	2055.7	2275.44	2490.92	2303.43	2392.17	2315.61	2327.56	2078.47	2216.72	2575.5	2399.55	2700.54	2086.83	2136.12	2308.11	2600.95	2614.04	2457.32	2397.9	2262.63	2228.35	2812.4	2118.12	2813.91	2212.44	2060.76	2049.84	2694.07	2573.06	2102.44	2221.54	2256.59	2435.19	2442.91	2279.17	2164.15	2544.73	2618.43	2078.7	2459.38	2614.2	2440.51	2125.54	2033.17	2416.92
	2052.51	2174.52	2208.52	2102.1	2055.54	2273.28	2487.14	2301.38	2389.01	2313.14	2325.76	2078.2	2215.45	2570.34	2396.2	2694.52	2086.55	2135.61	2305.55	2597.16	2610.08	2454.02	2395.21	2261.2	2227.49	2806.42	2117.44	2807.66	2211.54	2059.96	2049.41	2688.62	2568.11	2101.81	2219.97	2254.02	2431.74	2439.36	2277.71	2162.73	2540.34	2613.25	2077.97	2455.75	2609	2436.91	2124.78	2032.93	2413.72
	2052.05	2173.4	2207.15	2101.52	2055.37	2271.13	2483.38	2299.35	2385.87	2310.67	2323.96	2077.94	2214.18	2565.21	2392.87	2688.53	2086.27	2135.1	2303	2593.39	2606.12	2450.74	2392.54	2259.77	2226.62	2800.48	2116.76	2801.43	2210.65	2059.16	2048.97	2683.2	2563.19	2101.18	2218.39	2251.47	2428.32	2435.84	2276.25	2161.32	2535.97	2608.11	2077.24	2452.14	2603.83	2433.33	2124.02	2032.7	2410.54
	2051.58	2172.28	2205.79	2100.93	2055.2	2268.98	2479.64	2297.32	2382.74	2308.22	2322.16	2077.67	2212.91	2560.12	2389.55	2682.58	2085.99	2134.59	2300.46	2589.63	2602.18	2447.47	2389.87	2258.35	2225.76	2794.56	2116.09	2795.24	2209.76	2058.36	2048.54	2677.81	2558.29	2100.55	2216.82	2248.93	2424.91	2432.33	2274.81	2159.91	2531.62	2602.98	2076.52	2448.55	2598.69	2429.76	2123.26	2032.46	2407.38
	2051.12	2171.15	2204.43	2100.34	2055.03	2266.85	2475.91	2295.3	2379.62	2305.77	2320.36	2077.4	2211.65	2555.05	2386.25	2676.66	2085.71	2134.08	2297.94	2585.9	2598.25	2444.21	2387.22	2256.94	2224.9	2788.68	2115.41	2789.07	2208.87	2057.56	2048.11	2672.44	2553.42	2099.92	2215.26	2246.4	2421.52	2428.84	2273.36	2158.51	2527.29	2597.89	2075.8	2444.98	2593.58	2426.22	2122.51	2032.23	2404.22
	2050.65	2170.04	2203.07	2099.76	2054.86	2264.73	2472.19	2293.28	2376.52	2303.33	2318.57	2077.12	2210.39	2550.01	2382.97	2670.77	2085.43	2133.57	2295.42	2582.18	2594.34	2440.97	2384.59	2255.53	2224.04	2782.83	2114.74	2782.93	2207.99	2056.77	2047.67	2667.1	2548.57	2099.29	2213.7	2243.89	2418.15	2425.37	2271.93	2157.11	2522.99	2592.82	2075.08	2441.42	2588.5	2422.7	2121.76	2031.99	2401.09
	2050.19	2168.92	2201.72	2099.18	2054.69	2262.61	2468.5	2291.28	2373.44	2300.91	2316.78	2076.85	2209.13	2545	2379.7	2664.91	2085.15	2133.06	2292.91	2578.48	2590.44	2437.74	2381.96	2254.13	2223.18	2777.01	2114.07	2776.82	2207.1	2055.98	2047.24	2661.79	2543.75	2098.67	2212.15	2241.39	2414.8	2421.92	2270.49	2155.72	2518.71	2587.78	2074.37	2437.88	2583.44	2419.19	2121.01	2031.76	2397.96
	2049.73	2167.8	2200.38	2098.6	2054.53	2260.5	2464.81	2289.28	2370.37	2298.49	2314.99	2076.58	2207.88	2540.03	2376.46	2659.08	2084.87	2132.55	2290.41	2574.79	2586.56	2434.53	2379.35	2252.73	2222.33	2771.22	2113.4	2770.74	2206.22	2055.2	2046.81	2656.5	2538.96	2098.05	2210.6	2238.9	2411.46	2418.48	2269.06	2154.33	2514.45	2582.76	2073.66	2434.36	2578.41	2415.71	2120.27	2031.52	2394.85
	2049.27	2166.69	2199.04	2098.02	2054.36	2258.41	2461.15	2287.28	2367.32	2296.08	2313.2	2076.31	2206.63	2535.08	2373.22	2653.29	2084.59	2132.03	2287.92	2571.12	2582.68	2431.34	2376.75	2251.34	2221.47	2765.47	2112.73	2764.69	2205.34	2054.42	2046.37	2651.25	2534.19	2097.43	2209.06	2236.42	2408.14	2415.06	2267.64	2152.95	2510.21	2577.77	2072.96	2430.86	2573.41	2412.25	2119.53	2031.29	2391.76
	2048.81	2165.58	2197.71	2097.45	2054.19	2256.32	2457.5	2285.3	2364.28	2293.68	2311.42	2076.03	2205.39	2530.16	2370.01	2647.53	2084.31	2131.52	2285.44	2567.48	2578.82	2428.16	2374.16	2249.95	2220.62	2759.74	2112.06	2758.67	2204.46	2053.64	2045.94	2646.01	2529.45	2096.81	2207.52	2233.96	2404.83	2411.66	2266.22	2151.57	2506	2572.81	2072.25	2427.37	2568.44	2408.81	2118.8	2031.05	2388.68
	2048.35	2164.47	2196.38	2096.88	2054.02	2254.24	2453.87	2283.32	2361.26	2291.29	2309.64	2075.76	2204.15	2525.27	2366.81	2641.8	2084.04	2131	2282.97	2563.84	2574.98	2425	2371.58	2248.56	2219.77	2754.05	2111.39	2752.68	2203.59	2052.86	2045.51	2640.81	2524.73	2096.2	2205.99	2231.51	2401.55	2408.28	2264.81	2150.2	2501.81	2567.87	2071.55	2423.91	2563.5	2405.38	2118.07	2030.82	2385.61
	2047.9	2163.36	2195.05	2096.3	2053.85	2252.17	2450.25	2281.35	2358.25	2288.92	2307.87	2075.48	2202.91	2520.42	2363.62	2636.1	2083.76	2130.48	2280.51	2560.23	2571.15	2421.85	2369.02	2247.19	2218.92	2748.38	2110.73	2746.71	2202.71	2052.09	2045.08	2635.63	2520.04	2095.59	2204.46	2229.08	2398.28	2404.91	2263.4	2148.84	2497.64	2562.96	2070.86	2420.46	2558.59	2401.98	2117.35	2030.59	2382.56
	2047.44	2162.25	2193.73	2095.74	2053.68	2250.11	2446.65	2279.38	2355.26	2286.55	2306.09	2075.2	2201.68	2515.59	2360.46	2630.43	2083.48	2129.97	2278.06	2556.64	2567.33	2418.72	2366.47	2245.81	2218.08	2742.75	2110.06	2740.78	2201.84	2051.32	2044.65	2630.48	2515.37	2094.98	2202.94	2226.65	2395.03	2401.57	2262	2147.48	2493.49	2558.08	2070.17	2417.03	2553.7	2398.6	2116.63	2030.35	2379.52
	2046.98	2161.15	2192.42	2095.17	2053.51	2248.06	2443.07	2277.43	2352.29	2284.19	2304.33	2074.93	2200.45	2510.79	2357.31	2624.8	2083.2	2129.45	2275.62	2553.06	2563.53	2415.6	2363.93	2244.45	2217.23	2737.15	2109.4	2734.87	2200.97	2050.56	2044.22	2625.36	2510.73	2094.37	2201.42	2224.24	2391.79	2398.24	2260.6	2146.12	2489.37	2553.22	2069.48	2413.61	2548.85	2395.24	2115.91	2030.12	2376.5
	2046.53	2160.05	2191.11	2094.61	2053.34	2246.02	2439.5	2275.48	2349.33	2281.84	2302.56	2074.65	2199.23	2506.02	2354.18	2619.2	2082.93	2128.93	2273.19	2549.5	2559.74	2412.5	2361.41	2243.08	2216.39	2731.58	2108.74	2728.99	2200.1	2049.8	2043.79	2620.26	2506.12	2093.77	2199.91	2221.85	2388.58	2394.93	2259.21	2144.77	2485.27	2548.39	2068.79	2410.22	2544.02	2391.9	2115.2	2029.89	2373.49
	2046.08	2158.94	2189.81	2094.04	2053.17	2243.99	2435.95	2273.54	2346.39	2279.5	2300.79	2074.37	2198.01	2501.29	2351.06	2613.63	2082.65	2128.41	2270.78	2545.96	2555.97	2409.42	2358.89	2241.73	2215.54	2726.05	2108.08	2723.15	2199.23	2049.04	2043.37	2615.19	2501.53	2093.16	2198.4	2219.46	2385.38	2391.64	2257.82	2143.43	2481.19	2543.59	2068.11	2406.84	2539.22	2388.57	2114.49	2029.65	2370.5
	2045.62	2157.85	2188.51	2093.48	2053	2241.96	2432.42	2271.6	2343.46	2277.17	2299.03	2074.09	2196.79	2496.58	2347.96	2608.09	2082.38	2127.88	2268.37	2542.43	2552.21	2406.35	2356.39	2240.37	2214.7	2720.54	2107.42	2717.33	2198.36	2048.28	2042.94	2610.15	2496.97	2092.56	2196.9	2217.09	2382.2	2388.37	2256.44	2142.09	2477.13	2538.82	2067.43	2403.48	2534.45	2385.27	2113.79	2029.42	2367.52
	2045.17	2156.75	2187.21	2092.93	2052.82	2239.95	2428.91	2269.67	2340.55	2274.86	2297.28	2073.81	2195.58	2491.9	2344.88	2602.59	2082.1	2127.36	2265.97	2538.92	2548.46	2403.29	2353.91	2239.03	2213.86	2715.07	2106.77	2711.54	2197.5	2047.53	2042.51	2605.13	2492.44	2091.97	2195.4	2214.74	2379.04	2385.11	2255.07	2140.76	2473.1	2534.07	2066.76	2400.13	2529.71	2381.99	2113.09	2029.19	2364.56
	2044.72	2155.66	2185.93	2092.37	2052.65	2237.95	2425.41	2267.75	2337.65	2272.55	2295.52	2073.52	2194.37	2487.26	2341.82	2597.11	2081.83	2126.83	2263.58	2535.44	2544.73	2400.25	2351.43	2237.68	2213.03	2709.63	2106.11	2705.78	2196.64	2046.78	2042.09	2600.14	2487.93	2091.37	2193.91	2212.39	2375.89	2381.87	2253.69	2139.43	2469.09	2529.35	2066.09	2396.81	2525	2378.73	2112.4	2028.95	2361.61
	2044.27	2154.56	2184.64	2091.82	2052.48	2235.96	2421.92	2265.84	2334.77	2270.25	2293.77	2073.24	2193.16	2482.64	2338.77	2591.67	2081.55	2126.31	2261.2	2531.97	2541.01	2397.23	2348.97	2236.35	2212.19	2704.22	2105.46	2700.05	2195.78	2046.04	2041.66	2595.18	2483.45	2090.78	2192.42	2210.06	2372.76	2378.66	2252.33	2138.11	2465.1	2524.65	2065.42	2393.5	2520.32	2375.49	2111.71	2028.72	2358.68
	2043.82	2153.47	2183.36	2091.26	2052.31	2233.97	2418.46	2263.94	2331.91	2267.96	2292.02	2072.96	2191.96	2478.06	2335.74	2586.27	2081.28	2125.78	2258.84	2528.51	2537.3	2394.22	2346.52	2235.02	2211.36	2698.85	2104.81	2694.35	2194.92	2045.3	2041.23	2590.24	2478.99	2090.19	2190.94	2207.75	2369.65	2375.46	2250.97	2136.79	2461.13	2519.99	2064.76	2390.22	2515.66	2372.27	2111.02	2028.49	2355.76
	2043.38	2152.39	2182.09	2090.72	2052.14	2232	2415.01	2262.04	2329.06	2265.68	2290.28	2072.67	2190.76	2473.5	2332.73	2580.89	2081.01	2125.25	2256.48	2525.08	2533.61	2391.23	2344.09	2233.69	2210.53	2693.5	2104.16	2688.68	2194.06	2044.56	2040.81	2585.34	2474.56	2089.6	2189.47	2205.44	2366.56	2372.27	2249.61	2135.48	2457.19	2515.35	2064.09	2386.95	2511.04	2369.07	2110.34	2028.26	2352.86
	2042.93	2151.3	2180.82	2090.17	2051.96	2230.04	2411.58	2260.15	2326.23	2263.41	2288.54	2072.38	2189.57	2468.97	2329.73	2575.55	2080.73	2124.72	2254.14	2521.66	2529.93	2388.26	2341.67	2232.37	2209.69	2688.19	2103.51	2683.04	2193.21	2043.82	2040.39	2580.45	2470.16	2089.01	2188	2203.15	2363.49	2369.11	2248.26	2134.18	2453.27	2510.73	2063.44	2383.69	2506.44	2365.89	2109.66	2028.02	2349.97
	2042.49	2150.22	2179.56	2089.62	2051.79	2228.08	2408.17	2258.27	2323.42	2261.16	2286.8	2072.1	2188.38	2464.48	2326.76	2570.23	2080.46	2124.19	2251.8	2518.27	2526.27	2385.3	2339.26	2231.05	2208.87	2682.91	2102.86	2677.42	2192.35	2043.09	2039.96	2575.6	2465.78	2088.43	2186.53	2200.88	2360.43	2365.97	2246.92	2132.88	2449.37	2506.15	2062.78	2380.46	2501.87	2362.73	2108.99	2027.79	2347.09
	2042.04	2149.13	2178.3	2089.08	2051.62	2226.14	2404.77	2256.39	2320.62	2258.91	2285.06	2071.81	2187.19	2460.01	2323.8	2564.96	2080.19	2123.66	2249.48	2514.89	2522.62	2382.35	2336.86	2229.74	2208.04	2677.66	2102.22	2671.84	2191.5	2042.37	2039.54	2570.77	2461.43	2087.85	2185.07	2198.61	2357.4	2362.84	2245.58	2131.59	2445.49	2501.59	2062.13	2377.24	2497.33	2359.6	2108.32	2027.56	2344.24
	2041.6	2148.05	2177.05	2088.54	2051.45	2224.21	2401.39	2254.52	2317.84	2256.67	2283.33	2071.52	2186.01	2455.58	2320.86	2559.71	2079.92	2123.13	2247.16	2511.53	2518.99	2379.43	2334.48	2228.44	2207.21	2672.44	2101.57	2666.29	2190.65	2041.64	2039.12	2565.97	2457.11	2087.27	2183.62	2196.36	2354.38	2359.73	2244.24	2130.3	2441.64	2497.06	2061.49	2374.05	2492.82	2356.48	2107.65	2027.33	2341.39
	2041.16	2146.98	2175.8	2088	2051.27	2222.28	2398.03	2252.67	2315.07	2254.45	2281.61	2071.23	2184.83	2451.18	2317.93	2554.49	2079.65	2122.6	2244.86	2508.18	2515.37	2376.51	2332.11	2227.13	2206.39	2667.26	2100.93	2660.77	2189.8	2040.92	2038.69	2561.2	2452.81	2086.7	2182.17	2194.13	2351.37	2356.65	2242.91	2129.02	2437.81	2492.55	2060.84	2370.87	2488.34	2353.38	2106.99	2027.1	2338.57
	2040.71	2145.9	2174.56	2087.47	2051.1	2220.37	2394.68	2250.81	2312.32	2252.23	2279.88	2070.93	2183.65	2446.8	2315.02	2549.31	2079.38	2122.06	2242.57	2504.86	2511.76	2373.62	2329.75	2225.84	2205.56	2662.11	2100.29	2655.27	2188.95	2040.21	2038.27	2556.45	2448.55	2086.12	2180.73	2191.91	2348.39	2353.58	2241.59	2127.74	2434	2488.08	2060.2	2367.71	2483.89	2350.3	2106.34	2026.86	2335.75
	2040.27	2144.83	2173.32	2086.93	2050.92	2218.46	2391.35	2248.97	2309.59	2250.02	2278.16	2070.64	2182.48	2442.46	2312.13	2544.16	2079.1	2121.53	2240.29	2501.55	2508.17	2370.74	2327.41	2224.55	2204.74	2656.99	2099.65	2649.81	2188.11	2039.49	2037.85	2551.73	2444.3	2085.55	2179.29	2189.7	2345.43	2350.52	2240.27	2126.48	2430.22	2483.63	2059.57	2364.56	2479.47	2347.25	2105.68	2026.63	2332.96
	2039.84	2143.76	2172.09	2086.4	2050.75	2216.57	2388.04	2247.13	2306.87	2247.83	2276.44	2070.34	2181.31	2438.15	2309.26	2539.05	2078.83	2120.99	2238.02	2498.26	2504.59	2367.87	2325.08	2223.26	2203.92	2651.9	2099.02	2644.38	2187.26	2038.78	2037.43	2547.04	2440.09	2084.98	2177.86	2187.51	2342.48	2347.49	2238.96	2125.21	2426.46	2479.21	2058.94	2361.44	2475.08	2344.21	2105.04	2026.4	2330.18
	2039.4	2142.69	2170.87	2085.87	2050.57	2214.69	2384.75	2245.31	2304.17	2245.64	2274.73	2070.05	2180.15	2433.86	2306.41	2533.96	2078.56	2120.45	2235.76	2495	2501.03	2365.02	2322.76	2221.98	2203.1	2646.85	2098.38	2638.98	2186.42	2038.08	2037.01	2542.37	2435.9	2084.42	2176.44	2185.32	2339.55	2344.48	2237.65	2123.96	2422.72	2474.81	2058.31	2358.33	2470.72	2341.2	2104.39	2026.17	2327.41
	2038.96	2141.62	2169.65	2085.34	2050.4	2212.81	2381.47	2243.48	2301.49	2243.47	2273.02	2069.75	2178.99	2429.61	2303.57	2528.91	2078.29	2119.91	2233.51	2491.75	2497.48	2362.19	2320.45	2220.71	2202.29	2641.83	2097.75	2633.6	2185.58	2037.38	2036.59	2537.73	2431.74	2083.85	2175.02	2183.16	2336.64	2341.49	2236.34	2122.7	2419	2470.45	2057.68	2355.25	2466.38	2338.2	2103.76	2025.94	2324.66
	2038.52	2140.56	2168.43	2084.82	2050.22	2210.95	2378.22	2241.67	2298.82	2241.3	2271.31	2069.45	2177.83	2425.39	2300.75	2523.89	2078.02	2119.37	2231.27	2488.51	2493.94	2359.38	2318.16	2219.44	2201.47	2636.84	2097.12	2628.26	2184.74	2036.68	2036.18	2533.12	2427.6	2083.29	2173.6	2181.01	2333.75	2338.51	2235.05	2121.46	2415.31	2466.11	2057.06	2352.18	2462.08	2335.23	2103.12	2025.71	2321.93
	2038.09	2139.5	2167.22	2084.3	2050.04	2209.1	2374.98	2239.87	2296.17	2239.15	2269.61	2069.15	2176.68	2421.2	2297.95	2518.9	2077.75	2118.83	2229.04	2485.3	2490.42	2356.58	2315.89	2218.17	2200.66	2631.88	2096.49	2622.95	2183.9	2035.98	2035.76	2528.53	2423.5	2082.73	2172.2	2178.87	2330.87	2335.55	2233.76	2120.22	2411.63	2461.8	2056.45	2349.13	2457.8	2332.28	2102.49	2025.48	2319.21
	2037.66	2138.44	2166.01	2083.77	2049.87	2207.26	2371.76	2238.07	2293.54	2237	2267.91	2068.85	2175.53	2417.04	2295.17	2513.94	2077.48	2118.28	2226.83	2482.11	2486.91	2353.79	2313.62	2216.91	2199.85	2626.96	2095.86	2617.66	2183.07	2035.29	2035.34	2523.97	2419.42	2082.18	2170.79	2176.74	2328.02	2332.62	2232.47	2118.99	2407.99	2457.51	2055.83	2346.09	2453.56	2329.34	2101.87	2025.24	2316.5
	2037.22	2137.38	2164.81	2083.26	2049.69	2205.43	2368.55	2236.28	2290.92	2234.87	2266.21	2068.55	2174.39	2412.91	2292.41	2509.02	2077.22	2117.74	2224.62	2478.93	2483.42	2351.02	2311.37	2215.66	2199.03	2622.07	2095.23	2612.41	2182.23	2034.61	2034.92	2519.44	2415.36	2081.62	2169.4	2174.63	2325.18	2329.7	2231.19	2117.76	2404.36	2453.26	2055.22	2343.08	2449.34	2326.43	2101.24	2025.01	2313.81
	2036.79	2136.33	2163.62	2082.74	2049.51	2203.6	2365.36	2234.5	2288.32	2232.75	2264.52	2068.24	2173.25	2408.81	2289.66	2504.13	2076.95	2117.19	2222.43	2475.77	2479.94	2348.27	2309.13	2214.41	2198.23	2617.21	2094.61	2607.19	2181.4	2033.92	2034.51	2514.94	2411.34	2081.07	2168.01	2172.53	2322.36	2326.8	2229.91	2116.54	2400.76	2449.03	2054.61	2340.08	2445.15	2323.54	2100.63	2024.78	2311.14
	2036.36	2135.28	2162.43	2082.23	2049.33	2201.79	2362.19	2232.73	2285.73	2230.63	2262.83	2067.94	2172.11	2404.73	2286.93	2499.27	2076.68	2116.65	2220.24	2472.63	2476.48	2345.53	2306.91	2213.17	2197.42	2612.38	2093.98	2601.99	2180.57	2033.25	2034.09	2510.46	2407.34	2080.52	2166.62	2170.45	2319.56	2323.92	2228.64	2115.33	2397.17	2444.82	2054.01	2337.1	2440.99	2320.67	2100.02	2024.55	2308.48
	2035.93	2134.23	2161.25	2081.71	2049.16	2199.99	2359.04	2230.96	2283.16	2228.53	2261.14	2067.63	2170.98	2400.69	2284.22	2494.44	2076.41	2116.1	2218.07	2469.51	2473.03	2342.81	2304.7	2211.93	2196.61	2607.59	2093.36	2596.83	2179.74	2032.57	2033.68	2506.01	2403.36	2079.98	2165.24	2168.38	2316.78	2321.05	2227.38	2114.12	2393.61	2440.65	2053.41	2334.14	2436.86	2317.81	2099.41	2024.32	2305.84
	2035.5	2133.18	2160.07	2081.2	2048.98	2198.2	2355.91	2229.2	2280.61	2226.44	2259.46	2067.32	2169.85	2396.68	2281.52	2489.64	2076.14	2115.55	2215.91	2466.4	2469.59	2340.11	2302.5	2210.69	2195.81	2602.83	2092.74	2591.69	2178.91	2031.9	2033.26	2501.58	2399.42	2079.43	2163.87	2166.32	2314.01	2318.21	2226.12	2112.92	2390.08	2436.5	2052.82	2331.2	2432.76	2314.98	2098.8	2024.09	2303.21
	2035.08	2132.13	2158.89	2080.7	2048.8	2196.42	2352.79	2227.45	2278.07	2224.36	2257.78	2067.02	2168.73	2392.7	2278.84	2484.88	2075.88	2115	2213.76	2463.32	2466.17	2337.42	2300.32	2209.46	2195	2598.09	2092.12	2586.59	2178.09	2031.23	2032.85	2497.18	2395.5	2078.89	2162.5	2164.28	2311.27	2315.38	2224.86	2111.72	2386.56	2432.38	2052.22	2328.28	2428.68	2312.17	2098.2	2023.86	2300.6
	2034.65	2131.09	2157.73	2080.19	2048.62	2194.65	2349.69	2225.71	2275.55	2222.29	2256.11	2066.71	2167.61	2388.74	2276.18	2480.15	2075.61	2114.45	2211.62	2460.25	2462.76	2334.74	2298.15	2208.23	2194.2	2593.39	2091.51	2581.51	2177.26	2030.57	2032.44	2492.81	2391.6	2078.35	2161.14	2162.25	2308.54	2312.58	2223.61	2110.53	2383.07	2428.28	2051.64	2325.37	2424.64	2309.38	2097.61	2023.63	2298.01
	2034.23	2130.05	2156.56	2079.69	2048.44	2192.88	2346.6	2223.98	2273.04	2220.23	2254.44	2066.39	2166.49	2384.82	2273.54	2475.44	2075.34	2113.9	2209.49	2457.2	2459.37	2332.08	2295.99	2207.01	2193.4	2588.73	2090.89	2576.47	2176.44	2029.9	2032.02	2488.46	2387.74	2077.82	2159.78	2160.24	2305.82	2309.79	2222.37	2109.35	2379.6	2424.21	2051.05	2322.48	2420.62	2306.61	2097.02	2023.4	2295.42
	2033.8	2129.01	2155.4	2079.18	2048.26	2191.13	2343.54	2222.25	2270.56	2218.18	2252.78	2066.08	2165.37	2380.92	2270.91	2470.77	2075.07	2113.35	2207.37	2454.16	2455.99	2329.44	2293.84	2205.79	2192.6	2584.09	2090.28	2571.45	2175.62	2029.25	2031.61	2484.14	2383.9	2077.28	2158.43	2158.23	2303.13	2307.02	2221.13	2108.17	2376.15	2420.17	2050.47	2319.61	2416.63	2303.86	2096.43	2023.17	2292.86
	2033.38	2127.98	2154.25	2078.68	2048.08	2189.39	2340.49	2220.53	2268.08	2216.14	2251.12	2065.77	2164.26	2377.05	2268.3	2466.13	2074.81	2112.8	2205.26	2451.15	2452.63	2326.81	2291.71	2204.58	2191.8	2579.48	2089.67	2566.46	2174.8	2028.59	2031.2	2479.85	2380.08	2076.75	2157.08	2156.25	2300.46	2304.26	2219.9	2107	2372.72	2416.16	2049.89	2316.76	2412.67	2301.12	2095.84	2022.94	2290.31
	2032.96	2126.95	2153.1	2078.19	2047.9	2187.66	2337.46	2218.82	2265.63	2214.11	2249.46	2065.45	2163.16	2373.21	2265.71	2461.52	2074.54	2112.24	2203.16	2448.15	2449.28	2324.2	2289.59	2203.37	2191.01	2574.91	2089.06	2561.5	2173.98	2027.94	2030.79	2475.58	2376.29	2076.22	2155.74	2154.27	2297.8	2301.53	2218.67	2105.84	2369.31	2412.17	2049.32	2313.92	2408.74	2298.41	2095.27	2022.71	2287.77
	2032.54	2125.92	2151.96	2077.69	2047.71	2185.94	2334.44	2217.12	2263.18	2212.09	2247.81	2065.14	2162.06	2369.4	2263.14	2456.95	2074.28	2111.69	2201.08	2445.17	2445.94	2321.6	2287.48	2202.17	2190.21	2570.37	2088.46	2556.57	2173.17	2027.3	2030.38	2471.34	2372.53	2075.7	2154.41	2152.31	2295.16	2298.81	2217.45	2104.68	2365.93	2408.2	2048.74	2311.1	2404.83	2295.72	2094.69	2022.48	2285.25
	2032.12	2124.89	2150.82	2077.2	2047.53	2184.23	2331.45	2215.43	2260.76	2210.08	2246.16	2064.82	2160.96	2365.62	2260.58	2452.4	2074.01	2111.14	2199	2442.21	2442.62	2319.02	2285.39	2200.97	2189.42	2565.85	2087.85	2551.67	2172.35	2026.66	2029.97	2467.12	2368.8	2075.17	2153.08	2150.36	2292.53	2296.12	2216.23	2103.53	2362.56	2404.27	2048.18	2308.3	2400.95	2293.05	2094.12	2022.25	2282.74
	2031.7	2123.86	2149.69	2076.71	2047.35	2182.53	2328.47	2213.74	2258.35	2208.08	2244.51	2064.5	2159.86	2361.87	2258.04	2447.88	2073.74	2110.58	2196.94	2439.26	2439.32	2316.45	2283.31	2199.77	2188.63	2561.37	2087.25	2546.8	2171.54	2026.02	2029.57	2462.93	2365.09	2074.65	2151.76	2148.43	2289.93	2293.44	2215.02	2102.38	2359.22	2400.36	2047.61	2305.52	2397.11	2290.39	2093.55	2022.02	2280.25
	2031.28	2122.84	2148.56	2076.22	2047.17	2180.83	2325.5	2212.06	2255.96	2206.09	2242.88	2064.18	2158.77	2358.14	2255.51	2443.4	2073.48	2110.02	2194.89	2436.33	2436.02	2313.9	2281.24	2198.58	2187.84	2556.92	2086.65	2541.96	2170.73	2025.38	2029.16	2458.77	2361.4	2074.13	2150.44	2146.51	2287.34	2290.78	2213.81	2101.24	2355.9	2396.47	2047.05	2302.75	2393.28	2287.76	2092.99	2021.79	2277.77
	2030.87	2121.82	2147.44	2075.73	2046.98	2179.15	2322.56	2210.39	2253.58	2204.12	2241.24	2063.86	2157.69	2354.44	2253.01	2438.94	2073.21	2109.47	2192.84	2433.42	2432.75	2311.36	2279.18	2197.39	2187.05	2552.5	2086.05	2537.15	2169.92	2024.75	2028.75	2454.63	2357.75	2073.61	2149.13	2144.6	2284.77	2288.13	2212.61	2100.11	2352.6	2392.61	2046.49	2300	2389.49	2285.14	2092.43	2021.56	2275.31
	2030.45	2120.8	2146.32	2075.24	2046.8	2177.48	2319.63	2208.73	2251.22	2202.15	2239.61	2063.54	2156.6	2350.77	2250.52	2434.51	2072.95	2108.91	2190.81	2430.53	2429.48	2308.84	2277.14	2196.21	2186.26	2548.11	2085.45	2532.36	2169.12	2024.12	2028.35	2450.51	2354.12	2073.1	2147.83	2142.7	2282.22	2285.51	2211.41	2098.98	2349.32	2388.78	2045.94	2297.27	2385.72	2282.55	2091.87	2021.33	2272.86
	2030.04	2119.79	2145.2	2074.76	2046.62	2175.82	2316.72	2207.07	2248.87	2200.19	2237.98	2063.22	2155.52	2347.13	2248.04	2430.12	2072.68	2108.35	2188.79	2427.65	2426.23	2306.33	2275.11	2195.03	2185.47	2543.76	2084.86	2527.61	2168.31	2023.5	2027.94	2446.43	2350.51	2072.59	2146.53	2140.82	2279.68	2282.9	2210.22	2097.86	2346.07	2384.97	2045.39	2294.55	2381.98	2279.97	2091.32	2021.1	2270.43
	2029.62	2118.77	2144.1	2074.27	2046.43	2174.17	2313.82	2205.42	2246.54	2198.25	2236.36	2062.89	2154.45	2343.51	2245.59	2425.75	2072.42	2107.8	2186.78	2424.79	2423	2303.84	2273.1	2193.85	2184.69	2539.43	2084.27	2522.88	2167.51	2022.88	2027.54	2442.37	2346.93	2072.08	2145.24	2138.95	2277.16	2280.31	2209.04	2096.74	2342.83	2381.19	2044.84	2291.86	2378.27	2277.41	2090.77	2020.88	2268.01
	2029.21	2117.76	2142.99	2073.79	2046.25	2172.52	2310.94	2203.78	2244.22	2196.31	2234.74	2062.57	2153.37	2339.92	2243.15	2421.42	2072.16	2107.24	2184.78	2421.94	2419.78	2301.36	2271.09	2192.68	2183.9	2535.13	2083.67	2518.18	2166.71	2022.26	2027.13	2438.33	2343.38	2071.57	2143.95	2137.1	2274.66	2277.74	2207.86	2095.63	2339.61	2377.43	2044.3	2289.18	2374.58	2274.88	2090.23	2020.65	2265.61
	2028.8	2116.76	2141.89	2073.31	2046.06	2170.89	2308.08	2202.15	2241.92	2194.38	2233.13	2062.24	2152.3	2336.36	2240.72	2417.11	2071.89	2106.68	2182.79	2419.11	2416.57	2298.9	2269.1	2191.51	2183.12	2530.86	2083.09	2513.51	2165.91	2021.65	2026.73	2434.32	2339.85	2071.07	2142.67	2135.26	2272.18	2275.19	2206.68	2094.53	2336.42	2373.7	2043.76	2286.51	2370.92	2272.36	2089.69	2020.42	2263.22
	2028.39	2115.75	2140.8	2072.84	2045.88	2169.27	2305.24	2200.53	2239.64	2192.47	2231.53	2061.92	2151.24	2332.83	2238.31	2412.84	2071.63	2106.12	2180.82	2416.3	2413.38	2296.45	2267.12	2190.35	2182.34	2526.63	2082.5	2508.87	2165.11	2021.04	2026.33	2430.33	2336.35	2070.57	2141.39	2133.43	2269.71	2272.65	2205.51	2093.43	2333.24	2370	2043.22	2283.86	2367.29	2269.86	2089.15	2020.19	2260.85
	2027.98	2114.75	2139.71	2072.36	2045.69	2167.65	2302.41	2198.91	2237.37	2190.56	2229.92	2061.59	2150.18	2329.32	2235.92	2408.59	2071.36	2105.56	2178.85	2413.51	2410.2	2294.02	2265.16	2189.18	2181.56	2522.42	2081.91	2504.25	2164.32	2020.43	2025.93	2426.37	2332.87	2070.07	2140.12	2131.61	2267.26	2270.13	2204.35	2092.34	2330.09	2366.32	2042.69	2281.24	2363.68	2267.38	2088.62	2019.96	2258.49
	2027.58	2113.75	2138.62	2071.89	2045.51	2166.05	2299.6	2197.3	2235.12	2188.67	2228.32	2061.26	2149.12	2325.84	2233.55	2404.38	2071.1	2105	2176.89	2410.73	2407.04	2291.6	2263.2	2188.02	2180.78	2518.24	2081.33	2499.67	2163.52	2019.83	2025.53	2422.44	2329.42	2069.57	2138.85	2129.81	2264.83	2267.63	2203.19	2091.26	2326.96	2362.66	2042.16	2278.62	2360.11	2264.92	2088.09	2019.73	2256.14
	2027.17	2112.75	2137.54	2071.42	2045.32	2164.46	2296.8	2195.7	2232.88	2186.78	2226.73	2060.93	2148.07	2322.39	2231.19	2400.19	2070.84	2104.44	2174.95	2407.97	2403.89	2289.19	2261.26	2186.87	2180	2514.1	2080.75	2495.11	2162.73	2019.23	2025.13	2418.53	2325.99	2069.07	2137.59	2128.02	2262.42	2265.15	2202.03	2090.18	2323.85	2359.03	2041.63	2276.03	2356.55	2262.47	2087.56	2019.51	2253.81
	2026.76	2111.76	2136.47	2070.95	2045.14	2162.87	2294.02	2194.11	2230.66	2184.91	2225.14	2060.6	2147.02	2318.96	2228.85	2396.03	2070.58	2103.89	2173.01	2405.22	2400.76	2286.81	2259.33	2185.72	2179.23	2509.98	2080.17	2490.59	2161.94	2018.64	2024.73	2414.65	2322.59	2068.58	2136.34	2126.24	2260.02	2262.68	2200.88	2089.11	2320.75	2355.43	2041.1	2273.45	2353.03	2260.05	2087.04	2019.28	2251.5
	2026.36	2110.77	2135.4	2070.48	2044.95	2161.3	2291.26	2192.52	2228.45	2183.05	2223.56	2060.27	2145.97	2315.56	2226.52	2391.91	2070.31	2103.33	2171.09	2402.5	2397.64	2284.43	2257.42	2184.57	2178.45	2505.89	2079.59	2486.09	2161.16	2018.04	2024.33	2410.79	2319.22	2068.09	2135.09	2124.48	2257.64	2260.24	2199.74	2088.04	2317.68	2351.85	2040.58	2270.88	2349.53	2257.64	2086.52	2019.05	2249.19
	2025.96	2109.78	2134.33	2070.01	2044.76	2159.73	2288.52	2190.95	2226.26	2181.19	2221.98	2059.93	2144.93	2312.19	2224.21	2387.81	2070.05	2102.77	2169.17	2399.78	2394.53	2282.07	2255.51	2183.42	2177.68	2501.83	2079.02	2481.61	2160.37	2017.46	2023.93	2406.96	2315.87	2067.6	2133.85	2122.73	2255.27	2257.8	2198.6	2086.99	2314.63	2348.3	2040.07	2268.34	2346.06	2255.26	2086.01	2018.82	2246.91
	2025.56	2108.79	2133.27	2069.55	2044.57	2158.18	2285.79	2189.38	2224.08	2179.35	2220.41	2059.6	2143.89	2308.84	2221.92	2383.74	2069.79	2102.21	2167.27	2397.09	2391.44	2279.72	2253.62	2182.28	2176.91	2497.81	2078.45	2477.17	2159.59	2016.87	2023.53	2403.15	2312.55	2067.12	2132.61	2120.99	2252.92	2255.39	2197.47	2085.93	2311.6	2344.77	2039.55	2265.81	2342.61	2252.89	2085.5	2018.6	2244.63
	2025.16	2107.81	2132.21	2069.08	2044.39	2156.63	2283.08	2187.82	2221.92	2177.52	2218.84	2059.27	2142.85	2305.52	2219.64	2379.7	2069.53	2101.65	2165.38	2394.41	2388.36	2277.39	2251.74	2181.14	2176.14	2493.81	2077.88	2472.75	2158.81	2016.29	2023.14	2399.37	2309.25	2066.64	2131.38	2119.26	2250.59	2253	2196.34	2084.89	2308.59	2341.26	2039.04	2263.29	2339.19	2250.54	2084.99	2018.37	2242.38
	2024.76	2106.83	2131.16	2068.62	2044.2	2155.1	2280.39	2186.26	2219.77	2175.69	2217.28	2058.93	2141.82	2302.22	2217.38	2375.69	2069.26	2101.09	2163.5	2391.74	2385.3	2275.07	2249.88	2180.01	2175.37	2489.84	2077.31	2468.37	2158.03	2015.71	2022.74	2395.61	2305.97	2066.16	2130.16	2117.55	2248.28	2250.62	2195.21	2083.85	2305.6	2337.78	2038.53	2260.8	2335.79	2248.21	2084.49	2018.14	2240.13
	2024.36	2105.85	2130.11	2068.16	2044.01	2153.57	2277.71	2184.72	2217.64	2173.88	2215.72	2058.59	2140.79	2298.95	2215.13	2371.71	2069	2100.53	2161.63	2389.09	2382.25	2272.77	2248.03	2178.88	2174.6	2485.9	2076.74	2464.01	2157.25	2015.14	2022.35	2391.87	2302.73	2065.68	2128.94	2115.85	2245.98	2248.26	2194.09	2082.81	2302.62	2334.33	2038.03	2258.32	2332.43	2245.9	2083.99	2017.92	2237.9
	2023.96	2104.88	2129.07	2067.7	2043.82	2152.05	2275.05	2183.18	2215.53	2172.08	2214.17	2058.26	2139.77	2295.71	2212.91	2367.76	2068.74	2099.97	2159.77	2386.46	2379.22	2270.48	2246.18	2177.75	2173.83	2481.99	2076.18	2459.67	2156.48	2014.57	2021.96	2388.17	2299.5	2065.2	2127.72	2114.17	2243.7	2245.91	2192.98	2081.79	2299.67	2330.9	2037.53	2255.85	2329.08	2243.6	2083.49	2017.69	2235.69
	2023.56	2103.91	2128.03	2067.25	2043.63	2150.55	2272.4	2181.65	2213.43	2170.29	2212.62	2057.92	2138.74	2292.49	2210.69	2363.83	2068.48	2099.41	2157.92	2383.84	2376.2	2268.21	2244.36	2176.62	2173.07	2478.1	2075.61	2455.37	2155.7	2014	2021.56	2384.48	2296.31	2064.73	2126.52	2112.49	2241.44	2243.59	2191.87	2080.77	2296.74	2327.49	2037.03	2253.41	2325.77	2241.33	2083	2017.47	2233.48
	2023.17	2102.94	2127	2066.79	2043.44	2149.05	2269.77	2180.13	2211.34	2168.51	2211.08	2057.58	2137.73	2289.3	2208.49	2359.94	2068.22	2098.85	2156.08	2381.24	2373.2	2265.95	2242.54	2175.49	2172.3	2474.25	2075.05	2451.09	2154.93	2013.44	2021.17	2380.82	2293.13	2064.26	2125.31	2110.83	2239.19	2241.28	2190.77	2079.75	2293.83	2324.11	2036.53	2250.97	2322.48	2239.07	2082.5	2017.24	2231.3
	2022.78	2101.97	2125.97	2066.34	2043.25	2147.56	2267.16	2178.61	2209.27	2166.74	2209.54	2057.24	2136.71	2286.13	2206.31	2356.07	2067.96	2098.29	2154.26	2378.65	2370.21	2263.7	2240.73	2174.37	2171.54	2470.43	2074.5	2446.84	2154.16	2012.88	2020.78	2377.19	2289.99	2063.79	2124.12	2109.18	2236.96	2238.99	2189.67	2078.74	2290.94	2320.75	2036.04	2248.56	2319.21	2236.83	2082.02	2017.01	2229.12
	2022.38	2101.01	2124.94	2065.89	2043.06	2146.08	2264.56	2177.11	2207.21	2164.97	2208.01	2056.9	2135.7	2282.99	2204.15	2352.23	2067.7	2097.73	2152.44	2376.08	2367.23	2261.47	2238.94	2173.25	2170.78	2466.63	2073.94	2442.62	2153.4	2012.32	2020.39	2373.58	2286.86	2063.33	2122.93	2107.55	2234.75	2236.71	2188.58	2077.74	2288.06	2317.42	2035.55	2246.16	2315.97	2234.61	2081.53	2016.79	2226.96
	2021.99	2100.05	2123.92	2065.44	2042.87	2144.61	2261.98	2175.61	2205.17	2163.22	2206.49	2056.56	2134.69	2279.87	2202	2348.42	2067.44	2097.18	2150.63	2373.53	2364.27	2259.25	2237.16	2172.14	2170.02	2462.87	2073.39	2438.43	2152.63	2011.77	2020	2370	2283.77	2062.86	2121.74	2105.93	2232.55	2234.45	2187.49	2076.75	2285.21	2314.11	2035.07	2243.78	2312.76	2232.41	2081.05	2016.56	2224.82
	2021.6	2099.09	2122.91	2064.99	2042.68	2143.15	2259.42	2174.12	2203.15	2161.48	2204.97	2056.22	2133.69	2276.78	2199.86	2344.64	2067.18	2096.62	2148.84	2370.99	2361.33	2257.04	2235.4	2171.02	2169.26	2459.13	2072.84	2434.26	2151.87	2011.22	2019.61	2366.44	2280.69	2062.4	2120.56	2104.32	2230.37	2232.21	2186.41	2075.76	2282.38	2310.82	2034.58	2241.41	2309.57	2230.22	2080.58	2016.34	2222.69
	2021.21	2098.13	2121.9	2064.54	2042.49	2141.7	2256.87	2172.63	2201.14	2159.75	2203.45	2055.87	2132.69	2273.71	2197.74	2340.88	2066.92	2096.06	2147.06	2368.47	2358.39	2254.85	2233.64	2169.91	2168.5	2455.42	2072.29	2430.12	2151.11	2010.68	2019.23	2362.9	2277.65	2061.94	2119.39	2102.72	2228.2	2229.99	2185.33	2074.77	2279.56	2307.56	2034.11	2239.06	2306.41	2228.06	2080.1	2016.11	2220.57
	2020.82	2097.18	2120.89	2064.09	2042.3	2140.26	2254.34	2171.16	2199.14	2158.03	2201.95	2055.53	2131.69	2270.67	2195.64	2337.16	2066.66	2095.51	2145.28	2365.96	2355.48	2252.68	2231.9	2168.8	2167.74	2451.74	2071.74	2426.01	2150.35	2010.13	2018.84	2359.39	2274.62	2061.49	2118.22	2101.13	2226.06	2227.78	2184.26	2073.8	2276.77	2304.32	2033.63	2236.72	2303.27	2225.91	2079.63	2015.89	2218.47
	2020.44	2096.23	2119.89	2063.65	2042.1	2138.83	2251.83	2169.69	2197.16	2156.32	2200.44	2055.19	2130.7	2267.65	2193.55	2333.46	2066.4	2094.95	2143.52	2363.46	2352.57	2250.51	2230.17	2167.7	2166.99	2448.09	2071.2	2421.93	2149.59	2009.6	2018.45	2355.9	2271.62	2061.03	2117.06	2099.56	2223.92	2225.59	2183.19	2072.83	2273.99	2301.11	2033.16	2234.4	2300.16	2223.78	2079.17	2015.67	2216.38
	2020.05	2095.28	2118.89	2063.2	2041.91	2137.41	2249.33	2168.23	2195.19	2154.63	2198.95	2054.84	2129.71	2264.66	2191.48	2329.79	2066.14	2094.39	2141.77	2360.98	2349.69	2248.36	2228.45	2166.59	2166.23	2444.47	2070.65	2417.87	2148.84	2009.06	2018.07	2352.44	2268.65	2060.58	2115.9	2098	2221.81	2223.42	2182.13	2071.86	2271.24	2297.92	2032.69	2232.1	2297.07	2221.66	2078.7	2015.44	2214.3
	2019.67	2094.34	2117.89	2062.76	2041.72	2135.99	2246.85	2166.78	2193.24	2152.94	2197.45	2054.49	2128.72	2261.69	2189.42	2326.15	2065.88	2093.84	2140.03	2358.52	2346.81	2246.23	2226.74	2165.49	2165.48	2440.87	2070.11	2413.84	2148.09	2008.53	2017.68	2349	2265.7	2060.13	2114.75	2096.46	2219.71	2221.26	2181.07	2070.91	2268.5	2294.76	2032.22	2229.81	2294.01	2219.57	2078.24	2015.22	2212.24
	2019.28	2093.4	2116.91	2062.32	2041.53	2134.59	2244.38	2165.34	2191.3	2151.26	2195.97	2054.15	2127.74	2258.75	2187.38	2322.54	2065.62	2093.28	2138.3	2356.07	2343.95	2244.11	2225.05	2164.39	2164.73	2437.31	2069.58	2409.84	2147.34	2008	2017.3	2345.59	2262.78	2059.69	2113.6	2094.92	2217.63	2219.12	2180.02	2069.96	2265.78	2291.61	2031.75	2227.54	2290.97	2217.49	2077.78	2014.99	2210.19
	2018.9	2092.46	2115.92	2061.88	2041.33	2133.2	2241.93	2163.9	2189.38	2149.59	2194.49	2053.8	2126.76	2255.83	2185.35	2318.95	2065.36	2092.73	2136.58	2353.64	2341.11	2242	2223.36	2163.29	2163.98	2433.77	2069.04	2405.87	2146.59	2007.48	2016.92	2342.2	2259.88	2059.24	2112.46	2093.4	2215.56	2217	2178.98	2069.01	2263.08	2288.5	2031.29	2225.29	2287.96	2215.43	2077.33	2014.77	2208.16
	2018.52	2091.53	2114.94	2061.44	2041.14	2131.81	2239.5	2162.47	2187.48	2147.93	2193.01	2053.45	2125.79	2252.93	2183.34	2315.39	2065.1	2092.18	2134.87	2351.22	2338.28	2239.9	2221.69	2162.2	2163.23	2430.26	2068.51	2401.92	2145.85	2006.96	2016.54	2338.84	2257.01	2058.8	2111.33	2091.89	2213.51	2214.89	2177.93	2068.07	2260.4	2285.4	2030.83	2223.05	2284.97	2213.39	2076.88	2014.55	2206.14
	2018.14	2090.6	2113.96	2061.01	2040.95	2130.44	2237.08	2161.05	2185.58	2146.28	2191.55	2053.1	2124.82	2250.06	2181.35	2311.86	2064.85	2091.62	2133.17	2348.81	2335.46	2237.82	2220.04	2161.1	2162.48	2426.77	2067.97	2398	2145.1	2006.44	2016.16	2335.5	2254.16	2058.36	2110.2	2090.39	2211.48	2212.8	2176.9	2067.14	2257.74	2282.33	2030.38	2220.82	2282.01	2211.37	2076.43	2014.33	2204.13
	2017.76	2089.67	2112.99	2060.57	2040.75	2129.07	2234.68	2159.64	2183.7	2144.65	2190.08	2052.75	2123.85	2247.22	2179.36	2308.36	2064.59	2091.07	2131.48	2346.43	2332.66	2235.76	2218.39	2160.01	2161.73	2423.32	2067.45	2394.11	2144.36	2005.92	2015.78	2332.18	2251.33	2057.92	2109.08	2088.91	2209.46	2210.73	2175.87	2066.22	2255.09	2279.28	2029.93	2218.61	2279.07	2209.36	2075.98	2014.1	2202.14
	2017.38	2088.74	2112.02	2060.14	2040.56	2127.71	2232.3	2158.23	2181.84	2143.02	2188.63	2052.4	2122.88	2244.39	2177.4	2304.89	2064.33	2090.52	2129.8	2344.05	2329.88	2233.7	2216.76	2158.92	2160.99	2419.89	2066.92	2390.24	2143.62	2005.41	2015.4	2328.89	2248.53	2057.49	2107.96	2087.44	2207.45	2208.67	2174.84	2065.3	2252.47	2276.26	2029.48	2216.42	2276.16	2207.37	2075.54	2013.88	2200.16
	2017.01	2087.82	2111.06	2059.71	2040.36	2126.36	2229.93	2156.84	2179.99	2141.4	2187.18	2052.05	2121.92	2241.6	2175.45	2301.44	2064.07	2089.97	2128.14	2341.69	2327.1	2231.66	2215.13	2157.83	2160.24	2416.5	2066.4	2386.4	2142.89	2004.91	2015.02	2325.62	2245.75	2057.06	2106.85	2085.98	2205.47	2206.63	2173.82	2064.39	2249.87	2273.26	2029.03	2214.24	2273.27	2205.4	2075.1	2013.66	2198.19
	2016.63	2086.9	2110.1	2059.28	2040.17	2125.03	2227.57	2155.45	2178.16	2139.79	2185.73	2051.7	2120.96	2238.82	2173.51	2298.02	2063.81	2089.42	2126.48	2339.35	2324.35	2229.63	2213.52	2156.75	2159.5	2413.13	2065.87	2382.59	2142.15	2004.4	2014.65	2322.37	2243	2056.63	2105.74	2084.53	2203.5	2204.61	2172.8	2063.48	2247.28	2270.28	2028.59	2212.08	2270.4	2203.45	2074.67	2013.44	2196.24
	2016.26	2085.98	2109.14	2058.85	2039.97	2123.7	2225.24	2154.07	2176.34	2138.2	2184.3	2051.35	2120.01	2236.07	2171.59	2294.62	2063.56	2088.87	2124.83	2337.01	2321.6	2227.62	2211.92	2155.66	2158.76	2409.78	2065.35	2378.8	2141.42	2003.9	2014.27	2319.15	2240.27	2056.2	2104.64	2083.09	2201.54	2202.61	2171.79	2062.58	2244.71	2267.33	2028.15	2209.93	2267.56	2201.51	2074.23	2013.22	2194.3
	2015.88	2085.07	2108.19	2058.42	2039.78	2122.38	2222.92	2152.69	2174.53	2136.61	2182.87	2051	2119.06	2233.34	2169.69	2291.26	2063.3	2088.32	2123.2	2334.7	2318.88	2225.62	2210.34	2154.58	2158.02	2406.47	2064.84	2375.04	2140.69	2003.41	2013.9	2315.96	2237.57	2055.77	2103.55	2081.67	2199.61	2200.62	2170.78	2061.69	2242.16	2264.39	2027.71	2207.8	2264.75	2199.59	2073.8	2013	2192.37
	2015.51	2084.16	2107.24	2057.99	2039.58	2121.07	2220.61	2151.33	2172.74	2135.04	2181.44	2050.64	2118.11	2230.64	2167.8	2287.92	2063.04	2087.78	2121.58	2332.4	2316.16	2223.63	2208.76	2153.5	2157.28	2403.18	2064.32	2371.31	2139.97	2002.91	2013.52	2312.78	2234.89	2055.35	2102.46	2080.26	2197.68	2198.64	2169.78	2060.8	2239.63	2261.49	2027.28	2205.68	2261.96	2197.69	2073.37	2012.77	2190.46
	2015.14	2083.25	2106.3	2057.56	2039.38	2119.76	2218.32	2149.97	2170.96	2133.47	2180.02	2050.29	2117.16	2227.96	2165.92	2284.61	2062.78	2087.23	2119.96	2330.11	2313.46	2221.66	2207.2	2152.42	2156.54	2399.92	2063.81	2367.6	2139.24	2002.42	2013.15	2309.64	2232.24	2054.93	2101.38	2078.86	2195.78	2196.68	2168.78	2059.92	2237.12	2258.6	2026.84	2203.58	2259.19	2195.81	2072.95	2012.55	2188.56
	2014.77	2082.35	2105.36	2057.14	2039.19	2118.47	2216.05	2148.62	2169.2	2131.91	2178.61	2049.93	2116.22	2225.3	2164.06	2281.32	2062.53	2086.69	2118.36	2327.83	2310.78	2219.7	2205.65	2151.34	2155.8	2396.69	2063.3	2363.92	2138.52	2001.94	2012.78	2306.51	2229.61	2054.51	2100.3	2077.48	2193.89	2194.74	2167.79	2059.05	2234.62	2255.74	2026.41	2201.49	2256.45	2193.94	2072.53	2012.33	2186.68
	2014.4	2081.44	2104.42	2056.71	2038.99	2117.19	2213.79	2147.28	2167.46	2130.37	2177.2	2049.58	2115.28	2222.66	2162.22	2278.06	2062.27	2086.14	2116.77	2325.57	2308.11	2217.75	2204.11	2150.26	2155.06	2393.48	2062.79	2360.27	2137.8	2001.46	2012.41	2303.41	2227	2054.1	2099.23	2076.1	2192.01	2192.82	2166.81	2058.18	2232.14	2252.9	2025.99	2199.42	2253.73	2192.09	2072.11	2012.11	2184.81
	2014.04	2080.55	2103.49	2056.29	2038.79	2115.91	2211.55	2145.95	2165.72	2128.83	2175.8	2049.22	2114.35	2220.05	2160.39	2274.83	2062.01	2085.6	2115.19	2323.33	2305.45	2215.81	2202.58	2149.19	2154.33	2390.3	2062.29	2356.65	2137.08	2000.98	2012.04	2300.33	2224.42	2053.69	2098.16	2074.74	2190.15	2190.91	2165.82	2057.32	2229.69	2250.08	2025.57	2197.37	2251.03	2190.26	2071.69	2011.89	2182.95
	2013.67	2079.65	2102.57	2055.87	2038.59	2114.65	2209.32	2144.62	2164	2127.31	2174.41	2048.87	2113.42	2217.46	2158.57	2271.63	2061.76	2085.06	2113.62	2321.1	2302.81	2213.89	2201.07	2148.11	2153.59	2387.15	2061.78	2353.05	2136.37	2000.5	2011.67	2297.28	2221.86	2053.27	2097.1	2073.39	2188.31	2189.02	2164.85	2056.47	2227.25	2247.29	2025.15	2195.33	2248.36	2188.44	2071.28	2011.68	2181.1
	2013.31	2078.76	2101.64	2055.45	2038.4	2113.39	2207.11	2143.3	2162.3	2125.79	2173.02	2048.51	2112.49	2214.9	2156.77	2268.45	2061.5	2084.52	2112.06	2318.88	2300.19	2211.98	2199.56	2147.04	2152.86	2384.03	2061.28	2349.47	2135.66	2000.03	2011.31	2294.25	2219.33	2052.87	2096.05	2072.05	2186.48	2187.14	2163.88	2055.62	2224.82	2244.52	2024.73	2193.3	2245.72	2186.64	2070.87	2011.46	2179.27
	2012.94	2077.87	2100.72	2055.03	2038.2	2112.14	2204.92	2141.99	2160.61	2124.29	2171.64	2048.15	2111.57	2212.35	2154.98	2265.29	2061.24	2083.98	2110.51	2316.68	2297.58	2210.09	2198.07	2145.97	2152.13	2380.93	2060.79	2345.93	2134.95	1999.56	2010.94	2291.24	2216.82	2052.46	2095	2070.73	2184.67	2185.28	2162.91	2054.78	2222.42	2241.77	2024.31	2191.29	2243.09	2184.86	2070.46	2011.24	2177.45
	2012.58	2076.98	2099.81	2054.61	2038	2110.91	2202.74	2140.69	2158.93	2122.8	2170.27	2047.8	2110.65	2209.83	2153.21	2262.17	2060.99	2083.44	2108.97	2314.49	2294.98	2208.21	2196.59	2144.9	2151.4	2377.86	2060.29	2342.41	2134.24	1999.09	2010.57	2288.26	2214.33	2052.06	2093.96	2069.41	2182.87	2183.44	2161.95	2053.94	2220.03	2239.04	2023.9	2189.29	2240.49	2183.09	2070.05	2011.02	2175.65
	2012.22	2076.1	2098.9	2054.19	2037.8	2109.68	2200.58	2139.39	2157.27	2121.31	2168.9	2047.44	2109.73	2207.34	2151.46	2259.07	2060.73	2082.91	2107.44	2312.31	2292.4	2206.34	2195.12	2143.83	2150.67	2374.81	2059.8	2338.91	2133.53	1998.63	2010.21	2285.3	2211.87	2051.66	2092.92	2068.11	2181.09	2181.61	2160.99	2053.11	2217.66	2236.34	2023.49	2187.31	2237.92	2181.35	2069.65	2010.8	2173.86
	2011.86	2075.22	2097.99	2053.78	2037.6	2108.46	2198.43	2138.11	2155.62	2119.84	2167.54	2047.08	2108.81	2204.86	2149.71	2255.99	2060.48	2082.37	2105.92	2310.15	2289.83	2204.48	2193.66	2142.77	2149.94	2371.8	2059.31	2335.44	2132.83	1998.17	2009.85	2282.36	2209.43	2051.26	2091.89	2066.82	2179.33	2179.8	2160.04	2052.29	2215.31	2233.66	2023.09	2185.34	2235.36	2179.61	2069.25	2010.58	2172.08
	2011.5	2074.35	2097.09	2053.36	2037.41	2107.24	2196.29	2136.83	2153.98	2118.37	2166.19	2046.72	2107.9	2202.41	2147.98	2252.94	2060.22	2081.84	2104.42	2308	2287.28	2202.64	2192.22	2141.71	2149.21	2368.81	2058.82	2332	2132.13	1997.72	2009.49	2279.45	2207.01	2050.86	2090.86	2065.55	2177.58	2178	2159.09	2051.48	2212.98	2231	2022.68	2183.39	2232.83	2177.9	2068.85	2010.37	2170.31
	2011.14	2073.47	2096.19	2052.95	2037.21	2106.04	2194.18	2135.56	2152.36	2116.92	2164.84	2046.36	2107	2199.97	2146.27	2249.92	2059.97	2081.3	2102.92	2305.86	2284.74	2200.8	2190.78	2140.64	2148.48	2365.84	2058.33	2328.58	2131.43	1997.27	2009.12	2276.56	2204.62	2050.47	2089.84	2064.28	2175.84	2176.22	2158.15	2050.67	2210.66	2228.36	2022.28	2181.46	2230.32	2176.2	2068.46	2010.15	2168.56
	2010.79	2072.6	2095.29	2052.54	2037.01	2104.85	2192.07	2134.29	2150.76	2115.47	2163.5	2046	2106.09	2197.56	2144.57	2246.92	2059.71	2080.77	2101.43	2303.74	2282.21	2198.99	2189.36	2139.59	2147.76	2362.9	2057.85	2325.19	2130.74	1996.82	2008.76	2273.69	2202.25	2050.08	2088.83	2063.03	2174.12	2174.46	2157.21	2049.86	2208.36	2225.74	2021.88	2179.53	2227.84	2174.52	2068.07	2009.93	2166.82
	2010.43	2071.74	2094.4	2052.13	2036.81	2103.66	2189.99	2133.04	2149.16	2114.04	2162.16	2045.65	2105.19	2195.17	2142.88	2243.95	2059.46	2080.24	2099.96	2301.63	2279.7	2197.18	2187.95	2138.53	2147.04	2359.99	2057.37	2321.82	2130.05	1996.37	2008.41	2270.84	2199.9	2049.69	2087.82	2061.78	2172.42	2172.71	2156.28	2049.07	2206.08	2223.15	2021.49	2177.63	2225.38	2172.86	2067.68	2009.72	2165.09
	2010.08	2070.87	2093.52	2051.72	2036.61	2102.48	2187.91	2131.79	2147.58	2112.62	2160.84	2045.29	2104.3	2192.81	2141.21	2241.01	2059.2	2079.71	2098.49	2299.54	2277.21	2195.39	2186.55	2137.47	2146.32	2357.1	2056.89	2318.48	2129.36	1995.93	2008.05	2268.02	2197.58	2049.3	2086.82	2060.55	2170.73	2170.98	2155.36	2048.28	2203.81	2220.58	2021.1	2175.73	2222.94	2171.21	2067.29	2009.5	2163.38
	2009.72	2070.01	2092.63	2051.31	2036.41	2101.32	2185.86	2130.55	2146.02	2111.2	2159.52	2044.93	2103.4	2190.46	2139.55	2238.08	2058.95	2079.19	2097.04	2297.45	2274.73	2193.61	2185.16	2136.42	2145.6	2354.24	2056.42	2315.16	2128.67	1995.49	2007.69	2265.22	2195.28	2048.92	2085.82	2059.33	2169.06	2169.26	2154.43	2047.49	2201.57	2218.03	2020.71	2173.85	2220.52	2169.58	2066.91	2009.29	2161.68
	2009.37	2069.16	2091.75	2050.9	2036.21	2100.16	2183.81	2129.31	2144.47	2109.8	2158.2	2044.57	2102.51	2188.14	2137.91	2235.19	2058.69	2078.66	2095.59	2295.38	2272.27	2191.84	2183.78	2135.37	2144.88	2351.4	2055.94	2311.87	2127.99	1995.05	2007.34	2262.44	2193	2048.54	2084.83	2058.12	2167.4	2167.56	2153.52	2046.71	2199.34	2215.5	2020.32	2171.99	2218.13	2167.96	2066.52	2009.07	2159.99
	2009.02	2068.3	2090.88	2050.5	2036.01	2099.01	2181.79	2128.09	2142.93	2108.4	2156.89	2044.21	2101.63	2185.84	2136.28	2232.31	2058.44	2078.14	2094.16	2293.33	2269.82	2190.09	2182.41	2134.33	2144.16	2348.59	2055.47	2308.61	2127.31	1994.62	2006.98	2259.69	2190.75	2048.16	2083.84	2056.93	2165.76	2165.87	2152.6	2045.94	2197.12	2212.99	2019.93	2170.14	2215.76	2166.36	2066.14	2008.86	2158.31
	2008.67	2067.45	2090.01	2050.09	2035.81	2097.86	2179.77	2126.87	2141.4	2107.02	2155.59	2043.85	2100.75	2183.55	2134.66	2229.47	2058.19	2077.62	2092.73	2291.28	2267.38	2188.34	2181.06	2133.28	2143.45	2345.81	2055	2305.37	2126.63	1994.19	2006.63	2256.95	2188.51	2047.78	2082.86	2055.74	2164.13	2164.2	2151.7	2045.18	2194.92	2210.51	2019.55	2168.3	2213.41	2164.78	2065.77	2008.65	2156.65
	2008.33	2066.61	2089.14	2049.69	2035.62	2096.73	2177.78	2125.66	2139.89	2105.64	2154.3	2043.49	2099.87	2181.29	2133.06	2226.64	2057.93	2077.1	2091.32	2289.25	2264.96	2186.61	2179.71	2132.24	2142.73	2343.05	2054.54	2302.15	2125.95	1993.77	2006.28	2254.24	2186.3	2047.41	2081.89	2054.57	2162.52	2162.54	2150.8	2044.42	2192.74	2208.04	2019.17	2166.48	2211.08	2163.21	2065.39	2008.44	2155
	2007.98	2065.76	2088.28	2049.29	2035.42	2095.6	2175.79	2124.46	2138.39	2104.28	2153.01	2043.13	2098.99	2179.05	2131.47	2223.85	2057.68	2076.58	2089.92	2287.24	2262.55	2184.9	2178.38	2131.2	2142.02	2340.31	2054.08	2298.96	2125.28	1993.34	2005.93	2251.56	2184.11	2047.04	2080.92	2053.4	2160.92	2160.9	2149.9	2043.66	2190.58	2205.6	2018.8	2164.67	2208.77	2161.66	2065.02	2008.22	2153.36
	2007.64	2064.93	2087.42	2048.89	2035.22	2094.49	2173.83	2123.26	2136.91	2102.92	2151.73	2042.77	2098.12	2176.83	2129.9	2221.07	2057.43	2076.06	2088.52	2285.23	2260.16	2183.19	2177.06	2130.16	2141.31	2337.6	2053.62	2295.79	2124.61	1992.93	2005.58	2248.89	2181.95	2046.67	2079.95	2052.25	2159.33	2159.27	2149.01	2042.91	2188.43	2203.18	2018.42	2162.88	2206.49	2160.13	2064.65	2008.01	2151.74
	2007.29	2064.09	2086.56	2048.49	2035.02	2093.38	2171.87	2122.08	2135.44	2101.58	2150.46	2042.41	2097.25	2174.63	2128.34	2218.32	2057.18	2075.54	2087.14	2283.24	2257.78	2181.5	2175.74	2129.13	2140.6	2334.92	2053.16	2292.65	2123.94	1992.51	2005.23	2246.25	2179.8	2046.3	2079	2051.11	2157.77	2157.66	2148.12	2042.17	2186.3	2200.78	2018.05	2161.1	2204.23	2158.61	2064.29	2007.8	2150.12
	2006.95	2063.26	2085.71	2048.09	2034.82	2092.28	2169.93	2120.9	2133.98	2100.24	2149.19	2042.06	2096.39	2172.46	2126.79	2215.6	2056.92	2075.03	2085.76	2281.26	2255.42	2179.82	2174.44	2128.1	2139.89	2332.26	2052.7	2289.53	2123.27	1992.1	2004.88	2243.62	2177.68	2045.94	2078.04	2049.98	2156.21	2156.06	2147.24	2041.44	2184.19	2198.4	2017.69	2159.34	2201.99	2157.11	2063.92	2007.59	2148.52
	2006.61	2062.43	2084.86	2047.69	2034.62	2091.18	2168.01	2119.72	2132.53	2098.92	2147.93	2041.7	2095.52	2170.3	2125.26	2212.89	2056.67	2074.52	2084.4	2279.29	2253.07	2178.15	2173.16	2127.07	2139.18	2329.62	2052.25	2286.43	2122.61	1991.69	2004.54	2241.02	2175.58	2045.58	2077.1	2048.86	2154.67	2154.48	2146.36	2040.71	2182.09	2196.04	2017.32	2157.59	2199.77	2155.62	2063.56	2007.38	2146.94
	2006.27	2061.6	2084.02	2047.3	2034.43	2090.1	2166.1	2118.56	2131.1	2097.6	2146.68	2041.34	2094.67	2168.16	2123.74	2210.21	2056.42	2074	2083.05	2277.34	2250.74	2176.5	2171.88	2126.05	2138.48	2327.01	2051.8	2283.36	2121.95	1991.28	2004.19	2238.45	2173.5	2045.22	2076.16	2047.76	2153.15	2152.91	2145.49	2039.98	2180.01	2193.7	2016.96	2155.85	2197.57	2154.15	2063.2	2007.17	2145.36
	2005.93	2060.78	2083.18	2046.91	2034.23	2089.02	2164.2	2117.4	2129.68	2096.29	2145.43	2040.98	2093.81	2166.04	2122.23	2207.56	2056.17	2073.5	2081.71	2275.4	2248.42	2174.86	2170.61	2125.03	2137.78	2324.43	2051.35	2280.32	2121.3	1990.88	2003.85	2235.89	2171.45	2044.87	2075.22	2046.66	2151.64	2151.36	2144.62	2039.27	2177.95	2191.38	2016.6	2154.13	2195.4	2152.7	2062.84	2006.96	2143.8
	2005.6	2059.96	2082.34	2046.51	2034.03	2087.96	2162.32	2116.25	2128.28	2095	2144.19	2040.62	2092.96	2163.94	2120.74	2204.93	2055.92	2072.99	2080.37	2273.47	2246.12	2173.23	2169.35	2124.01	2137.08	2321.86	2050.91	2277.3	2120.64	1990.48	2003.51	2233.36	2169.41	2044.51	2074.29	2045.58	2150.15	2149.82	2143.75	2038.55	2175.9	2189.09	2016.24	2152.42	2193.24	2151.26	2062.49	2006.76	2142.25
	2005.26	2059.14	2081.51	2046.12	2033.84	2086.9	2160.45	2115.11	2126.88	2093.71	2142.96	2040.27	2092.11	2161.87	2119.26	2202.32	2055.67	2072.48	2079.05	2271.55	2243.83	2171.61	2168.11	2123	2136.38	2319.33	2050.46	2274.3	2119.99	1990.08	2003.17	2230.84	2167.4	2044.16	2073.37	2044.5	2148.67	2148.3	2142.9	2037.85	2173.86	2186.81	2015.88	2150.72	2191.11	2149.83	2062.14	2006.55	2140.71
	2004.93	2058.33	2080.68	2045.73	2033.64	2085.85	2158.6	2113.98	2125.5	2092.43	2141.73	2039.91	2091.27	2159.81	2117.79	2199.74	2055.42	2071.98	2077.74	2269.65	2241.55	2170	2166.87	2121.98	2135.68	2316.81	2050.02	2271.32	2119.35	1989.68	2002.83	2228.35	2165.41	2043.82	2072.45	2043.44	2147.2	2146.79	2142.04	2037.15	2171.85	2184.56	2015.53	2149.04	2189	2148.43	2061.79	2006.34	2139.18
	2004.59	2057.52	2079.86	2045.34	2033.44	2084.8	2156.76	2112.85	2124.14	2091.17	2140.51	2039.56	2090.43	2157.77	2116.34	2197.18	2055.17	2071.48	2076.43	2267.75	2239.29	2168.41	2165.65	2120.98	2134.99	2314.32	2049.59	2268.37	2118.7	1989.29	2002.49	2225.88	2163.43	2043.47	2071.54	2042.38	2145.75	2145.3	2141.2	2036.45	2169.85	2182.32	2015.18	2147.37	2186.9	2147.04	2061.44	2006.14	2137.67
	2004.26	2056.72	2079.04	2044.96	2033.25	2083.77	2154.93	2111.73	2122.78	2089.91	2139.3	2039.2	2089.59	2155.75	2114.9	2194.64	2054.92	2070.98	2075.14	2265.87	2237.05	2166.83	2164.44	2119.97	2134.29	2311.86	2049.15	2265.45	2118.06	1988.91	2002.15	2223.43	2161.49	2043.13	2070.63	2041.34	2144.31	2143.82	2140.35	2035.76	2167.86	2180.11	2014.83	2145.72	2184.83	2145.66	2061.09	2005.93	2136.16
	2003.93	2055.92	2078.22	2044.57	2033.05	2082.74	2153.12	2110.62	2121.44	2088.66	2138.1	2038.84	2088.76	2153.75	2113.47	2192.12	2054.67	2070.48	2073.86	2264	2234.82	2165.26	2163.23	2118.97	2133.6	2309.41	2048.72	2262.54	2117.42	1988.52	2001.82	2221.01	2159.56	2042.79	2069.73	2040.31	2142.89	2142.35	2139.51	2035.08	2165.89	2177.91	2014.49	2144.08	2182.78	2144.3	2060.75	2005.73	2134.67
	2003.6	2055.12	2077.41	2044.19	2032.86	2081.72	2151.33	2109.52	2120.11	2087.42	2136.9	2038.49	2087.93	2151.77	2112.05	2189.63	2054.42	2069.98	2072.58	2262.15	2232.6	2163.7	2162.04	2117.98	2132.91	2306.99	2048.29	2259.66	2116.78	1988.14	2001.48	2218.6	2157.65	2042.46	2068.84	2039.29	2141.48	2140.9	2138.68	2034.4	2163.94	2175.74	2014.15	2142.45	2180.75	2142.96	2060.41	2005.53	2133.2
	2003.28	2054.33	2076.6	2043.8	2032.66	2080.71	2149.54	2108.42	2118.8	2086.19	2135.71	2038.14	2087.11	2149.81	2110.65	2187.16	2054.17	2069.49	2071.32	2260.3	2230.4	2162.16	2160.86	2116.98	2132.22	2304.6	2047.86	2256.8	2116.15	1987.76	2001.15	2216.22	2155.76	2042.12	2067.95	2038.28	2140.09	2139.47	2137.85	2033.73	2162	2173.59	2013.81	2140.84	2178.75	2141.63	2060.07	2005.33	2131.73
	2002.95	2053.53	2075.79	2043.42	2032.47	2079.7	2147.77	2107.33	2117.5	2084.97	2134.52	2037.78	2086.29	2147.87	2109.26	2184.71	2053.92	2069	2070.07	2258.47	2228.22	2160.62	2159.69	2115.99	2131.54	2302.23	2047.44	2253.97	2115.52	1987.39	2000.82	2213.86	2153.9	2041.79	2067.07	2037.28	2138.71	2138.04	2137.03	2033.07	2160.07	2171.45	2013.47	2139.24	2176.76	2140.31	2059.73	2005.12	2130.28
	2002.63	2052.75	2074.99	2043.04	2032.27	2078.71	2146.02	2106.25	2116.2	2083.76	2133.35	2037.43	2085.47	2145.94	2107.89	2182.29	2053.67	2068.51	2068.82	2256.65	2226.05	2159.1	2158.53	2115.01	2130.85	2299.88	2047.02	2251.16	2114.9	1987.01	2000.49	2211.51	2152.05	2041.46	2066.19	2036.29	2137.35	2136.64	2136.21	2032.41	2158.17	2169.34	2013.13	2137.65	2174.79	2139.01	2059.4	2004.92	2128.83
	2002.3	2051.96	2074.19	2042.66	2032.08	2077.72	2144.28	2105.17	2114.93	2082.56	2132.18	2037.08	2084.65	2144.04	2106.53	2179.89	2053.43	2068.02	2067.59	2254.84	2223.89	2157.59	2157.38	2114.03	2130.17	2297.55	2046.6	2248.37	2114.27	1986.64	2000.16	2209.19	2150.23	2041.14	2065.31	2035.31	2136	2135.24	2135.39	2031.75	2156.27	2167.25	2012.8	2136.08	2172.84	2137.73	2059.07	2004.72	2127.4
	2001.98	2051.18	2073.4	2042.29	2031.89	2076.74	2142.55	2104.11	2113.66	2081.37	2131.02	2036.73	2083.84	2142.15	2105.18	2177.51	2053.18	2067.53	2066.37	2253.04	2221.75	2156.1	2156.24	2113.05	2129.49	2295.25	2046.18	2245.61	2113.65	1986.28	1999.83	2206.89	2148.43	2040.81	2064.45	2034.34	2134.66	2133.86	2134.59	2031.11	2154.4	2165.17	2012.47	2134.52	2170.92	2136.46	2058.74	2004.53	2125.99
	2001.66	2050.41	2072.61	2041.91	2031.7	2075.77	2140.83	2103.05	2112.41	2080.18	2129.86	2036.38	2083.04	2140.29	2103.84	2175.15	2052.93	2067.05	2065.15	2251.25	2219.62	2154.61	2155.11	2112.08	2128.81	2292.97	2045.77	2242.87	2113.04	1985.91	1999.51	2204.61	2146.64	2040.49	2063.59	2033.39	2133.34	2132.5	2133.78	2030.46	2152.54	2163.12	2012.14	2132.97	2169.01	2135.21	2058.41	2004.33	2124.58
	2001.34	2049.64	2071.82	2041.53	2031.5	2074.8	2139.13	2102	2111.17	2079.01	2128.71	2036.03	2082.23	2138.44	2102.51	2172.81	2052.68	2066.57	2063.95	2249.48	2217.51	2153.14	2153.99	2111.11	2128.13	2290.72	2045.36	2240.15	2112.42	1985.55	1999.18	2202.35	2144.88	2040.18	2062.73	2032.44	2132.03	2131.15	2132.98	2029.83	2150.69	2161.08	2011.82	2131.44	2167.12	2133.97	2058.08	2004.13	2123.18
	2001.03	2048.87	2071.04	2041.16	2031.31	2073.85	2137.44	2100.95	2109.94	2077.85	2127.57	2035.68	2081.43	2136.61	2101.2	2170.5	2052.44	2066.09	2062.75	2247.71	2215.41	2151.68	2152.89	2110.14	2127.46	2288.49	2044.95	2237.45	2111.81	1985.2	1998.86	2200.12	2143.14	2039.86	2061.88	2031.5	2130.74	2129.81	2132.19	2029.2	2148.86	2159.07	2011.5	2129.92	2165.25	2132.75	2057.76	2003.93	2121.8
	2000.71	2048.1	2070.26	2040.79	2031.12	2072.9	2135.77	2099.91	2108.73	2076.69	2126.44	2035.33	2080.64	2134.8	2099.9	2168.21	2052.19	2065.61	2061.57	2245.96	2213.33	2150.23	2151.79	2109.18	2126.79	2286.28	2044.54	2234.78	2111.2	1984.84	1998.54	2197.9	2141.42	2039.55	2061.04	2030.57	2129.46	2128.48	2131.4	2028.57	2147.04	2157.07	2011.18	2128.42	2163.41	2131.54	2057.44	2003.74	2120.43
	2000.4	2047.34	2069.48	2040.42	2030.93	2071.96	2134.11	2098.88	2107.52	2075.55	2125.31	2034.98	2079.84	2133	2098.62	2165.94	2051.95	2065.14	2060.39	2244.22	2211.26	2148.79	2150.7	2108.23	2126.12	2284.09	2044.14	2232.13	2110.6	1984.49	1998.22	2195.7	2139.72	2039.24	2060.2	2029.66	2128.2	2127.17	2130.61	2027.95	2145.24	2155.1	2010.86	2126.92	2161.58	2130.35	2057.12	2003.55	2119.07
	2000.08	2046.58	2068.71	2040.05	2030.74	2071.02	2132.46	2097.86	2106.33	2074.41	2124.19	2034.64	2079.05	2131.23	2097.34	2163.69	2051.7	2064.67	2059.23	2242.49	2209.21	2147.37	2149.63	2107.27	2125.45	2281.92	2043.74	2229.5	2110	1984.14	1997.9	2193.53	2138.04	2038.94	2059.37	2028.75	2126.95	2125.88	2129.83	2027.34	2143.45	2153.14	2010.54	2125.44	2159.77	2129.17	2056.8	2003.35	2117.72
	1999.77	2045.83	2067.94	2039.68	2030.56	2070.09	2130.83	2096.85	2105.15	2073.29	2123.08	2034.29	2078.27	2129.47	2096.08	2161.46	2051.46	2064.2	2058.07	2240.77	2207.17	2145.95	2148.56	2106.33	2124.78	2279.78	2043.34	2226.9	2109.4	1983.8	1997.58	2191.37	2136.38	2038.63	2058.54	2027.85	2125.71	2124.59	2129.06	2026.73	2141.68	2151.21	2010.23	2123.97	2157.98	2128.01	2056.49	2003.16	2116.38
	1999.46	2045.08	2067.18	2039.32	2030.37	2069.18	2129.21	2095.84	2103.99	2072.17	2121.98	2033.95	2077.49	2127.73	2094.83	2159.26	2051.21	2063.73	2056.93	2239.07	2205.15	2144.55	2147.5	2105.38	2124.12	2277.66	2042.95	2224.31	2108.8	1983.45	1997.26	2189.24	2134.73	2038.33	2057.72	2026.97	2124.49	2123.32	2128.29	2026.12	2139.92	2149.29	2009.92	2122.52	2156.21	2126.86	2056.18	2002.97	2115.06
	1999.15	2044.33	2066.42	2038.95	2030.18	2068.26	2127.6	2094.84	2102.83	2071.06	2120.88	2033.61	2076.71	2126.01	2093.6	2157.07	2050.97	2063.26	2055.79	2237.37	2203.14	2143.16	2146.46	2104.45	2123.46	2275.56	2042.56	2221.75	2108.21	1983.11	1996.95	2187.12	2133.11	2038.04	2056.91	2026.09	2123.28	2122.07	2127.52	2025.52	2138.18	2147.39	2009.61	2121.08	2154.46	2125.73	2055.86	2002.78	2113.75
	1998.85	2043.59	2065.66	2038.59	2030	2067.36	2126.01	2093.85	2101.69	2069.97	2119.79	2033.26	2075.94	2124.3	2092.37	2154.91	2050.73	2062.8	2054.67	2235.69	2201.14	2141.78	2145.42	2103.51	2122.8	2273.49	2042.17	2219.21	2107.63	1982.78	1996.64	2185.03	2131.51	2037.74	2056.1	2025.22	2122.08	2120.83	2126.76	2024.93	2136.45	2145.51	2009.31	2119.65	2152.73	2124.61	2055.56	2002.59	2112.44
	1998.54	2042.85	2064.91	2038.23	2029.81	2066.46	2124.42	2092.86	2100.56	2068.88	2118.71	2032.92	2075.17	2122.62	2091.16	2152.77	2050.48	2062.34	2053.55	2234.01	2199.16	2140.42	2144.4	2102.59	2122.14	2271.43	2041.78	2216.7	2107.04	1982.44	1996.32	2182.95	2129.93	2037.45	2055.29	2024.37	2120.9	2119.6	2126.01	2024.34	2134.74	2143.65	2009.01	2118.24	2151.02	2123.51	2055.25	2002.4	2111.15
	1998.24	2042.12	2064.16	2037.87	2029.63	2065.57	2122.86	2091.88	2099.44	2067.8	2117.63	2032.58	2074.4	2120.95	2089.96	2150.64	2050.24	2061.88	2052.44	2232.35	2197.2	2139.06	2143.38	2101.66	2121.49	2269.4	2041.4	2214.2	2106.46	1982.11	1996.01	2180.9	2128.37	2037.16	2054.5	2023.52	2119.73	2118.38	2125.26	2023.76	2133.04	2141.81	2008.7	2116.83	2149.33	2122.42	2054.94	2002.21	2109.87
	1997.93	2041.39	2063.41	2037.51	2029.44	2064.69	2121.3	2090.91	2098.34	2066.73	2116.56	2032.25	2073.64	2119.3	2088.77	2148.54	2050	2061.43	2051.34	2230.7	2195.25	2137.72	2142.37	2100.74	2120.84	2267.39	2041.02	2211.73	2105.88	1981.78	1995.71	2178.87	2126.82	2036.88	2053.7	2022.68	2118.58	2117.18	2124.51	2023.19	2131.36	2139.99	2008.41	2115.44	2147.65	2121.35	2054.64	2002.03	2108.61
	1997.63	2040.66	2062.67	2037.16	2029.26	2063.82	2119.76	2089.95	2097.24	2065.67	2115.5	2031.91	2072.88	2117.66	2087.6	2146.46	2049.76	2060.97	2050.25	2229.05	2193.31	2136.39	2141.38	2099.83	2120.19	2265.41	2040.64	2209.28	2105.31	1981.46	1995.4	2176.85	2125.3	2036.59	2052.92	2021.86	2117.44	2115.99	2123.77	2022.62	2129.68	2138.19	2008.11	2114.07	2146	2120.29	2054.34	2001.84	2107.35
	1997.33	2039.94	2061.93	2036.8	2029.08	2062.95	2118.23	2088.99	2096.16	2064.61	2114.45	2031.57	2072.12	2116.04	2086.43	2144.41	2049.52	2060.52	2049.18	2227.42	2191.39	2135.07	2140.39	2098.92	2119.54	2263.44	2040.27	2206.85	2104.74	1981.14	1995.09	2174.86	2123.8	2036.31	2052.14	2021.04	2116.31	2114.82	2123.03	2022.05	2128.03	2136.41	2007.82	2112.7	2144.36	2119.25	2054.04	2001.66	2106.1
	1997.04	2039.22	2061.2	2036.45	2028.9	2062.09	2116.71	2088.04	2095.09	2063.57	2113.41	2031.24	2071.37	2114.44	2085.28	2142.37	2049.28	2060.07	2048.11	2225.8	2189.49	2133.76	2139.42	2098.02	2118.89	2261.5	2039.89	2204.44	2104.17	1980.82	1994.79	2172.89	2122.31	2036.04	2051.36	2020.23	2115.2	2113.66	2122.3	2021.49	2126.39	2134.64	2007.53	2111.35	2142.74	2118.22	2053.74	2001.48	2104.87
	1996.74	2038.5	2060.47	2036.09	2028.72	2061.23	2115.21	2087.1	2094.03	2062.54	2112.37	2030.9	2070.63	2112.86	2084.14	2140.35	2049.04	2059.63	2047.05	2224.19	2187.6	2132.46	2138.45	2097.12	2118.25	2259.57	2039.52	2202.05	2103.6	1980.5	1994.49	2170.93	2120.85	2035.76	2050.59	2019.43	2114.1	2112.51	2121.57	2020.94	2124.76	2132.9	2007.24	2110.01	2141.15	2117.21	2053.45	2001.29	2103.65
	1996.45	2037.79	2059.74	2035.74	2028.54	2060.39	2113.72	2086.17	2092.99	2061.51	2111.34	2030.57	2069.88	2111.29	2083.01	2138.35	2048.8	2059.18	2046	2222.59	2185.72	2131.17	2137.5	2096.23	2117.61	2257.67	2039.16	2199.69	2103.04	1980.19	1994.18	2169	2119.4	2035.49	2049.83	2018.64	2113.02	2111.37	2120.85	2020.39	2123.14	2131.17	2006.95	2108.69	2139.57	2116.21	2053.15	2001.11	2102.43
	1996.15	2037.08	2059.02	2035.39	2028.36	2059.55	2112.24	2085.24	2091.95	2060.5	2110.31	2030.24	2069.14	2109.74	2081.9	2136.38	2048.56	2058.74	2044.95	2221	2183.86	2129.9	2136.55	2095.34	2116.97	2255.79	2038.79	2197.35	2102.49	1979.88	1993.88	2167.08	2117.98	2035.22	2049.07	2017.86	2111.95	2110.25	2120.13	2019.84	2121.54	2129.46	2006.67	2107.38	2138	2115.22	2052.86	2000.94	2101.23
	1995.86	2036.38	2058.3	2035.05	2028.18	2058.72	2110.77	2084.32	2090.93	2059.49	2109.3	2029.91	2068.41	2108.21	2080.79	2134.42	2048.32	2058.31	2043.92	2219.43	2182.02	2128.64	2135.62	2094.46	2116.34	2253.93	2038.43	2195.02	2101.93	1979.57	1993.59	2165.19	2116.57	2034.96	2048.32	2017.09	2110.89	2109.14	2119.42	2019.3	2119.96	2127.77	2006.38	2106.07	2136.46	2114.25	2052.57	2000.76	2100.04
	1995.57	2035.68	2057.58	2034.7	2028.01	2057.89	2109.32	2083.41	2089.92	2058.49	2108.29	2029.59	2067.67	2106.69	2079.7	2132.48	2048.08	2057.87	2042.9	2217.86	2180.19	2127.39	2134.69	2093.58	2115.71	2252.1	2038.07	2192.72	2101.38	1979.26	1993.29	2163.32	2115.18	2034.69	2047.57	2016.33	2109.84	2108.04	2118.71	2018.77	2118.39	2126.1	2006.1	2104.79	2134.94	2113.29	2052.28	2000.58	2098.87
	1995.28	2034.99	2056.87	2034.36	2027.83	2057.07	2107.88	2082.5	2088.92	2057.5	2107.29	2029.26	2066.94	2105.2	2078.62	2130.57	2047.84	2057.44	2041.89	2216.3	2178.37	2126.15	2133.77	2092.71	2115.07	2250.28	2037.72	2190.45	2100.84	1978.96	1993	2161.46	2113.81	2034.44	2046.83	2015.58	2108.81	2106.96	2118.01	2018.24	2116.83	2124.44	2005.83	2103.51	2133.43	2112.35	2052	2000.4	2097.7
	1994.99	2034.29	2056.16	2034.01	2027.66	2056.26	2106.45	2081.6	2087.93	2056.52	2106.3	2028.94	2066.22	2103.71	2077.55	2128.67	2047.6	2057.01	2040.88	2214.75	2176.57	2124.92	2132.87	2091.85	2114.45	2248.48	2037.36	2188.19	2100.29	1978.66	1992.7	2159.62	2112.46	2034.18	2046.09	2014.84	2107.8	2105.89	2117.31	2017.72	2115.28	2122.81	2005.55	2102.25	2131.94	2111.42	2051.71	2000.23	2096.54
	1994.71	2033.61	2055.45	2033.67	2027.48	2055.46	2105.04	2080.71	2086.95	2055.55	2105.31	2028.61	2065.5	2102.24	2076.49	2126.79	2047.37	2056.58	2039.89	2213.22	2174.79	2123.7	2131.97	2090.99	2113.82	2246.71	2037.01	2185.95	2099.75	1978.36	1992.41	2157.81	2111.13	2033.93	2045.36	2014.11	2106.79	2104.83	2116.62	2017.2	2113.75	2121.19	2005.28	2101	2130.47	2110.51	2051.43	2000.06	2095.4
	1994.42	2032.92	2054.75	2033.33	2027.31	2054.66	2103.63	2079.83	2085.99	2054.59	2104.34	2028.29	2064.78	2100.79	2075.45	2124.94	2047.13	2056.16	2038.91	2211.69	2173.01	2122.5	2131.09	2090.14	2113.2	2244.96	2036.67	2183.73	2099.22	1978.07	1992.12	2156.01	2109.81	2033.68	2044.64	2013.39	2105.8	2103.78	2115.93	2016.69	2112.23	2119.6	2005.01	2099.76	2129.02	2109.61	2051.15	1999.88	2094.26
	1994.14	2032.24	2054.05	2033	2027.14	2053.87	2102.24	2078.95	2085.03	2053.64	2103.37	2027.97	2064.07	2099.36	2074.42	2123.1	2046.89	2055.74	2037.93	2210.17	2171.26	2121.3	2130.21	2089.29	2112.58	2243.23	2036.32	2181.54	2098.69	1977.78	1991.83	2154.24	2108.52	2033.43	2043.92	2012.68	2104.82	2102.75	2115.25	2016.18	2110.73	2118.02	2004.74	2098.53	2127.59	2108.72	2050.87	1999.71	2093.14
	1993.86	2031.57	2053.36	2032.66	2026.97	2053.09	2100.86	2078.08	2084.09	2052.7	2102.4	2027.65	2063.36	2097.94	2073.39	2121.28	2046.66	2055.32	2036.96	2208.66	2169.52	2120.12	2129.34	2088.45	2111.96	2241.51	2035.98	2179.37	2098.16	1977.49	1991.55	2152.48	2107.24	2033.19	2043.21	2011.97	2103.86	2101.73	2114.57	2015.67	2109.24	2116.45	2004.47	2097.32	2126.17	2107.85	2050.59	1999.54	2092.03
	1993.58	2030.9	2052.66	2032.32	2026.8	2052.31	2099.5	2077.22	2083.16	2051.76	2101.45	2027.34	2062.65	2096.54	2072.38	2119.48	2046.42	2054.9	2036.01	2207.17	2167.79	2118.95	2128.48	2087.61	2111.35	2239.82	2035.64	2177.21	2097.63	1977.2	1991.26	2150.74	2105.98	2032.94	2042.5	2011.28	2102.91	2100.72	2113.9	2015.18	2107.76	2114.91	2004.21	2096.12	2124.77	2107	2050.32	1999.38	2090.92
	1993.31	2030.23	2051.98	2031.99	2026.63	2051.54	2098.14	2076.37	2082.24	2050.84	2100.5	2027.02	2061.95	2095.15	2071.38	2117.7	2046.19	2054.49	2035.06	2205.68	2166.08	2117.79	2127.64	2086.78	2110.73	2238.15	2035.31	2175.08	2097.11	1976.92	1990.98	2149.02	2104.74	2032.71	2041.8	2010.59	2101.97	2099.73	2113.23	2014.68	2106.3	2113.38	2003.95	2094.93	2123.39	2106.15	2050.05	1999.21	2089.83
	1993.03	2029.57	2051.29	2031.66	2026.47	2050.78	2096.8	2075.52	2081.33	2049.92	2099.56	2026.71	2061.25	2093.78	2070.39	2115.94	2045.96	2054.08	2034.12	2204.2	2164.38	2116.64	2126.8	2085.96	2110.12	2236.5	2034.98	2172.97	2096.59	1976.64	1990.69	2147.32	2103.52	2032.47	2041.11	2009.91	2101.05	2098.75	2112.56	2014.2	2104.85	2111.88	2003.69	2093.75	2122.03	2105.32	2049.77	1999.04	2088.75
	1992.76	2028.91	2050.61	2031.33	2026.3	2050.03	2095.47	2074.68	2080.43	2049.01	2098.63	2026.4	2060.56	2092.42	2069.42	2114.2	2045.72	2053.67	2033.19	2202.74	2162.7	2115.5	2125.97	2085.14	2109.52	2234.87	2034.65	2170.88	2096.08	1976.36	1990.41	2145.64	2102.32	2032.24	2040.42	2009.25	2100.14	2097.78	2111.91	2013.71	2103.41	2110.39	2003.43	2092.58	2120.68	2104.51	2049.5	1998.88	2087.68
	1992.48	2028.25	2049.94	2031	2026.14	2049.28	2094.15	2073.84	2079.55	2048.11	2097.71	2026.09	2059.87	2091.09	2068.45	2112.48	2045.49	2053.27	2032.27	2201.28	2161.03	2114.37	2125.15	2084.32	2108.91	2233.26	2034.32	2168.81	2095.57	1976.08	1990.14	2143.98	2101.13	2032.01	2039.73	2008.59	2099.24	2096.82	2111.25	2013.24	2101.99	2108.91	2003.18	2091.43	2119.35	2103.71	2049.23	1998.72	2086.62
	1992.21	2027.6	2049.26	2030.68	2025.98	2048.54	2092.85	2073.02	2078.68	2047.22	2096.79	2025.78	2059.18	2089.76	2067.49	2110.78	2045.26	2052.87	2031.36	2199.83	2159.38	2113.26	2124.34	2083.52	2108.31	2231.67	2033.99	2166.75	2095.06	1975.81	1989.86	2142.33	2099.97	2031.79	2039.06	2007.94	2098.36	2095.87	2110.6	2012.76	2100.58	2107.46	2002.92	2090.29	2118.04	2102.92	2048.97	1998.56	2085.57
	1991.94	2026.96	2048.59	2030.35	2025.82	2047.8	2091.55	2072.2	2077.81	2046.34	2095.89	2025.48	2058.5	2088.45	2066.55	2109.09	2045.03	2052.47	2030.46	2198.39	2157.74	2112.16	2123.54	2082.72	2107.72	2230.1	2033.67	2164.72	2094.56	1975.54	1989.58	2140.71	2098.82	2031.56	2038.38	2007.3	2097.49	2094.94	2109.96	2012.3	2099.18	2106.02	2002.67	2089.16	2116.75	2102.15	2048.7	1998.39	2084.53
	1991.67	2026.31	2047.93	2030.03	2025.66	2047.07	2090.27	2071.39	2076.96	2045.47	2094.99	2025.18	2057.82	2087.16	2065.62	2107.43	2044.8	2052.07	2029.56	2196.96	2156.12	2111.06	2122.75	2081.92	2107.12	2228.55	2033.35	2162.71	2094.06	1975.27	1989.31	2139.1	2097.69	2031.34	2037.72	2006.66	2096.63	2094.02	2109.32	2011.83	2097.8	2104.6	2002.42	2088.05	2115.47	2101.39	2048.44	1998.24	2083.5
	1991.41	2025.67	2047.27	2029.71	2025.5	2046.35	2089	2070.58	2076.12	2044.6	2094.09	2024.87	2057.14	2085.88	2064.69	2105.78	2044.57	2051.68	2028.68	2195.54	2154.51	2109.98	2121.97	2081.14	2106.53	2227.01	2033.04	2160.72	2093.57	1975.01	1989.04	2137.51	2096.58	2031.13	2037.06	2006.04	2095.78	2093.11	2108.68	2011.38	2096.42	2103.2	2002.18	2086.94	2114.21	2100.65	2048.18	1998.08	2082.49
	1991.14	2025.04	2046.61	2029.39	2025.34	2045.64	2087.74	2069.78	2075.29	2043.75	2093.21	2024.57	2056.47	2084.62	2063.78	2104.15	2044.34	2051.29	2027.8	2194.14	2152.92	2108.91	2121.2	2080.35	2105.94	2225.5	2032.72	2158.75	2093.07	1974.75	1988.77	2135.95	2095.48	2030.91	2036.4	2005.43	2094.95	2092.22	2108.05	2010.92	2095.07	2101.82	2001.93	2085.85	2112.97	2099.92	2047.92	1997.92	2081.48
	1990.88	2024.41	2045.96	2029.07	2025.19	2044.93	2086.49	2068.99	2074.48	2042.9	2092.33	2024.28	2055.8	2083.37	2062.88	2102.55	2044.11	2050.9	2026.94	2192.74	2151.34	2107.86	2120.44	2079.58	2105.35	2224.01	2032.41	2156.8	2092.59	1974.49	1988.5	2134.4	2094.4	2030.7	2035.75	2004.82	2094.13	2091.33	2107.43	2010.48	2093.72	2100.45	2001.69	2084.77	2111.75	2099.21	2047.66	1997.77	2080.48
	1990.62	2023.78	2045.31	2028.75	2025.03	2044.23	2085.26	2068.21	2073.67	2042.07	2091.46	2023.98	2055.14	2082.14	2061.99	2100.95	2043.88	2050.51	2026.08	2191.35	2149.77	2106.81	2119.69	2078.81	2104.77	2222.54	2032.1	2154.87	2092.1	1974.23	1988.24	2132.86	2093.34	2030.49	2035.11	2004.22	2093.33	2090.46	2106.81	2010.03	2092.39	2099.1	2001.45	2083.7	2110.54	2098.51	2047.41	1997.61	2079.49
	1990.36	2023.16	2044.66	2028.44	2024.88	2043.53	2084.03	2067.43	2072.88	2041.24	2090.6	2023.69	2054.48	2080.93	2061.11	2099.38	2043.66	2050.13	2025.23	2189.96	2148.22	2105.78	2118.95	2078.04	2104.19	2221.08	2031.8	2152.95	2091.62	1973.98	1987.97	2131.35	2092.3	2030.29	2034.47	2003.64	2092.54	2089.6	2106.19	2009.59	2091.07	2097.77	2001.21	2082.64	2109.35	2097.82	2047.15	1997.46	2078.51
	1990.1	2022.54	2044.02	2028.13	2024.73	2042.85	2082.82	2066.66	2072.09	2040.42	2089.75	2023.4	2053.82	2079.73	2060.24	2097.83	2043.43	2049.75	2024.39	2188.59	2146.69	2104.75	2118.22	2077.29	2103.61	2219.65	2031.5	2151.06	2091.15	1973.73	1987.71	2129.86	2091.28	2030.09	2033.84	2003.06	2091.76	2088.76	2105.58	2009.16	2089.76	2096.45	2000.98	2081.6	2108.18	2097.14	2046.9	1997.31	2077.55
	1989.85	2021.93	2043.38	2027.81	2024.58	2042.17	2081.62	2065.89	2071.32	2039.61	2088.91	2023.11	2053.17	2078.54	2059.39	2096.29	2043.21	2049.37	2023.56	2187.23	2145.17	2103.74	2117.5	2076.54	2103.04	2218.23	2031.2	2149.19	2090.67	1973.48	1987.45	2128.38	2090.27	2029.89	2033.21	2002.48	2090.99	2087.92	2104.98	2008.73	2088.47	2095.15	2000.74	2080.57	2107.02	2096.49	2046.65	1997.16	2076.59
	1989.59	2021.32	2042.74	2027.5	2024.43	2041.49	2080.43	2065.14	2070.56	2038.8	2088.07	2022.82	2052.52	2077.37	2058.54	2094.77	2042.98	2048.99	2022.74	2185.88	2143.66	2102.74	2116.79	2075.79	2102.47	2216.83	2030.9	2147.34	2090.2	1973.23	1987.19	2126.92	2089.28	2029.7	2032.59	2001.92	2090.24	2087.1	2104.37	2008.31	2087.19	2093.87	2000.51	2079.55	2105.88	2095.84	2046.4	1997.01	2075.64
	1989.34	2020.72	2042.11	2027.2	2024.28	2040.82	2079.25	2064.39	2069.81	2038.01	2087.24	2022.54	2051.87	2076.21	2057.7	2093.27	2042.76	2048.62	2021.93	2184.54	2142.17	2101.75	2116.08	2075.05	2101.9	2215.45	2030.61	2145.5	2089.74	1972.99	1986.93	2125.48	2088.31	2029.5	2031.97	2001.37	2089.5	2086.29	2103.78	2007.89	2085.92	2092.61	2000.28	2078.54	2104.76	2095.21	2046.16	1996.86	2074.7
	1989.09	2020.12	2041.48	2026.89	2024.14	2040.16	2078.08	2063.65	2069.07	2037.22	2086.42	2022.25	2051.23	2075.07	2056.87	2091.79	2042.53	2048.25	2021.12	2183.2	2140.7	2100.77	2115.39	2074.32	2101.34	2214.09	2030.32	2143.69	2089.28	1972.75	1986.68	2124.06	2087.36	2029.31	2031.36	2000.82	2088.77	2085.49	2103.19	2007.47	2084.67	2091.36	2000.06	2077.54	2103.65	2094.59	2045.91	1996.72	2073.77
	1988.84	2019.52	2040.86	2026.59	2023.99	2039.51	2076.92	2062.91	2068.35	2036.45	2085.61	2021.97	2050.59	2073.94	2056.06	2090.32	2042.31	2047.88	2020.33	2181.88	2139.23	2099.81	2114.71	2073.6	2100.78	2212.75	2030.03	2141.89	2088.82	1972.51	1986.42	2122.66	2086.42	2029.13	2030.76	2000.28	2088.06	2084.7	2102.6	2007.06	2083.43	2090.13	1999.83	2076.55	2102.56	2093.99	2045.67	1996.57	2072.86
	1988.59	2018.93	2040.24	2026.29	2023.85	2038.86	2075.78	2062.18	2067.63	2035.68	2084.8	2021.69	2049.96	2072.83	2055.25	2088.87	2042.09	2047.52	2019.54	2180.56	2137.79	2098.85	2114.03	2072.88	2100.22	2211.42	2029.74	2140.11	2088.37	1972.27	1986.17	2121.27	2085.5	2028.95	2030.16	1999.75	2087.35	2083.93	2102.02	2006.66	2082.2	2088.91	1999.61	2075.58	2101.49	2093.4	2045.43	1996.43	2071.95
	1988.35	2018.34	2039.63	2025.99	2023.71	2038.22	2074.64	2061.46	2066.93	2034.92	2084	2021.42	2049.33	2071.73	2054.46	2087.44	2041.87	2047.16	2018.76	2179.25	2136.35	2097.91	2113.37	2072.16	2099.67	2210.12	2029.46	2138.35	2087.92	1972.04	1985.92	2119.9	2084.59	2028.77	2029.56	1999.23	2086.67	2083.17	2101.44	2006.26	2080.98	2087.72	1999.39	2074.62	2100.43	2092.82	2045.19	1996.29	2071.05
	1988.11	2017.75	2039.02	2025.69	2023.57	2037.59	2073.52	2060.74	2066.23	2034.17	2083.21	2021.15	2048.7	2070.65	2053.67	2086.03	2041.65	2046.8	2017.99	2177.95	2134.93	2096.98	2112.72	2071.46	2099.12	2208.83	2029.18	2136.61	2087.47	1971.81	1985.67	2118.55	2083.71	2028.59	2028.98	1998.72	2085.99	2082.42	2100.87	2005.86	2079.78	2086.53	1999.17	2073.67	2099.39	2092.26	2044.96	1996.14	2070.16
	1987.86	2017.18	2038.41	2025.39	2023.43	2036.96	2072.41	2060.04	2065.55	2033.43	2082.43	2020.87	2048.08	2069.58	2052.89	2084.63	2041.43	2046.44	2017.23	2176.67	2133.53	2096.06	2112.07	2070.76	2098.57	2207.56	2028.9	2134.89	2087.03	1971.58	1985.43	2117.22	2082.84	2028.41	2028.39	1998.21	2085.33	2081.68	2100.31	2005.47	2078.58	2085.37	1998.95	2072.73	2098.37	2091.71	2044.72	1996	2069.28
	1987.62	2016.6	2037.8	2025.1	2023.3	2036.34	2071.3	2059.33	2064.88	2032.69	2081.66	2020.61	2047.46	2068.53	2052.13	2083.26	2041.21	2046.08	2016.48	2175.39	2132.14	2095.15	2111.44	2070.07	2098.02	2206.31	2028.63	2133.19	2086.6	1971.36	1985.18	2115.9	2081.99	2028.24	2027.82	1997.71	2084.68	2080.95	2099.75	2005.08	2077.41	2084.22	1998.74	2071.8	2097.36	2091.18	2044.49	1995.87	2068.41
	1987.38	2016.03	2037.21	2024.8	2023.16	2035.72	2070.21	2058.64	2064.22	2031.97	2080.9	2020.34	2046.84	2067.49	2051.37	2081.89	2041	2045.73	2015.73	2174.12	2130.77	2094.25	2110.81	2069.38	2097.48	2205.07	2028.35	2131.51	2086.16	1971.14	1984.94	2114.61	2081.15	2028.08	2027.25	1997.23	2084.04	2080.23	2099.19	2004.7	2076.24	2083.09	1998.52	2070.89	2096.37	2090.66	2044.26	1995.73	2067.54
	1987.15	2015.46	2036.61	2024.51	2023.03	2035.11	2069.13	2057.95	2063.57	2031.25	2080.14	2020.07	2046.23	2066.46	2050.62	2080.55	2040.78	2045.38	2015	2172.85	2129.4	2093.36	2110.2	2068.7	2096.95	2203.85	2028.08	2129.84	2085.73	1970.92	1984.7	2113.33	2080.34	2027.91	2026.68	1996.74	2083.42	2079.53	2098.64	2004.32	2075.08	2081.98	1998.31	2069.98	2095.39	2090.15	2044.03	1995.59	2066.69
	1986.91	2014.9	2036.02	2024.22	2022.9	2034.51	2068.06	2057.27	2062.94	2030.54	2079.39	2019.81	2045.62	2065.45	2049.89	2079.22	2040.57	2045.04	2014.27	2171.6	2128.06	2092.49	2109.59	2068.03	2096.41	2202.65	2027.82	2128.2	2085.31	1970.7	1984.46	2112.07	2079.53	2027.75	2026.12	1996.27	2082.81	2078.83	2098.09	2003.95	2073.94	2080.88	1998.11	2069.09	2094.44	2089.66	2043.8	1995.46	2065.85
	1986.68	2014.34	2035.43	2023.93	2022.77	2033.92	2067.01	2056.6	2062.31	2029.84	2078.65	2019.55	2045.01	2064.45	2049.16	2077.91	2040.35	2044.69	2013.55	2170.36	2126.73	2091.63	2108.99	2067.36	2095.88	2201.47	2027.55	2126.57	2084.88	1970.49	1984.22	2110.82	2078.75	2027.59	2025.57	1995.81	2082.21	2078.15	2097.55	2003.58	2072.81	2079.8	1997.9	2068.21	2093.49	2089.18	2043.57	1995.33	2065.01
	1986.45	2013.79	2034.85	2023.65	2022.65	2033.33	2065.96	2055.93	2061.69	2029.15	2077.92	2019.3	2044.41	2063.47	2048.44	2076.62	2040.14	2044.35	2012.84	2169.12	2125.41	2090.78	2108.41	2066.7	2095.36	2200.31	2027.29	2124.96	2084.47	1970.28	1983.99	2109.6	2077.98	2027.44	2025.02	1995.35	2081.62	2077.48	2097.01	2003.22	2071.7	2078.73	1997.69	2067.34	2092.57	2088.72	2043.35	1995.2	2064.19
	1986.22	2013.24	2034.27	2023.37	2022.52	2032.75	2064.92	2055.27	2061.09	2028.47	2077.2	2019.04	2043.81	2062.5	2047.74	2075.34	2039.93	2044.01	2012.14	2167.89	2124.11	2089.94	2107.83	2066.05	2094.84	2199.16	2027.03	2123.37	2084.05	1970.07	1983.76	2108.39	2077.23	2027.28	2024.48	1994.9	2081.05	2076.83	2096.48	2002.86	2070.59	2077.68	1997.49	2066.48	2091.66	2088.27	2043.13	1995.07	2063.37
	1985.99	2012.7	2033.69	2023.08	2022.4	2032.17	2063.89	2054.61	2060.5	2027.79	2076.48	2018.79	2043.22	2061.54	2047.04	2074.08	2039.71	2043.68	2011.44	2166.67	2122.82	2089.11	2107.26	2065.4	2094.32	2198.03	2026.78	2121.79	2083.64	1969.86	1983.52	2107.19	2076.5	2027.14	2023.94	1994.46	2080.49	2076.18	2095.96	2002.5	2069.5	2076.65	1997.29	2065.64	2090.76	2087.83	2042.91	1994.94	2062.57
	1985.76	2012.15	2033.12	2022.8	2022.28	2031.6	2062.88	2053.97	2059.91	2027.12	2075.78	2018.54	2042.63	2060.6	2046.35	2072.84	2039.5	2043.34	2010.76	2165.46	2121.54	2088.29	2106.7	2064.76	2093.8	2196.92	2026.52	2120.24	2083.24	1969.66	1983.3	2106.02	2075.78	2026.99	2023.41	1994.02	2079.94	2075.54	2095.43	2002.15	2068.42	2075.63	1997.09	2064.8	2089.88	2087.41	2042.69	1994.81	2061.77
	1985.54	2011.62	2032.55	2022.53	2022.16	2031.04	2061.87	2053.33	2059.34	2026.47	2075.08	2018.3	2042.04	2059.67	2045.67	2071.61	2039.29	2043.01	2010.08	2164.26	2120.28	2087.49	2106.15	2064.13	2093.29	2195.82	2026.27	2118.7	2082.84	1969.45	1983.07	2104.86	2075.08	2026.85	2022.88	1993.6	2079.4	2074.92	2094.92	2001.8	2067.35	2074.63	1996.9	2063.98	2089.02	2087	2042.47	1994.69	2060.98
	1985.32	2011.09	2031.99	2022.25	2022.04	2030.49	2060.88	2052.69	2058.78	2025.82	2074.39	2018.05	2041.46	2058.76	2045	2070.4	2039.09	2042.68	2009.41	2163.07	2119.04	2086.69	2105.61	2063.51	2092.78	2194.74	2026.02	2117.18	2082.44	1969.26	1982.84	2103.72	2074.39	2026.71	2022.36	1993.18	2078.88	2074.31	2094.41	2001.46	2066.29	2073.64	1996.7	2063.17	2088.17	2086.61	2042.26	1994.56	2060.2
	1985.1	2010.56	2031.43	2021.98	2021.92	2029.94	2059.89	2052.06	2058.23	2025.17	2073.7	2017.81	2040.88	2057.86	2044.34	2069.21	2038.88	2042.35	2008.75	2161.89	2117.81	2085.91	2105.08	2062.89	2092.28	2193.68	2025.78	2115.68	2082.04	1969.06	1982.62	2102.6	2073.72	2026.57	2021.85	1992.77	2078.37	2073.71	2093.9	2001.12	2065.25	2072.67	1996.51	2062.37	2087.34	2086.23	2042.05	1994.44	2059.43
	1984.88	2010.04	2030.88	2021.7	2021.81	2029.39	2058.91	2051.44	2057.7	2024.54	2073.03	2017.57	2040.3	2056.97	2043.69	2068.03	2038.67	2042.03	2008.1	2160.71	2116.59	2085.14	2104.56	2062.28	2091.78	2192.63	2025.53	2114.19	2081.66	1968.87	1982.4	2101.49	2073.07	2026.44	2021.34	1992.36	2077.87	2073.12	2093.4	2000.79	2064.22	2071.72	1996.32	2061.58	2086.53	2085.86	2041.84	1994.32	2058.67
	1984.66	2009.52	2030.33	2021.43	2021.7	2028.86	2057.95	2050.83	2057.17	2023.92	2072.36	2017.34	2039.73	2056.1	2043.05	2066.87	2038.47	2041.71	2007.45	2159.54	2115.39	2084.38	2104.05	2061.67	2091.29	2191.6	2025.29	2112.72	2081.27	1968.68	1982.18	2100.41	2072.43	2026.31	2020.83	1991.97	2077.39	2072.54	2092.9	2000.46	2063.2	2070.78	1996.13	2060.8	2085.73	2085.5	2041.63	1994.2	2057.92
	1984.45	2009.01	2029.78	2021.17	2021.59	2028.33	2057	2050.22	2056.65	2023.3	2071.71	2017.11	2039.16	2055.24	2042.42	2065.72	2038.26	2041.39	2006.82	2158.39	2114.2	2083.63	2103.55	2061.07	2090.79	2190.59	2025.06	2111.28	2080.89	1968.49	1981.97	2099.33	2071.81	2026.18	2020.33	1991.58	2076.92	2071.97	2092.41	2000.14	2062.19	2069.86	1995.94	2060.04	2084.94	2085.16	2041.42	1994.08	2057.17
	1984.23	2008.5	2029.24	2020.9	2021.48	2027.8	2056.05	2049.62	2056.15	2022.69	2071.06	2016.88	2038.59	2054.39	2041.79	2064.59	2038.06	2041.07	2006.19	2157.23	2113.03	2082.9	2103.06	2060.48	2090.31	2189.59	2024.82	2109.84	2080.51	1968.3	1981.75	2098.28	2071.21	2026.05	2019.84	1991.2	2076.46	2071.42	2091.92	1999.81	2061.19	2068.95	1995.76	2059.28	2084.17	2084.84	2041.22	1993.96	2056.44
	1984.02	2007.99	2028.7	2020.64	2021.37	2027.29	2055.12	2049.03	2055.65	2022.09	2070.42	2016.65	2038.03	2053.56	2041.18	2063.48	2037.86	2040.76	2005.57	2156.09	2111.87	2082.17	2102.58	2059.9	2089.82	2188.61	2024.59	2108.43	2080.14	1968.12	1981.54	2097.24	2070.62	2025.93	2019.35	1990.83	2076.01	2070.87	2091.44	1999.5	2060.21	2068.06	1995.57	2058.54	2083.42	2084.53	2041.02	1993.84	2055.71
	1983.81	2007.49	2028.17	2020.37	2021.27	2026.78	2054.19	2048.44	2055.17	2021.5	2069.79	2016.42	2037.47	2052.74	2040.57	2062.38	2037.66	2040.45	2004.96	2154.96	2110.72	2081.46	2102.11	2059.32	2089.34	2187.65	2024.36	2107.03	2079.77	1967.94	1981.33	2096.22	2070.05	2025.81	2018.87	1990.46	2075.58	2070.34	2090.97	1999.18	2059.24	2067.19	1995.39	2057.81	2082.68	2084.23	2040.82	1993.73	2054.99
	1983.61	2006.99	2027.64	2020.11	2021.17	2026.27	2053.28	2047.86	2054.7	2020.92	2069.16	2016.2	2036.92	2051.93	2039.98	2061.3	2037.46	2040.14	2004.36	2153.83	2109.59	2080.76	2101.64	2058.75	2088.87	2186.7	2024.13	2105.65	2079.41	1967.76	1981.12	2095.22	2069.49	2025.7	2018.4	1990.1	2075.16	2069.81	2090.49	1998.88	2058.28	2066.33	1995.21	2057.09	2081.96	2083.94	2040.62	1993.62	2054.28
	1983.4	2006.5	2027.11	2019.86	2021.07	2025.77	2052.37	2047.28	2054.24	2020.34	2068.55	2015.98	2036.36	2051.14	2039.39	2060.23	2037.26	2039.83	2003.76	2152.72	2108.47	2080.07	2101.19	2058.19	2088.4	2185.77	2023.91	2104.29	2079.04	1967.58	1980.91	2094.23	2068.95	2025.59	2017.93	1989.75	2074.75	2069.3	2090.03	1998.57	2057.33	2065.48	1995.04	2056.38	2081.25	2083.67	2040.42	1993.5	2053.58
	1983.2	2006.02	2026.59	2019.6	2020.97	2025.28	2051.48	2046.72	2053.79	2019.77	2067.94	2015.77	2035.82	2050.36	2038.81	2059.18	2037.06	2039.53	2003.17	2151.61	2107.37	2079.39	2100.75	2057.64	2087.93	2184.85	2023.69	2102.94	2078.69	1967.41	1980.71	2093.26	2068.43	2025.48	2017.46	1989.4	2074.35	2068.8	2089.57	1998.27	2056.39	2064.66	1994.86	2055.68	2080.56	2083.41	2040.23	1993.39	2052.89
	1983	2005.53	2026.07	2019.35	2020.87	2024.8	2050.59	2046.16	2053.35	2019.22	2067.34	2015.56	2035.27	2049.59	2038.24	2058.15	2036.87	2039.22	2002.59	2150.5	2106.28	2078.73	2100.31	2057.09	2087.46	2183.95	2023.47	2101.62	2078.34	1967.24	1980.51	2092.3	2067.92	2025.37	2017	1989.07	2073.97	2068.31	2089.11	1997.98	2055.47	2063.84	1994.69	2054.99	2079.88	2083.17	2040.03	1993.29	2052.2
	1982.8	2005.06	2025.56	2019.09	2020.78	2024.32	2049.72	2045.6	2052.92	2018.67	2066.75	2015.35	2034.73	2048.84	2037.68	2057.13	2036.67	2038.93	2002.02	2149.41	2105.21	2078.07	2099.89	2056.55	2087.01	2183.07	2023.25	2100.31	2077.99	1967.07	1980.31	2091.36	2067.43	2025.27	2016.55	1988.74	2073.59	2067.84	2088.66	1997.68	2054.55	2063.04	1994.52	2054.31	2079.22	2082.94	2039.84	1993.18	2051.53
	1982.6	2004.58	2025.05	2018.84	2020.69	2023.85	2048.85	2045.05	2052.5	2018.12	2066.17	2015.14	2034.19	2048.1	2037.13	2056.12	2036.48	2038.63	2001.46	2148.33	2104.15	2077.43	2099.47	2056.02	2086.55	2182.2	2023.04	2099.01	2077.64	1966.91	1980.11	2090.44	2066.95	2025.17	2016.1	1988.41	2073.23	2067.37	2088.21	1997.4	2053.65	2062.26	1994.35	2053.65	2078.57	2082.72	2039.66	1993.07	2050.86
	1982.4	2004.11	2024.55	2018.6	2020.6	2023.38	2047.99	2044.51	2052.1	2017.59	2065.6	2014.94	2033.66	2047.37	2036.59	2055.13	2036.29	2038.33	2000.9	2147.25	2103.1	2076.8	2099.07	2055.49	2086.1	2181.34	2022.82	2097.73	2077.31	1966.74	1979.91	2089.54	2066.49	2025.07	2015.66	1988.1	2072.89	2066.91	2087.77	1997.11	2052.76	2061.49	1994.18	2053	2077.94	2082.52	2039.47	1992.97	2050.2
	1982.21	2003.65	2024.05	2018.35	2020.51	2022.92	2047.15	2043.98	2051.7	2017.06	2065.04	2014.74	2033.13	2046.65	2036.05	2054.16	2036.1	2038.04	2000.36	2146.18	2102.07	2076.18	2098.67	2054.97	2085.65	2180.51	2022.62	2096.47	2076.97	1966.58	1979.72	2088.65	2066.04	2024.98	2015.22	1987.79	2072.55	2066.47	2087.34	1996.83	2051.88	2060.74	1994.01	2052.35	2077.33	2082.33	2039.28	1992.86	2049.54
	1982.02	2003.19	2023.55	2018.11	2020.43	2022.47	2046.31	2043.45	2051.32	2016.54	2064.48	2014.54	2032.6	2045.95	2035.53	2053.2	2035.91	2037.75	1999.82	2145.12	2101.06	2075.57	2098.29	2054.46	2085.21	2179.68	2022.41	2095.23	2076.64	1966.43	1979.53	2087.78	2065.61	2024.89	2014.79	1987.49	2072.23	2066.03	2086.9	1996.56	2051.02	2060	1993.85	2051.72	2076.72	2082.16	2039.1	1992.76	2048.9
	1981.83	2002.73	2023.06	2017.86	2020.35	2022.02	2045.48	2042.92	2050.94	2016.03	2063.94	2014.35	2032.08	2045.26	2035.01	2052.26	2035.72	2037.46	1999.29	2144.07	2100.05	2074.98	2097.91	2053.96	2084.77	2178.87	2022.21	2094	2076.31	1966.27	1979.34	2086.92	2065.2	2024.8	2014.36	1987.19	2071.92	2065.61	2086.48	1996.28	2050.16	2059.28	1993.69	2051.1	2076.14	2082	2038.92	1992.66	2048.27
	1981.64	2002.28	2022.57	2017.62	2020.27	2021.58	2044.67	2042.41	2050.58	2015.53	2063.4	2014.15	2031.56	2044.59	2034.5	2051.33	2035.53	2037.18	1998.76	2143.02	2099.07	2074.39	2097.54	2053.46	2084.34	2178.08	2022	2092.79	2075.99	1966.12	1979.15	2086.08	2064.8	2024.72	2013.94	1986.9	2071.62	2065.19	2086.06	1996.02	2049.32	2058.58	1993.53	2050.49	2075.56	2081.85	2038.74	1992.56	2047.64
	1981.45	2001.84	2022.09	2017.39	2020.19	2021.14	2043.86	2041.9	2050.23	2015.04	2062.87	2013.97	2031.04	2043.92	2034	2050.41	2035.35	2036.9	1998.25	2141.98	2098.09	2073.82	2097.18	2052.98	2083.91	2177.3	2021.81	2091.6	2075.67	1965.97	1978.97	2085.26	2064.42	2024.64	2013.52	1986.62	2071.34	2064.79	2085.64	1995.75	2048.48	2057.88	1993.37	2049.89	2075.01	2081.72	2038.57	1992.47	2047.02
	1981.27	2001.4	2021.61	2017.15	2020.11	2020.71	2043.06	2041.4	2049.89	2014.55	2062.35	2013.78	2030.53	2043.27	2033.5	2049.51	2035.16	2036.62	1997.74	2140.95	2097.13	2073.26	2096.84	2052.49	2083.49	2176.54	2021.61	2090.42	2075.36	1965.82	1978.78	2084.46	2064.05	2024.56	2013.11	1986.35	2071.07	2064.4	2085.23	1995.49	2047.66	2057.21	1993.21	2049.3	2074.47	2081.59	2038.39	1992.37	2046.41
	1981.08	2000.96	2021.14	2016.92	2020.04	2020.29	2042.27	2040.9	2049.56	2014.08	2061.84	2013.6	2030.02	2042.63	2033.02	2048.63	2034.98	2036.34	1997.24	2139.93	2096.19	2072.71	2096.5	2052.02	2083.07	2175.79	2021.42	2089.26	2075.05	1965.67	1978.6	2083.67	2063.69	2024.49	2012.71	1986.08	2070.81	2064.02	2084.83	1995.24	2046.85	2056.54	1993.06	2048.73	2073.94	2081.49	2038.22	1992.28	2045.8
	1980.9	2000.53	2020.67	2016.69	2019.97	2019.87	2041.49	2040.41	2049.24	2013.61	2061.33	2013.42	2029.51	2042	2032.54	2047.76	2034.8	2036.06	1996.74	2138.91	2095.26	2072.17	2096.17	2051.56	2082.65	2175.06	2021.23	2088.11	2074.74	1965.53	1978.43	2082.89	2063.36	2024.42	2012.31	1985.82	2070.56	2063.65	2084.43	1994.98	2046.06	2055.9	1992.91	2048.16	2073.43	2081.4	2038.05	1992.18	2045.21
	1980.73	2000.1	2020.21	2016.46	2019.9	2019.46	2040.72	2039.93	2048.93	2013.14	2060.84	2013.25	2029.01	2041.39	2032.07	2046.91	2034.62	2035.79	1996.26	2137.91	2094.34	2071.65	2095.85	2051.1	2082.24	2174.34	2021.04	2086.98	2074.44	1965.39	1978.25	2082.13	2063.03	2024.35	2011.92	1985.57	2070.32	2063.29	2084.03	1994.74	2045.27	2055.26	1992.75	2047.61	2072.93	2081.32	2037.88	1992.09	2044.62
	1980.55	1999.68	2019.75	2016.23	2019.84	2019.06	2039.95	2039.45	2048.63	2012.69	2060.35	2013.08	2028.51	2040.79	2031.61	2046.06	2034.44	2035.52	1995.78	2136.91	2093.43	2071.13	2095.54	2050.65	2081.83	2173.63	2020.85	2085.87	2074.15	1965.25	1978.08	2081.39	2062.73	2024.28	2011.53	1985.32	2070.1	2062.94	2083.64	1994.49	2044.5	2054.65	1992.6	2047.06	2072.44	2081.25	2037.71	1992	2044.04
	1980.37	1999.26	2019.29	2016.01	2019.77	2018.66	2039.2	2038.98	2048.35	2012.24	2059.88	2012.91	2028.02	2040.2	2031.16	2045.24	2034.26	2035.25	1995.31	2135.92	2092.55	2070.63	2095.24	2050.2	2081.43	2172.94	2020.67	2084.77	2073.85	1965.12	1977.9	2080.67	2062.44	2024.22	2011.15	1985.08	2069.89	2062.6	2083.26	1994.25	2043.73	2054.04	1992.46	2046.53	2071.97	2081.2	2037.55	1991.91	2043.46
	1980.2	1998.85	2018.84	2015.78	2019.71	2018.27	2038.46	2038.52	2048.07	2011.81	2059.41	2012.74	2027.52	2039.62	2030.72	2044.43	2034.08	2034.98	1994.85	2134.93	2091.67	2070.14	2094.95	2049.77	2081.04	2172.27	2020.49	2083.69	2073.57	1964.99	1977.73	2079.95	2062.16	2024.16	2010.77	1984.84	2069.69	2062.27	2082.88	1994.01	2042.98	2053.45	1992.31	2046.01	2071.52	2081.16	2037.39	1991.83	2042.9
	1980.03	1998.44	2018.39	2015.56	2019.65	2017.89	2037.72	2038.06	2047.81	2011.38	2058.95	2012.58	2027.03	2039.06	2030.28	2043.63	2033.91	2034.72	1994.39	2133.96	2090.81	2069.66	2094.67	2049.34	2080.64	2171.61	2020.31	2082.63	2073.28	1964.86	1977.57	2079.26	2061.9	2024.11	2010.4	1984.61	2069.51	2061.96	2082.5	1993.78	2042.24	2052.88	1992.17	2045.5	2071.08	2081.14	2037.23	1991.74	2042.34
	1979.86	1998.03	2017.95	2015.35	2019.6	2017.51	2037	2037.61	2047.55	2010.96	2058.5	2012.43	2026.55	2038.5	2029.85	2042.85	2033.73	2034.46	1993.95	2132.99	2089.96	2069.19	2094.4	2048.92	2080.25	2170.96	2020.13	2081.58	2073	1964.73	1977.4	2078.58	2061.65	2024.05	2010.03	1984.39	2069.33	2061.65	2082.13	1993.55	2041.51	2052.32	1992.03	2045	2070.66	2081.13	2037.07	1991.66	2041.79
	1979.7	1997.63	2017.51	2015.13	2019.55	2017.13	2036.28	2037.16	2047.31	2010.54	2058.06	2012.27	2026.07	2037.96	2029.43	2042.08	2033.56	2034.2	1993.51	2132.03	2089.13	2068.74	2094.13	2048.51	2079.87	2170.33	2019.96	2080.55	2072.73	1964.6	1977.24	2077.92	2061.42	2024.01	2009.67	1984.18	2069.17	2061.36	2081.77	1993.33	2040.79	2051.77	1991.88	2044.51	2070.24	2081.13	2036.91	1991.57	2041.25
	1979.53	1997.24	2017.08	2014.92	2019.49	2016.77	2035.57	2036.72	2047.08	2010.14	2057.62	2012.12	2025.59	2037.43	2029.02	2041.33	2033.39	2033.94	1993.08	2131.07	2088.31	2068.3	2093.88	2048.11	2079.49	2169.71	2019.79	2079.53	2072.46	1964.48	1977.08	2077.27	2061.2	2023.96	2009.32	1983.97	2069.02	2061.07	2081.41	1993.1	2040.08	2051.24	1991.75	2044.03	2069.85	2081.15	2036.76	1991.49	2040.71
	1979.37	1996.85	2016.65	2014.71	2019.45	2016.41	2034.87	2036.29	2046.85	2009.74	2057.2	2011.97	2025.11	2036.92	2028.62	2040.59	2033.22	2033.69	1992.65	2130.13	2087.51	2067.86	2093.64	2047.71	2079.12	2169.1	2019.62	2078.53	2072.19	1964.36	1976.92	2076.64	2061	2023.92	2008.97	1983.77	2068.88	2060.8	2081.06	1992.88	2039.39	2050.73	1991.61	2043.57	2069.47	2081.18	2036.61	1991.41	2040.19
	1979.21	1996.46	2016.22	2014.5	2019.4	2016.05	2034.18	2035.86	2046.64	2009.35	2056.78	2011.83	2024.64	2036.41	2028.22	2039.86	2033.06	2033.44	1992.23	2129.19	2086.72	2067.44	2093.41	2047.32	2078.75	2168.51	2019.45	2077.54	2071.93	1964.24	1976.77	2076.03	2060.81	2023.88	2008.62	1983.57	2068.76	2060.53	2080.71	1992.67	2038.7	2050.23	1991.47	2043.11	2069.1	2081.22	2036.46	1991.34	2039.67
	1979.05	1996.08	2015.8	2014.29	2019.36	2015.71	2033.5	2035.44	2046.44	2008.97	2056.38	2011.69	2024.17	2035.92	2027.83	2039.15	2032.89	2033.18	1991.83	2128.25	2085.94	2067.04	2093.18	2046.94	2078.39	2167.93	2019.29	2076.57	2071.67	1964.13	1976.61	2075.43	2060.64	2023.84	2008.29	1983.38	2068.65	2060.28	2080.37	1992.46	2038.03	2049.74	1991.34	2042.66	2068.75	2081.28	2036.31	1991.26	2039.15
	1978.9	1995.71	2015.38	2014.08	2019.31	2015.36	2032.83	2035.03	2046.25	2008.59	2055.98	2011.55	2023.71	2035.44	2027.45	2038.45	2032.73	2032.94	1991.42	2127.33	2085.18	2066.64	2092.97	2046.57	2078.03	2167.37	2019.13	2075.62	2071.42	1964.01	1976.46	2074.84	2060.48	2023.81	2007.95	1983.2	2068.55	2060.04	2080.03	1992.25	2037.36	2049.27	1991.21	2042.23	2068.41	2081.35	2036.17	1991.18	2038.65
	1978.74	1995.34	2014.97	2013.88	2019.28	2015.03	2032.16	2034.62	2046.08	2008.23	2055.59	2011.42	2023.25	2034.98	2027.08	2037.77	2032.56	2032.69	1991.03	2126.41	2084.43	2066.25	2092.77	2046.2	2077.67	2166.82	2018.97	2074.68	2071.17	1963.9	1976.32	2074.27	2060.34	2023.78	2007.62	1983.03	2068.46	2059.81	2079.7	1992.05	2036.71	2048.81	1991.08	2041.81	2068.08	2081.44	2036.02	1991.11	2038.15
	1978.59	1994.97	2014.56	2013.68	2019.24	2014.7	2031.51	2034.22	2045.91	2007.87	2055.21	2011.29	2022.79	2034.52	2026.71	2037.1	2032.4	2032.45	1990.64	2125.51	2083.7	2065.88	2092.57	2045.85	2077.32	2166.28	2018.81	2073.76	2070.93	1963.79	1976.17	2073.72	2060.21	2023.75	2007.3	1982.86	2068.38	2059.58	2079.37	1991.85	2036.07	2048.36	1990.95	2041.39	2067.77	2081.53	2035.88	1991.04	2037.66
	1978.44	1994.61	2014.16	2013.48	2019.21	2014.38	2030.86	2033.83	2045.75	2007.52	2054.83	2011.16	2022.34	2034.08	2026.35	2036.44	2032.24	2032.21	1990.26	2124.6	2082.98	2065.52	2092.39	2045.5	2076.97	2165.76	2018.66	2072.85	2070.69	1963.69	1976.03	2073.18	2060.1	2023.73	2006.99	1982.69	2068.32	2059.37	2079.05	1991.65	2035.44	2047.93	1990.82	2040.99	2067.48	2081.65	2035.74	1990.97	2037.18
	1978.29	1994.25	2013.76	2013.29	2019.17	2014.06	2030.23	2033.44	2045.61	2007.18	2054.47	2011.04	2021.89	2033.64	2026	2035.8	2032.08	2031.97	1989.89	2123.71	2082.27	2065.17	2092.21	2045.16	2076.63	2165.25	2018.51	2071.96	2070.45	1963.59	1975.88	2072.66	2060	2023.7	2006.67	1982.53	2068.27	2059.17	2078.73	1991.46	2034.82	2047.51	1990.7	2040.6	2067.19	2081.77	2035.61	1990.9	2036.7
	1978.14	1993.9	2013.37	2013.1	2019.14	2013.75	2029.6	2033.05	2045.47	2006.85	2054.11	2010.92	2021.44	2033.22	2025.66	2035.17	2031.93	2031.73	1989.52	2122.82	2081.58	2064.83	2092.05	2044.82	2076.3	2164.75	2018.36	2071.08	2070.22	1963.48	1975.75	2072.15	2059.92	2023.69	2006.37	1982.38	2068.23	2058.98	2078.42	1991.27	2034.22	2047.11	1990.57	2040.22	2066.93	2081.91	2035.48	1990.83	2036.24
	1978	1993.55	2012.98	2012.91	2019.12	2013.44	2028.98	2032.68	2045.35	2006.52	2053.77	2010.8	2020.99	2032.82	2025.32	2034.56	2031.77	2031.49	1989.17	2121.94	2080.9	2064.5	2091.9	2044.5	2075.97	2164.27	2018.21	2070.22	2069.99	1963.39	1975.61	2071.66	2059.85	2023.67	2006.07	1982.24	2068.2	2058.81	2078.12	1991.08	2033.62	2046.72	1990.45	2039.85	2066.67	2082.06	2035.34	1990.77	2035.78
	1977.86	1993.21	2012.59	2012.72	2019.09	2013.14	2028.37	2032.31	2045.24	2006.2	2053.43	2010.69	2020.55	2032.42	2025	2033.96	2031.62	2031.26	1988.82	2121.07	2080.24	2064.19	2091.75	2044.18	2075.64	2163.8	2018.07	2069.37	2069.77	1963.29	1975.47	2071.18	2059.79	2023.66	2005.77	1982.1	2068.19	2058.64	2077.82	1990.9	2033.03	2046.35	1990.33	2039.5	2066.44	2082.23	2035.22	1990.71	2035.32
	1977.72	1992.87	2012.21	2012.53	2019.07	2012.85	2027.76	2031.94	2045.13	2005.89	2053.1	2010.58	2020.12	2032.03	2024.67	2033.37	2031.47	2031.03	1988.47	2120.21	2079.59	2063.88	2091.62	2043.87	2075.32	2163.34	2017.93	2068.54	2069.55	1963.2	1975.34	2070.72	2059.75	2023.65	2005.48	1981.97	2068.18	2058.48	2077.53	1990.72	2032.46	2045.99	1990.21	2039.15	2066.21	2082.41	2035.09	1990.64	2034.88
	1977.58	1992.53	2011.83	2012.35	2019.06	2012.57	2027.17	2031.59	2045.04	2005.59	2052.78	2010.47	2019.68	2031.66	2024.36	2032.8	2031.32	2030.8	1988.14	2119.35	2078.95	2063.59	2091.49	2043.57	2075	2162.89	2017.79	2067.73	2069.34	1963.11	1975.21	2070.28	2059.72	2023.65	2005.2	1981.84	2068.19	2058.33	2077.24	1990.54	2031.9	2045.64	1990.1	2038.81	2066	2082.6	2034.97	1990.58	2034.44
	1977.44	1992.2	2011.46	2012.17	2019.04	2012.29	2026.58	2031.24	2044.96	2005.3	2052.47	2010.37	2019.25	2031.3	2024.05	2032.24	2031.17	2030.58	1987.81	2118.5	2078.33	2063.31	2091.38	2043.28	2074.69	2162.46	2017.65	2066.92	2069.13	1963.02	1975.09	2069.84	2059.71	2023.65	2004.92	1981.72	2068.22	2058.2	2076.96	1990.37	2031.34	2045.3	1989.98	2038.49	2065.8	2082.81	2034.84	1990.52	2034.01
	1977.31	1991.88	2011.09	2011.99	2019.03	2012.01	2026.01	2030.89	2044.89	2005.01	2052.16	2010.27	2018.82	2030.95	2023.75	2031.69	2031.02	2030.35	1987.48	2117.66	2077.72	2063.04	2091.27	2042.99	2074.38	2162.04	2017.52	2066.14	2068.92	1962.93	1974.96	2069.43	2059.71	2023.65	2004.64	1981.61	2068.25	2058.07	2076.68	1990.2	2030.8	2044.99	1989.87	2038.17	2065.62	2083.03	2034.72	1990.47	2033.58
	1977.18	1991.56	2010.73	2011.81	2019.01	2011.74	2025.44	2030.55	2044.84	2004.73	2051.87	2010.18	2018.4	2030.61	2023.46	2031.16	2030.88	2030.13	1987.17	2116.82	2077.13	2062.78	2091.18	2042.71	2074.08	2161.63	2017.38	2065.37	2068.72	1962.85	1974.84	2069.03	2059.73	2023.65	2004.37	1981.5	2068.29	2057.96	2076.41	1990.03	2030.27	2044.68	1989.76	2037.87	2065.45	2083.27	2034.61	1990.41	2033.17
	1977.05	1991.25	2010.37	2011.64	2019.01	2011.48	2024.88	2030.22	2044.79	2004.46	2051.58	2010.09	2017.98	2030.29	2023.18	2030.64	2030.74	2029.91	1986.86	2115.99	2076.55	2062.53	2091.09	2042.45	2073.79	2161.24	2017.25	2064.61	2068.52	1962.77	1974.72	2068.64	2059.76	2023.66	2004.11	1981.39	2068.35	2057.85	2076.14	1989.87	2029.75	2044.39	1989.65	2037.58	2065.3	2083.52	2034.49	1990.36	2032.76
	1976.92	1990.93	2010.01	2011.47	2019	2011.23	2024.32	2029.89	2044.75	2004.2	2051.3	2010	2017.56	2029.97	2022.9	2030.13	2030.59	2029.69	1986.56	2115.17	2075.98	2062.3	2091.02	2042.18	2073.49	2160.86	2017.13	2063.87	2068.33	1962.69	1974.6	2068.27	2059.8	2023.67	2003.85	1981.3	2068.42	2057.76	2075.88	1989.7	2029.24	2044.11	1989.54	2037.3	2065.16	2083.78	2034.38	1990.3	2032.35
	1976.79	1990.63	2009.66	2011.3	2019	2010.98	2023.78	2029.57	2044.72	2003.94	2051.03	2009.92	2017.15	2029.67	2022.63	2029.64	2030.46	2029.47	1986.27	2114.36	2075.43	2062.08	2090.95	2041.93	2073.21	2160.49	2017	2063.14	2068.14	1962.62	1974.49	2067.91	2059.86	2023.69	2003.6	1981.21	2068.51	2057.67	2075.63	1989.55	2028.74	2043.84	1989.43	2037.02	2065.03	2084.05	2034.27	1990.25	2031.96
	1976.67	1990.33	2009.31	2011.13	2019	2010.74	2023.24	2029.26	2044.71	2003.7	2050.77	2009.84	2016.74	2029.38	2022.36	2029.16	2030.32	2029.26	1985.98	2113.55	2074.89	2061.86	2090.89	2041.69	2072.93	2160.13	2016.88	2062.43	2067.96	1962.54	1974.38	2067.57	2059.94	2023.71	2003.35	1981.12	2068.6	2057.6	2075.38	1989.39	2028.26	2043.59	1989.33	2036.76	2064.92	2084.34	2034.17	1990.21	2031.57
	1976.55	1990.03	2008.97	2010.97	2019	2010.5	2022.72	2028.95	2044.71	2003.46	2050.52	2009.76	2016.33	2029.1	2022.11	2028.69	2030.18	2029.05	1985.7	2112.76	2074.37	2061.66	2090.85	2041.45	2072.65	2159.78	2016.76	2061.73	2067.78	1962.47	1974.27	2067.24	2060.02	2023.73	2003.11	1981.05	2068.71	2057.54	2075.14	1989.24	2027.78	2043.35	1989.22	2036.52	2064.82	2084.64	2034.06	1990.16	2031.19
	1976.43	1989.74	2008.63	2010.8	2019	2010.27	2022.2	2028.65	2044.71	2003.23	2050.27	2009.69	2015.93	2028.83	2021.86	2028.24	2030.05	2028.84	1985.43	2111.96	2073.86	2061.47	2090.81	2041.22	2072.38	2159.45	2016.64	2061.05	2067.61	1962.4	1974.16	2066.93	2060.12	2023.75	2002.87	1980.97	2068.83	2057.49	2074.9	1989.1	2027.31	2043.13	1989.12	2036.28	2064.74	2084.96	2033.96	1990.11	2030.82
	1976.31	1989.45	2008.3	2010.65	2019.01	2010.04	2021.69	2028.35	2044.73	2003	2050.04	2009.62	2015.53	2028.57	2021.62	2027.8	2029.92	2028.63	1985.16	2111.18	2073.36	2061.3	2090.79	2041	2072.11	2159.13	2016.52	2060.38	2067.44	1962.34	1974.05	2066.63	2060.24	2023.78	2002.64	1980.91	2068.96	2057.45	2074.67	1988.95	2026.86	2042.92	1989.02	2036.05	2064.67	2085.29	2033.86	1990.07	2030.45
	1976.19	1989.17	2007.97	2010.49	2019.02	2009.83	2021.18	2028.06	2044.76	2002.79	2049.81	2009.55	2015.13	2028.33	2021.38	2027.37	2029.79	2028.42	1984.91	2110.4	2072.88	2061.13	2090.77	2040.79	2071.85	2158.82	2016.41	2059.73	2067.27	1962.28	1973.95	2066.35	2060.37	2023.81	2002.41	1980.84	2069.1	2057.42	2074.45	1988.81	2026.41	2042.72	1988.92	2035.83	2064.62	2085.63	2033.77	1990.03	2030.09
	1976.08	1988.89	2007.64	2010.33	2019.03	2009.61	2020.69	2027.78	2044.8	2002.58	2049.59	2009.49	2014.74	2028.09	2021.15	2026.95	2029.66	2028.22	1984.65	2109.63	2072.41	2060.98	2090.77	2040.59	2071.59	2158.52	2016.3	2059.09	2067.11	1962.21	1973.85	2066.08	2060.51	2023.84	2002.19	1980.79	2069.25	2057.4	2074.23	1988.67	2025.98	2042.53	1988.82	2035.63	2064.57	2085.99	2033.67	1989.99	2029.73
	1975.97	1988.62	2007.32	2010.18	2019.05	2009.41	2020.2	2027.5	2044.85	2002.38	2049.38	2009.43	2014.35	2027.87	2020.93	2026.55	2029.53	2028.02	1984.41	2108.87	2071.95	2060.83	2090.78	2040.4	2071.34	2158.24	2016.19	2058.46	2066.95	1962.16	1973.75	2065.83	2060.67	2023.88	2001.97	1980.74	2069.42	2057.39	2074.01	1988.54	2025.56	2042.36	1988.72	2035.43	2064.55	2086.36	2033.58	1989.95	2029.39
	1975.86	1988.35	2007	2010.03	2019.06	2009.21	2019.73	2027.23	2044.91	2002.19	2049.18	2009.38	2013.96	2027.66	2020.71	2026.16	2029.41	2027.82	1984.17	2108.11	2071.51	2060.7	2090.79	2040.21	2071.09	2157.96	2016.08	2057.85	2066.8	1962.1	1973.66	2065.59	2060.84	2023.92	2001.76	1980.7	2069.6	2057.39	2073.81	1988.4	2025.15	2042.2	1988.63	2035.25	2064.53	2086.74	2033.49	1989.91	2029.05
	1975.75	1988.09	2006.69	2009.89	2019.08	2009.01	2019.26	2026.97	2044.98	2002	2048.99	2009.33	2013.58	2027.46	2020.5	2025.79	2029.28	2027.62	1983.94	2107.37	2071.08	2060.58	2090.82	2040.03	2070.85	2157.7	2015.97	2057.26	2066.65	1962.05	1973.57	2065.36	2061.02	2023.96	2001.56	1980.66	2069.79	2057.41	2073.6	1988.27	2024.74	2042.06	1988.54	2035.08	2064.53	2087.14	2033.41	1989.87	2028.72
	1975.64	1987.83	2006.38	2009.74	2019.11	2008.83	2018.79	2026.71	2045.06	2001.83	2048.8	2009.28	2013.2	2027.27	2020.3	2025.42	2029.16	2027.42	1983.72	2106.62	2070.67	2060.47	2090.85	2039.86	2070.62	2157.45	2015.87	2056.67	2066.51	1962	1973.48	2065.15	2061.22	2024.01	2001.36	1980.63	2070	2057.43	2073.41	1988.15	2024.35	2041.93	1988.44	2034.92	2064.55	2087.55	2033.32	1989.84	2028.39
	1975.54	1987.57	2006.08	2009.6	2019.13	2008.65	2018.34	2026.45	2045.16	2001.66	2048.63	2009.24	2012.83	2027.1	2020.11	2025.07	2029.05	2027.23	1983.5	2105.89	2070.27	2060.37	2090.9	2039.7	2070.38	2157.21	2015.77	2056.11	2066.37	1961.95	1973.39	2064.96	2061.43	2024.06	2001.16	1980.6	2070.21	2057.46	2073.22	1988.02	2023.97	2041.81	1988.35	2034.76	2064.57	2087.98	2033.24	1989.81	2028.07
	1975.44	1987.33	2005.78	2009.46	2019.16	2008.47	2017.89	2026.21	2045.26	2001.5	2048.46	2009.2	2012.45	2026.93	2019.92	2024.74	2028.93	2027.04	1983.29	2105.16	2069.88	2060.29	2090.96	2039.55	2070.16	2156.98	2015.67	2055.55	2066.23	1961.9	1973.31	2064.78	2061.66	2024.11	2000.97	1980.58	2070.44	2057.51	2073.03	1987.9	2023.6	2041.7	1988.27	2034.62	2064.61	2088.41	2033.17	1989.78	2027.76
	1975.34	1987.08	2005.48	2009.33	2019.19	2008.3	2017.45	2025.97	2045.38	2001.35	2048.3	2009.17	2012.08	2026.78	2019.73	2024.41	2028.81	2026.84	1983.08	2104.44	2069.51	2060.21	2091.02	2039.4	2069.94	2156.76	2015.58	2055.01	2066.1	1961.86	1973.22	2064.61	2061.9	2024.17	2000.79	1980.56	2070.68	2057.56	2072.86	1987.79	2023.24	2041.61	1988.18	2034.49	2064.67	2088.87	2033.09	1989.75	2027.45
	1975.24	1986.84	2005.19	2009.19	2019.23	2008.14	2017.02	2025.73	2045.51	2001.2	2048.15	2009.14	2011.72	2026.63	2019.56	2024.1	2028.7	2026.66	1982.89	2103.73	2069.15	2060.15	2091.1	2039.27	2069.72	2156.56	2015.48	2054.49	2065.97	1961.82	1973.14	2064.46	2062.15	2024.23	2000.61	1980.55	2070.93	2057.63	2072.69	1987.67	2022.89	2041.53	1988.09	2034.38	2064.74	2089.33	2033.02	1989.72	2027.16
	1975.15	1986.61	2004.9	2009.06	2019.26	2007.98	2016.6	2025.5	2045.64	2001.07	2048.01	2009.11	2011.35	2026.5	2019.39	2023.8	2028.59	2026.47	1982.7	2103.02	2068.81	2060.1	2091.19	2039.14	2069.51	2156.36	2015.39	2053.98	2065.85	1961.78	1973.07	2064.32	2062.42	2024.29	2000.43	1980.55	2071.19	2057.7	2072.52	1987.56	2022.56	2041.46	1988.01	2034.27	2064.82	2089.81	2032.95	1989.7	2026.86
	1975.05	1986.38	2004.62	2008.94	2019.3	2007.83	2016.19	2025.28	2045.79	2000.94	2047.87	2009.09	2010.99	2026.38	2019.23	2023.51	2028.48	2026.28	1982.51	2102.33	2068.48	2060.06	2091.28	2039.02	2069.31	2156.18	2015.3	2053.48	2065.73	1961.74	1972.99	2064.19	2062.7	2024.36	2000.26	1980.55	2071.47	2057.79	2072.36	1987.45	2022.23	2041.41	1987.93	2034.17	2064.92	2090.3	2032.89	1989.68	2026.58
	1974.96	1986.15	2004.34	2008.81	2019.34	2007.69	2015.78	2025.06	2045.95	2000.82	2047.75	2009.07	2010.64	2026.27	2019.07	2023.24	2028.38	2026.1	1982.34	2101.63	2068.16	2060.03	2091.39	2038.91	2069.11	2156	2015.21	2052.99	2065.62	1961.71	1972.92	2064.08	2062.99	2024.43	2000.1	1980.56	2071.76	2057.89	2072.21	1987.34	2021.91	2041.37	1987.84	2034.09	2065.03	2090.81	2032.82	1989.66	2026.3
	1974.87	1985.93	2004.07	2008.69	2019.39	2007.55	2015.38	2024.85	2046.12	2000.7	2047.63	2009.05	2010.29	2026.17	2018.92	2022.97	2028.27	2025.92	1982.17	2100.95	2067.86	2060.01	2091.51	2038.81	2068.91	2155.84	2015.13	2052.53	2065.51	1961.68	1972.85	2063.99	2063.3	2024.5	1999.94	1980.57	2072.06	2058	2072.06	1987.24	2021.61	2041.34	1987.76	2034.01	2065.15	2091.33	2032.76	1989.64	2026.03
	1974.79	1985.71	2003.79	2008.57	2019.43	2007.42	2014.99	2024.65	2046.3	2000.6	2047.52	2009.04	2009.94	2026.08	2018.78	2022.72	2028.17	2025.74	1982	2100.27	2067.57	2060	2091.64	2038.72	2068.72	2155.69	2015.04	2052.07	2065.4	1961.65	1972.78	2063.91	2063.62	2024.58	1999.79	1980.59	2072.37	2058.12	2071.92	1987.14	2021.31	2041.32	1987.68	2033.95	2065.29	2091.86	2032.7	1989.62	2025.76
	1974.7	1985.5	2003.53	2008.45	2019.48	2007.29	2014.61	2024.45	2046.5	2000.5	2047.42	2009.03	2009.59	2026.01	2018.64	2022.49	2028.07	2025.56	1981.85	2099.6	2067.29	2060.01	2091.78	2038.63	2068.54	2155.55	2014.96	2051.63	2065.3	1961.63	1972.72	2063.84	2063.95	2024.66	1999.64	1980.61	2072.69	2058.25	2071.78	1987.04	2021.02	2041.32	1987.61	2033.9	2065.44	2092.41	2032.65	1989.6	2025.51
	1974.62	1985.29	2003.27	2008.33	2019.54	2007.17	2014.23	2024.26	2046.7	2000.41	2047.33	2009.03	2009.25	2025.94	2018.51	2022.26	2027.97	2025.39	1981.69	2098.94	2067.03	2060.03	2091.93	2038.56	2068.36	2155.42	2014.88	2051.2	2065.21	1961.6	1972.66	2063.78	2064.3	2024.74	1999.5	1980.64	2073.03	2058.39	2071.65	1986.95	2020.75	2041.33	1987.53	2033.85	2065.61	2092.97	2032.6	1989.59	2025.25
	1974.54	1985.09	2003.01	2008.22	2019.59	2007.06	2013.86	2024.07	2046.92	2000.33	2047.25	2009.03	2008.91	2025.89	2018.38	2022.05	2027.88	2025.21	1981.55	2098.28	2066.78	2060.05	2092.09	2038.49	2068.19	2155.3	2014.81	2050.79	2065.11	1961.58	1972.6	2063.74	2064.66	2024.83	1999.36	1980.67	2073.38	2058.54	2071.53	1986.85	2020.48	2041.35	1987.46	2033.82	2065.79	2093.54	2032.55	1989.58	2025.01
	1974.46	1984.89	2002.76	2008.11	2019.65	2006.95	2013.5	2023.89	2047.14	2000.26	2047.17	2009.03	2008.57	2025.84	2018.26	2021.85	2027.78	2025.04	1981.41	2097.63	2066.55	2060.09	2092.26	2038.43	2068.02	2155.19	2014.73	2050.38	2065.03	1961.56	1972.54	2063.72	2065.04	2024.92	1999.22	1980.71	2073.74	2058.7	2071.41	1986.76	2020.23	2041.39	1987.38	2033.8	2065.98	2094.13	2032.5	1989.57	2024.77
	1974.39	1984.7	2002.51	2008.01	2019.71	2006.85	2013.15	2023.71	2047.38	2000.19	2047.11	2009.04	2008.24	2025.81	2018.15	2021.66	2027.69	2024.87	1981.28	2096.99	2066.33	2060.14	2092.44	2038.38	2067.86	2155.09	2014.66	2050	2064.94	1961.55	1972.49	2063.71	2065.42	2025.01	1999.1	1980.76	2074.11	2058.88	2071.3	1986.68	2019.99	2041.43	1987.31	2033.79	2066.19	2094.73	2032.46	1989.56	2024.54
	1974.31	1984.51	2002.26	2007.9	2019.78	2006.76	2012.8	2023.54	2047.62	2000.13	2047.05	2009.05	2007.91	2025.79	2018.04	2021.48	2027.6	2024.7	1981.16	2096.35	2066.12	2060.2	2092.63	2038.34	2067.7	2155	2014.59	2049.62	2064.86	1961.53	1972.44	2063.71	2065.82	2025.1	1998.97	1980.81	2074.5	2059.06	2071.2	1986.59	2019.75	2041.49	1987.24	2033.79	2066.41	2095.35	2032.42	1989.55	2024.31
	1974.24	1984.33	2002.02	2007.8	2019.84	2006.67	2012.47	2023.38	2047.88	2000.08	2047	2009.07	2007.58	2025.78	2017.94	2021.32	2027.51	2024.53	1981.04	2095.73	2065.93	2060.28	2092.84	2038.31	2067.55	2154.92	2014.52	2049.26	2064.79	1961.52	1972.39	2063.73	2066.24	2025.2	1998.86	1980.86	2074.89	2059.25	2071.1	1986.51	2019.53	2041.57	1987.17	2033.81	2066.64	2095.97	2032.38	1989.55	2024.1
	1974.17	1984.15	2001.78	2007.7	2019.91	2006.58	2012.14	2023.22	2048.15	2000.04	2046.96	2009.09	2007.26	2025.78	2017.85	2021.17	2027.43	2024.37	1980.93	2095.1	2065.75	2060.36	2093.05	2038.29	2067.4	2154.85	2014.46	2048.92	2064.72	1961.52	1972.35	2063.76	2066.67	2025.31	1998.74	1980.92	2075.3	2059.46	2071.01	1986.43	2019.32	2041.65	1987.11	2033.83	2066.89	2096.62	2032.35	1989.54	2023.88
	1974.1	1983.98	2001.55	2007.61	2019.98	2006.51	2011.81	2023.07	2048.43	2000.01	2046.92	2009.12	2006.94	2025.79	2017.76	2021.02	2027.35	2024.2	1980.82	2094.49	2065.59	2060.46	2093.27	2038.27	2067.26	2154.8	2014.39	2048.58	2064.65	1961.51	1972.31	2063.8	2067.11	2025.41	1998.64	1980.99	2075.72	2059.67	2070.93	1986.35	2019.12	2041.75	1987.04	2033.86	2067.15	2097.27	2032.32	1989.54	2023.68
	1974.04	1983.81	2001.32	2007.52	2020.06	2006.44	2011.5	2022.93	2048.73	1999.98	2046.9	2009.14	2006.63	2025.81	2017.68	2020.9	2027.27	2024.04	1980.72	2093.88	2065.43	2060.56	2093.51	2038.26	2067.13	2154.75	2014.33	2048.26	2064.59	1961.51	1972.27	2063.86	2067.56	2025.52	1998.53	1981.06	2076.16	2059.9	2070.85	1986.28	2018.92	2041.86	1986.98	2033.91	2067.42	2097.94	2032.29	1989.54	2023.48
	1973.97	1983.65	2001.1	2007.43	2020.14	2006.37	2011.19	2022.79	2049.03	1999.96	2046.88	2009.18	2006.31	2025.84	2017.6	2020.78	2027.19	2023.88	1980.63	2093.28	2065.3	2060.68	2093.75	2038.27	2067	2154.71	2014.27	2047.96	2064.54	1961.51	1972.23	2063.93	2068.03	2025.63	1998.44	1981.14	2076.6	2060.14	2070.78	1986.2	2018.74	2041.98	1986.91	2033.97	2067.71	2098.63	2032.26	1989.55	2023.29
	1973.91	1983.49	2000.88	2007.34	2020.22	2006.32	2010.89	2022.66	2049.34	1999.95	2046.87	2009.21	2006	2025.89	2017.53	2020.68	2027.11	2023.72	1980.55	2092.69	2065.17	2060.81	2094.01	2038.28	2066.87	2154.68	2014.21	2047.67	2064.48	1961.51	1972.19	2064.01	2068.5	2025.75	1998.34	1981.22	2077.06	2060.39	2070.71	1986.13	2018.57	2042.12	1986.85	2034.03	2068.01	2099.32	2032.24	1989.55	2023.1
	1973.85	1983.33	2000.66	2007.25	2020.3	2006.26	2010.6	2022.53	2049.67	1999.95	2046.88	2009.25	2005.7	2025.94	2017.47	2020.58	2027.04	2023.56	1980.47	2092.1	2065.06	2060.95	2094.27	2038.3	2066.76	2154.66	2014.15	2047.39	2064.44	1961.51	1972.16	2064.11	2069	2025.87	1998.26	1981.31	2077.53	2060.64	2070.65	1986.07	2018.41	2042.26	1986.79	2034.11	2068.33	2100.03	2032.22	1989.56	2022.92
	1973.79	1983.18	2000.45	2007.17	2020.39	2006.22	2010.31	2022.41	2050	1999.95	2046.88	2009.3	2005.4	2026.01	2017.41	2020.5	2026.97	2023.41	1980.39	2091.52	2064.97	2061.11	2094.55	2038.33	2066.64	2154.65	2014.1	2047.12	2064.39	1961.52	1972.13	2064.22	2069.5	2025.99	1998.17	1981.4	2078.01	2060.91	2070.6	1986	2018.26	2042.42	1986.73	2034.2	2068.66	2100.76	2032.21	1989.57	2022.75
	1973.74	1983.04	2000.24	2007.09	2020.47	2006.18	2010.03	2022.29	2050.35	1999.96	2046.9	2009.35	2005.1	2026.08	2017.35	2020.43	2026.9	2023.26	1980.33	2090.95	2064.88	2061.27	2094.84	2038.37	2066.53	2154.65	2014.05	2046.87	2064.35	1961.53	1972.11	2064.35	2070.02	2026.12	1998.1	1981.49	2078.5	2061.19	2070.55	1985.94	2018.12	2042.59	1986.67	2034.3	2069	2101.49	2032.2	1989.58	2022.58
	1973.68	1982.9	2000.04	2007.02	2020.57	2006.15	2009.76	2022.18	2050.71	1999.98	2046.93	2009.4	2004.8	2026.17	2017.31	2020.37	2026.83	2023.1	1980.27	2090.38	2064.82	2061.44	2095.14	2038.42	2066.43	2154.66	2014	2046.63	2064.32	1961.54	1972.08	2064.49	2070.55	2026.24	1998.02	1981.6	2079.01	2061.48	2070.51	1985.88	2017.99	2042.78	1986.61	2034.41	2069.36	2102.25	2032.19	1989.59	2022.42
	1973.63	1982.76	1999.84	2006.95	2020.66	2006.12	2009.5	2022.08	2051.08	2000.01	2046.96	2009.46	2004.51	2026.27	2017.26	2020.33	2026.77	2022.95	1980.21	2089.82	2064.76	2061.63	2095.45	2038.47	2066.34	2154.68	2013.95	2046.4	2064.29	1961.55	1972.06	2064.64	2071.1	2026.38	1997.96	1981.7	2079.53	2061.79	2070.48	1985.82	2017.87	2042.97	1986.56	2034.53	2069.73	2103.01	2032.18	1989.6	2022.26
	1973.58	1982.63	1999.65	2006.88	2020.76	2006.1	2009.24	2021.98	2051.46	2000.05	2047	2009.52	2004.22	2026.37	2017.23	2020.3	2026.71	2022.8	1980.16	2089.27	2064.72	2061.83	2095.77	2038.54	2066.24	2154.71	2013.9	2046.19	2064.26	1961.57	1972.04	2064.81	2071.66	2026.51	1997.9	1981.81	2080.05	2062.1	2070.45	1985.76	2017.76	2043.18	1986.5	2034.67	2070.11	2103.79	2032.18	1989.62	2022.11
	1973.54	1982.51	1999.46	2006.81	2020.86	2006.08	2008.99	2021.89	2051.85	2000.09	2047.05	2009.59	2003.93	2026.49	2017.2	2020.27	2026.65	2022.66	1980.12	2088.72	2064.69	2062.04	2096.1	2038.61	2066.16	2154.75	2013.86	2045.98	2064.24	1961.59	1972.03	2064.99	2072.23	2026.65	1997.84	1981.93	2080.6	2062.42	2070.43	1985.71	2017.66	2043.4	1986.45	2034.81	2070.51	2104.58	2032.18	1989.64	2021.97
	1973.49	1982.38	1999.27	2006.75	2020.96	2006.07	2008.75	2021.8	2052.25	2000.14	2047.11	2009.66	2003.65	2026.62	2017.17	2020.26	2026.59	2022.51	1980.08	2088.18	2064.68	2062.26	2096.44	2038.7	2066.08	2154.79	2013.82	2045.8	2064.22	1961.61	1972.02	2065.18	2072.81	2026.79	1997.79	1982.05	2081.15	2062.76	2070.42	1985.66	2017.57	2043.63	1986.4	2034.97	2070.92	2105.39	2032.18	1989.66	2021.84
	1973.45	1982.27	1999.09	2006.68	2021.07	2006.07	2008.52	2021.72	2052.66	2000.2	2047.18	2009.73	2003.37	2026.76	2017.15	2020.26	2026.54	2022.37	1980.06	2087.65	2064.68	2062.49	2096.79	2038.79	2066.01	2154.85	2013.78	2045.62	2064.21	1961.63	1972.01	2065.39	2073.4	2026.94	1997.74	1982.18	2081.72	2063.1	2070.41	1985.61	2017.49	2043.88	1986.35	2035.13	2071.34	2106.21	2032.19	1989.68	2021.71
	1973.41	1982.16	1998.91	2006.63	2021.18	2006.08	2008.29	2021.65	2053.09	2000.27	2047.25	2009.81	2003.09	2026.91	2017.14	2020.27	2026.48	2022.22	1980.03	2087.13	2064.69	2062.73	2097.16	2038.89	2065.94	2154.91	2013.74	2045.46	2064.2	1961.66	1972	2065.61	2074.01	2027.09	1997.7	1982.31	2082.29	2063.46	2070.41	1985.57	2017.43	2044.13	1986.3	2035.31	2071.78	2107.04	2032.2	1989.71	2021.58
	1973.37	1982.05	1998.73	2006.57	2021.29	2006.09	2008.07	2021.58	2053.52	2000.34	2047.34	2009.89	2002.82	2027.07	2017.13	2020.3	2026.43	2022.08	1980.01	2086.61	2064.72	2062.99	2097.53	2039	2065.87	2154.99	2013.71	2045.31	2064.19	1961.69	1972	2065.84	2074.63	2027.24	1997.66	1982.45	2082.88	2063.82	2070.42	1985.52	2017.37	2044.4	1986.25	2035.5	2072.23	2107.88	2032.22	1989.73	2021.46
	1973.34	1981.95	1998.56	2006.52	2021.4	2006.1	2007.86	2021.52	2053.97	2000.43	2047.43	2009.98	2002.55	2027.24	2017.13	2020.33	2026.39	2021.94	1980	2086.1	2064.76	2063.25	2097.92	2039.12	2065.82	2155.07	2013.67	2045.17	2064.19	1961.72	1971.99	2066.09	2075.27	2027.4	1997.63	1982.59	2083.49	2064.2	2070.43	1985.48	2017.32	2044.68	1986.21	2035.69	2072.7	2108.74	2032.23	1989.76	2021.35
	1973.3	1981.85	1998.4	2006.47	2021.52	2006.13	2007.65	2021.46	2054.43	2000.52	2047.53	2010.07	2002.28	2027.43	2017.13	2020.38	2026.34	2021.81	1980	2085.59	2064.82	2063.53	2098.31	2039.25	2065.77	2155.16	2013.64	2045.05	2064.2	1961.76	1972	2066.35	2075.92	2027.56	1997.6	1982.73	2084.1	2064.59	2070.45	1985.44	2017.28	2044.97	1986.16	2035.9	2073.17	2109.62	2032.25	1989.79	2021.25
	1973.27	1981.76	1998.23	2006.42	2021.64	2006.15	2007.45	2021.41	2054.89	2000.62	2047.64	2010.16	2002.02	2027.62	2017.14	2020.44	2026.3	2021.67	1980	2085.09	2064.89	2063.82	2098.72	2039.39	2065.72	2155.26	2013.61	2044.94	2064.21	1961.8	1972	2066.62	2076.58	2027.72	1997.58	1982.89	2084.72	2064.99	2070.48	1985.4	2017.25	2045.27	1986.12	2036.12	2073.67	2110.5	2032.28	1989.82	2021.15
	1973.24	1981.67	1998.08	2006.38	2021.76	2006.19	2007.26	2021.36	2055.37	2000.72	2047.75	2010.26	2001.76	2027.82	2017.16	2020.51	2026.26	2021.54	1980.01	2084.6	2064.97	2064.11	2099.14	2039.54	2065.68	2155.37	2013.59	2044.84	2064.22	1961.84	1972.01	2066.91	2077.25	2027.89	1997.56	1983.04	2085.36	2065.4	2070.51	1985.37	2017.23	2045.58	1986.08	2036.35	2074.17	2111.4	2032.3	1989.85	2021.06
	1973.22	1981.59	1997.92	2006.34	2021.89	2006.23	2007.08	2021.32	2055.86	2000.84	2047.88	2010.36	2001.5	2028.04	2017.18	2020.59	2026.22	2021.4	1980.02	2084.12	2065.06	2064.43	2099.56	2039.69	2065.64	2155.49	2013.56	2044.76	2064.24	1961.88	1972.02	2067.21	2077.93	2028.06	1997.55	1983.2	2086.01	2065.82	2070.55	1985.33	2017.22	2045.91	1986.04	2036.6	2074.69	2112.32	2032.33	1989.89	2020.97
	1973.19	1981.51	1997.77	2006.3	2022.01	2006.28	2006.9	2021.29	2056.37	2000.96	2048.01	2010.47	2001.25	2028.26	2017.2	2020.68	2026.19	2021.27	1980.04	2083.64	2065.17	2064.75	2100	2039.86	2065.62	2155.62	2013.54	2044.69	2064.26	1961.92	1972.03	2067.52	2078.63	2028.23	1997.54	1983.37	2086.67	2066.25	2070.6	1985.3	2017.23	2046.25	1986	2036.85	2075.22	2113.24	2032.37	1989.93	2020.89
	1973.17	1981.43	1997.63	2006.27	2022.14	2006.33	2006.73	2021.26	2056.88	2001.09	2048.15	2010.58	2001	2028.49	2017.23	2020.78	2026.16	2021.14	1980.07	2083.17	2065.3	2065.08	2100.45	2040.03	2065.59	2155.75	2013.52	2044.63	2064.28	1961.97	1972.05	2067.85	2079.34	2028.4	1997.53	1983.54	2087.35	2066.69	2070.66	1985.27	2017.24	2046.6	1985.96	2037.11	2075.77	2114.18	2032.4	1989.97	2020.81
	1973.15	1981.36	1997.48	2006.24	2022.28	2006.39	2006.56	2021.24	2057.4	2001.23	2048.3	2010.7	2000.75	2028.74	2017.27	2020.9	2026.13	2021.02	1980.1	2082.71	2065.43	2065.42	2100.91	2040.22	2065.58	2155.9	2013.5	2044.58	2064.31	1962.02	1972.06	2068.19	2080.07	2028.58	1997.54	1983.71	2088.03	2067.14	2070.72	1985.24	2017.26	2046.95	1985.92	2037.39	2076.33	2115.14	2032.44	1990.01	2020.74
	1973.13	1981.3	1997.35	2006.21	2022.41	2006.46	2006.41	2021.22	2057.94	2001.38	2048.46	2010.82	2000.51	2028.99	2017.31	2021.02	2026.1	2020.89	1980.14	2082.25	2065.58	2065.78	2101.38	2040.41	2065.56	2156.05	2013.48	2044.55	2064.34	1962.07	1972.09	2068.54	2080.8	2028.77	1997.54	1983.89	2088.73	2067.61	2070.79	1985.22	2017.29	2047.33	1985.89	2037.67	2076.9	2116.1	2032.49	1990.05	2020.68
	1973.11	1981.24	1997.21	2006.18	2022.55	2006.53	2006.26	2021.21	2058.48	2001.53	2048.62	2010.94	2000.27	2029.26	2017.36	2021.16	2026.08	2020.77	1980.18	2081.8	2065.75	2066.15	2101.87	2040.61	2065.56	2156.21	2013.47	2044.52	2064.38	1962.13	1972.11	2068.91	2081.55	2028.96	1997.55	1984.08	2089.44	2068.08	2070.86	1985.2	2017.33	2047.71	1985.85	2037.97	2077.49	2117.09	2032.53	1990.1	2020.62
	1973.1	1981.18	1997.08	2006.16	2022.69	2006.61	2006.12	2021.21	2059.04	2001.69	2048.79	2011.07	2000.03	2029.54	2017.41	2021.31	2026.06	2020.64	1980.23	2081.36	2065.92	2066.52	2102.36	2040.82	2065.56	2156.38	2013.46	2044.51	2064.42	1962.19	1972.14	2069.29	2082.31	2029.15	1997.57	1984.27	2090.16	2068.57	2070.94	1985.18	2017.38	2048.1	1985.82	2038.27	2078.09	2118.08	2032.58	1990.15	2020.57
	1973.09	1981.13	1996.95	2006.14	2022.84	2006.7	2005.98	2021.21	2059.6	2001.86	2048.97	2011.2	1999.8	2029.82	2017.47	2021.46	2026.04	2020.52	1980.29	2080.92	2066.12	2066.91	2102.86	2041.04	2065.56	2156.55	2013.45	2044.52	2064.47	1962.25	1972.17	2069.68	2083.09	2029.34	1997.59	1984.46	2090.9	2069.06	2071.03	1985.16	2017.44	2048.51	1985.79	2038.59	2078.7	2119.09	2032.64	1990.2	2020.53
	1973.08	1981.09	1996.83	2006.13	2022.98	2006.79	2005.85	2021.21	2060.18	2002.04	2049.16	2011.33	1999.57	2030.12	2017.54	2021.63	2026.02	2020.4	1980.35	2080.49	2066.32	2067.31	2103.38	2041.27	2065.57	2156.74	2013.44	2044.53	2064.52	1962.32	1972.2	2070.08	2083.87	2029.54	1997.61	1984.66	2091.64	2069.57	2071.13	1985.14	2017.51	2048.92	1985.76	2038.92	2079.33	2120.1	2032.69	1990.25	2020.49
	1973.07	1981.05	1996.71	2006.11	2023.13	2006.89	2005.73	2021.23	2060.77	2002.23	2049.36	2011.47	1999.34	2030.43	2017.61	2021.81	2026.01	2020.28	1980.42	2080.07	2066.54	2067.73	2103.91	2041.51	2065.59	2156.93	2013.44	2044.56	2064.57	1962.38	1972.24	2070.5	2084.67	2029.74	1997.64	1984.86	2092.4	2070.09	2071.23	1985.13	2017.6	2049.35	1985.73	2039.25	2079.97	2121.14	2032.75	1990.3	2020.45
	1973.07	1981.01	1996.6	2006.1	2023.28	2006.99	2005.62	2021.25	2061.37	2002.42	2049.56	2011.62	1999.12	2030.74	2017.68	2022.01	2026	2020.17	1980.5	2079.65	2066.77	2068.15	2104.44	2041.76	2065.61	2157.13	2013.43	2044.6	2064.63	1962.45	1972.27	2070.93	2085.48	2029.94	1997.68	1985.07	2093.17	2070.62	2071.34	1985.11	2017.69	2049.79	1985.71	2039.6	2080.63	2122.18	2032.82	1990.36	2020.43
	1973.07	1980.98	1996.49	2006.1	2023.44	2007.1	2005.51	2021.27	2061.98	2002.62	2049.77	2011.77	1998.9	2031.07	2017.76	2022.21	2025.99	2020.05	1980.58	2079.24	2067.01	2068.58	2104.99	2042.01	2065.64	2157.34	2013.43	2044.65	2064.69	1962.52	1972.32	2071.38	2086.31	2030.15	1997.72	1985.28	2093.95	2071.16	2071.46	1985.1	2017.79	2050.24	1985.68	2039.96	2081.3	2123.24	2032.89	1990.41	2020.4
	1973.07	1980.95	1996.38	2006.1	2023.6	2007.22	2005.41	2021.3	2062.61	2002.83	2049.99	2011.92	1998.68	2031.41	2017.85	2022.42	2025.98	2019.94	1980.67	2078.84	2067.27	2069.03	2105.55	2042.28	2065.68	2157.56	2013.44	2044.72	2064.76	1962.6	1972.36	2071.83	2087.14	2030.36	1997.76	1985.5	2094.75	2071.71	2071.58	1985.09	2017.9	2050.7	1985.66	2040.33	2081.98	2124.32	2032.96	1990.47	2020.39
	1973.07	1980.93	1996.28	2006.09	2023.76	2007.34	2005.31	2021.33	2063.24	2003.05	2050.22	2012.07	1998.46	2031.76	2017.94	2022.65	2025.98	2019.82	1980.76	2078.44	2067.54	2069.49	2106.12	2042.55	2065.72	2157.78	2013.44	2044.8	2064.83	1962.68	1972.41	2072.3	2087.99	2030.58	1997.81	1985.72	2095.55	2072.27	2071.72	1985.09	2018.02	2051.17	1985.64	2040.71	2082.67	2125.4	2033.03	1990.53	2020.38
	1973.08	1980.91	1996.18	2006.1	2023.92	2007.47	2005.23	2021.38	2063.88	2003.28	2050.46	2012.23	1998.25	2032.12	2018.04	2022.88	2025.98	2019.71	1980.86	2078.05	2067.83	2069.95	2106.7	2042.84	2065.76	2158.02	2013.45	2044.89	2064.91	1962.76	1972.46	2072.79	2088.85	2030.8	1997.86	1985.94	2096.37	2072.84	2071.86	1985.08	2018.14	2051.65	1985.62	2041.11	2083.38	2126.5	2033.11	1990.6	2020.37
	1973.08	1980.9	1996.08	2006.1	2024.08	2007.61	2005.15	2021.42	2064.54	2003.51	2050.7	2012.4	1998.04	2032.49	2018.14	2023.13	2025.98	2019.61	1980.96	2077.67	2068.13	2070.43	2107.29	2043.13	2065.81	2158.26	2013.46	2044.99	2064.99	1962.84	1972.51	2073.28	2089.73	2031.02	1997.92	1986.17	2097.2	2073.43	2072	1985.08	2018.28	2052.14	1985.6	2041.51	2084.11	2127.61	2033.19	1990.66	2020.37
	1973.09	1980.89	1995.99	2006.11	2024.25	2007.75	2005.07	2021.48	2065.2	2003.75	2050.95	2012.57	1997.84	2032.86	2018.25	2023.38	2025.99	2019.5	1981.07	2077.29	2068.44	2070.92	2107.89	2043.43	2065.87	2158.5	2013.47	2045.1	2065.07	1962.93	1972.57	2073.79	2090.61	2031.24	1997.98	1986.41	2098.04	2074.02	2072.16	1985.08	2018.43	2052.64	1985.58	2041.92	2084.84	2128.74	2033.27	1990.73	2020.38
	1973.1	1980.89	1995.9	2006.13	2024.42	2007.9	2005.01	2021.53	2065.88	2004	2051.21	2012.74	1997.64	2033.25	2018.36	2023.65	2026	2019.39	1981.19	2076.92	2068.77	2071.43	2108.51	2043.75	2065.93	2158.76	2013.48	2045.23	2065.15	1963.02	1972.63	2074.32	2091.51	2031.47	1998.04	1986.65	2098.9	2074.63	2072.32	1985.08	2018.59	2053.16	1985.56	2042.34	2085.59	2129.88	2033.36	1990.8	2020.39
	1973.12	1980.89	1995.82	2006.14	2024.59	2008.06	2004.95	2021.6	2066.57	2004.26	2051.48	2012.92	1997.44	2033.65	2018.48	2023.93	2026.01	2019.29	1981.31	2076.56	2069.11	2071.94	2109.13	2044.07	2066	2159.02	2013.5	2045.37	2065.25	1963.11	1972.69	2074.85	2092.42	2031.71	1998.11	1986.89	2099.76	2075.24	2072.49	1985.08	2018.76	2053.68	1985.55	2042.78	2086.36	2131.03	2033.45	1990.87	2020.41
	1973.13	1980.89	1995.74	2006.16	2024.77	2008.22	2004.9	2021.67	2067.27	2004.52	2051.75	2013.1	1997.24	2034.06	2018.6	2024.22	2026.02	2019.19	1981.44	2076.2	2069.46	2072.46	2109.77	2044.4	2066.08	2159.29	2013.51	2045.52	2065.34	1963.2	1972.75	2075.4	2093.35	2031.94	1998.19	1987.14	2100.64	2075.87	2072.66	1985.09	2018.94	2054.21	1985.54	2043.22	2087.14	2132.19	2033.55	1990.94	2020.44
	1973.15	1980.9	1995.66	2006.18	2024.95	2008.39	2004.85	2021.74	2067.98	2004.8	2052.03	2013.28	1997.05	2034.48	2018.73	2024.52	2026.04	2019.08	1981.58	2075.86	2069.82	2073	2110.41	2044.74	2066.16	2159.57	2013.53	2045.68	2065.44	1963.3	1972.82	2075.96	2094.28	2032.18	1998.27	1987.39	2101.53	2076.51	2072.84	1985.09	2019.12	2054.76	1985.53	2043.68	2087.93	2133.37	2033.65	1991.02	2020.47
	1973.18	1980.92	1995.59	2006.21	2025.13	2008.56	2004.81	2021.82	2068.7	2005.08	2052.32	2013.47	1996.86	2034.91	2018.86	2024.83	2026.06	2018.99	1981.72	2075.51	2070.2	2073.55	2111.07	2045.09	2066.25	2159.85	2013.56	2045.85	2065.54	1963.4	1972.89	2076.53	2095.23	2032.43	1998.35	1987.65	2102.43	2077.16	2073.03	1985.1	2019.32	2055.31	1985.52	2044.14	2088.73	2134.56	2033.75	1991.09	2020.5
	1973.2	1980.94	1995.52	2006.24	2025.31	2008.75	2004.78	2021.91	2069.43	2005.37	2052.62	2013.66	1996.67	2035.35	2019	2025.15	2026.08	2018.89	1981.87	2075.18	2070.6	2074.1	2111.74	2045.44	2066.34	2160.14	2013.58	2046.04	2065.65	1963.51	1972.96	2077.12	2096.19	2032.67	1998.44	1987.91	2103.34	2077.82	2073.23	1985.11	2019.53	2055.88	1985.51	2044.62	2089.55	2135.76	2033.85	1991.17	2020.54
	1973.22	1980.96	1995.46	2006.27	2025.5	2008.93	2004.75	2022	2070.17	2005.67	2052.93	2013.86	1996.49	2035.8	2019.15	2025.48	2026.11	2018.79	1982.02	2074.85	2071	2074.67	2112.42	2045.81	2066.44	2160.44	2013.61	2046.24	2065.76	1963.61	1973.04	2077.72	2097.16	2032.92	1998.53	1988.17	2104.27	2078.49	2073.44	1985.12	2019.74	2056.46	1985.5	2045.11	2090.38	2136.98	2033.96	1991.25	2020.59
	1973.25	1980.99	1995.4	2006.31	2025.69	2009.13	2004.73	2022.1	2070.92	2005.97	2053.24	2014.06	1996.31	2036.26	2019.3	2025.82	2026.13	2018.7	1982.18	2074.53	2071.42	2075.25	2113.11	2046.19	2066.54	2160.75	2013.64	2046.45	2065.88	1963.72	1973.12	2078.33	2098.15	2033.18	1998.63	1988.44	2105.21	2079.17	2073.65	1985.14	2019.97	2057.04	1985.5	2045.6	2091.23	2138.21	2034.08	1991.34	2020.64
	1973.28	1981.02	1995.34	2006.35	2025.88	2009.33	2004.72	2022.2	2071.69	2006.29	2053.56	2014.27	1996.14	2036.73	2019.45	2026.17	2026.16	2018.6	1982.34	2074.21	2071.86	2075.85	2113.81	2046.58	2066.65	2161.06	2013.67	2046.67	2065.99	1963.84	1973.2	2078.95	2099.14	2033.44	1998.73	1988.72	2106.15	2079.86	2073.87	1985.15	2020.21	2057.64	1985.49	2046.11	2092.09	2139.45	2034.19	1991.42	2020.7
	1973.32	1981.06	1995.29	2006.39	2026.07	2009.54	2004.71	2022.31	2072.46	2006.61	2053.89	2014.48	1995.96	2037.21	2019.61	2026.54	2026.2	2018.51	1982.51	2073.9	2072.3	2076.45	2114.52	2046.97	2066.77	2161.38	2013.71	2046.91	2066.12	1963.95	1973.29	2079.59	2100.15	2033.7	1998.84	1989	2107.12	2080.57	2074.1	1985.17	2020.45	2058.25	1985.49	2046.63	2092.96	2140.71	2034.31	1991.51	2020.76
	1973.35	1981.11	1995.24	2006.43	2026.27	2009.75	2004.72	2022.43	2073.25	2006.94	2054.23	2014.69	1995.79	2037.7	2019.78	2026.91	2026.24	2018.42	1982.69	2073.6	2072.76	2077.06	2115.24	2047.38	2066.89	2161.71	2013.75	2047.15	2066.24	1964.07	1973.38	2080.24	2101.17	2033.97	1998.95	1989.28	2108.09	2081.28	2074.33	1985.19	2020.7	2058.86	1985.49	2047.16	2093.85	2141.97	2034.44	1991.6	2020.83
	1973.39	1981.15	1995.19	2006.48	2026.46	2009.97	2004.72	2022.55	2074.05	2007.28	2054.57	2014.91	1995.63	2038.2	2019.95	2027.29	2026.28	2018.33	1982.87	2073.3	2073.24	2077.69	2115.98	2047.79	2067.02	2162.04	2013.79	2047.41	2066.37	1964.19	1973.47	2080.9	2102.21	2034.23	1999.06	1989.57	2109.07	2082.01	2074.58	1985.21	2020.97	2059.49	1985.49	2047.7	2094.75	2143.25	2034.56	1991.69	2020.9
	1973.43	1981.2	1995.15	2006.53	2026.66	2010.2	2004.74	2022.68	2074.85	2007.62	2054.92	2015.13	1995.46	2038.71	2020.13	2027.69	2026.32	2018.24	1983.06	2073.02	2073.72	2078.33	2116.72	2048.21	2067.15	2162.38	2013.83	2047.68	2066.51	1964.32	1973.56	2081.58	2103.25	2034.51	1999.18	1989.86	2110.07	2082.74	2074.83	1985.23	2021.24	2060.13	1985.49	2048.25	2095.66	2144.55	2034.7	1991.78	2020.98
	1973.47	1981.26	1995.11	2006.59	2026.87	2010.43	2004.76	2022.81	2075.67	2007.98	2055.28	2015.36	1995.3	2039.23	2020.31	2028.09	2026.36	2018.16	1983.25	2072.73	2074.22	2078.98	2117.48	2048.65	2067.29	2162.73	2013.87	2047.96	2066.65	1964.44	1973.66	2082.27	2104.31	2034.78	1999.3	1990.15	2111.08	2083.49	2075.09	1985.25	2021.52	2060.78	1985.5	2048.81	2096.59	2145.86	2034.83	1991.88	2021.06
	1973.52	1981.32	1995.07	2006.65	2027.07	2010.67	2004.79	2022.94	2076.5	2008.34	2055.65	2015.59	1995.14	2039.76	2020.49	2028.5	2026.41	2018.07	1983.45	2072.46	2074.74	2079.63	2118.25	2049.09	2067.44	2163.08	2013.92	2048.26	2066.79	1964.57	1973.76	2082.97	2105.38	2035.07	1999.43	1990.45	2112.1	2084.25	2075.35	1985.28	2021.81	2061.43	1985.5	2049.38	2097.53	2147.17	2034.97	1991.98	2021.15
	1973.57	1981.39	1995.04	2006.71	2027.28	2010.92	2004.82	2023.09	2077.34	2008.71	2056.02	2015.82	1994.99	2040.3	2020.69	2028.93	2026.47	2017.99	1983.66	2072.19	2075.26	2080.31	2119.03	2049.54	2067.59	2163.44	2013.97	2048.56	2066.94	1964.71	1973.87	2083.68	2106.47	2035.35	1999.56	1990.75	2113.13	2085.02	2075.63	1985.3	2022.12	2062.1	1985.51	2049.96	2098.49	2148.51	2035.11	1992.08	2021.25
	1973.62	1981.46	1995.01	2006.78	2027.49	2011.17	2004.86	2023.24	2078.2	2009.09	2056.4	2016.06	1994.84	2040.85	2020.88	2029.36	2026.52	2017.91	1983.87	2071.93	2075.8	2080.99	2119.82	2050	2067.75	2163.81	2014.02	2048.88	2067.09	1964.84	1973.97	2084.4	2107.56	2035.64	1999.7	1991.06	2114.18	2085.8	2075.91	1985.33	2022.43	2062.78	1985.52	2050.56	2099.46	2149.85	2035.26	1992.18	2021.35
	1973.67	1981.53	1994.99	2006.85	2027.71	2011.43	2004.91	2023.39	2079.06	2009.48	2056.79	2016.3	1994.69	2041.41	2021.09	2029.81	2026.58	2017.83	1984.09	2071.67	2076.36	2081.68	2120.62	2050.47	2067.92	2164.18	2014.08	2049.21	2067.24	1964.98	1974.08	2085.14	2108.67	2035.93	1999.84	1991.37	2115.24	2086.59	2076.2	1985.36	2022.75	2063.47	1985.53	2051.16	2100.44	2151.21	2035.41	1992.28	2021.45
	1973.73	1981.61	1994.97	2006.92	2027.92	2011.7	2004.96	2023.55	2079.93	2009.87	2057.19	2016.55	1994.54	2041.98	2021.29	2030.26	2026.64	2017.75	1984.31	2071.43	2076.92	2082.39	2121.43	2050.95	2068.09	2164.56	2014.14	2049.55	2067.4	1965.12	1974.2	2085.89	2109.79	2036.22	1999.98	1991.69	2116.31	2087.4	2076.5	1985.39	2023.08	2064.16	1985.54	2051.77	2101.44	2152.58	2035.56	1992.39	2021.57
	1973.78	1981.7	1994.95	2007	2028.14	2011.97	2005.02	2023.72	2080.82	2010.27	2057.59	2016.8	1994.4	2042.56	2021.5	2030.73	2026.7	2017.68	1984.54	2071.18	2077.5	2083.1	2122.25	2051.44	2068.26	2164.94	2014.2	2049.9	2067.56	1965.27	1974.31	2086.66	2110.92	2036.52	2000.13	1992.01	2117.39	2088.21	2076.8	1985.43	2023.42	2064.87	1985.56	2052.39	2102.45	2153.96	2035.72	1992.49	2021.68
	1973.85	1981.79	1994.94	2007.08	2028.36	2012.25	2005.09	2023.89	2081.71	2010.69	2058	2017.05	1994.26	2043.15	2021.72	2031.2	2026.77	2017.6	1984.78	2070.95	2078.1	2083.83	2123.09	2051.94	2068.44	2165.33	2014.26	2050.26	2067.73	1965.42	1974.43	2087.43	2112.06	2036.83	2000.28	1992.33	2118.48	2089.04	2077.11	1985.46	2023.76	2065.58	1985.57	2053.03	2103.48	2155.36	2035.88	1992.6	2021.8
	1973.91	1981.88	1994.93	2007.16	2028.58	2012.53	2005.16	2024.06	2082.62	2011.1	2058.42	2017.31	1994.13	2043.75	2021.94	2031.69	2026.84	2017.53	1985.02	2070.72	2078.7	2084.57	2123.93	2052.45	2068.63	2165.73	2014.33	2050.64	2067.89	1965.57	1974.55	2088.22	2113.22	2037.13	2000.44	1992.66	2119.58	2089.87	2077.43	1985.5	2024.12	2066.31	1985.59	2053.67	2104.52	2156.77	2036.04	1992.71	2021.93
	1973.97	1981.98	1994.92	2007.24	2028.81	2012.83	2005.24	2024.25	2083.53	2011.53	2058.85	2017.57	1993.99	2044.36	2022.17	2032.19	2026.91	2017.46	1985.26	2070.5	2079.32	2085.32	2124.79	2052.97	2068.83	2166.14	2014.39	2051.02	2068.07	1965.72	1974.68	2089.02	2114.38	2037.44	2000.6	1992.99	2120.7	2090.72	2077.76	1985.54	2024.49	2067.05	1985.61	2054.33	2105.57	2158.19	2036.21	1992.83	2022.06
	1974.04	1982.08	1994.92	2007.33	2029.04	2013.13	2005.33	2024.43	2084.46	2011.97	2059.28	2017.84	1993.86	2044.98	2022.41	2032.69	2026.99	2017.39	1985.52	2070.28	2079.96	2086.08	2125.66	2053.5	2069.03	2166.55	2014.46	2051.42	2068.24	1965.88	1974.81	2089.83	2115.56	2037.76	2000.77	1993.33	2121.83	2091.58	2078.1	1985.58	2024.86	2067.79	1985.63	2054.99	2106.63	2159.63	2036.38	1992.94	2022.2
	1974.11	1982.19	1994.92	2007.43	2029.27	2013.43	2005.42	2024.63	2085.4	2012.41	2059.72	2018.11	1993.74	2045.61	2022.64	2033.21	2027.07	2017.32	1985.77	2070.07	2080.61	2086.85	2126.54	2054.04	2069.23	2166.96	2014.54	2051.83	2068.43	1966.04	1974.94	2090.66	2116.76	2038.08	2000.93	1993.67	2122.97	2092.45	2078.44	1985.62	2025.25	2068.54	1985.65	2055.67	2107.71	2161.07	2036.56	1993.06	2022.34
	1974.18	1982.3	1994.93	2007.53	2029.5	2013.75	2005.52	2024.83	2086.35	2012.86	2060.17	2018.38	1993.61	2046.25	2022.89	2033.73	2027.15	2017.25	1986.04	2069.87	2081.27	2087.64	2127.43	2054.58	2069.45	2167.38	2014.61	2052.25	2068.61	1966.21	1975.07	2091.5	2117.96	2038.4	2001.11	1994.01	2124.12	2093.33	2078.8	1985.66	2025.64	2069.31	1985.68	2056.36	2108.81	2162.53	2036.74	1993.18	2022.49
	1974.26	1982.42	1994.93	2007.63	2029.73	2014.07	2005.63	2025.03	2087.31	2013.32	2060.62	2018.66	1993.49	2046.9	2023.13	2034.27	2027.24	2017.18	1986.31	2069.68	2081.94	2088.43	2128.33	2055.14	2069.67	2167.81	2014.69	2052.68	2068.8	1966.37	1975.21	2092.35	2119.17	2038.72	2001.28	1994.36	2125.29	2094.22	2079.16	1985.7	2026.05	2070.08	1985.7	2057.05	2109.92	2164.01	2036.92	1993.3	2022.64
	1974.34	1982.54	1994.95	2007.73	2029.97	2014.39	2005.74	2025.24	2088.28	2013.79	2061.09	2018.94	1993.38	2047.55	2023.39	2034.81	2027.33	2017.12	1986.58	2069.49	2082.63	2089.24	2129.24	2055.71	2069.89	2168.24	2014.77	2053.13	2068.99	1966.55	1975.35	2093.21	2120.4	2039.05	2001.47	1994.71	2126.47	2095.12	2079.53	1985.75	2026.46	2070.86	1985.73	2057.76	2111.04	2165.49	2037.11	1993.42	2022.8
	1974.42	1982.66	1994.96	2007.84	2030.21	2014.72	2005.86	2025.46	2089.27	2014.27	2061.56	2019.23	1993.26	2048.22	2023.64	2035.37	2027.42	2017.06	1986.86	2069.31	2083.33	2090.05	2130.16	2056.28	2070.12	2168.68	2014.86	2053.58	2069.19	1966.72	1975.49	2094.09	2121.64	2039.39	2001.65	1995.07	2127.65	2096.04	2079.9	1985.8	2026.88	2071.66	1985.76	2058.48	2112.17	2166.99	2037.3	1993.55	2022.96
	1974.5	1982.79	1994.98	2007.95	2030.45	2015.06	2005.98	2025.68	2090.26	2014.76	2062.03	2019.52	1993.15	2048.9	2023.91	2035.93	2027.52	2016.99	1987.15	2069.13	2084.04	2090.88	2131.1	2056.87	2070.36	2169.12	2014.94	2054.05	2069.38	1966.9	1975.64	2094.97	2122.89	2039.72	2001.84	1995.43	2128.86	2096.97	2080.29	1985.84	2027.31	2072.46	1985.79	2059.21	2113.32	2168.5	2037.49	1993.68	2023.13
	1974.59	1982.93	1995	2008.06	2030.7	2015.41	2006.11	2025.91	2091.27	2015.25	2062.52	2019.81	1993.04	2049.59	2024.18	2036.51	2027.62	2016.93	1987.44	2068.96	2084.77	2091.72	2132.05	2057.46	2070.6	2169.57	2015.03	2054.53	2069.59	1967.08	1975.79	2095.87	2124.16	2040.07	2002.03	1995.79	2130.07	2097.9	2080.68	1985.89	2027.75	2073.27	1985.83	2059.94	2114.49	2170.02	2037.69	1993.81	2023.3
	1974.68	1983.07	1995.03	2008.18	2030.94	2015.76	2006.25	2026.14	2092.28	2015.75	2063.01	2020.11	1992.94	2050.29	2024.45	2037.09	2027.72	2016.88	1987.74	2068.8	2085.51	2092.58	2133	2058.07	2070.85	2170.03	2015.12	2055.02	2069.79	1967.26	1975.94	2096.79	2125.43	2040.41	2002.23	1996.16	2131.29	2098.85	2081.08	1985.94	2028.2	2074.09	1985.86	2060.69	2115.66	2171.56	2037.89	1993.94	2023.48
	1974.77	1983.21	1995.06	2008.3	2031.19	2016.12	2006.39	2026.38	2093.31	2016.26	2063.51	2020.42	1992.84	2050.99	2024.73	2037.69	2027.82	2016.82	1988.05	2068.65	2086.26	2093.44	2133.97	2058.68	2071.11	2170.49	2015.22	2055.52	2070.01	1967.45	1976.1	2097.71	2126.72	2040.76	2002.43	1996.53	2132.53	2099.81	2081.49	1986	2028.66	2074.91	1985.9	2061.45	2116.86	2173.11	2038.1	1994.07	2023.67
	1974.86	1983.36	1995.09	2008.43	2031.44	2016.49	2006.55	2026.62	2094.35	2016.78	2064.02	2020.72	1992.74	2051.71	2025.01	2038.29	2027.93	2016.76	1988.36	2068.5	2087.03	2094.31	2134.95	2059.3	2071.37	2170.96	2015.31	2056.03	2070.22	1967.63	1976.26	2098.65	2128.02	2041.11	2002.63	1996.9	2133.78	2100.78	2081.91	1986.05	2029.13	2075.75	1985.93	2062.22	2118.06	2174.67	2038.31	1994.21	2023.85
	1974.96	1983.51	1995.13	2008.56	2031.7	2016.86	2006.7	2026.87	2095.39	2017.3	2064.53	2021.03	1992.64	2052.44	2025.3	2038.91	2028.04	2016.71	1988.67	2068.36	2087.81	2095.2	2135.94	2059.94	2071.64	2171.43	2015.41	2056.55	2070.44	1967.83	1976.42	2099.6	2129.33	2041.47	2002.84	1997.28	2135.04	2101.76	2082.34	1986.1	2029.6	2076.6	1985.97	2063	2119.28	2176.24	2038.52	1994.35	2024.05
	1975.05	1983.67	1995.16	2008.69	2031.95	2017.24	2006.86	2027.12	2096.45	2017.84	2065.05	2021.35	1992.55	2053.17	2025.59	2039.53	2028.16	2016.66	1988.99	2068.22	2088.6	2096.1	2136.95	2060.58	2071.91	2171.91	2015.52	2057.09	2070.66	1968.02	1976.59	2100.56	2130.65	2041.83	2003.06	1997.66	2136.31	2102.75	2082.77	1986.16	2030.09	2077.45	1986.02	2063.79	2120.51	2177.83	2038.74	1994.49	2024.24
	1975.16	1983.83	1995.21	2008.83	2032.21	2017.63	2007.03	2027.38	2097.52	2018.38	2065.58	2021.67	1992.46	2053.92	2025.89	2040.16	2028.28	2016.6	1989.32	2068.09	2089.41	2097	2137.96	2061.23	2072.19	2172.39	2015.62	2057.63	2070.88	1968.22	1976.76	2101.53	2131.99	2042.2	2003.27	1998.05	2137.6	2103.76	2083.21	1986.22	2030.59	2078.32	1986.06	2064.59	2121.76	2179.42	2038.96	1994.63	2024.45
	1975.26	1984	1995.25	2008.97	2032.47	2018.02	2007.21	2027.65	2098.6	2018.93	2066.11	2021.99	1992.37	2054.68	2026.19	2040.81	2028.4	2016.55	1989.65	2067.97	2090.23	2097.92	2138.99	2061.9	2072.48	2172.88	2015.73	2058.19	2071.11	1968.43	1976.93	2102.52	2133.34	2042.56	2003.49	1998.44	2138.89	2104.77	2083.66	1986.28	2031.09	2079.19	1986.1	2065.4	2123.02	2181.04	2039.19	1994.78	2024.66
	1975.37	1984.17	1995.3	2009.11	2032.74	2018.42	2007.39	2027.92	2099.69	2019.49	2066.66	2022.32	1992.29	2055.44	2026.5	2041.46	2028.52	2016.51	1989.99	2067.85	2091.06	2098.86	2140.02	2062.57	2072.77	2173.37	2015.84	2058.75	2071.35	1968.63	1977.1	2103.52	2134.7	2042.94	2003.72	1998.83	2140.2	2105.8	2084.12	1986.34	2031.6	2080.07	1986.15	2066.22	2124.3	2182.66	2039.42	1994.92	2024.87
	1975.47	1984.34	1995.36	2009.26	2033	2018.82	2007.58	2028.2	2100.79	2020.06	2067.21	2022.65	1992.21	2056.22	2026.81	2042.12	2028.65	2016.46	1990.33	2067.75	2091.91	2099.8	2141.07	2063.25	2073.07	2173.87	2015.95	2059.33	2071.58	1968.84	1977.28	2104.53	2136.07	2043.31	2003.94	1999.23	2141.52	2106.84	2084.59	1986.4	2032.12	2080.96	1986.2	2067.06	2125.59	2184.29	2039.65	1995.07	2025.09
	1975.59	1984.52	1995.41	2009.41	2033.27	2019.24	2007.77	2028.48	2101.91	2020.64	2067.76	2022.98	1992.13	2057	2027.13	2042.8	2028.78	2016.41	1990.68	2067.64	2092.77	2100.75	2142.13	2063.94	2073.38	2174.38	2016.07	2059.92	2071.82	1969.05	1977.46	2105.55	2137.45	2043.69	2004.18	1999.63	2142.85	2107.89	2085.07	1986.46	2032.66	2081.86	1986.25	2067.9	2126.89	2185.94	2039.89	1995.22	2025.31
	1975.7	1984.71	1995.47	2009.56	2033.54	2019.66	2007.97	2028.77	2103.03	2021.22	2068.33	2023.32	1992.06	2057.79	2027.45	2043.48	2028.92	2016.37	1991.04	2067.55	2093.64	2101.72	2143.2	2064.64	2073.69	2174.89	2016.19	2060.52	2072.07	1969.27	1977.65	2106.58	2138.84	2044.08	2004.41	2000.04	2144.2	2108.95	2085.55	1986.53	2033.2	2082.77	1986.3	2068.75	2128.21	2187.6	2040.13	1995.37	2025.54
	1975.82	1984.89	1995.54	2009.72	2033.81	2020.08	2008.18	2029.06	2104.16	2021.82	2068.9	2023.67	1991.98	2058.6	2027.78	2044.17	2029.06	2016.33	1991.4	2067.46	2094.53	2102.69	2144.28	2065.35	2074.01	2175.4	2016.31	2061.14	2072.31	1969.49	1977.84	2107.63	2140.25	2044.47	2004.65	2000.44	2145.55	2110.02	2086.04	1986.59	2033.74	2083.69	1986.36	2069.61	2129.54	2189.28	2040.38	1995.53	2025.77
	1975.94	1985.09	1995.61	2009.88	2034.08	2020.51	2008.39	2029.36	2105.31	2022.42	2069.47	2024.01	1991.92	2059.41	2028.11	2044.87	2029.2	2016.29	1991.77	2067.37	2095.43	2103.68	2145.38	2066.07	2074.33	2175.93	2016.43	2061.76	2072.56	1969.71	1978.03	2108.69	2141.67	2044.86	2004.89	2000.86	2146.92	2111.1	2086.54	1986.66	2034.3	2084.61	1986.41	2070.49	2130.88	2190.96	2040.63	1995.69	2026
	1976.06	1985.29	1995.68	2010.05	2034.36	2020.95	2008.61	2029.66	2106.46	2023.03	2070.06	2024.37	1991.85	2060.23	2028.45	2045.58	2029.34	2016.25	1992.14	2067.3	2096.34	2104.68	2146.48	2066.8	2074.66	2176.45	2016.56	2062.39	2072.82	1969.94	1978.22	2109.76	2143.09	2045.25	2005.14	2001.27	2148.3	2112.19	2087.05	1986.73	2034.87	2085.55	1986.47	2071.37	2132.24	2192.66	2040.88	1995.84	2026.25
	1976.18	1985.49	1995.75	2010.21	2034.64	2021.4	2008.84	2029.97	2107.62	2023.65	2070.65	2024.72	1991.79	2061.06	2028.79	2046.31	2029.49	2016.21	1992.52	2067.23	2097.27	2105.69	2147.6	2067.54	2074.99	2176.99	2016.69	2063.04	2073.08	1970.17	1978.42	2110.84	2144.54	2045.65	2005.39	2001.69	2149.69	2113.3	2087.57	1986.8	2035.44	2086.49	1986.53	2072.26	2133.61	2194.37	2041.14	1996.01	2026.49
	1976.31	1985.69	1995.83	2010.39	2034.92	2021.85	2009.07	2030.29	2108.8	2024.27	2071.25	2025.08	1991.73	2061.9	2029.14	2047.04	2029.64	2016.18	1992.9	2067.16	2098.21	2106.71	2148.72	2068.29	2075.34	2177.52	2016.82	2063.69	2073.34	1970.4	1978.62	2111.93	2145.99	2046.06	2005.65	2002.11	2151.09	2114.41	2088.1	1986.87	2036.03	2087.44	1986.59	2073.17	2134.99	2196.09	2041.4	1996.17	2026.74
	1976.44	1985.9	1995.91	2010.56	2035.2	2022.31	2009.31	2030.61	2109.99	2024.91	2071.85	2025.44	1991.67	2062.75	2029.49	2047.78	2029.79	2016.14	1993.29	2067.11	2099.16	2107.74	2149.86	2069.04	2075.68	2178.07	2016.95	2064.36	2073.6	1970.64	1978.82	2113.04	2147.45	2046.47	2005.9	2002.54	2152.5	2115.54	2088.63	1986.95	2036.62	2088.4	1986.65	2074.08	2136.39	2197.82	2041.67	1996.33	2027
	1976.57	1986.12	1995.99	2010.74	2035.49	2022.77	2009.55	2030.94	2111.18	2025.55	2072.47	2025.81	1991.62	2063.61	2029.85	2048.53	2029.95	2016.11	1993.68	2067.06	2100.13	2108.78	2151.01	2069.81	2076.04	2178.62	2017.09	2065.04	2073.87	1970.88	1979.03	2114.16	2148.93	2046.88	2006.16	2002.97	2153.93	2116.68	2089.17	1987.02	2037.23	2089.37	1986.72	2075.01	2137.81	2199.57	2041.93	1996.5	2027.26
	1976.71	1986.34	1996.08	2010.92	2035.77	2023.25	2009.8	2031.27	2112.39	2026.2	2073.09	2026.18	1991.57	2064.48	2030.21	2049.29	2030.11	2016.08	1994.08	2067.01	2101.11	2109.83	2152.17	2070.59	2076.4	2179.17	2017.23	2065.72	2074.15	1971.12	1979.24	2115.29	2150.42	2047.3	2006.43	2003.41	2155.36	2117.82	2089.72	1987.1	2037.84	2090.35	1986.78	2075.94	2139.23	2201.33	2042.21	1996.67	2027.53
	1976.85	1986.56	1996.17	2011.11	2036.06	2023.72	2010.06	2031.61	2113.6	2026.86	2073.71	2026.56	1991.52	2065.36	2030.57	2050.06	2030.27	2016.05	1994.49	2066.97	2102.1	2110.9	2153.34	2071.37	2076.76	2179.73	2017.37	2066.42	2074.42	1971.37	1979.45	2116.43	2151.92	2047.72	2006.7	2003.84	2156.81	2118.98	2090.28	1987.17	2038.46	2091.33	1986.85	2076.89	2140.68	2203.1	2042.49	1996.84	2027.8
	1976.99	1986.79	1996.27	2011.3	2036.35	2024.21	2010.32	2031.95	2114.83	2027.53	2074.35	2026.93	1991.48	2066.25	2030.95	2050.84	2030.44	2016.02	1994.9	2066.94	2103.11	2111.98	2154.52	2072.17	2077.13	2180.3	2017.52	2067.13	2074.7	1971.62	1979.67	2117.59	2153.43	2048.14	2006.97	2004.28	2158.27	2120.15	2090.85	1987.25	2039.09	2092.33	1986.92	2077.84	2142.13	2204.88	2042.77	1997.02	2028.07
	1977.13	1987.02	1996.36	2011.49	2036.65	2024.7	2010.59	2032.3	2116.06	2028.21	2074.99	2027.32	1991.43	2067.15	2031.32	2051.63	2030.61	2015.99	1995.31	2066.92	2104.13	2113.06	2155.72	2072.98	2077.51	2180.87	2017.67	2067.85	2074.98	1971.87	1979.89	2118.75	2154.95	2048.57	2007.25	2004.73	2159.74	2121.34	2091.43	1987.33	2039.72	2093.33	1986.99	2078.81	2143.6	2206.68	2043.05	1997.19	2028.35
	1977.27	1987.26	1996.47	2011.69	2036.94	2025.2	2010.86	2032.66	2117.31	2028.9	2075.63	2027.7	1991.4	2068.05	2031.7	2052.43	2030.78	2015.96	1995.74	2066.9	2105.16	2114.16	2156.92	2073.79	2077.9	2181.45	2017.82	2068.59	2075.27	1972.13	1980.11	2119.93	2156.48	2049	2007.53	2005.18	2161.23	2122.53	2092.01	1987.41	2040.37	2094.34	1987.07	2079.78	2145.08	2208.48	2043.34	1997.37	2028.64
	1977.42	1987.5	1996.57	2011.88	2037.24	2025.7	2011.14	2033.02	2118.57	2029.59	2076.29	2028.09	1991.36	2068.97	2032.09	2053.24	2030.96	2015.94	1996.16	2066.88	2106.21	2115.27	2158.14	2074.61	2078.29	2182.03	2017.97	2069.33	2075.56	1972.39	1980.33	2121.12	2158.03	2049.44	2007.81	2005.63	2162.72	2123.73	2092.61	1987.5	2041.03	2095.36	1987.14	2080.77	2146.58	2210.3	2043.63	1997.55	2028.92
	1977.57	1987.75	1996.68	2012.09	2037.54	2026.21	2011.43	2033.38	2119.83	2030.29	2076.95	2028.49	1991.33	2069.89	2032.48	2054.05	2031.14	2015.92	1996.6	2066.88	2107.27	2116.39	2159.37	2075.45	2078.68	2182.62	2018.13	2070.08	2075.86	1972.65	1980.56	2122.32	2159.59	2049.88	2008.1	2006.08	2164.23	2124.95	2093.21	1987.58	2041.69	2096.38	1987.22	2081.77	2148.09	2212.13	2043.93	1997.73	2029.22
	1977.73	1988	1996.79	2012.29	2037.84	2026.73	2011.72	2033.75	2121.11	2031	2077.61	2028.89	1991.3	2070.83	2032.88	2054.88	2031.32	2015.9	1997.03	2066.88	2108.34	2117.52	2160.61	2076.29	2079.08	2183.22	2018.28	2070.85	2076.15	1972.92	1980.79	2123.54	2161.15	2050.32	2008.39	2006.54	2165.74	2126.17	2093.82	1987.67	2042.37	2097.42	1987.3	2082.78	2149.61	2213.98	2044.23	1997.92	2029.51
	1977.88	1988.25	1996.9	2012.51	2038.14	2027.25	2012.02	2034.13	2122.4	2031.72	2078.29	2029.29	1991.27	2071.77	2033.28	2055.72	2031.5	2015.88	1997.48	2066.88	2109.43	2118.67	2161.86	2077.14	2079.49	2183.82	2018.45	2071.62	2076.46	1973.19	1981.03	2124.76	2162.73	2050.77	2008.68	2007	2167.27	2127.41	2094.44	1987.75	2043.05	2098.46	1987.38	2083.79	2151.15	2215.83	2044.54	1998.1	2029.82
	1978.04	1988.51	1997.02	2012.72	2038.45	2027.78	2012.32	2034.51	2123.69	2032.45	2078.97	2029.7	1991.25	2072.72	2033.68	2056.57	2031.69	2015.86	1997.93	2066.9	2110.53	2119.82	2163.12	2078.01	2079.91	2184.42	2018.61	2072.41	2076.76	1973.47	1981.27	2126	2164.33	2051.23	2008.98	2007.47	2168.81	2128.66	2095.07	1987.84	2043.74	2099.51	1987.47	2084.82	2152.7	2217.7	2044.85	1998.29	2030.12
	1978.2	1988.77	1997.14	2012.94	2038.76	2028.31	2012.63	2034.9	2125	2033.19	2079.66	2030.11	1991.23	2073.68	2034.09	2057.42	2031.88	2015.84	1998.38	2066.92	2111.64	2120.98	2164.39	2078.88	2080.33	2185.04	2018.78	2073.2	2077.07	1973.75	1981.51	2127.25	2165.93	2051.68	2009.28	2007.94	2170.36	2129.91	2095.7	1987.93	2044.44	2100.57	1987.55	2085.86	2154.26	2219.58	2045.16	1998.48	2030.44
	1978.37	1989.04	1997.27	2013.16	2039.06	2028.86	2012.94	2035.3	2126.32	2033.94	2080.35	2030.52	1991.21	2074.65	2034.51	2058.29	2032.08	2015.83	1998.84	2066.94	2112.76	2122.16	2165.68	2079.76	2080.75	2185.65	2018.95	2074.01	2077.38	1974.03	1981.75	2128.51	2167.54	2052.15	2009.58	2008.41	2171.93	2131.18	2096.35	1988.02	2045.15	2101.63	1987.64	2086.91	2155.84	2221.47	2045.48	1998.67	2030.75
	1978.53	1989.31	1997.4	2013.38	2039.38	2029.41	2013.27	2035.7	2127.64	2034.69	2081.05	2030.94	1991.19	2075.63	2034.93	2059.17	2032.28	2015.81	1999.31	2066.97	2113.9	2123.35	2166.97	2080.65	2081.19	2186.28	2019.12	2074.82	2077.7	1974.32	1982	2129.78	2169.17	2052.61	2009.89	2008.88	2173.5	2132.47	2097	1988.11	2045.86	2102.71	1987.73	2087.97	2157.43	2223.37	2045.8	1998.87	2031.07
	1978.7	1989.59	1997.53	2013.61	2039.69	2029.96	2013.59	2036.1	2128.98	2035.45	2081.76	2031.36	1991.18	2076.62	2035.35	2060.05	2032.48	2015.8	1999.78	2067.01	2115.06	2124.54	2168.28	2081.55	2081.62	2186.9	2019.29	2075.65	2078.01	1974.61	1982.25	2131.06	2170.81	2053.08	2010.2	2009.36	2175.09	2133.76	2097.66	1988.21	2046.59	2103.79	1987.82	2089.03	2159.04	2225.29	2046.13	1999.06	2031.4
	1978.87	1989.87	1997.66	2013.84	2040	2030.52	2013.93	2036.51	2130.33	2036.22	2082.48	2031.79	1991.17	2077.62	2035.78	2060.95	2032.68	2015.79	2000.25	2067.06	2116.22	2125.75	2169.6	2082.46	2082.07	2187.54	2019.47	2076.49	2078.34	1974.9	1982.51	2132.36	2172.45	2053.55	2010.52	2009.85	2176.68	2135.06	2098.34	1988.3	2047.32	2104.88	1987.91	2090.11	2160.66	2227.21	2046.46	1999.26	2031.73
	1979.05	1990.15	1997.8	2014.07	2040.32	2031.09	2014.27	2036.93	2131.68	2037	2083.2	2032.21	1991.17	2078.63	2036.22	2061.85	2032.89	2015.78	2000.74	2067.11	2117.4	2126.97	2170.93	2083.37	2082.52	2188.18	2019.65	2077.34	2078.66	1975.2	1982.76	2133.67	2174.11	2054.03	2010.83	2010.33	2178.29	2136.37	2099.02	1988.4	2048.07	2105.98	1988	2091.2	2162.29	2229.15	2046.79	1999.46	2032.06
	1979.23	1990.44	1997.94	2014.31	2040.64	2031.66	2014.61	2037.35	2133.05	2037.79	2083.92	2032.65	1991.16	2079.64	2036.66	2062.77	2033.1	2015.77	2001.22	2067.16	2118.59	2128.2	2172.27	2084.3	2082.97	2188.82	2019.83	2078.2	2078.99	1975.5	1983.02	2134.99	2175.78	2054.51	2011.16	2010.82	2179.91	2137.7	2099.7	1988.5	2048.82	2107.08	1988.1	2092.3	2163.94	2231.1	2047.13	1999.67	2032.4
	1979.41	1990.73	1998.09	2014.55	2040.96	2032.24	2014.96	2037.78	2134.42	2038.59	2084.66	2033.09	1991.16	2080.67	2037.1	2063.69	2033.32	2015.77	2001.72	2067.23	2119.8	2129.45	2173.62	2085.24	2083.44	2189.47	2020.02	2079.07	2079.32	1975.8	1983.29	2136.32	2177.47	2055	2011.48	2011.31	2181.54	2139.03	2100.4	1988.6	2049.58	2108.2	1988.2	2093.41	2165.6	2233.06	2047.47	1999.87	2032.74
	1979.59	1991.03	1998.24	2014.8	2041.28	2032.83	2015.32	2038.21	2135.81	2039.4	2085.4	2033.53	1991.16	2081.7	2037.55	2064.63	2033.53	2015.76	2002.21	2067.29	2121.02	2130.7	2174.98	2086.19	2083.9	2190.13	2020.21	2079.95	2079.66	1976.11	1983.56	2137.66	2179.16	2055.49	2011.81	2011.81	2183.18	2140.38	2101.11	1988.7	2050.35	2109.32	1988.3	2094.53	2167.27	2235.04	2047.82	2000.08	2033.09
	1979.77	1991.33	1998.39	2015.05	2041.61	2033.42	2015.68	2038.65	2137.2	2040.21	2086.15	2033.97	1991.17	2082.74	2038.01	2065.57	2033.75	2015.76	2002.72	2067.37	2122.25	2131.96	2176.35	2087.14	2084.38	2190.79	2020.4	2080.84	2080	1976.42	1983.83	2139.01	2180.87	2055.99	2012.14	2012.31	2184.83	2141.74	2101.82	1988.8	2051.13	2110.45	1988.4	2095.66	2168.96	2237.02	2048.17	2000.29	2033.44
	1979.96	1991.64	1998.54	2015.3	2041.93	2034.02	2016.05	2039.1	2138.6	2041.03	2086.9	2034.42	1991.18	2083.8	2038.46	2066.52	2033.98	2015.76	2003.22	2067.45	2123.5	2133.24	2177.74	2088.11	2084.86	2191.46	2020.59	2081.74	2080.34	1976.74	1984.1	2140.38	2182.58	2056.49	2012.47	2012.81	2186.5	2143.1	2102.54	1988.9	2051.91	2111.58	1988.51	2096.8	2170.66	2239.02	2048.52	2000.5	2033.79
	1980.15	1991.95	1998.7	2015.55	2042.26	2034.63	2016.43	2039.55	2140.02	2041.87	2087.66	2034.87	1991.19	2084.86	2038.93	2067.49	2034.2	2015.76	2003.74	2067.54	2124.76	2134.52	2179.14	2089.08	2085.34	2192.13	2020.79	2082.65	2080.69	1977.06	1984.38	2141.75	2184.31	2056.99	2012.81	2013.32	2188.17	2144.48	2103.28	1989.01	2052.71	2112.73	1988.61	2097.95	2172.38	2241.03	2048.88	2000.72	2034.15
	1980.35	1992.26	1998.86	2015.81	2042.59	2035.24	2016.81	2040	2141.44	2042.71	2088.43	2035.33	1991.2	2085.93	2039.4	2068.46	2034.43	2015.76	2004.26	2067.63	2126.03	2135.82	2180.54	2090.07	2085.84	2192.81	2020.99	2083.57	2081.04	1977.38	1984.66	2143.14	2186.05	2057.5	2013.15	2013.82	2189.86	2145.87	2104.02	1989.12	2053.51	2113.88	1988.72	2099.12	2174.11	2243.05	2049.25	2000.93	2034.52
	1980.54	1992.58	1999.03	2016.07	2042.93	2035.86	2017.19	2040.46	2142.87	2043.56	2089.2	2035.79	1991.22	2087	2039.87	2069.44	2034.67	2015.76	2004.78	2067.73	2127.32	2137.13	2181.96	2091.06	2086.33	2193.5	2021.19	2084.51	2081.39	1977.71	1984.94	2144.54	2187.8	2058.01	2013.5	2014.34	2191.56	2147.28	2104.77	1989.22	2054.32	2115.04	1988.83	2100.29	2175.85	2245.08	2049.61	2001.15	2034.88
	1980.74	1992.9	1999.2	2016.34	2043.26	2036.48	2017.59	2040.93	2144.31	2044.42	2089.98	2036.25	1991.24	2088.09	2040.35	2070.43	2034.9	2015.76	2005.31	2067.84	2128.62	2138.45	2183.39	2092.06	2086.84	2194.19	2021.39	2085.45	2081.75	1978.04	1985.22	2145.95	2189.56	2058.52	2013.85	2014.85	2193.27	2148.69	2105.52	1989.33	2055.14	2116.2	1988.94	2101.47	2177.61	2247.13	2049.99	2001.37	2035.26
	1980.94	1993.23	1999.37	2016.61	2043.59	2037.11	2017.98	2041.4	2145.76	2045.28	2090.77	2036.72	1991.26	2089.19	2040.83	2071.44	2035.14	2015.77	2005.85	2067.95	2129.93	2139.78	2184.83	2093.08	2087.35	2194.89	2021.6	2086.4	2082.11	1978.38	1985.51	2147.38	2191.33	2059.04	2014.2	2015.37	2194.99	2150.11	2106.29	1989.44	2055.97	2117.38	1989.06	2102.66	2179.38	2249.18	2050.36	2001.59	2035.63
	1981.15	1993.56	1999.54	2016.88	2043.93	2037.75	2018.39	2041.88	2147.23	2046.16	2091.56	2037.19	1991.29	2090.29	2041.32	2072.45	2035.39	2015.78	2006.39	2068.07	2131.25	2141.12	2186.29	2094.1	2087.86	2195.59	2021.81	2087.37	2082.48	1978.72	1985.81	2148.81	2193.12	2059.57	2014.55	2015.89	2196.72	2151.54	2107.07	1989.55	2056.81	2118.56	1989.17	2103.86	2181.16	2251.25	2050.74	2001.82	2036.01
	1981.35	1993.89	1999.72	2017.16	2044.27	2038.39	2018.8	2042.37	2148.69	2047.04	2092.36	2037.67	1991.32	2091.41	2041.81	2073.47	2035.63	2015.79	2006.93	2068.19	2132.59	2142.47	2187.75	2095.13	2088.38	2196.3	2022.02	2088.34	2082.84	1979.06	1986.1	2150.26	2194.91	2060.1	2014.91	2016.42	2198.46	2152.99	2107.85	1989.67	2057.66	2119.75	1989.29	2105.08	2182.96	2253.33	2051.12	2002.05	2036.4
	1981.56	1994.23	1999.9	2017.43	2044.61	2039.04	2019.21	2042.86	2150.17	2047.94	2093.17	2038.15	1991.35	2092.53	2042.31	2074.5	2035.88	2015.8	2007.48	2068.32	2133.95	2143.83	2189.23	2096.17	2088.91	2197.01	2022.24	2089.32	2083.21	1979.41	1986.4	2151.71	2196.72	2060.63	2015.27	2016.95	2200.21	2154.44	2108.65	1989.78	2058.51	2120.94	1989.41	2106.3	2184.77	2255.42	2051.51	2002.27	2036.79
	1981.77	1994.57	2000.09	2017.72	2044.95	2039.69	2019.63	2043.35	2151.66	2048.84	2093.98	2038.63	1991.39	2093.66	2042.81	2075.54	2036.13	2015.81	2008.04	2068.46	2135.31	2145.2	2190.71	2097.22	2089.45	2197.73	2022.45	2090.32	2083.59	1979.76	1986.7	2153.18	2198.54	2061.17	2015.63	2017.48	2201.97	2155.91	2109.45	1989.9	2059.37	2122.15	1989.53	2107.53	2186.6	2257.52	2051.91	2002.51	2037.18
	1981.99	1994.92	2000.27	2018	2045.3	2040.35	2020.06	2043.85	2153.16	2049.75	2094.8	2039.12	1991.42	2094.8	2043.31	2076.59	2036.39	2015.82	2008.6	2068.6	2136.69	2146.59	2192.21	2098.28	2089.99	2198.45	2022.67	2091.32	2083.97	1980.11	1987.01	2154.66	2200.37	2061.71	2016	2018.01	2203.75	2157.39	2110.26	1990.02	2060.25	2123.36	1989.65	2108.78	2188.44	2259.63	2052.3	2002.74	2037.58
	1982.21	1995.27	2000.47	2018.29	2045.65	2041.02	2020.49	2044.36	2154.67	2050.67	2095.62	2039.61	1991.46	2095.95	2043.83	2077.65	2036.64	2015.84	2009.17	2068.75	2138.09	2147.98	2193.72	2099.35	2090.53	2199.19	2022.9	2092.34	2084.35	1980.47	1987.32	2156.15	2202.21	2062.26	2016.37	2018.55	2205.53	2158.88	2111.08	1990.14	2061.13	2124.57	1989.78	2110.03	2190.29	2261.76	2052.7	2002.97	2037.98
	1982.43	1995.62	2000.66	2018.59	2045.99	2041.69	2020.93	2044.87	2156.18	2051.6	2096.46	2040.1	1991.51	2097.11	2044.34	2078.71	2036.91	2015.85	2009.74	2068.9	2139.49	2149.39	2195.24	2100.42	2091.08	2199.92	2023.12	2093.36	2084.73	1980.83	1987.63	2157.66	2204.06	2062.81	2016.74	2019.09	2207.33	2160.38	2111.91	1990.26	2062.02	2125.8	1989.91	2111.29	2192.16	2263.89	2053.11	2003.21	2038.39
	1982.65	1995.98	2000.86	2018.88	2046.34	2042.37	2021.37	2045.39	2157.71	2052.54	2097.29	2040.6	1991.55	2098.27	2044.86	2079.79	2037.17	2015.87	2010.32	2069.07	2140.91	2150.8	2196.77	2101.51	2091.64	2200.66	2023.35	2094.4	2085.12	1981.2	1987.95	2159.17	2205.92	2063.36	2017.12	2019.63	2209.14	2161.89	2112.75	1990.38	2062.91	2127.03	1990.04	2112.57	2194.04	2266.04	2053.52	2003.45	2038.8
	1982.87	1996.35	2001.06	2019.18	2046.69	2043.06	2021.82	2045.92	2159.24	2053.48	2098.14	2041.1	1991.6	2099.45	2045.39	2080.88	2037.44	2015.89	2010.9	2069.23	2142.34	2152.23	2198.32	2102.61	2092.2	2201.41	2023.58	2095.44	2085.51	1981.57	1988.26	2160.69	2207.79	2063.92	2017.5	2020.18	2210.95	2163.41	2113.6	1990.5	2063.82	2128.27	1990.17	2113.85	2195.93	2268.2	2053.93	2003.69	2039.21
	1983.1	1996.71	2001.26	2019.48	2047.05	2043.75	2022.28	2046.45	2160.78	2054.44	2098.99	2041.61	1991.65	2100.63	2045.92	2081.98	2037.71	2015.91	2011.49	2069.41	2143.79	2153.67	2199.87	2103.71	2092.77	2202.17	2023.82	2096.5	2085.91	1981.94	1988.59	2162.23	2209.67	2064.48	2017.88	2020.73	2212.78	2164.94	2114.46	1990.63	2064.73	2129.51	1990.3	2115.15	2197.84	2270.37	2054.35	2003.94	2039.63
	1983.33	1997.08	2001.47	2019.79	2047.4	2044.45	2022.74	2046.98	2162.34	2055.41	2099.84	2042.12	1991.71	2101.82	2046.45	2083.08	2037.98	2015.94	2012.08	2069.58	2145.25	2155.12	2201.44	2104.83	2093.35	2202.93	2024.05	2097.57	2086.3	1982.32	1988.91	2163.78	2211.57	2065.05	2018.27	2021.28	2214.62	2166.48	2115.32	1990.75	2065.66	2130.76	1990.44	2116.45	2199.76	2272.55	2054.77	2004.19	2040.05
	1983.57	1997.46	2001.68	2020.1	2047.76	2045.15	2023.2	2047.52	2163.9	2056.38	2100.71	2042.63	1991.77	2103.02	2046.99	2084.2	2038.26	2015.96	2012.68	2069.77	2146.73	2156.58	2203.01	2105.95	2093.93	2203.69	2024.29	2098.64	2086.71	1982.7	1989.24	2165.34	2213.48	2065.62	2018.66	2021.84	2216.47	2168.04	2116.2	1990.88	2066.59	2132.02	1990.58	2117.77	2201.69	2274.75	2055.2	2004.43	2040.48
	1983.8	1997.84	2001.89	2020.41	2048.12	2045.87	2023.67	2048.07	2165.47	2057.36	2101.58	2043.15	1991.83	2104.23	2047.54	2085.33	2038.54	2015.98	2013.28	2069.96	2148.21	2158.05	2204.6	2107.09	2094.51	2204.46	2024.53	2099.73	2087.11	1983.09	1989.57	2166.91	2215.39	2066.2	2019.05	2022.4	2218.34	2169.6	2117.08	1991.01	2067.53	2133.29	1990.72	2119.09	2203.64	2276.95	2055.63	2004.68	2040.91
	1984.04	1998.22	2002.11	2020.73	2048.47	2046.58	2024.15	2048.62	2167.05	2058.35	2102.45	2043.67	1991.89	2105.45	2048.09	2086.46	2038.82	2016.01	2013.89	2070.16	2149.71	2159.53	2206.2	2108.23	2095.11	2205.24	2024.78	2100.82	2087.52	1983.48	1989.9	2168.49	2217.32	2066.78	2019.44	2022.96	2220.21	2171.18	2117.97	1991.14	2068.48	2134.56	1990.86	2120.43	2205.61	2279.17	2056.06	2004.94	2041.34
	1984.28	1998.61	2002.33	2021.05	2048.84	2047.3	2024.63	2049.18	2168.63	2059.35	2103.33	2044.2	1991.95	2106.68	2048.64	2087.61	2039.11	2016.04	2014.5	2070.36	2151.23	2161.03	2207.81	2109.38	2095.71	2206.02	2025.03	2101.93	2087.93	1983.88	1990.24	2170.08	2219.26	2067.37	2019.84	2023.53	2222.09	2172.76	2118.88	1991.27	2069.43	2135.84	1991	2121.77	2207.58	2281.39	2056.5	2005.19	2041.78
	1984.53	1999	2002.56	2021.37	2049.2	2048.03	2025.12	2049.74	2170.23	2060.36	2104.22	2044.73	1992.02	2107.91	2049.2	2088.76	2039.4	2016.07	2015.12	2070.57	2152.75	2162.53	2209.44	2110.54	2096.31	2206.81	2025.28	2103.05	2088.35	1984.27	1990.58	2171.69	2221.21	2067.96	2020.24	2024.1	2223.98	2174.36	2119.79	1991.4	2070.4	2137.13	1991.15	2123.13	2209.57	2283.63	2056.95	2005.45	2042.22
	1984.78	1999.4	2002.78	2021.7	2049.56	2048.77	2025.62	2050.31	2171.83	2061.38	2105.12	2045.26	1992.1	2109.15	2049.76	2089.92	2039.69	2016.1	2015.75	2070.78	2154.29	2164.04	2211.07	2111.72	2096.92	2207.6	2025.53	2104.17	2088.76	1984.68	1990.93	2173.3	2223.17	2068.55	2020.65	2024.67	2225.89	2175.97	2120.71	1991.54	2071.37	2138.42	1991.29	2124.5	2211.57	2285.88	2057.4	2005.71	2042.67
	1985.03	1999.79	2003.01	2022.03	2049.93	2049.51	2026.12	2050.89	2173.45	2062.41	2106.02	2045.79	1992.17	2110.4	2050.33	2091.1	2039.99	2016.14	2016.37	2071	2155.85	2165.57	2212.71	2112.9	2097.54	2208.4	2025.78	2105.31	2089.19	1985.08	1991.27	2174.93	2225.14	2069.15	2021.05	2025.24	2227.8	2177.59	2121.64	1991.67	2072.35	2139.72	1991.44	2125.87	2213.59	2288.14	2057.85	2005.97	2043.12
	1985.28	2000.2	2003.25	2022.36	2050.3	2050.25	2026.62	2051.47	2175.07	2063.45	2106.92	2046.33	1992.25	2111.67	2050.9	2092.28	2040.29	2016.17	2017.01	2071.23	2157.42	2167.1	2214.37	2114.09	2098.16	2209.21	2026.04	2106.45	2089.61	1985.5	1991.63	2176.56	2227.12	2069.75	2021.46	2025.82	2229.73	2179.22	2122.58	1991.81	2073.34	2141.03	1991.6	2127.26	2215.62	2290.41	2058.3	2006.24	2043.57
	1985.53	2000.61	2003.48	2022.7	2050.67	2051.01	2027.13	2052.06	2176.7	2064.49	2107.83	2046.88	1992.33	2112.93	2051.48	2093.48	2040.59	2016.21	2017.65	2071.46	2159	2168.65	2216.04	2115.28	2098.79	2210.02	2026.3	2107.61	2090.04	1985.91	1991.98	2178.21	2229.12	2070.36	2021.87	2026.4	2231.67	2180.86	2123.52	1991.95	2074.34	2142.34	1991.75	2128.66	2217.67	2292.7	2058.77	2006.5	2044.03
	1985.79	2001.02	2003.72	2023.04	2051.04	2051.77	2027.65	2052.65	2178.34	2065.54	2108.75	2047.42	1992.41	2114.21	2052.06	2094.68	2040.89	2016.24	2018.29	2071.7	2160.59	2170.21	2217.72	2116.49	2099.42	2210.84	2026.57	2108.78	2090.47	1986.33	1992.34	2179.87	2231.12	2070.97	2022.29	2026.98	2233.61	2182.51	2124.48	1992.09	2075.35	2143.66	1991.91	2130.06	2219.72	2294.99	2059.23	2006.77	2044.49
	1986.05	2001.43	2003.96	2023.38	2051.41	2052.53	2028.17	2053.25	2179.99	2066.61	2109.68	2047.97	1992.5	2115.5	2052.65	2095.89	2041.2	2016.28	2018.94	2071.94	2162.2	2171.78	2219.41	2117.71	2100.06	2211.66	2026.83	2109.95	2090.9	1986.75	1992.7	2181.54	2233.14	2071.59	2022.71	2027.57	2235.57	2184.17	2125.45	1992.23	2076.36	2144.99	1992.06	2131.48	2221.79	2297.3	2059.7	2007.04	2044.95
	1986.32	2001.85	2004.21	2023.73	2051.78	2053.3	2028.69	2053.85	2181.65	2067.68	2110.61	2048.53	1992.59	2116.79	2053.24	2097.11	2041.51	2016.33	2019.6	2072.19	2163.82	2173.35	2221.11	2118.94	2100.7	2212.49	2027.1	2111.14	2091.34	1987.18	1993.06	2183.22	2235.17	2072.21	2023.13	2028.16	2237.54	2185.84	2126.42	1992.37	2077.38	2146.32	1992.22	2132.91	2223.88	2299.61	2060.17	2007.31	2045.42
	1986.58	2002.27	2004.46	2024.08	2052.16	2054.08	2029.23	2054.46	2183.32	2068.76	2111.55	2049.09	1992.68	2118.09	2053.84	2098.34	2041.83	2016.37	2020.26	2072.45	2165.46	2174.94	2222.82	2120.17	2101.36	2213.33	2027.37	2112.34	2091.78	1987.61	1993.43	2184.92	2237.2	2072.83	2023.55	2028.75	2239.52	2187.53	2127.41	1992.52	2078.42	2147.66	1992.39	2134.34	2225.98	2301.94	2060.65	2007.59	2045.9
	1986.85	2002.7	2004.71	2024.43	2052.53	2054.86	2029.76	2055.08	2185	2069.85	2112.49	2049.65	1992.77	2119.4	2054.44	2099.59	2042.14	2016.41	2020.92	2072.71	2167.1	2176.54	2224.54	2121.42	2102.01	2214.17	2027.65	2113.54	2092.23	1988.05	1993.8	2186.62	2239.25	2073.46	2023.98	2029.34	2241.51	2189.22	2128.4	1992.66	2079.45	2149.01	1992.55	2135.79	2228.09	2304.28	2061.13	2007.87	2046.37
	1987.12	2003.13	2004.97	2024.79	2052.91	2055.65	2030.31	2055.7	2186.68	2070.95	2113.44	2050.21	1992.87	2120.72	2055.04	2100.84	2042.46	2016.46	2021.59	2072.98	2168.76	2178.15	2226.28	2122.67	2102.67	2215.02	2027.93	2114.76	2092.67	1988.49	1994.17	2188.33	2241.31	2074.1	2024.41	2029.94	2243.51	2190.92	2129.4	1992.81	2080.5	2150.36	1992.72	2137.25	2230.21	2306.63	2061.62	2008.14	2046.85
	1987.4	2003.57	2005.22	2025.15	2053.29	2056.44	2030.86	2056.32	2188.38	2072.06	2114.39	2050.78	1992.97	2122.04	2055.65	2102.1	2042.79	2016.5	2022.27	2073.25	2170.44	2179.78	2228.02	2123.93	2103.34	2215.87	2028.21	2115.98	2093.12	1988.93	1994.54	2190.06	2243.38	2074.73	2024.84	2030.54	2245.52	2192.64	2130.41	1992.96	2081.56	2151.72	1992.88	2138.72	2232.35	2308.99	2062.11	2008.43	2047.34
	1987.68	2004	2005.49	2025.51	2053.67	2057.24	2031.41	2056.96	2190.08	2073.18	2115.35	2051.36	1993.07	2123.38	2056.27	2103.37	2043.11	2016.55	2022.95	2073.53	2172.13	2181.41	2229.78	2125.21	2104.02	2216.73	2028.49	2117.22	2093.58	1989.38	1994.92	2191.79	2245.46	2075.38	2025.27	2031.14	2247.54	2194.36	2131.43	1993.11	2082.62	2153.08	1993.05	2140.19	2234.5	2311.36	2062.61	2008.71	2047.83
	1987.96	2004.45	2005.75	2025.88	2054.06	2058.04	2031.97	2057.59	2191.79	2074.3	2116.32	2051.93	1993.18	2124.72	2056.88	2104.65	2043.44	2016.6	2023.63	2073.82	2173.83	2183.05	2231.55	2126.49	2104.7	2217.59	2028.77	2118.46	2094.03	1989.83	1995.3	2193.54	2247.55	2076.02	2025.71	2031.75	2249.57	2196.1	2132.46	1993.26	2083.69	2154.46	1993.22	2141.68	2236.66	2313.74	2063.11	2009	2048.32
	1988.24	2004.89	2006.02	2026.25	2054.44	2058.85	2032.53	2058.24	2193.51	2075.44	2117.29	2052.51	1993.29	2126.07	2057.51	2105.94	2043.78	2016.66	2024.32	2074.11	2175.54	2184.7	2233.33	2127.78	2105.38	2218.47	2029.06	2119.72	2094.49	1990.29	1995.69	2195.3	2249.66	2076.67	2026.15	2032.36	2251.61	2197.85	2133.5	1993.41	2084.77	2155.83	1993.4	2143.18	2238.84	2316.13	2063.61	2009.28	2048.81
	1988.52	2005.34	2006.29	2026.62	2054.83	2059.67	2033.1	2058.89	2195.24	2076.58	2118.27	2053.1	1993.4	2127.43	2058.14	2107.24	2044.11	2016.71	2025.02	2074.4	2177.27	2186.37	2235.12	2129.08	2106.07	2219.34	2029.35	2120.99	2094.95	1990.75	1996.08	2197.07	2251.77	2077.33	2026.59	2032.97	2253.66	2199.6	2134.54	1993.57	2085.86	2157.22	1993.57	2144.68	2241.03	2318.54	2064.12	2009.57	2049.31
	1988.81	2005.79	2006.56	2027	2055.22	2060.49	2033.68	2059.54	2196.98	2077.73	2119.25	2053.68	1993.51	2128.79	2058.77	2108.55	2044.45	2016.77	2025.72	2074.7	2179.01	2188.04	2236.92	2130.38	2106.77	2220.23	2029.65	2122.26	2095.42	1991.22	1996.47	2198.85	2253.89	2077.99	2027.04	2033.58	2255.72	2201.37	2135.6	1993.73	2086.96	2158.61	1993.75	2146.2	2243.23	2320.95	2064.63	2009.87	2049.81
	1989.1	2006.25	2006.84	2027.38	2055.61	2061.32	2034.26	2060.2	2198.73	2078.89	2120.24	2054.27	1993.63	2130.17	2059.41	2109.87	2044.79	2016.82	2026.42	2075.01	2180.77	2189.72	2238.73	2131.7	2107.47	2221.12	2029.94	2123.55	2095.89	1991.69	1996.86	2200.64	2256.03	2078.65	2027.49	2034.2	2257.8	2203.15	2136.66	1993.88	2088.06	2160.01	1993.93	2147.72	2245.44	2323.37	2065.15	2010.16	2050.32
	1989.4	2006.71	2007.12	2027.76	2056	2062.15	2034.84	2060.87	2200.49	2080.06	2121.24	2054.87	1993.75	2131.55	2060.05	2111.2	2045.13	2016.88	2027.13	2075.33	2182.53	2191.42	2240.56	2133.03	2108.18	2222.01	2030.24	2124.84	2096.36	1992.16	1997.26	2202.44	2258.18	2079.32	2027.94	2034.82	2259.88	2204.93	2137.74	1994.04	2089.17	2161.41	1994.11	2149.26	2247.67	2325.81	2065.67	2010.46	2050.83
	1989.69	2007.18	2007.4	2028.14	2056.39	2062.99	2035.43	2061.54	2202.25	2081.24	2122.24	2055.47	1993.87	2132.94	2060.69	2112.53	2045.48	2016.94	2027.85	2075.64	2184.32	2193.12	2242.39	2134.36	2108.89	2222.91	2030.55	2126.15	2096.83	1992.64	1997.65	2204.25	2260.33	2079.99	2028.39	2035.44	2261.97	2206.73	2138.82	1994.21	2090.29	2162.83	1994.3	2150.8	2249.91	2328.26	2066.19	2010.76	2051.34
	1989.99	2007.65	2007.69	2028.53	2056.79	2063.83	2036.03	2062.22	2204.03	2082.43	2123.25	2056.07	1994	2134.33	2061.34	2113.88	2045.83	2017	2028.57	2075.97	2186.11	2194.84	2244.24	2135.71	2109.61	2223.82	2030.85	2127.46	2097.31	1993.12	1998.06	2206.07	2262.5	2080.66	2028.85	2036.07	2264.08	2208.54	2139.91	1994.37	2091.42	2164.24	1994.48	2152.36	2252.16	2330.71	2066.72	2011.06	2051.86
	1990.29	2008.12	2007.97	2028.93	2057.18	2064.68	2036.63	2062.91	2205.81	2083.63	2124.26	2056.67	1994.13	2135.74	2062	2115.24	2046.18	2017.07	2029.29	2076.3	2187.92	2196.57	2246.09	2137.06	2110.33	2224.73	2031.16	2128.79	2097.79	1993.6	1998.46	2207.9	2264.68	2081.34	2029.3	2036.69	2266.19	2210.36	2141.01	1994.53	2092.55	2165.67	1994.67	2153.92	2254.43	2333.18	2067.25	2011.36	2052.38
	1990.6	2008.59	2008.27	2029.32	2057.58	2065.54	2037.23	2063.6	2207.61	2084.83	2125.28	2057.28	1994.26	2137.15	2062.66	2116.61	2046.54	2017.13	2030.02	2076.64	2189.74	2198.3	2247.96	2138.42	2111.06	2225.65	2031.47	2130.12	2098.27	1994.09	1998.87	2209.75	2266.87	2082.03	2029.76	2037.32	2268.31	2212.19	2142.11	1994.7	2093.69	2167.1	1994.86	2155.49	2256.71	2335.66	2067.79	2011.67	2052.91
	1990.9	2009.07	2008.56	2029.72	2057.98	2066.4	2037.85	2064.29	2209.41	2086.04	2126.3	2057.9	1994.39	2138.57	2063.32	2117.99	2046.9	2017.2	2030.76	2076.98	2191.57	2200.05	2249.84	2139.79	2111.8	2226.58	2031.78	2131.46	2098.75	1994.59	1999.28	2211.6	2269.07	2082.72	2030.23	2037.95	2270.45	2214.03	2143.23	1994.87	2094.85	2168.53	1995.05	2157.08	2259	2338.15	2068.33	2011.98	2053.43
	1991.21	2009.56	2008.86	2030.12	2058.38	2067.26	2038.46	2064.99	2211.22	2087.27	2127.33	2058.51	1994.53	2140	2063.99	2119.38	2047.26	2017.27	2031.5	2077.32	2193.42	2201.8	2251.73	2141.17	2112.54	2227.51	2032.1	2132.82	2099.24	1995.09	1999.69	2213.46	2271.28	2083.41	2030.69	2038.59	2272.59	2215.88	2144.36	1995.04	2096	2169.98	1995.24	2158.67	2261.3	2340.65	2068.88	2012.29	2053.97
	1991.53	2010.04	2009.16	2030.53	2058.78	2068.13	2039.08	2065.7	2213.04	2088.5	2128.37	2059.13	1994.67	2141.43	2064.66	2120.78	2047.63	2017.34	2032.24	2077.68	2195.28	2203.57	2253.63	2142.56	2113.28	2228.45	2032.42	2134.18	2099.73	1995.59	2000.11	2215.34	2273.5	2084.11	2031.16	2039.23	2274.75	2217.73	2145.49	1995.21	2097.17	2171.42	1995.44	2160.27	2263.62	2343.16	2069.43	2012.6	2054.5
	1991.84	2010.53	2009.46	2030.93	2059.19	2069.01	2039.71	2066.41	2214.87	2089.74	2129.41	2059.76	1994.82	2142.87	2065.34	2122.19	2047.99	2017.41	2032.99	2078.04	2197.15	2205.35	2255.54	2143.96	2114.03	2229.4	2032.74	2135.56	2100.22	1996.1	2000.53	2217.22	2275.74	2084.81	2031.63	2039.87	2276.91	2219.6	2146.63	1995.38	2098.34	2172.88	1995.63	2161.88	2265.94	2345.68	2069.98	2012.91	2055.04
	1992.16	2011.03	2009.77	2031.35	2059.59	2069.89	2040.34	2067.13	2216.71	2090.99	2130.46	2060.38	1994.96	2144.32	2066.02	2123.6	2048.37	2017.48	2033.75	2078.4	2199.04	2207.14	2257.46	2145.37	2114.79	2230.35	2033.07	2136.94	2100.72	1996.61	2000.95	2219.12	2277.98	2085.51	2032.1	2040.51	2279.08	2221.48	2147.78	1995.56	2099.53	2174.34	1995.83	2163.5	2268.28	2348.21	2070.54	2013.23	2055.58
	1992.48	2011.52	2010.07	2031.76	2060	2070.78	2040.98	2067.86	2218.56	2092.25	2131.51	2061.01	1995.11	2145.78	2066.71	2125.03	2048.74	2017.56	2034.51	2078.77	2200.94	2208.93	2259.39	2146.78	2115.55	2231.31	2033.39	2138.33	2101.22	1997.12	2001.37	2221.03	2280.24	2086.22	2032.58	2041.15	2281.27	2223.37	2148.94	1995.73	2100.72	2175.81	1996.03	2165.13	2270.64	2350.75	2071.1	2013.55	2056.13
	1992.8	2012.03	2010.39	2032.18	2060.41	2071.67	2041.62	2068.59	2220.41	2093.51	2132.57	2061.65	1995.26	2147.24	2067.4	2126.47	2049.12	2017.64	2035.27	2079.14	2202.85	2210.74	2261.34	2148.21	2116.32	2232.27	2033.73	2139.74	2101.72	1997.64	2001.8	2222.94	2282.5	2086.93	2033.06	2041.8	2283.46	2225.27	2150.11	1995.91	2101.91	2177.28	1996.23	2166.77	2273	2353.3	2071.67	2013.87	2056.68
	1993.13	2012.53	2010.7	2032.6	2060.82	2072.57	2042.27	2069.32	2222.28	2094.79	2133.63	2062.29	1995.42	2148.72	2068.1	2127.92	2049.49	2017.72	2036.04	2079.52	2204.78	2212.56	2263.29	2149.64	2117.09	2233.24	2034.06	2141.15	2102.22	1998.17	2002.23	2224.87	2284.78	2087.65	2033.54	2042.45	2285.67	2227.18	2151.29	1996.09	2103.12	2178.76	1996.44	2168.42	2275.38	2355.87	2072.24	2014.19	2057.23
	1993.46	2013.04	2011.02	2033.02	2061.23	2073.47	2042.92	2070.06	2224.15	2096.07	2134.7	2062.93	1995.57	2150.2	2068.79	2129.38	2049.88	2017.8	2036.82	2079.91	2206.72	2214.39	2265.26	2151.08	2117.87	2234.22	2034.4	2142.57	2102.73	1998.7	2002.66	2226.81	2287.06	2088.37	2034.02	2043.1	2287.88	2229.1	2152.47	1996.27	2104.33	2180.25	1996.64	2170.08	2277.77	2358.44	2072.81	2014.52	2057.78
	1993.79	2013.55	2011.34	2033.45	2061.64	2074.38	2043.57	2070.81	2226.04	2097.37	2135.78	2063.57	1995.73	2151.68	2069.5	2130.85	2050.26	2017.88	2037.6	2080.3	2208.67	2216.23	2267.23	2152.53	2118.66	2235.2	2034.73	2144	2103.24	1999.23	2003.1	2228.75	2289.36	2089.1	2034.5	2043.75	2290.11	2231.03	2153.67	1996.45	2105.55	2181.74	1996.85	2171.74	2280.17	2361.02	2073.39	2014.84	2058.34
	1994.12	2014.07	2011.66	2033.88	2062.06	2075.29	2044.24	2071.57	2227.93	2098.67	2136.86	2064.22	1995.9	2153.17	2070.21	2132.32	2050.65	2017.96	2038.38	2080.7	2210.63	2218.08	2269.22	2153.99	2119.45	2236.19	2035.08	2145.44	2103.75	1999.77	2003.54	2230.71	2291.67	2089.83	2034.99	2044.41	2292.34	2232.97	2154.87	1996.64	2106.78	2183.24	1997.06	2173.42	2282.58	2363.61	2073.97	2015.17	2058.91
	1994.46	2014.59	2011.99	2034.31	2062.48	2076.2	2044.9	2072.32	2229.84	2099.98	2137.95	2064.87	1996.06	2154.68	2070.92	2133.81	2051.04	2018.05	2039.17	2081.1	2212.61	2219.93	2271.22	2155.46	2120.24	2237.19	2035.42	2146.9	2104.26	2000.31	2003.98	2232.68	2293.99	2090.56	2035.48	2045.07	2294.59	2234.92	2156.08	1996.83	2108.01	2184.75	1997.27	2175.11	2285.01	2366.22	2074.56	2015.51	2059.47
	1994.8	2015.11	2012.32	2034.74	2062.9	2077.13	2045.57	2073.09	2231.75	2101.3	2139.04	2065.53	1996.23	2156.18	2071.64	2135.31	2051.43	2018.13	2039.97	2081.51	2214.6	2221.8	2273.23	2156.94	2121.04	2238.19	2035.77	2148.36	2104.78	2000.85	2004.42	2234.66	2296.32	2091.3	2035.97	2045.73	2296.84	2236.88	2157.3	1997.01	2109.25	2186.26	1997.48	2176.8	2287.44	2368.83	2075.15	2015.84	2060.04
	1995.14	2015.63	2012.65	2035.18	2063.32	2078.05	2046.25	2073.86	2233.67	2102.62	2140.13	2066.19	1996.41	2157.7	2072.36	2136.82	2051.83	2018.22	2040.77	2081.92	2216.61	2223.68	2275.24	2158.42	2121.84	2239.2	2036.12	2149.83	2105.29	2001.4	2004.87	2236.65	2298.66	2092.04	2036.46	2046.4	2299.11	2238.85	2158.53	1997.21	2110.5	2187.77	1997.7	2178.5	2289.89	2371.45	2075.75	2016.18	2060.61
	1995.48	2016.16	2012.98	2035.63	2063.74	2078.99	2046.93	2074.64	2235.6	2103.96	2141.24	2066.85	1996.58	2159.22	2073.08	2138.34	2052.23	2018.31	2041.57	2082.34	2218.63	2225.57	2277.27	2159.92	2122.65	2240.21	2036.47	2151.31	2105.81	2001.95	2005.31	2238.65	2301.01	2092.78	2036.96	2047.06	2301.38	2240.82	2159.76	1997.4	2111.76	2189.3	1997.92	2180.21	2292.35	2374.09	2076.35	2016.52	2061.19
	1995.83	2016.7	2013.32	2036.07	2064.16	2079.92	2047.62	2075.42	2237.54	2105.3	2142.34	2067.51	1996.76	2160.75	2073.81	2139.87	2052.63	2018.41	2042.38	2082.77	2220.66	2227.47	2279.31	2161.42	2123.47	2241.24	2036.83	2152.8	2106.34	2002.51	2005.76	2240.66	2303.38	2093.53	2037.46	2047.73	2303.67	2242.81	2161.01	1997.59	2113.02	2190.83	1998.14	2181.94	2294.82	2376.73	2076.95	2016.86	2061.77
	1996.18	2017.23	2013.66	2036.52	2064.59	2080.87	2048.31	2076.21	2239.49	2106.66	2143.46	2068.18	1996.94	2162.28	2074.55	2141.41	2053.04	2018.5	2043.2	2083.2	2222.7	2229.38	2281.37	2162.93	2124.29	2242.26	2037.19	2154.3	2106.86	2003.08	2006.22	2242.68	2305.75	2094.28	2037.96	2048.4	2305.96	2244.81	2162.26	1997.79	2114.3	2192.36	1998.36	2183.66	2297.31	2379.39	2077.56	2017.2	2062.35
	1996.53	2017.77	2014	2036.97	2065.01	2081.81	2049.01	2077	2241.45	2108.02	2144.58	2068.86	1997.12	2163.83	2075.29	2142.96	2053.44	2018.6	2044.01	2083.63	2224.76	2231.3	2283.43	2164.45	2125.12	2243.3	2037.55	2155.81	2107.39	2003.64	2006.67	2244.71	2308.14	2095.04	2038.46	2049.07	2308.26	2246.82	2163.52	1997.98	2115.58	2193.9	1998.58	2185.4	2299.8	2382.05	2078.17	2017.54	2062.94
	1996.89	2018.31	2014.35	2037.42	2065.44	2082.77	2049.71	2077.8	2243.41	2109.39	2145.7	2069.53	1997.31	2165.38	2076.03	2144.52	2053.85	2018.7	2044.84	2084.07	2226.83	2233.22	2285.5	2165.98	2125.95	2244.34	2037.92	2157.33	2107.92	2004.21	2007.13	2246.74	2310.53	2095.8	2038.96	2049.75	2310.58	2248.83	2164.79	1998.18	2116.86	2195.45	1998.8	2187.15	2302.31	2384.72	2078.79	2017.89	2063.52
	1997.24	2018.86	2014.69	2037.88	2065.87	2083.72	2050.41	2078.6	2245.39	2110.77	2146.83	2070.21	1997.5	2166.93	2076.78	2146.09	2054.27	2018.8	2045.67	2084.52	2228.91	2235.16	2287.58	2167.52	2126.78	2245.39	2038.29	2158.86	2108.45	2004.79	2007.59	2248.79	2312.94	2096.57	2039.47	2050.42	2312.9	2250.86	2166.07	1998.38	2118.16	2197	1999.03	2188.91	2304.82	2387.41	2079.41	2018.24	2064.12
	1997.6	2019.41	2015.04	2038.34	2066.3	2084.68	2051.12	2079.42	2247.38	2112.16	2147.96	2070.9	1997.69	2168.49	2077.53	2147.67	2054.68	2018.9	2046.5	2084.97	2231	2237.11	2289.68	2169.06	2127.62	2246.44	2038.66	2160.4	2108.98	2005.37	2008.05	2250.85	2315.35	2097.34	2039.98	2051.1	2315.23	2252.9	2167.35	1998.59	2119.46	2198.56	1999.26	2190.67	2307.35	2390.1	2080.03	2018.59	2064.71
	1997.97	2019.96	2015.4	2038.8	2066.73	2085.65	2051.84	2080.23	2249.37	2113.55	2149.1	2071.58	1997.89	2170.06	2078.28	2149.26	2055.1	2019	2047.34	2085.43	2233.11	2239.07	2291.78	2170.62	2128.47	2247.5	2039.03	2161.94	2109.52	2005.95	2008.52	2252.92	2317.78	2098.11	2040.49	2051.78	2317.58	2254.94	2168.65	1998.79	2120.77	2200.13	1999.48	2192.45	2309.89	2392.81	2080.66	2018.95	2065.31
	1998.33	2020.52	2015.75	2039.27	2067.17	2086.62	2052.56	2081.06	2251.38	2114.96	2150.25	2072.27	1998.08	2171.64	2079.04	2150.86	2055.52	2019.11	2048.18	2085.89	2235.24	2241.04	2293.9	2172.18	2129.32	2248.57	2039.41	2163.5	2110.06	2006.54	2008.99	2255	2320.22	2098.88	2041	2052.47	2319.93	2257	2169.95	1999	2122.08	2201.7	1999.72	2194.23	2312.45	2395.52	2081.29	2019.3	2065.91
	1998.7	2021.08	2016.11	2039.74	2067.6	2087.6	2053.28	2081.88	2253.39	2116.37	2151.4	2072.97	1998.28	2173.22	2079.81	2152.47	2055.95	2019.21	2049.03	2086.36	2237.37	2243.01	2296.02	2173.75	2130.18	2249.65	2039.79	2165.07	2110.6	2007.13	2009.46	2257.09	2322.67	2099.67	2041.51	2053.15	2322.29	2259.06	2171.26	1999.21	2123.4	2203.28	1999.95	2196.02	2315.01	2398.24	2081.92	2019.66	2066.52
	1999.07	2021.64	2016.47	2040.21	2068.04	2088.58	2054.01	2082.72	2255.42	2117.79	2152.55	2073.66	1998.49	2174.81	2080.57	2154.09	2056.37	2019.32	2049.88	2086.83	2239.52	2245	2298.16	2175.33	2131.04	2250.73	2040.18	2166.65	2111.14	2007.73	2009.93	2259.19	2325.13	2100.45	2042.03	2053.84	2324.66	2261.14	2172.58	1999.42	2124.73	2204.86	2000.18	2197.82	2317.58	2400.98	2082.56	2020.02	2067.13
	1999.45	2022.21	2016.84	2040.68	2068.48	2089.56	2054.74	2083.56	2257.45	2119.23	2153.71	2074.36	1998.7	2176.41	2081.35	2155.72	2056.8	2019.43	2050.74	2087.31	2241.68	2247	2300.31	2176.92	2131.91	2251.82	2040.56	2168.23	2111.69	2008.33	2010.41	2261.3	2327.6	2101.24	2042.55	2054.53	2327.04	2263.22	2173.91	1999.63	2126.07	2206.45	2000.42	2199.63	2320.17	2403.72	2083.21	2020.38	2067.74
	1999.82	2022.78	2017.2	2041.16	2068.92	2090.55	2055.48	2084.4	2259.49	2120.67	2154.88	2075.07	1998.91	2178.01	2082.12	2157.37	2057.24	2019.55	2051.6	2087.79	2243.85	2249.01	2302.46	2178.52	2132.78	2252.91	2040.95	2169.83	2112.23	2008.94	2010.88	2263.42	2330.08	2102.03	2043.07	2055.22	2329.43	2265.32	2175.25	1999.85	2127.42	2208.04	2000.66	2201.45	2322.77	2406.47	2083.86	2020.75	2068.35
	2000.2	2023.35	2017.57	2041.64	2069.36	2091.55	2056.23	2085.26	2261.54	2122.11	2156.05	2075.78	1999.12	2179.62	2082.9	2159.02	2057.67	2019.66	2052.47	2088.28	2246.04	2251.02	2304.63	2180.12	2133.65	2254.01	2041.34	2171.43	2112.78	2009.55	2011.36	2265.55	2332.57	2102.83	2043.59	2055.91	2331.83	2267.42	2176.59	2000.06	2128.77	2209.64	2000.9	2203.27	2325.37	2409.24	2084.51	2021.12	2068.97
	2000.58	2023.93	2017.94	2042.13	2069.81	2092.54	2056.97	2086.11	2263.6	2123.57	2157.23	2076.49	1999.33	2181.24	2083.69	2160.68	2058.11	2019.78	2053.34	2088.77	2248.24	2253.05	2306.81	2181.74	2134.54	2255.12	2041.74	2173.05	2113.33	2010.16	2011.84	2267.69	2335.08	2103.62	2044.11	2056.61	2334.24	2269.53	2177.94	2000.28	2130.13	2211.25	2001.14	2205.11	2327.99	2412.01	2085.16	2021.48	2069.59
	2000.97	2024.51	2018.32	2042.61	2070.25	2093.55	2057.73	2086.98	2265.67	2125.04	2158.41	2077.2	1999.55	2182.86	2084.48	2162.35	2058.55	2019.89	2054.22	2089.27	2250.45	2255.08	2309	2183.36	2135.42	2256.24	2042.14	2174.67	2113.88	2010.78	2012.33	2269.84	2337.59	2104.43	2044.64	2057.31	2336.66	2271.65	2179.3	2000.5	2131.49	2212.86	2001.38	2206.95	2330.62	2414.79	2085.83	2021.86	2070.21
	2001.35	2025.09	2018.7	2043.1	2070.7	2094.55	2058.48	2087.85	2267.76	2126.51	2159.59	2077.92	1999.77	2184.49	2085.27	2164.04	2058.99	2020.01	2055.1	2089.77	2252.68	2257.13	2311.2	2184.99	2136.31	2257.36	2042.54	2176.31	2114.44	2011.4	2012.82	2272	2340.11	2105.24	2045.17	2058.01	2339.09	2273.78	2180.67	2000.72	2132.86	2214.48	2001.63	2208.8	2333.26	2417.58	2086.49	2022.23	2070.84
	2001.74	2025.68	2019.07	2043.59	2071.15	2095.57	2059.25	2088.72	2269.84	2127.99	2160.78	2078.64	2000	2186.12	2086.07	2165.73	2059.44	2020.14	2055.99	2090.28	2254.91	2259.19	2313.41	2186.63	2137.21	2258.49	2042.94	2177.95	2114.99	2012.03	2013.3	2274.16	2342.65	2106.05	2045.7	2058.71	2341.53	2275.92	2182.05	2000.95	2134.24	2216.11	2001.87	2210.66	2335.91	2420.38	2087.16	2022.61	2071.47
	2002.14	2026.27	2019.46	2044.09	2071.6	2096.58	2060.01	2089.6	2271.94	2129.48	2161.98	2079.36	2000.22	2187.76	2086.87	2167.44	2059.89	2020.26	2056.88	2090.8	2257.17	2261.25	2315.63	2188.28	2138.11	2259.62	2043.35	2179.61	2115.55	2012.66	2013.8	2276.34	2345.19	2106.86	2046.23	2059.41	2343.98	2278.07	2183.43	2001.17	2135.63	2217.73	2002.12	2212.53	2338.58	2423.19	2087.83	2022.98	2072.1
	2002.53	2026.86	2019.84	2044.59	2072.05	2097.6	2060.78	2090.49	2274.05	2130.98	2163.18	2080.09	2000.45	2189.41	2087.68	2169.15	2060.34	2020.38	2057.77	2091.32	2259.43	2263.32	2317.86	2189.93	2139.02	2260.76	2043.76	2181.27	2116.11	2013.3	2014.29	2278.53	2347.75	2107.68	2046.76	2060.12	2346.43	2280.23	2184.82	2001.4	2137.02	2219.37	2002.37	2214.4	2341.25	2426.01	2088.51	2023.36	2072.74
	2002.93	2027.46	2020.23	2045.09	2072.51	2098.63	2061.56	2091.38	2276.17	2132.49	2164.39	2080.82	2000.69	2191.06	2088.48	2170.88	2060.79	2020.51	2058.67	2091.84	2261.71	2265.41	2320.1	2191.6	2139.93	2261.91	2044.18	2182.94	2116.67	2013.94	2014.78	2280.73	2350.32	2108.5	2047.29	2060.82	2348.9	2282.4	2186.22	2001.63	2138.42	2221.01	2002.62	2216.29	2343.93	2428.84	2089.19	2023.75	2073.38
	2003.33	2028.05	2020.62	2045.59	2072.96	2099.66	2062.34	2092.28	2278.3	2134.01	2165.6	2081.56	2000.92	2192.72	2089.3	2172.61	2061.25	2020.64	2059.58	2092.37	2264	2267.5	2322.35	2193.27	2140.85	2263.07	2044.59	2184.62	2117.24	2014.58	2015.28	2282.93	2352.9	2109.33	2047.83	2061.53	2351.37	2284.57	2187.63	2001.86	2139.83	2222.66	2002.88	2218.18	2346.63	2431.68	2089.87	2024.13	2074.02
	2003.73	2028.66	2021.01	2046.1	2073.42	2100.69	2063.12	2093.18	2280.44	2135.53	2166.81	2082.3	2001.16	2194.39	2090.12	2174.36	2061.71	2020.77	2060.49	2092.91	2266.3	2269.61	2324.61	2194.95	2141.77	2264.23	2045.01	2186.31	2117.8	2015.23	2015.78	2285.15	2355.49	2110.16	2048.37	2062.24	2353.86	2286.76	2189.05	2002.1	2141.25	2224.31	2003.13	2220.08	2349.33	2434.53	2090.56	2024.52	2074.66
	2004.14	2029.26	2021.4	2046.61	2073.88	2101.73	2063.91	2094.09	2282.58	2137.06	2168.04	2083.04	2001.4	2196.06	2090.94	2176.12	2062.17	2020.9	2061.4	2093.45	2268.62	2271.72	2326.88	2196.64	2142.69	2265.4	2045.43	2188.02	2118.37	2015.88	2016.28	2287.38	2358.09	2110.99	2048.91	2062.96	2356.35	2288.95	2190.47	2002.34	2142.67	2225.97	2003.39	2221.99	2352.04	2437.39	2091.25	2024.91	2075.31
	2004.55	2029.87	2021.8	2047.12	2074.34	2102.77	2064.71	2095.01	2284.74	2138.6	2169.26	2083.78	2001.65	2197.74	2091.76	2177.89	2062.63	2021.04	2062.32	2093.99	2270.94	2273.84	2329.17	2198.34	2143.62	2266.58	2045.86	2189.73	2118.94	2016.54	2016.79	2289.61	2360.7	2111.83	2049.45	2063.67	2358.86	2291.15	2191.91	2002.57	2144.1	2227.63	2003.65	2223.91	2354.77	2440.26	2091.95	2025.3	2075.96
	2004.96	2030.48	2022.2	2047.63	2074.8	2103.82	2065.51	2095.93	2286.9	2140.15	2170.49	2084.53	2001.9	2199.42	2092.59	2179.67	2063.1	2021.18	2063.25	2094.54	2273.29	2275.97	2331.46	2200.04	2144.56	2267.76	2046.29	2191.45	2119.51	2017.21	2017.29	2291.86	2363.32	2112.67	2049.99	2064.39	2361.37	2293.37	2193.35	2002.81	2145.53	2229.3	2003.91	2225.83	2357.5	2443.13	2092.65	2025.69	2076.61
	2005.37	2031.1	2022.6	2048.15	2075.26	2104.87	2066.31	2096.86	2289.08	2141.71	2171.73	2085.28	2002.15	2201.11	2093.43	2181.46	2063.57	2021.32	2064.18	2095.1	2275.64	2278.11	2333.76	2201.75	2145.5	2268.95	2046.72	2193.18	2120.08	2017.87	2017.8	2294.11	2365.95	2113.51	2050.54	2065.11	2363.89	2295.59	2194.8	2003.06	2146.97	2230.98	2004.17	2227.77	2360.25	2446.02	2093.35	2026.09	2077.27
	2005.79	2031.71	2023.01	2048.67	2075.73	2105.93	2067.11	2097.79	2291.26	2143.28	2172.97	2086.04	2002.4	2202.8	2094.27	2183.26	2064.04	2021.46	2065.11	2095.66	2278.01	2280.26	2336.07	2203.48	2146.44	2270.15	2047.16	2194.91	2120.66	2018.54	2018.31	2296.38	2368.59	2114.36	2051.08	2065.82	2366.42	2297.82	2196.25	2003.3	2148.42	2232.66	2004.43	2229.71	2363	2448.91	2094.06	2026.49	2077.93
	2006.2	2032.33	2023.41	2049.19	2076.19	2106.98	2067.93	2098.73	2293.46	2144.86	2174.21	2086.79	2002.66	2204.5	2095.11	2185.07	2064.52	2021.6	2066.05	2096.23	2280.39	2282.42	2338.4	2205.21	2147.39	2271.36	2047.59	2196.66	2121.23	2019.22	2018.82	2298.65	2371.24	2115.21	2051.63	2066.55	2368.96	2300.06	2197.72	2003.55	2149.87	2234.34	2004.7	2231.66	2365.77	2451.82	2094.77	2026.88	2078.59
	2006.62	2032.96	2023.82	2049.72	2076.66	2108.05	2068.74	2099.68	2295.66	2146.44	2175.46	2087.56	2002.92	2206.21	2095.96	2186.89	2064.99	2021.74	2066.99	2096.8	2282.78	2284.59	2340.73	2206.94	2148.35	2272.57	2048.04	2198.42	2121.81	2019.9	2019.34	2300.93	2373.9	2116.07	2052.18	2067.27	2371.51	2302.3	2199.19	2003.8	2151.33	2236.04	2004.96	2233.61	2368.55	2454.73	2095.48	2027.29	2079.25
	2007.05	2033.58	2024.23	2050.25	2077.13	2109.11	2069.56	2100.63	2297.87	2148.03	2176.72	2088.32	2003.18	2207.92	2096.81	2188.72	2065.47	2021.89	2067.94	2097.37	2285.18	2286.77	2343.07	2208.69	2149.31	2273.79	2048.48	2200.19	2122.39	2020.58	2019.85	2303.22	2376.58	2116.93	2052.73	2067.99	2374.07	2304.56	2200.67	2004.05	2152.8	2237.73	2005.23	2235.58	2371.33	2457.65	2096.2	2027.69	2079.92
	2007.47	2034.21	2024.65	2050.78	2077.6	2110.19	2070.39	2101.58	2300.09	2149.63	2177.98	2089.09	2003.44	2209.64	2097.66	2190.56	2065.95	2022.04	2068.89	2097.95	2287.6	2288.95	2345.42	2210.44	2150.27	2275.01	2048.93	2201.96	2122.97	2021.27	2020.37	2305.53	2379.26	2117.79	2053.28	2068.72	2376.63	2306.83	2202.15	2004.3	2154.28	2239.43	2005.5	2237.55	2374.13	2460.58	2096.93	2028.1	2080.59
	2007.9	2034.84	2025.06	2051.31	2078.07	2111.26	2071.21	2102.54	2302.32	2151.24	2179.24	2089.86	2003.71	2211.36	2098.52	2192.41	2066.44	2022.19	2069.85	2098.54	2290.03	2291.15	2347.79	2212.21	2151.24	2276.24	2049.38	2203.75	2123.55	2021.96	2020.89	2307.84	2381.96	2118.65	2053.84	2069.45	2379.21	2309.1	2203.65	2004.56	2155.76	2241.14	2005.77	2239.53	2376.93	2463.52	2097.66	2028.5	2081.27
	2008.33	2035.48	2025.48	2051.85	2078.55	2112.34	2072.05	2103.51	2304.55	2152.85	2180.51	2090.63	2003.98	2213.09	2099.38	2194.27	2066.93	2022.34	2070.81	2099.13	2292.48	2293.35	2350.16	2213.97	2152.21	2277.48	2049.83	2205.54	2124.13	2022.66	2021.41	2310.16	2384.66	2119.52	2054.39	2070.18	2381.79	2311.38	2205.15	2004.81	2157.24	2242.85	2006.05	2241.52	2379.75	2466.47	2098.39	2028.91	2081.94
	2008.77	2036.12	2025.9	2052.39	2079.02	2113.42	2072.88	2104.48	2306.8	2154.48	2181.78	2091.41	2004.26	2214.83	2100.25	2196.15	2067.42	2022.49	2071.78	2099.72	2294.93	2295.57	2352.54	2215.75	2153.19	2278.73	2050.29	2207.34	2124.72	2023.36	2021.93	2312.48	2387.37	2120.39	2054.95	2070.91	2384.39	2313.67	2206.66	2005.07	2158.74	2244.57	2006.32	2243.51	2382.57	2469.42	2099.12	2029.33	2082.62
	2009.2	2036.76	2026.33	2052.93	2079.5	2114.51	2073.73	2105.46	2309.06	2156.11	2183.06	2092.19	2004.53	2216.57	2101.12	2198.03	2067.91	2022.65	2072.75	2100.33	2297.4	2297.79	2354.93	2217.54	2154.17	2279.98	2050.75	2209.16	2125.31	2024.06	2022.46	2314.82	2390.1	2121.27	2055.51	2071.64	2386.99	2315.97	2208.18	2005.33	2160.24	2246.29	2006.6	2245.52	2385.4	2472.39	2099.86	2029.74	2083.3
	2009.64	2037.4	2026.75	2053.47	2079.98	2115.6	2074.57	2106.44	2311.32	2157.75	2184.34	2092.98	2004.81	2218.31	2101.99	2199.93	2068.4	2022.81	2073.72	2100.93	2299.88	2300.02	2357.33	2219.33	2155.16	2281.24	2051.21	2210.98	2125.9	2024.77	2022.99	2317.17	2392.83	2122.15	2056.07	2072.37	2389.6	2318.28	2209.7	2005.6	2161.74	2248.02	2006.87	2247.53	2388.25	2475.36	2100.6	2030.16	2083.98
	2010.08	2038.05	2027.18	2054.02	2080.46	2116.7	2075.42	2107.43	2313.59	2159.39	2185.63	2093.76	2005.1	2220.06	2102.87	2201.83	2068.9	2022.97	2074.7	2101.54	2302.37	2302.26	2359.74	2221.13	2156.15	2282.51	2051.67	2212.81	2126.49	2025.49	2023.51	2319.52	2395.58	2123.03	2056.63	2073.11	2392.22	2320.59	2211.23	2005.86	2163.25	2249.76	2007.15	2249.55	2391.1	2478.34	2101.35	2030.57	2084.67
	2010.53	2038.7	2027.61	2054.57	2080.94	2117.79	2076.28	2108.42	2315.87	2161.05	2186.92	2094.56	2005.38	2221.82	2103.75	2203.74	2069.4	2023.13	2075.68	2102.16	2304.88	2304.51	2362.16	2222.94	2157.14	2283.78	2052.14	2214.65	2127.08	2026.2	2024.04	2321.89	2398.33	2123.92	2057.19	2073.84	2394.85	2322.92	2212.77	2006.13	2164.77	2251.49	2007.43	2251.57	2393.96	2481.33	2102.1	2030.99	2085.36
	2010.97	2039.35	2028.04	2055.12	2081.42	2118.9	2077.13	2109.42	2318.15	2162.71	2188.22	2095.35	2005.67	2223.58	2104.64	2205.67	2069.9	2023.29	2076.67	2102.78	2307.39	2306.77	2364.59	2224.75	2158.14	2285.06	2052.61	2216.49	2127.67	2026.93	2024.57	2324.26	2401.1	2124.81	2057.75	2074.58	2397.48	2325.25	2214.32	2006.4	2166.3	2253.24	2007.72	2253.6	2396.83	2484.33	2102.86	2031.41	2086.05
	2011.42	2040	2028.48	2055.67	2081.91	2120	2078	2110.43	2320.45	2164.38	2189.52	2096.15	2005.96	2225.35	2105.53	2207.61	2070.41	2023.46	2077.67	2103.4	2309.92	2309.03	2367.03	2226.57	2159.15	2286.35	2053.09	2218.35	2128.27	2027.65	2025.11	2326.64	2403.87	2125.7	2058.32	2075.32	2400.13	2327.59	2215.87	2006.68	2167.83	2254.99	2008	2255.64	2399.72	2487.34	2103.62	2031.84	2086.75
	2011.87	2040.66	2028.91	2056.22	2082.39	2121.11	2078.86	2111.44	2322.75	2166.06	2190.82	2096.95	2006.25	2227.12	2106.42	2209.55	2070.92	2023.63	2078.66	2104.03	2312.47	2311.31	2369.47	2228.4	2160.16	2287.64	2053.57	2220.22	2128.87	2028.38	2025.64	2329.04	2406.66	2126.6	2058.88	2076.06	2402.78	2329.94	2217.44	2006.95	2169.36	2256.74	2008.29	2257.69	2402.61	2490.36	2104.38	2032.26	2087.44
	2012.32	2041.32	2029.35	2056.78	2082.88	2122.23	2079.73	2112.45	2325.06	2167.74	2192.13	2097.75	2006.55	2228.9	2107.32	2211.51	2071.43	2023.8	2079.67	2104.67	2315.02	2313.59	2371.93	2230.24	2161.17	2288.94	2054.05	2222.09	2129.46	2029.11	2026.18	2331.44	2409.45	2127.5	2059.45	2076.8	2405.44	2332.29	2219	2007.23	2170.91	2258.5	2008.57	2259.74	2405.5	2493.38	2105.14	2032.69	2088.14
	2012.78	2041.98	2029.79	2057.34	2083.37	2123.34	2080.61	2113.47	2327.38	2169.44	2193.44	2098.56	2006.85	2230.68	2108.22	2213.48	2071.94	2023.97	2080.67	2105.31	2317.59	2315.88	2374.39	2232.09	2162.19	2290.25	2054.53	2223.98	2130.06	2029.85	2026.72	2333.84	2412.26	2128.4	2060.02	2077.54	2408.11	2334.66	2220.58	2007.51	2172.46	2260.26	2008.86	2261.8	2408.41	2496.41	2105.91	2033.12	2088.85
	2013.24	2042.65	2030.24	2057.9	2083.86	2124.47	2081.49	2114.5	2329.71	2171.14	2194.76	2099.37	2007.15	2232.46	2109.13	2215.45	2072.45	2024.14	2081.68	2105.95	2320.17	2318.18	2376.87	2233.94	2163.21	2291.56	2055.02	2225.87	2130.67	2030.59	2027.26	2336.26	2415.07	2129.3	2060.59	2078.29	2410.79	2337.03	2222.16	2007.79	2174.01	2262.03	2009.15	2263.87	2411.33	2499.45	2106.69	2033.55	2089.55
	2013.7	2043.32	2030.68	2058.47	2084.35	2125.59	2082.37	2115.53	2332.04	2172.85	2196.08	2100.18	2007.46	2234.26	2110.03	2217.44	2072.97	2024.32	2082.7	2106.6	2322.76	2320.49	2379.35	2235.8	2164.24	2292.88	2055.51	2227.77	2131.27	2031.34	2027.8	2338.69	2417.89	2130.21	2061.16	2079.03	2413.48	2339.41	2223.75	2008.07	2175.57	2263.8	2009.44	2265.94	2414.25	2502.5	2107.47	2033.98	2090.26
	2014.16	2043.99	2031.13	2059.03	2084.84	2126.72	2083.26	2116.56	2334.38	2174.56	2197.41	2100.99	2007.76	2236.05	2110.95	2219.44	2073.49	2024.49	2083.72	2107.26	2325.36	2322.81	2381.84	2237.66	2165.27	2294.21	2056	2229.68	2131.88	2032.09	2028.34	2341.12	2420.73	2131.12	2061.73	2079.78	2416.17	2341.8	2225.35	2008.36	2177.14	2265.58	2009.74	2268.03	2417.19	2505.55	2108.25	2034.41	2090.97
	2014.62	2044.66	2031.58	2059.6	2085.33	2127.85	2084.15	2117.6	2336.73	2176.28	2198.74	2101.81	2008.08	2237.85	2111.86	2221.45	2074.01	2024.67	2084.74	2107.92	2327.98	2325.13	2384.34	2239.54	2166.3	2295.54	2056.5	2231.6	2132.48	2032.84	2028.88	2343.57	2423.57	2132.04	2062.31	2080.53	2418.87	2344.19	2226.95	2008.65	2178.71	2267.36	2010.03	2270.11	2420.13	2508.61	2109.03	2034.85	2091.68
	2015.09	2045.34	2032.03	2060.17	2085.83	2128.99	2085.04	2118.65	2339.09	2178.01	2200.07	2102.64	2008.39	2239.66	2112.79	2223.46	2074.53	2024.85	2085.77	2108.58	2330.6	2327.46	2386.85	2241.42	2167.34	2296.89	2057	2233.52	2133.09	2033.6	2029.42	2346.02	2426.42	2132.96	2062.88	2081.27	2421.58	2346.6	2228.56	2008.94	2180.29	2269.14	2010.33	2272.21	2423.08	2511.68	2109.82	2035.28	2092.39
	2015.56	2046.01	2032.49	2060.74	2086.33	2130.12	2085.94	2119.7	2341.45	2179.75	2201.41	2103.46	2008.71	2241.47	2113.71	2225.49	2075.06	2025.04	2086.8	2109.25	2333.24	2329.81	2389.36	2243.3	2168.38	2298.23	2057.5	2235.46	2133.7	2034.36	2029.97	2348.48	2429.28	2133.88	2063.46	2082.02	2424.3	2349.01	2230.18	2009.23	2181.87	2270.93	2010.62	2274.31	2426.04	2514.76	2110.62	2035.72	2093.11
	2016.03	2046.7	2032.94	2061.32	2086.82	2131.27	2086.84	2120.75	2343.82	2181.49	2202.75	2104.29	2009.02	2243.29	2114.64	2227.53	2075.59	2025.22	2087.84	2109.92	2335.9	2332.16	2391.89	2245.2	2169.43	2299.59	2058	2237.4	2134.31	2035.12	2030.52	2350.95	2432.16	2134.8	2064.04	2082.77	2427.03	2351.42	2231.8	2009.53	2183.46	2272.73	2010.92	2276.42	2429.01	2517.85	2111.41	2036.16	2093.83
	2016.5	2047.38	2033.4	2061.89	2087.32	2132.41	2087.75	2121.81	2346.2	2183.25	2204.1	2105.12	2009.35	2245.11	2115.57	2229.58	2076.12	2025.41	2088.88	2110.6	2338.56	2334.51	2394.42	2247.1	2170.48	2300.95	2058.51	2239.36	2134.92	2035.89	2031.07	2353.42	2435.04	2135.73	2064.61	2083.52	2429.77	2353.85	2233.43	2009.83	2185.05	2274.53	2011.22	2278.53	2431.99	2520.94	2112.21	2036.61	2094.55
	2016.98	2048.06	2033.86	2062.47	2087.82	2133.56	2088.66	2122.88	2348.58	2185	2205.45	2105.95	2009.67	2246.93	2116.51	2231.64	2076.65	2025.6	2089.93	2111.29	2341.23	2336.88	2396.96	2249.01	2171.54	2302.31	2059.02	2241.32	2135.54	2036.66	2031.61	2355.91	2437.93	2136.66	2065.19	2084.28	2432.51	2356.28	2235.07	2010.13	2186.65	2276.33	2011.53	2280.65	2434.97	2524.04	2113.02	2037.05	2095.28
	2017.46	2048.75	2034.33	2063.05	2088.32	2134.71	2089.57	2123.95	2350.97	2186.77	2206.81	2106.79	2010	2248.76	2117.45	2233.71	2077.19	2025.79	2090.98	2111.97	2343.92	2339.25	2399.51	2250.92	2172.6	2303.69	2059.54	2243.29	2136.15	2037.44	2032.17	2358.4	2440.83	2137.59	2065.77	2085.03	2435.26	2358.73	2236.71	2010.43	2188.26	2278.14	2011.83	2282.78	2437.96	2527.15	2113.83	2037.49	2096
	2017.94	2049.44	2034.79	2063.63	2088.83	2135.87	2090.49	2125.02	2353.37	2188.54	2208.16	2107.63	2010.33	2250.59	2118.39	2235.79	2077.73	2025.98	2092.03	2112.67	2346.62	2341.63	2402.07	2252.84	2173.66	2305.07	2060.06	2245.26	2136.77	2038.22	2032.72	2360.9	2443.73	2138.53	2066.35	2085.78	2438.02	2361.17	2238.37	2010.73	2189.87	2279.95	2012.13	2284.92	2440.97	2530.26	2114.64	2037.94	2096.73
	2018.42	2050.13	2035.26	2064.22	2089.33	2137.03	2091.41	2126.1	2355.77	2190.32	2209.53	2108.48	2010.66	2252.43	2119.34	2237.88	2078.27	2026.17	2093.09	2113.36	2349.33	2344.02	2404.64	2254.77	2174.73	2306.46	2060.58	2247.25	2137.39	2039	2033.27	2363.41	2446.65	2139.47	2066.94	2086.54	2440.78	2363.63	2240.02	2011.04	2191.48	2281.77	2012.44	2287.06	2443.98	2533.39	2115.46	2038.39	2097.47
	2018.91	2050.83	2035.73	2064.8	2089.84	2138.19	2092.34	2127.18	2358.18	2192.11	2210.89	2109.32	2011	2254.28	2120.29	2239.98	2078.81	2026.37	2094.15	2114.07	2352.06	2346.42	2407.21	2256.71	2175.8	2307.85	2061.1	2249.24	2138.01	2039.79	2033.82	2365.93	2449.58	2140.41	2067.52	2087.29	2443.56	2366.09	2241.69	2011.35	2193.11	2283.59	2012.75	2289.2	2446.99	2536.51	2116.28	2038.84	2098.2
	2019.39	2051.53	2036.2	2065.39	2090.34	2139.36	2093.27	2128.27	2360.59	2193.9	2212.26	2110.17	2011.33	2256.12	2121.24	2242.09	2079.36	2026.57	2095.22	2114.77	2354.79	2348.82	2409.79	2258.65	2176.88	2309.25	2061.63	2251.25	2138.63	2040.58	2034.38	2368.46	2452.52	2141.35	2068.1	2088.05	2446.34	2368.56	2243.36	2011.66	2194.73	2285.42	2013.06	2291.35	2450.02	2539.65	2117.1	2039.29	2098.94
	2019.88	2052.23	2036.67	2065.98	2090.85	2140.53	2094.2	2129.36	2363.02	2195.7	2213.64	2111.02	2011.68	2257.97	2122.2	2244.21	2079.9	2026.77	2096.29	2115.48	2357.54	2351.23	2412.38	2260.6	2177.96	2310.66	2062.16	2253.26	2139.26	2041.37	2034.93	2370.99	2455.46	2142.3	2068.69	2088.81	2449.13	2371.04	2245.03	2011.98	2196.37	2287.25	2013.37	2293.51	2453.05	2542.79	2117.93	2039.74	2099.67
	2020.37	2052.93	2037.15	2066.57	2091.36	2141.7	2095.14	2130.46	2365.45	2197.51	2215.02	2111.88	2012.02	2259.83	2123.16	2246.34	2080.45	2026.97	2097.36	2116.2	2360.3	2353.65	2414.98	2262.55	2179.04	2312.07	2062.69	2255.28	2139.88	2042.17	2035.49	2373.53	2458.41	2143.25	2069.28	2089.57	2451.93	2373.52	2246.72	2012.29	2198	2289.08	2013.68	2295.68	2456.09	2545.94	2118.76	2040.19	2100.41
	2020.86	2053.63	2037.62	2067.16	2091.87	2142.87	2096.08	2131.56	2367.88	2199.32	2216.4	2112.74	2012.37	2261.69	2124.13	2248.48	2081.01	2027.18	2098.44	2116.92	2363.07	2356.08	2417.59	2264.51	2180.13	2313.49	2063.22	2257.3	2140.51	2042.97	2036.05	2376.08	2461.38	2144.2	2069.86	2090.32	2454.73	2376.01	2248.41	2012.61	2199.65	2290.92	2013.99	2297.85	2459.14	2549.1	2119.59	2040.65	2101.16
	2021.36	2054.34	2038.1	2067.75	2092.38	2144.05	2097.03	2132.67	2370.32	2201.14	2217.78	2113.6	2012.72	2263.55	2125.1	2250.63	2081.56	2027.38	2099.53	2117.65	2365.85	2358.51	2420.2	2266.48	2181.22	2314.92	2063.76	2259.34	2141.14	2043.78	2036.61	2378.64	2464.35	2145.16	2070.45	2091.08	2457.54	2378.51	2250.1	2012.93	2201.29	2292.76	2014.31	2300.02	2462.19	2552.26	2120.43	2041.1	2101.9
	2021.86	2055.05	2038.58	2068.35	2092.89	2145.23	2097.97	2133.78	2372.77	2202.97	2219.17	2114.46	2013.07	2265.42	2126.07	2252.79	2082.12	2027.59	2100.62	2118.38	2368.64	2360.96	2422.82	2268.45	2182.31	2316.35	2064.3	2261.38	2141.77	2044.59	2037.17	2381.21	2467.33	2146.12	2071.04	2091.84	2460.36	2381.02	2251.8	2013.26	2202.95	2294.61	2014.62	2302.21	2465.26	2555.43	2121.28	2041.56	2102.65
	2022.36	2055.76	2039.07	2068.95	2093.41	2146.42	2098.93	2134.9	2375.22	2204.8	2220.57	2115.33	2013.42	2267.29	2127.05	2254.96	2082.68	2027.8	2101.71	2119.11	2371.45	2363.41	2425.45	2270.43	2183.41	2317.79	2064.85	2263.43	2142.4	2045.4	2037.73	2383.78	2470.32	2147.08	2071.63	2092.6	2463.19	2383.53	2253.51	2013.59	2204.6	2296.46	2014.94	2304.4	2468.33	2558.61	2122.12	2042.02	2103.4
	2022.86	2056.47	2039.55	2069.55	2093.92	2147.61	2099.88	2136.02	2377.67	2206.64	2221.96	2116.2	2013.78	2269.17	2128.03	2257.15	2083.24	2028.01	2102.8	2119.85	2374.26	2365.86	2428.08	2272.42	2184.52	2319.24	2065.4	2265.49	2143.03	2046.22	2038.29	2386.36	2473.32	2148.04	2072.22	2093.36	2466.02	2386.05	2255.23	2013.91	2206.27	2298.31	2015.26	2306.59	2471.41	2561.79	2122.97	2042.48	2104.15
	2023.36	2057.18	2040.04	2070.15	2094.44	2148.8	2100.84	2137.14	2380.14	2208.49	2223.36	2117.07	2014.14	2271.05	2129.01	2259.34	2083.8	2028.23	2103.9	2120.59	2377.09	2368.33	2430.72	2274.41	2185.62	2320.69	2065.95	2267.56	2143.66	2047.04	2038.85	2388.95	2476.32	2149.01	2072.81	2094.13	2468.86	2388.57	2256.95	2014.25	2207.93	2300.17	2015.58	2308.79	2474.49	2564.98	2123.83	2042.94	2104.9
	2023.87	2057.9	2040.53	2070.75	2094.96	2149.99	2101.8	2138.27	2382.6	2210.34	2224.77	2117.95	2014.5	2272.93	2130	2261.54	2084.37	2028.44	2105.01	2121.34	2379.93	2370.8	2433.37	2276.41	2186.73	2322.15	2066.5	2269.63	2144.3	2047.86	2039.41	2391.55	2479.34	2149.98	2073.4	2094.89	2471.71	2391.1	2258.67	2014.58	2209.61	2302.03	2015.9	2310.99	2477.58	2568.18	2124.68	2043.41	2105.66
	2024.37	2058.62	2041.02	2071.35	2095.47	2151.19	2102.77	2139.4	2385.08	2212.2	2226.17	2118.83	2014.87	2274.82	2130.99	2263.75	2084.93	2028.66	2106.12	2122.09	2382.78	2373.27	2436.03	2278.41	2187.85	2323.61	2067.06	2271.72	2144.93	2048.69	2039.97	2394.15	2482.36	2150.95	2073.99	2095.65	2474.57	2393.64	2260.41	2014.92	2211.28	2303.89	2016.22	2313.2	2480.68	2571.38	2125.54	2043.87	2106.42
	2024.88	2059.34	2041.51	2071.96	2095.99	2152.39	2103.74	2140.54	2387.56	2214.06	2227.59	2119.71	2015.24	2276.71	2131.99	2265.97	2085.5	2028.88	2107.23	2122.85	2385.64	2375.76	2438.69	2280.42	2188.97	2325.09	2067.62	2273.81	2145.57	2049.52	2040.54	2396.76	2485.4	2151.92	2074.59	2096.41	2477.43	2396.19	2262.15	2015.26	2212.97	2305.76	2016.54	2315.42	2483.79	2574.59	2126.41	2044.33	2107.18
	2025.4	2060.06	2042	2072.56	2096.51	2153.59	2104.71	2141.68	2390.04	2215.93	2229	2120.59	2015.61	2278.6	2132.99	2268.2	2086.08	2029.1	2108.35	2123.61	2388.52	2378.25	2441.36	2282.44	2190.09	2326.56	2068.18	2275.91	2146.21	2050.35	2041.1	2399.38	2488.44	2152.9	2075.18	2097.18	2480.3	2398.74	2263.89	2015.6	2214.65	2307.64	2016.87	2317.64	2486.9	2577.8	2127.28	2044.8	2107.94
	2025.91	2060.79	2042.5	2073.17	2097.04	2154.8	2105.69	2142.83	2392.53	2217.81	2230.42	2121.48	2015.98	2280.5	2133.99	2270.44	2086.65	2029.33	2109.47	2124.38	2391.4	2380.75	2444.04	2284.46	2191.21	2328.05	2068.75	2278.01	2146.85	2051.19	2041.67	2402.01	2491.49	2153.88	2075.78	2097.94	2483.18	2401.3	2265.64	2015.94	2216.34	2309.51	2017.2	2319.87	2490.02	2581.02	2128.15	2045.27	2108.71
	2026.42	2061.51	2043	2073.78	2097.56	2156	2106.67	2143.98	2395.02	2219.69	2231.84	2122.37	2016.36	2282.4	2135	2272.7	2087.23	2029.55	2110.59	2125.15	2394.3	2383.26	2446.72	2286.49	2192.34	2329.54	2069.32	2280.13	2147.49	2052.03	2042.23	2404.64	2494.54	2154.86	2076.37	2098.7	2486.06	2403.86	2267.4	2016.29	2218.04	2311.39	2017.52	2322.1	2493.14	2584.25	2129.03	2045.74	2109.47
	2026.94	2062.24	2043.5	2074.39	2098.08	2157.21	2107.65	2145.13	2397.52	2221.58	2233.26	2123.26	2016.74	2284.31	2136.01	2274.96	2087.8	2029.78	2111.72	2125.92	2397.21	2385.77	2449.42	2288.52	2193.47	2331.04	2069.89	2282.25	2148.14	2052.87	2042.8	2407.28	2497.61	2155.85	2076.97	2099.47	2488.95	2406.43	2269.16	2016.64	2219.74	2313.27	2017.85	2324.34	2496.28	2587.48	2129.91	2046.21	2110.24
	2027.46	2062.97	2044	2075	2098.61	2158.43	2108.64	2146.29	2400.02	2223.48	2234.69	2124.16	2017.12	2286.22	2137.02	2277.23	2088.39	2030.01	2112.85	2126.7	2400.13	2388.29	2452.11	2290.56	2194.61	2332.54	2070.46	2284.38	2148.78	2053.72	2043.36	2409.93	2500.68	2156.83	2077.57	2100.23	2491.85	2409.01	2270.93	2016.99	2221.45	2315.16	2018.18	2326.58	2499.42	2590.72	2130.79	2046.68	2111.01
	2027.98	2063.71	2044.5	2075.61	2099.13	2159.64	2109.63	2147.45	2402.53	2225.38	2236.12	2125.06	2017.5	2288.13	2138.04	2279.51	2088.97	2030.24	2113.99	2127.49	2403.06	2390.81	2454.82	2292.6	2195.75	2334.05	2071.04	2286.51	2149.43	2054.57	2043.93	2412.59	2503.77	2157.82	2078.16	2101	2494.75	2411.59	2272.7	2017.34	2223.16	2317.05	2018.52	2328.83	2502.56	2593.96	2131.68	2047.15	2111.78
	2028.5	2064.44	2045.01	2076.23	2099.66	2160.86	2110.63	2148.62	2405.04	2227.28	2237.56	2125.96	2017.89	2290.05	2139.06	2281.8	2089.55	2030.48	2115.13	2128.28	2406	2393.35	2457.53	2294.66	2196.89	2335.57	2071.62	2288.66	2150.08	2055.42	2044.5	2415.25	2506.86	2158.81	2078.76	2101.76	2497.66	2414.18	2274.48	2017.7	2224.87	2318.94	2018.85	2331.08	2505.71	2597.21	2132.57	2047.62	2112.56
	2029.03	2065.18	2045.52	2076.84	2100.19	2162.09	2111.62	2149.79	2407.56	2229.2	2239	2126.86	2018.28	2291.97	2140.08	2284.1	2090.14	2030.71	2116.28	2129.07	2408.95	2395.89	2460.24	2296.71	2198.04	2337.1	2072.21	2290.81	2150.73	2056.28	2045.07	2417.92	2509.96	2159.81	2079.36	2102.53	2500.58	2416.77	2276.26	2018.06	2226.59	2320.84	2019.18	2333.34	2508.87	2600.46	2133.46	2048.1	2113.33
	2029.56	2065.91	2046.03	2077.46	2100.72	2163.31	2112.63	2150.96	2410.08	2231.12	2240.44	2127.77	2018.67	2293.89	2141.11	2286.41	2090.73	2030.95	2117.42	2129.87	2411.91	2398.43	2462.97	2298.77	2199.19	2338.63	2072.8	2292.97	2151.38	2057.14	2045.63	2420.6	2513.06	2160.8	2079.96	2103.29	2503.51	2419.37	2278.05	2018.42	2228.31	2322.74	2019.52	2335.6	2512.04	2603.72	2134.36	2048.57	2114.11
	2030.08	2066.65	2046.54	2078.07	2101.25	2164.54	2113.63	2152.14	2412.6	2233.04	2241.88	2128.68	2019.06	2295.81	2142.14	2288.74	2091.32	2031.19	2118.58	2130.67	2414.89	2400.98	2465.7	2300.84	2200.34	2340.16	2073.39	2295.14	2152.03	2058	2046.2	2423.29	2516.18	2161.8	2080.56	2104.06	2506.44	2421.98	2279.85	2018.79	2230.04	2324.64	2019.86	2337.87	2515.21	2606.99	2135.26	2049.05	2114.89
	2030.62	2067.4	2047.05	2078.69	2101.78	2165.77	2114.64	2153.32	2415.13	2234.97	2243.33	2129.59	2019.46	2297.74	2143.17	2291.07	2091.91	2031.43	2119.73	2131.48	2417.87	2403.54	2468.43	2302.91	2201.5	2341.71	2073.98	2297.31	2152.68	2058.87	2046.77	2425.98	2519.3	2162.8	2081.16	2104.83	2509.37	2424.59	2281.65	2019.16	2231.77	2326.55	2020.19	2340.14	2518.38	2610.26	2136.17	2049.52	2115.67
	2031.15	2068.14	2047.56	2079.31	2102.31	2167	2115.65	2154.51	2417.66	2236.9	2244.78	2130.51	2019.86	2299.67	2144.21	2293.41	2092.51	2031.68	2120.89	2132.29	2420.87	2406.11	2471.17	2304.99	2202.66	2343.25	2074.58	2299.49	2153.34	2059.74	2047.34	2428.68	2522.43	2163.81	2081.76	2105.59	2512.32	2427.21	2283.46	2019.53	2233.51	2328.46	2020.53	2342.42	2521.56	2613.53	2137.08	2050	2116.46
	2031.68	2068.88	2048.08	2079.93	2102.84	2168.23	2116.66	2155.7	2420.19	2238.85	2246.24	2131.42	2020.27	2301.61	2145.25	2295.76	2093.11	2031.92	2122.06	2133.1	2423.88	2408.68	2473.92	2307.07	2203.82	2344.81	2075.17	2301.68	2153.99	2060.61	2047.91	2431.38	2525.57	2164.81	2082.36	2106.36	2515.27	2429.84	2285.27	2019.9	2235.25	2330.37	2020.87	2344.7	2524.75	2616.81	2137.99	2050.48	2117.24
	2032.22	2069.63	2048.6	2080.55	2103.37	2169.47	2117.68	2156.89	2422.73	2240.79	2247.69	2132.34	2020.67	2303.55	2146.3	2298.12	2093.71	2032.17	2123.23	2133.92	2426.9	2411.26	2476.67	2309.16	2204.99	2346.37	2075.78	2303.88	2154.65	2061.48	2048.48	2434.1	2528.71	2165.82	2082.96	2107.12	2518.22	2432.47	2287.09	2020.27	2236.99	2332.28	2021.21	2346.98	2527.94	2620.1	2138.91	2050.96	2118.03
	2032.75	2070.38	2049.12	2081.18	2103.91	2170.71	2118.7	2158.09	2425.28	2242.74	2249.15	2133.27	2021.08	2305.49	2147.34	2300.49	2094.31	2032.42	2124.4	2134.75	2429.92	2413.84	2479.43	2311.25	2206.16	2347.94	2076.38	2306.08	2155.31	2062.36	2049.05	2436.81	2531.86	2166.83	2083.56	2107.89	2521.18	2435.1	2288.91	2020.65	2238.74	2334.2	2021.56	2349.27	2531.14	2623.39	2139.83	2051.44	2118.82
	2033.29	2071.13	2049.64	2081.8	2104.44	2171.95	2119.73	2159.29	2427.82	2244.7	2250.62	2134.19	2021.49	2307.43	2148.4	2302.87	2094.91	2032.67	2125.57	2135.57	2432.97	2416.43	2482.19	2313.35	2207.34	2349.51	2076.99	2308.29	2155.97	2063.25	2049.61	2439.54	2535.02	2167.84	2084.17	2108.65	2524.15	2437.74	2290.74	2021.03	2240.49	2336.12	2021.9	2351.57	2534.35	2626.68	2140.75	2051.92	2119.61
	2033.84	2071.88	2050.16	2082.42	2104.98	2173.2	2120.75	2160.49	2430.37	2246.66	2252.08	2135.12	2021.9	2309.38	2149.45	2305.26	2095.52	2032.93	2126.75	2136.41	2436.02	2419.03	2484.96	2315.45	2208.51	2351.09	2077.6	2310.51	2156.63	2064.13	2050.18	2442.27	2538.19	2168.86	2084.77	2109.42	2527.13	2440.39	2292.57	2021.42	2242.25	2338.05	2022.25	2353.87	2537.56	2629.98	2141.68	2052.4	2120.41
	2034.38	2072.63	2050.69	2083.05	2105.52	2174.45	2121.78	2161.7	2432.92	2248.63	2253.55	2136.05	2022.32	2311.32	2150.51	2307.66	2096.12	2033.18	2127.94	2137.24	2439.08	2421.63	2487.74	2317.56	2209.69	2352.68	2078.22	2312.74	2157.29	2065.02	2050.75	2445.01	2541.37	2169.87	2085.37	2110.19	2530.11	2443.04	2294.41	2021.8	2244.01	2339.97	2022.59	2356.17	2540.77	2633.29	2142.61	2052.89	2121.2
	2034.92	2073.39	2051.21	2083.67	2106.06	2175.7	2122.82	2162.91	2435.48	2250.61	2255.02	2136.99	2022.74	2313.28	2151.57	2310.07	2096.73	2033.44	2129.12	2138.08	2442.15	2424.23	2490.52	2319.67	2210.88	2354.27	2078.83	2314.97	2157.96	2065.91	2051.32	2447.76	2544.55	2170.89	2085.98	2110.95	2533.09	2445.7	2296.25	2022.19	2245.77	2341.9	2022.94	2358.48	2543.99	2636.6	2143.55	2053.37	2122
	2035.47	2074.14	2051.74	2084.3	2106.6	2176.95	2123.85	2164.13	2438.04	2252.58	2256.5	2137.92	2023.16	2315.23	2152.64	2312.49	2097.35	2033.7	2130.31	2138.93	2445.23	2426.85	2493.31	2321.79	2212.06	2355.87	2079.45	2317.21	2158.62	2066.8	2051.89	2450.51	2547.74	2171.91	2086.58	2111.72	2536.09	2448.36	2298.1	2022.58	2247.54	2343.84	2023.29	2360.79	2547.22	2639.91	2144.49	2053.86	2122.8
	2036.02	2074.9	2052.27	2084.93	2107.13	2178.2	2124.89	2165.35	2440.6	2254.57	2257.98	2138.86	2023.58	2317.19	2153.71	2314.92	2097.96	2033.96	2131.51	2139.78	2448.33	2429.46	2496.1	2323.91	2213.25	2357.48	2080.08	2319.45	2159.29	2067.7	2052.46	2453.27	2550.94	2172.93	2087.18	2112.48	2539.09	2451.02	2299.95	2022.98	2249.31	2345.77	2023.64	2363.1	2550.45	2643.23	2145.43	2054.34	2123.6
	2036.57	2075.66	2052.8	2085.55	2107.68	2179.46	2125.94	2166.57	2443.16	2256.55	2259.45	2139.8	2024.01	2319.15	2154.78	2317.36	2098.57	2034.23	2132.71	2140.63	2451.43	2432.09	2498.89	2326.04	2214.44	2359.09	2080.7	2321.71	2159.96	2068.6	2053.03	2456.03	2554.14	2173.96	2087.79	2113.25	2542.09	2453.7	2301.81	2023.37	2251.08	2347.71	2023.99	2365.42	2553.68	2646.55	2146.37	2054.83	2124.4
	2037.12	2076.42	2053.33	2086.18	2108.22	2180.72	2126.98	2167.79	2445.73	2258.55	2260.94	2140.75	2024.43	2321.11	2155.85	2319.8	2099.19	2034.49	2133.91	2141.49	2454.54	2434.72	2501.69	2328.17	2215.64	2360.71	2081.33	2323.97	2160.63	2069.51	2053.6	2458.81	2557.35	2174.98	2088.39	2114.01	2545.1	2456.37	2303.67	2023.77	2252.86	2349.65	2024.34	2367.75	2556.92	2649.87	2147.32	2055.31	2125.2
	2037.67	2077.18	2053.87	2086.81	2108.76	2181.98	2128.03	2169.02	2448.3	2260.55	2262.42	2141.69	2024.87	2323.07	2156.93	2322.26	2099.81	2034.76	2135.11	2142.35	2457.67	2437.35	2504.5	2330.31	2216.84	2362.33	2081.96	2326.23	2161.3	2070.41	2054.17	2461.58	2560.57	2176.01	2089	2114.78	2548.11	2459.06	2305.54	2024.17	2254.64	2351.59	2024.7	2370.07	2560.17	2653.2	2148.27	2055.8	2126
	2038.22	2077.95	2054.4	2087.44	2109.3	2183.24	2129.08	2170.25	2450.87	2262.55	2263.91	2142.64	2025.3	2325.04	2158.01	2324.73	2100.43	2035.03	2136.32	2143.22	2460.8	2439.99	2507.31	2332.45	2218.04	2363.96	2082.6	2328.51	2161.97	2071.32	2054.74	2464.37	2563.79	2177.04	2089.6	2115.54	2551.13	2461.74	2307.41	2024.58	2256.43	2353.53	2025.05	2372.41	2563.42	2656.53	2149.23	2056.29	2126.81
	2038.78	2078.71	2054.94	2088.07	2109.84	2184.51	2130.14	2171.49	2453.44	2264.56	2265.39	2143.59	2025.73	2327.01	2159.1	2327.2	2101.05	2035.3	2137.54	2144.09	2463.95	2442.64	2510.13	2334.59	2219.25	2365.59	2083.24	2330.79	2162.64	2072.23	2055.31	2467.16	2567.02	2178.07	2090.21	2116.3	2554.16	2464.43	2309.29	2024.98	2258.22	2355.48	2025.41	2374.74	2566.67	2659.87	2150.19	2056.78	2127.62
	2039.34	2079.48	2055.48	2088.71	2110.39	2185.77	2131.19	2172.73	2456.02	2266.57	2266.89	2144.55	2026.17	2328.98	2160.19	2329.69	2101.68	2035.57	2138.75	2144.97	2467.1	2445.29	2512.94	2336.74	2220.46	2367.23	2083.88	2333.07	2163.32	2073.15	2055.88	2469.95	2570.26	2179.1	2090.81	2117.07	2557.19	2467.13	2311.17	2025.39	2260.01	2357.43	2025.76	2377.08	2569.93	2663.21	2151.15	2057.27	2128.43
	2039.9	2080.25	2056.02	2089.34	2110.93	2187.04	2132.25	2173.97	2458.6	2268.58	2268.38	2145.5	2026.61	2330.95	2161.28	2332.18	2102.3	2035.85	2139.98	2145.85	2470.27	2447.94	2515.77	2338.89	2221.67	2368.88	2084.52	2335.37	2163.99	2074.07	2056.45	2472.75	2573.5	2180.13	2091.42	2117.83	2560.23	2469.83	2313.05	2025.81	2261.81	2359.38	2026.12	2379.42	2573.2	2666.56	2152.12	2057.76	2129.24
	2040.46	2081.01	2056.57	2089.97	2111.48	2188.32	2133.32	2175.22	2461.18	2270.61	2269.87	2146.46	2027.06	2332.93	2162.38	2334.69	2102.93	2036.13	2141.2	2146.73	2473.44	2450.6	2518.6	2341.05	2222.88	2370.53	2085.16	2337.67	2164.67	2074.99	2057.02	2475.56	2576.75	2181.17	2092.03	2118.59	2563.27	2472.54	2314.94	2026.22	2263.61	2361.34	2026.48	2381.77	2576.47	2669.9	2153.09	2058.25	2130.05
	2041.02	2081.78	2057.11	2090.61	2112.02	2189.59	2134.38	2176.47	2463.76	2272.63	2271.37	2147.42	2027.5	2334.91	2163.47	2337.2	2103.56	2036.41	2142.43	2147.62	2476.63	2453.26	2521.43	2343.21	2224.1	2372.19	2085.81	2339.98	2165.35	2075.91	2057.59	2478.37	2580.01	2182.21	2092.63	2119.36	2566.31	2475.25	2316.84	2026.64	2265.41	2363.29	2026.84	2384.12	2579.74	2673.25	2154.06	2058.74	2130.87
	2041.58	2082.56	2057.66	2091.24	2112.57	2190.87	2135.45	2177.72	2466.35	2274.66	2272.87	2148.39	2027.95	2336.89	2164.57	2339.72	2104.19	2036.69	2143.66	2148.51	2479.82	2455.93	2524.26	2345.38	2225.32	2373.85	2086.46	2342.29	2166.03	2076.84	2058.15	2481.19	2583.27	2183.25	2093.24	2120.12	2569.36	2477.96	2318.74	2027.06	2267.22	2365.25	2027.2	2386.47	2583.01	2676.61	2155.03	2059.24	2131.68
	2042.15	2083.33	2058.2	2091.87	2113.11	2192.15	2136.52	2178.98	2468.93	2276.69	2274.37	2149.35	2028.4	2338.87	2165.68	2342.25	2104.82	2036.97	2144.89	2149.41	2483.03	2458.6	2527.1	2347.55	2226.54	2375.52	2087.12	2344.61	2166.71	2077.77	2058.72	2484.02	2586.54	2184.29	2093.84	2120.88	2572.42	2480.68	2320.64	2027.48	2269.03	2367.21	2027.57	2388.83	2586.29	2679.96	2156.01	2059.73	2132.5
	2042.71	2084.1	2058.75	2092.51	2113.66	2193.43	2137.59	2180.23	2471.52	2278.73	2275.87	2150.32	2028.86	2340.85	2166.79	2344.79	2105.46	2037.26	2146.13	2150.31	2486.24	2461.28	2529.95	2349.72	2227.77	2377.19	2087.77	2346.94	2167.39	2078.7	2059.29	2486.85	2589.81	2185.33	2094.45	2121.64	2575.48	2483.4	2322.55	2027.9	2270.84	2369.18	2027.93	2391.19	2589.58	2683.32	2156.99	2060.22	2133.32
	2043.28	2084.88	2059.3	2093.14	2114.2	2194.71	2138.67	2181.5	2474.11	2280.78	2277.37	2151.29	2029.31	2342.84	2167.9	2347.34	2106.1	2037.55	2147.37	2151.21	2489.47	2463.96	2532.8	2351.9	2229	2378.87	2088.43	2349.27	2168.08	2079.63	2059.86	2489.68	2593.09	2186.37	2095.06	2122.4	2578.54	2486.13	2324.46	2028.33	2272.65	2371.14	2028.3	2393.55	2592.87	2686.69	2157.98	2060.72	2134.14
	2043.85	2085.65	2059.86	2093.78	2114.75	2196	2139.75	2182.76	2476.7	2282.82	2278.87	2152.26	2029.77	2344.83	2169.01	2349.9	2106.73	2037.84	2148.62	2152.12	2492.7	2466.64	2535.65	2354.08	2230.23	2380.56	2089.09	2351.61	2168.76	2080.57	2060.43	2492.52	2596.37	2187.41	2095.67	2123.17	2581.61	2488.86	2326.38	2028.76	2274.47	2373.11	2028.66	2395.92	2596.16	2690.05	2158.97	2061.21	2134.96
	2044.42	2086.43	2060.41	2094.42	2115.3	2197.28	2140.83	2184.03	2479.29	2284.87	2280.38	2153.24	2030.23	2346.82	2170.13	2352.47	2107.37	2038.13	2149.87	2153.03	2495.95	2469.33	2538.5	2356.26	2231.46	2382.25	2089.76	2353.95	2169.45	2081.51	2060.99	2495.37	2599.66	2188.46	2096.27	2123.93	2584.69	2491.6	2328.3	2029.19	2276.29	2375.08	2029.03	2398.29	2599.46	2693.42	2159.96	2061.71	2135.79
	2044.99	2087.21	2060.97	2095.05	2115.85	2198.57	2141.91	2185.3	2481.88	2286.93	2281.89	2154.22	2030.69	2348.81	2171.25	2355.05	2108.01	2038.42	2151.12	2153.95	2499.2	2472.03	2541.36	2358.45	2232.7	2383.94	2090.42	2356.31	2170.14	2082.45	2061.56	2498.22	2602.96	2189.51	2096.88	2124.69	2587.76	2494.34	2330.22	2029.63	2278.12	2377.05	2029.4	2400.66	2602.75	2696.79	2160.95	2062.2	2136.61
	2045.56	2087.99	2061.52	2095.69	2116.39	2199.86	2143	2186.57	2484.47	2288.99	2283.39	2155.2	2031.16	2350.8	2172.37	2357.63	2108.66	2038.72	2152.38	2154.87	2502.46	2474.72	2544.22	2360.64	2233.94	2385.64	2091.09	2358.66	2170.83	2083.4	2062.13	2501.08	2606.26	2190.55	2097.49	2125.45	2590.85	2497.08	2332.15	2030.06	2279.94	2379.02	2029.77	2403.03	2606.06	2700.16	2161.95	2062.7	2137.44
	2046.14	2088.77	2062.08	2096.33	2116.94	2201.16	2144.09	2187.85	2487.07	2291.05	2284.9	2156.18	2031.62	2352.8	2173.5	2360.22	2109.3	2039.02	2153.64	2155.8	2505.73	2477.42	2547.09	2362.83	2235.18	2387.35	2091.76	2361.03	2171.52	2084.35	2062.69	2503.94	2609.56	2191.6	2098.09	2126.2	2593.93	2499.83	2334.08	2030.5	2281.78	2380.99	2030.14	2405.41	2609.36	2703.53	2162.95	2063.2	2138.27
	2046.71	2089.55	2062.64	2096.97	2117.49	2202.45	2145.18	2189.13	2489.66	2293.11	2286.41	2157.16	2032.09	2354.8	2174.63	2362.83	2109.94	2039.32	2154.9	2156.73	2509.02	2480.13	2549.95	2365.03	2236.43	2389.06	2092.44	2363.4	2172.21	2085.3	2063.26	2506.8	2612.87	2192.65	2098.7	2126.96	2597.02	2502.58	2336.02	2030.94	2283.61	2382.97	2030.51	2407.79	2612.67	2706.91	2163.96	2063.7	2139.1
	2047.29	2090.34	2063.2	2097.61	2118.04	2203.75	2146.27	2190.41	2492.26	2295.18	2287.92	2158.15	2032.57	2356.8	2175.76	2365.44	2110.59	2039.62	2156.17	2157.66	2512.31	2482.83	2552.82	2367.23	2237.68	2390.78	2093.11	2365.78	2172.9	2086.25	2063.83	2509.67	2616.19	2193.7	2099.31	2127.72	2600.12	2505.34	2337.96	2031.39	2285.44	2384.94	2030.88	2410.18	2615.99	2710.29	2164.97	2064.2	2139.93
	2047.87	2091.12	2063.77	2098.25	2118.59	2205.05	2147.37	2191.7	2494.86	2297.26	2289.43	2159.14	2033.04	2358.8	2176.89	2368.06	2111.24	2039.93	2157.44	2158.6	2515.61	2485.54	2555.7	2369.44	2238.93	2392.5	2093.79	2368.16	2173.6	2087.21	2064.39	2512.55	2619.51	2194.75	2099.92	2128.48	2603.21	2508.1	2339.9	2031.83	2287.28	2386.92	2031.26	2412.56	2619.3	2713.67	2165.98	2064.7	2140.76
	2048.45	2091.91	2064.33	2098.88	2119.14	2206.35	2148.47	2192.99	2497.45	2299.33	2290.95	2160.13	2033.52	2360.8	2178.03	2370.68	2111.89	2040.23	2158.71	2159.54	2518.92	2488.26	2558.57	2371.65	2240.18	2394.22	2094.47	2370.55	2174.29	2088.17	2064.96	2515.43	2622.83	2195.81	2100.52	2129.24	2606.32	2510.86	2341.85	2032.28	2289.12	2388.9	2031.63	2414.95	2622.62	2717.05	2166.99	2065.2	2141.59
	2049.03	2092.69	2064.9	2099.52	2119.68	2207.65	2149.57	2194.28	2500.05	2301.41	2292.46	2161.12	2034	2362.8	2179.17	2373.32	2112.54	2040.54	2159.99	2160.49	2522.24	2490.97	2561.45	2373.86	2241.44	2395.95	2095.15	2372.94	2174.99	2089.13	2065.52	2518.32	2626.16	2196.86	2101.13	2129.99	2609.42	2513.62	2343.8	2032.73	2290.97	2390.89	2032.01	2417.35	2625.95	2720.44	2168	2065.7	2142.43
	2049.61	2093.48	2065.47	2100.16	2120.23	2208.96	2150.67	2195.57	2502.65	2303.5	2293.97	2162.11	2034.48	2364.81	2180.31	2375.97	2113.19	2040.85	2161.27	2161.44	2525.56	2493.69	2564.33	2376.07	2242.7	2397.69	2095.84	2375.34	2175.69	2090.09	2066.08	2521.21	2629.49	2197.92	2101.74	2130.75	2612.53	2516.39	2345.76	2033.19	2292.81	2392.87	2032.38	2419.74	2629.27	2723.82	2169.02	2066.2	2143.26
	2050.19	2094.27	2066.04	2100.8	2120.78	2210.26	2151.78	2196.87	2505.25	2305.58	2295.49	2163.11	2034.96	2366.81	2181.46	2378.62	2113.85	2041.17	2162.55	2162.39	2528.9	2496.42	2567.22	2378.29	2243.96	2399.43	2096.53	2377.75	2176.39	2091.06	2066.65	2524.1	2632.83	2198.97	2102.34	2131.5	2615.64	2519.16	2347.72	2033.64	2294.66	2394.85	2032.76	2422.14	2632.6	2727.21	2170.05	2066.7	2144.1
	2050.78	2095.06	2066.61	2101.44	2121.33	2211.57	2152.88	2198.17	2507.84	2307.67	2297	2164.11	2035.45	2368.82	2182.61	2381.28	2114.5	2041.48	2163.84	2163.35	2532.24	2499.14	2570.1	2380.5	2245.22	2401.18	2097.22	2380.16	2177.09	2092.03	2067.21	2527	2636.17	2200.03	2102.95	2132.26	2618.76	2521.94	2349.68	2034.1	2296.51	2396.84	2033.14	2424.54	2635.93	2730.59	2171.07	2067.2	2144.94
	2051.36	2095.85	2067.18	2102.08	2121.88	2212.88	2153.99	2199.47	2510.44	2309.77	2298.52	2165.11	2035.94	2370.83	2183.76	2383.95	2115.16	2041.8	2165.13	2164.31	2535.6	2501.87	2572.99	2382.73	2246.49	2402.93	2097.91	2382.58	2177.79	2093	2067.77	2529.91	2639.52	2201.08	2103.56	2133.01	2621.88	2524.72	2351.65	2034.56	2298.37	2398.83	2033.52	2426.94	2639.26	2733.98	2172.1	2067.7	2145.78
	2051.95	2096.64	2067.76	2102.72	2122.43	2214.19	2155.11	2200.78	2513.04	2311.86	2300.03	2166.11	2036.43	2372.84	2184.92	2386.63	2115.81	2042.12	2166.42	2165.28	2538.96	2504.6	2575.88	2384.95	2247.76	2404.68	2098.6	2385	2178.5	2093.97	2068.34	2532.81	2642.87	2202.14	2104.17	2133.76	2625	2527.5	2353.61	2035.03	2300.22	2400.81	2033.9	2429.34	2642.6	2737.37	2173.13	2068.21	2146.62
	2052.54	2097.43	2068.33	2103.36	2122.98	2215.51	2156.22	2202.09	2515.64	2313.96	2301.55	2167.12	2036.92	2374.85	2186.07	2389.32	2116.47	2042.44	2167.72	2166.25	2542.33	2507.33	2578.77	2387.18	2249.03	2406.44	2099.3	2387.43	2179.2	2094.95	2068.9	2535.73	2646.22	2203.2	2104.77	2134.51	2628.13	2530.29	2355.59	2035.49	2302.08	2402.8	2034.29	2431.75	2645.94	2740.76	2174.16	2068.71	2147.46
	2053.12	2098.22	2068.91	2104	2123.52	2216.82	2157.33	2203.4	2518.23	2316.06	2303.06	2168.13	2037.41	2376.86	2187.23	2392.01	2117.13	2042.76	2169.02	2167.22	2545.71	2510.07	2581.66	2389.41	2250.3	2408.2	2100	2389.87	2179.91	2095.93	2069.46	2538.64	2649.58	2204.26	2105.38	2135.27	2631.25	2533.07	2357.56	2035.96	2303.94	2404.79	2034.67	2434.16	2649.28	2744.16	2175.2	2069.21	2148.3
	2053.71	2099.02	2069.49	2104.64	2124.07	2218.14	2158.45	2204.71	2520.83	2318.17	2304.58	2169.13	2037.91	2378.88	2188.4	2394.71	2117.79	2043.09	2170.32	2168.2	2549.1	2512.8	2584.56	2391.64	2251.58	2409.97	2100.7	2392.31	2180.62	2096.91	2070.02	2541.56	2652.94	2205.32	2105.99	2136.02	2634.38	2535.86	2359.54	2036.43	2305.8	2406.79	2035.05	2436.57	2652.62	2747.55	2176.24	2069.72	2149.15
	2054.3	2099.81	2070.07	2105.29	2124.62	2219.46	2159.57	2206.02	2523.42	2320.28	2306.09	2170.14	2038.41	2380.89	2189.56	2397.42	2118.46	2043.41	2171.63	2169.18	2552.5	2515.54	2587.45	2393.87	2252.86	2411.75	2101.4	2394.76	2181.33	2097.9	2070.58	2544.49	2656.31	2206.37	2106.59	2136.77	2637.52	2538.66	2361.52	2036.9	2307.67	2408.78	2035.44	2438.98	2655.97	2750.94	2177.28	2070.22	2149.99
	2054.89	2100.61	2070.65	2105.93	2125.17	2220.78	2160.69	2207.34	2526.02	2322.39	2307.6	2171.16	2038.91	2382.91	2190.73	2400.14	2119.12	2043.74	2172.94	2170.17	2555.91	2518.29	2590.35	2396.11	2254.14	2413.52	2102.11	2397.21	2182.04	2098.88	2071.14	2547.42	2659.67	2207.43	2107.2	2137.52	2640.65	2541.45	2363.51	2037.37	2309.54	2410.77	2035.82	2441.4	2659.31	2754.33	2178.33	2070.73	2150.84
	2055.49	2101.4	2071.23	2106.57	2125.71	2222.1	2161.82	2208.66	2528.61	2324.5	2309.12	2172.17	2039.42	2384.92	2191.9	2402.87	2119.78	2044.07	2174.25	2171.16	2559.32	2521.03	2593.25	2398.35	2255.42	2415.3	2102.82	2399.66	2182.75	2099.87	2071.7	2550.35	2663.04	2208.49	2107.8	2138.26	2643.79	2544.25	2365.5	2037.85	2311.4	2412.77	2036.21	2443.81	2662.66	2757.72	2179.37	2071.23	2151.69
	2056.08	2102.2	2071.82	2107.21	2126.26	2223.43	2162.94	2209.99	2531.2	2326.62	2310.63	2173.19	2039.92	2386.94	2193.08	2405.61	2120.45	2044.41	2175.57	2172.15	2562.74	2523.77	2596.15	2400.59	2256.71	2417.09	2103.52	2402.13	2183.47	2100.86	2072.25	2553.29	2666.42	2209.55	2108.41	2139.01	2646.94	2547.05	2367.49	2038.33	2313.28	2414.76	2036.6	2446.23	2666.01	2761.12	2180.42	2071.74	2152.54
	2056.68	2102.99	2072.41	2107.85	2126.81	2224.75	2164.07	2211.31	2533.8	2328.73	2312.15	2174.21	2040.43	2388.96	2194.25	2408.35	2121.12	2044.74	2176.89	2173.15	2566.17	2526.52	2599.05	2402.83	2257.99	2418.88	2104.24	2404.6	2184.18	2101.85	2072.81	2556.23	2669.8	2210.62	2109.01	2139.76	2650.08	2549.86	2369.48	2038.81	2315.15	2416.76	2036.99	2448.65	2669.37	2764.51	2181.48	2072.25	2153.39
	2057.27	2103.79	2072.99	2108.49	2127.35	2226.08	2165.2	2212.64	2536.39	2330.85	2313.66	2175.23	2040.94	2390.98	2195.43	2411.1	2121.78	2045.08	2178.21	2174.15	2569.61	2529.27	2601.95	2405.08	2259.28	2420.68	2104.95	2407.07	2184.9	2102.85	2073.37	2559.17	2673.18	2211.68	2109.62	2140.5	2653.23	2552.66	2371.48	2039.3	2317.02	2418.75	2037.38	2451.07	2672.72	2767.9	2182.53	2072.75	2154.24
	2057.87	2104.59	2073.58	2109.13	2127.9	2227.41	2166.33	2213.97	2538.97	2332.98	2315.17	2176.25	2041.45	2393	2196.61	2413.86	2122.45	2045.42	2179.54	2175.16	2573.06	2532.02	2604.85	2407.33	2260.58	2422.47	2105.66	2409.55	2185.62	2103.85	2073.92	2562.12	2676.56	2212.74	2110.22	2141.25	2656.37	2555.47	2373.48	2039.78	2318.9	2420.75	2037.77	2453.5	2676.08	2771.3	2183.59	2073.26	2155.09
	2058.46	2105.39	2074.17	2109.77	2128.44	2228.74	2167.46	2215.3	2541.56	2335.1	2316.68	2177.27	2041.97	2395.02	2197.8	2416.62	2123.12	2045.76	2180.87	2176.17	2576.51	2534.77	2607.75	2409.57	2261.87	2424.28	2106.38	2412.03	2186.34	2104.85	2074.48	2565.07	2679.94	2213.8	2110.83	2141.99	2659.52	2558.28	2375.48	2040.27	2320.78	2422.75	2038.17	2455.92	2679.43	2774.69	2184.65	2073.77	2155.94
	2059.06	2106.19	2074.77	2110.41	2128.99	2230.07	2168.6	2216.63	2544.15	2337.23	2318.19	2178.3	2042.49	2397.04	2198.98	2419.4	2123.79	2046.11	2182.2	2177.18	2579.98	2537.52	2610.66	2411.82	2263.17	2426.08	2107.1	2414.52	2187.06	2105.85	2075.03	2568.02	2683.33	2214.86	2111.43	2142.73	2662.68	2561.1	2377.49	2040.76	2322.66	2424.75	2038.56	2458.35	2682.79	2778.08	2185.71	2074.28	2156.8
	2059.66	2106.99	2075.36	2111.05	2129.53	2231.41	2169.73	2217.97	2546.73	2339.36	2319.7	2179.33	2043	2399.06	2200.17	2422.18	2124.47	2046.45	2183.54	2178.2	2583.45	2540.27	2613.56	2414.08	2264.47	2427.9	2107.82	2417.01	2187.78	2106.86	2075.59	2570.98	2686.72	2215.92	2112.04	2143.48	2665.83	2563.91	2379.49	2041.25	2324.54	2426.74	2038.95	2460.78	2686.15	2781.47	2186.78	2074.79	2157.65
	2060.26	2107.79	2075.96	2111.69	2130.08	2232.74	2170.87	2219.31	2549.31	2341.49	2321.21	2180.36	2043.53	2401.08	2201.36	2424.96	2125.14	2046.8	2184.88	2179.22	2586.93	2543.02	2616.47	2416.33	2265.77	2429.71	2108.54	2419.51	2188.5	2107.86	2076.14	2573.94	2690.11	2216.98	2112.64	2144.22	2668.99	2566.73	2381.5	2041.75	2326.42	2428.74	2039.35	2463.21	2689.51	2784.86	2187.85	2075.29	2158.51
	2060.86	2108.59	2076.55	2112.33	2130.62	2234.08	2172.01	2220.65	2551.89	2343.62	2322.72	2181.39	2044.05	2403.11	2202.56	2427.76	2125.81	2047.15	2186.22	2180.25	2590.41	2545.78	2619.37	2418.58	2267.07	2431.53	2109.27	2422.02	2189.23	2108.87	2076.69	2576.9	2693.51	2218.04	2113.24	2144.96	2672.14	2569.55	2383.52	2042.24	2328.31	2430.74	2039.75	2465.64	2692.87	2788.25	2188.92	2075.8	2159.36
	2061.46	2109.39	2077.15	2112.97	2131.16	2235.42	2173.15	2221.99	2554.47	2345.76	2324.22	2182.42	2044.57	2405.13	2203.76	2430.56	2126.49	2047.5	2187.56	2181.28	2593.91	2548.53	2622.27	2420.84	2268.38	2433.35	2110	2424.53	2189.95	2109.88	2077.24	2579.86	2696.91	2219.1	2113.85	2145.7	2675.3	2572.37	2385.53	2042.74	2330.19	2432.74	2040.14	2468.07	2696.23	2791.64	2189.99	2076.31	2160.22
	2062.06	2110.2	2077.75	2113.61	2131.71	2236.76	2174.29	2223.34	2557.04	2347.9	2325.73	2183.45	2045.1	2407.15	2204.96	2433.37	2127.16	2047.86	2188.91	2182.31	2597.41	2551.29	2625.18	2423.1	2269.69	2435.18	2110.72	2427.04	2190.68	2110.9	2077.79	2582.83	2700.3	2220.17	2114.45	2146.43	2678.46	2575.19	2387.55	2043.24	2332.08	2434.74	2040.54	2470.5	2699.6	2795.02	2191.07	2076.82	2161.08
	2062.67	2111	2078.35	2114.24	2132.25	2238.1	2175.44	2224.69	2559.61	2350.03	2327.23	2184.49	2045.63	2409.17	2206.16	2436.19	2127.84	2048.22	2190.26	2183.35	2600.92	2554.04	2628.08	2425.36	2271	2437.01	2111.45	2429.56	2191.41	2111.91	2078.34	2585.81	2703.7	2221.23	2115.05	2147.17	2681.63	2578.01	2389.57	2043.74	2333.97	2436.74	2040.94	2472.93	2702.96	2798.41	2192.14	2077.33	2161.94
	2063.27	2111.8	2078.95	2114.88	2132.79	2239.44	2176.58	2226.04	2562.18	2352.17	2328.73	2185.53	2046.16	2411.2	2207.36	2439.02	2128.52	2048.57	2191.61	2184.39	2604.43	2556.8	2630.98	2427.62	2272.31	2438.84	2112.19	2432.08	2192.14	2112.93	2078.89	2588.78	2707.11	2222.29	2115.65	2147.91	2684.79	2580.84	2391.59	2044.25	2335.86	2438.74	2041.34	2475.37	2706.33	2801.79	2193.22	2077.84	2162.8
	2063.87	2112.61	2079.56	2115.52	2133.33	2240.78	2177.73	2227.39	2564.75	2354.32	2330.23	2186.57	2046.69	2413.22	2208.57	2441.85	2129.19	2048.94	2192.97	2185.44	2607.95	2559.55	2633.89	2429.88	2273.62	2440.68	2112.92	2434.61	2192.87	2113.95	2079.44	2591.76	2710.51	2223.35	2116.26	2148.64	2687.95	2583.66	2393.62	2044.76	2337.75	2440.74	2041.74	2477.8	2709.69	2805.17	2194.31	2078.35	2163.66
	2064.48	2113.41	2080.16	2116.16	2133.87	2242.13	2178.88	2228.74	2567.32	2356.46	2331.73	2187.61	2047.23	2415.25	2209.78	2444.69	2129.87	2049.3	2194.33	2186.49	2611.49	2562.31	2636.79	2432.14	2274.94	2442.52	2113.66	2437.14	2193.61	2114.97	2079.98	2594.74	2713.91	2224.41	2116.86	2149.37	2691.12	2586.49	2395.64	2045.27	2339.64	2442.74	2042.15	2480.24	2713.06	2808.55	2195.39	2078.86	2164.53
	2065.08	2114.21	2080.77	2116.79	2134.4	2243.48	2180.03	2230.1	2569.88	2358.6	2333.23	2188.65	2047.77	2417.27	2210.99	2447.54	2130.55	2049.66	2195.69	2187.54	2615.02	2565.06	2639.69	2434.4	2276.25	2444.37	2114.39	2439.68	2194.34	2116	2080.53	2597.72	2717.32	2225.47	2117.46	2150.11	2694.28	2589.32	2397.67	2045.78	2341.54	2444.74	2042.55	2482.68	2716.42	2811.93	2196.48	2079.37	2165.39
	2065.69	2115.02	2081.38	2117.43	2134.94	2244.83	2181.18	2231.45	2572.43	2360.75	2334.73	2189.69	2048.31	2419.29	2212.2	2450.39	2131.23	2050.03	2197.06	2188.6	2618.57	2567.82	2642.59	2436.67	2277.57	2446.21	2115.13	2442.22	2195.08	2117.02	2081.07	2600.7	2720.73	2226.52	2118.06	2150.84	2697.45	2592.15	2399.7	2046.29	2343.43	2446.74	2042.95	2485.11	2719.79	2815.31	2197.57	2079.88	2166.25
	2066.3	2115.82	2081.99	2118.07	2135.48	2246.17	2182.33	2232.81	2574.99	2362.9	2336.22	2190.74	2048.85	2421.32	2213.42	2453.25	2131.91	2050.4	2198.43	2189.66	2622.12	2570.57	2645.49	2438.93	2278.9	2448.07	2115.87	2444.77	2195.82	2118.05	2081.62	2603.69	2724.13	2227.58	2118.66	2151.57	2700.62	2594.98	2401.73	2046.81	2345.33	2448.74	2043.36	2487.55	2723.15	2818.68	2198.66	2080.4	2167.12
	2066.9	2116.63	2082.6	2118.7	2136.01	2247.53	2183.48	2234.17	2577.54	2365.04	2337.71	2191.79	2049.39	2423.34	2214.63	2456.12	2132.59	2050.77	2199.8	2190.72	2625.68	2573.33	2648.38	2441.19	2280.22	2449.92	2116.61	2447.32	2196.55	2119.08	2082.16	2606.68	2727.54	2228.64	2119.26	2152.29	2703.79	2597.82	2403.77	2047.33	2347.22	2450.74	2043.76	2489.99	2726.52	2822.05	2199.76	2080.91	2167.98
	2067.51	2117.43	2083.21	2119.34	2136.55	2248.88	2184.64	2235.54	2580.09	2367.19	2339.2	2192.83	2049.94	2425.37	2215.85	2458.99	2133.28	2051.15	2201.18	2191.79	2629.24	2576.08	2651.28	2443.46	2281.54	2451.78	2117.36	2449.88	2197.29	2120.11	2082.7	2609.67	2730.95	2229.7	2119.85	2153.02	2706.95	2600.65	2405.81	2047.85	2349.12	2452.74	2044.17	2492.43	2729.88	2825.42	2200.85	2081.42	2168.85
	2068.12	2118.24	2083.83	2119.97	2137.08	2250.23	2185.79	2236.9	2582.63	2369.34	2340.68	2193.88	2050.49	2427.39	2217.08	2461.87	2133.96	2051.52	2202.55	2192.86	2632.82	2578.84	2654.17	2445.73	2282.87	2453.64	2118.1	2452.44	2198.04	2121.15	2083.24	2612.66	2734.36	2230.75	2120.45	2153.75	2710.12	2603.48	2407.84	2048.37	2351.02	2454.74	2044.58	2494.87	2733.25	2828.79	2201.95	2081.93	2169.72
	2068.73	2119.05	2084.44	2120.61	2137.62	2251.59	2186.95	2238.27	2585.18	2371.5	2342.17	2194.93	2051.03	2429.41	2218.3	2464.76	2134.64	2051.9	2203.93	2193.94	2636.4	2581.59	2657.07	2447.99	2284.2	2455.51	2118.85	2455	2198.78	2122.18	2083.78	2615.66	2737.77	2231.81	2121.05	2154.47	2713.29	2606.32	2409.88	2048.89	2352.92	2456.74	2044.99	2497.31	2736.61	2832.15	2203.05	2082.44	2170.58
	2069.34	2119.85	2085.06	2121.24	2138.15	2252.94	2188.11	2239.64	2587.71	2373.65	2343.65	2195.99	2051.59	2431.43	2219.53	2467.66	2135.33	2052.28	2205.32	2195.02	2639.98	2584.34	2659.96	2450.26	2285.53	2457.37	2119.6	2457.57	2199.52	2123.22	2084.32	2618.66	2741.18	2232.86	2121.65	2155.2	2716.46	2609.16	2411.92	2049.42	2354.82	2458.74	2045.4	2499.75	2739.97	2835.51	2204.15	2082.95	2171.45
	2069.95	2120.66	2085.68	2121.87	2138.68	2254.3	2189.26	2241.01	2590.25	2375.8	2345.13	2197.04	2052.14	2433.46	2220.76	2470.56	2136.01	2052.66	2206.7	2196.1	2643.57	2587.09	2662.85	2452.52	2286.86	2459.24	2120.35	2460.15	2200.27	2124.26	2084.86	2621.65	2744.59	2233.92	2122.24	2155.92	2719.63	2611.99	2413.97	2049.94	2356.72	2460.74	2045.81	2502.19	2743.34	2838.87	2205.26	2083.47	2172.32
	2070.56	2121.47	2086.3	2122.51	2139.21	2255.66	2190.42	2242.38	2592.78	2377.95	2346.61	2198.1	2052.69	2435.48	2221.99	2473.46	2136.69	2053.05	2208.09	2197.19	2647.17	2589.84	2665.74	2454.79	2288.2	2461.12	2121.1	2462.72	2201.02	2125.3	2085.39	2624.66	2748	2234.97	2122.84	2156.64	2722.8	2614.83	2416.01	2050.47	2358.62	2462.73	2046.22	2504.63	2746.7	2842.23	2206.37	2083.98	2173.19
	2071.17	2122.27	2086.92	2123.14	2139.74	2257.02	2191.58	2243.75	2595.3	2380.11	2348.08	2199.15	2053.25	2437.5	2223.22	2476.38	2137.38	2053.44	2209.48	2198.28	2650.78	2592.59	2668.62	2457.06	2289.53	2463	2121.85	2465.3	2201.76	2126.35	2085.93	2627.66	2751.41	2236.02	2123.43	2157.36	2725.96	2617.67	2418.06	2051.01	2360.52	2464.73	2046.63	2507.07	2750.06	2845.58	2207.47	2084.49	2174.06
	2071.78	2123.08	2087.54	2123.77	2140.26	2258.38	2192.75	2245.12	2597.83	2382.26	2349.56	2200.21	2053.81	2439.52	2224.46	2479.3	2138.07	2053.82	2210.88	2199.37	2654.39	2595.33	2671.51	2459.33	2290.87	2464.88	2122.6	2467.89	2202.51	2127.39	2086.46	2630.66	2754.83	2237.08	2124.03	2158.08	2729.13	2620.5	2420.1	2051.54	2362.43	2466.73	2047.05	2509.51	2753.42	2848.93	2208.58	2085	2174.93
	2072.39	2123.89	2088.16	2124.4	2140.79	2259.74	2193.91	2246.5	2600.35	2384.42	2351.03	2201.27	2054.37	2441.54	2225.69	2482.22	2138.75	2054.21	2212.27	2200.47	2658.01	2598.08	2674.39	2461.59	2292.21	2466.76	2123.36	2470.48	2203.27	2128.44	2086.99	2633.67	2758.24	2238.13	2124.62	2158.8	2732.3	2623.34	2422.15	2052.07	2364.33	2468.72	2047.46	2511.95	2756.78	2852.27	2209.7	2085.52	2175.81
	2073.01	2124.7	2088.79	2125.03	2141.32	2261.1	2195.07	2247.88	2602.86	2386.58	2352.49	2202.33	2054.93	2443.56	2226.93	2485.16	2139.44	2054.61	2213.67	2201.57	2661.63	2600.82	2677.27	2463.86	2293.55	2468.64	2124.11	2473.07	2204.02	2129.49	2087.53	2636.67	2761.65	2239.18	2125.22	2159.51	2735.46	2626.18	2424.2	2052.61	2366.23	2470.72	2047.87	2514.39	2760.13	2855.61	2210.81	2086.03	2176.68
	2073.62	2125.5	2089.41	2125.66	2141.84	2262.46	2196.24	2249.26	2605.37	2388.73	2353.96	2203.39	2055.5	2445.58	2228.17	2488.09	2140.13	2055	2215.07	2202.68	2665.26	2603.56	2680.14	2466.12	2294.89	2470.53	2124.87	2475.67	2204.77	2130.54	2088.06	2639.68	2765.06	2240.23	2125.81	2160.23	2738.63	2629.02	2426.25	2053.15	2368.14	2472.71	2048.29	2516.83	2763.49	2858.95	2211.93	2086.54	2177.55
	2074.23	2126.31	2090.04	2126.29	2142.36	2263.83	2197.4	2250.64	2607.88	2390.89	2355.42	2204.46	2056.06	2447.59	2229.42	2491.04	2140.81	2055.4	2216.48	2203.79	2668.89	2606.3	2683.02	2468.39	2296.23	2472.42	2125.63	2478.27	2205.52	2131.59	2088.59	2642.69	2768.47	2241.27	2126.4	2160.94	2741.79	2631.85	2428.3	2053.69	2370.04	2474.7	2048.71	2519.27	2766.84	2862.29	2213.04	2087.06	2178.43
	2074.84	2127.12	2090.67	2126.91	2142.89	2265.19	2198.57	2252.02	2610.38	2393.05	2356.88	2205.52	2056.63	2449.61	2230.66	2493.99	2141.5	2055.8	2217.88	2204.9	2672.54	2609.04	2685.89	2470.66	2297.57	2474.31	2126.39	2480.88	2206.28	2132.64	2089.12	2645.7	2771.88	2242.32	2126.99	2161.65	2744.96	2634.69	2430.35	2054.23	2371.94	2476.69	2049.12	2521.71	2770.19	2865.62	2214.16	2087.57	2179.3
	2075.46	2127.93	2091.3	2127.54	2143.41	2266.56	2199.74	2253.4	2612.88	2395.2	2358.33	2206.59	2057.2	2451.63	2231.91	2496.94	2142.19	2056.2	2219.29	2206.01	2676.18	2611.78	2688.76	2472.92	2298.92	2476.21	2127.15	2483.49	2207.04	2133.7	2089.64	2648.72	2775.29	2243.37	2127.59	2162.36	2748.12	2637.53	2432.41	2054.78	2373.85	2478.69	2049.54	2524.14	2773.54	2868.94	2215.28	2088.08	2180.18
	2076.07	2128.74	2091.93	2128.16	2143.93	2267.92	2200.9	2254.79	2615.37	2397.36	2359.79	2207.66	2057.77	2453.64	2233.16	2499.9	2142.88	2056.6	2220.7	2207.13	2679.83	2614.52	2691.63	2475.18	2300.26	2478.11	2127.91	2486.1	2207.79	2134.76	2090.17	2651.73	2778.7	2244.41	2128.18	2163.07	2751.28	2640.37	2434.46	2055.32	2375.75	2480.68	2049.96	2526.58	2776.89	2872.27	2216.41	2088.6	2181.05
	2076.69	2129.55	2092.56	2128.79	2144.45	2269.29	2202.07	2256.17	2617.86	2399.52	2361.24	2208.72	2058.35	2455.65	2234.41	2502.87	2143.57	2057	2222.11	2208.25	2683.49	2617.25	2694.49	2477.45	2301.61	2480.01	2128.68	2488.72	2208.55	2135.81	2090.7	2654.75	2782.1	2245.45	2128.77	2163.78	2754.44	2643.2	2436.51	2055.87	2377.66	2482.66	2050.38	2529.02	2780.23	2875.58	2217.53	2089.11	2181.93
	2077.3	2130.36	2093.19	2129.41	2144.96	2270.66	2203.24	2257.56	2620.34	2401.68	2362.68	2209.79	2058.92	2457.67	2235.66	2505.84	2144.25	2057.41	2223.53	2209.38	2687.16	2619.98	2697.35	2479.71	2302.96	2481.91	2129.44	2491.34	2209.31	2136.87	2091.22	2657.76	2785.51	2246.5	2129.36	2164.49	2757.59	2646.04	2438.57	2056.42	2379.56	2484.65	2050.8	2531.46	2783.57	2878.9	2218.65	2089.63	2182.81
	2077.91	2131.17	2093.83	2130.03	2145.48	2272.02	2204.41	2258.95	2622.82	2403.83	2364.13	2210.86	2059.5	2459.68	2236.91	2508.82	2144.94	2057.82	2224.95	2210.51	2690.82	2622.71	2700.21	2481.97	2304.31	2483.81	2130.2	2493.97	2210.07	2137.94	2091.75	2660.78	2788.92	2247.54	2129.95	2165.2	2760.75	2648.87	2440.62	2056.97	2381.47	2486.64	2051.22	2533.89	2786.91	2882.21	2219.78	2090.14	2183.69
	2078.53	2131.97	2094.46	2130.65	2145.99	2273.39	2205.58	2260.34	2625.3	2405.99	2365.57	2211.93	2060.08	2461.68	2238.17	2511.8	2145.63	2058.23	2226.36	2211.64	2694.5	2625.44	2703.06	2484.23	2305.66	2485.72	2130.97	2496.6	2210.84	2139	2092.27	2663.8	2792.32	2248.58	2130.54	2165.9	2763.9	2651.71	2442.68	2057.52	2383.37	2488.62	2051.64	2536.33	2790.25	2885.51	2220.91	2090.65	2184.57
	2079.14	2132.78	2095.1	2131.27	2146.51	2274.76	2206.75	2261.73	2627.77	2408.15	2367	2213.01	2060.66	2463.69	2239.43	2514.79	2146.32	2058.64	2227.79	2212.78	2698.18	2628.16	2705.91	2486.49	2307.01	2487.63	2131.74	2499.23	2211.6	2140.06	2092.79	2666.81	2795.73	2249.61	2131.12	2166.6	2767.05	2654.54	2444.73	2058.07	2385.27	2490.61	2052.06	2538.77	2793.58	2888.81	2222.04	2091.17	2185.45
	2079.76	2133.59	2095.74	2131.89	2147.02	2276.13	2207.93	2263.12	2630.24	2410.31	2368.44	2214.08	2061.24	2465.7	2240.68	2517.78	2147.01	2059.05	2229.21	2213.91	2701.86	2630.88	2708.76	2488.75	2308.36	2489.54	2132.51	2501.87	2212.36	2141.13	2093.31	2669.83	2799.13	2250.65	2131.71	2167.31	2770.2	2657.37	2446.79	2058.62	2387.18	2492.59	2052.48	2541.2	2796.91	2892.11	2223.17	2091.68	2186.33
	2080.37	2134.4	2096.38	2132.51	2147.53	2277.5	2209.1	2264.52	2632.7	2412.46	2369.87	2215.16	2061.82	2467.7	2241.94	2520.78	2147.7	2059.47	2230.63	2215.06	2705.55	2633.6	2711.6	2491.01	2309.72	2491.45	2133.27	2504.51	2213.13	2142.2	2093.83	2672.85	2802.53	2251.69	2132.3	2168.01	2773.34	2660.2	2448.84	2059.18	2389.08	2494.57	2052.9	2543.64	2800.24	2895.4	2224.3	2092.2	2187.21
	2080.99	2135.21	2097.02	2133.13	2148.04	2278.88	2210.27	2265.91	2635.16	2414.62	2371.29	2216.23	2062.41	2469.71	2243.21	2523.78	2148.39	2059.88	2232.06	2216.2	2709.24	2636.32	2714.44	2493.27	2311.07	2493.36	2134.04	2507.15	2213.89	2143.27	2094.35	2675.87	2805.93	2252.72	2132.89	2168.71	2776.49	2663.03	2450.9	2059.74	2390.98	2496.55	2053.33	2546.07	2803.56	2898.68	2225.43	2092.71	2188.09
	2081.61	2136.02	2097.66	2133.74	2148.55	2280.25	2211.44	2267.31	2637.61	2416.78	2372.72	2217.31	2063	2471.71	2244.47	2526.79	2149.08	2060.3	2233.49	2217.35	2712.94	2639.03	2717.27	2495.52	2312.42	2495.28	2134.81	2509.8	2214.66	2144.34	2094.87	2678.9	2809.33	2253.75	2133.47	2169.41	2779.62	2665.86	2452.96	2060.29	2392.89	2498.53	2053.75	2548.5	2806.88	2901.96	2226.56	2093.23	2188.97
	2082.22	2136.83	2098.3	2134.35	2149.05	2281.62	2212.62	2268.7	2640.06	2418.93	2374.14	2218.39	2063.59	2473.71	2245.73	2529.8	2149.77	2060.72	2234.92	2218.5	2716.64	2641.74	2720.11	2497.77	2313.78	2497.2	2135.59	2512.45	2215.43	2145.41	2095.39	2681.92	2812.72	2254.78	2134.06	2170.1	2782.76	2668.69	2455.01	2060.85	2394.79	2500.51	2054.18	2550.93	2810.2	2905.24	2227.7	2093.74	2189.85
	2082.84	2137.65	2098.94	2134.97	2149.56	2282.99	2213.79	2270.1	2642.5	2421.09	2375.55	2219.46	2064.18	2475.7	2247	2532.82	2150.46	2061.15	2236.35	2219.65	2720.35	2644.45	2722.93	2500.02	2315.14	2499.12	2136.36	2515.1	2216.2	2146.48	2095.91	2684.94	2816.12	2255.81	2134.64	2170.8	2785.9	2671.52	2457.07	2061.41	2396.69	2502.48	2054.6	2553.36	2813.51	2908.51	2228.83	2094.25	2190.74
	2083.45	2138.46	2099.59	2135.58	2150.06	2284.36	2214.97	2271.5	2644.93	2423.25	2376.97	2220.54	2064.77	2477.7	2248.27	2535.84	2151.15	2061.57	2237.79	2220.81	2724.06	2647.16	2725.76	2502.27	2316.49	2501.04	2137.13	2517.76	2216.97	2147.55	2096.42	2687.96	2819.51	2256.84	2135.23	2171.5	2789.03	2674.34	2459.12	2061.98	2398.59	2504.45	2055.03	2555.79	2816.81	2911.77	2229.97	2094.77	2191.62
	2084.07	2139.27	2100.23	2136.19	2150.57	2285.74	2216.14	2272.9	2647.37	2425.4	2378.38	2221.62	2065.36	2479.69	2249.54	2538.86	2151.84	2062	2239.22	2221.97	2727.78	2649.86	2728.58	2504.52	2317.85	2502.96	2137.9	2520.42	2217.74	2148.63	2096.94	2690.98	2822.9	2257.86	2135.81	2172.19	2792.15	2677.16	2461.17	2062.54	2400.49	2506.43	2055.45	2558.22	2820.12	2915.03	2231.11	2095.28	2192.51
	2084.68	2140.08	2100.88	2136.8	2151.07	2287.11	2217.32	2274.3	2649.79	2427.55	2379.78	2222.7	2065.96	2481.68	2250.81	2541.89	2152.53	2062.42	2240.66	2223.13	2731.5	2652.56	2731.39	2506.77	2319.21	2504.88	2138.68	2523.08	2218.51	2149.71	2097.45	2694.01	2826.29	2258.89	2136.4	2172.88	2795.28	2679.98	2463.23	2063.1	2402.39	2508.4	2055.88	2560.64	2823.42	2918.28	2232.25	2095.8	2193.39
	2085.3	2140.89	2101.53	2137.4	2151.57	2288.48	2218.49	2275.7	2652.21	2429.71	2381.18	2223.79	2066.55	2483.67	2252.08	2544.92	2153.22	2062.85	2242.1	2224.3	2735.23	2655.25	2734.2	2509.01	2320.57	2506.81	2139.45	2525.75	2219.28	2150.78	2097.96	2697.03	2829.68	2259.91	2136.98	2173.57	2798.4	2682.8	2465.28	2063.67	2404.29	2510.36	2056.31	2563.07	2826.71	2921.53	2233.38	2096.31	2194.28
	2085.91	2141.7	2102.17	2138.01	2152.06	2289.86	2219.67	2277.11	2654.63	2431.86	2382.58	2224.87	2067.15	2485.66	2253.35	2547.96	2153.91	2063.28	2243.54	2225.47	2738.95	2657.94	2737.01	2511.26	2321.92	2508.73	2140.23	2528.42	2220.05	2151.86	2098.47	2700.05	2833.06	2260.93	2137.56	2174.26	2801.51	2685.62	2467.33	2064.24	2406.19	2512.33	2056.73	2565.49	2830	2924.77	2234.52	2096.83	2195.17
	2086.53	2142.51	2102.82	2138.61	2152.56	2291.23	2220.84	2278.51	2657.04	2434.01	2383.97	2225.95	2067.75	2487.64	2254.62	2551	2154.6	2063.71	2244.98	2226.64	2742.69	2660.63	2739.81	2513.5	2323.28	2510.66	2141	2531.1	2220.83	2152.94	2098.98	2703.07	2836.45	2261.95	2138.14	2174.95	2804.62	2688.43	2469.38	2064.8	2408.08	2514.29	2057.16	2567.91	2833.28	2928.01	2235.66	2097.34	2196.05
	2087.15	2143.32	2103.47	2139.22	2153.05	2292.61	2222.02	2279.91	2659.45	2436.16	2385.36	2227.04	2068.35	2489.63	2255.9	2554.05	2155.29	2064.15	2246.42	2227.81	2746.42	2663.32	2742.6	2515.73	2324.64	2512.59	2141.78	2533.77	2221.6	2154.02	2099.49	2706.1	2839.83	2262.97	2138.72	2175.64	2807.73	2691.25	2471.43	2065.37	2409.98	2516.26	2057.59	2570.33	2836.56	2931.23	2236.8	2097.86	2196.94
	2087.76	2144.13	2104.13	2139.82	2153.55	2293.98	2223.19	2281.32	2661.85	2438.31	2386.75	2228.12	2068.96	2491.61	2257.17	2557.1	2155.98	2064.58	2247.87	2228.99	2750.16	2666	2745.39	2517.97	2326	2514.51	2142.55	2536.45	2222.38	2155.11	2100	2709.12	2843.2	2263.98	2139.3	2176.32	2810.83	2694.06	2473.48	2065.94	2411.87	2518.22	2058.02	2572.75	2839.83	2934.46	2237.95	2098.37	2197.83
	2088.38	2144.94	2104.78	2140.42	2154.04	2295.35	2224.37	2282.72	2664.24	2440.46	2388.13	2229.21	2069.56	2493.58	2258.45	2560.15	2156.67	2065.02	2249.31	2230.17	2753.91	2668.67	2748.18	2520.2	2327.36	2516.44	2143.33	2539.14	2223.15	2156.19	2100.51	2712.14	2846.58	2264.99	2139.88	2177.01	2813.93	2696.86	2475.53	2066.51	2413.77	2520.17	2058.44	2575.17	2843.1	2937.67	2239.09	2098.89	2198.72
	2088.99	2145.76	2105.43	2141.01	2154.53	2296.73	2225.54	2284.13	2666.63	2442.6	2389.5	2230.3	2070.16	2495.56	2259.73	2563.21	2157.35	2065.46	2250.76	2231.35	2757.65	2671.35	2750.96	2522.43	2328.72	2518.38	2144.11	2541.82	2223.93	2157.27	2101.02	2715.16	2849.95	2266	2140.46	2177.69	2817.03	2699.67	2477.58	2067.08	2415.66	2522.13	2058.87	2577.58	2846.36	2940.88	2240.23	2099.4	2199.61
	2089.61	2146.57	2106.08	2141.61	2155.02	2298.1	2226.72	2285.54	2669.01	2444.75	2390.88	2231.38	2070.77	2497.53	2261.01	2566.27	2158.04	2065.9	2252.21	2232.54	2761.4	2674.02	2753.73	2524.66	2330.08	2520.31	2144.89	2544.51	2224.71	2158.36	2101.52	2718.18	2853.32	2267.01	2141.04	2178.37	2820.11	2702.47	2479.63	2067.65	2417.55	2524.08	2059.3	2580	2849.62	2944.08	2241.37	2099.92	2200.5
	2090.22	2147.38	2106.74	2142.2	2155.5	2299.48	2227.9	2286.94	2671.39	2446.89	2392.25	2232.47	2071.38	2499.5	2262.29	2569.33	2158.73	2066.34	2253.66	2233.73	2765.16	2676.68	2756.5	2526.89	2331.44	2522.24	2145.66	2547.2	2225.48	2159.44	2102.03	2721.2	2856.68	2268.02	2141.62	2179.06	2823.2	2705.27	2481.67	2068.23	2419.44	2526.03	2059.73	2582.41	2852.87	2947.28	2242.51	2100.43	2201.39
	2090.84	2148.19	2107.39	2142.8	2155.99	2300.85	2229.07	2288.35	2673.76	2449.04	2393.61	2233.56	2071.99	2501.47	2263.57	2572.39	2159.42	2066.78	2255.11	2234.92	2768.91	2679.34	2759.27	2529.11	2332.8	2524.17	2146.44	2549.9	2226.26	2160.53	2102.53	2724.22	2860.05	2269.02	2142.2	2179.74	2826.28	2708.07	2483.71	2068.8	2421.33	2527.98	2060.16	2584.82	2856.12	2950.46	2243.66	2100.95	2202.28
	2091.45	2149	2108.05	2143.39	2156.47	2302.22	2230.25	2289.76	2676.13	2451.18	2394.97	2234.65	2072.6	2503.43	2264.85	2575.46	2160.1	2067.23	2256.56	2236.11	2772.67	2682	2762.03	2531.33	2334.16	2526.1	2147.22	2552.59	2227.04	2161.62	2103.04	2727.24	2863.4	2270.03	2142.78	2180.41	2829.35	2710.86	2485.75	2069.38	2423.22	2529.93	2060.59	2587.23	2859.35	2953.65	2244.8	2101.46	2203.17
	2092.06	2149.81	2108.71	2143.98	2156.95	2303.6	2231.42	2291.17	2678.49	2453.32	2396.32	2235.74	2073.21	2505.39	2266.14	2578.54	2160.79	2067.67	2258.01	2237.31	2776.44	2684.65	2764.78	2533.55	2335.52	2528.04	2148	2555.29	2227.82	2162.71	2103.54	2730.26	2866.76	2271.03	2143.35	2181.09	2832.42	2713.66	2487.79	2069.95	2425.1	2531.87	2061.02	2589.63	2862.59	2956.82	2245.94	2101.98	2204.07
	2092.68	2150.63	2109.37	2144.56	2157.43	2304.97	2232.6	2292.58	2680.84	2455.46	2397.67	2236.83	2073.83	2507.35	2267.42	2581.61	2161.48	2068.12	2259.47	2238.51	2780.2	2687.3	2767.52	2535.76	2336.88	2529.97	2148.78	2558	2228.6	2163.8	2104.04	2733.28	2870.11	2272.02	2143.93	2181.77	2835.48	2716.44	2489.83	2070.53	2426.99	2533.81	2061.45	2592.04	2865.81	2959.99	2247.09	2102.49	2204.96
	2093.29	2151.44	2110.03	2145.15	2157.91	2306.34	2233.77	2293.99	2683.19	2457.6	2399.02	2237.92	2074.44	2509.3	2268.71	2584.69	2162.16	2068.57	2260.92	2239.71	2783.97	2689.94	2770.27	2537.97	2338.24	2531.91	2149.56	2560.7	2229.38	2164.89	2104.54	2736.3	2873.46	2273.02	2144.5	2182.44	2838.54	2719.23	2491.87	2071.1	2428.87	2535.75	2061.88	2594.44	2869.03	2963.14	2248.23	2103.01	2205.85
	2093.9	2152.25	2110.68	2145.73	2158.39	2307.72	2234.95	2295.4	2685.53	2459.73	2400.36	2239.01	2075.06	2511.25	2269.99	2587.77	2162.85	2069.02	2262.38	2240.91	2787.74	2692.58	2773	2540.18	2339.6	2533.84	2150.34	2563.41	2230.16	2165.98	2105.04	2739.31	2876.81	2274.01	2145.08	2183.11	2841.59	2722.01	2493.9	2071.68	2430.75	2537.69	2062.32	2596.84	2872.24	2966.29	2249.37	2103.52	2206.75
	2094.52	2153.06	2111.35	2146.32	2158.86	2309.09	2236.12	2296.81	2687.86	2461.86	2401.69	2240.11	2075.68	2513.2	2271.28	2590.85	2163.53	2069.47	2263.83	2242.12	2791.52	2695.21	2775.73	2542.38	2340.96	2535.77	2151.11	2566.12	2230.95	2167.07	2105.54	2742.33	2880.15	2275	2145.65	2183.79	2844.64	2724.79	2495.94	2072.26	2432.63	2539.62	2062.75	2599.23	2875.44	2969.44	2250.52	2104.03	2207.64
	2095.13	2153.87	2112.01	2146.9	2159.33	2310.46	2237.3	2298.23	2690.19	2464	2403.02	2241.2	2076.3	2515.15	2272.56	2593.94	2164.22	2069.93	2265.29	2243.33	2795.29	2697.84	2778.45	2544.58	2342.32	2537.71	2151.89	2568.84	2231.73	2168.16	2106.04	2745.34	2883.49	2275.99	2146.23	2184.46	2847.67	2727.56	2497.97	2072.84	2434.51	2541.55	2063.18	2601.63	2878.64	2972.57	2251.66	2104.55	2208.54
	2095.74	2154.69	2112.67	2147.47	2159.8	2311.83	2238.47	2299.64	2692.51	2466.12	2404.35	2242.29	2076.92	2517.09	2273.85	2597.03	2164.9	2070.38	2266.75	2244.54	2799.07	2700.47	2781.16	2546.78	2343.67	2539.64	2152.67	2571.55	2232.51	2169.26	2106.53	2748.35	2886.82	2276.98	2146.8	2185.13	2850.71	2730.33	2499.99	2073.42	2436.38	2543.48	2063.61	2604.02	2881.83	2975.7	2252.8	2105.06	2209.43
	2096.35	2155.5	2113.33	2148.05	2160.27	2313.2	2239.65	2301.05	2694.83	2468.25	2405.67	2243.38	2077.54	2519.03	2275.14	2600.12	2165.58	2070.84	2268.21	2245.75	2802.85	2703.08	2783.87	2548.98	2345.03	2541.58	2153.45	2574.27	2233.29	2170.35	2107.03	2751.36	2890.15	2277.96	2147.37	2185.8	2853.73	2733.1	2502.02	2074	2438.26	2545.41	2064.04	2606.41	2885.01	2978.82	2253.94	2105.58	2210.33
	2096.96	2156.31	2113.99	2148.62	2160.74	2314.57	2240.82	2302.46	2697.14	2470.38	2406.99	2244.48	2078.16	2520.96	2276.43	2603.21	2166.27	2071.29	2269.67	2246.96	2806.63	2705.7	2786.57	2551.17	2346.39	2543.51	2154.23	2576.99	2234.08	2171.44	2107.53	2754.37	2893.48	2278.94	2147.95	2186.46	2856.75	2735.86	2504.04	2074.58	2440.13	2547.33	2064.47	2608.8	2888.19	2981.93	2255.09	2106.09	2211.23
	2097.57	2157.12	2114.66	2149.19	2161.2	2315.94	2241.99	2303.88	2699.44	2472.5	2408.3	2245.57	2078.79	2522.89	2277.72	2606.3	2166.95	2071.75	2271.13	2248.18	2810.42	2708.3	2789.27	2553.35	2347.74	2545.45	2155.01	2579.71	2234.86	2172.54	2108.02	2757.38	2896.8	2279.92	2148.52	2187.13	2859.76	2738.62	2506.06	2075.16	2442	2549.25	2064.9	2611.18	2891.35	2985.03	2256.23	2106.61	2212.12
	2098.18	2157.93	2115.32	2149.76	2161.67	2317.31	2243.16	2305.29	2701.74	2474.62	2409.6	2246.67	2079.42	2524.82	2279.01	2609.4	2167.63	2072.21	2272.59	2249.4	2814.21	2710.91	2791.96	2555.53	2349.1	2547.38	2155.79	2582.44	2235.65	2173.64	2108.51	2760.39	2900.11	2280.89	2149.09	2187.79	2862.77	2741.38	2508.08	2075.74	2443.86	2551.16	2065.34	2613.56	2894.51	2988.12	2257.37	2107.12	2213.02
	2098.79	2158.75	2115.99	2150.33	2162.13	2318.68	2244.34	2306.7	2704.03	2476.74	2410.9	2247.76	2080.04	2526.74	2280.3	2612.5	2168.31	2072.67	2274.05	2250.62	2817.99	2713.5	2794.64	2557.71	2350.46	2549.32	2156.57	2585.17	2236.43	2174.73	2109.01	2763.4	2903.43	2281.87	2149.66	2188.46	2865.77	2744.13	2510.1	2076.32	2445.73	2553.08	2065.77	2615.94	2897.66	2991.21	2258.51	2107.64	2213.92
	2099.4	2159.56	2116.65	2150.9	2162.59	2320.05	2245.51	2308.12	2706.31	2478.86	2412.2	2248.86	2080.67	2528.66	2281.59	2615.6	2168.99	2073.13	2275.51	2251.85	2821.78	2716.09	2797.31	2559.89	2351.81	2551.25	2157.34	2587.9	2237.22	2175.83	2109.5	2766.4	2906.73	2282.84	2150.23	2189.12	2868.76	2746.87	2512.11	2076.9	2447.59	2554.99	2066.2	2618.32	2900.8	2994.29	2259.65	2108.15	2214.82
	2100.01	2160.37	2117.32	2151.46	2163.04	2321.42	2246.68	2309.53	2708.58	2480.97	2413.49	2249.95	2081.3	2530.57	2282.88	2618.7	2169.67	2073.6	2276.97	2253.07	2825.57	2718.68	2799.98	2562.06	2353.16	2553.18	2158.12	2590.63	2238	2176.93	2109.99	2769.4	2910.04	2283.8	2150.8	2189.78	2871.74	2749.62	2514.12	2077.48	2449.45	2556.89	2066.63	2620.69	2903.93	2997.35	2260.79	2108.66	2215.72
	2100.62	2161.18	2117.99	2152.02	2163.5	2322.78	2247.85	2310.94	2710.85	2483.08	2414.77	2251.05	2081.93	2532.49	2284.18	2621.8	2170.35	2074.06	2278.43	2254.3	2829.37	2721.26	2802.64	2564.22	2354.52	2555.11	2158.9	2593.36	2238.79	2178.02	2110.48	2772.4	2913.34	2284.77	2151.37	2190.44	2874.71	2752.35	2516.13	2078.06	2451.31	2558.8	2067.06	2623.06	2907.05	3000.41	2261.93	2109.18	2216.62
	2101.23	2161.99	2118.66	2152.58	2163.95	2324.15	2249.02	2312.36	2713.12	2485.19	2416.05	2252.15	2082.56	2534.39	2285.47	2624.9	2171.02	2074.53	2279.89	2255.53	2833.16	2723.83	2805.29	2566.38	2355.87	2557.04	2159.68	2596.1	2239.57	2179.12	2110.97	2775.4	2916.63	2285.73	2151.93	2191.1	2877.68	2755.09	2518.13	2078.65	2453.17	2560.7	2067.5	2625.42	2910.17	3003.46	2263.07	2109.69	2217.52
	2101.84	2162.8	2119.33	2153.13	2164.4	2325.51	2250.19	2313.77	2715.37	2487.3	2417.32	2253.24	2083.2	2536.3	2286.76	2628.01	2171.7	2075	2281.35	2256.77	2836.96	2726.4	2807.93	2568.54	2357.22	2558.97	2160.45	2598.84	2240.36	2180.22	2111.46	2778.39	2919.92	2286.69	2152.5	2191.75	2880.64	2757.81	2520.13	2079.23	2455.02	2562.59	2067.93	2627.79	2913.27	3006.5	2264.21	2110.2	2218.42
	2102.44	2163.62	2119.99	2153.69	2164.85	2326.88	2251.35	2315.18	2717.62	2489.4	2418.59	2254.34	2083.83	2538.19	2288.05	2631.12	2172.38	2075.46	2282.82	2258	2840.75	2728.96	2810.57	2570.69	2358.57	2560.9	2161.23	2601.58	2241.14	2181.32	2111.95	2781.39	2923.2	2287.64	2153.07	2192.41	2883.59	2760.54	2522.13	2079.81	2456.87	2564.49	2068.36	2630.15	2916.37	3009.53	2265.35	2110.72	2219.32
	2103.05	2164.43	2120.66	2154.24	2165.3	2328.24	2252.52	2316.6	2719.86	2491.5	2419.85	2255.44	2084.46	2540.09	2289.35	2634.22	2173.05	2075.93	2284.28	2259.24	2844.55	2731.52	2813.19	2572.84	2359.92	2562.83	2162.01	2604.32	2241.93	2182.42	2112.43	2784.38	2926.48	2288.6	2153.63	2193.06	2886.53	2763.25	2524.13	2080.39	2458.72	2566.38	2068.79	2632.51	2919.45	3012.55	2266.48	2111.23	2220.22
	2103.65	2165.24	2121.33	2154.79	2165.74	2329.6	2253.69	2318.01	2722.09	2493.6	2421.11	2256.53	2085.1	2541.98	2290.64	2637.33	2173.73	2076.4	2285.74	2260.48	2848.35	2734.06	2815.81	2574.99	2361.27	2564.76	2162.78	2607.06	2242.72	2183.52	2112.92	2787.37	2929.75	2289.55	2154.2	2193.72	2889.47	2765.97	2526.12	2080.98	2460.56	2568.26	2069.22	2634.86	2922.53	3015.56	2267.62	2111.74	2221.12
	2104.26	2166.05	2122.01	2155.34	2166.18	2330.97	2254.85	2319.43	2724.32	2495.7	2422.36	2257.63	2085.74	2543.86	2291.93	2640.44	2174.4	2076.88	2287.2	2261.72	2852.15	2736.61	2818.42	2577.12	2362.62	2566.69	2163.56	2609.81	2243.5	2184.62	2113.4	2790.36	2933.02	2290.49	2154.77	2194.37	2892.39	2768.67	2528.11	2081.56	2462.4	2570.15	2069.66	2637.21	2925.6	3018.56	2268.75	2112.26	2222.03
	2104.86	2166.86	2122.68	2155.88	2166.62	2332.33	2256.02	2320.84	2726.54	2497.79	2423.6	2258.73	2086.38	2545.75	2293.23	2643.55	2175.07	2077.35	2288.66	2262.96	2855.94	2739.14	2821.02	2579.26	2363.96	2568.61	2164.33	2612.56	2244.29	2185.72	2113.89	2793.34	2936.28	2291.44	2155.33	2195.02	2895.31	2771.38	2530.09	2082.14	2464.24	2572.02	2070.09	2639.56	2928.65	3021.55	2269.89	2112.77	2222.93
	2105.46	2167.67	2123.35	2156.42	2167.06	2333.68	2257.18	2322.25	2728.75	2499.88	2424.84	2259.83	2087.02	2547.62	2294.52	2646.66	2175.74	2077.82	2290.13	2264.2	2859.74	2741.67	2823.62	2581.39	2365.31	2570.53	2165.11	2615.31	2245.08	2186.82	2114.37	2796.32	2939.53	2292.38	2155.89	2195.67	2898.22	2774.07	2532.07	2082.73	2466.08	2573.9	2070.52	2641.9	2931.7	3024.53	2271.02	2113.28	2223.83
	2106.07	2168.48	2124.02	2156.96	2167.5	2335.04	2258.34	2323.67	2730.95	2501.97	2426.07	2260.92	2087.66	2549.49	2295.82	2649.77	2176.41	2078.3	2291.59	2265.45	2863.54	2744.19	2826.2	2583.51	2366.65	2572.46	2165.88	2618.06	2245.86	2187.92	2114.85	2799.3	2942.78	2293.31	2156.46	2196.32	2901.12	2776.76	2534.05	2083.31	2467.91	2575.77	2070.95	2644.24	2934.73	3027.5	2272.15	2113.8	2224.74
	2106.67	2169.29	2124.69	2157.5	2167.93	2336.4	2259.51	2325.08	2733.15	2504.05	2427.3	2262.02	2088.3	2551.36	2297.11	2652.88	2177.08	2078.77	2293.05	2266.7	2867.34	2746.71	2828.78	2585.63	2367.99	2574.38	2166.65	2620.81	2246.65	2189.02	2115.34	2802.28	2946.02	2294.25	2157.02	2196.96	2904.01	2779.45	2536.02	2083.89	2469.74	2577.64	2071.38	2646.57	2937.76	3030.46	2273.28	2114.31	2225.64
	2107.27	2170.11	2125.37	2158.03	2168.36	2337.76	2260.67	2326.49	2735.34	2506.13	2428.52	2263.12	2088.94	2553.22	2298.4	2656	2177.75	2079.25	2294.51	2267.94	2871.14	2749.22	2831.35	2587.74	2369.33	2576.3	2167.43	2623.56	2247.44	2190.12	2115.82	2805.25	2949.26	2295.18	2157.58	2197.61	2906.89	2782.13	2537.99	2084.48	2471.57	2579.5	2071.81	2648.91	2940.77	3033.41	2274.41	2114.82	2226.55
	2107.87	2170.92	2126.04	2158.56	2168.79	2339.11	2261.83	2327.9	2737.52	2508.21	2429.74	2264.22	2089.58	2555.08	2299.7	2659.11	2178.42	2079.73	2295.97	2269.2	2874.94	2751.72	2833.91	2589.85	2370.67	2578.22	2168.2	2626.32	2248.23	2191.22	2116.3	2808.22	2952.49	2296.11	2158.14	2198.25	2909.76	2784.8	2539.95	2085.06	2473.4	2581.36	2072.24	2651.23	2943.78	3036.35	2275.54	2115.33	2227.45
	2108.47	2171.73	2126.71	2159.09	2169.22	2340.46	2262.99	2329.31	2739.7	2510.28	2430.95	2265.31	2090.23	2556.93	2300.99	2662.22	2179.08	2080.21	2297.43	2270.45	2878.74	2754.21	2836.46	2591.95	2372.01	2580.14	2168.97	2629.08	2249.01	2192.32	2116.78	2811.19	2955.72	2297.03	2158.7	2198.89	2912.62	2787.47	2541.91	2085.64	2475.22	2583.22	2072.67	2653.56	2946.77	3039.27	2276.67	2115.84	2228.36
	2109.07	2172.54	2127.39	2159.62	2169.64	2341.82	2264.15	2330.73	2741.86	2512.35	2432.15	2266.41	2090.87	2558.78	2302.28	2665.33	2179.75	2080.69	2298.89	2271.7	2882.54	2756.7	2839	2594.05	2373.34	2582.05	2169.74	2631.83	2249.8	2193.42	2117.25	2814.16	2958.94	2297.95	2159.26	2199.53	2915.48	2790.13	2543.87	2086.22	2477.04	2585.07	2073.1	2655.88	2949.75	3042.19	2277.79	2116.36	2229.26
	2109.66	2173.34	2128.06	2160.15	2170.06	2343.17	2265.31	2332.14	2744.02	2514.41	2433.35	2267.51	2091.52	2560.62	2303.58	2668.45	2180.41	2081.17	2300.35	2272.96	2886.34	2759.18	2841.53	2596.14	2374.68	2583.97	2170.51	2634.59	2250.59	2194.52	2117.73	2817.12	2962.15	2298.87	2159.82	2200.17	2918.32	2792.79	2545.82	2086.81	2478.85	2586.91	2073.53	2658.19	2952.72	3045.1	2278.92	2116.87	2230.17
	2110.26	2174.15	2128.74	2160.67	2170.49	2344.52	2266.47	2333.55	2746.18	2516.48	2434.54	2268.6	2092.17	2562.46	2304.87	2671.56	2181.07	2081.65	2301.8	2274.21	2890.14	2761.66	2844.06	2598.23	2376.01	2585.88	2171.28	2637.35	2251.37	2195.61	2118.21	2820.08	2965.35	2299.78	2160.38	2200.81	2921.15	2795.44	2547.77	2087.39	2480.66	2588.76	2073.96	2660.51	2955.68	3047.99	2280.04	2117.38	2231.08
	2110.86	2174.96	2129.41	2161.19	2170.9	2345.86	2267.62	2334.96	2748.32	2518.53	2435.73	2269.7	2092.81	2564.29	2306.17	2674.67	2181.73	2082.13	2303.26	2275.47	2893.94	2764.12	2846.57	2600.31	2377.34	2587.79	2172.05	2640.11	2252.16	2196.71	2118.68	2823.03	2968.55	2300.69	2160.94	2201.45	2923.98	2798.08	2549.71	2087.97	2482.47	2590.6	2074.39	2662.81	2958.63	3050.88	2281.16	2117.89	2231.98
	2111.45	2175.77	2130.09	2161.71	2171.32	2347.21	2268.78	2336.37	2750.46	2520.59	2436.91	2270.8	2093.46	2566.12	2307.46	2677.78	2182.39	2082.62	2304.72	2276.73	2897.74	2766.58	2849.08	2602.39	2378.67	2589.7	2172.81	2642.87	2252.95	2197.81	2119.16	2825.98	2971.75	2301.6	2161.5	2202.08	2926.8	2800.71	2551.65	2088.55	2484.28	2592.43	2074.82	2665.12	2961.57	3053.75	2282.28	2118.4	2232.89
	2112.05	2176.58	2130.76	2162.22	2171.73	2348.55	2269.94	2337.78	2752.59	2522.64	2438.08	2271.89	2094.11	2567.94	2308.75	2680.89	2183.05	2083.1	2306.17	2277.99	2901.54	2769.03	2851.57	2604.46	2380	2591.61	2173.58	2645.64	2253.73	2198.91	2119.63	2828.93	2974.93	2302.51	2162.05	2202.72	2929.6	2803.34	2553.59	2089.14	2486.08	2594.26	2075.25	2667.41	2964.49	3056.61	2283.4	2118.91	2233.8
	2112.64	2177.39	2131.44	2162.73	2172.15	2349.9	2271.09	2339.19	2754.71	2524.69	2439.25	2272.99	2094.76	2569.76	2310.04	2684.01	2183.71	2083.59	2307.62	2279.25	2905.34	2771.48	2854.06	2606.52	2381.33	2593.51	2174.35	2648.4	2254.52	2200.01	2120.11	2831.87	2978.11	2303.41	2162.61	2203.35	2932.4	2805.97	2555.51	2089.72	2487.88	2596.09	2075.68	2669.71	2967.41	3059.46	2284.52	2119.42	2234.7
	2113.24	2178.19	2132.11	2163.24	2172.56	2351.24	2272.25	2340.6	2756.83	2526.73	2440.41	2274.08	2095.41	2571.57	2311.34	2687.12	2184.37	2084.07	2309.08	2280.52	2909.13	2773.91	2856.54	2608.58	2382.65	2595.42	2175.11	2651.16	2255.3	2201.11	2120.58	2834.81	2981.29	2304.3	2163.17	2203.98	2935.19	2808.58	2557.44	2090.3	2489.67	2597.91	2076.11	2672	2970.31	3062.3	2285.63	2119.93	2235.61
	2113.83	2179	2132.79	2163.75	2172.96	2352.58	2273.4	2342.01	2758.94	2528.77	2441.57	2275.18	2096.06	2573.38	2312.63	2690.23	2185.02	2084.56	2310.53	2281.78	2912.93	2776.34	2859.01	2610.63	2383.97	2597.32	2175.88	2653.93	2256.09	2202.21	2121.05	2837.75	2984.45	2305.19	2163.72	2204.61	2937.97	2811.19	2559.36	2090.88	2491.46	2599.73	2076.54	2674.28	2973.2	3065.13	2286.75	2120.44	2236.52
	2114.42	2179.8	2133.47	2164.26	2173.37	2353.92	2274.56	2343.41	2761.04	2530.8	2442.72	2276.27	2096.71	2575.18	2313.92	2693.34	2185.68	2085.05	2311.97	2283.05	2916.72	2778.76	2861.46	2612.68	2385.29	2599.22	2176.64	2656.69	2256.87	2203.3	2121.52	2840.68	2987.61	2306.08	2164.28	2205.23	2940.74	2813.79	2561.28	2091.46	2493.25	2601.54	2076.96	2676.56	2976.08	3067.95	2287.86	2120.95	2237.43
	2115.02	2180.61	2134.14	2164.76	2173.77	2355.26	2275.71	2344.82	2763.13	2532.84	2443.86	2277.36	2097.36	2576.97	2315.21	2696.44	2186.33	2085.54	2313.42	2284.31	2920.52	2781.18	2863.91	2614.72	2386.61	2601.12	2177.4	2659.46	2257.65	2204.4	2121.99	2843.61	2990.76	2306.97	2164.83	2205.86	2943.5	2816.38	2563.19	2092.04	2495.03	2603.35	2077.39	2678.84	2978.94	3070.75	2288.97	2121.46	2238.34
	2115.61	2181.41	2134.82	2165.26	2174.17	2356.59	2276.86	2346.23	2765.22	2534.86	2445	2278.46	2098.02	2578.76	2316.5	2699.55	2186.98	2086.03	2314.87	2285.58	2924.31	2783.58	2866.35	2616.76	2387.93	2603.02	2178.17	2662.22	2258.44	2205.49	2122.46	2846.54	2993.91	2307.85	2165.38	2206.48	2946.24	2818.97	2565.09	2092.62	2496.81	2605.16	2077.82	2681.11	2981.79	3073.54	2290.08	2121.97	2239.25
	2116.2	2182.21	2135.49	2165.76	2174.57	2357.93	2278.01	2347.64	2767.3	2536.88	2446.13	2279.55	2098.67	2580.55	2317.79	2702.66	2187.63	2086.52	2316.31	2286.85	2928.1	2785.98	2868.78	2618.79	2389.24	2604.91	2178.93	2664.99	2259.22	2206.59	2122.92	2849.46	2997.04	2308.73	2165.93	2207.1	2948.98	2821.55	2566.99	2093.2	2498.59	2606.96	2078.25	2683.38	2984.63	3076.32	2291.18	2122.47	2240.16
	2116.79	2183.02	2136.17	2166.26	2174.97	2359.26	2279.17	2349.04	2769.37	2538.9	2447.26	2280.64	2099.32	2582.33	2319.08	2705.76	2188.28	2087.01	2317.75	2288.12	2931.89	2788.37	2871.2	2620.82	2390.56	2606.8	2179.69	2667.75	2260	2207.68	2123.39	2852.37	3000.17	2309.6	2166.48	2207.73	2951.71	2824.12	2568.89	2093.78	2500.36	2608.75	2078.67	2685.64	2987.46	3079.09	2292.29	2122.98	2241.06
	2117.38	2183.82	2136.84	2166.75	2175.37	2360.59	2280.32	2350.45	2771.43	2540.92	2448.38	2281.73	2099.98	2584.1	2320.37	2708.87	2188.93	2087.5	2319.19	2289.39	2935.67	2790.75	2873.61	2622.83	2391.87	2608.7	2180.45	2670.52	2260.78	2208.78	2123.86	2855.29	3003.3	2310.48	2167.03	2208.34	2954.43	2826.69	2570.77	2094.36	2502.13	2610.54	2079.1	2687.89	2990.28	3081.85	2293.39	2123.49	2241.97
	2117.96	2184.62	2137.52	2167.24	2175.76	2361.92	2281.47	2351.85	2773.49	2542.92	2449.49	2282.82	2100.63	2585.87	2321.65	2711.97	2189.57	2088	2320.63	2290.66	2939.46	2793.13	2876.01	2624.85	2393.18	2610.58	2181.2	2673.29	2261.56	2209.87	2124.32	2858.19	3006.41	2311.34	2167.58	2208.96	2957.14	2829.24	2572.66	2094.93	2503.89	2612.33	2079.52	2690.14	2993.08	3084.59	2294.49	2123.99	2242.88
	2118.55	2185.42	2138.2	2167.73	2176.15	2363.24	2282.62	2353.25	2775.54	2544.93	2450.6	2283.91	2101.29	2587.63	2322.94	2715.07	2190.22	2088.49	2322.07	2291.93	2943.24	2795.49	2878.39	2626.85	2394.48	2612.47	2181.96	2676.05	2262.34	2210.96	2124.78	2861.1	3009.52	2312.2	2168.13	2209.58	2959.84	2831.79	2574.54	2095.51	2505.65	2614.11	2079.95	2692.39	2995.87	3087.33	2295.59	2124.5	2243.79
	2119.14	2186.22	2138.87	2168.22	2176.54	2364.57	2283.77	2354.66	2777.58	2546.93	2451.7	2285	2101.94	2589.38	2324.23	2718.18	2190.86	2088.98	2323.5	2293.2	2947.02	2797.85	2880.77	2628.85	2395.79	2614.35	2182.72	2678.82	2263.12	2212.05	2125.25	2863.99	3012.62	2313.06	2168.68	2210.19	2962.53	2834.33	2576.41	2096.09	2507.41	2615.88	2080.37	2694.63	2998.64	3090.04	2296.69	2125.01	2244.7
	2119.72	2187.02	2139.55	2168.7	2176.92	2365.89	2284.92	2356.06	2779.61	2548.92	2452.8	2286.09	2102.6	2591.13	2325.51	2721.27	2191.5	2089.48	2324.93	2294.47	2950.8	2800.2	2883.14	2630.85	2397.09	2616.24	2183.47	2681.58	2263.9	2213.14	2125.71	2866.89	3015.71	2313.92	2169.23	2210.8	2965.21	2836.86	2578.28	2096.66	2509.16	2617.66	2080.8	2696.86	3001.41	3092.75	2297.79	2125.51	2245.61
	2120.31	2187.82	2140.22	2169.18	2177.31	2367.21	2286.07	2357.46	2781.64	2550.91	2453.89	2287.18	2103.25	2592.88	2326.8	2724.37	2192.14	2089.97	2326.36	2295.75	2954.58	2802.54	2885.5	2632.84	2398.39	2618.12	2184.23	2684.35	2264.68	2214.23	2126.17	2869.77	3018.8	2314.77	2169.77	2211.41	2967.88	2839.39	2580.14	2097.24	2510.91	2619.42	2081.22	2699.09	3004.16	3095.45	2298.88	2126.02	2246.52
	2120.89	2188.61	2140.89	2169.66	2177.69	2368.53	2287.22	2358.86	2783.66	2552.9	2454.98	2288.26	2103.91	2594.62	2328.08	2727.47	2192.78	2090.47	2327.79	2297.02	2958.35	2804.88	2887.84	2634.82	2399.68	2619.99	2184.98	2687.11	2265.46	2215.32	2126.63	2872.66	3021.87	2315.62	2170.32	2212.02	2970.54	2841.9	2582	2097.82	2512.66	2621.18	2081.64	2701.32	3006.89	3098.13	2299.97	2126.52	2247.43
	2121.48	2189.41	2141.57	2170.14	2178.07	2369.84	2288.37	2360.26	2785.67	2554.88	2456.05	2289.35	2104.56	2596.35	2329.37	2730.56	2193.42	2090.97	2329.21	2298.3	2962.13	2807.2	2890.18	2636.79	2400.98	2621.87	2185.74	2689.87	2266.23	2216.41	2127.08	2875.54	3024.94	2316.46	2170.87	2212.62	2973.19	2844.41	2583.85	2098.39	2514.4	2622.94	2082.06	2703.53	3009.61	3100.8	2301.06	2127.03	2248.34
	2122.06	2190.2	2142.24	2170.61	2178.45	2371.16	2289.52	2361.66	2787.67	2556.85	2457.13	2290.43	2105.22	2598.07	2330.65	2733.65	2194.06	2091.47	2330.64	2299.57	2965.9	2809.52	2892.5	2638.76	2402.27	2623.74	2186.49	2692.64	2267.01	2217.49	2127.54	2878.41	3028	2317.3	2171.41	2213.23	2975.83	2846.91	2585.69	2098.96	2516.13	2624.69	2082.49	2705.75	3012.32	3103.45	2302.15	2127.53	2249.25
	2122.64	2190.99	2142.92	2171.09	2178.82	2372.47	2290.67	2363.06	2789.67	2558.82	2458.19	2291.52	2105.88	2599.79	2331.93	2736.74	2194.69	2091.96	2332.05	2300.85	2969.66	2811.82	2894.82	2640.72	2403.56	2625.61	2187.24	2695.4	2267.78	2218.58	2128	2881.28	3031.05	2318.13	2171.95	2213.83	2978.46	2849.4	2587.53	2099.54	2517.86	2626.44	2082.91	2707.95	3015.02	3106.09	2303.23	2128.03	2250.16
	2123.23	2191.79	2143.59	2171.56	2179.2	2373.78	2291.82	2364.46	2791.66	2560.79	2459.26	2292.6	2106.53	2601.5	2333.21	2739.83	2195.32	2092.46	2333.47	2302.12	2973.43	2814.12	2897.12	2642.68	2404.84	2627.48	2187.99	2698.16	2268.56	2219.66	2128.45	2884.14	3034.09	2318.96	2172.5	2214.43	2981.07	2851.88	2589.36	2100.11	2519.59	2628.18	2083.33	2710.15	3017.7	3108.72	2304.31	2128.53	2251.07
	2123.81	2192.58	2144.26	2172.02	2179.57	2375.08	2292.96	2365.85	2793.64	2562.75	2460.31	2293.68	2107.19	2603.21	2334.49	2742.92	2195.96	2092.96	2334.88	2303.4	2977.19	2816.41	2899.41	2644.63	2406.13	2629.34	2188.74	2700.92	2269.33	2220.74	2128.91	2887	3037.13	2319.79	2173.04	2215.03	2983.68	2854.35	2591.18	2100.68	2521.31	2629.91	2083.75	2712.35	3020.36	3111.34	2305.39	2129.04	2251.98
	2124.39	2193.37	2144.94	2172.49	2179.94	2376.39	2294.11	2367.25	2795.62	2564.7	2461.36	2294.76	2107.85	2604.91	2335.77	2746	2196.58	2093.46	2336.29	2304.67	2980.95	2818.69	2901.7	2646.57	2407.41	2631.2	2189.48	2703.68	2270.1	2221.82	2129.36	2889.85	3040.15	2320.61	2173.58	2215.63	2986.28	2856.81	2593	2101.25	2523.03	2631.64	2084.17	2714.54	3023.01	3113.94	2306.47	2129.54	2252.89
	2124.97	2194.16	2145.61	2172.95	2180.3	2377.69	2295.26	2368.64	2797.58	2566.65	2462.4	2295.84	2108.5	2606.6	2337.04	2749.08	2197.21	2093.96	2337.7	2305.95	2984.71	2820.97	2903.97	2648.51	2408.69	2633.06	2190.23	2706.44	2270.87	2222.9	2129.81	2892.69	3043.17	2321.43	2174.12	2216.22	2988.86	2859.27	2594.82	2101.82	2524.75	2633.37	2084.58	2716.72	3025.65	3116.53	2307.54	2130.04	2253.8
	2125.55	2194.94	2146.28	2173.41	2180.67	2378.99	2296.41	2370.04	2799.54	2568.59	2463.44	2296.92	2109.16	2608.29	2338.32	2752.16	2197.84	2094.46	2339.1	2307.22	2988.46	2823.23	2906.23	2650.44	2409.96	2634.92	2190.98	2709.2	2271.64	2223.98	2130.26	2895.53	3046.18	2322.24	2174.66	2216.81	2991.44	2861.71	2596.62	2102.39	2526.45	2635.09	2085	2718.9	3028.27	3119.1	2308.62	2130.54	2254.71
	2126.13	2195.73	2146.95	2173.87	2181.03	2380.29	2297.55	2371.43	2801.49	2570.53	2464.47	2298	2109.82	2609.97	2339.59	2755.24	2198.46	2094.96	2340.51	2308.5	2992.21	2825.48	2908.47	2652.36	2411.23	2636.77	2191.72	2711.95	2272.41	2225.06	2130.71	2898.37	3049.18	2323.05	2175.2	2217.4	2994	2864.15	2598.42	2102.96	2528.16	2636.8	2085.42	2721.07	3030.88	3121.67	2309.69	2131.04	2255.62
	2126.7	2196.52	2147.62	2174.33	2181.39	2381.59	2298.7	2372.82	2803.44	2572.46	2465.49	2299.07	2110.47	2611.65	2340.87	2758.31	2199.09	2095.47	2341.9	2309.77	2995.95	2827.73	2910.71	2654.27	2412.5	2638.62	2192.46	2714.71	2273.17	2226.13	2131.16	2901.19	3052.17	2323.86	2175.73	2217.99	2996.56	2866.57	2600.22	2103.53	2529.86	2638.51	2085.84	2723.23	3033.47	3124.21	2310.75	2131.54	2256.53
	2127.28	2197.3	2148.29	2174.78	2181.75	2382.88	2299.85	2374.21	2805.38	2574.39	2466.51	2300.15	2111.13	2613.31	2342.14	2761.38	2199.71	2095.97	2343.3	2311.05	2999.7	2829.97	2912.94	2656.18	2413.77	2640.47	2193.2	2717.46	2273.94	2227.2	2131.61	2904.02	3055.15	2324.66	2176.27	2218.58	2999.1	2868.99	2602	2104.1	2531.55	2640.22	2086.25	2725.39	3036.05	3126.75	2311.82	2132.03	2257.44
	2127.86	2198.08	2148.96	2175.24	2182.1	2384.17	2301	2375.6	2807.31	2576.31	2467.52	2301.22	2111.79	2614.97	2343.41	2764.45	2200.33	2096.47	2344.69	2312.33	3003.43	2832.19	2915.15	2658.08	2415.03	2642.32	2193.94	2720.21	2274.7	2228.28	2132.06	2906.83	3058.13	2325.46	2176.81	2219.16	3001.63	2871.39	2603.78	2104.67	2533.25	2641.91	2086.67	2727.54	3038.61	3129.27	2312.88	2132.53	2258.35
	2128.43	2198.86	2149.63	2175.68	2182.46	2385.46	2302.14	2376.99	2809.23	2578.22	2468.53	2302.29	2112.44	2616.63	2344.68	2767.51	2200.95	2096.97	2346.07	2313.6	3007.17	2834.41	2917.35	2659.98	2416.29	2644.16	2194.68	2722.96	2275.47	2229.35	2132.5	2909.64	3061.09	2326.25	2177.34	2219.74	3004.15	2873.79	2605.55	2105.23	2534.93	2643.61	2087.08	2729.68	3041.16	3131.77	2313.94	2133.03	2259.26
	2129.01	2199.64	2150.3	2176.13	2182.81	2386.74	2303.29	2378.38	2811.14	2580.13	2469.53	2303.36	2113.1	2618.28	2345.95	2770.58	2201.56	2097.48	2347.46	2314.88	3010.9	2836.62	2919.54	2661.87	2417.55	2646	2195.42	2725.71	2276.23	2230.41	2132.95	2912.44	3064.05	2327.03	2177.87	2220.32	3006.66	2876.18	2607.32	2105.8	2536.61	2645.29	2087.5	2731.82	3043.69	3134.26	2315	2133.53	2260.17
	2129.58	2200.42	2150.97	2176.58	2183.16	2388.02	2304.44	2379.77	2813.05	2582.03	2470.53	2304.43	2113.76	2619.92	2347.22	2773.64	2202.18	2097.98	2348.83	2316.15	3014.63	2838.82	2921.72	2663.75	2418.81	2647.83	2196.16	2728.46	2276.99	2231.48	2133.39	2915.24	3066.99	2327.82	2178.41	2220.9	3009.16	2878.55	2609.08	2106.36	2538.29	2646.97	2087.91	2733.95	3046.21	3136.74	2316.05	2134.02	2261.08
	2130.15	2201.2	2151.63	2177.02	2183.51	2389.3	2305.59	2381.15	2814.95	2583.93	2471.52	2305.5	2114.41	2621.55	2348.48	2776.69	2202.79	2098.49	2350.21	2317.43	3018.35	2841.01	2923.89	2665.62	2420.06	2649.66	2196.89	2731.2	2277.75	2232.55	2133.83	2918.03	3069.93	2328.6	2178.94	2221.48	3011.65	2880.92	2610.83	2106.92	2539.96	2648.65	2088.32	2736.07	3048.71	3139.2	2317.1	2134.52	2261.99
	2130.73	2201.97	2152.3	2177.46	2183.85	2390.58	2306.73	2382.54	2816.84	2585.82	2472.5	2306.57	2115.07	2623.18	2349.75	2779.74	2203.4	2098.99	2351.58	2318.7	3022.07	2843.19	2926.04	2667.49	2421.3	2651.49	2197.63	2733.94	2278.5	2233.61	2134.27	2920.81	3072.85	2329.37	2179.47	2222.05	3014.13	2883.27	2612.57	2107.48	2541.62	2650.32	2088.73	2738.19	3051.2	3141.65	2318.15	2135.01	2262.9
	2131.3	2202.74	2152.96	2177.9	2184.2	2391.85	2307.88	2383.92	2818.73	2587.7	2473.47	2307.63	2115.72	2624.8	2351.01	2782.79	2204.01	2099.49	2352.95	2319.97	3025.78	2845.36	2928.18	2669.35	2422.55	2653.32	2198.36	2736.68	2279.26	2234.67	2134.71	2923.59	3075.77	2330.14	2180	2222.62	3016.59	2885.62	2614.31	2108.04	2543.28	2651.98	2089.15	2740.3	3053.67	3144.09	2319.19	2135.5	2263.8
	2131.87	2203.51	2153.63	2178.33	2184.54	2393.13	2309.03	2385.3	2820.6	2589.58	2474.44	2308.69	2116.38	2626.41	2352.27	2785.84	2204.62	2100	2354.31	2321.25	3029.49	2847.52	2930.31	2671.2	2423.79	2655.14	2199.09	2739.42	2280.01	2235.73	2135.15	2926.36	3078.68	2330.9	2180.53	2223.19	3019.05	2887.95	2616.04	2108.6	2544.94	2653.64	2089.56	2742.4	3056.12	3146.5	2320.24	2136	2264.71
	2132.44	2204.28	2154.29	2178.77	2184.88	2394.39	2310.17	2386.68	2822.47	2591.45	2475.41	2309.76	2117.03	2628.01	2353.53	2788.88	2205.22	2100.51	2355.67	2322.52	3033.19	2849.67	2932.43	2673.04	2425.03	2656.96	2199.82	2742.16	2280.77	2236.79	2135.59	2929.12	3081.58	2331.66	2181.06	2223.76	3021.49	2890.28	2617.76	2109.16	2546.59	2655.29	2089.96	2744.5	3058.56	3148.91	2321.28	2136.49	2265.62
	2133.01	2205.05	2154.95	2179.2	2185.21	2395.66	2311.32	2388.06	2824.34	2593.32	2476.37	2310.82	2117.68	2629.61	2354.79	2791.92	2205.83	2101.01	2357.02	2323.79	3036.89	2851.81	2934.54	2674.88	2426.26	2658.78	2200.55	2744.89	2281.52	2237.84	2136.03	2931.87	3084.46	2332.42	2181.59	2224.32	3023.92	2892.59	2619.48	2109.72	2548.24	2656.94	2090.37	2746.59	3060.98	3151.3	2322.31	2136.98	2266.53
	2133.58	2205.82	2155.62	2179.63	2185.55	2396.92	2312.47	2389.44	2826.19	2595.17	2477.32	2311.87	2118.34	2631.2	2356.04	2794.95	2206.43	2101.52	2358.37	2325.06	3040.59	2853.94	2936.63	2676.71	2427.49	2660.59	2201.28	2747.62	2282.27	2238.89	2136.46	2934.62	3087.34	2333.17	2182.11	2224.88	3026.34	2894.89	2621.18	2110.28	2549.88	2658.58	2090.78	2748.67	3063.38	3153.67	2323.34	2137.47	2267.44
	2134.15	2206.58	2156.28	2180.05	2185.88	2398.18	2313.62	2390.81	2828.04	2597.02	2478.27	2312.93	2118.99	2632.78	2357.3	2797.98	2207.03	2102.02	2359.72	2326.33	3044.28	2856.06	2938.71	2678.53	2428.72	2662.4	2202	2750.35	2283.02	2239.94	2136.9	2937.36	3090.21	2333.91	2182.64	2225.44	3028.75	2897.18	2622.88	2110.83	2551.51	2660.21	2091.19	2750.74	3065.77	3156.03	2324.37	2137.96	2268.34
	2134.72	2207.35	2156.94	2180.48	2186.21	2399.44	2314.76	2392.19	2829.88	2598.87	2479.2	2313.98	2119.64	2634.36	2358.55	2801.01	2207.63	2102.53	2361.06	2327.6	3047.97	2858.17	2940.78	2680.35	2429.95	2664.21	2202.73	2753.07	2283.76	2240.99	2137.33	2940.1	3093.07	2334.65	2183.17	2226	3031.15	2899.46	2624.57	2111.38	2553.14	2661.84	2091.59	2752.81	3068.14	3158.37	2325.4	2138.45	2269.25
	2135.28	2208.11	2157.6	2180.9	2186.54	2400.69	2315.91	2393.56	2831.71	2600.71	2480.14	2315.04	2120.3	2635.93	2359.8	2804.03	2208.22	2103.04	2362.39	2328.87	3051.64	2860.27	2942.84	2682.15	2431.17	2666.01	2203.45	2755.8	2284.51	2242.04	2137.76	2942.82	3095.91	2335.39	2183.69	2226.55	3033.54	2901.73	2626.26	2111.94	2554.76	2663.46	2092	2754.87	3070.5	3160.7	2326.42	2138.94	2270.16
	2135.85	2208.87	2158.25	2181.32	2186.86	2401.94	2317.06	2394.93	2833.53	2602.54	2481.07	2316.09	2120.95	2637.49	2361.05	2807.04	2208.81	2103.55	2363.73	2330.14	3055.32	2862.36	2944.88	2683.95	2432.38	2667.81	2204.17	2758.52	2285.25	2243.08	2138.19	2945.54	3098.75	2336.12	2184.21	2227.11	3035.91	2903.99	2627.93	2112.49	2556.38	2665.08	2092.4	2756.92	3072.83	3163.01	2327.45	2139.43	2271.06
	2136.42	2209.63	2158.91	2181.74	2187.19	2403.19	2318.21	2396.31	2835.35	2604.36	2481.99	2317.14	2121.6	2639.04	2362.3	2810.06	2209.41	2104.05	2365.05	2331.41	3058.99	2864.44	2946.91	2685.74	2433.59	2669.6	2204.89	2761.23	2285.99	2244.12	2138.62	2948.25	3101.58	2336.84	2184.73	2227.66	3038.27	2906.23	2629.6	2113.04	2557.99	2666.68	2092.8	2758.96	3075.15	3165.31	2328.46	2139.91	2271.97
	2136.98	2210.38	2159.57	2182.15	2187.51	2404.43	2319.36	2397.68	2837.16	2606.18	2482.9	2318.18	2122.25	2640.59	2363.54	2813.07	2210	2104.56	2366.37	2332.68	3062.65	2866.51	2948.93	2687.53	2434.8	2671.39	2205.61	2763.95	2286.73	2245.16	2139.05	2950.95	3104.39	2337.56	2185.25	2228.21	3040.62	2908.46	2631.26	2113.59	2559.6	2668.29	2093.21	2761	3077.46	3167.59	2329.48	2140.4	2272.88
	2137.54	2211.14	2160.22	2182.57	2187.83	2405.67	2320.51	2399.04	2838.96	2607.99	2483.81	2319.23	2122.9	2642.12	2364.79	2816.07	2210.58	2105.07	2367.69	2333.94	3066.31	2868.57	2950.93	2689.3	2436.01	2673.18	2206.33	2766.66	2287.47	2246.2	2139.48	2953.65	3107.2	2338.28	2185.77	2228.75	3042.96	2910.69	2632.91	2114.14	2561.2	2669.88	2093.61	2763.03	3079.74	3169.86	2330.49	2140.89	2273.78
	2138.11	2211.89	2160.88	2182.98	2188.15	2406.91	2321.65	2400.41	2840.76	2609.79	2484.72	2320.27	2123.55	2643.65	2366.03	2819.07	2211.17	2105.58	2369	2335.21	3069.96	2870.62	2952.92	2691.07	2437.21	2674.97	2207.04	2769.37	2288.2	2247.23	2139.9	2956.33	3109.99	2338.99	2186.29	2229.29	3045.29	2912.89	2634.55	2114.68	2562.8	2671.47	2094.01	2765.05	3082.01	3172.11	2331.49	2141.37	2274.69
	2138.67	2212.64	2161.53	2183.39	2188.46	2408.15	2322.8	2401.77	2842.54	2611.59	2485.61	2321.31	2124.2	2645.18	2367.27	2822.06	2211.75	2106.08	2370.3	2336.47	3073.61	2872.66	2954.9	2692.83	2438.41	2676.75	2207.76	2772.07	2288.94	2248.27	2140.33	2959.01	3112.77	2339.7	2186.81	2229.83	3047.6	2915.09	2636.18	2115.23	2564.39	2673.05	2094.41	2767.06	3084.26	3174.34	2332.5	2141.85	2275.59
	2139.23	2213.39	2162.18	2183.8	2188.77	2409.38	2323.95	2403.14	2844.32	2613.37	2486.51	2322.35	2124.84	2646.69	2368.5	2825.05	2212.33	2106.59	2371.6	2337.73	3077.24	2874.69	2956.86	2694.58	2439.6	2678.52	2208.47	2774.77	2289.67	2249.29	2140.75	2961.68	3115.55	2340.4	2187.33	2230.37	3049.91	2917.28	2637.81	2115.77	2565.97	2674.63	2094.8	2769.06	3086.49	3176.56	2333.49	2142.34	2276.5
	2139.79	2214.13	2162.83	2184.2	2189.09	2410.6	2325.1	2404.5	2846.1	2615.16	2487.39	2323.39	2125.49	2648.2	2369.74	2828.04	2212.91	2107.1	2372.9	2338.99	3080.88	2876.71	2958.82	2696.33	2440.79	2680.29	2209.18	2777.47	2290.4	2250.32	2141.17	2964.34	3118.31	2341.09	2187.84	2230.91	3052.2	2919.45	2639.42	2116.31	2567.55	2676.2	2095.2	2771.06	3088.71	3178.76	2334.49	2142.82	2277.4
	2140.35	2214.87	2163.48	2184.6	2189.39	2411.83	2326.25	2405.86	2847.86	2616.93	2488.27	2324.42	2126.14	2649.7	2370.97	2831.02	2213.49	2107.61	2374.19	2340.25	3084.5	2878.71	2960.75	2698.06	2441.98	2682.06	2209.89	2780.16	2291.12	2251.34	2141.59	2967	3121.06	2341.78	2188.36	2231.44	3054.48	2921.61	2641.03	2116.85	2569.12	2677.76	2095.6	2773.04	3090.9	3180.94	2335.48	2143.3	2278.3
	2140.91	2215.62	2164.13	2185	2189.7	2413.05	2327.4	2407.22	2849.62	2618.69	2489.14	2325.46	2126.78	2651.19	2372.2	2833.99	2214.07	2108.11	2375.47	2341.51	3088.13	2880.71	2962.68	2699.79	2443.16	2683.83	2210.59	2782.85	2291.85	2252.36	2142.01	2969.64	3123.8	2342.47	2188.87	2231.97	3056.75	2923.76	2642.63	2117.39	2570.69	2679.32	2095.99	2775.02	3093.08	3183.11	2336.47	2143.78	2279.21
	2141.47	2216.36	2164.78	2185.4	2190.01	2414.27	2328.56	2408.58	2851.37	2620.45	2490.01	2326.49	2127.43	2652.67	2373.43	2836.96	2214.64	2108.62	2376.75	2342.76	3091.74	2882.7	2964.59	2701.51	2444.33	2685.59	2211.3	2785.54	2292.57	2253.38	2142.43	2972.28	3126.53	2343.15	2189.39	2232.5	3059	2925.9	2644.22	2117.93	2572.25	2680.87	2096.39	2776.99	3095.24	3185.26	2337.46	2144.26	2280.11
	2142.03	2217.09	2165.42	2185.8	2190.31	2415.48	2329.71	2409.93	2853.11	2622.2	2490.87	2327.51	2128.07	2654.14	2374.66	2839.93	2215.21	2109.13	2378.02	2344.02	3095.35	2884.67	2966.49	2703.22	2445.51	2687.34	2212	2788.22	2293.29	2254.4	2142.85	2974.91	3129.24	2343.82	2189.9	2233.02	3061.25	2928.02	2645.8	2118.47	2573.81	2682.41	2096.78	2778.96	3097.39	3187.4	2338.44	2144.73	2281.01
	2142.59	2217.83	2166.07	2186.19	2190.61	2416.69	2330.86	2411.28	2854.85	2623.95	2491.73	2328.54	2128.71	2655.61	2375.88	2842.89	2215.78	2109.64	2379.28	2345.27	3098.95	2886.63	2968.38	2704.92	2446.68	2689.09	2212.71	2790.9	2294.01	2255.41	2143.27	2977.53	3131.95	2344.49	2190.41	2233.55	3063.48	2930.13	2647.37	2119	2575.36	2683.95	2097.17	2780.91	3099.51	3189.52	2339.42	2145.21	2281.91
	2143.15	2218.56	2166.71	2186.58	2190.91	2417.9	2332.01	2412.63	2856.57	2625.68	2492.57	2329.56	2129.36	2657.07	2377.1	2845.84	2216.35	2110.15	2380.54	2346.53	3102.54	2888.59	2970.25	2706.62	2447.84	2690.84	2213.41	2793.58	2294.73	2256.42	2143.68	2980.14	3134.64	2345.15	2190.92	2234.07	3065.7	2932.23	2648.94	2119.54	2576.9	2685.48	2097.56	2782.86	3101.62	3191.62	2340.39	2145.69	2282.81
	2143.7	2219.29	2167.35	2186.97	2191.2	2419.1	2333.16	2413.98	2858.29	2627.41	2493.42	2330.58	2130	2658.52	2378.32	2848.79	2216.91	2110.65	2381.8	2347.78	3106.13	2890.53	2972.11	2708.31	2449	2692.59	2214.11	2796.25	2295.44	2257.43	2144.09	2982.74	3137.33	2345.81	2191.43	2234.58	3067.9	2934.32	2650.49	2120.07	2578.43	2687	2097.95	2784.79	3103.71	3193.71	2341.36	2146.16	2283.71
	2144.26	2220.02	2167.99	2187.36	2191.5	2420.3	2334.31	2415.33	2860.01	2629.13	2494.25	2331.6	2130.64	2659.97	2379.54	2851.73	2217.47	2111.16	2383.05	2349.03	3109.71	2892.47	2973.95	2709.99	2450.16	2694.33	2214.8	2798.92	2296.16	2258.43	2144.51	2985.33	3140	2346.47	2191.94	2235.1	3070.1	2936.39	2652.04	2120.6	2579.97	2688.52	2098.34	2786.72	3105.79	3195.78	2342.33	2146.64	2284.61
	2144.81	2220.74	2168.63	2187.74	2191.79	2421.5	2335.46	2416.68	2861.72	2630.85	2495.08	2332.62	2131.28	2661.4	2380.76	2854.67	2218.03	2111.67	2384.29	2350.27	3113.28	2894.39	2975.78	2711.66	2451.31	2696.06	2215.5	2801.58	2296.87	2259.43	2144.92	2987.92	3142.66	2347.11	2192.44	2235.61	3072.28	2938.46	2653.58	2121.13	2581.49	2690.03	2098.73	2788.64	3107.84	3197.83	2343.29	2147.11	2285.51
	2145.37	2221.47	2169.27	2188.13	2192.08	2422.69	2336.62	2418.02	2863.42	2632.55	2495.91	2333.63	2131.91	2662.83	2381.97	2857.6	2218.59	2112.18	2385.52	2351.52	3116.84	2896.3	2977.6	2713.32	2452.46	2697.8	2216.19	2804.24	2297.57	2260.43	2145.33	2990.49	3145.31	2347.76	2192.95	2236.12	3074.45	2940.51	2655.11	2121.66	2583.01	2691.53	2099.11	2790.55	3109.88	3199.87	2344.25	2147.58	2286.41
	2145.92	2222.19	2169.9	2188.51	2192.37	2423.89	2337.77	2419.36	2865.11	2634.25	2496.73	2334.65	2132.55	2664.25	2383.18	2860.53	2219.15	2112.68	2386.75	2352.76	3120.4	2898.2	2979.41	2714.98	2453.6	2699.53	2216.89	2806.9	2298.28	2261.42	2145.73	2993.06	3147.94	2348.39	2193.45	2236.62	3076.61	2942.54	2656.63	2122.18	2584.52	2693.02	2099.5	2792.46	3111.9	3201.89	2345.2	2148.05	2287.31
	2146.47	2222.91	2170.54	2188.89	2192.65	2425.07	2338.92	2420.7	2866.8	2635.94	2497.54	2335.65	2133.19	2665.67	2384.39	2863.45	2219.7	2113.19	2387.98	2354.01	3123.95	2900.09	2981.2	2716.63	2454.74	2701.25	2217.58	2809.55	2298.98	2262.41	2146.14	2995.62	3150.57	2349.03	2193.96	2237.13	3078.76	2944.57	2658.15	2122.71	2586.03	2694.51	2099.88	2794.35	3113.91	3203.89	2346.15	2148.52	2288.21
	2147.02	2223.62	2171.17	2189.26	2192.94	2426.26	2340.07	2422.04	2868.47	2637.62	2498.35	2336.66	2133.82	2667.07	2385.59	2866.36	2220.25	2113.69	2389.2	2355.25	3127.5	2901.97	2982.98	2718.27	2455.88	2702.97	2218.26	2812.2	2299.69	2263.4	2146.55	2998.17	3153.18	2349.65	2194.46	2237.63	3080.89	2946.58	2659.65	2123.23	2587.52	2695.99	2100.26	2796.24	3115.89	3205.88	2347.1	2148.99	2289.1
	2147.57	2224.34	2171.8	2189.64	2193.22	2427.44	2341.23	2423.38	2870.15	2639.3	2499.15	2337.66	2134.45	2668.47	2386.8	2869.27	2220.8	2114.2	2390.41	2356.48	3131.03	2903.84	2984.75	2719.9	2457.01	2704.69	2218.95	2814.84	2300.38	2264.38	2146.95	3000.71	3155.78	2350.27	2194.96	2238.12	3083.02	2948.58	2661.14	2123.75	2589.02	2697.46	2100.64	2798.11	3117.86	3207.85	2348.04	2149.45	2290
	2148.12	2225.05	2172.43	2190.01	2193.5	2428.62	2342.38	2424.71	2871.81	2640.96	2499.95	2338.66	2135.09	2669.86	2388	2872.18	2221.35	2114.71	2391.61	2357.72	3134.56	2905.7	2986.5	2721.53	2458.13	2706.4	2219.64	2817.48	2301.08	2265.36	2147.35	3003.24	3158.37	2350.89	2195.46	2238.62	3085.13	2950.57	2662.63	2124.27	2590.5	2698.93	2101.02	2799.98	3119.81	3209.8	2348.98	2149.92	2290.89
	2148.67	2225.76	2173.06	2190.38	2193.78	2429.79	2343.53	2426.04	2873.47	2642.62	2500.73	2339.66	2135.72	2671.24	2389.2	2875.08	2221.89	2115.21	2392.81	2358.96	3138.08	2907.55	2988.24	2723.14	2459.26	2708.11	2220.32	2820.11	2301.77	2266.34	2147.75	3005.76	3160.95	2351.5	2195.96	2239.11	3087.23	2952.54	2664.11	2124.79	2591.98	2700.38	2101.4	2801.84	3121.75	3211.74	2349.92	2150.38	2291.79
	2149.22	2226.46	2173.69	2190.75	2194.05	2430.96	2344.68	2427.37	2875.13	2644.27	2501.52	2340.66	2136.35	2672.62	2390.39	2877.97	2222.44	2115.71	2394	2360.19	3141.59	2909.39	2989.96	2724.75	2460.37	2709.82	2221	2822.74	2302.47	2267.32	2148.15	3008.27	3163.52	2352.1	2196.46	2239.6	3089.31	2954.5	2665.58	2125.31	2593.46	2701.83	2101.77	2803.69	3123.66	3213.66	2350.85	2150.85	2292.68
	2149.77	2227.17	2174.31	2191.11	2194.33	2432.13	2345.84	2428.7	2876.77	2645.92	2502.3	2341.65	2136.98	2673.99	2391.59	2880.86	2222.98	2116.22	2395.19	2361.42	3145.09	2911.22	2991.67	2726.35	2461.49	2711.52	2221.68	2825.37	2303.16	2268.29	2148.55	3010.78	3166.07	2352.7	2196.96	2240.08	3091.39	2956.45	2667.04	2125.83	2594.93	2703.28	2102.15	2805.53	3125.56	3215.56	2351.77	2151.31	2293.57
	2150.31	2227.87	2174.94	2191.48	2194.6	2433.29	2346.99	2430.02	2878.41	2647.55	2503.07	2342.64	2137.6	2675.35	2392.78	2883.74	2223.52	2116.72	2396.36	2362.65	3148.59	2913.03	2993.37	2727.95	2462.6	2713.22	2222.35	2827.99	2303.84	2269.25	2148.95	3013.27	3168.61	2353.3	2197.46	2240.57	3093.45	2958.39	2668.49	2126.34	2596.39	2704.71	2102.52	2807.37	3127.45	3217.45	2352.7	2151.77	2294.47
	2150.86	2228.57	2175.56	2191.84	2194.87	2434.45	2348.14	2431.34	2880.04	2649.18	2503.83	2343.63	2138.23	2676.7	2393.97	2886.61	2224.05	2117.22	2397.53	2363.88	3152.08	2914.84	2995.06	2729.53	2463.7	2714.91	2223.03	2830.61	2304.53	2270.22	2149.34	3015.76	3171.14	2353.89	2197.95	2241.05	3095.5	2960.31	2669.94	2126.85	2597.84	2706.14	2102.9	2809.19	3129.31	3219.32	2353.61	2152.23	2295.36
	2151.4	2229.26	2176.18	2192.2	2195.14	2435.61	2349.29	2432.66	2881.67	2650.8	2504.59	2344.61	2138.85	2678.05	2395.15	2889.48	2224.59	2117.73	2398.7	2365.1	3155.55	2916.64	2996.73	2731.11	2464.8	2716.6	2223.7	2833.22	2305.21	2271.18	2149.74	3018.24	3173.66	2354.47	2198.45	2241.52	3097.54	2962.22	2671.37	2127.36	2599.29	2707.56	2103.27	2811.01	3131.16	3221.17	2354.53	2152.69	2296.25
	2151.95	2229.96	2176.8	2192.56	2195.41	2436.77	2350.45	2433.98	2883.29	2652.41	2505.35	2345.6	2139.48	2679.38	2396.34	2892.34	2225.12	2118.23	2399.86	2366.32	3159.02	2918.42	2998.39	2732.68	2465.9	2718.29	2224.37	2835.82	2305.89	2272.13	2150.13	3020.7	3176.16	2355.05	2198.94	2242	3099.56	2964.12	2672.8	2127.87	2600.73	2708.97	2103.64	2812.81	3132.99	3223	2355.44	2153.14	2297.14
	2152.49	2230.65	2177.42	2192.91	2195.67	2437.92	2351.6	2435.3	2884.9	2654.02	2506.1	2346.57	2140.1	2680.71	2397.52	2895.2	2225.65	2118.73	2401.01	2367.55	3162.49	2920.2	3000.03	2734.24	2466.99	2719.97	2225.04	2838.43	2306.56	2273.08	2150.52	3023.16	3178.66	2355.62	2199.43	2242.47	3101.58	2966	2674.21	2128.38	2602.17	2710.38	2104	2814.61	3134.8	3224.82	2356.34	2153.6	2298.02
	2153.03	2231.33	2178.03	2193.27	2195.93	2439.07	2352.75	2436.61	2886.51	2655.62	2506.84	2347.55	2140.72	2682.04	2398.69	2898.05	2226.18	2119.23	2402.15	2368.76	3165.94	2921.96	3001.66	2735.8	2468.07	2721.65	2225.71	2841.02	2307.24	2274.03	2150.91	3025.61	3181.13	2356.18	2199.93	2242.93	3103.58	2967.87	2675.62	2128.88	2603.59	2711.77	2104.37	2816.4	3136.6	3226.62	2357.25	2154.05	2298.91
	2153.57	2232.02	2178.65	2193.62	2196.19	2440.21	2353.9	2437.92	2888.11	2657.2	2507.58	2348.52	2141.34	2683.35	2399.87	2900.9	2226.7	2119.73	2403.29	2369.98	3169.38	2923.72	3003.28	2737.34	2469.15	2723.33	2226.37	2843.62	2307.91	2274.98	2151.3	3028.05	3183.6	2356.74	2200.42	2243.4	3105.57	2969.73	2677.02	2129.39	2605.01	2713.16	2104.74	2818.18	3138.38	3228.4	2358.14	2154.51	2299.8
	2154.11	2232.7	2179.26	2193.97	2196.45	2441.35	2355.05	2439.23	2889.71	2658.78	2508.31	2349.49	2141.96	2684.66	2401.04	2903.73	2227.23	2120.23	2404.42	2371.19	3172.82	2925.46	3004.88	2738.88	2470.23	2725	2227.04	2846.2	2308.58	2275.92	2151.69	3030.48	3186.06	2357.3	2200.91	2243.86	3107.55	2971.58	2678.41	2129.89	2606.43	2714.54	2105.1	2819.95	3140.14	3230.17	2359.04	2154.96	2300.68
	2154.65	2233.38	2179.87	2194.32	2196.71	2442.49	2356.21	2440.53	2891.3	2660.36	2509.04	2350.46	2142.57	2685.96	2402.21	2906.57	2227.75	2120.73	2405.54	2372.4	3176.24	2927.2	3006.48	2740.41	2471.3	2726.66	2227.7	2848.79	2309.25	2276.85	2152.07	3032.9	3188.5	2357.85	2201.4	2244.32	3109.51	2973.41	2679.8	2130.39	2607.84	2715.92	2105.46	2821.71	3141.89	3231.91	2359.92	2155.41	2301.57
	2155.19	2234.06	2180.48	2194.66	2196.96	2443.62	2357.36	2441.83	2892.88	2661.92	2509.76	2351.42	2143.19	2687.25	2403.38	2909.39	2228.27	2121.22	2406.66	2373.61	3179.66	2928.92	3008.05	2741.94	2472.37	2728.33	2228.36	2851.36	2309.91	2277.79	2152.46	3035.31	3190.93	2358.39	2201.88	2244.77	3111.46	2975.23	2681.17	2130.89	2609.24	2717.28	2105.82	2823.46	3143.62	3233.64	2360.81	2155.85	2302.45
	2155.73	2234.73	2181.09	2195.01	2197.22	2444.76	2358.51	2443.13	2894.46	2663.48	2510.47	2352.39	2143.8	2688.54	2404.54	2912.21	2228.78	2121.72	2407.76	2374.82	3183.07	2930.64	3009.62	2743.45	2473.43	2729.99	2229.01	2853.94	2310.57	2278.72	2152.84	3037.71	3193.35	2358.93	2202.37	2245.22	3113.4	2977.04	2682.54	2131.39	2610.63	2718.64	2106.18	2825.2	3145.33	3235.36	2361.69	2156.3	2303.33
	2156.27	2235.4	2181.69	2195.35	2197.47	2445.89	2359.66	2444.43	2896.03	2665.02	2511.18	2353.34	2144.41	2689.82	2405.71	2915.02	2229.3	2122.22	2408.87	2376.02	3186.47	2932.34	3011.17	2744.96	2474.49	2731.64	2229.67	2856.5	2311.23	2279.64	2153.22	3040.1	3195.75	2359.46	2202.86	2245.67	3115.33	2978.83	2683.89	2131.88	2612.02	2719.99	2106.54	2826.94	3147.02	3237.05	2362.56	2156.75	2304.21
	2156.8	2236.07	2182.29	2195.69	2197.72	2447.01	2360.81	2445.72	2897.6	2666.56	2511.88	2354.3	2145.02	2691.09	2406.86	2917.83	2229.81	2122.71	2409.96	2377.23	3189.86	2934.03	3012.71	2746.46	2475.54	2733.29	2230.32	2859.07	2311.89	2280.56	2153.6	3042.48	3198.14	2359.99	2203.34	2246.12	3117.25	2980.61	2685.24	2132.37	2613.4	2721.33	2106.89	2828.66	3148.7	3238.73	2363.43	2157.19	2305.09
	2157.34	2236.73	2182.9	2196.03	2197.97	2448.13	2361.96	2447.02	2899.16	2668.1	2512.58	2355.25	2145.63	2692.35	2408.02	2920.63	2230.32	2123.2	2411.04	2378.42	3193.24	2935.72	3014.23	2747.95	2476.59	2734.94	2230.97	2861.62	2312.54	2281.48	2153.98	3044.85	3200.52	2360.51	2203.83	2246.56	3119.15	2982.38	2686.58	2132.86	2614.77	2722.66	2107.25	2830.37	3150.36	3240.39	2364.3	2157.63	2305.97
	2157.87	2237.39	2183.5	2196.36	2198.21	2449.25	2363.11	2448.3	2900.71	2669.62	2513.27	2356.2	2146.24	2693.61	2409.17	2923.42	2230.83	2123.7	2412.12	2379.62	3196.61	2937.39	3015.74	2749.44	2477.64	2736.59	2231.62	2864.17	2313.19	2282.39	2154.35	3047.21	3202.88	2361.02	2204.31	2247	3121.04	2984.14	2687.91	2133.35	2616.14	2723.99	2107.6	2832.08	3152.01	3242.03	2365.16	2158.07	2306.85
	2158.4	2238.05	2184.09	2196.7	2198.46	2450.37	2364.26	2449.59	2902.26	2671.13	2513.96	2357.14	2146.84	2694.86	2410.32	2926.2	2231.34	2124.19	2413.19	2380.81	3199.97	2939.05	3017.24	2750.91	2478.68	2738.23	2232.26	2866.72	2313.84	2283.3	2154.73	3049.57	3205.23	2361.53	2204.79	2247.43	3122.92	2985.88	2689.23	2133.84	2617.5	2725.3	2107.95	2833.78	3153.64	3243.66	2366.02	2158.51	2307.73
	2158.94	2238.71	2184.69	2197.03	2198.7	2451.48	2365.41	2450.87	2903.8	2672.64	2514.64	2358.08	2147.45	2696.1	2411.47	2928.98	2231.84	2124.68	2414.26	2382	3203.32	2940.7	3018.72	2752.38	2479.71	2739.86	2232.91	2869.26	2314.48	2284.2	2155.1	3051.91	3207.57	2362.03	2205.27	2247.86	3124.79	2987.61	2690.54	2134.33	2618.85	2726.61	2108.3	2835.46	3155.25	3245.27	2366.87	2158.95	2308.6
	2159.47	2239.36	2185.28	2197.36	2198.94	2452.59	2366.56	2452.15	2905.34	2674.14	2515.32	2359.02	2148.05	2697.34	2412.61	2931.76	2232.34	2125.17	2415.31	2383.19	3206.66	2942.34	3020.19	2753.84	2480.74	2741.5	2233.55	2871.8	2315.12	2285.1	2155.47	3054.24	3209.9	2362.53	2205.75	2248.29	3126.64	2989.32	2691.85	2134.81	2620.19	2727.91	2108.64	2837.14	3156.84	3246.86	2367.72	2159.38	2309.47
	2160	2240.01	2185.88	2197.69	2199.18	2453.69	2367.71	2453.43	2906.87	2675.63	2515.99	2359.96	2148.65	2698.56	2413.76	2934.52	2232.84	2125.66	2416.36	2384.38	3209.99	2943.98	3021.64	2755.3	2481.76	2743.13	2234.19	2874.33	2315.76	2285.99	2155.84	3056.56	3212.21	2363.02	2206.23	2248.71	3128.49	2991.03	2693.14	2135.29	2621.53	2729.2	2108.99	2838.81	3158.42	3248.43	2368.56	2159.82	2310.35
	2160.53	2240.65	2186.47	2198.01	2199.42	2454.8	2368.86	2454.7	2908.39	2677.11	2516.65	2360.89	2149.25	2699.78	2414.89	2937.28	2233.34	2126.15	2417.4	2385.56	3213.3	2945.6	3023.09	2756.75	2482.78	2744.75	2234.82	2876.85	2316.4	2286.88	2156.21	3058.87	3214.51	2363.5	2206.71	2249.14	3130.32	2992.71	2694.43	2135.77	2622.86	2730.49	2109.33	2840.46	3159.98	3249.98	2369.4	2160.25	2311.22
	2161.06	2241.3	2187.05	2198.34	2199.65	2455.9	2370.01	2455.97	2909.91	2678.59	2517.31	2361.81	2149.84	2701	2416.03	2940.03	2233.83	2126.63	2418.43	2386.74	3216.61	2947.21	3024.52	2758.18	2483.8	2746.37	2235.46	2879.37	2317.03	2287.77	2156.58	3061.18	3216.8	2363.98	2207.18	2249.55	3132.13	2994.39	2695.71	2136.25	2624.19	2731.76	2109.67	2842.11	3161.53	3251.52	2370.23	2160.68	2312.09
	2161.58	2241.94	2187.64	2198.66	2199.89	2456.99	2371.15	2457.24	2911.43	2680.05	2517.96	2362.74	2150.44	2702.2	2417.16	2942.77	2234.32	2127.12	2419.45	2387.92	3219.91	2948.81	3025.93	2759.62	2484.81	2747.99	2236.09	2881.88	2317.66	2288.65	2156.94	3063.47	3219.07	2364.46	2207.66	2249.97	3133.94	2996.05	2696.98	2136.73	2625.5	2733.03	2110.01	2843.75	3163.06	3253.04	2371.06	2161.11	2312.96
	2162.11	2242.57	2188.22	2198.98	2200.12	2458.09	2372.3	2458.51	2912.94	2681.51	2518.61	2363.66	2151.03	2703.4	2418.29	2945.51	2234.81	2127.6	2420.47	2389.09	3223.2	2950.4	3027.33	2761.04	2485.81	2749.6	2236.72	2884.39	2318.29	2289.53	2157.31	3065.75	3221.33	2364.92	2208.14	2250.38	3135.73	2997.7	2698.24	2137.2	2626.81	2734.28	2110.35	2845.38	3164.57	3254.54	2371.88	2161.53	2313.83
	2162.63	2243.21	2188.81	2199.3	2200.35	2459.18	2373.45	2459.77	2914.44	2682.96	2519.25	2364.58	2151.62	2704.59	2419.42	2948.24	2235.3	2128.09	2421.48	2390.26	3226.48	2951.98	3028.72	2762.46	2486.81	2751.21	2237.35	2886.89	2318.91	2290.4	2157.67	3068.02	3223.57	2365.38	2208.61	2250.79	3137.52	2999.34	2699.49	2137.68	2628.12	2735.53	2110.69	2847	3166.07	3256.02	2372.7	2161.96	2314.69
	2163.16	2243.84	2189.39	2199.62	2200.58	2460.26	2374.59	2461.03	2915.94	2684.4	2519.89	2365.49	2152.21	2705.78	2420.54	2950.96	2235.79	2128.57	2422.48	2391.43	3229.75	2953.55	3030.1	2763.86	2487.8	2752.82	2237.97	2889.38	2319.53	2291.26	2158.03	3070.28	3225.81	2365.84	2209.08	2251.19	3139.28	3000.96	2700.73	2138.15	2629.41	2736.77	2111.02	2848.61	3167.55	3257.49	2373.52	2162.38	2315.56
	2163.68	2244.46	2189.96	2199.93	2200.8	2461.35	2375.74	2462.28	2917.44	2685.83	2520.52	2366.4	2152.8	2706.96	2421.66	2953.68	2236.27	2129.05	2423.47	2392.59	3233	2955.11	3031.46	2765.27	2488.79	2754.42	2238.59	2891.87	2320.15	2292.13	2158.39	3072.53	3228.02	2366.29	2209.55	2251.59	3141.04	3002.57	2701.96	2138.62	2630.7	2738	2111.35	2850.21	3169.01	3258.94	2374.33	2162.8	2316.42
	2164.2	2245.09	2190.54	2200.24	2201.03	2462.43	2376.89	2463.53	2918.92	2687.25	2521.14	2367.31	2153.38	2708.13	2422.78	2956.39	2236.75	2129.53	2424.45	2393.75	3236.25	2956.66	3032.81	2766.66	2489.78	2756.02	2239.21	2894.36	2320.77	2292.98	2158.75	3074.77	3230.23	2366.73	2210.02	2251.99	3142.78	3004.16	2703.19	2139.08	2631.98	2739.23	2111.68	2851.8	3170.46	3260.37	2375.13	2163.22	2317.28
	2164.73	2245.7	2191.11	2200.55	2201.25	2463.51	2378.03	2464.78	2920.41	2688.67	2521.77	2368.21	2153.97	2709.29	2423.89	2959.09	2237.23	2130	2425.43	2394.91	3239.48	2958.2	3034.14	2768.04	2490.76	2757.62	2239.83	2896.83	2321.38	2293.84	2159.1	3077	3232.42	2367.17	2210.49	2252.38	3144.52	3005.75	2704.41	2139.55	2633.25	2740.44	2112.01	2853.38	3171.89	3261.78	2375.93	2163.64	2318.14
	2165.25	2246.32	2191.69	2200.86	2201.47	2464.58	2379.18	2466.03	2921.89	2690.08	2522.38	2369.11	2154.55	2710.45	2425	2961.78	2237.71	2130.48	2426.39	2396.07	3242.7	2959.73	3035.46	2769.42	2491.73	2759.21	2240.45	2899.3	2321.99	2294.68	2159.46	3079.22	3234.6	2367.6	2210.96	2252.77	3146.24	3007.32	2705.61	2140.01	2634.51	2741.64	2112.34	2854.95	3173.3	3263.17	2376.73	2164.06	2319
	2165.76	2246.93	2192.26	2201.17	2201.69	2465.65	2380.32	2467.27	2923.36	2691.47	2522.99	2370	2155.13	2711.6	2426.11	2964.47	2238.18	2130.96	2427.35	2397.22	3245.92	2961.25	3036.77	2770.79	2492.7	2760.8	2241.06	2901.77	2322.6	2295.52	2159.81	3081.43	3236.76	2368.03	2211.43	2253.15	3147.94	3008.87	2706.81	2140.47	2635.77	2742.84	2112.66	2856.51	3174.7	3264.54	2377.52	2164.47	2319.86
	2166.28	2247.54	2192.82	2201.48	2201.91	2466.72	2381.46	2468.5	2924.83	2692.86	2523.59	2370.9	2155.7	2712.74	2427.21	2967.15	2238.66	2131.43	2428.3	2398.37	3249.12	2962.76	3038.07	2772.16	2493.66	2762.38	2241.67	2904.23	2323.2	2296.36	2160.16	3083.63	3238.91	2368.44	2211.9	2253.53	3149.64	3010.41	2708	2140.93	2637.02	2744.03	2112.99	2858.06	3176.08	3265.9	2378.3	2164.88	2320.71
	2166.8	2248.15	2193.39	2201.78	2202.13	2467.79	2382.61	2469.74	2926.29	2694.24	2524.19	2371.78	2156.28	2713.88	2428.31	2969.82	2239.13	2131.9	2429.24	2399.51	3252.3	2964.26	3039.35	2773.51	2494.62	2763.96	2242.28	2906.68	2323.8	2297.19	2160.51	3085.82	3241.04	2368.86	2212.36	2253.91	3151.32	3011.94	2709.19	2141.39	2638.26	2745.2	2113.31	2859.6	3177.45	3267.24	2379.08	2165.29	2321.57
	2167.32	2248.75	2193.95	2202.08	2202.35	2468.85	2383.75	2470.97	2927.75	2695.62	2524.79	2372.67	2156.85	2715.01	2429.41	2972.48	2239.59	2132.37	2430.17	2400.65	3255.48	2965.76	3040.61	2774.86	2495.57	2765.54	2242.88	2909.12	2324.4	2298.02	2160.86	3088	3243.16	2369.26	2212.83	2254.29	3152.99	3013.46	2710.36	2141.84	2639.5	2746.37	2113.62	2861.13	3178.8	3268.56	2379.85	2165.7	2322.42
	2167.83	2249.35	2194.51	2202.38	2202.56	2469.91	2384.89	2472.2	2929.21	2696.98	2525.38	2373.55	2157.42	2716.13	2430.51	2975.13	2240.06	2132.84	2431.09	2401.79	3258.65	2967.24	3041.87	2776.2	2496.52	2767.11	2243.48	2911.56	2324.99	2298.84	2161.2	3090.16	3245.27	2369.66	2213.29	2254.66	3154.65	3014.96	2711.52	2142.3	2640.72	2747.53	2113.94	2862.65	3180.13	3269.86	2380.62	2166.11	2323.27
	2168.35	2249.95	2195.07	2202.68	2202.77	2470.96	2386.03	2473.42	2930.66	2698.33	2525.96	2374.42	2157.99	2717.24	2431.6	2977.78	2240.52	2133.31	2432.01	2402.93	3261.8	2968.71	3043.11	2777.54	2497.46	2768.68	2244.08	2914	2325.58	2299.66	2161.55	3092.32	3247.36	2370.06	2213.76	2255.02	3156.29	3016.44	2712.68	2142.75	2641.94	2748.68	2114.25	2864.16	3181.45	3271.15	2381.39	2166.51	2324.12
	2168.86	2250.54	2195.62	2202.98	2202.98	2472.01	2387.17	2474.64	2932.1	2699.68	2526.54	2375.29	2158.56	2718.35	2432.68	2980.42	2240.98	2133.77	2432.91	2404.06	3264.94	2970.17	3044.34	2778.86	2498.4	2770.24	2244.68	2916.42	2326.17	2300.47	2161.89	3094.47	3249.44	2370.45	2214.22	2255.38	3157.93	3017.92	2713.82	2143.19	2643.16	2749.82	2114.57	2865.66	3182.76	3272.41	2382.15	2166.91	2324.97
	2169.37	2251.13	2196.18	2203.27	2203.19	2473.06	2388.31	2475.86	2933.54	2701.02	2527.11	2376.16	2159.12	2719.46	2433.77	2983.05	2241.44	2134.24	2433.81	2405.19	3268.07	2971.62	3045.55	2780.18	2499.33	2771.8	2245.27	2918.84	2326.75	2301.28	2162.23	3096.6	3251.51	2370.83	2214.68	2255.74	3159.55	3019.38	2714.96	2143.64	2644.36	2750.95	2114.88	2867.16	3184.04	3273.66	2382.9	2167.31	2325.82
	2169.88	2251.71	2196.73	2203.57	2203.4	2474.11	2389.45	2477.07	2934.98	2702.35	2527.68	2377.03	2159.68	2720.55	2434.85	2985.68	2241.9	2134.7	2434.7	2406.31	3271.19	2973.06	3046.75	2781.49	2500.26	2773.36	2245.87	2921.25	2327.33	2302.08	2162.57	3098.72	3253.56	2371.2	2215.14	2256.1	3161.16	3020.83	2716.09	2144.09	2645.56	2752.07	2115.18	2868.64	3185.31	3274.89	2383.65	2167.71	2326.66
	2170.39	2252.29	2197.28	2203.86	2203.6	2475.15	2390.59	2478.28	2936.41	2703.67	2528.24	2377.89	2160.24	2721.64	2435.93	2988.29	2242.35	2135.16	2435.57	2407.43	3274.29	2974.49	3047.93	2782.8	2501.18	2774.92	2246.46	2923.66	2327.91	2302.87	2162.91	3100.84	3255.59	2371.57	2215.6	2256.45	3162.75	3022.26	2717.21	2144.53	2646.74	2753.19	2115.49	2870.11	3186.57	3276.1	2384.39	2168.11	2327.5
	2170.9	2252.87	2197.82	2204.15	2203.81	2476.19	2391.73	2479.49	2937.84	2704.98	2528.8	2378.74	2160.8	2722.72	2437	2990.9	2242.8	2135.62	2436.44	2408.55	3277.38	2975.91	3049.11	2784.1	2502.1	2776.47	2247.04	2926.06	2328.48	2303.66	2163.24	3102.94	3257.61	2371.94	2216.06	2256.8	3164.34	3023.68	2718.32	2144.97	2647.92	2754.29	2115.79	2871.57	3187.81	3277.29	2385.13	2168.5	2328.35
	2171.41	2253.44	2198.37	2204.43	2204.01	2477.23	2392.86	2480.69	2939.26	2706.28	2529.35	2379.59	2161.35	2723.79	2438.07	2993.5	2243.25	2136.08	2437.3	2409.66	3280.46	2977.32	3050.27	2785.39	2503.01	2778.01	2247.63	2928.45	2329.05	2304.45	2163.57	3105.03	3259.62	2372.29	2216.51	2257.14	3165.91	3025.09	2719.42	2145.41	2649.1	2755.38	2116.1	2873.02	3189.03	3278.46	2385.86	2168.89	2329.18
	2171.91	2254.01	2198.91	2204.72	2204.21	2478.26	2394	2481.88	2940.68	2707.57	2529.89	2380.44	2161.91	2724.86	2439.14	2996.09	2243.7	2136.53	2438.15	2410.77	3283.53	2978.72	3051.41	2786.67	2503.91	2779.56	2248.21	2930.84	2329.62	2305.23	2163.91	3107.11	3261.61	2372.64	2216.97	2257.48	3167.47	3026.48	2720.52	2145.84	2650.26	2756.47	2116.39	2874.45	3190.24	3279.62	2386.59	2169.28	2330.02
	2172.42	2254.57	2199.45	2205	2204.41	2479.29	2395.13	2483.08	2942.09	2708.86	2530.44	2381.28	2162.46	2725.92	2440.2	2998.68	2244.14	2136.99	2439	2411.87	3286.58	2980.11	3052.54	2787.94	2504.81	2781.09	2248.79	2933.22	2330.18	2306	2164.24	3109.18	3263.59	2372.99	2217.42	2257.81	3169.02	3027.86	2721.6	2146.27	2651.42	2757.54	2116.69	2875.88	3191.44	3280.75	2387.31	2169.67	2330.86
	2172.92	2255.14	2199.99	2205.29	2204.61	2480.32	2396.27	2484.27	2943.5	2710.13	2530.97	2382.12	2163	2726.98	2441.26	3001.25	2244.59	2137.44	2439.83	2412.97	3289.62	2981.49	3053.66	2789.21	2505.7	2782.63	2249.36	2935.59	2330.74	2306.77	2164.56	3111.24	3265.55	2373.33	2217.88	2258.14	3170.55	3029.22	2722.68	2146.71	2652.57	2758.61	2116.99	2877.3	3192.61	3281.87	2388.03	2170.06	2331.69
	2173.43	2255.69	2200.52	2205.57	2204.81	2481.35	2397.4	2485.45	2944.91	2711.4	2531.5	2382.96	2163.55	2728.03	2442.32	3003.82	2245.03	2137.89	2440.65	2414.07	3292.65	2982.87	3054.77	2790.47	2506.59	2784.16	2249.94	2937.95	2331.3	2307.53	2164.89	3113.29	3267.5	2373.66	2218.33	2258.47	3172.07	3030.57	2723.75	2147.14	2653.71	2759.66	2117.28	2878.71	3193.78	3282.97	2388.74	2170.44	2332.52
	2173.93	2256.25	2201.05	2205.85	2205	2482.37	2398.53	2486.64	2946.31	2712.66	2532.03	2383.79	2164.09	2729.07	2443.37	3006.38	2245.46	2138.33	2441.46	2415.16	3295.67	2984.23	3055.86	2791.72	2507.47	2785.69	2250.51	2940.31	2331.85	2308.29	2165.22	3115.32	3269.43	2373.98	2218.78	2258.79	3173.58	3031.91	2724.8	2147.56	2654.84	2760.71	2117.57	2880.11	3194.92	3284.05	2389.45	2170.82	2333.35
	2174.43	2256.8	2201.58	2206.12	2205.2	2483.39	2399.66	2487.81	2947.71	2713.91	2532.55	2384.61	2164.63	2730.1	2444.42	3008.93	2245.9	2138.78	2442.27	2416.25	3298.67	2985.58	3056.94	2792.97	2508.35	2787.22	2251.07	2942.66	2332.4	2309.04	2165.54	3117.35	3271.35	2374.3	2219.23	2259.11	3175.08	3033.23	2725.85	2147.99	2655.96	2761.75	2117.86	2881.5	3196.06	3285.11	2390.15	2171.2	2334.18
	2174.93	2257.34	2202.11	2206.4	2205.39	2484.4	2400.79	2488.99	2949.1	2715.15	2533.07	2385.43	2165.17	2731.13	2445.46	3011.47	2246.33	2139.22	2443.06	2417.34	3301.66	2986.92	3058	2794.21	2509.22	2788.74	2251.64	2945	2332.95	2309.78	2165.86	3119.36	3273.25	2374.62	2219.68	2259.43	3176.57	3034.54	2726.9	2148.41	2657.08	2762.77	2118.14	2882.87	3197.17	3286.16	2390.84	2171.57	2335.01
[truncated: 8,931 more rows]
[truncated: 205 more columns]

## Sheet: Analysis
Cell:	Peak Time 1	Peak Time 2	Peak Time 3	Peak Time 4	Peak Time 5	Peak ZT 1	Peak ZT 2	Peak ZT 3	Peak ZT 4	Peak ZT 5	Peak ExT 1	Peak ExT 2	Peak ExT 3	Peak ExT 4	Peak ExT 5	Peak 1 luminescence value	Peak 2 luminescence value	Peak 3 luminescence value	Peak 4 luminescence value	Peak 5 luminescence value	Trough Time 1	Trough Time 2	Trough Time 3	Trough Time 4	Trough Time 5	Trough Time 6	Trough ZT 1	Trough ZT 2	Trough ZT 3	Trough ZT 4	Trough ZT 5	Trough ZT 6	Trough ExT 1	Trough ExT 2	Trough ExT 3	Trough ExT 4	Trough ExT 5	Trough ExT 6	Trough 1 luminescence value	Trough 2 luminescence value	Trough 3 luminescence value	Trough 4 luminescence value	Trough 5 luminescence value	Trough 6 luminescence value	Rising Edge Halfmax Time 1	Rising Edge Halfmax Time 2	Rising Edge Halfmax Time 3	Rising Edge Halfmax Time 4	Rising Edge Halfmax Time 5
[truncated: 254 more rows]
[truncated: 44 more columns]
