# Supplementary material for: Single cell model for re‐entrainment to a shifted light cycle
Source: FASEB J. 2022 Sep 3;36(10):e22518. doi: 10.1096/fj.202200478R (PMC9543151; doi:10.1096/fj.202200478R)
Supplement: Supplementary file 8 — Dataset S7 [file FSB2-36-0-s032.xlsx]

## Sheet: Information
Cell num	X	Y	Size
1	97	94	5
2	98.5	102	6
4	99.5	113.5	4
5	103	113	9
6	105.6	91.2	5
7	106	98	9
8	105.875	103.875	8
9	105.5	109	6
10	105.6	120.2	5
11	106.5	85	6
12	109	81	9
13	109.125	92.125	8
14	109	113	9
15	109.125	118.125	8
16	109	121.5	6
17	108.75	129	4
18	109.667	125.667	3
19	111.333	75.3333	6
20	111	102.75	4
21	111	106	9
22	112.5	80	6
23	113	83	3
24	113	89.5	6
25	112.333	113.667	3
26	112.5	117	6
27	114	86	9
28	115	75.5	6
29	115	99.125	8
30	115	105	9
31	114.5	111.5	4
32	116	79	9
33	115.5	94	6
34	115.75	108.25	4
35	116	115	9
36	115.5	131.5	4
38	117	119	9
39	118	111	9
40	117.5	122.5	4
41	119.2	89.6	5
42	119	93	9
43	119.2	97.6	5
45	118.5	104.5	4
46	120	77	9
47	119.8	80.4	5
48	120.5	119	6
49	122	84	9
50	122	114	9
51	122.125	127.875	8
52	123	70	9
53	123	73.5	6
54	122.5	93	6
55	122.5	101	6
56	123	77	3
57	123.4	96.8	5
58	124.143	117.286	7
59	125.2	80.4	5
60	125.125	105.125	8
61	125	108.5	6
62	125	123	9
63	126	77	9
64	126	92	9
65	126	100	9
66	126.143	113.714	7
68	127	87	9
69	126.875	95.875	8
70	128	73	9
71	127.5	83.5	4
72	127.333	117.333	3
73	129	105	9
74	128.4	122.2	5
75	129	130	9
76	128.857	134.714	7
77	130	111	9
78	130.286	119	7
79	130	126	9
80	131	77	9
81	131	82	9
82	130.5	86.5	4
83	131	90	9
84	131	94	9
85	130.714	98.1429	7
86	132.167	102.667	6
87	132.143	122.714	7
88	133	114.5	6
89	132.5	130	6
90	133	141	9
91	134.286	96.1429	7
92	133.5	111	6
93	134	118	9
94	134.143	126.286	7
95	134	134	9
96	134.4	78.2	5
97	135	86.5	6
98	135	90	9
99	134.8	137.6	5
100	136	107	9
101	135.333	121.333	3
102	137	81.2857	7
103	137	110	3
104	137	95	3
105	138	113	9
106	138	117	9
107	138	124	9
108	137.25	135	4
109	139.286	99.8571	7
110	138.5	120.5	4
111	140	96.5	6
112	140	104	9
113	140	129	9
114	140.5	87.5	4
116	140.667	110.333	3
117	142.143	107.286	7
118	142.143	113.286	7
119	141.875	117.875	8
120	141.8	122.6	5
121	142	125.5	6
122	143.5	103	6
123	152	124.5	6
124	153	120	9
125	153	128	9
126	153	132	9
127	154	116	9
128	153.875	139.125	8
129	155	99	9
130	156	103	9
131	156	108	9
132	156	111.5	6
133	156	144	9
134	156.5	94	6
135	156.875	120.125	8
136	157	124	9
137	156.5	128.5	4
138	157	132	9
139	157	136	9
140	157.5	139.5	4
141	158	148	9
142	158	158	9
143	160.2	89.6	5
144	160	93	9
145	159.5	110.5	4
146	160	114	9
147	160	117.5	6
148	160.125	127.875	8
149	159.5	144.5	4
150	161	98	9
151	161	140	9
152	162	103	9
153	161.857	106.714	7
154	162.125	134.875	8
155	161.5	148	6
156	161	158	3
157	162.5	143.5	4
158	163.875	88.875	8
159	164	110	9
160	163	116	3
161	164	124	9
162	164.875	85.125	8
163	165	120.5	6
164	165	131	9
165	166	102	9
166	166	105.5	6
167	165.667	113.667	3
168	166	117	9
169	167	148	9
171	167.875	136.125	8
172	169	84.5	6
173	169	93	9
174	168.5	96.5	4
175	169.125	113.875	8
176	168	130	3
177	169.333	118.667	3
178	170	122	9
179	170.714	101.857	7
180	170.5	105.5	4
181	170.714	109.143	7
182	171	130	9
183	171	155.5	6
184	172	97	9
185	172.286	116.143	7
186	171.5	137	6
187	173	89.5	6
188	172.5	112.5	4
189	172.5	126.5	4
190	172.667	141.667	3
191	173.875	85.125	8
192	174	93	9
193	173.8	103.6	5
194	174	107	9
195	173.4	151.8	5
196	175.25	110.25	4
197	175	138	9
198	174.5	158	6
199	175.5	116	6
200	175.8	122.6	5
202	176	131	9
203	177	97	9
204	177	134.5	6
205	177.667	88.3333	6
206	178	102	9
207	179	112.5	6
208	179	116	9
211	180.857	95.7143	7
212	181	109	9
213	181.125	153.875	8
214	182	105	9
215	182	126	9
216	182	130	9
217	182.875	99.125	8
218	183	146	9
219	183.5	142.5	4
220	186	110	9

## Sheet: Raw Data
Cell:	1	2	4	5	6	7	8	9	10	11	12	13	14	15	16	17	18	19	20	21	22	23	24	25	26	27	28	29	30	31	32	33	34	35	36	38	39	40	41	42	43	45	46	47	48	49	50	51	52
	2360.67	2298	2206.5	2469.29	2297.25	2352.42	2516.67	2438.33	2464.2	2386.25	2403.67	2332.56	2383.6	2450.31	2463	2157.33	2292.67	2251.2	2521.33	2386	2560	2702	2499.75	2314.67	2450	2680.33	2399.58	2444	2798	2581.5	2790.17	2651.67	2687.5	2839.33	2308.17	2873.75	2880.17	2356.5	2727.5	2740.25	2476.67	2626.75	2776.89	2577	2697.5	2531.06	2773.12	2336.43	2268.14
	2295	2243	2125.25	2308.29	2202	2253	2399.5	2371.67	2337.8	2282.83	2294.78	2208.5	2345.4	2320.88	2364.5	2112.67	2226	2169.6	2392.67	2403.83	2441.5	2551	2393.67	2236.67	2270.2	2529.44	2309.5	2362.17	2646	2440.75	2502.5	2554.5	2577.25	2651.89	2239.33	2714.25	2777.17	2260.25	2523.6	2623.33	2412	2561.75	2483.67	2422.2	2599.5	2366.78	2577	2259.43	2170
	2142.33	2152.67	2052.5	2155	2102.5	2104.33	2252.17	2280	2211	2170.83	2152.22	2097.38	2260.4	2182	2273	2080.33	2110	2085.2	2246.33	2401	2346.83	2328.67	2278	2132.33	2150	2291.33	2217.67	2278.17	2460.8	2337.5	2257.33	2316.67	2418	2366	2108.33	2519.12	2578	2176.75	2260.6	2457.5	2389.67	2449.75	2240.44	2228.8	2374.67	2210.33	2418.62	2171.71	2095.86
	2036.33	2094.67	2015.75	2065.86	2039.25	2036	2128.83	2245.67	2103.8	2104.33	2047.33	2019.25	2144	2069.25	2194	2037	2027.33	2017.4	2225	2383	2191.33	2147	2193.17	2065	2077.4	2109.78	2144.17	2191	2280.2	2378	2104.33	2148.83	2259.25	2178.22	2024.33	2332.88	2347	2104.75	2108.8	2308.5	2264	2303.75	2101.78	2093.4	2193.5	2078.78	2252.12	2086.43	2054.71
	1973.67	2044.33	1990.5	2033.86	2001.25	1996.33	2046.5	2230.33	2027.8	2104.5	2016.44	1989	2100.2	1998.62	2082.75	1985.33	1994.33	1988.6	2189.67	2313.67	2099.67	2055.33	2124	2034.33	2045.4	2047.56	2086.83	2132.5	2181	2417.75	2054.67	2080.5	2165.5	2120.11	1994.67	2202.75	2277.5	2047.75	2035.2	2173.83	2229	2241	2045.33	2019	2116.67	2032.44	2166.88	2055.43	2033.14
	1969.67	2024.67	1985	2007.14	1990.5	1982.83	2004.67	2183	2013.8	2082	1996.22	1984.25	2109.4	1993.75	2016.75	1963.67	1990	1965.8	2145.33	2259.83	2045	2025	2114.17	2014.67	2031.4	2027.44	2033.67	2110.33	2144.4	2331.75	2019.5	2057.5	2177.25	2116.56	1979	2105	2286.67	2010.75	2021.2	2118.83	2165.67	2197.75	2019.67	1996.6	2096.33	2022.44	2139.62	2030.29	2027
	1969.67	1990.67	1981.75	2011.14	1975.25	1980.67	1995.67	2160.33	1994.8	2041.67	1991.89	1976.75	2130.6	1978.38	1993	1967.33	1986	1967.6	2089.33	2229.33	2016.67	2017.67	2099.83	2027	2022.2	2017.44	2012.67	2073.67	2136.6	2247.25	2022.5	2039.5	2185.75	2122.44	1980.33	2067.88	2268.83	2014.25	2013.6	2091.33	2131	2180.75	2005.89	1982.8	2088.67	2024.44	2125.75	2035.71	2030.14
	1959.33	1968.33	1987.25	2025	1974	1988.83	2004.83	2158.67	2015.6	2017.67	1990.89	1978.12	2141.8	1994.12	1987.75	1976.33	1998.33	1968.4	2100	2217.17	2042.5	2023	2101.17	2049	2019.8	2038.56	1977.33	2088	2134.4	2199.5	2019	2029.33	2190	2120.89	2008.67	2083.38	2264.17	2046	2019.8	2107.33	2098.33	2195.25	2018.33	1994.4	2119	2033.67	2178.25	2027.71	2011.86
	1983	1980.33	1983	2048.86	1974	1997.33	2043.33	2144	2027.8	2004.83	2004.22	1993.12	2193.6	2023.88	2015.5	1968	2004.67	1975.2	2098	2202.83	2056.17	2050.67	2155.5	2040	2039	2049.33	1991.83	2112.33	2151.6	2195.25	2021.5	2049.67	2204	2192.56	2023	2108.5	2250.5	2056	2038.6	2139.5	2111.33	2227.25	2036.22	2025.4	2149.67	2055.56	2256.38	2020.43	1996.71
	1982.33	1982.33	1994	2085.43	1985.75	2014.33	2055.5	2136.33	2064.2	2009.67	2017.89	2015.62	2212.8	2056.62	2036.5	1981.67	2025	1988.4	2105.67	2179.5	2078.17	2094.67	2172.83	2078.67	2057.4	2115.22	2008.17	2165.67	2182.2	2205.75	2061.5	2087.5	2224.5	2279.11	2055.33	2148.88	2285.83	2061	2092.6	2167.17	2129.67	2267.75	2054.44	2044.4	2195.67	2107.11	2310.75	2045.71	2009.29
	2006	1986.33	2021.25	2164.43	2011.75	2043	2113.67	2147	2103	2026.5	2050.67	2055.12	2194.4	2113.5	2065.5	2019.33	2070.67	2008.2	2135.33	2173.5	2103.5	2139.67	2196.17	2101.67	2094.8	2163.11	2026	2197.17	2226.8	2253	2145.33	2134.5	2292	2306.11	2083.33	2222.12	2332.33	2130.75	2142	2196	2167.67	2318.25	2128.22	2098.2	2264.17	2143.78	2368.25	2074	2045.14
	2013.67	1990.33	2035.25	2230.14	2025.25	2075	2151.67	2159	2179	2042.83	2089.56	2093.12	2248.4	2157.12	2124	2017.67	2106.67	2045.8	2178.67	2169	2172.17	2212	2196.67	2114.33	2121.4	2203.44	2070	2271	2267	2269.5	2214.5	2190.5	2321.5	2377.11	2133.67	2289.38	2382.33	2187.5	2190.4	2287.17	2201	2333	2192.89	2131.2	2336.33	2197.22	2471	2138.29	2058.57
	2017.67	2033.67	2043	2235.14	2038.75	2114.83	2218.83	2174.33	2248.8	2070.33	2124.56	2118.62	2298.6	2243.88	2197.25	2044.33	2159.33	2092.8	2169.67	2179	2222.5	2278.33	2232.5	2147.33	2167	2272.33	2116	2331	2283.6	2322.75	2245.83	2261.33	2360	2469.56	2145	2342.25	2430.5	2216.5	2238.8	2391.83	2223.33	2362	2260.89	2193.2	2345.33	2245.44	2572.75	2188.14	2060.86
	2040.67	2063.33	2045.25	2248.29	2072.25	2141.83	2302.5	2224.67	2270.2	2099.17	2169.22	2145.38	2385	2302.62	2250.25	2065.67	2216	2129.8	2206	2182.83	2282.33	2354.67	2244.83	2198.67	2220.4	2324.78	2148.5	2371.17	2316	2348.5	2291.33	2365.33	2451.5	2519.11	2188.67	2369.5	2432.33	2219.75	2277.6	2477.83	2275.33	2428	2325.56	2286.2	2393.83	2291.11	2583.38	2265	2082.57
	2064.67	2114	2078.5	2283.43	2084.5	2174.33	2356.33	2201.33	2311.8	2096.33	2212.56	2183.12	2456	2341.75	2361	2092	2219	2149	2248.67	2202	2312.17	2393.33	2277	2222.67	2268.6	2397.67	2166.5	2406.17	2387.6	2385	2318	2429.33	2502	2622.22	2204	2456.5	2460	2237	2350.2	2513.83	2283.33	2480.5	2381	2339.8	2444.5	2331.56	2663.38	2348.57	2095.71
	2066.67	2146.67	2103	2315.78	2122	2191	2446	2228	2353.57	2117.5	2235.11	2204.75	2435.2	2380.12	2371.75	2101.33	2269.67	2139.6	2265.5	2208.5	2329.67	2436.33	2314.5	2235.67	2312.4	2463.22	2192.33	2398.33	2400.4	2400.25	2367.17	2463.83	2521.75	2688.56	2180	2539	2468.17	2288	2407.2	2600.5	2309	2488.75	2394.67	2407.2	2453.5	2377.56	2717.25	2369.57	2112.29
	2078.33	2197.33	2111.25	2344.7	2129.5	2212.67	2463.33	2238.33	2356.31	2125	2220	2235.38	2423.2	2406	2434.5	2090	2274.67	2150.4	2303	2209	2361.83	2455.67	2318.17	2279	2314.4	2495.42	2219.83	2425.5	2435.2	2462.5	2420	2512.33	2569.75	2727.5	2188.33	2577.12	2506.5	2290	2453.8	2660.77	2328	2506	2394.56	2423	2466.83	2395.56	2710.88	2387.43	2126
	2084.33	2230.33	2113.5	2327.29	2134	2214.5	2469.17	2255.33	2355.32	2128.17	2226.22	2240.62	2458.4	2410.62	2438	2104	2284.67	2154.8	2340.33	2218	2331.83	2452	2317.17	2261	2326.8	2507.67	2221.83	2393	2484	2481	2402	2473.83	2532.75	2712.19	2177.67	2607.12	2541.83	2293	2461.6	2690.88	2302.33	2500.75	2409.22	2455.6	2477.17	2385.22	2696.5	2365	2119.43
	2099	2225.67	2093.5	2318.43	2148.25	2209.17	2469.17	2253.33	2349.58	2123.33	2218	2226.38	2434.8	2422.25	2435.25	2142	2310	2137.4	2321.67	2242.5	2349.33	2461.67	2287.5	2236.67	2341.4	2478	2222.5	2340.67	2486.4	2465.75	2362.33	2434.83	2537	2685.56	2193	2609.62	2540.33	2276.75	2425.4	2644.14	2277.33	2511	2401.56	2458	2464	2358.78	2663.75	2335.14	2112
	2092.67	2186.33	2094.25	2326.13	2132	2191.5	2475.83	2356	2313.81	2129.67	2214.33	2227.5	2440.2	2399.88	2438.5	2171.67	2255	2141.4	2353	2249.17	2354	2349	2276.67	2238	2361.6	2417.78	2204.5	2288.17	2527.8	2412	2345.5	2402.33	2552.25	2729.37	2190.67	2558.75	2526.5	2252.25	2386.8	2624.5	2268	2516.5	2364.44	2396	2435.33	2388.33	2633.38	2319.14	2128.14
	2108.67	2194	2098.75	2249	2148.5	2177.33	2394.67	2449	2254.6	2123	2179.56	2222.38	2363	2335.25	2381.75	2157.33	2209	2132	2308.67	2269	2282.83	2278	2254	2258.67	2322.8	2351.11	2173	2252	2479.6	2456.5	2318.83	2376	2504.75	2767.45	2191	2525.25	2504.5	2263.25	2337.4	2552.5	2285.67	2472	2312.78	2326.2	2427.33	2286.22	2620.62	2265.43	2121.14
	2101.33	2162.67	2073	2244.71	2122.25	2178.33	2423.5	2458	2232.6	2109	2177	2198.12	2372.2	2319.5	2401	2195	2214.33	2122.8	2291.33	2289	2296.5	2278.33	2223.5	2234	2276.8	2337.56	2160.33	2205.17	2466.8	2501.75	2283.67	2384	2529.5	2751.68	2150.67	2550	2587.5	2231.75	2275.2	2570.67	2237.33	2521.25	2287.56	2284	2390.83	2250.33	2581.88	2241.71	2087.71
	2087.67	2149	2062.5	2232.29	2106.5	2175.5	2409.33	2444.33	2194.8	2110.67	2137.78	2172.38	2406.6	2297.75	2392.75	2196.33	2170.33	2108.8	2252.67	2298.67	2269.5	2251.67	2199	2225	2293.6	2308.22	2137.83	2202.5	2417.8	2437.75	2268.5	2336.17	2537	2633.89	2137	2497.25	2616	2217.5	2250.2	2521.83	2220.67	2502.75	2245	2236.8	2357.83	2186.67	2506	2247.71	2076.14
	2071.67	2148.67	2053.75	2200.57	2093	2147	2366.67	2403.33	2131.2	2086.17	2113.11	2163.88	2430	2259.62	2374.5	2199.5	2145	2083.2	2203.33	2325.5	2257	2270.33	2174.83	2201.33	2307.8	2297.11	2124.5	2211.33	2416.4	2450.25	2233.17	2302.33	2496.75	2560.56	2135	2484.25	2577.33	2196	2198.4	2473.33	2188	2453.25	2210.33	2177.2	2331.67	2142.33	2479.12	2212.29	2046.86
	2055.33	2185	2046.25	2167.71	2090.75	2135.67	2373	2422.33	2116	2077.67	2104.44	2126.75	2349.6	2210.88	2359	2180	2119	2066.8	2204.67	2335.17	2258	2246.67	2157.33	2166.33	2308.6	2260.89	2096.17	2201.33	2406.4	2465.25	2217.5	2274.83	2468.75	2534.11	2140.67	2500.5	2596.17	2200.75	2191.4	2430	2176	2455.5	2177.78	2144.2	2314.5	2110.33	2417.38	2172.57	2034.29
	2039	2239	2024.25	2141.71	2078.5	2119.33	2343.83	2373.33	2104.8	2069.67	2067.22	2100.5	2256.6	2212.88	2313.5	2129.67	2093	2055.8	2207.67	2415	2247.5	2219.67	2132	2154.33	2318.4	2210.78	2088.5	2236.5	2415.6	2486.5	2185.67	2245.67	2445.75	2477.44	2121	2513.88	2611.33	2196.25	2146	2403.67	2162.33	2437.5	2153.56	2116.2	2297	2095.78	2405	2150.43	2011
	2030.67	2241.33	2030.75	2126.43	2068.5	2107.5	2289	2339	2086.4	2045.67	2041.11	2094.75	2246.4	2229.62	2348.25	2088.33	2059.67	2047.2	2190.33	2474.25	2198.5	2179	2116	2151.33	2305.8	2164.33	2048	2201	2422.4	2464.5	2149.33	2194	2433.75	2428.33	2113	2495	2615.67	2186	2130.2	2354.33	2172.67	2445.75	2121.67	2085.8	2274.67	2081.44	2344.75	2117.57	2005.86
	2049.67	2239.33	2028.75	2132.14	2065.5	2082.67	2212.83	2368	2067.8	2030.83	2021.78	2090.5	2260.8	2200.5	2345.75	2079.67	2062	2045.8	2177	2457	2187	2153.33	2105.83	2138	2298.4	2126.22	2031.83	2179.5	2425.6	2428.25	2132	2173.67	2432.5	2401.89	2129.33	2464	2608.17	2165.25	2097.2	2293.5	2141.67	2410.75	2093.33	2073	2251.5	2070.78	2293.25	2103.57	1993.86
	2040.67	2230.67	2032	2138.86	2062.5	2078.83	2172.33	2348.33	2042	2025.83	2019.33	2068.5	2225.4	2166.5	2335.75	2086	2065.67	2040.4	2209	2402.17	2148.67	2143.33	2104.33	2117	2257.6	2137.78	2028.33	2155.5	2333.4	2372	2118.83	2172.67	2369	2323.33	2111.67	2450.25	2530.33	2160.25	2070	2263	2123	2429.25	2076.44	2064.6	2263.33	2067.56	2324.75	2111.29	1995.14
	2071	2262.67	2029.5	2128.57	2060.5	2066.5	2177	2317.33	2033.8	2015.33	2009	2043.12	2217.4	2157.88	2307.75	2050.33	2073.33	2040	2204	2408.83	2152.83	2128.33	2091.5	2099.67	2271.2	2146.78	2028.17	2160.5	2307.2	2323.25	2110.17	2168	2328	2283	2109	2511.38	2483.83	2145.75	2061	2259.33	2133.67	2384.75	2066.11	2071.8	2257.83	2081.78	2297.12	2119.14	1989.71
	2069.33	2369.33	2035.25	2138	2052	2047.83	2171.17	2318.67	2046	2021.5	2005.33	2052.38	2224.4	2138	2274.75	2048	2045.67	2034.6	2202	2368.83	2136.17	2140	2088.83	2098	2243.8	2101.22	2019.5	2229.5	2285.4	2317.5	2100.33	2147.67	2278.75	2301.11	2110.67	2459.38	2441.33	2135.75	2081.6	2276.67	2128	2360	2054.22	2065.8	2281.83	2090.22	2332.12	2122.57	1984.71
	2066.67	2389.67	2037.5	2138	2039.25	2036.67	2180.33	2284.67	2055	2015.5	2023.89	2075.25	2224	2163	2273.25	2058.67	2074.67	2022.8	2182	2305.33	2139.5	2133.67	2076.17	2090	2224.6	2110.56	2023	2266.33	2280.2	2276.5	2096.5	2157	2275.5	2315.89	2098	2450.12	2394.83	2128.25	2083	2289.83	2148	2304.75	2050.89	2064.6	2280.17	2116.67	2368	2124.14	1982.57
	2086.33	2374.33	2027.5	2142.57	2039	2044	2177.5	2237.33	2070	2023	2056.11	2080.75	2254	2170	2232.25	2090.67	2092	2036.6	2195	2292.83	2145.83	2167.67	2091.5	2102.67	2202	2140.89	2035.67	2313.33	2286	2276.75	2120.5	2167	2266.5	2318.67	2100	2428.25	2387	2122.5	2113	2275	2182.67	2308.25	2073.11	2070	2296.83	2150.78	2402	2145.57	1996.86
	2081	2312	2035	2134.57	2045.75	2062.83	2176	2236.33	2087.4	2041.67	2088.78	2088.62	2273.2	2172.38	2196.5	2075	2121.67	2044.6	2199	2261	2178.67	2212.67	2137.5	2108.33	2182.6	2186.11	2050.5	2327	2282.4	2267	2149.67	2191.83	2224	2338.44	2140.33	2414	2358.5	2130.25	2159.2	2274.67	2182.33	2312.75	2112.56	2139.2	2323.83	2189.44	2424.5	2175	2014.43
	2103	2358.67	2053.25	2170.29	2051.75	2088	2166	2205.67	2122.4	2058.5	2113.89	2096.25	2301.4	2215.25	2198.25	2092	2131.67	2058	2244.33	2277.5	2208.5	2257.33	2167.83	2138.67	2182.6	2241.67	2077.67	2365.17	2320.6	2228	2184	2212.83	2234.25	2398.78	2156.33	2447.75	2355.67	2153	2182.6	2342.17	2241	2314.25	2156.78	2173.6	2366	2246.33	2452.75	2206.43	2031.29
	2110.67	2397.67	2066.75	2201.71	2071.25	2121.5	2186.33	2216.67	2179.4	2072.83	2133.78	2119.75	2341.8	2252.62	2223.5	2103.67	2152.67	2085.4	2265.67	2263	2236	2301.33	2210.5	2183.67	2210.8	2280.22	2095.67	2367	2331.6	2259.5	2220.5	2248.67	2221	2488	2163.33	2510	2326.5	2168.75	2248.2	2378.67	2263	2310.5	2197.22	2200.4	2402.33	2313.89	2465.38	2251	2051.29
	2096	2427	2079	2243	2093.75	2154.83	2240.17	2194.33	2239.8	2109.5	2158.11	2182.88	2374.6	2302	2218.75	2126	2187.67	2092.8	2293.33	2242.83	2269.67	2293	2229.17	2190	2212.2	2331.33	2120.17	2360.67	2385	2276	2258	2291.83	2254	2548.89	2177	2559.75	2353	2195	2292.8	2434	2288.33	2372	2254.22	2259.2	2438.33	2361.22	2562.88	2288.57	2080.43
	2095	2437	2101.25	2248.57	2120.25	2178.83	2300.33	2238.67	2264.6	2139.83	2206.89	2188.88	2426.6	2324.25	2214.75	2132.33	2184.67	2109.8	2281.33	2210.17	2301.33	2351.33	2262.5	2220.33	2228	2386.78	2152.83	2353.83	2443.4	2282	2319.5	2353.17	2321.25	2566.44	2166.67	2602.12	2361.5	2212	2354.2	2482.17	2299	2376	2327.44	2319.4	2424.83	2409.67	2647.88	2308.14	2107.71
	2095	2430	2123.5	2248.86	2151.75	2205	2339.83	2231.67	2275	2145.33	2241.56	2211.38	2466.2	2384.5	2238.75	2133.67	2178.33	2126.2	2363	2255	2338	2375.33	2293.83	2218.33	2263.8	2446.44	2173.17	2361.17	2458.8	2280.5	2364.67	2380.17	2381.25	2603.67	2168.33	2618.12	2395.83	2219	2400.6	2513	2329	2391.75	2365.89	2361.8	2452.5	2458.56	2625.75	2305.86	2138.14
	2111.67	2443.67	2133.75	2270.43	2157.75	2203.5	2384.33	2271.67	2276.6	2153.83	2240.11	2206.88	2429.6	2349.12	2275.75	2135	2182.67	2128.6	2355.33	2198.17	2365.67	2375.67	2286.83	2215.33	2286.4	2456.22	2190.17	2363.17	2449.8	2286.5	2388.33	2390.5	2415.5	2643.33	2164	2635.62	2407.83	2244.25	2419.6	2528.17	2327.33	2407.75	2387.44	2396.8	2472	2476.17	2657.62	2344.57	2153.43
	2145.67	2431.67	2141.75	2254.29	2184.25	2202.17	2414.67	2315.67	2275.6	2131.83	2252.78	2203.88	2434	2339.75	2322.5	2199.33	2191.67	2124.2	2352.67	2180.33	2366.17	2375	2276.83	2204	2290.6	2456.22	2193.67	2332.67	2421.4	2313.5	2406	2420	2431.25	2699.56	2154.67	2609.12	2411	2237.5	2398.4	2518.83	2317	2406.5	2392.33	2434.8	2442.17	2472.22	2633.88	2369.29	2153.86
	2135.67	2432.67	2117.5	2252.14	2197.25	2232.5	2412.33	2308	2236	2155	2252.22	2192.62	2391.2	2320.75	2309	2220.67	2176	2135.2	2296.67	2201.83	2370.17	2362	2272.83	2227	2293	2493.94	2200.17	2298.5	2423.2	2313.75	2426	2434.5	2403.25	2696.89	2130.33	2608.75	2429.5	2249.75	2392.6	2535.67	2314.67	2401.5	2400.11	2415.6	2457	2457.78	2584	2358.29	2164.14
	2110.67	2380.33	2147	2236.71	2173.75	2212.17	2375.67	2331	2205.8	2159.83	2233.78	2201.12	2354.6	2320.25	2269.75	2214.33	2146.33	2135.8	2277.67	2208	2345.33	2357.33	2257.33	2221.67	2331	2491.67	2209.5	2255.5	2402.4	2299.75	2414.5	2415.33	2425.5	2662	2126	2624.88	2434	2207	2374	2482.83	2290.67	2400.25	2376.56	2442.4	2453.83	2403	2565	2339	2183.71
	2084	2357.33	2137.75	2222	2182.75	2203	2320.17	2373	2156.6	2163.83	2203.33	2180.38	2308.4	2309.75	2271.75	2170.33	2111.67	2116.4	2277	2211.17	2335.17	2343.67	2230.33	2199.33	2342.4	2467.67	2210.17	2249.83	2377.6	2287.75	2374.83	2398.83	2415.75	2629.78	2093.33	2615.25	2440.17	2219.25	2323.2	2451.83	2266	2374.75	2359.78	2377.8	2422	2337.89	2513.88	2295.71	2169.14
	2070.33	2398.33	2133.75	2179.14	2185.25	2220.67	2298.17	2380.67	2105.4	2164.67	2163.33	2154.62	2274	2301.38	2235.5	2163	2112.33	2085.4	2266	2219.67	2294.17	2292.67	2215	2163.33	2330.4	2393.44	2224.5	2217	2324.4	2297.5	2365	2350.33	2392.5	2551.78	2094.67	2560.62	2438	2174.25	2264.6	2378.67	2239.67	2365.5	2299.44	2314.6	2376	2279.11	2457	2243.57	2141.43
	2088	2353.33	2115.5	2119.57	2217.5	2214.5	2294.67	2375.67	2090.4	2158.17	2120.56	2169.25	2241.6	2210.12	2189	2134.33	2080.67	2078.6	2205.67	2251.83	2262	2246.67	2200.17	2148.33	2296.8	2338.89	2210.5	2204.83	2316.4	2277.25	2353.5	2331.67	2378.25	2439.67	2067.33	2538.75	2423.33	2167	2226.5	2337	2212.33	2338	2276.56	2289.6	2325.33	2237.22	2410	2195.86	2126
	2095	2308.33	2106.5	2086	2242.62	2185.5	2300.83	2336	2074.6	2155.17	2101	2132.88	2181	2219.88	2155.5	2093	2058.67	2058	2163.67	2290.33	2275	2221.67	2185	2139	2256.6	2271.33	2198.67	2183.5	2311.6	2266.75	2322.33	2313.83	2361.25	2406.22	2070	2496.12	2406.33	2147	2191.4	2276	2183.67	2308.25	2238.44	2224.2	2289	2170	2372.88	2166.29	2105
	2080.33	2280.67	2053.38	2061.71	2223.56	2149.5	2261.83	2331.33	2052.4	2142.17	2062.11	2094.5	2157	2192.88	2119.5	2112.67	2035	2061.4	2118	2313.5	2302	2179.33	2155	2112	2247.4	2230.89	2149.17	2176.83	2282	2234.75	2290.33	2287.17	2350.25	2374.89	2057.67	2465.25	2454.17	2132.75	2159.4	2249.17	2159.33	2284.5	2193.22	2185.2	2278	2125.89	2323.62	2130.57	2084.71
	2060	2241	2030.5	2037.14	2212.75	2143.67	2210.33	2356.67	2030.2	2102.17	2026.22	2062.38	2130.2	2166.62	2134	2089.33	2033.67	2029.2	2111.67	2353	2246.67	2129.67	2122	2085	2243.6	2181.89	2117	2150.67	2271.8	2200.5	2269.33	2255.33	2330.25	2348	2076.33	2442	2437.33	2111.25	2126.2	2241.83	2139.67	2290	2178.22	2161.2	2254.5	2098	2291.62	2082	2054.86
	2066.33	2197.67	2007	2019	2194.25	2117.33	2173	2371	2026.2	2085.83	2013.44	2054.5	2124	2124.25	2115	2055	2019.67	2014.2	2119.67	2365.67	2163.5	2110	2117.5	2067	2203	2143.78	2099.33	2135.5	2249	2204.5	2248.17	2204.67	2290.25	2306.33	2064.33	2382.25	2421.17	2084.75	2100.2	2199.33	2161.33	2313.5	2138	2113	2215	2076.33	2264.5	2060.71	2043.43
	2100.67	2201.33	1997.5	2018.57	2192.25	2117.83	2161.83	2372	2015.4	2050.67	1996.67	2035.12	2125.2	2112.62	2101	2031.33	2029.67	2000.2	2101.33	2380.17	2123.33	2085.67	2095.33	2061.33	2213.6	2090	2080.33	2123.33	2230.4	2185.25	2224.17	2155.17	2282	2292.22	2063	2371.88	2349.5	2077	2070.2	2164.17	2179	2306.25	2120.44	2095.2	2204.17	2071.56	2242	2049.14	2029
	2125.67	2175.67	1993.5	2021.43	2158.75	2104.5	2142.83	2387.67	2023.8	2030.33	1988.11	2028.88	2097.2	2102.12	2115	2018.33	2012	1989	2093.33	2374.67	2082.5	2060.33	2076.67	2038	2200.4	2052.78	2052.17	2124.67	2216.4	2158.75	2194.17	2103.67	2273	2253.22	2057	2341.88	2360.83	2077.75	2067.8	2130.33	2199	2316	2103.78	2095.8	2197.67	2079.89	2259.88	2053.71	2017.57
	2144.33	2171	1984.25	2015.57	2127	2056.17	2129.83	2397.33	2017.4	2013	1984.11	2016	2082	2059.88	2099	2024.67	2018	1988.2	2078.33	2348.83	2074.67	2061	2063.33	2039.67	2183.8	2041.22	2039.83	2127.5	2223.8	2137	2223.33	2079.67	2246.25	2272.11	2069	2338.5	2334.5	2072.75	2048.8	2133.83	2180.67	2329.75	2085	2096.8	2199	2097.78	2267.75	2052	2008.57
	2159.33	2169	1981.75	2029.86	2093.25	2044.67	2082.67	2329.33	2013	2008.5	1994.44	2011.75	2081.8	2049	2089.75	2042.33	2054.33	1984.8	2070	2297.67	2060.17	2061	2065.67	2030	2154.6	2033.89	2025.83	2113.5	2192.6	2110.75	2232.5	2074.17	2203.5	2267.44	2082	2324.62	2284	2086.25	2042.4	2124	2207.33	2295.25	2089.22	2078	2229.67	2111.56	2252	2046.29	2011.29
	2178.67	2159.33	1983.5	2051.57	2047.5	2047.83	2058.5	2285.67	2015.6	2001.5	1996.89	2007.25	2073.6	2040.62	2076.25	2027.33	2074	1991.2	2074	2231.5	2068.5	2078.33	2061.17	2025.67	2124.8	2043.89	2016.17	2111.5	2202.4	2112.75	2232	2064.67	2186	2238.44	2068.33	2350.62	2285.33	2072.5	2051.8	2144.83	2274.67	2270.25	2100.78	2078.4	2252.5	2125.11	2256.5	2069.14	2007.29
	2188.33	2112.67	1993.75	2069.57	2025.5	2038	2041.5	2266.33	2016	2000.33	2005.11	2019	2091.2	2062.38	2096.25	2020.67	2073	2005.2	2054.33	2195	2075	2085.33	2060.5	2044	2131.6	2069	2026.5	2110.33	2233.4	2131	2232.67	2062	2160	2252.78	2078.67	2332.5	2286.83	2084.5	2070	2166.83	2289.67	2291.25	2115.56	2110.6	2254.83	2136.11	2309	2107	2003.71
	2181	2096	2006.75	2082.86	2019.25	2025.67	2074.17	2205.33	2046	2018.33	2012.11	2023.38	2117.4	2098.62	2108.5	2041.33	2110	2023.8	2074.33	2168.83	2091.83	2101	2077.5	2067.33	2106.6	2091.44	2038.5	2118.83	2228.2	2128	2219.33	2091.67	2183.25	2258.33	2075.67	2326.38	2290.33	2092	2085.6	2193	2279	2291.25	2151.22	2118.6	2267.5	2158.22	2334.5	2131.86	2007.43
	2208.33	2116	2014	2095.57	2007.5	2030.67	2089.17	2194.67	2045.4	2026.67	2039.22	2045.62	2154.6	2120.75	2127.25	2052.67	2110.33	2034.4	2092	2221.67	2111.83	2122.33	2097.5	2072	2087.8	2151.22	2062.33	2128.83	2234.8	2132	2247.5	2119	2181.75	2269.33	2094.67	2351.12	2287.67	2104.25	2131.8	2243.67	2292.67	2314	2197.67	2141.8	2295.83	2201	2372.12	2142.57	2029.14
	2182	2146.67	2040.75	2100.14	2025	2044.67	2115.17	2209.67	2061.8	2050.33	2063.44	2059.5	2186.4	2153.25	2143	2076	2128	2055.2	2101.67	2119.67	2140.67	2150.33	2113.5	2089.33	2098.2	2194.33	2089.33	2165.67	2255.8	2141.75	2304.33	2142.5	2192	2299.33	2127.67	2365.38	2271.33	2129	2185.4	2288.83	2324.67	2319	2274.11	2185.2	2393.42	2254.78	2440.25	2159	2064.57
	2187.33	2151.33	2064.75	2106.86	2046.75	2076.5	2136.33	2221.33	2081.4	2064.33	2086.11	2093.62	2225.6	2206	2186	2086	2138.33	2060	2117	2129.67	2159	2174	2138	2128.67	2145.6	2224.67	2116	2195	2287.6	2163	2350.17	2189.67	2205	2310.22	2137	2407	2274	2147.25	2222.4	2358.33	2364	2338.75	2333.89	2238	2417.5	2319.33	2494	2197.43	2076.29
	2190.33	2118.67	2097.25	2138	2063	2086.5	2169.17	2216.33	2112.2	2102	2113.33	2106.88	2259	2249.5	2194	2088.67	2166	2103.4	2144	2141.5	2196	2226.33	2171	2162.67	2173.2	2262.89	2114.83	2214	2311.6	2193.75	2383.83	2229.5	2230.75	2309.33	2150.33	2447.25	2269.83	2173.75	2264	2391.83	2372.33	2347.5	2390.67	2262	2482.5	2363.44	2556.38	2249.57	2119.86
	2187	2121	2137.25	2171.29	2063.25	2102.33	2199.5	2238.33	2120.4	2115.83	2136.89	2132.88	2273.4	2279.75	2196.25	2118	2182.67	2112.6	2207	2140.83	2240.67	2236.67	2195.17	2179.67	2177.4	2314	2142.33	2224.5	2328.4	2214	2394.83	2270	2232.75	2318.78	2154	2437.75	2286.5	2212.5	2298.8	2399.33	2327	2350	2376.11	2293.6	2487.17	2401.89	2546.5	2288.71	2174.43
	2198.33	2136	2161	2187.86	2079.25	2119.5	2214.5	2392	2128.4	2151.83	2154.56	2146.62	2307.2	2344.12	2193.5	2132	2208.67	2134.2	2223.33	2153.17	2232.5	2247	2198.17	2165.67	2207	2390	2189.67	2231.5	2330	2242	2495.17	2300.67	2285.25	2358	2148	2444.38	2322.33	2220.75	2330.2	2429.67	2339	2385.5	2433.22	2333	2493.67	2413.44	2579.62	2321.43	2238
	2217.33	2140	2204.12	2206.14	2081.75	2129.5	2268.83	2269.67	2154.4	2168.33	2174	2166.12	2341.2	2339.5	2206.5	2166.67	2224.67	2149.8	2212	2171.67	2256.5	2265.33	2218	2201	2229.2	2416.67	2205	2243.17	2332.2	2272.75	2491.67	2332	2347.75	2375.22	2162	2455.5	2365.33	2225.75	2351.6	2469	2361.33	2403.75	2465.78	2379.4	2502.17	2398	2597.25	2334.71	2272.57
	2223.33	2137.33	2199.69	2191.43	2115	2158.17	2299.5	2261.33	2135	2184.5	2176.22	2147.88	2342.2	2311.5	2200.75	2182	2193	2140	2219.67	2185.67	2251.83	2269.33	2213	2208.67	2226.4	2416.94	2262.83	2261	2359.2	2284	2511.5	2331.17	2332.25	2369.44	2146	2442.5	2396.33	2232	2372.6	2455	2402.67	2414.25	2450.22	2369.8	2487.5	2397.22	2574.62	2325.86	2306.57
	2223	2167	2185.25	2180.71	2110.5	2166.67	2281.83	2286.67	2100	2180.33	2173.67	2140.5	2315	2275.88	2176.5	2154	2179.67	2128	2206.67	2196.67	2255	2251	2218.5	2196.33	2215.6	2403.56	2296.67	2233.17	2353	2298.5	2452.33	2310.17	2341	2346.33	2119.67	2423.25	2386.33	2221.5	2360.6	2430.17	2350.67	2417.5	2418.22	2342.2	2458	2377.11	2549.5	2324	2292.71
	2209.67	2159.33	2164.5	2171.29	2116.25	2162.17	2286	2310.33	2090	2198.5	2157.78	2126.38	2312.4	2261	2176	2164.33	2127	2118.2	2194.33	2205.17	2247.5	2264.67	2188.67	2197.33	2242.6	2362	2307.5	2235.83	2349.4	2299.25	2446.67	2318.83	2371.75	2324.11	2161.33	2407.38	2405.17	2182.5	2326.6	2410.17	2325.33	2420.5	2379.11	2317	2449.17	2345.44	2535.12	2329.29	2286.71
	2204.33	2162	2140	2159.43	2155.5	2155	2258.83	2300	2073.6	2203	2143.44	2128.25	2261.6	2219.12	2143	2163.33	2135.67	2111.4	2179	2205.33	2223.83	2217	2176.5	2164	2247.4	2340	2310.17	2206.5	2367	2254.25	2436.33	2303	2350.25	2319.11	2099.67	2390.25	2365.33	2180.75	2303.4	2392.5	2293	2408.75	2362.11	2274.8	2421	2294.22	2478.75	2299.71	2279.43
	2216	2190.33	2128.5	2115.71	2160.5	2139.5	2244.83	2303.67	2066.2	2200	2125.33	2109.5	2225	2152.5	2124	2138.33	2120.67	2088.2	2173.33	2231.33	2215.5	2186	2172.17	2166.67	2261.6	2306	2314.33	2179.83	2346	2247	2428.5	2272.17	2362.25	2288.56	2080.67	2373.5	2335.33	2167.25	2274.4	2356	2284.67	2399	2306.33	2259	2400.67	2265	2449.62	2264.14	2246.86
	2185.33	2182.67	2097	2108.57	2176.5	2128	2217.83	2286.67	2062.4	2163.33	2099.78	2091.25	2211.8	2151.12	2111.5	2120.33	2108.67	2062.6	2153	2233.33	2185.33	2176	2130.5	2150.33	2221.8	2274	2272.5	2171.67	2361.6	2207.5	2393.33	2245.5	2317	2267.67	2068.67	2347.25	2311.33	2165.25	2240	2319.17	2266	2380.25	2301.11	2201.6	2384.33	2236.56	2486.38	2224.71	2224.43
	2146.67	2184	2070	2084	2208.25	2105.83	2169.33	2272	2040.4	2120.5	2069.78	2064.12	2158.4	2110.12	2103.75	2098	2080.33	2052.6	2135	2247.83	2189	2131	2101	2095	2201	2246.56	2201.33	2161.67	2333.4	2167.5	2346	2218	2327	2226.33	2064	2344.62	2298.17	2141.75	2233	2285.5	2288.67	2367.75	2290.67	2181.6	2319.33	2167.67	2360.38	2198.86	2179.57
	2160	2167.33	2035.5	2047.29	2182.88	2091.5	2149.83	2250	2041.2	2084.5	2053.11	2047	2129.6	2104.25	2103	2068.67	2086.67	2042.8	2136.67	2266.5	2135	2120.33	2082.83	2092.33	2195.2	2222.67	2153.17	2175.33	2294.6	2158.75	2310.5	2179.17	2317.25	2187.11	2072.33	2309.5	2269.83	2125.25	2215.5	2234.83	2298.33	2347.25	2261.33	2154.2	2277	2129.11	2321	2174.43	2149.57
	2147	2158	2036.25	2025.43	2162.5	2076.83	2121.33	2202	2026.8	2038.5	2031.78	2034.62	2127	2093.5	2081	2056.67	2082	2021.4	2112.67	2301.83	2093.83	2070.33	2059.33	2083.67	2155.2	2174.89	2131	2159.67	2288.6	2127	2276.83	2130	2304.75	2167	2076	2314.75	2253.17	2138.5	2153.6	2191.83	2266.67	2339	2223.11	2125.6	2239	2110.44	2282.62	2164.57	2126
	2108.67	2138.67	2001.25	2014.14	2137.75	2070.5	2108.33	2190.33	2037.8	2019	2006.89	2022	2073.8	2077.88	2077.5	2041.67	2052	1999.8	2140	2309.33	2065.17	2048.33	2038.67	2065.67	2134.2	2126.78	2132.83	2155.17	2272.8	2115.25	2247	2100.5	2252.5	2160.33	2087	2326.12	2238.83	2139.75	2124.4	2154.67	2266	2329.75	2176.44	2093.4	2223.67	2089.67	2267.62	2142	2097.57
	2101.67	2137.33	1991.5	2002.57	2125	2051	2116	2178.33	2031.2	2009.67	1993.11	2007.62	2059.6	2075.88	2068.75	2023.33	2047.33	1987.6	2121.33	2312.67	2037.5	2033.33	2037.17	2049.33	2115.6	2111.78	2104.17	2137.5	2268.6	2099.75	2196.33	2082.5	2223.5	2178	2093.33	2300.25	2227.67	2119	2106.6	2130.5	2320.67	2358	2141.33	2065	2207.5	2086.33	2231.75	2117	2089
	2083.33	2145	1997.5	1994.71	2111.75	2040.5	2074	2180	2024	2000	1988.11	2004.12	2062.6	2080	2085.25	2022.33	2039.33	1984.8	2102.33	2286.67	2026	2028.67	2020.83	2053	2089.8	2081.33	2076.5	2129.67	2229	2071.25	2158.33	2066.17	2189.5	2176.56	2096.67	2316	2248.33	2125.75	2086.4	2117.83	2343	2321.5	2136.56	2050.8	2200	2067.78	2221.75	2082.71	2069.86
	2092.33	2146.33	1982.5	1987.43	2094.25	2026.17	2070.33	2160	2016.2	1990.17	1988.89	1997.38	2053.2	2083.38	2049.5	2003.67	2050.33	1982.6	2096.67	2261.5	2026.83	2032.67	2011.67	2065.67	2078.4	2064.33	2039.83	2117.33	2231.2	2078.75	2176.83	2058.17	2175	2169.33	2140	2322.62	2271.33	2138.25	2067.8	2104.33	2324.33	2316.75	2121	2043.6	2196.83	2063	2230.38	2072	2038.71
	2089.67	2137.33	1994	1999	2081.5	2015.5	2059	2150.67	2018.6	1986.33	1987.11	1998	2047.4	2097.62	2072.75	2003.67	2050.33	1985.2	2097	2243	2021.5	2024.67	2014.5	2075	2052	2051.56	2026.5	2118.67	2190.2	2071.5	2174	2059	2167.75	2166.22	2178	2288	2280	2132.75	2076.6	2109.17	2295.67	2283.25	2129.56	2061.6	2195.67	2081.56	2220.38	2068.29	2021.14
	2078.33	2135.67	2007	2001.86	2068.5	2020.83	2060.5	2161	2028.8	1987	1999.44	2002.25	2069.8	2103.38	2092	2021	2049.67	1992	2098	2211.5	2031.17	2026	2030.67	2074.33	2074.2	2054.33	2036.17	2125.17	2173.4	2080.5	2174.83	2059.83	2155.5	2173.11	2183.33	2275.88	2258.5	2120.5	2070.8	2120.67	2277.33	2278.5	2161.44	2067	2178.67	2110.22	2223.75	2060	2012.43
	2071.67	2130.67	2004.75	2002	2061.5	2024.33	2074.17	2171.33	2027.8	1993.33	1997.78	2002.25	2089.2	2124.88	2073.75	2035.67	2067.33	1998.8	2099.33	2206.17	2039.5	2050.33	2039	2079.67	2103	2057.44	2030.83	2137.67	2174.6	2082.75	2187.33	2067.83	2160	2188.22	2158.33	2259.62	2236	2124.75	2068.6	2121.33	2286.67	2303.5	2190	2084.2	2182.67	2137.89	2230.62	2071.14	2011.43
	2050.67	2144.33	2009.5	2018.71	2037.75	2046.17	2077	2181.33	2035.4	1988.83	2011.56	2014.38	2085	2149.12	2090.25	2037	2082.67	2000	2100.67	2193.5	2050	2058	2062	2087.33	2117	2071.11	2047.33	2133	2166.6	2096.5	2217.83	2074.17	2144.75	2205.67	2141	2255.75	2271.5	2131.5	2102	2129.67	2279.33	2317.75	2209.67	2101	2208.33	2173.22	2271	2086.57	2025.86
	2059.67	2110	2019.25	2017.43	2020	2048	2088.33	2157.67	2052	2006.33	2028.11	2032.25	2102.8	2169.38	2086.25	2047	2089.33	2018	2120	2180.83	2072.67	2062.67	2066.83	2114	2148.4	2091.33	2054.17	2138.83	2178	2143.5	2279.83	2106.67	2159.25	2247.44	2130	2263.25	2296.5	2144	2115.8	2157.83	2314.33	2337.25	2210.11	2117.6	2225.5	2179	2303.5	2099.43	2047.29
	2056.67	2114.67	2042.25	2034.43	2030.75	2065.83	2099.67	2174	2064	2027.83	2048.67	2038.62	2149.3	2162.5	2107	2038	2119.67	2039.2	2119	2187	2097.33	2102.67	2091.33	2138.33	2145.6	2117.22	2079.83	2157.67	2175	2152	2303.33	2132.17	2185	2237.56	2130.67	2312.5	2326.83	2154.75	2158.2	2186	2297.67	2339.25	2254.78	2141.6	2286.33	2191.33	2338.88	2115.57	2079.71
	2055	2121	2054.5	2047.29	2055.25	2077.67	2143	2207	2071.2	2038.83	2063.56	2055	2146.8	2208.88	2123.75	2052	2139.67	2052	2139	2188.17	2117.17	2131.33	2119.17	2166.33	2183.8	2143	2090.67	2185.17	2198.6	2182.75	2304	2155.67	2204.75	2266.67	2117.33	2348.38	2338.67	2169.25	2189.6	2229	2308.67	2356.5	2276.33	2165.8	2326.83	2204.11	2373.12	2143.71	2103.57
	2050.67	2140.33	2074.75	2065.14	2050.25	2087.83	2164.33	2232.67	2083.2	2059.83	2076.11	2072.62	2173.8	2222.5	2151.5	2077.67	2145.33	2055	2157.33	2172.83	2141.67	2139.67	2141.5	2197.33	2223.8	2160.67	2109.67	2217.5	2201.2	2189.75	2280	2179.5	2223	2277.78	2126.33	2375.38	2361.83	2192.25	2209.2	2243.67	2272.67	2386.75	2288.56	2175	2376.83	2228.67	2417.25	2168.29	2133.86
	2071	2149	2112.5	2081.86	2059.75	2098.17	2181.67	2268.33	2102	2081.33	2084.56	2086.5	2217.6	2247.12	2166	2054	2169.67	2067	2178.33	2169.5	2162.5	2170.67	2160	2237.33	2260	2187.56	2132.33	2231.83	2217	2228.5	2273.17	2195.67	2232	2309.33	2150	2387.5	2356.5	2192.5	2253	2260.67	2265.67	2395	2290.44	2186	2414	2243.22	2431.5	2196.71	2176.29
	2065.67	2144.67	2089.75	2089	2068	2115.17	2184.83	2307.33	2098	2088.83	2102.11	2093	2290.2	2267.5	2165	2066.67	2149.33	2077.6	2178.33	2188.33	2189.83	2165	2198.17	2302.33	2295.2	2189.78	2139.5	2227	2232.4	2245.5	2296.17	2233.83	2259.75	2328.89	2144.67	2401.12	2405.5	2208	2275.4	2337.5	2264.67	2462.5	2294.22	2228.2	2458.83	2266.11	2508.25	2204.71	2219
	2072.33	2144.33	2100	2097.14	2069.5	2122.5	2191	2296.33	2110.8	2091.33	2109.44	2102.12	2274.6	2270.38	2176	2056.33	2176.67	2082.8	2184	2188.83	2199.67	2220.33	2186.5	2321	2319.4	2218	2157.67	2249	2223.2	2268.75	2354.5	2232.17	2277.25	2328.89	2138	2441.25	2440.08	2252.5	2284.8	2292.17	2293.67	2507	2310.89	2244.8	2466.33	2279.89	2557.5	2226.43	2271.71
	2073	2147.67	2113.75	2120	2069.25	2141.67	2191.5	2328.33	2106	2102.83	2119.89	2106.5	2270	2265.12	2163	2068.33	2184	2087	2197.33	2204.5	2201	2196.67	2199	2342	2322	2218.67	2173.83	2241	2246.6	2325.25	2364.5	2241	2321.75	2351.11	2157	2464.5	2460.5	2246.25	2321.2	2293	2334	2544	2310.67	2254	2481.83	2282.22	2557.62	2211.86	2297.14
	2080.67	2138	2122.75	2126.29	2080.25	2141.67	2206.5	2346.67	2094.4	2123.33	2114.67	2100.75	2258.4	2236.75	2160.5	2063	2188.33	2089	2191.67	2209.67	2208.17	2212.67	2187.17	2364.67	2335.6	2221.33	2186.33	2239.08	2271	2334.75	2382.5	2251.33	2343.5	2353.11	2139.67	2437.88	2481.5	2254.5	2322	2305.5	2330.67	2571.25	2303.67	2296	2483.33	2275.22	2577.38	2199.43	2333
	2071	2144.33	2114.5	2131.14	2074.5	2133.67	2206.5	2356.33	2102.6	2116.83	2111.22	2105.12	2247.6	2224	2152.25	2050.67	2202	2092.6	2213	2218	2216	2207	2185.67	2310.33	2331.8	2232.44	2190	2237.17	2283.4	2348	2383.83	2229.67	2357	2350.44	2136.67	2447.88	2474.5	2261.5	2332.6	2280.17	2339	2564.75	2304.44	2287.4	2487.67	2256.33	2571.75	2198.86	2367.14
	2059.33	2161.33	2110	2136.57	2065.75	2118	2198.83	2363.67	2109.8	2111.33	2105.89	2105.88	2246.6	2201	2135	2043.33	2195.67	2074.2	2204	2240.83	2211	2204	2176.67	2312.67	2326.6	2230.22	2197	2239.67	2282.4	2332.25	2389.33	2231	2348.25	2358.33	2132	2435.12	2456.83	2252.5	2313.4	2266.67	2322.67	2530.5	2273.56	2266.8	2466	2236.56	2575.38	2193.57	2386.93
	2064.33	2159.33	2114.25	2131.29	2064	2116.17	2187.5	2324	2106.6	2084.5	2097.11	2096	2240.7	2177.75	2132.25	2051.33	2188.33	2081.4	2188.33	2244.17	2195.67	2196.33	2163	2308.33	2308.4	2193.89	2199.33	2229	2301.2	2345	2358.67	2223.17	2331.25	2351.78	2132.33	2435.12	2427.67	2249	2281.8	2296.67	2315	2507	2256.22	2268.6	2445.67	2217.67	2562.12	2180.29	2355.14
	2046.67	2157	2100	2128.14	2056.25	2104.5	2182.17	2343.67	2111.4	2076.17	2079.44	2091.62	2231.2	2188.5	2141.5	2047.33	2186.33	2062.6	2198.67	2234.67	2166.67	2178	2136	2293.67	2304.8	2187.78	2200.83	2216.83	2307	2306.75	2346.33	2194	2290	2346.33	2126.67	2428	2411.33	2245.5	2275.6	2258.67	2305.33	2522.5	2235.78	2234.2	2413.83	2195.56	2521.88	2172.86	2322
	2061.33	2144	2073	2109	2053.5	2106.17	2186.67	2311.33	2106.2	2062.83	2084.11	2084.38	2238.4	2172.75	2130	2036	2168.33	2058.2	2184.67	2228.83	2147	2177	2120	2253.33	2295.6	2188.11	2198	2199.33	2298.8	2276.75	2329	2174.67	2302.5	2325	2135	2419	2406	2246.25	2256	2248.5	2290	2518	2221	2227.8	2390.5	2189.89	2530.38	2156	2335.14
	2051	2138	2077.5	2101.29	2039.25	2105.17	2180.33	2285.33	2082	2044.17	2065.33	2079	2203.6	2162.25	2122.5	2035.33	2152.67	2040.6	2169.33	2222.17	2149.17	2158	2115.67	2237.33	2282.8	2170.89	2159.33	2217.67	2305.6	2260.75	2305.33	2156.67	2294.5	2295.44	2125.67	2400.5	2374.33	2214.5	2229.2	2228.17	2301.67	2500.75	2197.22	2198.2	2388.83	2161.56	2500.5	2162.71	2307.14
	2058.33	2132.33	2059.25	2090.86	2034	2085.33	2165.17	2244	2065	2043.67	2050.22	2075	2185.8	2146.75	2094.5	2014	2121.33	2039.6	2160.67	2198.67	2133	2148	2094.5	2222	2260.4	2140.67	2143.5	2219.5	2263.2	2243.25	2290.5	2144.33	2259.5	2270.44	2113.33	2365.75	2327.67	2187.75	2188.4	2219.5	2297	2485	2174.22	2161	2345.17	2145.78	2459.38	2124.57	2242.43
	2048	2131	2048.5	2077	2028.75	2076.5	2169.83	2231	2070	2025.83	2038.67	2055.38	2166.8	2135	2088.5	2017.33	2086	2023.8	2134.67	2182.67	2109.17	2130.67	2079.25	2201.67	2244.6	2129.44	2123.5	2203.17	2246	2236.5	2291.67	2129	2229.75	2263.78	2136.33	2329.62	2328	2184.5	2184.4	2203	2295	2439.25	2152.67	2125	2321.83	2136.22	2434.25	2119	2214.86
	2036.67	2118.67	2043.75	2065.43	2025.5	2065.17	2166.5	2214.33	2054	2024	2034	2054.38	2144.2	2140.75	2092.5	2015.67	2077	2017.6	2140	2189.5	2088	2118.67	2064.17	2185.33	2216.8	2115.67	2109.83	2188.83	2245.4	2201	2255.17	2113.67	2217	2234	2129.67	2306.5	2314	2181	2161.2	2165.5	2287.33	2379.25	2152.56	2102	2286.5	2117	2408.62	2113.14	2177.71
	2036.33	2107.67	2032.75	2054.71	2026	2053	2154.33	2219.67	2045.8	2017.83	2018.67	2053.75	2119.2	2142.12	2101.5	1998	2075	2009	2131.33	2175.5	2067.83	2107.67	2054.5	2177.33	2174.6	2104.56	2096.33	2165.67	2230.4	2180	2231	2102.33	2220	2231.33	2126.33	2310.88	2275.33	2156.25	2144.2	2155.83	2284.33	2336.5	2168.67	2106.4	2261	2101.33	2375.38	2109.57	2152.71
	2037.33	2124	2037.5	2045.29	2020.5	2054.17	2149.67	2188.67	2055.8	2009.67	2020	2052.75	2122.2	2134.25	2092.5	2014	2090.67	2007.8	2128.67	2168.83	2071.83	2084.33	2049.17	2150.33	2159.2	2106.33	2076.17	2172.83	2233.8	2177.75	2261.5	2099.17	2205.75	2209.56	2129	2272.38	2261	2166	2133.6	2174.5	2304.67	2305.75	2164.11	2097.4	2251.33	2100.67	2332.5	2107.29	2140
	2022	2097.67	2030.5	2054.14	2017	2055	2153.83	2178.67	2049	2005.33	2016.33	2049.25	2104.4	2136.5	2078.75	2015.33	2095.67	2014.2	2112.33	2160.83	2068.67	2099.33	2058.67	2142.67	2167.8	2104.56	2071.17	2177.67	2219.4	2156	2242.67	2113.17	2185.75	2208.56	2124	2257.25	2247.67	2160.5	2134.2	2176.5	2328	2280.25	2166.44	2108.8	2239.83	2118	2323.12	2118.57	2117.86
	2015	2090	2036.75	2046	2023.5	2058.17	2135.17	2195.67	2055	2012.17	2022.11	2058.75	2114	2135.25	2082.5	2026.67	2096.67	2015.6	2115	2157	2069.17	2091.67	2061.67	2141	2166.8	2103.44	2072.5	2176.67	2232.2	2159.25	2238.33	2104.67	2188.5	2186.67	2109.33	2238.62	2215	2147	2144.8	2177	2339.33	2254	2184.78	2109.6	2226	2114.56	2291.5	2113.57	2096.57
	2021.67	2049	2028.25	2039.57	2031	2059.67	2138.5	2181.33	2049	2008.83	2027.44	2063.5	2102.4	2133.88	2084.75	2030	2106.67	2020.2	2106.33	2147	2077	2083.67	2067.5	2120.33	2157	2103.89	2083.17	2166.5	2211.8	2166.5	2238.17	2112	2172	2174.67	2107.33	2215.12	2215.83	2153	2143.4	2166.17	2311	2241.25	2187.44	2122.4	2185.5	2138.67	2264.25	2118	2085.14
	2010.67	2068.67	2033.5	2050.86	2043.25	2063	2144.33	2185.67	2052.4	2018.5	2028.22	2083.75	2086.6	2143.31	2104	2028.33	2105	2035	2104	2142.83	2096	2094.33	2083.33	2130.67	2170.6	2108.44	2095.5	2162.83	2192.8	2152.75	2240.5	2119.83	2153	2169.67	2097.33	2199.38	2212.5	2159.5	2158	2190.67	2332.33	2208.75	2216.67	2141.8	2188.67	2151.56	2264.12	2127	2095.29
	2012	2048	2047.25	2052.86	2038	2067	2131.67	2177	2066.6	2027.5	2035.89	2083.88	2096.6	2171.38	2101.25	2042.67	2116	2029.6	2104.67	2129	2099	2111	2094.33	2145	2176.8	2120.56	2080.17	2160.67	2188.4	2151	2229.83	2124.5	2157.25	2179.22	2124.67	2213.88	2213.67	2156	2176	2195	2342	2207.25	2218.56	2153.2	2204	2156.89	2284.5	2116.86	2094.57
	2026.33	2041.33	2046	2058.57	2043.75	2078.33	2131.33	2176.67	2066.8	2046.33	2049	2084.88	2098.2	2204	2117.75	2037	2114	2047.2	2106	2144.33	2105.33	2114.67	2099.5	2179.67	2201.2	2123.44	2099.17	2163.5	2179	2172	2255.5	2134.67	2165.75	2177.22	2149	2216.25	2225.67	2173	2172.2	2202.83	2345	2214.5	2236.89	2168	2204.83	2182.11	2286	2125.14	2120.57
	2020	2056.33	2052.75	2061.29	2041.25	2083.5	2128.83	2187.67	2078.2	2045.33	2066.44	2088.88	2120.8	2206.12	2129	2048	2119	2064.2	2127.33	2130.83	2114	2107.67	2112.67	2174.33	2217.6	2155.33	2114	2168.83	2168.4	2181.75	2262.67	2169.83	2173.75	2171.67	2153	2217.5	2222.17	2198.5	2209.8	2221.83	2357.33	2231.5	2256.89	2197.4	2245	2199.67	2304.12	2132.29	2134.71
	2019.33	2071	2060	2072.86	2041.75	2078	2135.5	2181.33	2074.8	2054	2073	2095	2129.6	2201	2118.75	2055.33	2152.67	2059.8	2134	2133.67	2131.33	2124.33	2127.67	2185.67	2221	2152.22	2132.67	2165	2179.8	2193	2266	2189.5	2190.75	2170.22	2156.33	2206.75	2209.17	2193	2224.2	2229	2360.33	2242.75	2295	2208	2254.17	2230.11	2298.75	2145	2141.86
	2028	2059	2056.5	2083.43	2033.5	2090.17	2146.17	2184.33	2085.8	2067.67	2080.44	2096.88	2140.2	2199	2134.5	2052	2164.33	2074	2156	2137.83	2133.5	2141.33	2129.17	2194.33	2229.4	2161.44	2140.83	2173.33	2172.6	2206.75	2274.5	2191	2190.25	2170.22	2148	2208	2241.83	2206.75	2237	2240.67	2356.33	2241	2302.22	2224.4	2252.67	2253.22	2314.5	2168	2178.43
	2036.67	2048.33	2059.75	2095.29	2050.25	2092.17	2154.33	2199	2076.6	2065.67	2080.78	2094.88	2132.6	2205.38	2148.25	2063.33	2201.67	2075.2	2156.67	2130.83	2157.67	2134.33	2142.17	2203	2230.2	2159.67	2156	2163.5	2176.8	2226	2278	2201.5	2182.25	2175.44	2153.33	2202.88	2245.5	2181	2248.8	2247.33	2321.67	2257.25	2304.67	2238.6	2271.67	2258.33	2322.88	2176.43	2196.43
	2037.33	2041	2056.25	2114.57	2050	2099.67	2148.17	2211.33	2093.2	2070.5	2097	2104.88	2135.8	2199	2148	2047	2193.67	2087.2	2165.33	2135.83	2164	2143	2144.67	2208.33	2232.6	2175.22	2144.5	2185.83	2177.4	2214.75	2290.33	2211.33	2196	2174.22	2139	2208.12	2252.33	2200.5	2302.6	2259.33	2289.33	2272.25	2305.44	2259.6	2274	2255.44	2356.25	2183.57	2223.29
	2027	2056.67	2063.25	2124.43	2063.25	2104.17	2148	2223.33	2085.4	2071.83	2089.22	2098.12	2150	2190.5	2156.25	2068.67	2201.33	2085.4	2184.33	2147.67	2151.83	2150.67	2151.67	2220	2229	2177	2160	2182.67	2170.8	2223.25	2293.17	2202.17	2209.75	2190.78	2149.67	2210.75	2290.33	2221.25	2249	2260.17	2275	2273.25	2308.78	2290.2	2275	2252.33	2344.88	2197.86	2219.71
	2041.67	2038.67	2058	2131.71	2055.75	2098.83	2152.5	2254.33	2095	2074.5	2100.78	2112.38	2161.4	2177.75	2141	2070	2223.67	2077	2177.33	2148.17	2164	2153	2161.5	2216.67	2225.8	2180	2167.17	2183.33	2195.4	2231.25	2316.83	2215.5	2231.5	2181.56	2141	2225.5	2284.33	2241.75	2251.2	2251.33	2250	2281.25	2303.89	2253	2282.33	2244.22	2360.12	2194.14	2224.57
	2058.67	2044.33	2067	2127.14	2040.5	2097.67	2157	2218	2100.8	2068	2094.44	2100.5	2176	2166.12	2158	2054.33	2220	2077.2	2198.67	2165	2163.83	2151	2142.5	2226.67	2206.8	2166.33	2148.33	2170.33	2199.8	2222	2319.67	2216.33	2218.5	2178.44	2140	2225.25	2280.5	2262.25	2233	2255.17	2265.67	2303.25	2292.78	2249	2273.17	2243.44	2359.38	2199.14	2228
	2054.67	2053.33	2052.5	2107.43	2047.25	2098.5	2155	2229	2086.2	2061.67	2093.22	2092.62	2171.6	2160.25	2128.75	2056	2226	2069.6	2204.67	2173.83	2150.67	2132.33	2153.5	2221.33	2220.8	2169	2132.83	2160.5	2217.2	2230.25	2298.83	2192.33	2216.25	2184.11	2157.33	2227.62	2281.5	2243.75	2222.4	2252.33	2223.33	2318	2276.22	2249.2	2282	2225.22	2342	2176.29	2226.57
	2059.33	2019	2041.75	2090.14	2041.75	2099.17	2147.17	2198.67	2090.2	2063.33	2079.44	2085.88	2164.8	2151.56	2132.75	2045	2192.33	2050.2	2223.67	2169.33	2137.17	2141.67	2123.33	2227.33	2187.8	2159	2125	2168.67	2216.8	2225.25	2292	2189	2231	2189.56	2151	2242.12	2278.33	2267.5	2209.8	2241.33	2235.67	2320.25	2251.56	2243.8	2287.83	2192.33	2340.5	2163.71	2222
	2059	2008.33	2029	2074	2033.25	2091.33	2135.33	2194.33	2077	2069	2067.11	2092	2166.6	2143.25	2109.25	2047.67	2191	2049.4	2207	2163	2133.5	2154	2117	2239.33	2178.4	2164.78	2118.17	2187.17	2233.2	2226.75	2284.83	2181	2228	2196.78	2169.33	2228.75	2272.5	2234	2201	2231.17	2241.67	2323.75	2257	2227.6	2272.33	2179.89	2334.5	2164.57	2202.14
	2053.33	2016	2011.5	2052.86	2030	2080.83	2127.5	2181.67	2067	2063.67	2069.11	2085.12	2168.6	2142.12	2123	2037.33	2194	2035	2207	2169.17	2129.17	2140	2099.33	2245.67	2168.8	2161.44	2101.33	2183	2244.4	2195.75	2281.17	2178.33	2233	2171.78	2127.33	2222.88	2254.33	2233.25	2181.8	2213.67	2210.33	2331.25	2251.11	2212.2	2245.33	2169.89	2309.25	2130.86	2180.71
	2056.33	2021	2008.75	2048.86	2025.25	2075.67	2131.17	2180.67	2060.4	2049.33	2061.56	2093.38	2173.2	2126.25	2110	2015	2184.67	2035	2182.33	2171.67	2109.83	2131	2088.17	2240.33	2160.2	2147.89	2083.17	2178.67	2226	2205.75	2257.83	2141.67	2218.25	2164.67	2107.67	2203.62	2234.83	2229	2170.6	2194	2204	2303.25	2213.56	2191	2246.17	2163.56	2300.75	2113.71	2163.43
	2061.67	2015	2012	2036.29	2016.25	2068.67	2121	2151.67	2053.4	2036.17	2047.44	2084.5	2164.2	2117.75	2108.5	2007.33	2173.33	2014	2167.33	2162.83	2103.33	2130.33	2076.67	2224.33	2148.6	2130.67	2074.83	2172	2222.2	2193.5	2235.83	2143	2191.5	2160.44	2088.67	2209.25	2196.83	2220	2158.8	2201.5	2237	2304.25	2188.33	2154	2242.5	2131.22	2314.5	2113.71	2160
	2036.67	2002.67	2000.5	2024.29	2014	2064.83	2099.67	2131.33	2045.4	2022.83	2041.44	2080.88	2160.8	2104.38	2097.5	2019.33	2176	2009.8	2158.33	2137.5	2093.17	2131	2070.33	2253.33	2138	2131.89	2073.67	2159.83	2218.4	2189.5	2206.83	2116.5	2189.25	2171.89	2080.67	2198.12	2189	2192	2134.8	2200.83	2188.33	2286.5	2184.22	2138.4	2248.33	2138.78	2299.75	2099.86	2145
	2031	1997.67	1987.75	2012.57	2015.75	2060.17	2102	2103.33	2047.6	2022.67	2026.22	2079.12	2144.4	2122.88	2080	2007.67	2178.33	2008.4	2135.67	2129.33	2089	2120.33	2052.83	2243.67	2110.2	2110.22	2054	2162.67	2229	2185.5	2196.67	2112.5	2177.25	2149.22	2077.67	2232.12	2180.17	2189.25	2124.8	2178	2200.67	2287.25	2160.89	2115.6	2212.33	2125.78	2292.38	2094.29	2128.57
	2038	2011.33	1997	2012.43	2005.5	2063.5	2082.67	2086.67	2040	2005.17	2023	2084.5	2142.8	2120.88	2090.25	2020.33	2195	2004.6	2129.67	2128.83	2072.33	2105	2056.5	2229.67	2131.2	2101.89	2052.5	2153.5	2237.2	2191	2201	2123.33	2169.75	2150.67	2083.67	2171	2165.5	2215.75	2115.4	2163.67	2202	2273.5	2151.56	2127.4	2215.83	2129	2284.88	2090.86	2100.86
	2026.67	1995.33	1995.5	2019.43	2015.75	2096.75	2082	2080.33	2030.8	2012.33	2019.67	2077	2154	2125.88	2095.5	2016	2194.67	2010.6	2138.67	2121	2059.67	2118.33	2065.33	2265.33	2115.4	2104.11	2046	2151	2227.4	2193	2209.5	2104.83	2176.25	2151.78	2081.33	2181.25	2171.83	2207.5	2112.4	2136.83	2211.33	2271.5	2146.78	2112.2	2241	2122.67	2272.25	2087	2090.29
	2022	1994.33	1991	2006	2009.75	2071.17	2086.67	2076	2041.4	2008	2017.67	2086.12	2140.4	2132.38	2097	2018.33	2167.67	2016.4	2091.33	2110	2060.83	2091.33	2057.33	2261.33	2118.8	2094.11	2044.17	2141.83	2208.8	2206	2196.5	2105.17	2168.25	2154.67	2081	2189	2182.33	2196.5	2114	2132.33	2218	2260.25	2164.44	2101.8	2224.5	2121.22	2272.88	2088.86	2091.57
	2028	2002.33	1992.5	2013.57	2014	2064.5	2085	2070.67	2047	2008.83	2020.89	2077.75	2127.2	2149.25	2110.25	2019.67	2182.33	2009.8	2089	2104.33	2061	2080	2058.33	2260.67	2133.8	2083.56	2042.5	2154.67	2175.2	2205.75	2211.83	2113.17	2154.25	2161.56	2093.33	2189.5	2175.33	2173.25	2111.2	2126	2250.33	2227	2151.11	2103	2235.67	2135	2273	2085.71	2090.14
	2031.67	2005	2006.5	2013.14	2013	2060.33	2085	2069	2054.2	2024.67	2027.33	2074.75	2120.8	2150.38	2113	2016.67	2178.67	2013.8	2060.67	2095.5	2059.5	2091.33	2071.67	2250.67	2148.6	2082.89	2054.17	2167.33	2153	2202.5	2213.83	2173.83	2143.75	2157.56	2097	2178.75	2170.67	2168.5	2132.8	2137.17	2221.33	2211	2148.44	2119.6	2216.33	2138.22	2305.38	2094	2090.57
	2031.67	2007.33	2011	2016.14	2017.25	2058.5	2092.83	2064	2047.6	2019	2031.56	2090.5	2130	2160.38	2113	2020.67	2195	2024.2	2226.33	2090.83	2070.5	2078.67	2081.83	2254.33	2144.4	2088.56	2048.33	2157.33	2132.2	2204.75	2202.5	2108.67	2154.5	2165.89	2080.67	2177.5	2163.33	2166	2136.4	2147.33	2256	2193.75	2146	2120.2	2258	2155.78	2269.5	2095	2086.14
	2034.67	2014.33	2017.75	2039.29	2025.75	2063.83	2094	2066	2050.4	2024.17	2037.11	2090.75	2143.2	2186.5	2118	2024	2206	2025.8	2083.67	2095.17	2068.17	2087.33	2091.83	2255	2158.4	2093.67	2056.17	2151.33	2135.8	2220.38	2196.17	2138.33	2148.75	2175.11	2089.67	2181	2181.17	2166.25	2147.4	2156.67	2254.67	2193	2159	2132.2	2264.17	2166.89	2268.25	2094.14	2085.14
	2035	2006.33	2017.75	2041.43	2022.75	2079	2091.83	2072.67	2066.2	2026	2044.89	2083.88	2133	2183.38	2114.25	2041	2205.67	2030.2	2095.67	2097.33	2083	2075.33	2094.33	2260.33	2161	2093.89	2062.83	2164.83	2133.8	2211.75	2201.67	2133.67	2136	2169.89	2092	2171.25	2190.5	2149.25	2165.2	2163.83	2254.67	2197.5	2175.33	2138	2279.67	2173.56	2254.88	2106.71	2103.43
	2031.33	2011.33	2012.75	2046.57	2026.75	2073.33	2084	2080.33	2084.2	2024.17	2042.11	2092.94	2144.2	2189.12	2121.75	2036.33	2213.33	2031	2098.67	2096.83	2075.67	2095.67	2101	2298	2169.8	2108.44	2067.67	2188	2127.8	2212	2198	2137.17	2133	2164	2095.33	2176	2199.33	2159.5	2171	2165.67	2259.33	2201.25	2178.44	2144	2290.67	2187.33	2263.38	2112.71	2111.29
	2040	2004.67	2037.25	2070	2032.25	2082	2086.17	2091.67	2093	2025.83	2044.11	2082.88	2147.2	2183.12	2138	2044.33	2200.67	2041	2104	2098.67	2091.5	2103.67	2120.5	2293.67	2180	2105.44	2077.17	2196.33	2115.4	2208.75	2216.17	2149.5	2130.25	2172.89	2122	2180	2202.33	2186	2183.2	2171.5	2222.67	2223	2193.67	2167.6	2319.17	2191	2284.38	2133.29	2146.71
	2046.67	2004.33	2044.25	2078.86	2030.25	2083.83	2083.17	2112.67	2106.2	2034.17	2055.67	2096.12	2157.2	2195.5	2143.75	2042.33	2227.67	2048.2	2142.33	2101.5	2088.33	2101.67	2121.33	2309.33	2202.8	2111.22	2092.83	2212.5	2130.8	2208.5	2226.33	2177.67	2126.25	2175.33	2113.33	2191.5	2211.67	2163.5	2189	2170.5	2198.33	2203.75	2209.11	2178	2318.5	2198.89	2289.62	2148	2157
	2043.33	2010.33	2038.5	2106.86	2037.25	2092.83	2090.83	2120.33	2101.8	2042.5	2054.33	2100.5	2185	2202.25	2147	2046.67	2219.33	2046.6	2123.33	2108.83	2104.5	2125.33	2128.33	2360.33	2222.6	2115.11	2094.17	2201.83	2131.4	2226.25	2250.33	2169.67	2151.25	2171.78	2092	2177.5	2214.5	2184	2191.4	2186.83	2180	2200.25	2211.33	2182.2	2329	2190.22	2304.88	2161.71	2164.57
	2056.33	2017.33	2039.25	2113.86	2035	2107	2089	2140.33	2087.4	2044.83	2065	2098.38	2182.4	2199.88	2139	2030.67	2208.67	2045.8	2143	2124.17	2105.5	2119.33	2138.5	2358	2231.8	2125.44	2104.67	2203.5	2131.4	2243.75	2248.5	2171.67	2140.25	2183.78	2108.33	2182	2241.5	2195.25	2171.4	2198.83	2182	2209.25	2228	2213.8	2325.5	2193.11	2308.5	2164.86	2176.57
	2046.33	2008	2033.25	2126.57	2027	2094.67	2087.67	2147	2086	2052.33	2058.44	2091.38	2199	2179.88	2134	2039.33	2188.67	2047.4	2156	2130.33	2118.17	2109.33	2124.67	2377.67	2208.4	2122.11	2114.17	2195.67	2161	2265	2239.5	2183.83	2158.75	2182.78	2108.33	2188.75	2239	2208.75	2174	2211.33	2175	2197.5	2223.22	2209.8	2332.17	2176.44	2319.38	2187.57	2202.71
[truncated: 162 more columns]

## Sheet: Raw Time
Time	ZT	ExT
16.85	14.85	20.85
17.85	15.85	21.85
18.85	16.85	22.85
19.85	17.85	23.85
20.85	18.85	0.85
21.85	19.85	1.85
22.85	20.85	2.85
23.85	21.85	3.85
24.85	22.85	4.85
25.85	23.85	5.85
26.85	0.85	6.85
27.85	1.85	7.85
28.85	2.85	8.85
29.85	3.85	9.85
30.85	4.85	10.85
31.85	5.85	11.85
32.85	6.85	12.85
33.85	7.85	13.85
34.85	8.85	14.85
35.85	9.85	15.85
36.85	10.85	16.85
37.85	11.85	17.85
38.85	12.85	18.85
39.85	13.85	19.85
40.85	14.85	20.85
41.85	15.85	21.85
42.85	16.85	22.85
43.85	17.85	23.85
44.85	18.85	0.85
45.85	19.85	1.85
46.85	20.85	2.85
47.85	21.85	3.85
48.85	22.85	4.85
49.85	23.85	5.85
50.85	0.85	6.85
51.85	1.85	7.85
52.85	2.85	8.85
53.85	3.85	9.85
54.85	4.85	10.85
55.85	5.85	11.85
56.85	6.85	12.85
57.85	7.85	13.85
58.85	8.85	14.85
59.85	9.85	15.85
60.85	10.85	16.85
61.85	11.85	17.85
62.85	12.85	18.85
63.85	13.85	19.85
64.85	14.85	20.85
65.85	15.85	21.85
66.85	16.85	22.85
67.85	17.85	23.85
68.85	18.85	0.85
69.85	19.85	1.85
70.85	20.85	2.85
71.85	21.85	3.85
72.85	22.85	4.85
73.85	23.85	5.85
74.85	0.85	6.85
75.85	1.85	7.85
76.85	2.85	8.85
77.85	3.85	9.85
78.85	4.85	10.85
79.85	5.85	11.85
80.85	6.85	12.85
81.85	7.85	13.85
82.85	8.85	14.85
83.85	9.85	15.85
84.85	10.85	16.85
85.85	11.85	17.85
86.85	12.85	18.85
87.85	13.85	19.85
88.85	14.85	20.85
89.85	15.85	21.85
90.85	16.85	22.85
91.85	17.85	23.85
92.85	18.85	0.85
93.85	19.85	1.85
94.85	20.85	2.85
95.85	21.85	3.85
96.85	22.85	4.85
97.85	23.85	5.85
98.85	0.85	6.85
99.85	1.85	7.85
100.85	2.85	8.85
101.85	3.85	9.85
102.85	4.85	10.85
103.85	5.85	11.85
104.85	6.85	12.85
105.85	7.85	13.85
106.85	8.85	14.85
107.85	9.85	15.85
108.85	10.85	16.85
109.85	11.85	17.85
110.85	12.85	18.85
111.85	13.85	19.85
112.85	14.85	20.85
113.85	15.85	21.85
114.85	16.85	22.85
115.85	17.85	23.85
116.85	18.85	0.85
117.85	19.85	1.85
118.85	20.85	2.85
119.85	21.85	3.85
120.85	22.85	4.85
121.85	23.85	5.85
122.85	0.85	6.85
123.85	1.85	7.85
124.85	2.85	8.85
125.85	3.85	9.85
126.85	4.85	10.85
127.85	5.85	11.85
128.85	6.85	12.85
129.85	7.85	13.85
130.85	8.85	14.85
131.85	9.85	15.85
132.85	10.85	16.85
133.85	11.85	17.85
134.85	12.85	18.85
135.85	13.85	19.85
136.85	14.85	20.85
137.85	15.85	21.85
138.85	16.85	22.85
139.85	17.85	23.85
140.85	18.85	0.85
141.85	19.85	1.85
142.85	20.85	2.85
143.85	21.85	3.85
144.85	22.85	4.85
145.85	23.85	5.85
146.85	0.85	6.85
147.85	1.85	7.85
148.85	2.85	8.85
149.85	3.85	9.85
150.85	4.85	10.85
151.85	5.85	11.85
152.85	6.85	12.85

## Sheet: Smoothed Data
Cell:	1	2	4	5	6	7	8	9	10	11	12	13	14	15	16	17	18	19	20	21	22	23	24	25	26	27	28	29	30	31	32	33	34	35	36	38	39	40	41	42	43	45	46	47	48	49	50	51	52
	2361.36	2296.43	2187.25	2432.96	2279.48	2334.25	2508.98	2426.74	2447.77	2363.43	2386.81	2305.29	2389.5	2432.16	2461.64	2155.54	2285.81	2237.82	2490.95	2407.61	2558.6	2692.97	2485.3	2301.9	2403.76	2666.12	2391.93	2438.73	2788.97	2534.58	2723.57	2655.49	2682.99	2811.59	2301	2875.49	2886.87	2343.31	2692.11	2746.03	2482.15	2636.73	2706.66	2556.1	2702.75	2500.07	2743.73	2327.52	2243.28
	2359.47	2295.24	2186.14	2430.58	2277.99	2332.38	2506.65	2425.63	2445.62	2361.88	2384.78	2303.49	2388.2	2429.9	2459.91	2154.81	2284.31	2236.49	2489.13	2407.49	2556.43	2689.63	2483.47	2300.47	2401.58	2662.74	2390.41	2437.25	2785.88	2533.36	2719.42	2652.53	2680.49	2807.64	2299.37	2872.13	2883.89	2341.81	2688.34	2743.34	2481.04	2634.9	2702.54	2553.19	2699.77	2497.44	2740.6	2326.13	2242.06
	2357.58	2294.05	2185.04	2428.21	2276.49	2330.52	2504.32	2424.52	2443.48	2360.34	2382.76	2301.7	2386.91	2427.65	2458.19	2154.07	2282.81	2235.17	2487.31	2407.36	2554.27	2686.29	2481.64	2299.03	2399.41	2659.37	2388.9	2435.77	2782.8	2532.14	2715.28	2649.58	2677.99	2803.69	2297.75	2868.77	2880.92	2340.3	2684.57	2740.65	2479.94	2633.07	2698.44	2550.29	2696.8	2494.82	2737.48	2324.73	2240.85
	2355.7	2292.86	2183.94	2425.84	2275	2328.66	2501.99	2423.4	2441.33	2358.79	2380.73	2299.91	2385.62	2425.39	2456.46	2153.34	2281.32	2233.84	2485.49	2407.24	2552.11	2682.96	2479.81	2297.6	2397.23	2656	2387.38	2434.29	2779.72	2530.91	2711.15	2646.62	2675.5	2799.74	2296.13	2865.41	2877.94	2338.79	2680.82	2737.97	2478.83	2631.25	2694.34	2547.4	2693.83	2492.2	2734.37	2323.34	2239.63
	2353.82	2291.67	2182.84	2423.47	2273.52	2326.8	2499.67	2422.29	2439.19	2357.25	2378.71	2298.12	2384.33	2423.14	2454.74	2152.61	2279.82	2232.52	2483.67	2407.11	2549.95	2679.63	2477.98	2296.17	2395.06	2652.64	2385.87	2432.82	2776.64	2529.69	2707.02	2643.67	2673	2795.81	2294.51	2862.06	2874.97	2337.29	2677.06	2735.28	2477.72	2629.42	2690.24	2544.5	2690.87	2489.59	2731.26	2321.95	2238.42
	2351.93	2290.48	2181.74	2421.11	2272.03	2324.94	2497.34	2421.18	2437.04	2355.71	2376.69	2296.33	2383.04	2420.89	2453.01	2151.88	2278.32	2231.19	2481.85	2406.99	2547.79	2676.3	2476.16	2294.74	2392.9	2649.28	2384.36	2431.34	2773.57	2528.47	2702.9	2640.72	2670.51	2791.87	2292.9	2858.72	2872.01	2335.79	2673.31	2732.6	2476.62	2627.6	2686.16	2541.61	2687.91	2486.97	2728.15	2320.56	2237.21
	2350.05	2289.29	2180.64	2418.75	2270.54	2323.08	2495.02	2420.07	2434.9	2354.17	2374.67	2294.54	2381.75	2418.64	2451.29	2151.15	2276.83	2229.87	2480.04	2406.86	2545.63	2672.98	2474.34	2293.31	2390.73	2645.93	2382.85	2429.87	2770.5	2527.25	2698.78	2637.78	2668.02	2787.95	2291.28	2855.37	2869.04	2334.28	2669.57	2729.92	2475.51	2625.78	2682.07	2538.73	2684.95	2484.36	2725.05	2319.17	2236
	2348.17	2288.11	2179.54	2416.39	2269.05	2321.22	2492.7	2418.96	2432.77	2352.63	2372.65	2292.76	2380.46	2416.39	2449.57	2150.42	2275.34	2228.55	2478.22	2406.74	2543.48	2669.66	2472.52	2291.88	2388.57	2642.58	2381.34	2428.39	2767.43	2526.04	2694.68	2634.84	2665.54	2784.02	2289.66	2852.03	2866.08	2332.78	2665.83	2727.25	2474.41	2623.96	2678	2535.84	2681.99	2481.76	2721.95	2317.78	2234.79
	2346.3	2286.92	2178.44	2414.03	2267.57	2319.37	2490.38	2417.85	2430.63	2351.09	2370.64	2290.97	2379.17	2414.15	2447.85	2149.69	2273.84	2227.23	2476.41	2406.61	2541.33	2666.35	2470.7	2290.45	2386.4	2639.24	2379.83	2426.92	2764.37	2524.82	2690.58	2631.9	2663.06	2780.11	2288.05	2848.7	2863.12	2331.28	2662.1	2724.58	2473.3	2622.14	2673.93	2532.97	2679.04	2479.15	2718.85	2316.4	2233.58
	2344.42	2285.73	2177.34	2411.68	2266.09	2317.52	2488.07	2416.74	2428.5	2349.56	2368.62	2289.19	2377.88	2411.91	2446.13	2148.96	2272.35	2225.91	2474.6	2406.48	2539.18	2663.04	2468.88	2289.03	2384.25	2635.89	2378.32	2425.45	2761.31	2523.6	2686.48	2628.97	2660.57	2776.2	2286.43	2845.37	2860.16	2329.78	2658.38	2721.91	2472.2	2620.32	2669.87	2530.09	2676.09	2476.55	2715.76	2315.01	2232.37
	2342.55	2284.55	2176.25	2409.32	2264.6	2315.67	2485.76	2415.63	2426.37	2348.02	2366.61	2287.41	2376.59	2409.67	2444.42	2148.23	2270.86	2224.59	2472.79	2406.36	2537.03	2659.73	2467.06	2287.6	2382.09	2632.56	2376.81	2423.98	2758.26	2522.39	2682.39	2626.04	2658.1	2772.3	2284.82	2842.04	2857.21	2328.29	2654.65	2719.24	2471.09	2618.5	2665.82	2527.22	2673.15	2473.95	2712.67	2313.62	2231.16
	2340.67	2283.36	2175.15	2406.98	2263.12	2313.82	2483.45	2414.53	2424.24	2346.49	2364.6	2285.63	2375.3	2407.43	2442.7	2147.51	2269.37	2223.27	2470.98	2406.23	2534.88	2656.43	2465.24	2286.18	2379.94	2629.23	2375.31	2422.51	2755.21	2521.18	2678.32	2623.11	2655.62	2768.4	2283.21	2838.72	2854.26	2326.79	2650.94	2716.57	2469.99	2616.69	2661.78	2524.35	2670.21	2471.36	2709.58	2312.24	2229.96
	2338.8	2282.18	2174.05	2404.63	2261.64	2311.97	2481.14	2413.42	2422.11	2344.96	2362.6	2283.86	2374.02	2405.2	2440.99	2146.78	2267.88	2221.95	2469.18	2406.1	2532.74	2653.14	2463.43	2284.75	2377.79	2625.9	2373.8	2421.04	2752.16	2519.96	2674.24	2620.19	2653.15	2764.51	2281.6	2835.4	2851.31	2325.29	2647.23	2713.91	2468.89	2614.87	2657.74	2521.48	2667.27	2468.77	2706.5	2310.86	2228.75
	2336.93	2281	2172.96	2402.29	2260.17	2310.13	2478.83	2412.31	2419.98	2343.43	2360.59	2282.08	2372.73	2402.97	2439.27	2146.05	2266.4	2220.64	2467.38	2405.98	2530.59	2649.85	2461.62	2283.33	2375.64	2622.58	2372.3	2419.57	2749.11	2518.75	2670.18	2617.26	2650.68	2760.62	2279.99	2832.08	2848.37	2323.8	2643.53	2711.25	2467.78	2613.06	2653.71	2518.62	2664.33	2466.18	2703.43	2309.47	2227.55
	2335.06	2279.81	2171.87	2399.95	2258.69	2308.28	2476.53	2411.21	2417.86	2341.9	2358.59	2280.31	2371.45	2400.74	2437.56	2145.32	2264.91	2219.32	2465.57	2405.85	2528.45	2646.56	2459.81	2281.91	2373.49	2619.26	2370.79	2418.11	2746.07	2517.54	2666.12	2614.35	2648.21	2756.74	2278.39	2828.77	2845.43	2322.31	2639.83	2708.59	2466.68	2611.25	2649.69	2515.76	2661.4	2463.59	2700.35	2308.09	2226.34
	2333.2	2278.63	2170.77	2397.61	2257.21	2306.44	2474.23	2410.1	2415.74	2340.37	2356.59	2278.54	2370.16	2398.51	2435.85	2144.59	2263.43	2218.01	2463.78	2405.72	2526.31	2643.28	2458	2280.49	2371.35	2615.94	2369.29	2416.64	2743.03	2516.34	2662.07	2611.43	2645.74	2752.87	2276.78	2825.46	2842.49	2320.82	2636.14	2705.94	2465.58	2609.43	2645.67	2512.91	2658.47	2461.01	2697.28	2306.71	2225.14
	2331.33	2277.45	2169.68	2395.28	2255.74	2304.6	2471.93	2409	2413.62	2338.84	2354.59	2276.77	2368.88	2396.29	2434.14	2143.87	2261.94	2216.69	2461.98	2405.59	2524.17	2640	2456.19	2279.07	2369.21	2612.63	2367.79	2415.18	2740	2515.13	2658.03	2608.52	2643.28	2749	2275.18	2822.16	2839.56	2319.32	2632.46	2703.28	2464.48	2607.62	2641.66	2510.06	2655.54	2458.43	2694.22	2305.33	2223.94
	2329.47	2276.27	2168.59	2392.95	2254.27	2302.77	2469.63	2407.9	2411.51	2337.32	2352.59	2275.01	2367.59	2394.06	2432.43	2143.14	2260.46	2215.38	2460.18	2405.46	2522.04	2636.72	2454.39	2277.66	2367.08	2609.33	2366.29	2413.71	2736.97	2513.93	2654	2605.61	2640.81	2745.14	2273.57	2818.86	2836.62	2317.84	2628.78	2700.63	2463.38	2605.81	2637.66	2507.21	2652.62	2455.86	2691.16	2303.95	2222.74
	2327.61	2275.09	2167.5	2390.62	2252.79	2300.93	2467.34	2406.8	2409.39	2335.8	2350.59	2273.24	2366.31	2391.84	2430.72	2142.41	2258.98	2214.07	2458.39	2405.33	2519.9	2633.45	2452.58	2276.24	2364.94	2606.03	2364.79	2412.25	2733.94	2512.73	2649.97	2602.71	2638.36	2741.28	2271.97	2815.56	2833.69	2316.35	2625.1	2697.99	2462.28	2604	2633.67	2504.37	2649.7	2453.29	2688.1	2302.58	2221.55
	2325.74	2273.91	2166.42	2388.3	2251.32	2299.1	2465.05	2405.7	2407.28	2334.28	2348.6	2271.48	2365.03	2389.63	2429.02	2141.69	2257.5	2212.76	2456.6	2405.2	2517.77	2630.19	2450.78	2274.82	2362.81	2602.73	2363.3	2410.79	2730.92	2511.53	2645.95	2599.8	2635.9	2737.43	2270.37	2812.27	2830.77	2314.86	2621.44	2695.34	2461.18	2602.2	2629.69	2501.53	2646.78	2450.72	2685.05	2301.2	2220.35
	2323.88	2272.73	2165.33	2385.98	2249.86	2297.26	2462.76	2404.59	2405.17	2332.76	2346.61	2269.72	2363.75	2387.41	2427.31	2140.96	2256.02	2211.45	2454.81	2405.07	2515.64	2626.92	2448.98	2273.41	2360.69	2599.44	2361.8	2409.33	2727.9	2510.33	2641.94	2596.9	2633.44	2733.59	2268.77	2808.98	2827.84	2313.38	2617.78	2692.7	2460.08	2600.39	2625.71	2498.69	2643.87	2448.16	2682.01	2299.82	2219.15
	2322.03	2271.55	2164.24	2383.66	2248.39	2295.43	2460.47	2403.5	2403.06	2331.24	2344.62	2267.96	2362.46	2385.2	2425.61	2140.23	2254.54	2210.15	2453.02	2404.94	2513.51	2623.67	2447.18	2272	2358.57	2596.16	2360.31	2407.87	2724.88	2509.13	2637.94	2594.01	2630.99	2729.75	2267.17	2805.7	2824.92	2311.89	2614.12	2690.06	2458.98	2598.58	2621.74	2495.86	2640.96	2445.6	2678.96	2298.45	2217.96
	2320.17	2270.38	2163.16	2381.35	2246.92	2293.61	2458.19	2402.4	2400.96	2329.72	2342.64	2266.21	2361.18	2382.99	2423.91	2139.51	2253.07	2208.84	2451.24	2404.8	2511.39	2620.41	2445.38	2270.59	2356.45	2592.87	2358.81	2406.41	2721.87	2507.94	2633.95	2591.11	2628.54	2725.92	2265.58	2802.41	2822	2310.41	2610.47	2687.42	2457.88	2596.78	2617.78	2493.04	2638.05	2443.04	2675.93	2297.08	2216.77
	2318.31	2269.2	2162.07	2379.04	2245.46	2291.78	2455.9	2401.3	2398.86	2328.21	2340.65	2264.46	2359.9	2380.79	2422.21	2138.78	2251.59	2207.54	2449.46	2404.67	2509.26	2617.17	2443.59	2269.18	2354.33	2589.6	2357.32	2404.95	2718.86	2506.75	2629.96	2588.22	2626.1	2722.1	2263.98	2799.14	2819.09	2308.93	2606.83	2684.78	2456.78	2594.98	2613.83	2490.21	2635.14	2440.49	2672.89	2295.7	2215.58
	2316.46	2268.02	2160.99	2376.73	2244	2289.96	2453.62	2400.2	2396.76	2326.7	2338.67	2262.7	2358.62	2378.58	2420.51	2138.06	2250.12	2206.23	2447.68	2404.54	2507.14	2613.92	2441.8	2267.77	2352.22	2586.32	2355.83	2403.5	2715.85	2505.56	2625.98	2585.34	2623.65	2718.28	2262.39	2795.86	2816.17	2307.45	2603.2	2682.15	2455.68	2593.17	2609.89	2487.39	2632.24	2437.94	2669.86	2294.33	2214.39
	2314.61	2266.85	2159.91	2374.43	2242.54	2288.14	2451.35	2399.11	2394.66	2325.18	2336.69	2260.96	2357.34	2376.38	2418.81	2137.33	2248.64	2204.93	2445.9	2404.4	2505.02	2610.68	2440	2266.36	2350.11	2583.06	2354.34	2402.04	2712.85	2504.37	2622.01	2582.45	2621.21	2714.47	2260.8	2792.59	2813.26	2305.97	2599.57	2679.52	2454.58	2591.37	2605.95	2484.58	2629.34	2435.39	2666.84	2292.96	2213.2
	2312.76	2265.67	2158.83	2372.13	2241.08	2286.32	2449.07	2398.01	2392.57	2323.68	2334.72	2259.21	2356.06	2374.18	2417.11	2136.61	2247.17	2203.63	2444.13	2404.26	2502.9	2607.45	2438.21	2264.96	2348	2579.79	2352.85	2400.59	2709.85	2503.19	2618.05	2579.57	2618.77	2710.66	2259.21	2789.33	2810.36	2304.49	2595.94	2676.89	2453.48	2589.57	2602.03	2481.76	2626.44	2432.85	2663.82	2291.6	2212.01
	2310.91	2264.5	2157.75	2369.84	2239.62	2284.5	2446.8	2396.92	2390.47	2322.17	2332.74	2257.47	2354.79	2371.99	2415.41	2135.88	2245.7	2202.33	2442.36	2404.13	2500.78	2604.21	2436.43	2263.55	2345.9	2576.53	2351.36	2399.14	2706.86	2502	2614.1	2576.69	2616.33	2706.86	2257.62	2786.06	2807.45	2303.02	2592.33	2674.26	2452.38	2587.77	2598.11	2478.96	2623.55	2430.31	2660.8	2290.23	2210.83
	2309.06	2263.33	2156.68	2367.55	2238.16	2282.69	2444.53	2395.83	2388.38	2320.66	2330.77	2255.73	2353.51	2369.8	2413.72	2135.16	2244.23	2201.03	2440.59	2403.99	2498.66	2600.99	2434.64	2262.15	2343.8	2573.28	2349.88	2397.68	2703.87	2500.82	2610.16	2573.82	2613.9	2703.07	2256.03	2782.81	2804.55	2301.54	2588.72	2671.64	2451.28	2585.97	2594.2	2476.15	2620.66	2427.78	2657.79	2288.86	2209.65
	2307.21	2262.15	2155.6	2365.26	2236.71	2280.87	2442.26	2394.73	2386.3	2319.16	2328.8	2253.99	2352.23	2367.61	2412.03	2134.44	2242.76	2199.74	2438.82	2403.85	2496.55	2597.76	2432.86	2260.75	2341.71	2570.03	2348.39	2396.23	2700.88	2499.65	2606.22	2570.95	2611.46	2699.29	2254.44	2779.55	2801.65	2300.07	2585.11	2669.02	2450.19	2584.17	2590.3	2473.35	2617.77	2425.25	2654.78	2287.5	2208.47
	2305.37	2260.98	2154.53	2362.97	2235.26	2279.06	2439.99	2393.64	2384.21	2317.66	2326.83	2252.25	2350.95	2365.42	2410.33	2133.71	2241.3	2198.44	2437.06	2403.71	2494.44	2594.55	2431.08	2259.35	2339.62	2566.79	2346.91	2394.78	2697.9	2498.47	2602.3	2568.08	2609.03	2695.51	2252.86	2776.3	2798.75	2298.6	2581.52	2666.4	2449.09	2582.37	2586.41	2470.56	2614.89	2422.72	2651.78	2286.13	2207.29
	2303.52	2259.81	2153.45	2360.69	2233.81	2277.26	2437.73	2392.55	2382.13	2316.16	2324.87	2250.52	2349.68	2363.24	2408.64	2132.99	2239.83	2197.15	2435.29	2403.57	2492.33	2591.33	2429.3	2257.95	2337.54	2563.55	2345.43	2393.33	2694.92	2497.3	2598.38	2565.21	2606.61	2691.73	2251.27	2773.05	2795.86	2297.13	2577.93	2663.78	2447.99	2580.57	2582.53	2467.77	2612.01	2420.2	2648.78	2284.77	2206.11
	2301.68	2258.64	2152.38	2358.42	2232.36	2275.45	2435.47	2391.46	2380.05	2314.66	2322.9	2248.79	2348.4	2361.05	2406.95	2132.27	2238.37	2195.86	2433.54	2403.43	2490.22	2588.12	2427.52	2256.55	2335.45	2560.31	2343.95	2391.89	2691.94	2496.13	2594.48	2562.35	2604.18	2687.97	2249.69	2769.81	2792.97	2295.67	2574.34	2661.17	2446.9	2578.78	2578.66	2464.98	2609.13	2417.69	2645.79	2283.41	2204.93
	2299.84	2257.47	2151.31	2356.15	2230.91	2273.65	2433.21	2390.38	2377.97	2313.17	2320.94	2247.06	2347.12	2358.88	2405.26	2131.55	2236.9	2194.56	2431.78	2403.29	2488.11	2584.92	2425.74	2255.16	2333.38	2557.08	2342.47	2390.44	2688.97	2494.97	2590.58	2559.49	2601.76	2684.21	2248.11	2766.57	2790.08	2294.2	2570.77	2658.55	2445.8	2576.98	2574.8	2462.2	2606.25	2415.17	2642.81	2282.05	2203.76
	2298	2256.3	2150.24	2353.88	2229.47	2271.85	2430.96	2389.29	2375.9	2311.68	2318.99	2245.33	2345.85	2356.7	2403.58	2130.83	2235.44	2193.28	2430.03	2403.14	2486.01	2581.72	2423.97	2253.76	2331.3	2553.86	2340.99	2389	2686	2493.8	2586.69	2556.64	2599.34	2680.46	2246.53	2763.33	2787.19	2292.73	2567.2	2655.94	2444.7	2575.19	2570.94	2459.42	2603.38	2412.66	2639.82	2280.69	2202.59
	2296.16	2255.13	2149.18	2351.61	2228.02	2270.05	2428.7	2388.2	2373.83	2310.19	2317.03	2243.61	2344.57	2354.53	2401.89	2130.1	2233.98	2191.99	2428.28	2403	2483.91	2578.52	2422.2	2252.37	2329.23	2550.64	2339.51	2387.55	2683.03	2492.64	2582.81	2553.78	2596.92	2676.71	2244.95	2760.1	2784.31	2291.27	2563.63	2653.34	2443.61	2573.39	2567.1	2456.64	2600.51	2410.16	2636.85	2279.33	2201.42
	2294.33	2253.96	2148.11	2349.35	2226.58	2268.25	2426.45	2387.12	2371.76	2308.7	2315.08	2241.89	2343.3	2352.36	2400.21	2129.38	2232.52	2190.7	2426.53	2402.85	2481.81	2575.33	2420.43	2250.98	2327.17	2547.42	2338.04	2386.11	2680.07	2491.49	2578.94	2550.93	2594.51	2672.97	2243.38	2756.87	2781.43	2289.81	2560.08	2650.73	2442.51	2571.6	2563.26	2453.87	2597.64	2407.66	2633.87	2277.98	2200.25
	2292.49	2252.8	2147.05	2347.1	2225.14	2266.46	2424.21	2386.04	2369.69	2307.21	2313.13	2240.18	2342.02	2350.19	2398.52	2128.66	2231.07	2189.41	2424.78	2402.7	2479.71	2572.14	2418.66	2249.59	2325.11	2544.21	2336.56	2384.67	2677.12	2490.33	2575.08	2548.08	2592.09	2669.24	2241.8	2753.64	2778.55	2288.35	2556.53	2648.13	2441.41	2569.81	2559.44	2451.11	2594.78	2405.16	2630.9	2276.62	2199.09
	2290.66	2251.63	2145.99	2344.85	2223.71	2264.67	2421.96	2384.96	2367.63	2305.73	2311.18	2238.46	2340.75	2348.03	2396.84	2127.94	2229.61	2188.13	2423.04	2402.55	2477.61	2568.96	2416.9	2248.2	2323.05	2541	2335.09	2383.23	2674.16	2489.18	2571.22	2545.24	2589.68	2665.51	2240.23	2750.42	2775.68	2286.89	2552.98	2645.52	2440.32	2568.01	2555.62	2448.34	2591.92	2402.67	2627.94	2275.27	2197.92
	2288.83	2250.46	2144.93	2342.6	2222.27	2262.88	2419.72	2383.87	2365.57	2304.25	2309.24	2236.75	2339.47	2345.87	2395.16	2127.22	2228.15	2186.85	2421.31	2402.4	2475.52	2565.78	2415.13	2246.82	2321	2537.8	2333.62	2381.79	2671.21	2488.04	2567.38	2542.4	2587.28	2661.79	2238.66	2747.2	2772.8	2285.44	2549.45	2642.93	2439.22	2566.22	2551.82	2445.59	2589.06	2400.18	2624.98	2273.92	2196.76
	2287	2249.3	2143.87	2340.36	2220.84	2261.09	2417.48	2382.79	2363.51	2302.77	2307.3	2235.04	2338.2	2343.71	2393.48	2126.5	2226.7	2185.57	2419.57	2402.25	2473.42	2562.61	2413.37	2245.43	2318.95	2534.61	2332.15	2380.35	2668.27	2486.89	2563.55	2539.56	2584.87	2658.08	2237.09	2743.99	2769.93	2283.98	2545.92	2640.33	2438.13	2564.43	2548.02	2442.83	2586.2	2397.7	2622.03	2272.57	2195.6
	2285.17	2248.13	2142.81	2338.12	2219.41	2259.31	2415.24	2381.72	2361.46	2301.29	2305.36	2233.34	2336.93	2341.56	2391.8	2125.78	2225.25	2184.29	2417.84	2402.1	2471.33	2559.44	2411.61	2244.05	2316.91	2531.41	2330.68	2378.91	2665.33	2485.75	2559.73	2536.72	2582.47	2654.38	2235.52	2740.78	2767.07	2282.53	2542.4	2637.73	2437.03	2562.64	2544.23	2440.09	2583.35	2395.22	2619.08	2271.22	2194.44
	2283.34	2246.97	2141.76	2335.88	2217.98	2257.53	2413	2380.64	2359.41	2299.82	2303.42	2231.63	2335.65	2339.41	2390.12	2125.06	2223.8	2183.01	2416.11	2401.94	2469.24	2556.27	2409.86	2242.67	2314.87	2528.23	2329.21	2377.48	2662.39	2484.61	2555.91	2533.89	2580.07	2650.68	2233.95	2737.57	2764.2	2281.08	2538.88	2635.14	2435.94	2560.85	2540.45	2437.34	2580.5	2392.74	2616.14	2269.87	2193.29
	2281.51	2245.81	2140.7	2333.65	2216.55	2255.75	2410.77	2379.56	2357.36	2298.34	2301.49	2229.94	2334.38	2337.26	2388.45	2124.35	2222.35	2181.74	2414.38	2401.79	2467.15	2553.11	2408.1	2241.29	2312.84	2525.05	2327.75	2376.04	2659.45	2483.48	2552.11	2531.06	2577.67	2646.99	2232.38	2734.37	2761.34	2279.63	2535.38	2632.55	2434.84	2559.06	2536.69	2434.6	2577.66	2390.28	2613.2	2268.52	2192.13
	2279.69	2244.64	2139.65	2331.43	2215.13	2253.97	2408.54	2378.49	2355.31	2296.87	2299.55	2228.24	2333.11	2335.11	2386.77	2123.63	2220.9	2180.46	2412.66	2401.63	2465.07	2549.96	2406.35	2239.91	2310.81	2521.87	2326.28	2374.61	2656.52	2482.35	2548.32	2528.23	2575.28	2643.3	2230.82	2731.17	2758.48	2278.18	2531.88	2629.96	2433.75	2557.27	2532.93	2431.87	2574.81	2387.81	2610.27	2267.18	2190.98
	2277.86	2243.48	2138.6	2329.21	2213.7	2252.2	2406.31	2377.42	2353.27	2295.41	2297.63	2226.55	2331.84	2332.97	2385.1	2122.91	2219.45	2179.19	2410.94	2401.47	2462.98	2546.81	2404.6	2238.53	2308.79	2518.7	2324.82	2373.18	2653.59	2481.23	2544.53	2525.41	2572.88	2639.62	2229.26	2727.97	2755.62	2276.74	2528.38	2627.38	2432.65	2555.49	2529.18	2429.13	2571.97	2385.35	2607.35	2265.83	2189.84
	2276.04	2242.32	2137.56	2326.99	2212.28	2250.43	2404.09	2376.34	2351.23	2293.94	2295.7	2224.86	2330.56	2330.83	2383.43	2122.19	2218.01	2177.92	2409.23	2401.31	2460.9	2543.66	2402.85	2237.16	2306.77	2515.53	2323.36	2371.75	2650.67	2480.1	2540.76	2522.59	2570.49	2635.95	2227.7	2724.78	2752.77	2275.3	2524.9	2624.79	2431.56	2553.7	2525.45	2426.41	2569.13	2382.89	2604.42	2264.49	2188.69
	2274.22	2241.16	2136.51	2324.78	2210.86	2248.66	2401.87	2375.27	2349.19	2292.48	2293.78	2223.17	2329.29	2328.7	2381.76	2121.48	2216.57	2176.65	2407.51	2401.15	2458.82	2540.52	2401.11	2235.79	2304.76	2512.37	2321.9	2370.32	2647.75	2478.99	2536.99	2519.77	2568.11	2632.29	2226.14	2721.59	2749.91	2273.85	2521.42	2622.21	2430.46	2551.91	2521.72	2423.69	2566.29	2380.44	2601.51	2263.15	2187.55
	2272.4	2240	2135.47	2322.57	2209.45	2246.89	2399.65	2374.2	2347.15	2291.02	2291.86	2221.49	2328.02	2326.57	2380.09	2120.76	2215.12	2175.38	2405.8	2400.98	2456.74	2537.38	2399.36	2234.42	2302.75	2509.21	2320.44	2368.89	2644.84	2477.87	2533.24	2516.95	2565.72	2628.63	2224.58	2718.41	2747.06	2272.41	2517.94	2619.63	2429.37	2550.12	2518.01	2420.97	2563.46	2378	2598.6	2261.81	2186.4
	2270.58	2238.84	2134.42	2320.37	2208.03	2245.13	2397.43	2373.14	2345.12	2289.57	2289.94	2219.81	2326.75	2324.44	2378.42	2120.04	2213.68	2174.12	2404.1	2400.82	2454.67	2534.25	2397.62	2233.05	2300.75	2506.06	2318.98	2367.46	2641.93	2476.76	2529.5	2514.14	2563.34	2624.98	2223.02	2715.22	2744.22	2270.98	2514.48	2617.05	2428.27	2548.34	2514.3	2418.26	2560.63	2375.55	2595.69	2260.47	2185.27
	2268.77	2237.69	2133.38	2318.18	2206.62	2243.37	2395.21	2372.07	2343.09	2288.11	2288.03	2218.13	2325.48	2322.31	2376.75	2119.33	2212.24	2172.85	2402.4	2400.65	2452.59	2531.12	2395.88	2231.68	2298.75	2502.91	2317.53	2366.04	2639.02	2475.65	2525.77	2511.33	2560.96	2621.34	2221.47	2712.05	2741.37	2269.54	2511.02	2614.48	2427.18	2546.55	2510.6	2415.55	2557.8	2373.12	2592.79	2259.13	2184.13
	2266.95	2236.53	2132.35	2315.98	2205.21	2241.61	2393	2371	2341.07	2286.66	2286.12	2216.46	2324.21	2320.19	2375.09	2118.61	2210.81	2171.59	2400.7	2400.48	2450.52	2527.99	2394.15	2230.31	2296.76	2499.77	2316.07	2364.61	2636.11	2474.55	2522.04	2508.52	2558.58	2617.7	2219.92	2708.87	2738.53	2268.11	2507.57	2611.91	2426.08	2544.77	2506.92	2412.84	2554.98	2370.68	2589.9	2257.8	2183
	2265.14	2235.37	2131.31	2313.8	2203.8	2239.86	2390.79	2369.94	2339.04	2285.21	2284.21	2214.79	2322.94	2318.07	2373.42	2117.9	2209.37	2170.33	2399	2400.31	2448.45	2524.87	2392.41	2228.95	2294.77	2496.64	2314.62	2363.19	2633.21	2473.45	2518.33	2505.72	2556.21	2614.07	2218.37	2705.7	2735.69	2266.67	2504.13	2609.33	2424.99	2542.98	2503.25	2410.14	2552.16	2368.26	2587.01	2256.47	2181.86
	2263.33	2234.22	2130.28	2311.61	2202.4	2238.11	2388.59	2368.88	2337.02	2283.77	2282.3	2213.12	2321.67	2315.96	2371.76	2117.18	2207.93	2169.07	2397.31	2400.14	2446.38	2521.76	2390.68	2227.59	2292.79	2493.5	2313.17	2361.77	2630.32	2472.36	2514.63	2502.92	2553.84	2610.45	2216.82	2702.53	2732.85	2265.24	2500.7	2606.77	2423.9	2541.2	2499.58	2407.45	2549.34	2365.84	2584.13	2255.13	2180.74
	2261.51	2233.06	2129.24	2309.44	2201	2236.36	2386.38	2367.82	2335.01	2282.32	2280.4	2211.46	2320.4	2313.84	2370.1	2116.47	2206.5	2167.82	2395.62	2399.97	2444.31	2518.65	2388.95	2226.23	2290.81	2490.38	2311.72	2360.34	2627.43	2471.27	2510.94	2500.12	2551.47	2606.84	2215.27	2699.37	2730.01	2263.82	2497.27	2604.2	2422.8	2539.42	2495.93	2404.76	2546.52	2363.42	2581.25	2253.8	2179.61
	2259.7	2231.91	2128.21	2307.26	2199.6	2234.61	2384.18	2366.76	2332.99	2280.88	2278.5	2209.8	2319.13	2311.74	2368.44	2115.75	2205.07	2166.56	2393.94	2399.79	2442.25	2515.54	2387.23	2224.87	2288.84	2487.26	2310.27	2358.93	2624.54	2470.19	2507.26	2497.32	2549.1	2603.23	2213.72	2696.21	2727.18	2262.39	2493.85	2601.63	2421.71	2537.63	2492.29	2402.07	2543.7	2361.01	2578.38	2252.47	2178.49
	2257.9	2230.75	2127.19	2305.1	2198.2	2232.87	2381.98	2365.7	2330.98	2279.44	2276.6	2208.14	2317.86	2309.63	2366.78	2115.04	2203.64	2165.31	2392.26	2399.61	2440.18	2512.44	2385.5	2223.51	2286.87	2484.14	2308.83	2357.51	2621.65	2469.11	2503.59	2494.53	2546.74	2599.63	2212.18	2693.05	2724.35	2260.97	2490.44	2599.07	2420.61	2535.85	2488.66	2399.39	2540.89	2358.6	2575.51	2251.15	2177.36
	2256.09	2229.6	2126.16	2302.93	2196.8	2231.13	2379.79	2364.64	2328.98	2278.01	2274.71	2206.49	2316.59	2307.53	2365.12	2114.33	2202.21	2164.06	2390.58	2399.43	2438.12	2509.34	2383.78	2222.16	2284.92	2481.03	2307.38	2356.09	2618.77	2468.03	2499.93	2491.74	2544.37	2596.04	2210.64	2689.9	2721.52	2259.54	2487.03	2596.51	2419.52	2534.07	2485.04	2396.72	2538.08	2356.2	2572.65	2249.82	2176.25
	2254.28	2228.45	2125.14	2300.78	2195.41	2229.39	2377.59	2363.59	2326.97	2276.58	2272.82	2204.84	2315.32	2305.43	2363.46	2113.61	2200.78	2162.81	2388.91	2399.25	2436.06	2506.25	2382.06	2220.81	2282.96	2477.92	2305.94	2354.68	2615.9	2466.96	2496.28	2488.95	2542.01	2592.46	2209.09	2686.75	2718.69	2258.12	2483.63	2593.95	2418.43	2532.29	2481.43	2394.05	2535.28	2353.8	2569.79	2248.5	2175.13
	2252.48	2227.3	2124.12	2298.62	2194.02	2227.66	2375.4	2362.53	2324.97	2275.15	2270.93	2203.2	2314.05	2303.34	2361.81	2112.9	2199.36	2161.56	2387.24	2399.07	2434	2503.16	2380.35	2219.46	2281.01	2474.82	2304.5	2353.26	2613.03	2465.89	2492.65	2486.17	2539.66	2588.88	2207.56	2683.6	2715.87	2256.7	2480.25	2591.39	2417.33	2530.5	2477.83	2391.38	2532.47	2351.41	2566.94	2247.17	2174.02
	2250.68	2226.15	2123.1	2296.48	2192.63	2225.93	2373.22	2361.48	2322.97	2273.72	2269.05	2201.56	2312.78	2301.25	2360.15	2112.19	2197.93	2160.31	2385.58	2398.88	2431.95	2500.08	2378.63	2218.11	2279.07	2471.72	2303.06	2351.85	2610.16	2464.83	2489.02	2483.39	2537.3	2585.31	2206.02	2680.46	2713.05	2255.29	2476.86	2588.84	2416.24	2528.72	2474.25	2388.72	2529.67	2349.02	2564.1	2245.85	2172.91
	2248.88	2225	2122.08	2294.33	2191.24	2224.2	2371.03	2360.43	2320.98	2272.3	2267.17	2199.92	2311.51	2299.16	2358.5	2111.48	2196.51	2159.07	2383.91	2398.69	2429.89	2497	2376.92	2216.76	2277.13	2468.63	2301.62	2350.44	2607.29	2463.77	2485.41	2480.61	2534.95	2581.74	2204.48	2677.32	2710.23	2253.88	2473.49	2586.29	2415.14	2526.94	2470.67	2386.06	2526.88	2346.64	2561.26	2244.53	2171.8
	2247.08	2223.85	2121.07	2292.2	2189.86	2222.48	2368.85	2359.38	2318.99	2270.88	2265.29	2198.28	2310.25	2297.07	2356.85	2110.77	2195.09	2157.83	2382.26	2398.5	2427.84	2493.93	2375.21	2215.42	2275.2	2465.55	2300.18	2349.03	2604.43	2462.72	2481.8	2477.83	2532.6	2578.19	2202.95	2674.19	2707.41	2252.46	2470.12	2583.73	2414.05	2525.16	2467.11	2383.41	2524.08	2344.26	2558.43	2243.21	2170.7
	2245.28	2222.7	2120.06	2290.07	2188.48	2220.75	2366.67	2358.33	2317	2269.46	2263.41	2196.65	2308.98	2294.99	2355.2	2110.05	2193.67	2156.59	2380.6	2398.31	2425.79	2490.86	2373.51	2214.08	2273.28	2462.47	2298.75	2347.62	2601.58	2461.67	2478.21	2475.06	2530.26	2574.64	2201.42	2671.05	2704.6	2251.05	2466.76	2581.19	2412.96	2523.38	2463.56	2380.77	2521.29	2341.89	2555.6	2241.9	2169.6
	2243.48	2221.55	2119.05	2287.94	2187.1	2219.03	2364.49	2357.29	2315.01	2268.05	2261.54	2195.03	2307.71	2292.92	2353.55	2109.34	2192.25	2155.35	2378.95	2398.12	2423.74	2487.79	2371.8	2212.74	2271.36	2459.39	2297.31	2346.21	2598.72	2460.63	2474.63	2472.29	2527.91	2571.1	2199.89	2667.93	2701.79	2249.65	2463.41	2578.64	2411.86	2521.6	2460.01	2378.12	2518.5	2339.52	2552.78	2240.58	2168.5
	2241.69	2220.4	2118.04	2285.82	2185.73	2217.32	2362.32	2356.24	2313.03	2266.64	2259.67	2193.4	2306.44	2290.84	2351.9	2108.63	2190.84	2154.12	2377.31	2397.92	2421.69	2484.74	2370.1	2211.4	2269.44	2456.32	2295.88	2344.8	2595.88	2459.59	2471.06	2469.52	2525.57	2567.57	2198.36	2664.8	2698.98	2248.24	2460.07	2576.09	2410.77	2519.82	2456.49	2375.49	2515.71	2337.16	2549.97	2239.27	2167.4
	2239.89	2219.26	2117.03	2283.71	2184.36	2215.61	2360.15	2355.2	2311.05	2265.23	2257.81	2191.79	2305.17	2288.77	2350.25	2107.92	2189.42	2152.89	2375.67	2397.72	2419.65	2481.68	2368.41	2210.06	2267.54	2453.26	2294.45	2343.4	2593.03	2458.56	2467.5	2466.76	2523.24	2564.04	2196.83	2661.68	2696.17	2246.84	2456.74	2573.55	2409.67	2518.04	2452.97	2372.86	2512.93	2334.81	2547.16	2237.96	2166.31
	2238.1	2218.11	2116.03	2281.6	2182.99	2213.9	2357.98	2354.16	2309.08	2263.83	2255.95	2190.17	2303.91	2286.71	2348.61	2107.22	2188.01	2151.65	2374.03	2397.52	2417.61	2478.63	2366.71	2208.73	2265.63	2450.2	2293.02	2342	2590.19	2457.53	2463.95	2464	2520.9	2560.53	2195.31	2658.56	2693.37	2245.44	2453.41	2571.01	2408.58	2516.27	2449.46	2370.23	2510.15	2332.46	2544.35	2236.65	2165.22
	2236.31	2216.97	2115.03	2279.5	2181.62	2212.19	2355.81	2353.12	2307.11	2262.43	2254.09	2188.56	2302.64	2284.65	2346.96	2106.51	2186.6	2150.43	2372.4	2397.32	2415.57	2475.59	2365.02	2207.4	2263.74	2447.15	2291.6	2340.6	2587.36	2456.51	2460.42	2461.24	2518.57	2557.02	2193.78	2655.45	2690.57	2244.04	2450.09	2568.47	2407.48	2514.49	2445.97	2367.61	2507.37	2330.12	2541.56	2235.34	2164.14
	2234.52	2215.83	2114.04	2277.4	2180.26	2210.49	2353.65	2352.08	2305.14	2261.03	2252.23	2186.95	2301.38	2282.59	2345.32	2105.8	2185.19	2149.2	2370.77	2397.11	2413.53	2472.55	2363.33	2206.07	2261.85	2444.1	2290.17	2339.2	2584.53	2455.49	2456.89	2458.49	2516.24	2553.52	2192.26	2652.34	2687.77	2242.64	2446.79	2565.94	2406.39	2512.71	2442.49	2364.99	2504.6	2327.78	2538.77	2234.03	2163.06
	2232.74	2214.68	2113.04	2275.31	2178.89	2208.79	2351.49	2351.05	2303.18	2259.64	2250.38	2185.35	2300.11	2280.54	2343.68	2105.09	2183.78	2147.97	2369.15	2396.91	2411.49	2469.52	2361.64	2204.74	2259.97	2441.06	2288.75	2337.8	2581.7	2454.48	2453.38	2455.74	2513.92	2550.03	2190.75	2649.24	2684.98	2241.25	2443.49	2563.41	2405.29	2510.94	2439.02	2362.38	2501.83	2325.45	2535.98	2232.73	2161.98
	2230.95	2213.54	2112.05	2273.22	2177.54	2207.1	2349.34	2350.02	2301.22	2258.25	2248.54	2183.75	2298.84	2278.49	2342.04	2104.38	2182.38	2146.75	2367.53	2396.7	2409.45	2466.49	2359.96	2203.42	2258.09	2438.03	2287.33	2336.4	2578.88	2453.47	2449.88	2453	2511.59	2546.55	2189.23	2646.14	2682.19	2239.86	2440.19	2560.88	2404.2	2509.16	2435.56	2359.78	2499.06	2323.12	2533.21	2231.43	2160.9
	2229.17	2212.4	2111.06	2271.14	2176.18	2205.41	2347.19	2348.98	2299.26	2256.86	2246.69	2182.16	2297.58	2276.44	2340.4	2103.68	2180.98	2145.53	2365.92	2396.48	2407.42	2463.47	2358.28	2202.1	2256.22	2435	2285.91	2335	2576.06	2452.47	2446.39	2450.25	2509.28	2543.07	2187.72	2643.04	2679.4	2238.47	2436.91	2558.35	2403.1	2507.39	2432.11	2357.18	2496.3	2320.8	2530.43	2230.13	2159.83
	2227.39	2211.26	2110.07	2269.07	2174.83	2203.72	2345.04	2347.96	2297.31	2255.48	2244.85	2180.57	2296.32	2274.4	2338.76	2102.97	2179.58	2144.31	2364.31	2396.27	2405.39	2460.45	2356.6	2200.78	2254.36	2431.98	2284.49	2333.61	2573.25	2451.47	2442.92	2447.52	2506.96	2539.61	2186.21	2639.95	2676.62	2237.08	2433.64	2555.82	2402.01	2505.61	2428.68	2354.59	2493.54	2318.49	2527.67	2228.83	2158.76
	2225.61	2210.13	2109.09	2267	2173.48	2202.04	2342.89	2346.93	2295.36	2254.1	2243.02	2178.98	2295.05	2272.36	2337.13	2102.26	2178.18	2143.1	2362.7	2396.05	2403.36	2457.44	2354.93	2199.46	2252.5	2428.96	2283.07	2332.22	2570.44	2450.48	2439.45	2444.78	2504.65	2536.15	2184.7	2636.86	2673.84	2235.7	2430.37	2553.3	2400.91	2503.84	2425.26	2352	2490.78	2316.18	2524.91	2227.53	2157.69
	2223.84	2208.99	2108.11	2264.94	2172.13	2200.36	2340.75	2345.9	2293.41	2252.72	2241.19	2177.4	2293.79	2270.33	2335.49	2101.56	2176.78	2141.89	2361.1	2395.83	2401.34	2454.43	2353.26	2198.15	2250.65	2425.95	2281.66	2330.83	2567.64	2449.49	2436	2442.05	2502.34	2532.7	2183.2	2633.77	2671.06	2234.32	2427.12	2550.78	2399.82	2502.07	2421.85	2349.42	2488.03	2313.87	2522.16	2226.24	2156.62
	2222.07	2207.85	2107.13	2262.88	2170.79	2198.68	2338.61	2344.88	2291.47	2251.35	2239.36	2175.83	2292.53	2268.3	2333.86	2100.85	2175.39	2140.68	2359.5	2395.61	2399.31	2451.43	2351.59	2196.84	2248.8	2422.95	2280.25	2329.44	2564.84	2448.51	2432.56	2439.33	2500.04	2529.27	2181.69	2630.69	2668.28	2232.94	2423.87	2548.26	2398.72	2500.29	2418.45	2346.85	2485.28	2311.58	2519.41	2224.95	2155.56
	2220.3	2206.72	2106.15	2260.83	2169.45	2197.01	2336.48	2343.86	2289.53	2249.98	2237.53	2174.25	2291.27	2266.28	2332.23	2100.15	2174	2139.47	2357.91	2395.39	2397.29	2448.44	2349.92	2195.53	2246.97	2419.95	2278.84	2328.05	2562.05	2447.53	2429.13	2436.61	2497.74	2525.84	2180.19	2627.61	2665.51	2231.56	2420.64	2545.75	2397.62	2498.52	2415.07	2344.28	2482.54	2309.29	2516.67	2223.66	2154.51
	2218.53	2205.59	2105.18	2258.79	2168.11	2195.34	2334.34	2342.84	2287.6	2248.61	2235.71	2172.69	2290.01	2264.26	2330.6	2099.45	2172.61	2138.26	2356.33	2395.16	2395.27	2445.45	2348.26	2194.23	2245.13	2416.97	2277.43	2326.67	2559.26	2446.56	2425.72	2433.89	2495.44	2522.42	2178.7	2624.54	2662.75	2230.19	2417.41	2543.23	2396.53	2496.75	2411.7	2341.71	2479.8	2307	2513.94	2222.37	2153.45
	2216.76	2204.45	2104.21	2256.76	2166.78	2193.68	2332.22	2341.82	2285.67	2247.25	2233.9	2171.12	2288.75	2262.25	2328.97	2098.74	2171.23	2137.06	2354.74	2394.93	2393.25	2442.47	2346.6	2192.92	2243.31	2413.98	2276.02	2325.28	2556.48	2445.59	2422.32	2431.18	2493.14	2519.01	2177.2	2621.47	2659.99	2228.81	2414.19	2540.72	2395.43	2494.99	2408.34	2339.16	2477.07	2304.73	2511.22	2221.09	2152.4
	2215	2203.32	2103.24	2254.73	2165.45	2192.02	2330.09	2340.81	2283.75	2245.89	2232.09	2169.56	2287.49	2260.23	2327.34	2098.04	2169.84	2135.86	2353.17	2394.7	2391.23	2439.5	2344.95	2191.62	2241.49	2411.01	2274.62	2323.9	2553.7	2444.63	2418.93	2428.47	2490.85	2515.61	2175.71	2618.41	2657.23	2227.44	2410.98	2538.22	2394.33	2493.22	2404.99	2336.6	2474.34	2302.45	2508.5	2219.8	2151.36
	2213.24	2202.19	2102.28	2252.7	2164.12	2190.37	2327.97	2339.79	2281.82	2244.54	2230.28	2168.01	2286.24	2258.23	2325.72	2097.34	2168.46	2134.66	2351.6	2394.46	2389.22	2436.53	2343.3	2190.33	2239.68	2408.04	2273.22	2322.52	2550.93	2443.68	2415.55	2425.77	2488.57	2512.22	2174.22	2615.35	2654.47	2226.08	2407.79	2535.71	2393.24	2491.45	2401.66	2334.06	2471.61	2300.19	2505.78	2218.52	2150.31
	2211.48	2201.07	2101.31	2250.68	2162.79	2188.72	2325.85	2338.78	2279.91	2243.19	2228.48	2166.46	2284.98	2256.23	2324.09	2096.63	2167.08	2133.47	2350.03	2394.23	2387.21	2433.56	2341.65	2189.03	2237.87	2405.08	2271.82	2321.14	2548.16	2442.73	2412.19	2423.07	2486.29	2508.84	2172.74	2612.3	2651.72	2224.71	2404.6	2533.21	2392.14	2489.69	2398.34	2331.52	2468.89	2297.93	2503.08	2217.24	2149.27
	2209.73	2199.94	2100.36	2248.67	2161.47	2187.07	2323.74	2337.77	2277.99	2241.84	2226.68	2164.92	2283.73	2254.23	2322.47	2095.93	2165.71	2132.28	2348.47	2393.99	2385.2	2430.61	2340.01	2187.74	2236.08	2402.13	2270.42	2319.77	2545.4	2441.78	2408.83	2420.38	2484.01	2505.47	2171.25	2609.25	2648.98	2223.35	2401.42	2530.71	2391.04	2487.92	2395.03	2328.99	2466.17	2295.68	2500.38	2215.97	2148.24
	2207.98	2198.82	2099.4	2246.67	2160.16	2185.43	2321.63	2336.77	2276.08	2240.5	2224.89	2163.37	2282.47	2252.24	2320.85	2095.23	2164.34	2131.09	2346.91	2393.75	2383.19	2427.66	2338.36	2186.45	2234.28	2399.18	2269.02	2318.39	2542.65	2440.84	2405.5	2417.69	2481.73	2502.11	2169.77	2606.2	2646.24	2221.99	2398.25	2528.22	2389.94	2486.16	2391.74	2326.46	2463.46	2293.43	2497.69	2214.69	2147.2
	2206.23	2197.69	2098.45	2244.67	2158.84	2183.79	2319.53	2335.76	2274.18	2239.16	2223.1	2161.84	2281.22	2250.25	2319.23	2094.53	2162.97	2129.9	2345.36	2393.5	2381.19	2424.71	2336.73	2185.17	2232.5	2396.24	2267.63	2317.02	2539.9	2439.91	2402.17	2415.01	2479.46	2498.76	2168.3	2603.16	2643.5	2220.64	2395.09	2525.73	2388.84	2484.4	2388.46	2323.94	2460.76	2291.2	2495	2213.42	2146.18
	2204.49	2196.57	2097.5	2242.68	2157.53	2182.16	2317.42	2334.76	2272.28	2237.83	2221.31	2160.31	2279.97	2248.27	2317.61	2093.83	2161.6	2128.72	2343.81	2393.25	2379.18	2421.78	2335.09	2183.89	2230.72	2393.31	2266.24	2315.65	2537.15	2438.98	2398.86	2412.33	2477.2	2495.42	2166.82	2600.13	2640.77	2219.28	2391.94	2523.24	2387.74	2482.64	2385.19	2321.43	2458.06	2288.96	2492.33	2212.15	2145.15
	2202.74	2195.45	2096.55	2240.7	2156.22	2180.53	2315.33	2333.76	2270.38	2236.5	2219.53	2158.78	2278.72	2246.29	2315.99	2093.13	2160.24	2127.53	2342.27	2393	2377.18	2418.85	2333.46	2182.61	2228.95	2390.39	2264.85	2314.28	2534.41	2438.06	2395.56	2409.66	2474.94	2492.09	2165.35	2597.09	2638.04	2217.93	2388.8	2520.75	2386.64	2480.88	2381.93	2318.93	2455.36	2286.74	2489.65	2210.89	2144.13
	2201	2194.33	2095.61	2238.72	2154.92	2178.91	2313.23	2332.77	2268.49	2235.17	2217.76	2157.26	2277.47	2244.32	2314.38	2092.43	2158.88	2126.36	2340.73	2392.75	2375.19	2415.92	2331.84	2181.33	2227.19	2387.47	2263.46	2312.91	2531.68	2437.14	2392.27	2406.99	2472.68	2488.77	2163.89	2594.07	2635.31	2216.59	2385.68	2518.27	2385.54	2479.12	2378.69	2316.43	2452.67	2284.52	2486.99	2209.62	2143.11
	2199.27	2193.21	2094.67	2236.75	2153.62	2177.29	2311.14	2331.77	2266.6	2233.85	2215.99	2155.75	2276.22	2242.35	2312.77	2091.73	2157.52	2125.18	2339.2	2392.49	2373.19	2413.01	2330.21	2180.06	2225.43	2384.57	2262.07	2311.55	2528.95	2436.23	2389	2404.33	2470.43	2485.47	2162.43	2591.04	2632.6	2215.24	2382.56	2515.79	2384.44	2477.36	2375.46	2313.93	2449.98	2282.31	2484.33	2208.36	2142.1
	2197.54	2192.1	2093.73	2234.79	2152.32	2175.68	2309.06	2330.78	2264.72	2232.54	2214.22	2154.24	2274.98	2240.39	2311.15	2091.03	2156.16	2124.01	2337.68	2392.23	2371.2	2410.1	2328.59	2178.79	2223.68	2381.67	2260.69	2310.19	2526.22	2435.32	2385.74	2401.68	2468.18	2482.17	2160.97	2588.03	2629.88	2213.9	2379.45	2513.32	2383.34	2475.61	2372.25	2311.45	2447.3	2280.1	2481.69	2207.1	2141.08
	2195.81	2190.98	2092.79	2232.83	2151.03	2174.07	2306.97	2329.79	2262.84	2231.22	2212.46	2152.73	2273.73	2238.43	2309.54	2090.34	2154.81	2122.84	2336.16	2391.97	2369.21	2407.2	2326.98	2177.53	2221.94	2378.78	2259.31	2308.83	2523.51	2434.42	2382.49	2399.03	2465.94	2478.88	2159.51	2585.02	2627.17	2212.56	2376.36	2510.84	2382.24	2473.86	2369.05	2308.97	2444.63	2277.91	2479.04	2205.85	2140.08
	2194.08	2189.87	2091.86	2230.89	2149.74	2172.47	2304.9	2328.81	2260.96	2229.91	2210.7	2151.23	2272.49	2236.48	2307.93	2089.64	2153.46	2121.67	2334.64	2391.71	2367.22	2404.3	2325.37	2176.27	2220.2	2375.89	2257.93	2307.47	2520.8	2433.53	2379.26	2396.38	2463.7	2475.61	2158.06	2582.01	2624.47	2211.22	2373.27	2508.37	2381.14	2472.1	2365.86	2306.5	2441.96	2275.72	2476.41	2204.59	2139.07
	2192.36	2188.76	2090.93	2228.94	2148.46	2170.87	2302.82	2327.82	2259.09	2228.61	2208.95	2149.73	2271.25	2234.53	2306.32	2088.94	2152.12	2120.51	2333.14	2391.44	2365.23	2401.41	2323.76	2175.01	2218.47	2373.02	2256.55	2306.11	2518.09	2432.64	2376.04	2393.75	2461.46	2472.34	2156.61	2579.01	2621.77	2209.89	2370.2	2505.91	2380.04	2470.35	2362.69	2304.03	2439.29	2273.53	2473.78	2203.34	2138.07
	2190.64	2187.65	2090.01	2227.01	2147.18	2169.27	2300.76	2326.84	2257.23	2227.31	2207.21	2148.24	2270.01	2232.59	2304.72	2088.25	2150.77	2119.35	2331.63	2391.17	2363.24	2398.53	2322.15	2173.75	2216.75	2370.15	2255.18	2304.76	2515.39	2431.76	2372.83	2391.11	2459.23	2469.09	2155.16	2576.01	2619.08	2208.56	2367.13	2503.44	2378.93	2468.6	2359.53	2301.58	2436.64	2271.36	2471.16	2202.09	2137.08
	2188.92	2186.54	2089.09	2225.08	2145.9	2167.69	2298.69	2325.86	2255.37	2226.02	2205.47	2146.76	2268.77	2230.65	2303.11	2087.55	2149.43	2118.19	2330.13	2390.9	2361.26	2395.66	2320.55	2172.5	2215.03	2367.29	2253.81	2303.4	2512.7	2430.88	2369.64	2388.49	2457.01	2465.85	2153.72	2573.02	2616.39	2207.23	2364.08	2500.98	2377.83	2466.86	2356.38	2299.13	2433.98	2269.19	2468.55	2200.85	2136.09
	2187.21	2185.43	2088.17	2223.16	2144.62	2166.1	2296.63	2324.88	2253.51	2224.73	2203.73	2145.28	2267.53	2228.72	2301.51	2086.85	2148.1	2117.03	2328.64	2390.62	2359.28	2392.79	2318.96	2171.25	2213.33	2364.44	2252.44	2302.05	2510.01	2430.01	2366.46	2385.87	2454.79	2462.62	2152.28	2570.03	2613.7	2205.91	2361.04	2498.53	2376.73	2465.11	2353.25	2296.68	2431.34	2267.03	2465.94	2199.6	2135.1
	2185.5	2184.33	2087.26	2221.25	2143.35	2164.52	2294.57	2323.91	2251.66	2223.44	2202	2143.8	2266.3	2226.79	2299.91	2086.16	2146.77	2115.88	2327.16	2390.34	2357.31	2389.93	2317.37	2170.01	2211.63	2361.6	2251.07	2300.7	2507.33	2429.14	2363.29	2383.25	2452.57	2459.4	2150.85	2567.04	2611.02	2204.59	2358.01	2496.08	2375.62	2463.37	2350.13	2294.25	2428.7	2264.87	2463.34	2198.36	2134.11
	2183.8	2183.22	2086.34	2219.35	2142.09	2162.95	2292.52	2322.94	2249.81	2222.16	2200.27	2142.33	2265.06	2224.87	2298.31	2085.47	2145.44	2114.73	2325.67	2390.06	2355.33	2387.08	2315.78	2168.77	2209.94	2358.76	2249.7	2299.36	2504.65	2428.28	2360.14	2380.65	2450.36	2456.2	2149.42	2564.07	2608.35	2203.27	2354.99	2493.63	2374.52	2461.62	2347.03	2291.82	2426.06	2262.73	2460.75	2197.12	2133.13
	2182.1	2182.12	2085.44	2217.45	2140.82	2161.38	2290.48	2321.97	2247.97	2220.88	2198.55	2140.87	2263.83	2222.95	2296.71	2084.77	2144.11	2113.59	2324.2	2389.77	2353.36	2384.24	2314.19	2167.53	2208.25	2355.94	2248.34	2298.01	2501.98	2427.42	2357	2378.05	2448.16	2453	2147.99	2561.1	2605.68	2201.95	2351.98	2491.18	2373.41	2459.88	2343.94	2289.4	2423.43	2260.59	2458.17	2195.89	2132.16
	2180.4	2181.02	2084.53	2215.56	2139.57	2159.82	2288.43	2321.01	2246.13	2219.61	2196.84	2139.41	2262.6	2221.04	2295.11	2084.08	2142.79	2112.44	2322.73	2389.48	2351.39	2381.4	2312.62	2166.3	2206.57	2353.12	2246.98	2296.67	2499.32	2426.58	2353.88	2375.45	2445.95	2449.82	2146.57	2558.13	2603.02	2200.64	2348.99	2488.74	2372.3	2458.14	2340.86	2286.99	2420.81	2258.45	2455.6	2194.66	2131.18
	2178.71	2179.93	2083.63	2213.68	2138.31	2158.27	2286.39	2320.04	2244.3	2218.34	2195.13	2137.96	2261.37	2219.14	2293.52	2083.39	2141.47	2111.31	2321.27	2389.19	2349.42	2378.57	2311.04	2165.07	2204.9	2350.32	2245.62	2295.33	2496.66	2425.73	2350.77	2372.86	2443.76	2446.65	2145.15	2555.17	2600.37	2199.33	2346	2486.3	2371.2	2456.41	2337.8	2284.58	2418.2	2256.33	2453.03	2193.43	2130.22
	2177.02	2178.83	2082.73	2211.8	2137.06	2156.71	2284.36	2319.08	2242.47	2217.08	2193.43	2136.51	2260.14	2217.24	2291.92	2082.69	2140.16	2110.17	2319.81	2388.9	2347.46	2375.75	2309.47	2163.84	2203.24	2347.52	2244.27	2293.99	2494.01	2424.9	2347.67	2370.28	2441.57	2443.49	2143.74	2552.21	2597.72	2198.02	2343.03	2483.87	2370.09	2454.67	2334.75	2282.18	2415.59	2254.21	2450.47	2192.2	2129.25
	2175.34	2177.74	2081.84	2209.93	2135.81	2155.17	2282.33	2318.13	2240.65	2215.82	2191.73	2135.07	2258.92	2215.34	2290.33	2082	2138.85	2109.04	2318.36	2388.6	2345.49	2372.94	2307.9	2162.62	2201.58	2344.73	2242.91	2292.66	2491.37	2424.07	2344.59	2367.71	2439.38	2440.34	2142.33	2549.26	2595.07	2196.72	2340.07	2481.44	2368.98	2452.94	2331.72	2279.79	2412.98	2252.1	2447.92	2190.98	2128.29
	2173.66	2176.65	2080.95	2208.08	2134.57	2153.63	2280.31	2317.17	2238.83	2214.57	2190.03	2133.63	2257.7	2213.45	2288.74	2081.31	2137.54	2107.91	2316.91	2388.3	2343.53	2370.13	2306.34	2161.4	2199.94	2341.95	2241.56	2291.33	2488.73	2423.24	2341.53	2365.14	2437.2	2437.21	2140.93	2546.31	2592.43	2195.42	2337.12	2479.01	2367.87	2451.21	2328.7	2277.41	2410.39	2250	2445.37	2189.76	2127.34
	2171.98	2175.56	2080.06	2206.22	2133.33	2152.1	2278.29	2316.22	2237.02	2213.32	2188.35	2132.2	2256.48	2211.57	2287.15	2080.62	2136.23	2106.78	2315.47	2387.99	2341.58	2367.34	2304.78	2160.19	2198.3	2339.18	2240.21	2290	2486.1	2422.42	2338.47	2362.58	2435.03	2434.08	2139.52	2543.37	2589.8	2194.12	2334.18	2476.59	2366.76	2449.48	2325.69	2275.03	2407.8	2247.91	2442.84	2188.54	2126.38
	2170.31	2174.47	2079.18	2204.38	2132.1	2150.57	2276.27	2315.27	2235.21	2212.08	2186.67	2130.78	2255.26	2209.69	2285.56	2079.93	2134.93	2105.66	2314.04	2387.69	2339.62	2364.55	2303.22	2158.98	2196.66	2336.41	2238.87	2288.67	2483.48	2421.61	2335.43	2360.03	2432.86	2430.97	2138.13	2540.44	2587.17	2192.83	2331.25	2474.17	2365.65	2447.75	2322.7	2272.67	2405.22	2245.82	2440.31	2187.33	2125.44
	2168.64	2173.38	2078.3	2202.54	2130.87	2149.05	2274.26	2314.33	2233.41	2210.84	2184.99	2129.36	2254.04	2207.82	2283.98	2079.24	2133.64	2104.54	2312.61	2387.38	2337.67	2361.77	2301.67	2157.77	2195.04	2333.66	2237.52	2287.34	2480.86	2420.8	2332.41	2357.48	2430.7	2427.88	2136.74	2537.51	2584.55	2191.54	2328.34	2471.75	2364.54	2446.02	2319.72	2270.31	2402.64	2243.74	2437.79	2186.11	2124.49
	2166.98	2172.3	2077.42	2200.72	2129.64	2147.53	2272.26	2313.39	2231.61	2209.6	2183.32	2127.94	2252.83	2205.96	2282.39	2078.55	2132.35	2103.42	2311.19	2387.06	2335.72	2359	2300.13	2156.57	2193.42	2330.92	2236.18	2286.02	2478.25	2420	2329.4	2354.94	2428.54	2424.79	2135.35	2534.58	2581.94	2190.25	2325.44	2469.34	2363.43	2444.3	2316.76	2267.96	2400.07	2241.67	2435.28	2184.91	2123.55
	2165.32	2171.22	2076.55	2198.9	2128.42	2146.02	2270.26	2312.45	2229.82	2208.37	2181.66	2126.53	2251.61	2204.1	2280.81	2077.87	2131.06	2102.31	2309.78	2386.75	2333.77	2356.23	2298.59	2155.37	2191.81	2328.19	2234.84	2284.7	2475.64	2419.21	2326.41	2352.41	2426.38	2421.72	2133.96	2531.67	2579.33	2188.96	2322.55	2466.93	2362.32	2442.58	2313.82	2265.61	2397.51	2239.61	2432.77	2183.7	2122.62
	2163.66	2170.14	2075.68	2197.09	2127.21	2144.51	2268.26	2311.51	2228.03	2207.15	2180	2125.13	2250.4	2202.24	2279.23	2077.18	2129.77	2101.2	2308.37	2386.42	2331.83	2353.47	2297.05	2154.18	2190.21	2325.46	2233.51	2283.38	2473.05	2418.42	2323.43	2349.88	2424.24	2418.66	2132.58	2528.75	2576.73	2187.68	2319.67	2464.53	2361.21	2440.86	2310.89	2263.28	2394.95	2237.56	2430.27	2182.5	2121.69
	2162.01	2169.06	2074.81	2195.28	2125.99	2143.02	2266.27	2310.58	2226.25	2205.93	2178.34	2123.73	2249.19	2200.4	2277.65	2076.49	2128.49	2100.1	2306.97	2386.1	2329.88	2350.73	2295.52	2152.99	2188.62	2322.75	2232.17	2282.06	2470.46	2417.63	2320.46	2347.36	2422.09	2415.62	2131.21	2525.85	2574.13	2186.4	2316.81	2462.13	2360.09	2439.14	2307.97	2260.95	2392.4	2235.51	2427.79	2181.3	2120.76
	2160.37	2167.98	2073.95	2193.49	2124.78	2141.52	2264.29	2309.65	2224.47	2204.72	2176.7	2122.34	2247.99	2198.55	2276.07	2075.8	2127.22	2099	2305.57	2385.77	2327.94	2347.99	2293.99	2151.8	2187.03	2320.04	2230.84	2280.75	2467.87	2416.86	2317.51	2344.85	2419.96	2412.58	2129.84	2522.94	2571.54	2185.13	2313.96	2459.74	2358.98	2437.42	2305.07	2258.63	2389.86	2233.47	2425.31	2180.11	2119.84
	2158.73	2166.91	2073.1	2191.7	2123.58	2140.04	2262.31	2308.72	2222.7	2203.51	2175.06	2120.96	2246.78	2196.72	2274.5	2075.12	2125.95	2097.9	2304.18	2385.44	2326.01	2345.26	2292.47	2150.62	2185.45	2317.35	2229.51	2279.44	2465.3	2416.09	2314.57	2342.35	2417.83	2409.56	2128.48	2520.05	2568.96	2183.86	2311.12	2457.34	2357.87	2435.71	2302.18	2256.32	2387.33	2231.44	2422.83	2178.91	2118.92
	2157.09	2165.84	2072.24	2189.92	2122.38	2138.56	2260.33	2307.8	2220.93	2202.31	2173.42	2119.58	2245.58	2194.89	2272.92	2074.43	2124.68	2096.8	2302.8	2385.11	2324.07	2342.54	2290.95	2149.45	2183.88	2314.66	2228.19	2278.13	2462.73	2415.32	2311.65	2339.86	2415.7	2406.56	2127.12	2517.16	2566.38	2182.59	2308.29	2454.96	2356.75	2434	2299.31	2254.02	2384.8	2229.42	2420.37	2177.72	2118.01
	2155.46	2164.77	2071.39	2188.15	2121.18	2137.08	2258.36	2306.88	2219.17	2201.11	2171.79	2118.21	2244.38	2193.07	2271.35	2073.75	2123.42	2095.71	2301.42	2384.77	2322.14	2339.82	2289.44	2148.27	2182.32	2311.99	2226.87	2276.82	2460.16	2414.57	2308.75	2337.37	2413.59	2403.56	2125.76	2514.27	2563.81	2181.33	2305.47	2452.57	2355.63	2432.29	2296.45	2251.72	2382.28	2227.41	2417.91	2176.54	2117.1
	2153.83	2163.7	2070.55	2186.39	2119.99	2135.62	2256.4	2305.96	2217.41	2199.92	2170.17	2116.84	2243.19	2191.25	2269.78	2073.06	2122.16	2094.62	2300.05	2384.43	2320.21	2337.12	2287.93	2147.11	2180.77	2309.32	2225.55	2275.52	2457.61	2413.82	2305.85	2334.89	2411.47	2400.58	2124.41	2511.39	2561.25	2180.07	2302.67	2450.2	2354.52	2430.58	2293.61	2249.44	2379.77	2225.4	2415.47	2175.36	2116.19
	2152.21	2162.64	2069.7	2184.63	2118.81	2134.15	2254.44	2305.05	2215.66	2198.73	2168.56	2115.48	2241.99	2189.44	2268.21	2072.38	2120.9	2093.54	2298.69	2384.09	2318.28	2334.42	2286.42	2145.94	2179.22	2306.67	2224.23	2274.22	2455.06	2413.07	2302.98	2332.42	2409.37	2397.62	2123.06	2508.52	2558.69	2178.81	2299.88	2447.82	2353.4	2428.88	2290.78	2247.16	2377.27	2223.41	2413.03	2174.18	2115.29
	2150.59	2161.58	2068.87	2182.89	2117.63	2132.7	2252.48	2304.14	2213.92	2197.55	2166.95	2114.13	2240.8	2187.63	2266.64	2071.7	2119.65	2092.46	2297.33	2383.74	2316.36	2331.73	2284.92	2144.78	2177.68	2304.02	2222.91	2272.92	2452.52	2412.33	2300.12	2329.96	2407.27	2394.66	2121.72	2505.65	2556.14	2177.55	2297.11	2445.45	2352.28	2427.18	2287.97	2244.89	2374.77	2221.42	2410.6	2173	2114.4
	2148.98	2160.52	2068.03	2181.15	2116.45	2131.25	2250.53	2303.23	2212.18	2196.38	2165.34	2112.78	2239.61	2185.83	2265.08	2071.02	2118.41	2091.38	2295.98	2383.39	2314.44	2329.06	2283.43	2143.63	2176.15	2301.39	2221.6	2271.62	2449.98	2411.6	2297.27	2327.5	2405.17	2391.73	2120.39	2502.79	2553.6	2176.3	2294.34	2443.08	2351.16	2425.48	2285.17	2242.64	2372.28	2219.44	2408.18	2171.83	2113.5
	2147.37	2159.46	2067.2	2179.42	2115.28	2129.81	2248.59	2302.33	2210.44	2195.21	2163.75	2111.44	2238.43	2184.04	2263.51	2070.33	2117.17	2090.31	2294.64	2383.03	2312.52	2326.39	2281.94	2142.48	2174.63	2298.76	2220.29	2270.33	2447.46	2410.87	2294.44	2325.05	2403.08	2388.8	2119.06	2499.94	2551.07	2175.06	2291.59	2440.72	2350.04	2423.78	2282.39	2240.38	2369.8	2217.47	2405.76	2170.66	2112.62
	2145.77	2158.4	2066.37	2177.7	2114.11	2128.38	2246.65	2301.43	2208.71	2194.04	2162.16	2110.1	2237.24	2182.25	2261.95	2069.65	2115.93	2089.24	2293.3	2382.67	2310.6	2323.73	2280.46	2141.33	2173.12	2296.15	2218.98	2269.04	2444.94	2410.16	2291.63	2322.61	2401	2385.89	2117.73	2497.09	2548.54	2173.81	2288.86	2438.37	2348.92	2422.08	2279.63	2238.14	2367.33	2215.5	2403.36	2169.49	2111.74
	2144.18	2157.35	2065.55	2175.99	2112.95	2126.95	2244.72	2300.53	2206.99	2192.88	2160.57	2108.77	2236.06	2180.47	2260.39	2068.97	2114.7	2088.18	2291.97	2382.31	2308.69	2321.08	2278.98	2140.19	2171.61	2293.55	2217.68	2267.75	2442.42	2409.44	2288.83	2320.18	2398.92	2382.99	2116.41	2494.25	2546.02	2172.57	2286.13	2436.01	2347.8	2420.39	2276.88	2235.91	2364.86	2213.55	2400.96	2168.33	2110.86
	2142.58	2156.3	2064.73	2174.29	2111.79	2125.53	2242.79	2299.64	2205.27	2191.73	2158.99	2107.45	2234.88	2178.7	2258.83	2068.29	2113.47	2087.12	2290.65	2381.94	2306.78	2318.44	2277.5	2139.06	2170.11	2290.95	2216.38	2266.46	2439.92	2408.74	2286.04	2317.76	2396.85	2380.11	2115.1	2491.41	2543.5	2171.34	2283.42	2433.67	2346.67	2418.7	2274.14	2233.68	2362.41	2211.61	2398.57	2167.17	2109.99
	2141	2155.25	2063.92	2172.6	2110.63	2124.11	2240.87	2298.75	2203.56	2190.58	2157.42	2106.13	2233.7	2176.93	2257.27	2067.61	2112.25	2086.06	2289.33	2381.57	2304.87	2315.8	2276.03	2137.93	2168.63	2288.37	2215.08	2265.18	2437.42	2408.03	2283.27	2315.35	2394.79	2377.24	2113.79	2488.58	2541	2170.1	2280.72	2431.32	2345.55	2417.02	2271.43	2231.47	2359.96	2209.67	2396.19	2166.02	2109.12
	2139.42	2154.21	2063.11	2170.91	2109.48	2122.7	2238.95	2297.86	2201.86	2189.44	2155.86	2104.82	2232.53	2175.17	2255.72	2066.93	2111.03	2085.01	2288.02	2381.2	2302.97	2313.18	2274.57	2136.8	2167.15	2285.8	2213.78	2263.9	2434.93	2407.34	2280.52	2312.94	2392.73	2374.38	2112.48	2485.75	2538.5	2168.87	2278.04	2428.98	2344.43	2415.33	2268.72	2229.26	2357.52	2207.74	2393.82	2164.87	2108.25
	2137.84	2153.17	2062.3	2169.24	2108.34	2121.3	2237.04	2296.98	2200.16	2188.3	2154.3	2103.52	2231.36	2173.42	2254.16	2066.26	2109.81	2083.96	2286.72	2380.82	2301.07	2310.57	2273.11	2135.68	2165.67	2283.24	2212.49	2262.62	2432.45	2406.65	2277.78	2310.54	2390.68	2371.54	2111.19	2482.93	2536.01	2167.65	2275.37	2426.65	2343.3	2413.65	2266.03	2227.06	2355.09	2205.82	2391.46	2163.72	2107.39
	2136.27	2152.12	2061.5	2167.57	2107.2	2119.91	2235.14	2296.1	2198.46	2187.17	2152.75	2102.22	2230.19	2171.67	2252.61	2065.58	2108.6	2082.91	2285.42	2380.44	2299.17	2307.96	2271.65	2134.56	2164.21	2280.69	2211.2	2261.35	2429.97	2405.97	2275.05	2308.16	2388.64	2368.72	2109.89	2480.12	2533.53	2166.43	2272.71	2424.32	2342.18	2411.97	2263.36	2224.88	2352.66	2203.91	2389.11	2162.58	2106.54
	2134.71	2151.09	2060.7	2165.91	2106.07	2118.52	2233.24	2295.22	2196.77	2186.04	2151.2	2100.93	2229.03	2169.93	2251.06	2064.9	2107.4	2081.87	2284.13	2380.06	2297.27	2305.37	2270.2	2133.45	2162.75	2278.15	2209.91	2260.08	2427.51	2405.29	2272.35	2305.78	2386.6	2365.9	2108.6	2477.32	2531.05	2165.21	2270.07	2421.99	2341.05	2410.3	2260.7	2222.7	2350.25	2202.01	2386.76	2161.44	2105.69
	2133.15	2150.05	2059.91	2164.26	2104.94	2117.14	2231.34	2294.35	2195.09	2184.92	2149.67	2099.64	2227.87	2168.2	2249.52	2064.23	2106.2	2080.83	2282.85	2379.67	2295.38	2302.78	2268.76	2132.34	2161.3	2275.62	2208.63	2258.81	2425.05	2404.62	2269.65	2303.41	2384.57	2363.11	2107.32	2474.52	2528.58	2163.99	2267.44	2419.68	2339.92	2408.62	2258.06	2220.52	2347.84	2200.12	2384.43	2160.3	2104.84
	2131.59	2149.02	2059.12	2162.62	2103.81	2115.76	2229.46	2293.48	2193.41	2183.8	2148.14	2098.36	2226.71	2166.47	2247.97	2063.55	2105.01	2079.8	2281.57	2379.28	2293.49	2300.21	2267.32	2131.24	2159.86	2273.11	2207.34	2257.54	2422.6	2403.96	2266.98	2301.04	2382.55	2360.32	2106.04	2471.72	2526.12	2162.78	2264.82	2417.36	2338.8	2406.95	2255.43	2218.36	2345.44	2198.24	2382.1	2159.17	2104
	2130.05	2147.99	2058.33	2160.99	2102.69	2114.39	2227.57	2292.62	2191.74	2182.69	2146.61	2097.09	2225.56	2164.75	2246.43	2062.88	2103.82	2078.77	2280.3	2378.89	2291.61	2297.64	2265.88	2130.14	2158.43	2270.6	2206.07	2256.28	2420.16	2403.3	2264.31	2298.69	2380.53	2357.55	2104.77	2468.94	2523.67	2161.58	2262.22	2415.05	2337.67	2405.29	2252.82	2216.21	2343.05	2196.36	2379.78	2158.04	2103.17
	2128.5	2146.96	2057.55	2159.36	2101.58	2113.03	2225.7	2291.75	2190.08	2181.59	2145.09	2095.83	2224.41	2163.04	2244.88	2062.21	2102.63	2077.74	2279.04	2378.49	2289.73	2295.08	2264.45	2129.05	2157.01	2268.11	2204.79	2255.02	2417.72	2402.64	2261.67	2296.35	2378.53	2354.8	2103.51	2466.16	2521.23	2160.37	2259.62	2412.75	2336.54	2403.62	2250.23	2214.07	2340.67	2194.5	2377.48	2156.91	2102.33
	2126.97	2145.93	2056.77	2157.75	2100.46	2111.68	2223.83	2290.89	2188.42	2180.49	2143.58	2094.57	2223.26	2161.33	2243.34	2061.53	2101.45	2076.72	2277.78	2378.09	2287.85	2292.54	2263.03	2127.96	2155.59	2265.62	2203.52	2253.76	2415.3	2401.99	2259.03	2294.01	2376.52	2352.06	2102.25	2463.39	2518.8	2159.17	2257.05	2410.45	2335.41	2401.96	2247.65	2211.93	2338.3	2192.64	2375.18	2155.79	2101.51
	2125.44	2144.91	2056	2156.14	2099.36	2110.33	2221.96	2290.04	2186.76	2179.4	2142.08	2093.31	2222.11	2159.63	2241.81	2060.86	2100.28	2075.7	2276.53	2377.68	2285.97	2290	2261.61	2126.87	2154.19	2263.15	2202.25	2252.51	2412.88	2401.35	2256.42	2291.69	2374.53	2349.33	2100.99	2460.62	2516.37	2157.98	2254.48	2408.15	2334.29	2400.31	2245.08	2209.81	2335.94	2190.79	2372.89	2154.68	2100.68
	2123.91	2143.89	2055.23	2154.55	2098.26	2108.99	2220.11	2289.18	2185.12	2178.31	2140.58	2092.07	2220.97	2157.94	2240.27	2060.19	2099.11	2074.69	2275.29	2377.27	2284.1	2287.47	2260.2	2125.8	2152.79	2260.69	2200.98	2251.26	2410.47	2400.71	2253.82	2289.37	2372.54	2346.62	2099.74	2457.86	2513.95	2156.78	2251.93	2405.86	2333.16	2398.65	2242.53	2207.69	2333.59	2188.95	2370.61	2153.56	2099.87
	2122.39	2142.87	2054.46	2152.96	2097.16	2107.66	2218.25	2288.33	2183.48	2177.23	2139.09	2090.83	2219.84	2156.25	2238.74	2059.52	2097.94	2073.68	2274.05	2376.86	2282.23	2284.96	2258.79	2124.72	2151.4	2258.24	2199.71	2250.01	2408.07	2400.07	2251.23	2287.06	2370.56	2343.92	2098.5	2455.11	2511.55	2155.6	2249.4	2403.58	2332.03	2397.01	2239.99	2205.59	2331.24	2187.12	2368.34	2152.45	2099.05
	2120.88	2141.86	2053.7	2151.38	2096.07	2106.33	2216.41	2287.49	2181.84	2176.15	2137.61	2089.59	2218.7	2154.57	2237.2	2058.85	2096.78	2072.68	2272.82	2376.44	2280.37	2282.45	2257.39	2123.65	2150.02	2255.8	2198.45	2248.76	2405.67	2399.45	2248.66	2284.76	2368.59	2341.24	2097.26	2452.36	2509.15	2154.41	2246.87	2401.3	2330.9	2395.36	2237.48	2203.49	2328.91	2185.3	2366.08	2151.35	2098.24
	2119.37	2140.84	2052.95	2149.81	2094.98	2105.01	2214.57	2286.64	2180.21	2175.08	2136.13	2088.37	2217.57	2152.9	2235.67	2058.18	2095.63	2071.68	2271.59	2376.02	2278.51	2279.96	2255.99	2122.59	2148.64	2253.37	2197.19	2247.52	2403.29	2398.82	2246.11	2282.47	2366.62	2338.58	2096.03	2449.63	2506.75	2153.23	2244.36	2399.03	2329.77	2393.72	2234.97	2201.4	2326.58	2183.49	2363.82	2150.25	2097.44
	2117.87	2139.83	2052.19	2148.24	2093.9	2103.69	2212.73	2285.81	2178.59	2174.02	2134.66	2087.15	2216.45	2151.24	2234.15	2057.52	2094.48	2070.68	2270.37	2375.6	2276.65	2277.47	2254.6	2121.53	2147.27	2250.96	2195.94	2246.29	2400.91	2398.2	2243.57	2280.19	2364.66	2335.92	2094.8	2446.9	2504.37	2152.06	2241.87	2396.76	2328.64	2392.08	2232.48	2199.32	2324.26	2181.69	2361.58	2149.15	2096.64
	2116.37	2138.83	2051.44	2146.69	2092.83	2102.39	2210.9	2284.97	2176.97	2172.96	2133.2	2085.93	2215.33	2149.58	2232.62	2056.85	2093.33	2069.69	2269.15	2375.18	2274.8	2274.99	2253.21	2120.48	2145.92	2248.55	2194.68	2245.05	2398.54	2397.59	2241.04	2277.92	2362.71	2333.29	2093.58	2444.17	2502	2150.88	2239.39	2394.5	2327.51	2390.44	2230.01	2197.26	2321.96	2179.9	2359.35	2148.05	2095.84
	2114.88	2137.82	2050.7	2145.15	2091.75	2101.09	2209.08	2284.14	2175.36	2171.9	2131.75	2084.73	2214.21	2147.93	2231.1	2056.19	2092.19	2068.7	2267.95	2374.75	2272.95	2272.53	2251.83	2119.43	2144.57	2246.16	2193.43	2243.82	2396.18	2396.98	2238.53	2275.66	2360.77	2330.67	2092.36	2441.46	2499.64	2149.72	2236.92	2392.24	2326.39	2388.81	2227.55	2195.2	2319.66	2178.12	2357.13	2146.96	2095.05
	2113.4	2136.82	2049.96	2143.61	2090.69	2099.8	2207.27	2283.31	2173.76	2170.85	2130.3	2083.52	2213.09	2146.28	2229.58	2055.52	2091.06	2067.71	2266.75	2374.31	2271.11	2270.07	2250.46	2118.39	2143.22	2243.78	2192.19	2242.59	2393.83	2396.37	2236.04	2273.41	2358.84	2328.06	2091.16	2438.75	2497.28	2148.55	2234.46	2389.99	2325.26	2387.19	2225.11	2193.15	2317.37	2176.34	2354.91	2145.88	2094.27
	2111.92	2135.82	2049.22	2142.09	2089.63	2098.51	2205.46	2282.48	2172.16	2169.81	2128.86	2082.33	2211.99	2144.65	2228.06	2054.86	2089.93	2066.73	2265.55	2373.87	2269.27	2267.63	2249.09	2117.35	2141.89	2241.41	2190.94	2241.37	2391.49	2395.77	2233.56	2271.17	2356.91	2325.47	2089.95	2436.04	2494.94	2147.39	2232.02	2387.74	2324.13	2385.56	2222.68	2191.11	2315.09	2174.58	2352.71	2144.8	2093.49
	2110.45	2134.82	2048.49	2140.57	2088.57	2097.23	2203.66	2281.66	2170.57	2168.77	2127.42	2081.14	2210.88	2143.02	2226.54	2054.2	2088.81	2065.76	2264.36	2373.43	2267.43	2265.2	2247.72	2116.32	2140.57	2239.06	2189.7	2240.14	2389.16	2395.18	2231.1	2268.94	2354.99	2322.89	2088.76	2433.35	2492.6	2146.24	2229.59	2385.51	2323	2383.94	2220.27	2189.08	2312.82	2172.83	2350.51	2143.72	2092.71
	2108.98	2133.83	2047.76	2139.06	2087.52	2095.96	2201.86	2280.84	2168.98	2167.74	2126	2079.96	2209.78	2141.4	2225.02	2053.53	2087.69	2064.79	2263.18	2372.99	2265.6	2262.77	2246.36	2115.29	2139.25	2236.71	2188.47	2238.93	2386.84	2394.58	2228.65	2266.71	2353.08	2320.33	2087.56	2430.66	2490.28	2145.08	2227.18	2383.27	2321.88	2382.33	2217.87	2187.05	2310.56	2171.08	2348.33	2142.65	2091.94
	2107.53	2132.84	2047.03	2137.56	2086.47	2094.69	2200.07	2280.02	2167.41	2166.71	2124.58	2078.79	2208.68	2139.78	2223.51	2052.87	2086.58	2063.82	2262	2372.54	2263.77	2260.36	2245.01	2114.27	2137.94	2234.38	2187.23	2237.71	2384.52	2394	2226.22	2264.5	2351.18	2317.78	2086.38	2427.98	2487.96	2143.94	2224.78	2381.04	2320.75	2380.72	2215.49	2185.04	2308.32	2169.35	2346.16	2141.58	2091.17
	2106.07	2131.85	2046.31	2136.07	2085.43	2093.44	2198.29	2279.21	2165.83	2165.69	2123.17	2077.62	2207.59	2138.18	2222	2052.22	2085.47	2062.86	2260.83	2372.09	2261.95	2257.96	2243.66	2113.25	2136.64	2232.06	2186	2236.5	2382.22	2393.41	2223.8	2262.3	2349.28	2315.25	2085.2	2425.31	2485.66	2142.79	2222.4	2378.82	2319.62	2379.11	2213.12	2183.04	2306.08	2167.62	2343.99	2140.52	2090.41
	2104.63	2130.86	2045.6	2134.59	2084.39	2092.19	2196.51	2278.4	2164.27	2164.67	2121.76	2076.46	2206.5	2136.58	2220.49	2051.56	2084.37	2061.9	2259.66	2371.64	2260.13	2255.57	2242.32	2112.24	2135.34	2229.75	2184.77	2235.29	2379.92	2392.83	2221.4	2260.1	2347.39	2312.73	2084.03	2422.65	2483.36	2141.65	2220.02	2376.61	2318.5	2377.51	2210.77	2181.05	2303.85	2165.9	2341.84	2139.46	2089.65
	2103.19	2129.88	2044.88	2133.11	2083.36	2090.94	2194.74	2277.59	2162.71	2163.66	2120.36	2075.31	2205.42	2134.98	2218.99	2050.9	2083.27	2060.95	2258.5	2371.18	2258.32	2253.18	2240.98	2111.23	2134.06	2227.45	2183.55	2234.09	2377.63	2392.26	2219.01	2257.92	2345.52	2310.23	2082.86	2419.99	2481.08	2140.52	2217.66	2374.4	2317.37	2375.91	2208.43	2179.07	2301.63	2164.2	2339.69	2138.4	2088.89
	2101.75	2128.9	2044.18	2131.65	2082.33	2089.7	2192.98	2276.78	2161.16	2162.66	2118.97	2074.16	2204.34	2133.4	2217.48	2050.25	2082.18	2060	2257.35	2370.72	2256.51	2250.82	2239.65	2110.23	2132.78	2225.17	2182.32	2232.89	2375.35	2391.68	2216.64	2255.75	2343.64	2307.75	2081.7	2417.34	2478.8	2139.39	2215.32	2372.19	2316.25	2374.32	2206.11	2177.1	2299.42	2162.5	2337.56	2137.35	2088.14
	2100.33	2127.92	2043.47	2130.2	2081.31	2088.47	2191.22	2275.98	2159.61	2161.66	2117.59	2073.02	2203.27	2131.82	2215.98	2049.59	2081.09	2059.05	2256.2	2370.25	2254.71	2248.46	2238.33	2109.23	2131.52	2222.89	2181.1	2231.69	2373.09	2391.12	2214.29	2253.59	2341.78	2305.28	2080.54	2414.7	2476.54	2138.26	2212.99	2369.99	2315.12	2372.73	2203.8	2175.13	2297.22	2160.81	2335.44	2136.3	2087.4
	2098.91	2126.95	2042.77	2128.75	2080.29	2087.25	2189.47	2275.19	2158.07	2160.67	2116.22	2071.89	2202.2	2130.25	2214.49	2048.94	2080.02	2058.11	2255.06	2369.78	2252.91	2246.11	2237.01	2108.24	2130.26	2220.63	2179.89	2230.5	2370.83	2390.55	2211.95	2251.43	2339.93	2302.83	2079.4	2412.06	2474.28	2137.14	2210.67	2367.8	2314	2371.15	2201.51	2173.18	2295.03	2159.14	2333.32	2135.26	2086.66
	2097.49	2125.98	2042.08	2127.31	2079.28	2086.04	2187.73	2274.39	2156.54	2159.68	2114.85	2070.76	2201.13	2128.69	2212.99	2048.29	2078.94	2057.17	2253.92	2369.31	2251.11	2243.77	2235.7	2107.26	2129	2218.39	2178.67	2229.31	2368.58	2389.99	2209.62	2249.29	2338.08	2300.39	2078.25	2409.44	2472.04	2136.02	2208.37	2365.62	2312.87	2369.57	2199.24	2171.24	2292.86	2157.47	2331.22	2134.22	2085.92
	2096.09	2125.01	2041.38	2125.89	2078.28	2084.83	2185.99	2273.6	2155.01	2158.7	2113.49	2069.64	2200.07	2127.13	2211.5	2047.64	2077.87	2056.24	2252.79	2368.84	2249.32	2241.45	2234.39	2106.28	2127.76	2216.15	2177.46	2228.12	2366.34	2389.43	2207.31	2247.16	2336.25	2297.97	2077.12	2406.82	2469.81	2134.9	2206.08	2363.44	2311.75	2368	2196.98	2169.31	2290.69	2155.81	2329.13	2133.19	2085.19
	2094.68	2124.04	2040.7	2124.47	2077.28	2083.63	2184.26	2272.81	2153.49	2157.72	2112.14	2068.53	2199.02	2125.59	2210	2046.99	2076.81	2055.32	2251.66	2368.36	2247.53	2239.13	2233.09	2105.3	2126.52	2213.93	2176.26	2226.94	2364.11	2388.88	2205.02	2245.04	2334.42	2295.56	2075.99	2404.21	2467.58	2133.79	2203.81	2361.27	2310.63	2366.43	2194.73	2167.38	2288.53	2154.16	2327.05	2132.16	2084.47
	2093.29	2123.08	2040.01	2123.06	2076.28	2082.43	2182.54	2272.03	2151.98	2156.75	2110.79	2067.42	2197.97	2124.05	2208.51	2046.34	2075.75	2054.39	2250.54	2367.88	2245.75	2236.83	2231.79	2104.34	2125.3	2211.72	2175.05	2225.76	2361.88	2388.33	2202.74	2242.92	2332.6	2293.17	2074.87	2401.61	2465.37	2132.69	2201.55	2359.1	2309.51	2364.86	2192.5	2165.47	2286.39	2152.53	2324.97	2131.13	2083.74
	2091.9	2122.12	2039.33	2121.66	2075.29	2081.24	2180.82	2271.25	2150.47	2155.78	2109.45	2066.32	2196.93	2122.51	2207.03	2045.69	2074.7	2053.47	2249.43	2367.39	2243.98	2234.54	2230.5	2103.37	2124.08	2209.52	2173.85	2224.58	2359.67	2387.78	2200.47	2240.82	2330.79	2290.79	2073.75	2399.02	2463.17	2131.59	2199.3	2356.94	2308.39	2363.3	2190.29	2163.57	2284.25	2150.9	2322.91	2130.11	2083.03
	2090.52	2121.16	2038.66	2120.27	2074.3	2080.06	2179.11	2270.47	2148.98	2154.82	2108.12	2065.23	2195.89	2120.99	2205.54	2045.04	2073.65	2052.56	2248.32	2366.9	2242.21	2232.26	2229.22	2102.41	2122.86	2207.33	2172.66	2223.41	2357.47	2387.23	2198.23	2238.73	2328.99	2288.43	2072.64	2396.43	2460.98	2130.49	2197.07	2354.79	2307.27	2361.75	2188.09	2161.68	2282.13	2149.28	2320.86	2129.1	2082.31
	2089.15	2120.2	2037.99	2118.88	2073.32	2078.89	2177.41	2269.7	2147.48	2153.87	2106.8	2064.14	2194.85	2119.47	2204.06	2044.4	2072.61	2051.65	2247.22	2366.41	2240.44	2229.99	2227.94	2101.46	2121.66	2205.16	2171.46	2222.24	2355.28	2386.69	2195.99	2236.65	2327.2	2286.09	2071.53	2393.86	2458.8	2129.4	2194.85	2352.64	2306.15	2360.2	2185.91	2159.79	2280.01	2147.67	2318.82	2128.09	2081.61
	2087.78	2119.25	2037.32	2117.51	2072.35	2077.73	2175.71	2268.92	2146	2152.92	2105.48	2063.07	2193.83	2117.97	2202.58	2043.76	2071.58	2050.75	2246.12	2365.91	2238.68	2227.73	2226.67	2100.51	2120.47	2203	2170.27	2221.08	2353.1	2386.15	2193.78	2234.58	2325.42	2283.76	2070.44	2391.29	2456.63	2128.31	2192.65	2350.5	2305.04	2358.65	2183.74	2157.92	2277.91	2146.07	2316.79	2127.08	2080.9
	2086.42	2118.3	2036.66	2116.15	2071.38	2076.57	2174.03	2268.16	2144.52	2151.97	2104.18	2061.99	2192.8	2116.47	2201.11	2043.12	2070.55	2049.85	2245.03	2365.41	2236.92	2225.48	2225.4	2099.57	2119.28	2200.85	2169.09	2219.92	2350.92	2385.62	2191.57	2232.52	2323.64	2281.45	2069.35	2388.73	2454.48	2127.23	2190.46	2348.37	2303.92	2357.12	2181.58	2156.06	2275.82	2144.49	2314.78	2126.08	2080.2
	2085.07	2117.36	2036	2114.79	2070.41	2075.42	2172.35	2267.39	2143.05	2151.03	2102.88	2060.93	2191.78	2114.97	2199.63	2042.47	2069.53	2048.95	2243.94	2364.91	2235.17	2223.25	2224.14	2098.64	2118.1	2198.72	2167.9	2218.77	2348.76	2385.08	2189.39	2230.47	2321.88	2279.15	2068.26	2386.17	2452.33	2126.15	2188.28	2346.24	2302.8	2355.58	2179.44	2154.21	2273.74	2142.91	2312.77	2125.08	2079.51
	2083.73	2116.41	2035.35	2113.45	2069.45	2074.27	2170.67	2266.63	2141.58	2150.1	2101.59	2059.87	2190.77	2113.49	2198.16	2041.84	2068.51	2048.06	2242.86	2364.4	2233.43	2221.02	2222.89	2097.71	2116.93	2196.6	2166.72	2217.61	2346.61	2384.55	2187.22	2228.44	2320.12	2276.87	2067.18	2383.63	2450.2	2125.07	2186.12	2344.12	2301.69	2354.05	2177.32	2152.37	2271.67	2141.34	2310.77	2124.09	2078.82
	2082.39	2115.47	2034.7	2112.11	2068.5	2073.13	2169.01	2265.87	2140.13	2149.17	2100.3	2058.82	2189.77	2112.01	2196.69	2041.2	2067.5	2047.18	2241.79	2363.89	2231.69	2218.81	2221.64	2096.78	2115.77	2194.49	2165.54	2216.47	2344.47	2384.03	2185.06	2226.41	2318.37	2274.61	2066.11	2381.1	2448.07	2124	2183.97	2342.01	2300.58	2352.53	2175.21	2150.54	2269.61	2139.78	2308.78	2123.1	2078.13
	2081.06	2114.54	2034.05	2110.78	2067.55	2072.01	2167.35	2265.11	2138.68	2148.25	2099.03	2057.78	2188.77	2110.54	2195.23	2040.56	2066.5	2046.29	2240.72	2363.38	2229.96	2216.61	2220.4	2095.86	2114.61	2192.39	2164.37	2215.32	2342.33	2383.5	2182.92	2224.39	2316.64	2272.36	2065.05	2378.57	2445.96	2122.94	2181.84	2339.9	2299.47	2351.01	2173.12	2148.72	2267.57	2138.24	2306.81	2122.12	2077.45
	2079.73	2113.6	2033.41	2109.46	2066.6	2070.88	2165.69	2264.36	2137.23	2147.34	2097.76	2056.74	2187.77	2109.08	2193.76	2039.93	2065.5	2045.42	2239.65	2362.86	2228.23	2214.43	2219.17	2094.95	2113.47	2190.31	2163.2	2214.18	2340.21	2382.98	2180.8	2222.39	2314.91	2270.13	2063.99	2376.05	2443.86	2121.88	2179.72	2337.8	2298.36	2349.5	2171.04	2146.91	2265.53	2136.7	2304.85	2121.14	2076.78
	2078.41	2112.67	2032.77	2108.15	2065.66	2069.77	2164.05	2263.61	2135.8	2146.43	2096.5	2055.71	2186.78	2107.63	2192.3	2039.29	2064.51	2044.55	2238.59	2362.34	2226.5	2212.25	2217.94	2094.04	2112.33	2188.24	2162.03	2213.05	2338.1	2382.46	2178.69	2220.4	2313.19	2267.92	2062.94	2373.54	2441.78	2120.82	2177.62	2335.71	2297.25	2347.99	2168.98	2145.11	2263.51	2135.17	2302.89	2120.17	2076.11
	2077.1	2111.74	2032.14	2106.85	2064.73	2068.66	2162.41	2262.86	2134.37	2145.52	2095.25	2054.69	2185.8	2106.18	2190.84	2038.66	2063.52	2043.68	2237.54	2361.82	2224.79	2210.09	2216.72	2093.14	2111.2	2186.18	2160.86	2211.91	2336	2381.94	2176.59	2218.41	2311.48	2265.72	2061.89	2371.04	2439.7	2119.77	2175.53	2333.63	2296.14	2346.49	2166.93	2143.32	2261.5	2133.66	2300.95	2119.2	2075.44
	2075.8	2110.82	2031.51	2105.56	2063.8	2067.56	2160.78	2262.12	2132.95	2144.62	2094	2053.67	2184.82	2104.75	2189.39	2038.03	2062.54	2042.82	2236.49	2361.29	2223.08	2207.93	2215.5	2092.24	2110.08	2184.14	2159.7	2210.79	2333.91	2381.42	2174.51	2216.44	2309.78	2263.53	2060.86	2368.55	2437.64	2118.72	2173.45	2331.55	2295.03	2345	2164.9	2141.54	2259.49	2132.15	2299.02	2118.24	2074.78
	2074.51	2109.9	2030.89	2104.28	2062.88	2066.47	2159.16	2261.38	2131.53	2143.73	2092.76	2052.66	2183.85	2103.32	2187.94	2037.4	2061.57	2041.96	2235.45	2360.76	2221.37	2205.79	2214.29	2091.35	2108.96	2182.11	2158.55	2209.66	2331.83	2380.91	2172.45	2214.48	2308.1	2261.37	2059.83	2366.07	2435.59	2117.68	2171.39	2329.48	2293.93	2343.51	2162.88	2139.77	2257.51	2130.66	2297.1	2117.28	2074.12
	2073.22	2108.98	2030.27	2103.01	2061.96	2065.38	2157.55	2260.64	2130.12	2142.84	2091.54	2051.66	2182.88	2101.9	2186.49	2036.77	2060.6	2041.11	2234.41	2360.23	2219.67	2203.67	2213.09	2090.47	2107.86	2180.1	2157.39	2208.54	2329.76	2380.4	2170.4	2212.53	2306.42	2259.22	2058.8	2363.59	2433.55	2116.64	2169.34	2327.41	2292.83	2342.03	2160.88	2138.01	2255.53	2129.17	2295.19	2116.33	2073.47
	2071.94	2108.06	2029.65	2101.75	2061.05	2064.3	2155.94	2259.91	2128.72	2141.96	2090.32	2050.67	2181.92	2100.49	2185.04	2036.15	2059.64	2040.26	2233.38	2359.69	2217.98	2201.55	2211.89	2089.59	2106.76	2178.09	2156.24	2207.43	2327.7	2379.89	2168.37	2210.59	2304.75	2257.09	2057.78	2361.13	2431.52	2115.61	2167.31	2325.36	2291.73	2340.55	2158.89	2136.26	2253.56	2127.7	2293.3	2115.38	2072.82
	2070.67	2107.15	2029.04	2100.49	2060.14	2063.23	2154.34	2259.18	2127.33	2141.08	2089.1	2049.68	2180.97	2099.08	2183.59	2035.52	2058.68	2039.41	2232.35	2359.15	2216.29	2199.45	2210.7	2088.72	2105.67	2176.1	2155.09	2206.32	2325.65	2379.38	2166.35	2208.67	2303.09	2254.97	2056.77	2358.67	2429.51	2114.58	2165.29	2323.31	2290.63	2339.08	2156.92	2134.53	2251.61	2126.23	2291.41	2114.44	2072.18
	2069.4	2106.24	2028.43	2099.25	2059.24	2062.17	2152.75	2258.45	2125.95	2140.21	2087.9	2048.7	2180.02	2097.69	2182.15	2034.9	2057.73	2038.58	2231.33	2358.61	2214.6	2197.35	2209.51	2087.85	2104.59	2174.13	2153.95	2205.21	2323.61	2378.87	2164.35	2206.75	2301.44	2252.87	2055.77	2356.22	2427.51	2113.56	2163.29	2321.27	2289.53	2337.61	2154.96	2132.8	2249.67	2124.78	2289.54	2113.5	2071.54
	2068.14	2105.33	2027.83	2098.02	2058.34	2061.11	2151.16	2257.73	2124.57	2139.34	2086.7	2047.73	2179.08	2096.3	2180.71	2034.28	2056.79	2037.74	2230.31	2358.06	2212.93	2195.28	2208.33	2086.99	2103.52	2172.16	2152.81	2204.11	2321.58	2378.37	2162.37	2204.85	2299.8	2250.79	2054.78	2353.79	2425.52	2112.54	2161.3	2319.23	2288.43	2336.15	2153.02	2131.09	2247.74	2123.34	2287.67	2112.56	2070.9
	2066.89	2104.43	2027.23	2096.79	2057.45	2060.06	2149.58	2257.01	2123.2	2138.48	2085.51	2046.76	2178.15	2094.92	2179.28	2033.66	2055.85	2036.92	2229.29	2357.51	2211.26	2193.21	2207.16	2086.13	2102.45	2170.22	2151.67	2203.01	2319.57	2377.86	2160.4	2202.96	2298.17	2248.72	2053.79	2351.36	2423.54	2111.53	2159.33	2317.21	2287.34	2334.7	2151.1	2129.38	2245.82	2121.91	2285.82	2111.64	2070.27
	2065.65	2103.53	2026.64	2095.57	2056.57	2059.02	2148.01	2256.29	2121.83	2137.63	2084.33	2045.8	2177.22	2093.55	2177.84	2033.04	2054.92	2036.09	2228.29	2356.95	2209.59	2191.15	2206	2085.28	2101.39	2168.28	2150.53	2201.92	2317.56	2377.36	2158.44	2201.07	2296.55	2246.67	2052.8	2348.94	2421.58	2110.52	2157.37	2315.19	2286.24	2333.25	2149.19	2127.69	2243.92	2120.48	2283.98	2110.71	2069.65
	2064.41	2102.63	2026.05	2094.37	2055.69	2057.99	2146.45	2255.57	2120.48	2136.78	2083.16	2044.85	2176.3	2092.19	2176.41	2032.43	2054	2035.27	2227.28	2356.4	2207.94	2189.11	2204.84	2084.44	2100.35	2166.36	2149.4	2200.83	2315.57	2376.86	2156.5	2199.21	2294.94	2244.64	2051.83	2346.53	2419.63	2109.51	2155.42	2313.17	2285.15	2331.81	2147.29	2126	2242.02	2119.07	2282.15	2109.79	2069.03
	2063.19	2101.74	2025.46	2093.17	2054.81	2056.96	2144.9	2254.86	2119.13	2135.94	2082	2043.91	2175.38	2090.84	2174.99	2031.81	2053.08	2034.46	2226.29	2355.84	2206.28	2187.08	2203.68	2083.6	2099.31	2164.45	2148.28	2199.74	2313.58	2376.36	2154.58	2197.35	2293.34	2242.62	2050.86	2344.13	2417.69	2108.52	2153.49	2311.17	2284.06	2330.38	2145.41	2124.33	2240.14	2117.67	2280.34	2108.88	2068.41
	2061.97	2100.85	2024.88	2091.98	2053.94	2055.94	2143.35	2254.15	2117.79	2135.1	2080.84	2042.97	2174.47	2089.49	2173.56	2031.2	2052.17	2033.65	2225.29	2355.27	2204.64	2185.07	2202.54	2082.77	2098.27	2162.56	2147.15	2198.66	2311.61	2375.86	2152.67	2195.5	2291.75	2240.63	2049.9	2341.73	2415.77	2107.52	2151.58	2309.17	2282.98	2328.95	2143.54	2122.67	2238.27	2116.28	2278.53	2107.97	2067.8
	2060.76	2099.96	2024.3	2090.8	2053.08	2054.93	2141.81	2253.44	2116.46	2134.27	2079.7	2042.04	2173.57	2088.16	2172.14	2030.59	2051.26	2032.85	2224.31	2354.7	2203	2183.06	2201.4	2081.95	2097.25	2160.68	2146.03	2197.59	2309.65	2375.36	2150.78	2193.67	2290.17	2238.64	2048.95	2339.35	2413.86	2106.53	2149.68	2307.19	2281.89	2327.53	2141.69	2121.02	2236.42	2114.91	2276.74	2107.07	2067.19
	2059.55	2099.08	2023.73	2089.63	2052.22	2053.92	2140.28	2252.74	2115.13	2133.44	2078.56	2041.12	2172.68	2086.83	2170.72	2029.98	2050.37	2032.05	2223.32	2354.13	2201.37	2181.07	2200.27	2081.13	2096.23	2158.81	2144.92	2196.51	2307.7	2374.87	2148.9	2191.85	2288.61	2236.68	2048	2336.98	2411.96	2105.55	2147.79	2305.2	2280.81	2326.12	2139.86	2119.38	2234.57	2113.54	2274.96	2106.18	2066.59
	2058.35	2098.2	2023.16	2088.47	2051.37	2052.93	2138.76	2252.04	2113.81	2132.62	2077.43	2040.2	2171.79	2085.51	2169.31	2029.37	2049.48	2031.26	2222.35	2353.56	2199.74	2179.09	2199.14	2080.31	2095.23	2156.96	2143.8	2195.45	2305.76	2374.37	2147.04	2190.04	2287.05	2234.73	2047.06	2334.62	2410.07	2104.57	2145.92	2303.23	2279.73	2324.71	2138.04	2117.75	2232.74	2112.18	2273.19	2105.28	2065.99
	2057.17	2097.32	2022.59	2087.32	2050.52	2051.94	2137.25	2251.34	2112.5	2131.8	2076.3	2039.3	2170.91	2084.2	2167.89	2028.77	2048.59	2030.47	2221.37	2352.98	2198.12	2177.12	2198.02	2079.51	2094.23	2155.12	2142.69	2194.39	2303.83	2373.88	2145.19	2188.24	2285.5	2232.8	2046.13	2332.26	2408.2	2103.59	2144.06	2301.27	2278.65	2323.31	2136.23	2116.13	2230.92	2110.84	2271.43	2104.4	2065.4
	2055.99	2096.44	2022.03	2086.18	2049.68	2050.96	2135.74	2250.65	2111.2	2130.99	2075.19	2038.4	2170.04	2082.9	2166.48	2028.16	2047.71	2029.68	2220.4	2352.4	2196.51	2175.17	2196.91	2078.7	2093.23	2153.29	2141.59	2193.33	2301.91	2373.39	2143.36	2186.45	2283.97	2230.89	2045.2	2329.92	2406.34	2102.62	2142.22	2299.31	2277.57	2321.91	2134.44	2114.53	2229.12	2109.5	2269.69	2103.52	2064.81
	2054.81	2095.57	2021.48	2085.05	2048.84	2049.98	2134.24	2249.96	2109.9	2130.19	2074.08	2037.5	2169.17	2081.6	2165.08	2027.56	2046.84	2028.9	2219.44	2351.82	2194.9	2173.23	2195.8	2077.91	2092.25	2151.48	2140.48	2192.27	2300.01	2372.89	2141.54	2184.67	2282.44	2228.99	2044.29	2327.58	2404.5	2101.66	2140.39	2297.36	2276.49	2320.52	2132.67	2112.93	2227.32	2108.18	2267.95	2102.64	2064.23
	2053.65	2094.7	2020.92	2083.93	2048.01	2049.02	2132.75	2249.27	2108.62	2129.39	2072.99	2036.62	2168.31	2080.32	2163.67	2026.96	2045.97	2028.13	2218.48	2351.23	2193.3	2171.3	2194.7	2077.12	2091.27	2149.68	2139.38	2191.23	2298.11	2372.4	2139.74	2182.91	2280.93	2227.11	2043.38	2325.26	2402.66	2100.7	2138.58	2295.42	2275.42	2319.14	2130.91	2111.34	2225.54	2106.86	2266.23	2101.77	2063.65
	2052.49	2093.84	2020.38	2082.81	2047.18	2048.06	2131.27	2248.59	2107.34	2128.59	2071.9	2035.74	2167.45	2079.04	2162.27	2026.36	2045.12	2027.36	2217.53	2350.64	2191.71	2169.38	2193.61	2076.34	2090.31	2147.9	2138.29	2190.18	2296.23	2371.91	2137.96	2181.16	2279.42	2225.24	2042.47	2322.94	2400.84	2099.75	2136.78	2293.48	2274.35	2317.77	2129.16	2109.77	2223.77	2105.56	2264.52	2100.9	2063.08
	2051.34	2092.98	2019.83	2081.71	2046.36	2047.1	2129.79	2247.9	2106.06	2127.8	2070.82	2034.86	2166.61	2077.77	2160.88	2025.76	2044.26	2026.6	2216.58	2350.05	2190.12	2167.48	2192.52	2075.56	2089.35	2146.13	2137.2	2189.14	2294.36	2371.42	2136.19	2179.42	2277.93	2223.39	2041.58	2320.63	2399.04	2098.8	2134.99	2291.56	2273.28	2316.4	2127.43	2108.2	2222.02	2104.27	2262.82	2100.04	2062.51
	2050.2	2092.12	2019.29	2080.61	2045.54	2046.16	2128.33	2247.22	2104.8	2127.02	2069.74	2034	2165.77	2076.51	2159.48	2025.17	2043.42	2025.84	2215.64	2349.46	2188.54	2165.59	2191.44	2074.79	2088.39	2144.37	2136.11	2188.11	2292.49	2370.93	2134.43	2177.69	2276.44	2221.56	2040.69	2318.34	2397.24	2097.85	2133.22	2289.64	2272.21	2315.04	2125.71	2106.65	2220.27	2102.98	2261.14	2099.19	2061.94
	2049.07	2091.26	2018.76	2079.53	2044.73	2045.22	2126.87	2246.55	2103.54	2126.24	2068.68	2033.14	2164.93	2075.26	2158.09	2024.58	2042.58	2025.09	2214.7	2348.86	2186.96	2163.71	2190.37	2074.02	2087.45	2142.63	2135.02	2187.08	2290.64	2370.44	2132.69	2175.97	2274.97	2219.75	2039.8	2316.05	2395.46	2096.91	2131.47	2287.73	2271.15	2313.68	2124.01	2105.11	2218.54	2101.71	2259.46	2098.34	2061.38
	2047.94	2090.41	2018.23	2078.45	2043.93	2044.29	2125.42	2245.87	2102.29	2125.47	2067.62	2032.29	2164.11	2074.02	2156.71	2023.99	2041.74	2024.34	2213.76	2348.26	2185.4	2161.84	2189.3	2073.26	2086.51	2140.9	2133.94	2186.05	2288.8	2369.95	2130.96	2174.26	2273.51	2217.95	2038.93	2313.77	2393.7	2095.98	2129.72	2285.83	2270.08	2312.34	2122.32	2103.58	2216.82	2100.45	2257.8	2097.49	2060.82
	2046.82	2089.56	2017.7	2077.38	2043.13	2043.37	2123.97	2245.2	2101.05	2124.7	2066.57	2031.45	2163.29	2072.79	2155.33	2023.4	2040.92	2023.59	2212.83	2347.65	2183.84	2159.99	2188.24	2072.51	2085.58	2139.19	2132.86	2185.03	2286.98	2369.46	2129.25	2172.57	2272.06	2216.17	2038.06	2311.51	2391.94	2095.05	2128	2283.94	2269.02	2311	2120.65	2102.06	2215.11	2099.2	2256.15	2096.65	2060.27
	2045.71	2088.72	2017.18	2076.32	2042.34	2042.45	2122.54	2244.53	2099.82	2123.93	2065.53	2030.61	2162.47	2071.56	2153.95	2022.81	2040.1	2022.85	2211.9	2347.05	2182.28	2158.15	2187.19	2071.76	2084.66	2137.48	2131.79	2184.01	2285.16	2368.97	2127.55	2170.89	2270.62	2214.4	2037.2	2309.25	2390.2	2094.13	2126.28	2282.05	2267.97	2309.66	2118.99	2100.55	2213.42	2097.96	2254.51	2095.82	2059.72
	2044.61	2087.87	2016.66	2075.27	2041.55	2041.54	2121.11	2243.87	2098.59	2123.17	2064.49	2029.78	2161.67	2070.35	2152.57	2022.23	2039.28	2022.12	2210.98	2346.44	2180.74	2156.32	2186.14	2071.02	2083.75	2135.79	2130.72	2183	2283.35	2368.48	2125.87	2169.22	2269.19	2212.65	2036.35	2307	2388.47	2093.21	2124.58	2280.18	2266.91	2308.33	2117.35	2099.05	2211.74	2096.73	2252.88	2094.99	2059.18
	2043.51	2087.03	2016.14	2074.23	2040.76	2040.64	2119.69	2243.21	2097.37	2122.42	2063.47	2028.96	2160.87	2069.14	2151.2	2021.64	2038.47	2021.39	2210.06	2345.82	2179.2	2154.51	2185.1	2070.28	2082.84	2134.12	2129.65	2182	2281.56	2367.99	2124.2	2167.56	2267.77	2210.92	2035.5	2304.76	2386.76	2092.29	2122.9	2278.31	2265.85	2307.01	2115.71	2097.56	2210.07	2095.51	2251.27	2094.17	2058.64
	2042.43	2086.2	2015.63	2073.2	2039.99	2039.75	2118.28	2242.55	2096.16	2121.67	2062.45	2028.14	2160.08	2067.94	2149.83	2021.06	2037.67	2020.67	2209.15	2345.21	2177.66	2152.7	2184.07	2069.56	2081.95	2132.46	2128.59	2180.99	2279.77	2367.5	2122.55	2165.91	2266.36	2209.2	2034.66	2302.54	2385.05	2091.39	2121.23	2276.45	2264.8	2305.7	2114.1	2096.08	2208.41	2094.3	2249.66	2093.35	2058.1
	2041.35	2085.37	2015.13	2072.18	2039.21	2038.86	2116.88	2241.89	2094.96	2120.93	2061.44	2027.33	2159.29	2066.75	2148.47	2020.48	2036.88	2019.95	2208.24	2344.59	2176.14	2150.91	2183.04	2068.83	2081.06	2130.81	2127.52	2180	2278	2367.01	2120.91	2164.27	2264.96	2207.5	2033.83	2300.32	2383.36	2090.48	2119.57	2274.6	2263.75	2304.39	2112.5	2094.61	2206.76	2093.11	2248.07	2092.53	2057.57
	2040.28	2084.54	2014.62	2071.16	2038.45	2037.98	2115.49	2241.24	2093.76	2120.19	2060.44	2026.53	2158.52	2065.57	2147.11	2019.91	2036.09	2019.23	2207.34	2343.97	2174.62	2149.13	2182.03	2068.11	2080.17	2129.17	2126.47	2179	2276.24	2366.52	2119.28	2162.64	2263.57	2205.82	2033	2298.11	2381.69	2089.59	2117.92	2272.76	2262.7	2303.09	2110.91	2093.16	2205.13	2091.92	2246.49	2091.72	2057.05
	2039.21	2083.71	2014.13	2070.16	2037.68	2037.11	2114.1	2240.59	2092.57	2119.45	2059.45	2025.73	2157.74	2064.4	2145.75	2019.33	2035.31	2018.52	2206.44	2343.35	2173.11	2147.37	2181.01	2067.4	2079.3	2127.55	2125.41	2178.02	2274.49	2366.03	2117.67	2161.03	2262.19	2204.15	2032.18	2295.91	2380.02	2088.69	2116.3	2270.93	2261.66	2301.8	2109.33	2091.71	2203.51	2090.74	2244.93	2090.92	2056.52
	2038.16	2082.89	2013.63	2069.16	2036.93	2036.24	2112.72	2239.94	2091.39	2118.72	2058.46	2024.95	2156.98	2063.23	2144.4	2018.76	2034.53	2017.82	2205.55	2342.73	2171.6	2145.61	2180.01	2066.7	2078.43	2125.94	2124.37	2177.03	2272.75	2365.53	2116.07	2159.43	2260.83	2202.5	2031.37	2293.72	2378.37	2087.81	2114.68	2269.1	2260.62	2300.51	2107.77	2090.27	2201.9	2089.57	2243.37	2090.12	2056.01
	2037.11	2082.07	2013.14	2068.17	2036.17	2035.38	2111.35	2239.29	2090.22	2117.99	2057.48	2024.16	2156.22	2062.08	2143.05	2018.19	2033.76	2017.12	2204.66	2342.1	2170.1	2143.87	2179.01	2066	2077.57	2124.34	2123.32	2176.05	2271.03	2365.04	2114.49	2157.84	2259.47	2200.86	2030.57	2291.55	2376.73	2086.92	2113.08	2267.28	2259.57	2299.23	2106.23	2088.85	2200.31	2088.42	2241.83	2089.33	2055.49
	2036.07	2081.25	2012.66	2067.19	2035.43	2034.53	2109.99	2238.65	2089.06	2117.27	2056.51	2023.39	2155.48	2060.93	2141.7	2017.63	2033	2016.42	2203.77	2341.47	2168.61	2142.14	2178.02	2065.3	2076.72	2122.76	2122.28	2175.08	2269.31	2364.55	2112.92	2156.26	2258.13	2199.24	2029.77	2289.38	2375.11	2086.05	2111.49	2265.48	2258.54	2297.96	2104.69	2087.43	2198.73	2087.27	2240.3	2088.54	2054.98
	2035.04	2080.44	2012.17	2066.22	2034.69	2033.69	2108.64	2238.01	2087.9	2116.56	2055.55	2022.62	2154.73	2059.79	2140.36	2017.06	2032.24	2015.73	2202.89	2340.84	2167.13	2140.43	2177.03	2064.61	2075.87	2121.19	2121.24	2174.11	2267.6	2364.06	2111.37	2154.69	2256.79	2197.64	2028.98	2287.22	2373.49	2085.18	2109.92	2263.68	2257.5	2296.7	2103.18	2086.03	2197.15	2086.14	2238.78	2087.76	2054.48
	2034.01	2079.63	2011.7	2065.26	2033.95	2032.85	2107.29	2237.37	2086.75	2115.84	2054.59	2021.86	2154	2058.66	2139.03	2016.5	2031.49	2015.05	2202.01	2340.21	2165.65	2138.73	2176.05	2063.93	2075.03	2119.63	2120.2	2173.15	2265.91	2363.56	2109.83	2153.13	2255.47	2196.05	2028.2	2285.07	2371.89	2084.31	2108.36	2261.89	2256.46	2295.44	2101.67	2084.64	2195.6	2085.01	2237.27	2086.98	2053.98
	2033	2078.82	2011.22	2064.31	2033.22	2032.02	2105.96	2236.73	2085.61	2115.14	2053.65	2021.11	2153.27	2057.54	2137.69	2015.94	2030.75	2014.37	2201.14	2339.57	2164.18	2137.03	2175.08	2063.26	2074.2	2118.09	2119.17	2172.19	2264.23	2363.07	2108.3	2151.58	2254.16	2194.47	2027.42	2282.94	2370.31	2083.45	2106.81	2260.11	2255.43	2294.19	2100.18	2083.26	2194.05	2083.89	2235.77	2086.21	2053.48
	2031.99	2078.02	2010.75	2063.36	2032.49	2031.2	2104.63	2236.1	2084.48	2114.43	2052.71	2020.36	2152.55	2056.42	2136.36	2015.38	2030.01	2013.69	2200.27	2338.94	2162.72	2135.36	2174.12	2062.59	2073.38	2116.56	2118.14	2171.24	2262.56	2362.57	2106.79	2150.05	2252.85	2192.92	2026.65	2280.81	2368.73	2082.6	2105.28	2258.34	2254.4	2292.94	2098.7	2081.88	2192.52	2082.79	2234.29	2085.44	2052.99
	2030.99	2077.22	2010.29	2062.43	2031.77	2030.39	2103.31	2235.47	2083.35	2113.73	2051.78	2019.62	2151.84	2055.32	2135.04	2014.83	2029.28	2013.02	2199.4	2338.3	2161.26	2133.69	2173.16	2061.92	2072.57	2115.04	2117.12	2170.29	2260.9	2362.07	2105.29	2148.52	2251.56	2191.38	2025.89	2278.69	2367.17	2081.75	2103.76	2256.57	2253.38	2291.71	2097.24	2080.52	2191	2081.69	2232.82	2084.68	2052.5
	2030	2076.42	2009.83	2061.5	2031.06	2029.58	2102	2234.84	2082.23	2113.04	2050.85	2018.88	2151.13	2054.22	2133.72	2014.27	2028.55	2012.36	2198.54	2337.65	2159.82	2132.04	2172.21	2061.26	2071.76	2113.54	2116.1	2169.34	2259.25	2361.57	2103.8	2147.01	2250.28	2189.85	2025.13	2276.59	2365.62	2080.9	2102.25	2254.82	2252.35	2290.48	2095.78	2079.17	2189.49	2080.61	2231.36	2083.92	2052.01
	2029.01	2075.63	2009.37	2060.59	2030.35	2028.78	2100.69	2234.22	2081.13	2112.35	2049.93	2018.16	2150.43	2053.14	2132.4	2013.72	2027.83	2011.7	2197.68	2337.01	2158.37	2130.4	2171.27	2060.61	2070.96	2112.05	2115.08	2168.4	2257.61	2361.07	2102.33	2145.51	2249.01	2188.34	2024.38	2274.49	2364.08	2080.06	2100.76	2253.07	2251.33	2289.26	2094.35	2077.83	2187.99	2079.54	2229.91	2083.17	2051.53
	2028.04	2074.84	2008.92	2059.68	2029.64	2027.98	2099.4	2233.59	2080.02	2111.66	2049.03	2017.44	2149.74	2052.06	2131.09	2013.18	2027.12	2011.04	2196.83	2336.37	2156.94	2128.77	2170.33	2059.96	2070.16	2110.57	2114.07	2167.47	2255.99	2360.57	2100.87	2144.02	2247.76	2186.84	2023.64	2272.41	2362.56	2079.23	2099.28	2251.34	2250.31	2288.04	2092.92	2076.5	2186.51	2078.47	2228.48	2082.42	2051.06
	2027.07	2074.05	2008.47	2058.78	2028.94	2027.19	2098.11	2232.97	2078.93	2110.98	2048.12	2016.72	2149.05	2050.99	2129.79	2012.63	2026.41	2010.39	2195.98	2335.72	2155.52	2127.15	2169.4	2059.32	2069.37	2109.11	2113.06	2166.54	2254.37	2360.07	2099.43	2142.54	2246.51	2185.37	2022.91	2270.33	2361.05	2078.4	2097.81	2249.61	2249.29	2286.83	2091.51	2075.18	2185.04	2077.42	2227.05	2081.68	2050.58
	2026.1	2073.27	2008.02	2057.88	2028.25	2026.41	2096.83	2232.36	2077.84	2110.3	2047.23	2016.01	2148.38	2049.93	2128.48	2012.09	2025.71	2009.74	2195.14	2335.07	2154.1	2125.55	2168.48	2058.69	2068.6	2107.66	2112.06	2165.62	2252.77	2359.57	2098	2141.07	2245.27	2183.9	2022.18	2268.27	2359.55	2077.58	2096.36	2247.89	2248.27	2285.63	2090.11	2073.87	2183.58	2076.37	2225.64	2080.94	2050.12
	2025.15	2072.49	2007.58	2057	2027.56	2025.64	2095.56	2231.74	2076.76	2109.63	2046.34	2015.31	2147.7	2048.88	2127.19	2011.55	2025.02	2009.1	2194.3	2334.42	2152.69	2123.96	2167.56	2058.06	2067.82	2106.22	2111.05	2164.7	2251.18	2359.06	2096.58	2139.62	2244.05	2182.45	2021.46	2266.21	2358.06	2076.76	2094.93	2246.19	2247.26	2284.44	2088.73	2072.58	2182.13	2075.34	2224.24	2080.21	2049.65
	2024.21	2071.71	2007.14	2056.12	2026.87	2024.87	2094.3	2231.13	2075.69	2108.96	2045.47	2014.62	2147.04	2047.83	2125.89	2011.01	2024.33	2008.46	2193.46	2333.77	2151.28	2122.38	2166.65	2057.44	2067.06	2104.79	2110.05	2163.78	2249.6	2358.55	2095.18	2138.17	2242.83	2181.02	2020.75	2264.17	2356.59	2075.95	2093.5	2244.49	2246.25	2283.25	2087.36	2071.29	2180.7	2074.31	2222.86	2079.48	2049.19
	2023.27	2070.94	2006.71	2055.26	2026.19	2024.11	2093.04	2230.52	2074.63	2108.29	2044.6	2013.93	2146.39	2046.8	2124.61	2010.47	2023.65	2007.83	2192.63	2333.11	2149.89	2120.81	2165.75	2056.82	2066.3	2103.38	2109.06	2162.87	2248.03	2358.04	2093.78	2136.74	2241.63	2179.61	2020.04	2262.14	2355.13	2075.14	2092.09	2242.8	2245.24	2282.07	2086	2070.01	2179.28	2073.3	2221.48	2078.76	2048.74
	2022.34	2070.17	2006.28	2054.4	2025.52	2023.36	2091.8	2229.91	2073.58	2107.63	2043.73	2013.25	2145.74	2045.77	2123.32	2009.94	2022.97	2007.2	2191.8	2332.46	2148.5	2119.26	2164.85	2056.21	2065.55	2101.98	2108.07	2161.97	2246.47	2357.53	2092.41	2135.31	2240.44	2178.2	2019.34	2260.11	2353.68	2074.34	2090.69	2241.12	2244.24	2280.9	2084.65	2068.75	2177.87	2072.3	2220.12	2078.04	2048.28
	2021.42	2069.4	2005.85	2053.55	2024.85	2022.61	2090.56	2229.31	2072.53	2106.97	2042.88	2012.58	2145.1	2044.75	2122.04	2009.41	2022.31	2006.58	2190.97	2331.8	2147.12	2117.72	2163.97	2055.6	2064.8	2100.59	2107.08	2161.07	2244.92	2357.02	2091.04	2133.9	2239.25	2176.82	2018.65	2258.1	2352.25	2073.55	2089.31	2239.45	2243.23	2279.74	2083.32	2067.49	2176.47	2071.3	2218.77	2077.33	2047.83
	2020.5	2068.64	2005.43	2052.71	2024.18	2021.88	2089.33	2228.7	2071.49	2106.32	2042.03	2011.91	2144.46	2043.74	2120.77	2008.89	2021.64	2005.96	2190.15	2331.14	2145.74	2116.19	2163.09	2055	2064.07	2099.22	2106.1	2160.18	2243.39	2356.51	2089.69	2132.5	2238.08	2175.45	2017.96	2256.1	2350.82	2072.76	2087.94	2237.78	2242.23	2278.58	2082	2066.24	2175.09	2070.32	2217.43	2076.62	2047.39
	2019.6	2067.88	2005.01	2051.88	2023.52	2021.14	2088.11	2228.1	2070.46	2105.67	2041.19	2011.25	2143.84	2042.74	2119.5	2008.36	2020.99	2005.35	2189.34	2330.48	2144.38	2114.67	2162.21	2054.41	2063.34	2097.86	2105.12	2159.29	2241.86	2355.99	2088.35	2131.11	2236.92	2174.09	2017.28	2254.11	2349.41	2071.98	2086.58	2236.13	2241.23	2277.43	2080.69	2065.01	2173.71	2069.35	2216.1	2075.92	2046.95
	2018.7	2067.12	2004.6	2051.05	2022.87	2020.42	2086.9	2227.5	2069.44	2105.02	2040.35	2010.59	2143.22	2041.75	2118.23	2007.84	2020.34	2004.74	2188.52	2329.82	2143.02	2113.17	2161.35	2053.82	2062.61	2096.51	2104.14	2158.41	2240.35	2355.47	2087.03	2129.73	2235.77	2172.75	2016.61	2252.13	2348.02	2071.2	2085.23	2234.49	2240.24	2276.29	2079.4	2063.78	2172.35	2068.38	2214.79	2075.22	2046.51
	2017.81	2066.37	2004.19	2050.24	2022.22	2019.7	2085.7	2226.91	2068.42	2104.38	2039.53	2009.94	2142.61	2040.77	2116.97	2007.32	2019.69	2004.14	2187.71	2329.15	2141.67	2111.68	2160.49	2053.24	2061.9	2095.17	2103.17	2157.53	2238.85	2354.95	2085.71	2128.36	2234.64	2171.42	2015.94	2250.16	2346.63	2070.43	2083.9	2232.86	2239.24	2275.15	2078.12	2062.57	2171.01	2067.43	2213.49	2074.53	2046.08
	2016.93	2065.62	2003.78	2049.43	2021.58	2018.99	2084.5	2226.31	2067.42	2103.74	2038.71	2009.3	2142	2039.8	2115.72	2006.81	2019.05	2003.54	2186.91	2328.49	2140.33	2110.2	2159.63	2052.66	2061.19	2093.85	2102.2	2156.65	2237.36	2354.43	2084.41	2127.01	2233.51	2170.11	2015.29	2248.2	2345.26	2069.66	2082.58	2231.23	2238.25	2274.03	2076.85	2061.37	2169.67	2066.48	2212.2	2073.84	2045.65
	2016.05	2064.87	2003.38	2048.63	2020.94	2018.28	2083.32	2225.72	2066.42	2103.1	2037.9	2008.67	2141.41	2038.83	2114.47	2006.29	2018.42	2002.95	2186.11	2327.82	2138.99	2108.73	2158.79	2052.09	2060.49	2092.54	2101.24	2155.79	2235.88	2353.9	2083.13	2125.66	2232.39	2168.82	2014.63	2246.26	2343.9	2068.9	2081.28	2229.62	2237.26	2272.91	2075.59	2060.17	2168.35	2065.55	2210.92	2073.16	2045.23
	2015.18	2064.13	2002.98	2047.84	2020.3	2017.59	2082.14	2225.13	2065.43	2102.47	2037.09	2008.04	2140.82	2037.87	2113.22	2005.78	2017.8	2002.36	2185.31	2327.16	2137.66	2107.27	2157.95	2051.53	2059.79	2091.24	2100.28	2154.92	2234.41	2353.37	2081.85	2124.33	2231.29	2167.54	2013.99	2244.32	2342.55	2068.14	2079.98	2228.02	2236.28	2271.79	2074.35	2058.99	2167.04	2064.63	2209.66	2072.48	2044.8
	2014.33	2063.39	2002.59	2047.05	2019.67	2016.9	2080.97	2224.55	2064.44	2101.84	2036.29	2007.42	2140.24	2036.93	2111.99	2005.27	2017.18	2001.77	2184.51	2326.49	2136.34	2105.83	2157.12	2050.97	2059.1	2089.95	2099.32	2154.07	2232.96	2352.84	2080.59	2123	2230.2	2166.28	2013.35	2242.39	2341.22	2067.39	2078.71	2226.42	2235.29	2270.69	2073.12	2057.82	2165.74	2063.71	2208.4	2071.81	2044.39
	2013.48	2062.65	2002.2	2046.28	2019.05	2016.21	2079.81	2223.96	2063.47	2101.21	2035.5	2006.8	2139.66	2035.99	2110.75	2004.77	2016.57	2001.19	2183.72	2325.82	2135.03	2104.4	2156.29	2050.42	2058.42	2088.68	2098.37	2153.21	2231.52	2352.31	2079.34	2121.69	2229.11	2165.03	2012.72	2240.48	2339.89	2066.65	2077.44	2224.84	2234.31	2269.59	2071.9	2056.66	2164.46	2062.81	2207.16	2071.14	2043.97
	2012.63	2061.92	2001.81	2045.51	2018.43	2015.54	2078.66	2223.38	2062.5	2100.59	2034.72	2006.19	2139.1	2035.06	2109.52	2004.27	2015.96	2000.62	2182.94	2325.15	2133.73	2102.99	2155.48	2049.87	2057.74	2087.42	2097.42	2152.37	2230.08	2351.77	2078.11	2120.39	2228.04	2163.79	2012.1	2238.58	2338.58	2065.91	2076.19	2223.26	2233.34	2268.5	2070.7	2055.5	2163.18	2061.91	2205.93	2070.48	2043.56
	2011.8	2061.19	2001.43	2044.76	2017.82	2014.86	2077.52	2222.8	2061.54	2099.97	2033.95	2005.59	2138.54	2034.13	2108.3	2003.77	2015.36	2000.05	2182.15	2324.48	2132.43	2101.58	2154.67	2049.33	2057.08	2086.18	2096.47	2151.52	2228.66	2351.24	2076.88	2119.1	2226.98	2162.57	2011.48	2236.68	2337.28	2065.18	2074.95	2221.7	2232.36	2267.42	2069.5	2054.36	2161.92	2061.03	2204.72	2069.82	2043.16
	2010.97	2060.46	2001.05	2044.01	2017.21	2014.2	2076.38	2222.22	2060.59	2099.36	2033.18	2004.99	2137.99	2033.22	2107.08	2003.28	2014.76	1999.48	2181.37	2323.8	2131.14	2100.19	2153.87	2048.79	2056.41	2084.94	2095.53	2150.69	2227.25	2350.69	2075.67	2117.82	2225.93	2161.37	2010.87	2234.8	2336	2064.45	2073.72	2220.14	2231.39	2266.34	2068.32	2053.23	2160.68	2060.15	2203.51	2069.17	2042.76
	2010.15	2059.74	2000.67	2043.26	2016.6	2013.54	2075.25	2221.64	2059.65	2098.75	2032.42	2004.4	2137.44	2032.32	2105.86	2002.78	2014.18	1998.92	2180.6	2323.13	2129.86	2098.81	2153.07	2048.26	2055.76	2083.72	2094.59	2149.86	2225.85	2350.15	2074.47	2116.55	2224.9	2160.18	2010.27	2232.93	2334.73	2063.73	2072.5	2218.6	2230.42	2265.28	2067.15	2052.11	2159.44	2059.29	2202.32	2068.53	2042.36
	2009.34	2059.02	2000.3	2042.53	2016	2012.89	2074.14	2221.07	2058.72	2098.14	2031.67	2003.82	2136.91	2031.42	2104.66	2002.29	2013.59	1998.37	2179.82	2322.46	2128.59	2097.44	2152.28	2047.74	2055.11	2082.51	2093.66	2149.03	2224.47	2349.6	2073.29	2115.29	2223.87	2159	2009.67	2231.07	2333.47	2063.02	2071.3	2217.07	2229.45	2264.22	2066	2051	2158.22	2058.43	2201.14	2067.88	2041.96
	2008.54	2058.3	1999.94	2041.81	2015.41	2012.25	2073.03	2220.5	2057.79	2097.53	2030.92	2003.24	2136.38	2030.53	2103.45	2001.81	2013.02	1997.82	2179.06	2321.78	2127.33	2096.09	2151.5	2047.22	2054.47	2081.31	2092.73	2148.21	2223.09	2349.05	2072.11	2114.04	2222.86	2157.84	2009.08	2229.22	2332.22	2062.31	2070.11	2215.54	2228.48	2263.17	2064.85	2049.9	2157.01	2057.59	2199.98	2067.25	2041.57
	2007.74	2057.59	1999.57	2041.09	2014.82	2011.61	2071.93	2219.93	2056.87	2096.93	2030.18	2002.67	2135.86	2029.66	2102.26	2001.32	2012.45	1997.27	2178.29	2321.1	2126.07	2094.75	2150.73	2046.71	2053.83	2080.13	2091.8	2147.4	2221.73	2348.5	2070.95	2112.81	2221.85	2156.69	2008.5	2227.38	2330.98	2061.61	2068.94	2214.03	2227.52	2262.12	2063.72	2048.81	2155.81	2056.75	2198.82	2066.61	2041.18
	2006.96	2056.88	1999.21	2040.38	2014.24	2010.98	2070.84	2219.36	2055.96	2096.33	2029.45	2002.1	2135.35	2028.79	2101.06	2000.84	2011.89	1996.73	2177.53	2320.43	2124.83	2093.42	2149.96	2046.2	2053.2	2078.96	2090.88	2146.59	2220.38	2347.94	2069.8	2111.58	2220.86	2155.56	2007.92	2225.56	2329.76	2060.91	2067.78	2212.52	2226.56	2261.09	2062.6	2047.73	2154.63	2055.93	2197.68	2065.99	2040.8
	2006.18	2056.17	1998.86	2039.68	2013.66	2010.36	2069.75	2218.8	2055.06	2095.74	2028.72	2001.54	2134.84	2027.93	2099.88	2000.37	2011.33	1996.19	2176.77	2319.75	2123.59	2092.1	2149.2	2045.7	2052.58	2077.8	2089.96	2145.78	2219.04	2347.38	2068.67	2110.37	2219.88	2154.45	2007.35	2223.74	2328.55	2060.22	2066.63	2211.03	2225.6	2260.06	2061.49	2046.67	2153.45	2055.11	2196.55	2065.36	2040.42
	2005.41	2055.47	1998.5	2038.98	2013.08	2009.74	2068.68	2218.23	2054.17	2095.15	2028.01	2000.99	2134.34	2027.07	2098.7	1999.89	2010.78	1995.66	2176.01	2319.07	2122.35	2090.79	2148.45	2045.21	2051.97	2076.65	2089.04	2144.98	2217.71	2346.82	2067.54	2109.16	2218.91	2153.35	2006.79	2221.94	2327.35	2059.53	2065.49	2209.54	2224.65	2259.04	2060.39	2045.61	2152.29	2054.31	2195.43	2064.75	2040.04
	2004.64	2054.77	1998.16	2038.3	2012.51	2009.13	2067.62	2217.67	2053.28	2094.56	2027.3	2000.44	2133.85	2026.23	2097.52	1999.42	2010.23	1995.13	2175.26	2318.39	2121.13	2089.5	2147.7	2044.72	2051.36	2075.52	2088.13	2144.19	2216.39	2346.25	2066.43	2107.97	2217.95	2152.26	2006.24	2220.14	2326.17	2058.85	2064.36	2208.07	2223.7	2258.02	2059.31	2044.56	2151.14	2053.51	2194.33	2064.14	2039.67
	2003.89	2054.07	1997.81	2037.62	2011.95	2008.53	2066.56	2217.11	2052.4	2093.97	2026.59	1999.9	2133.37	2025.4	2096.35	1998.95	2009.69	1994.61	2174.51	2317.71	2119.92	2088.22	2146.97	2044.24	2050.75	2074.39	2087.22	2143.4	2215.09	2345.68	2065.33	2106.79	2217	2151.19	2005.69	2218.36	2324.99	2058.18	2063.25	2206.61	2222.75	2257.02	2058.24	2043.52	2150.01	2052.72	2193.24	2063.53	2039.3
	2003.14	2053.38	1997.47	2036.95	2011.39	2007.93	2065.51	2216.55	2051.53	2093.39	2025.9	1999.37	2132.9	2024.57	2095.19	1998.49	2009.16	1994.09	2173.77	2317.03	2118.71	2086.95	2146.24	2043.76	2050.16	2073.28	2086.32	2142.62	2213.79	2345.11	2064.24	2105.62	2216.07	2150.13	2005.15	2216.59	2323.83	2057.51	2062.15	2205.15	2221.8	2256.02	2057.18	2042.49	2148.89	2051.94	2192.16	2062.93	2038.93
	2002.4	2052.69	1997.13	2036.29	2010.83	2007.34	2064.47	2216	2050.67	2092.8	2025.21	1998.84	2132.43	2023.75	2094.03	1998.03	2008.63	1993.58	2173.03	2316.35	2117.51	2085.7	2145.51	2043.29	2049.57	2072.19	2085.42	2141.84	2212.51	2344.53	2063.16	2104.46	2215.14	2149.09	2004.61	2214.83	2322.68	2056.85	2061.07	2203.71	2220.86	2255.03	2056.13	2041.48	2147.78	2051.18	2191.09	2062.33	2038.57
	2001.67	2052.01	1996.8	2035.64	2010.28	2006.76	2063.44	2215.45	2049.82	2092.23	2024.53	1998.32	2131.97	2022.95	2092.88	1997.57	2008.11	1993.07	2172.29	2315.67	2116.32	2084.45	2144.8	2042.82	2048.98	2071.1	2084.52	2141.07	2211.24	2343.95	2062.1	2103.31	2214.23	2148.06	2004.08	2213.09	2321.55	2056.2	2059.99	2202.28	2219.92	2254.05	2055.09	2040.47	2146.68	2050.42	2190.03	2061.74	2038.21
	2000.95	2051.32	1996.47	2034.99	2009.74	2006.18	2062.42	2214.89	2048.97	2091.65	2023.85	1997.8	2131.52	2022.15	2091.73	1997.12	2007.6	1992.56	2171.55	2314.99	2115.14	2083.22	2144.09	2042.36	2048.41	2070.03	2083.63	2140.3	2209.98	2343.37	2061.05	2102.17	2213.33	2147.04	2003.56	2211.35	2320.42	2055.55	2058.93	2200.86	2218.98	2253.08	2054.07	2039.47	2145.59	2049.67	2188.99	2061.15	2037.86
	2000.23	2050.64	1996.14	2034.35	2009.2	2005.61	2061.41	2214.34	2048.14	2091.08	2023.18	1997.29	2131.08	2021.36	2090.59	1996.67	2007.09	1992.07	2170.82	2314.31	2113.96	2082	2143.39	2041.91	2047.84	2068.97	2082.74	2139.54	2208.73	2342.78	2060.01	2101.04	2212.44	2146.04	2003.05	2209.62	2319.31	2054.9	2057.88	2199.45	2218.04	2252.11	2053.05	2038.49	2144.52	2048.93	2187.96	2060.57	2037.5
	1999.52	2049.97	1995.82	2033.72	2008.66	2005.05	2060.4	2213.8	2047.31	2090.51	2022.52	1996.79	2130.64	2020.58	2089.46	1996.22	2006.59	1991.57	2170.09	2313.62	2112.8	2080.8	2142.7	2041.46	2047.27	2067.92	2081.86	2138.78	2207.49	2342.19	2058.98	2099.92	2211.56	2145.06	2002.54	2207.91	2318.21	2054.27	2056.84	2198.05	2217.11	2251.15	2052.05	2037.51	2143.46	2048.2	2186.94	2059.99	2037.16
	1998.82	2049.3	1995.5	2033.1	2008.13	2004.49	2059.41	2213.25	2046.49	2089.94	2021.87	1996.29	2130.21	2019.8	2088.33	1995.77	2006.09	1991.08	2169.37	2312.94	2111.64	2079.6	2142.01	2041.02	2046.71	2066.88	2080.98	2138.03	2206.27	2341.59	2057.96	2098.81	2210.69	2144.09	2002.04	2206.21	2317.12	2053.64	2055.82	2196.66	2216.18	2250.2	2051.06	2036.55	2142.41	2047.48	2185.94	2059.41	2036.81
	1998.13	2048.63	1995.19	2032.49	2007.61	2003.94	2058.42	2212.71	2045.67	2089.38	2021.22	1995.8	2129.79	2019.04	2087.21	1995.33	2005.6	1990.59	2168.65	2312.26	2110.49	2078.42	2141.33	2040.58	2046.16	2065.86	2080.1	2137.29	2205.05	2340.99	2056.95	2097.72	2209.83	2143.13	2001.55	2204.52	2316.05	2053.01	2054.81	2195.28	2215.26	2249.26	2050.08	2035.59	2141.37	2046.77	2184.94	2058.85	2036.47
	1997.45	2047.96	1994.88	2031.88	2007.09	2003.39	2057.44	2212.17	2044.87	2088.82	2020.58	1995.31	2129.38	2018.28	2086.09	1994.9	2005.12	1990.11	2167.93	2311.57	2109.35	2077.25	2140.66	2040.15	2045.62	2064.85	2079.23	2136.55	2203.85	2340.39	2055.96	2096.63	2208.98	2142.19	2001.06	2202.84	2314.98	2052.39	2053.81	2193.91	2214.33	2248.32	2049.11	2034.65	2140.35	2046.07	2183.96	2058.28	2036.13
	1996.77	2047.3	1994.57	2031.28	2006.57	2002.86	2056.48	2211.63	2044.07	2088.26	2019.94	1994.83	2128.98	2017.54	2084.98	1994.46	2004.64	1989.64	2167.21	2310.89	2108.22	2076.09	2139.99	2039.72	2045.08	2063.85	2078.36	2135.82	2202.66	2339.78	2054.97	2095.55	2208.15	2141.26	2000.58	2201.17	2313.93	2051.78	2052.82	2192.55	2213.41	2247.4	2048.16	2033.71	2139.34	2045.38	2182.99	2057.72	2035.8
	1996.1	2046.64	1994.26	2030.69	2006.06	2002.32	2055.51	2211.09	2043.28	2087.7	2019.32	1994.36	2128.58	2016.8	2083.87	1994.03	2004.17	1989.17	2166.5	2310.21	2107.1	2074.95	2139.34	2039.31	2044.54	2062.86	2077.5	2135.09	2201.48	2339.17	2054	2094.49	2207.32	2140.34	2000.1	2199.51	2312.89	2051.17	2051.85	2191.2	2212.49	2246.48	2047.21	2032.78	2138.34	2044.7	2182.04	2057.17	2035.46
	1995.44	2045.98	1993.96	2030.11	2005.55	2001.8	2054.56	2210.56	2042.5	2087.15	2018.7	1993.89	2128.19	2016.07	2082.77	1993.6	2003.7	1988.7	2165.79	2309.52	2105.98	2073.81	2138.69	2038.89	2044.02	2061.88	2076.64	2134.37	2200.31	2338.56	2053.04	2093.43	2206.51	2139.44	1999.64	2197.87	2311.86	2050.57	2050.88	2189.86	2211.58	2245.57	2046.28	2031.87	2137.35	2044.02	2181.09	2056.62	2035.14
	1994.78	2045.33	1993.67	2029.53	2005.05	2001.28	2053.62	2210.02	2041.73	2086.6	2018.08	1993.43	2127.8	2015.34	2081.68	1993.18	2003.24	1988.24	2165.09	2308.84	2104.87	2072.69	2138.04	2038.48	2043.49	2060.92	2075.78	2133.65	2199.15	2337.95	2052.09	2092.39	2205.71	2138.55	1999.17	2196.23	2310.84	2049.97	2049.93	2188.53	2210.67	2244.66	2045.36	2030.96	2136.37	2043.36	2180.16	2056.08	2034.81
	1994.14	2044.68	1993.37	2028.97	2004.55	2000.77	2052.69	2209.49	2040.97	2086.05	2017.48	1992.97	2127.43	2014.63	2080.59	1992.76	2002.78	1987.78	2164.38	2308.16	2103.77	2071.58	2137.41	2038.08	2042.98	2059.97	2074.93	2132.94	2198.01	2337.33	2051.16	2091.35	2204.91	2137.68	1998.72	2194.61	2309.84	2049.38	2048.99	2187.21	2209.76	2243.77	2044.44	2030.07	2135.41	2042.7	2179.24	2055.54	2034.49
	1993.5	2044.04	1993.08	2028.41	2004.06	2000.26	2051.76	2208.96	2040.21	2085.51	2016.88	1992.52	2127.06	2013.93	2079.51	1992.34	2002.33	1987.32	2163.69	2307.47	2102.68	2070.48	2136.78	2037.68	2042.47	2059.03	2074.08	2132.23	2196.87	2336.71	2050.23	2090.33	2204.13	2136.82	1998.27	2193	2308.84	2048.8	2048.06	2185.9	2208.85	2242.88	2043.54	2029.18	2134.46	2042.06	2178.33	2055	2034.17
	1992.87	2043.39	1992.8	2027.85	2003.57	1999.76	2050.84	2208.44	2039.46	2084.96	2016.28	1992.08	2126.7	2013.23	2078.44	1991.92	2001.89	1986.87	2162.99	2306.79	2101.6	2069.4	2136.15	2037.29	2041.97	2058.1	2073.23	2131.53	2195.75	2336.08	2049.31	2089.31	2203.36	2135.97	1997.83	2191.4	2307.86	2048.22	2047.14	2184.61	2207.95	2242	2042.65	2028.3	2133.52	2041.42	2177.44	2054.47	2033.85
	1992.24	2042.75	1992.51	2027.31	2003.08	1999.26	2049.93	2207.91	2038.72	2084.42	2015.69	1991.64	2126.35	2012.54	2077.37	1991.51	2001.45	1986.43	2162.3	2306.11	2100.53	2068.32	2135.54	2036.9	2041.47	2057.18	2072.39	2130.83	2194.63	2335.45	2048.41	2088.31	2202.6	2135.14	1997.4	2189.81	2306.89	2047.65	2046.24	2183.32	2207.05	2241.13	2041.77	2027.44	2132.59	2040.79	2176.55	2053.95	2033.54
	1991.63	2042.12	1992.23	2026.77	2002.6	1998.78	2049.03	2207.39	2037.98	2083.89	2015.11	1991.2	2126	2011.86	2076.31	1991.1	2001.02	1985.99	2161.61	2305.42	2099.46	2067.26	2134.93	2036.52	2040.98	2056.27	2071.56	2130.14	2193.53	2334.82	2047.51	2087.31	2201.85	2134.32	1996.97	2188.24	2305.92	2047.09	2045.35	2182.04	2206.15	2240.26	2040.91	2026.58	2131.67	2040.17	2175.68	2053.43	2033.23
	1991.02	2041.48	1991.96	2026.24	2002.13	1998.29	2048.14	2206.87	2037.26	2083.35	2014.54	1990.77	2125.66	2011.19	2075.25	1990.7	2000.59	1985.55	2160.92	2304.74	2098.4	2066.21	2134.33	2036.15	2040.49	2055.38	2070.72	2129.46	2192.44	2334.19	2046.63	2086.33	2201.11	2133.51	1996.55	2186.67	2304.97	2046.53	2044.47	2180.78	2205.26	2239.41	2040.05	2025.73	2130.77	2039.56	2174.82	2052.91	2032.93
	1990.41	2040.85	1991.68	2025.72	2001.66	1997.82	2047.26	2206.35	2036.54	2082.82	2013.97	1990.35	2125.33	2010.52	2074.2	1990.3	2000.17	1985.12	2160.24	2304.06	2097.35	2065.17	2133.73	2035.78	2040.01	2054.49	2069.9	2128.78	2191.36	2333.55	2045.76	2085.35	2200.38	2132.72	1996.13	2185.12	2304.03	2045.98	2043.59	2179.52	2204.37	2238.56	2039.2	2024.89	2129.88	2038.96	2173.97	2052.4	2032.62
	1989.82	2040.23	1991.41	2025.2	2001.19	1997.35	2046.38	2205.83	2035.83	2082.29	2013.41	1989.94	2125.01	2009.87	2073.16	1989.9	1999.76	1984.7	2159.56	2303.38	2096.31	2064.14	2133.15	2035.41	2039.54	2053.62	2069.07	2128.11	2190.29	2332.91	2044.9	2084.39	2199.66	2131.94	1995.72	2183.58	2303.11	2045.43	2042.74	2178.27	2203.48	2237.72	2038.37	2024.06	2128.99	2038.37	2173.14	2051.89	2032.32
	1989.23	2039.6	1991.15	2024.7	2000.73	1996.88	2045.52	2205.32	2035.13	2081.76	2012.86	1989.52	2124.69	2009.22	2072.12	1989.51	1999.35	1984.27	2158.89	2302.69	2095.28	2063.12	2132.57	2035.06	2039.07	2052.76	2068.25	2127.44	2189.23	2332.26	2044.05	2083.43	2198.95	2131.17	1995.32	2182.05	2302.19	2044.89	2041.89	2177.04	2202.6	2236.88	2037.54	2023.24	2128.13	2037.78	2172.31	2051.39	2032.03
	1988.65	2038.98	1990.89	2024.2	2000.27	1996.43	2044.66	2204.81	2034.43	2081.23	2012.31	1989.12	2124.38	2008.58	2071.09	1989.11	1998.94	1983.85	2158.22	2302.01	2094.25	2062.12	2131.99	2034.7	2038.61	2051.91	2067.43	2126.78	2188.18	2331.62	2043.21	2082.49	2198.25	2130.42	1994.92	2180.53	2301.28	2044.35	2041.05	2175.81	2201.72	2236.06	2036.73	2022.44	2127.27	2037.21	2171.5	2050.89	2031.73
	1988.07	2038.37	1990.63	2023.7	1999.82	1995.97	2043.81	2204.3	2033.74	2080.71	2011.77	1988.72	2124.07	2007.95	2070.06	1988.73	1998.55	1983.44	2157.55	2301.33	2093.24	2061.12	2131.42	2034.36	2038.15	2051.07	2066.62	2126.12	2187.14	2330.97	2042.38	2081.55	2197.56	2129.68	1994.53	2179.02	2300.38	2043.82	2040.23	2174.6	2200.84	2235.24	2035.92	2021.64	2126.42	2036.64	2170.7	2050.4	2031.44
	1987.51	2037.75	1990.37	2023.22	1999.37	1995.53	2042.97	2203.79	2033.06	2080.19	2011.23	1988.32	2123.78	2007.33	2069.04	1988.34	1998.15	1983.03	2156.88	2300.65	2092.23	2060.14	2130.86	2034.01	2037.7	2050.24	2065.81	2125.47	2186.12	2330.32	2041.56	2080.63	2196.88	2128.95	1994.15	2177.52	2299.5	2043.3	2039.41	2173.39	2199.97	2234.43	2035.13	2020.84	2125.59	2036.08	2169.92	2049.91	2031.15
	1986.95	2037.14	1990.12	2022.74	1998.93	1995.09	2042.14	2203.28	2032.39	2079.67	2010.7	1987.93	2123.49	2006.71	2068.03	1987.96	1997.77	1982.63	2156.22	2299.97	2091.23	2059.17	2130.31	2033.68	2037.25	2049.42	2065.01	2124.82	2185.1	2329.66	2040.75	2079.71	2196.21	2128.23	1993.77	2176.04	2298.62	2042.78	2038.61	2172.2	2199.1	2233.63	2034.34	2020.06	2124.76	2035.53	2169.14	2049.43	2030.87
	1986.39	2036.53	1989.87	2022.27	1998.49	1994.65	2041.31	2202.78	2031.73	2079.15	2010.18	1987.55	2123.21	2006.1	2067.02	1987.58	1997.38	1982.23	2155.56	2299.29	2090.24	2058.21	2129.76	2033.34	2036.81	2048.62	2064.21	2124.18	2184.1	2329	2039.95	2078.8	2195.55	2127.53	1993.4	2174.57	2297.76	2042.27	2037.82	2171.01	2198.23	2232.84	2033.57	2019.29	2123.95	2034.99	2168.38	2048.95	2030.59
	1985.85	2035.93	1989.62	2021.81	1998.05	1994.23	2040.5	2202.28	2031.07	2078.64	2009.66	1987.17	2122.93	2005.5	2066.02	1987.21	1997.01	1981.83	2154.91	2298.61	2089.26	2057.26	2129.23	2033.02	2036.38	2047.82	2063.41	2123.55	2183.1	2328.34	2039.17	2077.91	2194.9	2126.84	1993.04	2173.11	2296.9	2041.77	2037.04	2169.84	2197.37	2232.05	2032.81	2018.53	2123.15	2034.46	2167.62	2048.48	2030.31
	1985.31	2035.33	1989.38	2021.35	1997.62	1993.8	2039.69	2201.78	2030.42	2078.13	2009.15	1986.8	2122.66	2004.91	2065.03	1986.84	1996.64	1981.44	2154.26	2297.93	2088.28	2056.32	2128.69	2032.7	2035.95	2047.04	2062.62	2122.92	2182.12	2327.68	2038.39	2077.02	2194.26	2126.16	1992.68	2171.66	2296.06	2041.27	2036.27	2168.68	2196.51	2231.27	2032.05	2017.77	2122.36	2033.94	2166.88	2048.01	2030.03
	1984.78	2034.73	1989.14	2020.9	1997.19	1993.39	2038.89	2201.28	2029.78	2077.62	2008.64	1986.43	2122.4	2004.33	2064.04	1986.47	1996.27	1981.05	2153.61	2297.25	2087.32	2055.4	2128.17	2032.38	2035.53	2046.27	2061.83	2122.29	2181.14	2327.01	2037.62	2076.14	2193.63	2125.5	1992.33	2170.22	2295.22	2040.78	2035.51	2167.52	2195.65	2230.5	2031.31	2017.03	2121.58	2033.42	2166.16	2047.54	2029.76
	1984.25	2034.14	1988.9	2020.46	1996.77	1992.97	2038.11	2200.78	2029.14	2077.11	2008.15	1986.07	2122.15	2003.75	2063.06	1986.11	1995.91	1980.67	2152.96	2296.57	2086.36	2054.48	2127.65	2032.07	2035.11	2045.51	2061.05	2121.67	2180.18	2326.35	2036.87	2075.27	2193.01	2124.84	1991.98	2168.79	2294.4	2040.29	2034.76	2166.38	2194.8	2229.74	2030.58	2016.3	2120.82	2032.91	2165.44	2047.08	2029.49
	1983.73	2033.54	1988.67	2020.03	1996.35	1992.57	2037.32	2200.29	2028.51	2076.61	2007.65	1985.71	2121.9	2003.19	2062.09	1985.75	1995.55	1980.29	2152.32	2295.9	2085.41	2053.58	2127.13	2031.77	2034.7	2044.75	2060.27	2121.06	2179.23	2325.67	2036.12	2074.41	2192.4	2124.2	1991.64	2167.38	2293.58	2039.81	2034.02	2165.25	2193.94	2228.98	2029.85	2015.57	2120.06	2032.41	2164.73	2046.62	2029.22
	1983.22	2032.95	1988.44	2019.6	1995.94	1992.17	2036.55	2199.8	2027.89	2076.1	2007.17	1985.36	2121.66	2002.63	2061.12	1985.39	1995.2	1979.92	2151.68	2295.22	2084.47	2052.69	2126.63	2031.47	2034.29	2044.01	2059.49	2120.45	2178.28	2325	2035.38	2073.56	2191.8	2123.57	1991.31	2165.98	2292.78	2039.34	2033.3	2164.12	2193.1	2228.24	2029.14	2014.85	2119.32	2031.92	2164.04	2046.17	2028.95
	1982.72	2032.37	1988.21	2019.18	1995.52	1991.78	2035.79	2199.31	2027.28	2075.6	2006.69	1985.01	2121.42	2002.07	2060.16	1985.04	1994.86	1979.55	2151.05	2294.54	2083.54	2051.8	2126.13	2031.17	2033.89	2043.28	2058.72	2119.85	2177.35	2324.32	2034.66	2072.72	2191.2	2122.96	1990.98	2164.58	2291.98	2038.87	2032.58	2163.01	2192.25	2227.5	2028.44	2014.14	2118.58	2031.44	2163.36	2045.72	2028.69
	1982.22	2031.79	1987.99	2018.77	1995.12	1991.39	2035.03	2198.82	2026.68	2075.1	2006.21	1984.67	2121.2	2001.53	2059.21	1984.69	1994.52	1979.18	2150.41	2293.87	2082.61	2050.93	2125.64	2030.88	2033.49	2042.56	2057.95	2119.25	2176.43	2323.65	2033.94	2071.89	2190.62	2122.36	1990.66	2163.21	2291.2	2038.41	2031.87	2161.91	2191.42	2226.77	2027.74	2013.45	2117.86	2030.97	2162.69	2045.28	2028.43
	1981.73	2031.21	1987.77	2018.37	1994.72	1991.01	2034.28	2198.34	2026.08	2074.6	2005.75	1984.33	2120.98	2000.99	2058.26	1984.34	1994.19	1978.82	2149.78	2293.19	2081.69	2050.07	2125.15	2030.6	2033.1	2041.85	2057.19	2118.66	2175.52	2322.96	2033.24	2071.06	2190.05	2121.76	1990.35	2161.84	2290.42	2037.95	2031.18	2160.82	2190.58	2226.04	2027.06	2012.76	2117.15	2030.5	2162.03	2044.84	2028.17
	1981.24	2030.63	1987.55	2017.97	1994.32	1990.63	2033.54	2197.86	2025.49	2074.11	2005.28	1984	2120.76	2000.46	2057.32	1984	1993.86	1978.46	2149.16	2292.52	2080.79	2049.22	2124.67	2030.32	2032.71	2041.16	2056.43	2118.08	2174.62	2322.28	2032.54	2070.25	2189.48	2121.19	1990.04	2160.48	2289.66	2037.5	2030.49	2159.73	2189.75	2225.33	2026.38	2012.07	2116.45	2030.04	2161.39	2044.41	2027.92
	1980.76	2030.06	1987.34	2017.58	1993.92	1990.26	2032.81	2197.37	2024.91	2073.62	2004.83	1983.67	2120.55	1999.94	2056.39	1983.66	1993.53	1978.11	2148.54	2291.85	2079.89	2048.38	2124.2	2030.05	2032.33	2040.47	2055.67	2117.49	2173.73	2321.6	2031.85	2069.45	2188.93	2120.62	1989.74	2159.14	2288.9	2037.06	2029.82	2158.66	2188.92	2224.62	2025.72	2011.4	2115.76	2029.6	2160.75	2043.98	2027.67
	1980.29	2029.49	1987.13	2017.19	1993.53	1989.89	2032.09	2196.9	2024.33	2073.13	2004.38	1983.35	2120.35	1999.43	2055.46	1983.32	1993.21	1977.76	2147.92	2291.18	2079	2047.56	2123.73	2029.78	2031.96	2039.79	2054.92	2116.92	2172.84	2320.91	2031.17	2068.65	2188.38	2120.06	1989.44	2157.8	2288.16	2036.62	2029.15	2157.6	2188.09	2223.92	2025.06	2010.74	2115.08	2029.15	2160.13	2043.55	2027.42
	1979.82	2028.92	1986.92	2016.82	1993.15	1989.53	2031.37	2196.42	2023.76	2072.64	2003.93	1983.04	2120.16	1998.92	2054.54	1982.99	1992.9	1977.41	2147.3	2290.51	2078.11	2046.74	2123.27	2029.52	2031.59	2039.12	2054.18	2116.35	2171.97	2320.22	2030.51	2067.86	2187.85	2119.52	1989.15	2156.48	2287.42	2036.19	2028.5	2156.55	2187.27	2223.23	2024.42	2010.09	2114.41	2028.72	2159.52	2043.13	2027.17
	1979.37	2028.35	1986.71	2016.45	1992.77	1989.18	2030.67	2195.95	2023.2	2072.15	2003.49	1982.72	2119.97	1998.42	2053.62	1982.66	1992.59	1977.07	2146.69	2289.84	2077.24	2045.93	2122.82	2029.26	2031.22	2038.47	2053.43	2115.79	2171.11	2319.52	2029.85	2067.09	2187.32	2118.99	1988.87	2155.17	2286.69	2035.77	2027.86	2155.51	2186.45	2222.54	2023.78	2009.44	2113.76	2028.3	2158.92	2042.71	2026.93
	1978.91	2027.79	1986.51	2016.08	1992.39	1988.83	2029.97	2195.47	2022.65	2071.66	2003.06	1982.42	2119.79	1997.93	2052.71	1982.33	1992.29	1976.74	2146.08	2289.17	2076.37	2045.14	2122.37	2029.01	2030.86	2037.82	2052.69	2115.23	2170.26	2318.83	2029.2	2066.32	2186.8	2118.47	1988.59	2153.88	2285.97	2035.35	2027.22	2154.48	2185.64	2221.87	2023.15	2008.8	2113.11	2027.88	2158.33	2042.3	2026.68
	1978.47	2027.23	1986.31	2015.73	1992.01	1988.48	2029.28	2195.01	2022.1	2071.18	2002.63	1982.11	2119.62	1997.44	2051.81	1982.01	1991.99	1976.4	2145.48	2288.5	2075.51	2044.35	2121.93	2028.76	2030.51	2037.18	2051.96	2114.68	2169.42	2318.13	2028.56	2065.56	2186.29	2117.96	1988.32	2152.59	2285.26	2034.94	2026.6	2153.46	2184.83	2221.2	2022.54	2008.17	2112.48	2027.47	2157.75	2041.89	2026.45
	1978.03	2026.68	1986.12	2015.38	1991.64	1988.15	2028.6	2194.54	2021.56	2070.7	2002.21	1981.82	2119.45	1996.97	2050.92	1981.69	1991.7	1976.08	2144.88	2287.84	2074.67	2043.58	2121.5	2028.52	2030.16	2036.56	2051.23	2114.13	2168.59	2317.43	2027.93	2064.81	2185.79	2117.46	1988.05	2151.32	2284.56	2034.53	2025.98	2152.45	2184.02	2220.54	2021.93	2007.56	2111.85	2027.07	2157.19	2041.49	2026.21
	1977.59	2026.13	1985.92	2015.04	1991.28	1987.81	2027.93	2194.07	2021.03	2070.22	2001.8	1981.53	2119.29	1996.5	2050.03	1981.37	1991.41	1975.75	2144.28	2287.17	2073.82	2042.81	2121.07	2028.28	2029.81	2035.94	2050.5	2113.59	2167.77	2316.73	2027.31	2064.06	2185.3	2116.98	1987.79	2150.05	2283.87	2034.13	2025.38	2151.45	2183.22	2219.88	2021.33	2006.94	2111.24	2026.67	2156.64	2041.09	2025.97
	1977.16	2025.58	1985.73	2014.7	1990.91	1987.48	2027.26	2193.61	2020.5	2069.74	2001.39	1981.24	2119.13	1996.04	2049.15	1981.06	1991.12	1975.43	2143.68	2286.51	2072.99	2042.06	2120.65	2028.05	2029.48	2035.33	2049.78	2113.05	2166.96	2316.03	2026.7	2063.33	2184.82	2116.5	1987.54	2148.8	2283.19	2033.73	2024.79	2150.46	2182.42	2219.24	2020.74	2006.34	2110.64	2026.29	2156.1	2040.69	2025.74
	1976.74	2025.03	1985.54	2014.38	1990.56	1987.16	2026.61	2193.15	2019.98	2069.27	2000.98	1980.96	2118.98	1995.58	2048.28	1980.75	1990.85	1975.12	2143.09	2285.85	2072.17	2041.32	2120.23	2027.82	2029.14	2034.74	2049.06	2112.52	2166.16	2315.32	2026.1	2062.6	2184.34	2116.04	1987.29	2147.56	2282.52	2033.35	2024.2	2149.48	2181.62	2218.6	2020.16	2005.75	2110.05	2025.91	2155.57	2040.3	2025.51
	1976.33	2024.48	1985.36	2014.05	1990.2	1986.84	2025.96	2192.69	2019.47	2068.79	2000.59	1980.68	2118.84	1995.14	2047.41	1980.45	1990.57	1974.81	2142.5	2285.19	2071.35	2040.58	2119.83	2027.6	2028.81	2034.15	2048.35	2111.99	2165.37	2314.61	2025.51	2061.89	2183.88	2115.59	1987.05	2146.34	2281.85	2032.96	2023.63	2148.51	2180.83	2217.97	2019.59	2005.16	2109.47	2025.54	2155.05	2039.91	2025.29
	1975.92	2023.94	1985.18	2013.74	1989.85	1986.53	2025.32	2192.23	2018.97	2068.32	2000.19	1980.41	2118.71	1994.7	2046.55	1980.14	1990.3	1974.5	2141.92	2284.53	2070.54	2039.86	2119.42	2027.38	2028.49	2033.58	2047.64	2111.47	2164.59	2313.9	2024.93	2061.18	2183.42	2115.15	1986.81	2145.12	2281.2	2032.59	2023.06	2147.55	2180.04	2217.35	2019.03	2004.59	2108.9	2025.17	2154.54	2039.53	2025.06
	1975.52	2023.41	1985	2013.43	1989.5	1986.23	2024.69	2191.78	2018.47	2067.85	1999.8	1980.14	2118.58	1994.26	2045.7	1979.85	1990.04	1974.2	2141.33	2283.87	2069.74	2039.15	2119.03	2027.17	2028.17	2033.01	2046.94	2110.96	2163.82	2313.19	2024.36	2060.48	2182.97	2114.72	1986.58	2143.92	2280.55	2032.22	2022.51	2146.6	2179.26	2216.74	2018.47	2004.02	2108.34	2024.82	2154.04	2039.15	2024.84
	1975.12	2022.87	1984.82	2013.13	1989.16	1985.93	2024.06	2191.33	2017.98	2067.38	1999.42	1979.87	2118.45	1993.84	2044.85	1979.55	1989.78	1973.9	2140.76	2283.21	2068.95	2038.45	2118.64	2026.97	2027.85	2032.45	2046.24	2110.45	2163.06	2312.48	2023.79	2059.79	2182.53	2114.3	1986.36	2142.73	2279.91	2031.85	2021.96	2145.66	2178.48	2216.13	2017.93	2003.46	2107.79	2024.47	2153.56	2038.78	2024.62
	1974.73	2022.34	1984.65	2012.84	1988.82	1985.63	2023.45	2190.88	2017.5	2066.91	1999.05	1979.61	2118.33	1993.42	2044.01	1979.26	1989.53	1973.6	2140.18	2282.56	2068.17	2037.76	2118.26	2026.76	2027.54	2031.91	2045.54	2109.95	2162.31	2311.76	2023.24	2059.11	2182.1	2113.9	1986.14	2141.55	2279.28	2031.5	2021.43	2144.73	2177.7	2215.53	2017.39	2002.91	2107.25	2024.13	2153.09	2038.41	2024.4
	1974.34	2021.81	1984.48	2012.55	1988.48	1985.34	2022.84	2190.43	2017.02	2066.45	1998.68	1979.36	2118.22	1993.01	2043.18	1978.97	1989.28	1973.31	2139.61	2281.91	2067.4	2037.08	2117.88	2026.57	2027.24	2031.37	2044.85	2109.45	2161.56	2311.05	2022.69	2058.43	2181.68	2113.5	1985.93	2140.38	2278.66	2031.15	2020.9	2143.81	2176.93	2214.94	2016.86	2002.37	2106.72	2023.8	2152.63	2038.04	2024.19
	1973.96	2021.28	1984.31	2012.27	1988.15	1985.05	2022.24	2189.99	2016.55	2065.98	1998.31	1979.11	2118.12	1992.61	2042.36	1978.69	1989.03	1973.03	2139.04	2281.25	2066.63	2036.41	2117.51	2026.38	2026.94	2030.84	2044.16	2108.96	2160.83	2310.33	2022.15	2057.77	2181.26	2113.12	1985.72	2139.23	2278.05	2030.8	2020.38	2142.9	2176.16	2214.36	2016.35	2001.83	2106.2	2023.47	2152.18	2037.68	2023.97
	1973.59	2020.76	1984.15	2012	1987.82	1984.77	2021.65	2189.54	2016.09	2065.52	1997.95	1978.86	2118.02	1992.21	2041.54	1978.41	1988.79	1972.74	2138.48	2280.6	2065.88	2035.74	2117.15	2026.19	2026.64	2030.32	2043.48	2108.47	2160.11	2309.61	2021.62	2057.11	2180.86	2112.75	1985.52	2138.08	2277.45	2030.46	2019.88	2142	2175.39	2213.78	2015.84	2001.31	2105.69	2023.16	2151.74	2037.32	2023.76
	1973.22	2020.24	1983.99	2011.73	1987.5	1984.5	2021.07	2189.1	2015.63	2065.06	1997.6	1978.62	2117.93	1991.82	2040.73	1978.13	1988.56	1972.46	2137.91	2279.95	2065.13	2035.09	2116.79	2026.01	2026.35	2029.82	2042.8	2107.99	2159.4	2308.88	2021.1	2056.46	2180.46	2112.38	1985.33	2136.95	2276.85	2030.13	2019.38	2141.12	2174.63	2213.22	2015.34	2000.79	2105.2	2022.85	2151.31	2036.97	2023.55
	1972.86	2019.72	1983.83	2011.47	1987.18	1984.23	2020.49	2188.66	2015.19	2064.6	1997.25	1978.39	2117.84	1991.44	2039.93	1977.86	1988.33	1972.19	2137.36	2279.31	2064.39	2034.45	2116.44	2025.83	2026.06	2029.32	2042.12	2107.51	2158.69	2308.16	2020.59	2055.82	2180.07	2112.03	1985.14	2135.83	2276.26	2029.8	2018.89	2140.24	2173.88	2212.66	2014.84	2000.28	2104.71	2022.54	2150.89	2036.62	2023.34
	1972.51	2019.21	1983.67	2011.22	1986.86	1983.96	2019.93	2188.23	2014.75	2064.14	1996.9	1978.16	2117.76	1991.06	2039.13	1977.59	1988.1	1971.92	2136.8	2278.66	2063.65	2033.82	2116.09	2025.66	2025.78	2028.83	2041.45	2107.04	2158	2307.43	2020.09	2055.19	2179.69	2111.69	1984.95	2134.72	2275.68	2029.48	2018.41	2139.37	2173.12	2212.11	2014.36	1999.78	2104.23	2022.25	2150.49	2036.28	2023.14
	1972.16	2018.69	1983.52	2010.97	1986.55	1983.7	2019.37	2187.79	2014.31	2063.69	1996.57	1977.93	2117.69	1990.69	2038.34	1977.32	1987.88	1971.65	2136.25	2278.02	2062.93	2033.2	2115.76	2025.49	2025.51	2028.35	2040.79	2106.58	2157.32	2306.7	2019.6	2054.56	2179.32	2111.36	1984.78	2133.63	2275.11	2029.17	2017.94	2138.51	2172.38	2211.56	2013.88	1999.28	2103.77	2021.96	2150.1	2035.93	2022.94
	1971.81	2018.18	1983.37	2010.73	1986.23	1983.44	2018.82	2187.36	2013.88	2063.23	1996.23	1977.71	2117.62	1990.33	2037.56	1977.06	1987.66	1971.39	2135.7	2277.38	2062.22	2032.59	2115.42	2025.33	2025.23	2027.88	2040.12	2106.12	2156.64	2305.98	2019.11	2053.95	2178.95	2111.04	1984.61	2132.54	2274.55	2028.86	2017.48	2137.67	2171.63	2211.03	2013.42	1998.8	2103.31	2021.68	2149.71	2035.6	2022.74
	1971.48	2017.68	1983.22	2010.5	1985.93	1983.19	2018.28	2186.93	2013.46	2062.78	1995.91	1977.49	2117.56	1989.98	2036.78	1976.8	1987.45	1971.13	2135.16	2276.74	2061.51	2031.99	2115.1	2025.17	2024.97	2027.42	2039.47	2105.67	2155.98	2305.24	2018.64	2053.34	2178.59	2110.73	1984.44	2131.47	2273.99	2028.56	2017.03	2136.83	2170.89	2210.5	2012.96	1998.32	2102.86	2021.4	2149.34	2035.26	2022.54
	1971.14	2017.17	1983.07	2010.27	1985.62	1982.95	2017.75	2186.51	2013.05	2062.33	1995.58	1977.27	2117.5	1989.63	2036.01	1976.54	1987.24	1970.88	2134.61	2276.1	2060.81	2031.4	2114.78	2025.02	2024.7	2026.97	2038.81	2105.22	2155.32	2304.51	2018.17	2052.74	2178.24	2110.43	1984.28	2130.41	2273.44	2028.27	2016.58	2136	2170.15	2209.98	2012.51	1997.85	2102.43	2021.14	2148.98	2034.94	2022.34
	1970.82	2016.67	1982.93	2010.05	1985.33	1982.71	2017.22	2186.08	2012.64	2061.88	1995.27	1977.06	2117.45	1989.29	2035.25	1976.29	1987.04	1970.62	2134.08	2275.46	2060.12	2030.82	2114.46	2024.87	2024.44	2026.52	2038.16	2104.78	2154.68	2303.78	2017.71	2052.15	2177.9	2110.14	1984.12	2129.37	2272.9	2027.98	2016.15	2135.18	2169.42	2209.47	2012.07	1997.39	2102	2020.88	2148.64	2034.61	2022.15
	1970.5	2016.18	1982.79	2009.84	1985.03	1982.47	2016.7	2185.66	2012.24	2061.43	1994.95	1976.86	2117.4	1988.96	2034.5	1976.04	1986.84	1970.38	2133.54	2274.83	2059.44	2030.25	2114.15	2024.73	2024.19	2026.09	2037.52	2104.34	2154.04	2303.04	2017.26	2051.56	2177.57	2109.87	1983.98	2128.33	2272.37	2027.69	2015.72	2134.38	2168.69	2208.97	2011.63	1996.94	2101.59	2020.62	2148.3	2034.29	2021.95
	1970.18	2015.68	1982.65	2009.63	1984.74	1982.24	2016.19	2185.24	2011.85	2060.98	1994.65	1976.66	2117.37	1988.63	2033.75	1975.8	1986.65	1970.14	2133.01	2274.19	2058.77	2029.69	2113.85	2024.59	2023.94	2025.67	2036.88	2103.91	2153.41	2302.31	2016.82	2050.99	2177.24	2109.6	1983.83	2127.31	2271.85	2027.42	2015.31	2133.58	2167.97	2208.47	2011.21	1996.49	2101.18	2020.38	2147.97	2033.97	2021.76
	1969.87	2015.19	1982.52	2009.43	1984.45	1982.01	2015.69	2184.82	2011.46	2060.54	1994.35	1976.46	2117.33	1988.31	2033.01	1975.55	1986.46	1969.9	2132.48	2273.56	2058.1	2029.14	2113.56	2024.46	2023.7	2025.25	2036.24	2103.48	2152.8	2301.57	2016.38	2050.42	2176.93	2109.34	1983.69	2126.29	2271.33	2027.15	2014.9	2132.79	2167.25	2207.98	2010.79	1996.06	2100.79	2020.14	2147.66	2033.66	2021.58
	1969.56	2014.7	1982.38	2009.24	1984.16	1981.79	2015.2	2184.41	2011.08	2060.09	1994.05	1976.27	2117.31	1988	2032.28	1975.32	1986.27	1969.66	2131.96	2272.93	2057.45	2028.6	2113.27	2024.33	2023.45	2024.85	2035.61	2103.06	2152.19	2300.83	2015.96	2049.86	2176.62	2109.09	1983.56	2125.29	2270.82	2026.88	2014.5	2132.02	2166.54	2207.5	2010.38	1995.63	2100.4	2019.91	2147.36	2033.35	2021.39
	1969.26	2014.21	1982.25	2009.05	1983.88	1981.58	2014.71	2183.99	2010.7	2059.65	1993.76	1976.08	2117.28	1987.69	2031.56	1975.08	1986.09	1969.43	2131.43	2272.31	2056.8	2028.06	2112.98	2024.21	2023.22	2024.45	2034.98	2102.65	2151.59	2300.09	2015.54	2049.31	2176.31	2108.86	1983.44	2124.31	2270.32	2026.62	2014.11	2131.25	2165.83	2207.03	2009.98	1995.21	2100.02	2019.68	2147.06	2033.05	2021.2
	1968.97	2013.73	1982.13	2008.87	1983.6	1981.36	2014.24	2183.58	2010.34	2059.21	1993.47	1975.89	2117.27	1987.39	2030.84	1974.85	1985.92	1969.2	2130.92	2271.68	2056.16	2027.54	2112.7	2024.09	2022.99	2024.06	2034.36	2102.24	2151	2299.35	2015.13	2048.76	2176.02	2108.63	1983.31	2123.33	2269.83	2026.37	2013.73	2130.49	2165.12	2206.56	2009.59	1994.79	2099.66	2019.47	2146.78	2032.75	2021.02
	1968.68	2013.25	1982	2008.7	1983.32	1981.16	2013.77	2183.17	2009.98	2058.77	1993.19	1975.71	2117.26	1987.1	2030.13	1974.62	1985.75	1968.98	2130.4	2271.06	2055.53	2027.03	2112.43	2023.97	2022.76	2023.68	2033.74	2101.84	2150.42	2298.61	2014.73	2048.22	2175.73	2108.41	1983.2	2122.37	2269.34	2026.13	2013.35	2129.75	2164.42	2206.11	2009.2	1994.39	2099.3	2019.26	2146.51	2032.45	2020.84
	1968.4	2012.77	1981.88	2008.53	1983.05	1980.95	2013.31	2182.77	2009.62	2058.33	1992.91	1975.54	2117.25	1986.81	2029.43	1974.4	1985.58	1968.76	2129.89	2270.44	2054.91	2026.53	2112.17	2023.86	2022.54	2023.31	2033.13	2101.44	2149.84	2297.86	2014.34	2047.7	2175.45	2108.21	1983.09	2121.41	2268.86	2025.89	2012.99	2129.01	2163.72	2205.66	2008.82	1993.99	2098.96	2019.05	2146.26	2032.15	2020.66
	1968.12	2012.29	1981.76	2008.37	1982.78	1980.76	2012.85	2182.36	2009.28	2057.89	1992.64	1975.37	2117.25	1986.53	2028.73	1974.18	1985.42	1968.54	2129.38	2269.82	2054.29	2026.03	2111.91	2023.76	2022.32	2022.95	2032.52	2101.05	2149.28	2297.12	2013.95	2047.17	2175.18	2108.01	1982.99	2120.47	2268.39	2025.65	2012.63	2128.28	2163.02	2205.21	2008.45	1993.6	2098.62	2018.85	2146.01	2031.87	2020.48
	1967.85	2011.82	1981.64	2008.21	1982.52	1980.56	2012.41	2181.96	2008.94	2057.46	1992.38	1975.2	2117.26	1986.26	2028.04	1973.96	1985.26	1968.33	2128.88	2269.2	2053.68	2025.55	2111.65	2023.66	2022.1	2022.6	2031.91	2100.66	2148.73	2296.38	2013.57	2046.66	2174.91	2107.82	1982.89	2119.54	2267.92	2025.42	2012.28	2127.57	2162.33	2204.78	2008.09	1993.22	2098.29	2018.66	2145.77	2031.58	2020.31
	1967.58	2011.35	1981.53	2008.06	1982.26	1980.37	2011.97	2181.56	2008.6	2057.03	1992.11	1975.04	2117.27	1986	2027.36	1973.74	1985.1	1968.12	2128.38	2268.59	2053.09	2025.07	2111.41	2023.56	2021.89	2022.26	2031.31	2100.28	2148.18	2295.63	2013.2	2046.15	2174.66	2107.65	1982.79	2118.62	2267.47	2025.2	2011.94	2126.86	2161.65	2204.35	2007.74	1992.84	2097.98	2018.48	2145.54	2031.3	2020.13
	1967.32	2010.88	1981.42	2007.92	1982	1980.19	2011.54	2181.16	2008.27	2056.59	1991.86	1974.88	2117.29	1985.74	2026.69	1973.53	1984.95	1967.92	2127.88	2267.97	2052.5	2024.61	2111.16	2023.47	2021.69	2021.92	2030.71	2099.9	2147.64	2294.89	2012.84	2045.66	2174.41	2107.48	1982.7	2117.72	2267.02	2024.98	2011.61	2126.16	2160.97	2203.93	2007.39	1992.48	2097.67	2018.3	2145.33	2031.02	2019.96
	1967.06	2010.42	1981.31	2007.79	1981.74	1980.01	2011.12	2180.77	2007.95	2056.16	1991.61	1974.72	2117.31	1985.48	2026.02	1973.33	1984.81	1967.72	2127.39	2267.36	2051.91	2024.15	2110.93	2023.38	2021.48	2021.59	2030.12	2099.53	2147.12	2294.14	2012.49	2045.16	2174.16	2107.32	1982.62	2116.82	2266.57	2024.77	2011.29	2125.48	2160.29	2203.52	2007.06	1992.12	2097.37	2018.13	2145.13	2030.75	2019.79
	1966.81	2009.96	1981.2	2007.66	1981.49	1979.84	2010.7	2180.37	2007.64	2055.73	1991.36	1974.57	2117.34	1985.24	2025.36	1973.12	1984.66	1967.52	2126.9	2266.75	2051.34	2023.7	2110.7	2023.3	2021.29	2021.28	2029.53	2099.17	2146.6	2293.39	2012.14	2044.68	2173.93	2107.17	1982.54	2115.94	2266.14	2024.57	2010.98	2124.8	2159.62	2203.12	2006.73	1991.76	2097.08	2017.97	2144.93	2030.47	2019.62
	1966.56	2009.5	1981.09	2007.53	1981.24	1979.67	2010.29	2179.98	2007.33	2055.31	1991.12	1974.42	2117.37	1985	2024.7	1972.92	1984.53	1967.32	2126.42	2266.15	2050.77	2023.26	2110.47	2023.22	2021.09	2020.97	2028.95	2098.81	2146.09	2292.65	2011.81	2044.21	2173.7	2107.04	1982.47	2115.07	2265.71	2024.37	2010.67	2124.13	2158.95	2202.72	2006.4	1991.42	2096.8	2017.81	2144.75	2030.21	2019.46
	1966.32	2009.04	1980.99	2007.41	1981	1979.5	2009.89	2179.59	2007.03	2054.88	1990.88	1974.28	2117.41	1984.77	2024.06	1972.72	1984.39	1967.13	2125.93	2265.54	2050.22	2022.83	2110.25	2023.14	2020.91	2020.67	2028.37	2098.46	2145.58	2291.9	2011.48	2043.74	2173.48	2106.91	1982.4	2114.21	2265.29	2024.18	2010.37	2123.47	2158.29	2202.33	2006.09	1991.08	2096.53	2017.66	2144.58	2029.94	2019.29
	1966.08	2008.59	1980.89	2007.3	1980.75	1979.34	2009.5	2179.21	2006.74	2054.46	1990.65	1974.14	2117.46	1984.54	2023.42	1972.53	1984.27	1966.95	2125.46	2264.94	2049.67	2022.41	2110.04	2023.07	2020.72	2020.38	2027.79	2098.11	2145.09	2291.15	2011.15	2043.28	2173.26	2106.79	1982.34	2113.36	2264.87	2023.99	2010.08	2122.82	2157.63	2201.95	2005.78	1990.75	2096.27	2017.52	2144.42	2029.68	2019.13
	1965.85	2008.14	1980.79	2007.2	1980.52	1979.18	2009.12	2178.82	2006.45	2054.03	1990.42	1974.01	2117.5	1984.32	2022.79	1972.34	1984.14	1966.77	2124.98	2264.34	2049.13	2022	2109.83	2023.01	2020.54	2020.09	2027.22	2097.77	2144.61	2290.41	2010.84	2042.82	2173.05	2106.68	1982.29	2112.53	2264.47	2023.81	2009.8	2122.19	2156.97	2201.58	2005.48	1990.43	2096.02	2017.38	2144.27	2029.43	2018.97
	1965.62	2007.69	1980.7	2007.1	1980.28	1979.03	2008.74	2178.44	2006.17	2053.61	1990.2	1973.88	2117.56	1984.11	2022.16	1972.15	1984.02	1966.59	2124.51	2263.74	2048.59	2021.6	2109.63	2022.95	2020.36	2019.82	2026.65	2097.44	2144.13	2289.66	2010.53	2042.38	2172.85	2106.58	1982.24	2111.7	2264.07	2023.64	2009.53	2121.56	2156.32	2201.21	2005.19	1990.12	2095.78	2017.25	2144.13	2029.18	2018.81
	1965.4	2007.25	1980.61	2007	1980.05	1978.88	2008.37	2178.06	2005.89	2053.19	1989.98	1973.75	2117.62	1983.9	2021.54	1971.97	1983.9	1966.41	2124.04	2263.14	2048.07	2021.21	2109.44	2022.89	2020.19	2019.55	2026.09	2097.11	2143.66	2288.91	2010.23	2041.94	2172.66	2106.49	1982.19	2110.89	2263.67	2023.47	2009.26	2120.94	2155.67	2200.86	2004.9	1989.81	2095.55	2017.12	2144	2028.93	2018.65
	1965.18	2006.81	1980.51	2006.92	1979.82	1978.74	2008.01	2177.69	2005.62	2052.77	1989.76	1973.63	2117.68	1983.7	2020.93	1971.79	1983.79	1966.24	2123.58	2262.55	2047.55	2020.82	2109.25	2022.84	2020.02	2019.29	2025.53	2096.79	2143.2	2288.17	2009.94	2041.51	2172.47	2106.41	1982.15	2110.09	2263.29	2023.3	2009.01	2120.33	2155.03	2200.5	2004.62	1989.51	2095.32	2017.01	2143.88	2028.68	2018.49
	1964.97	2006.37	1980.43	2006.84	1979.59	1978.6	2007.66	2177.31	2005.36	2052.36	1989.55	1973.51	2117.75	1983.51	2020.33	1971.61	1983.68	1966.07	2123.12	2261.95	2047.04	2020.45	2109.06	2022.79	2019.86	2019.04	2024.98	2096.47	2142.75	2287.42	2009.65	2041.08	2172.29	2106.34	1982.11	2109.3	2262.9	2023.14	2008.76	2119.73	2154.4	2200.16	2004.35	1989.22	2095.11	2016.89	2143.78	2028.44	2018.34
	1964.76	2005.93	1980.34	2006.76	1979.37	1978.46	2007.31	2176.94	2005.1	2051.94	1989.35	1973.39	2117.83	1983.32	2019.73	1971.43	1983.58	1965.9	2122.66	2261.36	2046.54	2020.08	2108.89	2022.74	2019.7	2018.8	2024.43	2096.16	2142.31	2286.67	2009.37	2040.66	2172.12	2106.27	1982.08	2108.52	2262.53	2022.99	2008.51	2119.14	2153.76	2199.83	2004.09	1988.93	2094.9	2016.79	2143.68	2028.2	2018.19
	1964.56	2005.5	1980.26	2006.69	1979.15	1978.33	2006.97	2176.57	2004.85	2051.53	1989.15	1973.28	2117.9	1983.14	2019.14	1971.26	1983.48	1965.74	2122.21	2260.77	2046.04	2019.73	2108.71	2022.7	2019.54	2018.57	2023.88	2095.85	2141.88	2285.93	2009.1	2040.25	2171.95	2106.22	1982.06	2107.75	2262.16	2022.84	2008.28	2118.55	2153.13	2199.5	2003.84	1988.65	2094.71	2016.69	2143.59	2027.97	2018.04
	1964.36	2005.07	1980.17	2006.63	1978.93	1978.2	2006.64	2176.2	2004.61	2051.12	1988.95	1973.18	2117.99	1982.96	2018.56	1971.09	1983.38	1965.58	2121.76	2260.19	2045.56	2019.38	2108.55	2022.66	2019.39	2018.35	2023.34	2095.55	2141.45	2285.18	2008.84	2039.85	2171.79	2106.18	1982.04	2107	2261.8	2022.7	2008.05	2117.98	2152.51	2199.18	2003.59	1988.38	2094.52	2016.6	2143.52	2027.74	2017.89
	1964.17	2004.64	1980.1	2006.57	1978.72	1978.08	2006.31	2175.83	2004.37	2050.71	1988.76	1973.07	2118.08	1982.8	2017.98	1970.93	1983.29	1965.43	2121.32	2259.6	2045.08	2019.04	2108.39	2022.63	2019.24	2018.13	2022.81	2095.26	2141.03	2284.44	2008.58	2039.46	2171.63	2106.14	1982.02	2106.25	2261.45	2022.57	2007.84	2117.42	2151.89	2198.86	2003.35	1988.12	2094.34	2016.51	2143.45	2027.51	2017.74
	1963.98	2004.22	1980.02	2006.52	1978.51	1977.96	2006	2175.47	2004.14	2050.3	1988.58	1972.97	2118.17	1982.63	2017.42	1970.76	1983.2	1965.28	2120.88	2259.02	2044.61	2018.71	2108.23	2022.6	2019.1	2017.92	2022.27	2094.97	2140.62	2283.69	2008.34	2039.07	2171.49	2106.12	1982.01	2105.52	2261.1	2022.44	2007.62	2116.87	2151.28	2198.56	2003.11	1987.86	2094.18	2016.43	2143.4	2027.29	2017.59
	1963.79	2003.8	1979.94	2006.48	1978.3	1977.85	2005.69	2175.11	2003.91	2049.89	1988.4	1972.88	2118.27	1982.48	2016.85	1970.61	1983.12	1965.13	2120.44	2258.44	2044.15	2018.38	2108.08	2022.58	2018.96	2017.72	2021.74	2094.68	2140.22	2282.95	2008.09	2038.69	2171.34	2106.1	1982.01	2104.8	2260.76	2022.31	2007.42	2116.32	2150.67	2198.26	2002.89	1987.61	2094.02	2016.35	2143.36	2027.07	2017.44
	1963.61	2003.38	1979.87	2006.44	1978.1	1977.74	2005.39	2174.75	2003.69	2049.49	1988.22	1972.79	2118.37	1982.33	2016.3	1970.45	1983.04	1964.99	2120.01	2257.86	2043.7	2018.07	2107.94	2022.56	2018.83	2017.53	2021.22	2094.41	2139.83	2282.21	2007.86	2038.31	2171.21	2106.09	1982.01	2104.09	2260.43	2022.2	2007.23	2115.79	2150.06	2197.96	2002.67	1987.37	2093.86	2016.29	2143.32	2026.85	2017.3
	1963.44	2002.96	1979.8	2006.41	1977.9	1977.63	2005.09	2174.39	2003.48	2049.09	1988.05	1972.7	2118.48	1982.19	2015.75	1970.3	1982.96	1964.85	2119.58	2257.29	2043.25	2017.76	2107.8	2022.54	2018.69	2017.34	2020.7	2094.14	2139.44	2281.46	2007.63	2037.95	2171.08	2106.09	1982.01	2103.39	2260.1	2022.08	2007.04	2115.26	2149.46	2197.68	2002.45	1987.13	2093.72	2016.22	2143.3	2026.63	2017.16
	1963.27	2002.55	1979.73	2006.38	1977.7	1977.53	2004.8	2174.04	2003.28	2048.69	1987.88	1972.61	2118.59	1982.05	2015.21	1970.15	1982.89	1964.71	2119.15	2256.72	2042.81	2017.47	2107.67	2022.53	2018.57	2017.16	2020.19	2093.87	2139.06	2280.72	2007.41	2037.59	2170.96	2106.1	1982.02	2102.7	2259.78	2021.97	2006.86	2114.75	2148.86	2197.4	2002.25	1986.9	2093.59	2016.17	2143.29	2026.42	2017.02
	1963.1	2002.14	1979.67	2006.36	1977.51	1977.43	2004.52	2173.68	2003.08	2048.29	1987.71	1972.53	2118.71	1981.92	2014.68	1970	1982.82	1964.57	2118.73	2256.14	2042.38	2017.18	2107.54	2022.52	2018.44	2017	2019.68	2093.61	2138.7	2279.98	2007.2	2037.23	2170.84	2106.12	1982.03	2102.02	2259.46	2021.87	2006.68	2114.24	2148.27	2197.13	2002.05	1986.68	2093.47	2016.12	2143.29	2026.22	2016.88
	1962.94	2001.73	1979.6	2006.34	1977.32	1977.34	2004.25	2173.33	2002.88	2047.89	1987.55	1972.46	2118.83	1981.8	2014.15	1969.86	1982.76	1964.44	2118.31	2255.58	2041.96	2016.9	2107.42	2022.51	2018.32	2016.83	2019.17	2093.36	2138.33	2279.24	2006.99	2036.89	2170.73	2106.15	1982.05	2101.35	2259.16	2021.78	2006.52	2113.75	2147.68	2196.87	2001.86	1986.47	2093.35	2016.07	2143.3	2026.01	2016.74
	1962.78	2001.33	1979.54	2006.33	1977.13	1977.25	2003.98	2172.99	2002.69	2047.49	1987.4	1972.38	2118.96	1981.68	2013.63	1969.72	1982.7	1964.31	2117.9	2255.01	2041.54	2016.62	2107.3	2022.51	2018.21	2016.68	2018.67	2093.11	2137.98	2278.5	2006.79	2036.55	2170.63	2106.19	1982.08	2100.7	2258.85	2021.68	2006.36	2113.26	2147.1	2196.62	2001.67	1986.26	2093.24	2016.04	2143.32	2025.81	2016.6
	1962.62	2000.93	1979.48	2006.33	1976.94	1977.16	2003.72	2172.64	2002.51	2047.1	1987.25	1972.31	2119.09	1981.57	2013.12	1969.58	1982.64	1964.19	2117.49	2254.44	2041.14	2016.36	2107.19	2022.51	2018.09	2016.54	2018.17	2092.87	2137.63	2277.77	2006.6	2036.22	2170.53	2106.23	1982.11	2100.06	2258.56	2021.6	2006.21	2112.78	2146.52	2196.37	2001.5	1986.06	2093.15	2016	2143.35	2025.62	2016.47
	1962.47	2000.53	1979.42	2006.33	1976.76	1977.08	2003.47	2172.3	2002.34	2046.7	1987.1	1972.25	2119.22	1981.46	2012.62	1969.44	1982.59	1964.07	2117.08	2253.88	2040.74	2016.11	2107.08	2022.52	2017.99	2016.4	2017.67	2092.63	2137.3	2277.03	2006.41	2035.89	2170.44	2106.29	1982.14	2099.42	2258.27	2021.52	2006.07	2112.31	2145.95	2196.13	2001.33	1985.86	2093.06	2015.98	2143.39	2025.42	2016.33
	1962.33	2000.13	1979.37	2006.33	1976.58	1977	2003.23	2171.96	2002.17	2046.31	1986.96	1972.19	2119.36	1981.36	2012.12	1969.31	1982.54	1963.95	2116.68	2253.32	2040.34	2015.86	2106.98	2022.53	2017.88	2016.27	2017.18	2092.4	2136.97	2276.3	2006.23	2035.57	2170.35	2106.35	1982.18	2098.8	2257.98	2021.44	2005.93	2111.85	2145.38	2195.9	2001.16	1985.67	2092.97	2015.96	2143.44	2025.23	2016.2
	1962.19	1999.74	1979.32	2006.35	1976.41	1976.93	2002.99	2171.62	2002	2045.92	1986.82	1972.13	2119.51	1981.27	2011.62	1969.18	1982.5	1963.84	2116.28	2252.76	2039.96	2015.62	2106.89	2022.54	2017.78	2016.15	2016.7	2092.18	2136.64	2275.56	2006.06	2035.26	2170.27	2106.42	1982.22	2098.19	2257.7	2021.37	2005.8	2111.4	2144.82	2195.67	2001	1985.49	2092.9	2015.94	2143.5	2025.04	2016.07
	1962.05	1999.35	1979.27	2006.37	1976.23	1976.86	2002.76	2171.28	2001.85	2045.54	1986.68	1972.07	2119.66	1981.18	2011.14	1969.06	1982.45	1963.72	2115.89	2252.21	2039.58	2015.39	2106.8	2022.56	2017.68	2016.03	2016.22	2091.96	2136.33	2274.83	2005.89	2034.95	2170.2	2106.5	1982.27	2097.59	2257.43	2021.31	2005.68	2110.96	2144.26	2195.45	2000.85	1985.32	2092.84	2015.93	2143.57	2024.86	2015.94
	1961.92	1998.96	1979.22	2006.39	1976.06	1976.79	2002.53	2170.94	2001.7	2045.15	1986.55	1972.02	2119.81	1981.1	2010.66	1968.93	1982.42	1963.62	2115.5	2251.66	2039.21	2015.17	2106.72	2022.58	2017.59	2015.92	2015.74	2091.75	2136.02	2274.1	2005.73	2034.66	2170.13	2106.59	1982.32	2097.01	2257.17	2021.25	2005.57	2110.53	2143.7	2195.24	2000.71	1985.15	2092.78	2015.93	2143.65	2024.68	2015.81
	1961.79	1998.58	1979.17	2006.42	1975.89	1976.73	2002.32	2170.61	2001.55	2044.77	1986.43	1971.98	2119.97	1981.02	2010.19	1968.81	1982.38	1963.51	2115.12	2251.1	2038.85	2014.95	2106.64	2022.61	2017.5	2015.82	2015.27	2091.54	2135.72	2273.37	2005.58	2034.36	2170.07	2106.69	1982.38	2096.43	2256.91	2021.2	2005.46	2110.1	2143.15	2195.04	2000.57	1984.99	2092.74	2015.93	2143.74	2024.5	2015.68
	1961.66	1998.2	1979.12	2006.46	1975.73	1976.67	2002.11	2170.28	2001.41	2044.38	1986.31	1971.93	2120.13	1980.96	2009.73	1968.7	1982.35	1963.41	2114.73	2250.56	2038.5	2014.75	2106.57	2022.63	2017.42	2015.73	2014.8	2091.34	2135.43	2272.65	2005.43	2034.08	2170.01	2106.79	1982.44	2095.86	2256.65	2021.15	2005.36	2109.69	2142.61	2194.84	2000.44	1984.84	2092.7	2015.94	2143.84	2024.33	2015.56
	1961.54	1997.82	1979.08	2006.5	1975.57	1976.62	2001.9	2169.95	2001.28	2044	1986.19	1971.89	2120.29	1980.89	2009.27	1968.58	1982.33	1963.31	2114.36	2250.01	2038.15	2014.55	2106.5	2022.67	2017.33	2015.65	2014.34	2091.15	2135.14	2271.92	2005.29	2033.8	2169.96	2106.91	1982.51	2095.31	2256.4	2021.11	2005.26	2109.28	2142.07	2194.65	2000.32	1984.69	2092.67	2015.95	2143.95	2024.16	2015.43
	1961.43	1997.44	1979.04	2006.54	1975.41	1976.57	2001.71	2169.63	2001.15	2043.62	1986.07	1971.86	2120.46	1980.84	2008.82	1968.47	1982.3	1963.21	2113.98	2249.47	2037.81	2014.36	2106.44	2022.7	2017.26	2015.57	2013.88	2090.96	2134.86	2271.2	2005.16	2033.53	2169.91	2107.03	1982.58	2094.76	2256.16	2021.07	2005.18	2108.89	2141.53	2194.47	2000.2	1984.55	2092.65	2015.97	2144.07	2023.99	2015.31
	1961.31	1997.07	1979	2006.6	1975.25	1976.52	2001.52	2169.3	2001.03	2043.25	1985.96	1971.82	2120.63	1980.78	2008.38	1968.36	1982.28	1963.12	2113.62	2248.92	2037.48	2014.17	2106.38	2022.74	2017.18	2015.5	2013.42	2090.78	2134.59	2270.48	2005.03	2033.26	2169.87	2107.16	1982.66	2094.23	2255.92	2021.04	2005.1	2108.5	2141	2194.29	2000.09	1984.41	2092.63	2016	2144.21	2023.82	2015.19
	1961.21	1996.7	1978.96	2006.65	1975.1	1976.48	2001.34	2168.98	2000.92	2042.87	1985.86	1971.8	2120.81	1980.74	2007.94	1968.26	1982.27	1963.03	2113.25	2248.39	2037.16	2014	2106.33	2022.78	2017.11	2015.44	2012.97	2090.6	2134.33	2269.76	2004.91	2033.01	2169.84	2107.3	1982.74	2093.71	2255.69	2021.01	2005.03	2108.12	2140.48	2194.12	1999.99	1984.29	2092.63	2016.03	2144.35	2023.66	2015.07
	1961.1	1996.33	1978.93	2006.72	1974.95	1976.44	2001.16	2168.66	2000.81	2042.5	1985.76	1971.77	2120.99	1980.7	2007.51	1968.15	1982.26	1962.95	2112.89	2247.85	2036.85	2013.83	2106.28	2022.83	2017.04	2015.38	2012.53	2090.43	2134.08	2269.04	2004.79	2032.75	2169.81	2107.44	1982.83	2093.2	2255.46	2020.99	2004.96	2107.75	2139.95	2193.96	1999.89	1984.17	2092.63	2016.06	2144.5	2023.5	2014.95
	1961	1995.97	1978.9	2006.79	1974.81	1976.4	2000.99	2168.35	2000.7	2042.13	1985.66	1971.75	2121.18	1980.67	2007.09	1968.06	1982.25	1962.86	2112.53	2247.31	2036.54	2013.67	2106.24	2022.87	2016.98	2015.33	2012.08	2090.27	2133.83	2268.33	2004.68	2032.51	2169.79	2107.6	1982.92	2092.7	2255.24	2020.97	2004.9	2107.39	2139.44	2193.81	1999.8	1984.05	2092.64	2016.11	2144.66	2023.35	2014.83
	1960.9	1995.61	1978.87	2006.86	1974.66	1976.37	2000.83	2168.03	2000.61	2041.76	1985.56	1971.73	2121.37	1980.64	2006.68	1967.96	1982.24	1962.78	2112.18	2246.78	2036.24	2013.52	2106.21	2022.93	2016.92	2015.29	2011.65	2090.11	2133.59	2267.61	2004.58	2032.27	2169.77	2107.76	1983.01	2092.21	2255.03	2020.96	2004.85	2107.04	2138.93	2193.66	1999.71	1983.94	2092.66	2016.15	2144.84	2023.19	2014.71
	1960.81	1995.25	1978.84	2006.94	1974.52	1976.34	2000.68	2167.72	2000.51	2041.39	1985.47	1971.71	2121.56	1980.62	2006.27	1967.86	1982.24	1962.71	2111.83	2246.25	2035.94	2013.38	2106.18	2022.98	2016.86	2015.26	2011.21	2089.96	2133.35	2266.9	2004.49	2032.04	2169.76	2107.93	1983.11	2091.73	2254.82	2020.95	2004.8	2106.7	2138.42	2193.52	1999.63	1983.84	2092.69	2016.21	2145.02	2023.04	2014.59
	1960.72	1994.89	1978.81	2007.02	1974.38	1976.31	2000.53	2167.41	2000.43	2041.02	1985.39	1971.7	2121.76	1980.6	2005.87	1967.77	1982.24	1962.63	2111.49	2245.72	2035.66	2013.24	2106.15	2023.04	2016.81	2015.23	2010.78	2089.82	2133.12	2266.19	2004.4	2031.81	2169.75	2108.11	1983.21	2091.26	2254.62	2020.95	2004.76	2106.36	2137.92	2193.38	1999.56	1983.74	2092.72	2016.26	2145.21	2022.9	2014.48
	1960.63	1994.54	1978.78	2007.11	1974.25	1976.29	2000.39	2167.1	2000.35	2040.66	1985.31	1971.69	2121.96	1980.6	2005.47	1967.68	1982.25	1962.56	2111.15	2245.2	2035.38	2013.11	2106.13	2023.1	2016.76	2015.21	2010.36	2089.68	2132.9	2265.49	2004.31	2031.59	2169.75	2108.3	1983.32	2090.81	2254.42	2020.95	2004.73	2106.04	2137.42	2193.26	1999.49	1983.65	2092.77	2016.33	2145.41	2022.75	2014.36
	1960.55	1994.19	1978.76	2007.21	1974.11	1976.27	2000.25	2166.79	2000.28	2040.3	1985.23	1971.69	2122.16	1980.59	2005.09	1967.6	1982.26	1962.49	2110.81	2244.68	2035.11	2012.99	2106.12	2023.17	2016.72	2015.2	2009.94	2089.54	2132.69	2264.78	2004.23	2031.38	2169.75	2108.49	1983.43	2090.36	2254.22	2020.96	2004.71	2105.72	2136.93	2193.14	1999.43	1983.57	2092.82	2016.4	2145.62	2022.61	2014.25
	1960.47	1993.85	1978.74	2007.31	1973.98	1976.26	2000.12	2166.49	2000.21	2039.93	1985.15	1971.69	2122.37	1980.59	2004.71	1967.51	1982.27	1962.43	2110.48	2244.16	2034.85	2012.88	2106.11	2023.24	2016.67	2015.2	2009.52	2089.42	2132.49	2264.08	2004.16	2031.17	2169.76	2108.69	1983.55	2089.93	2254.04	2020.98	2004.69	2105.42	2136.44	2193.03	1999.38	1983.49	2092.88	2016.47	2145.85	2022.47	2014.14
	1960.4	1993.5	1978.72	2007.42	1973.86	1976.25	2000	2166.19	2000.14	2039.58	1985.08	1971.69	2122.58	1980.6	2004.33	1967.43	1982.29	1962.36	2110.16	2243.64	2034.59	2012.77	2106.1	2023.31	2016.64	2015.2	2009.11	2089.3	2132.29	2263.39	2004.09	2030.97	2169.77	2108.9	1983.67	2089.5	2253.85	2020.99	2004.67	2105.12	2135.96	2192.92	1999.33	1983.42	2092.95	2016.55	2146.08	2022.34	2014.03
	1960.32	1993.16	1978.7	2007.53	1973.73	1976.24	1999.89	2165.89	2000.09	2039.22	1985.02	1971.69	2122.8	1980.62	2003.97	1967.36	1982.31	1962.3	2109.83	2243.12	2034.34	2012.68	2106.1	2023.38	2016.6	2015.21	2008.7	2089.18	2132.09	2262.69	2004.03	2030.77	2169.79	2109.12	1983.8	2089.09	2253.68	2021.02	2004.67	2104.83	2135.48	2192.82	1999.29	1983.36	2093.02	2016.63	2146.32	2022.2	2013.92
	1960.26	1992.82	1978.69	2007.65	1973.61	1976.24	1999.78	2165.59	2000.04	2038.86	1984.95	1971.7	2123.02	1980.64	2003.61	1967.28	1982.33	1962.25	2109.52	2242.61	2034.1	2012.59	2106.11	2023.46	2016.57	2015.22	2008.3	2089.07	2131.91	2262	2003.98	2030.59	2169.81	2109.35	1983.93	2088.69	2253.5	2021.05	2004.67	2104.55	2135.01	2192.73	1999.25	1983.3	2093.11	2016.72	2146.57	2022.07	2013.81
	1960.19	1992.49	1978.67	2007.77	1973.49	1976.23	1999.68	2165.3	1999.99	2038.51	1984.89	1971.71	2123.24	1980.66	2003.25	1967.21	1982.36	1962.19	2109.2	2242.1	2033.87	2012.5	2106.12	2023.54	2016.54	2015.25	2007.9	2088.97	2131.73	2261.31	2003.93	2030.4	2169.84	2109.58	1984.06	2088.3	2253.34	2021.08	2004.67	2104.28	2134.54	2192.65	1999.22	1983.25	2093.2	2016.82	2146.84	2021.95	2013.7
	1960.13	1992.16	1978.66	2007.9	1973.37	1976.24	1999.58	2165	1999.95	2038.16	1984.84	1971.73	2123.47	1980.69	2002.91	1967.14	1982.39	1962.14	2108.89	2241.59	2033.64	2012.43	2106.14	2023.62	2016.52	2015.27	2007.5	2088.87	2131.56	2260.62	2003.88	2030.23	2169.87	2109.82	1984.2	2087.91	2253.17	2021.12	2004.69	2104.01	2134.08	2192.57	1999.2	1983.2	2093.3	2016.92	2147.11	2021.82	2013.59
	1960.07	1991.83	1978.65	2008.03	1973.26	1976.24	1999.49	2164.71	1999.92	2037.81	1984.79	1971.75	2123.7	1980.73	2002.57	1967.07	1982.42	1962.09	2108.59	2241.09	2033.42	2012.36	2106.16	2023.71	2016.5	2015.31	2007.11	2088.78	2131.39	2259.94	2003.85	2030.06	2169.91	2110.07	1984.34	2087.54	2253.02	2021.16	2004.71	2103.76	2133.62	2192.5	1999.18	1983.16	2093.4	2017.02	2147.39	2021.7	2013.49
	1960.02	1991.5	1978.64	2008.17	1973.15	1976.25	1999.41	2164.43	1999.89	2037.46	1984.74	1971.77	2123.93	1980.77	2002.24	1967.01	1982.46	1962.05	2108.29	2240.59	2033.21	2012.3	2106.19	2023.8	2016.48	2015.35	2006.73	2088.7	2131.24	2259.26	2003.81	2029.89	2169.95	2110.33	1984.49	2087.18	2252.87	2021.21	2004.73	2103.51	2133.17	2192.44	1999.17	1983.13	2093.52	2017.13	2147.68	2021.58	2013.38
	1959.97	1991.18	1978.63	2008.31	1973.04	1976.26	1999.34	2164.14	1999.87	2037.12	1984.69	1971.8	2124.17	1980.82	2001.91	1966.95	1982.5	1962.01	2107.99	2240.09	2033	2012.24	2106.22	2023.89	2016.46	2015.4	2006.34	2088.62	2131.08	2258.58	2003.79	2029.74	2170	2110.59	1984.64	2086.83	2252.72	2021.26	2004.76	2103.27	2132.72	2192.38	1999.16	1983.1	2093.64	2017.25	2147.98	2021.47	2013.28
	1959.92	1990.86	1978.63	2008.46	1972.94	1976.28	1999.27	2163.86	1999.85	2036.77	1984.65	1971.82	2124.41	1980.88	2001.59	1966.89	1982.54	1961.97	2107.7	2239.59	2032.81	2012.2	2106.25	2023.99	2016.45	2015.46	2005.97	2088.55	2130.94	2257.9	2003.77	2029.59	2170.05	2110.86	1984.79	2086.5	2252.58	2021.32	2004.8	2103.05	2132.28	2192.33	1999.17	1983.08	2093.77	2017.37	2148.29	2021.36	2013.17
	1959.87	1990.54	1978.62	2008.61	1972.83	1976.3	1999.2	2163.57	1999.84	2036.43	1984.61	1971.86	2124.65	1980.94	2001.28	1966.83	1982.59	1961.93	2107.41	2239.09	2032.62	2012.16	2106.3	2024.09	2016.44	2015.52	2005.59	2088.49	2130.8	2257.23	2003.75	2029.44	2170.11	2111.14	1984.95	2086.17	2252.44	2021.39	2004.85	2102.83	2131.84	2192.29	1999.17	1983.06	2093.91	2017.49	2148.61	2021.25	2013.07
	1959.83	1990.23	1978.62	2008.77	1972.73	1976.32	1999.15	2163.29	1999.84	2036.09	1984.58	1971.89	2124.9	1981	2000.97	1966.78	1982.64	1961.9	2107.13	2238.6	2032.43	2012.12	2106.34	2024.19	2016.44	2015.59	2005.22	2088.43	2130.67	2256.56	2003.74	2029.3	2170.17	2111.43	1985.12	2085.85	2252.31	2021.45	2004.9	2102.61	2131.41	2192.25	1999.18	1983.05	2094.05	2017.62	2148.94	2021.14	2012.97
	1959.8	1989.91	1978.62	2008.93	1972.64	1976.35	1999.1	2163.02	1999.84	2035.75	1984.55	1971.93	2125.15	1981.07	2000.68	1966.72	1982.69	1961.86	2106.85	2238.11	2032.26	2012.1	2106.39	2024.29	2016.44	2015.67	2004.86	2088.37	2130.54	2255.9	2003.74	2029.17	2170.23	2111.72	1985.28	2085.54	2252.18	2021.53	2004.95	2102.41	2130.99	2192.22	1999.2	1983.05	2094.2	2017.76	2149.28	2021.03	2012.87
	1959.76	1989.61	1978.62	2009.1	1972.54	1976.37	1999.05	2162.74	1999.85	2035.42	1984.52	1971.97	2125.4	1981.15	2000.38	1966.68	1982.75	1961.84	2106.57	2237.62	2032.09	2012.08	2106.45	2024.4	2016.44	2015.75	2004.5	2088.33	2130.43	2255.24	2003.74	2029.04	2170.3	2112.02	1985.45	2085.25	2252.06	2021.6	2005.01	2102.22	2130.56	2192.2	1999.22	1983.05	2094.36	2017.9	2149.63	2020.93	2012.77
	1959.73	1989.3	1978.63	2009.27	1972.45	1976.41	1999.02	2162.47	1999.86	2035.08	1984.5	1972.02	2125.66	1981.23	2000.1	1966.63	1982.81	1961.81	2106.3	2237.13	2031.93	2012.07	2106.51	2024.51	2016.45	2015.84	2004.14	2088.29	2130.31	2254.58	2003.75	2028.92	2170.38	2112.33	1985.63	2084.96	2251.94	2021.68	2005.08	2102.03	2130.15	2192.18	1999.25	1983.06	2094.53	2018.04	2149.99	2020.83	2012.68
	1959.7	1989	1978.63	2009.45	1972.36	1976.44	1998.98	2162.2	1999.87	2034.75	1984.48	1972.06	2125.92	1981.32	1999.82	1966.58	1982.87	1961.79	2106.04	2236.65	2031.77	2012.07	2106.58	2024.62	2016.46	2015.93	2003.79	2088.25	2130.21	2253.92	2003.76	2028.8	2170.46	2112.65	1985.81	2084.68	2251.83	2021.77	2005.16	2101.85	2129.73	2192.17	1999.29	1983.07	2094.7	2018.19	2150.36	2020.74	2012.58
	1959.68	1988.7	1978.64	2009.64	1972.27	1976.48	1998.96	2161.93	1999.9	2034.42	1984.46	1972.12	2126.18	1981.41	1999.55	1966.54	1982.94	1961.77	2105.78	2236.17	2031.62	2012.07	2106.65	2024.74	2016.47	2016.04	2003.45	2088.22	2130.11	2253.27	2003.78	2028.7	2170.54	2112.97	1985.99	2084.42	2251.72	2021.86	2005.24	2101.68	2129.33	2192.17	1999.33	1983.09	2094.89	2018.35	2150.73	2020.65	2012.48
	1959.66	1988.4	1978.65	2009.83	1972.19	1976.52	1998.94	2161.66	1999.93	2034.09	1984.45	1972.17	2126.45	1981.51	1999.29	1966.5	1983	1961.75	2105.52	2235.69	2031.48	2012.08	2106.73	2024.86	2016.49	2016.15	2003.1	2088.2	2130.02	2252.62	2003.8	2028.59	2170.63	2113.3	1986.18	2084.16	2251.62	2021.96	2005.32	2101.52	2128.93	2192.17	1999.38	1983.11	2095.08	2018.51	2151.12	2020.56	2012.39
	1959.64	1988.11	1978.66	2010.02	1972.11	1976.57	1998.93	2161.4	1999.96	2033.77	1984.44	1972.23	2126.72	1981.61	1999.03	1966.47	1983.08	1961.73	2105.26	2235.21	2031.35	2012.1	2106.81	2024.98	2016.51	2016.26	2002.76	2088.18	2129.93	2251.98	2003.83	2028.5	2170.73	2113.64	1986.37	2083.92	2251.52	2022.06	2005.42	2101.36	2128.53	2192.18	1999.43	1983.14	2095.27	2018.67	2151.51	2020.47	2012.3
	1959.62	1987.82	1978.67	2010.22	1972.03	1976.61	1998.92	2161.13	2000	2033.44	1984.44	1972.29	2126.99	1981.72	1998.78	1966.43	1983.15	1961.72	2105.02	2234.74	2031.22	2012.12	2106.89	2025.1	2016.53	2016.38	2002.43	2088.17	2129.85	2251.34	2003.87	2028.4	2170.82	2113.99	1986.57	2083.68	2251.43	2022.16	2005.52	2101.22	2128.14	2192.2	1999.49	1983.18	2095.48	2018.84	2151.92	2020.38	2012.2
	1959.61	1987.53	1978.68	2010.42	1971.95	1976.67	1998.92	2160.87	2000.04	2033.12	1984.43	1972.35	2127.27	1981.84	1998.53	1966.4	1983.23	1961.71	2104.77	2234.27	2031.1	2012.15	2106.98	2025.23	2016.55	2016.51	2002.1	2088.17	2129.78	2250.7	2003.91	2028.32	2170.93	2114.34	1986.77	2083.45	2251.34	2022.27	2005.62	2101.08	2127.75	2192.22	1999.55	1983.22	2095.69	2019.01	2152.33	2020.3	2012.11
	1959.6	1987.24	1978.7	2010.63	1971.88	1976.72	1998.93	2160.61	2000.09	2032.8	1984.44	1972.42	2127.55	1981.96	1998.29	1966.37	1983.31	1961.71	2104.53	2233.8	2030.98	2012.19	2107.08	2025.36	2016.58	2016.64	2001.78	2088.17	2129.71	2250.07	2003.95	2028.24	2171.03	2114.7	1986.97	2083.24	2251.26	2022.38	2005.73	2100.95	2127.37	2192.25	1999.62	1983.27	2095.9	2019.19	2152.75	2020.22	2012.02
	1959.59	1986.96	1978.71	2010.84	1971.8	1976.78	1998.94	2160.36	2000.15	2032.49	1984.44	1972.49	2127.83	1982.08	1998.06	1966.35	1983.4	1961.7	2104.29	2233.33	2030.88	2012.23	2107.18	2025.49	2016.62	2016.78	2001.45	2088.18	2129.65	2249.44	2004.01	2028.17	2171.15	2115.07	1987.18	2083.03	2251.18	2022.5	2005.85	2100.83	2126.99	2192.29	1999.69	1983.32	2096.13	2019.38	2153.19	2020.15	2011.93
	1959.59	1986.68	1978.73	2011.06	1971.74	1976.84	1998.96	2160.1	2000.21	2032.17	1984.45	1972.57	2128.11	1982.22	1997.84	1966.32	1983.49	1961.7	2104.06	2232.87	2030.77	2012.29	2107.28	2025.63	2016.65	2016.93	2001.14	2088.19	2129.59	2248.81	2004.06	2028.1	2171.26	2115.44	1987.39	2082.84	2251.11	2022.62	2005.97	2100.72	2126.62	2192.33	1999.77	1983.38	2096.36	2019.56	2153.63	2020.07	2011.85
	1959.59	1986.4	1978.75	2011.29	1971.67	1976.9	1998.98	2159.85	2000.27	2031.86	1984.46	1972.64	2128.4	1982.35	1997.62	1966.3	1983.58	1961.7	2103.83	2232.41	2030.68	2012.34	2107.39	2025.76	2016.69	2017.08	2000.83	2088.21	2129.54	2248.19	2004.13	2028.04	2171.38	2115.83	1987.6	2082.65	2251.04	2022.75	2006.1	2100.61	2126.26	2192.38	1999.86	1983.45	2096.6	2019.76	2154.08	2020	2011.76
	1959.59	1986.13	1978.77	2011.52	1971.61	1976.97	1999.01	2159.6	2000.34	2031.55	1984.48	1972.72	2128.69	1982.49	1997.4	1966.28	1983.68	1961.71	2103.61	2231.95	2030.59	2012.41	2107.5	2025.9	2016.73	2017.24	2000.52	2088.24	2129.5	2247.57	2004.19	2027.98	2171.51	2116.21	1987.82	2082.47	2250.98	2022.88	2006.23	2100.52	2125.9	2192.44	1999.95	1983.52	2096.85	2019.96	2154.53	2019.94	2011.67
	1959.6	1985.86	1978.8	2011.75	1971.54	1977.03	1999.05	2159.35	2000.42	2031.24	1984.49	1972.81	2128.99	1982.64	1997.2	1966.26	1983.77	1961.71	2103.38	2231.49	2030.51	2012.48	2107.62	2026.05	2016.78	2017.4	2000.22	2088.27	2129.46	2246.96	2004.27	2027.94	2171.64	2116.61	1988.04	2082.31	2250.92	2023.02	2006.37	2100.43	2125.54	2192.5	2000.05	1983.59	2097.1	2020.16	2155	2019.87	2011.59
	1959.61	1985.59	1978.82	2011.99	1971.49	1977.11	1999.09	2159.1	2000.5	2030.93	1984.52	1972.89	2129.28	1982.79	1997	1966.25	1983.87	1961.72	2103.17	2231.03	2030.44	2012.56	2107.74	2026.19	2016.83	2017.57	1999.92	2088.3	2129.43	2246.35	2004.35	2027.89	2171.77	2117.01	1988.26	2082.15	2250.86	2023.16	2006.51	2100.34	2125.19	2192.56	2000.15	1983.67	2097.36	2020.37	2155.48	2019.81	2011.51
	1959.62	1985.33	1978.85	2012.23	1971.43	1977.18	1999.13	2158.86	2000.59	2030.63	1984.54	1972.98	2129.58	1982.95	1996.81	1966.24	1983.98	1961.73	2102.96	2230.58	2030.37	2012.65	2107.87	2026.34	2016.88	2017.75	1999.62	2088.35	2129.41	2245.74	2004.43	2027.85	2171.91	2117.42	1988.49	2082	2250.81	2023.3	2006.67	2100.27	2124.85	2192.64	2000.25	1983.76	2097.62	2020.58	2155.96	2019.75	2011.42
	1959.64	1985.07	1978.87	2012.48	1971.37	1977.26	1999.19	2158.62	2000.68	2030.32	1984.57	1973.07	2129.88	1983.11	1996.62	1966.23	1984.09	1961.75	2102.75	2230.13	2030.3	2012.74	2108	2026.49	2016.94	2017.93	1999.33	2088.4	2129.39	2245.14	2004.52	2027.82	2172.05	2117.84	1988.73	2081.87	2250.77	2023.45	2006.82	2100.2	2124.51	2192.72	2000.37	1983.85	2097.9	2020.8	2156.45	2019.7	2011.34
	1959.65	1984.81	1978.9	2012.73	1971.32	1977.34	1999.25	2158.38	2000.78	2030.02	1984.6	1973.17	2130.19	1983.28	1996.44	1966.22	1984.2	1961.77	2102.54	2229.68	2030.25	2012.84	2108.14	2026.64	2017	2018.12	1999.05	2088.45	2129.38	2244.54	2004.61	2027.8	2172.19	2118.27	1988.96	2081.74	2250.72	2023.6	2006.98	2100.15	2124.17	2192.8	2000.49	1983.94	2098.18	2021.02	2156.95	2019.64	2011.26
	1959.67	1984.55	1978.93	2012.99	1971.27	1977.43	1999.31	2158.14	2000.88	2029.73	1984.64	1973.27	2130.5	1983.46	1996.27	1966.21	1984.31	1961.79	2102.34	2229.23	2030.2	2012.94	2108.28	2026.79	2017.06	2018.32	1998.77	2088.51	2129.37	2243.94	2004.71	2027.78	2172.34	2118.7	1989.2	2081.62	2250.69	2023.76	2007.15	2100.1	2123.84	2192.9	2000.61	1984.05	2098.46	2021.24	2157.46	2019.59	2011.19
	1959.7	1984.3	1978.97	2013.25	1971.23	1977.51	1999.38	2157.9	2000.99	2029.43	1984.68	1973.37	2130.81	1983.63	1996.1	1966.21	1984.43	1961.81	2102.15	2228.79	2030.15	2013.05	2108.42	2026.95	2017.12	2018.52	1998.49	2088.58	2129.37	2243.35	2004.82	2027.76	2172.5	2119.14	1989.44	2081.51	2250.66	2023.92	2007.33	2100.05	2123.52	2192.99	2000.74	1984.15	2098.76	2021.47	2157.98	2019.54	2011.11
	1959.73	1984.05	1979	2013.52	1971.18	1977.6	1999.46	2157.67	2001.1	2029.14	1984.72	1973.48	2131.12	1983.82	1995.94	1966.21	1984.55	1961.83	2101.95	2228.35	2030.12	2013.17	2108.57	2027.11	2017.19	2018.72	1998.22	2088.65	2129.37	2242.77	2004.93	2027.75	2172.66	2119.58	1989.69	2081.41	2250.63	2024.08	2007.5	2100.02	2123.2	2193.1	2000.87	1984.27	2099.06	2021.71	2158.51	2019.5	2011.03
	1959.75	1983.8	1979.04	2013.79	1971.14	1977.69	1999.54	2157.43	2001.22	2028.84	1984.76	1973.58	2131.44	1984.01	1995.78	1966.21	1984.67	1961.86	2101.77	2227.9	2030.09	2013.3	2108.73	2027.27	2017.26	2018.94	1997.95	2088.73	2129.38	2242.19	2005.05	2027.75	2172.82	2120.03	1989.94	2081.32	2250.61	2024.25	2007.69	2099.99	2122.89	2193.21	2001.01	1984.38	2099.36	2021.95	2159.04	2019.46	2010.96
	1959.79	1983.55	1979.07	2014.07	1971.1	1977.79	1999.63	2157.2	2001.34	2028.56	1984.81	1973.7	2131.76	1984.2	1995.64	1966.21	1984.79	1961.89	2101.58	2227.47	2030.06	2013.43	2108.88	2027.44	2017.34	2019.16	1997.69	2088.82	2129.4	2241.61	2005.17	2027.75	2172.99	2120.49	1990.19	2081.24	2250.59	2024.42	2007.88	2099.97	2122.58	2193.33	2001.16	1984.51	2099.67	2022.19	2159.59	2019.42	2010.88
	1959.82	1983.31	1979.11	2014.35	1971.07	1977.89	1999.72	2156.97	2001.47	2028.27	1984.86	1973.81	2132.08	1984.4	1995.5	1966.22	1984.92	1961.92	2101.4	2227.03	2030.04	2013.56	2109.05	2027.6	2017.42	2019.38	1997.43	2088.91	2129.42	2241.04	2005.3	2027.76	2173.16	2120.96	1990.45	2081.17	2250.58	2024.6	2008.08	2099.96	2122.27	2193.45	2001.31	1984.63	2099.99	2022.44	2160.14	2019.38	2010.81
	1959.86	1983.07	1979.15	2014.64	1971.03	1977.99	1999.82	2156.75	2001.6	2027.98	1984.92	1973.93	2132.4	1984.6	1995.36	1966.23	1985.05	1961.96	2101.22	2226.6	2030.03	2013.71	2109.21	2027.77	2017.5	2019.61	1997.18	2089	2129.45	2240.47	2005.43	2027.78	2173.33	2121.43	1990.71	2081.11	2250.57	2024.78	2008.28	2099.95	2121.98	2193.58	2001.46	1984.77	2100.32	2022.69	2160.7	2019.35	2010.74
	1959.9	1982.84	1979.19	2014.93	1971	1978.09	1999.93	2156.52	2001.74	2027.7	1984.98	1974.05	2132.73	1984.81	1995.23	1966.24	1985.19	1962	2101.05	2226.17	2030.02	2013.86	2109.38	2027.94	2017.58	2019.84	1996.93	2089.1	2129.48	2239.91	2005.57	2027.8	2173.51	2121.91	1990.97	2081.05	2250.56	2024.97	2008.48	2099.95	2121.68	2193.71	2001.62	1984.91	2100.65	2022.95	2161.26	2019.32	2010.67
	1959.94	1982.61	1979.24	2015.22	1970.97	1978.2	2000.04	2156.3	2001.88	2027.42	1985.04	1974.17	2133.06	1985.03	1995.11	1966.25	1985.32	1962.04	2100.88	2225.74	2030.02	2014.02	2109.56	2028.12	2017.67	2020.09	1996.69	2089.21	2129.52	2239.35	2005.71	2027.82	2173.7	2122.4	1991.24	2081.01	2250.56	2025.15	2008.69	2099.96	2121.4	2193.85	2001.79	1985.05	2100.99	2023.21	2161.84	2019.29	2010.6
	1959.99	1982.38	1979.28	2015.52	1970.94	1978.31	2000.15	2156.08	2002.03	2027.14	1985.1	1974.3	2133.39	1985.25	1994.99	1966.26	1985.47	1962.08	2100.72	2225.31	2030.02	2014.18	2109.74	2028.29	2017.76	2020.33	1996.45	2089.33	2129.57	2238.79	2005.86	2027.86	2173.88	2122.9	1991.51	2080.97	2250.57	2025.35	2008.91	2099.98	2121.12	2194	2001.96	1985.2	2101.34	2023.48	2162.42	2019.27	2010.54
	1960.04	1982.15	1979.33	2015.83	1970.92	1978.42	2000.27	2155.86	2002.18	2026.87	1985.17	1974.43	2133.73	1985.47	1994.88	1966.28	1985.61	1962.13	2100.56	2224.89	2030.03	2014.35	2109.92	2028.47	2017.86	2020.58	1996.21	2089.45	2129.62	2238.24	2006.01	2027.89	2174.07	2123.4	1991.78	2080.95	2250.57	2025.54	2009.13	2100	2120.84	2194.15	2002.13	1985.35	2101.69	2023.75	2163.02	2019.25	2010.47
	1960.09	1981.93	1979.38	2016.14	1970.9	1978.54	2000.4	2155.64	2002.34	2026.6	1985.24	1974.56	2134.06	1985.7	1994.78	1966.3	1985.75	1962.17	2100.4	2224.46	2030.05	2014.52	2110.11	2028.65	2017.95	2020.84	1995.98	2089.57	2129.67	2237.7	2006.17	2027.94	2174.27	2123.9	1992.06	2080.93	2250.59	2025.74	2009.36	2100.03	2120.57	2194.31	2002.31	1985.51	2102.04	2024.03	2163.62	2019.23	2010.41
	1960.14	1981.7	1979.42	2016.45	1970.87	1978.65	2000.53	2155.43	2002.5	2026.33	1985.32	1974.7	2134.4	1985.93	1994.68	1966.32	1985.9	1962.23	2100.25	2224.04	2030.07	2014.71	2110.3	2028.83	2018.05	2021.11	1995.76	2089.7	2129.74	2237.16	2006.33	2027.99	2174.47	2124.42	1992.34	2080.92	2250.61	2025.95	2009.6	2100.07	2120.3	2194.47	2002.5	1985.67	2102.41	2024.31	2164.22	2019.21	2010.34
	1960.2	1981.49	1979.48	2016.77	1970.86	1978.77	2000.67	2155.21	2002.67	2026.06	1985.39	1974.83	2134.74	1986.17	1994.59	1966.34	1986.06	1962.28	2100.1	2223.62	2030.1	2014.9	2110.5	2029.02	2018.16	2021.37	1995.54	2089.84	2129.8	2236.62	2006.5	2028.04	2174.67	2124.94	1992.62	2080.93	2250.63	2026.15	2009.84	2100.12	2120.04	2194.64	2002.69	1985.84	2102.78	2024.59	2164.84	2019.2	2010.28
	1960.26	1981.27	1979.53	2017.09	1970.84	1978.9	2000.81	2155	2002.84	2025.79	1985.47	1974.98	2135.09	1986.42	1994.5	1966.37	1986.21	1962.33	2099.95	2223.21	2030.14	2015.09	2110.7	2029.2	2018.26	2021.65	1995.32	2089.98	2129.88	2236.09	2006.67	2028.1	2174.88	2125.47	1992.91	2080.94	2250.65	2026.37	2010.08	2100.17	2119.79	2194.81	2002.89	1986.01	2103.15	2024.88	2165.46	2019.19	2010.22
	1960.32	1981.06	1979.58	2017.42	1970.83	1979.02	2000.96	2154.79	2003.01	2025.53	1985.56	1975.12	2135.43	1986.67	1994.42	1966.39	1986.37	1962.39	2099.81	2222.79	2030.17	2015.29	2110.9	2029.39	2018.37	2021.93	1995.11	2090.13	2129.95	2235.57	2006.85	2028.17	2175.09	2126	1993.2	2080.96	2250.68	2026.58	2010.33	2100.23	2119.54	2194.99	2003.09	1986.19	2103.53	2025.17	2166.09	2019.18	2010.16
	1960.39	1980.85	1979.63	2017.75	1970.82	1979.15	2001.11	2154.58	2003.2	2025.27	1985.64	1975.27	2135.78	1986.92	1994.35	1966.42	1986.53	1962.45	2099.67	2222.38	2030.22	2015.5	2111.11	2029.58	2018.48	2022.21	1994.9	2090.28	2130.04	2235.05	2007.04	2028.24	2175.3	2126.54	1993.49	2080.98	2250.72	2026.8	2010.58	2100.3	2119.29	2195.18	2003.29	1986.38	2103.92	2025.47	2166.73	2019.18	2010.11
	1960.45	1980.64	1979.69	2018.09	1970.81	1979.28	2001.27	2154.38	2003.38	2025.01	1985.73	1975.42	2136.13	1987.18	1994.28	1966.45	1986.69	1962.51	2099.54	2221.97	2030.27	2015.71	2111.32	2029.77	2018.6	2022.5	1994.7	2090.44	2130.13	2234.53	2007.23	2028.32	2175.52	2127.09	1993.79	2081.02	2250.76	2027.02	2010.84	2100.37	2119.05	2195.37	2003.5	1986.56	2104.32	2025.77	2167.38	2019.18	2010.05
	1960.52	1980.44	1979.75	2018.43	1970.8	1979.42	2001.44	2154.17	2003.57	2024.75	1985.83	1975.57	2136.49	1987.44	1994.22	1966.49	1986.86	1962.58	2099.41	2221.56	2030.33	2015.93	2111.54	2029.97	2018.72	2022.8	1994.5	2090.61	2130.22	2234.02	2007.42	2028.4	2175.74	2127.65	1994.08	2081.07	2250.8	2027.25	2011.11	2100.45	2118.82	2195.57	2003.72	1986.76	2104.72	2026.08	2168.03	2019.18	2009.99
	1960.59	1980.24	1979.81	2018.78	1970.8	1979.55	2001.61	2153.97	2003.77	2024.5	1985.92	1975.73	2136.84	1987.71	1994.16	1966.52	1987.03	1962.65	2099.28	2221.16	2030.39	2016.15	2111.76	2030.16	2018.84	2023.1	1994.31	2090.78	2130.32	2233.51	2007.62	2028.49	2175.97	2128.21	1994.39	2081.12	2250.85	2027.48	2011.38	2100.54	2118.59	2195.77	2003.94	1986.95	2105.12	2026.39	2168.69	2019.19	2009.94
	1960.67	1980.04	1979.87	2019.13	1970.8	1979.69	2001.78	2153.77	2003.97	2024.25	1986.02	1975.89	2137.2	1987.98	1994.12	1966.56	1987.2	1962.72	2099.16	2220.75	2030.45	2016.39	2111.99	2030.36	2018.97	2023.41	1994.12	2090.96	2130.42	2233.01	2007.82	2028.58	2176.2	2128.77	1994.69	2081.18	2250.9	2027.71	2011.65	2100.64	2118.37	2195.98	2004.17	1987.15	2105.53	2026.7	2169.36	2019.19	2009.89
	1960.74	1979.84	1979.93	2019.48	1970.8	1979.83	2001.96	2153.57	2004.17	2024	1986.12	1976.05	2137.56	1988.26	1994.07	1966.6	1987.37	1962.79	2099.04	2220.35	2030.53	2016.62	2112.21	2030.56	2019.09	2023.72	1993.93	2091.14	2130.53	2232.52	2008.03	2028.68	2176.43	2129.35	1995	2081.25	2250.96	2027.95	2011.93	2100.74	2118.15	2196.2	2004.4	1987.36	2105.95	2027.02	2170.04	2019.2	2009.84
	1960.82	1979.65	1979.99	2019.84	1970.8	1979.98	2002.15	2153.37	2004.38	2023.75	1986.23	1976.22	2137.92	1988.54	1994.04	1966.64	1987.55	1962.87	2098.92	2219.95	2030.6	2016.87	2112.45	2030.76	2019.23	2024.04	1993.75	2091.33	2130.65	2232.03	2008.25	2028.79	2176.67	2129.93	1995.31	2081.33	2251.02	2028.19	2012.22	2100.85	2117.94	2196.41	2004.63	1987.57	2106.37	2027.34	2170.72	2019.22	2009.79
	1960.91	1979.46	1980.06	2020.21	1970.8	1980.12	2002.34	2153.18	2004.6	2023.51	1986.34	1976.39	2138.29	1988.83	1994	1966.68	1987.73	1962.94	2098.81	2219.55	2030.69	2017.11	2112.68	2030.97	2019.36	2024.36	1993.58	2091.52	2130.77	2231.54	2008.47	2028.9	2176.91	2130.52	1995.62	2081.42	2251.08	2028.43	2012.51	2100.96	2117.73	2196.64	2004.87	1987.79	2106.8	2027.67	2171.41	2019.23	2009.74
	1960.99	1979.28	1980.12	2020.58	1970.81	1980.27	2002.53	2152.98	2004.82	2023.26	1986.45	1976.56	2138.65	1989.12	1993.98	1966.73	1987.91	1963.02	2098.7	2219.16	2030.78	2017.37	2112.92	2031.17	2019.5	2024.68	1993.41	2091.72	2130.9	2231.06	2008.69	2029.01	2177.16	2131.11	1995.94	2081.52	2251.15	2028.68	2012.8	2101.09	2117.53	2196.87	2005.12	1988.01	2107.24	2028	2172.11	2019.25	2009.7
	1961.08	1979.09	1980.19	2020.95	1970.82	1980.42	2002.73	2152.79	2005.04	2023.03	1986.56	1976.73	2139.02	1989.42	1993.96	1966.78	1988.1	1963.1	2098.6	2218.76	2030.87	2017.63	2113.17	2031.38	2019.64	2025.02	1993.24	2091.93	2131.03	2230.59	2008.92	2029.14	2177.4	2131.71	1996.25	2081.63	2251.22	2028.93	2013.1	2101.22	2117.34	2197.11	2005.37	1988.23	2107.68	2028.33	2172.82	2019.27	2009.65
	1961.17	1978.91	1980.26	2021.33	1970.83	1980.58	2002.94	2152.6	2005.27	2022.79	1986.68	1976.91	2139.39	1989.72	1993.95	1966.83	1988.29	1963.19	2098.5	2218.37	2030.97	2017.9	2113.41	2031.59	2019.78	2025.35	1993.08	2092.14	2131.16	2230.12	2009.16	2029.26	2177.65	2132.32	1996.58	2081.74	2251.3	2029.18	2013.41	2101.35	2117.15	2197.35	2005.62	1988.46	2108.12	2028.67	2173.53	2019.3	2009.61
	1961.26	1978.74	1980.33	2021.71	1970.85	1980.73	2003.15	2152.41	2005.5	2022.56	1986.8	1977.09	2139.77	1990.03	1993.94	1966.88	1988.48	1963.28	2098.4	2217.98	2031.07	2018.17	2113.66	2031.8	2019.93	2025.7	1992.93	2092.35	2131.3	2229.66	2009.4	2029.4	2177.91	2132.93	1996.9	2081.86	2251.38	2029.44	2013.72	2101.5	2116.96	2197.59	2005.88	1988.7	2108.57	2029.01	2174.25	2019.33	2009.56
	1961.35	1978.56	1980.4	2022.1	1970.86	1980.89	2003.36	2152.22	2005.74	2022.32	1986.92	1977.27	2140.14	1990.34	1993.94	1966.93	1988.67	1963.37	2098.31	2217.59	2031.18	2018.45	2113.92	2032.01	2020.08	2026.04	1992.78	2092.58	2131.45	2229.2	2009.64	2029.53	2178.17	2133.55	1997.23	2081.99	2251.47	2029.7	2014.03	2101.64	2116.79	2197.84	2006.14	1988.94	2109.03	2029.36	2174.97	2019.36	2009.52
	1961.45	1978.39	1980.47	2022.49	1970.88	1981.05	2003.58	2152.04	2005.98	2022.09	1987.05	1977.46	2140.52	1990.65	1993.94	1966.98	1988.87	1963.46	2098.22	2217.2	2031.3	2018.73	2114.18	2032.23	2020.23	2026.4	1992.63	2092.8	2131.6	2228.75	2009.89	2029.68	2178.43	2134.18	1997.56	2082.13	2251.56	2029.96	2014.35	2101.8	2116.61	2198.1	2006.41	1989.18	2109.49	2029.71	2175.71	2019.39	2009.49
	1961.55	1978.22	1980.54	2022.88	1970.9	1981.22	2003.81	2151.86	2006.23	2021.87	1987.18	1977.65	2140.9	1990.97	1993.96	1967.04	1989.07	1963.55	2098.13	2216.82	2031.42	2019.02	2114.44	2032.45	2020.38	2026.75	1992.49	2093.04	2131.76	2228.3	2010.15	2029.83	2178.7	2134.81	1997.89	2082.28	2251.65	2030.23	2014.68	2101.96	2116.44	2198.36	2006.68	1989.43	2109.96	2030.07	2176.45	2019.43	2009.45
	1961.65	1978.05	1980.62	2023.28	1970.92	1981.38	2004.04	2151.67	2006.48	2021.64	1987.31	1977.84	2141.28	1991.3	1993.97	1967.1	1989.27	1963.65	2098.05	2216.44	2031.54	2019.32	2114.71	2032.66	2020.54	2027.12	1992.35	2093.28	2131.92	2227.86	2010.41	2029.98	2178.97	2135.45	1998.22	2082.44	2251.75	2030.5	2015.01	2102.13	2116.28	2198.63	2006.96	1989.68	2110.43	2030.43	2177.2	2019.47	2009.41
	1961.75	1977.89	1980.69	2023.68	1970.95	1981.55	2004.27	2151.49	2006.73	2021.42	1987.45	1978.03	2141.66	1991.63	1993.99	1967.16	1989.47	1963.75	2097.97	2216.06	2031.67	2019.62	2114.98	2032.88	2020.7	2027.48	1992.22	2093.52	2132.08	2227.42	2010.67	2030.14	2179.24	2136.1	1998.56	2082.6	2251.85	2030.77	2015.34	2102.31	2116.13	2198.9	2007.24	1989.94	2110.91	2030.79	2177.95	2019.51	2009.38
	1961.85	1977.73	1980.77	2024.09	1970.98	1981.72	2004.51	2151.32	2006.99	2021.21	1987.58	1978.23	2142.04	1991.96	1994.02	1967.22	1989.68	1963.85	2097.89	2215.68	2031.81	2019.93	2115.25	2033.1	2020.87	2027.86	1992.09	2093.77	2132.26	2226.99	2010.94	2030.31	2179.52	2136.75	1998.9	2082.77	2251.95	2031.05	2015.68	2102.49	2115.97	2199.18	2007.53	1990.2	2111.4	2031.16	2178.71	2019.56	2009.34
	1961.96	1977.57	1980.85	2024.5	1971	1981.89	2004.76	2151.14	2007.25	2020.99	1987.73	1978.43	2142.43	1992.3	1994.06	1967.29	1989.89	1963.95	2097.82	2215.3	2031.94	2020.24	2115.53	2033.33	2021.03	2028.23	1991.97	2094.03	2132.43	2226.57	2011.22	2030.48	2179.79	2137.41	1999.24	2082.95	2252.06	2031.33	2016.02	2102.68	2115.83	2199.46	2007.82	1990.46	2111.89	2031.53	2179.48	2019.61	2009.31
	1962.07	1977.42	1980.93	2024.92	1971.04	1982.07	2005.01	2150.96	2007.52	2020.78	1987.87	1978.63	2142.82	1992.64	1994.1	1967.35	1990.1	1964.06	2097.75	2214.93	2032.09	2020.56	2115.81	2033.55	2021.2	2028.61	1991.85	2094.29	2132.61	2226.15	2011.5	2030.66	2180.08	2138.07	1999.59	2083.14	2252.18	2031.61	2016.37	2102.87	2115.69	2199.75	2008.12	1990.73	2112.38	2031.9	2180.25	2019.66	2009.28
	1962.18	1977.27	1981.01	2025.34	1971.07	1982.25	2005.26	2150.79	2007.8	2020.57	1988.02	1978.84	2143.21	1992.99	1994.14	1967.42	1990.32	1964.16	2097.69	2214.55	2032.24	2020.88	2116.09	2033.78	2021.38	2029	1991.74	2094.55	2132.8	2225.74	2011.78	2030.84	2180.36	2138.74	1999.94	2083.33	2252.29	2031.89	2016.73	2103.07	2115.55	2200.04	2008.42	1991	2112.88	2032.28	2181.04	2019.71	2009.25
	1962.3	1977.12	1981.09	2025.77	1971.1	1982.43	2005.52	2150.62	2008.07	2020.36	1988.17	1979.05	2143.6	1993.34	1994.19	1967.49	1990.53	1964.27	2097.63	2214.18	2032.39	2021.21	2116.38	2034.01	2021.55	2029.39	1991.63	2094.83	2132.99	2225.33	2012.07	2031.03	2180.65	2139.42	2000.29	2083.54	2252.41	2032.18	2017.08	2103.28	2115.43	2200.34	2008.72	1991.28	2113.38	2032.67	2181.82	2019.77	2009.23
	1962.41	1976.97	1981.17	2026.2	1971.14	1982.61	2005.79	2150.45	2008.35	2020.15	1988.32	1979.26	2143.99	1993.69	1994.25	1967.56	1990.75	1964.39	2097.57	2213.81	2032.55	2021.55	2116.67	2034.24	2021.73	2029.79	1991.53	2095.1	2133.18	2224.93	2012.36	2031.22	2180.95	2140.1	2000.64	2083.75	2252.54	2032.47	2017.45	2103.49	2115.3	2200.64	2009.03	1991.56	2113.89	2033.05	2182.62	2019.83	2009.2
	1962.53	1976.83	1981.26	2026.63	1971.18	1982.79	2006.06	2150.28	2008.64	2019.95	1988.47	1979.47	2144.38	1994.06	1994.31	1967.63	1990.98	1964.5	2097.51	2213.45	2032.71	2021.89	2116.97	2034.47	2021.92	2030.19	1991.43	2095.39	2133.38	2224.54	2012.66	2031.42	2181.24	2140.79	2001	2083.97	2252.67	2032.77	2017.82	2103.72	2115.18	2200.95	2009.34	1991.85	2114.41	2033.44	2183.42	2019.89	2009.18
	1962.65	1976.69	1981.34	2027.07	1971.22	1982.98	2006.33	2150.11	2008.93	2019.75	1988.63	1979.69	2144.78	1994.42	1994.38	1967.71	1991.2	1964.62	2097.46	2213.08	2032.88	2022.23	2117.26	2034.7	2022.1	2030.59	1991.34	2095.68	2133.59	2224.15	2012.97	2031.62	2181.54	2141.48	2001.35	2084.2	2252.8	2033.07	2018.19	2103.94	2115.07	2201.26	2009.66	1992.14	2114.93	2033.84	2184.23	2019.96	2009.16
	1962.77	1976.55	1981.43	2027.51	1971.27	1983.17	2006.61	2149.95	2009.22	2019.55	1988.79	1979.91	2145.18	1994.79	1994.46	1967.79	1991.43	1964.74	2097.42	2212.72	2033.06	2022.58	2117.56	2034.93	2022.29	2031	1991.25	2095.97	2133.79	2223.77	2013.28	2031.83	2181.85	2142.19	2001.71	2084.43	2252.94	2033.37	2018.56	2104.17	2114.97	2201.58	2009.99	1992.44	2115.45	2034.24	2185.04	2020.03	2009.14
	1962.9	1976.42	1981.52	2027.96	1971.31	1983.36	2006.89	2149.79	2009.52	2019.36	1988.95	1980.13	2145.58	1995.16	1994.54	1967.86	1991.66	1964.86	2097.37	2212.36	2033.23	2022.94	2117.87	2035.17	2022.48	2031.42	1991.16	2096.27	2134.01	2223.39	2013.59	2032.04	2182.15	2142.89	2002.08	2084.68	2253.08	2033.67	2018.95	2104.41	2114.86	2201.9	2010.31	1992.73	2115.98	2034.64	2185.86	2020.1	2009.12
	1963.02	1976.29	1981.61	2028.41	1971.36	1983.55	2007.18	2149.63	2009.82	2019.16	1989.12	1980.36	2145.98	1995.54	1994.62	1967.94	1991.89	1964.98	2097.33	2212	2033.42	2023.3	2118.18	2035.41	2022.67	2031.84	1991.08	2096.57	2134.23	2223.02	2013.91	2032.26	2182.46	2143.6	2002.44	2084.93	2253.23	2033.98	2019.33	2104.66	2114.77	2202.23	2010.64	1993.04	2116.52	2035.05	2186.69	2020.18	2009.1
	1963.15	1976.16	1981.7	2028.86	1971.41	1983.75	2007.47	2149.47	2010.13	2018.98	1989.29	1980.59	2146.38	1995.92	1994.71	1968.03	1992.13	1965.11	2097.3	2211.64	2033.6	2023.67	2118.49	2035.65	2022.87	2032.26	1991.01	2096.88	2134.45	2222.65	2014.23	2032.49	2182.78	2144.32	2002.81	2085.19	2253.38	2034.29	2019.72	2104.91	2114.68	2202.56	2010.98	1993.34	2117.06	2035.46	2187.52	2020.26	2009.08
	1963.28	1976.03	1981.79	2029.32	1971.46	1983.95	2007.76	2149.31	2010.44	2018.79	1989.46	1980.82	2146.79	1996.31	1994.81	1968.11	1992.37	1965.24	2097.26	2211.28	2033.8	2024.05	2118.8	2035.89	2023.07	2032.69	1990.94	2097.2	2134.68	2222.29	2014.56	2032.72	2183.09	2145.05	2003.18	2085.45	2253.53	2034.6	2020.12	2105.17	2114.59	2202.9	2011.32	1993.66	2117.61	2035.87	2188.36	2020.34	2009.07
	1963.41	1975.91	1981.89	2029.78	1971.52	1984.15	2008.07	2149.15	2010.76	2018.6	1989.64	1981.05	2147.19	1996.7	1994.91	1968.2	1992.61	1965.37	2097.23	2210.93	2033.99	2024.42	2119.12	2036.13	2023.27	2033.12	1990.87	2097.52	2134.91	2221.94	2014.89	2032.95	2183.41	2145.78	2003.55	2085.73	2253.69	2034.92	2020.52	2105.43	2114.51	2203.24	2011.67	1993.97	2118.16	2036.29	2189.2	2020.42	2009.06
	1963.54	1975.79	1981.98	2030.25	1971.57	1984.35	2008.37	2149	2011.08	2018.42	1989.81	1981.29	2147.6	1997.1	1995.02	1968.28	1992.85	1965.5	2097.21	2210.58	2034.19	2024.81	2119.44	2036.37	2023.47	2033.56	1990.81	2097.85	2135.14	2221.59	2015.23	2033.19	2183.74	2146.51	2003.93	2086.01	2253.85	2035.24	2020.92	2105.7	2114.44	2203.59	2012.02	1994.29	2118.71	2036.71	2190.06	2020.51	2009.05
	1963.68	1975.67	1982.08	2030.72	1971.63	1984.55	2008.68	2148.84	2011.4	2018.24	1990	1981.53	2148.01	1997.5	1995.13	1968.37	1993.1	1965.64	2097.18	2210.23	2034.4	2025.2	2119.76	2036.62	2023.68	2034	1990.76	2098.18	2135.39	2221.25	2015.58	2033.44	2184.06	2147.26	2004.3	2086.3	2254.01	2035.56	2021.33	2105.97	2114.37	2203.94	2012.37	1994.61	2119.27	2037.13	2190.91	2020.6	2009.04
	1963.82	1975.55	1982.17	2031.2	1971.69	1984.76	2008.99	2148.69	2011.73	2018.07	1990.18	1981.77	2148.42	1997.9	1995.25	1968.46	1993.35	1965.77	2097.16	2209.88	2034.61	2025.59	2120.08	2036.87	2023.89	2034.45	1990.7	2098.52	2135.63	2220.91	2015.92	2033.69	2184.39	2148	2004.68	2086.59	2254.18	2035.89	2021.74	2106.26	2114.3	2204.29	2012.73	1994.94	2119.84	2037.56	2191.78	2020.7	2009.03
	1963.96	1975.44	1982.27	2031.67	1971.75	1984.97	2009.31	2148.54	2012.06	2017.9	1990.36	1982.01	2148.83	1998.31	1995.38	1968.56	1993.6	1965.91	2097.15	2209.53	2034.82	2025.99	2120.41	2037.11	2024.11	2034.9	1990.66	2098.86	2135.88	2220.58	2016.28	2033.95	2184.73	2148.75	2005.06	2086.9	2254.35	2036.21	2022.16	2106.54	2114.25	2204.65	2013.09	1995.27	2120.41	2037.99	2192.65	2020.8	2009.03
	1964.1	1975.33	1982.37	2032.16	1971.82	1985.18	2009.64	2148.4	2012.4	2017.73	1990.55	1982.26	2149.24	1998.72	1995.51	1968.65	1993.85	1966.06	2097.13	2209.18	2035.04	2026.4	2120.74	2037.36	2024.32	2035.36	1990.61	2099.21	2136.13	2220.25	2016.64	2034.21	2185.06	2149.51	2005.45	2087.21	2254.53	2036.54	2022.58	2106.84	2114.19	2205.02	2013.46	1995.61	2120.98	2038.43	2193.52	2020.9	2009.02
	1964.24	1975.22	1982.47	2032.64	1971.88	1985.4	2009.96	2148.25	2012.74	2017.56	1990.74	1982.51	2149.65	1999.14	1995.64	1968.75	1994.11	1966.2	2097.13	2208.84	2035.27	2026.81	2121.08	2037.62	2024.54	2035.82	1990.58	2099.56	2136.39	2219.94	2017	2034.48	2185.4	2150.28	2005.84	2087.53	2254.71	2036.88	2023.01	2107.14	2114.15	2205.38	2013.83	1995.94	2121.56	2038.87	2194.4	2021	2009.02
	1964.39	1975.12	1982.58	2033.14	1971.95	1985.61	2010.3	2148.11	2013.09	2017.39	1990.94	1982.76	2150.07	1999.56	1995.78	1968.85	1994.37	1966.35	2097.12	2208.5	2035.5	2027.22	2121.41	2037.87	2024.76	2036.29	1990.54	2099.92	2136.66	2219.62	2017.37	2034.75	2185.74	2151.05	2006.22	2087.85	2254.9	2037.22	2023.44	2107.44	2114.1	2205.76	2014.21	1996.29	2122.14	2039.31	2195.29	2021.11	2009.02
	1964.53	1975.02	1982.68	2033.63	1972.02	1985.83	2010.63	2147.96	2013.44	2017.23	1991.14	1983.02	2150.49	1999.98	1995.93	1968.95	1994.63	1966.5	2097.12	2208.16	2035.73	2027.65	2121.75	2038.13	2024.99	2036.76	1990.51	2100.28	2136.92	2219.31	2017.74	2035.03	2186.09	2151.82	2006.62	2088.19	2255.09	2037.56	2023.87	2107.75	2114.06	2206.13	2014.59	1996.63	2122.73	2039.76	2196.18	2021.22	2009.02
	1964.68	1974.92	1982.78	2034.13	1972.1	1986.05	2010.97	2147.82	2013.79	2017.07	1991.34	1983.28	2150.9	2000.41	1996.08	1969.05	1994.9	1966.65	2097.12	2207.82	2035.97	2028.07	2122.09	2038.38	2025.22	2037.23	1990.49	2100.65	2137.19	2219.01	2018.12	2035.31	2186.44	2152.6	2007.01	2088.53	2255.28	2037.9	2024.31	2108.07	2114.03	2206.52	2014.97	1996.98	2123.32	2040.21	2197.08	2021.34	2009.03
	1964.83	1974.82	1982.89	2034.63	1972.17	1986.27	2011.32	2147.68	2014.15	2016.91	1991.54	1983.54	2151.32	2000.85	1996.23	1969.15	1995.17	1966.8	2097.12	2207.48	2036.21	2028.5	2122.44	2038.64	2025.45	2037.71	1990.47	2101.02	2137.47	2218.72	2018.5	2035.6	2186.79	2153.39	2007.4	2088.88	2255.48	2038.25	2024.76	2108.39	2114.01	2206.9	2015.36	1997.34	2123.92	2040.67	2197.98	2021.45	2009.03
	1964.98	1974.73	1983	2035.14	1972.25	1986.5	2011.66	2147.55	2014.51	2016.76	1991.74	1983.8	2151.74	2001.28	1996.39	1969.26	1995.44	1966.96	2097.13	2207.15	2036.46	2028.94	2122.79	2038.9	2025.68	2038.19	1990.45	2101.4	2137.75	2218.43	2018.89	2035.89	2187.15	2154.18	2007.8	2089.23	2255.68	2038.6	2025.21	2108.72	2113.98	2207.29	2015.75	1997.7	2124.53	2041.12	2198.89	2021.57	2009.04
	1965.13	1974.63	1983.11	2035.65	1972.33	1986.72	2012.02	2147.41	2014.88	2016.61	1991.95	1984.07	2152.16	2001.73	1996.56	1969.37	1995.71	1967.11	2097.14	2206.82	2036.71	2029.38	2123.14	2039.16	2025.91	2038.68	1990.44	2101.78	2138.03	2218.14	2019.28	2036.19	2187.51	2154.97	2008.2	2089.59	2255.89	2038.95	2025.66	2109.05	2113.97	2207.69	2016.15	1998.06	2125.13	2041.58	2199.8	2021.7	2009.05
	1965.29	1974.54	1983.22	2036.17	1972.41	1986.95	2012.37	2147.28	2015.25	2016.46	1992.16	1984.34	2152.58	2002.17	1996.73	1969.48	1995.99	1967.27	2097.15	2206.48	2036.96	2029.83	2123.49	2039.43	2026.15	2039.17	1990.43	2102.17	2138.32	2217.87	2019.68	2036.49	2187.87	2155.77	2008.61	2089.96	2256.1	2039.3	2026.12	2109.39	2113.96	2208.09	2016.56	1998.42	2125.74	2042.05	2200.72	2021.82	2009.06
	1965.44	1974.46	1983.33	2036.69	1972.49	1987.18	2012.73	2147.15	2015.62	2016.32	1992.37	1984.61	2153.01	2002.62	1996.91	1969.59	1996.26	1967.44	2097.17	2206.16	2037.22	2030.28	2123.84	2039.69	2026.39	2039.67	1990.43	2102.57	2138.62	2217.59	2020.08	2036.8	2188.24	2156.58	2009.01	2090.34	2256.31	2039.66	2026.58	2109.74	2113.95	2208.49	2016.96	1998.79	2126.36	2042.52	2201.65	2021.96	2009.07
	1965.6	1974.37	1983.44	2037.21	1972.57	1987.42	2013.1	2147.02	2016	2016.17	1992.59	1984.88	2153.43	2003.08	1997.09	1969.7	1996.54	1967.6	2097.19	2205.83	2037.48	2030.74	2124.2	2039.96	2026.64	2040.17	1990.43	2102.96	2138.91	2217.33	2020.49	2037.11	2188.61	2157.39	2009.42	2090.72	2256.53	2040.02	2027.04	2110.09	2113.95	2208.9	2017.37	1999.17	2126.98	2042.99	2202.58	2022.09	2009.09
	1965.76	1974.29	1983.55	2037.74	1972.66	1987.65	2013.47	2146.89	2016.38	2016.03	1992.81	1985.16	2153.86	2003.53	1997.28	1969.82	1996.83	1967.77	2097.22	2205.5	2037.75	2031.2	2124.56	2040.23	2026.88	2040.67	1990.44	2103.37	2139.21	2217.07	2020.9	2037.43	2188.98	2158.2	2009.83	2091.11	2256.75	2040.39	2027.51	2110.45	2113.95	2209.31	2017.79	1999.54	2127.61	2043.47	2203.52	2022.23	2009.1
	1965.92	1974.21	1983.67	2038.27	1972.75	1987.89	2013.84	2146.76	2016.77	2015.9	1993.03	1985.44	2154.28	2004	1997.47	1969.93	1997.11	1967.94	2097.24	2205.18	2038.02	2031.67	2124.92	2040.5	2027.13	2041.18	1990.45	2103.78	2139.52	2216.81	2021.32	2037.75	2189.35	2159.02	2010.24	2091.51	2256.97	2040.75	2027.99	2110.81	2113.96	2209.72	2018.21	1999.92	2128.24	2043.95	2204.46	2022.37	2009.12
	1966.08	1974.14	1983.79	2038.8	1972.84	1988.13	2014.22	2146.64	2017.16	2015.76	1993.25	1985.72	2154.71	2004.46	1997.67	1970.05	1997.4	1968.11	2097.27	2204.85	2038.3	2032.14	2125.28	2040.77	2027.39	2041.7	1990.47	2104.19	2139.83	2216.56	2021.74	2038.08	2189.73	2159.85	2010.65	2091.92	2257.2	2041.12	2028.46	2111.18	2113.97	2210.14	2018.63	2000.31	2128.87	2044.43	2205.4	2022.51	2009.14
	1966.25	1974.06	1983.9	2039.34	1972.93	1988.37	2014.6	2146.51	2017.56	2015.63	1993.48	1986	2155.14	2004.93	1997.87	1970.17	1997.69	1968.28	2097.31	2204.53	2038.58	2032.61	2125.65	2041.04	2027.64	2042.22	1990.48	2104.61	2140.14	2216.32	2022.17	2038.42	2190.11	2160.68	2011.07	2092.33	2257.44	2041.5	2028.95	2111.55	2113.99	2210.57	2019.06	2000.7	2129.51	2044.92	2206.36	2022.66	2009.17
	1966.41	1973.99	1984.02	2039.89	1973.03	1988.62	2014.99	2146.39	2017.96	2015.5	1993.71	1986.29	2155.57	2005.41	1998.08	1970.3	1997.99	1968.46	2097.34	2204.21	2038.87	2033.1	2126.01	2041.32	2027.9	2042.74	1990.51	2105.03	2140.46	2216.09	2022.6	2038.75	2190.5	2161.52	2011.48	2092.74	2257.68	2041.87	2029.43	2111.93	2114.02	2210.99	2019.5	2001.09	2130.15	2045.4	2207.31	2022.81	2009.19
	1966.58	1973.92	1984.14	2040.43	1973.13	1988.86	2015.38	2146.27	2018.36	2015.38	1993.94	1986.58	2156	2005.88	1998.29	1970.42	1998.29	1968.64	2097.38	2203.9	2039.15	2033.58	2126.38	2041.6	2028.16	2043.27	1990.54	2105.46	2140.78	2215.85	2023.04	2039.1	2190.89	2162.36	2011.9	2093.17	2257.92	2042.25	2029.92	2112.32	2114.05	2211.42	2019.93	2001.48	2130.8	2045.9	2208.27	2022.97	2009.22
	1966.75	1973.85	1984.26	2040.98	1973.22	1989.11	2015.77	2146.16	2018.77	2015.25	1994.18	1986.87	2156.43	2006.37	1998.51	1970.55	1998.59	1968.82	2097.43	2203.58	2039.45	2034.07	2126.75	2041.87	2028.42	2043.8	1990.57	2105.9	2141.1	2215.63	2023.48	2039.45	2191.28	2163.2	2012.33	2093.6	2258.16	2042.63	2030.42	2112.71	2114.08	2211.86	2020.38	2001.88	2131.45	2046.39	2209.24	2023.12	2009.25
	1966.92	1973.79	1984.39	2041.54	1973.32	1989.36	2016.17	2146.04	2019.18	2015.13	1994.41	1987.17	2156.86	2006.85	1998.73	1970.67	1998.89	1969	2097.47	2203.27	2039.75	2034.57	2127.13	2042.15	2028.68	2044.33	1990.61	2106.34	2141.43	2215.41	2023.93	2039.8	2191.67	2164.05	2012.75	2094.04	2258.41	2043.02	2030.92	2113.1	2114.12	2212.3	2020.82	2002.28	2132.11	2046.9	2210.21	2023.29	2009.28
	1967.09	1973.73	1984.51	2042.1	1973.43	1989.61	2016.57	2145.93	2019.6	2015.02	1994.65	1987.47	2157.29	2007.34	1998.96	1970.8	1999.19	1969.19	2097.52	2202.95	2040.05	2035.07	2127.5	2042.44	2028.95	2044.87	1990.65	2106.78	2141.76	2215.2	2024.38	2040.16	2192.07	2164.9	2013.18	2094.49	2258.67	2043.4	2031.42	2113.5	2114.16	2212.74	2021.27	2002.69	2132.76	2047.4	2211.19	2023.45	2009.31
	1967.26	1973.67	1984.64	2042.66	1973.53	1989.87	2016.97	2145.81	2020.02	2014.9	1994.9	1987.77	2157.72	2007.84	1999.19	1970.94	1999.5	1969.38	2097.58	2202.64	2040.35	2035.58	2127.88	2042.72	2029.22	2045.42	1990.69	2107.23	2142.1	2214.99	2024.84	2040.52	2192.47	2165.76	2013.6	2094.94	2258.93	2043.8	2031.93	2113.91	2114.21	2213.19	2021.73	2003.1	2133.43	2047.91	2212.17	2023.62	2009.34
	1967.43	1973.61	1984.76	2043.22	1973.64	1990.13	2017.38	2145.7	2020.44	2014.79	1995.14	1988.07	2158.15	2008.33	1999.43	1971.07	1999.81	1969.56	2097.63	2202.33	2040.66	2036.09	2128.26	2043	2029.5	2045.96	1990.74	2107.68	2142.44	2214.79	2025.3	2040.89	2192.88	2166.63	2014.03	2095.4	2259.19	2044.19	2032.44	2114.32	2114.27	2213.64	2022.19	2003.51	2134.1	2048.42	2213.16	2023.79	2009.38
	1967.61	1973.55	1984.89	2043.79	1973.75	1990.38	2017.79	2145.59	2020.87	2014.68	1995.39	1988.37	2158.59	2008.84	1999.67	1971.21	2000.12	1969.76	2097.69	2202.03	2040.98	2036.6	2128.64	2043.29	2029.77	2046.52	1990.8	2108.14	2142.78	2214.59	2025.77	2041.26	2193.28	2167.49	2014.47	2095.86	2259.46	2044.58	2032.95	2114.74	2114.33	2214.09	2022.65	2003.93	2134.77	2048.93	2214.15	2023.97	2009.42
	1967.78	1973.5	1985.02	2044.37	1973.86	1990.65	2018.21	2145.49	2021.3	2014.57	1995.64	1988.68	2159.02	2009.34	1999.92	1971.34	2000.44	1969.95	2097.76	2201.72	2041.29	2037.13	2129.02	2043.58	2030.05	2047.07	1990.85	2108.6	2143.13	2214.4	2026.24	2041.64	2193.69	2168.37	2014.9	2096.33	2259.73	2044.98	2033.47	2115.16	2114.39	2214.55	2023.12	2004.35	2135.45	2049.45	2215.14	2024.15	2009.46
	1967.96	1973.45	1985.15	2044.94	1973.97	1990.91	2018.63	2145.38	2021.74	2014.47	1995.89	1988.99	2159.46	2009.85	2000.17	1971.48	2000.76	1970.15	2097.82	2201.42	2041.62	2037.65	2129.4	2043.87	2030.33	2047.63	1990.92	2109.07	2143.48	2214.22	2026.72	2042.03	2194.11	2169.24	2015.34	2096.81	2260	2045.38	2033.99	2115.59	2114.46	2215.01	2023.59	2004.77	2136.13	2049.97	2216.14	2024.33	2009.5
	1968.14	1973.4	1985.28	2045.52	1974.08	1991.17	2019.05	2145.28	2022.18	2014.37	1996.15	1989.31	2159.89	2010.36	2000.43	1971.62	2001.08	1970.35	2097.89	2201.11	2041.94	2038.18	2129.79	2044.16	2030.61	2048.2	1990.98	2109.54	2143.84	2214.04	2027.2	2042.42	2194.52	2170.12	2015.78	2097.3	2260.28	2045.79	2034.52	2116.02	2114.53	2215.48	2024.07	2005.19	2136.81	2050.49	2217.15	2024.52	2009.54
	1968.32	1973.35	1985.42	2046.11	1974.2	1991.44	2019.48	2145.18	2022.63	2014.27	1996.4	1989.62	2160.33	2010.88	2000.69	1971.76	2001.4	1970.55	2097.97	2200.81	2042.27	2038.72	2130.18	2044.45	2030.9	2048.77	1991.05	2110.02	2144.2	2213.87	2027.69	2042.81	2194.94	2171.01	2016.22	2097.79	2260.56	2046.2	2035.05	2116.46	2114.61	2215.95	2024.55	2005.62	2137.5	2051.02	2218.16	2024.71	2009.59
	1968.5	1973.31	1985.55	2046.7	1974.32	1991.71	2019.91	2145.08	2023.07	2014.18	1996.66	1989.94	2160.77	2011.4	2000.95	1971.91	2001.73	1970.75	2098.04	2200.51	2042.61	2039.26	2130.57	2044.75	2031.19	2049.34	1991.13	2110.5	2144.56	2213.71	2028.18	2043.21	2195.37	2171.9	2016.66	2098.28	2260.85	2046.61	2035.59	2116.9	2114.7	2216.42	2025.03	2006.06	2138.19	2051.55	2219.17	2024.9	2009.64
	1968.68	1973.27	1985.69	2047.29	1974.44	1991.98	2020.35	2144.98	2023.53	2014.09	1996.93	1990.26	2161.21	2011.93	2001.22	1972.06	2002.06	1970.96	2098.12	2200.21	2042.94	2039.8	2130.96	2045.05	2031.48	2049.92	1991.21	2110.99	2144.92	2213.55	2028.68	2043.61	2195.79	2172.79	2017.1	2098.79	2261.14	2047.02	2036.13	2117.35	2114.78	2216.89	2025.52	2006.49	2138.89	2052.08	2220.19	2025.1	2009.69
	1968.86	1973.23	1985.82	2047.88	1974.56	1992.25	2020.78	2144.89	2023.98	2014	1997.19	1990.58	2161.64	2012.46	2001.5	1972.2	2002.39	1971.16	2098.2	2199.92	2043.28	2040.35	2131.35	2045.34	2031.77	2050.5	1991.29	2111.48	2145.29	2213.39	2029.18	2044.02	2196.22	2173.69	2017.55	2099.3	2261.43	2047.44	2036.67	2117.81	2114.88	2217.37	2026.01	2006.93	2139.59	2052.62	2221.21	2025.3	2009.74
	1969.04	1973.19	1985.96	2048.48	1974.68	1992.53	2021.23	2144.79	2024.44	2013.92	1997.46	1990.91	2162.08	2012.99	2001.78	1972.35	2002.73	1971.37	2098.29	2199.62	2043.63	2040.9	2131.74	2045.64	2032.07	2051.09	1991.38	2111.98	2145.67	2213.25	2029.68	2044.43	2196.65	2174.59	2018	2099.81	2261.73	2047.86	2037.22	2118.26	2114.98	2217.86	2026.51	2007.38	2140.29	2053.16	2222.24	2025.51	2009.8
	1969.23	1973.16	1986.1	2049.09	1974.81	1992.81	2021.67	2144.7	2024.91	2013.83	1997.73	1991.24	2162.52	2013.52	2002.06	1972.51	2003.06	1971.58	2098.37	2199.33	2043.98	2041.46	2132.13	2045.95	2032.37	2051.67	1991.47	2112.48	2146.04	2213.1	2030.2	2044.85	2197.09	2175.49	2018.45	2100.34	2262.04	2048.28	2037.77	2118.73	2115.08	2218.34	2027.01	2007.82	2141	2053.7	2223.27	2025.72	2009.86
	1969.41	1973.12	1986.24	2049.69	1974.94	1993.09	2022.12	2144.61	2025.38	2013.75	1998	1991.57	2162.96	2014.06	2002.35	1972.66	2003.4	1971.8	2098.47	2199.04	2044.33	2042.02	2132.53	2046.25	2032.67	2052.27	1991.57	2112.99	2146.42	2212.97	2030.71	2045.27	2197.53	2176.4	2018.9	2100.87	2262.34	2048.7	2038.32	2119.2	2115.19	2218.83	2027.52	2008.27	2141.72	2054.25	2224.3	2025.93	2009.92
	1969.6	1973.09	1986.38	2050.3	1975.07	1993.37	2022.57	2144.52	2025.85	2013.68	1998.28	1991.9	2163.4	2014.61	2002.65	1972.82	2003.75	1972.02	2098.56	2198.75	2044.69	2042.59	2132.93	2046.56	2032.97	2052.87	1991.67	2113.5	2146.81	2212.84	2031.24	2045.7	2197.97	2177.32	2019.35	2101.4	2262.66	2049.13	2038.88	2119.67	2115.3	2219.32	2028.03	2008.72	2142.43	2054.8	2225.34	2026.14	2009.98
	1969.79	1973.07	1986.53	2050.92	1975.2	1993.65	2023.03	2144.43	2026.33	2013.6	1998.56	1992.23	2163.84	2015.15	2002.95	1972.97	2004.09	1972.23	2098.66	2198.46	2045.05	2043.16	2133.32	2046.86	2033.28	2053.47	1991.77	2114.01	2147.2	2212.72	2031.76	2046.13	2198.41	2178.24	2019.81	2101.94	2262.97	2049.56	2039.44	2120.15	2115.41	2219.82	2028.54	2009.18	2143.15	2055.35	2226.38	2026.36	2010.04
	1969.98	1973.04	1986.67	2051.53	1975.33	1993.94	2023.49	2144.35	2026.81	2013.53	1998.84	1992.57	2164.28	2015.71	2003.25	1973.13	2004.44	1972.46	2098.76	2198.17	2045.41	2043.74	2133.72	2047.17	2033.59	2054.07	1991.88	2114.53	2147.59	2212.6	2032.29	2046.57	2198.86	2179.16	2020.27	2102.49	2263.29	2049.99	2040.01	2120.64	2115.54	2220.32	2029.06	2009.64	2143.87	2055.91	2227.43	2026.59	2010.11
	1970.17	1973.02	1986.82	2052.16	1975.47	1994.23	2023.95	2144.27	2027.29	2013.47	1999.12	1992.91	2164.72	2016.26	2003.56	1973.29	2004.79	1972.68	2098.86	2197.89	2045.78	2044.32	2134.12	2047.48	2033.9	2054.68	1991.99	2115.06	2147.98	2212.49	2032.83	2047.01	2199.31	2180.08	2020.73	2103.04	2263.61	2050.43	2040.58	2121.12	2115.66	2220.82	2029.59	2010.1	2144.6	2056.47	2228.48	2026.82	2010.18
	1970.36	1972.99	1986.97	2052.78	1975.61	1994.52	2024.41	2144.19	2027.78	2013.4	1999.41	1993.25	2165.16	2016.82	2003.87	1973.46	2005.14	1972.9	2098.97	2197.6	2046.16	2044.9	2134.52	2047.79	2034.21	2055.3	1992.11	2115.59	2148.38	2212.38	2033.37	2047.46	2199.76	2181.01	2021.19	2103.6	2263.94	2050.87	2041.15	2121.62	2115.79	2221.33	2030.11	2010.57	2145.33	2057.03	2229.54	2027.05	2010.25
	1970.55	1972.97	1987.12	2053.41	1975.74	1994.81	2024.88	2144.11	2028.27	2013.34	1999.69	1993.6	2165.6	2017.38	2004.18	1973.62	2005.5	1973.13	2099.08	2197.32	2046.53	2045.49	2134.93	2048.11	2034.53	2055.92	1992.23	2116.12	2148.78	2212.28	2033.92	2047.91	2200.22	2181.94	2021.65	2104.17	2264.27	2051.31	2041.73	2122.12	2115.93	2221.84	2030.65	2011.03	2146.07	2057.6	2230.6	2027.28	2010.32
	1970.74	1972.96	1987.27	2054.04	1975.89	1995.1	2025.36	2144.03	2028.77	2013.28	1999.99	1993.95	2166.04	2017.95	2004.51	1973.79	2005.86	1973.36	2099.19	2197.04	2046.91	2046.09	2135.33	2048.42	2034.85	2056.54	1992.35	2116.66	2149.18	2212.19	2034.47	2048.37	2200.68	2182.88	2022.12	2104.74	2264.61	2051.75	2042.31	2122.62	2116.07	2222.35	2031.18	2011.5	2146.81	2058.17	2231.66	2027.52	2010.39
	1970.93	1972.94	1987.42	2054.68	1976.03	1995.4	2025.83	2143.95	2029.27	2013.23	2000.28	1994.3	2166.48	2018.52	2004.83	1973.96	2006.22	1973.59	2099.31	2196.76	2047.29	2046.68	2135.73	2048.74	2035.17	2057.16	1992.48	2117.2	2149.59	2212.1	2035.03	2048.83	2201.14	2183.82	2022.58	2105.32	2264.95	2052.2	2042.89	2123.13	2116.22	2222.86	2031.72	2011.98	2147.55	2058.74	2232.72	2027.77	2010.47
	1971.13	1972.93	1987.57	2055.31	1976.17	1995.69	2026.31	2143.88	2029.78	2013.17	2000.57	1994.65	2166.92	2019.09	2005.16	1974.13	2006.58	1973.83	2099.43	2196.48	2047.68	2047.29	2136.14	2049.06	2035.49	2057.79	1992.62	2117.75	2150	2212.02	2035.59	2049.29	2201.61	2184.76	2023.05	2105.9	2265.29	2052.65	2043.48	2123.64	2116.37	2223.38	2032.27	2012.46	2148.29	2059.31	2233.79	2028.01	2010.55
	1971.32	1972.91	1987.72	2055.96	1976.32	1995.99	2026.79	2143.81	2030.28	2013.12	2000.87	1995	2167.36	2019.66	2005.49	1974.3	2006.95	1974.07	2099.55	2196.21	2048.07	2047.89	2136.54	2049.38	2035.82	2058.43	1992.75	2118.3	2150.42	2211.94	2036.16	2049.76	2202.08	2185.71	2023.52	2106.49	2265.64	2053.1	2044.07	2124.16	2116.52	2223.9	2032.81	2012.94	2149.04	2059.89	2234.87	2028.26	2010.63
	1971.52	1972.91	1987.88	2056.6	1976.47	1996.29	2027.28	2143.74	2030.8	2013.08	2001.17	1995.36	2167.81	2020.24	2005.83	1974.47	2007.32	1974.3	2099.67	2195.93	2048.46	2048.51	2136.95	2049.7	2036.15	2059.06	1992.89	2118.86	2150.83	2211.88	2036.73	2050.24	2202.55	2186.66	2023.99	2107.08	2265.99	2053.55	2044.67	2124.69	2116.68	2224.43	2033.37	2013.42	2149.8	2060.47	2235.94	2028.52	2010.72
	1971.71	1972.9	1988.04	2057.25	1976.62	1996.6	2027.77	2143.67	2031.31	2013.03	2001.47	1995.72	2168.25	2020.83	2006.18	1974.65	2007.69	1974.55	2099.8	2195.66	2048.86	2049.12	2137.35	2050.02	2036.48	2059.7	1993.04	2119.42	2151.26	2211.81	2037.31	2050.72	2203.02	2187.61	2024.47	2107.68	2266.35	2054.01	2045.27	2125.21	2116.84	2224.95	2033.92	2013.91	2150.55	2061.06	2237.03	2028.78	2010.8
	1971.91	1972.89	1988.19	2057.91	1976.77	1996.9	2028.26	2143.6	2031.83	2012.99	2001.78	1996.08	2168.69	2021.41	2006.52	1974.83	2008.07	1974.79	2099.93	2195.39	2049.26	2049.74	2137.76	2050.35	2036.81	2060.35	1993.19	2119.99	2151.68	2211.75	2037.89	2051.2	2203.5	2188.57	2024.94	2108.29	2266.71	2054.47	2045.87	2125.75	2117.01	2225.48	2034.49	2014.4	2151.31	2061.64	2238.11	2029.04	2010.89
	1972.11	1972.89	1988.35	2058.56	1976.92	1997.21	2028.76	2143.54	2032.36	2012.96	2002.09	1996.45	2169.13	2022	2006.87	1975.01	2008.45	1975.03	2100.06	2195.12	2049.67	2050.37	2138.17	2050.67	2037.15	2061	1993.34	2120.56	2152.11	2211.7	2038.47	2051.69	2203.98	2189.53	2025.42	2108.9	2267.08	2054.94	2046.48	2126.28	2117.18	2226.01	2035.05	2014.89	2152.07	2062.23	2239.2	2029.31	2010.98
	1972.3	1972.89	1988.51	2059.22	1977.08	1997.52	2029.26	2143.48	2032.88	2012.92	2002.4	1996.81	2169.57	2022.6	2007.23	1975.19	2008.83	1975.28	2100.2	2194.85	2050.08	2051	2138.58	2051	2037.49	2061.65	1993.49	2121.13	2152.54	2211.66	2039.07	2052.19	2204.46	2190.5	2025.9	2109.52	2267.45	2055.4	2047.09	2126.83	2117.36	2226.55	2035.62	2015.38	2152.84	2062.83	2240.29	2029.58	2011.08
	1972.5	1972.89	1988.68	2059.88	1977.24	1997.83	2029.76	2143.42	2033.42	2012.89	2002.71	1997.18	2170.01	2023.2	2007.59	1975.37	2009.21	1975.53	2100.34	2194.58	2050.49	2051.63	2138.99	2051.33	2037.83	2062.31	1993.65	2121.71	2152.97	2211.62	2039.66	2052.69	2204.95	2191.46	2026.38	2110.14	2267.82	2055.87	2047.7	2127.37	2117.54	2227.09	2036.19	2015.88	2153.61	2063.42	2241.38	2029.85	2011.17
	1972.7	1972.89	1988.84	2060.55	1977.4	1998.15	2030.26	2143.36	2033.95	2012.86	2003.02	1997.55	2170.45	2023.8	2007.95	1975.56	2009.6	1975.78	2100.48	2194.31	2050.9	2052.27	2139.4	2051.66	2038.17	2062.97	1993.82	2122.29	2153.41	2211.59	2040.26	2053.19	2205.44	2192.43	2026.86	2110.77	2268.2	2056.34	2048.32	2127.93	2117.73	2227.63	2036.77	2016.38	2154.38	2064.02	2242.48	2030.13	2011.27
	1972.9	1972.89	1989	2061.22	1977.56	1998.46	2030.77	2143.3	2034.49	2012.84	2003.34	1997.93	2170.9	2024.4	2008.32	1975.75	2009.99	1976.04	2100.63	2194.05	2051.32	2052.91	2139.81	2052	2038.51	2063.63	1993.99	2122.88	2153.85	2211.56	2040.87	2053.7	2205.93	2193.41	2027.35	2111.41	2268.58	2056.82	2048.94	2128.48	2117.92	2228.17	2037.35	2016.89	2155.16	2064.62	2243.58	2030.41	2011.37
	1973.1	1972.9	1989.17	2061.89	1977.72	1998.78	2031.28	2143.25	2035.03	2012.81	2003.66	1998.3	2171.34	2025.01	2008.7	1975.93	2010.38	1976.29	2100.78	2193.79	2051.75	2053.55	2140.22	2052.33	2038.86	2064.3	1994.16	2123.47	2154.29	2211.54	2041.48	2054.21	2206.43	2194.38	2027.83	2112.05	2268.96	2057.29	2049.56	2129.04	2118.11	2228.72	2037.94	2017.39	2155.94	2065.23	2244.69	2030.7	2011.48
	1973.3	1972.91	1989.34	2062.57	1977.89	1999.1	2031.8	2143.2	2035.58	2012.79	2003.98	1998.68	2171.78	2025.62	2009.07	1976.13	2010.77	1976.55	2100.93	2193.53	2052.17	2054.2	2140.63	2052.67	2039.21	2064.97	1994.33	2124.07	2154.73	2211.52	2042.1	2054.73	2206.93	2195.36	2028.32	2112.69	2269.35	2057.77	2050.19	2129.61	2118.31	2229.27	2038.53	2017.9	2156.72	2065.84	2245.79	2030.99	2011.58
	1973.51	1972.92	1989.51	2063.25	1978.05	1999.42	2032.31	2143.14	2036.13	2012.78	2004.31	1999.06	2172.22	2026.24	2009.46	1976.32	2011.17	1976.81	2101.08	2193.27	2052.6	2054.86	2141.04	2053.01	2039.56	2065.64	1994.51	2124.67	2155.18	2211.51	2042.72	2055.25	2207.43	2196.35	2028.81	2113.34	2269.74	2058.26	2050.82	2130.18	2118.52	2229.82	2039.13	2018.42	2157.51	2066.45	2246.91	2031.28	2011.69
	1973.71	1972.93	1989.67	2063.93	1978.22	1999.74	2032.84	2143.1	2036.69	2012.76	2004.64	1999.44	2172.66	2026.86	2009.84	1976.51	2011.57	1977.08	2101.24	2193.01	2053.03	2055.52	2141.46	2053.35	2039.92	2066.32	1994.7	2125.27	2155.63	2211.51	2043.34	2055.78	2207.93	2197.33	2029.3	2114	2270.14	2058.74	2051.45	2130.76	2118.73	2230.38	2039.73	2018.93	2158.3	2067.06	2248.02	2031.58	2011.8
	1973.91	1972.95	1989.85	2064.62	1978.39	2000.07	2033.36	2143.05	2037.25	2012.75	2004.97	1999.83	2173.11	2027.48	2010.23	1976.71	2011.97	1977.34	2101.4	2192.75	2053.47	2056.18	2141.87	2053.69	2040.28	2067	1994.88	2125.88	2156.09	2211.51	2043.97	2056.31	2208.44	2198.32	2029.79	2114.66	2270.54	2059.23	2052.09	2131.34	2118.94	2230.93	2040.33	2019.45	2159.09	2067.68	2249.14	2031.88	2011.91
	1974.12	1972.96	1990.02	2065.31	1978.56	2000.39	2033.89	2143	2037.81	2012.74	2005.3	2000.22	2173.55	2028.1	2010.63	1976.91	2012.38	1977.61	2101.57	2192.5	2053.91	2056.84	2142.28	2054.03	2040.64	2067.69	1995.08	2126.49	2156.55	2211.52	2044.61	2056.85	2208.95	2199.31	2030.29	2115.33	2270.94	2059.72	2052.73	2131.92	2119.15	2231.49	2040.94	2019.97	2159.89	2068.3	2250.26	2032.19	2012.02
	1974.32	1972.98	1990.19	2066	1978.74	2000.72	2034.42	2142.96	2038.37	2012.74	2005.63	2000.61	2173.99	2028.73	2011.02	1977.1	2012.78	1977.88	2101.73	2192.25	2054.35	2057.51	2142.7	2054.38	2041	2068.38	1995.27	2127.11	2157.01	2211.53	2045.25	2057.39	2209.46	2200.31	2030.78	2116	2271.35	2060.21	2053.37	2132.51	2119.38	2232.05	2041.55	2020.5	2160.69	2068.92	2251.38	2032.5	2012.14
	1974.53	1973	1990.37	2066.7	1978.91	2001.05	2034.95	2142.92	2038.94	2012.74	2005.97	2001	2174.44	2029.36	2011.43	1977.31	2013.19	1978.15	2101.9	2191.99	2054.8	2058.19	2143.11	2054.72	2041.36	2069.07	1995.47	2127.73	2157.47	2211.55	2045.89	2057.93	2209.98	2201.31	2031.28	2116.68	2271.76	2060.71	2054.02	2133.11	2119.6	2232.62	2042.16	2021.03	2161.49	2069.54	2252.51	2032.81	2012.26
	1974.73	1973.03	1990.54	2067.39	1979.09	2001.38	2035.49	2142.88	2039.52	2012.74	2006.31	2001.39	2174.88	2030	2011.83	1977.51	2013.61	1978.43	2102.07	2191.74	2055.25	2058.87	2143.53	2055.07	2041.73	2069.77	1995.67	2128.35	2157.93	2211.57	2046.54	2058.48	2210.5	2202.31	2031.78	2117.36	2272.18	2061.21	2054.67	2133.71	2119.83	2233.19	2042.78	2021.56	2162.3	2070.17	2253.64	2033.13	2012.38
	1974.94	1973.05	1990.72	2068.1	1979.27	2001.72	2036.03	2142.84	2040.09	2012.74	2006.65	2001.79	2175.32	2030.64	2012.24	1977.71	2014.02	1978.7	2102.25	2191.49	2055.71	2059.55	2143.94	2055.42	2042.1	2070.46	1995.88	2128.98	2158.4	2211.6	2047.2	2059.04	2211.02	2203.31	2032.28	2118.05	2272.6	2061.71	2055.33	2134.31	2120.06	2233.76	2043.41	2022.09	2163.1	2070.8	2254.78	2033.45	2012.5
	1975.15	1973.08	1990.9	2068.8	1979.45	2002.06	2036.57	2142.81	2040.67	2012.75	2006.99	2002.19	2175.77	2031.28	2012.66	1977.92	2014.44	1978.98	2102.42	2191.25	2056.16	2060.24	2144.36	2055.77	2042.47	2071.17	1996.09	2129.61	2158.87	2211.64	2047.86	2059.6	2211.55	2204.32	2032.78	2118.74	2273.02	2062.21	2055.98	2134.92	2120.3	2234.33	2044.04	2022.63	2163.92	2071.43	2255.91	2033.78	2012.62
	1975.36	1973.11	1991.08	2069.51	1979.63	2002.39	2037.12	2142.77	2041.26	2012.76	2007.34	2002.59	2176.21	2031.93	2013.08	1978.13	2014.86	1979.27	2102.6	2191	2056.63	2060.93	2144.78	2056.12	2042.84	2071.87	1996.3	2130.25	2159.35	2211.68	2048.52	2060.16	2212.07	2205.32	2033.28	2119.44	2273.45	2062.72	2056.64	2135.53	2120.54	2234.9	2044.67	2023.17	2164.73	2072.07	2257.05	2034.11	2012.75
	1975.57	1973.14	1991.26	2070.22	1979.81	2002.73	2037.67	2142.74	2041.85	2012.77	2007.69	2002.99	2176.66	2032.58	2013.5	1978.34	2015.29	1979.55	2102.79	2190.76	2057.09	2061.62	2145.19	2056.47	2043.22	2072.58	1996.52	2130.89	2159.82	2211.73	2049.19	2060.73	2212.6	2206.34	2033.79	2120.14	2273.88	2063.23	2057.31	2136.15	2120.79	2235.48	2045.31	2023.71	2165.55	2072.7	2258.2	2034.44	2012.88
	1975.78	1973.17	1991.44	2070.93	1980	2003.08	2038.22	2142.71	2042.44	2012.79	2008.04	2003.39	2177.1	2033.23	2013.93	1978.55	2015.71	1979.83	2102.97	2190.52	2057.56	2062.32	2145.61	2056.83	2043.6	2073.29	1996.74	2131.54	2160.3	2211.78	2049.86	2061.3	2213.14	2207.35	2034.29	2120.85	2274.31	2063.74	2057.97	2136.77	2121.04	2236.06	2045.95	2024.26	2166.37	2073.34	2259.34	2034.78	2013.01
	1975.99	1973.2	1991.62	2071.65	1980.19	2003.42	2038.78	2142.69	2043.04	2012.81	2008.39	2003.8	2177.54	2033.88	2014.36	1978.76	2016.14	1980.12	2103.16	2190.28	2058.03	2063.02	2146.03	2057.18	2043.98	2074.01	1996.96	2132.18	2160.79	2211.84	2050.54	2061.88	2213.68	2208.37	2034.8	2121.57	2274.75	2064.26	2058.64	2137.4	2121.3	2236.64	2046.59	2024.8	2167.19	2073.99	2260.49	2035.12	2013.14
	1976.2	1973.24	1991.81	2072.37	1980.38	2003.77	2039.34	2142.66	2043.63	2012.83	2008.75	2004.21	2177.99	2034.54	2014.8	1978.98	2016.58	1980.41	2103.35	2190.04	2058.5	2063.73	2146.44	2057.54	2044.36	2074.73	1997.19	2132.84	2161.27	2211.9	2051.22	2062.46	2214.22	2209.39	2035.31	2122.29	2275.19	2064.78	2059.31	2138.03	2121.55	2237.22	2047.24	2025.36	2168.02	2074.63	2261.65	2035.47	2013.28
	1976.41	1973.28	1991.99	2073.09	1980.57	2004.11	2039.9	2142.64	2044.24	2012.85	2009.11	2004.62	2178.44	2035.21	2015.24	1979.19	2017.01	1980.7	2103.55	2189.8	2058.98	2064.44	2146.86	2057.9	2044.75	2075.45	1997.42	2133.49	2161.76	2211.97	2051.9	2063.04	2214.76	2210.41	2035.82	2123.01	2275.64	2065.3	2059.99	2138.67	2121.82	2237.81	2047.9	2025.91	2168.84	2075.28	2262.8	2035.82	2013.42
	1976.62	1973.32	1992.18	2073.82	1980.76	2004.46	2040.47	2142.62	2044.84	2012.88	2009.47	2005.04	2178.88	2035.87	2015.69	1979.41	2017.45	1981	2103.74	2189.56	2059.46	2065.16	2147.28	2058.26	2045.13	2076.17	1997.66	2134.15	2162.25	2212.05	2052.59	2063.63	2215.3	2211.43	2036.33	2123.74	2276.09	2065.82	2060.67	2139.31	2122.08	2238.4	2048.55	2026.47	2169.68	2075.93	2263.96	2036.17	2013.56
	1976.83	1973.36	1992.37	2074.55	1980.95	2004.82	2041.04	2142.6	2045.45	2012.91	2009.83	2005.45	2179.33	2036.54	2016.13	1979.63	2017.89	1981.3	2103.94	2189.33	2059.95	2065.87	2147.7	2058.62	2045.52	2076.9	1997.9	2134.82	2162.74	2212.13	2053.29	2064.23	2215.85	2212.46	2036.84	2124.47	2276.54	2066.35	2061.35	2139.96	2122.35	2238.99	2049.22	2027.03	2170.51	2076.58	2265.12	2036.53	2013.7
	1977.04	1973.41	1992.55	2075.28	1981.15	2005.17	2041.61	2142.58	2046.07	2012.94	2010.2	2005.87	2179.77	2037.21	2016.59	1979.85	2018.33	1981.6	2104.14	2189.1	2060.44	2066.6	2148.12	2058.98	2045.92	2077.63	1998.14	2135.48	2163.24	2212.22	2053.99	2064.83	2216.4	2213.49	2037.36	2125.21	2277	2066.88	2062.03	2140.61	2122.63	2239.58	2049.88	2027.59	2171.35	2077.24	2266.29	2036.9	2013.84
	1977.26	1973.45	1992.74	2076.01	1981.35	2005.52	2042.19	2142.56	2046.69	2012.98	2010.56	2006.29	2180.22	2037.89	2017.04	1980.07	2018.78	1981.9	2104.35	2188.87	2060.93	2067.32	2148.53	2059.34	2046.31	2078.37	1998.39	2136.16	2163.73	2212.31	2054.69	2065.43	2216.96	2214.52	2037.87	2125.95	2277.46	2067.41	2062.72	2141.27	2122.91	2240.17	2050.55	2028.16	2172.19	2077.9	2267.46	2037.26	2013.99
	1977.47	1973.5	1992.94	2076.75	1981.54	2005.88	2042.77	2142.55	2047.31	2013.02	2010.94	2006.71	2180.67	2038.57	2017.51	1980.3	2019.22	1982.2	2104.56	2188.64	2061.42	2068.05	2148.95	2059.71	2046.71	2079.1	1998.64	2136.83	2164.24	2212.41	2055.4	2066.04	2217.51	2215.55	2038.39	2126.7	2277.92	2067.94	2063.41	2141.93	2123.19	2240.77	2051.23	2028.73	2173.03	2078.56	2268.63	2037.63	2014.14
	1977.69	1973.55	1993.13	2077.49	1981.75	2006.24	2043.35	2142.54	2047.93	2013.06	2011.31	2007.13	2181.12	2039.25	2017.97	1980.52	2019.67	1982.51	2104.77	2188.41	2061.92	2068.79	2149.37	2060.08	2047.11	2079.84	1998.89	2137.51	2164.74	2212.51	2056.11	2066.65	2218.08	2216.59	2038.91	2127.45	2278.39	2068.48	2064.1	2142.59	2123.48	2241.37	2051.91	2029.3	2173.87	2079.22	2269.8	2038.01	2014.29
	1977.9	1973.6	1993.32	2078.23	1981.95	2006.6	2043.93	2142.53	2048.56	2013.1	2011.68	2007.56	2181.56	2039.94	2018.44	1980.75	2020.13	1982.81	2104.98	2188.18	2062.42	2069.53	2149.79	2060.44	2047.51	2080.59	1999.15	2138.19	2165.24	2212.62	2056.83	2067.27	2218.64	2217.63	2039.43	2128.21	2278.86	2069.02	2064.8	2143.26	2123.77	2241.97	2052.59	2029.87	2174.72	2079.89	2270.98	2038.39	2014.44
	1978.12	1973.66	1993.52	2078.98	1982.15	2006.96	2044.52	2142.52	2049.19	2013.15	2012.06	2007.99	2182.01	2040.63	2018.91	1980.98	2020.58	1983.12	2105.2	2187.96	2062.93	2070.27	2150.21	2060.81	2047.91	2081.33	1999.41	2138.88	2165.75	2212.73	2057.55	2067.89	2219.2	2218.67	2039.95	2128.97	2279.33	2069.56	2065.49	2143.94	2124.06	2242.57	2053.28	2030.45	2175.57	2080.55	2272.16	2038.77	2014.59
	1978.34	1973.72	1993.71	2079.72	1982.36	2007.33	2045.11	2142.51	2049.83	2013.2	2012.44	2008.42	2182.46	2041.32	2019.39	1981.21	2021.04	1983.44	2105.41	2187.74	2063.44	2071.01	2150.63	2061.18	2048.32	2082.08	1999.68	2139.57	2166.26	2212.85	2058.28	2068.52	2219.77	2219.71	2040.47	2129.74	2279.81	2070.11	2066.19	2144.62	2124.36	2243.17	2053.97	2031.03	2176.43	2081.22	2273.34	2039.16	2014.75
	1978.55	1973.77	1993.91	2080.47	1982.56	2007.7	2045.71	2142.51	2050.47	2013.25	2012.82	2008.85	2182.91	2042.01	2019.87	1981.44	2021.5	1983.75	2105.63	2187.51	2063.95	2071.76	2151.05	2061.55	2048.73	2082.83	1999.94	2140.26	2166.77	2212.97	2059.01	2069.15	2220.34	2220.75	2041	2130.51	2280.29	2070.65	2066.9	2145.3	2124.66	2243.78	2054.67	2031.61	2177.28	2081.9	2274.52	2039.55	2014.91
	1978.77	1973.83	1994.11	2081.23	1982.77	2008.06	2046.31	2142.51	2051.11	2013.31	2013.21	2009.28	2183.36	2042.71	2020.36	1981.68	2021.97	1984.07	2105.86	2187.29	2064.46	2072.51	2151.47	2061.93	2049.14	2083.59	2000.21	2140.96	2167.29	2213.1	2059.74	2069.78	2220.92	2221.8	2041.52	2131.29	2280.77	2071.2	2067.6	2145.99	2124.97	2244.39	2055.37	2032.2	2178.14	2082.57	2275.71	2039.94	2015.07
	1978.99	1973.9	1994.31	2081.98	1982.98	2008.43	2046.91	2142.51	2051.75	2013.37	2013.59	2009.72	2183.81	2043.41	2020.85	1981.91	2022.44	1984.39	2106.08	2187.08	2064.98	2073.27	2151.89	2062.3	2049.55	2084.35	2000.49	2141.66	2167.8	2213.24	2060.48	2070.42	2221.5	2222.85	2042.05	2132.07	2281.26	2071.76	2068.31	2146.69	2125.28	2245	2056.07	2032.79	2179	2083.25	2276.9	2040.34	2015.23
	1979.21	1973.96	1994.51	2082.74	1983.19	2008.81	2047.51	2142.51	2052.4	2013.43	2013.98	2010.16	2184.26	2044.12	2021.34	1982.15	2022.91	1984.71	2106.31	2186.86	2065.5	2074.03	2152.31	2062.68	2049.96	2085.11	2000.77	2142.36	2168.32	2213.38	2061.22	2071.06	2222.08	2223.9	2042.57	2132.86	2281.75	2072.31	2069.02	2147.38	2125.59	2245.61	2056.78	2033.38	2179.86	2083.93	2278.1	2040.74	2015.39
	1979.43	1974.03	1994.71	2083.5	1983.41	2009.18	2048.12	2142.52	2053.06	2013.49	2014.38	2010.6	2184.71	2044.83	2021.84	1982.39	2023.38	1985.03	2106.54	2186.65	2066.03	2074.79	2152.73	2063.05	2050.38	2085.87	2001.05	2143.07	2168.85	2213.52	2061.97	2071.71	2222.66	2224.95	2043.1	2133.65	2282.24	2072.87	2069.74	2148.09	2125.91	2246.22	2057.49	2033.98	2180.73	2084.61	2279.29	2041.15	2015.56
	1979.64	1974.09	1994.91	2084.27	1983.62	2009.55	2048.73	2142.52	2053.71	2013.56	2014.77	2011.04	2185.16	2045.54	2022.34	1982.63	2023.85	1985.36	2106.78	2186.43	2066.56	2075.56	2153.15	2063.43	2050.8	2086.64	2001.33	2143.78	2169.37	2213.67	2062.72	2072.36	2223.25	2226.01	2043.63	2134.44	2282.74	2073.43	2070.46	2148.8	2126.23	2246.84	2058.21	2034.57	2181.59	2085.29	2280.49	2041.56	2015.73
	1979.87	1974.16	1995.11	2085.03	1983.84	2009.93	2049.35	2142.53	2054.37	2013.63	2015.17	2011.49	2185.62	2046.25	2022.85	1982.87	2024.33	1985.69	2107.02	2186.22	2067.09	2076.33	2153.57	2063.81	2051.22	2087.4	2001.62	2144.49	2169.9	2213.83	2063.47	2073.02	2223.84	2227.06	2044.16	2135.24	2283.24	2074	2071.18	2149.51	2126.55	2247.46	2058.93	2035.18	2182.46	2085.98	2281.69	2041.98	2015.9
	1980.09	1974.24	1995.32	2085.8	1984.05	2010.31	2049.96	2142.54	2055.04	2013.7	2015.57	2011.93	2186.07	2046.97	2023.36	1983.11	2024.81	1986.02	2107.25	2186.01	2067.62	2077.11	2153.99	2064.19	2051.65	2088.17	2001.92	2145.21	2170.42	2213.99	2064.23	2073.68	2224.43	2228.12	2044.7	2136.04	2283.75	2074.56	2071.9	2150.23	2126.88	2248.07	2059.66	2035.78	2183.34	2086.66	2282.89	2042.4	2016.07
	1980.31	1974.31	1995.52	2086.57	1984.27	2010.69	2050.58	2142.56	2055.7	2013.78	2015.97	2012.38	2186.52	2047.69	2023.87	1983.35	2025.29	1986.35	2107.5	2185.8	2068.16	2077.89	2154.41	2064.57	2052.07	2088.95	2002.21	2145.93	2170.95	2214.16	2065	2074.34	2225.02	2229.18	2045.23	2136.85	2284.25	2075.13	2072.62	2150.95	2127.21	2248.7	2060.39	2036.39	2184.21	2087.35	2284.1	2042.82	2016.24
	1980.53	1974.38	1995.73	2087.34	1984.49	2011.08	2051.21	2142.57	2056.37	2013.85	2016.37	2012.83	2186.97	2048.42	2024.39	1983.6	2025.78	1986.69	2107.74	2185.6	2068.7	2078.67	2154.83	2064.95	2052.5	2089.72	2002.51	2146.66	2171.49	2214.33	2065.77	2075.01	2225.62	2230.25	2045.76	2137.66	2284.76	2075.71	2073.35	2151.67	2127.55	2249.32	2061.12	2037	2185.09	2088.04	2285.31	2043.25	2016.42
	1980.75	1974.46	1995.94	2088.12	1984.72	2011.46	2051.83	2142.59	2057.05	2013.94	2016.78	2013.28	2187.43	2049.15	2024.91	1983.85	2026.27	1987.02	2107.99	2185.39	2069.24	2079.45	2155.25	2065.33	2052.93	2090.5	2002.81	2147.38	2172.02	2214.51	2066.54	2075.68	2226.22	2231.31	2046.3	2138.48	2285.28	2076.28	2074.08	2152.41	2127.88	2249.94	2061.86	2037.61	2185.97	2088.74	2286.52	2043.68	2016.6
	1980.97	1974.54	1996.15	2088.9	1984.94	2011.85	2052.47	2142.61	2057.73	2014.02	2017.18	2013.74	2187.88	2049.88	2025.44	1984.1	2026.76	1987.36	2108.24	2185.19	2069.79	2080.24	2155.66	2065.72	2053.37	2091.28	2003.12	2148.11	2172.56	2214.69	2067.31	2076.36	2226.82	2232.37	2046.84	2139.3	2285.79	2076.86	2074.81	2153.14	2128.23	2250.57	2062.6	2038.22	2186.85	2089.43	2287.74	2044.12	2016.78
	1981.2	1974.62	1996.35	2089.68	1985.16	2012.24	2053.1	2142.63	2058.41	2014.11	2017.6	2014.19	2188.34	2050.61	2025.97	1984.35	2027.25	1987.71	2108.49	2184.99	2070.34	2081.04	2156.08	2066.1	2053.8	2092.07	2003.43	2148.85	2173.1	2214.88	2068.09	2077.04	2227.43	2233.44	2047.37	2140.12	2286.31	2077.44	2075.54	2153.88	2128.57	2251.19	2063.35	2038.84	2187.73	2090.13	2288.95	2044.56	2016.96
	1981.42	1974.71	1996.57	2090.46	1985.39	2012.63	2053.74	2142.65	2059.09	2014.19	2018.01	2014.65	2188.79	2051.35	2026.5	1984.6	2027.75	1988.05	2108.74	2184.79	2070.9	2081.83	2156.5	2066.49	2054.24	2092.85	2003.74	2149.58	2173.64	2215.07	2068.88	2077.73	2228.04	2234.51	2047.91	2140.95	2286.84	2078.02	2076.28	2154.63	2128.92	2251.82	2064.1	2039.46	2188.62	2090.83	2290.17	2045	2017.14
	1981.64	1974.79	1996.78	2091.24	1985.62	2013.02	2054.38	2142.67	2059.78	2014.29	2018.42	2015.11	2189.25	2052.09	2027.04	1984.85	2028.25	1988.4	2109	2184.59	2071.45	2082.63	2156.92	2066.87	2054.68	2093.64	2004.05	2150.33	2174.18	2215.26	2069.66	2078.42	2228.65	2235.58	2048.45	2141.78	2287.36	2078.61	2077.02	2155.38	2129.27	2252.45	2064.85	2040.09	2189.51	2091.54	2291.39	2045.45	2017.33
	1981.87	1974.88	1996.99	2092.03	1985.85	2013.41	2055.02	2142.7	2060.47	2014.38	2018.84	2015.57	2189.71	2052.83	2027.58	1985.1	2028.75	1988.74	2109.26	2184.4	2072.02	2083.44	2157.34	2067.26	2055.12	2094.43	2004.37	2151.07	2174.73	2215.47	2070.46	2079.11	2229.27	2236.65	2048.99	2142.62	2287.89	2079.2	2077.76	2156.13	2129.63	2253.08	2065.61	2040.71	2190.4	2092.24	2292.62	2045.9	2017.52
	1982.09	1974.97	1997.2	2092.82	1986.08	2013.81	2055.66	2142.73	2061.16	2014.48	2019.26	2016.03	2190.17	2053.58	2028.13	1985.36	2029.25	1989.1	2109.52	2184.2	2072.58	2084.24	2157.76	2067.65	2055.57	2095.23	2004.7	2151.82	2175.27	2215.67	2071.25	2079.81	2229.88	2237.72	2049.54	2143.46	2288.42	2079.79	2078.5	2156.89	2129.99	2253.71	2066.38	2041.34	2191.29	2092.95	2293.85	2046.36	2017.71
	1982.32	1975.06	1997.42	2093.61	1986.31	2014.2	2056.31	2142.76	2061.86	2014.58	2019.68	2016.5	2190.62	2054.33	2028.68	1985.62	2029.76	1989.45	2109.78	2184.01	2073.15	2085.05	2158.17	2068.04	2056.01	2096.02	2005.02	2152.56	2175.82	2215.89	2072.05	2080.52	2230.5	2238.8	2050.08	2144.31	2288.96	2080.38	2079.25	2157.66	2130.35	2254.35	2067.15	2041.98	2192.18	2093.65	2295.07	2046.82	2017.9
	1982.54	1975.15	1997.63	2094.41	1986.55	2014.6	2056.97	2142.79	2062.56	2014.68	2020.11	2016.97	2191.08	2055.08	2029.23	1985.88	2030.27	1989.8	2110.05	2183.82	2073.72	2085.87	2158.59	2068.43	2056.46	2096.82	2005.35	2153.32	2176.37	2216.1	2072.86	2081.22	2231.13	2239.87	2050.62	2145.16	2289.5	2080.98	2080	2158.43	2130.72	2254.98	2067.92	2042.61	2193.08	2094.36	2296.31	2047.29	2018.09
	1982.77	1975.25	1997.85	2095.2	1986.78	2015	2057.62	2142.83	2063.27	2014.79	2020.54	2017.44	2191.54	2055.84	2029.79	1986.13	2030.78	1990.16	2110.32	2183.63	2074.29	2086.68	2159.01	2068.82	2056.91	2097.62	2005.68	2154.07	2176.93	2216.33	2073.66	2081.93	2231.75	2240.95	2051.17	2146.01	2290.04	2081.58	2080.75	2159.2	2131.09	2255.62	2068.69	2043.25	2193.97	2095.07	2297.54	2047.76	2018.29
	1983	1975.34	1998.07	2096	1987.02	2015.41	2058.28	2142.87	2063.97	2014.9	2020.97	2017.91	2192	2056.59	2030.35	1986.4	2031.29	1990.52	2110.59	2183.44	2074.87	2087.51	2159.43	2069.22	2057.37	2098.43	2006.02	2154.83	2177.48	2216.55	2074.48	2082.65	2232.38	2242.03	2051.71	2146.87	2290.58	2082.18	2081.5	2159.98	2131.46	2256.26	2069.48	2043.89	2194.87	2095.79	2298.78	2048.23	2018.48
	1983.22	1975.44	1998.29	2096.8	1987.26	2015.81	2058.94	2142.91	2064.68	2015.01	2021.4	2018.38	2192.46	2057.36	2030.92	1986.66	2031.81	1990.88	2110.87	2183.26	2075.45	2088.33	2159.84	2069.61	2057.82	2099.23	2006.36	2155.59	2178.04	2216.79	2075.29	2083.37	2233.01	2243.11	2052.26	2147.73	2291.13	2082.78	2082.25	2160.76	2131.84	2256.89	2070.26	2044.53	2195.78	2096.5	2300.01	2048.71	2018.68
	1983.45	1975.54	1998.51	2097.6	1987.5	2016.22	2059.61	2142.95	2065.4	2015.12	2021.83	2018.85	2192.92	2058.12	2031.49	1986.92	2032.33	1991.25	2111.14	2183.07	2076.03	2089.16	2160.26	2070.01	2058.28	2100.04	2006.7	2156.36	2178.59	2217.02	2076.11	2084.09	2233.65	2244.19	2052.81	2148.59	2291.68	2083.39	2083.01	2161.55	2132.22	2257.53	2071.05	2045.18	2196.68	2097.22	2301.26	2049.19	2018.88
	1983.68	1975.65	1998.73	2098.41	1987.74	2016.63	2060.28	2142.99	2066.11	2015.24	2022.27	2019.33	2193.39	2058.89	2032.06	1987.19	2032.85	1991.62	2111.42	2182.89	2076.61	2089.99	2160.68	2070.4	2058.74	2100.85	2007.04	2157.13	2179.15	2217.27	2076.93	2084.82	2234.28	2245.27	2053.36	2149.46	2292.23	2084	2083.77	2162.34	2132.6	2258.18	2071.84	2045.83	2197.58	2097.94	2302.5	2049.68	2019.08
	1983.91	1975.75	1998.95	2099.22	1987.98	2017.04	2060.95	2143.04	2066.84	2015.36	2022.71	2019.81	2193.85	2059.66	2032.64	1987.45	2033.38	1991.98	2111.7	2182.71	2077.2	2090.82	2161.09	2070.8	2059.2	2101.66	2007.39	2157.9	2179.72	2217.51	2077.76	2085.55	2234.93	2246.36	2053.91	2150.33	2292.79	2084.61	2084.53	2163.14	2132.99	2258.82	2072.64	2046.48	2198.49	2098.66	2303.74	2050.17	2019.29
	1984.14	1975.86	1999.17	2100.02	1988.22	2017.45	2061.63	2143.09	2067.56	2015.48	2023.15	2020.29	2194.31	2060.43	2033.22	1987.72	2033.91	1992.36	2111.99	2182.53	2077.79	2091.66	2161.51	2071.2	2059.67	2102.47	2007.74	2158.67	2180.28	2217.77	2078.59	2086.29	2235.57	2247.44	2054.46	2151.21	2293.35	2085.23	2085.29	2163.94	2133.38	2259.46	2073.44	2047.14	2199.4	2099.38	2304.99	2050.66	2019.49
	1984.36	1975.97	1999.4	2100.84	1988.47	2017.86	2062.3	2143.14	2068.29	2015.6	2023.59	2020.77	2194.78	2061.21	2033.81	1987.99	2034.44	1992.73	2112.27	2182.35	2078.39	2092.5	2161.92	2071.59	2060.13	2103.29	2008.1	2159.45	2180.84	2218.02	2079.43	2087.03	2236.21	2248.53	2055.01	2152.09	2293.91	2085.84	2086.05	2164.74	2133.77	2260.11	2074.25	2047.8	2200.31	2100.11	2306.24	2051.16	2019.7
	1984.59	1976.08	1999.62	2101.65	1988.71	2018.28	2062.99	2143.19	2069.02	2015.73	2024.04	2021.25	2195.24	2061.99	2034.4	1988.26	2034.97	1993.11	2112.56	2182.18	2078.99	2093.34	2162.34	2071.99	2060.6	2104.1	2008.46	2160.23	2181.41	2218.28	2080.26	2087.77	2236.86	2249.61	2055.56	2152.97	2294.47	2086.46	2086.82	2165.56	2134.17	2260.75	2075.06	2048.46	2201.22	2100.83	2307.49	2051.67	2019.91
	1984.82	1976.19	1999.85	2102.46	1988.96	2018.69	2063.67	2143.24	2069.75	2015.86	2024.49	2021.74	2195.71	2062.77	2034.99	1988.53	2035.51	1993.48	2112.85	2182	2079.59	2094.19	2162.75	2072.39	2061.07	2104.92	2008.82	2161.01	2181.98	2218.55	2081.11	2088.52	2237.51	2250.7	2056.12	2153.86	2295.04	2087.09	2087.59	2166.37	2134.57	2261.4	2075.88	2049.12	2202.14	2101.56	2308.75	2052.17	2020.12
	1985.05	1976.3	2000.07	2103.28	1989.21	2019.11	2064.36	2143.3	2070.49	2015.99	2024.94	2022.22	2196.18	2063.56	2035.59	1988.81	2036.05	1993.86	2113.14	2181.83	2080.19	2095.04	2163.16	2072.8	2061.55	2105.74	2009.18	2161.79	2182.55	2218.82	2081.95	2089.27	2238.17	2251.79	2056.67	2154.75	2295.61	2087.71	2088.36	2167.19	2134.97	2262.05	2076.7	2049.79	2203.05	2102.29	2310	2052.69	2020.34
	1985.28	1976.42	2000.3	2104.1	1989.46	2019.53	2065.05	2143.36	2071.23	2016.13	2025.39	2022.71	2196.64	2064.35	2036.19	1989.08	2036.59	1994.25	2113.44	2181.66	2080.8	2095.9	2163.58	2073.2	2062.02	2106.57	2009.55	2162.58	2183.12	2219.1	2082.8	2090.03	2238.82	2252.88	2057.23	2155.65	2296.18	2088.34	2089.13	2168.02	2135.38	2262.69	2077.52	2050.46	2203.97	2103.02	2311.26	2053.2	2020.55
	1985.51	1976.54	2000.53	2104.92	1989.71	2019.95	2065.74	2143.42	2071.97	2016.26	2025.85	2023.2	2197.11	2065.14	2036.79	1989.36	2037.13	1994.63	2113.74	2181.49	2081.41	2096.75	2163.99	2073.6	2062.5	2107.39	2009.92	2163.37	2183.69	2219.38	2083.65	2090.79	2239.48	2253.97	2057.78	2156.54	2296.76	2088.97	2089.91	2168.85	2135.79	2263.34	2078.35	2051.13	2204.89	2103.75	2312.52	2053.72	2020.77
	1985.75	1976.66	2000.76	2105.74	1989.97	2020.38	2066.44	2143.48	2072.72	2016.4	2026.3	2023.69	2197.58	2065.93	2037.4	1989.63	2037.68	1995.02	2114.03	2181.33	2082.03	2097.61	2164.4	2074	2062.98	2108.22	2010.29	2164.17	2184.27	2219.66	2084.51	2091.55	2240.15	2255.06	2058.34	2157.44	2297.34	2089.61	2090.68	2169.68	2136.2	2263.99	2079.18	2051.81	2205.81	2104.49	2313.79	2054.25	2020.99
	1985.98	1976.78	2000.99	2106.56	1990.22	2020.8	2067.14	2143.55	2073.47	2016.55	2026.76	2024.19	2198.05	2066.73	2038.01	1989.91	2038.22	1995.41	2114.34	2181.16	2082.64	2098.48	2164.81	2074.41	2063.46	2109.05	2010.67	2164.96	2184.84	2219.95	2085.37	2092.32	2240.81	2256.15	2058.9	2158.35	2297.92	2090.24	2091.46	2170.52	2136.61	2264.65	2080.01	2052.49	2206.73	2105.22	2315.05	2054.78	2021.21
	1986.21	1976.9	2001.22	2107.39	1990.48	2021.23	2067.85	2143.61	2074.22	2016.69	2027.22	2024.68	2198.52	2067.53	2038.63	1990.19	2038.78	1995.8	2114.64	2181	2083.26	2099.34	2165.22	2074.81	2063.94	2109.88	2011.05	2165.76	2185.42	2220.25	2086.23	2093.09	2241.48	2257.25	2059.45	2159.26	2298.5	2090.88	2092.24	2171.36	2137.03	2265.3	2080.85	2053.17	2207.65	2105.96	2316.32	2055.31	2021.43
	1986.44	1977.03	2001.45	2108.21	1990.73	2021.66	2068.55	2143.68	2074.98	2016.84	2027.69	2025.18	2199	2068.34	2039.25	1990.47	2039.33	1996.19	2114.95	2180.84	2083.89	2100.21	2165.64	2075.22	2064.43	2110.72	2011.43	2166.56	2186	2220.55	2087.1	2093.87	2242.15	2258.34	2060.01	2160.17	2299.09	2091.52	2093.02	2172.21	2137.45	2265.95	2081.7	2053.85	2208.58	2106.7	2317.59	2055.85	2021.65
	1986.67	1977.16	2001.68	2109.04	1990.99	2022.09	2069.26	2143.75	2075.73	2016.99	2028.16	2025.68	2199.47	2069.14	2039.87	1990.75	2039.88	1996.59	2115.25	2180.68	2084.51	2101.09	2166.05	2075.63	2064.92	2111.55	2011.81	2167.37	2186.58	2220.85	2087.97	2094.65	2242.82	2259.44	2060.57	2161.08	2299.68	2092.16	2093.8	2173.07	2137.87	2266.6	2082.54	2054.54	2209.51	2107.44	2318.86	2056.39	2021.87
	1986.91	1977.29	2001.91	2109.87	1991.25	2022.52	2069.98	2143.83	2076.5	2017.14	2028.62	2026.17	2199.95	2069.95	2040.5	1991.03	2040.44	1996.99	2115.57	2180.52	2085.14	2101.96	2166.46	2076.03	2065.41	2112.39	2012.2	2168.17	2187.16	2221.16	2088.84	2095.44	2243.5	2260.53	2061.13	2162	2300.27	2092.81	2094.59	2173.92	2138.3	2267.26	2083.4	2055.23	2210.43	2108.18	2320.13	2056.93	2022.1
	1987.14	1977.42	2002.15	2110.7	1991.51	2022.95	2070.69	2143.9	2077.26	2017.3	2029.1	2026.68	2200.42	2070.76	2041.13	1991.32	2041	1997.39	2115.88	2180.37	2085.77	2102.84	2166.87	2076.44	2065.9	2113.23	2012.59	2168.98	2187.75	2221.47	2089.71	2096.22	2244.17	2261.63	2061.69	2162.92	2300.86	2093.45	2095.38	2174.79	2138.73	2267.92	2084.25	2055.92	2211.36	2108.93	2321.41	2057.48	2022.33
	1987.37	1977.55	2002.38	2111.53	1991.77	2023.39	2071.41	2143.98	2078.03	2017.46	2029.57	2027.18	2200.9	2071.58	2041.77	1991.6	2041.57	1997.79	2116.19	2180.21	2086.41	2103.72	2167.28	2076.85	2066.39	2114.07	2012.99	2169.79	2188.33	2221.79	2090.59	2097.02	2244.85	2262.73	2062.26	2163.85	2301.46	2094.1	2096.16	2175.65	2139.16	2268.57	2085.11	2056.62	2212.29	2109.67	2322.68	2058.04	2022.56
	1987.61	1977.69	2002.62	2112.37	1992.04	2023.83	2072.13	2144.06	2078.8	2017.62	2030.04	2027.68	2201.38	2072.4	2042.41	1991.89	2042.13	1998.2	2116.51	2180.06	2087.04	2104.61	2167.68	2077.26	2066.89	2114.91	2013.39	2170.61	2188.92	2222.11	2091.47	2097.81	2245.54	2263.83	2062.82	2164.78	2302.06	2094.75	2096.95	2176.53	2139.6	2269.23	2085.97	2057.31	2213.22	2110.42	2323.96	2058.59	2022.79
	1987.84	1977.82	2002.86	2113.2	1992.3	2024.27	2072.86	2144.14	2079.57	2017.78	2030.52	2028.19	2201.86	2073.22	2043.05	1992.18	2042.7	1998.6	2116.83	2179.91	2087.69	2105.5	2168.09	2077.67	2067.39	2115.76	2013.79	2171.42	2189.51	2222.43	2092.36	2098.61	2246.22	2264.93	2063.38	2165.71	2302.66	2095.41	2097.75	2177.4	2140.03	2269.89	2086.84	2058.01	2214.15	2111.17	2325.24	2059.16	2023.02
	1988.07	1977.96	2003.09	2114.04	1992.56	2024.71	2073.59	2144.22	2080.35	2017.94	2031	2028.7	2202.34	2074.04	2043.7	1992.46	2043.27	1999.01	2117.15	2179.76	2088.33	2106.39	2168.5	2078.09	2067.89	2116.6	2014.19	2172.24	2190.1	2222.76	2093.25	2099.42	2246.91	2266.04	2063.95	2166.64	2303.26	2096.06	2098.54	2178.28	2140.48	2270.55	2087.71	2058.72	2215.09	2111.92	2326.53	2059.72	2023.25
	1988.31	1978.11	2003.33	2114.87	1992.83	2025.15	2074.32	2144.31	2081.13	2018.11	2031.48	2029.2	2202.82	2074.87	2044.35	1992.75	2043.85	1999.42	2117.47	2179.61	2088.98	2107.29	2168.91	2078.5	2068.39	2117.45	2014.6	2173.07	2190.69	2223.1	2094.14	2100.23	2247.6	2267.14	2064.51	2167.58	2303.86	2096.72	2099.34	2179.17	2140.92	2271.21	2088.59	2059.42	2216.02	2112.67	2327.81	2060.29	2023.49
	1988.54	1978.25	2003.57	2115.71	1993.1	2025.59	2075.05	2144.39	2081.91	2018.28	2031.97	2029.71	2203.31	2075.69	2045.01	1993.04	2044.42	1999.84	2117.8	2179.47	2089.63	2108.18	2169.31	2078.91	2068.9	2118.3	2015.01	2173.89	2191.28	2223.44	2095.03	2101.04	2248.29	2268.25	2065.08	2168.52	2304.47	2097.38	2100.13	2180.06	2141.36	2271.87	2089.46	2060.13	2216.96	2113.42	2329.1	2060.87	2023.72
	1988.78	1978.4	2003.81	2116.55	1993.37	2026.04	2075.79	2144.48	2082.7	2018.46	2032.45	2030.23	2203.8	2076.53	2045.66	1993.33	2045	2000.25	2118.12	2179.32	2090.28	2109.09	2169.72	2079.33	2069.4	2119.15	2015.42	2174.72	2191.87	2223.78	2095.93	2101.86	2248.99	2269.35	2065.64	2169.46	2305.08	2098.04	2100.93	2180.96	2141.81	2272.53	2090.35	2060.84	2217.89	2114.18	2330.39	2061.45	2023.96
	1989.01	1978.54	2004.05	2117.39	1993.64	2026.48	2076.53	2144.57	2083.49	2018.63	2032.94	2030.74	2204.28	2077.36	2046.33	1993.62	2045.58	2000.67	2118.45	2179.18	2090.93	2109.99	2170.13	2079.74	2069.91	2120.01	2015.83	2175.55	2192.47	2224.12	2096.83	2102.68	2249.69	2270.46	2066.21	2170.41	2305.69	2098.7	2101.73	2181.86	2142.26	2273.19	2091.23	2061.56	2218.83	2114.93	2331.68	2062.03	2024.2
	1989.25	1978.69	2004.29	2118.23	1993.91	2026.93	2077.28	2144.67	2084.28	2018.81	2033.43	2031.25	2204.77	2078.2	2046.99	1993.92	2046.16	2001.09	2118.78	2179.04	2091.59	2110.9	2170.53	2080.16	2070.42	2120.86	2016.25	2176.38	2193.06	2224.47	2097.73	2103.5	2250.39	2271.57	2066.78	2171.36	2306.31	2099.37	2102.53	2182.76	2142.72	2273.85	2092.12	2062.27	2219.77	2115.69	2332.97	2062.62	2024.44
	1989.48	1978.85	2004.53	2119.07	1994.18	2027.38	2078.02	2144.76	2085.08	2018.99	2033.92	2031.77	2205.26	2079.04	2047.66	1994.21	2046.75	2001.51	2119.12	2178.9	2092.26	2111.81	2170.94	2080.58	2070.94	2121.72	2016.67	2177.22	2193.66	2224.83	2098.63	2104.33	2251.09	2272.68	2067.34	2172.31	2306.92	2100.04	2103.34	2183.67	2143.17	2274.51	2093.01	2062.99	2220.71	2116.45	2334.26	2063.21	2024.68
	1989.72	1979	2004.77	2119.91	1994.45	2027.83	2078.77	2144.86	2085.87	2019.17	2034.42	2032.28	2205.76	2079.88	2048.34	1994.5	2047.33	2001.94	2119.45	2178.76	2092.92	2112.72	2171.34	2080.99	2071.45	2122.58	2017.1	2178.05	2194.26	2225.19	2099.54	2105.16	2251.79	2273.79	2067.91	2173.26	2307.54	2100.7	2104.14	2184.59	2143.63	2275.18	2093.91	2063.72	2221.65	2117.21	2335.56	2063.81	2024.92
	1989.95	1979.16	2005.01	2120.76	1994.73	2028.28	2079.53	2144.96	2086.67	2019.35	2034.92	2032.8	2206.25	2080.72	2049.02	1994.8	2047.92	2002.37	2119.79	2178.63	2093.59	2113.64	2171.75	2081.41	2071.97	2123.44	2017.52	2178.89	2194.85	2225.55	2100.45	2106	2252.5	2274.9	2068.48	2174.22	2308.16	2101.38	2104.95	2185.51	2144.1	2275.84	2094.81	2064.44	2222.59	2117.97	2336.86	2064.41	2025.17
	1990.19	1979.32	2005.25	2121.6	1995	2028.74	2080.28	2145.06	2087.48	2019.54	2035.42	2033.32	2206.75	2081.57	2049.7	1995.09	2048.51	2002.79	2120.12	2178.5	2094.26	2114.56	2172.15	2081.83	2072.49	2124.31	2017.95	2179.74	2195.45	2225.92	2101.36	2106.84	2253.21	2276.02	2069.05	2175.18	2308.79	2102.05	2105.76	2186.43	2144.56	2276.51	2095.72	2065.17	2223.53	2118.74	2338.16	2065.01	2025.41
	1990.42	1979.48	2005.5	2122.45	1995.28	2029.2	2081.04	2145.16	2088.28	2019.73	2035.92	2033.84	2207.25	2082.42	2050.38	1995.39	2049.11	2003.23	2120.46	2178.36	2094.93	2115.48	2172.55	2082.25	2073.01	2125.17	2018.38	2180.58	2196.06	2226.29	2102.28	2107.68	2253.92	2277.13	2069.62	2176.14	2309.41	2102.72	2106.57	2187.36	2145.03	2277.17	2096.62	2065.9	2224.48	2119.5	2339.46	2065.62	2025.66
	1990.66	1979.64	2005.74	2123.29	1995.56	2029.65	2081.8	2145.26	2089.09	2019.92	2036.42	2034.37	2207.75	2083.27	2051.07	1995.69	2049.7	2003.66	2120.81	2178.23	2095.61	2116.4	2172.96	2082.67	2073.53	2126.04	2018.82	2181.43	2196.66	2226.66	2103.19	2108.53	2254.63	2278.25	2070.19	2177.11	2310.04	2103.4	2107.38	2188.3	2145.49	2277.84	2097.53	2066.63	2225.42	2120.27	2340.76	2066.23	2025.9
	1990.9	1979.8	2005.99	2124.14	1995.84	2030.11	2082.57	2145.37	2089.9	2020.11	2036.92	2034.89	2208.25	2084.13	2051.77	1995.99	2050.3	2004.09	2121.15	2178.11	2096.29	2117.33	2173.36	2083.09	2074.06	2126.91	2019.26	2182.28	2197.26	2227.04	2104.11	2109.38	2255.35	2279.37	2070.76	2178.08	2310.66	2104.07	2108.19	2189.24	2145.97	2278.51	2098.45	2067.37	2226.36	2121.04	2342.07	2066.85	2026.15
	1991.13	1979.97	2006.23	2124.98	1996.12	2030.57	2083.33	2145.48	2090.72	2020.31	2037.43	2035.41	2208.75	2084.99	2052.47	1996.29	2050.9	2004.53	2121.49	2177.98	2096.97	2118.26	2173.76	2083.52	2074.58	2127.78	2019.7	2183.13	2197.86	2227.42	2105.04	2110.24	2256.07	2280.49	2071.33	2179.05	2311.29	2104.75	2109.01	2190.18	2146.44	2279.17	2099.37	2068.11	2227.31	2121.81	2343.37	2067.47	2026.4
	1991.37	1980.14	2006.48	2125.83	1996.4	2031.03	2084.1	2145.59	2091.53	2020.51	2037.94	2035.94	2209.26	2085.85	2053.17	1996.59	2051.5	2004.97	2121.84	2177.85	2097.65	2119.2	2174.16	2083.94	2075.11	2128.65	2020.14	2183.98	2198.47	2227.8	2105.96	2111.09	2256.79	2281.61	2071.9	2180.02	2311.93	2105.43	2109.82	2191.13	2146.92	2279.84	2100.29	2068.85	2228.25	2122.58	2344.68	2068.1	2026.65
	1991.61	1980.31	2006.72	2126.68	1996.68	2031.5	2084.88	2145.7	2092.35	2020.71	2038.45	2036.47	2209.76	2086.71	2053.87	1996.89	2052.11	2005.41	2122.19	2177.73	2098.34	2120.13	2174.56	2084.36	2075.64	2129.52	2020.59	2184.84	2199.08	2228.19	2106.89	2111.96	2257.51	2282.73	2072.48	2181	2312.56	2106.11	2110.64	2192.08	2147.39	2280.51	2101.21	2069.59	2229.2	2123.35	2345.99	2068.73	2026.9
	1991.84	1980.48	2006.97	2127.53	1996.96	2031.96	2085.65	2145.82	2093.18	2020.91	2038.97	2036.99	2210.27	2087.58	2054.58	1997.19	2052.72	2005.86	2122.54	2177.61	2099.03	2121.07	2174.96	2084.79	2076.18	2130.4	2021.04	2185.7	2199.68	2228.59	2107.82	2112.82	2258.24	2283.85	2073.05	2181.98	2313.2	2106.79	2111.46	2193.04	2147.88	2281.18	2102.14	2070.34	2230.15	2124.12	2347.31	2069.36	2027.15
	1992.08	1980.66	2007.22	2128.37	1997.24	2032.43	2086.43	2145.93	2094	2021.12	2039.48	2037.52	2210.79	2088.44	2055.29	1997.49	2053.32	2006.3	2122.89	2177.49	2099.73	2122.02	2175.36	2085.22	2076.71	2131.27	2021.49	2186.56	2200.29	2228.98	2108.75	2113.7	2258.96	2284.97	2073.62	2182.96	2313.83	2107.48	2112.28	2194	2148.36	2281.84	2103.07	2071.09	2231.09	2124.9	2348.62	2070	2027.41
	1992.32	1980.84	2007.46	2129.22	1997.53	2032.9	2087.21	2146.05	2094.83	2021.32	2040	2038.05	2211.3	2089.31	2056.01	1997.79	2053.94	2006.75	2123.25	2177.37	2100.42	2122.96	2175.76	2085.64	2077.25	2132.15	2021.94	2187.42	2200.9	2229.38	2109.68	2114.57	2259.69	2286.1	2074.2	2183.94	2314.47	2108.16	2113.1	2194.97	2148.84	2282.51	2104	2071.84	2232.04	2125.67	2349.94	2070.64	2027.66
	1992.55	1981.02	2007.71	2130.07	1997.81	2033.37	2088	2146.17	2095.66	2021.53	2040.52	2038.58	2211.82	2090.19	2056.73	1998.1	2054.55	2007.2	2123.6	2177.26	2101.12	2123.91	2176.16	2086.07	2077.79	2133.03	2022.4	2188.29	2201.51	2229.78	2110.61	2115.45	2260.42	2287.22	2074.77	2184.92	2315.11	2108.85	2113.92	2195.94	2149.33	2283.18	2104.94	2072.59	2232.99	2126.45	2351.25	2071.29	2027.92
	1992.79	1981.2	2007.96	2130.92	1998.1	2033.84	2088.79	2146.29	2096.49	2021.74	2041.04	2039.12	2212.34	2091.06	2057.46	1998.4	2055.16	2007.65	2123.96	2177.14	2101.82	2124.86	2176.56	2086.5	2078.33	2133.91	2022.86	2189.16	2202.12	2230.19	2111.55	2116.33	2261.15	2288.35	2075.34	2185.91	2315.76	2109.54	2114.75	2196.92	2149.82	2283.85	2105.88	2073.35	2233.94	2127.23	2352.57	2071.94	2028.17
	1993.03	1981.39	2008.21	2131.77	1998.39	2034.31	2089.58	2146.42	2097.33	2021.96	2041.56	2039.65	2212.86	2091.94	2058.18	1998.7	2055.78	2008.11	2124.32	2177.03	2102.53	2125.82	2176.96	2086.93	2078.87	2134.8	2023.32	2190.03	2202.73	2230.6	2112.49	2117.22	2261.89	2289.48	2075.92	2186.9	2316.4	2110.23	2115.57	2197.9	2150.31	2284.52	2106.83	2074.11	2234.89	2128.01	2353.89	2072.59	2028.43
	1993.26	1981.57	2008.46	2132.62	1998.68	2034.78	2090.37	2146.54	2098.17	2022.17	2042.09	2040.19	2213.38	2092.82	2058.92	1999.01	2056.4	2008.56	2124.68	2176.92	2103.24	2126.77	2177.36	2087.36	2079.41	2135.68	2023.79	2190.9	2203.35	2231.01	2113.43	2118.11	2262.63	2290.61	2076.49	2187.89	2317.05	2110.92	2116.4	2198.89	2150.81	2285.19	2107.77	2074.87	2235.83	2128.79	2355.21	2073.25	2028.69
	1993.5	1981.76	2008.71	2133.47	1998.96	2035.26	2091.16	2146.67	2099.01	2022.39	2042.61	2040.72	2213.9	2093.7	2059.65	1999.31	2057.02	2009.02	2125.04	2176.81	2103.95	2127.73	2177.75	2087.79	2079.96	2136.57	2024.26	2191.77	2203.96	2231.43	2114.37	2119	2263.37	2291.74	2077.07	2188.89	2317.69	2111.61	2117.23	2199.88	2151.3	2285.87	2108.72	2075.64	2236.78	2129.57	2356.54	2073.91	2028.95
	1993.74	1981.95	2008.96	2134.32	1999.25	2035.74	2091.96	2146.8	2099.85	2022.61	2043.14	2041.26	2214.43	2094.59	2060.39	1999.62	2057.65	2009.48	2125.4	2176.7	2104.66	2128.7	2178.15	2088.22	2080.51	2137.46	2024.73	2192.65	2204.57	2231.85	2115.31	2119.9	2264.11	2292.88	2077.65	2189.88	2318.34	2112.3	2118.06	2200.88	2151.8	2286.54	2109.68	2076.41	2237.73	2130.35	2357.86	2074.58	2029.21
	1993.97	1982.15	2009.21	2135.16	1999.54	2036.21	2092.77	2146.93	2100.7	2022.83	2043.67	2041.8	2214.96	2095.48	2061.13	1999.93	2058.27	2009.94	2125.77	2176.6	2105.38	2129.66	2178.55	2088.65	2081.06	2138.35	2025.2	2193.53	2205.19	2232.28	2116.26	2120.8	2264.85	2294.01	2078.22	2190.88	2318.99	2112.99	2118.89	2201.88	2152.3	2287.21	2110.63	2077.18	2238.68	2131.14	2359.19	2075.25	2029.47
	1994.21	1982.34	2009.46	2136.01	1999.84	2036.69	2093.57	2147.06	2101.55	2023.06	2044.21	2042.33	2215.5	2096.36	2061.88	2000.23	2058.9	2010.41	2126.13	2176.49	2106.1	2130.63	2178.94	2089.08	2081.61	2139.24	2025.68	2194.41	2205.8	2232.7	2117.21	2121.7	2265.59	2295.15	2078.8	2191.88	2319.64	2113.69	2119.72	2202.89	2152.8	2287.88	2111.59	2077.95	2239.63	2131.93	2360.52	2075.93	2029.73
	1994.45	1982.54	2009.71	2136.86	2000.13	2037.17	2094.38	2147.2	2102.4	2023.28	2044.74	2042.87	2216.03	2097.26	2062.63	2000.54	2059.53	2010.87	2126.5	2176.39	2106.82	2131.6	2179.34	2089.52	2082.17	2140.13	2026.15	2195.29	2206.42	2233.13	2118.16	2122.61	2266.34	2296.28	2079.38	2192.88	2320.3	2114.38	2120.55	2203.9	2153.3	2288.55	2112.55	2078.72	2240.58	2132.71	2361.85	2076.61	2029.99
	1994.69	1982.74	2009.96	2137.71	2000.42	2037.66	2095.19	2147.34	2103.25	2023.51	2045.28	2043.42	2216.57	2098.15	2063.39	2000.85	2060.16	2011.34	2126.87	2176.29	2107.54	2132.57	2179.73	2089.95	2082.72	2141.02	2026.64	2196.18	2207.03	2233.57	2119.11	2123.52	2267.09	2297.42	2079.95	2193.89	2320.95	2115.08	2121.39	2204.92	2153.81	2289.22	2113.52	2079.5	2241.53	2133.5	2363.18	2077.29	2030.25
	1994.92	1982.94	2010.21	2138.56	2000.72	2038.14	2096	2147.47	2104.11	2023.74	2045.82	2043.96	2217.11	2099.05	2064.15	2001.16	2060.79	2011.81	2127.24	2176.19	2108.27	2133.55	2180.13	2090.39	2083.28	2141.92	2027.12	2197.06	2207.65	2234	2120.06	2124.44	2267.84	2298.56	2080.53	2194.89	2321.61	2115.77	2122.22	2205.94	2154.32	2289.9	2114.49	2080.28	2242.48	2134.29	2364.51	2077.98	2030.51
	1995.16	1983.15	2010.46	2139.4	2001.01	2038.62	2096.82	2147.61	2104.97	2023.97	2046.36	2044.5	2217.65	2099.95	2064.91	2001.47	2061.43	2012.29	2127.61	2176.09	2109	2134.53	2180.52	2090.82	2083.84	2142.82	2027.61	2197.95	2208.27	2234.44	2121.01	2125.36	2268.59	2299.71	2081.11	2195.9	2322.26	2116.47	2123.06	2206.96	2154.83	2290.57	2115.46	2081.07	2243.43	2135.08	2365.85	2078.67	2030.78
	1995.4	1983.35	2010.71	2140.25	2001.31	2039.11	2097.63	2147.76	2105.83	2024.21	2046.9	2045.04	2218.2	2100.85	2065.68	2001.78	2062.06	2012.76	2127.98	2176	2109.73	2135.51	2180.91	2091.26	2084.4	2143.72	2028.09	2198.84	2208.89	2234.88	2121.97	2126.28	2269.34	2300.85	2081.68	2196.91	2322.92	2117.17	2123.9	2207.99	2155.34	2291.24	2116.43	2081.85	2244.38	2135.88	2367.18	2079.37	2031.04
	1995.63	1983.56	2010.97	2141.1	2001.6	2039.6	2098.45	2147.9	2106.69	2024.44	2047.44	2045.59	2218.75	2101.75	2066.45	2002.09	2062.7	2013.24	2128.36	2175.91	2110.47	2136.5	2181.31	2091.7	2084.96	2144.62	2028.59	2199.74	2209.51	2235.33	2122.92	2127.21	2270.1	2301.99	2082.26	2197.92	2323.58	2117.87	2124.74	2209.03	2155.85	2291.91	2117.41	2082.64	2245.33	2136.67	2368.52	2080.07	2031.31
	1995.87	1983.77	2011.22	2141.94	2001.9	2040.09	2099.28	2148.05	2107.56	2024.68	2047.99	2046.13	2219.3	2102.66	2067.22	2002.4	2063.34	2013.72	2128.73	2175.81	2111.21	2137.48	2181.7	2092.14	2085.53	2145.52	2029.08	2200.63	2210.13	2235.78	2123.88	2128.14	2270.86	2303.14	2082.84	2198.93	2324.24	2118.57	2125.58	2210.07	2156.37	2292.59	2118.39	2083.43	2246.28	2137.46	2369.86	2080.77	2031.57
	1996.11	1983.99	2011.47	2142.79	2002.2	2040.58	2100.11	2148.19	2108.43	2024.92	2048.54	2046.68	2219.85	2103.57	2068	2002.71	2063.99	2014.2	2129.11	2175.72	2111.95	2138.47	2182.09	2092.58	2086.09	2146.42	2029.58	2201.53	2210.75	2236.23	2124.84	2129.08	2271.62	2304.29	2083.42	2199.95	2324.9	2119.27	2126.42	2211.12	2156.88	2293.26	2119.37	2084.22	2247.23	2138.26	2371.2	2081.48	2031.84
	1996.34	1984.21	2011.72	2143.63	2002.5	2041.07	2100.93	2148.34	2109.3	2025.16	2049.09	2047.23	2220.41	2104.48	2068.78	2003.02	2064.63	2014.68	2129.49	2175.64	2112.69	2139.46	2182.48	2093.02	2086.66	2147.32	2030.07	2202.43	2211.37	2236.69	2125.8	2130.01	2272.38	2305.43	2084	2200.97	2325.56	2119.97	2127.26	2212.17	2157.4	2293.93	2120.36	2085.02	2248.18	2139.06	2372.54	2082.19	2032.1
	1996.58	1984.42	2011.98	2144.48	2002.8	2041.56	2101.77	2148.49	2110.17	2025.4	2049.64	2047.77	2220.97	2105.39	2069.56	2003.33	2065.28	2015.16	2129.87	2175.55	2113.44	2140.46	2182.87	2093.46	2087.23	2148.23	2030.58	2203.33	2211.99	2237.14	2126.76	2130.96	2273.14	2306.58	2084.58	2201.98	2326.23	2120.67	2128.1	2213.22	2157.92	2294.6	2121.35	2085.82	2249.12	2139.85	2373.88	2082.91	2032.37
	1996.82	1984.65	2012.23	2145.32	2003.1	2042.06	2102.6	2148.65	2111.05	2025.65	2050.19	2048.32	2221.54	2106.3	2070.35	2003.64	2065.93	2015.65	2130.25	2175.46	2114.19	2141.46	2183.26	2093.9	2087.81	2149.14	2031.08	2204.23	2212.61	2237.6	2127.72	2131.9	2273.91	2307.74	2085.15	2203	2326.89	2121.37	2128.95	2214.28	2158.44	2295.28	2122.34	2086.62	2250.07	2140.65	2375.23	2083.63	2032.64
	1997.05	1984.87	2012.48	2146.16	2003.4	2042.55	2103.44	2148.8	2111.93	2025.9	2050.75	2048.87	2222.1	2107.22	2071.15	2003.95	2066.57	2016.14	2130.63	2175.38	2114.94	2142.46	2183.65	2094.34	2088.38	2150.05	2031.59	2205.14	2213.23	2238.07	2128.68	2132.85	2274.67	2308.89	2085.73	2204.02	2327.56	2122.08	2129.79	2215.35	2158.97	2295.95	2123.33	2087.42	2251.02	2141.45	2376.57	2084.36	2032.91
	1997.29	1985.09	2012.74	2147	2003.7	2043.05	2104.28	2148.96	2112.81	2026.15	2051.31	2049.42	2222.67	2108.14	2071.94	2004.27	2067.23	2016.63	2131.02	2175.3	2115.69	2143.46	2184.04	2094.78	2088.96	2150.96	2032.1	2206.04	2213.86	2238.53	2129.65	2133.8	2275.44	2310.04	2086.31	2205.05	2328.23	2122.78	2130.64	2216.42	2159.49	2296.62	2124.33	2088.23	2251.97	2142.26	2377.92	2085.09	2033.17
	1997.53	1985.32	2012.99	2147.85	2004	2043.55	2105.12	2149.11	2113.69	2026.4	2051.86	2049.97	2223.24	2109.06	2072.74	2004.58	2067.88	2017.12	2131.4	2175.22	2116.45	2144.47	2184.43	2095.23	2089.53	2151.87	2032.61	2206.95	2214.48	2239	2130.61	2134.76	2276.21	2311.2	2086.89	2206.07	2328.89	2123.48	2131.49	2217.5	2160.02	2297.3	2125.32	2089.04	2252.92	2143.06	2379.27	2085.82	2033.44
	1997.76	1985.55	2013.24	2148.69	2004.31	2044.04	2105.97	2149.27	2114.58	2026.65	2052.42	2050.52	2223.82	2109.98	2073.55	2004.89	2068.54	2017.62	2131.79	2175.14	2117.21	2145.47	2184.82	2095.67	2090.11	2152.78	2033.12	2207.86	2215.1	2239.47	2131.58	2135.72	2276.98	2312.36	2087.47	2207.1	2329.56	2124.19	2132.34	2218.58	2160.55	2297.97	2126.33	2089.85	2253.86	2143.86	2380.62	2086.56	2033.71
	1998	1985.79	2013.5	2149.52	2004.61	2044.54	2106.81	2149.44	2115.46	2026.91	2052.99	2051.07	2224.4	2110.91	2074.36	2005.2	2069.19	2018.12	2132.17	2175.07	2117.97	2146.48	2185.21	2096.12	2090.69	2153.7	2033.64	2208.77	2215.72	2239.95	2132.54	2136.68	2277.75	2313.52	2088.05	2208.12	2330.23	2124.89	2133.19	2219.66	2161.08	2298.64	2127.33	2090.66	2254.81	2144.67	2381.97	2087.3	2033.98
	1998.23	1986.02	2013.75	2150.36	2004.91	2045.05	2107.66	2149.6	2116.35	2027.16	2053.55	2051.63	2224.98	2111.84	2075.17	2005.52	2069.85	2018.61	2132.56	2174.99	2118.74	2147.5	2185.59	2096.56	2091.28	2154.61	2034.16	2209.69	2216.35	2240.42	2133.51	2137.65	2278.52	2314.68	2088.63	2209.15	2330.9	2125.59	2134.04	2220.75	2161.61	2299.31	2128.34	2091.48	2255.75	2145.47	2383.32	2088.05	2034.25
	1998.47	1986.26	2014.01	2151.2	2005.22	2045.55	2108.52	2149.76	2117.24	2027.42	2054.12	2052.18	2225.56	2112.77	2075.99	2005.83	2070.51	2019.11	2132.95	2174.92	2119.51	2148.51	2185.98	2097.01	2091.86	2155.53	2034.68	2210.6	2216.97	2240.9	2134.48	2138.62	2279.3	2315.84	2089.21	2210.18	2331.58	2126.3	2134.89	2221.85	2162.14	2299.99	2129.34	2092.29	2256.7	2146.28	2384.68	2088.8	2034.52
	1998.7	1986.5	2014.26	2152.03	2005.52	2046.05	2109.37	2149.93	2118.14	2027.68	2054.68	2052.73	2226.15	2113.7	2076.81	2006.14	2071.17	2019.62	2133.34	2174.85	2120.28	2149.53	2186.37	2097.46	2092.45	2156.45	2035.2	2211.52	2217.6	2241.38	2135.45	2139.6	2280.08	2317	2089.79	2211.21	2332.25	2127	2135.74	2222.95	2162.68	2300.66	2130.36	2093.12	2257.64	2147.09	2386.03	2089.55	2034.79
	1998.94	1986.74	2014.52	2152.87	2005.83	2046.56	2110.23	2150.1	2119.04	2027.94	2055.25	2053.29	2226.75	2114.63	2077.63	2006.46	2071.84	2020.12	2133.73	2174.78	2121.05	2150.55	2186.75	2097.9	2093.04	2157.37	2035.73	2212.44	2218.22	2241.87	2136.42	2140.57	2280.86	2318.17	2090.37	2212.24	2332.92	2127.71	2136.59	2224.05	2163.21	2301.33	2131.37	2093.94	2258.59	2147.89	2387.39	2090.31	2035.06
	1999.17	1986.99	2014.77	2153.7	2006.14	2047.07	2111.09	2150.27	2119.93	2028.21	2055.82	2053.84	2227.34	2115.57	2078.46	2006.77	2072.5	2020.63	2134.12	2174.71	2121.83	2151.57	2187.14	2098.35	2093.63	2158.29	2036.25	2213.36	2218.85	2242.35	2137.39	2141.56	2281.64	2319.33	2090.95	2213.28	2333.59	2128.41	2137.45	2225.16	2163.75	2302	2132.39	2094.76	2259.53	2148.7	2388.74	2091.07	2035.33
	1999.41	1987.23	2015.02	2154.53	2006.45	2047.57	2111.96	2150.44	2120.83	2028.47	2056.4	2054.4	2227.94	2116.51	2079.29	2007.08	2073.17	2021.14	2134.52	2174.64	2122.6	2152.6	2187.52	2098.8	2094.22	2159.21	2036.78	2214.29	2219.47	2242.84	2138.36	2142.54	2282.42	2320.5	2091.53	2214.31	2334.27	2129.12	2138.3	2226.28	2164.29	2302.67	2133.4	2095.59	2260.47	2149.52	2390.1	2091.84	2035.6
	1999.64	1987.48	2015.28	2155.36	2006.75	2048.08	2112.82	2150.61	2121.74	2028.74	2056.97	2054.95	2228.54	2117.44	2080.12	2007.4	2073.84	2021.65	2134.91	2174.58	2123.39	2153.63	2187.91	2099.25	2094.81	2160.14	2037.32	2215.21	2220.1	2243.33	2139.33	2143.53	2283.2	2321.67	2092.11	2215.35	2334.94	2129.82	2139.16	2227.4	2164.83	2303.35	2134.42	2096.42	2261.41	2150.33	2391.46	2092.61	2035.88
	1999.88	1987.74	2015.53	2156.19	2007.06	2048.59	2113.69	2150.79	2122.64	2029.01	2057.55	2055.51	2229.15	2118.39	2080.96	2007.71	2074.51	2022.16	2135.31	2174.52	2124.17	2154.66	2188.29	2099.7	2095.41	2161.06	2037.85	2216.14	2220.72	2243.83	2140.3	2144.52	2283.98	2322.84	2092.68	2216.38	2335.62	2130.53	2140.01	2228.52	2165.37	2304.02	2135.45	2097.26	2262.35	2151.14	2392.82	2093.39	2036.15
	2000.11	1987.99	2015.79	2157.02	2007.37	2049.1	2114.56	2150.97	2123.55	2029.28	2058.12	2056.07	2229.75	2119.33	2081.8	2008.03	2075.18	2022.67	2135.7	2174.46	2124.95	2155.69	2188.67	2100.16	2096	2161.99	2038.39	2217.06	2221.35	2244.33	2141.27	2145.52	2284.77	2324.01	2093.26	2217.42	2336.29	2131.23	2140.87	2229.65	2165.91	2304.69	2136.47	2098.09	2263.29	2151.95	2394.18	2094.17	2036.42
	2000.35	1988.25	2016.04	2157.85	2007.68	2049.62	2115.44	2151.14	2124.46	2029.55	2058.7	2056.63	2230.36	2120.28	2082.65	2008.34	2075.85	2023.19	2136.1	2174.4	2125.74	2156.72	2189.06	2100.61	2096.6	2162.92	2038.93	2217.99	2221.97	2244.82	2142.24	2146.52	2285.56	2325.19	2093.84	2218.46	2336.97	2131.94	2141.73	2230.78	2166.45	2305.36	2137.5	2098.93	2264.23	2152.77	2395.54	2094.95	2036.69
	2000.58	1988.51	2016.3	2158.67	2007.99	2050.13	2116.31	2151.32	2125.37	2029.83	2059.28	2057.19	2230.98	2121.22	2083.5	2008.66	2076.53	2023.71	2136.5	2174.34	2126.53	2157.76	2189.44	2101.06	2097.2	2163.84	2039.47	2218.92	2222.6	2245.33	2143.21	2147.52	2286.35	2326.36	2094.42	2219.5	2337.65	2132.64	2142.59	2231.92	2167	2306.03	2138.53	2099.77	2265.17	2153.58	2396.9	2095.74	2036.96
	2000.82	1988.77	2016.55	2159.49	2008.3	2050.64	2117.19	2151.51	2126.28	2030.1	2059.87	2057.74	2231.6	2122.17	2084.35	2008.97	2077.2	2024.22	2136.9	2174.28	2127.33	2158.8	2189.82	2101.52	2097.8	2164.77	2040.01	2219.85	2223.23	2245.83	2144.19	2148.53	2287.14	2327.54	2095	2220.54	2338.33	2133.35	2143.45	2233.07	2167.54	2306.7	2139.56	2100.62	2266.11	2154.4	2398.27	2096.53	2037.24
	2001.05	1989.04	2016.81	2160.32	2008.62	2051.16	2118.08	2151.69	2127.19	2030.38	2060.45	2058.3	2232.22	2123.12	2085.21	2009.29	2077.88	2024.75	2137.3	2174.23	2128.12	2159.84	2190.2	2101.97	2098.41	2165.71	2040.56	2220.79	2223.85	2246.34	2145.16	2149.54	2287.93	2328.72	2095.58	2221.58	2339	2134.05	2144.31	2234.21	2168.09	2307.38	2140.59	2101.46	2267.05	2155.22	2399.63	2097.32	2037.51
	2001.29	1989.3	2017.06	2161.14	2008.93	2051.68	2118.96	2151.87	2128.11	2030.66	2061.04	2058.86	2232.84	2124.08	2086.07	2009.6	2078.56	2025.27	2137.7	2174.18	2128.92	2160.88	2190.58	2102.43	2099.01	2166.64	2041.11	2221.72	2224.48	2246.84	2146.13	2150.55	2288.72	2329.9	2096.16	2222.62	2339.68	2134.75	2145.17	2235.37	2168.64	2308.05	2141.63	2102.31	2267.98	2156.03	2401	2098.12	2037.78
	2001.52	1989.57	2017.32	2161.95	2009.24	2052.2	2119.85	2152.06	2129.02	2030.94	2061.62	2059.42	2233.47	2125.03	2086.93	2009.92	2079.24	2025.79	2138.1	2174.13	2129.72	2161.93	2190.97	2102.88	2099.62	2167.57	2041.66	2222.66	2225.11	2247.36	2147.11	2151.56	2289.52	2331.08	2096.73	2223.66	2340.36	2135.46	2146.03	2236.52	2169.19	2308.72	2142.67	2103.16	2268.92	2156.85	2402.36	2098.92	2038.05
	2001.75	1989.85	2017.57	2162.77	2009.56	2052.71	2120.74	2152.25	2129.94	2031.22	2062.21	2059.98	2234.1	2125.99	2087.8	2010.23	2079.92	2026.32	2138.5	2174.08	2130.52	2162.98	2191.35	2103.34	2100.23	2168.51	2042.21	2223.6	2225.73	2247.87	2148.08	2152.58	2290.32	2332.26	2097.31	2224.71	2341.04	2136.16	2146.9	2237.68	2169.74	2309.39	2143.71	2104.01	2269.85	2157.67	2403.73	2099.73	2038.33
	2001.99	1990.12	2017.83	2163.59	2009.87	2053.23	2121.63	2152.44	2130.86	2031.51	2062.8	2060.55	2234.73	2126.95	2088.67	2010.55	2080.61	2026.85	2138.91	2174.03	2131.32	2164.03	2191.73	2103.8	2100.84	2169.45	2042.76	2224.53	2226.36	2248.38	2149.05	2153.61	2291.11	2333.45	2097.89	2225.75	2341.72	2136.86	2147.76	2238.85	2170.29	2310.06	2144.75	2104.87	2270.78	2158.49	2405.1	2100.54	2038.6
	2002.22	1990.4	2018.08	2164.4	2010.18	2053.76	2122.52	2152.63	2131.79	2031.79	2063.39	2061.11	2235.37	2127.91	2089.54	2010.86	2081.29	2027.37	2139.31	2173.98	2132.13	2165.08	2192.11	2104.26	2101.45	2170.39	2043.32	2225.47	2226.99	2248.9	2150.03	2154.63	2291.91	2334.63	2098.47	2226.8	2342.4	2137.57	2148.62	2240.02	2170.85	2310.73	2145.79	2105.73	2271.71	2159.31	2406.47	2101.35	2038.87
	2002.45	1990.68	2018.34	2165.21	2010.5	2054.28	2123.42	2152.82	2132.71	2032.08	2063.99	2061.67	2236.01	2128.87	2090.42	2011.18	2081.98	2027.9	2139.71	2173.94	2132.94	2166.13	2192.49	2104.72	2102.07	2171.33	2043.87	2226.41	2227.62	2249.42	2151	2155.67	2292.71	2335.82	2099.04	2227.85	2343.08	2138.27	2149.49	2241.2	2171.4	2311.41	2146.84	2106.59	2272.64	2160.14	2407.83	2102.17	2039.15
	2002.69	1990.96	2018.59	2166.02	2010.82	2054.8	2124.32	2153.02	2133.63	2032.37	2064.58	2062.23	2236.66	2129.84	2091.3	2011.5	2082.67	2028.44	2140.12	2173.9	2133.75	2167.19	2192.87	2105.18	2102.68	2172.27	2044.43	2227.36	2228.24	2249.94	2151.98	2156.7	2293.52	2337.01	2099.62	2228.9	2343.76	2138.97	2150.36	2242.37	2171.95	2312.08	2147.89	2107.45	2273.57	2160.96	2409.2	2102.99	2039.42
	2002.92	1991.25	2018.85	2166.83	2011.13	2055.33	2125.23	2153.21	2134.56	2032.66	2065.18	2062.79	2237.3	2130.8	2092.19	2011.81	2083.36	2028.97	2140.53	2173.86	2134.56	2168.25	2193.25	2105.64	2103.3	2173.21	2045	2228.3	2228.87	2250.47	2152.95	2157.74	2294.32	2338.2	2100.19	2229.94	2344.44	2139.67	2151.22	2243.56	2172.51	2312.75	2148.94	2108.32	2274.5	2161.78	2410.57	2103.81	2039.69
	2003.15	1991.54	2019.1	2167.64	2011.45	2055.85	2126.13	2153.41	2135.49	2032.95	2065.77	2063.36	2237.95	2131.77	2093.08	2012.13	2084.05	2029.51	2140.93	2173.82	2135.38	2169.31	2193.63	2106.1	2103.92	2174.15	2045.56	2229.24	2229.5	2251	2153.92	2158.78	2295.13	2339.39	2100.77	2230.99	2345.12	2140.37	2152.09	2244.74	2173.07	2313.42	2149.99	2109.19	2275.43	2162.61	2411.94	2104.64	2039.97
	2003.39	1991.83	2019.36	2168.45	2011.77	2056.38	2127.04	2153.61	2136.42	2033.24	2066.37	2063.92	2238.61	2132.74	2093.97	2012.45	2084.74	2030.04	2141.34	2173.78	2136.19	2170.37	2194.01	2106.57	2104.54	2175.1	2046.12	2230.19	2230.13	2251.52	2154.9	2159.82	2295.93	2340.58	2101.34	2232.04	2345.8	2141.08	2152.96	2245.94	2173.63	2314.09	2151.04	2110.06	2276.35	2163.43	2413.31	2105.48	2040.24
	2003.62	1992.12	2019.61	2169.25	2012.09	2056.9	2127.95	2153.81	2137.35	2033.54	2066.97	2064.49	2239.26	2133.71	2094.87	2012.77	2085.43	2030.58	2141.75	2173.74	2137.01	2171.44	2194.39	2107.03	2105.16	2176.05	2046.69	2231.13	2230.75	2252.06	2155.87	2160.87	2296.74	2341.78	2101.92	2233.1	2346.48	2141.78	2153.83	2247.13	2174.19	2314.76	2152.1	2110.93	2277.28	2164.26	2414.68	2106.31	2040.52
	2003.85	1992.42	2019.87	2170.05	2012.41	2057.43	2128.86	2154.01	2138.28	2033.83	2067.57	2065.05	2239.92	2134.69	2095.76	2013.08	2086.13	2031.12	2142.16	2173.71	2137.83	2172.5	2194.77	2107.5	2105.79	2176.99	2047.26	2232.08	2231.38	2252.59	2156.85	2161.92	2297.55	2342.97	2102.49	2234.15	2347.16	2142.47	2154.7	2248.33	2174.75	2315.44	2153.16	2111.81	2278.2	2165.08	2416.05	2107.15	2040.79
	2004.09	1992.71	2020.12	2170.85	2012.73	2057.96	2129.78	2154.21	2139.22	2034.13	2068.18	2065.61	2240.58	2135.66	2096.67	2013.4	2086.82	2031.66	2142.57	2173.68	2138.65	2173.57	2195.14	2107.96	2106.41	2177.94	2047.83	2233.03	2232.01	2253.12	2157.82	2162.97	2298.36	2344.17	2103.07	2235.2	2347.84	2143.17	2155.57	2249.54	2175.31	2316.11	2154.21	2112.69	2279.12	2165.91	2417.42	2107.99	2041.07
	2004.32	1993.01	2020.38	2171.65	2013.05	2058.49	2130.7	2154.42	2140.15	2034.43	2068.78	2066.18	2241.25	2136.64	2097.57	2013.72	2087.52	2032.2	2142.98	2173.65	2139.48	2174.64	2195.52	2108.43	2107.04	2178.89	2048.4	2233.98	2232.64	2253.66	2158.79	2164.03	2299.18	2345.37	2103.64	2236.25	2348.52	2143.87	2156.44	2250.75	2175.87	2316.78	2155.27	2113.57	2280.04	2166.74	2418.79	2108.84	2041.34
	2004.55	1993.32	2020.63	2172.44	2013.37	2059.02	2131.62	2154.62	2141.09	2034.73	2069.39	2066.74	2241.92	2137.62	2098.48	2014.04	2088.22	2032.75	2143.39	2173.62	2140.3	2175.71	2195.9	2108.9	2107.67	2179.85	2048.98	2234.92	2233.27	2254.2	2159.77	2165.09	2299.99	2346.57	2104.21	2237.31	2349.2	2144.57	2157.32	2251.96	2176.43	2317.45	2156.34	2114.46	2280.96	2167.57	2420.16	2109.69	2041.61
	2004.78	1993.62	2020.89	2173.24	2013.69	2059.55	2132.54	2154.83	2142.02	2035.03	2069.99	2067.31	2242.59	2138.6	2099.39	2014.36	2088.92	2033.29	2143.81	2173.59	2141.13	2176.78	2196.28	2109.37	2108.3	2180.8	2049.55	2235.87	2233.9	2254.74	2160.74	2166.15	2300.81	2347.77	2104.78	2238.36	2349.88	2145.27	2158.19	2253.17	2177	2318.13	2157.4	2115.34	2281.88	2168.4	2421.54	2110.54	2041.89
	2005.02	1993.93	2021.14	2174.03	2014.01	2060.09	2133.47	2155.04	2142.96	2035.33	2070.6	2067.88	2243.26	2139.58	2100.31	2014.67	2089.62	2033.84	2144.22	2173.56	2141.96	2177.86	2196.66	2109.84	2108.93	2181.76	2050.13	2236.82	2234.52	2255.29	2161.71	2167.21	2301.63	2348.97	2105.35	2239.42	2350.56	2145.96	2159.06	2254.4	2177.56	2318.8	2158.46	2116.23	2282.8	2169.23	2422.91	2111.4	2042.16
	2005.25	1994.25	2021.4	2174.82	2014.34	2060.62	2134.4	2155.25	2143.9	2035.64	2071.21	2068.44	2243.94	2140.56	2101.23	2014.99	2090.33	2034.39	2144.63	2173.54	2142.79	2178.94	2197.04	2110.31	2109.57	2182.71	2050.71	2237.78	2235.15	2255.83	2162.68	2168.28	2302.44	2350.18	2105.92	2240.47	2351.24	2146.66	2159.94	2255.62	2178.13	2319.47	2159.53	2117.12	2283.71	2170.06	2424.28	2112.26	2042.44
	2005.48	1994.56	2021.65	2175.61	2014.66	2061.15	2135.33	2155.46	2144.84	2035.94	2071.82	2069.01	2244.62	2141.55	2102.15	2015.31	2091.03	2034.94	2145.05	2173.52	2143.62	2180.01	2197.42	2110.78	2110.21	2183.67	2051.29	2238.73	2235.78	2256.38	2163.66	2169.36	2303.27	2351.38	2106.49	2241.53	2351.92	2147.35	2160.81	2256.85	2178.69	2320.14	2160.6	2118.02	2284.63	2170.89	2425.65	2113.13	2042.71
	2005.71	1994.88	2021.9	2176.39	2014.98	2061.69	2136.26	2155.67	2145.78	2036.25	2072.44	2069.57	2245.31	2142.53	2103.08	2015.63	2091.73	2035.49	2145.46	2173.5	2144.46	2181.09	2197.79	2111.25	2110.84	2184.63	2051.87	2239.68	2236.41	2256.93	2164.63	2170.43	2304.09	2352.59	2107.06	2242.58	2352.6	2148.04	2161.69	2258.08	2179.26	2320.82	2161.67	2118.92	2285.54	2171.72	2427.02	2113.99	2042.99
	2005.95	1995.2	2022.16	2177.18	2015.31	2062.23	2137.2	2155.89	2146.73	2036.56	2073.05	2070.14	2246	2143.52	2104	2015.95	2092.44	2036.04	2145.87	2173.48	2145.29	2182.18	2198.17	2111.73	2111.48	2185.59	2052.46	2240.63	2237.04	2257.48	2165.6	2171.51	2304.91	2353.8	2107.63	2243.64	2353.28	2148.74	2162.57	2259.32	2179.83	2321.49	2162.74	2119.82	2286.45	2172.55	2428.39	2114.87	2043.26
	2006.18	1995.52	2022.41	2177.96	2015.63	2062.76	2138.14	2156.1	2147.67	2036.87	2073.66	2070.71	2246.69	2144.51	2104.94	2016.27	2093.15	2036.59	2146.29	2173.46	2146.13	2183.26	2198.55	2112.2	2112.12	2186.55	2053.04	2241.59	2237.67	2258.03	2166.57	2172.59	2305.74	2355.01	2108.2	2244.7	2353.96	2149.43	2163.45	2260.56	2180.4	2322.16	2163.81	2120.72	2287.36	2173.38	2429.76	2115.74	2043.54
	2006.41	1995.85	2022.67	2178.74	2015.96	2063.3	2139.08	2156.32	2148.61	2037.18	2074.28	2071.27	2247.38	2145.5	2105.87	2016.59	2093.86	2037.15	2146.71	2173.44	2146.97	2184.34	2198.93	2112.68	2112.77	2187.51	2053.63	2242.54	2238.3	2258.59	2167.54	2173.68	2306.56	2356.22	2108.77	2245.76	2354.64	2150.12	2164.32	2261.8	2180.97	2322.84	2164.89	2121.62	2288.27	2174.22	2431.13	2116.62	2043.81
	2006.64	1996.17	2022.92	2179.51	2016.28	2063.84	2140.03	2156.54	2149.56	2037.49	2074.9	2071.84	2248.08	2146.5	2106.81	2016.91	2094.57	2037.7	2147.12	2173.43	2147.81	2185.43	2199.31	2113.15	2113.41	2188.48	2054.22	2243.49	2238.93	2259.15	2168.51	2174.77	2307.39	2357.43	2109.33	2246.82	2355.32	2150.81	2165.2	2263.05	2181.54	2323.51	2165.96	2122.53	2289.18	2175.05	2432.5	2117.5	2044.09
	2006.87	1996.5	2023.18	2180.29	2016.61	2064.38	2140.97	2156.76	2150.5	2037.8	2075.51	2072.41	2248.78	2147.49	2107.75	2017.23	2095.28	2038.26	2147.54	2173.42	2148.65	2186.52	2199.69	2113.63	2114.06	2189.44	2054.81	2244.45	2239.55	2259.71	2169.48	2175.86	2308.22	2358.64	2109.9	2247.87	2356	2151.5	2166.08	2264.3	2182.11	2324.19	2167.04	2123.44	2290.08	2175.89	2433.87	2118.38	2044.36
	2007.11	1996.84	2023.43	2181.06	2016.94	2064.92	2141.92	2156.98	2151.45	2038.12	2076.13	2072.97	2249.48	2148.49	2108.7	2017.55	2095.99	2038.82	2147.96	2173.41	2149.49	2187.61	2200.07	2114.11	2114.71	2190.41	2055.4	2245.4	2240.18	2260.27	2170.45	2176.95	2309.05	2359.86	2110.46	2248.93	2356.68	2152.18	2166.96	2265.55	2182.68	2324.86	2168.12	2124.35	2290.98	2176.72	2435.24	2119.27	2044.64
	2007.34	1997.18	2023.69	2181.83	2017.27	2065.46	2142.88	2157.2	2152.4	2038.43	2076.75	2073.54	2250.19	2149.48	2109.65	2017.87	2096.7	2039.38	2148.37	2173.4	2150.34	2188.7	2200.44	2114.59	2115.36	2191.38	2055.99	2246.36	2240.81	2260.83	2171.41	2178.05	2309.88	2361.07	2111.03	2249.99	2357.35	2152.87	2167.85	2266.81	2183.26	2325.53	2169.19	2125.27	2291.88	2177.56	2436.61	2120.16	2044.91
	2007.57	1997.51	2023.94	2182.59	2017.6	2066	2143.83	2157.43	2153.35	2038.75	2077.38	2074.11	2250.9	2150.48	2110.6	2018.2	2097.42	2039.94	2148.79	2173.39	2151.18	2189.79	2200.82	2115.07	2116.01	2192.35	2056.59	2247.32	2241.44	2261.4	2172.38	2179.15	2310.72	2362.29	2111.59	2251.05	2358.03	2153.56	2168.73	2268.07	2183.83	2326.21	2170.27	2126.19	2292.78	2178.39	2437.98	2121.06	2045.19
	2007.8	1997.86	2024.2	2183.36	2017.93	2066.54	2144.79	2157.65	2154.29	2039.07	2078	2074.68	2251.61	2151.48	2111.55	2018.52	2098.13	2040.5	2149.21	2173.38	2152.03	2190.89	2201.2	2115.55	2116.66	2193.32	2057.18	2248.27	2242.07	2261.96	2173.35	2180.26	2311.55	2363.51	2112.15	2252.11	2358.7	2154.24	2169.61	2269.34	2184.4	2326.88	2171.36	2127.11	2293.68	2179.23	2439.35	2121.95	2045.46
	2008.03	1998.2	2024.45	2184.12	2018.26	2067.09	2145.75	2157.88	2155.24	2039.39	2078.62	2075.25	2252.32	2152.49	2112.51	2018.84	2098.85	2041.06	2149.63	2173.38	2152.88	2191.98	2201.58	2116.03	2117.32	2194.29	2057.78	2249.23	2242.7	2262.53	2174.31	2181.36	2312.39	2364.73	2112.71	2253.17	2359.38	2154.92	2170.49	2270.61	2184.98	2327.56	2172.44	2128.03	2294.58	2180.06	2440.72	2122.85	2045.74
	2008.27	1998.55	2024.71	2184.88	2018.59	2067.63	2146.71	2158.11	2156.19	2039.71	2079.25	2075.81	2253.04	2153.49	2113.47	2019.16	2099.57	2041.62	2150.05	2173.37	2153.73	2193.08	2201.96	2116.51	2117.97	2195.27	2058.38	2250.18	2243.32	2263.1	2175.28	2182.47	2313.23	2365.95	2113.27	2254.23	2360.05	2155.6	2171.38	2271.88	2185.55	2328.24	2173.52	2128.96	2295.47	2180.9	2442.09	2123.76	2046.01
	2008.5	1998.9	2024.96	2185.64	2018.92	2068.18	2147.68	2158.33	2157.14	2040.03	2079.87	2076.38	2253.76	2154.5	2114.43	2019.48	2100.29	2042.19	2150.47	2173.37	2154.58	2194.18	2202.34	2117	2118.63	2196.24	2058.97	2251.14	2243.95	2263.67	2176.24	2183.59	2314.07	2367.17	2113.83	2255.3	2360.73	2156.28	2172.26	2273.16	2186.13	2328.91	2174.61	2129.89	2296.36	2181.74	2443.45	2124.66	2046.28
	2008.73	1999.25	2025.22	2186.39	2019.25	2068.72	2148.65	2158.56	2158.09	2040.35	2080.5	2076.95	2254.49	2155.5	2115.4	2019.81	2101.01	2042.75	2150.89	2173.37	2155.43	2195.28	2202.72	2117.48	2119.29	2197.22	2059.58	2252.1	2244.58	2264.25	2177.2	2184.7	2314.91	2368.4	2114.39	2256.36	2361.4	2156.96	2173.15	2274.44	2186.7	2329.59	2175.69	2130.82	2297.25	2182.57	2444.82	2125.57	2046.56
	2008.96	1999.61	2025.47	2187.14	2019.58	2069.27	2149.62	2158.8	2159.04	2040.67	2081.13	2077.52	2255.22	2156.51	2116.37	2020.13	2101.73	2043.32	2151.31	2173.37	2156.29	2196.38	2203.1	2117.97	2119.95	2198.2	2060.18	2253.05	2245.21	2264.82	2178.16	2185.82	2315.75	2369.62	2114.94	2257.42	2362.08	2157.64	2174.03	2275.72	2187.28	2330.26	2176.78	2131.76	2298.14	2183.41	2446.18	2126.49	2046.83
	2009.19	1999.97	2025.72	2187.89	2019.91	2069.81	2150.59	2159.03	2159.99	2041	2081.76	2078.08	2255.95	2157.52	2117.34	2020.45	2102.45	2043.89	2151.73	2173.38	2157.14	2197.48	2203.48	2118.46	2120.62	2199.18	2060.78	2254.01	2245.84	2265.4	2179.12	2186.94	2316.6	2370.85	2115.5	2258.48	2362.75	2158.31	2174.92	2277.01	2187.86	2330.94	2177.87	2132.69	2299.03	2184.25	2447.55	2127.4	2047.11
	2009.43	2000.33	2025.98	2188.64	2020.25	2070.36	2151.56	2159.26	2160.95	2041.32	2082.39	2078.65	2256.68	2158.53	2118.32	2020.78	2103.17	2044.45	2152.15	2173.38	2158	2198.58	2203.86	2118.95	2121.28	2200.16	2061.38	2254.96	2246.47	2265.98	2180.08	2188.07	2317.44	2372.07	2116.06	2259.54	2363.42	2158.99	2175.8	2278.3	2188.43	2331.62	2178.95	2133.63	2299.92	2185.09	2448.91	2128.32	2047.38
	2009.66	2000.69	2026.23	2189.38	2020.58	2070.91	2152.54	2159.5	2161.9	2041.65	2083.02	2079.22	2257.42	2159.54	2119.3	2021.1	2103.89	2045.02	2152.57	2173.39	2158.86	2199.69	2204.24	2119.43	2121.95	2201.14	2061.99	2255.92	2247.09	2266.56	2181.04	2189.19	2318.29	2373.3	2116.61	2260.6	2364.09	2159.66	2176.69	2279.59	2189.01	2332.3	2180.04	2134.57	2300.8	2185.93	2450.28	2129.24	2047.66
	2009.89	2001.06	2026.49	2190.12	2020.91	2071.46	2153.52	2159.73	2162.85	2041.98	2083.65	2079.79	2258.16	2160.56	2120.28	2021.43	2104.62	2045.59	2152.99	2173.4	2159.71	2200.79	2204.62	2119.93	2122.61	2202.13	2062.59	2256.88	2247.72	2267.14	2182	2190.33	2319.14	2374.53	2117.16	2261.67	2364.76	2160.33	2177.58	2280.89	2189.59	2332.97	2181.13	2135.52	2301.68	2186.77	2451.64	2130.17	2047.93
	2010.12	2001.43	2026.74	2190.86	2021.25	2072.01	2154.51	2159.97	2163.8	2042.31	2084.29	2080.35	2258.9	2161.57	2121.26	2021.75	2105.34	2046.16	2153.42	2173.41	2160.57	2201.9	2205	2120.42	2123.28	2203.11	2063.2	2257.83	2248.35	2267.73	2182.95	2191.46	2319.99	2375.77	2117.71	2262.73	2365.43	2161	2178.47	2282.19	2190.17	2333.65	2182.23	2136.47	2302.56	2187.61	2453	2131.1	2048.2
	2010.35	2001.81	2027	2191.6	2021.58	2072.56	2155.49	2160.21	2164.75	2042.64	2084.92	2080.92	2259.65	2162.59	2122.25	2022.07	2106.07	2046.73	2153.84	2173.42	2161.43	2203.01	2205.38	2120.91	2123.96	2204.1	2063.81	2258.79	2248.98	2268.31	2183.91	2192.6	2320.84	2377	2118.26	2263.79	2366.09	2161.67	2179.36	2283.49	2190.75	2334.33	2183.32	2137.42	2303.43	2188.45	2454.36	2132.03	2048.48
	2010.58	2002.18	2027.25	2192.33	2021.92	2073.11	2156.48	2160.45	2165.71	2042.97	2085.56	2081.49	2260.39	2163.61	2123.24	2022.4	2106.8	2047.31	2154.26	2173.43	2162.29	2204.12	2205.76	2121.4	2124.63	2205.09	2064.42	2259.74	2249.6	2268.9	2184.86	2193.73	2321.7	2378.23	2118.81	2264.85	2366.76	2162.34	2180.25	2284.79	2191.33	2335.01	2184.41	2138.37	2304.31	2189.29	2455.72	2132.96	2048.75
	2010.82	2002.56	2027.5	2193.06	2022.26	2073.66	2157.47	2160.69	2166.66	2043.3	2086.19	2082.06	2261.15	2164.62	2124.23	2022.72	2107.53	2047.88	2154.68	2173.45	2163.16	2205.22	2206.14	2121.9	2125.3	2206.08	2065.03	2260.7	2250.23	2269.49	2185.82	2194.88	2322.55	2379.47	2119.36	2265.91	2367.43	2163	2181.14	2286.1	2191.91	2335.69	2185.5	2139.33	2305.18	2190.13	2457.08	2133.9	2049.02
	2011.05	2002.94	2027.76	2193.79	2022.59	2074.21	2158.47	2160.93	2167.61	2043.63	2086.83	2082.62	2261.9	2165.64	2125.23	2023.05	2108.25	2048.45	2155.1	2173.46	2164.02	2206.34	2206.52	2122.39	2125.98	2207.07	2065.64	2261.65	2250.86	2270.08	2186.77	2196.02	2323.41	2380.7	2119.91	2266.98	2368.09	2163.66	2182.03	2287.42	2192.49	2336.37	2186.6	2140.29	2306.05	2190.97	2458.43	2134.84	2049.3
	2011.28	2003.33	2028.01	2194.51	2022.93	2074.76	2159.47	2161.17	2168.57	2043.97	2087.47	2083.19	2262.66	2166.67	2126.23	2023.38	2108.98	2049.03	2155.53	2173.48	2164.88	2207.45	2206.91	2122.89	2126.66	2208.06	2066.25	2262.61	2251.48	2270.67	2187.72	2197.17	2324.27	2381.94	2120.45	2268.04	2368.75	2164.32	2182.92	2288.73	2193.07	2337.05	2187.69	2141.25	2306.92	2191.81	2459.79	2135.78	2049.57
	2011.51	2003.72	2028.26	2195.23	2023.27	2075.31	2160.46	2161.42	2169.52	2044.3	2088.11	2083.76	2263.42	2167.69	2127.23	2023.7	2109.71	2049.6	2155.95	2173.5	2165.75	2208.56	2207.29	2123.39	2127.34	2209.05	2066.87	2263.56	2252.11	2271.26	2188.67	2198.32	2325.13	2383.18	2121	2269.1	2369.42	2164.98	2183.81	2290.05	2193.65	2337.73	2188.79	2142.21	2307.79	2192.65	2461.14	2136.73	2049.84
	2011.74	2004.11	2028.52	2195.95	2023.61	2075.87	2161.47	2161.66	2170.47	2044.64	2088.75	2084.33	2264.18	2168.71	2128.24	2024.03	2110.45	2050.18	2156.37	2173.52	2166.61	2209.67	2207.67	2123.89	2128.02	2210.05	2067.48	2264.51	2252.74	2271.86	2189.61	2199.47	2325.99	2384.42	2121.54	2270.16	2370.08	2165.64	2184.71	2291.37	2194.23	2338.41	2189.88	2143.18	2308.65	2193.49	2462.5	2137.67	2050.11
	2011.98	2004.5	2028.77	2196.66	2023.95	2076.42	2162.47	2161.91	2171.42	2044.97	2089.39	2084.89	2264.95	2169.74	2129.24	2024.36	2111.18	2050.75	2156.8	2173.54	2167.48	2210.79	2208.06	2124.39	2128.7	2211.04	2068.1	2265.46	2253.36	2272.46	2190.56	2200.63	2326.85	2385.66	2122.08	2271.22	2370.74	2166.3	2185.6	2292.69	2194.81	2339.09	2190.98	2144.15	2309.51	2194.33	2463.85	2138.63	2050.39
	2012.21	2004.9	2029.02	2197.38	2024.29	2076.97	2163.48	2162.16	2172.37	2045.31	2090.03	2085.46	2265.72	2170.76	2130.26	2024.68	2111.91	2051.33	2157.22	2173.57	2168.34	2211.9	2208.44	2124.89	2129.39	2212.04	2068.71	2266.42	2253.99	2273.05	2191.5	2201.79	2327.71	2386.9	2122.62	2272.28	2371.4	2166.95	2186.49	2294.02	2195.39	2339.77	2192.08	2145.12	2310.37	2195.17	2465.2	2139.58	2050.66
	2012.44	2005.3	2029.28	2198.08	2024.63	2077.53	2164.49	2162.41	2173.33	2045.65	2090.67	2086.02	2266.49	2171.79	2131.27	2025.01	2112.64	2051.91	2157.64	2173.59	2169.21	2213.02	2208.82	2125.39	2130.07	2213.04	2069.33	2267.37	2254.61	2273.65	2192.45	2202.95	2328.58	2388.15	2123.16	2273.35	2372.05	2167.6	2187.39	2295.35	2195.98	2340.45	2193.17	2146.1	2311.23	2196.01	2466.55	2140.54	2050.93
	2012.67	2005.7	2029.53	2198.79	2024.97	2078.08	2165.5	2162.66	2174.28	2045.99	2091.31	2086.59	2267.27	2172.82	2132.28	2025.34	2113.38	2052.49	2158.06	2173.62	2170.08	2214.14	2209.21	2125.89	2130.76	2214.04	2069.94	2268.32	2255.24	2274.25	2193.39	2204.12	2329.44	2389.39	2123.7	2274.41	2372.71	2168.25	2188.28	2296.68	2196.56	2341.14	2194.27	2147.07	2312.08	2196.86	2467.9	2141.49	2051.2
	2012.91	2006.11	2029.78	2199.49	2025.31	2078.64	2166.51	2162.91	2175.23	2046.33	2091.96	2087.16	2268.05	2173.85	2133.3	2025.67	2114.11	2053.07	2158.49	2173.65	2170.94	2215.26	2209.59	2126.4	2131.45	2215.04	2070.56	2269.27	2255.87	2274.86	2194.33	2205.28	2330.31	2390.64	2124.23	2275.47	2373.37	2168.9	2189.18	2298.02	2197.14	2341.82	2195.37	2148.06	2312.93	2197.7	2469.24	2142.46	2051.47
	2013.14	2006.52	2030.04	2200.19	2025.65	2079.2	2167.53	2163.16	2176.18	2046.67	2092.6	2087.72	2268.83	2174.88	2134.32	2026	2114.85	2053.65	2158.91	2173.68	2171.81	2216.37	2209.98	2126.9	2132.14	2216.05	2071.18	2270.22	2256.49	2275.46	2195.27	2206.45	2331.18	2391.88	2124.77	2276.53	2374.02	2169.54	2190.07	2299.35	2197.72	2342.5	2196.47	2149.04	2313.78	2198.54	2470.59	2143.42	2051.75
	2013.37	2006.93	2030.29	2200.89	2026	2079.75	2168.55	2163.41	2177.13	2047.01	2093.25	2088.29	2269.61	2175.91	2135.35	2026.32	2115.59	2054.23	2159.33	2173.71	2172.68	2217.49	2210.36	2127.41	2132.83	2217.05	2071.8	2271.17	2257.12	2276.06	2196.2	2207.63	2332.05	2393.13	2125.3	2277.59	2374.67	2170.19	2190.97	2300.69	2198.3	2343.19	2197.57	2150.02	2314.63	2199.38	2471.93	2144.39	2052.02
	2013.6	2007.35	2030.54	2201.58	2026.34	2080.31	2169.57	2163.67	2178.08	2047.35	2093.89	2088.85	2270.4	2176.95	2136.38	2026.65	2116.32	2054.81	2159.76	2173.74	2173.55	2218.61	2210.75	2127.92	2133.53	2218.06	2072.42	2272.11	2257.74	2276.67	2197.14	2208.8	2332.93	2394.38	2125.83	2278.65	2375.32	2170.83	2191.87	2302.04	2198.89	2343.87	2198.67	2151.01	2315.48	2200.22	2473.27	2145.36	2052.29
	2013.83	2007.76	2030.79	2202.27	2026.68	2080.87	2170.6	2163.92	2179.03	2047.69	2094.54	2089.42	2271.19	2177.98	2137.4	2026.98	2117.06	2055.39	2160.18	2173.78	2174.42	2219.73	2211.14	2128.43	2134.22	2219.06	2073.04	2273.06	2258.37	2277.28	2198.07	2209.98	2333.8	2395.63	2126.36	2279.71	2375.97	2171.47	2192.76	2303.38	2199.47	2344.56	2199.77	2152	2316.32	2201.07	2474.61	2146.33	2052.56
	2014.07	2008.18	2031.05	2202.96	2027.03	2081.42	2171.63	2164.18	2179.98	2048.04	2095.19	2089.98	2271.98	2179.02	2138.44	2027.31	2117.8	2055.97	2160.6	2173.81	2175.29	2220.86	2211.52	2128.94	2134.92	2220.07	2073.66	2274.01	2258.99	2277.89	2199	2211.16	2334.67	2396.88	2126.89	2280.77	2376.62	2172.11	2193.66	2304.73	2200.05	2345.24	2200.87	2153	2317.16	2201.91	2475.95	2147.3	2052.83
	2014.3	2008.61	2031.3	2203.64	2027.37	2081.98	2172.66	2164.43	2180.93	2048.38	2095.84	2090.55	2272.78	2180.05	2139.47	2027.64	2118.54	2056.55	2161.03	2173.85	2176.16	2221.98	2211.91	2129.45	2135.62	2221.08	2074.28	2274.95	2259.61	2278.5	2199.93	2212.34	2335.55	2398.14	2127.42	2281.83	2377.27	2172.74	2194.56	2306.08	2200.64	2345.93	2201.97	2154	2318	2202.75	2477.29	2148.28	2053.1
	2014.53	2009.03	2031.55	2204.32	2027.72	2082.54	2173.69	2164.69	2181.88	2048.73	2096.48	2091.11	2273.58	2181.09	2140.51	2027.97	2119.28	2057.13	2161.45	2173.89	2177.04	2223.1	2212.3	2129.96	2136.32	2222.09	2074.91	2275.9	2260.24	2279.11	2200.86	2213.53	2336.43	2399.39	2127.94	2282.89	2377.91	2173.38	2195.46	2307.43	2201.22	2346.62	2203.07	2154.99	2318.84	2203.59	2478.62	2149.26	2053.37
	2014.77	2009.46	2031.8	2205	2028.06	2083.1	2174.72	2164.95	2182.82	2049.07	2097.13	2091.68	2274.38	2182.13	2141.55	2028.3	2120.02	2057.71	2161.88	2173.93	2177.91	2224.22	2212.69	2130.47	2137.02	2223.11	2075.53	2276.84	2260.86	2279.72	2201.79	2214.71	2337.31	2400.64	2128.47	2283.95	2378.56	2174.01	2196.36	2308.79	2201.8	2347.3	2204.17	2156	2319.67	2204.43	2479.96	2150.24	2053.64
	2015	2009.9	2032.06	2205.68	2028.41	2083.66	2175.76	2165.21	2183.77	2049.42	2097.78	2092.24	2275.18	2183.16	2142.59	2028.63	2120.76	2058.3	2162.3	2173.97	2178.78	2225.35	2213.08	2130.99	2137.73	2224.12	2076.15	2277.78	2261.49	2280.33	2202.71	2215.9	2338.19	2401.9	2128.99	2285.01	2379.2	2174.64	2197.26	2310.14	2202.38	2347.99	2205.27	2157	2320.5	2205.28	2481.29	2151.23	2053.91
	2015.23	2010.33	2032.31	2206.35	2028.76	2084.22	2176.8	2165.47	2184.72	2049.76	2098.43	2092.8	2275.99	2184.2	2143.63	2028.96	2121.5	2058.88	2162.73	2174.02	2179.65	2226.47	2213.47	2131.5	2138.43	2225.13	2076.78	2278.72	2262.11	2280.95	2203.64	2217.1	2339.07	2403.15	2129.51	2286.07	2379.84	2175.27	2198.16	2311.5	2202.97	2348.68	2206.37	2158.01	2321.33	2206.12	2482.62	2152.21	2054.18
	2015.46	2010.77	2032.56	2207.02	2029.11	2084.78	2177.84	2165.73	2185.66	2050.11	2099.09	2093.37	2276.79	2185.24	2144.68	2029.29	2122.24	2059.46	2163.15	2174.06	2180.53	2227.6	2213.86	2132.02	2139.14	2226.15	2077.4	2279.66	2262.74	2281.56	2204.56	2218.29	2339.95	2404.41	2130.03	2287.13	2380.48	2175.89	2199.06	2312.86	2203.55	2349.37	2207.47	2159.02	2322.16	2206.96	2483.95	2153.2	2054.45
	2015.7	2011.21	2032.81	2207.69	2029.45	2085.34	2178.88	2165.99	2186.61	2050.46	2099.74	2093.93	2277.61	2186.28	2145.73	2029.62	2122.98	2060.04	2163.58	2174.11	2181.4	2228.72	2214.25	2132.53	2139.85	2227.17	2078.03	2280.6	2263.36	2282.18	2205.48	2219.49	2340.84	2405.67	2130.55	2288.18	2381.12	2176.52	2199.96	2314.23	2204.13	2350.05	2208.57	2160.03	2322.99	2207.8	2485.27	2154.19	2054.72
	2015.93	2011.65	2033.07	2208.35	2029.8	2085.9	2179.93	2166.26	2187.55	2050.81	2100.39	2094.49	2278.42	2187.32	2146.78	2029.96	2123.72	2060.63	2164	2174.15	2182.27	2229.85	2214.64	2133.05	2140.55	2228.19	2078.65	2281.54	2263.98	2282.8	2206.4	2220.69	2341.73	2406.93	2131.07	2289.24	2381.76	2177.14	2200.87	2315.59	2204.72	2350.74	2209.67	2161.04	2323.81	2208.64	2486.59	2155.19	2054.99
	2016.16	2012.1	2033.32	2209.01	2030.15	2086.46	2180.98	2166.52	2188.5	2051.16	2101.04	2095.06	2279.23	2188.36	2147.84	2030.29	2124.47	2061.21	2164.43	2174.2	2183.14	2230.97	2215.03	2133.57	2141.26	2229.21	2079.28	2282.47	2264.61	2283.42	2207.32	2221.89	2342.61	2408.19	2131.58	2290.3	2382.39	2177.76	2201.77	2316.96	2205.3	2351.43	2210.77	2162.06	2324.63	2209.49	2487.92	2156.18	2055.26
	2016.4	2012.55	2033.57	2209.67	2030.5	2087.02	2182.03	2166.79	2189.44	2051.51	2101.7	2095.62	2280.05	2189.41	2148.89	2030.62	2125.21	2061.79	2164.85	2174.25	2184.02	2232.1	2215.42	2134.09	2141.98	2230.23	2079.9	2283.41	2265.23	2284.04	2208.24	2223.09	2343.5	2409.45	2132.1	2291.36	2383.02	2178.38	2202.67	2318.33	2205.88	2352.12	2211.87	2163.08	2325.45	2210.33	2489.24	2157.18	2055.53
	2016.63	2013	2033.82	2210.32	2030.85	2087.58	2183.08	2167.05	2190.38	2051.86	2102.35	2096.18	2280.87	2190.45	2149.95	2030.95	2125.95	2062.38	2165.28	2174.31	2184.89	2233.22	2215.81	2134.61	2142.69	2231.25	2080.53	2284.34	2265.86	2284.66	2209.15	2224.3	2344.39	2410.71	2132.61	2292.42	2383.66	2178.99	2203.58	2319.7	2206.47	2352.81	2212.97	2164.1	2326.27	2211.17	2490.55	2158.18	2055.79
	2016.87	2013.46	2034.08	2210.98	2031.2	2088.14	2184.14	2167.32	2191.32	2052.21	2103.01	2096.74	2281.7	2191.49	2151.01	2031.28	2126.7	2062.96	2165.71	2174.36	2185.77	2234.35	2216.2	2135.13	2143.4	2232.27	2081.16	2285.28	2266.48	2285.28	2210.07	2225.51	2345.28	2411.97	2133.12	2293.48	2384.29	2179.61	2204.48	2321.08	2207.05	2353.5	2214.07	2165.13	2327.08	2212.01	2491.87	2159.18	2056.06
	2017.1	2013.91	2034.33	2211.63	2031.55	2088.7	2185.2	2167.58	2192.26	2052.56	2103.66	2097.3	2282.52	2192.54	2152.07	2031.61	2127.44	2063.54	2166.14	2174.41	2186.64	2235.48	2216.59	2135.65	2144.12	2233.3	2081.78	2286.21	2267.1	2285.9	2210.98	2226.72	2346.17	2413.24	2133.63	2294.53	2384.92	2180.22	2205.38	2322.45	2207.63	2354.2	2215.17	2166.15	2327.89	2212.85	2493.18	2160.19	2056.33
	2017.33	2014.37	2034.58	2212.27	2031.91	2089.26	2186.26	2167.85	2193.2	2052.91	2104.32	2097.87	2283.35	2193.58	2153.14	2031.95	2128.18	2064.13	2166.56	2174.47	2187.51	2236.61	2216.99	2136.18	2144.84	2234.32	2082.41	2287.14	2267.73	2286.53	2211.89	2227.93	2347.07	2414.5	2134.14	2295.59	2385.54	2180.83	2206.29	2323.83	2208.21	2354.89	2216.27	2167.18	2328.7	2213.69	2494.49	2161.2	2056.6
	2017.57	2014.84	2034.83	2212.92	2032.26	2089.82	2187.32	2168.12	2194.14	2053.26	2104.97	2098.43	2284.18	2194.62	2154.21	2032.28	2128.93	2064.71	2166.99	2174.53	2188.39	2237.73	2217.38	2136.7	2145.56	2235.35	2083.04	2288.07	2268.35	2287.15	2212.8	2229.14	2347.96	2415.76	2134.65	2296.65	2386.17	2181.44	2207.2	2325.21	2208.8	2355.58	2217.37	2168.21	2329.51	2214.53	2495.8	2162.21	2056.87
	2017.8	2015.3	2035.09	2213.56	2032.61	2090.38	2188.38	2168.39	2195.08	2053.61	2105.63	2098.99	2285.01	2195.67	2155.27	2032.61	2129.67	2065.29	2167.42	2174.59	2189.26	2238.86	2217.77	2137.22	2146.28	2236.38	2083.67	2288.99	2268.98	2287.78	2213.7	2230.36	2348.86	2417.03	2135.15	2297.71	2386.79	2182.04	2208.1	2326.59	2209.38	2356.27	2218.47	2169.25	2330.32	2215.37	2497.11	2163.22	2057.14
	2018.04	2015.77	2035.34	2214.2	2032.97	2090.94	2189.45	2168.66	2196.01	2053.97	2106.28	2099.55	2285.84	2196.71	2156.35	2032.94	2130.42	2065.88	2167.85	2174.65	2190.13	2239.99	2218.16	2137.75	2147	2237.41	2084.29	2289.92	2269.6	2288.4	2214.61	2231.58	2349.76	2418.29	2135.65	2298.76	2387.41	2182.64	2209.01	2327.97	2209.96	2356.96	2219.56	2170.28	2331.12	2216.22	2498.41	2164.23	2057.4
	2018.27	2016.24	2035.59	2214.84	2033.32	2091.51	2190.52	2168.93	2196.95	2054.32	2106.94	2100.11	2286.68	2197.76	2157.42	2033.28	2131.16	2066.46	2168.28	2174.71	2191.01	2241.12	2218.56	2138.28	2147.72	2238.44	2084.92	2290.84	2270.23	2289.03	2215.51	2232.8	2350.66	2419.56	2136.16	2299.82	2388.03	2183.25	2209.92	2329.36	2210.54	2357.66	2220.66	2171.32	2331.93	2217.06	2499.72	2165.25	2057.67
	2018.51	2016.71	2035.85	2215.47	2033.67	2092.07	2191.59	2169.2	2197.88	2054.67	2107.6	2100.67	2287.52	2198.8	2158.49	2033.61	2131.9	2067.04	2168.71	2174.77	2191.88	2242.24	2218.95	2138.8	2148.44	2239.47	2085.55	2291.77	2270.85	2289.66	2216.41	2234.02	2351.56	2420.83	2136.66	2300.88	2388.65	2183.85	2210.82	2330.74	2211.13	2358.35	2221.76	2172.36	2332.73	2217.9	2501.01	2166.26	2057.94
	2018.74	2017.19	2036.1	2216.1	2034.03	2092.63	2192.66	2169.47	2198.82	2055.03	2108.26	2101.23	2288.36	2199.85	2159.57	2033.94	2132.65	2067.62	2169.14	2174.83	2192.75	2243.37	2219.35	2139.33	2149.17	2240.5	2086.18	2292.69	2271.47	2290.29	2217.31	2235.24	2352.46	2422.09	2137.16	2301.93	2389.27	2184.44	2211.73	2332.13	2211.71	2359.05	2222.86	2173.41	2333.52	2218.74	2502.31	2167.28	2058.21
	2018.98	2017.67	2036.35	2216.73	2034.39	2093.19	2193.73	2169.75	2199.75	2055.38	2108.92	2101.79	2289.2	2200.9	2160.65	2034.27	2133.39	2068.2	2169.57	2174.9	2193.63	2244.5	2219.74	2139.86	2149.89	2241.53	2086.81	2293.61	2272.1	2290.92	2218.21	2236.47	2353.36	2423.36	2137.65	2302.99	2389.88	2185.04	2212.64	2333.52	2212.29	2359.74	2223.95	2174.45	2334.32	2219.58	2503.61	2168.3	2058.48
	2019.21	2018.15	2036.6	2217.35	2034.74	2093.75	2194.81	2170.02	2200.68	2055.73	2109.57	2102.35	2290.05	2201.94	2161.73	2034.61	2134.14	2068.79	2170	2174.97	2194.5	2245.63	2220.14	2140.39	2150.62	2242.57	2087.43	2294.52	2272.72	2291.55	2219.11	2237.7	2354.26	2424.63	2138.15	2304.05	2390.5	2185.63	2213.55	2334.9	2212.87	2360.44	2225.05	2175.5	2335.12	2220.42	2504.9	2169.33	2058.74
	2019.45	2018.64	2036.86	2217.98	2035.1	2094.32	2195.89	2170.29	2201.61	2056.09	2110.23	2102.91	2290.89	2202.99	2162.82	2034.94	2134.88	2069.37	2170.43	2175.03	2195.37	2246.75	2220.53	2140.92	2151.35	2243.6	2088.06	2295.44	2273.35	2292.18	2220.01	2238.93	2355.17	2425.9	2138.64	2305.1	2391.11	2186.22	2214.46	2336.3	2213.45	2361.13	2226.15	2176.55	2335.91	2221.25	2506.19	2170.35	2059.01
	2019.69	2019.12	2037.11	2218.6	2035.46	2094.88	2196.97	2170.57	2202.54	2056.44	2110.89	2103.47	2291.74	2204.03	2163.9	2035.27	2135.63	2069.95	2170.87	2175.1	2196.25	2247.88	2220.93	2141.45	2152.08	2244.64	2088.69	2296.35	2273.98	2292.81	2220.9	2240.16	2356.07	2427.17	2139.13	2306.16	2391.72	2186.81	2215.37	2337.69	2214.03	2361.83	2227.24	2177.6	2336.7	2222.09	2507.47	2171.38	2059.28
	2019.92	2019.61	2037.36	2219.22	2035.81	2095.44	2198.05	2170.84	2203.46	2056.8	2111.55	2104.02	2292.59	2205.08	2164.99	2035.6	2136.37	2070.53	2171.3	2175.17	2197.12	2249.01	2221.33	2141.99	2152.81	2245.67	2089.32	2297.27	2274.6	2293.44	2221.79	2241.39	2356.98	2428.44	2139.62	2307.22	2392.33	2187.4	2216.28	2339.08	2214.62	2362.52	2228.33	2178.65	2337.49	2222.93	2508.76	2172.41	2059.55
	2020.16	2020.1	2037.62	2219.83	2036.17	2096	2199.14	2171.12	2204.39	2057.15	2112.21	2104.58	2293.44	2206.12	2166.08	2035.94	2137.12	2071.11	2171.73	2175.24	2197.99	2250.14	2221.72	2142.52	2153.54	2246.71	2089.95	2298.18	2275.23	2294.07	2222.69	2242.62	2357.89	2429.71	2140.11	2308.27	2392.93	2187.98	2217.19	2340.47	2215.2	2363.22	2229.43	2179.71	2338.27	2223.77	2510.04	2173.44	2059.81
	2020.39	2020.6	2037.87	2220.44	2036.53	2096.56	2200.22	2171.39	2205.31	2057.51	2112.87	2105.14	2294.3	2207.17	2167.17	2036.27	2137.86	2071.69	2172.17	2175.32	2198.86	2251.26	2222.12	2143.05	2154.28	2247.75	2090.57	2299.09	2275.85	2294.71	2223.58	2243.86	2358.8	2430.98	2140.6	2309.33	2393.54	2188.57	2218.11	2341.87	2215.78	2363.92	2230.52	2180.77	2339.06	2224.61	2511.32	2174.47	2060.08
	2020.63	2021.09	2038.13	2221.06	2036.89	2097.12	2201.31	2171.67	2206.23	2057.86	2113.53	2105.7	2295.15	2208.22	2168.26	2036.6	2138.61	2072.27	2172.6	2175.39	2199.73	2252.39	2222.52	2143.59	2155.01	2248.79	2091.2	2299.99	2276.48	2295.34	2224.46	2245.1	2359.71	2432.25	2141.09	2310.38	2394.14	2189.15	2219.02	2343.27	2216.36	2364.62	2231.61	2181.83	2339.84	2225.45	2512.6	2175.5	2060.35
	2020.87	2021.59	2038.38	2221.66	2037.25	2097.68	2202.4	2171.95	2207.16	2058.22	2114.19	2106.26	2296.01	2209.26	2169.36	2036.94	2139.35	2072.84	2173.04	2175.47	2200.6	2253.52	2222.91	2144.12	2155.75	2249.83	2091.83	2300.9	2277.1	2295.97	2225.35	2246.34	2360.62	2433.52	2141.57	2311.44	2394.74	2189.72	2219.93	2344.66	2216.94	2365.32	2232.7	2182.89	2340.62	2226.28	2513.87	2176.54	2060.61
	2021.11	2022.1	2038.63	2222.27	2037.61	2098.25	2203.49	2172.22	2208.07	2058.57	2114.85	2106.81	2296.87	2210.31	2170.45	2037.27	2140.1	2073.42	2173.47	2175.54	2201.47	2254.64	2223.31	2144.66	2156.48	2250.87	2092.46	2301.8	2277.73	2296.61	2226.23	2247.58	2361.53	2434.8	2142.05	2312.5	2395.34	2190.3	2220.85	2346.06	2217.52	2366.01	2233.79	2183.96	2341.4	2227.12	2515.14	2177.58	2060.88
	2021.34	2022.6	2038.89	2222.87	2037.97	2098.81	2204.59	2172.5	2208.99	2058.93	2115.51	2107.37	2297.73	2211.35	2171.55	2037.6	2140.84	2074	2173.91	2175.62	2202.34	2255.77	2223.71	2145.19	2157.22	2251.92	2093.09	2302.7	2278.36	2297.24	2227.12	2248.82	2362.44	2436.07	2142.53	2313.55	2395.94	2190.87	2221.76	2347.46	2218.1	2366.71	2234.88	2185.02	2342.18	2227.96	2516.41	2178.61	2061.15
	2021.58	2023.11	2039.14	2223.47	2038.34	2099.37	2205.68	2172.78	2209.91	2059.28	2116.17	2107.93	2298.59	2212.39	2172.65	2037.94	2141.58	2074.57	2174.35	2175.7	2203.21	2256.89	2224.11	2145.73	2157.96	2252.96	2093.71	2303.6	2278.99	2297.88	2228	2250.06	2363.36	2437.34	2143.01	2314.61	2396.53	2191.45	2222.67	2348.86	2218.68	2367.41	2235.97	2186.09	2342.95	2228.79	2517.67	2179.66	2061.41
	2021.82	2023.62	2039.4	2224.07	2038.7	2099.93	2206.78	2173.06	2210.82	2059.64	2116.83	2108.48	2299.46	2213.44	2173.75	2038.27	2142.33	2075.15	2174.79	2175.78	2204.08	2258.02	2224.51	2146.27	2158.7	2254.01	2094.34	2304.5	2279.61	2298.52	2228.88	2251.31	2364.27	2438.61	2143.49	2315.66	2397.12	2192.02	2223.59	2350.26	2219.25	2368.11	2237.06	2187.16	2343.72	2229.63	2518.93	2180.7	2061.68
	2022.06	2024.13	2039.65	2224.67	2039.06	2100.49	2207.88	2173.34	2211.74	2060	2117.5	2109.04	2300.32	2214.48	2174.85	2038.6	2143.07	2075.72	2175.23	2175.86	2204.95	2259.14	2224.91	2146.81	2159.44	2255.05	2094.97	2305.39	2280.24	2299.15	2229.76	2252.55	2365.19	2439.89	2143.97	2316.72	2397.71	2192.58	2224.51	2351.66	2219.83	2368.81	2238.15	2188.24	2344.5	2230.47	2520.19	2181.74	2061.95
	2022.3	2024.64	2039.91	2225.26	2039.42	2101.05	2208.98	2173.62	2212.65	2060.35	2118.16	2109.59	2301.19	2215.53	2175.96	2038.93	2143.81	2076.3	2175.67	2175.94	2205.82	2260.27	2225.31	2147.35	2160.18	2256.1	2095.59	2306.28	2280.87	2299.79	2230.63	2253.8	2366.1	2441.16	2144.44	2317.77	2398.3	2193.15	2225.42	2353.07	2220.41	2369.51	2239.23	2189.31	2345.27	2231.3	2521.45	2182.79	2062.21
	2022.54	2025.16	2040.16	2225.85	2039.79	2101.61	2210.08	2173.9	2213.56	2060.71	2118.82	2110.15	2302.06	2216.57	2177.06	2039.27	2144.56	2076.87	2176.11	2176.02	2206.68	2261.39	2225.71	2147.89	2160.92	2257.14	2096.22	2307.18	2281.5	2300.43	2231.51	2255.05	2367.02	2442.44	2144.91	2318.83	2398.89	2193.71	2226.34	2354.47	2220.99	2370.22	2240.32	2190.39	2346.03	2232.14	2522.7	2183.83	2062.48
	2022.78	2025.68	2040.42	2226.44	2040.15	2102.17	2211.19	2174.18	2214.47	2061.06	2119.48	2110.7	2302.93	2217.61	2178.17	2039.6	2145.3	2077.44	2176.55	2176.11	2207.55	2262.51	2226.11	2148.43	2161.67	2258.19	2096.84	2308.06	2282.13	2301.06	2232.38	2256.3	2367.94	2443.71	2145.38	2319.88	2399.47	2194.27	2227.26	2355.87	2221.57	2370.92	2241.4	2191.47	2346.8	2232.97	2523.95	2184.88	2062.75
	2023.02	2026.2	2040.67	2227.03	2040.52	2102.73	2212.29	2174.46	2215.37	2061.42	2120.14	2111.26	2303.8	2218.65	2179.28	2039.93	2146.04	2078.02	2176.99	2176.2	2208.41	2263.64	2226.51	2148.97	2162.41	2259.24	2097.47	2308.95	2282.76	2301.7	2233.25	2257.55	2368.86	2444.98	2145.85	2320.94	2400.05	2194.83	2228.17	2357.28	2222.14	2371.62	2242.48	2192.55	2347.56	2233.8	2525.2	2185.93	2063.01
	2023.26	2026.72	2040.93	2227.61	2040.88	2103.29	2213.4	2174.74	2216.28	2061.77	2120.8	2111.81	2304.68	2219.69	2180.39	2040.27	2146.78	2078.59	2177.43	2176.28	2209.28	2264.76	2226.91	2149.51	2163.16	2260.29	2098.09	2309.83	2283.38	2302.34	2234.12	2258.8	2369.78	2446.26	2146.32	2321.99	2400.64	2195.39	2229.09	2358.68	2222.72	2372.32	2243.56	2193.63	2348.33	2234.64	2526.44	2186.98	2063.28
	2023.5	2027.25	2041.19	2228.2	2041.25	2103.85	2214.51	2175.02	2217.18	2062.13	2121.46	2112.37	2305.55	2220.73	2181.5	2040.6	2147.52	2079.16	2177.88	2176.37	2210.14	2265.88	2227.31	2150.05	2163.9	2261.34	2098.72	2310.71	2284.01	2302.98	2234.99	2260.05	2370.71	2447.53	2146.79	2323.04	2401.21	2195.95	2230.01	2360.09	2223.3	2373.02	2244.64	2194.72	2349.09	2235.47	2527.68	2188.04	2063.55
	2023.74	2027.78	2041.44	2228.78	2041.62	2104.41	2215.62	2175.3	2218.08	2062.48	2122.13	2112.92	2306.43	2221.77	2182.61	2040.93	2148.26	2079.73	2178.32	2176.46	2211	2267	2227.71	2150.6	2164.65	2262.39	2099.34	2311.59	2284.64	2303.62	2235.86	2261.31	2371.63	2448.81	2147.25	2324.1	2401.79	2196.5	2230.93	2361.49	2223.87	2373.73	2245.72	2195.8	2349.85	2236.3	2528.91	2189.09	2063.81
	2023.98	2028.31	2041.7	2229.35	2041.98	2104.97	2216.73	2175.59	2218.98	2062.84	2122.79	2113.47	2307.3	2222.81	2183.72	2041.26	2149	2080.29	2178.77	2176.55	2211.87	2268.12	2228.11	2151.14	2165.4	2263.44	2099.97	2312.47	2285.28	2304.26	2236.73	2262.56	2372.55	2450.08	2147.71	2325.15	2402.36	2197.05	2231.85	2362.9	2224.45	2374.43	2246.8	2196.89	2350.6	2237.13	2530.15	2190.14	2064.08
	2024.22	2028.84	2041.96	2229.93	2042.35	2105.53	2217.85	2175.87	2219.88	2063.19	2123.45	2114.03	2308.18	2223.85	2184.84	2041.59	2149.74	2080.86	2179.21	2176.64	2212.73	2269.24	2228.51	2151.69	2166.15	2264.49	2100.59	2313.34	2285.91	2304.89	2237.59	2263.82	2373.48	2451.36	2148.17	2326.21	2402.94	2197.6	2232.77	2364.3	2225.02	2375.14	2247.88	2197.98	2351.36	2237.96	2531.38	2191.2	2064.35
	2024.46	2029.38	2042.21	2230.5	2042.72	2106.08	2218.96	2176.15	2220.77	2063.55	2124.11	2114.58	2309.06	2224.89	2185.96	2041.93	2150.48	2081.43	2179.66	2176.73	2213.59	2270.36	2228.91	2152.23	2166.9	2265.55	2101.21	2314.22	2286.54	2305.53	2238.45	2265.08	2374.4	2452.63	2148.63	2327.26	2403.5	2198.14	2233.69	2365.71	2225.6	2375.84	2248.95	2199.07	2352.11	2238.8	2532.6	2192.26	2064.61
	2024.7	2029.92	2042.47	2231.07	2043.09	2106.64	2220.08	2176.43	2221.67	2063.9	2124.77	2115.13	2309.94	2225.92	2187.07	2042.26	2151.22	2081.99	2180.11	2176.82	2214.45	2271.48	2229.32	2152.78	2167.65	2266.6	2101.83	2315.08	2287.17	2306.17	2239.31	2266.34	2375.33	2453.91	2149.09	2328.32	2404.07	2198.69	2234.61	2367.11	2226.17	2376.55	2250.02	2200.17	2352.86	2239.63	2533.83	2193.32	2064.88
	2024.94	2030.46	2042.73	2231.64	2043.46	2107.2	2221.2	2176.72	2222.56	2064.26	2125.43	2115.69	2310.83	2226.96	2188.19	2042.59	2151.96	2082.55	2180.56	2176.92	2215.31	2272.6	2229.72	2153.32	2168.4	2267.66	2102.45	2315.95	2287.8	2306.81	2240.17	2267.6	2376.26	2455.18	2149.54	2329.37	2404.64	2199.23	2235.53	2368.52	2226.74	2377.25	2251.1	2201.26	2353.61	2240.46	2535.05	2194.38	2065.15
	2025.19	2031	2042.99	2232.21	2043.83	2107.75	2222.32	2177	2223.45	2064.61	2126.09	2116.24	2311.71	2227.99	2189.31	2042.92	2152.7	2083.12	2181.01	2177.01	2216.16	2273.71	2230.12	2153.87	2169.15	2268.71	2103.07	2316.82	2288.44	2307.45	2241.03	2268.86	2377.19	2456.45	2150	2330.42	2405.2	2199.77	2236.46	2369.92	2227.32	2377.96	2252.17	2202.36	2354.36	2241.28	2536.26	2195.44	2065.41
	2025.43	2031.55	2043.24	2232.78	2044.2	2108.31	2223.44	2177.28	2224.33	2064.97	2126.75	2116.79	2312.59	2229.03	2190.44	2043.25	2153.43	2083.68	2181.46	2177.11	2217.02	2274.83	2230.52	2154.41	2169.91	2269.77	2103.69	2317.68	2289.07	2308.09	2241.88	2270.12	2378.12	2457.73	2150.45	2331.48	2405.76	2200.31	2237.38	2371.33	2227.89	2378.66	2253.24	2203.46	2355.11	2242.11	2537.47	2196.5	2065.68
	2025.67	2032.09	2043.5	2233.34	2044.57	2108.87	2224.56	2177.57	2225.22	2065.32	2127.41	2117.34	2313.48	2230.06	2191.56	2043.58	2154.17	2084.24	2181.91	2177.21	2217.88	2275.94	2230.93	2154.96	2170.66	2270.82	2104.31	2318.54	2289.7	2308.73	2242.74	2271.38	2379.05	2459	2150.9	2332.53	2406.32	2200.84	2238.3	2372.74	2228.46	2379.37	2254.3	2204.56	2355.85	2242.94	2538.68	2197.57	2065.95
	2025.92	2032.64	2043.76	2233.9	2044.94	2109.42	2225.69	2177.85	2226.1	2065.67	2128.08	2117.89	2314.36	2231.09	2192.68	2043.91	2154.9	2084.8	2182.36	2177.31	2218.73	2277.05	2231.33	2155.51	2171.41	2271.88	2104.93	2319.39	2290.34	2309.37	2243.59	2272.64	2379.98	2460.28	2151.35	2333.58	2406.87	2201.37	2239.23	2374.14	2229.03	2380.08	2255.37	2205.66	2356.6	2243.77	2539.89	2198.63	2066.21
	2026.16	2033.2	2044.02	2234.46	2045.31	2109.98	2226.81	2178.14	2226.98	2066.03	2128.74	2118.44	2315.25	2232.12	2193.81	2044.25	2155.64	2085.35	2182.82	2177.41	2219.58	2278.17	2231.74	2156.06	2172.17	2272.94	2105.55	2320.24	2290.97	2310.01	2244.44	2273.91	2380.91	2461.55	2151.79	2334.64	2407.43	2201.91	2240.15	2375.55	2229.6	2380.78	2256.43	2206.77	2357.34	2244.59	2541.09	2199.7	2066.48
	2026.41	2033.75	2044.28	2235.01	2045.69	2110.53	2227.94	2178.42	2227.86	2066.38	2129.4	2118.99	2316.14	2233.15	2194.93	2044.58	2156.37	2085.91	2183.27	2177.51	2220.44	2279.28	2232.14	2156.61	2172.93	2274	2106.17	2321.09	2291.61	2310.65	2245.29	2275.17	2381.84	2462.83	2152.24	2335.69	2407.98	2202.43	2241.07	2376.95	2230.17	2381.49	2257.5	2207.87	2358.08	2245.42	2542.29	2200.76	2066.75
	2026.65	2034.31	2044.54	2235.57	2046.06	2111.09	2229.07	2178.7	2228.73	2066.73	2130.06	2119.54	2317.03	2234.18	2196.06	2044.91	2157.1	2086.46	2183.73	2177.61	2221.29	2280.39	2232.54	2157.16	2173.68	2275.06	2106.78	2321.94	2292.24	2311.29	2246.14	2276.43	2382.78	2464.1	2152.68	2336.74	2408.53	2202.96	2242	2378.36	2230.74	2382.2	2258.56	2208.98	2358.82	2246.24	2543.48	2201.83	2067.01
	2026.89	2034.86	2044.8	2236.12	2046.43	2111.64	2230.2	2178.99	2229.61	2067.08	2130.72	2120.09	2317.92	2235.21	2197.19	2045.24	2157.84	2087.02	2184.18	2177.71	2222.14	2281.5	2232.95	2157.71	2174.44	2276.12	2107.4	2322.79	2292.88	2311.93	2246.98	2277.7	2383.71	2465.37	2153.12	2337.8	2409.08	2203.48	2242.93	2379.76	2231.31	2382.91	2259.62	2210.09	2359.56	2247.07	2544.67	2202.9	2067.28
	2027.14	2035.42	2045.06	2236.67	2046.81	2112.19	2231.33	2179.27	2230.48	2067.43	2131.38	2120.64	2318.81	2236.23	2198.32	2045.57	2158.57	2087.57	2184.64	2177.81	2222.99	2282.61	2233.35	2158.26	2175.2	2277.18	2108.01	2323.63	2293.52	2312.56	2247.82	2278.97	2384.64	2466.65	2153.56	2338.85	2409.62	2204.01	2243.85	2381.16	2231.88	2383.62	2260.67	2211.2	2360.29	2247.89	2545.86	2203.97	2067.55
	2027.39	2035.99	2045.32	2237.22	2047.18	2112.74	2232.47	2179.56	2231.35	2067.78	2132.03	2121.19	2319.7	2237.26	2199.44	2045.9	2159.3	2088.12	2185.1	2177.92	2223.83	2283.71	2233.76	2158.81	2175.96	2278.24	2108.63	2324.47	2294.16	2313.2	2248.67	2280.23	2385.58	2467.92	2154	2339.9	2410.16	2204.53	2244.78	2382.57	2232.44	2384.33	2261.73	2212.31	2361.03	2248.72	2547.04	2205.04	2067.81
	2027.63	2036.55	2045.58	2237.77	2047.56	2113.3	2233.6	2179.84	2232.21	2068.13	2132.69	2121.74	2320.6	2238.28	2200.58	2046.23	2160.03	2088.67	2185.56	2178.02	2224.68	2284.82	2234.16	2159.36	2176.72	2279.3	2109.24	2325.3	2294.79	2313.84	2249.51	2281.5	2386.52	2469.19	2154.43	2340.96	2410.7	2205.04	2245.71	2383.97	2233.01	2385.04	2262.78	2213.43	2361.76	2249.54	2548.22	2206.11	2068.08
	2027.88	2037.12	2045.84	2238.31	2047.93	2113.85	2234.74	2180.13	2233.08	2068.48	2133.35	2122.28	2321.49	2239.3	2201.71	2046.55	2160.76	2089.21	2186.02	2178.13	2225.52	2285.93	2234.57	2159.91	2177.48	2280.36	2109.85	2326.14	2295.43	2314.48	2250.35	2282.77	2387.45	2470.47	2154.87	2342.01	2411.24	2205.56	2246.63	2385.37	2233.58	2385.75	2263.84	2214.54	2362.49	2250.36	2549.39	2207.18	2068.35
	2028.13	2037.69	2046.11	2238.86	2048.31	2114.4	2235.87	2180.41	2233.94	2068.83	2134.01	2122.83	2322.38	2240.33	2202.84	2046.88	2161.48	2089.76	2186.49	2178.23	2226.37	2287.03	2234.97	2160.46	2178.24	2281.42	2110.46	2326.97	2296.07	2315.12	2251.18	2284.03	2388.39	2471.74	2155.3	2343.06	2411.77	2206.07	2247.56	2386.78	2234.14	2386.46	2264.89	2215.66	2363.22	2251.18	2550.56	2208.26	2068.61
	2028.37	2038.26	2046.37	2239.4	2048.69	2114.95	2237.01	2180.7	2234.8	2069.18	2134.67	2123.38	2323.28	2241.35	2203.97	2047.21	2162.21	2090.3	2186.95	2178.34	2227.21	2288.13	2235.38	2161.01	2179	2282.48	2111.07	2327.79	2296.71	2315.76	2252.02	2285.3	2389.33	2473.01	2155.73	2344.12	2412.31	2206.58	2248.49	2388.18	2234.71	2387.17	2265.93	2216.78	2363.94	2252	2551.73	2209.33	2068.88
	2028.62	2038.83	2046.63	2239.94	2049.06	2115.5	2238.15	2180.98	2235.66	2069.53	2135.33	2123.93	2324.17	2242.36	2205.11	2047.54	2162.94	2090.85	2187.41	2178.45	2228.05	2289.23	2235.79	2161.56	2179.76	2283.55	2111.68	2328.62	2297.35	2316.39	2252.85	2286.57	2390.27	2474.28	2156.16	2345.17	2412.84	2207.09	2249.42	2389.58	2235.27	2387.88	2266.98	2217.9	2364.67	2252.82	2552.9	2210.4	2069.15
	2028.87	2039.41	2046.89	2240.48	2049.44	2116.05	2239.29	2181.27	2236.51	2069.88	2135.98	2124.47	2325.06	2243.38	2206.24	2047.87	2163.66	2091.39	2187.88	2178.56	2228.89	2290.33	2236.19	2162.12	2180.53	2284.61	2112.29	2329.44	2297.99	2317.03	2253.69	2287.84	2391.21	2475.56	2156.58	2346.22	2413.37	2207.6	2250.35	2390.98	2235.83	2388.59	2268.02	2219.02	2365.39	2253.64	2554.06	2211.48	2069.41
	2029.12	2039.99	2047.16	2241.01	2049.82	2116.6	2240.43	2181.55	2237.36	2070.23	2136.64	2125.02	2325.96	2244.4	2207.38	2048.2	2164.39	2091.93	2188.34	2178.67	2229.73	2291.43	2236.6	2162.67	2181.29	2285.68	2112.9	2330.26	2298.63	2317.67	2254.52	2289.11	2392.14	2476.83	2157	2347.28	2413.89	2208.11	2251.28	2392.38	2236.4	2389.3	2269.07	2220.14	2366.12	2254.46	2555.21	2212.55	2069.68
	2029.36	2040.57	2047.42	2241.55	2050.2	2117.14	2241.57	2181.83	2238.21	2070.57	2137.29	2125.57	2326.86	2245.41	2208.51	2048.52	2165.11	2092.47	2188.81	2178.78	2230.56	2292.53	2237.01	2163.22	2182.05	2286.74	2113.51	2331.07	2299.28	2318.31	2255.35	2290.37	2393.08	2478.1	2157.43	2348.33	2414.42	2208.61	2252.21	2393.78	2236.96	2390.01	2270.11	2221.26	2366.84	2255.27	2556.37	2213.63	2069.95
	2029.61	2041.15	2047.68	2242.08	2050.58	2117.69	2242.71	2182.12	2239.06	2070.92	2137.95	2126.11	2327.75	2246.42	2209.65	2048.85	2165.83	2093	2189.28	2178.89	2231.4	2293.62	2237.41	2163.78	2182.82	2287.8	2114.11	2331.88	2299.92	2318.94	2256.17	2291.64	2394.02	2479.37	2157.85	2349.38	2414.94	2209.11	2253.14	2395.17	2237.52	2390.72	2271.14	2222.39	2367.56	2256.09	2557.51	2214.7	2070.21
	2029.86	2041.73	2047.95	2242.61	2050.96	2118.24	2243.86	2182.4	2239.91	2071.27	2138.6	2126.66	2328.65	2247.43	2210.79	2049.18	2166.55	2093.54	2189.75	2179.01	2232.23	2294.72	2237.82	2164.33	2183.58	2288.87	2114.72	2332.69	2300.56	2319.58	2257	2292.91	2394.96	2480.64	2158.26	2350.44	2415.46	2209.61	2254.07	2396.57	2238.08	2391.43	2272.18	2223.51	2368.27	2256.9	2558.66	2215.78	2070.48
	2030.11	2042.32	2048.21	2243.14	2051.34	2118.78	2245	2182.69	2240.75	2071.61	2139.26	2127.2	2329.54	2248.44	2211.92	2049.5	2167.27	2094.07	2190.22	2179.12	2233.06	2295.81	2238.23	2164.88	2184.35	2289.94	2115.32	2333.5	2301.21	2320.22	2257.82	2294.18	2395.9	2481.91	2158.68	2351.49	2415.98	2210.11	2255	2397.97	2238.63	2392.14	2273.21	2224.64	2368.99	2257.72	2559.8	2216.86	2070.75
	2030.36	2042.91	2048.48	2243.66	2051.72	2119.33	2246.15	2182.97	2241.59	2071.96	2139.91	2127.74	2330.44	2249.45	2213.06	2049.83	2167.99	2094.6	2190.69	2179.24	2233.89	2296.9	2238.64	2165.43	2185.11	2291	2115.92	2334.3	2301.85	2320.85	2258.64	2295.45	2396.84	2483.18	2159.09	2352.54	2416.49	2210.6	2255.94	2399.36	2239.19	2392.85	2274.25	2225.77	2369.7	2258.53	2560.94	2217.93	2071.01
	2030.61	2043.5	2048.74	2244.19	2052.1	2119.87	2247.29	2183.25	2242.43	2072.3	2140.57	2128.29	2331.33	2250.46	2214.2	2050.16	2168.71	2095.13	2191.16	2179.35	2234.72	2297.99	2239.04	2165.99	2185.88	2292.07	2116.53	2335.1	2302.5	2321.49	2259.47	2296.71	2397.78	2484.45	2159.5	2353.6	2417.01	2211.09	2256.87	2400.76	2239.75	2393.57	2275.27	2226.9	2370.41	2259.35	2562.07	2219.01	2071.28
	2030.86	2044.09	2049.01	2244.71	2052.48	2120.42	2248.44	2183.53	2243.27	2072.64	2141.22	2128.83	2332.23	2251.46	2215.34	2050.48	2169.42	2095.66	2191.64	2179.47	2235.55	2299.08	2239.45	2166.54	2186.64	2293.13	2117.13	2335.9	2303.14	2322.12	2260.28	2297.98	2398.72	2485.72	2159.91	2354.65	2417.52	2211.59	2257.8	2402.15	2240.3	2394.28	2276.3	2228.03	2371.12	2260.16	2563.2	2220.09	2071.55
	2031.11	2044.68	2049.28	2245.24	2052.86	2120.96	2249.59	2183.82	2244.1	2072.99	2141.87	2129.38	2333.12	2252.46	2216.48	2050.81	2170.14	2096.18	2192.11	2179.59	2236.37	2300.16	2239.86	2167.09	2187.41	2294.2	2117.73	2336.69	2303.79	2322.76	2261.1	2299.25	2399.66	2486.98	2160.32	2355.71	2418.03	2212.08	2258.74	2403.54	2240.86	2394.99	2277.33	2229.16	2371.83	2260.97	2564.33	2221.17	2071.81
	2031.36	2045.28	2049.54	2245.76	2053.24	2121.5	2250.73	2184.1	2244.93	2073.33	2142.52	2129.92	2334.02	2253.46	2217.62	2051.13	2170.85	2096.71	2192.59	2179.71	2237.19	2301.25	2240.27	2167.65	2188.17	2295.27	2118.32	2337.48	2304.43	2323.4	2261.92	2300.51	2400.6	2488.25	2160.73	2356.76	2418.53	2212.56	2259.67	2404.94	2241.41	2395.7	2278.35	2230.29	2372.54	2261.78	2565.45	2222.24	2072.08
	2031.61	2045.87	2049.81	2246.28	2053.62	2122.04	2251.88	2184.38	2245.76	2073.67	2143.17	2130.46	2334.91	2254.46	2218.76	2051.45	2171.57	2097.23	2193.06	2179.82	2238.01	2302.33	2240.68	2168.2	2188.94	2296.34	2118.92	2338.26	2305.08	2324.03	2262.73	2301.78	2401.54	2489.52	2161.13	2357.81	2419.04	2213.05	2260.6	2406.33	2241.96	2396.41	2279.37	2231.42	2373.25	2262.59	2566.57	2223.32	2072.35
	2031.86	2046.47	2050.08	2246.79	2054.01	2122.59	2253.03	2184.66	2246.59	2074.01	2143.82	2131	2335.8	2255.46	2219.9	2051.78	2172.28	2097.75	2193.54	2179.94	2238.83	2303.41	2241.09	2168.75	2189.71	2297.4	2119.52	2339.05	2305.73	2324.67	2263.54	2303.04	2402.48	2490.78	2161.53	2358.87	2419.54	2213.53	2261.54	2407.72	2242.52	2397.12	2280.39	2232.55	2373.95	2263.39	2567.69	2224.4	2072.61
	2032.11	2047.08	2050.35	2247.31	2054.39	2123.13	2254.18	2184.94	2247.41	2074.35	2144.47	2131.54	2336.7	2256.46	2221.05	2052.1	2172.99	2098.27	2194.02	2180.07	2239.65	2304.49	2241.5	2169.31	2190.47	2298.47	2120.12	2339.83	2306.38	2325.3	2264.35	2304.31	2403.42	2492.05	2161.93	2359.92	2420.04	2214.01	2262.47	2409.11	2243.07	2397.83	2281.4	2233.69	2374.65	2264.2	2568.8	2225.47	2072.88
	2032.36	2047.68	2050.61	2247.82	2054.77	2123.67	2255.33	2185.23	2248.23	2074.69	2145.12	2132.08	2337.59	2257.45	2222.19	2052.42	2173.7	2098.78	2194.5	2180.19	2240.47	2305.57	2241.91	2169.86	2191.24	2299.54	2120.71	2340.6	2307.03	2325.93	2265.16	2305.57	2404.36	2493.32	2162.32	2360.98	2420.54	2214.49	2263.41	2410.49	2243.61	2398.53	2282.41	2234.82	2375.35	2265.01	2569.91	2226.55	2073.15
	2032.62	2048.28	2050.88	2248.34	2055.15	2124.2	2256.48	2185.51	2249.05	2075.03	2145.76	2132.63	2338.48	2258.45	2223.33	2052.75	2174.4	2099.3	2194.98	2180.31	2241.28	2306.64	2242.32	2170.41	2192.01	2300.61	2121.3	2341.38	2307.67	2326.57	2265.97	2306.83	2405.3	2494.58	2162.72	2362.04	2421.04	2214.97	2264.35	2411.88	2244.16	2399.24	2283.42	2235.95	2376.05	2265.81	2571.02	2227.63	2073.41
	2032.87	2048.89	2051.15	2248.85	2055.54	2124.74	2257.64	2185.79	2249.87	2075.37	2146.41	2133.17	2339.37	2259.44	2224.47	2053.07	2175.11	2099.81	2195.46	2180.43	2242.09	2307.71	2242.73	2170.96	2192.77	2301.67	2121.9	2342.15	2308.32	2327.2	2266.78	2308.09	2406.24	2495.85	2163.11	2363.09	2421.54	2215.45	2265.28	2413.27	2244.71	2399.95	2284.43	2237.09	2376.74	2266.62	2572.12	2228.7	2073.68
	2033.12	2049.5	2051.42	2249.36	2055.92	2125.28	2258.79	2186.06	2250.68	2075.71	2147.05	2133.71	2340.26	2260.42	2225.62	2053.39	2175.82	2100.32	2195.94	2180.56	2242.9	2308.78	2243.14	2171.52	2193.54	2302.74	2122.49	2342.91	2308.97	2327.84	2267.58	2309.35	2407.17	2497.11	2163.5	2364.15	2422.03	2215.93	2266.22	2414.65	2245.25	2400.66	2285.44	2238.22	2377.44	2267.42	2573.21	2229.78	2073.94
	2033.37	2050.11	2051.69	2249.87	2056.31	2125.82	2259.94	2186.34	2251.5	2076.04	2147.7	2134.24	2341.15	2261.41	2226.76	2053.71	2176.52	2100.83	2196.42	2180.68	2243.71	2309.85	2243.55	2172.07	2194.31	2303.81	2123.08	2343.67	2309.63	2328.47	2268.38	2310.61	2408.11	2498.37	2163.88	2365.2	2422.52	2216.4	2267.16	2416.03	2245.8	2401.37	2286.44	2239.36	2378.13	2268.22	2574.31	2230.85	2074.21
	2033.62	2050.72	2051.96	2250.37	2056.69	2126.35	2261.09	2186.62	2252.31	2076.38	2148.34	2134.78	2342.04	2262.4	2227.9	2054.03	2177.22	2101.34	2196.9	2180.81	2244.52	2310.92	2243.96	2172.62	2195.07	2304.88	2123.67	2344.43	2310.28	2329.1	2269.18	2311.87	2409.05	2499.64	2164.27	2366.26	2423.01	2216.87	2268.09	2417.41	2246.34	2402.07	2287.44	2240.5	2378.82	2269.02	2575.4	2231.93	2074.47
	2033.88	2051.34	2052.23	2250.88	2057.07	2126.89	2262.25	2186.9	2253.12	2076.71	2148.98	2135.32	2342.93	2263.38	2229.05	2054.35	2177.92	2101.84	2197.39	2180.93	2245.32	2311.99	2244.37	2173.17	2195.84	2305.95	2124.26	2345.19	2310.93	2329.73	2269.98	2313.13	2409.98	2500.9	2164.65	2367.32	2423.5	2217.34	2269.03	2418.79	2246.88	2402.78	2288.44	2241.63	2379.51	2269.82	2576.49	2233	2074.74
	2034.13	2051.95	2052.51	2251.38	2057.46	2127.42	2263.4	2187.18	2253.92	2077.05	2149.63	2135.86	2343.82	2264.36	2230.19	2054.67	2178.62	2102.34	2197.87	2181.06	2246.13	2313.05	2244.78	2173.72	2196.61	2307.02	2124.84	2345.94	2311.58	2330.37	2270.78	2314.39	2410.92	2502.16	2165.03	2368.37	2423.99	2217.81	2269.97	2420.17	2247.42	2403.48	2289.43	2242.77	2380.2	2270.62	2577.57	2234.08	2075.01
	2034.38	2052.57	2052.78	2251.88	2057.84	2127.95	2264.55	2187.45	2254.72	2077.38	2150.27	2136.4	2344.7	2265.34	2231.33	2054.99	2179.32	2102.84	2198.36	2181.19	2246.93	2314.11	2245.19	2174.27	2197.37	2308.09	2125.43	2346.69	2312.24	2331	2271.57	2315.64	2411.85	2503.42	2165.41	2369.43	2424.47	2218.27	2270.91	2421.55	2247.96	2404.19	2290.42	2243.91	2380.88	2271.42	2578.65	2235.15	2075.27
	2034.63	2053.19	2053.05	2252.39	2058.23	2128.49	2265.71	2187.73	2255.52	2077.71	2150.9	2136.93	2345.59	2266.32	2232.48	2055.31	2180.02	2103.34	2198.85	2181.32	2247.72	2315.17	2245.6	2174.82	2198.14	2309.16	2126.01	2347.43	2312.89	2331.63	2272.37	2316.89	2412.79	2504.68	2165.78	2370.49	2424.95	2218.74	2271.85	2422.93	2248.5	2404.89	2291.41	2245.05	2381.57	2272.21	2579.73	2236.22	2075.54
	2034.89	2053.81	2053.32	2252.89	2058.61	2129.02	2266.86	2188.01	2256.32	2078.04	2151.54	2137.47	2346.47	2267.3	2233.62	2055.63	2180.71	2103.84	2199.33	2181.44	2248.52	2316.23	2246.01	2175.37	2198.91	2310.22	2126.6	2348.18	2313.54	2332.26	2273.16	2318.15	2413.72	2505.94	2166.16	2371.55	2425.44	2219.2	2272.79	2424.3	2249.03	2405.6	2292.4	2246.18	2382.25	2273.01	2580.8	2237.3	2075.8
	2035.14	2054.44	2053.6	2253.39	2059	2129.55	2268.01	2188.28	2257.12	2078.37	2152.18	2138.01	2347.35	2268.27	2234.77	2055.94	2181.4	2104.33	2199.82	2181.57	2249.31	2317.28	2246.42	2175.92	2199.67	2311.29	2127.18	2348.91	2314.2	2332.89	2273.95	2319.4	2414.65	2507.2	2166.53	2372.6	2425.91	2219.67	2273.73	2425.68	2249.57	2406.3	2293.38	2247.32	2382.93	2273.8	2581.87	2238.37	2076.07
	2035.39	2055.06	2053.87	2253.88	2059.38	2130.08	2269.17	2188.55	2257.91	2078.7	2152.82	2138.54	2348.23	2269.24	2235.91	2056.26	2182.1	2104.82	2200.31	2181.71	2250.1	2318.33	2246.83	2176.47	2200.44	2312.36	2127.76	2349.65	2314.85	2333.52	2274.74	2320.65	2415.58	2508.46	2166.89	2373.66	2426.39	2220.13	2274.67	2427.05	2250.1	2407	2294.36	2248.46	2383.6	2274.6	2582.94	2239.44	2076.33
	2035.64	2055.69	2054.15	2254.38	2059.77	2130.61	2270.32	2188.83	2258.7	2079.03	2153.45	2139.08	2349.11	2270.21	2237.05	2056.58	2182.79	2105.31	2200.8	2181.84	2250.89	2319.38	2247.24	2177.02	2201.21	2313.43	2128.34	2350.38	2315.51	2334.15	2275.53	2321.9	2416.51	2509.72	2167.26	2374.72	2426.87	2220.58	2275.61	2428.42	2250.63	2407.71	2295.34	2249.6	2384.28	2275.39	2584	2240.51	2076.6
	2035.9	2056.32	2054.42	2254.87	2060.15	2131.14	2271.47	2189.1	2259.49	2079.36	2154.08	2139.61	2349.99	2271.18	2238.2	2056.89	2183.47	2105.8	2201.3	2181.97	2251.68	2320.43	2247.66	2177.57	2201.97	2314.5	2128.92	2351.11	2316.17	2334.78	2276.31	2323.14	2417.44	2510.98	2167.62	2375.78	2427.34	2221.04	2276.55	2429.79	2251.16	2408.41	2296.32	2250.74	2384.95	2276.18	2585.06	2241.58	2076.86
	2036.15	2056.95	2054.7	2255.37	2060.54	2131.66	2272.63	2189.37	2260.28	2079.69	2154.72	2140.15	2350.86	2272.14	2239.34	2057.21	2184.16	2106.29	2201.79	2182.1	2252.47	2321.47	2248.07	2178.11	2202.74	2315.57	2129.49	2351.83	2316.82	2335.41	2277.1	2324.39	2418.37	2512.23	2167.98	2376.84	2427.81	2221.5	2277.49	2431.15	2251.69	2409.11	2297.29	2251.88	2385.63	2276.97	2586.11	2242.64	2077.12
	2036.4	2057.58	2054.97	2255.86	2060.93	2132.19	2273.78	2189.64	2261.06	2080.01	2155.35	2140.68	2351.74	2273.1	2240.49	2057.52	2184.85	2106.77	2202.28	2182.24	2253.25	2322.52	2248.48	2178.66	2203.5	2316.64	2130.07	2352.55	2317.48	2336.04	2277.88	2325.63	2419.3	2513.49	2168.34	2377.9	2428.28	2221.95	2278.43	2432.52	2252.22	2409.81	2298.26	2253.01	2386.3	2277.76	2587.16	2243.71	2077.39
	2036.66	2058.21	2055.25	2256.35	2061.31	2132.72	2274.93	2189.91	2261.84	2080.34	2155.98	2141.22	2352.61	2274.07	2241.63	2057.84	2185.53	2107.25	2202.77	2182.37	2254.03	2323.55	2248.89	2179.21	2204.27	2317.71	2130.65	2353.26	2318.14	2336.67	2278.66	2326.87	2420.23	2514.74	2168.7	2378.96	2428.75	2222.4	2279.37	2433.88	2252.74	2410.5	2299.22	2254.15	2386.96	2278.54	2588.21	2244.78	2077.65
	2036.91	2058.85	2055.53	2256.84	2061.7	2133.24	2276.09	2190.18	2262.62	2080.66	2156.61	2141.75	2353.48	2275.02	2242.77	2058.15	2186.21	2107.73	2203.27	2182.5	2254.81	2324.59	2249.3	2179.75	2205.03	2318.78	2131.22	2353.98	2318.8	2337.3	2279.44	2328.11	2421.15	2516	2169.05	2380.03	2429.22	2222.85	2280.32	2435.24	2253.26	2411.2	2300.18	2255.29	2387.63	2279.33	2589.26	2245.84	2077.92
	2037.16	2059.49	2055.81	2257.33	2062.08	2133.76	2277.24	2190.45	2263.4	2080.99	2157.23	2142.28	2354.35	2275.98	2243.92	2058.46	2186.89	2108.2	2203.77	2182.64	2255.58	2325.63	2249.72	2180.3	2205.8	2319.84	2131.79	2354.69	2319.46	2337.92	2280.21	2329.35	2422.08	2517.25	2169.4	2381.09	2429.69	2223.3	2281.26	2436.6	2253.79	2411.9	2301.14	2256.43	2388.3	2280.11	2590.3	2246.9	2078.18
	2037.42	2060.13	2056.08	2257.82	2062.47	2134.29	2278.39	2190.72	2264.17	2081.31	2157.86	2142.81	2355.22	2276.93	2245.06	2058.78	2187.57	2108.67	2204.26	2182.78	2256.35	2326.66	2250.13	2180.84	2206.56	2320.91	2132.36	2355.39	2320.12	2338.55	2280.99	2330.58	2423	2518.5	2169.75	2382.15	2430.15	2223.75	2282.2	2437.96	2254.31	2412.59	2302.1	2257.56	2388.96	2280.9	2591.34	2247.96	2078.44
	2037.67	2060.77	2056.36	2258.31	2062.86	2134.81	2279.55	2190.99	2264.95	2081.63	2158.48	2143.35	2356.08	2277.89	2246.2	2059.09	2188.25	2109.15	2204.76	2182.91	2257.12	2327.69	2250.54	2181.39	2207.32	2321.98	2132.93	2356.09	2320.78	2339.18	2281.76	2331.81	2423.92	2519.75	2170.09	2383.21	2430.61	2224.2	2283.14	2439.32	2254.82	2413.29	2303.05	2258.7	2389.62	2281.68	2592.37	2249.02	2078.71
	2037.92	2061.41	2056.64	2258.79	2063.24	2135.33	2280.7	2191.25	2265.72	2081.95	2159.11	2143.88	2356.95	2278.84	2247.34	2059.4	2188.92	2109.61	2205.26	2183.05	2257.89	2328.72	2250.95	2181.93	2208.09	2323.05	2133.5	2356.79	2321.44	2339.8	2282.53	2333.04	2424.84	2521.01	2170.43	2384.28	2431.07	2224.64	2284.09	2440.67	2255.34	2413.98	2304	2259.84	2390.28	2282.46	2593.4	2250.08	2078.97
	2038.18	2062.05	2056.92	2259.28	2063.63	2135.85	2281.85	2191.52	2266.48	2082.27	2159.73	2144.41	2357.81	2279.78	2248.49	2059.71	2189.6	2110.08	2205.76	2183.19	2258.66	2329.74	2251.37	2182.47	2208.85	2324.12	2134.07	2357.48	2322.1	2340.43	2283.3	2334.27	2425.76	2522.26	2170.77	2385.34	2431.53	2225.09	2285.03	2442.02	2255.86	2414.67	2304.95	2260.97	2390.93	2283.24	2594.43	2251.14	2079.23
	2038.43	2062.7	2057.2	2259.76	2064.02	2136.37	2283	2191.78	2267.25	2082.59	2160.35	2144.94	2358.67	2280.73	2249.63	2060.02	2190.27	2110.54	2206.26	2183.33	2259.42	2330.76	2251.78	2183.01	2209.61	2325.18	2134.63	2358.17	2322.76	2341.06	2284.07	2335.5	2426.68	2523.5	2171.11	2386.4	2431.99	2225.53	2285.98	2443.37	2256.37	2415.36	2305.89	2262.11	2391.59	2284.02	2595.46	2252.2	2079.49
	2038.68	2063.34	2057.48	2260.24	2064.4	2136.88	2284.15	2192.04	2268.01	2082.9	2160.97	2145.47	2359.52	2281.67	2250.77	2060.33	2190.94	2111	2206.76	2183.47	2260.18	2331.78	2252.19	2183.55	2210.37	2326.25	2135.2	2358.85	2323.43	2341.68	2284.84	2336.72	2427.59	2524.75	2171.44	2387.47	2432.45	2225.97	2286.92	2444.72	2256.88	2416.05	2306.83	2263.25	2392.24	2284.79	2596.48	2253.25	2079.76
	2038.94	2063.99	2057.77	2260.72	2064.79	2137.4	2285.3	2192.31	2268.77	2083.22	2161.58	2146	2360.38	2282.61	2251.91	2060.64	2191.6	2111.46	2207.26	2183.61	2260.94	2332.8	2252.61	2184.09	2211.13	2327.32	2135.76	2359.54	2324.09	2342.3	2285.6	2337.94	2428.51	2526	2171.77	2388.53	2432.9	2226.41	2287.87	2446.07	2257.39	2416.74	2307.77	2264.38	2392.89	2285.57	2597.49	2254.31	2080.02
	2039.19	2064.64	2058.05	2261.2	2065.18	2137.92	2286.45	2192.57	2269.53	2083.53	2162.2	2146.53	2361.23	2283.55	2253.05	2060.94	2192.27	2111.92	2207.76	2183.75	2261.69	2333.81	2253.02	2184.63	2211.89	2328.38	2136.32	2360.21	2324.76	2342.93	2286.37	2339.16	2429.42	2527.25	2172.1	2389.6	2433.36	2226.85	2288.81	2447.41	2257.9	2417.43	2308.7	2265.51	2393.54	2286.34	2598.51	2255.36	2080.28
	2039.44	2065.29	2058.33	2261.68	2065.56	2138.43	2287.6	2192.83	2270.28	2083.85	2162.81	2147.05	2362.08	2284.48	2254.19	2061.25	2192.93	2112.37	2208.26	2183.89	2262.45	2334.82	2253.43	2185.17	2212.65	2329.45	2136.88	2360.89	2325.42	2343.55	2287.13	2340.38	2430.33	2528.49	2172.43	2390.67	2433.81	2227.29	2289.76	2448.76	2258.4	2418.11	2309.63	2266.65	2394.19	2287.12	2599.52	2256.41	2080.54
	2039.7	2065.94	2058.61	2262.16	2065.95	2138.94	2288.75	2193.09	2271.03	2084.16	2163.43	2147.58	2362.92	2285.41	2255.33	2061.56	2193.59	2112.82	2208.77	2184.03	2263.19	2335.83	2253.85	2185.71	2213.41	2330.52	2137.44	2361.56	2326.08	2344.17	2287.89	2341.59	2431.24	2529.74	2172.75	2391.74	2434.26	2227.73	2290.7	2450.1	2258.91	2418.8	2310.56	2267.78	2394.83	2287.89	2600.53	2257.45	2080.8
	2039.95	2066.6	2058.9	2262.64	2066.33	2139.46	2289.9	2193.34	2271.78	2084.47	2164.04	2148.11	2363.77	2286.34	2256.47	2061.86	2194.25	2113.27	2209.27	2184.17	2263.94	2336.83	2254.26	2186.24	2214.17	2331.58	2138	2362.22	2326.75	2344.8	2288.65	2342.8	2432.14	2530.98	2173.07	2392.8	2434.71	2228.16	2291.65	2451.43	2259.41	2419.48	2311.48	2268.91	2395.47	2288.66	2601.53	2258.5	2081.06
	2040.2	2067.25	2059.18	2263.12	2066.72	2139.97	2291.05	2193.6	2272.53	2084.78	2164.65	2148.63	2364.61	2287.27	2257.61	2062.17	2194.91	2113.71	2209.78	2184.31	2264.69	2337.83	2254.68	2186.78	2214.93	2332.65	2138.55	2362.88	2327.42	2345.42	2289.4	2344.01	2433.05	2532.22	2173.39	2393.87	2435.16	2228.6	2292.59	2452.77	2259.91	2420.17	2312.4	2270.04	2396.11	2289.42	2602.53	2259.54	2081.33
	2040.45	2067.91	2059.47	2263.59	2067.11	2140.48	2292.2	2193.86	2273.28	2085.09	2165.25	2149.16	2365.45	2288.2	2258.74	2062.47	2195.57	2114.16	2210.29	2184.46	2265.43	2338.83	2255.09	2187.31	2215.68	2333.71	2139.11	2363.54	2328.08	2346.04	2290.16	2345.22	2433.95	2533.47	2173.7	2394.94	2435.6	2229.03	2293.54	2454.1	2260.41	2420.85	2313.32	2271.18	2396.75	2290.19	2603.53	2260.59	2081.59
	2040.71	2068.57	2059.75	2264.07	2067.49	2140.99	2293.34	2194.11	2274.02	2085.4	2165.86	2149.69	2366.28	2289.12	2259.88	2062.77	2196.22	2114.6	2210.79	2184.6	2266.17	2339.83	2255.5	2187.84	2216.44	2334.78	2139.66	2364.19	2328.75	2346.66	2290.91	2346.42	2434.85	2534.71	2174.02	2396.01	2436.05	2229.46	2294.49	2455.43	2260.9	2421.53	2314.23	2272.3	2397.39	2290.96	2604.52	2261.63	2081.85
	2040.96	2069.23	2060.04	2264.54	2067.88	2141.5	2294.49	2194.36	2274.76	2085.7	2166.46	2150.21	2367.12	2290.04	2261.02	2063.08	2196.87	2115.03	2211.3	2184.75	2266.9	2340.82	2255.92	2188.37	2217.2	2335.84	2140.21	2364.84	2329.42	2347.28	2291.66	2347.62	2435.75	2535.95	2174.32	2397.08	2436.49	2229.89	2295.43	2456.76	2261.4	2422.2	2315.14	2273.43	2398.02	2291.72	2605.51	2262.67	2082.11
	2041.21	2069.89	2060.33	2265.02	2068.26	2142	2295.63	2194.62	2275.5	2086.01	2167.07	2150.74	2367.95	2290.96	2262.15	2063.38	2197.52	2115.47	2211.81	2184.89	2267.63	2341.81	2256.33	2188.91	2217.95	2336.9	2140.76	2365.49	2330.09	2347.9	2292.41	2348.82	2436.65	2537.18	2174.63	2398.15	2436.93	2230.32	2296.38	2458.09	2261.89	2422.88	2316.04	2274.56	2398.66	2292.48	2606.5	2263.7	2082.37
	2041.46	2070.55	2060.62	2265.49	2068.65	2142.51	2296.77	2194.87	2276.23	2086.31	2167.67	2151.26	2368.77	2291.87	2263.29	2063.68	2198.17	2115.9	2212.32	2185.04	2268.36	2342.79	2256.75	2189.43	2218.7	2337.97	2141.31	2366.13	2330.76	2348.52	2293.16	2350.01	2437.55	2538.42	2174.93	2399.22	2437.37	2230.75	2297.33	2459.41	2262.38	2423.55	2316.94	2275.69	2399.29	2293.24	2607.48	2264.74	2082.63
	2041.72	2071.22	2060.9	2265.96	2069.04	2143.01	2297.92	2195.12	2276.97	2086.61	2168.27	2151.78	2369.6	2292.78	2264.42	2063.98	2198.81	2116.33	2212.83	2185.18	2269.09	2343.78	2257.16	2189.96	2219.46	2339.03	2141.85	2366.76	2331.43	2349.14	2293.91	2351.2	2438.44	2539.66	2175.23	2400.3	2437.81	2231.17	2298.27	2460.73	2262.87	2424.23	2317.84	2276.81	2399.91	2294	2608.47	2265.77	2082.89
	2041.97	2071.88	2061.19	2266.43	2069.42	2143.52	2299.06	2195.36	2277.7	2086.92	2168.86	2152.31	2370.42	2293.69	2265.56	2064.28	2199.46	2116.76	2213.34	2185.33	2269.81	2344.76	2257.58	2190.49	2220.21	2340.09	2142.4	2367.39	2332.1	2349.76	2294.65	2352.39	2439.33	2540.89	2175.53	2401.37	2438.25	2231.6	2299.22	2462.05	2263.35	2424.9	2318.74	2277.94	2400.54	2294.76	2609.44	2266.8	2083.14
	2042.22	2072.55	2061.48	2266.9	2069.81	2144.02	2300.2	2195.61	2278.43	2087.22	2169.46	2152.83	2371.24	2294.6	2266.69	2064.58	2200.1	2117.18	2213.85	2185.48	2270.53	2345.73	2257.99	2191.02	2220.96	2341.15	2142.94	2368.02	2332.77	2350.37	2295.39	2353.57	2440.22	2542.13	2175.83	2402.45	2438.69	2232.03	2300.17	2463.37	2263.84	2425.57	2319.63	2279.06	2401.17	2295.52	2610.42	2267.82	2083.4
	2042.47	2073.22	2061.77	2267.37	2070.19	2144.52	2301.34	2195.86	2279.15	2087.51	2170.05	2153.35	2372.05	2295.5	2267.82	2064.87	2200.74	2117.6	2214.36	2185.62	2271.25	2346.7	2258.41	2191.54	2221.71	2342.21	2143.48	2368.65	2333.44	2350.99	2296.13	2354.75	2441.11	2543.36	2176.12	2403.52	2439.12	2232.45	2301.12	2464.68	2264.32	2426.24	2320.51	2280.18	2401.79	2296.27	2611.39	2268.85	2083.66
	2042.73	2073.88	2062.06	2267.84	2070.58	2145.02	2302.48	2196.1	2279.87	2087.81	2170.64	2153.87	2372.86	2296.4	2268.95	2065.17	2201.37	2118.02	2214.88	2185.77	2271.97	2347.67	2258.82	2192.07	2222.46	2343.27	2144.03	2369.27	2334.11	2351.61	2296.87	2355.93	2441.99	2544.59	2176.41	2404.6	2439.56	2232.87	2302.07	2466	2264.8	2426.9	2321.39	2281.3	2402.41	2297.03	2612.35	2269.87	2083.92
	2042.98	2074.56	2062.35	2268.31	2070.96	2145.52	2303.61	2196.34	2280.6	2088.11	2171.23	2154.39	2373.67	2297.3	2270.08	2065.47	2202.01	2118.43	2215.39	2185.92	2272.68	2348.64	2259.24	2192.59	2223.21	2344.33	2144.56	2369.88	2334.78	2352.22	2297.61	2357.1	2442.87	2545.82	2176.69	2405.67	2439.99	2233.29	2303.02	2467.31	2265.28	2427.57	2322.27	2282.42	2403.02	2297.78	2613.32	2270.89	2084.18
	2043.23	2075.23	2062.65	2268.78	2071.35	2146.02	2304.75	2196.59	2281.31	2088.4	2171.82	2154.91	2374.47	2298.19	2271.21	2065.76	2202.64	2118.84	2215.9	2186.07	2273.39	2349.6	2259.65	2193.11	2223.95	2345.39	2145.1	2370.49	2335.46	2352.84	2298.35	2358.27	2443.75	2547.05	2176.97	2406.75	2440.42	2233.71	2303.96	2468.61	2265.75	2428.23	2323.15	2283.54	2403.64	2298.53	2614.28	2271.91	2084.44
	2043.48	2075.9	2062.94	2269.24	2071.73	2146.51	2305.89	2196.83	2282.03	2088.7	2172.4	2155.43	2375.27	2299.08	2272.34	2066.06	2203.27	2119.25	2216.42	2186.22	2274.09	2350.56	2260.07	2193.63	2224.7	2346.45	2145.64	2371.1	2336.13	2353.45	2299.08	2359.44	2444.63	2548.28	2177.25	2407.82	2440.85	2234.13	2304.91	2469.92	2266.22	2428.89	2324.02	2284.66	2404.25	2299.27	2615.23	2272.92	2084.69
	2043.73	2076.57	2063.23	2269.71	2072.11	2147.01	2307.02	2197.07	2282.74	2088.99	2172.99	2155.95	2376.07	2299.97	2273.46	2066.35	2203.9	2119.66	2216.94	2186.37	2274.8	2351.52	2260.48	2194.15	2225.45	2347.51	2146.17	2371.7	2336.8	2354.06	2299.81	2360.6	2445.5	2549.51	2177.53	2408.9	2441.28	2234.55	2305.86	2471.22	2266.69	2429.55	2324.88	2285.78	2404.86	2300.02	2616.19	2273.94	2084.95
	2043.98	2077.25	2063.52	2270.17	2072.5	2147.5	2308.15	2197.31	2283.45	2089.28	2173.57	2156.47	2376.87	2300.86	2274.59	2066.64	2204.53	2120.06	2217.45	2186.52	2275.5	2352.47	2260.89	2194.67	2226.19	2348.56	2146.71	2372.3	2337.48	2354.68	2300.54	2361.76	2446.38	2550.73	2177.8	2409.98	2441.71	2234.97	2306.81	2472.52	2267.16	2430.21	2325.75	2286.89	2405.47	2300.77	2617.14	2274.95	2085.21
	2044.23	2077.93	2063.82	2270.64	2072.88	2148	2309.28	2197.54	2284.16	2089.57	2174.15	2156.99	2377.66	2301.74	2275.71	2066.94	2205.15	2120.46	2217.97	2186.67	2276.19	2353.42	2261.31	2195.18	2226.93	2349.62	2147.24	2372.89	2338.15	2355.29	2301.27	2362.92	2447.25	2551.96	2178.07	2411.06	2442.14	2235.38	2307.76	2473.82	2267.63	2430.87	2326.61	2288	2406.08	2301.51	2618.08	2275.95	2085.46
	2044.48	2078.6	2064.11	2271.1	2073.27	2148.49	2310.41	2197.78	2284.87	2089.86	2174.72	2157.5	2378.44	2302.63	2276.83	2067.23	2205.77	2120.86	2218.49	2186.82	2276.89	2354.37	2261.72	2195.7	2227.67	2350.67	2147.77	2373.48	2338.83	2355.9	2302	2364.07	2448.11	2553.18	2178.34	2412.14	2442.57	2235.8	2308.7	2475.11	2268.09	2431.52	2327.46	2289.11	2406.68	2302.25	2619.03	2276.96	2085.72
	2044.73	2079.28	2064.41	2271.56	2073.65	2148.98	2311.54	2198.02	2285.57	2090.15	2175.3	2158.02	2379.23	2303.5	2277.95	2067.52	2206.39	2121.26	2219	2186.97	2277.58	2355.31	2262.14	2196.21	2228.41	2351.73	2148.3	2374.07	2339.5	2356.51	2302.73	2365.22	2448.98	2554.4	2178.61	2413.21	2442.99	2236.21	2309.65	2476.4	2268.56	2432.17	2328.31	2290.23	2407.29	2302.99	2619.96	2277.96	2085.97
	2044.98	2079.96	2064.7	2272.03	2074.03	2149.47	2312.67	2198.25	2286.27	2090.44	2175.87	2158.54	2380.01	2304.38	2279.07	2067.81	2207.01	2121.65	2219.52	2187.12	2278.27	2356.25	2262.55	2196.72	2229.15	2352.78	2148.82	2374.65	2340.17	2357.12	2303.45	2366.37	2449.84	2555.62	2178.87	2414.29	2443.41	2236.63	2310.6	2477.69	2269.02	2432.82	2329.16	2291.33	2407.89	2303.73	2620.9	2278.96	2086.23
	2045.23	2080.64	2065	2272.49	2074.42	2149.96	2313.8	2198.49	2286.97	2090.72	2176.44	2159.05	2380.78	2305.25	2280.19	2068.09	2207.63	2122.04	2220.04	2187.28	2278.95	2357.18	2262.97	2197.23	2229.89	2353.83	2149.35	2375.22	2340.85	2357.73	2304.17	2367.51	2450.7	2556.83	2179.13	2415.37	2443.84	2237.04	2311.55	2478.98	2269.47	2433.47	2330	2292.44	2408.48	2304.46	2621.83	2279.95	2086.48
	2045.48	2081.32	2065.29	2272.95	2074.8	2150.44	2314.92	2198.72	2287.66	2091.01	2177.01	2159.56	2381.55	2306.12	2281.31	2068.38	2208.24	2122.42	2220.56	2187.43	2279.63	2358.11	2263.38	2197.74	2230.63	2354.88	2149.87	2375.79	2341.53	2358.34	2304.89	2368.65	2451.56	2558.05	2179.39	2416.45	2444.26	2237.45	2312.49	2480.26	2269.93	2434.12	2330.84	2293.55	2409.08	2305.2	2622.76	2280.94	2086.74
	2045.73	2082.01	2065.59	2273.4	2075.18	2150.93	2316.04	2198.95	2288.35	2091.29	2177.58	2160.08	2382.32	2306.99	2282.42	2068.67	2208.85	2122.81	2221.08	2187.58	2280.31	2359.04	2263.79	2198.25	2231.37	2355.93	2150.39	2376.36	2342.2	2358.95	2305.61	2369.78	2452.42	2559.26	2179.64	2417.53	2444.68	2237.86	2313.44	2481.54	2270.38	2434.76	2331.67	2294.65	2409.67	2305.93	2623.68	2281.93	2086.99
	2045.98	2082.69	2065.88	2273.86	2075.56	2151.41	2317.17	2199.18	2289.04	2091.57	2178.14	2160.59	2383.09	2307.85	2283.53	2068.95	2209.46	2123.19	2221.6	2187.74	2280.99	2359.97	2264.2	2198.76	2232.1	2356.98	2150.92	2376.92	2342.88	2359.56	2306.33	2370.91	2453.27	2560.47	2179.89	2418.61	2445.1	2238.27	2314.39	2482.82	2270.83	2435.4	2332.51	2295.75	2410.26	2306.66	2624.6	2282.92	2087.25
	2046.23	2083.37	2066.18	2274.32	2075.95	2151.89	2318.29	2199.41	2289.73	2091.85	2178.7	2161.1	2383.85	2308.71	2284.65	2069.24	2210.07	2123.57	2222.12	2187.89	2281.66	2360.89	2264.62	2199.26	2232.83	2358.03	2151.43	2377.48	2343.55	2360.16	2307.04	2372.04	2454.12	2561.68	2180.14	2419.69	2445.52	2238.68	2315.33	2484.1	2271.28	2436.04	2333.33	2296.85	2410.85	2307.39	2625.52	2283.9	2087.5
	2046.48	2084.06	2066.48	2274.78	2076.33	2152.37	2319.41	2199.64	2290.42	2092.13	2179.26	2161.61	2384.6	2309.57	2285.76	2069.52	2210.67	2123.94	2222.65	2188.04	2282.33	2361.81	2265.03	2199.77	2233.56	2359.07	2151.95	2378.04	2344.23	2360.77	2307.75	2373.16	2454.96	2562.89	2180.38	2420.77	2445.93	2239.08	2316.28	2485.37	2271.73	2436.68	2334.15	2297.95	2411.44	2308.12	2626.43	2284.88	2087.75
	2046.72	2084.75	2066.77	2275.23	2076.71	2152.85	2320.52	2199.87	2291.1	2092.41	2179.82	2162.12	2385.36	2310.43	2286.86	2069.81	2211.28	2124.32	2223.17	2188.2	2282.99	2362.72	2265.44	2200.27	2234.29	2360.12	2152.47	2378.59	2344.91	2361.38	2308.47	2374.28	2455.81	2564.1	2180.63	2421.85	2446.35	2239.49	2317.22	2486.64	2272.17	2437.32	2334.97	2299.05	2412.02	2308.84	2627.34	2285.85	2088.01
	2046.97	2085.43	2067.07	2275.69	2077.09	2153.33	2321.64	2200.1	2291.78	2092.69	2180.38	2162.63	2386.11	2311.28	2287.97	2070.09	2211.88	2124.69	2223.69	2188.35	2283.66	2363.63	2265.85	2200.77	2235.02	2361.16	2152.98	2379.13	2345.58	2361.98	2309.17	2375.39	2456.65	2565.3	2180.86	2422.93	2446.76	2239.89	2318.17	2487.91	2272.62	2437.95	2335.79	2300.15	2412.6	2309.57	2628.24	2286.83	2088.26
	2047.22	2086.12	2067.37	2276.14	2077.47	2153.81	2322.75	2200.33	2292.45	2092.96	2180.93	2163.14	2386.85	2312.13	2289.07	2070.37	2212.48	2125.05	2224.21	2188.51	2284.32	2364.54	2266.26	2201.27	2235.75	2362.2	2153.5	2379.67	2346.26	2362.58	2309.88	2376.5	2457.49	2566.5	2181.1	2424.01	2447.18	2240.3	2319.11	2489.18	2273.06	2438.58	2336.6	2301.24	2413.18	2310.29	2629.14	2287.8	2088.51
	2047.47	2086.81	2067.67	2276.59	2077.85	2154.28	2323.86	2200.56	2293.13	2093.24	2181.48	2163.65	2387.59	2312.97	2290.18	2070.65	2213.08	2125.42	2224.74	2188.66	2284.97	2365.44	2266.68	2201.77	2236.48	2363.25	2154.01	2380.21	2346.93	2363.19	2310.59	2377.61	2458.32	2567.7	2181.33	2425.09	2447.59	2240.7	2320.05	2490.44	2273.5	2439.21	2337.4	2302.33	2413.76	2311.01	2630.04	2288.76	2088.76
	2047.71	2087.5	2067.96	2277.04	2078.23	2154.76	2324.97	2200.78	2293.8	2093.51	2182.03	2164.16	2388.33	2313.82	2291.28	2070.93	2213.67	2125.78	2225.26	2188.82	2285.63	2366.34	2267.09	2202.27	2237.2	2364.28	2154.52	2380.74	2347.61	2363.79	2311.29	2378.71	2459.16	2568.9	2181.57	2426.17	2448	2241.1	2320.99	2491.7	2273.93	2439.84	2338.2	2303.42	2414.33	2311.72	2630.93	2289.72	2089.01
	2047.96	2088.19	2068.26	2277.49	2078.61	2155.23	2326.08	2201.01	2294.47	2093.78	2182.57	2164.66	2389.06	2314.66	2292.37	2071.21	2214.26	2126.14	2225.78	2188.97	2286.28	2367.24	2267.5	2202.76	2237.93	2365.32	2155.03	2381.27	2348.29	2364.39	2311.99	2379.81	2459.99	2570.09	2181.79	2427.25	2448.41	2241.5	2321.94	2492.96	2274.36	2440.46	2339	2304.51	2414.9	2312.44	2631.82	2290.68	2089.26
	2048.2	2088.88	2068.56	2277.94	2078.99	2155.7	2327.19	2201.23	2295.13	2094.06	2183.11	2165.17	2389.79	2315.5	2293.47	2071.49	2214.86	2126.49	2226.31	2189.13	2286.92	2368.13	2267.91	2203.26	2238.65	2366.36	2155.53	2381.79	2348.96	2364.99	2312.7	2380.9	2460.81	2571.29	2182.02	2428.33	2448.82	2241.9	2322.88	2494.22	2274.8	2441.08	2339.79	2305.6	2415.47	2313.15	2632.71	2291.64	2089.51
	2048.45	2089.57	2068.86	2278.39	2079.37	2156.17	2328.3	2201.46	2295.79	2094.33	2183.65	2165.67	2390.51	2316.33	2294.56	2071.76	2215.45	2126.84	2226.83	2189.29	2287.57	2369.02	2268.31	2203.75	2239.37	2367.39	2156.04	2382.31	2349.64	2365.59	2313.39	2381.99	2461.64	2572.48	2182.24	2429.41	2449.23	2242.3	2323.82	2495.47	2275.22	2441.7	2340.58	2306.68	2416.04	2313.86	2633.59	2292.59	2089.76
	2048.7	2090.26	2069.16	2278.84	2079.75	2156.64	2329.4	2201.68	2296.45	2094.6	2184.19	2166.18	2391.23	2317.16	2295.65	2072.04	2216.03	2127.19	2227.36	2189.44	2288.21	2369.9	2268.72	2204.24	2240.09	2368.43	2156.54	2382.82	2350.32	2366.19	2314.09	2383.07	2462.46	2573.66	2182.46	2430.49	2449.64	2242.69	2324.76	2496.72	2275.65	2442.32	2341.36	2307.76	2416.6	2314.57	2634.46	2293.53	2090.01
	2048.94	2090.96	2069.45	2279.29	2080.13	2157.11	2330.5	2201.9	2297.11	2094.86	2184.73	2166.68	2391.95	2317.99	2296.74	2072.31	2216.62	2127.54	2227.88	2189.6	2288.85	2370.78	2269.13	2204.73	2240.8	2369.46	2157.05	2383.33	2350.99	2366.79	2314.79	2384.15	2463.28	2574.85	2182.68	2431.57	2450.05	2243.09	2325.7	2497.97	2276.08	2442.94	2342.14	2308.84	2417.16	2315.28	2635.33	2294.48	2090.26
	2049.18	2091.65	2069.75	2279.73	2080.51	2157.57	2331.6	2202.13	2297.76	2095.13	2185.26	2167.18	2392.66	2318.82	2297.83	2072.58	2217.2	2127.88	2228.41	2189.76	2289.48	2371.66	2269.54	2205.22	2241.52	2370.49	2157.55	2383.83	2351.67	2367.39	2315.48	2385.23	2464.09	2576.03	2182.89	2432.65	2450.45	2243.48	2326.63	2499.21	2276.5	2443.55	2342.92	2309.92	2417.72	2315.98	2636.2	2295.42	2090.51
	2049.43	2092.34	2070.05	2280.18	2080.89	2158.04	2332.7	2202.35	2298.42	2095.4	2185.79	2167.68	2393.36	2319.64	2298.91	2072.86	2217.78	2128.22	2228.94	2189.91	2290.11	2372.53	2269.94	2205.71	2242.23	2371.51	2158.05	2384.33	2352.34	2367.98	2316.17	2386.3	2464.91	2577.21	2183.1	2433.72	2450.86	2243.88	2327.57	2500.46	2276.92	2444.16	2343.69	2311	2418.27	2316.69	2637.06	2296.35	2090.76
	2049.67	2093.04	2070.35	2280.62	2081.27	2158.5	2333.79	2202.57	2299.07	2095.66	2186.32	2168.18	2394.06	2320.46	2299.99	2073.13	2218.36	2128.56	2229.46	2190.07	2290.74	2373.4	2270.35	2206.19	2242.94	2372.54	2158.54	2384.82	2353.02	2368.58	2316.86	2387.37	2465.72	2578.39	2183.31	2434.8	2451.26	2244.27	2328.51	2501.7	2277.34	2444.77	2344.46	2312.07	2418.83	2317.39	2637.92	2297.28	2091
	2049.91	2093.73	2070.65	2281.07	2081.65	2158.96	2334.89	2202.79	2299.71	2095.93	2186.84	2168.68	2394.76	2321.27	2301.07	2073.4	2218.94	2128.9	2229.99	2190.23	2291.37	2374.27	2270.76	2206.67	2243.65	2373.56	2159.04	2385.31	2353.7	2369.18	2317.55	2388.43	2466.52	2579.57	2183.51	2435.88	2451.66	2244.66	2329.44	2502.93	2277.75	2445.37	2345.22	2313.14	2419.38	2318.09	2638.78	2298.21	2091.25
	2050.16	2094.43	2070.94	2281.51	2082.02	2159.42	2335.98	2203.01	2300.35	2096.19	2187.36	2169.18	2395.45	2322.09	2302.15	2073.67	2219.52	2129.23	2230.52	2190.38	2291.99	2375.13	2271.16	2207.16	2244.36	2374.59	2159.53	2385.8	2354.37	2369.77	2318.23	2389.48	2467.32	2580.74	2183.72	2436.96	2452.06	2245.05	2330.37	2504.17	2278.16	2445.98	2345.97	2314.21	2419.93	2318.78	2639.63	2299.13	2091.5
	2050.4	2095.13	2071.24	2281.95	2082.4	2159.88	2337.07	2203.23	2300.99	2096.45	2187.88	2169.68	2396.14	2322.9	2303.22	2073.94	2220.09	2129.56	2231.04	2190.54	2292.61	2375.99	2271.57	2207.64	2245.07	2375.61	2160.03	2386.28	2355.05	2370.36	2318.92	2390.54	2468.12	2581.91	2183.92	2438.03	2452.46	2245.44	2331.31	2505.4	2278.58	2446.58	2346.73	2315.28	2420.47	2319.48	2640.47	2300.05	2091.74
	2050.64	2095.82	2071.54	2282.39	2082.78	2160.33	2338.16	2203.45	2301.63	2096.71	2188.4	2170.17	2396.82	2323.71	2304.3	2074.2	2220.66	2129.89	2231.57	2190.7	2293.22	2376.84	2271.97	2208.11	2245.77	2376.62	2160.52	2386.75	2355.72	2370.96	2319.6	2391.58	2468.92	2583.07	2184.11	2439.11	2452.86	2245.83	2332.24	2506.63	2278.98	2447.18	2347.48	2316.35	2421.01	2320.17	2641.32	2300.97	2091.99
	2050.88	2096.52	2071.84	2282.83	2083.15	2160.79	2339.24	2203.67	2302.27	2096.97	2188.91	2170.67	2397.5	2324.51	2305.36	2074.47	2221.23	2130.21	2232.1	2190.86	2293.83	2377.69	2272.37	2208.59	2246.48	2377.64	2161.01	2387.23	2356.39	2371.55	2320.28	2392.63	2469.71	2584.24	2184.31	2440.18	2453.26	2246.22	2333.17	2507.85	2279.39	2447.77	2348.22	2317.41	2421.55	2320.86	2642.15	2301.88	2092.24
	2051.12	2097.22	2072.14	2283.27	2083.53	2161.24	2340.32	2203.89	2302.9	2097.23	2189.42	2171.16	2398.18	2325.31	2306.43	2074.74	2221.8	2130.53	2232.63	2191.02	2294.44	2378.54	2272.77	2209.07	2247.18	2378.66	2161.5	2387.69	2357.07	2372.14	2320.96	2393.67	2470.5	2585.4	2184.5	2441.26	2453.66	2246.61	2334.1	2509.08	2279.79	2448.36	2348.96	2318.47	2422.09	2321.55	2642.99	2302.78	2092.48
	2051.36	2097.91	2072.43	2283.71	2083.91	2161.69	2341.41	2204.11	2303.53	2097.49	2189.93	2171.65	2398.85	2326.11	2307.49	2075	2222.36	2130.85	2233.15	2191.17	2295.05	2379.38	2273.18	2209.54	2247.88	2379.67	2161.99	2388.15	2357.74	2372.73	2321.63	2394.7	2471.29	2586.56	2184.69	2442.33	2454.06	2246.99	2335.03	2510.3	2280.2	2448.95	2349.69	2319.53	2422.63	2322.23	2643.82	2303.68	2092.72
	2051.6	2098.61	2072.73	2284.14	2084.28	2162.14	2342.48	2204.33	2304.15	2097.75	2190.44	2172.15	2399.51	2326.9	2308.55	2075.26	2222.93	2131.17	2233.68	2191.33	2295.65	2380.22	2273.58	2210.01	2248.58	2380.68	2162.47	2388.61	2358.42	2373.32	2322.31	2395.73	2472.07	2587.71	2184.87	2443.4	2454.45	2247.38	2335.95	2511.51	2280.6	2449.54	2350.42	2320.59	2423.16	2322.92	2644.64	2304.58	2092.97
	2051.84	2099.31	2073.03	2284.58	2084.66	2162.59	2343.56	2204.54	2304.77	2098	2190.94	2172.64	2400.17	2327.7	2309.61	2075.53	2223.49	2131.48	2234.21	2191.49	2296.25	2381.05	2273.98	2210.48	2249.27	2381.69	2162.95	2389.06	2359.09	2373.91	2322.98	2396.75	2472.85	2588.87	2185.05	2444.48	2454.85	2247.76	2336.88	2512.73	2280.99	2450.13	2351.15	2321.64	2423.69	2323.6	2645.46	2305.47	2093.21
	2052.08	2100.01	2073.33	2285.01	2085.03	2163.04	2344.63	2204.76	2305.39	2098.26	2191.44	2173.13	2400.82	2328.49	2310.66	2075.79	2224.05	2131.79	2234.74	2191.65	2296.84	2381.88	2274.37	2210.95	2249.97	2382.69	2163.44	2389.51	2359.76	2374.49	2323.65	2397.77	2473.63	2590.02	2185.23	2445.55	2455.24	2248.14	2337.8	2513.94	2281.39	2450.71	2351.87	2322.69	2424.21	2324.28	2646.27	2306.36	2093.45
	2052.32	2100.71	2073.62	2285.44	2085.4	2163.48	2345.71	2204.98	2306.01	2098.51	2191.94	2173.61	2401.47	2329.27	2311.71	2076.05	2224.61	2132.1	2235.27	2191.81	2297.43	2382.71	2274.77	2211.42	2250.66	2383.7	2163.92	2389.95	2360.43	2375.08	2324.32	2398.78	2474.4	2591.16	2185.41	2446.62	2455.64	2248.53	2338.73	2515.15	2281.78	2451.29	2352.59	2323.74	2424.74	2324.95	2647.08	2307.24	2093.7
	2052.55	2101.41	2073.92	2285.88	2085.78	2163.92	2346.78	2205.2	2306.62	2098.76	2192.43	2174.1	2402.11	2330.05	2312.76	2076.31	2225.16	2132.4	2235.8	2191.97	2298.02	2383.53	2275.17	2211.88	2251.35	2384.7	2164.4	2390.39	2361.1	2375.67	2324.99	2399.79	2475.17	2592.31	2185.58	2447.69	2456.03	2248.91	2339.65	2516.36	2282.17	2451.86	2353.3	2324.79	2425.26	2325.63	2647.89	2308.12	2093.94
	2052.79	2102.11	2074.22	2286.31	2086.15	2164.36	2347.84	2205.41	2307.24	2099.01	2192.92	2174.59	2402.75	2330.83	2313.8	2076.56	2225.72	2132.7	2236.32	2192.12	2298.61	2384.35	2275.57	2212.35	2252.04	2385.7	2164.87	2390.82	2361.77	2376.25	2325.65	2400.79	2475.94	2593.45	2185.76	2448.76	2456.42	2249.29	2340.57	2517.56	2282.56	2452.44	2354	2325.83	2425.78	2326.3	2648.69	2308.99	2094.18
	2053.03	2102.8	2074.51	2286.74	2086.53	2164.8	2348.91	2205.63	2307.84	2099.26	2193.41	2175.07	2403.39	2331.61	2314.85	2076.82	2226.27	2133	2236.85	2192.28	2299.19	2385.16	2275.96	2212.81	2252.72	2386.69	2165.35	2391.25	2362.45	2376.83	2326.32	2401.79	2476.7	2594.58	2185.92	2449.83	2456.81	2249.66	2341.49	2518.76	2282.94	2453.01	2354.71	2326.87	2426.29	2326.97	2649.49	2309.86	2094.42
	2053.26	2103.5	2074.81	2287.16	2086.9	2165.24	2349.97	2205.85	2308.45	2099.51	2193.9	2175.56	2404.02	2332.38	2315.88	2077.08	2226.82	2133.29	2237.38	2192.44	2299.77	2385.97	2276.36	2213.27	2253.41	2387.69	2165.83	2391.67	2363.12	2377.42	2326.98	2402.78	2477.46	2595.72	2186.09	2450.89	2457.21	2250.04	2342.4	2519.96	2283.33	2453.58	2355.4	2327.91	2426.8	2327.64	2650.28	2310.73	2094.66
	2053.5	2104.2	2075.1	2287.59	2087.27	2165.68	2351.03	2206.06	2309.05	2099.76	2194.38	2176.04	2404.64	2333.15	2316.92	2077.33	2227.37	2133.59	2237.91	2192.6	2300.35	2386.77	2276.75	2213.73	2254.09	2388.68	2166.3	2392.09	2363.78	2378	2327.64	2403.77	2478.22	2596.85	2186.25	2451.96	2457.59	2250.42	2343.32	2521.16	2283.71	2454.14	2356.09	2328.94	2427.31	2328.3	2651.06	2311.59	2094.9
	2053.73	2104.9	2075.4	2288.02	2087.64	2166.11	2352.09	2206.28	2309.65	2100.01	2194.86	2176.52	2405.26	2333.92	2317.95	2077.59	2227.92	2133.88	2238.44	2192.76	2300.92	2387.57	2277.14	2214.18	2254.77	2389.67	2166.77	2392.5	2364.45	2378.58	2328.3	2404.75	2478.97	2597.97	2186.41	2453.03	2457.98	2250.79	2344.23	2522.35	2284.09	2454.7	2356.78	2329.98	2427.82	2328.96	2651.85	2312.44	2095.14
	2053.97	2105.6	2075.69	2288.44	2088.01	2166.55	2353.14	2206.5	2310.24	2100.25	2195.33	2177	2405.87	2334.68	2318.98	2077.84	2228.46	2134.16	2238.97	2192.92	2301.49	2388.37	2277.53	2214.64	2255.45	2390.65	2167.24	2392.91	2365.12	2379.16	2328.95	2405.73	2479.72	2599.09	2186.57	2454.09	2458.37	2251.17	2345.14	2523.54	2284.46	2455.26	2357.46	2331.01	2428.32	2329.62	2652.62	2313.29	2095.38
	2054.2	2106.3	2075.99	2288.87	2088.38	2166.98	2354.19	2206.71	2310.84	2100.5	2195.81	2177.48	2406.48	2335.44	2320	2078.09	2229.01	2134.45	2239.5	2193.07	2302.05	2389.16	2277.92	2215.09	2256.12	2391.64	2167.71	2393.31	2365.79	2379.74	2329.61	2406.7	2480.46	2600.21	2186.73	2455.15	2458.76	2251.54	2346.06	2524.73	2284.84	2455.82	2358.14	2332.04	2428.82	2330.28	2653.4	2314.13	2095.61
	2054.43	2107	2076.28	2289.29	2088.75	2167.41	2355.24	2206.93	2311.43	2100.74	2196.28	2177.96	2407.08	2336.2	2321.02	2078.34	2229.55	2134.73	2240.02	2193.23	2302.62	2389.95	2278.31	2215.54	2256.79	2392.62	2168.17	2393.71	2366.46	2380.32	2330.26	2407.67	2481.21	2601.33	2186.88	2456.22	2459.15	2251.91	2346.96	2525.91	2285.21	2456.37	2358.82	2333.06	2429.32	2330.93	2654.16	2314.97	2095.85
	2054.66	2107.7	2076.58	2289.71	2089.12	2167.84	2356.29	2207.15	2312.01	2100.99	2196.74	2178.44	2407.68	2336.95	2322.04	2078.59	2230.09	2135	2240.55	2193.39	2303.17	2390.74	2278.7	2215.99	2257.46	2393.6	2168.64	2394.1	2367.12	2380.89	2330.91	2408.63	2481.94	2602.44	2187.03	2457.28	2459.53	2252.28	2347.87	2527.09	2285.58	2456.92	2359.48	2334.08	2429.81	2331.59	2654.93	2315.8	2096.09
	2054.89	2108.4	2076.87	2290.14	2089.49	2168.26	2357.33	2207.36	2312.6	2101.23	2197.21	2178.92	2408.27	2337.71	2323.05	2078.84	2230.62	2135.28	2241.08	2193.55	2303.73	2391.52	2279.09	2216.44	2258.13	2394.57	2169.1	2394.49	2367.79	2381.47	2331.56	2409.58	2482.68	2603.55	2187.17	2458.34	2459.92	2252.66	2348.78	2528.27	2285.94	2457.47	2360.15	2335.1	2430.31	2332.24	2655.68	2316.63	2096.32
	2055.13	2109.1	2077.16	2290.56	2089.86	2168.69	2358.37	2207.58	2313.18	2101.47	2197.67	2179.39	2408.85	2338.45	2324.06	2079.08	2231.16	2135.55	2241.61	2193.71	2304.28	2392.29	2279.48	2216.88	2258.8	2395.55	2169.57	2394.88	2368.45	2382.04	2332.2	2410.53	2483.41	2604.66	2187.32	2459.4	2460.3	2253.02	2349.68	2529.45	2286.31	2458.01	2360.81	2336.12	2430.8	2332.88	2656.44	2317.45	2096.56
	2055.36	2109.8	2077.46	2290.97	2090.23	2169.11	2359.41	2207.8	2313.76	2101.71	2198.12	2179.86	2409.43	2339.2	2325.06	2079.33	2231.69	2135.82	2242.14	2193.87	2304.83	2393.06	2279.86	2217.33	2259.46	2396.52	2170.03	2395.25	2369.12	2382.62	2332.85	2411.47	2484.13	2605.76	2187.46	2460.45	2460.69	2253.39	2350.58	2530.62	2286.67	2458.55	2361.46	2337.13	2431.28	2333.53	2657.18	2318.27	2096.8
	2055.58	2110.5	2077.75	2291.39	2090.6	2169.53	2360.45	2208.02	2314.33	2101.95	2198.58	2180.34	2410.01	2339.94	2326.07	2079.57	2232.23	2136.09	2242.67	2194.02	2305.38	2393.83	2280.24	2217.77	2260.13	2397.48	2170.49	2395.63	2369.78	2383.19	2333.49	2412.41	2484.86	2606.85	2187.6	2461.51	2461.07	2253.76	2351.48	2531.79	2287.03	2459.09	2362.11	2338.14	2431.76	2334.17	2657.93	2319.08	2097.03
	2055.81	2111.2	2078.04	2291.81	2090.97	2169.95	2361.48	2208.23	2314.9	2102.19	2199.03	2180.81	2410.57	2340.68	2327.06	2079.82	2232.76	2136.35	2243.19	2194.18	2305.92	2394.59	2280.63	2218.21	2260.79	2398.45	2170.94	2396	2370.44	2383.76	2334.13	2413.34	2485.57	2607.95	2187.73	2462.56	2461.45	2254.13	2352.38	2532.96	2287.38	2459.62	2362.75	2339.15	2432.24	2334.81	2658.66	2319.88	2097.26
	2056.04	2111.9	2078.33	2292.22	2091.33	2170.36	2362.51	2208.45	2315.47	2102.43	2199.47	2181.28	2411.14	2341.41	2328.06	2080.06	2233.28	2136.61	2243.72	2194.34	2306.46	2395.35	2281.01	2218.64	2261.44	2399.41	2171.4	2396.36	2371.1	2384.33	2334.77	2414.27	2486.29	2609.04	2187.87	2463.62	2461.83	2254.49	2353.27	2534.12	2287.74	2460.15	2363.39	2340.15	2432.72	2335.45	2659.4	2320.68	2097.5
	2056.27	2112.6	2078.62	2292.64	2091.7	2170.78	2363.53	2208.67	2316.03	2102.67	2199.92	2181.74	2411.69	2342.14	2329.05	2080.3	2233.81	2136.87	2244.25	2194.5	2306.99	2396.11	2281.39	2219.08	2262.1	2400.37	2171.85	2396.72	2371.76	2384.9	2335.41	2415.19	2487	2610.12	2188	2464.67	2462.21	2254.86	2354.17	2535.29	2288.09	2460.68	2364.02	2341.16	2433.19	2336.08	2660.12	2321.48	2097.73
	2056.49	2113.29	2078.91	2293.05	2092.07	2171.19	2364.56	2208.88	2316.6	2102.9	2200.36	2182.21	2412.25	2342.87	2330.03	2080.54	2234.33	2137.12	2244.78	2194.65	2307.52	2396.86	2281.77	2219.51	2262.75	2401.32	2172.31	2397.07	2372.42	2385.47	2336.04	2416.11	2487.71	2611.2	2188.12	2465.72	2462.59	2255.22	2355.06	2536.44	2288.44	2461.21	2364.65	2342.15	2433.66	2336.71	2660.85	2322.27	2097.96
	2056.72	2113.99	2079.2	2293.46	2092.43	2171.6	2365.58	2209.1	2317.15	2103.14	2200.79	2182.68	2412.79	2343.59	2331.01	2080.78	2234.86	2137.38	2245.3	2194.81	2308.05	2397.6	2282.14	2219.95	2263.4	2402.28	2172.76	2397.42	2373.08	2386.04	2336.67	2417.01	2488.41	2612.28	2188.25	2466.77	2462.97	2255.58	2355.95	2537.6	2288.79	2461.73	2365.27	2343.15	2434.13	2337.34	2661.56	2323.05	2098.19
	2056.95	2114.69	2079.49	2293.87	2092.8	2172.01	2366.6	2209.32	2317.71	2103.37	2201.23	2183.14	2413.33	2344.32	2331.99	2081.02	2235.38	2137.63	2245.83	2194.97	2308.57	2398.34	2282.52	2220.38	2264.05	2403.22	2173.21	2397.76	2373.74	2386.6	2337.31	2417.92	2489.11	2613.35	2188.37	2467.81	2463.35	2255.94	2356.84	2538.75	2289.13	2462.25	2365.89	2344.14	2434.6	2337.97	2662.27	2323.83	2098.42
	2057.17	2115.39	2079.78	2294.28	2093.16	2172.42	2367.61	2209.54	2318.26	2103.6	2201.66	2183.61	2413.86	2345.03	2332.96	2081.25	2235.9	2137.87	2246.36	2195.13	2309.1	2399.08	2282.9	2220.8	2264.69	2404.17	2173.65	2398.1	2374.4	2387.17	2337.93	2418.81	2489.8	2614.42	2188.49	2468.86	2463.73	2256.3	2357.72	2539.9	2289.48	2462.76	2366.51	2345.13	2435.06	2338.59	2662.98	2324.6	2098.65
	2057.39	2116.09	2080.06	2294.69	2093.53	2172.83	2368.62	2209.76	2318.81	2103.84	2202.09	2184.07	2414.39	2345.75	2333.93	2081.49	2236.42	2138.12	2246.88	2195.28	2309.61	2399.81	2283.27	2221.23	2265.33	2405.11	2174.1	2398.43	2375.05	2387.73	2338.56	2419.71	2490.49	2615.49	2188.61	2469.9	2464.11	2256.66	2358.6	2541.05	2289.82	2463.27	2367.11	2346.11	2435.51	2339.21	2663.68	2325.36	2098.88
	2057.62	2116.78	2080.35	2295.1	2093.89	2173.23	2369.63	2209.98	2319.36	2104.07	2202.51	2184.53	2414.92	2346.46	2334.9	2081.72	2236.93	2138.36	2247.41	2195.44	2310.13	2400.54	2283.64	2221.65	2265.97	2406.05	2174.55	2398.76	2375.71	2388.3	2339.19	2420.59	2491.18	2616.55	2188.72	2470.95	2464.49	2257.02	2359.48	2542.19	2290.15	2463.78	2367.72	2347.1	2435.97	2339.83	2664.38	2326.12	2099.11
	2057.84	2117.48	2080.64	2295.5	2094.25	2173.63	2370.63	2210.2	2319.9	2104.3	2202.93	2184.99	2415.43	2347.17	2335.86	2081.95	2237.44	2138.59	2247.94	2195.6	2310.64	2401.26	2284.01	2222.08	2266.61	2406.99	2174.99	2399.08	2376.36	2388.86	2339.81	2421.47	2491.86	2617.61	2188.83	2471.99	2464.86	2257.38	2360.36	2543.33	2290.49	2464.29	2368.31	2348.08	2436.42	2340.44	2665.07	2326.88	2099.34
	2058.06	2118.17	2080.92	2295.91	2094.62	2174.03	2371.64	2210.41	2320.44	2104.53	2203.35	2185.44	2415.95	2347.87	2336.81	2082.19	2237.96	2138.83	2248.46	2195.75	2311.15	2401.98	2284.38	2222.5	2267.25	2407.92	2175.43	2399.4	2377.01	2389.42	2340.43	2422.34	2492.54	2618.66	2188.94	2473.03	2465.24	2257.73	2361.24	2544.47	2290.82	2464.79	2368.91	2349.05	2436.87	2341.06	2665.75	2327.62	2099.57
	2058.28	2118.87	2081.21	2296.31	2094.98	2174.43	2372.63	2210.63	2320.97	2104.75	2203.76	2185.9	2416.45	2348.57	2337.77	2082.42	2238.46	2139.06	2248.99	2195.91	2311.65	2402.69	2284.75	2222.91	2267.88	2408.85	2175.87	2399.71	2377.67	2389.98	2341.05	2423.21	2493.22	2619.71	2189.05	2474.06	2465.61	2258.09	2362.11	2545.6	2291.15	2465.29	2369.5	2350.02	2437.32	2341.66	2666.43	2328.37	2099.79
	2058.5	2119.57	2081.49	2296.71	2095.34	2174.82	2373.63	2210.85	2321.5	2104.98	2204.17	2186.35	2416.95	2349.27	2338.71	2082.65	2238.97	2139.29	2249.51	2196.06	2312.15	2403.4	2285.12	2223.33	2268.51	2409.78	2176.31	2400.02	2378.32	2390.54	2341.66	2424.07	2493.89	2620.75	2189.16	2475.1	2465.99	2258.44	2362.98	2546.73	2291.48	2465.78	2370.08	2350.99	2437.76	2342.27	2667.11	2329.1	2100.02
	2058.72	2120.26	2081.77	2297.11	2095.7	2175.22	2374.62	2211.07	2322.03	2105.21	2204.58	2186.81	2417.45	2349.97	2339.66	2082.88	2239.48	2139.52	2250.04	2196.22	2312.65	2404.11	2285.48	2223.74	2269.14	2410.7	2176.75	2400.32	2378.97	2391.1	2342.28	2424.93	2494.56	2621.79	2189.26	2476.13	2466.36	2258.79	2363.85	2547.86	2291.8	2466.27	2370.66	2351.96	2438.2	2342.87	2667.78	2329.83	2100.25
	2058.94	2120.95	2082.05	2297.51	2096.06	2175.61	2375.61	2211.3	2322.56	2105.43	2204.98	2187.26	2417.94	2350.66	2340.6	2083.1	2239.98	2139.74	2250.56	2196.38	2313.14	2404.81	2285.84	2224.16	2269.76	2411.62	2177.18	2400.62	2379.62	2391.65	2342.89	2425.77	2495.22	2622.83	2189.36	2477.16	2466.74	2259.14	2364.72	2548.98	2292.13	2466.76	2371.23	2352.92	2438.64	2343.47	2668.44	2330.56	2100.47
	2059.16	2121.65	2082.34	2297.91	2096.42	2176	2376.59	2211.52	2323.08	2105.66	2205.38	2187.71	2418.42	2351.34	2341.53	2083.33	2240.48	2139.96	2251.09	2196.53	2313.63	2405.5	2286.21	2224.57	2270.38	2412.54	2177.61	2400.91	2380.27	2392.21	2343.5	2426.62	2495.88	2623.86	2189.46	2478.19	2467.11	2259.49	2365.58	2550.1	2292.45	2467.25	2371.8	2353.88	2439.07	2344.07	2669.1	2331.28	2100.69
	2059.38	2122.34	2082.62	2298.3	2096.77	2176.39	2377.57	2211.74	2323.6	2105.88	2205.78	2188.16	2418.9	2352.03	2342.47	2083.56	2240.98	2140.18	2251.61	2196.69	2314.12	2406.19	2286.57	2224.97	2271	2413.45	2178.05	2401.2	2380.92	2392.76	2344.1	2427.45	2496.53	2624.89	2189.55	2479.22	2467.48	2259.84	2366.44	2551.22	2292.76	2467.73	2372.36	2354.83	2439.5	2344.67	2669.75	2331.99	2100.92
	2059.59	2123.03	2082.9	2298.7	2097.13	2176.78	2378.55	2211.96	2324.12	2106.1	2206.17	2188.61	2419.37	2352.71	2343.39	2083.78	2241.48	2140.4	2252.14	2196.84	2314.6	2406.88	2286.92	2225.38	2271.62	2414.36	2178.48	2401.48	2381.56	2393.31	2344.71	2428.28	2497.18	2625.91	2189.64	2480.24	2467.85	2260.19	2367.3	2552.33	2293.08	2468.21	2372.92	2355.78	2439.93	2345.26	2670.4	2332.7	2101.14
	2059.81	2123.72	2083.17	2299.09	2097.49	2177.16	2379.52	2212.18	2324.63	2106.33	2206.56	2189.05	2419.84	2353.39	2344.32	2084	2241.97	2140.61	2252.66	2197	2315.08	2407.56	2287.28	2225.78	2272.23	2415.26	2178.9	2401.76	2382.21	2393.87	2345.31	2429.11	2497.83	2626.93	2189.73	2481.26	2468.22	2260.53	2368.15	2553.44	2293.39	2468.69	2373.48	2356.73	2440.35	2345.85	2671.04	2333.4	2101.36
	2060.02	2124.42	2083.45	2299.48	2097.84	2177.54	2380.49	2212.4	2325.14	2106.55	2206.94	2189.5	2420.3	2354.06	2345.24	2084.23	2242.47	2140.83	2253.18	2197.15	2315.56	2408.24	2287.63	2226.19	2272.85	2416.16	2179.33	2402.03	2382.86	2394.42	2345.91	2429.93	2498.47	2627.94	2189.82	2482.28	2468.6	2260.88	2369	2554.55	2293.7	2469.16	2374.02	2357.67	2440.77	2346.43	2671.68	2334.09	2101.58
	2060.24	2125.11	2083.73	2299.87	2098.2	2177.92	2381.46	2212.63	2325.64	2106.77	2207.33	2189.94	2420.76	2354.73	2346.15	2084.45	2242.96	2141.03	2253.71	2197.31	2316.03	2408.91	2287.99	2226.59	2273.45	2417.06	2179.76	2402.3	2383.5	2394.97	2346.5	2430.74	2499.11	2628.95	2189.91	2483.3	2468.97	2261.22	2369.85	2555.65	2294.01	2469.63	2374.57	2358.61	2441.19	2347.01	2672.31	2334.78	2101.8
	2060.45	2125.8	2084.01	2300.26	2098.55	2178.3	2382.42	2212.85	2326.14	2106.98	2207.71	2190.38	2421.21	2355.4	2347.06	2084.67	2243.45	2141.24	2254.23	2197.47	2316.5	2409.57	2288.34	2226.98	2274.06	2417.95	2180.18	2402.56	2384.15	2395.51	2347.1	2431.54	2499.75	2629.95	2189.99	2484.32	2469.34	2261.56	2370.7	2556.75	2294.31	2470.1	2375.11	2359.55	2441.61	2347.59	2672.94	2335.46	2102.02
	2060.67	2126.48	2084.28	2300.65	2098.91	2178.68	2383.38	2213.07	2326.64	2107.2	2208.08	2190.82	2421.66	2356.06	2347.97	2084.89	2243.93	2141.44	2254.75	2197.62	2316.97	2410.24	2288.69	2227.38	2274.66	2418.84	2180.6	2402.82	2384.79	2396.06	2347.69	2432.34	2500.38	2630.95	2190.07	2485.33	2469.7	2261.9	2371.54	2557.85	2294.61	2470.56	2375.64	2360.48	2442.02	2348.17	2673.56	2336.14	2102.24
	2060.88	2127.17	2084.55	2301.03	2099.26	2179.05	2384.34	2213.3	2327.13	2107.42	2208.46	2191.26	2422.1	2356.72	2348.87	2085.11	2244.42	2141.65	2255.27	2197.78	2317.43	2410.89	2289.04	2227.77	2275.27	2419.72	2181.02	2403.07	2385.43	2396.61	2348.28	2433.14	2501.01	2631.95	2190.15	2486.34	2470.07	2262.24	2372.38	2558.94	2294.91	2471.02	2376.17	2361.41	2442.43	2348.74	2674.17	2336.81	2102.46
	2061.09	2127.86	2084.83	2301.42	2099.61	2179.43	2385.29	2213.52	2327.63	2107.63	2208.82	2191.7	2422.54	2357.38	2349.77	2085.33	2244.9	2141.84	2255.8	2197.93	2317.89	2411.55	2289.38	2228.16	2275.86	2420.6	2181.44	2403.32	2386.07	2397.15	2348.86	2433.92	2501.63	2632.94	2190.23	2487.35	2470.44	2262.57	2373.22	2560.02	2295.21	2471.48	2376.69	2362.34	2442.84	2349.31	2674.78	2337.48	2102.68
	2061.31	2128.55	2085.1	2301.8	2099.96	2179.8	2386.23	2213.75	2328.11	2107.85	2209.19	2192.13	2422.97	2358.03	2350.67	2085.54	2245.38	2142.04	2256.32	2198.09	2318.35	2412.19	2289.73	2228.55	2276.46	2421.48	2181.85	2403.56	2386.71	2397.69	2349.45	2434.71	2502.25	2633.92	2190.31	2488.35	2470.81	2262.91	2374.05	2561.11	2295.5	2471.93	2377.21	2363.26	2443.24	2349.88	2675.38	2338.14	2102.89
	2061.52	2129.23	2085.37	2302.18	2100.31	2180.17	2387.18	2213.98	2328.6	2108.06	2209.55	2192.57	2423.4	2358.68	2351.56	2085.76	2245.86	2142.23	2256.84	2198.24	2318.8	2412.84	2290.07	2228.94	2277.05	2422.35	2182.27	2403.8	2387.35	2398.24	2350.03	2435.48	2502.86	2634.9	2190.38	2489.36	2471.18	2263.24	2374.88	2562.19	2295.79	2472.38	2377.73	2364.17	2443.64	2350.44	2675.98	2338.79	2103.11
	2061.73	2129.92	2085.64	2302.56	2100.66	2180.53	2388.12	2214.2	2329.08	2108.27	2209.91	2193	2423.82	2359.33	2352.44	2085.98	2246.33	2142.43	2257.36	2198.39	2319.25	2413.47	2290.41	2229.33	2277.64	2423.22	2182.68	2404.03	2387.99	2398.78	2350.61	2436.25	2503.47	2635.88	2190.45	2490.36	2471.54	2263.57	2375.71	2563.26	2296.08	2472.83	2378.24	2365.09	2444.04	2351	2676.57	2339.43	2103.32
	2061.94	2130.6	2085.91	2302.93	2101.01	2180.9	2389.05	2214.43	2329.55	2108.48	2210.27	2193.43	2424.24	2359.97	2353.33	2086.19	2246.81	2142.61	2257.88	2198.55	2319.7	2414.1	2290.75	2229.71	2278.23	2424.09	2183.09	2404.26	2388.63	2399.32	2351.18	2437.01	2504.08	2636.85	2190.52	2491.36	2471.91	2263.9	2376.54	2564.34	2296.37	2473.28	2378.74	2366	2444.43	2351.56	2677.16	2340.08	2103.54
	2062.15	2131.29	2086.18	2303.31	2101.36	2181.26	2389.98	2214.66	2330.03	2108.69	2210.62	2193.86	2424.65	2360.61	2354.2	2086.4	2247.28	2142.8	2258.4	2198.7	2320.14	2414.73	2291.08	2230.09	2278.81	2424.95	2183.5	2404.48	2389.27	2399.85	2351.76	2437.76	2504.68	2637.82	2190.59	2492.35	2472.28	2264.23	2377.36	2565.4	2296.65	2473.72	2379.24	2366.9	2444.82	2352.11	2677.74	2340.71	2103.75
	2062.36	2131.97	2086.44	2303.68	2101.7	2181.62	2390.91	2214.88	2330.5	2108.9	2210.97	2194.29	2425.05	2361.25	2355.08	2086.62	2247.75	2142.99	2258.92	2198.86	2320.58	2415.35	2291.42	2230.47	2279.39	2425.8	2183.91	2404.7	2389.9	2400.39	2352.33	2438.51	2505.28	2638.78	2190.66	2493.34	2472.64	2264.55	2378.18	2566.47	2296.93	2474.16	2379.74	2367.8	2445.21	2352.66	2678.31	2341.34	2103.96
	2062.56	2132.65	2086.71	2304.06	2102.05	2181.98	2391.83	2215.11	2330.96	2109.11	2211.31	2194.71	2425.45	2361.88	2355.95	2086.83	2248.21	2143.17	2259.44	2199.01	2321.02	2415.97	2291.75	2230.85	2279.97	2426.65	2184.31	2404.91	2390.54	2400.93	2352.89	2439.26	2505.88	2639.74	2190.72	2494.33	2473.01	2264.88	2378.99	2567.53	2297.21	2474.59	2380.23	2368.7	2445.6	2353.21	2678.88	2341.96	2104.17
	2062.77	2133.33	2086.97	2304.42	2102.39	2182.34	2392.75	2215.34	2331.42	2109.32	2211.65	2195.14	2425.85	2362.51	2356.81	2087.04	2248.68	2143.35	2259.96	2199.17	2321.45	2416.58	2292.08	2231.22	2280.55	2427.5	2184.72	2405.12	2391.18	2401.46	2353.46	2439.99	2506.47	2640.69	2190.78	2495.32	2473.37	2265.2	2379.8	2568.58	2297.48	2475.03	2380.71	2369.59	2445.98	2353.75	2679.44	2342.58	2104.38
	2062.98	2134.01	2087.24	2304.79	2102.73	2182.69	2393.66	2215.57	2331.88	2109.52	2211.99	2195.56	2426.24	2363.13	2357.67	2087.25	2249.14	2143.52	2260.48	2199.32	2321.88	2417.19	2292.4	2231.59	2281.12	2428.34	2185.12	2405.32	2391.81	2402	2354.02	2440.72	2507.05	2641.64	2190.84	2496.3	2473.74	2265.52	2380.61	2569.64	2297.75	2475.45	2381.19	2370.48	2446.36	2354.29	2680	2343.19	2104.59
	2063.18	2134.69	2087.5	2305.16	2103.08	2183.04	2394.57	2215.8	2332.34	2109.73	2212.32	2195.98	2426.63	2363.75	2358.53	2087.46	2249.6	2143.7	2260.99	2199.47	2322.31	2417.79	2292.73	2231.96	2281.69	2429.18	2185.52	2405.52	2392.44	2402.53	2354.58	2441.44	2507.64	2642.58	2190.9	2497.28	2474.1	2265.84	2381.42	2570.68	2298.02	2475.88	2381.67	2371.37	2446.73	2354.83	2680.55	2343.79	2104.8
	2063.39	2135.36	2087.76	2305.52	2103.42	2183.39	2395.47	2216.03	2332.79	2109.93	2212.66	2196.4	2427.01	2364.37	2359.38	2087.67	2250.06	2143.87	2261.51	2199.63	2322.73	2418.39	2293.05	2232.33	2282.26	2430.01	2185.92	2405.71	2393.07	2403.06	2355.13	2442.16	2508.21	2643.52	2190.96	2498.26	2474.46	2266.16	2382.22	2571.73	2298.29	2476.3	2382.14	2372.25	2447.11	2355.36	2681.09	2344.39	2105.01
	2063.6	2136.04	2088.02	2305.89	2103.76	2183.74	2396.37	2216.26	2333.23	2110.14	2212.98	2196.82	2427.39	2364.99	2360.23	2087.88	2250.51	2144.04	2262.03	2199.78	2323.15	2418.98	2293.37	2232.7	2282.82	2430.84	2186.31	2405.9	2393.71	2403.59	2355.69	2442.87	2508.79	2644.45	2191.01	2499.23	2474.83	2266.47	2383.01	2572.77	2298.55	2476.72	2382.61	2373.12	2447.48	2355.89	2681.63	2344.98	2105.22
	2063.8	2136.72	2088.28	2306.25	2104.09	2184.09	2397.27	2216.5	2333.68	2110.34	2213.31	2197.24	2427.76	2365.6	2361.08	2088.08	2250.96	2144.21	2262.54	2199.93	2323.57	2419.57	2293.69	2233.06	2283.38	2431.67	2186.71	2406.08	2394.34	2404.12	2356.24	2443.57	2509.36	2645.38	2191.07	2500.2	2475.19	2266.79	2383.81	2573.8	2298.81	2477.14	2383.07	2373.99	2447.84	2356.41	2682.17	2345.56	2105.42
	2064	2137.39	2088.54	2306.61	2104.43	2184.43	2398.16	2216.73	2334.12	2110.54	2213.63	2197.65	2428.12	2366.2	2361.92	2088.29	2251.41	2144.38	2263.06	2200.09	2323.98	2420.15	2294.01	2233.42	2283.94	2432.49	2187.1	2406.26	2394.97	2404.64	2356.78	2444.27	2509.92	2646.3	2191.12	2501.17	2475.55	2267.1	2384.6	2574.83	2299.07	2477.55	2383.52	2374.86	2448.21	2356.94	2682.69	2346.14	2105.63
	2064.21	2138.06	2088.79	2306.96	2104.77	2184.78	2399.05	2216.96	2334.55	2110.74	2213.94	2198.06	2428.49	2366.81	2362.75	2088.5	2251.86	2144.54	2263.58	2200.24	2324.39	2420.73	2294.32	2233.78	2284.5	2433.3	2187.49	2406.43	2395.6	2405.17	2357.33	2444.96	2510.49	2647.22	2191.17	2502.13	2475.91	2267.41	2385.38	2575.86	2299.32	2477.96	2383.98	2375.72	2448.57	2357.46	2683.21	2346.72	2105.83
	2064.41	2138.73	2089.05	2307.32	2105.1	2185.12	2399.93	2217.2	2334.98	2110.94	2214.26	2198.47	2428.84	2367.41	2363.58	2088.7	2252.3	2144.7	2264.09	2200.39	2324.79	2421.3	2294.64	2234.14	2285.05	2434.11	2187.88	2406.6	2396.22	2405.69	2357.87	2445.64	2511.04	2648.13	2191.22	2503.09	2476.27	2267.71	2386.17	2576.88	2299.58	2478.37	2384.42	2376.58	2448.93	2357.97	2683.73	2347.28	2106.04
	2064.61	2139.4	2089.3	2307.67	2105.44	2185.45	2400.8	2217.43	2335.41	2111.13	2214.57	2198.88	2429.2	2368.01	2364.41	2088.91	2252.75	2144.86	2264.61	2200.55	2325.2	2421.87	2294.94	2234.49	2285.6	2434.92	2188.27	2406.76	2396.85	2406.21	2358.4	2446.32	2511.6	2649.04	2191.27	2504.05	2476.64	2268.02	2386.94	2577.89	2299.83	2478.78	2384.87	2377.44	2449.28	2358.48	2684.24	2347.84	2106.24
	2064.81	2140.07	2089.55	2308.02	2105.77	2185.79	2401.68	2217.67	2335.84	2111.33	2214.87	2199.29	2429.55	2368.6	2365.23	2089.11	2253.19	2145.02	2265.12	2200.7	2325.59	2422.43	2295.25	2234.85	2286.14	2435.72	2188.65	2406.92	2397.48	2406.74	2358.94	2446.99	2512.15	2649.94	2191.31	2505.01	2477	2268.32	2387.72	2578.91	2300.07	2479.18	2385.3	2378.29	2449.63	2358.99	2684.74	2348.4	2106.44
[truncated: 7,338 more rows]
[truncated: 162 more columns]

## Sheet: Analysis
Cell:	Peak Time 1	Peak Time 2	Peak Time 3	Peak Time 4	Peak Time 5	Peak ZT 1	Peak ZT 2	Peak ZT 3	Peak ZT 4	Peak ZT 5	Peak ExT 1	Peak ExT 2	Peak ExT 3	Peak ExT 4	Peak ExT 5	Peak 1 luminescence value	Peak 2 luminescence value	Peak 3 luminescence value	Peak 4 luminescence value	Peak 5 luminescence value	Trough Time 1	Trough Time 2	Trough Time 3	Trough Time 4	Trough Time 5	Trough Time 6	Trough ZT 1	Trough ZT 2	Trough ZT 3	Trough ZT 4	Trough ZT 5	Trough ZT 6	Trough ExT 1	Trough ExT 2	Trough ExT 3	Trough ExT 4	Trough ExT 5	Trough ExT 6	Trough 1 luminescence value	Trough 2 luminescence value	Trough 3 luminescence value	Trough 4 luminescence value	Trough 5 luminescence value	Trough 6 luminescence value	Rising Edge Halfmax Time 1	Rising Edge Halfmax Time 2	Rising Edge Halfmax Time 3	Rising Edge Halfmax Time 4	Rising Edge Halfmax Time 5
[truncated: 211 more rows]
[truncated: 44 more columns]
