# Supplementary material for: Single cell model for re‐entrainment to a shifted light cycle
Source: FASEB J. 2022 Sep 3;36(10):e22518. doi: 10.1096/fj.202200478R (PMC9543151; doi:10.1096/fj.202200478R)
Supplement: Supplementary file 9 — Dataset S8 [file FSB2-36-0-s037.xlsx]

## Sheet: Information
Cell num	X	Y	Size
1	92	61	9
2	93	73	9
3	95.1429	76.2857	7
4	96	69.7143	7
5	96.6	64.8	5
6	98.5	59	6
7	99	73	9
8	100	63	9
9	100	68	9
10	100.5	55	6
11	102.286	50	7
12	102.143	59.7143	7
13	102	78.5	6
14	102.5	72	6
15	103	82	9
16	103.667	55.3333	6
17	106	63	9
18	105.5	73.5	4
19	107.125	58.125	8
20	106.714	70.1429	7
21	110	53	9
22	110	68	9
23	110	77	9
24	115	57	9
25	116	65	9
26	119.286	62.8571	7
27	126.333	64	3
28	130.5	61	6
29	131.5	67.5	4
30	132.5	51.5	4
31	132.5	54.5	4
32	132.5	64.5	4
33	133.333	57.6667	3
34	134	61	9
35	133.5	70.5	4
36	135	46	9
37	135	49	3
38	134.5	67.5	4
39	134.5	73.5	4
40	136	51.5	6
41	136	55	9
42	136.143	64.2857	7
43	135.4	77.2	5
44	137	71	3
45	137.5	60	6
46	138	68	9
47	138	74	9
48	139	44	9
49	139	77.5	6
50	139.8	40.4	5
51	140	49	9
52	139.5	52.5	4
53	139.6	63.2	5
54	140	81	9
55	140.5	59.5	4
56	141.5	56	6
57	141	74	3
58	142.5	43	6
59	143	67	9
60	142.667	71.3333	3
61	143.286	78.8571	7
62	143.5	47.5	4
63	144	62	9
64	143.857	75.2857	7
65	144	83	9
66	144.714	50.8571	7
67	145	55	9
68	145.5	44	6
69	145.8	58.6	5
70	146	72	9
71	146.8	47.4	5
72	146.333	79.6667	3
73	148.2	52.4	5
74	148	82.5	6
75	149	56	9
76	148.5	77	6
77	148.5	85.5	4
79	150	49.5	6
80	149.333	73.3333	3
81	150.714	44.8571	7
82	150.833	70	6
83	151.2	79.6	5
84	152.286	58.1429	7
85	152	76	9
86	152	85	9
87	153	53	9
88	153.8	46.4	5
89	153.5	49.5	4
90	154	72	9
91	153.667	81.6667	3
92	155	59	3
93	155.5	68.5	4
94	155.5	76.5	4
95	156.2	83.6	5
96	157	48.5	6
97	156.5	51.5	4
98	156.875	55.125	8
99	157	80	9
100	158	45.5	6
101	157.875	59.125	8
102	157.667	62.3333	3
103	157	73	3
104	157.875	86.875	8
105	159	69	9
106	158.5	76.5	4
107	160	52	9
108	159.5	72.5	4
109	159.5	83.5	4
110	161	48.5	6
111	161	56	9
112	161	64	9
113	161	80	9
114	161.5	60	6
115	162	76	9
116	163	71	9
117	163.4	45.2	5
118	163.667	50.6667	3
119	164.286	53.8571	7
120	164.5	57.5	4
121	165	67	9
122	164.6	79.2	5
123	166	61	9
124	165.6	74.2	5
125	167.2	51.4	5
126	166.5	70.5	4
127	168	55	9
128	168	58	3
129	168.333	64.1667	6
130	167.6	77.2	5
131	168.5	67.5	4
132	169.125	73.125	8
133	169.5	60.5	4
134	171.286	69.1429	7
135	171.143	76.2857	7
136	171.6	57.8	5
137	171.5	65	6
138	172.5	61.5	4
139	174.5	69	6

## Sheet: Raw Data
Cell:	1	2	3	4	5	6	7	8	9	10	11	12	13	14	15	16	17	18	19	20	21	22	23	24	25	26	27	28	29	30	31	32	33	34	35	36	37	38	39	40	41	42	43	44	45	46	47	48	49
	4133.56	5096.44	5772	5001.29	4741.6	4637.67	6499.33	5500.33	5933.11	4306	3675.57	5488.71	6149.83	6915.5	5316.78	4492.83	5526.78	6364.25	5126.12	7063.57	3948.67	6967	6356.72	4183.11	5753.39	4397.43	3922	4003.67	4996.75	3788.25	4224.25	4849	4482.67	5035.22	5684.25	3805.22	4303	7207.75	5655.75	4782.67	5970.67	10177.6	5165.8	9233.33	8261.67	11842.6	9842.22	4128.11	8310.33
	4039.67	4611.44	5350.29	4631.14	4545.4	4487.67	6072.11	5350.67	5450.56	4306.33	3741.14	4840.14	5626.17	6686	5172	4465.83	5180.22	6169	4936.62	6653.29	3978.67	6932.89	5556.67	4080.22	5046.78	4254	3696	3945.17	4478.5	3760.25	4099.75	4770.5	4521.33	5280.67	5336.25	3785.33	3976.33	6796.25	5794.75	4845	6202.67	9462.71	4973	8474.33	8160.83	11267.3	9179.33	4357.44	7917
	3752.11	3916.22	4423.29	3906.71	3835.2	4214.33	5204.89	5104.56	4625.11	4601.67	3617	4296.14	4966.83	5420.83	4463.67	4284.83	4360.33	5130.25	4542.75	5265.43	3620.11	5187.89	4317.89	3796.89	4190.33	3782.14	3503.67	3583.5	3929.25	3503.25	3906.5	4108.75	4071.33	4349.22	4350.25	3585.33	4205.33	5046.5	4607.25	4256.83	5090.78	6728.43	4206.6	6411	6499.17	7973.33	6697.78	4000.89	5810.5
	3095.56	3141	3566.86	3240.43	3330	3689.33	3982.56	4465.22	3558.33	4391.83	3378.43	3677.14	4562.33	4502.67	3678.78	3779.5	3725.67	4175.75	4045.88	4137.71	3345.22	4246.22	3477.33	3601.56	3549.11	3190	2959	3081	3457	3336.5	3326	3471.25	3374	3626.56	3405.25	3223.11	3992	3884.75	3872.5	3632.5	4606.89	5025.14	3346	4399.67	5059.83	5248.89	4781.22	3718.78	4119.5
	2931.22	2825.44	3140.43	2964.14	2979.4	3579.17	3663.78	3921.11	3296.44	4150.5	2971.43	3277	3913.17	3668	3259.78	3490	3384.33	3405.25	3486	3451.29	3156.78	3747.78	3146.78	3289.67	3080.11	3025.14	2785.67	2855	3043.25	3129.5	3034.75	3089.75	3227	3192.22	3166.75	3020.56	3442	3324.75	3320.5	3273.83	3834.89	3897.14	3085.2	3717.67	4142	4009.78	3832	3373.11	3287.17
	2814.89	2711.44	2872.57	2867.57	2809.6	3395.83	3564.22	3436.11	3019.78	3765.33	3058.07	2961.86	3302	3565.83	2925.78	3331	3440.22	3139.5	3247.5	3098.71	3032.56	3425.44	3115.11	3042.33	2847.56	2970.86	2896	2748.67	3053.5	2905	2847.75	2893	2948.67	2986.44	2974.75	2831.11	2842.33	3162.5	3007.25	3150.17	3387.67	3578.43	2799.2	3160	3895	3576.56	3411.44	3177.67	3116.17
	2780.22	2613.78	2856.71	2770	2851.4	3079.67	3571.33	3313	3034.33	3500.83	2983.29	2940.43	3146	3359.5	2821.67	3164.83	3282.22	2679	2979.25	3077.57	2838.44	3281.44	3060.89	3021.28	2823	2879.43	2866.67	2612.17	2962.75	2690.25	2773.75	2839.5	2888.33	2815.56	2757.5	2778.89	3053.67	2998.75	2856	3278.67	3429.44	3515.86	2714.6	3357.67	3460.33	3432	3150	2985.22	3008.67
	2631.28	2687.44	2897.29	2740.71	2664.2	2836.83	3340.11	3448	3071	3369.83	3051.57	2922.14	3093	3131.67	2665.22	3317.17	3216.33	2804.25	3060	2929.14	2939	3174.78	3210.56	2882.89	2790.33	2833.14	2688.67	2711.5	2851.5	2792.75	2803	2821.75	2827.67	2962.56	2815.75	2875	2836	2956	2823	3098	3685.89	3476.14	2676.4	3007.33	3403.5	3299	3058	3223.17	2843
	2635.11	2680.78	2715	2704.71	2836.4	2971.17	3261.33	3389.67	3122.44	3205.33	2789.14	3103.57	3060	3317.67	2632.33	3163.67	3271.78	2859.5	3337.62	3086.71	2890.44	3259.11	3344.11	2819.33	2938.22	2864.43	2671.67	2706.67	2760.25	2651	2811	2683.75	2688	2898.89	2875.5	2818.33	2856.33	2819	2687.5	3210.83	3709.78	3674.29	2806.8	3210.67	3529.17	3491.33	3075.56	3096.67	2853.5
	2710.11	3064.33	2923.71	2999	2829.8	3084	3565.44	3380.33	3689.61	3341.33	2936.57	3066.14	3135.67	3722.17	2709	3152.17	3425	3242.5	3158.5	3319.57	2990.11	3380.56	3800.56	2911.89	2979.89	2925.71	2829.33	2695	2840.75	2771	2757.75	2857	2963.67	2998.89	2992.75	2788.89	2747.67	3101.75	3006.25	3402.83	4066.89	3833.14	2914.2	3312.33	3837.17	3817.89	3338.22	3097.67	3031.83
	2919.89	3110.11	3102.29	3120.57	3146.6	3411.67	3924.67	3668.67	3681.44	3402.83	2895.29	3329	3247.83	4414.33	2765.56	3284.17	3779.11	3457.75	3406.12	3917.29	3015.22	3790.33	3892.56	3013.44	3180.44	2993.71	2843	2824.67	2936.75	2937.25	2939	2946.75	2976.67	3225.33	3138.25	2895.67	3034	3404	3097	3527.33	4226.22	4278.14	2958.6	3915.67	4423.5	4514.67	3828.89	3325	3154.83
	3064.44	3196.67	3233.43	3288.14	3291.6	3277.5	4084	3958.11	4122.11	3489	2883.71	3598.29	3451.83	4624.33	3037.56	3430.17	3937.33	3790.75	3646.12	4427.29	2954.78	4139.22	4000.33	3246.78	3277.44	2991.71	2949.33	2865.67	3323.5	3039	3094.75	3477.75	3210.67	3641.78	3394.5	2994.33	3086	4085.75	3439.75	3837.67	4457.67	5004.29	3045.6	4254	5213.33	5494.33	4520.22	3443.44	3675.33
	3257.89	3483.78	3593.86	3637.71	3650.2	3425.5	4428.22	4254.5	4447	3528.5	3036.14	3821.71	3666.33	5037.67	3008.89	3555.33	4265.11	4157.75	3891	5026.86	3103.44	4304.89	3911.89	3305.67	3505.11	3111.71	3193.67	3139.67	3278.25	3124.25	3194.25	3540.25	3440.67	3782.78	3625.5	3095.78	3426	4263.5	3794	4180.17	4862.89	5516.43	3433	4867	5713.17	6223.78	4895.67	3719.22	3890.17
	3434.78	3823.22	3829.43	3780.29	3724.2	3655	4772.56	4432	4853.67	3481	3144.29	4017.29	4057.67	5429.5	3360.78	3702.17	4597.44	4433.25	4062.5	5157	3363.67	4727.67	4109.44	3466.67	3736.22	3289.86	3083.67	3244.17	3495.25	3252.75	3407	3803.5	3601.67	4018.44	3999.75	3295.89	3404.67	4884	3894.25	4269.33	5415.11	6073.71	3435.4	5435.33	6359.5	6950.11	5314.33	3791.33	4275
	3760.78	3729.78	3856.86	4036.29	4217	3865.67	4810.44	4746	5052	3646.33	3248.57	4291.57	4164.83	5589.83	3368	3834.33	4731.22	4634.25	4082.88	5563	3394.67	5218.56	4280.89	3581.22	3984.33	3418	3059.67	3338.67	3842.5	3438.25	3514.25	3978.25	3791.33	4594.78	3966.5	3342.33	3535.33	5375.5	4168	4713.83	5772.67	6622	3834.4	5976	6993.33	7590	5955.78	3927.33	4642.33
	3900.89	3992.11	4296.57	4338	4185.2	4060.33	5136.22	4814	5367	3648.17	3353.86	4431.71	4305.17	5746.5	3648.22	3989	4886.78	4899.25	4407.38	5967.14	3624	5731.89	4346.11	3731	4070.78	3438.57	3354	3469.83	3858	3390	3480.75	4174	3966.67	4954.67	4313.5	3453.22	3927	5847.5	4406.75	4757	6314.11	7079.57	3948.2	6228.33	6922.33	8177	6687.78	4116	4924.17
	3747.22	4138.89	4281	4501.14	4307	4313.83	5084.78	4850.56	5732.56	3834.67	3347.86	4649.86	4235.5	6019.17	3553.44	4122.33	5196.33	4865.25	4480.12	6414	3676.78	5856.78	4391.67	3796.89	4205.22	3523	3289.67	3599.67	4119	3591.75	3526.75	4185.25	4217.33	5173	4367.5	3503.33	3782.33	5884.25	4490.75	4912.33	6256.44	7324.14	4067.2	6685.67	7110.67	8707.22	7248.11	4278.44	5260.5
	3931.22	4121	4276.57	4404.57	4207.2	4398.5	5351.33	4871.33	5718.44	3761.33	3421.14	4677.43	4407	5977.5	3788.67	3829.33	5252.56	4906.75	4418.12	6043.29	3532.56	5710.33	4535.56	3727.67	4374.11	3494.86	3403.67	3466	3936.75	3452.25	3857.75	4426.75	4087.33	5357	4398.25	3606	3677.33	5917.5	4700	5093.33	6220.67	7701	4024	6869.33	7517	8599.44	7122.56	4530.11	5070.83
	4014.56	4091.78	4245.86	4458	4535	4235.17	5279.67	4755.33	5561.89	3888.17	3331.57	4664.57	4456.33	5958.83	3631.78	3839.5	5145.78	4847.25	4295.75	5983.86	3500.78	5566.89	4180.11	3552.78	4272.33	3494.29	3420.33	3530.5	3962.25	3414.5	3750	4298	3972.33	5174.56	4422.75	3507.22	3902.67	5666.25	4539.25	5144.17	5790.22	7482.86	3925	6838.67	7365.33	8429.44	7116.33	4377	5129.83
	3981.44	3914.44	4248.43	4216.29	4215	4053	4781.89	4570	5280.72	3526.5	3299.86	4389	4274.17	5266.17	3722	3637.67	4690.89	4486.25	3936.12	5742.57	3494.67	5449.22	4083.11	3425.22	4038.67	3566.43	3327	3488.5	3888	3504.25	3570	4386.5	4096.33	5379.22	4294	3608.22	3656	5443	4219	5230.83	6167.67	6971.43	3964.2	6721.33	7299.83	8044.67	6827.89	4350.89	4769.83
	3636.67	3757.22	3913	3977.29	3891.4	3886.33	4655.22	4514.89	4839.33	3613	3224.14	4189.71	4440.83	4853.17	3445.67	3501.5	4400.56	4069.25	3885	5150.43	3468.22	4867.89	3909.33	3339.33	3877.67	3278	3295	3468.17	3787.75	3466.5	3572.75	4051.75	4018.33	5432.78	4257.75	3417.89	3586.67	5152.75	4404	4986.17	5586.11	6947.71	3734.8	6974.33	6990.5	8042.83	6563.44	4274.89	4713.33
	3497.67	3663.33	3694.43	3773.29	3686.6	3788.67	4143.22	4235.56	4270	3339.33	3073.71	3959.86	4158	4478.67	3348.33	3442.67	4141.22	4056.5	3566.75	4939.71	3422	4719.67	3691.22	3188.22	3752.44	3173.14	3333	3278.67	3525.75	3287.5	3428.25	4019.5	3739	5055.89	4094.25	3362.33	3672.33	5043.5	4026.5	4576.5	5020.56	6603.57	3762.6	6897.17	6546	7114.33	6057.11	3897.44	4171.5
	3255.11	3451	3529.86	3551.29	3692	3680.33	3867	3924.33	3787.89	3190.67	3051.71	4014.14	4011.33	4101	3298	3264.33	4132	3644	3334.88	4409.14	3268.22	4158.11	3606.89	3054.89	3492.56	3172.43	3106.67	3345	3284.25	3141.25	3234	3838	3686.33	4685.11	3623.75	3246.22	3325	4452	3812	4258.17	4595.44	6046	3513.8	5299.33	5971.5	6175.22	5295.89	3667	4134.33
	3110.89	3121.11	3315.29	3323	3336.6	3623.17	3632.89	3664.67	3539.22	3202.5	2941.71	3567.43	3727.83	3886.17	3034.89	3050.67	3918.78	3375	3215.75	3940.86	3191.44	3909.22	3257.56	2995.33	3344.33	2904.29	3072.33	3050.83	3246.25	3041.25	3149.5	3640.5	3511.67	4664.33	3385	3080.33	3163	4115.5	3622	3793.5	4360.11	5411.86	3124.8	4736.33	5628.5	5264.11	4693.11	3430.67	3644.83
	2877.44	2910.78	3137.57	3026.43	3081	3325.67	3367.67	3540.33	3362.89	3019.83	2778.71	3159	3483.33	3374.5	2944.33	2960.67	3678.67	3107.5	3003	3550.86	3147.56	3652.33	3121.33	3019.44	3193.11	2871.86	3088.67	2932.67	3015.5	2970.75	2825.25	3543	3382.33	4415.56	3208.25	2985.67	3069.67	3782	3266.5	3760.17	3937.11	5018	3045.8	4131.67	5264.67	4920.78	4203.89	3483.78	3473.67
	2663.67	2817.22	2897.86	2873.43	2854.8	3280.33	3127.89	3436.89	3269.89	2908.67	2765.29	3012.14	3307	3353.83	2849.44	2882	3462	3012	2852.88	3329.71	2933.67	3344.89	2916.11	2897.11	3017.89	2936	2986.33	2927.67	2939.75	2781.25	2966.25	3070.75	3133	3976.56	3067.75	2871.11	2937	3329.5	3197.75	3768	3727.11	4656.86	2855	3920	5069.5	4328.78	3699.33	3185	3067.83
	2639.22	2693.56	2834.29	2704.71	2818.8	3201.67	3042.78	3180.44	3074.33	2870.33	2762	2964.29	3280.33	3096.5	2963.11	2778.17	3403	2729.5	2825.12	2988.29	2986.11	3099.67	2933.89	2812.56	3002.56	2821	3071	3007.17	2840.25	2786.25	2816.5	3179	2962.33	3746.56	3039	2825.33	2913.33	3137	2889	3416	3461.67	4151.86	2766	3511.33	4512.17	4064.11	3410.22	3120.56	2921
	2625.11	2652.11	2627.14	2722.71	2579.8	2943.67	2865	2988.11	2961.89	2616.33	2789	2843	3230.83	3103.83	2742	2756.67	3249.89	2869.25	2737.25	2954.43	2914.56	3017.78	3098.78	2809.22	2738.67	2751.43	2971.67	2664.17	2762.75	2741.25	2769.25	3057.75	2936.67	3533.33	2848	2831.78	2890	3081.5	2703.5	3218.33	3596.22	3890	2760.8	3162.33	4259.33	3616.22	3053.78	3104.56	2882.17
	2575.22	2555.89	2552.71	2663.57	2640.6	3030.67	3003.67	2933.67	2932.78	2704.67	2775.43	2771.57	2849.17	2822.67	2640.67	2749.33	3199.56	2725.75	2588	2788.29	2746.67	3081	3198.22	2752.22	2889.22	2698.43	2863.33	2747.5	2675.25	2582	2714.5	2823.25	2916.33	3285.78	2756	2740.33	2750	2962.5	2698.75	3250.83	3407.89	3833	2573	3048	4245.83	3377.56	2934.44	2900.33	2682.17
	2683	2521.44	2550.14	2681.86	2611	2862.5	2895.22	3096.78	2984.56	2651.83	2685.71	2776.43	2931.33	2922.5	2687	2826.67	3183.67	2637.75	2679.5	2896.57	2782.89	2893.89	3171.67	2893.33	2880.22	2717.71	2956	2692.83	2575	2697.5	2774.5	2868	2784.33	3311.78	2884.5	2802.44	2758	2928	2657	3155.67	3354.89	3732.57	2622.6	2984	3977	3347.11	2941	2938.22	2683.67
	2561.33	2776.11	2635.29	2681.86	2558.6	3036.33	3011.56	3037.44	3009.44	2747.83	2696.14	2785.43	2819.83	2912.83	2703	2789.5	3290.44	2758.5	2751.62	2927.29	2881.67	2876.11	3225.11	2904.44	2783.22	2686.57	2940.33	2700.5	2795.25	2663.5	2846	2947.5	2814.67	3255.44	2782.25	2806.33	2967.67	2932.5	2748.5	3237.5	3391.44	3832.57	2602	3028	3987.67	3384	2891.44	2935.89	2674.17
	2684	2564.11	2659.57	2627.57	2798.4	2870	2992.78	3101.67	3014.78	2731.33	2819.86	2963.14	2680.5	3067.17	2640.78	3027.67	3160.33	2931	2736.88	2868.71	2800.44	3098.56	3263.78	2870.33	2783.89	2674.57	2936.67	2644.67	2835.5	2603.5	2815.75	2880.5	2862.67	3524	2858.75	2840.22	2838.67	3031.75	2724.25	3266.33	3514.67	3777.29	2511.2	3156	3990.5	3466.11	2997.78	2903.89	2775
	2794.56	2657.33	2563.57	2780	2744	3016	2992.11	3171	3374.22	2900.67	2897	3002	2772.17	3467.67	2626.44	3105.33	3278.56	3008.25	2912	3086	2854	3122.22	3096.11	2936.89	2896.44	2742.71	2858.67	2661.33	2785.25	2646	2919.25	3062.5	2966.33	3334.22	2911	2812.67	2902.33	3096.75	2817.5	3411	3545.67	3919.71	2640.8	3159	3958.83	3865.33	3087.67	2974.78	2835.33
	2891.67	2914	2855.57	2928.86	2894.6	3174.83	3363.33	3337.78	3753.22	3008.17	2958.71	3043.57	2912.83	3776.67	2806.33	3042.33	3484.33	3360	3214	3344	2888	3271.11	3101.22	3164.44	2976.89	2896.14	2729	2774	2922.25	2867	2775	3110.25	3076.33	3652.78	2962.25	2825.78	2997.67	3369.25	2911.75	3599.5	3805.22	4586.14	2751.2	3706	4711.5	4342.89	3360.56	3036.22	2899.33
	3054.11	2981.33	2941	3162.57	3231.2	3214.33	3631.11	3564	4169.33	3079.5	2901.86	3417.14	2987.17	4276.17	2955.22	3177.67	3832.89	3296.5	3388.62	3753.43	3085.44	3624.11	3322.67	3276.67	3226.67	2909.86	2757.67	2978	3078.25	2862.5	2890.5	3358	3294.67	4064.89	3275	2880.22	3061	3553.75	3130.25	3646	4092.33	4841.43	3052	4092.67	5033.83	5012.89	3669.67	3258.67	3050
	3499.56	3185.11	3135.86	3368.29	3449.8	3353.33	3951.78	3946.78	4618.44	3281.83	3216.57	3658.43	3223	4931.17	3000.89	3551	4118.67	3847.75	3449.38	4155.29	3236.22	4035	3525.78	3371.22	3394.89	3201	3101.33	3137.83	3267	2949.75	3201	3556.25	3491	4395.67	3529.75	2984.11	3265.67	3949.25	3312.25	4115	4523.11	5042	3072.8	4550	5494	5455.89	4105	3591.44	3480.17
	3590.78	3420.22	3425.29	3682	3597.4	3603.83	4272.56	4096	4987.56	3428.17	3225	3999.71	3421.5	5667.5	3079.78	3623.67	4338.33	3997.75	3783.75	4581.71	3210.11	4442.44	3593.33	3520	3450.67	3156.86	3226.67	3303	3306.75	2991.75	3373.5	3848.75	3697	4771.22	3693.5	3003.56	3538.67	4367.25	3450.25	4511.33	4800.56	6039	3253.4	4810.67	6159.67	6369.67	4465.78	3764.67	3677.33
	3752	3626.11	3590.57	3928.71	3866	3870.5	4641.78	4423.56	5214.78	3606.33	3303.86	4324.14	3604.83	5931.5	3201.78	3923.5	4618.89	4372.25	3985.62	5106.29	3364.89	4853.11	3832.67	3688.89	3732.44	3463.29	3235.67	3476.83	3719.5	3503.75	3488.5	4136	3801.67	5456.11	4075.25	3295	3558.33	5028.5	3847	4889	5392.56	6789.71	3558	5383.33	7118.83	7357.11	5197.67	4041.67	4061.17
	4156.67	3844.44	3880.29	4276.43	4111	4025.17	4974.22	4715.67	5635.33	3674.67	3350.71	4748.43	3872.67	6199	3459.33	4071.17	4876.56	4835.75	4173.88	5745.43	3516.11	5176.78	4197	3805	3954.44	3528.86	3314	3655	3889.25	3351.75	3767.5	4445.38	4099.33	5859.22	4328.5	3307.22	3730	5426	4146.25	5123	5832.78	7208.43	3831.2	6081.33	7859.33	8000.78	6007.44	4378.89	4350
	4161.33	4026	4054.57	4670.86	4384.6	4291.67	5289.67	4884.33	5835.78	3825.5	3476.29	4935.86	4213.5	6520.5	3612	4040.33	5069.67	4737.75	4313.75	6204.57	3641	5678.44	4232	3889.67	4174.44	3558.57	3504	3881.17	4035	3642.5	3909.5	4768.75	4647	5915.78	4701	3490.11	3809.33	5719.25	4762	5480	6420.22	7919.71	3917.6	6536	8674.83	8725.44	6662.44	4608.33	4766.33
	4291.89	4126.78	4206.57	4537.57	4393.6	4353.5	5438	4905.11	6126	3908	3441.14	5116.29	4568.83	6778	3778.89	4214	5169.44	5085.75	4425.12	6350	3611.33	5672.78	4448.44	3955	4293.67	3678	3366.67	4014.5	4080.25	3762.5	4114.25	5080.25	4605	6484.78	4908.75	3809.22	4172.33	6416.75	4784	5389.5	6628.89	8430.86	4041.6	7160.33	9044.67	9164.78	6868.56	4916.11	4809.17
	4310.56	4255	4347.86	4718.57	4620.4	4330.83	5393.56	5047.78	6152.67	3809.17	3574.29	5172.86	4675	6660	3956.22	4138	5384.33	5291.75	4620.75	6496.43	3719.67	5642.56	4538	3961.67	4352.89	3637.43	3336.67	4005.5	4261.5	3854.75	4346.5	4924.25	4862.33	6654.22	5117.75	3886.33	3886	6602.5	4823.25	5605.5	6840.89	8881.57	4022.8	7075.33	9244.17	9346.11	6913.44	5067.78	4819.33
	4303.22	4327.67	4483.71	4757.43	4564.6	4381.33	5438.89	4885	5824.11	3872.67	3423.29	5092.14	4491	6319.83	3814.22	4232.33	5305.11	5110	4547.88	6144.86	3803	5712.78	4255.78	3813.56	4345.78	3771.86	3597.67	4015.33	4204.75	3665	4098.5	4959.5	4894.67	6424.67	4928	3850.11	4270	6372.75	4789.25	5531.83	7085.78	8557.71	4103	7246.67	9375.67	8887.44	7479.22	4746.33	4925.5
	4079.33	4120.22	4366.14	4554.14	4162.6	4249.67	5163	4548.33	5376.11	3780.83	3385.71	5042.29	4336.83	5882.33	3649.22	4179.17	4872.56	4747.75	4426.88	5753	3563.56	5325.22	4035.89	3764.44	4140.67	3555.86	3579.67	3927.17	4273.25	3650.5	4035.5	5030.75	4975	6371.44	5052.25	3713.44	4088.33	6234	4640	5587.17	6632.89	8359.86	3864.2	7134.67	9318	8324.44	6833.44	4666.11	5015.67
	3708.67	4032.44	4039.86	4333.71	3930.6	4110.33	4772.11	4481.33	4808.89	3721.33	3412.71	4564.86	4302.67	5152.17	3514.89	3912.67	4582	4408	4382.88	5307.43	3560.89	4812.33	3782.67	3609.44	4033.22	3513.86	3562.33	3745.5	4224.25	3624.25	3892	4688	4680.33	6346	4880.75	3610.11	4070	6076.25	4432.25	5279.67	6186.67	8062.14	3950.2	6312.33	8965.5	8033	6477.56	4420.56	4824.83
	3453.44	3713.22	3859.57	4030.43	3641.4	3738.83	4471.67	4157.67	4550.22	3669.17	3273.14	4301.29	4190.33	4699.5	3484.44	3750.83	4427.11	3961.5	4226.25	4726.43	3528.89	4611.89	3702.78	3570.89	3807.22	3321.29	3268.67	3768.17	3864.25	3573.25	3808.25	4751.25	4748.33	6073.33	4388.25	3574.67	3779.33	5499.5	4246.25	5085	5870.56	7271	3788.8	6090	8557.17	7385.89	6131	4306	4639.67
	3298.44	3502.44	3626.29	3908.21	3411.8	3650.17	4318.89	3927.89	4206.33	3550.33	3060.71	4065.43	4088.92	4367.67	3272.22	3473.33	4343.33	3911.5	3836.25	4710.14	3438.33	4301.22	3330.44	3273.67	3607.44	3127.43	3142.67	3697.5	3762.75	3326.25	3699	4422.5	4124.33	5970	4198.5	3399.78	3585.67	5121.75	4183.25	4936.17	5394.33	6704.14	3736.6	5584	8188	6643.89	5712	4246.56	4288.17
	3243.78	3320.44	3406.71	3490.14	3301.2	3450	3961.89	3843.56	4104.11	3381	3024.43	3901.86	3609.33	3968.33	3151.11	3358.5	4117.44	3649.75	3614.12	4420	3266.33	4206.22	3345.22	3301.89	3396.33	3218.14	3112.67	3363	3503	3291	3478.25	3902.25	4118.67	5345.11	3849	3282.11	3446	4574.25	3865.25	4549.5	5045.11	6035.86	3503	5097.67	7499.83	5933.44	4876.33	3815.33	3718.17
	2920.56	3188.78	3243.57	3341.14	3029.2	3331.83	3549.56	3604.89	3635.44	3201.67	3050.86	3770.57	3355.33	3780.5	2896.89	3171	3953.22	3530	3491.38	3754	3013.78	3879.22	3135.56	3339.89	3167.44	2913.71	3098.67	3248	3359.5	3092.75	3288.5	3667	3596.33	4640.11	3557	3184.78	3324	4014	3357.25	4064.83	4446	5166.29	3102.8	4329	6507.17	5078.67	4261.44	3600	3656.67
	2860.44	2897.56	2974.86	2885.29	2927.4	3209.5	3201.11	3472.67	3428.56	3068.5	3019.71	3477.57	3198.5	3265.33	2677.56	3026.5	3728.22	3094.25	3242.12	3517.57	3007	3496.22	2957.67	3149.78	3000.67	2903.14	2972.67	3052.83	3098.75	2976.75	3284.5	3591	3608.67	4363.89	3334.25	3016.11	3066.33	3762.5	3268.5	3832	4065.89	4853.86	2964	4155.67	5912.5	4604.33	4015.22	3419.56	3829
	2731.44	2801.11	2911.86	2908	2897	3069.83	3085.89	3232.22	3236.44	3039.67	2869.64	3313.43	2988.67	2990	2697.33	2901.83	3517	2776.75	3164.5	3151.71	2868.22	3202.44	2807.33	2969	2864.56	2835.29	3027	2888.33	3001.25	2917.25	3071	3438.75	3174.33	4117.22	3232.75	2919.78	3014.67	3389.5	3196	3650.33	3755.56	4347.29	2988.6	3962.33	5324.67	4350.78	3635.33	3223.11	3207.67
	2683.44	2777.78	2784.43	2840.57	2608.4	2975.5	3028	3163.11	3182.11	2897.33	2865	3084	2871.17	2953.17	2696.78	2955.67	3391	2866.75	2910.38	3113.29	2862.44	3081.67	2853.22	3049.89	2776.67	2765.57	2989	2892.83	2986.75	2790	2862.75	3146.25	3190.33	3903.78	3074.25	2812.56	2932.33	3410.25	3052.25	3578.17	3513.22	4026.43	2684.8	3630.67	4778.83	4155.89	3369.11	3072.44	2899.67
	2504.33	2616.56	2693.29	2807.57	2674.8	3033.33	2911.56	3073.67	3087.44	2762.5	2727	2977.86	2801.33	2878.83	2616.89	2993.33	3286.78	2852.25	2935.38	2876.29	2728	2944.56	2818.72	2918.67	2762.22	2686.86	3045	2761.17	2747.75	2726.75	2884.25	3058	3079.67	3732.89	2913.25	2806.89	2998	3169.5	2670.5	3363.83	3459.22	3862.29	2838	3282.33	4497.33	3926.89	3191	2937.67	2846.33
	2601	2537.44	2695.86	2584.14	2532.4	2849	2793	3033.78	2999.56	2889.17	2781.29	2938.29	2621	2840.5	2497.67	2799.33	3198.22	2768.5	2848.25	2863	2663.11	2960	2799.22	2959	2820.33	2653.43	2773.67	2732.83	2777	2797.75	2924	2842	2875.33	3559.89	2948	2834.22	2864	2995.75	2712.75	3321.5	3294.44	3524.57	2705.2	3223	4258.83	3692.22	3032.56	2906.22	2716.17
	2523.89	2560.67	2651	2598.86	2547	2827.17	2851.44	3021.22	2902.11	2802.5	2750.71	2857.57	2733.67	3041.83	2467.67	2897.5	3027.44	2763.25	2776.88	2957.57	2741	2947	2804.56	2917.33	2674.44	2677.29	2595.33	2731.17	2790.75	2702.25	2799.25	2859.5	2850.67	3482.67	2880.75	2803.67	2920	2951.25	2763.5	3260.33	3209.67	3547.86	2517.8	3097	3921	3597	2954.56	2912.56	2686.33
	2425.44	2625.22	2695.43	2709.43	2544.4	2901.5	2878.56	2932.78	2978.22	2909.33	2855.86	2899.71	2635	3076	2500.22	3045.67	3081.56	2710.5	2842.38	2932.14	2730.44	2988.44	2781.33	2924.78	2673.44	2633.14	2962	2732.83	2759.75	2702.75	2739.25	2915.25	2876.67	3447.56	2837.5	2703.78	2809.67	2976.5	2627	3281.67	3199	3713	2614	3145	3912.33	3541.67	2950.78	2907.78	2700.33
	2547	2587.44	2666.86	2792.57	2680	2874	3070.89	3001.67	3102.56	2820	2904.14	2867.29	2741.67	3236.83	2540.67	3061.33	3150.22	2969.5	2881.5	3047.71	2844.33	2961.22	2764	2928.11	2722	2783.86	2914	2705.5	2945	2584.75	2840	2918	2999.33	3527.89	3055	2743.11	2784.67	3219.25	2602.5	3293.17	3309.78	3812.57	2593.4	3113.67	4038.33	3722.56	2985.11	2844.56	2826.5
	2720.67	2651.78	2698	2700.14	2773.6	2698.83	3065.33	3133.11	3351.78	3060.17	2877.86	2969.86	2790.83	3618.33	2572.22	3109.33	3217.56	3127.25	2969.75	3165.86	2909.44	3138.22	2800	3168.67	3018.33	2761.29	2865	2810.5	2866.75	2603	2940.75	3149	3056.67	3756.33	3026	2869.67	2736	3384.75	2923.75	3211.5	3385.33	4209.43	2741.2	3580.33	4259.17	4064.11	3142.22	3014.33	2885
	2775	2754	2672.71	2975.43	3043.2	2950.5	3342.89	3379.89	3551.89	3063.67	2964.14	3177.86	2868.33	3891.67	2630.56	3231.83	3475.67	3237.75	3036.88	3567.14	2968.89	3300.78	2957.67	3248	3000.22	2844.57	2801.33	3053.83	2955.75	2800.25	2826.75	3421.25	3127	4117.67	3107.75	2869	2999	3571.5	3031.25	3514.83	3719.33	4537.57	2862	4114	4550.5	4662	3466	2919.5	3129
	2808	2759.56	2872.29	3047.86	3143.8	3057.33	3599.67	3520.78	4025.56	3237	3069.86	3396.29	2880.67	4308.5	2764.22	3381.83	3742.44	3296	3220	3898	3136.56	3767.11	3032	3353.44	3239.11	2897.57	3143	3233.5	3210.75	2968.75	3096.5	3539.25	3520.67	4413.11	3469	2955	3063	3757.5	3226.75	3874.5	4080.89	4969.57	3044.2	4409.33	5259.33	5062.11	3749.89	3204.11	3310.67
	3134.33	3033.44	3007.86	3370	3183.2	3307.5	3893.78	3451.11	4275.56	3356	3024.14	3684.71	3125.33	4877.83	2941.44	3551	3853	3714.25	3482	4329.43	3294	4056.11	3187.44	3569.67	3378.44	3146	3106.67	3304.5	3631.25	3156	3264.25	3810.25	4059.33	5052.11	3803.25	3133.11	3362	4562.75	3518.5	4183	4502.33	5684.71	3219.8	4649	5913.67	5797.22	4287.22	3433.78	3689
	3387.67	3227.11	3269	3554.86	3560.8	3365.33	4142.56	3859.56	4430.22	3506	3310.71	3840.43	3341.17	5073.5	2984.44	3553.33	4187.56	3993.25	3688.62	4589.43	3386.33	4426	3494.78	3670.44	3606	3300	3342.67	3409.5	3780.75	3300.5	3624.25	4081	4118.67	5272.33	4081.75	3260.67	3718	4727.25	3745	4507.33	4931.33	6162.29	3434	5483	6556.33	6506.89	4929.78	3681.67	3830.17
	3556.22	3350.67	3429.14	3605.71	3681	3537.33	4156.11	4089.56	4780.56	3629	3296.71	4060	3493.33	5305.5	3219.33	3810.5	4554.33	4171.75	3868.38	4958.71	3532.89	4793.89	3712.56	3794.33	3867.22	3543.29	3461.33	3729.67	3919.5	3634.5	3769	4555.25	4357.33	5749.56	4385.5	3337.56	3897.33	5190	4043.25	4862.83	5441.22	7143.14	3613.6	5965.33	7388.33	7239.78	5467.22	3855.89	4228.67
	3669.44	3354	3508.86	3694.14	3655.8	3624.67	4213.44	4210	4961.67	3598.17	3347	3969.14	3676.33	5239.33	3275.56	3843.67	4655.78	4506	4109.88	5171.71	3496.89	4984.44	3832.78	3940	3980.56	3535.43	3392.33	4037.33	4135	3925.75	4127	4850.75	4746.33	6468	4627.25	3654.33	3973	5641	4449.75	5439.17	5710.67	7585	3965.6	6458.67	8038	7908.56	5926.11	4154	4496.33
	3645.67	3611.33	3504.71	4055.71	3797.2	4002	4501.11	4282.67	5161.78	3559.67	3444.14	4589.71	3580	5449.33	3308.44	3924.33	4889.56	4459.5	4253	5423.57	3646.44	5154.44	3924.22	4049.33	4097	3541.71	3590.67	4103.83	4191	3881	4095	4837	4965.67	6504.44	4958	3673.22	4131.33	5861.25	4666.25	5626	6123.78	7836.29	4070	6699.67	8597.83	8102.44	6493.89	4252.22	4843.17
	3897.44	3628.44	3690.29	3949.14	3930	3939.67	4463.22	4257.78	5244.89	3584.5	3408.14	4589.86	3731.5	5297.5	3360.89	3955.83	4930	4375.5	4366.62	5417	3584.67	5193.44	3952.78	4030.89	4159.33	3664	3734.67	4010.5	4364.25	4139.75	4449	5225.25	5153.67	6624.44	5020.5	3805.11	4093	6034.5	4717.5	5784.83	6506.78	7999.14	4137.2	6768.67	8851	8398.67	6551.11	4333.11	5099.5
	3724.11	3687.22	3787	4018.57	3758	3993.17	4447.11	4069.56	4873.56	3472.67	3340.29	4453.86	3807.33	5159	3432	3917.83	4653.56	4462	4187.5	5182.57	3674.11	5227.78	3820.56	3771.67	4072.89	3608.57	3684	4138.5	4324.5	4147	4605.75	5072	4845.67	6773.44	5075	3824	4564	5970.75	4902	5779.17	6510.44	7799.71	4212.1	6969.33	9238	8186.44	6642.44	4435.11	4955.67
	3614.22	3501.89	3710.71	3938.57	3707.8	3759.17	4318.78	4113.22	4417.78	3517	3266.57	4407.86	3873.67	4742.83	3389.33	3783.17	4621.78	4360	4039.62	5000	3578.22	5077	3796.44	3868.78	3956.56	3652.14	3615.67	4202.83	4215	3969.5	4555.5	5122.5	5187.33	6660	4929.5	3798.44	4410	6087	4790.75	5789	6375.22	7630.71	4375	6996.33	9031.67	8160.56	6574.33	4378.22	5085.83
	3536.89	3505.11	3557	3773.14	3581.4	3790	4121.89	3978.78	4334.44	3374.17	3254.86	4370.71	3684.67	4538.5	3232.33	3627	4440.89	4131.75	4073.38	4661	3380.67	4845	3621	3702	3848.33	3388.57	3478	4040.5	4231	4048.25	4359.5	4995.75	5263.33	6418	4842.75	3661.44	4282	5498.5	4618	6031.5	6288	7623.71	4195	6547.67	9422.25	7610.33	6272.11	4359.56	5087.17
	3416.89	3523	3489.14	3764.43	3433.8	3653.33	4059.56	3872.44	4012.44	3310.5	3183.86	3989.43	3623.33	4389.33	3227.56	3539.17	4300.44	3590.75	3921.12	4401.29	3225.67	4454.33	3480	3605.11	3720.67	3292.43	3249.33	3942.67	3935.25	4030.5	4396.5	4560.75	4954.33	6237.89	4381.25	3566.67	4322.67	5332.5	4485	5763.33	6121.22	6973.14	3892.4	6238	8684	6918.22	5954.78	4255.78	4737.33
	3262.33	3308.56	3321.43	3591.29	3486.4	3459	3788	3751.22	3778	3205.17	3148.86	3799	3505.67	4006.67	3123.78	3588	4131.44	3603.5	3731.62	4147.57	3184.22	4204.44	3248.89	3260.67	3597.67	3065	3249.67	3706.17	4068.5	3662.25	4339	4425.25	4556.67	5887.56	4345.75	3491.56	4318.33	5017.5	4164.25	5795	5910.44	6450.43	3807.6	5567.33	7807.5	6341.56	5335.78	3988.44	4380.5
	3228.44	3218.22	3302.14	3365.29	3265.8	3266.83	3586.78	3467.11	3547	3170.17	3068.71	3725.71	3370.83	3742.83	3031.44	3172.5	3853.11	3435.75	3641.12	3732.57	3077.44	3804.56	3152.56	3324.33	3309.11	3059.43	3200.33	3411.67	3539	3750.75	3917.5	4019.25	4420	5291.44	4082.25	3373	4151.33	4616.25	3974.25	5438.17	5424.89	5886.43	3629.2	5146.33	7188	5601.56	4934.22	3693.44	4108.17
	2978.56	2949.78	3074.43	3265.14	2968.2	3055.33	3401.89	3355.67	3284.11	3151	3006.14	3540.57	3171.83	3454.5	2880.33	3153.5	3537.78	3059.5	3337.88	3493.86	2948.33	3421.11	2963.33	2994.89	3246.67	2809.43	3059	3257.83	3325.5	3370.75	3678	3904	3895.33	4903.22	3756.25	3233	3601	4017.5	3414.25	5121.83	5046.44	5045.14	3320.4	4559	6741.17	5125	4377.44	3427.33	3473.83
	2923	2869.44	3034.29	2904.43	2901.6	3029.17	3179.56	3025.67	2991.11	2968.5	3005.71	3245	2938	3198	2810.11	3089	3370.22	2983.5	3144	3161.14	2919.89	3699	2905.44	2941.44	3075.11	2888.86	3048	3220	3395.25	3205.5	3484.5	3566	3833.33	4393.56	3367.25	3102.78	3457.67	3973.25	3345	4812.5	4595.22	4757.86	3183.4	3940.33	5945.83	4492.67	3944.67	3310.33	3378.83
	2816.78	2855.33	2935.57	2919	2863.2	2817.67	3029	3100.11	2988.56	3005.83	2900	3142.71	3084.5	3037.17	2702.33	2899.83	3254.44	2998	3091	3022.86	2756.11	3051.44	2771.11	2784.56	3039.67	2823.14	2998.33	2992.83	3011	3156.75	3321.5	3333.25	3647.67	3987.78	3346.5	3032.22	3416.33	3606.25	3242.25	4475	4194.56	4457.14	2746	3838.33	5141.83	4209.56	3503.89	3142.89	3241.5
	2698.56	2719.78	2806.71	2706.14	2678.6	2889.33	2997.22	2994.89	2883.22	2841.5	2871.57	2991.71	2808.33	2949.5	2617.11	2736.5	3136.33	2897.5	2864.25	2945.14	2755.22	2953.33	2793.67	2802.44	2806.11	2694.71	3002.67	2919.33	2927.5	2980.5	3201.25	3240	3185.33	3795.44	2987.5	2852.67	3284.33	3481.25	2987.5	4091.5	3893	3981.14	2827.4	3423.33	4719.5	4019.89	3344.33	3111.44	3002.17
	2554.33	2627.89	2785.86	2737.86	2661.4	2741.83	2985.44	2833.33	2865.67	2608.17	2736.71	2876.71	2663.83	2927	2625.44	2950.67	3174.56	2763.25	2897.38	2828.86	2715.67	2836.11	2590.11	2745.89	2710	2660.43	2662.67	2822.33	2839.5	2806.5	3118.25	2961.5	3032.67	3512.33	2915.75	2771.56	3071.67	3149	2918.75	3796	3564.44	3797.14	2766.6	3218	4129	3767.67	3129.44	2919.67	2901.33
	2614	2566.11	2758	2608.29	2614.2	2660.67	2846.11	2828.78	2773.67	2865.5	2684	2892.14	2639	2952.67	2642.11	2785.83	3144.11	2843	2849	2897.86	2639.67	2906.78	2673.78	2730.78	2664.11	2692.71	2686.33	2840.83	3123.75	2840	2813.5	3092.5	3037	3494.67	2832.75	2681.78	2887.33	3164.5	2716.5	3616.83	3495.89	3552.86	2676.6	3199.67	3909.17	3616.44	3031	2885.89	2686.17
	2565.22	2626.44	2811	2595.29	2588.8	2754.5	2911.33	2913.67	2765.89	2627	2674.71	2851.57	2689.67	3097.67	2532.33	2879.67	3083.89	2820	2717.62	2783.71	2694.78	2784.44	2606.67	2784.67	2555.11	2646.57	2882	2744.67	2727.25	2775.25	2717.5	2812	2892.67	3412	2893.5	2703	2941.33	3075	2668.5	3560.83	3346.44	3589	2712.4	3062	3627.5	3525.67	2881.56	2690.22	2740.17
	2592.78	2504.22	2662.86	2635.43	2703.6	2800.67	2961.56	2816.44	2833.56	2795.83	2814.29	2772.43	2638.83	3250.5	2471.67	2752.83	3209.67	2994.75	2791.12	2902.57	2677.33	2753.33	2633.44	2774.67	2767.22	2577.71	2893	2719.5	2825.25	2788.25	2854.75	2956.25	3117.67	3464.33	2790	2731.56	2837.67	3135.25	2670.75	3486	3355.44	3535.14	2611.6	3067	3813.5	4527.78	2859.78	2800.56	2739.17
	2518.11	2555.11	2682	2697	2622.8	2934	2949.44	2887.56	2977.33	2679.83	2858.86	2868	2705	3205.67	2603.22	3060.17	3165	2965.75	2914.5	2896.71	2759	2943	2643.11	2830.89	2816.22	2696.14	2736.33	2744	2820.5	2789.5	2879.25	2849.75	3061	3610.11	2887.5	2735.56	2848.67	3069.25	2809.5	3521	3375.67	3731.43	2629	3329.67	3901.33	3762	2991.89	2778.22	2611.83
	2652.44	2539.33	2602.14	2679.29	2823.2	2909.17	3032	2989.78	3076.22	2826.33	2792	3007.71	2778.17	3421.17	2570.67	3113.5	3246.22	3078.25	2976.62	3134.86	2832.22	3006.11	2700.11	2958.22	2831.89	2694.43	2900.33	2861.67	3026.25	2756.5	2931.38	3201.75	3234	3728.22	3011.25	2698.89	2896	3133.75	2911.5	3438.67	3550.22	3923.29	2821.6	3441.33	4177.5	4042	3031.11	2868.33	2843.33
	2676.89	2580	2685.14	2743.14	2920.2	2865.83	3121	3153.44	3384.44	3070.67	2790.14	3064.86	2845	3530.5	2747.22	3084.83	3254.11	3099.25	3045.75	3170.29	2870.22	3099.44	2698.78	3047.33	3011.33	2834.43	2934.33	2937.67	3000.25	2745.5	2918.75	3281.25	3326.33	3986.78	3162	2751.33	3008	3333.25	3014	3640.33	3619.22	4214	2830.8	3535	4471.83	4188	3212.56	2928.67	2898
	2808	2640.44	2694.86	2876	3060.2	3186.17	3259.78	3393.11	3454.22	3091.33	2996	3279	2786.5	3799.67	2783.11	3164	3592.22	3298.25	3241.25	3536	3207.78	3428.78	2882.33	3110.89	3132	2991.71	3031.67	3143.33	3233	2955.25	3313.75	3569.5	3445	4238	3275.25	2866.44	3181.67	3518.75	3068.25	3766.83	3827.89	4531.29	2964.2	3864.67	4847.17	4695.44	3400.89	3060.78	3155.33
	2868.44	2793.11	2850.14	2937.14	3215.2	3259.33	3351.67	3522.78	3817.22	3306.67	3167.43	3468.71	3023.83	4048.83	2862.22	3229.67	3805.67	3513.75	3265.12	3755.71	3188.67	3565.56	3081.11	3243.17	3369.11	3106.71	3090.33	3310.17	3356.5	3354	3458.5	3679.25	3741.67	4703.56	3509	3028.11	3446.67	4123	3270.75	4050.83	4310.56	5007.86	3014.4	4332.67	5314.83	5342.67	3790.78	3099.11	3345.5
	2969.89	2850.78	2921.43	3275.86	3318.8	3349.83	3570.78	3670	4226.22	3359.83	3139.57	3595.71	3206	4261.5	2861.44	3530.33	4067.78	3399.25	3494.38	4066.29	3202.22	3910.33	3237.11	3359.56	3472.67	3219.43	3260.67	3369.67	3518	3416.5	3651	4025.5	3797.67	5013.89	3767.25	3046.56	3805	4363.5	3400.25	4526	4674.89	5527.57	3069.8	4805	5844.5	5874.33	4152.33	3224.56	3420.67
	3002.56	3003.56	3002.43	3278.14	3414.4	3459.83	3738.22	3921.22	4325.33	3400.67	3161.14	3791.29	3354.33	4302	3041.56	3456.67	4135.78	3786.75	3628.62	4293.43	3340.78	4201.78	3261.22	3448.56	3630.56	3283.86	3200	3757.83	3711.5	3492.5	3749	4239.5	4101.67	5149.11	3903.25	3228.56	3761.67	4837.5	3670	4757.67	4936.22	5961.29	3347.4	5108.67	6449.5	6352.67	4628.89	3368.56	3852.5
	3343.67	3003.44	3164.14	3374.14	3478.6	3484	3815.11	3985.44	4464.67	3297.83	3179.43	3987.29	3459.33	4427.17	3078	3569.83	4291.78	3975.75	3727.25	4405	3383.22	4302	3497.67	3658.11	3770.89	3553	3307	3655.67	3884.5	3605	3740.25	4376.5	4478.33	5360.44	4387	3313.56	4019.67	5004.75	3937.5	4850.17	5301.22	6279.86	3725.8	5410.33	6862	6707.44	4855.67	3558.11	4034.17
	3317.22	3146.56	3161.57	3535.29	3520.2	3732.17	4027.44	4103.11	4521.78	3446.33	3243.14	4154.71	3549.5	4577	3130.56	3787.5	4675.22	4119.75	3825.88	4543.29	3478.67	4480.78	3610.44	3677	3956.11	3584.14	3447.33	3833.67	3762.75	3752.5	4010.5	4586.75	4408	5530.67	4386.75	3419.67	4173.33	5243.5	4007.75	5019	5502.78	6647.43	3680.8	5652.67	7697.5	7050.67	5109.56	3713.89	4221
	3438	3186.67	3216.86	3611.29	3752.4	3737.33	3975.67	4131.44	4687.22	3564	3284.57	4122.71	3565.33	4709.5	3249	3841.83	4598.11	4134.75	4012.38	4767.71	3448.44	4771.22	3601.44	3739.22	3954.33	3569.14	3375.33	3869.33	3946.25	3993.75	4019	4559.75	4473.67	5755.22	4523	3603	4191.67	5145	4179.75	5284.5	5826.22	6773.86	3820.8	5953	8072.5	7086.89	5084	3707.89	4265
	3342.33	3296	3338.57	3694.14	3617.8	3560.33	4070	4279.33	4571.33	3667.33	3238.43	4185.57	3540.83	4573.33	3149.11	3721.67	4736.22	4105	4016.75	4704.71	3516.78	4862.22	3563	3717.78	3947.67	3567	3312	3876.17	3982	4066	4335	4677.25	4908	5751.44	4387	3646	4400	5205.75	4162	5542.17	5761.56	6916.86	3839.2	5584.33	8113.5	7020.33	5153.89	3903.78	4315.67
	3336.44	3300.39	3285.71	3634.43	3609.8	3684.67	3928	3981.44	4362.22	3600.33	3288.43	4045.86	3538	4322.5	3170.56	3666	4523	4052	3910.12	4566.71	3502.33	4741.22	3468.78	3643.56	4067.11	3404.71	3601	3951.33	3771.75	4110	4243.25	4575	4903.67	5654.78	4266.25	3570.56	4413.67	5040.75	4157.75	5454.5	5868.78	6781.29	3739.8	5759.33	8274.33	6659	5188.78	3939.67	4333.33
	3276.22	3141.78	3302.29	3660.57	3468.8	3794.5	3744.11	3875.22	4288.67	3500	3292.43	3955.14	3441.67	4200.5	3107	3626.83	4318.89	3808	3855.5	4476.86	3415.56	4543.22	3463.22	3496.22	3926.22	3505.57	3418	3718.83	4010.5	4121.25	4141.25	4381.75	4581.67	5678.78	4471.25	3651.67	4348.67	4909.75	4033	5433.67	5709.78	6451.14	3728.8	5671.33	8207.33	6545.67	4928.78	3891.22	4373.5
	3279.22	3238.11	3247	3499.14	3555.4	3544.17	3642.11	3750.67	3987.56	3333.5	3153	3990.71	3314.17	3851.33	3009.78	3580.17	4294.56	3552.25	3695.5	4168.14	3278.22	4460.67	3381.11	3439.78	3754.78	3281.29	3483.33	3743.67	3823	3932.5	4087.5	4108.25	4636.33	5380.11	4324.75	3649.33	4355.67	4648.25	3970.5	5202.67	5734.44	6130	3577.4	5628.33	8120	6259.67	4915.33	3969.89	4065.5
	3285.44	3232.22	3139.29	3275.57	3367.6	3485.17	3601.33	3583	3676.78	3203.67	3148.57	3957.29	3091.17	3719.5	2932.56	3420.83	3963	3610.25	3623.88	3918.29	3304.11	4113.11	3241.22	3319.56	3652.67	3174.57	3313	3644.5	3709.5	3875.25	3987.5	4224.75	4441.67	5178.56	4216	3444	4112.33	4896	3958.25	5284.33	5432.89	5850.71	3522	5086.67	7662.17	5728	4587.11	3659.89	3845.83
	3120	2991.22	3057	3254.14	3240.8	3409.33	3506.22	3410	3594.44	3235.5	3098.57	3834.14	3168.17	3457.83	2910.67	3349.33	3870.67	3379.25	3543	3684.57	3216.22	3907.56	3147.56	3230.33	3569.44	3264.86	3093	3749.83	3405	3855.5	4026	3865	4417.33	4932.11	3779.25	3265.56	4122	4352	3752.75	5066.33	5108.89	5537.14	3551.8	4936.33	7040.17	5271.89	4358.78	3657.11	3729.33
	2980	2925.22	2935.14	3132.14	3050.6	3284.5	3292.44	3332	3326.11	3055.17	2962.29	3538.86	3081.67	3279.67	2878.78	3223.33	3647.89	3652.25	3291.25	3415.29	3110.22	3643	3013.78	3083.56	3336.78	3300.43	3454.33	3344.33	3465.25	3607.5	3767.25	3651.25	4174.67	4592.33	3779.75	3220.89	3935	4089	3724	4822	4827.89	5105.29	3257.6	4523.67	6353.5	4917.56	4026.11	3605.33	3588.5
	2885.11	2843.33	2930.71	2919.29	2942	3087.5	3110.89	3256.44	3209.67	2991.67	3025.43	3376.43	2864.33	3119.17	2705.44	3138	3586.11	3150	3173.88	3246.86	2970.33	3402.89	2926.33	3097.22	3226.33	3075.43	3163.67	3205.5	3304.75	3512.5	3544.25	3536.75	4149.33	4299.33	3458	3101.22	3698	3852.75	3270	4644.5	4326.78	4737	3268	4221	5912.17	4619.33	3812.89	3373.22	3374.83
	2812.56	2689.33	2712	2958.14	2797.4	2849.33	3002.89	2981.22	2955.78	2970.17	2866.29	3264.29	2804	2914.33	2616.67	2978.5	3380	2805.75	3107.12	3077.57	2847.22	3275.56	2837.78	2947.56	3058.33	2871.71	3003.33	3087.5	3031.75	3175	3418.25	3489	3671.67	4056.56	3352.25	3123	3573.33	3543	3215.75	4482.17	4195.22	4295.29	2871.4	3709.33	5575.83	4181.33	3560	3314.67	3168.83
	2698.11	2710.22	2627.86	2828.86	2901.6	2962.33	2870.78	2930.33	2931.33	2845.67	2849.14	3131.71	2639.33	2921.5	2664.33	3004.67	3271	2873.5	2939.88	2881.71	2783.22	3026.56	2763.78	2878.67	2917.78	2702	2806	3036.5	2950.75	3047.25	3117	3131	3378.33	3941.78	3311.5	3052.78	3351.67	3492	3232	4433.5	3899	4215.86	3025.2	3585.67	4883.67	3973.11	3368.33	3130.78	2996.83
	2592.89	2607.22	2685.57	2710.14	2661	2910.5	2799.22	2854.11	2817.67	2733.83	2830	3051.43	2602.33	2806	2648.44	2879.67	3243.22	2715.5	2933.88	2914.29	2775.44	3034.78	2646.89	2805.67	2838.33	2718.86	2984	2998.67	2825.75	3023.5	3043.5	3229.75	3135	3718.33	3172.5	2952.11	3379.33	3250.25	2982	4008.67	3622	3776.86	2938	3323	4514.67	3730.11	3204.11	3025.89	2970.67
	2590	2604.22	2576.71	2752.57	2617.4	2667.5	2914.33	2803.44	2794.33	2622.67	2839.86	3054.29	2577.83	2798	2637.33	2907.67	3261.78	2747.25	2796.88	2920.57	2717	2875.11	2631	2745.56	2616.11	2692.29	2846.67	2826.17	2905.75	2923.5	3024	3000.25	3228.33	3545.44	2954.75	2816.33	3059.67	3186.25	2886.25	3946	3386.11	3476.43	2857.8	3259.67	4169	3591.44	3096.56	2968	2887.67
	2571.11	2604.67	2659.57	2625.71	2622.2	2742.67	2852.33	2795.56	2796.56	2750.33	2734.29	2889.43	2527	2960.17	2506.78	2773.83	3216.67	2812.25	2871.12	2891.14	2772.56	2815	2724.89	2748.11	2644.44	2645.14	2738.67	2681	2852	2928.25	2813	3140.25	2872	3537.11	2862.75	2811.67	3002.33	3008	2891.5	3772	3349.11	3535	2789.2	3240	4324.67	3499.89	3026.67	2860.78	2832.33
	2574.67	2580.78	2654.29	2683	2715	2759.17	2844.33	2917.22	2854.56	2764.67	2799.43	2985	2590	2900.83	2540.78	2772.17	3226.44	2896.25	2813.75	2827.29	2707.33	2910.67	2610	2779	2755.33	2594.71	2803	2861.67	2848.75	2831.5	2752.5	3004.25	2979.67	3425.11	2915	2736.22	2912.33	3075.25	2701.5	3610	3506.33	3623.29	2670.4	3170.67	4246.17	3523.11	2905.67	2838.22	2731.67
	2534.89	2529.78	2594	2685.86	2712.6	2701.5	2845.89	2916.67	2983.22	2755	2773.86	2890.71	2639.83	2948.67	2586.44	2901.17	3275	2835.75	2967.62	2871.86	2750.22	2908.44	2617.67	2766.11	2729.22	2693	2813.33	2690	3069	2826.5	2879.75	3044.5	3228.33	3613.11	2896	2781.56	2940.67	3187.25	2742.25	3641.33	3508.33	3620.29	2633.4	3313.67	4149.67	3588.44	3016.67	2862.56	2868.5
	2543.67	2645	2604.14	2757.57	2747.4	2704	2837	2819.56	2984.56	2729	2802.29	2943.86	2606.83	3113.67	2641.44	3027.5	3341.44	2895.25	2932.5	3008.86	2817.22	2975.67	2747.78	2835.11	2841.22	2695.29	2884	2931.5	2986.25	2763.5	3033.5	3124.5	3104	3630.67	3056.25	2774.44	3235.67	3359.25	2965	3540.5	3626.78	3682.14	2735.2	3315.67	4309.83	3912.44	3001.78	2878.67	2862.33
	2657.78	2588.33	2633.14	2727.57	2709.8	2899.25	2947.89	3099.22	3080.89	2762	3000.57	3036.71	2764.5	3182	2715.11	3085.33	3329.11	3060.5	3050.75	3097.14	2870.89	3019.67	2798.22	2894.56	2953.44	2826.29	2872	2980.5	2993.5	2985.25	3113	3215.5	3335.33	3922.67	3038	2794.78	2944.67	3601.75	3022.25	3496.5	3740.67	4037.71	2725.4	3605.67	4744.17	4215.67	3172.22	2960.44	3076.33
	2699.67	2755.22	2845.07	2829.29	2835	2988	2996.89	3222.44	3317.44	2949.33	2978.57	3217.86	2765.17	3327	2662.78	3319.17	3355.33	3051.25	3060.38	3262.43	2958.44	3228.67	2877.44	2985.67	3259.5	2976.29	2952.33	3169.67	3087.75	2947.5	3082.75	3518	3343	4072.56	3166	2728.89	3225.33	3647	3109.5	3470.17	4032	4254.71	2923.6	3766.67	4936	4418.56	3495.11	2999	3156
	2809.56	2749.56	2854	2859.57	3050	2997.33	3327	3294.33	3394.33	2931.67	3031.71	3370.29	2917.83	3499.5	2730.22	3291.67	3657.56	3460.25	3315.75	3548.71	3037.67	3496.39	2967	3119	3197.33	2980.29	3056	3308.5	3352.25	3001	3201.5	3536.5	3623	4397	3537.5	2920.22	3376.33	3972	3080.75	3738	4133.67	4730.14	2928.8	4011	5089.67	4945.11	3681.22	3000.67	3382.17
	2883	2802.67	2762.43	3018	3164.4	3154.5	3307.67	3422.67	3621.44	3147.17	3042.71	3443.57	3061.83	3972.5	2802.56	3353.33	4018.11	3542.25	3433.88	3751.14	3147.89	3570.22	3168.11	3267.56	3358	3140.14	3254	3307.67	3482.25	3078.25	3394	4046	4077	4808.78	3588.25	2998.33	3417	4129.75	3518	3842.17	4321.56	5197	3047.8	4243.33	5430.33	5269	3786.56	3123.67	3443.17
	2944.11	2821.89	2969.71	3097.14	3082.8	3283.67	3351	3618.78	3770.22	3203.83	3235	3633.71	3081.67	3788.5	2915.44	3464.17	4071.11	3575.5	3524	3939.29	3238.67	3772.56	3186	3559.44	3486.56	3176.86	3148.33	3457	3585	3346.25	3342	4025.5	3979.33	5038	3763.25	3130.44	3782.67	4541.5	3521.5	4163.17	4509.67	5413.14	3241.4	4586.33	5755	5816.11	4160.33	3352.44	3650.5
	3090.89	3009.89	2949.29	3128.71	3252	3403.17	3525.56	3705.22	3954.22	3221.67	3246.71	3645.86	3226.5	3886	2968.44	3583	4325.67	3757.5	3748.75	4101.86	3419.33	4099	3279.33	3561.33	3525.56	3231	3278	3604.33	3745	3331.25	3680	4546.5	4258.33	5413.11	4127.25	3210.44	3727.67	4724.25	3773.75	4292.5	4781.67	5901.43	3288.8	4995	6006.5	6077.56	4456.89	3409	3908.33
	3123.22	3090.56	3037.71	3391.71	3289.4	3420.33	3662.11	3715.56	4098	3433.5	3279.57	3811.57	3330.67	4043.83	3029.44	3479.67	4271.78	3640.75	3707	4119.57	3341.89	4191.22	3399	3618.33	3581.67	3386.57	3440	3753.67	3845.5	3661.5	3773.75	4468.75	4380.67	5466.89	4228	3421.67	3802.67	5190.25	3741	4640.67	4875.11	6254.57	3701.2	5213.67	6692.83	6372.56	4824.67	3542	3801.67
	3097.89	3085.56	3010.14	3289.14	3382.6	3495.67	3657.33	3749.89	4170.11	3410.83	3324.57	3876.29	3279.83	4221.83	3085.22	3688.5	4306	3892.75	3944.12	4036.57	3387.11	4244.33	3335.44	3692.11	3845.22	3498.14	3369.33	3663.83	4169.5	3748.25	3979.5	4587.5	4657.67	5724.89	4391	3499.56	4337.33	5242.75	3986.5	4682.17	5058.33	6366.57	3572	5098	7243	6472.22	4822.56	3670.78	3959
	3175.11	3109.11	3173.57	3430.43	3329.8	3398.67	3784.44	3825.22	4090.44	3468.67	3248.57	3809.14	3387.33	4128.83	3074.44	3724.83	4346.44	3816	3856.75	4230	3404.11	4140.33	3521.56	3714.67	3785.11	3476	3528	3851.67	3975.5	3877.75	4012.25	4617	4675.67	5746.78	4138.25	3553.67	4310.67	5139.5	3980.25	4947.17	5094	6368.29	3584.4	5268	7370.83	6395.89	5031.22	3652.89	4090.17
	3210.67	3174.44	3208.71	3335.14	3485.8	3480	3786.67	3732.89	4217.22	3395.17	3262	3900.14	3363.67	4254.67	3052.67	3682	4433.78	3825.5	3926	4178.71	3446	4262.11	3438.33	3738.78	3790.11	3399.71	3368	3936.5	3745.25	3829.5	4150.25	4441.75	4821.67	5678	4172	3560.44	4530.33	5014.25	3957.25	5150.67	5409.67	6433.14	3739.6	5157.33	7539.17	6539.56	4938.78	3798.56	4092
	3125.67	3269.89	3101.43	3433.86	3259.6	3575.5	3828.78	3777.89	4043.78	3388.67	3327.71	4012.43	3484.83	4031.33	3060.67	3704.67	4339.11	3698.75	3821.25	4211.86	3487.33	4214.22	3252.33	3739.78	3734.33	3495.14	3307.67	3798.17	3906.75	3770.75	3960.25	4593.75	4551	5603.89	4224.75	3641.44	4560	4818.25	4056.75	5150.67	5411.11	6117.29	3679.8	4981.67	7507.83	6260.11	4923	3817.11	4029.67
	3122.22	3215.44	3065.14	3416.14	3461.4	3524.17	3731.89	3609.33	3876.11	3551.5	3312.86	3861.71	3403	3901.83	3066.78	3717.33	4188.78	3635.5	3699	3953.43	3531.33	4151.22	3303.67	3542.89	3589	3479.29	3399.33	3824.83	3632.75	3781.25	3931	4267.75	4538.33	5425.89	4269.5	3572.89	4372.67	4812.5	3897.5	4841.17	5446.56	5955.86	3580	5359.33	7514.5	5919.78	4660.11	3641.67	3998.17
	3043.11	3107.78	3057.71	3289	3166.8	3371	3691.33	3587.67	3877	3382.5	3119.43	3674	3208	3791.83	3006.56	3567.5	3934.22	3603	3603	3837.14	3275.44	4057.33	3143.89	3356.44	3411.11	3369.86	3256.33	3621.83	3541.75	3765.25	4013.5	4142	4606.33	5304	4004.5	3610.11	4150.33	4600.75	3906.25	5013.67	5164.89	5682.71	3741.8	4925.67	7272.67	5679.78	4528.78	3583	3930.5
	2928.22	3061.22	2988.14	3212.14	3214.8	3301.67	3324.78	3419.44	3571.89	3213	3170.29	3827.71	3214.83	3438.67	2942.11	3608.83	3979	3447.25	3457.38	3523.43	3255.22	3818.44	3162.67	3269.22	3291.44	3146.86	3307.67	3418.83	3649	3701	3892.75	3912	4408	5020.33	3859.75	3408.78	4028.33	4245.5	3682.5	4951.17	5085.33	5477.57	3470.2	4630.33	7001.83	5401.89	4330.11	3535.44	3803.83
	2963.44	2895	2837.43	3099.43	3125	3251.5	3218.11	3271.67	3431.11	3114.5	2922.14	3629.86	3023.33	3338.17	2829.22	3210.17	3682	3325	3319.75	3318.14	3176.56	3636.56	3000.22	3158.56	3267.89	3082.14	2832.67	3405.17	3345.25	3551	3748.5	3666.5	4324	4780.78	3764.75	3346.22	3871	4094.5	3461.5	4801.83	4762.44	5139.14	3185.8	4259.33	6498.83	4835.11	4014.67	3353.78	3585.33
	2807.44	2985.22	2830.43	3125.71	3078	3146	3201.67	3194	3166.56	2907.17	2918.57	3477.14	2849.5	3234.83	2823.89	3255.83	3536.44	3081.75	3164.75	3350.43	3216.67	3350.56	2867.56	3069.44	3241.89	3085.86	3025.67	3134.67	3129.25	3639	3633	3584.25	4021.33	4552.44	3500	3277.33	4065.67	3832.75	3314	4734.67	4589.67	4805.14	3599.1	4126	6115.5	4392	3823.22	3308.78	3495.17
	2670.89	2778.11	2823	2848.57	2974.8	3084.5	3056.33	3130.56	3183.22	2883	2844.71	3322	2697.17	3125.33	2738.78	3098.33	3355.67	3040.75	3278.5	3091.57	3062.33	3268.78	2707.33	3011.22	2942.44	2901.86	2783	3116.17	2994.5	3399.5	3398.25	3421	3784.33	4136.44	3197	3141.67	3819.33	3617.25	3201.25	4495	4444.89	4362.57	3194.6	3913	5449.5	4172	3634.67	3275.89	3228.5
	2619.67	2789	2759	2897.29	2788.2	2905.83	2869.22	3001.78	3015.11	2824.67	2875	3245.43	2630	3021.67	2591.22	3154.5	3206.89	2848.25	3058.25	2994	2942.11	3122.11	2712.89	2785.11	2848.56	2894.29	2826	2987.33	2845.75	3259.75	3298	3228.25	3560.33	3923.11	3246	2958.89	3641.67	3419.5	3069.25	4372.17	4089.11	4230.71	2958.6	3623	5227.67	3924	3420.44	3180.56	3191.67
	2636.44	2695.67	2672.57	2881.86	2736.6	2845.5	2909.44	3077.89	3068.44	2784.17	2855.14	3283.29	2722.83	2906.67	2598.67	3102.17	3156.44	2724.5	2925.25	2912.29	2857.33	2978.89	2644.67	2785.56	2811.22	2744	2839.33	2990.67	2963.75	3172.25	3239	2981	3530	3772.22	3247	2944.89	3268.33	3213.75	3041.75	4236.83	3881.11	3960.14	3000.2	3386.33	4683.17	3784.56	3160.56	3032.56	3077.5
	2571.67	2588.11	2693.71	2795.14	2675.8	2859.67	2836.11	2904.22	2987.67	2734	2821	3165.14	2690	2771.5	2610.33	2992	3172.67	2785.75	2892.38	2868.14	2886.44	2895.89	2711.78	2735	2775	2715	2829	2829.67	2865	3005.5	3059.75	3057.25	3285.67	3690	2992.75	2893.22	3415.67	3111	2778.25	4034.67	3803.78	3762.86	2861.2	3110	4555.17	3636.22	3177.33	3022	2912.67
	2594.44	2573.78	2615.71	2784.86	2817.6	2790.5	2857	2907.11	2886	2658.33	2811	3066	2633	2831	2495.11	3061	2949	2760.75	2847.12	2906.57	2717.89	2876.44	2688.67	2759.78	2687.61	2731.14	2766.33	3009.17	2897.75	3182.5	3036	3250	3270.33	3767.78	2941.75	2826.11	3180.33	3214.5	2826.75	3747.33	3628.11	3575.71	2865.6	3217	4233.17	3666.56	3018.89	3017	2808.67
	2508.11	2522.33	2574.71	2727.43	2688	2831	2792.78	2940.78	2976.89	2684.83	2799.29	2969.43	2642.67	2740.83	2596.44	2995.5	2990.89	2570.5	2947.25	2867.71	2812.89	2872.44	2639.22	2664	2764.22	2664.43	2769.33	2875.5	2856.5	2930.5	2902.75	2991.75	3272	3589.22	2932.25	2827.89	3129.33	3148.75	2907.25	3757.33	3547.78	3648.43	2743.8	3340.33	4148.5	3705.22	3063.78	3000.89	2798.83
	2592.56	2586.22	2538.29	2597.43	2711.8	2731.83	2837.22	2903.89	2807	2674.5	2892.71	3071.43	2622.83	2845.17	2555.56	2884.33	3033.11	2701.5	2974.88	2725.57	2815.89	2845.89	2563.33	2742.22	2788.56	2693.71	2803.33	2864.17	2967.75	2924.25	2873.75	3263.5	3138.67	3645.78	2950.25	2776.78	3181.67	3200.5	2835.25	3641	3517.33	3807.29	2719.8	3223.33	4165.67	3697.78	2983.44	2951.22	2790.83
	2568.67	2514.89	2579.43	2672.43	2624.8	2755.17	2796.78	2995.33	2927.11	2789.17	2923.14	2969.14	2688	2912.67	2607.56	2874	3073.22	2949.75	2855.62	2826.57	2811	2863.22	2841.39	2871.33	2761.33	2749.43	2892	2858.67	3070.75	3012.5	2958.25	3362	3253.33	3758.11	2883.5	2717.78	3069	3314.5	2915.5	3524.5	3626.44	3822.57	2852	3253	4272	3983	3105.44	2943.89	2914.67
	2660.11	2597	2523.71	2652	2725.6	2735.83	2903.33	2951.56	2994.78	2783.17	2960.57	3089.43	2804.5	3050.83	2659.56	3051.17	3213.44	2910.25	2956.88	2950.29	2756.22	2953.33	2713.56	2938.22	2816	2691.43	2921.33	3074.83	2977.25	2890.75	3052	3270.25	3413.33	3954.44	3172.25	2922.89	3095	3569.5	2880.25	3502	3664.67	4131.57	2840.4	3459	4672.5	4387.78	3219.89	2978.89	3016.17
	2618.22	2621.56	2678.86	2836.57	2809.2	2918.83	2902.89	3193.22	3117.89	2858.83	3009.29	3191.71	2708.83	3207.33	2838.44	2905.83	3304.44	3096.25	3049.75	3047.57	2891.67	3171.22	2882.33	2927.56	2997.56	2831.71	3035	3085.83	3317.5	3048	3104	3581.75	3429	4198	3233.25	2885.67	3225.33	3581.75	2915	3514	3820.22	4362.14	2984.4	3700	4764	4647	3384.22	2998.78	2970.83
	2745.11	2678.89	2646.43	2806.43	2915.4	2968.33	2979.44	3298.33	3185.11	3051.33	2964.29	3443	2710	3294.17	2795.44	3173.17	3442.44	3163.5	3224	3410	3065.44	3343.11	2990.33	3059.89	3009.11	2896.43	3005	3186.33	3300.25	3068.25	3119.75	3719.5	3462.33	4377.22	3398.75	2937	3368	3882.25	2952.25	3727.83	3959	4462	2933.4	3810	5030.83	4723.67	3663.33	2941.44	3196.67
	2758.11	2646.33	2729.14	2991.29	2995	3095	3104.44	3496.33	3314.44	3048.33	3113.43	3480	2879.83	3504.83	2836.22	3201.5	3643.78	3126.5	3400.38	3378.43	3133.67	3458.22	3087.33	3188.78	3099.67	3000.57	3047.33	3252.5	3332.25	3082.75	3429.5	3967.5	3902	4699	3418	2997.78	3433	4033.25	3246.25	3725.5	4109.67	4758.43	3100.4	4110.33	5242.83	5032.56	3875.56	3154.89	3457
	2945.89	2767.22	2788.71	2913.86	3083.4	3163	3314	3605.89	3492.33	3032.17	3106	3588.14	2978.33	3515.17	2851.78	3324.17	3794.22	3330.75	3403.62	3616.29	3093.56	3556.56	3117.89	3303.44	3308.78	3094.43	3053.67	3516	3412.75	3223.25	3307.5	3921.75	4103	4736.56	3494	2987.67	3758.33	4353.75	3366	3650.83	4266.22	5166.57	3139.8	4183	5547.83	5319.89	4001.11	3156	3478.5
	2935.78	2860.67	2947	3024.29	3261	3140.67	3260.56	3637.89	3548.67	3256.83	3065.29	3600	3002.67	3688.5	2967.56	3484.83	3914.11	3610.5	3526.25	3655.86	3221.89	3821.67	3222	3360.89	3345	3161	3164	3443.17	3582.25	3427.75	3392	4136	3950	5015	3616.75	3104.22	3945.67	4257.75	3570.25	3903.5	4317.44	5240.29	3251.2	4445.67	5715.67	5677.89	4131	3201.78	3532.17
	3042.11	2928.78	2952.86	3094.29	3282.2	3146	3477.44	3656.11	3667.56	3205.33	3076.86	3735.57	3151.67	3882.33	2872.78	3398.5	4135.89	3550.5	3587.88	3937	3245.11	3853.56	3153	3465.67	3334.22	3133.29	3085.33	3503.83	3610.5	3398.25	3620.75	4175.25	4246.33	5145.33	3800	3182.67	4066.33	4444.25	3593.25	3917.5	4542.78	5636.86	3214.2	4565.33	5864.33	5487.89	4300.56	3341.56	3783.17
	3067.11	2978.56	2891	3183.57	3223.2	3261.5	3506.33	3643.67	3855.44	3315.17	3159.43	3761.57	3092.17	3759.83	2881.56	3595	4289.33	3668	3619.75	4066.71	3242.89	4000.67	3221.11	3452.89	3439.67	3350.86	3117.67	3613.5	3626.5	3351.25	3575.75	4233.25	4143.33	5203.89	3956	3329.22	3781.67	4430.5	3637.25	4155.17	4602.56	5636.57	3383.6	4739.67	6173.17	5701	4420.44	3549.56	3617
	3058.33	2970.56	3052.29	3269.57	3255.8	3239.33	3470.22	3676.89	3754.11	3187.33	3158.29	3759.29	3200	3934.5	2947.78	3435.83	4224.67	3587.25	3802.5	3993.57	3296.11	4149.78	3232.44	3487.22	3469.78	3240.86	3287	3550.5	3595	3524.5	3486	4165	4399.33	5176.22	3978.75	3390.33	3884.67	4620.25	3661.25	4326.33	4792.22	5736.57	3396.2	4870.33	6242	5697	4503.33	3405.11	3808.33
	2949	2923.22	3077.71	3230.86	3139.2	3194.17	3606.56	3697.78	3827.67	3207.17	3187.43	3603.86	3097.17	3975.67	3043.22	3423.33	4155	3605.5	3618.38	4083	3266.22	4049.44	3374.44	3525	3591.22	3240.71	3298.67	3603.83	3507.25	3448	3787.25	4067.75	4324.67	5119.11	4109.25	3320.89	4080.67	4351	3628.75	4307.83	4833.89	5710.29	3529.4	4823.67	6570.5	5838.56	4478	3453.33	3803.33
[truncated: 89 more columns]

## Sheet: Raw Time
Time	ZT	ExT
15.25	13.25	19.25
16.25	14.25	20.25
17.25	15.25	21.25
18.25	16.25	22.25
19.25	17.25	23.25
20.25	18.25	0.25
21.25	19.25	1.25
22.25	20.25	2.25
23.25	21.25	3.25
24.25	22.25	4.25
25.25	23.25	5.25
26.25	0.25	6.25
27.25	1.25	7.25
28.25	2.25	8.25
29.25	3.25	9.25
30.25	4.25	10.25
31.25	5.25	11.25
32.25	6.25	12.25
33.25	7.25	13.25
34.25	8.25	14.25
35.25	9.25	15.25
36.25	10.25	16.25
37.25	11.25	17.25
38.25	12.25	18.25
39.25	13.25	19.25
40.25	14.25	20.25
41.25	15.25	21.25
42.25	16.25	22.25
43.25	17.25	23.25
44.25	18.25	0.25
45.25	19.25	1.25
46.25	20.25	2.25
47.25	21.25	3.25
48.25	22.25	4.25
49.25	23.25	5.25
50.25	0.25	6.25
51.25	1.25	7.25
52.25	2.25	8.25
53.25	3.25	9.25
54.25	4.25	10.25
55.25	5.25	11.25
56.25	6.25	12.25
57.25	7.25	13.25
58.25	8.25	14.25
59.25	9.25	15.25
60.25	10.25	16.25
61.25	11.25	17.25
62.25	12.25	18.25
63.25	13.25	19.25
64.25	14.25	20.25
65.25	15.25	21.25
66.25	16.25	22.25
67.25	17.25	23.25
68.25	18.25	0.25
69.25	19.25	1.25
70.25	20.25	2.25
71.25	21.25	3.25
72.25	22.25	4.25
73.25	23.25	5.25
74.25	0.25	6.25
75.25	1.25	7.25
76.25	2.25	8.25
77.25	3.25	9.25
78.25	4.25	10.25
79.25	5.25	11.25
80.25	6.25	12.25
81.25	7.25	13.25
82.25	8.25	14.25
83.25	9.25	15.25
84.25	10.25	16.25
85.25	11.25	17.25
86.25	12.25	18.25
87.25	13.25	19.25
88.25	14.25	20.25
89.25	15.25	21.25
90.25	16.25	22.25
91.25	17.25	23.25
92.25	18.25	0.25
93.25	19.25	1.25
94.25	20.25	2.25
95.25	21.25	3.25
96.25	22.25	4.25
97.25	23.25	5.25
98.25	0.25	6.25
99.25	1.25	7.25
100.25	2.25	8.25
101.25	3.25	9.25
102.25	4.25	10.25
103.25	5.25	11.25
104.25	6.25	12.25
105.25	7.25	13.25
106.25	8.25	14.25
107.25	9.25	15.25
108.25	10.25	16.25
109.25	11.25	17.25
110.25	12.25	18.25
111.25	13.25	19.25
112.25	14.25	20.25
113.25	15.25	21.25
114.25	16.25	22.25
115.25	17.25	23.25
116.25	18.25	0.25
117.25	19.25	1.25
118.25	20.25	2.25
119.25	21.25	3.25
120.25	22.25	4.25
121.25	23.25	5.25
122.25	0.25	6.25
123.25	1.25	7.25
124.25	2.25	8.25
125.25	3.25	9.25
126.25	4.25	10.25
127.25	5.25	11.25
128.25	6.25	12.25
129.25	7.25	13.25
130.25	8.25	14.25
131.25	9.25	15.25
132.25	10.25	16.25
133.25	11.25	17.25
134.25	12.25	18.25
135.25	13.25	19.25
136.25	14.25	20.25
137.25	15.25	21.25
138.25	16.25	22.25
139.25	17.25	23.25
140.25	18.25	0.25
141.25	19.25	1.25
142.25	20.25	2.25
143.25	21.25	3.25
144.25	22.25	4.25
145.25	23.25	5.25
146.25	0.25	6.25
147.25	1.25	7.25
148.25	2.25	8.25
149.25	3.25	9.25
150.25	4.25	10.25
151.25	5.25	11.25
152.25	6.25	12.25
153.25	7.25	13.25
154.25	8.25	14.25

## Sheet: Smoothed Data
Cell:	1	2	3	4	5	6	7	8	9	10	11	12	13	14	15	16	17	18	19	20	21	22	23	24	25	26	27	28	29	30	31	32	33	34	35	36	37	38	39	40	41	42	43	44	45	46	47	48	49
	4224.01	5062.81	5824.25	4990.21	4793.84	4717.04	6555.2	5694.02	5947.81	4459.84	3781.77	5412.85	6217.73	7136.72	5501.6	4616.11	5504.89	6657.34	5255.6	7255.3	4036.73	7208.55	6145.92	4249.56	5652.58	4437.99	3911.03	4089.63	4913.62	3867.47	4322.63	4988.91	4648.18	5320.02	5739.36	3891.57	4375.88	7347.45	5958.42	4936.48	6276.87	10456	5284.24	9502.94	8702.33	12539.3	10238.7	4327.97	8646.08
	4217.93	5050.25	5809.27	4979.09	4784.43	4711.43	6539.53	5686.04	5932.55	4459.19	3779.34	5400.95	6205.48	7118.48	5490.19	4611.47	5493.71	6640.12	5247.44	7233.37	4032.8	7188.87	6127.48	4245.26	5637.72	4430.99	3905.9	4083.89	4903.93	3864.09	4316.87	4979.54	4641.33	5309.8	5724.58	3887.82	4372.14	7323.36	5944.87	4928.91	6265.26	10414.6	5272.31	9466	8677.47	12483.2	10198	4324.39	8613.46
	4211.87	5037.72	5794.34	4968.01	4775.04	4705.84	6523.9	5678.08	5917.34	4458.55	3776.9	5389.07	6193.26	7100.28	5478.8	4606.84	5482.55	6622.95	5239.3	7211.5	4028.86	7169.25	6109.09	4240.96	5622.89	4424	3900.79	4078.15	4894.26	3860.72	4311.12	4970.18	4634.49	5299.59	5709.85	3884.06	4368.4	7299.34	5931.35	4921.35	6253.67	10373.4	5260.4	9429.2	8652.68	12427.3	10157.5	4320.81	8580.96
	4205.81	5025.22	5779.44	4956.94	4765.67	4700.24	6508.31	5670.12	5902.16	4457.9	3774.47	5377.23	6181.07	7082.14	5467.43	4602.21	5471.41	6605.82	5231.17	7189.7	4024.94	7149.69	6090.76	4236.66	5608.11	4417.02	3895.68	4072.42	4884.62	3857.35	4305.38	4960.85	4627.66	5289.4	5695.16	3880.31	4364.66	7275.41	5917.87	4913.8	6242.11	10332.4	5248.53	9392.54	8627.96	12371.6	10117.1	4317.23	8548.59
	4199.77	5012.75	5764.58	4945.9	4756.32	4694.66	6492.76	5662.18	5887.02	4457.25	3772.04	5365.41	6168.9	7064.03	5456.09	4597.58	5460.29	6588.73	5223.05	7167.96	4021.01	7130.17	6072.48	4232.36	5593.36	4410.06	3890.57	4066.69	4874.99	3853.98	4299.64	4951.52	4620.84	5279.23	5680.5	3876.57	4360.92	7251.55	5904.41	4906.26	6230.56	10291.5	5236.68	9356.02	8603.32	12316.2	10076.9	4313.65	8516.34
	4193.73	5000.31	5749.75	4934.89	4746.98	4689.08	6477.24	5654.25	5871.91	4456.61	3769.61	5353.61	6156.75	7045.97	5444.77	4592.96	5449.2	6571.69	5214.94	7146.29	4017.09	7110.71	6054.26	4228.08	5578.66	4403.1	3885.47	4060.98	4865.37	3850.61	4293.91	4942.22	4614.03	5269.08	5665.88	3872.83	4357.19	7227.77	5890.98	4898.74	6219.04	10250.8	5224.85	9319.65	8578.74	12261	10036.8	4310.07	8484.2
	4187.7	4987.9	5734.97	4923.9	4737.67	4683.51	6461.76	5646.33	5856.85	4455.96	3767.18	5341.84	6144.62	7027.96	5433.47	4588.35	5438.13	6554.69	5206.84	7124.68	4013.18	7091.3	6036.1	4223.79	5563.99	4396.16	3880.38	4055.27	4855.78	3847.25	4288.19	4932.93	4607.23	5258.95	5651.29	3869.09	4353.46	7204.07	5877.58	4891.22	6207.54	10210.3	5213.06	9283.42	8554.23	12206.1	9996.92	4306.5	8452.19
	4181.67	4975.53	5720.22	4912.93	4728.37	4677.94	6446.31	5638.42	5841.83	4455.31	3764.75	5330.1	6132.52	7009.99	5422.2	4583.74	5427.08	6537.73	5198.76	7103.14	4009.26	7071.95	6017.99	4219.51	5549.36	4389.22	3875.3	4049.57	4846.21	3843.89	4282.48	4923.66	4600.44	5248.84	5636.75	3865.35	4349.73	7180.45	5864.22	4883.72	6196.05	10169.9	5201.28	9247.32	8529.79	12151.4	9957.18	4302.93	8420.3
	4175.66	4963.18	5705.51	4901.99	4719.09	4672.38	6430.91	5630.52	5826.84	4454.66	3762.32	5318.39	6120.44	6992.07	5410.94	4579.13	5416.06	6520.81	5190.69	7081.66	4005.35	7052.64	5999.93	4215.23	5534.77	4382.3	3870.22	4043.88	4836.66	3840.53	4276.77	4914.41	4593.66	5238.74	5622.24	3861.62	4346	7156.9	5850.88	4876.22	6184.59	10129.6	5189.54	9211.37	8505.41	12096.9	9917.59	4299.36	8388.52
	4169.65	4950.87	5690.84	4891.08	4709.83	4666.82	6415.54	5622.63	5811.89	4454.01	3759.9	5306.7	6108.39	6974.19	5399.71	4574.52	5405.05	6503.94	5182.63	7060.25	4001.44	7033.39	5981.93	4210.96	5520.22	4375.38	3865.15	4038.19	4827.12	3837.18	4271.07	4905.17	4586.89	5228.66	5607.77	3857.89	4342.28	7133.43	5837.56	4868.74	6173.14	10089.5	5177.82	9175.55	8481.11	12042.7	9878.15	4295.79	8356.87
	4163.66	4938.58	5676.2	4880.18	4700.58	4661.28	6400.2	5614.74	5796.98	4453.36	3757.47	5295.03	6096.36	6956.36	5388.5	4569.92	5394.07	6487.1	5174.58	7038.89	3997.54	7014.18	5963.99	4206.69	5505.71	4368.48	3860.09	4032.51	4817.61	3833.83	4265.38	4895.95	4580.12	5218.6	5593.33	3854.16	4338.56	7110.03	5824.28	4861.27	6161.72	10049.6	5166.13	9139.87	8456.86	11988.8	9838.87	4292.22	8325.33
	4157.67	4926.33	5661.61	4869.32	4691.35	4655.73	6384.91	5606.87	5782.11	4452.71	3755.05	5283.39	6084.35	6938.57	5377.32	4565.33	5383.12	6470.31	5166.54	7017.61	3993.64	6995.03	5946.1	4202.42	5491.23	4361.59	3855.03	4026.84	4808.11	3830.48	4259.69	4886.75	4573.37	5208.56	5578.93	3850.43	4334.85	7086.71	5811.02	4853.8	6150.31	10009.9	5154.46	9104.33	8432.69	11935	9799.75	4288.66	8293.9
	4151.68	4914.11	5647.04	4858.47	4682.14	4650.2	6369.64	5599.01	5767.28	4452.05	3752.62	5271.78	6072.37	6920.82	5366.15	4560.73	5372.18	6453.56	5158.51	6996.38	3989.74	6975.93	5928.27	4198.16	5476.8	4354.71	3849.98	4021.18	4798.64	3827.13	4254.01	4877.56	4566.62	5198.53	5564.57	3846.71	4331.13	7063.47	5797.8	4846.35	6138.92	9970.24	5142.81	9068.92	8408.58	11881.5	9760.77	4285.1	8262.6
	4145.71	4901.92	5632.52	4847.65	4672.95	4644.67	6354.42	5591.16	5752.48	4451.4	3750.2	5260.2	6060.4	6903.12	5355.01	4556.14	5361.27	6436.85	5150.5	6975.22	3985.85	6956.87	5910.49	4193.9	5462.4	4347.84	3844.94	4015.52	4789.18	3823.78	4248.34	4868.39	4559.88	5188.52	5550.25	3842.99	4327.42	7040.3	5784.6	4838.91	6127.55	9930.79	5131.2	9033.65	8384.53	11828.3	9721.95	4281.53	8231.4
	4139.74	4889.75	5618.03	4836.86	4663.78	4639.14	6339.23	5583.31	5737.72	4450.74	3747.78	5248.64	6048.47	6885.46	5343.89	4551.56	5350.38	6420.18	5142.5	6954.12	3981.96	6937.87	5892.77	4189.65	5448.05	4340.98	3839.9	4009.88	4779.75	3820.44	4242.67	4859.23	4553.15	5178.53	5535.96	3839.28	4323.71	7017.2	5771.42	4831.47	6116.19	9891.48	5119.6	8998.51	8360.55	11775.2	9683.28	4277.97	8200.33
	4133.78	4877.62	5603.58	4826.09	4654.62	4633.62	6324.07	5575.47	5723	4450.08	3745.35	5237.11	6036.55	6867.84	5332.79	4546.97	5339.51	6403.55	5134.5	6933.08	3978.07	6918.92	5875.1	4185.4	5433.73	4334.13	3834.87	4004.23	4770.33	3817.1	4237.01	4850.09	4546.43	5168.55	5521.71	3835.56	4320.01	6994.18	5758.27	4824.05	6104.86	9852.33	5108.03	8963.51	8336.63	11722.4	9644.75	4274.41	8169.36
	4127.83	4865.52	5589.17	4815.34	4645.48	4628.11	6308.95	5567.65	5708.32	4449.42	3742.93	5225.6	6024.66	6850.26	5321.7	4542.39	5328.66	6386.96	5126.52	6912.1	3974.18	6900.01	5857.49	4181.15	5419.45	4327.29	3829.85	3998.6	4760.93	3813.76	4231.36	4840.96	4539.72	5158.59	5507.49	3831.85	4316.3	6971.23	5745.15	4816.64	6093.54	9813.33	5096.49	8928.64	8312.78	11669.9	9606.38	4270.85	8138.51
	4121.89	4853.45	5574.79	4804.62	4636.36	4622.6	6293.87	5559.83	5693.68	4448.76	3740.51	5214.12	6012.78	6832.73	5310.65	4537.82	5317.84	6370.41	5118.55	6891.18	3970.3	6881.15	5839.94	4176.91	5405.21	4320.46	3824.83	3992.97	4751.55	3810.42	4225.71	4831.85	4533.01	5148.64	5493.31	3828.14	4312.6	6948.36	5732.06	4809.23	6082.24	9774.49	5084.97	8893.9	8288.99	11617.5	9568.15	4267.29	8107.77
	4115.95	4841.41	5560.45	4793.92	4627.26	4617.1	6278.82	5552.02	5679.07	4448.09	3738.09	5202.67	6000.94	6815.24	5299.61	4533.24	5307.04	6353.9	5110.59	6870.33	3966.42	6862.35	5822.44	4172.67	5391.01	4313.64	3819.82	3987.35	4742.2	3807.08	4220.07	4822.76	4526.31	5138.71	5479.16	3824.44	4308.9	6925.56	5718.99	4801.84	6070.95	9735.79	5073.48	8859.3	8265.26	11565.4	9530.07	4263.73	8077.14
	4110.02	4829.4	5546.15	4783.25	4618.17	4611.6	6263.81	5544.22	5664.5	4447.43	3735.66	5191.24	5989.11	6797.79	5288.59	4528.67	5296.26	6337.43	5102.64	6849.53	3962.54	6843.59	5804.99	4168.43	5376.84	4306.83	3814.82	3981.73	4732.86	3803.75	4214.43	4813.68	4519.62	5128.79	5465.05	3820.73	4305.2	6902.83	5705.95	4794.45	6059.69	9697.24	5062.01	8824.82	8241.59	11513.5	9492.14	4260.17	8046.63
	4104.1	4817.42	5531.88	4772.6	4609.1	4606.11	6248.83	5536.42	5649.96	4446.76	3733.24	5179.84	5977.31	6780.38	5277.59	4524.11	5285.5	6320.99	5094.7	6828.79	3958.66	6824.87	5787.6	4164.19	5362.72	4300.03	3809.82	3976.13	4723.54	3800.42	4208.81	4804.62	4512.93	5118.89	5450.98	3817.03	4301.5	6880.18	5692.93	4787.07	6048.44	9658.84	5050.56	8790.48	8217.99	11461.8	9454.35	4256.61	8016.22
	4098.18	4805.48	5517.65	4761.97	4600.04	4600.62	6233.89	5528.64	5635.47	4446.09	3730.82	5168.46	5965.53	6763.02	5266.61	4519.54	5274.76	6304.6	5086.77	6808.12	3954.79	6806.21	5770.27	4159.96	5348.63	4293.24	3804.83	3970.53	4714.24	3797.08	4203.18	4795.57	4506.26	5109.01	5436.94	3813.33	4297.81	6857.6	5679.93	4779.71	6037.2	9620.59	5039.14	8756.26	8194.44	11410.4	9416.71	4253.05	7985.93
	4092.27	4793.56	5503.45	4751.37	4591.01	4595.14	6218.98	5520.86	5621.01	4445.42	3728.4	5157.11	5953.77	6745.69	5255.65	4514.98	5264.05	6288.24	5078.85	6787.5	3950.92	6787.59	5752.99	4155.74	5334.59	4286.46	3799.85	3964.93	4704.96	3793.76	4197.56	4786.53	4499.59	5099.13	5422.94	3809.64	4294.12	6835.09	5666.97	4772.35	6025.98	9582.48	5027.74	8722.17	8170.96	11359.2	9379.21	4249.49	7955.74
	4086.37	4781.67	5489.29	4740.79	4581.99	4589.67	6204.11	5513.09	5606.59	4444.74	3725.97	5145.79	5942.03	6728.41	5244.71	4510.42	5253.36	6271.92	5070.95	6766.95	3947.05	6769.02	5735.76	4151.51	5320.58	4279.7	3794.87	3959.34	4695.7	3790.43	4191.95	4777.51	4492.93	5089.28	5408.97	3805.94	4290.43	6812.65	5654.02	4765	6014.78	9544.53	5016.37	8688.22	8147.53	11308.1	9341.85	4245.93	7925.66
	4080.48	4769.81	5475.16	4730.23	4572.98	4584.2	6189.27	5505.33	5592.2	4444.06	3723.55	5134.49	5930.31	6711.16	5233.79	4505.86	5242.69	6255.63	5063.05	6746.45	3943.18	6750.5	5718.59	4147.29	5306.61	4272.94	3789.9	3953.76	4686.46	3787.1	4186.35	4768.51	4486.27	5079.43	5395.04	3802.25	4286.74	6790.28	5641.1	4757.66	6003.59	9506.71	5005.02	8654.39	8124.17	11257.3	9304.63	4242.37	7895.69
	4074.59	4757.98	5461.07	4719.7	4564	4578.73	6174.47	5497.57	5577.85	4443.38	3721.13	5123.22	5918.62	6693.96	5222.89	4501.3	5232.04	6239.39	5055.16	6726.01	3939.32	6732.02	5701.48	4143.07	5292.68	4266.19	3784.94	3948.18	4677.23	3783.78	4180.75	4759.52	4479.62	5069.6	5381.14	3798.56	4283.06	6767.98	5628.21	4750.32	5992.42	9469.05	4993.69	8620.68	8100.86	11206.8	9267.56	4238.8	7865.83
	4068.71	4746.18	5447.02	4709.19	4555.03	4573.27	6159.7	5489.82	5563.54	4442.7	3718.7	5111.98	5906.95	6676.79	5212.01	4496.75	5221.42	6223.18	5047.28	6705.63	3935.46	6713.59	5684.42	4138.86	5278.78	4259.45	3779.98	3942.61	4668.03	3780.45	4175.15	4750.54	4472.98	5059.79	5367.28	3794.87	4279.37	6745.76	5615.33	4743	5981.26	9431.52	4982.39	8587.11	8077.61	11156.4	9230.63	4235.24	7836.08
	4062.84	4734.41	5433	4698.71	4546.07	4567.81	6144.96	5482.08	5549.26	4442.01	3716.28	5100.76	5895.3	6659.67	5201.15	4492.2	5210.82	6207	5039.41	6685.31	3931.6	6695.2	5667.41	4134.65	5264.93	4252.72	3775.03	3937.05	4658.85	3777.13	4169.56	4741.58	4466.34	5049.98	5353.45	3791.18	4275.69	6723.6	5602.49	4735.68	5970.11	9394.14	4971.11	8553.65	8054.43	11106.3	9193.83	4231.68	7806.43
	4056.97	4722.68	5419.01	4688.25	4537.14	4562.36	6130.26	5474.35	5535.02	4441.32	3713.85	5089.57	5883.67	6642.58	5190.31	4487.65	5200.24	6190.86	5031.55	6665.04	3927.74	6676.86	5650.46	4130.44	5251.11	4246	3770.09	3931.49	4649.69	3773.81	4163.98	4732.63	4459.71	5040.19	5339.65	3787.5	4272.01	6701.52	5589.66	4728.37	5958.99	9356.91	4959.85	8520.33	8031.29	11056.3	9157.18	4228.11	7776.88
	4051.11	4710.97	5405.06	4677.81	4528.22	4556.92	6115.59	5466.62	5520.82	4440.62	3711.43	5078.4	5872.06	6625.54	5179.48	4483.1	5189.68	6174.76	5023.7	6644.83	3923.88	6658.57	5633.57	4126.23	5237.33	4239.29	3765.15	3925.94	4640.55	3770.49	4158.4	4723.69	4453.09	5030.41	5325.89	3783.81	4268.33	6679.5	5576.86	4721.07	5947.87	9319.81	4948.62	8487.13	8008.22	11006.6	9120.66	4224.54	7747.44
	4045.25	4699.29	5391.15	4667.4	4519.31	4551.47	6100.96	5458.9	5506.65	4439.93	3709	5067.26	5860.48	6608.53	5168.67	4478.55	5179.14	6158.7	5015.86	6624.68	3920.03	6640.32	5616.73	4122.03	5223.59	4232.59	3760.22	3920.4	4631.42	3767.17	4152.83	4714.77	4446.48	5020.65	5312.17	3780.13	4264.65	6657.55	5564.08	4713.78	5936.77	9282.86	4937.41	8454.05	7985.2	10957.1	9084.28	4220.97	7718.11
	4039.4	4687.64	5377.27	4657.01	4510.43	4546.04	6086.36	5451.18	5492.52	4439.22	3706.57	5056.15	5848.91	6591.56	5157.89	4474.01	5168.63	6142.66	5008.03	6604.59	3916.17	6622.11	5599.94	4117.83	5209.89	4225.9	3755.3	3914.86	4622.32	3763.85	4147.26	4705.86	4439.86	5010.9	5298.48	3776.45	4260.97	6635.68	5551.32	4706.49	5925.68	9246.04	4926.22	8421.09	7962.24	10907.8	9048.04	4217.4	7688.88
	4033.56	4676.02	5363.42	4646.64	4501.56	4540.61	6071.79	5443.47	5478.43	4438.52	3704.14	5045.06	5837.37	6574.63	5147.12	4469.47	5158.13	6126.67	5000.21	6584.55	3912.32	6603.95	5583.21	4113.63	5196.23	4219.22	3750.38	3909.32	4613.24	3760.54	4141.7	4696.97	4433.26	5001.16	5284.82	3772.77	4257.3	6613.87	5538.58	4699.22	5914.61	9209.37	4915.06	8388.26	7939.33	10858.7	9011.93	4213.83	7659.75
	4027.73	4664.43	5349.61	4636.29	4492.7	4535.18	6057.26	5435.77	5464.37	4437.81	3701.71	5034	5825.85	6557.74	5136.37	4464.93	5147.66	6110.71	4992.39	6564.57	3908.47	6585.83	5566.53	4109.43	5182.6	4212.55	3745.47	3903.79	4604.17	3757.22	4136.14	4688.09	4426.66	4991.43	5271.2	3769.1	4253.62	6592.13	5525.87	4691.95	5903.55	9172.84	4903.91	8355.55	7916.48	10809.8	8975.96	4210.26	7630.73
	4021.9	4652.87	5335.83	4625.97	4483.86	4529.75	6042.76	5428.07	5450.34	4437.1	3699.28	5022.96	5814.35	6540.88	5125.63	4460.39	5137.21	6094.78	4984.59	6544.65	3904.63	6567.76	5549.91	4105.24	5169.01	4205.89	3740.57	3898.27	4595.13	3753.91	4130.59	4679.22	4420.07	4981.71	5257.61	3765.42	4249.95	6570.45	5513.18	4684.69	5892.5	9136.44	4892.79	8322.96	7893.69	10761.1	8940.13	4206.68	7601.8
	4016.07	4641.34	5322.09	4615.68	4475.04	4524.34	6028.3	5420.38	5436.36	4436.38	3696.85	5011.95	5802.87	6524.07	5114.92	4455.85	5126.79	6078.89	4976.79	6524.78	3900.78	6549.73	5533.35	4101.05	5155.46	4199.24	3735.68	3892.75	4586.11	3750.59	4125.04	4670.37	4413.48	4972.01	5244.05	3761.74	4246.28	6548.85	5500.51	4677.43	5881.46	9100.18	4881.69	8290.49	7870.95	10712.6	8904.42	4203.1	7572.98
	4010.26	4629.83	5308.38	4605.4	4466.23	4518.92	6013.86	5412.7	5422.4	4435.66	3694.42	5000.97	5791.41	6507.29	5104.22	4451.31	5116.38	6063.03	4969.01	6504.97	3896.93	6531.74	5516.83	4096.86	5141.95	4192.6	3730.79	3887.24	4577.1	3747.28	4119.5	4661.53	4406.9	4962.31	5230.53	3758.07	4242.61	6527.31	5487.86	4670.18	5870.44	9064.06	4870.62	8258.15	7848.26	10664.3	8868.85	4199.52	7544.26
	4004.44	4618.36	5294.7	4595.15	4457.44	4513.51	5999.46	5405.02	5408.49	4434.93	3691.98	4990.01	5779.97	6490.55	5093.54	4446.78	5106	6047.2	4961.23	6485.21	3893.09	6513.8	5500.38	4092.67	5128.48	4185.96	3725.9	3881.74	4568.12	3743.97	4113.96	4652.7	4400.32	4952.63	5217.04	3754.4	4238.94	6505.84	5475.23	4662.94	5859.43	9028.08	4859.56	8225.92	7825.63	10616.2	8833.41	4195.94	7515.64
	3998.64	4606.92	5281.06	4584.92	4448.67	4508.11	5985.1	5397.34	5394.6	4434.2	3689.54	4979.08	5768.55	6473.85	5082.87	4442.24	5095.63	6031.41	4953.46	6465.51	3889.25	6495.9	5483.97	4088.49	5115.04	4179.34	3721.03	3876.24	4559.16	3740.66	4108.43	4643.89	4393.75	4942.96	5203.59	3750.73	4235.27	6484.44	5462.62	4655.71	5848.43	8992.23	4848.53	8193.81	7803.05	10568.3	8798.11	4192.35	7487.12
	3992.84	4595.5	5267.45	4574.72	4439.91	4502.7	5970.76	5389.68	5380.76	4433.47	3687.11	4968.17	5757.16	6457.18	5072.23	4437.71	5085.29	6015.65	4945.7	6445.86	3885.4	6478.04	5467.63	4084.31	5101.65	4172.72	3716.16	3870.74	4550.21	3737.35	4102.9	4635.08	4387.18	4933.3	5190.16	3747.06	4231.61	6463.11	5450.04	4648.48	5837.45	8956.51	4837.52	8161.81	7780.52	10520.6	8762.93	4188.76	7458.7
	3987.05	4584.12	5253.88	4564.54	4431.16	4497.31	5956.46	5382.01	5366.95	4432.73	3684.67	4957.29	5745.78	6440.55	5061.6	4433.18	5074.97	5999.92	4937.95	6426.26	3881.56	6460.22	5451.33	4080.13	5088.29	4166.12	3711.3	3865.25	4541.29	3734.04	4097.38	4626.29	4380.62	4923.65	5176.77	3743.39	4227.94	6441.84	5437.47	4641.26	5826.47	8920.93	4826.53	8129.94	7758.05	10473.1	8727.88	4185.17	7430.38
	3981.26	4572.76	5240.34	4554.38	4422.44	4491.91	5942.19	5374.35	5353.17	4431.99	3682.23	4946.44	5734.43	6423.95	5050.99	4428.65	5064.67	5984.23	4930.2	6406.72	3877.73	6442.45	5435.09	4075.96	5074.97	4159.52	3706.44	3859.77	4532.38	3730.73	4091.86	4617.52	4374.06	4914.01	5163.42	3739.72	4224.28	6420.63	5424.92	4634.04	5815.51	8885.49	4815.56	8098.18	7735.63	10425.8	8692.97	4181.57	7402.16
	3975.47	4561.44	5226.83	4544.24	4413.72	4486.52	5927.96	5366.7	5339.43	4431.24	3679.78	4935.61	5723.09	6407.4	5040.39	4424.11	5054.4	5968.57	4922.47	6387.24	3873.89	6424.72	5418.91	4071.78	5061.68	4152.94	3701.59	3854.29	4523.5	3727.42	4086.34	4608.75	4367.51	4904.38	5150.09	3736.05	4220.61	6399.5	5412.4	4626.84	5804.56	8850.18	4804.62	8066.54	7713.26	10378.7	8658.18	4177.97	7374.03
	3969.7	4550.14	5213.36	4534.13	4405.03	4481.14	5913.75	5359.05	5325.72	4430.49	3677.34	4924.81	5711.78	6390.87	5029.81	4419.58	5044.14	5952.94	4914.74	6367.81	3870.05	6407.03	5402.78	4067.61	5048.44	4146.36	3696.75	3848.81	4514.63	3724.11	4080.83	4600	4360.96	4894.76	5136.8	3732.39	4216.95	6378.42	5399.89	4619.63	5793.61	8815	4793.69	8035.02	7690.94	10331.8	8623.52	4174.37	7346
	3963.93	4538.87	5199.92	4524.04	4396.35	4475.76	5899.58	5351.41	5312.05	4429.73	3674.89	4914.03	5700.48	6374.39	5019.25	4415.05	5033.91	5937.34	4907.02	6348.43	3866.21	6389.38	5386.7	4063.44	5035.23	4139.79	3691.91	3843.34	4505.79	3720.8	4075.32	4591.26	4354.41	4885.15	5123.55	3728.72	4213.29	6357.42	5387.4	4612.44	5782.68	8779.95	4782.79	8003.61	7668.67	10285.1	8588.98	4170.76	7318.07
	3958.16	4527.63	5186.51	4513.97	4387.68	4470.38	5885.44	5343.77	5298.41	4428.96	3672.44	4903.28	5689.21	6357.94	5008.7	4410.53	5023.7	5921.78	4899.31	6329.1	3862.38	6371.77	5370.68	4059.27	5022.06	4133.23	3687.08	3837.88	4496.96	3717.49	4069.82	4582.53	4347.88	4875.55	5110.32	3725.06	4209.63	6336.47	5374.93	4605.25	5771.76	8745.03	4771.9	7972.31	7646.46	10238.5	8554.58	4167.15	7290.24
	3952.4	4516.42	5173.14	4503.93	4379.03	4465	5871.34	5336.13	5284.81	4428.19	3669.99	4892.56	5677.95	6341.52	4998.17	4406	5013.51	5906.24	4891.6	6309.83	3858.54	6354.2	5354.71	4055.11	5008.92	4126.68	3682.26	3832.42	4488.16	3714.18	4064.32	4573.81	4341.34	4865.95	5097.13	3721.39	4205.96	6315.6	5362.48	4598.07	5760.85	8710.24	4761.04	7941.13	7624.29	10192.2	8520.29	4163.54	7262.5
	3946.64	4505.24	5159.79	4493.91	4370.4	4459.63	5857.26	5328.5	5271.24	4427.42	3667.54	4881.86	5666.72	6325.14	4987.65	4401.47	5003.34	5890.74	4883.91	6290.61	3854.71	6336.68	5338.79	4050.94	4995.83	4120.14	3677.45	3826.96	4479.37	3710.87	4058.83	4565.11	4334.81	4856.37	5083.97	3717.73	4202.3	6294.78	5350.05	4590.89	5749.95	8675.59	4750.2	7910.07	7602.17	10146.1	8486.14	4159.92	7234.85
	3940.89	4494.09	5146.48	4483.91	4361.78	4454.27	5843.22	5320.87	5257.71	4426.64	3665.08	4871.19	5655.5	6308.8	4977.15	4396.94	4993.19	5875.26	4876.22	6271.44	3850.88	6319.19	5322.93	4046.78	4982.77	4113.61	3672.64	3821.51	4470.61	3707.56	4053.34	4556.42	4328.28	4846.8	5070.84	3714.06	4198.64	6274.04	5337.64	4583.72	5739.07	8641.06	4739.38	7879.11	7580.11	10100.1	8452.11	4156.3	7207.3
	3935.15	4482.96	5133.21	4473.93	4353.17	4448.9	5829.21	5313.25	5244.21	4425.85	3662.62	4860.55	5644.31	6292.49	4966.67	4392.41	4983.07	5859.82	4868.53	6252.32	3847.04	6301.75	5307.13	4042.62	4969.75	4107.08	3667.83	3816.07	4461.87	3704.26	4047.85	4547.74	4321.76	4837.23	5057.74	3710.4	4194.98	6253.35	5325.24	4576.55	5728.19	8606.66	4728.58	7848.27	7558.09	10054.3	8418.2	4152.67	7179.84
	3929.41	4471.87	5119.96	4463.98	4344.58	4443.54	5815.23	5305.63	5230.74	4425.06	3660.16	4849.93	5633.13	6276.21	4956.2	4387.88	4972.96	5844.41	4860.86	6233.26	3843.21	6284.34	5291.37	4038.46	4956.76	4100.57	3663.04	3810.62	4453.14	3700.95	4042.37	4539.07	4315.24	4827.68	5044.67	3706.74	4191.33	6232.73	5312.86	4569.39	5717.32	8572.39	4717.8	7817.54	7536.12	10008.7	8384.41	4149.04	7152.48
	3923.67	4460.8	5106.75	4454.05	4336.01	4438.19	5801.28	5298.01	5217.31	4424.26	3657.7	4839.33	5621.98	6259.97	4945.75	4383.35	4962.88	5829.03	4853.19	6214.24	3839.38	6266.97	5275.67	4034.31	4943.82	4094.06	3658.25	3805.19	4444.44	3697.64	4036.89	4530.41	4308.72	4818.13	5031.64	3703.08	4187.67	6212.17	5300.51	4562.24	5706.45	8538.25	4707.04	7786.93	7514.2	9963.31	8350.75	4145.41	7125.21
	3917.94	4449.76	5093.57	4444.14	4327.45	4432.83	5787.37	5290.4	5203.91	4423.45	3655.23	4828.76	5610.84	6243.76	4935.31	4378.83	4952.81	5813.68	4845.53	6195.28	3835.55	6249.64	5260.03	4030.15	4930.91	4087.57	3653.47	3799.76	4435.75	3694.33	4031.41	4521.76	4302.21	4808.59	5018.64	3699.41	4184.01	6191.68	5288.16	4555.09	5695.6	8504.23	4696.3	7756.42	7492.33	9918.09	8317.21	4141.77	7098.03
	3912.22	4438.75	5080.42	4434.25	4318.9	4427.48	5773.48	5282.79	5190.55	4422.64	3652.77	4818.22	5599.73	6227.59	4924.89	4374.3	4942.77	5798.35	4837.88	6176.37	3831.72	6232.36	5244.44	4026	4918.04	4081.08	3648.69	3794.33	4427.09	3691.02	4025.94	4513.13	4295.7	4799.06	5005.67	3695.75	4180.35	6171.24	5275.84	4547.95	5684.76	8470.34	4685.58	7726.02	7470.5	9873.04	8283.79	4138.12	7070.95
	3906.49	4427.77	5067.31	4424.39	4310.37	4422.14	5759.63	5275.19	5177.22	4421.83	3650.3	4807.7	5588.63	6211.45	4914.48	4369.77	4932.75	5783.06	4830.23	6157.51	3827.89	6215.11	5228.9	4021.85	4905.2	4074.6	3643.92	3788.9	4418.44	3687.71	4020.47	4504.5	4289.2	4789.54	4992.73	3692.09	4176.69	6150.87	5263.53	4540.81	5673.93	8436.57	4674.88	7695.74	7448.72	9828.18	8250.49	4134.47	7043.96
	3900.78	4416.82	5054.22	4414.54	4301.86	4416.79	5745.8	5267.58	5163.92	4421	3647.82	4797.21	5577.55	6195.34	4904.09	4365.24	4922.75	5767.8	4822.6	6138.7	3824.05	6197.9	5213.41	4017.7	4892.41	4068.13	3639.16	3783.49	4409.82	3684.4	4015.01	4495.89	4282.69	4780.02	4979.83	3688.43	4173.04	6130.57	5251.24	4533.67	5663.1	8402.93	4664.21	7665.56	7426.99	9783.5	8217.32	4130.82	7017.05
	3895.07	4405.89	5041.17	4404.72	4293.36	4411.46	5732.01	5259.98	5150.66	4420.17	3645.35	4786.75	5566.49	6179.27	4893.71	4360.71	4912.78	5752.56	4814.96	6119.94	3820.22	6180.72	5197.98	4013.55	4879.65	4061.67	3634.4	3778.07	4401.21	3681.1	4009.55	4487.29	4276.19	4770.51	4966.95	3684.77	4169.38	6110.32	5238.97	4526.55	5652.28	8369.42	4653.55	7635.49	7405.31	9738.99	8184.26	4127.16	6990.24
	3889.36	4395	5028.15	4394.93	4284.88	4406.12	5718.25	5252.39	5137.43	4419.34	3642.87	4776.31	5555.46	6163.23	4883.35	4356.18	4902.82	5737.36	4807.34	6101.23	3816.39	6163.59	5182.61	4009.4	4866.92	4055.21	3629.65	3772.66	4392.63	3677.79	4004.09	4478.69	4269.7	4761.01	4954.11	3681.11	4165.72	6090.14	5226.71	4519.42	5641.47	8336.02	4642.91	7605.53	7383.67	9694.67	8151.32	4123.49	6963.52
	3883.66	4384.13	5015.16	4385.15	4276.4	4400.79	5704.52	5244.79	5124.23	4418.49	3640.39	4765.89	5544.44	6147.22	4873	4351.65	4892.88	5722.18	4799.72	6082.58	3812.56	6146.49	5167.28	4005.26	4854.24	4048.77	3624.91	3767.25	4384.06	3674.48	3998.63	4470.11	4263.2	4751.52	4941.29	3677.44	4162.07	6070.01	5214.48	4512.3	5630.67	8302.75	4632.29	7575.68	7362.08	9650.52	8118.49	4119.82	6936.89
	3877.96	4373.29	5002.21	4375.4	4267.95	4395.45	5690.82	5237.2	5111.07	4417.64	3637.9	4755.51	5533.44	6131.25	4862.66	4347.12	4882.97	5707.03	4792.11	6063.97	3808.73	6129.44	5152.01	4001.11	4841.59	4042.33	3620.18	3761.85	4375.52	3671.16	3993.18	4461.54	4256.71	4742.03	4928.51	3673.78	4158.41	6049.95	5202.25	4505.19	5619.88	8269.61	4621.69	7545.93	7340.53	9606.55	8085.79	4116.14	6910.35
	3872.27	4362.48	4989.28	4365.67	4259.51	4390.13	5677.15	5229.61	5097.94	4416.78	3635.41	4745.14	5522.45	6115.3	4852.34	4342.59	4873.08	5691.91	4784.5	6045.41	3804.9	6112.42	5136.79	3996.97	4828.98	4035.91	3615.45	3756.45	4367	3667.85	3987.73	4452.98	4250.23	4732.55	4915.76	3670.12	4154.75	6029.95	5190.04	4498.08	5609.09	8236.58	4611.11	7516.29	7319.03	9562.75	8053.2	4112.46	6883.89
	3866.58	4351.69	4976.39	4355.96	4251.08	4384.8	5663.52	5222.03	5084.85	4415.92	3632.92	4734.81	5511.49	6099.39	4842.04	4338.05	4863.2	5676.82	4776.9	6026.9	3801.07	6095.43	5121.63	3992.83	4816.4	4029.49	3610.73	3751.06	4358.49	3664.54	3982.29	4444.43	4243.74	4723.07	4903.04	3666.46	4151.09	6010.01	5177.85	4490.97	5598.32	8203.68	4600.54	7486.76	7297.57	9519.13	8020.73	4108.77	6857.53
	3860.9	4340.94	4963.52	4346.27	4242.67	4379.48	5649.91	5214.44	5071.78	4415.04	3630.43	4724.5	5500.55	6083.52	4831.75	4333.52	4853.35	5661.76	4769.31	6008.43	3797.24	6078.49	5106.52	3988.69	4803.86	4023.08	3606.01	3745.67	4350.01	3661.23	3976.85	4435.89	4237.26	4713.61	4890.35	3662.8	4147.44	5990.13	5165.68	4483.87	5587.55	8170.89	4590	7457.33	7276.16	9475.68	7988.37	4105.08	6831.25
	3855.22	4330.21	4950.69	4336.61	4234.27	4374.16	5636.33	5206.86	5058.75	4414.16	3627.93	4714.21	5489.62	6067.67	4821.47	4328.98	4843.52	5646.72	4761.73	5990.02	3793.41	6061.58	5091.46	3984.55	4791.36	4016.67	3601.3	3740.28	4341.54	3657.92	3971.41	4427.37	4230.78	4704.15	4877.69	3659.13	4143.78	5970.31	5153.52	4476.78	5576.78	8138.23	4579.48	7428.01	7254.8	9432.4	7956.14	4101.38	6805.06
	3849.54	4319.51	4937.89	4326.97	4225.89	4368.85	5622.79	5199.28	5045.76	4413.28	3625.43	4703.95	5478.72	6051.86	4811.2	4324.45	4833.71	5631.71	4754.15	5971.66	3789.58	6044.71	5076.45	3980.41	4778.9	4010.28	3596.6	3734.9	4333.1	3654.6	3965.97	4418.85	4224.3	4694.69	4865.06	3655.47	4140.12	5950.56	5141.37	4469.69	5566.03	8105.7	4568.98	7398.8	7233.48	9389.3	7924.01	4097.67	6778.97
	3843.87	4308.84	4925.12	4317.35	4217.52	4363.53	5609.27	5191.7	5032.8	4412.38	3622.92	4693.72	5467.83	6036.08	4800.95	4319.91	4823.93	5616.73	4746.57	5953.35	3785.75	6027.88	5061.51	3976.27	4766.47	4003.9	3591.9	3729.52	4324.68	3651.29	3960.54	4410.34	4217.83	4685.25	4852.47	3651.81	4136.46	5930.86	5129.25	4462.6	5555.28	8073.28	4558.49	7369.7	7212.21	9346.37	7892.01	4093.96	6752.96
	3838.2	4298.2	4912.39	4307.76	4209.17	4358.22	5595.79	5184.13	5019.87	4411.48	3620.41	4683.51	5456.96	6020.34	4790.72	4315.38	4814.16	5601.78	4739.01	5935.08	3781.92	6011.09	5046.61	3972.14	4754.09	3997.52	3587.22	3724.15	4316.27	3647.97	3955.11	4401.85	4211.36	4675.81	4839.9	3648.14	4132.8	5911.23	5117.14	4455.52	5544.54	8040.99	4548.03	7340.7	7190.98	9303.62	7860.12	4090.24	6727.04
	3832.54	4287.59	4899.68	4298.18	4200.83	4352.92	5582.34	5176.56	5006.97	4410.56	3617.9	4673.33	5446.11	6004.63	4780.5	4310.84	4804.42	5586.86	4731.45	5916.87	3778.09	5994.34	5031.77	3968.01	4741.73	3991.16	3582.53	3718.78	4307.89	3644.66	3949.68	4393.36	4204.89	4666.38	4827.37	3644.48	4129.14	5891.66	5105.05	4448.44	5533.82	8008.82	4537.59	7311.8	7169.8	9261.04	7828.35	4086.52	6701.21
	3826.89	4277.01	4887.01	4288.63	4192.51	4347.61	5568.92	5168.99	4994.11	4409.64	3615.39	4663.18	5435.28	5988.95	4770.3	4306.3	4794.7	5571.96	4723.89	5898.71	3774.26	5977.63	5016.98	3963.87	4729.42	3984.8	3577.86	3713.42	4299.53	3641.34	3944.26	4384.89	4198.42	4656.96	4814.87	3640.82	4125.47	5872.15	5092.97	4441.37	5523.1	7976.77	4527.17	7283.02	7148.66	9218.64	7796.7	4082.79	6675.47
	3821.24	4266.45	4874.37	4279.11	4184.21	4342.31	5555.53	5161.42	4981.29	4408.71	3612.87	4653.05	5424.47	5973.31	4760.11	4301.76	4785	5557.1	4716.35	5880.6	3770.43	5960.96	5002.25	3959.74	4717.14	3978.45	3573.19	3708.06	4291.19	3638.02	3938.84	4376.43	4191.96	4647.55	4802.4	3637.15	4121.81	5852.71	5080.92	4434.31	5512.39	7944.85	4516.77	7254.34	7127.58	9176.41	7765.17	4079.05	6649.82
	3815.59	4255.93	4861.77	4269.6	4175.92	4337.02	5542.18	5153.85	4968.5	4407.77	3610.35	4642.95	5413.68	5957.7	4749.93	4297.22	4775.32	5542.27	4708.81	5862.54	3766.6	5944.33	4987.58	3955.62	4704.91	3972.12	3568.53	3702.7	4282.87	3634.71	3933.42	4367.98	4185.51	4638.15	4789.97	3633.49	4118.14	5833.33	5068.88	4427.25	5501.69	7913.05	4506.38	7225.77	7106.54	9134.36	7733.75	4075.31	6624.27
	3809.95	4245.43	4849.2	4260.13	4167.64	4331.72	5528.86	5146.29	4955.74	4406.83	3607.83	4632.87	5402.91	5942.13	4739.77	4292.68	4765.67	5527.46	4701.27	5844.53	3762.78	5927.74	4972.96	3951.49	4692.71	3965.79	3563.88	3697.35	4274.57	3631.39	3928.01	4359.54	4179.05	4628.75	4777.56	3629.83	4114.47	5814.01	5056.86	4420.2	5491	7881.38	4496.02	7197.31	7085.55	9092.49	7702.45	4071.57	6598.8
	3804.31	4234.96	4836.66	4250.67	4159.39	4326.43	5515.57	5138.73	4943.02	4405.87	3605.3	4622.82	5392.15	5926.59	4729.63	4288.14	4756.04	5512.68	4693.75	5826.58	3758.95	5911.2	4958.39	3947.36	4680.55	3959.47	3559.24	3692.01	4266.3	3628.07	3922.6	4351.12	4172.6	4619.37	4765.2	3626.17	4110.8	5794.76	5044.86	4413.16	5480.32	7849.83	4485.69	7168.96	7064.61	9050.79	7671.27	4067.82	6573.42
	3798.68	4224.53	4824.15	4241.24	4151.14	4321.14	5502.31	5131.17	4930.34	4404.9	3602.77	4612.8	5381.42	5911.08	4719.5	4283.6	4746.44	5497.94	4686.23	5808.67	3755.12	5894.69	4943.88	3943.24	4668.42	3953.16	3554.6	3686.67	4258.04	3624.76	3917.19	4342.7	4166.15	4609.99	4752.86	3622.5	4107.13	5775.57	5032.88	4406.12	5469.65	7818.4	4475.37	7140.72	7043.71	9009.27	7640.21	4064.06	6548.14
	3793.06	4214.12	4811.68	4231.83	4142.92	4315.86	5489.09	5123.61	4917.69	4403.92	3600.24	4602.8	5370.7	5895.61	4709.38	4279.05	4736.85	5483.22	4678.71	5790.82	3751.3	5878.23	4929.43	3939.12	4656.34	3946.86	3549.97	3681.33	4249.8	3621.44	3911.79	4334.3	4159.71	4600.62	4740.56	3618.84	4103.45	5756.44	5020.91	4399.08	5458.99	7787.1	4465.07	7112.58	7022.87	8967.92	7609.27	4060.3	6522.95
	3787.44	4203.74	4799.24	4222.45	4134.71	4310.58	5475.89	5116.06	4905.07	4402.93	3597.71	4592.83	5360	5880.18	4699.29	4274.51	4727.3	5468.53	4671.21	5773.02	3747.47	5861.81	4915.03	3934.99	4644.29	3940.58	3545.34	3676	4241.59	3618.12	3906.39	4325.91	4153.27	4591.27	4728.29	3615.18	4099.78	5737.38	5008.97	4392.06	5448.34	7755.93	4454.8	7084.55	7002.07	8926.75	7578.45	4056.54	6497.85
	3781.82	4193.4	4786.83	4213.09	4126.52	4305.3	5462.74	5108.5	4892.49	4401.94	3595.17	4582.88	5349.32	5864.78	4689.2	4269.97	4717.76	5453.88	4663.71	5755.27	3743.65	5845.43	4900.69	3930.87	4632.28	3934.3	3540.73	3670.68	4233.4	3614.8	3900.99	4317.54	4146.84	4581.92	4716.05	3611.51	4096.09	5718.38	4997.04	4385.04	5437.7	7724.88	4444.54	7056.63	6981.32	8885.75	7547.74	4052.77	6472.84
	3776.21	4183.08	4774.46	4203.75	4118.35	4300.02	5449.61	5100.95	4879.95	4400.93	3592.63	4572.96	5338.67	5849.42	4679.14	4265.42	4708.25	5439.25	4656.22	5737.57	3739.83	5829.09	4886.41	3926.76	4620.31	3928.03	3536.12	3665.36	4225.23	3611.48	3895.6	4309.17	4140.41	4572.58	4703.85	3607.85	4092.41	5699.45	4985.14	4378.03	5427.08	7693.95	4434.31	7028.82	6960.62	8844.93	7517.16	4048.99	6447.93
	3770.61	4172.79	4762.12	4194.44	4110.19	4294.75	5436.52	5093.4	4867.44	4399.91	3590.08	4563.07	5328.02	5834.1	4669.09	4260.88	4698.76	5424.65	4648.73	5719.93	3736.01	5812.8	4872.18	3922.64	4608.38	3921.78	3531.52	3660.05	4217.08	3608.16	3890.21	4300.82	4133.98	4563.26	4691.68	3604.19	4088.72	5680.58	4973.25	4371.02	5416.46	7663.15	4424.1	7001.12	6939.98	8804.29	7486.69	4045.21	6423.1
	3765.01	4162.54	4749.81	4185.16	4102.05	4289.48	5423.47	5085.86	4854.97	4398.88	3587.53	4553.21	5317.4	5818.81	4659.05	4256.33	4689.3	5410.09	4641.25	5702.34	3732.19	5796.55	4858.01	3918.53	4596.49	3915.53	3526.93	3654.74	4208.95	3604.84	3884.82	4292.48	4127.56	4553.94	4679.55	3600.53	4085.03	5661.78	4961.39	4364.02	5405.86	7632.48	4413.92	6973.52	6919.38	8763.83	7456.34	4041.42	6398.37
	3759.42	4152.31	4737.54	4175.9	4093.93	4284.22	5410.44	5078.31	4842.53	4397.84	3584.98	4543.37	5306.8	5803.55	4649.03	4251.78	4679.86	5395.55	4633.78	5684.8	3728.37	5780.35	4843.9	3914.41	4584.63	3909.3	3522.34	3649.43	4200.84	3601.52	3879.44	4284.16	4121.14	4544.63	4667.45	3596.87	4081.34	5643.05	4949.54	4357.03	5395.27	7601.93	4403.75	6946.04	6898.83	8723.54	7426.12	4037.63	6373.73
	3753.83	4142.12	4725.3	4166.66	4085.82	4278.96	5397.45	5070.77	4830.13	4396.79	3582.43	4533.56	5296.22	5788.34	4639.03	4247.24	4670.45	5381.04	4626.32	5667.31	3724.55	5764.19	4829.85	3910.3	4572.82	3903.07	3517.77	3644.14	4192.76	3598.2	3874.06	4275.85	4114.73	4535.34	4655.38	3593.21	4077.64	5624.38	4937.72	4350.05	5384.69	7571.51	4393.61	6918.66	6878.33	8683.42	7396.01	4033.84	6349.19
	3748.25	4131.95	4713.1	4157.45	4077.73	4273.7	5384.5	5063.22	4817.77	4395.72	3579.87	4523.77	5285.65	5773.16	4629.04	4242.69	4661.06	5366.57	4618.86	5649.88	3720.73	5748.08	4815.85	3906.19	4561.04	3896.86	3513.2	3638.85	4184.69	3594.88	3868.69	4267.55	4108.32	4526.06	4643.35	3589.55	4073.93	5605.77	4925.92	4343.08	5374.13	7541.21	4383.49	6891.39	6857.88	8643.48	7366.02	4030.04	6324.74
	3742.67	4121.82	4700.93	4148.27	4069.66	4268.45	5371.58	5055.69	4805.44	4394.65	3577.31	4514.01	5275.11	5758.01	4619.07	4238.14	4651.7	5352.13	4611.41	5632.5	3716.92	5732.01	4801.91	3902.08	4549.3	3890.66	3508.64	3633.56	4176.65	3591.56	3863.31	4259.26	4101.92	4516.79	4631.36	3585.89	4070.23	5587.24	4914.13	4336.11	5363.57	7511.04	4373.39	6864.23	6837.48	8603.72	7336.15	4026.23	6300.38
	3737.1	4111.71	4688.8	4139.11	4061.61	4263.19	5358.69	5048.15	4793.15	4393.56	3574.75	4504.28	5264.58	5742.91	4609.12	4233.59	4642.36	5337.71	4603.97	5615.17	3713.11	5715.98	4788.03	3897.98	4537.61	3884.47	3504.08	3628.28	4168.63	3588.24	3857.95	4250.99	4095.52	4507.53	4619.4	3582.23	4066.52	5568.77	4902.37	4329.15	5353.03	7481	4363.31	6837.18	6817.13	8564.14	7306.4	4022.42	6276.12
	3731.54	4101.64	4676.7	4129.97	4053.58	4257.95	5345.84	5040.61	4780.9	4392.46	3572.18	4494.58	5254.08	5727.84	4599.18	4229.05	4633.05	5323.33	4596.53	5597.9	3709.29	5700	4774.2	3893.87	4525.95	3878.29	3499.54	3623	4160.64	3584.92	3852.58	4242.73	4089.13	4498.28	4607.47	3578.57	4062.8	5550.36	4890.63	4322.2	5342.51	7451.08	4353.26	6810.24	6796.84	8524.73	7276.77	4018.61	6251.94
	3725.98	4091.6	4664.64	4120.87	4045.56	4252.7	5333.03	5033.08	4768.68	4391.35	3569.61	4484.9	5243.59	5712.81	4589.26	4224.5	4623.76	5308.98	4589.1	5580.68	3705.49	5684.07	4760.44	3889.77	4514.33	3872.12	3495	3617.74	4152.66	3581.6	3847.22	4234.49	4082.74	4489.05	4595.58	3574.91	4059.08	5532.02	4878.92	4315.26	5331.99	7421.29	4343.23	6783.41	6776.59	8485.5	7247.26	4014.79	6227.87
	3720.43	4081.59	4652.61	4111.78	4037.56	4247.46	5320.25	5025.54	4756.5	4390.22	3567.04	4475.25	5233.12	5697.82	4579.36	4219.95	4614.5	5294.66	4581.68	5563.51	3701.68	5668.18	4746.73	3885.67	4502.75	3865.96	3490.47	3612.47	4144.71	3578.27	3841.86	4226.25	4076.36	4479.82	4583.73	3571.25	4055.35	5513.75	4867.22	4308.32	5321.49	7391.63	4333.23	6756.69	6756.4	8446.44	7217.87	4010.96	6203.88
	3714.88	4071.61	4640.62	4102.73	4029.58	4242.22	5307.5	5018.01	4744.36	4389.09	3564.47	4465.63	5222.67	5682.86	4569.47	4215.4	4605.26	5280.37	4574.26	5546.4	3697.87	5652.34	4733.08	3881.57	4491.21	3859.82	3485.95	3607.22	4136.78	3574.95	3836.51	4218.04	4069.98	4470.61	4571.91	3567.6	4051.62	5495.55	4855.55	4301.4	5311.01	7362.09	4323.24	6730.08	6736.26	8407.56	7188.59	4007.14	6179.99
	3709.34	4061.66	4628.66	4093.69	4021.62	4236.99	5294.79	5010.48	4732.25	4387.94	3561.89	4456.03	5212.24	5667.94	4559.6	4210.85	4596.05	5266.11	4566.86	5529.34	3694.07	5636.55	4719.49	3877.47	4479.71	3853.69	3481.44	3601.97	4128.87	3571.63	3831.16	4209.83	4063.6	4461.41	4560.12	3563.94	4047.89	5477.41	4843.89	4294.48	5300.53	7332.68	4313.29	6703.57	6716.17	8368.86	7159.44	4003.3	6156.2
	3703.81	4051.75	4616.73	4084.69	4013.68	4231.76	5282.11	5002.96	4720.18	4386.78	3559.31	4446.46	5201.83	5653.07	4549.75	4206.29	4586.87	5251.89	4559.46	5512.34	3690.26	5620.8	4705.95	3873.38	4468.25	3847.57	3476.93	3596.73	4120.99	3568.31	3825.81	4201.64	4057.24	4452.23	4548.38	3560.28	4044.15	5459.35	4832.27	4287.57	5290.08	7303.4	4303.35	6677.18	6696.13	8330.33	7130.41	3999.47	6132.5
	3698.28	4041.86	4604.85	4075.71	4005.76	4226.53	5269.47	4995.43	4708.15	4385.6	3556.73	4436.92	5191.43	5638.22	4539.92	4201.74	4577.71	5237.7	4552.06	5495.39	3686.46	5605.1	4692.48	3869.28	4456.82	3841.46	3472.44	3591.49	4113.12	3564.99	3820.47	4193.47	4050.87	4443.06	4536.66	3556.63	4040.4	5441.34	4820.66	4280.67	5279.63	7274.24	4293.44	6650.89	6676.15	8291.98	7101.5	3995.62	6108.89
	3692.76	4032.01	4592.99	4066.76	3997.85	4221.31	5256.87	4987.91	4696.16	4384.41	3554.14	4427.4	5181.06	5623.42	4530.1	4197.19	4568.58	5223.53	4544.68	5478.5	3682.67	5589.45	4679.07	3865.19	4445.44	3835.36	3467.95	3586.26	4105.28	3561.67	3815.13	4185.31	4044.52	4433.9	4524.99	3552.97	4036.65	5423.41	4809.07	4273.78	5269.2	7245.21	4283.55	6624.71	6656.22	8253.8	7072.71	3991.78	6085.38
	3687.25	4022.19	4581.18	4057.83	3989.97	4216.09	5244.3	4980.39	4684.2	4383.21	3551.55	4417.91	5170.7	5608.66	4520.3	4192.64	4559.48	5209.4	4537.3	5461.66	3678.87	5573.84	4665.71	3861.1	4434.1	3829.28	3463.47	3581.03	4097.46	3558.34	3809.79	4177.16	4038.17	4424.75	4513.35	3549.32	4032.89	5405.55	4797.51	4266.9	5258.79	7216.31	4273.68	6598.65	6636.34	8215.8	7044.03	3987.93	6061.96
	3681.74	4012.4	4569.4	4048.93	3982.1	4210.87	5231.77	4972.87	4672.29	4381.99	3548.96	4408.45	5160.37	5593.93	4510.51	4188.09	4550.4	5195.3	4529.93	5444.87	3675.08	5558.29	4652.42	3857.01	4422.8	3823.21	3459	3575.82	4089.67	3555.02	3804.46	4169.03	4031.82	4415.62	4501.75	3545.67	4029.12	5387.75	4785.98	4260.03	5248.39	7187.53	4263.84	6572.69	6616.51	8177.97	7015.48	3984.08	6038.63
	3676.24	4002.64	4557.65	4040.06	3974.25	4205.66	5219.27	4965.35	4660.41	4380.76	3546.36	4399.02	5150.05	5579.25	4500.75	4183.53	4541.35	5181.24	4522.57	5428.14	3671.28	5542.78	4639.18	3852.93	4411.53	3817.15	3454.54	3570.61	4081.9	3551.7	3799.13	4160.92	4025.48	4406.5	4490.18	3542.01	4025.35	5370.02	4774.46	4253.17	5238.01	7158.88	4254.03	6546.84	6596.74	8140.32	6987.05	3980.22	6015.41
	3670.74	3992.91	4545.94	4031.21	3966.42	4200.45	5206.81	4957.83	4648.56	4379.51	3543.77	4389.61	5139.75	5564.6	4491	4178.98	4532.32	5167.2	4515.21	5411.46	3667.5	5527.32	4626	3848.85	4400.31	3811.1	3450.09	3565.4	4074.14	3548.38	3793.81	4152.82	4019.15	4397.4	4478.65	3538.36	4021.58	5352.36	4762.97	4246.32	5227.64	7130.36	4244.24	6521.1	6577.02	8102.85	6958.73	3976.36	5992.27
	3665.25	3983.22	4534.27	4022.39	3958.62	4195.24	5194.39	4950.31	4636.76	4378.25	3541.16	4380.23	5129.47	5550	4481.27	4174.43	4523.33	5153.2	4507.86	5394.84	3663.71	5511.91	4612.88	3844.76	4389.13	3805.07	3445.64	3560.2	4066.42	3545.06	3788.49	4144.73	4012.82	4388.31	4467.16	3534.71	4017.79	5334.77	4751.5	4239.48	5217.29	7101.97	4234.47	6495.47	6557.35	8065.55	6930.54	3972.49	5969.23
	3659.77	3973.55	4522.63	4013.6	3950.83	4190.04	5182	4942.8	4624.99	4376.98	3538.56	4370.88	5119.21	5535.43	4471.55	4169.87	4514.36	5139.23	4500.52	5378.28	3659.92	5496.54	4599.83	3840.68	4377.98	3799.04	3441.2	3555.01	4058.71	3541.73	3783.17	4136.66	4006.5	4379.24	4455.7	3531.06	4014	5317.24	4740.06	4232.65	5206.95	7073.7	4224.73	6469.95	6537.73	8028.43	6902.47	3968.62	5946.29
	3654.3	3963.92	4511.03	4004.83	3943.06	4184.85	5169.65	4935.29	4613.27	4375.69	3535.95	4361.55	5108.97	5520.9	4461.86	4165.32	4505.42	5125.29	4493.19	5361.77	3656.14	5481.23	4586.83	3836.61	4366.88	3793.03	3436.78	3549.83	4051.03	3538.41	3777.86	4128.6	4000.18	4370.17	4444.28	3527.41	4010.2	5299.79	4728.64	4225.82	5196.63	7045.56	4215.01	6444.54	6518.17	7991.48	6874.51	3964.75	5923.44
	3648.83	3954.32	4499.46	3996.1	3935.31	4179.65	5157.34	4927.78	4601.58	4374.38	3533.34	4352.25	5098.75	5506.41	4452.18	4160.76	4496.5	5111.39	4485.86	5345.31	3652.36	5465.96	4573.89	3832.53	4355.82	3787.04	3432.36	3544.65	4043.37	3535.09	3772.55	4120.56	3993.87	4361.13	4432.9	3523.76	4006.4	5282.4	4717.25	4219.01	5186.32	7017.55	4205.31	6419.23	6498.67	7954.7	6846.68	3960.87	5900.68
	3643.37	3944.76	4487.94	3987.38	3927.58	4174.46	5145.06	4920.27	4589.92	4373.06	3530.73	4342.98	5088.55	5491.96	4442.52	4156.21	4487.61	5097.52	4478.54	5328.91	3648.59	5450.75	4561.01	3828.46	4344.79	3781.06	3427.95	3539.49	4035.74	3531.77	3767.24	4112.53	3987.57	4352.1	4421.55	3520.12	4002.59	5265.08	4705.88	4212.21	5176.04	6989.66	4195.64	6394.04	6479.22	7918.1	6818.96	3956.99	5878.02
	3637.91	3935.22	4476.44	3978.7	3919.87	4169.27	5132.82	4912.76	4578.31	4371.73	3528.12	4333.74	5078.36	5477.55	4432.88	4151.66	4478.76	5083.68	4471.23	5312.57	3644.81	5435.58	4548.19	3824.38	4333.81	3775.09	3423.55	3534.32	4028.13	3528.45	3761.94	4104.52	3981.28	4343.08	4410.25	3516.47	3998.77	5247.83	4694.53	4205.42	5165.77	6961.9	4186	6368.96	6459.82	7881.68	6791.37	3953.1	5855.46
	3632.46	3925.72	4464.99	3970.04	3912.18	4164.09	5120.62	4905.25	4566.74	4370.37	3525.5	4324.52	5068.2	5463.18	4423.26	4147.1	4469.93	5069.87	4463.93	5296.28	3641.04	5420.47	4535.43	3820.31	4322.87	3769.13	3419.16	3529.17	4020.54	3525.13	3756.65	4096.53	3974.99	4334.08	4398.98	3512.83	3994.94	5230.66	4683.21	4198.64	5155.51	6934.27	4176.38	6343.98	6440.48	7845.42	6763.89	3949.22	5832.99
	3627.02	3916.25	4453.57	3961.41	3904.51	4158.91	5108.45	4897.75	4555.2	4369.01	3522.88	4315.33	5058.05	5448.86	4413.65	4142.54	4461.12	5056.1	4456.63	5280.04	3637.27	5405.4	4522.74	3816.25	4311.97	3763.19	3414.77	3524.02	4012.97	3521.81	3751.35	4088.55	3968.7	4325.09	4387.74	3509.18	3991.1	5213.55	4671.91	4191.87	5145.27	6906.77	4166.79	6319.11	6421.19	7809.35	6736.54	3945.32	5810.61
	3621.59	3906.82	4442.19	3952.81	3896.86	4153.74	5096.32	4890.24	4543.71	4367.62	3520.25	4306.17	5047.93	5434.57	4404.06	4137.99	4452.35	5042.35	4449.34	5263.87	3633.51	5390.39	4510.1	3812.18	4301.11	3757.26	3410.4	3518.88	4005.43	3518.48	3746.06	4080.59	3962.42	4316.12	4376.55	3505.54	3987.26	5196.51	4660.64	4185.11	5135.05	6879.39	4157.22	6294.35	6401.95	7773.44	6709.3	3941.43	5788.33
	3616.16	3897.41	4430.84	3944.24	3889.23	4148.57	5084.23	4882.74	4532.25	4366.23	3517.63	4297.04	5037.82	5420.32	4394.49	4133.43	4443.6	5028.65	4442.06	5247.74	3629.75	5375.42	4497.52	3808.12	4290.28	3751.34	3406.03	3513.75	3997.91	3515.16	3740.78	4072.64	3956.15	4307.17	4365.39	3501.9	3983.41	5179.54	4649.4	4178.36	5124.85	6852.14	4147.67	6269.71	6382.77	7737.71	6682.18	3937.53	5766.15
	3610.74	3888.04	4419.53	3935.69	3881.62	4143.4	5072.18	4875.24	4520.83	4364.81	3515	4287.93	5027.73	5406.11	4384.94	4128.88	4434.89	5014.97	4434.79	5231.68	3625.99	5360.51	4485.01	3804.06	4279.5	3745.44	3401.68	3508.62	3990.41	3511.84	3735.5	4064.71	3949.89	4298.23	4354.27	3498.26	3979.55	5162.63	4638.18	4171.63	5114.66	6825.02	4138.16	6245.16	6363.65	7702.15	6655.19	3933.63	5744.06
	3605.33	3878.7	4408.26	3927.17	3874.04	4138.23	5060.16	4867.74	4509.45	4363.38	3512.37	4278.85	5017.66	5391.95	4375.41	4124.32	4426.2	5001.33	4427.52	5215.67	3622.23	5345.65	4472.55	3800	4268.76	3739.55	3397.33	3503.5	3982.94	3508.52	3730.22	4056.79	3943.64	4289.31	4343.19	3494.62	3975.68	5145.8	4626.98	4164.9	5104.5	6798.02	4128.66	6220.73	6344.58	7666.77	6628.31	3929.72	5722.06
	3599.93	3869.4	4397.03	3918.68	3866.47	4133.07	5048.18	4860.24	4498.11	4361.93	3509.73	4269.8	5007.61	5377.82	4365.9	4119.77	4417.54	4987.72	4420.27	5199.71	3618.48	5330.84	4460.16	3795.94	4258.06	3733.67	3392.99	3498.39	3975.49	3505.2	3724.95	4048.89	3937.39	4280.4	4332.15	3490.98	3971.81	5129.04	4615.82	4158.19	5094.35	6771.15	4119.2	6196.41	6325.56	7631.56	6601.55	3925.81	5700.17
	3594.53	3860.12	4385.83	3910.22	3858.92	4127.92	5036.24	4852.75	4486.81	4360.46	3507.1	4260.78	4997.58	5363.74	4356.4	4115.21	4408.91	4974.14	4413.02	5183.81	3614.73	5316.08	4447.82	3791.89	4247.4	3727.81	3388.67	3493.29	3968.07	3501.88	3719.68	4041.01	3931.14	4271.51	4321.15	3487.34	3967.92	5112.35	4604.67	4151.48	5084.21	6744.41	4109.76	6172.19	6306.61	7596.52	6574.91	3921.9	5678.36
	3589.14	3850.88	4374.67	3901.79	3851.4	4122.77	5024.34	4845.25	4475.55	4358.98	3504.46	4251.78	4987.57	5349.7	4346.93	4110.65	4400.3	4960.6	4405.78	5167.97	3610.99	5301.37	4435.55	3787.84	4236.79	3721.97	3384.35	3488.2	3960.66	3498.56	3714.41	4033.14	3924.91	4262.64	4310.18	3483.71	3964.03	5095.73	4593.56	4144.79	5074.1	6717.79	4100.34	6148.09	6287.7	7561.65	6548.38	3917.98	5656.65
	3583.76	3841.68	4363.55	3893.38	3843.9	4117.62	5012.47	4837.76	4464.33	4357.48	3501.81	4242.81	4977.57	5335.69	4337.47	4106.1	4391.73	4947.09	4398.54	5152.19	3607.24	5286.71	4423.34	3783.78	4226.21	3716.13	3380.04	3483.11	3953.29	3495.25	3709.15	4025.29	3918.68	4253.78	4299.25	3480.07	3960.13	5079.17	4582.47	4138.11	5064.01	6691.3	4090.95	6124.09	6268.85	7526.96	6521.98	3914.06	5635.04
	3578.38	3832.5	4352.46	3885	3836.41	4112.47	5000.65	4830.26	4453.14	4355.96	3499.17	4233.87	4967.6	5321.73	4328.03	4101.54	4383.19	4933.61	4391.32	5136.46	3603.5	5272.11	4411.19	3779.74	4215.67	3710.31	3375.74	3478.03	3945.93	3491.93	3703.89	4017.46	3912.46	4244.94	4288.36	3476.44	3956.21	5062.69	4571.4	4131.45	5053.93	6664.94	4081.59	6100.2	6250.06	7492.44	6495.7	3910.14	5613.52
	3573.01	3823.36	4341.41	3876.65	3828.95	4107.33	4988.86	4822.77	4442	4354.42	3496.52	4224.96	4957.64	5307.81	4318.61	4096.98	4374.67	4920.17	4384.1	5120.78	3599.77	5257.56	4399.1	3775.69	4205.17	3704.51	3371.45	3472.96	3938.6	3488.61	3698.64	4009.64	3906.25	4236.12	4277.51	3472.81	3952.29	5046.28	4560.36	4124.79	5043.87	6638.7	4072.25	6076.42	6231.33	7458.08	6469.53	3906.22	5592.1
	3567.65	3814.25	4330.4	3868.33	3821.51	4102.2	4977.11	4815.28	4430.9	4352.87	3493.87	4216.07	4947.71	5293.94	4309.21	4092.43	4366.19	4906.76	4376.89	5105.17	3596.04	5243.05	4387.07	3771.65	4194.72	3698.72	3367.16	3467.9	3931.29	3485.29	3693.39	4001.84	3900.04	4227.31	4266.7	3469.18	3948.36	5029.94	4549.35	4118.15	5033.83	6612.59	4062.94	6052.74	6212.65	7423.9	6443.48	3902.29	5570.77
	3562.3	3805.18	4319.43	3860.04	3814.09	4097.07	4965.39	4807.79	4419.83	4351.3	3491.21	4207.22	4937.79	5280.1	4299.83	4087.87	4357.73	4893.39	4369.68	5089.61	3592.31	5228.61	4375.1	3767.61	4184.3	3692.94	3362.89	3462.84	3924.01	3481.97	3688.15	3994.06	3893.84	4218.53	4255.93	3465.55	3944.42	5013.67	4538.37	4111.51	5023.81	6586.61	4053.65	6029.18	6194.02	7389.89	6417.55	3898.36	5549.54
	3556.95	3796.14	4308.49	3851.78	3806.7	4091.94	4953.72	4800.31	4408.81	4349.7	3488.56	4198.39	4927.89	5266.31	4290.47	4083.32	4349.31	4880.05	4362.49	5074.1	3588.58	5214.21	4363.19	3763.57	4173.93	3687.18	3358.63	3457.8	3916.75	3478.65	3682.91	3986.29	3887.65	4209.75	4245.19	3461.92	3940.47	4997.47	4527.41	4104.9	5013.81	6560.75	4044.39	6005.72	6175.45	7356.06	6391.74	3894.42	5528.4
	3551.62	3787.13	4297.6	3843.54	3799.32	4086.81	4942.08	4792.82	4397.82	4348.1	3485.9	4189.58	4918.01	5252.55	4281.12	4078.76	4340.91	4866.74	4355.3	5058.66	3584.86	5199.87	4351.35	3759.53	4163.59	3681.43	3354.38	3452.76	3909.52	3475.34	3677.67	3978.54	3881.47	4201	4234.5	3458.29	3936.51	4981.34	4516.48	4098.29	5003.83	6535.02	4035.16	5982.37	6156.94	7322.39	6366.05	3890.48	5507.36
	3546.29	3778.15	4286.74	3835.34	3791.97	4081.69	4930.49	4785.33	4386.88	4346.47	3483.24	4180.81	4908.15	5238.84	4271.8	4074.2	4332.55	4853.47	4348.12	5043.27	3581.15	5185.58	4339.57	3755.5	4153.3	3675.7	3350.14	3447.73	3902.3	3472.02	3672.44	3970.81	3875.29	4192.27	4223.84	3454.67	3932.54	4965.28	4505.58	4091.69	4993.87	6509.41	4025.96	5959.13	6138.49	7288.89	6340.48	3886.54	5486.41
	3540.96	3769.21	4275.91	3827.16	3784.63	4076.58	4918.93	4777.85	4375.97	4344.82	3480.57	4172.06	4898.31	5225.17	4262.5	4069.65	4324.21	4840.22	4340.95	5027.93	3577.43	5171.34	4327.85	3751.47	4143.05	3669.98	3345.9	3442.7	3895.12	3468.71	3667.21	3963.1	3869.12	4183.55	4213.23	3451.05	3928.56	4949.29	4494.7	4085.11	4983.93	6483.93	4016.78	5935.99	6120.09	7255.56	6315.02	3882.6	5465.56
	3535.65	3760.31	4265.13	3819.01	3777.32	4071.47	4907.41	4770.37	4365.11	4343.15	3477.91	4163.34	4888.48	5211.55	4253.21	4065.09	4315.91	4827.02	4333.79	5012.65	3573.72	5157.16	4316.19	3747.44	4132.84	3664.28	3341.68	3437.69	3887.95	3465.39	3661.99	3955.4	3862.96	4174.85	4202.65	3447.42	3924.57	4933.37	4483.86	4078.54	4974.01	6458.58	4007.62	5912.96	6101.74	7222.4	6289.68	3878.65	5444.8
	3530.34	3751.43	4254.38	3810.89	3770.04	4066.36	4895.93	4762.89	4354.28	4341.47	3475.24	4154.65	4878.68	5197.96	4243.94	4060.53	4307.63	4813.85	4326.63	4997.43	3570.02	5143.03	4304.59	3743.41	4122.67	3658.59	3337.47	3432.69	3880.82	3462.07	3656.77	3947.72	3856.81	4166.17	4192.11	3443.8	3920.57	4917.52	4473.04	4071.99	4964.1	6433.35	3998.5	5890.04	6083.46	7189.41	6264.46	3874.71	5424.14
	3525.04	3742.59	4243.67	3802.8	3762.77	4061.26	4884.49	4755.41	4343.5	4339.77	3472.56	4145.99	4868.9	5184.42	4234.7	4055.98	4299.39	4800.71	4319.49	4982.27	3566.32	5128.95	4293.05	3739.39	4112.54	3652.92	3333.26	3427.69	3873.7	3458.76	3651.56	3940.05	3850.67	4157.5	4181.61	3440.18	3916.55	4901.74	4462.25	4065.44	4954.22	6408.25	3989.4	5867.23	6065.23	7156.59	6239.36	3870.75	5403.57
	3519.75	3733.78	4233	3794.74	3755.53	4056.16	4873.09	4747.93	4332.75	4338.04	3469.89	4137.35	4859.13	5170.93	4225.47	4051.42	4291.17	4787.61	4312.35	4967.16	3562.62	5114.93	4281.58	3735.37	4102.45	3647.26	3329.07	3422.7	3866.61	3455.45	3646.35	3932.41	3844.53	4148.86	4171.15	3436.57	3912.53	4886.03	4451.48	4058.91	4944.36	6383.27	3980.33	5844.53	6047.06	7123.94	6214.37	3866.8	5383.1
	3514.47	3725.01	4222.37	3786.71	3748.31	4051.06	4861.73	4740.45	4322.05	4336.3	3467.21	4128.74	4849.38	5157.47	4216.26	4046.87	4282.99	4774.54	4305.22	4952.12	3558.93	5100.96	4270.16	3731.35	4092.41	3641.62	3324.89	3417.72	3859.54	3452.13	3641.14	3924.78	3838.41	4140.23	4160.73	3432.95	3908.5	4870.4	4440.75	4052.4	4934.52	6358.42	3971.29	5821.93	6028.95	7091.47	6189.5	3862.85	5362.72
	3509.2	3716.27	4211.78	3778.71	3741.11	4045.97	4850.41	4732.98	4311.39	4334.54	3464.54	4120.16	4839.66	5144.06	4207.08	4042.31	4274.84	4761.51	4298.1	4937.13	3555.24	5087.05	4258.81	3727.33	4082.4	3636	3320.71	3412.75	3852.5	3448.82	3635.94	3917.17	3832.29	4131.63	4150.35	3429.34	3904.46	4854.83	4430.04	4045.9	4924.7	6333.7	3962.27	5799.44	6010.89	7059.16	6164.76	3858.89	5342.44
	3503.94	3707.57	4201.22	3770.74	3733.93	4040.89	4839.13	4725.51	4300.77	4332.76	3461.86	4111.61	4829.95	5130.69	4197.91	4037.76	4266.72	4748.51	4290.99	4922.19	3551.56	5073.19	4247.52	3723.32	4072.44	3630.39	3316.55	3407.79	3845.49	3445.51	3630.75	3909.58	3826.18	4123.04	4140.02	3425.73	3900.41	4839.34	4419.36	4039.41	4914.91	6309.1	3953.28	5777.06	5992.9	7027.02	6140.12	3854.93	5322.26
	3498.68	3698.9	4190.71	3762.8	3726.78	4035.81	4827.89	4718.04	4290.19	4330.96	3459.17	4103.09	4820.26	5117.37	4188.77	4033.21	4258.63	4735.55	4283.89	4907.32	3547.88	5059.38	4236.29	3719.3	4062.51	3624.79	3312.4	3402.84	3838.49	3442.2	3625.56	3902.01	3820.08	4114.48	4129.72	3422.12	3896.34	4823.92	4408.71	4032.93	4905.13	6284.63	3944.32	5754.79	5974.96	6995.05	6115.61	3850.97	5302.17
	3493.44	3690.26	4180.23	3754.89	3719.65	4030.73	4816.69	4710.58	4279.65	4329.14	3456.49	4094.6	4810.59	5104.09	4179.65	4028.66	4250.57	4722.62	4276.79	4892.5	3544.2	5045.63	4225.13	3715.3	4052.63	3619.21	3308.26	3397.9	3831.53	3438.89	3620.38	3894.46	3813.99	4105.93	4119.46	3418.52	3892.27	4808.57	4398.09	4026.48	4895.38	6260.28	3935.39	5732.63	5957.09	6963.25	6091.22	3847	5282.18
	3488.21	3681.66	4169.79	3747	3712.54	4025.66	4805.53	4703.12	4269.16	4327.3	3453.8	4086.13	4800.94	5090.85	4170.54	4024.11	4242.54	4709.73	4269.71	4877.74	3540.53	5031.93	4214.03	3711.29	4042.79	3613.65	3304.13	3392.97	3824.58	3435.58	3615.2	3886.92	3807.91	4097.41	4109.24	3414.92	3888.19	4793.29	4387.5	4020.03	4885.64	6236.06	3926.49	5710.58	5939.27	6931.63	6066.95	3843.04	5262.28
	3482.98	3673.1	4159.4	3739.15	3705.46	4020.6	4794.42	4695.66	4258.7	4325.45	3451.12	4077.69	4791.31	5077.66	4161.46	4019.57	4234.55	4696.88	4262.64	4863.04	3536.87	5018.29	4202.98	3707.29	4032.99	3608.11	3300.01	3388.05	3817.66	3432.27	3610.03	3879.41	3801.84	4088.9	4099.07	3411.32	3884.1	4778.08	4376.94	4013.6	4875.94	6211.97	3917.62	5688.63	5921.51	6900.17	6042.79	3839.07	5242.49
	3477.77	3664.57	4149.04	3731.33	3698.39	4015.54	4783.34	4688.2	4248.29	4323.57	3448.43	4069.29	4781.7	5064.51	4152.41	4015.02	4226.58	4684.07	4255.57	4848.4	3533.21	5004.7	4192	3703.29	4023.24	3602.58	3295.91	3383.14	3810.77	3428.96	3604.87	3871.91	3795.78	4080.42	4088.93	3407.72	3880	4762.94	4366.41	4007.19	4866.25	6188	3908.77	5666.8	5903.82	6868.89	6018.75	3835.11	5222.79
	3472.56	3656.07	4138.72	3723.54	3691.36	4010.49	4772.31	4680.75	4237.93	4321.68	3445.74	4060.91	4772.1	5051.41	4143.37	4010.48	4218.65	4671.29	4248.52	4833.82	3529.55	4991.17	4181.09	3699.29	4013.52	3597.07	3291.81	3378.24	3803.9	3425.65	3599.71	3864.43	3789.74	4071.95	4078.84	3404.13	3875.88	4747.88	4355.91	4000.79	4856.58	6164.16	3899.96	5645.07	5886.18	6837.77	5994.84	3831.14	5203.18
	3467.37	3647.61	4128.44	3715.78	3684.34	4005.44	4761.32	4673.31	4227.6	4319.77	3443.05	4052.56	4762.53	5038.35	4134.35	4005.94	4210.75	4658.55	4241.48	4819.3	3525.9	4977.69	4170.23	3695.3	4003.85	3591.57	3287.73	3373.35	3797.06	3422.35	3594.56	3856.98	3783.7	4063.51	4068.79	3400.53	3871.76	4732.88	4345.44	3994.41	4846.94	6140.44	3891.17	5623.46	5868.61	6806.83	5971.04	3827.17	5183.67
	3462.18	3639.19	4118.2	3708.05	3677.35	4000.4	4750.37	4665.86	4217.32	4317.83	3440.36	4044.24	4752.98	5025.34	4125.36	4001.4	4202.88	4645.84	4234.44	4804.84	3522.26	4964.27	4159.44	3691.31	3994.21	3586.1	3283.66	3368.47	3790.24	3419.04	3589.42	3849.54	3777.67	4055.09	4058.78	3396.95	3867.63	4717.96	4335	3988.04	4837.32	6116.85	3882.41	5601.95	5851.09	6776.06	5947.36	3823.2	5164.26
	3457.01	3630.8	4108	3700.35	3670.39	3995.36	4739.47	4658.43	4207.08	4315.88	3437.66	4035.95	4743.45	5012.37	4116.39	3996.87	4195.04	4633.18	4227.42	4790.44	3518.62	4950.9	4148.71	3687.32	3984.62	3580.64	3279.6	3363.6	3783.45	3415.74	3584.28	3842.12	3771.65	4046.69	4048.81	3393.36	3863.49	4703.11	4324.59	3981.69	4827.73	6093.39	3873.69	5580.56	5833.64	6745.46	5923.8	3819.23	5144.95
	3451.85	3622.45	4097.85	3692.68	3663.44	3990.33	4728.61	4651	4196.89	4313.91	3434.97	4027.68	4733.93	4999.45	4107.44	3992.34	4187.24	4620.55	4220.41	4776.09	3514.99	4937.59	4138.04	3683.34	3975.07	3575.2	3275.56	3358.75	3776.68	3412.43	3579.15	3834.73	3765.65	4038.32	4038.88	3389.78	3859.34	4688.34	4314.21	3975.36	4818.16	6070.05	3864.99	5559.27	5816.25	6715.03	5900.36	3815.26	5125.74
	3446.7	3614.13	4087.73	3685.05	3656.52	3985.31	4717.79	4643.57	4186.74	4311.93	3432.27	4019.45	4724.44	4986.58	4098.52	3987.81	4179.47	4607.96	4213.41	4761.81	3511.36	4924.34	4127.43	3679.36	3965.57	3569.77	3271.52	3353.9	3769.93	3409.13	3574.03	3827.35	3759.66	4029.96	4029	3386.21	3855.19	4673.63	4303.86	3969.04	4808.61	6046.84	3856.32	5538.1	5798.93	6684.77	5877.03	3811.29	5106.62
	3441.56	3605.85	4077.65	3677.44	3649.63	3980.29	4707.02	4636.15	4176.63	4309.92	3429.58	4011.25	4714.96	4973.75	4089.61	3983.28	4171.73	4595.4	4206.42	4747.59	3507.74	4911.14	4116.89	3675.38	3956.1	3564.36	3267.5	3349.06	3763.22	3405.83	3568.92	3819.99	3753.68	4021.63	4019.15	3382.63	3851.02	4659	4293.54	3962.74	4799.09	6023.75	3847.69	5517.03	5781.66	6654.69	5853.83	3807.31	5087.6
	3436.43	3597.61	4067.62	3669.87	3642.76	3975.28	4696.29	4628.73	4166.57	4307.89	3426.88	4003.07	4705.51	4960.97	4080.73	3978.76	4164.02	4582.89	4199.44	4733.42	3504.12	4897.99	4106.4	3671.4	3946.68	3558.97	3263.49	3344.24	3756.52	3402.53	3563.81	3812.66	3747.71	4013.33	4009.35	3379.06	3846.84	4644.44	4283.25	3956.46	4789.59	6000.79	3839.08	5496.08	5764.46	6624.77	5830.75	3803.34	5068.68
	3431.32	3589.4	4057.62	3662.33	3635.91	3970.28	4685.61	4621.32	4156.55	4305.85	3424.19	3994.93	4696.08	4948.23	4071.88	3974.24	4156.35	4570.42	4192.47	4719.32	3500.51	4884.9	4095.98	3667.43	3937.3	3553.6	3259.5	3339.43	3749.86	3399.24	3558.72	3805.35	3741.75	4005.04	3999.6	3375.5	3842.65	4629.95	4273	3950.19	4780.11	5977.95	3830.51	5475.24	5747.32	6595.03	5807.78	3799.37	5049.85
	3426.21	3581.23	4047.66	3654.82	3629.09	3965.28	4674.97	4613.91	4146.58	4303.78	3421.49	3986.82	4686.66	4935.54	4063.05	3969.73	4148.71	4557.98	4185.52	4705.28	3496.9	4871.87	4085.63	3663.47	3927.96	3548.25	3255.52	3334.63	3743.22	3395.94	3553.63	3798.05	3735.8	3996.78	3989.88	3371.94	3838.46	4615.53	4262.78	3943.94	4770.66	5955.24	3821.96	5454.5	5730.25	6565.45	5784.94	3795.4	5031.13
	3421.12	3573.09	4037.75	3647.34	3622.29	3960.29	4664.37	4606.51	4136.65	4301.7	3418.8	3978.73	4677.27	4922.9	4054.24	3965.22	4141.1	4545.58	4178.57	4691.3	3493.3	4858.89	4075.33	3659.5	3918.66	3542.92	3251.55	3329.84	3736.6	3392.64	3548.54	3790.78	3729.87	3988.54	3980.21	3368.38	3834.25	4601.19	4252.59	3937.71	4761.23	5932.66	3813.45	5433.88	5713.24	6536.05	5762.21	3791.43	5012.5
	3416.04	3564.99	4027.88	3639.89	3615.52	3955.3	4653.82	4599.12	4126.76	4299.6	3416.1	3970.68	4667.89	4910.3	4045.45	3960.71	4133.52	4533.23	4171.64	4677.37	3489.71	4845.97	4065.1	3655.54	3909.4	3537.6	3247.59	3325.06	3730.01	3389.35	3543.47	3783.53	3723.95	3980.32	3970.58	3364.83	3830.04	4586.91	4242.43	3931.5	4751.83	5910.2	3804.97	5413.37	5696.29	6506.82	5739.6	3787.45	4993.97
	3410.97	3556.93	4018.05	3632.47	3608.77	3950.32	4643.31	4591.74	4116.92	4297.48	3413.4	3962.65	4658.54	4897.75	4036.69	3956.2	4125.98	4520.91	4164.72	4663.51	3486.12	4833.11	4054.92	3651.58	3900.19	3532.3	3243.65	3320.3	3723.44	3386.06	3538.41	3776.3	3718.05	3972.13	3960.99	3361.28	3825.82	4572.71	4232.3	3925.3	4742.46	5887.87	3796.52	5392.97	5679.41	6477.76	5717.11	3783.48	4975.53
	3405.92	3548.91	4008.26	3625.09	3602.04	3945.35	4632.85	4584.36	4107.13	4295.34	3410.71	3954.66	4649.2	4885.25	4027.95	3951.71	4118.47	4508.63	4157.81	4649.72	3482.54	4820.3	4044.82	3647.63	3891.02	3527.02	3239.72	3315.55	3716.9	3382.77	3533.35	3769.09	3712.15	3963.97	3951.45	3357.74	3821.59	4558.59	4222.2	3919.13	4733.11	5865.66	3788.1	5372.67	5662.59	6448.87	5694.74	3779.51	4957.2
	3400.88	3540.92	3998.51	3617.74	3595.35	3940.39	4622.44	4576.98	4097.38	4293.19	3408.01	3946.7	4639.89	4872.8	4019.24	3947.21	4111	4496.39	4150.92	4635.98	3478.96	4807.55	4034.77	3643.68	3881.89	3521.76	3235.8	3310.81	3710.39	3379.48	3528.31	3761.91	3706.27	3955.82	3941.95	3354.2	3817.35	4544.53	4212.14	3912.97	4723.78	5843.58	3779.72	5352.49	5645.84	6420.15	5672.49	3775.54	4938.96
	3395.85	3532.97	3988.8	3610.42	3588.67	3935.43	4612.07	4569.62	4087.68	4291.01	3405.32	3938.76	4630.59	4860.39	4010.55	3942.72	4103.55	4484.2	4144.03	4622.3	3475.39	4794.86	4024.79	3639.73	3872.8	3516.52	3231.9	3306.08	3703.9	3376.19	3523.27	3754.74	3700.41	3947.71	3932.49	3350.67	3813.1	4530.55	4202.11	3906.83	4714.48	5821.62	3771.36	5332.42	5629.15	6391.6	5650.36	3771.58	4920.83
	3390.83	3525.05	3979.14	3603.13	3582.02	3930.48	4601.74	4562.26	4078.02	4288.82	3402.62	3930.86	4621.32	4848.03	4001.89	3938.24	4096.14	4472.04	4137.16	4608.68	3471.83	4782.22	4014.86	3635.79	3863.75	3511.3	3228.02	3301.37	3697.44	3372.9	3518.24	3747.6	3694.55	3939.61	3923.07	3347.14	3808.84	4516.64	4192.12	3900.71	4705.21	5799.78	3763.04	5312.47	5612.52	6363.22	5628.35	3767.61	4902.79
	3385.83	3517.18	3969.51	3595.87	3575.4	3925.54	4591.47	4554.91	4068.41	4286.6	3399.93	3922.99	4612.06	4835.72	3993.25	3933.76	4088.77	4459.92	4130.3	4595.13	3468.28	4769.64	4005	3631.85	3854.75	3506.1	3224.14	3296.67	3691	3369.62	3513.22	3740.48	3688.71	3931.54	3913.7	3343.61	3804.57	4502.8	4182.15	3894.61	4695.96	5778.08	3754.75	5292.62	5595.97	6335.01	5606.46	3763.64	4884.85
	3380.84	3509.34	3959.93	3588.65	3568.8	3920.61	4581.24	4547.57	4058.85	4284.37	3397.23	3915.14	4602.83	4823.46	3984.64	3929.28	4081.43	4447.85	4123.45	4581.64	3464.73	4757.12	3995.21	3627.92	3845.79	3500.92	3220.28	3291.98	3684.59	3366.34	3508.22	3733.39	3682.89	3923.5	3904.38	3340.1	3800.3	4489.03	4172.22	3888.53	4686.74	5756.49	3746.49	5272.88	5579.47	6306.97	5584.68	3759.68	4867
	3375.87	3501.54	3950.39	3581.46	3562.23	3915.68	4571.05	4540.23	4049.33	4282.12	3394.54	3907.33	4593.61	4811.24	3976.05	3924.81	4074.12	4435.81	4116.62	4568.21	3461.18	4744.65	3985.47	3623.99	3836.87	3495.76	3216.44	3287.3	3678.21	3363.06	3503.22	3726.31	3677.08	3915.48	3895.1	3336.58	3796.02	4475.34	4162.32	3882.46	4677.54	5735.04	3738.27	5253.25	5563.05	6279.1	5563.03	3755.71	4849.26
	3370.91	3493.77	3940.89	3574.3	3555.68	3910.76	4560.91	4532.91	4039.86	4279.85	3391.85	3899.55	4584.42	4799.08	3967.48	3920.35	4066.85	4423.82	4109.8	4554.84	3457.65	4732.24	3975.8	3620.06	3827.99	3490.61	3212.61	3282.64	3671.85	3359.78	3498.23	3719.26	3671.28	3907.49	3885.86	3333.08	3791.73	4461.72	4152.46	3876.42	4668.38	5713.7	3730.07	5233.74	5546.69	6251.4	5541.49	3751.75	4831.61
	3365.96	3486.05	3931.44	3567.17	3549.16	3905.85	4550.82	4525.59	4030.43	4277.56	3389.16	3891.8	4575.25	4786.96	3958.95	3915.89	4059.61	4411.87	4103	4541.53	3454.12	4719.89	3966.19	3616.14	3819.16	3485.49	3208.79	3277.99	3665.52	3356.5	3493.25	3712.23	3665.5	3899.52	3876.66	3329.57	3787.43	4448.17	4142.63	3870.4	4659.24	5692.49	3721.91	5214.33	5530.39	6223.87	5520.07	3747.79	4814.06
	3361.03	3478.36	3922.03	3560.08	3542.66	3900.95	4540.78	4518.28	4021.05	4275.26	3386.47	3884.08	4566.09	4774.89	3950.43	3911.44	4052.4	4399.95	4096.2	4528.29	3450.6	4707.6	3956.64	3612.22	3810.36	3480.39	3204.99	3273.36	3659.21	3353.22	3488.28	3705.23	3659.73	3891.58	3867.51	3326.08	3783.12	4434.7	4132.83	3864.4	4650.12	5671.41	3713.79	5195.04	5514.16	6196.51	5498.77	3743.83	4796.61
	3356.11	3470.71	3912.66	3553.02	3536.19	3896.05	4530.78	4510.98	4011.72	4272.93	3383.78	3876.39	4556.96	4762.87	3941.95	3906.99	4045.23	4388.08	4089.42	4515.1	3447.08	4695.36	3947.16	3608.31	3801.61	3475.31	3201.21	3268.74	3652.93	3349.95	3483.33	3698.24	3653.98	3883.67	3858.41	3322.59	3778.8	4421.29	4123.07	3858.41	4641.04	5650.45	3705.69	5175.86	5498	6169.32	5477.59	3739.87	4779.26
	3351.21	3463.09	3903.33	3546	3529.74	3891.17	4520.84	4503.68	4002.44	4270.59	3381.09	3868.73	4547.85	4750.9	3933.49	3902.55	4038.1	4376.26	4082.66	4501.98	3443.57	4683.18	3937.73	3604.4	3792.91	3470.24	3197.44	3264.13	3646.68	3346.68	3478.38	3691.28	3648.24	3875.78	3849.34	3319.1	3774.48	4407.96	4113.34	3852.45	4631.98	5629.61	3697.64	5156.78	5481.91	6142.3	5456.53	3735.92	4762.01
	3346.32	3455.52	3894.04	3539	3523.32	3886.29	4510.94	4496.4	3993.2	4268.23	3378.4	3861.11	4538.75	4738.98	3925.05	3898.11	4031	4364.47	4075.9	4488.92	3440.07	4671.05	3928.37	3600.49	3784.24	3465.2	3193.68	3259.54	3640.45	3343.41	3473.45	3684.35	3642.52	3867.92	3840.33	3315.62	3770.14	4394.71	4103.64	3846.51	4622.94	5608.89	3689.61	5137.82	5465.88	6115.45	5435.58	3731.96	4744.86
	3341.44	3447.98	3884.8	3532.04	3516.93	3881.42	4501.08	4489.13	3984.01	4265.85	3375.72	3853.51	4529.68	4727.11	3916.64	3893.69	4023.93	4352.72	4069.16	4475.93	3436.58	4658.99	3919.08	3596.59	3775.62	3460.18	3189.94	3254.96	3634.25	3340.14	3468.52	3677.44	3636.81	3860.08	3831.35	3312.15	3765.8	4381.52	4093.98	3840.59	4613.94	5588.31	3681.62	5118.97	5449.92	6088.76	5414.76	3728.01	4727.8
	3336.59	3440.49	3875.6	3525.11	3510.56	3876.56	4491.28	4481.86	3974.87	4263.45	3373.04	3845.95	4520.63	4715.28	3908.26	3889.26	4016.9	4341.02	4062.44	4463	3433.09	4646.98	3909.84	3592.69	3767.04	3455.18	3186.22	3250.39	3628.07	3336.87	3463.61	3670.55	3631.12	3852.27	3822.43	3308.68	3761.45	4368.41	4084.35	3834.69	4604.96	5567.84	3673.66	5100.23	5434.03	6062.25	5394.05	3724.06	4710.84
	3331.74	3433.03	3866.44	3518.22	3504.22	3871.7	4481.52	4474.61	3965.77	4261.03	3370.35	3838.41	4511.6	4703.51	3899.9	3884.85	4009.9	4329.36	4055.73	4450.12	3429.61	4635.03	3900.67	3588.79	3758.5	3450.2	3182.51	3245.84	3621.93	3333.61	3458.71	3663.68	3625.45	3844.49	3813.54	3305.22	3757.1	4355.37	4074.76	3828.81	4596.01	5547.5	3665.73	5081.6	5418.21	6035.9	5373.46	3720.12	4693.98
	3326.91	3425.61	3857.33	3511.36	3497.91	3866.86	4471.82	4467.36	3956.73	4258.6	3367.67	3830.91	4502.59	4691.79	3891.57	3880.44	4002.94	4317.75	4049.03	4437.32	3426.14	4623.14	3891.56	3584.91	3750	3445.24	3178.82	3241.31	3615.8	3330.35	3453.82	3656.84	3619.79	3836.74	3804.7	3301.77	3752.73	4342.4	4065.2	3822.95	4587.09	5527.28	3657.84	5063.09	5402.45	6009.72	5352.98	3716.17	4677.22
	3322.1	3418.23	3848.26	3504.53	3491.62	3862.02	4462.16	4460.13	3947.73	4256.15	3365	3823.44	4493.6	4680.11	3883.27	3876.04	3996.01	4306.17	4042.35	4424.57	3422.68	4611.3	3882.51	3581.02	3741.55	3440.3	3175.14	3236.78	3609.71	3327.09	3448.94	3650.03	3614.15	3829.01	3795.91	3298.32	3748.36	4329.51	4055.68	3817.12	4578.2	5507.18	3649.99	5044.68	5386.76	5983.71	5332.63	3712.23	4660.56
	3317.3	3410.88	3839.23	3497.74	3485.36	3857.2	4452.55	4452.9	3938.78	4253.67	3362.32	3816	4484.63	4668.49	3875	3871.64	3989.11	4294.64	4035.68	4411.89	3419.22	4599.53	3873.52	3577.14	3733.14	3435.39	3171.48	3232.28	3603.64	3323.83	3444.07	3643.23	3608.52	3821.31	3787.16	3294.88	3743.98	4316.68	4046.19	3811.31	4569.34	5487.21	3642.16	5026.38	5371.14	5957.86	5312.39	3708.29	4643.99
	3312.52	3403.58	3830.25	3490.98	3479.12	3852.38	4442.99	4445.69	3929.88	4251.18	3359.65	3808.59	4475.68	4656.91	3866.75	3867.26	3982.26	4283.15	4029.03	4399.27	3415.77	4587.81	3864.6	3573.26	3724.77	3430.49	3167.84	3227.79	3597.6	3320.58	3439.22	3636.47	3602.91	3813.64	3778.46	3291.45	3739.59	4303.94	4036.74	3805.51	4560.5	5467.36	3634.38	5008.19	5355.59	5932.19	5292.27	3704.36	4627.53
	3307.76	3396.31	3821.31	3484.25	3472.91	3847.57	4433.48	4438.48	3921.02	4248.68	3356.98	3801.22	4466.75	4645.39	3858.52	3862.88	3975.43	4271.7	4022.4	4386.71	3412.33	4576.14	3855.74	3569.39	3716.44	3425.62	3164.21	3223.31	3591.58	3317.32	3434.38	3629.72	3597.32	3806	3769.8	3288.02	3735.2	4291.26	4027.32	3799.74	4551.7	5447.63	3626.62	4990.12	5340.11	5906.67	5272.27	3700.43	4611.16
	3303.01	3389.08	3812.41	3477.56	3466.73	3842.77	4424.01	4431.29	3912.22	4246.15	3354.31	3793.87	4457.84	4633.92	3850.33	3858.5	3968.65	4260.3	4015.77	4374.21	3408.89	4564.54	3846.94	3565.52	3708.16	3420.77	3160.6	3218.85	3585.59	3314.07	3429.55	3623	3591.74	3798.38	3761.19	3284.6	3730.79	4278.65	4017.94	3794	4542.92	5428.03	3618.91	4972.15	5324.69	5881.33	5252.39	3696.5	4594.89
	3298.27	3381.9	3803.56	3470.9	3460.57	3837.98	4414.6	4424.1	3903.46	4243.6	3351.64	3786.56	4448.95	4622.49	3842.16	3854.14	3961.89	4248.94	4009.17	4361.78	3405.47	4553	3838.2	3561.66	3699.92	3415.94	3157	3214.4	3579.63	3310.83	3424.73	3616.31	3586.18	3790.8	3752.62	3281.19	3726.38	4266.12	4008.59	3788.27	4534.17	5408.54	3611.22	4954.3	5309.35	5856.15	5232.62	3692.57	4578.72
	3293.56	3374.75	3794.75	3464.28	3454.45	3833.2	4405.24	4416.93	3894.75	4241.04	3348.98	3779.28	4440.09	4611.12	3834.02	3849.78	3955.18	4237.63	4002.57	4349.42	3402.05	4541.51	3829.53	3557.8	3691.72	3411.13	3153.43	3209.97	3573.7	3307.58	3419.92	3609.64	3580.64	3783.24	3744.1	3277.78	3721.97	4253.66	3999.28	3782.57	4525.46	5389.18	3603.58	4936.55	5294.07	5831.14	5212.97	3688.65	4562.64
	3288.86	3367.64	3785.98	3457.69	3448.34	3828.43	4395.93	4409.77	3886.09	4238.46	3346.32	3772.03	4431.24	4599.8	3825.91	3845.43	3948.5	4226.35	3996	4337.11	3398.64	4530.08	3820.92	3553.95	3683.56	3406.35	3149.86	3205.56	3567.79	3304.34	3415.13	3603	3575.12	3775.71	3735.62	3274.38	3717.54	4241.28	3990	3776.89	4516.77	5369.94	3595.96	4918.92	5278.86	5806.3	5193.43	3684.73	4546.67
	3284.17	3360.57	3777.26	3451.13	3442.27	3823.67	4386.67	4402.62	3877.48	4235.86	3343.66	3764.81	4422.41	4588.52	3817.83	3841.09	3941.85	4215.12	3989.43	4324.87	3395.24	4518.71	3812.37	3550.1	3675.45	3401.58	3146.32	3201.16	3561.91	3301.09	3410.35	3596.38	3569.61	3768.21	3727.19	3270.99	3713.11	4228.96	3980.76	3771.24	4508.11	5350.83	3588.39	4901.39	5263.72	5781.62	5174.02	3680.82	4530.79
	3279.51	3353.54	3768.58	3444.61	3436.22	3818.92	4377.45	4395.49	3868.92	4233.24	3341	3757.62	4413.61	4577.3	3809.77	3836.76	3935.24	4203.94	3982.89	4312.69	3391.85	4507.4	3803.88	3546.26	3667.38	3396.84	3142.79	3196.77	3556.05	3297.86	3405.59	3589.79	3564.12	3760.74	3718.81	3267.61	3708.67	4216.72	3971.55	3765.6	4499.48	5331.83	3580.84	4883.98	5248.66	5757.1	5154.72	3676.91	4515.01
	3274.86	3346.55	3759.94	3438.12	3430.2	3814.17	4368.29	4388.36	3860.41	4230.61	3338.35	3750.47	4404.82	4566.13	3801.74	3832.44	3928.67	4192.8	3976.36	4300.57	3388.46	4496.14	3795.46	3542.42	3659.35	3392.12	3139.28	3192.41	3550.22	3294.62	3400.83	3583.22	3558.65	3753.3	3710.47	3264.23	3704.22	4204.55	3962.38	3759.99	4490.88	5312.96	3573.34	4866.67	5233.66	5732.75	5135.53	3673	4499.33
	3270.23	3339.6	3751.35	3431.67	3424.21	3809.44	4359.18	4381.25	3851.95	4227.95	3335.7	3743.35	4396.06	4555.01	3793.74	3828.12	3922.13	4181.7	3969.84	4288.52	3385.09	4484.95	3787.09	3538.59	3651.36	3387.42	3135.79	3188.05	3544.42	3291.39	3396.09	3576.68	3553.2	3745.88	3702.18	3260.86	3699.77	4192.45	3953.25	3754.41	4482.31	5294.2	3565.87	4849.48	5218.73	5708.57	5116.46	3669.1	4483.74
	3265.61	3332.68	3742.8	3425.25	3418.24	3804.72	4350.12	4374.14	3843.54	4225.28	3333.05	3736.26	4387.32	4543.95	3785.77	3823.81	3915.63	4170.65	3963.35	4276.53	3381.72	4473.81	3778.79	3534.76	3643.42	3382.75	3132.31	3183.72	3538.65	3288.15	3391.37	3570.16	3547.76	3738.5	3693.93	3257.5	3695.31	4180.43	3944.15	3748.84	4473.77	5275.57	3558.43	4832.4	5203.87	5684.55	5097.51	3665.2	4468.26
	3261.02	3325.81	3734.3	3418.86	3412.3	3800.01	4341.11	4367.06	3835.17	4222.59	3330.41	3729.2	4378.6	4532.93	3777.83	3819.52	3909.17	4159.64	3956.86	4264.61	3378.36	4462.73	3770.56	3530.93	3635.52	3378.1	3128.86	3179.4	3532.9	3284.93	3386.66	3563.67	3542.34	3731.15	3685.73	3254.15	3690.84	4168.47	3935.09	3743.31	4465.26	5257.06	3551.03	4815.42	5189.08	5660.69	5078.68	3661.3	4452.87
	3256.44	3318.98	3725.84	3412.51	3406.39	3795.3	4332.15	4359.98	3826.86	4219.89	3327.77	3722.17	4369.9	4521.96	3769.91	3815.23	3902.74	4148.68	3950.4	4252.75	3375.01	4451.71	3762.38	3527.11	3627.66	3373.47	3125.42	3175.1	3527.18	3281.7	3381.96	3557.2	3536.95	3723.82	3677.58	3250.81	3686.36	4156.59	3926.07	3737.79	4456.78	5238.67	3543.67	4798.55	5174.36	5637	5059.96	3657.41	4437.58
	3251.88	3312.19	3717.42	3406.2	3400.51	3790.61	4323.25	4352.91	3818.6	4217.16	3325.13	3715.18	4361.22	4511.05	3762.03	3810.95	3896.34	4137.76	3943.95	4240.95	3371.66	4440.74	3754.27	3523.3	3619.85	3368.87	3122	3170.81	3521.49	3278.48	3377.27	3550.76	3531.57	3716.53	3669.47	3247.47	3681.88	4144.79	3917.08	3732.3	4448.33	5220.4	3536.34	4781.8	5159.71	5613.47	5041.35	3653.53	4422.38
	3247.33	3305.43	3709.05	3399.92	3394.65	3785.93	4314.39	4345.86	3810.38	4214.42	3322.5	3708.22	4352.56	4500.19	3754.17	3806.68	3889.99	4126.88	3937.51	4229.21	3368.33	4429.84	3746.22	3519.49	3612.07	3364.28	3118.59	3166.54	3515.82	3275.26	3372.6	3544.35	3526.2	3709.26	3661.41	3244.14	3677.39	4133.05	3908.13	3726.83	4439.92	5202.25	3529.05	4765.15	5145.13	5590.1	5022.86	3649.65	4407.28
	3242.81	3298.72	3700.73	3393.67	3388.82	3781.26	4305.59	4338.82	3802.22	4211.65	3319.87	3701.29	4343.92	4489.38	3746.34	3802.42	3883.67	4116.05	3931.1	4217.54	3365.01	4418.99	3738.23	3515.68	3604.34	3359.73	3115.21	3162.29	3510.19	3272.04	3367.95	3537.96	3520.86	3702.03	3653.39	3240.82	3672.9	4121.39	3899.21	3721.39	4431.53	5184.22	3521.8	4748.61	5130.62	5566.89	5004.49	3645.77	4392.28
	3238.3	3292.05	3692.44	3387.46	3383.02	3776.6	4296.84	4331.8	3794.11	4208.88	3317.25	3694.39	4335.3	4478.62	3738.54	3798.16	3877.38	4105.26	3924.7	4205.94	3361.69	4408.21	3730.31	3511.88	3596.66	3355.19	3111.84	3158.05	3504.57	3268.82	3363.3	3531.6	3515.54	3694.83	3645.42	3237.51	3668.39	4109.79	3890.34	3715.98	4423.18	5166.31	3514.58	4732.19	5116.18	5543.85	4986.23	3641.9	4377.38
	3233.81	3285.42	3684.21	3381.28	3377.25	3771.95	4288.14	4324.78	3786.04	4206.08	3314.62	3687.53	4326.7	4467.91	3730.77	3793.92	3871.14	4094.52	3918.31	4194.39	3358.38	4397.48	3722.45	3508.09	3589.01	3350.68	3108.49	3153.83	3498.99	3265.61	3358.68	3525.27	3510.24	3687.65	3637.5	3234.21	3663.88	4098.28	3881.49	3710.58	4414.85	5148.52	3507.4	4715.87	5101.82	5520.97	4968.09	3638.03	4362.58
	3229.34	3278.82	3676.01	3375.14	3371.5	3767.31	4279.49	4317.79	3778.03	4203.26	3312.01	3680.7	4318.13	4457.25	3723.03	3789.69	3864.92	4083.83	3911.95	4182.91	3355.08	4386.81	3714.64	3504.3	3581.41	3346.19	3105.16	3149.63	3493.43	3262.4	3354.06	3518.96	3504.95	3680.51	3629.62	3230.91	3659.37	4086.83	3872.69	3705.22	4406.56	5130.85	3500.25	4699.66	5087.52	5498.25	4950.06	3634.17	4347.87
	3224.89	3272.27	3667.86	3369.03	3365.78	3762.68	4270.89	4310.8	3770.07	4200.43	3309.39	3673.9	4309.57	4446.65	3715.32	3785.47	3858.75	4073.18	3905.6	4171.5	3351.8	4376.2	3706.91	3500.52	3573.85	3341.72	3101.84	3145.44	3487.91	3259.2	3349.46	3512.68	3499.68	3673.4	3621.79	3227.63	3654.85	4075.45	3863.92	3699.88	4398.3	5113.29	3493.14	4683.55	5073.29	5475.7	4932.14	3630.31	4333.26
	3220.45	3265.76	3659.76	3362.96	3360.09	3758.06	4262.34	4303.83	3762.15	4197.58	3306.78	3667.13	4301.04	4436.1	3707.63	3781.25	3852.61	4062.57	3899.27	4160.14	3348.52	4365.64	3699.23	3496.74	3566.33	3337.28	3098.55	3141.27	3482.4	3255.99	3344.88	3506.43	3494.44	3666.32	3614.01	3224.35	3650.32	4064.15	3855.19	3694.56	4390.07	5095.86	3486.07	4667.56	5059.14	5453.3	4914.34	3626.46	4318.74
	3216.04	3259.28	3651.7	3356.92	3354.43	3753.45	4253.85	4296.87	3754.29	4194.72	3304.18	3660.4	4292.53	4425.6	3699.98	3777.05	3846.51	4052.01	3892.95	4148.85	3345.24	4355.15	3691.61	3492.97	3558.85	3332.86	3095.27	3137.12	3476.93	3252.8	3340.31	3500.2	3489.21	3659.27	3606.27	3221.08	3645.79	4052.91	3846.5	3689.27	4381.88	5078.54	3479.04	4651.67	5045.05	5431.06	4896.65	3622.61	4304.32
	3211.64	3252.85	3643.68	3350.92	3348.8	3748.85	4245.4	4289.93	3746.48	4191.83	3301.58	3653.69	4284.04	4415.15	3692.36	3772.86	3840.44	4041.5	3886.66	4137.63	3341.98	4344.71	3684.06	3489.2	3551.42	3328.47	3092.02	3132.99	3471.48	3249.6	3335.76	3494	3484	3652.25	3598.58	3217.82	3641.25	4041.75	3837.84	3684	4373.71	5061.34	3472.04	4635.89	5031.04	5408.98	4879.08	3618.77	4289.99
	3207.26	3246.46	3635.71	3344.95	3343.19	3744.26	4237.01	4283	3738.71	4188.93	3298.98	3647.03	4275.58	4404.75	3684.76	3768.68	3834.42	4031.03	3880.38	4126.47	3338.73	4334.33	3676.56	3485.44	3544.03	3324.09	3088.78	3128.87	3466.06	3246.41	3331.22	3487.82	3478.82	3645.26	3590.93	3214.57	3636.71	4030.66	3829.22	3678.76	4365.58	5044.26	3465.07	4620.22	5017.09	5387.06	4861.61	3614.94	4275.76
	3202.9	3240.1	3627.78	3339.02	3337.61	3739.69	4228.67	4276.09	3731	4186.02	3296.39	3640.39	4267.13	4394.41	3677.19	3764.51	3828.42	4020.61	3874.12	4115.37	3335.49	4324.01	3669.13	3481.69	3536.68	3319.75	3085.55	3124.77	3460.67	3243.22	3326.69	3481.68	3473.65	3638.3	3583.33	3211.33	3632.17	4019.63	3820.64	3673.54	4357.48	5027.3	3458.15	4604.65	5003.22	5365.29	4844.26	3611.11	4261.63
	3198.56	3233.79	3619.9	3333.12	3332.06	3735.12	4220.38	4269.19	3723.34	4183.08	3293.8	3633.79	4258.71	4384.12	3669.66	3760.34	3822.46	4010.24	3867.88	4104.33	3332.25	4313.74	3661.76	3477.94	3529.38	3315.42	3082.35	3120.69	3455.3	3240.03	3322.19	3475.56	3468.5	3631.38	3575.78	3208.1	3627.62	4008.68	3812.1	3668.35	4349.42	5010.45	3451.26	4589.19	4989.42	5343.69	4827.02	3607.29	4247.59
	3194.24	3227.51	3612.06	3327.25	3326.54	3730.56	4212.13	4262.31	3715.72	4180.13	3291.22	3627.21	4250.31	4373.88	3662.15	3756.19	3816.54	3999.91	3861.65	4093.36	3329.03	4303.53	3654.44	3474.2	3522.11	3311.12	3079.17	3116.63	3449.97	3236.85	3317.69	3469.46	3463.37	3624.48	3568.26	3204.88	3623.06	3997.8	3803.59	3663.19	4341.39	4993.72	3444.4	4573.83	4975.69	5322.24	4809.89	3603.48	4233.64
	3189.93	3221.28	3604.26	3321.42	3321.05	3726.02	4203.94	4255.45	3708.15	4177.17	3288.65	3620.68	4241.94	4363.7	3654.67	3752.05	3810.66	3989.62	3855.45	4082.45	3325.82	4293.38	3647.19	3470.46	3514.89	3306.84	3076	3112.58	3444.65	3233.67	3313.22	3463.4	3458.25	3617.62	3560.8	3201.67	3618.51	3986.99	3795.12	3658.05	4333.39	4977.11	3437.58	4558.58	4962.03	5300.94	4792.88	3599.67	4219.78
	3185.64	3215.08	3596.51	3315.62	3315.58	3721.49	4195.8	4248.6	3700.64	4174.19	3286.08	3614.17	4233.58	4353.56	3647.23	3747.93	3804.81	3979.39	3849.27	4071.6	3322.61	4283.29	3640	3466.73	3507.71	3302.58	3072.85	3108.55	3439.37	3230.49	3308.75	3457.36	3453.16	3610.79	3553.38	3198.46	3613.95	3976.25	3786.69	3652.93	4325.43	4960.61	3430.8	4543.43	4948.44	5279.8	4775.97	3595.87	4206.03
	3181.38	3208.93	3588.8	3309.86	3310.14	3716.96	4187.71	4241.76	3693.17	4171.19	3283.51	3607.7	4225.25	4343.48	3639.81	3743.81	3799	3969.2	3843.1	4060.82	3319.41	4273.26	3632.87	3463.01	3500.58	3298.35	3069.72	3104.54	3434.11	3227.32	3304.31	3451.34	3448.09	3603.99	3546	3195.27	3609.38	3965.57	3778.29	3647.84	4317.5	4944.23	3424.05	4528.38	4934.93	5258.82	4759.18	3592.07	4192.36
	3177.13	3202.81	3581.13	3304.13	3304.73	3712.45	4179.67	4234.95	3685.75	4168.18	3280.95	3601.26	4216.95	4333.46	3632.42	3739.7	3793.22	3959.05	3836.95	4050.1	3316.23	4263.28	3625.79	3459.29	3493.48	3294.14	3066.61	3100.54	3428.88	3224.16	3299.88	3445.36	3443.04	3597.22	3538.67	3192.08	3604.82	3954.97	3769.94	3642.78	4309.61	4927.96	3417.34	4513.45	4921.48	5237.99	4742.49	3588.28	4178.79
	3172.9	3196.73	3573.51	3298.44	3299.35	3707.95	4171.68	4228.15	3678.38	4165.15	3278.4	3594.85	4208.66	4323.48	3625.06	3735.61	3787.48	3948.95	3830.83	4039.45	3313.05	4253.36	3618.78	3455.58	3486.43	3289.95	3063.51	3096.57	3423.68	3220.99	3295.46	3439.4	3438.01	3590.48	3531.39	3188.91	3600.25	3944.43	3761.62	3637.75	4301.75	4911.81	3410.67	4498.61	4908.1	5217.31	4725.92	3584.5	4165.31
	3168.68	3190.69	3565.93	3292.78	3294	3703.46	4163.74	4221.37	3671.06	4162.11	3275.85	3588.47	4200.4	4313.56	3617.73	3731.52	3781.77	3938.9	3824.72	4028.85	3309.89	4243.49	3611.82	3451.88	3479.42	3285.78	3060.44	3092.61	3418.51	3217.83	3291.06	3433.47	3432.99	3583.78	3524.14	3185.74	3595.68	3933.97	3753.34	3632.74	4293.93	4895.77	3404.03	4483.88	4894.8	5196.79	4709.45	3580.73	4151.92
	3164.49	3184.69	3558.4	3287.15	3288.67	3698.97	4155.85	4214.6	3663.79	4159.05	3273.31	3582.13	4192.17	4303.69	3610.43	3727.45	3776.1	3928.9	3818.63	4018.32	3306.73	4233.68	3604.93	3448.18	3472.45	3281.64	3057.38	3088.66	3413.36	3214.68	3286.68	3427.57	3428	3577.11	3516.95	3182.59	3591.11	3923.57	3745.09	3627.75	4286.14	4879.85	3397.43	4469.25	4881.57	5176.41	4693.09	3576.97	4138.62
	3160.32	3178.73	3550.91	3281.56	3283.37	3694.51	4148.01	4207.85	3656.57	4155.98	3270.78	3575.82	4183.96	4293.88	3603.16	3723.39	3770.47	3918.94	3812.56	4007.86	3303.58	4223.93	3598.09	3444.49	3465.52	3277.52	3054.34	3084.74	3408.24	3211.53	3282.31	3421.69	3423.02	3570.46	3509.79	3179.44	3586.54	3913.24	3736.89	3622.8	4278.39	4864.04	3390.86	4454.72	4868.41	5156.19	4676.85	3573.21	4125.42
	3156.16	3172.81	3543.46	3276	3278.1	3690.05	4140.22	4201.12	3649.39	4152.89	3268.25	3569.55	4175.77	4284.12	3595.92	3719.34	3764.87	3909.04	3806.52	3997.45	3300.44	4214.24	3591.31	3440.81	3458.63	3273.43	3051.32	3080.83	3403.14	3208.38	3277.96	3415.84	3418.07	3563.86	3502.68	3176.31	3581.96	3902.98	3728.72	3617.86	4270.67	4848.34	3384.33	4440.29	4855.32	5136.12	4660.71	3569.46	4112.3
	3152.02	3166.93	3536.06	3270.47	3272.86	3685.6	4132.48	4194.41	3642.27	4149.79	3265.72	3563.31	4167.6	4274.41	3588.71	3715.3	3759.31	3899.17	3800.49	3987.11	3297.32	4204.6	3584.6	3437.13	3451.79	3269.36	3048.31	3076.95	3398.08	3205.24	3273.63	3410.02	3413.13	3557.28	3495.62	3173.18	3577.39	3892.78	3720.59	3612.96	4262.99	4832.76	3377.84	4425.97	4842.3	5116.21	4644.67	3565.72	4099.28
	3147.9	3161.09	3528.7	3264.98	3267.65	3681.16	4124.79	4187.71	3635.19	4146.67	3263.21	3557.1	4159.47	4264.76	3581.53	3711.28	3753.78	3889.36	3794.48	3976.83	3294.2	4195.02	3577.93	3433.46	3444.99	3265.31	3045.33	3073.08	3393.04	3202.1	3269.31	3404.23	3408.22	3550.73	3488.6	3170.07	3572.81	3882.66	3712.5	3608.08	4255.35	4817.29	3371.38	4411.74	4829.35	5096.44	4628.75	3561.98	4086.35
	3143.8	3155.28	3521.38	3259.52	3262.47	3676.73	4117.15	4181.04	3628.16	4143.54	3260.7	3550.92	4151.35	4255.15	3574.38	3707.26	3748.29	3879.59	3788.5	3966.61	3291.09	4185.49	3571.33	3429.8	3438.23	3261.28	3042.36	3069.22	3388.03	3198.97	3265.01	3398.46	3403.32	3544.22	3481.62	3166.96	3568.23	3872.6	3704.45	3603.23	4247.74	4801.93	3364.96	4397.62	4816.47	5076.82	4612.93	3558.26	4073.51
	3139.72	3149.52	3514.1	3254.1	3257.31	3672.32	4109.55	4174.38	3621.18	4140.39	3258.2	3544.77	4143.26	4245.61	3567.27	3703.26	3742.83	3869.87	3782.53	3956.46	3288	4176.02	3564.79	3426.15	3431.51	3257.28	3039.41	3065.39	3383.04	3195.84	3260.73	3392.72	3398.45	3537.74	3474.69	3163.87	3563.66	3862.6	3696.43	3598.4	4240.17	4786.68	3358.57	4383.6	4803.66	5057.35	4597.22	3554.54	4060.76
	3135.66	3143.79	3506.87	3248.71	3252.18	3667.91	4102.01	4167.74	3614.25	4137.23	3255.7	3538.66	4135.2	4236.11	3560.18	3699.27	3737.41	3860.2	3776.59	3946.37	3284.91	4166.61	3558.3	3422.5	3424.84	3253.3	3036.48	3061.57	3378.09	3192.72	3256.46	3387.01	3393.59	3531.29	3467.8	3160.78	3559.08	3852.68	3688.46	3593.61	4232.64	4771.55	3352.22	4369.68	4790.93	5038.03	4581.62	3550.83	4048.1
	3131.62	3138.1	3499.69	3243.35	3247.08	3663.52	4094.52	4161.12	3607.36	4134.06	3253.21	3532.59	4127.16	4226.67	3553.12	3695.3	3732.03	3850.58	3770.67	3936.34	3281.83	4157.25	3551.87	3418.87	3418.2	3249.34	3033.57	3057.77	3373.15	3189.6	3252.21	3381.33	3388.76	3524.87	3460.95	3157.71	3554.5	3842.82	3680.52	3588.83	4225.14	4756.53	3345.91	4355.86	4778.27	5018.85	4566.12	3547.13	4035.53
	3127.59	3132.46	3492.54	3238.03	3242.01	3659.13	4087.07	4154.52	3600.53	4130.88	3250.73	3526.54	4119.14	4217.28	3546.09	3691.33	3726.68	3841	3764.77	3926.38	3278.77	4147.95	3545.5	3415.23	3411.61	3245.41	3030.68	3053.99	3368.25	3186.49	3247.97	3375.67	3383.94	3518.49	3454.15	3154.65	3549.93	3833.03	3672.62	3584.09	4217.68	4741.62	3339.63	4342.14	4765.67	4999.83	4550.73	3543.44	4023.05
	3123.59	3126.85	3485.44	3232.74	3236.97	3654.76	4079.67	4147.94	3593.74	4127.68	3248.26	3520.53	4111.15	4207.95	3539.09	3687.38	3721.36	3831.48	3758.89	3916.48	3275.71	4138.71	3539.18	3411.61	3405.06	3241.49	3027.8	3050.23	3363.38	3183.38	3243.76	3370.04	3379.14	3512.14	3447.39	3151.59	3545.36	3823.31	3664.75	3579.37	4210.26	4726.82	3333.38	4328.51	4753.15	4980.95	4535.44	3539.76	4010.66
	3119.6	3121.27	3478.39	3227.49	3231.95	3650.4	4072.32	4141.38	3587	4124.46	3245.79	3514.55	4103.19	4198.67	3532.12	3683.44	3716.08	3822	3753.03	3906.64	3272.67	4129.52	3532.93	3408	3398.55	3237.6	3024.94	3046.49	3358.53	3180.27	3239.56	3364.44	3374.37	3505.82	3440.67	3148.55	3540.78	3813.65	3656.93	3574.68	4202.87	4712.13	3327.17	4314.99	4740.7	4962.21	4520.26	3536.09	3998.36
	3115.63	3115.74	3471.37	3222.26	3226.96	3646.05	4065.02	4134.84	3580.31	4121.24	3243.34	3508.61	4095.25	4189.45	3525.18	3679.51	3710.84	3812.57	3747.2	3896.86	3269.63	4120.38	3526.73	3404.39	3392.08	3233.74	3022.1	3042.76	3353.71	3177.18	3235.37	3358.87	3369.61	3499.54	3434	3145.52	3536.21	3804.06	3649.15	3570.02	4195.53	4697.56	3321	4301.56	4728.32	4943.62	4505.19	3532.43	3986.15
	3111.68	3110.25	3464.4	3217.07	3222.01	3641.71	4057.77	4128.31	3573.67	4118	3240.88	3502.69	4087.34	4180.27	3518.28	3675.6	3705.63	3803.18	3741.39	3887.14	3266.61	4111.3	3520.58	3400.79	3385.65	3229.89	3019.28	3039.06	3348.91	3174.08	3231.21	3353.32	3364.87	3493.28	3427.37	3142.5	3531.64	3794.53	3641.4	3565.38	4188.22	4683.09	3314.86	4288.23	4716.02	4925.18	4490.22	3528.77	3974.02
	3107.75	3104.79	3457.47	3211.92	3217.08	3637.38	4050.57	4121.81	3567.07	4114.75	3238.44	3496.81	4079.45	4171.16	3511.4	3671.7	3700.46	3793.85	3735.59	3877.49	3263.59	4102.28	3514.5	3397.2	3379.27	3226.07	3016.48	3035.37	3344.14	3170.99	3227.06	3347.81	3360.16	3487.06	3420.78	3139.49	3527.07	3785.07	3633.69	3560.77	4180.95	4668.73	3308.76	4275	4703.78	4906.88	4475.35	3525.13	3961.98
	3103.84	3099.38	3450.59	3206.8	3212.17	3633.06	4043.41	4115.33	3560.52	4111.48	3236.01	3490.97	4071.59	4162.09	3504.55	3667.81	3695.32	3784.56	3729.83	3867.9	3260.59	4093.31	3508.46	3393.62	3372.92	3222.28	3013.7	3031.7	3339.4	3167.91	3222.93	3342.32	3355.46	3480.88	3414.24	3136.49	3522.51	3775.67	3626.02	3556.19	4173.72	4654.48	3302.69	4261.87	4691.61	4888.73	4460.59	3521.49	3950.04
	3099.95	3094	3443.74	3201.71	3207.3	3628.76	4036.31	4108.87	3554.02	4108.2	3233.58	3485.16	4063.76	4153.08	3497.73	3663.94	3690.22	3775.32	3724.08	3858.37	3257.59	4084.4	3502.49	3390.05	3366.62	3218.5	3010.93	3028.04	3334.69	3164.83	3218.82	3336.86	3350.78	3474.72	3407.73	3133.51	3517.94	3766.34	3618.39	3551.64	4166.53	4640.34	3296.66	4248.84	4679.52	4870.72	4445.93	3517.87	3938.17
	3096.07	3088.66	3436.94	3196.65	3202.46	3624.46	4029.25	4102.43	3547.57	4104.91	3231.16	3479.38	4055.95	4144.13	3490.95	3660.07	3685.15	3766.13	3718.36	3848.91	3254.61	4075.54	3496.57	3386.48	3360.36	3214.75	3008.18	3024.41	3330	3161.76	3214.72	3331.43	3346.13	3468.6	3401.27	3130.53	3513.38	3757.08	3610.8	3547.11	4159.37	4626.31	3290.67	4235.9	4667.5	4852.85	4431.37	3514.26	3926.4
	3092.22	3083.35	3430.19	3191.63	3197.64	3620.17	4022.24	4096.01	3541.16	4101.61	3228.75	3473.63	4048.17	4135.23	3484.19	3656.23	3680.12	3756.99	3712.66	3839.5	3251.64	4066.74	3490.71	3382.92	3354.14	3211.02	3005.45	3020.8	3325.35	3158.7	3210.64	3326.02	3341.49	3462.51	3394.86	3127.57	3508.83	3747.88	3603.25	3542.61	4152.26	4612.39	3284.71	4223.06	4655.54	4835.12	4416.92	3510.65	3914.71
	3088.38	3078.09	3423.47	3186.64	3192.85	3615.9	4015.28	4089.62	3534.81	4098.3	3226.35	3467.92	4040.41	4126.38	3477.47	3652.39	3675.12	3747.9	3706.98	3830.16	3248.68	4057.99	3484.91	3379.37	3347.96	3207.31	3002.74	3017.2	3320.71	3155.64	3206.58	3320.65	3336.87	3456.46	3388.48	3124.61	3504.27	3738.74	3595.73	3538.14	4145.19	4598.58	3278.78	4210.31	4643.66	4817.54	4402.57	3507.06	3903.11
	3084.57	3072.87	3416.8	3181.68	3188.09	3611.64	4008.36	4083.24	3528.49	4094.97	3223.96	3462.24	4032.68	4117.59	3470.77	3648.57	3670.16	3738.86	3701.33	3820.88	3245.73	4049.29	3479.16	3375.84	3341.82	3203.63	3000.04	3013.62	3316.11	3152.58	3202.54	3315.3	3332.28	3450.43	3382.15	3121.67	3499.72	3729.67	3588.25	3533.69	4138.15	4584.87	3272.9	4197.66	4631.85	4800.09	4388.32	3503.48	3891.6
	3080.77	3067.68	3410.17	3176.76	3183.36	3607.38	4001.5	4076.89	3522.23	4091.64	3221.58	3456.59	4024.98	4108.85	3464.11	3644.76	3665.23	3729.86	3695.7	3811.66	3242.79	4040.65	3473.46	3372.3	3335.73	3199.97	2997.37	3010.06	3311.53	3149.53	3198.52	3309.98	3327.7	3444.44	3375.86	3118.74	3495.18	3720.66	3580.82	3529.28	4131.16	4571.28	3267.04	4185.1	4620.12	4782.79	4374.17	3499.9	3880.17
	3076.99	3062.53	3403.59	3171.87	3178.66	3603.14	3994.68	4070.56	3516.02	4088.29	3219.2	3450.98	4017.31	4100.17	3457.48	3640.97	3660.34	3720.92	3690.09	3802.51	3239.86	4032.07	3467.82	3368.78	3329.67	3196.33	2994.71	3006.52	3306.98	3146.49	3194.51	3304.69	3323.14	3438.49	3369.61	3115.82	3490.63	3711.72	3573.42	3524.89	4124.2	4557.79	3261.22	4172.64	4608.45	4765.63	4360.13	3496.34	3868.83
	3073.23	3057.42	3397.04	3167.01	3173.99	3598.91	3987.91	4064.25	3509.85	4084.93	3216.83	3445.4	4009.66	4091.54	3450.87	3637.19	3655.48	3712.02	3684.51	3793.41	3236.94	4023.54	3462.24	3365.27	3323.66	3192.71	2992.07	3003	3302.46	3143.45	3190.52	3299.42	3318.61	3432.57	3363.4	3112.91	3486.09	3702.84	3566.06	3520.53	4117.29	4544.41	3255.44	4160.28	4596.85	4748.6	4346.18	3492.79	3857.57
	3069.49	3052.35	3390.54	3162.18	3169.34	3594.69	3981.18	4057.96	3503.72	4081.56	3214.48	3439.86	4002.04	4082.96	3444.3	3633.42	3650.66	3703.17	3678.95	3784.38	3234.04	4015.06	3456.71	3361.77	3317.68	3189.12	2989.45	2999.5	3297.96	3140.42	3186.55	3294.19	3314.09	3426.68	3357.24	3110.02	3481.56	3694.03	3558.74	3516.2	4110.42	4531.13	3249.69	4148.01	4585.33	4731.72	4332.34	3489.25	3846.4
	3065.77	3047.31	3384.08	3157.39	3164.73	3590.49	3974.51	4051.69	3497.65	4078.18	3212.13	3434.34	3994.45	4074.44	3437.76	3629.67	3645.87	3694.37	3673.42	3775.41	3231.14	4006.64	3451.24	3358.27	3311.75	3185.55	2986.85	2996.01	3293.49	3137.39	3182.6	3288.98	3309.6	3420.82	3351.11	3107.13	3477.03	3685.28	3551.46	3511.89	4103.58	4517.96	3243.98	4135.83	4573.87	4714.97	4318.6	3485.72	3835.32
	3062.07	3042.32	3377.67	3152.63	3160.14	3586.29	3967.88	4045.45	3491.62	4074.78	3209.79	3428.86	3986.88	4065.98	3431.25	3625.93	3641.12	3685.62	3667.91	3766.5	3228.26	3998.28	3445.82	3354.79	3305.86	3182	2984.26	2992.55	3289.05	3134.37	3178.67	3283.81	3305.12	3415	3345.03	3104.26	3472.51	3676.59	3544.22	3507.62	4096.79	4504.9	3238.3	4123.75	4562.49	4698.36	4304.96	3482.21	3824.32
	3058.38	3037.36	3371.29	3147.91	3155.58	3582.1	3961.3	4039.23	3485.64	4071.38	3207.46	3423.42	3979.34	4057.56	3424.77	3622.21	3636.4	3676.92	3662.42	3757.66	3225.39	3989.96	3440.46	3351.31	3300.01	3178.48	2981.7	2989.1	3284.64	3131.36	3174.75	3278.66	3300.67	3409.21	3338.99	3101.4	3467.99	3667.97	3537.01	3503.37	4090.04	4491.94	3232.66	4111.76	4551.18	4681.89	4291.41	3478.7	3813.4
	3054.72	3032.44	3364.96	3143.21	3151.05	3577.93	3954.76	4033.04	3479.71	4067.97	3205.15	3418.01	3971.83	4049.21	3418.32	3618.5	3631.72	3668.27	3656.96	3748.87	3222.52	3981.7	3435.15	3347.85	3294.2	3174.97	2979.15	2985.67	3280.25	3128.35	3170.86	3273.54	3296.23	3403.46	3332.99	3098.55	3463.48	3659.4	3529.85	3499.15	4083.33	4479.09	3227.05	4099.86	4539.94	4665.56	4277.97	3475.21	3802.57
	3051.08	3027.56	3358.67	3138.55	3146.55	3573.76	3948.28	4026.86	3473.82	4064.54	3202.84	3412.63	3964.35	4040.91	3411.9	3614.8	3627.07	3659.67	3651.52	3740.15	3219.67	3973.5	3429.9	3344.39	3288.44	3171.49	2976.62	2982.27	3275.89	3125.35	3166.98	3268.44	3291.82	3397.74	3327.04	3095.72	3458.97	3650.91	3522.72	3494.96	4076.66	4466.34	3221.48	4088.06	4528.77	4649.36	4264.63	3471.73	3791.83
	3047.45	3022.71	3352.43	3133.92	3142.08	3569.61	3941.84	4020.71	3467.98	4061.11	3200.54	3407.28	3956.89	4032.66	3405.52	3611.12	3622.46	3651.12	3646.11	3731.48	3216.83	3965.35	3424.7	3340.94	3282.71	3168.04	2974.11	2978.88	3271.56	3122.36	3163.12	3263.38	3287.42	3392.05	3321.12	3092.89	3454.47	3642.47	3515.64	3490.8	4070.03	4453.7	3215.95	4076.35	4517.67	4633.3	4251.38	3468.26	3781.16
	3043.84	3017.91	3346.22	3129.33	3137.63	3565.47	3935.44	4014.59	3462.19	4057.66	3198.25	3401.97	3949.47	4024.47	3399.16	3607.46	3617.88	3642.62	3640.72	3722.88	3214.01	3957.25	3419.55	3337.5	3277.03	3164.6	2971.61	2975.51	3267.25	3119.37	3159.28	3258.35	3283.05	3386.4	3315.25	3090.08	3449.97	3634.1	3508.59	3486.66	4063.45	4441.17	3210.44	4064.73	4506.64	4617.38	4238.24	3464.8	3770.58
	3040.26	3013.14	3340.06	3124.77	3133.22	3561.34	3929.1	4008.49	3456.44	4054.21	3195.97	3396.7	3942.07	4016.33	3392.83	3603.81	3613.34	3634.16	3635.36	3714.34	3211.19	3949.21	3414.46	3334.08	3271.38	3161.19	2969.14	2972.16	3262.97	3116.39	3155.46	3253.34	3278.7	3380.78	3309.41	3087.28	3445.49	3625.79	3501.58	3482.56	4056.91	4428.74	3204.98	4053.2	4495.68	4601.59	4225.19	3461.35	3760.09
	3036.69	3008.41	3333.94	3120.24	3128.83	3557.22	3922.8	4002.41	3450.74	4050.74	3193.7	3391.45	3934.7	4008.25	3386.54	3600.17	3608.83	3625.76	3630.02	3705.87	3208.38	3941.22	3409.43	3330.66	3265.78	3157.8	2966.68	2968.82	3258.72	3113.42	3151.66	3248.36	3274.36	3375.19	3303.62	3084.5	3441	3617.54	3494.61	3478.48	4050.41	4416.41	3199.55	4041.77	4484.8	4585.93	4212.24	3457.92	3749.68
	3033.14	3003.71	3327.86	3115.74	3124.47	3553.11	3916.55	3996.35	3445.09	4047.27	3191.44	3386.24	3927.36	4000.22	3380.28	3596.55	3604.35	3617.41	3624.71	3697.45	3205.59	3933.28	3404.44	3327.25	3260.21	3154.43	2964.24	2965.51	3254.49	3110.45	3147.87	3243.41	3270.05	3369.64	3297.87	3081.72	3436.53	3609.35	3487.68	3474.43	4043.95	4404.19	3194.15	4030.43	4473.98	4570.41	4199.39	3454.5	3739.35
	3029.61	2999.06	3321.83	3111.27	3120.15	3549.02	3910.34	3990.32	3439.48	4043.78	3189.2	3381.06	3920.04	3992.25	3374.04	3592.94	3599.91	3609.1	3619.42	3689.1	3202.81	3925.4	3399.51	3323.85	3254.69	3151.09	2961.82	2962.22	3250.3	3107.49	3144.11	3238.49	3265.76	3364.13	3292.16	3078.96	3432.06	3601.23	3480.79	3470.41	4037.53	4392.07	3188.79	4019.17	4463.24	4555.02	4186.63	3451.09	3729.1
	3026.1	2994.44	3315.83	3106.84	3115.85	3544.93	3904.18	3984.32	3433.92	4040.29	3186.96	3375.92	3912.76	3984.33	3367.84	3589.35	3595.51	3600.85	3614.16	3680.8	3200.04	3917.57	3394.64	3320.46	3249.21	3147.77	2959.42	2958.94	3246.13	3104.53	3140.36	3233.6	3261.49	3358.64	3286.48	3076.21	3427.6	3593.17	3473.94	3466.42	4031.16	4380.06	3183.46	4008.01	4452.56	4539.77	4173.98	3447.7	3718.94
	3022.61	2989.86	3309.88	3102.44	3111.57	3540.86	3898.07	3978.34	3428.41	4036.79	3184.73	3370.81	3905.5	3976.47	3361.67	3585.77	3591.14	3592.64	3608.93	3672.57	3197.28	3909.79	3389.82	3317.09	3243.77	3144.47	2957.04	2955.69	3241.98	3101.59	3136.64	3228.74	3257.24	3353.19	3280.85	3073.47	3423.15	3585.17	3467.13	3462.46	4024.83	4368.14	3178.17	3996.94	4441.96	4524.64	4161.42	3444.31	3708.85
	3019.14	2985.32	3303.97	3098.07	3107.33	3536.79	3892	3972.38	3422.94	4033.28	3182.52	3365.74	3898.27	3968.66	3355.53	3582.21	3586.8	3584.49	3603.72	3664.4	3194.53	3902.07	3385.05	3313.72	3238.37	3141.19	2954.67	2952.45	3237.87	3098.65	3132.93	3223.91	3253.01	3347.78	3275.27	3070.75	3418.7	3577.23	3460.36	3458.53	4018.54	4356.34	3172.91	3985.96	4431.43	4509.65	4148.95	3440.95	3698.85
	3015.69	2980.82	3298.11	3093.74	3103.12	3532.74	3885.98	3966.45	3417.52	4029.76	3180.31	3360.69	3891.07	3960.91	3349.42	3578.67	3582.5	3576.38	3598.53	3656.29	3191.79	3894.4	3380.34	3310.36	3233.01	3137.94	2952.32	2949.24	3233.78	3095.71	3129.24	3219.1	3248.8	3342.4	3269.72	3068.04	3414.27	3569.35	3453.63	3454.63	4012.3	4344.63	3167.69	3975.07	4420.97	4494.79	4136.59	3437.59	3688.94
	3012.26	2976.35	3292.28	3089.43	3098.93	3528.7	3880.01	3960.55	3412.14	4026.23	3178.12	3355.69	3883.9	3953.21	3343.35	3575.14	3578.23	3568.33	3593.38	3648.24	3189.07	3886.78	3375.68	3307.02	3227.69	3134.7	2949.99	2946.04	3229.72	3092.79	3125.58	3214.33	3244.61	3337.05	3264.21	3065.34	3409.84	3561.53	3446.93	3450.75	4006.1	4333.03	3162.5	3964.27	4410.58	4480.07	4124.31	3434.25	3679.1
	3008.85	2971.92	3286.5	3085.16	3094.78	3524.67	3874.08	3954.67	3406.82	4022.69	3175.94	3350.71	3876.76	3945.57	3337.3	3571.62	3574	3560.33	3588.25	3640.25	3186.36	3879.21	3371.07	3303.68	3222.41	3131.49	2947.68	2942.87	3225.68	3089.87	3121.93	3209.58	3240.44	3331.74	3258.74	3062.65	3405.42	3553.78	3440.28	3446.91	3999.94	4321.53	3157.35	3953.56	4400.26	4465.47	4112.14	3430.92	3669.34
	3005.46	2967.53	3280.76	3080.92	3090.65	3520.65	3868.2	3948.81	3401.53	4019.15	3173.77	3345.77	3869.65	3937.98	3331.29	3568.12	3569.8	3552.37	3583.14	3632.32	3183.66	3871.7	3366.51	3300.36	3217.18	3128.31	2945.39	2939.71	3221.67	3086.96	3118.3	3204.86	3236.29	3326.46	3253.31	3059.98	3401.01	3546.08	3433.67	3443.1	3993.83	4310.13	3152.23	3942.93	4390.01	4451	4100.06	3427.6	3659.67
	3002.08	2963.17	3275.06	3076.72	3086.55	3516.64	3862.37	3942.98	3396.3	4015.59	3171.61	3340.86	3862.57	3930.45	3325.3	3564.64	3565.64	3544.47	3578.06	3624.46	3180.97	3864.24	3362.01	3297.04	3211.98	3125.14	2943.12	2936.57	3217.69	3084.05	3114.69	3200.18	3232.16	3321.22	3247.92	3057.32	3396.61	3538.45	3427.09	3439.31	3987.76	4298.83	3147.15	3932.4	4379.83	4436.67	4088.07	3424.3	3650.08
	2998.73	2958.86	3269.4	3072.54	3082.49	3512.65	3856.58	3937.18	3391.11	4012.03	3169.46	3335.99	3855.52	3922.98	3319.35	3561.17	3561.51	3536.61	3573.01	3616.65	3178.29	3856.84	3357.56	3293.74	3206.82	3122	2940.86	2933.45	3213.74	3081.16	3111.1	3195.52	3228.06	3316.01	3242.58	3054.67	3392.22	3530.87	3420.56	3435.55	3981.73	4287.63	3142.1	3921.95	4369.72	4422.46	4076.18	3421.01	3640.56
	2995.39	2954.58	3263.78	3068.4	3078.45	3508.66	3850.83	3931.4	3385.96	4008.46	3167.33	3331.15	3848.49	3915.56	3313.43	3557.72	3557.41	3528.81	3567.99	3608.91	3175.63	3849.48	3353.17	3290.44	3201.71	3118.88	2938.62	2930.35	3209.81	3078.27	3107.53	3190.89	3223.97	3310.84	3237.27	3052.04	3387.83	3523.36	3414.06	3431.83	3975.75	4276.54	3137.09	3911.59	4359.69	4408.38	4064.39	3417.73	3631.13
	2992.08	2950.34	3258.21	3064.29	3074.44	3504.69	3845.14	3925.65	3380.86	4004.88	3165.2	3326.35	3841.5	3908.19	3307.54	3554.29	3553.35	3521.05	3562.99	3601.22	3172.98	3842.18	3348.83	3287.16	3196.63	3115.78	2936.4	2927.27	3205.91	3075.39	3103.98	3186.29	3219.9	3305.7	3232	3049.42	3383.46	3515.91	3407.61	3428.13	3969.82	4265.54	3132.11	3901.32	4349.72	4394.42	4052.68	3414.47	3621.78
	2988.78	2946.13	3252.67	3060.21	3070.45	3500.73	3839.48	3919.93	3375.81	4001.3	3163.09	3321.57	3834.54	3900.88	3301.68	3550.87	3549.32	3513.35	3558.02	3593.6	3170.34	3834.93	3344.53	3283.89	3191.6	3112.71	2934.2	2924.21	3202.04	3072.51	3100.45	3181.72	3215.86	3300.6	3226.77	3046.81	3379.1	3508.51	3401.19	3424.46	3963.92	4254.65	3127.16	3891.14	4339.82	4380.6	4041.07	3411.23	3612.5
	2985.51	2941.96	3247.18	3056.17	3066.5	3496.78	3833.88	3914.23	3370.8	3997.71	3160.99	3316.84	3827.6	3893.62	3295.85	3547.46	3545.33	3505.69	3553.08	3586.03	3167.71	3827.73	3340.29	3280.63	3186.6	3109.65	2932.01	2921.17	3198.19	3069.65	3096.95	3177.17	3211.84	3295.52	3221.58	3044.22	3374.75	3501.18	3394.81	3420.82	3958.08	4243.85	3122.25	3881.04	4329.99	4366.9	4029.55	3407.99	3603.3
	2982.25	2937.83	3241.73	3052.15	3062.57	3492.84	3828.31	3908.56	3365.84	3994.11	3158.89	3312.13	3820.7	3886.42	3290.05	3544.07	3541.37	3498.09	3548.16	3578.53	3165.09	3820.59	3336.1	3277.38	3181.64	3106.62	2929.85	2918.15	3194.37	3066.79	3093.46	3172.66	3207.83	3290.49	3216.43	3041.64	3370.4	3493.9	3388.47	3417.21	3952.27	4233.15	3117.38	3871.03	4320.24	4353.32	4018.13	3404.77	3594.19
	2979.01	2933.74	3236.32	3048.17	3058.68	3488.91	3822.79	3902.92	3360.92	3990.5	3156.81	3307.46	3813.83	3879.27	3284.29	3540.7	3537.44	3490.53	3543.27	3571.08	3162.49	3813.49	3331.97	3274.15	3176.73	3103.61	2927.7	2915.15	3190.58	3063.94	3089.99	3168.17	3203.85	3285.49	3211.32	3039.07	3366.07	3486.68	3382.17	3413.63	3946.51	4222.55	3112.54	3861.11	4310.55	4339.87	4006.79	3401.57	3585.14
	2975.79	2929.68	3230.95	3044.22	3054.81	3485	3817.32	3897.3	3356.05	3986.89	3154.75	3302.82	3806.99	3872.17	3278.55	3537.35	3533.55	3483.03	3538.41	3563.7	3159.89	3806.45	3327.88	3270.92	3171.85	3100.63	2925.56	2912.17	3186.81	3061.1	3086.54	3163.72	3199.89	3280.52	3206.24	3036.52	3361.75	3479.52	3375.91	3410.08	3940.8	4212.05	3107.73	3851.27	4300.93	4326.54	3995.55	3398.38	3576.18
	2972.59	2925.65	3225.62	3040.29	3050.97	3481.09	3811.89	3891.71	3351.23	3983.28	3152.69	3298.22	3800.17	3865.13	3272.85	3534.01	3529.69	3475.57	3533.57	3556.37	3157.31	3799.46	3323.85	3267.7	3167.01	3097.66	2923.45	2909.21	3183.07	3058.26	3083.1	3159.29	3195.95	3275.58	3201.21	3033.98	3357.44	3472.42	3369.69	3406.56	3935.13	4201.64	3102.96	3841.51	4291.37	4313.34	3984.4	3395.2	3567.29
	2969.41	2921.67	3220.33	3036.4	3047.16	3477.2	3806.5	3886.15	3346.44	3979.65	3150.64	3293.65	3793.39	3858.15	3267.17	3530.68	3525.86	3468.16	3528.76	3549.1	3154.75	3792.51	3319.86	3264.5	3162.22	3094.71	2921.35	2906.27	3179.35	3055.44	3079.69	3154.89	3192.02	3270.68	3196.22	3031.45	3353.15	3465.37	3363.51	3403.06	3929.5	4191.33	3098.22	3831.84	4281.89	4300.25	3973.34	3392.04	3558.48
	2966.25	2917.72	3215.08	3032.55	3043.37	3473.32	3801.16	3880.61	3341.71	3976.03	3148.61	3289.11	3786.64	3851.21	3261.53	3527.37	3522.06	3460.81	3523.98	3541.89	3152.19	3785.62	3315.92	3261.31	3157.46	3091.79	2919.27	2903.34	3175.66	3052.62	3076.3	3150.52	3188.13	3265.82	3191.26	3028.94	3348.86	3458.38	3357.36	3399.6	3923.92	4181.12	3093.51	3822.25	4272.48	4287.29	3962.36	3388.9	3549.74
	2963.1	2913.8	3209.87	3028.72	3039.62	3469.45	3795.86	3875.1	3337.01	3972.39	3146.58	3284.61	3779.92	3844.33	3255.92	3524.08	3518.3	3453.5	3519.23	3534.74	3149.65	3778.78	3312.04	3258.13	3152.74	3088.89	2917.21	2900.44	3171.99	3049.81	3072.93	3146.18	3184.25	3260.98	3186.34	3026.44	3344.59	3451.45	3351.26	3396.16	3918.38	4171	3088.84	3812.75	4263.13	4274.45	3951.48	3385.77	3541.08
	2959.98	2909.92	3204.7	3024.92	3035.89	3465.6	3790.6	3869.62	3332.37	3968.75	3144.57	3280.14	3773.23	3837.5	3250.33	3520.81	3514.57	3446.24	3514.5	3527.65	3147.11	3771.99	3308.2	3254.96	3148.06	3086.01	2915.16	2897.55	3168.35	3047.01	3069.58	3141.86	3180.39	3256.18	3181.46	3023.95	3340.33	3444.58	3345.19	3392.75	3912.89	4160.97	3084.2	3803.33	4253.85	4261.73	3940.69	3382.65	3532.49
	2956.88	2906.08	3199.57	3021.15	3032.19	3461.75	3785.39	3864.17	3327.76	3965.11	3142.57	3275.7	3766.58	3830.73	3244.78	3517.55	3510.87	3439.03	3509.8	3520.62	3144.59	3765.26	3304.42	3251.8	3143.42	3083.15	2913.13	2894.69	3164.74	3044.22	3066.25	3137.58	3176.55	3251.42	3176.62	3021.48	3336.08	3437.76	3339.16	3389.37	3907.44	4151.04	3079.6	3793.99	4244.64	4249.13	3929.98	3379.55	3523.97
	2953.79	2902.27	3194.48	3017.42	3028.52	3457.92	3780.22	3858.74	3323.21	3961.46	3140.57	3271.3	3759.95	3824.01	3239.26	3514.3	3507.21	3431.87	3505.13	3513.64	3142.09	3758.57	3300.68	3248.66	3138.81	3080.31	2911.11	2891.84	3161.15	3041.44	3062.94	3133.32	3172.73	3246.69	3171.82	3019.02	3331.84	3431	3333.18	3386.02	3902.04	4141.21	3075.03	3784.74	4235.49	4236.64	3919.36	3376.46	3515.53
	2950.72	2898.5	3189.43	3013.71	3024.88	3454.1	3775.09	3853.35	3318.69	3957.81	3138.59	3266.93	3753.35	3817.34	3233.77	3511.07	3503.57	3424.76	3500.49	3506.73	3139.59	3751.93	3296.99	3245.52	3134.25	3077.49	2909.11	2889.01	3157.58	3038.66	3059.65	3129.09	3168.94	3241.99	3167.05	3016.57	3327.62	3424.29	3327.23	3382.7	3896.68	4131.46	3070.49	3775.56	4226.42	4224.27	3908.83	3373.39	3507.16
	2947.67	2894.77	3184.42	3010.03	3021.27	3450.29	3770.01	3847.98	3314.22	3954.15	3136.62	3262.59	3746.79	3810.72	3228.31	3507.86	3499.97	3417.69	3495.87	3499.87	3137.11	3745.34	3293.35	3242.4	3129.72	3074.7	2907.13	2886.2	3154.04	3035.9	3056.38	3124.89	3165.16	3237.33	3162.32	3014.14	3323.41	3417.64	3321.31	3379.41	3891.37	4121.81	3065.99	3766.47	4217.41	4212.02	3898.39	3370.33	3498.87
	2944.65	2891.07	3179.45	3006.39	3017.68	3446.5	3764.96	3842.64	3309.79	3950.49	3134.66	3258.29	3740.26	3804.16	3222.89	3504.67	3496.4	3410.68	3491.28	3493.07	3134.64	3738.8	3289.76	3239.29	3125.24	3071.92	2905.17	2883.41	3150.52	3033.14	3053.13	3120.72	3161.41	3232.7	3157.63	3011.72	3319.21	3411.05	3315.44	3376.14	3886.1	4112.25	3061.52	3757.46	4208.47	4199.89	3888.03	3367.29	3490.65
	2941.63	2887.4	3174.52	3002.77	3014.12	3442.72	3759.96	3837.33	3305.41	3946.83	3132.71	3254.02	3733.76	3797.65	3217.49	3501.49	3492.86	3403.71	3486.72	3486.32	3132.18	3732.31	3286.22	3236.2	3120.79	3069.17	2903.22	2880.64	3147.03	3030.39	3049.89	3116.57	3157.68	3228.1	3152.98	3009.32	3315.03	3404.51	3309.6	3372.91	3880.88	4102.78	3057.09	3748.53	4199.59	4187.87	3877.76	3364.26	3482.49
	2938.64	2883.77	3169.63	2999.19	3010.59	3438.95	3755	3832.04	3301.07	3943.16	3130.77	3249.78	3727.29	3791.19	3212.12	3498.33	3489.35	3396.8	3482.19	3479.64	3129.74	3725.87	3282.73	3233.11	3116.38	3066.44	2901.28	2877.89	3143.57	3027.66	3046.68	3112.46	3153.96	3223.54	3148.36	3006.93	3310.86	3398.02	3303.81	3369.7	3875.7	4093.41	3052.68	3739.68	4190.78	4175.97	3867.58	3361.25	3474.41
	2935.67	2880.17	3164.78	2995.63	3007.08	3435.19	3750.08	3826.79	3296.78	3939.49	3128.85	3245.58	3720.85	3784.78	3206.78	3495.18	3485.87	3389.93	3477.68	3473.01	3127.3	3719.48	3279.28	3230.04	3112	3063.72	2899.36	2875.16	3140.12	3024.93	3043.49	3108.37	3150.27	3219.01	3143.78	3004.55	3306.7	3391.59	3298.05	3366.52	3870.56	4084.12	3048.32	3730.91	4182.04	4164.18	3857.48	3358.26	3466.4
	2932.71	2876.61	3159.96	2992.11	3003.61	3431.44	3745.21	3821.56	3292.53	3935.82	3126.93	3241.41	3714.45	3778.42	3201.48	3492.05	3482.43	3383.11	3473.2	3466.44	3124.88	3713.14	3275.88	3226.98	3107.67	3061.03	2897.46	2872.45	3136.71	3022.21	3040.32	3104.31	3146.6	3214.51	3139.24	3002.19	3302.56	3385.21	3292.33	3363.37	3865.48	4074.93	3043.98	3722.22	4173.36	4152.5	3847.46	3355.27	3458.46
	2929.78	2873.08	3155.19	2988.61	3000.16	3427.71	3740.37	3816.36	3288.32	3932.15	3125.02	3237.27	3708.08	3772.12	3196.2	3488.94	3479.01	3376.34	3468.75	3459.92	3122.48	3706.85	3272.53	3223.93	3103.37	3058.36	2895.57	2869.75	3133.31	3019.5	3037.17	3100.28	3142.95	3210.05	3134.74	2999.84	3298.44	3378.89	3286.65	3360.24	3860.43	4065.82	3039.68	3713.61	4164.75	4140.94	3837.53	3352.31	3450.59
	2926.86	2869.59	3150.45	2985.14	2996.74	3423.99	3735.58	3811.2	3284.15	3928.47	3123.13	3233.17	3701.74	3765.86	3190.96	3485.84	3475.63	3369.62	3464.33	3453.46	3120.08	3700.6	3269.23	3220.89	3099.11	3055.71	2893.7	2867.08	3129.94	3016.8	3034.04	3096.27	3139.33	3205.62	3130.27	2997.5	3294.33	3372.62	3281	3357.15	3855.44	4056.8	3035.41	3705.08	4156.21	4129.49	3827.69	3349.36	3442.79
	2923.96	2866.13	3145.75	2981.71	2993.34	3420.28	3730.82	3806.06	3280.03	3924.79	3121.24	3229.1	3695.43	3759.66	3185.74	3482.76	3472.27	3362.95	3459.93	3447.06	3117.7	3694.41	3265.97	3217.87	3094.89	3053.08	2891.85	2864.42	3126.6	3014.11	3030.93	3092.3	3135.72	3201.22	3125.84	2995.18	3290.23	3366.4	3275.4	3354.08	3850.48	4047.88	3031.17	3696.63	4147.73	4118.15	3817.93	3346.43	3435.06
	2921.08	2862.71	3141.09	2978.3	2989.98	3416.58	3726.11	3800.95	3275.96	3921.11	3119.36	3225.06	3689.15	3753.51	3180.56	3479.7	3468.95	3356.32	3455.57	3440.72	3115.33	3688.26	3262.76	3214.86	3090.7	3050.47	2890.01	2861.79	3123.27	3011.43	3027.83	3088.35	3132.13	3196.86	3121.44	2992.88	3286.15	3360.24	3269.83	3351.04	3845.58	4039.04	3026.97	3688.26	4139.31	4106.93	3808.25	3343.51	3427.4
	2918.22	2859.32	3136.47	2974.92	2986.64	3412.9	3721.44	3795.87	3271.92	3917.42	3117.5	3221.06	3682.91	3747.41	3175.4	3476.65	3465.65	3349.74	3451.23	3434.43	3112.97	3682.16	3259.59	3211.86	3086.56	3047.88	2888.18	2859.17	3119.97	3008.76	3024.76	3084.43	3128.57	3192.53	3117.08	2990.58	3282.09	3354.12	3264.3	3348.03	3840.71	4030.29	3022.8	3679.96	4130.96	4095.81	3798.65	3340.61	3419.81
	2915.38	2855.96	3131.89	2971.57	2983.33	3409.23	3716.8	3790.82	3267.93	3913.74	3115.64	3217.09	3676.7	3741.36	3170.28	3473.62	3462.39	3343.22	3446.92	3428.2	3110.62	3676.11	3256.48	3208.87	3082.45	3045.31	2886.37	2856.57	3116.7	3006.1	3021.71	3080.53	3125.02	3188.24	3112.76	2988.3	3278.04	3348.07	3258.81	3345.04	3835.9	4021.62	3018.66	3671.74	4122.68	4084.8	3789.14	3337.72	3412.28
	2912.55	2852.64	3127.34	2968.25	2980.04	3405.57	3712.21	3785.8	3263.98	3910.05	3113.8	3213.15	3670.52	3735.36	3165.18	3470.6	3459.16	3336.74	3442.64	3422.02	3108.29	3670.11	3253.41	3205.9	3078.38	3042.76	2884.57	2853.99	3113.45	3003.45	3018.68	3076.67	3121.5	3183.97	3108.48	2986.04	3274	3342.06	3253.35	3342.09	3831.13	4013.05	3014.56	3663.6	4114.46	4073.91	3779.7	3334.85	3404.82
	2909.75	2849.35	3122.84	2964.96	2976.78	3401.92	3707.66	3780.81	3260.08	3906.36	3111.96	3209.24	3664.38	3729.41	3160.12	3467.61	3455.96	3330.3	3438.38	3415.9	3105.97	3664.16	3250.38	3202.94	3074.34	3040.23	2882.79	2851.43	3110.22	3000.81	3015.67	3072.83	3118	3179.74	3104.23	2983.79	3269.98	3336.1	3247.94	3339.16	3826.4	4004.56	3010.48	3655.54	4106.3	4063.12	3770.35	3332	3397.43
	2906.96	2846.1	3118.37	2961.7	2973.55	3398.29	3703.15	3775.85	3256.21	3902.68	3110.14	3205.37	3658.27	3723.52	3155.08	3464.63	3452.78	3323.92	3434.16	3409.84	3103.66	3658.25	3247.4	3199.99	3070.34	3037.72	2881.03	2848.89	3107.01	2998.18	3012.68	3069.02	3114.51	3175.55	3100.01	2981.55	3265.98	3330.2	3242.56	3336.26	3821.72	3996.16	3006.45	3647.55	4098.21	4052.44	3761.09	3329.16	3390.1
	2904.19	2842.88	3113.94	2958.46	2970.35	3394.67	3698.67	3770.92	3252.39	3898.99	3108.33	3201.53	3652.19	3717.67	3150.08	3461.66	3449.64	3317.58	3429.96	3403.83	3101.37	3652.39	3244.47	3197.06	3066.38	3035.23	2879.27	2846.37	3103.83	2995.56	3009.71	3065.24	3111.05	3171.38	3095.84	2979.33	3262	3324.35	3237.22	3333.39	3817.09	3987.84	3002.44	3639.64	4090.19	4041.86	3751.9	3326.34	3382.85
	2901.44	2839.69	3109.54	2955.26	2967.17	3391.07	3694.24	3766.02	3248.62	3895.3	3106.52	3197.72	3646.15	3711.87	3145.11	3458.71	3446.52	3311.3	3425.79	3397.87	3099.08	3646.58	3241.58	3194.13	3062.46	3032.76	2877.54	2843.86	3100.67	2992.95	3006.76	3061.49	3107.62	3167.25	3091.69	2977.12	3258.03	3318.55	3231.91	3330.54	3812.5	3979.61	2998.47	3631.8	4082.23	4031.4	3742.79	3323.54	3375.65
	2898.7	2836.54	3105.19	2952.08	2964.02	3387.47	3689.84	3761.15	3244.88	3891.61	3104.73	3193.95	3640.14	3706.13	3140.16	3455.78	3443.44	3305.06	3421.65	3391.97	3096.81	3640.82	3238.73	3191.22	3058.57	3030.31	2875.81	2841.38	3097.53	2990.35	3003.83	3057.76	3104.2	3163.15	3087.59	2974.93	3254.08	3312.8	3226.65	3327.73	3807.96	3971.46	2994.53	3624.04	4074.33	4021.04	3733.77	3320.75	3368.52
	2895.99	2833.42	3100.87	2948.94	2960.9	3383.89	3685.49	3756.31	3241.19	3887.92	3102.94	3190.21	3634.16	3700.43	3135.25	3452.87	3440.38	3298.86	3417.54	3386.13	3094.56	3635.1	3235.93	3188.33	3054.72	3027.88	2874.1	2838.91	3094.42	2987.76	3000.92	3054.06	3100.8	3159.09	3083.52	2972.75	3250.15	3307.1	3221.42	3324.94	3803.46	3963.4	2990.62	3616.36	4066.5	4010.78	3724.82	3317.98	3361.46
	2893.29	2830.33	3096.59	2945.82	2957.81	3380.32	3681.17	3751.5	3237.54	3884.23	3101.17	3186.5	3628.21	3694.78	3130.37	3449.97	3437.36	3292.72	3413.46	3380.34	3092.31	3629.43	3233.18	3185.45	3050.9	3025.46	2872.41	2836.46	3091.32	2985.19	2998.02	3050.39	3097.43	3155.06	3079.48	2970.59	3246.23	3301.46	3216.23	3322.17	3799.01	3955.42	2986.74	3608.75	4058.73	4000.63	3715.95	3315.23	3354.46
	2890.61	2827.28	3092.34	2942.73	2954.74	3376.77	3676.89	3746.72	3233.93	3880.54	3099.4	3182.83	3622.3	3689.19	3125.51	3447.09	3434.36	3286.62	3409.4	3374.61	3090.08	3623.81	3230.47	3182.58	3047.13	3023.07	2870.73	2834.03	3088.25	2982.62	2995.15	3046.74	3094.07	3151.06	3075.48	2968.44	3242.33	3295.86	3211.08	3319.44	3794.6	3947.53	2982.9	3601.22	4051.02	3990.59	3707.16	3312.49	3347.53
	2887.95	2824.26	3088.13	2939.66	2951.7	3373.23	3672.65	3741.97	3230.37	3876.86	3097.65	3179.19	3616.43	3683.64	3120.69	3444.22	3431.39	3280.57	3405.38	3368.93	3087.86	3618.24	3227.81	3179.72	3043.39	3020.7	2869.06	2831.62	3085.21	2980.07	2992.3	3043.13	3090.74	3147.09	3071.52	2966.3	3238.45	3290.31	3205.96	3316.73	3790.24	3939.72	2979.09	3593.75	4043.38	3980.65	3698.45	3309.77	3340.66
	2885.31	2821.27	3083.96	2936.63	2948.68	3369.7	3668.45	3737.26	3226.85	3873.17	3095.9	3175.58	3610.58	3678.14	3115.9	3441.38	3428.45	3274.57	3401.38	3363.31	3085.66	3612.71	3225.19	3176.88	3039.68	3018.35	2867.41	2829.23	3082.18	2977.52	2989.47	3039.54	3087.42	3143.16	3067.59	2964.18	3234.59	3284.81	3200.88	3314.05	3785.93	3931.99	2975.31	3586.37	4035.8	3970.81	3689.82	3307.06	3333.86
	2882.69	2818.32	3079.83	2933.62	2945.69	3366.19	3664.29	3732.57	3223.36	3869.49	3094.17	3172	3604.78	3672.69	3111.13	3438.55	3425.54	3268.62	3397.41	3357.74	3083.46	3607.23	3222.61	3174.05	3036.01	3016.01	2865.77	2826.86	3079.18	2974.99	2986.67	3035.97	3084.13	3139.26	3063.69	2962.07	3230.74	3279.37	3195.84	3311.4	3781.66	3924.35	2971.56	3579.06	4028.28	3961.08	3681.27	3304.38	3327.11
	2880.08	2815.4	3075.73	2930.64	2942.73	3362.69	3660.16	3727.92	3219.93	3865.8	3092.44	3168.46	3599	3667.29	3106.4	3435.73	3422.65	3262.71	3393.47	3352.23	3081.28	3601.79	3220.08	3171.23	3032.38	3013.7	2864.15	2824.5	3076.2	2972.46	2983.88	3032.44	3080.86	3135.39	3059.83	2959.98	3226.92	3273.97	3190.84	3308.78	3777.44	3916.78	2967.85	3571.82	4020.83	3951.45	3672.79	3301.71	3320.43
	2877.49	2812.51	3071.67	2927.69	2939.8	3359.2	3656.07	3723.3	3216.53	3862.12	3090.73	3164.95	3593.26	3661.94	3101.7	3432.94	3419.8	3256.86	3389.56	3346.77	3079.12	3596.4	3217.59	3168.43	3028.78	3011.4	2862.53	2822.17	3073.24	2969.95	2981.11	3028.93	3077.62	3131.56	3056.01	2957.9	3223.11	3268.62	3185.87	3306.18	3773.27	3909.3	2964.16	3564.65	4013.43	3941.92	3664.4	3299.05	3313.82
	2874.92	2809.65	3067.65	2924.77	2936.89	3355.72	3652.02	3718.7	3213.17	3858.44	3089.02	3161.47	3587.55	3656.64	3097.02	3430.16	3416.97	3251.04	3385.68	3341.36	3076.96	3591.06	3215.14	3165.64	3025.22	3009.12	2860.94	2819.85	3070.3	2967.45	2978.36	3025.45	3074.39	3127.75	3052.22	2955.84	3219.32	3263.32	3180.94	3303.61	3769.14	3901.91	2960.51	3557.56	4006.11	3932.49	3656.08	3296.42	3307.26
	2872.37	2806.83	3063.67	2921.87	2934.01	3352.26	3648.01	3714.15	3209.86	3854.76	3087.33	3158.03	3581.88	3651.39	3092.38	3427.4	3414.17	3245.28	3381.83	3336.01	3074.82	3585.77	3212.74	3162.87	3021.7	3006.87	2859.35	2817.56	3067.38	2964.96	2975.63	3021.99	3071.18	3123.98	3048.46	2953.79	3215.55	3258.07	3176.05	3301.07	3765.06	3894.59	2956.9	3550.54	3998.84	3923.16	3647.83	3293.8	3300.77
	2869.84	2804.04	3059.72	2919.01	2931.15	3348.82	3644.03	3709.62	3206.59	3851.09	3085.64	3154.62	3576.24	3646.19	3087.76	3424.65	3411.4	3239.57	3378	3330.71	3072.69	3580.52	3210.38	3160.11	3018.21	3004.63	2857.78	2815.28	3064.49	2962.49	2972.92	3018.57	3068	3120.25	3044.74	2951.76	3211.8	3252.86	3171.2	3298.55	3761.03	3887.35	2953.31	3543.59	3991.63	3913.94	3639.67	3291.2	3294.34
	2867.32	2801.28	3055.8	2916.17	2928.32	3345.38	3640.09	3705.12	3203.36	3847.41	3083.96	3151.24	3570.64	3641.03	3083.18	3421.92	3408.66	3233.9	3374.21	3325.47	3070.58	3575.31	3208.06	3157.36	3014.75	3002.41	2856.22	2813.02	3061.62	2960.02	2970.23	3015.17	3064.83	3116.54	3041.06	2949.74	3208.07	3247.71	3166.38	3296.07	3757.04	3880.2	2949.76	3536.71	3984.49	3904.81	3631.57	3288.61	3287.97
	2864.82	2798.55	3051.92	2913.35	2925.52	3341.96	3636.19	3700.66	3200.17	3843.74	3082.3	3147.89	3565.07	3635.92	3078.62	3419.21	3405.94	3228.28	3370.44	3320.28	3068.47	3570.16	3205.79	3154.63	3011.34	3000.21	2854.67	2810.77	3058.76	2957.57	2967.57	3011.8	3061.69	3112.87	3037.4	2947.74	3204.36	3242.6	3161.6	3293.6	3753.1	3873.12	2946.23	3529.91	3977.41	3895.78	3623.56	3286.05	3281.66
	2862.34	2795.86	3048.08	2910.57	2922.74	3338.56	3632.32	3696.23	3197.03	3840.08	3080.64	3144.58	3559.54	3630.87	3074.1	3416.52	3403.26	3222.7	3366.71	3315.14	3066.38	3565.04	3203.56	3151.91	3007.95	2998.02	2853.14	2808.55	3055.93	2955.12	2964.92	3008.45	3058.57	3109.23	3033.79	2945.75	3200.67	3237.54	3156.85	3291.17	3749.2	3866.13	2942.74	3523.17	3970.39	3886.86	3615.62	3283.5	3275.41
	2859.88	2793.2	3044.28	2907.81	2919.99	3335.16	3628.5	3691.83	3193.92	3836.41	3078.99	3141.3	3554.04	3625.86	3069.6	3413.84	3400.6	3217.17	3363	3310.06	3064.31	3559.98	3201.37	3149.2	3004.61	2995.86	2851.62	2806.35	3053.12	2952.69	2962.29	3005.13	3055.47	3105.62	3030.2	2943.77	3197	3232.53	3152.15	3288.76	3745.35	3859.21	2939.29	3516.51	3963.44	3878.03	3607.75	3280.97	3269.22
	2857.43	2790.56	3040.51	2905.08	2917.27	3331.78	3624.7	3687.46	3190.86	3832.75	3077.35	3138.05	3548.58	3620.89	3065.14	3411.18	3397.96	3211.69	3359.32	3305.03	3062.24	3554.96	3199.23	3146.51	3001.29	2993.71	2850.11	2804.16	3050.33	2950.28	2959.69	3001.84	3052.39	3102.05	3026.65	2941.82	3193.35	3227.57	3147.48	3286.38	3741.55	3852.37	2935.86	3509.92	3956.54	3869.3	3599.96	3278.45	3263.09
	2855.01	2787.97	3036.78	2902.38	2914.57	3328.42	3620.95	3683.12	3187.84	3829.1	3075.72	3134.84	3543.15	3615.98	3060.7	3408.54	3395.36	3206.26	3355.67	3300.06	3060.19	3549.98	3197.12	3143.83	2998.02	2991.59	2848.62	2801.99	3047.57	2947.87	2957.1	2998.58	3049.34	3098.51	3023.14	2939.87	3189.72	3222.65	3142.85	3284.03	3737.8	3845.62	2932.47	3503.4	3949.71	3860.66	3592.25	3275.96	3257.03
	2852.6	2785.4	3033.08	2899.7	2911.9	3325.07	3617.23	3678.82	3184.86	3825.44	3074.1	3131.65	3537.75	3611.12	3056.3	3405.91	3392.78	3200.88	3352.05	3295.13	3058.16	3545.05	3195.06	3141.17	2994.78	2989.48	2847.14	2799.84	3044.82	2945.47	2954.53	2995.34	3046.3	3095	3019.66	2937.94	3186.11	3217.78	3138.25	3281.71	3734.09	3838.94	2929.1	3496.95	3942.94	3852.13	3584.61	3273.48	3251.02
	2850.21	2782.87	3029.42	2897.05	2909.26	3321.73	3613.54	3674.55	3181.92	3821.79	3072.49	3128.5	3532.4	3606.3	3051.92	3403.3	3390.23	3195.54	3348.46	3290.27	3056.13	3540.17	3193.04	3138.52	2991.57	2987.39	2845.67	2797.71	3042.09	2943.09	2951.99	2992.13	3043.29	3091.52	3016.21	2936.03	3182.52	3212.96	3133.69	3279.41	3730.43	3832.34	2925.77	3490.57	3936.22	3843.69	3577.04	3271.02	3245.07
	2847.83	2780.36	3025.79	2894.43	2906.64	3318.41	3609.9	3670.32	3179.02	3818.15	3070.89	3125.39	3527.07	3601.53	3047.57	3400.71	3387.7	3190.25	3344.9	3285.45	3054.12	3535.33	3191.06	3135.89	2988.4	2985.32	2844.21	2795.6	3039.39	2940.72	2949.47	2988.94	3040.29	3088.08	3012.79	2934.13	3178.96	3208.18	3129.17	3277.14	3726.82	3825.81	2922.47	3484.26	3929.57	3835.35	3569.55	3268.58	3239.17
	2845.48	2777.89	3022.2	2891.83	2904.05	3315.1	3606.29	3666.11	3176.16	3814.51	3069.29	3122.3	3521.79	3596.81	3043.25	3398.14	3385.2	3185	3341.37	3280.69	3052.13	3530.53	3189.13	3133.27	2985.27	2983.26	2842.76	2793.51	3036.7	2938.36	2946.96	2985.79	3037.32	3084.66	3009.41	2932.25	3175.41	3203.45	3124.68	3274.89	3723.25	3819.37	2919.2	3478.02	3922.98	3827.1	3562.13	3266.16	3233.34
	2843.14	2775.45	3018.64	2889.27	2901.48	3311.8	3602.71	3661.94	3173.35	3810.87	3067.71	3119.25	3516.53	3592.13	3038.97	3395.58	3382.73	3179.8	3337.87	3275.98	3050.14	3525.78	3187.23	3130.66	2982.16	2981.23	2841.33	2791.43	3034.04	2936.02	2944.48	2982.66	3034.37	3081.28	3006.06	2930.38	3171.89	3198.77	3120.23	3272.67	3719.73	3813	2915.97	3471.85	3916.46	3818.95	3554.78	3263.75	3227.56
	2840.82	2773.04	3015.13	2886.72	2898.94	3308.52	3599.17	3657.8	3170.57	3807.24	3066.14	3116.24	3511.32	3587.51	3034.71	3393.04	3380.29	3174.65	3334.4	3271.32	3048.17	3521.08	3185.38	3128.07	2979.1	2979.21	2839.91	2789.38	3031.39	2933.69	2942.01	2979.55	3031.44	3077.94	3002.75	2928.52	3168.38	3194.13	3115.82	3270.48	3716.26	3806.71	2912.76	3465.75	3909.99	3810.9	3547.5	3261.36	3221.85
	2838.51	2770.67	3011.64	2884.21	2896.42	3305.25	3595.66	3653.7	3167.84	3803.62	3064.57	3113.25	3506.14	3582.93	3030.48	3390.52	3377.87	3169.55	3330.96	3266.71	3046.21	3516.42	3183.57	3125.49	2976.07	2977.21	2838.5	2787.34	3028.77	2931.37	2939.57	2976.48	3028.54	3074.62	2999.47	2926.68	3164.9	3189.54	3111.45	3268.32	3712.84	3800.49	2909.59	3459.72	3903.58	3802.93	3540.3	3258.99	3216.19
	2836.23	2768.32	3008.19	2881.72	2893.94	3302	3592.19	3649.63	3165.15	3800	3063.02	3110.3	3500.99	3578.4	3026.28	3388.01	3375.48	3164.49	3327.55	3262.16	3044.27	3511.8	3181.8	3122.93	2973.07	2975.23	2837.1	2785.32	3026.16	2929.06	2937.15	2973.43	3025.65	3071.34	2996.22	2924.86	3161.45	3184.99	3107.11	3266.18	3709.46	3794.36	2906.45	3453.75	3897.23	3795.07	3533.17	3256.64	3210.58
	2833.96	2766.01	3004.78	2879.26	2891.47	3298.76	3588.76	3645.59	3162.49	3796.38	3061.47	3107.38	3495.88	3573.91	3022.11	3385.53	3373.11	3159.48	3324.16	3257.66	3042.34	3507.23	3180.06	3120.38	2970.11	2973.27	2835.72	2783.32	3023.58	2926.76	2934.75	2970.4	3022.79	3068.09	2993.01	2923.05	3158.01	3180.49	3102.8	3264.07	3706.13	3788.3	2903.34	3447.86	3890.95	3787.29	3526.11	3254.31	3205.04
	2831.71	2763.72	3001.4	2876.82	2889.04	3295.53	3585.35	3641.59	3159.88	3792.77	3059.93	3104.49	3490.81	3569.47	3017.97	3383.06	3370.77	3154.52	3320.81	3253.22	3040.42	3502.7	3178.37	3117.85	2967.18	2971.32	2834.34	2781.34	3021.02	2924.48	2932.37	2967.41	3019.95	3064.87	2989.83	2921.26	3154.6	3176.04	3098.54	3261.99	3702.85	3782.31	2900.26	3442.03	3884.72	3779.61	3519.13	3252	3199.55
	2829.48	2761.47	2998.06	2874.41	2886.62	3292.32	3581.99	3637.62	3157.31	3789.17	3058.4	3101.64	3485.77	3565.08	3013.85	3380.61	3368.46	3149.6	3317.49	3248.82	3038.52	3498.22	3176.72	3115.33	2964.29	2969.4	2832.98	2779.38	3018.47	2922.21	2930.01	2964.44	3017.13	3061.68	2986.68	2919.48	3151.2	3171.63	3094.31	3259.93	3699.61	3776.4	2897.21	3436.27	3878.55	3772.03	3512.21	3249.7	3194.11
	2827.26	2759.25	2994.75	2872.03	2884.24	3289.13	3578.66	3633.68	3154.78	3785.57	3056.88	3098.81	3480.77	3560.74	3009.77	3378.17	3366.17	3144.73	3314.2	3244.48	3036.62	3493.78	3175.12	3112.83	2961.43	2967.49	2831.63	2777.43	3015.95	2919.95	2927.67	2961.49	3014.33	3058.53	2983.56	2917.72	3147.83	3167.26	3090.12	3257.9	3696.43	3770.56	2894.2	3430.58	3872.44	3764.53	3505.37	3247.43	3188.73
	2825.06	2757.06	2991.47	2869.67	2881.88	3285.94	3575.36	3629.78	3152.29	3781.98	3055.37	3096.02	3475.8	3556.44	3005.72	3375.75	3363.91	3139.91	3310.94	3240.19	3034.75	3489.39	3173.55	3110.34	2958.61	2965.6	2830.29	2775.5	3013.44	2917.71	2925.35	2958.57	3011.55	3055.41	2980.48	2915.98	3144.49	3162.94	3085.96	3255.9	3693.29	3764.8	2891.21	3424.95	3866.4	3757.13	3498.59	3245.17	3183.41
	2822.88	2754.9	2988.23	2867.34	2879.55	3282.78	3572.1	3625.91	3149.84	3778.4	3053.87	3093.27	3470.87	3552.2	3001.69	3373.35	3361.67	3135.13	3307.7	3235.95	3032.88	3485.03	3172.02	3107.86	2955.82	2963.72	2828.96	2773.6	3010.95	2915.48	2923.05	2955.68	3008.79	3052.32	2977.43	2914.24	3141.16	3158.67	3081.84	3253.92	3690.19	3759.12	2888.26	3419.39	3860.41	3749.82	3491.89	3242.93	3178.14
	2820.72	2752.77	2985.02	2865.03	2877.24	3279.63	3568.87	3622.07	3147.44	3774.82	3052.37	3090.54	3465.98	3547.99	2997.7	3370.97	3359.46	3130.4	3304.5	3231.76	3031.03	3480.73	3170.53	3105.4	2953.06	2961.87	2827.64	2771.7	3008.49	2913.26	2920.77	2952.82	3006.06	3049.26	2974.41	2912.53	3137.86	3154.43	3077.75	3251.96	3687.15	3753.5	2885.33	3413.9	3854.48	3742.6	3485.26	3240.71	3172.93
	2818.57	2750.67	2981.85	2862.76	2874.95	3276.49	3565.67	3618.26	3145.07	3771.25	3050.89	3087.85	3461.12	3543.84	2993.73	3368.61	3357.28	3125.71	3301.33	3227.62	3029.19	3476.46	3169.08	3102.96	2950.34	2960.03	2826.34	2769.83	3006.04	2911.06	2918.51	2949.98	3003.34	3046.23	2971.43	2910.83	3134.57	3150.25	3073.7	3250.04	3684.15	3747.96	2882.44	3408.47	3848.61	3735.47	3478.69	3238.51	3167.77
	2816.45	2748.6	2978.71	2860.5	2872.69	3273.37	3562.51	3614.49	3142.74	3767.69	3049.41	3085.18	3456.29	3539.73	2989.79	3366.26	3355.12	3121.08	3298.18	3223.53	3027.37	3472.24	3167.67	3100.53	2947.65	2958.2	2825.04	2767.98	3003.61	2908.87	2916.27	2947.16	3000.65	3043.23	2968.48	2909.14	3131.31	3146.1	3069.69	3248.14	3681.19	3742.49	2879.58	3403.11	3842.8	3728.42	3472.2	3236.33	3162.67
	2814.33	2746.57	2975.61	2858.27	2870.46	3270.26	3559.38	3610.75	3140.45	3764.13	3047.94	3082.55	3451.5	3535.66	2985.88	3363.93	3352.99	3116.49	3295.07	3219.5	3025.56	3468.06	3166.3	3098.11	2944.99	2956.4	2823.76	2766.14	3001.21	2906.69	2914.05	2944.38	2997.98	3040.27	2965.56	2907.47	3128.07	3142	3065.71	3246.26	3678.28	3737.1	2876.75	3397.81	3837.05	3721.47	3465.77	3234.16	3157.62
	2812.24	2744.56	2972.53	2856.07	2868.25	3267.17	3556.29	3607.05	3138.2	3760.58	3046.49	3079.96	3446.75	3531.65	2982	3361.61	3350.88	3111.94	3291.99	3215.51	3023.76	3463.93	3164.96	3095.71	2942.37	2954.61	2822.49	2764.32	2998.82	2904.53	2911.85	2941.62	2995.33	3037.34	2962.67	2905.81	3124.86	3137.95	3061.77	3244.41	3675.42	3731.77	2873.94	3392.57	3831.36	3714.61	3459.41	3232.01	3152.62
	2810.16	2742.58	2969.49	2853.9	2866.07	3264.09	3553.22	3603.38	3135.98	3757.04	3045.03	3077.39	3442.03	3527.68	2978.15	3359.32	3348.8	3107.44	3288.93	3211.58	3021.98	3459.84	3163.67	3093.33	2939.78	2952.84	2821.23	2762.53	2996.45	2902.37	2909.67	2938.88	2992.7	3034.44	2959.81	2904.17	3121.66	3133.93	3057.86	3242.59	3672.6	3726.52	2871.17	3387.4	3825.73	3707.83	3453.12	3229.89	3147.68
	2808.1	2740.63	2966.49	2851.75	2863.91	3261.03	3550.2	3599.74	3133.81	3753.5	3043.59	3074.85	3437.34	3523.75	2974.33	3357.04	3346.74	3102.99	3285.91	3207.69	3020.21	3455.79	3162.41	3090.95	2937.22	2951.09	2819.98	2760.74	2994.1	2900.24	2907.51	2936.17	2990.09	3031.57	2956.99	2902.54	3118.49	3129.97	3053.99	3240.79	3669.83	3721.34	2868.43	3382.29	3820.16	3701.14	3446.9	3227.78	3142.79
	2806.06	2738.72	2963.51	2849.62	2861.77	3257.99	3547.2	3596.13	3131.68	3749.97	3042.16	3072.35	3432.69	3519.87	2970.53	3354.78	3344.71	3098.58	3282.91	3203.86	3018.45	3451.78	3161.2	3088.6	2934.7	2949.36	2818.74	2758.98	2991.76	2898.11	2905.37	2933.49	2987.5	3028.73	2954.2	2900.93	3115.33	3126.04	3050.15	3239.02	3667.11	3716.23	2865.72	3377.25	3814.64	3694.54	3440.75	3225.69	3137.95
	2804.03	2736.83	2960.57	2847.52	2859.66	3254.96	3544.24	3592.56	3129.58	3746.45	3040.73	3069.88	3428.08	3516.04	2966.76	3352.53	3342.71	3094.22	3279.95	3200.07	3016.71	3447.81	3160.02	3086.25	2932.2	2947.64	2817.51	2757.23	2989.45	2896	2903.25	2930.83	2984.94	3025.92	2951.44	2899.33	3112.2	3122.15	3046.35	3237.27	3664.43	3711.19	2863.04	3372.27	3809.19	3688.02	3434.66	3223.62	3133.16
	2802.02	2734.97	2957.67	2845.45	2857.58	3251.95	3541.31	3589.02	3127.53	3742.94	3039.32	3067.43	3423.5	3512.25	2963.02	3350.31	3340.73	3089.91	3277.01	3196.33	3014.98	3443.89	3158.88	3083.93	2929.74	2945.94	2816.29	2755.51	2987.16	2893.91	2901.15	2928.19	2982.39	3023.14	2948.71	2897.75	3109.09	3118.31	3042.58	3235.55	3661.79	3706.22	2860.39	3367.35	3803.79	3681.59	3428.64	3221.57	3128.43
	2800.03	2733.14	2954.79	2843.4	2855.52	3248.95	3538.41	3585.51	3125.51	3739.44	3037.91	3065.02	3418.96	3508.51	2959.31	3348.1	3338.77	3085.64	3274.11	3192.65	3013.27	3440.01	3157.78	3081.61	2927.31	2944.25	2815.09	2753.8	2984.88	2891.82	2899.07	2925.58	2979.86	3020.4	2946.01	2896.18	3106	3114.52	3038.85	3233.85	3659.2	3701.31	2857.76	3362.49	3798.45	3675.25	3422.68	3219.53	3123.74
	2798.06	2731.34	2951.95	2841.37	2853.48	3245.97	3535.54	3582.03	3123.53	3735.94	3036.51	3062.64	3414.45	3504.82	2955.62	3345.9	3336.84	3081.42	3271.23	3189.01	3011.56	3436.17	3156.71	3079.31	2924.92	2942.58	2813.89	2752.11	2982.63	2889.75	2897.01	2923	2977.36	3017.69	2943.35	2894.63	3102.93	3110.76	3035.16	3232.18	3656.65	3696.48	2855.17	3357.69	3793.17	3668.99	3416.8	3217.52	3119.11
	2796.1	2729.57	2949.14	2839.37	2851.47	3243	3532.71	3578.59	3121.59	3732.46	3035.12	3060.29	3409.97	3501.17	2951.97	3343.73	3334.94	3077.24	3268.39	3185.42	3009.88	3432.37	3155.69	3077.03	2922.55	2940.93	2812.71	2750.43	2980.39	2887.7	2894.97	2920.44	2974.88	3015	2940.71	2893.09	3099.88	3107.05	3031.49	3230.53	3654.15	3691.72	2852.61	3352.95	3787.95	3662.81	3410.97	3215.52	3114.53
	2794.16	2727.83	2946.36	2837.4	2849.48	3240.06	3529.91	3575.18	3119.69	3728.98	3033.74	3057.97	3405.53	3497.57	2948.34	3341.57	3333.06	3073.11	3265.57	3181.88	3008.2	3428.62	3154.7	3074.76	2920.22	2939.3	2811.54	2748.77	2978.17	2885.66	2892.95	2917.91	2972.42	3012.35	2938.11	2891.57	3096.86	3103.37	3027.87	3228.91	3651.7	3687.02	2850.08	3348.27	3782.78	3656.72	3405.22	3213.54	3110
	2792.23	2726.12	2943.61	2835.45	2847.52	3237.12	3527.14	3571.8	3117.83	3725.51	3032.36	3055.69	3401.12	3494.01	2944.74	3339.43	3331.21	3069.03	3262.79	3178.39	3006.54	3424.91	3153.74	3072.51	2917.92	2937.68	2810.37	2747.14	2975.97	2883.63	2890.95	2915.4	2969.97	3009.73	2935.54	2890.06	3093.85	3099.74	3024.27	3227.31	3649.28	3682.39	2847.57	3343.66	3777.68	3650.72	3399.53	3211.58	3105.52
	2790.33	2724.44	2940.89	2833.53	2845.58	3234.21	3524.4	3568.46	3116	3722.05	3031	3053.43	3396.75	3490.5	2941.16	3337.3	3329.38	3064.99	3260.03	3174.95	3004.89	3421.23	3152.83	3070.27	2915.65	2936.08	2809.22	2745.52	2973.79	2881.62	2888.97	2912.92	2967.55	3007.14	2933	2888.56	3090.87	3096.15	3020.72	3225.73	3646.91	3677.83	2845.1	3339.1	3772.63	3644.79	3393.9	3209.64	3101.09
	2788.44	2722.78	2938.21	2831.63	2843.66	3231.31	3521.7	3565.14	3114.21	3718.6	3029.64	3051.2	3392.42	3487.03	2937.62	3335.2	3327.57	3061	3257.3	3171.55	3003.26	3417.6	3151.95	3068.04	2913.42	2934.5	2808.08	2743.91	2971.62	2879.62	2887.01	2910.46	2965.15	3004.57	2930.49	2887.08	3087.9	3092.61	3017.19	3224.18	3644.59	3673.34	2842.65	3334.6	3767.64	3638.95	3388.34	3207.72	3096.71
	2786.56	2721.16	2935.55	2829.75	2841.77	3228.43	3519.02	3561.86	3112.46	3715.16	3028.29	3049	3388.11	3483.61	2934.1	3333.11	3325.79	3057.05	3254.61	3168.21	3001.64	3414.01	3151.11	3065.83	2911.21	2932.93	2806.95	2742.33	2969.48	2877.63	2885.06	2908.03	2962.77	3002.04	2928.02	2885.62	3084.96	3089.1	3013.7	3222.66	3642.31	3668.92	2840.23	3330.16	3762.71	3633.19	3382.84	3205.82	3092.37
	2784.7	2719.56	2932.93	2827.9	2839.9	3225.56	3516.38	3558.61	3110.75	3711.73	3026.94	3046.84	3383.85	3480.23	2930.61	3331.03	3324.04	3053.15	3251.94	3164.91	3000.03	3410.46	3150.31	3063.63	2909.03	2931.38	2805.83	2740.76	2967.35	2875.66	2883.14	2905.62	2960.41	2999.54	2925.57	2884.17	3082.04	3085.64	3010.25	3221.16	3640.07	3664.56	2837.84	3325.78	3757.84	3627.52	3377.41	3203.94	3088.09
	2782.86	2718	2930.34	2826.08	2838.06	3222.71	3513.77	3555.4	3109.07	3708.31	3025.61	3044.7	3379.61	3476.9	2927.14	3328.98	3322.31	3049.3	3249.3	3161.66	2998.44	3406.96	3149.54	3061.45	2906.89	2929.84	2804.72	2739.21	2965.24	2873.7	2881.24	2903.24	2958.08	2997.08	2923.16	2882.73	3079.14	3082.21	3006.83	3219.68	3637.88	3660.26	2835.48	3321.46	3753.02	3621.92	3372.04	3202.07	3083.86
	2781.04	2716.46	2927.78	2824.28	2836.23	3219.88	3511.19	3552.21	3107.43	3704.9	3024.28	3042.59	3375.41	3473.61	2923.7	3326.94	3320.61	3045.49	3246.69	3158.46	2996.86	3403.49	3148.81	3059.28	2904.78	2928.33	2803.62	2737.68	2963.15	2871.76	2879.35	2900.88	2955.76	2994.64	2920.77	2881.31	3076.25	3078.83	3003.44	3218.22	3635.73	3656.04	2833.15	3317.19	3748.26	3616.41	3366.74	3200.23	3079.67
	2779.23	2714.95	2925.25	2822.5	2834.44	3217.07	3508.64	3549.06	3105.83	3701.5	3022.97	3040.52	3371.25	3470.37	2920.29	3324.92	3318.93	3041.72	3244.12	3155.3	2995.3	3400.06	3148.11	3057.13	2902.69	2926.83	2802.53	2736.16	2961.08	2869.83	2877.49	2898.54	2953.46	2992.23	2918.42	2879.9	3073.39	3075.49	3000.09	3216.79	3633.62	3651.88	2830.85	3312.99	3743.56	3610.98	3361.49	3198.4	3075.54
	2777.44	2713.47	2922.75	2820.75	2832.66	3214.27	3506.12	3545.94	3104.27	3698.11	3021.66	3038.47	3367.12	3467.18	2916.91	3322.91	3317.27	3038.01	3241.57	3152.2	2993.75	3396.68	3147.45	3054.99	2900.64	2925.34	2801.45	2734.66	2959.02	2867.92	2875.64	2896.23	2951.18	2989.85	2916.1	2878.51	3070.55	3072.19	2996.77	3215.39	3631.56	3647.78	2828.58	3308.84	3738.92	3605.62	3356.32	3196.59	3071.45
	2775.67	2712.01	2920.28	2819.02	2830.91	3211.49	3503.63	3542.86	3102.74	3694.73	3020.35	3036.45	3363.02	3464.03	2913.55	3320.93	3315.64	3034.33	3239.05	3149.14	2992.21	3393.33	3146.83	3052.87	2898.62	2923.87	2800.38	2733.18	2956.98	2866.02	2873.81	2893.95	2948.93	2987.5	2913.8	2877.13	3067.73	3068.93	2993.48	3214	3629.54	3643.75	2826.33	3304.74	3734.33	3600.35	3351.2	3194.81	3067.41
	2773.91	2710.59	2917.84	2817.32	2829.18	3208.73	3501.17	3539.8	3101.25	3691.36	3019.06	3034.46	3358.96	3460.92	2910.22	3318.96	3314.04	3030.71	3236.56	3146.12	2990.68	3390.03	3146.24	3050.76	2896.63	2922.42	2799.33	2731.72	2954.97	2864.14	2872.01	2891.68	2946.69	2985.18	2911.54	2875.77	3064.93	3065.71	2990.23	3212.65	3627.56	3639.78	2824.12	3300.71	3729.8	3595.16	3346.15	3193.04	3063.41
	2772.17	2709.19	2915.43	2815.64	2827.48	3205.99	3498.75	3536.78	3099.79	3688	3017.77	3032.51	3354.93	3457.86	2906.92	3317	3312.46	3027.13	3234.11	3143.16	2989.17	3386.76	3145.69	3048.67	2894.67	2920.98	2798.28	2730.28	2952.96	2862.27	2870.22	2889.45	2944.47	2982.89	2909.31	2874.42	3062.15	3062.53	2987.01	3211.31	3625.63	3635.88	2821.93	3296.73	3725.33	3590.04	3341.16	3191.29	3059.47
	2770.44	2707.82	2913.05	2813.99	2825.8	3203.26	3496.35	3533.79	3098.38	3684.65	3016.49	3030.58	3350.93	3454.85	2903.64	3315.07	3310.9	3023.59	3231.68	3140.24	2987.68	3383.53	3145.17	3046.59	2892.73	2919.56	2797.24	2728.85	2950.98	2860.41	2868.45	2887.23	2942.28	2980.64	2907.11	2873.08	3059.39	3059.39	2983.83	3210	3623.74	3632.04	2819.77	3292.8	3720.92	3585.01	3336.23	3189.55	3055.57
	2768.73	2706.48	2910.7	2812.36	2824.14	3200.55	3493.98	3530.83	3097	3681.31	3015.22	3028.68	3346.97	3451.88	2900.39	3313.15	3309.37	3020.11	3229.28	3137.37	2986.2	3380.35	3144.69	3044.52	2890.83	2918.15	2796.21	2727.44	2949.01	2858.57	2866.7	2885.04	2940.1	2978.41	2904.94	2871.76	3056.65	3056.29	2980.68	3208.71	3621.89	3628.26	2817.63	3288.93	3716.56	3580.05	3331.36	3187.84	3051.71
	2767.04	2705.17	2908.38	2810.75	2822.5	3197.86	3491.65	3527.9	3095.65	3677.98	3013.96	3026.81	3343.04	3448.95	2897.17	3311.25	3307.87	3016.66	3226.91	3134.54	2984.73	3377.2	3144.24	3042.47	2888.96	2916.77	2795.19	2726.05	2947.07	2856.75	2864.96	2882.88	2937.95	2976.21	2902.8	2870.45	3053.93	3053.23	2977.56	3207.44	3620.08	3624.55	2815.53	3285.12	3712.26	3575.17	3326.56	3186.15	3047.91
	2765.36	2703.89	2906.09	2809.17	2820.89	3195.19	3489.34	3525.01	3094.34	3674.67	3012.71	3024.97	3339.15	3446.07	2893.97	3309.36	3306.38	3013.27	3224.57	3131.76	2983.27	3374.1	3143.83	3040.44	2887.12	2915.39	2794.19	2724.67	2945.13	2854.94	2863.25	2880.74	2935.82	2974.04	2900.7	2869.16	3051.23	3050.2	2974.47	3206.2	3618.32	3620.9	2813.45	3281.36	3708.02	3570.37	3321.81	3184.48	3044.15
	2763.7	2702.63	2903.83	2807.61	2819.3	3192.53	3487.06	3522.15	3093.07	3671.36	3011.46	3023.16	3335.29	3443.23	2890.8	3307.49	3304.93	3009.91	3222.26	3129.03	2981.83	3371.03	3143.45	3038.42	2885.31	2914.03	2793.19	2723.31	2943.22	2853.14	2861.56	2878.62	2933.7	2971.9	2898.62	2867.88	3048.55	3047.22	2971.42	3204.98	3616.59	3617.31	2811.4	3277.65	3703.84	3565.65	3317.13	3182.82	3040.43
	2762.06	2701.4	2901.6	2806.08	2817.73	3189.9	3484.82	3519.32	3091.84	3668.07	3010.22	3021.37	3331.46	3440.44	2887.65	3305.64	3303.49	3006.61	3219.98	3126.34	2980.41	3368.01	3143.11	3036.41	2883.52	2912.69	2792.2	2721.97	2941.33	2851.36	2859.88	2876.53	2931.61	2969.79	2896.57	2866.61	3045.89	3044.28	2968.41	3203.78	3614.91	3613.79	2809.38	3274	3699.71	3561	3312.51	3181.18	3036.76
	2760.43	2700.2	2899.39	2804.57	2816.19	3187.28	3482.6	3516.52	3090.64	3664.79	3008.98	3019.62	3327.67	3437.69	2884.53	3303.81	3302.08	3003.35	3217.73	3123.7	2978.99	3365.02	3142.81	3034.42	2881.77	2911.37	2791.22	2720.65	2939.45	2849.6	2858.23	2874.46	2929.53	2967.71	2894.55	2865.36	3043.25	3041.38	2965.42	3202.61	3613.27	3610.33	2807.39	3270.4	3695.64	3556.43	3307.95	3179.57	3033.14
	2758.82	2699.03	2897.22	2803.08	2814.67	3184.68	3480.41	3513.75	3089.47	3661.52	3007.76	3017.9	3323.91	3434.99	2881.44	3301.99	3300.7	3000.13	3215.51	3121.1	2977.6	3362.07	3142.53	3032.44	2880.05	2910.06	2790.25	2719.34	2937.58	2847.85	2856.59	2872.41	2927.48	2965.66	2892.56	2864.12	3040.63	3038.51	2962.47	3201.46	3611.68	3606.93	2805.42	3266.86	3691.62	3551.94	3303.45	3177.97	3029.56
	2757.23	2697.88	2895.08	2801.62	2813.17	3182.1	3478.25	3511.02	3088.34	3658.26	3006.54	3016.2	3320.19	3432.33	2878.37	3300.19	3299.34	2996.96	3213.33	3118.55	2976.21	3359.16	3142.3	3030.48	2878.35	2908.76	2789.3	2718.05	2935.74	2846.11	2854.97	2870.39	2925.45	2963.64	2890.6	2862.9	3038.03	3035.69	2959.55	3200.33	3610.12	3603.59	2803.49	3263.37	3687.67	3547.52	3299.01	3176.39	3026.03
	2755.65	2696.76	2892.96	2800.18	2811.69	3179.54	3476.12	3508.31	3087.25	3655.02	3005.33	3014.53	3316.5	3429.72	2875.33	3298.41	3298	2993.84	3211.17	3116.05	2974.84	3356.29	3142.09	3028.53	2876.68	2907.48	2788.35	2716.78	2933.91	2844.39	2853.37	2868.39	2923.43	2961.65	2888.68	2861.69	3035.45	3032.9	2956.66	3199.22	3608.61	3600.31	2801.57	3259.93	3683.77	3543.18	3294.62	3174.83	3022.54
	2754.09	2695.67	2890.87	2798.76	2810.24	3176.99	3474.02	3505.64	3086.19	3651.79	3004.13	3012.89	3312.84	3427.15	2872.32	3296.64	3296.69	2990.76	3209.04	3113.59	2973.49	3353.46	3141.92	3026.6	2875.05	2906.22	2787.41	2715.53	2932.1	2842.69	2851.79	2866.41	2921.44	2959.69	2886.78	2860.49	3032.89	3030.15	2953.81	3198.14	3607.14	3597.09	2799.69	3256.55	3679.92	3538.91	3290.3	3173.29	3019.09
	2752.54	2694.61	2888.81	2797.37	2808.8	3174.47	3471.95	3503	3085.17	3648.57	3002.93	3011.28	3309.21	3424.62	2869.33	3294.89	3295.4	2987.73	3206.94	3111.18	2972.14	3350.67	3141.79	3024.68	2873.44	2904.97	2786.48	2714.29	2930.31	2841	2850.23	2864.46	2919.46	2957.76	2884.91	2859.31	3030.35	3027.44	2950.99	3197.07	3605.71	3593.94	2797.83	3253.21	3676.13	3534.72	3286.04	3171.77	3015.69
	2751.01	2693.57	2886.78	2796	2807.39	3171.96	3469.9	3500.4	3084.19	3645.36	3001.75	3009.7	3305.62	3422.14	2866.37	3293.16	3294.14	2984.74	3204.87	3108.81	2970.82	3347.91	3141.68	3022.77	2871.86	2903.74	2785.56	2713.07	2928.53	2839.33	2848.68	2862.53	2917.51	2955.85	2883.07	2858.15	3027.83	3024.77	2948.2	3196.03	3604.32	3590.84	2796.01	3249.93	3672.4	3530.61	3281.84	3170.27	3012.34
	2749.5	2692.56	2884.78	2794.66	2806.01	3169.48	3467.89	3497.82	3083.24	3642.17	3000.57	3008.15	3302.06	3419.7	2863.43	3291.44	3292.9	2981.8	3202.83	3106.49	2969.5	3345.2	3141.61	3020.88	2870.31	2902.52	2784.65	2711.86	2926.78	2837.67	2847.16	2860.63	2915.58	2953.98	2881.26	2856.99	3025.32	3022.14	2945.45	3195.02	3602.97	3587.81	2794.2	3246.7	3668.73	3526.56	3277.7	3168.79	3009.02
	2748	2691.58	2882.8	2793.34	2804.64	3167.01	3465.9	3495.28	3082.32	3638.99	2999.39	3006.63	3298.54	3417.31	2860.52	3289.74	3291.68	2978.91	3200.82	3104.21	2968.2	3342.52	3141.58	3019.01	2868.78	2901.32	2783.75	2710.68	2925.03	2836.02	2845.65	2858.75	2913.66	2952.14	2879.48	2855.85	3022.84	3019.55	2942.73	3194.02	3601.66	3584.83	2792.43	3243.53	3665.11	3522.59	3273.61	3167.33	3005.75
	2746.52	2690.62	2880.85	2792.04	2803.3	3164.56	3463.95	3492.76	3081.44	3635.82	2998.23	3005.13	3295.05	3414.96	2857.63	3288.06	3290.49	2976.06	3198.84	3101.98	2966.92	3339.89	3141.58	3017.15	2867.29	2900.14	2782.86	2709.51	2923.31	2834.4	2844.16	2856.89	2911.77	2950.32	2877.73	2854.73	3020.38	3016.99	2940.04	3193.05	3600.4	3581.91	2790.68	3240.4	3661.55	3518.7	3269.59	3165.88	3002.53
	2745.05	2689.69	2878.93	2790.77	2801.97	3162.13	3462.02	3490.28	3080.59	3632.66	2997.07	3003.66	3291.59	3412.66	2854.77	3286.4	3289.32	2973.26	3196.89	3099.79	2965.64	3337.29	3141.61	3015.3	2865.82	2898.96	2781.98	2708.35	2921.6	2832.79	2842.69	2855.05	2909.9	2948.54	2876.01	2853.61	3017.93	3014.47	2937.38	3192.09	3599.17	3579.06	2788.96	3237.32	3658.05	3514.88	3265.62	3164.46	2999.35
	2743.6	2688.79	2877.04	2789.52	2800.67	3159.73	3460.12	3487.83	3079.78	3629.52	2995.92	3002.22	3288.16	3410.4	2851.93	3284.75	3288.18	2970.5	3194.97	3097.65	2964.39	3334.73	3141.67	3013.47	2864.38	2897.81	2781.1	2707.22	2919.91	2831.19	2841.24	2853.24	2908.04	2946.78	2874.32	2852.52	3015.51	3011.99	2934.75	3191.16	3597.99	3576.26	2787.26	3234.3	3654.6	3511.13	3261.71	3163.05	2996.2
	2742.17	2687.92	2875.18	2788.29	2799.4	3157.34	3458.24	3485.41	3079.01	3626.4	2994.77	3000.81	3284.77	3408.19	2849.12	3283.12	3287.06	2967.79	3193.08	3095.55	2963.14	3332.2	3141.77	3011.65	2862.97	2896.67	2780.24	2706.1	2918.23	2829.61	2839.81	2851.45	2906.21	2945.05	2872.66	2851.43	3013.1	3009.55	2932.16	3190.26	3596.85	3573.52	2785.6	3231.32	3651.21	3507.45	3257.86	3161.67	2993.11
	2740.75	2687.07	2873.34	2787.08	2798.14	3154.97	3456.4	3483.03	3078.27	3623.28	2993.63	2999.43	3281.41	3406.01	2846.34	3281.5	3285.97	2965.12	3191.22	3093.49	2961.91	3329.72	3141.9	3009.85	2861.59	2895.54	2779.39	2705	2916.57	2828.05	2838.39	2849.68	2904.39	2943.35	2871.03	2850.36	3010.71	3007.14	2929.6	3189.37	3595.74	3570.84	2783.96	3228.4	3647.88	3503.85	3254.07	3160.3	2990.05
	2739.35	2686.25	2871.53	2785.9	2796.9	3152.62	3454.58	3480.67	3077.56	3620.18	2992.5	2998.07	3278.09	3403.89	2843.58	3279.91	3284.89	2962.5	3189.39	3091.48	2960.7	3327.27	3142.07	3008.06	2860.24	2894.43	2778.54	2703.91	2914.93	2826.5	2836.99	2847.94	2902.6	2941.68	2869.42	2849.3	3008.34	3004.77	2927.07	3188.5	3594.68	3568.22	2782.34	3225.52	3644.6	3500.32	3250.34	3158.96	2987.04
	2737.96	2685.45	2869.74	2784.74	2795.69	3150.29	3452.79	3478.35	3076.89	3617.1	2991.38	2996.74	3274.8	3401.81	2840.84	3278.33	3283.85	2959.92	3187.6	3089.52	2959.5	3324.86	3142.26	3006.29	2858.91	2893.34	2777.71	2702.85	2913.31	2824.97	2835.62	2846.22	2900.82	2940.04	2867.85	2848.26	3005.99	3002.44	2924.58	3187.66	3593.66	3565.65	2780.75	3222.7	3641.38	3496.86	3246.66	3157.63	2984.07
	2736.59	2684.68	2867.99	2783.61	2794.5	3147.98	3451.03	3476.06	3076.25	3614.02	2990.27	2995.44	3271.54	3399.77	2838.13	3276.76	3282.82	2957.39	3185.83	3087.6	2958.31	3322.49	3142.49	3004.53	2857.61	2892.25	2776.88	2701.8	2911.7	2823.45	2834.26	2844.52	2899.07	2938.43	2866.31	2847.23	3003.66	3000.15	2922.11	3186.84	3592.68	3563.15	2779.19	3219.92	3638.21	3493.48	3243.04	3156.32	2981.14
	2735.24	2683.94	2866.26	2782.5	2793.33	3145.69	3449.3	3473.8	3075.65	3610.97	2989.16	2994.17	3268.31	3397.77	2835.45	3275.22	3281.82	2954.91	3184.09	3085.72	2957.14	3320.16	3142.75	3002.79	2856.34	2891.19	2776.06	2700.76	2910.1	2821.95	2832.91	2842.85	2897.33	2936.85	2864.79	2846.21	3001.35	2997.89	2919.68	3186.04	3591.73	3560.7	2777.66	3217.19	3635.1	3490.16	3239.48	3155.04	2978.25
	2733.9	2683.22	2864.56	2781.41	2792.18	3143.42	3447.59	3471.57	3075.08	3607.92	2988.05	2992.92	3265.12	3395.82	2832.79	3273.69	3280.85	2952.47	3182.38	3083.89	2955.98	3317.86	3143.05	3001.06	2855.09	2890.14	2775.26	2699.74	2908.53	2820.47	2831.59	2841.19	2895.62	2935.3	2863.3	2845.21	2999.06	2995.67	2917.28	3185.26	3590.83	3558.3	2776.15	3214.51	3632.05	3486.92	3235.97	3153.77	2975.4
	2732.58	2682.53	2862.88	2780.34	2791.05	3141.17	3445.91	3469.37	3074.54	3604.9	2986.96	2991.71	3261.96	3393.92	2830.15	3272.17	3279.89	2950.08	3180.7	3082.1	2954.84	3315.61	3143.37	2999.35	2853.87	2889.1	2774.46	2698.74	2906.97	2819	2830.29	2839.56	2893.92	2933.77	2861.85	2844.22	2996.78	2993.49	2914.91	3184.5	3589.97	3555.97	2774.67	3211.88	3629.05	3483.75	3232.52	3152.52	2972.6
	2731.27	2681.87	2861.23	2779.3	2789.95	3138.94	3444.26	3467.21	3074.04	3601.88	2985.87	2990.52	3258.83	3392.05	2827.54	3270.68	3278.96	2947.74	3179.06	3080.35	2953.71	3313.39	3143.73	2997.65	2852.68	2888.08	2773.67	2697.76	2905.42	2817.55	2829	2837.96	2892.25	2932.27	2860.42	2843.25	2994.53	2991.34	2912.58	3183.76	3589.15	3553.69	2773.21	3209.3	3626.11	3480.65	3229.13	3151.29	2969.83
	2729.98	2681.23	2859.61	2778.28	2788.86	3136.73	3442.64	3465.07	3073.58	3598.88	2984.79	2989.35	3255.74	3390.24	2824.96	3269.2	3278.06	2945.44	3177.44	3078.65	2952.6	3311.2	3144.12	2995.96	2851.52	2887.07	2772.89	2696.79	2903.9	2816.12	2827.73	2836.37	2890.59	2930.81	2859.02	2842.29	2992.29	2989.24	2910.27	3183.04	3588.37	3551.47	2771.78	3206.76	3623.23	3477.61	3225.8	3150.08	2967.11
	2728.7	2680.62	2858.01	2777.28	2787.8	3134.54	3441.04	3462.97	3073.14	3595.9	2983.71	2988.22	3252.68	3388.46	2822.4	3267.74	3277.18	2943.18	3175.85	3076.99	2951.5	3309.06	3144.54	2994.29	2850.38	2886.08	2772.11	2695.84	2902.38	2814.7	2826.48	2834.81	2888.95	2929.37	2857.65	2841.34	2990.07	2987.16	2908	3182.35	3587.63	3549.31	2770.37	3204.28	3620.4	3474.65	3222.52	3148.89	2964.42
	2727.44	2680.04	2856.44	2776.3	2786.76	3132.37	3439.47	3460.9	3072.74	3592.93	2982.65	2987.11	3249.65	3386.73	2819.86	3266.29	3276.32	2940.97	3174.29	3075.38	2950.41	3306.95	3145	2992.64	2849.27	2885.1	2771.35	2694.91	2900.89	2813.3	2825.25	2833.27	2887.34	2927.96	2856.31	2840.4	2987.88	2985.13	2905.76	3181.67	3586.92	3547.2	2769	3201.84	3617.63	3471.76	3219.3	3147.72	2961.78
	2726.2	2679.48	2854.9	2775.35	2785.74	3130.23	3437.92	3458.86	3072.38	3589.98	2981.59	2986.03	3246.65	3385.04	2817.35	3264.86	3275.48	2938.81	3172.77	3073.81	2949.34	3304.88	3145.48	2991	2848.19	2884.14	2770.6	2693.99	2899.41	2811.91	2824.03	2831.75	2885.74	2926.57	2855	2839.48	2985.7	2983.13	2903.55	3181.01	3586.26	3545.15	2767.64	3199.44	3614.92	3468.94	3216.13	3146.57	2959.17
	2724.97	2678.95	2853.38	2774.42	2784.74	3128.1	3436.41	3456.85	3072.05	3587.04	2980.53	2984.98	3243.69	3383.4	2814.86	3263.45	3274.67	2936.69	3171.27	3072.28	2948.29	3302.85	3146	2989.37	2847.13	2883.19	2769.85	2693.09	2897.94	2810.54	2822.83	2830.26	2884.16	2925.22	2853.72	2838.57	2983.53	2981.16	2901.37	3180.38	3585.64	3543.15	2766.32	3197.1	3612.26	3466.19	3213.02	3145.44	2956.61
	2723.76	2678.44	2851.89	2773.51	2783.76	3126	3434.92	3454.87	3071.75	3584.11	2979.48	2983.95	3240.76	3381.8	2812.4	3262.05	3273.89	2934.62	3169.8	3070.79	2947.24	3300.85	3146.54	2987.76	2846.1	2882.26	2769.12	2692.21	2896.5	2809.19	2821.65	2828.78	2882.6	2923.9	2852.46	2837.68	2981.39	2979.24	2899.23	3179.77	3585.05	3541.21	2765.02	3194.8	3609.66	3463.51	3209.96	3144.33	2954.09
	2722.56	2677.96	2850.42	2772.63	2782.8	3123.91	3433.45	3452.92	3071.49	3581.21	2978.44	2982.95	3237.86	3380.25	2809.96	3260.67	3273.12	2932.6	3168.37	3069.35	2946.21	3298.89	3147.12	2986.16	2845.1	2881.34	2768.39	2691.34	2895.07	2807.86	2820.49	2827.33	2881.06	2922.6	2851.23	2836.8	2979.27	2977.35	2897.11	3179.18	3584.5	3539.32	2763.74	3192.55	3607.11	3460.9	3206.96	3143.24	2951.6
	2721.38	2677.5	2848.98	2771.77	2781.86	3121.85	3432.02	3451.01	3071.26	3578.31	2977.41	2981.98	3234.99	3378.74	2807.55	3259.31	3272.38	2930.61	3166.96	3067.95	2945.2	3296.96	3147.73	2984.58	2844.12	2880.43	2767.67	2690.49	2893.65	2806.54	2819.35	2825.9	2879.54	2921.33	2850.04	2835.93	2977.16	2975.49	2895.03	3178.6	3584	3537.49	2762.49	3190.34	3604.62	3458.35	3204.02	3142.17	2949.16
	2720.21	2677.07	2847.56	2770.93	2780.95	3119.81	3430.61	3449.12	3071.06	3575.44	2976.38	2981.03	3232.16	3377.27	2805.16	3257.96	3271.67	2928.68	3165.58	3066.6	2944.2	3295.08	3148.37	2983.02	2843.17	2879.54	2766.96	2689.65	2892.25	2805.23	2818.22	2824.5	2878.04	2920.09	2848.86	2835.07	2975.07	2973.67	2892.98	3178.05	3583.53	3535.72	2761.27	3188.19	3602.18	3455.88	3201.13	3141.11	2946.75
	2719.06	2676.67	2846.17	2770.11	2780.05	3117.79	3429.23	3447.26	3070.9	3572.58	2975.36	2980.11	3229.35	3375.85	2802.8	3256.63	3270.97	2926.78	3164.23	3065.29	2943.21	3293.23	3149.04	2981.46	2842.25	2878.67	2766.26	2688.83	2890.87	2803.94	2817.11	2823.11	2876.56	2918.87	2847.72	2834.23	2973	2971.89	2890.96	3177.52	3583.09	3534	2760.07	3186.08	3599.8	3453.47	3198.29	3140.08	2944.39
	2717.93	2676.29	2844.8	2769.32	2779.18	3115.79	3427.87	3445.44	3070.77	3569.73	2974.34	2979.22	3226.58	3374.47	2800.45	3255.32	3270.3	2924.94	3162.91	3064.02	2942.24	3291.41	3149.74	2979.93	2841.35	2877.8	2765.57	2688.03	2889.5	2802.67	2816.02	2821.75	2875.1	2917.69	2846.61	2833.4	2970.95	2970.14	2888.97	3177.01	3582.7	3532.33	2758.89	3184.01	3597.48	3451.13	3195.51	3139.06	2942.06
	2716.81	2675.94	2843.46	2768.54	2778.33	3113.81	3426.55	3443.64	3070.67	3566.9	2973.33	2978.35	3223.85	3373.14	2798.14	3254.02	3269.66	2923.13	3161.62	3062.79	2941.28	3289.64	3150.47	2978.41	2840.47	2876.96	2764.89	2687.24	2888.15	2801.42	2814.95	2820.41	2873.66	2916.53	2845.52	2832.58	2968.92	2968.43	2887.01	3176.53	3582.34	3530.72	2757.74	3181.99	3595.21	3448.86	3192.78	3138.06	2939.77
	2715.71	2675.61	2842.15	2767.79	2777.49	3111.85	3425.25	3441.88	3070.6	3564.09	2972.33	2977.51	3221.14	3371.84	2795.85	3252.74	3269.03	2921.37	3160.36	3061.61	2940.33	3287.9	3151.23	2976.9	2839.63	2876.12	2764.22	2686.47	2886.81	2800.18	2813.89	2819.09	2872.24	2915.4	2844.46	2831.78	2966.91	2966.76	2885.08	3176.06	3582.03	3529.16	2756.62	3180.02	3592.99	3446.65	3190.11	3137.08	2937.52
	2714.62	2675.3	2840.86	2767.07	2776.68	3109.92	3423.97	3440.14	3070.57	3561.29	2971.34	2976.7	3218.46	3370.6	2793.58	3251.47	3268.44	2919.65	3159.13	3060.47	2939.4	3286.19	3152.02	2975.41	2838.8	2875.3	2763.56	2685.72	2885.49	2798.95	2812.85	2817.8	2870.83	2914.29	2843.43	2830.98	2964.92	2965.12	2883.18	3175.61	3581.74	3527.65	2755.52	3178.09	3590.83	3444.52	3187.49	3136.12	2935.31
	2713.55	2675.02	2839.59	2766.36	2775.9	3108	3422.73	3438.44	3070.57	3558.5	2970.35	2975.91	3215.82	3369.39	2791.33	3250.22	3267.86	2917.98	3157.92	3059.37	2938.48	3284.52	3152.84	2973.93	2838.01	2874.5	2762.9	2684.98	2884.19	2797.75	2811.83	2816.52	2869.45	2913.22	2842.43	2830.2	2962.94	2963.51	2881.31	3175.19	3581.5	3526.2	2754.44	3176.22	3588.73	3442.45	3184.93	3135.18	2933.14
	2712.5	2674.77	2838.35	2765.68	2775.13	3106.11	3421.51	3436.76	3070.6	3555.74	2969.36	2975.15	3213.21	3368.23	2789.11	3248.99	3267.31	2916.35	3156.75	3058.31	2937.58	3282.89	3153.69	2972.47	2837.24	2873.7	2762.26	2684.25	2882.9	2796.55	2810.82	2815.27	2868.09	2912.17	2841.45	2829.44	2960.98	2961.94	2879.48	3174.78	3581.29	3524.8	2753.39	3174.38	3586.68	3440.45	3182.42	3134.25	2931
	2711.46	2674.54	2837.13	2765.01	2774.38	3104.24	3420.31	3435.11	3070.67	3552.99	2968.39	2974.42	3210.62	3367.12	2786.91	3247.77	3266.78	2914.77	3155.6	3057.3	2936.68	3281.29	3154.57	2971.02	2836.49	2872.93	2761.62	2683.54	2881.63	2795.38	2809.83	2814.04	2866.74	2911.14	2840.5	2828.68	2959.05	2960.41	2877.67	3174.4	3581.12	3523.45	2752.36	3172.59	3584.68	3438.51	3179.96	3133.35	2928.91
	2710.44	2674.33	2835.94	2764.38	2773.65	3102.39	3419.15	3433.5	3070.77	3550.25	2967.42	2973.71	3208.07	3366.04	2784.74	3246.56	3266.27	2913.22	3154.48	3056.33	2935.81	3279.73	3155.47	2969.59	2835.77	2872.16	2761	2682.85	2880.38	2794.22	2808.86	2812.83	2865.41	2910.15	2839.58	2827.94	2957.13	2958.91	2875.89	3174.03	3580.99	3522.16	2751.36	3170.85	3582.74	3436.64	3177.55	3132.46	2926.85
	2709.43	2674.15	2834.78	2763.76	2772.95	3100.56	3418.01	3431.91	3070.9	3547.53	2966.45	2973.02	3205.55	3365.02	2782.59	3245.37	3265.79	2911.72	3153.39	3055.4	2934.94	3278.21	3156.41	2968.17	2835.07	2871.41	2760.38	2682.17	2879.14	2793.07	2807.91	2811.65	2864.11	2909.18	2838.69	2827.21	2955.23	2957.45	2874.15	3173.69	3580.89	3520.92	2750.38	3169.16	3580.85	3434.84	3175.2	3131.59	2924.83
	2708.44	2673.99	2833.63	2763.16	2772.27	3098.76	3416.9	3430.35	3071.06	3544.83	2965.5	2972.36	3203.07	3364.03	2780.47	3244.2	3265.33	2910.27	3152.33	3054.52	2934.09	3276.72	3157.37	2966.77	2834.4	2870.67	2759.78	2681.51	2877.92	2791.95	2806.97	2810.48	2862.82	2908.24	2837.82	2826.49	2953.35	2956.02	2872.43	3173.37	3580.83	3519.73	2749.43	3167.5	3579.02	3433.1	3172.9	3130.74	2922.85
	2707.47	2673.86	2832.51	2762.59	2771.6	3096.97	3415.81	3428.82	3071.26	3542.14	2964.54	2971.73	3200.61	3363.09	2778.36	3243.04	3264.9	2908.85	3151.29	3053.67	2933.25	3275.27	3158.37	2965.38	2833.75	2869.95	2759.18	2680.86	2876.71	2790.83	2806.05	2809.34	2861.55	2907.32	2836.98	2825.79	2951.48	2954.63	2870.75	3173.07	3580.8	3518.6	2748.5	3165.9	3577.24	3431.43	3170.66	3129.9	2920.9
	2706.51	2673.75	2831.42	2762.04	2770.96	3095.21	3414.76	3427.32	3071.48	3539.47	2963.6	2971.12	3198.18	3362.19	2776.29	3241.9	3264.48	2907.48	3150.28	3052.87	2932.43	3273.85	3159.39	2964.01	2833.13	2869.24	2758.59	2680.23	2875.52	2789.74	2805.14	2808.21	2860.3	2906.43	2836.16	2825.09	2949.64	2953.27	2869.09	3172.79	3580.81	3517.52	2747.6	3164.34	3575.52	3429.82	3168.46	3129.09	2918.99
	2705.57	2673.66	2830.35	2761.51	2770.34	3093.47	3413.72	3425.85	3071.74	3536.82	2962.66	2970.54	3195.79	3361.34	2774.23	3240.77	3264.1	2906.15	3149.31	3052.11	2931.61	3272.47	3160.44	2962.65	2832.54	2868.55	2758.02	2679.61	2874.34	2788.66	2804.26	2807.11	2859.08	2905.57	2835.37	2824.41	2947.81	2951.95	2867.47	3172.53	3580.86	3516.48	2746.72	3162.82	3573.85	3428.29	3166.32	3128.29	2917.12
	2704.64	2673.6	2829.3	2761	2769.74	3091.75	3412.72	3424.4	3072.03	3534.18	2961.73	2969.99	3193.42	3360.53	2772.2	3239.66	3263.73	2904.87	3148.35	3051.4	2930.81	3271.12	3161.52	2961.31	2831.96	2867.87	2757.45	2679.01	2873.18	2787.59	2803.39	2806.04	2857.87	2904.73	2834.61	2823.74	2946.01	2950.66	2865.88	3172.29	3580.94	3515.5	2745.86	3161.35	3572.23	3426.81	3164.23	3127.5	2915.29
	2703.73	2673.57	2828.28	2760.52	2769.16	3090.05	3411.74	3422.99	3072.35	3531.56	2960.8	2969.45	3191.09	3359.76	2770.19	3238.56	3263.39	2903.62	3147.43	3050.72	2930.03	3269.81	3162.62	2959.99	2831.42	2867.2	2756.89	2678.42	2872.04	2786.54	2802.53	2804.98	2856.67	2903.92	2833.88	2823.09	2944.22	2949.41	2864.31	3172.07	3581.06	3514.58	2745.03	3159.93	3570.67	3425.4	3162.2	3126.74	2913.49
	2702.84	2673.55	2827.28	2760.05	2768.61	3088.38	3410.8	3421.6	3072.71	3528.96	2959.88	2968.95	3188.78	3359.04	2768.21	3237.48	3263.07	2902.42	3146.53	3050.09	2929.25	3268.53	3163.75	2958.68	2830.89	2866.54	2756.34	2677.84	2870.91	2785.51	2801.69	2803.94	2855.5	2903.13	2833.17	2822.44	2942.45	2948.19	2862.78	3171.87	3581.21	3513.7	2744.22	3158.55	3569.16	3424.06	3160.21	3125.99	2911.74
	2701.96	2673.56	2826.3	2759.61	2768.07	3086.73	3409.87	3420.24	3073.1	3526.37	2958.96	2968.47	3186.51	3358.36	2766.25	3236.41	3262.77	2901.26	3145.66	3049.5	2928.49	3267.29	3164.91	2957.38	2830.39	2865.9	2755.8	2677.29	2869.8	2784.49	2800.87	2802.93	2854.35	2902.37	2832.48	2821.81	2940.7	2947.01	2861.27	3171.7	3581.39	3512.87	2743.43	3157.22	3567.71	3422.78	3158.28	3125.26	2910.01
	2701.1	2673.6	2825.35	2759.19	2767.55	3085.09	3408.98	3418.91	3073.51	3523.8	2958.05	2968.01	3184.26	3357.72	2764.31	3235.35	3262.5	2900.14	3144.82	3048.95	2927.74	3266.09	3166.1	2956.1	2829.92	2865.27	2755.27	2676.74	2868.71	2783.48	2800.07	2801.93	2853.22	2901.64	2831.83	2821.18	2938.97	2945.86	2859.8	3171.54	3581.61	3512.1	2742.67	3155.93	3566.31	3421.56	3156.4	3124.55	2908.33
	2700.26	2673.65	2824.42	2758.79	2767.06	3083.49	3408.11	3417.61	3073.96	3521.24	2957.15	2967.58	3182.05	3357.13	2762.4	3234.31	3262.25	2899.06	3144.01	3048.44	2927.01	3264.92	3167.32	2954.84	2829.47	2864.66	2754.75	2676.21	2867.63	2782.5	2799.28	2800.96	2852.1	2900.93	2831.2	2820.57	2937.25	2944.74	2858.35	3171.41	3581.87	3511.37	2741.93	3154.68	3564.96	3420.41	3154.57	3123.85	2906.68
	2699.43	2673.73	2823.51	2758.41	2766.59	3081.9	3407.27	3416.34	3074.44	3518.71	2956.25	2967.18	3179.86	3356.59	2760.5	3233.29	3262.02	2898.03	3143.22	3047.98	2926.28	3263.78	3168.56	2953.59	2829.04	2864.06	2754.24	2675.7	2866.56	2781.52	2798.5	2800.01	2851.01	2900.25	2830.59	2819.97	2935.56	2943.66	2856.93	3171.29	3582.16	3510.7	2741.21	3153.48	3563.67	3419.33	3152.79	3123.17	2905.07
	2698.62	2673.84	2822.63	2758.06	2766.13	3080.34	3406.46	3415.09	3074.95	3516.19	2955.36	2966.79	3177.71	3356.08	2758.64	3232.28	3261.82	2897.03	3142.46	3047.56	2925.57	3262.68	3169.83	2952.35	2828.63	2863.47	2753.74	2675.2	2865.52	2780.57	2797.75	2799.08	2849.93	2899.59	2830.01	2819.39	2933.88	2942.62	2855.55	3171.2	3582.48	3510.08	2740.52	3152.33	3562.43	3418.31	3151.06	3122.51	2903.49
	2697.82	2673.96	2821.77	2757.73	2765.7	3078.8	3405.67	3413.87	3075.5	3513.68	2954.47	2966.44	3175.59	3355.62	2756.79	3231.28	3261.64	2896.08	3141.72	3047.18	2924.87	3261.61	3171.13	2951.13	2828.25	2862.89	2753.25	2674.71	2864.48	2779.63	2797.01	2798.18	2848.87	2898.96	2829.46	2818.81	2932.22	2941.61	2854.19	3171.13	3582.84	3509.5	2739.85	3151.21	3561.25	3417.35	3149.38	3121.87	2901.95
	2697.04	2674.11	2820.94	2757.41	2765.29	3077.28	3404.91	3412.68	3076.07	3511.19	2953.59	2966.11	3173.49	3355.21	2754.97	3230.3	3261.49	2895.17	3141.01	3046.84	2924.19	3260.58	3172.45	2949.93	2827.9	2862.33	2752.77	2674.24	2863.47	2778.7	2796.28	2797.29	2847.84	2898.35	2828.93	2818.24	2930.59	2940.63	2852.86	3171.07	3583.23	3508.98	2739.2	3150.15	3560.11	3416.46	3147.76	3121.24	2900.45
	2696.28	2674.29	2820.12	2757.12	2764.9	3075.78	3404.18	3411.52	3076.68	3508.72	2952.72	2965.8	3171.43	3354.83	2753.17	3229.34	3261.35	2894.3	3140.33	3046.54	2923.51	3259.59	3173.8	2948.74	2827.57	2861.78	2752.3	2673.78	2862.47	2777.79	2795.57	2796.42	2846.82	2897.77	2828.43	2817.69	2928.97	2939.69	2851.57	3171.04	3583.66	3508.51	2738.58	3149.13	3559.03	3415.63	3146.18	3120.62	2898.98
	2695.53	2674.48	2819.33	2756.85	2764.53	3074.31	3403.47	3410.39	3077.32	3506.27	2951.85	2965.52	3169.39	3354.51	2751.4	3228.38	3261.24	2893.47	3139.68	3046.28	2922.85	3258.63	3175.17	2947.57	2827.26	2861.25	2751.84	2673.34	2861.49	2776.89	2794.88	2795.58	2845.82	2897.21	2827.95	2817.15	2927.37	2938.78	2850.3	3171.03	3584.12	3508.08	2737.97	3148.15	3558.01	3414.86	3144.66	3120.03	2897.55
	2694.8	2674.7	2818.56	2756.61	2764.19	3072.86	3402.79	3409.28	3077.98	3503.84	2950.98	2965.26	3167.39	3354.22	2749.64	3227.44	3261.16	2892.68	3139.05	3046.07	2922.2	3257.7	3176.57	2946.41	2826.97	2860.73	2751.39	2672.91	2860.52	2776.01	2794.2	2794.76	2844.84	2896.68	2827.5	2816.62	2925.78	2937.91	2849.06	3171.04	3584.61	3507.71	2737.4	3147.21	3557.04	3414.16	3143.18	3119.45	2896.15
	2694.09	2674.94	2817.82	2756.38	2763.86	3071.43	3402.14	3408.2	3078.68	3501.42	2950.13	2965.02	3165.41	3353.98	2747.91	3226.52	3261.09	2891.93	3138.44	3045.9	2921.57	3256.81	3178	2945.27	2826.71	2860.22	2750.95	2672.49	2859.57	2775.15	2793.54	2793.96	2843.88	2896.17	2827.08	2816.1	2924.22	2937.07	2847.85	3171.07	3585.13	3507.39	2736.84	3146.32	3556.12	3413.52	3141.76	3118.88	2894.79
	2693.39	2675.21	2817.09	2756.18	2763.56	3070.02	3401.52	3407.14	3079.41	3499.02	2949.27	2964.81	3163.46	3353.78	2746.21	3225.61	3261.05	2891.22	3137.87	3045.77	2920.94	3255.95	3179.45	2944.15	2826.47	2859.72	2750.52	2672.09	2858.63	2774.3	2792.9	2793.18	2842.94	2895.69	2826.68	2815.59	2922.68	2936.26	2846.66	3171.13	3585.69	3507.11	2736.31	3145.48	3555.25	3412.95	3140.39	3118.34	2893.47
	2692.71	2675.49	2816.39	2755.99	2763.27	3068.64	3400.92	3406.12	3080.17	3496.63	2948.43	2964.63	3161.55	3353.63	2744.52	3224.71	3261.03	2890.55	3137.32	3045.68	2920.33	3255.13	3180.93	2943.04	2826.25	2859.24	2750.1	2671.7	2857.71	2773.47	2792.27	2792.42	2842.01	2895.23	2826.3	2815.09	2921.15	2935.49	2845.51	3171.2	3586.28	3506.88	2735.8	3144.68	3554.44	3412.43	3139.06	3117.8	2892.18
	2692.05	2675.8	2815.72	2755.83	2763.01	3067.28	3400.36	3405.12	3080.96	3494.27	2947.59	2964.47	3159.66	3353.52	2742.86	3223.83	3261.04	2889.93	3136.79	3045.63	2919.73	3254.34	3182.43	2941.95	2826.06	2858.77	2749.69	2671.33	2856.81	2772.65	2791.65	2791.68	2841.11	2894.8	2825.95	2814.6	2919.65	2934.75	2844.39	3171.29	3586.9	3506.71	2735.31	3143.92	3553.68	3411.98	3137.79	3117.29	2890.92
	2691.4	2676.14	2815.06	2755.69	2762.77	3065.95	3399.81	3404.15	3081.78	3491.92	2946.75	2964.33	3157.8	3353.46	2741.22	3222.96	3261.07	2889.34	3136.29	3045.62	2919.14	3253.58	3183.96	2940.87	2825.89	2858.31	2749.29	2670.96	2855.92	2771.84	2791.05	2790.96	2840.22	2894.39	2825.62	2814.12	2918.16	2934.05	2843.29	3171.41	3587.56	3506.58	2734.84	3143.21	3552.97	3411.6	3136.57	3116.79	2889.7
	2690.77	2676.49	2814.43	2755.57	2762.55	3064.63	3399.3	3403.2	3082.64	3489.59	2945.92	2964.21	3155.97	3353.44	2739.61	3222.1	3261.12	2888.79	3135.82	3045.66	2918.56	3252.86	3185.52	2939.8	2825.74	2857.87	2748.9	2670.62	2855.05	2771.05	2790.47	2790.26	2839.36	2894	2825.32	2813.66	2916.69	2933.38	2842.23	3171.55	3588.24	3506.5	2734.4	3142.54	3552.32	3411.27	3135.39	3116.31	2888.52
	2690.15	2676.87	2813.81	2755.47	2762.35	3063.34	3398.81	3402.28	3083.52	3487.27	2945.1	2964.13	3154.17	3353.46	2738.02	3221.26	3261.2	2888.28	3135.37	3045.74	2917.99	3252.18	3187.1	2938.76	2825.61	2857.43	2748.52	2670.28	2854.2	2770.28	2789.9	2789.59	2838.51	2893.64	2825.05	2813.2	2915.24	2932.74	2841.19	3171.7	3588.96	3506.47	2733.98	3141.91	3551.72	3411.01	3134.27	3115.84	2887.37
	2689.55	2677.26	2813.23	2755.39	2762.17	3062.08	3398.35	3401.39	3084.43	3484.98	2944.28	2964.06	3152.39	3353.53	2736.45	3220.43	3261.3	2887.82	3134.95	3045.86	2917.44	3251.53	3188.7	2937.73	2825.51	2857.02	2748.16	2669.96	2853.36	2769.52	2789.35	2788.93	2837.68	2893.31	2824.79	2812.76	2913.81	2932.14	2840.18	3171.88	3589.71	3506.49	2733.58	3141.33	3551.17	3410.81	3133.19	3115.38	2886.26
	2688.97	2677.69	2812.66	2755.34	2762.01	3060.83	3397.92	3400.52	3085.38	3482.7	2943.46	2964.02	3150.65	3353.64	2734.9	3219.61	3261.42	2887.39	3134.55	3046.02	2916.9	3250.91	3190.33	2936.71	2825.43	2856.61	2747.8	2669.66	2852.53	2768.78	2788.81	2788.3	2836.87	2893	2824.57	2812.32	2912.4	2931.57	2839.21	3172.08	3590.5	3506.55	2733.2	3140.79	3550.67	3410.68	3132.17	3114.95	2885.18
	2688.41	2678.13	2812.11	2755.3	2761.88	3059.61	3397.51	3399.68	3086.35	3480.44	2942.65	2964	3148.94	3353.8	2733.37	3218.81	3261.56	2887	3134.18	3046.22	2916.37	3250.33	3191.98	2935.71	2825.37	2856.21	2747.45	2669.36	2851.73	2768.05	2788.29	2787.69	2836.08	2892.71	2824.36	2811.9	2911	2931.04	2838.25	3172.3	3591.31	3506.66	2732.85	3140.3	3550.23	3410.6	3131.19	3114.53	2884.13
	2687.86	2678.59	2811.59	2755.29	2761.76	3058.42	3397.14	3398.87	3087.35	3478.19	2941.85	2964	3147.25	3354	2731.87	3218.02	3261.73	2886.65	3133.83	3046.46	2915.85	3249.78	3193.66	2934.73	2825.33	2855.83	2747.11	2669.08	2850.93	2767.33	2787.78	2787.09	2835.31	2892.44	2824.18	2811.49	2909.63	2930.54	2837.33	3172.54	3592.16	3506.83	2732.51	3139.85	3549.84	3410.59	3130.27	3114.12	2883.12
	2687.33	2679.08	2811.08	2755.3	2761.67	3057.24	3396.79	3398.08	3088.39	3475.97	2941.05	2964.03	3145.59	3354.25	2730.39	3217.25	3261.92	2886.34	3133.51	3046.75	2915.34	3249.26	3195.36	2933.76	2825.32	2855.46	2746.78	2668.81	2850.16	2766.64	2787.29	2786.52	2834.56	2892.2	2824.03	2811.08	2908.27	2930.07	2836.44	3172.8	3593.03	3507.04	2732.2	3139.44	3549.51	3410.64	3129.39	3113.73	2882.15
	2686.81	2679.59	2810.6	2755.33	2761.6	3056.09	3396.46	3397.32	3089.45	3473.76	2940.26	2964.08	3143.96	3354.54	2728.93	3216.48	3262.14	2886.07	3133.21	3047.08	2914.84	3248.78	3197.09	2932.81	2825.33	2855.11	2746.47	2668.56	2849.4	2765.95	2786.82	2785.97	2833.83	2891.99	2823.9	2810.69	2906.94	2929.64	2835.57	3173.08	3593.94	3507.29	2731.91	3139.08	3549.22	3410.75	3128.56	3113.35	2881.21
	2686.31	2680.12	2810.14	2755.38	2761.54	3054.97	3396.17	3396.59	3090.55	3471.57	2939.47	2964.16	3142.36	3354.87	2727.5	3215.73	3262.38	2885.84	3132.94	3047.45	2914.36	3248.34	3198.83	2931.87	2825.36	2854.76	2746.16	2668.32	2848.66	2765.28	2786.36	2785.44	2833.11	2891.79	2823.79	2810.31	2905.62	2929.24	2834.74	3173.39	3594.88	3507.6	2731.65	3138.76	3548.99	3410.93	3127.79	3112.99	2880.3
	2685.83	2680.67	2809.71	2755.45	2761.51	3053.87	3395.9	3395.88	3091.67	3469.4	2938.69	2964.26	3140.79	3355.25	2726.09	3215	3262.64	2885.65	3132.7	3047.86	2913.88	3247.92	3200.61	2930.95	2825.41	2854.43	2745.86	2668.09	2847.93	2764.63	2785.91	2784.93	2832.42	2891.62	2823.71	2809.93	2904.32	2928.88	2833.93	3173.71	3595.85	3507.95	2731.4	3138.48	3548.81	3411.16	3127.06	3112.65	2879.43
	2685.37	2681.24	2809.29	2755.54	2761.5	3052.79	3395.66	3395.19	3092.83	3467.25	2937.91	2964.38	3139.25	3355.67	2724.7	3214.27	3262.92	2885.5	3132.47	3048.31	2913.42	3247.54	3202.4	2930.05	2825.49	2854.11	2745.58	2667.87	2847.22	2763.99	2785.48	2784.44	2831.74	2891.48	2823.65	2809.57	2903.04	2928.54	2833.15	3174.05	3596.85	3508.35	2731.17	3138.25	3548.69	3411.46	3126.37	3112.31	2878.59
	2684.92	2681.83	2808.89	2755.66	2761.52	3051.73	3395.45	3394.53	3094.01	3465.11	2937.14	2964.53	3137.73	3356.14	2723.33	3213.56	3263.23	2885.39	3132.28	3048.8	2912.97	3247.2	3204.22	2929.16	2825.58	2853.81	2745.3	2667.67	2846.52	2763.36	2785.06	2783.98	2831.08	2891.36	2823.62	2809.22	2901.78	2928.25	2832.4	3174.42	3597.88	3508.79	2730.97	3138.06	3548.62	3411.82	3125.74	3112	2877.79
	2684.49	2682.45	2808.52	2755.79	2761.55	3050.7	3395.26	3393.9	3095.22	3463	2936.38	2964.69	3136.24	3356.65	2721.98	3212.86	3263.56	2885.31	3132.1	3049.33	2912.53	3246.89	3206.07	2928.29	2825.7	2853.51	2745.04	2667.48	2845.84	2762.75	2784.66	2783.53	2830.45	2891.26	2823.61	2808.88	2900.54	2927.98	2831.68	3174.81	3598.94	3509.29	2730.79	3137.91	3548.6	3412.24	3125.16	3111.7	2877.02
	2684.08	2683.09	2808.17	2755.94	2761.6	3049.7	3395.11	3393.3	3096.47	3460.9	2935.61	2964.89	3134.78	3357.21	2720.66	3212.18	3263.91	2885.28	3131.96	3049.91	2912.1	3246.61	3207.93	2927.44	2825.84	2853.23	2744.79	2667.3	2845.18	2762.16	2784.27	2783.1	2829.83	2891.18	2823.62	2808.55	2899.32	2927.75	2830.98	3175.22	3600.03	3509.83	2730.63	3137.81	3548.63	3412.73	3124.62	3111.41	2876.28
	2683.68	2683.74	2807.83	2756.12	2761.68	3048.71	3394.98	3392.71	3097.74	3458.82	2934.86	2965.1	3133.35	3357.81	2719.36	3211.51	3264.29	2885.28	3131.83	3050.53	2911.68	3246.36	3209.82	2926.6	2826	2852.96	2744.54	2667.13	2844.53	2761.58	2783.9	2782.7	2829.23	2891.13	2823.66	2808.22	2898.11	2927.55	2830.32	3175.65	3601.15	3510.42	2730.49	3137.75	3548.72	3413.27	3124.14	3111.14	2875.58
	2683.3	2684.42	2807.52	2756.32	2761.78	3047.76	3394.87	3392.16	3099.04	3456.76	2934.11	2965.34	3131.95	3358.46	2718.08	3210.85	3264.69	2885.32	3131.73	3051.19	2911.27	3246.15	3211.73	2925.77	2826.19	2852.7	2744.31	2666.98	2843.9	2761.01	2783.54	2782.31	2828.65	2891.1	2823.72	2807.91	2896.93	2927.39	2829.68	3176.1	3602.3	3511.05	2730.37	3137.74	3548.86	3413.88	3123.7	3110.88	2874.91
	2682.94	2685.12	2807.23	2756.54	2761.9	3046.82	3394.8	3391.63	3100.38	3454.72	2933.36	2965.6	3130.57	3359.15	2716.83	3210.2	3265.11	2885.4	3131.66	3051.89	2910.88	3245.98	3213.66	2924.97	2826.39	2852.46	2744.09	2666.84	2843.29	2760.46	2783.2	2781.95	2828.08	2891.09	2823.8	2807.61	2895.76	2927.26	2829.07	3176.57	3603.48	3511.73	2730.27	3137.76	3549.05	3414.55	3123.31	3110.63	2874.28
	2682.59	2685.84	2806.96	2756.78	2762.03	3045.91	3394.75	3391.12	3101.74	3452.69	2932.62	2965.88	3129.23	3359.88	2715.59	3209.56	3265.56	2885.52	3131.6	3052.63	2910.49	3245.83	3215.62	2924.18	2826.62	2852.23	2743.88	2666.71	2842.69	2759.93	2782.87	2781.6	2827.54	2891.1	2823.91	2807.31	2894.62	2927.16	2828.49	3177.06	3604.69	3512.46	2730.2	3137.84	3549.29	3415.27	3122.97	3110.4	2873.67
	2682.26	2686.59	2806.71	2757.04	2762.2	3045.03	3394.73	3390.64	3103.13	3450.69	2931.88	2966.19	3127.91	3360.66	2714.38	3208.94	3266.03	2885.68	3131.58	3053.41	2910.12	3245.72	3217.6	2923.4	2826.86	2852.01	2743.68	2666.6	2842.1	2759.41	2782.55	2781.28	2827.02	2891.14	2824.04	2807.03	2893.49	2927.09	2827.93	3177.57	3605.93	3513.23	2730.14	3137.95	3549.59	3416.06	3122.67	3110.19	2873.11
	2681.95	2687.35	2806.49	2757.32	2762.38	3044.16	3394.74	3390.18	3104.55	3448.7	2931.15	2966.51	3126.62	3361.49	2713.19	3208.33	3266.52	2885.88	3131.57	3054.24	2909.75	3245.65	3219.6	2922.65	2827.13	2851.8	2743.49	2666.49	2841.54	2758.9	2782.25	2780.98	2826.51	2891.2	2824.19	2806.76	2892.38	2927.06	2827.41	3178.11	3607.2	3514.05	2730.11	3138.11	3549.94	3416.92	3122.43	3109.99	2872.57
	2681.66	2688.13	2806.28	2757.62	2762.58	3043.33	3394.78	3389.75	3106	3446.73	2930.42	2966.87	3125.35	3362.36	2712.02	3207.73	3267.04	2886.11	3131.59	3055.11	2909.4	3245.6	3221.62	2921.9	2827.42	2851.6	2743.31	2666.4	2840.99	2758.41	2781.97	2780.7	2826.02	2891.29	2824.37	2806.49	2891.29	2927.07	2826.91	3178.66	3608.49	3514.91	2730.09	3138.31	3550.34	3417.83	3122.23	3109.8	2872.07
	2681.38	2688.94	2806.09	2757.94	2762.81	3042.52	3394.84	3389.35	3107.48	3444.78	2929.7	2967.24	3124.11	3363.28	2710.88	3207.14	3267.58	2886.38	3131.64	3056.02	2909.06	3245.59	3223.67	2921.18	2827.73	2851.41	2743.14	2666.32	2840.45	2757.93	2781.7	2780.43	2825.56	2891.39	2824.56	2806.24	2890.22	2927.1	2826.44	3179.24	3609.82	3515.82	2730.1	3138.55	3550.8	3418.8	3122.08	3109.63	2871.6
	2681.12	2689.76	2805.92	2758.28	2763.05	3041.73	3394.93	3388.97	3108.99	3442.85	2928.98	2967.63	3122.9	3364.24	2709.75	3206.57	3268.14	2886.69	3131.7	3056.97	2908.72	3245.62	3225.73	2920.47	2828.06	2851.24	2742.99	2666.25	2839.93	2757.47	2781.44	2780.19	2825.11	2891.52	2824.79	2805.99	2889.17	2927.17	2826	3179.84	3611.17	3516.78	2730.13	3138.84	3551.3	3419.84	3121.98	3109.47	2871.17
	2680.88	2690.6	2805.78	2758.65	2763.32	3040.97	3395.05	3388.61	3110.53	3440.94	2928.27	2968.05	3121.72	3365.25	2708.65	3206	3268.73	2887.04	3131.79	3057.96	2908.4	3245.68	3227.82	2919.78	2828.41	2851.08	2742.84	2666.2	2839.43	2757.02	2781.2	2779.97	2824.68	2891.67	2825.03	2805.75	2888.14	2927.27	2825.59	3180.46	3612.56	3517.78	2730.17	3139.17	3551.86	3420.93	3121.93	3109.32	2870.77
	2680.65	2691.47	2805.65	2759.03	2763.61	3040.23	3395.2	3388.28	3112.1	3439.05	2927.56	2968.49	3120.57	3366.3	2707.57	3205.45	3269.33	2887.43	3131.91	3058.99	2908.09	3245.77	3229.93	2919.1	2828.78	2850.93	2742.71	2666.15	2838.95	2756.59	2780.97	2779.77	2824.27	2891.85	2825.3	2805.53	2887.13	2927.41	2825.2	3181.1	3613.97	3518.83	2730.24	3139.54	3552.48	3422.09	3121.92	3109.19	2870.4
	2680.44	2692.36	2805.55	2759.44	2763.92	3039.51	3395.38	3387.97	3113.69	3437.17	2926.86	2968.96	3119.44	3367.39	2706.51	3204.92	3269.97	2887.85	3132.04	3060.07	2907.79	3245.89	3232.06	2918.44	2829.18	2850.79	2742.58	2666.12	2838.48	2756.17	2780.75	2779.59	2823.88	2892.04	2825.59	2805.31	2886.13	2927.58	2824.84	3181.76	3615.41	3519.93	2730.33	3139.95	3553.14	3423.3	3121.96	3109.07	2870.06
	2680.25	2693.26	2805.46	2759.87	2764.25	3038.82	3395.58	3387.69	3115.32	3435.32	2926.16	2969.44	3118.34	3368.53	2705.48	3204.39	3270.62	2888.31	3132.2	3061.18	2907.5	3246.05	3234.21	2917.8	2829.59	2850.67	2742.47	2666.1	2838.02	2755.76	2780.55	2779.43	2823.5	2892.26	2825.9	2805.1	2885.16	2927.78	2824.51	3182.44	3616.88	3521.07	2730.44	3140.41	3553.86	3424.58	3122.05	3108.97	2869.76
	2680.08	2694.19	2805.4	2760.31	2764.6	3038.15	3395.81	3387.43	3116.97	3433.48	2925.47	2969.95	3117.27	3369.72	2704.46	3203.88	3271.3	2888.81	3132.39	3062.34	2907.22	3246.24	3236.38	2917.17	2830.02	2850.55	2742.37	2666.09	2837.59	2755.37	2780.37	2779.29	2823.15	2892.5	2826.24	2804.9	2884.2	2928.02	2824.21	3183.14	3618.37	3522.25	2730.57	3140.91	3554.63	3425.92	3122.19	3108.88	2869.49
	2679.92	2695.13	2805.35	2760.78	2764.97	3037.51	3396.07	3387.2	3118.66	3431.66	2924.78	2970.48	3116.22	3370.95	2703.47	3203.38	3272	2889.34	3132.59	3063.53	2906.95	3246.46	3238.57	2916.56	2830.47	2850.45	2742.28	2666.1	2837.16	2755	2780.19	2779.18	2822.82	2892.77	2826.6	2804.71	2883.27	2928.29	2823.93	3183.87	3619.9	3523.48	2730.72	3141.45	3555.45	3427.32	3122.37	3108.81	2869.25
	2679.78	2696.1	2805.33	2761.27	2765.36	3036.89	3396.36	3386.99	3120.37	3429.86	2924.1	2971.03	3115.2	3372.22	2702.5	3202.89	3272.72	2889.92	3132.82	3064.77	2906.69	3246.71	3240.78	2915.97	2830.95	2850.36	2742.2	2666.11	2836.76	2754.64	2780.04	2779.08	2822.5	2893.05	2826.98	2804.53	2882.35	2928.59	2823.69	3184.61	3621.45	3524.75	2730.88	3142.04	3556.32	3428.77	3122.6	3108.75	2869.04
	2679.66	2697.09	2805.33	2761.78	2765.78	3036.29	3396.67	3386.8	3122.11	3428.08	2923.43	2971.6	3114.21	3373.54	2701.55	3202.41	3273.47	2890.53	3133.07	3066.05	2906.44	3247	3243.01	2915.39	2831.44	2850.28	2742.13	2666.14	2836.37	2754.29	2779.89	2779	2822.2	2893.36	2827.38	2804.36	2881.45	2928.93	2823.47	3185.38	3623.03	3526.07	2731.07	3142.66	3557.25	3430.29	3122.88	3108.7	2868.87
	2679.55	2698.09	2805.34	2762.31	2766.21	3035.72	3397.01	3386.64	3123.88	3426.32	2922.76	2972.19	3113.24	3374.9	2700.62	3201.95	3274.24	2891.17	3133.34	3067.37	2906.2	3247.32	3245.26	2914.83	2831.95	2850.21	2742.07	2666.18	2836	2753.96	2779.76	2778.95	2821.93	2893.69	2827.81	2804.2	2880.57	2929.3	2823.28	3186.16	3624.64	3527.43	2731.28	3143.33	3558.23	3431.87	3123.2	3108.67	2868.73
	2679.46	2699.12	2805.38	2762.86	2766.67	3035.17	3397.38	3386.51	3125.67	3424.58	2922.09	2972.81	3112.31	3376.3	2699.71	3201.49	3275.03	2891.85	3133.64	3068.73	2905.98	3247.67	3247.54	2914.28	2832.49	2850.15	2742.02	2666.23	2835.64	2753.65	2779.65	2778.91	2821.67	2894.04	2828.25	2804.05	2879.71	2929.7	2823.11	3186.97	3626.27	3528.84	2731.51	3144.04	3559.26	3433.5	3123.57	3108.65	2868.62
	2679.39	2700.17	2805.44	2763.43	2767.14	3034.64	3397.78	3386.4	3127.5	3422.85	2921.43	2973.44	3111.39	3377.75	2698.83	3201.06	3275.85	2892.57	3133.95	3070.13	2905.76	3248.06	3249.83	2913.75	2833.04	2850.1	2741.98	2666.29	2835.3	2753.34	2779.54	2778.9	2821.43	2894.42	2828.72	2803.9	2878.87	2930.14	2822.98	3187.8	3627.94	3530.29	2731.75	3144.79	3560.34	3435.2	3123.99	3108.64	2868.55
	2679.33	2701.23	2805.52	2764.02	2767.64	3034.14	3398.2	3386.31	3129.35	3421.15	2920.78	2974.1	3110.51	3379.24	2697.96	3200.63	3276.69	2893.33	3134.29	3071.58	2905.55	3248.48	3252.14	2913.24	2833.61	2850.07	2741.96	2666.37	2834.98	2753.06	2779.46	2778.91	2821.21	2894.82	2829.22	2803.77	2878.04	2930.61	2822.87	3188.64	3629.63	3531.79	2732.02	3145.59	3561.47	3436.96	3124.46	3108.65	2868.5
	2679.3	2702.32	2805.62	2764.63	2768.15	3033.66	3398.66	3386.25	3131.24	3419.46	2920.13	2974.78	3109.65	3380.78	2697.12	3200.21	3277.55	2894.12	3134.65	3073.06	2905.35	3248.93	3254.47	2912.75	2834.2	2850.05	2741.94	2666.45	2834.67	2752.79	2779.38	2778.93	2821.01	2895.24	2829.73	2803.65	2877.24	2931.11	2822.79	3189.51	3631.35	3533.33	2732.3	3146.42	3562.65	3438.77	3124.97	3108.67	2868.49
	2679.27	2703.42	2805.74	2765.26	2768.69	3033.21	3399.14	3386.21	3133.15	3417.79	2919.49	2975.48	3108.81	3382.36	2696.3	3199.81	3278.43	2894.95	3135.03	3074.58	2905.16	3249.41	3256.82	2912.27	2834.81	2850.03	2741.94	2666.55	2834.38	2752.53	2779.32	2778.98	2820.82	2895.68	2830.26	2803.53	2876.45	2931.65	2822.73	3190.4	3633.1	3534.91	2732.61	3147.3	3563.89	3440.65	3125.52	3108.71	2868.51
	2679.27	2704.55	2805.88	2765.91	2769.25	3032.77	3399.64	3386.2	3135.08	3416.15	2918.86	2976.2	3108.01	3383.98	2695.5	3199.42	3279.34	2895.81	3135.43	3076.15	2904.99	3249.92	3259.19	2911.81	2835.44	2850.03	2741.94	2666.66	2834.11	2752.28	2779.27	2779.05	2820.66	2896.14	2830.82	2803.43	2875.68	2932.22	2822.7	3191.31	3634.87	3536.54	2732.93	3148.21	3565.17	3442.58	3126.13	3108.76	2868.56
	2679.28	2705.69	2806.04	2766.59	2769.82	3032.36	3400.18	3386.21	3137.05	3414.52	2918.23	2976.94	3107.23	3385.65	2694.72	3199.04	3280.27	2896.71	3135.86	3077.75	2904.82	3250.47	3261.58	2911.36	2836.09	2850.04	2741.96	2666.78	2833.85	2752.06	2779.24	2779.14	2820.51	2896.63	2831.4	2803.33	2874.93	2932.83	2822.71	3192.24	3636.67	3538.21	2733.27	3149.17	3566.51	3444.57	3126.78	3108.83	2868.64
	2679.31	2706.85	2806.22	2767.28	2770.42	3031.97	3400.74	3386.24	3139.04	3412.9	2917.6	2977.7	3106.47	3387.35	2693.96	3198.68	3281.22	2897.65	3136.3	3079.39	2904.66	3251.05	3263.98	2910.93	2836.76	2850.06	2741.99	2666.91	2833.61	2751.84	2779.22	2779.25	2820.39	2897.14	2832	2803.24	2874.2	2933.47	2822.73	3193.19	3638.5	3539.93	2733.63	3150.17	3567.9	3446.62	3127.48	3108.91	2868.76
	2679.36	2708.03	2806.42	2767.99	2771.04	3031.61	3401.34	3386.3	3141.07	3411.31	2916.99	2978.49	3105.74	3389.11	2693.22	3198.33	3282.19	2898.62	3136.77	3081.08	2904.51	3251.66	3266.41	2910.52	2837.45	2850.1	2742.02	2667.06	2833.38	2751.65	2779.22	2779.38	2820.28	2897.67	2832.62	2803.16	2873.49	2934.14	2822.79	3194.16	3640.36	3541.69	2734.01	3151.21	3569.34	3448.74	3128.22	3109	2868.9
	2679.42	2709.24	2806.64	2768.73	2771.68	3031.27	3401.95	3386.38	3143.12	3409.74	2916.37	2979.29	3105.04	3390.9	2692.5	3197.99	3283.19	2899.62	3137.26	3082.8	2904.38	3252.3	3268.85	2910.12	2838.15	2850.14	2742.07	2667.21	2833.17	2751.46	2779.22	2779.53	2820.2	2898.22	2833.26	2803.1	2872.8	2934.85	2822.87	3195.15	3642.24	3543.49	2734.4	3152.3	3570.83	3450.91	3129.01	3109.11	2869.08
	2679.51	2710.46	2806.88	2769.48	2772.34	3030.95	3402.6	3386.49	3145.2	3408.18	2915.77	2980.11	3104.37	3392.74	2691.81	3197.66	3284.21	2900.67	3137.76	3084.57	2904.25	3252.97	3271.31	2909.74	2838.88	2850.19	2742.13	2667.38	2832.98	2751.29	2779.24	2779.71	2820.13	2898.8	2833.93	2803.04	2872.12	2935.59	2822.98	3196.16	3644.15	3545.34	2734.82	3153.42	3572.37	3453.13	3129.84	3109.23	2869.29
	2679.6	2711.7	2807.15	2770.25	2773.01	3030.65	3403.28	3386.62	3147.3	3406.65	2915.17	2980.96	3103.72	3394.62	2691.13	3197.34	3285.25	2901.74	3138.29	3086.37	2904.13	3253.68	3273.79	2909.37	2839.62	2850.26	2742.2	2667.56	2832.8	2751.14	2779.28	2779.9	2820.08	2899.39	2834.62	2802.99	2871.47	2936.36	2823.12	3197.19	3646.08	3547.23	2735.25	3154.58	3573.96	3455.42	3130.72	3109.36	2869.53
	2679.72	2712.96	2807.43	2771.05	2773.71	3030.37	3403.98	3386.77	3149.43	3405.13	2914.58	2981.82	3103.09	3396.54	2690.48	3197.04	3286.32	2902.86	3138.84	3088.22	2904.02	3254.41	3276.29	2909.03	2840.38	2850.33	2742.29	2667.74	2832.65	2751	2779.33	2780.12	2820.05	2900.01	2835.32	2802.95	2870.83	2937.17	2823.29	3198.24	3648.05	3549.16	2735.71	3155.79	3575.61	3457.77	3131.65	3109.51	2869.8
	2679.85	2714.23	2807.73	2771.86	2774.43	3030.12	3404.71	3386.95	3151.59	3403.63	2913.99	2982.71	3102.49	3398.51	2689.84	3196.75	3287.41	2904.01	3139.41	3090.1	2903.92	3255.18	3278.81	2908.7	2841.16	2850.42	2742.38	2667.94	2832.5	2750.87	2779.39	2780.35	2820.04	2900.65	2836.05	2802.92	2870.21	2938.01	2823.48	3199.31	3650.04	3551.14	2736.18	3157.03	3577.3	3460.17	3132.62	3109.68	2870.1
	2680	2715.53	2808.06	2772.7	2775.17	3029.89	3405.46	3387.16	3153.78	3402.15	2913.41	2983.62	3101.92	3400.52	2689.23	3196.47	3288.52	2905.19	3140	3092.03	2903.83	3255.98	3281.34	2908.38	2841.96	2850.52	2742.48	2668.16	2832.38	2750.76	2779.47	2780.61	2820.05	2901.32	2836.8	2802.89	2869.61	2938.88	2823.7	3200.4	3652.05	3553.15	2736.66	3158.32	3579.04	3462.63	3133.64	3109.86	2870.44
	2680.17	2716.84	2808.4	2773.55	2775.92	3029.68	3406.25	3387.38	3156	3400.69	2912.84	2984.54	3101.37	3402.57	2688.64	3196.21	3289.65	2906.41	3140.61	3093.99	2903.76	3256.82	3283.89	2908.08	2842.78	2850.62	2742.59	2668.38	2832.27	2750.67	2779.56	2780.89	2820.07	2902	2837.57	2802.88	2869.03	2939.79	2823.94	3201.51	3654.1	3555.22	2737.17	3159.65	3580.84	3465.16	3134.7	3110.05	2870.8
	2680.35	2718.18	2808.77	2774.43	2776.7	3029.5	3407.06	3387.63	3158.24	3399.25	2912.27	2985.49	3100.85	3404.66	2688.06	3195.96	3290.8	2907.66	3141.24	3096	2903.69	3257.68	3286.46	2907.8	2843.61	2850.74	2742.72	2668.61	2832.18	2750.59	2779.66	2781.19	2820.12	2902.71	2838.36	2802.88	2868.46	2940.74	2824.22	3202.64	3656.16	3557.32	2737.69	3161.01	3582.69	3467.73	3135.81	3110.26	2871.2
	2680.55	2719.53	2809.15	2775.32	2777.5	3029.33	3407.9	3387.91	3160.51	3397.82	2911.71	2986.45	3100.35	3406.8	2687.51	3195.72	3291.98	2908.95	3141.89	3098.04	2903.63	3258.57	3289.04	2907.54	2844.47	2850.87	2742.85	2668.86	2832.1	2750.52	2779.77	2781.51	2820.18	2903.44	2839.17	2802.88	2867.92	2941.71	2824.52	3203.79	3658.26	3559.47	2738.24	3162.42	3584.58	3470.37	3136.97	3110.48	2871.62
	2680.77	2720.9	2809.56	2776.24	2778.32	3029.19	3408.77	3388.21	3162.81	3396.42	2911.16	2987.44	3099.88	3408.98	2686.98	3195.49	3293.18	2910.27	3142.55	3100.13	2903.58	3259.5	3291.64	2907.29	2845.34	2851.01	2743	2669.11	2832.04	2750.47	2779.9	2781.85	2820.27	2904.19	2840.01	2802.9	2867.39	2942.72	2824.85	3204.96	3660.38	3561.66	2738.8	3163.87	3586.53	3473.07	3138.17	3110.71	2872.08
	2681	2722.29	2809.99	2777.18	2779.15	3029.07	3409.67	3388.53	3165.13	3395.03	2910.61	2988.45	3099.43	3411.2	2686.47	3195.28	3294.4	2911.62	3143.24	3102.25	2903.54	3260.46	3294.26	2907.06	2846.23	2851.16	2743.16	2669.38	2832	2750.44	2780.05	2782.21	2820.37	2904.96	2840.86	2802.92	2866.89	2943.77	2825.2	3206.15	3662.53	3563.89	2739.37	3165.35	3588.53	3475.82	3139.42	3110.96	2872.57
	2681.25	2723.7	2810.43	2778.13	2780.01	3028.97	3410.59	3388.87	3167.49	3393.67	2910.07	2989.47	3099.01	3413.46	2685.98	3195.08	3295.65	2913.02	3143.95	3104.41	2903.51	3261.45	3296.9	2906.84	2847.13	2851.32	2743.32	2669.66	2831.97	2750.42	2780.2	2782.6	2820.5	2905.76	2841.74	2802.96	2866.4	2944.85	2825.59	3207.36	3664.7	3566.16	2739.97	3166.88	3590.58	3478.64	3140.71	3111.22	2873.09
	2681.52	2725.13	2810.9	2779.11	2780.88	3028.9	3411.55	3389.24	3169.87	3392.32	2909.54	2990.52	3098.62	3415.77	2685.51	3194.89	3296.92	2914.44	3144.68	3106.62	2903.49	3262.47	3299.55	2906.64	2848.06	2851.49	2743.5	2669.95	2831.96	2750.41	2780.37	2783	2820.64	2906.58	2842.63	2803	2865.92	2945.96	2826	3208.59	3666.9	3568.48	2740.58	3168.45	3592.68	3481.51	3142.04	3111.5	2873.64
	2681.81	2726.57	2811.39	2780.1	2781.78	3028.84	3412.53	3389.64	3172.27	3390.99	2909.01	2991.58	3098.25	3418.12	2685.06	3194.71	3298.21	2915.9	3145.42	3108.86	2903.48	3263.52	3302.21	2906.46	2849	2851.67	2743.69	2670.25	2831.97	2750.42	2780.55	2783.43	2820.8	2907.42	2843.55	2803.05	2865.47	2947.11	2826.43	3209.84	3669.13	3570.83	2741.21	3170.06	3594.83	3484.43	3143.43	3111.79	2874.22
	2682.11	2728.04	2811.9	2781.12	2782.69	3028.81	3413.53	3390.05	3174.7	3389.68	2908.49	2992.66	3097.9	3420.5	2684.63	3194.55	3299.52	2917.39	3146.19	3111.14	2903.47	3264.6	3304.9	2906.3	2849.96	2851.86	2743.89	2670.56	2831.99	2750.44	2780.75	2783.87	2820.98	2908.28	2844.48	2803.11	2865.04	2948.29	2826.9	3211.11	3671.38	3573.23	2741.85	3171.7	3597.03	3487.42	3144.85	3112.1	2874.83
	2682.43	2729.52	2812.43	2782.16	2783.63	3028.8	3414.57	3390.49	3177.16	3388.39	2907.98	2993.77	3097.58	3422.94	2684.22	3194.4	3300.85	2918.92	3146.97	3113.46	2903.48	3265.71	3307.6	2906.15	2850.93	2852.06	2744.1	2670.88	2832.04	2750.48	2780.96	2784.34	2821.18	2909.16	2845.44	2803.18	2864.62	2949.51	2827.39	3212.4	3673.66	3575.68	2742.51	3173.39	3599.28	3490.47	3146.33	3112.41	2875.47
	2682.77	2731.02	2812.98	2783.21	2784.58	3028.81	3415.63	3390.96	3179.65	3387.12	2907.48	2994.89	3097.28	3425.41	2683.83	3194.26	3302.21	2920.48	3147.77	3115.83	2903.5	3266.85	3310.31	2906.01	2851.92	2852.27	2744.32	2671.22	2832.09	2750.54	2781.18	2784.83	2821.4	2910.07	2846.42	2803.26	2864.22	2950.76	2827.91	3213.71	3675.96	3578.16	2743.19	3175.12	3601.58	3493.57	3147.85	3112.75	2876.14
	2683.12	2732.53	2813.55	2784.29	2785.55	3028.84	3416.72	3391.45	3182.16	3385.87	2906.98	2996.03	3097.01	3427.92	2683.46	3194.14	3303.59	2922.08	3148.59	3118.23	2903.53	3268.03	3313.04	2905.9	2852.93	2852.49	2744.55	2671.56	2832.17	2750.6	2781.41	2785.34	2821.64	2911	2847.42	2803.35	2863.84	2952.04	2828.46	3215.03	3678.29	3580.69	2743.89	3176.89	3603.93	3496.73	3149.41	3113.1	2876.84
	2683.49	2734.07	2814.14	2785.38	2786.54	3028.89	3417.84	3391.96	3184.7	3384.63	2906.49	2997.19	3096.77	3430.48	2683.11	3194.02	3304.99	2923.71	3149.43	3120.67	2903.56	3269.23	3315.78	2905.8	2853.96	2852.72	2744.79	2671.91	2832.26	2750.69	2781.66	2785.88	2821.9	2911.95	2848.43	2803.45	2863.48	2953.36	2829.03	3216.38	3680.64	3583.25	2744.6	3178.69	3606.33	3499.95	3151.02	3113.46	2877.57
	2683.88	2735.62	2814.75	2786.5	2787.55	3028.97	3418.99	3392.49	3187.27	3383.42	2906.01	2998.37	3096.55	3433.08	2682.78	3193.92	3306.41	2925.37	3150.29	3123.15	2903.61	3270.47	3318.54	2905.72	2855.01	2852.96	2745.05	2672.28	2832.37	2750.79	2781.92	2786.43	2822.17	2912.92	2849.47	2803.55	2863.14	2954.71	2829.63	3217.75	3683.02	3585.86	2745.33	3180.54	3608.78	3503.22	3152.67	3113.83	2878.34
	2684.28	2737.19	2815.38	2787.64	2788.58	3029.06	3420.16	3393.05	3189.86	3382.22	2905.53	2999.57	3096.35	3435.71	2682.47	3193.84	3307.86	2927.06	3151.16	3125.67	2903.66	3271.74	3321.32	2905.65	2856.07	2853.21	2745.31	2672.66	2832.49	2750.9	2782.2	2787.01	2822.47	2913.91	2850.53	2803.67	2862.81	2956.1	2830.26	3219.14	3685.43	3588.51	2746.08	3182.42	3611.28	3506.55	3154.37	3114.23	2879.13
	2684.71	2738.78	2816.04	2788.79	2789.63	3029.18	3421.37	3393.63	3192.48	3381.04	2905.06	3000.79	3096.18	3438.4	2682.18	3193.76	3309.33	2928.79	3152.06	3128.23	2903.73	3273.03	3324.11	2905.6	2857.14	2853.47	2745.58	2673.04	2832.64	2751.03	2782.48	2787.61	2822.78	2914.93	2851.61	2803.79	2862.51	2957.52	2830.91	3220.54	3687.86	3591.2	2746.84	3184.35	3613.83	3509.94	3156.11	3114.63	2879.95
	2685.15	2740.39	2816.71	2789.97	2790.7	3029.31	3422.6	3394.24	3195.13	3379.88	2904.6	3002.03	3096.03	3441.12	2681.91	3193.7	3310.82	2930.55	3152.97	3130.82	2903.8	3274.36	3326.91	2905.57	2858.24	2853.74	2745.87	2673.44	2832.8	2751.17	2782.79	2788.22	2823.12	2915.96	2852.7	2803.93	2862.22	2958.98	2831.59	3221.97	3690.31	3593.94	2747.62	3186.31	3616.44	3513.39	3157.9	3115.05	2880.8
	2685.6	2742.01	2817.41	2791.16	2791.79	3029.47	3423.86	3394.87	3197.8	3378.74	2904.15	3003.28	3095.91	3443.88	2681.66	3193.66	3312.33	2932.35	3153.9	3133.46	2903.88	3275.72	3329.73	2905.56	2859.35	2854.02	2746.16	2673.85	2832.97	2751.33	2783.1	2788.86	2823.47	2917.02	2853.82	2804.07	2861.95	2960.47	2832.3	3223.41	3692.79	3596.71	2748.41	3188.31	3619.09	3516.9	3159.73	3115.48	2881.68
	2686.07	2743.66	2818.12	2792.38	2792.89	3029.65	3425.14	3395.52	3200.5	3377.62	2903.7	3004.55	3095.81	3446.69	2681.42	3193.62	3313.87	2934.18	3154.84	3136.14	2903.97	3277.11	3332.56	2905.56	2860.47	2854.31	2746.47	2674.27	2833.17	2751.5	2783.42	2789.53	2823.85	2918.1	2854.96	2804.23	2861.7	2962	2833.03	3224.88	3695.3	3599.52	2749.22	3190.36	3621.79	3520.46	3161.61	3115.93	2882.6
	2686.56	2745.32	2818.86	2793.62	2794.02	3029.85	3426.46	3396.2	3203.22	3376.52	2903.27	3005.85	3095.73	3449.53	2681.21	3193.6	3315.42	2936.04	3155.81	3138.85	2904.07	3278.53	3335.41	2905.57	2861.62	2854.61	2746.79	2674.7	2833.38	2751.69	2783.76	2790.21	2824.24	2919.21	2856.12	2804.39	2861.46	2963.56	2833.8	3226.36	3697.83	3602.38	2750.05	3192.44	3624.54	3524.08	3163.53	3116.39	2883.54
	2687.07	2746.99	2819.61	2794.87	2795.16	3030.07	3427.8	3396.9	3205.97	3375.44	2902.84	3007.16	3095.69	3452.42	2681.02	3193.59	3317	2937.93	3156.79	3141.61	2904.19	3279.98	3338.27	2905.61	2862.78	2854.92	2747.11	2675.14	2833.61	2751.9	2784.12	2790.92	2824.65	2920.33	2857.29	2804.56	2861.25	2965.16	2834.59	3227.87	3700.38	3605.28	2750.89	3194.56	3627.35	3527.76	3165.5	3116.87	2884.51
	2687.6	2748.69	2820.39	2796.15	2796.32	3030.31	3429.17	3397.62	3208.75	3374.38	2902.41	3008.49	3095.66	3455.35	2680.85	3193.59	3318.61	2939.86	3157.79	3144.4	2904.3	3281.46	3341.14	2905.66	2863.95	2855.24	2747.45	2675.59	2833.85	2752.12	2784.48	2791.64	2825.09	2921.48	2858.49	2804.74	2861.05	2966.79	2835.4	3229.39	3702.96	3608.22	2751.75	3196.72	3630.2	3531.5	3167.52	3117.36	2885.51
	2688.14	2750.4	2821.19	2797.44	2797.51	3030.57	3430.57	3398.37	3211.55	3373.33	2902	3009.83	3095.66	3458.32	2680.7	3193.61	3320.23	2941.82	3158.81	3147.24	2904.43	3282.97	3344.03	2905.73	2865.14	2855.57	2747.8	2676.06	2834.11	2752.35	2784.86	2792.39	2825.54	2922.65	2859.7	2804.93	2860.87	2968.46	2836.25	3230.93	3705.57	3611.19	2752.62	3198.92	3633.1	3535.29	3169.57	3117.86	2886.54
	2688.7	2752.13	2822	2798.76	2798.71	3030.85	3432	3399.14	3214.38	3372.31	2901.59	3011.2	3095.68	3461.33	2680.57	3193.64	3321.87	2943.81	3159.84	3150.11	2904.57	3284.51	3346.93	2905.81	2866.35	2855.91	2748.16	2676.53	2834.39	2752.6	2785.25	2793.16	2826.01	2923.84	2860.94	2805.13	2860.71	2970.16	2837.12	3232.49	3708.19	3614.21	2753.51	3201.15	3636.05	3539.14	3171.67	3118.38	2887.6
	2689.27	2753.88	2822.84	2800.09	2799.92	3031.16	3433.45	3399.93	3217.24	3371.3	2901.19	3012.58	3095.73	3464.38	2680.45	3193.68	3323.54	2945.84	3160.89	3153.02	2904.72	3286.08	3349.85	2905.92	2867.57	2856.26	2748.53	2677.01	2834.69	2752.86	2785.65	2793.95	2826.5	2925.05	2862.19	2805.33	2860.57	2971.89	2838.02	3234.07	3710.85	3617.27	2754.42	3203.43	3639.06	3543.05	3173.82	3118.92	2888.69
	2689.87	2755.64	2823.7	2801.45	2801.16	3031.48	3434.94	3400.75	3220.12	3370.31	2900.8	3013.98	3095.8	3467.47	2680.36	3193.74	3325.23	2947.9	3161.95	3155.97	2904.87	3287.68	3352.77	2906.04	2868.81	2856.61	2748.91	2677.51	2835	2753.14	2786.07	2794.77	2827.01	2926.29	2863.47	2805.55	2860.44	2973.66	2838.94	3235.67	3713.53	3620.37	2755.34	3205.75	3642.11	3547.02	3176.01	3119.47	2889.81
	2690.48	2757.42	2824.58	2802.82	2802.42	3031.82	3436.45	3401.59	3223.02	3369.34	2900.42	3015.4	3095.9	3470.6	2680.29	3193.81	3326.94	2949.99	3163.04	3158.96	2905.04	3289.31	3355.71	2906.17	2870.07	2856.98	2749.3	2678.01	2835.34	2753.44	2786.5	2795.61	2827.54	2927.54	2864.76	2805.77	2860.34	2975.47	2839.89	3237.29	3716.23	3623.52	2756.27	3208.1	3645.21	3551.04	3178.25	3120.03	2890.96
	2691.1	2759.22	2825.48	2804.22	2803.69	3032.19	3437.99	3402.45	3225.96	3368.39	2900.05	3016.84	3096.02	3473.78	2680.23	3193.89	3328.68	2952.11	3164.14	3161.99	2905.21	3290.97	3358.66	2906.32	2871.34	2857.36	2749.7	2678.52	2835.68	2753.75	2786.94	2796.46	2828.09	2928.82	2866.08	2806.01	2860.25	2977.31	2840.87	3238.93	3718.95	3626.7	2757.22	3210.49	3648.36	3555.12	3180.53	3120.6	2892.14
	2691.75	2761.03	2826.41	2805.63	2804.98	3032.57	3439.55	3403.34	3228.91	3367.46	2899.68	3018.29	3096.16	3476.99	2680.2	3193.99	3330.44	2954.27	3165.25	3165.06	2905.39	3292.66	3361.63	2906.49	2872.62	2857.74	2750.12	2679.05	2836.05	2754.07	2787.39	2797.34	2828.66	2930.12	2867.41	2806.25	2860.18	2979.19	2841.88	3240.58	3721.7	3629.92	2758.19	3212.93	3651.57	3559.26	3182.86	3121.2	2893.35
	2692.41	2762.86	2827.35	2807.07	2806.3	3032.97	3441.15	3404.25	3231.9	3366.55	2899.32	3019.77	3096.33	3480.25	2680.18	3194.1	3332.21	2956.45	3166.39	3168.17	2905.58	3294.38	3364.61	2906.68	2873.92	2858.13	2750.54	2679.59	2836.43	2754.41	2787.86	2798.25	2829.25	2931.44	2868.76	2806.51	2860.13	2981.1	2842.91	3242.26	3724.48	3633.18	2759.17	3215.4	3654.82	3563.46	3185.23	3121.8	2894.59
	2693.09	2764.71	2828.31	2808.52	2807.63	3033.4	3442.77	3405.19	3234.91	3365.66	2898.97	3021.26	3096.52	3483.54	2680.18	3194.22	3334.01	2958.67	3167.53	3171.32	2905.78	3296.13	3367.59	2906.88	2875.24	2858.54	2750.97	2680.13	2836.83	2754.77	2788.34	2799.17	2829.85	2932.79	2870.13	2806.77	2860.09	2983.05	2843.97	3243.95	3727.28	3636.48	2760.17	3217.9	3658.12	3567.71	3187.64	3122.42	2895.85
	2693.78	2766.58	2829.3	2810	2808.97	3033.84	3444.43	3406.14	3237.94	3364.79	2898.63	3022.77	3096.73	3486.88	2680.21	3194.35	3335.84	2960.92	3168.7	3174.5	2905.99	3297.92	3370.59	2907.1	2876.57	2858.95	2751.42	2680.69	2837.25	2755.14	2788.83	2800.12	2830.48	2934.15	2871.52	2807.04	2860.08	2985.04	2845.06	3245.67	3730.1	3639.82	2761.18	3220.45	3661.48	3572.02	3190.1	3123.06	2897.15
	2694.5	2768.46	2830.3	2811.49	2810.34	3034.3	3446.11	3407.12	3241	3363.94	2898.3	3024.29	3096.97	3490.26	2680.25	3194.5	3337.68	2963.2	3169.88	3177.73	2906.21	3299.73	3373.61	2907.34	2877.92	2859.37	2751.87	2681.25	2837.69	2755.52	2789.33	2801.08	2831.13	2935.54	2872.92	2807.32	2860.08	2987.06	2846.17	3247.4	3732.95	3643.21	2762.2	3223.04	3664.88	3576.39	3192.61	3123.7	2898.47
	2695.23	2770.36	2831.33	2813	2811.72	3034.79	3447.82	3408.13	3244.09	3363.1	2897.98	3025.83	3097.23	3493.67	2680.31	3194.66	3339.55	2965.52	3171.07	3180.99	2906.44	3301.57	3376.63	2907.59	2879.28	2859.8	2752.34	2681.83	2838.14	2755.92	2789.85	2802.08	2831.8	2936.95	2874.35	2807.61	2860.1	2989.11	2847.32	3249.15	3735.82	3646.63	2763.24	3225.66	3668.33	3580.81	3195.16	3124.37	2899.83
	2695.98	2772.27	2832.38	2814.54	2813.13	3035.29	3449.55	3409.15	3247.2	3362.29	2897.66	3027.39	3097.52	3497.13	2680.39	3194.84	3341.44	2967.87	3172.29	3184.29	2906.67	3303.44	3379.66	2907.86	2880.65	2860.24	2752.82	2682.42	2838.61	2756.34	2790.38	2803.09	2832.48	2938.38	2875.8	2807.91	2860.14	2991.2	2848.48	3250.92	3738.71	3650.09	2764.3	3228.32	3671.83	3585.29	3197.75	3125.05	2901.21
	2696.74	2774.2	2833.44	2816.09	2814.55	3035.81	3451.32	3410.2	3250.33	3361.49	2897.36	3028.97	3097.83	3500.63	2680.49	3195.03	3343.35	2970.24	3173.51	3187.64	2906.92	3305.34	3382.71	2908.15	2882.04	2860.69	2753.3	2683.01	2839.1	2756.77	2790.92	2804.12	2833.19	2939.84	2877.26	2808.21	2860.2	2993.33	2849.68	3252.71	3741.63	3653.59	2765.36	3231.02	3675.39	3589.83	3200.39	3125.74	2902.62
	2697.52	2776.15	2834.53	2817.66	2815.99	3036.35	3453.11	3411.28	3253.5	3360.71	2897.06	3030.57	3098.16	3504.17	2680.61	3195.23	3345.28	2972.65	3174.76	3191.02	2907.17	3307.27	3385.77	2908.46	2883.45	2861.15	2753.8	2683.62	2839.61	2757.22	2791.48	2805.18	2833.92	2941.31	2878.74	2808.53	2860.27	2995.49	2850.9	3254.52	3744.57	3657.13	2766.45	3233.76	3678.99	3594.43	3203.07	3126.44	2904.06
	2698.32	2778.11	2835.64	2819.25	2817.45	3036.92	3454.93	3412.37	3256.68	3359.95	2896.77	3032.18	3098.52	3507.74	2680.74	3195.44	3347.23	2975.09	3176.01	3194.44	2907.43	3309.23	3388.83	2908.78	2884.87	2861.61	2754.31	2684.24	2840.13	2757.68	2792.04	2806.26	2834.66	2942.81	2880.25	2808.85	2860.36	2997.69	2852.15	3256.35	3747.53	3660.71	2767.55	3236.54	3682.64	3599.08	3205.8	3127.17	2905.53
	2699.14	2780.09	2836.77	2820.86	2818.92	3037.5	3456.78	3413.49	3259.89	3359.21	2896.49	3033.81	3098.9	3511.36	2680.9	3195.67	3349.21	2977.56	3177.29	3197.89	2907.7	3311.22	3391.91	2909.12	2886.3	2862.09	2754.83	2684.87	2840.67	2758.16	2792.62	2807.36	2835.43	2944.33	2881.77	2809.19	2860.47	2999.92	2853.43	3258.19	3750.52	3664.33	2768.66	3239.36	3686.34	3603.8	3208.57	3127.9	2907.03
	2699.97	2782.09	2837.92	2822.5	2820.42	3038.1	3458.66	3414.63	3263.13	3358.49	2896.21	3035.45	3099.3	3515.02	2681.07	3195.91	3351.21	2980.06	3178.58	3201.39	2907.98	3313.23	3395	2909.47	2887.75	2862.57	2755.35	2685.51	2841.23	2758.65	2793.21	2808.48	2836.21	2945.87	2883.3	2809.53	2860.6	3002.19	2854.73	3260.06	3753.53	3667.99	2769.78	3242.21	3690.09	3608.56	3211.38	3128.65	2908.56
	2700.82	2784.1	2839.09	2824.14	2821.93	3038.72	3460.56	3415.8	3266.39	3357.79	2895.95	3037.12	3099.73	3518.71	2681.27	3196.17	3353.23	2982.6	3179.88	3204.92	2908.26	3315.28	3398.09	2909.84	2889.22	2863.06	2755.89	2686.15	2841.8	2759.15	2793.82	2809.63	2837.01	2947.43	2884.86	2809.89	2860.75	3004.5	2856.06	3261.94	3756.56	3671.69	2770.92	3245.1	3693.9	3613.39	3214.24	3129.42	2910.12
	2701.69	2786.13	2840.28	2825.81	2823.46	3039.35	3462.5	3416.99	3269.67	3357.11	2895.69	3038.8	3100.18	3522.45	2681.48	3196.44	3355.27	2985.16	3181.21	3208.5	2908.56	3317.36	3401.2	2910.23	2890.7	2863.56	2756.44	2686.81	2842.4	2759.67	2794.43	2810.79	2837.83	2949.01	2886.44	2810.25	2860.91	3006.84	2857.41	3263.84	3759.62	3675.43	2772.08	3248.03	3697.75	3618.27	3217.15	3130.19	2911.7
	2702.57	2788.17	2841.49	2827.5	2825.01	3040.01	3464.46	3418.2	3272.98	3356.44	2895.44	3040.5	3100.65	3526.22	2681.71	3196.72	3357.33	2987.75	3182.54	3212.11	2908.86	3319.47	3404.32	2910.64	2892.19	2864.07	2757	2687.48	2843	2760.21	2795.06	2811.98	2838.67	2950.62	2888.03	2810.62	2861.1	3009.21	2858.79	3265.76	3762.7	3679.21	2773.25	3251	3701.64	3623.21	3220.09	3130.99	2913.31
	2703.47	2790.23	2842.72	2829.21	2826.57	3040.69	3466.44	3419.43	3276.31	3355.79	2895.2	3042.21	3101.14	3530.03	2681.96	3197.01	3359.41	2990.38	3183.89	3215.76	2909.18	3321.6	3407.44	2911.06	2893.7	2864.59	2757.57	2688.16	2843.63	2760.76	2795.71	2813.19	2839.53	2952.25	2889.64	2811	2861.3	3011.62	2860.2	3267.7	3765.8	3683.03	2774.43	3254.01	3705.59	3628.2	3223.08	3131.79	2914.96
	2704.39	2792.3	2843.97	2830.93	2828.16	3041.38	3468.45	3420.69	3279.66	3355.16	2894.97	3043.94	3101.66	3533.89	2682.22	3197.32	3361.52	2993.03	3185.26	3219.45	2909.5	3323.76	3410.58	2911.5	2895.22	2865.12	2758.15	2688.85	2844.28	2761.33	2796.36	2814.42	2840.41	2953.9	2891.27	2811.39	2861.52	3014.07	2861.63	3269.65	3768.93	3686.89	2775.62	3257.05	3709.59	3633.26	3226.12	3132.62	2916.63
	2705.32	2794.39	2845.25	2832.68	2829.76	3042.09	3470.49	3421.97	3283.04	3354.55	2894.75	3045.69	3102.2	3537.78	2682.51	3197.64	3363.65	2995.71	3186.65	3223.17	2909.82	3325.96	3413.72	2911.95	2896.75	2865.65	2758.74	2689.55	2844.94	2761.9	2797.03	2815.67	2841.31	2955.57	2892.92	2811.79	2861.75	3016.55	2863.09	3271.63	3772.07	3690.78	2776.83	3260.13	3713.64	3638.37	3229.19	3133.45	2918.32
	2706.27	2796.49	2846.54	2834.44	2831.38	3042.82	3472.56	3423.28	3286.44	3353.95	2894.53	3047.46	3102.77	3541.7	2682.81	3197.97	3365.79	2998.43	3188.05	3226.94	2910.16	3328.18	3416.87	2912.42	2898.3	2866.2	2759.34	2690.26	2845.62	2762.5	2797.71	2816.95	2842.22	2957.26	2894.59	2812.19	2862.01	3019.06	2864.57	3273.62	3775.24	3694.72	2778.06	3263.25	3717.73	3643.53	3232.32	3134.3	2920.05
	2707.24	2798.61	2847.85	2836.22	2833.02	3043.57	3474.65	3424.6	3289.87	3353.37	2894.33	3049.24	3103.35	3545.67	2683.14	3198.32	3367.96	3001.17	3189.46	3230.74	2910.51	3330.43	3420.03	2912.91	2899.87	2866.75	2759.94	2690.98	2846.31	2763.11	2798.4	2818.25	2843.16	2958.97	2896.27	2812.61	2862.28	3021.61	2866.08	3275.63	3778.44	3698.7	2779.3	3266.41	3721.87	3648.75	3235.48	3135.17	2921.8
	2708.23	2800.74	2849.18	2838.02	2834.68	3044.34	3476.77	3425.95	3293.31	3352.82	2894.13	3051.04	3103.96	3549.67	2683.48	3198.68	3370.15	3003.94	3190.89	3234.58	2910.86	3332.71	3423.2	2913.41	2901.45	2867.31	2760.56	2691.71	2847.02	2763.73	2799.1	2819.56	2844.11	2960.71	2897.98	2813.04	2862.57	3024.2	2867.61	3277.66	3781.65	3702.71	2780.55	3269.6	3726.07	3654.03	3238.69	3136.05	2923.59
	2709.23	2802.88	2850.53	2839.84	2836.35	3045.13	3478.92	3427.32	3296.79	3352.27	2893.94	3052.86	3104.59	3553.71	2683.83	3199.05	3372.36	3006.74	3192.34	3238.46	2911.22	3335.02	3426.38	2913.93	2903.04	2867.88	2761.19	2692.45	2847.75	2764.37	2799.82	2820.9	2845.08	2962.47	2899.7	2813.47	2862.88	3026.82	2869.17	3279.7	3784.89	3706.76	2781.81	3272.84	3730.31	3659.37	3241.94	3136.94	2925.4
	2710.24	2805.04	2851.9	2841.67	2838.05	3045.93	3481.09	3428.72	3300.28	3351.75	2893.76	3054.7	3105.24	3557.79	2684.21	3199.44	3374.6	3009.57	3193.8	3242.37	2911.59	3337.36	3429.56	2914.46	2904.64	2868.46	2761.83	2693.2	2848.5	2765.02	2800.55	2822.26	2846.07	2964.24	2901.43	2813.92	2863.2	3029.47	2870.76	3281.77	3788.15	3710.86	2783.09	3276.11	3734.6	3664.76	3245.23	3137.85	2927.24
	2711.28	2807.22	2853.29	2843.52	2839.76	3046.75	3483.29	3430.14	3303.8	3351.24	2893.58	3056.55	3105.92	3561.9	2684.6	3199.84	3376.85	3012.43	3195.28	3246.32	2911.97	3339.72	3432.75	2915.02	2906.26	2869.04	2762.47	2693.96	2849.27	2765.68	2801.29	2823.64	2847.07	2966.04	2903.19	2814.37	2863.55	3032.16	2872.37	3283.85	3791.43	3714.99	2784.38	3279.41	3738.93	3670.21	3248.57	3138.77	2929.1
	2712.33	2809.41	2854.7	2845.4	2841.49	3047.59	3485.52	3431.58	3307.33	3350.75	2893.42	3058.42	3106.62	3566.06	2685.02	3200.25	3379.12	3015.31	3196.77	3250.32	2912.35	3342.12	3435.95	2915.58	2907.9	2869.64	2763.13	2694.73	2850.05	2766.36	2802.04	2825.05	2848.1	2967.87	2904.96	2814.83	2863.91	3034.89	2874	3285.95	3794.73	3719.16	2785.69	3282.76	3743.32	3675.71	3251.95	3139.71	2931
	2713.4	2811.61	2856.13	2847.29	2843.23	3048.44	3487.77	3433.04	3310.9	3350.28	2893.26	3060.3	3107.34	3570.24	2685.45	3200.68	3381.42	3018.23	3198.28	3254.34	2912.75	3344.54	3439.15	2916.17	2909.55	2870.24	2763.79	2695.51	2850.84	2767.06	2802.81	2826.47	2849.14	2969.71	2906.75	2815.3	2864.29	3037.65	2875.66	3288.07	3798.06	3723.37	2787.01	3286.14	3747.76	3681.27	3255.37	3140.66	2932.92
	2714.48	2813.83	2857.58	2849.19	2845	3049.32	3490.04	3434.53	3314.48	3349.82	2893.11	3062.21	3108.08	3574.47	2685.89	3201.12	3383.73	3021.17	3199.81	3258.41	2913.15	3346.99	3442.37	2916.76	2911.21	2870.85	2764.47	2696.3	2851.66	2767.76	2803.58	2827.92	2850.2	2971.57	2908.56	2815.78	2864.69	3040.44	2877.34	3290.2	3801.4	3727.62	2788.34	3289.56	3752.24	3686.89	3258.84	3141.63	2934.87
	2715.58	2816.06	2859.04	2851.12	2846.78	3050.21	3492.35	3436.04	3318.08	3349.38	2892.97	3064.13	3108.85	3578.73	2686.36	3201.57	3386.07	3024.15	3201.35	3262.51	2913.56	3349.47	3445.59	2917.38	2912.89	2871.47	2765.15	2697.11	2852.49	2768.48	2804.38	2829.38	2851.28	2973.46	2910.39	2816.27	2865.11	3043.27	2879.05	3292.36	3804.77	3731.91	2789.68	3293.02	3756.77	3692.56	3262.35	3142.61	2936.84
	2716.7	2818.3	2860.53	2853.06	2848.58	3051.12	3494.68	3437.57	3321.71	3348.96	2892.83	3066.06	3109.63	3583.03	2686.84	3202.04	3388.43	3027.15	3202.91	3266.65	2913.98	3351.98	3448.81	2918.01	2914.58	2872.09	2765.85	2697.92	2853.34	2769.22	2805.18	2830.87	2852.38	2975.37	2912.23	2816.77	2865.54	3046.13	2880.79	3294.53	3808.16	3736.24	2791.04	3296.52	3761.35	3698.29	3265.9	3143.6	2938.85
	2717.83	2820.56	2862.04	2855.02	2850.4	3052.04	3497.03	3439.12	3325.36	3348.55	2892.71	3068.02	3110.44	3587.36	2687.34	3202.52	3390.81	3030.17	3204.48	3270.83	2914.4	3354.52	3452.04	2918.66	2916.28	2872.73	2766.55	2698.74	2854.21	2769.97	2805.99	2832.38	2853.49	2977.29	2914.1	2817.28	2865.99	3049.03	2882.54	3296.72	3811.57	3740.6	2792.41	3300.05	3765.97	3704.07	3269.49	3144.61	2940.88
	2718.98	2822.83	2863.56	2857	2852.23	3052.99	3499.41	3440.7	3329.03	3348.16	2892.59	3069.99	3111.27	3591.73	2687.86	3203.01	3393.2	3033.23	3206.07	3275.04	2914.83	3357.08	3455.28	2919.32	2918	2873.37	2767.26	2699.57	2855.09	2770.73	2806.82	2833.91	2854.62	2979.24	2915.98	2817.8	2866.46	3051.96	2884.32	3298.92	3815	3745.01	2793.8	3303.62	3770.65	3709.91	3273.13	3145.63	2942.94
	2720.15	2825.11	2865.11	2859	2854.09	3053.95	3501.81	3442.3	3332.72	3347.78	2892.48	3071.98	3112.13	3596.14	2688.4	3203.52	3395.62	3036.31	3207.67	3279.29	2915.27	3359.68	3458.52	2920	2919.73	2874.02	2767.98	2700.41	2855.99	2771.51	2807.66	2835.46	2855.77	2981.22	2917.87	2818.33	2866.95	3054.93	2886.13	3301.15	3818.46	3749.45	2795.2	3307.23	3775.37	3715.81	3276.8	3146.67	2945.02
	2721.33	2827.41	2866.67	2861.01	2855.96	3054.92	3504.24	3443.93	3336.43	3347.43	2892.37	3073.98	3113	3600.58	2688.95	3204.04	3398.06	3039.42	3209.29	3283.58	2915.72	3362.3	3461.77	2920.69	2921.47	2874.68	2768.71	2701.26	2856.9	2772.29	2808.52	2837.03	2856.94	2983.21	2919.79	2818.86	2867.46	3057.93	2887.96	3303.39	3821.93	3753.93	2796.61	3310.87	3780.14	3721.76	3280.53	3147.72	2947.14
	2722.53	2829.72	2868.25	2863.04	2857.85	3055.92	3506.7	3445.57	3340.16	3347.08	2892.28	3076	3113.9	3605.06	2689.52	3204.57	3400.52	3042.56	3210.93	3287.91	2916.18	3364.95	3465.02	2921.4	2923.23	2875.34	2769.45	2702.13	2857.84	2773.1	2809.38	2838.62	2858.12	2985.22	2921.72	2819.41	2867.98	3060.96	2889.81	3305.64	3825.42	3758.45	2798.03	3314.55	3784.96	3727.77	3284.29	3148.79	2949.28
	2723.74	2832.04	2869.85	2865.09	2859.76	3056.93	3509.18	3447.24	3343.92	3346.76	2892.19	3078.04	3114.81	3609.57	2690.1	3205.12	3403	3045.73	3212.58	3292.27	2916.64	3367.62	3468.28	2922.13	2925	2876.02	2770.19	2703	2858.79	2773.91	2810.26	2840.24	2859.32	2987.26	2923.66	2819.96	2868.52	3064.03	2891.69	3307.92	3828.94	3763.01	2799.47	3318.27	3789.82	3733.84	3288.09	3149.87	2951.44
	2724.97	2834.37	2871.47	2867.15	2861.68	3057.95	3511.68	3448.93	3347.69	3346.45	2892.11	3080.1	3115.75	3614.12	2690.71	3205.68	3405.5	3048.92	3214.24	3296.67	2917.11	3370.33	3471.54	2922.87	2926.79	2876.7	2770.95	2703.88	2859.75	2774.74	2811.15	2841.87	2860.54	2989.31	2925.63	2820.53	2869.08	3067.14	2893.59	3310.21	3832.48	3767.61	2800.92	3322.03	3794.73	3739.96	3291.94	3150.96	2953.64
	2726.22	2836.72	2873.11	2869.23	2863.62	3059	3514.21	3450.64	3351.49	3346.16	2892.04	3082.17	3116.71	3618.7	2691.33	3206.25	3408.02	3052.14	3215.93	3301.1	2917.59	3373.06	3474.81	2923.62	2928.58	2877.39	2771.71	2704.77	2860.74	2775.59	2812.05	2843.53	2861.77	2991.39	2927.61	2821.1	2869.66	3070.27	2895.52	3312.52	3836.04	3772.25	2802.38	3325.82	3799.69	3746.14	3295.83	3152.07	2955.86
	2727.48	2839.08	2874.77	2871.33	2865.58	3060.05	3516.76	3452.38	3355.3	3345.88	2891.98	3084.26	3117.7	3623.31	2691.97	3206.84	3410.56	3055.38	3217.62	3305.58	2918.08	3375.82	3478.08	2924.4	2930.4	2878.09	2772.48	2705.68	2861.74	2776.44	2812.96	2845.2	2863.02	2993.49	2929.61	2821.68	2870.26	3073.45	2897.46	3314.85	3839.61	3776.93	2803.85	3329.65	3804.7	3752.37	3299.76	3153.19	2958.11
	2728.76	2841.45	2876.45	2873.44	2867.56	3061.13	3519.34	3454.14	3359.14	3345.62	2891.92	3086.36	3118.7	3627.96	2692.62	3207.43	3413.12	3058.65	3219.34	3310.09	2918.57	3378.61	3481.35	2925.18	2932.22	2878.79	2773.27	2706.59	2862.75	2777.31	2813.89	2846.9	2864.29	2995.61	2931.63	2822.28	2870.87	3076.65	2899.43	3317.19	3843.21	3781.64	2805.34	3333.52	3809.75	3758.66	3303.74	3154.33	2960.38
	2730.06	2843.83	2878.14	2875.58	2869.56	3062.22	3521.94	3455.92	3362.99	3345.37	2891.88	3088.48	3119.73	3632.65	2693.3	3208.05	3415.7	3061.95	3221.07	3314.63	2919.07	3381.43	3484.63	2925.99	2934.06	2879.5	2774.06	2707.51	2863.79	2778.2	2814.83	2848.61	2865.57	2997.75	2933.66	2822.88	2871.5	3079.89	2901.43	3319.55	3846.83	3786.39	2806.84	3337.43	3814.85	3765	3307.75	3155.48	2962.69
	2731.37	2846.22	2879.85	2877.72	2871.57	3063.33	3524.57	3457.72	3366.87	3345.14	2891.84	3090.62	3120.77	3637.37	2693.98	3208.67	3418.31	3065.27	3222.81	3319.21	2919.58	3384.27	3487.92	2926.8	2935.91	2880.22	2774.85	2708.44	2864.84	2779.09	2815.78	2850.35	2866.88	2999.91	2935.71	2823.49	2872.15	3083.17	2903.45	3321.93	3850.47	3791.18	2808.35	3341.37	3820	3771.4	3311.81	3156.65	2965.02
	2732.7	2848.63	2881.59	2879.89	2873.6	3064.45	3527.22	3459.55	3370.76	3344.92	2891.8	3092.78	3121.84	3642.12	2694.69	3209.31	3420.93	3068.62	3224.57	3323.83	2920.1	3387.14	3491.2	2927.64	2937.77	2880.95	2775.66	2709.39	2865.9	2780	2816.74	2852.11	2868.19	3002.1	2937.78	2824.11	2872.82	3086.48	2905.49	3324.33	3854.13	3796.01	2809.87	3345.35	3825.2	3777.86	3315.91	3157.83	2967.37
	2734.04	2851.05	2883.33	2882.07	2875.65	3065.59	3529.9	3461.4	3374.68	3344.72	2891.78	3094.95	3122.93	3646.9	2695.41	3209.96	3423.57	3071.99	3226.35	3328.48	2920.62	3390.04	3494.49	2928.48	2939.65	2881.68	2776.47	2710.34	2866.99	2780.92	2817.72	2853.89	2869.53	3004.3	2939.86	2824.74	2873.51	3089.82	2907.55	3326.74	3857.81	3800.88	2811.41	3349.36	3830.44	3784.37	3320.05	3159.02	2969.75
	2735.4	2853.47	2885.1	2884.27	2877.72	3066.74	3532.59	3463.27	3378.61	3344.54	2891.76	3097.14	3124.04	3651.72	2696.15	3210.63	3426.23	3075.39	3228.14	3333.18	2921.15	3392.97	3497.78	2929.35	2941.54	2882.43	2777.3	2711.3	2868.09	2781.86	2818.71	2855.69	2870.88	3006.53	2941.96	2825.37	2874.21	3093.2	2909.64	3329.17	3861.51	3805.79	2812.96	3353.42	3835.73	3790.94	3324.23	3160.23	2972.16
	2736.78	2855.91	2886.89	2886.48	2879.8	3067.91	3535.32	3465.16	3382.56	3344.37	2891.75	3099.35	3125.17	3656.57	2696.91	3211.31	3428.91	3078.82	3229.95	3337.9	2921.69	3395.92	3501.07	2930.23	2943.44	2883.18	2778.13	2712.28	2869.21	2782.81	2819.71	2857.51	2872.25	3008.77	2944.08	2826.02	2874.93	3096.61	2911.74	3331.61	3865.23	3810.74	2814.52	3357.51	3841.06	3797.56	3328.45	3161.45	2974.6
	2738.17	2858.37	2888.69	2888.71	2881.91	3069.1	3538.06	3467.08	3386.53	3344.21	2891.75	3101.57	3126.32	3661.46	2697.68	3212	3431.61	3082.27	3231.78	3342.66	2922.23	3398.9	3504.37	2931.12	2945.36	2883.93	2778.97	2713.26	2870.34	2783.77	2820.72	2859.35	2873.63	3011.04	2946.21	2826.68	2875.67	3100.05	2913.88	3334.07	3868.97	3815.72	2816.09	3361.63	3846.44	3804.24	3332.72	3162.69	2977.06
	2739.58	2860.83	2890.52	2890.95	2884.03	3070.3	3540.83	3469.02	3390.52	3344.07	2891.75	3103.81	3127.49	3666.38	2698.47	3212.71	3434.33	3085.75	3233.62	3347.46	2922.79	3401.91	3507.67	2932.03	2947.29	2884.7	2779.82	2714.25	2871.49	2784.74	2821.75	2861.21	2875.03	3013.33	2948.36	2827.35	2876.43	3103.53	2916.03	3336.55	3872.73	3820.74	2817.68	3365.8	3851.87	3810.97	3337.02	3163.94	2979.55
	2741	2863.3	2892.36	2893.22	2886.16	3071.52	3543.63	3470.98	3394.53	3343.94	2891.77	3106.07	3128.68	3671.33	2699.27	3213.43	3437.07	3089.25	3235.47	3352.3	2923.35	3404.95	3510.97	2932.95	2949.23	2885.47	2780.67	2715.26	2872.65	2785.73	2822.79	2863.09	2876.45	3015.64	2950.53	2828.02	2877.2	3107.05	2918.2	3339.04	3876.5	3825.8	2819.28	3370	3857.35	3817.76	3341.37	3165.21	2982.06
	2742.44	2865.78	2894.21	2895.49	2888.32	3072.75	3546.44	3472.97	3398.56	3343.83	2891.79	3108.34	3129.9	3676.31	2700.1	3214.16	3439.83	3092.77	3237.35	3357.17	2923.91	3408.01	3514.27	2933.89	2951.18	2886.25	2781.53	2716.27	2873.84	2786.72	2823.84	2864.99	2877.88	3017.97	2952.71	2828.71	2878	3110.59	2920.4	3341.56	3880.3	3830.9	2820.89	3374.23	3862.87	3824.6	3345.76	3166.49	2984.6
	2743.9	2868.28	2896.09	2897.79	2890.49	3073.99	3549.28	3474.97	3402.61	3343.73	2891.82	3110.63	3131.13	3681.33	2700.93	3214.9	3442.6	3096.32	3239.23	3362.07	2924.48	3411.1	3517.57	2934.85	2953.15	2887.03	2782.4	2717.29	2875.04	2787.74	2824.9	2866.91	2879.32	3020.32	2954.91	2829.4	2878.81	3114.17	2922.62	3344.08	3884.12	3836.04	2822.51	3378.51	3868.44	3831.5	3350.19	3167.78	2987.17
	2745.37	2870.78	2897.98	2900.09	2892.68	3075.25	3552.14	3477	3406.67	3343.65	2891.85	3112.94	3132.39	3686.37	2701.79	3215.66	3445.4	3099.89	3241.14	3367.02	2925.06	3414.22	3520.87	2935.81	2955.13	2887.82	2783.28	2718.33	2876.25	2788.76	2825.97	2868.85	2880.79	3022.7	2957.13	2830.1	2879.64	3117.79	2924.87	3346.63	3887.95	3841.21	2824.14	3382.82	3874.05	3838.46	3354.66	3169.09	2989.76
	2746.86	2873.29	2899.9	2902.42	2894.89	3076.53	3555.03	3479.05	3410.75	3343.58	2891.89	3115.26	3133.66	3691.45	2702.66	3216.43	3448.22	3103.49	3243.06	3371.99	2925.65	3417.36	3524.17	2936.8	2957.12	2888.62	2784.17	2719.37	2877.49	2789.79	2827.06	2870.81	2882.27	3025.09	2959.36	2830.82	2880.48	3121.44	2927.13	3349.19	3891.81	3846.42	2825.79	3387.17	3879.71	3845.47	3359.17	3170.41	2992.38
	2748.36	2875.82	2901.83	2904.76	2897.11	3077.82	3557.94	3481.13	3414.85	3343.53	2891.94	3117.6	3134.96	3696.56	2703.54	3217.22	3451.06	3107.11	3244.99	3377.01	2926.25	3420.53	3527.48	2937.8	2959.13	2889.43	2785.06	2720.42	2878.73	2790.84	2828.16	2872.8	2883.76	3027.51	2961.6	2831.54	2881.35	3125.12	2929.42	3351.76	3895.68	3851.67	2827.44	3391.55	3885.42	3852.54	3363.72	3171.75	2995.02
	2749.88	2878.35	2903.77	2907.11	2899.36	3079.12	3560.87	3483.22	3418.96	3343.49	2892	3119.96	3136.28	3701.7	2704.45	3218.02	3453.91	3110.76	3246.94	3382.06	2926.85	3423.73	3530.78	2938.81	2961.15	2890.25	2785.96	2721.49	2880	2791.9	2829.27	2874.8	2885.27	3029.94	2963.87	2832.27	2882.23	3128.83	2931.72	3354.36	3899.58	3856.96	2829.11	3395.97	3891.17	3859.66	3368.32	3173.1	2997.69
	2751.41	2880.9	2905.74	2909.48	2901.62	3080.44	3563.82	3485.34	3423.1	3343.46	2892.07	3122.33	3137.62	3706.88	2705.37	3218.83	3456.79	3114.43	3248.91	3387.14	2927.45	3426.95	3534.09	2939.84	2963.18	2891.07	2786.87	2722.56	2881.28	2792.98	2830.39	2876.82	2886.8	3032.4	2966.15	2833.01	2883.13	3132.58	2934.05	3356.97	3903.49	3862.29	2830.79	3400.43	3896.97	3866.83	3372.95	3174.47	3000.39
	2752.96	2883.45	2907.72	2911.87	2903.89	3081.78	3566.8	3487.48	3427.25	3343.45	2892.14	3124.72	3138.97	3712.08	2706.3	3219.66	3459.68	3118.12	3250.89	3392.26	2928.07	3430.2	3537.39	2940.88	2965.22	2891.89	2787.79	2723.64	2882.58	2794.06	2831.53	2878.86	2888.34	3034.88	2968.44	2833.77	2884.05	3136.36	2936.4	3359.59	3907.42	3867.66	2832.48	3404.92	3902.81	3874.07	3377.63	3175.85	3003.11
	2754.53	2886.01	2909.72	2914.27	2906.19	3083.12	3569.8	3489.65	3431.42	3343.45	2892.22	3127.13	3140.35	3717.32	2707.25	3220.5	3462.59	3121.84	3252.89	3397.41	2928.69	3433.48	3540.69	2941.94	2967.27	2892.73	2788.71	2724.74	2883.89	2795.16	2832.68	2880.92	2889.9	3037.38	2970.76	2834.53	2884.99	3140.18	2938.78	3362.23	3911.37	3873.06	2834.18	3409.45	3908.7	3881.35	3382.34	3177.24	3005.86
	2756.11	2888.58	2911.74	2916.68	2908.5	3084.49	3572.82	3491.83	3435.6	3343.47	2892.31	3129.55	3141.75	3722.58	2708.22	3221.35	3465.53	3125.57	3254.91	3402.6	2929.32	3436.79	3544	2943.01	2969.34	2893.57	2789.65	2725.84	2885.22	2796.27	2833.84	2883.01	2891.47	3039.9	2973.08	2835.3	2885.94	3144.03	2941.17	3364.89	3915.34	3878.5	2835.9	3414.02	3914.64	3888.7	3387.1	3178.65	3008.63
	2757.7	2891.16	2913.77	2919.11	2910.83	3085.86	3575.86	3494.04	3439.8	3343.5	2892.4	3131.99	3143.17	3727.88	2709.2	3222.21	3468.48	3129.34	3256.94	3407.83	2929.95	3440.12	3547.3	2944.09	2971.42	2894.42	2790.58	2726.96	2886.57	2797.39	2835.01	2885.11	2893.05	3042.44	2975.43	2836.08	2886.92	3147.91	2943.58	3367.56	3919.32	3883.98	2837.62	3418.63	3920.62	3896.09	3391.9	3180.07	3011.43
	2759.32	2893.75	2915.82	2921.56	2913.18	3087.25	3578.93	3496.27	3444.02	3343.54	2892.5	3134.44	3144.61	3733.2	2710.19	3223.09	3471.45	3133.12	3258.99	3413.09	2930.59	3443.48	3550.6	2945.19	2973.51	2895.27	2791.53	2728.08	2887.93	2798.52	2836.2	2887.23	2894.66	3045	2977.79	2836.86	2887.91	3151.83	2946.02	3370.25	3923.33	3889.5	2839.36	3423.27	3926.65	3903.55	3396.74	3181.51	3014.26
	2760.94	2896.35	2917.89	2924.02	2915.55	3088.66	3582.02	3498.52	3448.25	3343.6	2892.61	3136.92	3146.07	3738.56	2711.21	3223.99	3474.44	3136.93	3261.05	3418.38	2931.24	3446.86	3553.9	2946.31	2975.62	2896.14	2792.48	2729.21	2889.31	2799.67	2837.4	2889.37	2896.27	3047.59	2980.16	2837.66	2888.92	3155.78	2948.48	3372.95	3927.35	3895.05	2841.11	3427.94	3932.72	3911.05	3401.62	3182.96	3017.11
	2762.59	2898.96	2919.98	2926.49	2917.93	3090.07	3585.13	3500.8	3452.5	3343.67	2892.73	3139.4	3147.54	3743.94	2712.24	3224.89	3477.45	3140.76	3263.13	3423.71	2931.9	3450.27	3557.19	2947.44	2977.73	2897	2793.44	2730.36	2890.71	2800.82	2838.61	2891.53	2897.9	3050.19	2982.55	2838.47	2889.95	3159.77	2950.95	3375.68	3931.39	3900.65	2842.87	3432.66	3938.84	3918.62	3406.53	3184.43	3019.98
	2764.25	2901.58	2922.08	2928.98	2920.33	3091.5	3588.26	3503.1	3456.77	3343.75	2892.85	3141.91	3149.04	3749.36	2713.28	3225.81	3480.47	3144.61	3265.22	3429.08	2932.56	3453.71	3560.49	2948.58	2979.86	2897.88	2794.41	2731.51	2892.12	2801.99	2839.83	2893.71	2899.55	3052.82	2984.96	2839.29	2890.99	3163.78	2953.45	3378.41	3935.45	3906.28	2844.64	3437.41	3945.01	3926.24	3411.49	3185.91	3022.89
	2765.92	2904.2	2924.2	2931.48	2922.75	3092.95	3591.41	3505.42	3461.05	3343.85	2892.98	3144.43	3150.56	3754.8	2714.34	3226.74	3483.52	3148.48	3267.33	3434.48	2933.22	3457.17	3563.78	2949.74	2982	2898.76	2795.38	2732.68	2893.55	2803.17	2841.06	2895.91	2901.21	3055.46	2987.38	2840.11	2892.06	3167.84	2955.97	3381.16	3939.52	3911.95	2846.42	3442.19	3951.22	3933.91	3416.49	3187.4	3025.81
	2767.61	2906.83	2926.34	2934	2925.18	3094.41	3594.58	3507.76	3465.34	3343.96	2893.12	3146.97	3152.1	3760.28	2715.42	3227.69	3486.58	3152.38	3269.46	3439.91	2933.9	3460.66	3567.07	2950.91	2984.15	2899.65	2796.36	2733.85	2895	2804.37	2842.31	2898.14	2902.89	3058.13	2989.82	2840.95	2893.14	3171.92	2958.51	3383.93	3943.62	3917.65	2848.21	3447.02	3957.47	3941.64	3421.53	3188.91	3028.76
	2769.31	2909.47	2928.49	2936.53	2927.63	3095.88	3597.78	3510.12	3469.66	3344.08	2893.26	3149.53	3153.66	3765.78	2716.51	3228.65	3489.66	3156.29	3271.6	3445.38	2934.58	3464.18	3570.36	2952.1	2986.31	2900.54	2797.35	2735.04	2896.46	2805.57	2843.57	2900.38	2904.58	3060.82	2992.27	2841.8	2894.24	3176.04	2961.07	3386.71	3947.73	3923.4	2850.02	3451.88	3963.77	3949.42	3426.61	3190.44	3031.74
	2771.03	2912.12	2930.66	2939.08	2930.1	3097.36	3600.99	3512.51	3473.98	3344.22	2893.41	3152.1	3155.24	3771.31	2717.61	3229.62	3492.77	3160.23	3273.76	3450.88	2935.27	3467.72	3573.64	2953.3	2988.49	2901.45	2798.35	2736.23	2897.94	2806.78	2844.84	2902.64	2906.28	3063.53	2994.74	2842.65	2895.35	3180.19	2963.65	3389.51	3951.86	3929.18	2851.83	3456.77	3970.12	3957.26	3431.73	3191.97	3034.74
	2772.77	2914.78	2932.85	2941.64	2932.59	3098.86	3604.23	3514.92	3478.33	3344.36	2893.57	3154.69	3156.83	3776.87	2718.73	3230.61	3495.88	3164.19	3275.93	3456.42	2935.96	3471.29	3576.92	2954.52	2990.68	2902.35	2799.35	2737.43	2899.43	2808.01	2846.13	2904.92	2908	3066.25	2997.22	2843.52	2896.49	3184.37	2966.25	3392.32	3956	3935	2853.66	3461.71	3976.51	3965.15	3436.89	3193.52	3037.77
	2774.52	2917.44	2935.05	2944.21	2935.1	3100.37	3607.49	3517.35	3482.68	3344.52	2893.74	3157.29	3158.45	3782.45	2719.87	3231.61	3499.02	3168.17	3278.12	3461.99	2936.66	3474.88	3580.2	2955.75	2992.88	2903.27	2800.35	2738.65	2900.94	2809.25	2847.42	2907.22	2909.74	3069	2999.72	2844.39	2897.64	3188.59	2968.87	3395.15	3960.17	3940.86	2855.49	3466.67	3982.94	3973.1	3442.09	3195.09	3040.82
	2776.29	2920.11	2937.27	2946.8	2937.62	3101.89	3610.77	3519.81	3487.06	3344.7	2893.91	3159.91	3160.09	3788.07	2721.02	3232.62	3502.18	3172.17	3280.33	3467.6	2937.36	3478.5	3583.47	2956.99	2995.09	2904.19	2801.37	2739.87	2902.46	2810.5	2848.73	2909.53	2911.48	3071.78	3002.24	2845.28	2898.81	3192.84	2971.51	3398	3964.35	3946.75	2857.34	3471.68	3989.42	3981.1	3447.33	3196.67	3043.9
	2778.07	2922.79	2939.51	2949.4	2940.16	3103.42	3614.07	3522.28	3491.44	3344.88	2894.09	3162.55	3161.74	3793.71	2722.19	3233.65	3505.35	3176.19	3282.55	3473.24	2938.08	3482.15	3586.74	2958.25	2997.31	2905.12	2802.39	2741.11	2904.01	2811.76	2850.05	2911.87	2913.25	3074.57	3004.77	2846.17	2900	3197.13	2974.17	3400.86	3968.55	3952.69	2859.2	3476.72	3995.95	3989.16	3452.61	3198.26	3047
	2779.86	2925.48	2941.76	2952.02	2942.71	3104.97	3617.39	3524.78	3495.85	3345.08	2894.28	3165.2	3163.42	3799.38	2723.37	3234.69	3508.54	3180.24	3284.79	3478.91	2938.8	3485.82	3590.01	2959.52	2999.54	2906.05	2803.42	2742.35	2905.56	2813.03	2851.38	2914.23	2915.02	3077.38	3007.31	2847.07	2901.21	3201.44	2976.85	3403.73	3972.76	3958.66	2861.07	3481.79	4002.51	3997.27	3457.93	3199.87	3050.13
	2781.68	2928.18	2944.03	2954.65	2945.28	3106.53	3620.73	3527.3	3500.26	3345.29	2894.48	3167.87	3165.11	3805.08	2724.56	3235.74	3511.75	3184.3	3287.04	3484.62	2939.52	3489.52	3593.27	2960.8	3001.79	2906.99	2804.45	2743.6	2907.14	2814.31	2852.72	2916.61	2916.82	3080.21	3009.87	2847.98	2902.43	3205.79	2979.55	3406.62	3977	3964.66	2862.94	3486.9	4009.13	4005.43	3463.29	3201.49	3053.28
	2783.5	2930.88	2946.32	2957.29	2947.87	3108.11	3624.09	3529.83	3504.7	3345.51	2894.68	3170.55	3166.83	3810.8	2725.78	3236.81	3514.98	3188.39	3289.31	3490.36	2940.25	3493.24	3596.53	2962.1	3004.05	2907.94	2805.49	2744.87	2908.73	2815.61	2854.08	2919	2918.62	3083.06	3012.45	2848.9	2903.67	3210.18	2982.27	3409.53	3981.25	3970.71	2864.84	3492.05	4015.78	4013.65	3468.68	3203.13	3056.46
	2785.34	2933.59	2948.62	2959.95	2950.48	3109.69	3627.47	3532.4	3509.14	3345.75	2894.89	3173.25	3168.56	3816.55	2727	3237.88	3518.23	3192.49	3291.59	3496.13	2940.99	3496.99	3599.79	2963.41	3006.32	2908.89	2806.54	2746.14	2910.33	2816.91	2855.45	2921.42	2920.44	3085.94	3015.04	2849.83	2904.93	3214.59	2985.01	3412.45	3985.52	3976.79	2866.74	3497.23	4022.48	4021.92	3474.12	3204.78	3059.66
	2787.2	2936.31	2950.94	2962.62	2953.1	3111.29	3630.87	3534.98	3513.61	3345.99	2895.1	3175.97	3170.31	3822.33	2728.24	3238.97	3521.49	3196.62	3293.89	3501.93	2941.74	3500.76	3603.04	2964.74	3008.6	2909.85	2807.59	2747.42	2911.95	2818.22	2856.83	2923.85	2922.28	3088.83	3017.64	2850.77	2906.21	3219.04	2987.76	3415.38	3989.8	3982.9	2868.65	3502.45	4029.22	4030.25	3479.59	3206.44	3062.89
	2789.07	2939.03	2953.27	2965.31	2955.74	3112.9	3634.29	3537.58	3518.09	3346.25	2895.33	3178.7	3172.08	3828.13	2729.5	3240.08	3524.77	3200.77	3296.2	3507.77	2942.49	3504.56	3606.29	2966.08	3010.89	2910.81	2808.65	2748.72	2913.59	2819.55	2858.22	2926.3	2924.12	3091.74	3020.26	2851.72	2907.5	3223.52	2990.54	3418.33	3994.11	3989.06	2870.57	3507.7	4036.01	4038.63	3485.11	3208.11	3066.14
	2790.95	2941.77	2955.62	2968.01	2958.39	3114.52	3637.73	3540.21	3522.58	3346.52	2895.56	3181.45	3173.87	3833.96	2730.77	3241.2	3528.07	3204.93	3298.53	3513.64	2943.24	3508.38	3609.53	2967.43	3013.19	2911.78	2809.72	2750.02	2915.24	2820.89	2859.62	2928.77	2925.99	3094.68	3022.89	2852.68	2908.81	3228.03	2993.34	3421.3	3998.43	3995.25	2872.51	3512.99	4042.84	4047.06	3490.66	3209.8	3069.42
	2792.85	2944.51	2957.99	2970.72	2961.06	3116.15	3641.19	3542.85	3527.09	3346.8	2895.8	3184.21	3175.68	3839.81	2732.05	3242.33	3531.38	3209.12	3300.87	3519.54	2944.01	3512.23	3612.77	2968.8	3015.5	2912.76	2810.79	2751.33	2916.91	2822.23	2861.03	2931.26	2927.86	3097.63	3025.54	2853.65	2910.13	3232.58	2996.16	3424.28	4002.76	4001.47	2874.45	3518.31	4049.71	4055.55	3496.25	3211.51	3072.72
	2794.77	2947.26	2960.37	2973.44	2963.75	3117.79	3644.67	3545.52	3531.61	3347.1	2896.04	3186.99	3177.51	3845.69	2733.35	3243.47	3534.71	3213.33	3303.23	3525.48	2944.78	3516.1	3616.01	2970.17	3017.83	2913.74	2811.87	2752.65	2918.59	2823.59	2862.45	2933.77	2929.75	3100.61	3028.21	2854.62	2911.47	3237.15	2999	3427.28	4007.12	4007.74	2876.41	3523.67	4056.63	4064.09	3501.88	3213.22	3076.04
	2796.69	2950.01	2962.77	2976.18	2966.46	3119.45	3648.17	3548.21	3536.15	3347.4	2896.3	3189.78	3179.36	3851.6	2734.66	3244.62	3538.06	3217.55	3305.6	3531.45	2945.56	3519.99	3619.24	2971.57	3020.16	2914.73	2812.95	2753.98	2920.29	2824.96	2863.89	2936.3	2931.66	3103.6	3030.88	2855.61	2912.83	3241.76	3001.85	3430.29	4011.49	4014.04	2878.37	3529.06	4063.59	4072.68	3507.55	3214.95	3079.39
	2798.64	2952.77	2965.19	2978.94	2969.18	3121.11	3651.69	3550.91	3540.7	3347.72	2896.56	3192.59	3181.22	3857.52	2735.99	3245.79	3541.43	3221.8	3307.99	3537.44	2946.34	3523.91	3622.47	2972.97	3022.51	2915.73	2814.05	2755.32	2922	2826.33	2865.34	2938.85	2933.58	3106.61	3033.58	2856.6	2914.21	3246.4	3004.73	3433.31	4015.88	4020.37	2880.35	3534.48	4070.59	4081.32	3513.25	3216.69	3082.77
	2800.59	2955.54	2967.62	2981.7	2971.91	3122.79	3655.23	3553.64	3545.27	3348.05	2896.82	3195.41	3183.1	3863.48	2737.33	3246.97	3544.81	3226.06	3310.39	3543.47	2947.13	3527.86	3625.69	2974.39	3024.87	2916.73	2815.14	2756.67	2923.73	2827.72	2866.8	2941.41	2935.51	3109.65	3036.29	2857.61	2915.6	3251.08	3007.62	3436.35	4020.29	4026.75	2882.34	3539.94	4077.63	4090.02	3518.99	3218.45	3086.16
	2802.56	2958.32	2970.06	2984.48	2974.66	3124.48	3658.78	3556.39	3549.85	3348.39	2897.1	3198.25	3185.01	3869.46	2738.69	3248.16	3548.21	3230.35	3312.81	3549.54	2947.93	3531.83	3628.91	2975.82	3027.24	2917.74	2816.25	2758.03	2925.47	2829.12	2868.26	2944	2937.45	3112.7	3039.01	2858.62	2917	3255.78	3010.53	3439.41	4024.71	4033.16	2884.33	3545.44	4084.71	4098.77	3524.78	3220.22	3089.59
	2804.55	2961.11	2972.52	2987.28	2977.43	3126.18	3662.35	3559.16	3554.45	3348.73	2897.38	3201.1	3186.93	3875.46	2740.06	3249.37	3551.62	3234.65	3315.24	3555.63	2948.73	3535.82	3632.13	2977.27	3029.62	2918.75	2817.36	2759.4	2927.23	2830.53	2869.75	2946.6	2939.41	3115.78	3041.74	2859.64	2918.43	3260.52	3013.47	3442.48	4029.16	4039.6	2886.34	3550.96	4091.84	4107.57	3530.59	3222	3093.03
	2806.55	2963.9	2975	2990.08	2980.21	3127.89	3665.95	3561.95	3559.06	3349.1	2897.67	3203.97	3188.87	3881.48	2741.45	3250.59	3555.05	3238.98	3317.69	3561.75	2949.54	3539.84	3635.33	2978.72	3032.01	2919.78	2818.47	2760.78	2929	2831.94	2871.24	2949.22	2941.39	3118.87	3044.49	2860.67	2919.87	3265.29	3016.42	3445.56	4033.62	4046.08	2888.36	3556.52	4099.01	4116.43	3536.45	3223.79	3096.5
	2808.56	2966.7	2977.49	2992.9	2983.01	3129.61	3669.56	3564.76	3563.69	3349.47	2897.97	3206.86	3190.83	3887.53	2742.84	3251.82	3558.5	3243.32	3320.15	3567.91	2950.36	3543.88	3638.54	2980.19	3034.41	2920.8	2819.59	2762.17	2930.79	2833.37	2872.74	2951.86	2943.38	3121.98	3047.26	2861.71	2921.32	3270.09	3019.39	3448.66	4038.09	4052.6	2890.39	3562.12	4106.22	4125.34	3542.34	3225.6	3100
	2810.59	2969.51	2980	2995.73	2985.83	3131.35	3673.19	3567.59	3568.33	3349.85	2898.27	3209.76	3192.8	3893.6	2744.26	3253.06	3561.97	3247.68	3322.62	3574.09	2951.18	3547.94	3641.74	2981.68	3036.82	2921.83	2820.72	2763.57	2932.6	2834.81	2874.25	2954.51	2945.38	3125.12	3050.04	2862.76	2922.79	3274.92	3022.38	3451.77	4042.59	4059.15	2892.44	3567.75	4113.47	4134.29	3548.27	3227.42	3103.52
	2812.63	2972.32	2982.52	2998.58	2988.66	3133.09	3676.83	3570.44	3572.99	3350.24	2898.59	3212.67	3194.8	3899.69	2745.68	3254.31	3565.45	3252.06	3325.11	3580.31	2952.01	3552.03	3644.93	2983.17	3039.24	2922.87	2821.85	2764.97	2934.42	2836.26	2875.78	2957.19	2947.39	3128.27	3052.83	2863.81	2924.28	3279.79	3025.38	3454.9	4047.1	4065.73	2894.49	3573.41	4120.76	4143.3	3554.24	3229.25	3107.06
	2814.68	2975.14	2985.06	3001.44	2991.5	3134.84	3680.5	3573.3	3577.66	3350.65	2898.9	3215.6	3196.81	3905.81	2747.12	3255.58	3568.94	3256.46	3327.61	3586.55	2952.84	3556.14	3648.12	2984.68	3041.68	2923.92	2822.99	2766.39	2936.25	2837.71	2877.31	2959.88	2949.42	3131.44	3055.64	2864.88	2925.78	3284.68	3028.41	3458.04	4051.62	4072.36	2896.55	3579.1	4128.09	4152.37	3560.25	3231.1	3110.63
	2816.75	2977.97	2987.61	3004.31	2994.36	3136.61	3684.18	3576.19	3582.34	3351.06	2899.23	3218.54	3198.84	3911.95	2748.58	3256.86	3572.46	3260.88	3330.13	3592.83	2953.69	3560.27	3651.31	2986.2	3044.12	2924.97	2824.14	2767.81	2938.1	2839.18	2878.85	2962.59	2951.47	3134.63	3058.46	2865.95	2927.3	3289.61	3031.45	3461.2	4056.17	4079.01	2898.62	3584.83	4135.47	4161.48	3566.29	3232.95	3114.22
	2818.83	2980.8	2990.18	3007.2	2997.24	3138.38	3687.88	3579.1	3587.04	3351.49	2899.57	3221.5	3200.89	3918.11	2750.05	3258.15	3575.98	3265.32	3332.66	3599.13	2954.53	3564.43	3654.49	2987.73	3046.57	2926.03	2825.29	2769.25	2939.96	2840.65	2880.41	2965.32	2953.52	3137.84	3061.3	2867.04	2928.83	3294.57	3034.52	3464.37	4060.73	4085.71	2900.71	3590.59	4142.88	4170.64	3572.37	3234.82	3117.83
	2820.93	2983.65	2992.76	3010.09	3000.13	3140.16	3691.6	3582.03	3591.76	3351.92	2899.91	3224.47	3202.95	3924.29	2751.53	3259.45	3579.53	3269.77	3335.2	3605.47	2955.39	3568.61	3657.66	2989.28	3049.04	2927.09	2826.44	2770.69	2941.84	2842.14	2881.98	2968.07	2955.59	3141.07	3064.15	2868.13	2930.38	3299.55	3037.6	3467.56	4065.31	4092.43	2902.8	3596.39	4150.34	4179.86	3578.48	3236.71	3121.47
	2823.03	2986.5	2995.36	3013	3003.03	3141.96	3695.33	3584.97	3596.49	3352.37	2900.26	3227.45	3205.04	3930.49	2753.02	3260.77	3583.09	3274.24	3337.76	3611.83	2956.25	3572.81	3660.83	2990.84	3051.51	2928.16	2827.61	2772.14	2943.73	2843.63	2883.55	2970.83	2957.67	3144.32	3067.01	2869.23	2931.94	3304.58	3040.7	3470.76	4069.91	4099.2	2904.91	3602.21	4157.83	4189.13	3584.63	3238.6	3125.13
	2825.16	2989.35	2997.98	3015.93	3005.95	3143.76	3699.08	3587.94	3601.23	3352.82	2900.61	3230.45	3207.14	3936.72	2754.53	3262.09	3586.66	3278.73	3340.33	3618.22	2957.12	3577.04	3663.99	2992.41	3054	2929.23	2828.78	2773.6	2945.64	2845.13	2885.14	2973.61	2959.77	3147.59	3069.89	2870.34	2933.52	3309.63	3043.81	3473.97	4074.52	4106	2907.02	3608.07	4165.36	4198.44	3590.82	3240.51	3128.82
	2827.29	2992.21	3000.6	3018.86	3008.89	3145.57	3702.85	3590.93	3605.99	3353.29	2900.98	3233.47	3209.26	3942.96	2756.06	3263.43	3590.25	3283.24	3342.92	3624.65	2957.99	3581.29	3667.15	2993.99	3056.49	2930.31	2829.95	2775.07	2947.56	2846.64	2886.74	2976.41	2961.88	3150.88	3072.78	2871.46	2935.11	3314.71	3046.95	3477.2	4079.15	4112.83	2909.15	3613.96	4172.94	4207.81	3597.04	3242.43	3132.53
	2829.44	2995.08	3003.25	3021.81	3011.84	3147.4	3706.63	3593.93	3610.77	3353.76	2901.35	3236.5	3211.4	3949.22	2757.59	3264.78	3593.86	3287.77	3345.52	3631.1	2958.88	3585.56	3670.3	2995.58	3059	2931.4	2831.13	2776.55	2949.5	2848.16	2888.34	2979.23	2964.01	3154.19	3075.68	2872.58	2936.72	3319.82	3050.1	3480.44	4083.8	4119.69	2911.29	3619.89	4180.55	4217.23	3603.3	3244.36	3136.26
	2831.6	2997.96	3005.9	3024.78	3014.8	3149.23	3710.44	3596.95	3615.55	3354.25	2901.73	3239.54	3213.55	3955.51	2759.14	3266.15	3597.48	3292.31	3348.13	3637.58	2959.76	3589.85	3673.44	2997.19	3061.52	2932.49	2832.31	2778.04	2951.45	2849.69	2889.96	2982.07	2966.14	3157.51	3078.6	2873.72	2938.34	3324.97	3053.28	3483.7	4088.46	4126.6	2913.44	3625.84	4188.21	4226.7	3609.6	3246.3	3140.02
	2833.77	3000.84	3008.58	3027.75	3017.78	3151.07	3714.25	3599.99	3620.36	3354.74	2902.12	3242.6	3215.73	3961.81	2760.7	3267.52	3601.11	3296.87	3350.75	3644.09	2960.66	3594.17	3676.58	2998.81	3064.04	2933.59	2833.5	2779.54	2953.42	2851.23	2891.59	2984.92	2968.29	3160.86	3081.53	2874.86	2939.98	3330.14	3056.47	3486.97	4093.14	4133.53	2915.59	3631.83	4195.9	4236.22	3615.93	3248.26	3143.8
	2835.96	3003.73	3011.26	3030.74	3020.77	3152.92	3718.09	3603.05	3625.17	3355.25	2902.51	3245.67	3217.92	3968.14	2762.28	3268.91	3604.76	3301.45	3353.39	3650.62	2961.56	3598.51	3679.72	3000.44	3066.58	2934.69	2834.7	2781.05	2955.4	2852.78	2893.23	2987.79	2970.46	3164.22	3084.48	2876.01	2941.63	3335.35	3059.67	3490.25	4097.84	4140.5	2917.76	3637.85	4203.63	4245.79	3622.3	3250.23	3147.61
	2838.16	3006.63	3013.96	3033.74	3023.78	3154.78	3721.94	3606.13	3630.01	3355.76	2902.92	3248.75	3220.12	3974.48	2763.87	3270.3	3608.42	3306.05	3356.05	3657.18	2962.47	3602.87	3682.84	3002.08	3069.12	2935.8	2835.9	2782.56	2957.39	2854.33	2894.87	2990.68	2972.64	3167.61	3087.44	2877.17	2943.3	3340.58	3062.9	3493.55	4102.56	4147.51	2919.94	3643.9	4211.4	4255.41	3628.7	3252.2	3151.43
	2840.38	3009.53	3016.68	3036.75	3026.8	3156.65	3725.81	3609.23	3634.85	3356.29	2903.32	3251.85	3222.35	3980.84	2765.47	3271.71	3612.1	3310.66	3358.71	3663.78	2963.38	3607.25	3685.97	3003.73	3071.68	2936.91	2837.11	2784.09	2959.4	2855.89	2896.53	2993.58	2974.83	3171.01	3090.41	2878.34	2944.98	3345.85	3066.14	3496.86	4107.29	4154.55	2922.13	3649.98	4219.21	4265.07	3635.14	3254.2	3155.28
	2842.6	3012.44	3019.41	3039.78	3029.84	3158.53	3729.69	3612.34	3639.71	3356.82	2903.74	3254.96	3224.59	3987.22	2767.09	3273.13	3615.8	3315.29	3361.39	3670.39	2964.31	3611.65	3689.08	3005.4	3074.24	2938.03	2838.32	2785.62	2961.42	2857.47	2898.2	2996.5	2977.03	3174.43	3093.4	2879.52	2946.67	3351.14	3069.4	3500.19	4112.04	4161.62	2924.33	3656.09	4227.05	4274.79	3641.61	3256.2	3159.16
	2844.84	3015.36	3022.15	3042.81	3032.89	3160.41	3733.59	3615.48	3644.59	3357.36	2904.17	3258.08	3226.85	3993.62	2768.72	3274.56	3619.5	3319.94	3364.08	3677.04	2965.23	3616.08	3692.19	3007.07	3076.82	2939.16	2839.54	2787.16	2963.46	2859.05	2899.87	2999.44	2979.25	3177.87	3096.4	2880.71	2948.38	3356.47	3072.68	3503.53	4116.81	4168.72	2926.55	3662.24	4234.94	4284.56	3648.12	3258.21	3163.06
	2847.09	3018.28	3024.91	3045.86	3035.95	3162.31	3737.5	3618.63	3649.48	3357.91	2904.6	3261.22	3229.13	4000.04	2770.36	3276.01	3623.23	3324.6	3366.78	3683.71	2966.17	3620.52	3695.29	3008.76	3079.4	2940.29	2840.76	2788.71	2965.51	2860.63	2901.56	3002.4	2981.48	3181.33	3099.41	2881.9	2950.1	3361.83	3075.98	3506.89	4121.59	4175.86	2928.77	3668.41	4242.86	4294.37	3654.66	3260.24	3166.98
	2849.36	3021.21	3027.69	3048.92	3039.03	3164.21	3741.43	3621.8	3654.38	3358.47	2905.04	3264.37	3231.42	4006.47	2772.01	3277.46	3626.96	3329.28	3369.5	3690.41	2967.11	3624.99	3698.38	3010.46	3082	2941.43	2841.99	2790.27	2967.57	2862.23	2903.26	3005.37	2983.72	3184.8	3102.44	2883.1	2951.84	3367.21	3079.29	3510.25	4126.39	4183.04	2931	3674.62	4250.82	4304.24	3661.23	3262.27	3170.92
	2851.63	3024.14	3030.47	3052	3042.12	3166.12	3745.37	3624.99	3659.3	3359.04	2905.49	3267.54	3233.73	4012.93	2773.68	3278.93	3630.71	3333.98	3372.23	3697.14	2968.06	3629.48	3701.47	3012.17	3084.6	2942.57	2843.22	2791.84	2969.65	2863.83	2904.96	3008.36	2985.98	3188.3	3105.47	2884.31	2953.59	3372.63	3082.62	3513.64	4131.21	4190.25	2933.24	3680.86	4258.82	4314.15	3667.84	3264.32	3174.89
	2853.92	3027.09	3033.27	3055.08	3045.22	3168.04	3749.33	3628.19	3664.23	3359.62	2905.95	3270.72	3236.06	4019.39	2775.36	3280.41	3634.48	3338.69	3374.97	3703.89	2969.01	3633.99	3704.55	3013.89	3087.22	2943.72	2844.46	2793.42	2971.74	2865.45	2906.68	3011.37	2988.25	3191.81	3108.53	2885.53	2955.35	3378.08	3085.97	3517.03	4136.04	4197.49	2935.5	3687.12	4266.85	4324.11	3674.49	3266.38	3178.88
	2856.22	3030.03	3036.09	3058.18	3048.34	3169.97	3753.31	3631.41	3669.18	3360.21	2906.41	3273.91	3238.41	4025.88	2777.05	3281.9	3638.25	3343.42	3377.72	3710.67	2969.97	3638.52	3707.63	3015.63	3089.84	2944.88	2845.7	2795	2973.85	2867.07	2908.4	3014.39	2990.53	3195.34	3111.59	2886.76	2957.13	3383.55	3089.33	3520.44	4140.89	4204.76	2937.76	3693.42	4274.92	4334.12	3681.17	3268.45	3182.89
	2858.54	3032.99	3038.92	3061.29	3051.47	3171.9	3757.3	3634.65	3674.14	3360.81	2906.88	3277.11	3240.77	4032.38	2778.76	3283.4	3642.04	3348.17	3380.49	3717.47	2970.94	3643.07	3710.7	3017.37	3092.47	2946.04	2846.95	2796.6	2975.97	2868.7	2910.13	3017.43	2992.83	3198.89	3114.67	2887.99	2958.92	3389.06	3092.72	3523.86	4145.76	4212.07	2940.04	3699.75	4283.03	4344.17	3687.88	3270.54	3186.92
	2860.86	3035.95	3041.76	3064.42	3054.62	3173.85	3761.3	3637.91	3679.11	3361.41	2907.36	3280.33	3243.15	4038.9	2780.48	3284.91	3645.85	3352.93	3383.27	3724.3	2971.92	3647.64	3713.76	3019.13	3095.12	2947.2	2848.2	2798.2	2978.1	2870.33	2911.88	3020.49	2995.14	3202.46	3117.76	2889.24	2960.72	3394.6	3096.11	3527.3	4150.64	4219.41	2942.32	3706.11	4291.17	4354.28	3694.63	3272.63	3190.98
	2863.2	3038.92	3044.62	3067.55	3057.78	3175.8	3765.32	3641.19	3684.1	3362.02	2907.85	3283.56	3245.54	4045.43	2782.21	3286.43	3649.67	3357.7	3386.06	3731.16	2972.9	3652.23	3716.81	3020.89	3097.77	2948.38	2849.46	2799.81	2980.25	2871.97	2913.63	3023.56	2997.46	3206.05	3120.87	2890.49	2962.54	3400.16	3099.53	3530.75	4155.54	4226.78	2944.62	3712.5	4299.35	4364.43	3701.41	3274.73	3195.06
	2865.55	3041.89	3047.49	3070.7	3060.95	3177.76	3769.35	3644.48	3689.1	3362.64	2908.34	3286.8	3247.95	4051.98	2783.95	3287.96	3653.5	3362.5	3388.87	3738.04	2973.88	3656.85	3719.86	3022.67	3100.43	2949.55	2850.73	2801.43	2982.41	2873.62	2915.39	3026.65	2999.79	3209.66	3123.98	2891.75	2964.36	3405.76	3102.96	3534.21	4160.46	4234.18	2946.92	3718.91	4307.57	4374.63	3708.22	3276.85	3199.17
	2867.91	3044.87	3050.37	3073.86	3064.14	3179.72	3773.4	3647.79	3694.12	3363.27	2908.84	3290.06	3250.38	4058.54	2785.71	3289.51	3657.34	3367.3	3391.68	3744.94	2974.88	3661.48	3722.9	3024.46	3103.1	2950.73	2851.99	2803.06	2984.58	2875.28	2917.16	3029.76	3002.14	3213.28	3127.11	2893.02	2966.21	3411.38	3106.41	3537.69	4165.39	4241.62	2949.24	3725.36	4315.82	4384.88	3715.07	3278.97	3203.29
	2870.29	3047.85	3053.27	3077.03	3067.33	3181.7	3777.46	3651.11	3699.15	3363.91	2909.35	3293.32	3252.83	4065.12	2787.48	3291.06	3661.2	3372.13	3394.51	3751.87	2975.88	3666.13	3725.93	3026.26	3105.78	2951.92	2853.27	2804.7	2986.77	2876.95	2918.94	3032.88	3004.5	3216.92	3130.25	2894.29	2968.06	3417.03	3109.88	3541.18	4170.35	4249.09	2951.57	3731.84	4324.11	4395.17	3721.95	3281.11	3207.44
	2872.67	3050.84	3056.18	3080.21	3070.54	3183.68	3781.53	3654.46	3704.2	3364.56	2909.87	3296.6	3255.29	4071.71	2789.26	3292.63	3665.07	3376.96	3397.35	3758.83	2976.89	3670.81	3728.95	3028.07	3108.46	2953.12	2854.55	2806.34	2988.97	2878.62	2920.73	3036.02	3006.87	3220.58	3133.41	2895.58	2969.93	3422.71	3113.36	3544.68	4175.31	4256.6	2953.9	3738.34	4332.43	4405.51	3728.86	3283.26	3211.62
	2875.07	3053.84	3059.1	3083.4	3073.77	3185.67	3785.62	3657.82	3709.26	3365.21	2910.4	3299.9	3257.77	4078.31	2791.05	3294.2	3668.95	3381.82	3400.2	3765.81	2977.9	3675.5	3731.97	3029.89	3111.16	2954.31	2855.83	2807.99	2991.18	2880.3	2922.52	3039.17	3009.26	3224.26	3136.58	2896.87	2971.81	3428.43	3116.86	3548.2	4180.3	4264.13	2956.25	3744.88	4340.79	4415.9	3735.81	3285.42	3215.81
	2877.48	3056.84	3062.04	3086.61	3077	3187.66	3789.72	3661.19	3714.33	3365.87	2910.93	3303.2	3260.26	4084.93	2792.86	3295.79	3672.85	3386.68	3403.06	3772.81	2978.93	3680.21	3734.97	3031.72	3113.87	2955.52	2857.12	2809.66	2993.41	2881.99	2924.33	3042.34	3011.66	3227.95	3139.76	2898.17	2973.7	3434.17	3120.37	3551.73	4185.3	4271.7	2958.61	3751.44	4349.18	4426.33	3742.79	3287.58	3220.03
	2879.9	3059.85	3064.99	3089.83	3080.25	3189.66	3793.83	3664.59	3719.42	3366.54	2911.47	3306.52	3262.77	4091.56	2794.67	3297.39	3676.76	3391.57	3405.94	3779.83	2979.95	3684.95	3737.97	3033.56	3116.58	2956.73	2858.41	2811.33	2995.65	2883.68	2926.14	3045.53	3014.07	3231.67	3142.95	2899.48	2975.61	3439.94	3123.91	3555.27	4190.32	4279.3	2960.98	3758.03	4357.61	4436.81	3749.8	3289.76	3224.27
	2882.33	3062.87	3067.95	3093.05	3083.51	3191.67	3797.96	3668	3724.52	3367.22	2912.02	3309.85	3265.3	4098.21	2796.5	3299	3680.68	3396.46	3408.82	3786.88	2980.99	3689.7	3740.97	3035.41	3119.31	2957.94	2859.71	2813.01	2997.91	2885.38	2927.97	3048.73	3016.49	3235.4	3146.15	2900.79	2977.53	3445.73	3127.45	3558.83	4195.35	4286.93	2963.36	3764.66	4366.07	4447.34	3756.84	3291.95	3228.53
	2884.77	3065.89	3070.93	3096.29	3086.79	3193.68	3802.1	3671.42	3729.63	3367.91	2912.58	3313.19	3267.84	4104.87	2798.35	3300.62	3684.61	3401.37	3411.72	3793.95	2982.03	3694.47	3743.95	3037.27	3122.04	2959.16	2861.01	2814.69	3000.17	2887.09	2929.8	3051.95	3018.93	3239.14	3149.37	2902.11	2979.46	3451.56	3131.02	3562.4	4200.4	4294.59	2965.75	3771.3	4374.57	4457.91	3763.92	3294.15	3232.81
	2887.23	3068.91	3073.91	3099.55	3090.07	3195.71	3806.25	3674.86	3734.76	3368.6	2913.14	3316.54	3270.4	4111.54	2800.2	3302.25	3688.55	3406.3	3414.63	3801.05	2983.08	3699.26	3746.93	3039.14	3124.78	2960.39	2862.31	2816.39	3002.45	2888.8	2931.64	3055.19	3021.38	3242.91	3152.6	2903.45	2981.4	3457.41	3134.6	3565.98	4205.47	4302.28	2968.15	3777.98	4383.1	4468.52	3771.02	3296.36	3237.12
	2889.7	3071.94	3076.92	3102.81	3093.37	3197.73	3810.42	3678.32	3739.91	3369.3	2913.72	3319.91	3272.97	4118.22	2802.06	3303.89	3692.51	3411.24	3417.55	3808.17	2984.13	3704.07	3749.89	3041.03	3127.53	2961.62	2863.62	2818.09	3004.75	2890.52	2933.49	3058.44	3023.84	3246.69	3155.84	2904.79	2983.35	3463.3	3138.19	3569.57	4210.55	4310.01	2970.56	3784.69	4391.66	4479.18	3778.16	3298.58	3241.45
	2892.17	3074.98	3079.93	3106.08	3096.68	3199.77	3814.6	3681.79	3745.06	3370.01	2914.3	3323.29	3275.56	4124.91	2803.94	3305.54	3696.48	3416.19	3420.48	3815.31	2985.2	3708.89	3752.85	3042.92	3130.29	2962.85	2864.94	2819.8	3007.05	2892.25	2935.34	3061.71	3026.31	3250.5	3159.09	2906.13	2985.32	3469.21	3141.81	3573.18	4215.65	4317.77	2972.98	3791.42	4400.26	4489.89	3785.33	3300.81	3245.8
	2894.66	3078.02	3082.96	3109.37	3100	3201.81	3818.79	3685.28	3750.23	3370.72	2914.89	3326.68	3278.17	4131.61	2805.83	3307.2	3700.46	3421.16	3423.42	3822.47	2986.27	3713.74	3755.8	3044.82	3133.05	2964.1	2866.26	2821.52	3009.37	2893.98	2937.21	3064.99	3028.8	3254.31	3162.36	2907.49	2987.3	3475.15	3145.43	3576.8	4220.77	4325.55	2975.41	3798.18	4408.89	4500.64	3792.53	3303.06	3250.17
	2897.16	3081.07	3086	3112.67	3103.34	3203.85	3822.99	3688.79	3755.42	3371.44	2915.48	3330.08	3280.79	4138.33	2807.73	3308.87	3704.45	3426.14	3426.38	3829.65	2987.34	3718.61	3758.74	3046.74	3135.83	2965.34	2867.58	2823.25	3011.71	2895.72	2939.08	3068.28	3031.3	3258.15	3165.64	2908.85	2989.29	3481.12	3149.08	3580.44	4225.9	4333.37	2977.86	3804.97	4417.55	4511.43	3799.76	3305.31	3254.56
	2899.67	3084.13	3089.05	3115.98	3106.68	3205.9	3827.2	3692.31	3760.61	3372.17	2916.09	3333.49	3283.43	4145.05	2809.64	3310.55	3708.45	3431.13	3429.34	3836.86	2988.42	3723.49	3761.68	3048.66	3138.61	2966.59	2868.91	2824.99	3014.05	2897.46	2940.96	3071.6	3033.81	3262	3168.93	2910.22	2991.29	3487.11	3152.74	3584.08	4231.05	4341.22	2980.31	3811.78	4426.24	4522.27	3807.03	3307.57	3258.98
	2902.19	3087.19	3092.12	3119.29	3110.04	3207.96	3831.43	3695.84	3765.82	3372.91	2916.7	3336.91	3286.08	4151.79	2811.57	3312.25	3712.47	3436.14	3432.32	3844.08	2989.51	3728.39	3764.6	3050.59	3141.4	2967.85	2870.25	2826.73	3016.41	2899.22	2942.85	3074.93	3036.34	3265.87	3172.23	2911.6	2993.3	3493.14	3156.41	3587.74	4236.22	4349.1	2982.77	3818.63	4434.97	4533.15	3814.32	3309.84	3263.42
	2904.73	3090.25	3095.2	3122.63	3113.41	3210.02	3835.67	3699.39	3771.05	3373.65	2917.32	3340.35	3288.75	4158.53	2813.5	3313.95	3716.49	3441.16	3435.3	3851.33	2990.61	3733.31	3767.52	3052.53	3144.2	2969.11	2871.58	2828.48	3018.78	2900.97	2944.75	3078.27	3038.87	3269.76	3175.54	2912.98	2995.32	3499.19	3160.1	3591.41	4241.4	4357.01	2985.24	3825.49	4443.73	4544.08	3821.65	3312.12	3267.88
	2907.27	3093.32	3098.29	3125.97	3116.79	3212.09	3839.92	3702.96	3776.29	3374.4	2917.95	3343.79	3291.44	4165.29	2815.45	3315.66	3720.53	3446.19	3438.3	3858.6	2991.71	3738.25	3770.43	3054.48	3147.01	2970.38	2872.92	2830.24	3021.16	2902.74	2946.65	3081.63	3041.42	3273.67	3178.87	2914.38	2997.36	3505.27	3163.81	3595.1	4246.6	4364.95	2987.73	3832.39	4452.52	4555.04	3829	3314.41	3272.36
	2909.82	3096.4	3101.39	3129.32	3120.18	3214.17	3844.18	3706.54	3781.54	3375.15	2918.59	3347.25	3294.14	4172.05	2817.41	3317.38	3724.58	3451.24	3441.31	3865.89	2992.82	3743.21	3773.33	3056.45	3149.83	2971.65	2874.27	2832.01	3023.55	2904.51	2948.56	3085	3043.98	3277.59	3182.2	2915.78	2999.4	3511.37	3167.53	3598.79	4251.81	4372.92	2990.22	3839.31	4461.34	4566.06	3836.39	3316.71	3276.86
	2912.39	3099.48	3104.51	3132.68	3123.59	3216.25	3848.45	3710.13	3786.8	3375.92	2919.23	3350.72	3296.85	4178.83	2819.38	3319.12	3728.64	3456.29	3444.33	3873.2	2993.94	3748.18	3776.22	3058.42	3152.65	2972.93	2875.62	2833.79	3025.96	2906.28	2950.48	3088.39	3046.55	3281.53	3185.55	2917.18	3001.46	3517.5	3171.26	3602.5	4257.05	4380.92	2992.72	3846.27	4470.19	4577.11	3843.8	3319.01	3281.39
	2914.96	3102.56	3107.63	3136.06	3127	3218.34	3852.73	3713.74	3792.08	3376.69	2919.89	3354.2	3299.58	4185.61	2821.36	3320.86	3732.71	3461.37	3447.35	3880.53	2995.06	3753.17	3779.1	3060.4	3155.49	2974.21	2876.97	2835.57	3028.38	2908.07	2952.41	3091.79	3049.14	3285.48	3188.91	2918.6	3003.53	3523.66	3175.01	3606.22	4262.29	4388.95	2995.24	3853.24	4479.07	4588.21	3851.25	3321.33	3285.93
	2917.55	3105.66	3110.77	3139.44	3130.43	3220.43	3857.03	3717.37	3797.37	3377.46	2920.55	3357.69	3302.33	4192.41	2823.35	3322.61	3736.79	3466.45	3450.39	3887.88	2996.19	3758.18	3781.97	3062.39	3158.33	2975.5	2878.33	2837.36	3030.81	2909.85	2954.35	3095.21	3051.73	3289.45	3192.28	2920.02	3005.61	3529.85	3178.78	3609.96	4267.56	4397.01	2997.76	3860.25	4487.99	4599.35	3858.72	3323.66	3290.5
	2920.15	3108.75	3113.93	3142.84	3133.87	3222.53	3861.33	3721.01	3802.68	3378.25	2921.22	3361.19	3305.09	4199.21	2825.35	3324.37	3740.88	3471.55	3453.44	3895.25	2997.33	3763.21	3784.84	3064.38	3161.18	2976.8	2879.69	2839.16	3033.25	2911.65	2956.29	3098.64	3054.34	3293.44	3195.66	2921.45	3007.7	3536.06	3182.56	3613.7	4272.84	4405.1	3000.3	3867.28	4496.93	4610.53	3866.23	3326	3295.08
	2922.75	3111.86	3117.09	3146.25	3137.32	3224.64	3865.65	3724.66	3807.99	3379.04	2921.89	3364.7	3307.86	4206.02	2827.36	3326.15	3744.99	3476.65	3456.5	3902.64	2998.48	3768.26	3787.69	3066.39	3164.04	2978.1	2881.06	2840.97	3035.71	2913.44	2958.24	3102.08	3056.96	3297.45	3199.06	2922.89	3009.8	3542.3	3186.35	3617.46	4278.14	4413.22	3002.84	3874.33	4505.91	4621.75	3873.76	3328.35	3299.69
	2925.37	3114.96	3120.27	3149.67	3140.78	3226.75	3869.98	3728.33	3813.32	3379.83	2922.58	3368.23	3310.65	4212.84	2829.38	3327.93	3749.1	3481.77	3459.57	3910.05	2999.63	3773.32	3790.54	3068.41	3166.9	2979.4	2882.43	2842.78	3038.17	2915.25	2960.2	3105.54	3059.59	3301.47	3202.46	2924.33	3011.91	3548.57	3190.16	3621.23	4283.45	4421.37	3005.39	3881.42	4514.91	4633.02	3881.33	3330.7	3304.32
	2928	3118.08	3123.45	3153.09	3144.25	3228.87	3874.31	3732.01	3818.66	3380.63	2923.27	3371.76	3313.45	4219.67	2831.42	3329.72	3753.23	3486.91	3462.65	3917.47	3000.79	3778.4	3793.38	3070.43	3169.78	2980.71	2883.8	2844.61	3040.65	2917.06	2962.17	3109.01	3062.23	3305.51	3205.88	2925.79	3014.04	3554.86	3193.98	3625.01	4288.78	4429.54	3007.96	3888.52	4523.94	4644.32	3888.92	3333.07	3308.97
	2930.64	3121.2	3126.65	3156.53	3147.73	3230.99	3878.66	3735.71	3824.02	3381.44	2923.97	3375.3	3316.27	4226.51	2833.46	3331.52	3757.36	3492.05	3465.73	3924.92	3001.96	3783.5	3796.21	3072.46	3172.66	2982.02	2885.18	2846.44	3043.14	2918.87	2964.14	3112.49	3064.89	3309.56	3209.3	2927.25	3016.17	3561.18	3197.82	3628.8	4294.12	4437.75	3010.53	3895.66	4533.01	4655.67	3896.54	3335.44	3313.64
	2933.29	3124.32	3129.87	3159.98	3151.22	3233.12	3883.02	3739.42	3829.38	3382.25	2924.68	3378.86	3319.11	4233.36	2835.52	3333.33	3761.51	3497.2	3468.83	3932.39	3003.13	3788.61	3799.03	3074.51	3175.55	2983.34	2886.56	2848.28	3045.64	2920.69	2966.12	3115.99	3067.55	3313.63	3212.74	2928.71	3018.32	3567.52	3201.67	3632.6	4299.49	4445.98	3013.12	3902.82	4542.1	4667.06	3904.19	3337.83	3318.32
	2935.95	3127.45	3133.09	3163.44	3154.73	3235.26	3887.4	3743.14	3834.76	3383.08	2925.4	3382.42	3321.95	4240.21	2837.58	3335.15	3765.67	3502.37	3471.94	3939.87	3004.31	3793.74	3801.85	3076.56	3178.45	2984.67	2887.94	2850.12	3048.15	2922.52	2968.1	3119.5	3070.23	3317.72	3216.19	2930.19	3020.47	3573.89	3205.54	3636.42	4304.86	4454.24	3015.71	3910.01	4551.22	4678.48	3911.87	3340.22	3323.03
	2938.61	3130.58	3136.33	3166.91	3158.24	3237.41	3891.78	3746.87	3840.16	3383.9	2926.12	3386	3324.82	4247.07	2839.66	3336.98	3769.83	3507.55	3475.05	3947.38	3005.5	3798.89	3804.65	3078.62	3181.36	2986	2889.33	2851.98	3050.67	2924.35	2970.1	3123.02	3072.91	3321.82	3219.65	2931.67	3022.64	3580.29	3209.41	3640.24	4310.26	4462.53	3018.32	3917.22	4560.37	4689.95	3919.58	3342.62	3327.76
	2941.29	3133.72	3139.57	3170.4	3161.77	3239.56	3896.17	3750.62	3845.56	3384.73	2926.85	3389.58	3327.69	4253.94	2841.74	3338.81	3774.01	3512.74	3478.18	3954.9	3006.7	3804.06	3807.45	3080.68	3184.27	2987.33	2890.72	2853.84	3053.2	2926.19	2972.1	3126.56	3075.61	3325.94	3223.11	2933.15	3024.81	3586.71	3213.31	3644.08	4315.67	4470.84	3020.93	3924.46	4569.55	4701.46	3927.31	3345.03	3332.51
	2943.98	3136.87	3142.83	3173.89	3165.3	3241.71	3900.57	3754.39	3850.97	3385.57	2927.6	3393.18	3330.58	4260.82	2843.84	3340.66	3778.2	3517.94	3481.31	3962.44	3007.9	3809.24	3810.23	3082.76	3187.19	2988.68	2892.11	2855.71	3055.74	2928.03	2974.11	3130.11	3078.32	3330.07	3226.59	2934.65	3027	3593.15	3217.21	3647.93	4321.1	4479.19	3023.56	3931.72	4578.75	4713.01	3935.07	3347.45	3337.28
	2946.68	3140.02	3146.1	3177.39	3168.85	3243.88	3904.98	3758.16	3856.4	3386.42	2928.34	3396.78	3333.49	4267.71	2845.95	3342.51	3782.4	3523.15	3484.46	3969.99	3009.11	3814.44	3813.01	3084.84	3190.12	2990.02	2893.51	2857.58	3058.3	2929.88	2976.12	3133.67	3081.04	3334.22	3230.08	2936.15	3029.19	3599.62	3221.13	3651.79	4326.54	4487.56	3026.19	3939.01	4587.98	4724.59	3942.87	3349.88	3342.06
	2949.39	3143.17	3149.38	3180.9	3172.41	3246.05	3909.4	3761.95	3861.84	3387.26	2929.1	3400.4	3336.41	4274.6	2848.06	3344.38	3786.61	3528.37	3487.61	3977.57	3010.33	3819.66	3815.79	3086.93	3193.06	2991.37	2894.91	2859.47	3060.86	2931.73	2978.14	3137.24	3083.77	3338.39	3233.58	2937.66	3031.4	3606.11	3225.06	3655.66	4332	4495.96	3028.84	3946.33	4597.24	4736.22	3950.68	3352.32	3346.87
	2952.11	3146.33	3152.68	3184.42	3175.98	3248.22	3913.84	3765.75	3867.29	3388.12	2929.87	3404.02	3339.34	4281.5	2850.19	3346.25	3790.82	3533.61	3490.77	3985.16	3011.56	3824.89	3818.55	3089.03	3196.01	2992.73	2896.31	2861.36	3063.44	2933.59	2980.17	3140.82	3086.52	3342.57	3237.09	2939.18	3033.61	3612.63	3229.01	3659.54	4337.47	4504.38	3031.49	3953.67	4606.53	4747.88	3958.53	3354.76	3351.69
	2954.84	3149.5	3155.98	3187.96	3179.55	3250.41	3918.28	3769.57	3872.76	3388.98	2930.64	3407.65	3342.28	4288.41	2852.32	3348.13	3795.05	3538.85	3493.94	3992.77	3012.79	3830.14	3821.3	3091.14	3198.96	2994.09	2897.72	2863.26	3066.02	2935.45	2982.21	3144.42	3089.27	3346.76	3240.61	2940.7	3035.84	3619.17	3232.97	3663.43	4342.96	4512.83	3034.16	3961.03	4615.84	4759.58	3966.4	3357.22	3356.54
	2957.57	3152.67	3159.3	3191.5	3183.14	3252.6	3922.73	3773.39	3878.23	3389.85	2931.42	3411.3	3345.24	4295.33	2854.46	3350.03	3799.29	3544.1	3497.12	4000.39	3014.03	3835.41	3824.05	3093.25	3201.92	2995.46	2899.13	2865.16	3068.62	2937.32	2984.25	3148.03	3092.03	3350.97	3244.14	2942.23	3038.08	3625.74	3236.94	3667.34	4348.47	4521.31	3036.83	3968.42	4625.18	4771.32	3974.3	3359.68	3361.4
	2960.32	3155.84	3162.62	3195.05	3186.74	3254.79	3927.19	3777.23	3883.72	3390.72	2932.21	3414.95	3348.22	4302.25	2856.62	3351.93	3803.54	3549.36	3500.3	4008.04	3015.28	3840.69	3826.79	3095.38	3204.89	2996.83	2900.54	2867.08	3071.22	2939.19	2986.29	3151.64	3094.81	3355.2	3247.68	2943.76	3040.32	3632.33	3240.92	3671.25	4353.99	4529.81	3039.52	3975.84	4634.54	4783.09	3982.23	3362.15	3366.28
	2963.08	3159.02	3165.96	3198.62	3190.35	3256.99	3931.66	3781.08	3889.22	3391.59	2933	3418.61	3351.2	4309.17	2858.78	3353.83	3807.79	3554.64	3503.5	4015.69	3016.53	3845.99	3829.51	3097.51	3207.87	2998.21	2901.96	2869	3073.83	2941.06	2988.35	3155.27	3097.59	3359.44	3251.23	2945.31	3042.58	3638.95	3244.91	3675.17	4359.53	4538.34	3042.21	3983.28	4643.93	4794.91	3990.18	3364.63	3371.18
	2965.85	3162.21	3169.31	3202.19	3193.97	3259.2	3936.14	3784.94	3894.72	3392.48	2933.81	3422.28	3354.2	4316.11	2860.95	3355.75	3812.06	3559.92	3506.7	4023.37	3017.8	3851.3	3832.23	3099.64	3210.85	2999.59	2903.38	2870.92	3076.46	2942.95	2990.41	3158.91	3100.39	3363.7	3254.79	2946.85	3044.84	3645.58	3248.92	3679.11	4365.09	4546.9	3044.92	3990.74	4653.35	4806.76	3998.16	3367.12	3376.1
	2968.62	3165.4	3172.67	3205.77	3197.6	3261.42	3940.63	3788.82	3900.24	3393.36	2934.62	3425.96	3357.21	4323.05	2863.13	3357.68	3816.34	3565.21	3509.91	4031.06	3019.07	3856.63	3834.95	3101.79	3213.85	3000.98	2904.8	2872.86	3079.09	2944.83	2992.47	3162.57	3103.19	3367.97	3258.36	2948.41	3047.12	3652.24	3252.94	3683.05	4370.66	4555.48	3047.63	3998.23	4662.79	4818.64	4006.17	3369.62	3381.03
	2971.41	3168.59	3176.04	3209.37	3201.23	3263.64	3945.13	3792.7	3905.78	3394.26	2935.44	3429.65	3360.24	4330	2865.33	3359.61	3820.62	3570.52	3513.13	4038.76	3020.35	3861.98	3837.65	3103.94	3216.85	3002.38	2906.22	2874.8	3081.74	2946.72	2994.55	3166.23	3106.01	3372.26	3261.94	2949.97	3049.4	3658.93	3256.97	3687.01	4376.24	4564.08	3050.35	4005.74	4672.25	4830.57	4014.2	3372.12	3385.99
	2974.2	3171.79	3179.42	3212.97	3204.88	3265.88	3949.64	3796.6	3911.32	3395.15	2936.27	3433.35	3363.28	4336.95	2867.52	3361.55	3824.92	3575.83	3516.36	4046.49	3021.63	3867.34	3840.35	3106.1	3219.85	3003.78	2907.65	2876.75	3084.39	2948.62	2996.62	3169.9	3108.83	3376.56	3265.53	2951.54	3051.7	3665.63	3261.02	3690.97	4381.85	4572.71	3053.09	4013.28	4681.74	4842.53	4022.26	3374.64	3390.96
	2977.01	3175	3182.81	3216.58	3208.54	3268.11	3954.16	3800.51	3916.87	3396.06	2937.11	3437.06	3366.33	4343.9	2869.73	3363.5	3829.23	3581.15	3519.6	4054.22	3022.93	3872.72	3843.03	3108.26	3222.87	3005.18	2909.08	2878.71	3087.05	2950.52	2998.71	3173.58	3111.67	3380.87	3269.13	2953.12	3054	3672.36	3265.07	3694.95	4387.46	4581.37	3055.83	4020.84	4691.25	4854.52	4030.34	3377.16	3395.95
	2979.82	3178.21	3186.22	3220.2	3212.21	3270.36	3958.68	3804.43	3922.43	3396.96	2937.95	3440.77	3369.4	4350.87	2871.95	3365.46	3833.54	3586.48	3522.84	4061.97	3024.23	3878.11	3845.71	3110.43	3225.89	3006.59	2910.51	2880.67	3089.72	2952.42	3000.8	3177.27	3114.51	3385.2	3272.74	2954.7	3056.31	3679.11	3269.14	3698.93	4393.1	4590.05	3058.58	4028.43	4700.79	4866.55	4038.45	3379.69	3400.95
	2982.64	3181.42	3189.63	3223.84	3215.88	3272.61	3963.22	3808.36	3928.01	3397.88	2938.81	3444.5	3372.47	4357.83	2874.18	3367.43	3837.86	3591.82	3526.09	4069.74	3025.54	3883.52	3848.38	3112.61	3228.92	3008	2911.94	2882.64	3092.4	2954.33	3002.89	3180.98	3117.37	3389.55	3276.35	2956.29	3058.63	3685.89	3273.22	3702.93	4398.75	4598.75	3061.34	4036.04	4710.35	4878.61	4046.58	3382.23	3405.98
	2985.48	3184.64	3193.06	3227.48	3219.57	3274.86	3967.76	3812.3	3933.59	3398.79	2939.67	3448.23	3375.56	4364.81	2876.41	3369.4	3842.2	3597.17	3529.35	4077.52	3026.86	3888.94	3851.04	3114.8	3231.96	3009.43	2913.38	2884.62	3095.09	2956.24	3005	3184.69	3120.23	3393.91	3279.98	2957.88	3060.96	3692.68	3277.31	3706.93	4404.41	4607.48	3064.12	4043.67	4719.93	4890.71	4054.74	3384.77	3411.02
	2988.32	3187.86	3196.49	3231.13	3223.27	3277.13	3972.31	3816.26	3939.19	3399.71	2940.54	3451.97	3378.67	4371.79	2878.65	3371.38	3846.54	3602.52	3532.61	4085.31	3028.18	3894.38	3853.7	3116.99	3235.01	3010.85	2914.82	2886.61	3097.79	2958.16	3007.1	3188.41	3123.11	3398.28	3283.61	2959.48	3063.3	3699.5	3281.41	3710.94	4410.1	4616.23	3066.9	4051.33	4729.54	4902.85	4062.92	3387.33	3416.08
	2991.17	3191.09	3199.94	3234.79	3226.97	3279.4	3976.88	3820.22	3944.79	3400.64	2941.41	3455.72	3381.78	4378.77	2880.9	3373.37	3850.89	3607.89	3535.89	4093.12	3029.51	3899.83	3856.34	3119.19	3238.06	3012.28	2916.26	2888.6	3100.49	2960.08	3009.22	3192.14	3125.99	3402.67	3287.26	2961.09	3065.65	3706.34	3285.52	3714.97	4415.79	4625.01	3069.69	4059.01	4739.16	4915.01	4071.13	3389.89	3421.15
	2994.02	3194.33	3203.39	3238.46	3230.69	3281.68	3981.44	3824.2	3950.41	3401.57	2942.3	3459.48	3384.91	4385.75	2883.16	3375.37	3855.25	3613.26	3539.16	4100.94	3030.86	3905.3	3858.98	3121.39	3241.12	3013.72	2917.7	2890.6	3103.21	2962	3011.34	3195.88	3128.89	3407.07	3290.91	2962.71	3068.01	3713.2	3289.65	3719	4421.51	4633.81	3072.49	4066.71	4748.81	4927.21	4079.36	3392.46	3426.24
	2996.89	3197.56	3206.86	3242.14	3234.41	3283.97	3986.02	3828.18	3956.04	3402.51	2943.19	3463.24	3388.05	4392.75	2885.43	3377.38	3859.61	3618.64	3542.45	4108.77	3032.21	3910.79	3861.61	3123.6	3244.19	3015.16	2919.15	2892.61	3105.93	2963.93	3013.46	3199.62	3131.79	3411.48	3294.57	2964.33	3070.37	3720.08	3293.78	3723.04	4427.24	4642.63	3075.3	4074.44	4758.48	4939.44	4087.62	3395.04	3431.35
	2999.77	3200.81	3210.34	3245.83	3238.14	3286.26	3990.61	3832.17	3961.67	3403.45	2944.09	3467.02	3391.2	4399.74	2887.7	3379.39	3863.99	3624.03	3545.74	4116.62	3033.56	3916.29	3864.23	3125.82	3247.26	3016.61	2920.6	2894.62	3108.66	2965.86	3015.59	3203.38	3134.7	3415.91	3298.24	2965.95	3072.75	3726.98	3297.93	3727.09	4432.98	4651.48	3078.12	4082.19	4768.17	4951.71	4095.9	3397.62	3436.47
	3002.65	3204.05	3213.82	3249.52	3241.89	3288.56	3995.2	3836.18	3967.32	3404.39	2945	3470.8	3394.37	4406.74	2889.99	3381.41	3868.38	3629.42	3549.04	4124.48	3034.93	3921.8	3866.84	3128.04	3250.35	3018.06	2922.05	2896.64	3111.4	2967.8	3017.72	3207.14	3137.62	3420.35	3301.91	2967.59	3075.13	3733.9	3302.08	3731.15	4438.74	4660.34	3080.95	4089.96	4777.89	4964	4104.2	3400.21	3441.61
	3005.55	3207.31	3217.32	3253.23	3245.64	3290.87	3999.8	3840.19	3972.97	3405.34	2945.92	3474.59	3397.54	4413.74	2892.28	3383.44	3872.77	3634.83	3552.35	4132.35	3036.3	3927.33	3869.44	3130.27	3253.44	3019.52	2923.5	2898.67	3114.15	2969.74	3019.86	3210.92	3140.55	3424.81	3305.6	2969.22	3077.52	3740.85	3306.25	3735.22	4444.52	4669.23	3083.79	4097.76	4787.62	4976.33	4112.53	3402.81	3446.77
	3008.45	3210.56	3220.83	3256.95	3249.4	3293.18	4004.41	3844.22	3978.64	3406.29	2946.84	3478.38	3400.73	4420.75	2894.58	3385.48	3877.17	3640.24	3555.66	4140.23	3037.68	3932.87	3872.04	3132.5	3256.53	3020.98	2924.95	2900.7	3116.9	2971.68	3022.01	3214.7	3143.49	3429.28	3309.3	2970.87	3079.92	3747.81	3310.42	3739.3	4450.31	4678.14	3086.64	4105.57	4797.37	4988.69	4120.88	3405.42	3451.94
	3011.36	3213.82	3224.34	3260.67	3253.17	3295.5	4009.03	3848.25	3984.32	3407.25	2947.78	3482.19	3403.93	4427.76	2896.88	3387.52	3881.58	3645.66	3558.98	4148.13	3039.07	3938.43	3874.62	3134.74	3259.64	3022.45	2926.41	2902.74	3119.66	2973.63	3024.16	3218.48	3146.44	3433.76	3313	2972.52	3082.33	3754.79	3314.61	3743.38	4456.12	4687.08	3089.49	4113.42	4807.14	5001.08	4129.25	3408.03	3457.13
	3014.28	3217.09	3227.87	3264.41	3256.94	3297.83	4013.65	3852.3	3990	3408.21	2948.72	3486	3407.14	4434.77	2899.2	3389.57	3886	3651.08	3562.31	4156.03	3040.47	3944	3877.2	3136.99	3262.75	3023.92	2927.87	2904.79	3122.43	2975.58	3026.31	3222.28	3149.4	3438.26	3316.71	2974.18	3084.75	3761.8	3318.8	3747.48	4461.94	4696.03	3092.36	4121.28	4816.94	5013.5	4137.64	3410.66	3462.33
	3017.2	3220.36	3231.41	3268.15	3260.73	3300.17	4018.29	3856.35	3995.69	3409.17	2949.67	3489.82	3410.36	4441.78	2901.52	3391.63	3890.43	3656.51	3565.64	4163.95	3041.88	3949.59	3879.77	3139.24	3265.87	3025.4	2929.32	2906.84	3125.21	2977.53	3028.47	3226.08	3152.37	3442.76	3320.43	2975.84	3087.17	3768.82	3323.01	3751.58	4467.78	4705.01	3095.24	4129.16	4826.75	5025.96	4146.06	3413.29	3467.55
	3020.14	3223.63	3234.95	3271.91	3264.52	3302.51	4022.93	3860.41	4001.4	3410.14	2950.62	3493.65	3413.6	4448.8	2903.85	3393.69	3894.86	3661.95	3568.98	4171.88	3043.29	3955.18	3882.33	3141.5	3268.99	3026.88	2930.79	2908.9	3128	2979.49	3030.64	3229.89	3155.34	3447.29	3324.15	2977.51	3089.61	3775.86	3327.22	3755.69	4473.63	4714.01	3098.12	4137.07	4836.57	5038.44	4154.5	3415.92	3472.78
	3023.08	3226.91	3238.51	3275.67	3268.33	3304.87	4027.57	3864.48	4007.11	3411.11	2951.59	3497.48	3416.84	4455.82	2906.18	3395.76	3899.31	3667.4	3572.32	4179.82	3044.72	3960.8	3884.89	3143.76	3272.13	3028.37	2932.25	2910.97	3130.79	2981.45	3032.81	3233.71	3158.33	3451.82	3327.89	2979.18	3092.05	3782.92	3331.45	3759.81	4479.5	4723.02	3101.02	4145	4846.42	5050.95	4162.96	3418.57	3478.03
	3026.03	3230.2	3242.07	3279.44	3272.14	3307.23	4032.23	3868.56	4012.83	3412.09	2952.56	3501.32	3420.1	4462.85	2908.53	3397.84	3903.76	3672.85	3575.67	4187.77	3046.15	3966.43	3887.43	3146.02	3275.27	3029.87	2933.71	2913.05	3133.59	2983.42	3034.98	3237.53	3161.32	3456.37	3331.63	2980.86	3094.5	3790	3335.68	3763.94	4485.39	4732.06	3103.92	4152.95	4856.29	5063.49	4171.44	3421.22	3483.29
	3028.99	3233.48	3245.65	3283.22	3275.96	3309.59	4036.89	3872.65	4018.56	3413.07	2953.55	3505.17	3423.37	4469.87	2910.88	3399.93	3908.21	3678.31	3579.03	4195.73	3047.59	3972.07	3889.97	3148.29	3278.41	3031.37	2935.18	2915.13	3136.39	2985.39	3037.16	3241.36	3164.32	3460.93	3335.38	2982.55	3096.96	3797.1	3339.92	3768.08	4491.29	4741.12	3106.84	4160.93	4866.17	5076.05	4179.95	3423.87	3488.57
	3031.96	3236.78	3249.23	3287	3279.79	3311.97	4041.56	3876.74	4024.3	3414.05	2954.53	3509.03	3426.65	4476.9	2913.23	3402.02	3912.68	3683.77	3582.39	4203.7	3049.03	3977.72	3892.5	3150.57	3281.57	3032.87	2936.64	2917.22	3139.2	2987.36	3039.34	3245.2	3167.33	3465.5	3339.14	2984.24	3099.42	3804.22	3344.18	3772.22	4497.2	4750.2	3109.76	4168.92	4876.07	5088.65	4188.47	3426.54	3493.86
	3034.94	3240.07	3252.83	3290.8	3283.62	3314.35	4046.23	3880.85	4030.05	3415.04	2955.53	3512.89	3429.94	4483.92	2915.6	3404.12	3917.15	3689.24	3585.75	4211.68	3050.49	3983.39	3895.02	3152.85	3284.73	3034.39	2938.11	2919.31	3142.02	2989.33	3041.53	3249.04	3170.35	3470.09	3342.9	2985.94	3101.89	3811.35	3348.44	3776.38	4503.13	4759.3	3112.69	4176.94	4885.98	5101.27	4197.02	3429.21	3499.17
	3037.92	3243.37	3256.43	3294.61	3287.47	3316.74	4050.91	3884.96	4035.8	3416.03	2956.54	3516.75	3433.24	4490.95	2917.97	3406.23	3921.64	3694.72	3589.13	4219.67	3051.95	3989.07	3897.53	3155.14	3287.9	3035.9	2939.58	2921.41	3144.85	2991.31	3043.72	3252.89	3173.37	3474.69	3346.67	2987.64	3104.37	3818.5	3352.7	3780.54	4509.08	4768.41	3115.63	4184.97	4895.91	5113.92	4205.58	3431.89	3504.49
	3040.91	3246.68	3260.04	3298.42	3291.32	3319.13	4055.6	3889.08	4041.57	3417.02	2957.55	3520.63	3436.55	4497.98	2920.34	3408.34	3926.13	3700.2	3592.5	4227.66	3053.43	3994.76	3900.04	3157.43	3291.07	3037.42	2941.05	2923.52	3147.68	2993.29	3045.92	3256.75	3176.4	3479.3	3350.45	2989.35	3106.86	3825.67	3356.98	3784.7	4515.04	4777.55	3118.58	4193.03	4905.86	5126.6	4214.17	3434.57	3509.82
	3043.91	3249.99	3263.67	3302.24	3295.18	3321.54	4060.29	3893.21	4047.34	3418.02	2958.57	3524.51	3439.87	4505.01	2922.73	3410.46	3930.62	3705.68	3595.88	4235.67	3054.91	4000.47	3902.54	3159.72	3294.25	3038.95	2942.52	2925.63	3150.52	2995.27	3048.12	3260.61	3179.45	3483.92	3354.24	2991.06	3109.36	3832.86	3361.27	3788.88	4521.02	4786.7	3121.54	4201.11	4915.82	5139.3	4222.77	3437.26	3515.17
	3046.92	3253.3	3267.3	3306.07	3299.05	3323.95	4065	3897.35	4053.12	3419.02	2959.6	3528.4	3443.2	4512.05	2925.12	3412.59	3935.12	3711.18	3599.27	4243.68	3056.4	4006.19	3905.02	3162.02	3297.44	3040.48	2943.99	2927.75	3153.36	2997.26	3050.32	3264.47	3182.5	3488.55	3358.03	2992.78	3111.86	3840.07	3365.56	3793.06	4527.01	4795.88	3124.51	4209.21	4925.8	5152.03	4231.4	3439.96	3520.53
	3049.93	3256.62	3270.94	3309.91	3302.92	3326.37	4069.7	3901.49	4058.91	3420.02	2960.64	3532.29	3446.54	4519.08	2927.51	3414.72	3939.64	3716.67	3602.66	4251.71	3057.9	4011.92	3907.51	3164.32	3300.64	3042.02	2945.47	2929.88	3156.21	2999.25	3052.53	3268.34	3185.55	3493.2	3361.83	2994.51	3114.37	3847.29	3369.86	3797.25	4533.02	4805.07	3127.49	4217.33	4935.79	5164.78	4240.05	3442.67	3525.91
	3052.96	3259.94	3274.58	3313.76	3306.8	3328.8	4074.41	3905.64	4064.7	3421.03	2961.69	3536.19	3449.9	4526.11	2929.91	3416.86	3944.15	3722.17	3606.06	4259.74	3059.41	4017.67	3909.98	3166.63	3303.84	3043.56	2946.94	2932.01	3159.07	3001.24	3054.75	3272.22	3188.62	3497.86	3365.64	2996.24	3116.89	3854.52	3374.17	3801.45	4539.04	4814.28	3130.48	4225.47	4945.8	5177.56	4248.71	3445.38	3531.29
	3055.99	3263.27	3278.24	3317.62	3310.7	3331.23	4079.13	3909.8	4070.51	3422.04	2962.74	3540.1	3453.26	4533.14	2932.32	3419	3948.68	3727.68	3609.46	4267.77	3060.92	4023.43	3912.44	3168.94	3307.05	3045.11	2948.42	2934.15	3161.93	3003.23	3056.96	3276.09	3191.69	3502.53	3369.45	2997.97	3119.41	3861.78	3378.49	3805.65	4545.08	4823.5	3133.47	4233.63	4955.82	5190.36	4257.39	3448.1	3536.69
	3059.02	3266.6	3281.91	3321.48	3314.59	3333.68	4083.86	3913.96	4076.32	3423.05	2963.81	3544.01	3456.63	4540.18	2934.74	3421.15	3953.21	3733.19	3612.86	4275.82	3062.45	4029.2	3914.9	3171.26	3310.27	3046.67	2949.89	2936.29	3164.8	3005.23	3059.18	3279.98	3194.77	3507.21	3373.27	2999.71	3121.94	3869.05	3382.81	3809.86	4551.13	4832.75	3136.48	4241.81	4965.85	5203.19	4266.1	3450.82	3542.11
	3062.07	3269.94	3285.58	3325.35	3318.5	3336.13	4088.59	3918.13	4082.14	3424.07	2964.88	3547.92	3460.01	4547.21	2937.16	3423.31	3957.75	3738.7	3616.27	4283.87	3063.98	4034.98	3917.35	3173.57	3313.49	3048.22	2951.37	2938.44	3167.67	3007.23	3061.41	3283.86	3197.86	3511.9	3377.1	3001.46	3124.48	3876.33	3387.14	3814.08	4557.2	4842.01	3139.49	4250.01	4975.9	5216.04	4274.82	3453.55	3547.53
	3065.12	3273.28	3289.27	3329.23	3322.41	3338.59	4093.33	3922.31	4087.97	3425.08	2965.96	3551.85	3463.41	4554.24	2939.58	3425.47	3962.29	3744.22	3619.69	4291.92	3065.53	4040.78	3919.79	3175.9	3316.72	3049.79	2952.85	2940.6	3170.54	3009.23	3063.63	3287.76	3200.95	3516.6	3380.93	3003.21	3127.02	3883.64	3391.48	3818.31	4563.28	4851.29	3142.51	4258.23	4985.95	5228.91	4283.56	3456.29	3552.97
	3068.18	3276.62	3292.96	3333.12	3326.33	3341.05	4098.07	3926.5	4093.8	3426.1	2967.04	3555.77	3466.81	4561.27	2942.01	3427.64	3966.85	3749.74	3623.1	4299.99	3067.08	4046.58	3922.22	3178.22	3319.95	3051.36	2954.33	2942.76	3173.43	3011.23	3065.86	3291.65	3204.06	3521.32	3384.77	3004.97	3129.58	3890.95	3395.83	3822.54	4569.38	4860.58	3145.55	4266.47	4996.02	5241.81	4292.31	3459.03	3558.42
	3071.24	3279.97	3296.66	3337.01	3330.26	3343.53	4102.81	3930.69	4099.64	3427.13	2968.14	3559.71	3470.22	4568.3	2944.45	3429.82	3971.4	3755.26	3626.53	4308.06	3068.64	4052.4	3924.64	3180.55	3323.2	3052.93	2955.81	2944.93	3176.31	3013.24	3068.1	3295.55	3207.17	3526.04	3388.62	3006.73	3132.13	3898.28	3400.18	3826.77	4575.5	4869.89	3148.59	4274.73	5006.11	5254.72	4301.09	3461.78	3563.88
	3074.31	3283.32	3300.37	3340.92	3334.19	3346.01	4107.57	3934.88	4105.49	3428.15	2969.24	3563.65	3473.64	4575.33	2946.89	3432	3975.97	3760.79	3629.95	4316.13	3070.21	4058.23	3927.06	3182.88	3326.44	3054.51	2957.28	2947.11	3179.21	3015.25	3070.34	3299.45	3210.28	3530.78	3392.47	3008.5	3134.7	3905.63	3404.54	3831.02	4581.62	4879.22	3151.63	4283.01	5016.2	5267.66	4309.88	3464.53	3569.35
	3077.39	3286.67	3304.09	3344.83	3338.13	3348.5	4112.32	3939.09	4111.34	3429.18	2970.35	3567.59	3477.07	4582.36	2949.34	3434.18	3980.54	3766.32	3633.38	4324.21	3071.78	4064.08	3929.47	3185.22	3329.7	3056.1	2958.76	2949.29	3182.1	3017.26	3072.58	3303.36	3213.41	3535.53	3396.32	3010.27	3137.27	3912.99	3408.91	3835.27	4587.77	4888.56	3154.69	4291.31	5026.3	5280.62	4318.69	3467.29	3574.84
	3080.48	3290.03	3307.81	3348.75	3342.08	3351	4117.08	3943.3	4117.21	3430.21	2971.47	3571.54	3480.51	4589.39	2951.79	3436.37	3985.12	3771.86	3636.81	4332.3	3073.37	4069.93	3931.87	3187.56	3332.96	3057.69	2960.24	2951.48	3185.01	3019.27	3074.82	3307.27	3216.54	3540.29	3400.19	3012.05	3139.85	3920.37	3413.28	3839.52	4593.93	4897.92	3157.76	4299.63	5036.42	5293.61	4327.52	3470.06	3580.34
	3083.57	3293.39	3311.55	3352.68	3346.03	3353.51	4121.85	3947.51	4123.08	3431.25	2972.6	3575.5	3483.96	4596.41	2954.25	3438.57	3989.7	3777.4	3640.25	4340.39	3074.96	4075.8	3934.26	3189.9	3336.23	3059.29	2961.72	2953.67	3187.92	3021.29	3077.07	3311.18	3219.67	3545.06	3404.06	3013.83	3142.43	3927.76	3417.66	3843.79	4600.1	4907.29	3160.83	4307.96	5046.55	5306.61	4336.36	3472.83	3585.85
	3086.67	3296.76	3315.29	3356.61	3349.99	3356.02	4126.62	3951.73	4128.95	3432.28	2973.73	3579.45	3487.42	4603.44	2956.72	3440.77	3994.29	3782.94	3643.69	4348.49	3076.57	4081.68	3936.65	3192.25	3339.5	3060.89	2963.2	2955.87	3190.83	3023.31	3079.32	3315.1	3222.82	3549.84	3407.93	3015.62	3145.02	3935.17	3422.04	3848.06	4606.28	4916.68	3163.92	4316.32	5056.68	5319.63	4345.23	3475.61	3591.37
	3089.78	3300.12	3319.03	3360.55	3353.96	3358.54	4131.4	3955.96	4134.83	3433.32	2974.87	3583.42	3490.89	4610.46	2959.19	3442.98	3998.88	3788.48	3647.13	4356.59	3078.18	4087.57	3939.03	3194.6	3342.78	3062.49	2964.68	2958.07	3193.75	3025.33	3081.57	3319.02	3225.97	3554.64	3411.81	3017.41	3147.62	3942.59	3426.43	3852.33	4612.48	4926.09	3167.01	4324.69	5066.83	5332.68	4354.11	3478.39	3596.9
	3092.9	3303.5	3322.79	3364.5	3357.93	3361.07	4136.18	3960.19	4140.72	3434.36	2976.02	3587.39	3494.36	4617.48	2961.66	3445.2	4003.48	3794.03	3650.58	4364.69	3079.8	4093.47	3941.4	3196.95	3346.07	3064.1	2966.16	2960.28	3196.67	3027.35	3083.83	3322.94	3229.13	3559.44	3415.7	3019.21	3150.22	3950.03	3430.83	3856.61	4618.7	4935.51	3170.11	4333.08	5076.99	5345.74	4363	3481.18	3602.44
	3096.02	3306.87	3326.55	3368.45	3361.91	3363.61	4140.96	3964.42	4146.62	3435.41	2977.18	3591.36	3497.85	4624.49	2964.14	3447.41	4008.09	3799.57	3654.02	4372.8	3081.43	4099.39	3943.76	3199.3	3349.36	3065.72	2967.65	2962.5	3199.6	3029.37	3086.09	3326.87	3232.29	3564.26	3419.59	3021.01	3152.82	3957.48	3435.23	3860.9	4624.93	4944.94	3173.21	4341.49	5087.15	5358.83	4371.92	3483.97	3608
	3099.14	3310.25	3330.32	3372.42	3365.9	3366.15	4145.75	3968.66	4152.52	3436.45	2978.34	3595.34	3501.34	4631.51	2966.63	3449.64	4012.7	3805.13	3657.48	4380.91	3083.06	4105.31	3946.12	3201.66	3352.66	3067.34	2969.13	2964.72	3202.53	3031.4	3088.35	3330.79	3235.46	3569.09	3423.48	3022.82	3155.44	3964.94	3439.64	3865.19	4631.17	4954.39	3176.33	4349.91	5097.33	5371.93	4380.85	3486.77	3613.57
	3102.27	3313.63	3334.1	3376.39	3369.89	3368.71	4150.55	3972.91	4158.43	3437.5	2979.51	3599.33	3504.84	4638.52	2969.12	3451.87	4017.32	3810.68	3660.93	4389.03	3084.71	4111.25	3948.47	3204.02	3355.97	3068.97	2970.61	2966.94	3205.47	3033.43	3090.62	3334.73	3238.63	3573.92	3427.38	3024.63	3158.05	3972.42	3444.05	3869.49	4637.43	4963.85	3179.45	4358.36	5107.51	5385.06	4389.8	3489.58	3619.14
	3105.41	3317.01	3337.89	3380.36	3373.89	3371.27	4155.34	3977.16	4164.34	3438.56	2980.69	3603.31	3508.35	4645.53	2971.62	3454.1	4021.94	3816.23	3664.39	4397.15	3086.36	4117.2	3950.81	3206.38	3359.28	3070.6	2972.09	2969.17	3208.41	3035.45	3092.89	3338.66	3241.82	3578.77	3431.29	3026.44	3160.68	3979.92	3448.47	3873.79	4643.7	4973.33	3182.58	4366.82	5117.71	5398.2	4398.76	3492.39	3624.73
	3108.56	3320.4	3341.68	3384.35	3377.89	3373.84	4160.14	3981.42	4170.26	3439.61	2981.88	3607.31	3511.87	4652.54	2974.12	3456.34	4026.57	3821.79	3667.85	4405.27	3088.02	4123.16	3953.15	3208.75	3362.59	3072.23	2973.56	2971.4	3211.36	3037.49	3095.16	3342.6	3245.01	3583.63	3435.2	3028.26	3163.3	3987.42	3452.9	3878.1	4649.98	4982.82	3185.72	4375.3	5127.91	5411.36	4407.74	3495.2	3630.33
	3111.71	3323.79	3345.48	3388.34	3381.9	3376.41	4164.95	3985.68	4176.19	3440.67	2983.07	3611.3	3515.39	4659.54	2976.63	3458.59	4031.2	3827.35	3671.31	4413.4	3089.69	4129.13	3955.47	3211.12	3365.91	3073.87	2975.04	2973.64	3214.31	3039.52	3097.44	3346.54	3248.2	3588.5	3439.12	3030.09	3165.94	3994.94	3457.33	3882.41	4656.28	4992.33	3188.86	4383.79	5138.12	5424.54	4416.74	3498.02	3635.94
	3114.87	3327.18	3349.28	3392.33	3385.91	3379	4169.75	3989.94	4182.12	3441.72	2984.27	3615.3	3518.93	4666.54	2979.14	3460.83	4035.84	3832.91	3674.78	4421.53	3091.36	4135.12	3957.8	3213.49	3369.24	3075.52	2976.52	2975.89	3217.27	3041.55	3099.71	3350.48	3251.4	3593.39	3443.04	3031.92	3168.58	4002.48	3461.76	3886.73	4662.59	5001.84	3192.01	4392.31	5148.34	5437.74	4425.76	3500.84	3641.56
	3118.03	3330.58	3353.1	3396.33	3389.93	3381.59	4174.56	3994.21	4188.06	3442.79	2985.48	3619.31	3522.47	4673.54	2981.66	3463.09	4040.48	3838.47	3678.24	4429.66	3093.05	4141.11	3960.11	3215.87	3372.57	3077.17	2978	2978.13	3220.23	3043.59	3101.99	3354.43	3254.61	3598.28	3446.96	3033.75	3171.22	4010.03	3466.2	3891.05	4668.91	5011.38	3195.17	4400.84	5158.57	5450.95	4434.79	3503.67	3647.19
	3121.2	3333.98	3356.91	3400.34	3393.95	3384.19	4179.38	3998.48	4194	3443.85	2986.69	3623.32	3526.02	4680.53	2984.18	3465.35	4045.13	3844.03	3681.71	4437.8	3094.74	4147.12	3962.42	3218.24	3375.91	3078.82	2979.48	2980.39	3223.2	3045.63	3104.27	3358.37	3257.82	3603.18	3450.89	3035.59	3173.87	4017.59	3470.65	3895.38	4675.25	5020.92	3198.34	4409.38	5168.8	5464.18	4443.83	3506.51	3652.84
	3124.38	3337.38	3360.74	3404.36	3397.98	3386.8	4184.2	4002.76	4199.95	3444.91	2987.91	3627.33	3529.57	4687.52	2986.71	3467.61	4049.78	3849.59	3685.19	4445.93	3096.44	4153.14	3964.72	3220.62	3379.26	3080.48	2980.96	2982.64	3226.17	3047.67	3106.56	3362.32	3261.04	3608.1	3454.83	3037.43	3176.52	4025.16	3475.1	3899.71	4681.6	5030.48	3201.51	4417.95	5179.04	5477.43	4452.9	3509.35	3658.49
	3127.56	3340.78	3364.57	3408.38	3402.01	3389.41	4189.02	4007.04	4205.9	3445.98	2989.14	3631.35	3533.14	4694.51	2989.24	3469.88	4054.44	3855.15	3688.66	4454.07	3098.15	4159.17	3967.02	3223	3382.61	3082.14	2982.43	2984.91	3229.15	3049.71	3108.85	3366.28	3264.26	3613.02	3458.77	3039.28	3179.18	4032.75	3479.55	3904.05	4687.96	5040.05	3204.69	4426.52	5189.29	5490.7	4461.97	3512.19	3664.15
	3130.75	3344.18	3368.41	3412.41	3406.05	3392.04	4193.84	4011.32	4211.86	3447.05	2990.38	3635.37	3536.71	4701.49	2991.78	3472.15	4059.1	3860.72	3692.14	4462.21	3099.87	4165.21	3969.31	3225.39	3385.96	3083.81	2983.91	2987.17	3232.13	3051.75	3111.14	3370.23	3267.49	3617.96	3462.71	3041.13	3181.84	4040.35	3484.01	3908.39	4694.34	5049.63	3207.88	4435.12	5199.55	5503.98	4471.07	3515.04	3669.82
	3133.94	3347.59	3372.25	3416.44	3410.1	3394.67	4198.66	4015.61	4217.83	3448.13	2991.62	3639.4	3540.29	4708.46	2994.32	3474.42	4063.76	3866.28	3695.61	4470.35	3101.59	4171.26	3971.59	3227.77	3389.32	3085.48	2985.38	2989.44	3235.12	3053.8	3113.43	3374.19	3270.72	3622.91	3466.66	3042.99	3184.5	4047.97	3488.47	3912.74	4700.72	5059.23	3211.07	4443.73	5209.81	5517.28	4480.18	3517.89	3675.5
	3137.14	3351	3376.1	3420.48	3414.15	3397.3	4203.49	4019.9	4223.8	3449.2	2992.87	3643.43	3543.87	4715.44	2996.87	3476.7	4068.43	3871.85	3699.09	4478.49	3103.32	4177.32	3973.87	3230.16	3392.68	3087.16	2986.85	2991.72	3238.11	3055.84	3115.72	3378.15	3273.96	3627.87	3470.61	3044.85	3187.17	4055.59	3492.93	3917.09	4707.12	5068.84	3214.27	4452.35	5220.07	5530.59	4489.31	3520.75	3681.2
	3140.34	3354.41	3379.95	3424.52	3418.2	3399.95	4208.32	4024.19	4229.77	3450.28	2994.12	3647.46	3547.46	4722.4	2999.42	3478.99	4073.1	3877.41	3702.57	4486.64	3105.06	4183.39	3976.14	3232.55	3396.05	3088.84	2988.33	2993.99	3241.11	3057.89	3118.02	3382.11	3277.21	3632.84	3474.56	3046.71	3189.84	4063.23	3497.4	3921.44	4713.54	5078.46	3217.48	4461	5230.35	5543.92	4498.45	3523.61	3686.9
	3143.55	3357.82	3383.81	3428.58	3422.25	3402.6	4213.15	4028.48	4235.75	3451.36	2995.38	3651.5	3551.06	4729.37	3001.98	3481.28	4077.78	3882.98	3706.05	4494.78	3106.8	4189.48	3978.4	3234.95	3399.43	3090.53	2989.8	2996.28	3244.11	3059.94	3120.32	3386.07	3280.46	3637.82	3478.52	3048.58	3192.52	4070.88	3501.88	3925.8	4719.96	5088.09	3220.69	4469.65	5240.62	5557.27	4507.61	3526.47	3692.61
	3146.77	3361.23	3387.67	3432.63	3426.32	3405.27	4217.99	4032.78	4241.73	3452.44	2996.65	3655.54	3554.67	4736.33	3004.54	3483.57	4082.46	3888.54	3709.54	4502.92	3108.56	4195.57	3980.66	3237.34	3402.81	3092.22	2991.27	2998.56	3247.11	3061.98	3122.62	3390.04	3283.71	3642.81	3482.48	3050.45	3195.2	4078.55	3506.35	3930.16	4726.4	5097.73	3223.91	4478.32	5250.91	5570.63	4516.78	3529.34	3698.33
	3149.98	3364.65	3391.54	3436.69	3430.38	3407.93	4222.82	4037.08	4247.72	3453.52	2997.93	3659.58	3558.28	4743.28	3007.11	3485.87	4087.14	3894.1	3713.02	4511.07	3110.32	4201.68	3982.92	3239.74	3406.19	3093.91	2992.74	3000.85	3250.12	3064.04	3124.92	3394	3286.97	3647.81	3486.45	3052.32	3197.88	4086.23	3510.84	3934.53	4732.85	5107.39	3227.14	4487.01	5261.2	5584	4525.97	3532.22	3704.06
	3153.21	3368.06	3395.42	3440.76	3434.45	3410.61	4227.66	4041.39	4253.71	3454.61	2999.21	3663.63	3561.9	4750.23	3009.68	3488.17	4091.83	3899.67	3716.51	4519.21	3112.09	4207.79	3985.16	3242.14	3409.58	3095.61	2994.21	3003.14	3253.13	3066.09	3127.22	3397.97	3290.24	3652.82	3490.42	3054.2	3200.57	4093.91	3515.32	3938.9	4739.31	5117.05	3230.37	4495.71	5271.49	5597.39	4535.17	3535.1	3709.8
	3156.44	3371.48	3399.3	3444.83	3438.52	3413.29	4232.5	4045.69	4259.71	3455.69	3000.5	3667.68	3565.52	4757.17	3012.26	3490.47	4096.52	3905.23	3719.99	4527.36	3113.86	4213.92	3987.41	3244.54	3412.98	3097.31	2995.67	3005.44	3256.15	3068.14	3129.53	3401.94	3293.5	3657.84	3494.39	3056.08	3203.26	4101.62	3519.81	3943.28	4745.78	5126.73	3233.61	4504.42	5281.78	5610.79	4544.39	3537.98	3715.55
	3159.68	3374.9	3403.18	3448.91	3442.6	3415.99	4237.34	4050	4265.71	3456.78	3001.79	3671.73	3569.15	4764.1	3014.84	3492.78	4101.21	3910.79	3723.48	4535.5	3115.64	4220.06	3989.64	3246.94	3416.38	3099.01	2997.14	3007.74	3259.18	3070.19	3131.84	3405.91	3296.78	3662.88	3498.37	3057.97	3205.96	4109.33	3524.3	3947.65	4752.26	5136.42	3236.85	4513.15	5292.08	5624.2	4553.62	3540.86	3721.31
	3162.92	3378.32	3407.07	3452.99	3446.68	3418.69	4242.19	4054.31	4271.72	3457.88	3003.09	3675.79	3572.79	4771.03	3017.43	3495.09	4105.9	3916.35	3726.97	4543.64	3117.43	4226.21	3991.87	3249.34	3419.78	3100.72	2998.6	3010.04	3262.21	3072.25	3134.15	3409.88	3300.06	3667.92	3502.35	3059.86	3208.65	4117.05	3528.79	3952.03	4758.76	5146.11	3240.1	4521.9	5302.39	5637.62	4562.86	3543.75	3727.08
	3166.16	3381.75	3410.97	3457.08	3450.76	3421.39	4247.03	4058.62	4277.73	3458.97	3004.4	3679.85	3576.43	4777.96	3020.02	3497.41	4110.6	3921.91	3730.46	4551.78	3119.23	4232.37	3994.1	3251.75	3423.19	3102.44	3000.06	3012.34	3265.24	3074.3	3136.46	3413.86	3303.34	3672.98	3506.33	3061.75	3211.35	4124.79	3533.28	3956.42	4765.27	5155.82	3243.35	4530.65	5312.69	5651.06	4572.13	3546.64	3732.85
	3169.41	3385.17	3414.87	3461.17	3454.85	3424.11	4251.87	4062.94	4283.74	3460.06	3005.71	3683.91	3580.08	4784.87	3022.61	3499.73	4115.31	3927.47	3733.94	4559.92	3121.03	4238.54	3996.32	3254.16	3426.6	3104.16	3001.52	3014.65	3268.27	3076.36	3138.77	3417.83	3306.63	3678.04	3510.32	3063.65	3214.05	4132.54	3537.78	3960.81	4771.78	5165.54	3246.61	4539.42	5323	5664.51	4581.4	3549.54	3738.64
	3172.66	3388.59	3418.77	3465.27	3458.94	3426.83	4256.72	4067.25	4289.76	3461.16	3007.03	3687.98	3583.73	4791.78	3025.21	3502.05	4120.01	3933.02	3737.43	4568.06	3122.85	4244.72	3998.53	3256.56	3430.02	3105.88	3002.98	3016.96	3271.32	3078.42	3141.09	3421.81	3309.92	3683.12	3514.31	3065.55	3216.76	4140.3	3542.28	3965.2	4778.31	5175.26	3249.87	4548.2	5333.31	5677.97	4590.69	3552.44	3744.43
	3175.92	3392.02	3422.67	3469.37	3463.03	3429.56	4261.57	4071.57	4295.78	3462.26	3008.35	3692.05	3587.39	4798.69	3027.82	3504.38	4124.72	3938.58	3740.92	4576.2	3124.66	4250.91	4000.74	3258.97	3433.44	3107.6	3004.44	3019.28	3274.36	3080.48	3143.4	3425.78	3313.21	3688.2	3518.3	3067.46	3219.47	4148.07	3546.79	3969.59	4784.85	5185	3253.14	4557	5343.63	5691.45	4599.99	3555.34	3750.23
	3179.19	3395.44	3426.58	3473.47	3467.13	3432.3	4266.41	4075.88	4301.81	3463.36	3009.68	3696.12	3591.06	4805.59	3030.42	3506.71	4129.43	3944.13	3744.41	4584.33	3126.49	4257.11	4002.95	3261.39	3436.87	3109.33	3005.89	3021.59	3277.41	3082.54	3145.72	3429.76	3316.51	3693.3	3522.29	3069.36	3222.18	4155.85	3551.29	3973.99	4791.4	5194.74	3256.42	4565.81	5353.94	5704.93	4609.31	3558.25	3756.04
	3182.45	3398.87	3430.5	3477.58	3471.23	3435.04	4271.26	4080.2	4307.83	3464.47	3011.02	3700.19	3594.73	4812.48	3033.04	3509.04	4134.14	3949.68	3747.9	4592.46	3128.32	4263.32	4005.14	3263.8	3440.3	3111.07	3007.34	3023.91	3280.47	3084.6	3148.04	3433.74	3319.82	3698.41	3526.29	3071.28	3224.89	4163.64	3555.8	3978.39	4797.97	5204.5	3259.7	4574.63	5364.26	5718.42	4618.64	3561.15	3761.86
	3185.73	3402.3	3434.42	3481.7	3475.33	3437.79	4276.11	4084.52	4313.86	3465.57	3012.36	3704.26	3598.4	4819.36	3035.66	3511.37	4138.85	3955.22	3751.39	4600.59	3130.16	4269.54	4007.34	3266.21	3443.73	3112.8	3008.8	3026.23	3283.53	3086.66	3150.36	3437.72	3323.12	3703.53	3530.28	3073.19	3227.6	4171.44	3560.31	3982.79	4804.54	5214.26	3262.98	4583.46	5374.58	5731.93	4627.99	3564.07	3767.69
	3189	3405.72	3438.34	3485.81	3479.43	3440.55	4280.96	4088.84	4319.9	3466.68	3013.71	3708.34	3602.08	4826.23	3038.28	3513.71	4143.57	3960.77	3754.88	4608.72	3132	4275.77	4009.53	3268.63	3447.17	3114.54	3010.24	3028.56	3286.59	3088.72	3152.68	3441.7	3326.43	3708.66	3534.29	3075.11	3230.32	4179.26	3564.82	3987.2	4811.12	5224.03	3266.27	4592.31	5384.9	5745.44	4637.35	3566.98	3773.52
	3192.29	3409.15	3442.26	3489.94	3483.54	3443.32	4285.8	4093.16	4325.94	3467.79	3015.06	3712.42	3605.76	4833.1	3040.9	3516.05	4148.29	3966.31	3758.37	4616.84	3133.86	4282.01	4011.71	3271.05	3450.61	3116.29	3011.69	3030.88	3289.66	3090.78	3155.01	3445.68	3329.75	3713.8	3538.29	3077.03	3233.04	4187.08	3569.33	3991.6	4817.71	5233.81	3269.56	4601.17	5395.22	5758.97	4646.72	3569.9	3779.36
	3195.57	3412.58	3446.19	3494.06	3487.65	3446.09	4290.65	4097.48	4331.98	3468.9	3016.42	3716.5	3609.45	4839.96	3043.54	3518.4	4153.01	3971.85	3761.86	4624.96	3135.71	4288.26	4013.89	3273.46	3454.06	3118.04	3013.13	3033.21	3292.73	3092.84	3157.33	3449.66	3333.07	3718.94	3542.29	3078.95	3235.76	4194.91	3573.84	3996.01	4824.31	5243.6	3272.86	4610.03	5405.54	5772.5	4656.11	3572.82	3785.21
	3198.86	3416.01	3450.12	3498.19	3491.76	3448.88	4295.5	4101.8	4338.02	3470.01	3017.78	3720.59	3613.14	4846.81	3046.17	3520.74	4157.73	3977.38	3765.34	4633.08	3137.58	4294.52	4016.07	3275.88	3457.51	3119.79	3014.58	3035.54	3295.8	3094.91	3159.66	3453.64	3336.39	3724.1	3546.3	3080.88	3238.48	4202.76	3578.35	4000.42	4830.93	5253.39	3276.16	4618.92	5415.86	5786.04	4665.51	3575.74	3791.07
	3202.15	3419.43	3454.06	3502.33	3495.87	3451.67	4300.35	4106.12	4344.07	3471.12	3019.15	3724.68	3616.84	4853.65	3048.81	3523.09	4162.45	3982.92	3768.83	4641.19	3139.45	4300.8	4018.24	3278.3	3460.96	3121.54	3016.02	3037.88	3298.89	3096.97	3161.98	3457.62	3339.71	3729.27	3550.31	3082.81	3241.2	4210.61	3582.87	4004.84	4837.55	5263.2	3279.47	4627.81	5426.18	5799.58	4674.92	3578.67	3796.94
	3205.45	3422.86	3458	3506.46	3499.99	3454.46	4305.19	4110.44	4350.12	3472.24	3020.53	3728.76	3620.54	4860.49	3051.45	3525.45	4167.17	3988.44	3772.32	4649.29	3141.33	4307.08	4020.41	3280.72	3464.42	3123.3	3017.45	3040.21	3301.97	3099.03	3164.31	3461.61	3343.04	3734.46	3554.32	3084.74	3243.92	4218.48	3587.39	4009.25	4844.18	5273.01	3282.78	4636.71	5436.5	5813.14	4684.34	3581.6	3802.81
	3208.75	3426.29	3461.93	3510.6	3504.1	3457.27	4310.04	4114.77	4356.17	3473.35	3021.91	3732.85	3624.25	4867.32	3054.1	3527.8	4171.9	3993.97	3775.8	4657.4	3143.21	4313.37	4022.57	3283.14	3467.88	3125.06	3018.89	3042.55	3305.06	3101.1	3166.64	3465.59	3346.37	3739.65	3558.33	3086.68	3246.65	4226.35	3591.9	4013.67	4850.82	5282.82	3286.09	4645.62	5446.81	5826.7	4693.78	3584.53	3808.69
	3212.05	3429.72	3465.88	3514.75	3508.22	3460.08	4314.88	4119.08	4362.22	3474.47	3023.29	3736.95	3627.96	4874.13	3056.75	3530.16	4176.62	3999.49	3779.29	4665.49	3145.11	4319.67	4024.73	3285.56	3471.34	3126.83	3020.32	3044.88	3308.15	3103.16	3168.97	3469.57	3349.71	3744.85	3562.34	3088.62	3249.38	4234.23	3596.42	4018.09	4857.47	5292.65	3289.41	4654.55	5457.13	5840.27	4703.23	3587.46	3814.58
	3215.36	3433.14	3469.82	3518.9	3512.34	3462.9	4319.72	4123.4	4368.28	3475.59	3024.68	3741.04	3631.67	4880.94	3059.41	3532.52	4181.35	4005.01	3782.77	4673.59	3147	4325.98	4026.88	3287.99	3474.81	3128.59	3021.75	3047.22	3311.25	3105.23	3171.29	3473.55	3353.04	3750.06	3566.36	3090.56	3252.1	4242.13	3600.94	4022.51	4864.13	5302.47	3292.73	4663.48	5467.44	5853.85	4712.69	3590.4	3820.47
	3218.67	3436.57	3473.77	3523.05	3516.46	3465.73	4324.57	4127.72	4374.34	3476.72	3026.08	3745.13	3635.39	4887.74	3062.07	3534.88	4186.08	4010.52	3786.25	4681.67	3148.91	4332.3	4029.04	3290.41	3478.28	3130.37	3023.17	3049.56	3314.35	3107.29	3173.63	3477.53	3356.38	3755.28	3570.37	3092.51	3254.83	4250.03	3605.45	4026.93	4870.8	5312.31	3296.06	4672.42	5477.75	5867.43	4722.17	3593.34	3826.37
	3221.99	3440	3477.72	3527.2	3520.58	3468.56	4329.41	4132.04	4380.4	3477.84	3027.48	3749.23	3639.11	4894.53	3064.73	3537.25	4190.81	4016.03	3789.73	4689.75	3150.82	4338.63	4031.18	3292.83	3481.75	3132.14	3024.6	3051.9	3317.46	3109.36	3175.96	3481.52	3359.73	3760.51	3574.39	3094.45	3257.56	4257.94	3609.97	4031.35	4877.48	5322.15	3299.39	4681.38	5488.06	5881.01	4731.65	3596.28	3832.28
	3225.31	3443.42	3481.67	3531.36	3524.71	3471.4	4334.25	4136.36	4386.46	3478.96	3028.88	3753.33	3642.83	4901.31	3067.4	3539.61	4195.54	4021.53	3793.21	4697.83	3152.73	4344.96	4033.32	3295.26	3485.23	3133.92	3026.02	3054.25	3320.56	3111.42	3178.29	3485.5	3363.07	3765.75	3578.41	3096.4	3260.29	4265.86	3614.49	4035.78	4884.17	5332	3302.72	4690.34	5498.37	5894.61	4741.15	3599.22	3838.19
	3228.63	3446.84	3485.62	3535.51	3528.83	3474.25	4339.08	4140.67	4392.52	3480.09	3030.3	3757.43	3646.56	4908.08	3070.07	3541.98	4200.27	4027.03	3796.68	4705.9	3154.65	4351.31	4035.46	3297.68	3488.71	3135.7	3027.43	3056.59	3323.68	3113.49	3180.62	3489.48	3366.42	3771.01	3582.43	3098.36	3263.01	4273.79	3619.01	4040.2	4890.86	5341.85	3306.05	4699.31	5508.67	5908.2	4750.66	3602.16	3844.11
	3231.95	3450.27	3489.58	3539.68	3532.95	3477.11	4343.92	4144.98	4398.59	3481.22	3031.71	3761.53	3650.29	4914.84	3072.75	3544.35	4205	4032.52	3800.16	4713.96	3156.58	4357.67	4037.6	3300.11	3492.2	3137.48	3028.85	3058.94	3326.8	3115.55	3182.95	3493.46	3369.77	3776.27	3586.45	3100.31	3265.74	4281.73	3623.52	4044.63	4897.57	5351.71	3309.39	4708.29	5518.97	5921.8	4760.19	3605.11	3850.04
	3235.28	3453.69	3493.53	3543.84	3537.08	3479.97	4348.75	4149.29	4404.66	3482.35	3033.13	3765.63	3654.02	4921.59	3075.43	3546.72	4209.73	4038.01	3803.63	4722.01	3158.52	4364.04	4039.73	3302.53	3495.68	3139.27	3030.26	3061.28	3329.92	3117.62	3185.28	3497.44	3373.12	3781.54	3590.47	3102.27	3268.47	4289.67	3628.04	4049.06	4904.28	5361.57	3312.73	4717.28	5529.26	5935.41	4769.72	3608.06	3855.97
	3238.61	3457.11	3497.49	3548.01	3541.2	3482.84	4353.58	4153.6	4410.72	3483.48	3034.56	3769.73	3657.76	4928.33	3078.11	3549.1	4214.46	4043.49	3807.1	4730.06	3160.46	4370.41	4041.86	3304.96	3499.17	3141.06	3031.67	3063.63	3333.04	3119.68	3187.62	3501.42	3376.48	3786.82	3594.49	3104.23	3271.2	4297.63	3632.56	4053.49	4911	5371.44	3316.08	4726.28	5539.55	5949.01	4779.26	3611.01	3861.91
	3241.95	3460.53	3501.45	3552.17	3545.33	3485.72	4358.41	4157.91	4416.79	3484.61	3035.99	3773.83	3661.5	4935.05	3080.8	3551.47	4219.19	4048.97	3810.57	4738.1	3162.4	4376.8	4043.98	3307.38	3502.66	3142.85	3033.07	3065.98	3336.17	3121.75	3189.95	3505.4	3379.83	3792.11	3598.51	3106.19	3273.93	4305.59	3637.07	4057.92	4917.73	5381.31	3319.43	4735.28	5549.84	5962.62	4788.82	3613.96	3867.85
	3245.28	3463.95	3505.41	3556.35	3549.45	3488.6	4363.24	4162.22	4422.86	3485.75	3037.42	3777.94	3665.24	4941.77	3083.49	3553.85	4223.92	4054.44	3814.03	4746.13	3164.35	4383.19	4046.11	3309.81	3506.16	3144.65	3034.47	3068.33	3339.3	3123.81	3192.28	3509.37	3383.19	3797.42	3602.53	3108.16	3276.66	4313.56	3641.59	4062.34	4924.47	5391.19	3322.78	4744.3	5560.12	5976.24	4798.39	3616.91	3873.8
	3248.62	3467.37	3509.37	3560.52	3553.58	3491.5	4368.06	4166.52	4428.94	3486.88	3038.86	3782.04	3668.98	4948.48	3086.19	3556.23	4228.64	4059.91	3817.5	4754.16	3166.31	4389.59	4048.23	3312.24	3509.66	3146.45	3035.87	3070.67	3342.44	3125.87	3194.62	3513.35	3386.55	3802.73	3606.55	3110.12	3279.39	4321.54	3646.1	4066.77	4931.21	5401.07	3326.13	4753.32	5570.39	5989.85	4807.97	3619.86	3879.76
	3251.97	3470.78	3513.33	3564.69	3557.71	3494.4	4372.88	4170.82	4435.01	3488.02	3040.3	3786.15	3672.72	4955.17	3088.89	3558.61	4233.37	4065.36	3820.96	4762.17	3168.27	4396	4050.34	3314.66	3513.16	3148.25	3037.27	3073.02	3345.58	3127.94	3196.95	3517.32	3389.92	3808.05	3610.57	3112.09	3282.11	4329.52	3650.61	4071.2	4937.96	5410.95	3329.48	4762.35	5580.66	6003.47	4817.56	3622.82	3885.72
	3255.31	3474.2	3517.29	3568.87	3561.83	3497.3	4377.7	4175.12	4441.08	3489.15	3041.75	3790.25	3676.47	4961.86	3091.59	3560.99	4238.1	4070.82	3824.42	4770.18	3170.24	4402.43	4052.45	3317.09	3516.66	3150.05	3038.66	3075.37	3348.73	3130	3199.28	3521.3	3393.28	3813.38	3614.6	3114.07	3284.84	4337.51	3655.12	4075.63	4944.72	5420.84	3332.84	4771.38	5590.93	6017.08	4827.15	3625.77	3891.69
	3258.66	3477.61	3521.25	3573.05	3565.96	3500.22	4382.51	4179.41	4447.15	3490.29	3043.2	3794.36	3680.22	4968.53	3094.29	3563.38	4242.83	4076.26	3827.87	4778.18	3172.21	4408.85	4054.56	3319.51	3520.17	3151.86	3040.04	3077.72	3351.88	3132.06	3201.62	3525.27	3396.65	3818.72	3618.62	3116.04	3287.57	4345.51	3659.62	4080.06	4951.49	5430.73	3336.2	4780.43	5601.18	6030.7	4836.76	3628.73	3897.66
	3262.01	3481.02	3525.21	3577.23	3570.08	3503.14	4387.32	4183.7	4453.23	3491.43	3044.66	3798.47	3683.97	4975.19	3097	3565.76	4247.55	4081.7	3831.32	4786.17	3174.19	4415.29	4056.67	3321.94	3523.67	3153.67	3041.43	3080.07	3355.03	3134.13	3203.95	3529.24	3400.01	3824.08	3622.64	3118.01	3290.29	4353.52	3664.13	4084.49	4958.26	5440.62	3339.56	4789.47	5611.43	6044.31	4846.38	3631.69	3903.63
	3265.36	3484.43	3529.17	3581.41	3574.21	3506.07	4392.13	4187.99	4459.3	3492.58	3046.12	3802.57	3687.72	4981.84	3099.72	3568.15	4252.28	4087.13	3834.77	4794.15	3176.18	4421.74	4058.77	3324.36	3527.18	3155.48	3042.81	3082.42	3358.18	3136.19	3206.28	3533.21	3403.38	3829.44	3626.66	3119.99	3293.01	4361.54	3668.63	4088.92	4965.04	5450.51	3342.92	4798.53	5621.67	6057.93	4856.02	3634.65	3909.61
	3268.71	3487.83	3533.14	3585.59	3578.33	3509.01	4396.94	4192.28	4465.38	3493.72	3047.58	3806.68	3691.48	4988.47	3102.43	3570.53	4257	4092.56	3838.22	4802.12	3178.17	4428.19	4060.87	3326.79	3530.7	3157.3	3044.18	3084.77	3361.34	3138.25	3208.62	3537.18	3406.75	3834.81	3630.68	3121.97	3295.73	4369.56	3673.14	4093.35	4971.83	5460.41	3346.28	4807.59	5631.9	6071.55	4865.66	3637.61	3915.6
	3272.07	3491.24	3537.1	3589.78	3582.45	3511.95	4401.74	4196.56	4471.45	3494.86	3049.05	3810.79	3695.23	4995.1	3105.15	3572.92	4261.72	4097.97	3841.66	4810.08	3180.16	4434.66	4062.97	3329.21	3534.21	3159.11	3045.56	3087.12	3364.51	3140.31	3210.95	3541.15	3410.12	3840.19	3634.7	3123.95	3298.46	4377.58	3677.64	4097.78	4978.63	5470.31	3349.65	4816.66	5642.13	6085.16	4875.31	3640.57	3921.59
	3275.43	3494.64	3541.06	3593.96	3586.57	3514.9	4406.53	4200.84	4477.53	3496.01	3050.53	3814.89	3698.99	5001.71	3107.87	3575.31	4266.44	4103.38	3845.1	4818.03	3182.17	4441.13	4065.07	3331.63	3537.73	3160.93	3046.92	3089.46	3367.67	3142.37	3213.28	3545.11	3413.5	3845.58	3638.72	3125.94	3301.18	4385.62	3682.13	4102.21	4985.43	5480.21	3353.02	4825.73	5652.35	6098.78	4884.97	3643.53	3927.59
	3278.79	3498.04	3545.02	3598.15	3590.69	3517.86	4411.32	4205.11	4483.6	3497.16	3052	3819	3702.74	5008.3	3110.6	3577.7	4271.16	4108.79	3848.53	4825.97	3184.17	4447.61	4067.16	3334.06	3541.24	3162.75	3048.29	3091.81	3370.84	3144.43	3215.61	3549.07	3416.87	3850.98	3642.73	3127.92	3303.89	4393.65	3686.63	4106.64	4992.23	5490.11	3356.39	4834.81	5662.56	6112.39	4894.64	3646.49	3933.59
	3282.15	3501.43	3548.98	3602.34	3594.81	3520.82	4416.11	4209.38	4489.68	3498.3	3053.48	3823.11	3706.5	5014.89	3113.33	3580.09	4275.88	4114.18	3851.97	4833.91	3186.18	4454.09	4069.25	3336.48	3544.76	3164.58	3049.65	3094.16	3374.02	3146.49	3217.94	3553.04	3420.25	3856.39	3646.75	3129.91	3306.61	4401.7	3691.12	4111.07	4999.04	5500.01	3359.76	4843.9	5672.76	6126	4904.31	3649.46	3939.59
	3285.52	3504.83	3552.94	3606.53	3598.93	3523.79	4420.9	4213.65	4495.75	3499.45	3054.97	3827.21	3710.26	5021.46	3116.06	3582.48	4280.59	4119.57	3855.39	4841.83	3188.19	4460.59	4071.33	3338.9	3548.29	3166.4	3051.01	3096.51	3377.19	3148.55	3220.27	3556.99	3423.62	3861.81	3650.76	3131.9	3309.33	4409.75	3695.61	4115.49	5005.86	5509.92	3363.13	4852.99	5682.95	6139.61	4914	3652.42	3945.6
	3288.88	3508.22	3556.9	3610.72	3603.05	3526.77	4425.68	4217.91	4501.82	3500.6	3056.46	3831.32	3714.02	5028.02	3118.79	3584.87	4285.31	4124.95	3858.82	4849.74	3190.21	4467.09	4073.42	3341.32	3551.81	3168.23	3052.37	3098.86	3380.37	3150.6	3222.6	3560.95	3427	3867.24	3654.78	3133.89	3312.04	4417.8	3700.1	4119.92	5012.68	5519.82	3366.51	4862.08	5693.13	6153.21	4923.7	3655.39	3951.61
	3292.25	3511.61	3560.86	3614.91	3607.17	3529.75	4430.45	4222.17	4507.9	3501.76	3057.95	3835.42	3717.78	5034.57	3121.53	3587.26	4290.02	4130.32	3862.24	4857.64	3192.24	4473.59	4075.5	3343.74	3555.33	3170.06	3053.72	3101.2	3383.55	3152.66	3224.93	3564.91	3430.37	3872.67	3658.79	3135.88	3314.76	4425.86	3704.59	4124.35	5019.51	5529.73	3369.88	4871.18	5703.3	6166.82	4933.41	3658.36	3957.62
	3295.62	3514.99	3564.82	3619.1	3611.28	3532.74	4435.22	4226.42	4513.97	3502.91	3059.44	3839.53	3721.54	5041.1	3124.26	3589.65	4294.73	4135.68	3865.66	4865.54	3194.27	4480.11	4077.57	3346.15	3558.86	3171.89	3055.07	3103.55	3386.74	3154.71	3227.25	3568.86	3433.75	3878.12	3662.8	3137.87	3317.47	4433.93	3709.07	4128.77	5026.34	5539.64	3373.26	4880.29	5713.47	6180.42	4943.13	3661.32	3963.64
	3298.99	3518.37	3568.78	3623.29	3615.4	3535.74	4439.99	4230.67	4520.04	3504.06	3060.94	3843.63	3725.29	5047.62	3127	3592.05	4299.43	4141.04	3869.07	4873.42	3196.3	4486.63	4079.65	3348.57	3562.39	3173.72	3056.42	3105.89	3389.92	3156.77	3229.58	3572.81	3437.13	3883.58	3666.81	3139.86	3320.18	4441.99	3713.55	4133.2	5033.18	5549.55	3376.64	4889.39	5723.62	6194.01	4952.85	3664.29	3969.66
	3302.36	3521.75	3572.74	3627.49	3619.51	3538.74	4444.75	4234.92	4526.11	3505.22	3062.44	3847.74	3729.05	5054.13	3129.75	3594.44	4304.14	4146.38	3872.48	4881.29	3198.33	4493.16	4081.72	3350.99	3565.92	3175.56	3057.76	3108.24	3393.12	3158.82	3231.91	3576.76	3440.51	3889.04	3670.82	3141.86	3322.89	4450.07	3718.03	4137.62	5040.02	5559.45	3380.02	4898.51	5733.76	6207.61	4962.59	3667.26	3975.69
	3305.73	3525.13	3576.7	3631.68	3623.62	3541.75	4449.5	4239.16	4532.17	3506.38	3063.95	3851.84	3732.81	5060.62	3132.49	3596.83	4308.84	4151.72	3875.89	4889.15	3200.37	4499.7	4083.78	3353.4	3569.45	3177.4	3059.1	3110.58	3396.31	3160.87	3234.23	3580.7	3443.89	3894.51	3674.82	3143.85	3325.6	4458.14	3722.5	4142.05	5046.87	5569.36	3383.4	4907.62	5743.89	6221.19	4972.33	3670.23	3981.71
	3309.11	3528.5	3580.65	3635.88	3627.73	3544.76	4454.26	4243.4	4538.24	3507.54	3065.46	3855.94	3736.57	5067.1	3135.24	3599.22	4313.54	4157.05	3879.29	4897	3202.42	4506.24	4085.85	3355.81	3572.98	3179.23	3060.44	3112.93	3399.5	3162.92	3236.55	3584.65	3447.27	3900	3678.83	3145.85	3328.3	4466.22	3726.98	4146.47	5053.72	5579.27	3386.78	4916.74	5754.01	6234.78	4982.08	3673.2	3987.74
	3312.48	3531.87	3584.61	3640.07	3631.84	3547.79	4459	4247.63	4544.31	3508.7	3066.97	3860.05	3740.33	5073.56	3137.99	3601.62	4318.23	4162.37	3882.69	4904.84	3204.47	4512.79	4087.91	3358.22	3576.51	3181.07	3061.77	3115.27	3402.7	3164.97	3238.87	3588.59	3450.65	3905.49	3682.83	3147.85	3331.01	4474.31	3731.45	4150.89	5060.57	5589.18	3390.17	4925.87	5764.12	6248.36	4991.84	3676.18	3993.78
	3315.86	3535.24	3588.56	3644.27	3635.94	3550.81	4463.74	4251.85	4550.37	3509.86	3068.49	3864.15	3744.08	5080.01	3140.74	3604.01	4322.93	4167.68	3886.08	4912.67	3206.52	4519.34	4089.96	3360.63	3580.04	3182.91	3063.1	3117.61	3405.9	3167.02	3241.19	3592.52	3454.03	3910.99	3686.83	3149.84	3333.71	4482.39	3735.91	4155.31	5067.43	5599.08	3393.55	4934.99	5774.21	6261.93	5001.61	3679.15	3999.81
	3319.24	3538.6	3592.51	3648.46	3640.04	3553.85	4468.47	4256.07	4556.43	3511.02	3070	3868.25	3747.84	5086.44	3143.49	3606.4	4327.61	4172.98	3889.47	4920.49	3208.57	4525.9	4092.02	3363.04	3583.57	3184.75	3064.43	3119.95	3409.1	3169.06	3243.51	3596.46	3457.41	3916.5	3690.82	3151.84	3336.42	4490.48	3740.38	4159.74	5074.29	5608.99	3396.94	4944.12	5784.3	6275.5	5011.39	3682.12	4005.85
	3322.61	3541.96	3596.46	3652.66	3644.15	3556.88	4473.2	4260.29	4562.49	3512.19	3071.53	3872.34	3751.59	5092.86	3146.24	3608.79	4332.3	4178.27	3892.85	4928.3	3210.63	4532.47	4094.07	3365.45	3587.11	3186.6	3065.76	3122.29	3412.31	3171.1	3245.83	3600.39	3460.8	3922.02	3694.82	3153.84	3339.12	4498.57	3744.84	4164.15	5081.15	5618.89	3400.33	4953.26	5794.37	6289.06	5021.17	3685.1	4011.89
	3325.99	3545.31	3600.41	3656.86	3648.25	3559.93	4477.93	4264.5	4568.55	3513.35	3073.05	3876.44	3755.34	5099.27	3149	3611.18	4336.98	4183.55	3896.23	4936.09	3212.69	4539.04	4096.12	3367.85	3590.64	3188.44	3067.08	3124.63	3415.52	3173.15	3248.15	3604.32	3464.18	3927.55	3698.81	3155.84	3341.81	4506.67	3749.3	4168.57	5088.01	5628.79	3403.71	4962.39	5804.43	6302.62	5030.97	3688.07	4017.93
	3329.37	3548.66	3604.35	3661.05	3652.34	3562.98	4482.64	4268.71	4574.6	3514.52	3074.58	3880.54	3759.09	5105.66	3151.76	3613.57	4341.66	4188.83	3899.61	4943.88	3214.76	4545.62	4098.16	3370.25	3594.18	3190.29	3068.4	3126.96	3418.72	3175.19	3250.46	3608.24	3467.56	3933.08	3702.8	3157.85	3344.51	4514.76	3753.75	4172.99	5094.88	5638.69	3407.1	4971.53	5814.47	6316.17	5040.77	3691.04	4023.98
	3332.75	3552.01	3608.3	3665.25	3656.44	3566.04	4487.35	4272.91	4580.66	3515.69	3076.11	3884.63	3762.84	5112.04	3154.51	3615.96	4346.34	4194.09	3902.98	4951.65	3216.83	4552.2	4100.2	3372.65	3597.71	3192.13	3069.71	3129.3	3421.93	3177.23	3252.77	3612.17	3470.94	3938.63	3706.78	3159.85	3347.21	4522.86	3758.2	4177.41	5101.75	5648.59	3410.49	4980.67	5824.51	6329.71	5050.57	3694.02	4030.03
	3336.13	3555.35	3612.24	3669.45	3660.53	3569.1	4492.06	4277.1	4586.71	3516.86	3077.64	3888.73	3766.59	5118.4	3157.27	3618.35	4351.01	4199.34	3906.35	4959.42	3218.9	4558.79	4102.24	3375.05	3601.25	3193.98	3071.03	3131.63	3425.15	3179.26	3255.08	3616.09	3474.32	3944.18	3710.76	3161.85	3349.9	4530.96	3762.65	4181.82	5108.62	5658.49	3413.88	4989.81	5834.53	6343.25	5060.39	3697	4036.07
	3339.51	3558.69	3616.18	3673.65	3664.62	3572.17	4496.76	4281.29	4592.75	3518.03	3079.17	3892.82	3770.33	5124.74	3160.03	3620.73	4355.68	4204.59	3909.71	4967.17	3220.97	4565.38	4104.27	3377.45	3604.79	3195.83	3072.34	3133.97	3428.36	3181.3	3257.39	3620	3477.7	3949.74	3714.74	3163.85	3352.59	4539.06	3767.1	4186.24	5115.5	5668.38	3417.28	4998.96	5844.53	6356.78	5070.21	3699.97	4042.12
	3342.89	3562.02	3620.12	3677.84	3668.71	3575.24	4501.45	4285.47	4598.8	3519.2	3080.71	3896.91	3774.07	5131.07	3162.79	3623.12	4360.34	4209.82	3913.06	4974.91	3223.05	4571.98	4106.3	3379.84	3608.32	3197.67	3073.65	3136.3	3431.58	3183.33	3259.7	3623.91	3481.08	3955.31	3718.72	3165.85	3355.28	4547.16	3771.54	4190.65	5122.37	5678.27	3420.67	5008.1	5854.52	6370.3	5080.05	3702.95	4048.17
	3346.27	3565.35	3624.06	3682.04	3672.8	3578.32	4506.13	4289.64	4604.84	3520.38	3082.25	3901	3777.81	5137.38	3165.55	3625.51	4365	4215.04	3916.41	4982.63	3225.13	4578.58	4108.33	3382.23	3611.86	3199.52	3074.96	3138.63	3434.79	3185.37	3262	3627.82	3484.46	3960.89	3722.69	3167.86	3357.97	4555.26	3775.98	4195.06	5129.25	5688.16	3424.06	5017.25	5864.5	6383.81	5089.88	3705.93	4054.22
	3349.65	3568.67	3627.99	3686.24	3676.88	3581.4	4510.81	4293.81	4610.88	3521.55	3083.79	3905.09	3781.55	5143.68	3168.31	3627.89	4369.65	4220.26	3919.76	4990.35	3227.21	4585.19	4110.35	3384.62	3615.4	3201.37	3076.26	3140.95	3438.01	3187.4	3264.3	3631.73	3487.84	3966.47	3726.66	3169.86	3360.65	4563.37	3780.41	4199.47	5136.13	5698.05	3427.45	5026.4	5874.46	6397.31	5099.73	3708.91	4060.28
	3353.03	3571.99	3631.92	3690.43	3680.96	3584.49	4515.48	4297.98	4616.91	3522.73	3085.34	3909.17	3785.29	5149.96	3171.08	3630.27	4374.3	4225.46	3923.1	4998.05	3229.29	4591.8	4112.37	3387.01	3618.93	3203.22	3077.56	3143.28	3441.23	3189.42	3266.6	3635.63	3491.22	3972.07	3730.63	3171.86	3363.34	4571.47	3784.84	4203.88	5143	5707.93	3430.85	5035.55	5884.4	6410.81	5109.58	3711.89	4066.33
	3356.41	3575.31	3635.85	3694.63	3685.04	3587.59	4520.15	4302.13	4622.95	3523.91	3086.89	3913.26	3789.02	5156.23	3173.84	3632.66	4378.95	4230.65	3926.44	5005.75	3231.38	4598.41	4114.39	3389.39	3622.47	3205.07	3078.86	3145.61	3444.45	3191.45	3268.9	3639.53	3494.6	3977.67	3734.59	3173.87	3366.02	4579.57	3789.27	4208.29	5149.88	5717.81	3434.24	5044.69	5894.33	6424.29	5119.44	3714.87	4072.38
	3359.79	3578.62	3639.78	3698.82	3689.11	3590.68	4524.81	4306.28	4628.98	3525.09	3088.43	3917.34	3792.75	5162.48	3176.6	3635.04	4383.59	4235.83	3929.77	5013.43	3233.47	4605.03	4116.4	3391.77	3626	3206.92	3080.16	3147.93	3447.68	3193.47	3271.2	3643.42	3497.98	3983.28	3738.54	3175.87	3368.7	4587.67	3793.69	4212.69	5156.76	5727.68	3437.64	5053.84	5904.25	6437.77	5129.31	3717.85	4078.44
	3363.17	3581.92	3643.7	3703.02	3693.18	3593.79	4529.45	4310.43	4635	3526.27	3089.99	3921.42	3796.47	5168.71	3179.36	3637.41	4388.23	4241	3933.09	5021.09	3235.56	4611.65	4118.41	3394.15	3629.54	3208.77	3081.45	3150.25	3450.9	3195.49	3273.49	3647.31	3501.36	3988.9	3742.5	3177.87	3371.38	4595.77	3798.11	4217.1	5163.64	5737.56	3441.03	5062.99	5914.15	6451.23	5139.18	3720.83	4084.49
	3366.55	3585.22	3647.62	3707.21	3697.25	3596.9	4534.1	4314.56	4641.02	3527.45	3091.54	3925.49	3800.19	5174.93	3182.13	3639.79	4392.86	4246.15	3936.41	5028.75	3237.65	4618.28	4120.42	3396.53	3633.07	3210.62	3082.75	3152.57	3454.13	3197.51	3275.78	3651.19	3504.73	3994.52	3746.45	3179.88	3374.05	4603.87	3802.53	4221.5	5170.51	5747.42	3444.43	5072.14	5924.03	6464.69	5149.06	3723.81	4090.54
	3369.92	3588.51	3651.54	3711.4	3701.32	3600.01	4538.73	4318.69	4647.04	3528.64	3093.09	3929.57	3803.91	5181.13	3184.89	3642.17	4397.48	4251.3	3939.72	5036.39	3239.75	4624.91	4122.42	3398.9	3636.6	3212.47	3084.04	3154.89	3457.35	3199.53	3278.07	3655.07	3508.11	4000.16	3750.39	3181.88	3376.73	4611.97	3806.94	4225.9	5177.39	5757.28	3447.82	5081.29	5933.89	6478.13	5158.94	3726.79	4096.6
	3373.3	3591.8	3655.45	3715.6	3705.38	3603.13	4543.36	4322.81	4653.05	3529.82	3094.65	3933.64	3807.62	5187.31	3187.65	3644.54	4402.1	4256.43	3943.03	5044.02	3241.84	4631.54	4124.42	3401.27	3640.14	3214.32	3085.33	3157.2	3460.58	3201.54	3280.35	3658.95	3511.48	4005.8	3754.33	3183.88	3379.4	4620.07	3811.35	4230.3	5184.27	5767.14	3451.22	5090.44	5943.74	6491.56	5168.84	3729.77	4102.65
	3376.68	3595.08	3659.36	3719.79	3709.44	3606.25	4547.98	4326.93	4659.06	3531.01	3096.21	3937.71	3811.33	5193.47	3190.41	3646.91	4406.72	4261.56	3946.34	5051.64	3243.94	4638.18	4126.41	3403.64	3643.67	3216.17	3086.61	3159.51	3463.8	3203.55	3282.64	3662.82	3514.86	4011.45	3758.27	3185.88	3382.07	4628.16	3815.75	4234.7	5191.14	5776.99	3454.62	5099.59	5953.57	6504.98	5178.73	3732.75	4108.71
	3380.05	3598.36	3663.27	3723.98	3713.5	3609.38	4552.59	4331.04	4665.06	3532.2	3097.77	3941.78	3815.04	5199.62	3193.18	3649.28	4411.33	4266.67	3949.63	5059.24	3246.04	4644.82	4128.4	3406	3647.2	3218.02	3087.9	3161.82	3467.03	3205.56	3284.92	3666.69	3518.23	4017.11	3762.2	3187.88	3384.74	4636.26	3820.15	4239.09	5198.02	5786.84	3458.01	5108.73	5963.38	6518.39	5188.64	3735.73	4114.76
	3383.43	3601.63	3667.17	3728.17	3717.55	3612.51	4557.19	4335.14	4671.06	3533.39	3099.33	3945.85	3818.74	5205.75	3195.94	3651.65	4415.93	4271.77	3952.92	5066.84	3248.14	4651.46	4130.39	3408.36	3650.73	3219.87	3089.18	3164.13	3470.26	3207.57	3287.19	3670.55	3521.6	4022.77	3766.13	3189.88	3387.4	4644.35	3824.54	4243.49	5204.89	5796.68	3461.41	5117.88	5973.18	6531.79	5198.54	3738.72	4120.81
	3386.8	3604.89	3671.07	3732.35	3721.6	3615.65	4561.79	4339.23	4677.06	3534.58	3100.9	3949.91	3822.44	5211.86	3198.7	3654.01	4420.53	4276.86	3956.21	5074.42	3250.24	4658.1	4132.38	3410.72	3654.26	3221.72	3090.46	3166.44	3473.49	3209.57	3289.47	3674.41	3524.97	4028.44	3770.05	3191.88	3390.06	4652.43	3828.94	4247.88	5211.76	5806.52	3464.8	5127.02	5982.95	6545.17	5208.46	3741.7	4126.86
	3390.17	3608.15	3674.97	3736.54	3725.64	3618.79	4566.37	4343.31	4683.05	3535.77	3102.46	3953.97	3826.13	5217.96	3201.46	3656.37	4425.12	4281.93	3959.48	5081.98	3252.34	4664.74	4134.36	3413.07	3657.78	3223.57	3091.74	3168.74	3476.72	3211.58	3291.74	3678.27	3528.34	4034.12	3773.96	3193.88	3392.72	4660.52	3833.32	4252.27	5218.63	5816.35	3468.2	5136.16	5992.71	6558.54	5218.38	3744.68	4132.91
	3393.54	3611.41	3678.86	3740.73	3729.68	3621.94	4570.95	4347.39	4689.03	3536.97	3104.03	3958.03	3829.82	5224.04	3204.22	3658.73	4429.7	4286.99	3962.76	5089.53	3254.44	4671.39	4136.33	3415.42	3661.31	3225.42	3093.01	3171.04	3479.95	3213.57	3294.01	3682.12	3531.7	4039.81	3777.88	3195.88	3395.38	4668.6	3837.7	4256.66	5225.49	5826.17	3471.6	5145.3	6002.44	6571.9	5228.3	3747.67	4138.96
	3396.91	3614.65	3682.75	3744.91	3733.72	3625.09	4575.52	4351.46	4695.01	3538.16	3105.6	3962.08	3833.5	5230.09	3206.97	3661.09	4434.28	4292.04	3966.02	5097.07	3256.55	4678.04	4138.31	3417.77	3664.83	3227.27	3094.29	3173.34	3483.17	3215.57	3296.27	3685.96	3535.07	4045.5	3781.78	3197.87	3398.03	4676.68	3842.08	4261.04	5232.35	5835.98	3474.99	5154.44	6012.16	6585.24	5238.23	3750.65	4145
	3400.28	3617.89	3686.63	3749.09	3737.75	3628.24	4580.08	4355.52	4700.99	3539.36	3107.17	3966.13	3837.17	5236.13	3209.73	3663.45	4438.85	4297.08	3969.28	5104.6	3258.65	4684.69	4140.27	3420.11	3668.36	3229.11	3095.56	3175.64	3486.4	3217.56	3298.53	3689.8	3538.43	4051.21	3785.68	3199.87	3400.69	4684.75	3846.45	4265.43	5239.21	5845.79	3478.39	5163.57	6021.86	6598.57	5248.17	3753.63	4151.05
	3403.65	3621.13	3690.51	3753.28	3741.78	3631.4	4584.63	4359.57	4706.96	3540.56	3108.74	3970.18	3840.84	5242.16	3212.49	3665.8	4443.42	4302.1	3972.54	5112.11	3260.76	4691.35	4142.24	3422.45	3671.88	3230.96	3096.83	3177.93	3489.63	3219.55	3300.79	3693.63	3541.79	4056.91	3789.58	3201.86	3403.34	4692.82	3850.82	4269.81	5246.07	5855.6	3481.78	5172.7	6031.53	6611.88	5258.11	3756.62	4157.09
	3407.01	3624.35	3694.39	3757.45	3745.81	3634.56	4589.17	4363.61	4712.92	3541.76	3110.31	3974.23	3844.51	5248.16	3215.24	3668.15	4447.98	4307.11	3975.78	5119.61	3262.86	4698	4144.2	3424.78	3675.4	3232.8	3098.1	3180.22	3492.86	3221.54	3303.05	3697.46	3545.15	4062.63	3793.46	3203.86	3405.98	4700.88	3855.18	4274.19	5252.92	5865.39	3485.17	5181.83	6041.19	6625.18	5268.05	3759.6	4163.13
	3410.38	3627.57	3698.26	3761.63	3749.83	3637.73	4593.7	4367.65	4718.88	3542.96	3111.88	3978.27	3848.17	5254.15	3217.99	3670.49	4452.53	4312.11	3979.02	5127.1	3264.97	4704.65	4146.16	3427.11	3678.91	3234.65	3099.37	3182.51	3496.09	3223.52	3305.3	3701.28	3548.51	4068.35	3797.35	3205.85	3408.63	4708.94	3859.54	4278.56	5259.77	5875.18	3488.57	5190.95	6050.83	6638.47	5278	3762.58	4169.17
	3413.74	3630.79	3702.13	3765.81	3753.84	3640.9	4598.23	4371.67	4724.83	3544.17	3113.46	3982.31	3851.82	5260.11	3220.74	3672.84	4457.08	4317.1	3982.25	5134.57	3267.08	4711.31	4148.11	3429.44	3682.43	3236.49	3100.63	3184.79	3499.32	3225.5	3307.54	3705.1	3551.87	4074.08	3801.22	3207.84	3411.27	4717	3863.89	4282.94	5266.61	5884.96	3491.96	5200.07	6060.44	6651.73	5287.96	3765.57	4175.21
	3417.1	3633.99	3705.99	3769.98	3757.85	3644.07	4602.74	4375.69	4730.77	3545.37	3115.03	3986.34	3855.47	5266.06	3223.49	3675.18	4461.61	4322.07	3985.48	5142.03	3269.18	4717.97	4150.06	3431.76	3685.94	3238.33	3101.9	3187.08	3502.55	3227.48	3309.79	3708.91	3555.22	4079.82	3805.09	3209.83	3413.91	4725.05	3868.24	4287.31	5273.45	5894.73	3495.35	5209.19	6070.03	6664.98	5297.91	3768.55	4181.24
	3420.45	3637.19	3709.85	3774.15	3761.86	3647.25	4607.24	4379.7	4736.71	3546.58	3116.61	3990.37	3859.11	5271.99	3226.24	3677.52	4466.14	4327.03	3988.7	5149.47	3271.29	4724.63	4152.01	3434.08	3689.45	3240.17	3103.16	3189.36	3505.77	3229.45	3312.03	3712.72	3558.57	4085.56	3808.96	3211.82	3416.55	4733.09	3872.59	4291.68	5280.29	5904.49	3498.75	5218.3	6079.6	6678.22	5307.87	3771.53	4187.27
	3423.81	3640.38	3713.7	3778.32	3765.86	3650.43	4611.74	4383.7	4742.65	3547.79	3118.18	3994.4	3862.74	5277.89	3228.98	3679.85	4470.67	4331.97	3991.91	5156.9	3273.39	4731.28	4153.95	3436.4	3692.96	3242.01	3104.42	3191.63	3509	3231.42	3314.26	3716.52	3561.92	4091.31	3812.82	3213.8	3419.18	4741.13	3876.92	4296.05	5287.12	5914.25	3502.14	5227.41	6089.15	6691.44	5317.84	3774.52	4193.3
	3427.16	3643.57	3717.55	3782.49	3769.86	3653.61	4616.22	4387.69	4748.57	3549	3119.76	3998.43	3866.37	5283.78	3231.73	3682.18	4475.18	4336.9	3995.12	5164.31	3275.5	4737.94	4155.89	3438.71	3696.47	3243.85	3105.68	3193.9	3512.23	3233.39	3316.49	3720.32	3565.27	4097.07	3816.67	3215.79	3421.81	4749.16	3881.26	4300.41	5293.94	5923.99	3505.53	5236.51	6098.68	6704.64	5327.81	3777.5	4199.32
	3430.51	3646.75	3721.39	3786.66	3773.86	3656.8	4620.69	4391.67	4754.49	3550.21	3121.34	4002.45	3869.99	5289.65	3234.47	3684.51	4479.69	4341.81	3998.32	5171.71	3277.6	4744.6	4157.82	3441.01	3699.97	3245.69	3106.94	3196.17	3515.45	3235.35	3318.72	3724.1	3568.61	4102.83	3820.51	3217.77	3424.44	4757.18	3885.58	4304.77	5300.76	5933.73	3508.92	5245.61	6108.18	6717.82	5337.78	3780.49	4205.34
	3433.85	3649.92	3725.23	3790.82	3777.84	3659.99	4625.15	4395.64	4760.4	3551.42	3122.91	4006.46	3873.6	5295.5	3237.2	3686.83	4484.19	4346.72	4001.51	5179.1	3279.71	4751.26	4159.75	3443.31	3703.47	3247.52	3108.2	3198.44	3518.67	3237.31	3320.95	3727.89	3571.95	4108.6	3824.35	3219.75	3427.07	4765.2	3889.91	4309.13	5307.58	5943.45	3512.3	5254.71	6117.66	6730.98	5347.76	3783.47	4211.36
	3437.2	3653.08	3729.06	3794.98	3781.83	3663.18	4629.61	4399.6	4766.31	3552.64	3124.49	4010.48	3877.21	5301.33	3239.94	3689.15	4488.68	4351.6	4004.69	5186.47	3281.81	4757.91	4161.68	3445.61	3706.97	3249.35	3109.46	3200.7	3521.9	3239.27	3323.17	3731.66	3575.29	4114.38	3828.18	3221.73	3429.69	4773.21	3894.22	4313.49	5314.38	5953.17	3515.69	5263.79	6127.11	6744.13	5357.74	3786.45	4217.37
	3440.54	3656.23	3732.89	3799.14	3785.81	3666.38	4634.05	4403.55	4772.21	3553.85	3126.07	4014.48	3880.81	5307.14	3242.67	3691.46	4493.16	4356.47	4007.87	5193.83	3283.91	4764.57	4163.6	3447.9	3710.46	3251.18	3110.71	3202.96	3525.12	3241.22	3325.38	3735.43	3578.63	4120.16	3832	3223.71	3432.31	4781.21	3898.53	4317.84	5321.19	5962.88	3519.08	5272.88	6136.54	6757.25	5367.72	3789.44	4223.38
	3443.88	3659.38	3736.71	3803.3	3789.78	3669.58	4638.48	4407.49	4778.1	3555.07	3127.65	4018.49	3884.4	5312.93	3245.4	3693.77	4497.64	4361.33	4011.03	5201.17	3286.02	4771.23	4165.52	3450.19	3713.95	3253.01	3111.97	3205.22	3528.34	3243.17	3327.59	3739.2	3581.96	4125.95	3835.82	3225.68	3434.93	4789.2	3902.84	4322.19	5327.98	5972.57	3522.46	5281.95	6145.95	6770.36	5377.71	3792.42	4229.39
	3447.21	3662.52	3740.52	3807.45	3793.75	3672.78	4642.9	4411.43	4783.98	3556.29	3129.23	4022.49	3887.98	5318.7	3248.13	3696.08	4502.11	4366.17	4014.2	5208.5	3288.12	4777.88	4167.43	3452.47	3717.44	3254.84	3113.22	3207.47	3531.56	3245.12	3329.8	3742.96	3585.29	4131.74	3839.62	3227.65	3437.54	4797.19	3907.14	4326.54	5334.77	5982.26	3525.85	5291.02	6155.33	6783.45	5387.7	3795.4	4235.39
	3450.55	3665.65	3744.33	3811.6	3797.71	3675.99	4647.31	4415.35	4789.86	3557.51	3130.81	4026.49	3891.55	5324.44	3250.85	3698.39	4506.56	4371	4017.35	5215.81	3290.22	4784.53	4169.34	3454.74	3720.93	3256.66	3114.47	3209.72	3534.78	3247.06	3332	3746.71	3588.62	4137.54	3843.42	3229.62	3440.15	4805.16	3911.43	4330.88	5341.55	5991.94	3529.23	5300.08	6164.69	6796.51	5397.69	3798.39	4241.38
	3453.88	3668.77	3748.13	3815.75	3801.67	3679.2	4651.71	4419.26	4795.72	3558.73	3132.39	4030.48	3895.12	5330.17	3253.57	3700.68	4511.01	4375.81	4020.49	5223.11	3292.31	4791.19	4171.25	3457.02	3724.41	3258.49	3115.72	3211.96	3537.99	3249	3334.2	3750.45	3591.95	4143.35	3847.22	3231.59	3442.76	4813.13	3915.72	4335.23	5348.32	6001.6	3532.61	5309.14	6174.02	6809.56	5407.68	3801.37	4247.37
	3457.2	3671.88	3751.93	3819.89	3805.62	3682.41	4656.09	4423.16	4801.58	3559.96	3133.97	4034.46	3898.67	5335.87	3256.29	3702.98	4515.45	4380.61	4023.63	5230.39	3294.41	4797.84	4173.15	3459.28	3727.89	3260.31	3116.97	3214.2	3541.21	3250.93	3336.39	3754.19	3595.27	4149.16	3851	3233.56	3445.36	4821.09	3920	4339.56	5355.09	6011.25	3535.99	5318.19	6183.32	6822.58	5417.68	3804.35	4253.36
	3460.52	3674.99	3755.72	3824.03	3809.57	3685.62	4660.47	4427.05	4807.44	3561.18	3135.55	4038.45	3902.22	5341.56	3259	3705.27	4519.88	4385.39	4026.76	5237.66	3296.51	4804.48	4175.05	3461.54	3731.36	3262.12	3118.22	3216.44	3544.42	3252.86	3338.58	3757.92	3598.59	4154.98	3854.78	3235.52	3447.96	4829.03	3924.28	4343.9	5361.84	6020.89	3539.37	5327.23	6192.6	6835.59	5427.68	3807.34	4259.34
	3463.84	3678.08	3759.51	3828.17	3813.51	3688.84	4664.83	4430.93	4813.28	3562.41	3137.13	4042.43	3905.76	5347.22	3261.71	3707.55	4524.3	4390.16	4029.88	5244.91	3298.6	4811.13	4176.94	3463.8	3734.84	3263.94	3119.47	3218.67	3547.63	3254.79	3340.76	3761.65	3601.9	4160.81	3858.55	3237.48	3450.56	4836.97	3928.55	4348.23	5368.59	6030.52	3542.75	5336.26	6201.85	6848.57	5437.68	3810.32	4265.31
	3467.16	3681.17	3763.29	3832.31	3817.44	3692.06	4669.18	4434.79	4819.11	3563.64	3138.7	4046.4	3909.29	5352.86	3264.42	3709.84	4528.72	4394.91	4033	5252.14	3300.69	4817.77	4178.83	3466.05	3738.3	3265.75	3120.71	3220.9	3550.84	3256.71	3342.94	3765.36	3605.21	4166.63	3862.31	3239.44	3453.16	4844.9	3932.81	4352.56	5375.33	6040.14	3546.12	5345.29	6211.08	6861.53	5447.68	3813.3	4271.28
	3470.47	3684.25	3767.06	3836.44	3821.37	3695.28	4673.52	4438.65	4824.94	3564.87	3140.28	4050.37	3912.81	5358.48	3267.12	3712.11	4533.12	4399.64	4036.1	5259.36	3302.78	4824.42	4180.71	3468.29	3741.77	3267.56	3121.96	3223.13	3554.04	3258.62	3345.12	3769.07	3608.52	4172.47	3866.06	3241.39	3455.75	4852.82	3937.07	4356.89	5382.06	6049.74	3549.5	5354.31	6220.28	6874.46	5457.68	3816.28	4277.25
	3473.78	3687.32	3770.82	3840.57	3825.29	3698.51	4677.85	4442.5	4830.76	3566.1	3141.86	4054.33	3916.33	5364.08	3269.82	3714.38	4537.51	4404.36	4039.2	5266.57	3304.87	4831.05	4182.59	3470.53	3745.23	3269.37	3123.21	3225.35	3557.25	3260.54	3347.28	3772.78	3611.83	4178.31	3869.8	3243.35	3458.34	4860.72	3941.32	4361.21	5388.78	6059.33	3552.87	5363.32	6229.45	6887.38	5467.69	3819.26	4283.21
	3477.08	3690.38	3774.58	3844.69	3829.2	3701.73	4682.16	4446.33	4836.57	3567.33	3143.44	4058.29	3919.83	5369.66	3272.52	3716.65	4541.9	4409.06	4042.29	5273.75	3306.96	4837.69	4184.47	3472.76	3748.68	3271.17	3124.45	3227.57	3560.45	3262.44	3349.45	3776.47	3615.13	4184.15	3873.54	3245.3	3460.92	4868.62	3945.57	4365.53	5395.49	6068.91	3556.24	5372.32	6238.59	6900.27	5477.69	3822.24	4289.16
	3480.38	3693.44	3778.34	3848.81	3833.11	3704.96	4686.47	4450.15	4842.36	3568.57	3145.02	4062.24	3923.32	5375.21	3275.21	3718.91	4546.27	4413.75	4045.37	5280.92	3309.04	4844.32	4186.34	3474.99	3752.14	3272.98	3125.7	3229.78	3563.65	3264.35	3351.61	3780.16	3618.43	4190	3877.27	3247.24	3463.5	4876.5	3949.81	4369.84	5402.2	6078.48	3559.6	5381.31	6247.71	6913.13	5487.7	3825.22	4295.1
	3483.67	3696.48	3782.08	3852.93	3837.02	3708.19	4690.76	4453.97	4848.16	3569.8	3146.59	4066.19	3926.81	5380.75	3277.9	3721.17	4550.64	4418.42	4048.44	5288.08	3311.12	4850.95	4188.2	3477.21	3755.58	3274.78	3126.94	3231.99	3566.84	3266.25	3353.76	3783.84	3621.72	4195.86	3880.99	3249.19	3466.08	4884.38	3954.04	4374.15	5408.89	6088.03	3562.97	5390.29	6256.8	6925.98	5497.7	3828.2	4301.04
	3486.96	3699.52	3785.82	3857.04	3840.91	3711.42	4695.04	4457.77	4853.94	3571.04	3148.17	4070.13	3930.28	5386.26	3280.59	3723.42	4554.99	4423.07	4051.5	5295.22	3313.2	4857.57	4190.06	3479.43	3759.03	3276.57	3128.18	3234.19	3570.04	3268.14	3355.91	3787.52	3625.01	4201.72	3884.7	3251.13	3468.65	4892.24	3958.27	4378.46	5415.57	6097.57	3566.33	5399.27	6265.86	6938.8	5507.71	3831.18	4306.98
	3490.25	3702.55	3789.56	3861.15	3844.8	3714.65	4699.31	4461.55	4859.71	3572.28	3149.74	4074.07	3933.75	5391.75	3283.27	3725.66	4559.34	4427.71	4054.56	5302.34	3315.28	4864.19	4191.92	3481.64	3762.46	3278.37	3129.42	3236.39	3573.23	3270.03	3358.05	3791.18	3628.29	4207.58	3888.4	3253.07	3471.22	4900.08	3962.48	4382.76	5422.24	6107.1	3569.69	5408.23	6274.89	6951.59	5517.72	3834.16	4312.9
	3493.53	3705.57	3793.28	3865.26	3848.68	3717.89	4703.56	4465.33	4865.47	3573.52	3151.32	4078	3937.21	5397.21	3285.94	3727.9	4563.67	4432.33	4057.6	5309.44	3317.35	4870.81	4193.77	3483.84	3765.9	3280.16	3130.66	3238.59	3576.41	3271.92	3360.19	3794.84	3631.58	4213.45	3892.1	3255.01	3473.79	4907.92	3966.69	4387.06	5428.9	6116.61	3573.05	5417.19	6283.9	6964.36	5527.72	3837.14	4318.82
	3496.81	3708.58	3797	3869.36	3852.55	3721.12	4707.81	4469.09	4871.22	3574.76	3152.89	4081.92	3940.65	5402.66	3288.62	3730.14	4568	4436.93	4060.64	5316.53	3319.43	4877.42	4195.62	3486.04	3769.33	3281.95	3131.9	3240.78	3579.6	3273.8	3362.33	3798.49	3634.85	4219.32	3895.78	3256.94	3476.35	4915.74	3970.9	4391.35	5435.55	6126.1	3576.4	5426.14	6292.87	6977.11	5537.73	3840.11	4324.73
	3500.08	3711.58	3800.71	3873.46	3856.42	3724.36	4712.04	4472.84	4876.97	3576	3154.46	4085.84	3944.09	5408.08	3291.29	3732.36	4572.31	4441.52	4063.67	5323.6	3321.5	4884.02	4197.46	3488.23	3772.75	3283.73	3133.14	3242.97	3582.78	3275.68	3364.46	3802.14	3638.13	4225.19	3899.46	3258.87	3478.9	4923.55	3975.1	4395.64	5442.19	6135.59	3579.75	5435.07	6301.82	6989.83	5547.73	3843.09	4330.63
	3503.34	3714.57	3804.42	3877.55	3860.28	3727.6	4716.26	4476.58	4882.7	3577.24	3156.03	4089.76	3947.52	5413.48	3293.95	3734.59	4576.61	4446.08	4066.69	5330.65	3323.56	4890.62	4199.3	3490.41	3776.17	3285.51	3134.38	3245.15	3585.95	3277.55	3366.58	3805.77	3641.4	4231.07	3903.13	3260.8	3481.46	4931.35	3979.29	4399.93	5448.82	6145.05	3583.09	5444	6310.73	7002.52	5557.74	3846.07	4336.53
	3506.6	3717.56	3808.12	3881.63	3864.13	3730.84	4720.46	4480.31	4888.42	3578.48	3157.6	4093.67	3950.94	5418.86	3296.61	3736.8	4580.91	4450.64	4069.7	5337.69	3325.63	4897.22	4201.13	3492.59	3779.59	3287.29	3135.62	3247.33	3589.13	3279.41	3368.7	3809.4	3644.66	4236.95	3906.79	3262.72	3484.01	4939.13	3983.47	4404.21	5455.43	6154.51	3586.44	5452.92	6319.62	7015.19	5567.74	3849.04	4342.42
	3509.86	3720.54	3811.81	3885.72	3867.97	3734.08	4724.66	4484.02	4894.14	3579.72	3159.17	4097.57	3954.35	5424.22	3299.27	3739.01	4585.19	4455.17	4072.7	5344.7	3327.69	4903.81	4202.95	3494.76	3782.99	3289.06	3136.86	3249.5	3592.3	3281.27	3370.81	3813.02	3647.92	4242.83	3910.44	3264.64	3486.55	4946.89	3987.64	4408.48	5462.04	6163.94	3589.78	5461.82	6328.48	7027.83	5577.74	3852.01	4348.3
	3513.11	3723.5	3815.49	3889.79	3871.8	3737.32	4728.84	4487.73	4899.84	3580.97	3160.74	4101.46	3957.74	5429.55	3301.92	3741.22	4589.47	4459.69	4075.7	5351.7	3329.75	4910.39	4204.78	3496.92	3786.4	3290.83	3138.1	3251.67	3595.46	3283.13	3372.92	3816.64	3651.18	4248.71	3914.09	3266.56	3489.09	4954.65	3991.81	4412.75	5468.63	6173.36	3593.11	5470.72	6337.31	7040.44	5587.74	3854.99	4354.17
	3516.35	3726.46	3819.17	3893.87	3875.63	3740.56	4733.01	4491.41	4905.53	3582.21	3162.3	4105.35	3961.13	5434.86	3304.57	3743.42	4593.73	4464.19	4078.68	5358.68	3331.81	4916.96	4206.59	3499.08	3789.8	3292.6	3139.33	3253.83	3598.62	3284.98	3375.02	3820.24	3654.43	4254.6	3917.72	3268.48	3491.63	4962.39	3995.97	4417.02	5475.21	6182.77	3596.44	5479.61	6346.11	7053.03	5597.73	3857.96	4360.04
	3519.59	3729.41	3822.84	3897.93	3879.44	3743.8	4737.16	4495.09	4911.22	3583.46	3163.87	4109.23	3964.51	5440.15	3307.21	3745.61	4597.98	4468.67	4081.66	5365.65	3333.86	4923.53	4208.4	3501.23	3793.19	3294.37	3140.57	3255.99	3601.78	3286.83	3377.12	3823.84	3657.67	4260.49	3921.35	3270.39	3494.16	4970.11	4000.12	4421.28	5481.77	6192.16	3599.77	5488.48	6354.87	7065.59	5607.73	3860.93	4365.89
	3522.82	3732.36	3826.5	3901.99	3883.25	3747.05	4741.31	4498.75	4916.89	3584.7	3165.43	4113.11	3967.88	5445.41	3309.85	3747.79	4602.22	4473.13	4084.63	5372.59	3335.91	4930.09	4210.2	3503.38	3796.58	3296.13	3141.81	3258.15	3604.93	3288.67	3379.21	3827.43	3660.91	4266.39	3924.97	3272.3	3496.68	4977.82	4004.27	4425.53	5488.33	6201.53	3603.09	5497.34	6363.61	7078.12	5617.72	3863.9	4371.74
	3526.05	3735.29	3830.15	3906.05	3887.05	3750.29	4745.44	4502.4	4922.55	3585.95	3166.99	4116.98	3971.24	5450.65	3312.48	3749.97	4606.45	4477.58	4087.58	5379.52	3337.96	4936.65	4212	3505.51	3799.96	3297.88	3143.04	3260.3	3608.08	3290.5	3381.3	3831.01	3664.15	4272.28	3928.58	3274.2	3499.21	4985.51	4008.41	4429.78	5494.87	6210.89	3606.41	5506.19	6372.32	7090.63	5627.7	3866.87	4377.57
	3529.27	3738.22	3833.8	3910.1	3890.84	3753.53	4749.56	4506.04	4928.2	3587.19	3168.55	4120.84	3974.58	5455.87	3315.12	3752.15	4610.67	4482.01	4090.53	5386.42	3340	4943.19	4213.8	3507.64	3803.34	3299.64	3144.28	3262.44	3611.22	3292.33	3383.38	3834.58	3667.38	4278.18	3932.18	3276.11	3501.72	4993.19	4012.53	4434.02	5501.39	6220.23	3609.73	5515.03	6380.99	7103.11	5637.69	3869.84	4383.4
	3532.48	3741.13	3837.44	3914.15	3894.62	3756.78	4753.66	4509.66	4933.84	3588.44	3170.11	4124.69	3977.92	5461.07	3317.74	3754.31	4614.88	4486.42	4093.47	5393.31	3342.04	4949.73	4215.58	3509.76	3806.71	3301.38	3145.51	3264.58	3614.36	3294.16	3385.46	3838.15	3670.61	4284.08	3935.77	3278.01	3504.24	5000.85	4016.65	4438.26	5507.91	6229.56	3613.03	5523.86	6389.64	7115.55	5647.67	3872.81	4389.22
	3535.69	3744.04	3841.07	3918.19	3898.39	3760.02	4757.75	4513.26	4939.47	3589.69	3171.67	4128.54	3981.25	5466.24	3320.36	3756.47	4619.08	4490.81	4096.4	5400.18	3344.08	4956.26	4217.36	3511.88	3810.07	3303.13	3146.75	3266.72	3617.49	3295.98	3387.53	3841.7	3673.83	4289.97	3939.36	3279.9	3506.74	5008.49	4020.77	4442.49	5514.4	6238.86	3616.34	5532.68	6398.25	7127.97	5657.65	3875.77	4395.03
	3538.89	3746.94	3844.7	3922.22	3902.15	3763.27	4761.83	4516.86	4945.08	3590.93	3173.22	4132.38	3984.56	5471.39	3322.98	3758.62	4623.26	4495.18	4099.32	5407.03	3346.11	4962.79	4219.14	3513.99	3813.43	3304.87	3147.98	3268.85	3620.61	3297.79	3389.59	3845.25	3677.04	4295.87	3942.93	3281.8	3509.25	5016.12	4024.87	4446.72	5520.89	6248.15	3619.64	5541.48	6406.83	7140.36	5667.62	3878.74	4400.83
	3542.08	3749.83	3848.31	3926.25	3905.9	3766.51	4765.9	4520.44	4950.69	3592.18	3174.78	4136.22	3987.87	5476.51	3325.59	3760.76	4627.44	4499.54	4102.23	5413.86	3348.14	4969.3	4220.91	3516.09	3816.78	3306.61	3149.21	3270.97	3623.73	3299.6	3391.65	3848.79	3680.26	4301.78	3946.5	3283.69	3511.74	5023.73	4028.97	4450.94	5527.36	6257.42	3622.93	5550.28	6415.38	7152.72	5677.59	3881.7	4406.62
	3545.27	3752.71	3851.92	3930.27	3909.64	3769.75	4769.95	4524	4956.28	3593.43	3176.33	4140.04	3991.17	5481.61	3328.2	3762.9	4631.6	4503.88	4105.13	5420.67	3350.17	4975.8	4222.67	3518.18	3820.13	3308.34	3150.45	3273.09	3626.85	3301.4	3393.71	3852.32	3683.46	4307.68	3950.06	3285.57	3514.24	5031.32	4033.05	4455.15	5533.81	6266.68	3626.22	5559.06	6423.9	7165.05	5687.55	3884.67	4412.4
	3548.45	3755.59	3855.52	3934.28	3913.38	3773	4773.99	4527.56	4961.87	3594.67	3177.88	4143.86	3994.45	5486.69	3330.8	3765.03	4635.75	4508.19	4108.02	5427.46	3352.19	4982.3	4224.43	3520.26	3823.46	3310.07	3151.68	3275.21	3629.96	3303.2	3395.76	3855.85	3686.66	4313.58	3953.61	3287.45	3516.72	5038.89	4037.13	4459.36	5540.25	6275.91	3629.5	5567.82	6432.39	7177.35	5697.51	3887.63	4418.17
	3551.62	3758.45	3859.11	3938.29	3917.1	3776.24	4778.02	4531.09	4967.44	3595.92	3179.42	4147.67	3997.72	5491.75	3333.4	3767.15	4639.89	4512.49	4110.9	5434.23	3354.21	4988.78	4226.18	3522.34	3826.8	3311.79	3152.91	3277.31	3633.06	3304.99	3397.8	3859.36	3689.85	4319.48	3957.15	3289.33	3519.21	5046.45	4041.2	4463.56	5546.67	6285.13	3632.78	5576.58	6440.84	7189.62	5707.46	3890.59	4423.92
	3554.79	3761.31	3862.7	3942.29	3920.81	3779.48	4782.03	4534.62	4973	3597.17	3180.97	4151.47	4000.99	5496.78	3335.99	3769.27	4644.02	4516.77	4113.78	5440.97	3356.23	4995.26	4227.92	3524.41	3830.12	3313.51	3154.14	3279.42	3636.16	3306.77	3399.84	3862.87	3693.04	4325.38	3960.68	3291.21	3521.68	5053.99	4045.26	4467.76	5553.08	6294.33	3636.05	5585.32	6449.26	7201.86	5717.41	3893.55	4429.67
	3557.95	3764.15	3866.28	3946.28	3924.51	3782.72	4786.03	4538.12	4978.54	3598.42	3182.51	4155.27	4004.24	5501.79	3338.58	3771.38	4648.13	4521.04	4116.64	5447.7	3358.24	5001.72	4229.66	3526.47	3833.44	3315.23	3155.38	3281.52	3639.25	3308.55	3401.87	3866.36	3696.22	4331.29	3964.2	3293.08	3524.15	5061.51	4049.31	4471.95	5559.47	6303.51	3639.32	5594.04	6457.65	7214.06	5727.35	3896.51	4435.41
	3561.1	3766.99	3869.85	3950.27	3928.19	3785.96	4790.02	4541.62	4984.08	3599.66	3184.05	4159.06	4007.48	5506.77	3341.16	3773.47	4652.24	4525.28	4119.49	5454.41	3360.25	5008.18	4231.39	3528.52	3836.75	3316.94	3156.61	3283.61	3642.34	3310.32	3403.9	3869.85	3699.4	4337.19	3967.72	3294.95	3526.62	5069.01	4053.36	4476.13	5565.85	6312.67	3642.58	5602.76	6466	7226.24	5737.28	3899.46	4441.13
	3564.24	3769.82	3873.41	3954.25	3931.87	3789.2	4793.99	4545.1	4989.6	3600.91	3185.58	4162.84	4010.71	5511.73	3343.74	3775.57	4656.33	4529.5	4122.33	5461.1	3362.25	5014.62	4233.12	3530.57	3840.06	3318.65	3157.84	3285.7	3645.42	3312.09	3405.92	3873.33	3702.57	4343.09	3971.22	3296.81	3529.08	5076.49	4057.39	4480.3	5572.21	6321.81	3645.83	5611.46	6474.32	7238.38	5747.21	3902.42	4446.85
	3567.37	3772.65	3876.96	3958.23	3935.54	3792.44	4797.95	4548.56	4995.11	3602.15	3187.12	4166.61	4013.93	5516.66	3346.31	3777.65	4660.41	4533.7	4125.16	5467.77	3364.25	5021.05	4234.83	3532.61	3843.35	3320.35	3159.07	3287.78	3648.49	3313.85	3407.94	3876.8	3705.73	4348.99	3974.72	3298.68	3531.53	5083.95	4061.41	4484.47	5578.55	6330.93	3649.07	5620.14	6482.61	7250.49	5757.13	3905.37	4452.55
	3570.5	3775.46	3880.5	3962.19	3939.19	3795.67	4801.9	4552.01	5000.61	3603.4	3188.65	4170.37	4017.14	5521.57	3348.88	3779.72	4664.48	4537.89	4127.99	5474.41	3366.25	5027.47	4236.55	3534.63	3846.65	3322.05	3160.3	3289.86	3651.56	3315.6	3409.94	3880.26	3708.89	4354.89	3978.2	3300.53	3533.98	5091.39	4065.43	4488.63	5584.87	6340.03	3652.31	5628.81	6490.86	7262.57	5767.05	3908.32	4458.24
	3573.62	3778.26	3884.04	3966.15	3942.84	3798.91	4805.83	4555.44	5006.09	3604.65	3190.18	4174.12	4020.33	5526.46	3351.44	3781.79	4668.54	4542.05	4130.8	5481.04	3368.24	5033.88	4238.25	3536.66	3849.93	3323.74	3161.54	3291.93	3654.62	3317.35	3411.95	3883.71	3712.04	4360.79	3981.68	3302.39	3536.43	5098.81	4069.43	4492.78	5591.18	6349.11	3655.55	5637.47	6499.08	7274.61	5776.95	3911.27	4463.92
	3576.73	3781.06	3887.57	3970.1	3946.47	3802.14	4809.75	4558.86	5011.56	3605.89	3191.71	4177.87	4023.52	5531.32	3354	3783.85	4672.58	4546.2	4133.6	5487.64	3370.22	5040.27	4239.95	3538.67	3853.2	3325.43	3162.77	3293.99	3657.67	3319.09	3413.95	3887.16	3715.19	4366.68	3985.15	3304.24	3538.86	5106.21	4073.43	4496.93	5597.47	6358.17	3658.77	5646.11	6507.27	7286.63	5786.85	3914.22	4469.58
	3579.83	3783.85	3891.08	3974.05	3950.09	3805.38	4813.66	4562.26	5017.02	3607.13	3193.23	4181.61	4026.69	5536.16	3356.55	3785.9	4676.61	4550.32	4136.39	5494.22	3372.21	5046.66	4241.64	3540.67	3856.47	3327.11	3164	3296.05	3660.71	3320.82	3415.94	3890.59	3718.33	4372.58	3988.61	3306.09	3541.29	5113.59	4077.41	4501.06	5603.74	6367.21	3661.99	5654.74	6515.42	7298.6	5796.74	3917.17	4475.23
	3582.92	3786.63	3894.59	3977.98	3953.7	3808.61	4817.55	4565.64	5022.47	3608.38	3194.75	4185.33	4029.85	5540.98	3359.1	3787.94	4680.63	4554.43	4139.17	5500.78	3374.18	5053.03	4243.32	3542.66	3859.73	3328.79	3165.23	3298.11	3663.75	3322.55	3417.93	3894.02	3721.46	4378.47	3992.06	3307.93	3543.72	5120.95	4081.39	4505.2	5609.99	6376.23	3665.2	5663.35	6523.53	7310.55	5806.63	3920.11	4480.88
	3586.01	3789.4	3898.1	3981.91	3957.29	3811.84	4821.43	4569.01	5027.9	3609.62	3196.27	4189.05	4033	5545.77	3361.64	3789.98	4684.64	4558.51	4141.94	5507.32	3376.16	5059.39	4245	3544.65	3862.98	3330.46	3166.46	3300.15	3666.78	3324.27	3419.91	3897.43	3724.59	4384.36	3995.5	3309.77	3546.14	5128.28	4085.36	4509.32	5616.23	6385.23	3668.4	5671.95	6531.61	7322.46	5816.5	3923.06	4486.5
	3589.08	3792.16	3901.59	3985.83	3960.88	3815.06	4825.29	4572.37	5033.32	3610.86	3197.78	4192.76	4036.14	5550.53	3364.18	3792	4688.63	4562.57	4144.71	5513.84	3378.13	5065.73	4246.67	3546.63	3866.23	3332.13	3167.69	3302.2	3669.8	3325.99	3421.88	3900.84	3727.71	4390.25	3998.94	3311.6	3548.55	5135.6	4089.31	4513.43	5622.44	6394.2	3671.6	5680.53	6539.66	7334.33	5826.37	3926	4492.12
	3592.15	3794.91	3905.07	3989.74	3964.45	3818.29	4829.14	4575.7	5038.73	3612.1	3199.29	4196.47	4039.27	5555.27	3366.71	3794.02	4692.61	4566.62	4147.46	5520.33	3380.09	5072.06	4248.33	3548.6	3869.46	3333.79	3168.92	3304.23	3672.81	3327.7	3423.85	3904.23	3730.82	4396.13	4002.36	3313.43	3550.96	5142.89	4093.26	4517.54	5628.64	6403.16	3674.79	5689.1	6547.67	7346.17	5836.22	3928.94	4497.72
	3595.21	3797.66	3908.55	3993.65	3968	3821.51	4832.97	4579.02	5044.12	3613.35	3200.8	4200.16	4042.38	5559.98	3369.23	3796.02	4696.58	4570.64	4150.2	5526.8	3382.05	5078.38	4249.99	3550.55	3872.69	3335.45	3170.15	3306.26	3675.82	3329.4	3425.81	3907.62	3733.92	4402.02	4005.78	3315.26	3553.36	5150.16	4097.19	4521.64	5634.82	6412.09	3677.97	5697.65	6555.65	7357.98	5846.07	3931.88	4503.31
	3598.25	3800.39	3912.02	3997.54	3971.55	3824.73	4836.8	4582.33	5049.5	3614.58	3202.31	4203.84	4045.48	5564.67	3371.75	3798.02	4700.54	4574.64	4152.92	5533.25	3384	5084.68	4251.64	3552.5	3875.91	3337.1	3171.39	3308.29	3678.82	3331.09	3427.77	3911	3737.02	4407.9	4009.18	3317.08	3555.75	5157.4	4101.12	4525.73	5640.98	6421	3681.14	5706.18	6563.58	7369.75	5855.91	3934.81	4508.88
	3601.29	3803.12	3915.47	4001.43	3975.08	3827.95	4840.6	4585.62	5054.86	3615.82	3203.81	4207.51	4048.57	5569.34	3374.26	3800.01	4704.48	4578.63	4155.64	5539.68	3385.95	5090.97	4253.28	3554.45	3879.12	3338.75	3172.62	3310.31	3681.8	3332.78	3429.72	3914.36	3740.11	4413.77	4012.58	3318.9	3558.14	5164.62	4105.04	4529.81	5647.11	6429.88	3684.3	5714.7	6571.49	7381.48	5865.73	3937.75	4514.44
	3604.32	3805.84	3918.92	4005.3	3978.6	3831.16	4844.4	4588.89	5060.21	3617.06	3205.31	4211.18	4051.65	5573.98	3376.77	3801.99	4708.41	4582.59	4158.35	5546.08	3387.89	5097.24	4254.91	3556.38	3882.33	3340.39	3173.85	3312.32	3684.78	3334.46	3431.67	3917.72	3743.2	4419.64	4015.96	3320.72	3560.52	5171.82	4108.94	4533.88	5653.23	6438.75	3687.46	5723.2	6579.35	7393.17	5875.55	3940.68	4519.99
	3607.34	3808.55	3922.36	4009.17	3982.1	3834.37	4848.17	4592.14	5065.55	3618.3	3206.8	4214.83	4054.72	5578.6	3379.27	3803.96	4712.32	4586.53	4161.05	5552.46	3389.83	5103.5	4256.54	3558.3	3885.52	3342.02	3175.08	3314.33	3687.76	3336.14	3433.6	3921.07	3746.27	4425.51	4019.34	3322.53	3562.89	5179	4112.83	4537.95	5659.33	6447.59	3690.6	5731.68	6587.18	7404.83	5885.36	3943.61	4525.52
	3610.35	3811.25	3925.79	4013.03	3985.59	3837.58	4851.94	4595.38	5070.87	3619.53	3208.29	4218.47	4057.78	5583.18	3381.77	3805.92	4716.23	4590.45	4163.73	5558.82	3391.76	5109.74	4258.15	3560.21	3888.71	3343.65	3176.31	3316.33	3690.72	3337.8	3435.54	3924.41	3749.34	4431.38	4022.71	3324.33	3565.26	5186.15	4116.72	4542	5665.4	6456.41	3693.74	5740.15	6594.98	7416.46	5895.15	3946.54	4531.04
	3613.35	3813.95	3929.21	4016.88	3989.07	3840.79	4855.69	4598.6	5076.18	3620.77	3209.78	4222.11	4060.82	5587.75	3384.26	3807.87	4720.12	4594.35	4166.41	5565.15	3393.69	5115.97	4259.76	3562.11	3891.88	3345.28	3177.55	3318.32	3693.67	3339.46	3437.46	3927.74	3752.41	4437.24	4026.07	3326.14	3567.62	5193.27	4120.59	4546.05	5671.46	6465.2	3696.87	5748.6	6602.73	7428.04	5904.93	3949.47	4536.54
	3616.34	3816.63	3932.62	4020.72	3992.53	3843.99	4859.42	4601.8	5081.47	3622	3211.26	4225.73	4063.85	5592.29	3386.75	3809.81	4723.99	4598.22	4169.07	5571.46	3395.61	5122.18	4261.37	3564.01	3895.05	3346.9	3178.78	3320.31	3696.62	3341.12	3439.39	3931.06	3755.46	4443.09	4029.42	3327.94	3569.97	5200.37	4124.45	4550.09	5677.49	6473.97	3699.99	5757.03	6610.45	7439.59	5914.7	3952.39	4542.03
	3619.31	3819.31	3936.03	4024.56	3995.98	3847.19	4863.15	4604.98	5086.75	3623.23	3212.74	4229.35	4066.87	5596.8	3389.22	3811.74	4727.85	4602.08	4171.73	5577.74	3397.53	5128.37	4262.96	3565.89	3898.21	3348.51	3180.01	3322.29	3699.55	3342.76	3441.3	3934.36	3758.51	4448.94	4032.76	3329.73	3572.32	5207.45	4128.3	4554.12	5683.5	6482.72	3703.1	5765.45	6618.14	7451.1	5924.46	3955.31	4547.5
	3622.28	3821.97	3939.42	4028.38	3999.41	3850.39	4866.85	4608.15	5092.01	3624.46	3214.22	4232.95	4069.87	5601.29	3391.7	3813.66	4731.7	4605.92	4174.37	5584	3399.44	5134.55	4264.55	3567.77	3901.36	3350.12	3181.24	3324.26	3702.48	3344.4	3443.21	3937.66	3761.55	4454.79	4036.09	3331.52	3574.66	5214.5	4132.14	4558.14	5689.49	6491.44	3706.2	5773.85	6625.78	7462.57	5934.21	3958.23	4552.95
	3625.24	3824.63	3942.8	4032.19	4002.83	3853.58	4870.54	4611.3	5097.26	3625.69	3215.69	4236.54	4072.86	5605.75	3394.16	3815.57	4735.54	4609.73	4177	5590.24	3401.34	5140.71	4266.12	3569.63	3904.5	3351.72	3182.48	3326.23	3705.39	3346.03	3445.11	3940.95	3764.58	4460.63	4039.41	3333.31	3576.99	5221.52	4135.97	4562.15	5695.46	6500.14	3709.29	5782.22	6633.39	7474	5943.94	3961.15	4558.39
	3628.19	3827.28	3946.18	4035.99	4006.24	3856.77	4874.22	4614.43	5102.49	3626.91	3217.16	4240.13	4075.84	5610.19	3396.62	3817.47	4739.36	4613.52	4179.62	5596.45	3403.24	5146.85	4267.69	3571.48	3907.63	3353.31	3183.71	3328.19	3708.3	3347.65	3447.01	3944.23	3767.6	4466.46	4042.72	3335.09	3579.32	5228.52	4139.78	4566.15	5701.41	6508.81	3712.37	5790.58	6640.96	7485.4	5953.66	3964.07	4563.82
	3631.12	3829.92	3949.54	4039.78	4009.63	3859.96	4877.88	4617.54	5107.71	3628.14	3218.62	4243.7	4078.81	5614.6	3399.08	3819.36	4743.16	4617.29	4182.23	5602.64	3405.14	5152.98	4269.26	3573.33	3910.75	3354.9	3184.94	3330.15	3711.2	3349.27	3448.9	3947.5	3770.62	4472.29	4046.02	3336.86	3581.63	5235.49	4143.59	4570.14	5707.33	6517.46	3715.44	5798.93	6648.49	7496.75	5963.37	3966.98	4569.23
	3634.05	3832.56	3952.9	4043.57	4013	3863.14	4881.53	4620.64	5112.91	3629.36	3220.08	4247.26	4081.76	5618.99	3401.53	3821.24	4746.96	4621.04	4184.82	5608.81	3407.02	5159.08	4270.81	3575.16	3913.86	3356.48	3186.18	3332.1	3714.08	3350.87	3450.78	3950.75	3773.62	4478.11	4049.32	3338.64	3583.94	5242.44	4147.38	4574.12	5713.23	6526.08	3718.5	5807.25	6655.98	7508.07	5973.06	3969.89	4574.62
	3636.96	3835.18	3956.24	4047.34	4016.36	3866.32	4885.16	4623.72	5118.1	3630.58	3221.53	4250.81	4084.71	5623.35	3403.97	3823.1	4750.73	4624.76	4187.41	5614.94	3408.91	5165.17	4272.35	3576.98	3916.96	3358.06	3187.41	3334.04	3716.96	3352.47	3452.66	3954	3776.62	4483.93	4052.6	3340.4	3586.25	5249.35	4151.16	4578.09	5719.1	6534.68	3721.55	5815.55	6663.43	7519.34	5982.74	3972.8	4580
	3639.86	3837.8	3959.58	4051.1	4019.7	3869.49	4888.78	4626.77	5123.27	3631.8	3222.99	4254.35	4087.63	5627.68	3406.4	3824.96	4754.5	4628.46	4189.98	5621.06	3410.78	5171.24	4273.89	3578.8	3920.05	3359.63	3188.65	3335.97	3719.82	3354.06	3454.53	3957.24	3779.61	4489.74	4055.88	3342.17	3588.54	5256.24	4154.93	4582.05	5724.95	6543.25	3724.59	5823.84	6670.85	7530.57	5992.41	3975.71	4585.36
	3642.75	3840.41	3962.9	4054.85	4023.03	3872.66	4892.38	4629.81	5128.43	3633.02	3224.43	4257.88	4090.55	5631.99	3408.83	3826.81	4758.25	4632.14	4192.55	5627.15	3412.65	5177.29	4275.42	3580.6	3923.13	3361.19	3189.88	3337.9	3722.68	3355.65	3456.39	3960.46	3782.59	4495.55	4059.14	3343.93	3590.83	5263.1	4158.69	4586	5730.78	6551.79	3727.62	5832.11	6678.22	7541.77	6002.06	3978.61	4590.7
	3645.63	3843.01	3966.22	4058.59	4026.34	3875.82	4895.97	4632.84	5133.56	3634.24	3225.87	4261.39	4093.45	5636.27	3411.25	3828.65	4761.98	4635.8	4195.1	5633.21	3414.51	5183.32	4276.94	3582.39	3926.2	3362.75	3191.12	3339.82	3725.52	3357.23	3458.25	3963.68	3785.57	4501.34	4062.4	3345.68	3593.11	5269.93	4162.44	4589.94	5736.58	6560.31	3730.64	5840.35	6685.56	7552.92	6011.7	3981.51	4596.02
	3648.5	3845.6	3969.52	4062.32	4029.64	3878.98	4899.55	4635.84	5138.69	3635.45	3227.31	4264.9	4096.34	5640.52	3413.67	3830.47	4765.7	4639.44	4197.64	5639.25	3416.37	5189.33	4278.45	3584.17	3929.27	3364.3	3192.36	3341.74	3728.36	3358.79	3460.1	3966.88	3788.53	4507.13	4065.64	3347.43	3595.38	5276.74	4166.17	4593.87	5742.36	6568.8	3733.65	5848.58	6692.86	7564.03	6021.32	3984.41	4601.33
	3651.36	3848.18	3972.82	4066.04	4032.91	3882.14	4903.1	4638.82	5143.79	3636.66	3228.74	4268.39	4099.22	5644.75	3416.08	3832.29	4769.41	4643.05	4200.17	5645.26	3418.22	5195.32	4279.95	3585.94	3932.32	3365.84	3193.59	3343.65	3731.18	3360.35	3461.94	3970.07	3791.49	4512.91	4068.88	3349.17	3597.64	5283.51	4169.89	4597.79	5748.12	6577.26	3736.64	5856.78	6700.11	7575.1	6030.92	3987.31	4606.62
	3654.2	3850.75	3976.11	4069.75	4036.18	3885.29	4906.65	4641.78	5148.89	3637.87	3230.17	4271.88	4102.08	5648.96	3418.48	3834.09	4773.1	4646.64	4202.68	5651.24	3420.06	5201.29	4281.44	3587.7	3935.35	3367.38	3194.83	3345.55	3733.99	3361.91	3463.78	3973.26	3794.44	4518.69	4072.1	3350.92	3599.9	5290.26	4173.6	4601.7	5753.84	6585.7	3739.63	5864.97	6707.33	7586.12	6040.51	3990.2	4611.89
	3657.03	3853.31	3979.38	4073.44	4039.42	3888.44	4910.17	4644.73	5153.96	3639.08	3231.59	4275.35	4104.93	5653.13	3420.88	3835.88	4776.78	4650.21	4205.19	5657.2	3421.9	5207.23	4282.93	3589.45	3938.38	3368.91	3196.07	3347.44	3736.79	3363.45	3465.61	3976.43	3797.37	4524.45	4075.32	3352.65	3602.15	5296.97	4177.3	4605.59	5759.55	6594.11	3742.6	5873.13	6714.51	7597.11	6050.08	3993.09	4617.15
	3659.85	3855.87	3982.64	4077.13	4042.65	3891.58	4913.68	4647.66	5159.02	3640.29	3233.01	4278.81	4107.77	5657.28	3423.27	3837.66	4780.44	4653.75	4207.68	5663.13	3423.73	5213.16	4284.4	3591.19	3941.4	3370.44	3197.31	3349.33	3739.58	3364.99	3467.44	3979.59	3800.3	4530.21	4078.52	3354.38	3604.39	5303.66	4180.98	4609.48	5765.23	6602.49	3745.56	5881.28	6721.65	7608.05	6059.64	3995.98	4622.38
	3662.66	3858.42	3985.9	4080.8	4045.87	3894.71	4917.18	4650.56	5164.06	3641.49	3234.42	4282.25	4110.59	5661.4	3425.65	3839.43	4784.09	4657.28	4210.16	5669.04	3425.55	5219.07	4285.87	3592.92	3944.41	3371.95	3198.55	3351.21	3742.35	3366.51	3469.26	3982.74	3803.23	4535.96	4081.72	3356.11	3606.62	5310.31	4184.65	4613.36	5770.88	6610.85	3748.51	5889.41	6728.75	7618.95	6069.17	3998.87	4627.6
	3665.45	3860.95	3989.14	4084.46	4049.07	3897.84	4920.66	4653.45	5169.08	3642.69	3235.83	4285.69	4113.4	5665.5	3428.03	3841.19	4787.72	4660.77	4212.62	5674.92	3427.37	5224.95	4287.33	3594.63	3947.41	3373.46	3199.78	3353.08	3745.12	3368.03	3471.07	3985.88	3806.14	4541.71	4084.91	3357.83	3608.84	5316.94	4188.31	4617.22	5776.5	6619.17	3751.45	5897.51	6735.81	7629.8	6078.69	4001.75	4632.8
	3668.23	3863.48	3992.37	4088.11	4052.25	3900.97	4924.12	4656.32	5174.08	3643.89	3237.23	4289.11	4116.19	5669.57	3430.39	3842.93	4791.34	4664.25	4215.08	5680.77	3429.18	5230.81	4288.77	3596.33	3950.39	3374.97	3201.02	3354.95	3747.87	3369.55	3472.88	3989.01	3809.04	4547.44	4088.08	3359.55	3611.05	5323.53	4191.96	4621.08	5782.1	6627.47	3754.38	5905.59	6742.83	7640.61	6088.2	4004.63	4637.98
	3671.01	3866	3995.59	4091.75	4055.41	3904.09	4927.57	4659.17	5179.07	3645.09	3238.63	4292.52	4118.98	5673.61	3432.76	3844.66	4794.94	4667.7	4217.52	5686.59	3430.98	5236.65	4290.21	3598.03	3953.37	3376.46	3202.26	3356.8	3750.62	3371.05	3474.68	3992.12	3811.93	4553.16	4091.25	3361.26	3613.26	5330.1	4195.59	4624.92	5787.67	6635.74	3757.29	5913.66	6749.81	7651.38	6097.68	4007.5	4643.14
	3673.76	3868.51	3998.8	4095.37	4058.56	3907.2	4931	4662	5184.04	3646.28	3240.02	4295.92	4121.75	5677.62	3435.11	3846.39	4798.52	4671.13	4219.94	5692.39	3432.77	5242.47	4291.64	3599.71	3956.33	3377.95	3203.5	3358.65	3753.35	3372.55	3476.47	3995.23	3814.82	4558.88	4094.4	3362.96	3615.46	5336.63	4199.21	4628.76	5793.22	6643.98	3760.2	5921.7	6756.75	7662.1	6107.14	4010.37	4648.28
	3676.51	3871.01	4002	4098.99	4061.69	3910.31	4934.42	4664.81	5188.99	3647.47	3241.41	4299.31	4124.5	5681.61	3437.46	3848.1	4802.09	4674.53	4222.36	5698.16	3434.56	5248.27	4293.06	3601.38	3959.29	3379.44	3204.73	3360.5	3756.07	3374.04	3478.26	3998.32	3817.69	4564.59	4097.54	3364.66	3617.64	5343.13	4202.81	4632.58	5798.73	6652.19	3763.09	5929.72	6763.66	7672.78	6116.59	4013.24	4653.4
	3679.24	3873.5	4005.18	4102.59	4064.81	3913.41	4937.81	4667.6	5193.92	3648.66	3242.79	4302.68	4127.25	5685.57	3439.79	3849.79	4805.64	4677.91	4224.76	5703.9	3436.34	5254.04	4294.47	3603.04	3962.23	3380.91	3205.97	3362.33	3758.77	3375.52	3480.04	4001.41	3820.55	4570.29	4100.68	3366.36	3619.82	5349.6	4206.41	4636.39	5804.22	6660.37	3765.97	5937.72	6770.52	7683.42	6126.02	4016.11	4658.51
	3681.96	3875.98	4008.36	4106.17	4067.9	3916.5	4941.2	4670.37	5198.84	3649.85	3244.17	4306.04	4129.98	5689.5	3442.13	3851.48	4809.18	4681.27	4227.15	5709.61	3438.11	5259.79	4295.87	3604.68	3965.16	3382.38	3207.21	3364.16	3761.47	3376.99	3481.82	4004.48	3823.41	4575.97	4103.8	3368.05	3621.99	5356.04	4209.99	4640.19	5809.69	6668.52	3768.83	5945.7	6777.34	7694.01	6135.42	4018.97	4663.59
	3684.67	3878.45	4011.52	4109.75	4070.99	3919.59	4944.56	4673.12	5203.73	3651.03	3245.54	4309.39	4132.69	5693.41	3444.45	3853.15	4812.7	4684.6	4229.52	5715.3	3439.88	5265.51	4297.26	3606.32	3968.08	3383.85	3208.44	3365.98	3764.15	3378.45	3483.58	4007.54	3826.25	4581.65	4106.91	3369.74	3624.15	5362.45	4213.55	4643.98	5815.12	6676.64	3771.69	5953.65	6784.13	7704.55	6144.81	4021.83	4668.66
	3687.37	3880.91	4014.67	4113.31	4074.05	3922.68	4947.91	4675.85	5208.61	3652.21	3246.91	4312.73	4135.4	5697.28	3446.77	3854.81	4816.21	4687.91	4231.88	5720.95	3441.63	5271.21	4298.64	3607.94	3970.99	3385.3	3209.68	3367.8	3766.82	3379.91	3485.35	4010.59	3829.09	4587.32	4110.01	3371.42	3626.3	5368.82	4217.1	4647.76	5820.52	6684.74	3774.53	5961.59	6790.88	7715.05	6154.17	4024.68	4673.7
	3690.05	3883.37	4017.81	4116.86	4077.1	3925.75	4951.24	4678.56	5213.46	3653.39	3248.27	4316.05	4138.09	5701.13	3449.07	3856.46	4819.7	4691.19	4234.23	5726.58	3443.38	5276.89	4300.02	3609.55	3973.88	3386.75	3210.91	3369.6	3769.48	3381.36	3487.1	4013.62	3831.91	4592.98	4113.1	3373.1	3628.44	5375.16	4220.64	4651.53	5825.9	6692.8	3777.36	5969.5	6797.59	7725.5	6163.51	4027.53	4678.72
	3692.72	3885.81	4020.93	4120.39	4080.13	3928.82	4954.56	4681.26	5218.3	3654.56	3249.62	4319.36	4140.76	5704.95	3451.37	3858.09	4823.17	4694.45	4236.56	5732.17	3445.12	5282.54	4301.38	3611.15	3976.77	3388.19	3212.14	3371.4	3772.13	3382.8	3488.85	4016.65	3834.73	4598.63	4116.18	3374.77	3630.56	5381.47	4224.17	4655.29	5831.25	6700.83	3780.18	5977.4	6804.25	7735.9	6172.84	4030.38	4683.73
	3695.38	3888.24	4024.04	4123.91	4083.15	3931.88	4957.85	4683.93	5223.12	3655.74	3250.97	4322.66	4143.42	5708.75	3453.67	3859.71	4826.63	4697.69	4238.88	5737.74	3446.86	5288.16	4302.73	3612.73	3979.64	3389.63	3213.38	3373.19	3774.77	3384.23	3490.6	4019.66	3837.53	4604.27	4119.25	3376.43	3632.68	5387.75	4227.68	4659.04	5836.57	6708.83	3782.98	5985.27	6810.88	7746.26	6182.14	4033.22	4688.71
	3698.02	3890.66	4027.14	4127.42	4086.14	3934.94	4961.13	4686.58	5227.92	3656.91	3252.32	4325.94	4146.07	5712.51	3455.95	3861.32	4830.07	4700.9	4241.18	5743.28	3448.58	5293.76	4304.07	3614.3	3982.51	3391.05	3214.61	3374.97	3777.39	3385.65	3492.34	4022.67	3840.33	4609.9	4122.3	3378.09	3634.79	5393.99	4231.17	4662.77	5841.85	6716.81	3785.78	5993.11	6817.48	7756.57	6191.41	4036.06	4693.67
	3700.65	3893.07	4030.23	4130.91	4089.13	3937.98	4964.39	4689.22	5232.7	3658.07	3253.65	4329.21	4148.71	5716.25	3458.23	3862.91	4833.49	4704.08	4243.47	5748.78	3450.3	5299.34	4305.4	3615.86	3985.36	3392.47	3215.84	3376.74	3780	3387.07	3494.07	4025.66	3843.11	4615.51	4125.34	3379.75	3636.89	5400.19	4234.66	4666.49	5847.11	6724.75	3788.55	6000.94	6824.03	7766.84	6200.67	4038.9	4698.61
	3703.27	3895.47	4033.3	4134.39	4092.09	3941.02	4967.64	4691.83	5237.45	3659.23	3254.98	4332.47	4151.33	5719.96	3460.49	3864.5	4836.9	4707.25	4245.75	5754.26	3452	5304.88	4306.72	3617.41	3988.19	3393.89	3217.07	3378.51	3782.6	3388.47	3495.79	4028.64	3845.88	4621.12	4128.38	3381.39	3638.98	5406.37	4238.12	4670.21	5852.34	6732.66	3791.32	6008.75	6830.54	7777.05	6209.9	4041.73	4703.53
	3705.88	3897.86	4036.36	4137.86	4095.04	3944.06	4970.87	4694.42	5242.19	3660.39	3256.31	4335.71	4153.94	5723.64	3462.75	3866.06	4840.28	4710.38	4248	5759.71	3453.7	5310.41	4308.03	3618.95	3991.02	3395.29	3218.3	3380.27	3785.18	3389.87	3497.51	4031.6	3848.65	4626.72	4131.4	3383.04	3641.06	5412.51	4241.58	4673.91	5857.54	6740.53	3794.07	6016.53	6837.02	7787.22	6219.11	4044.55	4708.43
	3708.47	3900.24	4039.41	4141.31	4097.97	3947.08	4974.07	4696.99	5246.91	3661.55	3257.63	4338.94	4156.53	5727.29	3465	3867.62	4843.66	4713.49	4250.25	5765.12	3455.39	5315.9	4309.34	3620.47	3993.83	3396.69	3219.52	3382.02	3787.76	3391.27	3499.23	4034.56	3851.4	4632.3	4134.41	3384.68	3643.13	5418.61	4245.02	4677.6	5862.71	6748.38	3796.81	6024.29	6843.45	7797.34	6228.29	4047.37	4713.3
	3711.05	3902.61	4042.44	4144.74	4100.88	3950.1	4977.27	4699.55	5251.6	3662.71	3258.94	4342.16	4159.12	5730.91	3467.25	3869.16	4847.01	4716.58	4252.48	5770.51	3457.08	5321.37	4310.63	3621.98	3996.64	3398.08	3220.75	3383.76	3790.32	3392.65	3500.93	4037.5	3854.14	4637.87	4137.4	3386.31	3645.18	5424.68	4248.44	4681.28	5867.85	6756.19	3799.54	6032.02	6849.85	7807.41	6237.45	4050.19	4718.16
	3713.62	3904.97	4045.46	4148.16	4103.78	3953.11	4980.44	4702.08	5256.28	3663.86	3260.25	4345.36	4161.68	5734.5	3469.48	3870.69	4850.35	4719.64	4254.69	5775.86	3458.75	5326.81	4311.91	3623.48	3999.43	3399.47	3221.97	3385.5	3792.86	3394.02	3502.63	4040.43	3856.87	4643.43	4140.39	3387.94	3647.23	5430.72	4251.85	4684.94	5872.95	6763.97	3802.25	6039.74	6856.21	7817.44	6246.58	4053	4722.99
	3716.17	3907.32	4048.47	4151.57	4106.66	3956.11	4983.59	4704.59	5260.93	3665	3261.55	4348.55	4164.24	5738.07	3471.71	3872.2	4853.67	4722.67	4256.89	5781.18	3460.41	5332.22	4313.17	3624.96	4002.21	3400.84	3223.19	3387.22	3795.4	3395.39	3504.33	4043.35	3859.59	4648.98	4143.36	3389.56	3649.27	5436.72	4255.25	4688.6	5878.03	6771.72	3804.95	6047.43	6862.53	7827.41	6255.69	4055.81	4727.8
	3718.71	3909.66	4051.46	4154.96	4109.52	3959.1	4986.73	4707.09	5265.56	3666.15	3262.85	4351.73	4166.78	5741.6	3473.92	3873.7	4856.97	4725.68	4259.07	5786.47	3462.07	5337.61	4314.43	3626.43	4004.97	3402.21	3224.41	3388.94	3797.92	3396.75	3506.02	4046.26	3862.3	4654.52	4146.32	3391.17	3651.29	5442.68	4258.63	4692.25	5883.07	6779.44	3807.64	6055.1	6868.81	7837.33	6264.78	4058.61	4732.59
	3721.23	3911.98	4054.44	4158.34	4112.36	3962.09	4989.85	4709.56	5270.17	3667.29	3264.14	4354.89	4169.31	5745.11	3476.13	3875.19	4860.26	4728.67	4261.24	5791.73	3463.71	5342.96	4315.68	3627.89	4007.72	3403.58	3225.63	3390.65	3800.43	3398.1	3507.7	4049.15	3865	4660.05	4149.27	3392.78	3653.3	5448.61	4261.99	4695.88	5888.08	6787.13	3810.31	6062.74	6875.06	7847.21	6273.83	4061.41	4737.35
	3723.75	3914.3	4057.4	4161.7	4115.19	3965.06	4992.95	4712.01	5274.76	3668.42	3265.42	4358.04	4171.82	5748.59	3478.33	3876.66	4863.52	4731.63	4263.39	5796.96	3465.35	5348.29	4316.92	3629.34	4010.47	3404.93	3226.85	3392.35	3802.92	3399.45	3509.38	4052.04	3867.69	4665.56	4152.2	3394.39	3655.3	5454.5	4265.34	4699.5	5893.06	6794.78	3812.97	6070.37	6881.26	7857.03	6282.86	4064.2	4742.1
	3726.25	3916.6	4060.35	4165.04	4118	3968.03	4996.03	4714.44	5279.33	3669.56	3266.7	4361.17	4174.32	5752.03	3480.52	3878.12	4866.77	4734.56	4265.52	5802.15	3466.98	5353.59	4318.15	3630.77	4013.19	3406.28	3228.07	3394.04	3805.41	3400.78	3511.05	4054.91	3870.36	4671.06	4155.12	3395.99	3657.29	5460.36	4268.68	4703.11	5898	6802.4	3815.62	6077.97	6887.43	7866.81	6291.87	4066.99	4746.81
	3728.73	3918.89	4063.28	4168.37	4120.8	3970.99	4999.09	4716.85	5283.87	3670.69	3267.97	4364.29	4176.8	5755.45	3482.7	3879.56	4870	4737.47	4267.64	5807.31	3468.6	5358.86	4319.36	3632.19	4015.91	3407.62	3229.28	3395.72	3807.88	3402.11	3512.72	4057.76	3873.02	4676.54	4158.03	3397.58	3659.27	5466.18	4272	4706.71	5902.92	6809.98	3818.25	6085.54	6893.56	7876.53	6300.84	4069.77	4751.51
	3731.2	3921.18	4066.2	4171.68	4123.57	3973.94	5002.13	4719.24	5288.39	3671.81	3269.23	4367.39	4179.28	5758.84	3484.87	3880.99	4873.22	4740.35	4269.75	5812.44	3470.21	5364.1	4320.56	3633.59	4018.61	3408.95	3230.49	3397.4	3810.33	3403.43	3514.38	4060.61	3875.68	4682.02	4160.93	3399.17	3661.23	5471.96	4275.3	4710.3	5907.8	6817.53	3820.87	6093.09	6899.65	7886.2	6309.79	4072.55	4756.18
	3733.66	3923.45	4069.11	4174.98	4126.33	3976.88	5005.15	4721.61	5292.89	3672.93	3270.49	4370.48	4181.74	5762.2	3487.03	3882.41	4876.41	4743.2	4271.83	5817.54	3471.8	5369.31	4321.76	3634.98	4021.3	3410.27	3231.7	3399.07	3812.78	3404.74	3516.03	4063.44	3878.32	4687.48	4163.82	3400.75	3663.19	5477.7	4278.59	4713.87	5912.64	6825.05	3823.47	6100.62	6905.7	7895.82	6318.71	4075.32	4760.83
	3736.11	3925.7	4071.99	4178.26	4129.07	3979.81	5008.16	4723.96	5297.36	3674.05	3271.74	4373.56	4184.18	5765.53	3489.18	3883.81	4879.59	4746.03	4273.9	5822.6	3473.39	5374.49	4322.94	3636.36	4023.98	3411.59	3232.9	3400.73	3815.2	3406.04	3517.68	4066.26	3880.95	4692.93	4166.69	3402.32	3665.13	5483.41	4281.86	4717.44	5917.46	6832.53	3826.06	6108.13	6911.72	7905.39	6327.6	4078.09	4765.46
	3738.54	3927.95	4074.87	4181.52	4131.8	3982.73	5011.14	4726.29	5301.81	3675.17	3272.98	4376.62	4186.61	5768.83	3491.32	3885.19	4882.74	4748.83	4275.95	5827.63	3474.97	5379.64	4324.11	3637.72	4026.65	3412.9	3234.11	3402.37	3817.62	3407.33	3519.32	4069.07	3883.56	4698.36	4169.54	3403.89	3667.06	5489.08	4285.12	4720.99	5922.23	6839.98	3828.64	6115.61	6917.69	7914.91	6336.46	4080.85	4770.06
	3740.95	3930.19	4077.72	4184.77	4134.51	3985.64	5014.11	4728.6	5306.24	3676.28	3274.22	4379.66	4189.03	5772.1	3493.46	3886.57	4885.88	4751.61	4277.99	5832.62	3476.54	5384.76	4325.27	3639.07	4029.3	3414.2	3235.31	3404.02	3820.02	3408.62	3520.95	4071.87	3886.17	4703.78	4172.39	3405.46	3668.98	5494.71	4288.36	4724.53	5926.98	6847.4	3831.2	6123.07	6923.63	7924.37	6345.3	4083.61	4774.64
	3743.36	3932.41	4080.57	4188	4137.2	3988.54	5017.05	4730.89	5310.65	3677.39	3275.44	4382.69	4191.43	5775.34	3495.58	3887.92	4889	4754.36	4280	5837.58	3478.1	5389.84	4326.42	3640.41	4031.94	3415.5	3236.51	3405.65	3822.41	3409.9	3522.59	4074.65	3888.76	4709.19	4175.22	3407.01	3670.88	5500.31	4291.58	4728.06	5931.69	6854.78	3833.75	6130.5	6929.54	7933.79	6354.1	4086.36	4779.19
[truncated: 7,522 more rows]
[truncated: 89 more columns]

## Sheet: Analysis
Cell:	Peak Time 1	Peak Time 2	Peak Time 3	Peak Time 4	Peak Time 5	Peak ZT 1	Peak ZT 2	Peak ZT 3	Peak ZT 4	Peak ZT 5	Peak ExT 1	Peak ExT 2	Peak ExT 3	Peak ExT 4	Peak ExT 5	Peak 1 luminescence value	Peak 2 luminescence value	Peak 3 luminescence value	Peak 4 luminescence value	Peak 5 luminescence value	Trough Time 1	Trough Time 2	Trough Time 3	Trough Time 4	Trough Time 5	Trough Time 6	Trough ZT 1	Trough ZT 2	Trough ZT 3	Trough ZT 4	Trough ZT 5	Trough ZT 6	Trough ExT 1	Trough ExT 2	Trough ExT 3	Trough ExT 4	Trough ExT 5	Trough ExT 6	Trough 1 luminescence value	Trough 2 luminescence value	Trough 3 luminescence value	Trough 4 luminescence value	Trough 5 luminescence value	Trough 6 luminescence value	Rising Edge Halfmax Time 1	Rising Edge Halfmax Time 2	Rising Edge Halfmax Time 3	Rising Edge Halfmax Time 4	Rising Edge Halfmax Time 5
[truncated: 138 more rows]
[truncated: 44 more columns]
