# Supplementary material for: Single cell model for re‐entrainment to a shifted light cycle
Source: FASEB J. 2022 Sep 3;36(10):e22518. doi: 10.1096/fj.202200478R (PMC9543151; doi:10.1096/fj.202200478R)
Supplement: Supplementary file 10 — Dataset S9 [file FSB2-36-0-s002.xlsx]

## Sheet: Information
Cell num	X	Y	Size
1	89	137.5	6
2	90.125	134.125	8
3	91.125	142.875	8
4	92	114	9
5	92.125	125.125	8
6	92	148	9
7	92.5	108.5	4
8	92.6	119.8	5
9	93.1429	139.714	7
10	93	151	3
11	93.3333	105	3
12	93.4	133.8	5
13	94	154	9
14	95	130	9
15	95.2857	145.857	7
16	96	107	9
17	95.5	121	6
18	95.8333	136.667	6
19	96.5	111	6
20	96.5	126	6
21	96.5	149.5	4
22	97.2857	156.143	7
23	97.7143	114.857	7
24	97.5	133.5	4
25	97.75	143.75	4
26	99	99	9
27	99	120	9
28	98.5	139	6
29	100.2	95.6	5
30	100	102.5	6
31	99.5	107	6
32	100	111	9
33	99.5	125	6
34	100	129	9
35	100	150	9
36	101.143	116.714	7
37	101	133	9
38	101	145	9
39	101	156	9
40	102	140	9
41	102.667	113.667	3
42	102.5	120.5	4
43	103	124	9
44	102.5	136.5	4
45	103.333	94.6667	3
46	104	98	9
47	103.5	101.5	4
48	103.5	105	6
49	103.4	109.8	5
50	103.5	149	6
51	105	116.5	6
52	104.75	142.25	4
53	104.5	145.5	4
54	104.5	157	6
55	105.667	92.6667	3
56	106	113	9
57	106	132	9
58	106	137	9
59	105.8	152	5
60	107.2	96.2	5
61	107	105	9
62	106	123	3
63	107	128	9
64	108	143	9
65	108	148	9
66	108	155	9
67	108.5	93	6
68	108.5	108.5	4
69	109	116.5	6
70	109	123	9
71	109	158.5	4
72	109.875	112.875	8
73	110.5	98	6
74	111	104	9
75	110.5	127	6
76	110.5	130.5	4
77	111	134	9
78	111	139	9
79	111.286	152.857	7
80	112	93	9
81	112	101	3
82	112	108	9
83	111.8	142.6	5
84	111.5	156.5	4
85	113	121	9
86	113	146	9
87	114	98	9
88	113.5	112	6
89	114.125	116.125	8
90	113.5	130	6
91	113.5	149.5	4
92	114.5	134	6
93	115	140	9
94	115	153	9
95	115.25	92.25	4
96	116	106	9
97	116.25	110.75	4
98	117	124	9
99	116.5	129	6
100	117	149	9
101	117.5	98	6
102	118	102	9
103	118	120.5	6
104	118	133	9
105	117.5	136.5	4
106	118	145.5	6
107	118.5	112.5	4
108	118.5	116	6
109	119.714	108.143	7
110	119.714	127.857	7
111	120	140.5	6
112	120.5	98.5	4
113	120.5	124.5	4
114	120.875	136.875	8
115	122	95.5	6
116	121.5	103	6
117	121.5	114	6
118	121.5	119	6
119	122	133	9
120	122.333	106.333	3
121	123	129.5	6
122	123.75	99.75	4
123	124	125	9
124	125	103	9
125	125	109	9
126	125	113.5	6
127	125	117	9
128	125	121	9
129	126	106	3
130	132.2	154.6	5
131	133	151.5	6
132	134	145	9
133	134	148.5	6
134	134	160	9
135	134	163	3
136	134	166	9
137	134	170	9
138	135	141.5	6
139	136	138	9
140	136.286	153.143	7
141	136.143	156.714	7
142	136.25	172.75	4
143	137.125	175.875	8
144	137.5	133.5	4
145	137.6	144.2	5
146	137.5	147.5	4
147	138	167.5	6
148	139	130	9
149	138.75	140.25	4
150	139	161	3
151	139	164	9
152	139.5	158	6
153	139.857	171.286	7
154	141	126.5	6
155	140.857	134.286	7
156	140	148	3
157	141	152	9
158	141	174.5	6
159	140	178	3
160	142	123	9
161	142	137	3
162	142	139.5	6
163	141.875	168.125	8
164	143.2	119.6	5
165	143	131	9
166	143	143	9
167	143	155.5	6
168	143	159	9
169	143	178	9
170	143.333	171.333	3
171	144.75	127.75	4
172	145	165	9
173	145.143	181.286	7
174	145.5	137	6
175	146.2	153.4	5
176	145.667	161.667	3
177	147	116.286	7
178	147	119	3
179	147	122	9
180	146.75	125.25	4
181	146.4	131.2	5
182	147.143	140.286	7
183	146.333	157.333	3
184	146.714	169.857	7
185	146.875	175.125	8
186	147.125	184.875	8
187	148.5	128	6
188	148.333	135.333	3
189	149	144	9
190	148.5	163.5	4
191	148.5	181	6
192	150	113	9
193	150.125	166.875	8
194	149.5	172	6
195	151	109.5	6
196	152	117.5	6
197	152	121	9
198	152	125	9
199	152	129	9
200	152	133	9
201	151	182	3
202	152.667	106.667	3
203	153	150.5	6
204	152.8	158	5
205	153	172	9
206	153	175.5	6
207	153.5	114	6
208	153.667	146.333	3
209	154	179.5	6
210	154	183	9
211	155	164	3
212	156	105.5	6
213	156	109	9
214	155.6	117.2	5
215	156.333	113.333	3
216	157	146	9
217	156.5	149.5	4
218	158	136.5	6
219	159	115.5	6
220	158.875	118.875	8
221	158.5	122.5	4
222	158.5	164.5	4
223	159.5	105.5	4
224	159.5	108.5	4
225	160.5	112.5	4
226	160.6	139.2	5
227	161	153	9
228	161.75	133.25	4
229	163	108.5	6
230	163	115	3
231	162.5	160.5	4
232	163.5	112	6
233	164	136	9
234	164	140.5	6
235	164	148	9
236	164.5	117.5	4
237	164.5	152.5	4
238	164.5	156	6
239	166	121	9
240	165.5	131	6
241	167	113	9
242	168.143	117.714	7
243	169.667	108.833	6
244	172	112	9
245	171.5	118	6
246	173	139.5	6
247	174.5	117	6
248	175.25	134.25	4
249	177	114	3
250	177.125	170.875	8
251	177.875	132.125	8
252	178.875	137.125	8
253	178.875	165.125	8
254	179.125	174.875	8
255	180.4	122.2	5
256	181	125.5	6
257	180.5	159	6
258	182	134	9
259	181.667	172.333	3
260	183.5	137.5	4

## Sheet: Raw Data
Cell:	1	2	3	4	5	6	7	8	9	10	11	12	13	14	15	16	17	18	19	20	21	22	23	24	25	26	27	28	29	30	31	32	33	34	35	36	37	38	39	40	41	42	43	44	45	46	47	48	49
	23776.7	24338	27412.8	20651.4	19684	26675.1	29955	19818.8	32798.7	27316	19368.2	26246.6	22162.6	30878	32501.4	21356.2	23094.7	31220.3	25723.2	27998	31600	27856	27853.3	32197.2	29108.9	24134.4	30610.1	38645.8	18018.8	28989.7	23406.2	20513.1	26770.2	28870	34882	29993.9	31204.9	32210.7	22148.4	33833.2	25553.3	27815.8	29538.6	35110.5	22011	26056.9	29600.8	32933.8	21992.4
	19792.5	18953.5	21709.1	17144.6	16865.5	21810.1	24789.8	16922.4	25186	20651.7	16654.7	20535.8	16290.6	24745.4	26256.9	18671.8	19456.2	23937.5	22848.3	23039.3	22541	21260.1	23459.1	25335	24664.2	30816	26248.8	30621.8	14129.6	22888.7	18654.5	16862.4	23222	25613.4	27089.8	26617.3	25338.9	26172.2	17583.6	29440.9	20947.7	24028.8	26449.8	29663.8	17392.7	21204	25912.2	25215.2	18562.8
	14056	12425.5	14305.5	12872.9	12264.1	15066.5	17907.8	13492.4	16208.7	14046.3	13671.3	14710.6	11192	17651.2	18199	14488.1	15132.5	16585	17725.7	17096.3	14781.2	13874.4	17750.1	17389.2	17607.5	13816.1	19211.8	21133.5	10108.6	16878.7	13419.3	12436.4	17524	19465.9	18059.1	20641.7	17528.2	17271	11857.1	21030.9	19869.3	19408.2	19024.9	18841.2	12587.7	15430.1	18637.2	17429.2	13715
	10104.3	9045.38	9891.75	10083.5	10019.5	10024.4	13342.2	11255	10832.4	9658.67	10548.7	11472.8	8094.78	13310.3	12489.6	11333	12322.7	11679.3	13610.2	13237	10659.5	9365.14	13981	12299	12333.8	10159.2	15083.6	15104.5	7827.8	12035.8	9801.33	9523.44	14771.7	15437.3	12788.9	15521.6	13085.7	12242.8	7989.56	15276.9	12439.3	15403.2	16023.2	15165	9492.33	11488.3	12497.5	12106	9830
	7618	8122.62	8124.75	8931.5	9508.75	7575.25	11039.8	10699.6	9275.86	8245.33	9213	9733.4	6558.11	11695.8	10249	10704.1	11821.8	10824.3	12949	12585.5	9240.25	7595.43	11640.1	11304.8	10647.8	8605.44	12799.1	13243.8	6742.8	9334.33	8206.17	8799.67	14177.2	13945.6	10860.2	13624.9	11916.9	10253	6603.89	12914.6	10800.3	14402.8	15194.3	14768.8	7658.67	9018.22	9291.75	9243.33	8331.2
	6926.67	7498.88	7756	8258	8732	7200.25	9609.25	9762.6	8683.43	7071	8431.33	9185.2	5928.78	10848.9	9858.14	10144.9	11316	10852.2	11601.7	11463	8573	6222.86	10367.7	10836.8	10586.8	7580.89	12018.9	12882.7	6004.2	8068.83	7634.83	8288.22	13478.7	12586.6	9344	13636.4	11800.8	9376.89	6037	12021.8	10315.3	13782.2	15012.4	13683.8	6519	7660.56	7669.25	8587.67	7631.6
	6537	7130.62	7367.12	7731.62	8129.75	6843	9233.5	9734	8024.86	5961.67	7740.33	8454	5288.44	10304.3	9023.29	9677.67	11203	10667.3	9977.5	10661.8	8023.25	5786	9516.43	9937.25	9592.75	6996.78	11708.8	12396.3	5260.2	7395.67	7476.67	7658.89	12615	11868.1	8157.56	11709.1	11644	8827.11	5687	11526.7	9240	13277	15031.3	12033.8	5627.33	6864.78	7647	8011.67	7106
	5994.83	7403.75	7215.88	7233	8315.75	6371.88	8916.75	9623.2	7644.71	5516.67	7139	8544.2	5046	10034.9	8398.86	9173.56	10753.5	10274.8	9791.17	10474.8	7528.5	5927.14	9104.43	9605.25	9093	6932.22	11466.7	11504.5	5176.6	7361	7676.5	7545.89	12976	12147.3	7453.67	11623.6	11478.9	8370.89	5468.33	10619	8745.33	13065.2	14479.4	11620.5	5367.33	6639.78	7350.5	8366.5	7042
	6205.33	7836.75	7162.38	7098	8444.88	5889.25	9083.75	9208.8	7906.71	5725	7006.67	8615	5031.33	10032.2	8261.14	9511.67	9818.5	10925.2	9813.67	10532.8	7338.25	6105.14	9141.43	9608.5	9539.25	7219.67	11635.2	10897.7	5373.2	8098.5	7972.83	7488.44	12569.2	11851.1	6946.56	10928.4	10988.4	8368.89	5714.67	10700	8846	13477.2	14062.9	11466.5	5400	7096.33	7558.25	8896.67	7638.8
	6582.33	8709.12	7957.38	6637.75	8935.38	6197.5	8841.5	8489.6	8175.43	5907.33	6958.33	9320.4	5468.44	10333.9	8318.86	9675.22	9173.5	11464	9758.5	9830.83	7666	6620.14	9011.14	10869.5	9542	7398	11718.4	11398.3	5407.2	8387.5	8431.5	7804.78	12289.8	11909.9	7562.78	11309.1	11296.8	8768.11	6119.89	10780.2	9491.67	13999.2	13891.2	11533.5	5808	8204.56	8508.25	8998.17	7221.4
	6754.67	9294.25	8471.88	6657.38	9128.62	6620.25	8148.5	8355.4	8864.57	6895.33	7023	10169.6	6419	10915.9	9060.71	9632.56	9297.83	12072.5	9685.17	10601.8	8460.75	6482.71	9050.86	11173.8	9916.5	8680.67	11976.1	12437.2	5824	8309.83	8277.33	8295.67	12241.7	12382.3	8642.67	11777.9	12984.4	9297.33	7434.56	10903	10210	13925.8	14513.2	13129.2	6439.67	9032	9518.25	9604.83	7684.6
	6997.33	10316.2	9391.62	6886.25	9475.75	7605.38	8656.25	8346.6	9298.57	7407	7447	11065.6	6980.89	11224.7	10065.3	9938.11	9322.33	13913	10270.7	11161.3	9367.75	6469.86	9620	14360.8	11194.8	10826.2	12925.3	13671.5	6785.8	8957.83	8518.83	8787.89	12247.3	13533.2	9530.44	12530.1	15034.4	11052.8	8285.78	12591.6	10055.7	13791.5	14503.4	14856	6850.33	9862.56	10370.2	10482.2	7932.2
	7773.83	10938.2	10020.5	7262.44	9400	9269.12	9433	8357.2	10837.3	8385.33	7592.33	12951.4	8195	11572.9	10866	10887.3	9213.5	14733.2	11829.2	11228.7	10383.8	7707.29	10509.9	15994.8	14401.5	12099.2	13154.7	14504	7208.2	10004.3	9609.17	9849.33	12270.8	14289.4	10547.8	13041.4	17182.8	12267.3	9217.33	14103.1	10844.7	14260.5	14834	17249.5	7514	11166.1	11498.2	11084.8	8612.4
	9001.17	11477.9	10859.9	7915.75	10083.1	9941.5	10109.2	9011	11682.7	9069	8394.33	13338.6	9101.33	11831.9	11577.1	12391.8	9257.5	15872	13637.2	12009.8	11245.8	8625.29	11687.1	17131.8	16074.8	13525.3	14437.6	16542.2	7606	10951.8	10507.7	11396.6	13529.5	15299.1	11586.2	14318.6	18830.1	13963.2	11224.4	16063	12346	14623.2	15979.4	19321.5	8412.33	12820.2	13002.5	12324.7	9626.2
	9928	12198.9	12121.1	8235	10835	10981.9	10363	9304	13646.4	9883.33	8923.67	14590	10157	12353.2	12828	13686.3	9770.33	17281.5	15141.2	12847.5	13312.8	9703.29	12335.6	18843.2	18216	14578.8	16247.9	19241.3	8680.2	12445.3	12465.2	13228.7	15295	16397.7	13438.6	15960.9	20574.8	16460.1	12441	19070	12838.3	14626.2	17524.1	21649.5	8347	14518.1	14187.8	13972	10699.8
	11969.5	13061.8	13028.5	8523.38	11049.8	11201.9	10385.5	9531.8	15715.3	11567	9382.33	15503.2	11037.2	13153.9	14273.6	15343.4	10019.2	18745.7	15703.5	13647.8	13995.8	10624.3	13292.6	21118.5	19570.5	15215.3	16853.3	20492.5	9504	12762.5	13389	14919.1	16569.7	17846.3	15279.6	16948.3	21939.3	18715.4	14002.4	20663.7	13792	16356.8	18730.1	22688	9622	16454.6	14224.8	15478.2	11694
	13194.8	13578.6	13316.4	9351.5	11248	12045.4	10356.2	9892	17320.6	12429.3	9615	15914.8	11987.3	13566.9	15575.9	15733	10564.8	18564.2	16331.7	13804.2	15052.5	11564.6	14181.7	21762.8	20646.2	16691.3	17813.9	21409.2	10463.6	13053.8	14717.8	15880.4	17823.5	18951.4	15774.9	17107.3	23400.6	19819.4	14374.6	21547.3	14964.7	17385.5	19663.4	24267.2	10918	18769.3	15340.5	15858	12875.6
	14528.7	14541.1	13466.8	9848.38	11812.9	12730.4	11348.2	10813.4	17313	12639.3	10342	16262	12447.7	14086.1	16304.9	16897.9	11498.8	19317	17353	14536	15590.5	12025.6	14931.3	22875.2	21608.8	17414.2	17693.3	22299.8	10873.2	14098.2	15190.7	16704.6	18971.8	20042.9	16254.6	17672	24179.9	20622.8	14497.6	22289.3	15653.3	17798.5	20500.4	25017.8	11194.3	19098.4	16410.8	16932.2	13588.6
	14161	14326.9	13449.4	10429.1	11517.2	12311	12011	10447.4	17339.1	12640	10952.7	17393	12450.4	14035.6	16251	16677.3	12020.3	19821.5	18369.2	14835.2	15827	12137.4	14723.6	23281.5	21427.2	17779.1	17625.3	22815.7	12067.4	14747	15156.5	17277.9	19627.2	20124.4	16432.4	18330.6	24467	20849.6	14425	23609.7	16607.7	17658	20574.8	25959	11879	18588.1	16199.2	17367.8	14122.6
	14256	15001.2	13234.2	10762.2	12323	13244.1	13047.8	10600.8	18501.3	11862	10676.7	17034.4	12736.6	14389.8	16566.3	18344	13211	20042.2	17435.5	15591.3	16931.5	11580.4	14772.3	24793.5	20936.5	17552.7	17432.4	22753.8	12053.6	14500.8	15251.8	18203.6	18664.3	21044.2	15196.8	18210.9	25280.4	21137.6	13657.4	24501	16467.7	17664.2	19747.6	26049.5	11611.3	19216.7	16349.8	17349.8	13724.8
	14212.5	14539.8	12613.9	10999.6	12114.1	13397.9	13492	11019.2	17809.7	12028	10689.7	16795.6	12587.6	13962.4	16931.9	17476.4	12780.3	20194.8	17523	15042.8	17485	11204.3	15027.3	22877.2	20744	16771.1	16812.2	22392.7	12242.2	13987	15396.2	18139.7	17972.2	20709.6	14503.7	18425.1	23975.6	20403.2	13311.9	24123.3	17383.7	17218.8	19617.9	24726	11805	18675	16148.8	16375.2	13673.2
	13993.8	13915	12606.6	10793.9	12087.4	13161.1	14145.5	11263	16772.7	12123	10542	16620.2	11622.1	13772.1	16884	17295.4	12762	19686.8	17411.2	15365.2	17358	10861.4	15073.7	22053.8	21614	15640.6	16817.1	21113.8	11991.6	13901.8	15618.3	17456.6	17353	20412.8	13931.4	18458.7	23295.7	19503.8	12310.6	24017.7	17295.3	17244.5	19545.3	23264.8	11126.7	18708.4	15393.8	15871	13887.4
	13313.2	13309.1	11968.5	10889.1	11396.6	13632.5	13111	11040.6	16429.1	11604	10577	15357.6	10708.7	13309	16027.9	16955	12684.2	19142.2	16538.3	15335.2	17267.2	10071.7	14855	20914.5	20050.5	14841.9	17035.3	20207.8	12385.2	12887.8	14578.3	17340.9	17049.3	19776.1	13632.2	18134.1	22684.2	19351.4	11312	23609.4	16403	17118.5	18823.9	23000.5	10845	17604.3	14365.2	14282.5	13359.6
	12646.7	12701	11238.2	11245	10665.1	12425.5	12733.8	10622.8	15467.3	11520.3	10951.3	14748.2	9568	13012.7	15135.7	16326.2	12616.5	17995.2	15928.2	15068.8	15566.2	9248.43	14787.4	19472.2	19077.5	13967.8	17383.6	18115.7	12324.6	12565.3	13841.7	16986.1	16853.3	19286.4	12655.9	18840.1	21491.1	18349.2	10159.4	21885.6	16965.7	17833	18827.7	21674	10189.7	16018.8	13322.5	13471	13325.4
	11963.7	11871.8	10710.8	10661.1	10251.1	11515.1	12287.8	10793	14992.4	10223	10382.7	14160.2	9130.44	12615.1	14714.4	15211.2	12355.8	16304	15143.8	14514.3	15309	8410.29	14728.6	18119.2	18223.5	12635.4	17557.3	17547.8	11925.8	11885.8	13084.3	16951.6	16499.7	18276.1	11990.9	17943.9	19712.4	17979.8	9408.11	20965.3	16458.3	16876.8	18474.2	20707.5	10043.3	14802.1	12489	12195.5	13035.6
	11132.2	10603	9825.25	10509.1	10071.2	10195.2	11541.8	10554.6	13898.9	9652.33	10458	12969.4	7976.44	11884.4	14009.1	14540.3	12540.3	15667	14039.8	13514.8	14811.2	7664	14068.6	16874.8	16739.2	11149	17022.3	16130.7	10661.8	10952.2	12443.5	16917	15212.2	17004.7	10964	17155.1	18909.7	16649.3	8557.11	20263.4	15648.7	16834.5	17055.9	19744.5	9721.67	13808.8	11880.8	11393.5	12777.4
	9593.33	10774.1	9505	10427.9	9898.25	9621.62	10501.5	10488.6	12152.9	8422.33	9717.67	11549.8	7466.78	11026.8	12961.7	13721.2	12570.3	14109.3	13222.3	12547.8	13233	6988.14	13462.4	14621.8	14725	10122	16740.1	15088.5	10156.4	10251.7	11546.2	16208	15071.5	16053.6	9925.22	15911	18861	15203.6	8048.67	19248.7	15083	15585.8	16391.8	18353.2	9130.67	12784.8	10541.8	10445	12481.8
	8801.83	10911.1	8784.62	9994.88	9457.25	9070.88	10124	10512.2	10797.1	7226.67	9665.67	10379.6	6828	10358.9	12389.1	12652.4	12042.7	12682.3	13304.5	11941.3	12492.5	6335.57	13732.4	12947.8	13116.8	9243.44	15510.1	13110.7	9149.4	9423.17	11187.7	14343.8	14235	14610.4	8847	15214.9	14998.3	13042.7	7835.22	18107.6	14209	14284.2	15108	16079.2	8428.67	12198.8	9541.75	9666.5	11573
	8296.83	9885.5	8155	9673.62	9302.88	8279.5	9709.75	9896.6	9785.43	6477	9582.33	9898.2	6292.33	10022.3	11311	11314.2	10641.2	11599	12143	10643.2	10574	5809.57	13035	11670.5	12561.8	8448.11	14492.4	11857.2	8307.2	8231.33	10094.2	13305.6	12958.5	13125.3	7938.11	14894.1	12874.6	11390.2	7210.22	16160.8	13717	12959	13823.7	13755.8	7955.67	11034.3	8591.25	8819.5	10293.6
	8348.17	8637.62	7777	9257.62	8358	7279.75	8992.75	9279.8	8819.71	5996.67	9059.67	8814	5673.44	9481.78	9884	10266.2	8944.67	10542.5	11375.8	9874	9032.5	5278.57	12335.6	10982.8	10788.5	8255.22	12841.3	10677.3	7862.2	7838.67	9201.67	12032.6	11478.8	11819.1	7447.78	13988.7	12280.9	10040.9	6940.67	16048.4	12385.7	12065.8	12936.3	12176.5	7065.33	10527	7568	7807	8893.2
	7646.5	7303.25	7291.38	8564.88	8141.62	6467.62	7964.5	9551.8	7430.71	5224	8375	8144	5358.89	9030.78	9769.57	9058.44	8164.67	9396.5	10416.2	9159.33	8140	5113.43	11187.3	10194.2	10649.8	7731.78	11823.8	10080.7	7457.6	7395.33	8671.5	11754.3	10328.5	10937.9	7054.56	12541.9	11210.1	9802.89	6753.33	15616.7	11654	11800.2	11822.9	11162	6997	10243.4	7265.5	7431.5	8555.6
	7324.83	6977.12	6807.62	8827.12	7824.12	6569.12	7246.25	8774.8	7180.71	5210.33	7578.67	8450.4	5556.89	9155	9270.86	8484.78	7481.5	8626.33	9312.67	9325.5	8431	4990	10306.1	9379.5	9871.25	7280.67	11133.3	9400	7052.8	6945.33	8353.17	10425.3	9767.33	9945.78	7030.44	12229	10278.8	9355.22	6346	14695.9	11154	11619.8	12294.6	10856.5	6596	9166.56	6865.25	7111.67	8113.4
	7393.83	7202.88	7326.5	8317.12	7664.25	7421	6962	8175	8072.71	5464	6917	8136.4	5894.33	9131.89	9478.43	8838.56	7171.67	9030.83	8142.83	9366.33	8094.25	5329.71	9748	9968.75	9584.75	6925.78	10695.1	9619	6634.6	6729.5	7860.17	9948.11	9065.5	10064.6	6980.78	11844.4	10284.7	9563.11	6414.89	14959.4	10623	11569.2	11765	10707	5995.33	8165.22	6908.75	7031.17	7772.4
	7669.5	7327.75	7570.75	7393.62	7845.25	7152.38	6365	7427	7981.29	5966	7189.33	7901.6	6087.44	9333.89	9771.29	8543.67	6841.67	8755.67	7829.33	8803.67	7720.75	5457.43	9804.57	10315.2	9503.5	7366.11	10402	9538.5	6024.8	6749.17	7868	9519.44	8940	9876.78	7179.11	11675.9	10624.7	9891.78	7107.11	15210.2	10194	11303.8	11848.6	10130.5	6131.33	7892.22	7191.25	6819.67	7464.2
	7984.67	7475.12	7749.25	7783.38	7667.38	7390.62	6292.75	7793.4	8278.86	6599.33	6359.33	8486.8	7446.11	9887.56	9407.43	8568.89	6641.83	9478.17	7444.67	8851.33	8174.25	5820.14	10147.6	10735	10196	7708.11	10503.6	9910.83	6390.8	7191.33	7874.67	9069.22	8984	10019.6	8085.56	11855.6	11014.7	10521.9	7526.67	15995.7	9506.67	11734	11636.2	10487.5	6115	8013.89	7367.25	7075.33	7315.6
	7705.83	8233.5	7583.38	7359.12	7764.38	7768.38	5835	7832.2	8510.29	7163.33	6904.67	9149.4	8802.78	10383.8	9425.14	8295.67	6391.67	9951.83	7153.17	9337.33	8604.75	7113.29	9961.57	11540	9889.75	8249.78	10254.4	10858.8	7188.6	7425.83	8418.67	9304.89	8767.67	10111.1	8923.33	11985	11844.7	11277.7	8601.78	16757.8	9235	11897.2	11252.7	12174.5	6387.67	8526.44	7721.25	7690.17	7583
	8085.67	9432.5	7688.5	6777.5	7945.75	8143.38	6213	8672.6	9238.43	7900.67	6851	10825.2	10298	11292.2	10102.4	9014.78	6807	11182.2	7335.17	9558.33	9116	8089.43	10424.4	12461.8	11093.8	9189.89	10611.7	11778.7	7819.2	7561	8745.33	9272.11	9256.17	11080.9	9677.22	12087.7	13105.1	12257.7	9386.78	17081.2	9014.33	12047.8	12148.2	13542.5	7099.33	9230	8155.5	8284.5	8124.4
	8373.17	10148.6	8139.62	7063.25	8281.38	8294.38	6412	9129.4	9896.29	8508	7225	11745.4	11395.1	11753.7	10395.1	9452	7211.33	11695.5	7458.67	10337	9667.75	9219.57	10796	13706	12350.8	10017.7	11454.4	12440.8	8308	8090.33	9645	9924.11	9643	12106.9	12122.7	12699.4	14777.1	13903.1	9748.78	17841.6	10066.7	13364.5	12906	15037.5	7142.33	10117.3	9214.75	9233.33	8239.4
	9170.67	10624.8	8723.12	7060.88	8661.5	9274.75	6262	9102.4	10895.9	9164.33	7606.33	12091.8	12705.2	12142.4	11434.6	9796.22	7871.67	12239.7	7933	10902.3	10407	10601	11534.6	14623.8	13854.5	10940.2	12388.3	13545.3	8783.6	9014.17	10219.2	10921.2	10882.8	14007.3	12201.6	13348.1	16479.6	16046.2	10865	18145.8	10964.3	14729	14037.8	17949.5	7685	11287.9	10047.8	9891.5	9331.6
	10167	11302.4	8972.38	7758.25	9461.88	9942.38	6934.75	9411.8	12325.9	10233.3	7789	13053.8	13044.1	12332.9	11925	10297.6	8662	12968.7	8592.67	11102.7	11299.5	11399.6	12028.6	14570.5	15566.2	11404.3	12514.6	15153.2	9108	10007.8	11796.2	11403.1	11877.8	15895.3	13384.7	14002.1	18021.1	17515.6	11630	19025	12466	15321	15235.3	18872	8630.67	12332.4	11036.5	10800.7	10105.4
	11018.7	11908.5	9766.38	8086.62	9921.5	10419.9	7506	9211.4	13689.4	11002.3	8623.33	13900.2	13522.4	12591	13049.9	11047.9	9071.83	13571.8	9321.17	11714.2	11797.2	12412.6	12542.4	15994	17178.2	12154.9	12957	16322.3	9530.6	10831.3	12898.5	12298.4	12803	16698	14261	14717.1	19271.8	19074.4	12238	19092.2	13721	15740.2	16002.2	19995.2	8908.67	13353.4	12171.8	11745.8	11124.6
	12441.2	12371.8	10776.9	8665.75	9765.38	10867.9	7729.5	10304.8	15399.7	11238.3	9037.33	14536.6	13733.9	13004.2	14061.1	11516.3	10119.2	14192.5	10164.3	12302.3	12825.5	12627.3	13196.3	16795.8	18813.8	12253.9	13647.1	17676.3	10160.2	11376.2	14005.7	13715.6	13727.8	17820.2	14898	14942.6	20668.6	20343.3	12565.4	19932	13938.7	16177.5	17247.4	21118.5	9104.67	13504.8	12381.5	12150.2	11995.4
	12600.8	11942	11267.9	9391.12	9920.12	11601.8	8348.25	9819.8	15841.6	12962.3	9503.67	16075	13640.6	13714.6	14386.1	11891.9	10509.2	15553.3	10813.8	12188.2	12522.5	13945.3	13415.9	17111.8	19630	12145.2	14260.9	18471.8	10305.2	11330.7	14032.5	14788	15453.5	19588.9	15194.7	15553	20935.4	20280	13457.3	20884.3	16503	17286.5	17528.8	22741.2	9441.67	13693.2	12431	13376.2	12877
	12678	11948.6	11496.2	9610.75	9647.75	11744.9	8734.25	10614	16226.7	12603.3	9442.67	15791.8	13335.7	14336.3	14306.4	11926	10581.2	15829.3	11221.2	12247.2	12483.6	13752	12933	17413.8	18608.5	12013.3	14830.6	18799.2	10418.4	11180.2	14266.8	14907.3	15794.7	19686.8	14928.6	15832.3	21453.6	20131.7	13165.6	22395.8	16440.7	16997	17912.3	22941.8	9322	13551.4	12326.5	13279.2	13034.8
	12465.3	11666.1	11185.1	9895	10281	11705.6	9208.75	10218.2	15659	11792	9515.67	15358.4	12921.7	14578.8	14279.1	12089	10943.7	16114.8	11582.5	12305.7	12149.8	12749.6	13388.6	17275.5	17503	12113.9	15027.2	18975.7	10931	11528.2	14681.5	15387.3	16270.2	19250.8	14723.8	15736	21615.9	19770.7	13187.7	22186.8	16737.7	16796.8	17963.8	22586.2	9512.33	13687.6	12201.8	13030	13462
	11879.2	11267.8	11261	10255.2	10150.1	11376.9	9255.25	10029.6	14480.7	10681	10053.7	15151	12635.7	14148.3	13586.3	12450.4	10470.3	15564.5	11796.2	12417.7	11896	11935.3	13028.6	16681.2	17089	11477.6	15199.6	18061.2	10556.2	11655	14019.8	15123.9	16152.3	18632	14085	15100	21598	18310.6	12344.3	21418.4	17128	16579	17629	22100.8	9026	13026.8	12442.2	12636.8	13910.4
	11451.5	10599.2	10770.5	10424	9786.75	11017	9860	9831.4	14475.9	10295.3	10326.3	15108	11702.7	13688	13395	12487.7	10280.7	15478.8	11640.5	12107.8	11411.2	11009.9	12829.4	16815	16382.5	11080.7	14288.6	17743.5	10282.4	11096.3	13992	15324	15822	17799.4	13399.6	14837.7	20993.7	17802.3	11900	20628.1	16791.3	16502	17579.9	20904.5	9012	13007.1	11776.2	11916.5	13508
	10415.3	9928.12	10624.8	10305.2	9709.62	10245.9	10029.8	9880.8	13767.3	9667	10632.3	14094.2	11105.6	13585.1	13141.1	12634.1	10306.8	15621.2	11595.3	11834	11516	10244.9	12487.7	15713.8	15805.2	10404	13904.8	16907.2	10009	10514	13343.8	14660.6	15361.2	17796.4	12928.6	15057.1	20214.2	17133.8	11135.7	19886.9	17111.7	15329.5	17116.6	20382	9113.67	11574.2	11398	11129	13290.8
	9070.83	9554.62	9616.62	9752.62	9627.25	9595.88	10068.8	9408.2	13043.6	9697.67	10480.3	14074.2	10558.6	13700.7	12358.3	12329.7	10323.2	15186.7	11003.3	11436.3	11315.8	9188.14	11898.6	15220	14507.2	10048.9	13810.2	17004.7	9772.8	9958.17	12707.7	14360.7	15415.5	17740.6	12530.4	14475.6	18854	15949	10445.2	20206.9	16688.3	15100	16568.6	19462	8405.33	10682.8	10637.8	10653.3	12716.8
	8278.83	9374.62	8864.38	9363.38	9382.62	9110.75	9699.75	9455.8	12241.6	8817	10522	13673	9709.44	13148.8	11776.7	11700.9	10340.2	13670.3	10792.3	11236.2	10617	8424	11544.6	13964	13998.8	9405.67	13819.2	15728.3	9357.6	9480	12254.2	13728.3	14784.3	17022.9	11285.4	14076.1	17117.6	15236.2	9560	19102.1	15504	14307.8	16267.9	18846.5	8275	10581.4	9901.75	9993.83	12164.8
	7711.33	8636	8695.88	9202	8884.5	8530.88	9386.5	8687.6	10951.6	7970	10341.3	12236.4	8781.44	12233.8	11029.1	11106.1	9662	12778	10498.7	10370.3	10034.8	7162.57	11484.6	12750.2	12723.2	8956.22	13743.2	13904.8	8806.2	8790.5	11843.8	12873.6	14225.3	15993.1	10868.2	13665.7	16114.2	14164.4	8365.22	17676.1	14686.3	14175.2	16254.9	17228.2	7580.67	9671.44	9108	9805.33	11855
	7158.67	7909.88	8143.25	8862.62	8465.75	7827.75	8840.75	8361.8	9725.57	7750.67	9497	11109.4	8014.78	11562.7	10013.1	10553.8	9152	12432.2	9725.67	10173.7	9702.5	6279.14	10853.6	11878.8	11361.8	8456.67	13736.7	12732.2	8477	8610.17	11104.2	12596.1	12951.3	15308.4	10362.9	12951.1	14903.3	12732.6	7417.67	16240.6	14287.7	13673.2	15525.2	15880	7101.67	9070.22	8676	8681.83	11172.6
	6680	7308.25	7838	8702.38	8127.75	7243.5	8078.5	7814.4	8737.57	7190.33	8551.33	10471.6	7458.11	10825.8	9215.57	9757.56	8752.33	11424.2	8893.67	9693.67	8835.25	5566	10281.1	11085.5	13577.8	7779.67	13032	12276.5	7704	8113.67	10499	11448.7	12208.5	14293.1	10030.4	12169.6	13744.9	11672.4	6375.89	14954	12536	13233	14501.8	14421.2	6884.33	8315.22	8181	8525.83	10365.8
	6382	7166	7328.12	8053.75	7853.38	7026.62	7761.25	7250.4	8177.86	6612.33	8252.67	9297	6648.44	10215.9	9228.14	9252.78	7785.33	10485.5	8473.83	9507.83	8772.75	5033.29	9249.43	10107.2	10223.2	7165.56	12003.2	11094.3	7315.8	7439.17	9317.33	10600.7	11471.7	13880	9391.89	11942.1	12240.6	10447.9	5610.11	13847	11890.3	12331.5	14004.2	12996	6376	7813.44	7764.75	7678.83	9610.8
	5820	6730.62	7144.88	7669	7069.12	6374.62	7313.25	6844.2	7063.71	6004	7866	8622.2	6094.33	9571.89	8681.57	8602.78	7423.33	9853.17	7806.33	9061.83	8238	4939.71	9057.14	9231.5	9282	6857.89	11037.9	10488.2	7178.8	6917.5	9073	9659.11	10836.5	12502.4	9364	11051.4	11031.3	9869.22	5723.5	13024.6	10748.7	11303.2	13108	12246.8	6290.67	7113.56	7003.5	7034.67	8886.4
	5830.17	6655	6773.62	7288.88	6834.88	5927.38	6916.75	6656.4	6708.14	5729	7207	7974	5850.11	9001.89	8374.86	8148.44	7382.83	9084.67	7331.67	8673.17	7900	4475.14	8700.43	8383.25	9048.25	6634.67	10066.7	9903.33	6634.6	6542.17	8127.17	8909.67	9991.33	11658.7	9158	10778.4	9980.22	9344.89	5023.78	12691.1	9617.67	10570.5	12531.3	10968.5	6067.67	6722.67	6911.75	6685.67	8449.4
	5800.67	6588.75	6596.38	6998.12	6715.12	6021.75	6095.5	6284.6	6554.86	5955	6830	7400.8	5682	8832.89	8260.57	7930	6553.83	8286.83	6887.67	8155.83	8247.5	4848.43	8181.86	7960.5	8777.5	6424.67	9244.67	8905.83	5995.2	6426.33	7747.17	8208.78	9595.5	11594.9	9077.33	10491.9	9862.44	9328	5018.89	12465.2	9058.67	10504.5	11920.9	10686	5707.33	6520.67	6727	6816.83	8000.6
	6224.33	6729.12	6238.88	6805.75	6613	5822.12	6013	6134.4	6326.86	6244	7020.67	7362.8	5746.44	8945.78	8526.86	7681.11	6533.67	7929.83	6573.67	8136.17	8675	5518.43	7983.43	8261.25	8961.25	6299.89	9008	8592.17	5844.6	6562.83	7775.17	8181.67	9234.67	11972	9360.22	9906.86	10066.7	9768.44	5250	12634.1	8523	10250.5	11982.1	10820	5555.67	6734.89	7118.25	6806.67	7875.2
	6735	7156.12	6513.38	6571.5	6655.25	5901.75	5598.5	6061	6525.71	6766	6794	7836.8	6178.22	9119.67	8472.14	7541.89	6459.83	8249.5	6256.5	8597.83	9089.25	6722.71	7930.71	8448.25	9584.5	6578.33	8915.67	8988.67	5799.2	6364	7842.67	8202.78	9538	12061.9	9843.56	10000.6	10498.4	10025.2	5900.89	15151.7	8463	11226	12522.6	10992.8	5750.33	7069.56	7345.5	6947.17	8019.4
	7207.67	7609.38	6523.12	6669.12	6809.75	6369.75	5377.75	6340.4	7038.14	7921	6454.33	7992.4	7445.67	9306.33	8772.57	6933.22	6789	8734.33	6049.67	8768.5	9551.25	7213	7610	9256.75	10500	7414.89	9158.56	9537.83	6143.2	6762.5	7898.83	8062.44	10169	12607.9	10280.4	10352.4	10768	10818	6866	12971.9	8446.33	10888.5	12970.3	11698.8	5966.33	7822.78	7723.25	7434.83	8301
	7849.5	8071.75	6864.88	6739.75	6821.75	6559.88	5315.5	6424.6	7671.43	8470.67	6585	8878	8752.44	9763.67	9089.29	7018.44	7109	9172	5917.17	8896.33	10275.8	7840.43	7606.57	9848.25	10993.5	8043.11	9226	10039.7	6883	7482.67	8314.67	7998.11	10147.5	12926.4	10829.4	10629.9	11398.3	11659.3	7774	13578.6	8725	11471.5	13355.8	12779.5	6280.67	8827.44	8659.25	8319.5	8360.4
	8444.33	8349.88	7631.38	6719.12	6884.62	7141.5	5308.5	6787	8478.86	8839.67	6657.33	9447.4	9797.89	9710.44	9633.71	6876.22	7588	9091.33	6496	9297.5	10442.8	9032.43	7963	10916	11993.2	8204.44	9259.22	10909.5	7293.6	7646.5	9047.5	8593.67	10530.8	12738.9	11647.9	11017.6	12097.9	12528.3	8919.67	13724.1	9164.67	11433	13204.7	13819.8	7231.67	9713.89	9457.5	9202.33	9093.8
	8262.33	8847.5	7875.12	6949.25	7020.75	7855.25	5535.25	7099.8	9100.43	8993.33	6901.33	9732.6	10293.1	10108.3	10349.6	7324.89	8367.17	10211	6556.5	9924.33	10757	10608.7	7956.57	11758.2	13578.8	8774.44	9413.78	11808.2	7540.6	8318.33	10101.2	9362	10931.5	13379.4	12441.3	11606.4	13612.6	13570.2	10185.3	14464.1	9937	12074.5	13310.2	14666	7719	10350.6	9987.75	9999.17	9778
	9038.67	9670.12	8592.5	7156.62	7555.62	8357.88	5575.25	7427.8	9794	9469	6887.33	10424	11196.6	10976	10740.6	7616.89	9084.33	11106.8	6960.83	10593.5	11242.8	11395.4	8748	12007.8	13859.8	9842.78	10020.8	12499.8	8226.4	8746	11262.7	10356	11682	13972.6	13354.1	12164.9	14855.7	15233	11141.2	15015.9	10641.3	13068.5	14288.9	15775	8211.67	11912.9	10336	10444.2	10854
	9984.5	10167.1	9354.25	7670.5	8102	8712.88	5615	7397.4	10881.3	9698	6945	11414.2	11573.1	11702.2	11096.4	7847.44	9528.5	11726	7519.33	11366.7	11389	11585.4	9520.29	13290	14782.8	10772.3	10720	13959	8712.2	9423.5	12525.8	11186	12216.2	14970.1	14187.6	12879.1	16209.1	16168.7	12086.9	16543	12279	13817.8	15003.4	18051.8	8354.67	13016	11116	11142.4	11388.8
	9984.83	11027.5	10147.9	7835.75	8290.5	9230.62	6119	7991.8	11455.1	10008.7	6721	11931.6	11663.6	12359.7	11909.7	8225.78	9594.67	13085.7	7856.5	11964.2	12157.2	12209	9749.86	13603.5	15310	11205.7	11184.3	15338.7	8873.4	10141.3	13326.3	11831.1	12976.8	15754	14589.2	12899.7	17904.6	16635.2	12513.6	17053.1	13035.3	14473.5	15538.7	18535	9072	13420.9	12544	11803.7	12481.4
	9966.17	10778.5	10419.5	8168	8498.62	9808.5	6252.5	8017	12032.6	10319.7	7077	12701.8	12147.9	12976.7	12438.7	8569	9715.17	14098.8	8379.67	12608.2	12501	12591.1	10294.4	14129.8	15748	11731.1	11572.7	16589.7	8934.2	10214.5	13623	12222.6	13861.8	16443.1	15100	13641.9	18588.4	17626.6	13003	17641	13829.7	15024.5	15586	18921.2	9280.67	13114.4	12663	11891.7	12927.8
	9544.5	10573.2	10691.4	8648.75	8563.25	10428.6	6533	8433.2	12542.9	10479.3	7552.67	12994	12368.7	13125.6	12304.1	9045.56	10284.8	14899.7	8930.67	12927.7	13015.5	12466.4	10649	14627.2	15566.5	12042.2	12114.6	17888	9290	10218.2	13543.3	12875.4	14471.3	16990.8	15195.2	14196.4	19325.9	18261.2	13016.4	18876.8	14621.7	14775.8	15749.4	19447.2	9499.33	12715.1	12801	12109	13248
	9428	10225	10644.4	9073.75	8753.62	10869.4	7084.25	8739.6	12904.9	10451.7	7807	12896.6	12057.7	13286.6	13170.6	9292.44	10553.7	15423.8	9561.17	12595.5	12662	12079.4	10931.4	14049.8	15665.5	12313.8	12212	18170.3	9376	10743.8	13981.5	13706.8	15012.7	16874.2	15234.2	14403.3	19661.8	17791.8	12445.7	19746.2	15338.7	15396.2	16233.1	20084	9742	12963.8	12872.2	11693.3	13770.8
	8879.5	10237.4	10376	9235.75	8739.38	10429	7342.5	8838.6	12394.7	9954.67	7729	12952.4	11618.8	13344.9	13098	9376.11	10238.7	15411	9679.33	12447.8	12518.5	11096.7	10900.3	13987.8	15633.5	12283.1	12602.2	18640.7	9039.8	10580.2	14364.2	13935.6	14733.5	16803.6	15063.8	13951.9	19888.2	17353.3	12170.4	20302.4	14859	15801.8	16174.7	19764.8	9803.33	12814.8	12779.8	11821	13692.8
	8593	9434.88	10281.2	9534.38	8643.88	9954.25	7184	8803.2	11857.6	9155.67	8565.67	12828.8	11172.3	13013.4	13024	9340.67	10129.5	15399	10038	11800	12555.8	10401.6	10892.7	13804	14867.5	12141.7	12783.4	18891.7	8880	10446.3	13689.5	13948.4	15048.7	16705.2	14930.4	13670.4	19747.7	16622.7	11494.1	20180.1	15146.3	15751.5	16156.7	19563	9439	12536	12684.5	11523.7	13814.8
	8278	9108.38	9722.12	9199.5	8460.88	9422.5	7733.75	8861.8	11207.1	8732.67	8538.33	12705.4	10448.2	12664.6	12815.3	9600.56	10052	15107.3	9970.33	11662.8	11881.2	9265.86	10906.7	13827	14615.2	11670.4	13106.4	18615.8	8721	10308.5	13146.3	13948.8	14842.2	16758.3	14681.3	13504.9	19722.4	15483.6	10844	19802.1	14706.3	15814	16535.2	19120.5	9465.67	11934.6	12440.2	11288.7	13556.6
	7354.5	8948.12	9168	9356.25	8735.62	8965.12	8292.75	9103.8	10909.6	8023.33	8662.67	12848.8	9644.56	12219.8	12323	10045.7	9641.67	13976.3	10334.2	11389.8	11110.8	8670.86	10911.3	14152.2	13175.5	11597.1	12684.6	17518.8	8805.8	10277.7	12806.2	13740.1	15305.7	16186.3	14138.6	13002.6	19154.2	14640.8	9722.33	18911.1	14344.7	15119	16282.6	18499.8	9174	11170.3	12091.2	10756.3	13113.2
	7037.67	8050.12	8727.38	9268.88	8498.88	8454.62	7804.75	8610.4	10098.6	7793	8257.67	11565.8	9117.44	11653	11396.9	9970.11	9604.17	13901.3	10288.5	10955	10331.5	7605.14	10841.1	13426.2	12640.2	11061.9	12295.3	16432.8	8171.6	9715.5	12202.7	13430.9	14665.5	15486	13430.3	13066.1	17593	13106.3	8739.56	18250.7	13916	15605.2	16169.2	17715.5	8939.33	10549.8	12026	10607.3	12747
	6523.83	7851.12	8076.5	8875.25	8239.88	8097.5	8001	8597.4	9576.14	7446.67	8209.67	11156.2	8382.22	11090.6	10581.6	9558.56	9402.33	12802.5	9842.5	10200	9659.5	6842.71	10552.3	12119.2	11811	10353	11986	15636.3	7892.8	9445.33	11679	12823.4	14234	14835.2	12610.4	12761.1	16580.2	12267.7	7896.67	17037.2	13053	15192.2	16052.2	16814.2	8767.67	9774	11554.2	10018.2	12536.6
	6364.5	7525.38	7284.5	8533.5	7859.62	7439.25	7710	7893	8881.71	6827.67	7478	10160.8	7594.33	10336.8	9804.14	9130.89	8912.33	11944.2	9451.83	9444.5	9332.75	6211	9891.71	11021.8	10781.5	9781.78	11315.1	13974.3	7368.6	8671	11034	12263.9	13128.7	14057.3	12016.2	12340	14937.8	11802.4	7351.67	15674.2	12135	14921.2	15524.3	15576	8578	9189.67	10532	9284.33	12089.2
	5956.17	7018.5	6768.5	8039.25	7371.75	6620.12	7422.75	7729.8	8050.29	6407	7452.33	9739.2	6771.11	9790.78	9370.29	8897.89	8130.83	11154.8	8641.17	8932	8841	5620.14	9390.71	10594.5	10468.5	9027.11	10616.1	12898.8	6927.8	8363.83	9937.17	11106.7	11773.7	12935.7	11260.3	12125	13681	10802.7	6702.89	14324.4	11325	14056.5	15006.2	14049.8	8153.33	8374.11	10128.2	8942.5	11332
	5846.83	6710	6328.25	7735.25	7013.88	6055.25	7252	7270.4	7811.29	6156.33	7484.67	9073.6	6077.22	9239.67	8739.43	8587.78	8172.67	10640.8	8353	8544.17	8778.75	5282	8842.57	10286.8	9514.5	8847.11	10044.6	11669	6966.2	8021.33	9436.5	10638.8	11586.5	12795.8	10792.9	11919.4	12727.2	10633.7	6437.44	13086.4	10649.3	12920.5	14608.8	12961	7641.67	8002.67	9803.75	8525.17	10369.4
	5541.33	6592.62	6062.88	7810.12	6914.25	5758.88	6757.75	7410.8	7409	5754	7478.33	8704.4	5487.44	8943.67	7860.86	8695.11	7951.5	9418.17	8095	8248.67	7793.75	4828.14	8785	9411.5	9104.25	8936.44	9584.78	10930.2	6758.2	7935.5	9053.5	10059.9	11156.2	12463.2	10385	11398.7	11592.8	10123	5738.89	12147.9	9903.67	12068.5	13569.3	12060.2	7466.33	8086.67	9606.25	8206.5	9757.6
	5664.67	6388.12	5701.25	7446.75	6646.5	5601.88	6786	6902	6874.57	5380.67	6902	8208.2	5405	8846.56	7440	8310.11	7404.33	8371.67	7498.17	8287.5	8017.25	4839.14	8083	8824.25	8474.75	8820.22	8521.89	9326.17	6506	7690.5	8136.67	9327	10241.3	11605.6	9434	11085.3	10783.8	9654	5278.56	10639.1	9649	11474	12204.9	10286.8	7468.33	8055.22	9952.5	7971.17	8672.6
	6316.33	6380.38	5607.5	7430.12	6518.88	5442	6418.25	6910.8	6743.29	5782.33	6702	7940.2	5796.78	8643.44	6923.71	7986.33	7041	8184.33	7464.67	8204.83	7900.5	4839.43	7796	8169.5	8177.5	9008	8323	8815.17	6385.2	7839	7681.67	8920.56	10053.8	10719.8	9110.67	10719	9854.44	9476.78	5264.33	10372.2	9299.33	10772.5	11944.3	9802.5	7497	8004.67	9428.25	7793.67	8422.4
	5698.5	6691.62	5394.75	7231.12	6522.12	4960.88	6254	6520.6	6749	5280	6373.67	7532.8	5898.89	8495.11	6422	7611.67	6916.83	7612.5	7077.83	8176.67	8200.25	5250.43	7363.43	8004.75	8007.25	8129.44	7866.56	8149.5	6357.4	7507.33	7457.33	8524.78	9887.5	10205.2	8937.56	10198.3	9525.44	9683.56	5268.44	9897	8663	10253	11247.7	9636.5	9431.67	8148.33	9095.75	7964.67	8045.4
	6383.5	7274	5387.12	7177.88	6331	5033.62	6082.25	6534.2	6976.86	5696.33	5930.33	7801.4	6381.33	8410.11	6164.86	7307.56	6566	7760	6773	8054.67	7808.5	5743.86	7224	7817	8672.75	7822.44	7309.78	8377.17	6328	7387	7352.67	8418.22	9878.67	9965.44	8670.89	9722.71	9283.33	10033.4	5400.22	9949.44	8761	9745.5	11200.4	9743.25	7666.33	8380.89	9609.5	7939.17	7771.4
	6939.67	7639.5	5525.5	6789.12	6274	4999.38	5772.25	6460	7299.86	5787.67	6205.33	7804.8	6789.78	8892.78	6149	7176.56	6602.67	7460.5	6374.83	7887.5	8044.75	6336.29	7102.43	8027	8490.5	7584.44	6971.33	8601.5	6424	7470.5	7405.5	8044	9819.17	10212.3	9095.44	9690.86	9598	10686.3	5889.67	10089	8420.67	9502	11170.2	10245.8	7572.33	8636.67	9212.25	7864.67	7931.4
	7171.83	7753.5	5794.88	6829.88	6029.12	5329.12	5493.75	6198	8008.57	5985	5650.33	8285.6	7245.67	8921.33	6249.71	7155.78	6431	7611.33	6115.83	8125.67	8791.75	7158.43	6801.14	8893.25	8921	7324.56	6956.44	9071.5	5798.4	7502.33	7331.17	7850.44	9525.67	10355.4	9577	9468	10334.8	11229.4	7176.44	10480.8	8806.33	9372	11554.4	11474.5	8028	9022.89	9481.75	8509.5	8414.8
	7646.83	7860.62	6261.25	6946	6418.38	5908.75	5689.75	6313	8264.14	6447.67	5904	8250.4	7736.11	9303.67	6605.57	7332.56	6484.67	8366.67	6359.83	8136.83	8993.5	7939.71	6997.86	9089.75	9852.25	7605.67	7178.11	9760.17	6197.6	7613.33	8063.5	8077	10005.7	10438.6	10817.4	9614.29	11238.7	11905	7862.22	11161.6	9322.33	10062.5	11544.8	12242.2	8007.33	9737.44	10093	8909.17	9058.2
	7936.17	8146.5	6935.38	6954	6508.25	6536	5741.75	6347.6	8790.86	6869.33	5708	8601	8210.56	9812.89	6964.14	7390.11	6869.17	8749.33	6492.83	8253.5	9220.5	8569.43	7082.43	9902	10485	7582.56	7526.67	10531	6524.8	7506	7744.17	8044.89	10106.7	10573.8	11488.7	9355.86	11627.8	12462.9	8858.22	11634.1	9474	10433	11635.4	13162.5	8624	10656.8	10465	9406.33	9908
	8201.5	8822	7560.5	7226.88	6893	7061	5655.75	6704.4	8910.86	7208.33	6238.67	8867	8669.44	10419.3	7580.86	7540.89	7252.83	9215.5	6684.83	8657.83	9799.75	9361.86	7418.86	10569.2	11537.2	8178.44	8119.33	11481.8	6743.4	8033.67	8572	8438.22	10529.2	11070.4	12423.4	9600.71	12198.7	13230.9	9880.22	12479.4	10380.7	11060.5	12491.9	14728.8	9151.33	11377.6	11324.2	10334.5	10393.4
	8053.67	8687	7941.38	7319.38	7178.25	7498	6109.75	6894.6	9559.57	7658.67	6413.83	9159.4	8907	10600	8141	7778.33	7664	9678.17	7160.33	9198.83	10186.8	9785.86	7970.71	11201.5	11879.5	8259.89	9237.33	12826.3	7070.2	8208.33	9004.33	8909.78	10961.7	11434.4	12533	9953.29	12442.7	14964.2	10559.3	13577.8	11292.3	11145.5	12515.8	15562.5	9744	11952.9	11982.8	10783.7	10794.8
	8101.67	9290	8564.38	7585.62	7431.25	7769.12	6253.5	7228.2	10000.4	7670	6544.67	9617.8	9710.78	10894.7	8705.14	8170.67	8230.17	10716.5	7148.5	9806	10809.2	9982.71	8392.86	12301.8	12662	8837.22	9555.67	13804.5	7684.8	8854.33	9208.83	9102.78	11603.3	11529.8	12869	10174	13350.9	14775.3	10951.4	14292.1	11680	11804.5	12954.3	16773	9939.67	12503.2	12268.8	10892.3	11810
	8920.67	9539.12	9480.25	7966.12	8158.12	8245.75	6457.75	7415	10673.6	8205.33	7239.67	10160.4	10355.6	11932.1	9528.57	8591.22	9127.17	11550	7658.33	10760.7	11024.8	10561.7	8839.14	12929	14501.8	9847.56	9999.22	14622.5	8135.8	9669	10487.8	9976.78	12059.2	12173.8	13676.8	10928	14168	15961	11508.9	15247.3	12575.7	12595	13712.9	17800.5	10424	12727.6	12773.8	11437.3	12237.6
	9034.5	9421.38	10071.1	8174.38	8520.12	8822.75	6888.5	7757.6	10671.4	8541.33	7062	10744.6	10594.4	12270.2	10419.4	8829.67	9377	12430.2	8007.83	10846.3	11402	10808.6	9095.57	13232.8	14699.2	10145.6	10291.1	15486.5	8220	9984.83	11153.5	10918.2	12283	12930.2	14079.4	11566.9	14886	16134.7	11674.3	16061.7	13310	13105	13768.1	18475.2	10182.3	12811.8	12865.2	11223.2	12518.8
	9122.67	9369	10039.6	8369.12	8619.75	9203.12	7031	8530.4	11172.1	8586.67	7559	10685	10633.6	12084.2	10751.9	8829.89	9604.33	13443.7	8445.5	11321.7	11616.5	10958.3	9658.14	12746	14875.2	10360.3	10539.3	15978.2	8277.4	10088.2	11356.7	11771.2	12499.8	13338.9	14175.3	12114.6	15899.4	16220.4	11680.6	16766.3	14124.3	13780	13923.2	19199.5	10259	12660.1	12884.2	11346.5	12757.4
	8986	9300.5	9791	8607.94	8678.62	9380.5	7341	8533.2	11370.9	8556.67	7439.67	11264.6	10806.9	12432.6	11387	8969.11	9976.17	13654.7	8914.5	11361.8	11302.2	10799.9	9912.14	12884	14757	10640.6	11029.8	16166.8	8429	10324	11795.8	12206.8	12782.3	13439	14303.1	12928.4	16027.7	16356.1	11240.2	17173.8	14087	14602.8	14052.3	18920	9584.33	12270	12639.8	11610.7	12613.8
	8636.33	9148.12	9650.38	8773.88	8836.25	9519.38	7269.5	8772.4	10810.4	8363.67	7350.33	11551.8	10589.4	12511.6	11677.3	8781.33	9832.67	13919	8914.33	11244.8	11611	10473.9	10121.3	13362.8	15108.2	10336	11281.2	16318.2	8272.4	10439.7	11533.8	12680.9	13013.8	13402.7	14621.1	12773.4	16178	15999.7	10936.3	17599.8	14467	14706.8	14224.8	18725	9992.33	11735.8	12528.5	11182.8	12819
	8586.33	9026.12	9479.75	9122.75	8645	9023.38	7337.5	8846.6	10813.6	8492.33	7872	11117.6	10202.3	12105.6	11770.6	9044.56	10242.2	13969.5	9238.67	11378	11237.5	10360.9	10479.9	13444	14400	9750.56	11428.9	16144.3	8359.2	9989.83	11534.5	12860.8	12758.8	13021.2	14587.4	12558.4	16437.2	15395.4	10468.2	17730.4	13833.7	15031.2	14364.7	18096.2	9783.67	11375.8	12164	10933.8	12730.8
	8332.83	8740.25	9262.88	9050	8517.12	8969.5	7602	8738.6	10656	8016.67	7725	10898.8	10159.4	12152.1	11660.1	9074.67	10065.7	13796.8	9348.83	11659.3	11164.8	9265.86	10180.9	12970.2	13387.2	10112.8	11369.1	15679.8	7947.2	10386.8	11259.5	12805.7	12915.8	13466	13936.4	12692.7	16563.7	15004.7	9813.22	17599.7	13241.3	15077.5	14349.2	17034.5	9162.33	11244.8	12100	10622.5	12799.8
	7790.5	8336.62	8844	9110.5	8297.12	8262.12	7919.75	8384.6	10162.1	7734	7939.67	11052.4	9345.44	12150.4	11117.4	9538.22	9965.17	13656.5	9374.17	11353.3	10200.2	8221.14	9904.86	12710.8	12369.8	10031.3	11261.7	15233.8	7899.6	10339.2	11322.3	13168.8	12645	13255.1	13145.2	12851.3	16578.3	14187.3	8718.89	17255.6	13564.7	14484.8	14371.3	16565.2	9483.33	10934.8	12090.2	10527.8	13132.4
	7624.17	7963.62	8573.5	9111.25	7783.12	7741.88	7705.75	8343.6	9584.43	7731	7922	10846.4	8572.78	11786.9	10454.3	9744.67	9412.33	13450.3	9489.17	10780.3	9412.5	7263.71	9914.57	12276	11408.2	10325.1	10818.1	13775	7617.2	10105.5	10650	13314.8	12282.5	13234.4	12158.2	12375.6	16101.8	12966.9	8346.56	16407.6	13740.7	14723	14367.7	15062	9184.67	10377.6	11565.8	10036	12626.2
	7485.17	7910.38	8660.88	9138.75	7996.62	7472.62	7844.75	8386	9275.86	7296.33	7884.67	10410.4	7658.67	11663.4	9821.57	9662.67	9502.33	13311.5	9426.5	10622	8579.25	6576.29	9795.29	11860.5	10469	9618.33	10904.2	13270.7	7129.2	9570.5	10151.8	12921.7	11903.3	12726.1	10870.6	12316.9	15346.8	12158.4	7844	15315.7	13406.7	14158.5	13646.1	14677.5	8932.33	9989.89	10944.5	9752.5	12433.4
	7208.5	7375.38	7964.75	9113.12	7733.25	7009.12	7820.5	7903.2	9182.57	6638.33	7969.33	10394.2	7026.56	11466.3	9379.43	9329.89	9308.67	12515.5	8993	10526.7	8804.25	6062.57	9520.43	11092.5	9764.5	9065.44	10491.7	12320.5	7304	9559.67	10086.2	12781.9	11425	12002.4	10565.9	12453.7	14989.1	11188.3	7469.67	14763.8	12250	13040.8	13285.3	12972.5	8397.33	9342.44	10093.2	9434.67	11837.8
	6838	7279.88	7525.75	8700.75	7491.5	6271.88	7595.25	7663.4	8906.57	6670.67	7629.67	9977.2	6429.56	10798.8	9173	9263.22	8999.5	11641.5	8751.17	10077.5	8352.75	5454.71	9270.86	10156	9268	8769.67	10088.1	11410.5	6717.8	9241.67	9402.83	12701.7	10984.8	11712.3	9967.89	12127.6	13856.6	10514.8	6871.44	13724.7	11787.3	12614.2	13134.9	11897	8130.67	8954.78	9903	9178.67	11021.4
	6944.83	7275.62	7229.75	8314.88	7458.88	6099	7061	7165	8413	6582.67	7463.67	9541.4	6329.89	10535.2	8331.71	9096.11	8653.17	11052.5	8602.17	9818.5	8038.25	5413.86	8659.86	9807.75	8604.5	8290.11	10037.4	10488.3	6913.6	9036.33	9262.67	11961.8	10332.3	11073.2	9165.78	11866.1	13393.6	9475.89	6715.56	12633.4	11511.3	11786.2	12027.8	11206.8	7549.67	8630	9586.5	9017	10740.6
	6789.33	6946.75	7006.38	9761.75	7199.38	5660.88	6969.5	6907.6	8003	6328.67	7120.67	9085.2	6139.78	9973.67	7976.57	9139.11	8108	10916.5	8356.83	9273.17	8076.75	5162	8338	9150	8129.25	7872.11	8964.44	11217	6281.8	8772.5	8779.67	11314.4	9726.17	10603.9	8573.33	11381.6	12327.1	9063.56	5925.89	11585.1	10899	11581	11515.8	10330.2	7544.33	8176.44	9206	8448	10386.6
	6813	7205.75	6618.88	7616.38	6904	5445.5	6795.75	6604.4	7803.43	6154.67	6904.33	8445.2	5948.67	9585.67	7705.14	8906.56	7763	10134.5	7694.33	8721.33	7872.5	5161.86	8034.43	8511.5	7892.5	8098.33	8587.44	8969.67	6176.4	8371.17	8287.17	10833	9244.5	10161.6	8256.56	11147.4	11608	8508.78	5911.22	10836.4	10309	10993.8	10843.8	9523.5	7304.33	8335.44	9245.25	8175.33	9809.2
	6816	7064.5	6598.38	7288	6727.25	5277	6219.25	6186.8	7766.29	5976.67	6911	7672.4	5798.78	9007.33	7082.57	8720.33	7639.33	9339.67	7217.83	8096	7533.5	5392.71	7455.29	8534.5	7569.75	7663.78	7903.33	8414.5	6236.4	8326.17	7877.67	10324.2	8429.83	9963.67	7347.67	10518.3	11244	8152	5734.67	10178.9	9903.67	10454	10072.9	9514.5	6822.33	7961.22	8776.25	7817	9442.2
	6665	7164.75	6989.62	7038.75	6656.12	5000.88	6032.75	5914.4	7787.57	5751.67	6589.67	7804.6	5886.89	8743	7001	8251.89	7168.5	8750.33	7071	7452.33	7438	5599	7156.29	8361.75	7801.5	7339.56	7641.22	7937.17	5988.4	8137	7920.5	10227.6	8242.67	9576.33	7264.67	9724.43	11185.2	8030.44	5696.22	9851.78	9655.67	9867	9745.22	9365	6997.67	8263.22	8875.25	7928.33	9336.2
	6958	7074.12	6795.38	7048.5	6199.75	4982	5909.75	5783.6	7667.57	5484	6285.33	7517.4	5914.33	8911.11	6519.86	7915.33	6744.17	8318.33	6787.67	7452.83	7226.25	6272.29	7133.57	8398.5	7826.25	7316.11	7527.44	8000.83	5800.6	7911	7998.67	10123.6	8023.67	9172.78	7439.22	9409.71	11106.6	8640.44	5762	9821.56	9952.67	9569	9307.33	9419	6602.33	8413.33	8970	8197.17	9605.4
	7056.33	7119.75	7080.62	7018.25	6434.5	4953.5	5876.5	5703.4	7409.86	5867.33	6630	7649.8	6098.44	8639.78	6713.14	7791	6709.33	7872	6571	7128.67	7817.5	6744.43	6951.86	8951.5	7986.5	7246.11	7262	8211.67	5876.2	7955.83	8120.5	10239.9	7671.67	8842.11	7472.33	9156.29	11159.6	8908.67	6288.44	9485	10244.7	9391	9443.78	10078	6845.33	8860.22	8578.25	8241.5	10062
	7030.67	7154.12	7227.75	6859.25	6094.88	5151.62	5597.75	5709	8246.29	5651	6570.67	8004.2	6570.78	8626.78	6680.57	7320.44	6656.17	7922.17	6667.83	7380.33	7762	7301.71	6723.43	9010.5	8487.5	7446.33	7166.56	8183.33	5675.2	8008	8226.83	9744	7729	9054.89	7869.56	8847.43	11355.1	9287.44	6811.89	9743.11	9439.67	9169	9334.78	10569	6715.67	8929.22	8526.5	8577	10145.8
	7254.5	7350.88	7727.88	6864.12	6387.5	5711.75	5574.5	5392.2	7944.14	5904.33	6178	9598.6	7243.44	8409.89	6894.29	7163.11	7098.5	8004.67	6270.83	7608.67	7697.5	8226	6834.43	9446	8964.25	7182.22	7449.56	8504.5	5666.8	8260.83	8563.5	9531.22	8115.83	8966	8515.78	8848.71	11409.7	10065.6	7456.22	10016.8	9899.33	9399.5	9599.22	10731.2	6705.67	8946.44	8405.75	8375.67	10178.8
	7333.83	7406.88	7985.5	6660.88	6355.38	5909.38	5505.5	5496	8094.71	6462.67	6353.33	8444.2	7565.56	8706	7411.29	6884.56	7329.5	8126.5	6136.83	7575	8108.25	9026.43	6683.57	9844.25	9799.5	7566.89	7661.89	9121	5948.6	8022	8700	9382.78	8131.33	8899.78	9091.33	8873.86	11728.3	10603.6	8153.56	10071.7	9875	9946.75	9351.44	11112	6732.33	9267.89	8732.25	8647.67	10113.2
	7341.5	7528.12	7957.25	6745.88	6500.75	6159.88	5485.5	5729.6	8103.43	6337.33	5866.33	8391.2	8119.56	9984.89	7714	6796.11	7380.5	8331.83	6318.5	8028.67	8634.75	9394.14	6760.86	10075.5	10066	7755.56	7791.67	9853.67	6126.2	8455.33	8931.17	9212.56	8118	9210.56	9898.22	8897.86	11953.6	11386.6	9245.11	10483.6	10238.3	10135.2	9912	11775.2	7028.33	9526.78	8707.25	8820.67	10340.6
	7348.5	7326.38	8092.62	6624.25	6893.38	6471.12	5498.5	5916.4	8511.57	6695	6168.67	8154.2	8342.67	9185.89	7685.86	6872.67	7463.33	8980.67	6421.67	8402.33	9151.5	10016.9	7138.71	9991.25	10394.2	7977.33	7713.56	10439.8	6349.6	8172.5	9107	9087.56	8376.17	9272.67	10513.7	8971.43	12401.4	12062.2	9707.56	10944	9770.33	10276.5	9869.11	12431	6895.33	9344.44	8728.75	8848.5	10525.4
	7164.67	7277.75	8350	6890.25	6943.5	6457.62	5576	5816.4	8681.71	6549.33	6075.67	8486.2	8555.56	9147.11	7848.86	6904.89	7466.17	9310.5	6491.17	8591.67	8966.25	10534.9	6909.29	10014.8	10698.5	8308.33	7947.67	10880.3	6802	8417.5	9379.83	9273.11	8727	9950.67	10916.4	8859.57	12657.2	12365.3	10129.8	11589.9	10443.3	10504	10228.4	12819	7182.67	9160.33	9003	8884	10621.6
	6973	7118.5	8560.12	6777	7249.75	6533.38	5884.25	5936	8270.43	6483.33	6300.67	8836.2	8908.56	9165.78	8024.14	6746.78	7483.33	9868.67	6847.33	8842.5	9312.75	9968.86	7134.43	10125	11177.5	8569.44	8126	12024.8	7050.6	8668.33	9342.5	9280.33	8981.33	10244.7	11615	8833.71	12838	12670.3	10195.2	12178	10232.3	10852.2	10478.1	13461.5	7517	9353.33	9347.25	8973.67	10460.8
	6866.5	6935.62	8381.25	6630.38	7217.38	6802.88	5773.25	6326.4	8476.71	6842	6280.67	8933.6	9067.78	9228.56	8582.86	7011.89	7385	10078.8	6789.17	9022.67	9251.75	9735	7207.14	10475.8	11401.5	8871.33	8070.22	11926	7079.2	8533	9580.5	9507.22	9160.83	10208.7	12080.9	8907.29	13208.2	12700.1	10495.1	13130.7	10288.3	10917.8	10369	13576.2	7589.67	9206	9236.5	8665.17	10350.8
	6932.58	6807.88	7917.75	6546	7006.88	7059.25	6137	6221	8316.14	6771	6551	8939.4	9389	9386.33	8559	7116.33	7379.17	10664.6	7007.5	9688	9219	9000	7383.86	10603	11173	8524.33	8277.33	12192.5	7043.2	8331.33	9575.83	9500.11	9613.5	10249.1	12299.4	8984	13118.6	13058.6	10186.9	13028	10507.7	11322.2	10734.7	13884.5	7338.67	9319.56	9154.25	8583.5	10373.4
	6616.33	6305.75	7424.88	6983.38	7112.12	6834.75	6330	6309	8190.29	6650.67	6521	8701.4	9188	9296.89	8886.86	7236.67	7457.33	10601	7349.17	9810.83	9046.25	8088.71	7494	10355	11046	8489.11	8342.89	11956.7	7038.6	8283.5	9245.83	9604.78	9483.17	10361	12163.6	9232.71	12894.6	12534	9559.78	13034.7	10435	11126.2	10787	13532	7093	8808.22	8699.75	8457.33	10583.2
	6536.67	6391.75	7483.75	6907.5	6997.25	6699	6534.25	6525.8	8012	6534.67	6316.33	8387.8	9637.56	9497.22	8300.14	7442.89	7707.67	10286.5	7331.67	9491.33	9034.75	7385.57	7655.57	10151	10391	8418.78	8516.56	11690.5	6817.6	8254.67	9089	9533.11	9653.33	10335.9	12074.4	9344.86	12579.2	12013.6	9362.33	13213	10173	11785.8	10948.4	13017.2	7012.33	9817.22	8655.25	8418	10395.2
	6227.17	6057.88	7103.75	6431.75	7177.25	6678.62	6637	6486.2	7920.71	6494	6629.67	8204.4	8129.11	9021.33	8374.29	7455.44	7749.33	10499.5	7157.33	9255.83	8665.25	6722.29	7810.57	10183	10192.5	8144.56	8153.89	11106.7	6822.6	8115.67	8720.5	9580.89	9507.83	9914	11541.8	9111	12008.2	11405.9	9017.11	12791.7	9538	11501.5	10835.3	12579	7007.33	8289.11	8366	8176.67	10210
	6159.33	5744.12	7175.38	6355.5	6962.5	6395.12	6591	6265	7419.71	6207.33	6718	8023.8	7806.22	8930	7839.57	7509.56	7638.67	9909.67	7055	9040.5	8460.25	6222.57	7512.86	9621.25	9865.25	7842	8069.33	10969.2	6560	7805	8551.33	9126.44	9067.67	9553.89	10467.3	9246.86	11318	10713.9	7938.89	12677.4	9897.33	11533.8	10590.7	11731.2	7085	7938.44	8185.25	7738	9817.2
	5900.83	5876.75	6997.25	6228.38	6821.5	5964.75	6747.75	6217.6	7198.57	6175.33	6549.33	7798.6	7302.11	8690.22	7498.86	7555.67	7469.83	9890.5	7116.83	9212.33	8211.75	5690.43	7626.43	9095.75	9159	7326.56	8009.11	10251.5	6322.4	7444.5	8470.83	9022.22	9302.5	9310.11	9962.89	9249.43	11023.4	9933.11	7476.11	11507.6	9389	10967	10580.2	10928.5	6743.67	7643.89	7703.25	7524.33	9689.8
	5766.83	5619.38	6906.12	6230.38	6359.12	5687.62	6510.75	6230.4	6706.86	5758.33	6369.67	7727.4	6420.67	8271.67	7068.29	7711.11	7156.67	9762.17	6854.83	8691.5	8125.75	5056.57	7406.71	8874.5	8783.75	7182.22	7880.33	9605.83	6269.4	7330	7723.83	8755.22	9014.17	9256.67	9306.44	9390	10625.6	9282.33	6788	10910.9	9489.67	10806	10152.3	9944.75	6581.67	7493.78	7368.5	7623.17	9195.6
	5496	5536.5	6560.88	6317.62	6198.12	5295.12	6827.5	6198.8	6514.43	5453	6439.33	7229.6	5670.22	7847.44	6771.57	7725.11	7087.83	9494.33	7049.67	10479.8	8109.75	4940.29	7066.71	8060.25	8219	6852.89	7646.56	8973.83	6097.6	7346.83	7554.17	8393.56	8682.83	9360.33	8409.67	9330.57	10599	8374.78	6193.67	10314.6	9396	10660.8	9800.33	9423.25	6453.33	7136.78	7139.5	7144.17	9024.2
	5159.33	5419.75	6448.25	6073.12	6028.5	5021.62	6367.25	5934.4	6492	5214.67	6334.67	9168.9	5250.11	7847.28	6516.43	7846.67	6623.67	8881.83	6701.83	7796.5	8095	4720.71	6843.57	7816.25	7636.25	6717.67	7292	8101.17	5853.2	7032.17	7102	8311.22	8375.5	11805	7837.78	9192	9993.11	7845.78	5750.56	9910.44	8971.67	10363.2	9672.33	8950.25	6456.67	6824.22	6817.75	6756.5	8918.8
	4966.33	5297.88	6206.38	5911.62	5635.75	4666.12	6170.25	5387.6	6216.86	5304	6071	7367	5217.89	7556.67	6078.57	7717.33	6330	8630.83	6489.33	7417.17	7354.75	4656.43	6562.57	7353.5	7332.5	6545.78	6809.67	7677.5	5745.2	6957.5	7058.83	7951.33	7952.33	8639.89	7123.11	8831.86	9772.22	7339.78	7024.67	9503.78	8402.67	10189.8	9398.89	8678	6045.33	6377.44	6435.75	6636.5	8332.6
	4952	5182.75	5925.62	5675.88	5468.75	4440.5	5949	5262.2	6082.14	5173.67	5745	7280.2	5026.22	7075.67	5601.14	7405.22	6230	8071.17	6280.17	7240.17	6840	4492.86	6361.86	7374	6447.5	6165.89	6410.11	7213.17	5623.4	6757.67	6622.67	7894	7500.83	8610.44	6941.44	8267.14	9226.44	6992.89	5084.67	8891.56	7980.67	9569.75	9009.89	7672.25	6049.67	6065	6165.25	6356.5	7507
	4710.83	5267.12	5618.38	5660.5	5144.25	4293.88	5678	4965.8	5849.57	5007.33	5562.33	7384.6	4980.67	6805.89	5294	7061.67	5699.5	7703.83	6251.17	6898	6355.25	4594.29	6015.29	7024.25	6120.25	6228.67	6316.33	6722.5	5356	6413.33	6340.33	7572.22	7336.33	8133.67	6212.78	8243	9411.33	6707.22	4911.44	8372.89	7611	9270.75	8808.67	7961.75	5964	6024.89	6054	6235.17	7374.8
	4798	5595.12	5662.75	5508	5220.75	4090.62	5434.25	4911.2	5705.71	4684.67	5521.67	7117.6	4979.89	6584.33	5021.71	7121.78	5465.83	6996.83	5717.17	6851	5867.25	4677.71	5771.86	6939.75	5908.5	5975.44	5847.44	6562.17	5356.2	6537.17	6226.33	7103.67	6969.5	7982.67	5526.78	7754.86	9414.67	6368.11	4702.33	8241.11	7513.33	8617.5	8417.67	7607.25	5817	5911.89	5917	5973.33	7155
	4725.33	5618	6020	5396.5	4979.62	4082.88	5079.5	4714.4	5711.14	4709	5281	6933.6	5004.78	6416.33	4813.14	6530.89	5372.67	6670.67	5816.83	6526	5423.75	5042	5622.86	6565	6037	5779.89	5735.89	6227.17	5442.4	6279.67	6060.5	7113	6738.83	7686.44	5454.89	7455.43	9003.44	6517.11	4716.33	7809.56	7311	8087.5	7957	7689.5	5395	5991.89	5719.75	6018.5	7014
	5210.83	5785.12	6116.75	5285.12	4864.25	4136.62	5068	4721	5965.29	4492.33	5125.33	6976.6	5087.89	6198.56	4770.43	6184.22	5310.17	6162.67	5298.67	6385	5257.5	5355	5290.29	6441	6205.25	5690.78	5651.56	6199.33	4990.8	6203.83	5815.67	6653.78	6368.33	7386.89	5260.89	7084.86	8785.11	6336.56	4793.89	7581.11	7086.67	7924.25	7717.44	7624.75	5558.33	6062	5692.75	6224.83	6890.6
	5328.83	5906.62	6148.88	5155.12	4687.12	4230	4688.75	4565.8	6190	4432	4698.67	8328.6	5200.78	6249.78	4891.57	5828.22	5166.83	6106.17	4979.33	6188.83	5082.5	5831.29	5154.29	6651.25	6480.5	5614.44	5466.44	6541.67	5088.4	5891.5	5903.67	6238.89	6702.67	7131.56	5300.33	7034.57	8334.22	6502.78	5128.67	7429.11	6876.67	7746.75	7611.33	7791	5652.67	6181.89	5653.25	6004.83	7050.2
	5480.17	6131.62	5869	5148.62	4603.12	4283.38	4684	4609.2	6152.14	4370	4878.67	6915.2	5259.44	6180.67	4684	5652.89	4971.83	6030.67	4915.67	5911.17	5225.5	6295.86	5007	7239.5	7093	5521.11	5506.22	6792.5	4960.4	5947.5	6017.17	6272.67	6299.67	7127.44	5894.11	6368.43	8072.67	6956.78	5579.67	7383.33	6766.33	7334.25	7405.11	8412	5478.33	6415.89	5892.25	6372.67	7198.6
	5915.33	6344.12	6049.62	5068.25	4632	4542.38	4588.5	4654.2	6204.86	4477	4770.33	7073.2	5543.44	6062.78	5191.71	5462.11	5164.83	6258.67	4780	6003.67	5298.5	6786.29	5019.43	7614	7137	5705.44	5599.33	7105	5114.4	5777.5	6194.83	6222.11	6602.17	7145.56	6075.56	6089.14	8278.89	7543.67	6004.89	7858.11	6967	7253.75	7518.89	8536	5705.67	6838.33	6213.5	6290	7478
	5916.67	6541.25	6306.5	5128	4775.38	4732.12	4449.5	4549.6	6093.71	4783.67	4600	6906	5803.22	6122.89	5305.86	5190.22	5315.17	6413.83	4875.5	6205.67	5556.5	7093.71	5075.14	7767.25	7382.5	5729.89	5785.44	7393.67	5258	5940.33	6287.5	6360	6643.5	7242.89	6546.22	6193.14	8273.22	7870.44	6422.11	7676.11	11460	7434.75	7534.89	9297	5969.67	6915	6241.5	6676.33	7549
	5777.67	6296.75	6361.12	5108.12	5013.75	5127.12	4423.75	4629.2	6387.14	4634	4554.33	7134	6214	6343.11	5377.71	5143.11	5496.5	6548.83	4745.17	6449	5831	7737.57	5062.14	7735.5	7700.75	5807.78	6009	7891.33	5240.2	5998.33	6384.17	6102.44	6781.5	6922.89	6909.22	6165.14	8500.33	8710.89	7006.67	8115.56	7079	7380.75	8993.22	9586.75	5516	7231.89	6535.25	6541.5	7715.2
	5958.5	5949.5	6343.75	5125.5	4854.38	5493.75	4356.75	4592.6	6297	4934.33	4409.67	7093	6211.44	6577.22	5478.86	5044.11	5700.17	6901.25	4893.67	6499.83	6189.75	7804.14	5135.57	7910	8060.75	5928.56	6414	8506	5367.6	5972.5	6609	6150.78	7147.5	6885	7478.22	6084.71	8701	9169.78	7697.33	8484.56	7029	7695.5	7714.67	10229.8	5834.33	7316.44	6887.5	6719.33	7592.6
	5898.67	5973.38	6239.38	5314.5	5087.38	5970	4597.5	4810.8	6173.14	5184	4676	7015.2	6559.56	6793.78	5913	5185.22	5903.67	6923.5	5113.67	6637.67	6222.75	8095	5274.14	8052.25	8263.75	7875	6506.44	9295.17	5427.8	6087.17	6683.67	6384.11	7095.17	7205.22	7979.44	6253.29	8768.22	9524.56	7948.11	9222.44	7329	7917	7678.22	10588.8	5820.33	7476.78	7032.25	6899.83	7776
	5765.83	5669.62	6208.5	5300.75	5374	6037.25	4588.25	5062.2	6275.71	5351.67	4721	7033.2	6849.11	6964.56	6112.86	5048.44	6049.83	6923.83	5215.33	6829	6613.5	7956	5692.14	8203.75	8574	6094.33	6872.44	10176.7	5419.8	6098.83	6790.5	6607	7035.83	7317	8633.22	6478	9130	9952.78	8234.44	9389.67	7348	8269.75	7996.78	11376.8	5597.67	7540.89	7114.75	6655.67	8146
	5894	5523.62	5855.88	5339.12	5569.38	6068.5	4884.5	4913.2	6456.14	5472.33	4954.67	6973.6	7028.56	7187.67	6208.43	5227.89	6256	7548.17	5449	6933.5	6909.75	7864	5831.14	7886.25	8623	6319.89	7014.22	10270	5425.8	6219.33	6598.33	6653.78	7283.83	7690.78	9218.78	6412.29	9207.67	10100.1	8554.56	9680.11	7488.33	8294.75	8159	11408.5	5712.67	7543.89	7237	6818.67	8030.8
	5732	5572.12	5946.12	5406.5	5821.5	6267.38	4816.75	5330.4	6772.43	5721.67	5214.67	7050	7180.89	7122.56	6456.43	5397.78	6383.5	7814.5	5528.5	6989.17	6896.5	7707.43	6013.29	7937.5	8765.5	6391.89	7076	10175.7	5629.2	6107.33	6911.83	6916.89	7472.67	8244.33	9217.11	6996.86	9096.33	9984.89	8398.22	10072.4	7693	8869.5	8344	11297	5945.33	7207.11	7457	6650.5	8180.2
	5632.33	5184.88	5715.75	5319.38	5707.62	6111.62	4940	5068.2	6562.71	5596.33	5076	7006.4	7007.89	7044.56	6438.57	5558.22	6509.67	8444.17	5686.5	7448.33	7092.5	7603.29	6060.29	8030	8711.75	6389.56	7229.22	10264.5	5569.4	6042.83	7029	6837.89	7763.5	8274.78	8831.89	6923.29	8804.22	9806.67	8410.11	9943.56	7454	9415.75	8656.22	11699.8	5536.67	7080.44	7292	6859.5	8137.8
[truncated: 211 more columns]

## Sheet: Raw Time
Time	ZT	ExT
15.75	13.75	19.75
16.75	14.75	20.75
17.75	15.75	21.75
18.75	16.75	22.75
19.75	17.75	23.75
20.75	18.75	0.75
21.75	19.75	1.75
22.75	20.75	2.75
23.75	21.75	3.75
24.75	22.75	4.75
25.75	23.75	5.75
26.75	0.75	6.75
27.75	1.75	7.75
28.75	2.75	8.75
29.75	3.75	9.75
30.75	4.75	10.75
31.75	5.75	11.75
32.75	6.75	12.75
33.75	7.75	13.75
34.75	8.75	14.75
35.75	9.75	15.75
36.75	10.75	16.75
37.75	11.75	17.75
38.75	12.75	18.75
39.75	13.75	19.75
40.75	14.75	20.75
41.75	15.75	21.75
42.75	16.75	22.75
43.75	17.75	23.75
44.75	18.75	0.75
45.75	19.75	1.75
46.75	20.75	2.75
47.75	21.75	3.75
48.75	22.75	4.75
49.75	23.75	5.75
50.75	0.75	6.75
51.75	1.75	7.75
52.75	2.75	8.75
53.75	3.75	9.75
54.75	4.75	10.75
55.75	5.75	11.75
56.75	6.75	12.75
57.75	7.75	13.75
58.75	8.75	14.75
59.75	9.75	15.75
60.75	10.75	16.75
61.75	11.75	17.75
62.75	12.75	18.75
63.75	13.75	19.75
64.75	14.75	20.75
65.75	15.75	21.75
66.75	16.75	22.75
67.75	17.75	23.75
68.75	18.75	0.75
69.75	19.75	1.75
70.75	20.75	2.75
71.75	21.75	3.75
72.75	22.75	4.75
73.75	23.75	5.75
74.75	0.75	6.75
75.75	1.75	7.75
76.75	2.75	8.75
77.75	3.75	9.75
78.75	4.75	10.75
79.75	5.75	11.75
80.75	6.75	12.75
81.75	7.75	13.75
82.75	8.75	14.75
83.75	9.75	15.75
84.75	10.75	16.75
85.75	11.75	17.75
86.75	12.75	18.75
87.75	13.75	19.75
88.75	14.75	20.75
89.75	15.75	21.75
90.75	16.75	22.75
91.75	17.75	23.75
92.75	18.75	0.75
93.75	19.75	1.75
94.75	20.75	2.75
95.75	21.75	3.75
96.75	22.75	4.75
97.75	23.75	5.75
98.75	0.75	6.75
99.75	1.75	7.75
100.75	2.75	8.75
101.75	3.75	9.75
102.75	4.75	10.75
103.75	5.75	11.75
104.75	6.75	12.75
105.75	7.75	13.75
106.75	8.75	14.75
107.75	9.75	15.75
108.75	10.75	16.75
109.75	11.75	17.75
110.75	12.75	18.75
111.75	13.75	19.75
112.75	14.75	20.75
113.75	15.75	21.75
114.75	16.75	22.75
115.75	17.75	23.75
116.75	18.75	0.75
117.75	19.75	1.75
118.75	20.75	2.75
119.75	21.75	3.75
120.75	22.75	4.75
121.75	23.75	5.75
122.75	0.75	6.75
123.75	1.75	7.75
124.75	2.75	8.75
125.75	3.75	9.75
126.75	4.75	10.75
127.75	5.75	11.75
128.75	6.75	12.75
129.75	7.75	13.75
130.75	8.75	14.75
131.75	9.75	15.75
132.75	10.75	16.75
133.75	11.75	17.75
134.75	12.75	18.75
135.75	13.75	19.75
136.75	14.75	20.75
137.75	15.75	21.75
138.75	16.75	22.75
139.75	17.75	23.75
140.75	18.75	0.75
141.75	19.75	1.75
142.75	20.75	2.75
143.75	21.75	3.75
144.75	22.75	4.75
145.75	23.75	5.75
146.75	0.75	6.75
147.75	1.75	7.75
148.75	2.75	8.75
149.75	3.75	9.75
150.75	4.75	10.75
151.75	5.75	11.75
152.75	6.75	12.75
153.75	7.75	13.75
154.75	8.75	14.75
155.75	9.75	15.75
156.75	10.75	16.75
157.75	11.75	17.75

## Sheet: Smoothed Data
Cell:	1	2	3	4	5	6	7	8	9	10	11	12	13	14	15	16	17	18	19	20	21	22	23	24	25	26	27	28	29	30	31	32	33	34	35	36	37	38	39	40	41	42	43	44	45	46	47	48	49
	22262.2	20836	24135.3	19092.3	17927.5	24629.6	27754.5	18359.8	28524.7	24378.7	18566.7	23117.9	19287.9	27546.4	29525.5	19924	21143.1	26497.5	24701.3	25378.6	26559.9	24653.5	26225.2	28135.1	26778.7	25473.1	28286.5	34182.3	16165.5	26490.1	20790.6	18535.1	24645.4	27283.9	31486.9	28643.4	27389.4	29018.6	19712.6	31833.4	24413.5	25764.9	27189.3	31479.3	20263.4	24162.9	28513.3	28980.9	20406.8
	22167.6	20751	24028.1	19031.1	17876.6	24515.8	27649	18316.4	28390	24262.5	18512.7	23033.1	19199.1	27446.6	29399	19870.7	21090.3	26397.1	24629.4	25299.2	26438.3	24530.1	26136.2	28023.5	26678	25360.2	28195.2	34047.1	16103.5	26376.9	20711.6	18474.7	24585.1	27205.6	31340.1	28557.6	27293	28892	19622.7	31716.2	24335.2	25701.9	27122.3	31367.8	20178.6	24062.3	28386.2	28848.3	20332
	22073.3	20666.3	23921.3	18970	17825.7	24402.5	27544	18273.1	28255.9	24146.8	18458.7	22948.5	19110.6	27347.3	29273	19817.5	21037.6	26297.1	24557.6	25220.1	26317.2	24407.4	26047.6	27912.3	26577.7	25247.8	28104.3	33912.5	16041.6	26264.2	20632.9	18414.5	24524.8	27127.5	31194.1	28472	27197	28766	19533.2	31599.5	24257.2	25639	27055.5	31256.6	20094.2	23962.2	28259.7	28716.3	20257.5
	21979.4	20582	23815	18909.1	17775	24289.7	27439.3	18229.9	28122.5	24031.7	18404.9	22864.3	19022.6	27248.3	29147.6	19764.4	20985.1	26197.5	24486.1	25141.2	26196.7	24285.2	25959.2	27801.6	26477.7	25135.8	28013.6	33778.4	15980.1	26152	20554.5	18354.6	24464.8	27049.7	31048.7	28386.6	27101.3	28640.6	19444.1	31483.1	24179.5	25576.3	26988.8	31145.9	20010.1	23862.4	28133.8	28584.9	20183.2
	21886	20498.1	23709.1	18848.5	17724.5	24177.5	27335.1	18186.8	27989.7	23917.1	18351.3	22780.3	18934.9	27149.7	29022.7	19711.5	20932.7	26098.3	24414.8	25062.6	26076.7	24163.7	25871.2	27691.3	26378.2	25024.4	27923.2	33644.8	15918.7	26040.3	20476.4	18294.8	24404.8	26972	30904	28301.5	27006	28515.7	19355.4	31367.2	24102	25513.7	26922.4	31035.5	19926.4	23763.1	28008.4	28454.1	20109.2
	21792.9	20414.5	23603.8	18788	17674.1	24065.7	27231.2	18143.9	27857.5	23803.1	18297.9	22696.7	18847.7	27051.5	28898.3	19658.7	20880.4	25999.4	24343.7	24984.2	25957.3	24042.8	25783.4	27581.4	26279	24913.4	27833.1	33511.8	15857.7	25929	20398.6	18235.2	24345	26894.6	30760	28216.7	26911	28391.4	19267.1	31251.8	24024.7	25451.3	26856	30925.5	19843	23664.1	27883.6	28323.9	20035.5
	21700.3	20331.2	23498.9	18727.7	17623.8	23954.5	27127.7	18101	27725.9	23689.6	18244.6	22613.4	18760.9	26953.6	28774.5	19606.1	20828.3	25901	24272.9	24906.1	25838.4	23922.5	25696	27472	26180.2	24803	27743.3	33379.3	15796.8	25818.2	20321.1	18175.8	24285.4	26817.4	30616.6	28132.1	26816.3	28267.6	19179.2	31136.7	23947.7	25389.1	26789.9	30815.9	19760	23565.6	27759.3	28194.3	19962
	21608	20248.3	23394.5	18667.6	17573.7	23843.8	27024.7	18058.2	27595	23576.7	18191.4	22530.4	18674.5	26856	28651.2	19553.6	20776.3	25802.9	24202.2	24828.2	25720.1	23802.8	25608.8	27363	26081.7	24693	27653.8	33247.3	15736.2	25707.9	20243.9	18116.7	24225.9	26740.5	30473.9	28047.8	26722	28144.4	19091.8	31022.1	23871	25327	26723.9	30706.8	19677.3	23467.5	27635.6	28065.4	19888.9
	21516.1	20165.7	23290.5	18607.7	17523.8	23733.6	26922	18015.6	27464.7	23464.3	18138.4	22447.7	18588.4	26758.8	28528.4	19501.3	20724.4	25705.2	24131.7	24750.6	25602.4	23683.7	25522	27254.5	25983.7	24583.5	27564.6	33115.9	15675.8	25598.1	20167	18057.7	24166.6	26663.8	30331.9	27963.7	26628	28021.7	19004.7	30907.9	23794.5	25265.1	26658.1	30598	19595	23369.9	27512.5	27937	19816
	21424.6	20083.5	23187	18548.1	17474	23624	26819.7	17973	27335.1	23352.5	18085.6	22365.4	18502.8	26662	28406.2	19449.1	20672.7	25607.9	24061.5	24673.2	25485.2	23565.2	25435.5	27146.4	25886	24474.5	27475.6	32985	15615.7	25488.8	20090.4	17998.9	24107.4	26587.2	30190.6	27879.9	26534.4	27899.5	18918	30794.1	23718.2	25203.3	26592.4	30489.6	19513.1	23272.6	27389.9	27809.2	19743.3
	21333.6	20001.6	23084	18488.6	17424.3	23514.8	26717.8	17930.6	27206	23241.2	18032.9	22283.3	18417.6	26565.6	28284.5	19397	20621.1	25510.9	23991.4	24596.1	25368.5	23447.4	25349.2	27038.7	25788.7	24366	27387	32854.6	15555.7	25379.9	20014.1	17940.3	24048.4	26511	30049.9	27796.3	26441	27777.9	18831.8	30680.8	23642.2	25141.7	26526.9	30381.6	19431.4	23175.7	27267.8	27682	19671
	21242.9	19920.1	22981.5	18429.3	17374.8	23406.2	26616.4	17888.2	27077.6	23130.4	17980.4	22201.6	18332.8	26469.5	28163.3	19345.1	20569.6	25414.4	23921.6	24519.2	25252.4	23330.1	25263.3	26931.5	25691.7	24258	27298.7	32724.8	15496.1	25271.5	19938.1	17881.9	23989.5	26434.9	29909.9	27713	26348.1	27656.8	18745.9	30567.9	23566.4	25080.2	26461.6	30274	19350.2	23079.3	27146.3	27555.4	19598.9
	21152.6	19838.9	22879.4	18370.1	17325.4	23298	26515.3	17846	26949.8	23020.2	17928	22120.1	18248.4	26373.7	28042.7	19293.3	20518.3	25318.2	23851.9	24442.5	25136.8	23213.4	25177.6	26824.7	25595.2	24150.4	27210.6	32595.5	15436.6	25163.6	19862.4	17823.7	23930.8	26359.1	29770.6	27629.9	26255.4	27536.2	18660.4	30455.4	23490.9	25018.9	26396.4	30166.8	19269.2	22983.2	27025.4	27429.4	19527.1
	21062.6	19758	22777.8	18311.2	17276.2	23190.4	26414.6	17803.8	26822.6	22910.5	17875.8	22039	18164.4	26278.3	27922.6	19241.7	20467.1	25222.4	23782.5	24366.1	25021.8	23097.3	25092.2	26718.4	25499	24043.3	27122.9	32466.7	15377.4	25056.1	19787	17765.7	23872.2	26283.4	29631.9	27547.1	26163.2	27416.2	18575.4	30343.3	23415.6	24957.7	26331.5	30059.9	19188.7	22887.6	26905	27304	19455.5
	20973.1	19677.5	22676.6	18252.5	17227.1	23083.2	26314.3	17761.8	26696	22801.3	17823.8	21958.1	18080.7	26183.3	27803	19190.2	20416	25126.9	23713.3	24290	24907.3	22981.8	25007.2	26612.4	25403.1	23936.7	27035.4	32338.4	15318.4	24949.1	19711.9	17707.8	23813.8	26208	29493.9	27464.6	26071.2	27296.8	18490.7	30231.6	23340.6	24896.7	26266.6	29953.5	19108.4	22792.4	26785.1	27179.1	19384.2
	20884	19597.3	22575.9	18194	17178.1	22976.6	26214.3	17719.9	26570	22692.7	17771.9	21877.6	17997.5	26088.6	27683.9	19138.9	20365.1	25031.9	23644.3	24214.1	24793.4	22866.9	24922.4	26507	25307.7	23830.5	26948.3	32210.6	15259.7	24842.6	19637	17650.2	23755.5	26132.9	29356.5	27382.3	25979.6	27177.8	18406.4	30120.4	23265.8	24835.9	26202	29847.5	19028.5	22697.5	26665.8	27054.9	19313.2
	20795.2	19517.5	22475.7	18135.7	17129.4	22870.5	26114.8	17678	26444.7	22584.6	17720.1	21797.4	17914.7	25994.3	27565.4	19087.7	20314.3	24937.2	23575.4	24138.5	24680	22752.5	24837.9	26401.9	25212.6	23724.8	26861.4	32083.4	15201.2	24736.5	19562.5	17592.8	23697.3	26057.9	29219.8	27300.2	25888.3	27059.4	18322.5	30009.6	23191.3	24775.2	26137.5	29741.8	18949	22603.1	26547	26931.2	19242.4
	20706.8	19438	22375.9	18077.5	17080.7	22764.9	26015.6	17636.3	26319.9	22477	17668.5	21717.5	17832.2	25900.3	27447.4	19036.6	20263.6	24842.9	23506.8	24063.1	24567.1	22638.8	24753.7	26297.3	25117.8	23619.6	26774.8	31956.7	15142.9	24630.9	19488.3	17535.6	23639.4	25983.2	29083.8	27218.4	25797.4	26941.5	18239	29899.2	23117	24714.7	26073.2	29636.5	18869.7	22509.1	26428.7	26808.1	19172
	20618.9	19358.9	22276.6	18019.6	17032.2	22659.7	25916.9	17594.7	26195.8	22370	17617.1	21637.9	17750.2	25806.7	27329.9	18985.7	20213.1	24749	23438.4	23987.9	24454.8	22525.6	24669.8	26193.1	25023.5	23514.8	26688.5	31830.5	15084.9	24525.8	19414.3	17478.5	23581.5	25908.7	28948.3	27136.9	25706.7	26824.2	18155.9	29789.2	23043	24654.3	26009.1	29531.7	18790.9	22415.5	26311	26685.6	19101.7
	20531.3	19280	22177.8	17961.8	16983.9	22555.1	25818.5	17553.2	26072.2	22263.5	17565.8	21558.6	17668.5	25713.5	27212.9	18934.9	20162.7	24655.4	23370.2	23913	24343	22413	24586.3	26089.4	24929.5	23410.5	26602.5	31704.8	15027.1	24421.1	19340.7	17421.7	23523.9	25834.4	28813.6	27055.6	25616.5	26707.4	18073.2	29679.6	22969.2	24594.1	25945.1	29427.2	18712.3	22322.2	26193.8	26563.7	19031.8
	20444	19201.6	22079.4	17904.3	16935.7	22451	25720.5	17511.8	25949.3	22157.5	17514.7	21479.6	17587.3	25620.6	27096.4	18884.3	20112.5	24562.3	23302.2	23838.4	24231.8	22301	24502.9	25986.1	24835.9	23306.7	26516.8	31579.7	14969.5	24316.9	19267.3	17365.1	23466.4	25760.3	28679.5	26974.6	25526.5	26591	17990.9	29570.4	22895.6	24534	25881.3	29323.1	18634.1	22229.4	26077.1	26442.3	18962.1
	20357.2	19123.4	21981.4	17846.9	16887.6	22347.3	25622.9	17470.5	25827	22052	17463.7	21401	17506.4	25528	26980.5	18833.8	20062.3	24469.5	23234.4	23764	24121.1	22189.6	24419.9	25883.2	24742.6	23203.3	26431.3	31455.1	14912.1	24213.1	19194.3	17308.6	23409	25686.5	28546	26893.8	25436.9	26475.3	17909	29461.7	22822.3	24474.2	25817.7	29219.4	18556.3	22137	25960.9	26321.6	18892.7
	20270.7	19045.6	21883.9	17789.7	16839.7	22244.1	25525.7	17429.3	25705.2	21947	17412.9	21322.6	17425.9	25435.8	26865	18783.5	20012.4	24377.1	23166.8	23689.8	24010.9	22078.7	24337.2	25780.7	24649.7	23100.3	26346.2	31330.9	14855	24109.8	19121.5	17252.4	23351.8	25612.9	28413.1	26813.2	25347.7	26360	17827.4	29353.3	22749.2	24414.4	25754.2	29116	18478.7	22044.9	25845.3	26201.4	18823.5
	20184.6	18968.1	21786.9	17732.8	16791.9	22141.5	25428.8	17388.2	25584.1	21842.6	17362.2	21244.5	17345.8	25344	26750.1	18733.3	19962.5	24285	23099.4	23615.9	23901.2	21968.5	24254.8	25678.7	24557.2	22997.8	26261.3	31207.3	14798.1	24007	19049	17196.3	23294.7	25539.5	28280.9	26732.9	25258.7	26245.3	17746.2	29245.4	22676.4	24354.8	25690.9	29013.1	18401.5	21953.3	25730.2	26081.7	18754.6
	20098.9	18891	21690.3	17676	16744.3	22039.3	25332.4	17347.2	25463.6	21738.6	17311.7	21166.7	17266.1	25252.5	26635.7	18683.2	19912.8	24193.4	23032.3	23542.2	23792.1	21858.7	24172.6	25577.1	24465	22895.8	26176.7	31084.3	14741.4	23904.6	18976.8	17140.4	23237.8	25466.3	28149.3	26652.9	25170.1	26131	17665.5	29137.9	22603.8	24295.4	25627.8	28910.5	18324.7	21862	25615.6	25962.7	18686
	20013.5	18814.2	21594.1	17619.4	16696.8	21937.6	25236.3	17306.4	25343.6	21635.2	17261.3	21089.3	17186.7	25161.3	26521.8	18633.3	19863.2	24102.1	22965.3	23468.8	23683.5	21749.6	24090.8	25475.9	24373.2	22794.2	26092.5	30961.7	14685	23802.6	18904.9	17084.8	23181	25393.3	28018.4	26573.1	25081.9	26017.3	17585.1	29030.8	22531.4	24236.1	25564.8	28808.4	18248.1	21771.1	25501.6	25844.2	18617.6
	19928.6	18737.7	21498.4	17563	16649.5	21836.3	25140.6	17265.6	25224.3	21532.3	17211.1	21012.1	17107.8	25070.5	26408.3	18583.6	19813.8	24011.2	22898.5	23395.6	23575.4	21641	24009.2	25375.2	24281.7	22693	26008.5	30839.6	14628.8	23701.1	18833.3	17029.3	23124.4	25320.6	27888.1	26493.6	24993.9	25904.1	17505	28924.1	22459.3	24177	25502	28706.6	18171.9	21680.7	25388	25726.2	18549.5
	19843.9	18661.6	21403.1	17506.8	16602.3	21735.6	25045.2	17224.9	25105.5	21429.9	17161.1	20935.3	17029.2	24980.1	26295.4	18533.9	19764.5	23920.6	22831.9	23322.7	23467.9	21533	23927.9	25274.8	24190.6	22592.3	25924.8	30718.1	14572.8	23600.1	18762	16974	23068	25248.1	27758.4	26414.3	24906.4	25791.5	17425.4	28817.8	22387.4	24118.1	25439.4	28605.2	18096	21590.6	25275	25608.9	18481.6
	19759.7	18585.8	21308.3	17450.7	16555.3	21635.3	24950.3	17184.4	24987.3	21328	17111.1	20858.7	16951	24890	26183	18484.4	19715.3	23830.4	22765.5	23250	23360.8	21425.5	23846.9	25174.9	24099.9	22492	25841.3	30597	14517	23499.5	18690.9	16918.9	23011.7	25175.8	27629.4	26335.2	24819.1	25679.3	17346.1	28711.9	22315.7	24059.3	25377	28504.2	18020.5	21500.9	25162.4	25492.1	18414
	19675.8	18510.3	21213.9	17394.9	16508.4	21535.6	24855.7	17143.9	24869.7	21226.6	17061.4	20782.5	16873.2	24800.2	26071.1	18435.1	19666.3	23740.6	22699.3	23177.6	23254.3	21318.6	23766.2	25075.5	24009.5	22392.1	25758.2	30476.5	14461.5	23399.3	18620.2	16864	22955.5	25103.7	27500.9	26256.4	24732.2	25567.6	17267.3	28606.4	22244.3	24000.7	25314.7	28403.5	17945.3	21411.6	25050.4	25375.8	18346.7
	19592.3	18435.2	21120	17339.3	16461.6	21436.2	24761.5	17103.6	24752.7	21125.7	17011.8	20706.5	16795.7	24710.8	25959.7	18385.9	19617.4	23651.2	22633.4	23105.4	23148.4	21212.3	23685.8	24976.4	23919.4	22292.7	25675.3	30356.4	14406.2	23299.6	18549.7	16809.3	22899.5	25031.8	27373.1	26177.8	24645.6	25456.5	17188.8	28501.3	22173.2	23942.2	25252.6	28303.3	17870.4	21322.6	24938.9	25260.1	18279.6
	19509.2	18360.4	21026.5	17283.8	16415	21337.4	24667.7	17063.3	24636.3	21025.3	16962.3	20630.9	16718.7	24621.8	25848.8	18336.9	19568.7	23562.2	22567.6	23033.4	23042.9	21106.5	23605.6	24877.8	23829.8	22193.7	25592.8	30236.9	14351.1	23200.4	18479.5	16754.8	22843.7	24960.2	27245.9	26099.5	24559.3	25345.9	17110.6	28396.6	22102.2	23883.9	25190.7	28203.4	17795.8	21234.1	24827.9	25145	18212.7
	19426.4	18285.9	20933.4	17228.6	16368.6	21239	24574.2	17023.2	24520.4	20925.4	16913	20555.5	16642	24533.1	25738.4	18287.9	19520.1	23473.5	22502	22961.7	22937.9	21001.2	23525.8	24779.5	23740.4	22095.1	25510.5	30117.9	14296.3	23101.5	18409.7	16700.5	22788	24888.7	27119.4	26021.5	24473.4	25235.7	17032.9	28292.3	22031.5	23825.7	25128.9	28103.9	17721.6	21145.9	24717.4	25030.4	18146.2
	19344	18211.8	20840.8	17173.5	16322.3	21141.1	24481.2	16983.2	24405.1	20826	16863.8	20480.4	16565.7	24444.7	25628.5	18239.2	19471.6	23385.2	22436.6	22890.3	22833.5	20896.6	23446.2	24681.8	23651.5	21997	25428.5	29999.4	14241.7	23003.2	18340	16646.4	22732.5	24817.5	26993.4	25943.6	24387.8	25126.1	16955.5	28188.4	21961.1	23767.7	25067.3	28004.8	17647.7	21058.2	24607.4	24916.4	18079.9
	19262	18137.9	20748.6	17118.6	16276.1	21043.7	24388.4	16943.3	24290.4	20727.1	16814.8	20405.7	16489.7	24356.7	25519.1	18190.5	19423.2	23297.2	22371.4	22819	22729.6	20792.4	23366.9	24584.4	23562.9	21899.3	25346.8	29881.4	14187.2	22905.2	18270.7	16592.4	22677.1	24746.5	26868	25866.1	24302.5	25017	16878.5	28084.9	21890.9	23709.9	25005.9	27906.1	17574.1	20970.8	24497.9	24802.9	18013.8
	19180.3	18064.4	20656.9	17063.9	16230.1	20946.7	24296.1	16903.5	24176.3	20628.7	16766	20331.2	16414.2	24269	25410.2	18142.1	19375	23209.6	22306.5	22748.1	22626.2	20688.8	23287.9	24487.4	23474.6	21802	25265.3	29763.9	14133.1	22807.7	18201.7	16538.7	22621.9	24675.8	26743.3	25788.7	24217.5	24908.3	16801.8	27981.8	21820.9	23652.2	24944.7	27807.7	17500.8	20883.7	24388.9	24690	17948
	19099	17991.3	20565.6	17009.4	16184.2	20850.2	24204.1	16863.8	24062.8	20530.8	16717.3	20257.1	16339	24181.7	25301.7	18093.7	19327	23122.4	22241.7	22677.3	22523.3	20585.7	23209.2	24390.9	23386.7	21705.1	25184.2	29646.8	14079.1	22710.6	18132.9	16485.1	22566.8	24605.2	26619.2	25711.6	24132.9	24800.2	16725.5	27879.1	21751.1	23594.7	24883.6	27709.7	17427.8	20797.1	24280.3	24577.6	17882.5
	19018	17918.4	20474.7	16955.1	16138.5	20754.2	24112.5	16824.2	23949.8	20433.4	16668.7	20183.2	16264.1	24094.7	25193.8	18045.5	19279	23035.6	22177.1	22606.9	22420.9	20483.2	23130.7	24294.7	23299.1	21608.6	25103.3	29530.3	14025.4	22614	18064.5	16431.8	22511.9	24534.9	26495.7	25634.8	24048.6	24692.6	16649.6	27776.8	21681.6	23537.4	24822.7	27612.1	17355.2	20710.8	24172.3	24465.7	17817.2
	18937.4	17845.9	20384.2	16901	16092.9	20658.6	24021.3	16784.7	23837.4	20336.4	16620.3	20109.7	16189.7	24008.1	25086.3	17997.5	19231.2	22949.1	22112.7	22536.6	22319	20381.2	23052.6	24199	23211.9	21512.6	25022.7	29414.3	13971.9	22517.8	17996.3	16378.6	22457.1	24464.7	26372.7	25558.2	23964.7	24585.4	16574.1	27674.9	21612.3	23480.2	24762	27514.9	17282.9	20624.9	24064.8	24354.5	17752.1
	18857.1	17773.7	20294.2	16847	16047.5	20563.5	23930.4	16745.3	23725.5	20240	16572	20036.4	16115.6	23921.8	24979.3	17949.5	19183.6	22863	22048.5	22466.6	22217.7	20279.8	22974.7	24103.7	23125	21417	24942.4	29298.8	13918.6	22422	17928.4	16325.6	22402.5	24394.8	26250.4	25481.8	23881	24478.8	16498.9	27573.4	21543.2	23423.1	24701.4	27418	17210.9	20539.4	23957.7	24243.7	17687.3
	18777.2	17701.9	20204.6	16793.3	16002.2	20468.8	23839.9	16706	23614.2	20144	16523.9	19963.4	16041.8	23835.8	24872.9	17901.8	19136.1	22777.3	21984.5	22396.9	22116.8	20178.9	22897.1	24008.8	23038.5	21321.8	24862.4	29183.8	13865.5	22326.7	17860.7	16272.8	22348.1	24325.1	26128.7	25405.7	23797.7	24372.6	16424.1	27472.3	21474.4	23366.2	24641	27321.6	17139.2	20454.3	23851.2	24133.5	17622.8
	18697.7	17630.3	20115.4	16739.7	15957.1	20374.6	23749.8	16666.9	23503.5	20048.5	16475.9	19890.8	15968.4	23750.2	24766.8	17854.1	19088.7	22691.9	21920.7	22327.4	22016.4	20078.5	22819.8	23914.4	22952.4	21227	24782.6	29069.2	13812.6	22231.8	17793.4	16220.2	22293.8	24255.6	26007.5	25329.8	23714.8	24267	16349.6	27371.5	21405.8	23309.5	24580.8	27225.5	17067.9	20369.5	23745.1	24023.8	17558.5
	18618.5	17559.1	20026.7	16686.3	15912.1	20280.9	23660	16627.8	23393.3	19953.5	16428.1	19818.4	15895.4	23665	24661.3	17806.6	19041.5	22606.9	21857.1	22258.1	21916.6	19978.6	22742.7	23820.3	22866.5	21132.6	24703.1	28955.2	13760	22137.3	17726.3	16167.8	22239.6	24186.4	25887	25254.2	23632.1	24161.8	16275.5	27271.2	21337.5	23252.9	24520.8	27129.8	16996.8	20285.1	23639.5	23914.7	17494.5
	18539.7	17488.2	19938.4	16633.1	15867.2	20187.6	23570.6	16588.8	23283.7	19859	16380.4	19746.3	15822.8	23580	24556.3	17759.3	18994.4	22522.2	21793.7	22189.1	21817.2	19879.3	22665.9	23726.6	22781.1	21038.6	24624	28841.6	13707.6	22043.3	17659.5	16115.6	22185.6	24117.3	25767.1	25178.8	23549.8	24057.1	16201.8	27171.2	21269.3	23196.5	24460.9	27034.4	16926.1	20201	23534.4	23806.1	17430.7
	18461.2	17417.6	19850.5	16580.1	15822.5	20094.7	23481.5	16550	23174.6	19765	16332.9	19674.5	15750.5	23495.4	24451.7	17712.1	18947.4	22437.9	21730.5	22120.3	21718.3	19780.5	22589.4	23633.4	22695.9	20945	24545	28728.6	13655.4	21949.6	17593	16063.6	22131.8	24048.5	25647.7	25103.6	23467.8	23952.9	16128.4	27071.7	21201.4	23140.3	24401.2	26939.4	16855.6	20117.4	23429.8	23698	17367.1
	18383	17347.4	19763	16527.3	15777.9	20002.3	23392.8	16511.3	23066.1	19671.4	16285.5	19603	15678.6	23411.2	24347.6	17665	18900.6	22354	21667.5	22051.7	21620	19682.2	22513.2	23540.6	22611.1	20851.8	24466.4	28616	13603.4	21856.4	17526.8	16011.7	22078.1	23979.9	25528.9	25028.7	23386.1	23849.2	16055.4	26972.5	21133.8	23084.2	24341.7	26844.8	16785.5	20034.1	23325.6	23590.4	17303.8
	18305.2	17277.4	19675.9	16474.7	15733.5	19910.4	23304.5	16472.6	22958.2	19578.3	16238.3	19531.8	15607	23327.3	24244	17618.1	18853.9	22270.5	21604.6	21983.4	21522.1	19584.5	22437.3	23448.1	22526.7	20759	24388.1	28503.9	13551.7	21763.6	17460.8	15960.1	22024.6	23911.5	25410.8	24954	23304.8	23745.9	15982.7	26873.7	21066.3	23028.3	24282.3	26750.6	16715.7	19951.1	23221.9	23483.4	17240.8
	18227.8	17207.8	19589.3	16422.2	15689.3	19818.8	23216.5	16434.1	22850.8	19485.6	16191.2	19460.9	15535.8	23243.7	24140.8	17571.3	18807.3	22187.3	21542	21915.4	21424.7	19487.2	22361.6	23356.1	22442.6	20666.6	24310	28392.3	13500.1	21671.3	17395.1	15908.6	21971.2	23843.3	25293.2	24879.6	23223.8	23643.2	15910.4	26775.3	20999.1	22972.5	24223.1	26656.7	16646.2	19868.5	23118.7	23376.9	17178
	18150.6	17138.5	19503	16369.9	15645.1	19727.8	23128.8	16395.7	22743.9	19393.5	16144.3	19390.3	15464.9	23160.4	24038.1	17524.7	18760.9	22104.4	21479.6	21847.5	21327.8	19390.5	22286.2	23264.5	22358.8	20574.6	24232.2	28281.2	13448.8	21579.3	17329.7	15857.3	21918	23775.3	25176.1	24805.4	23143.1	23540.9	15838.5	26677.2	20932.1	22916.9	24164.1	26563.2	16577	19786.3	23016	23271	17115.5
	18073.9	17069.5	19417.2	16317.9	15601.1	19637.1	23041.6	16357.4	22637.6	19301.8	16097.5	19320	15394.4	23077.5	23935.9	17478.2	18714.6	22022	21417.3	21780	21231.5	19294.3	22211.1	23173.3	22275.4	20483	24154.6	28170.6	13397.7	21487.8	17264.6	15806.2	21864.9	23707.5	25059.7	24731.4	23062.7	23439.1	15766.8	26579.6	20865.3	22861.5	24105.3	26470.1	16508.2	19704.5	22913.7	23165.5	17053.2
	17997.5	17000.8	19331.8	16266	15557.3	19547	22954.7	16319.2	22531.8	19210.6	16050.8	19250	15324.3	22994.9	23834.2	17431.8	18668.5	21939.9	21355.3	21712.6	21135.5	19198.6	22136.2	23082.4	22192.3	20391.8	24077.4	28060.5	13346.8	21396.7	17199.7	15755.3	21812	23640	24943.8	24657.7	22982.6	23337.8	15695.6	26482.3	20798.8	22806.2	24046.6	26377.4	16439.6	19623	22811.9	23060.6	16991.1
	17921.4	16932.5	19246.8	16214.3	15513.6	19457.2	22868.1	16281.1	22426.6	19119.8	16004.3	19180.2	15254.5	22912.7	23732.9	17385.6	18622.5	21858.1	21293.4	21645.5	21040.1	19103.4	22061.7	22992	22109.5	20301	24000.4	27950.8	13296.1	21306	17135.1	15704.6	21759.2	23572.6	24828.5	24584.2	22902.9	23236.9	15624.7	26385.4	20732.5	22751.1	23988.1	26285	16371.3	19541.8	22710.6	22956.2	16929.3
	17845.6	16864.4	19162.2	16162.7	15470.1	19367.9	22781.9	16243.1	22321.9	19029.5	15958	19110.7	15185	22830.8	23632.1	17339.5	18576.6	21776.7	21231.7	21578.7	20945.2	19008.7	21987.4	22902	22027.1	20210.6	23923.7	27841.6	13245.6	21215.7	17070.8	15654.1	21706.6	23505.5	24713.8	24510.9	22823.5	23136.5	15554.1	26288.9	20666.4	22696.1	23929.8	26192.9	16303.3	19461.1	22609.7	22852.3	16867.7
	17770.2	16796.7	19078.1	16111.4	15426.7	19279	22696	16205.2	22217.7	18939.6	15911.8	19041.6	15115.9	22749.2	23531.7	17293.6	18530.9	21695.7	21170.3	21512	20850.7	18914.5	21913.3	22812.4	21945	20120.5	23847.3	27732.9	13195.4	21125.9	17006.8	15603.8	21654.2	23438.6	24599.7	24437.9	22744.4	23036.6	15483.9	26192.8	20600.6	22641.3	23871.7	26101.3	16235.7	19380.7	22509.3	22748.9	16806.4
	17695.1	16729.3	18994.3	16060.2	15383.4	19190.5	22610.5	16167.5	22114.1	18850.2	15865.7	18972.7	15047.1	22668	23431.9	17247.8	18485.3	21615	21109	21445.6	20756.8	18820.9	21839.6	22723.2	21863.2	20030.9	23771.1	27624.7	13145.3	21036.4	16943	15553.6	21601.9	23371.8	24486.1	24365.1	22665.7	22937.2	15414	26097	20534.9	22586.6	23813.7	26010	16168.3	19300.6	22409.3	22646.1	16745.3
	17620.4	16662.2	18910.9	16009.2	15340.3	19102.5	22525.4	16129.8	22011	18761.3	15819.8	18904.1	14978.7	22587.1	23332.4	17202.1	18439.9	21534.7	21047.9	21379.5	20663.3	18727.7	21766.1	22634.4	21781.8	19941.6	23695.3	27516.9	13095.5	20947.3	16879.5	15503.6	21549.8	23305.3	24373.1	24292.6	22587.2	22838.2	15344.5	26001.6	20469.5	22532.1	23755.9	25919.1	16101.3	19220.9	22309.8	22543.7	16684.5
	17546	16595.4	18828	15958.4	15297.3	19014.9	22440.6	16092.2	21908.4	18672.8	15774	18835.8	14910.7	22506.5	23233.5	17156.6	18394.6	21454.7	20987	21313.6	20570.3	18635	21692.8	22546	21700.7	19852.7	23619.6	27409.7	13045.9	20858.7	16816.3	15453.9	21497.8	23239.1	24260.6	24220.2	22509.1	22739.7	15275.3	25906.6	20404.3	22477.8	23698.2	25828.5	16034.5	19141.5	22210.8	22441.9	16623.9
	17471.9	16528.9	18745.4	15907.8	15254.5	18927.7	22356.1	16054.8	21806.4	18584.8	15728.3	18767.8	14842.9	22426.2	23134.9	17111.2	18349.4	21375.1	20926.3	21247.9	20477.8	18542.8	21619.9	22457.9	21620	19764.2	23544.3	27302.9	12996.5	20770.5	16753.3	15404.3	21445.9	23173	24148.7	24148.2	22431.3	22641.7	15206.5	25812	20339.4	22423.6	23640.8	25738.3	15968	19062.5	22112.2	22340.6	16563.5
	17398.2	16462.7	18663.3	15857.4	15211.8	18841	22272	16017.5	21704.9	18497.2	15682.8	18700.1	14775.5	22346.3	23036.9	17066	18304.4	21295.8	20865.8	21182.5	20385.7	18451.1	21547.2	22370.3	21539.6	19676.1	23469.2	27196.5	12947.3	20682.6	16690.7	15354.9	21394.3	23107.1	24037.3	24076.3	22353.8	22544.1	15138	25717.7	20274.6	22369.6	23583.5	25648.5	15901.9	18983.9	22014	22239.7	16503.4
	17324.8	16396.9	18581.5	15807.1	15169.3	18754.7	22188.2	15980.2	21603.9	18410.1	15637.5	18632.6	14708.5	22266.7	22939.3	17020.9	18259.5	21216.9	20805.4	21117.3	20294.1	18359.9	21474.7	22283.1	21459.5	19588.3	23394.4	27090.7	12898.3	20595.2	16628.2	15305.6	21342.8	23041.5	23926.6	24004.7	22276.6	22447	15069.8	25623.9	20210.1	22315.8	23526.4	25559	15836	18905.6	21916.4	22139.4	16443.5
	17251.7	16331.3	18500.2	15757.1	15126.9	18668.8	22104.8	15943.1	21503.5	18323.4	15592.3	18565.4	14641.8	22187.5	22842.1	16975.9	18214.7	21138.4	20745.3	21052.3	20203	18269.2	21402.6	22196.2	21379.7	19500.9	23319.9	26985.3	12849.5	20508.2	16566.1	15256.6	21291.4	22976	23816.3	23933.3	22199.8	22350.3	15002	25530.3	20145.8	22262.1	23469.4	25469.9	15770.4	18827.6	21819.1	22039.6	16383.9
	17179	16266.1	18419.3	15707.2	15084.6	18583.3	22021.7	15906.1	21403.5	18237.2	15547.2	18498.6	14575.4	22108.5	22745.4	16931.1	18170.1	21060.2	20685.3	20987.6	20112.4	18179	21330.7	22109.8	21300.3	19413.9	23245.7	26880.4	12801	20421.6	16504.2	15207.7	21240.2	22910.8	23706.6	23862.1	22123.2	22254.1	14934.5	25437.2	20081.7	22208.6	23412.7	25381.1	15705.2	18750	21722.3	21940.3	16324.5
	17106.6	16201.1	18338.7	15657.5	15042.5	18498.2	21939	15869.2	21304.1	18151.4	15502.3	18432	14509.4	22029.9	22649.2	16886.4	18125.6	20982.3	20625.6	20923.1	20022.2	18089.3	21259.1	22023.7	21221.2	19327.2	23171.7	26775.9	12752.6	20335.3	16442.6	15159.1	21189.1	22845.7	23597.5	23791.2	22047	22158.4	14867.3	25344.4	20017.9	22155.2	23356.1	25292.7	15640.2	18672.7	21626	21841.4	16265.3
	17034.5	16136.5	18258.5	15607.9	15000.6	18413.6	21856.6	15832.4	21205.2	18066	15457.5	18365.7	14443.7	21951.6	22553.4	16841.9	18081.3	20904.8	20566	20858.9	19932.5	18000	21187.7	21938.1	21142.4	19241	23098	26671.9	12704.5	20249.5	16381.2	15110.6	21138.2	22780.9	23488.9	23720.5	21971.1	22063.1	14800.5	25252	19954.2	22102	23299.6	25204.7	15575.5	18595.8	21530.1	21743.1	16206.4
	16962.7	16072.1	18178.8	15558.6	14958.7	18329.4	21774.5	15795.7	21106.8	17981.1	15412.9	18299.6	14378.4	21873.7	22458	16797.5	18037.1	20827.7	20506.6	20794.9	19843.3	17911.3	21116.6	21852.8	21063.9	19155.1	23024.5	26568.4	12656.5	20164.1	16320.2	15062.3	21087.5	22716.3	23380.9	23650.1	21895.5	21968.3	14734	25159.9	19890.8	22048.9	23243.4	25117	15511.1	18519.2	21434.6	21645.3	16147.7
	16891.3	16008.1	18099.4	15509.4	14917.1	18245.6	21692.8	15759.1	21009	17896.7	15368.4	18233.9	14313.4	21796	22363.1	16753.3	17993	20750.9	20447.4	20731.1	19754.6	17823	21045.8	21767.9	20985.8	19069.5	22951.4	26465.4	12608.8	20079	16259.3	15014.2	21036.9	22651.9	23273.4	23579.8	21820.2	21873.9	14667.9	25068.3	19827.6	21996	23187.3	25029.7	15447	18443	21339.6	21548	16089.2
	16820.2	15944.4	18020.5	15460.4	14875.5	18162.2	21611.4	15722.6	20911.6	17812.6	15324	18168.4	14248.7	21718.7	22268.6	16709.1	17949.1	20674.5	20388.4	20667.6	19666.3	17735.2	20975.2	21683.4	20908	18984.4	22878.5	26362.8	12561.3	19994.4	16198.8	14966.2	20986.5	22587.7	23166.4	23509.9	21745.3	21780	14602.1	24977	19764.7	21943.3	23131.4	24942.8	15383.2	18367.1	21245	21451.1	16031
	16749.4	15881	17941.9	15411.6	14834.2	18079.2	21530.4	15686.3	20814.8	17729.1	15279.8	18103.2	14184.3	21641.8	22174.6	16665.2	17905.3	20598.4	20329.6	20604.3	19578.4	17647.9	20904.9	21599.3	20830.6	18899.6	22805.8	26260.7	12514	19910.2	16138.5	14918.5	20936.2	22523.7	23060	23440.1	21670.6	21686.5	14536.6	24886	19701.9	21890.7	23075.7	24856.2	15319.6	18291.6	21150.9	21354.8	15973.1
	16678.9	15817.9	17863.7	15363	14792.9	17996.6	21449.7	15650	20718.4	17645.9	15235.7	18038.3	14120.3	21565.1	22081.1	16621.3	17861.7	20522.7	20270.9	20541.2	19491.1	17561	20834.8	21515.6	20753.4	18815.2	22733.5	26159	12466.8	19826.3	16078.5	14870.9	20886.1	22460	22954.2	23370.6	21596.3	21593.5	14471.4	24795.5	19639.4	21838.3	23020.1	24769.9	15256.4	18216.4	21057.2	21258.9	15915.3
	16608.8	15755.1	17785.9	15314.5	14751.8	17914.5	21369.4	15613.9	20622.6	17563.2	15191.8	17973.7	14056.6	21488.8	21987.9	16577.6	17818.2	20447.3	20212.5	20478.4	19404.2	17474.7	20765.1	21432.2	20676.6	18731.2	22661.4	26057.9	12419.9	19742.9	16018.7	14823.6	20836.1	22396.4	22848.8	23301.3	21522.3	21500.9	14406.6	24705.3	19577	21786.1	22964.8	24684.1	15193.5	18141.5	20963.9	21163.6	15857.8
	16538.9	15692.6	17708.5	15266.3	14710.9	17832.7	21289.4	15577.9	20527.3	17480.9	15148	17909.4	13993.3	21412.8	21895.3	16534.1	17774.8	20372.2	20154.3	20415.8	19317.7	17388.8	20695.5	21349.3	20600.1	18647.5	22589.6	25957.1	12373.3	19659.8	15959.3	14776.4	20786.4	22333.1	22744.1	23232.2	21448.6	21408.8	14342.1	24615.4	19514.9	21734	22909.6	24598.6	15130.8	18067	20871.1	21068.7	15800.6
	16469.5	15630.4	17631.5	15218.2	14670.1	17751.4	21209.7	15541.9	20432.5	17399	15104.4	17845.4	13930.2	21337.1	21803	16490.7	17731.6	20297.6	20096.2	20353.4	19231.7	17303.4	20626.3	21266.7	20524	18564.2	22518	25856.9	12326.8	19577.1	15900	14729.4	20736.7	22269.9	22639.8	23163.4	21375.3	21317.1	14278	24526	19453	21682.1	22854.6	24513.4	15068.4	17992.8	20778.7	20974.3	15743.5
	16400.3	15568.5	17554.9	15170.3	14629.4	17670.5	21130.4	15506.1	20338.2	17317.6	15060.9	17781.6	13867.6	21261.8	21711.2	16447.4	17688.5	20223.2	20038.3	20291.3	19146.2	17218.4	20557.3	21184.6	20448.1	18481.4	22446.8	25757.1	12280.5	19494.9	15841.1	14682.6	20687.3	22207	22536.1	23094.8	21302.2	21225.9	14214.1	24436.9	19391.4	21630.3	22799.8	24428.7	15006.4	17919	20686.8	20880.4	15686.7
	16331.4	15506.9	17478.7	15122.5	14588.9	17590	21051.4	15470.4	20244.4	17236.6	15017.5	17718.1	13805.2	21186.7	21619.9	16404.3	17645.6	20149.3	19980.7	20229.5	19061.2	17133.9	20488.6	21102.8	20372.6	18398.8	22375.8	25657.8	12234.4	19413	15782.4	14635.9	20637.9	22144.3	22432.9	23026.5	21229.5	21135.1	14150.6	24348.1	19329.9	21578.8	22745.1	24344.2	14944.6	17845.5	20595.3	20787	15630.2
	16262.9	15445.7	17402.8	15075	14548.6	17509.9	20972.8	15434.8	20151.2	17156.1	14974.3	17654.9	13743.1	21112.1	21529	16361.3	17602.8	20075.6	19923.2	20167.8	18976.6	17049.9	20420.1	21021.4	20297.5	18316.7	22305.1	25558.9	12188.5	19331.5	15724	14589.5	20588.8	22081.8	22330.3	22958.3	21157.1	21044.8	14087.5	24259.8	19268.7	21527.3	22690.7	24260.2	14883.1	17772.3	20504.2	20694.1	15573.9
	16194.7	15384.7	17327.4	15027.6	14508.4	17430.2	20894.5	15399.4	20058.4	17075.9	14931.2	17592	13681.4	21037.7	21438.5	16318.5	17560.2	20002.4	19865.9	20106.4	18892.4	16966.4	20351.9	20940.4	20222.6	18235	22234.6	25460.5	12142.9	19250.4	15665.8	14543.2	20539.8	22019.5	22228.2	22890.5	21085	20955	14024.6	24171.8	19207.7	21476.1	22636.4	24176.5	14821.9	17699.5	20413.6	20601.7	15517.8
	16126.8	15324	17252.3	14980.5	14468.3	17350.9	20816.5	15364	19966.1	16996.2	14888.3	17529.4	13620	20963.6	21348.4	16275.8	17517.7	19929.5	19808.8	20045.3	18808.7	16883.3	20284	20859.8	20148.1	18153.6	22164.4	25362.6	12097.4	19169.7	15607.9	14497.1	20491	21957.5	22126.6	22822.8	21013.2	20865.5	13962.1	24084.1	19146.9	21425	22582.3	24093.2	14760.9	17627	20323.4	20509.7	15461.9
	16059.2	15263.7	17177.7	14933.5	14428.4	17272	20738.9	15328.7	19874.4	16916.9	14845.5	17467	13559	20889.9	21258.9	16233.3	17475.3	19856.9	19751.9	19984.4	18725.5	16800.7	20216.3	20779.6	20073.9	18072.6	22094.5	25265.1	12052.2	19089.3	15550.3	14451.3	20442.3	21895.6	22025.5	22755.4	20941.8	20776.6	13899.9	23996.9	19086.3	21374.1	22528.4	24010.2	14700.3	17554.8	20233.6	20418.2	15406.3
	15992	15203.6	17103.4	14886.6	14388.6	17193.5	20661.6	15293.6	19783.1	16838.1	14802.9	17404.9	13498.2	20816.5	21169.7	16190.9	17433.1	19784.7	19695.2	19923.7	18642.7	16718.6	20148.9	20699.8	20000	17992	22024.9	25168.1	12007.1	19009.4	15492.9	14405.6	20393.8	21834	21925	22688.2	20870.7	20688	13838	23910	19025.9	21323.3	22474.6	23927.6	14639.9	17483	20144.2	20327.3	15351
	15925	15143.9	17029.5	14840	14349	17115.4	20584.6	15258.6	19692.3	16759.6	14760.4	17343.1	13437.8	20743.5	21081	16148.6	17391	19712.8	19638.6	19863.2	18560.4	16636.9	20081.8	20620.3	19926.5	17911.7	21955.6	25071.5	11962.3	18929.8	15435.8	14360	20345.5	21772.6	21825	22621.3	20799.8	20599.9	13776.5	23823.5	18965.8	21272.7	22421.1	23845.4	14579.8	17411.6	20055.3	20236.7	15295.8
	15858.4	15084.4	16956	14793.5	14309.6	17037.7	20508	15223.7	19602.1	16681.6	14718	17281.6	13377.7	20670.7	20992.7	16106.5	17349.1	19641.3	19582.3	19803	18478.5	16555.7	20014.9	20541.2	19853.2	17831.9	21886.5	24975.5	11917.6	18850.7	15379	14314.7	20297.3	21711.4	21725.5	22554.6	20729.4	20512.3	13715.2	23737.3	18905.8	21222.3	22367.7	23763.5	14520	17340.4	19966.8	20146.7	15240.9
	15792.1	15025.2	16882.9	14747.2	14270.3	16960.4	20431.7	15188.9	19512.3	16604	14675.8	17220.4	13318	20598.3	20904.8	16064.6	17307.3	19570.1	19526.2	19743.1	18397	16474.9	19948.3	20462.5	19780.3	17752.4	21817.7	24879.8	11873.2	18771.9	15322.4	14269.6	20249.3	21650.4	21626.6	22488.1	20659.2	20425.1	13654.3	23651.5	18846.1	21172	22314.6	23682	14460.5	17269.6	19878.8	20057.2	15186.3
	15726.1	14966.4	16810.1	14701.1	14231.1	16883.6	20355.8	15154.2	19423	16526.9	14633.7	17159.4	13258.5	20526.2	20817.4	16022.8	17265.6	19499.3	19470.2	19683.4	18316	16394.6	19881.9	20384.2	19707.8	17673.3	21749.1	24784.7	11829	18693.5	15266.1	14224.6	20201.5	21589.6	21528.1	22421.8	20589.3	20338.3	13593.8	23566.1	18786.6	21122	22261.6	23600.9	14401.3	17199.1	19791.2	19968.1	15131.8
	15660.5	14907.8	16737.7	14655.2	14192.1	16807.1	20280.2	15119.6	19334.2	16450.1	14591.8	17098.8	13199.4	20454.4	20730.4	15981.1	17224.1	19428.8	19414.4	19623.9	18235.5	16314.8	19815.8	20306.3	19635.5	17594.6	21680.9	24689.9	11785	18615.4	15210	14179.8	20153.8	21529	21430.2	22355.8	20519.8	20252	13533.5	23481	18727.3	21072	22208.8	23520.1	14342.3	17129	19704	19879.5	15077.6
	15595.1	14849.6	16665.8	14609.5	14153.2	16731	20204.9	15085.1	19245.9	16373.8	14550	17038.4	13140.6	20383	20643.9	15939.6	17182.8	19358.7	19358.9	19564.6	18155.4	16235.4	19750	20228.8	19563.6	17516.3	21612.9	24595.7	11741.1	18537.8	15154.2	14135.2	20106.3	21468.7	21332.8	22290.1	20450.6	20166.2	13473.6	23396.3	18668.2	21022.3	22156.2	23439.7	14283.7	17059.2	19617.2	19791.4	15023.7
	15530.1	14791.6	16594.2	14563.9	14114.5	16655.3	20129.9	15050.8	19158.1	16297.8	14508.3	16978.2	13082.1	20311.9	20557.7	15898.2	17141.6	19288.9	19303.5	19505.6	18075.8	16156.4	19684.4	20151.6	19492	17438.4	21545.2	24501.9	11697.5	18460.5	15098.7	14090.8	20058.9	21408.6	21235.9	22224.5	20381.7	20080.7	13413.9	23312	18609.3	20972.7	22103.8	23359.6	14225.3	16989.7	19530.8	19703.7	14969.9
	15465.3	14734	16523	14518.5	14075.9	16580	20055.3	15016.5	19070.8	16222.3	14466.8	16918.4	13023.9	20241.1	20472	15857	17100.5	19219.5	19248.3	19446.9	17996.5	16077.9	19619.1	20074.9	19420.7	17360.8	21477.7	24408.5	11654.1	18383.6	15043.4	14046.6	20011.7	21348.6	21139.6	22159.2	20313.1	19995.7	13354.6	23228	18550.7	20923.3	22051.6	23280	14167.2	16920.5	19444.9	19616.5	14916.4
	15400.9	14676.6	16452.1	14473.3	14037.5	16505.1	19981	14982.4	18984	16147.2	14425.4	16858.8	12966	20170.6	20386.8	15815.9	17059.6	19150.4	19193.3	19388.3	17917.8	15999.9	19554.1	19998.5	19349.8	17283.6	21410.6	24315.6	11610.9	18307.1	14988.4	14002.6	19964.7	21289	21043.7	22094.2	20244.8	19911.1	13295.7	23144.4	18492.2	20874.1	21999.5	23200.6	14109.3	16851.7	19359.4	19529.8	14863.2
	15336.8	14619.6	16381.7	14428.3	13999.3	16430.6	19907.1	14948.4	18897.7	16072.5	14384.2	16799.6	12908.5	20100.4	20301.9	15774.9	17018.8	19081.7	19138.5	19330.1	17839.4	15922.3	19489.3	19922.5	19279.1	17206.8	21343.7	24223.2	11567.9	18231	14933.7	13958.7	19917.9	21229.5	20948.4	22029.4	20176.9	19827	13237	23061.1	18434	20825	21947.7	23121.7	14051.8	16783.2	19274.3	19443.6	14810.2
	15273	14562.8	16311.6	14383.5	13961.1	16356.5	19833.5	14914.5	18811.8	15998.2	14343.1	16740.6	12851.2	20030.6	20217.5	15734.1	16978.2	19013.3	19083.9	19272	17761.6	15845.2	19424.7	19846.9	19208.8	17130.4	21277	24131.2	11525	18155.2	14879.2	13915.1	19871.2	21170.2	20853.5	21964.8	20109.3	19743.3	13178.7	22978.2	18375.9	20776.1	21896	23043.1	13994.5	16715	19189.6	19357.8	14757.4
	15209.5	14506.4	16241.9	14338.8	13923.2	16282.7	19760.2	14880.7	18726.4	15924.3	14302.2	16681.8	12794.3	19961.1	20133.6	15693.5	16937.7	18945.3	19029.5	19214.2	17684.1	15768.5	19360.5	19771.6	19138.8	17054.4	21210.7	24039.7	11482.4	18079.9	14825	13871.6	19824.7	21111.2	20759.2	21900.4	20042	19660.1	13120.6	22895.7	18318.1	20727.3	21844.6	22964.8	13937.5	16647.2	19105.4	19272.5	14704.8
	15146.3	14450.2	16172.5	14294.3	13885.4	16209.4	19687.3	14847.1	18641.6	15850.9	14261.4	16623.4	12737.7	19891.9	20050	15653	16897.4	18877.6	18975.2	19156.6	17607.1	15692.2	19296.5	19696.7	19069.2	16978.7	21144.6	23948.6	11440	18004.9	14771	13828.3	19778.3	21052.3	20665.4	21836.3	19975	19577.2	13062.9	22813.6	18260.5	20678.8	21793.3	22887	13880.7	16579.7	19021.6	19187.6	14652.5
	15083.5	14394.4	16103.6	14250	13847.7	16136.4	19614.6	14813.5	18557.2	15777.8	14220.7	16565.2	12681.4	19823	19966.9	15612.6	16857.2	18810.3	18921.2	19099.3	17530.5	15616.4	19232.7	19622.3	18999.8	16903.5	21078.8	23858	11397.8	17930.2	14717.3	13785.2	19732.1	20993.7	20572.1	21772.4	19908.3	19494.8	13005.5	22731.8	18203.1	20630.4	21742.2	22809.5	13824.3	16512.5	18938.2	19103.2	14600.4
	15020.9	14338.8	16035	14205.9	13810.2	16063.9	19542.3	14780.1	18473.2	15705.1	14180.2	16507.3	12625.4	19754.4	19884.1	15572.4	16817.1	18743.3	18867.4	19042.2	17454.4	15541	19169.2	19548.1	18930.8	16828.6	21013.3	23767.8	11355.8	17856	14663.9	13742.3	19686.1	20935.3	20479.3	21708.8	19841.9	19412.9	12948.4	22650.3	18145.9	20582.2	21691.3	22732.3	13768.1	16445.6	18855.2	19019.3	14548.5
	14958.6	14283.5	15966.8	14162	13772.8	15991.7	19470.4	14746.8	18389.8	15632.9	14139.8	16449.7	12569.7	19686.2	19801.9	15532.4	16777.2	18676.6	18813.7	18985.3	17378.7	15466.1	19106	19474.4	18862.1	16754.1	20948	23678.1	11314	17782.1	14610.7	13699.6	19640.3	20877.1	20387	21645.4	19775.9	19331.4	12891.6	22569.3	18089	20534.1	21640.6	22655.6	13712.2	16379.1	18772.6	18935.8	14496.9
	14896.7	14228.6	15899	14118.2	13735.6	15919.9	19398.7	14713.6	18306.8	15561	14099.6	16392.4	12514.3	19618.3	19720	15492.5	16737.5	18610.3	18760.3	18928.7	17303.4	15391.6	19043	19401.1	18793.7	16680	20883.1	23588.8	11272.3	17708.5	14557.8	13657	19594.6	20819.2	20295.2	21582.2	19710.2	19250.2	12835.2	22488.5	18032.2	20486.2	21590.1	22579.1	13656.5	16312.9	18690.4	18852.8	14445.5
	14835	14173.9	15831.5	14074.6	13698.6	15848.5	19327.4	14680.5	18224.4	15489.5	14059.5	16335.3	12459.2	19550.7	19638.5	15452.7	16697.9	18544.4	18707	18872.4	17228.5	15317.5	18980.3	19328.1	18725.6	16606.2	20818.4	23500	11230.9	17635.4	14505.1	13614.7	19549.1	20761.4	20203.8	21519.3	19644.8	19169.6	12779	22408.2	17975.6	20438.5	21539.8	22503.1	13601.2	16247	18608.7	18770.3	14394.3
	14773.7	14119.5	15764.4	14031.2	13661.7	15777.5	19256.5	14647.5	18142.3	15418.5	14019.5	16278.5	12404.5	19483.4	19557.5	15413.1	16658.4	18478.8	18653.9	18816.2	17154.1	15243.9	18917.8	19255.5	18657.9	16532.9	20753.9	23411.6	11189.7	17562.6	14452.7	13572.5	19503.8	20703.9	20113	21456.6	19579.7	19089.3	12723.1	22328.2	17919.3	20391	21489.7	22427.4	13546.1	16181.4	18527.3	18688.2	14343.4
	14712.7	14065.4	15697.7	13988	13624.9	15706.8	19185.8	14614.6	18060.8	15347.8	13979.7	16222	12350	19416.5	19476.9	15373.6	16619.1	18413.5	18601	18760.3	17080.1	15170.7	18855.6	19183.2	18590.5	16459.9	20689.8	23323.7	11148.7	17490.2	14400.5	13530.5	19458.6	20646.6	20022.7	21394.1	19514.9	19009.5	12667.6	22248.6	17863.1	20343.6	21439.8	22352.1	13491.2	16116.2	18446.4	18606.6	14292.7
	14651.9	14011.6	15631.3	13944.9	13588.4	15636.5	19115.5	14581.9	17979.7	15277.5	13940	16165.7	12295.9	19349.8	19396.7	15334.3	16580	18348.6	18548.3	18704.7	17006.5	15097.9	18793.7	19111.4	18523.4	16387.3	20625.9	23236.2	11107.8	17418.1	14348.6	13488.7	19413.6	20589.5	19932.9	21331.9	19450.5	18930.1	12612.4	22169.3	17807.2	20296.5	21390.1	22277.1	13436.7	16051.2	18365.9	18525.4	14242.2
	14591.5	13958.2	15565.3	13902	13551.9	15566.7	19045.5	14549.3	17899.1	15207.6	13900.5	16109.8	12242	19283.5	19316.9	15295.2	16541	18284	18495.8	18649.2	16933.4	15025.6	18732	19039.9	18456.6	16315.1	20562.3	23149.2	11067.2	17346.4	14297	13447.1	19368.8	20532.6	19843.6	21269.9	19386.4	18851.1	12557.4	22090.4	17751.5	20249.4	21340.6	22202.5	13382.4	15986.6	18285.7	18444.6	14192
	14531.4	13904.9	15499.7	13859.3	13515.6	15497.1	18975.8	14516.8	17819	15138.1	13861.1	16054.1	12188.4	19217.5	19237.6	15256.1	16502.1	18219.8	18443.5	18594	16860.7	14953.7	18670.5	18968.8	18390.1	16243.2	20498.9	23062.6	11026.8	17275.1	14245.6	13405.6	19324.1	20476	19754.7	21208.1	19322.6	18772.6	12502.8	22011.8	17696	20202.6	21291.3	22128.2	13328.4	15922.3	18206	18364.4	14141.9
	14471.5	13852	15434.4	13816.8	13479.5	15428	18906.5	14484.4	17739.3	15069	13821.8	15998.7	12135.2	19151.8	19158.6	15217.3	16463.4	18155.9	18391.4	18539.1	16788.4	14882.2	18609.4	18898.1	18323.9	16171.8	20435.9	22976.4	10986.5	17204.1	14194.5	13364.4	19279.7	20419.5	19666.4	21146.6	19259.1	18694.4	12448.5	21933.6	17640.6	20155.9	21242.1	22054.3	13274.6	15858.3	18126.7	18284.5	14092.2
	14412	13799.4	15369.5	13774.5	13443.5	15359.2	18837.4	14452.1	17660.1	15000.3	13782.7	15943.5	12082.2	19086.4	19080.1	15178.6	16424.8	18092.3	18339.5	18484.4	16716.5	14811.1	18548.4	18827.7	18258.1	16100.7	20373.1	22890.7	10946.5	17133.5	14143.6	13323.3	19235.4	20363.3	19578.5	21085.3	19195.9	18616.7	12394.5	21855.8	17585.5	20109.4	21193.2	21980.8	13221.1	15794.7	18047.8	18205.1	14042.6
	14352.8	13747.1	15305	13732.3	13407.7	15290.9	18768.7	14419.9	17581.4	14932	13743.7	15888.6	12029.6	19021.4	19001.9	15140	16386.4	18029.1	18287.8	18429.9	16645	14740.5	18487.8	18757.7	18192.6	16030	20310.5	22805.4	10906.7	17063.3	14093	13282.4	19191.2	20307.3	19491.1	21024.3	19133	18539.4	12340.8	21778.3	17530.6	20063.1	21144.5	21907.7	13167.9	15731.3	17969.3	18126.2	13993.3
	14293.8	13695	15240.8	13690.3	13372	15222.8	18700.4	14387.9	17503.1	14864.1	13704.9	15834	11977.2	18956.6	18924.2	15101.6	16348.1	17966.2	18236.2	18375.7	16574	14670.3	18427.3	18688.1	18127.4	15959.7	20248.3	22720.6	10867	16993.4	14042.6	13241.7	19147.2	20251.5	19404.2	20963.5	19070.5	18462.6	12287.4	21701.2	17475.9	20017	21096	21834.9	13114.9	15668.3	17891.2	18047.7	13944.2
	14235.2	13643.3	15177	13648.5	13336.5	15155.2	18632.3	14356	17425.3	14796.5	13666.2	15779.7	11925.2	18892.2	18846.9	15063.3	16310	17903.7	18184.9	18321.7	16503.3	14600.5	18367.2	18618.8	18062.5	15889.7	20186.3	22636.2	10827.6	16923.9	13992.5	13201.2	19103.5	20195.9	19317.8	20902.9	19008.2	18386.1	12234.3	21624.4	17421.4	19971	21047.6	21762.4	13062.2	15605.6	17813.5	17969.7	13895.3
	14176.8	13591.8	15113.6	13606.9	13301.1	15087.9	18564.6	14324.2	17348	14729.4	13627.6	15725.6	11873.4	18828.1	18770	15025.2	16272	17841.5	18133.7	18267.9	16433.1	14531.1	18307.3	18549.9	17997.9	15820.2	20124.6	22552.3	10788.3	16854.7	13942.6	13160.9	19059.8	20140.6	19231.9	20842.5	18946.3	18310.1	12181.5	21548	17367.1	19925.2	20999.5	21690.3	13009.8	15543.2	17736.2	17892.1	13846.6
	14118.8	13540.7	15050.5	13565.4	13265.9	15021	18497.1	14292.5	17271.1	14662.6	13589.2	15671.8	11821.9	18764.3	18693.5	14987.2	16234.2	17779.6	18082.8	18214.4	16363.3	14462.2	18247.6	18481.4	17933.6	15751	20063.2	22468.8	10749.2	16785.9	13893	13120.7	19016.4	20085.5	19146.4	20782.4	18884.7	18234.4	12129	21471.9	17313	19879.6	20951.6	21618.6	12957.6	15481.1	17659.4	17814.9	13798.2
	14061	13489.8	14987.8	13524.1	13230.8	14954.5	18430.1	14260.9	17194.6	14596.2	13550.9	15618.3	11770.7	18700.8	18617.4	14949.4	16196.5	17718.1	18032	18161.1	16293.9	14393.6	18188.2	18413.3	17869.7	15682.2	20002	22385.7	10710.3	16717.5	13843.7	13080.8	18973.1	20030.5	19061.5	20722.6	18823.4	18159.2	12076.8	21396.2	17259.2	19834.1	20903.8	21547.2	12905.7	15419.3	17582.9	17738.2	13750
	14003.6	13439.2	14925.4	13483	13195.9	14888.3	18363.3	14229.4	17118.7	14530.2	13512.8	15565	11719.8	18637.7	18541.7	14911.7	16159	17657	17981.4	18108.1	16225	14325.5	18129.1	18345.5	17806.1	15613.8	19941.1	22303.1	10671.7	16649.4	13794.6	13041	18930	19975.8	18977	20662.9	18762.4	18084.4	12024.8	21320.8	17205.5	19788.8	20856.3	21476.2	12854	15357.8	17506.8	17661.9	13702.1
	13946.4	13388.9	14863.4	13442.1	13161.1	14822.5	18296.8	14198.1	17043.1	14464.5	13474.8	15512.1	11669.3	18574.8	18466.5	14874.2	16121.6	17596.1	17931	18055.3	16156.4	14257.8	18070.2	18278.1	17742.7	15545.7	19880.5	22220.9	10633.2	16581.6	13745.7	13001.4	18887.1	19921.4	18892.9	20603.5	18701.7	18010.1	11973.2	21245.8	17152	19743.7	20809	21405.6	12802.7	15296.7	17431	17586	13654.3
	13889.6	13338.9	14801.7	13401.4	13126.5	14757.1	18230.7	14166.9	16968	14399.2	13436.9	15459.3	11618.9	18512.3	18391.6	14836.8	16084.4	17535.6	17880.8	18002.7	16088.3	14190.4	18011.5	18211	17679.7	15478	19820.2	22139.1	10594.9	16514.2	13697.1	12962	18844.3	19867.1	18809.4	20544.3	18641.4	17936.1	11921.9	21171.1	17098.7	19698.8	20761.9	21335.3	12751.5	15235.8	17355.7	17510.6	13606.8
	13833	13289.1	14740.4	13360.8	13092.1	14692	18164.8	14135.7	16893.4	14334.3	13399.2	15406.9	11568.9	18450	18317.1	14799.6	16047.3	17475.4	17830.8	17950.4	16020.5	14123.5	17953.2	18144.3	17617	15410.7	19760.1	22057.8	10556.8	16447.2	13648.8	12922.7	18801.7	19813.1	18726.3	20485.4	18581.4	17862.5	11870.9	21096.8	17045.6	19654.1	20714.9	21265.4	12700.6	15175.3	17280.8	17435.6	13559.5
	13776.7	13239.7	14679.5	13320.4	13057.8	14627.3	18099.3	14104.8	16819.2	14269.8	13361.6	15354.7	11519.2	18388.1	18243	14762.5	16010.4	17415.6	17781	17898.3	15953.2	14057	17895	18078	17554.6	15343.8	19700.3	21976.9	10518.8	16380.5	13600.7	12883.7	18759.3	19759.2	18643.7	20426.7	18521.6	17789.3	11820.2	21022.9	16992.8	19609.5	20668.2	21195.8	12650	15115	17206.3	17361.1	13512.4
	13720.7	13190.5	14618.9	13280.2	13023.6	14562.9	18034.1	14073.9	16745.5	14205.7	13324.2	15302.8	11469.8	18326.5	18169.4	14725.6	15973.6	17356.1	17731.3	17846.4	15886.2	13990.9	17837.1	18012	17492.5	15277.3	19640.7	21896.4	10481.1	16314.2	13552.8	12844.8	18717.1	19705.6	18561.5	20368.3	18462.2	17716.6	11769.7	20949.3	16940.1	19565.1	20621.7	21126.6	12599.7	15055.1	17132.1	17287	13465.6
	13665	13141.6	14558.6	13240.1	12989.6	14499	17969.3	14043.1	16672.2	14141.9	13286.9	15251.1	11420.6	18265.2	18096.1	14688.8	15937	17297	17681.9	17794.8	15819.7	13925.3	17779.5	17946.4	17430.8	15211.1	19581.5	21816.4	10443.6	16248.2	13505.2	12806.1	18675	19652.2	18479.8	20310	18403.1	17644.2	11719.6	20876	16887.6	19520.9	20575.4	21057.7	12549.6	14995.5	17058.4	17213.3	13419
	13609.5	13093	14498.7	13200.2	12955.8	14435.3	17904.7	14012.5	16599.4	14078.5	13249.7	15199.8	11371.7	18204.2	18023.2	14652.2	15900.5	17238.1	17632.7	17743.4	15753.5	13860	17722.1	17881.2	17369.3	15145.3	19522.5	21736.8	10406.2	16182.5	13457.9	12767.6	18633.1	19599.1	18398.6	20252	18344.3	17572.3	11669.7	20803.1	16835.3	19476.8	20529.3	20989.2	12499.7	14936.2	16985	17140	13372.6
	13554.4	13044.7	14439.2	13160.5	12922.1	14372	17840.5	13982	16527	14015.4	13212.7	15148.6	11323.1	18143.5	17950.7	14615.7	15864.2	17179.7	17583.6	17692.2	15687.8	13795.1	17665	17816.3	17308.2	15079.9	19463.8	21657.6	10369.1	16117.2	13410.8	12729.3	18591.4	19546.1	18317.8	20194.3	18285.8	17500.8	11620.2	20730.6	16783.3	19432.9	20483.4	20921.1	12450.1	14877.2	16912.1	17067.2	13326.4
	13499.6	12996.7	14380	13121	12888.6	14309.1	17776.5	13951.6	16455	13952.8	13175.8	15097.8	11274.8	18083.1	17878.6	14579.4	15828	17121.5	17534.7	17641.3	15622.5	13730.6	17608.1	17751.8	17247.3	15014.8	19405.3	21578.8	10332.1	16052.2	13363.9	12691.2	18549.9	19493.4	18237.6	20136.7	18227.7	17429.6	11570.9	20658.3	16731.4	19389.2	20437.7	20853.3	12400.8	14818.4	16839.5	16994.7	13280.5
	13445	12948.9	14321.1	13081.7	12855.2	14246.5	17712.9	13921.3	16383.5	13890.5	13139	15047.2	11226.8	18023.1	17806.9	14543.2	15792	17063.7	17486.1	17590.6	15557.5	13666.5	17551.4	17687.6	17186.8	14950.1	19347.1	21500.5	10295.3	15987.6	13317.3	12653.2	18508.5	19440.9	18157.7	20079.4	18169.8	17358.9	11521.9	20586.5	16679.7	19345.7	20392.2	20785.8	12351.7	14760	16767.3	16922.8	13234.7
	13390.7	12901.5	14262.6	13042.5	12822	14184.3	17649.6	13891.1	16312.4	13828.5	13102.4	14996.9	11179.1	17963.3	17735.6	14507.2	15756.1	17006.2	17437.6	17540.2	15493	13602.8	17495	17623.8	17126.5	14885.8	19289.2	21422.6	10258.7	15923.4	13270.9	12615.4	18467.3	19388.6	18078.3	20022.4	18112.3	17288.6	11473.2	20515	16628.2	19302.4	20346.9	20718.8	12302.9	14701.9	16695.4	16851.2	13189.2
	13336.7	12854.3	14204.5	13003.5	12788.9	14122.5	17586.6	13861.1	16241.8	13766.9	13065.9	14946.8	11131.6	17903.8	17664.7	14471.3	15720.3	16949	17389.3	17489.9	15428.8	13539.5	17438.9	17560.4	17066.6	14821.9	19231.6	21345.1	10222.3	15859.4	13224.8	12577.8	18426.3	19336.5	17999.4	19965.6	18055	17218.6	11424.8	20443.8	16576.9	19259.2	20301.8	20652	12254.3	14644.1	16624	16780	13143.9
	13283	12807.4	14146.7	12964.6	12756	14061	17523.9	13831.2	16171.5	13705.7	13029.6	14897	11084.4	17844.7	17594.2	14435.6	15684.8	16892.2	17341.2	17440	15365.1	13476.6	17383	17497.3	17007	14758.3	19174.2	21268.1	10186.1	15795.8	13178.9	12540.4	18385.5	19284.6	17920.9	19909	17998.1	17149.1	11376.7	20373	16525.9	19216.2	20256.9	20585.7	12205.9	14586.6	16552.9	16709.3	13098.9
	13229.6	12760.7	14089.2	12926	12723.2	13999.8	17461.5	13801.4	16101.8	13644.8	12993.4	14847.5	11037.5	17785.9	17524	14400	15649.3	16835.7	17293.3	17390.2	15301.7	13414	17327.3	17434.6	16947.7	14695.1	19117.1	21191.5	10150.1	15732.6	13133.3	12503.2	18344.8	19233	17842.9	19852.6	17941.5	17079.9	11328.9	20302.5	16475	19173.4	20212.2	20519.6	12157.8	14529.4	16482.3	16639	13054
	13176.4	12714.4	14032	12887.5	12690.6	13939	17399.4	13771.7	16032.4	13584.3	12957.3	14798.2	10990.9	17727.3	17454.3	14364.6	15614	16779.5	17245.5	17340.7	15238.7	13351.9	17271.9	17372.2	16888.7	14632.2	19060.2	21115.3	10114.2	15669.7	13087.9	12466.1	18304.3	19181.6	17765.3	19796.5	17885.2	17011.2	11281.3	20232.3	16424.3	19130.8	20167.7	20454	12110	14472.5	16412	16569.1	13009.4
	13123.6	12668.3	13975.3	12849.2	12658.2	13878.5	17337.7	13742.1	15963.5	13524.2	12921.4	14749.2	10944.6	17669.1	17384.9	14329.3	15578.9	16723.7	17198	17291.4	15176.1	13290.2	17216.8	17310.1	16830	14569.8	19003.6	21039.5	10078.6	15607.1	13042.8	12429.3	18264	19130.4	17688.2	19740.6	17829.2	16942.8	11234	20162.6	16373.8	19088.3	20123.4	20388.6	12062.4	14415.8	16342	16499.6	12965
	13071	12622.5	13918.8	12811	12625.9	13818.4	17276.2	13712.6	15895	13464.4	12885.6	14700.4	10898.5	17611.1	17315.9	14294.2	15543.9	16668.2	17150.7	17242.4	15113.9	13228.8	17161.9	17248.5	16771.6	14507.6	18947.3	20964.1	10043.1	15544.8	12997.9	12392.6	18223.8	19079.4	17611.5	19684.9	17773.5	16874.9	11187	20093.1	16323.5	19046	20079.4	20323.6	12015.1	14359.5	16272.5	16430.6	12920.8
	13018.7	12577	13862.7	12773.1	12593.7	13758.6	17215.1	13683.3	15826.9	13405	12849.9	14651.9	10852.7	17553.5	17247.3	14259.2	15509.1	16613	17103.5	17193.6	15052.1	13167.8	17107.2	17187.1	16713.5	14445.9	18891.3	20889.2	10007.8	15482.9	12953.2	12356.1	18183.9	19028.6	17535.3	19629.5	17718.1	16807.3	11140.3	20024	16273.4	19003.9	20035.5	20259	11968	14303.5	16203.3	16361.9	12876.9
	12966.6	12531.7	13806.9	12735.3	12561.7	13699.2	17154.2	13654.1	15759.3	13345.9	12814.4	14603.7	10807.1	17496.2	17179.1	14224.4	15474.4	16558.1	17056.5	17145	14990.7	13107.2	17052.8	17126.2	16655.7	14384.5	18835.5	20814.6	9972.69	15421.4	12908.8	12319.7	18144.1	18978	17459.5	19574.3	17663	16740.1	11093.9	19955.2	16223.6	18962	19991.8	20194.7	11921.1	14247.7	16134.5	16293.7	12833.1
	12914.9	12486.7	13751.5	12697.7	12529.9	13640.1	17093.7	13625	15692.1	13287.1	12779	14555.7	10761.9	17439.2	17111.3	14189.7	15439.9	16503.6	17009.8	17096.6	14929.6	13047	16998.6	17065.5	16598.2	14323.5	18780	20740.5	9937.77	15360.1	12864.7	12283.6	18104.5	18927.7	17384.1	19519.4	17608.2	16673.3	11047.7	19886.8	16173.9	18920.3	19948.4	20130.8	11874.5	14192.3	16066.1	16225.8	12789.6
	12863.4	12442	13696.4	12660.2	12498.2	13581.4	17033.5	13596	15625.3	13228.7	12743.8	14508	10716.9	17382.4	17043.9	14155.2	15405.5	16449.4	16963.2	17048.5	14869	12987.2	16944.7	17005.3	16541	14262.8	18724.8	20666.8	9903.03	15299.2	12820.7	12247.6	18065	18877.6	17309.2	19464.6	17553.7	16606.9	11001.9	19818.7	16124.4	18878.7	19905.1	20067.2	11828.2	14137.2	15998.1	16158.4	12746.3
	12812.2	12397.6	13641.6	12622.9	12466.7	13523	16973.5	13567.1	15558.9	13170.7	12708.7	14460.6	10672.2	17326	16976.8	14120.8	15371.2	16395.5	16916.8	17000.6	14808.7	12927.7	16891	16945.3	16484.1	14202.6	18669.8	20593.6	9868.47	15238.7	12777.1	12211.8	18025.7	18827.7	17234.7	19410.1	17499.6	16540.9	10956.3	19751	16075.1	18837.3	19862.1	20004	11782.1	14082.3	15930.4	16091.4	12703.2
	12761.3	12353.4	13587.2	12585.8	12435.3	13464.9	16913.9	13538.4	15492.9	13113	12673.7	14413.4	10627.7	17269.9	16910.1	14086.6	15337.1	16341.9	16870.6	16952.9	14748.7	12868.6	16837.5	16885.8	16427.5	14142.6	18615.1	20520.7	9834.09	15178.4	12733.6	12176.2	17986.6	18778	17160.7	19355.9	17445.7	16475.3	10911	19683.6	16026.1	18796.1	19819.2	19941.1	11736.2	14027.8	15863.2	16024.8	12660.4
	12710.6	12309.5	13533	12548.9	12404	13407.2	16854.6	13509.7	15427.4	13055.7	12638.9	14366.4	10583.5	17214.1	16843.8	14052.5	15303.2	16288.7	16824.5	16905.5	14689.2	12809.9	16784.3	16826.5	16371.2	14083	18560.6	20448.2	9799.89	15118.5	12690.4	12140.7	17947.7	18728.5	17087.1	19301.9	17392.1	16410	10865.9	19616.5	15977.2	18755	19776.5	19878.5	11690.6	13973.5	15796.2	15958.6	12617.7
	12660.3	12265.9	13479.3	12512.1	12372.9	13349.8	16795.6	13481.2	15362.3	12998.7	12604.2	14319.7	10539.6	17158.5	16777.9	14018.6	15269.4	16235.7	16778.7	16858.3	14630	12751.6	16731.4	16767.6	16315.2	14023.8	18506.5	20376.2	9765.87	15059	12647.4	12105.5	17909	18679.3	17013.9	19248.1	17338.9	16345.1	10821.2	19549.8	15928.5	18714.2	19734.1	19816.3	11645.2	13919.5	15729.7	15892.8	12575.3
	12610.2	12222.5	13425.8	12475.5	12342	13292.8	16736.8	13452.8	15297.6	12942	12569.6	14273.3	10496	17103.3	16712.3	13984.8	15235.7	16183.1	16733.1	16811.3	14571.2	12693.6	16678.6	16709.1	16259.6	13964.9	18452.5	20304.5	9732.03	14999.7	12604.7	12070.4	17870.4	18630.2	16941.2	19194.5	17285.9	16280.6	10776.7	19483.4	15880.1	18673.5	19691.9	19754.4	11600	13865.8	15663.5	15827.4	12533.1
	12560.4	12179.5	13372.7	12439	12311.2	13236	16678.4	13424.6	15233.3	12885.7	12535.2	14227.1	10452.6	17048.4	16647.1	13951.2	15202.2	16130.9	16687.6	16764.6	14512.8	12636	16626.2	16650.9	16204.2	13906.4	18398.9	20233.3	9698.38	14940.8	12562.2	12035.5	17832	18581.4	16868.9	19141.2	17233.2	16216.5	10732.4	19417.3	15831.8	18633	19649.8	19692.8	11555.1	13812.4	15597.7	15762.4	12491.1
	12510.8	12136.6	13319.9	12402.8	12280.6	13179.7	16620.3	13396.4	15169.4	12829.7	12500.9	14181.2	10409.5	16993.7	16582.3	13917.7	15168.9	16078.9	16642.4	16718.1	14454.7	12578.8	16573.9	16593	16149.1	13848.3	18345.5	20162.5	9664.9	14882.2	12520	12000.7	17793.7	18532.8	16797	19088.1	17180.9	16152.8	10688.5	19351.6	15783.8	18592.7	19608	19631.6	11510.4	13759.3	15532.3	15697.8	12449.3
	12461.5	12094.1	13267.4	12366.7	12250.1	13123.6	16562.5	13368.3	15105.9	12774.1	12466.8	14135.5	10366.6	16939.4	16517.9	13884.4	15135.7	16027.3	16597.3	16671.8	14397	12521.9	16521.9	16535.5	16094.3	13790.5	18292.4	20092	9631.6	14823.9	12478	11966.2	17755.7	18484.4	16725.5	19035.2	17128.8	16089.4	10644.8	19286.3	15735.9	18552.5	19566.3	19570.7	11466	13706.5	15467.2	15633.6	12407.7
	12412.5	12051.8	13215.3	12330.7	12219.8	13067.9	16505	13340.4	15042.8	12718.8	12432.8	14090.1	10324	16885.3	16453.8	13851.2	15102.6	15975.9	16552.4	16625.8	14339.7	12465.4	16470.2	16478.3	16039.8	13733	18239.5	20022	9598.48	14766	12436.2	11931.8	17717.8	18436.2	16654.5	18982.6	17077	16026.5	10601.4	19221.2	15688.3	18512.6	19524.9	19510.2	11421.8	13653.9	15402.5	15569.8	12366.4
	12363.8	12009.8	13163.5	12295	12189.6	13012.5	16447.7	13312.6	14980.1	12663.8	12398.9	14044.9	10281.7	16831.6	16390.1	13818.2	15069.7	15924.9	16507.7	16579.9	14282.7	12409.3	16418.7	16421.5	15985.6	13675.9	18186.9	19952.4	9565.53	14708.4	12394.7	11897.6	17680.1	18388.3	16583.9	18930.2	17025.6	15963.9	10558.3	19156.5	15640.8	18472.8	19483.7	19450	11377.9	13601.7	15338.2	15506.4	12325.2
	12315.3	11968	13112	12259.4	12159.6	12957.5	16390.8	13284.9	14917.9	12609.2	12365.2	14000	10239.6	16778.1	16326.8	13785.3	15036.9	15874.2	16463.2	16534.3	14226.1	12353.5	16367.4	16365	15931.7	13619.2	18134.6	19883.2	9532.76	14651.1	12353.3	11863.6	17642.5	18340.5	16513.7	18878	16974.4	15901.6	10515.4	19092.1	15593.6	18433.2	19442.6	19390.1	11334.2	13549.7	15274.2	15443.3	12284.3
	12267.1	11926.5	13060.8	12224	12129.7	12902.8	16334.2	13257.3	14856	12554.9	12331.6	13955.3	10197.7	16724.9	16263.8	13752.6	15004.3	15823.8	16418.9	16488.9	14169.9	12298.1	16316.3	16308.8	15878.1	13562.8	18082.5	19814.4	9500.17	14594.1	12312.3	11829.7	17605.1	18293	16443.9	18826.1	16923.5	15839.8	10472.8	19028.1	15546.5	18393.7	19401.8	19330.6	11290.7	13498	15210.6	15380.7	12243.6
	12219.2	11885.3	13010	12188.7	12100	12848.4	16277.8	13229.9	14794.5	12500.9	12298.1	13910.9	10156.2	16672.1	16201.2	13720	14971.9	15773.8	16374.7	16443.8	14114	12243.1	16265.5	16253	15824.7	13506.7	18030.7	19746	9467.76	14537.5	12271.4	11796	17567.9	18245.7	16374.6	18774.4	16872.9	15778.3	10430.5	18964.4	15499.7	18354.5	19361.2	19271.4	11247.4	13446.6	15147.4	15318.5	12203.1
	12171.5	11844.3	12959.5	12153.6	12070.4	12794.3	16221.8	13202.5	14733.5	12447.3	12264.8	13866.7	10114.9	16619.5	16139	13687.6	14939.5	15724	16330.8	16398.9	14058.5	12188.4	16215	16197.5	15771.7	13451	17979.1	19678	9435.52	14481.2	12230.8	11762.5	17530.9	18198.6	16305.6	18723	16822.7	15717.2	10388.4	18901	15453.1	18315.4	19320.8	19212.5	11204.4	13395.5	15084.5	15256.6	12162.8
	12124.1	11803.6	12909.2	12118.7	12040.9	12740.6	16166	13175.3	14672.8	12394	12231.6	13822.8	10073.8	16567.2	16077.2	13655.3	14907.4	15674.6	16287	16354.2	14003.3	12134	16164.7	16142.3	15719	13395.6	17927.8	19610.3	9403.45	14425.2	12190.5	11729.2	17494	18151.7	16237.1	18671.7	16772.7	15656.4	10346.6	18838	15406.7	18276.5	19280.5	19154	11161.6	13344.7	15022	15195.2	12122.8
	12077	11763.1	12859.4	12083.9	12011.7	12687.2	16110.6	13148.2	14612.5	12341	12198.5	13779.1	10033	16515.2	16015.7	13623.2	14875.3	15625.5	16243.4	16309.7	13948.5	12080.1	16114.6	16087.5	15666.6	13340.6	17876.8	19543.1	9371.56	14369.5	12150.3	11696.1	17457.4	18105.1	16169	18620.7	16723	15596.1	10305.1	18775.3	15360.5	18237.8	19240.5	19095.7	11119.1	13294.1	14959.9	15134.1	12082.9
	12030.1	11723	12809.8	12049.3	11982.5	12634.1	16055.4	13121.2	14552.7	12288.3	12165.6	13735.7	9992.46	16463.4	15954.5	13591.2	14843.4	15576.7	16200.1	16265.5	13894	12026.4	16064.7	16033	15614.4	13285.9	17826	19476.3	9339.84	14314.1	12110.4	11663.1	17420.8	18058.6	16101.3	18569.9	16673.6	15536	10263.8	18712.9	15314.5	18199.2	19200.7	19037.8	11076.8	13243.9	14898.1	15073.4	12043.3
	11983.5	11683	12760.5	12014.9	11953.5	12581.4	16000.6	13094.3	14493.2	12236	12132.8	13692.5	9952.16	16412	15893.7	13559.4	14811.7	15528.2	16156.9	16221.4	13839.9	11973.1	16015.1	15978.9	15562.6	13231.6	17775.5	19409.9	9308.3	14259	12070.8	11630.3	17384.5	18012.4	16034	18519.4	16624.5	15476.4	10222.8	18650.8	15268.7	18160.9	19161.1	18980.3	11034.7	13193.9	14836.6	15013.1	12003.8
	11937.1	11643.3	12711.6	11980.6	11924.7	12528.9	15946	13067.5	14434.1	12184	12100.2	13649.6	9912.12	16360.9	15833.3	13527.7	14780.1	15480	16113.8	16177.6	13786.2	11920.2	15965.7	15925	15511	13177.6	17725.3	19343.8	9276.93	14204.3	12031.3	11597.6	17348.3	17966.4	15967.1	18469.1	16575.7	15417.1	10182	18589.1	15223.1	18122.7	19121.6	18923	10992.8	13144.2	14775.6	14953.2	11964.6
	11891.1	11603.9	12662.9	11946.5	11896	12476.8	15891.7	13040.9	14375.4	12132.3	12067.7	13606.9	9872.32	16310	15773.3	13496.2	14748.6	15432.1	16071	16134	13732.8	11867.6	15916.6	15871.5	15459.7	13123.9	17675.3	19278.2	9245.73	14149.9	11992.1	11565.2	17312.3	17920.6	15900.6	18419	16527.2	15358.2	10141.5	18527.7	15177.7	18084.7	19082.4	18866.1	10951.2	13094.7	14714.8	14893.7	11925.6
	11845.2	11564.8	12614.6	11912.6	11867.5	12425	15837.7	13014.4	14317.1	12081	12035.3	13564.4	9832.77	16259.4	15713.6	13464.8	14717.3	15384.5	16028.4	16090.7	13679.7	11815.4	15867.7	15818.4	15408.7	13070.6	17625.5	19212.9	9214.7	14095.8	11953.1	11532.9	17276.5	17875	15834.5	18369.2	16478.9	15299.6	10101.3	18466.7	15132.5	18046.9	19043.4	18809.5	10909.8	13045.6	14654.5	14834.5	11886.8
	11799.7	11525.8	12566.6	11878.8	11839.1	12373.5	15784	12987.9	14259.1	12029.9	12003.1	13522.2	9793.47	16209.1	15654.2	13433.6	14686.2	15337.3	15985.9	16047.6	13627	11763.5	15819	15765.5	15358.1	13017.6	17576.1	19148.1	9183.84	14042	11914.4	11500.8	17240.8	17829.6	15768.8	18319.6	16431	15241.4	10061.3	18405.9	15087.5	18009.2	19004.6	18753.3	10868.6	12996.7	14594.5	14775.7	11848.2
	11754.4	11487.2	12518.9	11845.2	11810.8	12322.4	15730.5	12961.6	14201.6	11979.2	11971	13480.3	9754.42	16159.1	15595.2	13402.5	14655.2	15290.3	15943.7	16004.7	13574.6	11711.9	15770.6	15713	15307.6	12965	17526.8	19083.6	9153.16	13988.5	11875.9	11468.8	17205.3	17784.5	15703.6	18270.2	16383.4	15183.6	10021.6	18345.5	15042.8	17971.8	18965.9	18697.3	10827.7	12948.1	14534.8	14717.3	11809.9
	11709.3	11448.8	12471.5	11811.8	11782.7	12271.5	15677.4	12935.5	14144.4	11928.8	11939	13438.5	9715.61	16109.4	15536.6	13371.5	14624.3	15243.6	15901.6	15962	13522.6	11660.7	15722.4	15660.8	15257.5	12912.7	17477.9	19019.5	9122.64	13935.3	11837.6	11437	17170	17739.5	15638.7	18221	16336	15126.1	9982.16	18285.4	14998.2	17934.5	18927.5	18641.7	10787	12899.7	14475.5	14659.3	11771.7
	11664.6	11410.6	12424.4	11778.5	11754.8	12221	15624.6	12909.4	14087.6	11878.7	11907.2	13397.1	9677.05	16060	15478.3	13340.8	14593.6	15197.3	15859.7	15919.5	13470.9	11609.9	15674.4	15609	15207.7	12860.7	17429.2	18955.8	9092.3	13882.5	11799.5	11405.4	17134.8	17694.8	15574.2	18172.1	16288.9	15069	9942.96	18225.7	14953.8	17897.4	18889.3	18586.4	10746.5	12851.7	14416.6	14601.6	11733.7
	11620	11372.7	12377.7	11745.4	11727	12170.8	15572	12883.4	14031.2	11828.9	11875.5	13355.8	9638.73	16010.8	15420.4	13310.1	14563	15151.3	15818	15877.3	13419.5	11559.3	15626.7	15557.4	15158.2	12809.1	17380.7	18892.5	9062.12	13829.9	11761.7	11374	17099.8	17650.3	15510.1	18123.4	16242.2	15012.2	9904.01	18166.2	14909.7	17860.5	18851.3	18531.4	10706.2	12803.9	14358	14544.3	11696
	11575.8	11335.1	12331.2	11712.4	11699.3	12120.9	15519.7	12857.6	13975.2	11779.5	11843.9	13314.8	9600.66	15961.9	15362.8	13279.6	14532.6	15105.5	15776.5	15835.2	13368.5	11509.2	15579.2	15506.2	15108.9	12757.8	17332.5	18829.6	9032.11	13777.7	11724.1	11342.7	17065	17606	15446.4	18074.9	16195.7	14955.8	9865.32	18107.1	14865.8	17823.7	18813.5	18476.7	10666.2	12756.4	14299.7	14487.4	11658.5
	11531.8	11297.7	12285	11679.6	11671.8	12071.3	15467.7	12831.9	13919.6	11730.3	11812.5	13274.1	9562.83	15913.4	15305.6	13249.3	14502.3	15060.1	15735.1	15793.4	13317.9	11459.3	15531.9	15455.3	15059.9	12706.8	17284.6	18767	9002.27	13725.7	11686.7	11311.6	17030.4	17561.9	15383.1	18026.7	16149.5	14899.7	9826.88	18048.3	14822	17787.2	18775.8	18422.3	10626.4	12709.1	14241.8	14430.9	11621.1
	11488	11260.6	12239.2	11647	11644.5	12022	15416	12806.3	13864.3	11681.5	11781.2	13233.6	9525.23	15865	15248.7	13219.1	14472.1	15015	15694	15751.8	13267.5	11409.8	15484.9	15404.8	15011.2	12656.1	17236.9	18704.8	8972.6	13674.1	11649.5	11280.7	16995.9	17518	15320.2	17978.7	16103.5	14844	9788.69	17989.9	14778.5	17750.8	18738.4	18368.3	10586.8	12662.2	14184.3	14374.7	11584
	11444.5	11223.7	12193.6	11614.5	11617.3	11973	15364.6	12780.8	13809.4	11632.9	11750	13193.3	9487.88	15817	15192.2	13189.1	14442.1	14970.1	15653	15710.5	13217.5	11360.6	15438	15354.5	14962.8	12605.8	17189.5	18643.1	8943.1	13622.8	11612.6	11250	16961.6	17474.3	15257.7	17930.9	16057.9	14788.6	9750.76	17931.7	14735.2	17714.6	18701.2	18314.6	10547.4	12615.5	14127.1	14318.9	11547.1
	11401.2	11187	12148.4	11582.2	11590.2	11924.3	15313.4	12755.4	13754.9	11584.7	11719	13153.3	9450.77	15769.3	15136	13159.2	14412.3	14925.6	15612.2	15669.3	13167.8	11311.7	15391.5	15304.6	14914.7	12555.8	17142.3	18581.6	8913.76	13571.8	11575.9	11219.4	16927.4	17430.9	15195.5	17883.4	16012.6	14733.6	9713.07	17873.9	14692.1	17678.5	18664.2	18261.2	10508.2	12569	14070.2	14263.5	11510.4
	11358.3	11150.6	12103.4	11550	11563.3	11876	15262.6	12730.2	13700.7	11536.8	11688.1	13113.5	9413.89	15721.8	15080.1	13129.5	14382.6	14881.4	15571.6	15628.4	13118.5	11263.2	15345.1	15255	14866.9	12506.2	17095.4	18520.6	8884.58	13521.1	11539.4	11189	16893.5	17387.6	15133.8	17836	15967.5	14678.9	9675.64	17816.4	14649.2	17642.7	18627.3	18208.1	10469.3	12522.9	14013.7	14208.4	11473.9
	11315.5	11114.5	12058.7	11518	11536.5	11827.9	15212	12705	13646.9	11489.2	11657.4	13073.9	9377.25	15674.6	15024.6	13099.9	14353	14837.4	15531.2	15587.7	13069.5	11215	15299	15205.7	14819.3	12456.8	17048.7	18460	8855.58	13470.7	11503.2	11158.7	16859.7	17344.6	15072.4	17789	15922.7	14624.6	9638.45	17759.2	14606.5	17607	18590.7	18155.3	10430.6	12477	13957.6	14153.7	11437.6
	11273	11078.5	12014.4	11486.2	11509.9	11780.2	15161.7	12680	13593.5	11441.9	11626.8	13034.6	9340.85	15627.7	14969.5	13070.4	14323.6	14793.8	15491	15547.2	13020.8	11167.1	15253.1	15156.7	14772.1	12407.8	17002.3	18399.7	8826.74	13420.5	11467.1	11128.6	16826	17301.8	15011.4	17742.1	15878.2	14570.6	9601.51	17702.3	14564	17571.5	18554.3	18102.8	10392.1	12431.3	13901.8	14099.4	11401.5
	11230.8	11042.9	11970.3	11454.5	11483.4	11732.7	15111.6	12655.1	13540.5	11394.8	11596.3	12995.5	9304.68	15581	14914.6	13041.1	14294.3	14750.5	15451	15506.9	12972.5	11119.6	15207.4	15108	14725.1	12359.1	16956.1	18339.8	8798.06	13370.7	11431.3	11098.7	16792.6	17259.2	14950.8	17695.5	15834	14517	9564.82	17645.8	14521.7	17536.2	18518	18050.6	10353.8	12386	13846.3	14045.4	11365.6
	11188.8	11007.5	11926.5	11423	11457.1	11685.6	15061.9	12630.3	13487.8	11348.1	11565.9	12956.6	9268.75	15534.6	14860.2	13012	14265.1	14707.4	15411.1	15466.9	12924.4	11072.4	15162	15059.7	14678.4	12310.7	16910.2	18280.3	8769.54	13321.2	11395.7	11069	16759.3	17216.8	14890.6	17649.1	15790.1	14463.7	9528.37	17589.5	14479.6	17501.1	18482	17998.8	10315.8	12340.9	13791.1	13991.7	11329.9
	11147	10972.3	11883.1	11391.7	11430.9	11638.8	15012.4	12605.6	13435.4	11301.7	11535.7	12918	9233.05	15488.5	14806	12983	14236.1	14664.7	15371.4	15427	12876.7	11025.5	15116.8	15011.7	14631.9	12262.7	16864.5	18221.1	8741.19	13272	11360.4	11039.4	16726.1	17174.6	14830.8	17602.9	15746.5	14410.7	9492.17	17533.6	14437.8	17466.2	18446.2	17947.2	10277.9	12296	13736.3	13938.5	11294.4
	11105.5	10937.3	11839.9	11360.5	11404.8	11592.2	14963.2	12581	13383.5	11255.6	11505.6	12879.6	9197.58	15442.7	14752.2	12954.1	14207.3	14622.3	15331.9	15387.4	12829.3	10978.9	15071.8	14964	14585.8	12215	16819.1	18162.3	8713.01	13223.1	11325.2	11010	16693.2	17132.7	14771.3	17556.9	15703.1	14358.1	9456.21	17478	14396.1	17431.4	18410.5	17896	10240.3	12251.4	13681.9	13885.6	11259.2
	11064.3	10902.7	11797	11329.4	11378.9	11546	14914.3	12556.5	13331.9	11209.8	11475.7	12841.5	9162.34	15397.2	14698.8	12925.4	14178.6	14580.1	15292.6	15348	12782.3	10932.6	15027	14916.5	14539.9	12167.5	16774	18103.9	8684.98	13174.5	11290.3	10980.8	16660.4	17090.9	14712.2	17511.2	15660	14305.8	9420.5	17422.7	14354.7	17396.8	18375.1	17845	10202.9	12207.1	13627.8	13833	11224.1
	11023.3	10868.2	11754.4	11298.5	11353.2	11500.1	14865.7	12532.2	13280.6	11164.3	11445.9	12803.6	9127.34	15351.9	14645.6	12896.9	14150	14538.3	15253.5	15308.8	12735.5	10886.7	14982.5	14869.5	14494.3	12120.5	16729.1	18045.8	8657.12	13126.2	11255.6	10951.7	16627.8	17049.4	14653.5	17465.7	15617.2	14253.9	9385.03	17367.8	14313.4	17362.4	18339.8	17794.4	10165.7	12163.1	13574	13780.8	11189.2
	10982.5	10834	11712.1	11267.8	11327.5	11454.4	14817.3	12508	13229.7	11119.1	11416.2	12765.9	9092.56	15306.9	14592.9	12868.5	14121.6	14496.7	15214.5	15269.8	12689.1	10841.1	14938.2	14822.7	14449	12073.7	16684.4	17988.2	8629.42	13078.1	11221.1	10922.8	16595.3	17008	14595.1	17420.4	15574.7	14202.3	9349.8	17313.1	14272.4	17328.1	18304.8	17744.1	10128.7	12119.3	13520.5	13729	11154.6
	10942	10800	11670.1	11237.3	11302.1	11409.1	14769.2	12483.9	13179.2	11074.1	11386.7	12728.4	9058.01	15262.2	14540.4	12840.2	14093.3	14455.4	15175.8	15231.1	12643	10795.8	14894.1	14776.2	14404	12027.2	16640	17930.9	8601.87	13030.4	11186.8	10894.1	16563	16966.9	14537.1	17375.4	15532.4	14151	9314.81	17258.7	14231.6	17294.1	18269.9	17694.1	10091.9	12075.8	13467.4	13677.5	11120.1
	10901.7	10766.3	11628.4	11206.8	11276.8	11364	14721.4	12459.9	13129	11029.5	11357.2	12691.2	9023.69	15217.7	14488.3	12812.1	14065.1	14414.5	15137.2	15192.5	12597.2	10750.8	14850.2	14730	14359.2	11981.1	16595.9	17873.9	8574.49	12983	11152.8	10865.5	16530.9	16926	14479.5	17330.6	15490.5	14100.1	9280.06	17204.7	14190.9	17260.2	18235.3	17644.3	10055.4	12032.5	13414.6	13626.3	11085.8
	10861.7	10732.8	11586.9	11176.6	11251.6	11319.3	14673.8	12436	13079.2	10985.2	11328	12654.2	8989.59	15173.5	14436.5	12784.2	14037.1	14373.8	15098.8	15154.2	12551.7	10706.1	14806.6	14684.2	14314.7	11935.2	16551.9	17817.3	8547.27	12935.8	11118.9	10837.1	16498.9	16885.3	14422.2	17286	15448.8	14049.5	9245.55	17151	14150.5	17226.5	18200.8	17594.9	10019	11989.5	13362.2	13575.5	11051.8
	10821.9	10699.5	11545.8	11146.5	11226.5	11274.8	14626.5	12412.2	13029.7	10941.1	11298.8	12617.4	8955.72	15129.6	14385	12756.3	14009.3	14333.4	15060.6	15116	12506.6	10661.7	14763.2	14638.6	14270.5	11889.7	16508.3	17761.1	8520.21	12889	11085.3	10808.8	16467.1	16844.8	14365.3	17241.6	15407.3	13999.2	9211.28	17097.6	14110.3	17193	18166.6	17545.8	9982.9	11946.7	13310.1	13525.1	11017.9
	10782.4	10666.5	11504.9	11116.6	11201.6	11230.6	14579.5	12388.5	12980.6	10897.3	11269.8	12580.9	8922.07	15085.9	14333.9	12728.7	13981.6	14293.3	15022.6	15078.1	12461.7	10617.7	14720	14593.4	14226.6	11844.5	16464.9	17705.3	8493.31	12842.4	11051.9	10780.7	16435.5	16804.5	14308.8	17197.5	15366.2	13949.3	9177.25	17044.5	14070.3	17159.7	18132.5	17497	9946.98	11904.2	13258.3	13475	10984.3
	10743.1	10633.7	11464.3	11086.8	11176.9	11186.8	14532.8	12365	12931.8	10853.8	11240.9	12544.6	8888.65	15042.5	14283.1	12701.2	13954	14253.5	14984.7	15040.4	12417.2	10573.9	14677	14548.5	14182.9	11799.6	16421.7	17649.8	8466.57	12796.1	11018.7	10752.8	16404	16764.4	14252.6	17153.6	15325.3	13899.7	9143.45	16991.7	14030.5	17126.5	18098.6	17448.5	9911.26	11862	13206.8	13425.2	10950.8
	10704	10601.2	11424	11057.1	11152.3	11143.2	14486.3	12341.6	12883.4	10810.6	11212.2	12508.5	8855.45	14999.4	14232.6	12673.8	13926.5	14214	14947	15002.9	12372.9	10530.5	14634.3	14503.8	14139.5	11755	16378.8	17594.6	8439.98	12750.1	10985.8	10725.1	16372.7	16724.6	14196.8	17109.9	15284.8	13850.4	9109.89	16939.2	13990.9	17093.6	18065	17400.3	9875.75	11820	13155.7	13375.8	10917.5
	10665.2	10568.9	11384	11027.7	11127.8	11099.9	14440.1	12318.2	12835.3	10767.7	11183.6	12472.7	8822.47	14956.6	14182.4	12646.6	13899.3	14174.7	14909.5	14965.7	12329	10487.3	14591.8	14459.5	14096.4	11710.7	16336.1	17539.9	8413.55	12704.4	10953	10697.5	16341.6	16684.9	14141.4	17066.5	15244.4	13801.4	9076.56	16887	13951.6	17060.8	18031.5	17352.3	9840.45	11778.3	13104.9	13326.7	10884.5
	10626.6	10536.8	11344.3	10998.3	11103.5	11056.9	14394.2	12295	12787.6	10725.1	11155.1	12437	8789.71	14914	14132.6	12619.5	13872.1	14135.8	14872.2	14928.6	12285.4	10444.5	14549.5	14415.5	14053.5	11666.8	16293.7	17485.4	8387.28	12659	10920.5	10670.1	16310.6	16645.5	14086.3	17023.2	15204.4	13752.8	9043.47	16835.2	13912.4	17028.2	17998.2	17304.7	9805.35	11736.8	13054.5	13278	10851.6
	10588.3	10504.9	11304.8	10969.2	11079.3	11014.1	14348.5	12271.9	12740.2	10682.8	11126.7	12401.6	8757.18	14871.6	14083.1	12592.5	13845.1	14097.1	14835.1	14891.7	12242.1	10401.9	14507.4	14371.7	14011	11623.1	16251.5	17431.4	8361.16	12613.9	10888.1	10642.8	16279.8	16606.2	14031.6	16980.2	15164.6	13704.5	9010.6	16783.6	13873.4	16995.7	17965.1	17257.4	9770.47	11695.6	13004.3	13229.6	10818.9
	10550.2	10473.3	11265.7	10940.2	11055.3	10971.7	14303.1	12249	12693.1	10640.7	11098.5	12366.5	8724.86	14829.6	14033.9	12565.8	13818.2	14058.7	14798.2	14855.1	12199.1	10359.7	14465.5	14328.3	13968.6	11579.7	16209.6	17377.7	8335.2	12569	10856	10615.7	16249.2	16567.2	13977.2	16937.4	15125.1	13656.5	8977.97	16732.3	13834.7	16963.5	17932.2	17210.3	9735.78	11654.6	12954.5	13181.5	10786.5
	10512.3	10441.9	11226.8	10911.3	11031.4	10929.5	14257.9	12226.1	12646.4	10598.9	11070.4	12331.5	8692.76	14787.8	13985	12539.1	13791.5	14020.6	14761.4	14818.7	12156.4	10317.8	14423.9	14285.2	13926.6	11536.6	16167.9	17324.3	8309.4	12524.5	10824.1	10588.7	16218.7	16528.4	13923.1	16894.9	15085.9	13608.9	8945.57	16681.4	13796.1	16931.4	17899.5	17163.6	9701.31	11613.9	12905	13133.8	10754.2
	10474.7	10410.8	11188.1	10882.6	11007.6	10887.6	14213.1	12203.3	12600	10557.4	11042.4	12296.8	8660.87	14746.2	13936.5	12512.6	13764.9	13982.8	14724.8	14782.4	12114	10276.1	14382.4	14242.4	13884.8	11493.9	16126.4	17271.3	8283.75	12480.2	10792.4	10562	16188.4	16489.7	13869.5	16852.5	15046.9	13561.5	8913.4	16630.7	13757.8	16899.5	17867	17117.1	9667.03	11573.4	12855.8	13086.4	10722.1
	10437.3	10379.9	11149.8	10854	10984	10846	14168.5	12180.7	12554	10516.2	11014.6	12262.3	8629.2	14705	13888.3	12486.3	13738.4	13945.3	14688.4	14746.4	12071.8	10234.8	14341.2	14199.8	13843.3	11451.4	16085.2	17218.7	8258.25	12436.2	10760.9	10535.4	16158.3	16451.3	13816.1	16810.4	15008.3	13514.5	8881.46	16580.4	13719.6	16867.8	17834.7	17070.9	9632.96	11533.2	12807	13039.4	10690.2
	10400.1	10349.2	11111.7	10825.6	10960.5	10804.7	14124.1	12158.2	12508.3	10475.2	10986.9	12228	8597.74	14663.9	13840.4	12460.1	13712.1	13908	14652.1	14710.6	12030	10193.7	14300.2	14157.6	13802.1	11409.2	16044.3	17166.4	8232.9	12392.5	10729.7	10508.9	16128.3	16413.1	13763.1	16768.5	14969.8	13467.8	8849.74	16530.3	13681.7	16836.2	17802.6	17025.1	9599.09	11493.2	12758.4	12992.7	10658.6
	10363.1	10318.7	11073.9	10797.4	10937.2	10763.7	14080	12135.7	12462.9	10434.5	10959.4	12193.9	8566.5	14623.2	13792.7	12434	13685.9	13871	14616.1	14675	11988.5	10153	14259.4	14115.6	13761.1	11367.4	16003.6	17114.4	8207.71	12349	10698.6	10482.6	16098.4	16375.1	13710.5	16726.8	14931.7	13421.4	8818.25	16480.6	13644	16804.8	17770.7	16979.5	9565.42	11453.5	12710.2	12946.3	10627.1
	10326.4	10288.4	11036.4	10769.3	10914	10722.9	14036.2	12113.4	12417.8	10394.1	10931.9	12160.1	8535.47	14582.7	13745.5	12408.1	13659.8	13834.3	14580.2	14639.6	11947.3	10112.5	14218.9	14074	13720.4	11325.8	15963.1	17062.8	8182.67	12305.9	10667.7	10456.4	16068.8	16337.3	13658.2	16685.3	14893.8	13375.3	8786.99	16431.1	13606.4	16773.7	17738.9	16934.2	9531.95	11414	12662.3	12900.2	10595.8
	10290	10258.4	10999.1	10741.3	10890.9	10682.4	13992.6	12091.2	12373.1	10353.9	10904.6	12126.4	8504.65	14542.4	13698.5	12382.3	13633.9	13797.9	14544.5	14604.4	11906.3	10072.3	14178.5	14032.6	13679.9	11284.5	15922.8	17011.5	8157.78	12263	10637.1	10430.5	16039.3	16299.7	13606.2	16644.1	14856.1	13329.5	8755.94	16382	13569.1	16742.6	17707.4	16889.1	9498.68	11374.8	12614.7	12854.5	10564.6
	10253.7	10228.6	10962.1	10713.5	10868	10642.2	13949.3	12069.1	12328.7	10314	10877.4	12093	8474.04	14502.4	13651.8	12356.7	13608.1	13761.8	14508.9	14569.3	11865.7	10032.4	14138.4	13991.5	13639.7	11243.5	15882.8	16960.6	8133.04	12220.4	10606.6	10404.6	16009.9	16262.3	13554.6	16603.1	14818.8	13284	8725.12	16333.1	13532	16711.8	17676	16844.4	9465.61	11335.8	12567.4	12809	10533.7
	10217.7	10199	10925.4	10685.8	10845.2	10602.3	13906.2	12047.2	12284.6	10274.4	10850.4	12059.8	8443.63	14462.7	13605.4	12331.2	13582.5	13725.9	14473.6	14534.5	11825.3	9992.82	14098.5	13950.7	13599.8	11202.8	15843.1	16910	8108.45	12178	10576.4	10379	15980.7	16225.2	13503.3	16562.3	14781.7	13238.9	8694.52	16284.5	13495.1	16681.1	17644.8	16799.9	9432.73	11297	12520.5	12764	10503
	10181.9	10169.6	10888.9	10658.3	10822.6	10562.6	13863.4	12025.3	12240.8	10235.1	10823.4	12026.9	8413.44	14423.2	13559.4	12305.8	13557	13690.3	14438.4	14499.9	11785.2	9953.49	14058.8	13910.2	13560.1	11162.4	15803.5	16859.7	8084.01	12136	10546.4	10353.4	15951.7	16188.2	13452.3	16521.7	14744.8	13194	8664.14	16236.3	13458.3	16650.6	17613.8	16755.7	9400.06	11258.5	12473.8	12719.2	10472.5
	10146.3	10140.5	10852.7	10631	10800	10523.2	13820.8	12003.5	12197.4	10196	10796.6	11994.1	8383.45	14383.9	13513.6	12280.6	13531.6	13654.9	14403.4	14465.5	11745.4	9914.45	14019.3	13870	13520.7	11122.3	15764.2	16809.8	8059.72	12094.2	10516.5	10328.1	15922.8	16151.4	13401.7	16481.3	14708.2	13149.5	8633.98	16188.3	13421.8	16620.3	17583	16711.8	9367.58	11220.2	12427.5	12674.7	10442.1
	10111	10111.6	10816.8	10603.7	10777.7	10484.1	13778.5	11981.9	12154.3	10157.2	10770	11961.6	8353.67	14344.9	13468.2	12255.5	13506.4	13619.8	14368.5	14431.3	11705.9	9875.69	13980	13830	13481.5	11082.4	15725.2	16760.2	8035.57	12052.6	10486.9	10302.9	15894.1	16114.8	13351.4	16441.1	14671.9	13105.3	8604.04	16140.6	13385.5	16590.1	17552.4	16668.2	9335.29	11182.2	12381.5	12630.6	10411.9
	10075.8	10082.9	10781.1	10576.7	10755.4	10445.2	13736.5	11960.3	12111.5	10118.6	10743.4	11929.2	8324.09	14306.2	13423	12230.6	13481.2	13585	14333.9	14397.3	11666.7	9837.21	13940.9	13790.3	13442.6	11042.9	15686.3	16711	8011.58	12011.4	10457.5	10277.8	15865.6	16078.4	13301.4	16401.2	14635.8	13061.3	8574.31	16093.2	13349.4	16560.2	17522	16624.8	9303.2	11144.4	12335.7	12586.8	10382
	10040.9	10054.4	10745.7	10549.7	10733.3	10406.6	13694.7	11938.9	12069	10080.3	10717	11897.1	8294.71	14267.7	13378.2	12205.8	13456.2	13550.5	14299.4	14363.5	11627.7	9799	13902	13750.9	13403.9	11003.6	15647.8	16662	7987.73	11970.4	10428.2	10252.9	15837.2	16042.2	13251.8	16361.5	14600	13017.7	8544.8	16046.1	13313.5	16530.4	17491.7	16581.7	9271.31	11106.9	12290.3	12543.3	10352.2
	10006.3	10026.1	10710.5	10522.9	10711.3	10368.2	13653.1	11917.5	12026.8	10042.2	10690.7	11865.2	8265.54	14229.4	13333.6	12181.2	13431.4	13516.2	14265	14329.9	11589	9761.07	13863.4	13711.8	13365.5	10964.6	15609.4	16613.4	7964.02	11929.7	10399.2	10228.2	15808.9	16006.2	13202.5	16321.9	14564.4	12974.3	8515.5	15999.2	13277.7	16500.7	17461.7	16538.9	9239.6	11069.6	12245.2	12500.1	10322.6
	9971.82	9998.02	10675.6	10496.3	10689.5	10330.2	13611.8	11896.3	11984.9	10004.4	10664.6	11833.5	8236.57	14191.4	13289.4	12156.7	13406.7	13482.2	14230.9	14296.5	11550.6	9723.42	13824.9	13673	13327.3	10925.9	15571.3	16565.2	7940.46	11889.2	10370.4	10203.6	15780.8	15970.5	13153.5	16282.6	14529.1	12931.3	8486.42	15952.7	13242.2	16471.3	17431.8	16496.3	9208.09	11032.5	12200.4	12457.3	10293.2
	9937.58	9970.17	10640.9	10469.8	10667.8	10292.4	13570.7	11875.2	11943.3	9966.9	10638.5	11802	8207.8	14153.7	13245.4	12132.3	13382.1	13448.4	14196.9	14263.2	11512.5	9686.04	13786.7	13634.4	13289.4	10887.4	15533.4	16517.2	7917.05	11849	10341.7	10179.1	15752.9	15934.9	13104.8	16243.5	14494	12888.5	8457.55	15906.4	13206.9	16442	17402.1	16454	9176.77	10995.7	12155.9	12414.7	10263.9
	9903.57	9942.52	10606.5	10443.4	10646.2	10254.8	13529.9	11854.1	11902	9929.61	10612.6	11770.7	8179.22	14116.2	13201.7	12108	13357.6	13414.9	14163.1	14230.2	11474.6	9648.92	13748.7	13596.2	13251.8	10849.3	15495.7	16469.6	7893.78	11809.1	10313.3	10154.8	15725.1	15899.5	13056.4	16204.7	14459.2	12846.1	8428.89	15860.4	13171.7	16412.8	17372.6	16412	9145.64	10959.1	12111.7	12372.5	10234.9
	9869.78	9915.09	10572.4	10417.2	10624.8	10217.5	13489.4	11833.2	11861.1	9892.58	10586.8	11739.7	8150.85	14078.9	13158.3	12083.9	13333.2	13381.7	14129.4	14197.4	11437.1	9612.08	13710.8	13558.1	13214.3	10811.4	15458.3	16422.3	7870.65	11769.4	10285.1	10130.7	15697.5	15864.3	13008.4	16166	14424.6	12803.9	8400.44	15814.8	13136.8	16383.9	17343.2	16370.3	9114.7	10922.7	12067.8	12330.5	10206
	9836.2	9887.87	10538.5	10391.1	10603.4	10180.5	13449	11812.4	11820.4	9855.8	10561.2	11708.8	8122.67	14041.8	13115.3	12060	13309	13348.7	14095.9	14164.7	11399.7	9575.51	13673.2	13520.4	13177.2	10773.8	15421.1	16375.3	7847.67	11730	10257	10106.7	15670	15829.3	12960.7	16127.5	14390.3	12762	8372.2	15769.3	13102.1	16355.1	17314.1	16328.8	9083.95	10886.6	12024.2	12288.9	10177.3
	9802.84	9860.86	10504.8	10365.2	10582.3	10143.7	13409	11791.7	11780	9819.26	10535.6	11678.1	8094.69	14005	13072.5	12036.1	13284.9	13316	14062.6	14132.3	11362.7	9539.2	13635.8	13482.9	13140.3	10736.4	15384.1	16328.7	7824.82	11690.9	10229.2	10082.8	15642.7	15794.5	12913.3	16089.3	14356.3	12720.5	8344.17	15724.2	13067.5	16326.5	17285.1	16287.6	9053.39	10850.7	11980.9	12247.6	10148.8
	9769.7	9834.05	10471.4	10339.4	10561.2	10107.2	13369.1	11771.1	11740	9782.97	10510.2	11647.7	8066.91	13968.5	13030	12012.5	13261	13283.5	14029.5	14100	11325.9	9503.16	13598.6	13445.7	13103.6	10699.4	15347.4	16282.3	7802.12	11652	10201.5	10059.1	15615.5	15759.9	12866.2	16051.2	14322.4	12679.2	8316.34	15679.4	13033.2	16298	17256.3	16246.6	9023.02	10815	11938	12206.6	10120.5
	9736.77	9807.45	10438.3	10313.8	10540.3	10070.9	13329.5	11750.6	11700.2	9746.93	10484.9	11617.4	8039.32	13932.2	12987.7	11988.9	13237.1	13251.3	13996.5	14067.9	11289.4	9467.38	13561.6	13408.8	13067.1	10662.6	15310.8	16236.3	7779.56	11613.4	10174	10035.6	15588.5	15725.5	12819.4	16013.4	14288.8	12638.2	8288.72	15634.8	12999	16269.7	17227.7	16205.9	8992.83	10779.6	11895.2	12165.8	10092.4
	9704.06	9781.06	10405.4	10288.2	10519.5	10034.9	13290.2	11730.2	11660.7	9711.14	10459.8	11587.4	8011.92	13896.1	12945.8	11965.5	13213.4	13219.3	13963.7	14036	11253.1	9431.87	13524.8	13372.1	13031	10626	15274.5	16190.6	7757.15	11575	10146.8	10012.2	15561.6	15691.2	12772.9	15975.7	14255.5	12597.4	8261.31	15590.5	12965	16241.6	17199.2	16165.5	8962.83	10744.4	11852.8	12125.4	10064.4
	9671.56	9754.87	10372.7	10262.9	10498.8	9999.11	13251.1	11709.9	11621.6	9675.59	10434.7	11557.6	7984.71	13860.2	12904.1	11942.2	13189.8	13187.6	13931	14004.3	11217.1	9396.61	13488.2	13335.7	12995	10589.8	15238.5	16145.2	7734.87	11536.9	10119.7	9988.93	15534.9	15657.2	12726.7	15938.3	14222.4	12557	8234.1	15546.5	12931.3	16213.7	17171	16125.3	8933.01	10709.5	11810.7	12085.3	10036.6
	9639.28	9728.88	10340.3	10237.6	10478.3	9963.59	13212.2	11689.7	11582.7	9640.28	10409.8	11527.9	7957.7	13824.6	12862.8	11919	13166.4	13156.1	13898.5	13972.8	11181.4	9361.62	13451.8	13299.5	12959.3	10553.8	15202.6	16100.1	7712.73	11499.1	10092.8	9965.81	15508.3	15623.4	12680.9	15901.1	14189.6	12516.9	8207.09	15502.7	12897.7	16185.9	17142.9	16085.3	8903.38	10674.7	11768.9	12045.5	10009
	9607.2	9703.1	10308.1	10212.5	10457.9	9928.33	13173.6	11669.6	11544.1	9605.21	10385	11498.5	7930.88	13789.3	12821.7	11896	13143	13124.9	13866.2	13941.5	11145.9	9326.88	13415.6	13263.6	12923.8	10518	15167	16055.3	7690.73	11461.5	10066.1	9942.85	15481.9	15589.7	12635.3	15864.1	14156.9	12477	8180.29	15459.3	12864.3	16158.3	17115	16045.7	8873.93	10640.2	11727.4	12006	9981.59
	9575.34	9677.52	10276.2	10187.6	10437.6	9893.31	13135.2	11649.6	11505.8	9570.38	10360.3	11469.3	7904.24	13754.1	12780.9	11873.1	13119.8	13093.9	13834	13910.3	11110.7	9292.4	13379.6	13228	12888.6	10482.6	15131.6	16010.8	7668.86	11424.1	10039.6	9920.02	15455.6	15556.3	12590.1	15827.3	14124.6	12437.4	8153.68	15416.1	12831.1	16130.8	17087.2	16006.3	8844.67	10605.9	11686.2	11966.7	9954.34
	9543.69	9652.14	10244.5	10162.7	10417.5	9858.54	13097	11629.7	11467.8	9535.79	10335.8	11440.3	7877.8	13719.2	12740.3	11850.4	13096.7	13063.2	13802	13879.4	11075.8	9258.17	13343.8	13192.7	12853.6	10447.4	15096.4	15966.7	7647.14	11387.1	10013.3	9897.35	15429.4	15523	12545.1	15790.7	14092.4	12398.1	8127.28	15373.1	12798.1	16103.5	17059.7	15967.1	8815.58	10571.9	11645.2	11927.8	9927.27
	9512.25	9626.96	10213.1	10138	10397.5	9824.01	13059.1	11610	11430	9501.44	10311.3	11411.4	7851.54	13684.5	12700.1	11827.7	13073.8	13032.7	13770.2	13848.6	11041	9224.2	13308.2	13157.5	12818.9	10412.4	15061.5	15922.8	7625.55	11350.2	9987.16	9874.81	15403.5	15490	12500.5	15754.3	14060.5	12359	8101.08	15330.5	12765.3	16076.4	17032.3	15928.2	8786.68	10538	11604.6	11889.2	9900.37
	9481.01	9601.98	10181.8	10113.5	10377.6	9789.73	13021.4	11590.3	11392.6	9467.32	10287	11382.8	7825.47	13650.1	12660.1	11805.3	13050.9	13002.5	13738.5	13818	11006.6	9190.48	13272.8	13122.7	12784.4	10377.8	15026.8	15879.2	7604.1	11313.6	9961.22	9852.42	15377.6	15457.1	12456.1	15718.1	14028.9	12320.3	8075.07	15288.1	12732.7	16049.5	17005	15889.5	8757.96	10504.4	11564.2	11850.8	9873.65
	9449.99	9577.2	10150.9	10089.1	10357.8	9755.69	12983.9	11570.7	11355.4	9433.44	10262.8	11354.4	7799.58	13615.8	12620.4	11782.9	13028.2	12972.5	13707	13787.6	10972.4	9157.01	13237.6	13088.1	12750.1	10343.3	14992.3	15836	7582.79	11277.3	9935.46	9830.17	15351.9	15424.4	12412.1	15682.1	13997.5	12281.8	8049.26	15246	12700.3	16022.7	16978	15851.1	8729.42	10471	11524.1	11812.8	9847.1
	9419.17	9552.62	10120.1	10064.8	10338.2	9721.9	12946.7	11551.2	11318.5	9399.79	10238.8	11326.1	7773.88	13581.9	12581	11760.7	13005.6	12942.7	13675.7	13757.4	10938.4	9123.79	13202.6	13053.8	12716	10309.2	14958	15793	7561.61	11241.2	9909.89	9808.07	15326.4	15391.9	12368.3	15646.3	13966.3	12243.6	8023.65	15204.1	12668	15996	16951.1	15812.9	8701.06	10437.9	11484.3	11775	9820.73
	9388.55	9528.23	10089.6	10040.6	10318.6	9688.34	12909.7	11531.8	11281.9	9366.37	10214.8	11298.1	7748.37	13548.1	12541.8	11738.6	12983.1	12913.2	13644.5	13727.3	10904.7	9090.82	13167.8	13019.7	12682.2	10275.3	14923.9	15750.4	7540.56	11205.4	9884.51	9786.1	15301	15359.6	12324.8	15610.7	13935.3	12205.7	7998.24	15162.6	12636	15969.6	16924.4	15775	8672.88	10405	11444.8	11737.5	9794.53
	9358.15	9504.03	10059.3	10016.6	10299.2	9655.03	12872.9	11512.5	11245.6	9333.19	10191	11270.3	7723.03	13514.6	12502.9	11716.6	12960.7	12884	13613.4	13697.4	10871.3	9058.1	13133.2	12985.8	12648.6	10241.6	14890.1	15708	7519.65	11169.8	9859.31	9764.28	15275.7	15327.5	12281.7	15575.3	13904.6	12168	7973.01	15121.2	12604.1	15943.3	16897.9	15737.3	8644.87	10372.2	11405.6	11700.3	9768.51
	9327.94	9480.04	10029.3	9992.72	10280	9621.96	12836.4	11493.3	11209.5	9300.23	10167.3	11242.6	7697.88	13481.2	12464.3	11694.8	12938.5	12854.9	13582.6	13667.7	10838.1	9025.62	13098.8	12952.3	12615.3	10208.2	14856.4	15666	7498.88	11134.4	9834.3	9742.6	15250.6	15295.6	12238.8	15540.1	13874.1	12130.6	7947.99	15080.2	12572.4	15917.1	16871.5	15699.9	8617.05	10339.8	11366.6	11663.4	9742.65
	9297.94	9456.23	9999.49	9968.97	10260.8	9589.12	12800.1	11474.3	11173.8	9267.5	10143.7	11215.2	7672.91	13448.1	12426	11673.1	12916.3	12826.1	13551.8	13638.2	10805.1	8993.38	13064.6	12918.9	12582.2	10175	14823	15624.2	7478.23	11099.3	9809.47	9721.05	15225.6	15263.8	12196.2	15505.1	13843.9	12093.5	7923.15	15039.4	12541	15891.2	16845.3	15662.7	8589.4	10307.5	11328	11626.8	9716.97
	9268.14	9432.62	9969.91	9945.35	10241.8	9556.52	12764	11455.3	11138.2	9235	10120.2	11187.9	7648.12	13415.3	12387.9	11651.5	12894.3	12797.6	13521.3	13608.9	10772.4	8961.39	13030.6	12885.8	12549.3	10142.1	14789.8	15582.7	7457.72	11064.5	9784.82	9699.65	15200.8	15232.3	12153.9	15470.3	13813.8	12056.6	7898.51	14998.9	12509.7	15865.3	16819.3	15625.8	8561.92	10275.4	11289.6	11590.4	9691.46
	9238.55	9409.2	9940.56	9921.85	10222.9	9524.15	12728.1	11436.4	11103	9202.73	10096.9	11160.9	7623.51	13382.6	12350.1	11630	12872.4	12769.3	13490.9	13579.7	10739.9	8929.64	12996.8	12853	12516.6	10109.5	14756.9	15541.6	7437.34	11029.9	9760.35	9678.39	15176.1	15200.9	12111.8	15435.7	13784	12020	7874.05	14958.6	12478.5	15839.7	16793.4	15589	8534.62	10243.6	11251.5	11554.4	9666.12
	9209.16	9385.97	9911.44	9898.49	10204.1	9492.02	12692.5	11417.6	11068	9170.68	10073.7	11134	7599.08	13350.2	12312.5	11608.7	12850.6	12741.2	13460.6	13550.8	10707.6	8898.13	12963.1	12820.4	12484.2	10077.1	14724.1	15500.7	7417.1	10995.5	9736.07	9657.26	15151.5	15169.7	12070.1	15401.3	13754.5	11983.7	7849.79	14918.6	12447.6	15814.2	16767.7	15552.6	8507.5	10212	11213.7	11518.6	9640.95
	9179.96	9362.94	9882.54	9875.26	10185.5	9460.12	12657.1	11398.9	11033.4	9138.85	10050.5	11107.3	7574.83	13318	12275.2	11587.5	12829	12713.3	13430.5	13522	10675.6	8866.86	12929.7	12788.1	12451.9	10044.9	14691.5	15460.1	7396.98	10961.4	9711.97	9636.27	15127.1	15138.7	12028.6	15367.1	13725.1	11947.6	7825.72	14878.9	12416.9	15788.8	16742.2	15516.4	8480.54	10180.6	11176.1	11483.1	9615.94
	9150.97	9340.09	9853.87	9852.16	10167	9428.45	12621.9	11380.3	10998.9	9107.25	10027.5	11080.9	7550.75	13286	12238.2	11566.5	12807.4	12685.7	13400.6	13493.3	10643.9	8835.83	12896.4	12756	12420	10013	14659.2	15419.8	7377	10927.5	9688.04	9615.42	15102.8	15107.9	11987.5	15333.1	13696	11911.8	7801.83	14839.4	12386.3	15763.7	16716.8	15480.4	8453.77	10149.4	11138.8	11447.9	9591.11
	9122.17	9317.43	9825.42	9829.19	10148.6	9397.02	12587	11361.8	10964.8	9075.86	10004.7	11054.6	7526.85	13254.3	12201.4	11545.5	12786	12658.3	13370.8	13464.9	10612.4	8805.03	12863.4	12724.1	12388.2	9981.38	14627.1	15379.7	7357.14	10893.8	9664.3	9594.71	15078.7	15077.3	11946.6	15299.3	13667.1	11876.2	7778.13	14800.2	12355.9	15738.6	16691.7	15444.6	8427.16	10118.4	11101.8	11412.9	9566.44
	9093.58	9294.96	9797.2	9806.35	10130.3	9365.81	12552.2	11343.4	10930.9	9044.7	9981.9	11028.5	7503.13	13222.7	12164.9	11524.7	12764.7	12631.2	13341.2	13436.6	10581.1	8774.47	12830.5	12692.5	12356.7	9949.96	14595.2	15340	7337.42	10860.4	9640.73	9574.13	15054.7	15046.8	11905.9	15265.6	13638.5	11840.9	7754.62	14761.2	12325.8	15713.8	16666.6	15409.1	8400.72	10087.7	11065.1	11378.2	9541.94
	9065.18	9272.67	9769.2	9783.64	10112.1	9334.84	12517.7	11325.1	10897.2	9013.76	9959.26	11002.6	7479.58	13191.4	12128.6	11504	12743.4	12604.2	13311.7	13408.5	10550	8744.14	12797.9	12661.1	12325.4	9918.79	14563.5	15300.5	7317.82	10827.2	9617.34	9553.69	15030.9	15016.6	11865.6	15232.2	13610	11805.9	7731.3	14722.5	12295.7	15689.1	16641.8	15373.8	8374.46	10057.2	11028.7	11343.8	9517.61
	9036.98	9250.57	9741.42	9761.05	10094.1	9304.09	12483.4	11306.8	10863.9	8983.03	9936.73	10976.8	7456.2	13160.3	12092.6	11483.5	12722.4	12577.5	13282.4	13380.5	10519.2	8714.05	12765.4	12630	12294.3	9887.85	14532	15261.4	7298.36	10794.3	9594.13	9533.38	15007.2	14986.5	11825.5	15199	13581.8	11771.1	7708.16	14684	12265.9	15664.5	16617.1	15338.7	8348.37	10026.8	10992.5	11309.7	9493.45
	9008.97	9228.66	9713.86	9738.6	10076.1	9273.57	12449.3	11288.7	10830.7	8952.52	9914.32	10951.3	7433	13129.4	12056.9	11463	12701.4	12551.1	13253.3	13352.8	10488.6	8684.18	12733.1	12599.1	12263.4	9857.16	14500.8	15222.5	7279.02	10761.6	9571.1	9513.21	14983.6	14956.6	11785.7	15166	13553.8	11736.6	7685.2	14645.8	12236.3	15640.2	16592.5	15303.9	8322.44	9996.74	10956.6	11275.8	9469.44
	8981.16	9206.94	9686.52	9716.26	10058.3	9243.27	12415.5	11270.7	10797.9	8922.23	9892.02	10926	7409.97	13098.7	12021.4	11442.7	12680.5	12524.8	13224.3	13325.2	10458.2	8654.55	12701	12568.4	12232.8	9826.71	14469.7	15183.9	7259.8	10729.1	9548.24	9493.17	14960.2	14926.9	11746.2	15133.1	13526	11702.4	7662.42	14607.9	12206.8	15615.9	16568.2	15269.3	8296.69	9966.84	10920.9	11242.3	9445.61
	8953.54	9185.39	9659.4	9694.06	10040.7	9213.2	12381.9	11252.8	10765.3	8892.15	9869.84	10900.8	7387.11	13068.3	11986.2	11422.5	12659.8	12498.8	13195.4	13297.8	10428.1	8625.14	12669.1	12538	12202.3	9796.5	14438.9	15145.6	7240.72	10696.9	9525.56	9473.27	14936.9	14897.3	11707	15100.5	13498.5	11668.4	7639.83	14570.2	12177.6	15591.9	16544	15235	8271.1	9937.15	10885.5	11208.9	9421.94
	8926.12	9164.03	9632.49	9671.98	10023.1	9183.35	12348.4	11234.9	10732.9	8862.28	9847.78	10875.8	7364.42	13038	11951.2	11402.5	12639.1	12473	13166.7	13270.5	10398.2	8595.97	12637.4	12507.8	12172.1	9766.52	14408.2	15107.5	7221.76	10664.9	9503.05	9453.5	14913.7	14868	11668	15068	13471.2	11634.6	7617.42	14532.7	12148.5	15567.9	16519.9	15200.8	8245.68	9907.68	10850.4	11175.9	9398.43
	8898.89	9142.85	9605.81	9650.03	10005.7	9153.73	12315.2	11217.2	10700.9	8832.62	9825.83	10851.1	7341.89	13008	11916.5	11382.5	12618.6	12447.4	13138.1	13243.4	10368.5	8567.02	12605.8	12477.8	12142.1	9736.79	14377.8	15069.7	7202.93	10633.1	9480.72	9433.86	14890.7	14838.8	11629.3	15035.7	13444	11601.1	7595.19	14495.6	12119.6	15544.2	16496	15166.9	8220.43	9878.42	10815.6	11143.1	9375.09
	8871.85	9121.86	9579.34	9628.2	9988.33	9124.32	12282.3	11199.5	10669	8803.18	9804	10826.5	7319.54	12978.1	11882	11362.7	12598.2	12422.1	13109.7	13216.5	10339.1	8538.29	12574.5	12448.1	12112.4	9707.28	14347.6	15032.2	7184.22	10601.6	9458.56	9414.36	14867.8	14809.8	11590.8	15003.6	13417.2	11567.8	7573.14	14458.6	12090.8	15520.6	16472.3	15133.2	8195.34	9849.36	10781	11110.6	9351.9
	8845	9101.04	9553.08	9606.5	9971.12	9095.14	12249.5	11182	10637.4	8773.95	9782.28	10802.1	7297.36	12948.5	11847.8	11343.1	12577.8	12396.9	13081.5	13189.7	10309.8	8509.79	12543.3	12418.6	12082.8	9678.01	14317.6	14995	7165.64	10570.3	9436.57	9394.99	14845	14781	11552.6	14971.8	13390.5	11534.8	7551.27	14421.9	12062.3	15497.1	16448.7	15099.8	8170.42	9820.51	10746.7	11078.3	9328.89
	8818.34	9080.41	9527.04	9584.92	9954.03	9066.17	12216.9	11164.5	10606.1	8744.92	9760.67	10777.8	7275.34	12919.1	11813.8	11323.5	12557.6	12372	13053.4	13163.2	10280.8	8481.52	12512.3	12389.4	12053.5	9648.98	14287.8	14958.1	7147.19	10539.2	9414.76	9375.74	14822.4	14752.4	11514.7	14940.1	13364	11502.1	7529.58	14385.5	12033.9	15473.9	16425.3	15066.5	8145.67	9791.87	10712.7	11046.4	9306.03
	8791.87	9059.96	9501.21	9563.46	9937.06	9037.43	12184.6	11147.2	10575	8716.1	9739.18	10753.8	7253.49	12889.9	11780.1	11304	12537.6	12347.4	13025.4	13136.7	10252	8453.46	12481.5	12360.3	12024.3	9620.17	14258.2	14921.4	7128.85	10508.3	9393.12	9356.64	14799.9	14724	11477.1	14908.5	13337.8	11469.6	7508.07	14349.3	12005.7	15450.7	16402.1	15033.5	8121.07	9763.44	10678.9	11014.6	9283.33
	8765.6	9039.68	9475.59	9542.13	9920.2	9008.9	12152.5	11129.9	10544.2	8687.49	9717.81	10729.9	7231.81	12860.9	11746.6	11284.7	12517.6	12322.9	12997.6	13110.5	10223.5	8425.62	12450.9	12331.6	11995.4	9591.6	14228.8	14885	7110.64	10477.7	9371.65	9337.66	14777.6	14695.7	11439.7	14877.2	13311.7	11437.3	7486.73	14313.3	11977.7	15427.7	16379	15000.8	8096.65	9735.22	10645.4	10983.2	9260.79
	8739.51	9019.58	9450.18	9520.92	9903.46	8980.59	12120.5	11112.7	10513.6	8659.09	9696.54	10706.2	7210.29	12832.2	11713.3	11265.5	12497.7	12298.6	12970	13084.4	10195.1	8398.01	12420.5	12303	11966.7	9563.26	14199.6	14848.9	7092.56	10447.3	9350.35	9318.81	14755.4	14667.6	11402.6	14846.1	13285.9	11405.3	7465.57	14277.6	11949.9	15404.9	16356.1	14968.2	8072.38	9707.2	10612.1	10952	9238.42
	8713.6	8999.66	9424.99	9499.84	9886.84	8952.5	12088.8	11095.6	10483.3	8630.88	9675.39	10682.7	7188.93	12803.6	11680.3	11246.5	12477.9	12274.6	12942.5	13058.5	10167	8370.61	12390.3	12274.6	11938.2	9535.14	14170.6	14813	7074.6	10417.1	9329.22	9300.09	14733.3	14639.7	11365.7	14815.1	13260.3	11373.5	7444.58	14242.1	11922.2	15382.2	16333.3	14935.8	8048.28	9679.38	10579.1	10921	9216.2
	8687.89	8979.92	9400	9478.87	9870.33	8924.61	12057.3	11078.6	10453.2	8602.89	9654.36	10659.4	7167.74	12775.2	11647.6	11227.5	12458.3	12250.8	12915.1	13032.7	10139.1	8343.43	12360.2	12246.5	11910	9507.25	14141.8	14777.4	7056.76	10387.2	9308.26	9281.5	14711.3	14611.9	11329.1	14784.4	13234.9	11342	7423.77	14206.9	11894.7	15359.7	16310.7	14903.7	8024.34	9651.77	10546.4	10890.3	9194.14
	8662.36	8960.35	9375.22	9458.03	9853.94	8896.95	12026	11061.7	10423.3	8575.09	9633.43	10636.3	7146.71	12747.1	11615	11208.7	12438.7	12227.2	12887.9	13007.1	10111.4	8316.47	12330.3	12218.6	11881.9	9479.59	14113.3	14742	7039.04	10357.5	9287.47	9263.04	14689.5	14584.4	11292.7	14753.8	13209.8	11310.7	7403.13	14172	11867.4	15337.4	16288.2	14871.8	8000.56	9624.36	10513.9	10859.9	9172.24
	8637.01	8940.96	9350.64	9437.3	9837.66	8869.49	11995	11044.9	10393.7	8547.5	9612.62	10613.3	7125.84	12719.1	11582.8	11190	12419.3	12203.8	12860.8	12981.7	10083.9	8289.72	12300.6	12191	11854	9452.16	14084.9	14707	7021.44	10328	9266.85	9244.71	14667.8	14557	11256.6	14723.4	13184.8	11279.6	7382.67	14137.2	11840.3	15315.1	16265.9	14840.1	7976.94	9597.16	10481.7	10829.7	9150.5
	8611.85	8921.74	9326.27	9416.7	9821.5	8842.24	11964.1	11028.2	10364.3	8520.1	9591.92	10590.5	7105.13	12691.3	11550.7	11171.4	12399.9	12180.6	12833.9	12956.4	10056.7	8263.19	12271.1	12163.5	11826.4	9424.95	14056.7	14672.2	7003.96	10298.7	9246.39	9226.5	14646.3	14529.8	11220.8	14693.2	13160	11248.8	7362.37	14102.7	11813.4	15293.1	16243.8	14808.6	7953.48	9570.15	10449.7	10799.8	9128.91
	8586.87	8902.69	9302.1	9396.22	9805.45	8815.2	11933.4	11011.5	10335.2	8492.91	9571.33	10567.9	7084.58	12663.8	11518.9	11152.9	12380.7	12157.7	12807.1	12931.3	10029.6	8236.86	12241.8	12136.3	11798.9	9397.96	14028.8	14637.6	6986.6	10269.6	9226.1	9208.42	14624.8	14502.8	11185.2	14663.2	13135.5	11218.2	7342.24	14068.5	11786.6	15271.2	16221.8	14777.4	7930.17	9543.35	10418	10770.1	9107.48
	8562.07	8883.81	9278.14	9375.85	9789.52	8788.37	11903	10995	10306.3	8465.91	9550.85	10545.5	7064.19	12636.4	11487.3	11134.6	12361.6	12134.9	12780.5	12906.3	10002.8	8210.75	12212.6	12109.3	11771.7	9371.19	14001	14603.3	6969.37	10240.8	9205.97	9190.47	14603.6	14475.9	11149.8	14633.3	13111.1	11187.9	7322.29	14034.4	11760	15249.4	16199.9	14746.3	7907.03	9516.74	10386.5	10740.7	9086.21
	8537.45	8865.11	9254.37	9355.6	9773.7	8761.75	11872.7	10978.5	10277.6	8439.11	9530.48	10523.3	7043.96	12609.3	11456	11116.3	12342.6	12112.4	12754	12881.5	9976.17	8184.84	12183.7	12082.5	11744.7	9344.65	13973.4	14569.3	6952.25	10212.2	9186.01	9172.64	14582.4	14449.2	11114.7	14603.7	13087	11157.8	7302.5	14000.6	11733.6	15227.8	16178.3	14715.5	7884.04	9490.34	10355.3	10711.5	9065.08
	8513.02	8846.57	9230.81	9335.47	9757.99	8735.33	11842.6	10962.1	10249.2	8412.5	9510.22	10501.2	7023.88	12582.3	11424.9	11098.2	12323.6	12090	12727.7	12856.9	9949.75	8159.15	12154.9	12056	11717.8	9318.32	13946	14535.5	6935.25	10183.8	9166.21	9154.94	14561.3	14422.7	11079.8	14574.2	13063.1	11127.9	7282.88	13967.1	11707.3	15206.3	16156.7	14684.9	7861.21	9464.13	10324.3	10682.6	9044.11
	8488.76	8828.21	9207.44	9315.46	9742.39	8709.11	11812.8	10945.9	10221	8386.09	9490.07	10479.3	7003.97	12555.5	11394	11080.2	12304.8	12067.9	12701.5	12832.4	9923.53	8133.66	12126.2	12029.6	11691.2	9292.21	13918.9	14502	6918.36	10155.6	9146.57	9137.37	14540.4	14396.3	11045.2	14544.9	13039.3	11098.2	7263.43	13933.8	11681.2	15185	16135.3	14654.5	7838.54	9438.12	10293.6	10653.9	9023.3
	8464.67	8810.01	9184.27	9295.56	9726.91	8683.09	11783.1	10929.7	10193	8359.87	9470.03	10457.5	6984.2	12529	11363.3	11062.3	12286.1	12046	12675.4	12808.1	9897.52	8108.37	12097.8	12003.5	11664.8	9266.31	13891.9	14468.7	6901.6	10127.6	9127.09	9119.91	14519.6	14370.2	11010.9	14515.7	13015.8	11068.8	7244.14	13900.7	11655.3	15163.9	16114.1	14624.3	7816.02	9412.31	10263.1	10625.5	9002.63
	8440.77	8791.98	9161.3	9275.78	9711.54	8657.28	11753.7	10913.6	10165.3	8333.84	9450.09	10436	6964.59	12502.6	11332.9	11044.6	12267.5	12024.3	12649.5	12783.9	9871.71	8083.29	12069.5	11977.6	11638.5	9240.63	13865.1	14435.7	6884.95	10099.9	9107.77	9102.58	14499	14344.2	10976.8	14486.8	12992.5	11039.6	7225.01	13867.8	11629.5	15142.8	16093	14594.3	7793.65	9386.69	10232.9	10597.3	8982.12
	8417.04	8774.12	9138.52	9256.12	9696.27	8631.66	11724.4	10897.5	10137.7	8308.01	9430.27	10414.6	6945.13	12476.4	11302.7	11026.9	12249	12002.8	12623.8	12759.9	9846.11	8058.42	12041.4	11951.9	11612.5	9215.17	13838.5	14402.9	6868.41	10072.3	9088.62	9085.38	14478.5	14318.3	10942.9	14458	12969.4	11010.7	7206.05	13835.2	11604	15122	16072.1	14564.5	7771.44	9361.26	10202.9	10569.3	8961.75
	8393.48	8756.42	9115.94	9236.57	9681.12	8606.25	11695.4	10881.6	10110.5	8282.36	9410.55	10393.4	6925.83	12450.4	11272.7	11009.4	12230.5	11981.4	12598.1	12736	9820.71	8033.74	12013.5	11926.4	11586.7	9189.92	13812.1	14370.4	6852	10045	9069.62	9068.29	14458.1	14292.7	10909.2	14429.4	12946.4	10981.9	7187.25	13802.8	11578.6	15101.2	16051.3	14534.9	7749.38	9336.03	10173.2	10541.6	8941.54
	8370.1	8738.89	9093.55	9217.13	9666.08	8581.03	11666.5	10865.8	10083.4	8256.9	9390.94	10372.3	6906.67	12424.7	11243	10991.9	12212.2	11960.3	12572.7	12712.3	9795.5	8009.27	11985.8	11901.1	11561.1	9164.88	13785.9	14338.1	6835.69	10017.9	9050.78	9051.33	14437.8	14267.2	10875.8	14401	12923.7	10953.4	7168.62	13770.6	11553.3	15080.7	16030.6	14505.5	7727.47	9311	10143.7	10514.1	8921.47
	8346.89	8721.52	9071.35	9197.8	9651.15	8556	11637.8	10850	10056.5	8231.63	9371.44	10351.5	6887.67	12399.1	11213.5	10974.6	12194	11939.4	12547.3	12688.8	9770.5	7984.99	11958.2	11876.1	11535.6	9140.05	13759.9	14306.1	6819.51	9990.95	9032.1	9034.49	14417.6	14241.9	10842.7	14372.8	12901.2	10925.1	7150.14	13738.7	11528.2	15060.2	16010.1	14476.4	7705.72	9286.15	10114.4	10486.9	8901.55
	8323.85	8704.31	9049.33	9178.59	9636.33	8531.17	11609.3	10834.3	10029.9	8206.55	9352.05	10330.8	6868.82	12373.6	11184.1	10957.5	12175.9	11918.7	12522.1	12665.4	9745.69	7960.92	11930.8	11851.2	11510.4	9115.43	13734.1	14274.3	6803.43	9964.24	9013.57	9017.77	14397.6	14216.7	10809.8	14344.7	12878.8	10897.1	7131.83	13707	11503.3	15039.9	15989.8	14447.4	7684.11	9261.5	10085.4	10459.9	8881.78
	8300.98	8687.27	9027.51	9159.5	9621.62	8506.53	11581.1	10818.7	10003.5	8181.66	9332.76	10310.2	6850.12	12348.4	11155.1	10940.4	12157.9	11898.2	12497.1	12642.1	9721.08	7937.04	11903.5	11826.6	11485.3	9091.01	13708.4	14242.7	6787.47	9937.74	8995.2	9001.17	14377.7	14191.7	10777.1	14316.8	12856.7	10869.2	7113.67	13675.5	11478.6	15019.8	15969.6	14418.7	7662.66	9237.03	10056.6	10433.1	8862.16
	8278.29	8670.38	9005.88	9140.51	9607.01	8482.09	11553	10803.2	9977.32	8156.94	9313.57	10289.8	6831.56	12323.4	11126.2	10923.4	12139.9	11877.8	12472.1	12619	9696.67	7913.35	11876.5	11802.1	11460.5	9066.81	13683	14211.4	6771.63	9911.45	8976.98	8984.69	14357.9	14166.9	10744.6	14289.1	12834.7	10841.6	7095.67	13644.2	11454	14999.8	15949.5	14390.1	7641.35	9212.76	10028.1	10406.6	8842.68
	8255.76	8653.66	8984.43	9121.63	9592.51	8457.84	11525.1	10787.8	9951.35	8132.42	9294.5	10269.6	6813.15	12298.5	11097.5	10906.6	12122.1	11857.7	12447.4	12596.1	9672.45	7889.86	11849.6	11777.9	11435.8	9042.81	13657.7	14180.4	6755.89	9885.36	8958.92	8968.33	14338.2	14142.3	10712.4	14261.5	12813	10814.2	7077.83	13613.2	11429.6	14979.9	15929.6	14361.7	7620.2	9188.68	9999.8	10380.2	8823.34
	8233.4	8637.1	8963.17	9102.87	9578.13	8433.77	11497.4	10772.5	9925.6	8108.07	9275.52	10249.6	6794.89	12273.9	11069.1	10889.8	12104.4	11837.8	12422.7	12573.3	9648.42	7866.57	11822.9	11753.8	11411.3	9019.02	13632.6	14149.5	6740.27	9859.47	8941.01	8952.09	14318.7	14117.8	10680.4	14234.1	12791.4	10787	7060.15	13582.3	11405.3	14960.2	15909.8	14333.6	7599.19	9164.78	9971.73	10354.2	8804.16
	8211.2	8620.7	8942.09	9084.21	9563.84	8409.89	11469.8	10757.2	9900.06	8083.91	9256.66	10229.7	6776.78	12249.4	11040.9	10873.2	12086.7	11818	12398.2	12550.7	9624.59	7843.46	11796.3	11730	11387	8995.43	13607.8	14119	6724.76	9833.79	8923.26	8935.96	14299.3	14093.5	10648.6	14206.9	12770.1	10760	7042.62	13551.7	11381.3	14940.6	15890.2	14305.6	7578.33	9141.07	9943.89	10328.3	8785.11
	8189.17	8604.45	8921.2	9065.67	9549.67	8386.21	11442.5	10742	9874.73	8059.93	9237.89	10210	6758.81	12225.1	11012.8	10856.7	12069.2	11798.5	12373.9	12528.2	9600.94	7820.55	11769.9	11706.4	11362.9	8972.04	13583.1	14088.6	6709.36	9808.32	8905.65	8919.96	14280	14069.3	10617.1	14179.9	12748.9	10733.3	7025.25	13521.3	11357.3	14921.2	15870.6	14277.9	7557.62	9117.55	9916.29	10302.7	8766.21
	8167.31	8588.36	8900.49	9047.23	9535.6	8362.7	11415.4	10727	9849.62	8036.12	9219.23	10190.5	6740.98	12201	10985	10840.3	12051.7	11779.1	12349.6	12505.8	9577.49	7797.83	11743.7	11683	11339	8948.86	13558.5	14058.5	6694.08	9783.04	8888.2	8904.07	14260.8	14045.3	10585.8	14153	12727.9	10706.7	7008.03	13491.2	11333.6	14901.9	15851.3	14250.3	7537.05	9094.21	9888.92	10277.3	8747.45
	8145.61	8572.43	8879.96	9028.91	9521.64	8339.39	11388.4	10712	9824.71	8012.5	9200.68	10171.1	6723.3	12177.1	10957.4	10824	12034.4	11759.9	12325.6	12483.6	9554.22	7775.3	11717.6	11659.7	11315.3	8925.87	13534.2	14028.6	6678.9	9757.96	8870.9	8888.29	14241.7	14021.5	10554.7	14126.3	12707.1	10680.4	6990.96	13461.2	11310	14882.7	15832.1	14223	7516.63	9071.06	9861.78	10252.1	8728.83
	8124.08	8556.66	8859.61	9010.69	9507.79	8316.25	11361.6	10697	9800.02	7989.05	9182.23	10151.8	6705.76	12153.3	10930	10807.8	12017.1	11740.9	12301.6	12461.5	9531.14	7752.95	11691.7	11636.7	11291.8	8903.09	13510.1	13998.9	6663.83	9733.09	8853.74	8872.64	14222.8	13997.8	10523.9	14099.7	12686.5	10654.3	6974.05	13431.5	11286.5	14863.7	15813	14195.8	7496.35	9048.1	9834.86	10227.2	8710.36
	8102.71	8541.04	8839.44	8992.58	9494.04	8293.3	11335.1	10682.2	9775.53	7965.79	9163.88	10132.8	6688.37	12129.8	10902.9	10791.7	12000	11722.1	12277.8	12439.6	9508.24	7730.79	11666	11613.9	11268.4	8880.5	13486.1	13969.5	6648.87	9708.41	8836.74	8857.1	14203.9	13974.3	10493.2	14073.4	12666	10628.3	6957.29	13401.9	11263.2	14844.8	15794	14168.8	7476.22	9025.31	9808.18	10202.4	8692.02
	8081.5	8525.57	8819.45	8974.57	9480.39	8270.53	11308.7	10667.4	9751.25	7942.69	9145.63	10113.9	6671.11	12106.4	10875.9	10775.8	11982.9	11703.5	12254.1	12417.9	9485.53	7708.82	11640.5	11591.3	11245.2	8858.11	13462.3	13940.3	6634.02	9683.93	8819.88	8841.67	14185.2	13951	10462.8	14047.1	12645.8	10602.6	6940.68	13372.6	11240.1	14826.1	15775.2	14142.1	7456.23	9002.72	9781.72	10177.9	8673.83
	8060.45	8510.26	8799.64	8956.67	9466.85	8247.94	11282.4	10652.8	9727.17	7919.77	9127.48	10095.1	6654	12083.2	10849.1	10759.9	11965.9	11685.1	12230.6	12396.2	9463.01	7687.03	11615.1	11568.8	11222.3	8835.92	13438.7	13911.3	6619.28	9659.64	8803.17	8826.36	14166.6	13927.8	10432.7	14021.1	12625.7	10577.1	6924.22	13343.5	11217.1	14807.5	15756.5	14115.5	7436.38	8980.3	9755.49	10153.6	8655.77
	8039.56	8495.1	8780	8938.88	9453.41	8225.53	11256.4	10638.2	9703.3	7897.03	9109.44	10076.6	6637.02	12060.2	10822.6	10744.2	11949	11666.9	12207.2	12374.8	9440.67	7665.43	11589.8	11546.6	11199.4	8813.93	13415.3	13882.6	6604.65	9635.55	8786.61	8811.16	14148.2	13904.8	10402.7	13995.2	12605.9	10551.9	6907.91	13314.6	11194.3	14789	15738	14089.1	7416.68	8958.06	9729.48	10129.6	8637.85
	8018.84	8480.1	8760.54	8921.2	9440.08	8203.3	11230.5	10623.6	9679.63	7874.46	9091.5	10058.1	6620.19	12037.3	10796.2	10728.5	11932.2	11648.8	12183.9	12353.4	9418.5	7644.01	11564.8	11524.5	11176.8	8792.13	13392	13854	6590.12	9611.66	8770.19	8796.08	14129.8	13881.9	10372.9	13969.5	12586.2	10526.8	6891.74	13286	11171.7	14770.7	15719.6	14062.9	7397.12	8936.01	9703.7	10105.7	8620.07
	7998.27	8465.24	8741.25	8903.61	9426.85	8181.25	11204.9	10609.2	9656.16	7852.06	9073.66	10039.9	6603.49	12014.6	10770	10713	11915.5	11630.9	12160.8	12332.2	9396.52	7622.77	11539.9	11502.7	11154.4	8770.52	13369	13825.7	6575.7	9587.96	8753.92	8781.11	14111.6	13859.2	10343.4	13943.9	12566.7	10501.9	6875.73	13257.5	11149.2	14752.5	15701.3	14036.9	7377.7	8914.13	9678.14	10082.1	8602.43
	7977.85	8450.54	8722.13	8886.14	9413.73	8159.37	11179.4	10594.8	9632.89	7829.84	9055.92	10021.8	6586.93	11992.1	10744.1	10697.6	11898.8	11613.2	12137.7	12311.2	9374.72	7601.71	11515.1	11481	11132.1	8749.1	13346.1	13797.7	6561.39	9564.45	8737.79	8766.26	14093.5	13836.7	10314.1	13918.5	12547.3	10477.2	6859.86	13229.2	11126.8	14734.5	15683.2	14011.1	7358.42	8892.44	9652.81	10058.7	8584.92
	7957.6	8435.99	8703.19	8868.76	9400.71	8137.67	11154.1	10580.6	9609.82	7807.78	9038.28	10003.8	6570.51	11969.8	10718.3	10682.2	11882.3	11595.7	12114.9	12290.3	9353.1	7580.83	11490.5	11459.6	11110	8727.88	13323.4	13769.8	6547.18	9541.14	8721.81	8751.51	14075.4	13814.3	10285	13893.3	12528.2	10452.7	6844.14	13201.2	11104.6	14716.5	15665.2	13985.5	7339.28	8870.92	9627.69	10035.4	8567.55
	7937.5	8421.58	8684.42	8851.49	9387.79	8116.14	11128.9	10566.4	9586.95	7785.89	9020.74	9986	6554.22	11947.7	10692.8	10667	11865.9	11578.4	12092.1	12269.5	9331.65	7560.13	11466.1	11438.3	11088.1	8706.85	13300.8	13742.2	6533.08	9518.01	8705.97	8736.88	14057.5	13792.1	10256.1	13868.2	12509.2	10428.5	6828.56	13173.3	11082.6	14698.7	15647.3	13960	7320.28	8849.59	9602.8	10012.5	8550.32
	7917.55	8407.33	8665.81	8834.33	9374.97	8094.78	11103.9	10552.3	9564.28	7764.18	9003.3	9968.35	6538.07	11925.7	10667.4	10651.9	11849.5	11561.2	12069.5	12248.9	9310.38	7539.61	11441.8	11417.2	11066.4	8686.01	13278.5	13714.7	6519.09	9495.08	8690.27	8722.36	14039.8	13770	10227.5	13843.3	12490.4	10404.4	6813.13	13145.7	11060.7	14681.1	15629.6	13934.8	7301.42	8828.43	9578.12	9989.67	8533.22
	7897.77	8393.22	8647.38	8817.26	9362.25	8073.6	11079.2	10538.2	9541.8	7742.63	8985.96	9950.87	6522.05	11903.9	10642.2	10636.9	11833.2	11544.3	12047.1	12228.4	9289.29	7519.27	11417.7	11396.3	11044.8	8665.36	13256.3	13687.5	6505.2	9472.33	8674.71	8707.95	14022.1	13748.1	10199	13818.5	12471.8	10380.5	6797.85	13118.2	11039	14663.6	15612	13909.7	7282.7	8807.44	9553.66	9967.09	8516.25
	7878.13	8379.26	8629.12	8800.3	9349.64	8052.59	11054.5	10524.3	9519.51	7721.24	8968.72	9933.53	6506.17	11882.2	10617.2	10622	11817	11527.5	12024.7	12208.1	9268.37	7499.1	11393.8	11375.6	11023.4	8644.89	13234.3	13660.5	6491.41	9449.78	8659.3	8693.65	14004.5	13726.3	10170.8	13793.9	12453.3	10356.9	6782.7	13091	11017.4	14646.2	15594.5	13884.8	7264.12	8786.64	9529.42	9944.73	8499.42
	7858.65	8365.45	8611.02	8783.44	9337.13	8031.74	11030.1	10510.4	9497.42	7700.03	8951.58	9916.35	6490.43	11860.8	10592.5	10607.2	11800.9	11510.8	12002.5	12187.8	9247.63	7479.1	11370	11355.1	11002.2	8624.61	13212.4	13633.8	6477.73	9427.41	8644.02	8679.46	13987.1	13704.7	10142.8	13769.5	12435.1	10333.4	6767.7	13064	10996	14628.9	15577.1	13860.1	7245.67	8766.01	9505.39	9922.57	8482.73
	7839.32	8351.78	8593.1	8766.68	9324.71	8011.07	11005.8	10496.6	9475.52	7678.98	8934.53	9899.32	6474.81	11839.5	10567.9	10592.6	11784.9	11494.4	11980.5	12167.8	9227.05	7459.28	11346.3	11334.8	10981.2	8604.52	13190.7	13607.2	6464.15	9405.23	8628.89	8665.38	13969.8	13683.3	10114.9	13745.2	12417	10310.1	6752.84	13037.1	10974.8	14611.8	15559.9	13835.6	7227.36	8745.55	9481.58	9900.62	8466.16
	7820.14	8338.26	8575.33	8750.02	9312.4	7990.56	10981.8	10482.8	9453.82	7658.09	8917.58	9882.44	6459.33	11818.4	10543.5	10578	11769	11478.1	11958.5	12147.8	9206.65	7439.63	11322.9	11314.6	10960.3	8584.62	13169.2	13580.9	6450.68	9383.23	8613.89	8651.41	13952.6	13662	10087.3	13721	12399.1	10287	6738.13	13010.5	10953.6	14594.8	15542.8	13811.3	7209.18	8725.27	9457.99	9878.88	8449.73
	7801.11	8324.89	8557.73	8733.46	9300.19	7970.23	10957.8	10469.2	9432.3	7637.37	8900.73	9865.72	6443.98	11797.4	10519.3	10563.5	11753.1	11462	11936.7	12128	9186.42	7420.16	11299.5	11294.7	10939.6	8564.9	13147.9	13554.7	6437.31	9361.42	8599.04	8637.55	13935.5	13640.9	10059.9	13697.1	12381.3	10264.1	6723.55	12984.1	10932.7	14578	15525.8	13787.2	7191.14	8705.16	9434.6	9857.34	8433.42
	7782.23	8311.66	8540.3	8717	9288.08	7950.05	10934.1	10455.6	9410.97	7616.81	8883.98	9849.14	6428.76	11776.6	10495.2	10549.1	11737.4	11446.1	11915	12108.4	9166.36	7400.85	11276.4	11274.9	10919.1	8545.36	13126.8	13528.8	6424.04	9339.8	8584.32	8623.8	13918.5	13619.9	10032.7	13673.2	12363.8	10241.4	6709.11	12957.9	10911.9	14561.2	15509	13763.2	7173.24	8685.22	9411.43	9836	8417.25
	7763.5	8298.57	8523.03	8700.64	9276.07	7930.05	10910.5	10442.1	9389.83	7596.41	8867.33	9832.72	6413.67	11756	10471.4	10534.9	11721.7	11430.3	11893.5	12088.8	9146.46	7381.72	11253.3	11255.3	10898.8	8526	13105.8	13503.1	6410.87	9318.36	8569.74	8610.15	13901.6	13599.1	10005.7	13649.6	12346.4	10218.9	6694.82	12931.8	10891.2	14544.6	15492.3	13739.4	7155.47	8665.46	9388.47	9814.87	8401.21
	7744.92	8285.62	8505.92	8684.38	9264.16	7910.2	10887.1	10428.7	9368.87	7576.17	8850.77	9816.44	6398.71	11735.5	10447.8	10520.7	11706.1	11414.7	11872.1	12069.5	9126.74	7362.75	11230.5	11235.9	10878.6	8506.83	13085	13477.6	6397.8	9297.1	8555.29	8596.62	13884.8	13578.4	9978.94	13626	12329.1	10196.6	6680.66	12906	10870.7	14528.2	15475.7	13715.9	7137.83	8645.87	9365.72	9793.94	8385.3
	7726.49	8272.82	8488.97	8668.22	9252.34	7890.52	10863.9	10415.3	9348.1	7556.09	8834.31	9800.32	6383.88	11715.2	10424.3	10506.6	11690.6	11399.3	11850.8	12050.2	9107.18	7343.96	11207.8	11216.7	10858.6	8487.84	13064.3	13452.3	6384.84	9276.02	8540.98	8583.19	13868.1	13557.9	9952.35	13602.7	12312.1	10174.5	6666.64	12880.4	10850.3	14511.8	15459.2	13692.4	7120.33	8626.45	9343.18	9773.2	8369.52
	7708.21	8260.16	8472.19	8652.15	9240.63	7871.01	10840.8	10402.1	9327.52	7536.18	8817.94	9784.34	6369.17	11695.1	10401	10492.7	11675.1	11384	11829.6	12031.1	9087.79	7325.33	11185.2	11197.6	10838.7	8469.03	13043.8	13427.2	6371.98	9255.13	8526.81	8569.86	13851.6	13537.6	9925.97	13579.5	12295.2	10152.6	6652.75	12854.9	10830.1	14495.6	15442.9	13669.2	7102.96	8607.2	9320.85	9752.67	8353.86
	7690.07	8247.64	8455.56	8636.19	9229.01	7851.65	10817.9	10388.9	9307.12	7516.42	8801.67	9768.51	6354.6	11675.1	10378	10478.8	11659.8	11369	11808.6	12012.1	9068.56	7306.86	11162.8	11178.8	10819	8450.4	13023.5	13402.3	6359.21	9234.41	8512.78	8556.65	13835.1	13517.4	9899.78	13556.4	12278.5	10130.8	6639.01	12829.7	10810	14479.6	15426.7	13646.2	7085.72	8588.12	9298.73	9732.34	8338.34
	7672.08	8235.27	8439.09	8620.31	9217.49	7832.46	10795.2	10375.7	9286.9	7496.82	8785.5	9752.83	6340.15	11655.3	10355	10465.1	11644.5	11354.1	11787.7	11993.2	9049.49	7288.57	11140.6	11160.1	10799.5	8431.94	13003.4	13377.6	6346.55	9213.88	8498.87	8543.53	13818.8	13497.3	9873.8	13533.5	12261.9	10109.3	6625.4	12804.6	10790.1	14463.6	15410.6	13623.3	7068.62	8569.21	9276.82	9712.21	8322.94
	7654.23	8223.03	8422.78	8604.54	9206.07	7813.42	10772.6	10362.7	9266.86	7477.37	8769.42	9737.3	6325.83	11635.7	10332.3	10451.4	11629.3	11339.3	11766.9	11974.5	9030.59	7270.44	11118.5	11141.6	10780.2	8413.67	12983.4	13353.1	6333.98	9193.52	8485.1	8530.53	13802.5	13477.4	9848.01	13510.7	12245.6	10087.9	6611.92	12779.8	10770.3	14447.8	15394.6	13600.6	7051.64	8550.47	9255.11	9692.27	8307.67
	7636.52	8210.93	8406.63	8588.86	9194.75	7794.54	10750.2	10349.7	9247.01	7458.09	8753.43	9721.91	6311.63	11616.2	10309.8	10437.8	11614.2	11324.7	11746.2	11955.9	9011.85	7252.47	11096.5	11123.3	10761	8395.57	12963.6	13328.8	6321.52	9173.35	8471.47	8517.63	13786.4	13457.7	9822.42	13488.1	12229.3	10066.7	6598.59	12755.1	10750.7	14432.1	15378.8	13578.1	7034.8	8531.89	9233.61	9672.52	8292.53
	7618.96	8198.97	8390.63	8573.28	9183.52	7775.82	10727.9	10336.8	9227.33	7438.96	8737.54	9706.67	6297.57	11596.9	10287.4	10424.4	11599.2	11310.3	11725.7	11937.4	8993.27	7234.66	11074.7	11105.1	10742	8377.65	12943.9	13304.7	6309.16	9153.35	8457.96	8504.83	13770.4	13438.1	9797.03	13465.7	12213.3	10045.7	6585.38	12730.6	10731.2	14416.5	15363	13555.7	7018.08	8513.49	9212.31	9652.98	8277.51
	7601.55	8187.15	8374.79	8557.79	9172.39	7757.26	10705.9	10324	9207.83	7419.98	8721.75	9691.57	6283.62	11577.7	10265.2	10411	11584.2	11296	11705.3	11919.1	8974.86	7217.02	11053.1	11087.1	10723.1	8359.9	12924.4	13280.8	6296.89	9133.52	8444.59	8492.14	13754.5	13418.6	9771.84	13443.3	12197.4	10024.9	6572.31	12706.3	10711.8	14401.1	15347.4	13533.5	7001.5	8495.25	9191.21	9633.62	8262.62
	7584.27	8175.47	8359.11	8542.4	9161.36	7738.86	10683.9	10311.2	9188.51	7401.16	8706.04	9676.62	6269.8	11558.7	10243.2	10397.8	11569.3	11282	11685	11900.9	8956.6	7199.54	11031.6	11069.3	10704.4	8342.33	12905.1	13257.1	6284.72	9113.88	8431.35	8479.56	13738.7	13399.3	9746.84	13421.2	12181.7	10004.3	6559.37	12682.2	10692.6	14385.8	15331.9	13511.5	6985.04	8477.18	9170.32	9614.46	8247.85
	7567.14	8163.93	8343.58	8527.1	9150.42	7720.61	10662.2	10298.5	9169.37	7382.49	8690.43	9661.81	6256.1	11539.9	10221.4	10384.6	11554.6	11268	11664.9	11882.8	8938.5	7182.22	11010.2	11051.7	10685.9	8324.93	12885.9	13233.6	6272.65	9094.41	8418.25	8467.07	13723	13380.1	9722.04	13399.1	12166.1	9983.84	6546.57	12658.3	10673.5	14370.6	15316.6	13489.7	6968.72	8459.27	9149.63	9595.49	8233.21
	7550.15	8152.52	8328.2	8511.9	9139.58	7702.51	10640.6	10285.9	9150.4	7363.98	8674.92	9647.14	6242.53	11521.2	10199.7	10371.6	11539.8	11254.3	11644.9	11864.9	8920.56	7165.06	10989	11034.2	10667.5	8307.71	12866.9	13210.3	6260.68	9075.11	8405.27	8454.69	13707.4	13361.1	9697.42	13377.3	12150.7	9963.58	6533.89	12634.6	10654.6	14355.5	15301.3	13468.1	6952.52	8441.53	9129.14	9576.71	8218.69
	7533.29	8141.25	8312.98	8496.78	9128.83	7684.57	10619.2	10273.4	9131.61	7345.61	8659.5	9632.62	6229.08	11502.7	10178.3	10358.6	11525.2	11240.7	11625	11847.1	8902.77	7148.06	10968	11017	10649.3	8290.66	12848.1	13187.2	6248.8	9055.99	8392.42	8442.42	13691.9	13342.3	9673	13355.5	12135.5	9943.49	6521.35	12611.1	10635.8	14340.6	15286.2	13446.6	6936.45	8423.96	9108.85	9558.13	8204.29
	7516.58	8130.11	8297.9	8481.77	9118.18	7666.78	10597.9	10260.9	9112.98	7327.4	8644.17	9618.24	6215.75	11484.3	10157	10345.7	11510.6	11227.2	11605.2	11829.4	8885.15	7131.22	10947.1	10999.9	10631.2	8273.78	12829.4	13164.3	6237.02	9037.04	8379.7	8430.24	13676.5	13323.6	9648.78	13334	12120.4	9923.59	6508.94	12587.7	10617.2	14325.7	15271.2	13425.3	6920.5	8406.55	9088.76	9539.73	8190.02
	7500.01	8119.11	8282.98	8466.84	9107.63	7649.14	10576.8	10248.5	9094.54	7309.34	8628.93	9604	6202.54	11466.1	10135.8	10333	11496.1	11213.9	11585.6	11811.8	8867.67	7114.54	10926.3	10982.9	10613.3	8257.07	12810.9	13141.6	6225.34	9018.26	8367.11	8418.17	13661.2	13305	9624.74	13312.5	12105.5	9903.86	6496.66	12564.5	10598.7	14311.1	15256.3	13404.2	6904.69	8389.3	9068.88	9521.52	8175.87
	7483.57	8108.25	8268.21	8452.01	9097.17	7631.65	10555.8	10236.2	9076.26	7291.43	8613.78	9589.91	6189.46	11448	10114.9	10320.3	11481.7	11200.8	11566.1	11794.4	8850.36	7098.01	10905.7	10966.2	10595.6	8240.53	12792.5	13119.1	6213.75	8999.65	8354.65	8406.2	13646	13286.6	9600.89	13291.2	12090.8	9884.31	6484.51	12541.6	10580.4	14296.5	15241.5	13383.2	6889	8372.22	9049.18	9503.49	8161.84
	7467.28	8097.52	8253.59	8437.27	9086.8	7614.31	10535	10223.9	9058.16	7273.67	8598.73	9575.96	6176.49	11430.1	10094.1	10307.7	11467.4	11187.8	11546.7	11777.1	8833.19	7081.64	10885.2	10949.6	10578	8224.16	12774.3	13096.8	6202.26	8981.22	8342.32	8394.33	13630.9	13268.4	9577.23	13270.1	12076.2	9864.94	6472.49	12518.8	10562.2	14282	15226.8	13362.4	6873.43	8355.3	9029.69	9485.66	8147.94
	7451.12	8086.92	8239.12	8422.62	9076.53	7597.13	10514.4	10211.7	9040.22	7256.05	8583.76	9562.14	6163.64	11412.3	10073.5	10295.3	11453.1	11175	11527.4	11759.9	8816.18	7065.42	10864.9	10933.1	10560.6	8207.96	12756.3	13074.6	6190.86	8962.96	8330.12	8382.56	13616	13250.2	9553.76	13249.1	12061.7	9845.75	6460.6	12496.2	10544.1	14267.7	15212.2	13341.8	6857.99	8338.54	9010.39	9468.01	8134.15
	7435.09	8076.46	8224.79	8408.06	9066.35	7580.09	10493.9	10199.6	9022.46	7238.59	8568.89	9548.47	6150.92	11394.7	10053	10282.9	11438.9	11162.4	11508.3	11742.9	8799.32	7049.36	10844.7	10916.9	10543.3	8191.93	12738.4	13052.7	6179.56	8944.86	8318.04	8370.89	13601.1	13232.3	9530.48	13228.2	12047.5	9826.73	6448.83	12473.7	10526.2	14253.5	15197.8	13321.3	6842.68	8321.94	8991.29	9450.54	8120.49
	7419.2	8066.13	8210.62	8393.59	9056.27	7563.2	10473.6	10187.6	9004.86	7221.27	8554.11	9534.94	6138.31	11377.3	10032.8	10270.6	11424.8	11149.9	11489.3	11725.9	8782.61	7033.45	10824.7	10900.8	10526.2	8176.06	12720.6	13030.9	6168.36	8926.94	8306.08	8359.33	13586.3	13214.4	9507.38	13207.5	12033.4	9807.89	6437.19	12451.5	10508.4	14239.4	15183.5	13301.1	6827.49	8305.51	8972.38	9433.26	8106.94
	7403.45	8055.93	8196.59	8379.21	9046.28	7546.45	10453.4	10175.6	8987.43	7204.09	8539.42	9521.54	6125.82	11360	10012.7	10258.4	11410.8	11137.5	11470.4	11709.1	8766.05	7017.7	10804.8	10884.9	10509.2	8160.36	12703.1	13009.3	6157.24	8909.18	8294.26	8347.86	13571.6	13196.8	9484.46	13186.9	12019.4	9789.22	6425.68	12429.4	10490.7	14225.5	15169.3	13280.9	6812.42	8289.23	8953.67	9416.16	8093.52
	7387.83	8045.86	8182.7	8364.92	9036.38	7529.85	10433.4	10163.7	8970.16	7187.07	8524.82	9508.28	6113.45	11342.8	9992.71	10246.3	11396.8	11125.3	11451.6	11692.5	8749.65	7002.09	10785.1	10869.1	10492.4	8144.83	12685.6	12987.9	6146.22	8891.59	8282.55	8336.49	13557.1	13179.2	9461.73	13166.4	12005.6	9770.72	6414.3	12407.5	10473.2	14211.6	15155.2	13261	6797.47	8273.11	8935.15	9399.24	8080.21
	7372.34	8035.92	8168.96	8350.72	9026.57	7513.4	10413.5	10151.9	8953.06	7170.18	8510.31	9495.16	6101.19	11325.8	9972.94	10234.3	11382.9	11113.3	11432.9	11675.9	8733.39	6986.64	10765.5	10853.5	10475.8	8129.46	12668.4	12966.7	6135.3	8874.16	8270.97	8325.22	13542.6	13161.8	9439.18	13146.1	11991.9	9752.4	6403.04	12385.8	10455.8	14197.9	15141.2	13241.2	6782.65	8257.16	8916.81	9382.5	8067.02
	7356.99	8026.11	8155.36	8336.61	9016.86	7497.09	10393.8	10140.1	8936.13	7153.44	8495.89	9482.18	6089.05	11309	9953.33	10222.4	11369.1	11101.4	11414.4	11659.5	8717.27	6971.33	10746	10838.1	10459.3	8114.26	12651.3	12945.7	6124.47	8856.9	8259.52	8314.05	13528.2	13144.6	9416.82	13126	11978.4	9734.24	6391.9	12364.3	10438.6	14184.3	15127.3	13221.6	6767.95	8241.36	8898.67	9365.93	8053.95
	7341.77	8016.43	8141.91	8322.59	9007.24	7480.92	10374.2	10128.4	8919.36	7136.85	8481.55	9469.34	6077.03	11292.3	9933.88	10210.6	11355.4	11089.7	11396	11643.2	8701.31	6956.17	10726.7	10822.9	10442.9	8099.21	12634.3	12924.8	6113.73	8839.8	8248.18	8302.98	13514	13127.5	9394.63	13105.9	11965.1	9716.26	6380.89	12342.9	10421.5	14170.8	15113.5	13202.1	6753.37	8225.71	8880.72	9349.55	8040.99
	7326.68	8006.88	8128.6	8308.65	8997.7	7464.9	10354.8	10116.8	8902.75	7120.4	8467.31	9456.63	6065.12	11275.7	9914.6	10198.9	11341.7	11078.1	11377.7	11627	8685.49	6941.16	10707.5	10807.8	10426.7	8084.33	12617.5	12904.2	6103.08	8822.87	8236.97	8292.01	13499.8	13110.5	9372.63	13086	11951.9	9698.44	6370	12321.8	10404.5	14157.5	15099.9	13182.9	6738.91	8210.23	8862.95	9333.34	8028.15
	7311.71	7997.46	8115.43	8294.8	8988.26	7449.01	10335.5	10105.2	8886.3	7104.08	8453.15	9444.05	6053.32	11259.3	9895.48	10187.3	11328.1	11066.6	11359.6	11610.9	8669.82	6926.3	10688.4	10792.8	10410.7	8069.61	12600.8	12883.7	6092.53	8806.09	8225.88	8281.13	13485.7	13093.7	9350.81	13066.3	11938.9	9680.8	6359.24	12300.8	10387.6	14144.2	15086.3	13163.7	6724.58	8194.9	8845.37	9317.31	8015.43
	7296.88	7988.16	8102.4	8281.04	8978.91	7433.27	10316.4	10093.7	8870.01	7087.92	8439.08	9431.61	6041.64	11243	9876.52	10175.8	11314.5	11055.4	11341.5	11594.9	8654.29	6911.58	10669.5	10778.1	10394.8	8055.05	12584.3	12863.4	6082.06	8789.48	8214.91	8270.36	13471.7	13077	9329.16	13046.7	11926	9663.32	6348.6	12279.9	10370.9	14131.1	15072.9	13144.8	6710.36	8179.72	8827.97	9301.46	8002.82
	7282.18	7978.99	8089.51	8267.36	8969.65	7417.67	10297.4	10082.2	8853.88	7071.89	8425.1	9419.31	6030.08	11226.9	9857.72	10164.3	11301	11044.2	11323.6	11579.1	8638.9	6897.01	10650.8	10763.5	10379	8040.65	12568	12843.3	6071.69	8773.03	8204.05	8259.67	13457.8	13060.4	9307.69	13027.2	11913.3	9646.01	6338.08	12259.3	10354.4	14118.1	15059.6	13126	6696.26	8164.7	8810.76	9285.78	7990.32
	7267.6	7969.95	8076.76	8253.78	8960.48	7402.2	10278.6	10070.9	8837.91	7056	8411.21	9407.14	6018.62	11210.9	9839.08	10153	11287.6	11033.2	11305.8	11563.4	8623.66	6882.58	10632.1	10749	10363.4	8026.41	12551.7	12823.3	6061.41	8756.74	8193.32	8249.09	13444.1	13044	9286.4	13007.9	11900.7	9628.86	6327.68	12238.8	10337.9	14105.2	15046.4	13107.4	6682.28	8149.84	8793.74	9270.27	7977.94
	7253.16	7961.04	8064.15	8240.27	8951.4	7386.87	10259.9	10059.6	8822.09	7040.25	8397.41	9395.1	6007.28	11195.1	9820.6	10141.8	11274.3	11022.4	11288.1	11547.8	8608.56	6868.29	10613.6	10734.7	10347.9	8012.33	12535.7	12803.6	6051.22	8740.61	8182.71	8238.6	13430.4	13027.8	9265.29	12988.7	11888.2	9611.88	6317.4	12218.5	10321.6	14092.4	15033.3	13088.9	6668.41	8135.13	8776.89	9254.93	7965.68
	7238.83	7952.24	8051.67	8226.85	8942.41	7371.69	10241.4	10048.3	8806.44	7024.64	8383.69	9383.2	5996.05	11179.4	9802.28	10130.6	11261	11011.7	11270.5	11532.3	8593.6	6854.15	10595.3	10720.6	10332.6	7998.41	12519.8	12784	6041.12	8724.63	8172.21	8228.21	13416.8	13011.6	9244.35	12969.6	11876	9595.06	6307.24	12198.3	10305.5	14079.8	15020.2	13070.6	6654.67	8120.57	8760.23	9239.76	7953.52
	7224.64	7943.58	8039.33	8213.52	8933.51	7356.63	10223	10037.1	8790.94	7009.16	8370.05	9371.42	5984.93	11163.9	9784.11	10119.5	11247.8	11001.1	11253.1	11517	8578.78	6840.14	10577	10706.7	10317.5	7984.64	12504	12764.6	6031.11	8708.82	8161.83	8217.91	13403.3	12995.6	9223.58	12950.7	11863.8	9578.41	6297.2	12178.4	10289.4	14067.2	15007.3	13052.5	6641.04	8106.16	8743.74	9224.77	7941.48
	7210.57	7935.03	8027.13	8200.27	8924.69	7341.72	10204.7	10026	8775.59	6993.83	8356.51	9359.78	5973.93	11148.5	9766.11	10108.6	11234.7	10990.7	11235.8	11501.8	8564.11	6826.28	10559	10692.9	10302.5	7971.02	12488.4	12745.3	6021.18	8693.15	8151.57	8207.71	13389.9	12979.8	9202.99	12931.9	11851.8	9561.91	6287.28	12158.6	10273.5	14054.8	14994.5	13034.5	6627.53	8091.91	8727.44	9209.94	7929.55
	7196.62	7926.61	8015.07	8187.11	8915.97	7326.93	10186.6	10015	8760.4	6978.63	8343.05	9348.27	5963.03	11133.2	9748.25	10097.7	11221.7	10980.5	11218.6	11486.6	8549.57	6812.56	10541	10679.2	10287.6	7957.57	12472.9	12726.3	6011.35	8677.65	8141.42	8197.6	13376.6	12964.1	9182.57	12913.3	11840	9545.58	6277.48	12138.9	10257.8	14042.4	14981.9	13016.7	6614.14	8077.8	8711.31	9195.28	7917.73
	7182.8	7918.32	8003.13	8174.03	8907.33	7312.29	10168.6	10004	8745.36	6963.57	8329.67	9336.89	5952.25	11118.1	9730.56	10086.9	11208.7	10970.4	11201.5	11471.6	8535.17	6798.97	10523.2	10665.7	10272.9	7944.26	12457.6	12707.4	6001.61	8662.3	8131.39	8187.59	13363.4	12948.5	9162.32	12894.7	11828.3	9529.41	6267.8	12119.5	10242.1	14030.2	14969.3	12999	6600.86	8063.85	8695.36	9180.79	7906.02
	7169.11	7910.14	7991.34	8161.03	8898.78	7297.77	10150.8	9993.07	8730.48	6948.64	8316.38	9325.64	5941.57	11103.1	9713.01	10076.2	11195.7	10960.4	11184.5	11456.7	8520.91	6785.52	10505.5	10652.4	10258.3	7931.11	12442.4	12688.7	5991.95	8647.1	8121.47	8177.67	13350.3	12933.1	9142.24	12876.4	11816.8	9513.4	6258.23	12100.2	10226.6	14018.1	14956.8	12981.5	6587.69	8050.05	8679.59	9166.46	7894.42
	7155.53	7902.09	7979.67	8148.11	8890.32	7283.39	10133.1	9982.21	8715.74	6933.85	8303.18	9314.53	5931	11088.2	9695.62	10065.6	11182.9	10950.6	11167.7	11442	8506.78	6772.21	10487.9	10639.2	10243.9	7918.11	12427.3	12670.1	5982.39	8632.06	8111.67	8167.85	13337.2	12917.7	9122.33	12858.1	11805.3	9497.55	6248.78	12081.1	10211.2	14006.2	14944.4	12964.2	6574.64	8036.39	8663.99	9152.3	7882.93
	7142.08	7894.15	7968.14	8135.28	8881.94	7269.14	10115.6	9971.41	8701.16	6919.19	8290.06	9303.54	5920.54	11073.5	9678.38	10055.1	11170.1	10940.9	11151	11427.3	8492.79	6759.04	10470.5	10626.2	10229.6	7905.27	12412.4	12651.7	5972.91	8617.17	8101.98	8158.12	13324.3	12902.6	9102.6	12840	11794.1	9481.86	6239.45	12062.1	10196	13994.3	14932.1	12947	6561.71	8022.89	8648.57	9138.31	7871.55
	7128.75	7886.34	7956.74	8122.53	8873.65	7255.02	10098.1	9960.67	8686.73	6904.66	8277.02	9292.68	5910.19	11058.9	9661.3	10044.7	11157.3	10931.3	11134.3	11412.8	8478.94	6746	10453.2	10613.4	10215.4	7892.58	12397.7	12633.5	5963.51	8602.43	8092.4	8148.48	13311.5	12887.5	9083.03	12822	11783	9466.33	6230.23	12043.3	10180.8	13982.5	14920	12930	6548.89	8009.53	8633.32	9124.47	7860.28
	7115.54	7878.65	7945.47	8109.86	8865.44	7241.03	10080.9	9949.99	8672.44	6890.27	8264.07	9281.94	5899.94	11044.5	9644.36	10034.3	11144.6	10921.9	11117.9	11398.3	8465.22	6733.09	10436.1	10600.7	10201.4	7880.03	12383	12615.5	5954.21	8587.84	8082.94	8138.94	13298.7	12872.6	9063.63	12804.1	11772	9450.95	6221.13	12024.7	10165.8	13970.9	14907.9	12913.1	6536.18	7996.32	8618.25	9110.8	7849.12
	7102.44	7871.08	7934.33	8097.27	8857.33	7227.17	10063.7	9939.37	8658.31	6876.01	8251.21	9271.34	5889.81	11030.2	9627.57	10024.1	11132	10912.7	11101.5	11384	8451.64	6720.32	10419	10588.1	10187.6	7867.64	12368.6	12597.6	5944.99	8573.4	8073.58	8129.49	13286.1	12857.9	9044.39	12786.4	11761.2	9435.73	6212.14	12006.2	10151	13959.3	14895.9	12896.4	6523.58	7983.26	8603.34	9097.29	7838.06
	7089.47	7863.63	7923.33	8084.76	8849.29	7213.44	10046.7	9928.82	8644.32	6861.88	8238.42	9260.86	5879.78	11016	9610.94	10013.9	11119.5	10903.5	11085.2	11369.8	8438.19	6707.68	10402.1	10575.7	10173.8	7855.4	12354.2	12579.9	5935.86	8559.11	8064.34	8120.13	13273.5	12843.2	9025.33	12768.8	11750.5	9420.67	6203.27	11987.9	10136.2	13947.9	14884	12879.9	6511.1	7970.35	8588.61	9083.94	7827.11
	7076.62	7856.29	7912.45	8072.33	8841.35	7199.84	10029.8	9918.32	8630.48	6847.89	8225.72	9250.51	5869.85	11002	9594.45	10003.8	11107	10894.5	11069.1	11355.7	8424.87	6695.17	10385.4	10563.5	10160.3	7843.3	12340	12562.4	5926.81	8544.97	8055.21	8110.86	13261	12828.7	9006.42	12751.4	11739.9	9405.76	6194.51	11969.7	10121.6	13936.6	14872.3	12863.5	6498.73	7957.58	8574.05	9070.76	7816.27
	7063.89	7849.08	7901.7	8059.99	8833.49	7186.36	10013.1	9907.88	8616.79	6834.02	8213.1	9240.29	5860.04	10988	9578.11	9993.84	11094.6	10885.7	11053.1	11341.7	8411.68	6682.8	10368.7	10551.4	10146.8	7831.36	12326	12545	5917.86	8530.98	8046.19	8101.69	13248.7	12814.3	8987.69	12734.1	11729.5	9391	6185.86	11951.7	10107.1	13925.4	14860.6	12847.3	6486.47	7944.95	8559.65	9057.73	7805.53
	7051.27	7841.98	7891.07	8047.72	8825.71	7173.01	9996.48	9897.5	8603.24	6820.28	8200.57	9230.19	5850.32	10974.3	9561.91	9983.94	11082.2	10877	11037.1	11327.9	8398.63	6670.55	10352.2	10539.4	10133.5	7819.56	12312	12527.8	5908.98	8517.13	8037.28	8092.6	13236.4	12800.1	8969.11	12716.9	11719.3	9376.4	6177.33	11933.9	10092.8	13914.3	14849	12831.2	6474.32	7932.48	8545.43	9044.86	7794.9
	7038.77	7835	7880.58	8035.53	8818.02	7159.79	9980	9887.19	8589.83	6806.68	8188.11	9220.22	5840.71	10960.6	9545.86	9974.13	11069.9	10868.4	11021.4	11314.1	8385.71	6658.44	10335.8	10527.7	10120.4	7807.91	12298.2	12510.7	5900.19	8503.43	8028.48	8083.61	13224.2	12786	8950.7	12699.8	11709.2	9361.95	6168.91	11916.3	10078.5	13903.3	14837.5	12815.3	6462.29	7920.14	8531.37	9032.14	7784.38
	7026.39	7828.13	7870.21	8023.42	8810.41	7146.69	9963.66	9876.92	8576.57	6793.2	8175.74	9210.37	5831.21	10947.1	9529.96	9964.4	11057.7	10860	11005.7	11300.5	8372.91	6646.45	10319.6	10516	10107.3	7796.4	12284.6	12493.8	5891.49	8489.88	8019.78	8074.71	13212.1	12772	8932.46	12682.9	11699.2	9347.65	6160.6	11898.7	10064.4	13892.4	14826.2	12799.5	6450.36	7907.95	8517.48	9019.59	7773.96
	7014.12	7821.38	7859.97	8011.39	8802.88	7133.72	9947.44	9866.72	8563.45	6779.85	8163.45	9200.65	5821.81	10933.7	9514.2	9954.77	11045.5	10851.7	10990.1	11286.9	8360.25	6634.6	10303.5	10504.6	10094.4	7785.05	12271.1	12477.1	5882.87	8476.47	8011.2	8065.9	13200.1	12758.2	8914.37	12666.1	11689.3	9333.5	6152.4	11881.4	10050.4	13881.6	14814.9	12783.9	6438.54	7895.91	8503.75	9007.19	7763.64
	7001.97	7814.75	7849.85	7999.43	8795.44	7120.87	9931.36	9856.58	8550.48	6766.63	8151.25	9191.05	5812.51	10920.5	9498.59	9945.22	11033.4	10843.5	10974.7	11273.5	8347.72	6622.87	10287.5	10493.2	10081.7	7773.83	12257.7	12460.6	5874.34	8463.21	8002.72	8057.18	13188.1	12744.4	8896.45	12649.4	11679.6	9319.51	6144.31	11864.2	10036.6	13870.9	14803.7	12768.4	6426.83	7884.01	8490.19	8994.94	7753.43
	6989.94	7808.23	7839.86	7987.56	8788.09	7108.15	9915.4	9846.49	8537.65	6753.54	8139.12	9181.58	5803.32	10907.4	9483.12	9935.75	11021.3	10835.4	10959.3	11260.2	8335.31	6611.26	10271.6	10482	10069.1	7762.76	12244.5	12444.2	5865.89	8450.09	7994.35	8048.55	13176.3	12730.9	8878.69	12632.9	11670.1	9305.66	6136.33	11847.2	10022.8	13860.4	14792.6	12753.1	6415.24	7872.25	8476.8	8982.85	7743.32
	6978.02	7801.83	7829.99	7975.76	8780.81	7095.54	9899.58	9836.46	8524.95	6740.57	8127.08	9172.23	5794.23	10894.4	9467.79	9926.37	11009.3	10827.5	10944.1	11247	8323.03	6599.79	10255.8	10471	10056.6	7751.84	12231.3	12427.9	5857.52	8437.12	7986.08	8040.01	13164.5	12717.4	8861.08	12616.4	11660.6	9291.96	6128.47	11830.3	10009.2	13849.9	14781.6	12738	6403.74	7860.63	8463.56	8970.91	7733.31
	6966.21	7795.54	7820.24	7964.04	8773.62	7083.06	9883.88	9826.49	8512.4	6727.73	8115.11	9163.01	5785.24	10881.5	9452.61	9917.08	10997.4	10819.8	10929	11233.9	8310.88	6588.44	10240.2	10460.1	10044.3	7741.06	12218.4	12411.8	5849.24	8424.29	7977.92	8031.56	13152.9	12704.1	8843.64	12600.2	11651.3	9278.42	6120.71	11813.6	9995.72	13839.6	14770.7	12723	6392.36	7849.15	8450.49	8959.13	7723.41
	6954.51	7789.37	7810.62	7952.4	8766.51	7070.71	9868.3	9816.57	8499.99	6715.02	8103.23	9153.9	5776.35	10868.8	9437.56	9907.87	10985.5	10812.1	10914	11220.9	8298.86	6577.21	10224.7	10449.4	10032.1	7730.42	12205.5	12395.9	5841.04	8411.59	7969.87	8023.2	13141.3	12690.9	8826.35	12584	11642.2	9265.01	6113.06	11797	9982.35	13829.3	14759.9	12708.2	6381.09	7837.82	8437.59	8947.49	7713.6
	6942.93	7783.31	7801.12	7940.83	8759.48	7058.47	9852.86	9806.71	8487.72	6702.43	8091.42	9144.92	5767.57	10856.2	9422.66	9898.75	10973.7	10804.6	10899.2	11208	8286.96	6566.11	10209.3	10438.8	10020	7719.92	12192.8	12380.1	5832.93	8399.04	7961.92	8014.93	13129.8	12677.8	8809.23	12568	11633.2	9251.76	6105.53	11780.6	9969.11	13819.2	14749.2	12693.5	6369.92	7826.63	8424.84	8936.01	7703.9
	6931.46	7777.36	7791.74	7929.34	8752.54	7046.35	9837.53	9796.9	8475.58	6689.96	8079.7	9136.06	5758.89	10843.7	9407.9	9889.71	10961.9	10797.2	10884.4	11195.2	8275.18	6555.13	10194.1	10428.4	10008.1	7709.56	12180.2	12364.5	5824.89	8386.64	7954.07	8006.74	13118.4	12664.8	8792.26	12552.1	11624.3	9238.66	6098.1	11764.3	9955.98	13809.1	14738.6	12679	6358.86	7815.57	8412.25	8924.68	7694.3
	6920.1	7771.52	7782.49	7917.92	8745.67	7034.35	9822.34	9787.15	8463.58	6677.62	8068.06	9127.33	5750.3	10831.3	9393.27	9880.76	10950.2	10790	10869.8	11182.5	8263.53	6544.27	10179	10418.1	9996.29	7699.35	12167.8	12349.1	5816.94	8374.37	7946.33	7998.65	13107.1	12652	8775.44	12536.3	11615.5	9225.7	6090.77	11748.2	9942.98	13799.2	14728	12664.6	6347.91	7804.66	8399.83	8913.5	7684.8
	6908.85	7765.8	7773.35	7906.58	8738.89	7022.47	9807.26	9777.46	8451.72	6665.41	8056.49	9118.71	5741.82	10819.1	9378.79	9871.89	10938.5	10782.9	10855.2	11169.9	8252.01	6533.54	10163.9	10407.9	9984.62	7689.28	12155.5	12333.8	5809.08	8362.24	7938.69	7990.64	13095.9	12639.3	8758.78	12520.6	11606.9	9212.88	6083.56	11732.3	9930.1	13789.4	14717.6	12650.4	6337.06	7793.89	8387.56	8902.47	7675.4
	6897.72	7760.19	7764.33	7895.31	8732.19	7010.71	9792.32	9767.82	8440	6653.31	8045.01	9110.21	5733.44	10807	9364.44	9863.11	10926.9	10775.9	10840.8	11157.5	8240.61	6522.93	10149.1	10397.9	9973.1	7679.34	12143.3	12318.6	5801.29	8350.25	7931.15	7982.72	13084.7	12626.7	8742.28	12505.1	11598.4	9200.21	6076.45	11716.5	9917.34	13779.6	14707.3	12636.3	6326.32	7783.25	8375.45	8891.58	7666.1
	6886.69	7754.69	7755.44	7884.12	8725.57	6999.06	9777.49	9758.23	8428.41	6641.34	8033.6	9101.84	5725.15	10795	9350.23	9854.41	10915.4	10769	10826.5	11145.1	8229.33	6512.44	10134.3	10388.1	9961.7	7669.55	12131.2	12303.6	5793.59	8338.39	7923.72	7974.89	13073.7	12614.3	8725.93	12489.7	11590.1	9187.68	6069.45	11700.8	9904.7	13770	14697	12622.4	6315.68	7772.76	8363.5	8880.85	7656.9
	6875.77	7749.3	7746.66	7873	8719.03	6987.54	9762.78	9748.7	8416.95	6629.5	8022.27	9093.58	5716.97	10783.1	9336.16	9845.79	10903.9	10762.3	10812.3	11132.9	8218.17	6502.07	10119.7	10378.4	9950.44	7659.89	12119.3	12288.8	5785.96	8326.68	7916.39	7967.15	13062.7	12602	8709.74	12474.4	11581.9	9175.3	6062.56	11685.3	9892.18	13760.5	14686.8	12608.6	6305.15	7762.4	8351.71	8870.26	7647.8
	6864.96	7744.02	7738	7861.96	8712.57	6976.13	9748.2	9739.22	8405.63	6617.77	8011.02	9085.45	5708.89	10771.4	9322.22	9837.26	10892.5	10755.7	10798.3	11120.7	8207.14	6491.82	10105.1	10368.8	9939.31	7650.38	12107.5	12274.1	5778.42	8315.1	7909.16	7959.49	13051.8	12589.8	8693.7	12459.3	11573.8	9163.06	6055.77	11670	9879.78	13751	14676.8	12595	6294.73	7752.18	8340.07	8859.81	7638.8
	6854.26	7738.85	7729.46	7850.99	8706.19	6964.83	9733.74	9729.79	8394.45	6606.17	7999.85	9077.43	5700.9	10759.8	9308.42	9828.81	10881.1	10749.2	10784.3	11108.7	8196.23	6481.68	10090.7	10359.4	9928.31	7641	12095.8	12259.6	5770.96	8303.66	7902.03	7951.92	13041	12577.7	8677.81	12444.3	11565.8	9150.97	6049.09	11654.8	9867.5	13741.7	14666.8	12581.5	6284.41	7742.1	8328.59	8849.52	7629.89
	6843.67	7733.79	7721.04	7840.09	8699.9	6953.65	9719.4	9720.42	8383.39	6594.68	7988.76	9069.54	5693.01	10748.3	9294.75	9820.44	10869.8	10742.9	10770.5	11096.7	8185.44	6471.67	10076.5	10350.1	9917.45	7631.76	12084.3	12245.2	5763.58	8292.36	7895	7944.44	13030.3	12565.7	8662.07	12429.4	11558	9139.01	6042.51	11639.7	9855.34	13732.5	14656.9	12568.2	6274.19	7732.16	8317.26	8839.36	7621.08
	6833.18	7728.84	7712.73	7829.27	8693.68	6942.59	9705.17	9711.1	8372.47	6583.32	7977.74	9061.76	5685.22	10736.9	9281.22	9812.16	10858.5	10736.7	10756.7	11084.9	8174.76	6461.77	10062.3	10341	9906.71	7622.66	12072.8	12231	5756.29	8281.19	7888.07	7937.04	13019.7	12553.9	8646.49	12414.6	11550.3	9127.2	6036.04	11624.8	9843.3	13723.4	14647.1	12555	6264.07	7722.35	8306.08	8829.36	7612.37
	6822.8	7724	7704.54	7818.52	8687.54	6931.64	9691.07	9701.83	8361.68	6572.08	7966.8	9054.1	5677.53	10725.7	9267.82	9803.95	10847.3	10730.6	10743.1	11073.2	8164.21	6452	10048.3	10332	9896.11	7613.69	12061.5	12216.9	5749.07	8270.15	7881.24	7929.73	13009.1	12542.2	8631.06	12399.9	11542.8	9115.52	6029.67	11610.1	9831.38	13714.3	14637.4	12542	6254.06	7712.68	8295.06	8819.49	7603.76
	6812.53	7719.27	7696.47	7807.84	8681.48	6920.8	9677.08	9692.61	8351.03	6560.95	7955.94	9046.56	5669.93	10714.5	9254.55	9795.83	10836.1	10724.6	10729.6	11061.5	8153.78	6442.33	10034.3	10323.2	9885.63	7604.86	12050.4	12203	5741.93	8259.25	7874.51	7922.5	12998.7	12530.6	8615.78	12385.4	11535.3	9103.99	6023.41	11595.5	9819.58	13705.4	14627.8	12529.1	6244.16	7703.15	8284.2	8809.77	7595.24
	6802.37	7714.65	7688.51	7797.23	8675.49	6910.07	9663.22	9683.45	8340.5	6549.95	7945.16	9039.14	5662.43	10703.5	9241.42	9787.79	10825	10718.8	10716.2	11050	8143.46	6432.79	10020.5	10314.5	9875.29	7596.16	12039.3	12189.2	5734.87	8248.48	7867.88	7915.36	12988.3	12519.2	8600.64	12371	11528	9092.6	6017.25	11581	9807.89	13696.6	14618.2	12516.4	6234.35	7693.75	8273.48	8800.19	7586.82
	6792.31	7710.13	7680.66	7786.69	8669.59	6899.46	9649.47	9674.34	8330.1	6539.07	7934.45	9031.83	5655.03	10692.6	9228.41	9779.84	10814	10713.1	10702.9	11038.6	8133.27	6423.36	10006.9	10305.9	9865.07	7587.6	12028.4	12175.5	5727.89	8237.85	7861.34	7908.31	12978	12507.8	8585.66	12356.7	11520.8	9081.34	6011.2	11566.7	9796.32	13687.9	14608.8	12503.8	6224.65	7684.48	8262.92	8790.75	7578.5
	6782.35	7705.73	7672.94	7776.23	8663.77	6888.96	9635.83	9665.27	8319.84	6528.3	7923.82	9024.64	5647.73	10681.9	9215.54	9771.96	10802.9	10707.5	10689.7	11027.2	8123.19	6414.04	9993.29	10297.5	9854.99	7579.18	12017.6	12162.1	5720.99	8227.35	7854.91	7901.34	12967.8	12496.6	8570.82	12342.6	11513.8	9070.23	6005.24	11552.5	9784.87	13679.2	14599.4	12491.4	6215.05	7675.36	8252.51	8781.45	7570.27
	6772.5	7701.43	7665.32	7765.84	8658.02	6878.57	9622.31	9656.26	8309.7	6517.65	7913.27	9017.57	5640.52	10671.2	9202.8	9764.17	10792	10702	10676.6	11016	8113.22	6404.84	9979.83	10289.2	9845.03	7570.89	12006.9	12148.7	5714.17	8216.98	7848.57	7894.46	12957.6	12485.5	8556.14	12328.5	11506.9	9059.25	5999.39	11538.5	9773.53	13670.7	14590.1	12479.1	6205.55	7666.36	8242.24	8772.29	7562.13
	6762.75	7697.23	7657.82	7755.51	8652.35	6868.3	9608.91	9647.3	8299.69	6507.12	7902.79	9010.61	5633.4	10660.7	9190.19	9756.45	10781.1	10696.7	10663.7	11004.9	8103.38	6395.75	9966.5	10281.1	9835.2	7562.73	11996.4	12135.5	5707.43	8206.74	7842.33	7887.66	12947.6	12474.6	8541.6	12314.6	11500.1	9048.41	5993.65	11524.6	9762.31	13662.3	14580.9	12467	6196.15	7657.5	8232.13	8763.28	7554.09
	6753.11	7693.15	7650.43	7745.26	8646.76	6858.13	9595.62	9638.39	8289.8	6496.71	7892.39	9003.77	5626.38	10650.2	9177.71	9748.82	10770.2	10691.4	10650.8	10993.8	8093.65	6386.78	9953.28	10273.1	9825.5	7554.7	11986	12122.5	5700.77	8196.63	7836.18	7880.95	12937.6	12463.7	8527.21	12300.8	11493.4	9037.71	5988	11510.9	9751.21	13654	14571.8	12455	6186.86	7648.78	8222.17	8754.4	7546.15
	6743.57	7689.16	7643.15	7735.08	8641.25	6848.07	9582.44	9629.52	8280.05	6486.41	7882.06	8997.05	5619.46	10639.9	9165.36	9741.27	10759.4	10686.3	10638.1	10982.9	8084.04	6377.91	9940.18	10265.3	9815.93	7546.81	11975.7	12109.6	5694.19	8186.66	7830.13	7874.32	12927.7	12453	8512.96	12287.2	11486.9	9027.14	5982.46	11497.3	9740.22	13645.7	14562.8	12443.2	6177.66	7640.19	8212.35	8745.66	7538.29
	6734.14	7685.29	7635.99	7724.97	8635.81	6838.12	9569.38	9620.71	8270.42	6476.23	7871.81	8990.44	5612.63	10629.8	9153.13	9733.79	10748.7	10681.3	10625.5	10972.1	8074.54	6369.16	9927.19	10257.6	9806.48	7539.06	11965.5	12096.8	5687.68	8176.81	7824.18	7867.78	12917.9	12442.4	8498.86	12273.6	11480.5	9016.71	5977.02	11483.9	9729.35	13637.6	14553.9	12431.5	6168.57	7631.73	8202.69	8737.06	7530.54
	6724.8	7681.52	7628.93	7714.92	8630.45	6828.28	9556.43	9611.94	8260.92	6466.16	7861.64	8983.95	5605.89	10619.7	9141.04	9726.4	10738	10676.5	10613	10961.4	8065.15	6360.53	9914.32	10250	9797.16	7531.43	11955.4	12084.2	5681.25	8167.09	7818.32	7861.32	12908.1	12431.9	8484.91	12260.2	11474.2	9006.41	5971.68	11470.6	9718.6	13629.5	14545	12419.9	6159.57	7623.4	8193.17	8728.59	7522.87
	6715.57	7677.86	7621.99	7704.95	8625.17	6818.55	9543.59	9603.23	8251.54	6456.21	7851.54	8977.57	5599.25	10609.7	9129.07	9719.09	10727.3	10671.7	10600.6	10950.7	8055.88	6352	9901.56	10242.6	9787.97	7523.94	11945.5	12071.7	5674.91	8157.51	7812.55	7854.94	12898.5	12421.5	8471.1	12246.9	11468.1	8996.25	5966.44	11457.4	9707.96	13621.6	14536.2	12408.5	6150.68	7615.21	8183.8	8720.27	7515.3
	6706.44	7674.3	7615.16	7695.04	8619.96	6808.93	9530.86	9594.56	8242.29	6446.38	7841.51	8971.31	5592.7	10599.9	9117.23	9711.85	10716.7	10667.1	10588.3	10940.2	8046.72	6343.58	9888.92	10235.3	9778.91	7516.57	11935.7	12059.4	5668.63	8148.05	7806.88	7848.64	12888.9	12411.3	8457.43	12233.7	11462.1	8986.22	5961.31	11444.4	9697.43	13613.7	14527.5	12397.3	6141.88	7607.15	8174.57	8712.07	7507.82
	6697.41	7670.84	7608.44	7685.21	8614.83	6799.41	9518.24	9585.94	8233.16	6436.66	7831.56	8965.16	5586.25	10590.1	9105.51	9704.7	10706.2	10662.6	10576.1	10929.8	8037.68	6335.27	9876.39	10228.1	9769.97	7509.34	11926	12047.2	5662.44	8138.71	7801.31	7842.43	12879.4	12401.1	8443.91	12220.6	11456.1	8976.33	5956.27	11431.5	9687.02	13606	14518.9	12386.2	6133.18	7599.22	8165.49	8704.02	7500.43
	6688.48	7667.49	7601.82	7675.44	8609.78	6790	9505.74	9577.37	8224.16	6427.05	7821.68	8959.12	5579.89	10580.5	9093.92	9697.62	10695.7	10658.2	10564	10919.4	8028.75	6327.07	9863.97	10221.1	9761.15	7502.24	11916.4	12035.1	5656.32	8129.51	7795.83	7836.31	12870	12391.1	8430.53	12207.7	11450.4	8966.57	5951.33	11418.8	9676.72	13598.3	14510.4	12375.2	6124.59	7591.42	8156.55	8696.1	7493.13
	6679.65	7664.24	7595.32	7665.74	8604.8	6780.7	9493.34	9568.84	8215.27	6417.56	7811.88	8953.2	5573.62	10571	9082.46	9690.63	10685.2	10654	10552	10909.2	8019.93	6318.98	9851.67	10214.2	9752.46	7495.27	11906.9	12023.2	5650.28	8120.43	7790.44	7830.26	12860.7	12381.2	8417.3	12194.9	11444.7	8956.94	5946.5	11406.1	9666.53	13590.8	14502	12364.4	6116.09	7583.76	8147.76	8688.31	7485.93
	6670.92	7661.09	7588.93	7656.1	8599.9	6771.5	9481.05	9560.37	8206.52	6408.18	7802.15	8947.39	5567.44	10561.6	9071.12	9683.71	10674.8	10649.8	10540.2	10899	8011.22	6311	9839.48	10207.5	9743.9	7488.42	11897.6	12011.4	5644.32	8111.48	7785.14	7824.3	12851.4	12371.4	8404.21	12182.2	11439.2	8947.45	5941.76	11393.7	9656.46	13583.3	14493.6	12353.7	6107.68	7576.22	8139.11	8680.65	7478.81
	6662.29	7658.05	7582.64	7646.54	8595.07	6762.4	9468.87	9551.94	8197.88	6398.91	7792.49	8941.7	5561.36	10552.3	9059.9	9676.87	10664.4	10645.8	10528.4	10889	8002.63	6303.13	9827.4	10200.9	9735.46	7481.71	11888.3	11999.8	5638.43	8102.65	7779.93	7818.42	12842.2	12361.7	8391.25	12169.6	11433.8	8938.09	5937.12	11381.4	9646.5	13575.9	14485.3	12343.2	6099.38	7568.82	8130.61	8673.13	7471.79
	6653.76	7655.11	7576.46	7637.04	8590.31	6753.42	9456.79	9543.55	8189.37	6389.76	7782.91	8936.11	5555.36	10543.2	9048.8	9670.11	10654.1	10641.9	10516.8	10879	7994.14	6295.36	9815.43	10194.4	9727.14	7475.12	11879.2	11988.3	5632.62	8093.95	7774.82	7812.62	12833.1	12352.2	8378.44	12157.1	11428.5	8928.86	5932.58	11369.2	9636.65	13568.6	14477.1	12332.8	6091.17	7561.54	8122.24	8665.74	7464.85
	6645.33	7652.27	7570.39	7627.61	8585.63	6744.53	9444.83	9535.21	8180.97	6380.72	7773.4	8930.64	5549.46	10534.1	9037.83	9663.43	10643.8	10638.1	10505.3	10869.2	7985.77	6287.69	9803.57	10188.1	9718.95	7468.66	11870.2	11977	5626.88	8085.37	7769.79	7806.91	12824.1	12342.8	8365.77	12144.8	11423.3	8919.76	5928.14	11357.1	9626.91	13561.4	14469	12322.6	6083.06	7554.39	8114.02	8658.47	7458
	6636.99	7649.53	7564.42	7618.24	8581.03	6735.75	9432.97	9526.92	8172.7	6371.78	7763.96	8925.28	5543.65	10525.1	9026.99	9656.82	10633.6	10634.4	10493.8	10859.4	7977.5	6280.13	9791.83	10181.9	9710.88	7462.33	11861.3	11965.8	5621.22	8076.91	7764.86	7801.27	12815.1	12333.4	8353.24	12132.5	11418.3	8910.78	5923.79	11345.2	9617.28	13554.3	14460.9	12312.5	6075.04	7547.37	8105.94	8651.34	7451.24
	6628.75	7646.89	7558.56	7608.94	8576.49	6727.08	9421.21	9518.68	8164.54	6362.96	7754.6	8920.02	5537.93	10516.3	9016.26	9650.29	10623.4	10630.9	10482.5	10849.7	7969.35	6272.68	9780.19	10175.8	9702.93	7456.12	11852.6	11954.7	5615.63	8068.57	7760.02	7795.72	12806.2	12324.2	8340.85	12120.4	11413.4	8901.94	5919.55	11333.4	9607.77	13547.3	14453	12302.6	6067.12	7540.48	8098	8644.34	7444.57
	6620.61	7644.35	7552.81	7599.71	8572.03	6718.5	9409.56	9510.48	8156.51	6354.25	7745.3	8914.88	5532.3	10507.6	9005.65	9643.84	10613.3	10627.4	10471.3	10840.1	7961.3	6265.33	9768.66	10169.9	9695.11	7450.04	11843.9	11943.7	5610.12	8060.36	7755.26	7790.25	12797.4	12315.1	8328.59	12108.4	11408.6	8893.23	5915.4	11321.8	9598.36	13540.4	14445.1	12292.8	6059.29	7533.71	8090.2	8637.47	7437.99
	6612.56	7641.91	7547.16	7590.54	8567.64	6710.03	9398.01	9502.32	8148.59	6345.65	7736.08	8909.85	5526.76	10498.9	8995.17	9637.47	10603.2	10624.1	10460.2	10830.7	7953.36	6258.08	9757.24	10164.1	9687.4	7444.09	11835.4	11932.9	5604.68	8052.27	7750.6	7784.86	12788.7	12306.1	8316.48	12096.5	11403.9	8884.65	5911.35	11310.3	9589.07	13533.5	14437.3	12283.1	6051.56	7527.08	8082.53	8630.72	7431.5
	6604.62	7639.57	7541.62	7581.44	8563.33	6701.67	9386.57	9494.21	8140.8	6337.15	7726.94	8904.93	5521.31	10490.4	8984.81	9631.17	10593.2	10620.9	10449.2	10821.3	7945.53	6250.93	9745.93	10158.5	9679.82	7438.26	11827	11922.3	5599.32	8044.29	7746.02	7779.55	12780.1	12297.3	8304.5	12084.7	11399.4	8876.2	5907.39	11298.9	9579.88	13526.8	14429.6	12273.6	6043.93	7520.56	8075.01	8624.1	7425.09
	6596.76	7637.33	7536.18	7572.4	8559.08	6693.4	9375.23	9486.15	8133.12	6328.77	7717.86	8900.12	5515.94	10482	8974.56	9624.95	10583.2	10617.8	10438.3	10812	7937.81	6243.89	9734.73	10153	9672.36	7432.56	11818.7	11911.8	5594.03	8036.44	7741.53	7774.32	12771.5	12288.5	8292.66	12073.1	11395	8867.87	5903.53	11287.7	9570.81	13520.2	14421.9	12264.2	6036.38	7514.18	8067.62	8617.61	7418.77
	6589	7635.19	7530.84	7563.43	8554.91	6685.23	9363.99	9478.13	8125.56	6320.49	7708.85	8895.41	5510.67	10473.7	8964.44	9618.81	10573.2	10614.8	10427.5	10802.8	7930.19	6236.95	9723.63	10147.6	9665.03	7426.98	11810.5	11901.4	5588.81	8028.71	7737.13	7769.17	12763	12279.9	8280.96	12061.5	11390.7	8859.67	5899.77	11276.6	9561.84	13513.6	14414.4	12254.9	6028.93	7507.92	8060.37	8611.24	7412.53
	6581.34	7633.15	7525.61	7554.52	8550.81	6677.17	9352.86	9470.15	8118.11	6312.32	7699.92	8890.82	5505.49	10465.5	8954.43	9612.74	10563.3	10612	10416.8	10793.6	7922.69	6230.11	9712.64	10142.3	9657.81	7421.52	11802.4	11891.1	5583.67	8021.09	7732.82	7764.1	12754.6	12271.3	8269.39	12050.1	11386.5	8851.6	5896.1	11265.6	9552.98	13507.1	14406.9	12245.9	6021.58	7501.78	8053.26	8605	7406.39
	6573.77	7631.2	7520.48	7545.68	8546.78	6669.21	9341.82	9462.22	8110.78	6304.26	7691.06	8886.33	5500.39	10457.4	8944.54	9606.75	10553.5	10609.2	10406.2	10784.6	7915.28	6223.37	9701.76	10137.2	9650.71	7416.19	11794.4	11881	5578.6	8013.59	7728.59	7759.11	12746.2	12262.9	8257.96	12038.8	11382.4	8843.65	5892.53	11254.8	9544.23	13500.7	14399.5	12236.9	6014.31	7495.78	8046.28	8598.89	7400.32
	6566.3	7629.35	7515.45	7536.9	8542.82	6661.34	9330.89	9454.33	8103.57	6296.31	7682.26	8881.95	5495.38	10449.4	8934.77	9600.83	10543.7	10606.6	10395.7	10775.7	7907.99	6216.72	9690.98	10132.2	9643.74	7410.98	11786.5	11871	5573.6	8006.21	7724.45	7754.2	12737.9	12254.6	8246.66	12027.6	11378.5	8835.83	5889.05	11244.1	9535.58	13494.4	14392.1	12228.1	6007.14	7489.89	8039.43	8592.89	7394.34
	6558.92	7627.59	7510.52	7528.18	8538.93	6653.58	9320.05	9446.48	8096.47	6288.46	7673.54	8877.68	5490.46	10441.5	8925.12	9594.99	10533.9	10604	10385.4	10766.8	7900.8	6210.18	9680.31	10127.4	9636.88	7405.89	11778.8	11861.1	5568.68	7998.95	7720.39	7749.37	12729.7	12246.4	8235.5	12016.5	11374.6	8828.14	5885.67	11233.6	9527.05	13488.2	14384.9	12219.4	6000.06	7484.13	8032.73	8587.02	7388.45
	6551.63	7625.94	7505.7	7519.53	8535.11	6645.91	9309.32	9438.68	8089.48	6280.72	7664.89	8873.52	5485.63	10433.8	8915.59	9589.23	10524.2	10601.6	10375.1	10758.1	7893.72	6203.74	9669.75	10122.7	9630.14	7400.92	11771.2	11851.4	5563.82	7991.8	7716.42	7744.61	12721.6	12238.3	8224.47	12005.5	11370.9	8820.57	5882.38	11223.1	9518.62	13482.1	14377.7	12210.9	5993.08	7478.49	8026.15	8581.27	7382.64
	6544.43	7624.38	7500.98	7510.94	8531.36	6638.35	9298.68	9430.92	8082.61	6273.08	7656.31	8869.46	5480.88	10426.1	8906.17	9583.54	10514.5	10599.3	10364.9	10749.4	7886.74	6197.39	9659.29	10118.1	9623.52	7396.08	11763.6	11841.8	5559.04	7984.77	7712.54	7739.94	12713.5	12230.3	8213.57	11994.7	11367.3	8813.13	5879.19	11212.8	9510.29	13476.1	14370.6	12202.5	5986.18	7472.98	8019.71	8575.65	7376.91
	6537.33	7622.91	7496.35	7502.41	8527.68	6630.88	9288.14	9423.2	8075.86	6265.55	7647.8	8865.51	5476.22	10418.5	8896.86	9577.92	10504.9	10597.1	10354.9	10740.8	7879.86	6191.14	9648.93	10113.6	9617.02	7391.36	11756.2	11832.4	5554.33	7977.85	7708.74	7735.34	12705.5	12222.5	8202.81	11983.9	11363.9	8805.81	5876.09	11202.7	9502.07	13470.1	14363.6	12194.2	5979.37	7467.58	8013.4	8570.14	7371.27
	6530.32	7621.54	7491.83	7493.95	8524.07	6623.51	9277.7	9415.53	8069.22	6258.13	7639.36	8861.66	5471.65	10411	8887.67	9572.38	10495.3	10595	10344.9	10732.4	7873.09	6184.98	9638.68	10109.3	9610.64	7386.76	11748.9	11823.1	5549.69	7971.05	7705.02	7730.83	12697.6	12214.7	8192.18	11973.3	11360.5	8798.61	5873.08	11192.6	9493.96	13464.2	14356.6	12186.1	5972.66	7462.31	8007.23	8564.76	7365.71
	6523.4	7620.26	7487.41	7485.55	8520.52	6616.24	9267.35	9407.9	8062.69	6250.8	7630.98	8857.92	5467.16	10403.7	8878.6	9566.92	10485.8	10593.1	10335.1	10724	7866.42	6178.93	9628.54	10105.1	9604.38	7382.27	11741.7	11813.9	5545.12	7964.36	7701.39	7726.39	12689.7	12207	8181.69	11962.8	11357.3	8791.54	5870.17	11182.7	9485.96	13458.5	14349.8	12178.1	5966.03	7457.17	8001.18	8559.49	7360.23
	6516.57	7619.08	7483.09	7477.21	8517.05	6609.07	9257.11	9400.31	8056.27	6243.59	7622.68	8854.28	5462.76	10396.4	8869.64	9561.53	10476.3	10591.2	10325.3	10715.6	7859.86	6172.97	9618.49	10101.1	9598.24	7377.91	11734.6	11804.8	5540.63	7957.78	7697.84	7722.03	12681.9	12199.5	8171.32	11952.3	11354.2	8784.59	5867.35	11173	9478.06	13452.8	14343	12170.3	5959.5	7452.14	7995.27	8554.35	7354.83
	6509.83	7617.99	7478.86	7468.93	8513.64	6601.99	9246.95	9392.76	8049.96	6236.47	7614.45	8850.75	5458.44	10389.2	8860.8	9556.21	10466.8	10589.5	10315.7	10707.4	7853.4	6167.1	9608.55	10097.1	9592.21	7373.67	11727.6	11795.9	5536.2	7951.32	7694.37	7717.75	12674.2	12192	8161.09	11942	11351.2	8777.77	5864.63	11163.3	9470.26	13447.2	14336.3	12162.6	5953.05	7447.24	7989.49	8549.32	7349.52
	6503.19	7617	7474.74	7460.72	8510.3	6595.01	9236.9	9385.25	8043.77	6229.46	7606.28	8847.33	5454.21	10382.1	8852.07	9550.97	10457.4	10587.8	10306.1	10699.3	7847.04	6161.33	9598.71	10093.3	9586.3	7369.55	11720.7	11787.1	5531.84	7944.97	7690.99	7713.54	12666.6	12184.7	8150.98	11931.8	11348.3	8771.06	5861.99	11153.8	9462.57	13441.6	14329.6	12155	5946.7	7442.45	7983.84	8544.41	7344.29
	6496.63	7616.1	7470.71	7452.57	8507.03	6588.12	9226.93	9377.78	8037.69	6222.55	7598.18	8844.01	5450.07	10375.2	8843.45	9545.8	10448	10586.3	10296.7	10691.2	7840.79	6155.65	9588.98	10089.7	9580.51	7365.54	11713.9	11778.4	5527.56	7938.73	7687.69	7709.41	12659	12177.5	8141.01	11921.8	11345.6	8764.48	5859.45	11144.4	9454.98	13436.2	14323	12147.6	5940.43	7437.79	7978.32	8539.62	7339.14
	6490.17	7615.29	7466.78	7444.47	8503.83	6581.33	9217.07	9370.36	8031.71	6215.75	7590.16	8840.79	5446.01	10368.3	8834.95	9540.71	10438.7	10584.9	10287.3	10683.3	7834.64	6150.06	9579.34	10086.1	9574.83	7361.66	11707.3	11769.9	5523.34	7932.6	7684.47	7705.36	12651.5	12170.3	8131.17	11911.8	11342.9	8758.02	5857.01	11135.2	9447.5	13430.8	14316.5	12140.3	5934.25	7433.25	7972.92	8534.94	7334.06
	6483.79	7614.57	7462.95	7436.44	8500.69	6574.64	9207.29	9362.97	8025.85	6209.05	7582.2	8837.68	5442.04	10361.5	8826.56	9535.68	10429.4	10583.5	10278.1	10675.4	7828.58	6144.57	9569.81	10082.7	9569.28	7357.89	11700.7	11761.5	5519.19	7926.58	7681.33	7701.39	12644.1	12163.3	8121.46	11901.9	11340.4	8751.69	5854.65	11126.1	9440.11	13425.6	14310.1	12133.2	5928.16	7428.83	7967.66	8530.38	7329.07
	6477.5	7613.95	7459.22	7428.47	8497.62	6568.04	9197.61	9355.63	8020.1	6202.44	7574.31	8834.67	5438.15	10354.9	8818.28	9530.74	10420.1	10582.3	10268.9	10667.6	7822.63	6139.17	9560.37	10079.4	9563.83	7354.24	11694.2	11753.2	5515.12	7920.67	7678.27	7697.49	12636.7	12156.4	8111.87	11892.2	11338	8745.47	5852.39	11117.1	9432.84	13420.4	14303.8	12126.2	5922.16	7424.52	7962.53	8525.94	7324.16
	6471.3	7613.42	7455.58	7420.56	8494.61	6561.54	9188.02	9348.32	8014.46	6195.94	7566.48	8831.76	5434.34	10348.3	8810.11	9525.86	10410.9	10581.2	10259.9	10659.9	7816.79	6133.86	9551.04	10076.3	9558.51	7350.71	11687.9	11745.1	5511.11	7914.87	7675.29	7693.68	12629.4	12149.6	8102.42	11882.5	11335.7	8739.37	5850.22	11108.2	9425.66	13415.2	14297.5	12119.3	5916.24	7420.34	7957.52	8521.61	7319.33
	6465.19	7612.98	7452.04	7412.72	8491.67	6555.13	9178.52	9341.06	8008.92	6189.55	7558.73	8828.95	5430.62	10341.8	8802.05	9521.06	10401.8	10580.3	10250.9	10652.3	7811.04	6128.65	9541.81	10073.3	9553.3	7347.3	11681.6	11737.1	5507.17	7909.18	7672.4	7689.93	12622.2	12142.9	8093.09	11873	11333.5	8733.4	5848.13	11099.5	9418.59	13410.2	14291.3	12112.6	5910.41	7416.27	7952.64	8517.4	7314.58
	6459.17	7612.63	7448.6	7404.93	8488.8	6548.82	9169.12	9333.83	8003.49	6183.25	7551.04	8826.25	5426.98	10335.4	8794.11	9516.33	10392.7	10579.4	10242.1	10644.8	7805.39	6123.52	9532.68	10070.4	9548.2	7344	11675.5	11729.2	5503.3	7903.6	7669.58	7686.27	12615	12136.3	8083.89	11863.5	11331.5	8727.54	5846.15	11090.9	9411.62	13405.3	14285.2	12106	5904.67	7412.33	7947.89	8513.3	7309.91
	6453.24	7612.37	7445.25	7397.2	8485.99	6542.6	9159.8	9326.65	7998.18	6177.05	7543.42	8823.65	5423.42	10329.2	8786.27	9511.68	10383.6	10578.6	10233.3	10637.3	7799.84	6118.49	9523.65	10067.6	9543.22	7340.82	11669.4	11721.4	5499.5	7898.12	7666.84	7682.67	12607.9	12129.8	8074.82	11854.2	11329.5	8721.8	5844.25	11082.4	9404.75	13400.4	14279.1	12099.5	5899.02	7408.5	7943.26	8509.31	7305.31
	6447.39	7612.2	7442	7389.53	8483.25	6536.47	9150.58	9319.5	7992.97	6170.95	7535.86	8821.15	5419.95	10323	8778.55	9507.09	10374.5	10577.9	10224.7	10629.9	7794.39	6113.54	9514.71	10065	9538.36	7337.75	11663.5	11713.8	5495.76	7892.75	7664.18	7679.16	12600.9	12123.4	8065.88	11845	11327.7	8716.18	5842.44	11074	9397.99	13395.6	14273.1	12093.2	5893.45	7404.79	7938.76	8505.44	7300.8
	6441.63	7612.12	7438.84	7381.92	8480.57	6530.44	9141.44	9312.39	7987.86	6164.95	7528.37	8818.76	5416.56	10316.9	8770.93	9502.58	10365.6	10577.4	10216.1	10622.7	7789.04	6108.68	9505.88	10062.4	9533.61	7334.8	11657.7	11706.3	5492.1	7887.49	7661.6	7675.72	12593.9	12117.1	8057.06	11835.9	11326	8710.68	5840.72	11065.8	9391.32	13390.9	14267.2	12087	5887.97	7401.2	7934.39	8501.67	7296.36
	6435.96	7612.13	7435.77	7374.37	8477.95	6524.49	9132.4	9305.33	7982.87	6159.06	7520.95	8816.46	5413.26	10310.9	8763.43	9498.15	10356.6	10576.9	10207.7	10615.5	7783.79	6103.92	9497.14	10060.1	9528.98	7331.97	11651.9	11698.9	5488.5	7882.34	7659.1	7672.36	12587	12110.9	8048.37	11826.9	11324.4	8705.3	5839.1	11057.7	9384.76	13386.3	14261.4	12080.9	5882.57	7397.72	7930.14	8498.02	7291.99
	6430.37	7612.23	7432.8	7366.87	8475.4	6518.65	9123.44	9298.3	7977.98	6153.26	7513.6	8814.27	5410.03	10305	8756.03	9493.78	10347.7	10576.6	10199.3	10608.3	7778.64	6099.24	9488.5	10057.8	9524.46	7329.25	11646.3	11691.7	5484.97	7877.29	7656.67	7669.07	12580.2	12104.8	8039.81	11818	11322.9	8700.04	5837.56	11049.7	9378.29	13381.7	14255.6	12075	5877.26	7394.37	7926.01	8494.48	7287.71
	6424.87	7612.42	7429.93	7359.44	8472.92	6512.89	9114.57	9291.3	7973.19	6147.56	7506.31	8812.17	5406.89	10299.2	8748.74	9489.48	10338.8	10576.3	10191.1	10601.3	7773.59	6094.65	9479.96	10055.7	9520.05	7326.65	11640.8	11684.6	5481.5	7872.35	7654.32	7665.86	12573.4	12098.8	8031.37	11809.2	11321.6	8694.9	5836.11	11041.9	9371.93	13377.3	14249.9	12069.2	5872.04	7391.13	7922.01	8491.05	7283.5
	6419.46	7612.69	7427.14	7352.07	8470.49	6507.23	9105.79	9284.35	7968.52	6141.95	7499.09	8810.18	5403.83	10293.5	8741.56	9485.26	10330	10576.2	10182.9	10594.4	7768.64	6090.14	9471.52	10053.7	9515.76	7324.16	11635.3	11677.6	5478.11	7867.51	7652.05	7662.72	12566.7	12092.9	8023.06	11800.5	11320.3	8689.87	5834.76	11034.1	9365.66	13372.9	14244.3	12063.6	5866.9	7388	7918.13	8487.74	7279.37
	6414.13	7613.06	7424.46	7344.75	8468.13	6501.65	9097.1	9277.43	7963.94	6136.45	7491.94	8808.29	5400.86	10287.9	8734.49	9481.11	10321.2	10576.2	10174.9	10587.5	7763.78	6085.73	9463.17	10051.8	9511.58	7321.78	11630	11670.7	5474.78	7862.78	7649.86	7659.66	12560	12087.2	8014.87	11791.9	11319.2	8684.96	5833.49	11026.5	9359.5	13368.6	14238.7	12058.1	5861.84	7385	7914.38	8484.53	7275.32
	6408.89	7613.51	7421.86	7337.49	8465.84	6496.17	9088.5	9270.55	7959.48	6131.04	7484.85	8806.5	5397.96	10282.3	8727.52	9477.03	10312.4	10576.2	10166.9	10580.7	7759.02	6081.4	9454.92	10050.1	9507.52	7319.52	11624.8	11663.9	5471.52	7858.15	7647.74	7656.67	12553.5	12081.5	8006.81	11783.4	11318.2	8680.17	5832.31	11019.1	9353.44	13364.3	14233.3	12052.7	5856.87	7382.1	7910.75	8481.42	7271.34
	6403.73	7614.05	7419.36	7330.29	8463.6	6490.78	9079.98	9263.71	7955.11	6125.74	7477.82	8804.8	5395.15	10276.9	8720.66	9473.02	10303.7	10576.4	10159.1	10574	7754.36	6077.15	9446.76	10048.5	9503.57	7317.37	11619.6	11657.3	5468.32	7853.62	7645.7	7653.76	12547	12075.9	7998.87	11775.1	11317.3	8675.49	5831.22	11011.7	9347.47	13360.2	14227.8	12047.5	5851.98	7379.33	7907.24	8478.43	7267.44
	6398.66	7614.68	7416.94	7323.15	8461.43	6485.48	9071.54	9256.91	7950.86	6120.52	7470.87	8803.21	5392.42	10271.6	8713.91	9469.08	10295	10576.7	10151.3	10567.4	7749.79	6073	9438.71	10047	9499.73	7315.34	11614.6	11650.8	5465.19	7849.2	7643.73	7650.92	12540.5	12070.4	7991.05	11766.8	11316.5	8670.93	5830.22	11004.5	9341.61	13356.1	14222.5	12042.4	5847.18	7376.67	7903.86	8475.55	7263.61
	6393.67	7615.4	7414.63	7316.06	8459.32	6480.27	9063.19	9250.14	7946.7	6115.41	7463.97	8801.71	5389.76	10266.3	8707.27	9465.22	10286.4	10577.1	10143.6	10560.8	7745.33	6068.92	9430.74	10045.6	9496	7313.42	11609.7	11644.5	5462.13	7844.88	7641.84	7648.16	12534.1	12065	7983.36	11758.7	11315.8	8666.49	5829.31	10997.4	9335.84	13352.1	14217.2	12037.4	5842.46	7374.12	7900.6	8472.77	7259.85
	6388.77	7616.2	7412.4	7309.03	8457.27	6475.15	9054.93	9243.41	7942.65	6110.39	7457.15	8800.32	5387.19	10261.2	8700.73	9461.42	10277.8	10577.6	10136.1	10554.4	7740.95	6064.94	9422.88	10044.4	9492.39	7311.61	11604.8	11638.2	5459.13	7840.66	7640.02	7645.47	12527.8	12059.7	7975.79	11750.6	11315.2	8662.16	5828.49	10990.4	9330.17	13348.2	14212	12032.6	5837.82	7371.7	7897.45	8470.1	7256.17
	6383.95	7617.09	7410.26	7302.06	8455.29	6470.12	9046.75	9236.71	7938.7	6105.47	7450.38	8799.02	5384.71	10256.1	8694.29	9457.7	10269.2	10578.2	10128.6	10548	7736.68	6061.03	9415.1	10043.2	9488.89	7309.92	11600.1	11632.1	5456.2	7836.54	7638.28	7642.85	12521.5	12054.5	7968.35	11742.6	11314.8	8657.95	5827.76	10983.5	9324.6	13344.3	14206.9	12027.9	5833.27	7369.38	7894.43	8467.54	7252.57
	6379.21	7618.06	7408.22	7295.15	8453.36	6465.18	9038.65	9230.05	7934.86	6100.65	7443.69	8797.82	5382.3	10251.1	8687.97	9454.04	10260.7	10578.8	10121.2	10541.7	7732.5	6057.21	9407.42	10042.3	9485.51	7308.33	11595.5	11626.1	5453.34	7832.53	7636.61	7640.31	12515.3	12049.4	7961.03	11734.8	11314.5	8653.85	5827.12	10976.8	9319.13	13340.5	14201.8	12023.3	5828.8	7367.18	7891.53	8465.08	7249.04
	6374.56	7619.12	7406.26	7288.29	8451.5	6460.33	9030.64	9223.43	7931.11	6095.92	7437.05	8796.72	5379.97	10246.2	8681.74	9450.46	10252.2	10579.6	10113.9	10535.5	7728.42	6053.48	9399.84	10041.4	9482.23	7306.86	11590.9	11620.2	5450.54	7828.61	7635.02	7637.85	12509.2	12044.5	7953.83	11727	11314.2	8649.87	5826.56	10970.2	9313.75	13336.8	14196.8	12018.9	5824.41	7365.1	7888.75	8462.73	7245.58
	6369.99	7620.27	7404.4	7281.49	8449.7	6455.57	9022.71	9216.84	7927.47	6091.29	7430.49	8795.72	5377.72	10241.5	8675.62	9446.95	10243.8	10580.5	10106.8	10529.3	7724.43	6049.82	9392.35	10040.7	9479.07	7305.5	11586.5	11614.5	5447.8	7824.8	7633.5	7635.45	12503.1	12039.6	7946.75	11719.4	11314.1	8646	5826.09	10963.7	9308.47	13333.2	14191.9	12014.6	5820.1	7363.13	7886.09	8460.48	7242.2
	6365.5	7621.5	7402.62	7274.74	8447.95	6450.9	9014.87	9210.29	7923.94	6086.75	7423.98	8794.81	5375.56	10236.7	8669.61	9443.5	10235.4	10581.5	10099.7	10523.2	7720.53	6046.25	9384.95	10040	9476.02	7304.26	11582.1	11608.9	5445.13	7821.08	7632.05	7633.13	12497.1	12034.8	7939.8	11711.9	11314.1	8642.25	5825.72	10957.4	9303.29	13329.7	14187.1	12010.4	5815.88	7361.27	7883.55	8458.33	7238.89
	6361.09	7622.81	7400.94	7268.05	8446.27	6446.32	9007.1	9203.77	7920.5	6082.3	7417.54	8794	5373.47	10232.1	8663.7	9440.13	10227	10582.6	10092.7	10517.2	7716.73	6042.77	9377.65	10039.6	9473.08	7303.12	11577.9	11603.4	5442.53	7817.47	7630.68	7630.88	12491.2	12030.1	7932.97	11704.4	11314.2	8638.61	5825.42	10951.1	9298.21	13326.2	14182.3	12006.4	5811.73	7359.53	7881.13	8456.29	7235.65
	6356.77	7624.22	7399.35	7261.42	8444.65	6441.82	8999.42	9197.29	7917.16	6077.96	7411.17	8793.29	5371.46	10227.6	8657.89	9436.82	10218.7	10583.9	10085.8	10511.3	7713.03	6039.36	9370.44	10039.2	9470.25	7302.1	11573.7	11598	5439.99	7813.95	7629.37	7628.71	12485.3	12025.5	7926.25	11697.1	11314.5	8635.08	5825.22	10945	9293.22	13322.8	14177.6	12002.5	5807.67	7357.9	7878.83	8454.36	7232.48
	6352.53	7625.7	7397.84	7254.84	8443.09	6437.42	8991.82	9190.84	7913.93	6073.7	7404.86	8792.68	5369.54	10223.2	8652.19	9433.59	10210.4	10585.2	10079	10505.5	7709.42	6036.03	9363.32	10039	9467.54	7301.18	11569.7	11592.7	5437.51	7810.54	7628.14	7626.61	12479.4	12020.9	7919.66	11689.9	11314.8	8631.67	5825.11	10939	9288.33	13319.5	14172.9	11998.7	5803.69	7356.38	7876.65	8452.52	7229.39
	6348.37	7627.27	7396.42	7248.32	8441.59	6433.1	8984.29	9184.43	7910.79	6069.55	7398.61	8792.16	5367.69	10218.8	8646.59	9430.43	10202.1	10586.6	10072.3	10499.7	7705.91	6032.79	9356.3	10038.8	9464.93	7300.38	11565.7	11587.6	5435.1	7807.22	7626.99	7624.58	12473.7	12016.5	7913.19	11682.7	11315.3	8628.37	5825.08	10933.1	9283.54	13316.2	14168.3	11995.1	5799.8	7354.98	7874.58	8450.79	7226.36
	6344.29	7628.92	7395.1	7241.85	8440.14	6428.86	8976.85	9178.05	7907.76	6065.48	7392.42	8791.74	5365.92	10214.6	8641.09	9427.33	10193.9	10588.1	10065.7	10494.1	7702.48	6029.63	9349.37	10038.9	9462.44	7299.69	11561.8	11582.6	5432.76	7804	7625.9	7622.63	12468	12012.2	7906.84	11675.7	11315.8	8625.19	5825.14	10927.4	9278.84	13313	14163.8	11991.6	5795.98	7353.69	7872.63	8449.17	7223.41
	6340.3	7630.66	7393.86	7235.44	8438.76	6424.72	8969.49	9171.71	7904.83	6061.51	7386.3	8791.42	5364.23	10210.4	8635.7	9424.31	10185.7	10589.7	10059.2	10488.5	7699.16	6026.54	9342.53	10039	9460.06	7299.11	11558.1	11577.7	5430.48	7800.88	7624.88	7620.75	12462.3	12008	7900.61	11668.8	11316.5	8622.12	5825.29	10921.7	9274.24	13309.9	14159.4	11988.2	5792.24	7352.51	7870.8	8447.64	7220.53
	6336.38	7632.47	7392.71	7229.08	8437.43	6420.66	8962.21	9165.4	7901.99	6057.63	7380.25	8791.19	5362.62	10206.3	8630.41	9421.35	10177.6	10591.4	10052.8	10482.9	7695.92	6023.54	9335.78	10039.3	9457.79	7298.64	11554.4	11572.9	5428.26	7797.85	7623.94	7618.94	12456.7	12003.9	7894.51	11661.9	11317.3	8619.16	5825.52	10916.2	9269.73	13306.9	14155	11985	5788.59	7351.45	7869.09	8446.21	7217.73
	6332.55	7634.38	7391.64	7222.77	8436.16	6416.69	8955	9159.12	7899.26	6053.85	7374.25	8791.06	5361.09	10202.3	8625.22	9418.46	10169.5	10593.2	10046.4	10477.5	7692.78	6020.62	9329.12	10039.6	9455.62	7298.28	11550.8	11568.3	5426.1	7794.92	7623.06	7617.2	12451.2	11999.8	7888.52	11655.2	11318.2	8616.31	5825.84	10910.8	9265.32	13303.9	14150.7	11981.9	5785.01	7350.5	7867.5	8444.89	7214.99
	6328.79	7636.36	7390.67	7216.52	8434.96	6412.81	8947.88	9152.87	7896.62	6050.16	7368.32	8791.02	5359.64	10198.4	8620.13	9415.64	10161.4	10595.1	10040.2	10472.1	7689.73	6017.77	9322.55	10040.2	9453.57	7298.03	11547.3	11563.7	5424.01	7792.09	7622.26	7615.54	12445.7	11995.9	7882.65	11648.6	11319.2	8613.58	5826.25	10905.5	9261	13301	14146.4	11978.9	5781.52	7349.66	7866.02	8443.66	7212.32
	6325.12	7638.43	7389.78	7210.33	8433.8	6409.01	8940.83	9146.66	7894.08	6046.56	7362.45	8791.08	5358.26	10194.5	8615.14	9412.89	10153.4	10597.1	10034.1	10466.8	7686.78	6015.01	9316.07	10040.8	9451.63	7297.88	11543.9	11559.3	5421.98	7789.35	7621.53	7613.95	12440.3	11992.1	7876.89	11642.1	11320.3	8610.96	5826.75	10900.4	9256.78	13298.2	14142.2	11976.1	5778.1	7348.93	7864.66	8442.53	7209.72
	6321.53	7640.57	7388.98	7204.19	8432.71	6405.3	8933.86	9140.49	7891.64	6043.06	7356.65	8791.23	5356.97	10190.8	8610.26	9410.21	10145.4	10599.2	10028	10461.6	7683.91	6012.32	9309.69	10041.5	9449.8	7297.85	11540.6	11555	5420.02	7786.71	7620.86	7612.43	12434.9	11988.3	7871.26	11635.6	11321.6	8608.45	5827.33	10895.4	9252.65	13295.4	14138.1	11973.4	5774.77	7348.32	7863.41	8441.51	7207.19
	6318.01	7642.8	7388.26	7198.1	8431.67	6401.67	8926.97	9134.34	7889.3	6039.64	7350.91	8791.48	5355.75	10187.1	8605.47	9407.6	10137.4	10601.4	10022.1	10456.5	7681.14	6009.71	9303.39	10042.4	9448.08	7297.93	11537.4	11550.9	5418.12	7784.16	7620.27	7610.98	12429.6	11984.7	7865.75	11629.3	11322.9	8606.05	5828	10890.4	9248.61	13292.7	14134.1	11970.8	5771.51	7347.81	7862.28	8440.58	7204.74
	6314.58	7645.11	7387.64	7192.07	8430.69	6398.13	8920.15	9128.23	7887.06	6036.32	7345.22	8791.83	5354.61	10183.6	8600.78	9405.05	10129.5	10603.7	10016.2	10451.4	7678.46	6007.18	9297.18	10043.4	9446.47	7298.11	11534.3	11546.8	5416.28	7781.71	7619.74	7609.6	12424.4	11981.1	7860.35	11623.1	11324.4	8603.76	5828.75	10885.6	9244.67	13290.1	14130.1	11968.4	5768.33	7347.42	7861.26	8439.75	7202.35
	6311.22	7647.5	7387.09	7186.09	8429.77	6394.68	8913.41	9122.16	7884.91	6033.09	7339.61	8792.26	5353.55	10180.1	8596.2	9402.58	10121.6	10606.1	10010.4	10446.4	7675.87	6004.72	9291.06	10044.6	9444.97	7298.41	11531.2	11542.9	5414.5	7779.35	7619.28	7608.3	12419.2	11977.6	7855.07	11616.9	11326	8601.58	5829.59	10881	9240.82	13287.6	14126.1	11966.1	5765.23	7347.14	7860.36	8439.02	7200.02
	6307.94	7649.98	7386.64	7180.16	8428.91	6391.31	8906.75	9116.11	7882.86	6029.95	7334.05	8792.79	5352.57	10176.7	8591.71	9400.17	10113.7	10608.7	10004.8	10441.5	7673.38	6002.34	9285.03	10045.8	9443.57	7298.81	11528.3	11539.1	5412.79	7777.08	7618.89	7607.07	12414.1	11974.2	7849.91	11610.9	11327.6	8599.51	5830.52	10876.4	9237.07	13285.1	14122.3	11963.9	5762.21	7346.96	7859.57	8438.38	7197.77
	6304.74	7652.53	7386.27	7174.29	8428.1	6388.03	8900.16	9110.1	7880.91	6026.9	7328.55	8793.42	5351.66	10173.3	8587.32	9397.82	10105.9	10611.3	9999.2	10436.6	7670.97	6000.04	9279.09	10047.2	9442.29	7299.32	11525.4	11535.4	5411.14	7774.91	7618.57	7605.91	12409	11971	7844.87	11605	11329.4	8597.56	5831.53	10872	9233.4	13282.7	14118.5	11961.9	5759.26	7346.9	7858.89	8437.85	7195.59
	6301.62	7655.16	7385.98	7168.46	8427.34	6384.83	8893.64	9104.12	7879.05	6023.94	7323.12	8794.14	5350.83	10170.1	8583.03	9395.55	10098.1	10613.9	9993.72	10431.8	7668.66	5997.81	9273.24	10048.7	9441.11	7299.93	11522.7	11531.8	5409.55	7772.83	7618.32	7604.82	12404	11967.8	7839.94	11599.1	11331.3	8595.71	5832.63	10867.6	9229.83	13280.4	14114.8	11960	5756.39	7346.95	7858.33	8437.41	7193.47
	6298.58	7657.87	7385.78	7162.7	8426.64	6381.71	8887.2	9098.17	7877.29	6021.07	7317.75	8794.95	5350.08	10166.9	8578.85	9393.34	10090.4	10616.7	9988.32	10427.1	7666.43	5995.66	9267.48	10050.3	9440.05	7300.65	11520	11528.4	5408.02	7770.84	7618.13	7603.8	12399.1	11964.7	7835.13	11593.4	11333.4	8593.97	5833.81	10863.4	9226.35	13278.1	14111.1	11958.2	5753.6	7347.1	7857.88	8437.06	7191.42
	6295.61	7660.66	7385.66	7156.98	8426	6378.68	8880.84	9092.26	7875.62	6018.29	7312.43	8795.85	5349.41	10163.9	8574.75	9391.2	10082.6	10619.6	9983.02	10422.5	7664.3	5993.58	9261.8	10052	9439.09	7301.49	11517.4	11525	5406.55	7768.94	7618.01	7602.85	12394.2	11961.7	7830.43	11587.8	11335.5	8592.35	5835.08	10859.3	9222.96	13275.9	14107.5	11956.6	5750.89	7347.36	7857.55	8436.81	7189.44
	6292.72	7663.53	7385.63	7151.32	8425.41	6375.74	8874.54	9086.38	7874.05	6015.6	7307.18	8796.85	5348.81	10160.9	8570.76	9389.13	10075	10622.6	9977.81	10418	7662.26	5991.58	9256.21	10053.9	9438.24	7302.42	11515	11521.8	5405.15	7767.13	7617.96	7601.98	12389.3	11958.8	7825.85	11582.2	11337.7	8590.83	5836.43	10855.4	9219.67	13273.8	14104	11955.1	5748.25	7347.74	7857.32	8436.66	7187.52
	6289.91	7666.48	7385.68	7145.71	8424.88	6372.87	8868.32	9080.53	7872.58	6013	7301.99	8797.94	5348.28	10157.9	8566.86	9387.12	10067.3	10625.7	9972.69	10413.5	7660.3	5989.66	9250.7	10055.9	9437.49	7303.47	11512.6	11518.7	5403.8	7765.41	7617.98	7601.17	12384.6	11955.9	7821.39	11576.8	11340.1	8589.42	5837.87	10851.5	9216.46	13271.7	14100.5	11953.7	5745.69	7348.22	7857.21	8436.6	7185.67
	6287.17	7669.5	7385.82	7140.15	8424.4	6370.1	8862.18	9074.71	7871.2	6010.49	7296.86	8799.12	5347.84	10155.1	8563.06	9385.18	10059.7	10628.9	9967.66	10409.1	7658.44	5987.8	9245.29	10058	9436.86	7304.62	11510.2	11515.8	5402.52	7763.78	7618.06	7600.44	12379.8	11953.2	7817.04	11571.4	11342.6	8588.12	5839.39	10847.8	9213.34	13269.7	14097.2	11952.5	5743.21	7348.8	7857.2	8436.64	7183.89
	6284.51	7672.61	7386.03	7134.64	8423.97	6367.4	8856.1	9068.93	7869.91	6008.06	7291.79	8800.4	5347.47	10152.4	8559.36	9383.3	10052.2	10632.1	9962.73	10404.7	7656.67	5986.02	9239.95	10060.2	9436.33	7305.87	11508	11512.9	5401.29	7762.25	7618.2	7599.77	12375.2	11950.5	7812.81	11566.2	11345.1	8586.93	5840.99	10844.2	9210.31	13267.7	14093.8	11951.3	5740.8	7349.5	7857.31	8436.76	7182.17
	6281.92	7675.79	7386.34	7129.18	8423.6	6364.79	8850.1	9063.18	7868.72	6005.73	7286.78	8801.76	5347.17	10149.7	8555.76	9381.5	10044.6	10635.5	9957.88	10400.5	7654.98	5984.32	9234.71	10062.6	9435.91	7307.23	11505.9	11510.1	5400.13	7760.8	7618.42	7599.18	12370.6	11948	7808.69	11561	11347.8	8585.85	5842.68	10840.7	9207.38	13265.9	14090.6	11950.3	5738.47	7350.3	7857.53	8436.99	7180.52
	6279.41	7679.05	7386.72	7123.78	8423.29	6362.26	8844.17	9057.46	7867.62	6003.48	7281.83	8803.22	5346.95	10147.1	8552.25	9379.75	10037.1	10639	9953.13	10396.3	7653.38	5982.68	9229.55	10065	9435.59	7308.7	11503.8	11507.5	5399.03	7759.43	7618.7	7598.66	12366	11945.5	7804.68	11556	11350.6	8584.87	5844.46	10837.3	9204.53	13264.1	14087.4	11949.5	5736.21	7351.21	7857.86	8437.3	7178.94
	6276.98	7682.38	7387.19	7118.43	8423.02	6359.82	8838.31	9051.77	7866.61	6001.32	7276.94	8804.77	5346.81	10144.6	8548.84	9378.08	10029.7	10642.5	9948.46	10392.1	7651.88	5981.12	9224.47	10067.6	9435.38	7310.27	11501.9	11505	5397.98	7758.16	7619.04	7598.21	12361.5	11943.2	7800.79	11551	11353.5	8584.01	5846.32	10834	9201.77	13262.3	14084.2	11948.8	5734.03	7352.23	7858.29	8437.71	7177.41
	6274.62	7685.79	7387.74	7113.12	8422.81	6357.46	8832.52	9046.12	7865.7	5999.24	7272.1	8806.41	5346.74	10142.1	8545.52	9376.46	10022.3	10646.2	9943.89	10388.1	7650.46	5979.63	9219.48	10070.3	9435.28	7311.95	11500	11502.6	5397	7756.98	7619.45	7597.82	12357.1	11940.9	7797.01	11546.2	11356.5	8583.25	5848.26	10830.8	9199.1	13260.6	14081.1	11948.2	5731.92	7353.35	7858.84	8438.21	7175.96
	6272.33	7689.28	7388.37	7107.87	8422.65	6355.18	8826.8	9040.49	7864.88	5997.25	7267.33	8808.14	5346.75	10139.8	8542.3	9374.92	10014.9	10649.9	9939.4	10384.1	7649.13	5978.22	9214.58	10073.2	9435.29	7313.73	11498.2	11500.4	5396.08	7755.88	7619.92	7597.51	12352.7	11938.7	7793.34	11541.4	11359.7	8582.6	5850.29	10827.8	9196.51	13259	14078.1	11947.7	5729.88	7354.57	7859.5	8438.8	7174.57
	6270.12	7692.85	7389.08	7102.67	8422.55	6352.98	8821.15	9034.9	7864.15	5995.35	7262.62	8809.96	5346.83	10137.5	8539.17	9373.44	10007.5	10653.8	9935	10380.2	7647.89	5976.87	9209.76	10076.1	9435.4	7315.62	11496.5	11498.2	5395.21	7754.86	7620.46	7597.27	12348.4	11936.6	7789.79	11536.7	11362.9	8582.05	5852.4	10824.9	9194.02	13257.5	14075.2	11947.4	5727.92	7355.91	7860.26	8439.49	7173.24
	6267.98	7696.49	7389.88	7097.53	8422.5	6350.87	8815.57	9029.34	7863.52	5993.53	7257.96	8811.88	5346.99	10135.3	8536.14	9372.02	10000.2	10657.7	9930.7	10376.3	7646.73	5975.6	9205.02	10079.2	9435.62	7317.61	11494.9	11496.2	5394.41	7753.94	7621.06	7597.1	12344.1	11934.6	7786.35	11532.2	11366.3	8581.62	5854.59	10822.1	9191.61	13256	14072.3	11947.2	5726.04	7357.35	7861.13	8440.26	7171.97
	6265.92	7700.2	7390.75	7092.43	8422.5	6348.83	8810.06	9023.81	7862.97	5991.8	7253.37	8813.88	5347.22	10133.2	8533.2	9370.67	9992.93	10661.7	9926.48	10372.6	7645.66	5974.4	9200.37	10082.4	9435.94	7319.71	11493.4	11494.2	5393.66	7753.1	7621.73	7597	12339.9	11932.6	7783.03	11527.7	11369.7	8581.29	5856.87	10819.4	9189.29	13254.5	14069.5	11947.1	5724.22	7358.89	7862.11	8441.13	7170.77
	6263.93	7703.99	7391.71	7087.38	8422.55	6346.88	8804.61	9018.32	7862.52	5990.16	7248.83	8815.97	5347.53	10131.1	8530.36	9369.39	9985.69	10665.8	9922.36	10368.9	7644.69	5973.26	9195.8	10085.7	9436.37	7321.91	11491.9	11492.4	5392.98	7752.34	7622.46	7596.97	12335.7	11930.8	7779.81	11523.3	11373.3	8581.06	5859.22	10816.8	9187.06	13253.2	14066.7	11947.1	5722.48	7360.54	7863.2	8442.08	7169.64
	6262.01	7707.86	7392.75	7082.38	8422.65	6345.02	8799.24	9012.85	7862.16	5988.6	7244.35	8818.15	5347.91	10129.1	8527.61	9368.16	9978.48	10670.1	9918.32	10365.2	7643.79	5972.2	9191.31	10089.1	9436.91	7324.21	11490.6	11490.7	5392.35	7751.67	7623.25	7597	12331.6	11929.1	7776.71	11519	11377	8580.94	5861.67	10814.3	9184.91	13251.9	14064	11947.3	5720.82	7362.29	7864.39	8443.13	7168.56
	6260.17	7711.8	7393.87	7077.43	8422.8	6343.23	8793.93	9007.42	7861.89	5987.13	7239.93	8820.42	5348.36	10127.2	8524.96	9367.01	9971.31	10674.4	9914.37	10361.7	7642.99	5971.21	9186.91	10092.7	9437.55	7326.62	11489.3	11489.2	5391.78	7751.09	7624.11	7597.11	12327.5	11927.4	7773.72	11514.8	11380.8	8580.93	5864.19	10811.9	9182.85	13250.6	14061.4	11947.6	5719.22	7364.15	7865.69	8444.26	7167.55
	6258.4	7715.81	7395.07	7072.53	8423.01	6341.52	8788.69	9002.02	7861.71	5985.74	7235.57	8822.78	5348.89	10125.4	8522.4	9365.91	9964.18	10678.7	9910.51	10358.2	7642.27	5970.29	9182.59	10096.3	9438.29	7329.13	11488.1	11487.7	5391.27	7750.59	7625.03	7597.29	12323.6	11925.8	7770.84	11510.7	11384.7	8581.03	5866.8	10809.7	9180.88	13249.4	14058.8	11948.1	5717.7	7366.11	7867.1	8445.49	7166.6
	6256.7	7719.9	7396.35	7067.69	8423.26	6339.9	8783.52	8996.65	7861.62	5984.43	7231.26	8825.23	5349.49	10123.7	8519.93	9364.89	9957.08	10683.2	9906.73	10354.8	7641.64	5969.43	9178.35	10100.1	9439.15	7331.74	11487	11486.4	5390.82	7750.17	7626.01	7597.53	12319.6	11924.3	7768.07	11506.7	11388.7	8581.23	5869.49	10807.6	9178.99	13248.3	14056.3	11948.7	5716.25	7368.17	7868.61	8446.8	7165.71
	6255.08	7724.06	7397.71	7062.89	8423.57	6338.36	8778.41	8991.31	7861.62	5983.21	7227.01	8827.77	5350.17	10122	8517.56	9363.92	9950.01	10687.8	9903.05	10351.4	7641.1	5968.65	9174.2	10104	9440.1	7334.46	11486	11485.1	5390.42	7749.83	7627.06	7597.85	12315.7	11922.9	7765.41	11502.8	11392.8	8581.54	5872.27	10805.5	9177.19	13247.2	14053.9	11949.4	5714.87	7370.34	7870.23	8448.2	7164.89
	6253.52	7728.29	7399.14	7058.14	8423.93	6336.9	8773.37	8986	7861.71	5982.07	7222.82	8830.4	5350.92	10120.4	8515.28	9363.02	9942.99	10692.5	9899.45	10348.1	7640.64	5967.93	9170.12	10108.1	9441.16	7337.28	11485.1	11484	5390.09	7749.58	7628.16	7598.24	12311.9	11921.6	7762.87	11499	11397.1	8581.95	5875.12	10803.6	9175.47	13246.2	14051.5	11950.2	5713.57	7372.61	7871.95	8449.69	7164.12
	6252.04	7732.6	7400.66	7053.44	8424.33	6335.52	8768.4	8980.72	7861.89	5981.02	7218.69	8833.11	5351.74	10118.9	8513.09	9362.18	9935.99	10697.2	9895.94	10344.9	7640.27	5967.28	9166.13	10112.2	9442.33	7340.21	11484.2	11483	5389.81	7749.41	7629.33	7598.69	12308.1	11920.4	7760.43	11495.3	11401.4	8582.47	5878.06	10801.8	9173.83	13245.3	14049.2	11951.2	5712.34	7374.99	7873.78	8451.27	7163.42
	6250.63	7736.98	7402.26	7048.79	8424.79	6334.22	8763.49	8975.47	7862.16	5980.05	7214.62	8835.92	5352.64	10117.4	8510.99	9361.41	9929.04	10702.1	9892.52	10341.7	7639.98	5966.7	9162.22	10116.5	9443.6	7343.23	11483.5	11482.1	5389.59	7749.32	7630.56	7599.21	12304.4	11919.3	7758.11	11491.7	11405.9	8583.1	5881.08	10800.2	9172.29	13244.4	14047	11952.2	5711.17	7377.46	7875.71	8452.93	7162.78
	6249.29	7741.43	7403.93	7044.18	8425.3	6333	8758.65	8970.26	7862.52	5979.16	7210.6	8838.81	5353.61	10116.1	8508.99	9360.7	9922.12	10707	9889.19	10338.6	7639.78	5966.19	9158.39	10120.9	9444.98	7346.36	11482.8	11481.4	5389.42	7749.32	7631.85	7599.81	12300.7	11918.2	7755.89	11488.1	11410.4	8583.82	5884.18	10798.6	9170.82	13243.6	14044.8	11953.5	5710.08	7380.04	7877.75	8454.68	7162.2
	6248.02	7745.96	7405.69	7039.63	8425.85	6331.86	8753.87	8965.07	7862.97	5978.36	7206.64	8841.79	5354.65	10114.8	8507.07	9360.05	9915.24	10712	9885.94	10335.6	7639.67	5965.74	9154.64	10125.4	9446.46	7349.59	11482.2	11480.7	5389.32	7749.39	7633.21	7600.47	12297.1	11917.3	7753.79	11484.7	11415.1	8584.66	5887.37	10797.2	9169.44	13242.8	14042.7	11954.8	5709.06	7382.73	7879.89	8456.52	7161.68
	6246.83	7750.55	7407.52	7035.12	8426.46	6330.8	8749.16	8959.92	7863.51	5977.63	7202.73	8844.86	5355.77	10113.5	8505.25	9359.46	9908.39	10717.2	9882.78	10332.7	7639.64	5965.36	9150.97	10130	9448.04	7352.92	11481.6	11480.2	5389.27	7749.55	7634.62	7601.2	12293.5	11916.4	7751.79	11481.3	11419.9	8585.6	5890.63	10795.8	9168.15	13242.1	14040.6	11956.3	5708.11	7385.51	7882.13	8458.44	7161.22
	6245.7	7755.22	7409.43	7030.67	8427.11	6329.83	8744.51	8954.79	7864.13	5976.99	7198.88	8848.01	5356.96	10112.4	8503.52	9358.94	9901.58	10722.4	9879.71	10329.8	7639.7	5965.05	9147.38	10134.7	9449.73	7356.36	11481.2	11479.7	5389.27	7749.78	7636.09	7602	12290	11915.6	7749.91	11478.1	11424.8	8586.64	5893.98	10794.6	9166.93	13241.5	14038.6	11957.9	5707.23	7388.4	7884.48	8460.45	7160.82
	6244.64	7759.96	7411.42	7026.26	8427.81	6328.93	8739.92	8949.7	7864.84	5976.44	7195.09	8851.26	5358.22	10111.3	8501.88	9358.48	9894.8	10727.7	9876.73	10327	7639.84	5964.8	9143.87	10139.6	9451.52	7359.9	11480.8	11479.4	5389.34	7750.1	7637.63	7602.87	12286.6	11914.9	7748.13	11474.9	11429.8	8587.79	5897.41	10793.5	9165.8	13240.9	14036.7	11959.6	5706.42	7391.38	7886.93	8462.54	7160.48
	6243.66	7764.77	7413.49	7021.9	8428.56	6328.11	8735.4	8944.64	7865.64	5975.96	7191.35	8854.59	5359.56	10110.3	8500.34	9358.09	9888.06	10733.1	9873.83	10324.2	7640.07	5964.62	9140.44	10144.6	9453.42	7363.54	11480.6	11479.2	5389.46	7750.49	7639.22	7603.8	12283.2	11914.3	7746.46	11471.9	11435	8589.04	5900.92	10792.5	9164.76	13240.3	14034.8	11961.5	5705.68	7394.47	7889.49	8464.72	7160.2
	6242.74	7769.65	7415.63	7017.59	8429.36	6327.38	8730.94	8939.61	7866.53	5975.57	7187.68	8858.01	5360.97	10109.3	8498.88	9357.75	9881.35	10738.5	9871.02	10321.5	7640.38	5964.51	9137.09	10149.7	9455.42	7367.28	11480.4	11479.2	5389.64	7750.97	7640.88	7604.81	12279.8	11913.8	7744.91	11468.9	11440.2	8590.4	5904.52	10791.6	9163.79	13239.8	14033	11963.5	5705.01	7397.66	7892.14	8466.98	7159.98
	6241.89	7774.6	7417.86	7013.33	8430.2	6326.72	8726.54	8934.6	7867.51	5975.25	7184.05	8861.51	5362.45	10108.5	8497.51	9357.48	9874.68	10744.1	9868.29	10318.9	7640.78	5964.46	9133.81	10154.9	9457.52	7371.12	11480.3	11479.2	5389.87	7751.52	7642.59	7605.88	12276.6	11913.3	7743.46	11466	11445.6	8591.86	5908.19	10790.8	9162.91	13239.4	14031.2	11965.6	5704.41	7400.95	7894.9	8469.33	7159.81
	6241.12	7779.62	7420.15	7009.11	8431.09	6326.14	8722.2	8929.63	7868.57	5975.02	7180.48	8865.1	5364	10107.7	8496.24	9357.27	9868.05	10749.7	9865.65	10316.3	7641.26	5964.48	9130.62	10160.2	9459.73	7375.06	11480.2	11479.3	5390.16	7752.15	7644.36	7607.03	12273.3	11913	7742.12	11463.2	11451	8593.42	5911.95	10790.1	9162.11	13239	14029.5	11967.9	5703.88	7404.35	7897.76	8471.76	7159.71
	6240.41	7784.71	7422.53	7004.94	8432.03	6325.64	8717.93	8924.69	7869.72	5974.87	7176.97	8868.78	5365.63	10106.9	8495.05	9357.13	9861.45	10755.5	9863.1	10313.9	7641.83	5964.56	9127.51	10165.7	9462.04	7379.11	11480.3	11479.6	5390.51	7752.86	7646.2	7608.24	12270.1	11912.7	7740.88	11460.5	11456.6	8595.09	5915.79	10789.5	9161.39	13238.7	14027.9	11970.2	5703.42	7407.84	7900.73	8474.28	7159.66
	6239.77	7789.87	7424.98	7000.82	8433.02	6325.23	8713.72	8919.78	7870.96	5974.8	7173.51	8872.54	5367.33	10106.3	8493.96	9357.04	9854.89	10761.3	9860.63	10311.4	7642.48	5964.7	9124.47	10171.2	9464.45	7383.25	11480.4	11480	5390.91	7753.64	7648.09	7609.52	12267	11912.5	7739.76	11457.9	11462.3	8596.87	5919.7	10789.1	9160.75	13238.5	14026.3	11972.8	5703.03	7411.43	7903.79	8476.87	7159.68
	6239.2	7795.1	7427.51	6996.75	8434.05	6324.89	8709.57	8914.9	7872.28	5974.82	7170.11	8876.39	5369.1	10105.7	8492.95	9357.02	9848.36	10767.2	9858.25	10309.1	7643.22	5964.91	9121.52	10176.9	9466.97	7387.5	11480.6	11480.5	5391.37	7754.51	7650.04	7610.87	12263.9	11912.4	7738.75	11455.4	11468.1	8598.74	5923.7	10788.7	9160.2	13238.2	14024.8	11975.4	5702.7	7415.12	7906.96	8479.55	7159.75
	6238.7	7800.4	7430.12	6992.72	8435.13	6324.63	8705.48	8910.05	7873.69	5974.91	7166.77	8880.33	5370.94	10105.2	8492.03	9357.05	9841.87	10773.2	9855.95	10306.8	7644.04	5965.19	9118.64	10182.7	9469.59	7391.85	11480.9	11481.1	5391.88	7755.45	7652.04	7612.28	12260.9	11912.4	7737.84	11453	11474	8600.72	5927.79	10788.5	9159.72	13238.1	14023.4	11978.2	5702.45	7418.92	7910.22	8482.32	7159.88
	6238.26	7805.77	7432.8	6988.74	8436.26	6324.45	8701.45	8905.23	7875.19	5975.08	7163.47	8884.35	5372.85	10104.7	8491.21	9357.15	9835.42	10779.3	9853.74	10304.5	7644.94	5965.53	9115.83	10188.6	9472.31	7396.29	11481.2	11481.8	5392.45	7756.46	7654.11	7613.77	12257.9	11912.4	7737.04	11450.7	11480	8602.81	5931.95	10788.4	9159.33	13238	14022	11981.1	5702.26	7422.81	7913.59	8485.16	7160.06
	6237.9	7811.21	7435.56	6984.81	8437.43	6324.35	8697.48	8900.44	7876.77	5975.33	7160.24	8888.45	5374.84	10104.4	8490.47	9357.31	9829	10785.5	9851.62	10302.4	7645.93	5965.93	9113.11	10194.7	9475.14	7400.84	11481.7	11482.6	5393.07	7757.55	7656.24	7615.32	12255	11912.6	7736.35	11448.4	11486.2	8604.99	5936.19	10788.4	9159.02	13237.9	14020.7	11984.1	5702.14	7426.8	7917.06	8488.09	7160.31
	6237.6	7816.71	7438.39	6980.93	8438.65	6324.32	8693.57	8895.67	7878.44	5975.66	7157.06	8892.65	5376.9	10104	8489.82	9357.53	9822.61	10791.7	9849.58	10300.3	7647	5966.39	9110.46	10200.8	9478.07	7405.49	11482.2	11483.6	5393.75	7758.72	7658.42	7616.94	12252.1	11912.8	7735.77	11446.3	11492.4	8607.28	5940.52	10788.5	9158.78	13238	14019.4	11987.2	5702.09	7430.89	7920.62	8491.1	7160.61
	6237.37	7822.28	7441.3	6977.09	8439.91	6324.38	8689.72	8890.94	7880.19	5976.07	7153.93	8896.92	5379.03	10103.8	8489.26	9357.82	9816.26	10798.1	9847.62	10298.2	7648.15	5966.92	9107.89	10207.1	9481.1	7410.24	11482.8	11484.6	5394.49	7759.96	7660.66	7618.63	12249.3	11913.1	7735.29	11444.2	11498.8	8609.68	5944.92	10788.7	9158.63	13238	14018.2	11990.5	5702.11	7435.08	7924.29	8494.19	7160.96
	6237.21	7827.92	7444.28	6973.3	8441.22	6324.52	8685.93	8886.24	7882.03	5976.56	7150.85	8901.29	5381.23	10103.6	8488.78	9358.16	9809.95	10804.5	9845.75	10296.3	7649.39	5967.51	9105.4	10213.5	9484.24	7415.09	11483.5	11485.8	5395.28	7761.28	7662.95	7620.39	12246.6	11913.5	7734.92	11442.3	11505.2	8612.17	5949.41	10789	9158.56	13238.1	14017.1	11993.9	5702.19	7439.37	7928.06	8497.36	7161.38
	6237.11	7833.63	7447.34	6969.55	8442.58	6324.73	8682.19	8881.57	7883.95	5977.13	7147.84	8905.74	5383.5	10103.5	8488.4	9358.57	9803.68	10811	9843.97	10294.3	7650.71	5968.16	9102.98	10220	9487.48	7420.04	11484.2	11487.1	5396.12	7762.67	7665.31	7622.21	12243.8	11914	7734.66	11440.4	11511.8	8614.77	5953.97	10789.4	9158.56	13238.3	14016	11997.5	5702.34	7443.76	7931.92	8500.61	7161.84
	6237.08	7839.4	7450.47	6965.85	8443.98	6325.03	8678.52	8876.93	7885.96	5977.78	7144.87	8910.27	5385.84	10103.5	8488.1	9359.03	9797.43	10817.6	9842.27	10292.5	7652.12	5968.87	9100.64	10226.7	9490.82	7425.09	11485.1	11488.5	5397.02	7764.14	7667.72	7624.11	12241.2	11914.6	7734.51	11438.6	11518.5	8617.47	5958.62	10790	9158.65	13238.5	14015	12001.1	5702.56	7448.25	7935.89	8503.94	7162.37
	6237.12	7845.24	7453.68	6962.2	8445.42	6325.4	8674.9	8872.31	7888.05	5978.51	7141.96	8914.89	5388.26	10103.5	8487.89	9359.56	9791.23	10824.3	9840.65	10290.7	7653.6	5969.65	9098.38	10233.4	9494.26	7430.24	11486	11490	5397.97	7765.68	7670.19	7626.07	12238.6	11915.2	7734.46	11436.9	11525.3	8620.28	5963.35	10790.6	9158.81	13238.8	14014	12004.9	5702.85	7452.84	7939.95	8507.35	7162.95
	6237.23	7851.15	7456.97	6958.59	8446.91	6325.85	8671.34	8867.73	7890.22	5979.32	7139.11	8919.59	5390.75	10103.6	8487.77	9360.14	9785.06	10831.1	9839.12	10289	7655.18	5970.49	9096.19	10240.3	9497.81	7435.5	11487	11491.6	5398.98	7767.29	7672.71	7628.1	12236	11915.9	7734.52	11435.3	11532.2	8623.19	5968.16	10791.4	9159.06	13239.1	14013.2	12008.9	5703.2	7457.52	7944.11	8510.84	7163.59
	6237.4	7857.12	7460.32	6955.03	8448.44	6326.38	8667.84	8863.17	7892.48	5980.2	7136.3	8924.37	5393.31	10103.8	8487.74	9360.79	9778.92	10837.9	9837.68	10287.3	7656.83	5971.38	9094.08	10247.2	9501.46	7440.85	11488	11493.3	5400.04	7768.98	7675.29	7630.19	12233.5	11916.8	7734.69	11433.8	11539.3	8626.2	5973.05	10792.3	9159.38	13239.4	14012.3	12012.9	5703.62	7462.3	7948.37	8514.4	7164.28
	6237.64	7863.16	7463.75	6951.52	8450.01	6326.99	8664.4	8858.65	7894.83	5981.16	7133.55	8929.25	5395.94	10104	8487.79	9361.5	9772.82	10844.9	9836.32	10285.7	7658.57	5972.34	9092.04	10254.3	9505.21	7446.3	11489.2	11495.2	5401.16	7770.74	7677.92	7632.36	12231.1	11917.7	7734.96	11432.4	11546.4	8629.31	5978.02	10793.2	9159.78	13239.9	14011.5	12017.1	5704.11	7467.18	7952.73	8518.05	7165.03
	6237.95	7869.26	7467.26	6948.05	8451.63	6327.68	8661.01	8854.15	7897.26	5982.2	7130.86	8934.2	5398.64	10104.3	8487.93	9362.26	9766.76	10851.9	9835.04	10284.2	7660.38	5973.36	9090.08	10261.6	9509.06	7451.85	11490.4	11497.1	5402.33	7772.57	7680.62	7634.59	12228.7	11918.6	7735.34	11431.1	11553.7	8632.52	5983.07	10794.3	9160.26	13240.3	14010.8	12021.4	5704.66	7472.16	7957.19	8521.78	7165.83
	6238.32	7875.43	7470.84	6944.63	8453.29	6328.44	8657.68	8849.69	7899.77	5983.32	7128.22	8939.24	5401.41	10104.6	8488.16	9363.09	9760.73	10859	9833.84	10282.7	7662.29	5974.44	9088.19	10268.9	9513.02	7457.5	11491.7	11499.2	5403.55	7774.47	7683.36	7636.89	12226.3	11919.7	7735.83	11429.8	11561	8635.84	5988.2	10795.5	9160.81	13240.8	14010.2	12025.9	5705.28	7477.24	7961.74	8525.58	7166.68
	6238.75	7881.67	7474.49	6941.25	8455	6329.28	8654.4	8845.25	7902.36	5984.52	7125.63	8944.36	5404.25	10105	8488.48	9363.98	9754.74	10866.2	9832.73	10281.3	7664.27	5975.58	9086.38	10276.4	9517.08	7463.25	11493	11501.4	5404.83	7776.45	7686.16	7639.26	12224	11920.8	7736.42	11428.7	11568.5	8639.26	5993.41	10796.8	9161.44	13241.4	14009.6	12030.4	5705.96	7482.41	7966.39	8529.46	7167.59
	6239.26	7887.96	7478.22	6937.92	8456.75	6330.21	8651.18	8840.84	7905.04	5985.79	7123.09	8949.57	5407.17	10105.5	8488.88	9364.92	9748.78	10873.5	9831.71	10279.9	7666.34	5976.78	9084.64	10283.9	9521.24	7469.09	11494.5	11503.7	5406.16	7778.49	7689.02	7641.7	12221.8	11922.1	7737.12	11427.6	11576.1	8642.78	5998.7	10798.2	9162.16	13242	14009.1	12035.2	5706.72	7487.68	7971.14	8533.42	7168.56
	6239.82	7894.33	7482.02	6934.63	8458.54	6331.21	8648.02	8836.46	7907.8	5987.14	7120.61	8954.86	5410.15	10106.1	8489.37	9365.93	9742.86	10880.8	9830.76	10278.7	7668.49	5978.04	9082.98	10291.6	9525.5	7475.04	11496	11506.1	5407.55	7780.61	7691.93	7644.2	12219.6	11923.4	7737.93	11426.6	11583.8	8646.41	6004.08	10799.8	9162.94	13242.7	14008.6	12040	5707.53	7493.05	7975.98	8537.46	7169.58
	6240.46	7900.76	7485.89	6931.39	8460.37	6332.28	8644.91	8832.11	7910.65	5988.57	7118.18	8960.23	5413.21	10106.7	8489.94	9366.99	9736.97	10888.3	9829.91	10277.4	7670.72	5979.36	9081.39	10299.4	9529.87	7481.09	11497.6	11508.6	5408.99	7782.8	7694.9	7646.77	12217.5	11924.8	7738.84	11425.8	11591.6	8650.13	6009.53	10801.4	9163.81	13243.4	14008.2	12044.9	5708.41	7498.52	7980.93	8541.57	7170.65
	6241.15	7907.25	7489.84	6928.19	8462.24	6333.44	8641.86	8827.79	7913.57	5990.08	7115.8	8965.69	5416.34	10107.4	8490.6	9368.12	9731.12	10895.8	9829.13	10276.3	7673.03	5980.74	9079.87	10307.3	9534.33	7487.24	11499.2	11511.3	5410.48	7785.05	7697.92	7649.41	12215.4	11926.2	7739.86	11425	11599.6	8653.96	6015.06	10803.1	9164.75	13244.1	14007.8	12050	5709.36	7504.08	7985.96	8545.76	7171.77
	6241.92	7913.8	7493.85	6925.04	8464.16	6334.67	8638.86	8823.49	7916.58	5991.66	7113.48	8971.23	5419.53	10108.1	8491.35	9369.3	9725.31	10903.4	9828.44	10275.2	7675.42	5982.17	9078.43	10315.4	9538.9	7493.48	11501	11514	5412.03	7787.38	7700.99	7652.12	12213.3	11927.8	7740.98	11424.3	11607.6	8657.89	6020.67	10805	9165.77	13244.9	14007.5	12055.3	5710.37	7509.74	7991.1	8550.02	7172.95
	6242.75	7920.42	7497.94	6921.93	8466.12	6335.98	8635.91	8819.23	7919.67	5993.32	7111.21	8976.85	5422.8	10108.9	8492.18	9370.55	9719.53	10911.1	9827.83	10274.1	7677.9	5983.67	9077.06	10323.5	9543.57	7499.83	11502.8	11516.9	5413.62	7789.78	7704.12	7654.89	12211.3	11929.4	7742.21	11423.6	11615.8	8661.92	6026.37	10806.9	9166.86	13245.8	14007.3	12060.6	5711.45	7515.49	7996.32	8554.37	7174.19
	6243.64	7927.1	7502.1	6918.87	8468.12	6337.37	8633.02	8814.99	7922.85	5995.06	7108.99	8982.55	5426.14	10109.8	8493.1	9371.85	9713.79	10918.8	9827.3	10273.1	7680.46	5985.22	9075.77	10331.8	9548.35	7506.27	11504.7	11519.8	5415.28	7792.25	7707.31	7657.73	12209.4	11931.1	7743.54	11423.1	11624	8666.05	6032.14	10809	9168.03	13246.7	14007.1	12066.1	5712.59	7521.34	8001.65	8558.78	7175.47
	6244.59	7933.85	7506.34	6915.85	8470.16	6338.83	8630.19	8810.79	7926.1	5996.87	7106.82	8988.34	5429.54	10110.7	8494.1	9373.21	9708.08	10926.7	9826.86	10272.2	7683.09	5986.84	9074.55	10340.2	9553.22	7512.81	11506.6	11522.9	5416.98	7794.78	7710.54	7660.64	12207.5	11932.9	7744.97	11422.7	11632.4	8670.29	6037.99	10811.2	9169.27	13247.6	14007	12071.7	5713.79	7527.29	8007.07	8563.28	7176.82
	6245.62	7940.66	7510.64	6912.88	8472.24	6340.38	8627.4	8806.61	7929.44	5998.75	7104.7	8994.2	5433.02	10111.7	8495.18	9374.63	9702.41	10934.6	9826.5	10271.3	7685.81	5988.51	9073.4	10348.7	9558.2	7519.45	11508.6	11526.1	5418.74	7797.39	7713.83	7663.62	12205.7	11934.8	7746.51	11422.3	11640.9	8674.62	6043.92	10813.4	9170.59	13248.6	14007	12077.4	5715.06	7533.33	8012.58	8567.85	7178.21
	6246.7	7947.53	7515.02	6909.95	8474.37	6341.99	8624.68	8802.47	7932.86	6000.71	7102.64	9000.15	5436.57	10112.8	8496.36	9376.11	9696.77	10942.6	9826.23	10270.5	7688.61	5990.24	9072.32	10357.3	9563.28	7526.19	11510.7	11529.4	5420.55	7800.06	7717.18	7666.66	12203.9	11936.8	7748.15	11422.1	11649.5	8679.06	6049.94	10815.8	9171.98	13249.7	14007	12083.3	5716.39	7539.47	8018.18	8572.49	7179.66
	6247.85	7954.46	7519.46	6907.07	8476.53	6343.69	8622	8798.35	7936.36	6002.75	7100.63	9006.18	5440.19	10113.9	8497.61	9377.65	9691.17	10950.7	9826.03	10269.8	7691.49	5992.02	9071.32	10366	9568.46	7533.03	11512.9	11532.8	5422.41	7802.81	7720.58	7669.77	12202.2	11938.8	7749.9	11421.9	11658.3	8683.6	6056.03	10818.3	9173.45	13250.7	14007	12089.3	5717.79	7545.7	8023.88	8577.21	7181.16
	6249.06	7961.45	7523.98	6904.23	8478.73	6345.46	8619.38	8794.26	7939.94	6004.86	7098.67	9012.29	5443.87	10115	8498.95	9379.25	9685.6	10958.9	9825.92	10269.1	7694.45	5993.87	9070.39	10374.9	9573.75	7539.96	11515.2	11536.3	5424.33	7805.62	7724.03	7672.95	12200.5	11940.9	7751.75	11421.8	11667.1	8688.24	6062.2	10820.9	9174.99	13251.9	14007.2	12095.4	5719.25	7552.03	8029.68	8582.01	7182.71
	6250.34	7968.5	7528.57	6901.43	8480.98	6347.31	8616.81	8790.2	7943.61	6007.05	7096.76	9018.49	5447.63	10116.3	8500.38	9380.91	9680.07	10967.2	9825.89	10268.5	7697.49	5995.77	9069.53	10383.9	9579.13	7547	11517.5	11540	5426.29	7808.5	7727.54	7676.19	12198.9	11943.1	7753.7	11421.8	11676	8692.97	6068.45	10823.6	9176.6	13253	14007.3	12101.6	5720.77	7558.45	8035.57	8586.88	7184.32
	6251.68	7975.62	7533.22	6898.68	8483.26	6349.23	8614.3	8786.18	7947.35	6009.31	7094.9	9024.76	5451.45	10117.6	8501.89	9382.63	9674.58	10975.5	9825.95	10267.9	7700.61	5997.73	9068.75	10392.9	9584.62	7554.13	11519.9	11543.7	5428.31	7811.44	7731.09	7679.5	12197.3	11945.4	7755.76	11421.9	11685.1	8697.81	6074.77	10826.5	9178.29	13254.3	14007.6	12108	5722.35	7564.96	8041.54	8591.83	7185.97
	6253.08	7982.8	7537.95	6895.98	8485.58	6351.23	8611.84	8782.18	7951.18	6011.65	7093.09	9031.11	5455.34	10118.9	8503.48	9384.4	9669.12	10983.9	9826.08	10267.4	7703.82	5999.74	9068.04	10402.1	9590.21	7561.36	11522.4	11547.6	5430.38	7814.46	7734.71	7682.88	12195.7	11947.8	7757.91	11422.1	11694.3	8702.75	6081.18	10829.4	9180.05	13255.5	14007.9	12114.5	5724	7571.57	8047.62	8596.85	7187.69
	6254.54	7990.03	7542.74	6893.32	8487.94	6353.31	8609.43	8778.21	7955.08	6014.06	7091.33	9037.55	5459.31	10120.3	8505.15	9386.23	9663.7	10992.4	9826.3	10267	7707.1	6001.81	9067.39	10411.4	9595.9	7568.68	11524.9	11551.5	5432.51	7817.54	7738.37	7686.33	12194.3	11950.2	7760.17	11422.3	11703.6	8707.8	6087.67	10832.4	9181.88	13256.8	14008.3	12121.1	5725.71	7578.27	8053.78	8601.94	7189.45
	6256.07	7997.33	7547.61	6890.7	8490.34	6355.46	8607.07	8774.27	7959.07	6016.55	7089.63	9044.06	5463.34	10121.8	8506.91	9388.13	9658.31	11001	9826.6	10266.6	7710.46	6003.94	9066.82	10420.9	9601.7	7576.11	11527.5	11555.6	5434.68	7820.69	7742.09	7689.84	12192.9	11952.7	7762.53	11422.7	11713	8712.94	6094.23	10835.6	9183.79	13258.2	14008.7	12127.9	5727.48	7585.07	8060.04	8607.11	7191.27
	6257.66	8004.69	7552.54	6888.13	8492.78	6357.68	8604.77	8770.36	7963.14	6019.11	7087.97	9050.65	5467.44	10123.3	8508.75	9390.08	9652.96	11009.7	9826.99	10266.2	7713.89	6006.13	9066.33	10430.4	9607.6	7583.63	11530.2	11559.8	5436.91	7823.91	7745.86	7693.42	12191.5	11955.3	7764.99	11423.1	11722.5	8718.18	6100.88	10838.8	9185.77	13259.6	14009.2	12134.8	5729.32	7591.96	8066.38	8612.35	7193.14
	6259.32	8012.1	7557.55	6885.6	8495.26	6359.99	8602.52	8766.48	7967.28	6021.74	7086.37	9057.33	5471.6	10124.9	8510.68	9392.09	9647.64	11018.4	9827.45	10266	7717.41	6008.37	9065.9	10440.1	9613.59	7591.25	11533	11564.1	5439.19	7827.19	7749.68	7697.06	12190.2	11958	7767.55	11423.6	11732.1	8723.52	6107.6	10842.2	9187.82	13261	14009.7	12141.8	5731.21	7598.94	8072.82	8617.67	7195.06
	6261.03	8019.58	7562.62	6883.12	8497.78	6362.36	8600.32	8762.63	7971.51	6024.45	7084.81	9064.08	5475.84	10126.6	8512.68	9394.16	9642.36	11027.2	9828	10265.8	7721.01	6010.66	9065.55	10449.8	9619.7	7598.96	11535.8	11568.5	5441.52	7830.54	7753.56	7700.78	12188.9	11960.8	7770.22	11424.2	11741.8	8728.96	6114.4	10845.6	9189.94	13262.5	14010.3	12148.9	5733.17	7606.02	8079.35	8623.05	7197.04
	6262.81	8027.11	7567.76	6880.68	8500.33	6364.81	8598.17	8758.81	7975.82	6027.22	7083.31	9070.91	5480.14	10128.3	8514.77	9396.28	9637.12	11036.1	9828.63	10265.6	7724.69	6013.02	9065.26	10459.7	9625.9	7606.78	11538.7	11573	5443.9	7833.96	7757.48	7704.55	12187.7	11963.6	7772.98	11424.9	11751.7	8734.5	6121.28	10849.2	9192.13	13264	14011	12156.2	5735.18	7613.19	8085.97	8628.52	7199.07
	6264.65	8034.71	7572.97	6878.28	8502.93	6367.34	8596.07	8755.01	7980.2	6030.08	7081.86	9077.82	5484.52	10130.1	8516.95	9398.47	9631.91	11045.1	9829.34	10265.5	7728.44	6015.42	9065.05	10469.7	9632.2	7614.69	11541.7	11577.6	5446.34	7837.44	7761.46	7708.4	12186.5	11966.5	7775.85	11425.7	11761.6	8740.15	6128.24	10852.9	9194.39	13265.6	14011.7	12163.6	5737.26	7620.45	8092.68	8634.05	7201.14
	6266.55	8042.36	7578.24	6875.93	8505.56	6369.94	8594.03	8751.25	7984.67	6033	7080.45	9084.81	5488.96	10131.9	8519.2	9400.71	9626.74	11054.1	9830.13	10265.5	7732.28	6017.89	9064.91	10479.8	9638.61	7622.7	11544.7	11582.4	5448.82	7840.99	7765.49	7712.31	12185.4	11969.5	7778.81	11426.6	11771.7	8745.89	6135.28	10856.6	9196.73	13267.2	14012.4	12171.1	5739.4	7627.8	8099.48	8639.66	7203.28
	6268.52	8050.07	7583.58	6873.62	8508.22	6372.62	8592.04	8747.52	7989.22	6036	7079.1	9091.88	5493.46	10133.8	8521.54	9403.01	9621.6	11063.2	9831.01	10265.5	7736.19	6020.4	9064.83	10490	9645.12	7630.8	11547.8	11587.2	5451.36	7844.6	7769.58	7716.29	12184.3	11972.6	7781.87	11427.5	11781.9	8751.73	6142.4	10860.5	9199.13	13268.8	14013.3	12178.8	5741.6	7635.25	8106.37	8645.34	7205.46
	6270.54	8057.83	7588.99	6871.35	8510.93	6375.37	8590.09	8743.82	7993.84	6039.07	7077.79	9099.02	5498.04	10135.7	8523.96	9405.37	9616.5	11072.5	9831.97	10265.6	7740.18	6022.98	9064.83	10500.4	9651.73	7639	11551	11592.1	5453.94	7848.28	7773.71	7720.33	12183.3	11975.7	7785.04	11428.5	11792.2	8757.67	6149.59	10864.5	9201.61	13270.5	14014.2	12186.6	5743.86	7642.78	8113.35	8651.09	7207.7
	6272.63	8065.66	7594.47	6869.13	8513.67	6378.2	8588.2	8740.15	7998.55	6042.21	7076.54	9106.25	5502.68	10137.7	8526.46	9407.79	9611.44	11081.7	9833	10265.8	7744.25	6025.6	9064.9	10510.8	9658.45	7647.3	11554.2	11597.2	5456.58	7852.02	7777.9	7724.45	12182.3	11978.9	7788.3	11429.6	11802.6	8763.71	6156.86	10868.6	9204.15	13272.2	14015.1	12194.5	5746.18	7650.41	8120.41	8656.92	7209.99
	6274.78	8073.54	7600.01	6866.96	8516.45	6381.1	8586.36	8736.51	8003.33	6045.43	7075.33	9113.55	5507.39	10139.8	8529.04	9410.26	9606.41	11091.1	9834.12	10266	7748.4	6028.29	9065.04	10521.4	9665.26	7655.7	11557.6	11602.3	5459.27	7855.83	7782.14	7728.62	12181.4	11982.2	7791.66	11430.8	11813.1	8769.85	6164.21	10872.8	9206.77	13274	14016.1	12202.5	5748.56	7658.13	8127.57	8662.82	7212.33
	6276.99	8081.48	7605.62	6864.82	8519.26	6384.07	8584.57	8732.9	8008.19	6048.72	7074.18	9120.93	5512.17	10141.9	8531.7	9412.8	9601.42	11100.5	9835.33	10266.2	7752.62	6031.02	9065.25	10532	9672.18	7664.19	11560.9	11607.6	5462.01	7859.7	7786.43	7732.87	12180.6	11985.6	7795.12	11432.1	11823.7	8776.09	6171.64	10877.2	9209.45	13275.8	14017.2	12210.7	5751	7665.94	8134.81	8668.79	7214.72
	6279.26	8089.48	7611.3	6862.73	8522.11	6387.12	8582.83	8729.32	8013.14	6052.08	7073.07	9128.39	5517.02	10144	8534.44	9415.39	9596.46	11110.1	9836.61	10266.6	7756.92	6033.81	9065.53	10542.8	9679.2	7672.78	11564.4	11613	5464.8	7863.64	7790.77	7737.18	12179.8	11989.1	7798.68	11433.5	11834.5	8782.43	6179.15	10881.6	9212.2	13277.7	14018.3	12219	5753.5	7673.84	8142.14	8674.83	7217.16
	6281.59	8097.53	7617.04	6860.69	8525	6390.24	8581.14	8725.77	8018.16	6055.51	7072.01	9135.92	5521.93	10146.2	8537.27	9418.04	9591.54	11119.7	9837.97	10266.9	7761.3	6036.66	9065.88	10553.7	9686.33	7681.47	11567.9	11618.5	5467.64	7867.64	7795.16	7741.56	12179	11992.6	7802.34	11434.9	11845.3	8788.87	6186.73	10886.1	9215.02	13279.6	14019.5	12227.4	5756.06	7681.83	8149.56	8680.94	7219.66
	6283.98	8105.64	7622.85	6858.68	8527.92	6393.44	8579.5	8722.25	8023.26	6059.01	7071	9143.53	5526.91	10148.5	8540.17	9420.75	9586.65	11129.3	9839.42	10267.4	7765.76	6039.56	9066.3	10564.7	9693.56	7690.25	11571.5	11624.1	5470.54	7871.71	7799.61	7746	12178.3	11996.2	7806.1	11436.4	11856.3	8795.41	6194.4	10890.8	9217.91	13281.5	14020.8	12236	5758.67	7689.92	8157.07	8687.13	7222.21
	6286.44	8113.8	7628.73	6856.73	8530.88	6396.71	8577.91	8718.76	8028.43	6062.58	7070.04	9151.22	5531.96	10150.8	8543.16	9423.51	9581.81	11139.1	9840.95	10267.9	7770.3	6042.51	9066.79	10575.9	9700.88	7699.13	11575.2	11629.8	5473.48	7875.83	7804.1	7750.51	12177.7	11999.9	7809.95	11438	11867.4	8802.05	6202.14	10895.5	9220.87	13283.5	14022.1	12244.6	5761.35	7698.09	8164.67	8693.38	7224.81
	6288.95	8122.02	7634.66	6854.81	8533.87	6400.05	8576.37	8715.3	8033.69	6066.23	7069.13	9158.99	5537.07	10153.2	8546.22	9426.34	9576.99	11148.9	9842.56	10268.4	7774.91	6045.51	9067.35	10587.1	9708.32	7708.1	11578.9	11635.6	5476.47	7880.03	7808.65	7755.09	12177.1	12003.7	7813.9	11439.7	11878.6	8808.78	6209.95	10900.3	9223.89	13285.5	14023.4	12253.4	5764.08	7706.35	8172.35	8699.71	7227.46
	6291.52	8130.3	7640.67	6852.94	8536.9	6403.47	8574.88	8711.87	8039.02	6069.94	7068.27	9166.83	5542.25	10155.7	8549.37	9429.22	9572.22	11158.8	9844.25	10269	7779.6	6048.57	9067.97	10598.4	9715.85	7717.17	11582.7	11641.5	5479.51	7884.28	7813.24	7759.73	12176.5	12007.5	7817.95	11441.5	11889.9	8815.62	6217.85	10905.3	9226.98	13287.5	14024.8	12262.4	5766.88	7714.71	8180.11	8706.11	7230.16
	6294.16	8138.63	7646.74	6851.11	8539.97	6406.96	8573.44	8708.47	8044.44	6073.73	7067.45	9174.74	5547.5	10158.2	8552.6	9432.16	9567.48	11168.8	9846.02	10269.7	7784.37	6051.68	9068.67	10609.9	9723.49	7726.34	11586.6	11647.5	5482.61	7888.6	7817.89	7764.44	12176	12011.5	7822.1	11443.4	11901.3	8822.55	6225.82	10910.4	9230.14	13289.6	14026.3	12271.4	5769.73	7723.15	8187.97	8712.58	7232.91
	6296.85	8147.02	7652.87	6849.32	8543.06	6410.52	8572.05	8705.1	8049.93	6077.59	7066.69	9182.74	5552.81	10160.7	8555.91	9435.16	9562.77	11178.8	9847.87	10270.4	7789.21	6054.85	9069.44	10621.5	9731.23	7735.6	11590.6	11653.6	5485.75	7892.98	7822.59	7769.21	12175.6	12015.5	7826.35	11445.3	11912.8	8829.59	6233.87	10915.5	9233.37	13291.7	14027.9	12280.6	5772.64	7731.68	8195.91	8719.12	7235.72
	6299.61	8155.45	7659.07	6847.58	8546.2	6414.16	8570.71	8701.76	8055.5	6081.52	7065.97	9190.81	5558.19	10163.3	8559.29	9438.21	9558.1	11189	9849.8	10271.2	7794.13	6058.07	9070.27	10633.1	9739.07	7744.96	11594.6	11659.8	5488.94	7897.43	7827.34	7774.05	12175.2	12019.5	7830.69	11447.3	11924.5	8836.72	6242	10920.8	9236.66	13293.9	14029.5	12289.9	5775.61	7740.3	8203.93	8725.72	7238.57
	6302.42	8163.95	7665.33	6845.88	8549.36	6417.87	8569.42	8698.45	8061.14	6085.51	7065.3	9198.95	5563.64	10165.9	8562.76	9441.32	9553.47	11199.2	9851.82	10272	7799.13	6061.34	9071.17	10644.9	9747.02	7754.42	11598.6	11666.2	5492.19	7901.93	7832.13	7778.96	12174.8	12023.7	7835.13	11449.4	11936.2	8843.96	6250.21	10926.2	9240.02	13296.1	14031.1	12299.4	5778.63	7749.01	8212.04	8732.4	7241.48
	6305.3	8172.49	7671.66	6844.22	8552.56	6421.65	8568.17	8695.18	8066.87	6089.58	7064.68	9207.17	5569.15	10168.6	8566.3	9444.49	9548.87	11209.4	9853.92	10272.9	7804.2	6064.66	9072.14	10656.8	9755.07	7763.97	11602.8	11672.6	5495.48	7906.5	7836.98	7783.93	12174.5	12027.9	7839.66	11451.6	11948.1	8851.29	6258.49	10931.7	9243.45	13298.3	14032.8	12308.9	5781.71	7757.81	8220.24	8739.15	7244.44
	6308.23	8181.1	7678.05	6842.61	8555.8	6425.5	8566.97	8691.93	8072.67	6093.72	7064.1	9215.47	5574.73	10171.4	8569.93	9447.72	9544.31	11219.8	9856.09	10273.9	7809.35	6068.03	9073.18	10668.9	9763.22	7773.62	11607	11679.2	5498.82	7911.13	7841.88	7788.97	12174.3	12032.2	7844.29	11453.9	11960.1	8858.72	6266.86	10937.3	9246.94	13300.6	14034.6	12318.6	5784.85	7766.7	8228.52	8745.97	7247.45
	6311.22	8189.75	7684.5	6841.04	8559.06	6429.43	8565.83	8688.72	8078.55	6097.93	7063.58	9223.84	5580.37	10174.2	8573.63	9451.01	9539.79	11230.2	9858.35	10274.9	7814.58	6071.46	9074.29	10681	9771.47	7783.36	11611.3	11685.8	5502.22	7915.82	7846.83	7794.08	12174.1	12036.6	7849.02	11456.2	11972.1	8866.25	6275.29	10943	9250.5	13302.9	14036.4	12328.4	5788.05	7775.68	8236.88	8752.86	7250.51
	6314.27	8198.46	7691.01	6839.51	8562.36	6433.43	8564.73	8685.53	8084.5	6102.2	7063.1	9232.28	5586.08	10177.1	8577.42	9454.35	9535.3	11240.7	9860.69	10276	7819.88	6074.94	9075.47	10693.2	9779.83	7793.2	11615.6	11692.6	5505.66	7920.58	7851.83	7799.25	12174	12041.1	7853.84	11458.7	11984.3	8873.87	6283.81	10948.8	9254.12	13305.3	14038.3	12338.4	5791.3	7784.74	8245.33	8759.82	7253.62
	6317.39	8207.21	7697.59	6838.03	8565.7	6437.51	8563.68	8682.38	8090.54	6106.55	7062.67	9240.8	5591.86	10180	8581.28	9457.75	9530.85	11251.3	9863.11	10277.1	7825.26	6078.47	9076.71	10705.6	9788.29	7803.14	11620	11699.5	5509.15	7925.39	7856.87	7804.49	12173.9	12045.6	7858.76	11461.2	11996.7	8881.6	6292.4	10954.7	9257.81	13307.7	14040.2	12348.5	5794.61	7793.89	8253.86	8766.85	7256.79
	6320.56	8216.03	7704.23	6836.59	8569.06	6441.65	8562.67	8679.25	8096.65	6110.97	7062.28	9249.4	5597.7	10182.9	8585.22	9461.21	9526.43	11262	9865.61	10278.3	7830.71	6082.05	9078.02	10718	9796.86	7813.17	11624.5	11706.4	5512.69	7930.27	7861.97	7809.79	12173.9	12050.2	7863.77	11463.8	12009.1	8889.43	6301.07	10960.7	9261.56	13310.1	14042.2	12358.7	5797.98	7803.14	8262.48	8773.94	7260
	6323.79	8224.89	7710.94	6835.19	8572.46	6445.87	8561.72	8676.16	8102.83	6115.45	7061.95	9258.07	5603.6	10185.9	8589.24	9464.72	9522.05	11272.7	9868.19	10279.5	7836.24	6085.68	9079.4	10730.6	9805.53	7823.29	11629.1	11713.5	5516.28	7935.2	7867.12	7815.16	12173.9	12054.9	7868.88	11466.4	12021.6	8897.35	6309.82	10966.9	9265.38	13312.6	14044.3	12369	5801.4	7812.46	8271.18	8781.11	7263.27
	6327.07	8233.8	7717.7	6833.84	8575.89	6450.17	8560.81	8673.1	8109.1	6120.01	7061.66	9266.81	5609.58	10189	8593.34	9468.3	9517.71	11283.5	9870.85	10280.8	7841.85	6089.36	9080.85	10743.3	9814.3	7833.52	11633.7	11720.7	5519.92	7940.2	7872.31	7820.6	12174	12059.7	7874.09	11469.2	12034.3	8905.38	6318.65	10973.1	9269.26	13315	14046.4	12379.5	5804.88	7821.88	8279.96	8788.34	7266.58
	6330.42	8242.77	7724.53	6832.52	8579.35	6454.53	8559.95	8670.07	8115.44	6124.63	7061.42	9275.63	5615.62	10192.1	8597.52	9471.93	9513.4	11294.4	9873.6	10282.2	7847.53	6093.1	9082.37	10756.1	9823.18	7843.83	11638.4	11728	5523.61	7945.26	7877.56	7826.1	12174.1	12064.5	7879.39	11472	12047	8913.5	6327.55	10979.4	9273.21	13317.6	14048.6	12390.1	5808.42	7831.38	8288.82	8795.64	7269.95
	6333.83	8251.79	7731.42	6831.25	8582.85	6458.96	8559.13	8667.07	8121.86	6129.33	7061.22	9284.51	5621.72	10195.3	8601.77	9475.61	9509.13	11305.3	9876.42	10283.6	7853.29	6096.88	9083.95	10769	9832.16	7854.25	11643.1	11735.4	5527.35	7950.38	7882.85	7831.67	12174.3	12069.4	7884.78	11474.9	12059.9	8921.72	6336.53	10985.9	9277.22	13320.1	14050.8	12400.8	5812.01	7840.97	8297.77	8803.02	7273.37
	6337.29	8260.85	7738.37	6830.03	8586.37	6463.47	8558.37	8664.1	8128.35	6134.09	7061.07	9293.48	5627.89	10198.5	8606.11	9479.36	9504.9	11316.3	9879.33	10285.1	7859.12	6100.72	9085.6	10782	9841.24	7864.76	11647.9	11742.9	5531.14	7955.55	7888.2	7837.3	12174.5	12074.4	7890.27	11477.9	12072.9	8930.04	6345.58	10992.4	9281.29	13322.7	14053.1	12411.6	5815.66	7850.65	8306.8	8810.45	7276.83
	6340.82	8269.97	7745.38	6828.84	8589.93	6468.05	8557.65	8661.17	8134.92	6138.92	7060.97	9302.51	5634.12	10201.8	8610.52	9483.16	9500.7	11327.4	9882.31	10286.6	7865.03	6104.6	9087.32	10795.1	9850.43	7875.36	11652.8	11750.5	5534.98	7960.79	7893.59	7843.01	12174.8	12079.5	7895.86	11481	12086	8938.46	6354.72	10999.1	9285.42	13325.4	14055.4	12422.6	5819.36	7860.41	8315.91	8817.96	7280.35
	6344.4	8279.14	7752.46	6827.7	8593.52	6472.7	8556.98	8658.26	8141.57	6143.82	7060.92	9311.62	5640.42	10205.1	8615.01	9487.02	9496.54	11338.6	9885.38	10288.2	7871.01	6108.54	9089.1	10808.3	9859.72	7886.06	11657.7	11758.2	5538.87	7966.09	7899.03	7848.77	12175.1	12084.6	7901.54	11484.1	12099.2	8946.98	6363.93	11005.9	9289.62	13328	14057.9	12433.7	5823.12	7870.26	8325.1	8825.54	7283.92
	6348.04	8288.36	7759.59	6826.6	8597.14	6477.43	8556.35	8655.38	8148.3	6148.78	7060.91	9320.81	5646.79	10208.4	8619.57	9490.94	9492.42	11349.8	9888.53	10289.8	7877.07	6112.52	9090.96	10821.7	9869.12	7896.85	11662.7	11766	5542.8	7971.44	7904.52	7854.61	12175.5	12089.8	7907.31	11487.4	12112.6	8955.59	6373.21	11012.7	9293.89	13330.7	14060.3	12444.9	5826.93	7880.2	8334.37	8833.18	7287.54
	6351.73	8297.62	7766.78	6825.55	8600.79	6482.22	8555.77	8652.54	8155.1	6153.82	7060.95	9330.06	5653.21	10211.8	8624.22	9494.91	9488.33	11361.1	9891.75	10291.5	7883.2	6116.56	9092.87	10835.1	9878.62	7907.75	11667.8	11773.9	5546.78	7976.86	7910.06	7860.5	12175.9	12095.1	7913.18	11490.7	12126	8964.31	6382.58	11019.7	9298.21	13333.5	14062.8	12456.3	5830.8	7890.22	8343.72	8840.89	7291.21
	6355.49	8306.94	7774.04	6824.53	8604.47	6487.09	8555.24	8649.73	8161.97	6158.92	7061.03	9339.39	5659.71	10215.3	8628.94	9498.94	9484.28	11372.5	9895.06	10293.2	7889.41	6120.65	9094.86	10848.7	9888.22	7918.73	11673	11782	5550.82	7982.33	7915.65	7866.47	12176.4	12100.5	7919.14	11494.1	12139.5	8973.12	6392.02	11026.8	9302.6	13336.3	14065.4	12467.8	5834.72	7900.33	8353.16	8848.67	7294.93
	6359.3	8316.31	7781.35	6823.56	8608.18	6492.03	8554.75	8646.95	8168.92	6164.09	7061.16	9348.79	5666.27	10218.8	8633.74	9503.03	9480.26	11384	9898.45	10295	7895.69	6124.78	9096.91	10862.3	9897.93	7929.81	11678.2	11790.1	5554.9	7987.87	7921.28	7872.5	12176.9	12105.9	7925.19	11497.5	12153.2	8982.03	6401.54	11034	9307.05	13339.1	14068	12479.4	5838.69	7910.53	8362.67	8856.51	7298.7
	6363.17	8325.72	7788.73	6822.63	8611.92	6497.04	8554.31	8644.2	8175.95	6169.33	7061.34	9358.26	5672.89	10222.3	8638.62	9507.17	9476.28	11395.5	9901.92	10296.9	7902.04	6128.97	9099.03	10876.1	9907.75	7940.99	11683.4	11798.3	5559.03	7993.46	7926.96	7878.6	12177.5	12111.4	7931.34	11501.1	12167	8991.04	6411.13	11041.3	9311.56	13341.9	14070.7	12491.1	5842.72	7920.81	8372.26	8864.42	7302.53
	6367.1	8335.18	7796.16	6821.75	8615.69	6502.13	8553.92	8641.48	8183.06	6174.63	7061.56	9367.8	5679.58	10225.9	8643.57	9511.38	9472.34	11407.1	9905.47	10298.8	7908.48	6133.2	9101.22	10890	9917.67	7952.26	11688.8	11806.7	5563.21	7999.11	7932.7	7884.76	12178.2	12117	7937.58	11504.7	12180.9	9000.15	6420.8	11048.7	9316.13	13344.8	14073.5	12503	5846.81	7931.17	8381.94	8872.4	7306.4
	6371.09	8344.69	7803.65	6820.91	8619.49	6507.28	8553.57	8638.79	8190.24	6180.01	7061.83	9377.42	5686.33	10229.6	8648.6	9515.64	9468.43	11418.8	9909.11	10300.8	7914.98	6137.48	9103.47	10904	9927.69	7963.63	11694.2	11815.1	5567.44	8004.82	7938.48	7890.99	12178.9	12122.7	7943.92	11508.4	12194.9	9009.36	6430.55	11056.2	9320.76	13347.7	14076.3	12515	5850.95	7941.62	8391.69	8880.45	7310.32
	6375.13	8354.25	7811.21	6820.11	8623.31	6512.51	8553.26	8636.14	8197.49	6185.45	7062.15	9387.1	5693.15	10233.3	8653.71	9519.95	9464.57	11430.5	9912.82	10302.8	7921.56	6141.82	9105.79	10918.1	9937.82	7975.09	11699.6	11823.6	5571.71	8010.58	7944.3	7897.29	12179.6	12128.4	7950.35	11512.2	12209	9018.67	6440.37	11063.8	9325.45	13350.6	14079.2	12527.1	5855.14	7952.16	8401.52	8888.56	7314.29
	6379.24	8363.85	7818.82	6819.35	8627.17	6517.8	8553.01	8633.52	8204.82	6190.96	7062.51	9396.86	5700.03	10237	8658.9	9524.33	9460.73	11442.3	9916.61	10304.9	7928.22	6146.2	9108.17	10932.3	9948.05	7986.65	11705.2	11832.3	5576.04	8016.4	7950.18	7903.65	12180.4	12134.2	7956.87	11516	12223.2	9028.08	6450.27	11071.6	9330.21	13353.6	14082.1	12539.4	5859.39	7962.78	8411.43	8896.74	7318.31
	6383.39	8373.5	7826.49	6818.63	8631.06	6523.17	8552.8	8630.92	8212.23	6196.53	7062.91	9406.69	5706.97	10240.8	8664.16	9528.76	9456.94	11454.2	9920.49	10307	7934.95	6150.63	9110.62	10946.6	9958.39	7998.3	11710.8	11841.1	5580.41	8022.29	7956.1	7910.08	12181.3	12140.1	7963.48	11519.9	12237.6	9037.58	6460.25	11079.4	9335.02	13356.5	14085.1	12551.8	5863.69	7973.49	8421.42	8904.98	7322.39
	6387.61	8383.2	7834.22	6817.96	8634.97	6528.61	8552.63	8628.36	8219.71	6202.17	7063.37	9416.59	5713.98	10244.6	8669.5	9533.24	9453.18	11466.2	9924.44	10309.2	7941.75	6155.1	9113.14	10961	9968.84	8010.05	11716.4	11849.9	5584.83	8028.22	7962.07	7916.57	12182.2	12146	7970.19	11524	12252	9047.18	6470.31	11087.4	9339.9	13359.6	14088.1	12564.3	5868.04	7984.28	8431.49	8913.29	7326.51
	6391.88	8392.94	7842	6817.33	8638.91	6534.12	8552.51	8625.84	8227.27	6207.88	7063.86	9426.56	5721.06	10248.5	8674.91	9537.79	9449.45	11478.2	9928.48	10311.5	7948.63	6159.63	9115.72	10975.6	9979.39	8021.89	11722.1	11858.9	5589.3	8034.22	7968.09	7923.13	12183.1	12152.1	7976.98	11528	12266.6	9056.89	6480.44	11095.4	9344.83	13362.6	14091.2	12576.9	5872.45	7995.15	8441.64	8921.67	7330.68
	6396.21	8402.74	7849.85	6816.74	8642.88	6539.7	8552.43	8623.34	8234.9	6213.65	7064.41	9436.6	5728.19	10252.4	8680.4	9542.39	9445.77	11490.3	9932.59	10313.8	7955.58	6164.21	9118.37	10990.2	9990.04	8033.83	11727.9	11867.9	5593.81	8040.27	7974.16	7929.76	12184.1	12158.2	7983.88	11532.2	12281.3	9066.69	6490.64	11103.6	9349.83	13365.7	14094.3	12589.7	5876.9	8006.11	8451.86	8930.11	7334.91
	6400.6	8412.57	7857.75	6816.19	8646.88	6545.35	8552.4	8620.88	8242.61	6219.49	7064.99	9446.71	5735.4	10256.4	8685.97	9547.05	9442.12	11502.4	9936.79	10316.1	7962.6	6168.83	9121.09	11005	10000.8	8045.86	11733.8	11877.1	5598.38	8046.38	7980.27	7936.45	12185.2	12164.4	7990.86	11536.4	12296.1	9076.59	6500.92	11111.8	9354.88	13368.8	14097.6	12602.6	5881.42	8017.15	8462.16	8938.62	7339.18
	6405.04	8422.45	7865.71	6815.69	8650.91	6551.08	8552.41	8618.44	8250.39	6225.4	7065.63	9456.89	5742.66	10260.4	8691.61	9551.77	9438.5	11514.7	9941.07	10318.5	7969.7	6173.5	9123.87	11019.8	10011.7	8057.98	11739.7	11886.4	5602.99	8052.55	7986.43	7943.21	12186.3	12170.6	7997.93	11540.8	12311	9086.58	6511.28	11120.2	9359.99	13372	14100.8	12615.6	5885.98	8028.28	8472.53	8947.19	7343.5
	6409.55	8432.38	7873.72	6815.23	8654.97	6556.87	8552.47	8616.04	8258.25	6231.37	7066.3	9467.14	5749.99	10264.4	8697.32	9556.54	9434.93	11527	9945.42	10321	7976.87	6178.22	9126.71	11034.8	10022.6	8070.2	11745.6	11895.8	5607.65	8058.77	7992.64	7950.04	12187.5	12176.9	8005.1	11545.2	12326	9096.68	6521.72	11128.7	9365.17	13375.2	14104.1	12628.8	5890.6	8039.49	8482.99	8955.83	7347.87
	6414.1	8442.35	7881.8	6814.8	8659.05	6562.73	8552.57	8613.67	8266.19	6237.41	7067.03	9477.46	5757.38	10268.5	8703.12	9561.37	9431.39	11539.3	9949.86	10323.5	7984.11	6182.99	9129.62	11049.9	10033.7	8082.52	11751.7	11905.2	5612.36	8065.05	7998.9	7956.93	12188.7	12183.3	8012.35	11549.6	12341.1	9106.87	6532.23	11137.3	9370.4	13378.4	14107.5	12642	5895.26	8050.78	8493.52	8964.53	7352.3
	6418.72	8452.37	7889.93	6814.43	8663.16	6568.67	8552.72	8611.33	8274.19	6243.52	7067.79	9487.85	5764.83	10272.7	8708.98	9566.26	9427.88	11551.8	9954.38	10326.1	7991.43	6187.81	9132.6	11065	10044.9	8094.92	11757.8	11914.8	5617.12	8071.39	8005.21	7963.88	12190	12189.8	8019.7	11554.2	12356.4	9117.17	6542.81	11146	9375.69	13381.6	14111	12655.5	5899.99	8062.16	8504.13	8973.3	7356.77
	6423.39	8462.43	7898.12	6814.09	8667.3	6574.67	8552.92	8609.03	8282.28	6249.68	7068.61	9498.3	5772.35	10276.8	8714.93	9571.21	9424.41	11564.3	9958.98	10328.7	7998.82	6192.67	9135.64	11080.3	10056.2	8107.42	11763.9	11924.5	5621.92	8077.78	8011.56	7970.91	12191.3	12196.3	8027.14	11558.8	12371.7	9127.56	6553.47	11154.8	9381.04	13384.9	14114.4	12669	5904.76	8073.62	8514.81	8982.13	7361.29
	6428.12	8472.54	7906.36	6813.79	8671.46	6580.74	8553.15	8606.75	8290.43	6255.92	7069.46	9508.83	5779.93	10281.1	8720.94	9576.21	9420.98	11576.9	9963.66	10331.4	8006.28	6197.58	9138.74	11095.7	10067.6	8120.01	11770.2	11934.3	5626.77	8084.23	8017.96	7978	12192.7	12203	8034.66	11563.5	12387.2	9138.05	6564.21	11163.7	9386.44	13388.2	14118	12682.6	5909.58	8085.17	8525.57	8991.03	7365.86
	6432.91	8482.69	7914.66	6813.54	8675.65	6586.89	8553.44	8604.51	8298.66	6262.22	7070.36	9519.42	5787.57	10285.3	8727.03	9581.27	9417.58	11589.5	9968.42	10334.1	8013.81	6202.55	9141.91	11111.2	10079.1	8132.7	11776.4	11944.2	5631.67	8090.74	8024.41	7985.15	12194.1	12209.6	8042.28	11568.3	12402.8	9148.64	6575.02	11172.7	9391.91	13391.5	14121.6	12696.4	5914.46	8096.79	8536.4	8999.99	7370.48
	6437.75	8492.89	7923.02	6813.33	8679.87	6593.1	8553.77	8602.3	8306.97	6268.58	7071.31	9530.09	5795.28	10289.6	8733.2	9586.39	9414.22	11602.2	9973.26	10336.9	8021.42	6207.56	9145.15	11126.8	10090.7	8145.48	11782.8	11954.2	5636.61	8097.3	8030.91	7992.37	12195.6	12216.4	8049.99	11573.1	12418.5	9159.32	6585.91	11181.8	9397.43	13394.9	14125.3	12710.3	5919.38	8108.51	8547.31	9009.02	7375.15
	6442.65	8503.13	7931.43	6813.16	8684.12	6599.38	8554.14	8600.12	8315.35	6275.01	7072.3	9540.82	5803.05	10294	8739.44	9591.56	9410.9	11615	9978.18	10339.8	8029.1	6212.61	9148.45	11142.6	10102.4	8158.35	11789.2	11964.3	5641.6	8103.92	8037.46	7999.66	12197.2	12223.2	8057.79	11578	12434.3	9170.1	6596.87	11191	9403.01	13398.3	14129	12724.4	5924.36	8120.3	8558.29	9018.11	7379.87
	6447.61	8513.41	7939.9	6813.03	8688.39	6605.73	8554.55	8597.97	8323.8	6281.5	7073.33	9551.62	5810.88	10298.4	8745.75	9596.8	9407.61	11627.9	9983.19	10342.7	8036.85	6217.72	9151.81	11158.4	10114.2	8171.31	11795.7	11974.5	5646.64	8110.59	8044.05	8007.01	12198.7	12230.1	8065.67	11583	12450.2	9180.99	6607.9	11200.4	9408.65	13401.7	14132.8	12738.6	5929.39	8132.18	8569.35	9027.27	7384.64
	6452.62	8523.74	7948.43	6812.94	8692.69	6612.15	8555.02	8595.86	8332.33	6288.05	7074.41	9562.48	5818.77	10302.8	8752.14	9602.09	9404.36	11640.8	9988.27	10345.6	8044.67	6222.87	9155.24	11174.3	10126.1	8184.37	11802.2	11984.7	5651.73	8117.32	8050.69	8014.43	12200.4	12237.1	8073.65	11588.1	12466.2	9191.97	6619.01	11209.8	9414.35	13405.2	14136.6	12752.8	5934.47	8144.14	8580.48	9036.49	7389.46
	6457.69	8534.11	7957.01	6812.89	8697.01	6618.64	8555.52	8593.77	8340.94	6294.67	7075.53	9573.42	5826.72	10307.3	8758.6	9607.44	9401.14	11653.8	9993.43	10348.6	8052.56	6228.08	9158.73	11190.4	10138.2	8197.52	11808.8	11995.1	5656.86	8124.11	8057.38	8021.92	12202.1	12244.2	8081.71	11593.3	12482.3	9203.04	6630.2	11219.3	9420.1	13408.6	14140.5	12767.3	5939.6	8156.18	8591.69	9045.77	7394.32
	6462.82	8544.52	7965.64	6812.89	8701.36	6625.2	8556.07	8591.72	8349.61	6301.35	7076.69	9584.42	5834.74	10311.8	8765.13	9612.84	9397.96	11666.8	9998.67	10351.7	8060.53	6233.33	9162.29	11206.5	10150.3	8210.75	11815.5	12005.6	5662.04	8130.95	8064.12	8029.47	12203.8	12251.3	8089.86	11598.5	12498.6	9214.22	6641.46	11229	9425.91	13412.2	14144.4	12781.8	5944.77	8168.31	8602.97	9055.12	7399.24
	6468	8554.98	7974.33	6812.93	8705.74	6631.83	8556.67	8589.7	8358.36	6308.1	7077.9	9595.49	5842.82	10316.4	8771.74	9618.31	9394.81	11679.9	10004	10354.8	8068.56	6238.63	9165.91	11222.8	10162.5	8224.08	11822.2	12016.2	5667.26	8137.85	8070.91	8037.09	12205.7	12258.5	8098.11	11603.8	12514.9	9225.49	6652.79	11238.8	9431.78	13415.7	14148.4	12796.5	5950	8180.51	8614.32	9064.53	7404.2
	6473.24	8565.47	7983.08	6813	8710.15	6638.53	8557.31	8587.71	8367.19	6314.91	7079.15	9606.62	5850.96	10321	8778.42	9623.83	9391.7	11693.1	10009.4	10357.9	8076.67	6243.97	9169.6	11239.1	10174.9	8237.51	11829	12026.9	5672.53	8144.8	8077.75	8044.77	12207.5	12265.7	8106.43	11609.1	12531.3	9236.86	6664.2	11248.6	9437.7	13419.3	14152.5	12811.3	5955.28	8192.81	8625.75	9074.01	7409.22
	6478.54	8576.01	7991.87	6813.12	8714.57	6645.29	8557.99	8585.76	8376.09	6321.78	7080.45	9617.82	5859.16	10325.6	8785.17	9629.41	9388.63	11706.4	10014.9	10361.1	8084.85	6249.37	9173.35	11255.6	10187.3	8251.02	11835.8	12037.7	5677.85	8151.81	8084.63	8052.52	12209.4	12273.1	8114.85	11614.6	12547.9	9248.33	6675.68	11258.6	9443.68	13422.9	14156.6	12826.2	5960.61	8205.18	8637.25	9083.54	7414.28
	6483.89	8586.6	8000.73	6813.28	8719.03	6652.12	8558.72	8583.83	8385.06	6328.71	7081.78	9629.09	5867.42	10330.3	8791.99	9635.04	9385.59	11719.7	10020.4	10364.4	8093.1	6254.81	9177.16	11272.1	10199.9	8264.62	11842.7	12048.6	5683.21	8158.88	8091.56	8060.34	12211.4	12280.5	8123.35	11620.1	12564.6	9259.9	6687.23	11268.7	9449.71	13426.5	14160.8	12841.2	5965.99	8217.63	8648.82	9093.15	7419.39
	6489.3	8597.22	8009.64	6813.48	8723.51	6659.02	8559.49	8581.94	8394.11	6335.71	7083.16	9640.42	5875.74	10335.1	8798.89	9640.74	9382.58	11733.1	10026.1	10367.7	8101.42	6260.3	9181.04	11288.8	10212.5	8278.31	11849.7	12059.6	5688.62	8166	8098.55	8068.22	12213.4	12287.9	8131.95	11625.7	12581.4	9271.57	6698.86	11278.9	9455.81	13430.2	14165	12856.4	5971.42	8230.17	8660.47	9102.81	7424.55
	6494.77	8607.89	8018.6	6813.72	8728.01	6665.99	8560.3	8580.08	8403.23	6342.77	7084.59	9651.82	5884.13	10339.8	8805.85	9646.49	9379.62	11746.5	10031.8	10371	8109.81	6265.84	9184.98	11305.6	10225.3	8292.1	11856.7	12070.7	5694.08	8173.17	8105.58	8076.17	12215.5	12295.5	8140.62	11631.3	12598.2	9283.33	6710.56	11289.2	9461.95	13433.8	14169.3	12871.7	5976.9	8242.79	8672.19	9112.54	7429.76
	6500.29	8618.59	8027.61	6814	8732.55	6673.03	8561.16	8578.25	8412.42	6349.89	7086.06	9663.29	5892.57	10344.6	8812.89	9652.3	9376.68	11760.1	10037.6	10374.4	8118.27	6271.43	9188.98	11322.5	10238.2	8305.97	11863.8	12081.9	5699.58	8180.4	8112.66	8084.18	12217.6	12303.1	8149.39	11637.1	12615.2	9295.19	6722.34	11299.6	9468.15	13437.6	14173.6	12887.1	5982.42	8255.49	8683.97	9122.33	7435.02
	6505.87	8629.34	8036.68	6814.32	8737.1	6680.13	8562.07	8576.45	8421.69	6357.07	7087.57	9674.82	5901.08	10349.5	8820.01	9658.17	9373.78	11773.6	10043.5	10377.9	8126.8	6277.07	9193.05	11339.5	10251.2	8319.94	11870.9	12093.2	5705.12	8187.69	8119.78	8092.26	12219.8	12310.8	8158.24	11642.9	12632.3	9307.15	6734.19	11310.1	9474.41	13441.3	14178	12902.6	5988	8268.27	8695.83	9132.18	7440.33
	6511.5	8640.13	8045.8	6814.69	8741.68	6687.31	8563.02	8574.69	8431.03	6364.32	7089.12	9686.41	5909.64	10354.3	8827.19	9664.1	9370.92	11787.3	10049.5	10381.4	8135.4	6282.75	9197.18	11356.6	10264.3	8333.99	11878.1	12104.6	5710.72	8195.03	8126.96	8100.41	12222.1	12318.5	8167.18	11648.8	12649.6	9319.2	6746.11	11320.7	9480.73	13445.1	14182.4	12918.3	5993.62	8281.14	8707.77	9142.1	7445.68
	6517.2	8650.95	8054.98	6815.09	8746.29	6694.55	8564.01	8572.96	8440.44	6371.62	7090.71	9698.07	5918.27	10359.3	8834.44	9670.09	9368.09	11801	10055.5	10385	8144.07	6288.48	9201.37	11373.8	10277.4	8348.13	11885.4	12116.1	5716.35	8202.42	8134.18	8108.62	12224.4	12326.4	8176.21	11654.7	12666.9	9331.35	6758.1	11331.4	9487.09	13448.9	14186.9	12934	5999.29	8294.08	8719.77	9152.08	7451.09
	6522.95	8661.82	8064.21	6815.54	8750.92	6701.85	8565.04	8571.26	8449.93	6378.99	7092.35	9709.8	5926.96	10364.2	8841.77	9676.13	9365.3	11814.8	10061.6	10388.6	8152.82	6294.26	9205.63	11391.1	10290.7	8362.37	11892.7	12127.7	5722.04	8209.87	8141.46	8116.9	12226.7	12334.3	8185.32	11660.7	12684.3	9343.6	6770.17	11342.2	9493.52	13452.7	14191.5	12949.9	6005.02	8307.11	8731.84	9162.12	7456.54
	6528.75	8672.73	8073.49	6816.02	8755.57	6709.23	8566.12	8569.59	8459.49	6386.42	7094.03	9721.59	5935.7	10369.2	8849.16	9682.23	9362.55	11828.6	10067.8	10392.2	8161.63	6300.09	9209.95	11408.5	10304.1	8376.69	11900.1	12139.4	5727.77	8217.38	8148.78	8125.25	12229.1	12342.2	8194.51	11666.8	12701.8	9355.95	6782.31	11353.2	9499.99	13456.6	14196.1	12966	6010.78	8320.22	8743.98	9172.22	7462.04
	6534.61	8683.68	8082.82	6816.55	8760.25	6716.67	8567.25	8567.95	8469.12	6393.91	7095.75	9733.44	5944.51	10374.2	8856.63	9688.39	9359.82	11842.5	10074.1	10395.9	8170.51	6305.96	9214.33	11426	10317.7	8391.1	11907.5	12151.2	5733.54	8224.94	8156.15	8133.66	12231.6	12350.3	8203.79	11673	12719.5	9368.4	6794.52	11364.2	9506.52	13460.5	14200.8	12982.1	6016.6	8333.41	8756.2	9182.39	7467.59
	6540.53	8694.67	8092.21	6817.11	8764.95	6724.18	8568.42	8566.35	8478.83	6401.46	7097.52	9745.36	5953.37	10379.3	8864.17	9694.61	9357.14	11856.5	10080.5	10399.7	8179.45	6311.89	9218.77	11443.6	10331.3	8405.6	11915	12163	5739.36	8232.55	8163.57	8142.13	12234.1	12358.4	8213.16	11679.2	12737.2	9380.94	6806.81	11375.4	9513.11	13464.4	14205.5	12998.4	6022.46	8346.68	8768.48	9192.61	7473.19
	6546.51	8705.69	8101.65	6817.72	8769.68	6731.75	8569.63	8564.77	8488.61	6409.07	7099.32	9757.34	5962.3	10384.4	8871.77	9700.89	9354.48	11870.5	10087	10403.5	8188.47	6317.86	9223.28	11461.3	10345	8420.18	11922.6	12175	5745.22	8240.22	8171.04	8150.68	12236.6	12366.5	8222.61	11685.5	12755.1	9393.58	6819.16	11386.6	9519.75	13468.3	14210.3	13014.8	6028.38	8360.03	8780.83	9202.9	7478.83
	6552.54	8716.76	8111.14	6818.36	8774.43	6739.4	8570.88	8563.23	8498.46	6416.74	7101.17	9769.38	5971.29	10389.6	8879.45	9707.22	9351.87	11884.6	10093.5	10407.3	8197.56	6323.88	9227.85	11479.2	10358.8	8434.86	11930.2	12187.1	5751.13	8247.95	8178.56	8159.29	12239.3	12374.8	8232.15	11691.9	12773	9406.32	6831.59	11398	9526.44	13472.3	14215.1	13031.3	6034.33	8373.46	8793.25	9213.25	7484.53
	6558.63	8727.86	8120.68	6819.05	8779.2	6747.11	8572.18	8561.73	8508.38	6424.47	7103.06	9781.49	5980.33	10394.8	8887.2	9713.62	9349.28	11898.8	10100.1	10411.2	8206.72	6329.94	9232.49	11497.1	10372.8	8449.62	11937.9	12199.3	5757.08	8255.72	8186.13	8167.96	12241.9	12383.1	8241.77	11698.4	12791.1	9419.16	6844.09	11409.5	9533.19	13476.3	14220	13047.9	6040.34	8386.97	8805.74	9223.67	7490.27
	6564.77	8739.01	8130.27	6819.78	8784	6754.88	8573.52	8560.25	8518.38	6432.26	7104.99	9793.66	5989.43	10400	8895.01	9720.07	9346.74	11913	10106.8	10415.2	8215.94	6336.06	9237.18	11515.1	10386.8	8464.47	11945.6	12211.6	5763.08	8263.55	8193.74	8176.7	12244.7	12391.5	8251.47	11704.9	12809.2	9432.09	6856.66	11421	9539.99	13480.3	14224.9	13064.7	6046.39	8400.57	8818.3	9234.14	7496.06
	6570.97	8750.19	8139.91	6820.54	8788.82	6762.72	8574.91	8558.81	8528.45	6440.11	7106.97	9805.9	5998.6	10405.2	8902.9	9726.58	9344.22	11927.3	10113.5	10419.2	8225.23	6342.22	9241.94	11533.3	10401	8479.41	11953.4	12224	5769.12	8271.44	8201.41	8185.51	12247.5	12399.9	8261.26	11711.5	12827.5	9445.12	6869.3	11432.7	9546.84	13484.4	14229.9	13081.6	6052.49	8414.24	8830.93	9244.67	7501.9
	6577.23	8761.4	8149.61	6821.35	8793.67	6770.63	8576.34	8557.39	8538.59	6448.02	7108.98	9818.19	6007.82	10410.5	8910.86	9733.15	9341.75	11941.7	10120.4	10423.2	8234.59	6348.43	9246.76	11551.5	10415.2	8494.44	11961.3	12236.4	5775.21	8279.38	8209.12	8194.39	12250.3	12408.4	8271.14	11718.1	12845.9	9458.25	6882.02	11444.5	9553.75	13488.5	14235	13098.6	6058.64	8427.99	8843.62	9255.27	7507.79
	6583.55	8772.66	8159.35	6822.2	8798.53	6778.61	8577.81	8556.01	8548.81	6455.99	7111.04	9830.55	6017.1	10415.8	8918.88	9739.78	9339.3	11956.1	10127.3	10427.3	8244.02	6354.69	9251.64	11569.9	10429.6	8509.55	11969.2	12249	5781.34	8287.37	8216.89	8203.33	12253.2	12417	8281.09	11724.9	12864.4	9471.47	6894.8	11456.4	9560.71	13492.6	14240.1	13115.7	6064.83	8441.83	8856.38	9265.93	7513.72
	6589.92	8783.95	8169.15	6823.09	8803.42	6786.65	8579.33	8554.67	8559.09	6464.01	7113.13	9842.97	6026.44	10421.2	8926.97	9746.47	9336.9	11970.5	10134.3	10431.5	8253.52	6361	9256.59	11588.3	10444.1	8524.75	11977.2	12261.7	5787.52	8295.42	8224.7	8212.34	12256.2	12425.6	8291.13	11731.7	12883	9484.79	6907.66	11468.4	9567.72	13496.7	14245.2	13132.9	6071.07	8455.74	8869.21	9276.65	7519.7
	6596.34	8795.28	8179	6824.01	8808.34	6794.75	8580.89	8553.35	8569.46	6472.1	7115.27	9855.45	6035.84	10426.6	8935.14	9753.21	9334.52	11985.1	10141.4	10435.7	8263.09	6367.35	9261.59	11606.9	10458.6	8540.03	11985.2	12274.4	5793.74	8303.52	8232.57	8221.41	12259.2	12434.4	8301.25	11738.5	12901.7	9498.21	6920.59	11480.6	9574.78	13500.9	14250.4	13150.3	6077.36	8469.73	8882.11	9287.42	7525.73
	6602.83	8806.65	8188.89	6824.98	8813.27	6802.93	8582.49	8552.07	8579.89	6480.25	7117.45	9867.99	6045.29	10432	8943.37	9760.02	9332.18	11999.7	10148.6	10439.9	8272.72	6373.76	9266.66	11625.5	10473.3	8555.4	11993.3	12287.3	5800	8311.68	8240.48	8230.55	12262.2	12443.2	8311.46	11745.5	12920.4	9511.73	6933.59	11492.8	9581.9	13505.1	14255.7	13167.8	6083.69	8483.81	8895.07	9298.26	7531.81
	6609.37	8818.05	8198.84	6825.99	8818.23	6811.16	8584.14	8550.82	8590.39	6488.45	7119.67	9880.6	6054.8	10437.5	8951.67	9766.89	9329.88	12014.4	10155.8	10444.2	8282.42	6380.21	9271.79	11644.3	10488.1	8570.86	12001.4	12300.2	5806.31	8319.88	8248.44	8239.76	12265.4	12452	8321.75	11752.5	12939.3	9525.35	6946.65	11505.1	9589.06	13509.3	14261	13185.4	6090.07	8497.96	8908.1	9309.16	7537.94
	6615.96	8829.49	8208.84	6827.03	8823.21	6819.47	8585.83	8549.6	8600.97	6496.71	7121.94	9893.26	6064.38	10443	8960.03	9773.81	9327.61	12029.1	10163.2	10448.5	8292.19	6386.71	9276.98	11663.2	10503	8586.41	12009.6	12313.3	5812.66	8328.15	8256.45	8249.03	12268.5	12460.9	8332.12	11759.6	12958.3	9539.06	6959.79	11517.6	9596.28	13513.6	14266.4	13203.1	6096.49	8512.19	8921.2	9320.12	7544.11
	6622.62	8840.97	8218.88	6828.12	8828.21	6827.84	8587.56	8548.41	8611.62	6505.03	7124.24	9905.99	6074.01	10448.5	8968.47	9780.79	9325.37	12043.9	10170.6	10452.9	8302.03	6393.25	9282.24	11682.1	10518	8602.03	12017.9	12326.4	5819.06	8336.46	8264.52	8258.37	12271.8	12469.9	8342.57	11766.7	12977.5	9552.87	6973	11530.1	9603.55	13517.9	14271.8	13220.9	6102.96	8526.5	8934.36	9331.14	7550.34
	6629.33	8852.48	8228.98	6829.25	8833.24	6836.27	8589.34	8547.26	8622.34	6513.41	7126.58	9918.78	6083.69	10454.1	8976.97	9787.84	9323.17	12058.7	10178.1	10457.3	8311.93	6399.85	9287.55	11701.2	10533.2	8617.75	12026.2	12339.7	5825.5	8344.83	8272.63	8267.77	12275.1	12479	8353.11	11773.9	12996.7	9566.77	6986.28	11542.8	9610.87	13522.2	14277.3	13238.9	6109.47	8540.89	8947.59	9342.22	7556.61
	6636.09	8864.02	8239.12	6830.41	8838.28	6844.77	8591.16	8546.14	8633.13	6521.84	7128.97	9931.62	6093.44	10459.7	8985.54	9794.94	9321	12073.6	10185.7	10461.8	8321.9	6406.49	9292.93	11720.4	10548.4	8633.55	12034.6	12353	5831.98	8353.25	8280.79	8277.25	12278.4	12488.1	8363.72	11781.2	13016	9580.78	6999.63	11555.5	9618.25	13526.5	14282.9	13257	6116.03	8555.36	8960.88	9353.36	7562.92
	6642.91	8875.61	8249.31	6831.62	8843.35	6853.34	8593.03	8545.05	8644	6530.33	7131.39	9944.53	6103.24	10465.3	8994.18	9802.1	9318.87	12088.6	10193.3	10466.3	8331.94	6413.18	9298.37	11739.7	10563.7	8649.43	12043	12366.5	5838.51	8361.73	8289	8286.79	12281.8	12497.3	8374.42	11788.6	13035.4	9594.88	7013.05	11568.4	9625.67	13530.9	14288.5	13275.2	6122.63	8569.91	8974.23	9364.56	7569.29
	6649.79	8887.22	8259.56	6832.86	8848.44	6861.97	8594.93	8543.99	8654.94	6538.88	7133.86	9957.5	6113.1	10471	9002.89	9809.32	9316.77	12103.6	10201.1	10470.8	8342.04	6419.92	9303.87	11759	10579.1	8665.4	12051.5	12380	5845.08	8370.26	8297.26	8296.39	12285.3	12506.6	8385.2	11796	13054.9	9609.08	7026.54	11581.4	9633.15	13535.2	14294.1	13293.5	6129.28	8584.54	8987.65	9375.82	7575.7
	6656.73	8898.87	8269.85	6834.15	8853.55	6870.66	8596.88	8542.97	8665.95	6547.49	7136.36	9970.52	6123.01	10476.7	9011.66	9816.6	9314.71	12118.7	10208.9	10475.5	8352.21	6426.7	9309.43	11778.5	10594.7	8681.45	12060	12393.6	5851.69	8378.84	8305.57	8306.06	12288.8	12515.9	8396.06	11803.5	13074.5	9623.37	7040.1	11594.5	9640.67	13539.6	14299.8	13312	6135.97	8599.24	9001.14	9387.14	7582.16
	6663.72	8910.56	8280.18	6835.47	8858.68	6879.42	8598.88	8541.98	8677.03	6556.15	7138.91	9983.61	6132.99	10482.4	9020.5	9823.94	9312.68	12133.8	10216.8	10480.1	8362.44	6433.54	9315.05	11798.1	10610.4	8697.59	12068.6	12407.4	5858.35	8387.47	8313.93	8315.8	12292.4	12525.3	8407	11811	13094.2	9637.76	7053.72	11607.7	9648.25	13544.1	14305.6	13330.5	6142.71	8614.03	9014.69	9398.52	7588.67
	6670.77	8922.27	8290.57	6836.83	8863.84	6888.24	8600.91	8541.02	8688.18	6564.87	7141.5	9996.75	6143.02	10488.2	9029.41	9831.34	9310.68	12149	10224.7	10484.8	8372.75	6440.42	9320.74	11817.8	10626.1	8713.81	12077.3	12421.2	5865.05	8396.16	8322.34	8325.61	12296	12534.7	8418.02	11818.7	13114.1	9652.25	7067.42	11621	9655.87	13548.6	14311.4	13349.2	6149.49	8628.89	9028.3	9409.95	7595.23
	6677.87	8934.03	8301	6838.24	8869.01	6897.13	8602.99	8540.09	8699.4	6573.65	7144.12	10010	6153.1	10494	9038.38	9838.8	9308.72	12164.3	10232.8	10489.5	8383.12	6447.35	9326.48	11837.6	10642	8730.11	12086	12435.1	5871.79	8404.9	8330.8	8335.48	12299.7	12544.3	8429.13	11826.3	13134	9666.84	7081.18	11634.4	9663.55	13553	14317.2	13368	6156.31	8643.83	9041.98	9421.45	7601.83
	6685.03	8945.81	8311.48	6839.68	8874.21	6906.08	8605.11	8539.2	8710.7	6582.48	7146.79	10023.2	6163.24	10499.8	9047.42	9846.32	9306.79	12179.6	10240.9	10494.3	8393.55	6454.32	9332.29	11857.4	10658	8746.5	12094.8	12449.1	5878.58	8413.69	8339.32	8345.42	12303.4	12553.8	8440.31	11834.1	13154	9681.53	7095.01	11647.9	9671.27	13557.6	14323.2	13386.9	6163.18	8658.85	9055.71	9433	7608.48
	6692.25	8957.63	8322.01	6841.16	8879.42	6915.1	8607.28	8538.34	8722.07	6591.37	7149.5	10036.5	6173.44	10505.7	9056.53	9853.9	9304.9	12195	10249.2	10499.2	8404.05	6461.35	9338.15	11877.4	10674.1	8762.96	12103.6	12463.2	5885.4	8422.53	8347.88	8355.42	12307.2	12563.5	8451.57	11841.9	13174.1	9696.31	7108.92	11661.5	9679.05	13562.1	14329.1	13405.9	6170.09	8673.95	9069.51	9444.62	7615.18
	6699.52	8969.48	8332.59	6842.68	8884.66	6924.18	8609.49	8537.51	8733.51	6600.31	7152.24	10049.9	6183.7	10511.6	9065.7	9861.54	9303.04	12210.5	10257.5	10504	8414.62	6468.42	9344.08	11897.5	10690.3	8779.52	12112.5	12477.4	5892.28	8431.43	8356.49	8365.5	12311.1	12573.2	8462.91	11849.8	13194.3	9711.19	7122.89	11675.3	9686.87	13566.7	14335.2	13425.1	6177.04	8689.13	9083.38	9456.29	7621.92
	6706.85	8981.37	8343.21	6844.24	8889.91	6933.32	8611.74	8536.71	8745.02	6609.31	7155.03	10063.3	6194.01	10517.5	9074.93	9869.23	9301.21	12226	10265.9	10509	8425.25	6475.54	9350.07	11917.7	10706.6	8796.15	12121.5	12491.7	5899.19	8440.38	8365.15	8375.63	12315	12583	8474.33	11857.8	13214.7	9726.16	7136.92	11689.1	9694.75	13571.3	14341.2	13444.3	6184.04	8704.38	9097.3	9468.02	7628.72
	6714.24	8993.28	8353.88	6845.84	8895.19	6942.53	8614.04	8535.95	8756.6	6618.36	7157.85	10076.8	6204.37	10523.5	9084.24	9876.99	9299.42	12241.5	10274.3	10513.9	8435.94	6482.71	9356.12	11938	10723	8812.87	12130.4	12506.1	5906.15	8449.38	8373.86	8385.84	12319	12592.9	8485.83	11865.8	13235.1	9741.24	7151.03	11703.1	9702.67	13575.9	14347.4	13463.7	6191.08	8719.71	9111.28	9479.81	7635.55
	6721.68	9005.23	8364.59	6847.48	8900.49	6951.81	8616.37	8535.22	8768.25	6627.47	7160.72	10090.4	6214.8	10529.4	9093.61	9884.81	9297.66	12257.1	10282.9	10518.9	8446.71	6489.93	9362.23	11958.4	10739.5	8829.66	12139.5	12520.5	5913.14	8458.44	8382.63	8396.11	12323	12602.8	8497.41	11873.9	13255.6	9756.41	7165.2	11717.1	9710.64	13580.5	14353.6	13483.2	6198.16	8735.12	9125.33	9491.65	7642.44
	6729.18	9017.21	8375.35	6849.15	8905.8	6961.14	8618.76	8534.52	8779.97	6636.63	7163.62	10104	6225.27	10535.4	9103.04	9892.69	9295.94	12272.8	10291.5	10524	8457.53	6497.19	9368.4	11978.9	10756.1	8846.54	12148.6	12535.1	5920.18	8467.55	8391.44	8406.45	12327.1	12612.8	8509.07	11882.1	13276.2	9771.67	7179.44	11731.3	9718.66	13585.2	14359.8	13502.8	6205.29	8750.6	9139.44	9503.56	7649.38
	6736.74	9029.22	8386.16	6850.87	8911.14	6970.54	8621.18	8533.85	8791.77	6645.85	7166.57	10117.7	6235.8	10541.5	9112.54	9900.63	9294.25	12288.5	10300.2	10529.1	8468.43	6504.51	9374.63	11999.5	10772.9	8863.5	12157.8	12549.8	5927.27	8476.7	8400.31	8416.86	12331.2	12622.8	8520.8	11890.3	13297	9787.04	7193.75	11745.6	9726.73	13589.9	14366.1	13522.6	6212.46	8766.16	9153.61	9515.52	7656.36
	6744.35	9041.26	8397.01	6852.63	8916.49	6980	8623.65	8533.22	8803.64	6655.12	7169.55	10131.4	6246.39	10547.6	9122.1	9908.64	9292.59	12304.3	10309	10534.2	8479.38	6511.87	9380.92	12020.2	10789.7	8880.54	12167	12564.5	5934.39	8485.91	8409.22	8427.33	12335.4	12632.9	8532.62	11898.6	13317.8	9802.5	7208.12	11760	9734.84	13594.6	14372.4	13542.4	6219.67	8781.8	9167.83	9527.54	7663.38
	6752.02	9053.33	8407.91	6854.42	8921.87	6989.53	8626.15	8532.62	8815.57	6664.45	7172.57	10145.1	6257.03	10553.7	9131.73	9916.7	9290.97	12320.2	10317.9	10539.4	8490.4	6519.28	9387.27	12041	10806.7	8897.67	12176.3	12579.4	5941.56	8495.18	8418.19	8437.87	12339.7	12643.1	8544.51	11906.9	13338.7	9818.06	7222.56	11774.5	9743.01	13599.4	14378.8	13562.4	6226.92	8797.52	9182.12	9539.62	7670.46
	6759.75	9065.43	8418.85	6856.26	8927.26	6999.12	8628.71	8532.05	8827.58	6673.83	7175.64	10159	6267.73	10559.8	9141.42	9924.82	9289.38	12336.1	10326.8	10544.6	8501.49	6526.73	9393.68	12061.9	10823.8	8914.87	12185.6	12594.3	5948.77	8504.49	8427.21	8448.48	12344	12653.4	8556.48	11915.4	13359.7	9833.72	7237.07	11789.1	9751.22	13604.2	14385.3	13582.5	6234.21	8813.31	9196.47	9551.75	7677.58
	6767.53	9077.57	8429.83	6858.13	8932.68	7008.77	8631.3	8531.52	8839.66	6683.27	7178.74	10172.9	6278.48	10565.9	9151.18	9933	9287.83	12352	10335.8	10549.9	8512.64	6534.24	9400.16	12082.9	10840.9	8932.15	12195	12609.4	5956.02	8513.86	8436.27	8459.16	12348.4	12663.7	8568.52	11923.8	13380.8	9849.47	7251.65	11803.8	9759.48	13609	14391.8	13602.7	6241.55	8829.18	9210.87	9563.95	7684.75
	6775.37	9089.73	8440.87	6860.04	8938.11	7018.48	8633.94	8531.01	8851.81	6692.75	7181.88	10186.8	6289.29	10572.1	9161	9941.24	9286.31	12368	10345	10555.2	8523.85	6541.79	9406.69	12103.9	10858.2	8949.51	12204.4	12624.5	5963.31	8523.27	8445.39	8469.9	12352.8	12674	8580.65	11932.4	13402.1	9865.32	7266.29	11818.6	9767.79	13613.8	14398.4	13623	6248.92	8845.13	9225.34	9576.2	7691.97
	6783.27	9101.92	8451.94	6861.99	8943.56	7028.26	8636.61	8530.54	8864.03	6702.3	7185.05	10200.8	6300.15	10578.3	9170.88	9949.55	9284.82	12384.1	10354.2	10560.5	8535.13	6549.39	9413.28	12125.1	10875.6	8966.95	12213.9	12639.7	5970.64	8532.74	8454.56	8480.71	12357.3	12684.5	8592.85	11941	13423.4	9881.26	7281	11833.6	9776.15	13618.7	14405	13643.4	6256.34	8861.15	9239.86	9588.5	7699.23
	6791.22	9114.14	8463.06	6863.98	8949.03	7038.09	8639.33	8530.11	8876.33	6711.89	7188.27	10214.9	6311.06	10584.6	9180.83	9957.91	9283.37	12400.2	10363.4	10565.9	8546.47	6557.04	9419.93	12146.4	10893.1	8984.47	12223.4	12655	5978.02	8542.26	8463.78	8491.58	12361.9	12695	8605.13	11949.7	13444.8	9897.3	7295.77	11848.6	9784.55	13623.5	14411.6	13663.9	6263.8	8877.25	9254.45	9600.87	7706.54
	6799.23	9126.39	8474.23	6866	8954.52	7047.99	8642.1	8529.7	8888.69	6721.54	7191.53	10229	6322.03	10590.9	9190.84	9966.33	9281.95	12416.4	10372.8	10571.4	8557.87	6564.73	9426.64	12167.8	10910.7	9002.06	12233	12670.4	5985.43	8551.83	8473.05	8502.52	12366.5	12705.5	8617.49	11958.4	13466.3	9913.44	7310.61	11863.7	9793	13628.4	14418.4	13684.6	6271.31	8893.43	9269.09	9613.29	7713.9
	6807.3	9138.67	8485.44	6868.07	8960.03	7057.95	8644.9	8529.33	8901.12	6731.24	7194.82	10243.1	6333.05	10597.2	9200.92	9974.82	9280.56	12432.6	10382.2	10576.8	8569.34	6572.48	9433.41	12189.3	10928.4	9019.74	12242.7	12685.9	5992.89	8561.45	8482.38	8513.53	12371.2	12716.2	8629.92	11967.2	13487.9	9929.68	7325.52	11879	9801.5	13633.4	14425.1	13705.4	6278.85	8909.68	9283.79	9625.77	7721.3
	6815.42	9150.98	8496.69	6870.17	8965.56	7067.97	8647.74	8528.99	8913.63	6741	7198.15	10257.3	6344.13	10603.5	9211.05	9983.36	9279.21	12448.9	10391.7	10582.4	8580.87	6580.27	9440.23	12210.9	10946.3	9037.49	12252.4	12701.5	6000.39	8571.12	8491.75	8524.61	12375.9	12726.9	8642.43	11976.1	13509.6	9946	7340.49	11894.4	9810.05	13638.3	14432	13726.2	6286.43	8926.01	9298.54	9638.3	7728.75
	6823.6	9163.32	8507.98	6872.31	8971.1	7078.06	8650.63	8528.68	8926.2	6750.81	7201.52	10271.6	6355.26	10609.8	9221.26	9991.97	9277.89	12465.3	10401.3	10587.9	8592.47	6588.11	9447.12	12232.5	10964.2	9055.32	12262.1	12717.2	6007.93	8580.85	8501.17	8535.75	12380.7	12737.6	8655.01	11985.1	13531.4	9962.43	7355.53	11909.8	9818.64	13643.3	14438.8	13747.2	6294.06	8942.42	9313.36	9650.89	7736.25
	6831.84	9175.69	8519.32	6874.49	8976.67	7088.2	8653.55	8528.41	8938.85	6760.67	7204.93	10285.9	6366.44	10616.2	9231.52	10000.6	9276.6	12481.7	10411	10593.5	8604.12	6596	9454.06	12254.3	10982.2	9073.23	12272	12733	6015.5	8590.62	8510.65	8546.96	12385.5	12748.4	8667.67	11994.1	13553.2	9978.95	7370.63	11925.4	9827.29	13648.3	14445.8	13768.4	6301.72	8958.9	9328.23	9663.54	7743.79
	6840.14	9188.08	8530.7	6876.7	8982.25	7098.4	8656.52	8528.16	8951.57	6770.58	7208.37	10300.3	6377.68	10622.6	9241.84	10009.4	9275.35	12498.1	10420.8	10599.2	8615.84	6603.93	9461.07	12276.2	11000.4	9091.21	12281.8	12748.8	6023.12	8600.44	8520.18	8558.24	12390.4	12759.3	8680.41	12003.1	13575.2	9995.57	7385.8	11941.1	9835.98	13653.4	14452.8	13789.6	6309.43	8975.46	9343.16	9676.24	7751.38
	6848.49	9200.5	8542.13	6878.96	8987.85	7108.67	8659.53	8527.95	8964.36	6780.54	7211.85	10314.7	6388.97	10629.1	9252.23	10018.2	9274.13	12514.6	10430.6	10604.9	8627.63	6611.92	9468.13	12298.1	11018.6	9109.27	12291.7	12764.8	6030.78	8610.31	8529.75	8569.59	12395.4	12770.3	8693.22	12012.2	13597.3	10012.3	7401.04	11956.9	9844.72	13658.4	14459.8	13810.9	6317.18	8992.09	9358.14	9689	7759.02
	6856.9	9212.95	8553.59	6881.25	8993.47	7118.99	8662.58	8527.77	8977.21	6790.56	7215.37	10329.2	6400.32	10635.5	9262.68	10027	9272.94	12531.2	10440.5	10610.6	8639.47	6619.95	9475.25	12320.2	11037	9127.4	12301.7	12780.8	6038.48	8620.24	8539.38	8581	12400.4	12781.3	8706.11	12021.4	13619.5	10029.1	7416.34	11972.8	9853.5	13663.5	14466.9	13832.4	6324.96	9008.8	9373.19	9701.82	7766.71
	6865.36	9225.43	8565.1	6883.58	8999.11	7129.37	8665.67	8527.63	8990.14	6800.63	7218.93	10343.7	6411.72	10642	9273.19	10035.9	9271.79	12547.8	10450.5	10616.3	8651.38	6628.03	9482.43	12342.3	11055.4	9145.61	12311.7	12796.9	6046.22	8630.21	8549.06	8592.48	12405.5	12792.3	8719.07	12030.7	13641.7	10046	7431.7	11988.8	9862.33	13668.6	14474.1	13853.9	6332.79	9025.58	9388.28	9714.69	7774.44
	6873.88	9237.94	8576.65	6885.95	9004.77	7139.82	8668.79	8527.52	9003.14	6810.75	7222.53	10358.3	6423.17	10648.5	9283.77	10044.9	9270.67	12564.4	10460.6	10622.2	8663.35	6636.16	9489.66	12364.5	11074	9163.9	12321.8	12813.2	6054	8640.23	8558.79	8604.02	12410.6	12803.4	8732.1	12040	13664.1	10063	7447.13	12004.9	9871.21	13673.7	14481.3	13875.6	6340.66	9042.45	9403.44	9727.62	7782.22
	6882.46	9250.47	8588.25	6888.35	9010.44	7150.32	8671.96	8527.43	9016.21	6820.93	7226.16	10372.9	6434.67	10655.1	9294.4	10053.9	9269.58	12581.1	10470.7	10628	8675.38	6644.33	9496.95	12386.9	11092.7	9182.26	12331.9	12829.5	6061.82	8650.31	8568.58	8615.64	12415.8	12814.6	8745.22	12049.4	13686.5	10080.1	7462.62	12021.1	9880.14	13678.9	14488.5	13897.4	6348.57	9059.38	9418.65	9740.6	7790.04
	6891.1	9263.03	8599.88	6890.8	9016.13	7160.88	8675.17	8527.39	9029.35	6831.15	7229.83	10387.6	6446.22	10661.6	9305.1	10063	9268.53	12597.9	10481	10633.9	8687.47	6652.56	9504.3	12409.3	11111.5	9200.69	12342.1	12845.9	6069.68	8660.43	8578.41	8627.32	12421.1	12825.9	8758.4	12058.8	13709	10097.3	7478.18	12037.4	9889.12	13684.1	14495.8	13919.2	6356.51	9076.4	9433.91	9753.64	7797.91
	6899.79	9275.61	8611.55	6893.28	9021.84	7171.5	8678.42	8527.37	9042.56	6841.43	7233.53	10402.4	6457.83	10668.2	9315.86	10072.1	9267.51	12614.7	10491.3	10639.8	8699.63	6660.83	9511.71	12431.8	11130.4	9219.2	12352.3	12862.4	6077.58	8670.6	8588.3	8639.06	12426.4	12837.2	8771.66	12068.3	13731.7	10114.5	7493.8	12053.8	9898.14	13689.3	14503.2	13941.2	6364.5	9093.49	9449.23	9766.73	7805.83
	6908.54	9288.22	8623.27	6895.79	9027.57	7182.18	8681.71	8527.39	9055.85	6851.76	7237.27	10417.1	6469.49	10674.9	9326.67	10081.4	9266.52	12631.5	10501.6	10645.8	8711.85	6669.15	9519.18	12454.4	11149.4	9237.77	12362.6	12879	6085.51	8680.82	8598.24	8650.88	12431.8	12848.6	8785	12077.9	13754.4	10131.9	7509.49	12070.4	9907.21	13694.6	14510.6	13963.3	6372.53	9110.65	9464.61	9779.88	7813.79
	6917.35	9300.86	8635.03	6898.35	9033.31	7192.92	8685.04	8527.43	9069.2	6862.14	7241.05	10432	6481.21	10681.5	9337.55	10090.6	9265.57	12648.4	10512.1	10651.8	8724.12	6677.52	9526.7	12477.1	11168.5	9256.43	12372.9	12895.6	6093.49	8691.09	8608.22	8662.76	12437.3	12860	8798.4	12087.5	13777.2	10149.4	7525.24	12087	9916.32	13699.8	14518.1	13985.6	6380.59	9127.89	9480.04	9793.08	7821.81
	6926.22	9313.52	8646.83	6900.94	9039.07	7203.71	8688.4	8527.51	9082.62	6872.57	7244.87	10446.9	6492.97	10688.2	9348.49	10100	9264.65	12665.4	10522.7	10657.8	8736.46	6685.93	9534.28	12499.9	11187.7	9275.15	12383.3	12912.4	6101.51	8701.41	8618.26	8674.71	12442.8	12871.5	8811.89	12097.2	13800.1	10166.9	7541.06	12103.8	9925.48	13705.1	14525.6	14007.9	6388.7	9145.2	9495.52	9806.34	7829.86
	6935.14	9326.21	8658.66	6903.57	9044.85	7214.57	8691.81	8527.63	9096.11	6883.05	7248.72	10461.8	6504.79	10694.9	9359.49	10109.4	9263.76	12682.4	10533.3	10663.9	8748.86	6694.4	9541.91	12522.8	11207	9293.95	12393.8	12929.2	6109.56	8711.78	8628.36	8686.72	12448.3	12883	8825.44	12106.9	13823.1	10184.6	7556.93	12120.6	9934.69	13710.4	14533.2	14030.3	6396.84	9162.59	9511.06	9819.65	7837.97
	6944.12	9338.92	8670.54	6906.23	9050.65	7225.48	8695.25	8527.77	9109.67	6893.58	7252.61	10476.8	6516.66	10701.6	9370.55	10118.8	9262.91	12699.5	10544	10670	8761.32	6702.91	9549.6	12545.7	11226.4	9312.82	12404.2	12946.2	6117.66	8722.19	8638.5	8698.81	12453.9	12894.7	8839.07	12116.7	13846.2	10202.3	7572.87	12137.6	9943.95	13715.8	14540.8	14052.9	6405.03	9180.06	9526.65	9833.02	7846.12
	6953.16	9351.66	8682.46	6908.94	9056.46	7236.44	8698.74	8527.95	9123.31	6904.16	7256.53	10491.8	6528.58	10708.3	9381.67	10128.3	9262.09	12716.6	10554.8	10676.2	8773.84	6711.47	9557.35	12568.8	11245.9	9331.76	12414.8	12963.2	6125.79	8732.66	8648.7	8710.96	12459.6	12906.3	8852.77	12126.6	13869.3	10220.2	7588.88	12154.6	9953.25	13721.1	14548.5	14075.5	6413.25	9197.6	9542.29	9846.45	7854.32
	6962.25	9364.42	8694.42	6911.67	9062.3	7247.47	8702.26	8528.16	9137.01	6914.79	7260.49	10506.9	6540.55	10715.1	9392.84	10137.9	9261.3	12733.7	10565.6	10682.4	8786.42	6720.08	9565.16	12591.9	11265.5	9350.77	12425.3	12980.3	6133.96	8743.17	8658.94	8723.18	12465.4	12918.1	8866.54	12136.5	13892.6	10238.1	7604.95	12171.8	9962.6	13726.5	14556.2	14098.3	6421.51	9215.21	9557.99	9859.92	7862.56
	6971.4	9377.2	8706.41	6914.45	9068.14	7258.55	8705.82	8528.4	9150.78	6925.48	7264.49	10522.1	6552.58	10721.9	9404.08	10147.5	9260.55	12750.9	10576.6	10688.7	8799.06	6728.73	9573.02	12615.1	11285.3	9369.85	12436	12997.5	6142.17	8753.73	8669.24	8735.46	12471.2	12929.9	8880.39	12146.5	13915.9	10256.1	7621.08	12189	9972	13732	14564	14121.1	6429.81	9232.9	9573.74	9873.45	7870.85
	6980.61	9390.02	8718.45	6917.26	9074.01	7269.69	8709.42	8528.67	9164.63	6936.21	7268.52	10537.2	6564.65	10728.7	9415.38	10157.2	9259.83	12768.2	10587.6	10694.9	8811.77	6737.44	9580.93	12638.5	11305.1	9389	12446.7	13014.8	6150.41	8764.34	8679.59	8747.81	12477	12941.7	8894.31	12156.6	13939.4	10274.2	7637.27	12206.4	9981.44	13737.4	14571.8	14144.1	6438.15	9250.67	9589.55	9887.04	7879.19
	6989.88	9402.85	8730.53	6920.11	9079.89	7280.88	8713.05	8528.98	9178.54	6946.99	7272.59	10552.5	6576.78	10735.6	9426.73	10167	9259.14	12785.4	10598.7	10701.3	8824.53	6746.19	9588.91	12661.9	11325	9408.22	12457.4	13032.2	6158.7	8775	8690	8760.23	12483	12953.6	8908.3	12166.7	13962.9	10292.5	7653.53	12223.9	9990.93	13742.9	14579.7	14167.2	6446.53	9268.5	9605.4	9900.68	7887.57
	6999.2	9415.71	8742.64	6923	9085.79	7292.13	8716.73	8529.32	9192.52	6957.82	7276.69	10567.7	6588.96	10742.4	9438.15	10176.8	9258.48	12802.8	10609.8	10707.6	8837.35	6754.99	9596.93	12685.3	11345.1	9427.5	12468.2	13049.6	6167.02	8785.7	8700.45	8772.72	12489	12965.6	8922.36	12176.9	13986.5	10310.8	7669.85	12241.5	10000.5	13748.4	14587.7	14190.4	6454.94	9286.42	9621.31	9914.37	7896
	7008.59	9428.59	8754.79	6925.92	9091.7	7303.44	8720.44	8529.69	9206.58	6968.71	7280.83	10583.1	6601.18	10749.3	9449.62	10186.7	9257.86	12820.2	10621.1	10714	8850.23	6763.84	9605.02	12708.9	11365.2	9446.86	12479	13067.2	6175.38	8796.45	8710.96	8785.27	12495	12977.6	8936.49	12187.1	14010.2	10329.2	7686.23	12259.1	10010	13753.9	14595.7	14213.7	6463.4	9304.41	9637.27	9928.12	7904.48
	7018.03	9441.49	8766.98	6928.88	9097.64	7314.8	8724.19	8530.09	9220.7	6979.64	7285	10598.4	6613.46	10756.2	9461.15	10196.6	9257.27	12837.6	10632.4	10720.4	8863.17	6772.74	9613.16	12732.6	11385.5	9466.29	12489.9	13084.8	6183.78	8807.25	8721.51	8797.89	12501.1	12989.7	8950.7	12197.4	14034	10347.6	7702.67	12276.9	10019.7	13759.4	14603.7	14237.1	6471.89	9322.47	9653.27	9941.92	7913
	7027.52	9454.42	8779.21	6931.87	9103.58	7326.22	8727.98	8530.52	9234.89	6990.62	7289.21	10613.9	6625.79	10763.2	9472.74	10206.6	9256.71	12855.1	10643.8	10726.9	8876.17	6781.68	9621.35	12756.3	11405.8	9485.78	12500.8	13102.5	6192.22	8818.1	8732.13	8810.58	12507.3	13001.8	8964.97	12207.7	14057.8	10366.2	7719.17	12294.8	10029.4	13765	14611.8	14260.6	6480.42	9340.6	9669.33	9955.77	7921.57
	7037.08	9467.37	8791.47	6934.9	9109.55	7337.69	8731.8	8530.99	9249.16	7001.64	7293.45	10629.3	6638.17	10770.1	9484.39	10216.7	9256.19	12872.6	10655.3	10733.4	8889.23	6790.67	9629.6	12780.1	11426.3	9505.34	12511.8	13120.3	6200.69	8828.99	8742.79	8823.34	12513.5	13014	8979.32	12218.1	14081.8	10384.9	7735.74	12312.8	10039.1	13770.6	14620	14284.2	6488.99	9358.81	9685.45	9969.68	7930.18
	7046.69	9480.34	8803.78	6937.97	9115.53	7349.21	8735.67	8531.48	9263.49	7012.72	7297.73	10644.8	6650.6	10777.1	9496.09	10226.8	9255.7	12890.2	10666.8	10740	8902.34	6799.72	9637.9	12804.1	11446.9	9524.96	12522.8	13138.2	6209.2	8839.93	8753.5	8836.16	12519.8	13026.3	8993.74	12228.6	14105.8	10403.6	7752.37	12330.9	10048.8	13776.3	14628.2	14307.9	6497.59	9377.1	9701.61	9983.64	7938.84
	7056.36	9493.33	8816.12	6941.07	9121.52	7360.79	8739.57	8532.01	9277.89	7023.85	7302.05	10660.4	6663.08	10784.1	9507.85	10237	9255.24	12907.8	10678.5	10746.5	8915.52	6808.8	9646.26	12828	11467.5	9544.65	12533.9	13156.2	6217.75	8850.92	8764.27	8849.05	12526.2	13038.6	9008.23	12239.1	14129.9	10422.5	7769.05	12349.1	10058.7	13781.9	14636.5	14331.7	6506.23	9395.46	9717.82	9997.65	7947.55
	7066.09	9506.34	8828.49	6944.21	9127.54	7372.43	8743.5	8532.58	9292.37	7035.02	7306.39	10676	6675.61	10791.2	9519.67	10247.3	9254.81	12925.4	10690.2	10753.2	8928.75	6817.94	9654.67	12852.1	11488.3	9564.41	12545	13174.3	6226.33	8861.96	8775.09	8862.01	12532.6	13051	9022.78	12249.7	14154.1	10441.4	7785.8	12367.4	10068.5	13787.6	14644.8	14355.6	6514.91	9413.89	9734.08	10011.7	7956.3
	7075.88	9519.38	8840.9	6947.38	9133.57	7384.12	8747.48	8533.17	9306.91	7046.24	7310.78	10691.7	6688.19	10798.2	9531.55	10257.6	9254.42	12943.1	10702	10759.8	8942.04	6827.13	9663.14	12876.3	11509.1	9584.23	12556.2	13192.4	6234.95	8873.04	8785.96	8875.04	12539.1	13063.4	9037.41	12260.3	14178.4	10460.5	7802.61	12385.8	10078.4	13793.3	14653.2	14379.6	6523.63	9432.39	9750.39	10025.8	7965.1
	7085.72	9532.43	8853.35	6950.59	9139.61	7395.86	8751.49	8533.8	9321.52	7057.52	7315.19	10707.4	6700.82	10805.3	9543.48	10267.9	9254.06	12960.9	10713.8	10766.5	8955.39	6836.36	9671.66	12900.5	11530.1	9604.11	12567.4	13210.7	6243.61	8884.17	8796.88	8888.13	12545.6	13075.9	9052.11	12271	14202.8	10479.6	7819.48	12404.3	10088.4	13799	14661.6	14403.8	6532.38	9450.97	9766.75	10040	7973.95
	7095.63	9545.51	8865.84	6953.84	9145.67	7407.66	8755.53	8534.45	9336.2	7068.83	7319.64	10723.1	6713.49	10812.4	9555.47	10278.4	9253.73	12978.7	10725.8	10773.2	8968.8	6845.65	9680.24	12924.8	11551.2	9624.06	12578.6	13229	6252.3	8895.34	8807.86	8901.29	12552.2	13088.5	9066.87	12281.7	14227.2	10498.8	7836.42	12422.9	10098.4	13804.8	14670.1	14428	6541.17	9469.62	9783.15	10054.2	7982.84
	7105.59	9558.61	8878.36	6957.12	9151.75	7419.5	8759.61	8535.14	9350.95	7080.2	7324.13	10738.9	6726.22	10819.5	9567.51	10288.9	9253.44	12996.5	10737.8	10780	8982.27	6854.98	9688.87	12949.2	11572.4	9644.08	12589.9	13247.4	6261.03	8906.56	8818.89	8914.52	12558.9	13101.1	9081.71	12292.6	14251.8	10518.1	7853.41	12441.6	10108.4	13810.6	14678.6	14452.3	6550	9488.35	9799.61	10068.5	7991.78
	7115.61	9571.73	8890.92	6960.43	9157.84	7431.4	8763.73	8535.86	9365.78	7091.61	7328.65	10754.7	6739	10826.7	9579.62	10299.4	9253.18	13014.3	10749.9	10786.8	8995.79	6864.36	9697.55	12973.7	11593.6	9664.15	12601.3	13265.9	6269.79	8917.83	8829.97	8927.82	12565.6	13113.7	9096.61	12303.4	14276.4	10537.5	7870.46	12460.4	10118.5	13816.4	14687.2	14476.7	6558.86	9507.15	9816.11	10082.8	8000.76
	7125.68	9584.86	8903.51	6963.79	9163.94	7443.36	8767.89	8536.62	9380.67	7103.07	7333.2	10770.6	6751.82	10833.8	9591.77	10310	9252.95	13032.3	10762	10793.6	9009.37	6873.78	9706.29	12998.3	11615	9684.29	12612.7	13284.5	6278.6	8929.14	8841.11	8941.18	12572.4	13126.4	9111.59	12314.3	14301.1	10557	7887.57	12479.4	10128.6	13822.2	14695.9	14501.3	6567.76	9526.02	9832.67	10097.2	8009.8
	7135.82	9598.02	8916.13	6967.17	9170.07	7455.36	8772.08	8537.4	9395.63	7114.58	7337.79	10786.5	6764.69	10841	9603.98	10320.7	9252.75	13050.2	10774.3	10800.5	9023.01	6883.26	9715.08	13022.9	11636.5	9704.49	12624.1	13303.1	6287.43	8940.5	8852.29	8954.61	12579.3	13139.2	9126.63	12325.3	14325.8	10576.6	7904.74	12498.4	10138.8	13828.1	14704.6	14525.9	6576.7	9544.96	9849.26	10111.7	8018.87
	7146.01	9611.19	8928.79	6970.6	9176.2	7467.42	8776.3	8538.22	9410.66	7126.14	7342.41	10802.4	6777.62	10848.2	9616.25	10331.4	9252.59	13068.2	10786.6	10807.4	9036.7	6892.78	9723.92	13047.6	11658.1	9724.75	12635.6	13321.9	6296.3	8951.9	8863.53	8968.11	12586.2	13152	9141.74	12336.4	14350.7	10596.2	7921.97	12517.5	10149	13834	14713.3	14550.6	6585.67	9563.98	9865.91	10126.1	8028
	7156.26	9624.39	8941.49	6974.05	9182.35	7479.53	8780.56	8539.07	9425.75	7137.74	7347.07	10818.4	6790.58	10855.5	9628.58	10342.2	9252.46	13086.2	10799	10814.4	9050.45	6902.35	9732.82	13072.4	11679.7	9745.07	12647.2	13340.7	6305.21	8963.35	8874.82	8981.67	12593.2	13164.9	9156.91	12347.4	14375.6	10616	7939.25	12536.7	10159.3	13839.9	14722.1	14575.4	6594.67	9583.07	9882.6	10140.7	8037.17
	7166.57	9637.6	8954.22	6977.55	9188.52	7491.69	8784.86	8539.95	9440.92	7149.38	7351.75	10834.5	6803.6	10862.7	9640.95	10353.1	9252.36	13104.3	10811.5	10821.3	9064.26	6911.97	9741.76	13097.3	11701.5	9765.46	12658.8	13359.6	6314.15	8974.84	8886.17	8995.31	12600.2	13177.8	9172.16	12358.6	14400.6	10635.8	7956.6	12556	10169.6	13845.8	14731	14600.4	6603.72	9602.23	9899.34	10155.3	8046.38
	7176.94	9650.83	8966.98	6981.07	9194.7	7503.9	8789.19	8540.86	9456.16	7161.08	7356.47	10850.6	6816.67	10870	9653.39	10364	9252.29	13122.4	10824	10828.4	9078.12	6921.64	9750.77	13122.2	11723.4	9785.9	12670.4	13378.6	6323.13	8986.38	8897.56	9009.01	12607.3	13190.8	9187.47	12369.8	14425.7	10655.8	7974	12575.4	10180	13851.8	14739.9	14625.4	6612.8	9621.46	9916.12	10169.9	8055.64
	7187.37	9664.08	8979.78	6984.64	9200.9	7516.16	8793.56	8541.81	9471.47	7172.82	7361.23	10866.7	6829.78	10877.3	9665.87	10375	9252.26	13140.5	10836.6	10835.4	9092.04	6931.36	9759.82	13147.2	11745.4	9806.4	12682.1	13397.7	6332.15	8997.96	8909.01	9022.78	12614.5	13203.9	9202.85	12381	14450.9	10675.8	7991.47	12595	10190.4	13857.8	14748.9	14650.5	6621.91	9640.77	9932.95	10184.6	8064.95
	7197.85	9677.35	8992.61	6988.24	9207.11	7528.47	8797.96	8542.79	9486.84	7184.6	7366.02	10882.9	6842.94	10884.6	9678.41	10386.1	9252.26	13158.7	10849.3	10842.5	9106.02	6941.13	9768.93	13172.3	11767.5	9826.96	12693.8	13416.8	6341.19	9009.59	8920.52	9036.61	12621.7	13217	9218.29	12392.4	14476.1	10695.9	8008.99	12614.6	10200.9	13863.8	14757.9	14675.7	6631.06	9660.15	9949.83	10199.3	8074.3
	7208.4	9690.64	9005.47	6991.87	9213.34	7540.84	8802.4	8543.8	9502.29	7196.44	7370.84	10899.1	6856.15	10891.9	9691.01	10397.2	9252.29	13177	10862.1	10849.6	9120.05	6950.94	9778.09	13197.5	11789.6	9847.57	12705.6	13436.1	6350.28	9021.26	8932.07	9050.52	12629	13230.1	9233.81	12403.7	14501.4	10716.1	8026.57	12634.3	10211.3	13869.8	14767	14701.1	6640.24	9679.6	9966.75	10214.1	8083.7
	7219	9703.94	9018.37	6995.54	9219.58	7553.25	8806.87	8544.84	9517.8	7208.31	7375.69	10915.3	6869.4	10899.3	9703.66	10408.3	9252.36	13195.2	10875	10856.8	9134.13	6960.8	9787.3	13222.7	11811.9	9868.25	12717.4	13455.4	6359.39	9032.98	8943.68	9064.49	12636.4	13243.3	9249.38	12415.1	14526.8	10736.4	8044.2	12654.1	10221.9	13875.9	14776.1	14726.5	6649.46	9699.12	9983.71	10229	8093.15
	7229.66	9717.26	9031.29	6999.24	9225.83	7565.71	8811.37	8545.91	9533.38	7220.24	7380.58	10931.6	6882.71	10906.6	9716.36	10419.6	9252.45	13213.5	10887.9	10863.9	9148.27	6970.71	9796.56	13248	11834.3	9888.98	12729.2	13474.8	6368.54	9044.74	8955.35	9078.53	12643.8	13256.6	9265.03	12426.6	14552.3	10756.8	8061.9	12674	10232.5	13882	14785.3	14752	6658.72	9718.71	10000.7	10243.8	8102.64
	7240.38	9730.59	9044.25	7002.98	9232.1	7578.22	8815.91	8547.01	9549.04	7232.2	7385.49	10947.9	6896.05	10914	9729.11	10430.8	9252.58	13231.8	10900.9	10871.2	9162.47	6980.67	9805.88	13273.4	11856.8	9909.77	12741.1	13494.3	6377.73	9056.54	8967.06	9092.64	12651.3	13269.9	9280.74	12438.2	14577.8	10777.2	8079.65	12694.1	10243.1	13888.1	14794.5	14777.6	6668.01	9738.38	10017.8	10258.8	8112.18
	7251.16	9743.94	9057.24	7006.75	9238.38	7590.78	8820.49	8548.15	9564.76	7244.21	7390.45	10964.3	6909.45	10921.4	9741.92	10442.2	9252.75	13250.2	10914	10878.4	9176.72	6990.68	9815.24	13298.9	11879.3	9930.61	12753.1	13513.9	6386.94	9068.39	8978.83	9106.81	12658.9	13283.2	9296.51	12449.7	14603.5	10797.8	8097.45	12714.2	10253.8	13894.3	14803.8	14803.3	6677.33	9758.12	10034.9	10273.8	8121.76
	7262	9757.31	9070.27	7010.55	9244.68	7603.39	8825.1	8549.32	9580.55	7256.27	7395.43	10980.7	6922.89	10928.9	9754.78	10453.6	9252.94	13268.6	10927.1	10885.7	9191.03	7000.74	9824.66	13324.4	11902	9951.51	12765.1	13533.5	6396.2	9080.28	8990.65	9121.05	12666.5	13296.7	9312.35	12461.4	14629.1	10818.4	8115.32	12734.4	10264.5	13900.5	14813.1	14829.1	6686.69	9777.92	10052	10288.8	8131.39
	7272.89	9770.69	9083.32	7014.39	9250.99	7616.04	8829.74	8550.52	9596.41	7268.37	7400.44	10997.1	6936.38	10936.3	9767.7	10465.1	9253.17	13287.1	10940.3	10893	9205.39	7010.84	9834.13	13350	11924.8	9972.46	12777.1	13553.2	6405.48	9092.22	9002.53	9135.36	12674.2	13310.1	9328.26	12473.1	14654.9	10839.1	8133.24	12754.7	10275.3	13906.7	14822.5	14855	6696.08	9797.8	10069.2	10303.9	8141.06
	7283.85	9784.09	9096.4	7018.27	9257.32	7628.75	8834.41	8551.75	9612.33	7280.52	7405.49	11013.6	6949.91	10943.8	9780.66	10476.6	9253.43	13305.5	10953.6	10900.4	9219.8	7020.99	9843.65	13375.7	11947.7	9993.47	12789.2	13573.1	6414.8	9104.2	9014.45	9149.74	12681.9	13323.7	9344.23	12484.8	14680.7	10859.9	8151.21	12775.1	10286.1	13912.9	14832	14881	6705.5	9817.75	10086.4	10319	8150.78
	7294.86	9797.5	9109.52	7022.18	9263.66	7641.5	8839.12	8553.01	9628.33	7292.71	7410.57	11030.1	6963.49	10951.2	9793.68	10488.2	9253.72	13324.1	10967	10907.8	9234.27	7031.2	9853.22	13401.4	11970.6	10014.5	12801.3	13592.9	6424.15	9116.22	9026.44	9164.19	12689.7	13337.2	9360.26	12496.6	14706.7	10880.8	8169.24	12795.6	10297	13919.1	14841.5	14907.1	6714.96	9837.77	10103.7	10334.2	8160.55
	7305.93	9810.93	9122.66	7026.12	9270.01	7654.3	8843.86	8554.31	9644.4	7304.94	7415.68	11046.7	6977.11	10958.8	9806.75	10499.9	9254.04	13342.6	10980.4	10915.2	9248.79	7041.45	9862.85	13427.2	11993.7	10035.6	12813.4	13612.9	6433.54	9128.29	9038.47	9178.7	12697.6	13350.9	9376.36	12508.5	14732.6	10901.8	8187.33	12816.2	10307.9	13925.4	14851	14933.2	6724.46	9857.86	10121	10349.5	8170.36
	7317.07	9824.37	9135.84	7030.1	9276.37	7667.14	8848.64	8555.63	9660.53	7317.22	7420.83	11063.3	6990.78	10966.3	9819.87	10511.6	9254.4	13361.2	10994	10922.6	9263.37	7051.74	9872.52	13453.1	12016.9	10056.8	12825.6	13633	6442.96	9140.39	9050.56	9193.28	12705.5	13364.5	9392.52	12520.4	14758.7	10922.9	8205.47	12837	10318.8	13931.7	14860.6	14959.5	6733.98	9878.02	10138.3	10364.8	8180.22
	7328.26	9837.82	9149.04	7034.11	9282.75	7680.03	8853.45	8556.99	9676.73	7329.54	7426	11079.9	7004.5	10973.8	9833.05	10523.4	9254.79	13379.8	11007.6	10930.1	9278	7062.09	9882.24	13479	12040.1	10078	12837.9	13653.1	6452.41	9152.54	9062.7	9207.93	12713.6	13378.3	9408.74	12532.3	14784.8	10944	8223.67	12857.8	10329.8	13938.1	14870.3	14985.9	6743.54	9898.25	10155.7	10380.1	8190.13
	7339.51	9851.29	9162.28	7038.16	9289.15	7692.97	8858.29	8558.38	9693	7341.9	7431.21	11096.6	7018.25	10981.4	9846.27	10535.2	9255.21	13398.4	11021.2	10937.6	9292.68	7072.48	9892.02	13505	12063.5	10099.3	12850.2	13673.3	6461.89	9164.74	9074.9	9222.65	12721.6	13392	9425.03	12544.3	14811	10965.3	8241.92	12878.7	10340.8	13944.4	14880	15012.3	6753.14	9918.55	10173.1	10395.5	8200.08
	7350.82	9864.78	9175.54	7042.23	9295.55	7705.96	8863.16	8559.8	9709.34	7354.31	7436.45	11113.3	7032.06	10988.9	9859.54	10547.1	9255.67	13417.1	11035	10945.2	9307.41	7082.93	9901.84	13531.1	12086.9	10120.6	12862.5	13693.6	6471.41	9176.97	9087.14	9237.43	12729.8	13405.9	9441.38	12556.4	14837.3	10986.6	8260.22	12899.7	10351.9	13950.8	14889.8	15038.9	6762.76	9938.93	10190.6	10410.9	8210.07
	7362.18	9878.27	9188.84	7046.35	9301.97	7718.99	8868.06	8561.26	9725.75	7366.76	7441.72	11130	7045.91	10996.5	9872.87	10559.1	9256.15	13435.8	11048.8	10952.8	9322.2	7093.42	9911.71	13557.2	12110.5	10142	12874.9	13714	6480.96	9189.25	9099.44	9252.28	12738	13419.8	9457.8	12568.5	14863.6	11008	8278.58	12920.8	10363	13957.2	14899.6	15065.5	6772.42	9959.37	10208.1	10426.4	8220.11
	7373.61	9891.79	9202.16	7050.49	9308.41	7732.06	8873	8562.74	9742.22	7379.25	7447.02	11146.8	7059.8	11004.2	9886.25	10571.1	9256.67	13454.6	11062.7	10960.4	9337.04	7103.95	9921.64	13583.4	12134.1	10163.4	12887.3	13734.4	6490.54	9201.57	9111.8	9267.2	12746.2	13433.7	9474.27	12580.7	14890	11029.5	8297	12942	10374.2	13963.7	14909.5	15092.2	6782.12	9979.88	10225.7	10441.9	8230.2
	7385.09	9905.31	9215.51	7054.67	9314.85	7745.18	8877.97	8564.26	9758.76	7391.78	7452.35	11163.6	7073.73	11011.8	9899.68	10583.2	9257.23	13473.4	11076.6	10968	9351.94	7114.54	9931.61	13609.7	12157.8	10184.9	12899.7	13754.9	6500.15	9213.93	9124.2	9282.19	12754.6	13447.7	9490.81	12592.9	14916.5	11051.1	8315.46	12963.3	10385.4	13970.1	14919.4	15119	6791.84	10000.5	10243.2	10457.5	8240.33
	7396.64	9918.85	9228.89	7058.89	9321.31	7758.34	8882.97	8565.81	9775.37	7404.36	7457.71	11180.4	7087.71	11019.4	9913.15	10595.4	9257.81	13492.2	11090.6	10975.7	9366.88	7125.17	9941.63	13636	12181.7	10206.4	12912.2	13775.6	6509.8	9226.33	9136.66	9297.24	12763	13461.7	9507.41	12605.2	14943	11072.7	8333.98	12984.7	10396.7	13976.6	14929.4	15145.9	6801.6	10021.1	10260.9	10473.1	8250.5
	7408.24	9932.4	9242.3	7063.13	9327.79	7771.55	8888	8567.38	9792.05	7416.98	7463.1	11197.3	7101.74	11027.1	9926.68	10607.6	9258.43	13511	11104.7	10983.4	9381.88	7135.85	9951.7	13662.4	12205.6	10228	12924.8	13796.2	6519.48	9238.77	9149.17	9312.36	12771.4	13475.8	9524.08	12617.5	14969.6	11094.5	8352.56	13006.1	10408	13983.1	14939.5	15172.9	6811.39	10041.8	10278.5	10488.8	8260.72
	7419.9	9945.96	9255.73	7067.41	9334.27	7784.8	8893.07	8568.99	9808.79	7429.64	7468.53	11214.2	7115.8	11034.8	9940.26	10619.9	9259.08	13529.9	11118.9	10991.2	9396.93	7146.57	9961.81	13688.8	12229.6	10249.6	12937.3	13817	6529.19	9251.25	9161.73	9327.54	12780	13489.9	9540.8	12629.9	14996.3	11116.3	8371.18	13027.7	10419.3	13989.7	14949.5	15200	6821.21	10062.6	10296.2	10504.5	8270.99
	7431.62	9959.54	9269.2	7071.72	9340.77	7798.1	8898.16	8570.63	9825.6	7442.34	7473.98	11231.2	7129.91	11042.5	9953.89	10632.2	9259.76	13548.8	11133.1	10998.9	9412.03	7157.34	9971.98	13715.4	12253.7	10271.2	12950	13837.8	6538.93	9263.77	9174.35	9342.8	12788.6	13504.1	9557.58	12642.3	15023	11138.2	8389.86	13049.4	10430.7	13996.2	14959.7	15227.2	6831.07	10083.5	10314	10520.3	8281.3
	7443.4	9973.13	9282.69	7076.07	9347.29	7811.44	8903.29	8572.3	9842.47	7455.09	7479.47	11248.2	7144.06	11050.2	9967.57	10644.6	9260.47	13567.7	11147.4	11006.8	9427.18	7168.16	9982.19	13741.9	12277.9	10293	12962.6	13858.8	6548.71	9276.34	9187.02	9358.12	12797.2	13518.4	9574.43	12654.7	15049.8	11160.2	8408.59	13071.2	10442.1	14002.8	14969.9	15254.4	6840.95	10104.4	10331.8	10536.1	8291.66
	7455.23	9986.73	9296.21	7080.45	9353.81	7824.82	8908.44	8574.01	9859.42	7467.87	7484.98	11265.2	7158.26	11057.9	9981.3	10657	9261.22	13586.7	11161.8	11014.6	9442.38	7179.02	9992.46	13768.6	12302.2	10314.7	12975.3	13879.7	6558.52	9288.94	9199.73	9373.5	12805.9	13532.7	9591.34	12667.3	15076.7	11182.3	8427.37	13093	10453.6	14009.4	14980.1	15281.8	6850.87	10125.4	10349.6	10552	8302.06
	7467.13	10000.3	9309.75	7084.86	9360.35	7838.24	8913.63	8575.74	9876.43	7480.7	7490.53	11282.2	7172.5	11065.7	9995.07	10669.6	9262	13605.7	11176.3	11022.5	9457.64	7189.93	10002.8	13795.3	12326.5	10336.5	12988.1	13900.8	6568.36	9301.58	9212.51	9388.95	12814.7	13547	9608.3	12679.8	15103.6	11204.4	8446.21	13115	10465.1	14016.1	14990.4	15309.2	6860.82	10146.4	10367.4	10567.9	8312.5
	7479.08	10014	9323.32	7089.3	9366.9	7851.71	8918.84	8577.5	9893.5	7493.57	7496.11	11299.3	7186.78	11073.4	10008.9	10682.1	9262.82	13624.7	11190.8	11030.4	9472.94	7200.89	10013.1	13822.1	12351	10358.4	13000.8	13922	6578.23	9314.27	9225.33	9404.47	12823.6	13561.4	9625.33	12692.5	15130.6	11226.7	8465.09	13137.1	10476.7	14022.8	15000.8	15336.7	6870.81	10167.6	10385.3	10583.9	8322.99
	7491.09	10027.6	9336.92	7093.77	9373.47	7865.21	8924.09	8579.3	9910.64	7506.47	7501.71	11316.4	7201.1	11081.2	10022.8	10694.8	9263.66	13643.8	11205.4	11038.3	9488.3	7211.89	10023.5	13848.9	12375.6	10380.3	13013.7	13943.2	6588.13	9326.99	9238.2	9420.06	12832.5	13575.8	9642.42	12705.1	15157.7	11249	8484.03	13159.2	10488.2	14029.4	15011.2	15364.3	6880.82	10188.8	10403.2	10599.9	8333.52
	7503.16	10041.3	9350.55	7098.28	9380.05	7878.76	8929.36	8581.12	9927.85	7519.42	7507.35	11333.5	7215.46	11089	10036.7	10707.4	9264.54	13662.8	11220	11046.3	9503.71	7222.94	10034	13875.8	12400.2	10402.2	13026.5	13964.5	6598.07	9339.75	9251.13	9435.71	12841.5	13590.3	9659.56	12717.8	15184.8	11271.4	8503.02	13181.5	10499.9	14036.2	15021.6	15392	6890.87	10210	10421.2	10615.9	8344.1
	7515.29	10054.9	9364.2	7102.82	9386.64	7892.35	8934.67	8582.98	9945.13	7532.41	7513.02	11350.7	7229.86	11096.8	10050.7	10720.2	9265.45	13682	11234.8	11054.3	9519.16	7234.03	10044.5	13902.7	12424.9	10424.2	13039.4	13985.9	6608.04	9352.55	9264.11	9451.42	12850.5	13604.8	9676.77	12730.6	15212	11293.9	8522.05	13203.8	10511.6	14042.9	15032.2	15419.7	6900.94	10231.4	10439.2	10632	8354.72
	7527.48	10068.6	9377.87	7107.39	9393.24	7905.98	8940	8584.87	9962.46	7545.44	7518.71	11367.9	7244.31	11104.7	10064.7	10733	9266.39	13701.1	11249.5	11062.3	9534.67	7245.17	10055	13929.7	12449.7	10446.3	13052.4	14007.3	6618.04	9365.39	9277.14	9467.2	12859.7	13619.4	9694.04	12743.4	15239.2	11316.5	8541.14	13226.2	10523.3	14049.7	15042.7	15447.6	6911.05	10252.8	10457.2	10648.2	8365.39
	7539.72	10082.3	9391.58	7112	9399.86	7919.65	8945.37	8586.78	9979.87	7558.51	7524.44	11385.1	7258.79	11112.5	10078.8	10745.9	9267.37	13720.3	11264.4	11070.3	9550.23	7256.35	10065.6	13956.8	12474.6	10468.3	13065.3	14028.8	6628.07	9378.26	9290.22	9483.05	12868.8	13634	9711.36	12756.3	15266.5	11339.2	8560.28	13248.7	10535.1	14056.5	15053.3	15475.5	6921.19	10274.2	10475.3	10664.4	8376.1
	7552.02	10096	9405.3	7116.63	9406.49	7933.35	8950.76	8588.73	9997.34	7571.62	7530.19	11402.4	7273.32	11120.4	10092.9	10758.8	9268.38	13739.5	11279.3	11078.4	9565.84	7267.58	10076.2	13983.9	12499.6	10490.5	13078.4	14050.4	6638.13	9391.18	9303.35	9498.97	12878.1	13648.7	9728.74	12769.2	15293.9	11361.9	8579.47	13271.4	10546.9	14063.3	15064	15503.5	6931.36	10295.8	10493.4	10680.6	8386.85
	7564.38	10109.7	9419.06	7121.3	9413.13	7947.1	8956.18	8590.71	10014.9	7584.76	7535.98	11419.6	7287.89	11128.2	10107	10771.8	9269.42	13758.7	11294.3	11086.6	9581.49	7278.85	10086.9	14011.1	12524.7	10512.6	13091.4	14072.1	6648.22	9404.13	9316.53	9514.94	12887.4	13663.4	9746.18	12782.2	15321.3	11384.7	8598.7	13294.1	10558.7	14070.2	15074.7	15531.6	6941.56	10317.4	10511.5	10696.9	8397.65
	7576.8	10123.4	9432.83	7126	9419.78	7960.89	8961.63	8592.72	10032.5	7597.95	7541.79	11437	7302.49	11136.1	10121.3	10784.8	9270.49	13777.9	11309.4	11094.7	9597.2	7290.17	10097.6	14038.4	12549.8	10534.8	13104.5	14093.9	6658.34	9417.12	9329.76	9530.99	12896.8	13678.2	9763.68	12795.2	15348.8	11407.6	8617.99	13316.9	10570.6	14077	15085.5	15559.8	6951.79	10339	10529.7	10713.2	8408.49
	7589.28	10137.1	9446.64	7130.73	9426.45	7974.71	8967.11	8594.76	10050.1	7611.18	7547.63	11454.3	7317.14	11144.1	10135.5	10797.9	9271.6	13797.2	11324.5	11102.9	9612.95	7301.53	10108.4	14065.7	12575.1	10557.1	13117.6	14115.7	6668.5	9430.15	9343.05	9547.1	12906.2	13693	9781.24	12808.2	15376.3	11430.6	8637.32	13339.8	10582.5	14083.9	15096.3	15588	6962.05	10360.8	10547.9	10729.6	8419.38
	7601.82	10150.8	9460.46	7135.49	9433.13	7988.58	8972.61	8596.82	10067.9	7624.44	7553.51	11471.7	7331.83	11152	10149.8	10811.1	9272.74	13816.5	11339.7	11111.1	9628.75	7312.94	10119.2	14093	12600.4	10579.4	13130.8	14137.6	6678.69	9443.21	9356.38	9563.27	12915.7	13707.9	9798.85	12821.3	15403.9	11453.7	8656.7	13362.8	10594.5	14090.9	15107.2	15616.4	6972.34	10382.6	10566.1	10746	8430.31
	7614.41	10164.6	9474.31	7140.29	9439.82	8002.48	8978.14	8598.92	10085.7	7637.74	7559.41	11489.1	7346.55	11159.9	10164.2	10824.3	9273.91	13835.9	11354.9	11119.3	9644.61	7324.38	10130.1	14120.4	12625.8	10601.7	13144	14159.6	6688.9	9456.31	9369.77	9579.51	12925.3	13722.8	9816.52	12834.5	15431.6	11476.8	8676.13	13385.8	10606.5	14097.8	15118.1	15644.8	6982.67	10404.4	10584.4	10762.5	8441.28
	7627.06	10178.3	9488.19	7145.11	9446.53	8016.41	8983.71	8601.05	10103.5	7651.09	7565.34	11506.5	7361.32	11167.9	10178.6	10837.6	9275.12	13855.2	11370.3	11127.6	9660.51	7335.88	10141	14147.9	12651.3	10624.1	13157.3	14181.6	6699.15	9469.45	9383.21	9595.82	12935	13737.8	9834.25	12847.7	15459.3	11500	8695.61	13409	10618.6	14104.8	15129.1	15673.2	6993.02	10426.4	10602.7	10779	8452.3
	7639.77	10192.1	9502.08	7149.97	9453.24	8030.39	8989.29	8603.21	10121.4	7664.46	7571.3	11523.9	7376.12	11175.8	10193	10850.9	9276.36	13874.6	11385.6	11135.9	9676.45	7347.41	10151.9	14175.4	12676.9	10646.5	13170.5	14203.7	6709.43	9482.62	9396.69	9612.19	12944.7	13752.8	9852.03	12860.9	15487.1	11523.3	8715.14	13432.2	10630.7	14111.8	15140.1	15701.8	7003.4	10448.4	10621	10795.6	8463.36
	7652.54	10205.9	9516	7154.86	9459.97	8044.4	8994.91	8605.4	10139.4	7677.88	7577.28	11541.4	7390.96	11183.8	10207.5	10864.3	9277.63	13894	11401.1	11144.2	9692.45	7358.99	10162.9	14203	12702.5	10669	13183.9	14225.9	6719.74	9495.84	9410.23	9628.62	12954.4	13767.8	9869.87	12874.2	15514.9	11546.7	8734.71	13455.6	10642.8	14118.8	15151.2	15730.5	7013.81	10470.4	10639.4	10812.2	8474.46
	7665.36	10219.7	9529.95	7159.77	9466.72	8058.44	9000.55	8607.62	10157.5	7691.34	7583.3	11558.9	7405.84	11191.8	10222.1	10877.8	9278.93	13913.4	11416.6	11152.6	9708.49	7370.62	10174	14230.6	12728.3	10691.5	13197.2	14248.2	6730.08	9509.08	9423.82	9645.12	12964.3	13782.9	9887.76	12887.6	15542.8	11570.2	8754.33	13479	10655	14125.9	15162.3	15759.2	7024.25	10492.5	10657.8	10828.9	8485.6
	7678.25	10233.5	9543.92	7164.72	9473.47	8072.53	9006.22	8609.87	10175.6	7704.83	7589.34	11576.4	7420.76	11199.9	10236.7	10891.3	9280.27	13932.9	11432.2	11161	9724.59	7382.28	10185	14258.3	12754.1	10714	13210.6	14270.5	6740.45	9522.36	9437.45	9661.68	12974.2	13798.1	9905.71	12901	15570.8	11593.7	8773.99	13502.6	10667.2	14133	15173.5	15788	7034.72	10514.7	10676.2	10845.5	8496.79
	7691.19	10247.3	9557.9	7169.7	9480.24	8086.64	9011.92	8612.15	10193.7	7718.36	7595.42	11594	7435.71	11207.9	10251.3	10904.9	9281.64	13952.4	11447.8	11169.4	9740.72	7393.99	10196.2	14286.1	12780	10736.6	13224.1	14292.9	6750.85	9535.68	9451.14	9678.31	12984.1	13813.3	9923.72	12914.4	15598.7	11617.3	8793.7	13526.2	10679.5	14140.1	15184.7	15816.8	7045.22	10537	10694.6	10862.3	8508.02
	7704.19	10261.1	9571.91	7174.71	9487.02	8100.8	9017.64	8614.46	10212	7731.92	7601.52	11611.5	7450.71	11215.9	10266	10918.5	9283.04	13971.9	11463.5	11177.8	9756.91	7405.74	10207.3	14313.8	12805.9	10759.2	13237.5	14315.4	6761.28	9549.03	9464.88	9695	12994.2	13828.5	9941.78	12927.9	15626.8	11641	8813.46	13549.9	10691.8	14147.2	15196	15845.8	7055.75	10559.3	10713.1	10879.1	8519.3
	7717.24	10274.9	9585.95	7179.75	9493.81	8114.98	9023.38	8616.79	10230.3	7745.53	7607.65	11629.1	7465.73	11224	10280.7	10932.2	9284.48	13991.4	11479.3	11186.3	9773.14	7417.54	10218.5	14341.7	12832	10781.8	13251	14338	6771.75	9562.42	9478.66	9711.76	13004.3	13843.8	9959.9	12941.4	15654.9	11664.8	8833.26	13573.7	10704.1	14154.4	15207.4	15874.8	7066.3	10581.7	10731.6	10895.9	8530.61
	7730.36	10288.7	9600	7184.82	9500.61	8129.2	9029.16	8619.16	10248.6	7759.16	7613.8	11646.8	7480.8	11232.1	10295.5	10945.9	9285.95	14011	11495.1	11194.8	9789.42	7429.37	10229.8	14369.6	12858.1	10804.5	13264.6	14360.6	6782.24	9575.84	9492.5	9728.58	13014.5	13859.1	9978.06	12955	15683	11688.7	8853.1	13597.5	10716.5	14161.6	15218.7	15903.9	7076.89	10604.1	10750.2	10912.8	8541.97
	7743.53	10302.5	9614.08	7189.92	9507.42	8143.45	9034.96	8621.56	10267.1	7772.84	7619.99	11664.4	7495.9	11240.2	10310.3	10959.7	9287.45	14030.5	11511	11203.4	9805.74	7441.25	10241.1	14397.5	12884.3	10827.2	13278.1	14383.3	6792.76	9589.29	9506.38	9745.46	13024.7	13874.5	9996.29	12968.6	15711.2	11712.6	8872.99	13621.5	10728.9	14168.8	15230.2	15933	7087.5	10626.6	10768.7	10929.7	8553.38
	7756.76	10316.4	9628.17	7195.06	9514.25	8157.74	9040.78	8623.99	10285.6	7786.55	7626.2	11682.1	7511.04	11248.3	10325.2	10973.6	9288.98	14050.1	11526.9	11211.9	9822.11	7453.17	10252.4	14425.5	12910.6	10850	13291.8	14406.1	6803.31	9602.78	9520.32	9762.41	13035	13889.9	10014.6	12982.2	15739.5	11736.6	8892.93	13645.6	10741.3	14176	15241.7	15962.3	7098.15	10649.2	10787.3	10946.7	8564.82
	7770.04	10330.2	9642.29	7200.22	9521.09	8172.06	9046.63	8626.44	10304.1	7800.3	7632.44	11699.7	7526.22	11256.4	10340.1	10987.5	9290.55	14069.8	11542.9	11220.5	9838.53	7465.13	10263.8	14453.5	12936.9	10872.8	13305.4	14428.9	6813.89	9616.31	9534.3	9779.42	13045.4	13905.4	10032.9	12995.9	15767.8	11760.7	8912.91	13669.7	10753.8	14183.3	15253.2	15991.6	7108.82	10671.9	10806	10963.7	8576.31
	7783.39	10344.1	9656.43	7205.41	9527.94	8186.41	9052.51	8628.93	10322.7	7814.08	7638.71	11717.4	7541.43	11264.5	10355	11001.5	9292.15	14089.4	11559	11229.2	9854.99	7477.13	10275.2	14481.6	12963.4	10895.6	13319.1	14451.8	6824.5	9629.86	9548.33	9796.49	13055.8	13920.9	10051.3	13009.7	15796.2	11784.9	8932.93	13693.9	10766.4	14190.5	15264.8	16020.9	7119.52	10694.6	10824.6	10980.7	8587.84
	7796.79	10357.9	9670.59	7210.63	9534.8	8200.79	9058.4	8631.44	10341.4	7827.9	7645	11735.2	7556.67	11272.6	10370	11015.5	9293.78	14109.1	11575.1	11237.8	9871.5	7489.18	10286.7	14509.8	12989.9	10918.4	13332.8	14474.8	6835.14	9643.45	9562.42	9813.63	13066.3	13936.4	10069.7	13023.4	15824.6	11809.1	8952.99	13718.2	10778.9	14197.9	15276.4	16050.4	7130.24	10717.3	10843.3	10997.8	8599.41
	7810.25	10371.8	9684.77	7215.88	9541.68	8215.2	9064.33	8633.99	10360.1	7841.75	7651.32	11752.9	7571.95	11280.8	10385	11029.6	9295.45	14128.7	11591.3	11246.5	9888.05	7501.26	10298.2	14538	13016.4	10941.3	13346.6	14497.8	6845.82	9657.07	9576.55	9830.83	13076.9	13952	10088.2	13037.3	15853	11833.4	8973.1	13742.6	10791.6	14205.2	15288.1	16079.9	7141	10740.1	10862	11014.9	8611.02
	7823.76	10385.7	9698.96	7221.16	9548.56	8229.65	9070.28	8636.56	10378.9	7855.63	7657.67	11770.7	7587.27	11289	10400.1	11043.7	9297.15	14148.4	11607.6	11255.2	9904.65	7513.39	10309.7	14566.2	13043.1	10964.2	13360.3	14520.9	6856.51	9670.73	9590.72	9848.09	13087.5	13967.7	10106.7	13051.2	15881.5	11857.8	8993.25	13767.1	10804.2	14212.5	15299.9	16109.5	7151.78	10763	10880.7	11032.1	8622.67
	7837.33	10399.6	9713.18	7226.47	9555.46	8244.12	9076.25	8639.16	10397.8	7869.55	7664.05	11788.5	7602.62	11297.2	10415.3	11057.9	9298.88	14168.2	11623.9	11263.9	9921.29	7525.55	10321.3	14594.5	13069.8	10987.2	13374.2	14544.1	6867.24	9684.42	9604.95	9865.42	13098.2	13983.4	10125.3	13065.1	15910.1	11882.3	9013.44	13791.7	10816.9	14219.9	15311.7	16139.1	7162.59	10786	10899.5	11049.3	8634.37
	7850.96	10413.5	9727.41	7231.81	9562.37	8258.63	9082.24	8641.8	10416.7	7883.51	7670.45	11806.3	7618	11305.3	10430.4	11072.1	9300.65	14187.9	11640.2	11272.7	9937.98	7537.76	10332.9	14622.8	13096.6	11010.2	13388	14567.4	6878	9698.13	9619.23	9882.8	13108.9	13999.1	10144	13079	15938.7	11906.8	9033.67	13816.4	10829.6	14227.3	15323.5	16168.8	7173.42	10809	10918.3	11066.6	8646.11
	7864.65	10427.3	9741.67	7237.18	9569.29	8273.16	9088.26	8644.46	10435.7	7897.5	7676.88	11824.1	7633.42	11313.6	10445.6	11086.4	9302.45	14207.7	11656.7	11281.5	9954.71	7550	10344.6	14651.2	13123.4	11033.2	13401.9	14590.7	6888.79	9711.89	9633.55	9900.26	13119.8	14014.9	10162.7	13093	15967.3	11931.4	9053.94	13841.1	10842.4	14234.8	15335.4	16198.6	7184.29	10832.1	10937.1	11083.9	8657.89
	7878.4	10441.2	9755.94	7242.58	9576.22	8287.72	9094.31	8647.15	10454.7	7911.52	7683.34	11841.9	7648.87	11321.8	10460.9	11100.8	9304.28	14227.5	11673.1	11290.3	9971.48	7562.29	10356.3	14679.6	13150.4	11056.3	13415.8	14614.1	6899.61	9725.67	9647.93	9917.77	13130.7	14030.7	10181.4	13107.1	15996	11956.1	9074.26	13865.9	10855.2	14242.2	15347.3	16228.5	7195.18	10855.2	10955.9	11101.2	8669.71
	7892.2	10455.1	9770.23	7248	9583.17	8302.31	9100.37	8649.87	10473.8	7925.57	7689.82	11859.8	7664.35	11330	10476.2	11115.2	9306.15	14247.3	11689.7	11299.2	9988.3	7574.62	10368	14708	13177.4	11079.3	13429.8	14637.5	6910.45	9739.48	9662.35	9935.35	13141.6	14046.5	10200.2	13121.2	16024.7	11980.9	9094.61	13890.8	10868	14249.7	15359.3	16258.4	7206.1	10878.4	10974.7	11118.6	8681.57
	7906.06	10469.1	9784.54	7253.46	9590.12	8316.93	9106.46	8652.61	10492.9	7939.66	7696.33	11877.7	7679.87	11338.3	10491.5	11129.7	9308.05	14267.1	11706.3	11308	10005.2	7586.98	10379.8	14736.5	13204.4	11102.4	13443.8	14661	6921.33	9753.32	9676.81	9952.98	13152.7	14062.4	10219	13135.3	16053.5	12005.7	9115	13915.8	10880.9	14257.2	15371.4	16288.4	7217.04	10901.6	10993.6	11136.1	8693.48
	7919.97	10483	9798.87	7258.94	9597.09	8331.57	9112.57	8655.39	10512.1	7953.78	7702.87	11895.6	7695.41	11346.5	10506.9	11144.2	9309.98	14286.9	11722.9	11316.9	10022.1	7599.39	10391.6	14765.1	13231.5	11125.6	13457.8	14684.6	6932.23	9767.2	9691.33	9970.68	13163.8	14078.4	10237.9	13149.5	16082.3	12030.6	9135.43	13940.9	10893.8	14264.8	15383.5	16318.4	7228.01	10924.9	11012.5	11153.5	8705.42
	7933.94	10496.9	9813.21	7264.46	9604.07	8346.24	9118.71	8658.2	10531.4	7967.94	7709.43	11913.5	7710.99	11354.8	10522.3	11158.8	9311.95	14306.8	11739.6	11325.9	10039	7611.83	10403.4	14793.7	13258.7	11148.7	13471.9	14708.3	6943.16	9781.1	9705.89	9988.45	13174.9	14094.3	10256.9	13163.7	16111.1	12055.6	9155.91	13966.1	10906.8	14272.3	15395.6	16348.5	7239.01	10948.3	11031.5	11171.1	8717.41
	7947.97	10510.8	9827.57	7270	9611.06	8360.94	9124.86	8661.03	10550.7	7982.12	7716.02	11931.4	7726.61	11363.1	10537.8	11173.4	9313.94	14326.7	11756.4	11334.8	10056	7624.31	10415.3	14822.3	13286	11171.9	13485.9	14732	6954.12	9795.04	9720.51	10006.3	13186.2	14110.4	10275.9	13177.9	16140	12080.7	9176.42	13991.3	10919.7	14279.9	15407.8	16378.6	7250.03	10971.7	11050.4	11188.6	8729.43
	7962.06	10524.7	9841.95	7275.57	9618.06	8375.66	9131.04	8663.89	10570.1	7996.34	7722.63	11949.3	7742.25	11371.4	10553.3	11188.1	9315.98	14346.6	11773.2	11343.8	10073	7636.83	10427.2	14850.9	13313.3	11195.1	13500.1	14755.8	6965.11	9809	9735.16	10024.2	13197.5	14126.4	10294.9	13192.2	16169	12105.8	9196.96	14016.6	10932.8	14287.5	15420	16408.9	7261.08	10995.2	11069.4	11206.2	8741.5
	7976.2	10538.7	9856.34	7281.17	9625.07	8390.41	9137.24	8666.79	10589.6	8010.59	7729.27	11967.3	7757.92	11379.7	10568.9	11202.9	9318.04	14366.5	11790.1	11352.8	10090.1	7649.39	10439.2	14879.6	13340.7	11218.4	13514.2	14779.6	6976.12	9823	9749.87	10042.1	13208.8	14142.6	10314	13206.6	16198	12131	9217.55	14042	10945.8	14295.2	15432.3	16439.1	7272.15	11018.8	11088.4	11223.8	8753.61
	7990.4	10552.6	9870.75	7286.79	9632.1	8405.19	9143.46	8669.71	10609.1	8024.87	7735.93	11985.2	7773.63	11388	10584.5	11217.7	9320.14	14386.4	11807	11361.9	10107.2	7661.99	10451.2	14908.4	13368.1	11241.6	13528.4	14803.6	6987.17	9837.02	9764.62	10060.1	13220.3	14158.7	10333.1	13220.9	16227	12156.3	9238.17	14067.5	10958.9	14302.8	15444.7	16469.5	7283.25	11042.4	11107.4	11241.5	8765.76
	8004.66	10566.6	9885.18	7292.45	9639.13	8419.99	9149.7	8672.66	10628.7	8039.18	7742.62	12003.2	7789.36	11396.3	10600.1	11232.5	9322.27	14406.3	11824	11370.9	10124.4	7674.63	10463.2	14937.2	13395.7	11264.9	13542.6	14827.5	6998.24	9851.07	9779.42	10078.2	13231.8	14174.9	10352.3	13235.3	16256	12181.6	9258.83	14093.1	10972.1	14310.5	15457.1	16499.9	7294.37	11066.1	11126.4	11259.2	8777.95
	8018.97	10580.5	9899.62	7298.13	9646.18	8434.81	9155.97	8675.63	10648.3	8053.52	7749.34	12021.2	7805.13	11404.7	10615.8	11247.4	9324.44	14426.3	11841	11380	10141.6	7687.3	10475.3	14966	13423.2	11288.2	13556.9	14851.6	7009.34	9865.15	9794.27	10096.3	13243.3	14191.1	10371.5	13249.8	16285.1	12207	9279.52	14118.7	10985.2	14318.2	15469.5	16530.3	7305.52	11089.8	11145.4	11277	8790.18
	8033.34	10594.4	9914.07	7303.84	9653.23	8449.65	9162.25	8678.64	10668	8067.89	7756.08	12039.2	7820.92	11413	10631.5	11262.4	9326.64	14446.3	11858.1	11389.2	10158.8	7700.01	10487.4	14994.9	13450.9	11311.6	13571.1	14875.7	7020.47	9879.26	9809.16	10114.5	13255	14207.4	10390.8	13264.3	16314.2	12232.5	9300.26	14144.4	10998.4	14326	15482	16560.9	7316.69	11113.6	11164.5	11294.8	8802.45
	8047.76	10608.4	9928.54	7309.58	9660.3	8464.52	9168.56	8681.67	10687.7	8082.3	7762.85	12057.2	7836.74	11421.4	10647.2	11277.4	9328.87	14466.3	11875.2	11398.3	10176.1	7712.76	10499.6	15023.7	13478.6	11334.9	13585.4	14899.9	7031.63	9893.39	9824.1	10132.7	13266.7	14223.7	10410.1	13278.8	16343.4	12258.1	9321.02	14170.2	11011.7	14333.7	15494.5	16591.4	7327.89	11137.4	11183.6	11312.6	8814.76
	8062.24	10622.3	9943.02	7315.35	9667.38	8479.41	9174.88	8684.74	10707.5	8096.73	7769.64	12075.3	7852.59	11429.8	10663	11292.5	9331.14	14486.3	11892.4	11407.5	10193.4	7725.54	10511.8	15052.7	13506.3	11358.3	13599.8	14924.1	7042.81	9907.56	9839.09	10151.1	13278.4	14240.1	10429.5	13293.4	16372.6	12283.7	9341.82	14196.1	11025	14341.5	15507.1	16622	7339.12	11161.3	11202.7	11330.5	8827.11
	8076.78	10636.3	9957.52	7321.14	9674.47	8494.32	9181.23	8687.83	10727.3	8111.19	7776.46	12093.3	7868.47	11438.2	10678.8	11307.6	9333.44	14506.3	11909.6	11416.7	10210.8	7738.36	10524	15081.6	13534.1	11381.7	13614.2	14948.4	7054.02	9921.75	9854.12	10169.4	13290.3	14256.5	10448.9	13308	16401.8	12309.4	9362.66	14222.1	11038.3	14349.3	15519.7	16652.7	7350.36	11185.3	11221.8	11348.4	8839.5
	8091.38	10650.3	9972.04	7326.96	9681.57	8509.26	9187.6	8690.95	10747.2	8125.68	7783.3	12111.3	7884.38	11446.6	10694.7	11322.8	9335.77	14526.3	11926.9	11425.9	10228.1	7751.22	10536.2	15110.6	13562	11405.2	13628.6	14972.8	7065.26	9935.96	9869.2	10187.9	13302.2	14272.9	10468.3	13322.7	16431.1	12335.2	9383.53	14248.1	11051.6	14357.2	15532.4	16683.5	7361.64	11209.3	11241	11366.4	8851.93
	8106.03	10664.2	9986.56	7332.81	9688.68	8524.21	9193.98	8694.09	10767.2	8140.2	7790.17	12129.4	7900.32	11455	10710.6	11338	9338.14	14546.3	11944.3	11435.2	10245.6	7764.11	10548.5	15139.7	13589.9	11428.6	13643	14997.2	7076.52	9950.21	9884.32	10206.3	13314.1	14289.4	10487.8	13337.3	16460.4	12361	9404.43	14274.2	11065	14365	15545.2	16714.2	7372.93	11233.3	11260.1	11384.4	8864.4
	8120.73	10678.2	10001.1	7338.69	9695.8	8539.19	9200.39	8697.27	10787.2	8154.75	7797.06	12147.5	7916.28	11463.4	10726.6	11353.3	9340.54	14566.4	11961.7	11444.4	10263.1	7777.04	10560.8	15168.7	13617.9	11452.1	13657.4	15021.7	7087.82	9964.48	9899.49	10224.9	13326.2	14305.9	10507.4	13352.1	16489.8	12386.9	9425.36	14300.4	11078.4	14372.9	15557.9	16745.1	7384.25	11257.5	11279.3	11402.4	8876.91
	8135.49	10692.1	10015.7	7344.59	9702.93	8554.18	9206.81	8700.47	10807.3	8169.33	7803.97	12165.5	7932.28	11471.8	10742.6	11368.6	9342.98	14586.5	11979.1	11453.7	10280.6	7790.01	10573.2	15197.8	13645.9	11475.6	13671.9	15046.2	7099.14	9978.77	9914.7	10243.5	13338.3	14322.4	10526.9	13366.8	16519.1	12412.9	9446.33	14326.7	11091.9	14380.8	15570.8	16776	7395.59	11281.6	11298.5	11420.5	8889.45
	8150.31	10706.1	10030.2	7350.52	9710.07	8569.2	9213.26	8703.7	10827.4	8183.93	7810.91	12183.6	7948.3	11480.3	10758.6	11384	9345.44	14606.6	11996.6	11463.1	10298.1	7803.01	10585.6	15227	13674	11499.1	13686.5	15070.8	7110.48	9993.1	9929.96	10262.2	13350.4	14339	10546.6	13381.6	16548.5	12438.9	9467.33	14353	11105.4	14388.7	15583.6	16806.9	7406.96	11305.9	11317.7	11438.6	8902.04
	8165.18	10720.1	10044.8	7356.48	9717.22	8584.24	9219.72	8706.96	10847.6	8198.57	7817.87	12201.7	7964.34	11488.7	10774.7	11399.4	9347.95	14626.6	12014.1	11472.4	10315.7	7816.04	10598	15256.2	13702.1	11522.6	13701	15095.5	7121.86	10007.4	9945.27	10280.9	13362.7	14355.6	10566.2	13396.5	16578	12465	9488.36	14379.5	11118.9	14396.7	15596.6	16837.9	7418.35	11330.2	11336.9	11456.7	8914.66
	8180.11	10734.1	10059.4	7362.46	9724.38	8599.29	9226.21	8710.24	10867.8	8213.23	7824.86	12219.8	7980.41	11497.2	10790.8	11414.9	9350.48	14646.7	12031.7	11481.8	10333.4	7829.11	10610.5	15285.4	13730.3	11546.1	13715.6	15120.2	7133.26	10021.8	9960.62	10299.7	13374.9	14372.3	10586	13411.3	16607.4	12491.2	9509.42	14405.9	11132.5	14404.7	15609.5	16868.9	7429.77	11354.5	11356.1	11474.9	8927.33
	8195.09	10748	10074	7368.47	9731.55	8614.37	9232.71	8713.55	10888.1	8227.92	7831.87	12237.9	7996.51	11505.6	10806.9	11430.4	9353.05	14666.9	12049.4	11491.2	10351	7842.22	10623	15314.6	13758.6	11569.7	13730.2	15145	7144.69	10036.2	9976.01	10318.5	13387.3	14389	10605.7	13426.2	16636.9	12517.4	9530.51	14432.5	11146	14412.7	15622.5	16900	7441.2	11378.9	11375.4	11493.2	8940.03
	8210.12	10762	10088.6	7374.51	9738.73	8629.46	9239.23	8716.89	10908.5	8242.64	7838.9	12256.1	8012.64	11514.1	10823.1	11446	9355.65	14687	12067	11500.6	10368.7	7855.36	10635.5	15343.8	13786.9	11593.3	13744.8	15169.9	7156.14	10050.6	9991.45	10337.4	13399.7	14405.7	10625.5	13441.2	16666.4	12543.7	9551.63	14459.2	11159.7	14420.7	15635.6	16931.2	7452.66	11403.3	11394.7	11511.4	8952.77
	8225.22	10776	10103.2	7380.57	9745.92	8644.58	9245.77	8720.25	10928.9	8257.38	7845.95	12274.2	8028.79	11522.6	10839.3	11461.7	9358.29	14707.1	12084.8	11510.1	10386.5	7868.53	10648	15373.1	13815.2	11616.9	13759.4	15194.8	7167.62	10065.1	10006.9	10356.4	13412.2	14422.5	10645.3	13456.2	16696	12570.1	9572.78	14485.9	11173.3	14428.8	15648.7	16962.3	7464.15	11427.8	11413.9	11529.7	8965.55
	8240.36	10789.9	10117.8	7386.66	9753.12	8659.71	9252.33	8723.65	10949.3	8272.15	7853.03	12292.3	8044.96	11531.1	10855.6	11477.3	9360.96	14727.3	12102.5	11519.6	10404.2	7881.74	10660.6	15402.5	13843.6	11640.5	13774.1	15219.7	7179.13	10079.6	10022.5	10375.4	13424.8	14439.3	10665.2	13471.2	16725.6	12596.5	9593.96	14512.7	11187	14436.9	15661.9	16993.6	7475.65	11452.4	11433.2	11548	8978.36
	8255.56	10803.9	10132.5	7392.78	9760.33	8674.86	9258.9	8727.06	10969.8	8286.95	7860.14	12310.5	8061.16	11539.6	10871.9	11493.1	9363.66	14747.4	12120.4	11529.1	10422.1	7894.98	10673.2	15431.8	13872.1	11664.1	13788.8	15244.7	7190.67	10094	10038	10394.5	13437.4	14456.2	10685.1	13486.2	16755.2	12623	9615.17	14539.5	11200.7	14445	15675.1	17024.9	7487.18	11477	11452.5	11566.4	8991.22
	8270.81	10817.9	10147.1	7398.92	9767.55	8690.03	9265.5	8730.51	10990.4	8301.78	7867.26	12328.6	8077.39	11548.2	10888.2	11508.9	9366.39	14767.6	12138.2	11538.6	10439.9	7908.25	10685.9	15461.2	13900.6	11687.7	13803.6	15269.8	7202.23	10108.6	10053.6	10413.6	13450.1	14473.1	10705.1	13501.3	16784.8	12649.6	9636.4	14566.5	11214.5	14453.1	15688.3	17056.2	7498.73	11501.7	11471.8	11584.8	9004.11
	8286.12	10831.9	10161.8	7405.08	9774.77	8705.21	9272.11	8733.98	11011	8316.63	7874.41	12346.8	8093.64	11556.7	10904.6	11524.7	9369.16	14787.8	12156.1	11548.2	10457.8	7921.56	10698.6	15490.6	13929.1	11711.4	13818.3	15294.9	7213.82	10123.1	10069.3	10432.8	13462.8	14490	10725.1	13516.4	16814.5	12676.2	9657.66	14593.5	11228.3	14461.3	15701.6	17087.5	7510.31	11526.4	11491.2	11603.3	9017.03
	8301.48	10845.9	10176.5	7411.27	9782.01	8720.42	9278.74	8737.47	11031.7	8331.51	7881.57	12364.9	8109.91	11565.2	10921	11540.6	9371.97	14808	12174.1	11557.7	10475.7	7934.9	10711.3	15520.1	13957.8	11735.1	13833.1	15320.1	7225.43	10137.7	10085	10452	13475.6	14507	10745.1	13531.5	16844.2	12702.9	9678.95	14620.6	11242.1	14469.4	15714.9	17119	7521.9	11551.2	11510.5	11621.7	9030
	8316.9	10859.8	10191.2	7417.49	9789.25	8735.64	9285.39	8741	11052.4	8346.41	7888.77	12383.1	8126.21	11573.8	10937.4	11556.5	9374.8	14828.2	12192.1	11567.3	10493.7	7948.27	10724	15549.5	13986.4	11758.7	13847.9	15345.4	7237.07	10152.3	10100.7	10471.3	13488.5	14524	10765.2	13546.7	16873.9	12729.6	9700.26	14647.7	11255.9	14477.6	15728.3	17150.4	7533.52	11576	11529.9	11640.2	9043
	8332.37	10873.8	10205.8	7423.74	9796.5	8750.87	9292.06	8744.54	11073.2	8361.34	7895.98	12401.3	8142.53	11582.3	10953.9	11572.5	9377.67	14848.4	12210.1	11577	10511.7	7961.68	10736.8	15579	14015.1	11782.4	13862.7	15370.6	7248.74	10166.9	10116.5	10490.7	13501.4	14541	10785.3	13561.9	16903.7	12756.4	9721.6	14674.9	11269.8	14485.9	15741.7	17181.9	7545.16	11600.8	11549.2	11658.8	9056.04
	8347.89	10887.8	10220.5	7430	9803.76	8766.12	9298.74	8748.12	11094	8376.3	7903.21	12419.5	8158.88	11590.9	10970.4	11588.5	9380.58	14868.6	12228.2	11586.6	10529.7	7975.12	10749.6	15608.6	14043.8	11806.2	13877.6	15396	7260.43	10181.5	10132.3	10510.1	13514.4	14558.1	10805.5	13577.2	16933.4	12783.3	9742.96	14702.2	11283.7	14494.1	15755.2	17213.5	7556.82	11625.8	11568.6	11677.4	9069.11
	8363.47	10901.8	10235.3	7436.3	9811.03	8781.39	9305.44	8751.71	11114.9	8391.28	7910.47	12437.7	8175.25	11599.5	10986.9	11604.6	9383.51	14888.8	12246.3	11596.3	10547.8	7988.58	10762.4	15638.1	14072.6	11829.9	13892.5	15421.4	7272.15	10196.1	10148.2	10529.5	13527.5	14575.2	10825.6	13592.5	16963.2	12810.3	9764.34	14729.6	11297.7	14502.4	15768.7	17245	7568.5	11650.7	11588	11696	9082.22
	8379.09	10915.7	10250	7442.62	9818.31	8796.68	9312.16	8755.34	11135.8	8406.28	7917.74	12455.9	8191.64	11608.1	11003.5	11620.7	9386.48	14909	12264.5	11606	10565.9	8002.08	10775.3	15667.7	14101.5	11853.6	13907.4	15446.8	7283.9	10210.8	10164.1	10549.1	13540.6	14592.3	10845.9	13607.8	16993	12837.3	9785.75	14757	11311.6	14510.7	15782.2	17276.7	7580.21	11675.7	11607.4	11714.6	9095.37
	8394.77	10929.7	10264.7	7448.96	9825.59	8811.97	9318.89	8758.99	11156.8	8421.31	7925.04	12474.1	8208.05	11616.7	11020.2	11636.9	9389.49	14929.3	12282.7	11615.7	10584	8015.61	10788.2	15697.3	14130.3	11877.4	13922.3	15472.3	7295.67	10225.5	10180.1	10568.6	13553.8	14609.5	10866.1	13623.1	17022.9	12864.3	9807.18	14784.5	11325.6	14519	15795.8	17308.3	7591.93	11700.8	11626.8	11733.3	9108.55
	8410.51	10943.7	10279.4	7455.33	9832.89	8827.29	9325.64	8762.66	11177.8	8436.37	7932.36	12492.3	8224.49	11625.3	11036.8	11653.1	9392.53	14949.5	12301	11625.4	10602.2	8029.18	10801.1	15726.9	14159.2	11901.1	13937.2	15497.9	7307.46	10240.2	10196	10588.2	13567	14626.7	10886.4	13638.5	17052.7	12891.4	9828.64	14812	11339.7	14527.4	15809.5	17340	7603.68	11725.9	11646.2	11752	9121.77
	8426.29	10957.7	10294.2	7461.72	9840.19	8842.61	9332.41	8766.36	11198.9	8451.45	7939.7	12510.5	8240.94	11633.9	11053.5	11669.4	9395.6	14969.7	12319.2	11635.2	10620.4	8042.77	10814.1	15756.6	14188.2	11924.9	13952.2	15523.5	7319.29	10255	10212.1	10607.9	13580.3	14644	10906.8	13653.9	17082.6	12918.6	9850.11	14839.7	11353.7	14535.7	15823.1	17371.8	7615.44	11751.1	11665.6	11770.7	9135.02
	8442.13	10971.6	10308.9	7468.14	9847.49	8857.96	9339.2	8770.08	11220	8466.55	7947.06	12528.7	8257.42	11642.5	11070.2	11685.7	9398.7	14990	12337.6	11645	10638.7	8056.39	10827	15786.3	14217.2	11948.7	13967.2	15549.1	7331.13	10269.7	10228.1	10627.7	13593.7	14661.3	10927.1	13669.3	17112.5	12945.8	9871.61	14867.4	11367.8	14544.1	15836.9	17403.6	7627.23	11776.3	11685	11789.5	9148.31
	8458.02	10985.6	10323.6	7474.58	9854.81	8873.31	9346	8773.83	11241.2	8481.67	7954.44	12546.9	8273.92	11651.2	11087	11702	9401.84	15010.2	12355.9	11654.8	10656.9	8070.04	10840	15816	14246.3	11972.4	13982.2	15574.9	7343.01	10284.5	10244.3	10647.4	13607.1	14678.6	10947.5	13684.8	17142.4	12973.1	9893.12	14895.1	11382	14552.5	15850.6	17435.4	7639.04	11801.5	11704.5	11808.3	9161.63
	8473.96	10999.6	10338.4	7481.04	9862.13	8888.68	9352.81	8777.6	11262.4	8496.82	7961.84	12565.1	8290.44	11659.8	11103.8	11718.4	9405.01	15030.5	12374.3	11664.6	10675.2	8083.72	10853.1	15845.7	14275.3	11996.2	13997.2	15600.6	7354.91	10299.3	10260.4	10667.3	13620.6	14695.9	10968	13700.2	17172.4	13000.5	9914.66	14923	11396.1	14561	15864.4	17467.2	7650.87	11826.9	11723.9	11827.2	9174.99
	8489.95	11013.6	10353.2	7487.53	9869.46	8904.06	9359.64	8781.39	11283.7	8511.99	7969.26	12583.3	8306.98	11668.4	11120.6	11734.9	9408.22	15050.8	12392.8	11674.4	10693.6	8097.43	10866.1	15875.4	14304.5	12020	14012.2	15626.4	7366.83	10314.1	10276.6	10687.2	13634.2	14713.3	10988.4	13715.8	17202.3	13027.9	9936.21	14950.8	11410.3	14569.4	15878.3	17499.1	7662.72	11852.2	11743.3	11846	9188.38
	8506	11027.5	10367.9	7494.05	9876.8	8919.45	9366.49	8785.21	11305.1	8527.19	7976.7	12601.5	8323.54	11677.1	11137.5	11751.4	9411.45	15071	12411.3	11684.3	10711.9	8111.17	10879.2	15905.2	14333.6	12043.8	14027.3	15652.3	7378.78	10328.9	10292.8	10707.1	13647.8	14730.7	11008.9	13731.3	17232.3	13055.4	9957.78	14978.8	11424.5	14577.9	15892.1	17531	7674.59	11877.6	11762.8	11864.9	9201.81
	8522.09	11041.5	10382.7	7500.58	9884.14	8934.86	9373.36	8789.06	11326.4	8542.41	7984.16	12619.8	8340.12	11685.8	11154.4	11767.9	9414.73	15091.3	12429.8	11694.2	10730.4	8124.94	10892.3	15935	14362.8	12067.7	14042.4	15678.1	7390.75	10343.8	10309.1	10727.1	13661.4	14748.2	11029.5	13746.9	17262.3	13082.9	9979.38	15006.8	11438.7	14586.4	15906.1	17563	7686.48	11903.1	11782.3	11883.9	9215.27
	8538.24	11055.5	10397.5	7507.14	9891.49	8950.28	9380.23	8792.92	11347.9	8557.65	7991.64	12638	8356.72	11694.4	11171.3	11784.5	9418.03	15111.6	12448.3	11704.1	10748.8	8138.74	10905.4	15964.8	14392.1	12091.5	14057.5	15704.1	7402.75	10358.6	10325.4	10747.1	13675.2	14765.6	11050.1	13762.5	17292.3	13110.4	10001	15034.9	11453	14595	15920	17595	7698.39	11928.5	11801.7	11902.8	9228.77
	8554.43	11069.4	10412.2	7513.73	9898.85	8965.71	9387.13	8796.82	11369.3	8572.91	7999.14	12656.2	8373.34	11703.1	11188.3	11801.1	9421.37	15131.9	12466.9	11714	10767.3	8152.56	10918.6	15994.7	14421.3	12115.3	14072.6	15730.1	7414.78	10373.5	10341.7	10767.2	13689	14783.2	11070.7	13778.1	17322.4	13138.1	10022.6	15063	11467.3	14603.5	15934	17627	7710.31	11954.1	11821.2	11921.8	9242.29
	8570.68	11083.4	10427	7520.33	9906.21	8981.15	9394.04	8800.73	11390.9	8588.19	8006.66	12674.4	8389.98	11711.8	11205.3	11817.8	9424.75	15152.2	12485.5	11724	10785.8	8166.42	10931.8	16024.5	14450.7	12139.2	14087.8	15756.1	7426.83	10388.4	10358.1	10787.4	13702.8	14800.7	11091.3	13793.7	17352.4	13165.8	10044.2	15091.2	11481.6	14612.1	15948.1	17659.1	7722.26	11979.7	11840.6	11940.8	9255.86
	8586.98	11097.4	10441.8	7526.96	9913.58	8996.6	9400.96	8804.67	11412.4	8603.5	8014.19	12692.7	8406.63	11720.5	11222.3	11834.5	9428.15	15172.4	12504.2	11733.9	10804.3	8180.3	10945	16054.4	14480	12163	14102.9	15782.2	7438.9	10403.3	10374.6	10807.6	13716.7	14818.3	11112	13809.4	17382.5	13193.5	10065.9	15119.5	11496	14620.7	15962.2	17691.2	7734.23	12005.3	11860.1	11959.9	9269.45
	8603.33	11111.3	10456.6	7533.62	9920.95	9012.06	9407.9	8808.63	11434.1	8618.82	8021.75	12710.9	8423.3	11729.2	11239.4	11851.2	9431.59	15192.7	12522.9	11743.9	10822.8	8194.2	10958.2	16084.3	14509.4	12186.8	14118.1	15808.3	7451	10418.3	10391	10827.8	13730.7	14835.9	11132.6	13825.1	17412.6	13221.3	10087.6	15147.8	11510.3	14629.4	15976.3	17723.3	7746.21	12031	11879.6	11979	9283.08
	8619.72	11125.3	10471.4	7540.29	9928.33	9027.53	9414.85	8812.61	11455.7	8634.17	8029.32	12729.1	8440	11737.9	11256.5	11868	9435.07	15213	12541.6	11753.9	10841.4	8208.14	10971.5	16114.2	14538.8	12210.7	14133.3	15834.5	7463.13	10433.2	10407.5	10848.1	13744.7	14853.5	11153.4	13840.9	17442.7	13249.2	10109.3	15176.2	11524.7	14638	15990.4	17755.4	7758.22	12056.7	11899.1	11998.1	9296.74
	8636.17	11139.2	10486.2	7546.99	9935.72	9043.01	9421.82	8816.62	11477.4	8649.54	8036.91	12747.4	8456.7	11746.7	11273.6	11884.8	9438.57	15233.3	12560.4	11764	10860.1	8222.1	10984.8	16144.1	14568.2	12234.5	14148.5	15860.7	7475.28	10448.2	10424.1	10868.4	13758.8	14871.2	11174.1	13856.6	17472.8	13277.1	10130.9	15204.6	11539.2	14646.7	16004.6	17787.6	7770.24	12082.4	11918.6	12017.2	9310.43
	8652.67	11153.2	10501	7553.71	9943.11	9058.5	9428.8	8820.65	11499.2	8664.92	8044.52	12765.6	8473.43	11755.4	11290.7	11901.7	9442.11	15253.6	12579.2	11774	10878.7	8236.08	10998.1	16174.1	14597.7	12258.4	14163.7	15886.9	7487.45	10463.2	10440.6	10888.8	13772.9	14888.9	11194.9	13872.4	17502.9	13305	10152.7	15233.1	11553.6	14655.4	16018.9	17819.8	7782.28	12108.2	11938	12036.4	9324.16
	8669.21	11167.1	10515.8	7560.46	9950.51	9074	9435.8	8824.7	11521	8680.33	8052.15	12783.8	8490.17	11764.1	11307.9	11918.6	9445.69	15273.9	12598	11784.1	10897.4	8250.09	11011.4	16204	14627.2	12282.2	14178.9	15913.2	7499.65	10478.2	10457.2	10909.3	13787.1	14906.7	11215.7	13888.2	17533	13333	10174.4	15261.7	11568.1	14664.1	16033.1	17852	7794.34	12134.1	11957.5	12055.5	9337.91
	8685.81	11181.1	10530.6	7567.23	9957.91	9089.5	9442.81	8828.77	11542.9	8695.76	8059.79	12802	8506.93	11772.9	11325.1	11935.6	9449.3	15294.2	12616.8	11794.2	10916.1	8264.13	11024.8	16234	14656.8	12306.1	14194.2	15939.6	7511.87	10493.2	10473.9	10929.8	13801.3	14924.4	11236.6	13904	17563.2	13361.1	10196.1	15290.3	11582.6	14672.9	16047.4	17884.3	7806.42	12159.9	11977	12074.8	9351.7
	8702.45	11195	10545.4	7574.01	9965.32	9105.02	9449.83	8832.87	11564.8	8711.2	8067.45	12820.3	8523.7	11781.6	11342.4	11952.6	9452.94	15314.5	12635.7	11804.3	10934.8	8278.2	11038.2	16264	14686.3	12329.9	14209.5	15965.9	7524.11	10508.2	10490.6	10950.3	13815.6	14942.2	11257.4	13919.9	17593.3	13389.2	10217.8	15319	11597.1	14681.6	16061.8	17916.5	7818.52	12185.9	11996.5	12094	9365.52
	8719.15	11208.9	10560.2	7580.83	9972.74	9120.54	9456.87	8836.98	11586.7	8726.67	8075.13	12838.5	8540.49	11790.4	11359.7	11969.6	9456.61	15334.8	12654.6	11814.4	10953.6	8292.28	11051.5	16294	14715.9	12353.8	14224.7	15992.4	7536.38	10523.2	10507.3	10970.9	13830	14960.1	11278.3	13935.7	17623.5	13417.3	10239.6	15347.7	11611.7	14690.4	16076.2	17948.8	7830.63	12211.8	12016	12113.3	9379.37
	8735.89	11222.9	10575	7587.66	9980.16	9136.07	9463.92	8841.12	11608.7	8742.15	8082.83	12856.7	8557.29	11799.1	11377	11986.7	9460.32	15355.1	12673.6	11824.6	10972.4	8306.39	11065	16324	14745.5	12377.7	14240	16018.8	7548.68	10538.3	10524	10991.5	13844.4	14977.9	11299.2	13951.6	17653.6	13445.5	10261.4	15376.5	11626.3	14699.2	16090.6	17981.2	7842.76	12237.8	12035.4	12132.6	9393.26
	8752.67	11236.8	10589.8	7594.51	9987.58	9151.61	9470.98	8845.28	11630.7	8757.65	8090.54	12874.9	8574.11	11807.9	11394.3	12003.8	9464.06	15375.4	12692.6	11834.7	10991.2	8320.53	11078.4	16354.1	14775.2	12401.5	14255.3	16045.3	7560.99	10553.3	10540.8	11012.2	13858.9	14995.8	11320.2	13967.6	17683.8	13473.8	10283.1	15405.3	11640.9	14708.1	16105	18013.5	7854.91	12263.9	12054.9	12151.9	9407.17
	8769.51	11250.7	10604.5	7601.39	9995.01	9167.15	9478.06	8849.47	11652.8	8773.18	8098.27	12893.1	8590.94	11816.7	11411.7	12021	9467.84	15395.7	12711.5	11844.9	11010.1	8334.69	11091.9	16384.1	14804.9	12425.4	14270.7	16071.8	7573.34	10568.4	10557.6	11032.9	13873.4	15013.7	11341.1	13983.5	17714	13502.1	10304.9	15434.2	11655.5	14716.9	16119.5	18045.9	7867.08	12289.9	12074.4	12171.2	9421.11
	8786.4	11264.7	10619.3	7608.29	10002.4	9182.7	9485.14	8853.67	11674.9	8788.71	8106.01	12911.4	8607.79	11825.5	11429.1	12038.2	9471.65	15415.9	12730.6	11855.1	11029	8348.87	11105.4	16414.2	14834.6	12449.2	14286	16098.4	7585.7	10583.5	10574.5	11053.7	13888	15031.7	11362.1	13999.5	17744.2	13530.4	10326.7	15463.2	11670.2	14725.8	16134	18078.2	7879.26	12316.1	12093.9	12190.6	9435.09
	8803.33	11278.6	10634.1	7615.2	10009.9	9198.25	9492.25	8857.9	11697.1	8804.27	8113.77	12929.6	8624.65	11834.2	11446.6	12055.4	9475.49	15436.2	12749.6	11865.3	11047.9	8363.08	11118.9	16444.3	14864.3	12473.1	14301.3	16125	7598.09	10598.6	10591.4	11074.5	13902.6	15049.6	11383.2	14015.4	17774.4	13558.8	10348.5	15492.2	11684.9	14734.7	16148.6	18110.6	7891.46	12342.2	12113.3	12210	9449.09
	8820.31	11292.5	10648.9	7622.14	10017.3	9213.81	9499.36	8862.14	11719.3	8819.84	8121.55	12947.8	8641.52	11843	11464	12072.7	9479.37	15456.5	12768.7	11875.6	11066.8	8377.31	11132.4	16474.4	14894	12496.9	14316.7	16151.6	7610.5	10613.7	10608.3	11095.3	13917.3	15067.6	11404.2	14031.4	17804.6	13587.3	10370.2	15521.2	11699.6	14743.6	16163.2	18143.1	7903.68	12368.4	12132.8	12229.4	9463.12
	8837.33	11306.4	10663.7	7629.11	10024.8	9229.37	9506.49	8866.41	11741.5	8835.43	8129.34	12966	8658.4	11851.8	11481.5	12090	9483.28	15476.8	12787.8	11885.8	11085.8	8391.56	11145.9	16504.5	14923.8	12520.7	14332	16178.3	7622.94	10628.9	10625.3	11116.2	13932.1	15085.7	11425.3	14047.5	17834.8	13615.8	10392	15550.3	11714.3	14752.6	16177.8	18175.5	7915.91	12394.6	12152.3	12248.9	9477.19
	8854.4	11320.3	10678.5	7636.09	10032.2	9244.94	9513.62	8870.7	11763.8	8851.04	8137.15	12984.2	8675.3	11860.7	11499	12107.3	9487.22	15497.1	12806.9	11896.1	11104.7	8405.83	11159.5	16534.6	14953.6	12544.6	14347.4	16205	7635.4	10644	10642.3	11137.2	13946.9	15103.7	11446.4	14063.5	17865	13644.3	10413.8	15579.5	11729	14761.6	16192.5	18208	7928.16	12420.9	12171.7	12268.3	9491.28
	8871.52	11334.2	10693.3	7643.09	10039.7	9260.51	9520.77	8875.01	11786.2	8866.66	8144.98	13002.4	8692.21	11869.5	11516.6	12124.7	9491.2	15517.3	12826.1	11906.4	11123.7	8420.13	11173.1	16564.7	14983.4	12568.4	14362.8	16231.8	7647.88	10659.1	10659.3	11158.2	13961.7	15121.8	11467.5	14079.6	17895.3	13672.9	10435.6	15608.7	11743.8	14770.6	16207.2	18240.4	7940.43	12447.2	12191.2	12287.8	9505.4
	8888.69	11348.1	10708.1	7650.11	10047.1	9276.09	9527.93	8879.34	11808.5	8882.3	8152.81	13020.5	8709.13	11878.3	11534.2	12142.1	9495.21	15537.6	12845.3	11916.7	11142.8	8434.44	11186.7	16594.8	15013.2	12592.2	14378.2	16258.5	7660.38	10674.3	10676.4	11179.2	13976.6	15139.9	11488.6	14095.7	17925.5	13701.5	10457.5	15637.9	11758.6	14779.6	16221.9	18272.9	7952.71	12473.6	12210.6	12307.3	9519.55
	8905.9	11362	10722.8	7657.16	10054.6	9291.66	9535.11	8883.69	11830.9	8897.96	8160.67	13038.7	8726.06	11887.1	11551.8	12159.6	9499.26	15557.8	12864.5	11927	11161.8	8448.78	11200.3	16625	15043.1	12616	14393.6	16285.3	7672.91	10689.5	10693.5	11200.3	13991.6	15158.1	11509.8	14111.8	17955.7	13730.1	10479.3	15667.2	11773.4	14788.6	16236.7	18305.4	7965	12499.9	12230.1	12326.9	9533.73
	8923.15	11375.9	10737.6	7664.22	10062	9307.25	9542.29	8888.06	11853.4	8913.63	8168.54	13056.9	8743	11895.9	11569.4	12177	9503.34	15578.1	12883.7	11937.3	11180.9	8463.14	11213.9	16655.1	15072.9	12639.8	14409	16312.2	7685.46	10704.6	10710.6	11221.4	14006.6	15176.2	11530.9	14127.9	17985.9	13758.8	10501.1	15696.6	11788.2	14797.7	16251.5	18337.9	7977.31	12526.3	12249.5	12346.4	9547.94
	8940.45	11389.7	10752.4	7671.31	10069.5	9322.83	9549.49	8892.45	11875.9	8929.31	8176.42	13075.1	8759.96	11904.8	11587.1	12194.6	9507.45	15598.3	12902.9	11947.7	11200	8477.52	11227.6	16685.3	15102.8	12663.6	14424.4	16339.1	7698.03	10719.8	10727.7	11242.6	14021.7	15194.4	11552.1	14144	18016.2	13787.6	10522.9	15726	11803.1	14806.8	16266.3	18370.5	7989.64	12552.8	12268.9	12366	9562.18
	8957.8	11403.6	10767.1	7678.41	10077	9338.41	9556.69	8896.86	11898.4	8945.01	8184.32	13093.2	8776.92	11913.6	11604.7	12212.1	9511.6	15618.6	12922.2	11958	11219.2	8491.91	11241.2	16715.4	15132.7	12687.4	14439.8	16365.9	7710.63	10735	10744.9	11263.8	14036.8	15212.6	11573.3	14160.2	18046.4	13816.4	10544.7	15755.4	11818	14815.9	16281.1	18403	8001.98	12579.3	12288.3	12385.6	9576.44
	8975.19	11417.5	10781.9	7685.53	10084.5	9354	9563.91	8901.29	11921	8960.73	8192.23	13111.4	8793.89	11922.5	11622.5	12229.7	9515.78	15638.8	12941.5	11968.4	11238.3	8506.33	11254.9	16745.6	15162.6	12711.2	14455.3	16392.9	7723.25	10750.2	10762.2	11285	14051.9	15230.9	11594.6	14176.3	18076.6	13845.2	10566.5	15784.9	11832.9	14825	16296	18435.6	8014.34	12605.8	12307.8	12405.2	9590.73
	8992.63	11431.3	10796.7	7692.68	10091.9	9369.58	9571.14	8905.74	11943.6	8976.46	8200.15	13129.5	8810.87	11931.3	11640.2	12247.3	9519.99	15659.1	12960.8	11978.8	11257.5	8520.77	11268.6	16775.8	15192.6	12735	14470.7	16419.8	7735.89	10765.4	10779.4	11306.3	14067.2	15249.2	11615.8	14192.5	18106.8	13874.1	10588.3	15814.4	11847.8	14834.2	16311	18468.1	8026.71	12632.3	12327.2	12424.8	9605.05
	9010.11	11445.2	10811.4	7699.84	10099.4	9385.17	9578.38	8910.21	11966.3	8992.2	8208.09	13147.7	8827.86	11940.2	11658	12265	9524.24	15679.3	12980.1	11989.2	11276.7	8535.22	11282.3	16806	15222.5	12758.7	14486.2	16446.8	7748.55	10780.7	10796.7	11327.6	14082.4	15267.5	11637.1	14208.7	18137.1	13903	10610.1	15844	11862.7	14843.3	16325.9	18500.7	8039.1	12658.9	12346.5	12444.5	9619.4
	9027.63	11459	10826.1	7707.02	10106.9	9400.76	9585.63	8914.69	11989	9007.95	8216.04	13165.8	8844.86	11949.1	11675.8	12282.7	9528.52	15699.5	12999.4	11999.7	11295.9	8549.69	11296.1	16836.1	15252.4	12782.5	14501.6	16473.8	7761.23	10795.9	10814	11349	14097.8	15285.8	11658.4	14224.9	18167.3	13931.9	10631.9	15873.6	11877.7	14852.5	16340.9	18533.3	8051.5	12685.5	12365.9	12464.2	9633.77
	9045.2	11472.9	10840.9	7714.22	10114.4	9416.34	9592.89	8919.2	12011.7	9023.72	8224.01	13183.9	8861.86	11957.9	11693.6	12300.4	9532.84	15719.7	13018.8	12010.1	11315.2	8564.19	11309.8	16866.3	15282.4	12806.2	14517.1	16500.9	7773.94	10811.1	10831.3	11370.4	14113.1	15304.1	11679.7	14241.1	18197.5	13960.9	10653.7	15903.3	11892.6	14861.7	16355.9	18565.8	8063.91	12712.1	12385.3	12483.9	9648.17
	9062.81	11486.7	10855.6	7721.45	10121.8	9431.93	9600.16	8923.73	12034.5	9039.5	8231.98	13202	8878.87	11966.8	11711.4	12318.2	9537.19	15739.9	13038.2	12020.6	11334.4	8578.69	11323.6	16896.5	15312.4	12830	14532.5	16527.9	7786.67	10826.4	10848.7	11391.8	14128.6	15322.5	11701	14257.4	18227.7	13989.9	10675.4	15933	11907.6	14871	16370.9	18598.4	8076.34	12738.8	12404.7	12503.6	9662.59
	9080.47	11500.5	10870.3	7728.69	10129.3	9447.51	9607.43	8928.27	12057.3	9055.3	8239.98	13220.1	8895.89	11975.7	11729.3	12336	9541.57	15760.1	13057.6	12031.1	11353.7	8593.22	11337.4	16926.7	15342.4	12853.7	14548	16555	7799.42	10841.6	10866.1	11413.3	14144	15340.9	11722.3	14273.6	18257.9	14019	10697.2	15962.7	11922.6	14880.3	16386	18631	8088.79	12765.5	12424	12523.3	9677.04
	9098.16	11514.3	10885	7735.94	10136.8	9463.1	9614.72	8932.84	12080.1	9071.1	8247.98	13238.2	8912.92	11984.6	11747.2	12353.8	9545.99	15780.2	13077	12041.5	11373	8607.76	11351.1	16956.9	15372.3	12877.4	14563.5	16582.1	7812.19	10856.9	10883.5	11434.8	14159.6	15359.3	11743.6	14289.9	18288.1	14048.1	10719	15992.5	11937.7	14889.5	16401.1	18663.6	8101.24	12792.2	12443.3	12543.1	9691.52
	9115.9	11528.1	10899.7	7743.22	10144.3	9478.68	9622.02	8937.42	12103	9086.92	8255.99	13256.3	8929.95	11993.4	11765.1	12371.6	9550.44	15800.4	13096.4	12052.1	11392.4	8622.32	11365	16987.1	15402.3	12901.1	14578.9	16609.3	7824.98	10872.1	10901	11456.4	14175.1	15377.7	11765	14306.2	18318.3	14077.2	10740.8	16022.3	11952.7	14898.8	16416.2	18696.2	8113.71	12819	12462.7	12562.8	9706.02
	9133.69	11541.9	10914.4	7750.52	10151.8	9494.26	9629.33	8942.02	12125.9	9102.75	8264.02	13274.4	8946.99	12002.3	11783.1	12389.5	9554.92	15820.6	13115.8	12062.6	11411.7	8636.9	11378.8	17017.3	15432.3	12924.7	14594.4	16636.4	7837.8	10887.4	10918.5	11478	14190.7	15396.2	11786.4	14322.5	18348.5	14106.4	10762.5	16052.2	11967.8	14908.2	16431.4	18728.8	8126.19	12845.7	12482	12582.6	9720.55
	9151.51	11555.7	10929.1	7757.83	10159.3	9509.84	9636.65	8946.64	12148.9	9118.59	8272.06	13292.4	8964.03	12011.2	11801	12407.4	9559.44	15840.7	13135.3	12073.1	11431.1	8651.49	11392.6	17047.5	15462.4	12948.4	14609.9	16663.6	7850.63	10902.6	10936	11499.6	14206.4	15414.7	11807.8	14338.8	18378.6	14135.5	10784.3	16082.1	11982.9	14917.5	16446.6	18761.4	8138.69	12872.5	12501.3	12602.4	9735.1
	9169.38	11569.5	10943.8	7765.17	10166.8	9525.41	9643.98	8951.27	12171.9	9134.44	8280.12	13310.5	8981.08	12020.1	11819	12425.4	9563.98	15860.9	13154.8	12083.6	11450.5	8666.09	11406.4	17077.7	15492.4	12972	14625.4	16690.8	7863.49	10917.9	10953.5	11521.3	14222.1	15433.2	11829.2	14355.1	18408.8	14164.8	10806	16112	11998	14926.9	16461.8	18794	8151.2	12899.4	12520.6	12622.2	9749.68
	9187.28	11583.3	10958.4	7772.52	10174.3	9540.98	9651.32	8955.93	12194.9	9150.3	8288.18	13328.5	8998.13	12029	11837	12443.3	9568.57	15881	13174.2	12094.2	11469.9	8680.71	11420.3	17107.9	15522.4	12995.7	14640.9	16718	7876.37	10933.2	10971.1	11543	14237.9	15451.7	11850.6	14371.4	18439	14194	10827.7	16142	12013.1	14936.3	16477	18826.6	8163.73	12926.2	12539.8	12642	9764.28
	9205.23	11597.1	10973.1	7779.89	10181.8	9556.55	9658.67	8960.6	12217.9	9166.17	8296.26	13346.5	9015.19	12037.9	11855.1	12461.4	9573.18	15901.1	13193.7	12104.8	11489.3	8695.35	11434.2	17138.1	15552.4	13019.3	14656.3	16745.3	7889.26	10948.5	10988.7	11564.7	14253.7	15470.3	11872	14387.8	18469.1	14223.3	10849.4	16172	12028.3	14945.7	16492.3	18859.2	8176.26	12953.1	12559.1	12661.9	9778.9
	9223.22	11610.8	10987.7	7787.28	10189.3	9572.12	9666.03	8965.29	12241	9182.05	8304.34	13364.5	9032.25	12046.8	11873.1	12479.4	9577.83	15921.2	13213.3	12115.4	11508.7	8710	11448.1	17168.3	15582.5	13042.9	14671.8	16772.5	7902.18	10963.7	11006.3	11586.5	14269.5	15488.9	11893.4	14404.1	18499.3	14252.6	10871.1	16202	12043.4	14955.1	16507.5	18891.8	8188.81	12980	12578.3	12681.7	9793.55
	9241.25	11624.6	11002.3	7794.69	10196.8	9587.68	9673.4	8970	12264.1	9197.94	8312.44	13382.6	9049.32	12055.8	11891.2	12497.4	9582.52	15941.3	13232.8	12126	11528.2	8724.66	11462	17198.5	15612.5	13066.4	14687.3	16799.8	7915.12	10979	11023.9	11608.3	14285.4	15507.5	11914.8	14420.5	18529.4	14282	10892.8	16232.1	12058.6	14964.6	16522.9	18924.4	8201.37	13007	12597.6	12701.6	9808.22
	9259.32	11638.3	11016.9	7802.11	10204.3	9603.24	9680.78	8974.73	12287.3	9213.84	8320.55	13400.5	9066.39	12064.7	11909.3	12515.5	9587.23	15961.3	13252.3	12136.6	11547.7	8739.34	11475.9	17228.7	15642.5	13090	14702.8	16827.1	7928.08	10994.3	11041.6	11630.1	14301.4	15526.1	11936.3	14436.9	18559.5	14311.4	10914.5	16262.2	12073.8	14974.1	16538.2	18957	8213.95	13033.9	12616.8	12721.5	9822.91
	9277.43	11652.1	11031.6	7809.56	10211.8	9618.8	9688.17	8979.47	12310.5	9229.74	8328.67	13418.5	9083.46	12073.6	11927.4	12533.6	9591.98	15981.4	13271.9	12147.2	11567.2	8754.03	11489.8	17258.9	15672.6	13113.5	14718.3	16854.4	7941.05	11009.6	11059.3	11652	14317.4	15544.7	11957.7	14453.3	18589.6	14340.8	10936.2	16292.3	12089	14983.5	16553.5	18989.6	8226.54	13060.9	12636	12741.4	9837.63
	9295.58	11665.8	11046.1	7817.02	10219.3	9634.35	9695.56	8984.23	12333.7	9245.66	8336.8	13436.5	9100.54	12082.5	11945.6	12551.8	9596.76	16001.5	13291.4	12157.8	11586.7	8768.73	11503.7	17289	15702.6	13137.1	14733.7	16881.8	7954.05	11024.9	11077	11673.9	14333.4	15563.4	11979.2	14469.6	18619.7	14370.2	10957.8	16322.5	12104.2	14993.1	16568.9	19022.2	8239.14	13087.9	12655.2	12761.3	9852.37
	9313.77	11679.5	11060.7	7824.5	10226.7	9649.89	9702.97	8989.01	12356.9	9261.58	8344.94	13454.4	9117.62	12091.4	11963.8	12570	9601.57	16021.5	13311	12168.5	11606.2	8783.45	11517.6	17319.2	15732.6	13160.6	14749.2	16909.1	7967.07	11040.2	11094.7	11695.9	14349.5	15582.1	12000.7	14486	18649.8	14399.7	10979.5	16352.7	12119.5	15002.6	16584.3	19054.8	8251.75	13114.9	12674.3	12781.2	9867.13
	9332	11693.2	11075.3	7832	10234.2	9665.43	9710.39	8993.81	12380.2	9277.51	8353.1	13472.4	9134.69	12100.4	11981.9	12588.1	9606.42	16041.5	13330.5	12179.1	11625.7	8798.17	11531.6	17349.4	15762.7	13184.1	14764.7	16936.5	7980.1	11055.4	11112.5	11717.8	14365.6	15600.8	12022.1	14502.4	18679.9	14429.2	11001.1	16383	12134.8	15012.2	16599.8	19087.4	8264.38	13142	12693.5	12801.1	9881.92
	9350.26	11706.9	11089.8	7839.51	10241.7	9680.97	9717.82	8998.62	12403.5	9293.45	8361.26	13490.3	9151.78	12109.3	12000.2	12606.4	9611.3	16061.5	13350.1	12189.8	11645.3	8812.91	11545.6	17379.6	15792.7	13207.5	14780.1	16963.8	7993.16	11070.7	11130.3	11739.8	14381.8	15619.5	12043.6	14518.9	18709.9	14458.7	11022.7	16413.2	12150	15021.7	16615.2	19120	8277.02	13169.1	12712.6	12821.1	9896.72
	9368.57	11720.6	11104.4	7847.05	10249.2	9696.5	9725.25	9003.45	12426.8	9309.4	8369.43	13508.2	9168.86	12118.2	12018.4	12624.6	9616.21	16081.5	13369.7	12200.5	11664.9	8827.66	11559.5	17409.7	15822.7	13231	14795.6	16991.2	8006.23	11086	11148.1	11761.9	14398	15638.2	12065.1	14535.3	18740	14488.2	11044.3	16443.5	12165.3	15031.3	16630.7	19152.5	8289.67	13196.2	12731.7	12841	9911.55
	9386.91	11734.3	11118.9	7854.6	10256.7	9712.02	9732.7	9008.29	12450.2	9325.35	8377.62	13526.1	9185.94	12127.2	12036.6	12642.9	9621.15	16101.5	13389.3	12211.2	11684.5	8842.42	11573.5	17439.9	15852.7	13254.4	14811.1	17018.6	8019.32	11101.3	11165.9	11783.9	14414.2	15657	12086.6	14551.7	18770	14517.8	11065.9	16473.8	12180.6	15040.9	16646.2	19185.1	8302.33	13223.3	12750.8	12861	9926.4
	9405.29	11748	11133.4	7862.16	10264.2	9727.54	9740.16	9013.16	12473.6	9341.31	8385.81	13544	9203.02	12136.1	12054.9	12661.2	9626.13	16121.4	13408.9	12221.9	11704	8857.19	11587.5	17470	15882.8	13277.8	14826.5	17046	8032.43	11116.6	11183.7	11806	14430.5	15675.8	12108.1	14568.1	18800	14547.4	11087.4	16504.2	12196	15050.6	16661.7	19217.6	8315	13250.4	12769.9	12881	9941.26
	9423.71	11761.6	11147.9	7869.75	10271.7	9743.04	9747.62	9018.03	12497	9357.27	8394.01	13561.8	9220.1	12145	12073.2	12679.5	9631.14	16141.4	13428.5	12232.6	11723.7	8871.97	11601.5	17500.2	15912.8	13301.2	14842	17073.5	8045.56	11131.9	11201.6	11828.2	14446.8	15694.6	12129.6	14584.6	18830	14577	11108.9	16534.6	12211.3	15060.2	16677.2	19250.2	8327.69	13277.6	12789	12900.9	9956.15
	9442.16	11775.3	11162.4	7877.35	10279.2	9758.55	9755.1	9022.93	12520.4	9373.24	8402.22	13579.7	9237.19	12154	12091.5	12697.8	9636.18	16161.3	13448.2	12243.3	11743.3	8886.76	11615.5	17530.3	15942.8	13324.6	14857.4	17100.9	8058.71	11147.2	11219.5	11850.3	14463.2	15713.4	12151.1	14601	18860	14606.6	11130.5	16565	12226.7	15069.9	16692.8	19282.7	8340.39	13304.7	12808	12920.9	9971.06
	9460.65	11788.9	11176.8	7884.97	10286.7	9774.04	9762.58	9027.84	12543.9	9389.22	8410.44	13597.5	9254.27	12162.9	12109.8	12716.2	9641.25	16181.2	13467.8	12254	11762.9	8901.56	11629.5	17560.4	15972.8	13347.9	14872.8	17128.3	8071.87	11162.5	11237.4	11872.5	14479.6	15732.2	12172.6	14617.4	18890	14636.2	11152	16595.4	12242	15079.6	16708.3	19315.2	8353.1	13331.9	12827	12940.9	9985.99
	9479.18	11802.5	11191.3	7892.61	10294.2	9789.53	9770.08	9032.77	12567.4	9405.2	8418.67	13615.3	9271.35	12171.9	12128.2	12734.6	9646.36	16201.1	13487.4	12264.8	11782.6	8916.36	11643.5	17590.5	16002.8	13371.2	14888.3	17155.8	8085.05	11177.7	11255.3	11894.7	14496	15751	12194.1	14633.9	18919.9	14665.9	11173.4	16625.9	12257.4	15089.3	16723.9	19347.7	8365.82	13359.1	12846	12960.9	10000.9
	9497.74	11816.2	11205.7	7900.26	10301.6	9805.01	9777.58	9037.71	12590.9	9421.18	8426.91	13633.1	9288.42	12180.8	12146.5	12753	9651.5	16221	13507.1	12275.5	11802.2	8931.18	11657.6	17620.6	16032.8	13394.5	14903.7	17183.2	8098.25	11193	11273.3	11917	14512.5	15769.9	12215.6	14650.3	18949.8	14695.6	11194.9	16656.3	12272.8	15099	16739.5	19380.2	8378.55	13386.3	12865	12980.9	10015.9
	9516.34	11829.8	11220.1	7907.93	10309.1	9820.48	9785.09	9042.67	12614.5	9437.17	8435.16	13650.9	9305.5	12189.8	12164.9	12771.4	9656.67	16240.8	13526.7	12286.3	11821.9	8946	11671.6	17650.7	16062.7	13417.8	14919.1	17210.7	8111.47	11208.3	11291.2	11939.2	14529	15788.8	12237	14666.8	18979.7	14725.3	11216.3	16686.8	12288.2	15108.8	16755.2	19412.7	8391.29	13413.6	12884	13000.9	10030.9
	9534.97	11843.4	11234.5	7915.62	10316.6	9835.94	9792.61	9047.64	12638	9453.16	8443.41	13668.7	9322.57	12198.7	12183.3	12789.9	9661.87	16260.6	13546.3	12297.1	11841.6	8960.83	11685.6	17680.8	16092.7	13441	14934.5	17238.1	8124.71	11223.6	11309.2	11961.5	14545.6	15807.7	12258.5	14683.3	19009.6	14755	11237.7	16717.4	12303.7	15118.6	16770.8	19445.2	8404.05	13440.8	12902.9	13020.9	10045.9
	9553.64	11856.9	11248.8	7923.32	10324.1	9851.4	9800.15	9052.63	12661.6	9469.15	8451.68	13686.4	9339.64	12207.7	12201.7	12808.4	9667.1	16280.5	13566	12307.8	11861.3	8975.67	11699.7	17710.9	16122.6	13464.2	14949.9	17265.6	8137.96	11238.8	11327.2	11983.8	14562.1	15826.6	12280	14699.7	19039.5	14784.8	11259.1	16747.9	12319.1	15128.4	16786.5	19477.6	8416.81	13468.1	12921.8	13041	10060.9
	9572.34	11870.5	11263.2	7931.04	10331.6	9866.84	9807.69	9057.64	12685.2	9485.15	8459.95	13704.1	9356.71	12216.6	12220.1	12826.9	9672.37	16300.3	13585.6	12318.6	11881	8990.51	11713.7	17740.9	16152.6	13487.4	14965.3	17293.1	8151.23	11254.1	11345.2	12006.2	14578.8	15845.5	12301.5	14716.2	19069.3	14814.5	11280.5	16778.5	12334.6	15138.2	16802.1	19510.1	8429.59	13495.4	12940.7	13061	10076
	9591.07	11884.1	11277.5	7938.77	10339	9882.27	9815.24	9062.66	12708.9	9501.15	8468.23	13721.8	9373.77	12225.5	12238.6	12845.4	9677.67	16320	13605.3	12329.4	11900.7	9005.36	11727.8	17771	16182.5	13510.6	14980.7	17320.6	8164.51	11269.4	11363.2	12028.6	14595.4	15864.5	12323	14732.6	19099.1	14844.3	11301.8	16809	12350.1	15148	16817.8	19542.5	8442.38	13522.7	12959.6	13081	10091
	9609.84	11897.6	11291.8	7946.53	10346.5	9897.7	9822.8	9067.69	12732.5	9517.15	8476.51	13739.5	9390.83	12234.5	12257	12863.9	9683	16339.8	13624.9	12340.2	11920.4	9020.21	11741.9	17801	16212.4	13533.8	14996	17348	8177.81	11284.6	11381.3	12050.9	14612.1	15883.4	12344.5	14749.1	19128.9	14874.1	11323.1	16839.6	12365.5	15157.8	16833.5	19574.9	8455.17	13550	12978.5	13101.1	10106.1
	9628.65	11911.1	11306.1	7954.29	10354	9913.11	9830.36	9072.74	12756.2	9533.15	8484.81	13757.2	9407.88	12243.4	12275.5	12882.5	9688.36	16359.5	13644.6	12351.1	11940.1	9035.07	11756	17831	16242.3	13556.9	15011.4	17375.5	8191.13	11299.9	11399.3	12073.4	14628.9	15902.4	12365.9	14765.6	19158.7	14903.9	11344.4	16870.2	12381	15167.7	16849.3	19607.2	8467.98	13577.3	12997.3	13121.1	10121.2
	9647.48	11924.7	11320.4	7962.08	10361.4	9928.52	9837.94	9077.81	12779.9	9549.16	8493.11	13774.8	9424.93	12252.4	12294	12901.1	9693.75	16379.2	13664.2	12361.9	11959.9	9049.93	11770	17861	16272.2	13580	15026.7	17403	8204.46	11315.1	11417.4	12095.8	14645.6	15921.4	12387.4	14782	19188.5	14933.7	11365.6	16900.9	12396.6	15177.6	16865	19639.6	8480.8	13604.6	13016.1	13141.1	10136.3
	9666.35	11938.2	11334.6	7969.88	10368.9	9943.91	9845.53	9082.89	12803.6	9565.17	8501.42	13792.5	9441.98	12261.3	12312.5	12919.7	9699.17	16398.9	13683.9	12372.7	11979.6	9064.8	11784.1	17891	16302.1	13603	15042	17430.5	8217.81	11330.3	11435.5	12118.3	14662.4	15940.4	12408.9	14798.5	19218.2	14963.5	11386.8	16931.5	12412.1	15187.5	16880.8	19671.9	8493.63	13631.9	13034.9	13161.2	10151.4
	9685.25	11951.7	11348.8	7977.7	10376.3	9959.29	9853.12	9087.98	12827.3	9581.17	8509.74	13810.1	9459.01	12270.3	12331	12938.3	9704.63	16418.6	13703.6	12383.5	11999.4	9079.67	11798.2	17920.9	16331.9	13626	15057.3	17457.9	8231.18	11345.6	11453.6	12140.8	14679.2	15959.4	12430.3	14814.9	19247.9	14993.3	11408	16962.2	12427.6	15197.4	16896.5	19704.2	8506.47	13659.3	13053.6	13181.2	10166.6
	9704.18	11965.2	11363	7985.53	10383.8	9974.66	9860.73	9093.09	12851.1	9597.18	8518.06	13827.7	9476.04	12279.2	12349.5	12956.9	9710.12	16438.2	13723.2	12394.4	12019.1	9094.55	11812.3	17950.9	16361.7	13649.1	15072.6	17485.4	8244.56	11360.8	11471.7	12163.3	14696.1	15978.5	12451.8	14831.4	19277.5	15023.2	11429.2	16992.9	12443.2	15207.3	16912.3	19736.5	8519.32	13686.6	13072.4	13201.3	10181.7
	9723.14	11978.6	11377.2	7993.38	10391.2	9990.02	9868.34	9098.21	12874.8	9613.18	8526.39	13845.2	9493.07	12288.2	12368	12975.6	9715.63	16457.8	13742.8	12405.2	12038.9	9109.43	11826.4	17980.8	16391.5	13672	15087.9	17512.9	8257.95	11376	11489.8	12185.8	14713	15997.5	12473.2	14847.9	19307.2	15053	11450.3	17023.5	12458.7	15217.3	16928.1	19768.8	8532.18	13714	13091.1	13221.3	10196.9
	9742.14	11992.1	11391.4	8001.24	10398.7	10005.4	9875.96	9103.35	12898.6	9629.19	8534.73	13862.8	9510.09	12297.1	12386.6	12994.2	9721.18	16477.4	13762.5	12416.1	12058.7	9124.31	11840.5	18010.7	16421.3	13695	15103.2	17540.4	8271.37	11391.2	11507.9	12208.4	14729.9	16016.6	12494.6	14864.3	19336.8	15082.9	11471.4	17054.2	12474.3	15227.2	16943.9	19801	8545.05	13741.4	13109.7	13241.3	10212.1
	9761.16	12005.5	11405.5	8009.12	10406.1	10020.7	9883.59	9108.5	12922.4	9645.19	8543.07	13880.3	9527.09	12306.1	12405.1	13012.9	9726.76	16497	13782.1	12427	12078.4	9139.19	11854.6	18040.6	16451.1	13717.9	15118.4	17567.8	8284.79	11406.4	11526.1	12230.9	14746.9	16035.6	12516	14880.8	19366.4	15112.7	11492.5	17085	12489.9	15237.2	16959.7	19833.3	8557.92	13768.8	13128.4	13261.4	10227.3
	9780.22	12019	11419.6	8017.01	10413.5	10036	9891.23	9113.66	12946.2	9661.2	8551.42	13897.8	9544.1	12315	12423.7	13031.6	9732.38	16516.6	13801.8	12437.8	12098.2	9154.07	11868.7	18070.5	16480.8	13740.8	15133.7	17595.3	8298.23	11421.6	11544.2	12253.5	14763.9	16054.7	12537.4	14897.2	19396	15142.6	11513.5	17115.7	12505.5	15247.2	16975.5	19865.4	8570.81	13796.1	13147	13281.4	10242.5
	9799.3	12032.4	11433.7	8024.92	10421	10051.3	9898.88	9118.84	12970.1	9677.2	8559.77	13915.3	9561.09	12324	12442.3	13050.3	9738.02	16536.1	13821.4	12448.7	12118	9168.95	11882.8	18100.3	16510.6	13763.6	15148.9	17622.7	8311.68	11436.8	11562.4	12276.1	14780.9	16073.8	12558.8	14913.7	19425.5	15172.5	11534.5	17146.4	12521.1	15257.3	16991.3	19897.6	8583.71	13823.5	13165.6	13301.5	10257.7
	9818.42	12045.8	11447.8	8032.84	10428.4	10066.6	9906.54	9124.03	12993.9	9693.19	8568.13	13932.7	9578.07	12332.9	12460.9	13069	9743.69	16555.6	13841	12459.6	12137.8	9183.84	11896.9	18130.2	16540.3	13786.4	15164.1	17650.2	8325.15	11451.9	11580.6	12298.7	14797.9	16092.9	12580.2	14930.1	19455	15202.4	11555.5	17177.1	12536.7	15267.3	17007.2	19929.7	8596.61	13850.9	13184.2	13321.5	10273
	9837.56	12059.2	11461.8	8040.78	10435.8	10081.9	9914.2	9129.24	13017.8	9709.19	8576.49	13950.1	9595.04	12341.8	12479.5	13087.8	9749.4	16575.1	13860.7	12470.5	12157.6	9198.72	11911	18160	16569.9	13809.2	15179.3	17677.6	8338.63	11467.1	11598.7	12321.4	14815	16112	12601.5	14946.5	19484.5	15232.2	11576.4	17207.9	12552.4	15277.3	17023	19961.8	8609.53	13878.3	13202.8	13341.5	10288.2
	9856.73	12072.6	11475.8	8048.74	10443.2	10097.2	9921.88	9134.46	13041.6	9725.18	8584.86	13967.6	9612.01	12350.8	12498.1	13106.5	9755.13	16594.5	13880.3	12481.4	12177.4	9213.61	11925.2	18189.7	16599.6	13832	15194.5	17705	8352.13	11482.3	11616.9	12344.1	14832.1	16131.2	12622.9	14962.9	19513.9	15262.1	11597.3	17238.6	12568	15287.4	17038.9	19993.9	8622.45	13905.7	13221.3	13361.5	10303.5
	9875.93	12085.9	11489.8	8056.71	10450.6	10112.4	9929.56	9139.69	13065.5	9741.17	8593.24	13984.9	9628.96	12359.7	12516.8	13125.3	9760.9	16613.9	13899.9	12492.3	12197.2	9228.49	11939.3	18219.5	16629.2	13854.7	15209.6	17732.4	8365.64	11497.4	11635.1	12366.7	14849.2	16150.3	12644.2	14979.4	19543.3	15292	11618.2	17269.4	12583.7	15297.5	17054.7	20026	8635.39	13933.1	13239.8	13381.6	10318.8
	9895.15	12099.3	11503.7	8064.69	10458	10127.6	9937.25	9144.94	13089.4	9757.16	8601.62	14002.3	9645.9	12368.6	12535.4	13144.1	9766.7	16633.3	13919.5	12503.2	12217	9243.37	11953.4	18249.2	16658.8	13877.4	15224.7	17759.8	8379.16	11512.5	11653.3	12389.4	14866.3	16169.4	12665.5	14995.8	19572.7	15321.9	11639	17300.2	12599.3	15307.6	17070.6	20058	8648.33	13960.6	13258.2	13401.6	10334
	9914.41	12112.6	11517.7	8072.69	10465.4	10142.9	9944.95	9150.19	13113.3	9773.14	8610	14019.6	9662.84	12377.6	12554	13162.9	9772.53	16652.7	13939.1	12514.1	12236.7	9258.25	11967.5	18279	16688.3	13900	15239.8	17787.2	8392.7	11527.6	11671.5	12412.1	14883.5	16188.6	12686.8	15012.2	19602	15351.8	11659.8	17330.9	12615	15317.7	17086.5	20090	8661.28	13988	13276.7	13421.6	10349.4
	9933.69	12125.9	11531.6	8080.7	10472.8	10158.1	9952.66	9155.46	13137.2	9789.11	8618.39	14036.9	9679.75	12386.5	12572.7	13181.7	9778.39	16672	13958.6	12525	12256.5	9273.13	11981.6	18308.6	16717.9	13922.7	15254.9	17814.6	8406.24	11542.7	11689.8	12434.9	14900.7	16207.8	12708.1	15028.6	19631.3	15381.7	11680.5	17361.7	12630.7	15327.9	17102.4	20121.9	8674.24	14015.4	13295.1	13441.6	10364.7
	9953	12139.2	11545.4	8088.73	10480.2	10173.2	9960.38	9160.75	13161.1	9805.08	8626.78	14054.2	9696.66	12395.4	12591.4	13200.5	9784.28	16691.3	13978.2	12535.9	12276.3	9288	11995.7	18338.3	16747.4	13945.2	15270	17841.9	8419.8	11557.8	11708	12457.6	14917.9	16226.9	12729.4	15045	19660.6	15411.5	11701.2	17392.4	12646.4	15338	17118.3	20153.8	8687.2	14042.8	13313.4	13461.6	10380
	9972.33	12152.5	11559.3	8096.77	10487.6	10188.4	9968.1	9166.04	13185.1	9821.05	8635.18	14071.5	9713.56	12404.4	12610	13219.3	9790.2	16710.6	13997.8	12546.8	12296.1	9302.87	12009.9	18367.9	16776.8	13967.8	15285	17869.3	8433.38	11572.9	11726.2	12480.3	14935.2	16246.1	12750.6	15061.3	19689.8	15441.4	11721.9	17423.2	12662.1	15348.2	17134.2	20185.7	8700.18	14070.2	13331.8	13481.6	10395.3
	9991.69	12165.8	11573.1	8104.82	10494.9	10203.6	9975.84	9171.35	13209	9837.01	8643.58	14088.7	9730.44	12413.3	12628.7	13238.1	9796.15	16729.9	14017.3	12557.7	12315.9	9317.74	12024	18397.5	16806.3	13990.3	15300.1	17896.6	8446.96	11588	11744.4	12503.1	14952.5	16265.3	12771.8	15077.7	19719	15471.3	11742.5	17454	12677.8	15358.4	17150.1	20217.5	8713.16	14097.6	13350.1	13501.5	10410.7
	10011.1	12179	11586.9	8112.89	10502.3	10218.7	9983.58	9176.67	13233	9852.96	8651.99	14105.9	9747.31	12422.2	12647.4	13257	9802.13	16749.1	14036.9	12568.7	12335.7	9332.6	12038.1	18427.1	16835.7	14012.8	15315.1	17923.9	8460.56	11603	11762.7	12525.9	14969.8	16284.5	12793	15094.1	19748.2	15501.2	11763.1	17484.7	12693.5	15368.6	17166	20249.3	8726.15	14125	13368.4	13521.5	10426
	10030.5	12192.3	11600.6	8120.98	10509.7	10233.8	9991.33	9182	13256.9	9868.9	8660.39	14123.1	9764.16	12431.1	12666.1	13275.8	9808.14	16768.3	14056.4	12579.6	12355.5	9347.46	12052.2	18456.7	16865	14035.2	15330	17951.2	8474.17	11618	11780.9	12548.7	14987.1	16303.7	12814.2	15110.4	19777.3	15531	11783.6	17515.5	12709.3	15378.8	17181.9	20281.1	8739.15	14152.4	13386.6	13541.5	10441.4
	10049.9	12205.5	11614.3	8129.07	10517	10248.9	9999.09	9187.35	13280.9	9884.84	8668.81	14140.2	9781	12440	12684.8	13294.7	9814.18	16787.5	14075.9	12590.5	12375.3	9362.31	12066.3	18486.2	16894.4	14057.6	15345	17978.5	8487.79	11633	11799.1	12571.5	15004.4	16322.9	12835.3	15126.7	19806.4	15560.9	11804.1	17546.3	12725	15389	17197.8	20312.8	8752.16	14179.8	13404.8	13561.4	10456.8
	10069.4	12218.7	11628	8137.18	10524.3	10264	10006.9	9192.7	13304.8	9900.77	8677.22	14157.3	9797.82	12448.9	12703.5	13313.6	9820.25	16806.6	14095.4	12601.5	12395.1	9377.16	12080.4	18515.7	16923.7	14079.9	15359.9	18005.7	8501.42	11648	11817.4	12594.3	15021.8	16342.1	12856.5	15143.1	19835.4	15590.7	11824.5	17577	12740.8	15399.3	17213.7	20344.5	8765.17	14207.2	13423	13581.4	10472.2
	10088.8	12231.9	11641.7	8145.31	10531.7	10279.1	10014.6	9198.07	13328.8	9916.69	8685.64	14174.4	9814.63	12457.8	12722.2	13332.5	9826.36	16825.7	14114.9	12612.4	12414.9	9392	12094.5	18545.1	16952.9	14102.3	15374.8	18033	8515.06	11663	11835.6	12617.1	15039.2	16361.4	12877.6	15159.4	19864.4	15620.6	11844.9	17607.8	12756.5	15409.5	17229.6	20376.1	8778.19	14234.6	13441.1	13601.3	10487.5
	10108.3	12245	11655.3	8153.44	10539	10294.1	10022.4	9203.45	13352.8	9932.6	8694.05	14191.5	9831.42	12466.7	12740.9	13351.3	9832.49	16844.8	14134.4	12623.3	12434.6	9406.83	12108.6	18574.6	16982.1	14124.5	15389.7	18060.2	8528.71	11678	11853.9	12639.9	15056.6	16380.6	12898.6	15175.7	19893.4	15650.4	11865.3	17638.5	12772.3	15419.8	17245.5	20407.7	8791.22	14262	13459.2	13621.2	10502.9
	10127.9	12258.2	11668.9	8161.6	10546.3	10309.1	10030.2	9208.84	13376.7	9948.51	8702.48	14208.5	9848.2	12475.6	12759.6	13370.2	9838.65	16863.8	14153.8	12634.3	12454.4	9421.66	12122.7	18604	17011.3	14146.8	15404.5	18087.4	8542.38	11692.9	11872.1	12662.8	15074	16399.8	12919.7	15192	19922.3	15680.2	11885.6	17669.2	12788.1	15430.1	17261.4	20439.3	8804.26	14289.4	13477.3	13641.1	10518.4
	10147.4	12271.3	11682.5	8169.76	10553.6	10324.1	10038	9214.24	13400.7	9964.4	8710.9	14225.5	9864.96	12484.5	12778.3	13389.1	9844.84	16882.8	14173.3	12645.2	12474.2	9436.48	12136.8	18633.3	17040.5	14169	15419.3	18114.5	8556.05	11707.9	11890.4	12685.6	15091.4	16419.1	12940.7	15208.2	19951.2	15710	11905.8	17700	12803.8	15440.4	17277.4	20470.8	8817.3	14316.7	13495.4	13661	10533.8
	10167	12284.4	11696	8177.94	10560.9	10339.1	10045.8	9219.65	13424.7	9980.29	8719.33	14242.5	9881.7	12493.4	12797.1	13408	9851.07	16901.8	14192.7	12656.2	12493.9	9451.29	12150.9	18662.6	17069.6	14191.1	15434.1	18141.6	8569.73	11722.8	11908.6	12708.5	15108.9	16438.3	12961.7	15224.5	19980	15739.8	11926.1	17730.7	12819.6	15450.7	17293.3	20502.3	8830.35	14344.1	13513.4	13680.9	10549.2
	10186.6	12297.6	11709.5	8186.13	10568.2	10354.1	10053.6	9225.07	13448.7	9996.16	8727.75	14259.5	9898.42	12502.3	12815.8	13426.9	9857.32	16920.7	14212.1	12667.1	12513.7	9466.09	12165	18691.9	17098.6	14213.2	15448.9	18168.8	8583.43	11737.7	11926.8	12731.3	15126.4	16457.6	12982.7	15240.7	20008.8	15769.6	11946.2	17761.4	12835.4	15461.1	17309.2	20533.7	8843.4	14371.4	13531.4	13700.7	10564.6
	10206.2	12310.6	11723	8194.33	10575.5	10369	10061.5	9230.51	13472.7	10012	8736.18	14276.4	9915.13	12511.2	12834.5	13445.9	9863.6	16939.6	14231.5	12678.1	12533.4	9480.88	12179.1	18721.2	17127.6	14235.3	15463.6	18195.8	8597.13	11752.6	11945.1	12754.2	15143.8	16476.8	13003.6	15257	20037.6	15799.3	11966.3	17792.1	12851.2	15471.4	17325.1	20565	8856.46	14398.8	13549.3	13720.6	10580
	10225.8	12323.7	11736.4	8202.54	10582.8	10384	10069.3	9235.95	13496.6	10027.9	8744.61	14293.2	9931.82	12520	12853.2	13464.8	9869.91	16958.5	14250.9	12689	12553.2	9495.66	12193.1	18750.4	17156.6	14257.3	15478.3	18222.9	8610.84	11767.4	11963.3	12777	15161.3	16496.1	13024.5	15273.2	20066.3	15829.1	11986.4	17822.8	12867	15481.8	17341	20596.4	8869.53	14426.1	13567.2	13740.4	10595.5
	10245.4	12336.8	11749.8	8210.77	10590.1	10398.9	10077.1	9241.41	13520.6	10043.7	8753.04	14310.1	9948.48	12528.9	12872	13483.7	9876.25	16977.3	14270.2	12699.9	12572.9	9510.43	12207.2	18779.6	17185.5	14279.3	15493	18249.9	8624.56	11782.3	11981.6	12799.9	15178.9	16515.4	13045.4	15289.4	20094.9	15858.8	12006.4	17853.4	12882.8	15492.1	17356.9	20627.7	8882.6	14453.4	13585.1	13760.2	10610.9
	10265.1	12349.8	11763.1	8219.01	10597.3	10413.7	10085	9246.87	13544.6	10059.5	8761.48	14326.9	9965.13	12537.8	12890.7	13502.6	9882.62	16996.1	14289.6	12710.9	12592.6	9525.19	12221.3	18808.8	17214.4	14301.3	15507.7	18276.9	8638.29	11797.1	11999.8	12822.8	15196.4	16534.6	13066.2	15305.6	20123.6	15888.5	12026.3	17884.1	12898.7	15502.5	17372.8	20658.9	8895.68	14480.7	13602.9	13780	10626.4
	10284.8	12362.8	11776.5	8227.27	10604.6	10428.6	10092.8	9252.35	13568.6	10075.3	8769.91	14343.7	9981.76	12546.6	12909.4	13521.5	9889.02	17014.9	14308.9	12721.8	12612.4	9539.94	12235.3	18837.9	17243.2	14323.2	15522.3	18303.9	8652.03	11811.9	12018	12845.7	15214	16553.9	13087.1	15321.7	20152.1	15918.2	12046.2	17914.7	12914.5	15512.9	17388.7	20690.1	8908.76	14508	13620.7	13799.8	10641.8
	10304.5	12375.8	11789.7	8235.53	10611.8	10443.4	10100.7	9257.84	13592.5	10091.1	8778.35	14360.5	9998.37	12555.5	12928.2	13540.5	9895.45	17033.6	14328.2	12732.8	12632.1	9554.68	12249.4	18867	17272	14345	15536.9	18330.8	8665.78	11826.7	12036.2	12868.6	15231.5	16573.2	13107.8	15337.9	20180.6	15947.9	12066.1	17945.4	12930.3	15523.3	17404.6	20721.2	8921.85	14535.3	13638.4	13819.6	10657.3
	10324.2	12388.8	11803	8243.81	10619	10458.3	10108.6	9263.33	13616.5	10106.9	8786.78	14377.2	10015	12564.3	12946.9	13559.4	9901.91	17052.3	14347.4	12743.7	12651.8	9569.41	12263.4	18896	17300.7	14366.8	15551.4	18357.8	8679.53	11841.4	12054.5	12891.4	15249.1	16592.4	13128.6	15354	20209.1	15977.5	12085.8	17976	12946.2	15533.8	17420.5	20752.3	8934.94	14562.6	13656.2	13839.3	10672.8
	10343.9	12401.7	11816.2	8252.1	10626.3	10473.1	10116.5	9268.84	13640.5	10122.7	8795.22	14393.9	10031.5	12573.1	12965.6	13578.3	9908.4	17071	14366.7	12754.7	12671.5	9584.12	12277.5	18925	17329.4	14388.6	15565.9	18384.6	8693.3	11856.2	12072.7	12914.3	15266.7	16611.7	13149.3	15370.1	20237.5	16007.2	12105.6	18006.6	12962	15544.2	17436.4	20783.3	8948.03	14589.8	13673.8	13859.1	10688.2
	10363.7	12414.6	11829.4	8260.4	10633.5	10487.8	10124.4	9274.36	13664.4	10138.5	8803.66	14410.6	10048.1	12582	12984.4	13597.3	9914.92	17089.6	14385.9	12765.6	12691.1	9598.82	12291.5	18954	17358.1	14410.3	15580.4	18411.5	8707.07	11870.9	12090.9	12937.2	15284.3	16631	13170	15386.2	20265.9	16036.8	12125.2	18037.2	12977.8	15554.6	17452.3	20814.3	8961.13	14617.1	13691.5	13878.8	10703.7
	10383.5	12427.6	11842.5	8268.72	10640.7	10502.6	10132.3	9279.88	13688.4	10154.2	8812.1	14427.2	10064.6	12590.8	13003.1	13616.2	9921.46	17108.2	14405.2	12776.6	12710.8	9613.51	12305.5	18982.9	17386.7	14432	15594.9	18438.3	8720.85	11885.6	12109.1	12960.1	15301.9	16650.2	13190.6	15402.3	20294.3	16066.4	12144.9	18067.7	12993.7	15565.1	17468.2	20845.2	8974.23	14644.3	13709.1	13898.5	10719.2
	10403.2	12440.5	11855.6	8277.05	10647.9	10517.3	10140.2	9285.42	13712.3	10169.9	8820.53	14443.8	10081.1	12599.6	13021.8	13635.1	9928.04	17126.8	14424.3	12787.5	12730.5	9628.19	12319.6	19011.7	17415.2	14453.6	15609.3	18465.1	8734.64	11900.3	12127.3	12983	15319.5	16669.5	13211.2	15418.3	20322.5	16095.9	12164.4	18098.3	13009.6	15575.6	17484.1	20876.1	8987.34	14671.5	13726.7	13918.1	10734.6
	10423	12453.3	11868.7	8285.38	10655.1	10532	10148.1	9290.96	13736.2	10185.6	8828.97	14460.3	10097.6	12608.4	13040.6	13654.1	9934.64	17145.3	14443.5	12798.5	12750.1	9642.84	12333.6	19040.6	17443.7	14475.2	15623.7	18491.8	8748.43	11915	12145.5	13005.9	15337.2	16688.8	13231.8	15434.4	20350.8	16125.5	12183.9	18128.8	13025.4	15586	17499.9	20906.9	9000.44	14698.7	13744.2	13937.8	10750.1
	10442.8	12466.2	11881.7	8293.73	10662.2	10546.7	10156	9296.52	13760.2	10201.3	8837.41	14476.9	10114	12617.2	13059.3	13673	9941.27	17163.8	14462.7	12809.4	12769.8	9657.49	12347.6	19069.4	17472.1	14496.7	15638.1	18518.5	8762.23	11929.6	12163.6	13028.8	15354.8	16708.1	13252.3	15450.4	20378.9	16155	12203.4	18159.3	13041.3	15596.5	17515.8	20937.7	9013.55	14725.8	13761.7	13957.4	10765.6
	10462.7	12479	11894.7	8302.1	10669.4	10561.4	10164	9302.08	13784.1	10217	8845.85	14493.4	10130.5	12626	13078	13692	9947.93	17182.2	14481.8	12820.4	12789.4	9672.12	12361.6	19098.1	17500.5	14518.2	15652.4	18545.2	8776.04	11944.2	12181.8	13051.7	15372.5	16727.3	13272.8	15466.4	20407.1	16184.5	12222.8	18189.8	13057.1	15607	17531.6	20968.4	9026.67	14753	13779.1	13977	10781.1
	10482.5	12491.8	11907.6	8310.47	10676.6	10576	10171.9	9307.66	13808	10232.7	8854.28	14509.8	10146.9	12634.8	13096.7	13710.9	9954.62	17200.6	14500.9	12831.3	12809.1	9686.73	12375.5	19126.8	17528.9	14539.6	15666.7	18571.9	8789.86	11958.8	12200	13074.6	15390.1	16746.6	13293.2	15482.4	20435.2	16213.9	12242.1	18220.3	13073	15617.5	17547.5	20999	9039.78	14780.1	13796.5	13996.6	10796.6
	10502.3	12504.6	11920.5	8318.85	10683.7	10590.6	10179.9	9313.24	13831.9	10248.3	8862.72	14526.3	10163.3	12643.6	13115.5	13729.8	9961.34	17219	14520	12842.2	12828.7	9701.33	12389.5	19155.5	17557.2	14561	15681	18598.5	8803.68	11973.4	12218.1	13097.5	15407.8	16765.9	13313.6	15498.4	20463.2	16243.4	12261.3	18250.7	13088.9	15628	17563.3	21029.6	9052.9	14807.2	13813.9	14016.1	10812
	10522.2	12517.4	11933.4	8327.25	10690.8	10605.2	10187.8	9318.83	13855.8	10263.9	8871.16	14542.6	10179.6	12652.4	13134.2	13748.7	9968.09	17237.3	14539.1	12853.2	12848.3	9715.91	12403.5	19184.1	17585.4	14582.3	15695.2	18625	8817.51	11987.9	12236.3	13120.4	15425.5	16785.1	13334	15514.3	20491.2	16272.8	12280.6	18281.2	13104.8	15638.5	17579.1	21060.2	9066.01	14834.3	13831.3	14035.7	10827.5
	10542	12530.2	11946.2	8335.66	10698	10619.8	10195.8	9324.43	13879.7	10279.5	8879.59	14559	10195.9	12661.1	13152.9	13767.7	9974.86	17255.6	14558.1	12864.1	12867.9	9730.48	12417.4	19212.7	17613.6	14603.6	15709.4	18651.6	8831.34	12002.5	12254.4	13143.2	15443.2	16804.4	13354.3	15530.2	20519.1	16302.2	12299.7	18311.6	13120.7	15649	17595	21090.7	9079.13	14861.3	13848.5	14055.2	10843
	10561.9	12542.9	11959	8344.07	10705.1	10634.4	10203.8	9330.04	13903.5	10295.1	8888.03	14575.3	10212.3	12669.9	13171.6	13786.6	9981.66	17273.8	14577.1	12875	12887.4	9745.03	12431.4	19241.2	17641.7	14624.9	15723.5	18678.1	8845.18	12017	12272.5	13166.1	15460.9	16823.7	13374.6	15546.1	20546.9	16331.5	12318.8	18342	13136.5	15659.6	17610.8	21121.1	9092.25	14888.4	13865.8	14074.7	10858.5
	10581.8	12555.6	11971.7	8352.5	10712.2	10648.9	10211.8	9335.66	13927.4	10310.7	8896.46	14591.6	10228.5	12678.6	13190.3	13805.5	9988.5	17292	14596.1	12886	12907	9759.55	12445.3	19269.7	17669.8	14646.1	15737.7	18704.5	8859.02	12031.5	12290.6	13189	15478.6	16842.9	13394.8	15562	20574.8	16360.8	12337.8	18372.3	13152.4	15670.1	17626.6	21151.5	9105.37	14915.4	13883	14094.1	10874
	10601.7	12568.3	11984.4	8360.94	10719.3	10663.4	10219.8	9341.28	13951.2	10326.2	8904.89	14607.9	10244.8	12687.4	13209	13824.4	9995.36	17310.2	14615	12896.9	12926.6	9774.06	12459.2	19298.1	17697.8	14667.2	15751.8	18730.9	8872.88	12045.9	12308.8	13211.9	15496.3	16862.2	13415	15577.9	20602.5	16390.1	12356.7	18402.6	13168.3	15680.6	17642.3	21181.8	9118.48	14942.4	13900.2	14113.6	10889.5
	10621.6	12580.9	11997.1	8369.39	10726.4	10677.9	10227.8	9346.92	13975	10341.7	8913.32	14624.1	10261	12696.1	13227.6	13843.3	10002.2	17328.3	14634	12907.8	12946.1	9788.56	12473.1	19326.5	17725.7	14688.3	15765.8	18757.3	8886.73	12060.4	12326.8	13234.7	15514	16881.4	13435.1	15593.7	20630.2	16419.4	12375.6	18433	13184.2	15691.2	17658.1	21212	9131.6	14969.3	13917.3	14133	10904.9
	10641.5	12593.6	12009.7	8377.86	10733.4	10692.3	10235.8	9352.56	13998.8	10357.2	8921.75	14640.3	10277.2	12704.8	13246.3	13862.2	10009.2	17346.4	14652.9	12918.7	12965.6	9803.03	12487	19354.8	17753.6	14709.3	15779.8	18783.6	8900.59	12074.8	12344.9	13257.6	15531.7	16900.6	13455.2	15609.5	20657.9	16448.6	12394.4	18463.2	13200.1	15701.7	17673.9	21242.2	9144.72	14996.3	13934.4	14152.4	10920.4
	10661.4	12606.2	12022.3	8386.33	10740.5	10706.7	10243.8	9358.21	14022.6	10372.7	8930.17	14656.4	10293.4	12713.5	13265	13881.1	10016.1	17364.4	14671.8	12929.6	12985.2	9817.48	12500.9	19383.1	17781.4	14730.3	15793.8	18809.9	8914.45	12089.2	12363	13280.5	15549.4	16919.9	13475.3	15625.3	20685.5	16477.8	12413.2	18493.5	13216	15712.3	17689.6	21272.3	9157.84	15023.2	13951.5	14171.7	10935.9
	10681.3	12618.8	12034.8	8394.81	10747.5	10721.1	10251.9	9363.87	14046.4	10388.1	8938.6	14672.5	10309.5	12722.2	13283.6	13900	10023.1	17382.4	14690.6	12940.6	13004.7	9831.91	12514.8	19411.3	17809.2	14751.2	15807.7	18836.2	8928.32	12103.5	12381	13303.3	15567.1	16939.1	13495.3	15641.1	20713	16506.9	12431.9	18523.7	13231.9	15722.8	17705.3	21302.4	9170.95	15050.1	13968.5	14191	10951.4
	10701.3	12631.4	12047.3	8403.3	10754.6	10735.5	10259.9	9369.54	14070.2	10403.5	8947.02	14688.6	10325.7	12730.9	13302.3	13918.9	10030.1	17400.4	14709.5	12951.5	13024.1	9846.32	12528.7	19439.5	17836.9	14772.1	15821.6	18862.4	8942.2	12117.9	12399.1	13326.1	15584.8	16958.3	13515.3	15656.8	20740.5	16536	12450.5	18553.9	13247.8	15733.4	17721.1	21332.4	9184.06	15076.9	13985.5	14210.3	10966.8
	10721.2	12643.9	12059.7	8411.81	10761.6	10749.9	10268	9375.21	14093.9	10418.9	8955.44	14704.6	10341.8	12739.6	13320.9	13937.7	10037.1	17418.3	14728.3	12962.4	13043.6	9860.71	12542.5	19467.6	17864.6	14792.9	15835.5	18888.5	8956.07	12132.2	12417.1	13349	15602.5	16977.5	13535.2	15672.6	20767.9	16565.1	12469	18584.1	13263.7	15744	17736.8	21362.3	9197.17	15103.7	14002.4	14229.6	10982.3
	10741.1	12656.4	12072.1	8420.32	10768.6	10764.2	10276.1	9380.89	14117.6	10434.3	8963.86	14720.6	10357.8	12748.2	13339.5	13956.6	10044.1	17436.2	14747	12973.3	13063.1	9875.08	12556.3	19495.7	17892.2	14813.7	15849.3	18914.6	8969.95	12146.5	12435.1	13371.8	15620.3	16996.8	13555	15688.3	20795.2	16594.2	12487.5	18614.3	13279.5	15754.5	17752.4	21392.2	9210.28	15130.5	14019.3	14248.8	10997.8
	10761	12668.9	12084.5	8428.84	10775.6	10778.5	10284.2	9386.58	14141.3	10449.7	8972.27	14736.5	10373.8	12756.9	13358.2	13975.5	10051.2	17454	14765.8	12984.2	13082.5	9889.42	12570.2	19523.7	17919.7	14834.4	15863.1	18940.7	8983.84	12160.7	12453.1	13394.6	15638	17016	13574.8	15703.9	20822.5	16623.2	12505.9	18644.4	13295.4	15765.1	17768.1	21422	9223.39	15157.3	14036.1	14268	11013.2
[truncated: 7,707 more rows]
[truncated: 211 more columns]

## Sheet: Analysis
Cell:	Peak Time 1	Peak Time 2	Peak Time 3	Peak Time 4	Peak Time 5	Peak ZT 1	Peak ZT 2	Peak ZT 3	Peak ZT 4	Peak ZT 5	Peak ExT 1	Peak ExT 2	Peak ExT 3	Peak ExT 4	Peak ExT 5	Peak 1 luminescence value	Peak 2 luminescence value	Peak 3 luminescence value	Peak 4 luminescence value	Peak 5 luminescence value	Trough Time 1	Trough Time 2	Trough Time 3	Trough Time 4	Trough Time 5	Trough Time 6	Trough ZT 1	Trough ZT 2	Trough ZT 3	Trough ZT 4	Trough ZT 5	Trough ZT 6	Trough ExT 1	Trough ExT 2	Trough ExT 3	Trough ExT 4	Trough ExT 5	Trough ExT 6	Trough 1 luminescence value	Trough 2 luminescence value	Trough 3 luminescence value	Trough 4 luminescence value	Trough 5 luminescence value	Trough 6 luminescence value	Rising Edge Halfmax Time 1	Rising Edge Halfmax Time 2	Rising Edge Halfmax Time 3	Rising Edge Halfmax Time 4	Rising Edge Halfmax Time 5
[truncated: 260 more rows]
[truncated: 44 more columns]
