# Supplementary material for: Single cell model for re‐entrainment to a shifted light cycle
Source: FASEB J. 2022 Sep 3;36(10):e22518. doi: 10.1096/fj.202200478R (PMC9543151; doi:10.1096/fj.202200478R)
Supplement: Supplementary file 11 — Dataset S10 [file FSB2-36-0-s018.xlsx]

## Sheet: Information
Cell num	X	Y	Size
1	85.125	142.875	8
2	86	146.5	6
3	86	149.5	6
4	87.2	152.4	5
5	89.125	157.875	8
6	92.5	158	6
7	95.5	149.5	4
8	95.875	153.125	8
9	97	158	9
10	101	157	9
11	102	166	9
12	103.667	154.333	3
13	105.333	151.333	3
14	108	154	9
15	108.6	101.2	5
16	112	100	9
17	112.714	152.143	7
18	114	156	9
19	115	146	9
20	116	103	9
21	116	150	9
22	118	98	9
23	119	154	9
24	119.5	103	6
25	120	110.5	6
26	120	149	9
27	120	167	9
28	121.333	98.6667	3
29	122.6	103.8	5
30	122.875	139.875	8
31	123	155	9
32	123	108	3
33	125	112	9
34	125	116	9
35	125	122	9
37	126	128	9
38	126	131.5	6
39	126	143	9
40	126	148	9
41	126.25	137.25	4
42	127.75	119	4
43	128.6	111.2	5
44	129	135	9
45	129.2	140.4	5
46	129	153	9
47	130	123.5	6
48	130	127	9
49	130	130.5	6
50	129.5	144	6
51	131	116	9
52	131	119.5	6
53	132	108.5	6
54	132	112	9
55	133.5	126.5	4
56	134.5	118	6
57	134.875	122.875	8
58	135.5	108.5	4
59	137	129	9
60	137	132.5	6
61	137.875	114.125	8
62	138	119	9
63	138	125.5	6
64	138.5	122.5	4
65	151.125	113.875	8
66	158	121	9
67	159	116	9
68	159	124.5	6
69	160	111	9
70	164	126.5	6
71	165	99	9
72	165	123	9
73	168.5	98	6
74	169	112	9
75	169	130	9
76	169.5	136	6
77	170.714	124.857	7
78	171.875	98.125	8
79	173	101.5	6
80	173	110	9
81	172.875	135.125	8
82	174	126.5	6
83	175	123	9
84	175.5	98.5	4
85	178	112	9
86	178	134	9
87	180.125	99.125	8
88	182	116	9
89	183	132	9
90	183	135	3
91	183	138	9
92	185	107.5	6
93	187	121	9
94	189	113	9
95	189.5	135	6
96	193.5	118	6
97	195	123	9
98	197.8	138.4	5
99	199	114	9
100	199.125	120.875	8
101	199.125	128.875	8
102	202.333	121.667	3
103	202.714	130.143	7

## Sheet: Raw Data
Cell:	1	2	3	4	5	6	7	8	9	10	11	12	13	14	15	16	17	18	19	20	21	22	23	24	25	26	27	28	29	30	31	32	33	34	35	37	38	39	40	41	42	43	44	45	46	47	48	49	50
	11757.4	14409.3	14442	15422.4	15336	18598.5	24253.2	23979.8	22028.7	23640.4	14953.9	27019.3	30080	26881.3	6260.2	6097.56	26867.7	21347.7	33051.2	7903.44	28351	5781.89	22436.6	7581.67	14100.2	26408.6	13294.2	5817	7857.4	29609.8	19959.4	10977	13828.6	17572.8	23332.7	25978.8	27956.5	24924.1	21153.4	27730.2	18415.8	11568.8	25930.3	22558.8	16622.4	19695.7	22111.6	24115	20253.3
	9921.38	13158	14771.5	13166.8	14837.2	15245	20852.5	19106.1	18638	20847.7	10922.8	22763.7	28318.3	19857.3	6222.4	6658	24373.1	16599.8	27973.7	7649.78	23711.8	6547	18515.6	7752.33	13958.5	22085.8	9886.78	6152.33	8100.2	26026.8	15862.1	11116.7	14477.6	17008.7	19976.1	21245.9	23714.8	19190.7	16425.8	22076.8	16498.2	11978.8	20405.3	17567.6	11905.6	16901.3	18717.4	21173	13854
	9025.25	11712.2	12653.5	11154.2	12695.4	12721.5	17385.5	16439.2	15791.3	18292.2	9872.5	21355.7	26341.3	17192.6	6639.4	7088.78	22811.1	14516	25885.9	8940.44	21799	7238	16478.2	8724.67	14788.5	19935.9	8789.11	6312	9017.4	22312.4	13402.9	12575	14995.9	17890.6	18356	19151.4	20474.8	15948.3	14324.1	19557	15622.5	12499.2	17928	14936.6	10178.1	15045.8	16665.9	17984.2	12037.3
	8818.88	10083.5	10694	9910.4	10448.4	11329.8	15221.5	14121.8	13878	15661.6	9118.12	19519	22398.3	15216.1	6752.4	7527.78	21113.1	13200	23170.4	9480.11	19207.6	7358.44	14692.9	9398.33	14873.2	18093.2	8319.33	6387	9831	18603.9	12527.3	13529.7	14925.7	16991.3	17171.2	17721.8	18020	13867.9	12721.2	17312.8	14760.5	11876.8	15721.8	12903.4	9356.33	13361	14976	15450.2	10482
	7430.62	8905.5	8957.67	8775.6	9100.25	9662.83	12281	12056.1	11203.4	13125	8159.12	16693.7	19927.7	13736.2	6734	7146.56	19040.6	12061.8	20684.2	9657.89	17300.6	7128	13012	9294	13866.2	15346.6	7855.44	6120	9745.2	15470.9	11310.8	12725	14105.4	15866	16740.6	16192	16027.8	12075.9	11322.8	14643.8	13780.5	11586	14119.2	11916.6	8683.33	12256.7	12915.9	13417.5	9937
	6911	7867.33	8237.5	7742	8240.75	8374	11062	10559.8	9824.33	11653.9	7771.62	14947	17592.3	12766.7	6392.6	6943.56	17778.9	11825.8	18679.2	9262.11	15987	6675.56	12313.9	9254.83	13472.5	14604.8	7765.44	6090.67	11106.4	13530.9	10899.9	11941.7	13188.2	14803.8	15141.6	14822.9	14571.2	11192.1	10330.2	13215.2	13052.5	10829.4	12912.2	10527.4	8688	11072.3	11990.2	12216	9368.67
	6609.75	6879.67	7281.67	7497.2	7917.38	7966.83	9906.5	9718.25	9125.89	10676.4	7859	13375.3	16152	12853.8	5995.8	6598	16545.6	11956.8	17440.1	9116.11	15043.1	6271.33	12269.1	9002.33	12985.3	14109.3	8361.22	6012.67	9033	14580.5	11583	11319.7	12743.7	13880	14915.3	13710.9	13194.2	10762.8	10223.7	12718	12348.8	10270	11826.7	10571.6	8857.89	10990.2	11614.2	11676.5	9465.17
	6495.38	7337.5	7872.5	8175.2	7925.88	7944.17	9717.25	9666.12	9129.44	10615.8	8100.75	13356.3	15653	13467.7	5905	6751.44	15201.4	12326.7	16999.1	9189.56	14806.2	6286.33	12628.7	8990.83	13501.5	14286.4	8962.44	5943.67	9382.2	12540.4	12111.3	11572.3	12424.9	14031.9	15724.4	13434.3	13398	11144.7	10644.7	12542	12555	9956.4	12136.4	10344.8	9467.78	11511.8	11305.8	11442.5	10116.8
	7040.88	8243.83	9022	8931.2	8325.12	8407.67	10077.2	10011.8	9443.89	11073.8	8937.38	13786	16473	14859.3	6007.4	6860.22	15094.1	12967.7	16649.3	9431.56	14478.9	6661.67	13731.4	9128.67	14377.2	14498	9750.89	6284	9501.6	12876.2	13063.3	12066.7	12859.2	14692.4	16631.2	14111.8	15011.7	11751.8	11928.4	13739.2	13435.8	10091.8	13454.9	11564	10718.8	12593.7	12402.3	12790	11299.2
	8410.62	9217.83	10182.2	9374.2	9635.12	9312.17	10777.2	11069	10472.2	11742.9	9774.25	15185.3	17818.3	16831.9	6216	7219	16372.4	13867	17432.4	10001.3	15767.6	7126.33	14912.4	9733.5	15489.5	15426.7	10174.4	6256.67	10076.6	13975.5	14489.8	12761.7	13789.9	16151.6	17912.3	15756.9	16715.3	13820.4	13767.3	15187	15018.5	10415.8	14798	13042.6	12494.3	14112.5	13945	14469.5	12512.2
	10864.8	11082	11697.5	10441.2	10782.8	10720.8	12212.5	12726.2	11698.3	13009.6	11164.6	15337.7	20050	18284.3	7051.6	7216.89	17665.6	15227.4	19225.8	10754.9	17216.1	7334.56	16661.2	10622.3	15937.7	16791.7	11316.7	6845.67	10675.6	15209.1	16080	12781.7	14450.6	17568.3	19764.8	17909.9	18615.5	15132.3	15935.4	16286.8	16845.5	11237.6	16803.8	15022.2	13996.8	15482.5	15827.8	16343.8	14612.2
	10542	12705.8	12676.8	11650	12003.9	11827.2	13388.5	14561.4	12976.8	14891.4	11924.1	17920.7	20968	19523.9	7324	7688.11	19309.3	16316	20150.1	11399.7	18932.1	7545	18950.4	10967.2	17023.3	17967.4	12454	7203.67	11000.8	17340	17357.7	13580	15253.3	19204	21650.2	19392.7	20584.5	16846.6	18060.3	19248	18571.8	11973	19238.6	15909.8	15486	17214.2	18131.1	18788.3	15751.3
	11321.4	13561.3	14051.5	12725.6	12809.6	12788.3	15048.2	16027.9	14649.9	16245.7	12778.4	18677.7	22595.3	20950.6	7941.4	7781.44	20491.7	17578.2	21622.6	12167.4	20159.2	7950.33	20201.2	11570.8	18104.8	19567.6	12928.7	7616.33	11610.6	19215.9	18350	14078	16503.6	20871.3	23519.8	21482.7	22306.2	18942.4	19790	20637	20171.8	13088.6	21532.1	16831.8	16446.9	19659.5	20231.1	20626	17216.3
	12765.6	14872.3	15289.8	13092.4	13708	14119.5	15677.8	17892.6	16049	17546.8	13233.8	20911.3	23771	22258.7	8244.8	8163.11	21462	18098.1	22735.6	12940.4	21004.3	8147	21131.9	12321.8	19018	20236.1	13066.3	7878.33	11388.8	21006.2	19437.9	14923.3	17339.8	21824.7	24295.2	22984.8	23289.2	20790.4	20941.6	21658.8	20767.8	13731.6	23163.6	17838.8	16517.7	20338.2	22128.7	22659.3	18244.5
	13221.5	15953.3	16011.3	13536	13408.9	15085.5	17581.5	19844.8	17421.8	18923.7	13696	21799.3	25304	23038.2	9157	8794.56	20992.6	18313.6	23615.9	13730.2	21887.3	8211.78	21665.7	12229.2	19912.3	20696.7	13266.6	8082.67	11353.4	23057.1	19808.3	14400.7	18287.4	22844.9	24669.9	25135.7	24964.5	21811.6	21692.6	22996	21498.2	14392.4	24013.9	18403.2	16244.3	21355.7	23280.3	23388.7	18631
	14314.6	16624.7	15589	14069.8	13886.9	15994.2	18230.8	21405.9	18214.9	19839.1	13976.6	23054.3	25784.3	24017.3	9396	8458.22	21897.1	18256.9	24782.4	13428	22449	7890.22	22093.6	12269.8	21819.2	21569.4	12693.6	7815.33	11590	23923.4	19610.8	14551	18425.2	23028.8	25197.2	25877	25878.3	22640.3	21720.2	23449.8	22171.2	14207.4	24453.3	18511.6	16216.4	21907.5	24177.9	24050.2	18691.7
	14468.7	16695.3	15102.3	13659	14079.9	16206.7	18831.8	21450.1	17976.1	20373.8	13969.6	23847	25116.8	23468.8	9248.6	8640.11	21504	18293.6	25583.8	13413.3	23436.3	7829.33	22632.4	11673	20517.3	22459.4	12060.4	7499	11265.8	24553.4	19781.7	13931.7	18036	22458.2	24878.3	27200.4	26505.7	23614.8	22397.3	23208.5	21968	13956.4	24705.6	18597.2	15659	21697.2	24239	24263.5	18562
	14386.6	16451.3	14391.5	13724.4	14130.2	16718.7	17859.2	22423.5	17153.4	19700.1	15142	25858.7	24381.7	25157.9	9103	8889	21361.9	17287.8	25384.7	14269.1	23349.4	7672.56	23563.1	11359.3	20060.8	21965.7	11625.6	8025	11156.4	24091.9	18729.9	13773.7	18107.9	23104.8	24552.8	26639.9	26430.2	23850.4	23070.1	22795.8	21831	13233.2	23593.9	18449	14577.1	21870.7	24565.8	24423.3	18916.3
	13465.8	15738.7	13733.8	13330.6	13589	17201	18133.8	22104.9	17115.2	19240.3	14974.2	25170.3	23805.3	23939.9	9038	8659.56	20384.1	17337.7	25493.3	13884.8	22261.9	7450.11	22666.9	11116.8	20339.3	21318.3	10895.8	7186.67	10598	23955.1	17262.6	13821	17965.8	22712	23671.2	25962.1	26193.8	23006	22130.3	21538.5	20605.2	12645.8	22536.4	18512.6	13117.7	21354.8	23764.7	23845.7	17956.5
	13093.1	15343.3	12699.7	13163.6	13068.9	16560.2	17967.8	21718.9	17336.6	19637.3	14244.1	24313	23188.3	23260.9	9446	8983.56	19905.9	16850.7	25239.6	13463.7	22178.2	7179.22	21619	10531.8	20259.3	21752.7	9875.89	7533.33	10107.6	23283.6	16739.9	13380.7	16846.6	21609.2	22637.3	25124.1	25834	22353.4	21248.7	20541	19034.8	12567.3	22183.8	17798.8	12871.2	20908.7	22220.3	23176	17198.5
	13022.8	14586.7	12375.3	12822.4	12813.4	16083.5	18344	21131.5	16695.9	19425.3	13601.1	22768.3	21245.7	22290.2	9298.6	8911.33	20406.6	16001.7	24995.9	13189.8	21674.1	7247.56	19805.9	10357.2	20243.5	21819.2	9061.56	7201	10121.4	22549	16340.1	13620.7	16520.9	20482.9	21558.4	24223.2	25897.3	20711	20080.8	19622.2	18166.2	12018.6	21733.9	16483	11941.4	19968	21536.3	22241.2	16401.5
	13113.8	13608.8	11407.5	11504.4	12745.5	15400.5	17735.5	20480.2	15974.6	18558.9	12791.8	21142.3	20758	21614.4	9162.6	8785.56	17825.1	14801.3	24746.7	12857.2	20884.8	6891.44	17727.1	10319.5	19969.2	21309.9	8499.22	6824.67	9802.8	21355	15554.2	13499	15710.3	19368.7	20706.8	22803.1	24851.2	19328	19466.7	18591.2	17682.5	11783.6	20330.6	16519.4	11107.4	20058	20758.6	21234.8	15207.3
	12954	13121.2	10522.7	11164.4	12153.4	14222.8	17848.5	19466.4	14857.2	17924.2	12313.5	19042.7	19625.3	20589.8	9026.8	8641.11	17126	13607.1	24101.1	12385.4	20194.9	6657.89	16535.8	10120.2	19332.3	20826.4	7918.56	6789.33	9656.6	20248.9	14294.1	12611.7	14956.3	18260.3	19884.4	21438.1	23258	17826	17800	17750.2	16994	11178.8	18952.6	15055.8	10374.2	18740.5	19774.2	19551	13846.2
	12119.6	12186.2	10281	10711	11089.6	13492.5	17027.5	18054.4	14266.8	17058	11594.4	17538.3	18828	19951.9	8872.2	8546.89	16468.1	13091.6	23230.8	11708.1	19013	6642.78	14830.4	9585.83	19317.3	19825.4	7447.67	6606	9310	19507.6	13409	12103.7	14392	17041.7	18860.3	20609.8	22956.2	16548.9	16197.2	16399.8	16499.2	11092.8	17437.2	14337.2	9734.11	17119.5	18388.8	18785	12808.7
	11603.1	11762.2	9635	9920.4	10500.2	12608.8	17084	17089.4	13110.8	15583.6	11135.9	16101	17500	18640.4	8922.2	8683.44	15427.1	12485.2	22557.8	11713	17864.8	6721.44	13464.2	9831.83	18866.2	19053.8	6974	6783	9248.4	19121	12239.2	12200.3	14272.4	16249.7	18246.8	19728.7	22230.8	15368.8	15019.2	14949.2	15398.5	10851.8	16472.3	13066.6	9313.78	16323	17274.2	17626.5	11462.3
	10979.8	11284	9516.67	9585.8	10305.4	11893.5	16570.8	16520.4	12197	14894.2	11301.2	15087.7	17005.7	17120	8718.8	8545.11	14983	11184.2	21201.8	11349.1	16374.3	6831.33	12712.3	9758.67	17789.3	18577.3	6679.67	6790.33	9478.2	17954.4	11135.8	12093	13930.7	15698.1	17236.6	18611.8	21753.3	14532.8	13261.2	13803.5	14337.8	10416.2	15056.1	12336.6	8445.44	15312.8	15780.2	15679.7	10701.8
	10119.6	10014.5	8815.5	8761	9457	11272.2	15623.8	15333.6	12127.7	13942.1	10949.4	14206.7	15034	15572	8637.6	8164.44	14313	10323.8	19862.6	11285.6	15606.6	6972.78	12041	9636.33	17855.8	17505.7	6586.78	7320.67	9239.8	17112.1	10431.1	11953	13575	15320.6	16571.3	17526.3	21118.8	13739.7	12454.8	12812	13565.8	10288.2	13994.8	11610.4	8494.67	14012.7	14632.8	14687.8	9456.17
	8947.25	9440.67	8599	8463.2	8888.5	10238.7	15483.2	14160.6	10993.6	12936.4	9579.62	13855.3	14724.3	14350.8	8460.6	8151.78	12937.1	9513.11	18838.1	11317.9	14302.8	6995.56	11256	9828	17941.7	16395.3	6225.44	7786	9253.6	16045.8	9607.78	11907.7	13636.2	15056.1	15730.2	16635.1	20569.8	12821.3	11778.2	12599	13207.8	10325.2	12912.4	10847	8259.44	13525.3	13851.6	14011	8717
	8471.38	8674	8445.67	8456.6	9050.5	9770.5	14432.2	13605.8	10413.2	12150.2	9482.75	13159	14132.3	13469.3	8216.6	7891.11	12089.6	9459.89	17857.7	11308.4	14108.4	7270.89	10727.3	9811.83	17737.5	16340.8	6160.44	8039	9608.2	15877.8	8962.22	11811	13877.3	14936.3	15379.4	17326.3	20583.5	12293.4	11631.3	11959.5	12753.8	10278.6	12492.1	10546.4	8063.11	11855.8	13041	12866.8	8108
	8360.38	8305.83	8491	8224	9331	9608	14150.5	12804.6	10677	11254.7	9645.75	12622.7	12700.7	12624.7	8028.4	8000.56	11854	9415.56	16662.6	11593.3	13364.7	7646.89	10781.7	10362.2	17724.8	15692.4	6458.22	8687.33	10389.6	15085.6	8964.89	12158.7	14011.9	15660.8	15617	17117.8	20195.2	12139.6	11224.6	11807.5	13246.2	11226.8	12297.1	10226.8	7972.22	12037.5	12678.8	13095.7	8356.33
	7862.25	8036.5	8438.67	7951	9360.62	9485.5	13683	12217	10495.9	10863.3	9772.5	11950.3	12357.7	12180.9	7950.4	7855	11663.7	9193	15918.2	11304.9	12947.1	7800.33	11487.4	10551.3	17910.3	15040.3	6844.78	9355	12272	14242.2	8831.89	12594.7	14190.4	16340.6	15435.9	16922.2	19163.7	11663	11262.3	11877.2	12638.8	11951.4	11930.4	10552.6	7648.22	12209.2	12287.8	12292.2	8748.17
	7717.5	7899.5	8286.83	7653.4	9302.38	9387.67	14025	11638	10410.7	10758.4	9452.75	11653	12021.3	11403.8	8029.4	7869.22	11066.6	9212.78	15431.9	11277.4	12734.8	7977.44	12447.6	11016.7	18888.3	14463.6	7334.89	9283.67	10746.4	13946	8986.56	13517.7	15135.7	17225.7	16138.2	16807.7	17986.3	12020.2	11537.8	11684.2	13111.2	13463.6	11791.4	10656	7894	12433.5	12052.7	12167	9061.17
	7601.88	8505.33	8395.83	7575	9176.75	9749.17	13844.8	11297.2	10558.6	10241.4	9033.5	12084.3	12163.3	11515.4	7919.6	8019.78	11262.6	9291.78	17713.7	12049.3	12844.9	8341.44	13293.9	11628.7	20104.3	14427.6	7597	9519	11360	14289.5	8933.33	13804.3	16247.3	18473.2	16835.7	16817.6	17827	12271.7	11909.2	11871.5	13919.2	14284.2	12244.8	10731.6	8201.11	12522.3	12218.7	12044.3	9220.5
	8229.5	9133.17	9232	7914.2	8964.25	9976	13708	11964.9	10988.8	10660.8	9000.62	12415.3	12327	11856.9	8182.4	8334	11780	10018.2	15352.6	12358.2	12536.8	8790.56	14054.6	11799.2	20712.5	14229.7	8115.78	9494	11591	15043.9	9640.56	14596	16959.6	19447.8	17808.2	18027	16851.3	12900.2	12162.4	12184.8	15401.8	14357.4	12384.4	11212.2	8852.56	13598.8	12626.4	12813.8	10092.7
	9058.62	9512.5	9752.33	8200.6	9424.75	10123.3	13939	12157.1	11428.3	11388.2	8767.38	13618	12649	11872.4	8535.4	8643.78	11971.1	10831.6	16073	13065.7	13296	8914.33	14460.3	12299.2	20719	15204	8590.67	9650.67	12183	15317.4	10451.4	15153.3	18056.2	20265.6	18066.1	18688.3	16881.2	13697.8	13158.2	12739.8	16675	15675.6	13137.3	11465.8	9761.33	14651.7	13738.8	13534	11107.2
	9710	10234.5	10387.8	8662.8	9914	11372	13540.8	12383.8	11837.7	11945.1	9178.62	13790.7	13314.3	12073.1	8605.2	9008	12596.3	11580.9	16778	13456.1	13811.3	9270.78	14606.4	12801.2	21817	15726.7	8754.56	9782	12751	15879.1	10675.1	16718.3	19099.3	21214.3	18872.2	19484.6	17668.2	14729.1	13972.1	13395.2	17514.5	16280	13940	12511.6	10997.4	16134.3	14878.7	14559.8	12537.7
	10495.6	10697.5	10905	9620.6	10068.4	11966.3	13948.8	13450.2	12460.7	12036.3	10431.5	14618.3	14090.7	12985.8	8911.8	9073.56	13554.1	12337.2	16824.2	13974.9	14696.2	9646.11	15040.6	12974.8	22990.3	15896.1	8881.56	10225.7	12484.4	16441.4	11684.7	16734	19810	22661	19609.2	20649.6	18793.2	15684	14959.3	14690.8	17880.5	16970	14295.1	13822	11796.1	17042	16386.4	15634.2	13856.3
	11134.8	11339.8	11802.3	10490.6	10570.5	12111.2	15103.5	13976.5	13085.1	13013	10879.4	15193.7	15267.3	14738.9	9387.2	9255.89	14419.9	13107.7	17367.9	14323.9	15610.3	9370.33	14904.9	14151.2	23604.2	16134.1	9301.22	9647	12434.4	17282.6	12559.6	17073.7	20306.8	23139.7	20589.6	21140.4	19273.8	16914.4	15461.7	15456	18599	16848	15003.4	14889	12149.1	18279.3	17320.2	16758.7	14939.2
	12198.9	11761	11295.3	10620.4	10507.8	12666	14947.2	14131.4	13870.3	13376.1	10996.6	16503.7	16359	15851.2	8965.6	9347.11	15786.4	13635.1	18619	14716.5	17128.1	9295.67	14776.9	13581	24006.8	16926.3	9289.22	10043.3	12871.2	18807.6	13230.6	17369	20574.6	23135.6	21088.4	21650	19683.8	17563.2	15859.3	16407	19643	16925.8	15239.9	14969.8	12667.6	19447.2	18310.7	17235.7	15424
	12485.9	11965.2	12041.7	10584.2	11021.2	12959.2	15234.5	14202.5	14178.7	13570.8	11297.2	16106.3	17343	16802.7	9321.4	9172.33	15964.3	14017	20312.2	14638.8	18126.8	9629.44	14778.4	13344.7	24436.2	17717.9	9489.11	9456	12592	19459	13212.4	17613.3	20611.6	22793.7	22067.7	21789	19602.5	17584.4	15845.9	16909.2	20295.8	16381.8	15575.4	15463.8	12469.1	20358.5	19479.8	17981.2	15963.2
	12165.8	11542.8	12128.2	10683.2	11073.5	13630.2	15235.5	15001.2	14698.4	13499	11073.8	15909.7	18216.7	17081.6	9280	9269.78	16092.7	14321.1	20319.1	14117.6	18945.6	9673	14790.2	13025.3	24285.8	17945	9436.44	9428.33	12427.8	19951.2	13568.3	17199.3	20387.6	22420.4	22015.8	21576.3	19198.8	17312.6	15830.1	17136.5	20848.5	15863.2	15375.1	15521.8	12303.8	20569.8	20224.3	18292.5	15184.3
	12899.8	11506.2	11859.2	11181.6	10642.2	14353	15908	15762.1	14481.8	13763	11379	15819.3	18879	17167.6	9137.2	9351.33	15997.7	14195.8	20268.4	13912	18712.1	9120	14029.4	12998.8	24030.7	17647.6	9461	8567.33	12039.2	20264	12865.6	16963	19851.2	21600	21600.8	21459.3	18971.5	17495.3	16564.2	17323.8	20373	15171	14990.4	14689.8	12077	20161.8	20039.7	18327.7	14380.5
	13084.6	11218.2	11490.7	10488.8	10693.6	14670.7	16369.5	15526.5	14076.2	13852.7	10799.2	14889.3	18633.3	16915.9	9095.8	9377.78	16147.3	13294.3	20043.2	13675.8	18335.1	8798.89	13343.7	12566.5	22792.2	17510	8912.22	8825.33	11459.2	19874.6	12847.7	16045.7	19111.7	20807.3	21446.8	21755.2	18918	17359.7	16201.8	17267	20123.2	14708.2	14787.6	14455.8	11956.3	19263.8	19344.3	16941.5	13740.7
	12433.2	11001.3	11360.3	10246	10335.2	14433.2	15300.5	17425.8	13540	13972	10048.8	14367.7	18379.7	16919.9	8485.8	9113.11	15520.6	12593.4	19876.3	12842.9	17861.7	8748.56	12402.3	11839.3	22102.2	16206.6	8849.22	8201.67	11179	19596.2	12484.3	15875	18447.7	19569	20634.8	20771.8	18633.7	16457.1	15073.3	17067.5	19223.8	14008.2	13929.2	13510	10994.7	17781.8	18575.3	17112.7	12352.5
	11480.6	9686.67	10451	9840.6	10068.4	13732.5	14884.5	14789.8	13230.3	13680.4	9922	13932.3	17120.3	16314.9	8537.6	8567.11	15282.6	11696.1	20149.4	12154	17177.7	8306.44	12059.8	11445.3	20557.2	15598.8	8197.44	7933.33	10527	19075.1	12262.2	14512.7	17364.4	18765.4	20264.9	20158.2	17350	15834.7	14372.3	17045.5	18594.5	13214.8	13211.8	13090.6	11046.4	16856.8	17500	16059.2	11365.2
	10575.6	9183.5	10310.8	9221	9870.12	13372.2	14409.5	14325.6	12568.7	13182.6	9983.12	13569.3	16584.3	15877.6	8266	8483.67	14529	11053.8	19862.7	11995	16704.7	8293.44	11635.2	10756.5	19428.7	14892.8	7494.22	7689.33	10595	17847.9	11541.1	13889	16026.4	17648	20274.8	18534.2	16421.7	15174.9	13201.2	16062.5	17769.2	12844.4	12173.1	12111.4	10302.3	15511.3	16572.4	14549.8	10475.7
	9788.75	8846.67	9678	8977.2	9468.88	13133.8	14343.2	13850.9	11669	12121.3	8925.25	12779.3	15610.3	15030.2	7929.8	8309.78	13875	10242	19403.6	11358.6	15074.6	8379.78	10723.2	10266.8	18870	13604.6	6691.22	7288.33	10103.8	16413.9	10686.2	13550.7	15303.3	16335.7	18956.4	17675.1	15979.3	13388.4	12610.8	14758.2	17194.5	12376	11645	10361.6	9295.67	14883.3	15632.7	14326.3	9271.5
	9412	8426.5	8986.83	8337.8	9107.62	11943.5	13816.2	13126.1	10732.6	11720.8	8232.88	11525.7	14655.3	13662.3	7547.4	8216	13225.3	9464.22	17580.9	11027.3	13877.9	8406.56	9739.22	10198.7	18262.2	11972.2	6273.33	7572	10170.8	15080.1	10050.8	12926.3	14609.1	15514.2	19207.2	17191.1	15231.8	12289.7	11579.1	13807.8	16546.5	11846.2	11110.8	9744.8	8252.11	13681.8	14352	13413.7	8391.83
	8608.5	7995.33	9197.67	7768.8	8553.38	10729.5	12990.8	12547.5	10063.6	11067.9	7903	11410	14799.3	12745.3	7714.8	8299.22	11471.7	8626.11	16681	10901.3	12251.7	8405.56	9619.44	9981	17622.5	10955.2	5944.11	7542.67	9832.2	13952.8	9341.56	13086.7	13828.7	15254.4	19538.6	16767.8	14476	11111.4	10970.9	12827.2	16134	11780.4	10318.7	8814.6	7648.78	12760.3	13396	13046.7	7652.17
	8286.25	7796.17	8994.17	7558	8468.5	9729.33	12886.2	12049.4	9536.56	10819.2	7856.25	10866.3	13783.7	12119.9	7660.8	8278.22	10451.3	8025.67	15673.9	10981.6	11148.7	8394.11	9125.78	9845	17150.7	9950.56	5697.89	7480.67	9803.6	13079.2	8434.89	12614.7	13687.7	14554	18870.6	15980.2	13438.8	10346.1	10365.6	11832.8	15872.5	11397.2	9512.56	8238	6858.44	12232.5	12202.4	12126	7119.5
	7905.75	7660.17	8687.83	7178.2	7948.25	9362.33	12356.5	11422.2	9500.56	10211.2	7734.5	9927	12556.3	10770.3	7752.4	8274.78	9484	7449.44	14898	10986.3	10217.4	8457.22	8559.11	9547.17	16871.2	9413.11	5478.89	7737	9084.4	11947.5	8250.89	12479	13488.1	14157.2	18045.2	14941.7	12421.2	9660.56	9252	10588.5	15174	11546	9103	7778.4	6722.56	14239.5	11328.9	11206.7	6809.33
	7516.25	7620.17	8479.5	7214.8	7817.25	8560	11645.2	11140.2	9208.89	9496.44	7205.25	9696.33	11492	9869.44	7398.6	7930.78	9304	6962.67	13638.1	11140.3	9364.89	8061.78	8529.56	9495.5	16237	8680.11	5434.33	7123.33	9223.2	11415.6	7423.44	11828	13345.3	14008.1	16753.3	14050.2	12035.3	9127.56	8745.44	9915.5	13945.8	11302	8718	7443.6	6291.89	10637.8	10236.8	10449.3	6384.33
	7536.62	7810.5	8361.67	7114.4	7479.12	8030.33	11543.8	10916.9	9225.78	9081.33	6749.75	9500.33	11754.7	9503.78	7615.4	8229.78	8933.71	6759.89	13365	11348.8	9100.56	8280.78	8805.67	10116.8	16530.5	8565.67	5552.11	7526	9660.8	11292.2	6949.89	11838	13332.6	14946.9	15649.6	13776.7	11409	8838.22	8472.22	9870	13620.8	11105.6	8364.78	7309	6350.67	10587.5	10349.7	10365.7	6540.5
	7786.5	7794.33	8148.5	7076.8	7534.38	8086.5	11687.2	10648.8	9017.11	9389.11	6759.88	9565	11299.3	9010.67	7598.2	8279.89	8443.29	6720.22	12911.6	11778.1	9045.11	8559	9239.67	10147	17398.8	8627.67	5729.11	8073.33	9807.4	11627	7231.22	12088	13783.1	15710.6	15380	13931.4	11252.8	8945.56	8716	10079.8	14004.2	12060	8429.56	7624	6861.11	10213.5	12309.8	9983.67	6652.5
	7798.62	8267.83	7932	7206	7600.88	7849.5	11574.8	10757.4	9133.56	9346.78	6786.75	9825.33	11125	9185.33	7810.4	8328.56	8462.86	7139.22	12644.9	12677.8	9388.78	8608.44	9661.11	10174.5	17545.7	9244.56	5994.22	8235.33	9989.3	11976.9	7664.67	12317.7	13955.1	16607.1	15958	14304.8	11628	9431.11	9328.78	9816.25	13832	12811.2	8995.89	8350.4	7491.56	10682.7	10357.1	10086.8	6907.67
	8061.88	8421.5	8246	7775.8	7900.12	8182.5	12360.5	11094.2	9360.33	9632	7097.75	10781.3	11611.7	9593.67	7875.8	8385.78	9048.14	7741.89	13040.3	13042.9	9795.11	9138	10151.7	10600.5	18441.8	9891.67	6394.89	8615.33	10064	12583.5	8058.33	12574	14513.8	17289.9	16160.1	15289.3	12504	10209.3	10335.2	10460	14646.2	13370.4	9404.67	8748	8310.78	11182.2	11264.9	10432.3	7685.67
	8214.25	8896.67	8271.83	8244.4	8382.75	8625.5	12460	11272.2	9804.89	10220.4	7134	10725.7	11819.7	10130.1	8071.6	8915.89	9840.71	9014	13883.2	13554.3	10672.3	9428.44	11033.3	11829	18808.8	10791.9	6680.78	8645.33	10711.8	13746.6	8786.56	13670.3	15421.9	18243.2	16430.1	16375.7	13144.5	11192.3	11208.4	11419.2	14976.2	14442	10154.3	10122.8	9612.11	12102	12751.1	10769	8102.5
	8719	9783.17	9711.33	8870.8	8366.5	9128.17	13276.8	11917.5	10003.7	10547	7524.62	11485.7	12598.3	10652.4	8297	9059.33	10423	10045.1	14746.4	14200.2	11490.2	9682.11	11932.8	12150.7	19830.8	11704.4	6993.44	9333.67	11312.2	14897.8	9673.22	13693	16085.9	19207.8	17387.9	17504.2	14168.8	12320.9	12060	11865.5	15835.8	15181.6	11195.3	11089.8	10377.9	13071.2	13925.3	11463	9438.5
	9445.75	10702.2	9199.17	9053.2	9084.25	9673.67	14616.8	12893.9	10939.9	11632.3	7923.75	12633.7	13420	11255.6	8653.2	9120.22	11299.4	11454.8	15992.2	15353.2	12739	10084	12789.9	13322.8	20916	12865.2	7584.44	9721	11969.4	16156.2	10414.3	14281.3	16936.6	20312.6	18164.2	18337.9	15129.2	13214.6	12634.8	13099	16569.5	15466	12259.6	11745.6	11717.1	14045.3	15443.4	13084.2	10612.8
	10170.9	11017.5	9862.33	9513.4	9011.62	10038	15045.2	13713	11420.3	12365	8381.5	13566	14336.3	12276.1	8936.6	9820.33	12350.1	12077.1	16938.4	16139	13894.9	10472.2	13556.3	13612.2	21309.7	14181.7	8311.78	10118.7	12203.4	16929.4	11045.7	15356	17709.9	20790.2	19357.2	19572.9	16427.5	14277.3	13170.7	14705.8	17993.8	16561.8	13734.1	12967.6	12615.7	15203.5	16534.2	13778.2	11549.7
	10966	11463.7	10563	10057.6	9611.25	10624.8	15347.5	14263.4	11905.6	12750	9027.38	14921.3	15781	13536.4	9180.2	10143.1	13175.1	12916.3	18254.7	16452.9	15467.2	10612.7	13867.2	14231.2	21531.7	14972.2	8996.33	10158.3	12841.4	18043.9	11678.3	15510.3	18035.7	21650.2	19829.2	21193.2	17991.8	15365.1	14456.2	15382.5	18672.8	16674.6	14702.6	13687	13175.4	16635.2	17595.2	15223.3	13051.8
	11547.9	11955	10648.8	10037.8	10102.6	11329	16037.2	14767.4	12388.2	13539.4	9836.38	15753.3	16723.7	14719.7	9452	10637.3	14781.4	13498.4	19094.7	16852.3	17060.6	10959	14170.4	14736.2	22646.5	16452.7	9927.89	10051.7	13026	19126.8	12381.4	16278.7	19059.4	22804	21066.9	21843	19357.8	16682	15270.8	16054	20621.2	17074.4	15571.6	14724.8	13652.4	17868.7	18497.7	15988.5	13516
	12000.8	12191.7	10460.5	10239	10545	11706.8	16569	15071.2	13118.1	14238.7	9996.88	16084.3	18779	15716.3	9696.6	10500.1	15734.1	15075.7	19598.9	16780.1	17983.8	11017.1	14075.1	15159.8	23263.8	17581.4	10924.9	10171.7	13534.2	20626.1	12584.6	17197.7	19726.1	23295.2	22082.9	21985.8	20271.5	17922.7	16183.9	16767.5	20769.8	17565.4	15989.6	15305.6	14175.2	19008.7	19033.9	16603.7	13927.5
	12357.6	11717.3	10176	10511.4	10645.4	12232.8	16185.2	15367.1	13202.3	14423.6	10416.6	16755.7	20303.7	16517.2	9782.2	10930.6	16257.9	15057.4	19755.7	16089.7	18757.1	10675.7	14169.6	15084.2	23431.2	17891.2	11135.8	9713.67	13376.8	21583.4	12742.8	17343.7	19985.6	22740.2	21986.6	22163	20411.8	18413.9	16071.9	17971.5	20499.8	16911	15981.8	15834.4	14231.3	19666.2	19366	17710.3	13947.2
	12760	11331.3	10440.5	10833.2	10429.2	12446.5	16818.2	15850.8	13945.2	14807.6	10441.8	17221.7	21782	17232.6	10005.6	10750.2	16128	15215.9	20556.3	15620.8	18967.3	10376.9	14418.1	14957.3	23103.2	18314.7	11334.7	9740.67	13460.8	21386.8	12582	17162	20264.2	22414	22007.8	22103.6	20634.5	18456.8	16183.6	18163.8	20787.8	16716	16236.4	15714.8	14103.7	19220.3	19769.1	17781.3	13600
	12592.4	11325	10689.2	10075	10602	12851	16899	15861.8	13437	14382.4	10547.5	16997.3	21942	17995.7	10019.4	10929.1	16169	15333.1	21553	15287.6	18845.2	9999.89	14204.3	14511.2	23398.5	18745.9	11298.8	9806.33	13559.8	22060.4	12527.3	17296.7	20545.7	22251.6	22257.3	22320.6	21306.2	18340.9	15776.7	18513.2	20588	16298.2	16389.7	15979.2	13833.8	19616.5	19885.7	17818	13696.7
	12410.9	11229.7	10564.8	9979.2	10830	13171.3	16820.8	15606.8	12743.2	14536.9	10486.4	16752	21122.7	18271	9546.6	10417.1	16395.6	15106.3	21537.8	14733.3	18605.6	9863.78	13867.2	14306.3	22802	18119.3	10860.9	9579	13528.8	21753.9	12504.9	16629.7	19658.3	21102.3	22185.4	22231.4	21422.5	17949.2	15143.4	18482.2	20401.8	15811.6	16030.4	15342.4	13634.3	19863.5	19500	17858.8	12836.5
	12069.6	10229.3	10699.2	9722.8	10741.1	13099.2	16476	15692.9	12865.3	14061.3	10771.9	16131	21006	17865.3	9684.2	10817.1	16144.4	14465	21760	14369.9	18379.9	9746.44	13413.7	14418.7	22066.2	17108.8	10576.8	9362	12969.6	21604.2	12861.6	16905.3	19332.7	20669.4	21919.6	22439.6	21667.5	17129.7	14809.2	18095	19801.8	15436	15339	15867.6	13514.7	19687.5	19530.8	17895	12539.2
	11934	9758.83	11041.5	10364.4	10457.1	12795	16420.5	15297	12423.4	13235.4	10801.2	15921.7	20980.7	18868.4	9567.8	10620	16361.9	14362.1	21323.9	13999.7	18397.9	9861.67	13231	14045.8	21568	17379.6	10057.7	9196	12661	21021	12602	16104.7	19095.3	20317.3	22311.9	21749.9	21796.7	16410.9	14287.9	17807	19489.5	15260.4	14718.4	14686.2	12906.7	18947.3	18991.1	17669.2	11982.5
	11445.5	9808	10723.5	9958	10458.6	12483.8	16110.2	14705.5	11994.2	12660.8	10349.4	15188.7	20480.3	17449.7	9484	10489.4	16071.4	14097	20706.9	13648	17970.7	9999.44	13395.1	13136.8	21375	16753	9765.89	8965.67	11862.6	20647.4	12360.9	15960.7	18354.9	20106.6	21084.7	20578.6	20738.3	16215.9	13977.9	17252.5	18704.8	15088	13872.4	13913.4	12222.8	17963	18399.3	16788	11130.3
	10885.4	9473.67	10375	9876.4	10567.2	12296.2	15555.2	13999.2	11799.8	12156	10076.5	14297.7	20347.7	16995.3	9467.6	10192.6	16006	13881.6	20561.9	13505.7	17255.7	9642.67	13207.3	13103.7	20919.7	16558.6	9264.22	9326.67	12240.2	20144.2	12054	15294.3	18098.4	19488.8	20670	20186.6	20550.8	15655.1	12956.1	16856.8	18677.2	14266	13587.1	12963.8	11036.7	17888.2	17962.2	16856.3	10718.5
	10149.9	9285.67	10090.8	9208.8	9922	11725	14918.8	13646	11513.3	11476.1	9675.25	13844	19495	16864.6	9764.4	10085.9	15591.4	13298	20089	13714.3	16734.2	9469	13218.1	12713.8	20171.7	15784.1	8784.89	8768.67	11909.6	19164.1	11592.2	15307.3	17627.6	18657	19731.7	19483.1	19636.2	14729.6	11771.2	15510.5	18058.5	14161	13405.2	12237.4	10187.7	16581	17553.1	16619.7	9908.5
	9936.88	9033.83	9654.17	9147.2	9760.38	11287.7	14358.5	13178	11347.7	10962.9	9446.5	13251.3	19221.7	16902.2	9385.2	10116.1	14966.1	12487.7	19493.7	13279.1	15975.3	9343.44	12486.3	12341.8	20235.5	14886.1	8604.56	8746.33	11742.2	18460.5	10933.1	14802.7	16978.3	18182	19333.2	19034.6	18707	13835.7	10921.9	15116	17332	14175.2	12343	11374.2	9304.89	16147.5	16895	16138.5	9450.17
	9749.5	8760	9001	8525.2	9467.75	11020.3	13878.2	12862	11332.9	10898.7	8966.12	12759.3	17973.7	16080.4	9618.8	10084.3	14341.9	12272.4	18641.8	13206.8	14982.9	8969	12048.3	11999.7	19845.6	13904.6	8075	8827.33	11896.6	17495.4	10888.9	14361	16615	17977.9	19033.2	18766.6	17809.7	12930.4	10323.7	14213	16743	13183.8	11554.1	10770.8	8808.44	15105.2	16268.2	16197.2	8974.5
	8905	8568.67	8670.17	8375.2	8951.88	11205.8	13808.5	12358.6	11685.9	10446.1	8202.88	12465	17014.3	15716.7	9083.8	9863.44	13812.7	12408	18147.4	13076.4	14951.9	9334.89	11895.4	11611.2	19497.5	13696.9	7701.22	8781.33	11772.4	16917.8	10137.9	14686.7	16465.3	17963.1	18374.7	18565.8	17648.8	12859.4	10274.9	14285.5	16237	13372.6	11342.7	10658	8538.22	14630.3	15445.9	14730.2	8933.67
	8497.62	8530.33	8166.67	8340.4	8894.12	11148	13820.8	12427.9	11832.4	10275.1	8177.12	12126.3	16089.7	15465.8	9457	9910.56	13584.7	11912.6	18380.7	13531.6	15135.2	9732.11	11845.3	11721.8	19771.3	14285.6	7513.78	8780.67	11359.4	16335.2	9928.22	14517.7	16633.9	18254.7	18758.3	18821.1	17681.5	12728.7	10184.6	13655	16132.8	13565.6	11413.9	10136.8	8385.11	14340	15121.6	14349	9137.33
	8619.25	8890.67	8399.5	8196.4	8993.88	11031.3	13838	12434.9	12119	10545	8284.62	12461	16687	14521.4	9625	10059.7	13475	11820.2	17296.6	14253.7	15053.3	9609.89	11690.9	12214.3	19795.5	14448.9	7753.44	8491.33	11694	16253.2	9787.67	14491.7	16764.9	18226	18631.8	18744.6	17507.5	12581	9985.11	13074	15848.2	14288.4	11328.4	10237.8	8365.22	14087.5	15514.2	14648.5	8891.67
	8657.88	9127.17	8418.17	8482.2	8884.88	11206.5	14075.8	12994.4	12111.7	10619.1	8296.12	12439	16230.3	14655	9460.2	9927.33	13738	11628.1	17310.7	14798.7	15108.1	9699.78	11668.8	12578.2	21221.2	14570.6	7573.56	9218	12042	16591.4	9796.89	15373.3	16677.4	18582.7	18530.8	18996.2	17497.8	12861.6	10223.2	12425.5	15505.2	15353.2	11499.8	10384.8	8294.11	13825	14997.1	14541.8	9109.17
	8771.75	9388.5	8198	8625.6	9398.38	11276.2	13792.5	13237.5	12620.2	10849.9	8491.12	13188.3	16617.3	14678.9	9930.8	10262.7	14173.7	11984.7	17229.9	15328.9	14709.6	9663.22	11732.7	13399.5	21134.7	14756.7	8143.78	9117.33	12367.8	17207.8	10071.7	15516.7	17173	19661.3	19121.1	19135.1	17723.8	13493.3	10714.2	13417.2	16342.8	15969.8	11998.1	10540.8	9105.78	14193.3	15383.4	14565	9673
	9400.38	10153.8	8621.67	8860.4	9437	11137.7	14343.8	13824.2	12053.8	11224.6	8774.75	13129	16549	14495.7	10579.4	10613.7	14329.1	12699.4	17276.2	15809.6	15278.4	10155	12285.2	13816	21967.8	14826.6	8220.89	9383.33	12659.4	17916.1	10032.8	16473.7	17458.1	20320.8	20119.2	19955.2	18087	16135.7	11194.6	13369.2	16764.5	16615.2	12476.8	11094	9490.22	14921.2	16209.1	15080.3	10517
	9744.5	10644.2	8883.67	9674.2	9301.12	11921.2	15088	14034.6	12206.7	11648.4	8921.38	14032.3	17752.7	15315.1	10957.6	10754.7	14941.3	13159.2	17875.1	16152.2	15626.3	10702.9	12650.8	14681.7	22583.8	15286.6	8671.44	9825.33	13267.4	18567.1	10500.1	16391.7	18065.8	20520.3	21302.4	21387.1	18641.3	14498.8	11421.4	14089.5	17337	16923.4	13424	12035.6	10198.7	15388.5	16832.7	15332.8	11129.8
	10072	11181	9001.33	9713.2	9581	12238.2	15261.5	14063.4	11915.9	12697.2	8849.62	15335.7	18457	15778.6	11381.6	11291	15254.7	13615.9	18071.2	16345.1	15891.6	11272.3	13742.7	15230.8	23101.7	15570.8	9425.44	10395.3	13317.4	18879.9	11235.4	16745	18251.7	21648.3	22096.3	22398.2	19282	14748	12289.8	14824	18281.2	16780.4	14203.7	12682.6	11345.1	15941.5	17470.6	16052.7	11759.5
	10570.8	11409.3	10407	10170.8	9641	12343.3	15627.5	14726.9	12404.7	12926.6	8989.88	16196.3	18835.7	15830.9	11851	11790.1	15322	13887.3	18938.4	17284	16209	11777.2	14084.7	15438.8	24052.2	16219	9772	10913	13943.2	19947.5	11927	17978	18654.8	22358.4	22940.4	23729	20270.2	15823.9	12918.7	15730	18729.8	17163.2	15226	13316.4	11872.4	17037.3	18451.9	17114.7	12595.5
	11187.5	12597.7	10191.3	10192.6	9885.25	12454.2	16545.8	15476.9	12433.9	13732.1	9057.75	17041.7	19233.7	16302.6	11934.6	11962.3	15565.7	14438.7	19318	17509.6	17354.7	12397.6	14545.9	15756.8	24354.5	17137.6	10585	11166.7	14532.4	20173.8	12750.2	18317.3	18995	22599.4	24172.6	24950.7	21343.2	16075.8	13947	16977	19564.5	16919.4	15885.4	14247.8	12906.7	17703.5	18955.3	18144	13386.8
	11895.2	12930.3	10590.5	10297.8	10311.9	12424.3	16820.2	16072.5	12932.8	14475.3	9583.88	17659.3	19867.7	17311.9	11815.2	11884.8	16007.3	14802.8	20028.8	17414.6	18069	12624.6	15450.1	16330.7	24686.2	17749	12098.6	11649	15144.8	20889.8	13125.8	18442	19479.1	22510.1	24650.8	25573.4	22809.7	16651.9	15061.8	17486.8	20264.2	17078.4	16817	14950	13420.6	18578.5	20162.1	18824.3	14151.7
	11963.9	12633.2	10481.7	10609.8	10593.6	12361.7	16888.2	16623.8	13080.9	15046.1	9659.25	18593	21436.7	17487.4	12054	11920.9	17343.7	15722.8	20331.2	17456.8	18628.1	12665.7	15917.2	16804.5	24299.3	18164.2	13628.8	11782.7	15307.4	21453.6	13587.2	18743.3	19910.7	22550.2	24937.1	26325.1	23297.3	17398.2	16115.3	18221.2	20158.2	16510.6	17143.3	15838.8	13973.4	19047.2	20772.9	18741.2	14268.5
	11440.6	12288.8	10391.8	10784.6	10562.5	12700.2	16581.8	16498.6	13236.1	15587.2	9771.75	19023.3	21265.7	18293.8	11871	12184.3	17909.7	15806.3	21030.9	17869.6	19265	12777.6	16357.1	17059	24162.3	18293.4	14228.7	11822.7	15202.2	22215.4	13510.7	19252	20026.2	22292.3	25652.1	26312.8	23577	17899.8	16267	18640	21206.2	16655.4	17635.7	16279.6	14452.2	19725.8	21451.6	19395.3	14387.2
	11797.1	11640.3	10313.8	10392	10344.9	12979.7	16631.2	16265.6	13354.8	15685.3	9701.25	19035.3	21668.3	18492.9	11798.2	11832.2	18602.1	15900.1	21248.2	17516.8	19386.8	12494.6	16369.2	16749	23947.8	18680	14380.4	11234.3	15297.4	23043	14174.8	18513.7	19598.8	22171.6	25491.6	26276.1	23758.7	18066.9	16526.8	19281.5	20900.8	16080.8	17839.8	16512.6	14669.4	20139	21977.4	20005.2	14668.3
	11715	11209.7	10269.5	10333.6	10806.2	12801.8	16601.8	16106.8	13303.2	15384.3	9970.5	19481.3	22048.3	19138.1	11470.8	11980.4	19113.1	16051.1	21411.1	17035	20074.4	12426.8	16110.8	15642.8	23030.3	19379.2	13810.9	11318	14981	23228.4	14114.8	18310.7	19315.2	21292.3	25630.6	26922	23671	18456.3	16486.8	19972.2	21055	15808.4	17800.6	17350	14653.6	20619.5	22352.4	20016.8	14526.7
	11667.4	10941.3	10176.5	10152.2	10233.5	12482.2	16436.2	15524.6	13501.2	14911.9	9945.38	19068	21966	19247	11714.4	11842.1	19430.6	16145.6	21579.3	17008.9	20487.2	11961.6	16556.1	15644.7	23307.2	19600.2	13680.9	11269	14964.6	23410.5	14284	18222.7	19111.6	21204.6	25782.1	27002	23928.2	18400.8	16428.1	19712.2	20540.8	15630.2	17889.2	17465.2	14740.2	21040.3	22624.3	20669.5	14530.3
	11298	10553.8	9984.17	10003.6	9867.5	12731.5	16301	15246	13962.9	14932.7	10154.2	18718.7	22241.3	19416.4	11490.8	11811.4	20059.3	15773.1	22227	16741.4	20632.4	11909.8	16401.7	15314.7	22985.2	19383.7	13311.2	10683.3	14118.4	22827.9	14177.2	17439	18944.3	20654.3	25439.8	26791.1	23615.5	18355.4	16669.3	19824.2	20316.5	14940.4	17125.9	17146.4	14748.2	20461.7	22142.3	20279.8	14532.8
	10778.5	10046.7	9995.33	9891.2	9713.38	12818.3	15635	15058.2	13726.6	14902.9	10221.9	18166.7	22528	19514.3	11262	11679.4	20048.7	15824.9	22329.3	17034.6	20143.6	11371.6	16268.6	14523	22526.7	19781.9	13235	10296	13334.4	22624.2	13968	16255	18492.8	20023.8	25017.1	26177.1	23242.5	18057.3	16446.1	19356	20119.2	14807.4	16838.2	16845	14632.4	19752.3	21398.2	20293	14128.7
	10402.1	10033	9920.67	9813	9458.5	12231.5	15714.8	14626.8	13647.7	14535.8	9888.25	18452.3	22073.7	19980.2	11569	11760.7	20267.3	15895.6	22272.8	16574.1	20154.3	11100.3	16111.3	13838.8	22269.5	18737.7	13052.8	10548	12924	22085.5	13767.6	16519	18400.3	18890	24743.8	25098.8	22071	17543.3	15583.7	19222.5	19610	14740.6	16090.6	16037.8	13746.1	19161.5	21199.8	19762.3	13218.7
	9885.38	9662.5	9567	9542	9312.25	12165.5	18021.5	14104.6	13327.2	14256.6	9889.38	17306.7	21639.7	19877.2	11071	11569.4	19979.7	15555	22182.8	15793.9	19962	11010.9	15797.7	13688.3	22161.8	18517.9	12356.2	9924.33	12823	21253.8	13529.7	16992.2	18272.8	19211.9	24404.6	24241.9	21605	16747.6	14704.6	18377	19071.8	14685.6	15663.4	15118	12749.2	18201.5	20503.2	19533.7	12790
	9132.88	9299.67	9386.67	9098.6	9124.31	12341	14296.5	13571.9	13247.6	13965.2	9693.88	16633.3	21423.7	20059.9	10704.2	11470.3	19158.1	15097.9	21210	15800.3	19337.1	10594.9	15024.2	13086.8	21795.2	18047.1	11831.1	10172.7	12608.8	21088.6	13393.8	16136.3	18337.1	19204.3	24220.8	24236.4	20374	16591	14286.2	17504	19217	14149.2	14802.7	14812.6	12428.7	17470.2	19751.6	18632.3	12355
	8297.62	9245	8869.17	8708.6	8636.5	11504	13987	12823.1	12795.7	13330	9104.5	16305	20717	19248.4	10515	11217.4	17998.9	14153.6	21245	15374.1	18630.7	10220	13776.8	13209.5	21556.5	17261	11383.3	9437	12360	19786.8	12549.8	15915	17862.1	18798	23063.9	23847.8	19682.7	15792.4	13115.6	16872	18506.8	14701	13961.7	13785.8	11286.4	16988.2	19283.8	18209.2	11693.7
	8260	8732	8615.17	8529.4	8476.75	11838.7	13671.2	12451.2	12841.3	13068.7	8621.25	15374.7	20328.3	18534.3	10405.4	10896	17094.6	13809.3	20526.2	15661.2	17822.9	10002.2	13024.1	13172.3	21416.3	17322.1	10456.2	9557.33	11981.2	18752.9	11788.6	15557	17664.8	18669.9	22489.8	23482.3	19331.3	15407.1	12467.8	15663	18482.8	14106.8	13620.7	12692.2	10781	15713.2	18535.7	17434	10627
	7609.38	9229.92	8499.17	8134	8241.62	11424.2	13140.5	11846.4	12599	12722.7	8611.5	14898	19840.3	18075.9	10224	10614.8	16952.9	13323.2	19834	15076.3	17191.1	9616.89	12180.8	12800.5	20586.2	15425.4	9186.56	9193.33	11861.4	18191.9	11186	15489	17250.8	18295.9	21932.7	22041	18333.5	14473.3	11357.9	14987.8	17785.2	13978.2	12802.8	12567.9	10052.3	14913.3	17563.1	16617.8	9943
	7459.38	8241.83	8111.67	7896.2	8280.12	11446.3	12382.5	11507.8	12386.2	11939	8214.62	13779	18101	17160.6	10101	10617.7	16412	12874.7	18914.4	14891.4	16460.9	9629.22	11975.7	12646.8	20062.7	14705.4	8415.89	9189.67	11634	17424.8	10659.8	14582	17054.1	18119.1	21442.9	21256.8	17326.5	13749.1	10788.8	14397.8	17532	13487.4	11930.2	11497.6	9552.33	14349.7	16528.6	15810.5	9488.83
	7133.38	8061.33	7446.67	7590.6	8315.5	11757.5	12117	11076.4	12151.7	11418.3	8267.5	13065.7	17062.7	17903.9	9989.8	10389	15411.1	12079	18394.2	14109.7	15606.7	9331.11	11413.2	12415.5	19759.5	14009.1	8058.89	8973.33	11173.2	16604.5	10127.3	14415.7	17081.7	17474.1	20106.2	20049	16226.7	13097	10563.3	13543.5	16723.2	13123.4	11525.9	10625.6	8796.56	13595.5	15475.2	14560.2	8907.83
	7004	8149.5	7096.33	7285.4	8215.88	11070.7	12188.8	10716.4	11381.4	11160.4	8040.12	12286.3	16376.3	15732.4	10100.2	10351.3	14712.7	11471.6	18071.1	13873.8	15509.3	9394.89	10799.3	12136.3	19402	13828.3	7708	8904.67	11167.6	16081.8	9699.56	14349	16510.8	17434.6	19679.9	19672.9	15460.8	12553.8	10132	13404	16816	13054.4	11307	10860.4	8329.67	13477.3	14737.4	14152	8823.67
	7002.5	8003.33	7072.5	6971	7866.25	10462.5	12040.8	10644.8	10750.9	10518.7	8222.75	12037.7	15676.7	15175.6	10019	10166.9	13958.6	10988.8	17818	13571.1	15448.3	10836.3	10471.1	12484.3	19261	13377	7416.78	8743.67	10877.8	15165.6	9406.33	14305.3	16250.3	17087.3	19066.1	19472.1	15209.8	12343	9898	12347.2	15776.2	13013.2	11331.3	10486.2	8139.78	13483.7	14734.7	13494.7	8770.5
	6991.62	8362.5	6998.33	6907.4	7825.38	10033.7	12067	10462.8	10845.2	10438.7	8196.88	11562	14689.7	14309.9	9903.6	10313.4	13334.7	10598.3	17208.9	13516	15069.9	9711.78	10365.7	12741.7	19465	13309.4	7479	9051.33	11692.8	15311.8	9181.56	14577.7	15895.1	16901.9	18900.3	19553.6	14750.2	12297.9	9989.44	12798.2	15229.5	13939.2	11294.2	10196	8672.89	13257.5	14120.6	12939.7	8956
	7401.5	8610	7267.67	7251.2	7886.88	9790.83	11927.5	10570.5	9735.11	10049.1	8558	11343.7	14176	13822.6	9664	10524	12133.4	10313.3	16814.3	13864.8	14669.3	9929.44	10229.9	13063	19579	13372.4	7763.78	9178.67	12281	15394	9143.11	15170.7	16222.7	16581.8	18409.9	18766.9	14847.3	12202.2	10090	12931.5	14390.5	14233.6	11550.7	10317.8	8766.33	13254.2	13598.4	12716.3	9355.17
	7443.88	8489.33	7382.67	7054.4	8016.38	9737	12057.8	10546.4	9876.78	9750.89	8404.88	11663.7	14653.3	13271.3	9789	10632.7	11819.9	10174	16378.2	13526.7	14329.9	9912.78	10375.8	13101.7	19482	13200.1	7911.78	9567.33	12043.4	15302.1	9392.78	14703.7	16310.6	16541.7	18054.3	18785.3	14657.5	12246.4	10240.2	13234	14703.8	13964.4	11803.1	10599.4	9260.11	13237.2	13517.6	12413.7	9466
	7526.38	8716.17	7663.5	7169.4	8182.12	9759.67	11817.5	10638.6	10007.6	10049	8432.38	11113.3	13966.3	12470.8	9710.4	10862.3	11711.6	10477	15831	13618.4	13988	10220.1	10424	13202.2	19700.3	13130.7	8396	9522.67	12698.4	14872.4	9054.44	14647.3	16133.4	16718.6	17988.6	18654.3	15184.7	12416	10611.3	12662	14670	13961.6	11806	11114.6	9519.56	13653.2	13760.2	12386	9810.83
	7649.25	8719.17	7611.33	7414.2	8101.38	9898.17	11670.8	10641.6	9899.44	10166.9	8119	11365	13774.3	12010.6	9897.6	10879	11357.4	10481.7	15721.4	13543.8	13746	10372.7	10201.6	13770.8	19554	13050.6	9106.22	9540	12413.6	15000.5	9755	14887.3	15861.1	16780.1	18475.4	18750.9	15161.3	12705.6	10650.1	12848.8	15674	13489.4	12031.4	11253.8	9784.56	13668.7	14071.6	12727.7	10443.3
	7645.62	8573.83	7703.5	7460.2	8041.88	9751.83	11985.5	10738.1	9932.44	10217.7	8049	11034	14469	11832.1	9921.4	11021.9	11120.6	10792.9	15733.2	13763.9	13718.1	10450	11004.3	13593.2	19445.8	13127.7	9846	10032.3	12587	14967	10276.9	15064.7	16008.8	16758.2	19119.8	18835.9	15057.5	12913.1	10883.9	13308	15205.8	13256.6	12174.9	11538	10236.2	13981.8	14662.6	13201.2	10856.5
	7715.62	8534.33	7748.67	7748.8	7694.25	9753.17	11866.8	12909.4	9746.56	10588.1	7881.62	11546.3	14367	11735.4	9886.8	10531.9	11504.3	10846.8	15483.7	13467.2	13812.7	10722.3	11295.2	13374.3	19435.3	13587.7	10376.9	9984.33	12420	15019.2	10544.9	14877.7	15849.3	16717.8	18868.1	18884.6	15066.7	13169.2	11281.7	12696.8	15773.2	12952	12643.9	11292.2	10690	14236.2	14566.1	13405	10783
	7754.5	8341	7893.67	7770.2	7603	9396.83	12289	10995.5	9587.33	10830.4	7947.12	12076	14579	11836.8	9505.8	10480.7	12534.9	11020	15147.4	13189.4	13692.8	10975.8	11700.6	13429.3	18630.5	14022.6	10787	9807	12645.2	15602	11036.7	15024.3	15193.4	16845.7	18669.1	18697.9	15298	13337.3	12176.3	13154.5	16035	13069	12726.8	11855.2	11036.2	15018.2	15244.7	13768.2	11496.5
	7492	8090.5	8231.67	7926.6	7829.5	9379.83	11966	11293.8	9893.56	10697.1	7794.38	12238.7	14125	12330.8	9566	10260.7	11878.7	11406.7	15200.1	12773.9	13894.7	11132.9	12207.1	13269.8	18235.3	14300.6	10809.7	9807.67	12671.4	16075.2	11265.9	15425.7	15244.4	16531	18862.3	18811.3	15297.5	13948.9	13080.9	13908.8	16500	12508.2	12589.9	12384	11337.4	15233.2	15475.6	14004.8	11530.3
	7415.25	8398	8042.17	7513.6	7685	9323.83	11582	11019.8	9938	10520.7	7802.12	12594	14434.3	12215.8	9540.8	10069.8	11782.1	11338.4	14938.1	12500.4	13797.1	10336.1	12466.4	13564.7	18157.3	14330.9	11041.9	9629.67	12337.4	16319.8	11462.6	15140.7	14708.8	16455.6	18885.9	18778.7	15519.3	14340.6	13441.2	13873	16752	12352.6	13194.9	12445.2	11461.9	15592.2	15578.4	14013.3	11502
	7248	7808.83	7934.17	7935.4	7645.38	9537.83	11404.5	10888.8	9930.11	10667.3	7573.12	12509.3	14162.3	12348.2	9244	9930.89	12085.9	11793.1	15110.7	12480.4	14287.3	9991.89	12506.8	12768.3	17222	14366	10988.7	9518.33	12151.4	16507.8	11729.6	15037	15056.1	16287.6	18481.9	17923.1	15527.8	14231.8	13544.1	14535.5	16586.2	12435.4	13049.2	12862	11683.1	15769	16019.6	14170	11332.8
	7299.5	7576.83	7736.33	7340.4	7378.62	9539	11132.8	10696	10122.8	10547	7581.75	12670.3	13744	12696.9	9283.4	10287.7	12457.9	12314.4	15416.4	12420.1	14226.2	9811.33	12566.6	12827.2	16392.5	14537.2	11580	9037.33	11793.4	17069.9	11595.4	14219.3	14629.2	16408.4	18059.6	18044.2	15743.5	13989.6	13948.8	14127.2	17087.5	12495.2	13013.2	12824.4	11748.4	15945.8	15837.6	14084	10841.8
	7079.25	7600.5	7577	7541	7619.25	9527.67	10559.8	10698.2	10070.7	10353.1	7561.5	12707.7	14292	12934.7	9068.6	10237.3	12779.3	12268.3	15167.1	12327.3	13973.2	9575.22	12401.7	11994.5	16329.2	14323.2	11410.2	8927.67	11584.2	16613.6	11758.7	14062.7	14854.4	16485.9	17948.6	17124.6	15644	13685.7	13841.1	14524.8	16874.8	11912	13015.1	12720.4	11629.3	15646	15544.9	14428.8	10696
	7159.12	7360.33	7270	7176.6	7536.25	9565.67	10135.2	10382.2	10196.8	10149.9	7561.38	12588.3	14057.3	13064.2	9117.4	10232.2	13156.9	12231.3	15144.1	12192.9	14104.3	9182.56	12076.4	11689	15901.3	14319.8	11065.2	9103.67	11094	16191.1	11114.4	13612	14629.7	16522.1	17180.4	16985.8	15440.8	13296.4	13612.4	14374.8	16042.8	12309.6	12855.9	12574.8	10919.2	15382	15314.8	14535	10219.3
	6965.12	7112.33	7059	7068.6	7610.88	9653.17	10309	10220.5	10082.9	9808.44	7456.88	12014.3	14284.7	12964	8988	10072.4	13248.6	12181.2	15041.9	12777.4	14000.6	9327.56	11776	11645.3	15624.2	14447.2	10950.4	8528.33	11061.4	16207.4	11182.6	13127.7	14360.2	15871.3	16761.2	16341.6	14787.3	12762.3	13514.7	14287.2	15875.5	12094.6	12542.3	11858.6	10607.2	15181.2	15005.9	14235	9986.83
	6816.75	7070.33	6964.83	6616.8	7414.5	9565.5	10211	10081.6	10004.7	10015.4	7464.12	11265	13453.3	13001.8	8874.8	9966.44	13171.9	11708.1	15061.2	11325.2	13484.4	8915.22	11240.6	11185.7	15386	14550.4	10543.3	8659	10727.8	15722.9	10916.2	12796	14471.6	15512	16414.3	15599	13916	12611.4	13086.1	13725.5	15877	12408	11698.4	11306	9837	15039	14365.4	13670.2	9350.5
	6576.5	6909.5	6823.83	6754.2	7317.75	9509.17	10211.2	9894	9926	9825.89	7017.5	11539.7	13737	12833.7	8665.6	9591.89	12976.4	11021.3	14505	10897.8	13266.1	8566.33	10872.7	11053.5	15078.3	14260.1	9734	8546	10323	15137.8	10233.7	12491.7	14129.1	15125.6	16171.8	14808.4	13644.3	11689.6	12335.2	12981.8	15409.2	12274.4	11328	10579.2	9362.56	14143.3	14004.6	12801	9049
	6629.12	6793.67	6931.17	6429.4	7038.12	9237.67	9915.75	9129.75	9442.33	9602.78	6898.12	10428	13614.3	12611.7	8492.4	9287.11	12751	10708	14043.7	10740.1	13031.4	8306.56	10322.3	10781.2	15096	14023.4	9018.44	8331.33	10305.2	14536.9	9717.44	12362.3	14364	14535.9	15336.1	14338.3	12977.5	11335.9	12016.9	12484.5	14327.5	12015.8	10717	10096	9040.78	13456.7	13224.4	12363.2	8596.83
	6485.75	6871.5	6567.17	6367.8	6998.25	8559	9359.5	9009.5	9250.67	9096	6633.88	10613.3	13152.7	12299.9	8722.8	9275.78	12840.1	10549.8	13904.9	10794.9	12478.3	8193.44	9707.22	10519.5	14725	13472.4	8413.44	7658.33	9892.4	13709.2	9114.67	12351.7	14716.3	14372.3	14770	13856.1	12550.2	11097.3	10987.8	12064.5	14155	12240.6	10776.7	10310.6	8749.33	12656.7	13024.3	11930.8	8501.83
	6611.5	6763.5	6515.17	6133.8	6866.75	8237.5	9655.25	8903.62	9157.67	9085.67	6603.62	9910.33	13300.3	11923.7	8231.6	9465.56	12312.7	10149.9	13389.9	10562.2	11995.4	8067.33	9038.11	10433.8	14905.2	12829.7	7719	8122	9907.8	13129.8	8672.44	12527.7	14525.3	14173.4	14483.8	13346.4	12264.2	10681	10107.1	11217.5	14074	12152.4	9786.78	9744.4	8094.22	12273.3	12527.8	11377	8243.17
	6369.12	6878.17	6467.17	6176.8	6711	7954.67	9534.5	8638.38	8766.67	8720.44	6466.62	9942.33	12568.3	11794.9	8054.2	9168.89	11670	9692.56	12837	10386.3	10937.1	8356.56	8416.44	10566.2	15095	12098.9	6995.89	7945	10030.4	12427.1	8036.67	12226	14613.6	14023.6	14159.2	12868	11554.3	10065.6	9288.67	10737	13694.5	12146.6	9260.56	9464	7610.44	11609	11601.3	10842.8	7573.33
	6271.12	6897.83	6312.33	6133.8	6563.25	8051.5	9603.25	8701.12	8423.56	8548.67	6325.88	9317.33	12227.7	11276.4	7917	9064	10961.3	9020.56	12617.3	10249.2	10620.2	8670.67	7991.22	10555.3	15005.7	11489.4	7093.78	8192.67	10140.8	12096.1	7535.22	12007	14438.7	13916.8	13879.9	12579.1	10816.8	9577.44	8794.11	10624.8	13956.5	11485.2	8940.56	9141.2	7257	11359.8	11579.6	10213	7520.5
	6372.75	6918.67	6254.5	5917.6	6392.12	7468.33	9390	8484.75	8240.22	8355	6118.88	8724	11847	10620.4	8054.2	9051.33	10308.7	8939.67	12137.1	10055	11011.4	9016.33	7537	10562.5	15180.2	10762.3	6358.44	8273.33	10173.4	11444.8	7262.22	11805.3	13994.9	13836.4	13682.7	12437	10649.5	9516.67	8564.89	10665.2	13130.8	11538.2	9139.22	8824.8	6906	11086.7	11246	9606.5	7267.17
	6379.75	7061	6243.67	6058.8	6338.62	7341.33	9588	8652.12	7808.44	7978.44	6089.5	8451.33	11286.7	10024.4	7957.8	8820	9578.14	8433	11723	10587.3	10010	9365.67	7342	10732.8	15247.3	10327.4	6145.78	8464.67	10453.6	11588.2	6863.44	12157.3	13681.6	12970.9	13364.4	12175.7	10362.3	9283.22	8437.78	10280	12789.8	11612.8	8884.89	8529.2	6715.56	10521.5	11036.9	9249.33	7017.5
	6214.62	7232.67	6043.5	6205.8	6479.62	7094.33	9625.75	8424.12	7658.67	7780	5995.88	8236.67	10974.7	9377	8031.6	8819.56	9550.86	8318.78	11524.9	10656.4	9780.56	9872.89	6802.22	11243.5	15537	9799	6337.33	8574.33	10414.8	11255	6561.67	12089	13703	12940.3	13278.6	12093.3	10535.2	9173	8253.11	10004.8	12447.2	11304.6	9007	8473.6	6798.22	10439.8	10410.2	8854.17	7468.67
	6533.88	7248.33	6252.5	8202.2	6533.75	6697.67	9622.5	8378.88	7370.22	7370.67	5979.38	7914.33	10875.3	9147.44	7981.4	8833.89	9120.14	8506.56	11694.8	10728.9	9197.89	9966.33	7046.56	11289.2	14955.7	9336.33	6158.89	8847.33	10662.4	11202.6	6522.44	11820.7	13360.1	12776.7	13166.9	12126.4	10301.3	9352.78	8274.89	9826	12078.2	11701.4	9059	8880.4	6871.44	10214.5	10316.9	8851.83	7562.5
	6448	7112.17	6284.33	6151.8	6374.38	6683.17	9433	9089.12	7139.44	7357.44	5944.38	8373.67	10429.7	9305.44	8161.2	8611.33	8902.57	8339.67	11479.7	10859.9	9145.67	9939.67	6899.56	11658.3	14678.2	9459	6400.56	8637.67	10472.6	11130.5	6509.22	12151	13193.1	12678.4	13484.1	12208.6	10377.7	9555.67	8470.78	10426.5	11711	11096.8	9343.56	9014	6976.89	10406.7	10459.8	8780.17	8001.17
	6532.75	7073.5	6225.17	6259.2	6469.88	6492.67	9315	8167.62	7108.56	7324.89	5615.88	8203.33	10381	8990.89	7567.6	8602.11	8804.29	8117.89	11194.9	10917.2	8989.67	10296.1	6777	10840.5	14667.2	9288.78	6309.67	9235	10796	11091.1	6495.11	11836.3	12601.6	12278.1	13332.1	12219.2	10193.2	9931	8585.44	9910.75	15201.5	11242.4	9652.44	9401	6970.56	10128.7	10344.8	8794.33	8140.83
	6599.5	7048.5	6135	6212.4	6089.62	6134.33	9617.5	8325.88	6952.56	7406.89	5333.38	8668.67	10168	8515.78	7579.2	8448.56	8606.71	8190.89	11148.1	10984.7	8651.22	10180	7153.78	11140.7	14194	9338.22	6485.22	9092.33	10783.6	11236.5	6590.89	12285	12771.3	12590.2	13446.2	12020.8	10705	10406.9	8770.22	10032	11547.5	11088	10271	10093.6	7267.56	10483.7	10604.1	8952.33	8468.83
	6598.75	6794.83	6062.33	5868.2	6186.25	6577.33	9836.75	8420.5	7082	7647.44	5274.25	8836.33	9770.33	8400.44	7552.2	8464.67	8468.86	8697.67	11615	10844	8588.56	10004	7338.78	11242.5	14206.2	9925.56	6618.44	9141	10718	11313.6	6836.56	11904.7	12581.7	12313.7	13632.7	12333.8	11051.8	10878.8	9130.22	10752.5	11549.8	11081.6	10377	10471.6	7454.33	10849.7	10802.1	9387.67	9007
	6842.31	6895.83	6324.83	5943.8	6278.5	6615.83	9404	8414.25	6942.67	7774.44	5246.25	8953	9776	8474.44	7785.6	8501.44	8500.86	8319	11287.2	11165.6	8734.78	10004.8	7683.11	11201.3	13947	9607.22	6869.33	9250.67	10814.8	11357.1	7037.89	11993	12684.9	12479.8	14123.4	12337.9	11224.5	11740.3	9481.33	11310.5	11674	11415.8	11057.3	10699	7909.56	11160.8	11057.1	9708.33	9125.33
	6738.88	6917.83	6123.33	6185.8	6447.12	6382.17	9753.25	8429.88	7087.67	7717.67	5257.75	9082	10033.3	8491.44	8109	8605	8701.57	8593.11	11162.6	10914.3	8827.33	9554.56	7862.67	11514.8	13587.3	9771.89	6792.44	8937.67	10616.4	11684.1	7452	12603	12675.6	12615.9	14093.2	12602.2	11568	11929.9	9794.67	11783.2	11862.5	11248.6	11166	10738.4	7873.44	11457.7	11427.1	9975.83	9046.5
	6690.12	6650	6069	6142.2	6037.5	6416.17	9124.5	8597.62	7215.11	7923	5294.5	9650.67	9707	8668.11	7858.2	8444.33	9029	8639.78	11245.7	11255.3	8758	9381.89	8436.44	11223.7	13484	10239.6	7058	8828.33	10987.6	11912.1	7741.33	12299.7	12668.8	12653.6	14487.3	12673.9	11781.7	11957	10086.3	12123.5	12470.2	11647.6	11412.4	10468	8173.11	12224.8	11774.7	10138	9121.17
	6660.5	6658.5	5946.67	6015	6136.5	6861.67	9056	8673.12	7302.33	7715.44	5427.5	9444.33	9877	8657.78	7668.2	8742.67	9104.71	9123.22	10953.4	11353.4	9155.33	9328.11	9120.44	11156.5	13453.5	10469.9	7211.44	8539.67	10949	12342	8170.22	12115	12545.4	12728.9	14524.6	12601.9	11459.2	12010.4	10231.1	12210.8	12365	11463.6	11740	10300.6	8495.11	12416.7	12182.4	10155	8943.33
	6530.12	6785.17	5930.33	6101.8	6103	6843.5	8913.5	8779.88	7393	7711.78	5470.75	9287.67	10092.7	8871.33	8055.8	8472.67	9601.14	9496.33	11073.9	11035.2	9671.89	9189.33	9464.78	11103	13224.3	10680	7222.67	8949.33	11006.4	12798.8	8070.67	12343.3	12703.8	12431.2	14314.7	12251.6	11682	11826.2	10285	12021	12627.5	11524.6	11807.7	10192.4	8407.11	12472.8	12457.8	10646.5	8873
	6542.5	6849.67	5884.17	6135.8	6073.25	7148.5	8830.5	8890	7542	7675.56	5611.5	9735	10061	9073	7879.8	8788.89	10346.7	9239.78	11291.8	11243	9803.56	9000.78	9619	11056	13229.7	11261.3	7671.78	8657.33	10563.2	13066.6	8275.67	11976.7	12890.7	12772.4	14317.7	12311.1	11439	11418.7	10473.4	12172.8	13181.8	11314.4	11725.3	10161.2	8326.67	12387.3	12224.4	10375	8517.83
[truncated: 53 more columns]

## Sheet: Raw Time
Time	ZT	ExT
18.4667	16.4667	22.4667
19.4667	17.4667	23.4667
20.4667	18.4667	0.466667
21.4667	19.4667	1.46667
22.4667	20.4667	2.46667
23.4667	21.4667	3.46667
24.4667	22.4667	4.46667
25.4667	23.4667	5.46667
26.4667	0.466667	6.46667
27.4667	1.46667	7.46667
28.4667	2.46667	8.46667
29.4667	3.46667	9.46667
30.4667	4.46667	10.4667
31.4667	5.46667	11.4667
32.4667	6.46667	12.4667
33.4667	7.46667	13.4667
34.4667	8.46667	14.4667
35.4667	9.46667	15.4667
36.4667	10.4667	16.4667
37.4667	11.4667	17.4667
38.4667	12.4667	18.4667
39.4667	13.4667	19.4667
40.4667	14.4667	20.4667
41.4667	15.4667	21.4667
42.4667	16.4667	22.4667
43.4667	17.4667	23.4667
44.4667	18.4667	0.466667
45.4667	19.4667	1.46667
46.4667	20.4667	2.46667
47.4667	21.4667	3.46667
48.4667	22.4667	4.46667
49.4667	23.4667	5.46667
50.4667	0.466667	6.46667
51.4667	1.46667	7.46667
52.4667	2.46667	8.46667
53.4667	3.46667	9.46667
54.4667	4.46667	10.4667
55.4667	5.46667	11.4667
56.4667	6.46667	12.4667
57.4667	7.46667	13.4667
58.4667	8.46667	14.4667
59.4667	9.46667	15.4667
60.4667	10.4667	16.4667
61.4667	11.4667	17.4667
62.4667	12.4667	18.4667
63.4667	13.4667	19.4667
64.4667	14.4667	20.4667
65.4667	15.4667	21.4667
66.4667	16.4667	22.4667
67.4667	17.4667	23.4667
68.4667	18.4667	0.466667
69.4667	19.4667	1.46667
70.4667	20.4667	2.46667
71.4667	21.4667	3.46667
72.4667	22.4667	4.46667
73.4667	23.4667	5.46667
74.4667	0.466667	6.46667
75.4667	1.46667	7.46667
76.4667	2.46667	8.46667
77.4667	3.46667	9.46667
78.4667	4.46667	10.4667
79.4667	5.46667	11.4667
80.4667	6.46667	12.4667
81.4667	7.46667	13.4667
82.4667	8.46667	14.4667
83.4667	9.46667	15.4667
84.4667	10.4667	16.4667
85.4667	11.4667	17.4667
86.4667	12.4667	18.4667
87.4667	13.4667	19.4667
88.4667	14.4667	20.4667
89.4667	15.4667	21.4667
90.4667	16.4667	22.4667
91.4667	17.4667	23.4667
92.4667	18.4667	0.466667
93.4667	19.4667	1.46667
94.4667	20.4667	2.46667
95.4667	21.4667	3.46667
96.4667	22.4667	4.46667
97.4667	23.4667	5.46667
98.4667	0.466667	6.46667
99.4667	1.46667	7.46667
100.467	2.46667	8.46667
101.467	3.46667	9.46667
102.467	4.46667	10.4667
103.467	5.46667	11.4667
104.467	6.46667	12.4667
105.467	7.46667	13.4667
106.467	8.46667	14.4667
107.467	9.46667	15.4667
108.467	10.4667	16.4667
109.467	11.4667	17.4667
110.467	12.4667	18.4667
111.467	13.4667	19.4667
112.467	14.4667	20.4667
113.467	15.4667	21.4667
114.467	16.4667	22.4667
115.467	17.4667	23.4667
116.467	18.4667	0.466667
117.467	19.4667	1.46667
118.467	20.4667	2.46667
119.467	21.4667	3.46667
120.467	22.4667	4.46667
121.467	23.4667	5.46667
122.467	0.466667	6.46667
123.467	1.46667	7.46667
124.467	2.46667	8.46667
125.467	3.46667	9.46667
126.467	4.46667	10.4667
127.467	5.46667	11.4667
128.467	6.46667	12.4667
129.467	7.46667	13.4667
130.467	8.46667	14.4667
131.467	9.46667	15.4667
132.467	10.4667	16.4667
133.467	11.4667	17.4667
134.467	12.4667	18.4667
135.467	13.4667	19.4667
136.467	14.4667	20.4667
137.467	15.4667	21.4667
138.467	16.4667	22.4667
139.467	17.4667	23.4667
140.467	18.4667	0.466667
141.467	19.4667	1.46667
142.467	20.4667	2.46667
143.467	21.4667	3.46667
144.467	22.4667	4.46667
145.467	23.4667	5.46667
146.467	0.466667	6.46667
147.467	1.46667	7.46667
148.467	2.46667	8.46667
149.467	3.46667	9.46667
150.467	4.46667	10.4667
151.467	5.46667	11.4667
152.467	6.46667	12.4667
153.467	7.46667	13.4667
154.467	8.46667	14.4667
155.467	9.46667	15.4667

## Sheet: Smoothed Data
Cell:	1	2	3	4	5	6	7	8	9	10	11	12	13	14	15	16	17	18	19	20	21	22	23	24	25	26	27	28	29	30	31	32	33	34	35	37	38	39	40	41	42	43	44	45	46	47	48	49	50
	10895.2	13976.9	14686	14191.7	15180.4	17057.7	23110.5	21923.3	20786.7	22858.5	12659.4	25764.7	30151.7	22783.6	6390.34	6500.08	26339.1	18510.1	31365.3	7956.27	26507.6	6333.92	20270.5	7793.76	14243.7	24474.7	11061.7	6021.64	8096.7	28423.2	17248.8	11422.3	14489.5	17765.4	21462.9	23809.2	25929	21735.5	18467.1	25121.4	17493	12104.4	23135.7	19782.3	13506.2	18145.9	20505.1	22667.4	16334.1
	10876.8	13948.5	14657.4	14161.4	15148.7	17014.3	23049.3	21864.5	20732.2	22804.9	12634.3	25715.1	30097.7	22731.5	6390.6	6502.88	26301.2	18475.4	31306.9	7961.28	26457.3	6337.03	20232.1	7799.05	14242.4	24428	11044.4	6022.39	8103.16	28352.5	17217.2	11426.9	14487.5	17755.8	21434.9	23765	25872.7	21679	18426	25062.5	17473.1	12101.3	23082.8	19735.3	13478.9	18113.5	20464.2	22616.3	16295.4
	10858.5	13920.2	14628.9	14131.2	15117.2	16970.9	22988.3	21805.8	20678	22751.5	12609.2	25665.5	30043.9	22679.5	6390.86	6505.68	26263.4	18440.9	31248.5	7966.29	26407.2	6340.15	20193.7	7804.34	14241.1	24381.4	11027.2	6023.14	8109.62	28282	17185.6	11431.5	14485.4	17746.2	21406.9	23720.8	25816.6	21622.8	18385.1	25003.8	17453.3	12098.2	23030	19688.4	13451.8	18081.2	20423.3	22565.3	16256.7
	10840.2	13891.9	14600.4	14101	15085.7	16927.6	22927.5	21747.3	20623.8	22698.1	12584.2	25616	29990.1	22627.7	6391.12	6508.48	26225.6	18406.3	31190.3	7971.31	26357.2	6343.27	20155.5	7809.64	14239.7	24334.9	11010	6023.89	8116.09	28211.7	17154	11436.1	14483.4	17736.6	21379	23676.7	25760.6	21566.7	18344.2	24945.1	17433.6	12095	22977.4	19641.6	13424.7	18048.9	20382.6	22514.4	16218.2
	10821.9	13863.7	14572	14070.9	15054.3	16884.5	22866.8	21689	20569.8	22644.9	12559.2	25566.6	29936.5	22575.9	6391.38	6511.28	26187.9	18371.9	31132.2	7976.33	26307.3	6346.38	20117.3	7814.94	14238.4	24288.5	10992.8	6024.65	8122.56	28141.5	17122.6	11440.6	14481.3	17727.1	21351.1	23632.7	25704.7	21510.7	18303.4	24886.6	17413.8	12091.9	22924.9	19595	13397.6	18016.7	20341.9	22463.6	16179.7
	10803.7	13835.5	14543.7	14040.9	15023	16841.4	22806.2	21630.9	20516	22591.9	12534.3	25517.3	29882.9	22524.3	6391.63	6514.08	26150.2	18337.5	31074.2	7981.35	26257.4	6349.5	20079.1	7820.24	14237.1	24242.2	10975.6	6025.4	8129.04	28071.5	17091.1	11445.2	14479.2	17717.5	21323.2	23588.8	25648.9	21454.9	18262.6	24828.3	17394.1	12088.8	22872.5	19548.4	13370.6	17984.6	20301.3	22413	16141.3
	10785.5	13807.4	14515.4	14010.9	14991.7	16798.5	22745.9	21572.9	20462.3	22538.9	12509.4	25468.1	29829.5	22472.8	6391.89	6516.89	26112.6	18303.2	31016.3	7986.37	26207.7	6352.62	20041.1	7825.55	14235.7	24196	10958.4	6026.15	8135.53	28001.7	17059.8	11449.8	14477.2	17707.9	21295.4	23544.9	25593.3	21399.2	18222	24770.1	17374.4	12085.6	22820.2	19502	13343.7	17952.5	20260.8	22362.4	16103
	10767.4	13779.4	14487.1	13981	14960.5	16755.7	22685.6	21515	20408.7	22486.1	12484.6	25419	29776.1	22421.5	6392.15	6519.69	26075.1	18269	30958.6	7991.4	26158	6355.75	20003.1	7830.86	14234.4	24149.9	10941.3	6026.9	8142.02	27932	17028.5	11454.4	14475.1	17698.4	21267.6	23501.2	25537.8	21343.7	18181.5	24712	17354.7	12082.5	22768	19455.7	13316.8	17920.4	20220.4	22312	16064.8
	10749.2	13751.4	14459	13951.1	14929.3	16713	22625.6	21457.3	20355.3	22433.4	12459.8	25370	29722.9	22370.2	6392.41	6522.49	26037.6	18234.8	30900.9	7996.43	26108.5	6358.87	19965.2	7836.17	14233.1	24103.9	10924.2	6027.65	8148.51	27862.6	16997.2	11459	14473	17688.8	21239.8	23457.5	25482.4	21288.3	18141.1	24654.1	17335	12079.4	22716	19409.5	13290	17888.5	20180	22261.7	16026.8
	10731.2	13723.4	14430.8	13921.4	14898.2	16670.4	22565.7	21399.8	20302	22380.8	12435.1	25321.1	29669.7	22319.1	6392.66	6525.29	26000.1	18200.7	30843.4	8001.47	26059	6361.99	19927.3	7841.49	14231.7	24057.9	10907.2	6028.4	8155.01	27793.3	16966.1	11463.6	14471	17679.3	21212.1	23413.9	25427.1	21233.1	18100.8	24596.3	17315.4	12076.2	22664.1	19363.4	13263.3	17856.5	20139.8	22211.5	15988.8
	10713.1	13695.6	14402.7	13891.6	14867.2	16628	22506	21342.4	20248.9	22328.4	12410.4	25272.3	29616.6	22268.1	6392.92	6528.1	25962.7	18166.7	30785.9	8006.5	26009.7	6365.11	19889.6	7846.81	14230.4	24012.1	10890.2	6029.14	8161.51	27724.1	16935	11468.1	14468.9	17669.7	21184.5	23370.4	25371.9	21178	18060.5	24538.7	17295.8	12073.1	22612.3	19317.4	13236.6	17824.7	20099.6	22161.4	15950.9
	10695.1	13667.8	14374.7	13862	14836.2	16585.6	22446.4	21285.2	20195.9	22276	12385.8	25223.6	29563.6	22217.2	6393.18	6530.9	25925.4	18132.7	30728.6	8011.54	25960.4	6368.23	19851.9	7852.13	14229.1	23966.3	10873.2	6029.89	8168.02	27655.2	16903.9	11472.7	14466.8	17660.2	21156.8	23327	25316.9	21123	18020.4	24481.2	17276.2	12070	22560.7	19271.6	13210	17792.9	20059.5	22111.5	15913.1
	10677.1	13640	14346.7	13832.4	14805.3	16543.4	22387	21228.2	20143	22223.8	12361.3	25175	29510.7	22166.5	6393.43	6533.71	25888.1	18098.9	30671.4	8016.59	25911.3	6371.35	19814.3	7857.45	14227.7	23920.7	10856.2	6030.64	8174.53	27586.4	16872.9	11477.3	14464.7	17650.6	21129.3	23283.7	25262	21068.3	17980.3	24423.8	17256.6	12066.8	22509.2	19225.9	13183.4	17761.1	20019.5	22061.6	15875.4
	10659.1	13612.3	14318.8	13802.9	14774.5	16501.2	22327.8	21171.3	20090.3	22171.8	12336.8	25126.4	29458	22115.9	6393.69	6536.51	25850.9	18065.1	30614.3	8021.63	25862.2	6374.48	19776.8	7862.78	14226.4	23875.1	10839.3	6031.39	8181.05	27517.8	16842	11481.9	14462.7	17641.1	21101.7	23240.4	25207.3	21013.6	17940.4	24366.6	17237.1	12063.7	22457.8	19180.2	13156.9	17729.5	19979.6	22011.9	15837.8
	10641.2	13584.7	14291	13773.5	14743.8	16459.2	22268.7	21114.6	20037.8	22119.8	12312.3	25078	29405.3	22065.4	6393.95	6539.31	25813.7	18031.3	30557.3	8026.68	25813.3	6377.6	19739.4	7868.11	14225.1	23829.6	10822.4	6032.13	8187.57	27449.4	16811.2	11486.5	14460.6	17631.6	21074.2	23197.3	25152.6	20959.2	17900.5	24309.6	17217.6	12060.5	22406.5	19134.7	13130.4	17697.9	19939.7	21962.3	15800.3
	10623.3	13557.1	14263.1	13744.1	14713.1	16417.3	22209.7	21058	19985.3	22068	12288	25029.7	29352.6	22015.1	6394.2	6542.11	25776.6	17997.6	30500.4	8031.74	25764.4	6380.72	19702	7873.45	14223.8	23784.3	10805.5	6032.88	8194.1	27381.2	16780.4	11491.1	14458.5	17622	21046.7	23154.2	25098.1	20904.9	17860.8	24252.6	17198.1	12057.4	22355.3	19089.4	13104.1	17666.3	19900	21912.8	15762.9
	10605.4	13529.6	14235.4	13714.8	14682.4	16375.5	22151	21001.6	19933.1	22016.3	12263.6	24981.5	29300.1	21964.8	6394.46	6544.92	25739.6	17964	30443.6	8036.79	25715.7	6383.83	19664.7	7878.78	14222.4	23739	10788.7	6033.62	8200.63	27313.1	16749.7	11495.7	14456.4	17612.5	21019.3	23111.2	25043.7	20850.7	17821.1	24195.8	17178.6	12054.3	22304.3	19044.1	13077.7	17634.8	19860.3	21863.4	15725.7
	10587.6	13502.1	14207.7	13685.5	14651.8	16333.8	22092.4	20945.3	19880.9	21964.7	12239.4	24933.3	29247.7	21914.8	6394.71	6547.72	25702.6	17930.5	30387	8041.85	25667	6386.95	19627.5	7884.12	14221.1	23693.8	10771.9	6034.37	8207.16	27245.2	16719	11500.2	14454.3	17603	20992	23068.4	24989.4	20796.7	17781.6	24139.2	17159.2	12051.1	22253.4	18998.9	13051.5	17603.4	19820.7	21814.2	15688.5
	10569.8	13474.7	14180	13656.4	14621.3	16292.2	22033.9	20889.2	19828.9	21913.3	12215.1	24885.3	29195.4	21864.8	6394.96	6550.52	25665.6	17897.1	30330.4	8046.91	25618.4	6390.07	19590.4	7889.47	14219.8	23648.7	10755.2	6035.11	8213.7	27177.5	16688.4	11504.8	14452.2	17593.5	20964.6	23025.6	24935.3	20742.8	17742.1	24082.7	17139.8	12048	22202.6	18953.9	13025.3	17572	19781.3	21765	15651.4
	10552	13447.3	14152.4	13627.3	14590.9	16250.8	21975.6	20833.3	19777.1	21861.9	12191	24837.4	29143.2	21815	6395.21	6553.32	25628.7	17863.7	30274	8051.97	25570	6393.18	19553.3	7894.81	14218.4	23603.7	10738.5	6035.85	8220.24	27109.9	16657.9	11509.4	14450.1	17584	20937.3	22982.9	24881.3	20689.1	17702.8	24026.4	17120.4	12044.8	22152	18909	12999.2	17540.7	19741.8	21716	15614.4
	10534.3	13420	14124.9	13598.2	14560.5	16209.4	21917.5	20777.5	19725.3	21810.7	12166.9	24789.6	29091	21765.3	6395.47	6556.12	25591.9	17830.4	30217.7	8057.04	25521.6	6396.3	19516.4	7900.16	14217.1	23558.8	10721.8	6036.6	8226.78	27042.6	16627.5	11514	14448.1	17574.5	20910.1	22940.2	24827.4	20635.6	17663.5	23970.1	17101	12041.7	22101.5	18864.2	12973.1	17509.5	19702.5	21667.1	15577.6
	10516.6	13392.8	14097.4	13569.3	14530.2	16168.2	21859.6	20721.9	19673.8	21759.7	12142.9	24741.8	29039	21715.7	6395.72	6558.92	25555.1	17797.2	30161.5	8062.11	25473.4	6399.41	19479.5	7905.51	14215.7	23513.9	10705.2	6037.34	8233.33	26975.4	16597.1	11518.6	14446	17565	20882.9	22897.7	24773.6	20582.2	17624.4	23914.1	17081.7	12038.5	22051.1	18819.6	12947.2	17478.3	19663.3	21618.3	15540.8
	10498.9	13365.6	14069.9	13540.4	14500	16127.1	21801.8	20666.5	19622.3	21708.7	12118.9	24694.2	28987	21666.3	6395.97	6561.71	25518.4	17764.1	30105.4	8067.18	25425.2	6402.52	19442.7	7910.86	14214.4	23469.2	10688.5	6038.08	8239.89	26908.3	16566.8	11523.2	14443.9	17555.5	20855.8	22855.3	24720	20528.9	17585.3	23858.2	17062.4	12035.4	22000.9	18775	12921.2	17447.2	19624.1	21569.6	15504.1
	10481.3	13338.5	14042.6	13511.5	14469.8	16086	21744.1	20611.2	19571	21657.9	12095	24646.7	28935.2	21617	6396.22	6564.51	25481.8	17731	30049.4	8072.26	25377.2	6405.63	19406	7916.21	14213.1	23424.6	10672	6038.81	8246.44	26841.5	16536.6	11527.8	14441.7	17546	20828.7	22812.9	24666.5	20475.8	17546.4	23802.4	17043.1	12032.2	21950.8	18730.6	12895.4	17416.2	19585.1	21521.1	15467.6
	10463.7	13311.4	14015.2	13482.8	14439.7	16045.1	21686.6	20556	19519.9	21607.2	12071.1	24599.2	28883.4	21567.8	6396.47	6567.3	25445.1	17698	29993.6	8077.34	25329.2	6408.73	19369.3	7921.57	14211.7	23380.1	10655.5	6039.55	8253	26774.8	16506.4	11532.3	14439.6	17536.5	20801.6	22770.7	24613.1	20422.9	17507.5	23746.8	17023.9	12029	21900.8	18686.3	12869.6	17385.2	19546.1	21472.6	15431.1
	10446.2	13284.4	13987.9	13454.1	14409.6	16004.4	21629.3	20501	19468.9	21556.6	12047.3	24551.9	28831.7	21518.8	6396.71	6570.09	25408.6	17665.1	29937.8	8082.42	25281.4	6411.84	19332.8	7926.93	14210.4	23335.7	10639	6040.29	8259.57	26708.3	16476.3	11536.9	14437.5	17527	20774.6	22728.5	24559.9	20370.1	17468.8	23691.3	17004.6	12025.9	21850.9	18642.1	12843.9	17354.3	19507.2	21424.3	15394.8
	10428.6	13257.5	13960.7	13425.4	14379.6	15963.7	21572.1	20446.2	19418	21506.1	12023.6	24504.6	28780.2	21469.9	6396.96	6572.88	25372.1	17632.3	29882.2	8087.5	25233.6	6414.94	19296.3	7932.29	14209.1	23291.3	10622.5	6041.02	8266.13	26642	16446.3	11541.5	14435.4	17517.6	20747.6	22686.4	24506.7	20317.5	17430.1	23635.9	16985.5	12022.7	21801.2	18598	12818.3	17323.4	19468.4	21376.1	15358.6
	10411.2	13230.6	13933.5	13396.9	14349.7	15923.1	21515.1	20391.6	19367.3	21455.8	11999.9	24457.5	28728.7	21421.2	6397.21	6575.67	25335.7	17599.5	29826.7	8092.59	25186	6418.04	19259.9	7937.65	14207.7	23247.1	10606.1	6041.75	8272.7	26575.8	16416.3	11546.1	14433.3	17508.1	20720.7	22644.5	24453.7	20265	17391.6	23580.8	16966.3	12019.6	21751.6	18554.1	12792.7	17292.6	19429.7	21328	15322.5
	10393.7	13203.8	13906.4	13368.4	14319.8	15882.7	21458.3	20337.1	19316.7	21405.6	11976.3	24410.5	28677.3	21372.5	6397.45	6578.46	25299.3	17566.8	29771.3	8097.68	25138.4	6421.13	19223.6	7943.01	14206.4	23202.9	10589.7	6042.48	8279.28	26509.8	16386.5	11550.6	14431.2	17498.6	20693.8	22602.6	24400.9	20212.7	17353.1	23525.7	16947.2	12016.4	21702.1	18510.3	12767.2	17261.9	19391.1	21280.1	15286.5
	10376.3	13177	13879.3	13340	14290	15842.4	21401.6	20282.7	19266.2	21355.5	11952.7	24363.5	28626	21324.1	6397.7	6581.24	25262.9	17534.3	29716	8102.77	25091	6424.22	19187.4	7948.38	14205	23158.9	10573.4	6043.21	8285.86	26444	16356.6	11555.2	14429	17489.1	20667	22560.8	24348.1	20160.6	17314.8	23470.8	16928	12013.2	21652.8	18466.6	12741.8	17231.3	19352.6	21232.2	15250.6
	10358.9	13150.3	13852.3	13311.6	14260.3	15802.2	21345	20228.6	19215.9	21305.5	11929.2	24316.7	28574.7	21275.7	6397.94	6584.02	25226.7	17501.7	29660.8	8107.86	25043.7	6427.31	19151.2	7953.75	14203.7	23115	10557.1	6043.94	8292.44	26378.3	16326.9	11559.8	14426.9	17479.7	20640.2	22519.1	24295.5	20108.6	17276.5	23416.1	16909	12010	21603.6	18423	12716.4	17200.7	19314.1	21184.5	15214.8
	10341.6	13123.6	13825.3	13283.4	14230.6	15762	21288.7	20174.5	19165.8	21255.7	11905.8	24269.9	28523.6	21227.5	6398.18	6586.8	25190.5	17469.3	29605.8	8112.96	24996.4	6430.4	19115.2	7959.12	14202.3	23071.1	10540.9	6044.67	8299.02	26312.9	16297.3	11564.4	14424.7	17470.2	20613.5	22477.5	24243	20056.7	17238.4	23361.5	16889.9	12006.8	21554.5	18379.5	12691.1	17170.2	19275.8	21136.9	15179.1
	10324.3	13097	13798.3	13255.1	14201	15722.1	21232.4	20120.7	19115.8	21205.9	11882.4	24223.3	28472.6	21179.5	6398.42	6589.58	25154.3	17437	29550.8	8118.06	24949.3	6433.48	19079.2	7964.49	14201	23027.4	10524.7	6045.39	8305.61	26247.6	16267.7	11568.9	14422.6	17460.8	20586.9	22436	24190.7	20005	17200.4	23307	16870.9	12003.7	21505.6	18336.2	12665.9	17139.7	19237.5	21089.4	15143.5
	10307	13070.4	13771.5	13227	14171.4	15682.2	21176.4	20067	19065.9	21156.3	11859.1	24176.8	28421.6	21131.6	6398.66	6592.36	25118.2	17404.7	29496	8123.17	24902.3	6436.56	19043.3	7969.86	14199.6	22983.7	10508.5	6046.12	8312.2	26182.4	16238.2	11573.5	14420.4	17451.3	20560.2	22394.5	24138.5	19953.5	17162.5	23252.7	16851.9	12000.5	21456.8	18293	12640.8	17109.3	19199.3	21042	15108.1
	10289.7	13044	13744.6	13198.9	14141.9	15642.4	21120.5	20013.5	19016.1	21106.9	11835.9	24130.3	28370.8	21083.8	6398.9	6595.13	25082.1	17372.5	29441.3	8128.27	24855.4	6439.63	19007.5	7975.24	14198.3	22940.2	10492.4	6046.84	8318.79	26117.5	16208.7	11578.1	14418.3	17441.9	20533.7	22353.2	24086.4	19902.2	17124.6	23198.5	16832.9	11997.3	21408.1	18249.9	12615.7	17079	19161.2	20994.8	15072.7
	10272.5	13017.5	13717.9	13170.9	14112.5	15602.8	21064.7	19960.1	18966.5	21057.5	11812.7	24084	28320	21036.1	6399.14	6597.9	25046.2	17340.4	29386.7	8133.38	24808.6	6442.7	18971.8	7980.62	14196.9	22896.7	10476.3	6047.56	8325.39	26052.7	16179.4	11582.6	14416.1	17432.4	20507.1	22312	24034.4	19850.9	17086.9	23144.5	16814	11994.1	21359.6	18207	12590.7	17048.7	19123.2	20947.6	15037.5
	10255.4	12991.2	13691.1	13143	14083.1	15563.2	21009.1	19906.9	18917.1	21008.3	11789.6	24037.7	28269.4	20988.6	6399.37	6600.66	25010.2	17308.4	29332.2	8138.49	24761.8	6445.77	18936.2	7985.99	14195.6	22853.4	10460.2	6048.27	8331.98	25988.1	16150.1	11587.2	14413.9	17423	20480.7	22270.8	23982.6	19799.9	17049.3	23090.6	16795.1	11990.9	21311.1	18164.1	12565.8	17018.5	19085.3	20900.6	15002.4
	10238.3	12964.8	13664.4	13115.1	14053.8	15523.8	20953.7	19853.8	18867.7	20959.2	11766.6	23991.6	28218.8	20941.3	6399.61	6603.43	24974.3	17276.5	29277.9	8143.61	24715.2	6448.83	18900.6	7991.37	14194.2	22810.1	10444.3	6048.99	8338.58	25923.6	16120.9	11591.7	14411.8	17413.5	20454.2	22229.8	23930.9	19749	17011.8	23036.9	16776.2	11987.7	21262.9	18121.4	12541	16988.4	19047.5	20853.7	14967.4
	10221.2	12938.6	13637.8	13087.3	14024.6	15484.5	20898.4	19800.9	18818.6	20910.2	11743.6	23945.6	28168.3	20894.1	6399.84	6606.19	24938.5	17244.6	29223.6	8148.72	24668.7	6451.89	18865.2	7996.75	14192.9	22767	10428.3	6049.7	8345.19	25859.3	16091.7	11596.3	14409.6	17404.1	20427.9	22188.9	23879.3	19698.3	16974.4	22983.4	16757.4	11984.5	21214.7	18078.8	12516.2	16958.4	19009.7	20806.9	14932.5
	10204.1	12912.4	13611.2	13059.6	13995.4	15445.3	20843.3	19748.2	18769.5	20861.3	11720.7	23899.6	28117.9	20847	6400.07	6608.95	24902.8	17212.8	29169.5	8153.84	24622.3	6454.94	18829.8	8002.14	14191.5	22723.9	10412.4	6050.41	8351.8	25795.2	16062.7	11600.8	14407.4	17394.7	20401.6	22148	23827.9	19647.7	16937.1	22929.9	16738.6	11981.2	21166.7	18036.4	12491.5	16928.4	18972.1	20760.3	14897.8
	10187.1	12886.2	13584.7	13032	13966.3	15406.2	20788.3	19695.6	18720.6	20812.6	11697.8	23853.8	28067.6	20800.1	6400.3	6611.7	24867	17181.2	29115.5	8158.96	24576	6457.99	18794.5	8007.52	14190.2	22681	10396.5	6051.12	8358.4	25731.3	16033.7	11605.4	14405.2	17385.2	20375.3	22107.3	23776.5	19597.3	16900	22876.7	16719.8	11978	21118.9	17994	12466.9	16898.5	18934.5	20713.7	14863.1
	10170.1	12860.1	13558.2	13004.4	13937.3	15367.3	20733.5	19643.2	18671.8	20763.9	11675	23808	28017.3	20753.3	6400.53	6614.45	24831.4	17149.6	29061.6	8164.09	24529.9	6461.03	18759.3	8012.9	14188.8	22638.1	10380.7	6051.83	8365.02	25667.5	16004.8	11609.9	14403	17375.8	20349.1	22066.6	23725.4	19547	16862.9	22823.5	16701	11974.8	21071.1	17951.8	12442.4	16868.6	18897.1	20667.3	14828.6
	10153.2	12834.1	13531.8	12976.9	13908.3	15328.4	20678.9	19590.9	18623.2	20715.4	11652.3	23762.4	27967.2	20706.6	6400.76	6617.19	24795.8	17118.1	29007.8	8169.22	24483.8	6464.07	18724.2	8018.29	14187.5	22595.4	10365	6052.53	8371.63	25603.9	15976	11614.5	14400.8	17366.4	20322.9	22026	23674.3	19496.9	16825.9	22770.6	16682.3	11971.6	21023.5	17909.7	12417.9	16838.8	18859.7	20621	14794.2
	10136.3	12808.1	13505.4	12949.5	13879.4	15289.7	20624.4	19538.8	18574.7	20667.1	11629.7	23716.9	27917.2	20660.2	6400.99	6619.94	24760.3	17086.6	28954.2	8174.35	24437.8	6467.1	18689.2	8023.68	14186.1	22552.7	10349.2	6053.24	8378.25	25540.5	15947.3	11619	14398.5	17357	20296.8	21985.6	23623.4	19447	16789.1	22717.7	16663.6	11968.3	20976.1	17867.8	12393.5	16809.1	18822.4	20574.8	14759.8
	10119.4	12782.2	13479.1	12922.1	13850.5	15251	20570	19486.9	18526.4	20618.8	11607.1	23671.4	27867.2	20613.8	6401.21	6622.68	24724.8	17055.3	28900.6	8179.48	24391.9	6470.12	18654.2	8029.06	14184.7	22510.2	10333.6	6053.94	8384.86	25477.3	15918.6	11623.5	14396.3	17347.5	20270.8	21945.2	23572.6	19397.2	16752.3	22665	16644.9	11965.1	20928.8	17825.9	12369.2	16779.5	18785.2	20528.7	14725.7
	10102.6	12756.4	13452.8	12894.8	13821.7	15212.5	20515.8	19435.1	18478.2	20570.7	11584.6	23626.1	27817.3	20567.6	6401.43	6625.41	24689.4	17024	28847.2	8184.61	24346.2	6473.14	18619.4	8034.45	14183.4	22467.7	10317.9	6054.63	8391.48	25414.2	15890	11628.1	14394.1	17338.1	20244.8	21904.9	23521.9	19347.6	16715.7	22612.5	16626.3	11961.8	20881.6	17784.2	12345	16749.9	18748.1	20482.8	14691.6
	10085.8	12730.6	13426.5	12867.6	13792.9	15174.1	20461.8	19383.5	18430.1	20522.6	11562.1	23580.9	27767.6	20521.5	6401.66	6628.14	24654	16992.9	28793.9	8189.75	24300.5	6476.16	18584.6	8039.84	14182	22425.4	10302.3	6055.33	8398.11	25351.3	15861.5	11632.6	14391.8	17328.7	20218.8	21864.8	23471.4	19298.1	16679.1	22560.1	16607.7	11958.6	20834.5	17742.7	12320.9	16720.4	18711.1	20437	14657.6
	10069	12704.8	13400.3	12840.4	13764.3	15135.8	20407.9	19332	18382.2	20474.7	11539.7	23535.7	27717.9	20475.6	6401.88	6630.87	24618.7	16961.8	28740.7	8194.89	24254.9	6479.17	18550	8045.23	14180.6	22383.1	10286.8	6056.02	8404.73	25288.5	15833.1	11637.1	14389.6	17319.3	20192.9	21824.7	23421	19248.8	16642.7	22507.9	16589.1	11955.3	20787.6	17701.2	12296.8	16690.9	18674.2	20391.3	14623.8
	10052.3	12679.1	13374.2	12813.3	13735.6	15097.7	20354.2	19280.7	18334.4	20427	11517.4	23490.7	27668.3	20429.9	6402.09	6633.59	24583.4	16930.8	28687.6	8200.03	24209.5	6482.17	18515.4	8050.62	14179.3	22341	10271.3	6056.71	8411.36	25225.9	15804.8	11641.6	14387.3	17309.9	20167.1	21784.7	23370.7	19199.7	16606.4	22455.8	16570.6	11952.1	20740.8	17659.9	12272.8	16661.6	18637.4	20345.7	14590.1
	10035.6	12653.5	13348.1	12786.3	13707.1	15059.6	20300.6	19229.5	18286.7	20379.3	11495.2	23445.8	27618.7	20384.2	6402.31	6636.31	24548.2	16899.9	28634.7	8205.18	24164.2	6485.16	18480.9	8056.02	14177.9	22298.9	10255.9	6057.4	8417.99	25163.5	15776.5	11646.1	14385.1	17300.5	20141.3	21744.8	23320.6	19150.7	16570.2	22403.9	16552.1	11948.8	20694.2	17618.7	12248.9	16632.3	18600.6	20300.2	14556.5
	10019	12627.9	13322.1	12759.4	13678.6	15021.7	20247.2	19178.5	18239.2	20331.8	11473	23400.9	27569.3	20338.8	6402.52	6639.02	24513.1	16869.1	28581.8	8210.33	24118.9	6488.15	18446.5	8061.41	14176.5	22257	10240.5	6058.08	8424.62	25101.3	15748.3	11650.6	14382.8	17291.1	20115.6	21705.1	23270.6	19101.9	16534.1	22352.1	16533.6	11945.5	20647.7	17577.6	12225.1	16603.1	18564	20254.8	14523
	10002.4	12602.4	13296.1	12732.5	13650.1	14983.8	20194	19127.7	18191.8	20284.4	11450.9	23356.2	27520	20293.4	6402.74	6641.73	24478	16838.4	28529.1	8215.48	24073.8	6491.13	18412.2	8066.8	14175.2	22215.2	10225.2	6058.76	8431.25	25039.2	15720.2	11655.1	14380.5	17281.7	20089.9	21665.4	23220.7	19053.2	16498.1	22300.5	16515.2	11942.2	20601.3	17536.7	12201.4	16573.9	18527.4	20209.6	14489.7
	9985.8	12577	13270.1	12705.7	13621.8	14946.1	20140.9	19077.1	18144.6	20237.1	11428.9	23311.6	27470.7	20248.3	6402.95	6644.43	24443	16807.8	28476.5	8220.63	24028.8	6494.11	18378	8072.19	14173.8	22173.4	10209.9	6059.44	8437.88	24977.3	15692.2	11659.6	14378.2	17272.3	20064.3	21625.8	23171	19004.7	16462.2	22249	16496.8	11938.9	20555	17495.9	12177.7	16544.8	18491	20164.5	14456.4
	9969.27	12551.6	13244.2	12679	13593.5	14908.5	20087.9	19026.5	18097.5	20189.9	11406.9	23267	27421.6	20203.2	6403.16	6647.13	24408	16777.2	28424	8225.78	23983.9	6497.08	18343.8	8077.59	14172.4	22131.8	10194.6	6060.11	8444.52	24915.5	15664.3	11664.1	14375.9	17262.9	20038.8	21586.3	23121.4	18956.4	16426.4	22197.7	16478.4	11935.6	20508.9	17455.2	12154.1	16515.8	18454.6	20119.5	14423.3
	9952.78	12526.2	13218.4	12652.3	13565.2	14871	20035.1	18976.2	18050.5	20142.8	11385	23222.6	27372.5	20158.4	6403.36	6649.82	24373.1	16746.8	28371.7	8230.94	23939.1	6500.04	18309.8	8082.98	14171	22090.3	10179.4	6060.79	8451.15	24854	15636.5	11668.6	14373.6	17253.5	20013.3	21546.9	23071.9	18908.2	16390.8	22146.5	16460.1	11932.3	20463	17414.6	12130.6	16486.8	18418.3	20074.6	14390.3
	9936.33	12500.9	13192.5	12625.7	13537	14833.7	19982.5	18926	18003.7	20095.9	11363.2	23178.3	27323.5	20113.6	6403.57	6652.51	24338.3	16716.4	28319.4	8236.1	23894.4	6502.99	18275.8	8088.38	14169.6	22048.8	10164.3	6061.46	8457.79	24792.6	15608.7	11673.1	14371.3	17244.1	19987.8	21507.7	23022.5	18860.2	16355.2	22095.5	16441.8	11929	20417.2	17374.2	12107.2	16458	18382.1	20029.8	14357.5
	9919.92	12475.7	13166.8	12599.2	13508.9	14796.4	19930	18876	17957	20049.1	11341.4	23134.1	27274.6	20069.1	6403.77	6655.19	24303.5	16686.2	28267.3	8241.26	23849.8	6505.94	18242	8093.77	14168.3	22007.5	10149.2	6062.12	8464.43	24731.3	15581	11677.6	14368.9	17234.7	19962.5	21468.5	22973.3	18812.3	16319.8	22044.6	16423.5	11925.7	20371.5	17333.9	12083.9	16429.2	18346	19985.2	14324.7
	9903.55	12450.5	13141.1	12572.8	13480.8	14759.2	19877.6	18826.1	17910.5	20002.4	11319.8	23089.9	27225.8	20024.6	6403.97	6657.86	24268.7	16656	28215.3	8246.43	23805.3	6508.87	18208.2	8099.16	14166.9	21966.3	10134.2	6062.78	8471.07	24670.3	15553.4	11682.1	14366.6	17225.3	19937.1	21429.4	22924.2	18764.6	16284.5	21993.9	16405.3	11922.4	20325.9	17293.7	12060.7	16400.4	18310	19940.6	14292.1
	9887.21	12425.4	13115.4	12546.4	13452.8	14722.2	19825.4	18776.4	17864	19955.8	11298.2	23045.9	27177	19980.4	6404.17	6660.54	24234	16625.9	28163.4	8251.59	23761	6511.8	18174.5	8104.56	14165.5	21925.2	10119.2	6063.44	8477.71	24609.4	15525.9	11686.5	14364.2	17215.9	19911.9	21390.4	22875.3	18717.1	16249.3	21943.3	16387.1	11919	20280.5	17253.7	12037.5	16371.8	18274.1	19896.2	14259.6
	9870.92	12400.3	13089.8	12520.1	13424.9	14685.3	19773.4	18726.8	17817.8	19909.4	11276.6	23002	27128.4	19936.2	6404.37	6663.2	24199.4	16595.9	28111.6	8256.76	23716.7	6514.72	18141	8109.95	14164.1	21884.2	10104.3	6064.1	8484.36	24548.6	15498.5	11691	14361.9	17206.6	19886.7	21351.5	22826.5	18669.7	16214.2	21892.9	16368.9	11915.7	20235.3	17213.8	12014.4	16343.2	18238.3	19851.9	14227.2
	9854.66	12375.3	13064.2	12493.9	13397	14648.5	19721.5	18677.4	17771.6	19863	11255.1	22958.2	27079.8	19892.3	6404.56	6665.86	24164.8	16566	28060	8261.93	23672.5	6517.63	18107.5	8115.35	14162.7	21843.2	10089.4	6064.75	8491	24488.1	15471.2	11695.4	14359.5	17197.2	19861.5	21312.8	22777.8	18622.5	16179.2	21842.6	16350.7	11912.3	20190.1	17174	11991.4	16314.7	18202.6	19807.8	14195
	9838.44	12350.4	13038.7	12467.8	13369.1	14611.8	19669.8	18628.2	17725.6	19816.8	11233.7	22914.5	27031.3	19848.4	6404.75	6668.51	24130.3	16536.2	28008.5	8267.11	23628.5	6520.54	18074.1	8120.74	14161.3	21802.4	10074.5	6065.4	8497.65	24427.6	15443.9	11699.9	14357.1	17187.8	19836.4	21274.1	22729.2	18575.5	16144.3	21792.5	16332.6	11909	20145.1	17134.3	11968.5	16286.2	18167	19763.7	14162.8
	9822.27	12325.5	13013.2	12441.7	13341.4	14575.2	19618.2	18579.1	17679.8	19770.7	11212.4	22870.8	26983	19804.8	6404.94	6671.16	24095.9	16506.5	27957	8272.28	23584.6	6523.43	18040.8	8126.14	14159.9	21761.7	10059.8	6066.05	8504.29	24367.4	15416.7	11704.3	14354.7	17178.4	19811.4	21235.5	22680.8	18528.6	16109.5	21742.5	16314.6	11905.6	20100.3	17094.8	11945.7	16257.9	18131.4	19719.8	14130.8
	9806.13	12300.7	12987.8	12415.7	13313.7	14538.7	19566.8	18530.2	17634	19724.7	11191.2	22827.3	26934.7	19761.3	6405.13	6673.8	24061.5	16476.9	27905.8	8277.46	23540.7	6526.32	18007.6	8131.53	14158.5	21721.1	10045	6066.69	8510.94	24307.3	15389.7	11708.8	14352.3	17169	19786.4	21197	22632.5	18481.9	16074.9	21692.7	16296.5	11902.2	20055.6	17055.4	11923	16229.5	18096	19676	14098.9
	9790.03	12275.9	12962.4	12389.7	13286	14502.4	19515.5	18481.4	17588.4	19678.9	11170	22783.9	26886.4	19717.9	6405.32	6676.43	24027.1	16447.4	27854.6	8282.64	23497	6529.2	17974.4	8136.92	14157.1	21680.6	10030.4	6067.33	8517.58	24247.4	15362.7	11713.2	14349.9	17159.7	19761.5	21158.7	22584.4	18435.3	16040.3	21643	16278.5	11898.8	20011	17016.1	11900.4	16201.3	18060.6	19632.3	14067.2
	9773.97	12251.2	12937	12363.9	13258.4	14466.1	19464.4	18432.8	17543	19633.1	11148.9	22740.6	26838.3	19674.7	6405.5	6679.06	23992.9	16417.9	27803.5	8287.82	23453.4	6532.06	17941.4	8142.32	14155.7	21640.3	10015.8	6067.97	8524.23	24187.7	15335.8	11717.6	14347.4	17150.3	19736.7	21120.4	22536.3	18388.9	16005.9	21593.5	16260.6	11895.4	19966.6	16977	11877.8	16173.2	18025.4	19588.7	14035.6
	9757.95	12226.5	12911.7	12338.1	13230.9	14430	19413.4	18384.3	17497.7	19587.5	11127.9	22697.4	26790.3	19631.6	6405.68	6681.68	23958.6	16388.6	27752.6	8293.01	23409.9	6534.92	17908.5	8147.71	14154.3	21600	10001.2	6068.6	8530.88	24128.1	15309	11722	14345	17140.9	19711.9	21082.2	22488.5	18342.7	15971.6	21544.2	16242.6	11892	19922.3	16938	11855.3	16145.1	17990.2	19545.2	14004
	9741.98	12201.9	12886.5	12312.4	13203.4	14394	19362.6	18336	17452.5	19542	11106.9	22654.3	26742.3	19588.7	6405.86	6684.3	23924.5	16359.4	27701.8	8298.19	23366.5	6537.77	17875.6	8153.1	14152.9	21559.8	9986.7	6069.23	8537.52	24068.7	15282.2	11726.4	14342.5	17131.6	19687.2	21044.2	22440.7	18296.6	15937.4	21495	16224.7	11888.6	19878.1	16899.1	11832.9	16117.1	17955.1	19501.9	13972.7
	9726.04	12177.4	12861.3	12286.7	13176	14358.1	19311.9	18287.9	17407.4	19496.6	11086	22611.3	26694.4	19546	6406.03	6686.9	23890.4	16330.2	27651.1	8303.37	23323.2	6540.61	17842.9	8158.49	14151.5	21519.7	9972.25	6069.85	8544.17	24009.5	15255.6	11730.8	14340.1	17122.2	19662.5	21006.2	22393.1	18250.7	15903.3	21445.9	16206.9	11885.2	19834.1	16860.4	11810.6	16089.1	17920.2	19458.7	13941.4
	9710.14	12152.9	12836.1	12261.2	13148.7	14322.3	19261.4	18239.9	17362.5	19451.4	11065.2	22568.4	26646.7	19503.4	6406.2	6689.5	23856.3	16301.2	27600.5	8308.56	23280.1	6543.44	17810.3	8163.87	14150	21479.8	9957.85	6070.47	8550.82	23950.4	15229	11735.2	14337.6	17112.8	19637.9	20968.3	22345.6	18204.9	15869.3	21397	16189	11881.8	19790.2	16821.8	11788.4	16061.3	17885.3	19415.6	13910.3
	9694.28	12128.4	12811	12235.7	13121.4	14286.6	19211.1	18192.1	17317.7	19406.2	11044.4	22525.6	26599	19460.9	6406.37	6692.1	23822.3	16272.2	27550.1	8313.75	23237	6546.26	17777.7	8169.26	14148.6	21439.9	9943.51	6071.09	8557.46	23891.5	15202.6	11739.6	14335.1	17103.5	19613.4	20930.6	22298.3	18159.4	15835.4	21348.2	16171.3	11878.3	19746.5	16783.3	11766.3	16033.5	17850.5	19372.6	13879.3
	9678.46	12104.1	12786	12210.3	13094.2	14251.1	19160.8	18144.4	17273.1	19361.2	11023.8	22482.9	26551.4	19418.6	6406.54	6694.68	23788.4	16243.4	27499.7	8318.93	23194.1	6549.07	17745.3	8174.64	14147.2	21400.2	9929.22	6071.7	8564.11	23832.8	15176.2	11744	14332.6	17094.1	19588.9	20892.9	22251	18113.9	15801.7	21299.6	16153.5	11874.9	19702.9	16744.9	11744.3	16005.8	17815.8	19329.8	13848.4
	9662.69	12079.8	12761	12184.9	13067.1	14215.6	19110.8	18096.9	17228.6	19316.3	11003.2	22440.3	26503.8	19376.5	6406.7	6697.26	23754.5	16214.6	27449.5	8324.12	23151.2	6551.87	17712.9	8180.02	14145.8	21360.5	9914.99	6072.31	8570.75	23774.2	15149.9	11748.3	14330.1	17084.7	19564.5	20855.4	22204	18068.7	15768.1	21251.2	16135.8	11871.4	19659.5	16706.7	11722.3	15978.2	17781.2	19287.1	13817.6
	9646.95	12055.5	12736.1	12159.7	13040	14180.3	19060.9	18049.6	17184.2	19271.5	10982.7	22397.8	26456.4	19334.5	6406.86	6699.83	23720.7	16186	27399.4	8329.31	23108.5	6554.65	17680.6	8185.4	14144.3	21321	9900.82	6072.92	8577.39	23715.8	15123.7	11752.7	14327.6	17075.4	19540.1	20817.9	22157	18023.6	15734.6	21202.9	16118.1	11868	19616.2	16668.6	11700.5	15950.6	17746.7	19244.5	13787
	9631.25	12031.3	12711.2	12134.5	13013	14145.1	19011.1	18002.4	17140	19226.8	10962.2	22355.4	26409.1	19292.7	6407.01	6702.39	23687	16157.4	27349.5	8334.49	23065.9	6557.43	17648.5	8190.78	14142.9	21281.5	9886.7	6073.52	8584.03	23657.6	15097.6	11757	14325	17066	19515.9	20780.6	22110.2	17978.7	15701.2	21154.8	16100.5	11864.5	19573	16630.7	11678.7	15923.1	17712.3	19202	13756.5
	9615.6	12007.2	12686.3	12109.4	12986	14110	18961.5	17955.4	17095.9	19182.3	10941.8	22313.1	26361.8	19251	6407.17	6704.95	23653.3	16128.9	27299.6	8339.68	23023.4	6560.2	17616.4	8196.15	14141.5	21242.2	9872.64	6074.12	8590.67	23599.5	15071.6	11761.3	14322.5	17056.7	19491.6	20743.4	22063.5	17933.9	15667.9	21106.8	16082.9	11861	19530	16592.9	11657.1	15895.7	17678	19159.6	13726.1
	9599.98	11983.1	12661.5	12084.3	12959.1	14075	18912.1	17908.5	17052	19137.9	10921.6	22270.9	26314.6	19209.5	6407.32	6707.5	23619.6	16100.6	27249.9	8344.86	22981	6562.95	17584.4	8201.52	14140	21203	9858.64	6074.71	8597.31	23541.6	15045.7	11765.7	14319.9	17047.3	19467.5	20706.2	22017	17889.3	15634.7	21058.9	16065.3	11857.5	19487.1	16555.2	11635.5	15868.4	17643.8	19117.4	13695.9
	9584.41	11959.1	12636.8	12059.4	12932.3	14040.1	18862.8	17861.8	17008.2	19093.6	10901.3	22228.8	26267.6	19168.1	6407.46	6710.04	23586	16072.3	27200.3	8350.05	22938.7	6565.69	17552.5	8206.89	14138.6	21163.9	9844.69	6075.3	8603.94	23483.9	15019.9	11770	14317.3	17037.9	19443.4	20669.2	21970.6	17844.9	15601.6	21011.2	16047.8	11854	19444.3	16517.6	11614	15841.1	17609.7	19075.3	13665.8
	9568.88	11935.1	12612.1	12034.5	12905.5	14005.4	18813.7	17815.2	16964.5	19049.4	10881.2	22186.8	26220.6	19126.9	6407.6	6712.57	23552.5	16044.1	27150.8	8355.23	22896.5	6568.43	17520.8	8212.26	14137.1	21124.9	9830.8	6075.89	8610.57	23426.3	14994.2	11774.3	14314.7	17028.6	19419.4	20632.3	21924.3	17800.6	15568.7	20963.7	16030.3	11850.5	19401.7	16480.2	11592.6	15814	17575.6	19033.3	13635.8
	9553.39	11911.2	12587.4	12009.7	12878.8	13970.7	18764.7	17768.8	16921	19005.3	10861.1	22144.9	26173.7	19085.9	6407.74	6715.09	23519.1	16016.1	27101.4	8360.41	22854.4	6571.15	17489.1	8217.62	14135.7	21086	9816.97	6076.47	8617.2	23369	14968.5	11778.6	14312.1	17019.2	19395.4	20595.4	21878.2	17756.5	15535.9	20916.3	16012.8	11847	19359.3	16442.9	11571.3	15786.9	17541.7	18991.4	13605.9
	9537.94	11887.4	12562.8	11984.9	12852.2	13936.2	18715.8	17722.6	16877.6	18961.4	10841.1	22103.1	26126.9	19045	6407.88	6717.6	23485.6	15988.1	27052.1	8365.6	22812.5	6573.85	17457.5	8222.98	14134.2	21047.2	9803.19	6077.05	8623.83	23311.7	14943	11782.8	14309.5	17009.9	19371.5	20558.7	21832.2	17712.6	15503.2	20869.1	15995.4	11843.4	19317	16405.8	11550	15759.8	17507.9	18949.7	13576.2
	9522.53	11863.6	12538.3	11960.3	12825.6	13901.8	18667.2	17676.5	16834.3	18917.6	10821.2	22061.4	26080.1	19004.3	6408.01	6720.11	23452.3	15960.2	27003	8370.77	22770.6	6576.55	17426	8228.34	14132.8	21008.5	9789.48	6077.62	8630.45	23254.7	14917.5	11787.1	14306.9	17000.5	19347.7	20522.1	21786.4	17668.8	15470.6	20822	15978	11839.9	19274.8	16368.8	11528.9	15732.9	17474.2	18908.1	13546.5
	9507.16	11839.9	12513.8	11935.7	12799.1	13867.5	18618.6	17630.6	16791.2	18873.9	10801.3	22019.8	26033.5	18963.7	6408.13	6722.6	23419	15932.4	26954	8375.95	22728.9	6579.23	17394.6	8233.69	14131.3	20969.9	9775.82	6078.19	8637.07	23197.8	14892.2	11791.4	14304.2	16991.1	19323.9	20485.6	21740.7	17625.2	15438.1	20775.1	15960.7	11836.3	19232.8	16331.9	11507.9	15706	17440.5	18866.6	13517.1
	9491.84	11816.2	12489.3	11911.2	12772.7	13833.3	18570.3	17584.8	16748.2	18830.3	10781.6	21978.3	25986.9	18923.3	6408.25	6725.09	23385.8	15904.8	26905.1	8381.13	22687.3	6581.91	17363.3	8239.03	14129.8	20931.5	9762.22	6078.76	8643.69	23141.1	14866.9	11795.6	14301.6	16981.8	19300.2	20449.2	21695.1	17581.7	15405.8	20728.4	15943.4	11832.8	19190.9	16295.1	11486.9	15679.3	17407	18825.2	13487.7
	9476.55	11792.6	12465	11886.7	12746.3	13799.2	18522	17539.2	16705.3	18786.8	10761.9	21937	25940.5	18883	6408.37	6727.57	23352.6	15877.2	26856.3	8386.3	22645.8	6584.56	17332.2	8244.38	14128.4	20893.1	9748.68	6079.32	8650.31	23084.6	14841.8	11799.8	14298.9	16972.4	19276.6	20412.9	21649.7	17538.5	15373.5	20681.8	15926.1	11829.2	19149.1	16258.5	11466.1	15652.5	17373.6	18784	13458.5
	9461.31	11769.1	12440.6	11862.4	12720	13765.3	18474	17493.7	16662.6	18743.5	10742.2	21895.7	25894.1	18842.9	6408.48	6730.04	23319.5	15849.7	26807.7	8391.47	22604.4	6587.21	17301.1	8249.72	14126.9	20854.9	9735.2	6079.88	8656.92	23028.2	14816.7	11804	14296.2	16963.1	19253	20376.7	21604.4	17495.4	15341.4	20635.3	15908.9	11825.6	19107.5	16222	11445.3	15625.9	17340.2	18742.9	13429.4
	9446.11	11745.6	12416.4	11838.1	12693.7	13731.5	18426.1	17448.5	16620.1	18700.3	10722.7	21854.5	25847.8	18803	6408.59	6732.5	23286.5	15822.4	26759.2	8396.64	22563.1	6589.84	17270.1	8255.05	14125.4	20816.7	9721.78	6080.43	8663.52	22972	14791.7	11808.2	14293.5	16953.7	19229.5	20340.6	21559.2	17452.4	15309.4	20589	15891.7	11822	19066.1	16185.7	11424.7	15599.4	17307	18701.9	13400.4
	9430.96	11722.2	12392.1	11813.9	12667.6	13697.7	18378.3	17403.3	16577.6	18657.2	10703.2	21813.4	25801.7	18763.2	6408.7	6734.95	23253.5	15795.1	26710.8	8401.81	22521.9	6592.46	17239.2	8260.38	14123.9	20778.7	9708.42	6080.98	8670.12	22916	14766.8	11812.4	14290.8	16944.3	19206.1	20304.6	21514.2	17409.6	15277.5	20542.8	15874.5	11818.4	19024.8	16149.5	11404.1	15572.9	17273.9	18661	13371.6
	9415.84	11698.8	12368	11789.8	12641.5	13664.1	18330.7	17358.3	16535.3	18614.2	10683.8	21772.4	25755.6	18723.6	6408.8	6737.39	23220.5	15767.9	26662.5	8406.97	22480.8	6595.07	17208.4	8265.71	14122.4	20740.8	9695.12	6081.52	8676.72	22860.1	14742.1	11816.6	14288	16935	19182.7	20268.8	21469.4	17367	15245.8	20496.9	15857.4	11814.8	18983.6	16113.4	11383.6	15546.5	17240.8	18620.3	13342.9
	9400.77	11675.5	12343.8	11765.8	12615.4	13630.7	18283.2	17313.5	16493.2	18571.4	10664.5	21731.5	25709.5	18684.1	6408.89	6739.82	23187.7	15740.8	26614.3	8412.13	22439.9	6597.67	17177.7	8271.03	14120.9	20703	9681.87	6082.06	8683.32	22804.4	14717.4	11820.7	14285.3	16925.6	19159.4	20233	21424.6	17324.6	15214.1	20451	15840.3	11811.1	18942.6	16077.4	11363.2	15520.2	17207.9	18579.7	13314.3
	9385.74	11652.3	12319.8	11741.8	12589.4	13597.3	18235.9	17268.8	16451.1	18528.7	10645.3	21690.8	25663.6	18644.8	6408.98	6742.25	23154.8	15713.9	26566.3	8417.28	22399	6600.25	17147.1	8276.34	14119.4	20665.3	9668.69	6082.6	8689.9	22748.9	14692.8	11824.9	14282.5	16916.2	19136.2	20197.3	21380	17282.3	15182.6	20405.3	15823.3	11807.5	18901.7	16041.6	11342.9	15494	17175	18539.2	13285.8
	9370.75	11629.1	12295.8	11717.9	12563.5	13564	18188.8	17224.3	16409.2	18486	10626.1	21650.1	25617.8	18605.7	6409.07	6744.66	23122.1	15687	26518.3	8422.44	22358.3	6602.81	17116.6	8281.65	14117.9	20627.7	9655.57	6083.13	8696.49	22693.5	14668.3	11829	14279.8	16906.9	19113.1	20161.8	21335.6	17240.2	15151.2	20359.8	15806.3	11803.8	18860.9	16005.9	11322.7	15467.8	17142.3	18498.9	13257.5
	9355.8	11606	12271.8	11694.1	12537.7	13530.9	18141.8	17180	16367.5	18443.6	10607	21609.5	25572.1	18566.7	6409.15	6747.06	23089.4	15660.3	26470.5	8427.59	22317.7	6605.36	17086.3	8286.95	14116.4	20590.2	9642.51	6083.65	8703.07	22638.3	14643.9	11833.1	14277	16897.5	19090	20126.3	21291.3	17198.2	15119.9	20314.4	15789.4	11800.2	18820.3	15970.4	11302.6	15441.8	17109.6	18458.6	13229.3
	9340.9	11583	12247.9	11670.4	12511.9	13497.9	18094.9	17135.8	16325.9	18401.2	10588	21569	25526.4	18527.9	6409.23	6749.45	23056.8	15633.6	26422.8	8432.73	22277.2	6607.9	17056	8292.25	14114.9	20552.8	9629.51	6084.17	8709.64	22583.3	14619.6	11837.2	14274.2	16888.1	19067	20091	21247.1	17156.5	15088.7	20269.2	15772.4	11796.5	18779.9	15935	11282.6	15415.8	17077.1	18418.5	13201.2
	9326.04	11560	12224.1	11646.7	12486.2	13464.9	18048.2	17091.7	16284.4	18359	10569.1	21528.6	25480.8	18489.2	6409.3	6751.83	23024.2	15607.1	26375.3	8437.87	22236.8	6610.43	17025.8	8297.54	14113.4	20515.6	9616.58	6084.69	8716.21	22528.5	14595.4	11841.3	14271.3	16878.8	19044	20055.8	21203	17114.9	15057.7	20224.1	15755.6	11792.8	18739.6	15899.7	11262.7	15389.9	17044.6	18378.6	13173.3
	9311.22	11537	12200.3	11623.2	12460.6	13432.1	18001.7	17047.9	16243.1	18316.8	10550.2	21488.4	25435.4	18450.7	6409.36	6754.2	22991.7	15580.6	26327.8	8443.01	22196.5	6612.94	16995.7	8302.83	14111.8	20478.4	9603.7	6085.2	8722.77	22473.8	14571.3	11845.3	14268.5	16869.4	19021.1	20020.6	21159.2	17073.4	15026.7	20179.2	15738.7	11789.1	18699.4	15864.6	11242.9	15364	17012.3	18338.7	13145.5
	9296.44	11514.2	12176.5	11599.7	12435	13399.5	17955.3	17004.1	16201.9	18274.8	10531.4	21448.2	25390	18412.3	6409.42	6756.56	22959.2	15554.3	26280.5	8448.14	22156.4	6615.43	16965.7	8308.11	14110.3	20441.4	9590.89	6085.71	8729.33	22419.3	14547.3	11849.4	14265.6	16860	18998.3	19985.6	21115.4	17032.1	14995.9	20134.5	15721.9	11785.4	18659.4	15829.6	11223.1	15338.3	16980	18299	13117.8
	9281.71	11491.4	12152.9	11576.3	12409.5	13366.9	17909.1	16960.6	16160.8	18232.9	10512.7	21408.1	25344.7	18374.1	6409.48	6758.91	22926.8	15528	26233.3	8453.26	22116.3	6617.91	16935.9	8313.38	14108.8	20404.5	9578.13	6086.21	8735.88	22365	14523.4	11853.4	14262.8	16850.7	18975.6	19950.7	21071.8	16991	14965.2	20089.8	15705.2	11781.6	18619.5	15794.8	11203.5	15312.6	16947.9	18259.4	13090.3
	9267.02	11468.6	12129.2	11552.9	12384.1	13334.5	17863	16917.2	16119.9	18191.2	10494.1	21368.1	25299.5	18336.1	6409.53	6761.25	22894.5	15501.9	26186.2	8458.38	22076.4	6620.38	16906.1	8318.64	14107.2	20367.6	9565.44	6086.71	8742.42	22310.8	14499.6	11857.4	14259.9	16841.3	18952.9	19915.9	21028.3	16950.1	14934.7	20045.4	15688.5	11777.9	18579.7	15760	11184	15287.1	16915.8	18220	13062.9
	9252.37	11445.9	12105.7	11529.7	12358.7	13302.1	17817	16873.9	16079.1	18149.6	10475.5	21328.3	25254.4	18298.3	6409.57	6763.58	22862.2	15475.8	26139.3	8463.5	22036.6	6622.83	16876.4	8323.9	14105.7	20330.9	9552.82	6087.21	8748.96	22256.8	14475.9	11861.4	14257	16831.9	18930.3	19881.2	20985	16909.3	14904.2	20001.1	15671.8	11774.1	18540.2	15725.4	11164.6	15261.6	16883.9	18180.6	13035.6
	9237.77	11423.3	12082.2	11506.5	12333.5	13269.9	17771.3	16830.8	16038.4	18108	10457.1	21288.5	25209.4	18260.5	6409.61	6765.89	22830	15449.9	26092.4	8468.61	21996.8	6625.26	16846.9	8329.15	14104.1	20294.3	9540.25	6087.7	8755.49	22203	14452.3	11865.4	14254.1	16822.5	18907.8	19846.6	20941.8	16868.7	14873.9	19957	15655.2	11770.4	18500.7	15691	11145.2	15236.2	16852	18141.4	13008.4
	9223.21	11400.7	12058.7	11483.4	12308.2	13237.8	17725.6	16787.9	15997.9	18066.6	10438.7	21248.8	25164.5	18223	6409.64	6768.2	22797.8	15424.1	26045.7	8473.71	21957.2	6627.68	16817.4	8334.4	14102.5	20257.9	9527.75	6088.18	8762.01	22149.3	14428.9	11869.3	14251.1	16813.2	18885.4	19812.1	20898.8	16828.2	14843.7	19913	15638.6	11766.6	18461.4	15656.7	11126	15210.8	16820.3	18102.4	12981.4
	9208.69	11378.3	12035.3	11460.4	12283.1	13205.8	17680.2	16745.1	15957.5	18025.4	10420.3	21209.2	25119.6	18185.6	6409.67	6770.49	22765.8	15398.4	25999.1	8478.81	21917.8	6630.08	16788	8339.64	14101	20221.5	9515.31	6088.66	8768.53	22095.9	14405.5	11873.3	14248.2	16803.8	18863	19777.7	20855.9	16788	14813.6	19869.1	15622.1	11762.8	18422.3	15622.5	11106.8	15185.6	16788.6	18063.4	12954.5
	9194.22	11355.8	12012	11437.4	12258	13173.9	17634.8	16702.4	15917.3	17984.2	10402.1	21169.7	25074.9	18148.4	6409.69	6772.77	22733.7	15372.8	25952.6	8483.91	21878.4	6632.47	16758.8	8344.87	14099.4	20185.2	9502.94	6089.13	8775.04	22042.5	14382.2	11877.2	14245.2	16794.4	18840.7	19743.4	20813.1	16747.8	14783.6	19825.4	15605.6	11759	18383.2	15588.5	11087.8	15160.4	16757.1	18024.6	12927.7
	9179.79	11333.4	11988.7	11414.6	12233	13142.2	17589.7	16660	15877.2	17943.2	10383.9	21130.4	25030.2	18111.3	6409.71	6775.04	22701.7	15347.2	25906.3	8488.99	21839.1	6634.84	16729.6	8350.09	14097.8	20149.1	9490.63	6089.6	8781.54	21989.4	14359	11881.1	14242.2	16785	18818.5	19709.3	20770.5	16707.9	14753.7	19781.9	15589.1	11755.2	18344.4	15554.5	11068.8	15135.3	16725.6	17985.9	12901.1
	9165.4	11311.1	11965.5	11391.8	12208	13110.6	17544.7	16617.6	15837.2	17902.3	10365.8	21091.1	24985.7	18074.4	6409.72	6777.3	22669.8	15321.8	25860.1	8494.07	21800	6637.2	16700.6	8355.3	14096.2	20113	9478.38	6090.07	8788.03	21936.4	14335.9	11885	14239.2	16775.6	18796.3	19675.2	20728	16668.1	14724	19738.5	15572.7	11751.3	18305.6	15520.8	11050	15110.3	16694.3	17947.4	12874.6
	9151.06	11288.9	11942.3	11369.1	12183.2	13079	17499.8	16575.5	15797.4	17861.5	10347.8	21051.9	24941.2	18037.7	6409.72	6779.55	22638	15296.5	25813.9	8499.14	21760.9	6639.54	16671.6	8360.51	14094.6	20077.1	9466.19	6090.53	8794.52	21883.6	14312.9	11888.8	14236.2	16766.2	18774.2	19641.3	20685.7	16628.5	14694.4	19695.3	15556.3	11747.5	18267.1	15487.2	11031.2	15085.4	16663.1	17908.9	12848.2
	9136.76	11266.7	11919.2	11346.5	12158.4	13047.6	17455.1	16533.5	15757.7	17820.8	10329.9	21012.8	24896.8	18001.1	6409.71	6781.78	22606.2	15271.4	25768	8504.21	21722	6641.86	16642.8	8365.7	14093	20041.3	9454.07	6090.98	8800.99	21831	14290	11892.7	14233.1	16756.8	18752.2	19607.4	20643.5	16589.1	14664.9	19652.3	15540	11743.6	18228.6	15453.7	11012.6	15060.6	16631.9	17870.7	12822
	9122.51	11244.6	11896.1	11324	12133.6	13016.3	17410.5	16491.6	15718.1	17780.3	10312	20973.9	24852.6	17964.7	6409.7	6784	22574.4	15246.3	25722.1	8509.27	21683.2	6644.16	16614.1	8370.89	14091.4	20005.6	9442.02	6091.43	8807.46	21778.5	14267.2	11896.5	14230.1	16747.4	18730.3	19573.7	20601.4	16549.8	14635.5	19609.4	15523.7	11739.8	18190.3	15420.3	10994	15035.8	16600.9	17832.5	12795.9
	9108.29	11222.5	11873.1	11301.5	12109	12985.2	17366.1	16449.9	15678.7	17739.9	10294.3	20935	24808.4	17928.5	6409.69	6786.21	22542.8	15221.3	25676.3	8514.32	21644.5	6646.45	16585.4	8376.07	14089.8	19970	9430.03	6091.87	8813.92	21726.2	14244.6	11900.3	14227	16738	18708.4	19540.1	20559.5	16510.7	14606.3	19566.6	15507.4	11735.9	18152.2	15387.1	10975.5	15011.2	16569.9	17794.5	12769.9
	9094.13	11200.5	11850.2	11279.2	12084.4	12954.1	17321.8	16408.4	15639.4	17699.6	10276.6	20896.2	24764.3	17892.4	6409.67	6788.41	22511.2	15196.4	25630.7	8519.36	21605.9	6648.72	16556.9	8381.24	14088.2	19934.5	9418.1	6092.31	8820.37	21674.1	14222	11904	14223.9	16728.6	18686.6	19506.5	20517.8	16471.8	14577.1	19524	15491.2	11732	18114.2	15354	10957.2	14986.6	16539.1	17756.5	12744
	9080	11178.6	11827.3	11256.9	12059.8	12923.1	17277.7	16367	15600.3	17659.4	10258.9	20857.5	24720.3	17856.4	6409.64	6790.59	22479.6	15171.7	25585.2	8524.4	21567.5	6650.98	16528.5	8386.4	14086.5	19899.1	9406.25	6092.75	8826.81	21622.2	14199.5	11907.8	14220.8	16719.2	18664.9	19473.1	20476.2	16433	14548.1	19481.6	15475.1	11728.1	18076.4	15321.1	10938.9	14962.1	16508.3	17718.8	12718.3
	9065.92	11156.7	11804.5	11234.7	12035.4	12892.3	17233.8	16325.7	15561.3	17619.3	10241.4	20819	24676.3	17820.7	6409.6	6792.76	22448.1	15147	25539.8	8529.43	21529.1	6653.21	16500.2	8391.55	14084.9	19863.9	9394.45	6093.17	8833.25	21570.4	14177.2	11911.5	14217.7	16709.8	18643.2	19439.8	20434.7	16394.4	14519.3	19439.3	15459	11724.1	18038.6	15288.2	10920.7	14937.7	16477.7	17681.1	12692.8
	9051.89	11134.9	11781.7	11212.5	12011	12861.6	17190	16284.7	15522.4	17579.4	10223.9	20780.5	24632.5	17785.1	6409.56	6794.92	22416.7	15122.5	25494.5	8534.45	21490.9	6655.43	16472	8396.69	14083.3	19828.7	9382.72	6093.6	8839.67	21518.8	14154.9	11915.2	14214.5	16700.4	18621.7	19406.6	20393.3	16355.9	14490.5	19397.1	15442.9	11720.2	18001.1	15255.6	10902.7	14913.4	16447.2	17643.6	12667.3
	9037.9	11113.2	11759	11190.5	11986.7	12831	17146.3	16243.7	15483.6	17539.6	10206.6	20742.1	24588.8	17749.6	6409.51	6797.07	22385.3	15098	25449.4	8539.46	21452.7	6657.63	16443.9	8401.83	14081.6	19793.7	9371.06	6094.02	8846.08	21467.3	14132.7	11918.9	14211.4	16691	18600.2	19373.6	20352.2	16317.7	14461.8	19355.1	15426.9	11716.2	17963.7	15223	10884.7	14889.2	16416.8	17606.2	12642
	9023.95	11091.5	11736.4	11168.5	11962.5	12800.5	17102.8	16203	15445	17499.9	10189.3	20703.8	24545.1	17714.3	6409.45	6799.2	22354	15073.7	25404.4	8544.46	21414.7	6659.82	16415.9	8406.95	14080	19758.8	9359.46	6094.43	8852.48	21416.1	14110.7	11922.6	14208.2	16681.6	18578.8	19340.6	20311.1	16279.6	14433.3	19313.3	15410.9	11712.3	17926.4	15190.6	10866.9	14865	16386.4	17569	12616.8
	9010.05	11069.9	11713.8	11146.6	11938.3	12770.2	17059.5	16162.3	15406.6	17460.3	10172	20665.6	24501.6	17679.2	6409.39	6801.32	22322.8	15049.5	25359.5	8549.45	21376.8	6661.98	16388	8412.06	14078.3	19724	9347.93	6094.84	8858.88	21365	14088.7	11926.2	14205	16672.2	18557.4	19307.7	20270.2	16241.6	14404.9	19271.6	15394.9	11708.3	17889.3	15158.4	10849.1	14841	16356.2	17531.9	12591.7
	8996.19	11048.3	11691.3	11124.8	11914.2	12739.9	17016.3	16121.9	15368.2	17420.9	10154.9	20627.6	24458.1	17644.3	6409.32	6803.43	22291.6	15025.3	25314.7	8554.44	21339	6664.13	16360.2	8417.16	14076.6	19689.3	9336.47	6095.24	8865.26	21314	14066.9	11929.8	14201.8	16662.7	18536.2	19275	20229.5	16203.9	14376.7	19230.1	15379	11704.3	17852.3	15126.3	10831.4	14817	16326.1	17494.9	12566.8
	8982.37	11026.8	11668.8	11103.1	11890.2	12709.8	16973.2	16081.6	15330	17381.5	10137.8	20589.6	24414.8	17609.5	6409.24	6805.52	22260.5	15001.3	25270	8559.41	21301.4	6666.25	16332.5	8422.26	14074.9	19654.7	9325.07	6095.63	8871.63	21263.3	14045.2	11933.4	14198.5	16653.3	18515	19242.3	20188.8	16166.3	14348.5	19188.8	15363.2	11700.2	17815.4	15094.3	10813.9	14793.1	16296.1	17458	12542
	8968.6	11005.4	11646.4	11081.5	11866.2	12679.7	16930.3	16041.4	15292	17342.3	10120.8	20551.7	24371.5	17574.9	6409.16	6807.6	22229.4	14977.4	25225.5	8564.38	21263.8	6668.36	16305	8427.34	14073.2	19620.2	9313.74	6096.02	8877.99	21212.7	14023.5	11937	14195.3	16643.9	18493.9	19209.8	20148.4	16128.8	14320.5	19147.5	15347.4	11696.2	17778.7	15062.4	10796.4	14769.3	16266.1	17421.3	12517.4
	8954.88	10984	11624.1	11059.9	11842.4	12649.8	16887.6	16001.4	15254	17303.2	10103.9	20513.9	24328.3	17540.4	6409.06	6809.66	22198.4	14953.6	25181.1	8569.33	21226.4	6670.45	16277.5	8432.41	14071.5	19585.9	9302.47	6096.41	8884.34	21162.3	14002	11940.5	14192	16634.5	18472.8	19177.4	20108.1	16091.6	14292.6	19106.5	15331.6	11692.2	17742.2	15030.7	10779	14745.6	16236.3	17384.7	12492.8
	8941.2	10962.7	11601.8	11038.5	11818.6	12620	16845	15961.6	15216.3	17264.3	10087.1	20476.2	24285.2	17506.1	6408.96	6811.71	22167.4	14930	25136.8	8574.28	21189	6672.53	16250.1	8437.46	14069.8	19551.6	9291.28	6096.79	8890.68	21112	13980.6	11944.1	14188.7	16625	18451.9	19145	20067.9	16054.5	14264.8	19065.6	15315.9	11688.1	17705.8	14999.2	10761.8	14721.9	16206.6	17348.3	12468.4
	8927.56	10941.5	11579.6	11017.1	11794.8	12590.4	16802.5	15921.9	15178.6	17225.4	10070.3	20438.6	24242.2	17472	6408.86	6813.75	22136.6	14906.4	25092.6	8579.21	21151.8	6674.58	16222.9	8442.51	14068.1	19517.5	9280.15	6097.16	8897.01	21062	13959.3	11947.5	14185.4	16615.6	18431	19112.8	20027.8	16017.5	14237.1	19024.8	15300.2	11684	17669.5	14967.7	10744.6	14698.4	16177	17311.9	12444.2
	8913.97	10920.3	11557.4	10995.8	11771.2	12560.8	16760.2	15882.3	15141.1	17186.7	10053.6	20401.1	24199.3	17438	6408.74	6815.77	22105.7	14882.9	25048.5	8584.14	21114.7	6676.61	16195.7	8447.55	14066.4	19483.5	9269.09	6097.53	8903.32	21012	13938.1	11951	14182	16606.1	18410.2	19080.7	19988	15980.8	14209.6	18984.2	15284.6	11679.9	17633.4	14936.4	10727.5	14674.9	16147.5	17275.7	12420
	8900.43	10899.2	11535.3	10974.5	11747.6	12531.4	16718.1	15842.9	15103.7	17148.1	10037.1	20363.8	24156.5	17404.2	6408.62	6817.78	22075	14859.6	25004.6	8589.05	21077.7	6678.62	16168.7	8452.57	14064.7	19449.6	9258.09	6097.9	8909.63	20962.3	13917	11954.5	14178.7	16596.7	18389.5	19048.7	19948.2	15944.2	14182.2	18943.8	15269	11675.8	17597.5	14905.3	10710.6	14651.6	16118.1	17239.7	12396
	8886.93	10878.2	11513.3	10953.4	11724.1	12502	16676.1	15803.7	15066.4	17109.6	10020.5	20326.5	24113.8	17370.5	6408.49	6819.77	22044.3	14836.3	24960.8	8593.96	21040.8	6680.62	16141.8	8457.59	14062.9	19415.8	9247.17	6098.25	8915.92	20912.7	13896	11957.9	14175.3	16587.2	18368.8	19016.9	19908.6	15907.7	14154.9	18903.5	15253.4	11671.7	17561.7	14874.3	10693.7	14628.3	16088.8	17203.7	12372.2
	8873.47	10857.2	11491.3	10932.3	11700.6	12472.8	16634.2	15764.6	15029.3	17071.3	10004.1	20289.3	24071.2	17337.1	6408.35	6821.75	22013.7	14813.2	24917.1	8598.85	21004.1	6682.59	16115	8462.59	14061.2	19382.1	9236.31	6098.61	8922.2	20863.3	13875.1	11961.3	14171.9	16577.8	18348.2	18985.1	19869.2	15871.5	14127.7	18863.4	15237.9	11667.6	17526	14843.4	10677	14605.1	16059.6	17167.9	12348.4
	8860.06	10836.3	11469.4	10911.3	11677.3	12443.7	16592.6	15725.7	14992.4	17033.1	9987.75	20252.2	24028.7	17303.7	6408.21	6823.72	21983.1	14790.2	24873.5	8603.73	20967.4	6684.55	16088.3	8467.58	14059.5	19348.6	9225.52	6098.95	8928.46	20814.1	13854.4	11964.6	14168.5	16568.3	18327.7	18953.4	19829.9	15835.4	14100.6	18823.4	15222.5	11663.4	17490.5	14812.7	10660.3	14582	16030.5	17132.3	12324.8
	8846.69	10815.5	11447.5	10890.4	11654	12414.7	16551	15686.9	14955.5	16994.9	9971.47	20215.2	23986.3	17270.6	6408.05	6825.67	21952.6	14767.2	24830	8608.6	20930.9	6686.49	16061.7	8472.55	14057.7	19315.1	9214.79	6099.3	8934.72	20765.1	13833.7	11968	14165.1	16558.9	18307.3	18921.9	19790.7	15799.4	14073.7	18783.6	15207.1	11659.3	17455.1	14782	10643.8	14559	16001.5	17096.7	12301.4
	8833.37	10794.7	11425.7	10869.6	11630.7	12385.9	16509.6	15648.3	14918.8	16957	9955.27	20178.3	23944	17237.6	6407.89	6827.61	21922.1	14744.4	24786.7	8613.47	20894.5	6688.4	16035.2	8477.52	14055.9	19281.8	9204.14	6099.63	8940.96	20716.2	13813.1	11971.3	14161.6	16549.4	18287	18890.4	19751.7	15763.7	14046.9	18743.9	15191.7	11655.1	17419.8	14751.6	10627.3	14536.1	15972.6	17061.4	12278
	8820.1	10774	11404	10848.9	11607.6	12357.1	16468.4	15609.8	14882.2	16919.1	9939.15	20141.5	23901.7	17204.8	6407.72	6829.53	21891.8	14721.7	24743.5	8618.32	20858.2	6690.3	16008.8	8482.47	14054.2	19248.6	9193.55	6099.96	8947.19	20667.5	13792.7	11974.6	14158.2	16539.9	18266.7	18859.1	19712.8	15728.1	14020.2	18704.4	15176.4	11650.9	17384.7	14721.3	10610.9	14513.2	15943.8	17026.1	12254.8
	8806.87	10753.3	11382.3	10828.3	11584.5	12328.5	16427.3	15571.5	14845.8	16881.4	9923.11	20104.8	23859.6	17172.1	6407.55	6831.43	21861.4	14699.2	24700.4	8623.15	20822	6692.18	15982.5	8487.41	14052.4	19215.5	9183.03	6100.29	8953.4	20618.9	13772.3	11977.8	14154.7	16530.5	18246.6	18827.9	19674.1	15692.6	13993.7	18665	15161.2	11646.7	17349.8	14691.1	10594.7	14490.5	15915.2	16991	12231.7
	8793.69	10732.7	11360.8	10807.7	11561.5	12299.9	16386.3	15533.3	14809.5	16843.7	9907.15	20068.3	23817.6	17139.6	6407.36	6833.33	21831.2	14676.7	24657.5	8627.98	20786	6694.04	15956.4	8492.34	14050.6	19182.5	9172.58	6100.61	8959.61	20570.6	13752.1	11981.1	14151.2	16521	18226.5	18796.8	19635.5	15657.4	13967.2	18625.8	15145.9	11642.5	17315	14661	10578.5	14467.8	15886.6	16956	12208.8
	8780.55	10712.2	11339.2	10787.2	11538.6	12271.5	16345.6	15495.3	14773.3	16806.3	9891.27	20031.8	23775.7	17107.3	6407.17	6835.21	21801	14654.3	24614.6	8632.8	20750	6695.88	15930.3	8497.26	14048.8	19149.7	9162.2	6100.93	8965.79	20522.4	13732	11984.3	14147.6	16511.6	18206.4	18765.8	19597.1	15622.3	13940.9	18586.8	15130.8	11638.2	17280.4	14631.1	10562.5	14445.3	15858.1	16921.1	12186
	8767.46	10691.8	11317.8	10766.8	11515.8	12243.2	16304.9	15457.5	14737.3	16768.9	9875.47	19995.4	23733.8	17075.1	6406.97	6837.07	21770.9	14632.1	24571.9	8637.6	20714.2	6697.7	15904.4	8502.16	14047	19116.9	9151.88	6101.24	8971.97	20474.4	13712	11987.5	14144.1	16502.1	18186.5	18734.9	19558.8	15587.3	13914.7	18547.9	15115.7	11634	17245.9	14601.3	10546.5	14422.8	15829.8	16886.4	12163.3
	8754.41	10671.4	11296.4	10746.5	11493	12215	16264.4	15419.7	14701.4	16731.6	9859.74	19959.1	23692.1	17043.1	6406.77	6838.92	21740.8	14609.9	24529.3	8642.39	20678.5	6699.5	15878.5	8507.05	14045.2	19084.3	9141.63	6101.54	8978.13	20426.5	13692.1	11990.6	14140.5	16492.6	18166.6	18704.1	19520.7	15552.6	13888.7	18509.2	15100.6	11629.7	17211.5	14571.7	10530.7	14400.4	15801.5	16851.8	12140.7
	8741.41	10651.1	11275	10726.3	11470.4	12187	16224.1	15382.2	14665.7	16694.5	9844.1	19922.9	23650.5	17011.2	6406.55	6840.75	21710.8	14587.9	24486.8	8647.18	20642.9	6701.28	15852.8	8511.93	14043.4	19051.7	9131.46	6101.84	8984.28	20378.9	13672.3	11993.7	14137	16483.2	18146.9	18673.4	19482.7	15518	13862.7	18470.6	15085.6	11625.4	17177.3	14542.2	10515	14378.1	15773.4	16817.3	12118.3
	8728.45	10630.8	11253.8	10706.1	11447.7	12159	16183.9	15344.8	14630.1	16657.5	9828.54	19886.8	23608.9	16979.5	6406.33	6842.57	21680.8	14565.9	24444.5	8651.94	20607.4	6703.04	15827.2	8516.8	14041.6	19019.3	9121.35	6102.14	8990.41	20331.4	13652.6	11996.8	14133.4	16473.7	18127.2	18642.9	19444.8	15483.5	13836.9	18432.1	15070.6	11621.2	17143.2	14512.8	10499.3	14355.9	15745.3	16783	12096
	8715.55	10610.7	11232.6	10686.1	11425.2	12131.2	16143.9	15307.5	14594.6	16620.7	9813.05	19850.9	23567.5	16948	6406.1	6844.37	21651	14544.1	24402.3	8656.7	20572	6704.79	15801.7	8521.65	14039.7	18987	9111.3	6102.43	8996.53	20284	13633	11999.9	14129.8	16464.2	18107.5	18612.4	19407.1	15449.3	13811.2	18393.9	15055.7	11616.9	17109.3	14483.6	10483.8	14333.8	15717.4	16748.8	12073.9
	8702.68	10590.6	11211.4	10666.1	11402.8	12103.5	16104	15270.4	14559.2	16583.9	9797.65	19815	23526.2	16916.7	6405.86	6846.16	21621.2	14522.4	24360.2	8661.45	20536.8	6706.51	15776.3	8526.49	14037.9	18954.9	9101.33	6102.71	9002.63	20236.9	13613.5	12003	14126.1	16454.8	18088	18582.1	19369.6	15415.2	13785.7	18355.8	15040.8	11612.5	17075.5	14454.5	10468.3	14311.8	15689.6	16714.8	12051.9
	8689.87	10570.5	11190.4	10646.2	11380.4	12075.9	16064.3	15233.5	14524	16547.3	9782.32	19779.2	23485	16885.5	6405.61	6847.93	21591.4	14500.8	24318.2	8666.18	20501.6	6708.21	15751	8531.31	14036.1	18922.8	9091.43	6102.99	9008.72	20189.9	13594.1	12006	14122.5	16445.3	18068.6	18551.8	19332.2	15381.2	13760.2	18317.8	15026	11608.2	17041.9	14425.6	10453	14289.8	15661.9	16680.9	12030
	8677.1	10550.5	11169.4	10626.4	11358.1	12048.4	16024.7	15196.7	14488.9	16510.8	9767.07	19743.5	23443.9	16854.4	6405.36	6849.69	21561.7	14479.3	24276.3	8670.9	20466.6	6709.9	15725.9	8536.12	14034.2	18890.9	9081.59	6103.26	9014.79	20143.1	13574.9	12009	14118.8	16435.9	18049.2	18521.7	19294.9	15347.5	13734.9	18280	15011.2	11603.9	17008.4	14396.8	10437.8	14268	15634.2	16647.1	12008.2
	8664.37	10530.6	11148.4	10606.7	11335.9	12021	15985.2	15160.1	14454	16474.4	9751.91	19707.9	23402.9	16823.6	6405.1	6851.43	21532.1	14458	24234.6	8675.61	20431.7	6711.56	15700.8	8540.92	14032.4	18859.1	9071.82	6103.53	9020.85	20096.5	13555.7	12011.9	14115.1	16426.4	18029.9	18491.7	19257.8	15313.9	13709.7	18242.3	14996.4	11599.5	16975.1	14368.1	10422.6	14246.2	15606.7	16613.5	11986.6
	8651.69	10510.8	11127.6	10587	11313.7	11993.7	15945.9	15123.6	14419.2	16438.2	9736.82	19672.5	23362	16792.9	6404.83	6853.16	21502.6	14436.7	24193	8680.3	20396.9	6713.2	15675.9	8545.71	14030.5	18827.3	9062.12	6103.8	9026.89	20050	13536.7	12014.9	14111.4	16416.9	18010.7	18461.8	19220.9	15280.4	13684.6	18204.8	14981.8	11595.1	16941.9	14339.6	10407.6	14224.6	15579.3	16580	11965.1
	8639.06	10491	11106.8	10567.5	11291.7	11966.6	15906.8	15087.2	14384.5	16402.1	9721.81	19637.1	23321.2	16762.3	6404.55	6854.87	21473.1	14415.6	24151.5	8684.98	20362.3	6714.83	15651	8550.48	14028.7	18795.8	9052.49	6104.06	9032.92	20003.8	13517.7	12017.8	14107.7	16407.5	17991.5	18432	19184.1	15247.2	13659.7	18167.5	14967.1	11590.8	16908.9	14311.2	10392.7	14203	15552	16546.6	11943.7
	8626.48	10471.3	11086.1	10548	11269.7	11939.5	15867.8	15051.1	14350	16366.1	9706.88	19601.8	23280.5	16731.9	6404.26	6856.57	21443.7	14394.5	24110.2	8689.65	20327.7	6716.43	15626.3	8555.23	14026.8	18764.3	9042.93	6104.31	9038.93	19957.6	13498.9	12020.6	14104	16398	17972.5	18402.3	19147.4	15214	13634.9	18130.3	14952.5	11586.4	16876	14282.9	10377.8	14181.5	15524.9	16513.4	11922.5
	8613.94	10451.7	11065.4	10528.6	11247.8	11912.6	15829	15015	14315.6	16330.2	9692.03	19566.7	23239.9	16701.7	6403.97	6858.25	21414.3	14373.6	24068.9	8694.31	20293.3	6718.02	15601.7	8559.98	14024.9	18732.9	9033.44	6104.56	9044.93	19911.7	13480.2	12023.5	14100.2	16388.6	17953.5	18372.8	19110.9	15181.1	13610.2	18093.3	14938	11582	16843.2	14254.8	10363.1	14160.2	15497.8	16480.3	11901.3
	8601.45	10432.2	11044.8	10509.3	11226	11885.8	15790.3	14979.1	14281.3	16294.5	9677.26	19531.6	23199.4	16671.7	6403.66	6859.92	21385	14352.8	24027.8	8698.95	20259	6719.58	15577.2	8564.71	14023.1	18701.7	9024.02	6104.8	9050.91	19866	13461.6	12026.3	14096.4	16379.1	17934.6	18343.3	19074.5	15148.3	13585.6	18056.4	14923.5	11577.6	16810.6	14226.8	10348.5	14138.9	15470.8	16447.4	11880.4
	8589	10412.7	11024.3	10490.1	11204.3	11859.1	15751.8	14943.4	14247.2	16258.9	9662.57	19496.6	23159	16641.8	6403.35	6861.57	21355.8	14332.1	23986.8	8703.58	20224.8	6721.13	15552.8	8569.42	14021.2	18670.6	9014.66	6105.04	9056.87	19820.4	13443.1	12029.1	14092.6	16369.7	17915.8	18314	19038.3	15115.7	13561.1	18019.7	14909.1	11573.1	16778.2	14199	10333.9	14117.7	15444	16414.6	11859.5
	8576.61	10393.3	11003.9	10471	11182.6	11832.5	15713.4	14907.8	14213.2	16223.4	9647.96	19461.8	23118.7	16612.1	6403.04	6863.2	21326.7	14311.5	23946	8708.2	20190.7	6722.66	15528.6	8574.12	14019.3	18639.6	9005.38	6105.28	9062.81	19775	13424.7	12031.9	14088.8	16360.2	17897.1	18284.7	19002.2	15083.3	13536.8	17983.1	14894.7	11568.7	16745.9	14171.3	10319.5	14096.6	15417.2	16381.9	11838.8
	8564.25	10373.9	10983.5	10451.9	11161	11806.1	15675.2	14872.4	14179.4	16188	9633.43	19427	23078.6	16582.5	6402.71	6864.82	21297.6	14291	23905.2	8712.8	20156.8	6724.16	15504.4	8578.8	14017.4	18608.7	8996.16	6105.51	9068.74	19729.8	13406.4	12034.6	14085	16350.8	17878.5	18255.6	18966.3	15051	13512.6	17946.7	14880.4	11564.2	16713.7	14143.7	10305.2	14075.6	15390.5	16349.4	11818.2
	8551.95	10354.6	10963.2	10433	11139.5	11779.7	15637.1	14837.1	14145.7	16152.8	9618.97	19392.4	23038.5	16553.1	6402.37	6866.42	21268.5	14270.6	23864.6	8717.39	20122.9	6725.65	15480.4	8583.48	14015.5	18577.9	8987.02	6105.73	9074.65	19684.7	13388.3	12037.3	14081.2	16341.4	17859.9	18226.6	18930.6	15018.9	13488.6	17910.5	14866.1	11559.8	16681.7	14116.3	10291	14054.7	15364	16317	11797.8
	8539.69	10335.4	10943	10414.1	11118.1	11753.5	15599.2	14802	14112.1	16117.7	9604.6	19357.8	22998.6	16523.8	6402.03	6868.01	21239.6	14250.3	23824.1	8721.96	20089.2	6727.12	15456.4	8588.13	14013.6	18547.3	8977.94	6105.95	9080.55	19639.8	13370.2	12040	14077.3	16331.9	17841.5	18197.7	18894.9	14986.9	13464.6	17874.4	14851.9	11555.3	16649.8	14089	10276.9	14033.9	15337.6	16284.7	11777.4
	8527.48	10316.3	10922.8	10395.3	11096.8	11727.3	15561.4	14767	14078.6	16082.7	9590.31	19323.4	22958.8	16494.8	6401.68	6869.58	21210.7	14230.2	23783.8	8726.52	20055.6	6728.56	15432.6	8592.77	14011.7	18516.7	8968.94	6106.17	9086.43	19595.1	13352.3	12042.6	14073.4	16322.5	17823.1	18168.9	18859.5	14955.1	13440.8	17838.4	14837.7	11550.8	16618.1	14061.9	10262.8	14013.1	15311.3	16252.6	11757.2
	8515.32	10297.2	10902.7	10376.6	11075.5	11701.3	15523.7	14732.2	14045.3	16047.8	9576.09	19289	22919	16465.9	6401.32	6871.14	21181.9	14210.1	23743.6	8731.07	20022.1	6729.99	15408.9	8597.4	14009.8	18486.3	8960	6106.38	9092.29	19550.6	13334.4	12045.2	14069.5	16313.1	17804.8	18140.2	18824.1	14923.5	13417.1	17802.6	14823.6	11546.3	16586.5	14034.9	10248.9	13992.5	15285	16220.6	11737.2
	8503.2	10278.2	10882.7	10358	11054.4	11675.4	15486.3	14697.5	14012.1	16013.1	9561.96	19254.8	22879.4	16437.1	6400.95	6872.68	21153.1	14190.2	23703.4	8735.6	19988.8	6731.39	15385.3	8602.01	14007.9	18456	8951.13	6106.58	9098.13	19506.3	13316.7	12047.8	14065.6	16303.7	17786.6	18111.7	18789	14892	13393.5	17767	14809.5	11541.8	16555.1	14008	10235.1	13972	15258.9	16188.8	11717.2
	8491.13	10259.3	10862.8	10339.5	11033.3	11649.6	15448.9	14663	13979.1	15978.5	9547.9	19220.7	22839.9	16408.5	6400.57	6874.2	21124.4	14170.4	23663.5	8740.12	19955.5	6732.78	15361.9	8606.6	14006	18425.8	8942.33	6106.78	9103.95	19462.1	13299.1	12050.4	14061.7	16294.2	17768.4	18083.2	18754	14860.7	13370.1	17731.5	14795.5	11537.2	16523.8	13981.2	10221.4	13951.5	15232.9	16157.1	11697.4
	8479.11	10240.5	10842.9	10321	11012.3	11624	15411.7	14628.6	13946.2	15944	9533.93	19186.6	22800.5	16380.1	6400.19	6875.71	21095.8	14150.7	23623.6	8744.63	19922.4	6734.15	15338.5	8611.18	14004	18395.8	8933.6	6106.98	9109.76	19418.1	13281.6	12052.9	14057.8	16284.8	17750.4	18054.9	18719.1	14829.6	13346.7	17696.2	14781.5	11532.7	16492.7	13954.6	10207.8	13931.2	15207.1	16125.5	11677.8
	8467.14	10221.7	10823.1	10302.6	10991.4	11598.4	15374.7	14594.4	13913.4	15909.7	9520.03	19152.7	22761.3	16351.8	6399.8	6877.2	21067.3	14131.1	23583.9	8749.12	19889.4	6735.49	15315.2	8615.75	14002.1	18365.8	8924.95	6107.17	9115.55	19374.3	13264.2	12055.4	14053.8	16275.4	17732.4	18026.6	18684.4	14798.6	13323.5	17661.1	14767.6	11528.2	16461.7	13928.2	10194.3	13911	15181.3	16094.1	11658.2
	8455.21	10203	10803.4	10284.4	10970.5	11573	15337.8	14560.4	13880.8	15875.5	9506.22	19118.9	22722.1	16323.7	6399.39	6878.67	21038.8	14111.6	23544.3	8753.59	19856.5	6736.82	15292.1	8620.3	14000.2	18336	8916.36	6107.36	9121.32	19330.6	13246.9	12057.9	14049.8	16266	17714.5	17998.5	18649.8	14767.8	13300.5	17626	14753.8	11523.6	16430.9	13901.9	10180.9	13890.8	15155.6	16062.8	11638.8
	8443.33	10184.4	10783.8	10266.2	10949.8	11547.6	15301.1	14526.4	13848.3	15841.4	9492.48	19085.1	22683	16295.8	6398.98	6880.13	21010.4	14092.2	23504.8	8758.05	19823.8	6738.13	15269.1	8624.83	13998.2	18306.3	8907.84	6107.54	9127.07	19287.1	13229.7	12060.3	14045.8	16256.6	17696.7	17970.5	18615.4	14737.2	13277.5	17591.2	14740	11519	16400.2	13875.7	10167.6	13870.8	15130.1	16031.6	11619.5
	8431.5	10165.8	10764.2	10248.1	10929.1	11522.4	15264.5	14492.7	13815.9	15807.4	9478.82	19051.5	22644.1	16268	6398.57	6881.57	20982	14073	23465.4	8762.5	19791.1	6739.41	15246.2	8629.35	13996.3	18276.7	8899.39	6107.72	9132.8	19243.9	13212.6	12062.7	14041.8	16247.2	17679	17942.6	18581.1	14706.7	13254.7	17556.5	14726.2	11514.5	16369.6	13849.6	10154.4	13850.8	15104.6	16000.6	11600.4
	8419.71	10147.3	10744.7	10230.1	10908.5	11497.3	15228.1	14459	13783.7	15773.6	9465.25	19018	22605.3	16240.4	6398.14	6883	20953.8	14053.8	23426.2	8766.93	19758.6	6740.68	15223.4	8633.85	13994.4	18247.3	8891.01	6107.89	9138.51	19200.7	13195.7	12065.1	14037.8	16237.8	17661.4	17914.8	18547	14676.4	13232	17522	14712.5	11509.9	16339.2	13823.7	10141.3	13830.9	15079.3	15969.8	11581.3
	8407.97	10128.9	10725.3	10212.1	10888	11472.3	15191.8	14425.6	13751.6	15739.9	9451.75	18984.6	22566.5	16213	6397.7	6884.41	20925.6	14034.8	23387.1	8771.34	19726.2	6741.93	15200.7	8638.33	13992.4	18217.9	8882.7	6108.06	9144.2	19157.8	13178.8	12067.4	14033.8	16228.5	17643.8	17887.1	18513	14646.3	13209.4	17487.6	14698.9	11505.3	16309	13797.9	10128.3	13811.2	15054	15939.1	11562.5
	8396.28	10110.6	10706	10194.3	10867.6	11447.4	15155.6	14392.3	13719.6	15706.3	9438.33	18951.3	22527.9	16185.7	6397.26	6885.8	20897.4	14015.9	23348.1	8775.74	19693.9	6743.15	15178.2	8642.8	13990.5	18188.7	8874.47	6108.23	9149.88	19115	13162.1	12069.7	14029.7	16219.1	17626.4	17859.5	18479.2	14616.3	13187	17453.3	14685.3	11500.6	16278.9	13772.3	10115.4	13791.5	15028.9	15908.5	11543.7
	8384.64	10092.3	10686.7	10176.5	10847.3	11422.7	15119.6	14359.1	13687.8	15672.9	9424.99	18918.1	22489.5	16158.6	6396.81	6887.17	20869.3	13997.1	23309.3	8780.13	19661.8	6744.36	15155.7	8647.26	13988.5	18159.6	8866.3	6108.39	9155.53	19072.5	13145.5	12072	14025.7	16209.7	17609	17832.1	18445.5	14586.5	13164.7	17419.3	14671.7	11496	16248.9	13746.8	10102.6	13771.9	15003.9	15878	11525.1
	8373.05	10074.1	10667.5	10158.8	10827	11398	15083.8	14326.1	13656.1	15639.5	9411.73	18885	22451.1	16131.6	6396.35	6888.53	20841.3	13978.4	23270.5	8784.5	19629.7	6745.55	15133.4	8651.69	13986.5	18130.6	8858.2	6108.54	9161.16	19030	13129	12074.2	14021.6	16200.4	17591.7	17804.7	18412	14556.8	13142.5	17385.3	14658.2	11491.4	16219.1	13721.4	10090	13752.4	14979	15847.7	11506.6
	8361.5	10056	10648.4	10141.3	10806.9	11373.5	15048.1	14293.2	13624.6	15606.3	9398.55	18852	22412.8	16104.8	6395.88	6889.88	20813.4	13959.8	23232	8788.85	19597.8	6746.71	15111.2	8656.11	13984.6	18101.7	8850.18	6108.69	9166.78	18987.8	13112.6	12076.4	14017.5	16191	17574.5	17777.5	18378.6	14527.3	13120.4	17351.6	14644.8	11486.7	16189.4	13696.2	10077.4	13733.1	14954.2	15817.6	11488.2
	8350	10037.9	10629.4	10123.8	10786.8	11349.1	15012.6	14260.5	13593.2	15573.3	9385.45	18819.1	22374.7	16078.2	6395.4	6891.2	20785.5	13941.3	23193.5	8793.19	19566	6747.86	15089.1	8660.52	13982.6	18073	8842.22	6108.84	9172.37	18945.8	13096.3	12078.6	14013.4	16181.7	17557.4	17750.4	18345.4	14498	13098.4	17318	14631.4	11482.1	16159.9	13671.1	10064.9	13713.8	14929.6	15787.5	11469.9
	8338.55	10019.9	10610.4	10106.3	10766.8	11324.7	14977.2	14227.9	13561.9	15540.3	9372.43	18786.3	22336.7	16051.7	6394.91	6892.51	20757.7	13922.9	23155.1	8797.51	19534.3	6748.98	15067.1	8664.9	13980.6	18044.3	8834.34	6108.98	9177.94	18903.9	13080.1	12080.8	14009.2	16172.3	17540.4	17723.4	18312.3	14468.8	13076.6	17284.5	14618.1	11477.4	16130.5	13646.2	10052.5	13694.6	14905	15757.7	11451.8
	8327.15	10002	10591.5	10089	10746.9	11300.5	14941.9	14195.5	13530.7	15507.5	9359.49	18753.6	22298.8	16025.4	6394.42	6893.8	20730	13904.7	23116.9	8801.82	19502.8	6750.09	15045.3	8669.27	13978.7	18015.8	8826.52	6109.12	9183.5	18862.2	13064	12082.9	14005.1	16163	17523.5	17696.5	18279.4	14439.8	13054.9	17251.2	14604.8	11472.7	16101.3	13621.4	10040.3	13675.5	14880.5	15727.9	11433.8
	8315.8	9984.2	10572.7	10071.8	10727.1	11276.4	14906.8	14163.2	13499.7	15474.9	9346.63	18721	22261	15999.3	6393.91	6895.08	20702.4	13886.5	23078.8	8806.11	19471.3	6751.17	15023.5	8673.62	13976.7	17987.5	8818.78	6109.25	9189.03	18820.7	13048.1	12085	14000.9	16153.7	17506.6	17669.7	18246.7	14410.9	13033.4	17218.1	14591.6	11468.1	16072.2	13596.7	10028.1	13656.5	14856.2	15698.3	11416
	8304.49	9966.45	10554	10054.6	10707.3	11252.5	14871.9	14131.1	13468.8	15442.3	9333.85	18688.6	22223.3	15973.3	6393.4	6896.34	20674.8	13868.5	23040.9	8810.38	19440	6752.24	15001.9	8677.96	13974.7	17959.2	8811.11	6109.38	9194.54	18779.3	13032.2	12087	13996.7	16144.4	17489.8	17643	18214	14382.3	13011.9	17185.1	14578.5	11463.4	16043.3	13572.2	10016	13637.6	14832	15668.9	11398.3
	8293.23	9948.77	10535.3	10037.5	10687.7	11228.6	14837.1	14099.1	13438.1	15409.9	9321.15	18656.2	22185.7	15947.4	6392.88	6897.58	20647.3	13850.6	23003	8814.64	19408.8	6753.28	14980.4	8682.27	13972.7	17931	8803.51	6109.51	9200.02	18738.1	13016.5	12089	13992.5	16135.1	17473.2	17616.4	18181.6	14353.7	12990.6	17152.3	14565.4	11458.7	16014.5	13547.8	10004.1	13618.8	14807.8	15639.6	11380.7
	8282.02	9931.16	10516.8	10020.6	10668.1	11204.8	14802.4	14067.3	13407.5	15377.6	9308.53	18623.9	22148.3	15921.8	6392.35	6898.8	20619.8	13832.8	22965.3	8818.88	19377.7	6754.3	14959	8686.57	13970.8	17903	8795.98	6109.63	9205.49	18697.2	13000.9	12091	13988.3	16125.8	17456.6	17590	18149.3	14325.4	12969.4	17119.6	14552.3	11453.9	15985.9	13523.5	9992.19	13600.1	14783.8	15610.4	11363.2
	8270.86	9913.63	10498.3	10003.7	10648.6	11181.2	14767.9	14035.6	13377	15345.4	9295.99	18591.8	22111	15896.3	6391.81	6900.01	20592.4	13815.1	22927.7	8823.1	19346.8	6755.31	14937.7	8690.86	13968.8	17875.1	8788.52	6109.75	9210.94	18656.3	12985.4	12093	13984.1	16116.5	17440.1	17563.6	18117.1	14297.2	12948.4	17087.1	14539.3	11449.2	15957.4	13499.4	9980.43	13581.6	14759.9	15581.3	11345.9
	8259.75	9896.17	10479.8	9986.85	10629.2	11157.7	14733.5	14004.1	13346.7	15313.4	9283.52	18559.7	22073.8	15871	6391.26	6901.2	20565.1	13797.5	22890.3	8827.31	19315.9	6756.29	14916.5	8695.12	13966.8	17847.3	8781.14	6109.86	9216.36	18615.7	12970	12094.9	13979.9	16107.2	17423.6	17537.4	18085.1	14269.1	12927.4	17054.7	14526.4	11444.5	15929.1	13475.4	9968.78	13563.1	14736.1	15552.5	11328.6
	8248.68	9878.79	10461.5	9970.13	10609.9	11134.3	14699.3	13972.7	13316.4	15281.5	9271.14	18527.8	22036.7	15845.8	6390.71	6902.37	20537.9	13780.1	22852.9	8831.5	19285.2	6757.25	14895.5	8699.37	13964.8	17819.6	8773.82	6109.97	9221.76	18575.2	12954.7	12096.8	13975.6	16098	17407.3	17511.3	18053.2	14241.3	12906.6	17022.5	14513.5	11439.7	15900.9	13451.6	9957.23	13544.7	14712.5	15523.7	11311.6
	8237.67	9861.48	10443.3	9953.49	10590.7	11110.9	14665.2	13941.4	13286.4	15249.7	9258.84	18495.9	21999.7	15820.8	6390.14	6903.52	20510.7	13762.7	22815.7	8835.67	19254.6	6758.2	14874.6	8703.6	13962.8	17792.1	8766.58	6110.07	9227.14	18535	12939.5	12098.7	13971.3	16088.7	17391.1	17485.3	18021.5	14213.6	12885.9	16990.4	14500.7	11435	15872.8	13427.9	9945.78	13526.4	14688.9	15495.1	11294.6
	8226.7	9844.25	10425.1	9936.94	10571.6	11087.7	14631.3	13910.3	13256.4	15218	9246.62	18464.2	21962.9	15795.9	6389.57	6904.66	20483.6	13745.5	22778.7	8839.83	19224.2	6759.12	14853.8	8707.81	13960.8	17764.7	8759.4	6110.17	9232.5	18494.8	12924.5	12100.5	13967	16079.4	17374.9	17459.4	17990	14186	12865.4	16958.5	14488	11430.2	15844.9	13404.3	9934.44	13508.2	14665.5	15466.6	11277.8
	8215.78	9827.09	10407	9920.48	10552.6	11064.7	14597.6	13879.4	13226.6	15186.5	9234.47	18432.5	21926.1	15771.2	6388.98	6905.78	20456.6	13728.4	22741.7	8843.96	19193.8	6760.02	14833.1	8712	13958.8	17737.4	8752.3	6110.26	9237.83	18454.9	12909.5	12102.3	13962.7	16070.2	17358.9	17433.6	17958.6	14158.6	12844.9	16926.8	14475.3	11425.5	15817.2	13380.8	9923.2	13490.1	14642.1	15438.3	11261.1
	8204.91	9810.01	10389	9904.11	10533.6	11041.7	14563.9	13848.6	13197	15155.1	9222.41	18401	21889.5	15746.7	6388.39	6906.88	20429.7	13711.4	22704.9	8848.09	19163.6	6760.9	14812.5	8716.18	13956.8	17710.2	8745.28	6110.36	9243.14	18415.2	12894.7	12104	13958.4	16061	17342.9	17407.9	17927.3	14131.4	12824.6	16895.2	14462.6	11420.7	15789.6	13357.5	9912.06	13472.1	14618.9	15410.1	11244.5
	8194.09	9793	10371	9887.82	10514.7	11018.8	14530.5	13818	13167.4	15123.9	9210.43	18369.6	21853.1	15722.4	6387.79	6907.97	20402.8	13694.5	22668.2	8852.19	19133.5	6761.76	14792	8720.33	13954.8	17683.1	8738.32	6110.44	9248.43	18375.6	12880	12105.7	13954.1	16051.8	17327	17382.4	17896.2	14104.3	12804.4	16863.8	14450	11415.9	15762.1	13334.4	9901.03	13454.2	14595.8	15382.1	11228.1
	8183.31	9776.07	10353.2	9871.62	10496	10996.1	14497.1	13787.5	13138	15092.7	9198.52	18338.3	21816.7	15698.2	6387.18	6909.04	20376	13677.7	22631.6	8856.28	19103.5	6762.6	14771.7	8724.47	13952.8	17656.2	8731.43	6110.53	9253.69	18336.2	12865.4	12107.4	13949.8	16042.6	17311.2	17356.9	17865.3	14077.4	12784.4	16832.5	14437.5	11411.1	15734.8	13311.4	9890.1	13436.4	14572.8	15354.2	11211.8
	8172.59	9759.22	10335.4	9855.51	10477.3	10973.4	14463.9	13757.1	13108.7	15061.7	9186.7	18307.1	21780.4	15674.1	6386.56	6910.09	20349.2	13661	22595.2	8860.34	19073.7	6763.42	14751.5	8728.59	13950.8	17629.4	8724.62	6110.61	9258.93	18297	12850.9	12109.1	13945.4	16033.4	17295.5	17331.6	17834.5	14050.7	12764.5	16801.4	14425	11406.3	15707.6	13288.5	9879.27	13418.7	14549.9	15326.5	11195.6
	8161.91	9742.44	10317.7	9839.48	10458.7	10950.9	14430.9	13726.9	13079.6	15030.9	9174.96	18275.9	21744.3	15650.3	6385.94	6911.12	20322.6	13644.4	22558.9	8864.4	19043.9	6764.22	14731.4	8732.69	13948.8	17602.7	8717.88	6110.68	9264.15	18257.9	12836.5	12110.7	13941	16024.2	17279.9	17306.3	17803.8	14024.1	12744.7	16770.4	14412.6	11401.5	15680.6	13265.7	9868.55	13401.1	14527.1	15298.9	11179.6
	8151.29	9725.74	10300.1	9823.54	10440.2	10928.5	14398	13696.8	13050.6	15000.1	9163.29	18244.9	21708.3	15626.5	6385.3	6912.14	20296	13628	22522.7	8868.43	19014.3	6765	14711.4	8736.77	13946.8	17576.1	8711.21	6110.76	9269.34	18219.1	12822.2	12112.3	13936.7	16015	17264.4	17281.2	17773.3	13997.7	12725	16739.6	14400.2	11396.6	15653.7	13243.1	9857.92	13383.6	14504.4	15271.4	11163.7
	8140.72	9709.11	10282.5	9807.69	10421.7	10906.2	14365.3	13666.9	13021.7	14969.5	9151.71	18214	21672.5	15603	6384.66	6913.14	20269.5	13611.7	22486.7	8872.45	18984.8	6765.77	14691.5	8740.84	13944.8	17549.6	8704.61	6110.82	9274.52	18180.4	12808	12113.8	13932.3	16005.8	17248.9	17256.2	17743	13971.4	12705.4	16709	14387.9	11391.8	15627	13220.6	9847.41	13366.2	14481.9	15244.1	11147.9
	8130.19	9692.56	10265.1	9791.93	10403.4	10884	14332.7	13637.2	12993	14939	9140.21	18183.3	21636.7	15579.6	6384.01	6914.12	20243	13595.4	22450.7	8876.45	18955.5	6766.51	14671.8	8744.89	13942.8	17523.3	8698.09	6110.89	9279.66	18141.9	12794	12115.4	13927.9	15996.7	17233.6	17231.3	17712.8	13945.3	12686	16678.5	14375.7	11387	15600.4	13198.3	9836.99	13348.9	14459.4	15216.9	11132.2
	8119.72	9676.09	10247.7	9776.25	10385.1	10861.9	14300.2	13607.6	12964.4	14908.7	9128.78	18152.6	21601.1	15556.4	6383.35	6915.09	20216.6	13579.3	22414.9	8880.43	18926.2	6767.23	14652.2	8748.92	13940.8	17497.1	8691.63	6110.95	9284.79	18103.5	12780.1	12116.9	13923.4	15987.6	17218.3	17206.6	17682.8	13919.4	12666.7	16648.1	14363.5	11382.1	15574	13176.1	9826.68	13331.7	14437.1	15189.8	11116.7
	8109.29	9659.69	10230.4	9760.66	10367	10839.9	14267.9	13578.1	12935.9	14878.5	9117.44	18122	21565.6	15533.3	6382.68	6916.04	20190.3	13563.3	22379.3	8884.4	18897.1	6767.93	14632.6	8752.93	13938.8	17471	8685.25	6111.01	9289.89	18065.4	12766.2	12118.3	13919	15978.4	17203.1	17181.9	17652.9	13893.6	12647.6	16617.9	14351.4	11377.3	15547.7	13154	9816.47	13314.6	14414.9	15163	11101.3
	8098.92	9643.38	10213.2	9745.16	10348.9	10818.1	14235.8	13548.8	12907.6	14848.4	9106.17	18091.5	21530.2	15510.4	6382	6916.97	20164.1	13547.5	22343.7	8888.35	18868.1	6768.62	14613.3	8756.93	13936.8	17445	8678.94	6111.07	9294.97	18027.4	12752.5	12119.7	13914.6	15969.3	17188.1	17157.3	17623.2	13868	12628.5	16587.9	14339.3	11372.4	15521.5	13132.1	9806.37	13297.6	14392.8	15136.2	11086
	8088.6	9627.13	10196.1	9729.75	10330.9	10796.3	14203.8	13519.6	12879.4	14818.4	9094.99	18061.2	21495	15487.7	6381.32	6917.89	20138	13531.7	22308.3	8892.28	18839.2	6769.28	14594	8760.9	13934.8	17419.2	8672.7	6111.12	9300.03	17989.6	12738.9	12121.1	13910.1	15960.3	17173.1	17132.9	17593.6	13842.5	12609.6	16558	14327.3	11367.6	15495.5	13110.3	9796.36	13280.7	14370.8	15109.6	11070.9
	8078.32	9610.97	10179.1	9714.42	10313.1	10774.7	14171.9	13490.6	12851.3	14788.6	9083.88	18030.9	21459.8	15465.1	6380.62	6918.79	20111.9	13516	22273	8896.19	18810.4	6769.93	14574.8	8764.86	13932.8	17393.5	8666.53	6111.17	9305.06	17952	12725.5	12122.5	13905.7	15951.2	17158.2	17108.6	17564.1	13817.2	12590.8	16528.3	14315.4	11362.7	15469.7	13088.6	9786.46	13263.9	14349	15083.1	11055.8
	8068.1	9594.89	10162.1	9699.18	10295.3	10753.2	14140.2	13461.7	12823.4	14758.9	9072.86	18000.8	21424.8	15442.6	6379.92	6919.67	20085.9	13500.5	22237.9	8900.09	18781.8	6770.56	14555.8	8768.8	13930.8	17367.9	8660.43	6111.22	9310.06	17914.6	12712.1	12123.8	13901.2	15942.1	17143.4	17084.4	17534.9	13792.1	12572.1	16498.7	14303.5	11357.8	15444	13067.1	9776.67	13247.2	14327.2	15056.8	11040.9
	8057.94	9578.88	10145.2	9684.03	10277.5	10731.8	14108.7	13432.9	12795.6	14729.3	9061.91	17970.8	21390	15420.4	6379.22	6920.54	20060	13485	22202.9	8903.97	18753.3	6771.17	14536.9	8772.73	13928.8	17342.4	8654.41	6111.26	9315.05	17877.3	12698.8	12125.2	13896.7	15933.1	17128.6	17060.3	17505.8	13767.1	12553.6	16469.3	14291.7	11352.9	15418.4	13045.7	9766.97	13230.6	14305.6	15030.6	11026.2
	8047.82	9562.95	10128.5	9668.97	10259.9	10710.4	14077.2	13404.3	12767.9	14699.9	9051.04	17940.9	21355.2	15398.3	6378.5	6921.39	20034.1	13469.7	22168	8907.84	18724.9	6771.76	14518.1	8776.63	13926.8	17317.1	8648.45	6111.3	9320.01	17840.2	12685.7	12126.4	13892.2	15924.1	17114	17036.3	17476.8	13742.3	12535.2	16440.1	14279.9	11348	15393	13024.4	9757.38	13214.1	14284.1	15004.6	11011.5
	8037.75	9547.1	10111.8	9653.99	10242.4	10689.3	14046	13375.9	12740.4	14670.6	9040.26	17911	21320.6	15376.3	6377.78	6922.23	20008.3	13454.5	22133.2	8911.69	18696.6	6772.33	14499.4	8780.52	13924.9	17291.8	8642.57	6111.34	9324.95	17803.3	12672.6	12127.7	13887.7	15915.1	17099.5	17012.4	17448	13717.6	12516.9	16411	14268.2	11343.1	15367.7	13003.3	9747.89	13197.7	14262.6	14978.7	10997
	8027.74	9531.33	10095.2	9639.11	10224.9	10668.2	14014.9	13347.6	12713	14641.4	9029.55	17881.4	21286.1	15354.5	6377.04	6923.05	19982.6	13439.4	22098.6	8915.52	18668.5	6772.89	14480.9	8784.4	13922.9	17266.7	8636.76	6111.38	9329.86	17766.6	12659.7	12128.9	13883.2	15906.1	17085	16988.6	17419.3	13693.1	12498.8	16382.1	14256.6	11338.2	15342.6	12982.3	9738.5	13181.5	14241.4	14953	10982.6
	8017.78	9515.64	10078.6	9624.31	10207.6	10647.2	13983.9	13319.4	12685.8	14612.4	9018.92	17851.8	21251.7	15332.9	6376.31	6923.86	19957	13424.4	22064.1	8919.33	18640.5	6773.42	14462.4	8788.25	13920.9	17241.8	8631.02	6111.42	9334.75	17730	12646.9	12130.1	13878.7	15897.1	17070.7	16965	17390.8	13668.7	12480.7	16353.3	14245	11333.3	15317.7	12961.4	9729.22	13165.3	14220.2	14927.4	10968.3
	8007.87	9500.02	10062.2	9609.6	10190.3	10626.3	13953.1	13291.4	12658.7	14583.5	9008.38	17822.3	21217.5	15311.5	6375.56	6924.65	19931.5	13409.5	22029.7	8923.13	18612.6	6773.94	14444.1	8792.09	13918.9	17216.9	8625.35	6111.45	9339.62	17693.6	12634.2	12131.2	13874.1	15888.2	17056.4	16941.4	17362.4	13644.5	12462.8	16324.7	14233.5	11328.4	15292.8	12940.7	9720.03	13149.2	14199.1	14901.9	10954.2
	7998.02	9484.49	10045.8	9594.97	10173.2	10605.6	13922.4	13263.6	12631.7	14554.7	8997.91	17792.9	21183.4	15290.1	6374.81	6925.42	19906	13394.8	21995.5	8926.91	18584.8	6774.45	14425.9	8795.91	13917	17192.2	8619.76	6111.48	9344.46	17657.5	12621.6	12132.4	13869.6	15879.2	17042.2	16918	17334.2	13620.5	12445.1	16296.2	14222	11323.5	15268.2	12920.1	9710.95	13133.2	14178.2	14876.6	10940.1
	7988.21	9469.03	10029.5	9580.44	10156.1	10584.9	13891.9	13235.9	12604.8	14526	8987.52	17763.7	21149.4	15269	6374.04	6926.19	19880.6	13380.1	21961.4	8930.68	18557.2	6774.93	14407.9	8799.72	13915	17167.6	8614.23	6111.51	9349.28	17621.4	12609.2	12133.5	13865.1	15870.3	17028.1	16894.7	17306.2	13596.6	12427.4	16267.9	14210.6	11318.6	15243.6	12899.7	9701.97	13117.4	14157.3	14851.4	10926.3
	7978.46	9453.65	10013.4	9565.99	10139.1	10564.4	13861.5	13208.3	12578.1	14497.5	8977.21	17734.5	21115.6	15248	6373.28	6926.93	19855.3	13365.6	21927.4	8934.43	18529.6	6775.4	14389.9	8803.5	13913.1	17143.1	8608.78	6111.53	9354.07	17585.6	12596.8	12134.5	13860.5	15861.4	17014.1	16871.5	17278.3	13572.9	12409.9	16239.7	14199.3	11313.7	15219.2	12879.4	9693.1	13101.6	14136.6	14826.4	10912.5
	7968.77	9438.36	9997.26	9551.63	10122.2	10544	13831.2	13180.9	12551.5	14469.2	8966.98	17705.5	21081.9	15227.2	6372.5	6927.66	19830.1	13351.2	21893.6	8938.16	18502.2	6775.85	14372.1	8807.27	13911.1	17118.7	8603.4	6111.56	9358.84	17549.9	12584.6	12135.6	13856	15852.6	17000.2	16848.4	17250.5	13549.3	12392.5	16211.7	14188	11308.7	15195	12859.2	9684.32	13085.9	14116	14801.5	10898.8
	7959.12	9423.14	9981.25	9537.36	10105.4	10523.7	13801.2	13153.6	12525.1	14440.9	8956.84	17676.6	21048.3	15206.5	6371.72	6928.38	19804.9	13336.8	21859.8	8941.88	18475	6776.28	14354.4	8811.03	13909.2	17094.5	8598.09	6111.58	9363.59	17514.4	12572.4	12136.6	13851.4	15843.7	16986.4	16825.5	17222.9	13525.9	12375.2	16183.9	14176.8	11303.8	15170.9	12839.1	9675.65	13070.3	14095.5	14776.8	10885.3
	7949.53	9408	9965.33	9523.18	10088.7	10503.5	13771.2	13126.4	12498.8	14412.8	8946.77	17647.8	21014.8	15186	6370.93	6929.08	19779.8	13322.6	21826.2	8945.58	18447.8	6776.7	14336.8	8814.76	13907.2	17070.4	8592.85	6111.6	9368.31	17479.1	12560.4	12137.6	13846.8	15834.9	16972.7	16802.6	17195.5	13502.7	12358.1	16156.2	14165.7	11298.9	15146.9	12819.2	9667.08	13054.9	14075.2	14752.2	10871.9
	7940	9392.94	9949.49	9509.09	10072	10483.4	13741.4	13099.4	12472.6	14384.8	8936.78	17619.1	20981.5	15165.6	6370.13	6929.76	19754.8	13308.5	21792.8	8949.26	18420.8	6777.1	14319.3	8818.48	13905.3	17046.4	8587.69	6111.62	9373.01	17444	12548.5	12138.5	13842.3	15826.1	16959.1	16779.9	17168.2	13479.6	12341.1	16128.7	14154.6	11293.9	15123.1	12799.4	9658.61	13039.5	14054.9	14727.8	10858.6
	7930.52	9377.97	9933.74	9495.08	10055.5	10463.4	13711.8	13072.6	12446.6	14357	8926.87	17590.5	20948.3	15145.5	6369.33	6930.43	19729.9	13294.6	21759.5	8952.93	18393.9	6777.48	14301.9	8822.19	13903.4	17022.6	8582.59	6111.64	9377.68	17409.1	12536.7	12139.4	13837.7	15817.3	16945.6	16757.3	17141.1	13456.6	12324.2	16101.3	14143.6	11289	15099.5	12779.8	9650.24	13024.3	14034.8	14703.5	10845.5
	7921.09	9363.07	9918.08	9481.16	10039.1	10443.6	13682.3	13045.9	12420.7	14329.3	8917.04	17562	20915.2	15125.4	6368.52	6931.09	19705	13280.7	21726.3	8956.58	18367.1	6777.85	14284.7	8825.87	13901.5	16998.8	8577.57	6111.66	9382.34	17374.3	12525.1	12140.4	13833.1	15808.5	16932.1	16734.7	17114.1	13433.9	12307.4	16074.1	14132.7	11284.1	15076	12760.3	9641.98	13009.1	14014.8	14679.3	10832.5
	7911.71	9348.26	9902.51	9467.34	10022.7	10423.8	13652.9	13019.3	12394.9	14301.7	8907.29	17533.7	20882.3	15105.5	6367.7	6931.73	19680.3	13266.9	21693.2	8960.22	18340.4	6778.2	14267.6	8829.54	13899.6	16975.2	8572.62	6111.68	9386.96	17339.7	12513.5	12141.2	13828.5	15799.8	16918.8	16712.3	17087.3	13411.2	12290.8	16047	14121.8	11279.1	15052.6	12740.9	9633.82	12994.1	13994.9	14655.3	10819.6
	7902.4	9333.52	9887.02	9453.59	10006.5	10404.2	13623.7	12992.9	12369.3	14274.2	8897.62	17505.5	20849.5	15085.8	6366.88	6932.36	19655.6	13253.3	21660.3	8963.83	18313.9	6778.53	14250.6	8833.2	13897.7	16951.8	8567.73	6111.69	9391.56	17305.3	12502	12142.1	13823.9	15791.1	16905.5	16690.1	17060.6	13388.8	12274.3	16020.1	14111	11274.2	15029.4	12721.6	9625.76	12979.1	13975.1	14631.4	10806.8
	7893.13	9318.87	9871.63	9439.94	9990.28	10384.6	13594.7	12966.7	12343.8	14246.9	8888.03	17477.3	20816.9	15066.3	6366.05	6932.98	19631	13239.7	21627.5	8967.44	18287.5	6778.85	14233.8	8836.84	13895.8	16928.4	8562.93	6111.7	9396.14	17271	12490.7	12142.9	13819.3	15782.4	16892.4	16667.9	17034.1	13366.5	12257.9	15993.4	14100.2	11269.2	15006.3	12702.5	9617.8	12964.3	13955.5	14607.7	10794.1
	7883.92	9304.29	9856.32	9426.38	9974.21	10365.2	13565.8	12940.6	12318.4	14219.7	8878.52	17449.3	20784.3	15046.9	6365.21	6933.58	19606.4	13226.3	21594.8	8971.03	18261.2	6779.15	14217	8840.46	13893.9	16905.2	8558.19	6111.72	9400.7	17237	12479.5	12143.7	13814.7	15773.7	16879.3	16645.8	17007.7	13344.3	12241.6	15966.8	14089.6	11264.3	14983.4	12683.5	9609.94	12949.6	13935.9	14584.1	10781.6
	7874.77	9289.8	9841.1	9412.91	9958.22	10345.9	13537	12914.6	12293.2	14192.7	8869.09	17421.4	20751.9	15027.6	6364.37	6934.16	19582	13213	21562.3	8974.6	18235	6779.44	14200.4	8844.06	13892	16882.1	8553.52	6111.73	9405.22	17203.1	12468.4	12144.5	13810.1	15765.1	16866.3	16623.9	16981.5	13322.3	12225.5	15940.4	14078.9	11259.3	14960.6	12664.7	9602.19	12934.9	13916.5	14560.7	10769.2
	7865.67	9275.39	9825.97	9399.52	9942.33	10326.7	13508.4	12888.7	12268.1	14165.8	8859.74	17393.6	20719.7	15008.5	6363.52	6934.74	19557.6	13199.8	21529.9	8978.15	18209	6779.71	14183.9	8847.65	13890.1	16859.1	8548.93	6111.74	9409.73	17169.4	12457.4	12145.2	13805.5	15756.5	16853.4	16602.1	16955.5	13300.5	12209.5	15914.1	14068.4	11254.3	14937.9	12645.9	9594.53	12920.4	13897.2	14537.4	10756.9
	7856.63	9261.06	9810.93	9386.22	9926.53	10307.6	13480	12863.1	12243.1	14139	8850.46	17366	20687.6	14989.6	6362.67	6935.3	19533.3	13186.7	21497.6	8981.69	18183.1	6779.97	14167.5	8851.23	13888.3	16836.3	8544.41	6111.75	9414.21	17135.9	12446.5	12145.9	13800.8	15747.9	16840.6	16580.4	16929.6	13278.8	12193.6	15888	14057.9	11249.4	14915.5	12627.3	9586.98	12906	13878	14514.3	10744.7
	7847.64	9246.82	9795.98	9373.01	9910.82	10288.6	13451.6	12837.5	12218.3	14112.3	8841.27	17338.4	20655.6	14970.8	6361.8	6935.84	19509.1	13173.7	21465.5	8985.22	18157.3	6780.21	14151.3	8854.78	13886.5	16813.6	8539.96	6111.76	9418.67	17102.5	12435.7	12146.6	13796.2	15739.3	16828	16558.8	16903.8	13257.3	12177.9	15862	14047.5	11244.4	14893.1	12608.9	9579.53	12891.7	13858.9	14491.3	10732.7
	7838.71	9232.65	9781.13	9359.89	9895.2	10269.8	13423.5	12812.1	12193.6	14085.8	8832.16	17311	20623.7	14952.2	6360.94	6936.38	19485	13160.8	21433.5	8988.72	18131.6	6780.43	14135.1	8858.32	13884.6	16791	8535.58	6111.77	9423.1	17069.3	12425	12147.3	13791.6	15730.8	16815.3	16537.3	16878.2	13235.9	12162.3	15836.2	14037.1	11239.5	14870.9	12590.6	9572.19	12877.4	13840	14468.5	10720.8
	7829.83	9218.57	9766.36	9346.86	9879.68	10251	13395.4	12786.9	12169.1	14059.5	8823.13	17283.7	20592	14933.8	6360.06	6936.9	19461	13148.1	21401.6	8992.22	18106.1	6780.64	14119.1	8861.85	13882.8	16768.5	8531.27	6111.78	9427.51	17036.3	12414.5	12147.9	13787	15722.3	16802.8	16515.9	16852.8	13214.7	12146.8	15810.6	14026.8	11234.5	14848.9	12572.4	9564.94	12863.3	13821.1	14445.8	10709
	7821.01	9204.57	9751.68	9333.92	9864.25	10232.4	13367.6	12761.7	12144.7	14033.2	8814.18	17256.5	20560.4	14915.5	6359.18	6937.4	19437	13135.4	21369.9	8995.69	18080.6	6780.84	14103.2	8865.36	13881	16746.2	8527.04	6111.79	9431.89	17003.5	12404.1	12148.6	13782.4	15713.8	16790.4	16494.7	16827.5	13193.6	12131.4	15785.1	14016.6	11229.5	14826.9	12554.3	9557.8	12849.3	13802.4	14423.2	10697.3
	7812.25	9190.65	9737.1	9321.07	9848.91	10213.8	13339.8	12736.8	12120.4	14007.1	8805.31	17229.4	20529	14897.3	6358.3	6937.9	19413.1	13122.9	21338.3	8999.16	18055.3	6781.02	14087.4	8868.85	13879.2	16724	8522.87	6111.8	9436.25	16970.9	12393.7	12149.1	13777.7	15705.3	16778.1	16473.5	16802.4	13172.7	12116.2	15759.8	14006.5	11224.6	14805.2	12536.4	9550.75	12835.4	13783.8	14400.8	10685.7
	7803.54	9176.81	9722.6	9308.31	9833.67	10195.4	13312.3	12712	12096.3	13981.1	8796.52	17202.4	20497.7	14879.3	6357.41	6938.38	19389.3	13110.5	21306.8	9002.6	18030.2	6781.19	14071.8	8872.33	13877.4	16701.9	8518.78	6111.81	9440.58	16938.4	12383.5	12149.7	13773.1	15696.9	16765.9	16452.5	16777.4	13151.9	12101.1	15734.6	13996.4	11219.6	14783.6	12518.6	9543.81	12821.7	13765.4	14378.5	10674.3
	7794.89	9163.06	9708.2	9295.63	9818.52	10177.1	13284.8	12687.3	12072.3	13955.3	8787.8	17175.6	20466.5	14861.5	6356.51	6938.84	19365.6	13098.2	21275.5	9006.03	18005.1	6781.34	14056.3	8875.79	13875.6	16679.9	8514.76	6111.82	9444.89	16906.1	12373.4	12150.3	13768.5	15688.5	16753.7	16431.6	16752.6	13131.3	12086.1	15709.6	13986.3	11214.6	14762.1	12500.9	9536.97	12808	13747	14356.4	10663
	7786.3	9149.39	9693.89	9283.05	9803.46	10158.9	13257.5	12662.7	12048.4	13929.6	8779.17	17148.9	20435.4	14843.8	6355.61	6939.3	19342	13086	21244.3	9009.45	17980.2	6781.48	14040.9	8879.24	13873.9	16658.1	8510.81	6111.83	9449.17	16874	12363.5	12150.8	13763.9	15680.1	16741.7	16410.8	16727.9	13110.9	12071.2	15684.8	13976.4	11209.7	14740.8	12483.4	9530.24	12794.4	13728.8	14334.4	10651.8
	7777.77	9135.8	9679.67	9270.55	9788.49	10140.8	13230.4	12638.3	12024.7	13904	8770.62	17122.2	20404.6	14826.3	6354.7	6939.74	19318.4	13073.9	21213.2	9012.85	17955.4	6781.6	14025.6	8882.67	13872.1	16636.4	8506.94	6111.84	9453.43	16842.1	12353.6	12151.3	13759.2	15671.8	16729.8	16390.1	16703.4	13090.6	12056.5	15660.1	13966.5	11204.7	14719.6	12466	9523.6	12780.9	13710.7	14312.6	10640.7
	7769.29	9122.29	9665.54	9258.14	9773.62	10122.8	13203.4	12614.1	12001.1	13878.6	8762.15	17095.7	20373.8	14809	6353.78	6940.17	19295	13061.9	21182.3	9016.23	17930.7	6781.71	14010.4	8886.09	13870.4	16614.8	8503.13	6111.85	9457.67	16810.4	12343.9	12151.8	13754.6	15663.5	16717.9	16369.6	16679	13070.4	12041.9	15635.5	13956.7	11199.8	14698.5	12448.7	9517.07	12767.5	13692.7	14290.9	10629.8
	7760.87	9108.87	9651.5	9245.83	9758.84	10104.9	13176.6	12590	11977.6	13853.3	8753.76	17069.4	20343.2	14791.8	6352.87	6940.59	19271.6	13050	21151.5	9019.6	17906.2	6781.81	13995.4	8889.49	13868.7	16593.4	8499.4	6111.86	9461.88	16778.8	12334.2	12152.2	13750	15655.2	16706.2	16349.1	16654.8	13050.5	12027.4	15611.2	13947	11194.8	14677.6	12431.6	9510.64	12754.3	13674.8	14269.4	10618.9
	7752.5	9095.53	9637.56	9233.6	9744.16	10087.1	13149.9	12566	11954.3	13828.1	8745.45	17043.1	20312.7	14774.7	6351.94	6940.99	19248.3	13038.2	21120.8	9022.96	17881.8	6781.89	13980.5	8892.88	13867	16572.1	8495.74	6111.87	9466.06	16747.4	12324.7	12152.6	13745.3	15647	16694.5	16328.8	16630.8	13030.6	12013.1	15586.9	13937.3	11189.8	14656.9	12414.6	9504.31	12741.1	13657	14248	10608.2
	7744.2	9082.28	9623.71	9221.46	9729.56	10069.5	13123.3	12542.2	11931.1	13803.1	8737.22	17016.9	20282.3	14757.8	6351.01	6941.39	19225.1	13026.6	21090.3	9026.3	17857.5	6781.96	13965.7	8896.25	13865.3	16550.9	8492.15	6111.88	9470.23	16716.2	12315.3	12153.1	13740.7	15638.7	16682.9	16308.6	16606.9	13010.9	11998.9	15562.9	13927.7	11184.9	14636.3	12397.7	9498.08	12728.1	13639.4	14226.8	10597.7
	7735.95	9069.11	9609.96	9209.41	9715.07	10051.9	13096.9	12518.5	11908	13778.2	8729.06	16990.9	20252.1	14741.1	6350.08	6941.77	19201.9	13015.1	21059.9	9029.62	17833.3	6782.02	13951.1	8899.6	13863.6	16529.8	8488.64	6111.9	9474.36	16685.2	12306	12153.4	13736.1	15630.6	16671.5	16288.5	16583.1	12991.4	11984.8	15539	13918.1	11179.9	14615.8	12380.9	9491.96	12715.1	13621.9	14205.7	10587.2
	7727.76	9056.02	9596.29	9197.45	9700.66	10034.5	13070.7	12495	11885.1	13753.4	8720.99	16965	20222.1	14724.5	6349.14	6942.14	19178.9	13003.6	21029.6	9032.93	17809.3	6782.06	13936.5	8902.94	13861.9	16508.9	8485.19	6111.91	9478.47	16654.3	12296.8	12153.8	13731.5	15622.4	16660.1	16268.5	16559.5	12972.1	11970.8	15515.2	13908.7	11175	14595.5	12364.3	9485.93	12702.3	13604.5	14184.7	10576.8
	7719.63	9043.02	9582.72	9185.58	9686.35	10017.1	13044.5	12471.6	11862.3	13728.8	8713	16939.2	20192.1	14708.1	6348.19	6942.5	19155.9	12992.3	20999.5	9036.22	17785.3	6782.09	13922.1	8906.27	13860.3	16488.1	8481.82	6111.92	9482.56	16623.6	12287.8	12154.2	13726.8	15614.3	16648.8	16248.7	16536.1	12952.8	11957	15491.6	13899.3	11170	14575.4	12347.8	9480.01	12689.6	13587.2	14163.9	10566.6
	7711.56	9030.1	9569.25	9173.8	9672.14	9999.93	13018.6	12448.3	11839.7	13704.3	8705.09	16913.6	20162.4	14691.9	6347.24	6942.84	19133	12981.1	20969.5	9039.5	17761.6	6782.11	13907.8	8909.58	13858.6	16467.4	8478.52	6111.94	9486.62	16593.1	12278.8	12154.5	13722.2	15606.2	16637.6	16228.9	16512.8	12933.8	11943.3	15468.2	13889.9	11165.1	14555.4	12331.5	9474.19	12677	13570.1	14143.3	10556.5
	7703.55	9017.26	9555.87	9162.11	9658.01	9982.82	12992.8	12425.2	11817.2	13679.9	8697.26	16888	20132.7	14675.8	6346.29	6943.18	19110.3	12970	20939.6	9042.77	17737.9	6782.12	13893.6	8912.88	13857	16446.9	8475.3	6111.96	9490.65	16562.8	12270	12154.8	13717.6	15598.1	16626.5	16209.3	16489.7	12914.9	11929.7	15444.9	13880.7	11160.1	14535.5	12315.2	9468.48	12664.4	13553.1	14122.8	10546.5
	7695.59	9004.51	9542.58	9150.51	9643.99	9965.82	12967.1	12402.3	11794.8	13655.7	8689.51	16862.6	20103.2	14659.8	6345.33	6943.5	19087.5	12959	20909.9	9046.02	17714.3	6782.11	13879.6	8916.16	13855.4	16426.5	8472.14	6111.97	9494.67	16532.6	12261.3	12155.1	13713	15590.1	16615.6	16189.8	16466.7	12896.1	11916.3	15421.8	13871.5	11155.2	14515.8	12299.1	9462.86	12652	13536.1	14102.4	10536.7
	7687.7	8991.85	9529.39	9138.99	9630.05	9948.93	12941.6	12379.4	11772.5	13631.6	8681.85	16837.3	20073.8	14644	6344.36	6943.81	19064.9	12948.1	20880.3	9049.25	17690.9	6782.09	13865.7	8919.43	13853.8	16406.2	8469.06	6111.99	9498.65	16502.7	12252.7	12155.3	13708.4	15582.1	16604.7	16170.4	16443.9	12877.5	11902.9	15398.9	13862.4	11150.2	14496.2	12283.2	9457.35	12639.7	13519.4	14082.2	10526.9
	7679.86	8979.27	9516.29	9127.57	9616.21	9932.14	12916.2	12356.8	11750.4	13607.6	8674.26	16812.1	20044.6	14628.4	6343.39	6944.11	19042.4	12937.4	20850.9	9052.47	17667.6	6782.06	13851.9	8922.68	13852.3	16386.1	8466.05	6112.02	9502.61	16472.9	12244.2	12155.5	13703.8	15574.2	16593.9	16151.1	16421.3	12859.1	11889.8	15376.1	13853.3	11145.3	14476.7	12267.3	9451.94	12627.5	13502.7	14062.1	10517.3
	7672.08	8966.77	9503.29	9116.24	9602.47	9915.47	12891	12334.2	11728.5	13583.8	8666.75	16787	20015.5	14612.9	6342.42	6944.4	19019.9	12926.7	20821.5	9055.68	17644.5	6782.01	13838.2	8925.92	13850.7	16366.1	8463.11	6112.04	9506.55	16443.2	12235.8	12155.8	13699.2	15566.3	16583.2	16131.9	16398.8	12840.8	11876.7	15353.5	13844.4	11140.3	14457.4	12251.6	9446.63	12615.5	13486.2	14042.2	10507.8
	7664.37	8954.36	9490.38	9105	9588.82	9898.91	12865.9	12311.8	11706.6	13560.2	8659.32	16762.1	19986.6	14597.6	6341.44	6944.68	18997.6	12916.2	20792.4	9058.87	17621.4	6781.96	13824.7	8929.14	13849.2	16346.2	8460.25	6112.06	9510.46	16413.8	12227.5	12156	13694.6	15558.4	16572.6	16112.8	16376.4	12822.6	11863.8	15331	13835.5	11135.4	14438.3	12236.1	9441.42	12603.5	13469.7	14022.4	10498.4
	7656.71	8942.03	9477.57	9093.85	9575.27	9882.46	12840.9	12289.6	11684.9	13536.6	8651.97	16737.2	19957.8	14582.4	6340.46	6944.95	18975.3	12905.8	20763.3	9062.05	17598.5	6781.89	13811.3	8932.35	13847.7	16326.4	8457.46	6112.09	9514.34	16384.5	12219.4	12156.1	13690	15550.5	16562	16093.9	16354.2	12804.6	11851	15308.7	13826.6	11130.5	14419.3	12220.6	9436.32	12591.6	13453.4	14002.8	10489.2
	7649.11	8929.79	9464.86	9082.79	9561.81	9866.11	12816.2	12267.5	11663.4	13513.2	8644.71	16712.5	19929.2	14567.4	6339.47	6945.21	18953.1	12895.4	20734.4	9065.21	17575.7	6781.81	13798	8935.54	13846.2	16306.8	8454.74	6112.12	9518.2	16355.5	12211.4	12156.3	13685.4	15542.7	16551.6	16075.1	16332.2	12786.8	11838.3	15286.5	13817.9	11125.5	14400.4	12205.3	9431.32	12579.9	13437.3	13983.3	10480
	7641.57	8917.64	9452.24	9071.81	9548.44	9849.88	12791.5	12245.5	11641.9	13489.9	8637.52	16687.9	19900.6	14552.6	6338.48	6945.45	18931	12885.2	20705.6	9068.36	17553	6781.72	13784.8	8938.72	13844.7	16287.3	8452.09	6112.15	9522.04	16326.5	12203.5	12156.4	13680.8	15535	16541.3	16056.4	16310.3	12769.1	11825.7	15264.5	13809.2	11120.6	14381.7	12190.1	9426.42	12568.2	13421.2	13964	10471
	7634.1	8905.57	9439.71	9060.93	9535.17	9833.76	12767	12223.7	11620.6	13466.8	8630.42	16663.5	19872.3	14537.9	6337.48	6945.69	18909	12875.1	20677	9071.49	17530.5	6781.61	13771.7	8941.89	13843.3	16267.9	8449.52	6112.18	9525.85	16297.8	12195.7	12156.6	13676.2	15527.2	16531.1	16037.8	16288.6	12751.6	11813.3	15242.6	13800.6	11115.7	14363.2	12175.1	9421.63	12556.7	13405.3	13944.8	10462.1
	7626.68	8893.58	9427.29	9050.14	9522	9817.74	12742.7	12202	11599.5	13443.8	8623.39	16639.1	19844.1	14523.3	6336.48	6945.92	18887	12865.1	20648.4	9074.61	17508.1	6781.5	13758.8	8945.04	13841.8	16248.7	8447.02	6112.21	9529.63	16269.3	12188	12156.7	13671.7	15519.5	16521	16019.3	16267	12734.2	11801	15221	13792.1	11110.8	14344.7	12160.1	9416.93	12545.2	13389.5	13925.8	10453.3
	7619.33	8881.69	9414.95	9039.44	9508.92	9801.84	12718.4	12180.4	11578.5	13420.9	8616.45	16614.9	19816	14509	6335.48	6946.13	18865.2	12855.3	20620.1	9077.72	17485.8	6781.38	13746	8948.18	13840.4	16229.6	8444.59	6112.25	9533.39	16240.9	12180.4	12156.8	13667.1	15511.9	16511	16001	16245.6	12716.9	11788.9	15199.4	13783.6	11105.9	14326.5	12145.3	9412.34	12533.9	13373.8	13906.9	10444.7
	7612.03	8869.87	9402.72	9028.83	9495.93	9786.04	12694.4	12159	11557.6	13398.2	8609.58	16590.8	19788	14494.7	6334.48	6946.34	18843.4	12845.5	20591.8	9080.81	17463.6	6781.24	13733.4	8951.31	13839	16210.6	8442.23	6112.29	9537.12	16212.7	12172.9	12156.8	13662.6	15504.2	16501	15982.8	16224.4	12699.9	11776.8	15178.1	13775.2	11101	14308.3	12130.7	9407.85	12522.7	13358.2	13888.2	10436.1
	7604.8	8858.15	9390.58	9018.31	9483.04	9770.35	12670.5	12137.8	11536.8	13375.6	8602.8	16566.8	19760.2	14480.7	6333.47	6946.54	18821.8	12835.8	20563.7	9083.89	17441.6	6781.1	13720.8	8954.42	13837.6	16191.7	8439.94	6112.33	9540.83	16184.6	12165.6	12156.9	13658	15496.7	16491.2	15964.6	16203.3	12682.9	11764.9	15156.9	13766.9	11096.1	14290.4	12116.1	9403.46	12511.6	13342.8	13869.6	10427.7
	7597.62	8846.51	9378.54	9007.88	9470.24	9754.77	12646.7	12116.6	11516.2	13353.1	8596.09	16543	19732.6	14466.7	6332.45	6946.72	18800.2	12826.3	20535.8	9086.95	17419.7	6780.94	13708.4	8957.52	13836.3	16173	8437.73	6112.37	9544.52	16156.8	12158.4	12156.9	13653.5	15489.1	16481.5	15946.6	16182.3	12666.2	11753.1	15135.8	13758.6	11091.2	14272.5	12101.7	9399.17	12500.6	13327.5	13851.1	10419.4
	7590.51	8834.95	9366.59	8997.53	9457.54	9739.3	12623.1	12095.7	11495.7	13330.8	8589.47	16519.2	19705.1	14453	6331.44	6946.9	18778.7	12816.9	20507.9	9090.01	17397.9	6780.78	13696.1	8960.61	13834.9	16154.4	8435.59	6112.42	9548.18	16129.1	12151.3	12156.9	13648.9	15481.6	16471.9	15928.8	16161.5	12649.5	11741.5	15114.9	13750.5	11086.3	14254.8	12087.5	9394.98	12489.7	13312.3	13832.8	10411.2
	7583.46	8823.49	9354.74	8987.28	9444.94	9723.94	12599.6	12074.8	11475.4	13308.6	8582.93	16495.6	19677.7	14439.4	6330.42	6947.07	18757.3	12807.5	20480.2	9093.05	17376.2	6780.61	13683.9	8963.68	13833.6	16136	8433.52	6112.47	9551.81	16101.6	12144.3	12156.9	13644.4	15474.1	16462.3	15911	16140.9	12633.1	11730	15094.2	13742.4	11081.4	14237.3	12073.3	9390.9	12478.9	13297.2	13814.7	10403.2
	7576.47	8812.11	9342.99	8977.12	9432.42	9708.69	12576.3	12054.1	11455.2	13286.5	8576.46	16472.1	19650.5	14425.9	6329.4	6947.23	18736	12798.3	20452.7	9096.08	17354.7	6780.42	13671.9	8966.75	13832.3	16117.6	8431.52	6112.52	9555.42	16074.3	12137.4	12156.9	13639.9	15466.7	16452.9	15893.4	16120.4	12616.7	11718.6	15073.6	13734.4	11076.5	14219.9	12059.3	9386.91	12468.2	13282.3	13796.7	10395.2
	7569.54	8800.81	9331.33	8967.05	9420.01	9693.54	12553.1	12033.5	11435.1	13264.6	8570.08	16448.8	19623.5	14412.6	6328.37	6947.38	18714.7	12789.2	20425.2	9099.1	17333.3	6780.23	13660	8969.8	13831	16099.4	8429.6	6112.58	9559.01	16047.1	12130.6	12156.9	13635.4	15459.3	16443.6	15875.8	16100.1	12600.5	11707.3	15053.2	13726.4	11071.7	14202.6	12045.4	9383.03	12457.7	13267.5	13778.8	10387.4
	7562.67	8789.61	9319.77	8957.07	9407.69	9678.51	12530	12013.1	11415.1	13242.8	8563.77	16425.5	19596.5	14399.5	6327.35	6947.52	18693.6	12780.2	20397.9	9102.1	17312	6780.03	13648.2	8972.83	13829.8	16081.3	8427.74	6112.64	9562.56	16020.2	12124	12156.8	13630.9	15452	16434.3	15858.4	16079.9	12584.5	11696.2	15032.9	13718.5	11066.8	14185.5	12031.6	9379.25	12447.2	13252.8	13761.1	10379.7
	7555.86	8778.49	9308.31	8947.18	9395.46	9663.58	12507.1	11992.8	11395.3	13221.2	8557.54	16402.4	19569.8	14386.5	6326.32	6947.66	18672.5	12771.3	20370.8	9105.09	17290.8	6779.82	13636.5	8975.86	13828.6	16063.4	8425.96	6112.7	9566.1	15993.4	12117.4	12156.8	13626.4	15444.7	16425.2	15841.1	16059.9	12568.6	11685.2	15012.8	13710.7	11061.9	14168.5	12018	9375.56	12436.9	13238.2	13743.5	10372.1
	7549.12	8767.46	9296.94	8937.37	9383.32	9648.76	12484.4	11972.7	11375.7	13199.7	8551.4	16379.4	19543.1	14373.6	6325.29	6947.78	18651.6	12762.5	20343.8	9108.08	17269.8	6779.6	13624.9	8978.87	13827.4	16045.6	8424.24	6112.76	9569.61	15966.7	12111	12156.7	13621.9	15437.5	16416.2	15824	16040	12552.9	11674.3	14992.8	13703	11057.1	14151.7	12004.5	9371.98	12426.7	13223.7	13726.1	10364.6
	7542.43	8756.51	9285.68	8927.66	9371.29	9634.05	12461.7	11952.7	11356.1	13178.3	8545.33	16356.5	19516.7	14360.9	6324.26	6947.9	18630.7	12753.8	20316.9	9111.05	17248.9	6779.38	13613.5	8981.87	13826.2	16027.9	8422.6	6112.83	9573.09	15940.3	12104.7	12156.6	13617.5	15430.3	16407.2	15806.9	16020.3	12537.3	11663.5	14973	13695.4	11052.3	14135	11991.1	9368.5	12416.5	13209.4	13708.8	10357.2
	7535.81	8745.65	9274.5	8918.04	9359.34	9619.45	12439.3	11932.8	11336.7	13157	8539.34	16333.8	19490.3	14348.4	6323.23	6948.01	18609.9	12745.2	20290.1	9114.01	17228.1	6779.15	13602.2	8984.86	13825	16010.3	8421.03	6112.9	9576.56	15914	12098.5	12156.5	13613	15423.1	16398.4	15790	16000.8	12521.9	11652.9	14953.4	13687.8	11047.4	14118.5	11977.8	9365.12	12406.5	13195.2	13691.7	10350
	7529.25	8734.88	9263.43	8908.51	9347.49	9604.95	12416.9	11913.1	11317.4	13135.9	8533.44	16311.2	19464.1	14336	6322.19	6948.11	18589.2	12736.8	20263.5	9116.96	17207.5	6778.91	13591	8987.84	13823.9	15992.9	8419.53	6112.98	9579.99	15887.9	12092.4	12156.4	13608.6	15416	16389.7	15773.1	15981.4	12506.6	11642.4	14933.9	13680.3	11042.6	14102.1	11964.7	9361.84	12396.6	13181.1	13674.7	10342.8
	7522.76	8724.2	9252.45	8899.07	9335.74	9590.57	12394.7	11893.5	11298.3	13115	8527.61	16288.7	19438.1	14323.8	6321.16	6948.21	18568.6	12728.4	20237.1	9119.9	17186.9	6778.66	13580	8990.81	13822.8	15975.6	8418.11	6113.06	9583.4	15861.9	12086.4	12156.3	13604.1	15408.9	16381.1	15756.5	15962.2	12491.5	11632.1	14914.6	13672.9	11037.8	14085.8	11951.7	9358.66	12386.8	13167.1	13657.9	10335.8
	7516.32	8713.61	9241.58	8889.71	9324.08	9576.29	12372.7	11874.1	11279.3	13094.1	8521.86	16266.3	19412.2	14311.7	6320.12	6948.29	18548.1	12720.2	20210.7	9122.82	17166.5	6778.4	13569	8993.77	13821.7	15958.4	8416.75	6113.14	9586.79	15836.2	12080.6	12156.2	13599.7	15401.9	16372.5	15739.9	15943.1	12476.5	11621.8	14895.4	13665.6	11033	14069.7	11938.9	9355.58	12377.1	13153.3	13641.2	10328.9
	7509.95	8703.1	9230.79	8880.45	9312.51	9562.12	12350.8	11854.8	11260.4	13073.4	8516.19	16244	19386.5	14299.8	6319.08	6948.37	18527.7	12712	20184.5	9125.74	17146.2	6778.14	13558.2	8996.72	13820.6	15941.4	8415.46	6113.23	9590.15	15810.6	12074.8	12156	13595.3	15394.9	16364.1	15723.4	15924.2	12461.6	11611.7	14876.4	13658.3	11028.2	14053.8	11926.1	9352.6	12367.6	13139.6	13624.7	10322.1
	7503.64	8692.68	9220.11	8871.28	9301.04	9548.06	12329	11835.6	11241.7	13052.8	8510.6	16221.9	19360.9	14288	6318.05	6948.44	18507.4	12704	20158.5	9128.65	17126.1	6777.88	13547.5	8999.65	13819.6	15924.5	8414.25	6113.32	9593.49	15785.2	12069.2	12155.9	13590.9	15387.9	16355.8	15707.1	15905.4	12446.9	11601.7	14857.6	13651.1	11023.4	14038	11913.5	9349.71	12358.1	13126	13608.3	10315.5
	7497.39	8682.35	9209.52	8862.19	9289.67	9534.1	12307.4	11816.6	11223	13032.4	8505.08	16199.9	19335.4	14276.4	6317.01	6948.51	18487.2	12696.1	20132.5	9131.55	17106	6777.6	13537	9002.58	13818.6	15907.7	8413.1	6113.42	9596.8	15759.9	12063.7	12155.7	13586.6	15381.1	16347.5	15690.8	15886.8	12432.4	11591.9	14838.9	13644	11018.7	14022.3	11901	9346.93	12348.7	13112.5	13592.1	10308.9
	7491.21	8672.11	9199.04	8853.2	9278.39	9520.26	12285.9	11797.7	11204.6	13012.1	8499.65	16178	19310.1	14264.9	6315.97	6948.57	18467	12688.2	20106.7	9134.44	17086.1	6777.32	13526.6	9005.49	13817.6	15891	8412.03	6113.51	9600.09	15734.8	12058.2	12155.5	13582.2	15374.2	16339.4	15674.7	15868.3	12418	11582.1	14820.3	13637	11013.9	14006.8	11888.7	9344.25	12339.5	13099.2	13576	10302.5
	7485.09	8661.96	9188.65	8844.3	9267.2	9506.52	12264.6	11778.9	11186.2	12991.9	8494.3	16156.3	19285	14253.6	6314.93	6948.62	18447	12680.5	20081.1	9137.32	17066.4	6777.04	13516.2	9008.4	13816.7	15874.5	8411.03	6113.62	9603.36	15709.9	12052.9	12155.3	13577.9	15367.4	16331.4	15658.8	15850	12403.8	11572.5	14802	13630	11009.2	13991.4	11876.4	9341.67	12330.4	13085.9	13560	10296.2
	7479.03	8651.9	9178.35	8835.48	9256.11	9492.89	12243.4	11760.3	11168	12971.9	8489.02	16134.6	19260	14242.4	6313.89	6948.67	18427	12672.9	20055.6	9140.19	17046.7	6776.74	13506.1	9011.29	13815.7	15858.1	8410.09	6113.73	9606.6	15685.2	12047.8	12155.1	13573.5	15360.7	16323.5	15642.9	15831.9	12389.6	11563.1	14783.7	13623.2	11004.4	13976.1	11864.3	9339.19	12321.3	13072.9	13544.2	10290
	7473.03	8641.92	9168.16	8826.76	9245.11	9479.36	12222.4	11741.9	11149.9	12952	8483.82	16113.1	19235.1	14231.4	6312.86	6948.71	18407.1	12665.4	20030.2	9143.05	17027.2	6776.45	13496	9014.18	13814.8	15841.8	8409.23	6113.84	9609.81	15660.6	12042.7	12154.9	13569.2	15354	16315.7	15627.2	15813.9	12375.7	11553.7	14765.7	13616.4	10999.7	13961	11852.3	9336.8	12312.4	13059.9	13528.5	10283.9
	7467.1	8632.04	9158.07	8818.13	9234.21	9465.95	12201.5	11723.5	11132	12932.2	8478.71	16091.8	19210.4	14220.5	6311.82	6948.74	18387.4	12658	20004.9	9145.91	17007.8	6776.15	13486	9017.06	13814	15825.6	8408.44	6113.96	9613	15636.2	12037.7	12154.7	13564.9	15347.3	16307.9	15611.5	15796	12361.9	11544.5	14747.7	13609.6	10995	13946.1	11840.5	9334.52	12303.6	13047	13513	10277.9
	7461.23	8622.24	9148.07	8809.58	9223.4	9452.64	12180.7	11705.3	11114.2	12912.6	8473.67	16070.5	19185.9	14209.8	6310.78	6948.77	18367.7	12650.7	19979.8	9148.75	16988.5	6775.84	13476.2	9019.92	13813.1	15809.6	8407.72	6114.08	9616.17	15612	12032.9	12154.5	13560.6	15340.7	16300.3	15596	15778.3	12348.2	11535.4	14730	13603	10990.3	13931.3	11828.8	9332.34	12294.9	13034.3	13497.7	10272.1
	7455.43	8612.53	9138.17	8801.13	9212.69	9439.44	12160.1	11687.3	11096.5	12893.1	8468.71	16049.4	19161.5	14199.3	6309.75	6948.79	18348.1	12643.5	19954.9	9151.59	16969.3	6775.53	13466.5	9022.78	13812.3	15793.7	8407.06	6114.21	9619.31	15587.9	12028.1	12154.2	13556.4	15334.2	16292.8	15580.6	15760.8	12334.7	11526.5	14712.4	13596.4	10985.6	13916.6	11817.2	9330.25	12286.4	13021.7	13482.4	10266.3
	7449.69	8602.91	9128.37	8792.77	9202.07	9426.34	12139.6	11669.3	11079	12873.7	8463.83	16028.4	19137.2	14188.8	6308.71	6948.81	18328.6	12636.4	19930	9154.42	16950.3	6775.21	13457	9025.63	13811.5	15777.9	8406.48	6114.34	9622.43	15564.1	12023.5	12154	13552.1	15327.7	16285.4	15565.4	15743.4	12321.3	11517.6	14694.9	13590	10981	13902.1	11805.7	9328.27	12277.9	13009.2	13467.4	10260.7
	7444.01	8593.39	9118.67	8784.49	9191.54	9413.36	12119.3	11651.6	11061.5	12854.5	8459.02	16007.5	19113.1	14178.6	6307.68	6948.82	18309.2	12629.5	19905.3	9157.24	16931.4	6774.89	13447.5	9028.47	13810.8	15762.3	8405.97	6114.47	9625.53	15540.3	12019	12153.8	13547.9	15321.2	16278.1	15550.2	15726.2	12308.1	11508.9	14677.6	13583.6	10976.3	13887.7	11794.4	9326.38	12269.5	12996.9	13452.4	10255.2
	7438.39	8583.95	9109.07	8776.31	9181.11	9400.48	12099	11633.9	11044.3	12835.4	8454.3	15986.8	19089.2	14168.5	6306.64	6948.82	18289.9	12622.6	19880.8	9160.05	16912.6	6774.57	13438.2	9031.3	13810	15746.8	8405.53	6114.62	9628.6	15516.8	12014.6	12153.5	13543.7	15314.8	16270.9	15535.2	15709.2	12295	11500.4	14660.5	13577.3	10971.7	13873.5	11783.1	9324.59	12261.3	12984.6	13437.7	10249.8
	7432.84	8574.6	9099.57	8768.22	9170.78	9387.71	12079	11616.4	11027.1	12816.5	8449.65	15966.2	19065.4	14158.5	6305.61	6948.83	18270.7	12615.8	19856.4	9162.86	16894	6774.24	13429	9034.12	13809.3	15731.4	8405.16	6114.76	9631.64	15493.4	12010.3	12153.2	13539.5	15308.5	16263.8	15520.3	15692.3	12282.1	11491.9	14643.5	13571	10967	13859.4	11772.1	9322.9	12253.2	12972.5	13423	10244.5
	7427.36	8565.34	9090.16	8760.21	9160.54	9375.04	12059.1	11599	11010.1	12797.6	8445.09	15945.7	19041.7	14148.7	6304.58	6948.82	18251.6	12609.2	19832.1	9165.66	16875.4	6773.91	13419.9	9036.94	13808.7	15716.1	8404.86	6114.92	9634.66	15470.2	12006.1	12153	13535.3	15302.2	16256.8	15505.5	15675.5	12269.3	11483.6	14626.7	13564.9	10962.4	13845.5	11761.1	9321.31	12245.1	12960.5	13408.5	10239.3
	7421.94	8556.17	9080.86	8752.3	9150.39	9362.49	12039.3	11581.8	10993.2	12779	8440.6	15925.3	19018.3	14139	6303.56	6948.81	18232.5	12602.6	19807.9	9168.46	16857	6773.58	13411	9039.75	13808	15701	8404.62	6115.07	9637.66	15447.2	12002.1	12152.7	13531.2	15296	16250	15490.9	15658.9	12256.6	11475.4	14610	13558.8	10957.8	13831.7	11750.3	9319.82	12237.2	12948.7	13394.2	10234.3
	7416.58	8547.09	9071.65	8744.48	9140.34	9350.04	12019.6	11564.7	10976.5	12760.4	8436.19	15905.1	18994.9	14129.5	6302.53	6948.8	18213.6	12596.2	19783.9	9171.24	16838.7	6773.24	13402.1	9042.55	13807.4	15686	8404.46	6115.24	9640.64	15424.3	11998.1	12152.4	13527	15289.8	16243.2	15476.3	15642.5	12244.1	11467.3	14593.5	13552.8	10953.2	13818	11739.5	9318.43	12229.4	12936.9	13380	10229.4
	7411.29	8538.11	9062.55	8736.74	9130.38	9337.69	12000.1	11547.7	10959.8	12742	8431.86	15885	18971.7	14120.1	6301.51	6948.78	18194.8	12589.8	19760.1	9174.02	16820.6	6772.91	13393.4	9045.34	13806.8	15671.1	8404.37	6115.41	9643.59	15401.6	11994.3	12152.1	13522.9	15283.7	16236.5	15461.9	15626.2	12231.7	11459.4	14577.2	13546.9	10948.6	13804.5	11729	9317.13	12221.7	12925.3	13365.9	10224.5
	7406.06	8529.21	9053.54	8729.1	9120.52	9325.46	11980.8	11530.9	10943.3	12723.7	8427.6	15865	18948.7	14110.9	6300.49	6948.76	18176	12583.6	19736.3	9176.8	16802.6	6772.57	13384.9	9048.12	13806.3	15656.4	8404.35	6115.58	9646.52	15379.1	11990.5	12151.9	13518.8	15277.6	16229.9	15447.6	15610.1	12219.5	11451.6	14561	13541	10944.1	13791.2	11718.5	9315.94	12214.2	12913.8	13352	10219.8
	7400.9	8520.4	9044.63	8721.55	9110.76	9313.33	11961.6	11514.2	10927	12705.5	8423.43	15845.1	18925.8	14101.9	6299.47	6948.74	18157.4	12577.4	19712.8	9179.57	16784.7	6772.22	13376.4	9050.9	13805.8	15641.7	8404.4	6115.76	9649.42	15356.7	11986.9	12151.6	13514.8	15271.6	16223.5	15433.4	15594.1	12207.5	11443.9	14544.9	13535.3	10939.6	13778	11708.2	9314.84	12206.7	12902.5	13338.3	10215.2
	7395.8	8511.69	9035.83	8714.09	9101.08	9301.3	11942.5	11497.7	10910.7	12687.5	8419.33	15825.4	18903.1	14092.9	6298.45	6948.71	18138.8	12571.4	19689.3	9182.33	16766.9	6771.88	13368.1	9053.67	13805.3	15627.2	8404.51	6115.95	9652.3	15334.5	11983.4	12151.3	13510.7	15265.6	16217.1	15419.4	15578.3	12195.5	11436.4	14529	13529.6	10935	13764.9	11698	9313.85	12199.4	12891.2	13324.7	10210.8
	7390.77	8503.07	9027.12	8706.72	9091.51	9289.39	11923.5	11481.3	10894.7	12669.6	8415.32	15805.8	18880.5	14084.2	6297.44	6948.68	18120.3	12565.5	19666	9185.09	16749.2	6771.53	13359.9	9056.43	13804.8	15612.9	8404.7	6116.14	9655.15	15312.5	11980	12151	13506.7	15259.7	16210.9	15405.4	15562.7	12183.7	11429	14513.3	13524	10930.5	13751.9	11687.9	9312.95	12192.1	12880.1	13311.2	10206.4
	7385.8	8494.53	9018.52	8699.43	9082.02	9277.58	11904.7	11465	10878.7	12651.9	8411.38	15786.3	18858.1	14075.6	6296.43	6948.64	18102	12559.6	19642.8	9187.84	16731.7	6771.18	13351.8	9059.19	13804.4	15598.6	8404.96	6116.34	9657.98	15290.6	11976.7	12150.7	13502.7	15253.9	16204.7	15391.6	15547.2	12172.1	11421.7	14497.7	13518.5	10926	13739.2	11677.9	9312.15	12185	12869.1	13297.9	10202.1
	7380.9	8486.09	9010.01	8692.24	9072.64	9265.88	11886.1	11448.9	10862.8	12634.3	8407.52	15767	18835.8	14067.1	6295.43	6948.6	18083.7	12553.9	19619.8	9190.59	16714.3	6770.83	13343.8	9061.94	13804	15584.5	8405.28	6116.55	9660.79	15268.9	11973.6	12150.4	13498.7	15248.1	16198.7	15377.9	15531.8	12160.6	11414.5	14482.3	13513.1	10921.6	13726.5	11668.1	9311.45	12178	12858.3	13284.7	10198
	7376.06	8477.74	9001.6	8685.14	9063.34	9254.29	11867.5	11432.9	10847.1	12616.8	8403.74	15747.8	18813.7	14058.8	6294.42	6948.56	18065.5	12548.3	19596.9	9193.33	16697	6770.48	13336	9064.68	13803.7	15570.5	8405.68	6116.76	9663.58	15247.4	11970.5	12150.1	13494.7	15242.3	16192.8	15364.4	15516.6	12149.3	11407.5	14467	13507.7	10917.1	13714	11658.4	9310.84	12171.1	12847.5	13271.7	10194
	7371.29	8469.49	8993.3	8678.13	9054.15	9242.8	11849.2	11417	10831.6	12599.5	8400.03	15728.7	18791.8	14050.6	6293.42	6948.51	18047.5	12542.8	19574.1	9196.07	16679.9	6770.13	13328.3	9067.42	13803.3	15556.6	8406.14	6116.98	9666.34	15226	11967.6	12149.8	13490.8	15236.6	16186.9	15350.9	15501.6	12138	11400.6	14451.9	13502.5	10912.7	13701.7	11648.8	9310.34	12164.3	12836.9	13258.8	10190.1
	7366.59	8461.32	8985.09	8671.21	9045.04	9231.42	11830.9	11401.3	10816.1	12582.2	8396.41	15709.7	18769.9	14042.6	6292.43	6948.46	18029.5	12537.3	19551.5	9198.81	16662.8	6769.78	13320.7	9070.15	13803.1	15542.9	8406.68	6117.2	9669.08	15204.8	11964.7	12149.5	13486.9	15231	16181.2	15337.6	15486.7	12127	11393.8	14436.9	13497.3	10908.2	13689.5	11639.4	9309.93	12157.6	12826.4	13246.1	10186.3
	7361.95	8453.25	8976.99	8664.38	9036.04	9220.14	11812.8	11385.7	10800.8	12565.2	8392.86	15690.9	18748.3	14034.7	6291.44	6948.41	18011.6	12532	19529	9201.54	16645.9	6769.43	13313.2	9072.87	13802.8	15529.3	8407.28	6117.43	9671.79	15183.8	11962	12149.2	13483	15225.5	16175.6	15324.4	15472	12116.1	11387.1	14422.1	13492.2	10903.8	13677.4	11630.1	9309.63	12151.1	12816.1	13233.5	10182.6
	7357.38	8445.27	8968.99	8657.64	9027.12	9208.98	11794.8	11370.2	10785.6	12548.2	8389.39	15672.2	18726.8	14027	6290.45	6948.36	17993.8	12526.8	19506.6	9204.26	16629.2	6769.08	13305.9	9075.59	13802.6	15515.8	8407.95	6117.67	9674.48	15163	11959.4	12148.9	13479.1	15220	16170.1	15311.3	15457.5	12105.3	11380.6	14407.5	13487.2	10899.5	13665.5	11620.9	9309.42	12144.6	12805.8	13221.1	10179
	7352.87	8437.38	8961.09	8651	9018.31	9197.92	11777	11354.9	10770.6	12531.4	8386	15653.6	18705.5	14019.4	6289.47	6948.31	17976.1	12521.7	19484.4	9206.99	16612.5	6768.73	13298.7	9078.3	13802.4	15502.4	8408.7	6117.92	9677.15	15142.3	11956.9	12148.6	13475.3	15214.5	16164.7	15298.4	15443	12094.6	11374.2	14393	13482.3	10895.1	13653.7	11611.8	9309.31	12138.3	12795.7	13208.8	10175.6
	7348.43	8429.58	8953.29	8644.44	9009.58	9186.96	11759.3	11339.7	10755.7	12514.7	8382.69	15635.2	18684.3	14012	6288.49	6948.25	17958.5	12516.7	19462.4	9209.71	16596	6768.38	13291.6	9081.01	13802.2	15489.2	8409.51	6118.17	9679.79	15121.7	11954.5	12148.3	13471.5	15209.1	16159.5	15285.5	15428.8	12084.1	11368	14378.7	13477.5	10890.8	13642.1	11602.8	9309.3	12132.1	12785.7	13196.6	10172.2
	7344.06	8421.88	8945.59	8637.97	9000.96	9176.12	11741.8	11324.7	10740.9	12498.2	8379.46	15616.9	18663.3	14004.7	6287.51	6948.19	17941	12511.8	19440.4	9212.42	16579.6	6768.03	13284.6	9083.72	13802.1	15476.1	8410.39	6118.43	9682.41	15101.4	11952.2	12147.9	13467.7	15203.8	16154.3	15272.8	15414.7	12073.8	11361.9	14364.5	13472.7	10886.4	13630.6	11594	9309.38	12126	12775.9	13184.6	10169
	7339.75	8414.27	8937.99	8631.6	8992.43	9165.38	11724.3	11309.7	10726.2	12481.8	8376.3	15598.7	18642.4	13997.6	6286.55	6948.13	17923.7	12507	19418.6	9215.14	16563.3	6767.68	13277.8	9086.42	13802.1	15463.1	8411.34	6118.7	9685.01	15081.2	11950	12147.6	13463.9	15198.5	16149.2	15260.3	15400.8	12063.6	11355.9	14350.5	13468	10882.1	13619.3	11585.3	9309.57	12120	12766.1	13172.8	10165.9
	7335.51	8406.75	8930.5	8625.31	8983.99	9154.74	11707.1	11295	10711.7	12465.5	8373.22	15580.7	18621.7	13990.6	6285.58	6948.07	17906.4	12502.3	19397	9217.85	16547.2	6767.33	13271	9089.11	13802	15450.2	8412.36	6118.97	9687.58	15061.1	11948	12147.3	13460.2	15193.3	16144.3	15247.8	15387	12053.5	11350	14336.6	13463.5	10877.8	13608.1	11576.8	9309.85	12114.1	12756.5	13161.1	10162.9
	7331.34	8399.33	8923.1	8619.12	8975.65	9144.22	11689.9	11280.3	10697.3	12449.4	8370.23	15562.8	18601.1	13983.8	6284.62	6948	17889.1	12497.7	19375.5	9220.56	16531.1	6766.99	13264.4	9091.8	13802	15437.5	8413.45	6119.25	9690.14	15041.3	11946	12147	13456.5	15188.2	16139.4	15235.5	15373.4	12043.6	11344.2	14322.9	13459	10873.6	13597	11568.3	9310.23	12108.4	12747	13149.5	10160
	7327.23	8392	8915.81	8613.02	8967.4	9133.8	11672.9	11265.8	10683.1	12433.4	8367.31	15545	18580.7	13977.1	6283.67	6947.94	17872	12493.3	19354.1	9223.27	16515.2	6766.64	13258	9094.48	13802	15424.9	8414.61	6119.54	9692.66	15021.6	11944.2	12146.7	13452.8	15183.1	16134.7	15223.2	15359.9	12033.8	11338.6	14309.3	13454.6	10869.3	13586.1	11560	9310.72	12102.7	12737.7	13138.1	10157.2
	7323.2	8384.76	8908.62	8607.01	8959.25	9123.48	11656	11251.5	10668.9	12417.5	8364.47	15527.3	18560.5	13970.6	6282.72	6947.87	17855	12488.9	19332.9	9225.97	16499.5	6766.3	13251.6	9097.17	13802.1	15412.4	8415.84	6119.84	9695.17	15002	11942.5	12146.5	13449.2	15178.1	16130	15211.2	15346.6	12024.2	11333.2	14295.9	13450.2	10865.1	13575.3	11551.8	9311.3	12097.2	12728.4	13126.8	10154.6
	7319.23	8377.62	8901.54	8601.09	8951.2	9113.28	11639.3	11237.2	10654.9	12401.8	8361.7	15509.8	18540.4	13964.2	6281.78	6947.8	17838.1	12484.6	19311.8	9228.67	16483.8	6765.96	13245.4	9099.84	13802.2	15400	8417.14	6120.14	9697.65	14982.7	11940.9	12146.2	13445.5	15173.2	16125.5	15199.2	15333.5	12014.7	11327.8	14282.7	13446	10860.9	13564.7	11543.8	9311.97	12091.8	12719.3	13115.7	10152
	7315.32	8370.57	8894.55	8595.26	8943.24	9103.18	11622.7	11223.1	10641	12386.2	8359.02	15492.4	18520.5	13957.9	6280.84	6947.74	17821.3	12480.4	19290.8	9231.38	16468.3	6765.63	13239.3	9102.52	13802.4	15387.8	8418.5	6120.45	9700.11	14963.5	11939.4	12145.9	13441.9	15168.3	16121.1	15187.3	15320.5	12005.3	11322.6	14269.6	13441.8	10856.7	13554.3	11535.8	9312.75	12086.5	12710.4	13104.8	10149.6
	7311.49	8363.61	8887.67	8589.52	8935.37	9093.18	11606.3	11209.2	10627.3	12370.7	8356.41	15475.1	18500.7	13951.8	6279.91	6947.67	17804.6	12476.3	19270	9234.08	16452.9	6765.29	13233.3	9105.19	13802.6	15375.7	8419.94	6120.77	9702.55	14944.4	11938	12145.6	13438.4	15163.5	16116.8	15175.6	15307.7	11996.1	11317.5	14256.6	13437.8	10852.6	13543.9	11528	9313.63	12081.3	12701.5	13093.9	10147.3
	7307.72	8356.75	8880.89	8583.88	8927.6	9083.3	11590	11195.4	10613.7	12355.4	8353.89	15458	18481.1	13945.9	6278.99	6947.6	17788	12472.4	19249.3	9236.78	16437.6	6764.96	13227.5	9107.85	13802.8	15363.7	8421.44	6121.1	9704.96	14925.6	11936.7	12145.3	13434.8	15158.7	16112.6	15164	15295	11987.1	11312.5	14243.8	13433.8	10848.4	13533.7	11520.3	9314.6	12076.2	12692.8	13083.3	10145.1
	7304.02	8349.99	8874.21	8578.32	8919.93	9073.52	11573.8	11181.7	10600.2	12340.2	8351.44	15441	18461.6	13940.1	6278.07	6947.53	17771.5	12468.5	19228.8	9239.48	16422.5	6764.63	13221.8	9110.52	13803	15351.9	8423.02	6121.44	9707.35	14906.8	11935.5	12145	13431.3	15154	16108.6	15152.6	15282.5	11978.1	11307.7	14231.2	13429.9	10844.3	13523.7	11512.8	9315.67	12071.3	12684.2	13072.7	10143
	7300.39	8343.32	8867.64	8572.86	8912.35	9063.85	11557.7	11168.1	10586.9	12325.1	8349.07	15424.1	18442.4	13934.5	6277.16	6947.46	17755.1	12464.7	19208.4	9242.18	16407.5	6764.31	13216.2	9113.18	13803.3	15340.2	8424.66	6121.78	9709.72	14888.3	11934.5	12144.8	13427.9	15149.4	16104.6	15141.2	15270.1	11969.3	11303	14218.7	13426.1	10840.2	13513.8	11505.3	9316.85	12066.5	12675.7	13062.4	10141
	7296.83	8336.74	8861.17	8567.48	8904.87	9054.28	11541.8	11154.7	10573.6	12310.2	8346.78	15407.4	18423.2	13929	6276.26	6947.4	17738.8	12461	19188.1	9244.87	16392.6	6763.99	13210.7	9115.83	13803.7	15328.6	8426.37	6122.13	9712.06	14869.9	11933.5	12144.5	13424.4	15144.8	16100.8	15130	15257.9	11960.7	11298.4	14206.4	13422.4	10836.1	13504.1	11498	9318.11	12061.7	12667.4	13052.1	10139.1
	7293.34	8330.26	8854.8	8562.2	8897.48	9044.82	11526.1	11141.4	10560.6	12295.4	8344.56	15390.8	18404.2	13923.6	6275.36	6947.33	17722.6	12457.5	19168	9247.57	16377.8	6763.67	13205.3	9118.49	13804.1	15317.1	8428.15	6122.49	9714.39	14851.7	11932.7	12144.3	13421	15140.4	16097	15118.9	15245.9	11952.2	11294	14194.3	13418.8	10832.1	13494.5	11490.9	9319.48	12057.1	12659.1	13042	10137.4
	7289.91	8323.87	8848.54	8557.01	8890.19	9035.46	11510.4	11128.3	10547.6	12280.7	8342.43	15374.3	18385.4	13918.4	6274.47	6947.26	17706.5	12454	19148	9250.27	16363.2	6763.36	13200.1	9121.14	13804.5	15305.7	8430	6122.86	9716.7	14833.6	11932	12144	13417.6	15135.9	16093.4	15108	15234	11943.8	11289.7	14182.3	13415.2	10828.1	13485	11483.8	9320.95	12052.6	12651.1	13032.1	10135.7
	7286.55	8317.58	8842.38	8551.91	8882.99	9026.21	11494.9	11115.2	10534.8	12266.2	8340.37	15358	18366.8	13913.3	6273.59	6947.19	17690.4	12450.6	19128.2	9252.97	16348.7	6763.05	13195	9123.79	13805	15294.5	8431.92	6123.24	9718.98	14815.7	11931.4	12143.8	13414.3	15131.6	16089.9	15097.1	15222.3	11935.6	11285.5	14170.4	13411.8	10824.1	13475.7	11476.9	9322.51	12048.3	12643.1	13022.3	10134.2
	7283.27	8311.38	8836.32	8546.9	8875.89	9017.07	11479.6	11102.4	10522.1	12251.8	8338.39	15341.8	18348.3	13908.4	6272.72	6947.13	17674.5	12447.4	19108.5	9255.67	16334.3	6762.74	13190	9126.44	13805.5	15283.4	8433.9	6123.63	9721.24	14798	11930.9	12143.5	13411	15127.3	16086.5	15086.4	15210.7	11927.5	11281.5	14158.7	13408.4	10820.1	13466.6	11470.1	9324.17	12044	12635.2	13012.7	10132.8
	7280.05	8305.28	8830.36	8541.98	8868.88	9008.03	11464.3	11089.6	10509.5	12237.5	8336.48	15325.7	18329.9	13903.7	6271.85	6947.06	17658.7	12444.2	19088.9	9258.37	16320	6762.44	13185.2	9129.09	13806	15272.4	8435.95	6124.02	9723.49	14780.4	11930.5	12143.3	13407.7	15123.1	16083.2	15075.8	15199.3	11919.6	11277.5	14147.2	13405.2	10816.2	13457.5	11463.4	9325.93	12039.9	12627.5	13003.2	10131.5
	7276.89	8299.27	8824.51	8537.15	8861.97	8999.1	11449.2	11077	10497	12223.4	8334.66	15309.8	18311.7	13899.1	6270.99	6947	17643	12441.1	19069.5	9261.07	16305.9	6762.15	13180.4	9131.74	13806.6	15261.6	8438.07	6124.43	9725.72	14763	11930.2	12143.1	13404.4	15118.9	16080	15065.3	15188.1	11911.8	11273.8	14135.8	13402	10812.2	13448.7	11456.8	9327.79	12035.8	12620	12993.8	10130.3
	7273.81	8293.36	8818.76	8532.41	8855.15	8990.27	11434.3	11064.5	10484.7	12209.4	8332.91	15293.9	18293.7	13894.6	6270.14	6946.94	17627.4	12438.2	19050.2	9263.78	16291.8	6761.86	13175.8	9134.38	13807.2	15250.8	8440.26	6124.84	9727.92	14745.7	11930	12142.9	13401.2	15114.8	16076.9	15055	15177	11904.1	11270.1	14124.5	13398.9	10808.3	13439.9	11450.4	9329.74	12031.9	12612.5	12984.6	10129.2
	7270.8	8287.54	8813.11	8527.76	8848.43	8981.54	11419.5	11052.2	10472.5	12195.5	8331.24	15278.3	18275.9	13890.2	6269.3	6946.88	17611.9	12435.3	19031.1	9266.48	16278	6761.58	13171.4	9137.03	13807.9	15240.2	8442.51	6125.26	9730.11	14728.7	11929.9	12142.6	13398	15110.8	16074	15044.8	15166	11896.6	11266.6	14113.5	13395.9	10804.5	13431.3	11444.1	9331.79	12028.1	12605.2	12975.5	10128.2
	7267.85	8281.82	8807.56	8523.2	8841.8	8972.93	11404.8	11040	10460.5	12181.8	8329.64	15262.7	18258.1	13886.1	6268.47	6946.82	17596.5	12432.5	19012.1	9269.19	16264.2	6761.3	13167	9139.67	13808.6	15229.8	8444.83	6125.69	9732.28	14711.7	11930	12142.4	13394.8	15106.9	16071.1	15034.7	15155.2	11889.2	11263.2	14102.5	13393	10800.6	13422.9	11437.9	9333.94	12024.4	12598	12966.6	10127.4
	7264.97	8276.19	8802.12	8518.73	8835.26	8964.41	11390.2	11027.9	10448.5	12168.2	8328.12	15247.3	18240.6	13882	6267.64	6946.76	17581.2	12429.9	18993.2	9271.9	16250.5	6761.02	13162.8	9142.31	13809.3	15219.4	8447.22	6126.13	9734.44	14694.9	11930.1	12142.3	13391.7	15103	16068.4	15024.7	15144.6	11882	11259.9	14091.7	13390.1	10796.8	13414.6	11431.8	9336.19	12020.9	12590.9	12957.9	10126.6
	7262.16	8270.66	8796.78	8514.35	8828.82	8956	11375.8	11016	10436.7	12154.7	8326.68	15232	18223.2	13878.1	6266.83	6946.71	17566	12427.3	18974.5	9274.61	16237	6760.76	13158.6	9144.96	13810.1	15209.2	8449.68	6126.58	9736.57	14678.3	11930.4	12142.1	13388.6	15099.2	16065.8	15014.9	15134.2	11874.9	11256.7	14081.1	13387.4	10793	13406.5	11425.9	9338.53	12017.4	12583.9	12949.2	10126
	7259.42	8265.22	8791.55	8510.05	8822.47	8947.69	11361.5	11004.1	10425	12141.4	8325.32	15216.9	18206	13874.4	6266.02	6946.66	17550.9	12424.8	18955.9	9277.32	16223.6	6760.5	13154.6	9147.6	13811	15199	8452.2	6127.04	9738.69	14661.8	11930.8	12141.9	13385.6	15095.4	16063.3	15005.2	15123.8	11867.9	11253.7	14070.6	13384.8	10789.2	13398.4	11420.1	9340.97	12014.1	12577.1	12940.8	10125.5
	7256.75	8259.88	8786.41	8505.85	8816.21	8939.49	11347.4	10992.5	10413.5	12128.1	8324.03	15201.8	18188.9	13870.8	6265.23	6946.61	17535.9	12422.4	18937.4	9280.04	16210.4	6760.24	13150.8	9150.25	13811.8	15189	8454.79	6127.51	9740.8	14645.5	11931.2	12141.7	13382.6	15091.8	16060.9	14995.6	15113.7	11861.1	11250.8	14060.3	13382.2	10785.5	13390.6	11414.4	9343.51	12010.9	12570.4	12932.4	10125
	7254.15	8254.64	8781.38	8501.73	8810.05	8931.39	11333.3	10980.9	10402	12115.1	8322.82	15186.9	18172	13867.3	6264.44	6946.56	17521	12420.2	18919.1	9282.76	16197.2	6760	13147	9152.89	13812.8	15179.2	8457.44	6127.99	9742.88	14629.4	11931.8	12141.6	13379.6	15088.2	16058.6	14986.1	15103.7	11854.4	11248.1	14050.1	13379.7	10781.7	13382.9	11408.8	9346.14	12007.7	12563.8	12924.2	10124.7
	7251.62	8249.49	8776.45	8497.71	8803.98	8923.4	11319.4	10969.5	10390.7	12102.1	8321.68	15172.2	18155.2	13864	6263.67	6946.51	17506.2	12418	18900.9	9285.49	16184.2	6759.76	13143.4	9155.54	13813.7	15169.4	8460.16	6128.48	9744.96	14613.4	11932.5	12141.5	13376.6	15084.7	16056.4	14976.8	15093.9	11847.8	11245.4	14040.1	13377.4	10778.1	13375.3	11403.3	9348.87	12004.7	12557.4	12916.2	10124.5
	7249.16	8244.43	8771.63	8493.77	8798.01	8915.51	11305.7	10958.2	10379.6	12089.3	8320.63	15157.6	18138.6	13860.8	6262.9	6946.47	17491.5	12415.9	18882.9	9288.21	16171.3	6759.52	13139.9	9158.18	13814.7	15159.8	8462.95	6128.98	9747.01	14597.5	11933.3	12141.3	13373.7	15081.2	16054.3	14967.6	15084.2	11841.4	11242.9	14030.3	13375.1	10774.4	13367.9	11398	9351.69	12001.9	12551	12908.3	10124.4
	7246.76	8239.48	8766.91	8489.92	8792.13	8907.72	11292.1	10947.1	10368.5	12076.6	8319.64	15143.1	18122.2	13857.8	6262.14	6946.43	17476.9	12413.9	18865	9290.95	16158.5	6759.3	13136.5	9160.83	13815.8	15150.3	8465.8	6129.49	9749.06	14581.9	11934.2	12141.2	13370.8	15077.8	16052.4	14958.5	15074.7	11835.2	11240.6	14020.5	13372.9	10770.8	13360.6	11392.8	9354.61	11999.1	12544.8	12900.6	10124.5
	7244.44	8234.61	8762.29	8486.16	8786.34	8900.03	11278.6	10936	10357.6	12064.1	8318.74	15128.7	18105.9	13854.9	6261.4	6946.4	17462.4	12412	18847.2	9293.68	16145.9	6759.08	13133.2	9163.48	13816.9	15140.9	8468.71	6130.01	9751.08	14566.3	11935.2	12141.1	13368	15074.5	16050.5	14949.6	15065.3	11829	11238.3	14011	13370.8	10767.2	13353.4	11387.7	9357.63	11996.4	12538.8	12892.9	10124.6
	7242.19	8229.85	8757.77	8482.49	8780.65	8892.45	11265.2	10925.2	10346.8	12051.7	8317.91	15114.5	18089.8	13852.1	6260.66	6946.37	17448.1	12410.3	18829.6	9296.42	16133.3	6758.87	13130.1	9166.13	13818	15131.7	8471.69	6130.53	9753.1	14550.9	11936.3	12141	13365.2	15071.3	16048.8	14940.7	15056.1	11823	11236.2	14001.6	13368.8	10763.6	13346.4	11382.7	9360.75	11993.9	12532.8	12885.5	10124.8
	7240	8225.18	8753.36	8478.91	8775.05	8884.97	11252	10914.4	10336.1	12039.4	8317.15	15100.4	18073.9	13849.5	6259.94	6946.34	17433.8	12408.6	18812.1	9299.17	16120.9	6758.67	13127.1	9168.78	13819.2	15122.5	8474.74	6131.07	9755.1	14535.7	11937.5	12140.9	13362.4	15068.1	16047.2	14932	15047	11817.2	11234.2	13992.3	13366.9	10760	13339.6	11377.9	9363.96	11991.5	12527	12878.2	10125.2
	7237.89	8220.6	8749.05	8475.41	8769.54	8877.6	11238.9	10903.8	10325.6	12027.2	8316.47	15086.4	18058.1	13847	6259.23	6946.32	17419.6	12407	18794.8	9301.92	16108.7	6758.47	13124.2	9171.44	13820.4	15113.5	8477.85	6131.62	9757.09	14520.6	11938.9	12140.9	13359.7	15065	16045.7	14923.5	15038.1	11811.4	11232.4	13983.2	13365	10756.5	13332.9	11373.2	9367.26	11989.2	12521.3	12871	10125.7
	7235.84	8216.12	8744.85	8472.01	8764.12	8870.33	11225.9	10893.3	10315.1	12015.2	8315.87	15072.6	18042.4	13844.7	6258.53	6946.3	17405.5	12405.5	18777.6	9304.67	16096.5	6758.29	13121.4	9174.1	13821.7	15104.6	8481.03	6132.18	9759.07	14505.7	11940.3	12140.8	13357	15062	16044.3	14915	15029.4	11805.8	11230.6	13974.2	13363.3	10753	13326.3	11368.6	9370.67	11987	12515.7	12864	10126.2
	7233.86	8211.74	8740.75	8468.69	8758.8	8863.16	11213.1	10882.9	10304.8	12003.3	8315.34	15058.9	18026.9	13842.5	6257.84	6946.28	17391.6	12404.1	18760.5	9307.43	16084.5	6758.11	13118.7	9176.76	13823	15095.8	8484.27	6132.75	9761.03	14491	11941.8	12140.8	13354.4	15059.1	16043	14906.7	15020.8	11800.4	11229	13965.4	13361.6	10749.6	13319.9	11364.1	9374.16	11984.9	12510.3	12857.1	10126.9
	7231.96	8207.46	8736.75	8465.46	8753.57	8856.09	11200.4	10872.7	10294.7	11991.5	8314.89	15045.3	18011.6	13840.5	6257.16	6946.27	17377.7	12402.8	18743.6	9310.2	16072.6	6757.94	13116.2	9179.42	13824.4	15087.2	8487.58	6133.33	9762.98	14476.3	11943.5	12140.7	13351.8	15056.2	16041.8	14898.5	15012.4	11795.1	11227.5	13956.7	13360.1	10746.1	13313.6	11359.7	9377.76	11982.9	12505	12850.4	10127.7
	7230.12	8203.27	8732.85	8462.31	8748.43	8849.12	11187.9	10862.6	10284.6	11979.9	8314.51	15031.9	17996.4	13838.6	6256.49	6946.26	17364	12401.6	18726.8	9312.97	16060.8	6757.78	13113.8	9182.09	13825.8	15078.6	8490.95	6133.92	9764.92	14461.9	11945.2	12140.7	13349.2	15053.4	16040.7	14890.4	15004.1	11789.9	11226.2	13948.2	13358.6	10742.7	13307.5	11355.5	9381.45	11981.1	12499.8	12843.8	10128.6
	7228.36	8199.18	8729.06	8459.26	8743.39	8842.26	11175.4	10852.6	10274.7	11968.4	8314.21	15018.6	17981.4	13836.8	6255.84	6946.26	17350.3	12400.5	18710.1	9315.75	16049.2	6757.63	13111.5	9184.76	13827.3	15070.2	8494.38	6134.52	9766.86	14447.6	11947.1	12140.7	13346.6	15050.7	16039.8	14882.5	14996	11784.8	11225	13939.9	13357.3	10739.3	13301.5	11351.4	9385.23	11979.3	12494.7	12837.3	10129.6
	7226.66	8195.18	8725.38	8456.29	8738.44	8835.5	11163.1	10842.8	10264.9	11957	8313.99	15005.4	17966.6	13835.2	6255.2	6946.26	17336.8	12399.4	18693.6	9318.53	16037.6	6757.49	13109.3	9187.43	13828.8	15061.9	8497.88	6135.14	9768.78	14433.4	11949	12140.7	13344.1	15048.1	16039	14874.7	14988	11779.9	11223.9	13931.6	13356	10736	13295.7	11347.3	9389.11	11977.7	12489.8	12831	10130.7
	7225.04	8191.29	8721.79	8453.41	8733.58	8828.84	11151	10833.1	10255.2	11945.7	8313.84	14992.4	17951.9	13833.7	6254.57	6946.27	17323.3	12398.5	18677.2	9321.32	16026.2	6757.36	13107.3	9190.11	13830.3	15053.8	8501.44	6135.76	9770.69	14419.4	11951.1	12140.8	13341.7	15045.6	16038.2	14867	14980.2	11775.1	11222.9	13923.6	13354.8	10732.7	13290	11343.5	9393.09	11976.2	12485	12824.9	10131.9
	7223.48	8187.49	8718.31	8450.62	8728.81	8822.29	11138.9	10823.5	10245.7	11934.6	8313.76	14979.5	17937.4	13832.3	6253.95	6946.28	17310	12397.7	18661	9324.12	16014.9	6757.24	13105.3	9192.79	13831.9	15045.7	8505.07	6136.4	9772.59	14405.5	11953.3	12140.8	13339.3	15043.1	16037.6	14859.4	14972.6	11770.5	11222.1	13915.7	13353.7	10729.4	13284.4	11339.7	9397.16	11974.8	12480.3	12818.8	10133.3
	7222	8183.78	8714.94	8447.91	8724.14	8815.83	11127	10814.1	10236.3	11923.6	8313.76	14966.7	17923	13831.1	6253.35	6946.3	17296.7	12397	18644.9	9326.93	16003.8	6757.13	13103.5	9195.48	13833.6	15037.8	8508.76	6137.04	9774.48	14391.8	11955.5	12140.9	13336.9	15040.7	16037.1	14852	14965.1	11766	11221.4	13907.9	13352.7	10726.2	13279	11336.1	9401.33	11973.5	12475.7	12813	10134.7
	7220.58	8180.18	8711.67	8445.3	8719.56	8809.48	11115.2	10804.8	10226.9	11912.8	8313.84	14954.1	17908.8	13830.1	6252.76	6946.32	17283.6	12396.3	18628.9	9329.74	15992.7	6757.03	13101.8	9198.17	13835.2	15030	8512.51	6137.7	9776.36	14378.3	11957.9	12141	13334.6	15038.3	16036.8	14844.7	14957.8	11761.6	11220.8	13900.3	13351.8	10723	13273.7	11332.5	9405.59	11972.4	12471.3	12807.2	10136.2
	7219.24	8176.67	8708.5	8442.76	8715.07	8803.23	11103.6	10795.6	10217.8	11902	8313.98	14941.6	17894.8	13829.1	6252.18	6946.35	17270.6	12395.8	18613.1	9332.56	15981.8	6756.94	13100.3	9200.86	13837	15022.3	8516.33	6138.37	9778.24	14364.8	11960.4	12141	13332.3	15036.1	16036.5	14837.6	14950.6	11757.4	11220.3	13892.8	13351	10719.8	13268.6	11329.1	9409.95	11971.3	12467	12801.7	10137.9
	7217.97	8173.26	8705.43	8440.32	8710.68	8797.08	11092.1	10786.5	10208.7	11891.4	8314.21	14929.2	17880.9	13828.3	6251.62	6946.38	17257.7	12395.3	18597.4	9335.39	15971	6756.86	13098.8	9203.56	13838.8	15014.7	8520.21	6139.05	9780.11	14351.6	11963	12141.2	13330	15033.9	16036.3	14830.5	14943.6	11753.3	11220	13885.5	13350.3	10716.6	13263.6	11325.9	9414.4	11970.4	12462.8	12796.2	10139.7
	7216.77	8169.95	8702.48	8437.97	8706.37	8791.03	11080.7	10777.6	10199.8	11881	8314.51	14917	17867.2	13827.7	6251.07	6946.43	17244.9	12395	18581.8	9338.22	15960.3	6756.79	13097.5	9206.27	13840.6	15007.2	8524.15	6139.74	9781.97	14338.5	11965.7	12141.3	13327.8	15031.8	16036.3	14823.6	14936.8	11749.3	11219.8	13878.3	13349.7	10713.5	13258.8	11322.7	9418.95	11969.6	12458.8	12790.9	10141.5
	7215.64	8166.73	8699.62	8435.7	8702.16	8785.09	11069.4	10768.8	10191	11870.6	8314.88	14904.9	17853.6	13827.2	6250.54	6946.47	17232.2	12394.7	18566.4	9341.07	15949.8	6756.73	13096.3	9208.98	13842.5	14999.9	8528.16	6140.44	9783.82	14325.5	11968.5	12141.4	13325.6	15029.8	16036.3	14816.8	14930.1	11745.5	11219.7	13871.3	13349.2	10710.4	13254.1	11319.6	9423.59	11968.9	12454.9	12785.8	10143.5
	7214.58	8163.62	8696.87	8433.51	8698.04	8779.24	11058.3	10760.1	10182.3	11860.4	8315.33	14892.9	17840.2	13826.8	6250.01	6946.53	17219.6	12394.6	18551.1	9343.92	15939.4	6756.69	13095.2	9211.7	13844.4	14992.7	8532.23	6141.16	9785.67	14312.7	11971.4	12141.6	13323.5	15027.9	16036.5	14810.2	14923.5	11741.8	11219.8	13864.5	13348.8	10707.4	13249.6	11316.7	9428.33	11968.3	12451.1	12780.8	10145.6
	7213.59	8160.6	8694.22	8431.42	8694.01	8773.5	11047.3	10751.6	10173.7	11850.3	8315.85	14881.1	17827	13826.6	6249.51	6946.59	17207.1	12394.5	18536	9346.79	15929.1	6756.66	13094.2	9214.42	13846.4	14985.6	8536.36	6141.89	9787.51	14300	11974.4	12141.8	13321.4	15026.1	16036.8	14803.6	14917.1	11738.3	11220	13857.7	13348.4	10704.3	13245.2	11313.9	9433.17	11967.8	12447.4	12775.9	10147.8
	7212.68	8157.68	8691.68	8429.41	8690.08	8767.86	11036.4	10743.2	10165.3	11840.4	8316.45	14869.4	17813.9	13826.5	6249.02	6946.65	17194.7	12394.5	18521	9349.66	15918.9	6756.63	13093.4	9217.15	13848.5	14978.6	8540.55	6142.63	9789.34	14287.5	11977.5	12142	13319.4	15024.3	16037.2	14797.2	14910.9	11734.8	11220.3	13851.2	13348.2	10701.4	13240.9	11311.2	9438.1	11967.4	12443.9	12771.2	10150.1
	7211.83	8154.86	8689.25	8427.49	8686.24	8762.32	11025.7	10734.9	10157	11830.6	8317.12	14857.8	17801	13826.5	6248.54	6946.73	17182.5	12394.6	18506.1	9352.54	15908.9	6756.63	13092.7	9219.89	13850.5	14971.7	8544.8	6143.38	9791.17	14275.1	11980.7	12142.2	13317.4	15022.6	16037.7	14791	14904.9	11731.5	11220.7	13844.7	13348.1	10698.4	13236.8	11308.7	9443.12	11967.2	12440.4	12766.6	10152.5
	7211.06	8152.14	8686.92	8425.65	8682.49	8756.88	11015.1	10726.8	10148.8	11820.9	8317.87	14846.4	17788.2	13826.7	6248.08	6946.81	17170.3	12394.9	18491.4	9355.43	15898.9	6756.63	13092.1	9222.63	13852.7	14965	8549.12	6144.14	9793	14262.8	11984	12142.4	13315.4	15021	16038.4	14784.8	14899	11728.4	11221.3	13838.5	13348	10695.5	13232.9	11306.2	9448.24	11967	12437.2	12762.2	10155
	7210.36	8149.52	8684.69	8423.91	8678.83	8751.54	11004.6	10718.8	10140.7	11811.3	8318.69	14835.1	17775.6	13827	6247.63	6946.9	17158.2	12395.2	18476.8	9358.33	15889.1	6756.64	13091.6	9225.38	13854.9	14958.4	8553.5	6144.92	9794.82	14250.8	11987.4	12142.7	13313.5	15019.5	16039.1	14778.8	14893.2	11725.4	11222	13832.3	13348.1	10692.6	13229.1	11303.9	9453.45	11967	12434	12757.9	10157.6
	7209.73	8146.99	8682.57	8422.25	8675.26	8746.3	10994.2	10710.9	10132.8	11801.9	8319.59	14824	17763.2	13827.5	6247.2	6946.99	17146.3	12395.6	18462.4	9361.24	15879.5	6756.67	13091.2	9228.14	13857.1	14951.8	8557.94	6145.7	9796.63	14238.8	11990.9	12143	13311.6	15018	16040	14773	14887.6	11722.5	11222.8	13826.4	13348.2	10689.8	13225.4	11301.7	9458.76	11967.1	12431	12753.8	10160.4
	7209.18	8144.57	8680.55	8420.67	8671.79	8741.16	10984	10703.1	10124.9	11792.6	8320.56	14812.9	17750.9	13828	6246.78	6947.1	17134.4	12396	18448.1	9364.16	15869.9	6756.71	13091	9230.9	13859.4	14945.5	8562.44	6146.5	9798.45	14227	11994.5	12143.3	13309.8	15016.7	16041	14767.2	14882.2	11719.7	11223.8	13820.5	13348.5	10687	13221.9	11299.6	9464.17	11967.3	12428.1	12749.8	10163.2
	7208.69	8142.24	8678.64	8419.18	8668.4	8736.13	10973.9	10695.5	10117.2	11783.4	8321.6	14802	17738.8	13828.8	6246.38	6947.21	17122.7	12396.6	18433.9	9367.09	15860.5	6756.77	13090.8	9233.67	13861.7	14939.2	8567.01	6147.32	9800.26	14215.4	11998.2	12143.6	13308	15015.4	16042	14761.6	14876.9	11717.1	11224.9	13814.9	13348.8	10684.2	13218.5	11297.6	9469.66	11967.6	12425.3	12746	10166.1
	7208.28	8140.02	8676.84	8417.78	8665.11	8731.19	10964	10688	10109.6	11774.3	8322.72	14791.3	17726.8	13829.6	6246	6947.32	17111.1	12397.3	18419.9	9370.04	15851.2	6756.83	13090.8	9236.45	13864.1	14933	8571.63	6148.14	9802.06	14203.8	12002	12143.9	13306.3	15014.2	16043.2	14756.1	14871.8	11714.6	11226.1	13809.3	13349.3	10681.4	13215.2	11295.7	9475.26	11968.1	12422.6	12742.3	10169.2
	7207.94	8137.89	8675.14	8416.47	8661.92	8726.36	10954.1	10680.6	10102.2	11765.4	8323.91	14780.7	17715	13830.6	6245.63	6947.45	17099.6	12398.1	18406	9372.99	15842	6756.92	13090.9	9239.24	13866.5	14927	8576.32	6148.98	9803.87	14192.5	12005.9	12144.3	13304.6	15013.1	16044.6	14750.8	14866.8	11712.3	11227.4	13803.9	13349.8	10678.7	13212.2	11294	9480.95	11968.6	12420.1	12738.7	10172.3
	7207.67	8135.86	8673.55	8415.24	8658.81	8721.63	10944.4	10673.4	10094.8	11756.6	8325.18	14770.2	17703.4	13831.8	6245.28	6947.59	17088.2	12398.9	18392.2	9375.96	15832.9	6757.01	13091.2	9242.04	13869	14921.1	8581.07	6149.83	9805.67	14181.3	12009.9	12144.7	13303	15012.1	16046	14745.6	14862	11710.1	11228.9	13798.7	13350.5	10676.1	13209.2	11292.4	9486.73	11969.3	12417.7	12735.3	10175.6
	7207.48	8133.94	8672.06	8414.1	8655.8	8717	10934.8	10666.3	10087.6	11747.9	8326.52	14759.8	17691.9	13833.1	6244.94	6947.73	17076.9	12399.9	18378.6	9378.93	15824	6757.12	13091.5	9244.85	13871.6	14915.3	8585.88	6150.7	9807.48	14170.2	12014.1	12145.1	13301.4	15011.1	16047.5	14740.5	14857.4	11708	11230.5	13793.6	13351.2	10673.4	13206.4	11290.8	9492.61	11970.1	12415.4	12732	10179
	7207.36	8132.11	8670.68	8413.04	8652.87	8712.46	10925.4	10659.3	10080.5	11739.4	8327.93	14749.6	17680.6	13834.5	6244.62	6947.88	17065.7	12400.9	18365.1	9381.92	15815.2	6757.24	13092	9247.66	13874.2	14909.6	8590.75	6151.57	9809.28	14159.2	12018.3	12145.5	13299.8	15010.3	16049.2	14735.5	14852.9	11706	11232.2	13788.7	13352	10670.8	13203.8	11289.5	9498.58	11971	12413.3	12728.9	10182.5
	7207.31	8130.39	8669.41	8412.07	8650.04	8708.03	10916.1	10652.5	10073.6	11731	8329.42	14739.5	17669.5	13836	6244.32	6948.04	17054.6	12402.1	18351.7	9384.93	15806.5	6757.38	13092.6	9250.48	13876.8	14904	8595.68	6152.46	9811.08	14148.4	12022.6	12145.9	13298.3	15009.5	16051	14730.7	14848.6	11704.2	11234.1	13783.9	13353	10668.3	13201.3	11288.2	9504.65	11972	12411.3	12725.9	10186
	7207.34	8128.76	8668.24	8411.19	8647.31	8703.7	10906.9	10645.7	10066.7	11722.7	8330.98	14729.6	17658.5	13837.7	6244.04	6948.21	17043.6	12403.3	18338.5	9387.94	15797.9	6757.54	13093.3	9253.32	13879.5	14898.6	8600.67	6153.37	9812.88	14137.8	12027	12146.4	13296.9	15008.8	16052.9	14726	14844.4	11702.5	11236.1	13779.2	13354	10665.8	13198.9	11287	9510.81	11973.1	12409.4	12723.1	10189.7
	7207.43	8127.24	8667.18	8410.39	8644.66	8699.47	10897.8	10639.1	10060	11714.6	8332.62	14719.8	17647.7	13839.5	6243.77	6948.39	17032.8	12404.6	18325.5	9390.97	15789.5	6757.7	13094.1	9256.16	13882.3	14893.3	8605.72	6154.29	9814.68	14127.3	12031.6	12146.9	13295.5	15008.2	16054.9	14721.4	14840.4	11701	11238.2	13774.7	13355.1	10663.3	13196.7	11286	9517.07	11974.3	12407.6	12720.4	10193.5
	7207.61	8125.82	8666.22	8409.68	8642.11	8695.35	10888.9	10632.7	10053.4	11706.6	8334.33	14710.1	17637	13841.5	6243.52	6948.58	17022	12406	18312.5	9394.01	15781.1	6757.89	13095.1	9259.01	13885.1	14888.1	8610.83	6155.22	9816.48	14116.9	12036.2	12147.4	13294.1	15007.7	16057	14717	14836.6	11699.6	11240.4	13770.4	13356.3	10660.8	13194.7	11285.1	9523.42	11975.7	12406	12717.9	10197.4
	7207.85	8124.5	8665.38	8409.06	8639.65	8691.32	10880.1	10626.3	10046.9	11698.7	8336.11	14700.6	17626.5	13843.6	6243.29	6948.78	17011.4	12407.6	18299.7	9397.06	15773	6758.09	13096.2	9261.88	13887.9	14883	8616.01	6156.16	9818.29	14106.7	12040.9	12148	13292.8	15007.3	16059.2	14712.7	14832.9	11698.3	11242.8	13766.2	13357.7	10658.4	13192.7	11284.3	9529.87	11977.2	12404.5	12715.5	10201.4
	7208.17	8123.28	8664.64	8408.52	8637.28	8687.39	10871.4	10620.1	10040.5	11690.9	8337.97	14691.2	17616.2	13845.8	6243.08	6948.99	17000.9	12409.1	18287.1	9400.13	15764.9	6758.3	13097.4	9264.75	13890.9	14878	8621.24	6157.12	9820.09	14096.6	12045.7	12148.5	13291.5	15007	16061.6	14708.5	14829.4	11697.2	11245.3	13762.1	13359.1	10656	13191	11283.6	9536.41	11978.8	12403.1	12713.2	10205.6
	7208.57	8122.16	8664	8408.07	8635	8683.56	10862.9	10614.1	10034.3	11683.3	8339.9	14681.9	17606	13848.2	6242.88	6949.21	16990.5	12410.8	18274.6	9403.21	15756.9	6758.53	13098.7	9267.64	13893.8	14873.1	8626.53	6158.09	9821.9	14086.7	12050.7	12149.1	13290.3	15006.7	16064	14704.5	14826	11696.2	11247.9	13758.2	13360.6	10653.7	13189.3	11283	9543.05	11980.5	12401.9	12711.1	10209.8
	7209.03	8121.15	8663.48	8407.71	8632.81	8679.84	10854.4	10608.1	10028.2	11675.8	8341.91	14672.8	17596	13850.7	6242.71	6949.43	16980.2	12412.6	18262.2	9406.3	15749.1	6758.77	13100.1	9270.53	13896.8	14868.4	8631.88	6159.08	9823.71	14076.9	12055.7	12149.7	13289.1	15006.5	16066.6	14700.6	14822.8	11695.3	11250.7	13754.5	13362.3	10651.4	13187.9	11282.6	9549.78	11982.3	12400.8	12709.2	10214.1
	7209.58	8120.24	8663.06	8407.43	8630.72	8676.21	10846.1	10602.3	10022.2	11668.4	8343.99	14663.8	17586.2	13853.3	6242.55	6949.67	16970	12414.5	18249.9	9409.41	15741.4	6759.04	13101.7	9273.44	13899.9	14863.8	8637.29	6160.07	9825.52	14067.2	12060.8	12150.4	13288	15006.5	16069.3	14696.8	14819.7	11694.5	11253.5	13750.9	13364	10649.2	13186.5	11282.3	9556.6	11984.2	12399.8	12707.4	10218.6
	7210.19	8119.42	8662.75	8407.24	8628.72	8672.68	10838	10596.6	10016.3	11661.1	8346.14	14654.9	17576.5	13856.1	6242.41	6949.92	16959.9	12416.4	18237.8	9412.54	15733.8	6759.32	13103.3	9276.36	13903.1	14859.2	8642.76	6161.09	9827.34	14057.7	12066	12151.1	13287	15006.5	16072.1	14693.2	14816.9	11693.9	11256.6	13747.4	13365.8	10647	13185.4	11282.1	9563.52	11986.3	12399	12705.7	10223.1
	7210.88	8118.71	8662.55	8407.13	8626.81	8669.26	10829.9	10591.1	10010.6	11654	8348.37	14646.2	17567	13859	6242.29	6950.18	16949.9	12418.5	18225.9	9415.67	15726.4	6759.61	13105.1	9279.29	13906.3	14854.8	8648.29	6162.12	9829.15	14048.3	12071.4	12151.7	13286	15006.6	16075	14689.7	14814.1	11693.5	11259.7	13744.1	13367.8	10644.8	13184.3	11282	9570.54	11988.4	12398.2	12704.2	10227.8
	7211.65	8118.11	8662.45	8407.11	8624.99	8665.93	10822	10585.6	10004.9	11647	8350.67	14637.6	17557.6	13862	6242.19	6950.45	16940.1	12420.6	18214	9418.83	15719.1	6759.92	13107	9282.23	13909.5	14850.6	8653.88	6163.16	9830.98	14039.1	12076.8	12152.5	13285	15006.8	16078.1	14686.3	14811.6	11693.1	11263	13740.9	13369.8	10642.7	13183.4	11282	9577.65	11990.7	12397.6	12702.8	10232.5
	7212.49	8117.6	8662.46	8407.17	8623.27	8662.71	10814.2	10580.3	9999.41	11640.2	8353.04	14629.2	17548.4	13865.2	6242.11	6950.73	16930.3	12422.9	18202.3	9422	15711.8	6760.25	13109.1	9285.18	13912.8	14846.4	8659.53	6164.21	9832.8	14030	12082.3	12153.2	13284.1	15007.1	16081.2	14683.1	14809.2	11692.9	11266.4	13737.9	13371.9	10640.6	13182.7	11282.1	9584.85	11993.1	12397.2	12701.6	10237.4
	7213.4	8117.19	8662.57	8407.32	8621.63	8659.58	10806.6	10575.2	9994.02	11633.4	8355.49	14620.9	17539.4	13868.5	6242.05	6951.01	16920.7	12425.2	18190.8	9425.18	15704.8	6760.59	13111.2	9288.14	13916.2	14842.4	8665.24	6165.28	9834.63	14021	12087.9	12154	13283.2	15007.5	16084.5	14680	14806.9	11692.8	11269.9	13735.1	13374.2	10638.5	13182.1	11282.4	9592.15	11995.6	12396.8	12700.5	10242.3
	7214.39	8116.89	8662.79	8407.55	8620.08	8656.55	10799.1	10570.1	9988.74	11626.8	8358.01	14612.7	17530.5	13872	6242	6951.31	16911.2	12427.6	18179.4	9428.38	15697.8	6760.95	13113.5	9291.12	13919.6	14838.4	8671	6166.37	9836.46	14012.2	12093.7	12154.8	13282.4	15007.9	16087.9	14677	14804.8	11692.9	11273.6	13732.3	13376.5	10636.5	13181.7	11282.7	9599.54	11998.2	12396.6	12699.5	10247.4
	7215.45	8116.69	8663.12	8407.87	8618.63	8653.62	10791.6	10565.2	9983.59	11620.3	8360.6	14604.7	17521.8	13875.5	6241.98	6951.62	16901.8	12430.1	18168.1	9431.59	15691	6761.33	13115.9	9294.11	13923	14834.6	8676.83	6167.46	9838.3	14003.5	12099.5	12155.6	13281.6	15008.5	16091.4	14674.2	14802.9	11693.1	11277.4	13729.7	13378.9	10634.5	13181.4	11283.2	9607.02	12001	12396.5	12698.7	10252.6
	7216.58	8116.58	8663.55	8408.27	8617.27	8650.79	10784.4	10560.4	9978.55	11614	8363.26	14596.8	17513.3	13879.3	6241.97	6951.95	16892.5	12432.7	18156.9	9434.82	15684.2	6761.72	13118.4	9297.11	13926.6	14830.9	8682.71	6168.58	9840.14	13995	12105.4	12156.4	13280.9	15009.1	16095	14671.5	14801.1	11693.4	11281.3	13727.3	13381.5	10632.6	13181.2	11283.8	9614.6	12003.8	12396.6	12698.1	10257.9
	7217.79	8116.58	8664.09	8408.75	8615.99	8648.06	10777.2	10555.7	9973.64	11607.7	8366	14589	17504.9	13883.1	6241.99	6952.28	16883.3	12435.4	18145.9	9438.07	15677.6	6762.13	13121	9300.13	13930.1	14827.3	8688.64	6169.7	9841.99	13986.6	12111.4	12157.3	13280.3	15009.8	16098.7	14668.9	14799.5	11693.8	11285.3	13725	13384.1	10630.7	13181.2	11284.5	9622.27	12006.8	12396.8	12697.6	10263.3
	7219.08	8116.68	8664.74	8409.32	8614.81	8645.43	10770.2	10551.2	9968.84	11601.6	8368.81	14581.4	17496.7	13887.1	6242.03	6952.62	16874.2	12438.1	18135.1	9441.33	15671.2	6762.56	13123.7	9303.15	13933.8	14823.8	8694.64	6170.85	9843.84	13978.3	12117.5	12158.2	13279.6	15010.7	16102.6	14666.5	14798	11694.4	11289.5	13722.9	13386.8	10628.9	13181.3	11285.4	9630.03	12009.9	12397.1	12697.2	10268.7
	7220.43	8116.88	8665.48	8409.97	8613.72	8642.89	10763.3	10546.8	9964.16	11595.6	8371.69	14573.9	17488.6	13891.2	6242.08	6952.97	16865.2	12441	18124.3	9444.61	15664.8	6763.01	13126.6	9306.19	13937.4	14820.5	8700.69	6172	9845.7	13970.2	12123.7	12159.1	13279.1	15011.6	16106.5	14664.2	14796.7	11695.1	11293.8	13720.9	13389.7	10627	13181.6	11286.3	9637.89	12013.1	12397.5	12697	10274.3
	7221.87	8117.18	8666.34	8410.71	8612.72	8640.45	10756.5	10542.5	9959.6	11589.8	8374.64	14566.5	17480.7	13895.4	6242.16	6953.34	16856.4	12443.9	18113.7	9447.9	15658.6	6763.47	13129.6	9309.25	13941.2	14817.2	8706.81	6173.17	9847.56	13962.2	12130	12160.1	13278.6	15012.6	16110.6	14662	14795.6	11695.9	11298.2	13719	13392.6	10625.3	13182	11287.4	9645.84	12016.4	12398.1	12696.9	10280
	7223.37	8117.58	8667.3	8411.52	8611.8	8638.11	10749.8	10538.4	9955.15	11584.1	8377.67	14559.2	17473	13899.8	6242.25	6953.71	16847.7	12447	18103.2	9451.21	15652.5	6763.95	13132.7	9312.31	13945	14814.1	8712.97	6174.36	9849.43	13954.4	12136.4	12161.1	13278.1	15013.7	16114.8	14659.9	14794.6	11696.9	11302.7	13717.3	13395.6	10623.5	13182.6	11288.6	9653.88	12019.8	12398.7	12697	10285.8
	7224.95	8118.08	8668.36	8412.42	8610.98	8635.87	10743.3	10534.3	9950.83	11578.5	8380.76	14552.1	17465.4	13904.3	6242.37	6954.1	16839	12450.1	18092.9	9454.54	15646.5	6764.44	13135.9	9315.39	13948.8	14811.1	8719.2	6175.56	9851.3	13946.7	12142.9	12162.1	13277.7	15014.8	16119.1	14658	14793.7	11698	11307.4	13715.8	13398.8	10621.9	13183.3	11289.9	9662.01	12023.3	12399.6	12697.2	10291.7
	7226.61	8118.68	8669.53	8413.41	8610.25	8633.73	10736.9	10530.4	9946.62	11573	8383.93	14545.2	17458	13908.9	6242.51	6954.5	16830.5	12453.3	18082.7	9457.88	15640.6	6764.96	13139.2	9318.49	13952.7	14808.2	8725.48	6176.78	9853.18	13939.1	12149.5	12163.1	13277.4	15016.1	16123.5	14656.3	14793	11699.2	11312.2	13714.3	13402	10620.2	13184.2	11291.3	9670.24	12027	12400.5	12697.5	10297.8
	7228.34	8119.38	8670.8	8414.47	8609.61	8631.68	10730.6	10526.7	9942.53	11567.6	8387.17	14538.3	17450.7	13913.6	6242.67	6954.91	16822.1	12456.6	18072.7	9461.24	15634.9	6765.49	13142.6	9321.6	13956.7	14805.4	8731.82	6178.01	9855.07	13931.7	12156.2	12164.2	13277.1	15017.5	16128	14654.6	14792.5	11700.6	11317.2	13713.1	13405.4	10618.6	13185.2	11292.8	9678.55	12030.7	12401.6	12698	10303.9
	7230.14	8120.18	8672.17	8415.62	8609.05	8629.73	10724.5	10523	9938.56	11562.4	8390.48	14531.6	17443.6	13918.5	6242.85	6955.33	16813.9	12460	18062.7	9464.62	15629.3	6766.04	13146.2	9324.72	13960.7	14802.7	8738.21	6179.25	9856.96	13924.4	12163	12165.2	13276.8	15018.9	16132.6	14653.1	14792.2	11702.1	11322.2	13711.9	13408.8	10617.1	13186.3	11294.4	9686.96	12034.6	12402.8	12698.7	10310.1
	7232.02	8121.08	8673.65	8416.84	8608.59	8627.88	10718.4	10519.5	9934.7	11557.3	8393.86	14525.1	17436.7	13923.6	6243.05	6955.76	16805.7	12463.4	18052.9	9468.02	15623.8	6766.6	13149.9	9327.86	13964.8	14800.1	8744.66	6180.51	9858.85	13917.3	12169.9	12166.4	13276.6	15020.5	16137.4	14651.7	14791.9	11703.7	11327.4	13710.9	13412.3	10615.5	13187.6	11296.2	9695.46	12038.6	12404.1	12699.5	10316.4
	7233.97	8122.08	8675.23	8418.15	8608.21	8626.13	10712.5	10516.1	9930.96	11552.3	8397.32	14518.6	17429.9	13928.7	6243.27	6956.2	16797.6	12467	18043.3	9471.43	15618.4	6767.19	13153.7	9331.01	13968.9	14797.7	8751.16	6181.79	9860.76	13910.3	12176.9	12167.5	13276.5	15022.1	16142.2	14650.5	14791.9	11705.5	11332.7	13710.1	13416	10614.1	13189	11298	9704.06	12042.7	12405.6	12700.4	10322.8
	7236	8123.18	8676.92	8419.54	8607.92	8624.47	10706.7	10512.8	9927.34	11547.4	8400.84	14512.3	17423.3	13934	6243.51	6956.66	16789.7	12470.6	18033.8	9474.87	15613.2	6767.79	13157.6	9334.17	13973.1	14795.3	8757.73	6183.08	9862.67	13903.4	12184	12168.7	13276.4	15023.8	16147.2	14649.4	14792	11707.3	11338.2	13709.4	13419.7	10612.6	13190.6	11300	9712.74	12046.9	12407.2	12701.5	10329.3
	7238.1	8124.37	8678.71	8421.01	8607.72	8622.91	10701	10509.6	9923.83	11542.7	8404.44	14506.2	17416.8	13939.4	6243.78	6957.13	16781.9	12474.4	18024.4	9478.32	15608	6768.41	13161.6	9337.35	13977.3	14793.1	8764.34	6184.38	9864.59	13896.7	12191.1	12169.9	13276.4	15025.6	16152.3	14648.4	14792.2	11709.3	11343.7	13708.8	13423.6	10611.3	13192.3	11302.1	9721.51	12051.2	12408.9	12702.7	10336
	7240.28	8125.67	8680.6	8422.57	8607.62	8621.44	10695.5	10506.6	9920.44	11538.1	8408.1	14500.1	17410.5	13944.9	6244.06	6957.6	16774.2	12478.2	18015.1	9481.79	15603	6769.04	13165.7	9340.55	13981.6	14791	8771.01	6185.71	9866.52	13890.1	12198.4	12171.1	13276.4	15027.5	16157.4	14647.6	14792.6	11711.5	11349.4	13708.4	13427.5	10609.9	13194.2	11304.3	9730.38	12055.6	12410.7	12704	10342.7
	7242.53	8127.07	8682.6	8424.2	8607.59	8620.07	10690.1	10503.7	9917.17	11533.6	8411.84	14494.2	17404.3	13950.6	6244.37	6958.09	16766.6	12482.1	18006	9485.27	15598.1	6769.7	13170	9343.76	13986	14789	8777.74	6187.04	9868.45	13883.6	12205.8	12172.3	13276.5	15029.5	16162.8	14646.8	14793.2	11713.7	11355.2	13708.1	13431.5	10608.6	13196.2	11306.6	9739.34	12060.2	12412.7	12705.5	10349.5
	7244.85	8128.57	8684.69	8425.91	8607.66	8618.8	10684.7	10500.9	9914.01	11529.2	8415.64	14488.4	17398.3	13956.3	6244.7	6958.6	16759.1	12486.1	17997	9488.78	15593.3	6770.37	13174.3	9346.98	13990.4	14787.1	8784.52	6188.39	9870.39	13877.3	12213.2	12173.6	13276.6	15031.6	16168.2	14646.3	14793.9	11716.1	11361.2	13708	13435.7	10607.4	13198.4	11309	9748.38	12064.8	12414.8	12707.2	10356.5
	7247.25	8130.16	8686.9	8427.7	8607.82	8617.62	10679.6	10498.3	9910.96	11525	8419.52	14482.8	17392.5	13962.3	6245.05	6959.11	16751.7	12490.1	17988.2	9492.3	15588.7	6771.06	13178.8	9350.23	13994.8	14785.3	8791.36	6189.76	9872.34	13871.1	12220.8	12174.9	13276.8	15033.8	16173.7	14645.8	14794.8	11718.6	11367.2	13708	13439.9	10606.1	13200.7	11311.6	9757.52	12069.6	12417	12708.9	10363.5
	7249.73	8131.86	8689.2	8429.58	8608.06	8616.54	10674.5	10495.8	9908.03	11520.9	8423.47	14477.3	17386.8	13968.3	6245.42	6959.64	16744.4	12494.3	17979.5	9495.85	15584.2	6771.77	13183.4	9353.48	13999.4	14783.6	8798.25	6191.14	9874.3	13865.1	12228.4	12176.2	13277	15036.1	16179.3	14645.5	14795.8	11721.3	11373.4	13708.1	13444.3	10605	13203.1	11314.2	9766.75	12074.5	12419.4	12710.9	10370.6
	7252.28	8133.66	8691.61	8431.53	8608.4	8615.56	10669.6	10493.3	9905.22	11516.9	8427.48	14471.9	17381.3	13974.5	6245.82	6960.17	16737.3	12498.5	17970.9	9499.41	15579.7	6772.5	13188.1	9356.76	14003.9	14782	8805.19	6192.54	9876.26	13859.2	12236.2	12177.6	13277.3	15038.4	16185.1	14645.3	14797	11724.1	11379.8	13708.4	13448.7	10603.8	13205.7	11317	9776.07	12079.5	12421.9	12712.9	10377.9
	7254.9	8135.55	8694.11	8433.56	8608.82	8614.67	10664.7	10491.1	9902.52	11513	8431.57	14466.6	17376	13980.8	6246.24	6960.72	16730.3	12502.9	17962.4	9502.99	15575.5	6773.25	13193	9360.04	14008.6	14780.6	8812.19	6193.96	9878.24	13853.5	12244	12179	13277.6	15040.9	16190.9	14645.3	14798.3	11727	11386.2	13708.9	13453.3	10602.8	13208.4	11319.8	9785.47	12084.6	12424.5	12715.1	10385.2
	7257.6	8137.54	8696.73	8435.67	8609.33	8613.88	10660	10488.9	9899.94	11509.2	8435.73	14461.5	17370.8	13987.2	6246.68	6961.29	16723.4	12507.3	17954.1	9506.6	15571.3	6774.01	13197.9	9363.35	14013.3	14779.2	8819.24	6195.39	9880.22	13847.8	12251.9	12180.4	13278	15043.4	16196.9	14645.4	14799.8	11730	11392.8	13709.5	13457.9	10601.7	13211.3	11322.8	9794.97	12089.8	12427.2	12717.5	10392.6
	7260.38	8139.64	8699.44	8437.86	8609.92	8613.18	10655.5	10486.9	9897.47	11505.6	8439.96	14456.5	17365.7	13993.7	6247.14	6961.86	16716.6	12511.8	17945.9	9510.22	15567.2	6774.8	13203	9366.67	14018	14778	8826.35	6196.83	9882.21	13842.4	12260	12181.9	13278.5	15046	16203	14645.6	14801.4	11733.2	11399.5	13710.2	13462.7	10600.7	13214.3	11325.9	9804.56	12095.1	12430.1	12720	10400.2
	7263.23	8141.83	8702.25	8440.13	8610.61	8612.58	10651	10485	9895.11	11502.1	8444.25	14451.7	17360.8	14000.4	6247.63	6962.45	16709.9	12516.3	17937.9	9513.86	15563.3	6775.6	13208.2	9370.01	14022.8	14776.8	8833.51	6198.29	9884.22	13837	12268.1	12183.3	13279	15048.8	16209.2	14645.9	14803.2	11736.4	11406.3	13711	13467.5	10599.8	13217.4	11329.1	9814.24	12100.6	12433.1	12722.6	10407.8
	7266.15	8144.12	8705.17	8442.48	8611.38	8612.08	10646.7	10483.2	9892.87	11498.7	8448.62	14447	17356.1	14007.2	6248.14	6963.05	16703.3	12521	17930	9517.52	15559.5	6776.42	13213.4	9373.36	14027.6	14775.8	8840.72	6199.77	9886.23	13831.8	12276.3	12184.8	13279.6	15051.6	16215.5	14646.4	14805.1	11739.9	11413.2	13712	13472.5	10598.9	13220.7	11332.5	9824.01	12106.1	12436.2	12725.4	10415.5
	7269.15	8146.51	8708.19	8444.91	8612.24	8611.66	10642.4	10481.5	9890.75	11495.4	8453.05	14442.4	17351.5	14014.1	6248.67	6963.66	16696.9	12525.7	17922.2	9521.2	15555.8	6777.26	13218.8	9376.74	14032.6	14774.9	8847.99	6201.26	9888.25	13826.8	12284.6	12186.4	13280.2	15054.5	16221.9	14647	14807.2	11743.4	11420.3	13713.2	13477.6	10598	13224.1	11335.9	9833.86	12111.8	12439.5	12728.3	10423.4
	7272.23	8149	8711.31	8447.41	8613.19	8611.35	10638.3	10480	9888.74	11492.3	8457.56	14437.9	17347.1	14021.2	6249.23	6964.29	16690.5	12530.6	17914.5	9524.91	15552.2	6778.12	13224.4	9380.13	14037.5	14774.1	8855.3	6202.77	9890.28	13821.8	12293	12187.9	13280.9	15057.5	16228.4	14647.8	14809.5	11747.1	11427.5	13714.4	13482.7	10597.2	13227.7	11339.5	9843.81	12117.5	12442.9	12731.4	10431.3
	7275.38	8151.59	8714.53	8449.99	8614.22	8611.13	10634.4	10478.6	9886.84	11489.2	8462.13	14433.6	17342.9	14028.3	6249.81	6964.92	16684.3	12535.5	17907	9528.63	15548.8	6778.99	13230	9383.53	14042.5	14773.4	8862.68	6204.3	9892.32	13817.1	12301.5	12189.5	13281.6	15060.6	16235.1	14648.7	14811.8	11750.9	11434.8	13715.9	13488	10596.4	13231.4	11343.1	9853.84	12123.4	12446.4	12734.6	10439.3
	7278.6	8154.27	8717.86	8452.65	8615.34	8611	10630.5	10477.3	9885.05	11486.3	8466.78	14429.4	17338.8	14035.6	6250.41	6965.57	16678.2	12540.5	17899.6	9532.37	15545.4	6779.89	13235.7	9386.96	14047.6	14772.8	8870.1	6205.84	9894.37	13812.4	12310	12191.1	13282.4	15063.8	16241.8	14649.7	14814.4	11754.8	11442.3	13717.4	13493.3	10595.7	13235.3	11346.9	9863.97	12129.4	12450	12737.9	10447.5
	7281.9	8157.06	8721.28	8455.39	8616.55	8610.97	10626.8	10476.1	9883.38	11483.6	8471.49	14425.3	17334.8	14043	6251.04	6966.24	16672.2	12545.6	17892.4	9536.14	15542.2	6780.81	13241.6	9390.4	14052.8	14772.3	8877.57	6207.4	9896.43	13807.9	12318.7	12192.8	13283.2	15067.1	16248.7	14650.8	14817.1	11758.8	11449.9	13719.1	13498.8	10595	13239.3	11350.8	9874.18	12135.5	12453.8	12741.4	10455.7
	7285.28	8159.94	8724.81	8458.21	8617.85	8611.04	10623.1	10475.1	9881.82	11480.9	8476.27	14421.4	17331	14050.6	6251.69	6966.91	16666.4	12550.7	17885.2	9539.93	15539.1	6781.74	13247.6	9393.86	14057.9	14772	8885.1	6208.97	9898.5	13803.5	12327.5	12194.5	13284.1	15070.5	16255.6	14652.1	14819.9	11763	11457.5	13721	13504.4	10594.4	13243.4	11354.8	9884.48	12141.7	12457.7	12745.1	10464.1
	7288.73	8162.93	8728.44	8461.1	8619.23	8611.19	10619.6	10474.2	9880.38	11478.3	8481.12	14417.6	17327.4	14058.3	6252.36	6967.6	16660.6	12556	17878.3	9543.74	15536.2	6782.7	13253.7	9397.33	14063.2	14771.7	8892.68	6210.56	9900.59	13799.3	12336.3	12196.2	13285.1	15074	16262.7	14653.5	14823	11767.3	11465.4	13723	13510	10593.8	13247.7	11358.9	9894.87	12148.1	12461.7	12748.8	10472.5
	7292.26	8166.01	8732.16	8464.07	8620.71	8611.45	10616.2	10473.4	9879.05	11475.9	8486.04	14413.9	17324	14066	6253.06	6968.3	16655	12561.3	17871.4	9547.57	15533.3	6783.67	13259.9	9400.83	14068.5	14771.6	8900.31	6212.17	9902.68	13795.2	12345.3	12197.9	13286.1	15077.5	16269.9	14655.1	14826.1	11771.7	11473.3	13725.1	13515.8	10593.3	13252.2	11363.1	9905.35	12154.5	12465.9	12752.7	10481
	7295.86	8169.19	8735.99	8467.12	8622.26	8611.8	10613	10472.7	9877.83	11473.6	8491.03	14410.3	17320.6	14074	6253.79	6969.02	16649.5	12566.7	17864.7	9551.42	15530.6	6784.66	13266.2	9404.35	14073.9	14771.5	8908	6213.79	9904.79	13791.3	12354.3	12199.7	13287.2	15081.2	16277.2	14656.8	14829.4	11776.3	11481.4	13727.4	13521.7	10592.8	13256.7	11367.4	9915.92	12161	12470.2	12756.8	10489.7
	7299.54	8172.47	8739.93	8470.25	8623.91	8612.24	10609.8	10472.1	9876.73	11471.4	8496.09	14406.9	17317.5	14082	6254.53	6969.75	16644.1	12572.2	17858.1	9555.29	15528	6785.68	13272.6	9407.88	14079.3	14771.6	8915.73	6215.43	9906.91	13787.5	12363.4	12201.5	13288.3	15085	16284.6	14658.6	14832.9	11781	11489.6	13729.8	13527.6	10592.4	13261.4	11371.8	9926.57	12167.7	12474.6	12761	10498.4
	7303.3	8175.85	8743.96	8473.45	8625.64	8612.78	10606.8	10471.7	9875.73	11469.4	8501.21	14403.6	17314.5	14090.1	6255.31	6970.49	16638.8	12577.8	17851.6	9559.19	15525.5	6786.71	13279.1	9411.43	14084.7	14771.7	8923.51	6217.09	9909.04	13783.8	12372.6	12203.3	13289.5	15088.8	16292.1	14660.5	14836.5	11785.8	11497.9	13732.3	13533.7	10592	13266.3	11376.4	9937.31	12174.4	12479.1	12765.3	10507.2
	7307.13	8179.33	8748.09	8476.72	8627.46	8613.41	10603.9	10471.4	9874.86	11467.4	8506.41	14400.5	17311.6	14098.4	6256.1	6971.24	16633.6	12583.4	17845.3	9563.11	15523.1	6787.76	13285.8	9415	14090.3	14772	8931.35	6218.76	9911.18	13780.3	12382	12205.2	13290.7	15092.8	16299.7	14662.6	14840.2	11790.7	11506.4	13735	13539.9	10591.6	13271.3	11381	9948.14	12181.3	12483.8	12769.8	10516.2
	7311.04	8182.91	8752.32	8480.08	8629.36	8614.13	10601.1	10471.2	9874.09	11465.6	8511.67	14397.5	17308.9	14106.8	6256.92	6972.01	16628.5	12589.2	17839.1	9567.05	15520.8	6788.83	13292.6	9418.59	14095.9	14772.4	8939.24	6220.45	9913.33	13776.9	12391.4	12207.1	13292.1	15096.8	16307.5	14664.8	14844.2	11795.7	11514.9	13737.8	13546.2	10591.3	13276.4	11385.8	9959.06	12188.3	12488.6	12774.5	10525.2
	7315.02	8186.59	8756.66	8483.51	8631.36	8614.95	10598.4	10471.2	9873.44	11463.9	8517	14394.6	17306.4	14115.4	6257.77	6972.8	16623.6	12595	17833	9571.02	15518.7	6789.93	13299.4	9422.2	14101.5	14772.9	8947.17	6222.16	9915.5	13773.6	12400.8	12209	13293.4	15100.9	16315.3	14667.2	14848.2	11800.9	11523.6	13740.8	13552.5	10591.1	13281.7	11390.7	9970.07	12195.4	12493.6	12779.2	10534.3
	7319.08	8190.36	8761.09	8487.01	8633.44	8615.87	10595.9	10471.2	9872.89	11462.3	8522.4	14391.8	17304	14124	6258.64	6973.59	16618.8	12600.9	17827.1	9575	15516.7	6791.04	13306.4	9425.83	14107.2	14773.5	8955.16	6223.88	9917.68	13770.5	12410.4	12210.9	13294.8	15105.2	16323.2	14669.7	14852.4	11806.2	11532.5	13743.9	13559	10590.9	13287.1	11395.6	9981.16	12202.6	12498.6	12784.1	10543.5
	7323.22	8194.24	8765.63	8490.6	8635.6	8616.87	10593.4	10471.4	9872.46	11460.9	8527.86	14389.2	17301.8	14132.8	6259.54	6974.4	16614.1	12606.9	17821.3	9579.01	15514.8	6792.17	13313.5	9429.48	14113	14774.2	8963.2	6225.63	9919.87	13767.5	12420.1	12212.9	13296.3	15109.5	16331.3	14672.3	14856.8	11811.7	11541.4	13747.1	13565.6	10590.7	13292.7	11400.7	9992.34	12209.9	12503.8	12789.2	10552.9
	7327.43	8198.21	8770.26	8494.25	8637.85	8617.98	10591.1	10471.7	9872.15	11459.5	8533.4	14386.6	17299.8	14141.7	6260.46	6975.22	16609.5	12612.9	17815.6	9583.05	15513	6793.32	13320.7	9433.15	14118.8	14775	8971.28	6227.38	9922.07	13764.7	12429.8	12214.9	13297.9	15113.9	16339.5	14675.1	14861.3	11817.2	11550.5	13750.5	13572.3	10590.6	13298.4	11406	10003.6	12217.3	12509.2	12794.4	10562.3
	7331.72	8202.28	8775	8497.99	8640.19	8619.17	10588.9	10472.2	9871.94	11458.3	8539	14384.3	17297.9	14150.7	6261.41	6976.06	16605.1	12619.1	17810.1	9587.11	15511.3	6794.5	13328.1	9436.83	14124.6	14775.9	8979.42	6229.16	9924.29	13762	12439.7	12217	13299.5	15118.4	16347.8	14678	14866	11822.9	11559.7	13754	13579.1	10590.5	13304.3	11411.3	10015	12224.9	12514.6	12799.7	10571.8
	7336.09	8206.45	8779.83	8501.79	8642.62	8620.46	10586.8	10472.7	9871.85	11457.2	8544.67	14382	17296.1	14159.8	6262.39	6976.91	16600.7	12625.3	17804.7	9591.19	15509.8	6795.69	13335.5	9440.54	14130.6	14776.9	8987.6	6230.95	9926.52	13759.4	12449.6	12219	13301.1	15123	16356.1	14681	14870.8	11828.7	11569	13757.7	13586	10590.5	13310.2	11416.7	10026.4	12232.5	12520.2	12805.2	10581.4
	7340.53	8210.73	8784.77	8505.68	8645.13	8621.85	10584.8	10473.4	9871.87	11456.2	8550.41	14379.9	17294.5	14169	6263.39	6977.78	16596.5	12631.6	17799.4	9595.3	15508.4	6796.9	13343.1	9444.27	14136.6	14778	8995.84	6232.76	9928.77	13757	12459.7	12221.1	13302.8	15127.7	16364.6	14684.1	14875.8	11834.6	11578.5	13761.5	13593	10590.5	13316.4	11422.2	10037.9	12240.3	12525.9	12810.8	10591.1
	7345.05	8215.1	8789.81	8509.64	8647.73	8623.33	10583	10474.2	9872	11455.4	8556.21	14377.9	17293.1	14178.4	6264.41	6978.66	16592.4	12638	17794.3	9599.43	15507.1	6798.14	13350.7	9448.02	14142.6	14779.3	9004.12	6234.59	9931.03	13754.7	12469.8	12223.3	13304.6	15132.5	16373.2	14687.4	14880.9	11840.7	11588	13765.4	13600.1	10590.6	13322.6	11427.9	10049.6	12248.1	12531.8	12816.6	10601
	7349.65	8219.56	8794.94	8513.67	8650.41	8624.9	10581.3	10475.1	9872.24	11454.6	8562.08	14376.1	17291.8	14187.9	6265.47	6979.55	16588.4	12644.4	17789.3	9603.58	15505.9	6799.39	13358.5	9451.79	14148.7	14780.6	9012.46	6236.43	9933.3	13752.6	12480	12225.4	13306.5	15137.4	16381.9	14690.9	14886.2	11846.9	11597.7	13769.5	13607.3	10590.8	13329.1	11433.6	10061.3	12256.1	12537.7	12822.5	10610.9
	7354.32	8224.13	8800.18	8517.78	8653.18	8626.56	10579.6	10476.1	9872.6	11454	8568.03	14374.3	17290.7	14197.5	6266.54	6980.46	16584.6	12651	17784.4	9607.76	15504.8	6800.67	13366.4	9455.59	14154.8	14782	9020.84	6238.29	9935.59	13750.6	12490.3	12227.6	13308.3	15142.4	16390.8	14694.4	14891.6	11853.2	11607.6	13773.7	13614.6	10591	13335.6	11439.5	10073	12264.2	12543.9	12828.6	10620.9
	7359.08	8228.8	8805.52	8521.96	8656.04	8628.32	10578.1	10477.3	9873.07	11453.5	8574.03	14372.7	17289.7	14207.2	6267.65	6981.38	16580.8	12657.6	17779.6	9611.97	15503.9	6801.96	13374.4	9459.4	14161.1	14783.6	9029.27	6240.17	9937.89	13748.7	12500.7	12229.9	13310.3	15147.5	16399.7	14698.2	14897.2	11859.6	11617.5	13778.1	13622	10591.2	13342.3	11445.5	10084.9	12272.4	12550.1	12834.7	10631
	7363.9	8233.57	8810.95	8526.22	8658.98	8630.18	10576.8	10478.6	9873.65	11453.1	8580.11	14371.3	17288.9	14217.1	6268.78	6982.31	16577.2	12664.3	17775	9616.19	15503.1	6803.28	13382.5	9463.24	14167.3	14785.2	9037.74	6242.07	9940.21	13747	12511.1	12232.1	13312.3	15152.7	16408.7	14702	14902.9	11866.2	11627.6	13782.6	13629.5	10591.5	13349.2	11451.6	10096.9	12280.7	12556.5	12841.1	10641.2
	7368.81	8238.44	8816.49	8530.55	8662.01	8632.12	10575.5	10480	9874.34	11452.8	8586.25	14369.9	17288.2	14227.1	6269.94	6983.27	16573.7	12671.1	17770.5	9620.45	15502.3	6804.62	13390.7	9467.09	14173.7	14787	9046.27	6243.98	9942.54	13745.4	12521.7	12234.4	13314.4	15158	16417.9	14706	14908.8	11872.9	11637.8	13787.2	13637.1	10591.8	13356.1	11457.7	10108.9	12289.1	12563	12847.6	10651.5
	7373.8	8243.4	8822.13	8534.95	8665.13	8634.17	10574.3	10481.6	9875.14	11452.7	8592.46	14368.7	17287.7	14237.1	6271.13	6984.23	16570.3	12677.9	17766.2	9624.73	15501.8	6805.98	13399.1	9470.97	14180	14788.9	9054.84	6245.92	9944.89	13744	12532.3	12236.7	13316.5	15163.4	16427.1	14710.1	14914.8	11879.7	11648.1	13792	13644.9	10592.2	13363.3	11464.1	10121.1	12297.6	12569.6	12854.2	10661.9
	7378.86	8248.47	8827.86	8539.43	8668.33	8636.3	10573.3	10483.2	9876.05	11452.7	8598.74	14367.6	17287.4	14247.3	6272.34	6985.21	16567	12684.9	17762	9629.04	15501.3	6807.36	13407.5	9474.87	14186.5	14790.8	9063.46	6247.87	9947.25	13742.7	12543.1	12239.1	13318.8	15168.9	16436.5	14714.3	14921	11886.6	11658.5	13796.9	13652.7	10592.6	13370.5	11470.5	10133.3	12306.2	12576.4	12861	10672.4
	7384	8253.63	8833.7	8543.98	8671.62	8638.53	10572.4	10485	9877.07	11452.7	8605.08	14366.7	17287.2	14257.7	6273.58	6986.2	16563.9	12691.9	17757.9	9633.37	15500.9	6808.76	13416.1	9478.79	14193	14792.9	9072.13	6249.83	9949.63	13741.5	12553.9	12241.5	13321	15174.5	16446	14718.7	14927.3	11893.7	11669.1	13801.9	13660.6	10593.1	13377.9	11477	10145.6	12315	12583.3	12867.9	10682.9
	7389.22	8258.9	8839.64	8548.61	8674.99	8640.85	10571.6	10486.9	9878.21	11453	8611.49	14365.8	17287.2	14268.1	6274.85	6987.21	16560.9	12699	17753.9	9637.72	15500.7	6810.18	13424.8	9482.74	14199.6	14795.1	9080.85	6251.82	9952.02	13740.5	12564.8	12243.9	13323.3	15180.1	16455.5	14723.2	14933.8	11900.9	11679.8	13807.1	13668.7	10593.6	13385.5	11483.6	10158	12323.8	12590.3	12874.9	10693.6
	7394.51	8264.26	8845.67	8553.31	8678.45	8643.26	10570.9	10488.9	9879.46	11453.3	8617.97	14365.2	17287.3	14278.7	6276.14	6988.24	16558	12706.2	17750.1	9642.11	15500.6	6811.63	13433.5	9486.7	14206.2	14797.4	9089.61	6253.82	9954.43	13739.6	12575.8	12246.3	13325.7	15185.9	16465.2	14727.9	14940.4	11908.2	11690.6	13812.4	13676.8	10594.2	13393.2	11490.4	10170.4	12332.8	12597.5	12882.1	10704.4
	7399.88	8269.72	8851.8	8558.08	8681.99	8645.77	10570.3	10491.1	9880.81	11453.7	8624.51	14364.6	17287.6	14289.3	6277.46	6989.27	16555.2	12713.4	17746.4	9646.52	15500.6	6813.09	13442.4	9490.69	14212.8	14799.7	9098.42	6255.84	9956.86	13738.9	12586.9	12248.8	13328.2	15191.8	16475	14732.7	14947.1	11915.6	11701.6	13817.9	13685	10594.8	13401	11497.2	10183	12341.8	12604.8	12889.4	10715.3
	7405.33	8275.28	8858.03	8562.92	8685.62	8648.37	10569.9	10493.3	9882.28	11454.3	8631.12	14364.1	17288	14300.1	6278.81	6990.33	16552.5	12720.7	17742.8	9650.95	15500.7	6814.58	13451.4	9494.7	14219.6	14802.2	9107.28	6257.88	9959.3	13738.3	12598	12251.3	13330.7	15197.8	16484.9	14737.6	14954.1	11923.2	11712.6	13823.5	13693.4	10595.5	13409	11504.1	10195.6	12351	12612.2	12896.9	10726.3
	7410.86	8280.94	8864.36	8567.84	8689.33	8651.06	10569.5	10495.7	9883.85	11455	8637.79	14363.8	17288.6	14311	6280.19	6991.39	16550	12728.1	17739.4	9655.41	15500.9	6816.08	13460.6	9498.73	14226.4	14804.8	9116.18	6259.94	9961.75	13737.8	12609.3	12253.9	13333.3	15203.8	16494.9	14742.7	14961.1	11930.8	11723.8	13829.2	13701.8	10596.3	13417.1	11511.2	10208.4	12360.3	12619.7	12904.5	10737.3
	7416.46	8286.69	8870.79	8572.83	8693.13	8653.84	10569.3	10498.2	9885.54	11455.8	8644.53	14363.7	17289.3	14322.1	6281.59	6992.48	16547.5	12735.6	17736.1	9659.9	15501.3	6817.61	13469.8	9502.79	14233.2	14807.5	9125.12	6262.01	9964.23	13737.5	12620.6	12256.5	13335.9	15210	16505	14747.9	14968.3	11938.6	11735.1	13835.1	13710.4	10597.1	13425.3	11518.4	10221.2	12369.7	12627.4	12912.3	10748.5
	7422.14	8292.54	8877.31	8577.89	8697.01	8656.72	10569.2	10500.9	9887.33	11456.7	8651.33	14363.6	17290.2	14333.2	6283.02	6993.57	16545.2	12743.2	17732.9	9664.41	15501.8	6819.15	13479.1	9506.87	14240.1	14810.3	9134.12	6264.1	9966.71	13737.3	12632.1	12259.1	13338.6	15216.2	16515.2	14753.2	14975.7	11946.6	11746.6	13841.1	13719	10597.9	13433.7	11525.6	10234.1	12379.1	12635.2	12920.2	10759.7
	7427.89	8298.5	8883.94	8583.02	8700.98	8659.68	10569.2	10503.6	9889.24	11457.7	8658.2	14363.7	17291.2	14344.4	6284.48	6994.68	16543	12750.8	17729.8	9668.95	15502.4	6820.72	13488.6	9510.97	14247.1	14813.2	9143.16	6266.21	9969.22	13737.2	12643.6	12261.7	13341.3	15222.6	16525.6	14758.7	14983.2	11954.6	11758.1	13847.3	13727.8	10598.8	13442.2	11533	10247.1	12388.7	12643.2	12928.2	10771.1
	7433.72	8304.54	8890.65	8588.22	8705.03	8662.74	10569.3	10506.5	9891.25	11458.8	8665.14	14363.9	17292.4	14355.8	6285.97	6995.81	16541	12758.5	17726.9	9673.52	15503.1	6822.31	13498.1	9515.09	14254.1	14816.2	9152.24	6268.34	9971.74	13737.3	12655.2	12264.4	13344.1	15229	16536	14764.3	14990.9	11962.8	11769.8	13853.5	13736.6	10599.7	13450.9	11540.5	10260.1	12398.4	12651.2	12936.4	10782.5
	7439.63	8310.69	8897.47	8593.5	8709.16	8665.89	10569.6	10509.5	9893.37	11460.1	8672.14	14364.2	17293.7	14367.3	6287.48	6996.95	16539	12766.3	17724.1	9678.11	15503.9	6823.92	13507.8	9519.23	14261.1	14819.3	9161.37	6270.48	9974.27	13737.5	12666.8	12267.1	13347	15235.6	16546.5	14770	14998.6	11971.1	11781.6	13859.9	13745.6	10600.7	13459.7	11548.1	10273.2	12408.3	12659.4	12944.7	10794.1
	7445.61	8316.93	8904.38	8598.84	8713.38	8669.13	10569.9	10512.6	9895.6	11461.5	8679.2	14364.6	17295.2	14378.9	6289.02	6998.11	16537.2	12774.2	17721.4	9682.73	15504.8	6825.55	13517.5	9523.4	14268.3	14822.5	9170.54	6272.64	9976.82	13737.9	12678.6	12269.8	13349.9	15242.2	16557.1	14775.8	15006.6	11979.5	11793.5	13866.5	13754.6	10601.7	13468.6	11555.8	10286.5	12418.2	12667.8	12953.2	10805.7
	7451.67	8323.27	8911.38	8604.26	8717.68	8672.46	10570.3	10515.8	9897.94	11463	8686.33	14365.2	17296.9	14390.6	6290.59	6999.28	16535.5	12782.1	17718.9	9687.38	15505.9	6827.19	13527.4	9527.59	14275.4	14825.8	9179.76	6274.82	9979.39	13738.4	12690.5	12272.6	13352.9	15249	16567.9	14781.8	15014.7	11988	11805.6	13873.2	13763.8	10602.8	13477.7	11563.6	10299.8	12428.2	12676.2	12961.8	10817.4
	7457.81	8329.71	8918.49	8609.74	8722.06	8675.89	10570.9	10519.2	9900.39	11464.6	8693.52	14365.9	17298.7	14402.4	6292.19	7000.46	16533.9	12790.1	17716.5	9692.05	15507.1	6828.86	13537.4	9531.8	14282.7	14829.2	9189.02	6277.02	9981.98	13739	12702.4	12275.4	13356	15255.8	16578.7	14788	15022.9	11996.7	11817.8	13880	13773	10604	13486.9	11571.5	10313.2	12438.3	12684.8	12970.5	10829.2
	7464.02	8336.24	8925.68	8615.3	8726.53	8679.4	10571.6	10522.7	9902.94	11466.3	8700.77	14366.7	17300.6	14414.3	6293.81	7001.66	16532.4	12798.2	17714.2	9696.75	15508.4	6830.55	13547.5	9536.04	14290	14832.7	9198.33	6279.23	9984.58	13739.8	12714.4	12278.2	13359.1	15262.7	16589.7	14794.2	15031.3	12005.4	11830.1	13886.9	13782.4	10605.1	13496.3	11579.5	10326.6	12448.6	12693.5	12979.4	10841.1
	7470.31	8342.87	8932.98	8620.93	8731.08	8683	10572.4	10526.3	9905.6	11468.1	8708.09	14367.7	17302.7	14426.4	6295.46	7002.88	16531	12806.4	17712	9701.47	15509.8	6832.26	13557.7	9540.3	14297.3	14836.3	9207.68	6281.46	9987.19	13740.7	12726.5	12281	13362.3	15269.8	16600.7	14800.6	15039.8	12014.3	11842.5	13894	13791.9	10606.4	13505.8	11587.6	10340.2	12458.9	12702.4	12988.4	10853.1
	7476.67	8349.59	8940.36	8626.62	8735.71	8686.7	10573.3	10530	9908.37	11470.1	8715.48	14368.7	17304.9	14438.5	6297.14	7004.11	16529.8	12814.6	17710	9706.23	15511.3	6833.99	13568	9544.58	14304.7	14840	9217.07	6283.71	9989.83	13741.8	12738.7	12283.9	13365.5	15276.9	16611.9	14807.2	15048.4	12023.4	11855	13901.2	13801.4	10607.7	13515.4	11595.8	10353.8	12469.4	12711.3	12997.5	10865.2
	7483.11	8356.41	8947.85	8632.39	8740.42	8690.48	10574.3	10533.8	9911.25	11472.1	8722.92	14369.9	17307.3	14450.8	6298.85	7005.35	16528.7	12822.9	17708.1	9711.01	15512.9	6835.74	13578.4	9548.88	14312.2	14843.8	9226.51	6285.98	9992.47	13743	12750.9	12286.8	13368.8	15284.1	16623.2	14813.8	15057.2	12032.5	11867.6	13908.6	13811.1	10609	13525.2	11604.1	10367.5	12479.9	12720.4	13006.8	10877.4
	7489.63	8363.33	8955.42	8638.22	8745.21	8694.35	10575.4	10537.8	9914.23	11474.3	8730.43	14371.3	17309.8	14463.2	6300.59	7006.61	16527.6	12831.3	17706.3	9715.81	15514.7	6837.51	13588.9	9553.21	14319.7	14847.7	9235.99	6288.26	9995.14	13744.3	12763.3	12289.8	13372.2	15291.4	16634.5	14820.6	15066.2	12041.8	11880.4	13916	13820.9	10610.4	13535.1	11612.5	10381.3	12490.6	12729.6	13016.3	10889.7
	7496.22	8370.35	8963.09	8644.12	8750.09	8698.32	10576.7	10541.8	9917.32	11476.6	8738	14372.7	17312.5	14475.7	6302.35	7007.88	16526.8	12839.8	17704.7	9720.65	15516.6	6839.3	13599.6	9557.56	14327.3	14851.7	9245.52	6290.56	9997.82	13745.7	12775.7	12292.8	13375.6	15298.8	16646	14827.6	15075.3	12051.1	11893.3	13923.6	13830.7	10611.8	13545.1	11621.1	10395.2	12501.3	12739	13025.8	10902.1
	7502.88	8377.45	8970.86	8650.1	8755.05	8702.37	10578	10546	9920.52	11479	8745.63	14374.3	17315.3	14488.2	6304.14	7009.17	16526	12848.3	17703.1	9725.51	15518.5	6841.11	13610.3	9561.93	14334.9	14855.8	9255.08	6292.88	10000.5	13747.3	12788.2	12295.8	13379.1	15306.3	16657.5	14834.6	15084.5	12060.6	11906.3	13931.4	13840.7	10613.3	13555.3	11629.7	10409.1	12512.2	12748.5	13035.5	10914.5
	7509.62	8384.66	8978.71	8656.14	8760.09	8706.51	10579.5	10550.3	9923.82	11481.5	8753.33	14376	17318.3	14500.9	6305.96	7010.47	16525.3	12856.9	17701.7	9730.4	15520.6	6842.94	13621.1	9566.33	14342.6	14860	9264.69	6295.22	10003.2	13749	12800.8	12298.8	13382.6	15313.9	16669.2	14841.8	15093.9	12070.3	11919.4	13939.2	13850.7	10614.9	13565.6	11638.4	10423.1	12523.1	12758.1	13045.3	10927.1
	7516.44	8391.96	8986.66	8662.25	8765.21	8710.74	10581	10554.8	9927.23	11484.1	8761.09	14377.8	17321.4	14513.8	6307.81	7011.79	16524.8	12865.6	17700.5	9735.32	15522.9	6844.79	13632.1	9570.75	14350.3	14864.3	9274.34	6297.57	10006	13750.9	12813.5	12301.9	13386.2	15321.6	16681	14849.1	15103.4	12080	11932.7	13947.2	13860.9	10616.5	13576	11647.2	10437.2	12534.2	12767.8	13055.3	10939.7
	7523.33	8399.35	8994.71	8668.42	8770.41	8715.06	10582.7	10559.3	9930.75	11486.9	8768.91	14379.7	17324.7	14526.7	6309.69	7013.13	16524.3	12874.4	17699.3	9740.26	15525.2	6846.65	13643.1	9575.19	14358.1	14868.7	9284.03	6299.94	10008.7	13752.9	12826.2	12305	13389.9	15329.4	16692.9	14856.6	15113	12089.9	11946.1	13955.4	13871.2	10618.1	13586.6	11656.1	10451.4	12545.4	12777.7	13065.4	10952.4
	7530.29	8406.84	9002.84	8674.67	8775.69	8719.47	10584.5	10564	9934.37	11489.8	8776.79	14381.8	17328.1	14539.7	6311.59	7014.47	16524	12883.2	17698.3	9745.23	15527.6	6848.54	13654.3	9579.66	14365.9	14873.2	9293.76	6302.33	10011.5	13755	12839.1	12308.1	13393.6	15337.3	16704.8	14864.2	15122.8	12099.8	11959.6	13963.6	13881.5	10619.8	13597.3	11665.2	10465.7	12556.7	12787.7	13075.7	10965.2
	7537.33	8414.43	9011.07	8680.98	8781.05	8723.97	10586.4	10568.8	9938.1	11492.7	8784.73	14384	17331.7	14552.8	6313.53	7015.84	16523.8	12892.1	17697.4	9750.23	15530.2	6850.45	13665.5	9584.15	14373.8	14877.8	9303.54	6304.74	10014.3	13757.3	12852	12311.3	13397.4	15345.2	16716.9	14871.9	15132.7	12109.9	11973.2	13972	13892	10621.6	13608.2	11674.3	10480	12568.1	12797.8	13086.1	10978.2
	7544.44	8422.11	9019.39	8687.36	8786.5	8728.56	10588.4	10573.7	9941.93	11495.8	8792.74	14386.3	17335.4	14566.1	6315.49	7017.21	16523.8	12901	17696.7	9755.26	15532.9	6852.38	13676.9	9588.66	14381.8	14882.5	9313.35	6307.16	10017.1	13759.7	12865	12314.5	13401.2	15353.3	16729.1	14879.7	15142.8	12120.2	11986.9	13980.5	13902.5	10623.4	13619.2	11683.5	10494.4	12579.5	12808.1	13096.6	10991.2
	7551.63	8429.88	9027.8	8693.81	8792.02	8733.23	10590.5	10578.7	9945.87	11499	8800.81	14388.7	17339.2	14579.4	6317.48	7018.61	16523.8	12910.1	17696	9760.32	15535.7	6854.32	13688.4	9593.2	14389.8	14887.3	9323.21	6309.6	10019.9	13762.2	12878	12317.7	13405.1	15361.5	16741.4	14887.7	15153	12130.5	12000.7	13989.2	13913.2	10625.2	13630.3	11692.8	10508.9	12591.1	12818.4	13107.2	11004.2
	7558.9	8437.75	9036.31	8700.32	8797.62	8738	10592.8	10583.8	9949.91	11502.3	8808.93	14391.3	17343.2	14592.9	6319.5	7020.02	16524	12919.2	17695.5	9765.4	15538.6	6856.29	13700	9597.76	14397.8	14892.2	9333.11	6312.06	10022.7	13764.9	12891.2	12320.9	13409.1	15369.7	16753.7	14895.8	15163.3	12141	12014.7	13998	13924	10627.1	13641.5	11702.3	10523.4	12602.8	12828.9	13118	11017.4
	7566.23	8445.71	9044.9	8706.9	8803.3	8742.85	10595.1	10589.1	9954.06	11505.7	8817.12	14393.9	17347.3	14606.5	6321.55	7021.44	16524.2	12928.4	17695.1	9770.51	15541.6	6858.27	13711.6	9602.35	14405.9	14897.2	9343.05	6314.53	10025.6	13767.7	12904.4	12324.2	13413.1	15378.1	16766.2	14904.1	15173.8	12151.5	12028.8	14006.9	13934.8	10629.1	13652.9	11711.8	10538.1	12614.6	12839.6	13128.9	11030.7
	7573.65	8453.77	9053.59	8713.55	8809.07	8747.79	10597.5	10594.5	9958.31	11509.2	8825.37	14396.7	17351.6	14620.1	6323.62	7022.88	16524.6	12937.6	17694.8	9775.65	15544.7	6860.28	13723.4	9606.95	14414.1	14902.3	9353.02	6317.03	10028.4	13770.7	12917.7	12327.5	13417.2	15386.5	16778.8	14912.5	15184.4	12162.2	12043	14015.9	13945.8	10631.1	13664.4	11721.4	10552.8	12626.5	12850.3	13140	11044
	7581.13	8461.92	9062.37	8720.26	8814.91	8752.82	10600.1	10600	9962.67	11512.9	8833.68	14399.7	17356	14633.9	6325.73	7024.33	16525.1	12947	17694.7	9780.82	15548	6862.3	13735.3	9611.59	14422.3	14907.5	9363.04	6319.54	10031.3	13773.7	12931.1	12330.9	13421.4	15395.1	16791.5	14921	15195.1	12173	12057.3	14025.1	13956.8	10633.1	13676.1	11731.1	10567.6	12638.5	12861.2	13151.2	11057.5
	7588.69	8470.16	9071.23	8727.04	8820.83	8757.93	10602.7	10605.6	9967.13	11516.6	8842.05	14402.7	17360.6	14647.8	6327.86	7025.8	16525.7	12956.4	17694.7	9786.02	15551.3	6864.34	13747.3	9616.24	14430.6	14912.7	9373.1	6322.06	10034.2	13777	12944.6	12334.2	13425.6	15403.7	16804.3	14929.6	15206	12184	12071.7	14034.3	13968	10635.2	13687.9	11740.9	10582.4	12650.6	12872.2	13162.5	11071
	7596.33	8478.5	9080.19	8733.88	8826.83	8763.13	10605.5	10611.3	9971.7	11520.5	8850.47	14405.8	17365.3	14661.7	6330.03	7027.28	16526.5	12965.8	17694.8	9791.24	15554.8	6866.41	13759.4	9620.92	14438.9	14918.1	9383.19	6324.61	10037.1	13780.3	12958.1	12337.6	13429.8	15412.4	16817.1	14938.4	15217	12195	12086.2	14043.8	13979.2	10637.4	13699.8	11750.8	10597.4	12662.8	12883.3	13173.9	11084.6
	7604.04	8486.94	9089.24	8740.8	8832.91	8768.42	10608.4	10617.1	9976.37	11524.5	8858.96	14409.1	17370.1	14675.8	6332.22	7028.78	16527.3	12975.4	17695	9796.49	15558.4	6868.49	13771.6	9625.62	14447.3	14923.6	9393.33	6327.17	10040.1	13783.8	12971.7	12341.1	13434.2	15421.3	16830.1	14947.3	15228.2	12206.2	12100.9	14053.3	13990.6	10639.6	13711.8	11760.9	10612.4	12675.1	12894.6	13185.5	11098.3
	7611.82	8495.46	9098.38	8747.77	8839.07	8773.8	10611.4	10623.1	9981.14	11528.6	8867.51	14412.5	17375.1	14690	6334.44	7030.29	16528.3	12985	17695.4	9801.78	15562.1	6870.59	13783.9	9630.35	14455.7	14929.2	9403.5	6329.75	10043	13787.4	12985.4	12344.5	13438.6	15430.2	16843.2	14956.3	15239.5	12217.5	12115.7	14063	14002	10641.9	13724	11771	10627.5	12687.5	12906	13197.3	11112.1
	7619.67	8504.08	9107.61	8754.81	8845.31	8779.27	10614.5	10629.2	9986.02	11532.8	8876.12	14416	17380.2	14704.3	6336.69	7031.82	16529.4	12994.6	17695.8	9807.09	15565.9	6872.71	13796.3	9635.1	14464.2	14934.8	9413.72	6332.34	10046	13791.1	12999.2	12348	13443	15439.2	16856.4	14965.5	15250.9	12228.9	12130.6	14072.8	14013.6	10644.2	13736.3	11781.2	10642.6	12700	12917.5	13209.1	11126
	7627.6	8512.79	9116.92	8761.92	8851.62	8784.82	10617.7	10635.4	9991.01	11537.1	8884.78	14419.7	17385.5	14718.7	6338.97	7033.36	16530.6	13004.4	17696.4	9812.43	15569.8	6874.84	13808.8	9639.88	14472.8	14940.6	9423.97	6334.96	10049	13795	13013.1	12351.5	13447.5	15448.3	16869.7	14974.7	15262.5	12240.4	12145.6	14082.7	14025.2	10646.5	13748.8	11791.5	10657.9	12712.6	12929.1	13221.1	11140
	7635.61	8521.6	9126.33	8769.09	8858.02	8790.46	10621	10641.7	9996.09	11541.5	8893.51	14423.4	17390.9	14733.2	6341.28	7034.92	16531.9	13014.2	17697.2	9817.8	15573.9	6877	13821.4	9644.68	14481.4	14946.4	9434.26	6337.59	10052	13799	13027	12355.1	13452.1	15457.5	16883	14984.2	15274.2	12252	12160.7	14092.7	14036.9	10648.9	13761.3	11801.9	10673.2	12725.3	12940.9	13233.2	11154
	7643.69	8530.5	9135.82	8776.32	8864.49	8796.18	10624.4	10648.1	10001.3	11546	8902.29	14427.3	17396.4	14747.8	6343.62	7036.5	16533.3	13024.1	17698	9823.19	15578	6879.18	13834.1	9649.51	14490	14952.4	9444.58	6340.24	10055	13803.2	13041	12358.6	13456.7	15466.8	16896.5	14993.7	15286	12263.8	12176	14102.9	14048.8	10651.4	13774.1	11812.3	10688.6	12738.1	12952.8	13245.5	11168.1
	7651.84	8539.49	9145.41	8783.62	8871.04	8802	10627.9	10654.7	10006.6	11550.6	8911.13	14431.3	17402.1	14762.5	6345.98	7038.09	16534.8	13034	17699	9828.62	15582.3	6881.37	13846.9	9654.36	14498.7	14958.4	9454.95	6342.9	10058.1	13807.5	13055.1	12362.2	13461.4	15476.2	16910.1	15003.4	15298	12275.7	12191.3	14113.2	14060.7	10653.9	13786.9	11822.9	10704	12751	12964.8	13257.9	11182.4
	7660.06	8548.58	9155.08	8790.98	8877.67	8807.9	10631.5	10661.3	10012	11555.4	8920.03	14435.5	17408	14777.3	6348.38	7039.69	16536.5	13044	17700.1	9834.08	15586.7	6883.58	13859.8	9659.23	14507.4	14964.6	9465.35	6345.58	10061.1	13811.9	13069.2	12365.9	13466.2	15485.6	16923.7	15013.2	15310.1	12287.6	12206.8	14123.6	14072.7	10656.5	13799.9	11833.6	10719.5	12764	12976.9	13270.4	11196.7
	7668.36	8557.75	9164.84	8798.41	8884.37	8813.88	10635.2	10668.1	10017.5	11560.2	8928.99	14439.7	17413.9	14792.2	6350.81	7041.31	16538.3	13054.1	17701.3	9839.56	15591.2	6885.81	13872.8	9664.13	14516.3	14970.8	9475.79	6348.28	10064.2	13816.4	13083.4	12369.5	13471	15495.2	16937.5	15023.1	15322.3	12299.8	12222.4	14134.2	14084.9	10659.1	13813	11844.4	10735.1	12777.1	12989.2	13283.1	11211.1
	7676.73	8567.02	9174.68	8805.9	8891.16	8819.95	10639.1	10675	10023.1	11565.2	8938	14444	17420	14807.2	6353.26	7042.94	16540.1	13064.3	17702.6	9845.08	15595.8	6888.06	13885.9	9669.05	14525.1	14977.1	9486.26	6351	10067.3	13821.1	13097.7	12373.2	13475.8	15504.9	16951.4	15033.2	15334.7	12312	12238.1	14144.8	14097.1	10661.8	13826.2	11855.2	10750.8	12790.3	13001.6	13295.8	11225.5
	7685.17	8576.39	9184.62	8813.45	8898.02	8826.11	10643	10682.1	10028.8	11570.3	8947.08	14448.5	17426.3	14822.3	6355.75	7044.59	16542.1	13074.5	17704.1	9850.62	15600.5	6890.33	13899.1	9674	14534	14983.5	9496.77	6353.73	10070.4	13825.9	13112.1	12377	13480.8	15514.6	16965.3	15043.4	15347.1	12324.3	12253.9	14155.6	14109.4	10664.5	13839.6	11866.2	10766.5	12803.6	13014.1	13308.8	11240.1
	7693.69	8585.84	9194.64	8821.07	8904.95	8832.36	10647.1	10689.2	10034.6	11575.5	8956.21	14453.1	17432.7	14837.5	6358.26	7046.26	16544.3	13084.8	17705.7	9856.2	15605.3	6892.62	13912.4	9678.97	14543	14990.1	9507.32	6356.48	10073.6	13830.9	13126.6	12380.7	13485.8	15524.5	16979.4	15053.7	15359.8	12336.8	12269.8	14166.6	14121.8	10667.3	13853.1	11877.3	10782.3	12817	13026.7	13321.8	11254.7
	7702.28	8595.39	9204.75	8828.75	8911.97	8838.69	10651.2	10696.4	10040.5	11580.8	8965.39	14457.8	17439.2	14852.8	6360.81	7047.94	16546.5	13095.1	17707.4	9861.8	15610.3	6894.92	13925.8	9683.97	14552	14996.7	9517.9	6359.25	10076.7	13836	13141.1	12384.5	13490.8	15534.4	16993.5	15064.2	15372.5	12349.3	12285.9	14177.6	14134.3	10670.1	13866.7	11888.4	10798.2	12830.5	13039.5	13335	11269.5
	7710.95	8605.03	9214.94	8836.49	8919.06	8845.1	10655.5	10703.8	10046.5	11586.2	8974.64	14462.7	17445.8	14868.2	6363.38	7049.64	16548.8	13105.6	17709.2	9867.44	15615.3	6897.25	13939.3	9688.99	14561	15003.4	9528.52	6362.03	10079.9	13841.2	13155.7	12388.3	13495.9	15544.5	17007.8	15074.8	15385.4	12362	12302	14188.8	14146.9	10673	13880.4	11899.7	10814.1	12844.1	13052.4	13348.3	11284.3
	7719.68	8614.76	9225.23	8844.3	8926.23	8851.6	10659.8	10711.3	10052.6	11591.7	8983.94	14467.6	17452.6	14883.7	6365.98	7051.35	16551.3	13116	17711.2	9873.1	15620.5	6899.59	13952.9	9694.04	14570.2	15010.2	9539.18	6364.84	10083.1	13846.5	13170.4	12392.1	13501.1	15554.6	17022.1	15085.5	15398.4	12374.8	12318.3	14200	14159.6	10675.9	13894.3	11911	10830.1	12857.8	13065.4	13361.7	11299.2
	7728.49	8624.58	9235.59	8852.16	8933.47	8858.19	10664.3	10718.9	10058.9	11597.3	8993.3	14472.7	17459.6	14899.2	6368.62	7053.07	16553.9	13126.6	17713.3	9878.79	15625.8	6901.95	13966.6	9699.11	14579.3	15017.1	9549.87	6367.66	10086.3	13852	13185.1	12396	13506.3	15564.8	17036.5	15096.4	15411.6	12387.7	12334.7	14211.5	14172.4	10678.9	13908.3	11922.4	10846.2	12871.5	13078.5	13375.3	11314.2
	7737.37	8634.5	9246.05	8860.09	8940.79	8864.87	10668.9	10726.6	10065.2	11603	9002.71	14477.9	17466.6	14914.9	6371.28	7054.81	16556.5	13137.2	17715.5	9884.52	15631.2	6904.33	13980.4	9704.2	14588.5	15024	9560.59	6370.49	10089.5	13857.6	13199.9	12399.9	13511.6	15575.2	17051.1	15107.3	15424.9	12400.8	12351.2	14223	14185.3	10682	13922.5	11933.9	10862.4	12885.4	13091.8	13389	11329.2
	7746.33	8644.5	9256.59	8868.08	8948.19	8871.62	10673.6	10734.4	10071.6	11608.9	9012.18	14483.2	17473.8	14930.7	6373.98	7056.57	16559.3	13147.9	17717.8	9890.27	15636.7	6906.72	13994.3	9709.33	14597.8	15031.1	9571.35	6373.34	10092.7	13863.4	13214.8	12403.8	13517	15585.6	17065.7	15118.4	15438.3	12413.9	12367.8	14234.7	14198.3	10685	13936.7	11945.5	10878.6	12899.4	13105.1	13402.9	11344.4
	7755.36	8654.6	9267.21	8876.13	8955.66	8878.47	10678.4	10742.4	10078.1	11614.8	9021.71	14488.6	17481.2	14946.6	6376.7	7058.34	16562.2	13158.7	17720.2	9896.06	15642.3	6909.14	14008.3	9714.47	14607.1	15038.3	9582.14	6376.22	10096	13869.3	13229.8	12407.8	13522.4	15596.1	17080.4	15129.7	15451.8	12427.2	12384.5	14246.4	14211.4	10688.2	13951.1	11957.2	10894.9	12913.5	13118.7	13416.8	11359.6
	7764.46	8664.79	9277.92	8884.25	8963.21	8885.4	10683.2	10750.5	10084.8	11620.9	9031.29	14494.2	17488.6	14962.6	6379.45	7060.13	16565.3	13169.5	17722.8	9901.87	15648.1	6911.57	14022.4	9719.65	14616.5	15045.5	9592.97	6379.1	10099.3	13875.3	13244.8	12411.7	13527.9	15606.7	17095.2	15141	15465.5	12440.5	12401.4	14258.3	14224.6	10691.4	13965.7	11969	10911.2	12927.7	13132.3	13430.9	11374.9
	7773.63	8675.07	9288.72	8892.42	8970.83	8892.41	10688.2	10758.7	10091.5	11627	9040.93	14499.8	17496.3	14978.6	6382.24	7061.94	16568.4	13180.3	17725.5	9907.71	15653.9	6914.02	14036.6	9724.84	14625.9	15052.9	9603.83	6382.01	10102.6	13881.4	13259.9	12415.8	13533.4	15617.4	17110.1	15152.5	15479.3	12454	12418.3	14270.4	14237.8	10694.6	13980.3	11980.9	10927.6	12941.9	13146	13445.1	11390.3
	7782.87	8685.45	9299.6	8900.66	8978.53	8899.51	10693.3	10767	10098.3	11633.3	9050.62	14505.6	17504	14994.8	6385.05	7063.75	16571.7	13191.3	17728.3	9913.59	15659.9	6916.49	14050.9	9730.07	14635.4	15060.3	9614.72	6384.93	10105.9	13887.7	13275.1	12419.8	13539	15628.2	17125.2	15164.1	15493.2	12467.6	12435.4	14282.5	14251.2	10697.9	13995.1	11992.9	10944.1	12956.3	13159.9	13459.5	11405.8
	7792.19	8695.91	9310.56	8908.95	8986.31	8906.7	10698.5	10775.4	10105.2	11639.7	9060.37	14511.5	17511.9	15011.1	6387.9	7065.59	16575	13202.3	17731.2	9919.5	15665.9	6918.98	14065.3	9735.32	14644.9	15067.9	9625.65	6387.87	10109.2	13894.1	13290.3	12423.9	13544.7	15639	17140.3	15175.9	15507.2	12481.4	12452.6	14294.8	14264.7	10701.3	14010	12004.9	10960.6	12970.8	13173.9	13474	11421.3
	7801.58	8706.46	9321.61	8917.31	8994.16	8913.97	10703.8	10783.9	10112.3	11646.2	9070.17	14517.5	17519.9	15027.4	6390.78	7067.44	16578.5	13213.4	17734.3	9925.43	15672.1	6921.48	14079.8	9740.59	14654.5	15075.5	9636.61	6390.82	10112.6	13900.7	13305.6	12427.9	13550.4	15650	17155.4	15187.8	15521.4	12495.2	12469.8	14307.1	14278.2	10704.7	14025	12017.1	10977.2	12985.4	13188.1	13488.6	11437
	7811.04	8717.11	9332.75	8925.72	9002.08	8921.32	10709.3	10792.6	10119.4	11652.7	9080.03	14523.6	17528.1	15043.9	6393.68	7069.3	16582.1	13224.5	17737.5	9931.4	15678.4	6924	14094.4	9745.89	14664.1	15083.2	9647.6	6393.79	10116	13907.3	13321	12432.1	13556.2	15661.1	17170.7	15199.8	15535.7	12509.2	12487.2	14319.6	14291.9	10708.1	14040.2	12029.3	10993.9	13000	13202.3	13503.3	11452.7
	7820.58	8727.85	9343.96	8934.2	9010.08	8928.76	10714.8	10801.3	10126.6	11659.4	9089.94	14529.9	17536.3	15060.4	6396.62	7071.18	16585.8	13235.7	17740.8	9937.4	15684.8	6926.54	14109.1	9751.22	14673.8	15091	9658.62	6396.78	10119.4	13914.2	13336.5	12436.2	13562	15672.2	17186.1	15211.9	15550.1	12523.2	12504.7	14332.3	14305.6	10711.6	14055.5	12041.7	11010.7	13014.8	13216.7	13518.2	11468.5
	7830.18	8738.67	9355.26	8942.74	9018.16	8936.28	10720.4	10810.2	10134	11666.3	9099.9	14536.2	17544.8	15077	6399.59	7073.08	16589.7	13247	17744.2	9943.43	15691.3	6929.1	14123.9	9756.57	14683.5	15098.9	9669.68	6399.79	10122.8	13921.1	13352	12440.4	13567.9	15683.5	17201.6	15224.2	15564.7	12537.4	12522.4	14345	14319.5	10715.2	14070.9	12054.1	11027.5	13029.6	13231.2	13533.2	11484.3
	7839.86	8749.59	9366.65	8951.33	9026.31	8943.89	10726.1	10819.2	10141.4	11673.2	9109.92	14542.7	17553.3	15093.8	6402.59	7074.99	16593.6	13258.3	17747.7	9949.49	15697.9	6931.67	14138.8	9761.94	14693.3	15106.9	9680.77	6402.81	10126.2	13928.2	13367.6	12444.6	13573.9	15694.8	17217.1	15236.6	15579.4	12551.7	12540.1	14357.9	14333.4	10718.8	14086.5	12066.6	11044.3	13044.6	13245.8	13548.3	11500.3
	7849.61	8760.6	9378.11	8959.99	9034.53	8951.58	10731.9	10828.3	10149	11680.2	9119.99	14549.3	17562	15110.6	6405.62	7076.92	16597.6	13269.7	17751.4	9955.58	15704.7	6934.26	14153.7	9767.34	14703.1	15115	9691.88	6405.85	10129.7	13935.4	13383.2	12448.8	13579.9	15706.2	17232.8	15249.1	15594.2	12566.1	12557.9	14370.9	14347.5	10722.5	14102.1	12079.2	11061.3	13059.6	13260.6	13563.6	11516.3
	7859.43	8771.7	9389.66	8968.7	9042.83	8959.35	10737.9	10837.6	10156.6	11687.3	9130.12	14556	17570.8	15127.5	6408.67	7078.86	16601.8	13281.1	17755.1	9961.7	15711.5	6936.87	14168.8	9772.77	14713	15123.2	9703.03	6408.91	10133.1	13942.7	13398.9	12453.1	13586	15717.7	17248.6	15261.7	15609.1	12580.6	12575.9	14384	14361.6	10726.2	14117.9	12091.9	11078.3	13074.7	13275.4	13579	11532.4
	7869.32	8782.88	9401.29	8977.47	9051.19	8967.21	10743.9	10846.9	10164.3	11694.5	9140.3	14562.9	17579.8	15144.5	6411.76	7080.82	16606.1	13292.6	17759	9967.86	15718.5	6939.5	14184	9778.22	14722.9	15131.5	9714.22	6411.98	10136.6	13950.2	13414.7	12457.4	13592.1	15729.4	17264.4	15274.5	15624.2	12595.2	12593.9	14397.2	14375.8	10730	14133.9	12104.6	11095.3	13090	13290.4	13594.5	11548.6
	7879.28	8794.16	9413	8986.3	9059.64	8975.15	10750	10856.4	10172.2	11701.9	9150.53	14569.8	17588.8	15161.6	6414.88	7082.79	16610.5	13304.2	17763.1	9974.04	15725.5	6942.14	14199.2	9783.7	14732.9	15139.8	9725.43	6415.07	10140.1	13957.8	13430.6	12461.7	13598.3	15741.1	17280.3	15287.4	15639.3	12610	12612.1	14410.5	14390.1	10733.8	14149.9	12117.5	11112.4	13105.3	13305.5	13610.1	11564.9
	7889.31	8805.53	9424.8	8995.19	9068.15	8983.18	10756.3	10865.9	10180.1	11709.3	9160.81	14576.9	17598	15178.7	6418.03	7084.78	16615	13315.8	17767.2	9980.25	15732.7	6944.8	14214.6	9789.2	14742.9	15148.3	9736.67	6418.18	10143.7	13965.5	13446.5	12466	13604.6	15752.8	17296.3	15300.4	15654.6	12624.8	12630.4	14424	14404.5	10737.7	14166.1	12130.4	11129.6	13120.7	13320.8	13625.9	11581.2
	7899.41	8816.98	9436.67	9004.14	9076.73	8991.28	10762.6	10875.6	10188.1	11716.9	9171.15	14584	17607.4	15196	6421.21	7086.78	16619.6	13327.5	17771.4	9986.5	15740	6947.48	14230	9794.73	14753	15156.8	9747.94	6421.31	10147.2	13973.4	13462.5	12470.4	13610.9	15764.7	17312.5	15313.6	15670.1	12639.8	12648.8	14437.5	14419	10741.6	14182.4	12143.4	11146.8	13136.2	13336.1	13641.8	11597.7
	7909.58	8828.53	9448.62	9013.15	9085.39	8999.47	10769	10885.4	10196.3	11724.5	9181.54	14591.3	17616.9	15213.4	6424.43	7088.8	16624.3	13339.3	17775.8	9992.77	15747.4	6950.17	14245.6	9800.28	14763.1	15165.4	9759.24	6424.45	10150.8	13981.4	13478.6	12474.8	13617.3	15776.7	17328.7	15326.9	15685.6	12654.9	12667.2	14451.2	14433.6	10745.6	14198.8	12156.5	11164.1	13151.8	13351.6	13657.8	11614.2
	7919.82	8840.16	9460.66	9022.21	9094.12	9007.74	10775.6	10895.4	10204.5	11732.3	9191.98	14598.7	17626.4	15230.8	6427.67	7090.83	16629.1	13351.1	17780.3	9999.08	15754.9	6952.88	14261.2	9805.85	14773.3	15174.1	9770.57	6427.6	10154.3	13989.5	13494.7	12479.2	13623.7	15788.8	17344.9	15340.3	15701.3	12670.1	12685.8	14465	14448.2	10749.6	14215.4	12169.7	11181.5	13167.5	13367.2	13673.9	11630.7
	7930.12	8851.88	9472.77	9031.33	9102.92	9016.1	10782.2	10905.4	10212.8	11740.2	9202.47	14606.2	17636.2	15248.3	6430.94	7092.88	16634	13363	17784.9	10005.4	15762.5	6955.6	14276.9	9811.45	14783.5	15182.9	9781.94	6430.78	10157.9	13997.8	13510.9	12483.7	13630.2	15800.9	17361.3	15353.8	15717.1	12685.4	12704.6	14479	14463	10753.7	14232	12183	11198.9	13183.3	13382.9	13690.2	11647.4
	7940.5	8863.69	9484.97	9040.51	9111.79	9024.53	10788.9	10915.5	10221.3	11748.1	9213.01	14613.8	17646	15265.9	6434.24	7094.95	16639.1	13374.9	17789.6	10011.8	15770.2	6958.34	14292.7	9817.08	14793.8	15191.8	9793.33	6433.97	10161.5	14006.1	13527.1	12488.1	13636.8	15813.1	17377.8	15367.5	15733	12700.8	12723.4	14493	14477.8	10757.8	14248.8	12196.4	11216.4	13199.2	13398.8	13706.6	11664.1
	7950.94	8875.58	9497.24	9049.74	9120.73	9033.05	10795.8	10925.8	10229.8	11756.2	9223.6	14621.6	17656	15283.6	6437.57	7097.03	16644.2	13386.9	17794.4	10018.2	15778	6961.1	14308.7	9822.72	14804.1	15200.7	9804.74	6437.17	10165.2	14014.6	13543.4	12492.6	13643.4	15825.5	17394.3	15381.2	15749	12716.3	12742.3	14507.1	14492.8	10762	14265.8	12209.8	11233.9	13215.2	13414.7	13723.1	11680.9
	7961.46	8887.56	9509.59	9059.03	9129.74	9041.64	10802.7	10936.2	10238.4	11764.4	9234.25	14629.4	17666.1	15301.4	6440.93	7099.12	16649.4	13399	17799.4	10024.6	15785.9	6963.87	14324.7	9828.4	14814.4	15209.8	9816.19	6440.4	10168.8	14023.3	13559.8	12497.2	13650	15837.9	17411	15395.1	15765.2	12731.9	12761.3	14521.4	14507.8	10766.2	14282.8	12223.3	11251.5	13231.2	13430.8	13739.7	11697.8
	7972.04	8899.64	9522.02	9068.38	9138.82	9050.32	10809.7	10946.7	10247.1	11772.6	9244.94	14637.4	17676.3	15319.3	6444.32	7101.23	16654.8	13411.1	17804.5	10031.1	15794	6966.66	14340.8	9834.09	14824.8	15218.9	9827.67	6443.63	10172.5	14032	13576.3	12501.7	13656.8	15850.4	17427.7	15409.2	15781.4	12747.6	12780.4	14535.8	14522.9	10770.5	14300	12236.9	11269.1	13247.4	13447	13756.5	11714.8
	7982.68	8911.79	9534.53	9077.79	9147.97	9059.08	10816.9	10957.3	10256	11781	9255.69	14645.4	17686.7	15337.3	6447.74	7103.35	16660.3	13423.2	17809.6	10037.5	15802.1	6969.46	14356.9	9839.81	14835.3	15228.2	9839.17	6446.89	10176.2	14040.9	13592.8	12506.3	13663.5	15863	17444.5	15423.3	15797.8	12763.5	12799.7	14550.3	14538.1	10774.9	14317.2	12250.6	11286.8	13263.6	13463.3	13773.4	11731.8
	7993.4	8924.04	9547.12	9087.25	9157.19	9067.92	10824.1	10968	10264.9	11789.5	9266.48	14653.6	17697.2	15355.3	6451.2	7105.49	16665.8	13435.5	17814.9	10044.1	15810.3	6972.28	14373.2	9845.55	14845.8	15237.5	9850.7	6450.16	10179.9	14050	13609.3	12510.9	13670.4	15875.6	17461.4	15437.6	15814.3	12779.4	12819	14564.9	14553.4	10779.3	14334.6	12264.4	11304.6	13280	13479.8	13790.4	11748.9
	8004.18	8936.37	9559.78	9096.76	9166.47	9076.84	10831.4	10978.8	10273.9	11798.1	9277.33	14661.9	17707.8	15373.4	6454.68	7107.64	16671.5	13447.8	17820.3	10050.6	15818.7	6975.12	14389.6	9851.32	14856.3	15246.9	9862.26	6453.45	10183.6	14059.1	13626	12515.5	13677.3	15888.4	17478.4	15452	15830.9	12795.5	12838.4	14579.6	14568.8	10783.7	14352.2	12278.2	11322.4	13296.4	13496.3	13807.5	11766.1
	8015.02	8948.79	9572.52	9106.34	9175.83	9085.84	10838.8	10989.8	10283	11806.8	9288.22	14670.3	17718.5	15391.6	6458.19	7109.81	16677.3	13460.1	17825.9	10057.2	15827.1	6977.97	14406	9857.11	14866.9	15256.4	9873.84	6456.75	10187.3	14068.4	13642.7	12520.2	13684.2	15901.3	17495.5	15466.5	15847.7	12811.6	12858	14594.4	14584.3	10788.2	14369.8	12292.2	11340.3	13312.9	13513	13824.7	11783.3
	8025.94	8961.29	9585.34	9115.97	9185.25	9094.92	10846.4	11000.8	10292.2	11815.6	9299.16	14678.8	17729.3	15409.9	6461.73	7111.99	16683.2	13472.5	17831.5	10063.8	15835.7	6980.83	14422.6	9862.93	14877.6	15265.9	9885.45	6460.08	10191.1	14077.8	13659.4	12524.8	13691.2	15914.2	17512.7	15481.1	15864.5	12827.9	12877.6	14609.3	14599.8	10792.7	14387.6	12306.2	11358.2	13329.5	13529.8	13842.1	11800.7
	8036.92	8973.88	9598.23	9125.65	9194.74	9104.08	10854	11012	10301.5	11824.5	9310.15	14687.5	17740.3	15428.3	6465.3	7114.19	16689.2	13485	17837.2	10070.4	15844.3	6983.71	14439.2	9868.76	14888.3	15275.6	9897.09	6463.41	10194.8	14087.3	13676.2	12529.5	13698.3	15927.2	17529.9	15495.9	15881.5	12844.3	12897.4	14624.4	14615.5	10797.3	14405.5	12320.3	11376.1	13346.2	13546.7	13859.6	11818.1
	8047.96	8986.56	9611.2	9135.39	9204.29	9113.32	10861.7	11023.2	10310.9	11833.5	9321.19	14696.2	17751.4	15446.8	6468.9	7116.4	16695.3	13497.5	17843.1	10077.1	15853.1	6986.61	14456	9874.62	14899	15285.3	9908.76	6466.76	10198.6	14097	13693.1	12534.3	13705.4	15940.3	17547.2	15510.7	15898.6	12860.8	12917.2	14639.6	14631.2	10802	14423.5	12334.4	11394.2	13363	13563.7	13877.2	11835.5
	8059.07	8999.32	9624.25	9145.18	9213.92	9122.64	10869.5	11034.6	10320.4	11842.6	9332.28	14705	17762.6	15465.3	6472.53	7118.62	16701.5	13510	17849.1	10083.8	15862	6989.52	14472.8	9880.51	14909.8	15295.1	9920.45	6470.13	10202.4	14106.8	13710	12539	13712.6	15953.5	17564.7	15525.7	15915.8	12877.4	12937.2	14654.8	14647	10806.6	14441.6	12348.7	11412.2	13379.8	13580.9	13894.9	11853.1
	8070.24	9012.16	9637.37	9155.03	9223.61	9132.04	10877.4	11046.1	10329.9	11851.8	9343.41	14714	17773.9	15483.9	6476.19	7120.86	16707.8	13522.6	17855.2	10090.5	15870.9	6992.44	14489.7	9886.41	14920.6	15305	9932.16	6473.52	10206.2	14116.7	13727	12543.8	13719.8	15966.8	17582.2	15540.9	15933.1	12894.1	12957.3	14670.2	14662.9	10811.4	14459.9	12363	11430.4	13396.8	13598.1	13912.8	11870.7
	8081.48	9025.1	9650.57	9164.93	9233.36	9141.52	10885.5	11057.7	10339.6	11861.1	9354.6	14723.1	17785.4	15502.6	6479.88	7123.12	16714.2	13535.3	17861.4	10097.3	15880	6995.38	14506.7	9892.34	14931.5	15315	9943.9	6476.92	10210.1	14126.7	13744.1	12548.6	13727.1	15980.1	17599.7	15556.1	15950.6	12910.9	12977.4	14685.7	14678.9	10816.2	14478.2	12377.4	11448.5	13413.8	13615.5	13930.8	11888.4
	8092.79	9038.11	9663.84	9174.88	9243.18	9151.07	10893.6	11069.5	10349.4	11870.5	9365.83	14732.2	17796.9	15521.4	6483.6	7125.39	16720.7	13548.1	17867.7	10104.1	15889.2	6998.33	14523.8	9898.29	14942.4	15325.1	9955.67	6480.34	10213.9	14136.9	13761.2	12553.4	13734.5	15993.6	17617.4	15571.5	15968.1	12927.8	12997.7	14701.3	14694.9	10821	14496.7	12391.8	11466.8	13431	13633	13948.8	11906.1
	8104.15	9051.21	9677.18	9184.89	9253.07	9160.71	10901.8	11081.3	10359.3	11880	9377.1	14741.5	17808.6	15540.2	6487.35	7127.67	16727.3	13560.8	17874.1	10110.9	15898.4	7001.3	14540.9	9904.27	14953.4	15335.2	9967.46	6483.77	10217.8	14147.2	13778.4	12558.3	13741.9	16007.1	17635.1	15586.9	15985.8	12944.8	13018	14717	14711.1	10825.9	14515.3	12406.4	11485.1	13448.2	13650.6	13967.1	11924
	8115.59	9064.4	9690.6	9194.96	9263.02	9170.42	10910.1	11093.2	10369.2	11889.6	9388.43	14750.9	17820.4	15559.2	6491.13	7129.97	16734	13573.7	17880.6	10117.7	15907.8	7004.28	14558.2	9910.27	14964.4	15345.4	9979.28	6487.22	10221.7	14157.6	13795.6	12563.1	13749.3	16020.7	17653	15602.5	16003.5	12961.9	13038.5	14732.8	14727.3	10830.9	14534	12421	11503.4	13465.5	13668.3	13985.4	11941.8
	8127.08	9077.67	9704.09	9205.07	9273.03	9180.21	10918.5	11105.3	10379.3	11899.3	9399.8	14760.4	17832.4	15578.2	6494.94	7132.28	16740.8	13586.6	17887.3	10124.6	15917.3	7007.27	14575.5	9916.29	14975.4	15355.8	9991.12	6490.68	10225.6	14168.1	13812.9	12568	13756.8	16034.4	17670.9	15618.3	16021.4	12979.1	13059	14748.8	14743.6	10835.8	14552.9	12435.7	11521.8	13482.9	13686.2	14003.8	11959.8
	8138.64	9091.02	9717.66	9215.24	9283.11	9190.07	10927	11117.5	10389.4	11909.1	9411.22	14770	17844.4	15597.3	6498.78	7134.61	16747.7	13599.5	17894	10131.5	15926.8	7010.28	14592.9	9922.33	14986.5	15366.1	10003	6494.16	10229.5	14178.8	13830.2	12572.9	13764.4	16048.2	17688.9	15634.1	16039.4	12996.5	13079.7	14764.8	14760	10840.9	14571.8	12450.5	11540.2	13500.4	13704.1	14022.4	11977.8
	8150.26	9104.45	9731.29	9225.46	9293.26	9200.02	10935.5	11129.7	10399.7	11919	9422.68	14779.7	17856.6	15616.4	6502.65	7136.95	16754.7	13612.5	17900.9	10138.5	15936.5	7013.3	14610.5	9928.39	14997.7	15376.6	10014.9	6497.66	10233.4	14189.5	13847.6	12577.9	13772	16062.1	17706.9	15650	16057.5	13013.9	13100.5	14780.9	14776.5	10846	14590.9	12465.3	11558.6	13517.9	13722.2	14041.1	11995.9
	8161.94	9117.97	9745	9235.74	9303.47	9210.04	10944.2	11142.1	10410	11929	9434.19	14789.5	17868.9	15635.7	6506.54	7139.31	16761.8	13625.6	17907.9	10145.4	15946.3	7016.34	14628.1	9934.48	15008.8	15387.2	10026.8	6501.17	10237.3	14200.5	13865	12582.8	13779.7	16076	17725.1	15666.1	16075.8	13031.4	13121.3	14797.2	14793.1	10851.1	14610.1	12480.3	11577.2	13535.6	13740.4	14059.9	12014.1
	8173.68	9131.58	9758.78	9246.07	9313.74	9220.14	10953	11154.6	10420.4	11939.1	9445.74	14799.4	17881.2	15655	6510.47	7141.68	16769	13638.7	17914.9	10152.4	15956.1	7019.39	14645.7	9940.59	15020.1	15397.8	10038.7	6504.7	10241.3	14211.5	13882.5	12587.8	13787.4	16090	17743.3	15682.3	16094.1	13049.1	13142.3	14813.5	14809.7	10856.3	14629.4	12495.3	11595.7	13553.3	13758.7	14078.8	12032.4
	8185.49	9145.26	9772.64	9256.45	9324.07	9230.32	10961.9	11167.2	10430.9	11949.3	9457.34	14809.5	17893.8	15674.4	6514.43	7144.06	16776.3	13651.8	17922.1	10159.4	15966.1	7022.45	14663.5	9946.72	15031.3	15408.5	10050.7	6508.24	10245.3	14222.6	13900.1	12592.8	13795.2	16104.1	17761.6	15698.6	16112.5	13066.8	13163.3	14830	14826.4	10861.5	14648.8	12510.3	11614.3	13571.1	13777.1	14097.8	12050.7
	8197.36	9159.03	9786.56	9266.88	9334.47	9240.57	10970.8	11179.9	10441.5	11959.6	9468.98	14819.6	17906.4	15693.9	6518.41	7146.46	16783.7	13665	17929.4	10166.5	15976.2	7025.52	14681.4	9952.87	15042.7	15419.3	10062.6	6511.8	10249.3	14233.9	13917.7	12597.8	13803.1	16118.3	17780	15715	16131.1	13084.6	13184.5	14846.6	14843.3	10866.8	14668.3	12525.5	11633	13589	13795.6	14116.9	12069
	8209.29	9172.88	9800.56	9277.36	9344.92	9250.9	10979.9	11192.7	10452.2	11970	9480.67	14829.9	17919.1	15713.4	6522.43	7148.87	16791.2	13678.3	17936.8	10173.6	15986.4	7028.61	14699.3	9959.04	15054	15430.2	10074.6	6515.37	10253.3	14245.3	13935.4	12602.9	13811	16132.6	17798.5	15731.6	16149.7	13102.6	13205.7	14863.2	14860.1	10872.2	14688	12540.7	11651.7	13607	13814.3	14136.2	12087.5
	8221.28	9186.81	9814.62	9287.9	9355.44	9261.3	10989	11205.7	10463	11980.5	9492.4	14840.2	17932	15733	6526.47	7151.3	16798.8	13691.6	17944.3	10180.7	15996.6	7031.71	14717.3	9965.24	15065.4	15441.1	10086.7	6518.96	10257.3	14256.9	13953.1	12608	13818.9	16146.9	17817	15748.2	16168.5	13120.6	13227	14880	14877.1	10877.5	14707.7	12556	11670.4	13625	13833	14155.6	12106
	8233.33	9200.83	9828.76	9298.48	9366.02	9271.78	10998.3	11218.7	10473.9	11991.1	9504.18	14850.7	17944.9	15752.7	6530.55	7153.74	16806.5	13704.9	17952	10187.8	16007	7034.83	14735.4	9971.46	15076.9	15452.2	10098.7	6522.57	10261.3	14268.5	13970.9	12613.1	13826.9	16161.4	17835.7	15765	16187.4	13138.8	13248.5	14896.9	14894.2	10883	14727.6	12571.3	11689.2	13643.2	13851.9	14175.1	12124.6
	8245.43	9214.92	9842.96	9309.12	9376.66	9282.34	11007.6	11231.9	10484.9	12001.8	9516	14861.2	17958	15772.5	6534.65	7156.19	16814.3	13718.3	17959.7	10195	16017.4	7037.95	14753.6	9977.69	15088.3	15463.3	10110.8	6526.19	10265.3	14280.3	13988.7	12618.2	13835	16175.9	17854.4	15781.9	16206.3	13157	13270	14913.9	14911.3	10888.5	14747.6	12586.7	11708	13661.4	13870.9	14194.7	12143.2
	8257.6	9229.1	9857.23	9319.8	9387.37	9292.97	11017.1	11245.1	10496	12012.6	9527.86	14871.9	17971.2	15792.3	6538.79	7158.66	16822.1	13731.8	17967.5	10202.2	16028	7041.09	14771.9	9983.95	15099.9	15474.4	10122.9	6529.82	10269.4	14292.2	14006.6	12623.3	13843.1	16190.4	17873.1	15798.9	16225.4	13175.3	13291.6	14931	14928.5	10894	14767.7	12602.2	11726.9	13679.7	13889.9	14214.4	12161.9
	8269.83	9243.36	9871.58	9330.54	9398.13	9303.68	11026.6	11258.5	10507.1	12023.5	9539.76	14882.6	17984.5	15812.2	6542.95	7161.14	16830.1	13745.3	17975.5	10209.4	16038.6	7044.24	14790.3	9990.23	15111.4	15485.7	10135	6533.47	10273.5	14304.2	14024.5	12628.5	13851.2	16205.1	17892	15816	16244.6	13193.8	13313.3	14948.2	14945.8	10899.6	14787.9	12617.8	11745.8	13698.1	13909.1	14234.2	12180.7
	8282.12	9257.69	9885.99	9341.33	9408.95	9314.46	11036.2	11272	10518.4	12034.5	9551.71	14893.5	17997.9	15832.2	6547.14	7163.64	16838.2	13758.9	17983.5	10216.7	16049.4	7047.4	14808.7	9996.53	15123.1	15497	10147.1	6537.14	10277.6	14316.3	14042.5	12633.7	13859.4	16219.9	17910.9	15833.2	16263.9	13212.3	13335.1	14965.5	14963.1	10905.2	14808.2	12633.4	11764.8	13716.6	13928.5	14254.2	12199.5
	8294.47	9272.11	9900.47	9352.17	9419.83	9325.32	11045.9	11285.6	10529.7	12045.5	9563.7	14904.5	18011.4	15852.2	6551.36	7166.15	16846.4	13772.5	17991.7	10224	16060.2	7050.58	14827.2	10002.9	15134.7	15508.5	10159.2	6540.82	10281.7	14328.6	14060.5	12638.9	13867.7	16234.7	17929.9	15850.5	16283.3	13231	13357.1	14982.9	14980.6	10910.9	14828.7	12649.1	11783.7	13735.2	13947.9	14274.2	12218.4
	8306.87	9286.61	9915.01	9363.06	9430.77	9336.25	11055.7	11299.2	10541.1	12056.7	9575.73	14915.6	18025	15872.3	6555.61	7168.67	16854.6	13786.1	17999.9	10231.3	16071.2	7053.77	14845.8	10009.2	15146.4	15519.9	10171.4	6544.52	10285.8	14341	14078.6	12644.1	13876	16249.6	17949	15868	16302.8	13249.7	13379	15000.4	14998.1	10916.6	14849.2	12664.9	11802.8	13753.8	13967.4	14294.4	12237.4
	8319.33	9301.19	9929.63	9373.99	9441.77	9347.26	11065.6	11313	10552.6	12068	9587.81	14926.8	18038.8	15892.5	6559.89	7171.21	16863	13799.8	18008.3	10238.7	16082.2	7056.97	14864.5	10015.6	15158.1	15531.5	10183.6	6548.23	10289.9	14353.5	14096.7	12649.3	13884.4	16264.6	17968.2	15885.6	16322.4	13268.5	13401.1	15018	15015.7	10922.4	14869.9	12680.7	11821.8	13772.5	13987.1	14314.7	12256.4
	8331.86	9315.85	9944.31	9384.98	9452.83	9358.34	11075.6	11327	10564.3	12079.4	9599.92	14938	18052.6	15912.8	6564.2	7173.76	16871.4	13813.6	18016.7	10246	16093.3	7060.18	14883.3	10021.9	15169.9	15543.2	10195.8	6551.96	10294.1	14366.1	14114.9	12654.6	13892.8	16279.6	17987.4	15903.3	16342.1	13287.5	13423.3	15035.7	15033.3	10928.2	14890.6	12696.6	11840.9	13791.3	14006.8	14335	12275.5
	8344.43	9330.59	9959.05	9396.01	9463.94	9369.49	11085.6	11341	10575.9	12090.8	9612.08	14949.4	18066.6	15933.1	6568.54	7176.32	16880	13827.4	18025.3	10253.4	16104.5	7063.4	14902.1	10028.4	15181.7	15554.9	10208	6555.7	10298.2	14378.8	14133.1	12659.9	13901.3	16294.8	18006.7	15921	16362	13306.5	13445.6	15053.5	15051.1	10934	14911.5	12712.6	11860.1	13810.2	14026.7	14355.5	12294.6
	8357.07	9345.41	9973.87	9407.1	9475.11	9380.72	11095.8	11355.1	10587.7	12102.4	9624.27	14960.9	18080.6	15953.5	6572.9	7178.9	16888.6	13841.2	18034	10260.9	16115.9	7066.63	14921	10034.8	15193.6	15566.7	10220.2	6559.46	10302.4	14391.7	14151.4	12665.2	13909.8	16310	18026.1	15939	16381.9	13325.6	13467.9	15071.4	15068.9	10940	14932.5	12728.6	11879.3	13829.1	14046.7	14376.2	12313.8
	8369.76	9360.31	9988.75	9418.23	9486.34	9392.02	11106.1	11369.3	10599.6	12114.1	9636.51	14972.5	18094.8	15973.9	6577.3	7181.49	16897.4	13855.1	18042.8	10268.3	16127.3	7069.87	14940	10041.2	15205.5	15578.5	10232.5	6563.23	10306.6	14404.7	14169.7	12670.5	13918.4	16325.3	18045.5	15957	16401.9	13344.9	13490.4	15089.4	15086.8	10945.9	14953.6	12744.7	11898.5	13848.2	14066.8	14396.9	12333.1
	8382.51	9375.28	10003.7	9429.41	9497.63	9403.39	11116.4	11383.7	10611.6	12125.8	9648.79	14984.2	18109.1	15994.4	6581.72	7184.1	16906.2	13869	18051.7	10275.8	16138.8	7073.13	14959.1	10047.7	15217.4	15590.5	10244.8	6567.02	10310.8	14417.8	14188.1	12675.8	13927	16340.6	18065.1	15975.1	16422	13364.2	13512.9	15107.4	15104.7	10951.9	14974.8	12760.8	11917.7	13867.3	14087	14417.7	12352.4
	8395.31	9390.34	10018.7	9440.64	9508.97	9414.84	11126.8	11398.1	10623.6	12137.7	9661.11	14996	18123.5	16015	6586.18	7186.72	16915.1	13883	18060.6	10283.4	16150.4	7076.4	14978.2	10054.2	15229.4	15602.5	10257.1	6570.82	10315	14431	14206.5	12681.2	13935.7	16356.1	18084.7	15993.3	16442.2	13383.6	13535.6	15125.6	15122.8	10958	14996.2	12777.1	11937	13886.5	14107.3	14438.6	12371.8
	8408.17	9405.47	10033.8	9451.92	9520.37	9426.36	11137.4	11412.6	10635.7	12149.6	9673.46	15007.9	18138	16035.7	6590.66	7189.35	16924.1	13897	18069.7	10290.9	16162	7079.67	14997.5	10060.7	15241.4	15614.6	10269.4	6574.64	10319.2	14444.4	14224.9	12686.6	13944.5	16371.6	18104.3	16011.7	16462.6	13403.1	13558.3	15143.9	15140.9	10964.1	15017.6	12793.3	11956.3	13905.7	14127.7	14459.7	12391.2
	8421.08	9420.68	10048.9	9463.24	9531.82	9437.95	11148	11427.3	10648	12161.7	9685.86	15019.9	18152.5	16056.4	6595.17	7191.99	16933.2	13911.1	18078.9	10298.5	16173.8	7082.96	15016.8	10067.2	15253.5	15626.8	10281.7	6578.47	10323.5	14457.8	14243.4	12692	13953.2	16387.2	18124.1	16030.2	16483	13422.7	13581.1	15162.3	15159.1	10970.3	15039.1	12809.7	11975.7	13925.1	14148.2	14480.8	12410.7
	8434.05	9435.97	10064.1	9474.61	9543.33	9449.62	11158.7	11442.1	10660.3	12173.8	9698.29	15032	18167.2	16077.1	6599.71	7194.65	16942.4	13925.2	18088.2	10306.1	16185.7	7086.26	15036.2	10073.7	15265.6	15639	10294	6582.32	10327.7	14471.4	14262	12697.4	13962.1	16402.8	18143.9	16048.7	16503.5	13442.4	13604	15180.8	15177.3	10976.5	15060.8	12826.1	11995	13944.5	14168.8	14502.1	12430.3
	8447.08	9451.33	10079.4	9486.03	9554.9	9461.35	11169.5	11456.9	10672.7	12186.1	9710.76	15044.2	18182	16098	6604.28	7197.32	16951.6	13939.3	18097.6	10313.7	16197.7	7089.57	15055.6	10080.3	15277.7	15651.3	10306.4	6586.18	10332	14485.1	14280.6	12702.9	13971	16418.6	18163.8	16067.4	16524.1	13462.2	13627	15199.4	15195.6	10982.7	15082.5	12842.6	12014.4	13964	14189.6	14523.5	12449.9
	8460.15	9466.77	10094.7	9497.49	9566.52	9473.16	11180.3	11471.9	10685.2	12198.4	9723.28	15056.5	18196.9	16118.9	6608.88	7200.01	16961	13953.5	18107.1	10321.4	16209.7	7092.89	15075.2	10086.9	15289.9	15663.7	10318.8	6590.06	10336.3	14498.9	14299.2	12708.3	13979.9	16434.4	18183.7	16086.2	16544.8	13482.1	13650	15218.1	15214	10989	15104.4	12859.1	12033.9	13983.6	14210.4	14545	12469.6
	8473.28	9482.29	10110.1	9509	9578.19	9485.04	11191.3	11487	10697.7	12210.8	9735.82	15068.9	18211.9	16139.8	6613.51	7202.71	16970.5	13967.8	18116.7	10329.1	16221.8	7096.22	15094.8	10093.5	15302.1	15676.1	10331.1	6593.95	10340.6	14512.9	14317.9	12713.8	13988.9	16450.3	18203.7	16105.1	16565.7	13502.1	13673.2	15236.9	15232.5	10995.4	15126.4	12875.7	12053.4	14003.2	14231.4	14566.5	12489.4
	8486.47	9497.89	10125.5	9520.56	9589.91	9496.99	11202.4	11502.2	10710.4	12223.3	9748.41	15081.4	18227	16160.8	6618.17	7205.42	16980	13982.1	18126.4	10336.8	16234.1	7099.56	15114.5	10100.1	15314.4	15688.7	10343.5	6597.85	10344.9	14526.9	14336.6	12719.3	13997.9	16466.2	18223.8	16124.1	16586.6	13522.1	13696.4	15255.8	15251.1	11001.7	15148.4	12892.3	12072.9	14022.9	14252.4	14588.2	12509.2
	8499.71	9513.56	10141	9532.16	9601.69	9509.02	11213.5	11517.5	10723.1	12235.9	9761.03	15094	18242.3	16181.9	6622.85	7208.15	16989.6	13996.4	18136.2	10344.6	16246.4	7102.9	15134.3	10106.8	15326.7	15701.3	10356	6601.78	10349.2	14541.1	14355.4	12724.8	14007	16482.3	18244	16143.3	16607.6	13542.3	13719.7	15274.7	15269.7	11008.2	15170.6	12909	12092.4	14042.7	14273.6	14610	12529
	8512.99	9529.3	10156.6	9543.81	9613.52	9521.11	11224.8	11532.9	10736	12248.6	9773.69	15106.7	18257.6	16203.1	6627.57	7210.89	16999.3	14010.8	18146.1	10352.3	16258.8	7106.26	15154.1	10113.4	15339	15713.9	10368.4	6605.71	10353.5	14555.4	14374.2	12730.3	14016.1	16498.4	18264.2	16162.5	16628.7	13562.6	13743.1	15293.8	15288.4	11014.7	15192.9	12925.8	12111.9	14062.6	14294.9	14631.9	12548.9
	8526.34	9545.13	10172.2	9555.5	9625.41	9533.27	11236.1	11548.4	10748.9	12261.4	9786.39	15119.5	18273	16224.3	6632.31	7213.64	17009.1	14025.2	18156.1	10360.1	16271.3	7109.63	15174	10120.1	15351.4	15726.7	10380.8	6609.66	10357.9	14569.8	14393	12735.9	14025.3	16514.6	18284.5	16181.8	16649.9	13582.9	13766.6	15312.9	15307.1	11021.2	15215.3	12942.6	12131.5	14082.5	14316.2	14653.9	12568.9
	8539.73	9561.02	10187.9	9567.24	9637.34	9545.51	11247.5	11564	10761.9	12274.3	9799.12	15132.4	18288.5	16245.5	6637.08	7216.4	17019	14039.6	18166.2	10368	16283.9	7113.01	15194	10126.8	15363.8	15739.5	10393.3	6613.62	10362.2	14584.4	14411.9	12741.5	14034.5	16530.8	18304.8	16201.3	16671.2	13603.4	13790.2	15332.2	15325.9	11027.8	15237.8	12959.5	12151.1	14102.5	14337.7	14676	12588.9
	8553.17	9577	10203.7	9579.02	9649.33	9557.81	11259	11579.7	10775	12287.3	9811.89	15145.4	18304.1	16266.8	6641.88	7219.18	17029	14054.1	18176.4	10375.8	16296.6	7116.4	15214.1	10133.5	15376.3	15752.4	10405.8	6617.6	10366.6	14599	14430.8	12747	14043.8	16547.1	18325.3	16220.8	16692.5	13623.9	13813.9	15351.5	15344.8	11034.4	15260.4	12976.4	12170.8	14122.6	14359.3	14698.3	12609
	8566.67	9593.04	10219.5	9590.85	9661.37	9570.19	11270.6	11595.5	10788.2	12300.4	9824.69	15158.5	18319.8	16288.2	6646.71	7221.97	17039.1	14068.6	18186.7	10383.7	16309.3	7119.79	15234.2	10140.2	15388.7	15765.3	10418.2	6621.59	10370.9	14613.8	14449.8	12752.6	14053.2	16563.5	18345.7	16240.5	16714	13644.5	13837.6	15371	15363.8	11041.1	15283.1	12993.4	12190.4	14142.8	14381	14720.6	12629.1
	8580.22	9609.16	10235.3	9602.72	9673.46	9582.63	11282.2	11611.4	10801.4	12313.5	9837.53	15171.7	18335.6	16309.6	6651.57	7224.78	17049.2	14083.2	18197.1	10391.7	16322.2	7123.2	15254.4	10147	15401.3	15778.3	10430.7	6625.6	10375.3	14628.7	14468.8	12758.3	14062.5	16580	18366.3	16260.2	16735.6	13665.2	13861.4	15390.5	15382.8	11047.8	15305.9	13010.5	12210.1	14163	14402.8	14743	12649.3
	8593.81	9625.36	10251.3	9614.63	9685.6	9595.14	11294	11627.4	10814.8	12326.8	9850.4	15185	18351.5	16331.1	6656.45	7227.59	17059.4	14097.8	18207.6	10399.6	16335.1	7126.61	15274.7	10153.8	15413.8	15791.4	10443.2	6629.62	10379.7	14643.7	14487.8	12763.9	14072	16596.5	18386.9	16280.1	16757.3	13686	13885.3	15410.1	15401.9	11054.5	15328.8	13027.6	12229.8	14183.3	14424.7	14765.5	12669.5
	8607.46	9641.63	10267.3	9626.59	9697.79	9607.72	11305.8	11643.6	10828.2	12340.2	9863.31	15198.4	18367.5	16352.6	6661.36	7230.42	17069.8	14112.5	18218.2	10407.6	16348.2	7130.04	15295.1	10160.5	15426.4	15804.6	10455.8	6633.65	10384.1	14658.8	14506.9	12769.6	14081.4	16613.1	18407.6	16300.1	16779	13706.9	13909.3	15429.8	15421	11061.3	15351.8	13044.7	12249.5	14203.7	14446.7	14788.1	12689.8
	8621.15	9657.97	10283.3	9638.59	9710.03	9620.37	11317.7	11659.8	10841.7	12353.6	9876.25	15211.9	18383.6	16374.2	6666.3	7233.27	17080.1	14127.1	18228.8	10415.6	16361.3	7133.47	15315.5	10167.3	15439	15817.8	10468.3	6637.7	10388.6	14674	14526	12775.2	14091	16629.8	18428.3	16320.2	16800.9	13727.9	13933.4	15449.6	15440.3	11068.2	15374.9	13061.9	12269.3	14224.2	14468.8	14810.9	12710.1
	8634.89	9674.38	10299.4	9650.63	9722.32	9633.09	11329.7	11676.1	10855.3	12367.1	9889.23	15225.5	18399.8	16395.9	6671.27	7236.12	17090.6	14141.9	18239.6	10423.6	16374.5	7136.91	15336	10174.2	15451.7	15831.1	10480.8	6641.76	10393	14689.3	14545.2	12780.9	14100.5	16646.6	18449.1	16340.3	16822.8	13749	13957.5	15469.5	15459.6	11075.1	15398.1	13079.2	12289.1	14244.7	14491	14833.7	12730.5
	8648.69	9690.86	10315.5	9662.72	9734.65	9645.88	11341.8	11692.6	10868.9	12380.7	9902.24	15239.2	18416	16417.6	6676.26	7238.99	17101.2	14156.6	18250.5	10431.7	16387.7	7140.36	15356.5	10181	15464.4	15844.4	10493.4	6645.83	10397.4	14704.8	14564.4	12786.6	14110.1	16663.4	18470	16360.6	16844.8	13770.1	13981.7	15489.5	15478.9	11082	15421.4	13096.5	12308.9	14265.3	14513.3	14856.6	12750.9
	8662.53	9707.42	10331.8	9674.84	9747.04	9658.73	11354	11709.1	10882.7	12394.5	9915.28	15252.9	18432.4	16439.3	6681.28	7241.87	17111.8	14171.4	18261.5	10439.8	16401.1	7143.81	15377.2	10187.9	15477.2	15857.8	10505.9	6649.91	10401.9	14720.4	14583.6	12792.4	14119.8	16680.3	18490.9	16381	16866.9	13791.4	14006	15509.6	15498.3	11089	15444.8	13113.9	12328.7	14285.9	14535.7	14879.6	12771.4
	8676.41	9724.05	10348	9687.01	9759.47	9671.65	11366.3	11725.7	10896.5	12408.3	9928.35	15266.8	18448.9	16461.2	6686.33	7244.77	17122.5	14186.3	18272.5	10447.9	16414.6	7147.28	15397.9	10194.7	15489.9	15871.3	10518.5	6654.01	10406.3	14736.1	14602.9	12798.1	14129.5	16697.2	18511.9	16401.5	16889.1	13812.7	14030.4	15529.8	15517.8	11096	15468.3	13131.3	12348.5	14306.6	14558.2	14902.8	12791.9
	8690.35	9740.74	10364.3	9699.22	9771.95	9684.64	11378.6	11742.5	10910.5	12422.1	9941.46	15280.8	18465.4	16483	6691.41	7247.67	17133.3	14201.1	18283.7	10456	16428.1	7150.75	15418.6	10201.6	15502.7	15884.9	10531.1	6658.12	10410.8	14751.9	14622.1	12803.8	14139.3	16714.2	18533	16422.1	16911.4	13834.1	14054.9	15550	15537.3	11103.1	15491.9	13148.8	12368.4	14327.4	14580.8	14926	12812.5
	8704.33	9757.51	10380.7	9711.48	9784.48	9697.69	11391	11759.3	10924.5	12436.1	9954.6	15294.8	18482.1	16504.9	6696.51	7250.59	17144.2	14216	18294.9	10464.2	16441.7	7154.23	15439.5	10208.5	15515.6	15898.5	10543.6	6662.25	10415.3	14767.8	14641.5	12809.6	14149.1	16731.3	18554.1	16442.8	16933.8	13855.6	14079.4	15570.3	15556.9	11110.2	15515.6	13166.3	12388.3	14348.3	14603.5	14949.3	12833.2
	8718.35	9774.35	10397.1	9723.77	9797.05	9710.81	11403.5	11776.3	10938.5	12450.2	9967.77	15309	18498.8	16526.9	6701.64	7253.53	17155.2	14231	18306.3	10472.4	16455.4	7157.72	15460.4	10215.4	15528.5	15912.2	10556.2	6666.38	10419.8	14783.8	14660.8	12815.4	14158.9	16748.4	18575.3	16463.6	16956.3	13877.2	14104	15590.8	15576.6	11117.4	15539.4	13183.9	12408.2	14369.2	14626.4	14972.7	12853.8
	8732.42	9791.26	10413.6	9736.1	9809.67	9724	11416.1	11793.3	10952.7	12464.3	9980.97	15323.3	18515.6	16548.9	6706.79	7256.47	17166.2	14245.9	18317.7	10480.6	16469.2	7161.22	15481.3	10222.4	15541.4	15925.9	10568.8	6670.53	10424.3	14799.9	14680.2	12821.2	14168.8	16765.6	18596.5	16484.5	16978.8	13898.9	14128.7	15611.3	15596.3	11124.6	15563.3	13201.5	12428.1	14390.2	14649.3	14996.2	12874.6
	8746.54	9808.23	10430.1	9748.47	9822.34	9737.25	11428.8	11810.5	10966.9	12478.6	9994.2	15337.6	18532.5	16571	6711.98	7259.43	17177.3	14261	18329.2	10488.8	16483	7164.72	15502.4	10229.3	15554.4	15939.7	10581.4	6674.69	10428.8	14816.2	14699.7	12827	14178.8	16782.9	18617.8	16505.5	17001.5	13920.7	14153.4	15631.9	15616.1	11131.8	15587.3	13219.2	12448	14411.3	14672.3	15019.9	12895.3
	8760.7	9825.28	10446.7	9760.88	9835.05	9750.57	11441.6	11827.7	10981.3	12492.9	10007.5	15352.1	18549.6	16593.1	6717.18	7262.4	17188.5	14276	18340.8	10497.1	16497	7168.23	15523.5	10236.3	15567.3	15953.6	10594	6678.86	10433.3	14832.5	14719.1	12832.9	14188.8	16800.3	18639.1	16526.6	17024.2	13942.5	14178.2	15652.5	15636	11139.1	15611.4	13236.9	12467.9	14432.4	14695.4	15043.6	12916.2
	8774.91	9842.39	10463.4	9773.33	9847.81	9763.95	11454.4	11845	10995.7	12507.3	10020.8	15366.6	18566.6	16615.3	6722.42	7265.38	17199.8	14291.1	18352.5	10505.4	16511	7171.75	15544.6	10243.2	15580.4	15967.5	10606.7	6683.05	10437.8	14849	14738.6	12838.7	14198.8	16817.7	18660.5	16547.8	17047	13964.5	14203.2	15673.3	15655.9	11146.4	15635.6	13254.7	12487.9	14453.6	14718.6	15067.4	12937
	8789.16	9859.57	10480.1	9785.82	9860.61	9777.4	11467.3	11862.5	11010.2	12521.8	10034.1	15381.3	18583.8	16637.5	6727.68	7268.38	17211.1	14306.2	18364.3	10513.7	16525.1	7175.28	15565.9	10250.2	15593.4	15981.5	10619.3	6687.24	10442.3	14865.6	14758.1	12844.6	14208.9	16835.1	18682	16569.1	17069.9	13986.5	14228.1	15694.2	15675.8	11153.8	15659.8	13272.5	12507.9	14474.9	14741.9	15091.3	12957.9
	8803.45	9876.82	10496.8	9798.35	9873.45	9790.91	11480.3	11880	11024.7	12536.4	10047.4	15396	18601.1	16659.8	6732.96	7271.39	17222.6	14321.3	18376.2	10522	16539.3	7178.81	15587.2	10257.2	15606.5	15995.6	10631.9	6691.45	10446.9	14882.3	14777.7	12850.4	14219	16852.7	18703.5	16590.4	17092.9	14008.6	14253.2	15715.1	15695.8	11161.2	15684.2	13290.3	12527.9	14496.2	14765.3	15115.3	12978.9
	8817.79	9894.14	10513.6	9810.92	9886.34	9804.49	11493.4	11897.7	11039.4	12551.1	10060.8	15410.8	18618.4	16682.1	6738.28	7274.41	17234	14336.5	18388.2	10530.4	16553.5	7182.35	15608.5	10264.2	15619.6	16009.7	10644.5	6695.67	10451.4	14899.1	14797.3	12856.3	14229.1	16870.3	18725.1	16611.9	17116	14030.8	14278.3	15736.1	15715.9	11168.6	15708.7	13308.2	12547.8	14517.6	14788.8	15139.3	12999.9
	8832.17	9911.52	10530.4	9823.52	9899.27	9818.13	11506.5	11915.4	11054.1	12565.8	10074.2	15425.7	18635.9	16704.5	6743.61	7277.44	17245.6	14351.7	18400.2	10538.8	16567.8	7185.89	15629.9	10271.3	15632.8	16023.9	10657.2	6699.9	10456	14916	14816.9	12862.2	14239.4	16887.9	18746.7	16633.5	17139.1	14053.1	14303.5	15757.2	15736.1	11176.1	15733.2	13326.2	12567.9	14539.1	14812.3	15163.5	13020.9
	8846.59	9928.97	10547.3	9836.17	9912.24	9831.83	11519.8	11933.2	11068.9	12580.7	10087.7	15440.8	18653.4	16726.9	6748.98	7280.48	17257.3	14366.9	18412.4	10547.2	16582.3	7189.45	15651.4	10278.3	15646	16038.1	10669.8	6704.14	10460.5	14933	14836.5	12868.2	14249.6	16905.6	18768.4	16655.2	17162.3	14075.4	14328.7	15778.4	15756.2	11183.6	15757.9	13344.2	12587.9	14560.6	14836	15187.8	13042
	8861.05	9946.48	10564.2	9848.85	9925.26	9845.6	11533.1	11951.2	11083.7	12595.6	10101.1	15455.9	18671	16749.3	6754.36	7283.54	17269	14382.2	18424.6	10555.7	16596.7	7193.01	15673	10285.4	15659.2	16052.4	10682.5	6708.39	10465.1	14950.2	14856.2	12874.1	14259.9	16923.4	18790.1	16677	17185.6	14097.9	14354.1	15799.7	15776.5	11191.2	15782.6	13362.2	12607.9	14582.2	14859.8	15212.2	13063.1
	8875.55	9964.06	10581.2	9861.56	9938.32	9859.43	11546.4	11969.2	11098.7	12610.6	10114.6	15471.1	18688.7	16771.8	6759.78	7286.61	17280.8	14397.5	18436.9	10564.1	16611.3	7196.57	15694.6	10292.4	15672.5	16066.8	10695.1	6712.65	10469.7	14967.4	14875.9	12880.1	14270.2	16941.3	18811.9	16698.9	17209	14120.4	14379.5	15821	15796.8	11198.8	15807.4	13380.3	12628	14603.8	14883.7	15236.6	13084.3
	8890.09	9981.71	10598.3	9874.32	9951.41	9873.32	11559.9	11987.3	11113.7	12625.7	10128.1	15486.4	18706.5	16794.4	6765.21	7289.69	17292.6	14412.8	18449.4	10572.6	16626	7200.14	15716.2	10299.5	15685.8	16081.2	10707.8	6716.93	10474.3	14984.8	14895.6	12886	14280.6	16959.2	18833.7	16720.8	17232.5	14143	14404.9	15842.4	15817.1	11206.5	15832.4	13398.4	12648	14625.5	14907.6	15261.2	13105.5
	8904.68	9999.42	10615.3	9887.1	9964.55	9887.28	11573.5	12005.6	11128.8	12640.9	10141.7	15501.8	18724.3	16817	6770.68	7292.79	17304.5	14428.2	18461.8	10581.2	16640.7	7203.72	15738	10306.6	15699.1	16095.7	10720.4	6721.21	10478.8	15002.2	14915.3	12892	14291	16977.1	18855.6	16742.9	17256	14165.7	14430.5	15863.9	15837.6	11214.1	15857.4	13416.6	12668.1	14647.3	14931.7	15285.8	13126.8
	8919.3	10017.2	10632.5	9899.93	9977.73	9901.3	11587.1	12023.9	11144	12656.2	10155.3	15517.2	18742.2	16839.6	6776.16	7295.89	17316.5	14443.5	18474.4	10589.7	16655.5	7207.3	15759.8	10313.7	15712.5	16110.2	10733.1	6725.51	10483.4	15019.8	14935.1	12898	14301.5	16995.2	18877.5	16765	17279.7	14188.5	14456.1	15885.5	15858	11221.9	15882.5	13434.8	12688.1	14669.1	14955.8	15310.5	13148
	8933.96	10035	10649.6	9912.79	9990.95	9915.37	11600.8	12042.3	11159.3	12671.5	10168.9	15532.8	18760.2	16862.3	6781.67	7299.01	17328.6	14459	18487.1	10598.3	16670.3	7210.89	15781.6	10320.8	15725.9	16124.8	10745.7	6729.81	10488	15037.5	14954.9	12904	14312	17013.2	18899.5	16787.3	17303.4	14211.3	14481.7	15907.2	15878.5	11229.6	15907.7	13453.1	12708.2	14691	14980.1	15335.3	13169.4
	8948.66	10052.9	10666.9	9925.68	10004.2	9929.51	11614.5	12060.8	11174.6	12686.9	10182.5	15548.5	18778.3	16885.1	6787.21	7302.14	17340.7	14474.4	18499.8	10606.9	16685.3	7214.49	15803.5	10328	15739.3	16139.5	10758.4	6734.12	10492.7	15055.3	14974.7	12910	14322.6	17031.4	18921.5	16809.6	17327.1	14234.2	14507.4	15928.9	15899.1	11237.4	15932.9	13471.4	12728.3	14713	15004.4	15360.2	13190.7
	8963.4	10070.9	10684.1	9938.61	10017.5	9943.71	11628.4	12079.4	11190	12702.5	10196.1	15564.2	18796.5	16907.8	6792.77	7305.28	17353	14489.8	18512.7	10615.5	16700.3	7218.09	15825.5	10335.1	15752.8	16154.2	10771	6738.45	10497.3	15073.2	14994.5	12916	14333.2	17049.6	18943.6	16832.1	17351	14257.2	14533.2	15950.8	15919.7	11245.3	15958.3	13489.7	12748.4	14735	15028.8	15385.2	13212.1
	8978.17	10088.9	10701.4	9951.58	10030.8	9957.97	11642.3	12098.1	11205.5	12718	10209.8	15580.1	18814.7	16930.6	6798.35	7308.44	17365.2	14505.3	18525.6	10624.1	16715.4	7221.69	15847.5	10342.3	15766.3	16168.9	10783.7	6742.78	10501.9	15091.1	15014.4	12922.1	14343.8	17067.8	18965.8	16854.6	17374.9	14280.3	14559.1	15972.6	15940.4	11253.2	15983.7	13508	12768.5	14757.1	15053.4	15410.3	13233.6
	8992.98	10107	10718.8	9964.58	10044.2	9972.3	11656.3	12116.9	11221.1	12733.7	10223.5	15596	18833.1	16953.5	6803.96	7311.6	17377.6	14520.9	18538.6	10632.8	16730.5	7225.3	15869.6	10349.4	15779.8	16183.7	10796.3	6747.13	10506.5	15109.2	15034.3	12928.1	14354.5	17086.1	18987.9	16877.2	17398.9	14303.5	14585	15994.6	15961.1	11261.1	16009.3	13526.5	12788.5	14779.2	15078	15435.5	13255.1
	9007.83	10125.1	10736.2	9977.61	10057.6	9986.68	11670.4	12135.8	11236.7	12749.5	10237.2	15612.1	18851.5	16976.4	6809.59	7314.78	17390	14536.4	18551.7	10641.5	16745.7	7228.92	15891.7	10356.6	15793.3	16198.6	10809	6751.48	10511.1	15127.5	15054.2	12934.2	14365.2	17104.5	19010.2	16899.9	17423	14326.7	14611	16016.7	15981.9	11269	16034.9	13544.9	12808.6	14801.4	15102.7	15460.7	13276.6
	9022.71	10143.3	10753.6	9990.67	10071.1	10001.1	11684.5	12154.8	11252.4	12765.3	10251	15628.2	18869.9	16999.3	6815.25	7317.97	17402.5	14552	18564.8	10650.2	16761	7232.54	15913.9	10363.8	15806.9	16213.6	10821.7	6755.84	10515.8	15145.8	15074.1	12940.3	14376	17122.9	19032.4	16922.7	17447.2	14350.1	14637.1	16038.8	16002.7	11277	16060.6	13563.4	12828.7	14823.6	15127.4	15486.1	13298.1
	9037.63	10161.6	10771.1	10003.8	10084.6	10015.6	11698.8	12173.9	11268.2	12781.2	10264.7	15644.4	18888.5	17022.3	6820.93	7321.18	17415	14567.5	18578.1	10658.9	16776.4	7236.16	15936.1	10371	15820.5	16228.5	10834.3	6760.21	10520.4	15164.2	15094.1	12946.4	14386.8	17141.4	19054.7	16945.6	17471.4	14373.5	14663.2	16061	16023.6	11285.1	16086.4	13581.9	12848.8	14845.9	15152.3	15511.5	13319.7
	9052.59	10179.9	10788.6	10016.9	10098.1	10030.2	11713.1	12193.1	11284	12797.2	10278.5	15660.7	18907.1	17045.3	6826.63	7324.39	17427.6	14583.2	18591.4	10667.7	16791.9	7239.79	15958.4	10378.2	15834.2	16243.6	10846.9	6764.59	10525.1	15182.7	15114.1	12952.5	14397.6	17159.9	19077.1	16968.6	17495.7	14396.9	14689.3	16083.3	16044.5	11293.1	16112.2	13600.4	12868.9	14868.3	15177.3	15537	13341.3
	9067.57	10198.3	10806.2	10030.1	10111.7	10044.8	11727.4	12212.4	11300	12813.3	10292.3	15677.1	18925.8	17068.4	6832.36	7327.62	17440.3	14598.8	18604.8	10676.5	16807.4	7243.43	15980.8	10385.4	15847.9	16258.7	10859.6	6768.98	10529.7	15201.3	15134.1	12958.6	14408.5	17178.5	19099.5	16991.7	17520.1	14420.5	14715.6	16105.6	16065.4	11301.2	16138.2	13619	12889	14890.7	15202.3	15562.6	13363
	9082.6	10216.8	10823.8	10043.3	10125.2	10059.5	11741.9	12231.7	11316	12829.4	10306.2	15693.6	18944.6	17091.5	6838.11	7330.85	17453	14614.5	18618.3	10685.3	16822.9	7247.06	16003.2	10392.6	15861.6	16273.8	10872.2	6773.38	10534.4	15220.1	15154.1	12964.7	14419.4	17197.2	19121.9	17014.9	17544.5	14444.1	14741.9	16128	16086.5	11309.4	16164.2	13637.6	12909.1	14913.2	15227.4	15588.3	13384.6
	9097.65	10235.3	10841.4	10056.5	10138.9	10074.2	11756.4	12251.2	11332	12845.7	10320	15710.2	18963.4	17114.6	6843.88	7334.1	17465.8	14630.1	18631.8	10694.1	16838.6	7250.71	16025.6	10399.9	15875.3	16289	10884.9	6777.79	10539	15238.9	15174.1	12970.9	14430.3	17215.9	19144.4	17038.1	17569	14467.8	14768.2	16150.5	16107.5	11317.6	16190.3	13656.3	12929.2	14935.7	15252.7	15614	13406.3
	9112.74	10253.8	10859.1	10069.7	10152.5	10089	11771	12270.7	11348.2	12862	10333.9	15726.8	18982.3	17137.8	6849.67	7337.37	17478.7	14645.8	18645.5	10702.9	16854.3	7254.35	16048.1	10407.1	15889.1	16304.3	10897.5	6782.2	10543.7	15257.8	15194.1	12977	14441.3	17234.6	19167	17061.4	17593.6	14491.6	14794.6	16173.1	16128.6	11325.8	16216.5	13675	12949.3	14958.3	15278	15639.9	13428.1
	9127.86	10272.4	10876.8	10083	10166.2	10103.8	11785.6	12290.4	11364.4	12878.4	10347.8	15743.6	19001.3	17161	6855.49	7340.64	17491.6	14661.6	18659.2	10711.8	16870.1	7258	16070.7	10414.4	15902.9	16319.6	10910.1	6786.63	10548.4	15276.9	15214.2	12983.2	14452.4	17253.4	19189.5	17084.9	17618.3	14515.5	14821.1	16195.7	16149.7	11334	16242.8	13693.7	12969.4	14981	15303.4	15665.8	13449.9
	9143.01	10291.1	10894.6	10096.3	10180	10118.7	11800.3	12310.1	11380.7	12894.8	10361.7	15760.4	19020.3	17184.2	6861.33	7343.92	17504.6	14677.3	18673	10720.7	16885.9	7261.66	16093.3	10421.6	15916.7	16334.9	10922.7	6791.06	10553	15296	15234.3	12989.4	14463.5	17272.3	19212.1	17108.4	17643	14539.4	14847.6	16218.5	16170.9	11342.3	16269.1	13712.5	12989.5	15003.7	15328.8	15691.8	13471.7
	9158.19	10309.8	10912.4	10109.7	10193.7	10133.7	11815.1	12329.9	11397	12911.4	10375.7	15777.3	19039.4	17207.5	6867.19	7347.22	17517.6	14693.1	18686.9	10729.6	16901.9	7265.31	16116	10428.9	15930.6	16350.3	10935.4	6795.5	10557.7	15315.2	15254.4	12995.5	14474.6	17291.2	19234.8	17132	17667.8	14563.4	14874.2	16241.2	16192.2	11350.6	16295.6	13731.2	13009.6	15026.4	15354.4	15717.9	13493.5
	9173.4	10328.6	10930.2	10123.1	10207.5	10148.7	11830	12349.8	11413.4	12928	10389.6	15794.4	19058.6	17230.8	6873.07	7350.53	17530.7	14708.9	18700.8	10738.6	16917.8	7268.98	16138.7	10436.2	15944.5	16365.8	10948	6799.95	10562.4	15334.6	15274.5	13001.7	14485.7	17310.1	19257.5	17155.6	17692.7	14587.5	14900.8	16264.1	16213.4	11359	16322.1	13750	13029.7	15049.2	15380	15744	13515.4
	9188.64	10347.4	10948.1	10136.5	10221.3	10163.8	11844.9	12369.8	11429.9	12944.7	10403.6	15811.5	19077.9	17254.2	6878.98	7353.85	17543.9	14724.7	18714.8	10747.5	16933.9	7272.64	16161.4	10443.5	15958.4	16381.3	10960.6	6804.4	10567.1	15354	15294.6	13007.9	14496.9	17329.1	19280.2	17179.4	17717.6	14611.6	14927.5	16287	16234.7	11367.4	16348.7	13768.9	13049.7	15072.1	15405.8	15770.3	13537.3
	9203.92	10366.3	10966	10149.9	10235.2	10178.9	11860	12389.9	11446.5	12961.5	10417.6	15828.7	19097.2	17277.5	6884.9	7357.18	17557.1	14740.5	18728.9	10756.5	16950	7276.31	16184.2	10450.8	15972.4	16396.9	10973.2	6808.86	10571.7	15373.6	15314.7	13014.1	14508.1	17348.2	19303	17203.2	17742.6	14635.9	14954.2	16310	16256.1	11375.8	16375.3	13787.8	13069.8	15095	15431.6	15796.6	13559.2
	9219.22	10385.3	10984	10163.4	10249.1	10194.1	11875	12410.1	11463.1	12978.3	10431.6	15845.9	19116.6	17300.9	6890.85	7360.52	17570.4	14756.3	18743.1	10765.5	16966.2	7279.98	16207.1	10458.1	15986.4	16412.5	10985.7	6813.33	10576.4	15393.2	15334.9	13020.4	14519.4	17367.3	19325.8	17227.2	17767.6	14660.2	14981	16333	16277.5	11384.2	16402.1	13806.6	13089.8	15117.9	15457.5	15823	13581.1
	9234.54	10404.3	11001.9	10176.8	10263	10209.3	11890.2	12430.4	11479.8	12995.3	10445.6	15863.3	19136	17324.4	6896.82	7363.88	17583.7	14772.2	18757.4	10774.5	16982.4	7283.65	16230	10465.4	16000.4	16428.1	10998.3	6817.81	10581.1	15413	15355	13026.6	14530.7	17386.5	19348.6	17251.2	17792.8	14684.5	15007.8	16356.1	16298.9	11392.7	16428.9	13825.6	13109.9	15140.9	15483.4	15849.4	13603.1
	9249.9	10423.3	11019.9	10190.4	10276.9	10224.6	11905.4	12450.8	11496.6	13012.3	10459.7	15880.8	19155.5	17347.9	6902.81	7367.24	17597.1	14788.1	18771.7	10783.6	16998.7	7287.33	16252.9	10472.7	16014.4	16443.8	11010.9	6822.29	10585.8	15432.8	15375.2	13032.9	14542	17405.7	19371.5	17275.3	17817.9	14709	15034.7	16379.3	16320.4	11401.2	16455.8	13844.5	13129.9	15164	15509.5	15876	13625.1
	9265.28	10442.4	11038	10203.9	10290.9	10240	11920.7	12471.2	11513.4	13029.3	10473.7	15898.3	19175.1	17371.4	6908.83	7370.62	17610.5	14803.9	18786.1	10792.6	17015.1	7291.01	16275.9	10480	16028.5	16459.6	11023.5	6826.78	10590.5	15452.8	15395.4	13039.1	14553.4	17424.9	19394.4	17299.4	17843.2	14733.5	15061.7	16402.6	16341.9	11409.8	16482.7	13863.5	13149.9	15187.1	15535.6	15902.6	13647.1
	9280.69	10461.6	11056.1	10217.5	10304.9	10255.4	11936	12491.7	11530.3	13046.5	10487.8	15916	19194.7	17394.9	6914.86	7374.01	17624	14819.9	18800.5	10801.7	17031.5	7294.69	16298.9	10487.3	16042.6	16475.4	11036	6831.28	10595.2	15472.8	15415.6	13045.4	14564.8	17444.2	19417.3	17323.7	17868.5	14758	15088.6	16425.9	16363.5	11418.4	16509.7	13882.5	13170	15210.2	15561.8	15929.3	13669.1
	9296.12	10480.8	11074.2	10231.1	10319	10270.8	11951.4	12512.4	11547.3	13063.7	10501.9	15933.7	19214.4	17418.5	6920.91	7377.41	17637.6	14835.8	18815.1	10810.8	17048	7298.37	16322	10494.7	16056.7	16491.2	11048.5	6835.79	10599.9	15492.9	15435.8	13051.6	14576.3	17463.6	19440.3	17348	17893.9	14782.7	15115.7	16449.3	16385	11427	16536.8	13901.5	13189.9	15233.4	15588.1	15956	13691.2
	9311.58	10500	11092.3	10244.7	10333	10286.3	11966.9	12533.1	11564.3	13081	10516	15951.5	19234.2	17442.1	6926.99	7380.82	17651.2	14851.7	18829.7	10819.9	17064.6	7302.06	16345.1	10502	16070.8	16507.1	11061.1	6840.3	10604.6	15513.2	15456	13057.9	14587.7	17482.9	19463.3	17372.4	17919.3	14807.4	15142.8	16472.7	16406.7	11435.7	16564	13920.6	13209.9	15256.7	15614.5	15982.9	13713.3
	9327.07	10519.3	11110.5	10258.3	10347.1	10301.9	11982.5	12553.9	11581.4	13098.3	10530.1	15969.4	19254	17465.7	6933.09	7384.24	17664.9	14867.7	18844.4	10829.1	17081.2	7305.75	16368.3	10509.3	16085	16523	11073.6	6844.81	10609.3	15533.5	15476.2	13064.2	14599.3	17502.4	19486.4	17396.9	17944.8	14832.2	15169.9	16496.2	16428.3	11444.4	16591.3	13939.6	13229.9	15280	15640.9	16009.8	13735.4
	9342.58	10538.7	11128.7	10272	10361.2	10317.5	11998.1	12574.8	11598.6	13115.8	10544.3	15987.3	19273.9	17489.3	6939.2	7387.67	17678.6	14883.6	18859.1	10838.3	17097.9	7309.44	16391.5	10516.7	16099.2	16539	11086.1	6849.34	10614	15554	15496.5	13070.5	14610.8	17521.9	19509.4	17421.5	17970.4	14857	15197.1	16519.8	16450	11453.1	16618.6	13958.7	13249.9	15303.3	15667.4	16036.8	13757.5
	9358.11	10558.1	11146.9	10285.7	10375.4	10333.1	12013.7	12595.7	11615.8	13133.3	10558.4	16005.4	19293.8	17513	6945.34	7391.12	17692.4	14899.6	18873.9	10847.4	17114.6	7313.13	16414.8	10524	16113.5	16555	11098.6	6853.86	10618.7	15574.5	15516.7	13076.8	14622.4	17541.4	19532.5	17446.2	17996	14882	15224.3	16543.4	16471.7	11461.8	16646	13977.8	13269.8	15326.7	15694	16063.8	13779.7
	9373.66	10577.5	11165.2	10299.4	10389.5	10348.9	12029.5	12616.8	11633.1	13150.9	10572.6	16023.6	19313.8	17536.7	6951.49	7394.57	17706.2	14915.6	18888.8	10856.6	17131.4	7316.82	16438.1	10531.4	16127.7	16571.1	11111.1	6858.4	10623.4	15595.1	15536.9	13083.1	14634	17560.9	19555.7	17470.9	18021.6	14906.9	15251.5	16567.1	16493.5	11470.6	16673.4	13997	13289.7	15350.1	15720.7	16091	13801.8
	9389.24	10597	11183.5	10313.2	10403.7	10364.6	12045.3	12638	11650.5	13168.5	10586.8	16041.8	19333.9	17560.4	6957.67	7398.04	17720.1	14931.6	18903.8	10865.9	17148.2	7320.52	16461.4	10538.8	16142	16587.2	11123.5	6862.94	10628.1	15615.8	15557.2	13089.5	14645.7	17580.6	19578.8	17495.7	18047.4	14932	15278.9	16590.9	16515.3	11479.4	16700.9	14016.1	13309.6	15373.6	15747.5	16118.1	13824
	9404.84	10616.6	11201.8	10326.9	10417.9	10380.4	12061.2	12659.2	11667.9	13186.2	10601	16060.1	19354	17584.2	6963.87	7401.52	17734	14947.6	18918.8	10875.1	17165.1	7324.21	16484.8	10546.1	16156.3	16603.3	11136	6867.48	10632.7	15636.7	15577.4	13095.8	14657.4	17600.2	19602	17520.6	18073.1	14957.1	15306.2	16614.7	16537.1	11488.2	16728.5	14035.3	13329.5	15397.1	15774.3	16145.4	13846.2
	9420.46	10636.2	11220.1	10340.7	10432.2	10396.3	12077.1	12680.5	11685.4	13204	10615.2	16078.5	19374.1	17608	6970.08	7405.01	17748	14963.6	18933.9	10884.4	17182.1	7327.91	16508.2	10553.5	16170.7	16619.5	11148.4	6872.03	10637.4	15657.6	15597.7	13102.1	14669.1	17619.9	19625.2	17545.5	18099	14982.3	15333.6	16638.5	16559	11497.1	16756.1	14054.5	13349.4	15420.7	15801.2	16172.7	13868.4
	9436.1	10655.8	11238.5	10354.5	10446.4	10412.2	12093.1	12701.9	11703	13221.9	10629.4	16097	19394.3	17631.8	6976.32	7408.51	17762	14979.7	18949.1	10893.7	17199.1	7331.61	16531.6	10560.9	16185	16635.8	11160.8	6876.59	10642.1	15678.6	15617.9	13108.5	14680.9	17639.6	19648.5	17570.6	18124.9	15007.5	15361	16662.5	16580.8	11506	16783.9	14073.7	13369.2	15444.3	15828.1	16200.1	13890.7
	9451.76	10675.5	11256.9	10368.3	10460.7	10428.2	12109.2	12723.4	11720.6	13239.8	10643.6	16115.6	19414.6	17655.6	6982.57	7412.02	17776.1	14995.7	18964.3	10903	17216.2	7335.31	16555.1	10568.3	16199.4	16652.1	11173.2	6881.15	10646.8	15699.7	15638.2	13114.8	14692.7	17659.4	19671.7	17595.7	18150.8	15032.9	15388.5	16686.5	16602.7	11514.9	16811.6	14092.9	13389	15468	15855.2	16227.6	13912.9
	9467.45	10695.2	11275.3	10382.2	10475	10444.2	12125.3	12744.9	11738.3	13257.8	10657.9	16134.2	19434.9	17679.4	6988.85	7415.54	17790.2	15011.8	18979.6	10912.3	17233.3	7339.01	16578.6	10575.6	16213.8	16668.4	11185.6	6885.72	10651.5	15720.9	15658.5	13121.2	14704.5	17679.2	19695	17620.8	18176.8	15058.2	15416	16710.5	16624.7	11523.9	16839.5	14112.2	13408.8	15491.7	15882.3	16255.1	13935.2
	9483.15	10715	11293.7	10396.1	10489.3	10460.2	12141.5	12766.6	11756	13275.9	10672.1	16152.9	19455.3	17703.3	6995.14	7419.07	17804.3	15027.8	18995	10921.6	17250.5	7342.71	16602.2	10583	16228.3	16684.7	11198	6890.29	10656.2	15742.2	15678.7	13127.6	14716.3	17699.1	19718.3	17646.1	18202.9	15083.7	15443.6	16734.6	16646.7	11532.9	16867.4	14131.4	13428.6	15515.4	15909.5	16282.7	13957.5
	9498.88	10734.8	11312.2	10410	10503.7	10476.3	12157.7	12788.3	11773.8	13294	10686.4	16171.8	19475.7	17727.2	7001.45	7422.61	17818.6	15043.9	19010.4	10931	17267.7	7346.41	16625.8	10590.4	16242.7	16701.1	11210.4	6894.86	10660.9	15763.5	15699	13133.9	14728.2	17719	19741.7	17671.4	18229	15109.2	15471.2	16758.8	16668.7	11541.9	16895.3	14150.7	13448.4	15539.2	15936.7	16310.4	13979.8
	9514.63	10754.7	11330.7	10423.9	10518.1	10492.5	12174	12810.1	11791.7	13312.2	10700.7	16190.6	19496.2	17751.1	7007.79	7426.16	17832.8	15060	19025.9	10940.4	17285	7350.11	16649.4	10597.8	16257.2	16717.6	11222.7	6899.44	10665.6	15785	15719.3	13140.3	14740.1	17738.9	19765.1	17696.8	18255.1	15134.7	15498.8	16783	16690.7	11550.9	16923.4	14170	13468.1	15563	15964	16338.1	14002.1
	9530.39	10774.6	11349.2	10437.8	10532.5	10508.7	12190.4	12832	11809.6	13330.5	10714.9	16209.6	19516.7	17775.1	7014.14	7429.73	17847.1	15076.1	19041.5	10949.8	17302.4	7353.81	16673.1	10605.2	16271.7	16734.1	11235	6904.02	10670.3	15806.6	15739.5	13146.7	14752.1	17758.9	19788.4	17722.3	18281.4	15160.4	15526.4	16807.2	16712.7	11560	16951.4	14189.3	13487.8	15586.9	15991.4	16365.9	14024.4
	9546.18	10794.5	11367.8	10451.8	10546.9	10524.9	12206.8	12854	11827.6	13348.8	10729.2	16228.7	19537.3	17799	7020.5	7433.3	17861.5	15092.2	19057.1	10959.2	17319.8	7357.51	16696.8	10612.6	16286.3	16750.6	11247.3	6908.61	10675	15828.2	15759.8	13153.1	14764.1	17778.9	19811.9	17747.8	18307.6	15186.1	15554.2	16831.5	16734.8	11569.1	16979.6	14208.6	13507.5	15610.8	16018.9	16393.7	14046.8
	9561.99	10814.5	11386.3	10465.7	10561.3	10541.2	12223.3	12876.1	11845.6	13367.2	10743.5	16247.8	19558	17823	7026.89	7436.88	17875.9	15108.3	19072.8	10968.6	17337.2	7361.21	16720.5	10620	16300.8	16767.1	11259.6	6913.2	10679.7	15850	15780.1	13159.5	14776.1	17799	19835.3	17773.4	18333.9	15211.8	15581.9	16855.9	16756.9	11578.2	17007.8	14228	13527.1	15634.7	16046.4	16421.6	14069.1
	9577.82	10834.5	11404.9	10479.7	10575.8	10557.6	12239.8	12898.2	11863.8	13385.7	10757.8	16267	19578.6	17847	7033.3	7440.47	17890.3	15124.4	19088.5	10978	17354.7	7364.92	16744.3	10627.4	16315.4	16783.7	11271.9	6917.79	10684.4	15871.8	15800.3	13165.9	14788.1	17819.1	19858.7	17799.1	18360.3	15237.6	15609.7	16880.3	16779.1	11587.4	17036.1	14247.3	13546.8	15658.7	16074	16449.6	14091.5
	9593.66	10854.6	11423.5	10493.7	10590.2	10574	12256.4	12920.4	11881.9	13404.2	10772.2	16286.3	19599.4	17871	7039.72	7444.08	17904.8	15140.5	19104.3	10987.5	17372.3	7368.62	16768.1	10634.8	16330	16800.4	11284.1	6922.39	10689	15893.7	15820.6	13172.3	14800.2	17839.2	19882.2	17824.9	18386.7	15263.5	15637.5	16904.8	16801.2	11596.6	17064.4	14266.7	13566.4	15682.7	16101.7	16477.6	14113.9
	9609.53	10874.7	11442.1	10507.8	10604.7	10590.4	12273.1	12942.7	11900.1	13422.8	10786.5	16305.7	19620.1	17895.1	7046.16	7447.69	17919.3	15156.6	19120.2	10997	17389.9	7372.32	16791.9	10642.2	16344.7	16817	11296.3	6926.99	10693.7	15915.7	15840.9	13178.7	14812.3	17859.3	19905.7	17850.7	18413.2	15289.4	15665.3	16929.3	16823.4	11605.8	17092.7	14286.1	13585.9	15706.7	16129.4	16505.7	14136.3
	9625.41	10894.9	11460.8	10521.8	10619.2	10606.9	12289.8	12965.1	11918.4	13441.5	10800.8	16325.1	19641	17919.1	7052.62	7451.31	17933.8	15172.7	19136.2	11006.5	17407.5	7376.02	16815.7	10649.6	16359.3	16833.7	11308.5	6931.6	10698.4	15937.8	15861.1	13185.1	14824.4	17879.5	19929.2	17876.6	18439.7	15315.4	15693.2	16953.8	16845.6	11615	17121.2	14305.5	13605.5	15730.8	16157.2	16533.9	14158.7
	9641.31	10915.1	11479.5	10535.9	10633.8	10623.4	12306.6	12987.6	11936.8	13460.2	10815.2	16344.7	19661.8	17943.2	7059.1	7454.94	17948.4	15188.9	19152.2	11016	17425.2	7379.72	16839.6	10657	16374	16850.5	11320.7	6936.2	10703.1	15960	15881.4	13191.6	14836.6	17899.7	19952.7	17902.6	18466.2	15341.5	15721.1	16978.5	16867.8	11624.2	17149.7	14324.9	13625	15754.9	16185	16562.1	14181.1
	9657.23	10935.3	11498.1	10550	10648.3	10640	12323.4	13010.1	11955.2	13479	10829.5	16364.3	19682.7	17967.3	7065.59	7458.59	17963.1	15205	19168.2	11025.5	17443	7383.41	16863.5	10664.4	16388.7	16867.3	11332.9	6940.81	10707.7	15982.3	15901.6	13198	14848.8	17920	19976.3	17928.6	18492.8	15367.6	15749	17003.1	16890.1	11633.5	17178.2	14344.3	13644.5	15779.1	16213	16590.3	14203.5
	9673.17	10955.6	11516.9	10564.1	10662.9	10656.6	12340.3	13032.7	11973.6	13497.8	10843.9	16384	19703.7	17991.4	7072.11	7462.24	17977.7	15221.1	19184.3	11035.1	17460.8	7387.11	16887.5	10671.8	16403.4	16884.1	11345	6945.43	10712.4	16004.6	15921.9	13204.4	14861	17940.3	19999.8	17954.7	18519.5	15393.7	15777	17027.8	16912.3	11642.8	17206.8	14363.7	13663.9	15803.3	16241	16618.7	14225.9
	9689.13	10975.9	11535.6	10578.2	10677.4	10673.3	12357.3	13055.4	11992.1	13516.7	10858.3	16403.7	19724.7	18015.5	7078.64	7465.9	17992.5	15237.3	19200.5	11044.6	17478.6	7390.8	16911.5	10679.2	16418.2	16900.9	11357.2	6950.04	10717.1	16027.1	15942.1	13210.8	14873.3	17960.6	20023.4	17980.8	18546.2	15419.9	15805	17052.6	16934.6	11652.1	17235.4	14383.2	13683.4	15827.5	16269	16647	14248.3
	9705.1	10996.2	11554.3	10592.3	10692	10690	12374.3	13078.2	12010.7	13535.7	10872.6	16423.6	19745.8	18039.7	7085.18	7469.57	18007.2	15253.4	19216.8	11054.2	17496.5	7394.5	16935.4	10686.6	16432.9	16917.8	11369.2	6954.66	10721.7	16049.6	15962.4	13217.3	14885.5	17981	20047	18007.1	18572.9	15446.2	15833	17077.3	16956.9	11661.5	17264.1	14402.6	13702.7	15851.7	16297.1	16675.5	14270.8
	9721.09	11016.6	11573.1	10606.4	10706.6	10706.7	12391.3	13101.1	12029.3	13554.7	10887	16443.5	19766.9	18063.8	7091.75	7473.25	18022	15269.5	19233.1	11063.8	17514.5	7398.19	16959.5	10694	16447.7	16934.7	11381.3	6959.28	10726.4	16072.2	15982.6	13223.7	14897.8	18001.4	20070.6	18033.4	18599.7	15472.6	15861.1	17102.2	16979.2	11670.9	17292.9	14422.1	13722.1	15876	16325.3	16703.9	14293.2
	9737.1	11037	11591.8	10620.6	10721.2	10723.5	12408.4	13124	12048	13573.8	10901.4	16463.4	19788	18088	7098.33	7476.94	18036.8	15285.7	19249.4	11073.4	17532.4	7401.88	16983.5	10701.4	16462.5	16951.7	11393.4	6963.9	10731	16094.9	16002.8	13230.1	14910.2	18021.8	20094.2	18059.7	18626.5	15498.9	15889.1	17127.1	17001.6	11680.3	17321.6	14441.5	13741.4	15900.3	16353.5	16732.5	14315.7
	9753.12	11057.5	11610.6	10634.8	10735.9	10740.4	12425.6	13147	12066.7	13593	10915.8	16483.5	19809.2	18112.2	7104.93	7480.63	18051.7	15301.8	19265.8	11083.1	17550.5	7405.57	17007.6	10708.8	16477.3	16968.6	11405.4	6968.52	10735.7	16117.7	16023	13236.6	14922.5	18042.2	20117.8	18086.1	18653.4	15525.4	15917.2	17152	17023.9	11689.7	17350.5	14461	13760.7	15924.7	16381.8	16761.1	14338.1
	9769.16	11077.9	11629.4	10648.9	10750.5	10757.2	12442.8	13170.1	12085.5	13612.2	10930.2	16503.6	19830.4	18136.4	7111.54	7484.34	18066.6	15318	19282.3	11092.7	17568.5	7409.26	17031.7	10716.2	16492.2	16985.7	11417.4	6973.14	10740.3	16140.5	16043.2	13243	14934.9	18062.7	20141.5	18112.6	18680.3	15551.9	15945.4	17176.9	17046.3	11699.1	17379.4	14480.5	13780	15949.1	16410.1	16789.7	14360.6
	9785.22	11098.5	11648.2	10663.1	10765.2	10774.2	12460.1	13193.2	12104.3	13631.4	10944.6	16523.8	19851.6	18160.6	7118.17	7488.05	18081.5	15334.1	19298.8	11102.3	17586.7	7412.94	17055.8	10723.6	16507	17002.7	11429.4	6977.77	10744.9	16163.5	16063.4	13249.5	14947.3	18083.2	20165.1	18139.2	18707.2	15578.4	15973.5	17201.9	17068.7	11708.6	17408.3	14500	13799.2	15973.5	16438.5	16818.4	14383.1
	9801.29	11119	11667.1	10677.3	10779.9	10791.1	12477.5	13216.5	12123.2	13650.8	10959	16544.1	19872.9	18184.8	7124.82	7491.78	18096.5	15350.2	19315.4	11112	17604.8	7416.62	17080	10731	16521.9	17019.8	11441.3	6982.4	10749.6	16186.5	16083.6	13255.9	14959.8	18103.7	20188.8	18165.8	18734.2	15605	16001.7	17227	17091.1	11718.1	17437.3	14519.5	13818.4	15997.9	16467	16847.1	14405.5
	9817.38	11139.6	11685.9	10691.6	10794.5	10808.1	12494.8	13239.8	12142.2	13670.1	10973.4	16564.5	19894.3	18209.1	7131.48	7495.51	18111.5	15366.4	19332.1	11121.7	17623	7420.3	17104.1	10738.4	16536.8	17036.9	11453.2	6987.03	10754.2	16209.6	16103.8	13262.3	14972.2	18124.3	20212.5	18192.5	18761.2	15631.7	16029.9	17252.1	17113.5	11727.6	17466.3	14539	13837.5	16022.4	16495.5	16875.9	14428
	9833.48	11160.2	11704.8	10705.8	10809.2	10825.2	12512.3	13263.1	12161.1	13689.6	10987.8	16584.9	19915.6	18233.3	7138.16	7499.25	18126.5	15382.5	19348.8	11131.4	17641.3	7423.98	17128.3	10745.8	16551.8	17054	11465.1	6991.65	10758.8	16232.8	16124	13268.8	14984.7	18144.9	20236.1	18219.2	18788.3	15658.4	16058.2	17277.2	17135.9	11737.1	17495.4	14558.5	13856.6	16046.9	16524.1	16904.8	14450.5
	9849.6	11180.9	11723.6	10720	10823.9	10842.3	12529.8	13286.6	12180.2	13709.1	11002.2	16605.4	19937.1	18257.6	7144.86	7503	18141.5	15398.7	19365.5	11141.1	17659.5	7427.66	17152.5	10753.2	16566.7	17071.2	11477	6996.28	10763.4	16256	16144.1	13275.2	14997.2	18165.5	20259.8	18246	18815.4	15685.1	16086.4	17302.3	17158.4	11746.6	17524.5	14578	13875.7	16071.4	16552.7	16933.7	14473
	9865.73	11201.6	11742.5	10734.3	10838.7	10859.4	12547.3	13310.1	12199.3	13728.6	11016.7	16625.9	19958.5	18281.9	7151.57	7506.76	18156.6	15414.8	19382.3	11150.8	17677.9	7431.33	17176.8	10760.5	16581.7	17088.4	11488.8	7000.91	10768	16279.4	16164.3	13281.7	15009.7	18186.1	20283.5	18272.8	18842.5	15711.9	16114.7	17327.5	17180.8	11756.2	17553.7	14597.5	13894.7	16095.9	16581.4	16962.6	14495.4
	9881.88	11222.3	11761.4	10748.6	10853.4	10876.6	12564.9	13333.7	12218.4	13748.2	11031.1	16646.6	19980	18306.2	7158.3	7510.53	18171.7	15430.9	19399.2	11160.6	17696.2	7435	17201	10767.9	16596.6	17105.6	11500.6	7005.54	10772.6	16302.8	16184.4	13288.1	15022.3	18206.8	20307.2	18299.8	18869.7	15738.8	16143	17352.7	17203.3	11765.8	17582.9	14617	13913.7	16120.5	16610.1	16991.6	14517.9
	9898.04	11243.1	11780.3	10762.8	10868.1	10893.8	12582.5	13357.4	12237.6	13767.9	11045.5	16667.3	20001.5	18330.5	7165.04	7514.3	18186.9	15447	19416.1	11170.3	17714.6	7438.66	17225.3	10775.3	16611.6	17122.9	11512.4	7010.17	10777.2	16326.3	16204.5	13294.6	15034.9	18227.5	20330.9	18326.7	18896.9	15765.7	16171.3	17378	17225.8	11775.4	17612.1	14636.5	13932.6	16145.1	16638.9	17020.6	14540.4
	9914.21	11263.8	11799.2	10777.1	10882.9	10911	12600.2	13381.1	12256.9	13787.6	11060	16688	20023.1	18354.8	7171.8	7518.09	18202.1	15463.1	19433.1	11180.1	17733.1	7442.32	17249.6	10782.7	16626.7	17140.2	11524.2	7014.8	10781.8	16349.9	16224.6	13301	15047.5	18248.2	20354.6	18353.8	18924.2	15792.6	16199.6	17403.3	17248.3	11785	17641.4	14656	13951.5	16169.7	16667.8	17049.7	14562.9
	9930.4	11284.6	11818.1	10791.4	10897.6	10928.3	12618	13404.9	12276.2	13807.4	11074.4	16708.9	20044.7	18379.1	7178.57	7521.88	18217.3	15479.3	19450.1	11189.9	17751.6	7445.98	17273.9	10790	16641.7	17157.5	11535.9	7019.44	10786.4	16373.5	16244.7	13307.4	15060.1	18268.9	20378.3	18380.9	18951.5	15819.7	16227.9	17428.6	17270.8	11794.6	17670.7	14675.6	13970.3	16194.4	16696.7	17078.8	14585.3
	9946.6	11305.5	11837	10805.7	10912.4	10945.6	12635.7	13428.8	12295.5	13827.2	11088.8	16729.8	20066.3	18403.4	7185.36	7525.68	18232.5	15495.4	19467.2	11199.7	17770.1	7449.64	17298.2	10797.4	16656.7	17174.8	11547.6	7024.06	10791	16397.3	16264.8	13313.9	15072.8	18289.7	20402.1	18408	18978.8	15846.7	16256.3	17453.9	17293.3	11804.3	17700	14695.1	13989.1	16219.1	16725.6	17107.9	14607.8
	9962.82	11326.3	11856	10820	10927.2	10963	12653.6	13452.8	12314.9	13847.1	11103.3	16750.8	20087.9	18427.7	7192.16	7529.49	18247.7	15511.5	19484.3	11209.5	17788.6	7453.29	17322.5	10804.8	16671.8	17192.2	11559.2	7028.69	10795.6	16421.1	16284.8	13320.3	15085.4	18310.5	20425.8	18435.2	19006.1	15873.8	16284.7	17479.3	17315.8	11814	17729.4	14714.6	14007.9	16243.7	16754.6	17137.1	14630.3
	9979.04	11347.2	11874.9	10834.3	10941.9	10980.4	12671.5	13476.8	12334.4	13867	11117.7	16771.8	20109.6	18452.1	7198.98	7533.3	18263	15527.6	19501.5	11219.3	17807.2	7456.94	17346.9	10812.1	16686.9	17209.6	11570.8	7033.32	10800.1	16444.9	16304.9	13326.8	15098.1	18331.2	20449.5	18462.5	19033.5	15900.9	16313.1	17504.7	17338.3	11823.6	17758.8	14734.2	14026.6	16268.5	16783.6	17166.4	14652.8
	9995.28	11368.2	11893.8	10848.6	10956.7	10997.8	12689.4	13500.9	12353.9	13887	11132.1	16792.9	20131.3	18476.4	7205.81	7537.12	18278.3	15543.6	19518.7	11229.1	17825.9	7460.58	17371.2	10819.5	16702	17227	11582.4	7037.95	10804.7	16468.9	16324.9	13333.2	15110.8	18352.1	20473.2	18489.8	19060.9	15928.1	16341.5	17530.1	17360.8	11833.4	17788.3	14753.7	14045.3	16293.2	16812.7	17195.6	14675.2
	10011.5	11389.1	11912.8	10863	10971.5	11015.3	12707.4	13525	12373.4	13907	11146.6	16814.1	20153.1	18500.8	7212.66	7540.96	18293.6	15559.7	19536	11238.9	17844.5	7464.22	17395.6	10826.8	16717.1	17244.4	11594	7042.58	10809.2	16492.9	16344.9	13339.6	15123.6	18372.9	20496.9	18517.2	19088.4	15955.4	16369.9	17555.6	17383.4	11843.1	17817.8	14773.2	14063.9	16318	16841.8	17225	14697.7
	10027.8	11410.1	11931.7	10877.3	10986.3	11032.8	12725.4	13549.3	12393	13927	11161	16835.3	20174.9	18525.1	7219.52	7544.79	18309	15575.8	19553.3	11248.8	17863.2	7467.85	17420	10834.2	16732.2	17261.9	11605.5	7047.2	10813.8	16517	16364.9	13346.1	15136.3	18393.8	20520.6	18544.6	19115.9	15982.6	16398.3	17581.1	17405.9	11852.8	17847.3	14792.7	14082.5	16342.7	16871	17254.3	14720.1
	10044.1	11431.1	11950.7	10891.6	11001.1	11050.4	12743.5	13573.6	12412.6	13947.2	11175.4	16856.6	20196.7	18549.5	7226.39	7548.64	18324.4	15591.8	19570.7	11258.6	17882	7471.48	17444.4	10841.5	16747.4	17279.4	11617	7051.83	10818.3	16541.2	16384.8	13352.5	15149.1	18414.6	20544.3	18572.1	19143.4	16010	16426.8	17606.6	17428.5	11862.6	17876.9	14812.3	14101	16367.5	16900.3	17283.7	14742.6
	10060.4	11452.1	11969.7	10906	11015.9	11068	12761.6	13597.9	12432.3	13967.3	11189.9	16878	20218.5	18573.8	7233.28	7552.49	18339.7	15607.9	19588.1	11268.5	17900.7	7475.11	17468.8	10848.8	16762.5	17296.9	11628.5	7056.45	10822.8	16565.4	16404.8	13358.9	15161.9	18435.5	20568.1	18599.6	19170.9	16037.3	16455.2	17632.2	17451	11872.3	17906.5	14831.8	14119.5	16392.3	16929.5	17313.1	14765
	10076.6	11473.1	11988.6	10920.3	11030.7	11085.6	12779.8	13622.3	12452	13987.6	11204.3	16899.4	20240.4	18598.2	7240.19	7556.35	18355.2	15623.9	19605.6	11278.4	17919.5	7478.73	17493.2	10856.2	16777.7	17314.4	11639.9	7061.07	10827.3	16589.7	16424.7	13365.3	15174.7	18456.4	20591.8	18627.2	19198.4	16064.7	16483.7	17657.7	17473.5	11882.1	17936.1	14851.3	14137.9	16417.2	16958.8	17342.6	14787.5
	10093	11494.2	12007.6	10934.7	11045.5	11103.2	12798	13646.8	12471.7	14007.8	11218.7	16920.9	20262.3	18622.6	7247.1	7560.22	18370.6	15640	19623.1	11288.3	17938.3	7482.34	17517.6	10863.5	16792.9	17331.9	11651.3	7065.69	10831.8	16614.1	16444.6	13371.8	15187.5	18477.4	20615.5	18654.8	19226	16092.2	16512.2	17683.3	17496.1	11891.9	17965.7	14870.8	14156.3	16442	16988.2	17372.1	14809.9
	10109.3	11515.3	12026.5	10949.1	11060.3	11120.9	12816.2	13671.4	12491.5	14028.1	11233.1	16942.5	20284.2	18647	7254.03	7564.1	18386	15656	19640.7	11298.2	17957.2	7485.95	17542.1	10870.8	16808.1	17349.5	11662.6	7070.3	10836.3	16638.6	16464.5	13378.2	15200.4	18498.3	20639.2	18682.5	19253.6	16119.7	16540.7	17708.9	17518.6	11901.7	17995.4	14890.3	14174.6	16466.9	17017.6	17401.6	14832.3
	10125.6	11536.4	12045.5	10963.4	11075.1	11138.7	12834.5	13696	12511.4	14048.5	11247.6	16964.1	20306.1	18671.3	7260.98	7567.98	18401.5	15672	19658.3	11308.1	17976.1	7489.56	17566.5	10878.1	16823.3	17367.1	11674	7074.92	10840.8	16663.1	16484.4	13384.6	15213.3	18519.2	20662.9	18710.2	19281.3	16147.2	16569.1	17734.5	17541.2	11911.6	18025.1	14909.8	14192.8	16491.8	17047	17431.2	14854.7
	10141.9	11557.5	12064.5	10977.8	11090	11156.4	12852.8	13720.7	12531.3	14068.9	11262	16985.8	20328.1	18695.7	7267.93	7571.87	18417	15688	19675.9	11318	17995	7493.16	17591	10885.4	16838.5	17384.7	11685.2	7079.53	10845.3	16687.7	16504.2	13391	15226.2	18540.2	20686.5	18738	19308.9	16174.8	16597.6	17760.2	17563.7	11921.4	18054.8	14929.3	14211	16516.6	17076.5	17460.8	14877.1
	10158.3	11578.7	12083.4	10992.1	11104.8	11174.2	12871.2	13745.5	12551.2	14089.4	11276.4	17007.5	20350.1	18720.1	7274.9	7575.76	18432.5	15704	19693.6	11328	18014	7496.75	17615.4	10892.7	16853.8	17402.4	11696.5	7084.14	10849.7	16712.3	16524	13397.4	15239.1	18561.2	20710.2	18765.8	19336.6	16202.4	16626.1	17785.8	17586.3	11931.3	18084.6	14948.8	14229.2	16541.6	17106	17490.4	14899.5
	10174.6	11599.9	12102.4	11006.5	11119.6	11192	12889.6	13770.3	12571.2	14109.9	11290.8	17029.3	20372.1	18744.5	7281.89	7579.66	18448	15719.9	19711.4	11337.9	18032.9	7500.34	17639.9	10900	16869	17420	11707.7	7088.74	10854.2	16737.1	16543.8	13403.8	15252	18582.2	20733.9	18793.7	19364.3	16230	16654.6	17811.5	17608.8	11941.1	18114.3	14968.3	14247.3	16566.5	17135.6	17520	14921.9
	10191	11621.1	12121.4	11020.9	11134.4	11209.9	12908.1	13795.2	12591.2	14130.4	11305.2	17051.2	20394.1	18768.8	7288.88	7583.57	18463.5	15735.9	19729.2	11347.9	18051.9	7503.92	17664.4	10907.2	16884.3	17437.7	11718.9	7093.35	10858.7	16761.9	16563.6	13410.2	15264.9	18603.2	20757.5	18821.6	19392.1	16257.7	16683.1	17837.2	17631.3	11951	18144.1	14987.8	14265.3	16591.4	17165.2	17549.7	14944.2
	10207.4	11642.3	12140.3	11035.2	11149.2	11227.8	12926.6	13820.1	12611.2	14151	11319.6	17073.1	20416.2	18793.2	7295.89	7587.49	18479.1	15751.8	19747	11357.8	18071	7507.5	17688.8	10914.5	16899.6	17455.4	11730	7097.95	10863.1	16786.7	16583.3	13416.6	15277.9	18624.2	20781.2	18849.6	19419.8	16285.4	16711.6	17862.9	17653.9	11960.9	18174	15007.2	14283.3	16616.4	17194.8	17579.4	14966.6
	10223.7	11663.5	12159.3	11049.6	11164	11245.7	12945.2	13845.1	12631.3	14171.6	11334	17095.1	20438.3	18817.6	7302.91	7591.41	18494.6	15767.7	19764.9	11367.8	18090	7511.07	17713.3	10921.8	16914.8	17473.1	11741.1	7102.54	10867.5	16811.6	16603	13422.9	15290.9	18645.2	20804.8	18877.6	19447.6	16313.2	16740.2	17888.6	17676.4	11970.8	18203.8	15026.7	14301.2	16641.3	17224.5	17609.2	14988.9
	10240.1	11684.7	12178.2	11064	11178.8	11263.7	12963.7	13870.2	12651.5	14192.3	11348.4	17117.1	20460.4	18842	7309.94	7595.34	18510.2	15783.6	19782.8	11377.8	18109.1	7514.63	17737.8	10929	16930.1	17490.8	11752.1	7107.13	10871.9	16836.6	16622.7	13429.3	15303.8	18666.3	20828.4	18905.7	19475.4	16341	16768.7	17914.4	17698.9	11980.7	18233.6	15046.1	14319.1	16666.3	17254.2	17638.9	15011.2
	10256.5	11706	12197.2	11078.3	11193.6	11281.7	12982.4	13895.3	12671.6	14213	11362.8	17139.2	20482.5	18866.3	7316.99	7599.27	18525.8	15799.5	19800.8	11387.8	18128.2	7518.19	17762.2	10936.3	16945.5	17508.6	11763.1	7111.72	10876.3	16861.6	16642.3	13435.7	15316.8	18687.3	20852	18933.8	19503.2	16368.8	16797.2	17940.1	17721.4	11990.6	18263.5	15065.6	14336.9	16691.2	17283.9	17668.7	15033.5
	10272.9	11727.3	12216.1	11092.7	11208.4	11299.7	13001	13920.5	12691.8	14233.7	11377.2	17161.3	20504.6	18890.7	7324.04	7603.21	18541.4	15815.4	19818.8	11397.8	18147.3	7521.74	17786.7	10943.5	16960.8	17526.3	11774.1	7116.31	10880.7	16886.8	16662	13442	15329.9	18708.4	20875.6	18962	19531	16396.6	16825.7	17965.9	17744	12000.5	18293.4	15085	14354.6	16716.2	17313.7	17698.5	15055.8
	10289.3	11748.6	12235	11107.1	11223.2	11317.7	13019.7	13945.7	12712.1	14254.5	11391.6	17183.6	20526.8	18915.1	7331.11	7607.16	18557	15831.2	19836.9	11407.8	18166.5	7525.28	17811.2	10950.7	16976.1	17544.1	11785	7120.89	10885.1	16911.9	16681.6	13448.4	15342.9	18729.4	20899.2	18990.2	19558.9	16424.5	16854.2	17991.7	17766.5	12010.5	18323.3	15104.4	14372.3	16741.2	17343.5	17728.4	15078.1
	10305.7	11769.9	12254	11121.4	11238	11335.8	13038.5	13971	12732.3	14275.3	11405.9	17205.8	20548.9	18939.4	7338.19	7611.11	18572.6	15847.1	19854.9	11417.8	18185.7	7528.82	17835.7	10957.9	16991.5	17561.9	11795.9	7125.46	10889.5	16937.1	16701.1	13454.7	15355.9	18750.5	20922.8	19018.4	19586.7	16452.5	16882.7	18017.4	17788.9	12020.4	18353.2	15123.8	14389.9	16766.2	17373.3	17758.2	15100.3
	10322.2	11791.2	12272.9	11135.8	11252.8	11353.9	13057.2	13996.4	12752.7	14296.2	11420.3	17228.1	20571.1	18963.8	7345.28	7615.07	18588.3	15862.9	19873.1	11427.8	18204.9	7532.35	17860.1	10965.1	17006.8	17579.7	11806.7	7130.03	10893.8	16962.4	16720.7	13461	15369	18771.6	20946.3	19046.7	19614.6	16480.4	16911.2	18043.2	17811.4	12030.4	18383.2	15143.2	14407.5	16791.2	17403.2	17788.1	15122.6
	10338.6	11812.5	12291.8	11150.1	11267.6	11372	13076.1	14021.8	12773	14317.1	11434.7	17250.5	20593.3	18988.1	7352.39	7619.03	18603.9	15878.7	19891.2	11437.8	18224.1	7535.87	17884.6	10972.3	17022.2	17597.5	11817.5	7134.6	10898.2	16987.8	16740.2	13467.4	15382.1	18792.7	20969.9	19075	19642.5	16508.4	16939.7	18069	17833.9	12040.4	18413.1	15162.6	14425	16816.2	17433.1	17818	15144.8
	10355	11833.9	12310.7	11164.5	11282.4	11390.2	13094.9	14047.3	12793.4	14338.1	11449	17272.9	20615.5	19012.5	7359.5	7623	18619.5	15894.4	19909.5	11447.9	18243.3	7539.39	17909.1	10979.5	17037.5	17615.4	11828.3	7139.16	10902.5	17013.2	16759.6	13473.7	15395.2	18813.8	20993.4	19103.4	19670.4	16536.4	16968.1	18094.8	17856.3	12050.3	18443.1	15182	14442.4	16841.2	17463	17847.9	15167
	10371.4	11855.2	12329.6	11178.8	11297.2	11408.4	13113.8	14072.8	12813.8	14359	11463.3	17295.4	20637.8	19036.8	7366.63	7626.98	18635.2	15910.2	19927.7	11457.9	18262.6	7542.89	17933.5	10986.7	17052.9	17633.2	11839	7143.72	10906.8	17038.7	16779.1	13480	15408.3	18834.8	21016.9	19131.8	19698.3	16564.5	16996.6	18120.6	17878.8	12060.3	18473.1	15201.3	14459.8	16866.2	17492.9	17877.9	15189.2
	10387.9	11876.6	12348.4	11193.2	11311.9	11426.6	13132.7	14098.4	12834.3	14380.1	11477.7	17317.9	20660	19061.1	7373.76	7630.96	18650.8	15925.9	19946	11467.9	18281.9	7546.39	17958	10993.8	17068.3	17651.1	11849.6	7148.27	10911.2	17064.2	16798.5	13486.3	15421.4	18855.9	21040.3	19160.2	19726.3	16592.6	17025.1	18146.4	17901.2	12070.3	18503	15220.7	14477.1	16891.3	17522.9	17907.8	15211.3
	10404.3	11898	12367.3	11207.5	11326.7	11444.8	13151.7	14124	12854.8	14401.1	11492	17340.5	20682.2	19085.4	7380.91	7634.95	18666.5	15941.6	19964.3	11478	18301.2	7549.88	17982.4	11001	17083.7	17668.9	11860.3	7152.81	10915.4	17089.8	16817.9	13492.6	15434.5	18877	21063.8	19188.7	19754.2	16620.7	17053.6	18172.2	17923.6	12080.3	18533	15240	14494.3	16916.3	17552.9	17937.8	15233.5
	10420.8	11919.4	12386.2	11221.8	11341.4	11463.1	13170.6	14149.7	12875.3	14422.2	11506.3	17363.2	20704.5	19109.7	7388.06	7638.94	18682.2	15957.3	19982.7	11488.1	18320.5	7553.37	18006.9	11008.1	17099.1	17686.8	11870.8	7157.35	10919.7	17115.4	16837.2	13498.9	15447.6	18898.1	21087.2	19217.2	19782.2	16648.8	17082	18198.1	17946.1	12090.3	18563	15259.3	14511.4	16941.3	17582.9	17967.8	15255.6
	10437.2	11940.7	12405	11236.2	11356.2	11481.4	13189.7	14175.5	12895.8	14443.3	11520.6	17385.9	20726.8	19134	7395.23	7642.94	18697.8	15973	20001.1	11498.1	18339.9	7556.84	18031.3	11015.2	17114.5	17704.7	11881.4	7161.89	10924	17141.1	16856.5	13505.1	15460.8	18919.2	21110.6	19245.8	19810.1	16677	17110.4	18223.9	17968.4	12100.3	18593	15278.6	14528.5	16966.3	17613	17997.8	15277.7
	10453.7	11962.2	12423.8	11250.5	11370.9	11499.7	13208.7	14201.3	12916.4	14464.5	11534.9	17408.6	20749.1	19158.3	7402.41	7646.94	18713.5	15988.6	20019.5	11508.2	18359.2	7560.31	18055.7	11022.3	17129.9	17722.6	11891.8	7166.42	10928.3	17166.8	16875.8	13511.4	15473.9	18940.3	21134	19274.4	19838.1	16705.2	17138.9	18249.7	17990.8	12110.3	18623	15297.8	14545.5	16991.4	17643	18027.8	15299.7
	10470.1	11983.6	12442.6	11264.8	11385.6	11518.1	13227.8	14227.1	12937	14485.7	11549.2	17431.4	20771.4	19182.6	7409.59	7650.95	18729.2	16004.2	20038	11518.3	18378.6	7563.77	18080.1	11029.4	17145.4	17740.5	11902.3	7170.94	10932.5	17192.6	16895	13517.7	15487.1	18961.5	21157.4	19303	19866.1	16733.4	17167.3	18275.5	18013.2	12120.3	18653.1	15317.1	14562.5	17016.4	17673.1	18057.8	15321.8
	10486.6	12005	12461.4	11279.1	11400.3	11536.4	13246.9	14253	12957.7	14506.9	11563.4	17454.2	20793.7	19206.9	7416.79	7654.96	18744.8	16019.8	20056.5	11528.4	18398	7567.21	18104.6	11036.5	17160.8	17758.4	11912.7	7175.45	10936.7	17218.5	16914.2	13523.9	15500.3	18982.6	21180.7	19331.6	19894.1	16761.6	17195.7	18301.3	18035.5	12130.3	18683.1	15336.3	14579.4	17041.4	17703.3	18087.8	15343.8
	10503.1	12026.4	12480.2	11293.4	11415	11554.8	13266.1	14279	12978.3	14528.1	11577.7	17477.1	20816	19231.2	7424	7658.98	18760.5	16035.4	20075	11538.4	18417.4	7570.65	18129	11043.6	17176.2	17776.4	11923	7179.96	10941	17244.4	16933.4	13530.1	15513.5	19003.7	21204	19360.3	19922.1	16789.9	17224.1	18327.2	18057.8	12140.4	18713.1	15355.6	14596.2	17066.4	17733.4	18117.9	15365.8
	10519.5	12047.9	12499	11307.7	11429.7	11573.3	13285.2	14305	12999	14549.4	11591.9	17500.1	20838.3	19255.4	7431.21	7663	18776.2	16051	20093.6	11548.5	18436.8	7574.09	18153.3	11050.6	17191.7	17794.3	11933.3	7184.47	10945.2	17270.3	16952.5	13536.4	15526.7	19024.8	21227.3	19389.1	19950.1	16818.2	17252.5	18353	18080.1	12150.4	18743.1	15374.8	14612.9	17091.4	17763.6	18148	15387.8
	10536	12069.3	12517.7	11321.9	11444.4	11591.7	13304.5	14331.1	13019.8	14570.7	11606.2	17523.1	20860.6	19279.6	7438.44	7667.03	18791.9	16066.5	20112.2	11558.6	18456.3	7577.51	18177.7	11057.7	17207.1	17812.2	11943.6	7188.96	10949.3	17296.4	16971.6	13542.6	15539.9	19045.9	21250.6	19417.8	19978.1	16846.5	17280.9	18378.8	18102.4	12160.4	18773.2	15394	14629.6	17116.5	17793.7	18178	15409.7
	10552.5	12090.8	12536.5	11336.2	11459.1	11610.2	13323.7	14357.2	13040.5	14592.1	11620.4	17546.1	20883	19303.9	7445.67	7671.06	18807.6	16082	20130.8	11568.7	18475.7	7580.92	18202.1	11064.7	17222.6	17830.2	11953.7	7193.45	10953.5	17322.4	16990.6	13548.8	15553.1	19067	21273.8	19446.6	20006.1	16874.8	17309.2	18404.6	18124.7	12170.4	18803.2	15413.1	14646.2	17141.5	17823.9	18208.1	15431.6
	10568.9	12112.2	12555.2	11350.5	11473.7	11628.7	13343	14383.4	13061.3	14613.5	11634.6	17569.2	20905.3	19328.1	7452.91	7675.1	18823.3	16097.4	20149.5	11578.8	18495.2	7584.32	18226.5	11071.7	17238	17848.2	11963.9	7197.93	10957.7	17348.5	17009.6	13554.9	15566.3	19088.1	21297	19475.4	20034.2	16903.2	17337.5	18430.4	18146.9	12180.5	18833.2	15432.3	14662.7	17166.5	17854.1	18238.2	15453.5
	10585.4	12133.7	12573.9	11364.7	11488.4	11647.2	13362.3	14409.6	13082.1	14634.9	11648.8	17592.3	20927.6	19352.3	7460.16	7679.14	18838.9	16112.9	20168.2	11588.9	18514.7	7587.72	18250.8	11078.7	17253.5	17866.1	11974	7202.41	10961.8	17374.7	17028.6	13561.1	15579.5	19109.1	21320.2	19504.3	20062.2	16931.6	17365.9	18456.2	18169.2	12190.5	18863.2	15451.4	14679.2	17191.5	17884.4	18268.3	15475.4
	10601.9	12155.1	12592.6	11379	11503	11665.8	13381.6	14435.9	13102.9	14656.3	11663	17615.5	20950	19376.5	7467.42	7683.19	18854.6	16128.3	20186.9	11599	18534.2	7591.1	18275.1	11085.7	17269	17884.1	11984	7206.87	10965.9	17400.9	17047.5	13567.3	15592.7	19130.2	21343.3	19533.2	20090.2	16960	17394.2	18482	18191.4	12200.5	18893.3	15470.5	14695.5	17216.5	17914.6	18298.4	15497.2
	10618.3	12176.6	12611.2	11393.2	11517.6	11684.3	13401	14462.2	13123.8	14677.8	11677.2	17638.7	20972.3	19400.7	7474.69	7687.24	18870.3	16143.7	20205.7	11609.2	18553.7	7594.47	18299.5	11092.7	17284.4	17902.1	11994	7211.33	10970.1	17427.1	17066.4	13573.4	15606	19151.3	21366.5	19562.1	20118.3	16988.4	17422.5	18507.8	18213.6	12210.6	18923.3	15489.6	14711.8	17241.5	17944.9	18328.5	15519.1
	10634.8	12198.1	12629.8	11407.4	11532.3	11702.9	13420.3	14488.5	13144.7	14699.3	11691.4	17662	20994.7	19424.8	7481.96	7691.3	18886	16159	20224.5	11619.3	18573.2	7597.84	18323.8	11099.6	17299.9	17920.1	12004	7215.78	10974.2	17453.5	17085.3	13579.6	15619.2	19172.4	21389.5	19591	20146.3	17016.8	17450.7	18533.6	18235.7	12220.6	18953.3	15508.6	14728.1	17266.4	17975.2	18358.6	15540.8
	10651.3	12219.6	12648.5	11421.6	11546.9	11721.5	13439.7	14515	13165.6	14720.8	11705.5	17685.3	21017	19449	7489.25	7695.36	18901.6	16174.3	20243.3	11629.4	18592.7	7601.19	18348	11106.6	17315.4	17938.1	12013.9	7220.23	10978.2	17479.8	17104.1	13585.7	15632.5	19193.4	21412.6	19620	20174.4	17045.3	17479	18559.4	18257.9	12230.6	18983.3	15527.7	14744.2	17291.4	18005.5	18388.8	15562.6
	10667.8	12241	12667.1	11435.8	11561.4	11740.1	13459.2	14541.4	13186.5	14742.4	11719.7	17708.7	21039.4	19473.1	7496.54	7699.42	18917.3	16189.6	20262.2	11639.5	18612.3	7604.53	18372.3	11113.5	17330.9	17956.1	12023.7	7224.66	10982.3	17506.2	17122.9	13591.8	15645.7	19214.5	21435.6	19649	20202.4	17073.8	17507.2	18585.1	18280	12240.7	19013.3	15546.7	14760.3	17316.4	18035.8	18418.9	15584.3
	10684.2	12262.5	12685.6	11450	11576	11758.8	13478.6	14567.9	13207.5	14763.9	11733.8	17732.1	21061.7	19497.2	7503.84	7703.49	18932.9	16204.9	20281.1	11649.6	18631.8	7607.87	18396.6	11120.4	17346.4	17974	12033.5	7229.09	10986.4	17532.6	17141.6	13597.9	15659	19235.6	21458.6	19678	20230.5	17102.3	17535.4	18610.9	18302.1	12250.7	19043.3	15565.7	14776.3	17341.3	18066.1	18449	15606
	10700.7	12284	12704.2	11464.2	11590.5	11777.5	13498.1	14594.5	13228.5	14785.5	11747.9	17755.6	21084.1	19521.3	7511.14	7707.56	18948.6	16220.2	20300	11659.8	18651.4	7611.19	18420.8	11127.3	17361.8	17992.1	12043.3	7233.5	10990.4	17559.1	17160.2	13604	15672.2	19256.6	21481.6	19707.1	20258.6	17130.8	17563.6	18636.6	18324.1	12260.7	19073.3	15584.7	14792.2	17366.3	18096.4	18479.1	15627.6
	10717.2	12305.5	12722.7	11478.3	11605.1	11796.2	13517.6	14621.1	13249.5	14807.2	11762	17779.1	21106.4	19545.4	7518.46	7711.64	18964.2	16235.4	20318.9	11669.9	18671	7614.5	18445.1	11134.2	17377.3	18010.1	12053	7237.91	10994.4	17585.7	17178.9	13610.1	15685.5	19277.6	21504.5	19736.2	20286.6	17159.3	17591.8	18662.4	18346.1	12270.8	19103.3	15603.6	14808.1	17391.2	18126.8	18509.3	15649.3
	10733.6	12327	12741.2	11492.5	11619.6	11814.9	13537.2	14647.7	13270.5	14828.8	11776.1	17802.6	21128.8	19569.4	7525.78	7715.72	18979.9	16250.5	20337.9	11680	18690.5	7617.8	18469.3	11141	17392.8	18028.1	12062.6	7242.31	10998.4	17612.2	17197.5	13616.1	15698.7	19298.7	21527.4	19765.3	20314.7	17187.8	17619.9	18688.1	18368.2	12280.8	19133.3	15622.5	14823.8	17416.1	18157.1	18539.4	15670.9
	10750.1	12348.4	12759.7	11506.6	11634.1	11833.6	13556.7	14674.4	13291.5	14850.5	11790.1	17826.2	21151.1	19593.5	7533.1	7719.81	18995.5	16265.7	20356.9	11690.1	18710.1	7621.09	18493.5	11147.9	17408.3	18046.1	12072.2	7246.7	11002.4	17638.8	17216	13622.1	15712	19319.7	21550.2	19794.4	20342.7	17216.4	17648	18713.8	18390.1	12290.8	19163.2	15641.4	14839.5	17441	18187.5	18569.5	15692.4
	10766.6	12369.9	12778.1	11520.7	11648.6	11852.4	13576.3	14701.2	13312.6	14872.2	11804.2	17849.9	21173.4	19617.5	7540.44	7723.9	19011.1	16280.8	20375.9	11700.3	18729.7	7624.36	18517.6	11154.7	17423.8	18064.1	12081.8	7251.08	11006.4	17665.5	17234.5	13628.2	15725.3	19340.7	21573.1	19823.6	20370.8	17245	17676.1	18739.5	18412.1	12300.8	19193.2	15660.3	14855.1	17465.9	18217.8	18599.7	15713.9
	10783	12391.4	12796.5	11534.8	11663.1	11871.1	13595.9	14727.9	13333.7	14893.9	11818.2	17873.5	21195.8	19641.5	7547.78	7727.99	19026.7	16295.9	20394.9	11710.4	18749.3	7627.63	18541.8	11161.5	17439.3	18082.1	12091.2	7255.46	11010.3	17692.2	17253	13634.2	15738.6	19361.7	21595.8	19852.7	20398.8	17273.5	17704.2	18765.2	18434	12310.8	19223.1	15679.2	14870.6	17490.8	18248.2	18629.8	15735.4
	10799.5	12412.9	12814.9	11548.9	11677.5	11889.9	13615.6	14754.8	13354.8	14915.7	11832.2	17897.3	21218.1	19665.5	7555.12	7732.08	19042.3	16310.9	20414	11720.5	18768.9	7630.88	18565.9	11168.3	17454.8	18100.1	12100.7	7259.82	11014.3	17718.9	17271.4	13640.2	15751.8	19382.7	21618.6	19881.9	20426.9	17302.1	17732.2	18790.8	18455.9	12320.9	19253	15698	14886.1	17515.7	18278.6	18659.9	15756.9
	10815.9	12434.3	12833.3	11563	11691.9	11908.7	13635.2	14781.6	13375.9	14937.5	11846.2	17921	21240.4	19689.5	7562.48	7736.18	19057.9	16325.9	20433.1	11730.7	18788.5	7634.13	18590	11175	17470.3	18118.1	12110	7264.17	11018.2	17745.7	17289.7	13646.2	15765.1	19403.6	21641.3	19911.1	20454.9	17330.7	17760.2	18816.5	18477.8	12330.9	19283	15716.8	14901.5	17540.5	18309	18690	15778.3
	10832.4	12455.8	12851.6	11577	11706.4	11927.6	13654.9	14808.5	13397	14959.2	11860.2	17944.8	21262.7	19713.4	7569.83	7740.29	19073.5	16340.9	20452.2	11740.8	18808.2	7637.36	18614.1	11181.8	17485.8	18136.1	12119.4	7268.51	11022.1	17772.5	17308	13652.1	15778.4	19424.6	21663.9	19940.4	20483	17359.4	17788.2	18842.1	18499.6	12340.9	19312.8	15735.5	14916.7	17565.4	18339.4	18720.2	15799.7
	10848.8	12477.3	12869.9	11591	11720.8	11946.4	13674.6	14835.5	13418.2	14981.1	11874.2	17968.7	21285	19737.3	7577.2	7744.39	19089.1	16355.8	20471.4	11750.9	18827.8	7640.57	18638.2	11188.5	17501.2	18154.1	12128.6	7272.85	11026	17799.4	17326.3	13658.1	15791.6	19445.5	21686.6	19969.6	20511	17388	17816.2	18867.7	18521.4	12350.8	19342.7	15754.3	14931.9	17590.2	18369.8	18750.3	15821
	10865.3	12498.7	12888.2	11605.1	11735.1	11965.3	13694.3	14862.5	13439.4	15002.9	11888.2	17992.5	21307.3	19761.2	7584.57	7748.5	19104.6	16370.7	20490.6	11761.1	18847.4	7643.78	18662.2	11195.2	17516.7	18172.1	12137.8	7277.17	11029.8	17826.2	17344.5	13664	15804.9	19466.4	21709.1	19998.9	20539	17416.6	17844.1	18893.3	18543.1	12360.8	19372.6	15773	14947	17615	18400.1	18780.4	15842.3
	10881.7	12520.2	12906.4	11619.1	11749.5	11984.1	13714	14889.5	13460.5	15024.7	11902.1	18016.5	21329.6	19785.1	7591.94	7752.62	19120.2	16385.6	20509.7	11771.2	18867.1	7646.97	18686.2	11201.9	17532.2	18190.1	12147	7281.48	11033.7	17853.2	17362.7	13669.9	15818.2	19487.3	21731.7	20028.2	20567	17445.2	17872	18918.9	18564.9	12370.8	19402.4	15791.7	14962.1	17639.7	18430.5	18810.5	15863.6
	10898.1	12541.7	12924.6	11633	11763.8	12003	13733.8	14916.6	13481.7	15046.6	11916	18040.4	21351.9	19809	7599.32	7756.73	19135.7	16400.4	20529	11781.3	18886.7	7650.15	18710.2	11208.6	17547.7	18208.1	12156.1	7285.78	11037.5	17880.1	17380.8	13675.8	15831.4	19508.2	21754.2	20057.5	20595	17473.9	17899.9	18944.5	18586.6	12380.8	19432.2	15810.3	14977	17664.5	18460.9	18840.6	15884.8
	10914.6	12563.1	12942.8	11647	11778.1	12021.9	13753.5	14943.7	13503	15068.5	11929.9	18064.4	21374.2	19832.8	7606.7	7760.85	19151.2	16415.2	20548.2	11791.4	18906.3	7653.32	18734.2	11215.2	17563.2	18226.1	12165.1	7290.07	11041.3	17907.1	17398.8	13681.7	15844.7	19529.1	21776.6	20086.8	20623	17502.5	17927.7	18970	18608.2	12390.7	19462	15828.9	14991.9	17689.2	18491.3	18870.6	15906
	10931	12584.5	12960.9	11660.9	11792.4	12040.9	13773.3	14970.8	13524.2	15090.4	11943.8	18088.5	21396.4	19856.6	7614.09	7764.97	19166.7	16430	20567.5	11801.6	18926	7656.47	18758.2	11221.8	17578.7	18244.1	12174.1	7294.35	11045.1	17934.1	17416.8	13687.5	15858	19550	21799	20116.2	20651	17531.2	17955.5	18995.5	18629.9	12400.7	19491.8	15847.5	15006.7	17714	18521.7	18900.7	15927.2
	10947.4	12606	12979	11674.9	11806.7	12059.8	13793.1	14998	13545.4	15112.3	11957.7	18112.5	21418.7	19880.4	7621.49	7769.1	19182.2	16444.7	20586.7	11811.7	18945.6	7659.61	18782.1	11228.5	17594.1	18262.1	12183	7298.62	11048.9	17961.2	17434.8	13693.4	15871.2	19570.8	21821.4	20145.5	20679	17559.9	17983.3	19021	18651.5	12410.6	19521.5	15866.1	15021.3	17738.6	18552.1	18930.7	15948.3
	10963.8	12627.4	12997.1	11688.8	11821	12078.7	13812.9	15025.2	13566.7	15134.3	11971.5	18136.6	21440.9	19904.2	7628.88	7773.23	19197.7	16459.4	20606	11821.8	18965.3	7662.74	18806	11235	17609.6	18280.1	12191.9	7302.87	11052.6	17988.3	17452.7	13699.2	15884.5	19591.6	21843.7	20174.9	20707	17588.5	18011	19046.4	18673	12420.6	19551.2	15884.6	15036	17763.3	18582.5	18960.8	15969.3
	10980.2	12648.8	13015.1	11702.7	11835.2	12097.7	13832.8	15052.5	13587.9	15156.2	11985.4	18160.8	21463.1	19927.9	7636.28	7777.36	19213.1	16474	20625.4	11831.9	18984.9	7665.86	18829.8	11241.6	17625.1	18298.1	12200.7	7307.12	11056.4	18015.4	17470.6	13705	15897.7	19612.4	21866	20204.3	20735	17617.2	18038.7	19071.9	18694.5	12430.5	19580.9	15903.1	15050.5	17788	18612.9	18990.8	15990.4
	10996.6	12670.2	13033.1	11716.5	11849.4	12116.7	13852.6	15079.8	13609.2	15178.2	11999.2	18185	21485.3	19951.6	7643.69	7781.49	19228.6	16488.6	20644.7	11842	19004.5	7668.96	18853.7	11248.1	17640.5	18316	12209.5	7311.35	11060.1	18042.5	17488.4	13710.8	15911	19633.2	21888.2	20233.6	20762.9	17645.9	18066.4	19097.3	18716	12440.4	19610.6	15921.6	15064.9	17812.6	18643.3	19020.8	16011.3
	11013	12691.6	13051.1	11730.4	11863.6	12135.7	13872.5	15107.1	13630.5	15200.2	12012.9	18209.2	21507.5	19975.3	7651.1	7785.63	19244	16503.2	20664	11852.1	19024.2	7672.04	18877.5	11254.7	17656	18334	12218.2	7315.57	11063.8	18069.7	17506.1	13716.6	15924.2	19653.9	21910.4	20263.1	20790.9	17674.5	18094	19122.7	18737.4	12450.3	19640.3	15940	15079.2	17837.2	18673.6	19050.8	16032.3
	11029.4	12713	13069	11744.2	11877.7	12154.7	13892.4	15134.5	13651.8	15222.2	12026.7	18233.4	21529.7	19999	7658.51	7789.77	19259.4	16517.7	20683.4	11862.2	19043.8	7675.12	18901.3	11261.2	17671.4	18351.9	12226.8	7319.78	11067.4	18096.9	17523.8	13722.3	15937.4	19674.7	21932.5	20292.5	20818.8	17703.2	18121.6	19148	18758.8	12460.2	19669.9	15958.4	15093.5	17861.7	18704	19080.8	16053.2
	11045.7	12734.4	13086.9	11758	11891.8	12173.7	13912.3	15161.9	13673.1	15244.2	12040.5	18257.7	21551.8	20022.6	7665.93	7793.91	19274.8	16532.2	20702.8	11872.3	19063.5	7678.18	18925	11267.6	17686.9	18369.9	12235.4	7323.97	11071.1	18124.2	17541.4	13728.1	15950.7	19695.4	21954.5	20321.9	20846.7	17731.9	18149.2	19173.3	18780.2	12470.1	19699.4	15976.8	15107.6	17886.3	18734.4	19110.8	16074
	11062.1	12755.7	13104.8	11771.8	11906	12192.7	13932.2	15189.3	13694.4	15266.2	12054.2	18282	21574	20046.2	7673.35	7798.05	19290.1	16546.6	20722.2	11882.4	19083.1	7681.22	18948.7	11274.1	17702.3	18387.8	12243.9	7328.16	11074.7	18151.4	17559	13733.8	15963.9	19716	21976.6	20351.3	20874.6	17760.6	18176.7	19198.6	18801.5	12480	19729	15995.1	15121.7	17910.8	18764.7	19140.7	16094.8
	11078.5	12777.1	13122.6	11785.5	11920	12211.8	13952.1	15216.8	13715.7	15288.2	12067.9	18306.4	21596.1	20069.8	7680.77	7802.2	19305.4	16561	20741.6	11892.5	19102.7	7684.25	18972.4	11280.5	17717.8	18405.8	12252.4	7332.33	11078.3	18178.7	17576.5	13739.5	15977.1	19736.7	21998.5	20380.8	20902.5	17789.2	18204.1	19223.9	18822.8	12489.8	19758.5	16013.4	15135.7	17935.3	18795	19170.7	16115.5
	11094.8	12798.4	13140.3	11799.2	11934.1	12230.8	13972	15244.3	13737	15310.3	12081.6	18330.8	21618.2	20093.3	7688.19	7806.34	19320.8	16575.3	20761.1	11902.6	19122.3	7687.27	18996.1	11286.9	17733.2	18423.7	12260.7	7336.48	11081.9	18206	17594	13745.1	15990.3	19757.3	22020.4	20410.2	20930.3	17817.9	18231.6	19249.1	18844	12499.7	19788	16031.7	15149.6	17959.7	18825.4	19200.6	16136.3
	11111.1	12819.7	13158	11812.9	11948.1	12249.9	13992	15271.8	13758.3	15332.3	12095.3	18355.2	21640.2	20116.9	7695.62	7810.49	19336	16589.6	20780.5	11912.7	19142	7690.27	19019.7	11293.3	17748.6	18441.6	12269.1	7340.63	11085.5	18233.4	17611.4	13750.8	16003.5	19777.9	22042.3	20439.7	20958.2	17846.6	18259	19274.3	18865.2	12509.5	19817.4	16049.9	15163.4	17984.1	18855.7	19230.4	16156.9
	11127.5	12841	13175.7	11826.6	11962.1	12268.9	14011.9	15299.4	13779.7	15354.4	12108.9	18379.6	21662.3	20140.3	7703.05	7814.65	19351.3	16603.9	20800	11922.8	19161.6	7693.25	19043.3	11299.7	17764	18459.5	12277.4	7344.76	11089	18260.7	17628.7	13756.4	16016.7	19798.5	22064.1	20469.1	20986	17875.2	18286.3	19299.5	18886.3	12519.3	19846.8	16068.1	15177.1	18008.5	18886	19260.3	16177.5
	11143.8	12862.3	13193.3	11840.3	11976.1	12288	14031.9	15327	13801	15376.4	12122.5	18404.1	21684.3	20163.8	7710.48	7818.8	19366.5	16618.1	20819.5	11932.8	19181.2	7696.22	19066.8	11306	17779.4	18477.4	12285.6	7348.88	11092.6	18288.1	17646	13762	16029.8	19819.1	22085.9	20498.6	21013.8	17903.9	18313.6	19324.6	18907.4	12529.1	19876.2	16086.3	15190.7	18032.9	18916.3	19290.2	16198.1
	11160.1	12883.6	13210.9	11853.9	11990	12307.1	14051.8	15354.6	13822.3	15398.5	12136.1	18428.6	21706.3	20187.2	7717.91	7822.96	19381.8	16632.3	20839	11942.9	19200.8	7699.18	19090.3	11312.3	17794.8	18495.3	12293.7	7352.98	11096.1	18315.5	17663.3	13767.6	16043	19839.6	22107.6	20528.1	21041.6	17932.5	18340.9	19349.7	18928.4	12538.9	19905.6	16104.4	15204.2	18057.2	18946.5	19320	16218.6
	11176.4	12904.8	13228.5	11867.5	12003.9	12326.2	14071.8	15382.2	13843.7	15420.6	12149.7	18453.2	21728.3	20210.6	7725.35	7827.11	19397	16646.4	20858.5	11953	19220.4	7702.12	19113.8	11318.6	17810.2	18513.1	12301.8	7357.07	11099.6	18342.9	17680.4	13773.2	16056.2	19860.1	22129.2	20557.5	21069.4	17961.2	18368.1	19374.8	18949.4	12548.6	19934.9	16122.5	15217.6	18081.5	18976.8	19349.8	16239.1
	11192.7	12926.1	13246	11881.1	12017.8	12345.3	14091.8	15409.9	13865	15442.7	12163.2	18477.7	21750.2	20234	7732.78	7831.27	19412.1	16660.5	20878	11963	19240	7705.05	19137.3	11324.9	17825.6	18531	12309.8	7361.15	11103	18370.4	17697.5	13778.7	16069.3	19880.6	22150.8	20587	21097.2	17989.8	18395.3	19399.8	18970.4	12558.4	19964.1	16140.5	15231	18105.8	19007	19379.5	16259.5
	11208.9	12947.3	13263.4	11894.6	12031.7	12364.4	14111.8	15437.6	13886.3	15464.8	12176.8	18502.3	21772.2	20257.3	7740.22	7835.43	19427.3	16674.5	20897.5	11973.1	19259.6	7707.95	19160.7	11331.1	17841	18548.8	12317.8	7365.21	11106.5	18397.9	17714.6	13784.2	16082.4	19901	22172.3	20616.5	21124.9	18018.4	18422.4	19424.8	18991.3	12568.1	19993.3	16158.5	15244.2	18130	19037.3	19409.3	16279.8
	11225.2	12968.5	13280.8	11908.2	12045.5	12383.5	14131.8	15465.3	13907.7	15486.9	12190.3	18527	21794.1	20280.6	7747.66	7839.6	19442.4	16688.5	20917.1	11983.1	19279.1	7710.85	19184.1	11337.3	17856.3	18566.6	12325.7	7369.26	11109.9	18425.3	17731.6	13789.7	16095.6	19921.4	22193.8	20645.9	21152.6	18047.1	18449.4	19449.7	19012.2	12577.8	20022.5	16176.5	15257.3	18154.2	19067.5	19439	16300.1
	11241.4	12989.7	13298.2	11921.7	12059.3	12402.7	14151.8	15493.1	13929	15509	12203.8	18551.6	21816	20303.8	7755.1	7843.76	19457.4	16702.4	20936.6	11993.1	19298.7	7713.72	19207.4	11343.5	17871.7	18584.4	12333.5	7373.29	11113.3	18452.8	17748.5	13795.2	16108.7	19941.8	22215.2	20675.4	21180.3	18075.7	18476.5	19474.6	19033	12587.5	20051.6	16194.4	15270.4	18178.3	19097.6	19468.7	16320.4
	11257.7	13010.9	13315.5	11935.1	12073.1	12421.8	14171.8	15520.9	13950.4	15531.2	12217.2	18576.3	21837.8	20327.1	7762.53	7847.93	19472.5	16716.3	20956.2	12003.2	19318.2	7716.58	19230.7	11349.6	17887	18602.2	12341.3	7377.31	11116.7	18480.4	17765.3	13800.6	16121.8	19962.1	22236.5	20704.9	21208	18104.3	18503.4	19499.5	19053.7	12597.2	20080.7	16212.3	15283.3	18202.4	19127.8	19498.3	16340.6
	11273.9	13032	13332.7	11948.6	12086.8	12440.9	14191.8	15548.7	13971.7	15553.3	12230.6	18601	21859.6	20350.3	7769.97	7852.09	19487.5	16730.2	20975.8	12013.2	19337.8	7719.43	19253.9	11355.8	17902.3	18620	12349	7381.31	11120	18507.9	17782.1	13806.1	16134.9	19982.4	22257.8	20734.4	21235.6	18132.8	18530.4	19524.3	19074.4	12606.9	20109.7	16230.1	15296.1	18226.5	19157.9	19527.9	16360.7
	11290.1	13053.2	13350	11962	12100.5	12460.1	14211.8	15576.5	13993	15575.4	12244	18625.7	21881.4	20373.4	7777.41	7856.26	19502.5	16744	20995.3	12023.2	19357.3	7722.26	19277.1	11361.9	17917.6	18637.8	12356.6	7385.3	11123.3	18535.4	17798.9	13811.5	16147.9	20002.7	22279	20763.8	21263.2	18161.4	18557.2	19549.1	19095.1	12616.5	20138.7	16247.9	15308.9	18250.5	19188	19557.5	16380.8
	11306.3	13074.3	13367.1	11975.3	12114.2	12479.2	14231.8	15604.4	14014.4	15597.5	12257.4	18650.5	21903.2	20396.5	7784.85	7860.43	19517.5	16757.7	21014.9	12033.2	19376.8	7725.07	19300.3	11367.9	17933	18655.5	12364.2	7389.27	11126.6	18563	17815.5	13816.9	16161	20022.9	22300.2	20793.3	21290.8	18190	18584.1	19573.8	19115.6	12626.1	20167.7	16265.7	15321.5	18274.5	19218.1	19587.1	16400.8
	11322.5	13095.3	13384.2	11988.7	12127.8	12498.4	14251.8	15632.2	14035.7	15619.6	12270.8	18675.3	21924.9	20419.6	7792.29	7864.6	19532.4	16771.4	21034.5	12043.2	19396.3	7727.86	19323.5	11374	17948.2	18673.3	12371.7	7393.22	11129.9	18590.6	17832.1	13822.2	16174	20043.1	22321.3	20822.8	21318.4	18218.5	18610.8	19598.5	19136.2	12635.7	20196.5	16283.4	15334.1	18298.4	19248.2	19616.6	16420.8
	11338.6	13116.4	13401.3	12002	12141.4	12517.6	14271.9	15660.1	14057	15641.8	12284.1	18700.1	21946.6	20442.6	7799.73	7868.77	19547.3	16785	21054.1	12053.2	19415.8	7730.64	19346.5	11380	17963.5	18691	12379.1	7397.17	11133.2	18618.2	17848.7	13827.5	16187.1	20063.3	22342.3	20852.2	21345.9	18247	18637.6	19623.1	19156.7	12645.3	20225.4	16301.1	15346.5	18322.3	19278.2	19646.1	16440.7
	11354.8	13137.4	13418.3	12015.3	12155	12536.7	14291.9	15688	14078.3	15663.9	12297.4	18724.9	21968.2	20465.7	7807.17	7872.94	19562.1	16798.6	21073.7	12063.1	19435.3	7733.4	19369.6	11386	17978.8	18708.7	12386.5	7401.09	11136.4	18645.8	17865.1	13832.9	16200.1	20083.4	22363.3	20881.7	21373.4	18275.5	18664.2	19647.7	19177.1	12654.9	20254.2	16318.7	15358.9	18346.2	19308.2	19675.5	16460.6
	11370.9	13158.5	13435.2	12028.5	12168.5	12555.9	14311.9	15716	14099.6	15686	12310.7	18749.8	21989.9	20488.6	7814.61	7877.12	19577	16812.2	21093.3	12073.1	19454.7	7736.14	19392.6	11391.9	17994.1	18726.3	12393.8	7405	11139.6	18673.4	17881.5	13838.1	16213.1	20103.5	22384.2	20911.1	21400.9	18304	18690.8	19672.3	19197.5	12664.4	20282.9	16336.3	15371.1	18370	19338.2	19704.9	16480.4
	11387	13179.4	13452.1	12041.8	12182	12575	14331.9	15743.9	14120.9	15708.1	12323.9	18774.6	22011.4	20511.5	7822.04	7881.29	19591.8	16825.6	21113	12083.1	19474.2	7738.87	19415.5	11397.9	18009.3	18744	12401.1	7408.89	11142.8	18701	17897.9	13843.4	16226	20123.5	22405	20940.5	21428.4	18332.5	18717.4	19696.8	19217.8	12673.9	20311.6	16353.8	15383.3	18393.8	19368.2	19734.3	16500.2
	11403.1	13200.4	13468.9	12055	12195.5	12594.2	14352	15771.9	14142.2	15730.3	12337.2	18799.5	22033	20534.4	7829.48	7885.46	19606.5	16839.1	21132.6	12093	19493.6	7741.57	19438.5	11403.8	18024.5	18761.6	12408.2	7412.77	11146	18728.6	17914.1	13848.6	16239	20143.6	22425.8	20970	21455.8	18361	18743.9	19721.2	19238.1	12683.4	20340.2	16371.3	15395.3	18417.5	19398.1	19763.7	16519.8
	11419.2	13221.3	13485.7	12068.1	12208.9	12613.4	14372	15799.9	14163.5	15752.4	12350.4	18824.5	22054.5	20557.3	7836.91	7889.64	19621.3	16852.5	21152.2	12102.9	19513	7744.27	19461.3	11409.6	18039.7	18779.3	12415.3	7416.63	11149.1	18756.2	17930.3	13853.8	16251.9	20163.5	22446.5	20999.4	21483.2	18389.4	18770.3	19745.6	19258.3	12692.9	20368.8	16388.8	15407.3	18441.2	19428	19793	16539.5
	11435.3	13242.3	13502.4	12081.3	12222.3	12632.6	14392	15827.9	14184.8	15774.5	12363.5	18849.4	22076	20580.1	7844.34	7893.81	19635.9	16865.8	21171.9	12112.9	19532.4	7746.94	19484.1	11415.5	18054.9	18796.9	12422.4	7420.47	11152.2	18783.9	17946.4	13859	16264.9	20183.5	22467.1	21028.8	21510.5	18417.8	18796.7	19770	19278.4	12702.3	20397.3	16406.2	15419.1	18464.8	19457.8	19822.2	16559
	11451.3	13263.1	13519.1	12094.3	12235.7	12651.7	14412	15856	14206	15796.6	12376.7	18874.4	22097.4	20602.9	7851.77	7897.99	19650.6	16879.1	21191.5	12122.8	19551.8	7749.59	19506.9	11421.3	18070.1	18814.4	12429.4	7424.3	11155.3	18811.5	17962.5	13864.2	16277.8	20203.4	22487.7	21058.2	21537.9	18446.2	18823	19794.3	19298.5	12711.7	20425.8	16423.6	15430.8	18488.4	19487.6	19851.4	16578.5
	11467.4	13284	13535.7	12107.4	12249	12670.9	14432.1	15884	14227.3	15818.7	12389.8	18899.3	22118.8	20625.6	7859.2	7902.16	19665.2	16892.3	21211.1	12132.7	19571.2	7752.23	19529.6	11427.1	18085.3	18832	12436.3	7428.11	11158.4	18839.2	17978.5	13869.3	16290.7	20223.2	22508.1	21087.6	21565.2	18474.6	18849.3	19818.5	19318.5	12721.1	20454.2	16440.9	15442.5	18512	19517.4	19880.6	16598
	11483.4	13304.8	13552.2	12120.4	12262.3	12690.1	14452.1	15912.1	14248.5	15840.8	12402.9	18924.3	22140.2	20648.3	7866.63	7906.33	19679.8	16905.4	21230.8	12142.6	19590.5	7754.85	19552.3	11432.8	18100.5	18849.5	12443.1	7431.91	11161.4	18866.8	17994.4	13874.4	16303.5	20243	22528.6	21116.9	21592.4	18502.9	18875.5	19842.7	19338.5	12730.5	20482.5	16458.1	15454	18535.5	19547.2	19909.8	16617.4
	11499.4	13325.6	13568.7	12133.4	12275.6	12709.3	14472.1	15940.2	14269.8	15862.9	12416	18949.4	22161.5	20670.9	7874.05	7910.51	19694.3	16918.6	21250.4	12152.5	19609.9	7757.45	19575	11438.6	18115.6	18867	12449.9	7435.68	11164.4	18894.5	18010.3	13879.5	16316.4	20262.8	22548.9	21146.3	21619.7	18531.3	18901.6	19866.8	19358.4	12739.8	20510.8	16475.4	15465.5	18558.9	19576.9	19938.8	16636.7
	11515.4	13346.4	13585.1	12146.4	12288.8	12728.4	14492.1	15968.2	14291	15885	12429	18974.4	22182.8	20693.5	7881.48	7914.68	19708.8	16931.6	21270.1	12162.3	19629.2	7760.04	19597.6	11444.3	18130.7	18884.5	12456.6	7439.44	11167.4	18922.2	18026	13884.5	16329.2	20282.5	22569.2	21175.6	21646.9	18559.6	18927.7	19890.9	19378.3	12749.1	20539	16492.5	15476.8	18582.3	19606.6	19967.9	16656
	11531.3	13367.1	13601.5	12159.3	12302	12747.6	14512.1	15996.4	14312.2	15907.1	12442	18999.4	22204.1	20716.1	7888.89	7918.86	19723.3	16944.6	21289.7	12172.2	19648.5	7762.6	19620.1	11449.9	18145.8	18902	12463.2	7443.19	11170.4	18949.8	18041.7	13889.5	16342	20302.2	22589.4	21205	21674	18587.9	18953.8	19915	19398.1	12758.4	20567.2	16509.7	15488	18605.6	19636.3	19996.9	16675.2
	11547.3	13387.9	13617.8	12172.2	12315.1	12766.8	14532.1	16024.5	14333.4	15929.2	12455	19024.5	22225.3	20738.6	7896.31	7923.03	19737.7	16957.6	21309.4	12182	19667.7	7765.15	19642.6	11455.6	18160.9	18919.5	12469.8	7446.91	11173.4	18977.5	18057.4	13894.5	16354.8	20321.9	22609.6	21234.3	21701.2	18616.1	18979.7	19938.9	19417.8	12767.7	20595.3	16526.7	15499.2	18628.9	19665.9	20025.9	16694.3
	11563.2	13408.5	13634	12185.1	12328.2	12786	14552.1	16052.6	14354.6	15951.3	12467.9	19049.6	22246.4	20761.1	7903.72	7927.2	19752.1	16970.4	21329	12191.8	19687	7767.68	19665	11461.1	18176	18936.9	12476.3	7450.62	11176.3	19005.2	18072.9	13899.5	16367.6	20341.4	22629.6	21263.6	21728.3	18644.3	19005.6	19962.9	19437.5	12776.9	20623.3	16543.8	15510.2	18652.2	19695.5	20054.8	16713.4
	11579.1	13429.2	13650.2	12197.9	12341.3	12805.1	14572.1	16080.8	14375.7	15973.4	12480.8	19074.7	22267.5	20783.5	7911.13	7931.38	19766.5	16983.3	21348.7	12201.7	19706.2	7770.19	19687.4	11466.7	18191	18954.3	12482.7	7454.31	11179.2	19032.8	18088.4	13904.5	16380.3	20361	22649.6	21292.9	21755.3	18672.6	19031.5	19986.7	19457.1	12786.2	20651.3	16560.8	15521.1	18675.4	19725	20083.6	16732.4
	11595	13449.8	13666.3	12210.7	12354.3	12824.3	14592.1	16108.9	14396.9	15995.4	12493.7	19099.8	22288.6	20805.9	7918.54	7935.55	19780.8	16996.1	21368.3	12211.5	19725.4	7772.68	19709.8	11472.3	18206.1	18971.7	12489	7457.98	11182	19060.5	18103.8	13909.4	16393	20380.5	22669.5	21322.1	21782.4	18700.7	19057.3	20010.5	19476.6	12795.3	20679.2	16577.7	15531.9	18698.5	19754.5	20112.5	16751.3
	11610.8	13470.4	13682.4	12223.4	12367.3	12843.5	14612.1	16137.1	14418	16017.5	12506.6	19124.9	22309.6	20828.2	7925.95	7939.72	19795.1	17008.8	21388	12221.3	19744.6	7775.15	19732	11477.8	18221.1	18989	12495.3	7461.64	11184.9	19088.2	18119.2	13914.3	16405.7	20400	22689.4	21351.4	21809.4	18728.9	19083	20034.3	19496.1	12804.5	20707	16594.6	15542.6	18721.6	19783.9	20141.2	16770.2
	11626.7	13491	13698.4	12236.1	12380.3	12862.6	14632.1	16165.3	14439.1	16039.5	12519.4	19150.1	22330.6	20850.5	7933.34	7943.89	19809.3	17021.5	21407.6	12231	19763.8	7777.6	19754.3	11483.2	18236.1	19006.4	12501.5	7465.27	11187.7	19115.8	18134.4	13919.1	16418.4	20419.4	22709.2	21380.6	21836.3	18757	19108.6	20058	19515.5	12813.6	20734.8	16611.4	15553.2	18744.7	19813.4	20169.9	16789
	11642.5	13511.5	13714.3	12248.8	12393.2	12881.8	14652.1	16193.5	14460.2	16061.5	12532.2	19175.2	22351.6	20872.8	7940.74	7948.05	19823.5	17034.1	21427.3	12240.8	19783	7780.04	19776.5	11488.7	18251.1	19023.7	12507.7	7468.89	11190.5	19143.5	18149.6	13923.9	16431	20438.8	22728.9	21409.8	21863.2	18785.1	19134.2	20081.6	19534.8	12822.7	20762.5	16628.2	15563.7	18767.7	19842.7	20198.6	16807.8
	11658.3	13532	13730.2	12261.5	12406.1	12900.9	14672	16221.7	14481.3	16083.6	12545	19200.4	22372.5	20895	7948.13	7952.22	19837.6	17046.6	21446.9	12250.6	19802.1	7782.45	19798.6	11494.1	18266	19041	12513.8	7472.49	11193.3	19171.1	18164.7	13928.7	16443.7	20458.1	22748.5	21439	21890.1	18813.2	19159.7	20105.2	19554.1	12831.8	20790.1	16644.9	15574.1	18790.6	19872.1	20227.2	16826.5
	11674	13552.4	13745.9	12274.1	12418.9	12920.1	14692	16249.9	14502.4	16105.6	12557.7	19225.6	22393.3	20917.1	7955.52	7956.39	19851.7	17059.1	21466.6	12260.3	19821.2	7784.85	19820.7	11499.4	18281	19058.2	12519.8	7476.08	11196	19198.8	18179.8	13933.5	16456.3	20477.4	22768	21468.2	21917	18841.2	19185.2	20128.7	19573.4	12840.8	20817.7	16661.6	15584.4	18813.5	19901.3	20255.8	16845.1
	11689.8	13572.8	13761.7	12286.6	12431.7	12939.2	14711.9	16278.1	14523.4	16127.6	12570.5	19250.7	22414.1	20939.2	7962.9	7960.55	19865.8	17071.5	21486.2	12270	19840.3	7787.23	19842.7	11504.8	18295.9	19075.5	12525.7	7479.64	11198.8	19226.4	18194.7	13938.2	16468.9	20496.6	22787.5	21497.3	21943.8	18869.2	19210.6	20152.2	19592.5	12849.8	20845.2	16678.2	15594.6	18836.3	19930.6	20284.3	16863.6
	11705.5	13593.2	13777.3	12299.2	12444.4	12958.3	14731.9	16306.3	14544.5	16149.6	12583.1	19275.9	22434.8	20961.3	7970.28	7964.71	19879.8	17083.9	21505.9	12279.7	19859.3	7789.58	19864.7	11510.1	18310.8	19092.7	12531.6	7483.18	11201.5	19254.1	18209.6	13943	16481.4	20515.8	22806.9	21526.4	21970.5	18897.1	19235.9	20175.6	19611.6	12858.8	20872.6	16694.8	15604.7	18859.1	19959.8	20312.8	16882.1
	11721.2	13613.6	13792.9	12311.7	12457.2	12977.5	14751.8	16334.5	14565.5	16171.5	12595.8	19301.1	22455.5	20983.3	7977.65	7968.87	19893.8	17096.2	21525.5	12289.4	19878.4	7791.92	19886.6	11515.4	18325.7	19109.9	12537.4	7486.71	11204.1	19281.7	18224.4	13947.6	16493.9	20534.9	22826.2	21555.5	21997.2	18925.1	19261.2	20198.9	19630.6	12867.8	20900	16711.4	15614.7	18881.8	19988.9	20341.2	16900.5
	11736.9	13633.9	13808.4	12324.1	12469.8	12996.6	14771.7	16362.8	14586.4	16193.5	12608.4	19326.4	22476.2	21005.3	7985.02	7973.03	19907.7	17108.5	21545.1	12299.1	19897.4	7794.24	19908.5	11520.6	18340.5	19127	12543.1	7490.22	11206.8	19309.3	18239.2	13952.3	16506.4	20554	22845.5	21584.6	22023.9	18953	19286.4	20222.1	19649.6	12876.7	20927.3	16727.8	15624.6	18904.5	20018	20369.5	16918.9
	11752.5	13654.1	13823.9	12336.5	12482.5	13015.7	14791.6	16391	14607.4	16215.4	12621	19351.6	22496.8	21027.2	7992.39	7977.19	19921.6	17120.7	21564.8	12308.7	19916.3	7796.54	19930.3	11525.8	18355.4	19144.2	12548.7	7493.71	11209.4	19336.9	18253.8	13956.9	16518.9	20573	22864.6	21613.7	22050.6	18980.8	19311.5	20245.3	19668.5	12885.6	20954.5	16744.3	15634.3	18927.1	20047.1	20397.8	16937.2
	11768.1	13674.4	13839.3	12348.9	12495	13034.8	14811.5	16419.2	14628.3	16237.4	12633.6	19376.8	22517.3	21049.1	7999.74	7981.34	19935.4	17132.8	21584.4	12318.4	19935.3	7798.82	19952.1	11531	18370.2	19161.3	12554.3	7497.17	11212	19364.6	18268.4	13961.5	16531.4	20592	22883.7	21642.7	22077.2	19008.7	19336.5	20268.5	19687.3	12894.4	20981.6	16760.6	15644	18949.6	20076.1	20426.1	16955.4
	11783.7	13694.6	13854.6	12361.3	12507.6	13053.9	14831.4	16447.5	14649.2	16259.3	12646.1	19402	22537.8	21070.9	8007.1	7985.5	19949.2	17144.9	21604	12328	19954.2	7801.08	19973.8	11536.1	18385	19178.3	12559.8	7500.62	11214.6	19392.1	18282.9	13966.1	16543.8	20610.9	22902.7	21671.7	22103.7	19036.5	19361.5	20291.5	19706	12903.2	21008.7	16776.9	15653.5	18972.1	20105	20454.3	16973.5
	11799.3	13714.7	13869.8	12373.6	12520.1	13073	14851.3	16475.7	14670.1	16281.2	12658.6	19427.3	22558.3	21092.7	8014.44	7989.65	19963	17156.9	21623.6	12337.6	19973.1	7803.32	19995.4	11541.2	18399.7	19195.4	12565.3	7504.05	11217.1	19419.7	18297.3	13970.6	16556.2	20629.8	22921.7	21700.7	22130.3	19064.2	19386.4	20314.5	19724.7	12912	21035.7	16793.2	15663	18994.6	20133.9	20482.4	16991.6
	11814.9	13734.8	13885	12385.8	12532.6	13092.1	14871.2	16504	14691	16303	12671.1	19452.5	22578.6	21114.4	8021.78	7993.8	19976.6	17168.9	21643.2	12347.2	19992	7805.54	20017	11546.3	18414.5	19212.4	12570.6	7507.46	11219.7	19447.3	18311.7	13975.1	16568.5	20648.6	22940.5	21729.6	22156.7	19091.9	19411.3	20337.5	19743.3	12920.8	21062.6	16809.4	15672.3	19016.9	20162.8	20510.5	17009.6
	11830.4	13754.9	13900.1	12398	12545	13111.2	14891	16532.2	14711.8	16324.9	12683.5	19477.8	22599	21136	8029.12	7997.94	19990.3	17180.8	21662.8	12356.8	20010.9	7807.74	20038.5	11551.3	18429.2	19229.4	12575.9	7510.86	11222.2	19474.8	18325.9	13979.6	16580.9	20667.4	22959.3	21758.5	22183.2	19119.6	19436.1	20360.3	19761.8	12929.5	21089.4	16825.6	15681.6	19039.3	20191.6	20538.5	17027.5
	11845.9	13774.9	13915.1	12410.2	12557.3	13130.2	14910.8	16560.5	14732.6	16346.7	12695.9	19503	22619.2	21157.7	8036.44	8002.09	20003.9	17192.6	21682.4	12366.3	20029.7	7809.92	20060	11556.3	18443.9	19246.4	12581.1	7514.23	11224.6	19502.4	18340.1	13984	16593.2	20686.1	22978	21787.4	22209.5	19147.2	19460.8	20383.1	19780.3	12938.2	21116.2	16841.7	15690.7	19061.5	20220.3	20566.4	17045.3
	11861.3	13794.9	13930	12422.4	12569.7	13149.3	14930.7	16588.7	14753.4	16368.6	12708.3	19528.3	22639.5	21179.2	8043.77	8006.23	20017.5	17204.4	21702	12375.9	20048.5	7812.08	20081.4	11561.2	18458.6	19263.3	12586.3	7517.58	11227.1	19529.9	18354.2	13988.4	16605.4	20704.7	22996.6	21816.3	22235.9	19174.8	19485.4	20405.9	19798.7	12946.8	21142.9	16857.7	15699.7	19083.7	20249	20594.3	17063.1
	11876.8	13814.9	13944.9	12434.5	12582	13168.3	14950.5	16616.9	14774.2	16390.4	12720.6	19553.5	22659.6	21200.7	8051.08	8010.36	20031	17216.1	21721.5	12385.4	20067.3	7814.22	20102.7	11566.2	18473.2	19280.2	12591.3	7520.91	11229.5	19557.4	18368.2	13992.8	16617.7	20723.3	23015.1	21845.1	22262.2	19202.4	19509.9	20428.5	19817	12955.4	21169.5	16873.7	15708.6	19105.8	20277.6	20622.1	17080.8
	11892.2	13834.8	13959.7	12446.5	12594.2	13187.3	14970.3	16645.2	14794.9	16412.2	12733	19578.8	22679.7	21222.2	8058.39	8014.5	20044.4	17227.8	21741.1	12394.9	20086	7816.33	20124	11571	18487.8	19297.1	12596.3	7524.22	11231.9	19584.9	18382.2	13997.2	16629.9	20741.9	23033.5	21873.9	22288.4	19229.9	19534.4	20451.1	19835.3	12964	21196	16889.6	15717.4	19127.9	20306.2	20649.9	17098.5
	11907.6	13854.6	13974.4	12458.5	12606.4	13206.4	14990	16673.4	14815.6	16433.9	12745.2	19604.1	22699.8	21243.6	8065.69	8018.63	20057.8	17239.3	21760.6	12404.4	20104.7	7818.43	20145.3	11575.9	18502.4	19313.9	12601.3	7527.51	11234.3	19612.4	18396	14001.5	16642.1	20760.4	23051.9	21902.6	22314.6	19257.4	19558.8	20473.6	19853.5	12972.6	21222.4	16905.5	15726.1	19149.9	20334.7	20677.6	17116
	11922.9	13874.4	13989.1	12470.5	12618.6	13225.4	15009.8	16701.7	14836.3	16455.7	12757.5	19629.3	22719.7	21265	8072.98	8022.76	20071.2	17250.9	21780.2	12413.9	20123.4	7820.51	20166.4	11580.7	18517	19330.7	12606.1	7530.78	11236.6	19639.8	18409.8	14005.8	16654.2	20778.8	23070.2	21931.3	22340.8	19284.8	19583.1	20496.1	19871.6	12981.1	21248.7	16921.3	15734.7	19171.9	20363.2	20705.2	17133.5
	11938.2	13894.2	14003.7	12482.4	12630.7	13244.4	15029.5	16729.9	14856.9	16477.4	12769.7	19654.6	22739.7	21286.3	8080.27	8026.88	20084.5	17262.3	21799.7	12423.3	20142	7822.56	20187.5	11585.5	18531.5	19347.5	12610.9	7534.03	11238.9	19667.3	18423.5	14010	16666.4	20797.2	23088.3	21960	22366.9	19312.2	19607.4	20518.4	19889.6	12989.5	21275	16937.1	15743.2	19193.8	20391.6	20732.7	17150.9
	11953.5	13913.9	14018.1	12494.3	12642.7	13263.3	15049.3	16758.1	14877.5	16499.1	12781.9	19679.9	22759.5	21307.5	8087.55	8031	20097.7	17273.7	21819.2	12432.7	20160.6	7824.6	20208.6	11590.2	18546.1	19364.3	12615.6	7537.26	11241.2	19694.7	18437.1	14014.2	16678.4	20815.5	23106.4	21988.7	22393	19339.5	19631.6	20540.7	19907.5	12998	21301.2	16952.8	15751.5	19215.6	20419.9	20760.2	17168.2
	11968.8	13933.6	14032.5	12506.2	12654.7	13282.3	15069	16786.3	14898.1	16520.8	12794	19705.1	22779.3	21328.7	8094.82	8035.12	20110.9	17285.1	21838.7	12442.1	20179.2	7826.61	20229.6	11594.9	18560.6	19381	12620.2	7540.47	11243.5	19722.1	18450.6	14018.4	16690.5	20833.7	23124.5	22017.3	22419	19366.8	19655.7	20562.9	19925.4	13006.4	21327.3	16968.4	15759.8	19237.3	20448.2	20787.7	17185.5
	11984	13953.2	14046.9	12518	12666.7	13301.3	15088.7	16814.6	14918.6	16542.4	12806.1	19730.4	22799.1	21349.8	8102.08	8039.24	20124.1	17296.3	21858.2	12451.5	20197.8	7828.6	20250.5	11599.5	18575	19397.7	12624.8	7543.66	11245.7	19749.4	18464	14022.6	16702.5	20851.9	23142.4	22045.9	22444.9	19394	19679.7	20585.1	19943.2	13014.7	21353.3	16984	15768	19259	20476.4	20815	17202.7
	11999.2	13972.8	14061.1	12529.8	12678.6	13320.2	15108.3	16842.8	14939.1	16564	12818.2	19755.6	22818.7	21370.9	8109.33	8043.35	20137.2	17307.5	21877.7	12460.9	20216.3	7830.57	20271.4	11604.2	18589.5	19414.4	12629.3	7546.82	11247.9	19776.8	18477.4	14026.7	16714.5	20870.1	23160.2	22074.4	22470.8	19421.2	19703.7	20607.1	19960.9	13023	21379.2	16999.5	15776	19280.7	20504.6	20842.3	17219.8
	12014.4	13992.3	14075.3	12541.5	12690.5	13339.1	15128	16871	14959.6	16585.6	12830.2	19780.9	22838.4	21391.9	8116.58	8047.46	20150.2	17318.7	21897.2	12470.2	20234.8	7832.52	20292.2	11608.7	18603.9	19431	12633.7	7549.97	11250.1	19804.1	18490.6	14030.8	16726.4	20888.2	23178	22102.9	22496.7	19448.4	19727.5	20629.1	19978.6	13031.3	21405	17015	15783.9	19302.2	20532.7	20869.5	17236.8
	12029.5	14011.8	14089.4	12553.2	12702.3	13358	15147.6	16899.1	14980	16607.2	12842.3	19806.1	22857.9	21412.9	8123.81	8051.56	20163.2	17329.7	21916.6	12479.6	20253.2	7834.45	20312.9	11613.3	18618.2	19447.6	12638	7553.09	11252.3	19831.4	18503.8	14034.8	16738.4	20906.2	23195.6	22131.4	22522.5	19475.5	19751.3	20651	19996.2	13039.6	21430.7	17030.4	15791.8	19323.7	20560.7	20896.7	17253.8
	12044.6	14031.3	14103.4	12564.8	12714.1	13376.9	15167.2	16927.3	15000.4	16628.7	12854.2	19831.4	22877.4	21433.8	8131.04	8055.66	20176.2	17340.7	21936.1	12488.9	20271.6	7836.36	20333.6	11617.8	18632.6	19464.1	12642.3	7556.19	11254.4	19858.7	18516.9	14038.8	16750.2	20924.1	23213.2	22159.8	22548.3	19502.5	19775	20672.9	20013.7	13047.8	21456.4	17045.7	15799.5	19345.1	20588.6	20923.7	17270.7
	12059.7	14050.7	14117.3	12576.4	12725.8	13395.8	15186.8	16955.5	15020.8	16650.3	12866.2	19856.6	22896.8	21454.7	8138.26	8059.75	20189	17351.7	21955.5	12498.2	20290	7838.24	20354.2	11622.2	18646.9	19480.7	12646.5	7559.27	11256.5	19885.9	18529.9	14042.8	16762.1	20942	23230.7	22188.2	22574	19529.5	19798.7	20694.6	20031.1	13055.9	21481.9	17061	15807.1	19366.5	20616.5	20950.7	17287.5
	12074.7	14070	14131.2	12587.9	12737.5	13414.6	15206.4	16983.6	15041.1	16671.8	12878.1	19881.8	22916.1	21475.5	8145.47	8063.84	20201.9	17362.6	21974.9	12507.4	20308.4	7840.1	20374.7	11626.7	18661.2	19497.1	12650.6	7562.33	11258.6	19913.1	18542.8	14046.8	16773.9	20959.8	23248.1	22216.5	22599.6	19556.4	19822.2	20716.3	20048.4	13064	21507.4	17076.2	15814.6	19387.8	20644.3	20977.7	17304.2
	12089.7	14089.3	14144.9	12599.4	12749.2	13433.5	15225.9	17011.8	15061.4	16693.2	12889.9	19907.1	22935.4	21496.2	8152.67	8067.93	20214.6	17373.4	21994.3	12516.7	20326.7	7841.95	20395.2	11631	18675.5	19513.6	12654.6	7565.37	11260.7	19940.3	18555.6	14050.7	16785.6	20977.6	23265.4	22244.8	22625.2	19583.3	19845.7	20737.9	20065.7	13072.1	21532.8	17091.4	15822	19409	20672.1	21004.5	17320.8
	12104.7	14108.5	14158.6	12610.9	12760.7	13452.3	15245.4	17039.9	15081.6	16714.7	12901.8	19932.3	22954.6	21516.9	8159.86	8072.01	20227.3	17384.1	22013.7	12525.9	20344.9	7843.76	20415.6	11635.4	18689.7	19530	12658.6	7568.38	11262.7	19967.5	18568.4	14054.6	16797.4	20995.3	23282.7	22273	22650.8	19610.2	19869.1	20759.4	20082.8	13080.1	21558	17106.5	15829.2	19430.2	20699.8	21031.3	17337.4
	12119.6	14127.7	14172.2	12622.3	12772.3	13471.1	15264.9	17068	15101.8	16736.1	12913.6	19957.5	22973.8	21537.5	8167.04	8076.09	20240	17394.8	22033.1	12535.1	20363.2	7845.56	20435.9	11639.7	18703.9	19546.4	12662.5	7571.38	11264.7	19994.6	18581	14058.4	16809.1	21013	23299.8	22301.2	22676.3	19636.9	19892.4	20780.8	20099.9	13088.1	21583.2	17121.5	15836.4	19451.2	20727.4	21058	17353.8
	12134.5	14146.8	14185.7	12633.6	12783.8	13489.9	15284.4	17096.1	15122	16757.4	12925.4	19982.7	22992.9	21558	8174.21	8080.16	20252.6	17405.4	22052.4	12544.2	20381.4	7847.34	20456.2	11643.9	18718.1	19562.8	12666.3	7574.35	11266.7	20021.7	18593.6	14062.2	16820.7	21030.5	23316.8	22329.4	22701.7	19663.7	19915.6	20802.1	20117	13096.1	21608.3	17136.5	15843.4	19472.2	20754.9	21084.6	17370.2
	12149.4	14165.9	14199.1	12644.9	12795.2	13508.6	15303.9	17124.2	15142.1	16778.8	12937.1	20007.9	23011.9	21578.5	8181.36	8084.22	20265.1	17415.9	22071.7	12553.4	20399.5	7849.09	20476.4	11648.2	18732.2	19579.1	12670	7577.3	11268.6	20048.7	18606	14066	16832.3	21048	23333.8	22357.5	22727.1	19690.3	19938.7	20823.4	20133.9	13104	21633.3	17151.4	15850.4	19493.2	20782.4	21111.2	17386.6
	12164.2	14184.9	14212.4	12656.2	12806.6	13527.4	15323.3	17152.3	15162.2	16800.1	12948.8	20033	23030.8	21599	8188.51	8088.29	20277.6	17426.4	22091	12562.5	20417.7	7850.82	20496.5	11652.3	18746.3	19595.4	12673.6	7580.22	11270.6	20075.7	18618.4	14069.7	16843.9	21065.5	23350.6	22385.6	22752.4	19716.9	19961.8	20844.6	20150.7	13111.9	21658.2	17166.3	15857.2	19514.1	20809.8	21137.6	17402.8
	12179	14203.9	14225.7	12667.4	12817.9	13546.1	15342.7	17180.3	15182.2	16821.4	12960.4	20058.2	23049.6	21619.3	8195.65	8092.34	20290.1	17436.8	22110.3	12571.6	20435.8	7852.53	20516.6	11656.5	18760.4	19611.6	12677.2	7583.12	11272.5	20102.7	18630.7	14073.4	16855.5	21082.8	23367.4	22413.6	22777.7	19743.5	19984.7	20865.7	20167.5	13119.7	21683	17181	15863.9	19534.9	20837.1	21164	17418.9
	12193.7	14222.8	14238.8	12678.6	12829.2	13564.8	15362.1	17208.4	15202.2	16842.6	12972.1	20083.4	23068.4	21639.6	8202.78	8096.39	20302.4	17447.1	22129.6	12580.7	20453.8	7854.21	20536.6	11660.6	18774.4	19627.8	12680.7	7586	11274.3	20129.7	18642.9	14077.1	16867	21100.2	23384.1	22441.5	22802.9	19770	20007.6	20886.7	20184.2	13127.5	21707.6	17195.8	15870.5	19555.6	20864.4	21190.3	17435
	12208.4	14241.6	14251.9	12689.7	12840.5	13583.5	15381.4	17236.4	15222.2	16863.8	12983.7	20108.5	23087.1	21659.9	8209.89	8100.44	20314.7	17457.4	22148.8	12589.7	20471.8	7855.87	20556.5	11664.6	18788.4	19644	12684.2	7588.86	11276.2	20156.6	18655	14080.7	16878.4	21117.4	23400.6	22469.5	22828	19796.4	20030.4	20907.6	20200.8	13135.2	21732.2	17210.4	15877	19576.2	20891.5	21216.5	17451
	12223.1	14260.4	14264.9	12700.8	12851.6	13602.2	15400.7	17264.4	15242.1	16885	12995.2	20133.6	23105.8	21680.1	8217	8104.48	20327	17467.6	22168.1	12598.8	20489.8	7857.51	20576.3	11668.6	18802.4	19660.1	12687.5	7591.69	11278	20183.5	18667	14084.3	16889.8	21134.6	23417.1	22497.3	22853.1	19822.8	20053.1	20928.4	20217.3	13142.9	21756.7	17225	15883.4	19596.8	20918.6	21242.7	17466.9
	12237.7	14279.2	14277.8	12711.8	12862.8	13620.8	15420	17292.4	15262	16906.1	13006.7	20158.7	23124.3	21700.2	8224.09	8108.51	20339.2	17477.7	22187.3	12607.8	20507.7	7859.13	20596.1	11672.6	18816.4	19676.2	12690.8	7594.51	11279.8	20210.3	18679	14087.9	16901.2	21151.7	23433.5	22525.1	22878.2	19849.1	20075.7	20949.1	20233.7	13150.5	21781.1	17239.5	15889.7	19617.3	20945.6	21268.7	17482.7
	12252.3	14297.8	14290.5	12722.8	12873.9	13639.4	15439.3	17320.3	15281.8	16927.2	13018.2	20183.8	23142.8	21720.3	8231.17	8112.54	20351.3	17487.8	22206.5	12616.8	20525.6	7860.72	20615.8	11676.5	18830.3	19692.2	12694	7597.29	11281.5	20237.1	18690.8	14091.4	16912.5	21168.7	23449.8	22552.9	22903.1	19875.3	20098.3	20969.8	20250.1	13158.1	21805.4	17254	15895.9	19637.7	20972.6	21294.7	17498.5
	12266.9	14316.4	14303.3	12733.8	12884.9	13658	15458.5	17348.2	15301.5	16948.3	13029.6	20208.9	23161.2	21740.3	8238.24	8116.57	20363.3	17497.8	22225.6	12625.7	20543.4	7862.29	20635.4	11680.4	18844.1	19708.2	12697.1	7600.06	11283.3	20263.8	18702.5	14094.9	16923.8	21185.6	23466	22580.6	22928.1	19901.5	20120.7	20990.3	20266.4	13165.6	21829.5	17268.4	15901.9	19658.1	20999.4	21320.6	17514.1
	12281.4	14335	14315.9	12744.6	12895.9	13676.6	15477.7	17376.1	15321.2	16969.3	13041	20233.9	23179.6	21760.2	8245.3	8120.58	20375.3	17507.7	22244.8	12634.6	20561.2	7863.84	20655	11684.3	18858	19724.2	12700.1	7602.8	11285	20290.6	18714.2	14098.3	16935.1	21202.5	23482.1	22608.2	22952.9	19927.6	20143.1	21010.8	20282.5	13173.2	21853.6	17282.7	15907.8	19678.3	21026.2	21346.4	17529.7
	12295.9	14353.5	14328.4	12755.5	12906.8	13695.1	15496.9	17404	15340.9	16990.3	13052.4	20259	23197.8	21780.1	8252.34	8124.59	20387.3	17517.5	22263.9	12643.5	20579	7865.37	20674.5	11688.1	18871.8	19740.1	12703.1	7605.52	11286.7	20317.2	18725.7	14101.7	16946.3	21219.4	23498.1	22635.8	22977.7	19953.7	20165.3	21031.2	20298.6	13180.6	21877.6	17297	15913.7	19698.5	21052.9	21372.1	17545.2
	12310.3	14371.9	14340.8	12766.3	12917.6	13713.6	15516.1	17431.9	15360.5	17011.3	13063.7	20284	23216	21799.9	8259.38	8128.6	20399.2	17527.3	22283	12652.4	20596.7	7866.87	20693.9	11691.8	18885.5	19756	12706	7608.21	11288.3	20343.9	18737.2	14105.1	16957.4	21236.1	23514	22663.4	23002.4	19979.7	20187.5	21051.4	20314.6	13188	21901.4	17311.2	15919.4	19718.7	21079.5	21397.7	17560.5
	12324.7	14390.3	14353.1	12777	12928.5	13732.1	15535.2	17459.7	15380.1	17032.2	13075	20309	23234.1	21819.6	8266.39	8132.6	20411	17537	22302.1	12661.3	20614.4	7868.35	20713.3	11695.5	18899.3	19771.9	12708.8	7610.88	11290	20370.4	18748.5	14108.5	16968.5	21252.8	23529.8	22690.8	23027.1	20005.6	20209.6	21071.6	20330.5	13195.4	21925.2	17325.3	15925	19738.7	21106	21423.2	17575.9
	12339.1	14408.6	14365.4	12787.7	12939.2	13750.6	15554.3	17487.5	15399.6	17053	13086.3	20334	23252.1	21839.3	8273.4	8136.59	20422.7	17546.6	22321.1	12670.1	20632	7869.8	20732.5	11699.2	18913	19787.7	12711.5	7613.53	11291.6	20397	18759.8	14111.8	16979.6	21269.4	23545.5	22718.3	23051.7	20031.5	20231.6	21091.7	20346.4	13202.7	21948.8	17339.4	15930.5	19758.7	21132.5	21448.7	17591.1
	12353.4	14426.9	14377.5	12798.3	12949.9	13769	15573.3	17515.3	15419.1	17073.9	13097.5	20358.9	23270	21858.9	8280.39	8140.58	20434.4	17556.2	22340.2	12678.9	20649.6	7871.23	20751.7	11702.8	18926.6	19803.5	12714.2	7616.15	11293.1	20423.5	18771	14115	16990.6	21285.9	23561.1	22745.6	23076.2	20057.3	20253.5	21111.7	20362.1	13209.9	21972.3	17353.3	15935.9	19778.6	21158.8	21474.1	17606.2
	12367.7	14445.1	14389.6	12808.9	12960.6	13787.4	15592.3	17543.1	15438.5	17094.7	13108.7	20383.9	23287.9	21878.4	8287.37	8144.56	20446	17565.7	22359.2	12687.7	20667.1	7872.64	20770.8	11706.4	18940.2	19819.2	12716.8	7618.75	11294.7	20449.9	18782.1	14118.3	17001.6	21302.4	23576.7	22772.9	23100.7	20083	20275.3	21131.6	20377.7	13217.2	21995.8	17367.3	15941.1	19798.4	21185.1	21499.3	17621.3
	12381.9	14463.2	14401.5	12819.4	12971.2	13805.8	15611.3	17570.8	15457.9	17115.4	13119.8	20408.8	23305.7	21897.9	8294.34	8148.53	20457.6	17575.1	22378.1	12696.4	20684.6	7874.03	20789.9	11710	18953.8	19834.9	12719.3	7621.33	11296.2	20476.3	18793	14121.4	17012.6	21318.7	23592.1	22800.2	23125.1	20108.6	20297	21151.4	20393.3	13224.3	22019.1	17381.1	15946.3	19818.1	21211.3	21524.5	17636.2
	12396.1	14481.3	14413.4	12829.9	12981.8	13824.2	15630.3	17598.5	15477.2	17136.1	13130.9	20433.7	23323.3	21917.3	8301.29	8152.49	20469.1	17584.4	22397.1	12705.1	20702.1	7875.39	20808.8	11713.4	18967.4	19850.6	12721.7	7623.88	11297.7	20502.7	18803.9	14124.6	17023.4	21335	23607.4	22827.4	23149.5	20134.2	20318.7	21171.2	20408.8	13231.4	22042.3	17394.9	15951.3	19837.8	21237.4	21549.6	17651.1
	12410.3	14499.3	14425.2	12840.4	12992.2	13842.5	15649.2	17626.1	15496.4	17156.8	13142	20458.6	23341	21936.6	8308.23	8156.45	20480.5	17593.7	22416	12713.8	20719.5	7876.73	20827.7	11716.9	18980.9	19866.2	12724	7626.41	11299.1	20529	18814.7	14127.7	17034.3	21351.3	23622.6	22854.5	23173.8	20159.8	20340.2	21190.8	20424.2	13238.5	22065.4	17408.6	15956.3	19857.3	21263.4	21574.6	17665.9
	12424.4	14517.2	14436.8	12850.8	13002.7	13860.8	15668.1	17653.8	15515.6	17177.4	13153	20483.5	23358.5	21955.9	8315.15	8160.4	20491.9	17602.9	22434.9	12722.5	20736.8	7878.05	20846.5	11720.3	18994.3	19881.7	12726.3	7628.91	11300.6	20555.2	18825.4	14130.8	17045.1	21367.4	23637.7	22881.5	23198	20185.2	20361.7	21210.3	20439.5	13245.5	22088.3	17422.3	15961.1	19876.8	21289.3	21599.5	17680.6
	12438.4	14535.1	14448.4	12861.1	13013.1	13879.1	15686.9	17681.4	15534.8	17198	13164	20508.3	23375.9	21975.1	8322.06	8164.35	20503.2	17612	22453.8	12731.1	20754.1	7879.34	20865.3	11723.7	19007.7	19897.3	12728.5	7631.39	11302	20581.4	18836	14133.8	17055.8	21383.5	23652.8	22908.5	23222.1	20210.6	20383	21229.7	20454.7	13252.5	22111.2	17435.9	15965.8	19896.2	21315.2	21624.3	17695.2
	12452.4	14552.9	14459.9	12871.4	13023.4	13897.3	15705.7	17709	15553.9	17218.5	13175	20533.1	23393.3	21994.2	8328.95	8168.29	20514.4	17621.1	22472.6	12739.7	20771.4	7880.61	20883.9	11727	19021.1	19912.7	12730.6	7633.85	11303.4	20607.5	18846.5	14136.8	17066.5	21399.5	23667.7	22935.5	23246.2	20235.9	20404.3	21249.1	20469.8	13259.4	22134	17449.4	15970.4	19915.6	21340.9	21649.1	17709.7
	12466.4	14570.6	14471.3	12881.6	13033.7	13915.5	15724.5	17736.5	15572.9	17239	13185.9	20557.9	23410.5	22013.3	8335.83	8172.22	20525.6	17630.1	22491.5	12748.3	20788.6	7881.86	20902.5	11730.3	19034.5	19928.2	12732.6	7636.28	11304.7	20633.6	18856.9	14139.8	17077.2	21415.5	23682.5	22962.3	23270.2	20261.1	20425.4	21268.3	20484.8	13266.3	22156.6	17462.8	15974.9	19934.8	21366.6	21673.7	17724.2
	12480.4	14588.3	14482.6	12891.8	13043.9	13933.7	15743.2	17764	15591.9	17259.5	13196.7	20582.6	23427.7	22032.3	8342.7	8176.14	20536.7	17639	22510.3	12756.8	20805.8	7883.08	20921	11733.5	19047.8	19943.6	12734.6	7638.69	11306.1	20659.7	18867.3	14142.8	17087.8	21431.3	23697.2	22989.1	23294.2	20286.3	20446.5	21287.4	20499.7	13273.1	22179.2	17476.2	15979.2	19954	21392.1	21698.3	17738.5
	12494.3	14605.9	14493.7	12901.9	13054.1	13951.9	15761.9	17791.5	15610.8	17279.9	13207.6	20607.4	23444.8	22051.2	8349.55	8180.05	20547.8	17647.8	22529	12765.3	20822.9	7884.28	20939.5	11736.7	19061.1	19959	12736.5	7641.07	11307.4	20685.7	18877.5	14145.7	17098.4	21447.1	23711.9	23015.9	23318.1	20311.4	20467.5	21306.5	20514.6	13279.9	22201.6	17489.5	15983.5	19973.1	21417.6	21722.7	17752.8
	12508.1	14623.5	14504.8	12912	13064.2	13970	15780.6	17818.9	15629.7	17300.3	13218.4	20632.1	23461.8	22070.1	8356.38	8183.96	20558.8	17656.6	22547.8	12773.8	20840	7885.46	20957.8	11739.9	19074.3	19974.3	12738.3	7643.43	11308.6	20711.6	18887.6	14148.5	17108.9	21462.8	23726.4	23042.5	23341.9	20336.4	20488.4	21325.4	20529.3	13286.6	22223.9	17502.8	15987.7	19992.1	21443	21747.1	17766.9
	12521.9	14640.9	14515.8	12922	13074.3	13988.1	15799.2	17846.3	15648.5	17320.6	13229.1	20656.8	23478.7	22088.9	8363.2	8187.86	20569.7	17665.3	22566.5	12782.3	20857	7886.61	20976.1	11743	19087.5	19989.5	12740	7645.77	11309.9	20737.5	18897.6	14151.3	17119.3	21478.4	23740.8	23069.1	23365.6	20361.3	20509.2	21344.2	20543.9	13293.3	22246.1	17515.9	15991.7	20011	21468.3	21771.3	17781
	12535.7	14658.4	14526.7	12932	13084.3	14006.2	15817.8	17873.7	15667.3	17340.8	13239.8	20681.4	23495.6	22107.6	8370	8191.75	20580.5	17673.9	22585.2	12790.7	20874	7887.74	20994.3	11746	19100.6	20004.8	12741.6	7648.08	11311.1	20763.3	18907.6	14154.1	17129.7	21494	23755.1	23095.7	23389.3	20386.2	20529.9	21363	20558.5	13299.9	22268.2	17529	15995.6	20029.9	21493.5	21795.5	17795
	12549.4	14675.7	14537.5	12941.9	13094.3	14024.2	15836.3	17901	15685.9	17361	13250.5	20706	23512.3	22126.3	8376.79	8195.63	20591.3	17682.4	22603.8	12799.1	20890.9	7888.85	21012.4	11749	19113.7	20020	12743.2	7650.37	11312.3	20789.1	18917.4	14156.9	17140.1	21509.4	23769.4	23122.1	23412.9	20411	20550.5	21381.6	20573	13306.4	22290.1	17542	15999.5	20048.6	21518.6	21819.6	17808.9
	12563	14693	14548.2	12951.8	13104.2	14042.2	15854.9	17928.3	15704.6	17381.2	13261.2	20730.6	23529	22144.8	8383.56	8199.51	20602.1	17690.9	22622.4	12807.5	20907.8	7889.93	21030.4	11752	19126.8	20035.1	12744.7	7652.63	11313.4	20814.8	18927.1	14159.6	17150.4	21524.8	23783.5	23148.5	23436.4	20435.7	20571	21400.1	20587.3	13313	22312	17555	16003.2	20067.3	21543.7	21843.5	17822.7
	12576.7	14710.2	14558.8	12961.6	13114	14060.2	15873.3	17955.6	15723.1	17401.3	13271.8	20755.2	23545.5	22163.4	8390.31	8203.38	20612.7	17699.3	22641	12815.8	20924.7	7890.99	21048.3	11754.9	19139.8	20050.2	12746.1	7654.87	11314.6	20840.4	18936.7	14162.3	17160.7	21540.1	23797.5	23174.8	23459.9	20460.3	20591.4	21418.5	20601.6	13319.4	22333.7	17567.9	16006.8	20085.9	21568.6	21867.4	17836.4
	12590.2	14727.3	14569.3	12971.3	13123.8	14078.1	15891.7	17982.8	15741.7	17421.4	13282.3	20779.7	23562	22181.8	8397.05	8207.24	20623.3	17707.6	22659.6	12824.1	20941.4	7892.03	21066.2	11757.8	19152.8	20065.2	12747.4	7657.08	11315.7	20866	18946.3	14164.9	17170.9	21555.3	23811.4	23201.1	23483.3	20484.9	20611.7	21436.9	20615.8	13325.8	22355.3	17580.7	16010.3	20104.4	21593.4	21891.2	17850.1
	12603.8	14744.3	14579.7	12981.1	13133.6	14096	15910.1	18009.9	15760.1	17441.4	13292.8	20804.3	23578.4	22200.2	8403.76	8211.09	20633.8	17715.9	22678.1	12832.4	20958.2	7893.04	21084	11760.6	19165.7	20080.3	12748.7	7659.27	11316.8	20891.5	18955.7	14167.5	17181	21570.5	23825.2	23227.2	23506.6	20509.4	20631.9	21455.1	20629.9	13332.2	22376.8	17593.4	16013.7	20122.8	21618.1	21914.9	17863.6
	12617.2	14761.3	14590	12990.7	13143.3	14113.9	15928.5	18037.1	15778.5	17461.4	13303.3	20828.7	23594.7	22218.5	8410.47	8214.93	20644.3	17724.1	22696.6	12840.7	20974.9	7894.03	21101.7	11763.4	19178.6	20095.2	12749.9	7661.43	11317.8	20917	18965.1	14170.1	17191.1	21585.6	23838.9	23253.3	23529.9	20533.8	20652.1	21473.2	20643.9	13338.5	22398.2	17606.1	16016.9	20141.1	21642.8	21938.5	17877.1
	12630.7	14778.2	14600.2	13000.3	13152.9	14131.7	15946.8	18064.2	15796.8	17481.3	13313.8	20853.2	23610.9	22236.7	8417.15	8218.76	20654.7	17732.2	22715.1	12848.9	20991.5	7894.99	21119.3	11766.2	19191.4	20110.1	12751	7663.57	11318.8	20942.4	18974.3	14172.6	17201.2	21600.5	23852.6	23279.4	23553	20558.1	20672.1	21491.2	20657.8	13344.7	22419.4	17618.7	16020.1	20159.4	21667.3	21961.9	17890.4
	12644.1	14795.1	14610.3	13009.9	13162.5	14149.5	15965	18091.2	15815.1	17501.2	13324.2	20877.6	23627	22254.8	8423.82	8222.59	20665	17740.2	22733.5	12857.1	21008.1	7895.94	21136.9	11768.9	19204.2	20125	12752	7665.69	11319.8	20967.7	18983.4	14175.1	17211.2	21615.4	23866.1	23305.3	23576.1	20582.3	20692	21509.1	20671.6	13350.9	22440.5	17631.2	16023.1	20177.6	21691.8	21985.3	17903.7
	12657.4	14811.9	14620.3	13019.3	13172	14167.3	15983.2	18118.2	15833.3	17521	13334.5	20902	23643	22272.9	8430.47	8226.4	20675.3	17748.2	22751.9	12865.2	21024.6	7896.85	21154.3	11771.6	19217	20139.8	12752.9	7667.78	11320.8	20993	18992.5	14177.6	17221.2	21630.3	23879.5	23331.2	23599.2	20606.5	20711.8	21526.9	20685.3	13357	22461.6	17643.7	16026.1	20195.7	21716.1	22008.6	17916.9
	12670.7	14828.6	14630.2	13028.8	13181.5	14185	16001.4	18145.2	15851.4	17540.7	13344.8	20926.3	23658.9	22290.9	8437.1	8230.21	20685.5	17756	22770.3	12873.4	21041	7897.75	21171.7	11774.2	19229.7	20154.6	12753.8	7669.84	11321.8	21018.2	19001.4	14180	17231	21645	23892.8	23357	23622.1	20630.6	20731.6	21544.6	20698.9	13363.1	22482.5	17656.1	16028.9	20213.6	21740.3	22031.8	17930
	12683.9	14845.2	14640	13038.2	13190.9	14202.7	16019.5	18172.1	15869.5	17560.5	13355.1	20950.6	23674.7	22308.9	8443.71	8234.01	20695.6	17763.8	22788.6	12881.5	21057.5	7898.62	21189	11776.7	19242.4	20169.4	12754.6	7671.89	11322.7	21043.4	19010.3	14182.4	17240.9	21659.7	23906	23382.7	23645	20654.5	20751.2	21562.1	20712.4	13369.2	22503.2	17668.4	16031.6	20231.6	21764.5	22054.9	17943
	12697.1	14861.7	14649.7	13047.5	13200.3	14220.4	16037.6	18199	15887.5	17580.1	13365.4	20974.9	23690.4	22326.7	8450.3	8237.8	20705.6	17771.6	22806.9	12889.5	21073.8	7899.47	21206.2	11779.3	19255	20184.1	12755.3	7673.9	11323.6	21068.5	19019	14184.8	17250.7	21674.2	23919	23408.4	23667.8	20678.5	20770.7	21579.6	20725.8	13375.1	22523.9	17680.6	16034.2	20249.4	21788.5	22077.9	17955.9
	12710.3	14878.2	14659.2	13056.8	13209.6	14238	16055.6	18225.8	15905.4	17599.7	13375.5	20999.1	23706	22344.5	8456.88	8241.57	20715.6	17779.2	22825.2	12897.6	21090.1	7900.29	21223.3	11781.8	19267.6	20198.7	12755.9	7675.89	11324.4	21093.5	19027.7	14187.1	17260.4	21688.7	23932	23433.9	23690.5	20702.3	20790.2	21597	20739.2	13381	22544.4	17692.8	16036.7	20267.1	21812.5	22100.7	17968.7
	12723.4	14894.6	14668.7	13066	13218.8	14255.6	16073.6	18252.6	15923.3	17619.3	13385.7	21023.3	23721.6	22362.2	8463.43	8245.34	20725.5	17786.8	22843.4	12905.6	21106.4	7901.1	21240.4	11784.2	19280.1	20213.3	12756.5	7677.86	11325.2	21118.4	19036.2	14189.4	17270.1	21703.1	23944.9	23459.4	23713.2	20726	20809.5	21614.2	20752.4	13386.9	22564.8	17704.9	16039.1	20284.8	21836.3	22123.5	17981.4
	12736.4	14910.9	14678.1	13075.2	13228	14273.1	16091.6	18279.3	15941.1	17638.7	13395.8	21047.5	23737	22379.9	8469.97	8249.1	20735.4	17794.3	22861.6	12913.5	21122.6	7901.87	21257.3	11786.6	19292.6	20227.9	12757	7679.8	11326	21143.3	19044.7	14191.6	17279.7	21717.5	23957.7	23484.8	23735.7	20749.7	20828.8	21631.4	20765.5	13392.7	22585.1	17716.9	16041.4	20302.3	21860	22146.2	17994
	12749.4	14927.2	14687.4	13084.3	13237.2	14290.6	16109.4	18306	15958.8	17658.2	13405.9	21071.6	23752.3	22397.4	8476.49	8252.85	20745.2	17801.8	22879.7	12921.5	21138.7	7902.63	21274.2	11788.9	19305	20242.4	12757.4	7681.72	11326.8	21168.1	19053	14193.8	17289.3	21731.7	23970.4	23510.1	23758.2	20773.3	20847.9	21648.4	20778.5	13398.5	22605.2	17728.8	16043.6	20319.8	21883.7	22168.8	18006.5
	12762.4	14943.3	14696.5	13093.3	13246.2	14308.1	16127.3	18332.6	15976.4	17677.6	13415.9	21095.7	23767.6	22414.9	8482.99	8256.6	20754.9	17809.1	22897.9	12929.4	21154.8	7903.36	21291	11791.2	19317.4	20256.8	12757.7	7683.61	11327.6	21192.8	19061.2	14196	17298.8	21745.8	23982.9	23535.3	23780.7	20796.8	20866.9	21665.3	20791.5	13404.2	22625.3	17740.7	16045.7	20337.2	21907.2	22191.2	18019
	12775.3	14959.4	14705.6	13102.3	13255.3	14325.5	16145.1	18359.2	15994	17696.9	13425.9	21119.8	23782.7	22432.3	8489.46	8260.33	20764.5	17816.4	22916	12937.2	21170.9	7904.06	21307.7	11793.5	19329.7	20271.2	12757.9	7685.47	11328.3	21217.5	19069.4	14198.2	17308.3	21759.9	23995.4	23560.5	23803	20820.2	20885.9	21682.1	20804.3	13409.8	22645.2	17752.5	16047.6	20354.5	21930.6	22213.6	18031.3
	12788.1	14975.4	14714.6	13111.3	13264.2	14342.9	16162.8	18385.7	16011.6	17716.1	13435.9	21143.8	23797.7	22449.7	8495.92	8264.05	20774.1	17823.6	22934	12945.1	21186.9	7904.75	21324.3	11795.7	19342	20285.6	12758.1	7687.32	11329	21242.1	19077.4	14200.3	17317.7	21773.9	24007.7	23585.6	23825.3	20843.5	20904.7	21698.8	20817	13415.4	22665	17764.2	16049.5	20371.7	21953.9	22235.9	18043.6
	12800.9	14991.4	14723.4	13120.1	13273.2	14360.3	16180.5	18412.2	16029	17735.3	13445.8	21167.7	23812.7	22466.9	8502.36	8267.76	20783.6	17830.7	22952	12952.9	21202.8	7905.41	21340.8	11797.9	19354.3	20299.9	12758.2	7689.13	11329.6	21266.6	19085.4	14202.3	17327	21787.8	24020	23610.5	23847.4	20866.7	20923.4	21715.4	20829.6	13420.9	22684.6	17775.9	16051.2	20388.8	21977.2	22258	18055.7
	12813.7	15007.2	14732.2	13129	13282	14377.6	16198.1	18438.7	16046.4	17754.5	13455.6	21191.7	23827.5	22484.1	8508.78	8271.46	20793.1	17837.8	22970	12960.6	21218.6	7906.04	21357.3	11800	19366.5	20314.2	12758.2	7690.92	11330.3	21291	19093.2	14204.4	17336.3	21801.6	24032.1	23635.4	23869.5	20889.8	20942.1	21731.9	20842.2	13426.4	22704.1	17787.4	16052.8	20405.8	22000.3	22280.1	18067.8
	12826.3	15023	14740.8	13137.7	13290.8	14394.9	16215.7	18465	16063.7	17773.6	13465.5	21215.6	23842.2	22501.2	8515.17	8275.15	20802.4	17844.8	22987.9	12968.4	21234.4	7906.65	21373.6	11802.1	19378.6	20328.4	12758.1	7692.69	11330.9	21315.4	19101	14206.4	17345.5	21815.3	24044.2	23660.3	23891.6	20912.9	20960.6	21748.2	20854.6	13431.8	22723.5	17798.9	16054.3	20422.7	22023.3	22302	18079.8
	12839	15038.7	14749.4	13146.5	13299.6	14412.1	16233.3	18491.3	16080.9	17792.6	13475.3	21239.4	23856.9	22518.3	8521.55	8278.83	20811.7	17851.7	23005.8	12976.1	21250.2	7907.24	21389.9	11804.1	19390.7	20342.6	12758	7694.43	11331.5	21339.7	19108.6	14208.3	17354.7	21828.9	24056.1	23685	23913.5	20935.8	20979	21764.5	20866.9	13437.1	22742.8	17810.4	16055.8	20439.6	22046.1	22323.8	18091.6
	12851.6	15054.3	14757.8	13155.1	13308.3	14429.3	16250.8	18517.6	16098.1	17811.6	13485	21263.2	23871.4	22535.2	8527.9	8282.5	20821	17858.5	23023.7	12983.7	21265.9	7907.81	21406.1	11806.1	19402.7	20356.7	12757.7	7696.14	11332	21363.9	19116.1	14210.2	17363.8	21842.5	24067.9	23709.6	23935.4	20958.7	20997.3	21780.6	20879.1	13442.4	22762	17821.7	16057.1	20456.3	22068.9	22345.6	18103.4
	12864.1	15069.9	14766.1	13163.7	13316.9	14446.4	16268.2	18543.8	16115.2	17830.5	13494.7	21287	23885.8	22552.1	8534.24	8286.16	20830.1	17865.3	23041.5	12991.4	21281.5	7908.35	21422.2	11808	19414.7	20370.8	12757.4	7697.83	11332.5	21388	19123.6	14212.1	17372.8	21855.9	24079.6	23734.1	23957.1	20981.5	21015.6	21796.6	20891.2	13447.6	22781	17833	16058.3	20473	22091.6	22367.2	18115.1
	12876.6	15085.3	14774.3	13172.3	13325.5	14463.5	16285.6	18570	16132.2	17849.3	13504.4	21310.7	23900.1	22568.9	8540.55	8289.81	20839.2	17871.9	23059.3	12999	21297.1	7908.87	21438.2	11809.9	19426.7	20384.8	12757.1	7699.49	11333	21412.1	19130.9	14214	17381.8	21869.3	24091.3	23758.6	23978.8	21004.2	21033.7	21812.5	20903.3	13452.8	22799.9	17844.2	16059.4	20489.5	22114.2	22388.7	18126.7
	12889	15100.7	14782.4	13180.7	13334	14480.6	16302.9	18596.1	16149.1	17868.1	13514	21334.4	23914.3	22585.6	8546.84	8293.44	20848.2	17878.5	23077	13006.5	21312.6	7909.36	21454.1	11811.8	19438.6	20398.8	12756.6	7701.13	11333.5	21436	19138.1	14215.8	17390.8	21882.6	24102.7	23783	24000.5	21026.8	21051.7	21828.3	20915.2	13457.9	22818.6	17855.3	16060.3	20506	22136.6	22410.1	18138.2
	12901.4	15116	14790.4	13189.2	13342.5	14497.6	16320.2	18622.1	16166	17886.8	13523.5	21358	23928.4	22602.3	8553.1	8297.07	20857.2	17885.1	23094.7	13014	21328.1	7909.83	21469.9	11813.6	19450.4	20412.7	12756.1	7702.74	11334	21459.9	19145.2	14217.6	17399.7	21895.8	24114.1	23807.2	24022	21049.3	21069.6	21843.9	20927	13463	22837.2	17866.3	16061.2	20522.4	22159	22431.4	18149.6
	12913.7	15131.2	14798.3	13197.5	13350.9	14514.6	16337.4	18648.1	16182.7	17905.4	13533.1	21381.6	23942.4	22618.8	8559.35	8300.68	20866	17891.5	23112.4	13021.5	21343.5	7910.28	21485.6	11815.3	19462.2	20426.6	12755.5	7704.33	11334.4	21483.7	19152.3	14219.3	17408.5	21908.9	24125.4	23831.4	24043.4	21071.7	21087.4	21859.5	20938.7	13468	22855.7	17877.3	16062	20538.7	22181.2	22452.6	18160.9
	12926	15146.3	14806.1	13205.9	13359.3	14531.6	16354.6	18674	16199.4	17924	13542.6	21405.1	23956.3	22635.3	8565.57	8304.29	20874.9	17897.9	23130	13029	21358.8	7910.7	21501.3	11817	19473.9	20440.4	12754.8	7705.89	11334.7	21507.5	19159.2	14221	17417.2	21921.9	24136.6	23855.5	24064.8	21094	21105.1	21874.9	20950.3	13472.9	22874.1	17888.2	16062.6	20554.9	22203.3	22473.6	18172.1
	12938.2	15161.4	14813.8	13214.1	13367.6	14548.4	16371.7	18699.8	16216.1	17942.6	13552	21428.6	23970.1	22651.7	8571.77	8307.88	20883.6	17904.2	23147.6	13036.4	21374.1	7911.1	21516.8	11818.7	19485.6	20454.2	12754	7707.43	11335.1	21531.1	19166	14222.7	17425.9	21934.8	24147.7	23879.5	24086.1	21116.2	21122.7	21890.2	20961.8	13477.8	22892.3	17899	16063.2	20571	22225.3	22494.6	18183.2
	12950.4	15176.4	14821.4	13222.3	13375.8	14565.3	16388.7	18725.6	16232.6	17961	13561.4	21452	23983.8	22668.1	8577.95	8311.46	20892.2	17910.4	23165.1	13043.8	21389.3	7911.47	21532.3	11820.3	19497.3	20467.9	12753.1	7708.94	11335.4	21554.7	19172.7	14224.4	17434.5	21947.6	24158.6	23903.4	24107.3	21138.3	21140.2	21905.4	20973.2	13482.6	22910.4	17909.8	16063.6	20587	22247.2	22515.4	18194.2
	12962.5	15191.2	14828.8	13230.4	13384	14582.1	16405.7	18751.4	16249.1	17979.4	13570.8	21475.4	23997.4	22684.3	8584.1	8315.03	20900.8	17916.5	23182.6	13051.1	21404.4	7911.82	21547.7	11821.9	19508.8	20481.6	12752.2	7710.42	11335.7	21578.2	19179.3	14226	17443.1	21960.3	24169.5	23927.2	24128.4	21160.3	21157.6	21920.4	20984.5	13487.4	22928.4	17920.4	16064	20602.9	22269	22536.2	18205.1
	12974.5	15206	14836.2	13238.5	13392.1	14598.8	16422.6	18777	16265.5	17997.7	13580.1	21498.8	24010.8	22700.5	8590.23	8318.59	20909.4	17922.6	23200.1	13058.4	21419.5	7912.15	21563	11823.4	19520.4	20495.2	12751.2	7711.88	11336	21601.5	19185.8	14227.5	17451.6	21973	24180.2	23950.9	24149.4	21182.3	21174.9	21935.4	20995.7	13492.1	22946.2	17931	16064.2	20618.7	22290.6	22556.8	18216
	12986.5	15220.7	14843.4	13246.5	13400.2	14615.6	16439.5	18802.6	16281.8	18016	13589.4	21522.1	24024.2	22716.6	8596.34	8322.14	20917.8	17928.6	23217.5	13065.7	21434.6	7912.45	21578.1	11824.9	19531.8	20508.8	12750.1	7713.31	11336.2	21624.8	19192.2	14229.1	17460.1	21985.5	24190.8	23974.5	24170.3	21204.1	21192	21950.2	21006.8	13496.7	22963.9	17941.5	16064.3	20634.4	22312.2	22577.3	18226.7
	12998.5	15235.3	14850.6	13254.5	13408.2	14632.2	16456.3	18828.2	16298	18034.2	13598.6	21545.3	24037.4	22732.6	8602.42	8325.67	20926.2	17934.5	23234.8	13073	21449.5	7912.73	21593.2	11826.3	19543.2	20522.3	12749	7714.72	11336.5	21648.1	19198.5	14230.6	17468.4	21998	24201.4	23998	24191.2	21225.8	21209.1	21964.9	21017.7	13501.3	22981.5	17951.9	16064.3	20650.1	22333.6	22597.7	18237.3
	13010.3	15249.9	14857.6	13262.4	13416.2	14648.8	16473.1	18853.7	16314.2	18052.3	13607.8	21568.5	24050.5	22748.5	8608.48	8329.19	20934.5	17940.3	23252.1	13080.2	21464.4	7912.99	21608.2	11827.7	19554.6	20535.8	12747.7	7716.1	11336.7	21671.2	19204.7	14232	17476.8	22010.4	24211.8	24021.4	24211.9	21247.4	21226.1	21979.5	21028.6	13505.8	22998.9	17962.3	16064.3	20665.6	22354.9	22618	18247.9
	13022.2	15264.3	14864.5	13270.2	13424.1	14665.4	16489.8	18879.1	16330.2	18070.3	13616.9	21591.6	24063.5	22764.4	8614.51	8332.7	20942.7	17946.1	23269.4	13087.3	21479.3	7913.22	21623.2	11829.1	19565.9	20549.2	12746.4	7717.46	11336.8	21694.2	19210.8	14233.4	17485	22022.6	24222.1	24044.7	24232.6	21269	21242.9	21994	21039.4	13510.2	23016.2	17972.6	16064.1	20681	22376.1	22638.1	18258.3
	13033.9	15278.7	14871.3	13278	13432	14681.9	16506.4	18904.4	16346.2	18088.3	13626	21614.7	24076.4	22780.1	8620.52	8336.2	20950.9	17951.7	23286.6	13094.4	21494	7913.43	21638	11830.4	19577.2	20562.6	12745	7718.78	11336.9	21717.2	19216.8	14234.8	17493.2	22034.8	24232.3	24067.9	24253.2	21290.4	21259.7	22008.3	21050	13514.6	23033.4	17982.8	16063.8	20696.4	22397.2	22658.2	18268.6
	13045.7	15293	14878	13285.8	13439.8	14698.4	16523	18929.7	16362.1	18106.2	13635.1	21637.7	24089.2	22795.8	8626.51	8339.69	20959	17957.3	23303.8	13101.5	21508.8	7913.61	21652.7	11831.6	19588.4	20575.9	12743.6	7720.09	11337	21740	19222.7	14236.2	17501.3	22046.9	24242.3	24091	24273.7	21311.7	21276.3	22022.5	21060.6	13518.9	23050.4	17992.9	16063.4	20711.6	22418.2	22678.1	18278.9
	13057.3	15307.1	14884.6	13293.4	13447.5	14714.8	16539.5	18954.9	16377.9	18124.1	13644.1	21660.7	24101.9	22811.4	8632.47	8343.16	20967	17962.9	23321	13108.6	21523.4	7913.77	21667.3	11832.8	19599.5	20589.1	12742	7721.36	11337.1	21762.8	19228.5	14237.5	17509.4	22058.9	24252.3	24113.9	24294.1	21333	21292.9	22036.6	21071	13523.2	23067.3	18002.9	16062.9	20726.7	22439	22698	18289
	13068.9	15321.2	14891	13301	13455.2	14731.2	16556	18980	16393.7	18141.8	13653.1	21683.6	24114.5	22827	8638.41	8346.62	20974.9	17968.3	23338	13115.6	21538	7913.91	21681.9	11834	19610.6	20602.4	12740.4	7722.61	11337.2	21785.4	19234.2	14238.8	17517.4	22070.8	24262.2	24136.8	24314.4	21354.1	21309.3	22050.5	21081.4	13527.4	23084	18012.9	16062.2	20741.8	22459.7	22717.7	18299.1
	13080.5	15335.2	14897.4	13308.6	13462.8	14747.5	16572.3	19005.1	16409.3	18159.5	13662	21706.5	24126.9	22842.4	8644.32	8350.07	20982.8	17973.7	23355.1	13122.6	21552.5	7914.02	21696.3	11835.1	19621.6	20615.5	12738.7	7723.84	11337.2	21808	19239.7	14240.1	17525.3	22082.6	24271.9	24159.6	24334.6	21375.1	21325.6	22064.4	21091.6	13531.5	23100.6	18022.8	16061.5	20756.7	22480.3	22737.3	18309
	13091.9	15349.2	14903.6	13316	13470.4	14763.8	16588.7	19030	16424.9	18177.2	13670.9	21729.3	24139.2	22857.7	8650.2	8353.51	20990.6	17978.9	23372.1	13129.5	21566.9	7914.11	21710.7	11836.2	19632.6	20628.6	12736.9	7725.04	11337.2	21830.5	19245.2	14241.3	17533.2	22094.3	24281.5	24182.3	24354.7	21396	21341.8	22078.1	21101.7	13535.6	23117.1	18032.6	16060.7	20771.6	22500.8	22756.7	18318.9
	13103.4	15363	14909.8	13323.5	13477.9	14780	16604.9	19055	16440.4	18194.7	13679.7	21752.1	24151.5	22873	8656.06	8356.93	20998.3	17984.2	23389	13136.4	21581.3	7914.17	21724.9	11837.2	19643.5	20641.7	12735.1	7726.21	11337.1	21852.9	19250.6	14242.4	17541	22105.9	24291.1	24204.9	24374.8	21416.8	21357.9	22091.7	21111.7	13539.6	23133.4	18042.3	16059.8	20786.4	22521.1	22776.1	18328.6
	13114.7	15376.7	14915.8	13330.8	13485.3	14796.2	16621.1	19079.8	16455.7	18212.2	13688.5	21774.8	24163.6	22888.2	8661.9	8360.34	21006	17989.3	23405.9	13143.3	21595.6	7914.22	21739.1	11838.2	19654.4	20654.7	12733.2	7727.36	11337.1	21875.2	19255.8	14243.6	17548.8	22117.4	24300.5	24227.4	24394.7	21437.6	21373.9	22105.1	21121.6	13543.6	23149.6	18051.9	16058.7	20801	22541.4	22795.3	18338.3
	13126	15390.4	14921.7	13338.1	13492.7	14812.3	16637.3	19104.6	16471.1	18229.6	13697.2	21797.4	24175.6	22903.3	8667.7	8363.74	21013.5	17994.3	23422.8	13150.1	21609.9	7914.24	21753.1	11839.1	19665.1	20667.6	12731.1	7728.48	11337	21897.4	19261	14244.7	17556.4	22128.8	24309.8	24249.7	24414.6	21458.2	21389.8	22118.5	21131.4	13547.4	23165.7	18061.5	16057.6	20815.6	22561.5	22814.4	18347.8
	13137.3	15403.9	14927.5	13345.4	13500.1	14828.4	16653.3	19129.3	16486.3	18247	13706	21820	24187.4	22918.3	8673.49	8367.13	21021	17999.3	23439.6	13156.9	21624.1	7914.23	21767.1	11840	19675.9	20680.5	12729.1	7729.58	11336.9	21919.5	19266	14245.8	17564	22140.1	24319	24272	24434.4	21478.7	21405.6	22131.7	21141.1	13551.3	23181.6	18071	16056.4	20830	22581.5	22833.4	18357.3
	13148.5	15417.4	14933.2	13352.6	13507.4	14844.4	16669.3	19153.9	16501.4	18264.2	13714.6	21842.5	24199.2	22933.3	8679.25	8370.51	21028.5	18004.2	23456.3	13163.6	21638.2	7914.2	21781	11840.8	19686.6	20693.3	12726.9	7730.65	11336.7	21941.5	19271	14246.8	17571.6	22151.3	24328	24294.1	24454	21499.1	21421.3	22144.7	21150.7	13555	23197.4	18080.4	16055	20844.4	22601.3	22852.3	18366.6
	13159.6	15430.8	14938.8	13359.7	13514.6	14860.4	16685.3	19178.4	16516.5	18281.4	13723.2	21864.9	24210.8	22948.1	8684.98	8373.87	21035.8	18009	23473.1	13170.3	21652.2	7914.15	21794.8	11841.6	19697.2	20706.1	12724.7	7731.7	11336.5	21963.4	19275.8	14247.8	17579	22162.5	24337	24316.2	24473.6	21519.4	21436.8	22157.7	21160.2	13558.7	23213	18089.7	16053.6	20858.7	22621.1	22871.1	18375.9
	13170.7	15444.1	14944.2	13366.7	13521.7	14876.3	16701.2	19202.9	16531.4	18298.5	13731.8	21887.3	24222.4	22962.9	8690.69	8377.22	21043.1	18013.8	23489.7	13177	21666.2	7914.08	21808.4	11842.4	19707.8	20718.8	12722.4	7732.72	11336.3	21985.2	19280.6	14248.8	17586.5	22173.5	24345.9	24338.1	24493.1	21539.5	21452.3	22170.5	21169.5	13562.4	23228.5	18099	16052	20872.8	22640.7	22889.8	18385.1
	13181.7	15457.3	14949.6	13373.7	13528.9	14892.2	16717	19227.3	16546.3	18315.6	13740.3	21909.7	24233.8	22977.6	8696.37	8380.56	21050.3	18018.4	23506.3	13183.6	21680.1	7913.98	21822	11843.1	19718.3	20731.5	12720	7733.71	11336.1	22006.9	19285.2	14249.8	17593.8	22184.4	24354.6	24359.9	24512.5	21559.6	21467.6	22183.2	21178.8	13565.9	23243.9	18108.2	16050.4	20886.9	22660.2	22908.3	18394.1
	13192.6	15470.4	14954.9	13380.7	13535.9	14908	16732.7	19251.6	16561.1	18332.5	13748.8	21932	24245.1	22992.2	8702.02	8383.88	21057.4	18023	23522.9	13190.2	21694	7913.86	21835.5	11843.7	19728.7	20744.1	12717.5	7734.68	11335.8	22028.5	19289.7	14250.7	17601.1	22195.3	24363.2	24381.6	24531.8	21579.6	21482.9	22195.8	21187.9	13569.4	23259.1	18117.3	16048.6	20900.9	22679.6	22926.7	18403.1
	13203.5	15483.4	14960	13387.6	13542.9	14923.8	16748.4	19275.9	16575.8	18349.4	13757.2	21954.2	24256.3	23006.7	8707.65	8387.2	21064.5	18027.5	23539.4	13196.8	21707.8	7913.72	21848.9	11844.4	19739.1	20756.7	12715	7735.63	11335.5	22050	19294.1	14251.5	17608.3	22206	24371.7	24403.2	24551	21599.4	21498	22208.2	21197	13572.9	23274.2	18126.3	16046.7	20914.7	22698.8	22945	18412
	13214.3	15496.3	14965	13394.4	13549.8	14939.5	16764	19300.1	16590.4	18366.2	13765.6	21976.3	24267.3	23021.2	8713.26	8390.5	21071.4	18032	23555.8	13203.3	21721.5	7913.56	21862.2	11844.9	19749.4	20769.2	12712.4	7736.55	11335.2	22071.4	19298.5	14252.4	17615.4	22216.6	24380.2	24424.7	24570.2	21619.2	21513	22220.6	21205.9	13576.3	23289.2	18135.2	16044.8	20928.5	22717.9	22963.2	18420.7
	13225.1	15509.1	14969.9	13401.1	13556.7	14955.2	16779.6	19324.2	16604.9	18383	13774	21998.4	24278.3	23035.5	8718.83	8393.79	21078.3	18036.3	23572.3	13209.8	21735.1	7913.37	21875.3	11845.5	19759.7	20781.6	12709.7	7737.44	11334.9	22092.8	19302.7	14253.2	17622.5	22227.2	24388.4	24446.1	24589.2	21638.8	21527.9	22232.8	21214.7	13579.6	23304	18144.1	16042.7	20942.2	22736.9	22981.2	18429.4
	13235.8	15521.9	14974.8	13407.8	13563.5	14970.8	16795.1	19348.2	16619.3	18399.7	13782.3	22020.4	24289.1	23049.8	8724.39	8397.07	21085.2	18040.6	23588.6	13216.2	21748.7	7913.16	21888.4	11845.9	19769.9	20794	12706.9	7738.31	11334.5	22114	19306.8	14253.9	17629.5	22237.6	24396.6	24467.4	24608.1	21658.4	21542.7	22244.8	21223.4	13582.8	23318.6	18152.9	16040.5	20955.7	22755.8	22999.1	18438
	13246.5	15534.5	14979.5	13414.4	13570.3	14986.3	16810.5	19372.1	16633.7	18416.2	13790.5	22042.4	24299.8	23064	8729.91	8400.33	21091.9	18044.8	23604.9	13222.6	21762.2	7912.92	21901.4	11846.4	19780	20806.4	12704.1	7739.15	11334.1	22135.1	19310.8	14254.7	17636.5	22248	24404.7	24488.5	24626.9	21677.8	21557.4	22256.7	21232	13586	23333.2	18161.6	16038.3	20969.2	22774.5	23017	18446.5
	13257.1	15547.1	14984	13421	13577	15001.8	16825.8	19395.9	16647.9	18432.8	13798.8	22064.3	24310.4	23078.1	8735.41	8403.59	21098.6	18048.9	23621.2	13229	21775.6	7912.67	21914.3	11846.8	19790.1	20818.7	12701.2	7739.97	11333.6	22156.1	19314.7	14255.4	17643.3	22258.3	24412.7	24509.6	24645.7	21697.1	21572	22268.5	21240.5	13589.2	23347.5	18170.2	16035.9	20982.6	22793.2	23034.6	18454.8
	13267.6	15559.5	14988.5	13427.5	13583.7	15017.2	16841.1	19419.7	16662.1	18449.2	13806.9	22086.1	24320.9	23092.1	8740.88	8406.83	21105.2	18053	23637.4	13235.3	21789	7912.39	21927.1	11847.1	19800.1	20830.9	12698.2	7740.77	11333.2	22177	19318.5	14256	17650.2	22268.4	24420.5	24530.5	24664.3	21716.3	21586.4	22280.2	21248.9	13592.2	23361.8	18178.7	16033.4	20995.9	22811.6	23052.2	18463.1
	13278	15571.9	14992.9	13434	13590.3	15032.6	16856.3	19443.4	16676.2	18465.5	13815	22107.9	24331.2	23106	8746.33	8410.06	21111.7	18056.9	23653.5	13241.6	21802.3	7912.09	21939.8	11847.4	19810.1	20843.1	12695.2	7741.54	11332.7	22197.8	19322.2	14256.7	17656.9	22278.5	24428.2	24551.3	24682.9	21735.4	21600.8	22291.8	21257.1	13595.2	23375.9	18187.2	16030.9	21009	22830	23069.7	18471.3
	13288.4	15584.1	14997.1	13440.4	13596.8	15048	16871.5	19467	16690.2	18481.8	13823.1	22129.5	24341.5	23119.8	8751.75	8413.28	21118.2	18060.8	23669.6	13247.9	21815.5	7911.77	21952.4	11847.6	19820	20855.2	12692.1	7742.29	11332.2	22218.5	19325.8	14257.3	17663.6	22288.4	24435.9	24572	24701.4	21754.4	21615	22303.2	21265.3	13598.2	23389.9	18195.6	16028.2	21022.1	22848.2	23087	18479.4
	13298.8	15596.3	15001.3	13446.7	13603.3	15063.2	16886.6	19490.5	16704	18498	13831.2	22151.2	24351.6	23133.6	8757.14	8416.48	21124.5	18064.6	23685.6	13254.1	21828.6	7911.42	21964.9	11847.9	19829.9	20867.2	12688.9	7743.01	11331.6	22239.1	19329.3	14257.9	17670.2	22298.3	24443.4	24592.6	24719.7	21773.3	21629.2	22314.5	21273.3	13601.1	23403.7	18203.9	16025.4	21035.1	22866.3	23104.2	18487.3
	13309	15608.4	15005.3	13452.9	13609.7	15078.5	16901.6	19514	16717.8	18514.1	13839.1	22172.7	24361.6	23147.2	8762.51	8419.68	21130.8	18068.4	23701.6	13260.3	21841.7	7911.06	21977.3	11848	19839.6	20879.2	12685.6	7743.7	11331.1	22259.6	19332.7	14258.4	17676.7	22308.1	24450.8	24613.1	24738	21792	21643.2	22325.6	21281.3	13603.9	23417.4	18212.1	16022.6	21048	22884.3	23121.3	18495.2
	13319.2	15620.4	15009.3	13459.1	13616	15093.6	16916.5	19537.3	16731.6	18530.2	13847.1	22194.2	24371.5	23160.8	8767.85	8422.86	21137	18072	23717.6	13266.4	21854.7	7910.67	21989.5	11848.1	19849.3	20891.2	12682.2	7744.38	11330.4	22280	19336	14258.9	17683.2	22317.7	24458	24633.4	24756.1	21810.6	21657.1	22336.6	21289.1	13606.6	23430.9	18220.2	16019.6	21060.8	22902.2	23138.3	18503
	13329.4	15632.2	15013.1	13465.3	13622.3	15108.7	16931.4	19560.6	16745.2	18546.1	13855	22215.6	24381.2	23174.3	8773.16	8426.03	21143.2	18075.6	23733.4	13272.5	21867.7	7910.26	22001.7	11848.2	19859	20903.1	12678.8	7745.02	11329.8	22300.2	19339.2	14259.4	17689.6	22327.3	24465.2	24653.7	24774.2	21829.2	21670.9	22347.5	21296.8	13609.3	23444.3	18228.3	16016.5	21073.4	22919.9	23155.1	18510.7
	13339.5	15644	15016.8	13471.3	13628.6	15123.8	16946.2	19583.8	16758.7	18562	13862.8	22237	24390.9	23187.7	8778.44	8429.18	21149.3	18079.1	23749.3	13278.5	21880.5	7909.83	22013.8	11848.3	19868.6	20914.9	12675.3	7745.65	11329.2	22320.4	19342.2	14259.8	17695.9	22336.8	24472.3	24673.8	24792.2	21847.6	21684.6	22358.3	21304.4	13611.9	23457.5	18236.3	16013.4	21086	22937.5	23171.8	18518.3
	13349.5	15655.7	15020.4	13477.4	13634.8	15138.8	16960.9	19606.9	16772.1	18577.8	13870.6	22258.2	24400.4	23201	8783.7	8432.33	21155.2	18082.5	23765	13284.6	21893.3	7909.37	22025.8	11848.2	19878.1	20926.7	12671.8	7746.25	11328.5	22340.5	19345.2	14260.2	17702.2	22346.1	24479.2	24693.8	24810.1	21865.9	21698.2	22368.9	21311.9	13614.5	23470.7	18244.2	16010.1	21098.5	22955	23188.4	18525.8
	13359.4	15667.3	15023.9	13483.3	13640.9	15153.7	16975.6	19629.9	16785.5	18593.5	13878.4	22279.4	24409.8	23214.2	8788.93	8435.46	21161.1	18085.9	23780.7	13290.5	21906	7908.9	22037.7	11848.2	19887.6	20938.4	12668.1	7746.82	11327.8	22360.4	19348.1	14260.6	17708.4	22355.4	24486.1	24713.7	24827.9	21884.1	21711.7	22379.4	21319.2	13617	23483.6	18252	16006.7	21110.8	22972.3	23204.9	18533.1
	13369.3	15678.8	15027.3	13489.2	13647	15168.6	16990.2	19652.9	16798.7	18609.2	13886.1	22300.5	24419.1	23227.4	8794.14	8438.58	21167	18089.2	23796.4	13296.5	21918.7	7908.4	22049.5	11848.1	19897	20950	12664.4	7747.37	11327	22380.3	19350.8	14260.9	17714.5	22364.6	24492.8	24733.4	24845.5	21902.1	21725	22389.8	21326.5	13619.4	23496.5	18259.7	16003.3	21123.1	22989.5	23221.2	18540.4
	13379.2	15690.2	15030.6	13495	13653	15183.4	17004.7	19675.7	16811.9	18624.7	13893.8	22321.6	24428.2	23240.4	8799.31	8441.69	21172.7	18092.4	23812	13302.4	21931.3	7907.88	22061.1	11848	19906.3	20961.6	12660.7	7747.9	11326.2	22400	19353.5	14261.2	17720.6	22373.7	24499.4	24753.1	24863.1	21920.1	21738.3	22400	21333.7	13621.8	23509.1	18267.4	15999.7	21135.3	23006.6	23237.5	18547.6
	13388.9	15701.6	15033.7	13500.8	13658.9	15198.1	17019.2	19698.5	16824.9	18640.2	13901.4	22342.6	24437.3	23253.4	8804.46	8444.79	21178.4	18095.5	23827.5	13308.2	21943.8	7907.34	22072.7	11847.8	19915.6	20973.2	12656.8	7748.4	11325.4	22419.7	19356.1	14261.5	17726.6	22382.6	24505.9	24772.6	24880.6	21937.9	21751.4	22410.2	21340.7	13624.1	23521.7	18275	15996.1	21147.4	23023.5	23253.6	18554.7
	13398.6	15712.8	15036.8	13506.5	13664.8	15212.8	17033.5	19721.1	16837.9	18655.6	13908.9	22363.5	24446.2	23266.3	8809.59	8447.87	21184	18098.5	23843	13314.1	21956.2	7906.78	22084.2	11847.5	19924.8	20984.7	12652.9	7748.88	11324.6	22439.2	19358.5	14261.7	17732.5	22391.5	24512.3	24792	24898	21955.6	21764.5	22420.1	21347.6	13626.4	23534.1	18282.5	15992.3	21159.3	23040.3	23269.5	18561.7
	13408.2	15723.9	15039.7	13512.1	13670.7	15227.5	17047.9	19743.7	16850.8	18670.9	13916.5	22384.3	24455	23279.1	8814.68	8450.95	21189.5	18101.5	23858.5	13319.9	21968.5	7906.2	22095.5	11847.3	19933.9	20996.1	12648.9	7749.34	11323.7	22458.6	19360.9	14261.9	17738.4	22400.3	24518.5	24811.3	24915.3	21973.2	21777.4	22430	21354.4	13628.6	23546.3	18289.9	15988.5	21171.2	23057	23285.4	18568.6
	13417.8	15734.9	15042.6	13517.7	13676.5	15242	17062.1	19766.2	16863.6	18686.1	13924	22405	24463.7	23291.8	8819.75	8454.01	21195	18104.4	23873.8	13325.6	21980.8	7905.59	22106.8	11846.9	19943	21007.5	12644.9	7749.77	11322.9	22477.9	19363.1	14262.1	17744.1	22409	24524.7	24830.5	24932.5	21990.7	21790.2	22439.7	21361.1	13630.7	23558.5	18297.3	15984.5	21183	23073.5	23301.1	18575.4
	13427.3	15745.8	15045.3	13523.2	13682.2	15256.6	17076.3	19788.6	16876.2	18701.3	13931.4	22425.7	24472.2	23304.4	8824.79	8457.06	21200.3	18107.2	23889.1	13331.3	21993	7904.97	22117.9	11846.6	19952	21018.8	12640.7	7750.18	11321.9	22497.1	19365.3	14262.3	17749.9	22417.5	24530.7	24849.5	24949.6	22008.1	21802.9	22449.3	21367.7	13632.8	23570.4	18304.5	15980.5	21194.6	23089.9	23316.7	18582.1
	13436.7	15756.7	15047.9	13528.6	13687.8	15271	17090.4	19810.9	16888.8	18716.4	13938.8	22446.3	24480.7	23316.9	8829.8	8460.1	21205.6	18109.9	23904.4	13337	22005.1	7904.32	22129	11846.2	19960.9	21030	12636.5	7750.56	11321	22516.2	19367.3	14262.4	17755.5	22426	24536.7	24868.4	24966.6	22025.3	21815.5	22458.7	21374.2	13634.8	23582.3	18311.7	15976.3	21206.2	23106.2	23332.2	18588.7
	13446.1	15767.4	15050.5	13534	13693.4	15285.4	17104.4	19833.1	16901.3	18731.3	13946.1	22466.8	24489	23329.3	8834.78	8463.12	21210.8	18112.6	23919.6	13342.6	22017.2	7903.65	22139.9	11845.7	19969.8	21041.2	12632.3	7750.92	11320	22535.1	19369.3	14262.4	17761.1	22434.4	24542.5	24887.2	24983.5	22042.4	21827.9	22468	21380.5	13636.7	23593.9	18318.8	15972.1	21217.7	23122.3	23347.6	18595.2
	13455.4	15778	15052.9	13539.4	13699	15299.7	17118.3	19855.2	16913.7	18746.2	13953.4	22487.2	24497.2	23341.7	8839.74	8466.14	21216	18115.1	23934.7	13348.2	22029.2	7902.97	22150.8	11845.2	19978.6	21052.3	12627.9	7751.26	11319	22554	19371.1	14262.5	17766.6	22442.7	24548.2	24905.9	25000.3	22059.4	21840.3	22477.2	21386.8	13638.6	23605.5	18325.8	15967.8	21229	23138.4	23362.8	18601.6
	13464.6	15788.5	15055.2	13544.6	13704.5	15314	17132.2	19877.3	16926	18761	13960.7	22507.6	24505.2	23353.9	8844.67	8469.14	21221	18117.6	23949.8	13353.8	22041.1	7902.26	22161.5	11844.7	19987.4	21063.4	12623.5	7751.57	11318	22572.7	19372.9	14262.5	17772	22450.8	24553.8	24924.4	25016.9	22076.3	21852.5	22486.2	21392.9	13640.4	23616.9	18332.8	15963.3	21240.3	23154.2	23377.9	18607.9
	13473.8	15799	15057.4	13549.8	13709.9	15328.2	17146	19899.2	16938.2	18775.8	13967.9	22527.9	24513.2	23366.1	8849.57	8472.13	21226	18120.1	23964.8	13359.3	22052.9	7901.53	22172.1	11844.1	19996	21074.4	12619	7751.86	11316.9	22591.4	19374.5	14262.5	17777.4	22458.9	24559.2	24942.8	25033.5	22093.1	21864.7	22495.2	21398.9	13642.1	23628.1	18339.6	15958.8	21251.4	23170	23392.9	18614.1
[truncated: 7,397 more rows]
[truncated: 53 more columns]

## Sheet: Analysis
Cell:	Peak Time 1	Peak Time 2	Peak Time 3	Peak Time 4	Peak Time 5	Peak ZT 1	Peak ZT 2	Peak ZT 3	Peak ZT 4	Peak ZT 5	Peak ExT 1	Peak ExT 2	Peak ExT 3	Peak ExT 4	Peak ExT 5	Peak 1 luminescence value	Peak 2 luminescence value	Peak 3 luminescence value	Peak 4 luminescence value	Peak 5 luminescence value	Trough Time 1	Trough Time 2	Trough Time 3	Trough Time 4	Trough Time 5	Trough Time 6	Trough ZT 1	Trough ZT 2	Trough ZT 3	Trough ZT 4	Trough ZT 5	Trough ZT 6	Trough ExT 1	Trough ExT 2	Trough ExT 3	Trough ExT 4	Trough ExT 5	Trough ExT 6	Trough 1 luminescence value	Trough 2 luminescence value	Trough 3 luminescence value	Trough 4 luminescence value	Trough 5 luminescence value	Trough 6 luminescence value	Rising Edge Halfmax Time 1	Rising Edge Halfmax Time 2	Rising Edge Halfmax Time 3	Rising Edge Halfmax Time 4	Rising Edge Halfmax Time 5
[truncated: 102 more rows]
[truncated: 44 more columns]
