# Supplementary material for: Single cell model for re‐entrainment to a shifted light cycle
Source: FASEB J. 2022 Sep 3;36(10):e22518. doi: 10.1096/fj.202200478R (PMC9543151; doi:10.1096/fj.202200478R)
Supplement: Supplementary file 12 — Dataset S11 [file FSB2-36-0-s013.xlsx]

## Sheet: Information
Cell num	X	Y	Size
1	88.2	165.6	5
2	89	162	9
3	90	158.5	6
4	105.286	128.143	7
5	104.714	134.143	7
6	104.5	145	6
7	106.125	169.875	8
8	108	174	9
9	109	180.5	6
10	110	147	9
11	110	184	9
12	111	122	9
13	111.125	170.875	8
14	112	151	9
15	112	156	9
16	111.5	174.5	4
17	113	165	9
18	114	184	9
19	113.667	189.333	3
20	114.875	173.125	8
21	114.5	176.5	4
22	115.75	158.75	4
23	117	122	9
24	117	135	9
25	117	162	9
26	117	189	9
27	118	118.5	6
28	118	165.5	6
29	117.875	169.875	8
30	118.286	175.143	7
31	119	129	9
32	118.75	178.25	4
33	120	112	9
34	119.5	115.5	4
35	120	125.5	6
36	121	181	9
37	122	140	9
38	121.5	153.5	4
39	122	157	9
40	121.5	167.5	4
41	121.5	174.5	4
42	121.8	185.4	5
43	121.5	188.5	4
44	123	121	9
45	122.5	130	6
46	123	171	9
47	124	111	9
48	123.5	115	6
49	123.5	124.5	4
50	124.4	153.2	5
51	125	164	9
52	125	167.5	6
53	125	187.5	6
54	125.5	128	6
55	126	137	9
56	126	140.5	6
57	126.6	114.2	5
58	127	123	9
59	126.857	131.714	7
60	126.714	150.143	7
61	127	159	9
62	127	176	9
63	127	182.5	6
64	128	179.5	6
65	128.167	185.667	6
66	129.125	110.125	8
67	128.5	128.5	4
68	129.286	134.857	7
69	128.4	154.2	5
70	128.4	168.2	5
71	130	114	9
72	130	140	9
73	130	148.5	6
74	129.5	172	6
75	131	118	9
76	130.5	124	6
77	131	151.5	6
78	131	162	9
79	131	165.5	6
80	132	130	9
81	132	155	9
82	132	158.5	6
83	132	175.5	6
84	132.5	110	6
85	132.857	144.714	7
86	133	172.5	6
87	132.5	179	6
88	134	121.5	6
89	133.5	125	6
90	134	135	9
91	134	141	9
92	134	169	9
93	135	116	9
94	135	148	9
95	135.2	160.6	5
96	135.5	128.5	4
97	135.5	131.5	4
98	136	151.5	6
99	136	157	9
100	136	163	3
101	136.143	165.714	7
102	135.667	179.667	6
103	137	110	9
104	137.333	134.667	3
105	138	141	9
106	138	144.5	6
107	137.857	176.286	7
108	138.5	115.5	4
109	138.5	137.5	4
110	139.5	119	6
111	139.5	122.5	4
112	140	126	9
113	140	129	3
114	140	132	9
115	140	149.5	6
116	140	153	9
117	139.5	157	6
118	139.5	163	6
119	139	167	3
120	140	173	9
121	141.143	110.286	7
122	141.2	146.6	5
123	142	113.5	6
124	141.5	136	6
125	141.5	139.5	4
126	141.875	143.125	8
127	142	168	9
128	143	116	3
129	143	118.5	6
130	143	121.5	6
131	142.5	157	6
132	143	161	9
133	143	164.5	6
134	143.875	125.125	8
135	144	129	9
136	145	134	9
137	145	137.5	6
138	145	140.5	6
139	145	146.5	6
140	144.8	149.4	5
141	144.5	153	6
142	145.5	143.5	4
143	158.875	153.875	8
144	158.5	157.5	4
145	158.333	160.333	3
146	159.5	149.5	4
147	160	169	3
148	160.125	171.875	8
149	160.714	146.143	7
150	160.5	162.5	4
151	161	166	9
152	161.75	141.25	4
153	162	159	9
154	163.286	138.143	7
155	163.125	177.875	8
156	164	144	9
157	164.125	162.875	8
158	164.2	168.6	5
159	163.714	171.857	7
160	164.5	147.5	4
161	164.5	150.5	4
162	164.5	153.5	4
163	166	133	9
164	165.75	140.25	4
165	167.125	129.125	8
166	167	158.5	6
167	167	174	9
168	168	144	9
169	168	150.5	6
170	168	155	9
171	167.4	169.8	5
172	169.286	135.143	7
173	169	139	9
174	169	147.5	6
175	169	163	9
176	169.143	166.714	7
177	170.286	176.143	7
178	169.667	179.333	3
179	170.875	123.125	8
180	171	127	9
181	170.5	130.5	4
182	170.5	172	6
183	171.333	143.667	3
184	172.286	149.143	7
185	171.5	155	6
186	172	159	9
187	173	163	9
188	173	166.5	6
189	172.875	179.875	8
190	173.714	120.143	7
191	174	133	9
192	174	138	9
193	174	141.5	6
194	174	172	9
195	174	176	9
196	174.25	124.75	4
197	174.75	129.75	4
198	175	144.5	6
199	176	159	9
200	177	118	9
201	177	127	9
202	177	155	9
203	176.4	165.8	5
204	176.333	179	3
205	177	133	3
206	177	140	3
207	177.5	174	6
208	179	144	9
209	179	169	9
210	180	112.5	4
211	179.75	115.75	4
212	180.286	120.143	7
213	180	132	9
214	180	164	9
215	180	128	3
216	181	135.5	6
217	180.333	155.667	3
218	181	174	9
219	181.75	141.75	4
220	183	115	9
221	183	127.833	6
222	183	146	9
223	183	153.5	6
224	183	169	9
225	184	120	9
226	184	150	9
227	183.5	164	6
228	185	123.5	6
229	185	131	9
230	184.714	137.143	7
231	185	142	9
232	185.143	172.286	7
233	186.25	115.25	4
234	186.333	127.333	3
235	187.2	147.4	5
236	187	161	9
237	187	164	3
238	187.5	135	6
239	187.5	151	6
240	187.875	166.875	8
241	189	113	9
242	189.286	117.143	7
243	189	124	9
244	188.5	130	6
245	188.5	140	6
246	188.5	154.5	4
247	188.333	157.333	3
248	191	134	9
249	190.875	160.125	8
250	190.8	163.4	5
251	192	149	9
252	191.875	154.875	8
253	192.5	115	6
254	193	152	3
255	193.5	120.5	4
256	193.5	129	6
257	193.875	143.875	8
258	195	124	9
259	194.5	132.5	4
260	196	137	9
261	196	140.5	6
262	196.333	116.667	3
263	196.875	120.125	8
264	197	126.667	3
266	198	133	9

## Sheet: Raw Data
Cell:	1	2	3	4	5	6	7	8	9	10	11	12	13	14	15	16	17	18	19	20	21	22	23	24	25	26	27	28	29	30	31	32	33	34	35	36	37	38	39	40	41	42	43	44	45	46	47	48	49
	10443.8	10569.8	11402.3	20577.9	19243.6	19272.8	15786.2	13530.3	9949.67	25639.9	9660	17935.2	13959.4	22747.2	18027.6	12148.8	17409.6	11693.1	9249	15284.9	12507.5	23594.2	24995.7	24222.7	20947	11409	22130.5	20438.2	18771.8	15391.9	26183.4	13680	14940.4	20942.5	27183.8	17463.7	25061.1	31248	29031.4	23842.2	18660	13396.8	10837	24966.7	27304	20825.3	16139.4	21312.3	27818.2
	8187.4	8390.5	9443.33	18071.3	18435.4	17739.6	12073.6	10435.7	8394	23388.4	7341.33	16328.1	10171.4	20604.8	15860.7	9176.5	14205.7	9752.11	7027.33	11985.6	9541.5	19715	22317.3	22981.4	17059.1	9922.67	20936.3	16260.8	13894.8	11721.4	24126.1	10917.8	14038.3	19638.5	23445.8	12911.3	22664	26658.2	22186.9	18727.8	13778.8	10847.2	8859	21886.4	23593.5	14965.2	14890.3	19166.7	21752.5
	7605.8	8620.33	8647.17	16660	18930.4	19314.8	11854.9	9610.67	8236.5	22899.6	7170.44	15689.6	10419.4	21036	17881.1	8762.25	13409.2	10873	8563.33	11359.1	9007.75	19164.5	20539.8	23672.8	16522.6	10019.2	19537.2	15040.5	13416	11917.4	22759	10255	12766.2	17476	22019.3	12130.1	22121.2	25091.8	20827.1	16667	13065	10288.6	8232	20415	22556.3	13441.1	14236	17326.2	19115.5
	7178.2	9775.33	8921.33	16308.9	19118.3	19545.4	12740.9	10016.2	9266.33	25502.9	7942.56	14755.4	10969.6	21920.9	18374.6	9337.75	13690.9	12100.3	9490.67	12441.6	8981.25	20687	19199.3	24906	17708.7	10696.7	17240.2	16152.8	13753.5	13092.3	22872.2	10142.2	12110.8	15773	21594.3	12007.6	23860.2	26527.8	22905.3	16778.2	14180.5	10404.4	9045.5	18686.7	22441.3	13469.3	13249.4	15923.8	17929.8
	7039.8	10843.2	8868.83	15584.9	19242.9	19647.2	13362.1	10690.3	10545.7	23108.5	9469.56	14252.7	11538.2	21614.3	20211.1	9366.75	13605.8	12592.6	10661.3	13473.2	9122.25	22683.8	18856.2	26199.2	19410.1	11578.9	16326.8	16357.3	14704.6	14468.6	22635.3	10565.8	11088.4	14112	21563.8	12868.9	26295.3	28589.2	25360.3	18450.8	14353.5	11082.6	9048	18138.7	22457.7	14214.1	11990.3	14498.7	17232.5
	6735.4	11432.3	8511.33	15161.4	19014.3	19274.8	12555.2	11218.2	11796.8	23217.4	10916	13604.3	12314.9	21761	20294.3	10699	14996.4	12706.3	12221	14860.5	10174.2	23415	18535.4	26117.8	21793.3	11623.3	15242.3	17479.2	15848.8	15587.7	22618.2	10367.5	10488.8	12756.8	22376.7	13366.8	27539.3	29619.5	27692.6	20509	15138.8	11531.8	10398	19149.1	22796.2	15229.1	13384.9	13700	19069
	7217.6	11734.3	8727.67	15623.6	17704.9	19213	12725.1	11891.3	12897.3	23211.6	11562.1	14293.4	13240.9	22073.7	20877.1	11508	16716.7	13038.9	14107.7	15383.9	10630.2	23589.2	18519.6	25816.9	23717.3	12590.7	14805.5	18703.8	17273.2	16747.7	23506.8	11770.5	9930.67	12424.5	22648.3	15187.8	28889.6	31186.2	29898.7	22121.8	16262	13624.6	11369.2	19086.8	24139.7	16679.6	11309.6	12607.8	19611.5
	7851.8	11487.5	9939.5	16035	17342.7	19897.2	13941.6	13330.8	14633	23827.9	13049.7	14899.4	15121.9	22970.7	21217.1	12793	17290.4	14185	15359.7	16731.9	12241.5	23429.2	19789.2	25238.9	24790.3	13726.7	15795.3	19789.2	19977	18064	25138.9	13061	10269.1	13498.5	23536.3	17091.6	29240.9	33201	32039.4	25135.5	18906.8	14583	12674.5	19667.8	25659	19152	11943.9	13059.5	19342.2
	9319.4	13515.5	10481.7	15746.4	16902.4	19943.4	14826.9	14477.3	16182.7	23676.6	14479.1	16053.3	17547.4	23067.7	21676.3	14038.5	18754.7	15187.4	16796.7	18442.5	13355.5	24305	21272.9	25353.6	27378.6	15334.4	16892	22652.8	22086.6	19765.4	26650.4	14493.8	11303.8	14849.8	24250.7	18428.7	30102.8	34309.2	34698.6	29419.5	21226	16529.6	14600	21175.9	28163.2	21192.8	13751	14441	20775
	10275.8	15598.2	11511.5	15633.7	16575.6	20006	15204.1	15297.3	16900.2	23669.1	15925.4	17076.3	18545	24605.1	21871.6	15250.5	20574.8	16428.1	17768	20063.6	14484.2	25550.5	22242.3	25459.2	29458.9	16727.6	17673.3	24429.7	23708.1	22591.4	27596.9	16030.2	12278.3	15816	26151.8	20692.4	30895.1	34269.2	36237.6	31530.5	23700.2	18507	15814.8	23215.9	29716.3	23576.3	14886.7	15797.2	22908
	11296.6	17193.7	12315	16525.7	17113.9	20273.2	15214.6	16765.5	17587.7	23639.1	17485.2	18071.1	20288.6	24474.4	22028.4	16548.5	22903.4	17453.6	19063.3	21934.6	15003	26809.5	24305.1	27188.3	31148.8	17975.7	18777.3	26696.5	25416.8	24991.7	28992	17004.2	13500.7	17379.8	28302	23163.8	31954.4	35658.2	39852.7	33860.5	24635	19363.4	16492.8	25875.1	31295.3	25233.8	16760.6	18058.3	25825
	12577.2	19329.5	13876	17698.4	16756.7	20968	15838.4	17841.7	17763	24768.4	18649.2	19883.8	21500.2	24122.4	22438.7	18055.5	25189.1	19033	19423	23257.6	16947.2	28897	26709	28522.8	32871.8	18319.9	20889.5	28892.2	27711.8	26246.7	31790.7	18759.2	14922.4	19825.2	30669.8	25151.6	35592.8	37821.8	42533.7	36544	27288.2	21071.2	17291	28076.2	34191.8	27639.3	18267.9	19753	28803.5
	13468.8	20612.7	15227.8	19616.3	16772.3	22283.4	16884.2	18619.7	18597.8	23807.1	19380	21239.2	22458.8	24650.3	23270.9	18937.2	27280.9	19587.7	20604.3	25395.9	18139.8	30828	28400.6	29325.8	34136	18973.9	23108.3	30289.7	30056.8	27662.9	33393.6	20353	15874.6	21925.5	33017.3	25832.9	38586.7	40446.2	44382.6	38364.8	28777	22111.4	18091	31255.4	35329.5	28580.3	19488.1	21943	31570.5
	14580.4	20436	15798.3	20093.9	17221.1	23220.8	17655.1	18623.8	18420.7	23360.2	19444.3	22110	23048.5	25673.2	24096.1	19875	28139.8	19844.1	19537	26855.2	19170.2	32104.8	30331.9	31537.4	34085.2	18355.9	25173.2	32382.3	31998.1	27996.1	36432.8	20484.2	17920.1	24224.2	34381.2	26882.1	39956.1	41924.5	44598.9	40204.2	30237.5	22809.8	18273.5	33441.4	38040.5	29894.3	20425.6	24538	34641.2
	14872.6	21262.7	16999.5	20556.4	18311.3	23746	17925.4	18185.8	17854.7	22733.2	18466.1	23694.7	23593.9	25528.2	24225.4	19295	27273.3	18945.2	19409.7	27694.6	19901	31988.5	32369.3	33706.3	34182.7	18067.2	26547.3	32277.5	32846.1	27834	37108	20990	19280.9	25445	36855.5	27071.4	40438.7	42590.2	45496	40434.5	29993	22469.4	18040.8	33902	39613.8	29937.6	21551.1	25250.3	35355
	14776.6	21845.8	17388.5	20972.7	18493.7	24417.8	17374.4	17814.8	17654.8	23554	17522.6	24589.9	23693.2	26054	23397.4	18602	26257.9	18411.6	19101.3	28092	19828	31191.5	33295.8	35229.3	33730.2	17508.6	27408.2	31781.3	32670.4	27924.3	38601.4	21209.2	20164.8	26841.8	38655.5	26618.3	40302.6	43788.5	43577.4	40357.5	30551.8	21838.8	17079.2	34355.6	40502	29460.1	22104.1	25810.5	37443.5
	14433	21999.2	17663.8	22247.9	19994	24345.8	16847.2	16767	16475.2	23785.2	16431.9	25104.7	23268.1	26308.6	23801.1	17898	25299.6	17441.6	17653.3	28305.8	18886	30590.8	33892.6	36470.2	32096	16365.4	29122.3	29975.7	31600	26890.6	39713.1	20850	21016.3	28164.8	40231.2	25222.2	38466.2	43552	43051.7	37518.5	30099.5	20593.6	16074	34964.1	39676.7	28958.1	21490	26440.3	39124.8
	13755.4	21816.3	17265.2	22883	20445.4	24556.4	16451.5	16788.2	15070.5	22989.1	15083.1	25467.3	23117.4	27153.4	23011.9	17248.5	24528.3	16407	16624	28036.2	17764	29615.8	34432.4	36488.9	30690.6	15577.2	30425.3	29420.2	30131.9	25351.7	41732.6	20122.2	21297.6	29064	39873.2	24448.4	38543.9	42520.2	41579	36668.8	29126.8	19985.8	15439.8	36042.2	40327.5	28544.8	21925.4	27107.2	40192
	13330.2	21115	17026.2	22741.4	20925.9	24391	16466.6	16158.3	14449.2	22740.4	13790.8	25125.1	22833.9	27344.9	23199.7	15918.5	24059.8	15435.7	15689	26929.6	17432	28483	34519.8	36634.7	29288.9	14756	29657.2	28628.3	29100.1	24448	40641.3	19098	21028.3	28980.5	40090	23621.8	38916.2	41562.8	41243.2	35278.5	28528.8	18562.4	14471.2	37000.1	40122.7	27015.9	21638.4	28230.2	40154.8
	12333.4	20547.3	16638	22644.3	21349.7	25006.8	15839.1	16096.3	13760.5	23896	12737.8	25769.8	21793.1	27873.8	23280.7	14735	22705.1	14696.8	14409	25415.1	15919.8	27823	34727.1	35405.1	28436.4	13753	28786.7	27623.5	28152.6	23245.1	40360.4	18730.8	20881.2	28763.5	39484.3	22773.6	38811.9	40641.2	40018.2	33403.2	27564.5	17018.6	13786.8	37243.7	38839.8	25903	21277.7	28690.5	39222.8
	11791.2	19484.8	15824.7	22875.1	22711.6	24782.6	15277.4	14859.7	12322.5	24078.2	11026.2	25678	20766.4	25953.2	22595.4	13671.5	20947.6	13484.8	12481.3	23930.4	14983.5	26037.8	35003.9	35979.4	28069.2	12864.7	27483.2	26418.3	26199.1	21556.4	39739.7	17517.2	20797	27891.5	39316.7	21099.1	37739.9	39745.8	38017.7	31675.5	25513	15321.6	12248.2	38119	37723.3	24610.9	20294	28523.5	38614
	11286.8	18372.3	15161.8	23706.6	23259.1	24311.6	15184.5	14041.7	11246	25636.4	9910.22	25519.6	20145.4	25914.1	21771.1	12850.2	19531.8	12219.8	11344.7	23306.4	13701.2	25903.8	34079.4	35944.8	26386.1	11763.7	27173	24588.2	23666.2	21067.6	37876.1	16229	20072.6	28637.2	36833.7	19299.6	37501.6	36387.8	35222.6	29322.2	22947	13881.2	11310	37429.8	37230.7	22548.6	19026.2	28019.3	36880
	10627.2	18444.7	13728.7	22202.4	23939.7	24048	14653.4	13303.2	10129.7	25618.2	8889.89	25736.6	20646.2	25504.4	21191.7	11467.8	18149.9	11661.9	10411.7	21520.5	12789	25647.5	33141.1	35508.9	26309.6	10731	26626.3	23530.8	21717.9	20359	36836.8	15055.2	19321.3	28356.5	35909.7	17835.1	37015.8	33128	33098.3	28084.5	20638.2	12324.8	10190	35301.2	35222	21837.2	18344.8	27202	34926
	9805.6	18142.8	12404.8	21323.3	23422.7	23004.6	13598.9	12689.5	9188.5	25813	7919	23999.2	17671.8	25183.8	20554.9	10754.8	16970	10609	8936	19490.5	11752.5	25529	32330.7	34651.9	25376.4	9814.33	26033.3	21843.5	20047.4	18338.9	34589.3	13600	18529.6	26957	32928	16178.1	35950.3	31353.5	30517.8	26904.8	18641.2	10636	9356	33130.2	31970	19710.7	17458.8	25110.5	32616.2
	9475.8	17404.7	11595.3	19825.4	22587.7	22510.6	13226.5	12432.3	8630.67	25453.5	7273	22898.3	16264.8	23732.1	20045.7	10269.2	16017.2	9975.89	8571.67	17259.2	10611.5	24221.5	30215.8	33340.2	24067.7	9068.33	24866.5	20729.3	18376	16481.3	31821.1	12651.2	17769.9	24996.8	30086.7	14330.8	34184.4	29000	27751.8	22942.8	17030.5	9440	8901.5	30988	30055.3	17677.1	15879.8	22788.2	30463.8
	9194.6	16955.2	11002.2	17871.6	20978	20062	12155.4	12432.8	8087.83	26897.4	6747.89	21712.9	15375	22146.4	18884.7	9439.25	15027.7	9855.56	8335.33	14849.6	9003.75	22929	28524.6	32356.7	22273.7	8641	22868.5	19367.3	17159.6	14826.6	29311.9	11269.2	16131.2	22516.8	28755.2	12945.7	31482.4	26499.5	26102.6	21716.5	14621.8	8874	8526	28827.9	28418.2	16391.8	14193.4	21024.3	28114.2
	8975.6	16244.7	10198.5	15889.1	19794	18630.2	11126.9	12316	7526.83	24912	6559.78	20212.8	14323.2	19992.3	18433.7	8753.75	14685.4	9551.44	8007	13268.6	8672.25	20982.5	27053.6	29972.7	21257.2	8355.44	20922.5	18129.2	15874.9	13648.9	28689.8	10363	14764.9	19073.5	26937	12204.3	28890.3	25281.8	23912.3	19236	13834	8397	8329	26175.2	25737.3	14874	12961.7	18598.5	26719
	8300.4	14547	9369.33	14640	18453.7	17794.6	10245.2	11152.8	7377.67	24428	6372.33	18730.8	14108.6	18414.2	17674.6	8615.75	14284	9273.56	7714	12226.1	7956.75	19280.2	24905.8	27911.3	19496.2	8124.44	19309.3	17159.2	14717.2	12959.9	24899.4	9722.5	13601.9	16217.2	25072.7	11357.8	26880.9	22463.2	22484.8	17484.2	12813.5	8067.2	7599.5	23365.9	23700.2	14088	11369.1	16212.7	24038.8
	8614.2	12864.2	8737.17	13320.1	18349.7	16571.4	10189.5	11138.7	7505.33	22298.4	6727	16813.2	12765.5	17213.2	16751	8201.5	13278.8	9170.78	7956	10929.2	7858.25	18328.5	22418.2	26785.1	18596.7	7944.67	17527.3	16152.8	14527.5	12555.9	22791	9238.75	11832	14215.5	23373.3	11195.4	25354.3	21917.2	21023	16664.5	11754.5	8036.4	7807.25	20387.1	21273	13585.9	10164.8	16042	22313.2
	8953	12183.8	8813.33	12242.9	16758.9	15446.6	9470.75	11512.5	7985.33	20581.1	7293.11	15130.7	12611.4	16197.6	15726.4	8311	12669	9470.56	8911	10567.4	7782.75	17601.8	20880.1	25435.8	17903.9	8164.67	16689	15568.3	14096.4	12708.6	20491.3	9066.25	11053.1	12735.5	21451.2	11381.2	23965.4	20579.5	20504.4	16544.8	11466.2	8417.8	7809.5	18976.9	20353.5	13489.4	9940	12635.5	20682
	8750.4	12391.5	8542	11298.7	15404.6	14254.8	9467.62	12029.2	8448.67	19435.8	8252.78	13680	12347.5	15088.3	15762.7	8528.5	12425.4	9795	10260.7	10829.5	8060.5	17030.8	20087.8	23881.3	16616.2	8553.78	15223	15231.5	13981.2	12872.6	19482.1	9175.5	10242.8	12133	20310.3	11682.6	22547.1	19121.8	20089	16672.2	11578	8776.2	8269.5	18493.8	20107	14149.9	9807.22	11879.8	19868
	8277.2	12840.2	8833.83	10447.3	13910.3	13289.2	9771.38	12512	9100	17795.9	9212	12744.9	12192.5	13577.7	14897.6	9405.5	13028.7	9947.22	10940.3	11546.1	8932.25	17218.5	19649.6	22543	16718	9063.11	14774.2	15365.7	15034	13166.6	18036.7	10266.8	10577.3	11975.2	19622.8	12766	20924.9	18205.5	20585.7	17741.2	11706.8	9283.4	9211	18351.2	19873.8	15367.6	10120	13091.7	19573.2
	9120.6	13680.8	9777.33	10064.6	13422.4	12615.4	9738.75	12562.5	10013.3	17065.4	10309.1	12965.9	12870.1	13706.9	14379.9	10197.8	13434.4	10263.3	12725	12739.1	9098.75	17040.2	19642.4	21607.3	16952.7	9722.89	14185.2	15736.7	16126.5	13916.4	18298	10501.2	10892.8	12346	20333.7	13671.3	20160.6	18320.8	21558	18908	12725.8	10473.6	9667.75	18226.1	20163.3	16377.7	11391.3	11783	19674.2
	10262	15020.7	10366.7	10575.6	13765.7	12883.8	10337.2	13783.7	11189.7	16810.6	11557.1	13260.1	14014.8	13721.6	14371.1	10880.2	14427.9	10706	13043.7	14269.6	10347.5	17210.2	20028.4	20852.3	18034.7	10748.7	14618	16794.7	17275.8	14594.6	19642.2	11019.2	11521.6	12652.2	22148.7	14894.8	20935.8	19770.8	22893.6	20853.2	14002.5	11566.2	10820	18855.8	20706.8	18053.4	13004.9	12459.8	20859
	11488.6	15278.7	11038.7	11509.7	13210.4	12903.6	10919.8	14382.8	12733.8	16617.9	12801.2	13421.3	15303.9	14388.7	14656.3	12204.2	16084.1	11362.4	14602.7	16790.2	11448.8	16815.8	20986	22031.8	18884.1	11763.9	15182.3	17982.7	19683.2	15833.6	20711.3	12333.5	12202	13465.5	23445.7	16144.1	22530.1	20542	24619.3	23257.2	15697.8	12305.2	11903.5	20616.9	21617.2	20305.6	13782	13142.3	23212.8
	12286.6	16131.5	11661.3	12619.6	13622.1	13022	12292	14574.5	13782.2	17116.5	13302.4	14191.3	16191.2	15315.8	15266	13087	17627.1	11659.8	15911.3	18805.9	12290	17560.2	22038.2	23362.1	19736	12918	16086.3	19306.8	21016.4	17607.3	22478.2	13133.8	12709.4	15100	25668.3	17722.6	24364.8	21834.8	26097.2	25810	16905.8	13390.6	12659	22046.4	23599.3	22064.4	14621.6	14343.5	26330.8
	13193.6	16864.8	12815	13372.9	13493.4	13870.2	13421.4	15251.3	14901.8	16820.2	14184.9	14921	17056.2	16355	15920.3	14202	18462.9	12582.2	17459.3	20177.9	13240	18175	22488	24624.1	21052.2	13418.9	17810.5	20438.2	22443.4	18108.1	23978.9	14353	13672.3	15774.8	26981.5	19240.7	26028.1	23961.8	28032	28139	18847.2	14557.6	13662.8	23017.8	25430.2	23617.4	15735.8	15740.5	28538.8
	13907.8	17003.7	13488.8	14534.7	13538.1	16809.2	14217	15200.2	15488.2	16691.6	15254.6	14960.2	18270.8	17864.1	17262.7	14799.2	19166.8	13270.3	17272.7	21244.6	13598.5	18980.2	24350.2	26224.8	22122.3	14117.6	19498.3	20615	23342.5	19740.3	25180.4	15358	14141.6	18030	27772.3	20419.8	26726.1	26168.5	30880.9	28969.8	19569.5	15069.4	14091.5	24646.9	27071	24810.7	16561.7	16727.7	29551.8
	12979.8	16563.2	14183	15681.7	14173.1	15718	14961	15720.2	15313	17549.6	15526.3	15767	18974.6	19646.4	19499.3	15404.5	19831.7	13823.6	17011	21908.1	14118.8	20120	25630	27066.8	22778.9	14439.7	20309	22283	24056.2	20399.1	27233.2	15602.8	14866.7	18615	28526.3	21493.9	28862.8	28709.8	31888.8	29098.5	20959.5	15881.4	14294.8	24826.7	28413	26632.2	17518.3	18289.3	30843.8
	13178.8	17136	15207.7	15936.4	14283	17165.6	15046.6	15850.8	15695.2	18850.5	15232.7	16616.1	20416.8	21583.7	19874.7	15480.5	20138.1	13922	16316.3	23071.5	14826.2	20886.2	26007.4	27877.1	23982.6	14392.7	19974.3	23045.2	24700.8	20202.9	28470.9	15482.8	15825.3	19737.2	29023.3	21667.1	30661.3	30011.2	32813.2	29375.5	21389.8	15963.4	14017.2	24923.1	28580	25962.1	18357.9	19081.5	31705
	12419.6	16605.5	14982.7	16612.1	15094.1	18976.2	14797.1	15670.2	16427.2	19921.5	14476.7	16857.4	20644.8	22902.6	19939.3	15217.5	19735.4	13757	15784.7	23161	14680.5	21478	27085.9	29379.4	24591.7	14276.9	20116	23824.2	24742.9	20443.6	28937.6	16106.2	15872.7	19330.5	29369	21589.2	30915.2	31052.8	33311	29176.8	21628.5	16185.8	13811.2	25197.1	29738.5	26044	17914.1	19686.2	31249.5
	11624.8	16282.2	14308.8	17517	15912.1	20372.4	14573.6	14920	14654.7	20451.9	13631	17276.1	20957.5	23045	20121.6	14764.5	19516.4	13467.7	14924.7	22324.2	14370.5	21997.2	27278	29903.7	24906.8	13468.7	19790.5	23540.8	24727.9	19768.4	28942.9	15431.2	15768.7	19558.2	30598.2	21402.1	30884.7	31403	32675.7	28954.8	21390.5	15757	13391	25757.1	30282.7	25746.3	17971.4	20198.3	30709.8
	11508.2	15491.7	13960	17360.4	17020	19688.8	14266.9	14485.3	13433.2	21421.8	12217.6	17125.8	19957.5	23697.6	20640.9	13846.2	19647.4	12934.1	13283	20895.1	14778.5	22637.8	26002.7	30550.8	24662.4	13030.9	19953.7	23197.5	23262.5	19388.3	28438.4	15263	14365.9	19575.2	28566	19721.3	31703.3	29542.8	31027	26735.2	20444.2	14760.6	13055.5	25831	29383.7	24952.6	16881.7	19943.5	30470.5
	11174.2	14710.8	13180.3	16955.1	17507.4	20318.6	13671.4	13771.3	12826.7	21074.2	10788.6	17209.6	19325	23687.9	19754.9	12975.5	17882.4	12288.9	11879.7	20712.2	13837.8	22062.5	25115.2	30263.6	24889.3	12216.6	19807.2	22529.5	21440	18230.6	28117.4	14872.8	13946.3	18821.5	27988.5	18926.9	31177.9	28439	29601.1	24856.5	18835.8	13587	11653.2	25192.1	28886.5	23592	16306.6	20059.3	29142.5
	10643.6	13962.5	12080	16570	18384.4	18976	13259.6	13009.8	11358.5	20935.4	9805.89	16630.2	17564.8	23429	19565.7	12421.5	16478.4	11467.6	10098.7	18999.2	13329.5	20910.2	24183.6	30015.7	24245.6	11215.3	19449.3	21003.2	20360.1	17244.7	27558.1	13942.1	13212.3	17775.8	26853.2	17000.4	29590.2	26038	27975.3	23218.5	17943.8	12492.6	10940	24138.9	27789.2	22527.3	14774.7	19393.3	28226.8
	9836.6	13319.3	11179.2	15805.4	18335.3	18292	12098.8	11976.2	10456.8	21021.9	8561.22	16156.1	16132.4	22830.3	18546.4	11120.2	15934.4	11082.8	9119.67	17606.4	12250.8	20435	23924.6	28486.2	23081.2	9984.56	18454.8	21211.8	19331.1	15455.1	27015.1	13093.8	12371.7	16297.2	24846.5	15828.9	28334	25814.2	26474.9	22343.5	16638.8	11520	9995.25	23451.3	27103.3	20777.1	13705.1	18086.8	26749.8
	9569.6	12646.3	10616.2	14109.7	17931.7	18240.4	11295.4	11025	9476.5	20970.9	7536.44	15481.1	15418.5	22410.4	17703.6	10678.5	15169.3	10246.8	8205.33	15754.4	11037	19675.8	22647.9	27569.9	21792.6	9229.44	17473.3	19588.8	17976.4	14643.4	26303.1	11928.2	11786.1	15150.5	23608.2	15647.9	26678.2	24160.5	24140	20332.8	15559.8	10889.6	9219	21839.7	25118	19208.9	12237.3	16686.7	23986
	9567.6	12814.7	10314.5	13321.4	18231	16992.6	10555.2	10932	8929.83	20579.4	7073.56	14538.7	15159.9	20647.9	16631.6	9984	13844.7	9447.44	7975.67	14430.5	10586.5	20597	21375.8	25824.3	21142.6	8412.22	15797.8	18255.7	16658.1	13260.3	25049	10679	11062.3	13564.2	21263.8	13542.2	25774.1	22126	22542.9	18130.8	13598.2	9603.8	8483	20373.8	24581	17894.9	10807	15193.3	22615.5
	8690.8	11988.8	9389.5	11845.7	17119	15967.6	9688.12	10111.2	8240.5	19370.1	6693.67	13684.9	14868.9	18369.3	15771.7	9225.5	12984	9625.89	7224	13353.2	9592.25	20569	20008.9	24653.4	20156.4	7804.11	15432	17404.3	15048.2	12121.4	23742.8	9941.25	10013	12695.5	20172	13134.1	23928.1	20505	20880.6	16770	12243.5	8839.2	8250.5	19401.7	23151.5	15951.6	9959.78	13834.5	21482.8
	8879	11165.8	8730.33	11204.6	16318.6	15640.8	8659.25	9700.67	7786.33	19287	6669.11	13069.7	13964	17100.3	14785.1	9025.75	12670.8	9366.67	7228.67	12340	9121.5	19373.8	19107.4	22921.7	18716.7	7465.89	14468.8	16449.8	14307	10964.6	22544.4	9236.25	9702.44	11741	18936.7	12307.7	22485.9	18766	19082.3	15057	11367.5	8385	7385.25	18599.2	21451.3	14348.4	9338.89	13208.7	20558.5
	8826.4	11242.5	8322	9986.71	16659	14871.4	8219.5	9190.83	7645.67	18268.2	6760.89	12401.7	13228.4	16186.1	14172.3	8488.75	11888.1	9074.22	6790.33	10977.6	8419.75	17633.8	18043.2	21869.6	17380.8	7028.67	13204.8	15600.5	13369.8	10332.6	21035	8682.75	9338	10578.2	17964.3	11647	21084.3	18126.8	17861.9	13789.8	10161.8	7952.4	7190	18159.3	20223.2	13068.1	8383	11830.5	19634.2
	8689.8	10858.7	7915.5	8825.43	16186.4	14547	7917	8907	7562.33	17113.5	6726.22	12234	12317.1	15255	13258.3	7817	11291.6	8666.78	7202.67	10112.5	8440.5	16381.8	17296.6	21098.1	16065.8	6726.33	12782.3	14843.8	12601.8	9619.86	19904.2	8342.75	8744.44	9870.5	17275	10635.9	19996.9	17600.5	16969.6	12711.5	9401	7955.6	7071.5	17395.1	19088.5	11972.7	8062.89	10963.3	19761
	8578.8	10502.8	7574.83	8151.29	15832.9	14035.8	8096.75	8864.5	7640.83	15813.9	6959	11844	11857.2	14199.6	12533.6	8155	10886.4	8616.22	6788.33	9514.38	8567.75	15418.2	15966.3	20208.7	15269.2	7046.44	11982.3	14575.7	12551.5	9838.29	18542	8345.25	9095.78	9653.25	15798	10241.6	19173.9	17262	16116.7	12489.8	9302	7795	7146.25	16789.8	17915	11842.9	7924.22	10313.2	20207
	8771.2	10681.3	7560.83	7631.71	14217.4	13314.6	7862.25	9014.33	8378.17	14597.5	7955.56	11336	11833.8	15039.4	12721.9	8343.75	11081.6	8754	7866	9695.62	9044	13861	14723.1	20168.3	14654.7	7227.89	11288	14225.7	12935.5	10153.9	17788.8	8756.5	9155.89	9099.5	15124	10295.6	18730.9	16634.8	15617.9	12731.8	9739.5	7985	7527.75	16423	17476	12057.7	7788.56	10002.3	20614.5
	9258.4	10627.2	8100.67	7650.43	13248.3	12853	8333.38	9736.17	8956	13889.6	9089.44	11521	12030.6	12634	12417	8850.5	11207.9	9410.22	8550	10155.4	9775.25	13832.2	14748	20746.1	14947.4	7785.67	11148.7	14011.2	13254.5	10902.3	17868.6	9962.75	9250	9268	14578.5	10841.2	18764.8	16351.8	15969.4	13705.5	10440.5	8804.4	8435	16856.1	17939.8	13375.1	8354.89	10461	21164
	10183.6	10880.5	8276.33	7817.29	13058.9	12862.4	8542.25	10003.2	9900.33	13578.5	9716.78	12115.7	12519.5	12281.7	12715.7	9060.5	11249.8	10201.1	9361.67	10665.6	10756.8	13557.8	14988.1	20206.4	15791.6	8599.11	11258	14012.8	13492	11709.3	17500.6	10896	9392.67	9769	15207.5	11862.6	18930.9	16671	16728.7	14966	10995.2	9607	9280.25	17446.2	18565.7	14484.3	8756.56	10338.7	22346.8
	10820	11250.2	8782.33	8165.57	12844.9	13220	8939.38	10962.5	11149.5	13860.2	10734.3	12258.8	12217.5	12481.4	12906.9	9859	11877.9	10614.7	10221.3	10875.2	11751.2	13264.8	15073.3	21194	15862.9	9433.11	11603.3	14318.5	14559.2	12579.3	17853.4	11677.8	9834.33	10271	15784.8	12661.6	19862.2	16907.8	17687.9	16322	11489	10744.8	10007.8	19689.7	19619.8	15213.9	9461.11	11017.5	22754.8
	11486.8	12203.8	9526.83	9067.29	13239.6	12775.6	9773	12066.3	12111.3	13322	11834.8	12592.6	13251.1	12718.6	13676.9	10705.8	12251.8	11364.2	11339.7	12035.8	12246.2	13749	15651.2	21930.1	16205.9	10442.7	12037.3	14796.7	15348.6	13200.9	18872.9	12546.5	10575.2	11039.8	16675	13737.7	21137.3	17601	18629.9	17562	12640.8	11859.8	10931.2	20629.7	20707	16314.3	10615	11648.3	24450.2
	12023.4	12794.2	9807.5	9613.43	14436.3	13648.6	11247	12896.5	13146.3	12957.2	13101.7	13027.4	14414.2	13203.2	14696.3	11692.8	13193.2	12237	12499.7	13368.6	13464.2	14177.5	16404.7	22611	16599.8	11731.7	12635.8	15372	16348.4	14603.1	19847.3	13745.2	11604.9	11624	18220.3	15067.2	22348.8	18823.2	19716.3	19658.2	14265.8	13114.2	11917.5	21160.6	22568.3	17823.2	11848.7	12279.8	25750.2
	11868.8	13195	10586.7	10402.1	14681.7	13577	12980.1	13914.8	13833.8	13552.2	14044.9	13145.7	15639.6	14841.6	15819.1	12672.5	13934.2	13195.9	13465.7	14593.2	15207.2	14889.5	17086.4	23401.4	17287.3	12982.1	13258	16555.5	17431.6	15877.6	20534.7	14786.5	12200.9	12767	18875.5	16370.2	22279	19707.2	21171.8	21273.5	16031	14551	13240	21982.3	23997.7	20185.8	12490.1	12983.3	25684
	12269	14295	11650.8	11478.9	15133.3	13966.6	13599.4	14671.7	15099.7	14445.2	14644.8	13294.9	16738.4	15631.9	16533.1	13959.2	14635.3	14214.8	13575	15989.1	16332.5	15583.8	18047.4	24767.3	18245.2	14278.3	13420.7	17302	18479.6	16699.1	21716.8	15768	12856.4	13838.5	20796	17720.2	22871.3	21411.5	22631.7	22457.8	16747.8	15554.8	13953.2	23964.1	25924.7	21892	13093	13929	26596
	12365.4	15080.8	12465.8	11737.3	15591.1	14717.8	14379	14284.5	15649.7	15553	14941.2	13458.6	17730	17333.1	17082.4	14499.2	14893	14723.2	13778.7	16895.9	16686.2	16511.5	19100.2	25882.7	19471.8	15179.7	14446.3	18061.8	18744.4	18010.1	23239.6	16743	13665.1	15258	22167.7	18392.4	23268.8	22253.8	24781.9	23259.5	17947.8	15793.6	14055	25606.3	27687.7	23286.3	13621.1	14707.2	26871.5
	12464.6	15190.5	12731.8	12818.4	15819.7	15380.2	14706.5	14836	15443.7	16335.5	14837.3	14443.7	18521.5	18954.7	18119.6	15384	15225.7	15010	14123.7	18314.2	17079.5	17369.8	19870.4	26960.2	20439.2	15794.2	15651.5	19187.2	19572.6	18560.7	24714.6	16839	13875.1	16514	23633	18620.9	24671.1	23371.2	26417.4	24506.5	19292.8	16795	14230.5	27143.3	30195.3	24313.4	14490.9	16276	27696.5
	12053.6	15215	12998.7	14236.6	16091.9	16133.6	15080.9	15308.3	15430.3	17437.1	14901.3	15695.3	18448	20515.1	17806.7	15511	16040.4	15374.6	13966.3	19053.9	17957.8	17772.2	20253.4	27810.8	21492.6	16518.6	16397.5	20197.5	19713.9	19315.6	25577.7	17433.2	13755.2	17282.8	25116.8	19189.3	26080.4	26057.8	27676.8	24557	19267.2	16682.8	14638.2	27691.4	31308.8	25103.1	15022.6	17186	27776.5
	11394.4	15177.5	13549	15498	16345.4	16854.8	15695.8	14921	15354	17994	14487.2	16417.4	18546.4	21878.8	18047	15559.2	16721.2	15344.7	14012.7	19597.2	17865	18661.8	21883.2	28433.3	22371.9	15958.4	17330.3	20379.7	20054.4	19483	26379.7	17210.5	14084.1	18993	25597.2	19553.1	27144.2	26412.2	28461	24725	19171.8	17400.6	14700.2	27551	31958.2	25176.2	15416.2	18188.2	28415.5
	10752	14909.3	13730.2	16688.9	16430	17694.8	15525.1	14819.8	14604.8	19473.1	13924.2	17109.4	19153.8	23645.1	19006.7	15245.8	16658.4	15062.3	13654.3	19992.4	18092.5	19955.8	22390.9	28926.4	23428.4	15068.7	18162.2	21038.5	19699.4	19349.4	27081.6	17058.2	14058.4	18815	26668.7	19582.1	27530.7	26741.5	29382.1	24192.2	19105	16597.4	14263.5	27600.2	31990	25185.6	15100.9	18523.3	27577.2
	10629.4	14858.3	12749	16943.1	16255.1	18608	15596.2	14529.8	14245.7	20347.1	13397.7	17120.6	18970.2	23940.1	19213.9	14777.8	16225.3	15016.9	12872	19404	18300.5	20985.5	22571.7	29593.3	24037.7	15089.4	17933.7	21344.7	19682.1	18531.6	28155.6	16575	14024.8	18856.8	27225	19269	28741.4	27047.5	29580.2	24601.5	18430.8	16117	13940.2	27351.2	31493.7	24866.8	14958	18234.7	28310
	10304	14898.2	12376.7	16554.9	15891.7	18553	15650.9	14538.3	14012.5	20526.4	12681.3	15963	19021.1	24408.8	19467.9	14957.5	16182.8	14678.6	11891	19154.9	18073.8	20667.2	23642.8	29914.3	24395	14136.1	18300.3	21313	19222	18271.7	28819.6	16342.2	13266.9	18292.5	27088.3	19188	29243.1	26407.5	29763.9	24252.8	18021.5	16065.2	13312.2	27340.1	31909	24928.4	14440.7	17371.8	28046.2
	9852.2	14569.5	12294	16080.4	15902.1	18052.8	15270.4	14384.2	13796	21226.8	12244.2	14940.7	18561.6	24027.3	19550.9	13873.2	15987.2	14956.8	11036.3	18427.2	18150.5	20565.5	23363.1	29541.2	24032.9	13400.9	17487.7	20770.2	18524.2	17534.4	27954.6	15420	12745.9	17952.8	26014.3	18165.6	29017.4	26459.2	28875.3	22740	16833.2	15431.2	12207	26444.9	31010.3	23884.4	13771.8	17558.5	26564
	9811.4	13979.7	12205.2	15012.9	16127.4	18024.6	14398.1	14023	13142.7	20910.1	11607.8	15038.6	17827.4	23753.7	19471.3	13162.5	15506.3	14135.8	10524.7	17613.9	18277.5	20829.8	22224.3	28515.2	23067.9	12701.8	16917.5	19669.7	17884.5	17036.7	27230.2	14810.5	11946.6	17082.5	24761.5	17139.4	28713.7	25780.8	28311	21601	16036.2	14223.6	11655.8	25720	30450.8	22760.2	12690.1	16496	24793
	9884.8	13471.8	12095.7	14490	15595.4	17749.6	13767	13688.8	12467.2	21582.9	10579.1	14901.8	16851.4	23924.2	19193.1	13232.8	15174.4	13380.2	9686.67	16651.1	16765.8	20310	21559.4	27791.4	22667	11878.1	16299.8	19445.8	17375.4	15781.6	26956.2	13688.8	11424.1	15941.5	24134.8	15619.8	27847.8	25475	26460.3	20570.2	15316.2	13649.8	10757.8	24079.3	29897.7	21593.1	11949.7	15287	23230.8
	10432.2	13471	11653.2	13920.7	14996.6	18237.6	13073.8	12825.3	11509.3	21035.1	10055.4	14609.6	16428.6	23588.4	18865.9	12242	14800.2	13239.3	9143.33	15788.8	16419	19982.8	20749.2	27174.1	21939.3	11049.1	15831.7	18401.2	16686.6	15059.1	26357	13034	11116	15259.5	23085.5	14517.9	27422.7	24221	24821.4	18989	13886.8	12471	9952	22472.1	29796.7	20244.9	11219.8	14165.5	21942.5
	10771.2	12873.8	11362.7	13438.7	14922.7	17632.6	11991.2	11700.7	11063.3	20652.5	9869.78	14024.2	15448.2	22665	18647.6	11740.8	14206.2	12184	8543	14363.5	15913.2	19741.8	19949	27011	21251.2	10094.8	15040.5	16918.3	15717.5	13731.9	25915.9	12303.5	10675.3	14495	21805.7	13701.7	26308.9	23627.2	23534.4	17533	12947.2	11394.6	9242.5	21614	28186.8	18655.6	10508.2	13529.7	21541.2
	11300.2	12510.2	11017.5	12343.4	14357.7	17321.8	11068.5	10338	10767.3	20291.9	9158	13190.9	14045.6	20786.7	17497.1	10690.8	13904.8	11580.6	8354.67	13411.5	14972	18010	19007.6	26728.6	20311.9	9414.56	14844.3	16037.3	14526.2	12776.1	25659.2	11216.2	10338.4	13691.2	20677.3	12093.7	25992.4	23137.2	21940.2	15774.2	11781.5	10625	8440.75	21249.6	27440.8	16588.2	10104.7	12784.2	21712.5
	12172.8	12866.5	10770.5	11877.9	13575	17066.8	11058.6	9752.17	10847.2	19809	9254.22	13226.8	13456.5	19969.9	17163.9	10280.8	13213.2	10830	8118	12617.5	14314.5	17592	19129.6	26743.2	18999.4	8928.22	14534.7	15145	13506	11972.4	25109	10598.5	10114.2	13217	20263.7	11235.6	26103.9	22552.5	20524.8	14188.2	11045.8	10120.8	8153.75	21869.2	27673.2	14839.3	10315	12343	21762
	12992.6	13035.7	10910	10878.4	13272.7	17013	11198.6	9678.67	10701.2	19223.5	9806.56	12438.3	13321.2	19541.9	17397	11018	12864.8	10796.6	8200.33	12566	14393	17441.5	18271.3	25044.1	18654	8953.56	14056	14244.7	13493.6	12127.6	23661.9	10239.8	10333.2	12941.2	19318.3	10593.4	26240.9	22348	19533.9	13602.2	10391	9699.2	8088.5	21264.8	26971	16053.4	9910.89	12381.2	21572.5
	13548.2	13457.7	11356.3	10661.4	13167.3	17544	11335	10211	11026	18529.2	10083	11851	13145.8	18950.2	17653.4	11344.2	12572.9	11508.2	8248	12389.2	14154.2	17220.8	17795.3	23604.6	18863.4	9113.78	13988	13793.2	12964.8	12295.6	22579.8	9988.5	10139	12766.5	18935.5	10379	25203.4	22252.8	19544.3	13672.8	10456	10280.2	8188.5	20786.9	25317.5	13219.4	10061	12170.8	21691
	15031.8	14160.5	12125.7	10508.4	12698.4	16704	11233.4	10444.7	11559.2	17482.8	11051.7	11861.1	13410.6	18035.3	17446	12119.5	12779	11757.1	8595	12865.6	14859	17017.5	17160.8	23458.1	18595	9564.22	14162.8	13598.5	13618	13143.3	21840.4	10535.8	9926.78	12977.2	18878	10679.8	25960.2	22688.5	19496	14345.5	10978.5	10751	8902.25	21068.7	24578.3	13154.3	10074.7	12148	22073.2
	15408	14295.7	12295.2	10779	12666.7	15974	11394.6	10869.7	12165	17505	11719.9	11504.4	13680.5	18217.8	17362	13027	13796.2	12618	9557.33	12873.4	14976.8	17313.2	17411.4	23288.6	19106	10612.2	14296.3	14061.2	14421.6	14815.1	22137	11369.8	10903.6	13992.2	19661	11405.9	26063.1	22677.2	19706.1	15264.2	11736.2	11547	9834.75	21623.7	25241.5	14175	10194.6	12535	23351.2
	15507.2	14784.2	12782.3	11152.6	12866.6	16560.2	11833.2	11172.5	12832.7	16858	12522.7	11866	13900.1	18319.2	17684.1	13898	15427.6	14111.3	10256	13609.6	16209	17784.2	17610.6	24172.7	19657.2	11844.4	15370	14617.2	15370.9	16154.4	21716.7	12455.8	11056.8	14820.8	20431.7	12557.9	26944.7	23263	19719.1	16550.2	13042.2	12660.4	10432.5	21724.7	25868.2	15102.7	10775.9	13303.5	24550.5
	16112.6	15449.3	13583.2	11542	12954.6	16340.2	12508.4	11922.2	13750.5	17038.1	13782.8	12062.3	15031.9	18466.3	18179	15011	14876.2	14929.3	11221.7	14674.4	17813	17646	18725.7	24114.7	19566.3	13182.6	15738.7	15855.5	16191.1	17644.3	22496.4	13928	11723.7	14971.5	21384.2	13484.8	27376.6	22774.5	20535	18070.5	14284	13958.2	11095.8	22666.7	26875.8	16359	11686.7	13760.5	25653.5
	16411.6	15998.3	13787	11622.7	13990	16292.4	13285.9	13040.8	14227.8	17382.1	14950.4	12297.8	15589.1	18699.1	18985.3	15870.2	15516.6	16512.2	12168.7	15595.6	19628.2	18213.8	19779.3	24394.2	20210.9	14511.2	16864.7	16415	16731.5	19108.4	22732.8	15663	12425	15880.5	22688.3	13864.3	27225.1	23644.2	21926.9	18703.2	15967.5	15191.6	12480.8	23928.7	28377.2	17884.3	12724.6	14654	27228.2
	17108.2	17255.8	14362	12114.1	13927.9	16904.8	13744.4	13909.2	15105.7	17647.2	16148	12177.7	16680.9	19141.1	19343	16953.8	15817.7	18447.2	12401.3	16328.4	21516.5	18400	20077.3	28303.7	20473.7	16128.3	17463.2	17641.7	17701.6	19469.7	22557.3	17026.2	12549.4	15752	23609	14946.3	28103.4	24699.5	23897.9	19976.2	16689.5	16811.6	13572.2	23974.7	28295.3	19208.9	12875.9	14995	28012
	17616.4	17699.7	14585	12849.3	14297.7	17114.8	14174.1	14386.7	16105.2	17657.6	16985.6	12964.6	17268.4	19600.1	20752.7	17146.8	16631.7	19657.6	13391.3	17209.1	21884.2	19512.2	21160.8	26525.3	21324.6	17479.1	17778.2	18614.3	18385.1	20574.9	23334	18631.5	12872.4	16244.5	25750.2	16264	28622	26124.2	24756.3	21438.8	18591.5	18169.4	14606.2	24938.1	30069.8	21667.2	13621.6	15534.5	30358.2
	17420.4	18301.2	15175.2	12778.6	14819.4	17328.8	15030.2	15324.7	16394.5	17892	18115.2	12888.8	17600.2	19791	21188.7	17661.2	17399.8	20662.1	14065.3	18054.2	23156	19934	21747.7	28052	21770.6	18578.9	19009.3	19989.5	19188.6	21494.4	24178.6	19740	13476.3	17573.5	26822.7	17440.2	29809.8	26895.2	26030.3	23409.5	19458.2	19497.4	15730.8	25465	31725.5	23423.2	14042.8	16030.7	30098
	17150.4	19192.7	15629.3	12985.6	15435.9	17908.6	15721.8	16405.3	16515	18377.6	17684.1	13480	18353.4	20514	22204.3	18922.8	17973.6	20713.2	14499.7	18833.1	23246.2	19536	23282.1	28148.3	22752.9	19835.7	19860.3	21219.3	20145	22229.9	24674.7	20588	14000.4	18678.2	26983.5	18808.6	30514.2	27637	27247.4	25114.2	20542	20035.6	16739.8	26125.2	32449.2	25863.2	14389.6	17917.5	30604
	17324	18887.8	15842.3	13298.4	15589.1	17950.2	15896.4	17264.2	16893	18577.1	18169.8	14204.6	18691.1	21718	22690.3	19563	18012.4	21441.1	15292	18919	22567.8	20113	23319.8	29176.6	23354.8	20267.3	20268.7	22301.2	21105.8	23559.9	25272	21498.2	14370.8	18804.8	27482.3	19197.3	31625.4	28792.5	28012.8	26182	22339.5	19990.8	16908.8	26273.1	33684.5	27594.8	14920.1	18086.2	30130.5
	17530.6	19238	15718.8	13839.3	15713.6	18724.8	15920.6	17508.5	16635.5	19400.6	18196.9	13919.4	19459.6	22121.8	22897.9	20478	18105.2	22394.8	15191.7	19867	22434	20585	23804.1	29764	23973	20562.1	21101.7	23563.7	21535.8	24328.9	25571.8	22183.8	14658.8	19465.8	28296.8	19958.1	32188.9	29415.2	29442	27592	22656	20351.2	17133.5	25736.9	34666.2	28969.9	15012.8	18716	29915
	16796.8	19608.3	15480.2	14456.4	15911.7	18912.2	16093.1	18123.5	17100.5	20084.5	18434	13949.1	19341.5	22196.4	22816.7	20683	18313.3	21885	15602.3	20347.5	22636	20716.2	24074.4	30498.4	24569.2	20587.3	21851.3	24474.3	22590.5	24577.6	25895.1	22986.5	14657.2	19770	28755.5	20229.9	32795.4	29957.2	30663.3	28127.2	22690.8	20751.4	17272.8	26057.2	34743.2	29939.2	14936.9	18943.3	30142
	16934.8	20674.5	15119.8	14324.7	15958.7	18398.2	16936.6	17630	16640.5	20194.4	18255.9	14422.7	19343.6	22447.2	23227.6	20063	18184.9	21472	15052.3	20539.6	22651.5	21442.8	24255.1	31120.7	24964	20304.3	21371.3	24918.8	22832.9	24096.4	26498.9	23199	14223.2	19883.5	29885	20302.1	32610.8	30393.2	30087.9	28573.8	23414.5	20552	17202	25145.7	35411.8	30014.1	14625.4	19103.2	29707
	17321.4	20348.7	14936.7	14018.7	15963.9	18772.4	16659.1	18937.5	16072.5	19811.1	18319.2	13954.3	19370.2	22488.6	23387.7	20528.5	18437.1	21162.3	14425	20416.6	22330	21408	23641.9	30815.1	26044.4	19949.1	20941.5	25807	22468	23983.1	27145.9	23040.2	13857.8	19022.5	29473.5	20150.6	32271.6	30154	30148.3	28462.8	23468.5	20269.2	17233.8	24725	35176	29942.4	14355.8	18907.7	29800.8
	16330	19519.7	15023.2	14007	15847.4	18885	16812.4	17773.7	15305.3	20347.6	17890.7	13272.9	19392.2	22113.8	24137.7	19621.2	18282	21208.1	14121	20029.5	21596.2	21798	22861.2	29801.3	26391.3	19437.7	20592.2	26861.3	22455.9	23356.4	26725.2	22890.8	13581	18394.2	28551.7	20176.6	31046.4	29589	30187.7	28315.8	22856.8	19280.2	16541.5	24434.3	34433.3	29247	13976.8	17902.2	28352.2
	15160.6	19071.2	14840.7	13466.4	15532.3	18728.6	16390.2	17043.3	14566.4	20345	17515.1	13503.9	18934.8	22994.2	24932	18785.8	17663	20040.3	13880.3	19442.4	20200.8	21978.2	22852.9	29682.6	25947.8	18582.2	19711.7	25943.3	21928.1	22253	26258	22728.2	13035.6	18053	28908.5	18929	30758.6	29130	29659.4	27265.8	21797	18952.8	15674.8	24132.1	35082.5	28945.2	13766.1	17943.7	27948.5
	15002.4	18737	14483.3	12900.3	15131.7	17836.8	16301.2	16596.8	13918	20110.9	16709.4	13187	18513.1	23291.6	25067.9	18371.5	17502.8	18504.3	13479.3	18510.5	18575.2	21544.8	22053.8	29342.2	25113.1	18308.9	18509	26807.7	21606.4	21395.4	26514.6	21391.8	12484.3	17250.2	27190.5	18424.2	30457.6	29195.2	28965	27026.8	21395.2	17710.8	14726.5	23552.8	33948.2	27960.7	12949.9	16856.8	27172.5
	15095.8	17445.3	13945.8	12512	14502.6	18031.6	15384	15554.5	12881	20051.2	15841.2	12745	17588.2	22914.3	24421.7	17220.5	17147	17541.2	13016	19585.2	17125	21363.8	21729	27761.8	24542.1	17679	18647.5	25736.3	20951.9	20310.9	25738.9	20661.5	11626.8	16811	26385.2	17309.2	30154.9	29142.5	28685	25552.8	20689.2	16731	13735.8	22466.7	33431.8	26527.3	12279	16324.2	25544.5
	14094.2	16435.8	12798.8	14136.7	14179	17336.6	14286.1	14237.8	12391.5	20050.6	15557.4	12561.6	17467.9	22199.2	24060.7	16857.5	16492.1	16205.1	13051.7	17863.4	16633.5	21758.8	20447.3	26698.4	23676.7	16324	18085.7	24387	19950.6	18831.7	24954.9	19529.5	10891.9	15723	24758.2	16576.1	30667	27776.5	27254.7	24225.8	19230.5	16184.8	13159.8	21518.9	31616	24981.7	12001.9	15067	24051.5
	13480.6	15202.5	12634.3	11725.6	13496	16714.2	13488.6	13627.7	11801.8	19271.9	14963.8	12396.4	16244.2	21195.3	23581.1	16097.5	15854.6	15147.9	11776	17251.9	15614	21361.8	19575.1	25391.7	23460.7	14933	17305.8	24051	19387.9	17949	23979.9	17505.8	10395.6	15407.2	23989	15239.6	30148.2	25900.5	25614.9	23140	18180.5	15627.2	11901	20698.8	30133.5	23157.3	11342.4	14714	22974.2
	13296.8	14728.3	12650.7	10682.7	12909.3	16355.8	12135.8	12790.3	11133.5	18354.2	14645.4	11685	15226.4	19654	22700.6	15271.5	15069.7	13874.1	10819	16841.8	14200.2	21033.2	17942.6	23828.9	21997.9	13343.6	16608.8	22252.8	18034.1	17025.4	22566	16414.2	9853.89	14411.5	23163.3	14046	29336.6	24227.8	24411.8	22212.2	16882.8	14352.2	11336.8	20274.7	28592.3	22207.4	10744.2	14121	21844
	13107.6	13655	12001.7	10225.9	12520.6	16334.8	11322	11599.3	10465.7	17390	14231.2	11307.6	14495	18854.9	20944.6	14528	14766	12618.8	10421.3	16039.1	13259	20052.5	17214.9	22420.4	20899.9	12143.9	16142.3	20002.7	17051.1	15662.7	21892	14658.2	9490.22	13289.8	22993.8	12549.1	28220.2	23830.5	23053.7	20002.2	15811.2	13044.2	10401	19135.6	27562.2	20479.1	10273.2	13376.2	21247.8
	12906	13364.5	11590	9356.57	11809.9	15741	10426.9	11636.7	9902.17	16448	14468.9	10927	14306.2	18309.4	19892.6	14133.5	14218.8	11720.3	9968.33	15644.2	12988.2	19843.8	16276.7	21409.7	19536.4	11329.2	15589.3	19100.3	15777.9	14814	20955	13538.5	8811.44	12257	22566	11843.1	26771	23645.8	21610.2	18918.5	15533.8	12240.6	9967.5	18622.4	25908	18755.7	9961	12701	20588.8
	12499.4	12387	11296.5	8919.71	11439.4	15742.8	9961	10957.3	9547.33	15593.8	13662.8	10368.8	13812.2	17390.9	18469.6	13814.2	13789.4	11536.7	9095.67	14825.8	11835	19068.8	15628.2	20509.6	18744.2	10392.8	15446.8	18268	14566.1	14279.9	20240.7	12288.5	8663.33	12596	22058	11076.2	26463.2	22158.2	20579.2	17711.2	14626.8	11591	9421	18223.7	24294.7	16804.3	9839.67	12198.7	19917.8
	12875.6	11770	11335.3	8708.43	11331.6	15175	9278.38	10709.5	9603.83	14882	12947.2	10191.8	13349	16224.6	17536.6	13395.5	13698.3	11164.8	9145.67	13755.6	11464.8	18734.8	15074.7	19546.6	17316.9	9607.56	14698	16606.3	13699.1	13973.6	19721.1	11198.5	8565.33	12036.5	21034.3	10520.8	25421.9	21619	19216.1	16831	13405.8	10737.2	9375	17770	23390.7	15767.2	9735.44	12450.3	19714.5
	11933.8	10983.3	11204	8641.57	11184.6	14819.6	8694.88	10237.8	9284	14167.5	12520.1	10104.7	12808.8	15681.6	16726.4	13022.5	13383.8	11552.2	8864	13795.8	11330.2	17739.5	14469.1	18946.1	16601	9530.78	13911.3	15151.5	13250.5	13191.7	19122.9	11104.5	8500	11666.5	20864.2	10147.9	24217.1	21385.2	18609	15868.2	13386	11241.4	9372.75	17500.8	21844.8	15154.7	9561.11	11742	19930.8
	12530.8	11096.2	11429.8	8659.14	10869.9	14876.8	8729.5	9339.5	9726.33	13804.8	12652.3	9881.11	12682.6	14934.4	15949.4	12427.5	13730.9	11701.9	8932.67	13656.5	11496	16589.8	13865.2	18284.4	15627.1	9608.11	13213.3	14312	12587.8	13386.3	18507.1	11016.2	8609.78	11970.8	20301	10135.4	24038	20873.8	17828.6	15338.5	13194.5	12051.6	9300.5	17418.1	21146.5	14791.8	9649.56	11698.7	19972.5
	13512.6	11166.5	11774.2	8708.43	10930.4	14575.4	8643.5	9040.67	9766.67	13285.4	13323.7	10040.1	13108	14509.6	15600	12831	13959.6	12033.2	9149.33	13709.4	12177.2	16066.2	13326.4	17983.1	15202.2	10016.7	12752.3	13656.2	12470.5	13433.4	18182	11145.5	8510	11972	20068.8	10506.7	23701.1	20273.5	17835.3	15846.8	13605.2	12415.6	9740.75	17246.6	20714.5	14607.3	9824.33	11803.3	20416
	13420.2	11528.8	12235.2	9218.29	11277.3	15215.6	8958.75	9446.33	10089.2	13324.2	13175.2	10610.7	13558.2	14071.7	15210	13595	13834.2	12468.4	8645.67	13756.4	12314.8	15659.8	13597.3	18227.1	15435.6	10250.6	13080.8	13680.7	12721.5	13725.9	18438.1	15397.2	8943	12331.5	20900	10675.9	23416.1	20001	17696.7	15654.5	13878.5	12708.2	10435.8	17730	21887	15366.1	10166	11891.8	20552
	13181.6	11753.3	12678.8	9246	11669.4	15508.2	8963.62	9739	10429.3	13076	13093.1	10542.1	13425	14195.4	15550	13617	13517.3	13096	9092	14256.8	12680	15274.2	13782.9	18506	15265	11025	13100.2	13519.2	13108.8	13812	18911.9	11911.2	9216.78	12442.2	21483.7	11159.7	23130.7	20204	17745.9	16260	14232	13447.2	10853	18276.1	22856.7	15574.3	10364.3	12298.5	21664
	13453	12245.3	13178.5	9552.86	11735.4	15587	9487.62	9723.33	10480	13433.6	13386.7	10518.2	13677.6	13747.4	15427.3	14083	13561.9	13584.1	9744.67	14620.9	13308	14984	13991.1	17963	14828.6	11773.6	13249.7	13859.7	13097.4	14511.4	18902.6	12793.8	9442.22	12790.8	21797.3	11769.3	22810.8	19674.5	17436.9	16112	14928.5	14211.8	11781.5	18300.7	23309.8	15869.4	10325.8	12760.8	22059.8
	13723.4	13242.3	13216.5	9853.57	11855.4	15546.4	9820	9899.83	11040.7	13803.1	13256.9	10429.4	13203	13784	15547.4	13782.2	13410.8	14047.3	10066	15024.8	14207.2	15298.8	14076.9	18047.7	15133.9	12626.9	12960.2	14221.7	13738.1	14955.4	19149.7	13479	9369.67	12861.8	21698	12386.4	22763.4	19572.5	17690.6	16629.5	15379.2	14983.2	12842	17917.7	23780.5	16609.6	10669.8	12674	22583.8
	13661	13501.3	13594.2	10168.4	11887.6	15749.8	10242.4	10671.8	11088.7	13985.2	13160.8	10547.8	13078.4	14297.9	15129.1	13507.8	13782	14274	10641.3	14962.8	13935	14813.2	14140.7	18409.1	15750.9	13364.4	14904.5	14627.8	13950.6	15502.3	19462	14218.8	9637.78	12622.8	22082	12982.2	22677.8	20267.5	18229.4	17199.2	16349.8	15993	13744.8	17816.2	23786.5	17042.3	10872.9	13049.8	22341.5
	14261.8	14219.7	13698.3	10644	12259.6	16502	10433	11410.2	11407.2	14404.8	13145.8	10434	12964	14974.3	15476.3	13778.5	13691.2	14270.3	10629	14776.8	13794.5	15226	14122.1	19035.4	16345.4	13626.9	12948.3	15409	14124.2	15755.1	19676	14867.2	9739.33	12141.5	22755.8	13756.2	22312.3	20541.5	18772.2	17898	16677.2	16670	14065.5	17715.1	24395	17953.2	10430	12886.8	22062.8
	14084.6	14431	13725	10354.1	11907.9	16665.2	10580.5	12123.2	11492.5	14584.4	12764.4	10309.6	13188	15389.2	15637.4	13923.2	13537.8	14383.9	11119.7	14630.6	14459.8	14881.8	14216.1	19234.8	16323.2	13725.8	12926.8	16017	14682.9	15867.1	19811.2	15707.2	9436.11	12290	23520.3	14047.2	22614	20591.5	18863.6	17947.5	17011.5	17145.2	14677.5	17317.3	25182.8	18835.9	10400.6	13361.8	25999.2
	13978.6	14302.3	13514.2	10630.7	11335.6	17276.6	10694.1	14837	11243.7	14457.9	12756.6	10189.7	13346.5	15524.6	16072	13859.8	13744.7	14431.8	11612	14799.1	14205.2	15559.2	14182.1	19274.6	16374.9	13957.6	13294.3	17215.8	15803.5	16184.6	19940.7	16179.2	9353.44	11913.2	24141.3	14222.6	22662.1	20388.5	19278.6	18728	17035	17279	15254.8	17216.1	26074.5	19423	10437.1	13087.5	21914.2
	13702.2	14484.2	13366.3	10705.7	11448	16781.8	11587.5	13578.2	11588	14808.9	12212.1	9744.11	13002.8	16050.2	17278.4	13694.2	13716.7	14036	11354.3	14690.8	14613.2	15181.8	14106.6	19300.9	16734.2	14042.1	12860.2	18283	15229.9	16311.6	19711.1	16331.5	9286.33	11617.5	23897.5	14811.6	22526.2	20158.5	19648.7	19075.5	17326.2	16896	15172	17077.4	26561.3	19829.8	10337.9	13267	21885
	13213	13884.3	12909.7	10677.7	12888.4	16754	11522	14158.7	11509.3	14660.4	11634.4	9800.67	13317.4	16490.8	17951.1	13297	13299	13829.8	11234.3	14538.4	14547.5	15205.2	14165.9	19419.8	16944.4	13683.7	12653	18673.7	15511.2	16425	19515.4	16275.2	9183.89	11493	23569.2	14768	22342	20067	20081.2	18985.5	16820	16844.6	14187.2	17169	27029	19537.3	10013.9	12725.5	21748.2
	12696	13984	12640.5	10359	10937.1	16984.6	11077.1	14171.5	11304	14707.2	11094	9307.33	13277	16534.6	17475.1	13052	13572	13362.1	11034.7	14262.2	14774.2	15741	13910.7	18856.2	17140.1	13230.9	12403.8	18923	15537.4	16342	18791.7	16146.2	8908	11549	23122.2	14327.9	22390.6	20013.2	20151.9	19184.2	16706.5	16614.4	14271.8	17044.4	26451.5	19633.2	9777.22	12363.7	21525
	11849	12988.3	12315	9912.29	10685.6	16014.8	10780.4	13454.3	10890.8	14430.8	10599.6	9173.89	12970.9	16754.7	17406.4	13288	13186.2	12290.4	10003.7	13927.4	13838.2	15364.8	13468.7	18529.1	17445.7	12719.7	12117.5	19975.7	15424	15692	18625.6	15685.5	8791.11	11047	22071.2	13886.4	22228.9	19579	20158	19536.8	16339	16068	13624	16712.3	26247.7	19398.4	9195.56	12096.7	20085.5
	10668.8	12597.7	11870.7	9387.57	10586.9	15351.4	10349.4	13432.3	10373.2	14176.1	9836	9002.89	12481.1	17704.6	16990.9	16919.2	13240.3	13377.6	10017.7	13549	13255.8	15089.5	13213.2	18406.9	17500.7	12432.8	11493	20017.2	15047.8	15557.3	17932.8	14713.8	8646.56	10873	21266.7	13399	26178.7	18609.5	19835.4	18662	15918.8	15146.6	13098.2	16068.9	25183.2	18911.7	8878.11	11759.5	19343.5
	10174.6	12245.3	11698.3	9059.29	10297.1	14841	9923.38	12851	9808.83	13774.9	9470.44	8893	12176.8	16886.8	16453.7	12649.2	12981.2	10967.1	9652.67	12753.1	12273	15482.2	12737.1	18377.9	16879	11690.4	11453.7	19237.2	15096.9	14981.1	17590.3	13998.2	8397.56	10600.8	20094.3	12904.1	22844.8	18439.8	19540.2	17813.8	15209	14332.6	12295.8	15682	24610.7	18708.1	8572.56	11354	18560
	9551	12077.2	11739.8	8694.86	9636.57	14147.6	9733.75	12020.8	9393.5	13291.6	9189.56	8576.44	11364.6	17164.8	15820.7	12215.5	12796.3	10424.8	8558.33	12468.5	11749.2	15564.5	12428.7	17807.3	15938.1	10910.3	11687.5	18850.3	14211.4	14099.6	17308	13365.2	7826.67	10438.2	19847.8	12351.9	22887.1	17910.8	18521.8	17428.8	14672	13386.2	10662	15310.1	23538.5	17695.2	8201.11	10633.2	17988.2
	9444	11159.8	10601.8	8372	9082.14	13255.2	9396.25	11342.5	9159	12823.5	9021.33	8443.56	10996.1	16959.4	15254	11910.2	12408.8	9743.89	8597	11975.4	11210.8	15424.5	12424.8	17317.3	15480	10235.1	11655	17340.2	13659.6	13355.4	16578.3	12348.2	7993.44	9748.25	18324.2	11462.1	22656.4	17524	17754.4	16669.5	13614	12461.8	9684.25	14806.3	21869.3	16497.3	8168.78	10841.5	17340
	9245.4	11641	10329.5	8034.86	8890.57	12489.4	8886.12	10292.3	8556.67	12291.2	8902.33	8324.67	10425.2	16610	14074.7	10885	12160.9	9136.44	8494	11141.5	10102	15036	12082.3	16977.1	14758.4	9512.56	11407.8	16256	12812	12989	15468.8	11564	8083	9663.25	17401	10582.2	22268.6	16648	17096.4	15454.2	12483	11275	9194.25	14704.6	21344.5	15183.7	8177.78	10420	16960
	9233.4	10409.5	10622.2	7445	8614.14	11567.4	8643.5	8755	8204.5	11475.2	9078.33	8260.56	10324	15710.3	13075.3	10309.2	11933.9	8545.22	7538.33	10622.5	9420.5	14242.8	12204.7	16166.1	14698	8705.78	11012.7	14990.7	12404.2	12095.4	15068.2	10605	7920.33	9780.25	16305.8	10079.9	21213.1	16372	16113.2	14519.2	11735.2	10515.2	8305.5	14250.3	19138.2	14244.2	8115.33	10527.7	16484.8
	9229.4	10004.7	9881.17	7493.71	8675	11095.8	8105.75	8319.83	7934.17	11334.8	9541.78	8112.67	10518.5	14693.7	12236.1	10147.2	11465.3	8320.44	7731.67	10074.4	9047	13469.5	11526.1	15506.2	14098.9	8149.78	10571.7	13896.3	11540.5	10979.1	14848.4	9885.75	7904	9812.25	15244.2	9420.33	20822.9	15520.8	15388.7	13172.8	10640.5	9935.6	7840.75	14197.8	17491.5	12843.1	8007	10227.8	16044.5
	9418.6	10013.2	9625	7270.29	8486.29	10695.2	7505.5	7863.33	7678.17	10854.9	9622.89	8301.22	10245.8	13777.7	11521.6	10036.2	11058.2	8039.67	7388.67	9516.25	8674.5	13039.5	11359.7	14971.3	13313.9	7687.78	10811.7	13151.3	11088.6	10253	14195	9007.5	8030.56	9535.25	14823.8	8780.67	19888	15150.2	14738.7	12434.2	10225.2	9381.6	7422.25	13908.1	16384.3	12114.2	8227.67	10141.5	15329.2
	9713.6	9978.17	9144.67	7239.57	8241.57	10491.6	7057.75	7247.33	7625.33	10368	9593.33	8430.33	9952.62	12591.1	11065	10008.5	10841.2	8206.89	7315	9215	8841.5	12727.2	10944.7	14066.9	13161.4	7648.67	11043.3	11999.7	10542.8	10002.9	14177.8	8601.25	8238	9427.75	14320.2	8419	18705.7	14834.2	14014.9	12470.5	9706.5	9180.8	7338.75	13805.4	15681.2	11706.8	8339.56	10318.7	15303.8
	9756.2	9953.67	9056.67	7187.14	8376.14	9979.6	6758.25	6980.17	7660.67	9768	9635.78	8366.22	9756.25	11971.2	11644	9795.5	10883.2	8373.33	7361.33	8999.62	8388.5	12084.2	11108	13662.9	12561.6	7535.44	10398.7	11070.2	9926.5	10207.7	14177.1	8467.5	8164.44	9272.5	14292.3	8077	17648.3	14823.8	13580.8	11869.5	9452	9273.2	7434.25	13771.6	15458.2	11507.8	8372.11	10130.8	15445.2
	10125.2	10251	9074	7428.43	8192.71	9682.4	6540.12	6526.67	7786.17	9731.62	9584	8542.67	9789.88	11281.9	10266.6	9307.75	10708.6	8840.56	7511.33	9111.75	8693.75	11414.8	11197.7	13370.1	12229.1	7756.78	10852.5	10240	9735.25	10390.1	14309	8220.25	8472.22	9382.75	14669.3	8344.67	16917	14713.2	13076.9	11366.5	9852	9259.2	7961	13919.1	14973.7	11137.8	8489.33	10159.5	15332.8
	10456	10215.2	9188.5	7623.29	8080.29	9375.8	6592.25	6454.67	7676.67	9481.75	9710.22	8764.44	9750.62	10939.9	9926.14	9725	10532.6	9399.67	7751	9023.5	8664.25	10993.2	11269	13489	11670.7	8283.89	10684.7	10297.3	10129.8	10853.4	14633.4	8507.25	9026.89	9709.25	14737.2	8430.11	16513	14713.8	12994.1	13076.5	9966	10011.6	8341.75	13991.7	15167	11019.8	8497.56	10277.2	14990.8
	10530.2	10595.5	8990	7662.57	8143.43	9276.8	6921	6911.5	8176.83	9620.5	9673.44	8337.33	9754.88	10465.3	9914	9821.25	10669.8	10035.2	8285	9198.62	9125	10689.5	11207.2	13287.9	11582.4	8867.67	10813.5	10182.2	9989.62	11099.1	15067	9069.25	9234.56	9979.75	14922.2	8811	16573.1	14605.8	12662.9	11303.2	10594.2	10482.6	8918.25	14042.9	15516.8	11117.1	8843.89	10294	15810.2
	11343.4	11114.5	8961.83	7965.29	8379.43	9232.2	6949.62	7058.33	8469.67	9293.88	10139.4	8310.67	9967.88	10267.6	10117.6	9822.5	10529.8	10358.3	8152.67	9511.62	9522.5	10636.8	11281.1	12999.9	11345	9688.44	10721.8	10048.8	10164.6	11034.4	14941.3	9396.75	9440.22	10302.2	14958.3	9227.11	16449.4	14570.2	12740.2	11545.5	11325.5	10873.2	9209.5	14304.8	15435.7	11691.1	8918.78	10588.3	15373.5
	12028.6	11706.3	8889.5	7872.71	8413.29	9069.8	7015	7206.67	8482.33	9313.25	10089.8	8301	9498.25	9902.33	10168.7	10075.5	10430.6	11405.1	8836.33	9676.88	9708.25	10124.8	11079.4	13268.9	11035.1	10339.8	10938.5	9968.83	10220.4	11502.4	15211.9	10358.8	9428.33	10294.5	14961	9387.56	16133	14851	13010.2	11681.8	11387.2	11836	9938.75	14094.9	15830.8	11956.2	8980.56	10900	15803.5
	11891.4	12100.7	9323	7883.57	8338.43	9515.2	7364.38	7643	8567.5	9420.12	10255.8	8282.11	9661.62	9720.22	10415.7	10219.8	10259.1	11871	9181	9835.5	10359.5	10435.8	11140.6	13737.7	11023.9	11043.7	10858.8	10206.5	10171	12163.9	14980.3	10588.8	9610.89	10015.8	15343.8	9706.44	16074	14512	13229.8	12115.2	12507	12215	10504.5	14081.4	16111.7	12722.3	9182.56	10874.3	15905.5
	12141.4	11974.3	8981.17	7885.86	8452.29	9500.8	7694.88	8166.17	8671.67	9598.38	10617.4	8296.78	9853	10110.1	10620.4	10454.2	10160.9	12575.3	8912.67	10294.8	11072	10639	11568.1	13540.2	11339.3	11559.4	11238.8	10617.2	10884.5	12536.7	14742.3	11173	9717.44	10592.5	15459.7	10282.3	16312.9	15421	14007.8	12457.8	13235.8	12802.8	10991	13895.7	16635.2	13323.1	9288.67	10842.3	16015
	12327.8	12163	9328.5	8089	8845.71	9598.2	7867.25	8532.67	9099.5	10045	10613.9	8183.78	9748.38	10482.7	11765.9	10437.8	10196.8	13112.4	9565.33	10469.1	11365.8	11324.2	11343.7	13962.9	11873.6	11724.3	11508.7	11589.2	11297.4	12548.3	15881.3	12001.5	9788.56	10992.8	15881.2	10793.1	17038.3	15059	14452.4	13011.8	13634.5	13253.2	11560.8	14008.6	17670.8	13968	8962.44	10970.5	16129.2
	12054.6	11866.2	9541.67	8263.29	8916.86	9581.6	8550.12	9181.5	9339.33	10597.9	10644.1	8142.22	10214.8	10849.4	12061.9	10699.5	10516.4	13314.7	9610.33	10724.8	11599.5	11501.5	11537.8	14692.8	12174	12157	11729.7	12667.5	11576.5	12911.9	15053.8	12246	9517.56	10473.2	16413	11142	17453.6	15285	15007.2	13624.2	13766.8	13638.6	11733	13952.1	18516.7	14817	8964	11197.8	16619.8
	11992.6	11812.5	9629.67	8194.86	8915	9796.2	8820.25	10120.7	9210.33	10453.1	10310.6	8240.67	10473.6	11344.6	12016.1	10848.2	10356.8	13232.6	9589	10954.4	11646	11961.8	11782	15148.8	12864.3	12311.9	11760.2	13228.8	11925	13073.9	14993.8	13122.2	9479.56	11177.2	17168.8	11614.1	18128.2	15770.8	15785.8	14410.8	14413.8	13406.2	11753.5	13885.7	19512	15362.7	8793.33	11126	16796.2
	11936.2	11647.3	9916.33	8239.43	8784.29	9473.2	9188.5	10297.2	9132	10779.6	10039.2	8412.67	10393.4	11911	12844.7	10327.2	10536.2	13126.1	9352.67	11031.4	11609.5	11856.2	11761.8	15988.7	13282.3	12410.2	11726.2	14684	12318.9	13314.6	14862.9	13852.5	9335.22	10703.2	17209	11557.7	18045	15237	16455.4	14727	14491	13629.6	11574.5	14341.7	20786.5	15428.2	8536	11221.8	16908.5
[truncated: 216 more columns]

## Sheet: Raw Time
Time	ZT	ExT
18.9667	16.9667	22.9667
19.9667	17.9667	23.9667
20.9667	18.9667	0.966667
21.9667	19.9667	1.96667
22.9667	20.9667	2.96667
23.9667	21.9667	3.96667
24.9667	22.9667	4.96667
25.9667	23.9667	5.96667
26.9667	0.966667	6.96667
27.9667	1.96667	7.96667
28.9667	2.96667	8.96667
29.9667	3.96667	9.96667
30.9667	4.96667	10.9667
31.9667	5.96667	11.9667
32.9667	6.96667	12.9667
33.9667	7.96667	13.9667
34.9667	8.96667	14.9667
35.9667	9.96667	15.9667
36.9667	10.9667	16.9667
37.9667	11.9667	17.9667
38.9667	12.9667	18.9667
39.9667	13.9667	19.9667
40.9667	14.9667	20.9667
41.9667	15.9667	21.9667
42.9667	16.9667	22.9667
43.9667	17.9667	23.9667
44.9667	18.9667	0.966667
45.9667	19.9667	1.96667
46.9667	20.9667	2.96667
47.9667	21.9667	3.96667
48.9667	22.9667	4.96667
49.9667	23.9667	5.96667
50.9667	0.966667	6.96667
51.9667	1.96667	7.96667
52.9667	2.96667	8.96667
53.9667	3.96667	9.96667
54.9667	4.96667	10.9667
55.9667	5.96667	11.9667
56.9667	6.96667	12.9667
57.9667	7.96667	13.9667
58.9667	8.96667	14.9667
59.9667	9.96667	15.9667
60.9667	10.9667	16.9667
61.9667	11.9667	17.9667
62.9667	12.9667	18.9667
63.9667	13.9667	19.9667
64.9667	14.9667	20.9667
65.9667	15.9667	21.9667
66.9667	16.9667	22.9667
67.9667	17.9667	23.9667
68.9667	18.9667	0.966667
69.9667	19.9667	1.96667
70.9667	20.9667	2.96667
71.9667	21.9667	3.96667
72.9667	22.9667	4.96667
73.9667	23.9667	5.96667
74.9667	0.966667	6.96667
75.9667	1.96667	7.96667
76.9667	2.96667	8.96667
77.9667	3.96667	9.96667
78.9667	4.96667	10.9667
79.9667	5.96667	11.9667
80.9667	6.96667	12.9667
81.9667	7.96667	13.9667
82.9667	8.96667	14.9667
83.9667	9.96667	15.9667
84.9667	10.9667	16.9667
85.9667	11.9667	17.9667
86.9667	12.9667	18.9667
87.9667	13.9667	19.9667
88.9667	14.9667	20.9667
89.9667	15.9667	21.9667
90.9667	16.9667	22.9667
91.9667	17.9667	23.9667
92.9667	18.9667	0.966667
93.9667	19.9667	1.96667
94.9667	20.9667	2.96667
95.9667	21.9667	3.96667
96.9667	22.9667	4.96667
97.9667	23.9667	5.96667
98.9667	0.966667	6.96667
99.9667	1.96667	7.96667
100.967	2.96667	8.96667
101.967	3.96667	9.96667
102.967	4.96667	10.9667
103.967	5.96667	11.9667
104.967	6.96667	12.9667
105.967	7.96667	13.9667
106.967	8.96667	14.9667
107.967	9.96667	15.9667
108.967	10.9667	16.9667
109.967	11.9667	17.9667
110.967	12.9667	18.9667
111.967	13.9667	19.9667
112.967	14.9667	20.9667
113.967	15.9667	21.9667
114.967	16.9667	22.9667
115.967	17.9667	23.9667
116.967	18.9667	0.966667
117.967	19.9667	1.96667
118.967	20.9667	2.96667
119.967	21.9667	3.96667
120.967	22.9667	4.96667
121.967	23.9667	5.96667
122.967	0.966667	6.96667
123.967	1.96667	7.96667
124.967	2.96667	8.96667
125.967	3.96667	9.96667
126.967	4.96667	10.9667
127.967	5.96667	11.9667
128.967	6.96667	12.9667
129.967	7.96667	13.9667
130.967	8.96667	14.9667
131.967	9.96667	15.9667
132.967	10.9667	16.9667
133.967	11.9667	17.9667
134.967	12.9667	18.9667
135.967	13.9667	19.9667
136.967	14.9667	20.9667
137.967	15.9667	21.9667
138.967	16.9667	22.9667
139.967	17.9667	23.9667
140.967	18.9667	0.966667
141.967	19.9667	1.96667
142.967	20.9667	2.96667
143.967	21.9667	3.96667
144.967	22.9667	4.96667
145.967	23.9667	5.96667
146.967	0.966667	6.96667
147.967	1.96667	7.96667
148.967	2.96667	8.96667
149.967	3.96667	9.96667
150.967	4.96667	10.9667
151.967	5.96667	11.9667
152.967	6.96667	12.9667
153.967	7.96667	13.9667
154.967	8.96667	14.9667
155.967	9.96667	15.9667

## Sheet: Smoothed Data
Cell:	1	2	3	4	5	6	7	8	9	10	11	12	13	14	15	16	17	18	19	20	21	22	23	24	25	26	27	28	29	30	31	32	33	34	35	36	37	38	39	40	41	42	43	44	45	46	47	48	49
	8673.45	8928.5	9838.01	18900.7	19266.2	18703.6	13394.2	10978.1	8393.78	24484.1	7614.55	16648	11108.1	21451.2	16900.9	9717.7	14611	10453.5	7662.58	12529.7	10078.7	20777.2	22724.9	23602.7	17509.8	10065.7	21165.2	16912.4	14828.4	12518.1	24187	11341.4	14209.7	19800.1	24228	13717.8	22836.6	27394.7	23395.5	18946	14783.3	11043	8938.35	22346.2	24190.1	15967.3	15132.4	19823.9	23021.2
	8665.17	8932.56	9831.97	18884.8	19263.4	18705.5	13389.4	10975.3	8400.87	24479.6	7619.7	16637	11108.7	21451.2	16909.8	9716.91	14608	10459.5	7672.77	12531.3	10075	20778.6	22706.2	23607.7	17516.1	10069.9	21141.8	16909.1	14826.5	12522.9	24179.6	11336.8	14194.4	19772	24215.2	13712.7	22845.3	27394.9	23398.8	18942.9	14780.3	11042.8	8940.06	22328.4	24182	15958.4	15120.2	19796.7	22995.2
	8656.9	8936.63	9825.94	18869	19260.5	18707.4	13384.7	10972.6	8407.98	24475.1	7624.85	16626	11109.3	21451.2	16918.7	9716.12	14605.1	10465.6	7682.98	12532.9	10071.3	20780	22687.5	23612.7	17522.4	10074.1	21118.4	16905.7	14824.6	12527.8	24172.3	11332.2	14179	19744.1	24202.3	13707.6	22854	27395.2	23402.1	18939.8	14777.2	11042.6	8941.77	22310.5	24173.9	15949.5	15108.1	19769.6	22969.2
	8648.63	8940.69	9819.91	18853.2	19257.7	18709.3	13379.9	10969.8	8415.08	24470.7	7630.01	16615	11109.9	21451.2	16927.6	9715.33	14602.1	10471.6	7693.21	12534.5	10067.5	20781.4	22668.8	23617.7	17528.7	10078.4	21095.1	16902.4	14822.7	12532.6	24164.9	11327.6	14163.7	19716.1	24189.5	13702.6	22862.7	27395.4	23405.5	18936.6	14774.2	11042.5	8943.48	22292.7	24165.9	15940.6	15095.9	19742.5	22943.3
	8640.38	8944.76	9813.88	18837.3	19254.8	18711.2	13375.1	10967.1	8422.2	24466.2	7635.17	16604	11110.6	21451.2	16936.5	9714.54	14599.2	10477.7	7703.45	12536.1	10063.8	20782.8	22650.2	23622.7	17535.1	10082.6	21071.8	16899.1	14820.8	12537.5	24157.6	11323.1	14148.4	19688.2	24176.7	13697.5	22871.4	27395.7	23408.8	18933.5	14771.1	11042.3	8945.19	22274.9	24157.8	15931.8	15083.8	19715.5	22917.4
	8632.13	8948.83	9807.86	18821.5	19251.9	18713.1	13370.3	10964.3	8429.32	24461.8	7640.34	16593	11111.2	21451.2	16945.5	9713.75	14596.3	10483.7	7713.7	12537.6	10060.1	20784.2	22631.5	23627.6	17541.4	10086.9	21048.5	16895.8	14818.9	12542.3	24150.3	11318.5	14133.1	19660.3	24163.9	13692.5	22880.1	27395.9	23412.1	18930.4	14768.1	11042.2	8946.91	22257.1	24149.7	15922.9	15071.7	19688.4	22891.6
	8623.89	8952.91	9801.84	18805.8	19249.1	18715	13365.5	10961.6	8436.45	24457.3	7645.51	16582.1	11111.8	21451.2	16954.4	9712.97	14593.3	10489.8	7723.97	12539.2	10056.4	20785.6	22612.9	23632.6	17547.7	10091.1	21025.3	16892.5	14817	12547.2	24143	11313.9	14117.8	19632.5	24151	13687.4	22888.8	27396.2	23415.5	18927.3	14765	11042	8948.62	22239.3	24141.7	15914.1	15059.6	19661.5	22865.7
	8615.67	8956.99	9795.83	18790	19246.2	18716.9	13360.8	10958.8	8443.59	24452.8	7650.69	16571.1	11112.4	21451.2	16963.3	9712.19	14590.4	10495.9	7734.25	12540.8	10052.6	20787	22594.3	23637.6	17554.1	10095.4	21002.1	16889.2	14815.1	12552	24135.6	11309.3	14102.6	19604.7	24138.3	13682.4	22897.6	27396.4	23418.8	18924.2	14762	11041.9	8950.34	22221.6	24133.6	15905.3	15047.5	19634.5	22840
	8607.45	8961.07	9789.83	18774.3	19243.4	18718.8	13356	10956.1	8450.73	24448.4	7655.87	16560.2	11113.1	21451.2	16972.3	9711.41	14587.4	10502	7744.55	12542.4	10048.9	20788.4	22575.7	23642.6	17560.4	10099.6	20978.9	16885.9	14813.2	12556.9	24128.3	11304.8	14087.3	19577	24125.5	13677.4	22906.3	27396.7	23422.2	18921.1	14759	11041.7	8952.06	22203.8	24125.6	15896.4	15035.4	19607.6	22814.2
	8599.24	8965.16	9783.83	18758.5	19240.5	18720.7	13351.3	10953.3	8457.89	24443.9	7661.06	16549.2	11113.7	21451.2	16981.2	9710.63	14584.5	10508	7754.86	12544	10045.2	20789.9	22557.2	23647.6	17566.8	10103.9	20955.7	16882.6	14811.3	12561.7	24121	11300.2	14072.1	19549.3	24112.7	13672.4	22915	27396.9	23425.6	18918	14755.9	11041.6	8953.79	22186.1	24117.5	15887.6	15023.3	19580.8	22788.5
	8591.05	8969.25	9777.84	18742.8	19237.7	18722.6	13346.5	10950.6	8465.05	24439.5	7666.26	16538.3	11114.3	21451.2	16990.2	9709.86	14581.6	10514.1	7765.2	12545.6	10041.5	20791.3	22538.6	23652.6	17573.1	10108.2	20932.6	16879.3	14809.5	12566.6	24113.7	11295.7	14056.9	19521.6	24099.9	13667.3	22923.8	27397.2	23429	18915	14752.9	11041.4	8955.52	22168.4	24109.5	15878.8	15011.3	19553.9	22762.8
	8582.86	8973.35	9771.85	18727.1	19234.8	18724.5	13341.8	10947.9	8472.22	24435.1	7671.46	16527.4	11115	21451.2	16999.1	9709.09	14578.7	10520.2	7775.54	12547.2	10037.8	20792.7	22520.1	23657.6	17579.5	10112.4	20909.4	16876.1	14807.6	12571.5	24106.4	11291.1	14041.7	19494	24087.2	13662.3	22932.5	27397.5	23432.3	18911.9	14749.9	11041.3	8957.25	22150.7	24101.5	15870.1	14999.2	19527.2	22737.2
	8574.69	8977.45	9765.87	18711.4	19232	18726.4	13337	10945.2	8479.4	24430.6	7676.67	16516.5	11115.6	21451.3	17008.1	9708.33	14575.8	10526.3	7785.91	12548.8	10034.1	20794.2	22501.6	23662.6	17585.9	10116.7	20886.4	16872.8	14805.8	12576.4	24099.1	11286.6	14026.5	19466.4	24074.4	13657.3	22941.3	27397.7	23435.7	18908.8	14746.9	11041.1	8958.98	22133	24093.5	15861.3	14987.2	19500.4	22711.6
	8566.52	8981.55	9759.9	18695.8	19229.1	18728.4	13332.3	10942.5	8486.59	24426.2	7681.89	16505.6	11116.3	21451.3	17017.1	9707.57	14572.8	10532.4	7796.29	12550.4	10030.5	20795.6	22483.1	23667.6	17592.2	10121	20863.3	16869.5	14803.9	12581.3	24091.8	11282	14011.4	19438.9	24061.7	13652.4	22950	27398	23439.2	18905.8	14743.9	11041	8960.72	22115.4	24085.5	15852.5	14975.2	19473.7	22686
	8558.37	8985.67	9753.93	18680.1	19226.3	18730.3	13327.6	10939.7	8493.79	24421.8	7687.12	16494.7	11116.9	21451.3	17026.1	9706.82	14569.9	10538.5	7806.69	12552.1	10026.8	20797	22464.7	23672.7	17598.6	10125.3	20840.3	16866.3	14802.1	12586.2	24084.5	11277.5	13996.3	19411.4	24049	13647.4	22958.8	27398.3	23442.6	18902.7	14740.9	11040.9	8962.46	22097.8	24077.5	15843.8	14963.2	19447	22660.5
	8550.23	8989.79	9747.97	18664.5	19223.4	18732.2	13322.8	10937	8501	24417.3	7692.35	16483.8	11117.6	21451.3	17035.1	9706.07	14567.1	10544.7	7817.11	12553.7	10023.1	20798.5	22446.2	23677.7	17605	10129.5	20817.3	16863	14800.2	12591.1	24077.3	11273	13981.1	19383.9	24036.3	13642.4	22967.6	27398.6	23446	18899.7	14737.9	11040.8	8964.21	22080.1	24069.5	15835.1	14951.2	19420.4	22635
	8542.11	8993.91	9742.02	18648.9	19220.6	18734.1	13318.1	10934.3	8508.22	24412.9	7697.6	16472.9	11118.3	21451.4	17044.1	9705.33	14564.2	10550.8	7827.54	12555.3	10019.4	20800	22427.8	23682.7	17611.5	10133.8	20794.3	16859.8	14798.4	12596	24070	11268.5	13966	19356.5	24023.6	13637.5	22976.4	27399	23449.5	18896.7	14735	11040.7	8965.97	22062.6	24061.5	15826.4	14939.2	19393.8	22609.5
	8533.99	8998.04	9736.08	18633.3	19217.7	18736	13313.4	10931.7	8515.44	24408.5	7702.85	16462.1	11118.9	21451.4	17053.1	9704.59	14561.3	10556.9	7837.99	12557	10015.8	20801.4	22409.4	23687.7	17617.9	10138.1	20771.4	16856.6	14796.6	12600.9	24062.7	11264	13951	19329.1	24010.9	13632.5	22985.2	27399.3	23452.9	18893.7	14732	11040.5	8967.73	22045	24053.6	15817.7	14927.2	19367.3	22584.1
	8525.89	9002.18	9730.14	18617.7	19214.9	18737.9	13308.7	10929	8522.69	24404.1	7708.11	16451.2	11119.6	21451.4	17062.1	9703.87	14558.4	10563.1	7848.47	12558.6	10012.1	20802.9	22391.1	23692.7	17624.3	10142.4	20748.4	16853.4	14794.8	12605.9	24055.5	11259.5	13935.9	19301.8	23998.3	13627.6	22994	27399.6	23456.4	18890.7	14729.1	11040.4	8969.49	22027.5	24045.6	15809	14915.2	19340.8	22558.8
	8517.8	9006.32	9724.22	18602.1	19212	18739.8	13304.1	10926.3	8529.94	24399.7	7713.39	16440.4	11120.3	21451.5	17071.1	9703.15	14555.6	10569.2	7858.96	12560.3	10008.5	20804.4	22372.7	23697.7	17630.8	10146.7	20725.6	16850.2	14793	12610.8	24048.3	11255	13920.9	19274.5	23985.7	13622.7	23002.8	27400	23459.9	18887.8	14726.1	11040.4	8971.27	22009.9	24037.7	15800.3	14903.3	19314.3	22533.4
	8509.73	9010.48	9718.3	18586.6	19209.2	18741.8	13299.4	10923.6	8537.2	24395.2	7718.67	16429.5	11121	21451.5	17080.1	9702.44	14552.7	10575.4	7869.47	12562	10004.9	20805.9	22354.4	23702.8	17637.3	10151.1	20702.7	16847	14791.3	12615.8	24041	11250.5	13905.8	19247.3	23973	13617.8	23011.6	27400.4	23463.5	18884.8	14723.2	11040.3	8973.04	21992.4	24029.8	15791.7	14891.4	19287.9	22508.2
	8501.67	9014.64	9712.39	18571	19206.3	18743.7	13294.7	10921	8544.48	24390.8	7723.96	16418.7	11121.7	21451.6	17089.2	9701.73	14549.9	10581.5	7880	12563.7	10001.3	20807.4	22336.1	23707.8	17643.7	10155.4	20679.9	16843.8	14789.5	12620.8	24033.8	11246	13890.8	19220.1	23960.4	13612.9	23020.5	27400.7	23467	18881.9	14720.3	11040.2	8974.83	21975	24021.8	15783.1	14879.4	19261.5	22482.9
	8493.62	9018.8	9706.49	18555.5	19203.5	18745.6	13290.1	10918.3	8551.76	24386.5	7729.27	16407.9	11122.5	21451.6	17098.2	9701.04	14547.1	10587.7	7890.55	12565.3	9997.66	20808.9	22317.8	23712.8	17650.2	10159.7	20657.1	16840.6	14787.8	12625.8	24026.6	11241.6	13875.9	19192.9	23947.9	13608	23029.3	27401.1	23470.6	18879	14717.4	11040.1	8976.62	21957.5	24013.9	15774.5	14867.5	19235.2	22457.7
	8485.58	9022.98	9700.61	18540.1	19200.6	18747.5	13285.4	10915.7	8559.06	24382.1	7734.58	16397.1	11123.2	21451.7	17107.3	9700.35	14544.2	10593.9	7901.12	12567.1	9994.06	20810.5	22299.5	23717.9	17656.8	10164.1	20634.3	16837.5	14786.1	12630.8	24019.4	11237.1	13860.9	19165.8	23935.3	13603.1	23038.2	27401.5	23474.1	18876.1	14714.5	11040.1	8978.42	21940.1	24006.1	15765.9	14855.6	19208.9	22432.6
	8477.57	9027.17	9694.73	18524.6	19197.8	18749.5	13280.8	10913.1	8566.37	24377.7	7739.91	16386.4	11124	21451.7	17116.4	9699.68	14541.4	10600.1	7911.71	12568.8	9990.47	20812	22281.3	23722.9	17663.3	10168.4	20611.5	16834.4	14784.3	12635.8	24012.2	11232.7	13845.9	19138.7	23922.7	13598.3	23047.1	27402	23477.8	18873.2	14711.7	11040	8980.23	21922.7	23998.2	15757.4	14843.7	19182.6	22407.5
	8469.56	9031.36	9688.86	18509.1	19194.9	18751.4	13276.2	10910.5	8573.7	24373.3	7745.25	16375.6	11124.7	21451.8	17125.4	9699.01	14538.6	10606.3	7922.33	12570.5	9986.89	20813.6	22263.1	23728	17669.8	10172.8	20588.8	16831.2	14782.6	12640.8	24005	11228.2	13831	19111.7	23910.2	13593.5	23056	27402.4	23481.4	18870.3	14708.8	11040	8982.05	21905.3	23990.4	15748.9	14831.9	19156.4	22382.5
	8461.57	9035.56	9683	18493.7	19192.1	18753.3	13271.6	10907.9	8581.04	24368.9	7750.6	16364.8	11125.5	21451.9	17134.5	9698.36	14535.9	10612.5	7932.96	12572.2	9983.33	20815.1	22244.9	23733	17676.4	10177.1	20566.1	16828.1	14781	12645.9	23997.8	11223.8	13816.1	19084.7	23897.7	13588.6	23064.9	27402.9	23485	18867.5	14706	11039.9	8983.87	21887.9	23982.5	15740.4	14820	19130.3	22357.5
	8453.6	9039.77	9677.15	18478.3	19189.2	18755.3	13267	10905.3	8588.39	24364.6	7755.97	16354.1	11126.3	21452	17143.6	9697.71	14533.1	10618.7	7943.62	12574	9979.77	20816.7	22226.7	23738.1	17683	10181.5	20543.5	16825	14779.3	12650.9	23990.7	11219.4	13801.2	19057.8	23885.2	13583.9	23073.8	27403.4	23488.7	18864.7	14703.2	11039.9	8985.71	21870.6	23974.7	15731.9	14808.2	19104.1	22332.5
	8445.64	9044	9671.31	18462.9	19186.4	18757.2	13262.4	10902.7	8595.75	24360.2	7761.35	16343.4	11127.1	21452.1	17152.7	9697.08	14530.3	10624.9	7954.29	12575.7	9976.23	20818.3	22208.6	23743.1	17689.6	10185.9	20520.9	16822	14777.7	12656	23983.5	11215	13786.4	19030.9	23872.7	13579.1	23082.7	27403.8	23492.4	18861.9	14700.4	11039.9	8987.55	21853.3	23966.9	15723.5	14796.3	19078	22307.6
	8437.7	9048.23	9665.49	18447.6	19183.5	18759.2	13257.8	10900.2	8603.13	24355.8	7766.74	16332.7	11127.9	21452.2	17161.9	9696.46	14527.6	10631.2	7964.99	12577.5	9972.71	20819.9	22190.5	23748.2	17696.2	10190.2	20498.3	16818.9	14776	12661.1	23976.4	11210.7	13771.5	19004	23860.3	13574.3	23091.7	27404.4	23496.2	18859.1	14697.6	11039.9	8989.4	21836	23959.1	15715	14784.5	19052	22282.8
	8429.77	9052.47	9659.67	18432.2	19180.7	18761.1	13253.2	10897.6	8610.53	24351.5	7772.14	16322	11128.7	21452.3	17171	9695.85	14524.9	10637.4	7975.72	12579.3	9969.19	20821.5	22172.4	23753.3	17702.8	10194.6	20475.7	16815.9	14774.4	12666.2	23969.3	11206.3	13756.7	18977.2	23847.9	13569.6	23100.6	27404.9	23499.9	18856.4	14694.9	11039.9	8991.27	21818.8	23951.4	15706.7	14772.7	19026	22258
	8421.86	9056.73	9653.87	18416.9	19177.8	18763.1	13248.7	10895.1	8617.93	24347.2	7777.57	16311.3	11129.5	21452.4	17180.1	9695.25	14522.2	10643.7	7986.46	12581.1	9965.69	20823.2	22154.3	23758.3	17709.5	10199	20453.2	16812.9	14772.8	12671.3	23962.2	11202	13741.9	18950.4	23835.5	13564.9	23109.6	27405.5	23503.7	18853.6	14692.1	11040	8993.14	21801.6	23943.6	15698.3	14761	19000.1	22233.2
	8413.97	9060.99	9648.08	18401.6	19175	18765	13244.2	10892.5	8625.36	24342.8	7783	16300.6	11130.4	21452.5	17189.3	9694.66	14519.5	10649.9	7997.23	12582.9	9962.2	20824.8	22136.3	23763.4	17716.2	10203.5	20430.7	16809.9	14771.3	12676.4	23955.1	11197.6	13727.1	18923.7	23823.1	13560.2	23118.6	27406	23507.6	18850.9	14689.4	11040	8995.03	21784.4	23935.9	15690	14749.2	18974.1	22208.5
	8406.1	9065.27	9642.3	18386.3	19172.1	18767	13239.7	10890	8632.8	24338.5	7788.45	16290	11131.3	21452.6	17198.5	9694.09	14516.8	10656.2	8008.02	12584.8	9958.73	20826.5	22118.3	23768.5	17722.9	10207.9	20408.2	16806.9	14769.7	12681.6	23948	11193.3	13712.3	18897	23810.7	13555.5	23127.6	27406.6	23511.4	18848.3	14686.7	11040.1	8996.92	21767.2	23928.2	15681.7	14737.4	18948.3	22183.9
	8398.24	9069.56	9636.53	18371.1	19169.3	18769	13235.2	10887.5	8640.25	24334.2	7793.92	16279.3	11132.2	21452.8	17207.6	9693.53	14514.1	10662.5	8018.84	12586.6	9955.27	20828.2	22100.3	23773.6	17729.6	10212.3	20385.7	16803.9	14768.2	12686.8	23940.9	11189	13697.6	18870.4	23798.4	13550.9	23136.7	27407.3	23515.3	18845.6	14684.1	11040.1	8998.83	21750.1	23920.5	15673.4	14725.7	18922.5	22159.3
	8390.39	9073.86	9630.78	18355.9	19166.5	18770.9	13230.7	10885.1	8647.72	24329.9	7799.4	16268.7	11133.1	21452.9	17216.8	9692.99	14511.5	10668.8	8029.68	12588.5	9951.83	20829.9	22082.4	23778.7	17736.4	10216.8	20363.3	16801	14766.7	12692	23933.9	11184.7	13682.8	18843.8	23786.1	13546.2	23145.7	27407.9	23519.2	18843	14681.4	11040.2	9000.74	21733	23912.9	15665.1	14714	18896.7	22134.8
	8382.57	9078.17	9625.04	18340.7	19163.6	18772.9	13226.2	10882.6	8655.21	24325.6	7804.9	16258.1	11134	21453.1	17226	9692.46	14508.9	10675.1	8040.55	12590.4	9948.4	20831.6	22064.5	23783.8	17743.2	10221.2	20340.9	16798.1	14765.2	12697.2	23926.9	11180.4	13668.1	18817.3	23773.8	13541.6	23154.8	27408.6	23523.2	18840.4	14678.8	11040.3	9002.67	21715.9	23905.2	15656.9	14702.3	18870.9	22110.3
	8374.77	9082.49	9619.31	18325.5	19160.8	18774.9	13221.8	10880.2	8662.71	24321.3	7810.41	16247.5	11134.9	21453.2	17235.3	9691.95	14506.3	10681.4	8051.44	12592.3	9944.99	20833.4	22046.6	23788.9	17750	10225.7	20318.6	16795.2	14763.8	12702.4	23919.8	11176.2	13653.4	18790.8	23761.5	13537.1	23163.9	27409.3	23527.2	18837.9	14676.2	11040.4	9004.62	21698.9	23897.6	15648.7	14690.6	18845.3	22085.9
	8366.98	9086.83	9613.6	18310.3	19157.9	18776.9	13217.3	10877.7	8670.23	24317	7815.94	16236.9	11135.9	21453.4	17244.5	9691.45	14503.7	10687.8	8062.36	12594.2	9941.59	20835.1	22028.7	23794	17756.8	10230.2	20296.3	16792.3	14762.4	12707.7	23912.8	11171.9	13638.8	18764.3	23749.3	13532.5	23173	27410	23531.2	18835.4	14673.6	11040.5	9006.57	21681.9	23890	15640.6	14678.9	18819.6	22061.5
	8359.21	9091.18	9607.89	18295.2	19155.1	18778.8	13212.9	10875.3	8677.77	24312.7	7821.49	16226.3	11136.9	21453.6	17253.7	9690.96	14501.1	10694.1	8073.3	12596.1	9938.22	20836.9	22010.9	23799.1	17763.6	10234.6	20274	16789.5	14761	12713	23905.8	11167.7	13624.1	18737.9	23737.1	13528	23182.1	27410.7	23535.3	18832.9	14671.1	11040.7	9008.54	21664.9	23882.4	15632.5	14667.2	18794	22037.2
	8351.46	9095.54	9602.21	18280.1	19152.2	18780.8	13208.5	10872.9	8685.33	24308.5	7827.06	16215.8	11137.8	21453.7	17263	9690.5	14498.5	10700.5	8084.27	12598.1	9934.85	20838.7	21993.1	23804.2	17770.5	10239.1	20251.7	16786.7	14759.6	12718.3	23898.9	11163.5	13609.5	18711.5	23724.9	13523.5	23191.2	27411.5	23539.4	18830.4	14668.6	11040.8	9010.52	21647.9	23874.9	15624.4	14655.6	18768.5	22012.9
	8343.73	9099.92	9596.54	18265	19149.4	18782.8	13204.1	10870.6	8692.9	24304.2	7832.64	16205.3	11138.9	21453.9	17272.3	9690.05	14496	10706.9	8095.26	12600.1	9931.51	20840.5	21975.3	23809.3	17777.4	10243.7	20229.5	16783.9	14758.2	12723.6	23891.9	11159.3	13594.9	18685.2	23712.8	13519	23200.4	27412.3	23543.5	18828	14666.1	11041	9012.52	21631	23867.4	15616.4	14644	18742.9	21988.8
	8336.02	9104.31	9590.88	18249.9	19146.5	18784.8	13199.8	10868.2	8700.49	24300	7838.24	16194.7	11139.9	21454.2	17281.5	9689.61	14493.5	10713.3	8106.28	12602.1	9928.18	20842.4	21957.6	23814.5	17784.3	10248.2	20207.3	16781.1	14756.9	12728.9	23885	11155.1	13580.3	18658.9	23700.6	13514.5	23209.6	27413.1	23547.7	18825.6	14663.6	11041.2	9014.53	21614.1	23859.9	15608.4	14632.4	18717.5	21964.6
	8328.32	9108.72	9585.23	18234.9	19143.7	18786.8	13195.4	10865.9	8708.1	24295.7	7843.87	16184.2	11140.9	21454.4	17290.8	9689.2	14491	10719.7	8117.33	12604.1	9924.88	20844.2	21939.9	23819.6	17791.3	10252.7	20185.1	16778.4	14755.6	12734.3	23878	11151	13565.8	18632.7	23688.5	13510.1	23218.8	27414	23551.9	18823.3	14661.1	11041.4	9016.55	21597.3	23852.4	15600.4	14620.8	18692.1	21940.5
	8320.65	9113.14	9579.61	18219.9	19140.9	18788.8	13191.1	10863.5	8715.73	24291.5	7849.51	16173.8	11142	21454.6	17300.1	9688.8	14488.5	10726.1	8128.41	12606.1	9921.59	20846.1	21922.2	23824.7	17798.3	10257.3	20163	16775.6	14754.4	12739.7	23871.1	11146.8	13551.2	18606.5	23676.5	13505.7	23228	27414.9	23556.2	18820.9	14658.7	11041.6	9018.59	21580.4	23845	15592.5	14609.2	18666.7	21916.5
	8313	9117.58	9573.99	18204.9	19138	18790.8	13186.8	10861.2	8723.38	24287.3	7855.17	16163.3	11143.1	21454.8	17309.5	9688.42	14486.1	10732.5	8139.52	12608.2	9918.32	20848	21904.6	23829.9	17805.3	10261.8	20140.9	16773	14753.1	12745.1	23864.2	11142.7	13536.7	18580.4	23664.4	13501.4	23237.3	27415.8	23560.5	18818.7	14656.3	11041.9	9020.64	21563.6	23837.5	15584.6	14597.6	18641.4	21892.6
	8305.37	9122.03	9568.39	18189.9	19135.2	18792.9	13182.5	10859	8731.04	24283.1	7860.85	16152.8	11144.2	21455.1	17318.8	9688.05	14483.7	10739	8150.65	12610.3	9915.07	20849.9	21887	23835	17812.3	10266.4	20118.8	16770.3	14751.9	12750.5	23857.4	11138.6	13522.2	18554.3	23652.4	13497	23246.5	27416.8	23564.9	18816.4	14654	11042.1	9022.71	21546.9	23830.1	15576.8	14586.1	18616.1	21868.7
	8297.75	9126.5	9562.81	18175	19132.3	18794.9	13178.3	10856.7	8738.73	24278.9	7866.55	16142.4	11145.4	21455.3	17328.2	9687.71	14481.3	10745.4	8161.81	12612.4	9911.84	20851.9	21869.4	23840.2	17819.4	10271	20096.8	16767.7	14750.8	12756	23850.5	11134.5	13507.7	18528.2	23640.4	13492.7	23255.8	27417.7	23569.3	18814.2	14651.7	11042.4	9024.79	21530.2	23822.8	15568.9	14574.6	18590.8	21844.9
	8290.16	9130.98	9557.24	18160.1	19129.5	18796.9	13174	10854.5	8746.44	24274.7	7872.28	16132	11146.5	21455.6	17337.5	9687.39	14478.9	10751.9	8173	12614.5	9908.62	20853.9	21851.8	23845.4	17826.5	10275.6	20074.8	16765.1	14749.6	12761.5	23843.7	11130.5	13493.3	18502.2	23628.5	13488.4	23265.1	27418.7	23573.7	18812	14649.4	11042.7	9026.89	21513.5	23815.4	15561.2	14563.1	18565.6	21821.1
	8282.59	9135.48	9551.69	18145.2	19126.6	18799	13169.8	10852.2	8754.16	24270.5	7878.02	16121.6	11147.7	21455.9	17346.9	9687.08	14476.5	10758.4	8184.22	12616.7	9905.43	20855.9	21834.3	23850.5	17833.7	10280.2	20052.8	16762.5	14748.5	12767	23836.9	11126.4	13478.8	18476.3	23616.5	13484.2	23274.5	27419.8	23578.2	18809.9	14647.1	11043	9029.01	21496.8	23808.1	15553.5	14551.6	18540.5	21797.4
	8275.04	9140	9546.16	18130.3	19123.8	18801	13165.6	10850	8761.91	24266.4	7883.79	16111.2	11148.9	21456.2	17356.3	9686.8	14474.2	10764.9	8195.47	12618.8	9902.27	20857.9	21816.9	23855.7	17840.9	10284.8	20030.8	16759.9	14747.4	12772.6	23830.1	11122.4	13464.4	18450.3	23604.7	13480	23283.8	27420.9	23582.8	18807.8	14644.9	11043.3	9031.14	21480.2	23800.9	15545.8	14540.1	18515.4	21773.8
	8267.52	9144.53	9540.64	18115.5	19121	18803	13161.4	10847.9	8769.68	24262.2	7889.57	16100.9	11150.2	21456.5	17365.7	9686.54	14471.9	10771.4	8206.75	12621	9899.12	20859.9	21799.4	23860.9	17848.1	10289.5	20008.9	16757.4	14746.4	12778.1	23823.3	11118.4	13450	18424.5	23592.8	13475.8	23293.2	27422	23587.4	18805.8	14642.7	11043.7	9033.29	21463.6	23793.6	15538.1	14528.7	18490.4	21750.2
	8260.01	9149.08	9535.14	18100.7	19118.1	18805.1	13157.3	10845.7	8777.47	24258.1	7895.39	16090.5	11151.4	21456.8	17375.2	9686.3	14469.6	10777.9	8218.06	12623.3	9895.99	20862	21782	23866.1	17855.3	10294.1	19987.1	16754.9	14745.4	12783.7	23816.5	11114.5	13435.7	18398.7	23581	13471.7	23302.6	27423.1	23592	18803.8	14640.5	11044.1	9035.46	21447.1	23786.4	15530.5	14517.2	18465.4	21726.7
	8252.53	9153.65	9529.66	18085.9	19115.3	18807.1	13153.1	10843.6	8785.28	24254	7901.22	16080.2	11152.7	21457.1	17384.6	9686.08	14467.4	10784.5	8229.41	12625.5	9892.89	20864.1	21764.6	23871.3	17862.6	10298.8	19965.2	16752.5	14744.4	12789.4	23809.8	11110.5	13421.3	18372.9	23569.2	13467.5	23312.1	27424.3	23596.7	18801.8	14638.4	11044.5	9037.65	21430.5	23779.2	15523	14505.8	18440.4	21703.2
	8245.07	9158.23	9524.19	18071.2	19112.4	18809.2	13149	10841.5	8793.12	24249.9	7907.08	16069.9	11154	21457.5	17394.1	9685.88	14465.1	10791.1	8240.78	12627.8	9889.81	20866.3	21747.3	23876.5	17869.9	10303.5	19943.4	16750.1	14743.5	12795	23803.1	11106.6	13407	18347.2	23557.4	13463.5	23321.5	27425.5	23601.5	18799.9	14636.3	11044.9	9039.85	21414.1	23772	15515.5	14494.4	18415.5	21679.9
	8237.63	9162.84	9518.74	18056.5	19109.6	18811.3	13144.9	10839.4	8800.98	24245.8	7912.96	16059.6	11155.4	21457.8	17403.6	9685.7	14462.9	10797.6	8252.18	12630.1	9886.75	20868.4	21730	23881.8	17877.2	10308.2	19921.6	16747.7	14742.5	12800.7	23796.4	11102.7	13392.7	18321.5	23545.7	13459.4	23331	27426.8	23606.3	18798	14634.2	11045.3	9042.07	21397.6	23764.9	15508	14483	18390.6	21656.6
	8230.21	9167.46	9513.31	18041.8	19106.8	18813.3	13140.9	10837.3	8808.85	24241.7	7918.86	16049.3	11156.7	21458.2	17413	9685.55	14460.7	10804.2	8263.62	12632.4	9883.71	20870.6	21712.7	23887	17884.6	10312.9	19899.9	16745.3	14741.7	12806.4	23789.7	11098.8	13378.4	18295.8	23534	13455.4	23340.5	27428.1	23611.1	18796.2	14632.2	11045.8	9044.31	21381.2	23757.8	15500.6	14471.7	18365.8	21633.3
	8222.82	9172.1	9507.9	18027.1	19103.9	18815.4	13136.8	10835.3	8816.76	24237.6	7924.79	16039.1	11158.1	21458.6	17422.6	9685.42	14458.6	10810.9	8275.09	12634.8	9880.7	20872.8	21695.5	23892.2	17892	10317.6	19878.2	16743	14740.8	12812.2	23783.1	11094.9	13364.1	18270.3	23522.4	13451.4	23350.1	27429.4	23616	18794.4	14630.2	11046.3	9046.57	21364.9	23750.8	15493.2	14460.3	18341	21610.1
	8215.45	9176.76	9502.51	18012.5	19101.1	18817.5	13132.8	10833.3	8824.68	24233.5	7930.74	16028.9	11159.6	21459	17432.1	9685.31	14456.5	10817.5	8286.59	12637.1	9877.72	20875.1	21678.3	23897.5	17899.5	10322.4	19856.5	16740.7	14740.1	12818	23776.5	11091.1	13349.9	18244.7	23510.7	13447.5	23359.7	27430.8	23621	18792.7	14628.3	11046.8	9048.85	21348.5	23743.7	15485.9	14449	18316.3	21587
	8208.1	9181.44	9497.13	17997.9	19098.2	18819.6	13128.8	10831.3	8832.63	24229.5	7936.72	16018.6	11161	21459.4	17441.6	9685.23	14454.4	10824.2	8298.13	12639.6	9874.75	20877.3	21661.1	23902.7	17907	10327.1	19834.8	16738.5	14739.3	12823.8	23769.9	11087.3	13335.7	18219.2	23499.1	13443.6	23369.3	27432.2	23626	18791	14626.4	11047.3	9051.15	21332.3	23736.7	15478.7	14437.7	18291.7	21564
	8200.78	9186.14	9491.77	17983.3	19095.4	18821.7	13124.9	10829.4	8840.61	24225.4	7942.73	16008.5	11162.5	21459.8	17451.2	9685.17	14452.3	10830.8	8309.7	12642	9871.82	20879.6	21644	23908	17914.5	10331.9	19813.2	16736.3	14738.6	12829.6	23763.3	11083.5	13321.5	18193.8	23487.6	13439.7	23378.9	27433.7	23631.1	18789.4	14624.5	11047.9	9053.47	21316	23729.8	15471.4	14426.4	18267	21541.1
	8193.48	9190.87	9486.44	17968.7	19092.6	18823.8	13120.9	10827.4	8848.61	24221.4	7948.76	15998.3	11164	21460.3	17460.8	9685.13	14450.3	10837.5	8321.3	12644.5	9868.9	20882	21626.9	23913.2	17922.1	10336.7	19791.7	16734.1	14737.9	12835.5	23756.7	11079.7	13307.3	18168.4	23476.1	13435.9	23388.5	27435.2	23636.3	18787.8	14622.7	11048.5	9055.81	21299.8	23722.9	15464.3	14415.2	18242.5	21518.2
	8186.21	9195.61	9481.12	17954.2	19089.7	18825.9	13117	10825.5	8856.63	24217.4	7954.82	15988.1	11165.5	21460.7	17470.4	9685.13	14448.3	10844.2	8332.94	12647	9866.02	20884.3	21609.8	23918.5	17929.7	10341.6	19770.1	16731.9	14737.3	12841.4	23750.2	11076	13293.2	18143	23464.6	13432.1	23398.2	27436.7	23641.5	18786.3	14620.9	11049.1	9058.18	21283.6	23716	15457.2	14403.9	18217.9	21495.3
	8178.96	9200.37	9475.82	17939.7	19086.9	18828	13113.1	10823.6	8864.68	24213.4	7960.9	15978	11167.1	21461.2	17480	9685.14	14446.3	10850.9	8344.61	12649.5	9863.16	20886.7	21592.8	23923.8	17937.4	10346.4	19748.6	16729.8	14736.7	12847.4	23743.7	11072.3	13279.1	18117.7	23453.2	13428.4	23407.9	27438.3	23646.7	18784.8	14619.1	11049.7	9060.56	21267.5	23709.1	15450.1	14392.7	18193.5	21472.6
	8171.73	9205.15	9470.54	17925.3	19084	18830.2	13109.3	10821.8	8872.75	24209.4	7967.02	15967.9	11168.7	21461.7	17489.7	9685.18	14444.3	10857.7	8356.32	12652.1	9860.32	20889.2	21575.8	23929.1	17945.1	10351.2	19727.1	16727.8	14736.1	12853.4	23737.2	11068.6	13265	18092.5	23441.8	13424.7	23417.7	27439.9	23652.1	18783.3	14617.4	11050.4	9062.96	21251.4	23702.3	15443.1	14381.5	18169	21449.9
	8164.53	9209.95	9465.28	17910.9	19081.2	18832.3	13105.4	10820	8880.85	24205.4	7973.16	15957.8	11170.3	21462.2	17499.3	9685.25	14442.4	10864.4	8368.06	12654.6	9857.51	20891.6	21558.9	23934.4	17952.8	10356.1	19705.7	16725.8	14735.6	12859.4	23730.7	11065	13250.9	18067.3	23430.4	13421	23427.5	27441.6	23657.4	18782	14615.7	11051.1	9065.39	21235.4	23695.5	15436.1	14370.3	18144.6	21427.3
	8157.36	9214.77	9460.04	17896.5	19078.4	18834.4	13101.6	10818.2	8888.97	24201.5	7979.32	15947.8	11172	21462.7	17509	9685.35	14440.5	10871.2	8379.83	12657.3	9854.73	20894.1	21542	23939.7	17960.6	10361	19684.3	16723.8	14735.1	12865.4	23724.3	11061.3	13236.9	18042.1	23419.1	13417.4	23437.3	27443.3	23662.9	18780.6	14614.1	11051.8	9067.84	21219.4	23688.8	15429.2	14359.1	18120.3	21404.8
	8150.21	9219.62	9454.82	17882.1	19075.5	18836.6	13097.9	10816.4	8897.12	24197.5	7985.52	15937.7	11173.7	21463.2	17518.7	9685.47	14438.7	10878	8391.64	12659.9	9851.98	20896.6	21525.2	23945	17968.5	10365.9	19662.9	16721.8	14734.7	12871.5	23717.9	11057.7	13222.8	18017	23407.8	13413.8	23447.1	27445.1	23668.4	18779.4	14612.5	11052.5	9070.31	21203.4	23682.1	15422.4	14348	18096	21382.4
	8143.08	9224.49	9449.62	17867.8	19072.7	18838.7	13094.1	10814.7	8905.3	24193.6	7991.74	15927.7	11175.4	21463.8	17528.4	9685.62	14436.9	10884.8	8403.49	12662.6	9849.25	20899.2	21508.3	23950.3	17976.3	10370.8	19641.6	16719.9	14734.3	12877.6	23711.5	11054.1	13208.8	17992	23396.6	13410.2	23457	27446.9	23674	18778.1	14611	11053.3	9072.8	21187.5	23675.4	15415.6	14336.9	18071.8	21360
	8135.98	9229.37	9444.45	17853.4	19069.8	18840.9	13090.4	10813	8913.5	24189.7	7997.99	15917.7	11177.1	21464.3	17538.1	9685.79	14435.1	10891.7	8415.37	12665.3	9846.55	20901.8	21491.6	23955.6	17984.2	10375.8	19620.3	16718	14734	12883.8	23705.2	11050.6	13194.9	17966.9	23385.4	13406.7	23466.9	27448.7	23679.6	18777	14609.5	11054.1	9075.32	21171.6	23668.8	15408.8	14325.8	18047.6	21337.7
	8128.91	9234.28	9439.29	17839.2	19067	18843.1	13086.7	10811.3	8921.73	24185.8	8004.27	15907.7	11178.9	21464.9	17547.9	9685.99	14433.3	10898.5	8427.28	12668.1	9843.88	20904.4	21474.8	23961	17992.2	10380.7	19599	16716.2	14733.7	12890	23698.8	11047.1	13180.9	17942	23374.2	13403.3	23476.8	27450.6	23685.4	18775.9	14608	11054.9	9077.85	21155.8	23662.2	15402.1	14314.7	18023.5	21315.5
	8121.86	9239.21	9434.16	17824.9	19064.1	18845.2	13083	10809.6	8929.99	24181.9	8010.58	15897.8	11180.7	21465.5	17557.6	9686.22	14431.6	10905.4	8439.23	12670.8	9841.24	20907.1	21458.1	23966.3	18000.2	10385.7	19577.8	16714.4	14733.4	12896.2	23692.5	11043.6	13167	17917.1	23363.1	13399.9	23486.8	27452.5	23691.1	18774.8	14606.6	11055.7	9080.42	21140	23655.7	15395.5	14303.6	17999.4	21293.3
	8114.84	9244.17	9429.04	17810.7	19061.3	18847.4	13079.4	10808	8938.27	24178	8016.92	15887.8	11182.6	21466.1	17567.4	9686.48	14429.9	10912.3	8451.22	12673.7	9838.63	20909.8	21441.5	23971.7	18008.3	10390.7	19556.6	16712.7	14733.2	12902.5	23686.3	11040.1	13153.1	17892.2	23352	13396.5	23496.8	27454.5	23697	18773.8	14605.2	11056.6	9083	21124.3	23649.2	15388.9	14292.6	17975.4	21271.3
	8107.85	9249.14	9423.95	17796.5	19058.4	18849.6	13075.8	10806.4	8946.58	24174.2	8023.29	15877.9	11184.5	21466.7	17577.2	9686.77	14428.3	10919.2	8463.24	12676.5	9836.04	20912.5	21424.9	23977	18016.3	10395.7	19535.5	16711	14733.1	12908.8	23680	11036.7	13139.2	17867.4	23341	13393.2	23506.8	27456.6	23702.9	18772.9	14603.9	11057.5	9085.62	21108.6	23642.7	15382.4	14281.6	17951.4	21249.3
	8100.89	9254.14	9418.88	17782.4	19055.6	18851.8	13072.2	10804.9	8954.92	24170.3	8029.69	15868	11186.4	21467.3	17587	9687.09	14426.7	10926.1	8475.3	12679.4	9833.49	20915.2	21408.3	23982.4	18024.5	10400.8	19514.3	16709.3	14733	12915.1	23673.8	11033.3	13125.3	17842.7	23330	13389.9	23516.8	27458.7	23708.9	18772.1	14602.6	11058.5	9088.25	21092.9	23636.3	15375.9	14270.6	17927.5	21227.4
	8093.95	9259.16	9413.83	17768.3	19052.7	18854	13068.6	10803.3	8963.29	24166.5	8036.12	15858.2	11188.3	21468	17596.9	9687.43	14425.1	10933.1	8487.39	12682.3	9830.96	20918	21391.8	23987.8	18032.7	10405.8	19493.3	16707.7	14732.9	12921.5	23667.6	11029.9	13111.5	17818	23319	13386.6	23526.9	27460.8	23714.9	18771.2	14601.4	11059.4	9090.91	21077.3	23629.9	15369.5	14259.6	17903.7	21205.5
	8087.03	9264.2	9408.81	17754.2	19049.9	18856.1	13065.1	10801.8	8971.68	24162.7	8042.58	15848.3	11190.3	21468.6	17606.7	9687.81	14423.5	10940	8499.52	12685.3	9828.47	20920.9	21375.3	23993.2	18040.9	10410.9	19472.2	16706.2	14732.9	12927.9	23661.5	11026.6	13097.7	17793.3	23308.1	13383.4	23537.1	27463	23721.1	18770.5	14600.2	11060.4	9093.6	21061.8	23623.5	15363.2	14248.7	17879.8	21183.8
	8080.15	9269.27	9403.81	17740.2	19047	18858.3	13061.6	10800.4	8980.11	24158.9	8049.07	15838.5	11192.3	21469.3	17616.6	9688.21	14422	10947	8511.69	12688.2	9826	20923.7	21358.9	23998.6	18049.2	10416	19451.2	16704.6	14732.9	12934.3	23655.3	11023.3	13083.9	17768.7	23297.2	13380.3	23547.2	27465.2	23727.2	18769.8	14599	11061.4	9096.31	21046.2	23617.2	15356.9	14237.8	17856.1	21162.1
	8073.29	9274.36	9398.83	17726.2	19044.2	18860.5	13058.1	10798.9	8988.56	24155.1	8055.59	15828.7	11194.4	21470	17626.5	9688.65	14420.5	10954	8523.89	12691.3	9823.57	20926.6	21342.5	24004	18057.5	10421.1	19430.3	16703.2	14733	12940.8	23649.2	11020	13070.2	17744.2	23286.4	13377.2	23557.4	27467.5	23733.5	18769.2	14597.9	11062.5	9099.05	21030.8	23611	15350.7	14226.9	17832.4	21140.5
	8066.47	9279.47	9393.87	17712.2	19041.3	18862.8	13054.7	10797.5	8997.04	24151.3	8062.15	15819	11196.5	21470.7	17636.4	9689.11	14419.1	10961	8536.13	12694.3	9821.16	20929.6	21326.1	24009.4	18065.9	10426.3	19409.4	16701.7	14733.1	12947.4	23643.2	11016.7	13056.5	17719.7	23275.6	13374.1	23567.6	27469.8	23739.9	18768.6	14596.9	11063.6	9101.81	21015.4	23604.8	15344.6	14216	17808.7	21119
	8059.67	9284.6	9388.94	17698.2	19038.5	18865	13051.3	10796.2	9005.55	24147.5	8068.73	15809.2	11198.6	21471.5	17646.3	9689.61	14417.7	10968.1	8548.41	12697.4	9818.79	20932.5	21309.8	24014.8	18074.3	10431.4	19388.5	16700.3	14733.3	12953.9	23637.1	11013.5	13042.8	17695.3	23264.9	13371.1	23577.9	27472.2	23746.3	18768.1	14595.9	11064.7	9104.6	21000	23598.6	15338.5	14205.1	17785.1	21097.6
	8052.89	9289.76	9384.03	17684.3	19035.6	18867.2	13047.9	10794.8	9014.09	24143.8	8075.35	15799.5	11200.8	21472.2	17656.2	9690.13	14416.3	10975.1	8560.72	12700.6	9816.45	20935.5	21293.6	24020.2	18082.8	10436.6	19367.6	16699	14733.5	12960.5	23631.1	11010.3	13029.1	17670.9	23254.2	13368.2	23588.2	27474.7	23752.8	18767.7	14594.9	11065.8	9107.42	20984.7	23592.5	15332.4	14194.3	17761.6	21076.3
	8046.15	9294.94	9379.14	17670.5	19032.7	18869.4	13044.5	10793.5	9022.66	24140.1	8082	15789.8	11203	21473	17666.2	9690.69	14415	10982.2	8573.07	12703.7	9814.14	20938.6	21277.4	24025.6	18091.4	10441.8	19346.8	16697.7	14733.8	12967.2	23625.2	11007.1	13015.5	17646.6	23243.6	13365.3	23598.5	27477.1	23759.3	18767.4	14594	11067	9110.27	20969.4	23586.4	15326.5	14183.5	17738.1	21055
	8039.44	9300.15	9374.28	17656.6	19029.9	18871.6	13041.2	10792.3	9031.26	24136.3	8088.69	15780.2	11205.2	21473.7	17676.1	9691.28	14413.7	10989.3	8585.45	12706.9	9811.87	20941.7	21261.2	24031.1	18099.9	10447	19326.1	16696.5	14734.1	12973.9	23619.2	11004	13001.9	17622.3	23233	13362.4	23608.9	27479.7	23766	18767.1	14593.2	11068.2	9113.14	20954.2	23580.4	15320.5	14172.7	17714.6	21033.8
	8032.75	9305.38	9369.44	17642.8	19027	18873.9	13037.9	10791	9039.9	24132.6	8095.4	15770.5	11207.4	21474.5	17686.1	9691.9	14412.5	10996.4	8597.88	12710.2	9809.62	20944.8	21245.1	24036.5	18108.6	10452.3	19305.4	16695.3	14734.5	12980.6	23613.3	11000.9	12988.3	17598.1	23222.4	13359.6	23619.3	27482.3	23772.7	18766.8	14592.4	11069.5	9116.04	20939	23574.4	15314.7	14162	17691.3	21012.8
	8026.1	9310.64	9364.63	17629	19024.1	18876.1	13034.6	10789.8	9048.56	24129	8102.15	15760.9	11209.8	21475.3	17696.1	9692.56	14411.3	11003.5	8610.34	12713.5	9807.41	20947.9	21229	24041.9	18117.3	10457.6	19284.7	16694.1	14734.9	12987.4	23607.4	10997.9	12974.7	17573.9	23211.9	13356.8	23629.7	27484.9	23779.5	18766.7	14591.6	11070.8	9118.97	20923.9	23568.5	15308.9	14151.2	17667.9	20991.8
	8019.47	9315.91	9359.84	17615.3	19021.2	18878.4	13031.4	10788.7	9057.25	24125.3	8108.94	15751.3	11212.1	21476.2	17706.1	9693.24	14410.1	11010.7	8622.84	12716.8	9805.23	20951.1	21213	24047.4	18126	10462.8	19264	16693	14735.4	12994.2	23601.6	10994.9	12961.2	17549.8	23201.5	13354.1	23640.2	27487.7	23786.3	18766.6	14590.9	11072.1	9121.92	20908.8	23562.6	15303.2	14140.5	17644.7	20970.9
	8012.88	9321.22	9355.08	17601.6	19018.4	18880.6	13028.2	10787.5	9065.98	24121.6	8115.76	15741.8	11214.5	21477	17716.2	9693.96	14409	11017.9	8635.37	12720.1	9803.09	20954.4	21197	24052.9	18134.8	10468.2	19243.5	16692	14735.9	13001.1	23595.8	10991.9	12947.7	17525.7	23191.1	13351.5	23650.7	27490.4	23793.3	18766.6	14590.3	11073.4	9124.91	20893.8	23556.7	15297.6	14129.8	17621.4	20950
	8006.31	9326.55	9350.34	17587.9	19015.5	18882.8	13025	10786.5	9074.73	24118	8122.61	15732.3	11216.9	21477.9	17726.2	9694.72	14407.9	11025.1	8647.95	12723.5	9800.98	20957.6	21181.1	24058.3	18143.6	10473.5	19222.9	16691	14736.5	13008	23590	10988.9	12934.2	17501.7	23180.7	13348.8	23661.3	27493.2	23800.3	18766.6	14589.7	11074.8	9127.92	20878.8	23550.9	15292	14119.2	17598.3	20929.3
	7999.78	9331.9	9345.63	17574.3	19012.6	18885.1	13021.9	10785.4	9083.52	24114.3	8129.5	15722.8	11219.3	21478.7	17736.3	9695.5	14406.9	11032.3	8660.56	12727	9798.9	20961	21165.2	24063.8	18152.5	10478.8	19202.4	16690	14737.1	13014.9	23584.3	10986	12920.8	17477.8	23170.4	13346.3	23671.9	27496.1	23807.4	18766.8	14589.1	11076.3	9130.97	20863.9	23545.2	15286.5	14108.6	17575.2	20908.6
	7993.27	9337.28	9340.94	17560.7	19009.7	18887.4	13018.8	10784.4	9092.34	24110.7	8136.42	15713.3	11221.8	21479.6	17746.3	9696.32	14405.9	11039.5	8673.21	12730.4	9796.86	20964.3	21149.4	24069.3	18161.5	10484.2	19181.9	16689.1	14737.8	13021.9	23578.6	10983.1	12907.3	17453.9	23160.2	13343.8	23682.5	27499.1	23814.6	18767	14588.6	11077.7	9134.04	20849.1	23539.5	15281.1	14098	17552.1	20888.1
	7986.8	9342.68	9336.28	17547.2	19006.8	18889.6	13015.7	10783.4	9101.19	24107.1	8143.38	15703.8	11224.4	21480.5	17756.4	9697.18	14404.9	11046.7	8685.89	12734	9794.86	20967.7	21133.7	24074.8	18170.5	10489.6	19161.5	16688.3	14738.6	13028.9	23572.9	10980.2	12894	17430.1	23150	13341.3	23693.2	27502.1	23821.9	18767.2	14588.2	11079.2	9137.14	20834.3	23533.8	15275.7	14087.4	17529.1	20867.6
	7980.35	9348.11	9331.64	17533.7	19003.9	18891.9	13012.7	10782.4	9110.08	24103.5	8150.37	15694.4	11226.9	21481.4	17766.5	9698.07	14404	11054	8698.62	12737.5	9792.89	20971.1	21117.9	24080.3	18179.6	10495	19141.1	16687.5	14739.4	13036	23567.3	10977.4	12880.6	17406.3	23139.8	13338.9	23703.9	27505.1	23829.2	18767.6	14587.8	11080.7	9140.28	20819.5	23528.2	15270.4	14076.8	17506.2	20847.2
	7973.94	9353.57	9327.03	17520.2	19001	18894.1	13009.7	10781.5	9119	24100	8157.41	15685	11229.5	21482.4	17776.7	9698.99	14403.1	11061.3	8711.39	12741.1	9790.95	20974.6	21102.3	24085.8	18188.7	10500.5	19120.8	16686.7	14740.2	13043.1	23561.7	10974.6	12867.3	17382.6	23129.7	13336.6	23714.6	27508.2	23836.7	18768	14587.5	11082.3	9143.44	20804.8	23522.7	15265.1	14066.3	17483.3	20826.9
	7967.56	9359.05	9322.45	17506.7	18998.1	18896.4	13006.7	10780.7	9127.95	24096.4	8164.47	15675.7	11232.2	21483.3	17786.8	9699.95	14402.3	11068.6	8724.19	12744.8	9789.05	20978.1	21086.6	24091.3	18197.9	10506	19100.5	16686	14741.1	13050.2	23556.1	10971.9	12854	17359	23119.7	13334.3	23725.4	27511.4	23844.2	18768.5	14587.2	11083.9	9146.64	20790.2	23517.2	15260	14055.8	17460.5	20806.7
	7961.21	9364.55	9317.89	17493.3	18995.2	18898.7	13003.7	10779.8	9136.93	24092.9	8171.58	15666.3	11234.9	21484.3	17797	9700.95	14401.5	11075.9	8737.03	12748.5	9787.19	20981.7	21071.1	24096.8	18207.1	10511.5	19080.2	16685.4	14742.1	13057.5	23550.6	10969.2	12840.7	17335.4	23109.7	13332	23736.2	27514.6	23851.8	18769.1	14587	11085.5	9149.87	20775.6	23511.7	15254.9	14045.3	17437.8	20786.6
	7954.89	9370.09	9313.36	17480	18992.3	18901	13000.8	10779	9145.95	24089.3	8178.72	15657	11237.6	21485.3	17807.1	9701.98	14400.7	11083.3	8749.91	12752.2	9785.36	20985.2	21055.6	24102.3	18216.4	10517	19060	16684.8	14743.1	13064.7	23545.1	10966.5	12827.5	17311.8	23099.7	13329.9	23747.1	27517.9	23859.5	18769.7	14586.8	11087.2	9153.13	20761.1	23506.3	15249.9	14034.9	17415.1	20766.6
	7948.61	9375.65	9308.86	17466.6	18989.3	18903.2	12997.9	10778.3	9155	24085.8	8185.9	15647.7	11240.4	21486.3	17817.3	9703.04	14400	11090.6	8762.83	12756	9783.57	20988.9	21040.1	24107.8	18225.8	10522.5	19039.8	16684.3	14744.2	13072	23539.7	10963.9	12814.3	17288.4	23089.8	13327.7	23758	27521.3	23867.3	18770.5	14586.7	11088.9	9156.42	20746.6	23501	15244.9	14024.5	17392.4	20746.7
	7942.35	9381.23	9304.38	17453.3	18986.4	18905.5	12995.1	10777.5	9164.09	24082.3	8193.11	15638.5	11243.2	21487.3	17827.5	9704.15	14399.4	11098	8775.79	12759.8	9781.81	20992.5	21024.7	24113.4	18235.2	10528.1	19019.7	16683.8	14745.4	13079.3	23534.3	10961.3	12801.1	17264.9	23080	13325.7	23769	27524.7	23875.1	18771.3	14586.7	11090.7	9159.74	20732.2	23495.7	15240	14014.1	17369.8	20726.9
	7936.13	9386.85	9299.93	17440.1	18983.5	18907.8	12992.2	10776.9	9173.21	24078.9	8200.37	15629.3	11246	21488.4	17837.7	9705.29	14398.8	11105.4	8788.79	12763.6	9780.1	20996.3	21009.3	24118.9	18244.6	10533.7	18999.6	16683.4	14746.6	13086.7	23528.9	10958.7	12787.9	17241.6	23070.2	13323.6	23779.9	27528.2	23883.1	18772.2	14586.7	11092.5	9163.1	20717.8	23490.5	15235.2	14003.7	17347.3	20707.1
	7929.94	9392.49	9295.51	17426.9	18980.5	18910.1	12989.4	10776.2	9182.37	24075.4	8207.66	15620.1	11248.9	21489.4	17848	9706.46	14398.2	11112.9	8801.83	12767.5	9778.42	21000	20994	24124.4	18254.2	10539.3	18979.6	16683	14747.8	13094.1	23523.6	10956.2	12774.8	17218.3	23060.4	13321.7	23791	27531.7	23891.1	18773.1	14586.7	11094.3	9166.49	20703.5	23485.3	15230.5	13993.4	17324.8	20687.5
	7923.79	9398.15	9291.12	17413.7	18977.6	18912.4	12986.7	10775.6	9191.56	24071.9	8214.99	15610.9	11251.9	21490.5	17858.2	9707.68	14397.7	11120.3	8814.9	12771.5	9776.78	21003.8	20978.8	24130	18263.8	10544.9	18959.6	16682.7	14749.2	13101.6	23518.3	10953.7	12761.7	17195.1	23050.8	13319.8	23802	27535.3	23899.3	18774.2	14586.9	11096.2	9169.91	20689.2	23480.2	15225.9	13983.1	17302.4	20667.9
	7917.66	9403.85	9286.75	17400.6	18974.7	18914.7	12984	10775.1	9200.79	24068.5	8222.36	15601.8	11254.8	21491.6	17868.5	9708.93	14397.2	11127.8	8828.02	12775.5	9775.17	21007.7	20963.6	24135.5	18273.4	10550.6	18939.7	16682.5	14750.5	13109.2	23513.1	10951.3	12748.7	17171.9	23041.1	13317.9	23813.1	27539	23907.5	18775.3	14587	11098.1	9173.37	20675.1	23475.1	15221.3	13972.8	17280.1	20648.5
	7911.57	9409.57	9282.42	17387.5	18971.7	18917	12981.3	10774.5	9210.06	24065.1	8229.77	15592.7	11257.8	21492.7	17878.7	9710.22	14396.8	11135.3	8841.18	12779.5	9773.61	21011.5	20948.4	24141.1	18283.1	10556.3	18919.8	16682.3	14752	13116.7	23507.8	10948.9	12735.6	17148.8	23031.6	13316.2	23824.3	27542.7	23915.8	18776.6	14587.3	11100	9176.86	20660.9	23470.1	15216.8	13962.6	17257.8	20629.1
	7905.52	9415.32	9278.11	17374.4	18968.7	18919.3	12978.6	10774.1	9219.36	24061.7	8237.22	15583.6	11260.9	21493.9	17889	9711.55	14396.4	11142.8	8854.38	12783.6	9772.09	21015.5	20933.4	24146.7	18292.9	10562	18899.9	16682.2	14753.5	13124.3	23502.7	10946.5	12722.6	17125.7	23022.1	13314.4	23835.5	27546.5	23924.2	18777.9	14587.6	11102	9180.38	20646.9	23465.1	15212.4	13952.4	17235.6	20609.8
	7899.5	9421.1	9273.83	17361.4	18965.8	18921.6	12976	10773.6	9228.69	24058.3	8244.71	15574.6	11264	21495	17899.3	9712.92	14396.1	11150.3	8867.62	12787.7	9770.6	21019.4	20918.3	24152.2	18302.7	10567.8	18880.1	16682.1	14755.1	13132	23497.6	10944.2	12709.7	17102.7	23012.6	13312.8	23846.7	27550.4	23932.7	18779.3	14587.9	11104	9183.94	20632.8	23460.2	15208	13942.2	17213.4	20590.7
	7893.51	9426.9	9269.58	17348.4	18962.8	18923.9	12973.4	10773.2	9238.07	24054.9	8252.24	15565.6	11267.2	21496.2	17909.6	9714.33	14395.8	11157.8	8880.89	12791.9	9769.15	21023.5	20903.4	24157.8	18312.6	10573.5	18860.4	16682.1	14756.7	13139.7	23492.5	10941.9	12696.7	17079.8	23003.2	13311.2	23858	27554.3	23941.3	18780.7	14588.3	11106.1	9187.54	20618.9	23455.4	15203.7	13932	17191.3	20571.6
	7887.55	9432.74	9265.36	17335.5	18959.8	18926.2	12970.9	10772.9	9247.48	24051.6	8259.82	15556.6	11270.3	21497.4	17920	9715.77	14395.6	11165.4	8894.21	12796.1	9767.75	21027.5	20888.4	24163.4	18322.6	10579.3	18840.7	16682.1	14758.4	13147.5	23487.4	10939.7	12683.8	17056.9	22993.8	13309.6	23869.3	27558.3	23950	18782.3	14588.8	11108.2	9191.17	20605	23450.6	15199.5	13921.9	17169.2	20552.6
	7881.63	9438.6	9261.16	17322.6	18956.9	18928.5	12968.3	10772.6	9256.93	24048.2	8267.43	15547.7	11273.6	21498.6	17930.3	9717.26	14395.4	11173	8907.57	12800.4	9766.38	21031.6	20873.6	24169	18332.6	10585.1	18821	16682.2	14760.1	13155.3	23482.4	10937.4	12671	17034.1	22984.6	13308.1	23880.7	27562.4	23958.8	18783.9	14589.4	11110.4	9194.84	20591.2	23445.8	15195.4	13911.8	17147.2	20533.8
	7875.74	9444.49	9257	17309.7	18953.9	18930.8	12965.9	10772.3	9266.41	24044.9	8275.08	15538.7	11276.9	21499.8	17940.7	9718.79	14395.3	11180.6	8920.97	12804.7	9765.06	21035.8	20858.8	24174.6	18342.7	10591	18801.4	16682.4	14762	13163.2	23477.5	10935.3	12658.1	17011.3	22975.3	13306.7	23892.1	27566.5	23967.6	18785.7	14590	11112.6	9198.54	20577.4	23441.2	15191.4	13901.7	17125.3	20515
	7869.89	9450.41	9252.87	17296.9	18950.9	18933.1	12963.4	10772.1	9275.93	24041.6	8282.78	15529.9	11280.2	21501	17951.1	9720.35	14395.2	11188.2	8934.42	12809	9763.77	21040	20844	24180.2	18352.9	10596.9	18781.8	16682.6	14763.8	13171.1	23472.5	10933.2	12645.3	16988.6	22966.2	13305.4	23903.6	27570.7	23976.6	18787.5	14590.6	11114.8	9202.28	20563.7	23436.6	15187.5	13891.7	17103.5	20496.3
	7864.08	9456.36	9248.77	17284.1	18947.9	18935.4	12961	10771.9	9285.5	24038.3	8290.52	15521	11283.6	21502.3	17961.4	9721.96	14395.1	11195.9	8947.9	12813.5	9762.53	21044.2	20829.4	24185.8	18363.1	10602.8	18762.3	16682.9	14765.8	13179.1	23467.7	10931.1	12632.6	16966	22957	13304.1	23915.1	27575	23985.7	18789.4	14591.4	11117.1	9206.05	20550	23432	15183.6	13881.7	17081.7	20477.8
	7858.3	9462.33	9244.7	17271.4	18944.9	18937.7	12958.6	10771.8	9295.1	24035	8298.3	15512.2	11287	21503.5	17971.9	9723.61	14395.2	11203.5	8961.42	12817.9	9761.33	21048.5	20814.7	24191.4	18373.4	10608.7	18742.8	16683.2	14767.8	13187.1	23462.8	10929	12619.8	16943.5	22948	13302.8	23926.6	27579.3	23994.9	18791.5	14592.2	11119.5	9209.87	20536.5	23427.5	15179.8	13871.7	17059.9	20459.3
	7852.55	9468.34	9240.65	17258.7	18941.9	18940	12956.3	10771.7	9304.74	24031.7	8306.13	15503.4	11290.4	21504.8	17982.3	9725.3	14395.2	11211.2	8974.99	12822.4	9760.17	21052.8	20800.2	24197	18383.8	10614.7	18723.4	16683.7	14769.9	13195.1	23458.1	10927.1	12607.1	16921	22939	13301.7	23938.2	27583.7	24004.1	18793.6	14593	11121.8	9213.72	20522.9	23423.1	15176.1	13861.7	17038.2	20440.9
	7846.84	9474.38	9236.64	17246.1	18938.9	18942.3	12953.9	10771.6	9314.42	24028.5	8313.99	15494.7	11293.9	21506.1	17992.7	9727.03	14395.4	11218.9	8988.6	12827	9759.05	21057.2	20785.7	24202.6	18394.2	10620.6	18704	16684.1	14772	13203.3	23453.3	10925.1	12594.5	16898.5	22930.1	13300.5	23949.9	27588.2	24013.5	18795.7	14593.9	11124.3	9217.6	20509.5	23418.7	15172.5	13851.8	17016.6	20422.7
	7841.16	9480.45	9232.66	17233.4	18935.8	18944.6	12951.7	10771.6	9324.13	24025.3	8321.91	15485.9	11297.5	21507.5	18003.1	9728.81	14395.5	11226.6	9002.25	12831.6	9757.98	21061.6	20771.2	24208.3	18404.7	10626.7	18684.7	16684.7	14774.2	13211.4	23448.6	10923.2	12581.8	16876.2	22921.2	13299.5	23961.6	27592.8	24023	18798	14594.9	11126.7	9221.53	20496.1	23414.4	15168.9	13841.9	16995.1	20404.5
	7835.52	9486.54	9228.71	17220.9	18932.8	18947	12949.4	10771.6	9333.89	24022	8329.86	15477.3	11301.1	21508.8	18013.6	9730.62	14395.8	11234.4	9015.94	12836.3	9756.94	21066.1	20756.8	24213.9	18415.3	10632.7	18665.4	16685.3	14776.5	13219.7	23444	10921.3	12569.2	16853.8	22912.4	13298.5	23973.3	27597.4	24032.5	18800.4	14596	11129.2	9225.5	20482.8	23410.1	15165.5	13832.1	16973.6	20386.4
	7829.92	9492.67	9224.8	17208.4	18929.8	18949.3	12947.2	10771.7	9343.69	24018.8	8337.86	15468.6	11304.7	21510.2	18024.1	9732.48	14396	11242.2	9029.68	12841	9755.95	21070.6	20742.5	24219.5	18425.9	10638.8	18646.2	16686	14778.9	13227.9	23439.4	10919.5	12556.6	16831.6	22903.6	13297.6	23985.1	27602.1	24042.2	18802.9	14597.1	11131.8	9229.5	20469.5	23405.9	15162.1	13822.2	16952.2	20368.5
	7824.35	9498.83	9220.91	17195.9	18926.7	18951.6	12945.1	10771.9	9353.53	24015.7	8345.91	15460	11308.4	21511.6	18034.6	9734.39	14396.4	11250	9043.45	12845.7	9755.01	21075.2	20728.2	24225.2	18436.6	10644.9	18627	16686.7	14781.3	13236.3	23434.8	10917.7	12544.1	16809.4	22894.9	13296.8	23996.9	27606.8	24052	18805.5	14598.3	11134.4	9233.54	20456.3	23401.8	15158.8	13812.4	16930.8	20350.6
	7818.82	9505.01	9217.05	17183.4	18923.7	18953.9	12942.9	10772	9363.41	24012.5	8354	15451.4	11312.2	21513	18045	9736.33	14396.8	11257.8	9057.27	12850.5	9754.11	21079.8	20714	24230.8	18447.4	10651	18607.9	16687.5	14783.8	13244.7	23430.3	10916	12531.6	16787.3	22886.3	13296	24008.8	27611.7	24061.9	18808.1	14599.5	11137	9237.63	20443.2	23397.7	15155.6	13802.7	16909.5	20332.9
	7813.33	9511.23	9213.23	17171	18920.6	18956.2	12940.8	10772.3	9373.33	24009.3	8362.13	15442.9	11316	21514.4	18055.6	9738.32	14397.2	11265.6	9071.13	12855.4	9753.25	21084.5	20699.9	24236.5	18458.2	10657.1	18588.8	16688.4	14786.3	13253.1	23425.8	10914.3	12519.1	16765.3	22877.7	13295.3	24020.7	27616.6	24071.9	18810.9	14600.8	11139.7	9241.75	20430.1	23393.7	15152.5	13792.9	16888.3	20315.2
	7807.87	9517.48	9209.44	17158.7	18917.5	18958.5	12938.8	10772.5	9383.29	24006.2	8370.32	15434.4	11319.8	21515.8	18066.1	9740.36	14397.7	11273.4	9085.04	12860.3	9752.44	21089.2	20685.8	24242.1	18469.2	10663.3	18569.8	16689.3	14789	13261.6	23421.4	10912.7	12506.7	16743.3	22869.2	13294.6	24032.7	27621.6	24082	18813.8	14602.2	11142.5	9245.91	20417.1	23389.8	15149.4	13783.2	16867.1	20297.7
	7802.45	9523.76	9205.68	17146.4	18914.5	18960.9	12936.8	10772.9	9393.3	24003.1	8378.54	15425.9	11323.7	21517.3	18076.6	9742.44	14398.3	11281.3	9098.99	12865.3	9751.67	21093.9	20671.8	24247.8	18480.2	10669.5	18550.8	16690.3	14791.7	13270.1	23417.1	10911.1	12494.3	16721.4	22860.8	13294	24044.7	27626.7	24092.2	18816.8	14603.7	11145.3	9250.11	20404.2	23385.9	15146.5	13773.6	16846	20280.2
	7797.07	9530.07	9201.96	17134.1	18911.4	18963.2	12934.8	10773.2	9403.34	24000	8386.82	15417.4	11327.6	21518.8	18087.2	9744.56	14398.9	11289.2	9112.98	12870.3	9750.94	21098.7	20657.8	24253.4	18491.2	10675.8	18531.9	16691.4	14794.4	13278.7	23412.7	10909.5	12481.9	16699.5	22852.4	13293.5	24056.8	27631.8	24102.5	18819.8	14605.2	11148.1	9254.36	20391.3	23382.1	15143.6	13763.9	16824.9	20262.9
	7791.73	9536.42	9198.26	17121.9	18908.3	18965.5	12932.8	10773.6	9413.43	23996.9	8395.14	15409	11331.6	21520.3	18097.7	9746.73	14399.5	11297.1	9127.01	12875.4	9750.26	21103.6	20643.9	24259.1	18502.4	10682.1	18513	16692.5	14797.3	13287.4	23408.5	10908	12469.6	16677.7	22844.1	13293.1	24068.9	27637	24112.9	18823	14606.8	11151	9258.64	20378.5	23378.4	15140.9	13754.3	16804	20245.7
	7786.42	9542.79	9194.6	17109.7	18905.2	18967.8	12930.9	10774.1	9423.56	23993.8	8403.51	15400.7	11335.6	21521.8	18108.3	9748.94	14400.2	11305.1	9141.09	12880.5	9749.63	21108.5	20630.1	24264.8	18513.6	10688.4	18494.2	16693.7	14800.2	13296.1	23404.2	10906.5	12457.3	16656	22835.9	13292.7	24081.1	27642.3	24123.4	18826.3	14608.5	11154	9262.97	20365.8	23374.7	15138.2	13744.8	16783	20228.6
	7781.15	9549.19	9190.97	17097.6	18902.1	18970.1	12929	10774.6	9433.73	23990.7	8411.92	15392.3	11339.7	21523.3	18118.9	9751.2	14401	11313	9155.21	12885.7	9749.04	21113.5	20616.3	24270.5	18524.9	10694.7	18475.4	16695	14803.2	13304.9	23400.1	10905.1	12445	16634.3	22827.7	13292.4	24093.3	27647.7	24134	18829.6	14610.2	11156.9	9267.34	20353.1	23371.1	15135.6	13735.2	16762.2	20211.6
	7775.92	9555.63	9187.38	17085.5	18898.9	18972.5	12927.2	10775.2	9443.94	23987.7	8420.38	15384	11343.9	21524.9	18129.5	9753.5	14401.9	11321	9169.37	12890.9	9748.5	21118.5	20602.6	24276.1	18536.2	10701.1	18456.7	16696.3	14806.2	13313.7	23395.9	10903.8	12432.8	16612.8	22819.6	13292.2	24105.5	27653.2	24144.7	18833.1	14612	11160	9271.74	20340.5	23367.5	15133.1	13725.7	16741.4	20194.7
	7770.72	9562.1	9183.82	17073.5	18895.8	18974.8	12925.4	10775.8	9454.2	23984.7	8428.89	15375.8	11348	21526.5	18140.1	9755.85	14402.7	11329	9183.58	12896.2	9748	21123.5	20589	24281.8	18547.6	10707.4	18438	16697.7	14809.4	13322.6	23391.9	10902.4	12420.6	16591.2	22811.5	13292	24117.9	27658.7	24155.6	18836.7	14613.9	11163.1	9276.19	20328	23364	15130.7	13716.3	16720.7	20177.9
	7765.57	9568.59	9180.29	17061.5	18892.7	18977.1	12923.6	10776.4	9464.5	23981.7	8437.44	15367.5	11352.3	21528.1	18150.7	9758.24	14403.7	11337	9197.83	12901.6	9747.55	21128.6	20575.4	24287.5	18559.1	10713.9	18419.4	16699.2	14812.6	13331.5	23387.8	10901.2	12408.5	16569.8	22803.5	13291.9	24130.2	27664.3	24166.5	18840.3	14615.8	11166.2	9280.68	20315.5	23360.6	15128.4	13706.8	16700	20161.2
	7760.45	9575.12	9176.79	17049.5	18889.5	18979.4	12921.9	10777.1	9474.84	23978.7	8446.04	15359.3	11356.6	21529.7	18161.4	9760.68	14404.7	11345	9212.13	12907	9747.15	21133.8	20561.9	24293.2	18570.7	10720.3	18400.8	16700.7	14815.8	13340.5	23383.9	10899.9	12396.3	16548.4	22795.6	13291.9	24142.6	27669.9	24177.6	18844.1	14617.8	11169.4	9285.22	20303.1	23357.3	15126.1	13697.5	16679.5	20144.6
	7755.37	9581.68	9173.33	17037.6	18886.4	18981.7	12920.2	10777.9	9485.22	23975.7	8454.69	15351.2	11360.9	21531.3	18172	9763.16	14405.8	11353.1	9226.46	12912.4	9746.79	21138.9	20548.5	24298.9	18582.4	10726.8	18382.3	16702.4	14819.2	13349.5	23379.9	10898.8	12384.3	16527.1	22787.7	13291.9	24155.1	27675.7	24188.7	18848	14619.9	11172.6	9289.79	20290.8	23354	15124	13688.1	16658.9	20128.1
	7750.33	9588.27	9169.9	17025.7	18883.2	18984.1	12918.6	10778.7	9495.64	23972.7	8463.39	15343.1	11365.3	21533	18182.7	9765.69	14406.9	11361.2	9240.85	12917.9	9746.48	21144.2	20535.1	24304.6	18594.1	10733.3	18363.9	16704	14822.6	13358.6	23376.1	10897.6	12372.2	16505.8	22779.9	13292	24167.6	27681.5	24200	18852	14622	11175.9	9294.41	20278.6	23350.8	15121.9	13678.8	16638.5	20111.8
	7745.33	9594.9	9166.5	17013.9	18880.1	18986.4	12916.9	10779.5	9506.11	23969.7	8472.13	15335	11369.7	21534.6	18193.3	9768.27	14408	11369.3	9255.27	12923.5	9746.21	21149.5	20521.8	24310.3	18605.9	10739.9	18345.5	16705.8	14826.1	13367.8	23372.2	10896.6	12360.2	16484.7	22772.2	13292.2	24180.1	27687.4	24211.4	18856.1	14624.2	11179.2	9299.07	20266.4	23347.6	15120	13669.5	16618.1	20095.5
	7740.37	9601.55	9163.14	17002.1	18876.9	18988.7	12915.3	10780.4	9516.62	23966.8	8480.92	15327	11374.2	21536.3	18204	9770.89	14409.3	11377.4	9269.74	12929.1	9745.99	21154.8	20508.5	24316	18617.7	10746.4	18327.1	16707.6	14829.6	13377	23368.5	10895.5	12348.2	16463.6	22764.6	13292.5	24192.7	27693.4	24222.8	18860.2	14626.5	11182.6	9303.77	20254.3	23344.5	15118.1	13660.2	16597.8	20079.4
	7735.45	9608.23	9159.81	16990.4	18873.7	18991	12913.8	10781.3	9527.17	23963.9	8489.76	15319	11378.7	21538	18214.7	9773.56	14410.6	11385.5	9284.25	12934.7	9745.82	21160.2	20495.3	24321.7	18629.7	10753	18308.8	16709.5	14833.3	13386.3	23364.7	10894.5	12336.3	16442.5	22757	13292.8	24205.4	27699.4	24234.4	18864.5	14628.9	11186.1	9308.51	20242.3	23341.5	15116.3	13651	16577.5	20063.4
	7730.56	9614.95	9156.51	16978.7	18870.5	18993.3	12912.3	10782.3	9537.77	23960.9	8498.65	15311	11383.3	21539.7	18225.4	9776.27	14411.9	11393.7	9298.81	12940.5	9745.7	21165.6	20482.2	24327.4	18641.7	10759.7	18290.6	16711.5	14837	13395.6	23361.1	10893.6	12324.4	16421.6	22749.4	13293.2	24218.1	27705.6	24246.1	18868.9	14631.3	11189.6	9313.29	20230.3	23338.6	15114.6	13641.8	16557.4	20047.4
	7725.72	9621.7	9153.25	16967.1	18867.3	18995.7	12910.8	10783.4	9548.41	23958	8507.59	15303.1	11387.9	21541.5	18236.1	9779.03	14413.3	11401.9	9313.41	12946.2	9745.62	21171.1	20469.2	24333.1	18653.8	10766.3	18272.5	16713.5	14840.8	13405	23357.4	10892.7	12312.6	16400.7	22742	13293.7	24230.8	27711.8	24257.9	18873.4	14633.8	11193.1	9318.12	20218.4	23335.7	15113	13632.7	16537.2	20031.6
	7720.91	9628.48	9150.02	16955.5	18864.1	18998	12909.4	10784.5	9559.09	23955.2	8516.57	15295.2	11392.6	21543.3	18246.9	9781.84	14414.8	11410.1	9328.06	12952.1	9745.59	21176.6	20456.2	24338.8	18666	10773	18254.3	16715.6	14844.7	13414.4	23353.9	10891.9	12300.7	16379.8	22734.6	13294.2	24243.6	27718.1	24269.9	18878.1	14636.4	11196.7	9322.99	20206.6	23332.9	15111.5	13623.6	16517.2	20015.9
	7716.15	9635.29	9146.82	16943.9	18860.8	19000.3	12908	10785.6	9569.81	23952.3	8525.6	15287.3	11397.4	21545	18257.6	9784.69	14416.3	11418.3	9342.75	12958	9745.61	21182.2	20443.3	24344.5	18678.2	10779.8	18236.3	16717.8	14848.6	13423.9	23350.4	10891.1	12289	16359.1	22727.3	13294.8	24256.5	27724.4	24281.9	18882.8	14639	11200.3	9327.91	20194.9	23330.2	15110.1	13614.5	16497.2	20000.3
	7711.42	9642.13	9143.66	16932.4	18857.6	19002.6	12906.6	10786.8	9580.58	23949.4	8534.68	15279.5	11402.1	21546.8	18268.3	9787.6	14417.9	11426.6	9357.48	12963.9	9745.67	21187.8	20430.5	24350.2	18690.5	10786.5	18218.3	16720	14852.6	13433.5	23346.9	10890.3	12277.2	16338.4	22720	13295.5	24269.4	27730.9	24294	18887.6	14641.8	11204	9332.87	20183.2	23327.5	15108.8	13605.5	16477.3	19984.9
	7706.74	9649	9140.54	16920.9	18854.4	19004.9	12905.3	10788	9591.39	23946.6	8543.81	15271.8	11407	21548.7	18279.1	9790.54	14419.6	11434.8	9372.26	12969.9	9745.79	21193.5	20417.7	24356	18702.9	10793.3	18200.3	16722.3	14856.7	13443.1	23343.5	10889.6	12265.5	16317.8	22712.8	13296.3	24282.3	27737.4	24306.3	18892.5	14644.5	11207.8	9337.87	20171.6	23324.9	15107.5	13596.5	16457.5	19969.5
	7702.09	9655.91	9137.45	16909.5	18851.1	19007.3	12904	10789.3	9602.25	23943.7	8552.99	15264	11411.9	21550.5	18289.9	9793.54	14421.3	11443.1	9387.08	12975.9	9745.95	21199.2	20405	24361.7	18715.4	10800.1	18182.5	16724.7	14860.9	13452.7	23340.1	10889	12253.8	16297.3	22705.7	13297.1	24295.3	27744	24318.6	18897.6	14647.4	11211.6	9342.91	20160.1	23322.4	15106.4	13587.5	16437.7	19954.2
	7697.49	9662.84	9134.39	16898.2	18847.8	19009.6	12902.7	10790.6	9613.14	23940.9	8562.22	15256.4	11416.8	21552.3	18300.6	9796.58	14423	11451.4	9401.94	12982	9746.16	21205	20392.4	24367.4	18728	10807	18164.6	16727.2	14865.1	13462.5	23336.8	10888.4	12242.2	16276.8	22698.6	13298	24308.3	27750.6	24331.1	18902.7	14650.3	11215.4	9348	20148.7	23319.9	15105.3	13578.6	16418	19939.1
	7692.93	9669.81	9131.36	16886.8	18844.6	19011.9	12901.5	10792	9624.09	23938.1	8571.49	15248.7	11421.8	21554.2	18311.4	9799.68	14424.9	11459.7	9416.86	12988.2	9746.42	21210.8	20379.8	24373.1	18740.6	10813.9	18146.9	16729.7	14869.4	13472.2	23333.6	10887.8	12230.6	16256.4	22691.7	13299	24321.4	27757.4	24343.6	18908	14653.3	11219.3	9353.14	20137.3	23317.6	15104.4	13569.7	16398.4	19924
	7688.4	9676.81	9128.38	16875.6	18841.3	19014.2	12900.3	10793.5	9635.07	23935.3	8580.82	15241.1	11426.9	21556.1	18322.2	9802.82	14426.8	11468.1	9431.81	12994.4	9746.73	21216.6	20367.3	24378.8	18753.3	10820.8	18129.2	16732.3	14873.8	13482.1	23330.4	10887.3	12219.1	16236.1	22684.8	13300	24334.5	27764.2	24356.3	18913.3	14656.4	11223.3	9358.31	20126	23315.3	15103.5	13560.8	16378.9	19909.1
	7683.92	9683.84	9125.42	16864.3	18838	19016.5	12899.1	10795	9646.1	23932.5	8590.19	15233.5	11432	21558	18333	9806	14428.7	11476.4	9446.81	13000.7	9747.09	21222.5	20354.9	24384.5	18766.1	10827.7	18111.5	16734.9	14878.3	13492	23327.2	10886.9	12207.5	16215.9	22677.9	13301.2	24347.7	27771.1	24369.1	18918.8	14659.6	11227.3	9363.53	20114.8	23313	15102.8	13552	16359.4	19894.3
	7679.48	9690.9	9122.5	16853.1	18834.7	19018.9	12898	10796.5	9657.17	23929.7	8599.62	15226	11437.1	21560	18343.8	9809.24	14430.7	11484.8	9461.86	13007	9747.5	21228.5	20342.5	24390.3	18778.9	10834.7	18093.9	16737.7	14882.8	13501.9	23324.1	10886.5	12196.1	16195.7	22671.1	13302.4	24360.9	27778.1	24382	18924.4	14662.8	11231.4	9368.8	20103.7	23310.9	15102.1	13543.3	16340	19879.6
	7675.08	9697.99	9119.62	16842	18831.3	19021.2	12896.9	10798.1	9668.29	23926.9	8609.09	15218.5	11442.3	21561.9	18354.7	9812.52	14432.8	11493.2	9476.95	13013.4	9747.95	21234.5	20330.3	24396	18791.9	10841.7	18076.4	16740.5	14887.5	13511.9	23321.1	10886.2	12184.6	16175.6	22664.4	13303.6	24374.2	27785.1	24395	18930.1	14666.1	11235.5	9374.11	20092.6	23308.8	15101.5	13534.5	16320.6	19865
	7670.72	9705.12	9116.77	16830.9	18828	19023.5	12895.9	10799.7	9679.45	23924.2	8618.61	15211.1	11447.6	21563.9	18365.5	9815.86	14434.9	11501.6	9492.08	13019.8	9748.46	21240.5	20318.1	24401.7	18804.9	10848.7	18059	16743.4	14892.2	13522	23318.1	10885.9	12173.2	16155.6	22657.8	13305	24387.5	27792.2	24408.2	18935.9	14669.5	11239.7	9379.46	20081.7	23306.8	15101	13525.9	16301.4	19850.6
	7666.41	9712.27	9113.96	16819.9	18824.7	19025.8	12894.9	10801.4	9690.66	23921.4	8628.19	15203.7	11452.9	21565.9	18376.4	9819.24	14437.1	11510.1	9507.26	13026.3	9749.02	21246.6	20305.9	24407.4	18818	10855.8	18041.6	16746.4	14897	13532.1	23315.2	10885.6	12161.9	16135.6	22651.2	13306.4	24400.9	27799.4	24421.4	18941.8	14672.9	11243.9	9384.86	20070.8	23304.8	15100.7	13517.2	16282.2	19836.2
	7662.13	9719.46	9111.18	16808.9	18821.3	19028.1	12893.9	10803.2	9701.91	23918.7	8637.81	15196.4	11458.3	21567.9	18387.2	9822.67	14439.4	11518.6	9522.48	13032.8	9749.62	21252.8	20293.9	24413.1	18831.1	10862.9	18024.2	16749.4	14901.8	13542.3	23312.3	10885.5	12150.6	16115.8	22644.7	13307.9	24414.3	27806.7	24434.7	18947.9	14676.4	11248.2	9390.31	20059.9	23302.9	15100.4	13508.6	16263	19822
	7657.9	9726.68	9108.43	16797.9	18817.9	19030.4	12893	10804.9	9713.2	23916	8647.49	15189	11463.7	21569.9	18398.1	9826.15	14441.7	11527	9537.75	13039.5	9750.28	21258.9	20281.9	24418.9	18844.4	10870.1	18007	16752.5	14906.8	13552.6	23309.5	10885.3	12139.3	16096	22638.3	13309.5	24427.8	27814.1	24448.2	18954	14680	11252.5	9395.8	20049.2	23301.1	15100.2	13500	16244	19807.8
	7653.71	9733.93	9105.73	16787	18814.6	19032.7	12892.1	10806.8	9724.54	23913.3	8657.21	15181.8	11469.2	21571.9	18409	9829.68	14444.1	11535.5	9553.07	13046.1	9750.99	21265.2	20270	24424.6	18857.7	10877.2	17989.7	16755.7	14911.8	13562.9	23306.8	10885.2	12128.1	16076.3	22632	13311.2	24441.3	27821.5	24461.8	18960.3	14683.7	11256.9	9401.33	20038.5	23299.4	15100.1	13491.5	16225	19793.8
	7649.56	9741.21	9103.05	16776.1	18811.2	19035.1	12891.2	10808.7	9735.93	23910.6	8666.99	15174.6	11474.7	21574	18419.8	9833.25	14446.6	11544.1	9568.43	13052.8	9751.75	21271.4	20258.1	24430.3	18871.1	10884.4	17972.6	16758.9	14916.9	13573.2	23304.1	10885.2	12116.9	16056.6	22625.7	13312.9	24454.9	27829	24475.5	18966.7	14687.4	11261.4	9406.92	20027.9	23297.8	15100.1	13483	16206.1	19779.9
	7645.45	9748.53	9100.42	16765.3	18807.8	19037.4	12890.4	10810.6	9747.35	23907.9	8676.81	15167.4	11480.3	21576.1	18430.7	9836.88	14449.1	11552.6	9583.83	13059.6	9752.56	21277.8	20246.3	24436	18884.6	10891.7	17955.5	16762.3	14922.1	13583.6	23301.4	10885.2	12105.7	16037.1	22619.5	13314.7	24468.5	27836.6	24489.2	18973.1	14691.3	11265.9	9412.54	20017.4	23296.2	15100.2	13474.6	16187.3	19766.1
	7641.39	9755.87	9097.81	16754.6	18804.3	19039.7	12889.6	10812.6	9758.83	23905.2	8686.69	15160.2	11486	21578.2	18441.6	9840.56	14451.7	11561.2	9599.28	13066.4	9753.42	21284.1	20234.6	24441.7	18898.1	10898.9	17938.5	16765.7	14927.3	13594.1	23298.8	10885.3	12094.6	16017.6	22613.4	13316.6	24482.1	27844.3	24503.2	18979.7	14695.2	11270.5	9418.22	20007	23294.7	15100.4	13466.2	16168.5	19752.5
	7637.37	9763.25	9095.25	16743.8	18800.9	19042	12888.8	10814.7	9770.35	23902.5	8696.62	15153.1	11491.7	21580.3	18452.5	9844.28	14454.3	11569.8	9614.78	13073.3	9754.33	21290.5	20223	24447.4	18911.8	10906.2	17921.5	16769.1	14932.7	13604.7	23296.3	10885.4	12083.6	15998.2	22607.3	13318.6	24495.8	27852.1	24517.2	18986.5	14699.1	11275.1	9423.94	19996.7	23293.3	15100.7	13457.8	16149.8	19738.9
	7633.39	9770.66	9092.72	16733.2	18797.5	19044.3	12888.1	10816.8	9781.91	23899.9	8706.6	15146.1	11497.4	21582.4	18463.4	9848.06	14457	11578.4	9630.32	13080.3	9755.29	21297	20211.5	24453.1	18925.5	10913.6	17904.6	16772.7	14938.1	13615.3	23293.8	10885.6	12072.5	15978.8	22601.3	13320.6	24509.6	27859.9	24531.3	18993.3	14703.2	11279.8	9429.7	19986.4	23291.9	15101.1	13449.5	16131.2	19725.5
	7629.46	9778.1	9090.23	16722.5	18794	19046.6	12887.4	10818.9	9793.52	23897.2	8716.63	15139.1	11503.2	21584.6	18474.4	9851.89	14459.8	11587	9645.91	13087.3	9756.31	21303.5	20200	24458.8	18939.3	10920.9	17887.8	16776.3	14943.6	13625.9	23291.4	10885.8	12061.6	15959.6	22595.4	13322.7	24523.4	27867.8	24545.6	19000.2	14707.3	11284.5	9435.51	19976.2	23290.7	15101.6	13441.2	16112.6	19712.2
	7625.57	9785.58	9087.77	16712	18790.6	19048.9	12886.8	10821.1	9805.17	23894.6	8726.71	15132.1	11509.1	21586.7	18485.3	9855.77	14462.6	11595.6	9661.54	13094.3	9757.37	21310.1	20188.6	24464.5	18953.2	10928.3	17871	16780	14949.2	13636.6	23289.1	10886.1	12050.6	15940.4	22589.5	13324.9	24537.2	27875.8	24559.9	19007.3	14711.5	11289.3	9441.37	19966.1	23289.5	15102.1	13433	16094.2	19699
	7621.72	9793.08	9085.35	16701.4	18787.1	19051.2	12886.1	10823.4	9816.87	23891.9	8736.84	15125.2	11515	21588.9	18496.2	9859.7	14465.5	11604.3	9677.22	13101.4	9758.49	21316.7	20177.3	24470.3	18967.1	10935.8	17854.3	16783.8	14954.8	13647.4	23286.8	10886.5	12039.7	15921.3	22583.8	13327.2	24551.1	27883.9	24574.4	19014.5	14715.8	11294.2	9447.28	19956.1	23288.4	15102.8	13424.8	16075.8	19685.9
	7617.91	9800.62	9082.96	16691	18783.6	19053.5	12885.6	10825.7	9828.62	23889.3	8747.03	15118.4	11521	21591.1	18507.2	9863.67	14468.5	11613	9692.94	13108.6	9759.66	21323.3	20166.1	24476	18981.2	10943.2	17837.7	16787.6	14960.6	13658.2	23284.5	10886.9	12028.9	15902.3	22578.1	13329.6	24565	27892	24589	19021.8	14720.1	11299.1	9453.23	19946.2	23287.3	15103.6	13416.7	16057.5	19672.9
	7614.15	9808.19	9080.62	16680.5	18780.1	19055.8	12885	10828.1	9840.41	23886.7	8757.27	15111.5	11527	21593.4	18518.1	9867.7	14471.5	11621.7	9708.71	13115.9	9760.89	21330	20154.9	24481.7	18995.3	10950.7	17821.1	16791.6	14966.4	13669.1	23282.3	10887.3	12018	15883.4	22572.5	13332	24579	27900.2	24603.7	19029.2	14724.6	11304	9459.23	19936.3	23286.4	15104.5	13408.5	16039.2	19660.1
	7610.44	9815.79	9078.31	16670.1	18776.6	19058.1	12884.5	10830.5	9852.24	23884.1	8767.56	15104.8	11533.1	21595.6	18529.1	9871.79	14474.6	11630.4	9724.53	13123.1	9762.16	21336.7	20143.8	24487.4	19009.5	10958.3	17804.6	16795.6	14972.3	13680.1	23280.2	10887.8	12007.3	15864.5	22566.9	13334.5	24593.1	27908.5	24618.5	19036.8	14729.1	11309.1	9465.28	19926.6	23285.5	15105.5	13400.5	16021.1	19647.3
	7606.76	9823.42	9076.03	16659.8	18773.1	19060.4	12884	10833	9864.12	23881.5	8777.9	15098	11539.2	21597.9	18540.1	9875.92	14477.8	11639.2	9740.39	13130.5	9763.49	21343.5	20132.8	24493	19023.8	10965.8	17788.2	16799.6	14978.3	13691.1	23278.1	10888.4	11996.5	15845.7	22561.4	13337.1	24607.1	27916.9	24633.4	19044.4	14733.6	11314.2	9471.38	19916.9	23284.7	15106.6	13392.5	16003	19634.7
	7603.13	9831.09	9073.79	16649.5	18769.5	19062.7	12883.6	10835.5	9876.05	23878.9	8788.29	15091.3	11545.4	21600.1	18551	9880.1	14481	11647.9	9756.3	13137.9	9764.88	21350.3	20121.8	24498.7	19038.1	10973.4	17771.8	16803.8	14984.4	13702.2	23276.1	10889	11985.9	15827	22556	13339.8	24621.3	27925.4	24648.5	19052.2	14738.3	11319.3	9477.52	19907.3	23284	15107.8	13384.5	15985	19622.2
	7599.55	9838.79	9071.59	16639.3	18766	19065	12883.2	10838.1	9888.03	23876.3	8798.74	15084.7	11551.7	21602.4	18562	9884.34	14484.3	11656.7	9772.25	13145.4	9766.31	21357.2	20111	24504.4	19052.6	10981.1	17755.5	16808	14990.6	13713.3	23274.2	10889.7	11975.2	15808.4	22550.7	13342.6	24635.4	27933.9	24663.6	19060.1	14743.1	11324.5	9483.71	19897.8	23283.3	15109.1	13376.6	15967	19609.9
	7596.01	9846.52	9069.43	16629.1	18762.4	19067.3	12882.8	10840.7	9900.05	23873.7	8809.24	15078.1	11558	21604.8	18573	9888.63	14487.7	11665.5	9788.25	13152.9	9767.8	21364.1	20100.2	24510.1	19067.1	10988.7	17739.3	16812.3	14996.8	13724.5	23272.3	10890.4	11964.6	15789.9	22545.5	13345.4	24649.7	27942.5	24678.9	19068.1	14747.9	11329.8	9489.95	19888.4	23282.7	15110.4	13368.7	15949.2	19597.6
	7592.51	9854.28	9067.3	16619	18758.8	19069.6	12882.5	10843.4	9912.11	23871.2	8819.8	15071.6	11564.3	21607.1	18584	9892.97	14491.1	11674.3	9804.3	13160.5	9769.35	21371.1	20089.5	24515.8	19081.7	10996.4	17723.2	16816.7	15003.2	13735.8	23270.5	10891.2	11954.1	15771.4	22540.3	13348.3	24663.9	27951.2	24694.3	19076.3	14752.8	11335.1	9496.24	19879	23282.3	15111.9	13360.8	15931.4	19585.5
	7589.06	9862.07	9065.21	16608.9	18755.2	19071.9	12882.2	10846.1	9924.23	23868.6	8830.4	15065.1	11570.8	21609.5	18595	9897.36	14494.6	11683.2	9820.39	13168.1	9770.94	21378.1	20078.9	24521.5	19096.4	11004.2	17707.1	16821.2	15009.6	13747.1	23268.7	10892	11943.6	15753	22535.2	13351.4	24678.3	27960	24709.8	19084.5	14757.7	11340.5	9502.58	19869.8	23281.9	15113.5	13353	15913.7	19573.5
	7585.66	9869.9	9063.16	16598.8	18751.6	19074.2	12881.9	10848.9	9936.39	23866.1	8841.06	15058.6	11577.3	21611.8	18606	9901.8	14498.2	11692	9836.53	13175.8	9772.6	21385.1	20068.3	24527.1	19111.1	11011.9	17691	16825.7	15016.1	13758.5	23267	10892.9	11933.1	15734.8	22530.2	13354.4	24692.6	27968.8	24725.4	19092.9	14762.8	11345.9	9508.96	19860.6	23281.5	15115.2	13345.3	15896	19561.6
	7582.3	9877.75	9061.15	16588.8	18748	19076.5	12881.7	10851.7	9948.59	23863.5	8851.78	15052.2	11583.8	21614.2	18617	9906.3	14501.8	11700.9	9852.72	13183.6	9774.3	21392.2	20057.9	24532.8	19126	11019.8	17675.1	16830.3	15022.7	13770	23265.4	10893.9	11922.7	15716.5	22525.2	13357.6	24707	27977.8	24741.1	19101.4	14767.9	11351.5	9515.4	19851.5	23281.3	15117	13337.6	15878.5	19549.8
	7578.98	9885.64	9059.17	16578.9	18744.4	19078.8	12881.5	10854.6	9960.85	23861	8862.54	15045.9	11590.4	21616.6	18628.1	9910.85	14505.6	11709.8	9868.95	13191.4	9776.06	21399.4	20047.5	24538.5	19140.9	11027.6	17659.2	16835	15029.3	13781.5	23263.8	10894.9	11912.3	15698.4	22520.4	13360.9	24721.5	27986.8	24757	19110	14773.1	11357	9521.88	19842.5	23281.1	15118.9	13329.9	15861	19538.1
	7575.71	9893.57	9057.23	16569	18740.7	19081.1	12881.3	10857.6	9973.15	23858.5	8873.37	15039.6	11597.1	21619.1	18639.1	9915.45	14509.3	11718.7	9885.23	13199.3	9777.88	21406.6	20037.2	24544.1	19156	11035.5	17643.4	16839.8	15036.1	13793	23262.3	10895.9	11902	15680.4	22515.6	13364.2	24736	27995.9	24773	19118.8	14778.4	11362.7	9528.41	19833.6	23281	15120.9	13322.3	15843.6	19526.6
	7572.49	9901.52	9055.33	16559.1	18737	19083.3	12881.2	10860.6	9985.49	23855.9	8884.24	15033.3	11603.8	21621.5	18650.1	9920.11	14513.2	11727.7	9901.55	13207.2	9779.75	21413.8	20026.9	24549.8	19171.1	11043.4	17627.6	16844.7	15043	13804.7	23260.8	10897.1	11891.7	15662.4	22510.9	13367.6	24750.6	28005.1	24789.1	19127.7	14783.8	11368.3	9534.99	19824.8	23281	15123.1	13314.8	15826.3	19515.2
	7569.31	9909.51	9053.47	16549.3	18733.4	19085.6	12881.1	10863.7	9997.89	23853.4	8895.17	15027.1	11610.6	21624	18661.2	9924.82	14517.1	11736.6	9917.93	13215.2	9781.68	21421.1	20016.8	24555.4	19186.3	11051.3	17612	16849.6	15049.9	13816.4	23259.4	10898.2	11881.4	15644.5	22506.2	13371.1	24765.2	28014.3	24805.3	19136.7	14789.3	11374.1	9541.63	19816.1	23281.1	15125.3	13307.2	15809	19503.9
	7566.18	9917.53	9051.64	16539.6	18729.7	19087.9	12881.1	10866.8	10010.3	23850.9	8906.16	15021	11617.4	21626.4	18672.2	9929.58	14521.1	11745.6	9934.35	13223.3	9783.66	21428.4	20006.7	24561.1	19201.5	11059.3	17596.4	16854.6	15056.9	13828.1	23258.1	10899.5	11871.2	15626.7	22501.7	13374.7	24779.8	28023.7	24821.6	19145.8	14794.8	11379.9	9548.31	19807.5	23281.3	15127.6	13299.8	15791.9	19492.7
	7563.1	9925.58	9049.85	16529.9	18726	19090.2	12881.1	10870	10022.8	23848.4	8917.19	15014.8	11624.3	21628.9	18683.3	9934.4	14525.1	11754.6	9950.81	13231.4	9785.7	21435.8	19996.7	24566.7	19216.9	11067.3	17580.8	16859.7	15064	13839.9	23256.8	10900.8	11861.1	15609	22497.2	13378.4	24794.5	28033.1	24838	19155.1	14800.4	11385.8	9555.04	19798.9	23281.5	15130	13292.3	15774.8	19481.7
	7560.06	9933.66	9048.11	16520.2	18722.2	19092.5	12881.1	10873.2	10035.4	23845.9	8928.29	15008.8	11631.2	21631.5	18694.3	9939.27	14529.3	11763.6	9967.33	13239.6	9787.79	21443.2	19986.8	24572.4	19232.3	11075.4	17565.4	16864.9	15071.2	13851.8	23255.6	10902.1	11851	15591.4	22492.8	13382.2	24809.3	28042.6	24854.6	19164.5	14806.1	11391.7	9561.82	19790.5	23281.9	15132.5	13285	15757.8	19470.7
	7557.06	9941.78	9046.4	16510.6	18718.5	19094.7	12881.1	10876.5	10047.9	23843.4	8939.44	15002.8	11638.2	21634	18705.4	9944.19	14533.5	11772.6	9983.89	13247.8	9789.94	21450.6	19977	24578	19247.9	11083.5	17550	16870.1	15078.5	13863.8	23254.5	10903.5	11840.9	15573.8	22488.5	13386	24824	28052.2	24871.2	19174	14811.9	11397.7	9568.66	19782.1	23282.3	15135.2	13277.6	15740.8	19459.9
	7554.12	9949.93	9044.72	16501.1	18714.8	19097	12881.2	10879.8	10060.6	23841	8950.64	14996.8	11645.3	21636.6	18716.5	9949.17	14537.7	11781.7	10000.5	13256.1	9792.15	21458.1	19967.3	24583.6	19263.5	11091.6	17534.7	16875.5	15085.9	13875.8	23253.4	10905	11830.9	15556.4	22484.2	13389.9	24838.9	28061.8	24888	19183.6	14817.7	11403.8	9575.54	19773.8	23282.8	15137.9	13270.4	15724	19449.3
	7551.22	9958.11	9043.09	16491.6	18711	19099.3	12881.4	10883.2	10073.2	23838.5	8961.9	14990.9	11652.4	21639.1	18727.5	9954.21	14542.1	11790.8	10017.1	13264.5	9794.41	21465.7	19957.6	24589.2	19279.2	11099.7	17519.4	16880.9	15093.3	13887.9	23252.4	10906.5	11820.9	15539	22480.1	13393.9	24853.8	28071.6	24905	19193.4	14823.7	11410	9582.47	19765.6	23283.4	15140.8	13263.1	15707.2	19438.7
	7548.37	9966.32	9041.5	16482.1	18707.2	19101.6	12881.5	10886.6	10086	23836	8973.21	14985.1	11659.6	21641.7	18738.6	9959.3	14546.5	11799.8	10033.8	13272.9	9796.73	21473.3	19948.1	24594.8	19294.9	11107.9	17504.3	16886.4	15100.9	13900	23251.4	10908.1	11811	15521.7	22476	13398.1	24868.7	28081.4	24922	19203.3	14829.7	11416.2	9589.46	19757.5	23284	15143.7	13255.9	15690.5	19428.3
	7545.56	9974.57	9039.94	16472.7	18703.4	19103.8	12881.7	10890.2	10098.7	23833.5	8984.58	14979.3	11666.9	21644.3	18749.7	9964.44	14551	11809	10050.6	13281.4	9799.11	21480.9	19938.6	24600.5	19310.8	11116.2	17489.2	16891.9	15108.5	13912.2	23250.6	10909.8	11801.1	15504.5	22472	13402.2	24883.7	28091.3	24939.1	19213.3	14835.8	11422.4	9596.5	19749.5	23284.8	15146.8	13248.8	15673.9	19418
	7542.81	9982.85	9038.42	16463.4	18699.6	19106.1	12881.9	10893.7	10111.6	23831.1	8996.01	14973.5	11674.2	21647	18760.8	9969.64	14555.5	11818.1	10067.4	13289.9	9801.55	21488.6	19929.2	24606.1	19326.8	11124.4	17474.2	16897.6	15116.2	13924.5	23249.7	10911.5	11791.3	15487.3	22468.1	13406.5	24898.7	28101.3	24956.4	19223.4	14842	11428.7	9603.59	19741.6	23285.6	15149.9	13241.7	15657.4	19407.8
	7540.09	9991.16	9036.95	16454.1	18695.8	19108.4	12882.2	10897.3	10124.4	23828.6	9007.49	14967.8	11681.6	21649.6	18771.9	9974.89	14560.2	11827.2	10084.2	13298.5	9804.04	21496.3	19919.8	24611.6	19342.8	11132.7	17459.2	16903.3	15124.1	13936.8	23249	10913.3	11781.5	15470.3	22464.2	13410.9	24913.8	28111.3	24973.8	19233.7	14848.3	11435.1	9610.72	19733.8	23286.5	15153.2	13234.7	15640.9	19397.7
	7537.43	9999.5	9035.51	16444.8	18691.9	19110.6	12882.5	10901	10137.4	23826.2	9019.02	14962.2	11689	21652.3	18782.9	9980.2	14564.9	11836.4	10101.1	13307.2	9806.58	21504.1	19910.6	24617.2	19358.9	11141.1	17444.3	16909.1	15132	13949.2	23248.3	10915.1	11771.7	15453.4	22460.5	13415.3	24928.9	28121.5	24991.3	19244.1	14854.6	11441.6	9617.92	19726.1	23287.5	15156.6	13227.7	15624.6	19387.8
	7534.82	10007.9	9034.11	16435.6	18688.1	19112.9	12882.8	10904.7	10150.3	23823.7	9030.61	14956.6	11696.5	21655	18794	9985.56	14569.6	11845.6	10118.1	13315.9	9809.19	21511.9	19901.4	24622.8	19375.1	11149.4	17429.5	16915	15140	13961.6	23247.7	10917	11762.1	15436.5	22456.8	13419.9	24944	28131.7	25008.9	19254.7	14861.1	11448.1	9625.16	19718.4	23288.6	15160.1	13220.7	15608.3	19377.9
	7532.25	10016.3	9032.75	16426.5	18684.2	19115.2	12883.2	10908.5	10163.3	23821.3	9042.25	14951	11704.1	21657.7	18805.1	9990.98	14574.5	11854.8	10135	13324.7	9811.85	21519.7	19892.4	24628.4	19391.4	11157.8	17414.8	16921	15148	13974.1	23247.1	10918.9	11752.4	15419.7	22453.2	13424.5	24959.2	28142	25026.6	19265.4	14867.6	11454.7	9632.45	19710.9	23289.8	15163.7	13213.8	15592.1	19368.3
	7529.73	10024.7	9031.43	16417.4	18680.3	19117.4	12883.6	10912.4	10176.4	23818.9	9053.95	14945.5	11711.7	21660.4	18816.2	9996.45	14579.4	11864	10152.1	13333.5	9814.57	21527.6	19883.4	24634	19407.8	11166.3	17400.2	16927	15156.2	13986.7	23246.6	10920.9	11742.8	15403	22449.6	13429.2	24974.5	28152.4	25044.5	19276.1	14874.2	11461.3	9639.8	19703.4	23291.1	15167.4	13207	15575.9	19358.7
	7527.25	10033.2	9030.14	16408.3	18676.4	19119.7	12884	10916.3	10189.5	23816.5	9065.71	14940.1	11719.3	21663.1	18827.3	10002	14584.4	11873.3	10169.2	13342.5	9817.34	21535.5	19874.5	24639.5	19424.2	11174.8	17385.6	16933.2	15164.5	13999.4	23246.2	10923	11733.3	15386.4	22446.2	13434	24989.8	28162.8	25062.5	19287.1	14880.9	11468	9647.19	19696.1	23292.4	15171.2	13200.2	15559.9	19349.2
	7524.83	10041.7	9028.9	16399.3	18672.5	19121.9	12884.5	10920.2	10202.6	23814.1	9077.52	14934.7	11727.1	21665.9	18838.5	10007.6	14589.4	11882.5	10186.3	13351.4	9820.18	21543.5	19865.7	24645.1	19440.8	11183.3	17371.1	16939.4	15172.8	14012.1	23245.8	10925.1	11723.8	15369.9	22442.8	13438.8	25005.1	28173.4	25080.5	19298.1	14887.6	11474.8	9654.64	19688.8	23293.9	15175.1	13193.5	15543.9	19339.9
	7522.45	10050.2	9027.7	16390.4	18668.5	19124.2	12885	10924.2	10215.8	23811.7	9089.38	14929.3	11734.9	21668.7	18849.6	10013.2	14594.6	11891.8	10203.5	13360.4	9823.07	21551.5	19856.9	24650.6	19457.4	11191.8	17356.7	16945.7	15181.3	14024.8	23245.5	10927.3	11714.3	15353.5	22439.5	13443.8	25020.5	28184	25098.8	19309.3	14894.5	11481.7	9662.14	19681.6	23295.4	15179.1	13186.8	15528	19330.7
	7520.12	10058.8	9026.54	16381.5	18664.6	19126.4	12885.6	10928.3	10229.1	23809.3	9101.3	14924.1	11742.7	21671.4	18860.7	10018.9	14599.8	11901.1	10220.7	13369.5	9826.02	21559.6	19848.3	24656.2	19474.1	11200.4	17342.3	16952.1	15189.8	14037.7	23245.3	10929.5	11704.9	15337.1	22436.3	13448.9	25035.9	28194.7	25117.1	19320.6	14901.4	11488.6	9669.7	19674.5	23297	15183.3	13180.1	15512.3	19321.6
	7517.84	10067.4	9025.41	16372.6	18660.6	19128.7	12886.1	10932.4	10242.4	23806.9	9113.27	14918.8	11750.7	21674.3	18871.8	10024.6	14605	11910.5	10237.9	13378.7	9829.02	21567.7	19839.7	24661.7	19490.9	11209	17328	16958.6	15198.4	14050.6	23245.1	10931.8	11695.6	15320.9	22433.2	13454	25051.4	28205.5	25135.5	19332.1	14908.4	11495.6	9677.3	19667.5	23298.7	15187.5	13173.6	15496.5	19312.7
	7515.61	10076	9024.33	16363.8	18656.6	19131	12886.7	10936.6	10255.7	23804.5	9125.3	14913.6	11758.6	21677.1	18882.9	10030.5	14610.4	11919.8	10255.2	13387.9	9832.09	21575.9	19831.2	24667.2	19507.8	11217.7	17313.8	16965.1	15207.1	14063.5	23245	10934.2	11686.3	15304.7	22430.1	13459.2	25066.9	28216.3	25154.1	19343.6	14915.5	11502.6	9684.96	19660.6	23300.5	15191.8	13167	15480.9	19303.9
	7513.43	10084.7	9023.29	16355.1	18652.7	19133.2	12887.4	10940.8	10269.1	23802.1	9137.38	14908.5	11766.7	21679.9	18894	10036.3	14615.8	11929.2	10272.6	13397.2	9835.21	21584	19822.8	24672.7	19524.8	11226.4	17299.7	16971.7	15215.9	14076.6	23245	10936.6	11677	15288.6	22427.2	13464.5	25082.5	28227.2	25172.7	19355.3	14922.7	11509.7	9692.67	19653.8	23302.3	15196.3	13160.5	15465.4	19295.1
	7511.29	10093.4	9022.29	16346.4	18648.6	19135.5	12888.1	10945.1	10282.6	23799.8	9149.52	14903.4	11774.8	21682.8	18905.1	10042.2	14621.3	11938.6	10290	13406.5	9838.39	21592.3	19814.5	24678.2	19541.8	11235.1	17285.7	16978.4	15224.8	14089.6	23245.1	10939.1	11667.8	15272.7	22424.3	13469.9	25098.1	28238.2	25191.5	19367.2	14930	11516.9	9700.43	19647.1	23304.3	15200.8	13154.1	15449.9	19286.6
	7509.2	10102.1	9021.32	16337.8	18644.6	19137.7	12888.8	10949.4	10296	23797.4	9161.71	14898.4	11782.9	21685.7	18916.3	10048.2	14626.9	11948	10307.5	13415.9	9841.62	21600.5	19806.3	24683.8	19559	11243.9	17271.7	16985.2	15233.8	14102.8	23245.2	10941.7	11658.6	15256.8	22421.5	13475.4	25113.7	28249.3	25210.4	19379.1	14937.4	11524.1	9708.25	19640.5	23306.3	15205.5	13147.7	15434.5	19278.1
	7507.17	10110.9	9020.4	16329.2	18640.6	19140	12889.5	10953.8	10309.6	23795.1	9173.96	14893.5	11791.2	21688.6	18927.4	10054.2	14632.5	11957.4	10325	13425.3	9844.92	21608.9	19798.2	24689.2	19576.2	11252.7	17257.8	16992.1	15242.9	14116	23245.3	10944.3	11649.5	15241	22418.8	13481	25129.4	28260.5	25229.5	19391.2	14944.8	11531.4	9716.12	19634	23308.5	15210.3	13141.4	15419.2	19269.8
	7505.18	10119.7	9019.52	16320.6	18636.5	19142.2	12890.3	10958.3	10323.1	23792.7	9186.27	14888.6	11799.5	21691.5	18938.5	10060.3	14638.3	11966.8	10342.5	13434.9	9848.27	21617.2	19790.1	24694.7	19593.5	11261.5	17244	16999.1	15252	14129.3	23245.6	10947	11640.5	15225.3	22416.1	13486.7	25145.2	28271.7	25248.6	19403.5	14952.3	11538.8	9724.04	19627.6	23310.7	15215.1	13135.1	15404	19261.6
	7503.24	10128.5	9018.68	16312.1	18632.4	19144.4	12891.1	10962.8	10336.8	23790.4	9198.62	14883.7	11807.8	21694.5	18949.6	10066.5	14644.1	11976.3	10360.1	13444.4	9851.68	21625.6	19782.2	24700.2	19610.9	11270.4	17230.3	17006.1	15261.3	14142.6	23245.9	10949.7	11631.5	15209.6	22413.6	13492.4	25160.9	28283.1	25267.8	19415.8	14959.9	11546.2	9732.01	19621.2	23313	15220.1	13128.9	15388.9	19253.5
	7501.35	10137.4	9017.88	16303.7	18628.3	19146.7	12892	10967.4	10350.4	23788.1	9211.03	14878.9	11816.2	21697.5	18960.7	10072.7	14649.9	11985.8	10377.7	13454.1	9855.15	21634	19774.3	24705.7	19628.3	11279.3	17216.6	17013.2	15270.6	14156	23246.3	10952.5	11622.5	15194.1	22411.1	13498.3	25176.7	28294.4	25287.2	19428.3	14967.6	11553.7	9740.04	19615	23315.4	15225.2	13122.7	15373.8	19245.5
	7499.5	10146.3	9017.12	16295.3	18624.2	19148.9	12892.9	10972	10364.2	23785.8	9223.5	14874.2	11824.7	21700.4	18971.9	10078.9	14655.9	11995.3	10395.4	13463.8	9858.68	21642.5	19766.5	24711.1	19645.9	11288.3	17203.1	17020.4	15280.1	14169.5	23246.7	10955.3	11613.6	15178.7	22408.7	13504.2	25192.6	28305.9	25306.7	19440.9	14975.4	11561.3	9748.12	19608.9	23317.9	15230.4	13116.6	15358.9	19237.7
	7497.71	10155.2	9016.4	16287	18620.1	19151.2	12893.8	10976.7	10377.9	23783.5	9236.02	14869.5	11833.2	21703.4	18983	10085.2	14661.9	12004.8	10413.1	13473.5	9862.26	21651	19758.8	24716.6	19663.5	11297.3	17189.6	17027.7	15289.6	14183	23247.2	10958.3	11604.8	15163.3	22406.4	13510.2	25208.5	28317.5	25326.3	19453.7	14983.3	11568.9	9756.26	19602.8	23320.5	15235.7	13110.5	15344	19230
	7495.97	10164.2	9015.72	16278.7	18616	19153.4	12894.7	10981.4	10391.7	23781.2	9248.6	14864.8	11841.8	21706.5	18994.1	10091.6	14668	12014.3	10430.9	13483.3	9865.91	21659.5	19751.2	24722	19681.3	11306.3	17176.2	17035.1	15299.2	14196.6	23247.8	10961.2	11595.9	15148.1	22404.1	13516.3	25224.4	28329.1	25346	19466.5	14991.2	11576.6	9764.44	19596.9	23323.1	15241.2	13104.5	15329.2	19222.4
	7494.27	10173.2	9015.08	16270.5	18611.8	19155.7	12895.7	10986.2	10405.6	23778.9	9261.23	14860.3	11850.5	21709.5	19005.2	10098	14674.2	12023.9	10448.7	13493.2	9869.61	21668.1	19743.6	24727.5	19699.1	11315.3	17162.8	17042.6	15308.9	14210.3	23248.5	10964.3	11587.2	15132.9	22402	13522.5	25240.4	28340.8	25365.8	19479.5	14999.3	11584.4	9772.68	19591	23325.9	15246.7	13098.6	15314.5	19214.9
	7492.63	10182.2	9014.49	16262.3	18607.6	19157.9	12896.8	10991	10419.5	23776.6	9273.91	14855.7	11859.2	21712.6	19016.4	10104.5	14680.4	12033.5	10466.6	13503.2	9873.37	21676.8	19736.2	24732.9	19717	11324.4	17149.6	17050.1	15318.7	14224	23249.2	10967.4	11578.5	15117.8	22399.9	13528.8	25256.5	28352.6	25385.8	19492.7	15007.4	11592.2	9780.98	19585.2	23328.7	15252.3	13092.7	15299.9	19207.5
	7491.03	10191.3	9013.93	16254.2	18603.4	19160.2	12897.8	10995.9	10433.4	23774.4	9286.65	14851.3	11868	21715.6	19027.5	10111	14686.7	12043.1	10484.5	13513.2	9877.19	21685.4	19728.8	24738.3	19734.9	11333.6	17136.4	17057.7	15328.6	14237.8	23250	10970.5	11569.9	15102.8	22397.9	13535.1	25272.5	28364.4	25405.8	19506	15015.6	11600.1	9789.33	19579.6	23331.6	15258.1	13086.8	15285.3	19200.3
	7489.49	10200.3	9013.42	16246.1	18599.2	19162.4	12898.9	11000.9	10447.4	23772.1	9299.45	14846.9	11876.8	21718.7	19038.6	10117.6	14693.1	12052.7	10502.5	13523.2	9881.07	21694.1	19721.6	24743.7	19753	11342.7	17123.3	17065.5	15338.6	14251.7	23250.8	10973.8	11561.3	15087.9	22396	13541.6	25288.6	28376.3	25426	19519.4	15023.9	11608.1	9797.73	19574	23334.7	15263.9	13081	15270.9	19193.2
	7488	10209.5	9012.95	16238.1	18595	19164.6	12900	11005.9	10461.5	23769.9	9312.29	14842.5	11885.8	21721.9	19049.7	10124.3	14699.6	12062.4	10520.5	13533.4	9885.01	21702.9	19714.4	24749.1	19771.1	11351.9	17110.3	17073.2	15348.7	14265.6	23251.8	10977.1	11552.7	15073.2	22394.2	13548.2	25304.8	28388.3	25446.3	19532.9	15032.3	11616.1	9806.19	19568.6	23337.8	15269.9	13075.3	15256.5	19186.3
	7486.55	10218.6	9012.52	16230.1	18590.8	19166.9	12901.2	11011	10475.6	23767.6	9325.2	14838.2	11894.7	21725	19060.8	10131	14706.1	12072	10538.6	13543.5	9889.01	21711.7	19707.3	24754.5	19789.4	11361.2	17097.3	17081.1	15358.8	14279.6	23252.8	10980.4	11544.2	15058.5	22392.5	13554.8	25321	28400.4	25466.7	19546.6	15040.8	11624.2	9814.7	19563.2	23341	15275.9	13069.6	15242.3	19179.4
	7485.16	10227.8	9012.13	16222.2	18586.5	19169.1	12902.4	11016.1	10489.7	23765.4	9338.16	14834	11903.8	21728.2	19071.9	10137.8	14712.8	12081.7	10556.7	13553.8	9893.07	21720.5	19700.3	24759.9	19807.7	11370.5	17084.5	17089.1	15369.1	14293.6	23253.9	10983.8	11535.8	15043.9	22390.8	13561.5	25337.2	28412.6	25487.2	19560.4	15049.3	11632.4	9823.27	19557.9	23344.3	15282.1	13064	15228.1	19172.7
	7483.81	10237	9011.78	16214.3	18582.3	19171.4	12903.6	11021.3	10503.9	23763.2	9351.17	14829.8	11912.9	21731.3	19083.1	10144.6	14719.5	12091.4	10574.8	13564.1	9897.18	21729.3	19693.4	24765.3	19826.1	11379.8	17071.7	17097.1	15379.5	14307.7	23255	10987.3	11527.4	15029.3	22389.2	13568.3	25353.5	28424.8	25507.9	19574.3	15058	11640.6	9831.89	19552.7	23347.7	15288.4	13058.4	15214	19166.1
	7482.52	10246.3	9011.47	16206.5	18578	19173.6	12904.9	11026.5	10518.1	23761	9364.23	14825.7	11922	21734.5	19094.2	10151.5	14726.2	12101.1	10593	13574.5	9901.36	21738.2	19686.5	24770.6	19844.5	11389.1	17059	17105.3	15389.9	14321.9	23256.2	10990.8	11519.1	15014.9	22387.7	13575.2	25369.8	28437.1	25528.6	19588.3	15066.7	11648.9	9840.56	19547.6	23351.1	15294.8	13052.9	15200	19159.6
	7481.28	10255.6	9011.21	16198.8	18573.7	19175.8	12906.1	11031.8	10532.4	23758.8	9377.35	14821.6	11931.3	21737.8	19105.3	10158.4	14733.1	12110.9	10611.2	13584.9	9905.59	21747.2	19679.8	24776	19863.1	11398.5	17046.4	17113.5	15400.4	14336.1	23257.5	10994.4	11510.8	15000.6	22386.3	13582.2	25386.1	28449.5	25549.5	19602.5	15075.5	11657.3	9849.29	19542.7	23354.7	15301.3	13047.5	15186	19153.3
	7480.09	10264.9	9010.99	16191	18569.4	19178.1	12907.5	11037.1	10546.7	23756.6	9390.53	14817.6	11940.5	21741	19116.4	10165.4	14740	12120.6	10629.5	13595.4	9909.89	21756.1	19673.2	24781.3	19881.7	11408	17033.9	17121.8	15411.1	14350.4	23258.9	10998.1	11502.6	14986.4	22385	13589.3	25402.5	28461.9	25570.4	19616.9	15084.4	11665.7	9858.08	19537.8	23358.4	15307.9	13042.1	15172.2	19147.1
	7478.94	10274.2	9010.81	16183.4	18565	19180.3	12908.8	11042.5	10561.1	23754.5	9403.76	14813.7	11949.9	21744.3	19127.5	10172.5	14747	12130.4	10647.9	13605.9	9914.24	21765.1	19666.6	24786.7	19900.5	11417.4	17021.4	17130.2	15421.8	14364.8	23260.3	11001.8	11494.4	14972.2	22383.8	13596.5	25418.9	28474.5	25591.5	19631.3	15093.4	11674.2	9866.92	19533	23362.1	15314.6	13036.7	15158.5	19141
	7477.85	10283.6	9010.67	16175.8	18560.7	19182.6	12910.2	11048	10575.5	23752.3	9417.04	14809.8	11959.3	21747.5	19138.6	10179.6	14754.1	12140.2	10666.2	13616.5	9918.66	21774.2	19660.1	24792	19919.3	11426.9	17009.1	17138.6	15432.6	14379.2	23261.8	11005.6	11486.3	14958.2	22382.6	13603.7	25435.4	28487.1	25612.7	19645.9	15102.5	11682.8	9875.81	19528.3	23366	15321.5	13031.4	15144.8	19135
	7476.82	10293	9010.58	16168.2	18556.3	19184.8	12911.7	11053.5	10590	23750.2	9430.38	14805.9	11968.8	21750.8	19149.7	10186.7	14761.3	12150.1	10684.6	13627.2	9923.13	21783.2	19653.8	24797.3	19938.2	11436.5	16996.8	17147.2	15443.5	14393.7	23263.4	11009.5	11478.2	14944.3	22381.5	13611.1	25451.9	28499.7	25634.1	19660.6	15111.7	11691.5	9884.76	19523.7	23369.9	15328.4	13026.2	15131.2	19129.1
	7475.83	10302.5	9010.53	16160.7	18551.9	19187	12913.1	11059.1	10604.5	23748	9443.77	14802.2	11978.4	21754.1	19160.8	10194	14768.5	12159.9	10703.1	13637.9	9927.66	21792.4	19647.5	24802.6	19957.1	11446.1	16984.6	17155.8	15454.5	14408.3	23265	11013.4	11470.2	14930.4	22380.5	13618.5	25468.4	28512.5	25655.5	19675.5	15120.9	11700.2	9893.77	19519.2	23373.9	15335.5	13021	15117.7	19123.4
	7474.89	10311.9	9010.52	16153.3	18547.5	19189.3	12914.6	11064.7	10619	23745.9	9457.22	14798.4	11988	21757.5	19171.8	10201.3	14775.8	12169.8	10721.6	13648.7	9932.26	21801.5	19641.3	24807.9	19976.2	11455.7	16972.5	17164.6	15465.6	14422.9	23266.8	11017.4	11462.2	14916.7	22379.6	13626	25485	28525.3	25677	19690.5	15130.3	11709	9902.83	19514.8	23378	15342.6	13015.9	15104.4	19117.8
	7474.01	10321.5	9010.55	16145.9	18543.1	19191.5	12916.1	11070.4	10633.6	23743.8	9470.72	14794.8	11997.6	21760.8	19182.9	10208.6	14783.2	12179.7	10740.2	13659.6	9936.91	21810.7	19635.2	24813.2	19995.4	11465.3	16960.5	17173.4	15476.8	14437.6	23268.6	11021.4	11454.3	14903	22378.8	13633.7	25501.6	28538.2	25698.7	19705.6	15139.7	11717.8	9911.94	19510.5	23382.3	15349.9	13010.9	15091.1	19112.3
	7473.17	10331	9010.63	16138.6	18538.7	19193.7	12917.7	11076.1	10648.2	23741.7	9484.27	14791.2	12007.4	21764.2	19194	10216	14790.7	12189.6	10758.8	13670.5	9941.63	21819.9	19629.1	24818.4	20014.6	11475	16948.5	17182.3	15488.1	14452.3	23270.4	11025.5	11446.5	14889.5	22378.1	13641.4	25518.3	28551.2	25720.5	19720.9	15149.3	11726.7	9921.12	19506.3	23386.6	15357.3	13005.9	15077.8	19107
	7472.39	10340.6	9010.75	16131.3	18534.2	19196	12919.3	11081.9	10662.9	23739.6	9497.88	14787.7	12017.2	21767.6	19205.1	10223.5	14798.3	12199.5	10777.4	13681.5	9946.4	21829.2	19623.2	24823.7	20033.9	11484.8	16936.6	17191.3	15499.5	14467.2	23272.4	11029.7	11438.7	14876	22377.4	13649.2	25534.9	28564.2	25742.4	19736.3	15158.9	11735.7	9930.34	19502.3	23391	15364.8	13000.9	15064.7	19101.8
	7471.66	10350.2	9010.91	16124	18529.7	19198.2	12920.9	11087.8	10677.7	23737.6	9511.55	14784.2	12027.1	21771	19216.1	10231	14805.9	12209.5	10796.1	13692.5	9951.24	21838.5	19617.4	24828.9	20053.3	11494.5	16924.9	17200.4	15510.9	14482	23274.4	11034	11431	14862.6	22376.8	13657.1	25551.7	28577.3	25764.3	19751.8	15168.6	11744.8	9939.63	19498.3	23395.5	15372.4	12996	15051.7	19096.7
	7470.99	10359.8	9011.12	16116.9	18525.3	19200.5	12922.6	11093.7	10692.4	23735.5	9525.26	14780.8	12037	21774.5	19227.2	10238.6	14813.6	12219.4	10814.9	13703.6	9956.14	21847.8	19611.6	24834.2	20072.8	11504.3	16913.2	17209.5	15522.5	14497	23276.5	11038.3	11423.3	14849.4	22376.3	13665.1	25568.4	28590.5	25786.5	19767.5	15178.4	11753.9	9948.97	19494.4	23400	15380.1	12991.2	15038.7	19091.7
	7470.36	10369.5	9011.37	16109.7	18520.7	19202.7	12924.3	11099.7	10707.3	23733.4	9539.04	14777.4	12047	21777.9	19238.3	10246.2	14821.4	12229.4	10833.7	13714.8	9961.09	21857.1	19606	24839.4	20092.3	11514.2	16901.6	17218.8	15534.1	14512	23278.6	11042.6	11415.7	14836.2	22375.9	13673.1	25585.2	28603.8	25808.7	19783.3	15188.3	11763.1	9958.37	19490.6	23404.7	15387.9	12986.5	15025.9	19086.9
	7469.79	10379.2	9011.66	16102.7	18516.2	19204.9	12926	11105.7	10722.1	23731.4	9552.86	14774.1	12057	21781.4	19249.3	10253.9	14829.2	12239.4	10852.5	13726	9966.11	21866.5	19600.4	24844.6	20112	11524.1	16890	17228.1	15545.9	14527.1	23280.9	11047.1	11408.1	14823.2	22375.6	13681.3	25602.1	28617.1	25831	19799.2	15198.3	11772.4	9967.82	19486.9	23409.5	15395.8	12981.8	15013.1	19082.2
	7469.27	10388.9	9012	16095.6	18511.7	19207.2	12927.8	11111.8	10737.1	23729.4	9566.74	14770.9	12067.2	21784.9	19260.4	10261.7	14837.2	12249.5	10871.4	13737.3	9971.19	21876	19595	24849.8	20131.7	11534	16878.6	17237.5	15557.7	14542.2	23283.2	11051.6	11400.6	14810.2	22375.4	13689.6	25618.9	28630.5	25853.5	19815.3	15208.3	11781.8	9977.33	19483.3	23414.4	15403.9	12977.1	15000.5	19077.6
	7468.8	10398.7	9012.38	16088.7	18507.1	19209.4	12929.6	11117.9	10752	23727.4	9580.67	14767.7	12077.4	21788.4	19271.4	10269.5	14845.2	12259.5	10890.3	13748.7	9976.33	21885.4	19589.6	24855	20151.5	11543.9	16867.2	17247	15569.7	14557.4	23285.6	11056.1	11393.2	14797.3	22375.2	13697.9	25635.9	28644	25876	19831.5	15218.5	11791.2	9986.9	19479.8	23419.3	15412	12972.5	14987.9	19073.1
	7468.38	10408.5	9012.8	16081.8	18502.6	19211.7	12931.4	11124.1	10767	23725.4	9594.66	14764.6	12087.6	21792	19282.4	10277.4	14853.3	12269.6	10909.3	13760.1	9981.54	21894.9	19584.3	24860.2	20171.4	11553.9	16856	17256.6	15581.7	14572.7	23288	11060.8	11385.8	14784.6	22375.2	13706.4	25652.8	28657.6	25898.7	19847.8	15228.8	11800.7	9996.52	19476.4	23424.4	15420.3	12968	14975.4	19068.8
	7468.02	10418.3	9013.27	16074.9	18498	19213.9	12933.3	11130.4	10782.1	23723.4	9608.7	14761.5	12098	21795.5	19293.5	10285.3	14861.5	12279.7	10928.3	13771.5	9986.8	21904.5	19579.1	24865.3	20191.4	11564	16844.8	17266.3	15593.9	14588	23290.6	11065.5	11378.4	14771.9	22375.2	13714.9	25669.8	28671.2	25921.5	19864.3	15239.1	11810.2	10006.2	19473.1	23429.5	15428.7	12963.5	14963	19064.6
	7467.71	10428.2	9013.78	16068.1	18493.4	19216.2	12935.2	11136.7	10797.2	23721.4	9622.8	14758.5	12108.4	21799.1	19304.5	10293.3	14869.8	12289.8	10947.3	13783.1	9992.13	21914	19574	24870.5	20211.4	11574	16833.7	17276.1	15606.1	14603.4	23293.2	11070.2	11371.1	14759.3	22375.3	13723.5	25686.8	28684.9	25944.4	19880.9	15249.5	11819.8	10015.9	19469.9	23434.8	15437.2	12959.1	14950.7	19060.5
	7467.46	10438.1	9014.33	16061.3	18488.8	19218.4	12937.1	11143	10812.3	23719.5	9636.95	14755.6	12118.8	21802.7	19315.5	10301.4	14878.1	12300	10966.4	13794.7	9997.51	21923.6	19569	24875.6	20231.6	11584.1	16822.7	17286	15618.4	14618.9	23295.9	11075.1	11363.9	14746.9	22375.5	13732.2	25703.8	28698.6	25967.4	19897.6	15260.1	11829.5	10025.7	19466.9	23440.1	15445.8	12954.8	14938.5	19056.5
	7467.25	10448	9014.93	16054.6	18484.1	19220.6	12939.1	11149.5	10827.5	23717.5	9651.15	14752.8	12129.3	21806.3	19326.5	10309.5	14886.5	12310.1	10985.6	13806.3	10003	21933.2	19564.1	24880.8	20251.8	11594.3	16811.8	17295.9	15630.8	14634.4	23298.6	11079.9	11356.7	14734.5	22375.8	13741.1	25720.9	28712.5	25990.5	19914.5	15270.7	11839.3	10035.6	19463.9	23445.6	15454.5	12950.5	14926.4	19052.7
	7467.1	10458	9015.58	16048	18479.5	19222.9	12941.1	11155.9	10842.7	23715.6	9665.41	14750	12139.9	21810	19337.5	10317.7	14895	12320.3	11004.8	13818	10008.5	21942.9	19559.3	24885.9	20272.1	11604.5	16800.9	17306	15643.4	14650	23301.5	11084.9	11349.6	14722.2	22376.1	13750	25738	28726.4	26013.8	19931.5	15281.4	11849.1	10045.5	19461	23451.1	15463.3	12946.3	14914.3	19049
	7467.01	10468	9016.27	16041.4	18474.8	19225.1	12943.1	11162.5	10858	23713.7	9679.72	14747.2	12150.6	21813.6	19348.5	10326	14903.6	12330.5	11024	13829.8	10014	21952.6	19554.5	24891	20292.5	11614.7	16790.2	17316.1	15656	14665.6	23304.4	11089.9	11342.6	14710.1	22376.6	13759	25755.2	28740.4	26037.1	19948.7	15292.2	11859	10055.5	19458.2	23456.8	15472.3	12942.2	14902.4	19045.4
	7466.97	10478	9017	16034.9	18470.1	19227.4	12945.1	11169.1	10873.3	23711.8	9694.08	14744.5	12161.3	21817.3	19359.5	10334.3	14912.3	12340.7	11043.3	13841.6	10019.7	21962.3	19549.9	24896.1	20312.9	11625	16779.5	17326.3	15668.7	14681.4	23307.4	11095	11335.6	14698	22377.1	13768	25772.4	28754.4	26060.6	19966	15303.1	11869	10065.5	19455.6	23462.5	15481.3	12938.1	14890.6	19041.9
	7466.98	10488.1	9017.78	16028.4	18465.4	19229.6	12947.2	11175.7	10888.7	23709.9	9708.5	14741.9	12172.1	21821	19370.5	10342.6	14921	12351	11062.6	13853.5	10025.4	21972.1	19545.4	24901.2	20333.5	11635.3	16769	17336.6	15681.5	14697.2	23310.5	11100.2	11328.6	14686	22377.7	13777.2	25789.6	28768.5	26084.2	19983.4	15314.1	11879.1	10075.6	19453	23468.3	15490.5	12934	14878.8	19038.6
	7467.05	10498.2	9018.6	16022	18460.7	19231.9	12949.4	11182.4	10904.1	23708	9722.97	14739.4	12182.9	21824.7	19381.4	10351	14929.9	12361.2	11082	13865.5	10031.1	21981.9	19540.9	24906.2	20354.1	11645.6	16758.5	17347	15694.4	14713	23313.6	11105.4	11321.8	14674.2	22378.5	13786.5	25806.9	28782.7	26107.8	20001	15325.2	11889.2	10085.7	19450.5	23474.3	15499.8	12930.1	14867.2	19035.4
	7467.17	10508.3	9019.47	16015.6	18455.9	19234.1	12951.5	11189.2	10919.6	23706.1	9737.5	14736.9	12193.9	21828.5	19392.4	10359.5	14938.8	12371.5	11101.4	13877.5	10037	21991.7	19536.6	24911.3	20374.9	11656	16748.1	17357.5	15707.4	14728.9	23316.8	11110.7	11314.9	14662.4	22379.3	13795.9	25824.1	28797	26131.6	20018.7	15336.4	11899.4	10095.9	19448.2	23480.3	15509.2	12926.1	14855.6	19032.4
	7467.34	10518.5	9020.38	16009.3	18451.2	19236.4	12953.7	11196	10935.1	23704.3	9752.08	14734.5	12204.9	21832.2	19403.3	10368.1	14947.8	12381.8	11120.8	13889.6	10042.8	22001.6	19532.3	24916.3	20395.7	11666.4	16737.8	17368.1	15720.5	14744.9	23320.1	11116.1	11308.2	14650.8	22380.1	13805.3	25841.5	28811.3	26155.5	20036.5	15347.6	11909.7	10106.2	19445.9	23486.4	15518.7	12922.3	14844.2	19029.4
	7467.57	10528.7	9021.34	16003	18446.4	19238.6	12955.9	11202.9	10950.6	23702.4	9766.71	14732.1	12215.9	21836	19414.3	10376.7	14956.9	12392.2	11140.3	13901.8	10048.8	22011.4	19528.2	24921.3	20416.5	11676.9	16727.6	17378.8	15733.7	14761	23323.5	11121.5	11301.5	14639.2	22381.1	13814.9	25858.8	28825.7	26179.6	20054.5	15359	11920	10116.5	19443.8	23492.6	15528.3	12918.5	14832.8	19026.6
	7467.85	10538.9	9022.34	15996.8	18441.6	19240.9	12958.2	11209.8	10966.2	23700.6	9781.39	14729.8	12227	21839.8	19425.2	10385.3	14966	12402.5	11159.9	13914	10054.8	22021.4	19524.1	24926.4	20437.5	11687.3	16717.4	17389.5	15747	14777.1	23327	11127	11294.8	14627.8	22382.2	13824.5	25876.2	28840.2	26203.7	20072.6	15370.5	11930.4	10126.9	19441.7	23498.9	15538	12914.8	14821.5	19023.9
	7468.19	10549.2	9023.39	15990.7	18436.8	19243.1	12960.5	11216.8	10981.8	23698.8	9796.13	14727.6	12238.2	21843.7	19436.1	10394.1	14975.3	12412.9	11179.5	13926.3	10060.9	22031.3	19520.2	24931.4	20458.5	11697.9	16707.4	17400.4	15760.3	14793.3	23330.5	11132.6	11288.3	14616.4	22383.3	13834.3	25893.6	28854.7	26227.9	20090.9	15382	11940.9	10137.3	19439.8	23505.4	15547.9	12911.1	14810.3	19021.4
	7468.58	10559.4	9024.49	15984.6	18431.9	19245.4	12962.8	11223.8	10997.5	23697	9810.92	14725.4	12249.5	21847.5	19447	10402.9	14984.6	12423.3	11199.1	13938.6	10067	22041.3	19516.3	24936.4	20479.7	11708.5	16697.4	17411.3	15773.8	14809.5	23334.1	11138.2	11281.7	14605.2	22384.5	13844.1	25911.1	28869.3	26252.3	20109.3	15393.6	11951.5	10147.8	19437.9	23511.9	15557.8	12907.6	14799.2	19018.9
	7469.03	10569.8	9025.63	15978.5	18427.1	19247.7	12965.2	11230.9	11013.3	23695.2	9825.77	14723.3	12260.8	21851.4	19458	10411.7	14994	12433.7	11218.8	13951	10073.2	22051.3	19512.5	24941.3	20500.9	11719.1	16687.6	17422.3	15787.4	14825.8	23337.8	11143.9	11275.3	14594	22385.9	13854.1	25928.5	28884	26276.7	20127.8	15405.4	11962.1	10158.4	19436.2	23518.5	15567.9	12904	14788.3	19016.6
	7469.53	10580.1	9026.81	15972.5	18422.2	19249.9	12967.6	11238.1	11029	23693.5	9840.67	14721.2	12272.2	21855.3	19468.9	10420.6	15003.5	12444.1	11238.5	13963.4	10079.5	22061.3	19508.8	24946.3	20522.2	11729.7	16677.8	17433.4	15801.1	14842.2	23341.6	11149.6	11268.9	14583	22387.3	13864.1	25946.1	28898.8	26301.3	20146.5	15417.2	11972.8	10169	19434.6	23525.2	15578.1	12900.6	14777.4	19014.4
	7470.09	10590.5	9028.04	15966.6	18417.4	19252.2	12970	11245.3	11044.8	23691.7	9855.62	14719.3	12283.7	21859.2	19479.7	10429.6	15013	12454.6	11258.3	13976	10085.8	22071.4	19505.2	24951.3	20543.5	11740.4	16668.1	17444.6	15814.8	14858.6	23345.5	11155.5	11262.5	14572.1	22388.7	13874.2	25963.6	28913.6	26326	20165.3	15429.1	11983.6	10179.6	19433	23532	15588.4	12897.2	14766.6	19012.4
	7470.7	10600.9	9029.32	15960.7	18412.5	19254.4	12972.5	11252.6	11060.7	23690	9870.62	14717.4	12295.2	21863.1	19490.6	10438.6	15022.7	12465.1	11278.1	13988.5	10092.2	22081.5	19501.7	24956.2	20565	11751.1	16658.5	17455.9	15828.7	14875.1	23349.4	11161.4	11256.3	14561.2	22390.3	13884.4	25981.2	28928.5	26350.8	20184.2	15441.2	11994.5	10190.4	19431.6	23538.9	15598.8	12893.8	14755.9	19010.4
	7471.36	10611.4	9030.64	15954.9	18407.6	19256.7	12975	11259.9	11076.6	23688.3	9885.68	14715.5	12306.8	21867.1	19501.5	10447.7	15032.4	12475.6	11297.9	14001.2	10098.6	22091.7	19498.3	24961.1	20586.5	11761.9	16649	17467.3	15842.7	14891.7	23353.4	11167.3	11250	14550.5	22392	13894.7	25998.8	28943.4	26375.7	20203.3	15453.3	12005.4	10201.1	19430.3	23545.9	15609.3	12890.5	14745.2	19008.6
	7472.08	10621.9	9032.01	15949.1	18402.6	19259	12977.5	11267.3	11092.5	23686.6	9900.79	14713.7	12318.4	21871.1	19512.4	10456.9	15042.2	12486.1	11317.8	14013.9	10105.1	22101.8	19495	24966.1	20608.1	11772.7	16639.6	17478.8	15856.7	14908.3	23357.5	11173.4	11243.9	14539.9	22393.7	13905.1	26016.4	28958.4	26400.7	20222.5	15465.5	12016.4	10212	19429.1	23553	15619.9	12887.3	14734.7	19006.9
	7472.86	10632.4	9033.43	15943.4	18397.7	19261.3	12980	11274.7	11108.5	23684.9	9915.95	14712	12330.2	21875.1	19523.2	10466.1	15052.1	12496.6	11337.7	14026.6	10111.7	22112	19491.8	24971	20629.8	11783.5	16630.3	17490.3	15870.9	14925	23361.6	11179.5	11237.8	14529.4	22395.6	13915.6	26034.1	28973.5	26425.8	20241.9	15477.8	12027.4	10222.9	19427.9	23560.2	15630.7	12884.2	14724.3	19005.4
	7473.69	10643	9034.89	15937.7	18392.7	19263.5	12982.6	11282.2	11124.5	23683.2	9931.17	14710.4	12342	21879.1	19534	10475.3	15062.1	12507.2	11357.7	14039.5	10118.3	22122.3	19488.7	24975.9	20651.6	11794.4	16621.1	17502	15885.2	14941.8	23365.9	11185.7	11231.7	14519	22397.5	13926.2	26051.8	28988.7	26451	20261.3	15490.2	12038.6	10233.8	19426.9	23567.5	15641.5	12881.1	14714	19004
	7474.58	10653.5	9036.4	15932.1	18387.8	19265.8	12985.3	11289.8	11140.6	23681.6	9946.43	14708.8	12353.8	21883.1	19544.9	10484.7	15072.1	12517.8	11377.7	14052.3	10125	22132.5	19485.7	24980.8	20673.4	11805.4	16612	17513.7	15899.5	14958.6	23370.2	11191.9	11225.8	14508.6	22399.5	13936.9	26069.6	29003.9	26476.3	20281	15502.7	12049.8	10244.8	19426	23574.9	15652.5	12878.1	14703.8	19002.6
	7475.52	10664.2	9037.95	15926.5	18382.8	19268.1	12987.9	11297.4	11156.7	23679.9	9961.75	14707.2	12365.8	21887.2	19555.7	10494.1	15082.2	12528.4	11397.8	14065.3	10131.8	22142.8	19482.8	24985.6	20695.4	11816.3	16602.9	17525.5	15914	14975.5	23374.6	11198.2	11219.8	14498.4	22401.6	13947.6	26087.3	29019.2	26501.8	20300.7	15515.3	12061.1	10255.9	19425.2	23582.4	15663.6	12875.1	14693.6	19001.5
	7476.51	10674.8	9039.55	15921	18377.8	19270.4	12990.6	11305.1	11172.9	23678.3	9977.12	14705.8	12377.8	21891.3	19566.5	10503.5	15092.4	12539.1	11417.9	14078.3	10138.6	22153.1	19480	24990.5	20717.4	11827.3	16594	17537.5	15928.5	14992.5	23379.1	11204.6	11214	14488.3	22403.8	13958.5	26105.1	29034.5	26527.3	20320.6	15527.9	12072.4	10267	19424.5	23590	15674.7	12872.2	14683.6	19000.4
	7477.57	10685.5	9041.2	15915.6	18372.7	19272.7	12993.4	11312.8	11189.1	23676.7	9992.55	14704.4	12389.8	21895.4	19577.3	10513	15102.7	12549.7	11438	14091.4	10145.5	22163.5	19477.2	24995.4	20739.4	11838.4	16585.1	17549.5	15943.1	15009.5	23383.7	11211	11208.2	14478.3	22406.1	13969.5	26123	29050	26553	20340.6	15540.7	12083.9	10278.2	19423.9	23597.7	15686	12869.4	14673.7	18999.5
	7478.67	10696.2	9042.9	15910.2	18367.7	19274.9	12996.1	11320.6	11205.3	23675.1	10008	14703.1	12402	21899.5	19588.1	10522.6	15113.1	12560.4	11458.2	14104.5	10152.4	22173.8	19474.6	25000.2	20761.6	11849.4	16576.3	17561.6	15957.9	15026.6	23388.3	11217.5	11202.5	14468.5	22408.4	13980.5	26140.8	29065.4	26578.7	20360.8	15553.6	12095.4	10289.5	19423.4	23605.5	15697.5	12866.6	14663.8	18998.7
	7479.84	10707	9044.64	15904.8	18362.7	19277.2	12998.9	11328.4	11221.6	23673.5	10023.6	14701.8	12414.2	21903.6	19598.9	10532.2	15123.6	12571.1	11478.4	14117.7	10159.4	22184.3	19472.1	25005	20783.8	11860.6	16567.6	17573.8	15972.7	15043.7	23393	11224.1	11196.8	14458.7	22410.9	13991.7	26158.7	29081	26604.6	20381.1	15566.6	12106.9	10300.8	19423	23613.4	15709	12863.9	14654.1	18998
	7481.06	10717.8	9046.43	15899.6	18357.6	19279.5	13001.8	11336.3	11237.9	23671.9	10039.1	14700.6	12426.4	21907.8	19609.7	10541.9	15134.1	12581.9	11498.7	14130.9	10166.5	22194.7	19469.7	25009.9	20806.2	11871.7	16559.1	17586	15987.6	15061	23397.8	11230.8	11191.2	14449	22413.4	14002.9	26176.6	29096.6	26630.6	20401.6	15579.6	12118.6	10312.1	19422.7	23621.4	15720.6	12861.3	14644.5	18997.4
	7482.33	10728.6	9048.26	15894.3	18352.5	19281.8	13004.6	11344.2	11254.3	23670.3	10054.8	14699.5	12438.8	21912	19620.4	10551.7	15144.7	12592.6	11519	14144.3	10173.6	22205.2	19467.3	25014.7	20828.6	11882.9	16550.6	17598.4	16002.7	15078.3	23402.7	11237.5	11185.6	14439.4	22416	14014.2	26194.6	29112.3	26656.6	20422.1	15592.8	12130.3	10323.5	19422.6	23629.5	15732.4	12858.7	14634.9	18997
	7483.66	10739.5	9050.14	15889.1	18347.4	19284.1	13007.5	11352.2	11270.7	23668.8	10070.4	14698.4	12451.2	21916.2	19631.2	10561.5	15155.4	12603.4	11539.3	14157.6	10180.8	22215.7	19465.1	25019.5	20851	11894.2	16542.2	17610.9	16017.8	15095.6	23407.7	11244.3	11180.1	14430	22418.7	14025.7	26212.6	29128.1	26682.8	20442.8	15606	12142.1	10335	19422.5	23637.7	15744.2	12856.2	14625.5	18996.6
	7485.05	10750.4	9052.07	15884	18342.3	19286.5	13010.5	11360.3	11287.1	23667.3	10086.2	14697.5	12463.6	21920.4	19641.9	10571.3	15166.2	12614.2	11559.7	14171.1	10188	22226.2	19462.9	25024.3	20873.6	11905.5	16533.8	17623.4	16033	15113	23412.7	11251.1	11174.7	14420.6	22421.5	14037.2	26230.6	29143.9	26709.1	20463.7	15619.4	12154	10346.5	19422.5	23645.9	15756.2	12853.7	14616.1	18996.4
	7486.49	10761.3	9054.05	15879	18337.2	19288.8	13013.4	11368.4	11303.6	23665.7	10102	14696.5	12476.2	21924.6	19652.7	10581.3	15177	12625	11580.2	14184.6	10195.3	22236.7	19460.9	25029.1	20896.2	11916.8	16525.6	17636	16048.3	15130.5	23417.8	11258	11169.4	14411.4	22424.4	14048.8	26248.6	29159.8	26735.5	20484.7	15632.8	12165.9	10358.1	19422.6	23654.3	15768.3	12851.3	14606.9	18996.4
	7487.99	10772.3	9056.08	15873.9	18332	19291.1	13016.4	11376.6	11320.1	23664.2	10117.8	14695.7	12488.8	21928.9	19663.4	10591.3	15188	12635.9	11600.6	14198.1	10202.7	22247.3	19458.9	25033.8	20918.9	11928.1	16517.5	17648.8	16063.7	15148	23423	11265	11164.1	14402.2	22427.3	14060.5	26266.7	29175.7	26762	20505.8	15646.3	12177.9	10369.8	19422.9	23662.8	15780.5	12849	14597.7	18996.4
	7489.55	10783.3	9058.15	15869	18326.9	19293.4	13019.5	11384.8	11336.7	23662.7	10133.7	14694.9	12501.4	21933.2	19674.1	10601.3	15199	12646.7	11621.1	14211.7	10210.1	22257.9	19457.1	25038.6	20941.7	11939.5	16509.5	17661.6	16079.3	15165.7	23428.3	11272.1	11158.8	14393.2	22430.4	14072.3	26284.8	29191.7	26788.6	20527	15660	12190	10381.5	19423.2	23671.4	15792.8	12846.8	14588.6	18996.6
	7491.16	10794.3	9060.27	15864.1	18321.7	19295.7	13022.5	11393.1	11353.3	23661.3	10149.6	14694.2	12514.2	21937.5	19684.8	10611.4	15210.1	12657.6	11641.7	14225.4	10217.6	22268.6	19455.3	25043.4	20964.6	11951	16501.5	17674.5	16094.9	15183.3	23433.7	11279.2	11153.7	14384.3	22433.5	14084.2	26302.9	29207.8	26815.3	20548.4	15673.7	12202.2	10393.2	19423.7	23680.1	15805.2	12844.6	14579.7	18996.9
	7492.83	10805.4	9062.44	15859.2	18316.5	19298.1	13025.7	11401.4	11370	23659.8	10165.6	14693.5	12527	21941.8	19695.5	10621.6	15221.3	12668.5	11662.3	14239.1	10225.2	22279.3	19453.7	25048.1	20987.5	11962.5	16493.7	17687.5	16110.6	15201.1	23439.1	11286.4	11148.6	14375.4	22436.7	14096.2	26321.1	29223.9	26842.1	20570	15687.5	12214.4	10405	19424.2	23688.9	15817.8	12842.4	14570.8	18997.3
	7494.55	10816.5	9064.66	15854.4	18311.3	19300.4	13028.8	11409.8	11386.6	23658.4	10181.7	14692.9	12539.9	21946.2	19706.1	10631.8	15232.5	12679.5	11682.9	14252.9	10232.8	22290	19452.1	25052.9	21010.5	11974	16486	17700.6	16126.4	15218.9	23444.7	11293.7	11143.5	14366.7	22440.1	14108.3	26339.2	29240.1	26869	20591.6	15701.4	12226.7	10416.9	19424.9	23697.8	15830.4	12840.4	14562.1	18997.8
	7496.34	10827.6	9066.92	15849.7	18306.1	19302.7	13032	11418.3	11403.4	23657	10197.8	14692.4	12552.8	21950.6	19716.8	10642.1	15243.9	12690.4	11703.6	14266.8	10240.5	22300.7	19450.6	25057.6	21033.6	11985.5	16478.3	17713.8	16142.3	15236.7	23450.3	11301.1	11138.5	14358.1	22443.4	14120.5	26357.5	29256.4	26896	20613.4	15715.4	12239.1	10428.8	19425.6	23706.8	15843.2	12838.4	14553.4	18998.5
	7498.17	10838.8	9069.24	15845	18300.9	19305.1	13035.2	11426.8	11420.2	23655.5	10213.9	14691.9	12565.8	21955	19727.5	10652.4	15255.3	12701.4	11724.3	14280.7	10248.2	22311.5	19449.3	25062.3	21056.7	11997.1	16470.7	17727	16158.3	15254.7	23456	11308.5	11133.6	14349.6	22446.9	14132.8	26375.7	29272.8	26923.2	20635.4	15729.5	12251.5	10440.8	19426.5	23715.8	15856	12836.4	14544.9	18999.3
	7500.07	10850	9071.6	15840.4	18295.6	19307.4	13038.4	11435.3	11437	23654.1	10230.1	14691.6	12578.9	21959.4	19738.1	10662.8	15266.8	12712.5	11745	14294.7	10256	22322.3	19448	25067	21080	12008.8	16463.3	17740.4	16174.4	15272.7	23461.7	11315.9	11128.8	14341.2	22450.5	14145.1	26394	29289.2	26950.4	20657.4	15743.7	12264.1	10452.8	19427.4	23725	15869	12834.6	14536.4	19000.2
	7502.02	10861.2	9074.01	15835.8	18290.4	19309.8	13041.7	11444	11453.8	23652.8	10246.3	14691.2	12592	21963.8	19748.8	10673.3	15278.4	12723.5	11765.8	14308.7	10263.9	22333.1	19446.9	25071.7	21103.3	12020.5	16455.9	17753.8	16190.5	15290.7	23467.6	11323.5	11124	14333	22454.2	14157.6	26412.3	29305.6	26977.7	20679.6	15758	12276.6	10464.9	19428.5	23734.3	15882.1	12832.8	14528	19001.2
	7504.03	10872.5	9076.47	15831.3	18285.1	19312.2	13045	11452.6	11470.7	23651.4	10262.6	14691	12605.2	21968.3	19759.4	10683.8	15290	12734.6	11786.6	14322.8	10271.8	22343.9	19445.8	25076.4	21126.6	12032.2	16448.6	17767.4	16206.8	15308.9	23473.5	11331.1	11119.3	14324.8	22457.9	14170.1	26430.6	29322.1	27005.2	20702	15772.4	12289.3	10477.1	19429.7	23743.7	15895.3	12831	14519.8	19002.4
	7506.1	10883.8	9078.97	15826.8	18279.8	19314.5	13048.4	11461.4	11487.6	23650	10279	14690.8	12618.5	21972.8	19770	10694.4	15301.8	12745.6	11807.5	14337	10279.8	22354.8	19444.8	25081.1	21150.1	12043.9	16441.4	17781	16223.2	15327.1	23479.6	11338.8	11114.6	14316.7	22461.7	14182.8	26448.9	29338.7	27032.7	20724.5	15786.9	12302.1	10489.3	19431	23753.2	15908.6	12829.4	14511.6	19003.6
	7508.23	10895.1	9081.53	15822.4	18274.5	19316.9	13051.8	11470.1	11504.6	23648.7	10295.4	14690.7	12631.9	21977.3	19780.6	10705.1	15313.6	12756.8	11828.4	14351.2	10287.8	22365.7	19443.9	25085.8	21173.6	12055.7	16434.4	17794.7	16239.7	15345.3	23485.7	11346.6	11110	14308.8	22465.7	14195.5	26467.3	29355.4	27060.3	20747.1	15801.5	12314.9	10501.6	19432.4	23762.8	15922	12827.8	14503.6	19005
	7510.41	10906.5	9084.14	15818	18269.2	19319.3	13055.2	11479	11521.6	23647.4	10311.8	14690.7	12645.3	21981.8	19791.2	10715.8	15325.5	12767.9	11849.3	14365.5	10295.9	22376.6	19443.2	25090.4	21197.2	12067.6	16427.4	17808.5	16256.3	15363.7	23491.8	11354.4	11105.5	14300.9	22469.7	14208.4	26485.7	29372.1	27088.1	20769.8	15816.2	12327.8	10513.9	19433.8	23772.5	15935.6	12826.2	14495.6	19006.5
	7512.65	10917.9	9086.79	15813.7	18263.9	19321.7	13058.7	11487.9	11538.7	23646.1	10328.3	14690.7	12658.8	21986.3	19801.7	10726.5	15337.5	12779	11870.3	14379.8	10304.1	22387.6	19442.5	25095.1	21220.9	12079.5	16420.5	17822.4	16272.9	15382.1	23498.1	11362.3	11101	14293.2	22473.8	14221.3	26504.2	29388.9	27115.9	20792.7	15831	12340.7	10526.3	19435.4	23782.3	15949.2	12824.8	14487.7	19008.2
	7514.95	10929.4	9089.5	15809.4	18258.6	19324	13062.1	11496.8	11555.8	23644.8	10344.9	14690.8	12672.3	21990.9	19812.3	10737.3	15349.6	12790.2	11891.3	14394.3	10312.3	22398.6	19441.9	25099.8	21244.7	12091.4	16413.7	17836.4	16289.7	15400.5	23504.5	11370.3	11096.6	14285.6	22477.9	14234.3	26522.6	29405.7	27143.8	20815.7	15845.8	12353.8	10538.7	19437.1	23792.2	15963	12823.3	14480	19009.9
	7517.3	10940.9	9092.25	15805.2	18253.2	19326.4	13065.7	11505.8	11572.9	23643.5	10361.4	14691	12686	21995.5	19822.9	10748.2	15361.7	12801.4	11912.3	14408.7	10320.6	22409.6	19441.5	25104.4	21268.5	12103.4	16407	17850.5	16306.6	15419	23510.9	11378.3	11092.3	14278.1	22482.2	14247.5	26541.1	29422.6	27171.9	20838.9	15860.8	12366.9	10551.2	19438.9	23802.1	15976.8	12822	14472.3	19011.8
	7519.72	10952.4	9095.05	15801.1	18247.9	19328.8	13069.2	11514.9	11590	23642.2	10378.1	14691.2	12699.6	22000.1	19833.4	10759.1	15373.9	12812.7	11933.4	14423.2	10329	22420.7	19441.1	25109	21292.4	12115.4	16400.4	17864.6	16323.5	15437.6	23517.4	11386.4	11088	14270.7	22486.6	14260.7	26559.6	29439.6	27200	20862.1	15875.9	12380.1	10563.7	19440.8	23812.2	15990.8	12820.7	14464.8	19013.8
	7522.19	10963.9	9097.91	15797	18242.5	19331.3	13072.8	11524	11607.2	23641	10394.8	14691.5	12713.4	22004.7	19843.9	10770.1	15386.2	12823.9	11954.5	14437.8	10337.4	22431.7	19440.8	25113.7	21316.3	12127.4	16393.8	17878.9	16340.6	15456.3	23524	11394.6	11083.8	14263.4	22491	14274	26578.2	29456.6	27228.3	20885.6	15891	12393.3	10576.3	19442.9	23822.4	16004.9	12819.5	14457.3	19015.9
	7524.72	10975.5	9100.81	15793	18237.1	19333.7	13076.5	11533.2	11624.5	23639.8	10411.5	14691.9	12727.2	22009.4	19854.5	10781.2	15398.6	12835.2	11975.7	14452.5	10345.9	22442.8	19440.6	25118.3	21340.4	12139.5	16387.4	17893.3	16357.8	15475	23530.7	11402.9	11079.7	14256.2	22495.6	14287.4	26596.8	29473.7	27256.6	20909.1	15906.3	12406.7	10589	19445	23832.7	16019.1	12818.4	14450	19018.1
	7527.31	10987.2	9103.76	15789	18231.7	19336.1	13080.1	11542.4	11641.8	23638.5	10428.3	14692.3	12741.1	22014	19865	10792.3	15411.1	12846.5	11996.9	14467.2	10354.4	22454	19440.6	25122.9	21364.5	12151.6	16381.1	17907.7	16375	15493.8	23537.4	11411.2	11075.7	14249.1	22500.2	14300.9	26615.4	29490.8	27285.1	20932.8	15921.7	12420.1	10601.7	19447.2	23843.1	16033.4	12817.3	14442.7	19020.5
	7529.95	10998.8	9106.76	15785.1	18226.3	19338.5	13083.8	11551.7	11659.1	23637.3	10445.2	14692.8	12755.1	22018.7	19875.5	10803.5	15423.6	12857.9	12018.1	14481.9	10363	22465.1	19440.6	25127.5	21388.7	12163.8	16374.9	17922.2	16392.4	15512.6	23544.3	11419.6	11071.7	14242.2	22504.9	14314.5	26634	29508	27313.6	20956.6	15937.1	12433.6	10614.5	19449.5	23853.6	16047.9	12816.3	14435.6	19022.9
	7532.66	11010.5	9109.82	15781.2	18220.9	19341	13087.6	11561	11676.4	23636.1	10462.1	14693.4	12769.1	22023.4	19885.9	10814.7	15436.3	12869.2	12039.3	14496.8	10371.7	22476.3	19440.7	25132.1	21412.9	12176	16368.8	17936.8	16409.8	15531.5	23551.2	11428	11067.7	14235.3	22509.7	14328.2	26652.6	29525.3	27342.2	20980.6	15952.7	12447.1	10627.3	19452	23864.2	16062.4	12815.3	14428.5	19025.5
	7535.42	11022.3	9112.92	15777.4	18215.5	19343.4	13091.4	11570.4	11693.8	23635	10479	14694.1	12783.2	22028.2	19896.4	10826	15449	12880.6	12060.6	14511.6	10380.4	22487.5	19440.9	25136.7	21437.3	12188.3	16362.8	17951.6	16427.4	15550.5	23558.2	11436.6	11063.9	14228.6	22514.6	14342	26671.3	29542.6	27371	21004.7	15968.3	12460.7	10640.2	19454.5	23874.9	16077.1	12814.5	14421.6	19028.2
	7538.25	11034	9116.07	15773.6	18210	19345.9	13095.2	11579.8	11711.3	23633.8	10496	14694.8	12797.4	22032.9	19906.9	10837.3	15461.8	12892	12082	14526.6	10389.2	22498.8	19441.3	25141.3	21461.6	12200.5	16356.8	17966.4	16445	15569.5	23565.3	11445.2	11060.1	14221.9	22519.5	14355.9	26690	29560	27399.8	21028.9	15984.1	12474.4	10653.1	19457.1	23885.7	16091.8	12813.7	14414.8	19031.1
	7541.13	11045.8	9119.28	15769.9	18204.5	19348.3	13099	11589.3	11728.7	23632.7	10513	14695.6	12811.6	22037.7	19917.3	10848.7	15474.6	12903.5	12103.3	14541.6	10398	22510	19441.7	25145.9	21486.1	12212.9	16351	17981.3	16462.8	15588.6	23572.5	11453.9	11056.3	14215.4	22524.6	14369.9	26708.7	29577.4	27428.8	21053.3	15999.9	12488.2	10666.1	19459.9	23896.6	16106.7	12812.9	14408	19034
	7544.07	11057.7	9122.53	15766.3	18199.1	19350.8	13102.9	11598.9	11746.2	23631.6	10530.1	14696.5	12825.9	22042.5	19927.7	10860.2	15487.6	12914.9	12124.7	14556.6	10406.9	22521.3	19442.2	25150.5	21510.6	12225.3	16345.3	17996.2	16480.6	15607.8	23579.8	11462.6	11052.7	14209	22529.7	14383.9	26727.5	29594.9	27457.8	21077.8	16015.9	12502.1	10679.1	19462.7	23907.7	16121.7	12812.2	14401.4	19037.1
	7547.07	11069.6	9125.84	15762.7	18193.6	19353.2	13106.8	11608.5	11763.8	23630.4	10547.2	14697.4	12840.3	22047.3	19938.1	10871.7	15500.6	12926.4	12146.2	14571.8	10415.9	22532.6	19442.8	25155	21535.2	12237.7	16339.6	18011.3	16498.5	15627	23587.2	11471.5	11049.1	14202.8	22535	14398.1	26746.3	29612.5	27486.9	21102.5	16031.9	12516	10692.2	19465.7	23918.8	16136.8	12811.6	14394.9	19040.3
	7550.13	11081.5	9129.19	15759.1	18188.1	19355.7	13110.8	11618.2	11781.3	23629.3	10564.4	14698.4	12854.8	22052.2	19948.6	10883.3	15513.7	12937.9	12167.6	14586.9	10424.9	22544	19443.6	25159.6	21559.9	12250.1	16334.1	18026.5	16516.6	15646.3	23594.6	11480.4	11045.5	14196.6	22540.3	14412.4	26765.1	29630.1	27516.2	21127.2	16048	12530	10705.4	19468.8	23930	16152	12811.1	14388.4	19043.6
	7553.25	11093.4	9132.6	15755.6	18182.6	19358.2	13114.8	11627.9	11798.9	23628.3	10581.6	14699.5	12869.3	22057	19958.9	10894.9	15526.9	12949.5	12189.2	14602.2	10434	22555.4	19444.4	25164.1	21584.7	12262.6	16328.7	18041.7	16534.7	15665.7	23602.1	11489.3	11042.1	14190.5	22545.7	14426.7	26783.9	29647.8	27545.5	21152.1	16064.3	12544.1	10718.6	19471.9	23941.3	16167.3	12810.6	14382.1	19047
	7556.43	11105.4	9136.06	15752.2	18177.1	19360.7	13118.8	11637.7	11816.6	23627.2	10598.9	14700.7	12883.9	22061.9	19969.3	10906.6	15540.2	12961	12210.7	14617.5	10443.1	22566.8	19445.3	25168.7	21609.5	12275.2	16323.3	18057.1	16552.9	15685.1	23609.7	11498.4	11038.7	14184.6	22551.2	14441.2	26802.7	29665.6	27574.9	21177.2	16080.6	12558.2	10731.9	19475.2	23952.7	16182.7	12810.2	14375.9	19050.5
	7559.67	11117.5	9139.57	15748.8	18171.5	19363.2	13122.9	11647.5	11834.3	23626.1	10616.2	14701.9	12898.5	22066.8	19979.7	10918.4	15553.5	12972.6	12232.3	14632.9	10452.3	22578.2	19446.4	25173.2	21634.4	12287.8	16318.1	18072.5	16571.3	15704.6	23617.4	11507.5	11035.4	14178.7	22556.8	14455.7	26821.6	29683.4	27604.4	21202.4	16097.1	12572.5	10745.2	19478.6	23964.2	16198.3	12809.8	14369.8	19054.2
	7562.97	11129.5	9143.14	15745.5	18166	19365.7	13127	11657.4	11852	23625.1	10633.6	14703.2	12913.2	22071.7	19990	10930.2	15566.9	12984.3	12253.9	14648.3	10461.6	22589.7	19447.5	25177.8	21659.3	12300.4	16313	18088.1	16589.7	15724.2	23625.2	11516.7	11032.1	14173	22562.4	14470.4	26840.5	29701.2	27634	21227.7	16113.6	12586.8	10758.6	19482.1	23975.9	16213.9	12809.6	14363.8	19058
	7566.33	11141.6	9146.75	15742.2	18160.4	19368.3	13131.1	11667.3	11869.7	23624.1	10651	14704.6	12928	22076.7	20000.4	10942.1	15580.4	12995.9	12275.5	14663.8	10470.9	22601.1	19448.7	25182.3	21684.3	12313	16307.9	18103.7	16608.2	15743.8	23633.1	11525.9	11028.9	14167.4	22568.2	14485.1	26859.4	29719.1	27663.8	21253.1	16130.2	12601.1	10772	19485.7	23987.6	16229.7	12809.4	14357.9	19061.9
	7569.75	11153.8	9150.42	15739	18154.9	19370.8	13135.3	11677.3	11887.5	23623.1	10668.5	14706	12942.9	22081.6	20010.7	10954	15594	13007.6	12297.2	14679.3	10480.3	22612.6	19450.1	25186.8	21709.4	12325.8	16303	18119.4	16626.8	15763.5	23641	11535.3	11025.8	14161.9	22574	14500	26878.4	29737.1	27693.6	21278.7	16147	12615.6	10785.5	19489.4	23999.4	16245.6	12809.2	14352.1	19065.9
	7573.23	11165.9	9154.13	15735.9	18149.3	19373.3	13139.5	11687.4	11905.4	23622.1	10686	14707.5	12957.8	22086.6	20021	10966	15607.7	13019.3	12318.9	14694.9	10489.8	22624.2	19451.5	25191.3	21734.6	12338.5	16298.2	18135.2	16645.5	15783.3	23649.1	11544.7	11022.8	14156.6	22580	14514.9	26897.4	29755.1	27723.5	21304.4	16163.8	12630.1	10799.1	19493.2	24011.4	16261.6	12809.2	14346.4	19070.1
	7576.77	11178.1	9157.9	15732.8	18143.7	19375.9	13143.7	11697.5	11923.2	23621.1	10703.6	14709.1	12972.8	22091.6	20031.3	10978	15621.5	13031	12340.6	14710.6	10499.3	22635.7	19453.1	25195.9	21759.8	12351.3	16293.4	18151.1	16664.3	15803.1	23657.2	11554.2	11019.8	14151.3	22586	14529.9	26916.4	29773.2	27753.5	21330.3	16180.7	12644.7	10812.7	19497.1	24023.4	16277.7	12809.2	14340.8	19074.3
	7580.37	11190.4	9161.73	15729.7	18138.1	19378.4	13148	11707.6	11941.1	23620.2	10721.2	14710.8	12987.9	22096.7	20041.6	10990.1	15635.3	13042.8	12362.4	14726.3	10508.9	22647.3	19454.7	25200.4	21785.1	12364.1	16288.8	18167.1	16683.3	15823	23665.4	11563.7	11016.9	14146.2	22592.1	14545.1	26935.4	29791.4	27783.6	21356.3	16197.7	12659.4	10826.3	19501.1	24035.5	16293.9	12809.2	14335.3	19078.7
	7584.03	11202.7	9165.6	15726.7	18132.5	19381	13152.3	11717.9	11959	23619.2	10738.8	14712.5	13003	22101.7	20051.9	11002.3	15649.2	13054.5	12384.2	14742.1	10518.5	22658.9	19456.5	25204.9	21810.4	12377	16284.3	18183.2	16702.3	15842.9	23673.7	11573.4	11014.1	14141.1	22598.3	14560.3	26954.4	29809.6	27813.8	21382.4	16214.9	12674.1	10840	19505.3	24047.8	16310.2	12809.4	14330	19083.2
	7587.75	11215	9169.53	15723.8	18126.9	19383.6	13156.7	11728.1	11977	23618.3	10756.6	14714.3	13018.2	22106.8	20062.1	11014.5	15663.2	13066.3	12406	14757.9	10528.2	22670.6	19458.3	25209.4	21835.8	12389.9	16279.8	18199.3	16721.4	15862.9	23682.1	11583.1	11011.3	14136.2	22604.6	14575.6	26973.5	29827.9	27844	21408.6	16232.1	12688.9	10853.8	19509.5	24060.1	16326.6	12809.6	14324.7	19087.8
	7591.53	11227.4	9173.5	15720.9	18121.3	19386.1	13161.1	11738.4	11995	23617.4	10774.3	14716.2	13033.5	22111.9	20072.4	11026.8	15677.2	13078.2	12427.9	14773.8	10538	22682.3	19460.3	25213.9	21861.3	12402.9	16275.5	18215.6	16740.6	15883	23690.5	11592.8	11008.6	14131.4	22611	14591	26992.6	29846.2	27874.4	21435	16249.4	12703.8	10867.6	19513.9	24072.6	16343.2	12809.8	14319.5	19092.5
	7595.38	11239.8	9177.53	15718.1	18115.6	19388.7	13165.5	11748.8	12013	23616.5	10792.1	14718.2	13048.8	22117	20082.6	11039.1	15691.4	13090	12449.8	14789.7	10547.8	22693.9	19462.4	25218.4	21886.9	12415.9	16271.3	18231.9	16759.9	15903.2	23699.1	11602.7	11006	14126.7	22617.5	14606.5	27011.7	29864.5	27904.9	21461.5	16266.8	12718.8	10881.5	19518.3	24085.2	16359.8	12810.2	14314.5	19097.4
	7599.28	11252.2	9181.62	15715.3	18110	19391.3	13170	11759.2	12031.1	23615.6	10809.9	14720.2	13064.2	22122.1	20092.8	11051.5	15705.6	13101.9	12471.7	14805.8	10557.7	22705.7	19464.5	25222.9	21912.5	12428.9	16267.1	18248.4	16779.3	15923.4	23707.7	11612.6	11003.4	14122.2	22624	14622.1	27030.8	29883	27935.5	21488.2	16284.4	12733.8	10895.4	19522.9	24097.8	16376.6	12810.6	14309.5	19102.3
	7603.24	11264.7	9185.75	15712.6	18104.3	19393.9	13174.5	11769.7	12049.2	23614.7	10827.8	14722.3	13079.7	22127.3	20103	11064	15719.9	13113.8	12493.6	14821.8	10567.6	22717.4	19466.8	25227.3	21938.2	12442	16263.1	18264.9	16798.8	15943.6	23716.4	11622.6	11000.9	14117.7	22630.6	14637.8	27050	29901.5	27966.1	21515	16302	12748.9	10909.4	19527.5	24110.6	16393.5	12811.1	14304.7	19107.4
	7607.27	11277.2	9189.94	15709.9	18098.7	19396.6	13179	11780.3	12067.3	23613.9	10845.8	14724.5	13095.2	22132.5	20113.2	11076.5	15734.3	13125.8	12515.6	14838	10577.6	22729.2	19469.1	25231.8	21963.9	12455.1	16259.2	18281.6	16818.4	15964	23725.3	11632.6	10998.5	14113.4	22637.4	14653.6	27069.2	29920	27996.9	21541.9	16319.7	12764.1	10923.4	19532.3	24123.4	16410.5	12811.6	14300	19112.6
	7611.35	11289.7	9194.18	15707.3	18093	19399.2	13183.6	11790.9	12085.5	23613	10863.7	14726.7	13110.9	22137.7	20123.4	11089	15748.8	13137.8	12537.6	14854.2	10587.7	22741	19471.6	25236.3	21989.8	12468.3	16255.4	18298.3	16838	15984.4	23734.2	11642.8	10996.1	14109.2	22644.2	14669.5	27088.4	29938.6	28027.7	21569	16337.5	12779.4	10937.5	19537.2	24136.4	16427.6	12812.2	14295.3	19118
	7615.49	11302.3	9198.47	15704.7	18087.3	19401.8	13188.2	11801.5	12103.7	23612.2	10881.8	14729.1	13126.5	22142.9	20133.6	11101.6	15763.3	13149.7	12559.7	14870.4	10597.8	22752.8	19474.2	25240.8	22015.6	12481.5	16251.6	18315.1	16857.8	16004.8	23743.1	11653	10993.9	14105	22651.1	14685.5	27107.6	29957.3	28058.7	21596.1	16355.4	12794.7	10951.7	19542.2	24149.5	16444.8	12812.9	14290.8	19123.4
	7619.7	11315	9202.82	15702.2	18081.6	19404.5	13192.9	11812.2	12121.9	23611.4	10899.8	14731.4	13142.3	22148.1	20143.7	11114.3	15777.9	13161.8	12581.8	14886.7	10608	22764.7	19476.9	25245.3	22041.6	12494.7	16248	18332	16877.7	16025.4	23752.2	11663.3	10991.7	14101	22658.1	14701.5	27126.9	29976	28089.7	21623.5	16373.4	12810.1	10965.9	19547.2	24162.6	16462.1	12813.7	14286.4	19129
	7623.96	11327.6	9207.21	15699.8	18075.9	19407.1	13197.5	11823	12140.1	23610.6	10918	14733.9	13158.1	22153.4	20153.9	11127.1	15792.6	13173.8	12603.9	14903.1	10618.2	22776.6	19479.6	25249.7	22067.6	12508	16244.5	18349	16897.7	16046	23761.4	11673.6	10989.5	14097.2	22665.2	14717.7	27146.1	29994.7	28120.8	21650.9	16391.5	12825.6	10980.1	19552.4	24175.9	16479.5	12814.5	14282.1	19134.6
	7628.29	11340.3	9211.66	15697.4	18070.2	19409.8	13202.3	11833.8	12158.4	23609.8	10936.1	14736.4	13174	22158.7	20164	11139.8	15807.4	13185.9	12626	14919.5	10628.5	22788.5	19482.5	25254.2	22093.6	12521.4	16241.1	18366	16917.8	16066.6	23770.6	11684	10987.5	14093.4	22672.4	14734	27165.4	30013.5	28152	21678.5	16409.7	12841.2	10994.4	19557.7	24189.3	16497	12815.4	14277.9	19140.4
	7632.67	11353.1	9216.16	15695	18064.5	19412.5	13207	11844.6	12176.7	23609.1	10954.3	14739.1	13189.9	22164	20174.1	11152.7	15822.3	13198	12648.1	14936	10638.8	22800.4	19485.5	25258.7	22119.8	12534.7	16237.7	18383.2	16937.9	16087.4	23779.9	11694.5	10985.5	14089.8	22679.6	14750.3	27184.7	30032.4	28183.3	21706.2	16428	12856.8	11008.8	19563.2	24202.8	16514.7	12816.4	14273.8	19146.3
	7637.12	11365.9	9220.72	15692.7	18058.8	19415.2	13211.8	11855.5	12195.1	23608.3	10972.6	14741.7	13206	22169.3	20184.2	11165.6	15837.2	13210.1	12670.3	14952.6	10649.3	22812.4	19488.6	25263.2	22146	12548.1	16234.5	18400.5	16958.2	16108.1	23789.3	11705.1	10983.5	14086.2	22687	14766.8	27204.1	30051.3	28214.7	21734.1	16446.5	12872.5	11023.2	19568.7	24216.3	16532.4	12817.5	14269.8	19152.4
	7641.62	11378.7	9225.32	15690.5	18053.1	19417.9	13216.6	11866.5	12213.5	23607.6	10990.9	14744.5	13222.1	22174.7	20194.3	11178.5	15852.2	13222.3	12692.5	14969.2	10659.7	22824.4	19491.8	25267.6	22172.2	12561.6	16231.4	18417.8	16978.6	16129	23798.8	11715.7	10981.7	14082.8	22694.4	14783.3	27223.5	30070.3	28246.2	21762.1	16465	12888.3	11037.6	19574.3	24230	16550.3	12818.6	14265.9	19158.5
	7646.19	11391.5	9229.98	15688.3	18047.3	19420.6	13221.5	11877.5	12231.9	23606.9	11009.3	14747.3	13238.2	22180	20204.3	11191.6	15867.3	13234.5	12714.8	14985.9	10670.3	22836.4	19495.1	25272.1	22198.6	12575.1	16228.4	18435.2	16999	16149.9	23808.4	11726.4	10979.9	14079.5	22701.9	14800	27242.8	30089.3	28277.8	21790.2	16483.5	12904.1	11052.1	19580	24243.8	16568.2	12819.8	14262.2	19164.8
	7650.82	11404.4	9234.69	15686.2	18041.6	19423.3	13226.4	11888.6	12250.3	23606.2	11027.6	14750.2	13254.4	22185.4	20214.4	11204.6	15882.5	13246.7	12737.1	15002.6	10680.9	22848.4	19498.5	25276.6	22224.9	12588.6	16225.5	18452.8	17019.6	16170.9	23818.1	11737.2	10978.2	14076.3	22709.6	14816.7	27262.3	30108.4	28309.4	21818.4	16502.2	12920	11066.7	19585.9	24257.7	16586.3	12821	14258.5	19171.1
	7655.5	11417.4	9239.46	15684.1	18035.9	19426.1	13231.3	11899.7	12268.8	23605.5	11046.1	14753.2	13270.7	22190.8	20224.4	11217.8	15897.7	13258.9	12759.3	15019.4	10691.5	22860.5	19502	25281.1	22251.4	12602.2	16222.6	18470.4	17040.2	16191.9	23827.8	11748.1	10976.6	14073.2	22717.3	14833.5	27281.7	30127.6	28341.2	21846.8	16521	12936	11081.3	19591.8	24271.7	16604.5	12822.4	14254.9	19177.6
	7660.25	11430.4	9244.27	15682.1	18030.1	19428.8	13236.3	11910.9	12287.3	23604.8	11064.6	14756.2	13287.1	22196.2	20234.4	11230.9	15913	13271.2	12781.7	15036.2	10702.3	22872.6	19505.6	25285.5	22277.9	12615.8	16219.9	18488.1	17060.9	16213	23837.7	11759	10975	14070.3	22725.1	14850.4	27301.1	30146.8	28373	21875.3	16539.9	12952.1	11096	19597.9	24285.8	16622.8	12823.8	14251.5	19184.2
	7665.06	11443.4	9249.14	15680.1	18024.4	19431.6	13241.3	11922.1	12305.8	23604.1	11083.1	14759.3	13303.5	22201.7	20244.4	11244.2	15928.4	13283.5	12804	15053.1	10713	22884.7	19509.3	25290	22304.5	12629.4	16217.3	18505.9	17081.8	16234.2	23847.6	11770	10973.5	14067.4	22732.9	14867.4	27320.6	30166	28404.9	21903.9	16558.9	12968.2	11110.7	19604	24300	16641.2	12825.3	14248.2	19191
	7669.92	11456.5	9254.06	15678.2	18018.6	19434.3	13246.3	11933.4	12324.4	23603.5	11101.7	14762.5	13320	22207.1	20254.4	11257.5	15943.9	13295.8	12826.4	15070.1	10723.9	22896.9	19513.1	25294.5	22331.1	12643.1	16214.8	18523.8	17102.7	16255.5	23857.6	11781	10972.1	14064.7	22740.9	14884.5	27340.1	30185.3	28436.9	21932.7	16578	12984.4	11125.5	19610.3	24314.3	16659.7	12826.8	14244.9	19197.8
	7674.85	11469.6	9259.04	15676.3	18012.8	19437.1	13251.4	11944.7	12343	23602.8	11120.3	14765.8	13336.6	22212.6	20264.4	11270.8	15959.5	13308.2	12848.8	15087.1	10734.8	22909.1	19517	25299	22357.8	12656.9	16212.4	18541.8	17123.7	16276.8	23867.7	11792.2	10970.7	14062.1	22749	14901.7	27359.7	30204.6	28469	21961.6	16597.2	13000.6	11140.3	19616.7	24328.7	16678.3	12828.5	14241.8	19204.8
	7679.84	11482.7	9264.06	15674.5	18007.1	19439.9	13256.5	11956.1	12361.6	23602.2	11138.9	14769.1	13353.2	22218.1	20274.4	11284.2	15975.1	13320.6	12871.2	15104.2	10745.7	22921.3	19521	25303.5	22384.5	12670.6	16210.1	18559.8	17144.9	16298.1	23877.9	11803.4	10969.5	14059.6	22757.1	14919	27379.2	30224	28501.2	21990.6	16616.5	13017	11155.2	19623.2	24343.1	16697	12830.2	14238.8	19211.9
	7684.89	11495.9	9269.14	15672.7	18001.3	19442.7	13261.7	11967.5	12380.3	23601.6	11157.7	14772.5	13369.9	22223.7	20284.3	11297.7	15990.8	13333	12893.7	15121.4	10756.7	22933.5	19525.1	25307.9	22411.3	12684.4	16207.9	18578	17166.1	16319.5	23888.2	11814.7	10968.2	14057.2	22765.4	14936.4	27398.8	30243.5	28533.5	22019.8	16635.8	13033.4	11170.1	19629.8	24357.7	16715.9	12831.9	14235.9	19219.1
	7690	11509.1	9274.28	15671	17995.5	19445.5	13266.9	11979	12399	23601	11176.4	14776	13386.7	22229.2	20294.3	11311.2	16006.6	13345.4	12916.1	15138.6	10767.8	22945.8	19529.3	25312.4	22438.2	12698.3	16205.8	18596.2	17187.4	16341	23898.5	11826	10967.1	14054.9	22773.7	14953.9	27418.4	30263	28565.9	22049.1	16655.3	13049.9	11185.1	19636.5	24372.4	16734.8	12833.8	14233.1	19226.4
	7695.17	11522.4	9279.46	15669.4	17989.8	19448.3	13272.1	11990.5	12417.7	23600.4	11195.2	14779.6	13403.5	22234.8	20304.2	11324.8	16022.5	13357.9	12938.6	15155.8	10779	22958.1	19533.7	25316.9	22465.1	12712.2	16203.8	18614.6	17208.8	16362.6	23908.9	11837.4	10966.1	14052.8	22782.1	14971.4	27438	30282.5	28598.3	22078.5	16674.9	13066.4	11200.1	19643.3	24387.2	16753.8	12835.7	14230.4	19233.8
	7700.4	11535.7	9284.7	15667.8	17984	19451.2	13277.3	12002.1	12436.4	23599.9	11214	14783.2	13420.4	22240.4	20314.1	11338.4	16038.4	13370.4	12961.1	15173.1	10790.1	22970.4	19538.1	25321.4	22492.1	12726.1	16201.9	18633	17230.3	16384.2	23919.5	11848.9	10965.1	14050.7	22790.6	14989.1	27457.6	30302.1	28630.9	22108	16694.6	13083	11215.2	19650.2	24402.1	16773	12837.7	14227.8	19241.4
	7705.69	11549	9289.99	15666.2	17978.2	19454	13282.6	12013.8	12455.2	23599.3	11232.9	14786.9	13437.4	22246	20324	11352.1	16054.4	13382.9	12983.7	15190.5	10801.4	22982.8	19542.6	25325.9	22519.2	12740.1	16200.1	18651.5	17251.9	16405.9	23930.1	11860.5	10964.1	14048.8	22799.2	15006.8	27477.3	30321.8	28663.5	22137.7	16714.3	13099.7	11230.3	19657.2	24417.1	16792.2	12839.8	14225.4	19249
	7711.04	11562.4	9295.34	15664.7	17972.4	19456.9	13287.9	12025.4	12473.9	23598.8	11251.8	14790.7	13454.4	22251.6	20333.9	11365.8	16070.5	13395.4	13006.3	15208	10812.7	22995.1	19547.2	25330.4	22546.3	12754.1	16198.4	18670.1	17273.6	16427.6	23940.8	11872.1	10963.3	14047	22807.9	15024.7	27496.9	30341.5	28696.2	22167.5	16734.2	13116.5	11245.5	19664.3	24432.2	16811.6	12842	14223	19256.8
	7716.45	11575.9	9300.74	15663.3	17966.6	19459.8	13293.3	12037.2	12492.8	23598.3	11270.8	14794.5	13471.5	22257.2	20343.7	11379.6	16086.7	13408	13028.8	15225.5	10824.1	23007.5	19552	25334.9	22573.4	12768.1	16196.8	18688.8	17295.4	16449.4	23951.6	11883.8	10962.5	14045.3	22816.7	15042.6	27516.6	30361.2	28729	22197.4	16754.1	13133.3	11260.8	19671.6	24447.4	16831.1	12844.2	14220.8	19264.7
	7721.92	11589.3	9306.19	15661.9	17960.8	19462.6	13298.7	12049	12511.6	23597.8	11289.8	14798.4	13488.7	22262.9	20353.6	11393.5	16102.9	13420.6	13051.5	15243	10835.5	23020	19556.8	25339.4	22600.6	12782.2	16195.3	18707.6	17317.2	16471.3	23962.4	11895.6	10961.8	14043.8	22825.5	15060.6	27536.4	30381	28761.9	22227.5	16774.2	13150.2	11276	19678.9	24462.7	16850.6	12846.5	14218.6	19272.7
	7727.45	11602.8	9311.69	15660.6	17955	19465.5	13304.1	12060.8	12530.5	23597.3	11308.9	14802.4	13505.9	22268.6	20363.4	11407.4	16119.3	13433.2	13074.1	15260.6	10847	23032.4	19561.7	25343.9	22627.9	12796.3	16193.9	18726.5	17339.2	16493.2	23973.4	11907.4	10961.2	14042.3	22834.5	15078.7	27556.1	30400.9	28794.8	22257.7	16794.3	13167.2	11291.4	19686.4	24478.1	16870.3	12848.9	14216.6	19280.9
	7733.04	11616.4	9317.25	15659.3	17949.2	19468.5	13309.6	12072.7	12549.4	23596.8	11328	14806.5	13523.2	22274.3	20373.2	11421.3	16135.7	13445.9	13096.7	15278.3	10858.5	23044.9	19566.8	25348.5	22655.2	12810.5	16192.6	18745.5	17361.3	16515.2	23984.4	11919.3	10960.7	14041	22843.5	15096.9	27575.9	30420.8	28827.9	22288	16814.6	13184.2	11306.8	19694	24493.6	16890.1	12851.3	14214.7	19289.1
	7738.7	11630	9322.86	15658	17943.4	19471.4	13315.1	12084.6	12568.3	23596.3	11347.1	14810.6	13540.6	22280	20383.1	11435.3	16152.1	13458.6	13119.4	15296.1	10870.1	23057.5	19571.9	25353	22682.6	12824.7	16191.4	18764.5	17383.4	16537.3	23995.5	11931.3	10960.2	14039.7	22852.7	15115.2	27595.7	30440.7	28861	22318.5	16834.9	13201.3	11322.2	19701.6	24509.3	16910	12853.9	14212.9	19297.5
	7744.41	11643.7	9328.52	15656.9	17937.6	19474.3	13320.6	12096.6	12587.2	23595.8	11366.3	14814.8	13558	22285.8	20392.8	11449.4	16168.7	13471.3	13142.1	15313.9	10881.8	23070	19577.2	25357.5	22710.1	12838.9	16190.3	18783.7	17405.7	16559.4	24006.7	11943.3	10959.8	14038.6	22861.9	15133.6	27615.5	30460.7	28894.2	22349	16855.4	13218.5	11337.7	19709.4	24525	16930	12856.5	14211.2	19306
	7750.18	11657.3	9334.24	15655.7	17931.8	19477.3	13326.2	12108.7	12606.2	23595.4	11385.5	14819.1	13575.5	22291.5	20402.6	11463.5	16185.3	13484	13164.8	15331.7	10893.5	23082.6	19582.5	25362.1	22737.6	12853.2	16189.3	18802.9	17428	16581.6	24018	11955.5	10959.5	14037.6	22871.2	15152.1	27635.3	30480.8	28927.5	22379.7	16875.9	13235.8	11353.2	19717.3	24540.8	16950.1	12859.2	14209.6	19314.6
	7756.02	11671.1	9340.01	15654.6	17926	19480.2	13331.8	12120.8	12625.2	23595	11404.8	14823.4	13593.1	22297.3	20412.4	11477.7	16202	13496.8	13187.6	15349.6	10905.3	23095.2	19588	25366.6	22765.1	12867.5	16188.5	18822.2	17450.4	16603.9	24029.4	11967.7	10959.2	14036.7	22880.6	15170.6	27655.2	30500.9	28960.9	22410.6	16896.6	13253.1	11368.8	19725.3	24556.7	16970.3	12862	14208.2	19323.3
	7761.91	11684.8	9345.84	15653.6	17920.2	19483.2	13337.4	12132.9	12644.2	23594.6	11424.1	14827.8	13610.7	22303.1	20422.1	11491.9	16218.8	13509.6	13210.3	15367.6	10917.2	23107.8	19593.6	25371.1	22792.8	12881.9	16187.7	18841.6	17473	16626.2	24040.9	11979.9	10959	14036	22890.1	15189.3	27675	30521	28994.4	22441.5	16917.3	13270.4	11384.4	19733.4	24572.7	16990.6	12864.8	14206.8	19332.1
	7767.87	11698.6	9351.71	15652.6	17914.4	19486.2	13343.1	12145.1	12663.3	23594.1	11443.5	14832.3	13628.4	22308.9	20431.9	11506.2	16235.6	13522.4	13233.1	15385.6	10929.1	23120.5	19599.2	25375.7	22820.4	12896.3	16187	18861.1	17495.6	16648.6	24052.4	11992.2	10958.9	14035.3	22899.7	15208	27694.9	30541.2	29027.9	22472.6	16938.1	13287.9	11400.1	19741.6	24588.8	17011	12867.7	14205.5	19341.1
	7773.88	11712.5	9357.65	15651.7	17908.6	19489.2	13348.8	12157.4	12682.3	23593.8	11462.9	14836.9	13646.2	22314.8	20441.6	11520.5	16252.6	13535.3	13255.9	15403.7	10941	23133.2	19605	25380.3	22848.1	12910.7	16186.4	18880.7	17518.3	16671	24064.1	12004.6	10958.9	14034.8	22909.3	15226.8	27714.9	30561.4	29061.5	22503.8	16959	13305.4	11415.8	19750	24605	17031.5	12870.7	14204.4	19350.2
	7779.96	11726.4	9363.63	15650.8	17902.8	19492.2	13354.6	12169.6	12701.4	23593.4	11482.3	14841.5	13664	22320.6	20451.3	11534.9	16269.6	13548.2	13278.7	15421.9	10953	23145.9	19610.9	25384.8	22875.9	12925.2	16186	18900.4	17541.1	16693.5	24075.8	12017.1	10958.9	14034.4	22919.1	15245.8	27734.8	30581.7	29095.2	22535.2	16980.1	13323	11431.6	19758.4	24621.3	17052.1	12873.8	14203.4	19359.3
	7786.1	11740.3	9369.67	15650	17897	19495.2	13360.3	12182	12720.6	23593	11501.8	14846.2	13681.9	22326.5	20461	11549.4	16286.6	13561.1	13301.6	15440.1	10965.1	23158.7	19616.9	25389.4	22903.8	12939.7	16185.6	18920.1	17564	16716.1	24087.6	12029.6	10959	14034.1	22929	15264.8	27754.8	30602	29129	22566.6	17001.2	13340.6	11447.4	19767	24637.7	17072.8	12877	14202.5	19368.7
	7792.3	11754.3	9375.76	15649.3	17891.2	19498.3	13366.1	12194.4	12739.7	23592.7	11521.3	14851	13699.8	22332.4	20470.7	11563.9	16303.8	13574	13324.4	15458.4	10977.2	23171.4	19623	25394	22931.6	12954.3	16185.4	18940	17587	16738.7	24099.5	12042.2	10959.2	14033.9	22938.9	15283.9	27774.7	30622.4	29162.9	22598.2	17022.4	13358.4	11463.3	19775.6	24654.2	17093.7	12880.2	14201.7	19378.1
	7798.56	11768.4	9381.91	15648.5	17885.4	19501.3	13372	12206.8	12758.9	23592.3	11540.9	14855.9	13717.9	22338.3	20480.3	11578.4	16321	13587	13347.3	15476.7	10989.4	23184.2	19629.1	25398.6	22959.6	12968.9	16185.2	18959.9	17610.1	16761.4	24111.5	12054.9	10959.5	14033.9	22948.9	15303.1	27794.7	30642.8	29196.8	22629.9	17043.7	13376.1	11479.2	19784.4	24670.8	17114.6	12883.5	14201	19387.6
	7804.88	11782.4	9388.11	15647.9	17879.6	19504.4	13377.9	12219.3	12778	23592	11560.5	14860.8	13736	22344.2	20490	11593	16338.3	13600	13370.2	15495.1	11001.7	23197.1	19635.4	25403.2	22987.6	12983.5	16185.1	18980	17633.3	16784.1	24123.5	12067.7	10959.8	14033.9	22959.1	15322.3	27814.8	30663.3	29230.8	22661.8	17065.1	13394	11495.2	19793.3	24687.5	17135.6	12886.9	14200.4	19397.3
	7811.26	11796.6	9394.36	15647.3	17873.8	19507.5	13383.8	12231.8	12797.3	23591.7	11580.1	14865.8	13754.1	22350.2	20499.6	11607.7	16355.7	13613	13393.1	15513.5	11014	23209.9	19641.8	25407.8	23015.6	12998.1	16185.2	19000.1	17656.5	16806.9	24135.7	12080.5	10960.3	14034.1	22969.3	15341.7	27834.8	30683.8	29264.9	22693.7	17086.6	13411.9	11511.2	19802.3	24704.3	17156.8	12890.4	14200	19407
	7817.7	11810.7	9400.67	15646.7	17868	19510.6	13389.7	12244.4	12816.5	23591.4	11599.8	14870.9	13772.3	22356.2	20509.2	11622.4	16373.1	13626.1	13416	15532.1	11026.3	23222.8	19648.3	25412.5	23043.7	13012.8	16185.4	19020.3	17679.9	16829.8	24147.9	12093.4	10960.8	14034.4	22979.6	15361.1	27854.9	30704.3	29299.1	22725.8	17108.2	13429.9	11527.3	19811.4	24721.2	17178	12894	14199.6	19416.9
	7824.2	11824.9	9407.03	15646.2	17862.2	19513.7	13395.7	12257.1	12835.7	23591.1	11619.6	14876	13790.6	22362.2	20518.8	11637.1	16390.6	13639.2	13438.9	15550.6	11038.8	23235.8	19654.9	25417.1	23071.8	13027.6	16185.6	19040.6	17703.3	16852.8	24160.2	12106.3	10961.3	14034.8	22990	15380.7	27875	30724.9	29333.4	22758	17129.9	13447.9	11543.4	19820.6	24738.2	17199.3	12897.6	14199.4	19426.9
	7830.77	11839.2	9413.45	15645.7	17856.4	19516.8	13401.7	12269.8	12855	23590.8	11639.3	14881.2	13809	22368.2	20528.4	11652	16408.2	13652.3	13461.9	15569.2	11051.2	23248.7	19661.6	25421.7	23100	13042.3	16186	19061	17726.9	16875.8	24172.7	12119.3	10962	14035.3	23000.4	15400.3	27895.1	30745.6	29367.7	22790.4	17151.7	13466.1	11559.5	19829.9	24755.3	17220.8	12901.4	14199.3	19437.1
	7837.39	11853.5	9419.92	15645.3	17850.6	19520	13407.8	12282.5	12874.3	23590.5	11659.2	14886.5	13827.4	22374.2	20537.9	11666.8	16425.9	13665.4	13484.9	15587.9	11063.8	23261.7	19668.5	25426.4	23128.3	13057.2	16186.5	19081.4	17750.5	16898.8	24185.1	12132.4	10962.7	14036	23011	15420	27915.2	30766.3	29402.1	22822.9	17173.5	13484.2	11575.7	19839.3	24772.5	17242.3	12905.2	14199.3	19447.3
	7844.08	11867.8	9426.44	15645	17844.8	19523.1	13413.9	12295.3	12893.6	23590.3	11679	14891.9	13845.9	22380.2	20547.5	11681.7	16443.7	13678.6	13507.8	15606.7	11076.4	23274.7	19675.4	25431.1	23156.6	13072	16187	19102	17774.2	16921.9	24197.7	12145.6	10963.5	14036.7	23021.7	15439.8	27935.3	30787	29436.6	22855.4	17195.5	13502.5	11592	19848.8	24789.8	17264	12909	14199.4	19457.6
	7850.82	11882.2	9433.02	15644.6	17839	19526.3	13420	12308.1	12913	23590.1	11698.9	14897.3	13864.4	22386.3	20557	11696.7	16461.5	13691.8	13530.8	15625.5	11089	23287.8	19682.4	25435.7	23184.9	13086.9	16187.7	19122.7	17798	16945.1	24210.4	12158.8	10964.4	14037.6	23032.4	15459.7	27955.5	30807.8	29471.2	22888.2	17217.6	13520.8	11608.3	19858.5	24807.2	17285.7	12913	14199.6	19468.1
	7857.63	11896.7	9439.65	15644.4	17833.2	19529.5	13426.2	12321	12932.3	23589.8	11718.8	14902.9	13883	22392.4	20566.6	11711.7	16479.4	13705.1	13553.9	15644.3	11101.7	23300.8	19689.5	25440.4	23213.3	13101.8	16188.5	19143.4	17821.9	16968.4	24223.1	12172.1	10965.3	14038.6	23043.3	15479.7	27975.7	30828.6	29505.8	22921	17239.8	13539.2	11624.6	19868.3	24824.7	17307.6	12917.1	14199.9	19478.7
	7864.5	11911.1	9446.34	15644.2	17827.4	19532.7	13432.4	12333.9	12951.7	23589.6	11738.8	14908.4	13901.7	22398.5	20576.1	11726.8	16497.3	13718.3	13576.9	15663.3	11114.5	23313.9	19696.8	25445.1	23241.8	13116.8	16189.4	19164.2	17845.9	16991.7	24236	12185.4	10966.3	14039.7	23054.2	15499.8	27995.9	30849.5	29540.6	22954	17262	13557.6	11641	19878.1	24842.3	17329.5	12921.2	14200.4	19489.4
	7871.43	11925.7	9453.08	15644	17821.6	19535.9	13438.6	12346.9	12971.1	23589.4	11758.8	14914.1	13920.4	22404.6	20585.6	11741.9	16515.4	13731.6	13599.9	15682.3	11127.3	23327.1	19704.1	25449.8	23270.3	13131.8	16190.4	19185.1	17870	17015.1	24248.9	12198.9	10967.5	14041	23065.2	15519.9	28016.1	30870.4	29575.4	22987.1	17284.4	13576.1	11657.4	19888.1	24860	17351.6	12925.4	14201	19500.2
	7878.42	11940.2	9459.88	15643.9	17815.8	19539.1	13444.9	12359.9	12990.5	23589.2	11778.9	14919.8	13939.2	22410.8	20595	11757.1	16533.5	13744.9	13623	15701.3	11140.2	23340.2	19711.6	25454.6	23298.8	13146.8	16191.5	19206.1	17894.2	17038.5	24261.9	12212.4	10968.6	14042.3	23076.4	15540.2	28036.4	30891.3	29610.2	23020.3	17306.8	13594.7	11673.9	19898.2	24877.8	17373.7	12929.7	14201.6	19511.2
	7885.48	11954.8	9466.73	15643.9	17810.1	19542.4	13451.2	12373	13009.9	23589	11799	14925.6	13958.1	22416.9	20604.5	11772.4	16551.7	13758.3	13646	15720.4	11153.1	23353.4	19719.1	25459.3	23327.4	13161.9	16192.7	19227.2	17918.5	17062	24275	12225.9	10969.9	14043.8	23087.6	15560.5	28056.7	30912.3	29645.2	23053.6	17329.4	13613.3	11690.5	19908.4	24895.7	17396	12934.1	14202.5	19522.2
	7892.59	11969.5	9473.64	15643.9	17804.3	19545.6	13457.5	12386.1	13029.4	23588.9	11819.1	14931.5	13977	22423.1	20613.9	11787.6	16569.9	13771.7	13669.1	15739.6	11166.1	23366.6	19726.8	25464.1	23356.1	13177	16194	19248.4	17942.8	17085.5	24288.2	12239.6	10971.2	14045.4	23098.9	15580.9	28076.9	30933.3	29680.2	23087.1	17352	13632	11707	19918.7	24913.7	17418.3	12938.6	14203.4	19533.4
	7899.77	11984.2	9480.6	15643.9	17798.5	19548.9	13463.8	12399.2	13048.9	23588.7	11839.3	14937.4	13996	22429.3	20623.4	11803	16588.2	13785.1	13692.2	15758.8	11179.2	23379.9	19734.5	25468.8	23384.8	13192.1	16195.4	19269.7	17967.3	17109.2	24301.4	12253.3	10972.6	14047.1	23110.3	15601.4	28097.3	30954.4	29715.3	23120.6	17374.8	13650.8	11723.6	19929.1	24931.8	17440.8	12943.1	14204.4	19544.7
	7907	11999	9487.61	15644	17792.8	19552.2	13470.2	12412.4	13068.4	23588.6	11859.5	14943.5	14015.1	22435.5	20632.8	11818.4	16606.6	13798.5	13715.3	15778.1	11192.3	23393.2	19742.4	25473.6	23413.5	13207.3	16196.9	19291	17991.8	17132.8	24314.8	12267	10974.1	14048.9	23121.7	15622	28117.6	30975.5	29750.5	23154.3	17397.6	13669.6	11740.3	19939.7	24950	17463.3	12947.8	14205.5	19556.1
	7914.3	12013.8	9494.68	15644.2	17787	19555.5	13476.7	12425.7	13087.9	23588.5	11879.7	14949.6	14034.2	22441.7	20642.2	11833.8	16625.1	13812	13738.4	15797.4	11205.5	23406.5	19750.4	25478.4	23442.3	13222.5	16198.5	19312.5	18016.4	17156.6	24328.2	12280.9	10975.7	14050.9	23133.3	15642.7	28137.9	30996.7	29785.7	23188.1	17420.5	13688.5	11757	19950.3	24968.3	17486	12952.5	14206.8	19567.6
	7921.66	12028.6	9501.81	15644.4	17781.3	19558.8	13483.1	12439	13107.4	23588.3	11900	14955.7	14053.4	22448	20651.6	11849.3	16643.7	13825.5	13761.5	15816.8	11218.7	23419.8	19758.4	25483.2	23471.1	13237.8	16200.3	19334	18041.1	17180.4	24341.8	12294.8	10977.3	14052.9	23145	15663.5	28158.3	31017.9	29821	23222.1	17443.5	13707.5	11773.8	19961.1	24986.7	17508.8	12957.3	14208.2	19579.3
	7929.08	12043.5	9508.98	15644.6	17775.5	19562.2	13489.6	12452.4	13126.9	23588.2	11920.3	14962	14072.7	22454.2	20660.9	11864.8	16662.3	13839	13784.7	15836.2	11232	23433.2	19766.6	25488	23500	13253.1	16202.1	19355.6	18065.9	17204.3	24355.4	12308.8	10979.1	14055.1	23156.7	15684.3	28178.7	31039.1	29856.4	23256.2	17466.6	13726.5	11790.6	19972	25005.2	17531.6	12962.2	14209.7	19591.1
	7936.56	12058.5	9516.22	15644.9	17769.8	19565.5	13496.2	12465.7	13146.5	23588.1	11940.7	14968.3	14092	22460.5	20670.3	11880.4	16681	13852.5	13807.8	15855.8	11245.3	23446.6	19774.9	25492.9	23528.9	13268.4	16204	19377.3	18090.8	17228.2	24369.1	12322.8	10980.9	14057.4	23168.6	15705.2	28199.1	31060.4	29891.9	23290.3	17489.9	13745.6	11807.4	19983	25023.8	17554.6	12967.2	14211.3	19602.9
	7944.1	12073.5	9523.5	15645.3	17764.1	19568.9	13502.7	12479.2	13166.1	23588	11961.1	14974.7	14111.3	22466.8	20679.6	11896.1	16699.7	13866.1	13831	15875.3	11258.7	23460	19783.3	25497.7	23557.9	13283.7	16206.1	19399.1	18115.8	17252.2	24382.8	12336.9	10982.7	14059.8	23180.5	15726.3	28219.6	31081.7	29927.4	23324.6	17513.2	13764.7	11824.3	19994.1	25042.5	17577.6	12972.2	14213	19614.9
	7951.71	12088.5	9530.84	15645.7	17758.3	19572.3	13509.3	12492.7	13185.7	23588	11981.5	14981.1	14130.8	22473.1	20688.9	11911.7	16718.6	13879.7	13854.1	15895	11272.1	23473.5	19791.8	25502.6	23586.9	13299.1	16208.2	19421	18140.9	17276.2	24396.7	12351.1	10984.7	14062.4	23192.6	15747.4	28240	31103.1	29963	23359.1	17536.5	13783.9	11841.2	20005.3	25061.3	17600.8	12977.4	14214.9	19627
	7959.37	12103.6	9538.24	15646.1	17752.6	19575.7	13516	12506.2	13205.3	23587.9	12002	14987.6	14150.3	22479.5	20698.3	11927.5	16737.5	13893.4	13877.3	15914.6	11285.6	23487	19800.4	25507.5	23616	13314.6	16210.5	19442.9	18166	17300.3	24410.6	12365.3	10986.7	14065	23204.7	15768.6	28260.5	31124.5	29998.7	23393.6	17560	13803.2	11858.2	20016.6	25080.1	17624	12982.6	14216.8	19639.3
	7967.09	12118.7	9545.69	15646.6	17746.9	19579.1	13522.6	12519.8	13224.9	23587.9	12022.5	14994.2	14169.8	22485.8	20707.5	11943.3	16756.4	13907	13900.5	15934.4	11299.2	23500.5	19809.1	25512.4	23645.1	13330	16212.8	19465	18191.3	17324.5	24424.7	12379.6	10988.8	14067.8	23216.9	15789.8	28281	31145.9	30034.4	23428.3	17583.6	13822.5	11875.2	20028	25099.1	17647.3	12987.9	14218.9	19651.6
	7974.88	12133.9	9553.19	15647.2	17741.2	19582.6	13529.3	12533.4	13244.5	23587.8	12043.1	15000.9	14189.5	22492.2	20716.8	11959.1	16775.5	13920.7	13923.7	15954.2	11312.8	23514.1	19817.9	25517.3	23674.3	13345.5	16215.3	19487.1	18216.6	17348.7	24438.8	12394	10991	14070.7	23229.2	15811.2	28301.5	31167.4	30070.2	23463	17607.3	13841.9	11892.2	20039.5	25118.2	17670.8	12993.3	14221.1	19664.1
	7982.72	12149.1	9560.74	15647.8	17735.5	19586	13536	12547.1	13264.2	23587.8	12063.7	15007.7	14209.1	22498.6	20726.1	11975	16794.6	13934.4	13946.9	15974.1	11326.5	23527.7	19826.8	25522.2	23703.5	13361	16217.8	19509.3	18242	17373	24453	12408.4	10993.3	14073.7	23241.6	15832.6	28322	31188.9	30106.1	23497.9	17631	13861.4	11909.3	20051.2	25137.4	17694.3	12998.8	14223.4	19676.7
	7990.63	12164.4	9568.35	15648.4	17729.8	19589.5	13542.8	12560.8	13283.8	23587.8	12084.3	15014.5	14228.9	22505	20735.3	11990.9	16813.8	13948.2	13970.1	15994	11340.2	23541.3	19835.8	25527.2	23732.7	13376.6	16220.5	19531.6	18267.5	17397.3	24467.3	12422.9	10995.6	14076.8	23254.1	15854.1	28342.6	31210.5	30142.1	23532.9	17654.9	13880.9	11926.5	20063	25156.6	17717.9	13004.3	14225.8	19689.4
	7998.59	12179.7	9576.02	15649.1	17724.1	19593	13549.6	12574.5	13303.5	23587.8	12104.9	15021.4	14248.7	22511.4	20744.6	12006.9	16833.1	13962	13993.3	16014	11354	23554.9	19845	25532.2	23762	13392.2	16223.3	19554	18293.1	17421.7	24481.6	12437.5	10998.1	14080	23266.6	15875.7	28363.2	31232.1	30178.1	23568.1	17678.8	13900.5	11943.7	20074.8	25176	17741.7	13010	14228.4	19702.2
	8006.62	12195.1	9583.73	15649.9	17718.4	19596.5	13556.4	12588.3	13323.2	23587.8	12125.6	15028.3	14268.6	22517.8	20753.8	12023	16852.4	13975.8	14016.5	16034	11367.8	23568.6	19854.2	25537.1	23791.3	13407.8	16226.2	19576.5	18318.8	17446.2	24496.1	12452.1	11000.6	14083.4	23279.3	15897.4	28383.8	31253.7	30214.2	23603.3	17702.9	13920.1	11960.9	20086.8	25195.4	17765.5	13015.7	14231	19715.1
	8014.7	12210.5	9591.51	15650.7	17712.7	19600	13563.3	12602.2	13342.9	23587.8	12146.4	15035.4	14288.5	22524.3	20763	12039.1	16871.8	13989.6	14039.7	16054.1	11381.7	23582.3	19863.5	25542.2	23820.7	13423.5	16229.1	19599	18344.5	17470.7	24510.6	12466.8	11003.1	14086.9	23292.1	15919.2	28404.4	31275.4	30250.3	23638.7	17727	13939.8	11978.1	20098.9	25215	17789.4	13021.5	14233.8	19728.2
	8022.85	12226	9599.33	15651.5	17707.1	19603.5	13570.1	12616	13362.6	23587.8	12167.1	15042.5	14308.5	22530.8	20772.2	12055.2	16891.3	14003.5	14063	16074.2	11395.6	23596.1	19872.9	25547.2	23850.1	13439.2	16232.2	19621.7	18370.4	17495.3	24525.2	12481.6	11005.8	14090.4	23304.9	15941.1	28425.1	31297.1	30286.6	23674.2	17751.2	13959.5	11995.4	20111.1	25234.6	17813.4	13027.4	14236.7	19741.4
	8031.05	12241.5	9607.21	15652.4	17701.4	19607.1	13577.1	12630	13382.3	23587.8	12187.9	15049.6	14328.5	22537.3	20781.3	12071.4	16910.8	14017.4	14086.2	16094.4	11409.6	23609.8	19882.5	25552.2	23879.5	13454.9	16235.4	19644.4	18396.3	17519.9	24539.9	12496.4	11008.5	14094.2	23317.9	15963	28445.7	31318.9	30322.8	23709.7	17775.5	13979.4	12012.8	20123.4	25254.4	17837.5	13033.4	14239.6	19754.7
	8039.32	12257.1	9615.14	15653.4	17695.8	19610.6	13584	12643.9	13402.1	23587.9	12208.8	15056.9	14348.6	22543.8	20790.5	12087.6	16930.4	14031.3	14109.5	16114.7	11423.7	23623.7	19892.1	25557.3	23909	13470.7	16238.7	19667.2	18422.3	17544.6	24554.7	12511.3	11011.3	14098	23330.9	15985	28466.4	31340.7	30359.2	23745.4	17799.9	13999.2	12030.2	20135.9	25274.2	17861.7	13039.4	14242.8	19768.1
	8047.64	12272.7	9623.12	15654.4	17690.1	19614.2	13591	12658	13421.8	23587.9	12229.6	15064.2	14368.8	22550.3	20799.6	12103.9	16950.1	14045.2	14132.7	16135	11437.8	23637.5	19901.8	25562.4	23938.6	13486.5	16242.1	19690.1	18448.4	17569.4	24569.6	12526.2	11014.2	14101.9	23344	16007.1	28487.1	31362.5	30395.6	23781.3	17824.4	14019.2	12047.6	20148.4	25294.2	17886	13045.6	14246	19781.6
	8056.03	12288.3	9631.16	15655.4	17684.5	19617.8	13598	12672	13441.6	23588	12250.5	15071.6	14389	22556.8	20808.8	12120.2	16969.9	14059.2	14156	16155.4	11451.9	23651.4	19911.7	25567.5	23968.2	13502.3	16245.6	19713.1	18474.6	17594.2	24584.5	12541.3	11017.2	14106	23357.2	16029.3	28507.9	31384.3	30432.1	23817.2	17848.9	14039.2	12065.1	20161.1	25314.2	17910.4	13051.8	14249.3	19795.3
	8064.47	12304	9639.25	15656.5	17678.9	19621.4	13605	12686.1	13461.3	23588	12271.5	15079	14409.3	22563.3	20817.9	12136.6	16989.7	14073.2	14179.2	16175.9	11466.2	23665.3	19921.6	25572.6	23997.8	13518.1	16249.2	19736.2	18500.9	17619.1	24599.6	12556.4	11020.2	14110.1	23370.5	16051.5	28528.6	31406.2	30468.7	23853.2	17873.6	14059.2	12082.6	20173.8	25334.3	17934.9	13058.1	14252.8	19809
	8072.98	12319.8	9647.39	15657.7	17673.3	19625.1	13612.1	12700.2	13481.1	23588.1	12292.4	15086.6	14429.6	22569.9	20827	12153	17009.6	14087.2	14202.5	16196.4	11480.4	23679.2	19931.7	25577.8	24027.4	13534	16252.9	19759.3	18527.2	17644	24614.7	12571.5	11023.3	14114.4	23383.9	16073.9	28549.4	31428.2	30505.3	23889.4	17898.3	14079.3	12100.1	20186.7	25354.5	17959.5	13064.5	14256.4	19822.9
	8081.54	12335.6	9655.59	15658.9	17667.7	19628.7	13619.2	12714.4	13500.9	23588.2	12313.4	15094.2	14450	22576.5	20836	12169.5	17029.6	14101.3	14225.8	16216.9	11494.7	23693.2	19941.8	25583	24057.1	13549.9	16256.7	19782.6	18553.7	17669	24629.9	12586.7	11026.5	14118.8	23397.4	16096.3	28570.2	31450.2	30542	23925.7	17923.2	14099.5	12117.7	20199.7	25374.8	17984.1	13071	14260	19836.9
	8090.16	12351.5	9663.83	15660.1	17662.1	19632.4	13626.3	12728.6	13520.7	23588.3	12334.5	15101.8	14470.5	22583.1	20845.1	12186	17049.6	14115.3	14249	16237.5	11509.1	23707.2	19952.1	25588.2	24086.9	13565.9	16260.6	19805.9	18580.2	17694.1	24645.2	12602	11029.8	14123.3	23411	16118.8	28591	31472.2	30578.7	23962	17948.1	14119.8	12135.3	20212.8	25395.2	18008.9	13077.6	14263.8	19851.1
	8098.85	12367.4	9672.13	15661.4	17656.5	19636.1	13633.5	12742.9	13540.5	23588.4	12355.5	15109.6	14491	22589.7	20854.2	12202.6	17069.7	14129.4	14272.3	16258.2	11523.5	23721.2	19962.4	25593.4	24116.7	13581.9	16264.6	19829.3	18606.8	17719.2	24660.5	12617.3	11033.1	14127.9	23424.7	16141.4	28611.9	31494.2	30615.6	23998.5	17973.1	14140	12152.9	20226	25415.7	18033.7	13084.2	14267.8	19865.3
	8107.59	12383.4	9680.49	15662.8	17650.9	19639.8	13640.7	12757.2	13560.3	23588.5	12376.6	15117.4	14511.5	22596.3	20863.2	12219.2	17089.9	14143.6	14295.6	16278.9	11538	23735.3	19972.9	25598.7	24146.5	13597.9	16268.7	19852.8	18633.5	17744.3	24676	12632.7	11036.5	14132.7	23438.4	16164.1	28632.8	31516.3	30652.4	24035.1	17998.2	14160.4	12170.6	20239.3	25436.3	18058.6	13091	14271.8	19879.7
	8116.39	12399.4	9688.9	15664.2	17645.4	19643.5	13647.9	12771.6	13580.1	23588.6	12397.8	15125.3	14532.2	22603	20872.2	12235.8	17110.2	14157.7	14318.9	16299.7	11552.5	23749.4	19983.4	25603.9	24176.3	13613.9	16272.9	19876.3	18660.2	17769.5	24691.5	12648.2	11040	14137.5	23452.3	16186.8	28653.7	31538.4	30689.4	24071.8	18023.4	14180.8	12188.4	20252.8	25457	18083.7	13097.8	14275.9	19894.1
	8125.25	12415.4	9697.35	15665.6	17639.8	19647.2	13655.1	12785.9	13600	23588.8	12418.9	15133.2	14552.9	22609.6	20881.2	12252.5	17130.5	14171.9	14342.2	16320.5	11567.1	23763.5	19994.1	25609.2	24206.2	13630	16277.2	19900	18687.1	17794.8	24707.1	12663.7	11043.6	14142.5	23466.2	16209.6	28674.6	31560.6	30726.4	24108.6	18048.6	14201.3	12206.1	20266.3	25477.8	18108.8	13104.7	14280.2	19908.8
	8134.17	12431.5	9705.87	15667.1	17634.3	19651	13662.4	12800.4	13619.8	23588.9	12440.1	15141.3	14573.6	22616.3	20890.2	12269.3	17150.9	14186.1	14365.4	16341.4	11581.7	23777.7	20004.9	25614.5	24236.2	13646.1	16281.6	19923.7	18714	17820.2	24722.8	12679.3	11047.3	14147.6	23480.2	16232.5	28695.5	31582.7	30763.5	24145.6	18074	14221.8	12223.9	20280	25498.7	18134	13111.7	14284.6	19923.5
	8143.14	12447.7	9714.43	15668.7	17628.7	19654.7	13669.7	12814.8	13639.6	23589.1	12461.4	15149.4	14594.4	22623	20899.2	12286.1	17171.3	14200.4	14388.7	16362.4	11596.4	23791.9	20015.7	25619.9	24266.1	13662.2	16286.1	19947.5	18741	17845.5	24738.6	12695	11051	14152.8	23494.4	16255.5	28716.5	31605	30800.6	24182.6	18099.4	14242.4	12241.8	20293.7	25519.6	18159.3	13118.8	14289.1	19938.3
	8152.18	12463.9	9723.05	15670.2	17623.2	19658.5	13677	12829.3	13659.5	23589.2	12482.6	15157.5	14615.2	22629.7	20908.1	12302.9	17191.8	14214.6	14412	16383.4	11611.1	23806.1	20026.7	25625.2	24296.1	13678.4	16290.8	19971.4	18768.1	17871	24754.5	12710.7	11054.8	14158.1	23508.6	16278.6	28737.5	31627.2	30837.8	24219.7	18124.9	14263	12259.7	20307.6	25540.7	18184.7	13125.9	14293.7	19953.3
	8161.28	12480.2	9731.72	15671.9	17617.7	19662.3	13684.4	12843.9	13679.3	23589.4	12503.9	15165.8	14636.1	22636.4	20917.1	12319.8	17212.4	14228.9	14435.3	16404.5	11625.9	23820.4	20037.8	25630.6	24326.2	13694.5	16295.5	19995.4	18795.2	17896.5	24770.4	12726.5	11058.7	14163.6	23522.9	16301.7	28758.5	31649.5	30875	24257	18150.5	14283.7	12277.6	20321.6	25561.8	18210.1	13133.2	14298.4	19968.4
	8170.43	12496.5	9740.44	15673.6	17612.2	19666.2	13691.8	12858.4	13699.2	23589.5	12525.3	15174.1	14657.1	22643.1	20926	12336.7	17233.1	14243.2	14458.6	16425.6	11640.8	23834.7	20048.9	25636.1	24356.3	13710.8	16300.3	20019.5	18822.5	17922.1	24786.4	12742.3	11062.7	14169.1	23537.3	16324.9	28779.5	31671.8	30912.3	24294.3	18176.2	14304.4	12295.5	20335.7	25583.1	18235.7	13140.5	14303.2	19983.6
	8179.64	12512.9	9749.21	15675.3	17606.7	19670	13699.2	12873.1	13719.1	23589.7	12546.6	15182.4	14678.1	22649.8	20934.9	12353.7	17253.8	14257.6	14481.9	16446.8	11655.7	23849	20060.2	25641.5	24386.4	13727	16305.2	20043.6	18849.8	17947.7	24802.5	12758.2	11066.7	14174.8	23551.8	16348.2	28800.6	31694.2	30949.7	24331.8	18202	14325.3	12313.5	20349.9	25604.4	18261.4	13147.9	14308.2	19998.9
	8188.92	12529.3	9758.03	15677.1	17601.3	19673.9	13706.6	12887.7	13738.9	23589.9	12568	15190.9	14699.2	22656.6	20943.8	12370.7	17274.6	14271.9	14505.2	16468	11670.6	23863.4	20071.6	25647	24416.5	13743.3	16310.2	20067.8	18877.2	17973.3	24818.7	12774.2	11070.8	14180.5	23566.4	16371.6	28821.6	31716.6	30987.2	24369.4	18227.9	14346.1	12331.5	20364.2	25625.8	18287.1	13155.4	14313.3	20014.3
	8198.25	12545.8	9766.91	15678.9	17595.8	19677.7	13714.1	12902.4	13758.8	23590.1	12589.4	15199.4	14720.3	22663.4	20952.7	12387.8	17295.5	14286.3	14528.5	16489.3	11685.6	23877.8	20083	25652.5	24446.7	13759.6	16315.4	20092.2	18904.7	17999.1	24835	12790.2	11075	14186.4	23581	16395	28842.8	31739	31024.6	24407	18253.8	14367	12349.6	20378.7	25647.4	18312.9	13163	14318.5	20029.9
	8207.63	12562.3	9775.84	15680.8	17590.4	19681.6	13721.6	12917.1	13778.7	23590.3	12610.9	15208	14741.5	22670.1	20961.6	12404.9	17316.5	14300.7	14551.7	16510.6	11700.6	23892.3	20094.6	25658	24477	13775.9	16320.6	20116.5	18932.2	18024.8	24851.3	12806.3	11079.3	14192.4	23595.8	16418.5	28863.9	31761.5	31062.2	24444.8	18279.8	14388	12367.7	20393.2	25669	18338.8	13170.6	14323.8	20045.6
	8217.08	12578.9	9784.82	15682.8	17584.9	19685.5	13729.1	12931.9	13798.5	23590.5	12632.3	15216.6	14762.7	22676.9	20970.5	12422	17337.5	14315.2	14575	16532	11715.7	23906.7	20106.3	25663.6	24507.2	13792.2	16325.9	20141	18959.9	18050.7	24867.8	12822.4	11083.6	14198.5	23610.7	16442.1	28885	31784	31099.8	24482.7	18305.9	14409	12385.8	20407.9	25690.7	18364.8	13178.4	14329.2	20061.4
	8226.59	12595.5	9793.85	15684.7	17579.5	19689.4	13736.7	12946.7	13818.4	23590.7	12653.8	15225.4	14784	22683.7	20979.3	12439.2	17358.5	14329.6	14598.3	16553.5	11730.8	23921.2	20118.1	25669.2	24537.5	13808.6	16331.4	20165.6	18987.6	18076.6	24884.3	12838.6	11088.1	14204.8	23625.6	16465.8	28906.2	31806.5	31137.5	24520.7	18332.1	14430.1	12403.9	20422.6	25712.4	18390.9	13186.2	14334.7	20077.3
	8236.15	12612.2	9802.94	15686.8	17574.1	19693.4	13744.2	12961.6	13838.3	23590.9	12675.4	15234.2	14805.3	22690.6	20988.1	12456.5	17379.7	14344.1	14621.6	16575	11746	23935.8	20129.9	25674.8	24567.8	13825	16336.9	20190.2	19015.4	18102.5	24900.9	12854.9	11092.6	14211.1	23640.7	16489.5	28927.4	31829	31175.2	24558.8	18358.4	14451.2	12422.1	20437.5	25734.3	18417	13194.1	14340.3	20093.3
	8245.77	12628.9	9812.07	15688.9	17568.7	19697.4	13751.8	12976.5	13858.2	23591.2	12696.9	15243	14826.7	22697.4	20996.9	12473.7	17400.9	14358.7	14644.8	16596.5	11761.3	23950.4	20141.9	25680.4	24598.2	13841.5	16342.5	20214.9	19043.3	18128.5	24917.5	12871.2	11097.2	14217.6	23655.8	16513.4	28948.6	31851.6	31213	24596.9	18384.7	14472.4	12440.3	20452.5	25756.3	18443.3	13202.1	14346.1	20109.5
	8255.45	12645.7	9821.26	15691	17563.3	19701.3	13759.5	12991.4	13878.1	23591.4	12718.5	15252	14848.2	22704.2	21005.7	12491.1	17422.2	14373.2	14668.1	16618.2	11776.5	23965	20154	25686.1	24628.6	13857.9	16348.3	20239.7	19071.2	18154.6	24934.3	12887.6	11101.8	14224.2	23671	16537.2	28969.9	31874.2	31250.8	24635.2	18411.2	14493.7	12458.6	20467.6	25778.4	18469.6	13210.2	14352	20125.8
	8265.19	12662.5	9830.5	15693.2	17558	19705.3	13767.1	13006.3	13898	23591.6	12740.1	15261	14869.6	22711.1	21014.5	12508.4	17443.5	14387.8	14691.4	16639.8	11791.9	23979.6	20166.2	25691.8	24659	13874.4	16354.1	20264.6	19099.2	18180.7	24951.1	12904	11106.6	14230.8	23686.3	16561.2	28991.2	31896.9	31288.7	24673.6	18437.7	14515	12476.9	20482.8	25800.5	18496	13218.4	14358	20142.2
	8274.98	12679.4	9839.79	15695.4	17552.6	19709.3	13774.8	13021.3	13917.9	23591.9	12761.8	15270.1	14891.2	22718	21023.3	12525.8	17464.9	14402.4	14714.6	16661.6	11807.3	23994.3	20178.5	25697.5	24689.5	13890.9	16360.1	20289.5	19127.3	18206.9	24968	12920.5	11111.4	14237.6	23701.7	16585.3	29012.5	31919.6	31326.7	24712.1	18464.3	14536.3	12495.2	20498.2	25822.7	18522.5	13226.7	14364.1	20158.7
	8284.84	12696.3	9849.13	15697.7	17547.3	19713.4	13782.5	13036.3	13937.8	23592.1	12783.4	15279.2	14912.8	22724.9	21032.1	12543.3	17486.4	14417	14737.9	16683.4	11822.7	24009	20190.8	25703.3	24720	13907.4	16366.1	20314.5	19155.5	18233.1	24985	12937.1	11116.3	14244.6	23717.2	16609.4	29033.8	31942.3	31364.7	24750.7	18491	14557.7	12513.5	20513.6	25845.1	18549.1	13235	14370.3	20175.3
	8294.75	12713.3	9858.53	15700	17541.9	19717.4	13790.2	13051.4	13957.6	23592.4	12805.1	15288.4	14934.4	22731.8	21040.8	12560.8	17508	14431.6	14761.2	16705.2	11838.2	24023.8	20203.3	25709.1	24750.5	13924	16372.2	20339.7	19183.7	18259.4	25002.1	12953.7	11121.3	14251.6	23732.8	16633.6	29055.1	31965	31402.7	24789.4	18517.7	14579.2	12531.9	20529.2	25867.5	18575.8	13243.4	14376.6	20192.1
	8304.72	12730.4	9867.97	15702.4	17536.6	19721.5	13798	13066.5	13977.5	23592.7	12826.9	15297.7	14956.1	22738.7	21049.5	12578.3	17529.6	14446.3	14784.4	16727.1	11853.7	24038.6	20215.9	25714.9	24781	13940.6	16378.5	20364.8	19212	18285.7	25019.2	12970.4	11126.3	14258.7	23748.5	16657.8	29076.5	31987.8	31440.8	24828.2	18544.5	14600.7	12550.3	20544.8	25890	18602.5	13251.9	14383.1	20209
	8314.75	12747.5	9877.47	15704.8	17531.3	19725.6	13805.8	13081.6	13997.4	23592.9	12848.6	15307.1	14977.9	22745.6	21058.2	12595.9	17551.3	14461	14807.6	16749.1	11869.3	24053.4	20228.6	25720.8	24811.6	13957.2	16384.8	20390.1	19240.4	18312.1	25036.4	12987.1	11131.4	14266	23764.3	16682.2	29097.9	32010.6	31479	24867	18571.5	14622.2	12568.8	20560.6	25912.6	18629.3	13260.5	14389.7	20226
	8324.83	12764.6	9887.01	15707.3	17526	19729.7	13813.6	13096.8	14017.3	23593.2	12870.4	15316.5	14999.7	22752.5	21066.9	12613.5	17573	14475.7	14830.9	16771.1	11884.9	24068.2	20241.4	25726.7	24842.2	13973.8	16391.3	20415.5	19268.9	18338.5	25053.8	13003.9	11136.6	14273.3	23780.1	16706.6	29119.3	32033.4	31517.2	24906	18598.4	14643.8	12587.2	20576.5	25935.3	18656.3	13269.2	14396.4	20243.1
	8334.97	12781.8	9896.61	15709.8	17520.8	19733.8	13821.4	13112	14037.2	23593.5	12892.2	15326	15021.5	22759.5	21075.6	12631.2	17594.8	14490.4	14854.1	16793.1	11900.6	24083.1	20254.2	25732.6	24872.9	13990.5	16397.8	20440.9	19297.5	18365	25071.1	13020.8	11141.9	14280.8	23796.1	16731.1	29140.8	32056.3	31555.5	24945.1	18625.5	14665.5	12605.7	20592.5	25958	18683.2	13278	14403.2	20260.4
	8345.17	12799.1	9906.26	15712.3	17515.5	19738	13829.3	13127.2	14057.1	23593.8	12914	15335.5	15043.4	22766.5	21084.3	12648.9	17616.7	14505.2	14877.3	16815.2	11916.3	24098.1	20267.2	25738.6	24903.5	14007.2	16404.5	20466.4	19326.1	18391.5	25088.6	13037.7	11147.3	14288.4	23812.2	16755.6	29162.2	32079.2	31593.8	24984.3	18652.7	14687.2	12624.2	20608.6	25980.9	18710.3	13286.8	14410.1	20277.8
	8355.43	12816.4	9915.96	15715	17510.3	19742.1	13837.2	13142.5	14076.9	23594.1	12935.8	15345.2	15065.4	22773.4	21093	12666.6	17638.7	14520	14900.5	16837.4	11932.1	24113	20280.3	25744.6	24934.2	14023.9	16411.2	20492	19354.8	18418.1	25106.2	13054.7	11152.7	14296.1	23828.3	16780.3	29183.7	32102.1	31632.2	25023.5	18679.9	14709	12642.8	20624.8	26003.8	18737.5	13295.8	14417.1	20295.3
	8365.74	12833.8	9925.71	15717.6	17505.1	19746.3	13845.1	13157.8	14096.8	23594.4	12957.7	15354.9	15087.3	22780.4	21101.6	12684.4	17660.7	14534.8	14923.7	16859.6	11947.9	24128	20293.5	25750.6	24965	14040.6	16418	20517.6	19383.5	18444.8	25123.8	13071.7	11158.3	14304	23844.5	16805	29205.3	32125	31670.6	25062.9	18707.2	14730.8	12661.4	20641.2	26026.9	18764.7	13304.8	14424.3	20312.9
	8376.11	12851.2	9935.51	15720.3	17499.9	19750.5	13853	13173.1	14116.7	23594.7	12979.6	15364.6	15109.4	22787.4	21110.2	12702.2	17682.8	14549.6	14946.9	16881.9	11963.7	24143.1	20306.8	25756.7	24995.7	14057.3	16425	20543.4	19412.3	18471.5	25141.5	13088.8	11163.9	14311.9	23860.8	16829.7	29226.8	32148	31709.1	25102.3	18734.6	14752.7	12680	20657.6	26050	18792	13313.9	14431.5	20330.6
	8386.54	12868.6	9945.36	15723.1	17494.7	19754.7	13861	13188.5	14136.5	23595	13001.5	15374.5	15131.5	22794.4	21118.8	12720.1	17704.9	14564.5	14970.1	16904.2	11979.6	24158.1	20320.1	25762.8	25026.5	14074.1	16432	20569.2	19441.3	18498.2	25159.3	13105.9	11169.5	14319.9	23877.3	16854.6	29248.4	32171	31747.6	25141.9	18762	14774.6	12698.6	20674.2	26073.2	18819.4	13323.1	14438.9	20348.5
	8397.03	12886.2	9955.27	15725.9	17489.5	19758.9	13868.9	13203.9	14156.4	23595.3	13023.5	15384.4	15153.6	22801.4	21127.4	12738	17727.2	14579.3	14993.3	16926.6	11995.6	24173.3	20333.6	25768.9	25057.3	14090.9	16439.2	20595.1	19470.2	18525	25177.1	13123.1	11175.3	14328.1	23893.8	16879.5	29270	32194	31786.2	25181.5	18789.5	14796.6	12717.3	20690.8	26096.5	18846.8	13332.4	14446.4	20366.5
	8407.57	12903.8	9965.22	15728.7	17484.4	19763.2	13876.9	13219.3	14176.2	23595.6	13045.5	15394.3	15175.8	22808.5	21136	12755.9	17749.4	14594.2	15016.5	16949.1	12011.6	24188.4	20347.2	25775.1	25088.2	14107.7	16446.4	20621.1	19499.3	18551.9	25195.1	13140.4	11181.1	14336.4	23910.4	16904.4	29291.6	32217.1	31824.8	25221.3	18817.1	14818.6	12736	20707.6	26119.9	18874.4	13341.8	14454	20384.6
	8418.17	12921.4	9975.22	15731.6	17479.2	19767.5	13885	13234.8	14196.1	23595.9	13067.4	15404.4	15198	22815.5	21144.6	12773.9	17771.8	14609.2	15039.6	16971.5	12027.6	24203.6	20360.9	25781.3	25119	14124.5	16453.8	20647.1	19528.4	18578.8	25213.1	13157.7	11187	14344.8	23927.1	16929.5	29313.3	32240.2	31863.5	25261.1	18844.8	14840.6	12754.7	20724.5	26143.4	18902	13351.2	14461.8	20402.9
	8428.83	12939.1	9985.28	15734.6	17474.1	19771.8	13893	13250.3	14215.9	23596.3	13089.5	15414.5	15220.3	22822.6	21153.1	12791.9	17794.2	14624.1	15062.8	16994.1	12043.7	24218.8	20374.6	25787.5	25149.9	14141.4	16461.2	20673.2	19557.6	18605.7	25231.2	13175.1	11193	14353.3	23943.9	16954.6	29334.9	32263.3	31902.2	25301	18872.6	14862.7	12773.5	20741.5	26166.9	18929.7	13360.7	14469.6	20421.2
	8439.54	12956.8	9995.38	15737.6	17469	19776.1	13901.1	13265.8	14235.8	23596.6	13111.5	15424.7	15242.6	22829.6	21161.7	12810	17816.7	14639.1	15085.9	17016.7	12059.8	24234.1	20388.5	25793.8	25180.8	14158.3	16468.8	20699.4	19586.8	18632.7	25249.4	13192.5	11199.1	14361.9	23960.7	16979.8	29356.6	32286.4	31941	25341	18900.4	14884.9	12792.2	20758.7	26190.6	18957.4	13370.4	14477.6	20439.7
	8450.31	12974.7	10005.5	15740.6	17463.9	19780.4	13909.2	13281.3	14255.6	23596.9	13133.6	15434.9	15265	22836.7	21170.2	12828.1	17839.2	14654.1	15109	17039.3	12076	24249.4	20402.5	25800.1	25211.8	14175.2	16476.4	20725.7	19616.1	18659.8	25267.6	13210	11205.3	14370.6	23977.7	17005.1	29378.4	32309.6	31979.8	25381.1	18928.3	14907.1	12811	20775.9	26214.3	18985.3	13380.1	14485.7	20458.3
	8461.14	12992.5	10015.7	15743.7	17458.9	19784.7	13917.3	13296.9	14275.4	23597.3	13155.6	15445.2	15287.4	22843.8	21178.7	12846.2	17861.8	14669.1	15132.1	17062	12092.2	24264.7	20416.6	25806.4	25242.8	14192.1	16484.2	20752.1	19645.5	18686.9	25286	13227.5	11211.5	14379.4	23994.8	17030.4	29400.1	32332.8	32018.7	25421.3	18956.3	14929.4	12829.9	20793.2	26238.1	19013.2	13389.9	14493.9	20477
	8472.02	13010.4	10026	15746.9	17453.8	19789.1	13925.4	13312.5	14295.2	23597.6	13177.7	15455.6	15309.9	22850.9	21187.2	12864.4	17884.5	14684.1	15155.2	17084.8	12108.5	24280.1	20430.7	25812.8	25273.8	14209	16492.1	20778.5	19675	18714	25304.4	13245.1	11217.8	14388.4	24011.9	17055.8	29421.9	32356	32057.6	25461.6	18984.3	14951.7	12848.7	20810.7	26262	19041.2	13399.7	14502.2	20495.9
	8482.96	13028.4	10036.3	15750.1	17448.8	19793.5	13933.6	13328.2	14315	23598	13199.9	15466.1	15332.4	22858	21195.7	12882.6	17907.2	14699.2	15178.3	17107.6	12124.8	24295.5	20445	25819.3	25304.8	14226	16500	20805	19704.5	18741.2	25322.9	13262.8	11224.2	14397.4	24029.2	17081.2	29443.7	32379.3	32096.6	25501.9	19012.4	14974	12867.6	20828.3	26286	19069.2	13409.7	14510.6	20514.8
	8493.95	13046.4	10046.7	15753.3	17443.8	19797.9	13941.8	13343.9	14334.8	23598.3	13222	15476.6	15354.9	22865.1	21204.2	12900.8	17930	14714.2	15201.4	17130.5	12141.2	24310.9	20459.4	25825.7	25335.8	14243	16508.1	20831.6	19734.1	18768.5	25341.4	13280.5	11230.6	14406.6	24046.5	17106.7	29465.6	32402.5	32135.6	25542.4	19040.6	14996.4	12886.5	20846	26310.1	19097.4	13419.7	14519.1	20533.9
	8505	13064.5	10057.1	15756.6	17438.8	19802.3	13950	13359.6	14354.6	23598.7	13244.2	15487.2	15377.5	22872.2	21212.6	12919.1	17952.9	14729.3	15224.5	17153.4	12157.6	24326.4	20473.8	25832.2	25366.9	14260	16516.2	20858.2	19763.8	18795.8	25360.1	13298.2	11237.2	14415.9	24063.9	17132.3	29487.4	32425.8	32174.6	25582.9	19068.9	15018.9	12905.4	20863.7	26334.2	19125.6	13429.9	14527.8	20553.2
	8516.11	13082.6	10067.5	15759.9	17433.8	19806.8	13958.2	13375.3	14374.4	23599	13266.3	15497.8	15400.1	22879.4	21221.1	12937.5	17975.8	14744.5	15247.5	17176.3	12174	24341.9	20488.4	25838.8	25398	14277	16524.5	20884.9	19793.5	18823.1	25378.8	13316	11243.8	14425.3	24081.4	17158	29509.3	32449.2	32213.7	25623.5	19097.2	15041.3	12924.3	20881.7	26358.4	19153.9	13440.1	14536.6	20572.5
	8527.27	13100.8	10078	15763.3	17428.8	19811.2	13966.5	13391.1	14394.1	23599.4	13288.5	15508.6	15422.8	22886.5	21229.5	12955.8	17998.8	14759.6	15270.5	17199.4	12190.5	24357.5	20503.1	25845.4	25429.1	14294	16532.8	20911.7	19823.3	18850.5	25397.6	13333.9	11250.5	14434.8	24099.1	17183.7	29531.2	32472.5	32252.8	25664.2	19125.6	15063.9	12943.3	20899.7	26382.8	19182.2	13450.4	14545.5	20592
	8538.48	13119	10088.6	15766.8	17423.9	19815.7	13974.7	13406.9	14413.9	23599.8	13310.8	15519.4	15445.5	22893.7	21237.9	12974.2	18021.9	14774.8	15293.6	17222.4	12207.1	24373.1	20517.8	25852	25460.2	14311.1	16541.3	20938.6	19853.2	18878	25416.4	13351.8	11257.3	14444.4	24116.8	17209.5	29553.2	32495.9	32292	25705	19154.1	15086.5	12962.3	20917.8	26407.2	19210.7	13460.8	14554.5	20611.6
	8549.75	13137.3	10099.2	15770.2	17419	19820.2	13983	13422.7	14433.6	23600.1	13333	15530.2	15468.3	22900.8	21246.3	12992.6	18045	14790	15316.6	17245.5	12223.6	24388.7	20532.7	25858.6	25491.3	14328.1	16549.8	20965.5	19883.1	18905.5	25435.4	13369.8	11264.1	14454.2	24134.6	17235.4	29575.2	32519.3	32331.2	25745.9	19182.6	15109.1	12981.3	20936	26431.6	19239.2	13471.2	14563.6	20631.3
	8561.08	13155.7	10109.8	15773.8	17414.1	19824.8	13991.3	13438.5	14453.4	23600.5	13355.2	15541.1	15491.1	22908	21254.7	13011.1	18068.2	14805.2	15339.6	17268.7	12240.2	24404.3	20547.6	25865.3	25522.5	14345.2	16558.4	20992.5	19913.1	18933	25454.4	13387.8	11271	14464	24152.4	17261.3	29597.2	32542.7	32370.5	25786.8	19211.3	15131.8	13000.3	20954.4	26456.2	19267.7	13481.8	14572.8	20651.1
	8572.45	13174.1	10120.5	15777.3	17409.2	19829.3	13999.7	13454.4	14473.1	23600.9	13377.5	15552.1	15513.9	22915.2	21263.1	13029.6	18091.4	14820.4	15362.5	17291.9	12256.9	24420	20562.7	25872.1	25553.7	14362.3	16567.2	21019.6	19943.1	18960.6	25473.5	13405.9	11278	14474	24170.4	17287.3	29619.2	32566.2	32409.8	25827.8	19239.9	15154.5	13019.4	20972.8	26480.9	19296.4	13492.4	14582.2	20671.1
	8583.89	13192.5	10131.3	15781	17404.4	19833.9	14008	13470.3	14492.8	23601.3	13399.8	15563.2	15536.8	22922.4	21271.5	13048.1	18114.7	14835.6	15385.5	17315.2	12273.6	24435.8	20577.8	25878.9	25584.9	14379.4	16576	21046.8	19973.3	18988.2	25492.7	13424	11285.1	14484	24188.5	17313.3	29641.2	32589.7	32449.1	25868.9	19268.7	15177.2	13038.4	20991.4	26505.6	19325.1	13503.1	14591.7	20691.1
	8595.38	13211	10142.1	15784.6	17399.5	19838.4	14016.4	13486.2	14512.5	23601.7	13422.1	15574.3	15559.7	22929.6	21279.8	13066.7	18138.1	14850.9	15408.4	17338.5	12290.4	24451.6	20593.1	25885.7	25616.1	14396.6	16585	21074	20003.5	19015.9	25512	13442.2	11292.3	14494.2	24206.6	17339.4	29663.3	32613.2	32488.5	25910.1	19297.5	15200	13057.5	21010.1	26530.4	19353.8	13513.9	14601.2	20711.3
	8606.92	13229.6	10152.9	15788.4	17394.7	19843	14024.8	13502.2	14532.1	23602.1	13444.4	15585.5	15582.7	22936.8	21288.2	13085.3	18161.5	14866.2	15431.4	17361.9	12307.1	24467.4	20608.4	25892.6	25647.4	14413.7	16594	21101.3	20033.7	19043.6	25531.3	13460.4	11299.5	14504.5	24224.9	17365.6	29685.4	32636.7	32528	25951.4	19326.4	15222.9	13076.6	21028.9	26555.3	19382.7	13524.8	14610.9	20731.7
	8618.51	13248.2	10163.8	15792.1	17389.9	19847.7	14033.2	13518.2	14551.8	23602.4	13466.8	15596.8	15605.7	22944	21296.5	13103.9	18185	14881.5	15454.3	17385.3	12324	24483.2	20623.8	25899.5	25678.6	14430.9	16603.1	21128.7	20064	19071.4	25550.7	13478.7	11306.8	14514.9	24243.2	17391.8	29707.6	32660.3	32567.4	25992.7	19355.3	15245.7	13095.8	21047.8	26580.3	19411.6	13535.8	14620.7	20752.1
	8630.16	13266.9	10174.8	15796	17385.1	19852.3	14041.6	13534.2	14571.5	23602.8	13489.1	15608.1	15628.8	22951.3	21304.8	13122.6	18208.6	14896.8	15477.1	17408.8	12340.8	24499.1	20639.4	25906.4	25709.9	14448.1	16612.4	21156.1	20094.4	19099.2	25570.2	13497	11314.2	14525.4	24261.7	17418.1	29729.7	32683.9	32606.9	26034.2	19384.4	15268.7	13114.9	21066.8	26605.3	19440.6	13546.8	14630.6	20772.7
	8641.86	13285.6	10185.8	15799.8	17380.4	19857	14050.1	13550.2	14591.1	23603.2	13511.5	15619.5	15651.8	22958.5	21313.1	13141.3	18232.2	14912.1	15500	17432.3	12357.8	24515	20655	25913.4	25741.2	14465.2	16621.7	21183.6	20124.9	19127.1	25589.7	13515.4	11321.7	14536	24280.2	17444.5	29751.9	32707.5	32646.5	26075.7	19413.4	15291.6	13134.1	21085.9	26630.5	19469.6	13557.9	14640.7	20793.4
	8653.61	13304.4	10196.8	15803.8	17375.6	19861.7	14058.5	13566.2	14610.7	23603.6	13533.9	15630.9	15675	22965.7	21321.4	13160.1	18255.9	14927.5	15522.9	17455.9	12374.7	24531	20670.7	25920.4	25772.5	14482.4	16631.1	21211.2	20155.4	19155	25609.4	13533.9	11329.2	14546.7	24298.8	17470.9	29774.1	32731.1	32686.1	26117.2	19442.6	15314.6	13153.3	21105.1	26655.7	19498.7	13569.1	14650.8	20814.2
	8665.42	13323.2	10207.9	15807.7	17370.9	19866.4	14067	13582.3	14630.3	23604	13556.3	15642.5	15698.1	22973	21329.6	13178.8	18279.6	14942.9	15545.7	17479.5	12391.7	24547	20686.5	25927.5	25803.8	14499.7	16640.7	21238.8	20185.9	19182.9	25629.1	13552.4	11336.8	14557.5	24317.5	17497.4	29796.4	32754.8	32725.7	26158.9	19471.8	15337.7	13172.5	21124.5	26681	19527.9	13580.4	14661.1	20835.1
	8677.28	13342.1	10219.1	15811.7	17366.2	19871.1	14075.5	13598.4	14649.9	23604.4	13578.7	15654	15721.3	22980.3	21337.9	13197.6	18303.4	14958.3	15568.5	17503.2	12408.7	24563	20702.4	25934.6	25835.1	14516.9	16650.3	21266.5	20216.6	19210.9	25648.9	13570.9	11344.5	14568.5	24336.3	17523.9	29818.7	32778.5	32765.3	26200.6	19501.1	15360.8	13191.7	21143.9	26706.3	19557.2	13591.8	14671.5	20856.2
	8689.19	13361	10230.3	15815.8	17361.5	19875.8	14084.1	13614.6	14669.5	23604.9	13601.1	15665.7	15744.6	22987.6	21346.1	13216.5	18327.3	14973.7	15591.3	17526.9	12425.8	24579	20718.4	25941.8	25866.5	14534.1	16660	21294.3	20247.2	19238.9	25668.7	13589.5	11352.3	14579.5	24355.2	17550.6	29841	32802.2	32805	26242.4	19530.4	15383.9	13210.9	21163.5	26731.8	19586.5	13603.2	14681.9	20877.4
	8701.16	13380	10241.5	15819.9	17356.9	19880.6	14092.6	13630.7	14689.1	23605.3	13623.6	15677.4	15767.8	22994.8	21354.4	13235.4	18351.2	14989.1	15614.1	17550.7	12442.9	24595.1	20734.5	25949	25897.9	14551.4	16669.8	21322.1	20278	19267	25688.7	13608.1	11360.2	14590.7	24374.2	17577.2	29863.3	32825.9	32844.8	26284.3	19559.8	15407.1	13230.2	21183.1	26757.3	19615.8	13614.8	14692.5	20898.7
	8713.17	13399	10252.8	15824.1	17352.2	19885.4	14101.2	13646.9	14708.6	23605.7	13646	15689.2	15791.1	23002.1	21362.6	13254.3	18375.2	15004.5	15636.8	17574.5	12460.1	24611.3	20750.7	25956.3	25929.2	14568.7	16679.8	21350.1	20308.8	19295.1	25708.7	13626.8	11368.1	14602	24393.3	17603.9	29885.7	32849.7	32884.5	26326.2	19589.3	15430.3	13249.4	21202.9	26782.9	19645.3	13626.4	14703.2	20920.1
	8725.24	13418.1	10264.1	15828.3	17347.6	19890.2	14109.8	13663.1	14728.1	23606.1	13668.5	15701	15814.5	23009.4	21370.8	13273.2	18399.2	15020	15659.6	17598.4	12477.3	24627.5	20767	25963.6	25960.6	14585.9	16689.8	21378	20339.7	19323.3	25728.8	13645.6	11376.1	14613.3	24412.5	17630.7	29908.1	32873.4	32924.3	26368.3	19618.8	15453.5	13268.7	21222.8	26808.6	19674.8	13638.1	14714.1	20941.6
	8737.36	13437.2	10275.5	15832.5	17343	19895	14118.4	13679.3	14747.6	23606.5	13691	15712.9	15837.9	23016.7	21379	13292.2	18423.3	15035.5	15682.3	17622.3	12494.5	24643.7	20783.4	25970.9	25992	14603.2	16699.9	21406.1	20370.6	19351.5	25748.9	13664.4	11384.2	14624.8	24431.7	17657.6	29930.5	32897.2	32964.2	26410.3	19648.4	15476.8	13288	21242.8	26834.4	19704.4	13649.8	14725	20963.3
	8749.53	13456.4	10287	15836.9	17338.5	19899.9	14127	13695.6	14767.1	23606.9	13713.5	15724.9	15861.3	23024.1	21387.1	13311.1	18447.4	15051	15705	17646.3	12511.8	24659.9	20799.9	25978.3	26023.5	14620.5	16710.1	21434.2	20401.6	19379.7	25769.2	13683.2	11392.3	14636.4	24451.1	17684.5	29952.9	32921.1	33004	26452.5	19678.1	15500.1	13307.3	21262.9	26860.2	19734	13661.7	14736	20985.1
	8761.76	13475.6	10298.4	15841.2	17333.9	19904.8	14135.6	13711.8	14786.6	23607.4	13736	15737	15884.7	23031.4	21395.3	13330.2	18471.6	15066.5	15727.6	17670.3	12529.1	24676.2	20816.4	25985.7	26054.9	14637.8	16720.4	21462.3	20432.6	19408	25789.5	13702.1	11400.5	14648.1	24470.5	17711.5	29975.4	32944.9	33043.9	26494.7	19707.8	15523.5	13326.6	21283.1	26886.1	19763.7	13673.6	14747.2	21007
	8774.03	13494.9	10310	15845.6	17329.4	19909.7	14144.3	13728.1	14806	23607.8	13758.5	15749.1	15908.2	23038.7	21403.5	13349.2	18495.9	15082	15750.3	17694.4	12546.5	24692.5	20833.1	25993.2	26086.3	14655.1	16730.8	21490.6	20463.8	19436.4	25809.8	13721	11408.8	14659.9	24490.1	17738.5	29997.9	32968.8	33083.9	26537	19737.6	15546.8	13346	21303.4	26912.1	19793.4	13685.6	14758.5	21029
	8786.35	13514.2	10321.5	15850.1	17324.9	19914.6	14152.9	13744.5	14825.4	23608.2	13781	15761.2	15931.7	23046.1	21411.6	13368.3	18520.2	15097.6	15772.9	17718.5	12563.9	24708.9	20849.9	26000.7	26117.8	14672.5	16741.3	21518.9	20494.9	19464.7	25830.3	13740	11417.2	14671.8	24509.7	17765.6	30020.4	32992.7	33123.8	26579.4	19767.4	15570.3	13365.3	21323.8	26938.2	19823.2	13697.7	14769.9	21051.2
	8798.73	13533.6	10333.2	15854.6	17320.4	19919.5	14161.6	13760.8	14844.9	23608.6	13803.5	15773.5	15955.3	23053.4	21419.7	13387.4	18544.6	15113.1	15795.5	17742.6	12581.3	24725.2	20866.7	26008.3	26149.2	14689.8	16751.9	21547.2	20526.1	19493.1	25850.8	13759	11425.7	14683.9	24529.4	17792.7	30043	33016.6	33163.8	26621.8	19797.3	15593.7	13384.7	21344.4	26964.3	19853.1	13709.9	14781.3	21073.5
	8811.15	13553.1	10344.9	15859.1	17316	19924.5	14170.3	13777.1	14864.2	23609.1	13826.1	15785.8	15978.8	23060.8	21427.8	13406.6	18569	15128.7	15818.1	17766.8	12598.8	24741.7	20883.7	26015.9	26180.7	14707.1	16762.6	21575.6	20557.4	19521.6	25871.4	13778.1	11434.2	14696	24549.2	17819.9	30065.6	33040.6	33203.9	26664.3	19827.3	15617.2	13404	21365	26990.6	19883	13722.1	14793	21095.9
	8823.63	13572.5	10356.6	15863.7	17311.6	19929.5	14179.1	13793.5	14883.6	23609.5	13848.6	15798.1	16002.4	23068.2	21435.9	13425.8	18593.5	15144.3	15840.6	17791.1	12616.3	24758.1	20900.7	26023.6	26212.1	14724.5	16773.3	21604.1	20588.8	19550	25892.1	13797.2	11442.8	14708.2	24569.1	17847.1	30088.2	33064.6	33243.9	26706.8	19857.3	15640.8	13423.4	21385.8	27016.9	19913	13734.5	14804.7	21118.4
	8836.15	13592.1	10368.3	15868.4	17307.2	19934.5	14187.8	13809.9	14903	23609.9	13871.2	15810.5	16026.1	23075.5	21444	13445	18618.1	15159.9	15863.1	17815.4	12633.8	24774.6	20917.8	26031.3	26243.6	14741.8	16784.2	21632.7	20620.2	19578.6	25912.9	13816.4	11451.5	14720.6	24589.1	17874.4	30110.9	33088.6	33284	26749.4	19887.4	15664.3	13442.8	21406.6	27043.2	19943.1	13746.9	14816.5	21141
	8848.72	13611.7	10380.2	15873.1	17302.8	19939.5	14196.5	13826.3	14922.3	23610.4	13893.8	15823	16049.8	23082.9	21452.1	13464.2	18642.7	15175.5	15885.6	17839.7	12651.4	24791.2	20935.1	26039.1	26275.1	14759.2	16795.2	21661.3	20651.6	19607.1	25933.7	13835.6	11460.2	14733	24609.2	17901.8	30133.6	33112.6	33324.1	26792.1	19917.5	15687.9	13462.2	21427.6	27069.7	19973.2	13759.4	14828.4	21163.8
	8861.35	13631.3	10392	15877.8	17298.4	19944.5	14205.3	13842.8	14941.6	23610.8	13916.3	15835.6	16073.5	23090.3	21460.1	13483.5	18667.4	15191.2	15908.1	17864.1	12669	24807.7	20952.4	26046.9	26306.6	14776.6	16806.3	21689.9	20683.1	19635.7	25954.6	13854.8	11469.1	14745.6	24629.3	17929.2	30156.3	33136.6	33364.3	26834.9	19947.7	15711.6	13481.6	21448.6	27096.2	20003.3	13771.9	14840.5	21186.7
	8874.02	13651	10403.9	15882.6	17294.1	19949.6	14214.1	13859.2	14960.8	23611.2	13938.9	15848.2	16097.2	23097.7	21468.2	13502.7	18692.1	15206.8	15930.6	17888.6	12686.7	24824.3	20969.8	26054.7	26338.1	14793.9	16817.4	21718.7	20714.7	19664.4	25975.6	13874.2	11478	14758.3	24649.6	17956.7	30179	33160.7	33404.5	26877.7	19978	15735.2	13501	21469.8	27122.8	20033.6	13784.6	14852.6	21209.7
	8886.74	13670.7	10415.9	15887.5	17289.8	19954.7	14222.9	13875.7	14980.1	23611.7	13961.5	15860.9	16121	23105.1	21476.2	13522.1	18716.8	15222.5	15953	17913	12704.4	24841	20987.3	26062.6	26369.6	14811.3	16828.7	21747.5	20746.3	19693	25996.6	13893.5	11486.9	14771	24669.9	17984.2	30201.8	33184.8	33444.7	26920.5	20008.3	15758.9	13520.5	21491.1	27149.4	20063.8	13797.3	14864.9	21232.8
	8899.51	13690.5	10427.9	15892.4	17285.5	19959.8	14231.7	13892.2	14999.3	23612.1	13984.1	15873.6	16144.8	23112.5	21484.3	13541.4	18741.7	15238.1	15975.4	17937.6	12722.1	24857.7	21004.9	26070.6	26401.1	14828.7	16840	21776.3	20778	19721.7	26017.7	13912.9	11496	14783.9	24690.4	18011.8	30224.6	33208.9	33484.9	26963.4	20038.6	15782.7	13539.9	21512.5	27176.2	20094.2	13810.1	14877.3	21256
	8912.33	13710.3	10440	15897.3	17281.2	19964.9	14240.5	13908.7	15018.5	23612.5	14006.7	15886.4	16168.6	23119.9	21492.3	13560.8	18766.6	15253.8	15997.7	17962.1	12739.9	24874.4	21022.6	26078.6	26432.6	14846.1	16851.5	21805.2	20809.7	19750.5	26038.9	13932.3	11505.1	14796.9	24710.9	18039.4	30247.4	33233.1	33525.2	27006.4	20069.1	15806.4	13559.3	21534	27203	20124.6	13822.9	14889.8	21279.4
	8925.2	13730.2	10452.1	15902.3	17277	19970.1	14249.4	13925.2	15037.7	23613	14029.3	15899.3	16192.4	23127.3	21500.3	13580.2	18791.5	15269.5	16020.1	17986.8	12757.7	24891.1	21040.3	26086.6	26464.1	14863.5	16863	21834.2	20841.5	19779.2	26060.2	13951.8	11514.3	14810	24731.5	18067.1	30270.3	33257.2	33565.4	27049.5	20099.5	15830.2	13578.8	21555.6	27229.9	20155	13835.9	14902.4	21302.9
	8938.11	13750.1	10464.2	15907.4	17272.8	19975.3	14258.3	13941.8	15056.9	23613.4	14051.9	15912.2	16216.3	23134.8	21508.2	13599.6	18816.5	15285.3	16042.4	18011.4	12775.5	24907.9	21058.2	26094.7	26495.6	14880.9	16874.7	21863.2	20873.3	19808.1	26081.5	13971.3	11523.6	14823.2	24752.3	18094.8	30293.2	33281.4	33605.8	27092.5	20130	15854	13598.3	21577.3	27256.8	20185.5	13848.9	14915.1	21326.5
	8951.08	13770.1	10476.4	15912.5	17268.6	19980.5	14267.1	13958.3	15076	23613.9	14074.5	15925.2	16240.2	23142.2	21516.2	13619	18841.5	15301	16064.7	18036.1	12793.4	24924.7	21076.2	26102.9	26527.2	14898.3	16886.4	21892.3	20905.2	19836.9	26102.9	13990.9	11533	14836.5	24773.1	18122.6	30316.1	33305.6	33646.1	27135.7	20160.6	15877.9	13617.7	21599.1	27283.8	20216	13862	14927.9	21350.3
	8964.09	13790.2	10488.7	15917.6	17264.4	19985.7	14276	13974.9	15095.1	23614.3	14097.2	15938.2	16264.1	23149.7	21524.2	13638.5	18866.6	15316.7	16086.9	18060.9	12811.3	24941.6	21094.2	26111.1	26558.7	14915.7	16898.2	21921.4	20937.1	19865.8	26124.4	14010.5	11542.4	14849.9	24794	18150.5	30339.1	33329.8	33686.4	27178.9	20191.3	15901.8	13637.2	21621	27310.9	20246.6	13875.2	14940.8	21374.1
	8977.14	13810.2	10500.9	15922.8	17260.3	19991	14284.9	13991.5	15114.2	23614.8	14119.8	15951.3	16288.1	23157.1	21532.1	13658	18891.8	15332.5	16109.1	18085.7	12829.3	24958.5	21112.4	26119.3	26590.2	14933.1	16910.2	21950.6	20969.1	19894.7	26145.9	14030.2	11551.9	14863.4	24814.9	18178.3	30362	33354.1	33726.8	27222.1	20221.9	15925.7	13656.7	21643.1	27338.1	20277.3	13888.4	14953.9	21398.1
	8990.25	13830.3	10513.3	15928.1	17256.2	19996.2	14293.8	14008.1	15133.2	23615.2	14142.4	15964.5	16312.1	23164.6	21540.1	13677.5	18917	15348.3	16131.3	18110.5	12847.3	24975.4	21130.6	26127.6	26621.7	14950.5	16922.2	21979.8	21001.1	19923.7	26167.5	14049.9	11561.5	14877.1	24836	18206.3	30385.1	33378.4	33767.2	27265.4	20252.7	15949.6	13676.1	21665.2	27365.3	20308	13901.8	14967	21422.2
	9003.4	13850.5	10525.7	15933.4	17252.1	20001.5	14302.8	14024.8	15152.2	23615.6	14165	15977.7	16336.1	23172	21548	13697.1	18942.2	15364	16153.5	18135.4	12865.3	24992.4	21148.9	26136	26653.2	14967.9	16934.3	22009.1	21033.2	19952.6	26189.2	14069.6	11571.1	14890.8	24857.2	18234.3	30408.1	33402.6	33807.6	27308.8	20283.5	15973.6	13695.6	21687.4	27392.6	20338.7	13915.2	14980.3	21446.4
	9016.6	13870.7	10538.1	15938.7	17248	20006.8	14311.7	14041.4	15171.2	23616.1	14187.7	15991	16360.1	23179.5	21555.9	13716.7	18967.5	15379.8	16175.6	18160.3	12883.3	25009.4	21167.3	26144.4	26684.7	14985.3	16946.5	22038.5	21065.3	19981.6	26211	14089.4	11580.8	14904.6	24878.5	18262.3	30431.2	33427	33848.1	27352.2	20314.3	15997.6	13715.1	21709.8	27420	20369.6	13928.7	14993.7	21470.8
	9029.84	13891	10550.6	15944.1	17244	20012.2	14320.7	14058.1	15190.2	23616.5	14210.3	16004.4	16384.2	23187	21563.8	13736.3	18992.9	15395.6	16197.7	18185.3	12901.4	25026.4	21185.8	26152.9	26716.3	15002.7	16958.8	22067.9	21097.5	20010.7	26232.8	14109.2	11590.6	14918.6	24899.8	18290.4	30454.3	33451.3	33888.6	27395.7	20345.2	16021.6	13734.6	21732.2	27447.4	20400.4	13942.2	15007.1	21495.2
	9043.13	13911.3	10563.1	15949.5	17240	20017.5	14329.6	14074.7	15209.1	23617	14233	16017.8	16408.3	23194.5	21571.7	13755.9	19018.3	15411.4	16219.8	18210.3	12919.5	25043.5	21204.4	26161.4	26747.8	15020.1	16971.2	22097.4	21129.8	20039.8	26254.7	14129.1	11600.5	14932.6	24921.2	18318.5	30477.4	33475.7	33929.1	27439.2	20376.1	16045.7	13754.1	21754.8	27475	20431.3	13955.8	15020.7	21519.8
	9056.47	13931.7	10575.7	15955	17236	20022.9	14338.6	14091.4	15228	23617.4	14255.6	16031.3	16432.4	23201.9	21579.6	13775.5	19043.8	15427.3	16241.8	18235.4	12937.7	25060.6	21223.1	26169.9	26779.3	15037.5	16983.7	22126.9	21162	20068.9	26276.7	14149	11610.4	14946.8	24942.8	18346.7	30500.6	33500.1	33969.6	27482.7	20407.1	16069.8	13773.6	21777.4	27502.5	20462.3	13969.6	15034.4	21544.5
	9069.85	13952.1	10588.3	15960.6	17232.1	20028.3	14347.6	14108.1	15246.9	23617.9	14278.2	16044.8	16456.5	23209.4	21587.4	13795.2	19069.3	15443.1	16263.8	18260.5	12955.9	25077.7	21241.9	26178.6	26810.8	15054.9	16996.3	22156.4	21194.4	20098	26298.8	14169	11620.5	14961	24964.4	18375	30523.8	33524.5	34010.1	27526.3	20438.1	16093.9	13793.1	21800.2	27530.2	20493.3	13983.3	15048.2	21569.3
	9083.28	13972.5	10600.9	15966.2	17228.2	20033.8	14356.6	14124.8	15265.7	23618.3	14300.9	16058.4	16480.7	23216.9	21595.3	13814.9	19094.9	15458.9	16285.8	18285.6	12974.1	25094.9	21260.7	26187.2	26842.3	15072.3	17008.9	22186.1	21226.8	20127.2	26320.9	14188.9	11630.6	14975.4	24986.1	18403.2	30547	33548.9	34050.6	27569.9	20469.2	16118	13812.6	21823	27557.9	20524.3	13997.2	15062.1	21594.3
	9096.75	13993	10613.6	15971.8	17224.3	20039.2	14365.7	14141.6	15284.5	23618.8	14323.5	16072.1	16504.8	23224.4	21603.1	13834.6	19120.5	15474.8	16307.7	18310.8	12992.3	25112.1	21279.7	26196	26873.8	15089.7	17021.7	22215.7	21259.2	20156.4	26343.1	14209	11640.7	14989.8	25007.9	18431.6	30570.3	33573.3	34091.2	27613.6	20500.3	16142.1	13832.1	21846	27585.7	20555.4	14011.1	15076.2	21619.4
	9110.27	14013.6	10626.4	15977.5	17220.4	20044.7	14374.7	14158.3	15303.3	23619.2	14346.1	16085.8	16529	23232	21611	13854.3	19146.1	15490.7	16329.6	18336	13010.6	25129.3	21298.7	26204.7	26905.3	15107.1	17034.6	22245.5	21291.7	20185.6	26365.3	14229	11651	15004.4	25029.8	18459.9	30593.6	33597.8	34131.8	27657.4	20531.5	16166.3	13851.5	21869.1	27613.5	20586.5	14025.1	15090.3	21644.6
	9123.83	14034.2	10639.2	15983.3	17216.5	20050.2	14383.7	14175.1	15322.1	23619.7	14368.8	16099.6	16553.2	23239.5	21618.8	13874.1	19171.8	15506.5	16351.5	18361.3	13028.9	25146.6	21317.8	26213.6	26936.8	15124.5	17047.5	22275.2	21324.2	20214.9	26387.6	14249.2	11661.3	15019.1	25051.8	18488.4	30616.9	33622.3	34172.4	27701.1	20562.7	16190.5	13871	21892.3	27641.4	20617.7	14039.2	15104.5	21669.9
	9137.44	14054.8	10652	15989.1	17212.7	20055.7	14392.8	14191.8	15340.8	23620.1	14391.4	16113.4	16577.5	23247	21626.6	13893.8	19197.6	15522.4	16373.3	18386.6	13047.3	25163.9	21337	26222.5	26968.3	15141.9	17060.6	22305.1	21356.7	20244.2	26410	14269.3	11671.7	15033.9	25073.9	18516.8	30640.3	33646.8	34213	27744.9	20594	16214.7	13890.5	21915.6	27669.4	20648.9	14053.4	15118.9	21695.3
	9151.09	14075.5	10664.9	15994.9	17208.9	20061.3	14401.9	14208.6	15359.5	23620.6	14414	16127.3	16601.7	23254.5	21634.4	13913.6	19223.4	15538.3	16395.1	18412	13065.7	25181.3	21356.4	26231.4	26999.7	15159.3	17073.7	22334.9	21389.3	20273.5	26432.5	14289.5	11682.1	15048.7	25096	18545.3	30663.7	33671.3	34253.6	27788.8	20625.3	16239	13910	21938.9	27697.5	20680.2	14067.6	15133.3	21720.9
	9164.78	14096.2	10677.9	16000.8	17205.2	20066.9	14410.9	14225.4	15378.1	23621	14436.7	16141.3	16626	23262	21642.2	13933.5	19249.3	15554.2	16416.9	18437.4	13084.1	25198.7	21375.7	26240.4	27031.2	15176.6	17087	22364.8	21422	20302.8	26455.1	14309.7	11692.7	15063.7	25118.3	18573.9	30687.1	33695.9	34294.3	27832.7	20656.7	16263.2	13929.5	21962.4	27725.6	20711.5	14081.9	15147.9	21746.5
	9178.52	14117	10690.8	16006.8	17201.4	20072.5	14420	14242.2	15396.7	23621.4	14459.3	16155.3	16650.3	23269.6	21649.9	13953.3	19275.2	15570.1	16438.6	18462.8	13102.5	25216.1	21395.2	26249.5	27062.7	15194	17100.3	22394.8	21454.7	20332.2	26477.7	14330	11703.3	15078.8	25140.6	18602.5	30710.5	33720.5	34334.9	27876.6	20688.1	16287.5	13949	21986	27753.7	20742.9	14096.2	15162.6	21772.3
	9192.3	14137.8	10703.9	16012.8	17197.7	20078.1	14429.1	14259	15415.3	23621.9	14481.9	16169.3	16674.6	23277.1	21657.7	13973.1	19301.1	15586	16460.3	18488.3	13121	25233.6	21414.8	26258.6	27094.1	15211.4	17113.7	22424.8	21487.4	20361.6	26500.3	14350.3	11713.9	15094	25163.1	18631.1	30734	33745.1	34375.6	27920.6	20719.5	16311.8	13968.5	22009.7	27782	20774.3	14110.7	15177.3	21798.2
	9206.12	14158.7	10716.9	16018.8	17194	20083.7	14438.2	14275.8	15433.8	23622.3	14504.5	16183.5	16698.9	23284.7	21665.4	13993	19327.1	15601.9	16481.9	18513.8	13139.5	25251.1	21434.4	26267.7	27125.6	15228.8	17127.2	22454.9	21520.2	20391	26523.1	14370.6	11724.7	15109.3	25185.6	18659.8	30757.6	33769.7	34416.3	27964.6	20751	16336.1	13987.9	22033.5	27810.3	20805.7	14125.2	15192.2	21824.3
	9219.99	14179.6	10730	16024.9	17190.4	20089.4	14447.4	14292.7	15452.3	23622.8	14527.1	16197.7	16723.2	23292.2	21673.2	14012.9	19353.2	15617.9	16503.5	18539.3	13158	25268.6	21454.2	26277	27157	15246.1	17140.8	22485	21553.1	20420.5	26545.9	14391	11735.5	15124.7	25208.2	18688.5	30781.1	33794.3	34457	28008.6	20782.5	16360.5	14007.4	22057.4	27838.6	20837.2	14139.8	15207.2	21850.4
	9233.9	14200.6	10743.2	16031.1	17186.8	20095.1	14456.5	14309.5	15470.8	23623.2	14549.7	16211.9	16747.6	23299.8	21680.9	14032.8	19379.3	15633.8	16525.1	18564.9	13176.6	25286.1	21474	26286.2	27188.4	15263.5	17154.5	22515.2	21585.9	20449.9	26568.8	14411.4	11746.4	15140.2	25230.9	18717.3	30804.7	33819	34497.7	28052.7	20814.1	16384.9	14026.9	22081.4	27867.1	20868.7	14154.5	15222.3	21876.7
	9247.85	14221.6	10756.4	16037.3	17183.2	20100.8	14465.7	14326.3	15489.3	23623.7	14572.3	16226.2	16772	23307.3	21688.6	14052.7	19405.4	15649.8	16546.7	18590.6	13195.2	25303.7	21493.9	26295.6	27219.8	15280.8	17168.3	22545.4	21618.8	20479.4	26591.7	14431.8	11757.4	15155.8	25253.7	18746.1	30828.3	33843.6	34538.4	28096.8	20845.7	16409.2	14046.3	22105.5	27895.6	20900.3	14169.2	15237.5	21903.1
	9261.84	14242.6	10769.7	16043.5	17179.6	20106.6	14474.8	14343.2	15507.7	23624.1	14594.9	16240.6	16796.4	23314.9	21696.3	14072.7	19431.6	15665.7	16568.2	18616.2	13213.8	25321.4	21513.9	26305	27251.2	15298.1	17182.2	22575.6	21651.8	20508.9	26614.8	14452.3	11768.4	15171.5	25276.6	18774.9	30852	33868.3	34579.1	28141	20877.3	16433.6	14065.8	22129.8	27924.1	20931.9	14184	15252.8	21929.6
	9275.88	14263.7	10783	16049.8	17176.1	20112.4	14484	14360.1	15526	23624.5	14617.5	16255	16820.8	23322.4	21704	14092.6	19457.8	15681.7	16589.6	18642	13232.4	25339	21534	26314.4	27282.6	15315.5	17196.2	22605.9	21684.8	20538.5	26637.8	14472.8	11779.5	15187.3	25299.6	18803.8	30875.6	33893.1	34619.9	28185.1	20909	16458.1	14085.2	22154.1	27952.7	20963.5	14198.9	15268.3	21956.3
	9289.96	14284.8	10796.3	16056.2	17172.6	20118.2	14493.1	14376.9	15544.3	23625	14640.1	16269.5	16845.2	23330	21711.7	14112.6	19484.1	15697.6	16611	18667.7	13251.1	25356.7	21554.2	26323.9	27314	15332.8	17210.2	22636.2	21717.8	20568	26661	14493.4	11790.7	15203.2	25322.6	18832.8	30899.3	33917.8	34660.6	28229.4	20940.7	16482.5	14104.7	22178.5	27981.4	20995.2	14213.8	15283.8	21983
	9304.08	14306	10809.7	16062.6	17169.1	20124	14502.3	14393.8	15562.6	23625.4	14662.6	16284.1	16869.6	23337.6	21719.4	14132.6	19510.4	15713.6	16632.4	18693.5	13269.8	25374.5	21574.5	26333.5	27345.3	15350.1	17224.4	22666.6	21750.9	20597.6	26684.2	14513.9	11802	15219.2	25345.8	18861.7	30923.1	33942.6	34701.4	28273.6	20972.5	16506.9	14124.1	22203	28010.1	21026.9	14228.8	15299.4	22009.9
	9318.24	14327.2	10823.1	16069	17165.7	20129.8	14511.5	14410.7	15580.9	23625.8	14685.2	16298.7	16894.1	23345.2	21727	14152.6	19536.8	15729.6	16653.8	18719.3	13288.6	25392.2	21594.8	26343.1	27376.6	15367.4	17238.6	22697	21784	20627.2	26707.5	14534.6	11813.3	15235.4	25369	18890.7	30946.9	33967.3	34742.2	28317.9	21004.3	16531.4	14143.5	22227.6	28038.9	21058.6	14243.9	15315.1	22036.9
	9332.44	14348.4	10836.6	16075.5	17162.2	20135.7	14520.7	14427.6	15599.1	23626.3	14707.8	16313.3	16918.5	23352.7	21734.7	14172.7	19563.2	15745.5	16675.1	18745.2	13307.3	25410	21615.2	26352.8	27408	15384.7	17253	22727.5	21817.2	20656.9	26730.9	14555.2	11824.7	15251.6	25392.4	18919.8	30970.7	33992.1	34782.9	28362.2	21036.1	16555.9	14163	22252.3	28067.8	21090.4	14259.1	15331	22064
	9346.68	14369.7	10850.1	16082.1	17158.8	20141.6	14529.9	14444.5	15617.3	23626.7	14730.3	16328	16943	23360.3	21742.3	14192.7	19589.7	15761.5	16696.3	18771.1	13326.1	25427.8	21635.8	26362.5	27439.3	15402	17267.4	22758	21850.4	20686.5	26754.3	14575.9	11836.2	15267.9	25415.8	18948.8	30994.5	34017	34823.7	28406.5	21068	16580.4	14182.4	22277.1	28096.7	21122.2	14274.3	15346.9	22091.2
	9360.96	14391.1	10863.6	16088.7	17155.5	20147.5	14539.2	14461.4	15635.4	23627.1	14752.8	16342.8	16967.5	23367.9	21749.9	14212.8	19616.1	15777.5	16717.5	18797	13345	25445.7	21656.4	26372.3	27470.6	15419.2	17281.9	22788.6	21883.6	20716.2	26777.8	14596.6	11847.7	15284.3	25439.3	18978	31018.4	34041.8	34864.5	28450.9	21099.9	16604.9	14201.8	22302	28125.7	21154.1	14289.6	15363	22118.6
	9375.28	14412.5	10877.2	16095.3	17152.2	20153.5	14548.4	14478.3	15653.5	23627.6	14775.3	16357.7	16992	23375.5	21757.5	14232.8	19642.7	15793.5	16738.7	18823	13363.8	25463.6	21677.1	26382.2	27501.9	15436.5	17296.5	22819.2	21916.9	20745.9	26801.4	14617.4	11859.4	15300.8	25462.9	19007.1	31042.3	34066.7	34905.3	28495.3	21131.9	16629.4	14221.2	22327	28154.7	21186	14304.9	15379.1	22146
	9389.64	14433.9	10890.9	16102	17148.9	20159.4	14557.6	14495.2	15671.6	23628	14797.9	16372.5	17016.5	23383.1	21765.2	14252.9	19669.3	15809.5	16759.8	18849	13382.7	25481.5	21697.8	26392.1	27533.1	15453.7	17311.2	22849.8	21950.2	20775.6	26825	14638.1	11871	15317.5	25486.6	19036.3	31066.2	34091.6	34946.1	28539.7	21163.9	16654	14240.5	22352.1	28183.9	21217.9	14320.4	15395.4	22173.6
	9404.05	14455.3	10904.6	16108.8	17145.6	20165.4	14566.9	14512.1	15689.6	23628.4	14820.4	16387.5	17041.1	23390.7	21772.7	14273	19695.9	15825.5	16780.9	18875.1	13401.6	25499.5	21718.7	26402.1	27564.4	15471	17326	22880.5	21983.6	20805.3	26848.7	14659	11882.8	15334.2	25510.3	19065.5	31090.2	34116.5	34986.9	28584.1	21195.9	16678.5	14259.9	22377.4	28213	21249.8	14335.9	15411.8	22201.3
	9418.49	14476.8	10918.3	16115.6	17142.3	20171.4	14576.1	14529.1	15707.6	23628.8	14842.8	16402.5	17065.6	23398.3	21780.3	14293.1	19722.5	15841.5	16802	18901.2	13420.5	25517.5	21739.6	26412.1	27595.6	15488.2	17340.9	22911.2	22016.9	20835	26872.5	14679.8	11894.6	15351	25534.2	19094.8	31114.2	34141.4	35027.7	28628.6	21228	16703.1	14279.3	22402.7	28242.2	21281.8	14351.4	15428.2	22229.1
	9432.97	14498.4	10932.1	16122.5	17139.1	20177.5	14585.4	14546	15725.5	23629.3	14865.3	16417.5	17090.2	23405.9	21787.9	14313.3	19749.2	15857.5	16823	18927.3	13439.5	25535.5	21760.7	26422.2	27626.8	15505.4	17355.9	22941.9	22050.4	20864.8	26896.3	14700.7	11906.5	15367.9	25558.1	19124	31138.2	34166.4	35068.6	28673.1	21260	16727.7	14298.6	22428.1	28271.5	21313.8	14367.1	15444.8	22257.1
	9447.49	14519.9	10945.9	16129.4	17136	20183.6	14594.7	14562.9	15743.4	23629.7	14887.8	16432.7	17114.7	23413.5	21795.5	14333.4	19775.9	15873.5	16843.9	18953.4	13458.5	25553.6	21781.8	26432.3	27658	15522.6	17371	22972.7	22083.8	20894.5	26920.2	14721.6	11918.5	15385	25582.1	19153.4	31162.3	34191.3	35109.4	28717.6	21292.2	16752.3	14318	22453.6	28300.9	21345.9	14382.8	15461.5	22285.1
	9462.04	14541.5	10959.8	16136.3	17132.8	20189.7	14604	14579.9	15761.2	23630.1	14910.2	16447.8	17139.3	23421.1	21803	14353.6	19802.7	15889.5	16864.9	18979.6	13477.5	25571.6	21803	26442.5	27689.1	15539.8	17386.1	23003.5	22117.3	20924.3	26944.2	14742.5	11930.5	15402.1	25606.3	19182.7	31186.4	34216.3	35150.2	28762.1	21324.3	16776.9	14337.3	22479.2	28330.2	21377.9	14398.6	15478.3	22313.3
	9476.64	14563.2	10973.7	16143.3	17129.7	20195.8	14613.3	14596.8	15779.1	23630.5	14932.6	16463	17163.9	23428.7	21810.6	14373.7	19829.5	15905.5	16885.7	19005.9	13496.5	25589.7	21824.2	26452.8	27720.3	15556.9	17401.4	23034.4	22150.9	20954.1	26968.3	14763.5	11942.7	15419.3	25630.5	19212.1	31210.5	34241.3	35191	28806.7	21356.5	16801.5	14356.6	22504.9	28359.7	21410	14414.4	15495.1	22341.6
	9491.27	14584.9	10987.6	16150.4	17126.6	20201.9	14622.6	14613.8	15796.8	23630.9	14955.1	16478.3	17188.5	23436.3	21818.1	14393.9	19856.4	15921.5	16906.5	19032.1	13515.6	25607.9	21845.6	26463.1	27751.4	15574.1	17416.7	23065.3	22184.4	20983.9	26992.4	14784.5	11954.8	15436.7	25654.7	19241.5	31234.7	34266.4	35231.9	28851.2	21388.7	16826.1	14375.9	22530.7	28389.2	21442.2	14430.3	15512.1	22370
	9505.94	14606.6	11001.6	16157.5	17123.5	20208.1	14631.9	14630.7	15814.6	23631.3	14977.5	16493.7	17213.1	23443.9	21825.6	14414.1	19883.3	15937.5	16927.3	19058.4	13534.7	25626.1	21867.1	26473.5	27782.5	15591.2	17432.1	23096.2	22218	21013.7	27016.5	14805.5	11967.1	15454.1	25679.1	19270.9	31258.9	34291.4	35272.7	28895.8	21421	16850.7	14395.2	22556.5	28418.8	21474.3	14446.3	15529.2	22398.5
	9520.65	14628.4	11015.6	16164.7	17120.5	20214.3	14641.2	14647.7	15832.2	23631.8	14999.8	16509	17237.7	23451.5	21833.1	14434.3	19910.2	15953.5	16948.1	19084.8	13553.8	25644.3	21888.6	26483.9	27813.6	15608.3	17447.6	23127.2	22251.7	21043.6	27040.8	14826.6	11979.4	15471.6	25703.6	19300.4	31283.1	34316.5	35313.5	28940.5	21453.3	16875.4	14414.5	22582.5	28448.4	21506.5	14462.3	15546.4	22427.1
	9535.4	14650.2	11029.7	16171.9	17117.5	20220.5	14650.5	14664.6	15849.9	23632.2	15022.2	16524.5	17262.3	23459.1	21840.6	14454.5	19937.1	15969.5	16968.8	19111.1	13572.9	25662.5	21910.2	26494.4	27844.6	15625.4	17463.2	23158.2	22285.3	21073.4	27065.1	14847.7	11991.8	15489.3	25728.1	19329.9	31307.4	34341.6	35354.3	28985.1	21485.6	16900	14433.7	22608.6	28478.1	21538.7	14478.4	15563.7	22455.9
	9550.18	14672	11043.8	16179.1	17114.5	20226.8	14659.8	14681.6	15867.5	23632.6	15044.6	16540	17286.9	23466.7	21848.1	14474.7	19964.1	15985.5	16989.4	19137.5	13592.1	25680.8	21931.9	26505	27875.7	15642.5	17478.9	23189.2	22319	21103.3	27089.5	14868.8	12004.3	15507	25752.8	19359.5	31331.7	34366.7	35395.2	29029.8	21517.9	16924.7	14453	22634.8	28507.8	21571	14494.6	15581.1	22484.7
	9565	14693.9	11057.9	16186.4	17111.6	20233.1	14669.2	14698.5	15885	23633	15066.9	16555.5	17311.6	23474.3	21855.6	14494.9	19991.2	16001.5	17010	19164	13611.2	25699.1	21953.7	26515.6	27906.7	15659.5	17494.7	23220.3	22352.8	21133.2	27113.9	14889.9	12016.8	15524.8	25777.5	19389	31356	34391.8	35436	29074.4	21550.3	16949.3	14472.2	22661	28537.6	21603.2	14510.8	15598.6	22513.7
	9579.86	14715.8	11072.1	16193.8	17108.7	20239.4	14678.5	14715.5	15902.6	23633.4	15089.2	16571.2	17336.2	23482	21863.1	14515.2	20018.2	16017.5	17030.5	19190.4	13630.5	25717.4	21975.5	26526.3	27937.6	15676.6	17510.6	23251.4	22386.5	21163	27138.4	14911.1	12029.4	15542.7	25802.3	19418.6	31380.3	34417	35476.8	29119.1	21582.7	16974	14491.4	22687.4	28567.5	21635.5	14527.1	15616.1	22542.8
	9594.75	14737.7	11086.4	16201.2	17105.8	20245.7	14687.9	14732.4	15920	23633.8	15111.5	16586.8	17360.9	23489.6	21870.5	14535.4	20045.3	16033.4	17051	19216.9	13649.7	25735.7	21997.5	26537	27968.6	15693.6	17526.5	23282.5	22420.3	21192.9	27163	14932.3	12042	15560.8	25827.1	19448.2	31404.7	34442.2	35517.6	29163.8	21615.1	16998.7	14510.6	22713.9	28597.4	21667.9	14543.5	15633.8	22572
	9609.68	14759.7	11100.7	16208.7	17103	20252.1	14697.2	14749.4	15937.5	23634.2	15133.8	16602.5	17385.5	23497.2	21878	14555.7	20072.5	16049.4	17071.5	19243.5	13668.9	25754.1	22019.5	26547.8	27999.5	15710.6	17542.6	23313.7	22454.2	21222.8	27187.6	14953.5	12054.8	15578.9	25852.1	19477.8	31429.1	34467.4	35558.4	29208.5	21647.6	17023.4	14529.8	22740.4	28627.3	21700.2	14559.9	15651.6	22601.3
	9624.64	14781.7	11115	16216.2	17100.2	20258.4	14706.6	14766.3	15954.8	23634.5	15156	16618.3	17410.2	23504.8	21885.4	14575.9	20099.6	16065.4	17091.9	19270	13688.2	25772.5	22041.6	26558.7	28030.4	15727.6	17558.7	23344.9	22488	21252.7	27212.3	14974.8	12067.6	15597.1	25877.2	19507.5	31453.6	34492.6	35599.2	29253.2	21680	17048	14548.9	22767.1	28657.3	21732.6	14576.4	15669.5	22630.8
	9639.64	14803.8	11129.3	16223.8	17097.4	20264.8	14716	14783.3	15972.2	23634.9	15178.3	16634.1	17434.8	23512.4	21892.8	14596.2	20126.8	16081.4	17112.3	19296.6	13707.5	25791	22063.8	26569.6	28061.3	15744.5	17575	23376.1	22521.9	21282.6	27237.1	14996.1	12080.5	15615.4	25902.3	19537.2	31478.1	34517.8	35640	29298	21712.6	17072.7	14568.1	22793.8	28687.4	21764.9	14592.9	15687.5	22660.3
	9654.67	14825.9	11143.7	16231.4	17094.7	20271.3	14725.4	14800.2	15989.4	23635.3	15200.5	16650	17459.5	23520	21900.3	14616.5	20154	16097.4	17132.6	19323.2	13726.9	25809.4	22086	26580.6	28092.1	15761.5	17591.3	23407.4	22555.9	21312.5	27261.9	15017.4	12093.4	15633.9	25927.5	19566.9	31502.6	34543.1	35680.8	29342.7	21745.1	17097.4	14587.2	22820.6	28717.5	21797.3	14609.6	15705.6	22690
	9669.74	14848	11158.2	16239.1	17091.9	20277.7	14734.7	14817.2	16006.7	23635.7	15222.7	16665.9	17484.2	23527.6	21907.7	14636.7	20181.3	16113.4	17152.8	19349.9	13746.2	25827.9	22108.4	26591.7	28122.9	15778.4	17607.7	23438.7	22589.8	21342.5	27286.8	15038.7	12106.4	15652.4	25952.8	19596.6	31527.1	34568.4	35721.6	29387.5	21777.6	17122.1	14606.3	22847.6	28747.7	21829.8	14626.2	15723.8	22719.7
	9684.84	14870.1	11172.7	16246.8	17089.3	20284.2	14744.1	14834.1	16023.9	23636.1	15244.8	16681.9	17508.9	23535.3	21915.1	14657	20208.6	16129.3	17173	19376.6	13765.6	25846.5	22130.8	26602.8	28153.7	15795.3	17624.2	23470	22623.8	21372.4	27311.8	15060.1	12119.5	15671	25978.2	19626.4	31551.7	34593.7	35762.4	29432.3	21810.2	17146.8	14625.4	22874.6	28777.9	21862.2	14643	15742.1	22749.6
	9699.98	14892.3	11187.2	16254.5	17086.6	20290.8	14753.5	14851.1	16041	23636.5	15267	16698	17533.5	23542.9	21922.5	14677.3	20235.9	16145.3	17193.2	19403.3	13785	25865	22153.3	26613.9	28184.5	15812.2	17640.8	23501.4	22657.8	21402.3	27336.8	15081.4	12132.6	15689.7	26003.7	19656.2	31576.3	34619	35803.2	29477	21842.8	17171.5	14644.4	22901.7	28808.2	21894.7	14659.8	15760.5	22779.6
	9715.15	14914.5	11201.7	16262.4	17084	20297.3	14762.9	14868	16058.1	23636.8	15289.1	16714.1	17558.2	23550.5	21929.8	14697.6	20263.3	16161.3	17213.3	19430.1	13804.4	25883.6	22175.9	26625.2	28215.2	15829	17657.4	23532.7	22691.8	21432.3	27361.9	15102.8	12145.9	15708.5	26029.2	19686	31601	34644.4	35844	29521.8	21875.4	17196.2	14663.5	22928.9	28838.5	21927.1	14676.7	15779	22809.7
	9730.35	14936.8	11216.3	16270.2	17081.4	20303.9	14772.3	14885	16075.2	23637.2	15311.2	16730.2	17582.9	23558.1	21937.2	14717.9	20290.6	16177.2	17233.3	19456.9	13823.8	25902.2	22198.6	26636.5	28245.9	15845.8	17674.2	23564.1	22725.9	21462.2	27387.1	15124.3	12159.1	15727.4	26054.9	19715.8	31625.6	34669.7	35884.7	29566.6	21908.1	17220.9	14682.5	22956.2	28868.9	21959.6	14693.6	15797.6	22839.9
	9745.59	14959	11231	16278.2	17078.9	20310.5	14781.8	14901.9	16092.2	23637.6	15333.3	16746.4	17607.6	23565.7	21944.6	14738.2	20318.1	16193.2	17253.3	19483.7	13843.3	25920.8	22221.3	26647.8	28276.5	15862.6	17691	23595.6	22760	21492.1	27412.3	15145.7	12172.5	15746.5	26080.6	19745.6	31650.3	34695.1	35925.5	29611.4	21940.7	17245.6	14701.5	22983.6	28899.3	21992.2	14710.6	15816.3	22870.3
	9760.86	14981.3	11245.6	16286.1	17076.3	20317.1	14791.2	14918.8	16109.1	23637.9	15355.3	16762.6	17632.3	23573.3	21951.9	14758.6	20345.5	16209.1	17273.3	19510.5	13862.7	25939.5	22244.2	26659.3	28307.1	15879.4	17708	23627	22794.1	21522.1	27437.6	15167.2	12185.9	15765.6	26106.4	19775.5	31675.1	34720.5	35966.2	29656.2	21973.4	17270.3	14720.5	23011	28929.8	22024.7	14727.6	15835	22900.7
	9776.16	15003.7	11260.4	16294.2	17073.9	20323.7	14800.6	14935.7	16126	23638.3	15377.4	16778.9	17657	23580.9	21959.3	14778.9	20373	16225.1	17293.2	19537.4	13882.2	25958.2	22267.1	26670.7	28337.7	15896.2	17725	23658.5	22828.3	21552	27462.9	15188.7	12199.4	15784.8	26132.3	19805.4	31699.8	34746	36007	29701	22006.1	17295	14739.4	23038.6	28960.3	22057.2	14744.7	15853.9	22931.3
	9791.49	15026	11275.1	16302.2	17071.4	20330.4	14810	14952.7	16142.9	23638.6	15399.4	16795.3	17681.7	23588.5	21966.6	14799.2	20400.5	16241	17313	19564.3	13901.7	25976.9	22290	26682.3	28368.3	15912.9	17742.1	23690	22862.4	21581.9	27488.3	15210.2	12212.9	15804.1	26158.3	19835.3	31724.6	34771.4	36047.7	29745.8	22038.9	17319.7	14758.3	23066.2	28990.9	22089.8	14761.9	15872.9	22962
	9806.86	15048.4	11289.9	16310.4	17069	20337.1	14819.5	14969.6	16159.7	23639	15421.3	16811.7	17706.4	23596.2	21973.9	14819.5	20428	16256.9	17332.8	19591.2	13921.3	25995.6	22313.1	26693.9	28398.8	15929.6	17759.3	23721.5	22896.6	21611.9	27513.8	15231.7	12226.6	15823.5	26184.3	19865.2	31749.5	34796.9	36088.4	29790.6	22071.6	17344.4	14777.3	23094	29021.5	22122.4	14779.1	15892	22992.7
	9822.26	15070.9	11304.8	16318.5	17066.6	20343.8	14828.9	14986.5	16176.5	23639.3	15443.3	16828.1	17731.1	23603.8	21981.2	14839.8	20455.5	16272.9	17352.5	19618.2	13940.8	26014.4	22336.2	26705.6	28429.3	15946.3	17776.5	23753.1	22930.9	21641.8	27539.4	15253.3	12240.2	15843	26210.4	19895.1	31774.3	34822.4	36129.1	29835.5	22104.4	17369.1	14796.1	23121.8	29052.2	22155	14796.4	15911.2	23023.6
	9837.69	15093.3	11319.6	16326.8	17064.2	20350.6	14838.4	15003.4	16193.2	23639.7	15465.2	16844.6	17755.8	23611.4	21988.6	14860.2	20483.1	16288.8	17372.2	19645.1	13960.4	26033.2	22359.5	26717.3	28459.7	15962.9	17793.9	23784.7	22965.1	21671.8	27565	15274.9	12254	15862.5	26236.6	19925.1	31799.2	34847.9	36169.8	29880.3	22137.1	17393.7	14815	23149.7	29082.9	22187.6	14813.8	15930.4	23054.6
	9853.14	15115.8	11334.5	16335	17061.9	20357.4	14847.8	15020.3	16209.8	23640	15487.1	16861.2	17780.4	23619	21995.9	14880.5	20510.7	16304.7	17391.9	19672.1	13980	26052	22382.8	26729.1	28490.1	15979.5	17811.4	23816.3	22999.4	21701.7	27590.7	15296.5	12267.8	15882.2	26262.9	19955	31824.2	34873.5	36210.4	29925.1	22169.9	17418.4	14833.8	23177.7	29113.7	22220.2	14831.2	15949.8	23085.7
	9868.63	15138.3	11349.5	16343.4	17059.6	20364.2	14857.3	15037.2	16226.4	23640.4	15508.9	16877.8	17805.1	23626.6	22003.1	14900.8	20538.3	16320.6	17411.4	19699.2	13999.6	26070.8	22406.1	26741	28520.5	15996.1	17828.9	23847.9	23033.7	21731.6	27616.4	15318.1	12281.7	15902	26289.3	19985	31849.1	34899	36251.1	29969.9	22202.7	17443.1	14852.6	23205.8	29144.5	22252.8	14848.7	15969.3	23117
	9884.15	15160.9	11364.5	16351.8	17057.4	20371	14866.7	15054.1	16243	23640.7	15530.8	16894.5	17829.8	23634.2	22010.4	14921.1	20566	16336.4	17430.9	19726.3	14019.2	26089.7	22429.6	26752.9	28550.9	16012.7	17846.5	23879.5	23068	21761.5	27642.2	15339.7	12295.6	15921.9	26315.8	20015	31874.1	34924.6	36291.7	30014.7	22235.6	17467.8	14871.4	23234	29175.4	22285.4	14866.2	15988.8	23148.3
	9899.7	15183.4	11379.5	16360.2	17055.2	20377.9	14876.2	15070.9	16259.5	23641	15552.6	16911.2	17854.5	23641.8	22017.7	14941.5	20593.6	16352.3	17450.4	19753.3	14038.9	26108.6	22453.1	26764.9	28581.1	16029.2	17864.2	23911.2	23102.3	21791.5	27668.1	15361.4	12309.7	15941.9	26342.3	20045	31899.2	34950.2	36332.3	30059.5	22268.4	17492.4	14890.2	23262.3	29206.3	22318.1	14883.8	16008.5	23179.7
	9915.28	15206	11394.6	16368.7	17053	20384.8	14885.6	15087.8	16275.9	23641.3	15574.3	16927.9	17879.2	23649.4	22025	14961.8	20621.3	16368.2	17469.8	19780.5	14058.5	26127.5	22476.7	26777	28611.4	16045.7	17882	23942.9	23136.7	21821.4	27694	15383	12323.7	15961.9	26368.9	20075	31924.2	34975.8	36372.9	30104.3	22301.3	17517.1	14908.9	23290.6	29237.3	22350.7	14901.4	16028.2	23211.3
	9930.89	15228.6	11409.7	16377.2	17050.8	20391.7	14895.1	15104.7	16292.3	23641.7	15596.1	16944.7	17903.9	23657	22032.2	14982.1	20649	16384	17489.2	19807.6	14078.2	26146.4	22500.4	26789.1	28641.6	16062.2	17899.9	23974.6	23171.1	21851.3	27720	15404.7	12337.9	15982.1	26395.6	20105	31949.3	35001.5	36413.5	30149.1	22334.1	17541.7	14927.6	23319.1	29268.3	22383.4	14919.1	16048.1	23242.9
	9946.53	15251.3	11424.8	16385.8	17048.7	20398.7	14904.6	15121.5	16308.7	23642	15617.8	16961.6	17928.5	23664.6	22039.5	15002.4	20676.8	16399.9	17508.4	19834.8	14097.9	26165.4	22524.2	26801.3	28671.8	16078.6	17917.9	24006.3	23205.5	21881.2	27746	15426.5	12352.1	16002.4	26422.4	20135.1	31974.4	35027.1	36454.1	30193.9	22367	17566.4	14946.3	23347.6	29299.3	22416	14936.9	16068	23274.7
	9962.2	15274	11440	16394.4	17046.6	20405.7	14914.1	15138.3	16325	23642.3	15639.4	16978.5	17953.2	23672.1	22046.7	15022.8	20704.5	16415.7	17527.7	19862	14117.6	26184.4	22548	26813.5	28701.9	16095	17936	24038	23239.9	21911.1	27772.1	15448.2	12366.4	16022.7	26449.2	20165.1	31999.6	35052.8	36494.7	30238.7	22399.9	17591	14964.9	23376.2	29330.4	22448.7	14954.7	16088.1	23306.6
	9977.89	15296.7	11455.2	16403.1	17044.6	20412.7	14923.5	15155.2	16341.2	23642.6	15661.1	16995.4	17977.9	23679.7	22053.9	15043.1	20732.3	16431.5	17546.9	19889.2	14137.3	26203.4	22571.9	26825.9	28732	16111.4	17954.1	24069.8	23274.3	21941	27798.3	15469.9	12380.7	16043.2	26476.2	20195.2	32024.8	35078.5	36535.2	30283.4	22432.8	17615.6	14983.5	23404.9	29361.6	22481.4	14972.6	16108.2	23338.5
	9993.61	15319.4	11470.5	16411.9	17042.5	20419.7	14933	15172	16357.4	23642.9	15682.7	17012.4	18002.5	23687.3	22061.2	15063.4	20760.1	16447.3	17566	19916.4	14157.1	26222.4	22595.9	26838.2	28762	16127.7	17972.3	24101.5	23308.8	21970.8	27824.6	15491.7	12395.2	16063.7	26503.2	20225.2	32050	35104.3	36575.7	30328.2	22465.7	17640.2	15002.1	23433.7	29392.8	22514.1	14990.5	16128.4	23370.6
	10009.4	15342.1	11485.7	16420.7	17040.6	20426.8	14942.5	15188.8	16373.5	23643.2	15704.2	17029.5	18027.2	23694.9	22068.4	15083.7	20787.9	16463.1	17585	19943.7	14176.8	26241.5	22620	26850.7	28792	16144	17990.6	24133.3	23343.2	22000.7	27850.9	15513.5	12409.6	16084.4	26530.3	20255.3	32075.2	35130	36616.2	30372.9	22498.6	17664.8	15020.6	23462.6	29424	22546.7	15008.5	16148.7	23402.8
	10025.1	15364.9	11501.1	16429.5	17038.6	20433.9	14952	15205.6	16389.6	23643.5	15725.8	17046.6	18051.8	23702.5	22075.6	15104	20815.7	16478.9	17604	19971	14196.6	26260.5	22644.1	26863.2	28822	16160.3	18009	24165.1	23377.7	22030.5	27877.2	15535.2	12424.2	16105.1	26557.5	20285.4	32100.5	35155.8	36656.7	30417.7	22531.6	17689.4	15039.2	23491.5	29455.3	22579.4	15026.5	16169.1	23435.1
	10040.9	15387.7	11516.4	16438.4	17036.7	20441	14961.5	15222.4	16405.6	23643.8	15747.3	17063.7	18076.4	23710	22082.8	15124.3	20843.6	16494.6	17623	19998.3	14216.4	26279.6	22668.3	26875.8	28851.9	16176.5	18027.5	24196.9	23412.3	22060.4	27903.7	15557.1	12438.8	16125.9	26584.7	20315.5	32125.8	35181.6	36697.1	30462.4	22564.5	17714	15057.6	23520.5	29486.6	22612.1	15044.6	16189.6	23467.5
	10056.8	15410.5	11531.8	16447.3	17034.8	20448.2	14971	15239.1	16421.6	23644.1	15768.7	17080.9	18101.1	23717.6	22090	15144.6	20871.4	16510.4	17641.8	20025.6	14236.2	26298.8	22692.6	26888.4	28881.8	16192.7	18046.1	24228.7	23446.8	22090.2	27930.2	15578.9	12453.4	16146.9	26612	20345.6	32151.2	35207.4	36737.5	30507.1	22597.5	17738.5	15076.1	23549.7	29518	22644.8	15062.8	16210.2	23500.1
	10072.6	15433.3	11547.3	16456.3	17033	20455.3	14980.5	15255.9	16437.5	23644.3	15790.1	17098.2	18125.7	23725.2	22097.1	15164.9	20899.3	16526.1	17660.7	20053	14256	26317.9	22717	26901.2	28911.6	16208.9	18064.8	24260.6	23481.3	22120	27956.7	15600.7	12468.2	16167.9	26639.4	20375.6	32176.6	35233.2	36777.9	30551.8	22630.4	17763.1	15094.5	23578.9	29549.4	22677.5	15081	16230.9	23532.7
	10088.5	15456.2	11562.7	16465.4	17031.2	20462.5	14990	15272.6	16453.3	23644.6	15811.5	17115.5	18150.3	23732.7	22104.3	15185.2	20927.2	16541.8	17679.4	20080.4	14275.9	26337.1	22741.4	26913.9	28941.4	16225	18083.5	24292.4	23515.9	22149.8	27983.3	15622.6	12483	16189	26666.9	20405.7	32202	35259.1	36818.3	30596.5	22663.4	17787.6	15112.9	23608.1	29580.8	22710.2	15099.2	16251.7	23565.4
	10104.4	15479.1	11578.2	16474.5	17029.4	20469.8	14999.5	15289.4	16469.1	23644.9	15832.9	17132.8	18174.9	23740.3	22111.5	15205.5	20955.1	16557.6	17698.1	20107.8	14295.7	26356.3	22765.9	26926.8	28971.1	16241.1	18102.3	24324.3	23550.5	22179.6	28010	15644.4	12497.8	16210.2	26694.5	20435.8	32227.4	35284.9	36858.6	30641.1	22696.3	17812.1	15131.3	23637.5	29612.3	22742.9	15117.5	16272.6	23598.2
	10120.3	15502	11593.8	16483.6	17027.7	20477	15009	15306.1	16484.9	23645.1	15854.2	17150.2	18199.5	23747.8	22118.6	15225.8	20983.1	16573.2	17716.8	20135.2	14315.6	26375.5	22790.5	26939.7	29000.8	16257.1	18121.2	24356.1	23585	22209.4	28036.7	15666.3	12512.8	16231.5	26722.1	20465.9	32252.9	35310.8	36899	30685.8	22729.3	17836.6	15149.6	23667	29643.8	22775.6	15135.9	16293.6	23631.2
	10136.3	15524.9	11609.3	16492.8	17026	20484.3	15018.5	15322.8	16500.5	23645.4	15875.5	17167.7	18224.1	23755.4	22125.8	15246.1	21011	16588.9	17735.3	20162.7	14335.4	26394.7	22815.2	26952.7	29030.4	16273.2	18140.2	24388	23619.7	22239.1	28063.5	15688.2	12527.8	16252.9	26749.8	20496.1	32278.4	35336.8	36939.3	30730.4	22762.3	17861.1	15167.9	23696.5	29675.4	22808.3	15154.3	16314.6	23664.2
	10152.3	15547.8	11625	16502.1	17024.3	20491.6	15028	15339.5	16516.2	23645.6	15896.7	17185.1	18248.7	23762.9	22132.9	15266.3	21039	16604.6	17753.8	20190.1	14355.3	26413.9	22839.9	26965.7	29059.9	16289.1	18159.3	24419.9	23654.3	22268.8	28090.4	15710.1	12542.8	16274.4	26777.6	20526.2	32303.9	35362.7	36979.5	30775	22795.3	17885.6	15186.1	23726.1	29707	22840.9	15172.8	16335.8	23697.4
	10168.3	15570.8	11640.6	16511.4	17022.7	20499	15037.5	15356.2	16531.7	23645.9	15917.9	17202.7	18273.2	23770.5	22140	15286.6	21066.9	16620.2	17772.3	20217.6	14375.2	26433.2	22864.7	26978.8	29089.5	16305.1	18178.5	24451.8	23688.9	22298.6	28117.3	15732	12557.9	16295.9	26805.5	20556.3	32329.5	35388.6	37019.8	30819.6	22828.3	17910.1	15204.3	23755.8	29738.7	22873.6	15191.3	16357	23730.6
	10184.3	15593.8	11656.3	16520.8	17021.1	20506.4	15047	15372.8	16547.2	23646.1	15939	17220.2	18297.8	23778	22147.2	15306.8	21094.9	16635.8	17790.7	20245.1	14395.1	26452.5	22889.6	26992	29118.9	16321	18197.7	24483.7	23723.5	22328.3	28144.3	15753.9	12573.1	16317.6	26833.5	20586.4	32355.1	35414.6	37060	30864.2	22861.2	17934.5	15222.5	23785.5	29770.4	22906.3	15209.9	16378.3	23764
	10200.4	15616.8	11672	16530.2	17019.5	20513.8	15056.5	15389.5	16562.7	23646.4	15960.1	17237.9	18322.3	23785.5	22154.3	15327.1	21122.9	16651.4	17809	20272.6	14415	26471.8	22914.5	27005.3	29148.4	16336.8	18217	24515.6	23758.2	22357.9	28171.3	15775.8	12588.4	16339.4	26861.5	20616.5	32380.7	35440.6	37100.2	30908.7	22894.2	17958.9	15240.6	23815.4	29802.1	22939	15228.5	16399.8	23797.4
	10216.5	15639.8	11687.7	16539.6	17018	20521.2	15066	15406.1	16578.1	23646.6	15981.2	17255.5	18346.8	23793.1	22161.4	15347.3	21150.9	16667	17827.3	20300.2	14435	26491.1	22939.6	27018.6	29177.7	16352.7	18236.4	24547.5	23792.9	22387.6	28198.4	15797.8	12603.7	16361.2	26889.6	20646.6	32406.3	35466.6	37140.3	30953.2	22927.2	17983.3	15258.8	23845.3	29833.9	22971.6	15247.2	16421.3	23831
	10232.6	15662.9	11703.5	16549.1	17016.5	20528.7	15075.6	15422.7	16593.4	23646.8	16002.2	17273.2	18371.3	23800.6	22168.5	15367.5	21178.9	16682.6	17845.5	20327.8	14454.9	26510.5	22964.6	27031.9	29207.1	16368.4	18255.9	24579.5	23827.5	22417.2	28225.6	15819.7	12619	16383.1	26917.7	20676.7	32432	35492.7	37180.4	30997.7	22960.2	18007.7	15276.8	23875.3	29865.7	23004.3	15265.9	16442.9	23864.6
	10248.7	15685.9	11719.3	16558.7	17015.1	20536.2	15085.1	15439.3	16608.7	23647	16023.2	17291	18395.9	23808.1	22175.6	15387.7	21206.9	16698.1	17863.6	20355.4	14474.9	26529.8	22989.8	27045.4	29236.3	16384.2	18275.5	24611.4	23862.2	22446.9	28252.8	15841.7	12634.5	16405.2	26946	20706.8	32457.7	35518.7	37220.5	31042.2	22993.2	18032.1	15294.9	23905.4	29897.6	23036.9	15284.7	16464.5	23898.4
	10264.8	15709	11735.2	16568.3	17013.6	20543.7	15094.6	15455.9	16623.9	23647.3	16044.1	17308.8	18420.3	23815.6	22182.7	15407.9	21235	16713.7	17881.6	20383	14494.8	26549.2	23015	27058.9	29265.5	16399.9	18295.2	24643.3	23896.9	22476.5	28280.1	15863.7	12650	16427.3	26974.3	20736.9	32483.5	35544.8	37260.6	31086.6	23026.2	18056.4	15312.9	23935.5	29929.5	23069.6	15303.5	16486.3	23932.2
	10281	15732.1	11751.1	16577.9	17012.3	20551.2	15104.1	15472.4	16639	23647.5	16065	17326.7	18444.8	23823.2	22189.7	15428.1	21263	16729.2	17899.6	20410.6	14514.8	26568.6	23040.3	27072.5	29294.7	16415.5	18314.9	24675.3	23931.6	22506	28307.4	15885.6	12665.5	16449.5	27002.7	20767	32509.2	35570.9	37300.6	31131.1	23059.2	18080.7	15330.8	23965.8	29961.4	23102.2	15322.4	16508.2	23966.2
	10297.2	15755.2	11767	16587.6	17010.9	20558.8	15113.6	15488.9	16654.1	23647.7	16085.8	17344.6	18469.3	23830.7	22196.8	15448.3	21291	16744.7	17917.6	20438.2	14534.8	26588	23065.7	27086.1	29323.8	16431.1	18334.7	24707.2	23966.4	22535.6	28334.8	15907.6	12681.1	16471.8	27031.2	20797.1	32535	35597	37340.6	31175.5	23092.2	18105	15348.7	23996.1	29993.3	23134.9	15341.3	16530.1	24000.3
	10313.4	15778.3	11782.9	16597.4	17009.6	20566.4	15123.1	15505.5	16669.2	23647.9	16106.6	17362.5	18493.7	23838.2	22203.9	15468.4	21319.1	16760.1	17935.4	20465.9	14554.8	26607.4	23091.1	27099.8	29352.8	16446.7	18354.6	24739.2	24001.1	22565.1	28362.2	15929.6	12696.8	16494.2	27059.7	20827.1	32560.8	35623.1	37380.5	31219.8	23125.2	18129.3	15366.6	24026.5	30025.3	23167.5	15360.2	16552.2	24034.4
	10329.6	15801.4	11798.9	16607.2	17008.3	20574.1	15132.7	15522	16684.2	23648.1	16127.3	17380.5	18518.2	23845.7	22210.9	15488.6	21347.1	16775.6	17953.2	20493.6	14574.8	26626.9	23116.7	27113.6	29381.8	16462.2	18374.6	24771.1	24035.8	22594.6	28389.8	15951.6	12712.6	16516.7	27088.3	20857.2	32586.7	35649.3	37420.4	31264.2	23158.2	18153.6	15384.4	24056.9	30057.4	23200.1	15379.3	16574.3	24068.7
	10345.9	15824.6	11814.9	16617	17007.1	20581.7	15142.2	15538.4	16699.1	23648.2	16148	17398.5	18542.6	23853.2	22217.9	15508.7	21375.2	16791	17971	20521.2	14594.8	26646.3	23142.2	27127.4	29410.8	16477.7	18394.7	24803.1	24070.6	22624.1	28417.3	15973.6	12728.4	16539.3	27117	20887.3	32612.6	35675.4	37460.3	31308.5	23191.2	18177.8	15402.2	24087.5	30089.5	23232.7	15398.3	16596.5	24103
	10362.1	15847.8	11831	16626.9	17005.9	20589.4	15151.7	15554.9	16713.9	23648.4	16168.7	17416.6	18567	23860.7	22225	15528.8	21403.3	16806.4	17988.6	20549	14614.8	26665.8	23167.9	27141.3	29439.6	16493.2	18414.8	24835	24105.3	22653.5	28445	15995.6	12744.2	16561.9	27145.8	20917.3	32638.5	35701.6	37500.1	31352.8	23224.2	18202	15420	24118.1	30121.6	23265.3	15417.4	16618.8	24137.5
	10378.4	15870.9	11847.1	16636.9	17004.7	20597.1	15161.2	15571.3	16728.7	23648.6	16189.3	17434.7	18591.4	23868.2	22232	15549	21431.3	16821.8	18006.2	20576.7	14634.9	26685.3	23193.6	27155.2	29468.4	16508.6	18435.1	24867	24140.1	22683	28472.6	16017.7	12760.1	16584.7	27174.6	20947.4	32664.4	35727.8	37539.9	31397	23257.2	18226.2	15437.7	24148.8	30153.7	23297.9	15436.6	16641.2	24172
	10394.7	15894.1	11863.2	16646.9	17003.6	20604.9	15170.8	15587.7	16743.4	23648.7	16209.8	17452.8	18615.7	23875.7	22239	15569	21459.4	16837.1	18023.8	20604.4	14654.9	26704.8	23219.4	27169.3	29497.2	16523.9	18455.4	24898.9	24174.8	22712.4	28500.4	16039.7	12776.1	16607.5	27203.5	20977.4	32690.4	35754	37579.6	31441.2	23290.2	18250.4	15455.4	24179.5	30185.9	23330.4	15455.8	16663.6	24206.7
	10411.1	15917.3	11879.3	16656.9	17002.5	20612.6	15180.3	15604.1	16758.1	23648.9	16230.3	17471.1	18640.1	23883.2	22246	15589.1	21487.5	16852.5	18041.2	20632.2	14675	26724.3	23245.2	27183.4	29525.9	16539.2	18475.8	24930.9	24209.6	22741.7	28528.2	16061.7	12792.2	16630.5	27232.4	21007.4	32716.3	35780.3	37619.4	31485.4	23323.1	18274.5	15473	24210.3	30218.1	23363	15475	16686.2	24241.4
	10427.4	15940.6	11895.5	16667	17001.4	20620.4	15189.8	15620.5	16772.7	23649.1	16250.8	17489.3	18664.4	23890.7	22253	15609.2	21515.5	16867.8	18058.6	20659.9	14695	26743.8	23271.1	27197.5	29554.5	16554.5	18496.2	24962.8	24244.3	22771.1	28556	16083.8	12808.3	16653.5	27261.5	21037.4	32742.3	35806.5	37659	31529.6	23356.1	18298.6	15490.6	24241.2	30250.4	23395.5	15494.3	16708.8	24276.3
	10443.8	15963.8	11911.7	16677.2	17000.4	20628.3	15199.3	15636.8	16787.3	23649.2	16271.2	17507.6	18688.7	23898.2	22260	15629.2	21543.6	16883	18076	20687.7	14715.1	26763.4	23297.1	27211.7	29583.1	16569.7	18516.8	24994.7	24279.1	22800.4	28584	16105.8	12824.4	16676.6	27290.6	21067.4	32768.4	35832.8	37698.7	31573.7	23389.1	18322.7	15508.2	24272.2	30282.6	23428	15513.7	16731.6	24311.2
	10460.2	15987	11927.9	16687.3	16999.4	20636.1	15208.8	15653.2	16801.7	23649.3	16291.5	17525.9	18713	23905.6	22267	15649.3	21571.7	16898.3	18093.2	20715.5	14735.2	26782.9	23323.2	27226	29611.6	16584.8	18537.4	25026.7	24313.9	22829.7	28611.9	16127.8	12840.7	16699.8	27319.8	21097.4	32794.4	35859.1	37738.2	31617.8	23422	18346.8	15525.7	24303.2	30314.9	23460.5	15533.1	16754.4	24346.3
	10476.6	16010.3	11944.2	16697.6	16998.4	20644	15218.4	15669.5	16816.2	23649.5	16311.8	17544.3	18737.3	23913.1	22274	15669.3	21599.7	16913.5	18110.4	20743.3	14755.2	26802.5	23349.3	27240.4	29640.1	16599.9	18558.1	25058.6	24348.7	22858.9	28639.9	16149.9	12856.9	16723.1	27349	21127.4	32820.5	35885.4	37777.8	31661.8	23455	18370.8	15543.1	24334.4	30347.3	23493	15552.5	16777.2	24381.4
	10493	16033.6	11960.5	16707.9	16997.5	20651.9	15227.9	15685.7	16830.5	23649.6	16332	17562.7	18761.5	23920.6	22281	15689.3	21627.8	16928.7	18127.5	20771.2	14775.3	26822.1	23375.4	27254.8	29668.5	16615	18578.9	25090.5	24383.5	22888.1	28668	16171.9	12873.3	16746.4	27378.4	21157.4	32846.6	35911.7	37817.3	31705.8	23487.9	18394.8	15560.6	24365.5	30379.7	23525.5	15572	16800.2	24416.6
	10509.4	16056.8	11976.8	16718.2	16996.6	20659.9	15237.4	15702	16844.8	23649.7	16352.2	17581.2	18785.8	23928.1	22288	15709.2	21655.9	16943.9	18144.6	20799	14795.4	26841.6	23401.7	27269.3	29696.8	16630	18599.8	25122.5	24418.2	22917.3	28696.2	16194	12889.7	16769.9	27407.7	21187.3	32872.8	35938	37856.7	31749.8	23520.9	18418.8	15577.9	24396.8	30412.1	23558	15591.5	16823.3	24451.9
	10525.9	16080.1	11993.2	16728.6	16995.8	20667.9	15246.9	15718.2	16859	23649.8	16372.4	17599.7	18810	23935.5	22294.9	15729.2	21683.9	16959.1	18161.5	20826.8	14815.5	26861.2	23428	27283.8	29725.1	16645	18620.7	25154.4	24453	22946.5	28724.4	16216.1	12906.1	16793.4	27437.2	21217.2	32898.9	35964.4	37896.1	31793.7	23553.8	18442.7	15595.3	24428.1	30444.5	23590.4	15611	16846.4	24487.4
	10542.3	16103.4	12009.6	16739	16995	20675.9	15256.4	15734.4	16873.2	23649.9	16392.4	17618.2	18834.2	23943	22301.9	15749.1	21712	16974.2	18178.4	20854.7	14835.6	26880.9	23454.4	27298.4	29753.3	16659.9	18641.7	25186.3	24487.8	22975.6	28752.6	16238.1	12922.7	16817	27466.7	21247.1	32925.1	35990.7	37935.5	31837.6	23586.7	18466.6	15612.6	24459.5	30477	23622.8	15630.6	16869.6	24522.9
	10558.8	16126.7	12026	16749.5	16994.2	20683.9	15265.9	15750.6	16887.3	23650	16412.5	17636.8	18858.4	23950.4	22308.8	15769.1	21740	16989.3	18195.3	20882.6	14855.7	26900.5	23480.8	27313.1	29781.4	16674.8	18662.9	25218.2	24522.6	23004.6	28780.9	16260.2	12939.2	16840.8	27496.3	21277	32951.3	36017.1	37974.8	31881.4	23619.7	18490.5	15629.8	24491	30509.5	23655.2	15650.3	16892.9	24558.5
	10575.3	16150	12042.4	16760	16993.5	20692	15275.5	15766.7	16901.3	23650.1	16432.4	17655.4	18882.5	23957.9	22315.7	15789	21768.1	17004.3	18212	20910.5	14875.8	26920.1	23507.3	27327.8	29809.5	16689.6	18684	25250.1	24557.4	23033.7	28809.3	16282.2	12955.9	16864.6	27526	21306.9	32977.6	36043.5	38014	31925.2	23652.6	18514.4	15647	24522.5	30542	23687.6	15669.9	16916.3	24594.1
	10591.8	16173.4	12058.9	16770.6	16992.8	20700	15285	15782.9	16915.3	23650.2	16452.3	17674.1	18906.6	23965.4	22322.7	15808.8	21796.1	17019.4	18228.7	20938.4	14895.9	26939.7	23533.9	27342.6	29837.5	16704.4	18705.3	25282	24592.2	23062.7	28837.7	16304.3	12972.6	16888.4	27555.7	21336.8	33003.8	36069.9	38053.2	31969	23685.5	18538.2	15664.2	24554.1	30574.6	23719.9	15689.7	16939.7	24629.9
	10608.4	16196.7	12075.4	16781.2	16992.1	20708.2	15294.5	15798.9	16929.2	23650.3	16472.2	17692.8	18930.7	23972.8	22329.6	15828.7	21824.2	17034.4	18245.3	20966.3	14916	26959.4	23560.5	27357.5	29865.4	16719.1	18726.6	25313.8	24626.9	23091.7	28866.2	16326.4	12989.3	16912.4	27585.5	21366.6	33030.1	36096.3	38092.4	32012.7	23718.3	18562	15681.3	24585.7	30607.2	23752.3	15709.4	16963.3	24665.8
	10624.9	16220	12091.9	16791.9	16991.5	20716.3	15304	15815	16943.1	23650.4	16492	17711.5	18954.8	23980.3	22336.5	15848.5	21852.2	17049.4	18261.9	20994.2	14936.2	26979	23587.2	27372.4	29893.3	16733.8	18748.1	25345.7	24661.7	23120.6	28894.7	16348.4	13006.1	16936.5	27615.4	21396.4	33056.4	36122.8	38131.5	32056.4	23751.2	18585.8	15698.3	24617.4	30639.8	23784.6	15729.2	16986.9	24701.8
	10641.5	16243.4	12108.5	16802.6	16990.9	20724.5	15313.5	15831	16956.8	23650.4	16511.7	17730.3	18978.9	23987.7	22343.4	15868.3	21880.2	17064.3	18278.3	21022.1	14956.3	26998.7	23613.9	27387.4	29921.1	16748.4	18769.5	25377.5	24696.5	23149.5	28923.3	16370.5	13023	16960.6	27645.3	21426.2	33082.7	36149.2	38170.5	32100	23784.1	18609.5	15715.3	24649.2	30672.5	23816.9	15749.1	17010.6	24737.8
	10658	16266.7	12125.1	16813.3	16990.3	20732.7	15323	15847.1	16970.6	23650.5	16531.4	17749.1	19002.9	23995.2	22350.3	15888.1	21908.2	17079.2	18294.7	21050	14976.4	27018.4	23640.7	27402.4	29948.8	16762.9	18791.1	25409.4	24731.3	23178.3	28951.9	16392.6	13039.9	16984.8	27675.3	21456	33109.1	36175.7	38209.5	32143.6	23816.9	18633.2	15732.3	24681.1	30705.1	23849.1	15768.9	17034.4	24774
	10674.6	16290	12141.7	16824.1	16989.8	20740.9	15332.5	15863	16984.2	23650.5	16551	17768	19026.9	24002.6	22357.2	15907.9	21936.2	17094.1	18311	21078	14996.6	27038	23667.6	27417.5	29976.5	16777.4	18812.8	25441.2	24766	23207.2	28980.6	16414.6	13056.9	17009.1	27705.4	21485.7	33135.4	36202.2	38248.4	32187.1	23849.7	18656.9	15749.2	24713	30737.8	23881.4	15788.9	17058.2	24810.2
	10691.2	16313.4	12158.4	16835	16989.3	20749.2	15342	15879	16997.8	23650.6	16570.5	17786.9	19050.9	24010	22364.1	15927.6	21964.2	17109	18327.3	21105.9	15016.7	27057.7	23694.5	27432.7	30004.1	16791.9	18834.5	25473	24800.8	23235.9	29009.3	16436.7	13073.9	17033.5	27735.5	21515.4	33161.8	36228.7	38287.3	32230.6	23882.6	18680.5	15766	24745	30770.6	23913.6	15808.8	17082.2	24846.5
	10707.8	16336.8	12175	16845.9	16988.9	20757.4	15351.5	15894.9	17011.3	23650.6	16590	17805.8	19074.8	24017.5	22371	15947.3	21992.1	17123.8	18343.4	21133.9	15036.8	27077.4	23721.5	27448	30031.6	16806.3	18856.3	25504.8	24835.6	23264.7	29038.1	16458.7	13091	17058	27765.7	21545.1	33188.2	36255.2	38326.1	32274	23915.4	18704.1	15782.9	24777	30803.3	23945.7	15828.8	17106.2	24882.9
	10724.4	16360.1	12191.7	16856.8	16988.4	20765.8	15361	15910.8	17024.7	23650.6	16609.4	17824.8	19098.8	24024.9	22377.8	15967	22020.1	17138.6	18359.5	21161.8	15057	27097.1	23748.6	27463.3	30059.1	16820.6	18878.2	25536.6	24870.3	23293.3	29066.9	16480.8	13108.2	17082.6	27795.9	21574.8	33214.7	36281.7	38364.9	32317.4	23948.2	18727.6	15799.6	24809.1	30836.1	23977.9	15848.8	17130.2	24919.4
	10741.1	16383.5	12208.5	16867.8	16988.1	20774.1	15370.5	15926.6	17038.1	23650.7	16628.8	17843.8	19122.7	24032.3	22384.7	15986.7	22048	17153.3	18375.5	21189.8	15077.1	27116.8	23775.7	27478.6	30086.5	16834.9	18900.1	25568.3	24905.1	23322	29095.8	16502.8	13125.4	17107.2	27826.3	21604.4	33241.1	36308.3	38403.6	32360.7	23980.9	18751.1	15816.3	24841.3	30868.9	24010	15868.9	17154.4	24956
	10757.7	16406.9	12225.2	16878.9	16987.7	20782.5	15380	15942.5	17051.4	23650.7	16648.1	17862.9	19146.6	24039.7	22391.5	16006.3	22076	17168.1	18391.5	21217.8	15097.2	27136.5	23802.8	27494.1	30113.8	16849.1	18922.1	25600.1	24939.8	23350.6	29124.8	16524.9	13142.6	17131.9	27856.6	21634	33267.6	36334.8	38442.3	32404	24013.7	18774.6	15833	24873.5	30901.8	24042.1	15889	17178.6	24992.7
	10774.4	16430.2	12242	16889.9	16987.4	20790.9	15389.5	15958.3	17064.7	23650.7	16667.3	17882	19170.4	24047.2	22398.4	16026	22103.9	17182.8	18407.3	21245.8	15117.4	27156.2	23830.1	27509.6	30141	16863.3	18944.3	25631.8	24974.5	23379.1	29153.8	16546.9	13160	17156.7	27887.1	21663.6	33294.1	36361.4	38480.8	32447.2	24046.4	18798.1	15849.6	24905.8	30934.6	24074.2	15909.1	17203	25029.4
	10791	16453.6	12258.8	16901.1	16987.2	20799.3	15399	15974	17077.8	23650.7	16686.5	17901.1	19194.2	24054.6	22405.2	16045.5	22131.8	17197.4	18423.1	21273.8	15137.5	27175.9	23857.3	27525.1	30168.2	16877.4	18966.4	25663.5	25009.2	23407.6	29182.8	16568.9	13177.3	17181.6	27917.6	21693.2	33320.6	36388	38519.4	32490.4	24079.1	18821.5	15866.2	24938.1	30967.5	24106.2	15929.3	17227.3	25066.2
	10807.7	16477	12275.6	16912.2	16986.9	20807.7	15408.5	15989.7	17090.9	23650.6	16705.6	17920.3	19218	24062	22412.1	16065.1	22159.7	17212	18438.8	21301.8	15157.7	27195.7	23884.7	27540.7	30195.3	16891.5	18988.7	25695.2	25044	23436.1	29211.9	16591	13194.7	17206.6	27948.2	21722.7	33347.1	36414.5	38557.8	32533.5	24111.8	18844.8	15882.7	24970.5	31000.4	24138.2	15949.5	17251.8	25103.2
	10824.4	16500.3	12292.5	16923.5	16986.7	20816.2	15418	16005.4	17104	23650.6	16724.7	17939.5	19241.8	24069.4	22418.9	16084.6	22187.5	17226.6	18454.4	21329.8	15177.8	27215.4	23912.1	27556.4	30222.3	16905.5	19011	25726.9	25078.7	23464.5	29241.1	16613	13212.2	17231.6	27978.8	21752.2	33373.7	36441.1	38596.2	32576.5	24144.5	18868.2	15899.1	25003	31033.4	24170.2	15969.7	17276.3	25140.2
	10841.1	16523.7	12309.4	16934.7	16986.6	20824.7	15427.5	16021.1	17117	23650.6	16743.6	17958.8	19265.5	24076.8	22425.7	16104.1	22215.4	17241.2	18470	21357.8	15197.9	27235.1	23939.5	27572.2	30249.2	16919.4	19033.4	25758.5	25113.4	23492.9	29270.3	16635	13229.8	17256.7	28009.5	21781.7	33400.3	36467.8	38634.6	32619.5	24177.2	18891.4	15915.5	25035.5	31066.3	24202.2	15990	17300.9	25177.3
	10857.8	16547.1	12326.3	16946	16986.5	20833.3	15436.9	16036.7	17129.9	23650.6	16762.5	17978	19289.2	24084.2	22432.5	16123.6	22243.2	17255.7	18485.5	21385.8	15218.1	27254.8	23967.1	27588	30276.1	16933.3	19055.9	25790.1	25148	23521.2	29299.5	16657	13247.4	17282	28040.2	21811.1	33426.9	36494.4	38672.8	32662.4	24209.8	18914.7	15931.9	25068.1	31099.3	24234.1	16010.3	17325.6	25214.4
	10874.5	16570.5	12343.2	16957.4	16986.4	20841.8	15446.4	16052.3	17142.7	23650.5	16781.4	17997.4	19312.9	24091.6	22439.3	16143	22271	17270.1	18500.8	21413.8	15238.2	27274.6	23994.6	27603.8	30302.9	16947.2	19078.5	25821.7	25182.7	23549.5	29328.8	16679	13265	17307.2	28071.1	21840.5	33453.5	36521	38711	32705.3	24242.4	18937.9	15948.2	25100.7	31132.3	24265.9	16030.7	17350.4	25251.7
	10891.2	16593.8	12360.2	16968.8	16986.3	20850.4	15455.9	16067.9	17155.4	23650.5	16800.1	18016.7	19336.5	24099	22446.1	16162.5	22298.8	17284.6	18516.2	21441.8	15258.3	27294.3	24022.2	27619.8	30329.6	16960.9	19101.1	25853.3	25217.4	23577.7	29358.2	16701	13282.7	17332.6	28101.9	21869.9	33480.1	36547.7	38749.2	32748.1	24275	18961.1	15964.4	25133.4	31165.3	24297.8	16051	17375.2	25289
	10907.9	16617.2	12377.2	16980.2	16986.3	20859.1	15465.3	16083.4	17168.1	23650.4	16818.8	18036.1	19360.1	24106.4	22452.9	16181.8	22326.6	17299	18531.4	21469.8	15278.5	27314	24049.9	27635.8	30356.2	16974.6	19123.8	25884.8	25252	23605.8	29387.6	16723	13300.4	17358.1	28132.9	21899.2	33506.8	36574.3	38787.3	32790.9	24307.6	18984.2	15980.6	25166.1	31198.3	24329.6	16071.4	17400.1	25326.4
	10924.6	16640.6	12394.2	16991.7	16986.4	20867.7	15474.8	16098.8	17180.8	23650.3	16837.5	18055.5	19383.7	24113.8	22459.7	16201.2	22354.3	17313.3	18546.5	21497.9	15298.6	27333.7	24077.7	27651.8	30382.8	16988.3	19146.5	25916.4	25286.6	23633.9	29417.1	16745	13318.2	17383.6	28163.9	21928.5	33533.4	36601	38825.3	32833.6	24340.2	19007.2	15996.7	25198.9	31231.4	24361.4	16091.9	17425.1	25363.9
	10941.4	16663.9	12411.2	17003.3	16986.4	20876.4	15484.3	16114.3	17193.3	23650.2	16856	18075	19407.2	24121.2	22466.4	16220.5	22382	17327.6	18561.6	21525.9	15318.7	27353.5	24105.4	27667.9	30409.2	17001.8	19169.4	25947.9	25321.3	23662	29446.6	16766.9	13336.1	17409.2	28194.9	21957.7	33560.1	36627.7	38863.2	32876.2	24372.7	19030.3	16012.8	25231.8	31264.5	24393.1	16112.3	17450.1	25401.5
	10958.1	16687.3	12428.3	17014.8	16986.5	20885.1	15493.7	16129.7	17205.8	23650.2	16874.5	18094.5	19430.7	24128.6	22473.2	16239.8	22409.7	17341.9	18576.6	21553.9	15338.8	27373.2	24133.3	27684.1	30435.6	17015.4	19192.3	25979.3	25355.9	23690	29476.1	16788.9	13354	17434.9	28226	21986.9	33586.8	36654.4	38901	32918.7	24405.2	19053.3	16028.8	25264.7	31297.6	24424.8	16132.8	17475.2	25439.2
	10974.9	16710.6	12445.4	17026.4	16986.7	20893.8	15503.2	16145.1	17218.2	23650.1	16892.9	18114	19454.2	24136	22480	16259	22437.4	17356.2	18591.5	21581.9	15359	27392.9	24161.2	27700.4	30461.9	17028.8	19215.3	26010.8	25390.5	23717.9	29505.7	16810.9	13372	17460.6	28257.2	22016.1	33613.5	36681.1	38938.8	32961.2	24437.7	19076.2	16044.8	25297.7	31330.7	24456.4	16153.3	17500.4	25476.9
	10991.6	16734	12462.5	17038.1	16986.8	20902.6	15512.6	16160.4	17230.5	23649.9	16911.2	18133.6	19477.7	24143.4	22486.7	16278.2	22465	17370.4	18606.3	21610	15379.1	27412.7	24189.1	27716.7	30488.2	17042.2	19238.4	26042.2	25425	23745.8	29535.4	16832.8	13390	17486.5	28288.4	22045.2	33640.2	36707.8	38976.6	33003.7	24470.1	19099.1	16060.7	25330.7	31363.8	24488	16173.9	17525.7	25514.7
	11008.4	16757.3	12479.6	17049.8	16987.1	20911.4	15522.1	16175.7	17242.8	23649.8	16929.5	18153.2	19501.1	24150.8	22493.5	16297.4	22492.6	17384.5	18621.1	21638	15399.2	27432.4	24217.1	27733.1	30514.3	17055.6	19261.5	26073.6	25459.6	23773.7	29565.1	16854.7	13408.1	17512.4	28319.7	22074.3	33667	36734.5	39014.2	33046	24502.6	19121.9	16076.5	25363.7	31397	24519.6	16194.5	17551	25552.6
	11025.1	16780.6	12496.7	17061.6	16987.3	20920.2	15531.5	16190.9	17255	23649.7	16947.7	18172.8	19524.4	24158.2	22500.2	16316.6	22520.2	17398.6	18635.7	21666	15419.3	27452.1	24245.2	27749.5	30540.4	17068.8	19284.7	26104.9	25494.1	23801.4	29594.8	16876.6	13426.2	17538.4	28351.1	22103.4	33693.8	36761.3	39051.8	33088.3	24535	19144.7	16092.3	25396.9	31430.2	24551.1	16215.1	17576.4	25590.6
	11041.9	16804	12513.9	17073.4	16987.6	20929.1	15540.9	16206.1	17267.1	23649.6	16965.8	18192.5	19547.8	24165.5	22506.9	16335.7	22547.7	17412.7	18650.3	21694	15439.4	27471.8	24273.3	27766	30566.4	17082	19308	26136.3	25528.7	23829.2	29624.6	16898.5	13444.3	17564.5	28382.5	22132.4	33720.5	36788	39089.3	33130.5	24567.3	19167.5	16108	25430	31463.4	24582.6	16235.7	17601.8	25628.6
	11058.7	16827.3	12531.1	17085.2	16987.9	20938	15550.4	16221.3	17279.2	23649.4	16983.9	18212.2	19571.1	24172.9	22513.7	16354.8	22575.3	17426.7	18664.8	21722	15459.5	27491.6	24301.4	27782.5	30592.3	17095.2	19331.3	26167.6	25563.2	23856.8	29654.5	16920.4	13462.6	17590.6	28413.9	22161.3	33747.3	36814.8	39126.7	33172.7	24599.7	19190.2	16123.7	25463.2	31496.6	24614.1	16256.4	17627.3	25666.8
	11075.4	16850.6	12548.3	17097.1	16988.3	20946.9	15559.8	16236.4	17291.2	23649.3	17001.8	18231.9	19594.3	24180.3	22520.4	16373.8	22602.8	17440.7	18679.2	21750.1	15479.6	27511.3	24329.6	27799.2	30618.1	17108.2	19354.8	26198.8	25597.6	23884.4	29684.4	16942.3	13480.8	17616.8	28445.4	22190.3	33774.1	36841.6	39164	33214.8	24632	19212.8	16139.3	25496.5	31529.8	24645.5	16277.1	17652.9	25705
	11092.2	16873.9	12565.6	17109	16988.7	20955.8	15569.2	16251.5	17303.1	23649.1	17019.7	18251.7	19617.6	24187.6	22527.1	16392.8	22630.2	17454.7	18693.6	21778.1	15499.7	27531	24357.9	27815.8	30643.8	17121.2	19378.2	26230	25632.1	23912	29714.3	16964.1	13499.1	17643.1	28477	22219.1	33801	36868.3	39201.3	33256.8	24664.3	19235.4	16154.8	25529.8	31563	24676.8	16297.8	17678.6	25743.2
	11109	16897.2	12582.8	17121	16989.1	20964.8	15578.6	16266.6	17314.9	23649	17037.5	18271.5	19640.7	24195	22533.8	16411.8	22657.6	17468.6	18707.8	21806.1	15519.7	27550.7	24386.2	27832.6	30669.4	17134.2	19401.8	26261.2	25666.5	23939.4	29744.3	16986	13517.5	17669.5	28508.6	22248	33827.8	36895.1	39238.5	33298.7	24696.6	19258	16170.3	25563.2	31596.3	24708.1	16318.5	17704.3	25781.6
	11125.7	16920.5	12600.1	17133	16989.6	20973.7	15588	16281.6	17326.7	23648.8	17055.3	18291.3	19663.9	24202.4	22540.5	16430.7	22685	17482.4	18722	21834.1	15539.8	27570.4	24414.6	27849.4	30695	17147.1	19425.4	26292.4	25701	23966.9	29774.3	17007.8	13535.9	17696	28540.3	22276.8	33854.7	36921.9	39275.6	33340.5	24728.8	19280.5	16185.8	25596.6	31629.6	24739.4	16339.3	17730.1	25820
	11142.5	16943.8	12617.4	17145	16990.1	20982.8	15597.4	16296.5	17338.4	23648.6	17072.9	18311.2	19687	24209.7	22547.2	16449.6	22712.4	17496.2	18736	21862.1	15559.9	27590.1	24443	27866.2	30720.5	17159.9	19449.1	26323.5	25735.4	23994.2	29804.4	17029.6	13554.4	17722.5	28572	22305.5	33881.5	36948.7	39312.6	33382.3	24761	19303	16201.1	25630	31662.9	24770.6	16360.1	17755.9	25858.5
	11159.3	16967	12634.7	17157.1	16990.7	20991.8	15606.8	16311.4	17350	23648.4	17090.5	18331.1	19710.1	24217.1	22553.9	16468.4	22739.7	17510	18750	21890.1	15579.9	27609.8	24471.4	27883.2	30745.9	17172.6	19472.9	26354.6	25769.7	24021.5	29834.5	17051.4	13572.9	17749.1	28603.8	22334.2	33908.4	36975.5	39349.5	33424	24793.1	19325.4	16216.4	25663.5	31696.2	24801.8	16380.9	17781.9	25897.1
	11176.1	16990.3	12652.1	17169.3	16991.3	21000.9	15616.2	16326.3	17361.5	23648.2	17108	18351	19733.1	24224.5	22560.5	16487.2	22767	17523.7	18763.9	21918.1	15600	27629.5	24499.9	27900.1	30771.2	17185.3	19496.7	26385.6	25804.1	24048.7	29864.7	17073.2	13591.5	17775.8	28635.7	22362.8	33935.3	37002.3	39386.4	33465.6	24825.3	19347.7	16231.7	25697.1	31729.5	24832.9	16401.7	17807.8	25935.7
	11192.9	17013.5	12669.4	17181.4	16991.9	21010	15625.6	16341.1	17373	23648	17125.4	18370.9	19756.1	24231.8	22567.2	16506	22794.3	17537.4	18777.8	21946.1	15620	27649.1	24528.5	27917.2	30796.4	17197.9	19520.6	26416.7	25838.4	24075.9	29894.9	17095	13610.1	17802.5	28667.6	22391.4	33962.2	37029.1	39423.2	33507.2	24857.4	19370	16246.9	25730.7	31762.8	24864	16422.6	17833.9	25974.4
	11209.6	17036.8	12686.8	17193.7	16992.5	21019.1	15635	16355.9	17384.4	23647.8	17142.7	18390.9	19779.1	24239.2	22573.9	16524.7	22821.5	17551	18791.5	21974.1	15640	27668.8	24557.1	27934.3	30821.5	17210.4	19544.6	26447.6	25872.7	24103	29925.1	17116.7	13628.8	17829.3	28699.5	22419.9	33989.1	37056	39459.9	33548.7	24889.4	19392.2	16262	25764.3	31796.1	24895	16443.5	17860	26013.2
	11226.4	17060	12704.2	17205.9	16993.3	21028.3	15644.4	16370.7	17395.7	23647.5	17160	18410.9	19802	24246.5	22580.5	16543.4	22848.7	17564.6	18805.1	22002.1	15660	27688.4	24585.7	27951.4	30846.5	17222.9	19568.7	26478.6	25907	24130	29955.4	17138.5	13647.5	17856.2	28731.5	22448.4	34016	37082.8	39496.5	33590.1	24921.5	19414.4	16277.1	25798	31829.5	24926	16464.4	17886.2	26052
	11243.2	17083.2	12721.6	17218.2	16994	21037.4	15653.7	16385.4	17407	23647.3	17177.2	18431	19824.8	24253.9	22587.2	16562	22875.8	17578.1	18818.7	22030.1	15680	27708.1	24614.4	27968.7	30871.5	17235.3	19592.8	26509.5	25941.3	24157	29985.8	17160.2	13666.3	17883.2	28763.5	22476.9	34042.9	37109.6	39533	33631.4	24953.5	19436.5	16292.1	25831.7	31862.8	24956.9	16485.3	17912.4	26090.9
	11260	17106.4	12739.1	17230.6	16994.8	21046.6	15663.1	16400	17418.1	23647	17194.3	18451.1	19847.7	24261.2	22593.8	16580.6	22902.9	17591.6	18832.2	22058.1	15700	27727.7	24643.1	27985.9	30896.3	17247.6	19616.9	26540.3	25975.5	24183.9	30016.2	17181.9	13685.1	17910.2	28795.6	22505.3	34069.8	37136.5	39569.5	33672.6	24985.4	19458.6	16307	25865.5	31896.2	24987.7	16506.2	17938.7	26129.9
	11276.7	17129.6	12756.5	17242.9	16995.6	21055.9	15672.4	16414.6	17429.2	23646.8	17211.3	18471.2	19870.5	24268.6	22600.4	16599.2	22930	17605	18845.6	22086	15720	27747.3	24671.9	28003.3	30921.1	17259.9	19641.2	26571.1	26009.7	24210.8	30046.6	17203.6	13704	17937.3	28827.8	22533.6	34096.7	37163.3	39605.8	33713.7	25017.3	19480.6	16321.9	25899.3	31929.6	25018.6	16527.2	17965	26169
	11293.5	17152.7	12774	17255.4	16996.4	21065.1	15681.8	16429.2	17440.2	23646.5	17228.2	18491.3	19893.2	24275.9	22607	16617.7	22957	17618.4	18858.9	22114	15740	27767	24700.7	28020.7	30945.7	17272.1	19665.5	26601.9	26043.9	24237.5	30077	17225.2	13722.9	17964.5	28860	22561.9	34123.7	37190.1	39642.1	33754.8	25049.2	19502.6	16336.7	25933.2	31963	25049.3	16548.2	17991.5	26208.1
	11310.3	17175.9	12791.5	17267.8	16997.3	21074.4	15691.1	16443.7	17451.2	23646.2	17245	18511.5	19915.9	24283.3	22613.7	16636.2	22984	17631.7	18872.1	22141.9	15759.9	27786.6	24729.6	28038.1	30970.3	17284.2	19689.9	26632.6	26078	24264.2	30107.6	17246.9	13741.8	17991.7	28892.2	22590.1	34150.6	37217	39678.3	33795.8	25081.1	19524.5	16351.4	25967.1	31996.4	25080	16569.2	18017.9	26247.3
	11327	17199	12809	17280.3	16998.3	21083.7	15700.4	16458.1	17462.1	23645.9	17261.8	18531.7	19938.6	24290.6	22620.3	16654.6	23010.9	17645	18885.2	22169.9	15779.8	27806.2	24758.5	28055.7	30994.8	17296.3	19714.3	26663.3	26112.1	24290.9	30138.1	17268.5	13760.8	18019	28924.5	22618.3	34177.6	37243.8	39714.4	33836.7	25112.9	19546.3	16366.1	26001	32029.8	25110.7	16590.2	18044.5	26286.5
	11343.8	17222.1	12826.5	17292.9	16999.2	21093.1	15709.8	16472.6	17472.9	23645.6	17278.5	18551.9	19961.2	24298	22626.9	16673	23037.8	17658.3	18898.3	22197.8	15799.8	27825.7	24787.4	28073.2	31019.2	17308.3	19738.8	26693.9	26146.2	24317.4	30168.7	17290.1	13779.9	18046.4	28956.9	22646.4	34204.5	37270.7	39750.4	33877.5	25144.6	19568.1	16380.7	26035	32063.2	25141.3	16611.3	18071.1	26325.9
	11360.5	17245.2	12844	17305.4	17000.3	21102.4	15719.1	16486.9	17483.6	23645.3	17295	18572.1	19983.8	24305.3	22633.4	16691.3	23064.7	17671.4	18911.2	22225.7	15819.7	27845.3	24816.4	28090.9	31043.5	17320.2	19763.4	26724.5	26180.2	24343.9	30199.3	17311.6	13799	18073.9	28989.3	22674.4	34231.5	37297.5	39786.3	33918.2	25176.4	19589.9	16395.2	26069	32096.6	25171.8	16632.4	18097.7	26365.3
	11377.3	17268.3	12861.6	17318	17001.3	21111.8	15728.4	16501.2	17494.2	23645	17311.5	18592.4	20006.3	24312.6	22640	16709.6	23091.5	17684.6	18924.1	22253.7	15839.6	27864.8	24845.5	28108.6	31067.7	17332	19788	26755.1	26214.3	24370.3	30230	17333.2	13818.1	18101.4	29021.7	22702.4	34258.4	37324.4	39822.1	33958.8	25208	19611.5	16409.7	26103	32130	25202.3	16653.4	18124.5	26404.7
	11394	17291.4	12879.2	17330.7	17002.4	21121.2	15737.7	16515.5	17504.8	23644.6	17327.9	18612.7	20028.8	24320	22646.6	16727.8	23118.2	17697.6	18936.9	22281.6	15859.5	27884.4	24874.6	28126.3	31091.8	17343.8	19812.7	26785.6	26248.3	24396.7	30260.7	17354.7	13837.3	18129	29054.2	22730.4	34285.4	37351.3	39857.8	33999.3	25239.7	19633.1	16424.1	26137.1	32163.4	25232.8	16674.5	18151.2	26444.2
	11410.8	17314.4	12896.7	17343.4	17003.5	21130.7	15746.9	16529.7	17515.3	23644.3	17344.3	18633	20051.3	24327.3	22653.1	16746	23144.9	17710.7	18949.5	22309.5	15879.3	27903.9	24903.7	28144.1	31115.8	17355.5	19837.4	26816	26282.2	24423	30291.4	17376.2	13856.5	18156.6	29086.7	22758.3	34312.3	37378.1	39893.5	34039.8	25271.3	19654.7	16438.5	26171.3	32196.9	25263.1	16695.7	18178.1	26483.8
	11427.5	17337.4	12914.3	17356.1	17004.7	21140.1	15756.2	16543.9	17525.7	23643.9	17360.5	18653.4	20073.7	24334.7	22659.7	16764.2	23171.6	17723.6	18962.1	22337.4	15899.2	27923.4	24932.8	28162	31139.7	17367.1	19862.3	26846.4	26316.1	24449.2	30322.2	17397.7	13875.8	18184.3	29119.3	22786.1	34339.3	37405	39929	34080.1	25302.9	19676.1	16452.8	26205.4	32230.3	25293.4	16716.8	18205	26523.4
	11444.2	17360.5	12932	17368.9	17005.9	21149.6	15765.5	16558	17536.1	23643.6	17376.7	18673.8	20096	24342	22666.2	16782.3	23198.2	17736.5	18974.6	22365.2	15919	27942.9	24962.1	28179.9	31163.6	17378.7	19887.1	26876.8	26350	24475.3	30353.1	17419.1	13895.1	18212.1	29151.9	22813.9	34366.3	37431.8	39964.5	34120.4	25334.4	19697.6	16467	26239.6	32263.8	25323.7	16737.9	18231.9	26563.1
	11460.9	17383.4	12949.6	17381.7	17007.1	21159.1	15774.7	16572.1	17546.3	23643.2	17392.7	18694.2	20118.3	24349.3	22672.8	16800.3	23224.8	17749.4	18987.1	22393.1	15938.8	27962.3	24991.3	28197.9	31187.3	17390.2	19912.1	26907.1	26383.9	24501.4	30383.9	17440.6	13914.5	18240	29184.6	22841.6	34393.2	37458.7	39999.8	34160.6	25365.8	19718.9	16481.1	26273.9	32297.2	25353.9	16759.1	18258.9	26602.9
	11477.6	17406.4	12967.2	17394.5	17008.4	21168.7	15784	16586.1	17556.5	23642.8	17408.7	18714.6	20140.6	24356.7	22679.3	16818.3	23251.3	17762.2	18999.4	22420.9	15958.6	27981.8	25020.6	28215.9	31210.9	17401.6	19937.1	26937.3	26417.7	24527.4	30414.8	17462	13933.9	18267.9	29217.3	22869.2	34420.2	37485.5	40035.1	34200.7	25397.3	19740.2	16495.2	26308.1	32330.7	25384	16780.3	18286	26642.7
	11494.3	17429.4	12984.9	17407.4	17009.7	21178.2	15793.2	16600.1	17566.6	23642.4	17424.6	18735.1	20162.8	24364	22685.8	16836.3	23277.7	17774.9	19011.6	22448.8	15978.4	28001.2	25049.9	28234	31234.4	17412.9	19962.2	26967.5	26451.4	24553.3	30445.8	17483.4	13953.4	18295.9	29250.1	22896.8	34447.1	37512.4	40070.2	34240.6	25428.7	19761.4	16509.2	26342.4	32364.1	25414.1	16801.5	18313.1	26682.6
	11511	17452.3	13002.6	17420.3	17011.1	21187.8	15802.5	16614	17576.7	23642	17440.3	18755.6	20185	24371.3	22692.3	16854.2	23304.1	17787.6	19023.8	22476.6	15998.2	28020.6	25079.3	28252.2	31257.9	17424.2	19987.3	26997.7	26485.2	24579.1	30476.7	17504.7	13972.9	18324	29282.9	22924.3	34474.1	37539.2	40105.3	34280.5	25460	19782.6	16523.1	26376.8	32397.6	25444.1	16822.7	18340.3	26722.5
	11527.7	17475.2	13020.2	17433.3	17012.5	21197.4	15811.7	16627.9	17586.6	23641.6	17456	18776.1	20207.1	24378.7	22698.8	16872	23330.5	17800.3	19035.8	22504.4	16017.9	28040	25108.7	28270.4	31281.2	17435.4	20012.5	27027.8	26518.9	24604.9	30507.7	17526	13992.4	18352.1	29315.8	22951.7	34501	37566.1	40140.3	34320.3	25491.3	19803.7	16537	26411.1	32431	25474.1	16843.9	18367.5	26762.5
	11544.4	17498.1	13037.9	17446.3	17014	21207.1	15820.9	16641.7	17596.5	23641.1	17471.6	18796.6	20229.2	24386	22705.3	16889.8	23356.8	17812.8	19047.8	22532.2	16037.6	28059.4	25138.1	28288.7	31304.4	17446.5	20037.7	27057.8	26552.5	24630.5	30538.8	17547.3	14012	18380.2	29348.7	22979.1	34528	37592.9	40175.1	34360	25522.5	19824.7	16550.8	26445.5	32464.5	25503.9	16865.2	18394.8	26802.6
	11561	17520.9	13055.6	17459.3	17015.4	21216.7	15830.1	16655.5	17606.3	23640.7	17487.1	18817.1	20251.2	24393.3	22711.8	16907.5	23383	17825.4	19059.7	22560	16057.3	28078.7	25167.6	28307	31327.6	17457.5	20063	27087.8	26586.2	24656.1	30569.9	17568.6	14031.7	18408.5	29381.6	23006.4	34554.9	37619.8	40209.9	34399.6	25553.7	19845.7	16564.5	26480	32497.9	25533.8	16886.4	18422.1	26842.7
	11577.7	17543.8	13073.3	17472.4	17017	21226.4	15839.3	16669.2	17616.1	23640.2	17502.6	18837.7	20273.2	24400.7	22718.3	16925.2	23409.2	17837.8	19071.4	22587.8	16077	28098	25197.1	28325.4	31350.6	17468.5	20088.4	27117.7	26619.7	24681.7	30601	17589.8	14051.3	18436.8	29414.6	23033.7	34581.8	37646.6	40244.5	34439.1	25584.9	19866.6	16578.2	26514.4	32531.4	25563.5	16907.7	18449.5	26882.9
	11594.3	17566.6	13091.1	17485.4	17018.5	21236.1	15848.4	16682.8	17625.7	23639.8	17517.9	18858.3	20295.2	24408	22724.7	16942.9	23435.4	17850.2	19083.1	22615.5	16096.7	28117.4	25226.6	28343.8	31373.6	17479.4	20113.8	27147.6	26653.3	24707.1	30632.1	17611	14071	18465.2	29447.6	23060.9	34608.8	37673.4	40279.1	34478.5	25616	19887.4	16591.8	26548.9	32564.8	25593.2	16929	18476.9	26923.1
	11611	17589.4	13108.8	17498.6	17020.1	21245.9	15857.6	16696.4	17635.3	23639.3	17533.1	18879	20317.1	24415.4	22731.2	16960.4	23461.4	17862.6	19094.7	22643.3	16116.3	28136.6	25256.2	28362.3	31396.4	17490.2	20139.3	27177.4	26686.8	24732.5	30663.3	17632.2	14090.8	18493.6	29480.6	23088	34635.7	37700.2	40313.5	34517.8	25647	19908.2	16605.3	26583.5	32598.3	25622.8	16950.2	18504.4	26963.4
	11627.6	17612.1	13126.6	17511.7	17021.8	21255.6	15866.8	16710	17644.8	23638.8	17548.2	18899.6	20338.9	24422.7	22737.6	16978	23487.4	17874.9	19106.2	22671	16135.9	28155.9	25285.8	28380.8	31419.1	17500.9	20164.8	27207.2	26720.2	24757.8	30694.5	17653.4	14110.6	18522.1	29513.7	23115.1	34662.6	37727.1	40347.9	34557	25678	19928.9	16618.7	26618	32631.7	25652.4	16971.5	18531.9	27003.7
	11644.2	17634.9	13144.3	17524.9	17023.4	21265.4	15875.9	16723.5	17654.2	23638.3	17563.3	18920.3	20360.7	24430	22744.1	16995.4	23513.4	17887.1	19117.6	22698.7	16155.5	28175.1	25315.5	28399.4	31441.7	17511.6	20190.4	27236.9	26753.6	24783	30725.8	17674.5	14130.4	18550.6	29546.9	23142	34689.5	37753.9	40382.1	34596.1	25708.9	19949.5	16632.1	26652.6	32665.2	25681.8	16992.8	18559.5	27044.1
	11660.8	17657.6	13162.1	17538.2	17025.2	21275.2	15885	16736.9	17663.5	23637.8	17578.2	18941	20382.4	24437.4	22750.5	17012.8	23539.3	17899.2	19129	22726.4	16175.1	28194.3	25345.1	28418.1	31464.3	17522.2	20216.1	27266.5	26787	24808.1	30757.1	17695.6	14150.3	18579.2	29580.1	23168.9	34716.4	37780.7	40416.3	34635	25739.8	19970	16645.4	26687.2	32698.6	25711.3	17014.2	18587.2	27084.5
	11677.4	17680.2	13179.9	17551.4	17026.9	21285.1	15894.1	16750.3	17672.8	23637.3	17593.1	18961.7	20404.1	24444.7	22756.9	17030.2	23565.1	17911.3	19140.2	22754	16194.6	28213.5	25374.9	28436.8	31486.7	17532.7	20241.8	27296.1	26820.3	24833.1	30788.4	17716.6	14170.3	18607.9	29613.3	23195.8	34743.3	37807.5	40450.3	34673.9	25770.7	19990.5	16658.6	26721.9	32732.1	25740.6	17035.5	18614.9	27125
	11693.9	17702.9	13197.7	17564.7	17028.7	21294.9	15903.2	16763.6	17682	23636.7	17607.8	18982.4	20425.7	24452	22763.3	17047.5	23590.9	17923.4	19151.3	22781.7	16214.1	28232.7	25404.6	28455.6	31509	17543.1	20267.5	27325.6	26853.6	24858.1	30819.7	17737.7	14190.2	18636.6	29646.5	23222.5	34770.1	37834.3	40484.2	34712.7	25801.4	20010.9	16671.8	26756.5	32765.5	25769.9	17056.8	18642.6	27165.6
	11710.5	17725.5	13215.4	17578.1	17030.6	21304.8	15912.3	16776.9	17691.1	23636.2	17622.5	19003.2	20447.3	24459.4	22769.7	17064.7	23616.6	17935.4	19162.4	22809.3	16233.6	28251.8	25434.4	28474.4	31531.2	17553.4	20293.3	27355.1	26886.8	24883	30851.1	17758.6	14210.2	18665.4	29679.8	23249.2	34797	37861.1	40518.1	34751.4	25832.2	20031.2	16684.9	26791.2	32799	25799.1	17078.2	18670.4	27206.1
	11727	17748.1	13233.3	17591.4	17032.4	21314.7	15921.4	16790.1	17700.1	23635.6	17637	19023.9	20468.8	24466.7	22776.1	17081.9	23642.2	17947.3	19173.3	22836.9	16253.1	28270.9	25464.2	28493.3	31553.3	17563.7	20319.2	27384.5	26920	24907.7	30882.5	17779.6	14230.3	18694.3	29713.2	23275.9	34823.8	37887.8	40551.8	34789.9	25862.8	20051.5	16697.9	26825.9	32832.4	25828.2	17099.5	18698.2	27246.8
	11743.6	17770.7	13251.1	17604.8	17034.4	21324.6	15930.5	16803.3	17709	23635.1	17651.5	19044.7	20490.3	24474	22782.5	17099	23667.8	17959.1	19184.2	22864.5	16272.6	28290	25494	28512.2	31575.3	17573.9	20345.1	27413.8	26953.1	24932.4	30913.9	17800.5	14250.3	18723.2	29746.5	23302.4	34850.7	37914.6	40585.4	34828.4	25893.4	20071.7	16710.8	26860.7	32865.8	25857.2	17120.9	18726.1	27287.5
	11760.1	17793.2	13268.9	17618.3	17036.3	21334.5	15939.5	16816.4	17717.9	23634.5	17665.8	19065.5	20511.8	24481.4	22788.8	17116.1	23693.3	17970.9	19194.9	22892.1	16292	28309	25523.9	28531.2	31597.2	17584	20371.1	27443.1	26986.2	24957.1	30945.4	17821.4	14270.5	18752.2	29779.9	23328.9	34877.5	37941.4	40618.9	34866.7	25924	20091.8	16723.7	26895.4	32899.2	25886.2	17142.2	18754	27328.2
	11776.6	17815.7	13286.7	17631.7	17038.3	21344.5	15948.6	16829.4	17726.7	23633.9	17680.1	19086.4	20533.1	24488.7	22795.2	17133.1	23718.8	17982.6	19205.6	22919.7	16311.4	28328	25553.8	28550.2	31619	17594.1	20397.2	27472.3	27019.2	24981.6	30976.9	17842.3	14290.6	18781.2	29813.4	23355.3	34904.3	37968.1	40652.2	34904.9	25954.5	20111.8	16736.5	26930.2	32932.6	25915.1	17163.6	18782	27369
	11793	17838.2	13304.5	17645.2	17040.4	21354.5	15957.6	16842.4	17735.4	23633.3	17694.2	19107.2	20554.4	24496.1	22801.6	17150.1	23744.2	17994.3	19216.2	22947.2	16330.7	28347	25583.7	28569.3	31640.7	17604	20423.2	27501.4	27052.2	25006	31008.4	17863.1	14310.8	18810.3	29846.9	23381.6	34931.1	37994.9	40685.5	34943	25984.9	20131.8	16749.2	26965	32966	25944	17185	18810	27409.8
	11809.5	17860.6	13322.4	17658.8	17042.5	21364.5	15966.6	16855.3	17744	23632.7	17708.3	19128.1	20575.7	24503.4	22807.9	17166.9	23769.5	18005.9	19226.6	22974.7	16350.1	28366	25613.7	28588.4	31662.3	17613.9	20449.4	27530.5	27085.1	25030.4	31040	17883.9	14331.1	18839.4	29880.4	23407.8	34957.9	38021.6	40718.7	34981	26015.3	20151.7	16761.8	26999.8	32999.4	25972.7	17206.3	18838.1	27450.7
	11825.9	17883	13340.2	17672.3	17044.6	21374.5	15975.6	16868.2	17752.6	23632	17722.2	19149	20596.9	24510.8	22814.2	17183.8	23794.7	18017.4	19237	23002.2	16369.4	28384.9	25643.7	28607.6	31683.7	17623.7	20475.6	27559.5	27118	25054.7	31071.5	17904.6	14351.3	18868.6	29913.9	23434	34984.6	38048.3	40751.7	35018.9	26045.6	20171.5	16774.3	27034.7	33032.8	26001.4	17227.7	18866.2	27491.6
	11842.4	17905.4	13358.1	17685.9	17046.7	21384.6	15984.6	16881	17761	23631.4	17736.1	19169.9	20618.1	24518.1	22820.5	17200.5	23819.9	18028.9	19247.3	23029.7	16388.6	28403.8	25673.7	28626.9	31705.1	17633.4	20501.8	27588.4	27150.8	25078.8	31103.1	17925.3	14371.7	18897.8	29947.5	23460.1	35011.3	38075	40784.6	35056.7	26075.9	20191.2	16786.8	27069.5	33066.1	26030	17249.1	18894.4	27532.6
	11858.8	17927.7	13375.9	17699.6	17049	21394.7	15993.6	16893.7	17769.4	23630.8	17749.8	19190.8	20639.2	24525.4	22826.8	17217.2	23845	18040.2	19257.5	23057.1	16407.9	28422.6	25703.7	28646.2	31726.3	17643.1	20528.1	27617.3	27183.6	25102.9	31134.8	17946	14392	18927.1	29981.1	23486.1	35038.1	38101.7	40817.4	35094.4	26106.1	20210.9	16799.2	27104.4	33099.5	26058.5	17270.5	18922.6	27573.6
	11875.1	17950	13393.8	17713.2	17051.2	21404.8	16002.5	16906.4	17777.7	23630.1	17763.5	19211.7	20660.2	24532.8	22833.1	17233.9	23870	18051.6	19267.6	23084.5	16427.1	28441.5	25733.8	28665.5	31747.5	17652.6	20554.5	27646.1	27216.3	25126.9	31166.4	17966.6	14412.4	18956.5	30014.8	23512	35064.8	38128.4	40850.1	35131.9	26136.3	20230.4	16811.6	27139.3	33132.8	26087	17291.9	18950.8	27614.7
	11891.5	17972.3	13411.7	17726.9	17053.5	21414.9	16011.5	16919	17785.9	23629.4	17777	19232.7	20681.2	24540.1	22839.4	17250.4	23894.9	18062.8	19277.6	23111.9	16446.3	28460.3	25763.9	28684.9	31768.5	17662.1	20580.9	27674.8	27249	25150.8	31198.1	17987.2	14432.8	18985.9	30048.4	23537.8	35091.5	38155	40882.7	35169.3	26166.3	20249.9	16823.8	27174.3	33166.2	26115.3	17313.3	18979.1	27655.8
	11907.8	17994.5	13429.5	17740.6	17055.8	21425	16020.4	16931.6	17794.1	23628.7	17790.4	19253.7	20702.2	24547.5	22845.7	17266.9	23919.8	18074	19287.4	23139.3	16465.4	28479	25794	28704.4	31789.4	17671.5	20607.3	27703.4	27281.6	25174.7	31229.8	18007.7	14453.3	19015.3	30082.1	23563.6	35118.1	38181.7	40915.2	35206.6	26196.3	20269.3	16836	27209.2	33199.5	26143.6	17334.7	19007.4	27696.9
	11924.2	18016.7	13447.4	17754.4	17058.2	21435.2	16029.3	16944.1	17802.1	23628	17803.8	19274.6	20723	24554.8	22851.9	17283.4	23944.6	18085.1	19297.2	23166.6	16484.6	28497.7	25824.2	28723.9	31810.2	17680.8	20633.8	27732	27314.1	25198.4	31261.6	18028.2	14473.8	19044.8	30115.9	23589.3	35144.8	38208.3	40947.5	35243.8	26226.3	20288.6	16848.1	27244.2	33232.8	26171.8	17356.1	19035.8	27738.1
	11940.5	18038.9	13465.3	17768.1	17060.6	21445.4	16038.2	16956.5	17810.1	23627.3	17817	19295.6	20743.9	24562.2	22858.2	17299.7	23969.3	18096.2	19307	23194	16503.6	28516.4	25854.4	28743.5	31830.9	17690	20660.3	27760.5	27346.6	25222	31293.3	18048.7	14494.3	19074.4	30149.6	23614.9	35171.4	38235	40979.7	35280.9	26256.2	20307.9	16860.1	27279.1	33266.1	26199.9	17377.5	19064.2	27779.3
	11956.8	18061	13483.1	17781.9	17063.1	21455.6	16047.1	16968.9	17818	23626.6	17830.1	19316.7	20764.6	24569.6	22864.4	17316	23994	18107.2	19316.6	23221.3	16522.7	28535.1	25884.5	28763.1	31851.5	17699.2	20686.9	27788.9	27379.1	25245.6	31325.1	18069.1	14514.9	19104	30183.4	23640.4	35198	38261.6	41011.8	35317.8	26286	20327.1	16872	27314.1	33299.4	26228	17398.9	19092.7	27820.5
	11973	18083.1	13501	17795.8	17065.6	21465.8	16056	16981.2	17825.8	23625.8	17843.1	19337.7	20785.3	24576.9	22870.7	17332.3	24018.6	18118.1	19326.1	23248.5	16541.7	28553.7	25914.8	28782.7	31871.9	17708.3	20713.6	27817.3	27411.4	25269	31356.9	18089.5	14535.5	19133.7	30217.3	23665.8	35224.5	38288.2	41043.8	35354.6	26315.7	20346.1	16883.9	27349.1	33332.6	26255.9	17420.3	19121.1	27861.8
	11989.2	18105.2	13518.9	17809.6	17068.1	21476	16064.8	16993.4	17833.6	23625.1	17856	19358.7	20806	24584.3	22876.9	17348.5	24043.1	18128.9	19335.5	23275.8	16560.7	28572.3	25945	28802.4	31892.3	17717.2	20740.3	27845.6	27443.7	25292.4	31388.7	18109.8	14556.1	19163.4	30251.1	23691.1	35251.1	38314.7	41075.6	35391.3	26345.4	20365.1	16895.6	27384.1	33365.9	26283.8	17441.7	19149.7	27903.2
	12005.5	18127.2	13536.8	17823.5	17070.7	21486.3	16073.6	17005.6	17841.2	23624.3	17868.8	19379.8	20826.6	24591.6	22883.1	17364.6	24067.5	18139.7	19344.8	23303	16579.7	28590.8	25975.3	28822.2	31912.5	17726.1	20767	27873.8	27476	25315.6	31420.6	18130.1	14576.8	19193.1	30285	23716.4	35277.6	38341.3	41107.4	35427.9	26375	20384	16907.3	27419.2	33399.1	26311.6	17463	19178.2	27944.5
	12021.6	18149.1	13554.7	17837.4	17073.3	21496.6	16082.5	17017.7	17848.8	23623.5	17881.5	19400.9	20847.1	24599	22889.3	17380.6	24091.8	18150.4	19354	23330.2	16598.6	28609.3	26005.6	28842	31932.6	17735	20793.8	27901.9	27508.2	25338.8	31452.5	18150.4	14597.5	19222.9	30318.9	23741.5	35304.1	38367.8	41139	35464.3	26404.6	20402.9	16918.9	27454.2	33432.3	26339.3	17484.4	19206.8	27985.9
	12037.8	18171.1	13572.5	17851.4	17076	21506.9	16091.3	17029.8	17856.3	23622.7	17894.1	19421.9	20867.6	24606.4	22895.5	17396.6	24116	18161	19363.1	23357.3	16617.5	28627.7	26035.9	28861.9	31952.6	17743.7	20820.6	27929.9	27540.3	25361.8	31484.4	18170.6	14618.2	19252.8	30352.9	23766.6	35330.6	38394.4	41170.5	35500.7	26434.1	20421.6	16930.5	27489.2	33465.5	26366.9	17505.8	19235.5	28027.4
	12053.9	18193	13590.4	17865.4	17078.7	21517.2	16100	17041.7	17863.7	23621.9	17906.5	19443	20888	24613.7	22901.7	17412.5	24140.2	18171.5	19372.1	23384.5	16636.3	28646.2	26066.2	28881.8	31972.5	17752.3	20847.5	27957.9	27572.4	25384.8	31516.3	18190.8	14639	19282.7	30386.8	23791.6	35357	38420.9	41201.8	35536.9	26463.5	20440.3	16941.9	27524.3	33498.7	26394.4	17527.2	19264.2	28068.8
	12070.1	18214.8	13608.3	17879.4	17081.4	21527.6	16108.8	17053.7	17871	23621.1	17918.9	19464.2	20908.3	24621.1	22907.8	17428.3	24164.3	18182	19381.1	23411.5	16655.1	28664.5	26096.5	28901.8	31992.3	17760.9	20874.4	27985.8	27604.3	25407.7	31548.2	18210.9	14659.8	19312.6	30420.8	23816.5	35383.4	38447.4	41233	35572.9	26492.8	20458.8	16953.3	27559.4	33531.9	26421.8	17548.6	19292.9	28110.3
	12086.1	18236.6	13626.2	17893.4	17084.2	21537.9	16117.6	17065.5	17878.3	23620.3	17931.1	19485.3	20928.6	24628.5	22914	17444.1	24188.3	18192.4	19389.9	23438.6	16673.9	28682.9	26126.9	28921.8	32011.9	17769.4	20901.4	28013.6	27636.3	25430.4	31580.2	18231	14680.6	19342.6	30454.8	23841.3	35409.8	38473.8	41264.1	35608.9	26522.1	20477.3	16964.6	27594.4	33565	26449.2	17570	19321.6	28151.9
	12102.2	18258.4	13644.1	17907.4	17087	21548.3	16126.3	17077.3	17885.4	23619.4	17943.3	19506.4	20948.9	24635.9	22920.1	17459.7	24212.2	18202.7	19398.6	23465.7	16692.6	28701.2	26157.3	28941.9	32031.5	17777.8	20928.4	28041.3	27668.1	25453.1	31612.2	18251	14701.5	19372.7	30488.9	23866	35436.2	38500.3	41295.1	35644.7	26551.3	20495.7	16975.8	27629.5	33598.1	26476.4	17591.3	19350.4	28193.4
	12118.2	18280.1	13662	17921.5	17089.9	21558.7	16135	17089	17892.5	23618.6	17955.3	19527.6	20969	24643.2	22926.2	17475.4	24236	18213	19407.2	23492.7	16711.3	28719.4	26187.7	28962	32050.9	17786.1	20955.4	28068.9	27699.9	25475.7	31644.2	18271	14722.4	19402.7	30523	23890.6	35462.5	38526.7	41326	35680.3	26580.4	20514	16986.9	27664.6	33631.2	26503.6	17612.7	19379.2	28235
	12134.2	18301.8	13679.8	17935.6	17092.8	21569.2	16143.7	17100.7	17899.5	23617.7	17967.2	19548.7	20989.1	24650.6	22932.4	17490.9	24259.8	18223.1	19415.7	23519.6	16729.9	28737.6	26218.1	28982.1	32070.2	17794.3	20982.5	28096.5	27731.7	25498.2	31676.2	18290.9	14743.3	19432.9	30557	23915.2	35488.8	38553.1	41356.7	35715.9	26609.4	20532.2	16998	27699.7	33664.3	26530.7	17634	19408.1	28276.7
	12150.2	18323.4	13697.7	17949.8	17095.8	21579.6	16152.4	17112.3	17906.4	23616.8	17979	19569.9	21009.2	24658	22938.5	17506.4	24283.4	18233.2	19424.2	23546.6	16748.6	28755.8	26248.5	29002.3	32089.4	17802.5	21009.6	28124	27763.3	25520.5	31708.2	18310.8	14764.3	19463	30591.2	23939.6	35515.1	38579.5	41387.3	35751.3	26638.4	20550.4	17008.9	27734.8	33697.4	26557.6	17655.4	19437	28318.3
	12166.2	18345	13715.6	17963.9	17098.8	21590.1	16161	17123.8	17913.2	23615.9	17990.7	19591.1	21029.2	24665.4	22944.5	17521.8	24307	18243.3	19432.5	23573.5	16767.1	28773.9	26279	29022.6	32108.5	17810.5	21036.8	28151.4	27794.9	25542.8	31740.3	18330.6	14785.3	19493.3	30625.3	23963.9	35541.3	38605.9	41417.7	35786.6	26667.3	20568.4	17019.8	27769.9	33730.4	26584.5	17676.7	19465.9	28360
	12182.1	18366.5	13733.4	17978.1	17101.8	21600.5	16169.7	17135.3	17920	23615	18002.3	19612.3	21049.1	24672.8	22950.6	17537.1	24330.5	18253.2	19440.7	23600.4	16785.7	28791.9	26309.5	29042.9	32127.4	17818.5	21064	28178.7	27826.5	25565	31772.3	18350.4	14806.3	19523.5	30659.5	23988.2	35567.5	38632.2	41448.1	35821.7	26696.1	20586.3	17030.6	27805.1	33763.4	26611.3	17698.1	19494.8	28401.7
	12198	18388	13751.3	17992.3	17104.9	21611	16178.3	17146.6	17926.7	23614.1	18013.8	19633.5	21069	24680.2	22956.7	17552.3	24353.9	18263.1	19448.8	23627.2	16804.2	28810	26339.9	29063.3	32146.2	17826.4	21091.3	28205.9	27857.9	25587	31804.4	18370.1	14827.3	19553.8	30693.6	24012.3	35593.7	38658.5	41478.3	35856.7	26724.9	20604.2	17041.3	27840.2	33796.4	26638	17719.4	19523.8	28443.5
	12213.9	18409.5	13769.2	18006.5	17108.1	21621.6	16186.9	17158	17933.2	23613.2	18025.1	19654.7	21088.8	24687.5	22962.7	17567.5	24377.2	18272.9	19456.9	23654	16822.6	28827.9	26370.4	29083.7	32165	17834.2	21118.6	28233	27889.3	25609	31836.5	18389.8	14848.4	19584.2	30727.8	24036.4	35619.8	38684.8	41508.3	35891.6	26753.5	20622	17051.9	27875.3	33829.4	26664.7	17740.7	19552.8	28485.2
	12229.7	18430.9	13787	18020.8	17111.2	21632.1	16195.5	17169.2	17939.7	23612.3	18036.3	19675.9	21108.5	24694.9	22968.8	17582.6	24400.4	18282.6	19464.8	23680.8	16841	28845.9	26401	29104.1	32183.6	17841.9	21145.9	28260.1	27920.6	25630.9	31868.6	18409.4	14869.5	19614.6	30762.1	24060.4	35645.9	38711.1	41538.3	35926.3	26782.1	20639.6	17062.5	27910.4	33862.3	26691.2	17762	19581.8	28527
	12245.5	18452.3	13804.9	18035.1	17114.4	21642.6	16204	17180.4	17946.1	23611.3	18047.5	19697.1	21128.2	24702.3	22974.8	17597.6	24423.5	18292.2	19472.6	23707.5	16859.4	28863.8	26431.5	29124.6	32202	17849.5	21173.3	28287	27951.8	25652.6	31900.8	18429	14890.7	19645	30796.3	24084.2	35672	38737.4	41568.1	35960.9	26810.7	20657.2	17072.9	27945.6	33895.3	26717.6	17783.3	19610.9	28568.9
	12261.3	18473.6	13822.7	18049.4	17117.7	21653.2	16212.6	17191.5	17952.5	23610.3	18058.5	19718.3	21147.8	24709.7	22980.8	17612.6	24446.5	18301.8	19480.3	23734.2	16877.7	28881.6	26462	29145.2	32220.4	17857	21200.7	28313.9	27983	25674.3	31932.9	18448.6	14911.8	19675.5	30830.6	24108	35698	38763.6	41597.7	35995.4	26839.1	20674.7	17083.3	27980.7	33928.2	26743.9	17804.6	19640	28610.7
	12277	18494.9	13840.6	18063.7	17121	21663.8	16221.1	17202.6	17958.7	23609.4	18069.4	19739.6	21167.3	24717.1	22986.8	17627.4	24469.4	18311.3	19487.9	23760.9	16896	28899.4	26492.6	29165.8	32238.6	17864.5	21228.1	28340.7	28014.1	25695.8	31965.1	18468	14933	19706	30864.9	24131.7	35724	38789.8	41627.3	36029.7	26867.5	20692.1	17093.6	28015.8	33961	26770.2	17825.9	19669.1	28652.6
	12292.7	18516.1	13858.4	18078.1	17124.3	21674.4	16229.6	17213.5	17964.9	23608.4	18080.2	19760.8	21186.8	24724.5	22992.8	17642.2	24492.3	18320.7	19495.4	23787.5	16914.2	28917.1	26523.2	29186.4	32256.7	17871.8	21255.6	28367.4	28045.1	25717.3	31997.3	18487.5	14954.3	19736.5	30899.2	24155.3	35749.9	38815.9	41656.7	36063.9	26895.7	20709.4	17103.8	28051	33993.9	26796.3	17847.2	19698.3	28694.5
	12308.4	18537.3	13876.3	18092.4	17127.7	21685	16238.1	17224.5	17971	23607.4	18090.8	19782.1	21206.2	24731.9	22998.8	17657	24515	18330	19502.9	23814.1	16932.4	28934.8	26553.8	29207.1	32274.7	17879.1	21283.2	28394	28076	25738.6	32029.5	18506.8	14975.5	19767.1	30933.5	24178.7	35775.9	38842.1	41685.9	36098	26923.9	20726.6	17113.9	28086.1	34026.7	26822.4	17868.4	19727.5	28736.4
	12324.1	18558.4	13894.1	18106.8	17131.1	21695.6	16246.5	17235.3	17977	23606.4	18101.4	19803.4	21225.6	24739.3	23004.7	17671.6	24537.7	18339.3	19510.2	23840.7	16950.5	28952.4	26584.4	29227.8	32292.6	17886.3	21310.7	28420.5	28106.9	25759.9	32061.7	18526.2	14996.8	19797.7	30967.8	24202.1	35801.7	38868.2	41715	36131.9	26952.1	20743.7	17123.9	28121.2	34059.5	26848.3	17889.7	19756.7	28778.3
	12339.7	18579.5	13911.9	18121.3	17134.6	21706.3	16255	17246.1	17982.9	23605.4	18111.8	19824.6	21244.9	24746.8	23010.7	17686.2	24560.2	18348.4	19517.4	23867.2	16968.6	28970	26615	29248.6	32310.3	17893.4	21338.3	28446.9	28137.7	25781	32093.9	18545.4	15018.1	19828.4	31002.2	24225.4	35827.6	38894.3	41744	36165.6	26980.1	20760.7	17133.9	28156.4	34092.3	26874.2	17910.9	19785.9	28820.3
	12355.3	18600.5	13929.7	18135.7	17138.1	21716.9	16263.4	17256.8	17988.7	23604.4	18122.1	19845.9	21264.1	24754.2	23016.6	17700.6	24582.7	18357.5	19524.5	23893.7	16986.7	28987.5	26645.6	29269.4	32327.9	17900.4	21365.9	28473.2	28168.4	25802	32126.1	18564.6	15039.4	19859.1	31036.5	24248.6	35853.3	38920.3	41772.9	36199.3	27008.1	20777.6	17143.7	28191.5	34125	26899.9	17932.2	19815.2	28862.3
	12370.8	18621.5	13947.5	18150.2	17141.7	21727.6	16271.8	17267.4	17994.4	23603.3	18132.3	19867.2	21283.3	24761.6	23022.5	17715.1	24605	18366.5	19531.5	23920.1	17004.7	29005	26676.2	29290.3	32345.5	17907.4	21393.6	28499.5	28199	25823	32158.3	18583.8	15060.8	19889.9	31070.9	24271.7	35879.1	38946.3	41801.6	36232.7	27035.9	20794.4	17153.5	28226.6	34157.7	26925.6	17953.4	19844.5	28904.3
	12386.3	18642.4	13965.3	18164.6	17145.3	21738.3	16280.1	17277.9	18000.1	23602.3	18142.4	19888.5	21302.4	24769	23028.4	17729.4	24627.3	18375.4	19538.4	23946.5	17022.6	29022.4	26706.9	29311.2	32362.8	17914.2	21421.3	28525.6	28229.6	25843.8	32190.6	18602.9	15082.2	19920.6	31105.3	24294.7	35904.8	38972.3	41830.2	36266.1	27063.7	20811.2	17163.2	28261.7	34190.4	26951.1	17974.6	19873.8	28946.3
	12401.8	18663.3	13983.1	18179.1	17148.9	21749	16288.5	17288.4	18005.6	23601.2	18152.4	19909.8	21321.4	24776.4	23034.3	17743.6	24649.4	18384.3	19545.2	23972.9	17040.6	29039.8	26737.5	29332.1	32380.1	17921	21449.1	28551.6	28260	25864.5	32222.9	18622	15103.6	19951.4	31139.7	24317.5	35930.5	38998.3	41858.6	36299.3	27091.5	20827.8	17172.8	28296.8	34223	26976.6	17995.8	19903.1	28988.3
	12417.3	18684.2	14000.9	18193.7	17152.6	21759.7	16296.8	17298.8	18011.1	23600.2	18162.2	19931.1	21340.3	24783.8	23040.2	17757.8	24671.5	18393.1	19551.9	23999.2	17058.4	29057.1	26768.2	29353.1	32397.2	17927.6	21476.8	28577.6	28290.4	25885.1	32255.1	18641	15125	19982.3	31174.2	24340.3	35956.1	39024.2	41886.9	36332.3	27119.1	20844.3	17182.3	28331.9	34255.6	27001.9	18016.9	19932.5	29030.4
	12432.7	18704.9	14018.7	18208.2	17156.3	21770.5	16305.1	17309.2	18016.5	23599.1	18171.9	19952.4	21359.2	24791.2	23046	17771.9	24693.4	18401.7	19558.5	24025.4	17076.2	29074.4	26798.8	29374.2	32414.2	17934.2	21504.6	28603.4	28320.7	25905.6	32287.4	18659.9	15146.5	20013.2	31208.6	24363	35981.7	39050.1	41915.1	36365.2	27146.6	20860.8	17191.7	28367	34288.2	27027.2	18038.1	19961.9	29072.4
	12448	18725.7	14036.4	18222.8	17160.1	21781.2	16313.4	17319.5	18021.8	23598	18181.5	19973.7	21378.1	24798.7	23051.9	17785.9	24715.3	18410.3	19565	24051.7	17094	29091.6	26829.5	29395.2	32431.1	17940.7	21532.5	28629.2	28350.9	25925.9	32319.7	18678.8	15168	20044.1	31243.1	24385.6	36007.2	39075.9	41943.1	36398	27174.1	20877.1	17201	28402.1	34320.8	27052.3	18059.2	19991.3	29114.5
	12463.4	18746.4	14054.2	18237.3	17163.9	21792	16321.6	17329.7	18027.1	23596.9	18191	19995	21396.8	24806.1	23057.7	17799.8	24737	18418.9	19571.4	24077.9	17111.7	29108.7	26860.2	29416.4	32447.9	17947.1	21560.3	28654.9	28381	25946.2	32352	18697.6	15189.5	20075.1	31277.6	24408	36032.7	39101.8	41971	36430.6	27201.5	20893.3	17210.2	28437.2	34353.3	27077.4	18080.4	20020.7	29156.6
	12478.7	18767	14071.9	18251.9	17167.7	21802.8	16329.9	17339.8	18032.2	23595.8	18200.4	20016.4	21415.5	24813.5	23063.5	17813.6	24758.7	18427.3	19577.6	24104	17129.4	29125.8	26890.9	29437.5	32464.5	17953.4	21588.2	28680.4	28411.1	25966.4	32384.3	18716.3	15211	20106	31312	24430.4	36058.1	39127.6	41998.7	36463	27228.7	20909.4	17219.4	28472.3	34385.8	27102.3	18101.5	20050.2	29198.7
	12493.9	18787.6	14089.6	18266.6	17171.6	21813.6	16338.1	17349.8	18037.3	23594.7	18209.6	20037.7	21434.2	24821	23069.3	17827.4	24780.2	18435.6	19583.8	24130.1	17147	29142.8	26921.6	29458.7	32481	17959.6	21616.2	28705.9	28441	25986.4	32416.7	18735.1	15232.6	20137.1	31346.5	24452.7	36083.5	39153.3	42026.3	36495.3	27255.9	20925.5	17228.5	28507.4	34418.3	27127.2	18122.6	20079.6	29240.9
	12509.2	18808.1	14107.4	18281.2	17175.6	21824.4	16346.3	17359.8	18042.2	23593.6	18218.8	20059	21452.7	24828.4	23075	17841.1	24801.7	18443.9	19589.9	24156.2	17164.5	29159.8	26952.3	29480	32497.4	17965.7	21644.1	28731.3	28470.9	26006.4	32449	18753.7	15254.2	20168.1	31381	24474.8	36108.8	39179	42053.8	36527.5	27283.1	20941.4	17237.4	28542.4	34450.7	27151.9	18143.7	20109.1	29283
	12524.4	18828.6	14125.1	18295.8	17179.6	21835.2	16354.4	17369.7	18047.1	23592.5	18227.8	20080.4	21471.2	24835.8	23080.8	17854.7	24823	18452.1	19595.9	24182.2	17182	29176.7	26983	29501.3	32513.7	17971.8	21672.1	28756.5	28500.7	26026.2	32481.3	18772.3	15275.8	20199.2	31415.5	24496.9	36134.1	39204.7	42081.1	36559.5	27310.1	20957.2	17246.3	28577.5	34483.1	27176.6	18164.7	20138.6	29325.1
	12539.5	18849	14142.8	18310.5	17183.6	21846	16362.5	17379.6	18051.9	23591.3	18236.7	20101.7	21489.6	24843.2	23086.5	17868.2	24844.2	18460.2	19601.7	24208.1	17199.5	29193.6	27013.7	29522.6	32529.8	17977.7	21700.1	28781.7	28530.4	26045.9	32513.7	18790.8	15297.4	20230.3	31450.1	24518.8	36159.4	39230.4	42108.3	36591.4	27337	20972.9	17255.1	28612.5	34515.4	27201.1	18185.8	20168.2	29367.3
	12554.6	18869.4	14160.4	18325.2	17187.7	21856.8	16370.7	17389.3	18056.6	23590.2	18245.4	20123	21508	24850.7	23092.3	17881.6	24865.4	18468.2	19607.5	24234	17216.9	29210.3	27044.4	29544	32545.8	17983.6	21728.2	28806.8	28560	26065.5	32546	18809.3	15319	20261.4	31484.6	24540.7	36184.5	39256	42135.3	36623.1	27363.9	20988.6	17263.8	28647.6	34547.8	27225.5	18206.8	20197.7	29409.5
	12569.7	18889.7	14178.1	18339.9	17191.8	21867.7	16378.7	17399	18061.2	23589	18254.1	20144.4	21526.3	24858.1	23098	17894.9	24886.4	18476.2	19613.2	24259.9	17234.2	29227.1	27075.2	29565.4	32561.7	17989.4	21756.2	28831.7	28589.5	26085	32578.4	18827.7	15340.7	20292.6	31519.1	24562.4	36209.7	39281.5	42162.2	36654.6	27390.6	21004.1	17272.4	28682.6	34580	27249.9	18227.8	20227.3	29451.6
	12584.7	18909.9	14195.8	18354.6	17195.9	21878.5	16386.8	17408.7	18065.8	23587.9	18262.6	20165.7	21544.5	24865.6	23103.7	17908.2	24907.3	18484	19618.7	24285.7	17251.5	29243.7	27105.9	29586.9	32577.4	17995	21784.3	28856.6	28618.9	26104.4	32610.7	18846	15362.4	20323.8	31553.7	24584	36234.8	39307.1	42188.9	36686	27417.3	21019.5	17281	28717.6	34612.3	27274.1	18248.8	20256.9	29493.8
	12599.7	18930.1	14213.4	18369.4	17200.1	21889.4	16394.8	17418.2	18070.2	23586.7	18271	20187.1	21562.6	24873	23109.3	17921.3	24928.1	18491.8	19624.2	24311.5	17268.8	29260.3	27136.6	29608.4	32593	18000.6	21812.4	28881.3	28648.3	26123.6	32643.1	18864.3	15384.1	20355	31588.3	24605.5	36259.8	39332.6	42215.5	36717.3	27443.9	21034.8	17289.4	28752.6	34644.5	27298.2	18269.7	20286.5	29536
	12614.7	18950.3	14231	18384.1	17204.4	21900.3	16402.8	17427.7	18074.6	23585.5	18279.3	20208.4	21580.7	24880.5	23115	17934.4	24948.8	18499.4	19629.5	24337.2	17285.9	29276.9	27167.4	29629.9	32608.5	18006.1	21840.6	28906	28677.5	26142.8	32675.5	18882.5	15405.9	20386.3	31622.8	24627	36284.8	39358	42241.9	36748.4	27470.4	21050	17297.8	28787.5	34676.7	27322.2	18290.7	20316.1	29578.2
	12629.6	18970.3	14248.7	18398.9	17208.6	21911.2	16410.8	17437.1	18078.9	23584.4	18287.4	20229.7	21598.7	24887.9	23120.6	17947.4	24969.4	18507	19634.7	24362.9	17303.1	29293.4	27198.1	29651.5	32623.9	18011.5	21868.8	28930.5	28706.7	26161.8	32707.8	18900.7	15427.6	20417.6	31657.4	24648.3	36309.7	39383.4	42268.2	36779.3	27496.7	21065.1	17306	28822.5	34708.8	27346.1	18311.6	20345.7	29620.4
	12644.4	18990.4	14266.3	18413.7	17213	21922.1	16418.7	17446.4	18083.1	23583.2	18295.5	20251.1	21616.6	24895.4	23126.3	17960.3	24989.8	18514.5	19639.9	24388.5	17320.1	29309.8	27228.8	29673.1	32639.1	18016.9	21897	28955	28735.7	26180.7	32740.2	18918.8	15449.4	20448.9	31692	24669.4	36334.6	39408.8	42294.4	36810.1	27523	21080.1	17314.2	28857.4	34740.9	27369.9	18332.5	20375.3	29662.6
	12659.3	19010.3	14283.8	18428.5	17217.3	21933	16426.7	17455.6	18087.2	23582	18303.4	20272.4	21634.5	24902.8	23131.9	17973.1	25010.2	18522	19644.9	24414.1	17337.2	29326.1	27259.6	29694.8	32654.3	18022.1	21925.2	28979.3	28764.7	26199.5	32772.6	18936.8	15471.2	20480.2	31726.6	24690.5	36359.4	39434.1	42320.4	36840.7	27549.2	21095	17322.2	28892.3	34773	27393.6	18353.4	20405	29704.9
	12674	19030.3	14301.4	18443.3	17221.8	21944	16434.6	17464.8	18091.2	23580.8	18311.1	20293.8	21652.3	24910.3	23137.5	17985.9	25030.4	18529.3	19649.8	24439.6	17354.1	29342.4	27290.3	29716.5	32669.2	18027.2	21953.4	29003.6	28793.5	26218.2	32805	18954.7	15493	20511.6	31761.1	24711.5	36384.1	39459.4	42346.2	36871.1	27575.4	21109.7	17330.2	28927.2	34805	27417.2	18374.2	20434.6	29747.1
	12688.8	19050.1	14319	18458.1	17226.2	21954.9	16442.4	17473.9	18095.1	23579.6	18318.8	20315.1	21670	24917.7	23143	17998.5	25050.5	18536.5	19654.6	24465.1	17371	29358.6	27321	29738.2	32684.1	18032.3	21981.7	29027.7	28822.3	26236.8	32837.3	18972.6	15514.8	20543	31795.7	24732.3	36408.8	39484.6	42371.9	36901.4	27601.4	21124.4	17338.1	28962.1	34837	27440.6	18395.1	20464.3	29789.3
	12703.5	19069.9	14336.5	18472.9	17230.7	21965.8	16450.3	17482.9	18098.9	23578.3	18326.3	20336.5	21687.7	24925.2	23148.6	18011.1	25070.5	18543.7	19659.3	24490.5	17387.8	29374.8	27351.8	29760	32698.8	18037.2	22010	29051.7	28851	26255.2	32869.7	18990.5	15536.7	20574.4	31830.3	24753.1	36433.5	39509.8	42397.4	36931.6	27627.3	21139	17345.9	28997	34868.9	27464	18415.9	20494	29831.5
	12718.1	19089.7	14354	18487.8	17235.3	21976.8	16458.1	17491.8	18102.7	23577.1	18333.7	20357.8	21705.3	24932.6	23154.1	18023.5	25090.4	18550.7	19663.9	24515.9	17404.6	29390.9	27382.5	29781.8	32713.4	18042.1	22038.3	29075.6	28879.5	26273.5	32902.1	19008.2	15558.5	20605.8	31864.9	24773.7	36458.1	39534.9	42422.8	36961.6	27653.1	21153.4	17353.6	29031.8	34900.8	27487.2	18436.7	20523.7	29873.7
	12732.7	19109.3	14371.5	18502.7	17239.8	21987.8	16465.9	17500.7	18106.4	23575.9	18341	20379.1	21722.8	24940.1	23159.6	18035.9	25110.2	18557.7	19668.4	24541.2	17421.3	29406.9	27413.2	29803.6	32727.9	18046.9	22066.6	29099.4	28908	26291.8	32934.5	19025.9	15580.4	20637.3	31899.5	24794.2	36482.6	39560	42448.1	36991.4	27678.8	21167.8	17361.2	29066.7	34932.7	27510.3	18457.4	20553.4	29916
	12747.3	19129	14389	18517.5	17244.5	21998.7	16473.6	17509.5	18109.9	23574.7	18348.2	20400.5	21740.2	24947.6	23165.1	18048.2	25129.9	18564.6	19672.8	24566.4	17438	29422.8	27444	29825.5	32742.2	18051.6	22095	29123.1	28936.4	26309.8	32966.9	19043.6	15602.3	20668.7	31934.1	24814.6	36507	39585.1	42473.2	37021	27704.5	21182	17368.7	29101.5	34964.5	27533.4	18478.2	20583.1	29958.2
	12761.8	19148.5	14406.4	18532.4	17249.1	22009.7	16481.3	17518.2	18113.4	23573.4	18355.2	20421.8	21757.6	24955	23170.6	18060.4	25149.4	18571.4	19677.1	24591.6	17454.6	29438.7	27474.7	29847.5	32756.4	18056.1	22123.4	29146.7	28964.7	26327.8	32999.2	19061.1	15624.2	20700.2	31968.7	24834.9	36531.4	39610.1	42498.1	37050.5	27730	21196.1	17376.1	29136.2	34996.3	27556.3	18498.9	20612.9	30000.4
	12776.3	19168	14423.9	18547.3	17253.9	22020.7	16489	17526.8	18116.8	23572.2	18362.1	20443.1	21774.9	24962.5	23176.1	18072.5	25168.9	18578.1	19681.3	24616.8	17471.1	29454.5	27505.4	29869.4	32770.5	18060.6	22151.8	29170.1	28992.8	26345.7	33031.6	19078.6	15646.2	20731.8	32003.3	24855.1	36555.8	39635.1	42522.9	37079.9	27755.4	21210.1	17383.5	29171	35028	27579.1	18519.6	20642.6	30042.6
	12790.7	19187.5	14441.3	18562.2	17258.6	22031.7	16496.7	17535.4	18120.2	23570.9	18368.9	20464.5	21792.1	24970	23181.5	18084.5	25188.2	18584.7	19685.4	24641.9	17487.6	29470.2	27536.1	29891.4	32784.4	18065	22180.2	29193.5	29020.9	26363.4	33064	19096.1	15668.1	20763.3	32037.9	24875.2	36580	39660	42547.5	37109	27780.8	21224	17390.7	29205.7	35059.7	27601.7	18540.2	20672.3	30084.8
	12805	19206.9	14458.7	18577.2	17263.4	22042.7	16504.3	17543.9	18123.4	23569.6	18375.5	20485.8	21809.2	24977.4	23186.9	18096.4	25207.4	18591.3	19689.3	24666.9	17504	29485.9	27566.8	29913.5	32798.2	18069.4	22208.6	29216.7	29048.8	26381	33096.4	19113.4	15690.1	20794.8	32072.5	24895.1	36604.2	39684.8	42572	37138	27806	21237.8	17397.8	29240.4	35091.3	27624.3	18560.8	20702.1	30127
	12819.4	19226.2	14476.1	18592.1	17268.3	22053.7	16511.9	17552.3	18126.5	23568.4	18382.1	20507.1	21826.3	24984.9	23192.3	18108.2	25226.4	18597.7	19693.2	24691.9	17520.4	29501.5	27597.5	29935.5	32811.9	18073.6	22237	29239.9	29076.7	26398.5	33128.7	19130.7	15712.1	20826.4	32107.1	24914.9	36628.4	39709.6	42596.3	37166.9	27831.1	21251.5	17404.9	29275.1	35122.9	27646.7	18581.4	20731.8	30169.2
	12833.6	19245.4	14493.5	18607	17273.2	22064.7	16519.5	17560.6	18129.6	23567.1	18388.5	20528.4	21843.3	24992.4	23197.7	18119.9	25245.4	18604.1	19696.9	24716.8	17536.6	29517	27628.2	29957.6	32825.4	18077.7	22265.5	29262.9	29104.5	26415.9	33161.1	19147.9	15734.1	20858	32141.7	24934.6	36652.5	39734.4	42620.5	37195.6	27856.2	21265.1	17411.8	29309.7	35154.5	27669.1	18602	20761.6	30211.4
	12847.9	19264.6	14510.8	18622	17278.1	22075.8	16527	17568.8	18132.5	23565.8	18394.7	20549.7	21860.2	24999.8	23203.1	18131.6	25264.2	18610.3	19700.6	24741.7	17552.9	29532.4	27658.9	29979.8	32838.9	18081.7	22294	29285.8	29132.1	26433.2	33193.5	19165.1	15756.1	20889.6	32176.3	24954.2	36676.5	39759.1	42644.5	37224.1	27881.1	21278.5	17418.7	29344.4	35186	27691.3	18622.6	20791.4	30253.6
	12862	19283.8	14528.1	18637	17283.1	22086.8	16534.5	17577	18135.4	23564.5	18400.9	20571	21877.1	25007.3	23208.4	18143.1	25282.9	18616.5	19704.1	24766.5	17569	29547.8	27689.6	30001.9	32852.1	18085.7	22322.5	29308.6	29159.6	26450.3	33225.8	19182.1	15778.1	20921.3	32210.9	24973.7	36700.4	39783.8	42668.4	37252.4	27905.9	21291.9	17425.4	29379	35217.4	27713.4	18643.1	20821.1	30295.8
	12876.2	19302.8	14545.4	18651.9	17288.1	22097.8	16542	17585.1	18138.2	23563.3	18406.9	20592.3	21893.9	25014.8	23213.7	18154.6	25301.5	18622.6	19707.5	24791.2	17585.1	29563.1	27720.3	30024.2	32865.3	18089.5	22351	29331.2	29187.1	26467.3	33258.2	19199.1	15800.1	20952.9	32245.5	24993.1	36724.3	39808.4	42692.1	37280.6	27930.7	21305.1	17432.1	29413.5	35248.8	27735.4	18663.6	20850.9	30338
	12890.3	19321.8	14562.7	18666.9	17293.2	22108.9	16549.5	17593.1	18140.9	23562	18412.8	20613.6	21910.6	25022.3	23219	18165.9	25319.9	18628.6	19710.9	24815.9	17601.1	29578.3	27751	30046.4	32878.3	18093.3	22379.5	29353.8	29214.4	26484.2	33290.5	19216.1	15822.2	20984.6	32280	25012.3	36748.1	39832.9	42715.6	37308.6	27955.3	21318.2	17438.7	29448.1	35280.2	27757.3	18684	20880.7	30380.1
	12904.3	19340.8	14579.9	18681.9	17298.3	22119.9	16556.9	17601	18143.5	23560.7	18418.5	20634.9	21927.2	25029.8	23224.3	18177.2	25338.2	18634.5	19714.1	24840.5	17617.1	29593.4	27781.6	30068.7	32891.2	18097	22408	29376.2	29241.6	26500.9	33322.9	19232.9	15844.3	21016.3	32314.6	25031.4	36771.8	39857.4	42739	37336.4	27979.8	21331.2	17445.1	29482.6	35311.5	27779	18704.4	20910.5	30422.3
	12918.3	19359.6	14597.2	18696.9	17303.5	22131	16564.3	17608.9	18146	23559.4	18424.1	20656.2	21943.8	25037.3	23229.6	18188.3	25356.4	18640.3	19717.2	24865.1	17633	29608.5	27812.3	30091	32903.9	18100.5	22436.6	29398.5	29268.7	26517.6	33355.2	19249.7	15866.3	21047.9	32349.2	25050.4	36795.5	39881.9	42762.2	37364	28004.2	21344.1	17451.5	29517	35342.7	27800.6	18724.8	20940.2	30464.4
	12932.2	19378.5	14614.4	18711.9	17308.7	22142	16571.6	17616.7	18148.4	23558.1	18429.6	20677.5	21960.2	25044.7	23234.8	18199.4	25374.5	18646	19720.2	24889.6	17648.8	29623.5	27842.9	30113.3	32916.5	18104	22465.1	29420.7	29295.7	26534.1	33387.5	19266.4	15888.4	21079.6	32383.7	25069.3	36819.1	39906.3	42785.3	37391.5	28028.5	21356.8	17457.8	29551.5	35374	27822.2	18745.2	20970	30506.5
	12946.1	19397.2	14631.6	18726.9	17313.9	22153.1	16578.9	17624.4	18150.8	23556.7	18435	20698.7	21976.6	25052.2	23240	18210.4	25392.5	18651.6	19723	24914	17664.5	29638.4	27873.6	30135.7	32929	18107.4	22493.7	29442.8	29322.6	26550.5	33419.9	19283.1	15910.5	21111.4	32418.3	25088.1	36842.6	39930.6	42808.2	37418.8	28052.7	21369.5	17464	29585.9	35405.1	27843.5	18765.5	20999.8	30548.6
	12959.9	19415.9	14648.7	18741.9	17319.2	22164.2	16586.2	17632	18153	23555.4	18440.2	20720	21993	25059.7	23245.2	18221.2	25410.3	18657.1	19725.8	24938.4	17680.2	29653.2	27904.2	30158.1	32941.3	18110.7	22522.3	29464.7	29349.3	26566.7	33452.2	19299.6	15932.6	21143.1	32452.8	25106.7	36866.1	39954.9	42830.9	37446	28076.8	21382	17470.1	29620.2	35436.2	27864.8	18785.8	21029.6	30590.7
	12973.6	19434.5	14665.8	18757	17324.5	22175.3	16593.5	17639.5	18155.2	23554.1	18445.3	20741.2	22009.2	25067.2	23250.4	18232	25428	18662.5	19728.5	24962.7	17695.8	29668	27934.8	30180.6	32953.5	18113.9	22550.9	29486.6	29376	26582.9	33484.5	19316.1	15954.7	21174.8	32487.4	25125.2	36889.4	39979.1	42853.5	37472.9	28100.8	21394.4	17476.1	29654.6	35467.3	27886	18806.1	21059.4	30632.8
	12987.4	19453	14683	18772	17329.9	22186.3	16600.7	17646.9	18157.2	23552.8	18450.3	20762.5	22025.4	25074.7	23255.5	18242.7	25445.5	18667.9	19731.1	24987	17711.4	29682.6	27965.4	30203	32965.6	18117	22579.5	29508.3	29402.5	26598.9	33516.8	19332.5	15976.9	21206.6	32521.9	25143.6	36912.7	40003.3	42875.9	37499.7	28124.7	21406.7	17482	29688.9	35498.3	27907	18826.3	21089.1	30674.9
	13001	19471.5	14700	18787	17335.3	22197.4	16607.9	17654.3	18159.2	23551.5	18455.2	20783.7	22041.5	25082.2	23260.7	18253.3	25463	18673.1	19733.5	25011.1	17726.9	29697.2	27996	30225.5	32977.6	18120	22608.1	29529.9	29428.9	26614.8	33549	19348.9	15999	21238.3	32556.4	25161.9	36936	40027.4	42898.2	37526.3	28148.5	21418.9	17487.8	29723.2	35529.2	27927.9	18846.5	21118.9	30716.9
	13014.6	19489.9	14717.1	18802.1	17340.8	22208.5	16615	17661.6	18161.1	23550.1	18459.9	20804.9	22057.5	25089.7	23265.8	18263.8	25480.3	18678.2	19735.9	25035.3	17742.3	29711.7	28026.6	30248.1	32989.4	18122.9	22636.7	29551.3	29455.3	26630.5	33581.3	19365.1	16021.2	21270.1	32590.9	25180	36959.1	40051.4	42920.3	37552.8	28172.1	21431	17493.5	29757.4	35560.1	27948.7	18866.7	21148.7	30758.9
	13028.2	19508.3	14734.1	18817.1	17346.3	22219.6	16622.2	17668.8	18162.9	23548.8	18464.5	20826.1	22073.4	25097.2	23270.9	18274.1	25497.4	18683.3	19738.1	25059.3	17757.6	29726.2	28057.1	30270.7	33001	18125.7	22665.3	29572.7	29481.4	26646.2	33613.6	19381.3	16043.3	21301.9	32625.4	25198	36982.2	40075.4	42942.3	37579	28195.7	21442.9	17499.1	29791.6	35591	27969.4	18886.8	21178.4	30801
	13041.7	19526.6	14751.1	18832.2	17351.9	22230.7	16629.2	17676	18164.6	23547.5	18468.9	20847.4	22089.3	25104.7	23275.9	18284.4	25514.5	18688.2	19740.2	25083.3	17772.9	29740.5	28087.7	30293.2	33012.6	18128.5	22693.9	29593.9	29507.5	26661.7	33645.8	19397.4	16065.5	21333.7	32659.9	25215.9	37005.2	40099.3	42964	37605.1	28219.1	21454.7	17504.6	29825.7	35621.8	27989.9	18906.9	21208.2	30843
	13055.1	19544.8	14768.1	18847.3	17357.5	22241.8	16636.3	17683	18166.3	23546.1	18473.2	20868.6	22105.1	25112.2	23281	18294.6	25531.4	18693.1	19742.2	25107.2	17788.1	29754.8	28118.2	30315.9	33024	18131.1	22722.6	29615	29533.5	26677.1	33678.1	19413.5	16087.7	21365.5	32694.4	25233.7	37028.2	40123.2	42985.7	37631	28242.5	21466.4	17510	29859.9	35652.5	28010.4	18926.9	21237.9	30884.9
	13068.5	19562.9	14785	18862.3	17363.1	22252.9	16643.3	17690	18167.8	23544.8	18477.4	20889.7	22120.8	25119.7	23286	18304.7	25548.1	18697.9	19744.2	25131.1	17803.2	29769	28148.7	30338.5	33035.2	18133.7	22751.2	29636	29559.3	26692.3	33710.3	19429.4	16109.8	21397.3	32728.8	25251.4	37051	40147	43007.1	37656.8	28265.7	21478	17515.3	29893.9	35683.2	28030.7	18946.9	21267.7	30926.9
	13081.8	19581	14801.9	18877.4	17368.8	22264	16650.3	17696.9	18169.3	23543.4	18481.5	20910.9	22136.4	25127.2	23291	18314.7	25564.8	18702.6	19746	25154.9	17818.2	29783.1	28179.2	30361.2	33046.3	18136.1	22779.8	29656.8	29585	26707.5	33742.5	19445.3	16132	21429.1	32763.3	25268.9	37073.8	40170.7	43028.4	37682.3	28288.8	21489.5	17520.5	29928	35713.8	28050.9	18966.9	21297.4	30968.8
	13095.1	19599	14818.8	18892.5	17374.5	22275.1	16657.2	17703.7	18170.6	23542.1	18485.4	20932.1	22152	25134.7	23296	18324.6	25581.3	18707.1	19747.7	25178.6	17833.2	29797.1	28209.7	30383.9	33057.3	18138.5	22808.5	29677.6	29610.6	26722.5	33774.7	19461.1	16154.2	21460.9	32797.7	25286.3	37096.5	40194.4	43049.5	37707.7	28311.8	21500.8	17525.6	29962	35744.4	28070.9	18986.9	21327.2	31010.7
	13108.3	19616.9	14835.7	18907.6	17380.3	22286.2	16664.1	17710.4	18171.9	23540.7	18489.2	20953.2	22167.5	25142.2	23300.9	18334.3	25597.7	18711.6	19749.3	25202.2	17848.1	29811	28240.1	30406.7	33068.2	18140.7	22837.2	29698.2	29636.1	26737.3	33806.9	19476.8	16176.4	21492.8	32832.2	25303.6	37119.1	40218	43070.5	37732.9	28334.7	21512	17530.6	29995.9	35774.9	28090.8	19006.8	21356.9	31052.6
	13121.5	19634.8	14852.5	18922.7	17386.1	22297.3	16671	17717.1	18173.1	23539.4	18492.9	20974.4	22182.9	25149.7	23305.8	18344	25613.9	18716	19750.7	25225.8	17862.9	29824.9	28270.6	30429.4	33078.9	18142.9	22865.8	29718.6	29661.5	26752.1	33839	19492.5	16198.6	21524.6	32866.6	25320.7	37141.6	40241.6	43091.3	37757.9	28357.5	21523.1	17535.6	30029.9	35805.3	28110.7	19026.6	21386.6	31094.5
	13134.6	19652.6	14869.3	18937.8	17392	22308.4	16677.8	17723.6	18174.2	23538	18496.4	20995.5	22198.2	25157.2	23310.7	18353.6	25630.1	18720.3	19752.1	25249.3	17877.7	29838.6	28301	30452.2	33089.5	18145	22894.5	29739	29686.7	26766.7	33871.2	19508	16220.8	21556.4	32901	25337.8	37164.1	40265.1	43112	37782.8	28380.2	21534.1	17540.4	30063.8	35835.7	28130.3	19046.5	21416.3	31136.3
	13147.6	19670.4	14886.1	18952.8	17397.9	22319.5	16684.6	17730.1	18175.2	23536.7	18499.8	21016.6	22213.4	25164.7	23315.6	18363.1	25646	18724.5	19753.4	25272.8	17892.4	29852.3	28331.4	30475	33100	18147	22923.1	29759.2	29711.8	26781.2	33903.3	19523.5	16243	21588.3	32935.3	25354.7	37186.5	40288.5	43132.4	37807.4	28402.8	21545	17545.1	30097.6	35866	28149.9	19066.3	21446	31178.1
	13160.6	19688	14902.8	18967.9	17403.8	22330.6	16691.4	17736.5	18176.1	23535.3	18503.1	21037.7	22228.6	25172.2	23320.5	18372.5	25661.9	18728.6	19754.6	25296.1	17907	29865.9	28361.8	30497.9	33110.3	18148.9	22951.8	29779.3	29736.8	26795.5	33935.4	19538.9	16265.3	21620.1	32969.7	25371.4	37208.8	40311.9	43152.8	37831.9	28425.2	21555.7	17549.7	30131.4	35896.3	28169.3	19086	21475.7	31219.9
	13173.6	19705.6	14919.5	18983.1	17409.8	22341.8	16698.1	17742.9	18176.9	23534	18506.2	21058.8	22243.7	25179.7	23325.3	18381.8	25677.6	18732.6	19755.6	25319.4	17921.5	29879.4	28392.2	30520.7	33120.5	18150.7	22980.5	29799.2	29761.7	26809.8	33967.5	19554.2	16287.5	21652	33004	25388.1	37231	40335.2	43172.9	37856.2	28447.5	21566.3	17554.3	30165.2	35926.5	28188.6	19105.7	21505.4	31261.7
	13186.4	19723.2	14936.2	18998.2	17415.8	22352.9	16704.8	17749.1	18177.7	23532.6	18509.3	21079.9	22258.7	25187.2	23330.1	18390.9	25693.2	18736.5	19756.6	25342.6	17935.9	29892.8	28422.6	30543.6	33130.5	18152.4	23009.2	29819.1	29786.4	26823.9	33999.6	19569.5	16309.7	21683.8	33038.4	25404.6	37253.2	40358.4	43192.9	37880.3	28469.8	21576.8	17558.7	30198.9	35956.7	28207.8	19125.4	21535.1	31303.4
	13199.2	19740.6	14952.9	19013.3	17421.9	22364	16711.5	17755.3	18178.3	23531.3	18512.1	21101	22273.6	25194.7	23334.9	18400	25708.6	18740.3	19757.4	25365.8	17950.3	29906.2	28452.9	30566.6	33140.4	18154	23037.8	29838.8	29811	26837.9	34031.7	19584.7	16331.9	21715.7	33072.7	25421	37275.2	40381.6	43212.7	37904.2	28491.9	21587.2	17563	30232.5	35986.7	28226.9	19145	21564.7	31345.1
	13212	19758	14969.5	19028.4	17428	22375.1	16718.1	17761.4	18178.9	23529.9	18514.9	21122	22288.5	25202.3	23339.7	18409	25723.9	18744.1	19758.1	25388.9	17964.6	29919.4	28483.2	30589.5	33150.2	18155.5	23066.5	29858.3	29835.5	26851.7	34063.7	19599.8	16354.1	21747.5	33107	25437.2	37297.2	40404.7	43232.4	37928	28513.8	21597.4	17567.3	30266.2	36016.8	28245.8	19164.6	21594.4	31386.8
	13224.7	19775.3	14986.1	19043.5	17434.2	22386.2	16724.7	17767.4	18179.3	23528.5	18517.5	21143.1	22303.3	25209.8	23344.4	18417.9	25739.1	18747.7	19758.8	25411.9	17978.8	29932.6	28513.5	30612.5	33159.8	18157	23095.2	29877.8	29859.9	26865.4	34095.7	19614.8	16376.4	21779.4	33141.2	25453.4	37319.1	40427.7	43251.9	37951.5	28535.7	21607.6	17571.4	30299.7	36046.7	28264.6	19184.2	21624	31428.4
	13237.3	19792.6	15002.6	19058.6	17440.4	22397.3	16731.2	17773.3	18179.7	23527.2	18520	21164.1	22317.9	25217.3	23349.1	18426.6	25754.1	18751.2	19759.3	25434.8	17992.9	29945.6	28543.8	30635.4	33169.3	18158.3	23123.8	29897.1	29884.1	26879	34127.7	19629.7	16398.6	21811.2	33175.5	25469.4	37340.9	40450.7	43271.2	37974.9	28557.5	21617.6	17575.4	30333.3	36076.6	28283.3	19203.7	21653.6	31470
	13249.9	19809.8	15019.2	19073.7	17446.6	22408.4	16737.7	17779.1	18180	23525.8	18522.4	21185.1	22332.6	25224.8	23353.8	18435.3	25769	18754.7	19759.7	25457.7	18007	29958.6	28574	30658.4	33178.7	18159.5	23152.5	29916.3	29908.2	26892.5	34159.7	19644.5	16420.8	21843.1	33209.7	25485.3	37362.7	40473.5	43290.4	37998.1	28579.1	21627.4	17579.4	30366.8	36106.5	28301.8	19223.1	21683.2	31511.6
	13262.4	19826.9	15035.6	19088.9	17452.9	22419.5	16744.2	17784.9	18180.2	23524.5	18524.6	21206.1	22347.1	25232.3	23358.5	18443.9	25783.8	18758	19760	25480.5	18021	29971.5	28604.3	30681.5	33187.9	18160.7	23181.1	29935.3	29932.2	26905.8	34191.7	19659.3	16443.1	21874.9	33243.9	25501	37384.3	40496.4	43309.4	38021.1	28600.6	21637.2	17583.2	30400.2	36136.2	28320.3	19242.6	21712.8	31553.2
	13274.8	19843.9	15052.1	19104	17459.3	22430.6	16750.6	17790.6	18180.3	23523.1	18526.7	21227.1	22361.5	25239.8	23363.1	18452.3	25798.4	18761.2	19760.2	25503.2	18034.9	29984.3	28634.5	30704.5	33197	18161.8	23209.8	29954.2	29956	26919	34223.6	19674	16465.3	21906.8	33278.1	25516.6	37405.9	40519.1	43328.2	38043.9	28622	21646.8	17587	30433.6	36165.9	28338.6	19261.9	21742.4	31594.7
	13287.2	19860.9	15068.5	19119.1	17465.6	22441.8	16757	17796.2	18180.4	23521.8	18528.6	21248.1	22375.9	25247.3	23367.7	18460.7	25812.9	18764.4	19760.3	25525.8	18048.7	29997.1	28664.6	30727.6	33206	18162.7	23238.5	29973	29979.7	26932.1	34255.5	19688.6	16487.5	21938.6	33312.3	25532.1	37427.4	40541.8	43346.9	38066.6	28643.3	21656.3	17590.6	30467	36195.5	28356.7	19281.3	21772	31636.2
	13299.5	19877.8	15084.9	19134.2	17472	22452.9	16763.4	17801.7	18180.3	23520.4	18530.5	21269	22390.2	25254.8	23372.3	18468.9	25827.3	18767.4	19760.3	25548.4	18062.4	30009.7	28694.8	30750.7	33214.8	18163.6	23267.1	29991.6	30003.3	26945	34287.4	19703.1	16509.8	21970.5	33346.5	25547.5	37448.8	40564.4	43365.4	38089	28664.5	21665.7	17594.1	30500.3	36225.1	28374.7	19300.6	21801.5	31677.6
	13311.8	19894.6	15101.2	19149.4	17478.5	22464	16769.7	17807.2	18180.2	23519	18532.2	21290	22404.4	25262.3	23376.9	18477.1	25841.5	18770.4	19760.2	25570.9	18076.1	30022.2	28724.9	30773.8	33223.5	18164.4	23295.7	30010.2	30026.8	26957.8	34319.3	19717.5	16532	22002.3	33380.6	25562.7	37470.1	40586.9	43383.7	38111.3	28685.6	21674.9	17597.6	30533.5	36254.6	28392.7	19319.8	21831.1	31719
	13324	19911.4	15117.6	19164.5	17485	22475.1	16776	17812.5	18179.9	23517.7	18533.7	21310.9	22418.6	25269.8	23381.4	18485.1	25855.5	18773.2	19759.9	25593.3	18089.7	30034.7	28755	30796.9	33232.1	18165.1	23324.4	30028.5	30050.1	26970.5	34351.1	19731.9	16554.2	22034.2	33414.7	25577.8	37491.3	40609.4	43401.9	38133.4	28706.5	21684.1	17600.9	30566.7	36284	28410.4	19339	21860.6	31760.4
	13336.1	19928.1	15133.8	19179.6	17491.6	22486.2	16782.2	17817.8	18179.6	23516.3	18535.2	21331.8	22432.6	25277.3	23385.9	18493.1	25869.5	18776	19759.6	25615.6	18103.2	30047	28785.1	30820.1	33240.5	18165.7	23353	30046.8	30073.3	26983	34383	19746.2	16576.4	22066	33448.8	25592.7	37512.5	40631.8	43419.9	38155.3	28727.3	21693.1	17604.2	30599.9	36313.4	28428.1	19358.2	21890.1	31801.7
	13348.2	19944.7	15150.1	19194.8	17498.1	22497.3	16788.4	17823	18179.2	23515	18536.5	21352.7	22446.6	25284.8	23390.4	18500.9	25883.3	18778.6	19759.2	25637.8	18116.6	30059.3	28815.2	30843.2	33248.8	18166.2	23381.6	30064.9	30096.3	26995.5	34414.8	19760.3	16598.6	22097.8	33482.8	25607.6	37533.5	40654.1	43437.7	38177	28748	21701.9	17607.3	30633	36342.7	28445.6	19377.3	21919.5	31843
	13360.2	19961.2	15166.3	19209.9	17504.8	22508.4	16794.5	17828.1	18178.7	23513.6	18537.6	21373.6	22460.5	25292.3	23394.9	18508.6	25896.9	18781.2	19758.6	25660	18129.9	30071.5	28845.2	30866.4	33257	18166.6	23410.2	30082.9	30119.2	27007.8	34446.5	19774.4	16620.9	22129.7	33516.8	25622.3	37554.5	40676.3	43455.4	38198.5	28768.6	21710.7	17610.4	30666.1	36371.9	28463	19396.4	21949	31884.3
	13372.1	19977.7	15182.5	19225	17511.5	22519.4	16800.7	17833.2	18178.1	23512.3	18538.7	21394.4	22474.3	25299.8	23399.3	18516.2	25910.4	18783.7	19758	25682.1	18143.1	30083.5	28875.2	30889.6	33265	18167	23438.9	30100.7	30142	27019.9	34478.3	19788.5	16643.1	22161.5	33550.8	25636.8	37575.4	40698.5	43472.9	38219.8	28789	21719.3	17613.3	30699.1	36401.1	28480.2	19415.4	21978.4	31925.5
	13384	19994.1	15198.6	19240.2	17518.2	22530.5	16806.7	17838.1	18177.4	23510.9	18539.6	21415.3	22488	25307.3	23403.7	18523.7	25923.8	18786	19757.2	25704.1	18156.3	30095.5	28905.1	30912.8	33272.9	18167.2	23467.5	30118.4	30164.6	27031.9	34510	19802.4	16665.3	22193.3	33584.8	25651.3	37596.2	40720.6	43490.2	38240.9	28809.4	21727.8	17616.2	30732	36430.1	28497.3	19434.4	22007.9	31966.7
	13395.8	20010.4	15214.7	19255.3	17524.9	22541.6	16812.8	17843	18176.6	23509.6	18540.3	21436.1	22501.7	25314.8	23408.1	18531.2	25937	18788.3	19756.4	25726	18169.4	30107.4	28935.1	30936	33280.6	18167.4	23496	30135.9	30187.2	27043.8	34541.7	19816.3	16687.5	22225.1	33618.8	25665.6	37616.9	40742.6	43507.4	38261.9	28829.6	21736.2	17618.9	30764.9	36459.1	28514.3	19453.3	22037.3	32007.9
	13407.5	20026.7	15230.8	19270.4	17531.7	22552.7	16818.8	17847.8	18175.8	23508.3	18541	21456.9	22515.2	25322.3	23412.5	18538.5	25950.1	18790.5	19755.4	25747.9	18182.4	30119.2	28965	30959.3	33288.2	18167.4	23524.6	30153.4	30209.5	27055.6	34573.3	19830	16709.7	22256.9	33652.7	25679.7	37637.5	40764.5	43524.4	38282.6	28849.6	21744.4	17621.6	30797.8	36488.1	28531.2	19472.2	22066.6	32049
	13419.2	20042.9	15246.8	19285.5	17538.6	22563.8	16824.7	17852.5	18174.8	23506.9	18541.5	21477.7	22528.7	25329.8	23416.8	18545.6	25963.1	18792.6	19754.4	25769.7	18195.3	30130.9	28994.9	30982.5	33295.7	18167.4	23553.2	30170.7	30231.8	27067.2	34604.9	19843.7	16731.9	22288.7	33686.6	25693.8	37658	40786.4	43541.2	38303.2	28869.6	21752.5	17624.2	30830.6	36516.9	28547.9	19491	22096	32090
	13430.8	20059	15262.8	19300.7	17545.5	22574.8	16830.6	17857.2	18173.8	23505.6	18541.9	21498.4	22542.1	25337.3	23421.1	18552.7	25975.9	18794.6	19753.2	25791.3	18208.1	30142.5	29024.7	31005.8	33303	18167.3	23581.7	30187.8	30253.8	27078.7	34636.5	19857.3	16754	22320.4	33720.4	25707.7	37678.4	40808.2	43557.9	38323.5	28889.4	21760.5	17626.6	30863.3	36545.7	28564.5	19509.8	22125.3	32131
	13442.3	20075	15278.7	19315.8	17552.4	22585.9	16836.5	17861.7	18172.7	23504.2	18542.1	21519.2	22555.5	25344.8	23425.4	18559.7	25988.5	18796.4	19751.9	25812.9	18220.8	30154	29054.6	31029.1	33310.2	18167	23610.3	30204.8	30275.8	27090.1	34668.1	19870.8	16776.2	22352.2	33754.3	25721.4	37698.8	40829.9	43574.4	38343.7	28909.2	21768.3	17629	30896	36574.4	28581	19528.5	22154.6	32172
	13453.8	20091	15294.6	19330.9	17559.4	22596.9	16842.3	17866.2	18171.5	23502.9	18542.2	21539.9	22568.7	25352.3	23429.6	18566.6	26001	18798.2	19750.5	25834.5	18233.5	30165.4	29084.3	31052.4	33317.3	18166.7	23638.8	30221.7	30297.6	27101.3	34699.6	19884.2	16798.4	22384	33788.1	25735.1	37719	40851.5	43590.7	38363.7	28928.8	21776.1	17631.2	30928.6	36603.1	28597.3	19547.2	22183.9	32212.9
	13465.2	20106.9	15310.5	19346	17566.4	22608	16848.1	17870.6	18170.2	23501.6	18542.2	21560.6	22581.9	25359.8	23433.8	18573.4	26013.4	18799.9	19749	25855.9	18246	30176.8	29114.1	31075.7	33324.2	18166.3	23667.3	30238.4	30319.3	27112.4	34731.1	19897.6	16820.5	22415.7	33821.9	25748.6	37739.2	40873	43606.9	38383.5	28948.2	21783.7	17633.4	30961.2	36631.6	28613.5	19565.8	22213.1	32253.8
	13476.5	20122.7	15326.3	19361.2	17573.4	22619	16853.8	17874.9	18168.8	23500.3	18542.1	21581.3	22594.9	25367.3	23438	18580	26025.6	18801.5	19747.4	25877.2	18258.5	30188	29143.8	31099	33331	18165.9	23695.8	30255	30340.8	27123.4	34762.6	19910.8	16842.7	22447.4	33855.6	25761.9	37759.2	40894.5	43622.9	38403	28967.6	21791.1	17635.4	30993.7	36660.1	28629.5	19584.4	22242.4	32294.6
	13487.8	20138.4	15342.1	19376.3	17580.5	22630.1	16859.6	17879.2	18167.3	23499	18541.8	21602	22607.9	25374.8	23442.2	18586.6	26037.7	18803	19745.7	25898.5	18270.9	30199.1	29173.5	31122.4	33337.7	18165.3	23724.3	30271.4	30362.2	27134.2	34794.1	19924	16864.8	22479.1	33889.3	25775.2	37779.2	40915.9	43638.7	38422.4	28986.8	21798.5	17637.4	31026.2	36688.5	28645.5	19603	22271.6	32335.4
	13499	20154.1	15357.9	19391.4	17587.6	22641.1	16865.2	17883.3	18165.8	23497.6	18541.4	21622.6	22620.9	25382.2	23446.3	18593	26049.7	18804.4	19743.9	25919.7	18283.2	30210.2	29203.2	31145.7	33344.2	18164.6	23752.8	30287.7	30383.4	27144.9	34825.5	19937	16886.9	22510.8	33923	25788.2	37799.1	40937.2	43654.3	38441.6	29005.9	21805.7	17639.3	31058.6	36716.8	28661.2	19621.4	22300.7	32376.1
	13510.1	20169.7	15373.6	19406.5	17594.8	22652.2	16870.8	17887.4	18164.1	23496.3	18540.8	21643.3	22633.7	25389.7	23450.4	18599.3	26061.5	18805.7	19742	25940.8	18295.4	30221.1	29232.8	31169.1	33350.6	18163.9	23781.2	30303.9	30404.5	27155.5	34856.8	19950	16909.1	22542.5	33956.6	25801.2	37818.9	40958.4	43669.8	38460.7	29024.8	21812.7	17641	31091	36745.1	28676.9	19639.9	22329.9	32416.8
	13521.2	20185.2	15389.3	19421.6	17602	22663.2	16876.4	17891.4	18162.4	23495	18540.2	21663.9	22646.4	25397.2	23454.5	18605.5	26073.1	18806.9	19740	25961.8	18307.5	30231.9	29262.4	31192.4	33356.9	18163	23809.7	30319.9	30425.5	27165.9	34888.2	19962.9	16931.2	22574.2	33990.2	25814	37838.6	40979.5	43685.1	38479.5	29043.7	21819.7	17642.7	31123.2	36773.3	28692.4	19658.2	22359	32457.4
	13532.1	20200.7	15404.9	19436.7	17609.3	22674.2	16881.9	17895.3	18160.6	23493.7	18539.3	21684.5	22659.1	25404.7	23458.6	18611.7	26084.6	18808	19737.9	25982.7	18319.5	30242.7	29291.9	31215.8	33363	18162.1	23838.1	30335.8	30446.3	27176.2	34919.5	19975.8	16953.2	22605.8	34023.8	25826.7	37858.2	41000.6	43700.3	38498.1	29062.4	21826.5	17644.2	31155.5	36801.3	28707.8	19676.6	22388.1	32498
	13543.1	20216.1	15420.5	19451.8	17616.6	22685.2	16887.4	17899.1	18158.7	23492.4	18538.4	21705	22671.7	25412.2	23462.6	18617.7	26096	18809	19735.7	26003.6	18331.4	30253.3	29321.5	31239.2	33369	18161	23866.5	30351.5	30467	27186.3	34950.7	19988.5	16975.3	22637.5	34057.4	25839.2	37877.7	41021.5	43715.3	38516.5	29081	21833.2	17645.7	31187.7	36829.4	28723	19694.8	22417.2	32538.6
	13553.9	20231.4	15436	19466.9	17624	22696.2	16892.9	17902.9	18156.7	23491.1	18537.3	21725.6	22684.2	25419.6	23466.6	18623.6	26107.2	18809.9	19733.4	26024.3	18343.3	30263.8	29350.9	31262.6	33374.9	18159.9	23894.8	30367.1	30487.5	27196.4	34982	20001.1	16997.4	22669.1	34090.9	25851.6	37897.1	41042.4	43730.1	38534.7	29099.4	21839.7	17647.1	31219.8	36857.3	28738.2	19713.1	22446.2	32579
	13564.7	20246.6	15451.5	19482	17631.3	22707.2	16898.3	17906.6	18154.6	23489.8	18536.1	21746.1	22696.6	25427.1	23470.5	18629.3	26118.3	18810.7	19731	26045	18355	30274.3	29380.4	31286	33380.6	18158.7	23923.2	30382.5	30507.9	27206.3	35013.1	20013.7	17019.5	22700.7	34124.4	25863.9	37916.4	41063.2	43744.7	38552.7	29117.8	21846.1	17648.3	31251.8	36885.1	28753.1	19731.2	22475.2	32619.4
	13575.4	20261.7	15467	19497.1	17638.8	22718.2	16903.6	17910.1	18152.4	23488.6	18534.8	21766.6	22709	25434.6	23474.5	18635	26129.2	18811.4	19728.4	26065.5	18366.7	30284.6	29409.8	31309.4	33386.2	18157.4	23951.5	30397.8	30528.1	27216	35044.3	20026.1	17041.5	22732.3	34157.8	25876	37935.6	41083.9	43759.2	38570.6	29136	21852.4	17649.5	31283.8	36912.9	28768	19749.4	22504.2	32659.8
	13586	20276.8	15482.4	19512.2	17646.2	22729.1	16908.9	17913.7	18150.2	23487.3	18533.3	21787.1	22721.2	25442	23478.4	18640.6	26140	18812	19725.8	26086	18378.3	30294.8	29439.1	31332.8	33391.6	18156	23979.9	30413	30548.2	27225.7	35075.4	20038.5	17063.5	22763.9	34191.2	25888	37954.7	41104.5	43773.5	38588.2	29154	21858.6	17650.6	31315.7	36940.6	28782.7	19767.4	22533.1	32700.1
	13596.6	20291.8	15497.7	19527.3	17653.8	22740.1	16914.2	17917.1	18147.8	23486	18531.7	21807.5	22733.4	25449.5	23482.2	18646	26150.6	18812.5	19723.1	26106.4	18389.7	30305	29468.5	31356.2	33396.9	18154.6	24008.2	30428	30568.1	27235.2	35106.5	20050.8	17085.5	22795.4	34224.5	25899.9	37973.8	41125.1	43787.6	38605.6	29172	21864.6	17651.5	31347.6	36968.2	28797.2	19785.4	22562	32740.4
	13607	20306.7	15513.1	19542.3	17661.3	22751.1	16919.4	17920.4	18145.4	23484.8	18530	21827.9	22745.5	25457	23486.1	18651.4	26161.1	18812.9	19720.2	26126.7	18401.1	30315	29497.8	31379.6	33402.1	18153	24036.4	30442.8	30587.8	27244.5	35137.5	20063	17107.5	22826.9	34257.9	25911.6	37992.7	41145.5	43801.5	38622.9	29189.8	21870.5	17652.4	31379.4	36995.7	28811.6	19803.4	22590.9	32780.6
	13617.4	20321.6	15528.3	19557.4	17668.9	22762	16924.6	17923.7	18142.9	23483.5	18528.1	21848.3	22757.5	25464.4	23489.9	18656.6	26171.5	18813.2	19717.3	26146.9	18412.4	30324.9	29527	31403.1	33407.2	18151.3	24064.7	30457.5	30607.5	27253.8	35168.5	20075.1	17129.5	22858.4	34291.2	25923.2	38011.5	41165.9	43815.3	38639.9	29207.5	21876.2	17653.1	31411.1	37023.1	28825.9	19821.3	22619.7	32820.7
	13627.8	20336.4	15543.6	19572.5	17676.5	22772.9	16929.7	17926.9	18140.3	23482.2	18526.2	21868.7	22769.4	25471.9	23493.7	18661.7	26181.7	18813.4	19714.2	26167	18423.6	30334.8	29556.2	31426.5	33412.1	18149.6	24092.9	30472.1	30626.9	27262.8	35199.5	20087.1	17151.5	22889.9	34324.4	25934.6	38030.2	41186.1	43828.9	38656.7	29225	21881.9	17653.8	31442.8	37050.4	28840.1	19839.1	22648.5	32860.8
	13638	20351.1	15558.7	19587.5	17684.2	22783.9	16934.8	17930	18137.6	23481	18524	21889.1	22781.2	25479.3	23497.4	18666.7	26191.7	18813.5	19711.1	26187	18434.7	30344.5	29585.4	31449.9	33416.9	18147.8	24121.1	30486.5	30646.3	27271.8	35230.4	20099	17173.4	22921.4	34357.6	25945.9	38048.9	41206.3	43842.4	38673.3	29242.4	21887.3	17654.4	31474.4	37077.7	28854.1	19856.9	22677.2	32900.8
	13648.2	20365.7	15573.9	19602.6	17691.9	22794.8	16939.9	17933	18134.8	23479.8	18521.8	21909.4	22793	25486.8	23501.2	18671.6	26201.6	18813.6	19707.8	26207	18445.7	30354.1	29614.5	31473.4	33421.5	18145.9	24149.3	30500.8	30665.4	27280.6	35261.2	20110.8	17195.3	22952.8	34390.8	25957.1	38067.4	41226.4	43855.6	38689.8	29259.7	21892.7	17654.8	31506	37104.9	28868	19874.6	22706	32940.8
	13658.3	20380.2	15589	19617.6	17699.7	22805.7	16944.9	17936	18131.9	23478.5	18519.4	21929.7	22804.6	25494.2	23504.9	18676.4	26211.3	18813.5	19704.5	26226.8	18456.6	30363.6	29643.6	31496.8	33426	18143.8	24177.4	30514.9	30684.4	27289.3	35292.1	20122.5	17217.2	22984.2	34423.9	25968.1	38085.8	41246.4	43868.7	38706	29276.9	21897.9	17655.2	31537.5	37131.9	28881.7	19892.2	22734.7	32980.6
	13668.4	20394.7	15604	19632.7	17707.5	22816.6	16949.8	17938.9	18129	23477.3	18516.9	21950	22816.2	25501.7	23508.5	18681.1	26220.9	18813.3	19701	26246.6	18467.4	30373.1	29672.7	31520.3	33430.4	18141.7	24205.6	30528.8	30703.3	27297.9	35322.9	20134.2	17239.1	23015.6	34457	25979	38104.1	41266.3	43881.6	38722	29293.9	21903	17655.5	31568.9	37158.9	28895.3	19909.9	22763.3	33020.5
	13678.3	20409.1	15619	19647.7	17715.3	22827.5	16954.7	17941.6	18125.9	23476.1	18514.2	21970.2	22827.7	25509.1	23512.2	18685.6	26230.4	18813	19697.5	26266.2	18478.2	30382.4	29701.7	31543.7	33434.6	18139.6	24233.6	30542.7	30722	27306.3	35353.6	20145.7	17261	23047	34490	25989.7	38122.4	41286.1	43894.4	38737.8	29310.8	21908	17655.6	31600.2	37185.8	28908.7	19927.4	22791.9	33060.2
	13688.2	20423.4	15634	19662.7	17723.2	22838.4	16959.6	17944.3	18122.8	23474.9	18511.4	21990.5	22839.1	25516.5	23515.8	18690.1	26239.7	18812.6	19693.8	26285.8	18488.8	30391.6	29730.6	31567.2	33438.7	18137.3	24261.7	30556.3	30740.6	27314.6	35384.3	20157.2	17282.8	23078.3	34523	26000.3	38140.5	41305.9	43907	38753.5	29327.5	21912.8	17655.7	31631.5	37212.7	28922.1	19944.9	22820.5	33099.9
	13698	20437.7	15648.9	19677.7	17731.1	22849.2	16964.4	17947	18119.6	23473.7	18508.5	22010.7	22850.5	25524	23519.3	18694.4	26248.8	18812.1	19690.1	26305.2	18499.3	30400.7	29759.5	31590.6	33442.7	18134.9	24289.8	30569.8	30758.9	27322.7	35414.9	20168.6	17304.7	23109.6	34555.9	26010.8	38158.5	41325.5	43919.4	38768.9	29344.2	21917.5	17655.7	31662.7	37239.4	28935.2	19962.3	22849	33139.6
	13707.8	20451.8	15663.7	19692.8	17739.1	22860.1	16969.1	17949.5	18116.3	23472.5	18505.5	22030.8	22861.7	25531.4	23522.9	18698.6	26257.8	18811.6	19686.2	26324.6	18509.7	30409.7	29788.4	31614.1	33446.5	18132.5	24317.8	30583.2	30777.2	27330.7	35445.5	20179.9	17326.5	23140.9	34588.8	26021.1	38176.4	41345	43931.6	38784.1	29360.7	21922	17655.5	31693.8	37266	28948.3	19979.7	22877.5	33179.2
	13717.4	20465.9	15678.6	19707.8	17747.1	22870.9	16973.9	17952	18112.9	23471.3	18502.3	22051	22872.9	25538.8	23526.4	18702.8	26266.7	18810.9	19682.3	26343.9	18520.1	30418.6	29817.2	31637.5	33450.2	18129.9	24345.7	30596.4	30795.3	27338.6	35476.1	20191	17348.3	23172.2	34621.7	26031.2	38194.3	41364.5	43943.7	38799.1	29377	21926.4	17655.3	31724.9	37292.6	28961.1	19997	22906	33218.7
	13727	20479.9	15693.3	19722.8	17755.2	22881.7	16978.5	17954.4	18109.5	23470.1	18499	22071.1	22883.9	25546.2	23529.9	18706.8	26275.4	18810.1	19678.2	26363	18530.3	30427.3	29846	31661	33453.8	18127.3	24373.7	30609.5	30813.2	27346.4	35506.6	20202.1	17370	23203.4	34654.5	26041.3	38212	41383.8	43955.6	38813.9	29393.2	21930.7	17655	31755.9	37319	28973.9	20014.2	22934.4	33258.1
	13736.5	20493.9	15708	19737.7	17763.2	22892.6	16983.2	17956.7	18105.9	23468.9	18495.6	22091.2	22894.9	25553.7	23533.3	18710.6	26283.9	18809.2	19674	26382.1	18540.4	30436	29874.7	31684.4	33457.3	18124.6	24401.6	30622.4	30831	27354	35537.1	20213.1	17391.8	23234.6	34687.3	26051.2	38229.6	41403.1	43967.3	38828.5	29409.3	21934.9	17654.5	31786.9	37345.4	28986.5	20031.4	22962.8	33297.5
	13745.9	20507.7	15722.7	19752.7	17771.4	22903.4	16987.7	17958.9	18102.3	23467.8	18492	22111.2	22905.8	25561.1	23536.7	18714.4	26292.3	18808.3	19669.8	26401.1	18550.5	30444.6	29903.4	31707.9	33460.6	18121.8	24429.5	30635.2	30848.6	27361.4	35567.5	20224	17413.5	23265.8	34720	26060.9	38247.1	41422.2	43978.9	38842.9	29425.3	21938.9	17654	31817.7	37371.6	28999	20048.6	22991.1	33336.8
	13755.3	20521.5	15737.3	19767.7	17779.5	22914.2	16992.3	17961.1	18098.5	23466.6	18488.4	22131.3	22916.7	25568.5	23540.1	18718.1	26300.6	18807.2	19665.4	26420	18560.4	30453.1	29932	31731.3	33463.7	18118.9	24457.4	30647.8	30866	27368.8	35597.8	20234.9	17435.2	23296.9	34752.7	26070.5	38264.5	41441.3	43990.2	38857.2	29441.1	21942.8	17653.4	31848.5	37397.8	29011.3	20065.6	23019.4	33376
	13764.5	20535.2	15751.9	19782.7	17787.7	22924.9	16996.8	17963.2	18094.7	23465.5	18484.5	22151.3	22927.4	25575.9	23543.5	18721.6	26308.7	18806	19660.9	26438.8	18570.2	30461.4	29960.6	31754.7	33466.8	18115.9	24485.2	30660.3	30883.3	27376	35628.2	20245.6	17456.9	23328	34785.3	26080	38281.8	41460.2	44001.5	38871.2	29456.8	21946.5	17652.6	31879.3	37423.9	29023.5	20082.6	23047.6	33415.2
	13773.7	20548.8	15766.4	19797.6	17796	22935.7	17001.2	17965.2	18090.8	23464.3	18480.6	22171.3	22938.1	25583.3	23546.8	18725.1	26316.6	18804.8	19656.4	26457.5	18580	30469.7	29989.2	31778.2	33469.7	18112.9	24513	30672.6	30900.5	27383	35658.4	20256.2	17478.5	23359.1	34817.9	26089.3	38299	41479.1	44012.5	38885	29472.3	21950.1	17651.8	31909.9	37449.9	29035.6	20099.6	23075.8	33454.3
	13782.8	20562.4	15780.8	19812.6	17804.3	22946.5	17005.6	17967.1	18086.8	23463.2	18476.5	22191.2	22948.6	25590.7	23550.1	18728.4	26324.5	18803.4	19651.7	26476.1	18589.6	30477.9	30017.7	31801.6	33472.4	18109.7	24540.7	30684.8	30917.4	27390	35688.7	20266.7	17500.1	23390.1	34850.4	26098.5	38316.1	41497.9	44023.4	38898.5	29487.8	21953.6	17650.9	31940.5	37475.8	29047.5	20116.5	23104	33493.3
	13791.9	20575.9	15795.2	19827.5	17812.6	22957.2	17009.9	17968.9	18082.8	23462.1	18472.3	22211.1	22959.1	25598.1	23553.3	18731.6	26332.1	18801.9	19646.9	26494.5	18599.1	30485.9	30046.1	31825	33475.1	18106.5	24568.5	30696.8	30934.3	27396.8	35718.8	20277.2	17521.7	23421.2	34882.8	26107.6	38333.1	41516.5	44034.1	38911.9	29503	21956.9	17649.9	31971.1	37501.6	29059.2	20133.3	23132.1	33532.3
	13800.8	20589.2	15809.6	19842.4	17820.9	22967.9	17014.2	17970.7	18078.6	23461	18468	22231	22969.5	25605.5	23556.6	18734.7	26339.6	18800.4	19642.1	26512.9	18608.6	30493.9	30074.5	31848.4	33477.6	18103.2	24596.2	30708.6	30950.9	27403.4	35749	20287.5	17543.3	23452.1	34915.3	26116.5	38350	41535.1	44044.6	38925.1	29518.2	21960.2	17648.7	32001.5	37527.3	29070.9	20150	23160.2	33571.1
	13809.7	20602.6	15823.9	19857.3	17829.3	22978.6	17018.5	17972.4	18074.4	23459.9	18463.5	22250.9	22979.8	25612.8	23559.8	18737.7	26347	18798.7	19637.1	26531.2	18617.9	30501.7	30102.8	31871.8	33480	18099.8	24623.8	30720.4	30967.4	27410	35779	20297.8	17564.9	23483.1	34947.6	26125.2	38366.8	41553.6	44054.9	38938.1	29533.2	21963.2	17647.5	32031.9	37552.9	29082.4	20166.7	23188.2	33610
	13818.5	20615.8	15838.1	19872.3	17837.8	22989.3	17022.7	17974	18070.1	23458.8	18459	22270.7	22990.1	25620.2	23562.9	18740.6	26354.2	18797	19632	26549.4	18627.2	30509.4	30131.1	31895.2	33482.2	18096.3	24651.4	30731.9	30983.7	27416.4	35809	20307.9	17586.4	23514	34979.9	26133.9	38383.5	41572	44065.1	38950.9	29548.1	21966.2	17646.2	32062.2	37578.4	29093.7	20183.3	23216.2	33648.7
	13827.2	20628.9	15852.3	19887.2	17846.3	23000	17026.8	17975.5	18065.7	23457.7	18454.3	22290.5	23000.2	25627.6	23566.1	18743.4	26361.3	18795.1	19626.8	26567.5	18636.3	30517.1	30159.4	31918.6	33484.3	18092.7	24679	30743.3	30999.9	27422.6	35839	20318	17607.9	23544.9	35012.2	26142.3	38400.1	41590.2	44075.1	38963.5	29562.8	21969	17644.8	32092.5	37603.8	29104.9	20199.9	23244.2	33687.4
	13835.9	20642	15866.5	19902	17854.8	23010.7	17031	17977	18061.2	23456.6	18449.4	22310.3	23010.3	25635	23569.2	18746	26368.2	18793.2	19621.6	26585.5	18645.3	30524.6	30187.6	31942	33486.3	18089.1	24706.6	30754.6	31015.9	27428.8	35868.9	20328	17629.3	23575.8	35044.4	26150.7	38416.6	41608.4	44085	38975.9	29577.4	21971.6	17643.3	32122.7	37629.1	29116	20216.4	23272.1	33726
	13844.5	20655	15880.6	19916.9	17863.3	23021.3	17035	17978.3	18056.6	23455.6	18444.5	22330	23020.2	25642.3	23572.2	18748.6	26375	18791.1	19616.2	26603.4	18654.3	30532	30215.7	31965.4	33488.2	18085.3	24734.1	30765.7	31031.8	27434.7	35898.8	20337.8	17650.8	23606.6	35076.6	26158.9	38433	41626.5	44094.6	38988	29591.9	21974.2	17641.7	32152.8	37654.3	29126.9	20232.8	23299.9	33764.5
	13852.9	20667.9	15894.6	19931.8	17871.9	23032	17039	17979.6	18051.9	23454.5	18439.4	22349.7	23030.1	25649.7	23575.3	18751	26381.6	18789	19610.7	26621.2	18663.1	30539.3	30243.8	31988.8	33489.9	18081.5	24761.5	30776.7	31047.5	27440.6	35928.6	20347.6	17672.2	23637.4	35108.7	26166.9	38449.3	41644.5	44104.1	39000	29606.2	21976.6	17640	32182.8	37679.5	29137.7	20249.2	23327.7	33802.9
	13861.4	20680.8	15908.6	19946.7	17880.6	23042.6	17043	17980.9	18047.2	23453.5	18434.2	22369.4	23039.9	25657.1	23578.3	18753.4	26388.1	18786.8	19605.2	26638.9	18671.8	30546.5	30271.8	32012.1	33491.5	18077.6	24789	30787.5	31063	27446.3	35958.4	20357.3	17693.6	23668.1	35140.7	26174.9	38465.5	41662.3	44113.5	39011.8	29620.4	21978.8	17638.2	32212.8	37704.5	29148.3	20265.5	23355.5	33841.3
	13869.7	20693.5	15922.5	19961.5	17889.2	23053.2	17046.9	17982	18042.4	23452.5	18428.8	22389	23049.6	25664.4	23581.3	18755.6	26394.4	18784.5	19599.5	26656.4	18680.5	30553.6	30299.8	32035.5	33493	18073.6	24816.4	30798.1	31078.4	27451.9	35988.1	20366.9	17714.9	23698.8	35172.7	26182.6	38481.5	41680.1	44122.6	39023.3	29634.4	21981	17636.3	32242.6	37729.4	29158.8	20281.8	23383.2	33879.6
	13877.9	20706.2	15936.4	19976.4	17897.9	23063.8	17050.8	17983.1	18037.5	23451.5	18423.4	22408.6	23059.3	25671.8	23584.2	18757.7	26400.6	18782	19593.7	26673.9	18689	30560.6	30327.8	32058.8	33494.3	18069.5	24843.7	30808.7	31093.6	27457.4	36017.7	20376.4	17736.3	23729.5	35204.6	26190.3	38497.5	41697.8	44131.6	39034.7	29648.3	21983	17634.3	32272.5	37754.2	29169.2	20297.9	23410.9	33917.8
	13886.1	20718.8	15950.2	19991.2	17906.7	23074.4	17054.6	17984.1	18032.5	23450.4	18417.8	22428.2	23068.8	25679.1	23587.1	18759.7	26406.7	18779.5	19587.9	26691.3	18697.4	30567.5	30355.6	32082.1	33495.5	18065.3	24871.1	30819	31108.6	27462.7	36047.3	20385.8	17757.6	23760.2	35236.5	26197.7	38513.4	41715.3	44140.4	39045.8	29662.1	21984.8	17632.2	32302.2	37779	29179.4	20314	23438.5	33955.9
	13894.2	20731.4	15964	20006	17915.5	23085	17058.4	17985	18027.4	23449.4	18412.1	22447.7	23078.3	25686.4	23590	18761.5	26412.6	18776.9	19581.9	26708.6	18705.7	30574.3	30383.5	32105.5	33496.6	18061.1	24898.3	30829.2	31123.5	27467.9	36076.9	20395.1	17778.8	23790.8	35268.3	26205.1	38529.1	41732.8	44149	39056.8	29675.8	21986.6	17630	32331.9	37803.6	29189.5	20330.1	23466.1	33994
	13902.2	20743.8	15977.7	20020.8	17924.3	23095.5	17062.1	17985.8	18022.3	23448.5	18406.2	22467.2	23087.7	25693.8	23592.9	18763.3	26418.3	18774.2	19575.8	26725.7	18713.9	30581	30411.2	32128.8	33497.5	18056.7	24925.6	30839.3	31138.2	27472.9	36106.4	20404.3	17800	23821.3	35300	26212.3	38544.8	41750.1	44157.5	39067.5	29689.3	21988.1	17627.7	32361.5	37828.1	29199.4	20346	23493.6	34032
	13910.1	20756.2	15991.4	20035.6	17933.1	23106.1	17065.8	17986.6	18017	23447.5	18400.3	22486.7	23096.9	25701.1	23595.7	18765	26423.9	18771.4	19569.7	26742.8	18722	30587.6	30438.9	32152	33498.3	18052.3	24952.8	30849.2	31152.7	27477.9	36135.8	20413.4	17821.2	23851.9	35331.7	26219.4	38560.3	41767.4	44165.8	39078.1	29702.6	21989.6	17625.3	32391	37852.5	29209.2	20361.9	23521.1	34069.9
	13918	20768.5	16005	20050.4	17942	23116.6	17069.4	17987.3	18011.7	23446.5	18394.2	22506.1	23106.1	25708.4	23598.5	18766.5	26429.4	18768.5	19563.4	26759.8	18730.1	30594	30466.6	32175.3	33499	18047.8	24979.9	30858.9	31167.1	27482.7	36165.2	20422.4	17842.4	23882.4	35363.4	26226.3	38575.8	41784.5	44173.9	39088.4	29715.9	21990.9	17622.8	32420.5	37876.8	29218.9	20377.8	23548.5	34107.7
	13925.7	20780.7	16018.5	20065.2	17951	23127.1	17073	17987.9	18006.3	23445.6	18388	22525.5	23115.3	25715.7	23601.2	18768	26434.7	18765.5	19557.1	26776.6	18738	30600.4	30494.2	32198.6	33499.6	18043.2	25007	30868.5	31181.3	27487.3	36194.5	20431.3	17863.6	23912.8	35394.9	26233.1	38591.1	41801.6	44181.9	39098.5	29728.9	21992.1	17620.3	32449.9	37901.1	29228.4	20393.6	23575.9	34145.4
	13933.4	20792.8	16032	20079.9	17959.9	23137.6	17076.5	17988.4	18000.8	23444.6	18381.6	22544.9	23124.3	25723.1	23603.9	18769.3	26439.8	18762.4	19550.6	26793.4	18745.8	30606.6	30521.8	32221.8	33500	18038.6	25034.1	30878	31195.4	27491.8	36223.8	20440.2	17884.7	23943.2	35426.4	26239.7	38606.4	41818.5	44189.7	39108.5	29741.9	21993.2	17617.6	32479.2	37925.2	29237.8	20409.2	23603.3	34183.1
	13941	20804.8	16045.4	20094.7	17968.9	23148	17080	17988.9	17995.3	23443.7	18375.2	22564.3	23133.3	25730.4	23606.6	18770.5	26444.8	18759.3	19544.1	26810	18753.4	30612.8	30549.2	32245	33500.3	18033.8	25061.1	30887.3	31209.2	27496.2	36253	20448.9	17905.7	23973.6	35457.9	26246.2	38621.5	41835.3	44197.3	39118.2	29754.7	21994.1	17614.8	32508.4	37949.2	29247	20424.9	23630.6	34220.7
	13948.5	20816.8	16058.8	20109.4	17978	23158.5	17083.4	17989.3	17989.6	23442.8	18368.6	22583.6	23142.1	25737.7	23609.3	18771.6	26449.7	18756	19537.4	26826.5	18761	30618.8	30576.7	32268.3	33500.5	18029	25088.1	30896.4	31223	27500.5	36282.1	20457.5	17926.8	24003.9	35489.3	26252.5	38636.6	41852.1	44204.8	39127.7	29767.4	21994.9	17612	32537.6	37973.1	29256.1	20440.4	23657.8	34258.2
	13956	20828.7	16072.1	20124.1	17987	23168.9	17086.8	17989.6	17983.9	23441.9	18361.9	22602.8	23150.9	25745	23611.9	18772.6	26454.4	18752.6	19530.7	26843	18768.5	30624.7	30604	32291.4	33500.6	18024.1	25115	30905.4	31236.5	27504.6	36311.2	20466	17947.8	24034.2	35520.6	26258.8	38651.5	41868.7	44212	39137	29779.9	21995.5	17609	32566.7	37996.9	29265	20455.9	23685	34295.6
	13963.3	20840.5	16085.3	20138.9	17996.2	23179.3	17090.2	17989.8	17978.1	23441	18355.1	22622	23159.6	25752.3	23614.5	18773.5	26459	18749.2	19523.8	26859.3	18775.9	30630.6	30631.4	32314.6	33500.5	18019.1	25141.9	30914.3	31249.9	27508.6	36340.2	20474.5	17968.7	24064.4	35551.8	26264.8	38666.3	41885.2	44219.1	39146.1	29792.3	21996	17606	32595.7	38020.6	29273.9	20471.4	23712.1	34332.9
	13970.6	20852.2	16098.5	20153.6	18005.3	23189.7	17093.5	17990	17972.2	23440.1	18348.1	22641.2	23168.2	25759.5	23617.1	18774.3	26463.5	18745.6	19516.9	26875.5	18783.2	30636.3	30658.6	32337.8	33500.3	18014	25168.7	30923	31263.1	27512.4	36369.2	20482.8	17989.7	24094.7	35583	26270.8	38681	41901.6	44226.1	39155.1	29804.6	21996.4	17602.8	32624.6	38044.2	29282.5	20486.7	23739.2	34370.1
	13977.8	20863.9	16111.6	20168.3	18014.5	23200.1	17096.7	17990.1	17966.2	23439.3	18341.1	22660.4	23176.7	25766.8	23619.6	18774.9	26467.7	18742	19509.8	26891.6	18790.3	30641.9	30685.8	32360.9	33499.9	18008.8	25195.5	30931.5	31276.1	27516.2	36398.1	20491	18010.6	24124.8	35614.1	26276.5	38695.6	41917.9	44232.8	39163.8	29816.7	21996.7	17599.6	32653.5	38067.7	29291	20502	23766.2	34407.3
	13984.9	20875.4	16124.7	20182.9	18023.7	23210.5	17099.9	17990.1	17960.1	23438.4	18333.9	22679.5	23185.1	25774.1	23622.1	18775.5	26471.9	18738.2	19502.7	26907.6	18797.4	30647.4	30712.9	32384	33499.5	18003.6	25222.3	30939.9	31289	27519.7	36427	20499.2	18031.4	24154.9	35645.2	26282.2	38710.1	41934	44239.4	39172.3	29828.7	21996.8	17596.2	32682.3	38091	29299.4	20517.2	23793.2	34444.4
	13992	20886.9	16137.7	20197.6	18033	23220.8	17103	17990.1	17954	23437.6	18326.6	22698.6	23193.5	25781.4	23624.5	18775.9	26475.9	18734.4	19495.5	26923.5	18804.3	30652.8	30740	32407.1	33498.9	17998.3	25249	30948.1	31301.7	27523.2	36455.8	20507.2	18052.2	24185	35676.2	26287.7	38724.6	41950.1	44245.9	39180.6	29840.5	21996.8	17592.8	32711	38114.3	29307.7	20532.3	23820.1	34481.4
	13998.9	20898.3	16150.7	20212.2	18042.3	23231.1	17106.1	17990	17947.8	23436.8	18319.2	22717.6	23201.8	25788.6	23627	18776.3	26479.7	18730.5	19488.1	26939.3	18811.2	30658.1	30767	32430.2	33498.2	17992.8	25275.6	30956.2	31314.3	27526.5	36484.5	20515.2	18073	24215	35707.1	26293	38738.8	41966.1	44252.1	39188.6	29852.2	21996.6	17589.3	32739.6	38137.5	29315.8	20547.4	23847	34518.3
	14005.8	20909.6	16163.5	20226.9	18051.6	23241.4	17109.2	17989.8	17941.5	23436	18311.6	22736.6	23209.9	25795.9	23629.4	18776.5	26483.5	18726.4	19480.7	26955	18817.9	30663.3	30794	32453.3	33497.3	17987.4	25302.2	30964.2	31326.6	27529.7	36513.1	20523	18093.8	24245	35737.9	26298.3	38753	41981.9	44258.2	39196.5	29863.7	21996.3	17585.7	32768.2	38160.5	29323.7	20562.4	23873.8	34555.1
	14012.6	20920.9	16176.4	20241.5	18061	23251.7	17112.2	17989.5	17935.1	23435.2	18304	22755.6	23218	25803.2	23631.7	18776.6	26487	18722.3	19473.2	26970.5	18824.5	30668.3	30820.9	32476.3	33496.4	17981.8	25328.8	30971.9	31338.8	27532.8	36541.8	20530.8	18114.5	24274.9	35768.7	26303.3	38767.1	41997.7	44264.1	39204.2	29875.2	21995.9	17581.9	32796.7	38183.5	29331.5	20577.3	23900.6	34591.8
	14019.3	20932	16189.1	20256.1	18070.4	23262	17115.1	17989.1	17928.7	23434.4	18296.2	22774.5	23226	25810.4	23634.1	18776.6	26490.4	18718.1	19465.6	26986	18831.1	30673.3	30847.7	32499.3	33495.3	17976.1	25355.3	30979.6	31350.8	27535.7	36570.3	20538.4	18135.1	24304.8	35799.4	26308.3	38781.1	42013.3	44269.9	39211.7	29886.4	21995.3	17578.1	32825.1	38206.3	29339.2	20592.2	23927.3	34628.4
	14025.9	20943.1	16201.8	20270.7	18079.8	23272.2	17118	17988.7	17922.1	23433.6	18288.3	22793.4	23233.9	25817.6	23636.4	18776.5	26493.7	18713.8	19457.9	27001.3	18837.5	30678.2	30874.5	32522.3	33494.1	17970.4	25381.8	30987.1	31362.7	27538.5	36598.8	20546	18155.8	24334.7	35830	26313.1	38795	42028.8	44275.4	39219	29897.6	21994.6	17574.2	32853.5	38229	29346.7	20606.9	23954	34665
	14032.4	20954.1	16214.5	20285.3	18089.3	23282.5	17120.9	17988.2	17915.5	23432.9	18280.3	22812.3	23241.8	25824.9	23638.6	18776.3	26496.8	18709.5	19450.1	27016.5	18843.8	30682.9	30901.2	32545.3	33492.7	17964.6	25408.2	30994.4	31374.4	27541.1	36627.2	20553.4	18176.4	24364.5	35860.6	26317.7	38808.7	42044.2	44280.9	39226	29908.6	21993.8	17570.2	32881.7	38251.7	29354.1	20621.7	23980.6	34701.4
	14038.9	20965	16227.1	20299.9	18098.8	23292.7	17123.7	17987.7	17908.8	23432.1	18272.1	22831.1	23249.5	25832.1	23640.9	18776	26499.8	18705	19442.2	27031.7	18850	30687.6	30927.8	32568.2	33491.2	17958.7	25434.5	31001.6	31385.9	27543.7	36655.5	20560.8	18196.9	24394.2	35891.1	26322.2	38822.4	42059.5	44286.1	39232.9	29919.4	21992.8	17566.2	32909.9	38274.2	29361.4	20636.3	24007.1	34737.8
	14045.2	20975.8	16239.6	20314.4	18108.3	23302.9	17126.4	17987	17902	23431.4	18263.9	22849.9	23257.2	25839.3	23643.1	18775.5	26502.7	18700.4	19434.2	27046.7	18856.1	30692.1	30954.4	32591.1	33489.7	17952.7	25460.8	31008.6	31397.2	27546.1	36683.8	20568	18217.4	24423.9	35921.5	26326.6	38836	42074.6	44291.2	39239.6	29930.1	21991.7	17562	32938	38296.6	29368.5	20650.8	24033.6	34774.1
	14051.5	20986.6	16252	20328.9	18117.9	23313	17129.1	17986.3	17895.2	23430.7	18255.5	22868.6	23264.8	25846.6	23645.2	18775	26505.4	18695.8	19426.1	27061.6	18862	30696.5	30980.9	32614	33487.9	17946.7	25487	31015.5	31408.4	27548.3	36712	20575.2	18237.9	24453.6	35951.8	26330.8	38849.4	42089.7	44296.1	39246	29940.7	21990.5	17557.7	32966	38318.9	29375.5	20665.3	24060.1	34810.3
	14057.7	20997.2	16264.4	20343.5	18127.5	23323.2	17131.8	17985.6	17888.3	23430	18247	22887.3	23272.3	25853.8	23647.4	18774.4	26507.9	18691	19417.9	27076.3	18867.9	30700.9	31007.3	32636.9	33486.1	17940.6	25513.2	31022.2	31419.4	27550.5	36740.2	20582.2	18258.3	24483.2	35982.1	26334.9	38862.8	42104.6	44300.8	39252.3	29951.1	21989.2	17553.3	32994	38341	29382.3	20679.7	24086.5	34846.4
	14063.8	21007.8	16276.7	20358	18137.1	23333.3	17134.4	17984.7	17881.2	23429.3	18238.4	22905.9	23279.7	25861	23649.5	18773.6	26510.4	18686.2	19409.6	27091	18873.7	30705.1	31033.7	32659.7	33484.1	17934.4	25539.4	31028.8	31430.2	27552.5	36768.3	20589.2	18278.7	24512.7	36012.3	26338.8	38876	42119.5	44305.4	39258.3	29961.4	21987.7	17548.9	33021.9	38363.1	29389	20694.1	24112.8	34882.4
	14069.9	21018.3	16289	20372.5	18146.8	23343.4	17136.9	17983.8	17874.2	23428.7	18229.7	22924.6	23287	25868.2	23651.6	18772.7	26512.6	18681.3	19401.2	27105.6	18879.3	30709.2	31060	32682.5	33482	17928.1	25565.4	31035.2	31440.9	27554.3	36796.3	20596.1	18299	24542.2	36042.4	26342.6	38889.1	42134.2	44309.8	39264.2	29971.6	21986	17544.3	33049.7	38385.1	29395.5	20708.3	24139.1	34918.3
	14075.8	21028.8	16301.2	20386.9	18156.5	23353.5	17139.4	17982.8	17867	23428	18220.8	22943.1	23294.2	25875.4	23653.6	18771.8	26514.8	18676.2	19392.8	27120	18884.8	30713.2	31086.2	32705.3	33479.8	17921.7	25591.5	31041.4	31451.4	27556.1	36824.3	20602.8	18319.3	24571.7	36072.5	26346.3	38902.2	42148.8	44314	39269.8	29981.6	21984.3	17539.7	33077.4	38406.9	29401.9	20722.5	24165.3	34954.1
	14081.7	21039.1	16313.3	20401.4	18166.3	23363.6	17141.8	17981.7	17859.7	23427.4	18211.9	22961.7	23301.3	25882.6	23655.6	18770.7	26516.8	18671.1	19384.2	27134.3	18890.3	30717.1	31112.4	32728	33477.5	17915.3	25617.4	31047.6	31461.7	27557.7	36852.2	20609.5	18339.6	24601.1	36102.4	26349.8	38915.1	42163.3	44318	39275.3	29991.4	21982.4	17535	33105.1	38428.6	29408.2	20736.6	24191.4	34989.8
	14087.4	21049.4	16325.4	20415.8	18176	23373.6	17144.2	17980.6	17852.4	23426.8	18202.8	22980.1	23308.4	25889.7	23657.6	18769.5	26518.6	18665.9	19375.5	27148.5	18895.6	30720.9	31138.5	32750.8	33475.1	17908.8	25643.3	31053.5	31471.8	27559.2	36880	20616	18359.8	24630.4	36132.3	26353.2	38927.9	42177.6	44321.9	39280.5	30001.1	21980.3	17530.1	33132.6	38450.2	29414.3	20750.6	24217.5	35025.4
	14093.1	21059.5	16337.4	20430.3	18185.8	23383.7	17146.6	17979.4	17845	23426.2	18193.6	22998.6	23315.4	25896.9	23659.5	18768.2	26520.3	18660.6	19366.8	27162.6	18900.8	30724.5	31164.6	32773.5	33472.5	17902.2	25669.2	31059.3	31481.8	27560.5	36907.7	20622.5	18379.9	24659.7	36162.1	26356.4	38940.6	42191.9	44325.6	39285.5	30010.7	21978.2	17525.2	33160.1	38471.7	29420.3	20764.6	24243.6	35060.9
	14098.8	21069.6	16349.3	20444.7	18195.7	23393.7	17148.9	17978.1	17837.5	23425.6	18184.3	23017	23322.3	25904.1	23661.4	18766.8	26521.9	18655.3	19357.9	27176.6	18905.9	30728.1	31190.5	32796.1	33469.8	17895.5	25695	31065	31491.6	27561.7	36935.4	20628.9	18400	24688.9	36191.8	26359.5	38953.2	42206	44329.2	39290.4	30020.2	21975.9	17520.2	33187.5	38493.1	29426.1	20778.5	24269.6	35096.4
	14104.3	21079.6	16361.2	20459.1	18205.6	23403.6	17151.1	17976.8	17830	23425	18174.9	23035.3	23329.1	25911.2	23663.3	18765.3	26523.3	18649.8	19349	27190.5	18910.9	30731.6	31216.4	32818.7	33466.9	17888.7	25720.7	31070.5	31501.2	27562.8	36963	20635.1	18420.1	24718.1	36221.5	26362.4	38965.7	42220	44332.6	39295	30029.5	21973.4	17515.1	33214.9	38514.4	29431.8	20792.3	24295.5	35131.7
	14109.7	21089.6	16372.9	20473.5	18215.5	23413.6	17153.3	17975.4	17822.3	23424.5	18165.4	23053.7	23335.8	25918.4	23665.1	18763.6	26524.6	18644.2	19340	27204.3	18915.7	30734.9	31242.3	32841.3	33464	17881.9	25746.4	31075.9	31510.6	27563.8	36990.6	20641.3	18440.1	24747.2	36251	26365.2	38978.1	42233.9	44335.8	39299.4	30038.6	21970.9	17509.9	33242.1	38535.5	29437.3	20806	24321.3	35166.9
	14115.1	21099.4	16384.7	20487.8	18225.4	23423.5	17155.5	17973.9	17814.6	23424	18155.7	23071.9	23342.4	25925.6	23666.9	18761.9	26525.7	18638.6	19330.8	27217.9	18920.5	30738.2	31268	32863.9	33460.9	17875	25772	31081.1	31519.9	27564.6	37018.1	20647.3	18460.1	24776.3	36280.5	26367.9	38990.3	42247.7	44338.8	39303.6	30047.6	21968.2	17504.6	33269.3	38556.6	29442.7	20819.6	24347.1	35202.1
	14120.3	21109.2	16396.3	20502.2	18235.4	23433.4	17157.6	17972.4	17806.8	23423.4	18146	23090.2	23349	25932.7	23668.7	18760.1	26526.7	18632.9	19321.6	27231.4	18925.2	30741.3	31293.7	32886.4	33457.8	17868	25797.6	31086.1	31528.9	27565.3	37045.5	20653.3	18480	24805.3	36309.9	26370.4	39002.5	42261.3	44341.7	39307.6	30056.5	21965.3	17499.3	33296.4	38577.5	29448	20833.2	24372.9	35237.1
	14125.5	21118.9	16407.9	20516.5	18245.4	23443.3	17159.6	17970.7	17799	23422.9	18136.1	23108.3	23355.4	25939.8	23670.4	18758.1	26527.6	18627.1	19312.3	27244.8	18929.7	30744.3	31319.3	32908.9	33454.4	17860.9	25823.1	31091	31537.9	27565.9	37072.8	20659.1	18499.9	24834.3	36339.2	26372.8	39014.6	42274.8	44344.4	39311.4	30065.2	21962.4	17493.8	33323.4	38598.3	29453.1	20846.7	24398.6	35272
	14130.6	21128.4	16419.5	20530.8	18255.4	23453.2	17161.6	17969.1	17791	23422.5	18126.1	23126.5	23361.8	25947	23672.1	18756.1	26528.3	18621.1	19302.9	27258.1	18934.1	30747.3	31344.9	32931.4	33451	17853.8	25848.5	31095.8	31546.6	27566.3	37100.1	20664.9	18519.7	24863.2	36368.5	26375	39026.5	42288.3	44347	39315	30073.8	21959.3	17488.2	33350.3	38618.9	29458.1	20860.1	24424.2	35306.9
	14135.6	21138	16430.9	20545.1	18265.5	23463	17163.6	17967.3	17783	23422	18116.1	23144.6	23368.1	25954.1	23673.8	18753.9	26528.9	18615.2	19293.4	27271.3	18938.4	30750.1	31370.4	32953.8	33447.5	17846.6	25873.9	31100.4	31555.1	27566.6	37127.3	20670.6	18539.5	24892	36397.6	26377.1	39038.4	42301.5	44349.3	39318.4	30082.2	21956.1	17482.6	33377.2	38639.5	29463	20873.4	24449.7	35341.6
	14140.6	21147.4	16442.3	20559.4	18275.6	23472.8	17165.5	17965.5	17774.9	23421.5	18105.9	23162.6	23374.3	25961.2	23675.5	18751.6	26529.3	18609.1	19283.8	27284.3	18942.6	30752.8	31395.8	32976.2	33443.8	17839.3	25899.2	31104.9	31563.5	27566.8	37154.4	20676.1	18559.3	24920.8	36426.7	26379.1	39050.1	42314.7	44351.5	39321.6	30090.5	21952.7	17476.9	33404	38660	29467.7	20886.6	24475.2	35376.2
	14145.4	21156.7	16453.6	20573.6	18285.7	23482.6	17167.3	17963.6	17766.7	23421.1	18095.5	23180.6	23380.4	25968.3	23677.1	18749.2	26529.6	18602.9	19274.1	27297.2	18946.7	30755.4	31421.1	32998.6	33440	17831.9	25924.5	31109.2	31571.7	27566.8	37181.4	20681.6	18578.9	24949.6	36455.6	26380.9	39061.7	42327.8	44353.6	39324.6	30098.7	21949.2	17471.1	33430.7	38680.3	29472.2	20899.8	24500.7	35410.7
	14150.2	21166	16464.9	20587.9	18295.9	23492.4	17169.1	17961.6	17758.5	23420.7	18085.1	23198.6	23386.4	25975.4	23678.6	18746.8	26529.8	18596.6	19264.4	27310.1	18950.7	30757.9	31446.3	33020.9	33436.1	17824.5	25949.6	31113.3	31579.8	27566.7	37208.4	20686.9	18598.6	24978.2	36484.5	26382.6	39073.3	42340.7	44355.5	39327.4	30106.7	21945.6	17465.1	33457.3	38700.5	29476.7	20912.9	24526	35445.2
	14154.8	21175.2	16476	20602.1	18306.1	23502.2	17170.9	17959.6	17750.2	23420.3	18074.6	23216.5	23392.3	25982.5	23680.2	18744.2	26529.8	18590.3	19254.5	27322.8	18954.6	30760.3	31471.5	33043.2	33432.1	17817	25974.8	31117.3	31587.6	27566.5	37235.3	20692.2	18618.2	25006.9	36513.3	26384.1	39084.7	42353.5	44357.2	39330	30114.5	21941.8	17459.1	33483.8	38720.6	29480.9	20925.9	24551.3	35479.5
	14159.4	21184.3	16487.1	20616.3	18316.3	23511.9	17172.6	17957.5	17741.8	23419.9	18063.9	23234.4	23398.2	25989.6	23681.7	18741.5	26529.7	18583.9	19244.6	27335.3	18958.3	30762.6	31496.6	33065.4	33427.9	17809.4	25999.8	31121.2	31595.3	27566.2	37262.1	20697.3	18637.7	25035.4	36542.1	26385.5	39096	42366.1	44358.7	39332.4	30122.3	21937.9	17453.1	33510.3	38740.5	29485.1	20938.8	24576.6	35513.7
	14163.9	21193.3	16498.2	20630.5	18326.6	23521.6	17174.2	17955.4	17733.3	23419.6	18053.2	23252.2	23404	25996.6	23683.2	18738.7	26529.4	18577.4	19234.5	27347.8	18961.9	30764.7	31521.7	33087.6	33423.7	17801.7	26024.8	31124.9	31602.8	27565.7	37288.9	20702.4	18657.2	25063.9	36570.7	26386.8	39107.2	42378.7	44360.1	39334.6	30129.8	21933.9	17446.9	33536.6	38760.4	29489.1	20951.7	24601.8	35547.8
	14168.3	21202.2	16509.2	20644.7	18336.9	23531.3	17175.8	17953.1	17724.8	23419.2	18042.3	23270	23409.7	26003.7	23684.6	18735.8	26529	18570.8	19224.4	27360.1	18965.5	30766.8	31546.6	33109.8	33419.3	17794	26049.7	31128.4	31610.1	27565.1	37315.5	20707.3	18676.6	25092.3	36599.2	26387.9	39118.3	42391.1	44361.3	39336.6	30137.3	21929.7	17440.6	33562.9	38780.1	29493	20964.4	24626.9	35581.8
	14172.7	21211.1	16520.1	20658.8	18347.2	23540.9	17177.4	17950.8	17716.1	23418.9	18031.3	23287.7	23415.3	26010.8	23686	18732.8	26528.5	18564.1	19214.2	27372.4	18968.9	30768.8	31571.5	33131.9	33414.8	17786.2	26074.6	31131.8	31617.3	27564.4	37342.1	20712.2	18696	25120.7	36627.7	26388.8	39129.3	42403.4	44362.4	39338.4	30144.6	21925.5	17434.3	33589.2	38799.7	29496.7	20977.1	24652	35615.7
	14176.9	21219.8	16530.9	20673	18357.6	23550.5	17178.8	17948.5	17707.4	23418.6	18020.3	23305.4	23420.8	26017.8	23687.4	18729.7	26527.8	18557.3	19203.9	27384.5	18972.2	30770.6	31596.3	33154	33410.2	17778.3	26099.4	31135.1	31624.2	27563.5	37368.7	20716.9	18715.3	25149	36656	26389.7	39140.2	42415.6	44363.3	39340	30151.7	21921	17427.8	33615.3	38819.2	29500.3	20989.7	24677	35649.5
	14181.1	21228.5	16541.6	20687.1	18368	23560.1	17180.3	17946.1	17698.7	23418.3	18009.1	23323	23426.2	26024.9	23688.7	18726.4	26527	18550.4	19193.5	27396.4	18975.4	30772.4	31621.1	33176	33405.5	17770.3	26124.1	31138.2	31631	27562.6	37395.1	20721.6	18734.6	25177.3	36684.3	26390.4	39151	42427.7	44364	39341.4	30158.7	21916.5	17421.3	33641.3	38838.6	29503.7	21002.3	24701.9	35683.2
	14185.1	21237.1	16552.3	20701.2	18378.4	23569.7	17181.7	17943.6	17689.8	23418	17997.8	23340.6	23431.5	26031.9	23690	18723.1	26526.1	18543.5	19183	27408.3	18978.4	30774	31645.7	33198	33400.6	17762.3	26148.8	31141.2	31637.7	27561.5	37421.5	20726.1	18753.8	25205.5	36712.5	26390.9	39161.7	42439.6	44364.6	39342.6	30165.6	21911.8	17414.7	33667.3	38857.8	29507	21014.7	24726.8	35716.8
	14189.1	21245.6	16562.9	20715.2	18388.8	23579.3	17183	17941	17680.9	23417.7	17986.4	23358.1	23436.8	26038.9	23691.3	18719.7	26525	18536.5	19172.4	27420	18981.4	30775.6	31670.3	33220	33395.7	17754.2	26173.4	31144	31644.1	27560.2	37447.8	20730.6	18773	25233.6	36740.5	26391.4	39172.3	42451.4	44365	39343.6	30172.3	21907	17408	33693.2	38876.9	29510.2	21027.1	24751.6	35750.3
	14193	21254.1	16573.5	20729.3	18399.3	23588.8	17184.3	17938.4	17671.9	23417.5	17974.9	23375.6	23442	26045.9	23692.6	18716.2	26523.8	18529.4	19161.7	27431.7	18984.3	30777	31694.8	33241.9	33390.6	17746	26197.9	31146.7	31650.4	27558.9	37474	20734.9	18792.1	25261.7	36768.5	26391.6	39182.8	42463.1	44365.2	39344.4	30178.8	21902.1	17401.2	33719	38895.9	29513.2	21039.3	24776.3	35783.6
	14196.8	21262.4	16583.9	20743.3	18409.8	23598.3	17185.6	17935.7	17662.8	23417.3	17963.3	23393.1	23447	26053	23693.8	18712.5	26522.4	18522.2	19151	27443.2	18987	30778.3	31719.3	33263.8	33385.4	17737.7	26222.4	31149.2	31656.5	27557.4	37500.1	20739.2	18811.1	25289.7	36796.4	26391.8	39193.1	42474.6	44365.3	39345	30185.3	21897	17394.4	33744.8	38914.8	29516.1	21051.5	24801	35816.9
	14200.6	21270.7	16594.3	20757.3	18420.4	23607.8	17186.8	17933	17653.7	23417.1	17951.5	23410.5	23452	26060	23694.9	18708.8	26521	18514.9	19140.1	27454.5	18989.6	30779.6	31743.6	33285.7	33380.1	17729.4	26246.7	31151.6	31662.4	27555.8	37526.2	20743.3	18830.1	25317.6	36824.2	26391.8	39203.4	42486.1	44365.2	39345.4	30191.5	21891.8	17387.4	33770.4	38933.6	29518.8	21063.7	24825.6	35850
	14204.2	21278.9	16604.7	20771.3	18430.9	23617.2	17188	17930.1	17644.5	23416.9	17939.7	23427.8	23457	26066.9	23696.1	18704.9	26519.4	18507.6	19129.2	27465.8	18992.1	30780.7	31767.9	33307.4	33374.7	17721	26271.1	31153.8	31668.1	27554	37552.1	20747.3	18849.1	25345.5	36851.9	26391.6	39213.6	42497.3	44364.9	39345.6	30197.7	21886.5	17380.4	33796	38952.2	29521.4	21075.7	24850.1	35883
	14207.8	21287	16614.9	20785.3	18441.5	23626.6	17189.1	17927.3	17635.2	23416.7	17927.8	23445.1	23461.8	26073.9	23697.2	18701	26517.6	18500.1	19118.1	27476.9	18994.5	30781.7	31792.1	33329.2	33369.2	17712.6	26295.3	31155.9	31673.7	27552.1	37578	20751.3	18868	25373.3	36879.5	26391.4	39223.6	42508.5	44364.5	39345.6	30203.7	21881.1	17373.3	33821.5	38970.7	29523.9	21087.6	24874.6	35916
	14211.3	21295	16625.1	20799.2	18452.1	23636	17190.1	17924.3	17625.9	23416.6	17915.8	23462.4	23466.5	26080.9	23698.3	18697	26515.7	18492.6	19107	27487.9	18996.8	30782.6	31816.3	33350.9	33363.5	17704	26319.5	31157.8	31679.1	27550.2	37603.8	20755.1	18886.8	25401	36907.1	26391	39233.6	42519.6	44364	39345.4	30209.5	21875.5	17366.1	33846.9	38989.1	29526.2	21099.5	24899	35948.8
	14214.7	21302.9	16635.2	20813.2	18462.8	23645.4	17191.1	17921.3	17616.4	23416.4	17903.6	23479.6	23471.2	26087.8	23699.3	18692.8	26513.7	18485	19095.8	27498.8	18999	30783.4	31840.3	33372.6	33357.8	17695.4	26343.6	31159.6	31684.3	27548	37629.6	20758.9	18905.6	25428.7	36934.5	26390.4	39243.4	42530.5	44363.2	39345	30215.2	21869.8	17358.8	33872.2	39007.4	29528.4	21111.3	24923.4	35981.5
	14218	21310.7	16645.2	20827.1	18473.5	23654.7	17192.1	17918.3	17606.9	23416.3	17891.4	23496.8	23475.8	26094.8	23700.4	18688.6	26511.6	18477.3	19084.5	27509.6	19001.1	30784.1	31864.3	33394.2	33351.9	17686.7	26367.6	31161.2	31689.3	27545.8	37655.2	20762.5	18924.3	25456.3	36961.8	26389.7	39253.2	42541.2	44362.3	39344.4	30220.8	21863.9	17351.4	33897.5	39025.5	29530.5	21123	24947.7	36014
	14221.2	21318.5	16655.2	20841	18484.2	23664.1	17193	17915.1	17597.4	23416.2	17879	23513.9	23480.3	26101.7	23701.4	18684.2	26509.3	18469.5	19073.2	27520.2	19003	30784.8	31888.2	33415.8	33345.9	17678	26391.6	31162.7	31694.2	27543.4	37680.8	20766	18943	25483.9	36989	26388.9	39262.8	42551.9	44361.3	39343.6	30226.2	21858	17343.9	33922.6	39043.5	29532.4	21134.6	24971.9	36046.5
	14224.3	21326.2	16665.1	20854.8	18495	23673.3	17193.8	17911.9	17587.7	23416.1	17866.6	23530.9	23484.7	26108.7	23702.3	18679.8	26506.9	18461.7	19061.7	27530.7	19004.8	30785.3	31912	33437.3	33339.8	17669.2	26415.5	31164.1	31698.9	27540.9	37706.3	20769.5	18961.6	25511.3	37016.2	26388	39272.4	42562.4	44360.1	39342.6	30231.4	21851.9	17336.4	33947.7	39061.4	29534.2	21146.2	24996	36078.8
	14227.4	21333.8	16674.9	20868.7	18505.7	23682.6	17194.7	17908.7	17578	23416.1	17854.1	23547.9	23489	26115.6	23703.2	18675.2	26504.4	18453.7	19050.2	27541.1	19006.6	30785.7	31935.7	33458.8	33333.6	17660.3	26439.3	31165.3	31703.4	27538.3	37731.7	20772.8	18980.1	25538.8	37043.2	26386.9	39281.8	42572.8	44358.7	39341.4	30236.5	21845.6	17328.8	33972.7	39079.2	29535.8	21157.6	25020.1	36111.1
	14230.4	21341.3	16684.6	20882.5	18516.5	23691.8	17195.4	17905.4	17568.2	23416	17841.4	23564.9	23493.2	26122.5	23704.1	18670.5	26501.7	18445.7	19038.5	27551.4	19008.2	30786	31959.4	33480.2	33327.3	17651.3	26463.1	31166.4	31707.7	27535.6	37757	20776	18998.6	25566.1	37070.1	26385.6	39291.2	42583.1	44357.2	39340.1	30241.5	21839.3	17321.1	33997.6	39096.9	29537.3	21169	25044.2	36143.2
	14233.3	21348.7	16694.3	20896.3	18527.4	23701.1	17196.1	17902	17558.3	23416	17828.7	23581.8	23497.4	26129.4	23705	18665.8	26498.9	18437.6	19026.8	27561.6	19009.7	30786.2	31983	33501.6	33320.9	17642.3	26486.7	31167.3	31711.9	27532.7	37782.3	20779.1	19017.1	25593.4	37096.9	26384.3	39300.4	42593.2	44355.5	39338.5	30246.3	21832.8	17313.3	34022.5	39114.4	29538.7	21180.3	25068.1	36175.2
	14236.1	21356.1	16703.9	20910.1	18538.2	23710.2	17196.8	17898.5	17548.4	23416	17815.8	23598.7	23501.5	26136.3	23705.8	18660.9	26496	18429.5	19015	27571.6	19011.1	30786.3	32006.5	33522.9	33314.4	17633.2	26510.3	31168.1	31715.9	27529.7	37807.4	20782.2	19035.4	25620.6	37123.7	26382.8	39309.5	42603.2	44353.7	39336.7	30251	21826.2	17305.4	34047.2	39131.8	29539.9	21191.5	25092	36207.1
	14238.8	21363.3	16713.4	20923.8	18549.1	23719.4	17197.4	17895	17538.4	23416	17802.9	23615.5	23505.4	26143.2	23706.6	18656	26492.9	18421.2	19003.1	27581.5	19012.3	30786.3	32029.9	33544.2	33307.7	17624	26533.9	31168.7	31719.7	27526.6	37832.5	20785.1	19053.8	25647.7	37150.3	26381.1	39318.6	42613.1	44351.7	39334.8	30255.6	21819.5	17297.5	34071.9	39149	29541	21202.6	25115.8	36238.9
	14241.4	21370.5	16722.9	20937.6	18560	23728.5	17198	17891.5	17528.3	23416	17789.8	23632.2	23509.3	26150	23707.4	18650.9	26489.7	18412.9	18991.1	27591.3	19013.5	30786.2	32053.3	33565.4	33301	17614.8	26557.3	31169.2	31723.3	27523.3	37857.5	20787.9	19072	25674.8	37176.8	26379.4	39327.5	42622.8	44349.5	39332.6	30260	21812.6	17289.5	34096.5	39166.2	29542	21213.6	25139.6	36270.5
	14244	21377.6	16732.2	20951.3	18571	23737.6	17198.5	17887.8	17518.2	23416	17776.7	23648.9	23513.2	26156.9	23708.1	18645.8	26486.4	18404.5	18979.1	27600.9	19014.6	30785.9	32076.5	33586.6	33294.2	17605.5	26580.7	31169.6	31726.8	27520	37882.4	20790.7	19090.2	25701.8	37203.2	26377.5	39336.3	42632.4	44347.2	39330.3	30264.2	21805.6	17281.4	34121	39183.2	29542.8	21224.6	25163.2	36302
	14246.4	21384.6	16741.5	20965	18582	23746.7	17199	17884.2	17508	23416.1	17763.4	23665.6	23516.9	26163.7	23708.8	18640.5	26482.9	18396	18966.9	27610.4	19015.5	30785.6	32099.7	33607.8	33287.2	17596.1	26604	31169.8	31730.1	27516.5	37907.2	20793.3	19108.3	25728.7	37229.6	26375.4	39345.1	42641.9	44344.8	39327.8	30268.3	21798.5	17273.2	34145.5	39200.1	29543.5	21235.4	25186.9	36333.5
	14248.8	21391.5	16750.7	20978.6	18593	23755.7	17199.4	17880.4	17497.7	23416.2	17750.1	23682.2	23520.5	26170.6	23709.5	18635.2	26479.4	18387.4	18954.7	27619.8	19016.3	30785.2	32122.8	33628.9	33280.1	17586.7	26627.2	31169.9	31733.2	27512.9	37931.9	20795.8	19126.4	25755.6	37255.8	26373.2	39353.7	42651.2	44342.1	39325	30272.3	21791.3	17264.9	34169.8	39216.9	29544	21246.2	25210.4	36364.8
	14251.1	21398.4	16759.9	20992.3	18604	23764.7	17199.8	17876.6	17487.4	23416.3	17736.7	23698.8	23524.1	26177.4	23710.1	18629.7	26475.7	18378.8	18942.4	27629.1	19017	30784.7	32145.8	33649.9	33273	17577.2	26650.3	31169.8	31736.1	27509.2	37956.6	20798.2	19144.4	25782.4	37281.9	26370.9	39362.2	42660.4	44339.4	39322.1	30276.1	21783.9	17256.6	34194.1	39233.5	29544.4	21256.9	25233.9	36395.9
[truncated: 7,404 more rows]
[truncated: 216 more columns]

## Sheet: Analysis
Cell:	Peak Time 1	Peak Time 2	Peak Time 3	Peak Time 4	Peak Time 5	Peak ZT 1	Peak ZT 2	Peak ZT 3	Peak ZT 4	Peak ZT 5	Peak ExT 1	Peak ExT 2	Peak ExT 3	Peak ExT 4	Peak ExT 5	Peak 1 luminescence value	Peak 2 luminescence value	Peak 3 luminescence value	Peak 4 luminescence value	Peak 5 luminescence value	Trough Time 1	Trough Time 2	Trough Time 3	Trough Time 4	Trough Time 5	Trough Time 6	Trough ZT 1	Trough ZT 2	Trough ZT 3	Trough ZT 4	Trough ZT 5	Trough ZT 6	Trough ExT 1	Trough ExT 2	Trough ExT 3	Trough ExT 4	Trough ExT 5	Trough ExT 6	Trough 1 luminescence value	Trough 2 luminescence value	Trough 3 luminescence value	Trough 4 luminescence value	Trough 5 luminescence value	Trough 6 luminescence value	Rising Edge Halfmax Time 1	Rising Edge Halfmax Time 2	Rising Edge Halfmax Time 3	Rising Edge Halfmax Time 4	Rising Edge Halfmax Time 5
[truncated: 265 more rows]
[truncated: 44 more columns]
