# Supplementary material for: Single cell model for re‐entrainment to a shifted light cycle
Source: FASEB J. 2022 Sep 3;36(10):e22518. doi: 10.1096/fj.202200478R (PMC9543151; doi:10.1096/fj.202200478R)
Supplement: Supplementary file 13 — Dataset S12 [file FSB2-36-0-s008.xlsx]

## Sheet: Information
Cell num	X	Y	Size
1	107	105	9
2	108.286	78.1429	7
3	108	94	3
4	109	85	3
5	109	116.5	6
6	111.125	119.875	8
7	112.125	74.125	8
8	111.5	94.5	4
9	112.5	82	6
10	112.333	116.333	3
11	114.5	119	6
12	115.4	101.8	5
13	117	72	9
14	123	71	9
15	123.875	102.875	8
16	125.8	75.4	5
17	126	71	3
18	127.167	100.667	6
19	126.667	125.333	3
20	127.5	97	6
21	131.25	75.25	4
22	130.5	96	6
23	130.5	110.5	4
24	133.2	93.4	5
25	133.875	103.125	8
26	133	113	3
27	134.5	75.5	4
28	135.833	113.667	6
29	137	78	3
30	137	82	3
31	138	101	9
32	139.5	77.5	4
33	139.875	80.875	8
34	142.25	77	4
35	143	84	9
36	143	96	9
37	143.667	89.8333	6
38	144.8	79.6	5
39	145	93	4
40	144.875	115.875	8
41	146.5	83.5	4
42	148.143	96.7143	7
43	148	104	9
44	147.875	107.875	8
45	150.6	154.8	5
46	151.4	89.2	5
47	151.6	100.2	5
48	151.4	103.8	5
49	151.875	146.875	8
50	153	143.5	6
51	154.125	150.125	8
52	154	156	9
53	155.2	138.6	5
54	155.2	163.4	5
55	156.286	141.857	7
56	155.5	160	6
57	157.125	135.125	8
58	157.125	146.875	8
59	159	152	9
60	159	165.8	5
61	159.5	129	6
62	161.667	121.667	3
63	162	157	9
64	162	168	9
65	162.333	150.333	3
66	163	164.5	6
67	164.875	122.875	8
68	164.667	126.333	3
69	164.6	131.2	5
70	165	139	9
71	166	158	9
72	166	161.5	6
73	167	167.167	6
74	168	125.5	6
75	168.5	152.5	4
76	170.286	111.857	7
77	170	149	9
78	171	161.25	4
79	170.4	166.8	5
80	173.125	107.125	8
81	173.5	167.5	4
82	176.286	104.857	7
83	177.5	163.5	4
84	179	126	9
85	180	106	9
86	184.286	107.857	7
87	184.5	103	6
88	186	119	9
89	186	112	3
90	187.857	103.286	7
91	189	109.5	6
92	190.125	100.125	8
93	189.8	125.6	5
94	190.8	106.8	5
95	191	141	9
96	192	137.5	6
97	192	144.5	6
98	193.8	125.4	5
99	194	129	9
100	195	102	9
101	195	140.5	6
102	195.667	98.6667	3
103	195.6	108.2	5
104	195.4	136.2	5
105	196	144	9
106	198.667	98.3333	3
107	202	131.5	6
108	203	112	9
109	202.4	134.8	5
110	205	102.286	7
111	204.75	137.25	4
112	206	134	9
113	207	119	9
114	209.5	112	6
115	216.6	126.2	5
116	218.875	129.875	8

## Sheet: Raw Data
Cell:	1	2	3	4	5	6	7	8	9	10	11	12	13	14	15	16	17	18	19	20	21	22	23	24	25	26	27	28	29	30	31	32	33	34	35	36	37	38	39	40	41	42	43	44	45	46	47	48	49
	3409.25	4233.29	3667.33	4249	3162	3145.38	4219.5	4568.75	5090.75	3698.67	3801.33	4936.8	4744.62	4142.75	5274.88	5226.8	4417.67	5309.42	2813	4923.33	4737.75	5285.5	4595	5620.8	5451.88	4376.33	4394.25	4217.67	4388	4924.33	5195.11	4614.25	4802.5	4566.25	4762.56	4896.57	4862.17	4814	5032	3454.5	4359	4460.57	3540.56	3579.38	2935.4	4243.4	3742.8	3146.6	3149.75
	3192	3973.71	3707.67	4445.33	3039.83	3072.12	4023.62	4368.5	4590.83	3246	3826	4543.6	4511.38	3911.75	4582.62	4622.6	3800.67	4648	2821.67	4655.17	4190.5	4806.67	4334.5	5295	4810	4294.67	3982	3587	4102	4267	4509.33	4009	4386.88	3728.75	4102	4514	4513.17	3939.2	4288.25	3056.12	3585.25	4065.86	3389.56	3191	2727	4047.8	3551.6	3129.2	2897.75
	2995.62	3697.29	3571.33	4233.33	2921.83	2958.38	3748.62	4148	4159.67	3182	3398.83	4214.4	3997.5	3603.25	4185.5	4227.4	3508.67	4235.33	2724	4365.67	3697.75	4451.5	4104.25	4861.4	4533.88	3946.33	3555	3360.5	3900.33	3909.33	4075.22	3438.75	3976	3330	3672.78	4039.86	4060.5	3349.8	3803.75	2831.88	3242	3684.5	3298.67	2840.75	2514.4	3464.4	3245.8	3141	2729.5
	2845.25	3364.43	3413.33	3863.33	2820.17	2791.38	3424.12	3900.75	3650	3063	3183.67	3897.8	3516.12	3126.5	3834.75	3693.2	3109	3849.33	2613.67	4011.83	3265.25	4086.33	3746.5	4164.8	4051	3513.33	3131	3064.83	3150	3391.33	3599.44	3020.25	3494.88	2945.5	3285.78	3497.86	3516.83	2872.8	3248.5	2597.38	2848.75	3207.57	2950.44	2617.12	2414.6	2964.4	2912.2	2942.8	2579
	2705.75	3119.57	3213.33	3415.67	2665.83	2629.75	3110.12	3585.25	3308.33	2899.67	3015.5	3634.8	3207.5	2843.62	3523.12	3377.2	2868.33	3517.33	2565.67	3717.83	3003	3771.83	3409.5	3660.2	3730.62	3233	2901.25	2852.67	2870.33	3098	3299.22	2775.75	3148.75	2738	3019.44	3132.57	3208.67	2669.8	3013	2469	2605.75	2914.57	2740.11	2527.62	2334.2	2723.6	2669.8	2781.8	2491.5
	2580.5	2905.86	3013.33	3120.67	2509.5	2508	2933.12	3324	3094.67	2792	2892.17	3370.2	3081	2684.88	3358.62	3182.6	2712	3332.33	2457.67	3483.33	2896.25	3591.83	3281.5	3443	3490.75	3042.67	2763	2738.33	2816	2957	3153.11	2653	2984	2593.75	2918.67	2939.14	3072.67	2537.4	2837.75	2418.25	2520.75	2717.14	2617.78	2456.88	2297.4	2560.2	2513	2666.8	2434
	2465.75	2691.71	2681.67	2923	2390.5	2403.12	2685.25	3007.25	2858.5	2634	2776.33	3066.6	2848.88	2560.25	3208.62	2980.4	2609.33	3144.83	2415.33	3307.67	2798.75	3402.17	3043.5	3295.6	3221	2854	2635	2687.83	2725	2864.33	3020.33	2580	2861.5	2477	2809.78	2766	2920.33	2446.8	2744	2378.75	2432.25	2668.29	2544.78	2400	2254	2435.4	2448.6	2531.4	2391.38
	2365.88	2486	2506.67	2652.67	2291.67	2299.38	2574.5	2786.75	2671.67	2529.33	2630.33	2891.2	2664.25	2421.38	3062.38	2768.6	2495	2972	2354.67	3165.33	2647.5	3297.33	2905.25	3167.2	3033.88	2715.33	2557.25	2627	2638.67	2720.33	2843.11	2480.25	2729.25	2385.25	2699	2632.29	2754.67	2374.6	2617.25	2325.12	2429.75	2456.86	2445.44	2346.88	2212.8	2363.6	2397.6	2411.6	2385.62
	2313.38	2396.14	2479.33	2512	2251.67	2261.25	2467.62	2653.75	2577	2455.67	2596.83	2744.2	2615.25	2354.38	2933.12	2604.4	2380.67	2893.33	2345	3056.5	2564.5	3106	2822.5	2951.8	2913	2637.33	2472.5	2609.83	2576	2670.33	2735.67	2398.5	2613.12	2309	2630.89	2567.71	2644.67	2382.4	2554.75	2322.75	2372	2391.43	2363.11	2333.5	2223.2	2320.4	2305.6	2340.2	2445.75
	2325	2355.14	2423	2455.67	2266.5	2268.88	2423.25	2627.25	2535.5	2425	2535.83	2644.6	2527.12	2312.25	2941.88	2519.8	2312.33	2858.17	2348.33	3007.5	2518.75	3020.5	2860	2855.2	2860.38	2708.33	2447	2629.67	2526.33	2596.67	2728.11	2355.25	2535.25	2301.75	2590.11	2589.14	2615.5	2402.6	2519.25	2314.12	2381	2355.86	2332.44	2300.88	2266.2	2336.6	2291.4	2281.6	2517.25
	2329.12	2287.14	2415.67	2388.33	2291.33	2302.88	2387.38	2612.75	2467	2434.67	2535.83	2582.6	2456.25	2315.5	2959.12	2472.6	2293	2833.5	2354.33	2991.17	2520.25	3041	2956.25	2843.2	2873	2784	2439.75	2738.17	2552	2626.67	2769.11	2380.5	2540.75	2303.75	2546.22	2602.86	2631.67	2416.6	2559.5	2332.12	2412	2368.86	2331.22	2308.75	2364.6	2344	2316	2299	2579
	2354	2307.14	2486	2379.33	2382.67	2354.38	2407.25	2790.5	2517.67	2511.67	2587	2645	2489	2333.75	2979.25	2463.8	2307.67	2860.67	2393	3005.67	2551.25	3069.5	3096.25	2894.4	2957.5	2908.67	2465	2834.17	2826.67	2679.67	2840.22	2413.25	2532.25	2398	2561	2637.57	2657.33	2414	2580.5	2357.38	2435.5	2405.57	2369.11	2336	2457.8	2398.6	2316.2	2313.6	2639.25
	2416.25	2340.71	2701	2378	2456.67	2416.38	2478.5	2906.25	2586.33	2591.67	2667.33	2788	2527.75	2362.62	3084.25	2492.8	2357	2881	2482	3001.5	2564.75	3085.33	3181	2891.8	3044.38	3032.67	2515.25	2958.5	2673.67	2678	2876.89	2440.5	2563.5	2425.25	2597.11	2699.29	2707.83	2449.6	2592.25	2379.5	2464.25	2442.86	2390.78	2348.5	2526.8	2469.8	2332	2333.2	2754.88
	2488	2370.43	2674.33	2446	2540	2518.75	2526.5	2960	2659.33	2707.33	2789	2909	2562.88	2410.25	3176.25	2541.6	2399.67	2971	2565.67	3055.67	2599.75	3214.5	3353	2949.2	3113.88	3121	2510.5	3060.17	2712	2733.33	3001.11	2507.25	2587.12	2475.75	2652.22	2736.14	2752.17	2487.2	2652.5	2435	2503	2510.57	2456.67	2361.5	2614.4	2543.4	2401.4	2370.2	2887.25
	2588	2419.43	2818	2472.33	2633	2576.25	2608.25	3128.75	2812.5	2815	2914.67	3028.4	2642.38	2469.88	3333.25	2620.2	2433	3061	2645.33	3150.83	2699.75	3290	3524.5	3104	3234.12	3324.67	2567.25	3208.67	2787.67	2757.33	3040.56	2537.75	2616.5	2516	2676.56	2806.29	2822.17	2563.2	2773.5	2459.25	2568.5	2575.71	2540.22	2422.75	2731	2639.6	2471.6	2444.2	2995.62
	2665.38	2519.57	2907.67	2541	2725	2690.12	2693.25	3279	2921.33	2907	2944.17	3141.4	2693.75	2518	3462.12	2699.6	2455.67	3191.5	2709	3290.17	2830	3398.67	3685.75	3149.2	3258.88	3349	2647.5	3392.83	2825.33	2855.67	3151.67	2614	2688.75	2610.25	2767.56	2897.29	2919.67	2611.8	2845	2515.62	2612	2607.86	2602.11	2470.38	2768.6	2712.4	2538	2537.4	3052.25
	2730.88	2610.57	2968.67	2584.33	2820.17	2776.38	2745	3426.5	3008.83	3010.33	2990.83	3187	2736.25	2621.75	3569.88	2781.8	2551.33	3285	2739	3384	2942.75	3509.5	3857.25	3188.4	3308.62	3508	2753.75	3500.33	2910.33	3007.67	3289.78	2739.25	2767.62	2689.5	2852.11	2992.29	3016.5	2662	2971.75	2586.88	2662.75	2697.29	2697.89	2507.12	2780.2	2780.2	2596.8	2622	3037.75
	2870.88	2665.86	3176	2689.33	2983.17	2873	2831.75	3542.75	3105	3069.33	3112.83	3272.6	2784.62	2700.12	3519.25	2838.2	2641.33	3347.5	2805.67	3445.5	3033.5	3636.83	3883	3280.2	3323	3599	2856.25	3532.17	2930.33	3033.33	3354.44	2786	2850.88	2782.25	2937.11	3037	3076.5	2688.2	2987.5	2612.75	2652	2761.57	2774.67	2555.12	2835.2	2852.2	2646.2	2666	2969.12
	2957.12	2774.43	3284	2795.67	3045.17	2986.62	2895.88	3553.75	3168.5	3099.67	3150.5	3376.8	2827.12	2785	3548.25	2921.4	2706	3425.33	2836.67	3559.67	3076.5	3749.5	3830.25	3347.2	3366.12	3611.67	2885	3526.5	2940.33	3109.67	3393.67	2829.25	2891.38	2787	2992.22	3089	3121.17	2686	3010.75	2596.38	2702	2802	2807	2568.25	2824.2	2903.4	2686.4	2715	2918
	3019.75	2786.86	3414.67	2885.33	3063.33	3077.25	2945.5	3501	3233	3069.67	3258.33	3441.8	2884.38	2878	3591.12	3037.4	2736.67	3517.33	2826.33	3671.17	3082	3855.83	3858.5	3411.4	3417	3659.67	2907.25	3541.17	2926.67	3126.67	3408.22	2863.5	2930	2795	3058.44	3129.57	3219.83	2706.4	3051.75	2607.62	2680	2846.43	2822.89	2604.25	2717.2	2866	2702.8	2737.8	2915
	3100	2806	3470.67	2963	3072.17	3157.12	2966.62	3467.5	3293.5	3122.33	3367.5	3506.6	2928.12	2894.5	3656.25	3066.2	2770	3592.33	2855.33	3757.33	3088	3935.17	3865.5	3439.2	3448.12	3597.33	2894	3605.67	2939	3157.33	3483.78	2869.75	2970.38	2764	3056.56	3124.14	3172.67	2700.2	3030.75	2673.75	2741.25	2827.43	2814.44	2621.5	2681.6	2893.8	2694.8	2760	2912.62
	3066.62	2870.14	3518.67	3064	3058.83	3251	3033.25	3622.25	3388.33	3110.67	3415.17	3617.2	2973	2939.62	3693.25	3129.2	2762.67	3641.33	2867	3809.5	3164.75	4015.17	3910	3481.2	3521.75	3591.33	2980.25	3646	2965.67	3161.67	3528.33	2897	2989	2758	3076.78	3195.57	3202.5	2671.8	3083	2710.62	2715.25	2880.57	2822.22	2633.88	2657.6	2836	2732.6	2769	2841.5
	3072.25	2886	3660	3166.67	3110.33	3301.62	3027.25	3659.75	3397	3119.67	3434.17	3681.8	2968.25	2925.25	3761.38	3142.4	2733.33	3704	2890.33	3914.5	3175	4126.67	3903	3529.6	3606.12	3570	2989	3594.67	2970.67	3128.67	3529.67	2889.25	2978.5	2719	3056.11	3248.14	3219.83	2644.6	3100.5	2688.75	2699.5	2858.43	2800.22	2617.38	2654.8	2774.4	2685.2	2735	2754.12
	3054.25	2923	3719.33	3196.67	3094.17	3307.25	3037.12	3590.25	3399.83	3153.33	3417.5	3678.2	2923.62	2920.12	3819.25	3133	2687.33	3729.33	2863.33	3934.17	3139.5	4186	3803.75	3539.2	3722.12	3506.33	2927	3472	2935.33	3182.67	3586.67	2909	2946.25	2711	3002.22	3291	3168.83	2607.2	3116.75	2672.62	2657.75	2836.29	2750.44	2667.25	2584.4	2736.8	2664.4	2708.4	2657.88
	3026.5	2898.57	3683.67	3227.67	3038.83	3281.88	3006	3574.75	3405.17	3144.67	3363.17	3665.2	2884.75	2880.25	3869.38	3116.6	2637.33	3775.5	2855	3947.5	3094.5	4215.83	3792.75	3523.8	3658.62	3458.33	2947.25	3385	2912.33	3105.67	3570.78	2901.25	2901.88	2690.75	2967.44	3283.29	3160.33	2577.2	3110	2670.75	2624.25	2790.43	2771.11	2691.75	2518.6	2652.8	2632.8	2648.8	2576.88
	2975.25	2872.14	3556.33	3212	3022.83	3295.12	2997	3532.5	3384.17	3130.33	3288.83	3589.6	2848.75	2832.62	3821.12	3057.4	2646.67	3773.67	2842.67	3910.67	3018.75	4158.83	3739.5	3501	3627.25	3378.67	2907	3325	2852.33	3032	3496	2820	2846.62	2651.5	2924.67	3243	3132.5	2557.4	3049.75	2650.25	2588.5	2768.71	2726.78	2644.62	2486	2574.4	2615.6	2637.6	2523.75
	2885.12	2826.14	3634	3195	2970	3160.25	2961.38	3497.25	3363.33	3083.33	3209.83	3580.6	2813.12	2776.5	3785.25	3026	2587	3704	2813.33	3857.5	2927.5	4073.33	3663	3424.6	3582.75	3310.33	2871.5	3247.67	2776.33	2969.33	3426.78	2756.75	2802.5	2588.75	2837.44	3197.86	3029.33	2494.8	2986	2639.5	2543.25	2741.71	2708.22	2736	2445.4	2542.4	2581.6	2590	2470.62
	2818.25	2761.43	3520.33	3058	2905.83	3050	2938.25	3397	3263.67	3074.67	3073.33	3474.2	2763.75	2714.12	3722.25	3045	2530	3603.83	2748.33	3791.5	2868.75	3968.33	3559.75	3335.4	3548	3178.33	2799	3130.67	2718.33	2919	3305.44	2695.75	2711.38	2514	2775	3146.57	2929	2437.2	3031.25	2587.38	2510.75	2682.43	2629.56	2559.75	2398	2457.8	2538	2560	2469.75
	2714.12	2727.71	3409	2957	2783.83	2981	2883.62	3284.75	3203.33	2984.33	3002.83	3402.6	2728	2682.5	3709.38	2952	2468.67	3552.17	2716	3760	2783.5	3740.33	3446	3252	3443.38	3124	2745	3043.33	2710.67	2918	3266.11	2637.25	2660.75	2434.5	2727.78	3129.29	2823.17	2404.8	2859.5	2527.25	2468.75	2657.71	2592.33	2523.38	2352.6	2423.6	2494.6	2516.2	2422.88
	2647.75	2662.71	3330.67	2854.67	2682.33	2912.88	2850.5	3175.75	3120.5	2868	2941.83	3322.4	2664.5	2654.88	3632.62	2875.4	2452.67	3477.33	2660.67	3630.17	2735.75	3593.17	3385.75	3175.8	3334.12	3045.67	2704	3035.67	2679.67	2890.33	3183.11	2603.25	2641.62	2426	2714.44	3064.86	2713.33	2373.8	2780	2531.88	2455.5	2655.14	2527.56	2491.25	2316.6	2376.4	2466.2	2449.2	2413.88
	2592.75	2587.57	3284	2775.67	2572.33	2785.88	2807.25	3114.5	3050.83	2790	2799.83	3179	2597	2602.5	3532.25	2820.2	2401.33	3337	2633.67	3578.33	2724	3406.83	3271.75	3079	3182.75	2949	2619	2919.5	2667.67	2866	3066.67	2574.25	2589.5	2355	2662.67	3034.71	2643	2351.8	2653.25	2564.62	2461.25	2562.29	2499.33	2455	2296.6	2359	2427	2423.8	2405
	2489.62	2527.71	3215	2729.67	2497.17	2639.06	2781.75	3030.5	2968.5	2650	2714.33	3130.2	2554.25	2524.62	3447.62	2787.8	2367.67	3301.33	2595	3525.83	2986.75	3290	3185.5	2995	3127.75	2885.67	2591.75	2856.5	2662.67	2780	2982.33	2550.5	2546.5	2313.5	2630.89	2976.29	2609.33	2337.4	2629	2542.75	2429.5	2503.14	2463.33	2412.88	2261.4	2338.6	2424	2404.4	2427.75
	2436	2507.14	3097.33	2644.67	2443.33	2559.38	2714.5	2954.25	2883.83	2572.33	2643.5	2991.4	2480.88	2489.38	3322.38	2755.8	2360.67	3231.17	2570.67	3340.33	2642.5	3200.67	3121.25	2963.6	3062.5	2836.67	2581.75	2825.33	2601.67	2727	2920.67	2519	2514.75	2306.75	2631.44	3001.57	2567.83	2317.8	2638.75	2536.75	2420.75	2509.86	2436.22	2403.75	2287.6	2307.6	2446.2	2403	2477.38
	2397.5	2451.29	2903.33	2606.67	2383.17	2475.25	2626.88	2963.25	2855.67	2506.33	2586.5	2929.4	2436.88	2501.25	3225.62	2691.6	2319.33	3165.67	2533.33	3241.17	2652	3153	3045.25	2896	3007.25	2868.33	2583.75	2891	2552	2700.33	2860.22	2468	2471.38	2268	2595.44	2968.43	2534.83	2281.8	2597	2560.5	2356.75	2480.14	2446.78	2373	2317	2299.2	2415.6	2380	2578.25
	2350.25	2443.71	2840	2551.67	2356	2421.5	2647.62	2872	2814	2458.33	2544	2816.8	2424.12	2524.62	3128.25	2711.6	2308	3100.5	2581	3142.5	2652	3117.33	2977	2865.4	2974.12	2876.67	2578	3013.5	2537	2645.67	2827.78	2457.5	2463.5	2258.5	2541.89	2936.14	2539	2278.2	2607	2580.62	2361.25	2470	2468	2377.75	2382.4	2287	2400.4	2362.8	2720.25
	2307.38	2436.57	2806.33	2481	2364.83	2393.75	2654.5	2882.75	2744	2470.33	2567.33	2783.8	2426.75	2535.62	3135.75	2709.2	2332.33	3049.33	2588.67	3061.17	2709.25	3044.5	2993.5	2829.4	2941.88	2919	2599.25	3077.67	2505	2638.33	2825.67	2424.25	2571.12	2261.75	2548.22	2914	2543.83	2275.4	2567	2567.25	2345.5	2501.86	2492.22	2453.25	2457	2297	2405	2371	2770.88
	2305	2429	2755.33	2461.67	2388.5	2394.12	2656.88	2912.25	2728.83	2468	2621.33	2765.8	2455.5	2557.38	3165.12	2740.6	2348	3030	2609.67	3020.17	2719	3004.17	3040.25	2807.6	2938.75	3048	2629.75	3134.83	2530	2623.67	2855.11	2429.5	2477.38	2287.75	2579.78	2881.14	2546.17	2312.2	2632.25	2599.88	2358	2518.43	2547.78	2438.62	2556.6	2332.8	2415.8	2421.6	2901
	2322	2449.14	2727.33	2511.67	2429.17	2403.75	2633.25	3015	2736.67	2532.33	2683.5	2785.4	2454	2593.25	3184.62	2778.4	2402	3097	2640.33	3046.33	2756.25	3021.83	3078.75	2872	2977.25	3179.67	2692.25	3251.67	2554.33	2642.33	2878.44	2456.25	2506.5	2359.25	2608.44	2888	2590.17	2363.4	2674	2652.62	2432.25	2558.43	2603.89	2497.75	2611.2	2382.6	2496	2457.4	2981.12
	2341.12	2481.14	2763	2546.33	2459.5	2432.5	2612.88	3041.75	2810.17	2556.67	2728	2826.4	2537.88	2736.62	3226.88	2826.2	2468	3191.83	2685.67	3095.5	2778.25	3133	3176.25	2931.8	3007.88	3299	2757.75	3317.5	2589.33	2696	2959.78	2501	2572.88	2413	2645.44	2893.86	2638	2415.2	2764.5	2728.38	2483.5	2615.71	2680.33	2675.06	2689	2432.8	2524	2513.6	3063.62
	2388.25	2526.71	2857.67	2563	2506.33	2479.88	2675.12	3160	2893	2612	2786.83	2894	2595.5	2860.38	3230.12	2869.8	2514.33	3231	2740.33	3135.83	2825.25	3221.83	3210.5	3006.6	3054.5	3338.67	2845.25	3421	2649.33	2690	3053.89	2526.5	2619.62	2447.5	2691.78	2930.86	2728.83	2463.6	2814	2796.38	2556.25	2696.14	2745.11	2656	2734	2490.2	2572	2569	3056
	2433.62	2586.86	2915	2605.33	2579.17	2548.62	2748.5	3254.25	2971.17	2669.67	2836.17	2919.2	2650.25	2929.62	3287	2923.6	2527	3325.5	2725.33	3207.67	2938.75	3292.33	3322.75	3046.6	3116.62	3473	2926	3472.5	2682	2757	3110.44	2572.25	2678.25	2488.5	2771.44	3009.14	2805.67	2526	2878.75	2803	2590.25	2788.71	2815.33	2720	2780.8	2524.8	2629.4	2574.6	3064.62
	2499.75	2629	2944.33	2703.33	2612.67	2603.12	2827.25	3338	3124.83	2777.67	2880.83	2979.4	2688.75	2968.38	3401.75	3002.8	2603	3381.83	2802	3290.33	3027	3389.83	3405	3148.2	3184	3542.67	2944.25	3568	2752.33	2804.67	3208.56	2635	2747.75	2523.25	2794.89	3101.29	2917.83	2579.6	2997.25	2807.38	2623.25	2880.43	2890.78	2764.88	2783	2602.8	2656.8	2641.8	3031.62
	2552.88	2709.43	2992	2749.33	2657	2636.75	2913	3395.25	3298.17	2810.33	2936.5	3069.4	2736.38	2947.25	3450	3052.8	2617.33	3468.5	2810.33	3403.83	3113.5	3514.67	3537.25	3249.8	3244.5	3617.33	2982.25	3618	2764.67	2871.33	3310.89	2673.25	2773.75	2573.75	2871.44	3144.43	2989.83	2630.8	3082.5	2809.25	2671	2948.71	2949	2814.88	2755.6	2622	2715.2	2681.6	2961.38
	2591.88	2743	2974	2873	2727.67	2689.38	2986.12	3380.75	3412.5	2851	2998.83	3130.8	2739.5	2935.38	3508.25	3083.8	2661.67	3557.5	2854.33	3521.5	3171.5	3646.33	3660.75	3359.4	3329.38	3675.33	2999.5	3604.83	2778.33	2934.33	3397.33	2696.5	2813.12	2613	2940.67	3230.29	3081.67	2651	3153	2854	2689	3001.71	3062.89	2852	2709.2	2649	2740	2713.8	2896.88
	2593.88	2765.57	3038.33	2887.33	2745.67	2726	2947.12	3412.75	3437.67	2884.67	3016.83	3189.2	2791	2965.38	3554.62	3111.2	2679	3641.17	2866.33	3577.67	3224.75	3753.5	3689	3413.8	3337.62	3733.67	3003	3588.5	2801.33	2956.33	3426.11	2699.75	2830.75	2646	2959.67	3327.14	3110	2703.6	3207	2918	2680.75	3048.86	3015.33	2885.62	2685.2	2678	2755.2	2730.2	2853.38
	2607.12	2799.14	3055	2942.67	2719.33	2797.38	2953.5	3476.75	3478.5	2873.67	3023.5	3254.8	2815.38	2935.25	3640.25	3046.2	2677.67	3765.33	2885.67	3637	3176.25	3855.83	3733.75	3491.6	3399.38	3845	2951.25	3540	2778	2996	3456.89	2727	2868.75	2641	2971	3321.86	3111.5	2759.4	3242.5	2903.75	2707	3047.43	3020	2887.12	2611.6	2655	2742.2	2708.4	2833.62
	2626.88	2794.14	3016	3000	2757.33	2797.12	2975.88	3456	3413.83	2916	3033.83	3300.2	2851.38	2945.75	3676.12	3035.2	2696.67	3801.17	2873	3696.17	3169.5	3898.17	3796.75	3509	3441.5	3675.33	2939.25	3490.67	2798.67	3008	3491	2754	2867	2663	2970.11	3376.86	3077.17	2722.4	3239.75	2913.25	2688.75	3036.29	3024.11	2876.88	2558	2640.2	2729.2	2735.4	2772.88
	2622.25	2824	3018.33	3053	2731.33	2741.12	2973.38	3409.25	3348.17	2879.67	2998.67	3323.8	2835.25	2882	3718.5	3006.2	2690.67	3821.67	2856.67	3790.17	3191.25	3908	3768.5	3556.2	3469.12	3609.33	2927.5	3527.5	2751.33	3019.67	3485.89	2759.25	2849.88	2656.25	3004.56	3358.57	3055.83	2698.4	3243.5	2888.75	2664	2995	2974	2869.62	2518.8	2612	2703.2	2742.8	2678.5
	2631.5	2773.43	2994.67	3007.67	2708.17	2701.5	2926	3333.75	3258.67	2873.67	2951.33	3304	2836.5	2840.62	3727.12	3048.6	2647	3786.17	2805.33	3800.67	3152.25	3931.67	3753.5	3549.2	3479.12	3603.33	2903	3488.67	2745	2990	3527	2747.5	2834.25	2653.25	2986.56	3355.57	3059.67	2665	3241.75	2869.88	2613	2965.14	2951.78	2840.62	2453.2	2570.4	2671	2670.8	2611.88
	2640	2769.14	2980	3047	2655.67	2593.62	2884.5	3320.5	3285.5	2858.67	2895.33	3245.4	2795.75	2796.25	3700.25	3057.6	2629	3713.17	2811.67	3860.83	3117.75	3945.67	3677.25	3498.4	3513.12	3554	2884.25	3405	2735.67	2944.67	3524.56	2710.5	2809.62	2609.25	2924.78	3313.71	3013.5	2621.6	3209.5	2795.62	2602.5	2922.57	2930.33	2813.25	2404.2	2542	2633.6	2630	2540.75
	2634.38	2775.86	2935	2964.67	2596.17	2727.38	2843.62	3290.25	3237.83	2796.33	2824	3250.8	2770.88	2741.75	3749.75	3034	2562.33	3642.67	2768	3849.33	3074	3897.5	3644	3489	3494.62	3404.33	2836	3349.83	2688.67	2990	3453	2694.5	2763.88	2584.25	2910.44	3270.57	2966.67	2570.2	3146	2758	2552.5	2852.86	2868.11	2778	2370.2	2515.6	2635.4	2614.8	2455.5
	2633.62	2735.43	2921.33	2900.67	2560.83	2494.25	2817.38	3279.25	3176.5	2692.67	2805.67	3153.8	2749.75	2656.62	3748.5	3033.8	2570.33	3586.5	2722.67	3836	3058.5	3870.33	3524.5	3414.8	3412.62	3379	2747	3296.33	2688.33	2967.67	3403.78	2642.25	2726.5	2536.25	2852.11	3252.86	2907.67	2535.2	3064.75	2711.62	2525	2859.43	2808.67	2719.38	2343.4	2485.4	2617	2576.2	2439
	2611	2717.71	2899.67	2875.67	2515.83	2450	2766.62	3192.25	3082.33	2594	2776.33	3113	2742.75	2623.88	3689.38	2970.6	2494	3513.17	2671.67	3756.33	3018.5	3798.83	3434.75	3361.8	3383.25	3273.33	2701.75	3215.33	2647	2933.67	3373.78	2675.75	2723	2502.25	2783	3222	2858.83	2489.8	3009.75	2684.38	2481.25	2825.29	2763	2653.62	2307	2466.8	2567.4	2563.2	2462.38
	2563.12	2676.29	2840.67	2812.67	2493	2424.75	2728	3086.75	3006.5	2582.67	2753.67	3080.4	2679.75	2581.12	3648.88	2932.2	2466	3467.83	2665.33	3643	2963	3804.83	3380.25	3301.6	3417.5	3183.67	2624.75	3120	2613.33	2904.33	3342	2632	2659.25	2457.5	2728.33	3173.71	2819.5	2449.2	2955.75	2685.88	2464	2765.71	2741.33	2641.88	2287.8	2453.6	2532.4	2532.8	2488.25
	2534.88	2626.43	2766.67	2798.67	2472.67	2390.88	2670.25	3068	2911.67	2506	2735.5	3055.8	2639.75	2558.38	3550.62	2878.2	2449	3464.33	2650.33	3574.83	2841.25	3735.5	3293.25	3257.6	3362.5	3078.67	2594.25	3025.33	2589.33	2877.33	3255.56	2578.25	2621.38	2440.25	2651.78	3123.57	2761.67	2393.6	2922.25	2708.75	2429.5	2705.71	2725.22	2611	2293.2	2415	2474.6	2504.6	2485
	2493.38	2577.57	2764.33	2793.67	2452.17	2380.25	2629	3070.75	2859.67	2475.67	2777.33	3036.4	2576.38	2516.75	3449.5	2840.4	2438	3404.67	2644.67	3551.5	2800	3718.17	3234.5	3207.2	3314.25	3017.33	2554.5	2978.5	2548.67	2868	3224.22	2564.25	2581.62	2412.5	2595.56	3105.43	2729.33	2370	2900.5	2699.5	2441.25	2671.86	2727.33	2611.25	2321.8	2366.8	2477	2462.2	2481.75
	2457.5	2556.14	2711.67	2730.33	2440.17	2365	2580.12	3087.25	2840.33	2449.33	2747.33	2954.2	2566.75	2477.88	3379.5	2798	2418.33	3353.33	2668.33	3480.17	2780.5	3722.5	3189.5	3178.8	3259	2973.67	2538.75	2933	2553.33	2836.33	3158	2592.75	2571.88	2401	2562	3065.29	2720	2347.4	2913.5	2696.5	2407.25	2608.86	2751.11	2603.88	2367	2342.6	2471	2477	2531.38
	2413.12	2527.29	2691.33	2678.33	2432.17	2345.62	2513.5	3012.25	2839	2459.33	2725.67	2930.2	2550	2459	3332.25	2801	2412.33	3357.17	2638.67	3408.33	2749	3734.33	3242.75	3166.6	3276.25	2957.33	2524.25	2891	2498.67	2814.33	3147	2569.75	2593	2435	2576.89	3031.14	2726.5	2336.6	2894.5	2702.38	2394.25	2622.29	2735.78	2601.75	2421.2	2355.8	2489	2484.8	2602.62
	2390.62	2521	2662.67	2690.67	2417	2321.75	2482.88	3076	2868.5	2456	2720.5	2941.8	2528	2508.88	3324.38	2762.8	2421.33	3327.17	2659	3337.17	2771.5	3659	3176	3117.6	3281.62	2983.67	2558	2912.33	2522.33	2795	3096.67	2585.5	2591.12	2424.5	2626.44	3019.43	2764.17	2323.2	2875.5	2698.12	2442	2628.29	2762.67	2607.38	2468.4	2367	2502.8	2485	2703.5
	2393.75	2527	2697	2689.33	2427.67	2326.5	2483.62	3133	2864.67	2465	2758.67	2952.8	2513.5	2541.25	3310.5	2767.8	2443.67	3367	2659	3257.33	2783	3551.67	3225.5	3125.2	3253.12	3053.67	2616.25	2969	2552.33	2813.67	3115.11	2579.5	2610.38	2477.25	2651.89	3083.57	2782.33	2369	2925.5	2729.38	2483	2631.57	2790	2648.88	2528.4	2407.2	2536.8	2509	2759.75
	2394.88	2569.29	2761.33	2725.67	2460	2339.38	2463.25	3188	2899.5	2532.67	2776.83	3000.2	2511	2559.12	3335	2771	2503	3402.17	2693.33	3274.83	2808.5	3514	3297.75	3152.6	3262	3157.67	2694.75	3006.17	2587.33	2809.33	3158.33	2597	2646.12	2457.75	2709	3128.43	2825	2397.8	2916	2747.75	2528.75	2669.71	2801.78	2715.75	2580	2413	2554	2540	2849.75
	2409	2561.57	2773	2709	2497.17	2400.62	2525.38	3242	2888.83	2570.33	2838.67	3075.4	2524.12	2577.5	3342	2801.4	2537.67	3406.17	2739	3319.33	2810.75	3565.33	3306.25	3184	3365	3210.33	2811.5	3087.67	2602.67	2809.67	3214	2607	2702	2488	2777.22	3195.29	2867.5	2427.4	2955.75	2806.75	2594.75	2720.71	2862.78	2784.75	2616.6	2484.8	2608.4	2594.2	2954.75
	2433.12	2590.57	2808.67	2741.33	2580.17	2468.5	2540.25	3232.75	2912.83	2651.67	2886.17	3137.2	2534.25	2627.5	3384.75	2825.4	2562.33	3519.17	2754	3368.17	2911	3614.5	3353	3211.2	3426.38	3307.33	2903.75	3132	2672	2815.67	3281.44	2686.75	2767.12	2502.75	2878.44	3236.14	2908.33	2491.2	2996.5	2841.25	2655	2786.43	2932.11	2848.38	2677.8	2536.8	2655.2	2634.2	3020.12
	2469.12	2609	2778.33	2767.33	2652	2526.88	2569.38	3265.25	2939.17	2787.67	2911.33	3191	2564.25	2697.25	3493.88	2852.2	2651.33	3586.33	2791.67	3457	3001.25	3656	3420	3245.8	3461.62	3387.33	2990.5	3240	2689.67	2878	3299.22	2702.5	2816.38	2555.25	2931.56	3274.86	2967.83	2556	3017.25	2840.88	2717	2874.43	2958.67	2922.38	2721.8	2604	2711.2	2677.4	3042.12
	2533.38	2631.29	2761.67	2837	2717.33	2570.62	2606.12	3265	3001.83	2834	2941.67	3311.8	2566.75	2735.38	3596.88	2864.6	2686.33	3654.5	2845	3461.5	3024	3764.67	3458	3338.4	3483.62	3548.33	3052.25	3342	2736.67	2892.67	3378.89	2745.25	2845.25	2588.75	3018.22	3325.57	3004.83	2649	3067	2864.88	2743.25	2939.29	2998.56	2943.12	2775.8	2668	2749	2726.8	3040.38
	2583.62	2679.71	2768.67	2867.67	2750	2627.25	2663.5	3269.25	3028.33	2929.33	2999.67	3369.4	2606.25	2778.88	3681.5	2951.6	2749.67	3717.33	2855.67	3486.17	3099.5	3854.33	3550.25	3409.2	3529.12	3657.33	3070	3406.5	2787.33	2977	3453	2790.25	2886.5	2622.25	3096.67	3353.57	3067	2684	3128.75	2913.75	2797.25	3007	3085.11	2942.62	2766.4	2673.4	2762.2	2725.4	3038.38
	2627.88	2685	2835.33	2870.33	2834.83	2705.62	2710.62	3285.75	3087.33	3076.67	3053	3441	2636.38	2835.12	3724.62	2978.2	2767.33	3778.17	2897.33	3585.17	3197	3936.67	3627.75	3425.4	3544	3735	3101	3443.5	2799.67	3025	3510	2851.75	2912.25	2647	3156	3346.86	3135.83	2745.4	3176.25	2975.12	2836.75	3091.43	3118.22	2961.25	2786.2	2696	2789.8	2773.8	2982.25
	2665	2697.71	2844.67	2954	2847.67	2783.25	2770	3362	3124.17	3295	3089.67	3564.2	2665	2882.75	3789	3001.6	2827.33	3841.17	2933.33	3677.17	3226.75	4035.83	3723.5	3562.6	3594.25	3826	3136.25	3536.67	2870.33	3149.67	3540.67	2925.25	2962.25	2711.25	3239.33	3380.71	3137	2787.6	3259.75	3011.88	2870.25	3113.14	3181.78	2977.25	2780	2755.8	2860	2817	2928.5
	2696.88	2732.14	2915.33	2944	2861.67	2843	2797.38	3370.75	3207	3315.67	3148	3667.8	2697.12	2936.5	3940.5	3041.2	2870.67	3934.17	2960.67	3750	3261.25	4042.17	3797	3624	3590.75	3965.67	3194.5	3593.33	2906.67	3260	3551.11	2936.5	3031.12	2731.5	3338.44	3459	3198.17	2822.8	3278.5	3070.12	2918	3139	3146.67	3014.12	2761.6	2826.8	2846	2828.6	2913.25
	2714.5	2769.86	2903.67	3009	2877	2915.38	2788.5	3410.25	3236	3354.33	3248.67	3679.4	2730.25	2954.62	4004.62	3025.6	2918	3998	2982.67	3813.5	3270.25	4058	3934	3595.4	3667.62	4107	3197.25	3684.67	2912.67	3274	3606.78	2940	3084.5	2770.25	3439.11	3500.14	3228.67	2901.6	3342.5	3068.25	2932.75	3183.71	3201.44	2988.62	2731.8	2850.2	2840.6	2835.6	2850.62
	2772.38	2739.86	2905	3020	2883.33	2920.75	2816.62	3393.75	3262.33	3426.33	3278.17	3729.6	2777.75	2929.25	4076.5	3052.8	2916.67	4045.5	3040.33	3880	3269	4029.33	3991.25	3648	3746.5	4149.33	3215.25	3707.83	2929.33	3294.33	3611.11	2936.75	3084.5	2775.25	3452.89	3524.29	3273.33	2940	3353.25	3088.75	2949.25	3199.14	3226.78	3002.88	2668.2	2851.8	2829.2	2850.6	2753.75
	2821.38	2740	2929.67	3000.33	2902.67	2937.12	2782.38	3402.5	3243.5	3431.33	3261.33	3756.4	2788.25	2895.38	4118.25	3046	2936.33	4033.17	3058.33	3968	3257	4080.67	4066	3678	3818.62	4164.67	3205.25	3693.5	2947.33	3368.33	3627.11	2950.5	3116.88	2856.25	3440.44	3510.86	3261.5	2954.6	3328.75	3083.25	2950	3207	3211.78	3009.12	2597.4	2866	2831.8	2828.4	2688.62
	2836.38	2715.43	2902.33	3015.33	2887.33	2903.88	2764.75	3343	3243.67	3432.67	3224	3785.6	2792.25	2866.25	4083	3034	2902.33	4046.17	3062	3960	3235.25	4097.83	4084	3692.4	3834	4168.33	3178.25	3668.5	2966	3383.67	3655.33	2933	3096.25	2837.75	3473.56	3490.29	3276.5	2961.2	3327	3063.06	2946	3199.71	3183.56	2980.12	2565.8	2859	2819.2	2795.8	2688.56
	2844.75	2687	2918	2979.67	2856.5	2900.38	2720.12	3303.25	3219.17	3399.67	3157.83	3823.2	2792.5	2845.88	4192.88	3030.6	2856.67	4043.33	3057.33	3937.5	3180.5	4189.67	4175.25	3701.4	3857.75	4133.33	3169	3660.33	2951	3405	3650.33	2970.25	3091.25	2847	3488.22	3446.29	3273.5	2996.8	3304.75	3012	2981.25	3194.86	3118.56	2954.5	2501.4	2856.8	2811.6	2763.4	2641.88
	2840.38	2674.29	2894.33	2921	2794.83	2888.12	2699.25	3302	3191.17	3308.67	3094.67	3858	2767.38	2809.88	4141.5	3015.6	2838.33	4044.83	3074	3976.17	3173.5	4237.33	4219	3727.8	3854.38	4051.33	3122	3667.17	2905.33	3358	3653.33	2966	3106.62	2886.5	3492.89	3417.43	3256.5	3001.2	3301.5	3002.62	2913	3106	3105	2908.5	2503	2831	2817.2	2738.2	2598
	2834.12	2652.14	2859	2863.33	2821.67	2862.25	2681.5	3409	3155.17	3259.67	3048.5	3900.6	2783.12	2792.38	4115.75	2985.2	2822	4008.83	3163	3944.33	3155.75	4263.83	4269.75	3785	3808.12	3972	3076	3591.17	2919	3392.33	3644.11	2957.5	3029.38	2866.25	3414.67	3441.86	3224.33	2960.2	3312	2965.5	2901.5	3037.86	3057.89	2910.12	2455	2807.4	2771.8	2702	2563.12
	2828.75	2629.29	2837	2836	2803	2827.12	2660.5	3373.25	3167.5	3186	3010.67	3922.2	2778.5	2758.88	4034.62	2977.4	2790.67	3918.5	3183	3896	3117.75	4205.5	4240.5	3808.4	3744	3901	3090.25	3545.83	2862	3342.33	3605.89	2924.75	3032.5	2822.75	3358.11	3424.86	3183.33	2894.6	3247.5	2920.5	2893.75	2979.57	3026.11	2853.25	2426.4	2747.8	2758.8	2694.8	2528.12
	2788.38	2625.29	2826	2847.33	2726.33	2768.5	2624.38	3294	3128.67	3065	2975.83	3889	2748.25	2733.75	3975.5	2946.6	2756.33	3831	3151	3784.17	3097.75	4126.67	4254	3776.4	3676.25	3808	3047	3598.33	2854	3277.67	3624.44	2896.25	3031.75	2827.5	3282.44	3380.71	3141.17	2833.6	3250.25	2869.88	2876	2929.29	2970.67	2803.38	2438.2	2743.6	2771	2693.2	2517.12
	2778.5	2595	2767.67	2818.67	2719.83	2714.12	2594	3265	3092.67	3057.33	2974.17	3852.6	2692.88	2700.62	3896.12	2904.2	2748.33	3769.33	3112.67	3688.83	3036.75	3955.83	4093.5	3650.2	3575.5	3788.67	2991.75	3514.67	2831	3237.67	3618.22	2878	2972.88	2805.5	3206.78	3299.29	3047.33	2794.2	3217.5	2841.75	2835.5	2890.57	2889.78	2757	2438.6	2723.6	2760	2663	2508.38
	2719.38	2558.14	2777	2746	2677	2674	2563.38	3184.75	3077.5	2991.33	2928.5	3749.4	2668.38	2677.5	3795.62	2867.8	2713.33	3753.17	3070.33	3567.67	2982.25	3901.33	3953.75	3580.4	3520.25	3664.33	2959.5	3417.17	2801	3162	3605.11	2889.5	2919	2756.75	3131.44	3264.14	2948.5	2732.8	3134	2845	2769	2839.43	2819.11	2754.75	2466.6	2686.8	2749.8	2608.6	2530.38
	2690.88	2538.43	2776.67	2737.67	2650.17	2638.62	2524.75	3185.5	3005.83	3006	2889.67	3697.8	2633.75	2682.62	3702.62	2830.2	2728.67	3697.83	3048.67	3527.67	2916.5	3855.17	3936.5	3559.8	3452.62	3586	2901.25	3375.5	2790.33	3082.67	3588	2868.75	2877.75	2739.75	3050	3264	2887.17	2701	3083.5	2836.75	2749	2783	2756	2722.38	2474.2	2681	2733.4	2593.2	2568
	2693.38	2518	2784.33	2705.33	2638.67	2619.38	2525.12	3188.75	2967.83	2932.67	2901.67	3699.2	2633.75	2639.38	3637.62	2815	2697.67	3622.5	2970	3442.83	2866	3816.67	3811.25	3460	3386.12	3478	2900.25	3304.33	2814.33	3079	3546.67	2882.25	2903.12	2713	2979.33	3183.29	2824.67	2630.6	3001	2826.38	2659.5	2737.86	2752.33	2721.5	2513.2	2673.8	2743.6	2568.8	2649.12
	2669.12	2545.71	3116.33	2692.33	2649	2598.88	2512.38	3176.5	2947.5	2932.33	2963.5	3716	2620.88	2638.38	3603.38	2820.8	2694.33	3560.83	2942.67	3349.67	2859	3675.17	3721.75	3369.6	3314	3390.33	2883.25	3241.33	2820.33	3069.67	3563.22	2897.25	2894.62	2676	2950.33	3144	2796.83	2606.2	2970.5	2799.5	2622.5	2737.57	2786.22	2718	2567	2640.4	2766	2598.8	2726
	2653.5	2563.57	2769	2662.33	2656.83	2604.12	2497.12	3113.5	2904.83	2901	2993.17	3652.6	2625.5	2648.62	3628	2817.4	2701.67	3601.33	2938.67	3331.17	2809.75	3611.83	3679.5	3332.8	3306.5	3357	2886	3190.17	2819.33	3024.33	3543.44	2894.5	2897.88	2672	2916.44	3143.71	2826.33	2611	3001.75	2777.62	2655.75	2735.57	2821.67	2724.25	2611	2647.6	2756.8	2607.6	2825.5
	2634.25	2568.71	2809.67	2640.33	2711.17	2598	2530	3130.25	2905.67	2921.33	2993	3624.4	2584.75	2638.5	3595.88	2783.8	2723.33	3561.5	2895	3348.5	2808.5	3566.67	3644	3324.8	3304.88	3407	2901.25	3167.5	2826.67	2975.67	3496.78	2918.25	2892.25	2657.25	2894.56	3098	2837.67	2610.8	2968.5	2789.12	2665.5	2734.71	2820.11	2740.12	2640	2640.2	2761.4	2651.6	2907.88
	2666.75	2564.86	2827.33	2663	2766.83	2626.62	2557.38	3163	2913	2935	2994.83	3576.6	2588.62	2643.5	3571	2802.4	2772.33	3524.33	2900	3564.67	2811.75	3497.33	3595	3286.6	3301.5	3371	2914.5	3146.17	2827.33	2921.67	3482.33	2858.5	2841.62	2641.75	2919.67	3096.71	2856.33	2624.2	2988.75	2781.5	2708.25	2758.71	2839.89	2754.5	2706.4	2644.2	2766.6	2682	3006.75
	2636.75	2551.86	2861	2679.67	2825.17	2662	2575	3174.5	2890.5	2967	3038.67	3580.2	2612.12	2637.75	3521.12	2818.6	2787.33	3539.17	2891.33	3321.67	2829.25	3397.5	3489	3277.8	3295.88	3401.33	2918.25	3157.67	2840.33	2917.67	3450.11	2858.75	2841.38	2638.5	2908.11	3144.43	2864.17	2645.2	2962.5	2796.25	2725	2771.57	2829.33	2746.88	2770.6	2661	2766	2700	3038.88
	2671	2547.86	2842	2682	2869.67	2667.88	2586.38	3203.75	2932.83	3034.33	3054.83	3588.4	2616.12	2664.75	3495.38	2814.2	2821.33	3512.33	2851.67	3320.83	2855.25	3390.83	3443.5	3267	3298.88	3377.33	2960.5	3138.33	2844.33	2892	3439.56	2843.25	2857	2630.75	2897.22	3141.29	2875.33	2661.8	2972.75	2803.12	2709.5	2809.71	2816.56	2758.38	2779.2	2705	2798.2	2752.6	3055.12
	2709.25	2574.71	2841.67	2666.67	2884.17	2720.25	2616.12	3145.75	2938.5	3048.33	3073.83	3592.4	2622.75	2660	3605.88	2821.2	2853	3515.5	2888.33	3325.17	2843	3383.33	3405.25	3291.2	3328.12	3432.33	3002.25	3162.17	2866	2899	3465.11	2925	2883.88	2660.75	2927.89	3140	2909.83	2672.2	2994.25	2825.88	2700.25	2855.43	2862.11	2774.88	2807.8	2771.4	2778.4	2754.6	3041.75
	2732.12	2573.29	2881.33	2739.33	2887.5	2731.62	2676.88	3160.25	2959.33	3047.33	3098.17	3606.2	2627.38	2697.62	3624.88	2830.2	2871	3496.17	2877.33	3341	2867.25	3387.33	3464.5	3341.4	3363.38	3459	3020.5	3274.67	2912.33	2951.33	3462.44	2912.25	2933.62	2693.5	2977.67	3160.71	2955.17	2716	3005	2848.5	2774	2926.57	2860.33	2801.88	2815.8	2793.8	2758	2767.6	2996.25
	2771.62	2582.29	2915.33	2734	2843.83	2756.62	2671	3219	2981.17	3121	3127	3632.8	2649.25	2744.38	3729.25	2851.4	2952	3594.17	2882.33	3413.5	2890.75	3432	3537.75	3371.4	3383.25	3546	3068.25	3182.17	2915.33	2985	3483.33	2898.5	2941	2706	2983.11	3184.71	2988.5	2742.6	3048.75	2863.25	2816	2948.14	2882	2842	2820.6	2807	2755.8	2756.2	2970.5
	2774.38	2601	2908.67	2685.33	2843.5	2833.88	2672	3243.25	3004.83	3189.67	3156.17	3629.4	2678.25	2797.88	3767.25	2882.8	2964	3645	2902.33	3496.83	2952.75	3482.67	3584	3419.6	3412	3605.33	3124.75	3250.67	2912.67	3039.33	3486	2895.5	2992.25	2788.25	3041	3226.43	3018.5	2788.2	3010.75	2912.88	2858.25	2957.57	2881.11	2879.62	2822	2810.4	2736.2	2773.4	2924.25
	2755.62	2603.14	2889	2688.67	2820.17	2827.5	2683.25	3255	3007.17	3197	3191.83	3614	2721.62	2843.12	3767.62	2904.6	2990	3693.5	2878.67	3574.17	2924.75	3508.33	3600.5	3472.4	3446.88	3535.67	3189.25	3293.17	2965	3108.33	3515.22	2926	3059.5	2809.5	3059.22	3228	3077	2801.6	3058.75	2957.12	2890.25	2976	2912.56	2904.12	2792.2	2871	2735.6	2761.4	2924.38
	2752	2622.14	2897	2696.67	2815.5	2851.88	2696.12	3306.5	3055.5	3256.67	3177.5	3658.2	2783.12	2874.88	3871.12	2899.6	2979	3783	2868.33	3628.17	2953.75	3566.17	3656.75	3491.2	3492.88	3549.67	3154.5	3287.17	3002	3239	3515.11	2900.25	3121.38	2849	3093	3234.29	3126.67	2859.6	3119.75	2972.38	2882.75	3012	2981.11	2998.38	2737	2863.4	2747	2771.6	2883.62
	2764.88	2623.79	2821	2690.33	2819.67	2800.12	2724.62	3263.5	3085.83	3258.67	3199.33	3645	2776.75	2896.62	3979.12	2948.4	2979.67	3819.83	2898.67	3645	2959.75	3593.17	3705	3500.2	3518.25	3536.33	3192	3281.33	3003.33	3268.33	3504.56	2876.5	3123.25	2884.5	3110	3222.86	3141.33	2877.2	3132.5	2958.88	2915	3000.71	3028.56	2898.75	2727.8	2875.8	2764.8	2782.8	2866.62
	2801.38	2597.14	2789	2666.33	2796	2779.12	2706.25	3323	3084	3214.67	3126.67	3660	2814.12	2923.5	3995.88	2966.6	2987.67	3867.33	2931.67	3675.67	3016.25	3622	3766	3546.4	3562.75	3538.67	3224.75	3454.83	2980.67	3341.67	3485.22	2868.5	3138.25	2861.75	3111.44	3245.14	3178.67	2898	3169.75	2977.88	2957.25	3000.71	3009.78	2896.62	2677	2858.4	2745	2751.4	2806
	2817.75	2578.71	2798.33	2709.33	2744	2758.88	2684	3313.75	3110.5	3242.33	3081.33	3619.6	2818.75	2938.5	4021	3012.4	2968.67	3878.17	2896.33	3668.67	3012.5	3659.5	3743	3560.8	3613.75	3568	3204	3315.33	3023.33	3363.33	3454.22	2842.75	3143.38	2885.5	3097.11	3235.14	3181.33	2930.4	3120.25	2912.12	3023	2975.14	2964.67	2881.88	2628	2856.6	2729.8	2696.4	2730.38
	2793.25	2557.43	2776.33	2677.67	2731.67	2758	2628.5	3315	3084.17	3205.67	3082.83	3666.4	2802.5	2935.75	4018.75	2989.8	2955.33	3877.67	2897	3670.83	3020.5	3686.5	3771.25	3568.8	3566.88	3575.33	3173.25	3303	2974.33	3400	3505.78	2821	3161.75	2855.75	3109.11	3195.14	3166.5	2937.6	3104	2881.25	3005.75	3002.57	2929.11	2848.75	2593.4	2883.4	2734.6	2679.8	2691.12
	2745	2545.43	2759	2630	2694.17	2725.38	2626.75	3313.25	3095.17	3206.67	3050.17	3645.2	2790.62	2978	4003	3013.2	2896	3878.33	2911	3683	2990.5	3708.5	3767	3580	3556.38	3597	3244.5	3357.67	2985.33	3465.33	3479.44	2817.25	3176.75	2830.25	3076.22	3209.71	3161.17	2934.8	3081.25	2866.25	3019.75	2942.14	2930.56	2861.62	2544.6	2837.2	2718.4	2644.8	2639
	2709.88	2546.14	2754.33	2631.67	2712.33	2721.75	2598	3293.25	3043.17	3164.67	3032	3609	2766	2955.38	3968.5	2978.4	2872.33	3878.67	2889	3630.83	3012.75	3772.67	3817.75	3546	3536.5	3586.33	3244.5	3334.67	2937.33	3430.67	3471.56	2796	3201.75	2799.5	3047.33	3209.71	3167.67	2889.2	3078	2878.12	2969	2897.86	2885.78	2829.62	2520.2	2780.6	2697	2603.4	2590
	2721	2527.43	2732.33	2613	2684.67	2750.88	2557.25	3260	2975	3096.33	2955.17	3557.2	2775	2955.88	3962.25	2945	2806.33	3833.5	2935	3624.33	2979.25	3732.83	3818.5	3548.4	3492.62	3600.67	3239.25	3328.83	2925	3433.67	3416	2771.75	3147.12	2770.5	3020.78	3222.57	3142.5	2862.2	3062.5	2839.5	2958.75	2850.57	2836.44	2815.38	2501.6	2760.2	2689	2575.6	2552.75
	2683.75	2523.43	2729.67	2576	2643	2713.5	2513.75	3222.75	2945.83	3028	2928	3479.4	2777.12	2942.75	3906.25	2897	2773.33	3830	2934.67	3615.5	2990.5	3720.17	3747.75	3519.4	3453.38	3610.33	3157.25	3349.83	2921.67	3366.33	3411.56	2737.5	3139.62	2731.75	2973.33	3211.71	3111.17	2790.8	2991.75	2834.75	2910.75	2791.43	2818.67	2761	2499	2753.6	2630	2565.2	2556.62
	2686	2539	2715.67	2594	2619.17	2693.75	2486.25	3209.5	2895.17	2997	2855.83	3406.2	2747.12	2873.12	3819.88	2850.2	2736.67	3803.67	2927	3550.17	2916.25	3645.83	3716.5	3426.4	3422.88	3609.67	3086.25	3294.5	2906.33	3296.33	3400	2709.5	3074.62	2666	2943.33	3193.57	3035.83	2739.4	2945	2828.25	2851	2711.43	2771	2752	2456.4	2700.2	2646.8	2562.6	2566.38
	2674.25	2530.86	2650.67	2541	2576.5	2650.12	2470.88	3129	2816.5	2948.33	2826	3328	2684.62	2807.38	3771.62	2783.6	2692.33	3767.33	2842.67	3494.83	2885.5	3581.83	3624.25	3334.4	3655.62	3515.67	3028	3258	2857.67	3277.33	3382	2686	2993.88	2630.25	2876.67	3228	2967.67	2672	2917.5	2773.25	2797.5	2697.14	2728.22	2709.75	2443.6	2661.2	2581	2507	2615.25
	2618.75	2470.86	2661.33	2509.33	2567	2604.25	2431.25	3109.25	2796.67	2876	2809.67	3217	2652.38	2755.75	3634.62	2744.4	2648.33	3651.83	2872.33	3433.67	2815	3482	3607.5	3209.6	3306.25	3485.33	3001.75	3200.5	2838	3214	3320.56	2676.5	2919.75	2590.75	2814.56	3220.57	2922.33	2607.2	2881.25	2747.12	2729.75	2640.57	2679	2675.5	2461.4	2678.2	2544	2499.4	2651.62
	2591.88	2443.43	2655	2454	2517.17	2585.62	2411.25	3100	2746.33	2826	2812.67	3147.2	2612.62	2724.12	3559.88	2707	2648.67	3582.5	2850	3342.5	2789.25	3402.5	3523.75	3154.6	3218	3425.67	2929	3180.83	2819	3162	3259.89	2702.25	2877.38	2557.25	2771.11	3121	2861.83	2586.4	2821.75	2697.5	2674	2609.57	2641.67	2634	2442.2	2653.6	2524.4	2483.4	2681.12
	2577.12	2424.14	2672.67	2483.67	2492.17	2561.25	2400.25	3077	2699.67	2780.33	2795.83	3082.8	2571.62	2700.75	3479.75	2708	2578.33	3504.83	2848	3224.67	2727.75	3318.83	3451.5	3053	3141.5	3351.67	2869.5	3146.83	2806.33	3077.33	3226.11	2714.75	2812.25	2561	2718	3081.57	2792.33	2541	2743.5	2670.62	2655.75	2581.14	2621.56	2613.5	2494.2	2602	2528.2	2500	2711.62
	2594.62	2408.14	2683.67	2459	2485.17	2540.62	2405.38	3030.75	2709.67	2741	2763.67	3023.4	2542.38	2651.12	3438	2695.4	2566.33	3450.67	2774	3173.17	2685	3224.67	3384	2994.6	3076.25	3223	2772	3070	2803	3040.33	3192.44	2692.75	2767.25	2556.25	2673.33	3031.43	2741.67	2522.4	2760.75	2659.5	2611.5	2548	2617.44	2594.38	2532	2567.4	2519.6	2511	2748.62
	2607.5	2403.57	2679.67	2473.33	2511.83	2532	2391.25	3028.5	2674.67	2728	2801.5	3005	2500.38	2635.38	3357.38	2653.6	2585.67	3372.83	2727.33	3086	2656.25	3155.83	3322.75	2903.4	3020.88	3175	2727.5	3057.83	2782.67	2923.67	3143.89	2679.5	2730.25	2538	2662.11	2983.14	2704.83	2500.2	2762.5	2618.62	2570	2614.71	2599.56	2578.5	2560.8	2534.2	2534.4	2509.6	2816.5
	2600	2411.86	2682.33	2476.33	2506.33	2539.38	2383.12	2959.5	2678.5	2716	2780	2953.4	2507.75	2611.88	3280.12	2664	2565.67	3309.83	2693.33	3062.33	2628	3116.67	3259.75	2868	2968.12	3180.67	2694.75	3034.83	2812.67	2865	3086.67	2662	2716	2551.25	2618.33	2947.43	2697.17	2490.6	2742.75	2588	2531.75	2578.29	2574.67	2578.88	2615	2518.4	2512.6	2510.4	2881.12
	2591.62	2410.71	2724.33	2459.67	2509.83	2513.75	2422.12	2937.75	2688.67	2756.33	2743	2940.6	2499.62	2581.62	3223.88	2652.8	2565.33	3222.5	2634.33	3013.67	2625.5	3044.5	3154.5	2857.8	2889.5	3156.67	2679	2992.83	2823.67	2790	3025.78	2651.25	2690.25	2541.75	2611.22	2904.14	2666.33	2464.2	2760.5	2577.62	2533.5	2601.29	2587	2577.38	2608	2520.6	2517.4	2519.2	2920.62
	2593.38	2391	2717	2433.33	2498.33	2478.38	2456.5	2893.75	2697.67	2754.33	2766.17	2965.2	2500.12	2558.12	3225.12	2606.2	2588	3179.5	2651.33	3032.17	2609.75	3008.5	3153.75	2852	2890.12	3131	2678.25	2942.5	2785.33	2714	2984.78	2643.75	2668.5	2550	2585.89	2860	2626.83	2482.8	2769	2574.62	2555.75	2582.71	2592	2589.62	2624	2533.4	2511.8	2530.4	2916.5
	2608.12	2387.14	2739	2442.33	2481.17	2453.5	2488.88	2879	2725.67	2788.33	2759.5	2956	2492.62	2544.75	3233.62	2600	2620.67	3179.33	2615	2997.5	2588	2985	3118	2868	2880.38	3035	2667.75	2909	2793.33	2679.67	2973.56	2631.75	2648.38	2544.25	2595.44	2825	2647.17	2474	2727	2574.5	2556.5	2623.43	2615.33	2582.25	2624.8	2553.4	2501.6	2533.4	2884.75
	2593.88	2395.57	2763.67	2464.67	2487.83	2449.62	2514.75	2866.5	2752.17	2769.67	2776.5	2959.6	2495.5	2548.88	3228.75	2595.8	2640	3162.67	2609.33	3026.83	2624.25	2991.83	3072	2840.8	2892.75	2967.33	2664	2908.17	2753.33	2666.67	2973.56	2589.75	2626	2547.25	2596	2803.29	2640	2508	2751.75	2576.75	2562.5	2638	2633.11	2613.38	2650	2537.6	2517.8	2547.8	2858.38
	2576.38	2414.43	2737.67	2455.33	2454.33	2426	2535.62	2880.75	2776.17	2738.67	2785	2911.4	2531.25	2705.5	3227.12	2595.2	2660	3135.17	2579.67	3021.83	2637.5	2965.17	3044	2828.6	2892.62	2946.33	2697.5	2903.5	2754.67	2628.33	2994.78	2613.75	2637.88	2545	2603.56	2788	2643	2498.6	2740	2575.62	2546	2674.86	2653.33	2620.5	2639.6	2539.8	2525.4	2546.8	2796
	2575.75	2426.71	2713.67	2467	2450.17	2427.88	2534.12	2878.75	2740.17	2714.33	2786.83	2914.8	2533.62	2582.38	3233.88	2572.8	2700.67	3150.33	2574.33	3029.83	2643.5	2921	3064	2837.8	2900	2929	2730.25	2887.83	2723.67	2677	2974.56	2598.5	2706.38	2585.5	2633.56	2778.71	2841.17	2567	2747.25	2603	2536.75	2658	2656.56	2611.25	2608.2	2542.6	2533.2	2526.6	2777.25
	2569.12	2428.43	2650.67	2489.67	2452.83	2411.12	2540.5	2890.75	2756.67	2712	2752.67	2932.2	2540.5	2589.25	3247.12	2585.8	2697	3173.67	2567	3050.67	2675.75	2921	3102	2847	2898.38	2919.33	2746	2903.17	2729.67	2681.67	2938.44	2607.5	2711.5	2598	2654.56	2743.14	2680.33	2579	2758.75	2615.5	2537.25	2692.14	2675.22	2608.25	2554.4	2565	2552.4	2536	2720
	2570.62	2411.86	2634	2502.33	2437.17	2396.88	2554	2866.75	2767	2756	2749.67	2990.2	2552.62	2612	3273.5	2618.2	2674	3191.83	2587	3060.5	2692.5	2930.33	3141.25	2876.8	2934.5	2918.33	2752.5	2891	2735.33	2709.33	2906.11	2623.25	2757.38	2614.5	2686.11	2721.43	2730.83	2602.4	2775.5	2618.12	2576.5	2685.57	2727.22	2590.38	2545.4	2579.2	2546.6	2541.8	2657.5
	2578.38	2423.43	2635.67	2455.33	2436.33	2404.38	2556.5	2880.5	2761	2781	2739.67	3022.2	2566.75	2619.62	3339.75	2640.2	2728	3234	2607	3131.5	2719.75	2972.17	3167.5	2906.2	2942.38	2916.33	2755	2899	2725	2787.67	2916.78	2636.75	2790.62	2649.25	2727.44	2738.71	2751	2620.8	2737.75	2605.38	2602.75	2687.14	2709.67	2597.12	2537.4	2572.2	2536.6	2543.2	2590.5
	2552.75	2418.57	2602.67	2462.67	2398.17	2404.25	2536.38	2918	2805.33	2766	2756.17	3016.2	2584.88	2625	3392.12	2629.4	2687.33	3242.67	2572.67	3168.5	2732.5	3013.33	3195	2954.2	3003.62	2988.33	2770.25	2872.33	2739	2827	2940.22	2667.25	2822.25	2659.25	2734.89	2768.57	2786.17	2648.8	2773	2611.75	2641.25	2657.86	2696.11	2600.38	2508	2558.2	2539.4	2524.4	2528.25
	2529.88	2387.14	2581	2480.33	2383.5	2413.62	2543.25	2920.25	2781.5	2772	2732	3013.4	2582.38	2694.25	3389.5	2659.6	2658.67	3252.5	2588	3193.5	2747.75	3066.83	3234.75	2991.2	3060	2991	2795	2914	2730	2890.67	2992.44	2656.5	2875.25	2667	2764.44	2769.86	2794.33	2653	2776.5	2615.62	2651.5	2682	2735.67	2620.62	2497.8	2578.8	2526.2	2527.2	2496.75
	2525.5	2403.71	2512	2474	2388	2417.25	2517.25	2878.25	2785.17	2738.67	2731	3024.2	2576.12	2671.62	3394.88	2693	2633.33	3280.33	2615.67	3194.5	2745.5	3100.17	3252	3052.2	3100.12	3017	2815	2925.17	2738	2919	2980.89	2651	2890.12	2692.25	2772.78	2790.71	2854	2681	2770.25	2606.12	2664.25	2657.86	2729.78	2617.25	2473.6	2555.8	2514.8	2500.6	2467.12
	2520	2379.14	2491.33	2458.33	2352.67	2417.25	2467	2854.75	2779	2739	2730.17	3007.4	2558.38	2655.38	3355.88	2650.6	2613.67	3302.83	2601	3151.33	2747	3126.5	3240	3075	3102.75	3042	2828.75	2942.67	2721	2909.33	2972.33	2639.75	2883	2663.75	2797.78	2808.57	2815.83	2687.8	2748	2592.88	2653	2637.86	2729	2615.5	2430.2	2561.4	2491	2496	2450.88
	2487.62	2381.57	2462.33	2434.33	2341.33	2416.5	2435.62	2804.25	2770.17	2700.67	2691.67	2987.2	2552.62	2641.62	3326.5	2650	2597.67	3309	2609.67	3149.83	2702.5	3156.5	3271.75	3090.2	3137.75	3022	2805.75	2954.33	2699	2899.67	2972.89	2654.5	2881	2609.5	2771.67	2796.57	2819.17	2687.6	2720.75	2589.25	2616.75	2595.86	2702.67	2619.5	2420.6	2541.2	2487.4	2470.6	2441.88
	2468.12	2357.14	2437.33	2407	2331.83	2409	2401.38	2797.75	2724	2652	2650.83	2914.2	2542.88	2614.5	3318.62	2629.4	2567	3319	2588.33	3132.17	2704.25	3164.33	3261.25	3111.4	3113.75	3069.33	2763.25	2972.83	2671.33	2929.67	3006.11	2629.25	2862	2599.5	2744.78	2817.57	2826.67	2629	2698	2611.5	2631.5	2561.57	2631.89	2605	2423	2525.2	2463.6	2432.2	2459.38
	2458.38	2330.71	2447	2417	2319.5	2387.75	2359.25	2748	2668.83	2657.67	2639.67	2892.8	2514.5	2583.25	3281.12	2624.8	2535.67	3316.67	2590	3152.17	2694	3231.83	3270	3080.6	3087.25	3044.33	2742.5	2977.33	2655.33	2957	2999.67	2610	2821.38	2564.75	2725.89	2780.57	2806.67	2607.2	2702	2588.12	2606.75	2551.14	2616.22	2595.88	2411.4	2550.4	2479.2	2430.4	2473.75
	2403.62	2320.14	2426.67	2404.33	2323.33	2378.62	2330.25	2732.25	2565.67	2671.17	2616	2817	2501.12	2571.12	3213.25	2594.8	2525.33	3324.67	2573.67	3105.67	2653.5	3212.67	3237	3042.6	3070.12	3060.33	2731.5	2974.5	2626.33	2939.33	3012.22	2581.5	2784.88	2555.5	2673.11	2800.57	2770.83	2569.4	2686.75	2577.38	2590.75	2529.43	2578.89	2578.5	2416.2	2533.2	2455.8	2409	2475.88
	2401.88	2293.43	2413	2394.67	2304.83	2349.25	2308	2684	2544	2598.67	2595.5	2787.4	2486.12	2546.88	3144.12	2591.4	2486.67	3288.17	2588.67	3073.83	2620.25	3217.5	3217.25	3002	3002.38	3074	2676.25	2973.67	2604.67	2909	2996.44	2583	2771.12	2556.5	2661	2900.21	2770	2550.4	2683.25	2596.75	2543	2495.57	2558.22	2577.38	2422.2	2514.2	2441.8	2406.2	2526.75
	2383.62	2288.57	2368.67	2368.33	2319	2350.62	2293.88	2670	2480.5	2574.67	2550.17	2723	2458.12	2530.62	3098.5	2577.2	2471.67	3248.33	2573.67	3045.67	2600	3148.17	3205.25	2961.2	2988.5	3054.67	2655.25	3011	2589.33	2869	2978.56	2583	2740.25	2532.75	2633.44	2827.14	2728	2523.4	2669.25	2581	2494.5	2464.71	2545.89	2550	2442	2476.6	2441.2	2396.4	2550.12
	2384.25	2293.29	2388	2369	2310.5	2333	2301.75	2654.25	2480.5	2568.33	2562.5	2674.8	2444.12	2485.75	3049.75	2564.4	2444.33	3203.83	2592	2983	2563.25	3086.67	3146.75	2921.6	2916.88	3055.67	2603.25	2961	2595	2840.33	2957	2566.75	2703.12	2515.25	2605.33	2799.86	2715.5	2477.2	2632.5	2575	2485.75	2449.29	2516	2522.88	2446.2	2439.8	2430.2	2403	2591.38
	2396.12	2271.29	2382	2370	2301.33	2331.75	2293.25	2673.75	2459.33	2536.33	2556	2657.4	2434.62	2490.25	3016.5	2546.4	2445	3188.17	2601.33	2952.67	2540.75	3031	3119.25	2865.8	2853	3036.67	2546.25	2950	2601	2833	3050.33	2572.5	2658.38	2455.5	2570.22	2796.14	2661.5	2435.2	2619.75	2560.88	2453.25	2435.57	2488	2507.88	2487.2	2411.8	2421.6	2394	2634.38
	2375	2289.57	2399.67	2408.67	2309.17	2339.88	2281.38	2640	2435	2512.33	2538.17	2642	2429.88	2482.88	2967.62	2534	2448	3111.67	2588.67	2893.5	2506.5	2962.17	3075.75	2857.6	2812.62	2984.67	2517	2918.5	2583	2778.67	2873.11	2520	2613.62	2443	2534.44	2787.86	2629	2414.2	2595.25	2534	2435	2444.43	2462.56	2487.5	2508.2	2397.2	2441.2	2388.4	2643.75
	2374	2289	2443.67	2502	2318.33	2308.62	2304.38	2649.5	2446.33	2522.33	2509.17	2647.6	2413.5	2465.25	2925.88	2516.6	2413.33	3052.5	2593.33	2826.33	2493.5	2898.5	3056.25	2796.6	2769.38	2974.67	2461.5	2870.5	2616.67	2769	2845.33	2512	2578.25	2414.75	2509.22	2756.86	2605.5	2391.2	2597.75	2535.5	2428.75	2438.29	2446.89	2485.25	2560.8	2377.8	2473.2	2381.6	2667.88
	2346.25	2318.57	2457	2403.33	2302.33	2308.38	2320.12	2636.25	2437.33	2509	2494.83	2627.4	2433	2456.5	2896.88	2515.4	2422	2988	2573.67	2816	2472	2848.5	3023.25	2761.2	2722.75	2916	2464.25	2833.17	2600.33	2746.33	2813.78	2491.25	2547.62	2410	2490.89	2718.57	2569.33	2369.8	2575.25	2526.88	2417	2440.71	2445	2481.12	2567.8	2362.6	2457.2	2378.6	2682.38
	2356.88	2303	2448.67	2421.33	2298.17	2309.88	2358.5	2600	2435.83	2517	2479.5	2619	2430.12	2429	2884.12	2503.6	2404.33	3016.58	2541.67	2778.83	2476.75	2788.33	2921.75	2709.2	2721.62	2873.67	2452	2803.17	2630	2680.67	2808.11	2479.75	2529.25	2413	2491.22	2716.43	2541.83	2351.4	2595.25	2493.25	2400.25	2440.71	2439.11	2502	2561.8	2356.6	2461	2373.2	2682.62
	2338.75	2317.29	2505.33	2406.67	2321.33	2296.62	2443.62	2610	2438.5	2495.67	2504.83	2631	2440.38	2415.38	2869	2478.8	2425	2955.5	2543.67	2772.83	2501.25	2738.83	2856.25	2684.8	2694.25	2829.33	2445	2772.33	2602.33	2660.67	2797.67	2452.25	2493.5	2375.75	2492.67	2694	2536.17	2339.8	2574.25	2497.5	2454.75	2457.14	2437.78	2482.38	2593.8	2380.8	2467.8	2378	2672.38
	2319.25	2315.57	2501.33	2414.67	2307	2289.38	2400.25	2649	2440.5	2435.67	2458.33	2663.6	2456.75	2421.75	2845.62	2474.6	2480.67	2891	2520.33	2729.83	2511.75	2714.33	2841.25	2672.6	2676	2784.33	2476	2754.33	2623.67	2616	2802.22	2420.75	2482.88	2381.75	2486.44	2652.14	2534.17	2339.8	2593.25	2481.5	2435.25	2475.71	2435.22	2473.5	2578.6	2384.4	2448.6	2376.4	2682.12
	2325.75	2317.29	2495.67	2432.33	2315	2278.38	2413.75	2635.5	2431.5	2427.67	2452.83	2657.6	2464.38	2426	2843	2468.8	2517.33	2818.5	2516.67	2736	2533	2685.67	2847.5	2641.8	2680.75	2758	2490.75	2709	2596	2616	2793.44	2405	2461.88	2402	2476.22	2626	2526	2373	2582.25	2467.88	2468.75	2493.43	2447.67	2463.5	2569.8	2399.4	2434	2392.2	2638.5
	2323.5	2338	2466	2412.67	2316.33	2281.75	2451.5	2648.5	2441.67	2408.33	2470	2687	2470.25	2444	2873.88	2459.8	2512.33	2831.33	2480.33	2735.33	2584.5	2691.83	2856	2672.2	2688.88	2729.33	2536	2693	2642	2621	2778.11	2424.25	2466.38	2416	2496	2604.29	2530.83	2378.2	2591	2448.75	2452.25	2506.86	2454.33	2464.88	2532.8	2437.4	2426.2	2387.8	2580.62
	2342.12	2348.57	2463	2423	2319.17	2288.5	2486.12	2661	2452.5	2386	2486.67	2693.2	2447.5	2445.62	2871.38	2482.2	2551	2863	2445.33	2766.67	2579.75	2684.33	2831.75	2647.6	2708.5	2686	2550.5	2667.83	2607.67	2603.67	2788.44	2437.75	2483.38	2442.25	2517.89	2587.71	2546	2416.2	2570.75	2456.25	2452	2517	2487.78	2462.12	2486.6	2463	2415	2398	2547.88
	2329.62	2359.43	2462	2415.33	2310.67	2297	2497.38	2666.25	2470.83	2421.67	2492.67	2709	2445.25	2475.62	2921.62	2484.4	2576.67	2842.67	2461.67	2793	2558.25	2698.17	2815.5	2665.2	2736.12	2666.33	2559	2656.67	2589.67	2826.67	2801	2439	2514.38	2419.25	2547.89	2578.57	2552.5	2438	2589.5	2464.62	2459.5	2530.71	2512.33	2485.5	2444	2466.6	2431	2456.2	2482.12
	2333	2361.86	2422	2380.67	2279.5	2303.5	2513.38	2668.75	2503.5	2397.67	2499.33	2717.4	2447.5	2492.5	2945	2485.4	2547.67	2868.83	2465.33	2800.17	2584.25	2719.33	2808	2691.4	2747.5	2662.67	2601.5	2683	2616	2642.67	2815	2465.5	2553.5	2446	2582.11	2594.86	2557.83	2474.4	2568.25	2474.88	2457.75	2526	2514.89	2487.5	2427.8	2491	2415.6	2393.4	2461.5
	2330.25	2352.14	2414.67	2393	2272.67	2314	2531.75	2629.75	2532.33	2441	2518.67	2673.4	2429.88	2512	2955	2488.4	2568.67	2862.5	2462.67	2805.17	2570.25	2732.83	2811.5	2705	2781.75	2647	2613.75	2700.33	2585	2669	2793	2452.5	2560.25	2461.5	2616.22	2622.43	2577.83	2495.8	2610	2485.62	2470.25	2532	2537.22	2481.38	2412.2	2482.4	2435.4	2395.6	2425.38
	2314.12	2338.86	2379.33	2397	2264.5	2320.12	2502.25	2631.25	2553.33	2436.33	2528.17	2685	2452.12	2516.38	2935	2502.4	2540.67	2842.33	2463.33	2828.83	2585.75	2758.67	2816.5	2728.8	2809.88	2689.33	2654.25	2698.33	2624.67	2691.67	2781.67	2482.25	2599.12	2482.5	2640.89	2606.71	2591	2513.2	2594.5	2494.12	2487.5	2531.86	2539.78	2478.25	2398.2	2493.6	2421.4	2401.2	2411.62
	2296.12	2324.43	2361.67	2397.67	2247.5	2327.25	2485.12	2623.25	2565.67	2405	2550.83	2684.2	2465	2532	2927.62	2502.6	2552.33	2838.17	2468	2810.17	2588.75	2778	2862.5	2733.2	2825.5	2694.67	2666	2707.17	2600.33	2692.67	2769.89	2486.25	2635.62	2494.5	2643.78	2612.43	2635.67	2541	2609.25	2512	2484.25	2510.86	2555.89	2489.88	2393.2	2471.6	2447.6	2408.6	2403.62
	2277.12	2315.57	2352.67	2368.67	2223.67	2319.25	2436.5	2622	2550.17	2421.67	2571	2644.6	2475.88	2546.12	2921	2520.2	2517	2868.17	2490.33	2859.17	2586.75	2791	2825.25	2785.6	2858.12	2693	2650.25	2691.67	2572.33	2693.67	2774.44	2509.5	2633.25	2497.75	2664	2637.14	2645.67	2531.2	2598	2508.25	2479.75	2520.29	2537.67	2499.5	2379	2475.4	2443.2	2386.4	2379.5
	2275.75	2294.43	2323.33	2336.33	2225.17	2317.25	2398.38	2629.75	2550.5	2422.67	2565.67	2634.6	2462.5	2544.5	2904.12	2520.4	2524	2869.67	2475.33	2835.17	2537	2797.33	2875	2774.6	2855.75	2725	2648.5	2718.33	2553.67	2677	2782	2544	2619.5	2502.25	2650.22	2657.43	2619	2508	2628.25	2539.12	2460.5	2511.43	2528.44	2494.38	2368.4	2456	2434.6	2375.6	2405
	2270.12	2286.29	2277.33	2331	2226.5	2318	2353.75	2608.75	2567.17	2441	2585.5	2625.2	2437.75	2548.12	2931	2498.6	2497.67	2909	2498	2859.67	2528	2864.33	2881.5	2824.4	2887.62	2782.67	2615.25	2737.17	2538.67	2737	2773.56	2509.5	2628	2511	2632.22	2725.71	2654	2488	2606.5	2534.88	2463.5	2494.14	2594.89	2514.75	2389	2452.4	2415.4	2357.8	2432.62
[truncated: 67 more columns]

## Sheet: Raw Time
Time	ZT	ExT
14.6667	12.6667	18.6667
15.6667	13.6667	19.6667
16.6667	14.6667	20.6667
17.6667	15.6667	21.6667
18.6667	16.6667	22.6667
19.6667	17.6667	23.6667
20.6667	18.6667	0.666667
21.6667	19.6667	1.66667
22.6667	20.6667	2.66667
23.6667	21.6667	3.66667
24.6667	22.6667	4.66667
25.6667	23.6667	5.66667
26.6667	0.666667	6.66667
27.6667	1.66667	7.66667
28.6667	2.66667	8.66667
29.6667	3.66667	9.66667
30.6667	4.66667	10.6667
31.6667	5.66667	11.6667
32.6667	6.66667	12.6667
33.6667	7.66667	13.6667
34.6667	8.66667	14.6667
35.6667	9.66667	15.6667
36.6667	10.6667	16.6667
37.6667	11.6667	17.6667
38.6667	12.6667	18.6667
39.6667	13.6667	19.6667
40.6667	14.6667	20.6667
41.6667	15.6667	21.6667
42.6667	16.6667	22.6667
43.6667	17.6667	23.6667
44.6667	18.6667	0.666667
45.6667	19.6667	1.66667
46.6667	20.6667	2.66667
47.6667	21.6667	3.66667
48.6667	22.6667	4.66667
49.6667	23.6667	5.66667
50.6667	0.666667	6.66667
51.6667	1.66667	7.66667
52.6667	2.66667	8.66667
53.6667	3.66667	9.66667
54.6667	4.66667	10.6667
55.6667	5.66667	11.6667
56.6667	6.66667	12.6667
57.6667	7.66667	13.6667
58.6667	8.66667	14.6667
59.6667	9.66667	15.6667
60.6667	10.6667	16.6667
61.6667	11.6667	17.6667
62.6667	12.6667	18.6667
63.6667	13.6667	19.6667
64.6667	14.6667	20.6667
65.6667	15.6667	21.6667
66.6667	16.6667	22.6667
67.6667	17.6667	23.6667
68.6667	18.6667	0.666667
69.6667	19.6667	1.66667
70.6667	20.6667	2.66667
71.6667	21.6667	3.66667
72.6667	22.6667	4.66667
73.6667	23.6667	5.66667
74.6667	0.666667	6.66667
75.6667	1.66667	7.66667
76.6667	2.66667	8.66667
77.6667	3.66667	9.66667
78.6667	4.66667	10.6667
79.6667	5.66667	11.6667
80.6667	6.66667	12.6667
81.6667	7.66667	13.6667
82.6667	8.66667	14.6667
83.6667	9.66667	15.6667
84.6667	10.6667	16.6667
85.6667	11.6667	17.6667
86.6667	12.6667	18.6667
87.6667	13.6667	19.6667
88.6667	14.6667	20.6667
89.6667	15.6667	21.6667
90.6667	16.6667	22.6667
91.6667	17.6667	23.6667
92.6667	18.6667	0.666667
93.6667	19.6667	1.66667
94.6667	20.6667	2.66667
95.6667	21.6667	3.66667
96.6667	22.6667	4.66667
97.6667	23.6667	5.66667
98.6667	0.666667	6.66667
99.6667	1.66667	7.66667
100.667	2.66667	8.66667
101.667	3.66667	9.66667
102.667	4.66667	10.6667
103.667	5.66667	11.6667
104.667	6.66667	12.6667
105.667	7.66667	13.6667
106.667	8.66667	14.6667
107.667	9.66667	15.6667
108.667	10.6667	16.6667
109.667	11.6667	17.6667
110.667	12.6667	18.6667
111.667	13.6667	19.6667
112.667	14.6667	20.6667
113.667	15.6667	21.6667
114.667	16.6667	22.6667
115.667	17.6667	23.6667
116.667	18.6667	0.666667
117.667	19.6667	1.66667
118.667	20.6667	2.66667
119.667	21.6667	3.66667
120.667	22.6667	4.66667
121.667	23.6667	5.66667
122.667	0.666667	6.66667
123.667	1.66667	7.66667
124.667	2.66667	8.66667
125.667	3.66667	9.66667
126.667	4.66667	10.6667
127.667	5.66667	11.6667
128.667	6.66667	12.6667
129.667	7.66667	13.6667
130.667	8.66667	14.6667
131.667	9.66667	15.6667
132.667	10.6667	16.6667
133.667	11.6667	17.6667
134.667	12.6667	18.6667
135.667	13.6667	19.6667
136.667	14.6667	20.6667
137.667	15.6667	21.6667
138.667	16.6667	22.6667
139.667	17.6667	23.6667
140.667	18.6667	0.666667
141.667	19.6667	1.66667
142.667	20.6667	2.66667
143.667	21.6667	3.66667
144.667	22.6667	4.66667
145.667	23.6667	5.66667
146.667	0.666667	6.66667
147.667	1.66667	7.66667
148.667	2.66667	8.66667
149.667	3.66667	9.66667
150.667	4.66667	10.6667
151.667	5.66667	11.6667
152.667	6.66667	12.6667
153.667	7.66667	13.6667
154.667	8.66667	14.6667
155.667	9.66667	15.6667
156.667	10.6667	16.6667
157.667	11.6667	17.6667
158.667	12.6667	18.6667
159.667	13.6667	19.6667
160.667	14.6667	20.6667
161.667	15.6667	21.6667

## Sheet: Smoothed Data
Cell:	1	2	3	4	5	6	7	8	9	10	11	12	13	14	15	16	17	18	19	20	21	22	23	24	25	26	27	28	29	30	31	32	33	34	35	36	37	38	39	40	41	42	43	44	45	46	47	48	49
	3390.36	4264.5	3775.93	4486.69	3178.04	3184.24	4279.41	4633.21	5084.26	3591.89	3882.48	4930.4	4810.49	4200.8	5145.7	5174.06	4309.22	5207.6	2849.42	4956.39	4659.32	5240.31	4633.98	5726.18	5385.02	4487.95	4363.77	4070.97	4450.71	4827.53	5087.04	4510.11	4804.47	4365.47	4631.73	4936.17	4891.8	4611.86	4905.62	3362.76	4177.24	4464.12	3582.48	3485.96	2887.78	4314.54	3778.25	3209.82	3095.29
	3386.92	4259.09	3774.07	4483.63	3175.76	3181.99	4274.23	4628.73	5075.07	3588.08	3878.62	4923.9	4802.73	4194.44	5136.69	5164.55	4301.2	5198.37	2848.26	4950.66	4650.13	5232.87	4628.55	5716.69	5376.36	4482.45	4355.93	4063.95	4443.39	4818.03	5077.09	4499.97	4796.14	4355.39	4622.55	4927.05	4883.4	4599.44	4894.48	3357.73	4167.81	4456.19	3578.98	3480.3	2884.7	4306.3	3772.98	3208.55	3091.95
	3383.47	4253.67	3772.22	4480.57	3173.49	3179.74	4269.06	4624.25	5065.9	3584.28	3874.76	4917.41	4794.98	4188.09	5127.69	5155.06	4293.19	5189.16	2847.11	4944.93	4640.96	5225.44	4623.12	5707.21	5367.72	4476.96	4348.11	4056.94	4436.09	4808.54	5067.15	4489.84	4787.82	4345.32	4613.39	4917.94	4875.01	4587.06	4883.37	3352.71	4158.39	4448.27	3575.49	3474.64	2881.62	4298.08	3767.72	3207.28	3088.62
	3380.04	4248.27	3770.36	4477.51	3171.22	3177.49	4263.89	4619.77	5056.74	3580.49	3870.91	4910.93	4787.24	4181.74	5118.71	5145.58	4285.2	5179.97	2845.96	4939.21	4631.81	5218.02	4617.69	5697.75	5359.1	4471.48	4340.3	4049.94	4428.79	4799.07	5057.24	4479.74	4779.52	4335.28	4604.24	4908.85	4866.64	4574.71	4872.29	3347.7	4149	4440.36	3571.99	3468.99	2878.55	4289.87	3762.47	3206.01	3085.29
	3376.61	4242.87	3768.51	4474.45	3168.95	3175.25	4258.73	4615.3	5047.6	3576.7	3867.06	4904.46	4779.51	4175.41	5109.74	5136.12	4277.22	5170.8	2844.81	4933.5	4622.67	5210.61	4612.28	5688.3	5350.48	4466.01	4332.5	4042.96	4421.51	4789.63	5047.35	4469.66	4771.23	4325.26	4595.11	4899.78	4858.28	4562.39	4861.23	3342.7	4139.63	4432.47	3568.5	3463.36	2875.48	4281.68	3757.23	3204.75	3081.97
	3373.18	4237.48	3766.66	4471.39	3166.68	3173	4253.58	4610.83	5038.47	3572.91	3863.22	4898	4771.8	4169.08	5100.79	5126.68	4269.26	5161.64	2843.65	4927.79	4613.56	5203.21	4606.87	5678.87	5341.88	4460.54	4324.72	4035.99	4414.24	4780.2	5037.48	4459.61	4762.95	4315.27	4586	4890.72	4849.94	4550.11	4850.19	3337.7	4130.28	4424.59	3565.02	3457.73	2872.41	4273.5	3751.99	3203.48	3078.64
	3369.75	4232.09	3764.8	4468.33	3164.42	3170.76	4248.43	4606.37	5029.37	3569.12	3859.38	4891.54	4764.1	4162.77	5091.86	5117.26	4261.31	5152.5	2842.5	4922.09	4604.46	5195.82	4601.46	5669.45	5333.3	4455.07	4316.95	4029.03	4406.98	4770.79	5027.62	4449.57	4754.69	4305.3	4576.91	4881.68	4841.6	4537.87	4839.18	3332.71	4120.96	4416.73	3561.53	3452.11	2869.35	4265.34	3746.76	3202.21	3075.33
	3366.33	4226.71	3762.95	4465.27	3162.15	3168.52	4243.29	4601.91	5020.28	3565.35	3855.54	4885.1	4756.41	4156.46	5082.94	5107.85	4253.38	5143.37	2841.35	4916.39	4595.38	5188.44	4596.06	5660.05	5324.73	4449.62	4309.19	4022.09	4399.73	4761.4	5017.79	4439.56	4746.45	4295.36	4567.84	4872.66	4833.29	4525.65	4828.2	3327.73	4111.66	4408.88	3558.05	3446.5	2866.29	4257.19	3741.53	3200.95	3072.01
	3362.91	4221.34	3761.1	4462.22	3159.89	3166.28	4238.15	4597.46	5011.2	3561.57	3851.7	4878.66	4748.73	4150.16	5074.04	5098.47	4245.46	5134.27	2840.2	4910.71	4586.32	5181.08	4590.67	5650.66	5316.17	4444.16	4301.45	4015.15	4392.49	4752.03	5007.98	4429.58	4738.22	4285.44	4558.79	4863.65	4824.99	4513.48	4817.24	3322.76	4102.38	4401.04	3554.58	3440.9	2863.24	4249.06	3736.32	3199.68	3068.71
	3359.49	4215.97	3759.24	4459.16	3157.63	3164.04	4233.02	4593	5002.14	3557.8	3847.87	4872.23	4741.07	4143.87	5065.16	5089.1	4237.56	5125.18	2839.05	4905.02	4577.28	5173.72	4585.29	5641.29	5307.63	4438.72	4293.73	4008.24	4385.27	4742.68	4998.19	4419.62	4730	4275.54	4549.75	4854.66	4816.7	4501.33	4806.31	3317.8	4093.12	4393.22	3551.1	3435.31	2860.19	4240.94	3731.11	3198.41	3065.4
	3356.08	4210.61	3757.39	4456.1	3155.37	3161.81	4227.89	4588.56	4993.1	3554.04	3844.04	4865.81	4733.41	4137.59	5056.29	5079.75	4229.67	5116.1	2837.9	4899.35	4568.26	5166.38	4579.9	5631.93	5299.1	4433.28	4286.01	4001.33	4378.05	4733.35	4988.42	4409.68	4721.79	4265.67	4540.74	4845.68	4808.42	4489.23	4795.41	3312.85	4083.88	4385.41	3547.63	3429.74	2857.14	4232.84	3725.9	3197.15	3062.1
	3352.67	4205.26	3755.54	4453.05	3153.11	3159.57	4222.77	4584.11	4984.08	3550.28	3840.22	4859.4	4725.77	4131.32	5047.45	5070.41	4221.8	5107.05	2836.75	4893.68	4559.26	5159.04	4574.53	5622.59	5290.59	4427.84	4278.32	3994.44	4370.85	4724.04	4978.66	4399.76	4713.61	4255.83	4531.75	4836.72	4800.16	4477.15	4784.53	3307.9	4074.67	4377.62	3544.16	3424.17	2854.1	4224.76	3720.71	3195.88	3058.8
	3349.27	4199.91	3753.68	4449.99	3150.85	3157.33	4217.66	4579.67	4975.07	3546.53	3836.39	4853	4718.14	4125.06	5038.61	5061.1	4213.95	5098.01	2835.6	4888.01	4550.27	5151.72	4569.16	5613.26	5282.09	4422.41	4270.63	3987.56	4363.66	4714.74	4968.93	4389.87	4705.43	4246.01	4522.77	4827.78	4791.91	4465.11	4773.68	3302.96	4065.48	4369.84	3540.7	3418.61	2851.06	4216.68	3715.52	3194.61	3055.51
	3345.87	4194.57	3751.83	4446.92	3148.6	3155.1	4212.55	4575.23	4966.08	3542.78	3832.57	4846.6	4710.52	4118.8	5029.8	5051.8	4206.11	5088.99	2834.45	4882.35	4541.3	5144.41	4563.8	5603.94	5273.6	4416.99	4262.96	3980.7	4356.48	4705.47	4959.22	4380	4697.27	4236.21	4513.82	4818.85	4783.68	4453.11	4762.85	3298.03	4056.32	4362.07	3537.23	3413.06	2848.02	4208.62	3710.33	3193.34	3052.22
	3342.47	4189.24	3749.97	4443.86	3146.34	3152.87	4207.44	4570.8	4957.1	3539.04	3828.75	4840.21	4702.91	4112.56	5021	5042.52	4198.29	5079.98	2833.3	4876.7	4532.36	5137.11	4558.44	5594.64	5265.13	4411.57	4255.31	3973.85	4349.31	4696.22	4949.53	4370.16	4689.12	4226.44	4504.88	4809.94	4775.46	4441.14	4752.05	3293.11	4047.17	4354.32	3533.77	3407.52	2844.99	4200.58	3705.16	3192.07	3048.94
	3339.08	4183.91	3748.11	4440.8	3144.09	3150.63	4202.35	4566.37	4948.14	3535.31	3824.94	4833.84	4695.31	4106.32	5012.22	5033.25	4190.49	5071	2832.14	4871.06	4523.43	5129.82	4553.09	5585.35	5256.68	4406.15	4247.67	3967.01	4342.15	4686.98	4939.86	4360.34	4680.99	4216.7	4495.96	4801.05	4767.26	4429.21	4741.28	3288.2	4038.05	4346.58	3530.32	3402	2841.96	4192.55	3699.99	3190.8	3045.66
	3335.69	4178.59	3746.26	4437.73	3141.84	3148.4	4197.25	4561.94	4939.2	3531.58	3821.12	4827.47	4687.72	4100.09	5003.46	5024.01	4182.7	5062.03	2830.99	4865.42	4514.52	5122.54	4547.74	5576.08	5248.24	4400.74	4240.04	3960.19	4335	4677.77	4930.21	4350.54	4672.87	4206.98	4487.07	4792.17	4759.06	4417.31	4730.53	3283.3	4028.96	4338.85	3526.86	3396.48	2838.94	4184.54	3694.83	3189.53	3042.39
	3332.31	4173.27	3744.4	4434.66	3139.59	3146.17	4192.16	4557.51	4930.27	3527.85	3817.31	4821.11	4680.15	4093.87	4994.71	5014.78	4174.93	5053.08	2829.84	4859.78	4505.63	5115.27	4542.4	5566.81	5239.81	4395.33	4232.43	3953.38	4327.86	4668.58	4920.59	4340.77	4664.77	4197.29	4478.19	4783.31	4750.88	4405.45	4719.81	3278.41	4019.89	4331.14	3523.41	3390.98	2835.92	4176.53	3689.67	3188.26	3039.12
	3328.92	4167.96	3742.54	4431.59	3137.34	3143.94	4187.08	4553.09	4921.36	3524.13	3813.5	4814.76	4672.59	4087.66	4985.99	5005.57	4167.17	5044.14	2828.69	4854.16	4496.76	5108.02	4537.07	5557.57	5231.4	4389.93	4224.83	3946.59	4320.73	4659.4	4910.98	4331.02	4656.68	4187.63	4469.34	4774.46	4742.72	4393.63	4709.12	3273.52	4010.84	4323.44	3519.96	3385.48	2832.91	4168.55	3684.52	3186.99	3035.85
	3325.55	4162.66	3740.68	4428.51	3135.09	3141.71	4182	4548.67	4912.47	3520.42	3809.7	4808.41	4665.03	4081.46	4977.28	4996.38	4159.44	5035.23	2827.54	4848.53	4487.9	5100.77	4531.74	5548.33	5223.01	4384.53	4217.25	3939.81	4313.62	4650.25	4901.39	4321.29	4648.6	4177.99	4460.5	4765.63	4734.57	4381.83	4698.45	3268.65	4001.82	4315.75	3516.51	3380	2829.9	4160.57	3679.38	3185.72	3032.59
	3322.17	4157.36	3738.81	4425.43	3132.84	3139.49	4176.93	4544.25	4903.59	3516.72	3805.89	4802.08	4657.49	4075.26	4968.59	4987.21	4151.71	5026.33	2826.39	4842.92	4479.07	5093.54	4526.41	5539.11	5214.63	4379.14	4209.68	3933.05	4306.51	4641.12	4891.83	4311.59	4640.54	4168.38	4451.68	4756.81	4726.43	4370.08	4687.81	3263.78	3992.82	4308.08	3513.07	3374.52	2826.89	4152.61	3674.24	3184.45	3029.33
	3318.8	4152.07	3736.95	4422.35	3130.6	3137.26	4171.86	4539.84	4894.73	3513.02	3802.09	4795.75	4649.96	4069.07	4959.91	4978.06	4144.01	5017.45	2825.23	4837.31	4470.26	5086.32	4521.09	5529.9	5206.26	4373.75	4202.12	3926.3	4299.41	4632	4882.29	4301.92	4632.49	4158.79	4442.89	4748.01	4718.3	4358.36	4677.2	3258.93	3983.84	4300.42	3509.62	3369.06	2823.89	4144.67	3669.11	3183.17	3026.08
	3315.44	4146.79	3735.08	4419.27	3128.35	3135.03	4166.79	4535.43	4885.88	3509.32	3798.29	4789.43	4642.44	4062.89	4951.26	4968.92	4136.32	5008.59	2824.08	4831.7	4461.46	5079.11	4515.78	5520.7	5197.91	4368.36	4194.58	3919.57	4292.33	4622.91	4872.76	4292.26	4624.45	4149.23	4434.11	4739.22	4710.19	4346.68	4666.62	3254.08	3974.89	4292.78	3506.18	3363.61	2820.89	4136.73	3663.98	3181.9	3022.83
	3312.08	4141.51	3733.21	4416.18	3126.11	3132.8	4161.73	4531.02	4877.05	3505.64	3794.49	4783.12	4634.92	4056.72	4942.62	4959.8	4128.65	4999.75	2822.93	4826.1	4452.69	5071.91	4510.47	5511.52	5189.58	4362.98	4187.05	3912.85	4285.25	4613.84	4863.26	4282.64	4616.43	4139.7	4425.36	4730.45	4702.09	4335.04	4656.06	3249.24	3965.97	4285.15	3502.75	3358.17	2817.89	4128.81	3658.86	3180.62	3019.59
	3308.72	4136.24	3731.34	4413.08	3123.87	3130.58	4156.68	4526.61	4868.24	3501.96	3790.69	4776.82	4627.42	4050.56	4934.01	4950.7	4121	4990.93	2821.77	4820.51	4443.93	5064.72	4505.17	5502.35	5181.26	4357.6	4179.54	3906.15	4278.18	4604.78	4853.78	4273.03	4608.42	4130.2	4416.63	4721.69	4694.01	4323.43	4645.53	3244.41	3957.07	4277.53	3499.31	3352.74	2814.91	4120.91	3653.75	3179.34	3016.36
	3305.36	4130.97	3729.47	4409.98	3121.63	3128.35	4151.63	4522.21	4859.44	3498.29	3786.89	4770.53	4619.93	4044.4	4925.41	4941.62	4113.36	4982.12	2820.62	4814.92	4435.19	5057.54	4499.87	5493.19	5172.95	4352.23	4172.04	3899.46	4271.13	4595.75	4844.32	4263.45	4600.43	4120.72	4407.92	4712.95	4685.93	4311.85	4635.03	3239.6	3948.19	4269.93	3495.88	3347.33	2811.92	4113.01	3648.65	3178.06	3013.12
	3302.01	4125.71	3727.59	4406.87	3119.39	3126.13	4146.58	4517.81	4850.66	3494.62	3783.1	4764.24	4612.45	4038.25	4916.83	4932.55	4105.74	4973.33	2819.46	4809.34	4426.48	5050.38	4494.58	5484.04	5164.66	4346.86	4164.56	3892.79	4264.08	4586.74	4834.89	4253.9	4592.45	4111.27	4399.22	4704.23	4677.87	4300.32	4624.55	3234.79	3939.34	4262.34	3492.45	3341.92	2808.94	4105.13	3643.55	3176.78	3009.9
	3298.67	4120.45	3725.71	4403.76	3117.15	3123.9	4141.54	4513.41	4841.89	3490.96	3779.3	4757.97	4604.98	4032.11	4908.26	4923.51	4098.14	4964.56	2818.3	4803.76	4417.78	5043.23	4489.29	5474.9	5156.39	4341.49	4157.09	3886.14	4257.04	4577.75	4825.47	4244.37	4584.49	4101.85	4390.55	4695.52	4669.83	4288.82	4614.1	3229.99	3930.51	4254.76	3489.02	3336.53	2805.97	4097.26	3638.45	3175.5	3006.68
	3295.32	4115.2	3723.83	4400.65	3114.91	3121.68	4136.5	4509.01	4833.14	3487.31	3775.51	4751.7	4597.52	4025.98	4899.72	4914.48	4090.55	4955.81	2817.15	4798.19	4409.1	5036.08	4484	5465.78	5148.13	4336.12	4149.63	3879.5	4250.02	4568.78	4816.08	4234.86	4576.53	4092.45	4381.9	4686.82	4661.79	4277.35	4603.68	3225.2	3921.71	4247.2	3485.59	3331.14	2802.99	4089.41	3633.37	3174.22	3003.46
	3291.99	4109.96	3721.95	4397.53	3112.67	3119.45	4131.46	4504.62	4824.41	3483.67	3771.72	4745.44	4590.07	4019.85	4891.2	4905.47	4082.99	4947.08	2815.99	4792.62	4400.44	5028.95	4478.73	5456.67	5139.88	4330.76	4142.19	3872.87	4243	4559.83	4806.71	4225.38	4568.6	4083.08	4373.28	4678.14	4653.77	4265.93	4593.28	3220.42	3912.93	4239.65	3482.16	3325.77	2800.03	4081.57	3628.28	3172.93	3000.25
	3288.65	4104.72	3720.06	4394.4	3110.44	3117.23	4126.43	4500.23	4815.69	3480.03	3767.93	4739.19	4582.63	4013.74	4882.69	4896.48	4075.44	4938.37	2814.83	4787.06	4391.8	5021.83	4473.45	5447.57	5131.66	4325.4	4134.77	3866.27	4235.99	4550.9	4797.36	4215.92	4560.67	4073.74	4364.67	4669.47	4645.76	4254.54	4582.92	3215.65	3904.18	4232.11	3478.74	3320.41	2797.07	4073.74	3623.21	3171.65	2997.04
	3285.32	4099.48	3718.18	4391.26	3108.2	3115.01	4121.41	4495.84	4806.99	3476.4	3764.14	4732.95	4575.2	4007.62	4874.21	4887.51	4067.9	4929.68	2813.67	4781.5	4383.18	5014.73	4468.18	5438.48	5123.44	4320.04	4127.35	3859.68	4228.99	4541.99	4788.03	4206.49	4552.76	4064.43	4356.08	4660.82	4637.77	4243.19	4572.58	3210.9	3895.46	4224.58	3475.32	3315.06	2794.11	4065.92	3618.14	3170.36	2993.84
	3282	4094.26	3716.28	4388.12	3105.97	3112.78	4116.39	4491.45	4798.31	3472.78	3760.35	4726.72	4567.78	4001.52	4865.74	4878.55	4060.39	4921	2812.51	4775.95	4374.58	5007.63	4462.92	5429.4	5115.24	4314.69	4119.96	3853.1	4222	4533.1	4778.72	4197.08	4544.86	4055.15	4347.52	4652.19	4629.79	4231.87	4562.27	3206.15	3886.76	4217.07	3471.9	3309.73	2791.16	4058.12	3613.07	3169.07	2990.65
	3278.67	4089.03	3714.39	4384.97	3103.74	3110.56	4111.37	4487.06	4789.64	3469.16	3756.56	4720.49	4560.37	3995.42	4857.29	4869.62	4052.89	4912.34	2811.35	4770.41	4366	5000.55	4457.66	5420.34	5107.06	4309.33	4112.57	3846.54	4215.02	4524.23	4769.44	4187.7	4536.98	4045.89	4338.98	4643.56	4621.82	4220.59	4551.98	3201.41	3878.09	4209.58	3468.48	3304.41	2788.21	4050.33	3608.01	3167.78	2987.46
	3275.36	4083.82	3712.49	4381.82	3101.51	3108.34	4106.35	4482.68	4780.98	3465.56	3752.77	4714.28	4552.97	3989.33	4848.87	4860.7	4045.41	4903.71	2810.19	4764.87	4357.44	4993.48	4452.41	5411.28	5098.9	4303.99	4105.2	3840	4208.05	4515.39	4760.18	4178.34	4529.11	4036.67	4330.45	4634.96	4613.86	4209.35	4541.73	3196.68	3869.44	4202.09	3465.07	3299.09	2785.27	4042.55	3602.96	3166.48	2984.27
	3272.04	4078.6	3710.59	4378.66	3099.28	3106.11	4101.34	4478.29	4772.35	3461.96	3748.99	4708.07	4545.58	3983.25	4840.46	4851.8	4037.95	4895.09	2809.03	4759.33	4348.9	4986.42	4447.16	5402.24	5090.75	4298.64	4097.85	3833.48	4201.09	4506.56	4750.94	4169.01	4521.25	4027.47	4321.95	4626.36	4605.91	4198.15	4531.5	3191.97	3860.82	4194.62	3461.65	3293.79	2782.33	4034.78	3597.91	3165.19	2981.09
	3268.73	4073.4	3708.68	4375.49	3097.05	3103.89	4096.34	4473.91	4763.73	3458.37	3745.2	4701.87	4538.19	3977.18	4832.07	4842.92	4030.51	4886.49	2807.86	4753.8	4340.38	4979.37	4441.91	5393.21	5082.61	4293.29	4090.51	3826.97	4194.13	4497.76	4741.72	4159.7	4513.41	4018.3	4313.48	4617.78	4597.98	4186.98	4521.3	3187.26	3852.22	4187.16	3458.24	3288.51	2779.4	4027.02	3592.87	3163.89	2977.92
	3265.43	4068.2	3706.77	4372.31	3094.82	3101.67	4091.33	4469.53	4755.12	3454.79	3741.41	4695.68	4530.82	3971.11	4823.7	4834.05	4023.09	4877.91	2806.7	4748.28	4331.88	4972.33	4436.67	5384.19	5074.49	4287.95	4083.18	3820.48	4187.19	4488.98	4732.52	4150.42	4505.58	4009.16	4305.02	4609.22	4590.06	4175.85	4511.13	3182.57	3843.66	4179.72	3454.83	3283.23	2776.47	4019.28	3587.84	3162.59	2974.75
	3262.12	4063	3704.86	4369.12	3092.59	3099.44	4086.33	4465.15	4746.53	3451.21	3737.63	4689.49	4523.45	3965.04	4815.35	4825.21	4015.68	4869.35	2805.53	4742.76	4323.39	4965.31	4431.44	5375.17	5066.39	4282.61	4075.87	3814	4180.25	4480.21	4723.35	4141.16	4497.77	4000.04	4296.59	4600.67	4582.15	4164.76	4500.98	3177.88	3835.11	4172.29	3451.42	3277.97	2773.55	4011.55	3582.81	3161.28	2971.59
	3258.83	4057.81	3702.94	4365.92	3090.36	3097.22	4081.34	4460.78	4737.96	3447.65	3733.84	4683.32	4516.1	3958.99	4807.02	4816.38	4008.29	4860.81	2804.36	4737.24	4314.93	4958.29	4426.2	5366.17	5058.3	4277.27	4068.57	3807.54	4173.33	4471.47	4714.2	4131.93	4489.96	3990.96	4288.17	4592.13	4574.26	4153.71	4490.87	3173.21	3826.6	4164.87	3448.01	3272.72	2770.63	4003.83	3577.78	3159.98	2968.43
	3255.53	4052.63	3701.02	4362.72	3088.14	3095	4076.34	4456.4	4729.4	3444.09	3730.06	4677.15	4508.75	3952.94	4798.71	4807.58	4000.92	4852.29	2803.19	4731.73	4306.49	4951.29	4420.98	5357.18	5050.23	4271.93	4061.29	3801.1	4166.41	4462.75	4705.07	4122.72	4482.17	3981.91	4279.78	4583.61	4566.37	4142.69	4480.78	3168.54	3818.11	4157.46	3444.6	3267.48	2767.72	3996.12	3572.76	3158.67	2965.28
	3252.24	4047.45	3699.09	4359.51	3085.91	3092.77	4071.35	4452.03	4720.85	3440.54	3726.27	4671	4501.42	3946.9	4790.43	4798.79	3993.57	4843.78	2802.02	4726.23	4298.07	4944.3	4415.75	5348.2	5042.17	4266.59	4054.02	3794.68	4159.5	4454.06	4695.96	4113.53	4474.4	3972.88	4271.42	4575.1	4558.5	4131.72	4470.72	3163.89	3809.64	4150.07	3441.2	3262.26	2764.82	3988.43	3567.75	3157.36	2962.14
	3248.96	4042.27	3697.16	4356.28	3083.69	3090.55	4066.37	4447.65	4712.33	3437	3722.49	4664.85	4494.09	3940.86	4782.16	4790.02	3986.24	4835.3	2800.85	4720.73	4289.67	4937.33	4410.54	5339.23	5034.13	4261.26	4046.77	3788.28	4152.6	4445.38	4686.88	4104.38	4466.64	3963.89	4263.07	4566.61	4550.65	4120.78	4460.69	3159.25	3801.21	4142.69	3437.79	3257.04	2761.92	3980.74	3562.74	3156.05	2959
	3245.68	4037.1	3695.23	4353.05	3081.47	3088.32	4061.38	4443.28	4703.82	3433.47	3718.7	4658.71	4486.77	3934.83	4773.91	4781.26	3978.92	4826.84	2799.68	4715.23	4281.29	4930.36	4405.32	5330.27	5026.11	4255.92	4039.53	3781.89	4145.71	4436.72	4677.82	4095.24	4458.89	3954.92	4254.75	4558.13	4542.8	4109.87	4450.69	3154.62	3792.8	4135.32	3434.39	3251.84	2759.02	3973.07	3557.74	3154.73	2955.87
	3242.4	4031.94	3693.29	4349.81	3079.24	3086.1	4056.4	4438.91	4695.32	3429.95	3714.91	4652.57	4479.46	3928.81	4765.68	4772.53	3971.62	4818.39	2798.51	4709.74	4272.92	4923.41	4400.11	5321.32	5018.1	4250.59	4032.3	3775.52	4138.82	4428.09	4668.78	4086.13	4451.15	3945.98	4246.45	4549.66	4534.96	4099.01	4440.71	3150	3784.42	4127.97	3430.99	3246.66	2756.13	3965.41	3552.74	3153.41	2952.74
	3239.13	4026.78	3691.35	4346.56	3077.02	3083.87	4051.43	4434.54	4686.84	3426.43	3711.13	4646.45	4472.15	3922.79	4757.47	4763.81	3964.35	4809.97	2797.33	4704.25	4264.58	4916.47	4394.91	5312.38	5010.11	4245.26	4025.09	3769.17	4131.95	4419.48	4659.76	4077.05	4443.43	3937.07	4238.17	4541.21	4527.14	4088.18	4430.76	3145.4	3776.06	4120.63	3427.59	3241.48	2753.24	3957.76	3547.75	3152.09	2949.62
	3235.86	4021.63	3689.4	4343.29	3074.8	3081.65	4046.45	4430.17	4678.38	3422.93	3707.34	4640.33	4464.86	3916.78	4749.29	4755.12	3957.09	4801.57	2796.15	4698.77	4256.26	4909.54	4389.7	5303.45	5002.13	4239.92	4017.9	3762.83	4125.08	4410.89	4650.77	4067.99	4435.72	3928.2	4229.91	4532.77	4519.33	4077.4	4420.85	3140.8	3767.73	4113.3	3424.19	3236.32	2750.37	3950.12	3542.76	3150.77	2946.5
	3232.6	4016.48	3687.44	4340.02	3072.58	3079.42	4041.48	4425.8	4669.93	3419.43	3703.55	4634.23	4457.57	3910.78	4741.12	4746.44	3949.85	4793.18	2794.97	4693.29	4247.96	4902.62	4384.51	5294.53	4994.17	4234.59	4010.71	3756.52	4118.22	4402.32	4641.8	4058.96	4428.03	3919.35	4221.68	4524.34	4511.53	4066.65	4410.96	3136.22	3759.43	4105.99	3420.79	3231.17	2747.49	3942.49	3537.78	3149.44	2943.4
	3229.34	4011.33	3685.49	4336.73	3070.36	3077.19	4036.51	4421.44	4661.49	3415.95	3699.77	4628.13	4450.3	3904.78	4732.97	4737.78	3942.62	4784.82	2793.79	4687.82	4239.68	4895.72	4379.31	5285.62	4986.23	4229.26	4003.55	3750.22	4111.37	4393.77	4632.85	4049.95	4420.34	3910.53	4213.47	4515.93	4503.75	4055.93	4401.09	3131.64	3751.16	4098.68	3417.4	3226.04	2744.62	3934.87	3532.8	3148.11	2940.29
	3226.09	4006.19	3683.52	4333.44	3068.14	3074.96	4031.55	4417.07	4653.08	3412.47	3695.98	4622.04	4443.03	3898.79	4724.85	4729.14	3935.42	4776.47	2792.61	4682.35	4231.42	4888.82	4374.12	5276.72	4978.3	4223.93	3996.39	3743.94	4104.53	4385.24	4623.92	4040.97	4412.68	3901.74	4205.28	4507.53	4495.97	4045.26	4391.26	3127.08	3742.91	4091.39	3414	3220.91	2741.76	3927.26	3527.83	3146.78	2937.2
	3222.84	4001.06	3681.55	4330.13	3065.92	3072.74	4026.59	4412.7	4644.67	3409	3692.19	4615.96	4435.77	3892.8	4716.74	4720.52	3928.24	4768.15	2791.43	4676.89	4223.18	4881.94	4368.94	5267.82	4970.39	4218.61	3989.25	3737.68	4097.69	4376.74	4615.02	4032.02	4405.02	3892.98	4197.12	4499.15	4488.21	4034.63	4381.46	3122.53	3734.7	4084.12	3410.61	3215.8	2738.9	3919.67	3522.86	3145.44	2934.11
	3219.59	3995.93	3679.58	4326.81	3063.71	3070.51	4021.63	4408.34	4636.29	3405.55	3688.4	4609.88	4428.52	3886.82	4708.66	4711.91	3921.07	4759.84	2790.25	4671.43	4214.96	4875.07	4363.76	5258.94	4962.49	4213.28	3982.13	3731.44	4090.86	4368.25	4606.14	4023.09	4397.38	3884.26	4188.97	4490.77	4480.46	4024.03	4371.68	3117.99	3726.51	4076.85	3407.21	3210.71	2736.05	3912.08	3517.9	3144.1	2931.02
	3216.35	3990.8	3677.6	4323.48	3061.49	3068.28	4016.67	4403.97	4627.92	3402.1	3684.61	4603.82	4421.27	3880.85	4700.6	4703.33	3913.93	4751.56	2789.06	4665.98	4206.76	4868.22	4358.58	5250.06	4954.62	4207.95	3975.02	3725.21	4084.04	4359.79	4597.29	4014.18	4389.75	3875.56	4180.85	4482.42	4472.72	4013.47	4361.93	3113.47	3718.34	4069.6	3403.82	3205.63	2733.21	3904.51	3512.94	3142.76	2927.95
	3213.11	3985.68	3675.61	4320.14	3059.27	3066.05	4011.71	4399.61	4619.56	3398.66	3680.82	4597.76	4414.04	3874.88	4692.56	4694.76	3906.8	4743.3	2787.87	4660.53	4198.58	4861.38	4353.41	5241.2	4946.75	4202.62	3967.92	3719.01	4077.23	4351.35	4588.45	4005.3	4382.13	3866.89	4172.76	4474.07	4464.99	4002.95	4352.22	3108.95	3710.21	4062.36	3400.43	3200.56	2730.37	3896.95	3507.99	3141.42	2924.88
	3209.88	3980.57	3673.62	4316.78	3057.06	3063.82	4006.76	4395.24	4611.22	3395.23	3677.02	4591.71	4406.81	3868.92	4684.54	4686.21	3899.69	4735.05	2786.68	4655.08	4190.42	4854.54	4348.24	5232.34	4938.91	4197.29	3960.84	3712.82	4070.43	4342.94	4579.64	3996.45	4374.53	3858.26	4164.68	4465.74	4457.28	3992.47	4342.53	3104.45	3702.1	4055.14	3397.04	3195.5	2727.53	3889.39	3503.04	3140.07	2921.81
	3206.65	3975.46	3671.62	4313.41	3054.84	3061.58	4001.81	4390.88	4602.9	3391.81	3673.23	4585.67	4399.59	3862.96	4676.54	4677.68	3892.61	4726.83	2785.49	4649.64	4182.28	4847.72	4343.07	5223.49	4931.08	4191.96	3953.78	3706.65	4063.63	4334.54	4570.86	3987.62	4366.94	3849.65	4156.63	4457.42	4449.57	3982.03	4332.87	3099.96	3694.02	4047.92	3393.65	3190.46	2724.7	3881.85	3498.1	3138.71	2918.75
	3203.42	3970.35	3669.62	4310.03	3052.63	3059.35	3996.86	4386.52	4594.59	3388.4	3669.44	4579.64	4392.38	3857.01	4668.56	4669.17	3885.54	4718.63	2784.29	4644.21	4174.16	4840.92	4337.91	5214.65	4923.26	4186.63	3946.72	3700.5	4056.84	4326.17	4562.09	3978.81	4359.36	3841.08	4148.61	4449.12	4441.88	3971.62	4323.23	3095.48	3685.97	4040.72	3390.26	3185.43	2721.88	3874.32	3493.16	3137.36	2915.7
	3200.21	3965.25	3667.61	4306.64	3050.41	3057.12	3991.92	4382.15	4586.29	3385.01	3665.64	4573.62	4385.17	3851.06	4660.61	4660.68	3878.49	4710.44	2783.1	4638.77	4166.07	4834.12	4332.75	5205.82	4915.47	4181.3	3939.69	3694.37	4050.06	4317.82	4553.35	3970.03	4351.8	3832.53	4140.61	4440.82	4434.2	3961.26	4313.63	3091.01	3677.95	4033.53	3386.87	3180.41	2719.06	3866.8	3488.23	3136	2912.66
	3196.99	3960.15	3665.59	4303.23	3048.2	3054.88	3986.98	4377.79	4578.01	3381.62	3661.84	4567.6	4377.97	3845.12	4652.67	4652.21	3871.46	4702.28	2781.9	4633.34	4157.99	4827.34	4327.59	5197	4907.69	4175.98	3932.66	3688.26	4043.29	4309.49	4544.64	3961.28	4344.25	3824.02	4132.63	4432.55	4426.53	3950.93	4304.06	3086.56	3669.95	4026.36	3383.48	3175.41	2716.25	3859.29	3483.3	3134.64	2909.62
	3193.78	3955.06	3663.57	4299.81	3045.99	3052.65	3982.04	4373.43	4569.75	3378.24	3658.04	4561.59	4370.78	3839.19	4644.76	4643.75	3864.45	4694.14	2780.7	4627.92	4149.93	4820.57	4322.44	5188.18	4899.92	4170.65	3925.65	3682.17	4036.52	4301.18	4535.94	3952.56	4336.71	3815.53	4124.67	4424.28	4418.87	3940.64	4294.51	3082.12	3661.98	4019.2	3380.09	3170.42	2713.45	3851.78	3478.38	3133.27	2906.59
	3190.57	3949.97	3661.54	4296.37	3043.78	3050.41	3977.1	4369.06	4561.5	3374.87	3654.24	4555.59	4363.6	3833.26	4636.87	4635.32	3857.46	4686.02	2779.5	4622.5	4141.9	4813.81	4317.29	5179.37	4892.18	4165.31	3918.66	3676.1	4029.76	4292.89	4527.27	3943.85	4329.18	3807.08	4116.74	4416.03	4411.22	3930.39	4284.99	3077.69	3654.05	4012.05	3376.71	3165.45	2710.65	3844.29	3473.46	3131.9	2903.56
	3187.37	3944.88	3659.51	4292.92	3041.56	3048.17	3972.16	4364.7	4553.27	3371.52	3650.44	4549.6	4356.43	3827.33	4629	4626.9	3850.48	4677.92	2778.3	4617.08	4133.88	4807.07	4312.15	5170.57	4884.45	4159.98	3911.68	3670.05	4023.01	4284.63	4518.63	3935.18	4321.67	3798.66	4108.83	4407.78	4403.59	3920.18	4275.51	3073.27	3646.14	4004.91	3373.32	3160.49	2707.86	3836.81	3468.54	3130.52	2900.55
	3184.17	3939.8	3657.46	4289.46	3039.35	3045.93	3967.23	4360.34	4545.05	3368.17	3646.63	4543.62	4349.26	3821.41	4621.15	4618.5	3843.53	4669.84	2777.09	4611.67	4125.88	4800.34	4307.01	5161.78	4876.73	4154.65	3904.71	3664.01	4016.26	4276.39	4510	3926.53	4314.17	3790.27	4100.94	4399.56	4395.96	3910.01	4266.05	3068.86	3638.25	3997.78	3369.93	3155.54	2705.07	3829.34	3463.63	3129.14	2897.54
	3180.98	3934.73	3655.42	4285.98	3037.14	3043.69	3962.29	4355.97	4536.85	3364.83	3642.83	4537.65	4342.1	3815.5	4613.33	4610.12	3836.6	4661.78	2775.88	4606.26	4117.91	4793.62	4301.87	5153	4869.04	4149.32	3897.76	3658	4009.52	4268.17	4501.4	3917.9	4306.68	3781.91	4093.08	4391.34	4388.35	3899.88	4256.62	3064.47	3630.4	3990.67	3366.55	3150.61	2702.29	3821.88	3458.73	3127.76	2894.53
	3177.79	3929.66	3653.36	4282.49	3034.93	3041.45	3957.36	4351.61	4528.66	3361.51	3639.02	4531.68	4334.95	3809.59	4605.52	4601.76	3829.69	4653.74	2774.67	4600.86	4109.96	4786.91	4296.73	5144.22	4861.35	4143.98	3890.83	3652	4002.79	4259.97	4492.83	3909.31	4299.21	3773.59	4085.24	4383.14	4380.75	3889.79	4247.22	3060.09	3622.58	3983.57	3363.16	3145.69	2699.52	3814.43	3453.83	3126.37	2891.54
	3174.61	3924.59	3651.3	4278.98	3032.72	3039.21	3952.43	4347.25	4520.49	3358.19	3635.21	4525.73	4327.81	3803.69	4597.74	4593.42	3822.79	4645.72	2773.46	4595.46	4102.02	4780.22	4291.6	5135.46	4853.69	4138.65	3883.91	3646.03	3996.07	4251.8	4484.28	3900.73	4291.75	3765.29	4077.42	4374.95	4373.16	3879.73	4237.85	3055.72	3614.78	3976.48	3359.78	3140.79	2696.75	3806.99	3448.93	3124.98	2888.55
	3171.43	3919.53	3649.23	4275.46	3030.51	3036.97	3947.51	4342.88	4512.34	3354.89	3631.41	4519.78	4320.67	3797.79	4589.98	4585.1	3815.92	4637.72	2772.25	4590.07	4094.11	4773.53	4286.48	5126.7	4846.04	4133.31	3877	3640.07	3989.35	4243.64	4475.75	3892.19	4284.3	3757.02	4069.63	4366.78	4365.58	3869.72	4228.5	3051.37	3607.01	3969.41	3356.39	3135.9	2693.99	3799.56	3444.04	3123.59	2885.56
	3168.26	3914.47	3647.15	4271.92	3028.3	3034.72	3942.58	4338.52	4504.2	3351.59	3627.6	4513.84	4313.54	3791.9	4582.24	4576.79	3809.06	4629.75	2771.03	4584.68	4086.22	4766.86	4281.35	5117.95	4838.41	4127.98	3870.11	3634.14	3982.64	4235.51	4467.24	3883.67	4276.87	3748.79	4061.87	4358.61	4358.01	3859.74	4219.19	3047.02	3599.27	3962.34	3353.01	3131.03	2691.24	3792.14	3439.15	3122.19	2882.59
	3165.09	3909.42	3645.07	4268.37	3026.09	3032.48	3937.66	4334.15	4496.07	3348.31	3623.78	4507.9	4306.42	3786.01	4574.52	4568.51	3802.23	4621.79	2769.81	4579.29	4078.35	4760.21	4276.23	5109.2	4830.79	4122.64	3863.23	3628.22	3975.94	4227.41	4458.76	3875.18	4269.45	3740.59	4054.12	4350.46	4350.46	3849.8	4209.91	3042.69	3591.56	3955.29	3349.63	3126.16	2688.49	3784.73	3434.27	3120.78	2879.62
	3161.92	3904.37	3642.98	4264.8	3023.88	3030.23	3932.74	4329.78	4487.96	3345.03	3619.97	4501.98	4299.31	3780.13	4566.83	4560.24	3795.41	4613.85	2768.59	4573.9	4070.5	4753.56	4271.11	5100.47	4823.19	4117.31	3856.37	3622.32	3969.25	4219.32	4450.3	3866.71	4262.04	3732.41	4046.4	4342.33	4342.91	3839.9	4200.65	3038.38	3583.88	3948.26	3346.24	3121.32	2685.75	3777.33	3429.4	3119.37	2876.66
	3158.76	3899.33	3640.88	4261.22	3021.68	3027.98	3927.82	4325.42	4479.87	3341.77	3616.16	4496.06	4292.21	3774.26	4559.16	4551.99	3788.62	4605.94	2767.37	4568.53	4062.68	4746.93	4266	5091.74	4815.61	4111.97	3849.52	3616.44	3962.56	4211.25	4441.87	3858.27	4254.65	3724.27	4038.71	4334.21	4335.38	3830.05	4191.43	3034.07	3576.23	3941.23	3342.86	3116.49	2683.01	3769.95	3424.53	3117.96	2873.7
	3155.6	3894.29	3638.77	4257.63	3019.47	3025.73	3922.91	4321.05	4471.79	3338.51	3612.35	4490.15	4285.11	3768.39	4551.5	4543.76	3781.84	4598.05	2766.15	4563.15	4054.87	4740.31	4260.89	5083.03	4808.04	4106.63	3842.69	3610.58	3955.88	4203.21	4433.46	3849.86	4247.27	3716.16	4031.04	4326.1	4327.86	3820.23	4182.23	3029.78	3568.6	3934.22	3339.48	3111.67	2680.28	3762.58	3419.66	3116.54	2870.76
	3152.45	3889.25	3636.66	4254.02	3017.26	3023.48	3917.99	4316.68	4463.73	3335.27	3608.54	4484.25	4278.03	3762.52	4543.87	4535.55	3775.08	4590.17	2764.92	4557.78	4047.09	4733.71	4255.78	5074.32	4800.49	4101.3	3835.87	3604.74	3949.21	4195.19	4425.07	3841.47	4239.9	3708.08	4023.39	4318	4320.36	3810.45	4173.06	3025.5	3561	3927.22	3336.09	3106.87	2677.56	3755.21	3414.8	3115.12	2867.82
	3149.31	3884.22	3634.54	4250.39	3015.05	3021.23	3913.08	4312.31	4455.68	3332.03	3604.72	4478.36	4270.95	3756.67	4536.27	4527.36	3768.35	4582.32	2763.69	4552.41	4039.32	4727.11	4250.68	5065.62	4792.95	4095.96	3829.07	3598.92	3942.55	4187.2	4416.7	3833.11	4232.55	3700.03	4015.76	4309.92	4312.86	3800.71	4163.93	3021.23	3553.44	3920.24	3332.71	3102.08	2674.85	3747.86	3409.95	3113.69	2864.88
	3146.17	3879.19	3632.42	4246.75	3012.84	3018.98	3908.17	4307.94	4447.65	3328.8	3600.91	4472.48	4263.88	3750.81	4528.68	4519.18	3761.63	4574.49	2762.46	4547.05	4031.58	4720.53	4245.57	5056.92	4785.43	4090.62	3822.29	3593.12	3935.89	4179.22	4408.37	3824.78	4225.21	3692.02	4008.16	4301.85	4305.38	3791	4154.82	3016.98	3545.9	3913.27	3329.33	3097.31	2672.14	3740.52	3405.09	3112.26	2861.96
	3143.03	3874.17	3630.28	4243.1	3010.64	3016.72	3903.26	4303.57	4439.63	3325.59	3597.1	4466.6	4256.82	3744.97	4521.11	4511.03	3754.93	4566.67	2761.23	4541.69	4023.86	4713.96	4240.48	5048.24	4777.93	4085.28	3815.52	3587.34	3929.24	4171.27	4400.05	3816.47	4217.88	3684.03	4000.59	4293.79	4297.91	3781.34	4145.74	3012.74	3538.38	3906.31	3325.95	3092.55	2669.44	3733.2	3400.25	3110.82	2859.04
	3139.9	3869.15	3628.14	4239.43	3008.43	3014.47	3898.36	4299.2	4431.63	3322.38	3593.29	4460.73	4249.77	3739.13	4513.57	4502.89	3748.25	4558.88	2760	4536.34	4016.17	4707.4	4235.38	5039.56	4770.44	4079.95	3808.76	3581.57	3922.6	4163.34	4391.76	3808.19	4210.57	3676.07	3993.04	4285.75	4290.45	3771.72	4136.69	3008.51	3530.9	3899.36	3322.56	3087.81	2666.75	3725.88	3395.41	3109.38	2856.13
	3136.77	3864.14	3625.99	4235.74	3006.22	3012.21	3893.45	4294.82	4423.64	3319.18	3589.47	4454.87	4242.73	3733.29	4506.05	4494.77	3741.59	4551.11	2758.76	4530.99	4008.49	4700.86	4230.29	5030.9	4762.97	4074.61	3802.02	3575.83	3915.96	4155.43	4383.49	3799.94	4203.27	3668.15	3985.51	4277.73	4283.01	3762.14	4127.67	3004.3	3523.44	3892.43	3319.18	3083.08	2664.06	3718.58	3390.58	3107.93	2853.23
	3133.65	3859.13	3623.83	4232.04	3004.02	3009.95	3888.55	4290.45	4415.67	3316	3585.66	4449.02	4235.7	3727.46	4498.55	4486.67	3734.95	4543.36	2757.53	4525.64	4000.84	4694.33	4225.2	5022.24	4755.51	4069.27	3795.3	3570.1	3909.33	4147.54	4375.24	3791.71	4195.98	3660.25	3978.01	4269.71	4275.57	3752.59	4118.68	3000.1	3516.02	3885.51	3315.8	3078.37	2661.38	3711.29	3385.75	3106.48	2850.33
	3130.53	3854.13	3621.67	4228.33	3001.81	3007.69	3883.65	4286.07	4407.72	3312.82	3581.85	4443.18	4228.68	3721.64	4491.07	4478.59	3728.33	4535.63	2756.29	4520.3	3993.2	4687.81	4220.12	5013.59	4748.06	4063.93	3788.59	3564.4	3902.71	4139.67	4367.02	3783.52	4188.71	3652.39	3970.53	4261.71	4268.15	3743.09	4109.72	2995.91	3508.62	3878.6	3312.42	3073.68	2658.71	3704.02	3380.93	3105.02	2847.44
	3127.41	3849.13	3619.5	4224.59	2999.6	3005.43	3878.75	4281.7	4399.78	3309.65	3578.04	4437.34	4221.66	3715.82	4483.62	4470.53	3721.72	4527.93	2755.05	4514.97	3985.59	4681.31	4215.03	5004.95	4740.64	4058.6	3781.9	3558.71	3896.1	4131.83	4358.82	3775.34	4181.45	3644.56	3963.07	4253.72	4260.75	3733.62	4100.79	2991.73	3501.25	3871.71	3309.04	3069	2656.04	3696.75	3376.11	3103.56	2844.56
	3124.31	3844.13	3617.32	4220.85	2997.4	3003.17	3873.86	4277.32	4391.85	3306.49	3574.23	4431.51	4214.66	3710.01	4476.19	4462.48	3715.14	4520.24	2753.8	4509.63	3978	4674.82	4209.95	4996.31	4733.23	4053.26	3775.22	3553.04	3889.49	4124.01	4350.65	3767.2	4174.2	3636.76	3955.64	4245.75	4253.35	3724.2	4091.89	2987.57	3493.9	3864.83	3305.66	3064.33	2653.38	3689.5	3371.3	3102.09	2841.69
	3121.2	3839.14	3615.13	4217.08	2995.19	3000.91	3868.96	4272.94	4383.94	3303.34	3570.42	4425.69	4207.66	3704.2	4468.77	4454.46	3708.58	4512.57	2752.56	4504.3	3970.44	4668.34	4204.88	4987.69	4725.83	4047.92	3768.56	3547.4	3882.9	4116.21	4342.5	3759.09	4166.97	3628.99	3948.24	4237.79	4245.97	3714.81	4083.01	2983.42	3486.59	3857.96	3302.27	3059.68	2650.73	3682.27	3366.49	3100.61	2838.82
	3118.1	3834.15	3612.93	4213.31	2992.98	2998.64	3864.07	4268.56	4376.05	3300.2	3566.61	4419.88	4200.68	3698.4	4461.38	4446.45	3702.03	4504.93	2751.31	4498.98	3962.89	4661.87	4199.81	4979.07	4718.45	4042.58	3761.92	3541.77	3876.31	4108.44	4334.38	3751	4159.76	3621.24	3940.86	4229.85	4238.6	3705.47	4074.17	2979.28	3479.3	3851.11	3298.89	3055.05	2648.09	3675.04	3361.69	3099.13	2835.96
	3115.01	3829.17	3610.73	4209.51	2990.78	2996.38	3859.18	4264.18	4368.17	3297.07	3562.8	4414.08	4193.7	3692.61	4454.02	4438.46	3695.51	4497.3	2750.06	4493.66	3955.37	4655.41	4194.74	4970.46	4711.08	4037.25	3755.29	3536.16	3869.73	4100.68	4326.27	3742.94	4152.55	3613.53	3933.5	4221.92	4231.24	3696.16	4065.36	2975.16	3472.05	3844.26	3295.51	3050.43	2645.45	3667.83	3356.89	3097.65	2833.11
	3111.92	3824.19	3608.51	4205.7	2988.57	2994.11	3854.29	4259.79	4360.31	3293.94	3559	4408.28	4186.74	3686.82	4446.67	4430.49	3689	4489.7	2748.81	4488.34	3947.87	4648.97	4189.67	4961.87	4703.73	4031.91	3748.68	3530.56	3863.15	4092.95	4318.19	3734.91	4145.36	3605.86	3926.16	4214	4223.9	3686.89	4056.57	2971.05	3464.82	3837.44	3292.13	3045.83	2642.82	3660.63	3352.11	3096.16	2830.27
	3108.84	3819.21	3606.29	4201.88	2986.36	2991.84	3849.41	4255.41	4352.47	3290.83	3555.19	4402.49	4179.78	3681.04	4439.34	4422.54	3682.52	4482.11	2747.56	4483.03	3940.39	4642.54	4184.6	4953.28	4696.39	4026.57	3742.08	3524.99	3856.58	4085.24	4310.14	3726.9	4138.19	3598.21	3918.86	4206.1	4216.57	3677.67	4047.82	2966.95	3457.61	3830.62	3288.75	3041.24	2640.2	3653.45	3347.32	3094.66	2827.44
	3105.76	3814.24	3604.07	4198.04	2984.16	2989.57	3844.52	4251.02	4344.63	3287.72	3551.39	4396.71	4172.83	3675.26	4432.04	4414.61	3676.05	4474.55	2746.31	4477.72	3932.94	4636.13	4179.54	4944.7	4689.07	4021.24	3735.5	3519.44	3850.02	4077.56	4302.11	3718.93	4131.03	3590.59	3911.57	4198.21	4209.25	3668.48	4039.1	2962.87	3450.44	3823.82	3285.36	3036.67	2637.59	3646.28	3342.54	3093.16	2824.61
	3102.68	3809.27	3601.83	4194.18	2981.95	2987.3	3839.64	4246.63	4336.82	3284.63	3547.59	4390.94	4165.9	3669.49	4424.76	4406.7	3669.6	4467	2745.05	4472.42	3925.51	4629.73	4174.48	4936.12	4681.77	4015.9	3728.94	3513.91	3843.47	4069.89	4294.1	3710.98	4123.88	3583	3904.31	4190.34	4201.95	3659.33	4030.4	2958.8	3443.3	3817.03	3281.98	3032.12	2634.98	3639.12	3337.77	3091.65	2821.79
	3099.61	3804.31	3599.58	4190.31	2979.74	2985.02	3834.76	4242.24	4329.02	3281.54	3543.79	4385.17	4158.97	3663.73	4417.5	4398.8	3663.17	4459.48	2743.79	4467.11	3918.1	4623.34	4169.43	4927.56	4674.47	4010.57	3722.39	3508.39	3836.93	4062.25	4286.12	3703.06	4116.74	3575.45	3897.08	4182.48	4194.66	3650.22	4021.74	2954.74	3436.18	3810.26	3278.6	3027.58	2632.38	3631.98	3333.01	3090.14	2818.98
	3096.55	3799.35	3597.33	4186.42	2977.54	2982.75	3829.88	4237.85	4321.24	3278.46	3539.99	4379.41	4152.05	3657.97	4410.26	4390.92	3656.76	4451.98	2742.54	4461.82	3910.71	4616.96	4164.38	4919.01	4667.2	4005.23	3715.86	3502.89	3830.39	4054.63	4278.16	3695.16	4109.62	3567.92	3889.87	4174.63	4187.38	3641.16	4013.1	2950.7	3429.09	3803.5	3275.21	3023.06	2629.79	3624.85	3328.25	3088.62	2816.17
	3093.49	3794.4	3595.07	4182.52	2975.33	2980.47	3825.01	4233.45	4313.47	3275.39	3536.19	4373.67	4145.15	3652.22	4403.05	4383.06	3650.37	4444.5	2741.27	4456.53	3903.35	4610.59	4159.33	4910.46	4659.94	3999.9	3709.34	3497.42	3823.86	4047.03	4270.23	3687.3	4102.52	3560.42	3882.68	4166.8	4180.11	3632.13	4004.5	2946.67	3422.03	3796.75	3271.83	3018.56	2627.21	3617.73	3323.5	3087.1	2813.38
	3090.43	3789.45	3592.8	4178.59	2973.12	2978.19	3820.13	4229.05	4305.71	3272.33	3532.4	4367.92	4138.25	3646.48	4395.86	4375.22	3644	4437.04	2740.01	4451.24	3896	4604.24	4154.28	4901.92	4652.69	3994.57	3702.84	3491.96	3817.34	4039.45	4262.32	3679.46	4095.43	3552.96	3875.52	4158.99	4172.86	3623.14	3995.92	2942.65	3415	3790.02	3268.45	3014.07	2624.64	3610.63	3318.75	3085.56	2810.59
	3087.38	3784.51	3590.52	4174.66	2970.92	2975.92	3815.26	4224.65	4297.98	3269.28	3528.6	4362.19	4131.37	3640.74	4388.68	4367.4	3637.64	4429.6	2738.75	4445.96	3888.69	4597.9	4149.24	4893.39	4645.46	3989.24	3696.36	3486.52	3810.83	4031.9	4254.43	3671.65	4088.35	3545.53	3868.39	4151.19	4165.63	3614.19	3987.37	2938.65	3407.99	3783.3	3265.06	3009.59	2622.07	3603.55	3314.01	3084.03	2807.81
	3084.34	3779.57	3588.23	4170.71	2968.71	2973.63	3810.39	4220.25	4290.26	3266.23	3524.81	4356.46	4124.49	3635.01	4381.53	4359.6	3631.31	4422.18	2737.48	4440.68	3881.39	4591.58	4144.2	4884.88	4638.24	3983.9	3689.9	3481.1	3804.32	4024.36	4246.57	3663.88	4081.29	3538.12	3861.27	4143.4	4158.4	3605.28	3978.86	2934.66	3401.02	3776.59	3261.68	3005.14	2619.51	3596.48	3309.27	3082.48	2805.04
	3081.3	3774.63	3585.94	4166.74	2966.5	2971.35	3805.52	4215.85	4282.55	3263.2	3521.02	4350.74	4117.63	3629.28	4374.41	4351.82	3624.99	4414.78	2736.21	4435.4	3874.12	4585.26	4139.16	4876.37	4631.03	3978.57	3683.45	3475.7	3797.82	4016.85	4238.73	3656.12	4074.24	3530.75	3854.19	4135.63	4151.19	3596.41	3970.37	2930.68	3394.07	3769.9	3258.3	3000.7	2616.96	3589.42	3304.54	3080.93	2802.28
	3078.26	3769.7	3583.63	4162.75	2964.29	2969.07	3800.65	4211.45	4274.86	3260.17	3517.24	4345.03	4110.78	3623.56	4367.3	4344.05	3618.7	4407.4	2734.94	4430.13	3866.87	4578.96	4134.12	4867.86	4623.84	3973.24	3677.02	3470.31	3791.33	4009.37	4230.91	3648.4	4067.2	3523.41	3847.12	4127.87	4143.99	3587.58	3961.92	2926.72	3387.15	3763.22	3254.91	2996.28	2614.42	3582.38	3299.82	3079.37	2799.52
	3075.24	3764.77	3581.32	4158.75	2962.08	2966.78	3795.79	4207.04	4267.18	3257.15	3513.45	4339.33	4103.94	3617.85	4360.22	4336.3	3612.42	4400.05	2733.67	4424.87	3859.64	4572.68	4129.09	4859.37	4616.67	3967.91	3670.6	3464.95	3784.85	4001.9	4223.12	3640.71	4060.18	3516.09	3840.09	4120.12	4136.81	3578.79	3953.49	2922.77	3380.25	3756.56	3251.53	2991.87	2611.88	3575.35	3295.11	3077.81	2796.77
	3072.21	3759.84	3579	4154.73	2959.87	2964.5	3790.92	4202.63	4259.53	3254.14	3509.67	4333.63	4097.11	3612.14	4353.15	4328.57	3606.16	4392.71	2732.4	4419.6	3852.43	4566.4	4124.06	4850.89	4609.51	3962.58	3664.2	3459.61	3778.38	3994.46	4215.35	3633.04	4053.18	3508.81	3833.07	4112.39	4129.64	3570.04	3945.09	2918.84	3373.39	3749.9	3248.14	2987.48	2609.36	3568.34	3290.4	3076.24	2794.03
	3069.19	3754.92	3576.67	4150.7	2957.67	2962.21	3786.06	4198.22	4251.88	3251.14	3505.89	4327.94	4090.28	3606.44	4346.11	4320.86	3599.92	4385.39	2731.12	4414.34	3845.25	4560.14	4119.04	4842.42	4602.36	3957.26	3657.82	3454.28	3771.91	3987.03	4207.61	3625.41	4046.19	3501.56	3826.09	4104.68	4122.49	3561.33	3936.72	2914.91	3366.55	3743.27	3244.75	2983.11	2606.84	3561.35	3285.69	3074.67	2791.3
	3066.18	3750.01	3574.33	4146.65	2955.46	2959.92	3781.21	4193.8	4244.25	3248.14	3502.12	4322.26	4083.48	3600.75	4339.1	4313.17	3593.71	4378.1	2729.85	4409.09	3838.09	4553.89	4114.01	4833.95	4595.23	3951.93	3651.46	3448.97	3765.45	3979.63	4199.89	3617.8	4039.21	3494.34	3819.12	4096.98	4115.34	3552.66	3928.39	2911.01	3359.74	3736.64	3241.37	2978.75	2604.33	3554.36	3281	3073.08	2788.58
	3063.17	3745.1	3571.98	4142.58	2953.25	2957.62	3776.35	4189.38	4236.64	3245.16	3498.35	4316.59	4076.68	3595.06	4332.1	4305.49	3587.5	4370.83	2728.57	4403.84	3830.96	4547.66	4108.99	4825.5	4588.11	3946.61	3645.11	3443.68	3759	3972.26	4192.2	3610.22	4032.25	3487.15	3812.18	4089.3	4108.22	3544.03	3920.08	2907.11	3352.96	3730.03	3237.98	2974.42	2601.83	3547.4	3276.31	3071.49	2785.86
	3060.16	3740.19	3569.63	4138.5	2951.04	2955.33	3771.49	4184.96	4229.05	3242.18	3494.58	4310.93	4069.89	3589.38	4325.12	4297.84	3581.32	4363.57	2727.29	4398.59	3823.85	4541.44	4103.97	4817.05	4581.01	3941.28	3638.78	3438.41	3752.56	3964.9	4184.53	3602.67	4025.3	3479.99	3805.27	4081.63	4101.1	3535.44	3911.8	2903.23	3346.21	3723.44	3234.59	2970.1	2599.33	3540.45	3271.62	3069.9	2783.16
	3057.16	3735.29	3567.26	4134.4	2948.83	2953.04	3766.64	4180.54	4221.46	3239.21	3490.81	4305.27	4063.11	3583.7	4318.17	4290.2	3575.16	4356.34	2726.01	4393.35	3816.76	4535.23	4098.96	4808.61	4573.92	3935.96	3632.47	3433.16	3746.12	3957.57	4176.88	3595.15	4018.36	3472.86	3798.38	4073.97	4094	3526.89	3903.55	2899.36	3339.49	3716.85	3231.21	2965.79	2596.85	3533.51	3266.94	3068.29	2780.46
	3054.17	3730.39	3564.88	4130.28	2946.62	2950.74	3761.79	4176.12	4213.9	3236.24	3487.05	4299.62	4056.35	3578.04	4311.24	4282.58	3569.01	4349.13	2724.73	4388.12	3809.69	4529.03	4093.94	4800.18	4566.84	3930.63	3626.17	3427.93	3739.7	3950.26	4169.26	3587.65	4011.44	3465.76	3791.52	4066.33	4086.92	3518.38	3895.34	2895.51	3332.79	3710.28	3227.82	2961.5	2594.37	3526.59	3262.27	3066.68	2777.77
	3051.18	3725.49	3562.5	4126.15	2944.41	2948.44	3756.94	4171.69	4206.35	3233.29	3483.29	4293.97	4049.6	3572.38	4304.33	4274.98	3562.89	4341.93	2723.44	4382.88	3802.65	4522.85	4088.93	4791.76	4559.78	3925.31	3619.89	3422.72	3733.28	3942.97	4161.66	3580.19	4004.54	3458.69	3784.68	4058.71	4079.84	3509.91	3887.15	2891.67	3326.12	3703.73	3224.43	2957.24	2591.9	3519.69	3257.61	3065.07	2775.09
	3048.2	3720.6	3560.11	4122	2942.19	2946.14	3752.09	4167.26	4198.82	3230.34	3479.53	4288.34	4042.86	3566.72	4297.44	4267.4	3556.78	4334.76	2722.16	4377.65	3795.63	4516.68	4083.92	4783.35	4552.73	3919.99	3613.63	3417.52	3726.86	3935.7	4154.08	3572.75	3997.65	3451.65	3777.86	4051.1	4072.79	3501.48	3878.99	2887.85	3319.48	3697.19	3221.04	2952.98	2589.44	3512.8	3252.95	3063.44	2772.42
	3045.22	3715.72	3557.7	4117.83	2939.98	2943.84	3747.25	4162.83	4191.3	3227.41	3475.78	4282.71	4036.13	3561.07	4290.58	4259.84	3550.7	4327.61	2720.87	4372.43	3788.64	4510.52	4078.92	4774.95	4545.7	3914.67	3607.38	3412.35	3720.46	3928.45	4146.53	3565.35	3990.77	3444.64	3771.08	4043.5	4065.74	3493.09	3870.86	2884.03	3312.87	3690.66	3217.65	2948.75	2586.99	3505.93	3248.3	3061.81	2769.75
	3042.24	3710.83	3555.29	4113.65	2937.77	2941.54	3742.4	4158.39	4183.8	3224.47	3472.03	4277.09	4029.41	3555.43	4283.73	4252.29	3544.63	4320.48	2719.58	4367.21	3781.67	4504.37	4073.92	4766.56	4538.68	3909.36	3601.16	3407.19	3714.07	3921.23	4139	3557.97	3983.91	3437.66	3764.31	4035.92	4058.71	3484.74	3862.76	2880.24	3306.28	3684.15	3214.26	2944.53	2584.55	3499.08	3243.66	3060.17	2767.1
	3039.28	3705.96	3552.87	4109.45	2935.56	2939.23	3737.56	4153.95	4176.31	3221.55	3468.28	4271.48	4022.7	3549.8	4276.91	4244.76	3538.58	4313.37	2718.29	4361.99	3774.72	4498.24	4068.91	4758.18	4531.67	3904.04	3594.95	3402.05	3707.68	3914.03	4131.5	3550.62	3977.07	3430.71	3757.57	4028.36	4051.7	3476.43	3854.69	2876.45	3299.72	3677.65	3210.87	2940.33	2582.12	3492.24	3239.02	3058.53	2764.45
	3036.31	3701.08	3550.44	4105.23	2933.34	2936.92	3732.72	4149.51	4168.84	3218.64	3464.54	4265.87	4016.01	3544.17	4270.11	4237.25	3532.55	4306.28	2716.99	4356.78	3767.8	4492.12	4063.92	4749.81	4524.68	3898.73	3588.75	3396.93	3701.3	3906.85	4124.02	3543.31	3970.23	3423.79	3750.86	4020.81	4044.7	3468.16	3846.66	2872.68	3293.19	3671.16	3207.47	2936.15	2579.69	3485.42	3234.39	3056.88	2761.81
	3033.36	3696.21	3548	4101	2931.13	2934.61	3727.88	4145.07	4161.38	3215.73	3460.8	4260.27	4009.32	3538.55	4263.33	4229.76	3526.53	4299.21	2715.7	4351.57	3760.9	4486.02	4058.92	4741.44	4517.7	3893.41	3582.58	3391.83	3694.93	3899.69	4116.57	3536.02	3963.42	3416.9	3744.17	4013.27	4037.71	3459.93	3838.65	2868.93	3286.69	3664.69	3204.08	2931.99	2577.28	3478.61	3229.77	3055.22	2759.18
	3030.4	3691.35	3545.55	4096.75	2928.91	2932.3	3723.05	4140.62	4153.94	3212.83	3457.07	4254.68	4002.65	3532.93	4256.57	4222.29	3520.54	4292.17	2714.41	4346.37	3754.02	4479.93	4053.93	4733.09	4510.73	3888.1	3576.42	3386.75	3688.56	3892.56	4109.14	3528.76	3956.61	3410.04	3737.51	4005.75	4030.74	3451.73	3830.67	2865.19	3280.22	3658.23	3200.69	2927.84	2574.87	3471.82	3225.15	3053.55	2756.56
	3027.46	3686.49	3543.09	4092.48	2926.7	2929.99	3718.21	4136.17	4146.52	3209.93	3453.34	4249.1	3995.99	3527.32	4249.84	4214.84	3514.56	4285.14	2713.11	4341.17	3747.17	4473.85	4048.94	4724.75	4503.78	3882.79	3570.28	3381.68	3682.21	3885.45	4101.73	3521.53	3949.83	3403.21	3730.87	3998.25	4023.78	3443.58	3822.72	2861.46	3273.77	3651.79	3197.29	2923.71	2572.47	3465.05	3220.55	3051.87	2753.95
	3024.51	3681.63	3540.62	4088.2	2924.48	2927.68	3713.38	4131.71	4139.11	3207.05	3449.61	4243.52	3989.35	3521.72	4243.13	4207.4	3508.61	4278.13	2711.81	4335.97	3740.34	4467.78	4043.95	4716.41	4496.84	3877.48	3564.16	3376.64	3675.86	3878.35	4094.35	3514.33	3943.05	3396.41	3724.25	3990.76	4016.84	3435.47	3814.8	2857.74	3267.35	3645.36	3193.9	2919.6	2570.08	3458.3	3215.94	3050.19	2751.34
	3021.58	3676.78	3538.15	4083.89	2922.27	2925.36	3708.55	4127.26	4131.72	3204.17	3445.89	4237.95	3982.71	3516.13	4236.44	4199.98	3502.67	4271.15	2710.51	4330.78	3733.54	4461.73	4038.97	4708.09	4489.91	3872.17	3558.05	3371.61	3669.52	3871.29	4086.99	3507.16	3936.3	3389.64	3717.67	3983.29	4009.91	3427.4	3806.91	2854.04	3260.96	3638.94	3190.5	2915.51	2567.7	3451.56	3211.35	3048.5	2748.75
	3018.64	3671.93	3535.66	4079.57	2920.05	2923.05	3703.72	4122.79	4124.34	3201.3	3442.18	4232.39	3976.09	3510.54	4229.77	4192.58	3496.75	4264.18	2709.21	4325.6	3726.75	4455.69	4033.98	4699.77	4483	3866.87	3551.96	3366.6	3663.19	3864.24	4079.65	3500.02	3929.55	3382.9	3711.1	3975.83	4003	3419.37	3799.05	2850.36	3254.6	3632.54	3187.1	2911.43	2565.33	3444.83	3206.76	3046.8	2746.16
	3015.72	3667.08	3533.16	4075.24	2917.83	2920.73	3698.9	4118.33	4116.98	3198.44	3438.46	4226.84	3969.48	3504.96	4223.12	4185.2	3490.85	4257.24	2707.9	4320.41	3720	4449.66	4029	4691.46	4476.1	3861.56	3545.89	3361.61	3656.86	3857.21	4072.34	3492.9	3922.82	3376.19	3704.56	3968.39	3996.1	3411.37	3791.22	2846.69	3248.26	3626.16	3183.71	2907.37	2562.97	3438.13	3202.18	3045.1	2743.58
	3012.8	3662.24	3530.65	4070.89	2915.61	2918.41	3694.07	4113.86	4109.63	3195.58	3434.76	4221.29	3962.88	3499.39	4216.49	4177.84	3484.97	4250.31	2706.6	4315.24	3713.26	4443.65	4024.03	4683.17	4469.21	3856.26	3539.84	3356.64	3650.55	3850.21	4065.06	3485.82	3916.11	3369.51	3698.05	3960.96	3989.21	3403.42	3783.42	2843.03	3241.95	3619.78	3180.31	2903.33	2560.61	3431.44	3197.61	3043.38	2741.01
	3009.88	3657.4	3528.14	4066.51	2913.4	2916.08	3689.25	4109.39	4102.3	3192.73	3431.05	4215.75	3956.3	3493.82	4209.89	4170.49	3479.11	4243.41	2705.29	4310.06	3706.56	4437.65	4019.05	4674.88	4462.34	3850.96	3533.81	3351.69	3644.24	3843.23	4057.79	3478.77	3909.41	3362.86	3691.56	3953.55	3982.34	3395.51	3775.66	2839.39	3235.67	3613.42	3176.91	2899.31	2558.27	3424.77	3193.04	3041.66	2738.45
	3006.97	3652.57	3525.61	4062.13	2911.18	2913.76	3684.43	4104.92	4094.99	3189.89	3427.36	4210.22	3949.72	3488.26	4203.31	4163.17	3473.26	4236.52	2703.99	4304.89	3699.87	4431.66	4014.08	4666.6	4455.48	3845.66	3527.79	3346.75	3637.94	3836.27	4050.55	3471.75	3902.73	3356.25	3685.1	3946.15	3975.49	3387.63	3767.92	2835.76	3229.42	3607.08	3173.51	2895.31	2555.94	3418.12	3188.48	3039.93	2735.9
	3004.07	3647.74	3523.07	4057.72	2908.96	2911.43	3679.61	4100.44	4087.69	3187.05	3423.66	4204.7	3943.16	3482.71	4196.75	4155.86	3467.44	4229.66	2702.68	4299.73	3693.21	4425.68	4009.11	4658.33	4448.63	3840.36	3521.79	3341.83	3631.65	3829.33	4043.34	3464.75	3896.06	3349.66	3678.66	3938.77	3968.65	3379.8	3760.21	2832.14	3223.19	3600.75	3170.11	2891.33	2553.61	3411.48	3183.93	3038.2	2733.36
	3001.17	3642.92	3520.53	4053.3	2906.73	2909.1	3674.79	4095.96	4080.41	3184.23	3419.97	4199.18	3936.61	3477.16	4190.21	4148.57	3461.63	4222.82	2701.37	4294.56	3686.57	4419.72	4004.14	4650.07	4441.8	3835.07	3515.81	3336.94	3625.37	3822.42	4036.15	3457.79	3889.4	3343.1	3672.25	3931.4	3961.83	3372.01	3752.53	2828.54	3216.99	3594.43	3166.71	2887.36	2551.3	3404.87	3179.39	3036.45	2730.82
	2998.27	3638.1	3517.97	4048.86	2904.51	2906.77	3669.98	4091.48	4073.14	3181.41	3416.29	4193.67	3930.08	3471.62	4183.69	4141.29	3455.84	4216	2700.05	4289.41	3679.96	4413.77	3999.18	4641.82	4434.98	3829.78	3509.85	3332.06	3619.09	3815.52	4028.98	3450.86	3882.77	3336.56	3665.86	3924.05	3955.02	3364.25	3744.88	2824.96	3210.82	3588.13	3163.3	2883.41	2548.99	3398.27	3174.85	3034.7	2728.3
	2995.38	3633.28	3515.4	4044.41	2902.29	2904.44	3665.16	4086.99	4065.89	3178.59	3412.61	4188.16	3923.56	3466.09	4177.2	4134.04	3450.07	4209.2	2698.74	4284.26	3673.37	4407.84	3994.21	4633.59	4428.17	3824.48	3503.91	3327.2	3612.83	3808.65	4021.84	3443.95	3876.14	3330.06	3659.5	3916.72	3948.22	3356.54	3737.26	2821.39	3204.68	3581.84	3159.9	2879.48	2546.69	3391.68	3170.32	3032.94	2725.78
	2992.5	3628.47	3512.83	4039.93	2900.07	2902.11	3660.35	4082.5	4058.65	3175.78	3408.94	4182.67	3917.05	3460.57	4170.72	4126.81	3444.32	4202.42	2697.43	4279.11	3666.81	4401.92	3989.25	4625.36	4421.38	3819.2	3497.98	3322.36	3606.57	3801.81	4014.72	3437.08	3869.53	3323.59	3653.16	3909.4	3941.44	3348.87	3729.67	2817.83	3198.56	3575.57	3156.5	2875.57	2544.4	3385.12	3165.8	3031.17	2723.27
	2989.62	3623.66	3510.24	4035.44	2897.84	2899.77	3655.54	4078	4051.43	3172.98	3405.27	4177.18	3910.55	3455.05	4164.27	4119.59	3438.59	4195.66	2696.11	4273.96	3660.27	4396.01	3984.3	4617.14	4414.59	3813.91	3492.07	3317.53	3600.32	3794.98	4007.63	3430.23	3862.94	3317.15	3646.85	3902.1	3934.68	3341.23	3722.11	2814.29	3192.47	3569.31	3153.09	2871.68	2542.12	3378.57	3161.28	3029.4	2720.78
	2986.75	3618.86	3507.64	4030.94	2895.62	2897.44	3650.74	4073.5	4044.23	3170.19	3401.61	4171.7	3904.07	3449.54	4157.84	4112.39	3432.87	4188.92	2694.79	4268.82	3653.75	4390.11	3979.34	4608.93	4407.83	3808.63	3486.18	3312.73	3594.09	3788.17	4000.56	3423.42	3856.36	3310.74	3640.57	3894.82	3927.93	3333.64	3714.58	2810.76	3186.41	3563.07	3149.69	2867.81	2539.86	3372.05	3156.78	3027.61	2718.29
	2983.88	3614.06	3505.04	4026.42	2893.39	2895.1	3645.94	4069	4037.05	3167.4	3397.95	4166.22	3897.6	3444.04	4151.43	4105.21	3427.18	4182.2	2693.48	4263.69	3647.26	4384.23	3974.39	4600.74	4401.07	3803.35	3480.31	3307.94	3587.86	3781.39	3993.52	3416.63	3849.8	3304.36	3634.3	3887.55	3921.2	3326.08	3707.08	2807.24	3180.38	3556.84	3146.29	2863.95	2537.6	3365.54	3152.28	3025.82	2715.81
	2981.02	3609.26	3502.42	4021.88	2891.17	2892.76	3641.13	4064.5	4029.87	3164.62	3394.3	4160.75	3891.15	3438.55	4145.04	4098.05	3421.5	4175.5	2692.16	4258.56	3640.79	4378.36	3969.44	4592.56	4394.33	3798.07	3474.46	3303.17	3581.65	3774.63	3986.5	3409.88	3843.26	3298	3628.07	3880.3	3914.49	3318.56	3699.61	2803.74	3174.37	3550.63	3142.88	2860.11	2535.34	3359.05	3147.79	3024.02	2713.34
	2978.16	3604.47	3499.8	4017.33	2888.94	2890.42	3636.34	4059.99	4022.72	3161.85	3390.65	4155.29	3884.7	3433.07	4138.68	4090.91	3415.84	4168.82	2690.84	4253.44	3634.35	4372.51	3964.5	4584.39	4387.6	3792.79	3468.63	3298.42	3575.44	3767.9	3979.5	3403.15	3836.73	3291.68	3621.86	3873.06	3907.79	3311.09	3692.18	2800.26	3168.4	3544.43	3139.48	2856.29	2533.1	3352.57	3143.31	3022.22	2710.88
	2975.31	3599.69	3497.16	4012.76	2886.71	2888.08	3631.54	4055.47	4015.58	3159.08	3387.01	4149.84	3878.28	3427.59	4132.33	4083.78	3410.2	4162.16	2689.51	4248.32	3627.93	4366.66	3959.56	4576.23	4380.89	3787.52	3462.81	3293.69	3569.25	3761.18	3972.53	3396.46	3830.21	3285.38	3615.67	3865.84	3901.1	3303.65	3684.77	2796.79	3162.44	3538.25	3136.08	2852.49	2530.87	3346.12	3138.84	3020.4	2708.42
	2972.46	3594.91	3494.52	4008.18	2884.48	2885.73	3626.75	4050.96	4008.46	3156.32	3383.38	4144.4	3871.86	3422.12	4126.01	4076.68	3404.58	4155.53	2688.19	4243.2	3621.54	4360.84	3954.62	4568.08	4374.19	3782.26	3457.01	3288.98	3563.07	3754.49	3965.58	3389.79	3823.72	3279.12	3609.51	3858.64	3894.44	3296.25	3677.39	2793.33	3156.52	3532.08	3132.67	2848.71	2528.65	3339.69	3134.37	3018.58	2705.98
	2969.62	3590.13	3491.86	4003.58	2882.25	2883.39	3621.95	4046.44	4001.36	3153.57	3379.75	4138.96	3865.46	3416.67	4119.71	4069.59	3398.98	4148.91	2686.87	4238.09	3615.17	4355.02	3949.68	4559.94	4367.5	3776.99	3451.23	3284.28	3556.89	3747.83	3958.66	3383.16	3817.23	3272.88	3603.38	3851.46	3887.79	3288.89	3670.04	2789.89	3150.62	3525.93	3129.27	2844.94	2526.43	3333.27	3129.92	3016.76	2703.54
	2966.78	3585.36	3489.2	3998.97	2880.02	2881.04	3617.17	4041.92	3994.27	3150.82	3376.12	4133.52	3859.07	3411.22	4113.43	4062.52	3393.4	4142.31	2685.54	4232.99	3608.83	4349.22	3944.75	4551.82	4360.82	3771.73	3445.48	3279.61	3550.74	3741.18	3951.76	3376.55	3810.77	3266.67	3597.27	3844.29	3881.15	3281.57	3662.73	2786.46	3144.76	3519.79	3125.87	2841.19	2524.23	3326.88	3125.47	3014.92	2701.12
	2963.95	3580.6	3486.52	3994.34	2877.79	2878.69	3612.38	4037.39	3987.2	3148.08	3372.51	4128.1	3852.7	3405.78	4107.17	4055.48	3387.84	4135.74	2684.22	4227.89	3602.51	4343.43	3939.83	4543.71	4354.16	3766.48	3439.73	3274.95	3544.59	3734.56	3944.88	3369.97	3804.32	3260.5	3591.18	3837.14	3874.54	3274.29	3655.44	2783.05	3138.92	3513.67	3122.47	2837.47	2522.03	3320.5	3121.03	3013.08	2698.7
	2961.13	3575.83	3483.84	3989.69	2875.56	2876.35	3607.6	4032.86	3980.14	3145.34	3368.89	4122.68	3846.34	3400.35	4100.94	4048.45	3382.29	4129.18	2682.89	4222.8	3596.21	4337.66	3934.9	4535.62	4347.52	3761.22	3434.01	3270.31	3538.46	3727.96	3938.03	3363.43	3797.89	3254.35	3585.12	3830.01	3867.94	3267.05	3648.18	2779.65	3133.1	3507.57	3119.07	2833.75	2519.85	3314.14	3116.6	3011.23	2696.3
	2958.31	3571.08	3481.15	3985.03	2873.33	2874	3602.82	4028.33	3973.11	3142.61	3365.29	4117.27	3840	3394.93	4094.72	4041.44	3376.77	4122.64	2681.56	4217.71	3589.94	4331.9	3929.98	4527.53	4340.88	3755.98	3428.31	3265.69	3532.34	3721.38	3931.21	3356.91	3791.47	3248.23	3579.09	3822.89	3861.35	3259.84	3640.96	2776.26	3127.32	3501.48	3115.67	2830.06	2517.67	3307.81	3112.18	3009.37	2693.9
	2955.49	3566.32	3478.44	3980.36	2871.09	2871.64	3598.05	4023.79	3966.09	3139.89	3361.68	4111.87	3833.67	3389.51	4088.53	4034.45	3371.26	4116.13	2680.23	4212.63	3583.7	4326.15	3925.07	4519.47	4334.27	3750.73	3422.63	3261.09	3526.23	3714.83	3924.41	3350.42	3785.07	3242.13	3573.08	3815.8	3854.79	3252.68	3633.77	2772.9	3121.56	3495.41	3112.28	2826.39	2515.5	3301.49	3107.77	3007.51	2691.51
	2952.68	3561.58	3475.73	3975.68	2868.86	2869.29	3593.27	4019.25	3959.08	3137.17	3358.09	4106.47	3827.36	3384.11	4082.36	4027.47	3365.77	4109.64	2678.9	4207.55	3577.48	4320.41	3920.16	4511.41	4327.66	3745.49	3416.96	3256.5	3520.14	3708.3	3917.63	3343.96	3778.69	3236.07	3567.1	3808.72	3848.24	3245.55	3626.6	2769.54	3115.83	3489.35	3108.88	2822.73	2513.35	3295.19	3103.36	3005.64	2689.13
	2949.88	3556.83	3473.01	3970.97	2866.63	2866.94	3588.5	4014.71	3952.1	3134.46	3354.5	4101.08	3821.06	3378.72	4076.2	4020.52	3360.3	4103.16	2677.57	4202.48	3571.28	4314.69	3915.25	4503.37	4321.07	3740.26	3411.32	3251.94	3514.06	3701.79	3910.88	3337.54	3772.33	3230.04	3561.14	3801.66	3841.71	3238.47	3619.47	2766.2	3110.12	3483.31	3105.49	2819.09	2511.2	3288.91	3098.97	3003.76	2686.76
	2947.08	3552.1	3470.27	3966.26	2864.39	2864.58	3583.74	4010.16	3945.13	3131.75	3350.92	4095.7	3814.77	3373.34	4070.07	4013.59	3354.85	4096.71	2676.24	4197.41	3565.11	4308.99	3910.34	4495.34	4314.49	3735.03	3405.69	3247.39	3507.99	3695.31	3904.15	3331.14	3765.98	3224.03	3555.2	3794.61	3835.2	3231.42	3612.36	2762.88	3104.45	3477.28	3102.09	2815.47	2509.06	3282.66	3094.58	3001.88	2684.4
	2944.29	3547.37	3467.53	3961.53	2862.15	2862.23	3578.97	4005.61	3938.17	3129.05	3347.34	4090.32	3808.5	3367.96	4063.97	4006.67	3349.42	4090.27	2674.91	4192.35	3558.96	4303.3	3905.44	4487.33	4307.93	3729.8	3400.08	3242.86	3501.94	3688.85	3897.45	3324.77	3759.65	3218.05	3549.29	3787.59	3828.7	3224.41	3605.29	2759.56	3098.8	3471.28	3098.7	2811.87	2506.93	3276.42	3090.21	2999.99	2682.05
	2941.5	3542.64	3464.78	3956.79	2859.92	2859.87	3574.21	4001.06	3931.24	3126.36	3343.77	4084.96	3802.25	3362.6	4057.88	3999.78	3344.01	4083.86	2673.58	4187.3	3552.84	4297.62	3900.55	4479.33	4301.37	3724.58	3394.5	3238.35	3495.9	3682.41	3890.77	3318.43	3753.33	3212.1	3543.41	3780.58	3822.22	3217.44	3598.25	2756.27	3093.17	3465.29	3095.31	2808.29	2504.8	3270.2	3085.84	2998.09	2679.71
	2938.71	3537.92	3462.02	3952.03	2857.68	2857.52	3569.46	3996.5	3924.32	3123.67	3340.21	4079.59	3796.01	3357.25	4051.81	3992.91	3338.62	4077.47	2672.24	4182.25	3546.74	4291.95	3895.66	4471.35	4294.84	3719.37	3388.93	3233.86	3489.88	3676	3884.12	3312.12	3747.04	3206.18	3537.55	3773.59	3815.76	3210.5	3591.24	2752.99	3087.58	3459.31	3091.92	2804.72	2502.69	3264.01	3081.49	2996.18	2677.38
	2935.94	3533.2	3459.24	3947.26	2855.44	2855.16	3564.71	3991.94	3917.42	3120.98	3336.65	4074.24	3789.79	3351.91	4045.77	3986.05	3333.25	4071.1	2670.91	4177.2	3540.67	4286.3	3890.77	4463.38	4288.32	3714.16	3383.38	3229.39	3483.87	3669.61	3877.49	3305.84	3740.76	3200.29	3531.72	3766.63	3809.32	3203.61	3584.26	2749.72	3082.01	3453.35	3088.54	2801.18	2500.59	3257.83	3077.14	2994.27	2675.06
	2933.16	3528.49	3456.46	3942.48	2853.2	2852.8	3559.96	3987.38	3910.54	3118.31	3333.1	4068.89	3783.58	3346.58	4039.74	3979.21	3327.89	4064.74	2669.57	4172.17	3534.62	4280.66	3885.89	4455.43	4281.81	3708.96	3377.85	3224.93	3477.88	3663.25	3870.88	3299.59	3734.49	3194.43	3525.91	3759.68	3802.9	3196.76	3577.31	2746.47	3076.47	3447.41	3085.16	2797.65	2498.5	3251.68	3072.8	2992.36	2672.74
	2930.4	3523.78	3453.67	3937.69	2850.96	2850.44	3555.21	3982.81	3903.67	3115.63	3329.55	4063.55	3777.38	3341.26	4033.74	3972.4	3322.56	4058.41	2668.24	4167.14	3528.6	4275.04	3881.01	4447.49	4275.31	3703.76	3372.34	3220.5	3471.9	3656.9	3864.31	3293.37	3728.25	3188.6	3520.13	3752.74	3796.49	3189.94	3570.39	2743.23	3070.96	3441.48	3081.78	2794.14	2496.41	3245.54	3068.48	2990.43	2670.44
	2927.64	3519.08	3450.87	3932.88	2848.72	2848.08	3550.47	3978.24	3896.83	3112.97	3326.01	4058.22	3771.21	3335.95	4027.76	3965.6	3317.24	4052.1	2666.9	4162.11	3522.6	4269.43	3876.14	4439.57	4268.83	3698.57	3366.85	3216.08	3465.94	3650.59	3857.75	3287.18	3722.02	3182.79	3514.37	3745.83	3790.11	3183.16	3563.51	2740.01	3065.48	3435.58	3078.4	2790.65	2494.34	3239.43	3064.16	2988.5	2668.14
	2924.88	3514.39	3448.06	3928.06	2846.47	2845.72	3545.73	3973.67	3890	3110.31	3322.48	4052.89	3765.04	3330.65	4021.8	3958.82	3311.94	4045.81	2665.57	4157.09	3516.63	4263.83	3871.27	4431.66	4262.37	3693.38	3361.38	3211.68	3460	3644.29	3851.22	3281.02	3715.81	3177.01	3508.64	3738.94	3783.74	3176.42	3556.65	2736.8	3060.02	3429.69	3075.02	2787.17	2492.27	3233.34	3059.85	2986.57	2665.86
	2922.13	3509.69	3445.24	3923.22	2844.23	2843.36	3541	3969.09	3883.18	3107.65	3318.95	4047.57	3758.9	3325.36	4015.86	3952.07	3306.67	4039.54	2664.23	4152.08	3510.68	4258.25	3866.41	4423.78	4255.91	3688.2	3355.93	3207.3	3454.07	3638.02	3844.72	3274.89	3709.62	3171.26	3502.93	3732.06	3777.39	3169.72	3549.82	2733.61	3054.59	3423.81	3071.65	2783.71	2490.21	3227.27	3055.55	2984.62	2663.58
	2919.38	3505.01	3442.41	3918.38	2841.99	2841	3536.27	3964.51	3876.39	3105	3315.44	4042.26	3752.77	3320.08	4009.94	3945.33	3301.41	4033.29	2662.89	4147.07	3504.76	4252.68	3861.55	4415.9	4249.47	3683.02	3350.5	3202.94	3448.16	3631.78	3838.24	3268.79	3703.45	3165.54	3497.25	3725.21	3771.06	3163.05	3543.03	2730.43	3049.18	3417.95	3068.28	2780.28	2488.17	3221.22	3051.27	2982.68	2661.32
	2916.64	3500.33	3439.57	3913.52	2839.74	2838.63	3531.55	3959.93	3869.61	3102.36	3311.92	4036.95	3746.65	3314.82	4004.04	3938.61	3296.17	4027.06	2661.56	4142.07	3498.87	4247.13	3856.7	4408.05	4243.05	3677.86	3345.09	3198.6	3442.26	3625.55	3831.78	3262.72	3697.29	3159.85	3491.59	3718.37	3764.74	3156.43	3536.27	2727.27	3043.81	3412.11	3064.91	2776.86	2486.13	3215.19	3046.99	2980.72	2659.06
	2913.9	3495.66	3436.72	3908.65	2837.5	2836.27	3526.83	3955.34	3862.85	3099.72	3308.42	4031.65	3740.56	3309.57	3998.17	3931.91	3290.95	4020.85	2660.22	4137.08	3492.99	4241.59	3851.85	4400.21	4236.64	3672.7	3339.7	3194.27	3436.39	3619.35	3825.35	3256.68	3691.15	3154.18	3485.96	3711.56	3758.45	3149.84	3529.53	2724.12	3038.46	3406.29	3061.54	2773.45	2484.1	3209.19	3042.72	2978.76	2656.82
	2911.17	3490.99	3433.87	3903.77	2835.25	2833.91	3522.11	3950.75	3856.11	3097.08	3304.92	4026.36	3734.47	3304.33	3992.31	3925.24	3285.75	4014.66	2658.88	4132.09	3487.15	4236.06	3847.01	4392.38	4230.24	3667.54	3334.33	3189.96	3430.53	3613.18	3818.94	3250.66	3685.03	3148.54	3480.36	3704.76	3752.18	3143.29	3522.83	2720.98	3033.14	3400.49	3058.18	2770.07	2482.08	3203.2	3038.47	2976.79	2654.58
	2908.45	3486.33	3431	3898.88	2833	2831.54	3517.4	3946.16	3849.39	3094.45	3301.43	4021.08	3728.41	3299.1	3986.48	3918.58	3280.56	4008.49	2657.54	4127.11	3481.32	4230.55	3842.18	4384.58	4223.86	3662.39	3328.98	3185.68	3424.68	3607.03	3812.56	3244.68	3678.93	3142.93	3474.77	3697.98	3745.92	3136.78	3516.16	2717.87	3027.84	3394.7	3054.82	2766.7	2480.07	3197.24	3034.22	2974.82	2652.35
	2905.73	3481.67	3428.12	3893.97	2830.75	2829.18	3512.69	3941.56	3842.68	3091.83	3297.94	4015.8	3722.36	3293.88	3980.66	3911.94	3275.4	4002.34	2656.2	4122.14	3475.53	4225.05	3837.34	4376.79	4217.5	3657.25	3323.65	3181.41	3418.86	3600.9	3806.21	3238.73	3672.85	3137.35	3469.22	3691.22	3739.69	3130.31	3509.52	2714.76	3022.58	3388.93	3051.47	2763.36	2478.07	3191.3	3029.99	2972.84	2650.13
	2903.01	3477.02	3425.23	3889.06	2828.5	2826.81	3507.98	3936.96	3835.99	3089.21	3294.46	4010.53	3716.33	3288.67	3974.87	3905.32	3270.26	3996.21	2654.86	4117.17	3469.76	4219.57	3832.52	4369.02	4211.14	3652.12	3318.34	3177.15	3413.05	3594.8	3799.88	3232.8	3666.79	3131.8	3463.69	3684.49	3733.47	3123.87	3502.91	2711.67	3017.34	3383.18	3048.12	2760.03	2476.07	3185.38	3025.76	2970.85	2647.93
	2900.31	3472.37	3422.34	3884.13	2826.25	2824.45	3503.28	3932.36	3829.33	3086.59	3290.99	4005.26	3710.31	3283.48	3969.1	3898.72	3265.13	3990.1	2653.52	4112.21	3464.01	4214.1	3827.7	4361.27	4204.8	3646.99	3313.05	3172.92	3407.27	3588.73	3793.57	3226.91	3660.74	3126.27	3458.18	3677.77	3727.28	3117.47	3496.34	2708.6	3012.12	3377.44	3044.77	2756.71	2474.09	3179.48	3021.55	2968.86	2645.73
	2897.6	3467.73	3419.43	3879.19	2824	2822.08	3498.59	3927.75	3822.67	3083.98	3287.53	4000.01	3704.31	3278.3	3963.35	3892.15	3260.03	3984.01	2652.18	4107.26	3458.29	4208.64	3822.88	4353.53	4198.48	3641.87	3307.78	3168.71	3401.5	3582.67	3787.29	3221.05	3654.71	3120.77	3452.7	3671.07	3721.1	3111.11	3489.79	2705.54	3006.94	3371.73	3041.42	2753.42	2472.12	3173.61	3017.35	2966.87	2643.54
	2894.9	3463.1	3416.52	3874.24	2821.75	2819.72	3493.9	3923.14	3816.04	3081.38	3284.07	3994.75	3698.33	3273.13	3957.62	3885.59	3254.94	3977.94	2650.84	4102.31	3452.59	4203.2	3818.07	4345.81	4192.17	3636.75	3302.53	3164.51	3395.75	3576.64	3781.03	3215.21	3648.7	3115.3	3447.24	3664.39	3714.94	3104.79	3483.27	2702.5	3001.78	3366.03	3038.08	2750.15	2470.15	3167.76	3013.16	2964.86	2641.36
	2892.21	3458.47	3413.59	3869.28	2819.5	2817.35	3489.21	3918.53	3809.43	3078.78	3280.62	3989.51	3692.36	3267.97	3951.91	3879.05	3249.88	3971.89	2649.5	4097.37	3446.92	4197.77	3813.27	4338.11	4185.87	3631.65	3297.3	3160.33	3390.02	3570.64	3774.8	3209.41	3642.71	3109.86	3441.81	3657.74	3708.8	3098.51	3476.79	2699.47	2996.65	3360.35	3034.74	2746.89	2468.2	3161.93	3008.98	2962.86	2639.19
	2889.52	3453.85	3410.66	3864.31	2817.24	2814.98	3484.53	3913.91	3802.83	3076.18	3277.17	3984.27	3686.41	3262.83	3946.22	3872.54	3244.83	3965.86	2648.16	4092.44	3441.28	4192.36	3808.47	4330.43	4179.59	3626.55	3292.09	3156.17	3384.3	3564.66	3768.6	3203.63	3636.74	3104.44	3436.41	3651.1	3702.69	3092.26	3470.34	2696.45	2991.55	3354.68	3031.41	2743.65	2466.25	3156.12	3004.81	2960.84	2637.03
	2886.84	3449.23	3407.71	3859.33	2814.99	2812.62	3479.85	3909.29	3796.25	3073.59	3273.74	3979.04	3680.48	3257.69	3940.55	3866.04	3239.8	3959.85	2646.82	4087.52	3435.66	4186.96	3803.68	4322.77	4173.33	3621.46	3286.91	3152.03	3378.61	3558.71	3762.41	3197.88	3630.79	3099.05	3431.03	3644.48	3696.59	3086.05	3463.92	2693.45	2986.47	3349.04	3028.08	2740.43	2464.31	3150.33	3000.65	2958.82	2634.88
	2884.16	3444.62	3404.76	3854.34	2812.73	2810.25	3475.18	3904.67	3789.69	3071.01	3270.31	3973.82	3674.56	3252.58	3934.9	3859.56	3234.79	3953.87	2645.48	4082.6	3430.06	4181.57	3798.89	4315.13	4167.08	3616.38	3281.74	3147.91	3372.94	3552.78	3756.26	3192.17	3624.85	3093.69	3425.67	3637.89	3690.51	3079.88	3457.53	2690.47	2981.42	3343.41	3024.76	2737.23	2462.39	3144.57	2996.5	2956.8	2632.74
	2881.49	3440.01	3401.8	3849.34	2810.48	2807.88	3470.51	3900.04	3783.15	3068.43	3266.89	3968.6	3668.66	3247.47	3929.28	3853.11	3229.8	3947.9	2644.14	4077.69	3424.49	4176.2	3794.11	4307.5	4160.84	3611.3	3276.59	3143.81	3367.29	3546.87	3750.13	3186.48	3618.94	3088.36	3420.34	3631.31	3684.46	3073.74	3451.17	2687.5	2976.4	3337.8	3021.44	2734.04	2460.47	3138.83	2992.36	2954.77	2630.61
	2878.82	3435.41	3398.83	3844.33	2808.22	2805.52	3465.85	3895.41	3776.63	3065.85	3263.47	3963.39	3662.78	3242.38	3923.67	3846.67	3224.84	3941.95	2642.8	4072.78	3418.95	4170.85	3789.34	4299.9	4154.62	3606.24	3271.46	3139.72	3361.65	3540.99	3744.02	3180.82	3613.04	3083.05	3415.03	3624.76	3678.42	3067.65	3444.84	2684.55	2971.4	3332.21	3018.12	2730.87	2458.56	3133.11	2988.24	2952.73	2628.49
	2876.16	3430.82	3395.85	3839.31	2805.96	2803.15	3461.19	3890.78	3770.13	3063.28	3260.07	3958.19	3656.92	3237.3	3918.09	3840.26	3219.89	3936.02	2641.46	4067.88	3413.43	4165.5	3784.57	4292.31	4148.41	3601.18	3266.36	3135.65	3356.04	3535.13	3737.94	3175.2	3607.17	3077.77	3409.75	3618.23	3672.4	3061.59	3438.54	2681.61	2966.44	3326.64	3014.81	2727.72	2456.66	3127.42	2984.13	2950.69	2626.38
	2873.5	3426.23	3392.85	3834.28	2803.7	2800.78	3456.54	3886.14	3763.64	3060.71	3256.67	3952.99	3651.07	3232.23	3912.52	3833.86	3214.95	3930.11	2640.12	4062.99	3407.93	4160.17	3779.81	4284.75	4142.21	3596.13	3261.27	3131.6	3350.45	3529.3	3731.88	3169.6	3601.31	3072.52	3404.5	3611.72	3666.41	3055.57	3432.28	2678.69	2961.5	3321.09	3011.5	2724.59	2454.77	3121.75	2980.03	2948.65	2624.28
	2870.85	3421.65	3389.85	3829.24	2801.44	2798.42	3451.89	3881.5	3757.18	3058.15	3253.28	3947.8	3645.25	3227.18	3906.98	3827.49	3210.04	3924.22	2638.78	4058.11	3402.47	4154.86	3775.06	4277.2	4136.03	3591.09	3256.21	3127.57	3344.88	3523.5	3725.85	3164.03	3595.47	3067.3	3399.27	3605.22	3660.43	3049.58	3426.04	2675.78	2956.58	3315.56	3008.2	2721.48	2452.89	3116.1	2975.94	2946.59	2622.19
	2868.2	3417.08	3386.85	3824.19	2799.18	2796.05	3447.25	3876.86	3750.73	3055.59	3249.89	3942.62	3639.43	3222.14	3901.46	3821.14	3205.15	3918.36	2637.44	4053.24	3397.02	4149.56	3770.31	4269.67	4129.87	3586.05	3251.17	3123.56	3339.33	3517.72	3719.85	3158.49	3589.65	3062.1	3394.06	3598.75	3654.48	3043.63	3419.84	2672.88	2951.7	3310.04	3004.9	2718.39	2451.01	3110.48	2971.86	2944.54	2620.11
	2865.56	3412.51	3383.83	3819.13	2796.92	2793.69	3442.61	3872.21	3744.3	3053.03	3246.52	3937.44	3633.64	3217.11	3895.95	3814.8	3200.28	3912.51	2636.1	4048.37	3391.61	4144.28	3765.57	4262.17	4123.72	3581.03	3246.14	3119.57	3333.81	3511.96	3713.87	3152.98	3583.85	3056.93	3388.88	3592.31	3648.55	3037.72	3413.67	2670.01	2946.84	3304.54	3001.61	2715.31	2449.15	3104.88	2967.79	2942.48	2618.04
	2862.92	3407.95	3380.8	3814.06	2794.65	2791.32	3437.98	3867.56	3737.89	3050.48	3243.15	3932.27	3627.87	3212.1	3890.47	3808.49	3195.43	3906.68	2634.76	4043.51	3386.22	4139.01	3760.83	4254.68	4117.59	3576.01	3241.14	3115.59	3328.3	3506.23	3707.91	3147.5	3578.07	3051.79	3383.73	3585.88	3642.64	3031.85	3407.53	2667.14	2942	3299.06	2998.32	2712.25	2447.3	3099.3	2963.74	2940.41	2615.98
	2860.29	3403.39	3377.76	3808.98	2792.39	2788.95	3433.36	3862.91	3731.5	3047.93	3239.79	3927.11	3622.11	3207.1	3885.01	3802.2	3190.59	3900.87	2633.42	4038.66	3380.85	4133.75	3756.1	4247.21	4111.47	3571.01	3236.16	3111.64	3322.82	3500.52	3701.98	3142.05	3572.31	3046.67	3378.6	3579.47	3636.74	3026.01	3401.42	2664.29	2937.2	3293.61	2995.03	2709.21	2445.45	3093.75	2959.7	2938.34	2613.93
	2857.67	3398.84	3374.71	3803.9	2790.12	2786.59	3428.73	3858.26	3725.13	3045.39	3236.43	3921.95	3616.37	3202.12	3879.57	3795.93	3185.78	3895.08	2632.08	4033.81	3375.51	4128.51	3751.38	4239.77	4105.36	3566.01	3231.2	3107.7	3317.35	3494.84	3696.07	3136.63	3566.57	3041.59	3373.49	3573.09	3630.87	3020.21	3395.34	2661.46	2932.42	3288.17	2991.76	2706.19	2443.61	3088.22	2955.67	2936.26	2611.89
	2855.05	3394.3	3371.66	3798.8	2787.86	2784.22	3424.12	3853.6	3718.77	3042.85	3233.09	3916.8	3610.65	3197.15	3874.15	3789.68	3180.98	3889.32	2630.74	4028.98	3370.19	4123.28	3746.67	4232.34	4099.27	3561.02	3226.26	3103.78	3311.91	3489.18	3690.19	3131.24	3560.85	3036.52	3368.41	3566.72	3625.03	3014.45	3389.3	2658.65	2927.67	3282.74	2988.48	2703.18	2441.79	3082.71	2951.65	2934.18	2609.86
	2852.43	3389.76	3368.59	3793.7	2785.59	2781.86	3419.51	3848.93	3712.44	3040.32	3229.75	3911.66	3604.94	3192.19	3868.75	3783.45	3176.21	3883.57	2629.4	4024.15	3364.91	4118.07	3741.96	4224.94	4093.19	3556.04	3221.35	3099.88	3306.5	3483.55	3684.34	3125.88	3555.15	3031.49	3363.36	3560.38	3619.2	3008.73	3383.28	2655.84	2922.95	3277.34	2985.22	2700.2	2439.97	3077.23	2947.64	2932.09	2607.84
	2849.82	3385.23	3365.52	3788.59	2783.32	2779.49	3414.9	3844.27	3706.12	3037.79	3226.42	3906.52	3599.26	3187.25	3863.37	3777.24	3171.45	3877.84	2628.06	4019.33	3359.64	4112.87	3737.26	4217.56	4087.13	3551.07	3216.45	3096	3301.1	3477.95	3678.51	3120.54	3549.47	3026.48	3358.33	3554.06	3613.39	3003.04	3377.3	2653.06	2918.25	3271.96	2981.95	2697.23	2438.16	3071.77	2943.65	2930	2605.83
	2847.22	3380.71	3362.43	3783.47	2781.05	2777.13	3410.3	3839.6	3699.83	3035.26	3223.1	3901.39	3593.59	3182.33	3858.01	3771.06	3166.72	3872.13	2626.73	4014.51	3354.4	4107.69	3732.56	4210.19	4081.09	3546.11	3211.57	3092.13	3295.73	3472.37	3672.7	3115.24	3543.81	3021.5	3353.32	3547.77	3607.61	2997.39	3371.35	2650.29	2913.58	3266.59	2978.7	2694.28	2436.36	3066.33	2939.67	2927.91	2603.83
	2844.62	3376.19	3359.34	3778.35	2778.78	2774.77	3405.71	3834.93	3693.55	3032.74	3219.79	3896.27	3587.94	3177.41	3852.67	3764.89	3162	3866.44	2625.39	4009.71	3349.19	4102.52	3727.87	4202.85	4075.06	3541.16	3206.72	3088.28	3290.38	3466.81	3666.92	3109.97	3538.17	3016.55	3348.34	3541.49	3601.85	2991.77	3365.43	2647.53	2908.94	3261.25	2975.45	2691.34	2434.57	3060.92	2935.7	2925.81	2601.84
	2842.02	3371.68	3356.24	3773.21	2776.51	2772.4	3401.12	3830.26	3687.29	3030.22	3216.48	3891.15	3582.31	3172.52	3847.35	3758.74	3157.3	3860.78	2624.05	4004.91	3344	4097.36	3723.19	4195.53	4069.04	3536.22	3201.89	3084.46	3285.06	3461.28	3661.17	3104.72	3532.54	3011.62	3343.39	3535.24	3596.1	2986.2	3359.54	2644.79	2904.32	3255.92	2972.2	2688.43	2432.79	3055.54	2931.74	2923.7	2599.86
	2839.44	3367.18	3353.13	3768.07	2774.24	2770.04	3396.54	3825.58	3681.05	3027.7	3213.18	3886.04	3576.7	3167.63	3842.05	3752.62	3152.63	3855.13	2622.72	4000.12	3338.84	4092.22	3718.52	4188.24	4063.04	3531.29	3197.08	3080.65	3279.75	3455.78	3655.44	3099.51	3526.94	3006.72	3338.46	3529	3590.39	2980.66	3353.68	2642.06	2899.73	3250.62	2968.96	2685.53	2431.02	3050.18	2927.8	2921.59	2597.89
	2836.85	3362.68	3350.01	3762.92	2771.97	2767.68	3391.97	3820.9	3674.83	3025.19	3209.89	3880.94	3571.11	3162.76	3836.77	3746.52	3147.97	3849.5	2621.38	3995.34	3333.71	4087.1	3713.85	4180.96	4057.05	3526.37	3192.29	3076.86	3274.48	3450.3	3649.74	3094.32	3521.36	3001.84	3333.55	3522.79	3584.69	2975.15	3347.86	2639.35	2895.17	3245.33	2965.73	2682.65	2429.26	3044.84	2923.87	2919.48	2595.93
	2834.27	3358.19	3346.88	3757.76	2769.69	2765.32	3387.4	3816.21	3668.63	3022.68	3206.61	3875.84	3565.53	3157.91	3831.51	3740.43	3143.33	3843.89	2620.04	3990.57	3328.6	4081.98	3709.19	4173.71	4051.08	3521.46	3187.52	3073.08	3269.22	3444.85	3644.06	3089.17	3515.8	2996.99	3328.67	3516.61	3579.01	2969.68	3342.06	2636.66	2890.63	3240.06	2962.5	2679.79	2427.5	3039.52	2919.95	2917.36	2593.98
	2831.7	3353.7	3343.74	3752.6	2767.42	2762.96	3382.83	3811.53	3662.45	3020.18	3203.34	3870.75	3559.98	3153.07	3826.27	3734.37	3138.71	3838.3	2618.71	3985.8	3323.51	4076.89	3704.54	4166.48	4045.12	3516.56	3182.77	3069.33	3263.99	3439.42	3638.41	3084.04	3510.26	2992.17	3323.82	3510.44	3573.36	2964.25	3336.3	2633.98	2886.13	3234.82	2959.28	2676.95	2425.76	3034.23	2916.04	2915.24	2592.04
	2829.13	3349.23	3340.59	3747.42	2765.14	2760.6	3378.27	3806.84	3656.29	3017.68	3200.07	3865.67	3554.44	3148.25	3821.06	3728.33	3134.11	3832.73	2617.37	3981.05	3318.45	4071.81	3699.9	4159.27	4039.18	3511.67	3178.04	3065.59	3258.78	3434.02	3632.78	3078.94	3504.74	2987.38	3318.99	3504.3	3567.73	2958.86	3330.57	2631.31	2881.64	3229.59	2956.07	2674.13	2424.03	3028.97	2912.15	2913.11	2590.11
	2826.57	3344.75	3337.44	3742.25	2762.87	2758.24	3373.72	3802.15	3650.15	3015.18	3196.82	3860.59	3548.92	3143.44	3815.86	3722.31	3129.53	3827.18	2616.04	3976.3	3313.42	4066.74	3695.26	4152.08	4033.26	3506.78	3173.34	3061.88	3253.6	3428.64	3627.17	3073.87	3499.24	2982.61	3314.18	3498.18	3562.12	2953.5	3324.87	2628.66	2877.19	3224.38	2952.86	2671.32	2422.3	3023.73	2908.27	2910.98	2588.19
	2824.01	3340.29	3334.27	3737.06	2760.59	2755.88	3369.17	3797.45	3644.02	3012.69	3193.57	3855.52	3543.42	3138.64	3810.68	3716.31	3124.97	3821.65	2614.71	3971.56	3308.41	4061.69	3690.64	4144.91	4027.34	3501.91	3168.66	3058.18	3248.44	3423.29	3621.59	3068.83	3493.76	2977.86	3309.4	3492.08	3556.53	2948.17	3319.2	2626.03	2872.76	3219.19	2949.66	2668.53	2420.58	3018.51	2904.4	2908.84	2586.28
	2821.46	3335.83	3331.1	3731.87	2758.31	2753.52	3364.64	3792.75	3637.92	3010.2	3190.33	3850.46	3537.93	3133.87	3805.52	3710.33	3120.43	3816.14	2613.37	3966.83	3303.43	4056.65	3686.01	4137.77	4021.45	3497.05	3163.99	3054.5	3243.3	3417.96	3616.04	3063.82	3488.3	2973.15	3304.64	3486	3550.96	2942.88	3313.56	2623.41	2868.36	3214.02	2946.46	2665.76	2418.87	3013.32	2900.55	2906.7	2584.38
	2818.91	3331.38	3327.92	3726.68	2756.04	2751.16	3360.1	3788.06	3631.83	3007.71	3187.09	3845.4	3532.47	3129.1	3800.39	3704.37	3115.9	3810.65	2612.04	3962.11	3298.47	4051.62	3681.4	4130.65	4015.57	3492.2	3159.35	3050.83	3238.19	3412.66	3610.51	3058.84	3482.86	2968.45	3299.91	3479.95	3545.42	2937.63	3307.95	2620.81	2863.98	3208.87	2943.27	2663	2417.17	3008.15	2896.71	2904.56	2582.5
	2816.37	3326.94	3324.72	3721.48	2753.76	2748.81	3355.58	3783.35	3625.77	3005.23	3183.87	3840.35	3527.03	3124.35	3795.27	3698.44	3111.4	3805.18	2610.71	3957.39	3293.53	4046.62	3676.8	4123.55	4009.7	3487.37	3154.73	3047.19	3233.1	3407.38	3605.01	3053.88	3477.44	2963.79	3295.2	3473.92	3539.89	2932.41	3302.37	2618.22	2859.63	3203.74	2940.09	2660.26	2415.48	3003	2892.88	2902.41	2580.62
	2813.83	3322.5	3321.53	3716.27	2751.48	2746.45	3351.06	3778.65	3619.72	3002.75	3180.65	3835.3	3521.6	3119.62	3790.17	3692.52	3106.92	3799.73	2609.38	3952.69	3288.62	4041.62	3672.2	4116.48	4003.85	3482.54	3150.13	3043.56	3228.04	3402.13	3599.53	3048.95	3472.04	2959.15	3290.52	3467.91	3534.39	2927.23	3296.82	2615.64	2855.31	3198.63	2936.92	2657.54	2413.8	2997.88	2889.06	2900.26	2578.75
	2811.3	3318.07	3318.32	3711.06	2749.2	2744.1	3346.54	3773.94	3613.69	3000.28	3177.44	3830.27	3516.19	3114.9	3785.09	3686.62	3102.45	3794.3	2608.05	3947.99	3283.74	4036.64	3667.61	4109.43	3998.01	3477.72	3145.55	3039.95	3222.99	3396.9	3594.07	3044.06	3466.67	2954.53	3285.86	3461.92	3528.91	2922.08	3291.31	2613.08	2851.01	3193.54	2933.75	2654.84	2412.13	2992.78	2885.26	2898.11	2576.89
	2808.77	3313.64	3315.1	3705.84	2746.92	2741.75	3342.03	3769.24	3607.69	2997.81	3174.24	3825.24	3510.8	3110.2	3780.04	3680.75	3098	3788.89	2606.72	3943.3	3278.88	4031.68	3663.03	4102.4	3992.19	3472.91	3140.99	3036.36	3217.98	3391.7	3588.64	3039.19	3461.31	2949.94	3281.22	3455.96	3523.45	2916.96	3285.82	2610.54	2846.74	3188.46	2930.58	2652.15	2410.47	2987.71	2881.47	2895.95	2575.04
	2806.25	3309.23	3311.88	3700.62	2744.64	2739.4	3337.53	3764.53	3601.7	2995.34	3171.05	3820.21	3505.43	3105.51	3775	3674.89	3093.58	3783.5	2605.39	3938.63	3274.05	4026.73	3658.46	4095.39	3986.38	3468.12	3136.45	3032.79	3212.98	3386.52	3583.23	3034.34	3455.97	2945.38	3276.61	3450.02	3518.02	2911.88	3280.36	2608.01	2842.5	3183.41	2927.43	2649.48	2408.81	2982.66	2877.69	2893.78	2573.2
	2803.73	3304.82	3308.65	3695.4	2742.36	2737.05	3333.04	3759.81	3595.73	2992.88	3167.87	3815.19	3500.07	3100.84	3769.98	3669.05	3089.17	3778.13	2604.06	3933.96	3269.24	4021.79	3653.9	4088.41	3980.59	3463.33	3131.94	3029.24	3208.02	3381.37	3577.85	3029.53	3450.65	2940.84	3272.02	3444.1	3512.6	2906.84	3274.93	2605.5	2838.28	3178.38	2924.28	2646.83	2407.17	2977.63	2873.93	2891.62	2571.38
	2801.22	3300.41	3305.41	3690.17	2740.08	2734.7	3328.56	3755.1	3589.78	2990.42	3164.69	3810.18	3494.74	3096.18	3764.98	3663.24	3084.78	3772.77	2602.74	3929.3	3264.45	4016.87	3649.34	4081.45	3974.81	3458.56	3127.44	3025.7	3203.07	3376.24	3572.49	3024.74	3445.36	2936.32	3267.46	3438.2	3507.21	2901.83	3269.53	2603	2834.09	3173.36	2921.14	2644.19	2405.53	2972.63	2870.18	2889.45	2569.56
	2798.72	3296.02	3302.16	3684.94	2737.8	2732.35	3324.08	3750.38	3583.84	2987.96	3161.52	3805.18	3489.42	3091.54	3760	3657.44	3080.41	3767.44	2601.41	3924.64	3259.69	4011.96	3644.8	4074.51	3969.05	3453.79	3122.96	3022.18	3198.15	3371.14	3567.16	3019.99	3440.08	2931.83	3262.92	3432.33	3501.84	2896.85	3264.17	2600.51	2829.92	3168.37	2918	2641.57	2403.9	2967.65	2866.44	2887.28	2567.75
	2796.22	3291.63	3298.91	3679.7	2735.51	2730.01	3319.6	3745.67	3577.93	2985.5	3158.36	3800.18	3484.12	3086.91	3755.04	3651.67	3076.06	3762.13	2600.08	3920	3254.95	4007.07	3640.26	4067.6	3963.3	3449.04	3118.51	3018.68	3193.25	3366.06	3561.85	3015.26	3434.82	2927.36	3258.41	3426.48	3496.49	2891.91	3258.83	2598.04	2825.78	3163.39	2914.88	2638.97	2402.29	2962.7	2862.72	2885.1	2565.95
	2793.72	3287.24	3295.64	3674.46	2733.23	2727.67	3315.14	3740.95	3572.04	2983.06	3155.21	3795.19	3478.84	3082.3	3750.11	3645.91	3071.72	3756.83	2598.76	3915.37	3250.24	4002.19	3635.73	4060.71	3957.57	3444.3	3114.08	3015.2	3188.38	3361.01	3556.57	3010.55	3429.59	2922.92	3253.91	3420.65	3491.16	2887	3253.52	2595.58	2821.67	3158.44	2911.76	2636.38	2400.68	2957.77	2859.01	2882.92	2564.17
	2791.23	3282.87	3292.37	3669.22	2730.95	2725.32	3310.68	3736.23	3566.16	2980.61	3152.07	3790.2	3473.58	3077.71	3745.19	3640.18	3067.41	3751.56	2597.43	3910.74	3245.55	3997.33	3631.21	4053.85	3951.85	3439.57	3109.66	3011.74	3183.53	3355.98	3551.3	3005.88	3424.37	2918.5	3249.45	3414.84	3485.85	2882.12	3248.24	2593.14	2817.58	3153.5	2908.64	2633.81	2399.07	2952.86	2855.31	2880.74	2562.39
	2788.75	3278.5	3289.1	3663.97	2728.67	2722.98	3306.23	3731.51	3560.31	2978.17	3148.94	3785.23	3468.34	3073.13	3740.29	3634.46	3063.11	3746.3	2596.11	3906.13	3240.89	3992.48	3626.7	4047.01	3946.15	3434.85	3105.27	3008.29	3178.71	3350.98	3546.07	3001.23	3419.18	2914.11	3245	3409.06	3480.57	2877.28	3242.99	2590.72	2813.51	3148.59	2905.54	2631.26	2397.48	2947.98	2851.63	2878.56	2560.62
	2786.27	3274.14	3285.81	3658.72	2726.39	2720.64	3301.79	3726.79	3554.47	2975.73	3145.81	3780.25	3463.12	3068.57	3735.4	3628.77	3058.83	3741.07	2594.79	3901.52	3236.25	3987.65	3622.2	4040.19	3940.46	3430.15	3100.9	3004.87	3173.91	3346	3540.85	2996.61	3414.01	2909.74	3240.58	3403.3	3475.31	2872.47	3237.76	2588.3	2809.47	3143.69	2902.44	2628.72	2395.9	2943.12	2847.96	2876.37	2558.86
	2783.79	3269.78	3282.52	3653.47	2724.11	2718.31	3297.35	3722.06	3548.66	2973.29	3142.69	3775.29	3457.91	3064.02	3730.54	3623.1	3054.57	3735.85	2593.47	3896.93	3231.63	3982.83	3617.71	4033.4	3934.79	3425.45	3096.54	3001.46	3169.13	3341.04	3535.67	2992.01	3408.85	2905.4	3236.18	3397.56	3470.06	2867.69	3232.57	2585.91	2805.46	3138.81	2899.35	2626.2	2394.32	2938.28	2844.3	2874.18	2557.12
	2781.32	3265.44	3279.22	3648.22	2721.83	2715.97	3292.92	3717.34	3542.86	2970.86	3139.58	3770.33	3452.72	3059.49	3725.7	3617.44	3050.33	3730.65	2592.15	3892.34	3227.04	3978.02	3613.23	4026.63	3929.13	3420.77	3092.21	2998.06	3164.38	3336.11	3530.5	2987.45	3403.72	2901.08	3231.81	3391.85	3464.84	2862.95	3227.41	2583.52	2801.47	3133.95	2896.26	2623.69	2392.76	2933.47	2840.66	2871.98	2555.38
	2778.86	3261.1	3275.91	3642.97	2719.54	2713.64	3288.5	3712.61	3537.08	2968.43	3136.48	3765.38	3447.55	3054.97	3720.88	3611.81	3046.11	3725.47	2590.83	3887.76	3222.47	3973.24	3608.75	4019.88	3923.49	3416.1	3087.9	2994.69	3159.65	3331.21	3525.36	2982.91	3398.61	2896.78	3227.46	3386.16	3459.65	2858.24	3222.27	2581.16	2797.51	3129.11	2893.19	2621.2	2391.2	2928.68	2837.03	2869.79	2553.65
	2776.4	3256.76	3272.6	3637.71	2717.26	2711.31	3284.09	3707.88	3531.32	2966.01	3133.39	3760.43	3442.4	3050.47	3716.08	3606.19	3041.91	3720.31	2589.51	3883.19	3217.93	3968.46	3604.29	4013.16	3917.86	3411.44	3083.61	2991.33	3154.95	3326.32	3520.24	2978.39	3393.52	2892.51	3223.13	3380.49	3454.47	2853.56	3217.17	2578.8	2793.57	3124.3	2890.12	2618.73	2389.65	2923.91	2833.42	2867.59	2551.93
	2773.95	3252.44	3269.27	3632.45	2714.98	2708.98	3279.68	3703.16	3525.58	2963.58	3130.3	3755.49	3437.27	3045.98	3711.29	3600.6	3037.72	3715.17	2588.19	3878.63	3213.41	3963.7	3599.83	4006.47	3912.25	3406.79	3079.34	2987.99	3150.27	3321.47	3515.15	2973.91	3388.44	2888.26	3218.82	3374.84	3449.31	2848.91	3212.09	2576.46	2789.66	3119.5	2887.06	2616.27	2388.11	2919.17	2829.82	2865.39	2550.23
	2771.5	3248.12	3265.95	3627.19	2712.7	2706.65	3275.29	3698.43	3519.86	2961.17	3127.22	3750.56	3432.16	3041.51	3706.53	3595.02	3033.56	3710.05	2586.87	3874.09	3208.91	3958.96	3595.39	3999.8	3906.65	3402.15	3075.09	2984.67	3145.62	3316.64	3510.08	2969.45	3383.39	2884.03	3214.54	3369.22	3444.18	2844.3	3207.04	2574.14	2785.77	3114.72	2884	2613.83	2386.58	2914.45	2826.23	2863.18	2548.53
	2769.06	3243.81	3262.61	3621.93	2710.42	2704.33	3270.9	3693.7	3514.16	2958.75	3124.15	3745.63	3427.06	3037.06	3701.79	3589.47	3029.41	3704.95	2585.55	3869.55	3204.44	3954.22	3590.95	3993.15	3901.07	3397.53	3070.86	2981.37	3140.99	3311.83	3505.03	2965.01	3378.36	2879.83	3210.28	3363.62	3439.07	2839.72	3202.02	2571.82	2781.91	3109.96	2880.96	2611.4	2385.05	2909.76	2822.65	2860.98	2546.84
	2766.62	3239.5	3259.27	3616.67	2708.14	2702	3266.51	3688.97	3508.47	2956.34	3121.09	3740.72	3421.98	3032.62	3697.06	3583.93	3025.28	3699.87	2584.24	3865.02	3199.99	3949.51	3586.53	3986.53	3895.5	3392.92	3066.65	2978.08	3136.38	3307.04	3500.01	2960.61	3373.36	2875.65	3206.05	3358.04	3433.98	2835.17	3197.03	2569.53	2778.07	3105.22	2877.92	2608.99	2383.54	2905.09	2819.09	2858.77	2545.17
	2764.19	3235.21	3255.92	3611.41	2705.86	2699.68	3262.14	3684.24	3502.81	2953.93	3118.04	3735.8	3416.92	3028.2	3692.35	3578.41	3021.16	3694.81	2582.92	3860.5	3195.56	3944.81	3582.11	3979.93	3889.95	3388.32	3062.46	2974.82	3131.8	3302.28	3495.01	2956.23	3368.37	2871.5	3201.83	3352.49	3428.91	2830.65	3192.06	2567.25	2774.26	3100.5	2874.89	2606.6	2382.03	2900.44	2815.55	2856.56	2543.5
	2761.76	3230.92	3252.56	3606.15	2703.58	2697.36	3257.78	3679.51	3497.16	2951.53	3115	3730.9	3411.88	3023.8	3687.67	3572.92	3017.07	3689.76	2581.61	3855.99	3191.16	3940.12	3577.71	3973.36	3884.41	3383.73	3058.29	2971.57	3127.24	3297.55	3490.03	2951.87	3363.4	2867.36	3197.64	3346.96	3423.86	2826.16	3187.13	2564.98	2770.48	3095.79	2871.87	2604.22	2380.53	2895.81	2812.02	2854.34	2541.84
	2759.34	3226.63	3249.2	3600.88	2701.31	2695.05	3253.42	3674.78	3491.54	2949.13	3111.96	3726	3406.86	3019.41	3683	3567.44	3012.99	3684.74	2580.3	3851.49	3186.78	3935.45	3573.31	3966.81	3878.89	3379.16	3054.14	2968.34	3122.71	3292.84	3485.08	2947.55	3358.45	2863.25	3193.48	3341.45	3418.84	2821.71	3182.22	2562.72	2766.71	3091.11	2868.85	2601.86	2379.05	2891.21	2808.5	2852.13	2540.2
	2756.92	3222.36	3245.83	3595.62	2699.03	2692.73	3249.07	3670.05	3485.93	2946.73	3108.93	3721.1	3401.86	3015.03	3678.35	3561.98	3008.94	3679.73	2578.99	3847	3182.43	3930.79	3568.92	3960.29	3873.38	3374.59	3050.01	2965.12	3118.2	3288.15	3480.15	2943.25	3353.53	2859.17	3189.33	3335.96	3413.83	2817.29	3177.34	2560.48	2762.98	3086.45	2865.85	2599.51	2377.56	2886.63	2804.99	2849.91	2538.56
	2754.51	3218.09	3242.46	3590.36	2696.75	2690.42	3244.73	3665.32	3480.34	2944.33	3105.91	3716.22	3396.87	3010.68	3673.72	3556.54	3004.9	3674.75	2577.68	3842.52	3178.1	3926.15	3564.55	3953.79	3867.88	3370.04	3045.9	2961.92	3113.72	3283.49	3475.24	2938.97	3348.62	2855.1	3185.21	3330.5	3408.85	2812.89	3172.49	2558.26	2759.26	3081.81	2862.85	2597.17	2376.09	2882.08	2801.5	2847.69	2536.93
	2752.1	3213.83	3239.08	3585.1	2694.47	2688.11	3240.39	3660.58	3474.77	2941.94	3102.9	3711.34	3391.9	3006.34	3669.11	3551.12	3000.87	3669.78	2576.37	3838.05	3173.79	3921.52	3560.18	3947.32	3862.41	3365.5	3041.81	2958.74	3109.26	3278.85	3470.36	2934.72	3343.73	2851.06	3181.11	3325.06	3403.89	2808.53	3167.66	2556.04	2755.58	3077.18	2859.86	2594.86	2374.63	2877.55	2798.03	2845.47	2535.32
	2749.7	3209.58	3235.69	3579.84	2692.2	2685.81	3236.07	3655.85	3469.22	2939.56	3099.9	3706.46	3386.95	3002.01	3664.52	3545.73	2996.87	3664.83	2575.06	3833.59	3169.5	3916.91	3555.83	3940.87	3856.94	3360.98	3037.74	2955.58	3104.83	3274.23	3465.5	2930.5	3338.87	2847.04	3177.04	3319.65	3398.95	2804.2	3162.87	2553.85	2751.91	3072.58	2856.88	2592.55	2373.17	2873.04	2794.57	2843.24	2533.71
	2747.31	3205.33	3232.3	3574.58	2689.92	2683.5	3231.75	3651.12	3463.69	2937.17	3096.9	3701.6	3382.02	2997.7	3659.95	3540.35	2992.88	3659.9	2573.75	3829.14	3165.24	3912.31	3551.48	3934.45	3851.49	3356.46	3033.69	2952.44	3100.42	3269.64	3460.66	2926.3	3334.03	2843.05	3172.98	3314.25	3394.03	2799.9	3158.1	2551.66	2748.27	3068	2853.91	2590.27	2371.73	2868.56	2791.12	2841.02	2532.11
	2744.92	3201.09	3228.9	3569.32	2687.65	2681.2	3227.45	3646.39	3458.18	2934.79	3093.92	3696.73	3377.11	2993.41	3655.39	3534.98	2988.92	3654.99	2572.45	3824.7	3161	3907.72	3547.15	3928.05	3846.06	3351.96	3029.66	2949.31	3096.04	3265.07	3455.85	2922.13	3329.2	2839.08	3168.95	3308.88	3389.14	2795.63	3153.35	2549.49	2744.66	3063.43	2850.94	2587.99	2370.29	2864.1	2787.68	2838.79	2530.53
	2742.53	3196.86	3225.49	3564.06	2685.37	2678.9	3223.15	3641.66	3452.69	2932.41	3090.94	3691.88	3372.22	2989.14	3650.86	3529.64	2984.97	3650.1	2571.14	3820.27	3156.78	3903.16	3542.82	3921.68	3840.64	3347.48	3025.65	2946.2	3091.68	3260.53	3451.06	2917.98	3324.4	2835.12	3164.94	3303.54	3384.26	2791.4	3148.64	2547.34	2741.07	3058.89	2847.99	2585.74	2368.86	2859.66	2784.26	2836.56	2528.95
	2740.15	3192.63	3222.08	3558.8	2683.1	2676.6	3218.86	3636.93	3447.22	2930.04	3087.97	3687.03	3367.34	2984.88	3646.34	3524.32	2981.03	3645.23	2569.84	3815.85	3152.58	3898.6	3538.51	3915.34	3835.24	3343	3021.65	2943.11	3087.35	3256.01	3446.29	2913.86	3319.62	2831.2	3160.96	3298.21	3379.41	2787.19	3143.95	2545.19	2737.5	3054.36	2845.04	2583.49	2367.44	2855.24	2780.86	2834.33	2527.38
	2737.78	3188.42	3218.66	3553.55	2680.83	2674.31	3214.58	3632.2	3441.76	2927.67	3085.01	3682.19	3362.48	2980.63	3641.85	3519.02	2977.12	3640.37	2568.54	3811.44	3148.41	3894.06	3534.21	3909.02	3829.85	3338.54	3017.68	2940.04	3083.04	3251.52	3441.54	2909.77	3314.86	2827.29	3156.99	3292.91	3374.57	2783.01	3139.29	2543.07	2733.96	3049.86	2842.1	2581.26	2366.02	2850.85	2777.47	2832.1	2525.83
	2735.41	3184.21	3215.24	3548.3	2678.56	2672.02	3210.3	3627.47	3436.32	2925.3	3082.06	3677.36	3357.64	2976.41	3637.37	3513.73	2973.22	3635.54	2567.24	3807.05	3144.26	3889.54	3529.91	3902.72	3824.47	3334.09	3013.73	2936.98	3078.75	3247.04	3436.82	2905.7	3310.12	2823.4	3153.05	3287.64	3369.76	2778.86	3134.66	2540.95	2730.44	3045.37	2839.17	2579.05	2364.62	2846.48	2774.09	2829.86	2524.28
	2733.04	3180.01	3211.81	3543.05	2676.29	2669.73	3206.04	3622.74	3430.91	2922.94	3079.11	3672.53	3352.82	2972.2	3632.91	3508.47	2969.34	3630.72	2565.94	3802.66	3140.14	3885.03	3525.63	3896.46	3819.12	3329.65	3009.8	2933.95	3074.49	3242.6	3432.12	2901.65	3305.4	2819.54	3149.13	3282.38	3364.97	2774.75	3130.05	2538.85	2726.95	3040.9	2836.25	2576.85	2363.22	2842.14	2770.73	2827.63	2522.74
	2730.69	3175.81	3208.37	3537.8	2674.02	2667.45	3201.79	3618.01	3425.51	2920.58	3076.17	3667.71	3348.02	2968	3628.47	3503.22	2965.48	3625.92	2564.64	3798.28	3136.04	3880.53	3521.36	3890.22	3813.77	3325.23	3005.89	2930.92	3070.26	3238.17	3427.45	2897.63	3300.7	2815.7	3145.23	3277.15	3360.21	2770.66	3125.47	2536.77	2723.48	3036.46	2833.34	2574.67	2361.83	2837.81	2767.38	2825.39	2521.22
	2728.33	3171.63	3204.93	3532.55	2671.75	2665.17	3197.54	3613.28	3420.13	2918.22	3073.25	3662.89	3343.23	2963.83	3624.05	3498	2961.64	3621.15	2563.34	3793.91	3131.95	3876.05	3517.1	3884	3808.44	3320.82	3002	2927.92	3066.05	3233.77	3422.79	2893.64	3296.03	2811.88	3141.36	3271.95	3355.46	2766.6	3120.92	2534.69	2720.04	3032.03	2830.43	2572.5	2360.45	2833.51	2764.05	2823.15	2519.7
	2725.98	3167.45	3201.48	3527.31	2669.48	2662.89	3193.3	3608.55	3414.77	2915.87	3070.33	3658.08	3338.47	2959.67	3619.64	3492.79	2957.81	3616.39	2562.04	3789.56	3127.9	3871.58	3512.86	3877.81	3803.13	3316.42	2998.12	2924.93	3061.86	3229.39	3418.16	2889.67	3291.37	2808.08	3137.5	3266.76	3350.74	2762.57	3116.4	2532.63	2716.62	3027.62	2827.54	2570.34	2359.08	2829.24	2760.73	2820.91	2518.19
	2723.64	3163.28	3198.03	3522.07	2667.22	2660.61	3189.08	3603.83	3409.43	2913.51	3067.41	3653.28	3333.72	2955.52	3615.26	3487.6	2954	3611.64	2560.75	3785.21	3123.86	3867.13	3508.62	3871.65	3797.83	3312.04	2994.27	2921.97	3057.7	3225.04	3413.55	2885.73	3286.74	2804.31	3133.67	3261.6	3346.03	2758.58	3111.9	2530.59	2713.22	3023.23	2824.65	2568.2	2357.72	2824.98	2757.42	2818.67	2516.7
	2721.3	3159.11	3194.58	3516.83	2664.95	2658.34	3184.86	3599.1	3404.11	2911.17	3064.51	3648.49	3328.99	2951.39	3610.89	3482.43	2950.21	3606.92	2559.45	3780.88	3119.85	3862.7	3504.39	3865.51	3792.54	3307.67	2990.44	2919.01	3053.57	3220.71	3408.96	2881.81	3282.12	2800.55	3129.86	3256.47	3341.35	2754.61	3107.42	2528.56	2709.85	3018.87	2821.78	2566.07	2356.36	2820.75	2754.14	2816.43	2515.21
	2718.97	3154.96	3191.11	3511.6	2662.69	2656.07	3180.65	3594.38	3398.8	2908.82	3061.62	3643.7	3324.28	2947.28	3606.55	3477.28	2946.44	3602.22	2558.16	3776.56	3115.86	3858.27	3500.18	3859.4	3787.27	3303.31	2986.62	2916.08	3049.46	3216.41	3404.4	2877.91	3277.53	2796.82	3126.07	3251.36	3336.69	2750.67	3102.98	2526.54	2706.5	3014.52	2818.91	2563.96	2355.01	2816.55	2750.86	2814.19	2513.73
	2716.64	3150.81	3187.65	3506.37	2660.43	2653.8	3176.45	3589.65	3393.52	2906.48	3058.73	3638.91	3319.58	2943.19	3602.22	3472.15	2942.68	3597.53	2556.87	3772.24	3111.89	3853.87	3495.98	3853.32	3782.02	3298.97	2982.83	2913.16	3045.38	3212.12	3399.86	2874.04	3272.96	2793.11	3122.31	3246.27	3332.05	2746.76	3098.56	2524.53	2703.17	3010.19	2816.05	2561.86	2353.67	2812.36	2747.6	2811.95	2512.27
	2714.32	3146.67	3184.17	3501.14	2658.17	2651.54	3172.26	3584.93	3388.25	2904.14	3055.85	3634.14	3314.91	2939.11	3597.91	3467.03	2938.94	3592.87	2555.58	3767.94	3107.94	3849.48	3491.78	3847.26	3776.78	3294.64	2979.06	2910.27	3041.32	3207.87	3395.34	2870.2	3268.4	2789.42	3118.56	3241.2	3327.43	2742.87	3094.16	2522.54	2699.87	3005.88	2813.2	2559.78	2352.34	2808.2	2744.35	2809.7	2510.81
	2712	3142.53	3180.7	3495.92	2655.91	2649.28	3168.08	3580.21	3383.01	2901.81	3052.98	3629.37	3310.25	2935.05	3593.62	3461.94	2935.22	3588.22	2554.29	3763.65	3104.02	3845.1	3487.6	3841.23	3771.55	3290.32	2975.3	2907.38	3037.28	3203.63	3390.84	2866.38	3263.87	2785.75	3114.84	3236.16	3322.83	2739.02	3089.8	2520.57	2696.59	3001.59	2810.36	2557.71	2351.02	2804.06	2741.12	2807.46	2509.36
	2709.69	3138.41	3177.21	3490.7	2653.65	2647.02	3163.9	3575.49	3377.78	2899.48	3050.12	3624.61	3305.61	2931.01	3589.35	3456.86	2931.51	3583.59	2553	3759.37	3100.11	3840.73	3483.43	3835.23	3766.34	3286.02	2971.56	2904.52	3033.27	3199.42	3386.37	2862.58	3259.36	2782.1	3111.14	3231.14	3318.26	2735.2	3085.46	2518.6	2693.34	2997.32	2807.53	2555.65	2349.71	2799.95	2737.91	2805.21	2507.93
	2707.39	3134.29	3173.73	3485.49	2651.39	2644.77	3159.74	3570.77	3372.57	2897.15	3047.27	3619.85	3300.99	2926.98	3585.09	3451.8	2927.83	3578.98	2551.72	3755.1	3096.23	3836.39	3479.28	3829.25	3761.15	3281.73	2967.85	2901.67	3029.29	3195.23	3381.92	2858.81	3254.88	2778.47	3107.46	3226.14	3313.71	2731.4	3081.14	2516.65	2690.11	2993.07	2804.71	2553.61	2348.4	2795.85	2734.71	2802.97	2506.5
	2705.09	3130.18	3170.23	3480.28	2649.14	2642.52	3155.59	3566.05	3367.38	2894.82	3044.42	3615.1	3296.39	2922.97	3580.86	3446.77	2924.15	3574.39	2550.43	3750.84	3092.37	3832.05	3475.13	3823.3	3755.97	3277.45	2964.15	2898.84	3025.33	3191.07	3377.49	2855.06	3250.41	2774.87	3103.8	3221.17	3309.17	2727.63	3076.85	2514.72	2686.9	2988.84	2801.9	2551.58	2347.1	2791.78	2731.52	2800.72	2505.09
	2702.79	3126.07	3166.74	3475.08	2646.89	2640.27	3151.45	3561.34	3362.21	2892.5	3041.59	3610.35	3291.81	2918.98	3576.64	3441.75	2920.5	3569.82	2549.15	3746.59	3088.54	3827.73	3471	3817.38	3750.8	3273.19	2960.47	2896.03	3021.4	3186.93	3373.08	2851.34	3245.96	2771.28	3100.17	3216.22	3304.66	2723.9	3072.59	2512.79	2683.72	2984.62	2799.09	2549.57	2345.81	2787.74	2728.35	2798.47	2503.68
	2700.5	3121.98	3163.24	3469.88	2644.63	2638.03	3147.31	3556.62	3357.06	2890.18	3038.76	3605.62	3287.24	2915	3572.44	3436.74	2916.87	3565.26	2547.87	3742.36	3084.72	3823.43	3466.88	3811.48	3745.65	3268.94	2956.81	2893.23	3017.49	3182.81	3368.7	2847.64	3241.54	2767.71	3096.55	3211.29	3300.17	2720.18	3068.35	2510.88	2680.56	2980.43	2796.3	2547.57	2344.53	2783.71	2725.19	2796.22	2502.28
	2698.21	3117.89	3159.73	3464.68	2642.38	2635.79	3143.19	3551.91	3351.92	2887.87	3035.94	3600.89	3282.69	2911.04	3568.26	3431.76	2913.25	3560.73	2546.59	3738.13	3080.93	3819.14	3462.77	3805.61	3740.51	3264.7	2953.17	2890.46	3013.61	3178.71	3364.33	2843.96	3237.13	2764.17	3092.96	3206.39	3295.7	2716.5	3064.14	2508.99	2677.42	2976.26	2793.52	2545.58	2343.25	2779.71	2722.05	2793.98	2500.9
	2695.93	3113.81	3156.22	3459.49	2640.13	2633.56	3139.08	3547.2	3346.81	2885.55	3033.13	3596.16	3278.16	2907.1	3564.1	3426.8	2909.65	3556.21	2545.31	3733.92	3077.16	3814.87	3458.67	3799.77	3735.39	3260.48	2949.55	2887.7	3009.75	3174.64	3359.99	2840.31	3232.75	2760.65	3089.38	3201.52	3291.26	2712.85	3059.95	2507.1	2674.31	2972.11	2790.74	2543.6	2341.99	2775.73	2718.92	2791.73	2499.52
	2693.66	3109.74	3152.7	3454.31	2637.89	2631.32	3134.97	3542.49	3341.71	2883.24	3030.33	3591.44	3273.65	2903.17	3559.95	3421.85	2906.06	3551.71	2544.03	3729.72	3073.41	3810.61	3454.58	3793.95	3730.29	3256.28	2945.95	2884.95	3005.92	3170.59	3355.67	2836.69	3228.38	2757.14	3085.83	3196.66	3286.83	2709.22	3055.79	2505.23	2671.22	2967.97	2787.98	2541.64	2340.73	2771.78	2715.81	2789.48	2498.15
	2691.39	3105.68	3149.18	3449.13	2635.64	2629.1	3130.88	3537.79	3336.64	2880.94	3027.53	3586.73	3269.16	2899.27	3555.83	3416.92	2902.49	3547.23	2542.76	3725.53	3069.68	3806.36	3450.51	3788.17	3725.2	3252.09	2942.37	2882.23	3002.11	3166.57	3351.37	2833.08	3224.04	2753.66	3082.3	3191.83	3282.43	2705.62	3051.65	2503.38	2668.15	2963.86	2785.22	2539.7	2339.48	2767.84	2712.71	2787.23	2496.8
	2689.13	3101.62	3145.66	3443.96	2633.4	2626.87	3126.8	3533.08	3331.58	2878.63	3024.75	3582.03	3264.68	2895.37	3551.72	3412.01	2898.94	3542.77	2541.48	3721.35	3065.98	3802.13	3446.45	3782.41	3720.12	3247.91	2938.8	2879.52	2998.33	3162.57	3347.1	2829.5	3219.72	2750.2	3078.79	3187.02	3278.04	2702.05	3047.54	2501.53	2665.11	2959.77	2782.48	2537.76	2338.24	2763.93	2709.63	2784.98	2495.45
	2686.87	3097.57	3142.13	3438.79	2631.16	2624.65	3122.72	3528.38	3326.54	2876.34	3021.97	3577.33	3260.22	2891.5	3547.63	3407.12	2895.41	3538.32	2540.21	3717.18	3062.29	3797.92	3442.4	3776.67	3715.06	3243.74	2935.26	2876.82	2994.57	3158.59	3342.84	2825.95	3215.42	2746.75	3075.3	3182.24	3273.68	2698.51	3043.46	2499.7	2662.09	2955.69	2779.74	2535.84	2337	2760.04	2706.56	2782.73	2494.11
	2684.61	3093.53	3138.6	3433.63	2628.92	2622.43	3118.66	3523.68	3321.52	2874.04	3019.2	3572.64	3255.78	2887.64	3543.56	3402.25	2891.89	3533.9	2538.94	3713.02	3058.63	3793.72	3438.36	3770.97	3710.01	3239.59	2931.73	2874.15	2990.84	3154.63	3338.61	2822.42	3211.14	2743.33	3071.84	3177.48	3269.34	2694.99	3039.4	2497.89	2659.09	2951.64	2777.02	2533.94	2335.78	2756.18	2703.51	2780.48	2492.79
	2682.37	3089.5	3135.07	3428.47	2626.68	2620.22	3114.6	3518.98	3316.52	2871.74	3016.44	3567.95	3251.36	2883.8	3539.5	3397.39	2888.39	3529.49	2537.67	3708.88	3054.98	3789.53	3434.34	3765.29	3704.98	3235.46	2928.23	2871.49	2987.13	3150.7	3334.4	2818.91	3206.88	2739.92	3068.39	3172.74	3265.02	2691.5	3035.36	2496.08	2656.12	2947.6	2774.3	2532.04	2334.56	2752.33	2700.47	2778.23	2491.47
	2680.12	3085.47	3131.53	3423.33	2624.44	2618.01	3110.56	3514.28	3311.53	2869.45	3013.68	3563.27	3246.96	2879.98	3535.47	3392.55	2884.91	3525.1	2536.41	3704.74	3051.36	3785.36	3430.32	3759.63	3699.96	3231.33	2924.74	2868.85	2983.45	3146.79	3330.21	2815.42	3202.65	2736.54	3064.96	3168.03	3260.72	2688.04	3031.35	2494.29	2653.16	2943.58	2771.59	2530.16	2333.35	2748.51	2697.45	2775.98	2490.16
	2677.89	3081.46	3127.98	3418.18	2622.21	2615.81	3106.53	3509.59	3306.57	2867.17	3010.94	3558.6	3242.57	2876.17	3531.45	3387.73	2881.44	3520.73	2535.14	3700.62	3047.76	3781.2	3426.32	3754	3694.96	3227.23	2921.27	2866.23	2979.79	3142.9	3326.04	2811.96	3198.43	2733.18	3061.56	3163.34	3256.44	2684.61	3027.37	2492.51	2650.23	2939.59	2768.9	2528.29	2332.14	2744.71	2694.44	2773.74	2488.87
	2675.65	3077.45	3124.44	3413.05	2619.98	2613.61	3102.5	3504.9	3301.62	2864.88	3008.2	3553.94	3238.2	2872.38	3527.45	3382.93	2877.99	3516.37	2533.88	3696.51	3044.18	3777.06	3422.33	3748.4	3689.97	3223.13	2917.82	2863.62	2976.16	3139.03	3321.89	2808.52	3194.23	2729.83	3058.17	3158.67	3252.18	2681.2	3023.4	2490.75	2647.33	2935.61	2766.21	2526.44	2330.95	2740.94	2691.45	2771.49	2487.58
	2673.43	3073.45	3120.89	3407.92	2617.75	2611.41	3098.49	3500.21	3296.69	2862.6	3005.48	3549.28	3233.85	2868.6	3523.47	3378.15	2874.55	3512.04	2532.61	3692.41	3040.62	3772.93	3418.36	3742.83	3685	3219.05	2914.38	2861.03	2972.55	3135.19	3317.77	2805.1	3190.05	2726.51	3054.8	3154.02	3247.94	2677.81	3019.47	2489	2644.44	2931.65	2763.53	2524.59	2329.76	2737.18	2688.47	2769.24	2486.3
	2671.21	3069.45	3117.34	3402.8	2615.52	2609.22	3094.48	3495.53	3291.78	2860.32	3002.76	3544.63	3229.51	2864.84	3519.5	3373.38	2871.13	3507.72	2531.35	3688.32	3037.08	3768.81	3414.39	3737.28	3680.04	3214.99	2910.97	2858.45	2968.96	3131.37	3313.66	2801.7	3185.9	2723.2	3051.46	3149.4	3243.72	2674.46	3015.55	2487.26	2641.58	2927.71	2760.87	2522.76	2328.58	2733.45	2685.51	2766.99	2485.04
	2668.99	3065.47	3113.78	3397.68	2613.3	2607.03	3090.49	3490.85	3286.89	2858.05	3000.04	3539.98	3225.19	2861.1	3515.55	3368.63	2867.73	3503.42	2530.09	3684.24	3033.56	3764.71	3410.44	3731.76	3675.09	3210.94	2907.57	2855.9	2965.4	3127.57	3309.57	2798.33	3181.76	2719.91	3048.13	3144.8	3239.52	2671.13	3011.66	2485.53	2638.74	2923.79	2758.21	2520.95	2327.41	2729.74	2682.56	2764.74	2483.78
	2666.78	3061.49	3110.23	3392.57	2611.08	2604.84	3086.51	3486.17	3282.01	2855.78	2997.34	3535.35	3220.89	2857.38	3511.62	3363.9	2864.34	3499.14	2528.84	3680.18	3030.06	3760.63	3406.5	3726.26	3670.16	3206.9	2904.19	2853.35	2961.86	3123.79	3305.51	2794.98	3177.64	2716.65	3044.83	3140.23	3235.34	2667.82	3007.8	2483.81	2635.92	2919.88	2755.56	2519.14	2326.25	2726.05	2679.63	2762.49	2482.53
	2664.57	3057.52	3106.67	3387.47	2608.86	2602.66	3082.53	3481.49	3277.16	2853.51	2994.65	3530.72	3216.61	2853.67	3507.71	3359.18	2860.97	3494.87	2527.58	3676.13	3026.58	3756.55	3402.57	3720.79	3665.25	3202.88	2900.83	2850.83	2958.35	3120.03	3301.46	2791.65	3173.54	2713.4	3041.54	3135.67	3231.18	2664.55	3003.96	2482.11	2633.12	2916	2752.92	2517.35	2325.09	2722.38	2676.71	2760.25	2481.29
	2662.38	3053.56	3103.1	3382.38	2606.64	2600.49	3078.57	3476.82	3272.32	2851.25	2991.96	3526.09	3212.34	2849.98	3503.81	3354.48	2857.62	3490.62	2526.33	3672.08	3023.12	3752.5	3398.66	3715.35	3660.35	3198.87	2897.49	2848.32	2954.86	3116.3	3297.44	2788.34	3169.47	2710.17	3038.27	3131.14	3227.04	2661.29	3000.14	2480.42	2630.34	2912.13	2750.29	2515.57	2323.94	2718.73	2673.8	2758	2480.07
	2660.18	3049.61	3099.54	3377.29	2604.43	2598.32	3074.62	3472.15	3267.5	2848.99	2989.28	3521.48	3208.09	2846.3	3499.94	3349.8	2854.28	3486.39	2525.08	3668.05	3019.68	3748.45	3394.75	3709.93	3655.47	3194.88	2894.16	2845.83	2951.39	3112.58	3293.44	2785.06	3165.41	2706.96	3035.02	3126.64	3222.92	2658.07	2996.34	2478.74	2627.59	2908.29	2747.67	2513.8	2322.8	2715.11	2670.91	2755.75	2478.85
	2657.99	3045.66	3095.97	3372.21	2602.22	2596.15	3070.67	3467.49	3262.7	2846.73	2986.61	3516.87	3203.86	2842.64	3496.07	3345.14	2850.96	3482.18	2523.83	3664.03	3016.26	3744.42	3390.86	3704.54	3650.6	3190.9	2890.86	2843.36	2947.95	3108.89	3289.45	2781.8	3161.37	2703.76	3031.79	3122.15	3218.83	2654.87	2992.57	2477.08	2624.85	2904.46	2745.06	2512.05	2321.67	2711.51	2668.04	2753.51	2477.64
	2655.81	3041.73	3092.4	3367.14	2600.01	2593.99	3066.74	3462.83	3257.91	2844.47	2983.95	3512.27	3199.64	2839	3492.23	3340.49	2847.65	3477.98	2522.59	3660.03	3012.86	3740.41	3386.98	3699.17	3645.74	3186.93	2887.57	2840.9	2944.52	3105.22	3285.49	2778.55	3157.35	2700.59	3028.58	3117.69	3214.75	2651.69	2988.83	2475.42	2622.14	2900.65	2742.46	2510.3	2320.54	2707.92	2665.18	2751.26	2476.44
	2653.63	3037.8	3088.83	3362.07	2597.81	2591.83	3062.82	3458.17	3253.15	2842.22	2981.29	3507.67	3195.44	2835.37	3488.4	3335.86	2844.36	3473.81	2521.34	3656.03	3009.48	3736.4	3383.11	3693.83	3640.9	3182.98	2884.3	2838.45	2941.13	3101.57	3281.55	2775.33	3153.35	2697.44	3025.39	3113.25	3210.69	2648.54	2985.1	2473.78	2619.45	2896.86	2739.87	2508.57	2319.42	2704.36	2662.33	2749.02	2475.25
	2651.46	3033.88	3085.26	3357.02	2595.61	2589.67	3058.91	3453.52	3248.4	2839.97	2978.64	3503.08	3191.26	2831.76	3484.59	3331.24	2841.08	3469.65	2520.1	3652.05	3006.11	3732.41	3379.26	3688.52	3636.07	3179.04	2881.04	2836.03	2937.75	3097.94	3277.62	2772.13	3149.37	2694.3	3022.22	3108.83	3206.64	2645.41	2981.4	2472.15	2616.78	2893.08	2737.29	2506.85	2318.31	2700.83	2659.5	2746.77	2474.08
	2649.29	3029.97	3081.68	3351.97	2593.41	2587.53	3055	3448.87	3243.67	2837.73	2976.01	3498.5	3187.09	2828.16	3480.8	3326.65	2837.82	3465.5	2518.86	3648.08	3002.77	3728.44	3375.42	3683.22	3631.26	3175.12	2877.81	2833.62	2934.4	3094.34	3273.72	2768.96	3145.41	2691.18	3019.07	3104.43	3202.62	2642.31	2977.72	2470.53	2614.13	2889.33	2734.72	2505.14	2317.21	2697.31	2656.68	2744.53	2472.91
	2647.13	3026.06	3078.1	3346.93	2591.21	2585.38	3051.11	3444.23	3238.96	2835.49	2973.38	3493.93	3182.94	2824.58	3477.02	3322.07	2834.57	3461.38	2517.63	3644.12	2999.45	3724.48	3371.59	3677.96	3626.47	3171.22	2874.59	2831.22	2931.07	3090.75	3269.83	2765.8	3141.47	2688.08	3015.93	3100.06	3198.62	2639.23	2974.06	2468.93	2611.5	2885.59	2732.15	2503.45	2316.11	2693.81	2653.88	2742.29	2471.75
	2644.98	3022.17	3074.53	3341.89	2589.02	2583.24	3047.23	3439.58	3234.26	2833.25	2970.75	3489.36	3178.8	2821.02	3473.26	3317.5	2831.34	3457.27	2516.39	3640.17	2996.14	3720.53	3367.77	3672.72	3621.68	3167.32	2871.39	2828.85	2927.76	3087.18	3265.97	2762.66	3137.55	2685	3012.81	3095.71	3194.64	2636.18	2970.43	2467.33	2608.9	2881.88	2729.6	2501.76	2315.02	2690.33	2651.09	2740.05	2470.6
	2642.83	3018.28	3070.95	3336.87	2586.83	2581.1	3043.36	3434.95	3229.58	2831.01	2968.14	3484.81	3174.68	2817.47	3469.51	3312.95	2828.13	3453.17	2515.16	3636.23	2992.85	3716.6	3363.96	3667.5	3616.92	3163.44	2868.2	2826.48	2924.47	3083.64	3262.12	2759.55	3133.65	2681.93	3009.71	3091.38	3190.67	2633.15	2966.82	2465.75	2606.31	2878.18	2727.06	2500.09	2313.94	2686.88	2648.32	2737.81	2469.46
	2640.68	3014.4	3067.37	3331.85	2584.64	2578.97	3039.5	3430.32	3224.92	2828.78	2965.53	3480.26	3170.58	2813.94	3465.79	3308.42	2824.93	3449.1	2513.93	3632.31	2989.58	3712.68	3360.17	3662.31	3612.16	3159.58	2865.03	2824.14	2921.21	3080.12	3258.3	2756.45	3129.76	2678.88	3006.63	3087.08	3186.73	2630.15	2963.23	2464.18	2603.74	2874.49	2724.52	2498.43	2312.87	2683.45	2645.56	2735.57	2468.33
	2638.54	3010.53	3063.78	3326.85	2582.46	2576.85	3035.65	3425.69	3220.28	2826.55	2962.93	3475.71	3166.49	2810.43	3462.08	3303.9	2821.74	3445.04	2512.7	3628.4	2986.33	3708.77	3356.39	3657.15	3607.42	3155.73	2861.88	2821.81	2917.97	3076.61	3254.49	2753.38	3125.9	2675.86	3003.57	3082.79	3182.8	2627.17	2959.67	2462.62	2601.19	2870.83	2722	2496.78	2311.8	2680.03	2642.82	2733.33	2467.21
	2636.41	3006.67	3060.2	3321.85	2580.28	2574.73	3031.81	3421.07	3215.66	2824.33	2960.34	3471.18	3162.42	2806.93	3458.38	3299.4	2818.57	3441	2511.48	3624.5	2983.1	3704.88	3352.62	3652.01	3602.7	3151.9	2858.75	2819.49	2914.75	3073.13	3250.7	2750.32	3122.05	2672.84	3000.53	3078.53	3178.89	2624.21	2956.12	2461.08	2598.67	2867.18	2719.49	2495.15	2310.74	2676.64	2640.09	2731.09	2466.1
	2634.28	3002.81	3056.62	3316.86	2578.11	2572.61	3027.98	3416.45	3211.05	2822.11	2957.76	3466.65	3158.37	2803.44	3454.7	3294.92	2815.42	3436.97	2510.25	3620.61	2979.88	3701	3348.86	3646.89	3597.99	3148.08	2855.63	2817.19	2911.55	3069.66	3246.93	2747.29	3118.22	2669.85	2997.5	3074.29	3175	2621.28	2952.6	2459.54	2596.16	2863.56	2716.98	2493.52	2309.69	2673.27	2637.37	2728.86	2465
	2632.16	2998.97	3053.03	3311.88	2575.93	2570.5	3024.16	3411.84	3206.46	2819.89	2955.19	3462.13	3154.33	2799.98	3451.04	3290.45	2812.28	3432.96	2509.03	3616.73	2976.69	3697.13	3345.12	3641.8	3593.3	3144.27	2852.53	2814.91	2908.37	3066.22	3243.18	2744.28	3114.42	2666.87	2994.49	3070.07	3171.13	2618.37	2949.1	2458.02	2593.68	2859.95	2714.49	2491.9	2308.65	2669.92	2634.67	2726.62	2463.91
	2630.04	2995.13	3049.45	3306.9	2573.77	2568.39	3020.35	3407.23	3201.88	2817.67	2952.62	3457.61	3150.3	2796.52	3447.39	3286	2809.15	3428.97	2507.82	3612.86	2973.51	3693.28	3341.38	3636.73	3588.62	3140.48	2849.45	2812.64	2905.22	3062.8	3239.45	2741.28	3110.63	2663.92	2991.5	3065.87	3167.28	2615.49	2945.62	2456.5	2591.21	2856.35	2712	2490.3	2307.61	2666.59	2631.98	2724.39	2462.83
	2627.93	2991.3	3045.86	3301.94	2571.6	2566.29	3016.56	3402.63	3197.33	2815.46	2950.06	3453.11	3146.3	2793.09	3443.76	3281.56	2806.04	3425	2506.6	3609.01	2970.35	3689.44	3337.66	3631.69	3583.95	3136.7	2846.39	2810.39	2902.09	3059.39	3235.74	2738.31	3106.85	2660.97	2988.53	3061.7	3163.44	2612.63	2942.17	2455	2588.76	2852.78	2709.52	2488.71	2306.58	2663.28	2629.31	2722.16	2461.76
	2625.83	2987.48	3042.28	3296.99	2569.44	2564.19	3012.77	3398.03	3192.79	2813.25	2947.51	3448.61	3142.3	2789.67	3440.15	3277.14	2802.94	3421.04	2505.39	3605.17	2967.2	3685.62	3333.96	3626.68	3579.3	3132.94	2843.34	2808.16	2898.97	3056.01	3232.04	2735.35	3103.1	2658.05	2985.57	3057.55	3159.62	2609.79	2938.73	2453.51	2586.34	2849.22	2707.06	2487.13	2305.56	2659.99	2626.65	2719.93	2460.7
	2623.73	2983.67	3038.69	3292.04	2567.28	2562.1	3008.99	3393.43	3188.27	2811.05	2944.97	3444.12	3138.33	2786.26	3436.55	3272.73	2799.86	3417.09	2504.18	3601.34	2964.08	3681.8	3330.26	3621.68	3574.66	3129.2	2840.3	2805.94	2895.88	3052.64	3228.37	2732.42	3099.37	2655.14	2982.63	3053.42	3155.83	2606.97	2935.32	2452.03	2583.93	2845.68	2704.6	2485.56	2304.54	2656.72	2624.01	2717.7	2459.65
	2621.64	2979.87	3035.11	3287.11	2565.13	2560.01	3005.22	3388.85	3183.76	2808.85	2942.43	3439.64	3134.36	2782.87	3432.97	3268.34	2796.79	3413.17	2502.97	3597.52	2960.97	3678	3326.58	3616.71	3570.04	3125.46	2837.29	2803.73	2892.81	3049.3	3224.71	2729.5	3095.65	2652.25	2979.71	3049.31	3152.05	2604.18	2931.93	2450.56	2581.54	2842.16	2702.15	2484	2303.54	2653.47	2621.38	2715.47	2458.61
	2619.55	2976.07	3031.52	3282.18	2562.98	2557.93	3001.47	3384.27	3179.28	2806.65	2939.9	3435.16	3130.42	2779.5	3429.4	3263.97	2793.74	3409.26	2501.77	3593.72	2957.88	3674.22	3322.91	3611.77	3565.43	3121.75	2834.29	2801.54	2889.77	3045.98	3221.07	2726.61	3091.95	2649.38	2976.8	3045.22	3148.28	2601.41	2928.56	2449.11	2579.17	2838.66	2699.71	2482.45	2302.54	2650.24	2618.76	2713.24	2457.57
	2617.46	2972.28	3027.94	3277.26	2560.83	2555.85	2997.72	3379.69	3174.81	2804.45	2937.38	3430.7	3126.48	2776.14	3425.85	3259.61	2790.7	3405.36	2500.57	3589.93	2954.8	3670.45	3319.25	3606.85	3560.84	3118.04	2831.3	2799.37	2886.74	3042.67	3217.45	2723.73	3088.27	2646.52	2973.92	3041.15	3144.54	2598.67	2925.21	2447.66	2576.82	2835.17	2697.28	2480.91	2301.54	2647.03	2616.16	2711.02	2456.55
	2615.39	2968.51	3024.35	3272.36	2558.69	2553.78	2993.99	3375.12	3170.35	2802.26	2934.87	3426.24	3122.57	2772.8	3422.32	3255.26	2787.68	3401.49	2499.37	3586.15	2951.75	3666.69	3315.6	3601.95	3556.26	3114.36	2828.34	2797.21	2883.73	3039.38	3213.84	2720.87	3084.61	2643.68	2971.05	3037.11	3140.81	2595.94	2921.88	2446.23	2574.49	2831.7	2694.86	2479.38	2300.56	2643.84	2613.57	2708.79	2455.54
	2613.32	2964.74	3020.77	3267.46	2556.56	2551.71	2990.26	3370.55	3165.92	2800.07	2932.37	3421.79	3118.67	2769.47	3418.8	3250.93	2784.67	3397.63	2498.18	3582.38	2948.71	3662.94	3311.97	3597.08	3551.7	3110.68	2825.39	2795.07	2880.75	3036.12	3210.26	2718.03	3080.96	2640.86	2968.19	3033.08	3137.1	2593.24	2918.57	2444.8	2572.18	2828.25	2692.45	2477.87	2299.58	2640.67	2611	2706.57	2454.54
	2611.25	2960.97	3017.18	3262.57	2554.42	2549.65	2986.55	3366	3161.5	2797.89	2929.87	3417.34	3114.78	2766.16	3415.3	3246.62	2781.67	3393.78	2496.98	3578.62	2945.68	3659.2	3308.35	3592.23	3547.15	3107.02	2822.45	2792.94	2877.78	3032.87	3206.69	2715.21	3077.34	2638.05	2965.35	3029.08	3133.41	2590.56	2915.29	2443.39	2569.89	2824.81	2690.05	2476.36	2298.61	2637.52	2608.44	2704.35	2453.54
	2609.19	2957.22	3013.6	3257.7	2552.3	2547.6	2982.85	3361.44	3157.09	2795.71	2927.38	3412.91	3110.91	2762.86	3411.81	3242.32	2778.69	3389.95	2495.79	3574.88	2942.67	3655.48	3304.74	3587.4	3542.61	3103.38	2819.53	2790.83	2874.83	3029.64	3203.14	2712.41	3073.73	2635.26	2962.53	3025.1	3129.74	2587.91	2912.02	2441.99	2567.62	2821.4	2687.66	2474.86	2297.64	2634.39	2605.9	2702.13	2452.56
	2607.14	2953.48	3010.02	3252.83	2550.17	2545.54	2979.15	3356.9	3152.71	2793.53	2924.9	3408.48	3107.05	2759.58	3408.33	3238.04	2775.72	3386.14	2494.61	3571.15	2939.68	3651.78	3301.14	3582.6	3538.09	3099.75	2816.63	2788.73	2871.91	3026.43	3199.61	2709.63	3070.14	2632.49	2959.73	3021.14	3126.08	2585.27	2908.78	2440.59	2565.36	2818	2685.28	2473.38	2296.68	2631.28	2603.37	2699.92	2451.59
	2605.09	2949.74	3006.43	3247.97	2548.05	2543.5	2975.47	3352.35	3148.34	2791.36	2922.43	3404.06	3103.21	2756.31	3404.88	3233.77	2772.76	3382.34	2493.42	3567.43	2936.71	3648.08	3297.56	3577.82	3533.59	3096.14	2813.74	2786.65	2869	3023.24	3196.1	2706.86	3066.57	2629.73	2956.94	3017.2	3122.44	2582.66	2905.55	2439.21	2563.13	2814.61	2682.91	2471.9	2295.73	2628.19	2600.85	2697.7	2450.62
	2603.05	2946.01	3002.85	3243.13	2545.94	2541.46	2971.8	3347.82	3143.99	2789.19	2919.96	3399.65	3099.38	2753.06	3401.44	3229.51	2769.82	3378.56	2492.24	3563.72	2933.75	3644.4	3293.99	3573.07	3529.09	3092.54	2810.87	2784.58	2866.12	3020.06	3192.6	2704.12	3063.01	2626.99	2954.16	3013.28	3118.82	2580.07	2902.35	2437.84	2560.91	2811.25	2680.55	2470.44	2294.79	2625.12	2598.35	2695.49	2449.67
	2601.01	2942.3	2999.27	3238.29	2543.82	2539.42	2968.14	3343.29	3139.65	2787.02	2917.51	3395.25	3095.57	2749.82	3398.01	3225.27	2766.9	3374.79	2491.07	3560.02	2930.81	3640.73	3290.43	3568.34	3524.62	3088.96	2808.01	2782.53	2863.26	3016.91	3189.12	2701.39	3059.47	2624.26	2951.41	3009.39	3115.21	2577.5	2899.16	2436.48	2558.71	2807.9	2678.19	2468.99	2293.85	2622.07	2595.86	2693.28	2448.72
	2598.98	2938.59	2995.7	3233.46	2541.72	2537.39	2964.49	3338.77	3135.33	2784.85	2915.06	3390.85	3091.77	2746.6	3394.6	3221.04	2763.98	3371.04	2489.89	3556.34	2927.89	3637.07	3286.88	3563.63	3520.15	3085.39	2805.17	2780.5	2860.41	3013.77	3185.66	2698.68	3055.95	2621.55	2948.67	3005.51	3111.63	2574.95	2896	2435.13	2556.53	2804.57	2675.85	2467.54	2292.92	2619.04	2593.39	2691.07	2447.79
	2596.96	2934.89	2992.12	3228.65	2539.62	2535.37	2960.85	3334.25	3131.03	2782.69	2912.62	3386.46	3087.98	2743.4	3391.2	3216.83	2761.08	3367.31	2488.72	3552.67	2924.98	3633.43	3283.34	3558.94	3515.7	3081.83	2802.35	2778.47	2857.59	3010.66	3182.21	2695.99	3052.45	2618.86	2945.94	3001.66	3108.05	2572.42	2892.85	2433.79	2554.37	2801.25	2673.51	2466.11	2292	2616.03	2590.93	2688.86	2446.86
	2594.94	2931.19	2988.54	3223.85	2537.52	2533.35	2957.22	3329.75	3126.74	2780.54	2910.18	3382.09	3084.21	2740.2	3387.82	3212.64	2758.2	3363.59	2487.56	3549.01	2922.08	3629.8	3279.82	3554.28	3511.27	3078.29	2799.54	2776.47	2854.78	3007.56	3178.78	2693.31	3048.96	2616.18	2943.23	2997.82	3104.5	2569.92	2889.73	2432.46	2552.22	2797.95	2671.19	2464.68	2291.08	2613.04	2588.48	2686.65	2445.95
	2592.92	2927.51	2984.97	3219.05	2535.43	2531.34	2953.61	3325.24	3122.47	2778.38	2907.75	3377.71	3080.46	2737.03	3384.45	3208.45	2755.32	3359.89	2486.39	3545.36	2919.2	3626.18	3276.31	3549.64	3506.85	3074.77	2796.75	2774.48	2851.99	3004.48	3175.37	2690.66	3045.5	2613.52	2940.54	2994.01	3100.96	2567.44	2886.63	2431.15	2550.1	2794.67	2668.87	2463.27	2290.17	2610.07	2586.05	2684.45	2445.04
	2590.92	2923.83	2981.4	3214.27	2533.34	2529.33	2950	3320.75	3118.22	2776.23	2905.33	3373.35	3076.72	2733.87	3381.1	3204.28	2752.46	3356.2	2485.23	3541.73	2916.34	3622.57	3272.82	3545.03	3502.45	3071.26	2793.97	2772.5	2849.23	3001.41	3171.98	2688.02	3042.04	2610.87	2937.86	2990.22	3097.44	2564.97	2883.54	2429.84	2547.99	2791.4	2666.57	2461.87	2289.27	2607.11	2583.63	2682.25	2444.14
	2588.91	2920.17	2977.83	3209.5	2531.26	2527.33	2946.4	3316.26	3113.98	2774.09	2902.92	3369	3072.99	2730.72	3377.76	3200.13	2749.62	3352.53	2484.07	3538.11	2913.49	3618.98	3269.33	3540.43	3498.05	3067.77	2791.21	2770.54	2846.48	2998.37	3168.6	2685.4	3038.61	2608.24	2935.2	2986.45	3093.94	2562.53	2880.48	2428.54	2545.9	2788.16	2664.27	2460.47	2288.38	2604.18	2581.23	2680.05	2443.26
	2586.92	2916.51	2974.26	3204.74	2529.18	2525.33	2942.82	3311.78	3109.76	2771.94	2900.52	3364.65	3069.28	2727.59	3374.44	3195.99	2746.79	3348.87	2482.92	3534.5	2910.66	3615.4	3265.86	3535.86	3493.68	3064.29	2788.46	2768.59	2843.75	2995.34	3165.24	2682.79	3035.19	2605.63	2932.55	2982.7	3090.45	2560.11	2877.43	2427.25	2543.82	2784.92	2661.98	2459.09	2287.49	2601.26	2578.84	2677.85	2442.38
	2584.93	2912.86	2970.69	3199.99	2527.11	2523.34	2939.24	3307.3	3105.56	2769.8	2898.12	3360.32	3065.58	2724.47	3371.14	3191.86	2743.97	3345.23	2481.77	3530.9	2907.85	3611.83	3262.4	3531.32	3489.31	3060.82	2785.73	2766.66	2841.04	2992.33	3161.9	2680.2	3031.79	2603.02	2929.92	2978.97	3086.98	2557.71	2874.41	2425.97	2541.77	2781.71	2659.71	2457.71	2286.61	2598.37	2576.46	2675.66	2441.51
	2582.94	2909.22	2967.13	3195.25	2525.04	2521.36	2935.68	3302.84	3101.37	2767.67	2895.73	3355.99	3061.89	2721.37	3367.84	3187.75	2741.16	3341.6	2480.62	3527.32	2905.05	3608.27	3258.95	3526.79	3484.97	3057.37	2783.01	2764.74	2838.35	2989.34	3158.57	2677.64	3028.41	2600.44	2927.3	2975.26	3083.52	2555.33	2871.4	2424.7	2539.73	2778.51	2657.44	2456.35	2285.73	2595.49	2574.1	2673.47	2440.65
	2580.97	2905.59	2963.57	3190.52	2522.98	2519.38	2932.13	3298.38	3097.2	2765.54	2893.35	3351.67	3058.22	2718.29	3364.57	3183.65	2738.37	3337.99	2479.48	3523.75	2902.26	3604.73	3255.51	3522.29	3480.63	3053.94	2780.31	2762.84	2835.68	2986.37	3155.26	2675.08	3025.04	2597.87	2924.69	2971.57	3080.09	2552.97	2868.42	2423.44	2537.71	2775.33	2655.18	2454.99	2284.86	2592.63	2571.75	2671.28	2439.8
	2578.99	2901.97	2960.01	3185.81	2520.92	2517.4	2928.59	3293.92	3093.04	2763.41	2890.98	3347.35	3054.56	2715.22	3361.3	3179.57	2735.59	3334.4	2478.34	3520.19	2899.49	3601.19	3252.09	3517.81	3476.31	3050.52	2777.62	2760.95	2833.03	2983.41	3151.97	2672.55	3021.69	2595.32	2922.11	2967.91	3076.66	2550.63	2865.45	2422.2	2535.71	2772.16	2652.93	2453.64	2284	2589.79	2569.42	2669.09	2438.97
	2577.03	2898.35	2956.45	3181.1	2518.87	2515.44	2925.05	3289.48	3088.9	2761.28	2888.61	3343.05	3050.92	2712.16	3358.05	3175.49	2732.82	3330.82	2477.2	3516.64	2896.73	3597.67	3248.68	3513.36	3472.01	3047.12	2774.95	2759.07	2830.4	2980.48	3148.69	2670.03	3018.36	2592.78	2919.53	2964.26	3073.26	2548.32	2862.5	2420.96	2533.72	2769.01	2650.69	2452.31	2283.15	2586.97	2567.1	2666.91	2438.14
	2575.07	2894.75	2952.9	3176.41	2516.82	2513.48	2921.53	3285.04	3084.78	2759.16	2886.25	3338.75	3047.29	2709.12	3354.82	3171.44	2730.06	3327.25	2476.07	3513.11	2893.99	3594.17	3245.28	3508.92	3467.72	3043.73	2772.29	2757.22	2827.78	2977.56	3145.42	2667.53	3015.05	2590.25	2916.98	2960.63	3069.87	2546.02	2859.57	2419.73	2531.76	2765.88	2648.46	2450.98	2282.3	2584.17	2564.79	2664.72	2437.32
	2573.11	2891.15	2949.35	3171.73	2514.78	2511.52	2918.02	3280.61	3080.67	2757.04	2883.9	3334.47	3043.67	2706.09	3351.6	3167.39	2727.32	3323.7	2474.94	3509.59	2891.26	3590.67	3241.9	3504.51	3463.44	3040.36	2769.65	2755.37	2825.19	2974.65	3142.18	2665.04	3011.75	2587.74	2914.43	2957.03	3066.49	2543.74	2856.66	2418.51	2529.8	2762.76	2646.24	2449.66	2281.46	2581.39	2562.5	2662.54	2436.51
	2571.16	2887.56	2945.8	3167.06	2512.74	2509.57	2914.53	3276.19	3076.58	2754.93	2881.56	3330.19	3040.06	2703.08	3348.39	3163.36	2724.59	3320.17	2473.81	3506.08	2888.55	3587.19	3238.53	3500.12	3459.18	3037	2767.02	2753.54	2822.61	2971.77	3138.95	2662.57	3008.46	2585.25	2911.9	2953.44	3063.14	2541.48	2853.77	2417.3	2527.87	2759.66	2644.02	2448.35	2280.62	2578.63	2560.22	2660.37	2435.71
	2569.22	2883.99	2942.25	3162.4	2510.71	2507.63	2911.04	3271.77	3072.5	2752.81	2879.22	3325.92	3036.47	2700.08	3345.2	3159.34	2721.88	3316.65	2472.69	3502.58	2885.85	3583.72	3235.17	3495.75	3454.93	3033.65	2764.41	2751.72	2820.05	2968.9	3135.73	2660.12	3005.2	2582.77	2909.39	2949.88	3059.79	2539.24	2850.89	2416.1	2525.95	2756.58	2641.82	2447.05	2279.79	2575.88	2557.95	2658.19	2434.92
	2567.28	2880.42	2938.71	3157.76	2508.69	2505.69	2907.56	3267.36	3068.44	2750.71	2876.89	3321.66	3032.9	2697.09	3342.02	3155.34	2719.17	3313.14	2471.57	3499.1	2883.17	3580.26	3231.82	3491.41	3450.7	3030.33	2761.81	2749.92	2817.51	2966.04	3132.54	2657.69	3001.95	2580.3	2906.89	2946.33	3056.47	2537.02	2848.04	2414.91	2524.05	2753.51	2639.63	2445.76	2278.97	2573.15	2555.7	2656.02	2434.13
	2565.35	2876.86	2935.17	3153.13	2506.67	2503.76	2904.1	3262.96	3064.4	2748.6	2874.57	3317.41	3029.33	2694.12	3338.86	3151.35	2716.48	3309.65	2470.46	3495.63	2880.5	3576.81	3228.48	3487.09	3446.48	3027.01	2759.23	2748.14	2814.98	2963.21	3129.35	2655.27	2998.71	2577.85	2904.4	2942.81	3053.15	2534.82	2845.2	2413.72	2522.17	2750.46	2637.44	2444.48	2278.16	2570.45	2553.46	2653.85	2433.36
	2563.43	2873.3	2931.64	3148.51	2504.66	2501.83	2900.64	3258.57	3060.37	2746.5	2872.26	3313.16	3025.78	2691.17	3335.71	3147.37	2713.8	3306.18	2469.35	3492.17	2877.85	3573.38	3225.16	3482.79	3442.27	3023.72	2756.66	2746.36	2812.48	2960.39	3126.19	2652.86	2995.49	2575.41	2901.93	2939.3	3049.86	2532.64	2842.38	2412.55	2520.3	2747.42	2635.27	2443.21	2277.35	2567.76	2551.24	2651.69	2432.6
	2561.51	2869.76	2928.1	3143.9	2502.65	2499.91	2897.2	3254.19	3056.36	2744.4	2869.95	3308.93	3022.24	2688.23	3332.58	3143.41	2711.14	3302.72	2468.24	3488.72	2875.2	3569.96	3221.85	3478.51	3438.08	3020.43	2754.11	2744.6	2809.99	2957.59	3123.04	2650.47	2992.29	2572.99	2899.47	2935.82	3046.58	2530.48	2839.58	2411.39	2518.45	2744.4	2633.1	2441.94	2276.55	2565.09	2549.03	2649.52	2431.85
	2559.6	2866.23	2924.58	3139.3	2500.65	2498	2893.77	3249.82	3052.36	2742.31	2867.65	3304.7	3018.72	2685.3	3329.46	3139.46	2708.48	3299.27	2467.14	3485.29	2872.58	3566.55	3218.55	3474.25	3433.9	3017.17	2751.57	2742.86	2807.52	2954.8	3119.9	2648.1	2989.11	2570.58	2897.02	2932.35	3043.31	2528.34	2836.8	2410.24	2516.62	2741.4	2630.95	2440.69	2275.76	2562.43	2546.83	2647.36	2431.1
	2557.69	2862.7	2921.05	3134.72	2498.65	2496.09	2890.34	3245.45	3048.38	2740.22	2865.36	3300.49	3015.21	2682.39	3326.35	3135.52	2705.84	3295.84	2466.04	3481.87	2869.96	3563.15	3215.27	3470.01	3429.74	3013.92	2749.04	2741.13	2805.07	2952.04	3116.78	2645.75	2985.94	2568.19	2894.59	2928.91	3040.07	2526.22	2834.04	2409.09	2514.8	2738.41	2628.8	2439.44	2274.97	2559.8	2544.65	2645.2	2430.37
	2555.79	2859.19	2917.53	3130.15	2496.66	2494.19	2886.93	3241.09	3044.42	2738.14	2863.08	3296.28	3011.71	2679.49	3323.26	3131.59	2703.21	3292.42	2464.94	3478.46	2867.36	3559.76	3212	3465.8	3425.59	3010.68	2746.53	2739.41	2802.63	2949.28	3113.68	2643.41	2982.78	2565.81	2892.17	2925.49	3036.83	2524.12	2831.29	2407.96	2513	2735.43	2626.66	2438.2	2274.19	2557.18	2542.48	2643.05	2429.65
	2553.9	2855.68	2914.02	3125.59	2494.67	2492.3	2883.53	3236.74	3040.47	2736.06	2860.8	3292.08	3008.23	2676.61	3320.18	3127.68	2700.59	3289.02	2463.85	3475.06	2864.78	3556.39	3208.74	3461.6	3421.46	3007.46	2744.03	2737.71	2800.22	2946.55	3110.59	2641.08	2979.64	2563.45	2889.77	2922.08	3033.61	2522.03	2828.57	2406.83	2511.21	2732.48	2624.53	2436.97	2273.41	2554.58	2540.32	2640.9	2428.93
	2552.01	2852.18	2910.51	3121.04	2492.7	2490.41	2880.15	3232.41	3036.53	2733.98	2858.53	3287.89	3004.76	2673.74	3317.11	3123.78	2697.99	3285.63	2462.77	3471.68	2862.2	3553.02	3205.49	3457.43	3417.34	3004.25	2741.55	2736.02	2797.82	2943.83	3107.51	2638.77	2976.52	2561.1	2887.38	2918.7	3030.41	2519.97	2825.86	2405.71	2509.44	2729.53	2622.41	2435.75	2272.64	2552	2538.18	2638.75	2428.23
	2550.13	2848.7	2907	3116.5	2490.72	2488.52	2876.77	3228.07	3032.62	2731.9	2856.27	3283.71	3001.3	2670.89	3314.06	3119.9	2695.39	3282.26	2461.68	3468.31	2859.65	3549.67	3202.26	3453.28	3413.24	3001.06	2739.08	2734.35	2795.43	2941.13	3104.45	2636.48	2973.41	2558.76	2885	2915.33	3027.22	2517.92	2823.16	2404.61	2507.69	2726.61	2620.3	2434.54	2271.88	2549.44	2536.05	2636.6	2427.53
	2548.25	2845.22	2903.5	3111.98	2488.76	2486.65	2873.41	3223.75	3028.71	2729.84	2854.02	3279.54	2997.85	2668.05	3311.02	3116.02	2692.81	3278.9	2460.6	3464.95	2857.1	3546.33	3199.04	3449.15	3409.15	2997.89	2736.62	2732.69	2793.07	2938.44	3101.41	2634.2	2970.32	2556.44	2882.64	2911.99	3024.05	2515.89	2820.49	2403.51	2505.95	2723.69	2618.2	2433.34	2271.13	2546.9	2533.93	2634.46	2426.85
	2546.38	2841.75	2900	3107.47	2486.8	2484.78	2870.05	3219.44	3024.83	2727.77	2851.77	3275.38	2994.42	2665.22	3308	3112.16	2690.24	3275.56	2459.53	3461.6	2854.57	3543	3195.83	3445.04	3405.07	2994.73	2734.18	2731.04	2790.72	2935.77	3098.38	2631.93	2967.25	2554.13	2880.29	2908.66	3020.89	2513.88	2817.83	2402.42	2504.23	2720.8	2616.11	2432.14	2270.38	2544.37	2531.83	2632.32	2426.17
	2544.52	2838.29	2896.51	3102.97	2484.84	2482.92	2866.71	3215.14	3020.96	2725.71	2849.53	3271.23	2991	2662.41	3304.99	3108.31	2687.68	3272.23	2458.45	3458.27	2852.05	3539.69	3192.64	3440.95	3401.01	2991.59	2731.75	2729.41	2788.39	2933.11	3095.37	2629.68	2964.19	2551.83	2877.95	2905.36	3017.75	2511.89	2815.19	2401.34	2502.53	2717.92	2614.02	2430.96	2269.64	2541.86	2529.74	2630.19	2425.5
	2542.66	2834.84	2893.03	3098.49	2482.89	2481.06	2863.38	3210.85	3017.1	2723.65	2847.3	3267.09	2987.6	2659.61	3301.99	3104.48	2685.14	3268.91	2457.39	3454.95	2849.54	3536.39	3189.46	3436.88	3396.97	2988.46	2729.34	2727.79	2786.07	2930.47	3092.37	2627.45	2961.14	2549.55	2875.63	2902.07	3014.62	2509.92	2812.57	2400.26	2500.84	2715.05	2611.95	2429.78	2268.9	2539.37	2527.66	2628.05	2424.85
	2540.81	2831.4	2889.55	3094.01	2480.95	2479.21	2860.06	3206.56	3013.26	2721.6	2845.08	3262.95	2984.2	2656.82	3299.01	3100.66	2682.6	3265.61	2456.32	3451.64	2847.05	3533.09	3186.29	3432.83	3392.93	2985.35	2726.94	2726.18	2783.78	2927.85	3089.39	2625.23	2958.11	2547.28	2873.32	2898.8	3011.51	2507.96	2809.96	2399.2	2499.16	2712.2	2609.88	2428.61	2268.17	2536.9	2525.59	2625.93	2424.2
	2538.96	2827.96	2886.08	3089.55	2479.02	2477.37	2856.75	3202.29	3009.44	2719.55	2842.86	3258.83	2980.82	2654.05	3296.04	3096.85	2680.08	3262.33	2455.26	3448.35	2844.57	3529.81	3183.14	3428.8	3388.92	2982.25	2724.55	2724.59	2781.49	2925.24	3086.42	2623.02	2955.09	2545.03	2871.02	2895.56	3008.41	2506.03	2807.37	2398.15	2497.5	2709.36	2607.83	2427.45	2267.45	2534.44	2523.54	2623.8	2423.56
	2537.13	2824.54	2882.61	3085.1	2477.09	2475.53	2853.45	3198.03	3005.63	2717.51	2840.65	3254.72	2977.46	2651.29	3293.09	3093.05	2677.57	3259.06	2454.21	3445.06	2842.1	3526.54	3180	3424.79	3384.92	2979.17	2722.18	2723.01	2779.23	2922.65	3083.46	2620.83	2952.09	2542.79	2868.73	2892.33	3005.32	2504.11	2804.8	2397.1	2495.86	2706.54	2605.78	2426.3	2266.74	2532	2521.5	2621.68	2422.93
	2535.29	2821.13	2879.15	3080.67	2475.17	2473.7	2850.17	3193.78	3001.84	2715.47	2838.45	3250.62	2974.1	2648.55	3290.14	3089.26	2675.07	3255.8	2453.16	3441.79	2839.65	3523.29	3176.88	3420.81	3380.93	2976.1	2719.82	2721.45	2776.98	2920.07	3080.52	2618.66	2949.11	2540.56	2866.46	2889.12	3002.25	2502.21	2802.24	2396.06	2494.23	2703.73	2603.74	2425.15	2266.03	2529.58	2519.48	2619.56	2422.31
	2533.47	2817.73	2875.7	3076.25	2473.25	2471.87	2846.9	3189.53	2998.06	2713.43	2836.26	3246.52	2970.76	2645.82	3287.21	3085.49	2672.58	3252.56	2452.11	3438.54	2837.2	3520.04	3173.76	3416.84	3376.96	2973.06	2717.47	2719.9	2774.75	2917.51	3077.6	2616.49	2946.14	2538.35	2864.2	2885.93	2999.2	2500.32	2799.7	2395.03	2492.62	2700.93	2601.71	2424.01	2265.33	2527.18	2517.46	2617.45	2421.7
	2531.65	2814.33	2872.25	3071.84	2471.34	2470.06	2843.63	3185.3	2994.3	2711.4	2834.07	3242.44	2967.44	2643.1	3284.3	3081.73	2670.1	3249.33	2451.06	3435.29	2834.77	3516.81	3170.66	3412.89	3373	2970.02	2715.14	2718.36	2772.54	2914.96	3074.69	2614.35	2943.18	2536.15	2861.95	2882.76	2996.16	2498.46	2797.18	2394.01	2491.02	2698.15	2599.69	2422.88	2264.63	2524.79	2515.46	2615.34	2421.1
	2529.84	2810.95	2868.81	3067.44	2469.44	2468.25	2840.39	3181.08	2990.55	2709.38	2831.89	3238.37	2964.12	2640.4	3281.4	3077.98	2667.63	3246.11	2450.02	3432.06	2832.36	3513.58	3167.58	3408.96	3369.06	2967	2712.82	2716.83	2770.34	2912.43	3071.79	2612.21	2940.24	2533.96	2859.72	2879.61	2993.13	2496.61	2794.67	2393	2489.43	2695.39	2597.67	2421.76	2263.94	2522.42	2513.47	2613.23	2420.51
	2528.03	2807.58	2865.37	3063.05	2467.54	2466.44	2837.15	3176.87	2986.82	2707.36	2829.72	3234.31	2960.82	2637.71	3278.51	3074.25	2665.17	3242.91	2448.99	3428.84	2829.95	3510.37	3164.51	3405.05	3365.13	2964	2710.52	2715.32	2768.15	2909.91	3068.91	2610.09	2937.31	2531.79	2857.5	2876.48	2990.12	2494.78	2792.18	2392	2487.86	2692.64	2595.67	2420.65	2263.26	2520.07	2511.49	2611.12	2419.93
	2526.23	2804.21	2861.95	3058.68	2465.65	2464.65	2833.92	3172.67	2983.11	2705.34	2827.56	3230.26	2957.53	2635.03	3275.63	3070.53	2662.73	3239.73	2447.96	3425.63	2827.56	3507.17	3161.45	3401.16	3361.22	2961.02	2708.22	2713.82	2765.99	2907.41	3066.05	2607.99	2934.4	2529.63	2855.29	2873.37	2987.13	2492.97	2789.71	2391	2486.31	2689.9	2593.67	2419.55	2262.59	2517.73	2509.53	2609.02	2419.36
	2524.44	2800.86	2858.53	3054.32	2463.77	2462.86	2830.71	3168.48	2979.41	2703.33	2825.4	3226.21	2954.26	2632.37	3272.77	3066.82	2660.3	3236.56	2446.93	3422.43	2825.18	3503.98	3158.41	3397.29	3357.32	2958.04	2705.94	2712.34	2763.83	2904.92	3063.19	2605.9	2931.5	2527.48	2853.09	2870.27	2984.14	2491.17	2787.25	2390.02	2484.77	2687.18	2591.69	2418.45	2261.92	2515.41	2507.58	2606.93	2418.8
	2522.65	2797.51	2855.11	3049.98	2461.89	2461.07	2827.5	3164.3	2975.73	2701.32	2823.25	3222.18	2951	2629.72	3269.92	3063.12	2657.87	3233.4	2445.91	3419.25	2822.81	3500.81	3155.38	3393.44	3353.44	2955.09	2703.68	2710.87	2761.7	2902.45	3060.36	2603.82	2928.62	2525.35	2850.9	2867.2	2981.18	2489.39	2784.81	2389.04	2483.25	2684.47	2589.71	2417.36	2261.26	2513.11	2505.64	2604.84	2418.24
	2520.87	2794.18	2851.71	3045.64	2460.02	2459.3	2824.31	3160.14	2972.06	2699.32	2821.11	3218.16	2947.75	2627.08	3267.09	3059.43	2655.46	3230.26	2444.89	3416.08	2820.46	3497.64	3152.36	3389.6	3349.57	2952.15	2701.42	2709.41	2759.58	2899.99	3057.53	2601.75	2925.75	2523.22	2848.73	2864.14	2978.22	2487.63	2782.39	2388.07	2481.74	2681.77	2587.74	2416.28	2260.6	2510.83	2503.71	2602.75	2417.7
	2519.1	2790.85	2848.31	3041.32	2458.16	2457.53	2821.13	3155.98	2968.41	2697.32	2818.97	3214.15	2944.51	2624.46	3264.26	3055.76	2653.06	3227.13	2443.87	3412.92	2818.11	3494.49	3149.36	3385.79	3345.72	2949.23	2699.18	2707.96	2757.48	2897.55	3054.72	2599.7	2922.89	2521.12	2846.57	2861.11	2975.28	2485.88	2779.98	2387.1	2480.24	2679.09	2585.78	2415.2	2259.95	2508.56	2501.79	2600.67	2417.17
	2517.33	2787.54	2844.92	3037.01	2456.31	2455.76	2817.97	3151.84	2964.77	2695.33	2816.85	3210.16	2941.29	2621.85	3261.45	3052.1	2650.67	3224.01	2442.86	3409.78	2815.78	3491.34	3146.37	3381.99	3341.88	2946.32	2696.96	2706.53	2755.39	2895.12	3051.93	2597.66	2920.05	2519.02	2844.42	2858.09	2972.36	2484.16	2777.58	2386.15	2478.76	2676.43	2583.83	2414.14	2259.31	2506.31	2499.89	2598.59	2416.64
	2515.57	2784.23	2841.54	3032.72	2454.46	2454.01	2814.81	3147.71	2961.15	2693.34	2814.73	3206.17	2938.07	2619.26	3258.66	3048.45	2648.29	3220.91	2441.86	3406.64	2813.46	3488.21	3143.4	3378.22	3338.06	2943.43	2694.74	2705.11	2753.31	2892.71	3049.15	2595.64	2917.22	2516.94	2842.28	2855.09	2969.45	2482.44	2775.2	2385.2	2477.29	2673.77	2581.88	2413.08	2258.68	2504.07	2498	2596.51	2416.13
	2513.82	2780.94	2838.17	3028.44	2452.62	2452.26	2811.67	3143.59	2957.54	2691.36	2812.62	3202.19	2934.88	2616.67	3255.87	3044.81	2645.92	3217.82	2440.86	3403.52	2811.15	3485.09	3140.44	3374.46	3334.25	2940.56	2692.54	2703.7	2751.26	2890.31	3046.38	2593.63	2914.41	2514.87	2840.16	2852.11	2966.55	2480.75	2772.84	2384.26	2475.84	2671.13	2579.95	2412.03	2258.05	2501.86	2496.12	2594.44	2415.62
	2512.07	2777.65	2834.81	3024.17	2450.78	2450.52	2808.54	3139.48	2953.95	2689.38	2810.51	3198.22	2931.69	2614.1	3253.1	3041.19	2643.56	3214.75	2439.86	3400.41	2808.86	3481.98	3137.49	3370.72	3330.46	2937.7	2690.35	2702.31	2749.21	2887.92	3043.63	2591.63	2911.61	2512.81	2838.04	2849.15	2963.67	2479.07	2770.49	2383.33	2474.4	2668.5	2578.02	2410.99	2257.43	2499.66	2494.25	2592.37	2415.13
	2510.33	2774.37	2831.45	3019.91	2448.96	2448.78	2805.42	3135.38	2950.38	2687.41	2808.42	3194.27	2928.52	2611.55	3250.34	3037.57	2641.21	3211.69	2438.86	3397.32	2806.57	3478.88	3134.56	3367	3326.68	2934.85	2688.18	2700.93	2747.19	2885.55	3040.89	2589.64	2908.82	2510.77	2835.94	2846.21	2960.8	2477.41	2768.16	2382.41	2472.98	2665.89	2576.1	2409.95	2256.81	2497.47	2492.39	2590.31	2414.64
	2508.6	2771.11	2828.11	3015.67	2447.14	2447.05	2802.31	3131.3	2946.82	2685.44	2806.33	3190.32	2925.36	2609	3247.6	3033.97	2638.87	3208.65	2437.87	3394.24	2804.3	3475.8	3131.65	3363.29	3322.92	2932.03	2686.01	2699.56	2745.17	2883.19	3038.16	2587.67	2906.05	2508.74	2833.85	2843.28	2957.94	2475.76	2765.85	2381.5	2471.57	2663.29	2574.19	2408.92	2256.2	2495.3	2490.55	2588.25	2414.17
	2506.87	2767.85	2824.77	3011.44	2445.33	2445.33	2799.22	3127.23	2943.27	2683.48	2804.25	3186.39	2922.21	2606.47	3244.87	3030.38	2636.54	3205.61	2436.89	3391.17	2802.04	3472.72	3128.74	3359.61	3319.17	2929.22	2683.86	2698.2	2743.18	2880.85	3035.45	2585.71	2903.29	2506.72	2831.77	2840.38	2955.1	2474.13	2763.54	2380.59	2470.17	2660.7	2572.29	2407.9	2255.6	2493.15	2488.71	2586.2	2413.7
	2505.15	2764.61	2821.44	3007.22	2443.52	2443.62	2796.14	3123.17	2939.74	2681.52	2802.17	3182.47	2919.08	2603.95	3242.15	3026.81	2634.23	3202.6	2435.91	3388.11	2799.79	3469.66	3125.86	3355.94	3315.44	2926.42	2681.72	2696.86	2741.19	2878.52	3032.75	2583.76	2900.55	2504.71	2829.7	2837.49	2952.27	2472.52	2761.26	2379.69	2468.79	2658.13	2570.39	2406.89	2255.01	2491.02	2486.89	2584.15	2413.24
	2503.44	2761.37	2818.12	3003.02	2441.72	2441.91	2793.07	3119.12	2936.23	2679.57	2800.11	3178.56	2915.96	2601.45	3239.44	3023.24	2631.92	3199.59	2434.93	3385.06	2797.55	3466.6	3122.98	3352.29	3311.73	2923.64	2679.6	2695.53	2739.23	2876.2	3030.07	2581.82	2897.82	2502.72	2827.64	2834.62	2949.45	2470.92	2758.99	2378.8	2467.42	2655.57	2568.51	2405.88	2254.42	2488.9	2485.08	2582.1	2412.79
	2501.73	2758.15	2814.82	2998.83	2439.93	2440.22	2790.01	3115.08	2932.73	2677.63	2798.05	3174.66	2912.85	2598.96	3236.75	3019.69	2629.62	3196.6	2433.96	3382.03	2795.32	3463.56	3120.12	3348.66	3308.02	2920.88	2677.49	2694.21	2737.27	2873.9	3027.4	2579.9	2895.1	2500.74	2825.6	2831.77	2946.65	2469.34	2756.73	2377.92	2466.07	2653.02	2566.63	2404.88	2253.84	2486.79	2483.28	2580.06	2412.35
	2500.03	2754.94	2811.52	2994.65	2438.15	2438.52	2786.96	3111.06	2929.25	2675.69	2796	3170.77	2909.75	2596.48	3234.07	3016.14	2627.33	3193.63	2432.99	3379.01	2793.1	3460.53	3117.28	3345.04	3304.34	2918.14	2675.39	2692.91	2735.34	2871.61	3024.74	2577.99	2892.39	2498.77	2823.56	2828.94	2943.87	2467.78	2754.49	2377.04	2464.72	2650.48	2564.76	2403.89	2253.26	2484.71	2481.5	2578.03	2411.92
	2498.34	2751.73	2808.23	2990.49	2436.38	2436.84	2783.93	3107.05	2925.78	2673.75	2793.95	3166.89	2906.67	2594.01	3231.4	3012.61	2625.06	3190.67	2432.03	3376	2790.89	3457.51	3114.45	3341.45	3300.67	2915.41	2673.3	2691.61	2733.41	2869.33	3022.1	2576.09	2889.7	2496.81	2821.54	2826.12	2941.09	2466.23	2752.26	2376.17	2463.4	2647.96	2562.9	2402.9	2252.7	2482.64	2479.72	2575.99	2411.5
	2496.65	2748.54	2804.95	2986.34	2434.61	2435.16	2780.91	3103.06	2922.33	2671.82	2791.92	3163.02	2903.6	2591.56	3228.75	3009.09	2622.79	3187.72	2431.07	3373	2788.7	3454.5	3111.64	3337.87	3297.02	2912.69	2671.22	2690.33	2731.5	2867.07	3019.47	2574.21	2887.02	2494.86	2819.53	2823.33	2938.33	2464.69	2750.05	2375.31	2462.08	2645.45	2561.05	2401.93	2252.13	2480.58	2477.96	2573.97	2411.09
	2494.97	2745.35	2801.68	2982.2	2432.85	2433.49	2777.9	3099.07	2918.89	2669.9	2789.89	3159.17	2900.54	2589.11	3226.1	3005.59	2620.53	3184.78	2430.12	3370.02	2786.51	3451.51	3108.84	3334.3	3293.38	2910	2669.16	2689.06	2729.61	2864.82	3016.85	2572.33	2884.35	2492.93	2817.53	2820.55	2935.58	2463.18	2747.85	2374.46	2460.78	2642.95	2559.2	2400.95	2251.58	2478.54	2476.2	2571.95	2410.69
	2493.3	2742.18	2798.42	2978.08	2431.1	2431.83	2774.9	3095.1	2915.47	2667.98	2787.87	3155.33	2897.5	2586.69	3223.47	3002.09	2618.28	3181.86	2429.17	3367.05	2784.34	3448.52	3106.05	3330.76	3289.75	2907.32	2667.1	2687.81	2727.73	2862.59	3014.25	2570.47	2881.7	2491.01	2815.54	2817.79	2932.85	2461.67	2745.67	2373.61	2459.49	2640.47	2557.36	2399.99	2251.03	2476.52	2474.46	2569.93	2410.3
	2491.63	2739.02	2795.17	2973.97	2429.35	2430.18	2771.92	3091.15	2912.06	2666.07	2785.85	3151.5	2894.47	2584.27	3220.86	2998.61	2616.04	3178.95	2428.22	3364.09	2782.18	3445.54	3103.28	3327.23	3286.14	2904.65	2665.07	2686.57	2725.86	2860.36	3011.66	2568.62	2879.06	2489.1	2813.56	2815.05	2930.13	2460.19	2743.5	2372.77	2458.22	2638	2555.54	2399.03	2250.49	2474.51	2472.73	2567.92	2409.92
	2489.97	2735.87	2791.93	2969.87	2427.62	2428.53	2768.95	3087.2	2908.67	2664.16	2783.85	3147.68	2891.45	2581.87	3218.25	2995.13	2613.81	3176.06	2427.28	3361.14	2780.03	3442.58	3100.53	3323.72	3282.55	2902	2663.04	2685.33	2724.01	2858.15	3009.08	2566.78	2876.43	2487.21	2811.59	2812.33	2927.42	2458.71	2741.34	2371.94	2456.95	2635.54	2553.72	2398.08	2249.96	2472.52	2471.01	2565.91	2409.55
	2488.32	2732.72	2788.7	2965.79	2425.89	2426.89	2765.99	3083.27	2905.29	2662.26	2781.85	3143.87	2888.44	2579.47	3215.66	2991.67	2611.59	3173.18	2426.35	3358.21	2777.88	3439.62	3097.79	3320.23	3278.98	2899.37	2661.02	2684.12	2722.17	2855.96	3006.52	2564.96	2873.82	2485.32	2809.63	2809.63	2924.73	2457.26	2739.2	2371.12	2455.71	2633.09	2551.9	2397.14	2249.43	2470.55	2469.3	2563.91	2409.18
	2486.68	2729.59	2785.49	2961.72	2424.17	2425.26	2763.05	3079.36	2901.93	2660.36	2779.86	3140.08	2885.45	2577.1	3213.08	2988.22	2609.38	3170.31	2425.42	3355.29	2775.75	3436.68	3095.06	3316.75	3275.41	2896.76	2659.02	2682.91	2720.35	2853.77	3003.97	2563.14	2871.22	2483.45	2807.68	2806.94	2922.05	2455.82	2737.08	2370.3	2454.47	2630.65	2550.1	2396.2	2248.91	2468.59	2467.61	2561.91	2408.83
	2485.04	2726.47	2782.28	2957.66	2422.46	2423.63	2760.11	3075.46	2898.59	2658.47	2777.87	3136.29	2882.46	2574.73	3210.51	2984.78	2607.18	3167.46	2424.49	3352.38	2773.63	3433.75	3092.35	3313.29	3271.87	2894.16	2657.03	2681.72	2718.54	2851.6	3001.43	2561.34	2868.63	2481.59	2805.74	2804.27	2919.38	2454.39	2734.96	2369.49	2453.25	2628.23	2548.3	2395.27	2248.39	2466.64	2465.92	2559.91	2408.49
	2483.41	2723.36	2779.09	2953.62	2420.75	2422.01	2757.19	3071.57	2895.26	2656.59	2775.9	3132.52	2879.5	2572.38	3207.96	2981.36	2604.99	3164.62	2423.57	3349.48	2771.52	3430.83	3089.66	3309.84	3268.34	2891.57	2655.05	2680.53	2716.74	2849.45	2998.9	2559.54	2866.05	2479.74	2803.82	2801.62	2916.72	2452.98	2732.86	2368.69	2452.04	2625.82	2546.51	2394.35	2247.89	2464.71	2464.24	2557.93	2408.15
	2481.79	2720.26	2775.91	2949.59	2419.06	2420.4	2754.28	3067.69	2891.94	2654.71	2773.93	3128.76	2876.54	2570.03	3205.41	2977.94	2602.81	3161.8	2422.65	3346.6	2769.42	3427.92	3086.98	3306.42	3264.82	2889.01	2653.08	2679.36	2714.96	2847.3	2996.39	2557.76	2863.49	2477.9	2801.9	2798.99	2914.08	2451.58	2730.78	2367.89	2450.84	2623.42	2544.73	2393.43	2247.38	2462.8	2462.58	2555.94	2407.83
	2480.17	2717.17	2772.74	2945.57	2417.37	2418.8	2751.39	3063.83	2888.64	2652.84	2771.97	3125.01	2873.6	2567.71	3202.88	2974.54	2600.64	3158.98	2421.74	3343.73	2767.33	3425.02	3084.31	3303	3261.32	2886.46	2651.12	2678.2	2713.19	2845.17	2993.89	2555.99	2860.93	2476.08	2799.99	2796.37	2911.45	2450.2	2728.71	2367.1	2449.65	2621.03	2542.96	2392.53	2246.89	2460.9	2460.92	2553.97	2407.51
	2478.56	2714.09	2769.58	2941.57	2415.69	2417.21	2748.51	3059.99	2885.36	2650.97	2770.02	3121.28	2870.66	2565.39	3200.36	2971.14	2598.48	3156.18	2420.83	3340.87	2765.25	3422.13	3081.67	3299.61	3257.84	2883.93	2649.18	2677.06	2711.43	2843.05	2991.41	2554.23	2858.4	2474.26	2798.1	2793.78	2908.84	2448.83	2726.65	2366.32	2448.48	2618.66	2541.2	2391.62	2246.4	2459.02	2459.28	2551.99	2407.2
	2476.96	2711.03	2766.43	2937.58	2414.01	2415.62	2745.64	3056.15	2882.09	2649.11	2768.07	3117.56	2867.75	2563.08	3197.86	2967.76	2596.32	3153.4	2419.92	3338.02	2763.18	3419.25	3079.03	3296.23	3254.37	2881.41	2647.24	2675.92	2709.69	2840.94	2988.93	2552.49	2855.87	2472.46	2796.21	2791.2	2906.23	2447.48	2724.61	2365.55	2447.32	2616.29	2539.44	2390.73	2245.92	2457.15	2457.65	2550.03	2406.91
	2475.36	2707.97	2763.29	2933.6	2412.35	2414.04	2742.78	3052.34	2878.83	2647.26	2766.13	3113.85	2864.84	2560.79	3195.36	2964.39	2594.18	3150.63	2419.02	3335.19	2761.12	3416.38	3076.41	3292.87	3250.92	2878.91	2645.32	2674.8	2707.96	2838.84	2986.47	2550.75	2853.35	2470.67	2794.33	2788.64	2903.64	2446.14	2722.57	2364.78	2446.17	2613.94	2537.69	2389.83	2245.45	2455.3	2456.02	2548.07	2406.62
	2473.77	2704.92	2760.17	2929.64	2410.69	2412.47	2739.93	3048.53	2875.59	2645.41	2764.2	3110.15	2861.95	2558.51	3192.88	2961.03	2592.04	3147.87	2418.13	3332.37	2759.07	3413.52	3073.81	3289.52	3247.49	2876.43	2643.41	2673.69	2706.24	2836.76	2984.03	2549.02	2850.85	2468.89	2792.47	2786.09	2901.06	2444.82	2720.56	2364.02	2445.04	2611.6	2535.95	2388.95	2244.98	2453.47	2454.41	2546.11	2406.34
	2472.19	2701.89	2757.06	2925.69	2409.05	2410.91	2737.1	3044.75	2872.37	2643.57	2762.28	3106.46	2859.07	2556.24	3190.41	2957.68	2589.92	3145.12	2417.24	3329.56	2757.03	3410.68	3071.23	3286.19	3244.07	2873.96	2641.52	2672.59	2704.54	2834.69	2981.59	2547.31	2848.36	2467.12	2790.61	2783.57	2898.5	2443.51	2718.55	2363.26	2443.91	2609.27	2534.21	2388.07	2244.52	2451.64	2452.81	2544.16	2406.07
	2470.62	2698.86	2753.96	2921.76	2407.41	2409.35	2734.28	3040.97	2869.16	2641.73	2760.36	3102.79	2856.2	2553.99	3187.96	2954.35	2587.8	3142.39	2416.35	3326.76	2754.99	3407.84	3068.65	3282.87	3240.66	2871.51	2639.63	2671.5	2702.85	2832.63	2979.17	2545.6	2845.88	2465.36	2788.76	2781.06	2895.95	2442.21	2716.56	2362.52	2442.8	2606.96	2532.49	2387.2	2244.07	2449.84	2451.22	2542.21	2405.82
	2469.05	2695.85	2750.87	2917.84	2405.78	2407.8	2731.48	3037.21	2865.96	2639.91	2758.46	3099.13	2853.34	2551.74	3185.51	2951.02	2585.69	3139.67	2415.47	3323.98	2752.97	3405.02	3066.1	3279.57	3237.27	2869.08	2637.75	2670.43	2701.18	2830.59	2976.76	2543.91	2843.41	2463.62	2786.93	2778.57	2893.41	2440.93	2714.58	2361.78	2441.7	2604.65	2530.77	2386.34	2243.62	2448.05	2449.64	2540.27	2405.57
	2467.49	2692.85	2747.8	2913.93	2404.16	2406.26	2728.69	3033.47	2862.79	2638.08	2756.56	3095.48	2850.5	2549.51	3183.08	2947.7	2583.59	3136.97	2414.6	3321.2	2750.96	3402.2	3063.56	3276.28	3233.9	2866.67	2635.89	2669.37	2699.51	2828.55	2974.36	2542.22	2840.96	2461.88	2785.1	2776.1	2890.88	2439.67	2712.62	2361.04	2440.62	2602.35	2529.06	2385.48	2243.18	2446.27	2448.07	2538.34	2405.33
	2465.94	2689.85	2744.74	2910.03	2402.54	2404.73	2725.91	3029.74	2859.62	2636.27	2754.66	3091.85	2847.67	2547.29	3180.66	2944.4	2581.5	3134.27	2413.72	3318.44	2748.96	3399.4	3061.03	3273.02	3230.54	2864.27	2634.04	2668.31	2697.86	2826.53	2971.98	2540.55	2838.51	2460.16	2783.28	2773.64	2888.36	2438.41	2710.67	2360.31	2439.54	2600.07	2527.36	2384.63	2242.75	2444.51	2446.51	2536.41	2405.1
	2464.4	2686.87	2741.69	2906.15	2400.94	2403.21	2723.14	3026.03	2856.47	2634.46	2752.78	3088.22	2844.85	2545.08	3178.25	2941.1	2579.41	3131.59	2412.86	3315.7	2746.96	3396.6	3058.53	3269.76	3227.2	2861.88	2632.19	2667.27	2696.22	2824.52	2969.61	2538.89	2836.08	2458.45	2781.47	2771.2	2885.86	2437.17	2708.73	2359.59	2438.48	2597.8	2525.66	2383.78	2242.32	2442.76	2444.96	2534.48	2404.87
	2462.86	2683.9	2738.66	2902.29	2399.34	2401.69	2720.39	3022.33	2853.34	2632.65	2750.9	3084.62	2842.04	2542.88	3175.85	2937.82	2577.34	3128.93	2412	3312.96	2744.98	3393.82	3056.03	3266.52	3223.88	2859.52	2630.36	2666.24	2694.6	2822.52	2967.25	2537.23	2833.66	2456.75	2779.68	2768.78	2883.37	2435.95	2706.8	2358.88	2437.43	2595.54	2523.97	2382.94	2241.9	2441.03	2443.42	2532.57	2404.66
	2461.33	2680.94	2735.64	2898.44	2397.75	2400.18	2717.64	3018.65	2850.22	2630.86	2749.03	3081.02	2839.25	2540.7	3173.46	2934.55	2575.27	3126.28	2411.14	3310.24	2743.01	3391.05	3053.56	3263.3	3220.57	2857.17	2628.55	2665.23	2692.99	2820.53	2964.9	2535.59	2831.25	2455.06	2777.89	2766.38	2880.89	2434.74	2704.89	2358.17	2436.39	2593.29	2522.29	2382.11	2241.49	2439.32	2441.89	2530.65	2404.46
	2459.81	2678	2732.63	2894.6	2396.18	2398.68	2714.92	3014.98	2847.11	2629.07	2747.17	3077.43	2836.47	2538.53	3171.09	2931.29	2573.22	3123.64	2410.29	3307.53	2741.04	3388.29	3051.1	3260.09	3217.28	2854.84	2626.74	2664.22	2691.39	2818.55	2962.56	2533.96	2828.85	2453.38	2776.11	2763.99	2878.43	2433.54	2702.99	2357.47	2435.36	2591.05	2520.62	2381.28	2241.08	2437.62	2440.37	2528.75	2404.27
	2458.29	2675.06	2729.64	2890.77	2394.61	2397.19	2712.2	3011.33	2844.03	2627.28	2745.32	3073.86	2833.7	2536.37	3168.73	2928.04	2571.17	3121.01	2409.44	3304.83	2739.08	3385.53	3048.65	3256.89	3214	2852.52	2624.94	2663.23	2689.8	2816.59	2960.24	2532.33	2826.46	2451.71	2774.34	2761.62	2875.98	2432.36	2701.1	2356.77	2434.34	2588.82	2518.95	2380.46	2240.68	2435.93	2438.86	2526.85	2404.09
	2456.78	2672.13	2726.66	2886.96	2393.04	2395.71	2709.5	3007.69	2840.95	2625.51	2743.47	3070.31	2830.94	2534.22	3166.38	2924.8	2569.13	3118.4	2408.6	3302.14	2737.14	3382.79	3046.22	3253.72	3210.74	2850.23	2623.15	2662.24	2688.23	2814.64	2957.93	2530.72	2824.09	2450.06	2772.57	2759.27	2873.54	2431.19	2699.22	2356.09	2433.34	2586.6	2517.3	2379.64	2240.29	2434.26	2437.36	2524.95	2403.91
	2455.28	2669.22	2723.69	2883.17	2391.49	2394.23	2706.81	3004.07	2837.89	2623.74	2741.63	3066.76	2828.2	2532.08	3164.04	2921.57	2567.09	3115.8	2407.76	3299.47	2735.2	3380.06	3043.81	3250.55	3207.5	2847.95	2621.38	2661.27	2686.66	2812.69	2955.63	2529.12	2821.73	2448.41	2770.82	2756.94	2871.11	2430.03	2697.36	2355.4	2432.35	2584.4	2515.65	2378.83	2239.9	2432.6	2435.87	2523.06	2403.75
	2453.79	2666.31	2720.74	2879.38	2389.95	2392.76	2704.14	3000.46	2834.85	2621.97	2739.8	3063.23	2825.47	2529.95	3161.72	2918.35	2565.07	3113.21	2406.93	3296.81	2733.27	3377.34	3041.41	3247.4	3204.27	2845.68	2619.61	2660.31	2685.11	2810.76	2953.35	2527.52	2819.37	2446.78	2769.08	2754.62	2868.69	2428.89	2695.51	2354.73	2431.36	2582.2	2514.01	2378.02	2239.52	2430.96	2434.39	2521.18	2403.59
	2452.3	2663.42	2717.8	2875.62	2388.41	2391.3	2701.47	2996.87	2831.82	2620.22	2737.98	3059.71	2822.75	2527.84	3159.4	2915.15	2563.06	3110.64	2406.1	3294.16	2731.35	3374.63	3039.03	3244.27	3201.06	2843.43	2617.86	2659.37	2683.58	2808.85	2951.07	2525.94	2817.03	2445.15	2767.35	2752.32	2866.29	2427.76	2693.67	2354.06	2430.39	2580.02	2512.37	2377.23	2239.15	2429.33	2432.92	2519.3	2403.45
	2450.83	2660.54	2714.87	2871.86	2386.89	2389.85	2698.82	2993.3	2828.81	2618.47	2736.16	3056.2	2820.04	2525.74	3157.1	2911.95	2561.05	3108.08	2405.28	3291.53	2729.44	3371.93	3036.67	3241.15	3197.86	2841.2	2616.12	2658.43	2682.05	2806.94	2948.81	2524.37	2814.7	2443.54	2765.62	2750.04	2863.9	2426.64	2691.84	2353.4	2429.43	2577.85	2510.74	2376.43	2238.79	2427.71	2431.46	2517.43	2403.31
	2449.36	2657.67	2711.96	2868.12	2385.37	2388.41	2696.19	2989.74	2825.81	2616.72	2734.35	3052.71	2817.35	2523.64	3154.81	2908.77	2559.05	3105.53	2404.46	3288.9	2727.54	3369.25	3034.32	3238.04	3194.68	2838.99	2614.39	2657.5	2680.54	2805.04	2946.56	2522.8	2812.39	2441.94	2763.91	2747.77	2861.52	2425.53	2690.03	2352.74	2428.48	2575.69	2509.12	2375.65	2238.43	2426.11	2430.01	2515.57	2403.18
	2447.89	2654.81	2709.06	2864.4	2383.86	2386.97	2693.56	2986.2	2822.82	2614.99	2732.55	3049.23	2814.67	2521.57	3152.53	2905.59	2557.06	3102.99	2403.65	3286.29	2725.65	3366.57	3031.99	3234.95	3191.51	2836.8	2612.67	2656.59	2679.04	2803.16	2944.33	2521.25	2810.08	2440.35	2762.2	2745.53	2859.15	2424.44	2688.23	2352.09	2427.55	2573.54	2507.51	2374.87	2238.08	2424.53	2428.57	2513.71	2403.07
	2446.44	2651.96	2706.17	2860.68	2382.36	2385.55	2690.95	2982.68	2819.85	2613.26	2730.76	3045.76	2812	2519.5	3150.27	2902.43	2555.08	3100.47	2402.84	3283.69	2723.77	3363.9	3029.67	3231.87	3188.37	2834.62	2610.96	2655.69	2677.55	2801.29	2942.1	2519.7	2807.78	2438.76	2760.5	2743.29	2856.8	2423.37	2686.44	2351.45	2426.62	2571.4	2505.91	2374.09	2237.73	2422.96	2427.14	2511.85	2402.96
	2444.99	2649.13	2703.3	2856.99	2380.87	2384.13	2688.35	2979.17	2816.9	2611.53	2728.98	3042.31	2809.34	2517.44	3148.02	2899.28	2553.11	3097.97	2402.03	3281.1	2721.89	3361.24	3027.38	3228.81	3185.23	2832.46	2609.26	2654.79	2676.08	2799.42	2939.89	2518.17	2805.5	2437.2	2758.81	2741.08	2854.46	2422.3	2684.66	2350.81	2425.7	2569.27	2504.31	2373.32	2237.4	2421.4	2425.71	2510.01	2402.86
	2443.55	2646.3	2700.45	2853.3	2379.39	2382.72	2685.77	2975.68	2813.96	2609.82	2727.2	3038.87	2806.7	2515.4	3145.77	2896.14	2551.14	3095.47	2401.24	3278.53	2720.03	3358.59	3025.09	3225.76	3182.12	2830.31	2607.57	2653.91	2674.61	2797.57	2937.69	2516.64	2803.22	2435.64	2757.13	2738.88	2852.13	2421.25	2682.9	2350.18	2424.8	2567.16	2502.72	2372.56	2237.07	2419.86	2424.3	2508.17	2402.77
	2442.12	2643.49	2697.61	2849.64	2377.92	2381.32	2683.2	2972.2	2811.03	2608.11	2725.43	3035.44	2804.06	2513.37	3143.54	2893.01	2549.19	3092.99	2400.44	3275.97	2718.18	3355.96	3022.83	3222.73	3179.02	2828.18	2605.89	2653.05	2673.16	2795.74	2935.51	2515.13	2800.96	2434.09	2755.46	2736.7	2849.81	2420.21	2681.15	2349.55	2423.9	2565.05	2501.14	2371.8	2236.74	2418.33	2422.9	2506.33	2402.69
	2440.69	2640.69	2694.78	2845.98	2376.46	2379.93	2680.64	2968.74	2808.13	2606.41	2723.67	3032.03	2801.44	2511.34	3141.33	2889.89	2547.24	3090.52	2399.66	3273.41	2716.33	3353.33	3020.58	3219.71	3175.94	2826.07	2604.22	2652.19	2671.72	2793.91	2933.33	2513.62	2798.71	2432.55	2753.8	2734.54	2847.5	2419.19	2679.4	2348.93	2423.02	2562.96	2499.56	2371.05	2236.43	2416.82	2421.5	2504.5	2402.62
	2439.27	2637.9	2691.96	2842.34	2375.01	2378.54	2678.09	2965.3	2805.23	2604.72	2721.92	3028.63	2798.84	2509.34	3139.12	2886.78	2545.3	3088.07	2398.87	3270.88	2714.49	3350.71	3018.34	3216.7	3172.87	2823.98	2602.56	2651.34	2670.29	2792.09	2931.17	2512.13	2796.47	2431.02	2752.15	2732.39	2845.21	2418.17	2677.68	2348.32	2422.15	2560.88	2498	2370.3	2236.12	2415.32	2420.12	2502.68	2402.56
	2437.86	2635.12	2689.17	2838.72	2373.56	2377.17	2675.56	2961.87	2802.35	2603.03	2720.18	3025.24	2796.24	2507.34	3136.93	2883.69	2543.37	3085.62	2398.1	3268.35	2712.67	3348.11	3016.12	3213.71	3169.82	2821.9	2600.92	2650.51	2668.88	2790.29	2929.02	2510.64	2794.24	2429.51	2750.51	2730.26	2842.93	2417.17	2675.96	2347.71	2421.28	2558.81	2496.44	2369.56	2235.82	2413.83	2418.75	2500.87	2402.51
	2436.46	2632.35	2686.38	2835.11	2372.13	2375.8	2673.03	2958.46	2799.49	2601.35	2718.44	3021.87	2793.66	2505.35	3134.75	2880.6	2541.44	3083.19	2397.32	3265.84	2710.85	3345.51	3013.92	3210.73	3166.79	2819.84	2599.28	2649.68	2667.48	2788.49	2926.89	2509.16	2792.02	2428	2748.87	2728.14	2840.66	2416.18	2674.26	2347.11	2420.43	2556.75	2494.89	2368.83	2235.52	2412.36	2417.38	2499.06	2402.46
	2435.07	2629.6	2683.61	2831.51	2370.7	2374.44	2670.53	2955.07	2796.64	2599.68	2716.71	3018.51	2791.09	2503.38	3132.58	2877.53	2539.53	3080.78	2396.56	3263.34	2709.04	3342.92	3011.74	3207.77	3163.77	2817.8	2597.65	2648.87	2666.08	2786.71	2924.76	2507.69	2789.81	2426.51	2747.25	2726.05	2838.41	2415.21	2672.56	2346.52	2419.59	2554.7	2493.34	2368.1	2235.23	2410.9	2416.02	2497.25	2402.43
	2433.68	2626.85	2680.85	2827.93	2369.28	2373.09	2668.03	2951.69	2793.8	2598.01	2714.99	3015.16	2788.53	2501.41	3130.42	2874.46	2537.62	3078.37	2395.79	3260.85	2707.24	3340.35	3009.57	3204.82	3160.77	2815.78	2596.04	2648.07	2664.7	2784.94	2922.65	2506.23	2787.62	2425.02	2745.63	2723.97	2836.16	2414.25	2670.88	2345.93	2418.76	2552.66	2491.81	2367.37	2234.95	2409.45	2414.68	2495.46	2402.4
	2432.3	2624.12	2678.11	2824.36	2367.88	2371.75	2665.55	2948.33	2790.98	2596.35	2713.28	3011.83	2785.98	2499.46	3128.27	2871.41	2535.72	3075.98	2395.04	3258.37	2705.45	3337.78	3007.42	3201.89	3157.78	2813.77	2594.43	2647.28	2663.34	2783.18	2920.56	2504.78	2785.43	2423.55	2744.02	2721.9	2833.93	2413.3	2669.22	2345.35	2417.93	2550.64	2490.28	2366.66	2234.68	2408.02	2413.34	2493.67	2402.39
	2430.93	2621.4	2675.39	2820.81	2366.48	2370.42	2663.08	2944.99	2788.18	2594.7	2711.58	3008.51	2783.45	2497.52	3126.14	2868.37	2533.83	3073.61	2394.29	3255.9	2703.66	3335.23	3005.29	3198.96	3154.81	2811.78	2592.84	2646.5	2661.98	2781.43	2918.47	2503.34	2783.25	2422.08	2742.42	2719.85	2831.71	2412.36	2667.56	2344.77	2417.12	2548.62	2488.76	2365.94	2234.41	2406.6	2412.01	2491.88	2402.38
	2429.57	2618.69	2672.68	2817.27	2365.09	2369.09	2660.62	2941.67	2785.38	2593.06	2709.89	3005.2	2780.93	2495.59	3124.02	2865.34	2531.95	3071.24	2393.54	3253.45	2701.89	3332.68	3003.17	3196.05	3151.86	2809.81	2591.25	2645.74	2660.64	2779.69	2916.4	2501.91	2781.09	2420.63	2740.83	2717.82	2829.51	2411.43	2665.92	2344.2	2416.32	2546.62	2487.24	2365.24	2234.16	2405.2	2410.69	2490.11	2402.39
	2428.21	2616	2669.98	2813.75	2363.71	2367.78	2658.17	2938.36	2782.61	2591.43	2708.2	3001.91	2778.42	2493.67	3121.91	2862.32	2530.08	3068.89	2392.8	3251.01	2700.13	3330.15	3001.07	3193.16	3148.92	2807.85	2589.68	2644.98	2659.3	2777.96	2914.34	2500.49	2778.94	2419.19	2739.24	2715.81	2827.31	2410.52	2664.28	2343.64	2415.53	2544.63	2485.74	2364.53	2233.9	2403.81	2409.38	2488.34	2402.4
	2426.87	2613.31	2667.3	2810.24	2362.35	2366.47	2655.74	2935.07	2779.85	2589.8	2706.52	2998.63	2775.92	2491.77	3119.81	2859.32	2528.21	3066.55	2392.06	3248.58	2698.37	3327.62	2998.98	3190.28	3146	2805.92	2588.11	2644.24	2657.98	2776.25	2912.29	2499.08	2776.79	2417.76	2737.67	2713.81	2825.13	2409.62	2662.66	2343.08	2414.75	2542.65	2484.24	2363.84	2233.66	2402.43	2408.08	2486.57	2402.42
	2425.53	2610.64	2664.63	2806.75	2360.99	2365.17	2653.32	2931.79	2777.1	2588.18	2704.85	2995.36	2773.44	2489.87	3117.73	2856.32	2526.35	3064.23	2391.33	3246.17	2696.63	3325.11	2996.92	3187.41	3143.1	2804	2586.56	2643.5	2656.67	2774.54	2910.25	2497.68	2774.66	2416.33	2736.1	2711.83	2822.96	2408.73	2661.05	2342.52	2413.97	2540.68	2482.74	2363.15	2233.42	2401.07	2406.78	2484.81	2402.45
	2424.2	2607.98	2661.98	2803.27	2359.64	2363.88	2650.92	2928.54	2774.37	2586.57	2703.19	2992.11	2770.97	2487.99	3115.66	2853.33	2524.5	3061.92	2390.61	3243.76	2694.89	3322.6	2994.86	3184.56	3140.21	2802.09	2585.01	2642.78	2655.38	2772.85	2908.23	2496.28	2772.54	2414.92	2734.55	2709.86	2820.8	2407.85	2659.46	2341.98	2413.21	2538.72	2481.26	2362.46	2233.19	2399.72	2405.5	2483.06	2402.49
	2422.87	2605.33	2659.34	2799.81	2358.3	2362.6	2648.52	2925.3	2771.65	2584.96	2701.54	2988.87	2768.51	2486.12	3113.6	2850.36	2522.66	3059.62	2389.89	3241.37	2693.16	3320.11	2992.83	3181.71	3137.34	2800.21	2583.48	2642.07	2654.09	2771.16	2906.22	2494.9	2770.43	2413.52	2733	2707.91	2818.66	2406.98	2657.87	2341.44	2412.46	2536.77	2479.78	2361.78	2232.97	2398.38	2404.22	2481.32	2402.54
	2421.56	2602.69	2656.72	2796.36	2356.97	2361.33	2646.14	2922.08	2768.95	2583.36	2699.89	2985.65	2766.06	2484.26	3111.55	2847.4	2520.82	3057.33	2389.17	3238.99	2691.44	3317.62	2990.81	3178.89	3134.49	2798.34	2581.95	2641.37	2652.82	2769.49	2904.22	2493.52	2768.32	2412.13	2731.46	2705.98	2816.52	2406.13	2656.3	2340.9	2411.72	2534.84	2478.32	2361.11	2232.75	2397.06	2402.96	2479.58	2402.6
	2420.25	2600.06	2654.11	2792.93	2355.64	2360.07	2643.77	2918.87	2766.27	2581.77	2698.26	2982.44	2763.62	2482.41	3109.51	2844.45	2519	3055.06	2388.46	3236.62	2689.73	3315.15	2988.81	3176.07	3131.65	2796.49	2580.44	2640.68	2651.55	2767.83	2902.24	2492.15	2766.23	2410.75	2729.93	2704.06	2814.4	2405.29	2654.73	2340.37	2410.98	2532.92	2476.85	2360.44	2232.55	2395.75	2401.7	2477.85	2402.66
	2418.95	2597.45	2651.52	2789.51	2354.33	2358.82	2641.42	2915.69	2763.59	2580.19	2696.63	2979.24	2761.2	2480.57	3107.49	2841.5	2517.18	3052.8	2387.76	3234.26	2688.03	3312.68	2986.83	3173.27	3128.83	2794.65	2578.93	2640	2650.3	2766.18	2900.27	2490.79	2764.15	2409.38	2728.4	2702.16	2812.29	2404.46	2653.18	2339.85	2410.26	2531	2475.4	2359.77	2232.35	2394.45	2400.45	2476.13	2402.74
	2417.66	2594.85	2648.95	2786.11	2353.03	2357.57	2639.07	2912.52	2760.94	2578.62	2695.01	2976.06	2758.79	2478.74	3105.47	2838.58	2515.37	3050.56	2387.06	3231.92	2686.34	3310.23	2984.86	3170.48	3126.03	2792.84	2577.44	2639.34	2649.06	2764.54	2898.31	2489.44	2762.08	2408.02	2726.89	2700.28	2810.2	2403.64	2651.64	2339.33	2409.54	2529.1	2473.95	2359.12	2232.15	2393.16	2399.21	2474.41	2402.82
	2416.38	2592.26	2646.39	2782.72	2351.74	2356.34	2636.74	2909.37	2758.3	2577.05	2693.4	2972.89	2756.39	2476.92	3103.47	2835.66	2513.56	3048.32	2386.37	3229.59	2684.66	3307.79	2982.92	3167.71	3123.24	2791.04	2575.95	2638.68	2647.83	2762.91	2896.36	2488.1	2760.02	2406.67	2725.38	2698.41	2808.11	2402.83	2650.12	2338.82	2408.84	2527.21	2472.51	2358.46	2231.97	2391.89	2397.98	2472.71	2402.92
	2415.1	2589.68	2643.84	2779.35	2350.46	2355.11	2634.42	2906.24	2755.67	2575.49	2691.8	2969.73	2754.01	2475.12	3101.48	2832.75	2511.77	3046.1	2385.68	3227.27	2682.98	3305.35	2980.98	3164.94	3120.47	2789.26	2574.48	2638.04	2646.62	2761.29	2894.43	2486.77	2757.97	2405.33	2723.88	2696.56	2806.04	2402.04	2648.6	2338.32	2408.14	2525.34	2471.08	2357.81	2231.79	2390.64	2396.76	2471	2403.02
	2413.83	2587.11	2641.31	2775.99	2349.19	2353.89	2632.12	2903.12	2753.05	2573.94	2690.21	2966.59	2751.63	2473.33	3099.51	2829.86	2509.98	3043.89	2385	3224.96	2681.32	3302.93	2979.07	3162.19	3117.71	2787.5	2573.01	2637.4	2645.41	2759.68	2892.51	2485.45	2755.94	2404	2722.39	2694.72	2803.98	2401.25	2647.09	2337.82	2407.45	2523.47	2469.66	2357.17	2231.62	2389.39	2395.54	2469.31	2403.13
	2412.57	2584.56	2638.8	2772.65	2347.92	2352.68	2629.82	2900.02	2750.46	2572.4	2688.62	2963.46	2749.27	2471.55	3097.54	2826.97	2508.2	3041.7	2384.32	3222.67	2679.66	3300.51	2977.17	3159.46	3114.97	2785.75	2571.55	2636.78	2644.21	2758.08	2890.6	2484.13	2753.91	2402.68	2720.91	2692.9	2801.93	2400.48	2645.6	2337.32	2406.77	2521.62	2468.24	2356.53	2231.45	2388.16	2394.34	2467.62	2403.25
	2411.32	2582.02	2636.3	2769.32	2346.67	2351.48	2627.54	2896.95	2747.87	2570.87	2687.05	2960.35	2746.92	2469.77	3095.59	2824.1	2506.43	3039.52	2383.65	3220.38	2678.01	3298.11	2975.29	3156.73	3112.25	2784.02	2570.11	2636.17	2643.03	2756.5	2888.7	2482.83	2751.89	2401.38	2719.43	2691.1	2799.9	2399.72	2644.12	2336.84	2406.1	2519.77	2466.83	2355.9	2231.3	2386.94	2393.14	2465.94	2403.38
	2410.08	2579.49	2633.82	2766.01	2345.43	2350.29	2625.28	2893.89	2745.31	2569.34	2685.48	2957.25	2744.58	2468.02	3093.65	2821.24	2504.67	3037.35	2382.99	3218.11	2676.37	3295.71	2973.43	3154.02	3109.55	2782.31	2568.67	2635.57	2641.86	2754.92	2886.82	2481.53	2749.88	2400.08	2717.97	2689.31	2797.87	2398.97	2642.65	2336.35	2405.44	2517.94	2465.43	2355.27	2231.15	2385.73	2391.95	2464.26	2403.52
	2408.84	2576.97	2631.35	2762.71	2344.2	2349.11	2623.02	2890.84	2742.75	2567.82	2683.92	2954.16	2742.26	2466.27	3091.73	2818.39	2502.91	3035.19	2382.33	3215.85	2674.75	3293.33	2971.58	3151.33	3106.86	2780.62	2567.24	2634.98	2640.7	2753.36	2884.95	2480.24	2747.88	2398.79	2716.51	2687.54	2795.86	2398.23	2641.19	2335.88	2404.79	2516.12	2464.04	2354.65	2231.01	2384.54	2390.77	2462.6	2403.67
	2407.62	2574.47	2628.9	2759.43	2342.98	2347.94	2620.78	2887.82	2740.21	2566.31	2682.37	2951.09	2739.95	2464.53	3089.81	2815.55	2501.16	3033.05	2381.67	3213.6	2673.12	3290.95	2969.75	3148.64	3104.19	2778.94	2565.82	2634.4	2639.55	2751.8	2883.09	2478.96	2745.9	2397.51	2715.06	2685.79	2793.86	2397.51	2639.74	2335.4	2404.15	2514.31	2462.65	2354.03	2230.87	2383.36	2389.6	2460.94	2403.83
	2406.4	2571.98	2626.47	2756.17	2341.76	2346.78	2618.55	2884.81	2737.69	2564.81	2680.83	2948.03	2737.64	2462.8	3087.91	2812.72	2499.42	3030.92	2381.02	3211.37	2671.51	3288.59	2967.94	3145.97	3101.53	2777.29	2564.42	2633.84	2638.41	2750.26	2881.25	2477.69	2743.92	2396.24	2713.62	2684.05	2791.88	2396.79	2638.3	2334.94	2403.51	2512.52	2461.27	2353.42	2230.75	2382.19	2388.43	2459.29	2403.99
	2405.19	2569.5	2624.05	2752.92	2340.56	2345.62	2616.33	2881.83	2735.18	2563.32	2679.3	2944.99	2735.36	2461.09	3086.02	2809.9	2497.69	3028.8	2380.38	3209.14	2669.91	3286.24	2966.15	3143.31	3098.9	2775.65	2563.02	2633.28	2637.28	2748.72	2879.42	2476.43	2741.95	2394.98	2712.18	2682.32	2789.9	2396.08	2636.87	2334.48	2402.89	2510.73	2459.9	2352.81	2230.63	2381.04	2387.28	2457.64	2404.17
	2403.99	2567.03	2621.65	2749.68	2339.37	2344.48	2614.12	2878.86	2732.68	2561.83	2677.78	2941.96	2733.08	2459.38	3084.14	2807.1	2495.96	3026.7	2379.74	3206.93	2668.32	3283.89	2964.37	3140.66	3096.27	2774.03	2561.63	2632.74	2636.16	2747.2	2877.6	2475.18	2739.99	2393.74	2710.76	2680.61	2787.94	2395.39	2635.46	2334.03	2402.27	2508.96	2458.54	2352.21	2230.52	2379.89	2386.13	2456	2404.35
	2402.8	2564.58	2619.26	2746.46	2338.19	2343.35	2611.93	2875.91	2730.2	2560.36	2676.26	2938.94	2730.82	2457.69	3082.27	2804.3	2494.25	3024.61	2379.11	3204.73	2666.73	3281.56	2962.61	3138.02	3093.67	2772.42	2560.25	2632.2	2635.06	2745.69	2875.79	2473.93	2738.05	2392.5	2709.34	2678.92	2785.99	2394.71	2634.06	2333.58	2401.66	2507.2	2457.18	2351.61	2230.42	2378.76	2384.99	2454.37	2404.55
	2401.61	2562.13	2616.89	2743.26	2337.02	2342.22	2609.75	2872.98	2727.74	2558.89	2674.76	2935.94	2728.56	2456.01	3080.42	2801.52	2492.54	3022.53	2378.48	3202.54	2665.15	3279.23	2960.87	3135.4	3091.08	2770.83	2558.88	2631.68	2633.96	2744.19	2874	2472.7	2736.11	2391.27	2707.93	2677.24	2784.05	2394.04	2632.66	2333.13	2401.06	2505.45	2455.83	2351.02	2230.32	2377.65	2383.86	2452.75	2404.75
	2400.43	2559.7	2614.54	2740.07	2335.86	2341.11	2607.58	2870.06	2725.29	2557.43	2673.26	2932.96	2726.32	2454.34	3078.58	2798.75	2490.83	3020.47	2377.86	3200.37	2663.59	3276.92	2959.14	3132.79	3088.51	2769.27	2557.51	2631.17	2632.88	2742.7	2872.22	2471.47	2734.18	2390.05	2706.53	2675.58	2782.13	2393.37	2631.28	2332.7	2400.47	2503.71	2454.49	2350.43	2230.23	2376.54	2382.73	2451.13	2404.96
	2399.27	2557.28	2612.2	2736.9	2334.71	2340	2605.43	2867.17	2722.85	2555.98	2671.78	2929.98	2724.1	2452.68	3076.75	2795.99	2489.14	3018.42	2377.25	3198.2	2662.03	3274.61	2957.44	3130.19	3085.96	2767.72	2556.16	2630.67	2631.8	2741.22	2870.45	2470.25	2732.26	2388.84	2705.13	2673.94	2780.21	2392.72	2629.91	2332.26	2399.88	2501.98	2453.16	2349.85	2230.15	2375.45	2381.62	2449.53	2405.18
	2398.11	2554.88	2609.88	2733.74	2333.57	2338.9	2603.28	2864.3	2720.43	2554.54	2670.3	2927.02	2721.88	2451.03	3074.93	2793.24	2487.45	3016.38	2376.64	3196.05	2660.48	3272.31	2955.75	3127.6	3083.42	2766.18	2554.82	2630.18	2630.74	2739.74	2868.7	2469.03	2730.36	2387.64	2703.75	2672.31	2778.31	2392.08	2628.55	2331.84	2399.31	2500.26	2451.83	2349.28	2230.08	2374.37	2380.51	2447.93	2405.41
	2396.95	2552.49	2607.57	2730.6	2332.44	2337.81	2601.15	2861.44	2718.02	2553.1	2668.83	2924.08	2719.68	2449.39	3073.12	2790.5	2485.77	3014.35	2376.04	3193.91	2658.94	3270.03	2954.08	3125.03	3080.9	2764.67	2553.48	2629.7	2629.69	2738.28	2866.96	2467.83	2728.46	2386.45	2702.37	2670.7	2776.42	2391.46	2627.2	2331.42	2398.74	2498.56	2450.51	2348.7	2230.01	2373.3	2379.41	2446.33	2405.64
	2395.81	2550.11	2605.29	2727.47	2331.32	2336.74	2599.03	2858.6	2715.63	2551.67	2667.37	2921.15	2717.49	2447.77	3071.33	2787.78	2484.1	3012.34	2375.44	3191.78	2657.4	3267.75	2952.42	3122.47	3078.4	2763.17	2552.16	2629.23	2628.65	2736.83	2865.23	2466.64	2726.57	2385.28	2701	2669.1	2774.55	2390.84	2625.86	2331	2398.18	2496.87	2449.2	2348.14	2229.96	2372.25	2378.32	2444.75	2405.89
	2394.68	2547.74	2603.02	2724.36	2330.21	2335.67	2596.93	2855.78	2713.26	2550.26	2665.92	2918.23	2715.31	2446.15	3069.55	2785.06	2482.44	3010.34	2374.85	3189.67	2655.88	3265.49	2950.79	3119.92	3075.91	2761.69	2550.84	2628.77	2627.62	2735.4	2863.51	2465.45	2724.69	2384.11	2699.63	2667.51	2772.68	2390.23	2624.54	2330.59	2397.63	2495.19	2447.9	2347.57	2229.91	2371.2	2377.23	2443.17	2406.15
	2393.55	2545.38	2600.76	2721.27	2329.11	2334.61	2594.84	2852.99	2710.89	2548.85	2664.48	2915.33	2713.14	2444.55	3067.78	2782.36	2480.78	3008.35	2374.26	3187.56	2654.37	3263.23	2949.17	3117.38	3073.44	2760.23	2549.53	2628.33	2626.6	2733.97	2861.81	2464.27	2722.82	2382.95	2698.28	2665.95	2770.83	2389.63	2623.22	2330.19	2397.09	2493.52	2446.6	2347.01	2229.87	2370.17	2376.16	2441.6	2406.41
	2392.43	2543.04	2598.52	2718.19	2328.02	2333.56	2592.75	2850.21	2708.55	2547.45	2663.04	2912.44	2710.99	2442.95	3066.02	2779.67	2479.13	3006.38	2373.68	3185.47	2652.86	3260.98	2947.57	3114.85	3070.99	2758.79	2548.24	2627.89	2625.59	2732.55	2860.12	2463.1	2720.97	2381.8	2696.93	2664.4	2768.99	2389.04	2621.91	2329.79	2396.55	2491.86	2445.31	2346.46	2229.83	2369.15	2375.09	2440.04	2406.68
	2391.32	2540.71	2596.3	2715.13	2326.94	2332.52	2590.69	2847.45	2706.21	2546.06	2661.62	2909.57	2708.85	2441.37	3064.28	2776.99	2477.49	3004.42	2373.11	3183.39	2651.36	3258.75	2945.98	3112.34	3068.55	2757.37	2546.95	2627.47	2624.59	2731.14	2858.44	2461.94	2719.12	2380.66	2695.59	2662.86	2767.16	2388.47	2620.62	2329.39	2396.02	2490.22	2444.03	2345.91	2229.81	2368.15	2374.03	2438.48	2406.97
	2390.22	2538.4	2594.1	2712.08	2325.87	2331.49	2588.63	2844.7	2703.89	2544.67	2660.21	2906.71	2706.72	2439.8	3062.55	2774.32	2475.86	3002.47	2372.54	3181.32	2649.87	3256.52	2944.42	3109.83	3066.13	2755.96	2545.67	2627.06	2623.6	2729.74	2856.78	2460.78	2717.28	2379.53	2694.26	2661.34	2765.34	2387.9	2619.33	2329	2395.5	2488.58	2442.76	2345.37	2229.79	2367.15	2372.98	2436.93	2407.26
	2389.13	2536.09	2591.91	2709.05	2324.82	2330.47	2586.59	2841.98	2701.59	2543.3	2658.8	2903.87	2704.6	2438.24	3060.83	2771.66	2474.23	3000.53	2371.97	3179.27	2648.39	3254.3	2942.87	3107.34	3063.73	2754.57	2544.4	2626.65	2622.62	2728.35	2855.13	2459.64	2715.45	2378.41	2692.93	2659.83	2763.54	2387.34	2618.06	2328.62	2394.99	2486.96	2441.49	2344.83	2229.78	2366.17	2371.93	2435.39	2407.56
	2388.05	2533.8	2589.74	2706.04	2323.77	2329.46	2584.56	2839.28	2699.3	2541.94	2657.4	2901.04	2702.49	2436.69	3059.12	2769.01	2472.61	2998.61	2371.42	3177.22	2646.92	3252.09	2941.34	3104.86	3061.35	2753.2	2543.13	2626.26	2621.66	2726.97	2853.49	2458.5	2713.63	2377.3	2691.61	2658.35	2761.75	2386.8	2616.8	2328.24	2394.48	2485.35	2440.23	2344.3	2229.78	2365.2	2370.9	2433.86	2407.86
	2386.97	2531.52	2587.58	2703.04	2322.74	2328.46	2582.54	2836.6	2697.03	2540.58	2656.02	2898.22	2700.4	2435.15	3057.42	2766.38	2471	2996.7	2370.87	3175.19	2645.46	3249.9	2939.83	3102.4	3058.98	2751.85	2541.88	2625.88	2620.7	2725.61	2851.87	2457.37	2711.82	2376.2	2690.3	2656.87	2759.97	2386.26	2615.55	2327.87	2393.98	2483.75	2438.98	2343.77	2229.78	2364.24	2369.87	2432.34	2408.18
	2385.91	2529.26	2585.45	2700.06	2321.71	2327.47	2580.53	2833.94	2694.77	2539.23	2654.64	2895.42	2698.32	2433.62	3055.74	2763.76	2469.39	2994.8	2370.32	3173.17	2644.01	3247.71	2938.34	3099.94	3056.63	2750.51	2540.64	2625.51	2619.75	2724.25	2850.26	2456.25	2710.02	2375.11	2689	2655.41	2758.2	2385.74	2614.31	2327.5	2393.49	2482.17	2437.73	2343.24	2229.8	2363.3	2368.84	2430.82	2408.51
	2384.85	2527	2583.33	2697.09	2320.7	2326.49	2578.54	2831.29	2692.52	2537.9	2653.27	2892.64	2696.25	2432.11	3054.07	2761.14	2467.8	2992.92	2369.78	3171.16	2642.56	3245.53	2936.86	3097.5	3054.3	2749.2	2539.4	2625.15	2618.82	2722.9	2848.66	2455.13	2708.23	2374.03	2687.71	2653.97	2756.45	2385.22	2613.07	2327.14	2393.01	2480.59	2436.5	2342.72	2229.82	2362.36	2367.83	2429.32	2408.84
	2383.8	2524.76	2581.23	2694.14	2319.7	2325.52	2576.55	2828.67	2690.29	2536.57	2651.91	2889.87	2694.19	2430.6	3052.41	2758.54	2466.21	2991.05	2369.25	3169.16	2641.13	3243.36	2935.41	3095.06	3051.98	2747.9	2538.17	2624.81	2617.89	2721.57	2847.07	2454.03	2706.44	2372.96	2686.42	2652.54	2754.7	2384.71	2611.85	2326.79	2392.53	2479.03	2435.27	2342.21	2229.85	2361.44	2366.82	2427.82	2409.19
	2382.76	2522.54	2579.14	2691.21	2318.7	2324.55	2574.58	2826.06	2688.08	2535.25	2650.57	2887.11	2692.15	2429.11	3050.77	2755.96	2464.62	2989.19	2368.72	3167.18	2639.7	3241.2	2933.97	3092.64	3049.68	2746.62	2536.95	2624.47	2616.98	2720.24	2845.5	2452.93	2704.67	2371.89	2685.14	2651.13	2752.97	2384.22	2610.64	2326.43	2392.07	2477.48	2434.05	2341.69	2229.88	2360.53	2365.82	2426.32	2409.54
	2381.73	2520.32	2577.07	2688.29	2317.72	2323.6	2572.63	2823.48	2685.88	2533.93	2649.23	2884.37	2690.12	2427.62	3049.13	2753.38	2463.05	2987.35	2368.2	3165.2	2638.28	3239.05	2932.55	3090.23	3047.4	2745.36	2535.74	2624.14	2616.07	2718.92	2843.94	2451.84	2702.91	2370.84	2683.87	2649.73	2751.25	2383.73	2609.45	2326.09	2391.6	2475.94	2432.83	2341.19	2229.93	2359.63	2364.83	2424.84	2409.9
	2380.71	2518.12	2575.02	2685.39	2316.75	2322.66	2570.68	2820.92	2683.69	2532.63	2647.9	2881.64	2688.09	2426.15	3047.51	2750.81	2461.48	2985.52	2367.69	3163.24	2636.87	3236.91	2931.14	3087.83	3045.13	2744.12	2534.54	2623.83	2615.18	2717.61	2842.4	2450.75	2701.16	2369.8	2682.6	2648.35	2749.55	2383.26	2608.26	2325.75	2391.15	2474.41	2431.63	2340.69	2229.98	2358.74	2363.84	2423.36	2410.27
	2379.69	2515.93	2572.99	2682.5	2315.79	2321.73	2568.75	2818.37	2681.52	2531.34	2646.57	2878.93	2686.09	2424.69	3045.9	2748.26	2459.92	2983.7	2367.18	3161.29	2635.47	3234.78	2929.76	3085.45	3042.89	2742.89	2533.35	2623.52	2614.3	2716.32	2840.86	2449.68	2699.41	2368.77	2681.34	2646.98	2747.85	2382.79	2607.08	2325.41	2390.7	2472.89	2430.43	2340.19	2230.04	2357.87	2362.87	2421.9	2410.65
	2378.69	2513.76	2570.97	2679.63	2314.84	2320.81	2566.83	2815.85	2679.36	2530.06	2645.26	2876.23	2684.09	2423.23	3044.31	2745.72	2458.37	2981.89	2366.68	3159.35	2634.08	3232.66	2928.39	3083.07	3040.66	2741.69	2532.17	2623.23	2613.42	2715.03	2839.34	2448.61	2697.68	2367.74	2680.09	2645.63	2746.17	2382.33	2605.91	2325.08	2390.26	2471.39	2429.23	2339.7	2230.11	2357	2361.9	2420.44	2411.03
	2377.69	2511.59	2568.97	2676.77	2313.9	2319.89	2564.92	2813.34	2677.22	2528.78	2643.96	2873.55	2682.1	2421.79	3042.72	2743.19	2456.82	2980.1	2366.18	3157.42	2632.69	3230.55	2927.04	3080.71	3038.44	2740.5	2530.99	2622.95	2612.56	2713.75	2837.84	2447.55	2695.95	2366.73	2678.85	2644.29	2744.5	2381.88	2604.75	2324.76	2389.83	2469.9	2428.05	2339.21	2230.19	2356.15	2360.93	2418.99	2411.43
	2376.7	2509.44	2566.99	2673.93	2312.97	2318.99	2563.02	2810.86	2675.09	2527.52	2642.67	2870.88	2680.13	2420.36	3041.15	2740.67	2455.28	2978.32	2365.69	3155.51	2631.32	3228.45	2925.71	3078.36	3036.24	2739.33	2529.83	2622.67	2611.71	2712.49	2836.34	2446.5	2694.24	2365.72	2677.61	2642.97	2742.84	2381.45	2603.61	2324.44	2389.41	2468.42	2426.87	2338.72	2230.28	2355.31	2359.98	2417.54	2411.83
	2375.72	2507.31	2565.02	2671.11	2312.06	2318.1	2561.14	2808.39	2672.97	2526.26	2641.38	2868.22	2678.17	2418.94	3039.59	2738.16	2453.75	2976.55	2365.2	3153.61	2629.95	3226.37	2924.4	3076.02	3034.06	2738.17	2528.67	2622.41	2610.86	2711.23	2834.86	2445.46	2692.53	2364.73	2676.38	2641.66	2741.19	2381.02	2602.47	2324.12	2388.99	2466.95	2425.71	2338.24	2230.37	2354.48	2359.03	2416.11	2412.24
	2374.75	2505.18	2563.07	2668.3	2311.15	2317.22	2559.27	2805.94	2670.87	2525.01	2640.11	2865.58	2676.22	2417.53	3038.05	2735.66	2452.23	2974.79	2364.72	3151.72	2628.59	3224.29	2923.11	3073.69	3031.9	2737.04	2527.52	2622.16	2610.03	2709.98	2833.4	2444.42	2690.84	2363.75	2675.16	2640.37	2739.56	2380.6	2601.34	2323.81	2388.58	2465.49	2424.54	2337.77	2230.47	2353.66	2358.09	2414.68	2412.67
	2373.79	2503.07	2561.14	2665.51	2310.26	2316.34	2557.41	2803.52	2668.79	2523.78	2638.85	2862.96	2674.28	2416.13	3036.51	2733.18	2450.72	2973.05	2364.25	3149.84	2627.24	3222.22	2921.83	3071.37	3029.76	2735.92	2526.38	2621.92	2609.21	2708.75	2831.94	2443.4	2689.15	2362.77	2673.95	2639.09	2737.94	2380.19	2600.23	2323.5	2388.17	2464.04	2423.39	2337.3	2230.58	2352.85	2357.16	2413.26	2413.09
	2372.84	2500.97	2559.22	2662.74	2309.37	2315.48	2555.56	2801.11	2666.72	2522.55	2637.59	2860.35	2672.35	2414.75	3034.99	2730.71	2449.21	2971.32	2363.78	3147.97	2625.9	3220.16	2920.57	3069.07	3027.63	2734.83	2525.25	2621.69	2608.4	2707.52	2830.5	2442.38	2687.47	2361.8	2672.74	2637.82	2736.33	2379.79	2599.12	2323.2	2387.78	2462.61	2422.24	2336.83	2230.7	2352.06	2356.23	2411.85	2413.53
	2371.89	2498.88	2557.32	2659.98	2308.5	2314.63	2553.73	2798.73	2664.66	2521.33	2636.34	2857.75	2670.44	2413.37	3033.48	2728.25	2447.71	2969.6	2363.32	3146.11	2624.57	3218.11	2919.33	3066.78	3025.52	2733.75	2524.12	2621.48	2607.6	2706.3	2829.07	2441.37	2685.81	2360.85	2671.54	2636.58	2734.73	2379.39	2598.03	2322.91	2387.39	2461.19	2421.1	2336.37	2230.82	2351.27	2355.32	2410.44	2413.98
	2370.96	2496.81	2555.44	2657.23	2307.63	2313.78	2551.9	2796.36	2662.62	2520.12	2635.11	2855.18	2668.54	2412	3031.99	2725.8	2446.21	2967.89	2362.87	3144.27	2623.25	3216.07	2918.11	3064.5	3023.42	2732.68	2523.01	2621.27	2606.81	2705.09	2827.66	2440.36	2684.15	2359.9	2670.35	2635.34	2733.15	2379.01	2596.94	2322.62	2387	2459.77	2419.97	2335.91	2230.95	2350.5	2354.41	2409.05	2414.43
	2370.03	2494.74	2553.57	2654.5	2306.78	2312.95	2550.09	2794.01	2660.59	2518.92	2633.88	2852.61	2666.64	2410.64	3030.5	2723.36	2444.73	2966.2	2362.42	3142.43	2621.94	3214.04	2916.91	3062.23	3021.34	2731.64	2521.9	2621.07	2606.03	2703.89	2826.26	2439.37	2682.5	2358.97	2669.16	2634.12	2731.57	2378.64	2595.87	2322.33	2386.63	2458.37	2418.85	2335.46	2231.1	2349.74	2353.5	2407.66	2414.89
	2369.11	2492.69	2551.72	2651.79	2305.94	2312.12	2548.3	2791.69	2658.58	2517.73	2632.66	2850.06	2664.76	2409.3	3029.03	2720.93	2443.25	2964.52	2361.98	3140.61	2620.63	3212.03	2915.72	3059.97	3019.28	2730.61	2520.81	2620.89	2605.26	2702.71	2824.87	2438.38	2680.86	2358.04	2667.98	2632.92	2730.01	2378.27	2594.8	2322.05	2386.26	2456.99	2417.73	2335.01	2231.24	2348.99	2352.61	2406.28	2415.36
	2368.2	2490.66	2549.89	2649.09	2305.11	2311.31	2546.51	2789.38	2656.58	2516.55	2631.45	2847.52	2662.89	2407.96	3027.57	2718.52	2441.78	2962.85	2361.54	3138.8	2619.33	3210.02	2914.56	3057.73	3017.24	2729.61	2519.72	2620.71	2604.5	2701.53	2823.5	2437.4	2679.23	2357.12	2666.81	2631.73	2728.46	2377.92	2593.75	2321.78	2385.89	2455.61	2416.63	2334.57	2231.4	2348.25	2351.72	2404.91	2415.84
	2367.3	2488.63	2548.07	2646.41	2304.29	2310.5	2544.73	2787.09	2654.59	2515.37	2630.25	2845	2661.04	2406.64	3026.13	2716.12	2440.32	2961.2	2361.11	3137	2618.04	3208.02	2913.41	3055.5	3015.21	2728.62	2518.64	2620.55	2603.75	2700.36	2822.13	2436.43	2677.61	2356.21	2665.65	2630.55	2726.93	2377.57	2592.7	2321.51	2385.54	2454.25	2415.52	2334.13	2231.57	2347.52	2350.84	2403.55	2416.33
	2366.41	2486.62	2546.27	2643.75	2303.48	2309.71	2542.97	2784.83	2652.62	2514.21	2629.06	2842.5	2659.19	2405.32	3024.69	2713.72	2438.87	2959.55	2360.68	3135.22	2616.76	3206.04	2912.27	3053.28	3013.2	2727.65	2517.56	2620.4	2603.01	2699.2	2820.78	2435.46	2676	2355.31	2664.49	2629.39	2725.4	2377.23	2591.67	2321.24	2385.19	2452.89	2414.43	2333.69	2231.74	2346.81	2349.97	2402.19	2416.83
	2365.52	2484.62	2544.49	2641.1	2302.68	2308.93	2541.22	2782.58	2650.66	2513.06	2627.88	2840.01	2657.36	2404.02	3023.27	2711.35	2437.42	2957.92	2360.26	3133.44	2615.49	3204.06	2911.16	3051.07	3011.21	2726.69	2516.5	2620.25	2602.28	2698.05	2819.45	2434.51	2674.4	2354.42	2663.34	2628.24	2723.89	2376.9	2590.64	2320.98	2384.85	2451.55	2413.35	2333.26	2231.92	2346.1	2349.1	2400.85	2417.33
	2364.65	2482.63	2542.72	2638.46	2301.89	2308.15	2539.48	2780.35	2648.72	2511.92	2626.71	2837.53	2655.53	2402.72	3021.87	2708.98	2435.98	2956.3	2359.85	3131.68	2614.23	3202.1	2910.07	3048.87	3009.23	2725.76	2515.44	2620.12	2601.56	2696.91	2818.13	2433.56	2672.8	2353.54	2662.2	2627.11	2722.39	2376.58	2589.63	2320.72	2384.51	2450.22	2412.27	2332.83	2232.11	2345.41	2348.24	2399.51	2417.84
	2363.78	2480.66	2540.97	2635.84	2301.11	2307.38	2537.76	2778.15	2646.79	2510.78	2625.55	2835.07	2653.72	2401.44	3020.47	2706.62	2434.55	2954.7	2359.44	3129.93	2612.98	3200.14	2908.99	3046.69	3007.28	2724.84	2514.4	2620	2600.85	2695.78	2816.82	2432.62	2671.22	2352.67	2661.06	2625.99	2720.9	2376.27	2588.63	2320.47	2384.18	2448.9	2411.2	2332.41	2232.31	2344.72	2347.39	2398.18	2418.36
	2362.92	2478.69	2539.24	2633.24	2300.35	2306.63	2536.04	2775.96	2644.87	2509.66	2624.4	2832.63	2651.92	2400.17	3019.09	2704.28	2433.12	2953.1	2359.04	3128.19	2611.73	3198.2	2907.93	3044.52	3005.33	2723.94	2513.36	2619.89	2600.15	2694.66	2815.52	2431.69	2669.65	2351.81	2659.93	2624.88	2719.42	2375.96	2587.63	2320.23	2383.86	2447.59	2410.14	2331.99	2232.51	2344.05	2346.55	2396.86	2418.89
	2362.07	2476.74	2537.52	2630.65	2299.59	2305.88	2534.34	2773.79	2642.97	2508.54	2623.25	2830.2	2650.13	2398.9	3017.72	2701.95	2431.71	2951.52	2358.65	3126.46	2610.5	3196.27	2906.89	3042.36	3003.41	2723.06	2512.33	2619.79	2599.46	2693.55	2814.24	2430.76	2668.08	2350.96	2658.81	2623.79	2717.96	2375.66	2586.65	2319.99	2383.55	2446.3	2409.08	2331.58	2232.72	2343.39	2345.71	2395.54	2419.42
	2361.23	2474.81	2535.82	2628.08	2298.85	2305.15	2532.65	2771.64	2641.08	2507.44	2622.12	2827.78	2648.35	2397.65	3016.36	2699.63	2430.3	2949.95	2358.26	3124.74	2609.27	3194.35	2905.87	3040.21	3001.5	2722.19	2511.31	2619.7	2598.78	2692.45	2812.97	2429.84	2666.53	2350.12	2657.7	2622.72	2716.5	2375.38	2585.67	2319.75	2383.24	2445.01	2408.03	2331.17	2232.95	2342.74	2344.89	2394.24	2419.96
	2360.4	2472.88	2534.14	2625.52	2298.11	2304.42	2530.97	2769.52	2639.21	2506.34	2621	2825.38	2646.58	2396.41	3015.02	2697.32	2428.9	2948.4	2357.88	3123.03	2608.05	3192.44	2904.86	3038.07	2999.61	2721.35	2510.29	2619.63	2598.11	2691.35	2811.72	2428.94	2664.98	2349.29	2656.59	2621.66	2715.06	2375.1	2584.71	2319.52	2382.94	2443.74	2407	2330.76	2233.18	2342.1	2344.06	2392.94	2420.52
	2359.58	2470.97	2532.47	2622.98	2297.39	2303.7	2529.31	2767.41	2637.35	2505.26	2619.88	2823	2644.82	2395.18	3013.68	2695.02	2427.5	2946.85	2357.5	3121.34	2606.84	3190.54	2903.88	3035.95	2997.74	2720.52	2509.29	2619.56	2597.46	2690.27	2810.47	2428.03	2663.45	2348.47	2655.49	2620.61	2713.63	2374.82	2583.75	2319.29	2382.64	2442.48	2405.96	2330.36	2233.41	2341.47	2343.25	2391.65	2421.07
	2358.76	2469.07	2530.82	2620.45	2296.68	2303	2527.65	2765.32	2635.51	2504.18	2618.78	2820.63	2643.08	2393.95	3012.37	2692.74	2426.12	2945.32	2357.13	3119.66	2605.64	3188.65	2902.91	3033.84	2995.88	2719.71	2508.29	2619.5	2596.81	2689.2	2809.24	2427.14	2661.92	2347.65	2654.4	2619.57	2712.22	2374.56	2582.81	2319.07	2382.36	2441.23	2404.94	2329.96	2233.66	2340.85	2342.44	2390.37	2421.64
	2357.96	2467.18	2529.18	2617.94	2295.98	2302.3	2526.01	2763.26	2633.67	2503.12	2617.68	2818.28	2641.34	2392.74	3011.06	2690.47	2424.74	2943.8	2356.76	3117.99	2604.44	3186.77	2901.96	3031.74	2994.04	2718.92	2507.3	2619.46	2596.17	2688.13	2808.03	2426.26	2660.4	2346.85	2653.31	2618.55	2710.81	2374.31	2581.87	2318.85	2382.08	2439.99	2403.92	2329.57	2233.91	2340.24	2341.65	2389.1	2422.22
	2357.16	2465.3	2527.56	2615.45	2295.28	2301.61	2524.38	2761.21	2631.86	2502.06	2616.59	2815.94	2639.62	2391.54	3009.77	2688.21	2423.37	2942.29	2356.4	3116.33	2603.26	3184.9	2901.03	3029.66	2992.22	2718.14	2506.32	2619.42	2595.54	2687.08	2806.83	2425.38	2658.89	2346.06	2652.23	2617.55	2709.42	2374.06	2580.95	2318.63	2381.8	2438.76	2402.92	2329.18	2234.17	2339.65	2340.85	2387.84	2422.8
	2356.37	2463.44	2525.96	2612.97	2294.6	2300.94	2522.76	2759.18	2630.05	2501.01	2615.52	2813.61	2637.91	2390.35	3008.49	2685.96	2422.01	2940.79	2356.05	3114.68	2602.08	3183.05	2900.12	3027.58	2990.41	2717.39	2505.35	2619.4	2594.93	2686.03	2805.64	2424.51	2657.4	2345.27	2651.16	2616.55	2708.04	2373.82	2580.03	2318.43	2381.53	2437.54	2401.92	2328.79	2234.44	2339.06	2340.07	2386.58	2423.39
	2355.59	2461.58	2524.37	2610.5	2293.93	2300.27	2521.16	2757.18	2628.26	2499.98	2614.45	2811.3	2636.21	2389.17	3007.22	2683.72	2420.65	2939.31	2355.7	3113.04	2600.92	3181.2	2899.22	3025.52	2988.62	2716.65	2504.39	2619.39	2594.32	2685	2804.46	2423.65	2655.91	2344.5	2650.09	2615.57	2706.67	2373.59	2579.13	2318.22	2381.27	2436.34	2400.92	2328.41	2234.72	2338.48	2339.29	2385.34	2423.98
	2354.82	2459.74	2522.8	2608.05	2293.28	2299.61	2519.56	2755.19	2626.49	2498.95	2613.39	2809.01	2634.51	2387.99	3005.96	2681.5	2419.31	2937.84	2355.36	3111.41	2599.76	3179.37	2898.35	3023.47	2986.85	2715.93	2503.43	2619.39	2593.72	2683.97	2803.3	2422.79	2654.43	2343.73	2649.03	2614.61	2705.32	2373.36	2578.23	2318.02	2381.02	2435.14	2399.94	2328.04	2235	2337.92	2338.52	2384.1	2424.59
	2354.06	2457.92	2521.25	2605.62	2292.63	2298.96	2517.98	2753.23	2624.72	2497.93	2612.34	2806.73	2632.83	2386.83	3004.72	2679.28	2417.97	2936.38	2355.03	3109.8	2598.61	3177.55	2897.49	3021.44	2985.09	2715.23	2502.49	2619.39	2593.13	2682.96	2802.15	2421.95	2652.96	2342.98	2647.98	2613.66	2703.97	2373.15	2577.35	2317.83	2380.77	2433.96	2398.96	2327.66	2235.3	2337.37	2337.76	2382.87	2425.2
	2353.3	2456.1	2519.71	2603.2	2291.99	2298.33	2516.41	2751.28	2622.97	2496.93	2611.3	2804.47	2631.16	2385.68	3003.49	2677.08	2416.64	2934.93	2354.7	3108.2	2597.47	3175.74	2896.65	3019.41	2983.36	2714.55	2501.55	2619.41	2592.56	2681.95	2801.01	2421.11	2651.49	2342.23	2646.94	2612.72	2702.64	2372.94	2576.47	2317.64	2380.53	2432.79	2397.99	2327.29	2235.6	2336.82	2337.01	2381.64	2425.82
	2352.56	2454.3	2518.19	2600.8	2291.37	2297.7	2514.85	2749.35	2621.24	2495.93	2610.27	2802.22	2629.51	2384.54	3002.28	2674.9	2415.31	2933.49	2354.38	3106.6	2596.33	3173.94	2895.83	3017.4	2981.64	2713.88	2500.62	2619.44	2591.99	2680.95	2799.89	2420.28	2650.04	2341.49	2645.9	2611.79	2701.32	2372.74	2575.61	2317.45	2380.29	2431.63	2397.03	2326.93	2235.91	2336.29	2336.26	2380.43	2426.45
	2351.82	2452.51	2516.68	2598.41	2290.75	2297.08	2513.3	2747.45	2619.52	2494.94	2609.25	2799.99	2627.86	2383.41	3001.08	2672.72	2414	2932.07	2354.06	3105.02	2595.21	3172.15	2895.02	3015.4	2979.93	2713.23	2499.7	2619.49	2591.43	2679.96	2798.78	2419.45	2648.6	2340.76	2644.87	2610.88	2700.01	2372.54	2574.75	2317.27	2380.06	2430.48	2396.08	2326.57	2236.23	2335.77	2335.52	2379.23	2427.09
	2351.1	2450.73	2515.19	2596.04	2290.15	2296.47	2511.77	2745.56	2617.81	2493.97	2608.24	2797.78	2626.22	2382.29	2999.89	2670.55	2412.69	2930.66	2353.75	3103.46	2594.1	3170.38	2894.24	3013.42	2978.24	2712.6	2498.78	2619.54	2590.89	2678.98	2797.68	2418.64	2647.17	2340.05	2643.84	2609.99	2698.72	2372.36	2573.9	2317.09	2379.84	2429.34	2395.13	2326.21	2236.55	2335.25	2334.79	2378.03	2427.73
	2350.38	2448.96	2513.72	2593.68	2289.55	2295.87	2510.24	2743.7	2616.11	2493	2607.23	2795.57	2624.59	2381.18	2998.71	2668.4	2411.39	2929.26	2353.45	3101.9	2592.99	3168.61	2893.47	3011.44	2976.57	2711.99	2497.88	2619.6	2590.35	2678.01	2796.6	2417.83	2645.74	2339.34	2642.82	2609.1	2697.43	2372.18	2573.07	2316.92	2379.62	2428.22	2394.19	2325.86	2236.88	2334.75	2334.06	2376.84	2428.38
	2349.67	2447.21	2512.26	2591.34	2288.97	2295.28	2508.73	2741.85	2614.43	2492.05	2606.24	2793.39	2622.98	2380.07	2997.55	2666.26	2410.1	2927.87	2353.15	3100.35	2591.89	3166.86	2892.72	3009.48	2974.92	2711.39	2496.98	2619.67	2589.82	2677.05	2795.53	2417.03	2644.33	2338.64	2641.81	2608.23	2696.16	2372.01	2572.24	2316.75	2379.41	2427.1	2393.26	2325.51	2237.23	2334.26	2333.35	2375.66	2429.04
	2348.96	2445.46	2510.82	2589.01	2288.4	2294.7	2507.23	2740.03	2612.77	2491.1	2605.26	2791.22	2621.37	2378.98	2996.39	2664.13	2408.82	2926.49	2352.86	3098.82	2590.8	3165.12	2891.99	3007.53	2973.28	2710.82	2496.09	2619.76	2589.31	2676.1	2794.48	2416.24	2642.92	2337.95	2640.81	2607.37	2694.9	2371.84	2571.42	2316.59	2379.21	2426	2392.34	2325.16	2237.58	2333.78	2332.63	2374.49	2429.7
	2348.27	2443.73	2509.39	2586.7	2287.84	2294.14	2505.74	2738.23	2611.11	2490.16	2604.28	2789.06	2619.77	2377.9	2995.26	2662.02	2407.54	2925.13	2352.57	3097.29	2589.72	3163.39	2891.28	3005.6	2971.67	2710.26	2495.21	2619.85	2588.8	2675.15	2793.44	2415.46	2641.53	2337.27	2639.81	2606.53	2693.66	2371.68	2570.61	2316.43	2379.01	2424.91	2391.42	2324.82	2237.93	2333.31	2331.93	2373.33	2430.37
	2347.59	2442.01	2507.98	2584.4	2287.29	2293.58	2504.27	2736.44	2609.47	2489.24	2603.32	2786.92	2618.19	2376.83	2994.13	2659.91	2406.27	2923.78	2352.29	3095.78	2588.65	3161.67	2890.59	3003.68	2970.06	2709.72	2494.34	2619.96	2588.31	2674.22	2792.41	2414.68	2640.14	2336.6	2638.82	2605.7	2692.42	2371.53	2569.81	2316.27	2378.82	2423.82	2390.52	2324.48	2238.3	2332.85	2331.24	2372.17	2431.05
	2346.91	2440.31	2506.59	2582.12	2286.75	2293.03	2502.8	2734.68	2607.85	2488.32	2602.36	2784.8	2616.61	2375.77	2993.02	2657.82	2405.01	2922.43	2352.02	3094.28	2587.58	3159.96	2889.91	3001.76	2968.48	2709.2	2493.47	2620.07	2587.82	2673.29	2791.39	2413.92	2638.76	2335.94	2637.84	2604.88	2691.2	2371.39	2569.02	2316.12	2378.63	2422.75	2389.62	2324.15	2238.67	2332.4	2330.55	2371.03	2431.74
	2346.24	2438.61	2505.21	2579.85	2286.22	2292.49	2501.35	2732.94	2606.23	2487.42	2601.42	2782.69	2615.05	2374.71	2991.92	2655.74	2403.76	2921.11	2351.75	3092.79	2586.53	3158.27	2889.25	2999.87	2966.91	2708.69	2492.62	2620.2	2587.34	2672.38	2790.39	2413.16	2637.4	2335.28	2636.86	2604.08	2689.99	2371.26	2568.24	2315.98	2378.45	2421.7	2388.73	2323.82	2239.06	2331.96	2329.87	2369.89	2432.43
	2345.59	2436.93	2503.85	2577.6	2285.7	2291.96	2499.91	2731.22	2604.63	2486.52	2600.48	2780.6	2613.5	2373.67	2990.84	2653.67	2402.52	2919.79	2351.49	3091.31	2585.48	3156.58	2888.61	2997.98	2965.36	2708.21	2491.77	2620.34	2586.88	2671.47	2789.4	2412.4	2636.04	2334.64	2635.89	2603.29	2688.79	2371.13	2567.47	2315.83	2378.28	2420.65	2387.84	2323.49	2239.45	2331.53	2329.19	2368.76	2433.13
	2344.94	2435.26	2502.5	2575.37	2285.19	2291.44	2498.48	2729.51	2603.05	2485.64	2599.55	2778.52	2611.95	2372.64	2989.77	2651.62	2401.28	2918.48	2351.23	3089.84	2584.45	3154.91	2887.99	2996.11	2963.82	2707.74	2490.93	2620.49	2586.42	2670.57	2788.43	2411.66	2634.69	2334.01	2634.92	2602.51	2687.6	2371	2566.71	2315.7	2378.12	2419.61	2386.97	2323.17	2239.84	2331.11	2328.53	2367.64	2433.84
	2344.3	2433.6	2501.17	2573.14	2284.7	2290.93	2497.07	2727.83	2601.48	2484.76	2598.64	2776.46	2610.42	2371.62	2988.71	2649.57	2400.05	2917.19	2350.98	3088.39	2583.42	3153.25	2887.39	2994.25	2962.31	2707.29	2490.1	2620.65	2585.98	2669.69	2787.47	2410.92	2633.35	2333.39	2633.97	2601.75	2686.42	2370.89	2565.96	2315.56	2377.96	2418.59	2386.1	2322.85	2240.25	2330.7	2327.87	2366.53	2434.56
	2343.66	2431.95	2499.85	2570.94	2284.21	2290.42	2495.66	2726.17	2599.92	2483.9	2597.73	2774.42	2608.9	2370.6	2987.66	2647.54	2398.83	2915.91	2350.74	3086.94	2582.4	3151.6	2886.81	2992.4	2960.81	2706.85	2489.27	2620.82	2585.54	2668.81	2786.52	2410.19	2632.02	2332.77	2633.02	2600.99	2685.26	2370.78	2565.22	2315.43	2377.8	2417.57	2385.24	2322.53	2240.67	2330.3	2327.22	2365.43	2435.28
	2343.04	2430.32	2498.56	2568.75	2283.74	2289.93	2494.27	2724.53	2598.37	2483.05	2596.83	2772.39	2607.38	2369.6	2986.63	2645.52	2397.62	2914.64	2350.5	3085.51	2581.38	3149.97	2886.25	2990.57	2959.32	2706.44	2488.46	2621	2585.11	2667.93	2785.58	2409.47	2630.7	2332.17	2632.07	2600.26	2684.11	2370.68	2564.49	2315.31	2377.65	2416.57	2384.39	2322.22	2241.09	2329.91	2326.57	2364.33	2436.01
	2342.43	2428.7	2497.27	2566.57	2283.27	2289.45	2492.89	2722.91	2596.84	2482.2	2595.94	2770.37	2605.88	2368.61	2985.61	2643.52	2396.42	2913.38	2350.27	3084.09	2580.38	3148.35	2885.7	2988.75	2957.86	2706.04	2487.65	2621.19	2584.7	2667.07	2784.66	2408.76	2629.38	2331.57	2631.14	2599.53	2682.97	2370.58	2563.76	2315.19	2377.51	2415.58	2383.55	2321.92	2241.52	2329.53	2325.93	2363.25	2436.75
	2341.82	2427.08	2496.01	2564.41	2282.82	2288.98	2491.52	2721.31	2595.32	2481.37	2595.06	2768.37	2604.39	2367.62	2984.61	2641.52	2395.22	2912.13	2350.04	3082.68	2579.39	3146.73	2885.17	2986.94	2956.41	2705.66	2486.85	2621.39	2584.29	2666.22	2783.76	2408.06	2628.08	2330.99	2630.2	2598.82	2681.84	2370.49	2563.05	2315.07	2377.38	2414.6	2382.71	2321.61	2241.96	2329.16	2325.31	2362.17	2437.49
	2341.22	2425.49	2494.75	2562.26	2282.38	2288.52	2490.16	2719.73	2593.81	2480.55	2594.19	2766.39	2602.91	2366.65	2983.61	2639.54	2394.03	2910.89	2349.82	3081.28	2578.4	3145.13	2884.66	2985.15	2954.98	2705.3	2486.06	2621.61	2583.9	2665.38	2782.86	2407.36	2626.79	2330.41	2629.28	2598.12	2680.73	2370.41	2562.35	2314.96	2377.25	2413.63	2381.89	2321.31	2242.41	2328.8	2324.68	2361.1	2438.24
	2340.63	2423.9	2493.52	2560.13	2281.95	2288.07	2488.81	2718.18	2592.32	2479.74	2593.33	2764.43	2601.43	2365.68	2982.63	2637.57	2392.85	2909.67	2349.61	3079.89	2577.42	3143.55	2884.17	2983.37	2953.56	2704.96	2485.28	2621.83	2583.51	2664.54	2781.98	2406.67	2625.5	2329.84	2628.36	2597.43	2679.63	2370.34	2561.65	2314.85	2377.12	2412.67	2381.07	2321.02	2242.86	2328.45	2324.07	2360.04	2439
	2340.05	2422.32	2492.3	2558.02	2281.53	2287.63	2487.48	2716.64	2590.84	2478.94	2592.48	2762.47	2599.97	2364.73	2981.67	2635.61	2391.68	2908.46	2349.4	3078.51	2576.46	3141.97	2883.7	2981.6	2952.16	2704.64	2484.5	2622.07	2583.14	2663.72	2781.12	2405.99	2624.23	2329.28	2627.45	2596.76	2678.53	2370.27	2560.97	2314.75	2377.01	2411.72	2380.26	2320.72	2243.32	2328.11	2323.46	2358.99	2439.76
	2339.48	2420.76	2491.1	2555.92	2281.12	2287.2	2486.15	2715.12	2589.38	2478.14	2591.64	2760.54	2598.52	2363.78	2980.72	2633.67	2390.52	2907.26	2349.2	3077.14	2575.5	3140.41	2883.25	2979.84	2950.78	2704.33	2483.73	2622.31	2582.77	2662.9	2780.26	2405.31	2622.96	2328.74	2626.55	2596.1	2677.46	2370.2	2560.29	2314.65	2376.9	2410.78	2379.45	2320.44	2243.8	2327.78	2322.86	2357.95	2440.53
	2338.92	2419.21	2489.91	2553.83	2280.72	2286.77	2484.84	2713.63	2587.93	2477.36	2590.8	2758.62	2597.08	2362.85	2979.78	2631.74	2389.36	2906.07	2349.01	3075.79	2574.54	3138.86	2882.81	2978.1	2949.42	2704.04	2482.97	2622.57	2582.42	2662.09	2779.42	2404.65	2621.71	2328.2	2625.65	2595.45	2676.39	2370.14	2559.62	2314.55	2376.79	2409.86	2378.66	2320.15	2244.28	2327.46	2322.27	2356.92	2441.31
	2338.37	2417.67	2488.74	2551.76	2280.34	2286.36	2483.54	2712.15	2586.49	2476.6	2589.98	2756.72	2595.64	2361.92	2978.85	2629.82	2388.21	2904.89	2348.82	3074.44	2573.6	3137.32	2882.4	2976.37	2948.07	2703.77	2482.22	2622.84	2582.07	2661.29	2778.6	2403.99	2620.46	2327.67	2624.76	2594.81	2675.33	2370.09	2558.97	2314.46	2376.69	2408.94	2377.87	2319.87	2244.76	2327.14	2321.68	2355.89	2442.09
	2337.82	2416.14	2487.58	2549.7	2279.96	2285.96	2482.26	2710.7	2585.06	2475.84	2589.17	2754.83	2594.22	2361.01	2977.94	2627.91	2387.07	2903.72	2348.64	3073.11	2572.67	3135.8	2882	2974.65	2946.74	2703.52	2481.48	2623.11	2581.73	2660.5	2777.79	2403.34	2619.22	2327.15	2623.87	2594.19	2674.29	2370.05	2558.32	2314.37	2376.6	2408.04	2377.09	2319.59	2245.26	2326.84	2321.1	2354.88	2442.89
	2337.29	2414.62	2486.44	2547.66	2279.6	2285.57	2480.98	2709.26	2583.65	2475.09	2588.36	2752.96	2592.81	2360.1	2977.04	2626.01	2385.94	2902.57	2348.46	3071.79	2571.74	3134.28	2881.62	2972.95	2945.43	2703.28	2480.74	2623.4	2581.41	2659.72	2776.99	2402.7	2617.99	2326.64	2623	2593.58	2673.26	2370.01	2557.68	2314.29	2376.51	2407.15	2376.32	2319.32	2245.76	2326.55	2320.53	2353.87	2443.68
	2336.76	2413.12	2485.31	2545.64	2279.24	2285.19	2479.71	2707.85	2582.25	2474.35	2587.57	2751.1	2591.41	2359.2	2976.15	2624.13	2384.82	2901.43	2348.29	3070.48	2570.83	3132.78	2881.26	2971.26	2944.13	2703.07	2480.02	2623.7	2581.09	2658.95	2776.21	2402.06	2616.77	2326.14	2622.12	2592.98	2672.24	2369.98	2557.05	2314.21	2376.43	2406.27	2375.56	2319.05	2246.28	2326.27	2319.97	2352.87	2444.49
	2336.24	2411.62	2484.2	2543.62	2278.9	2284.81	2478.46	2706.46	2580.86	2473.63	2586.78	2749.26	2590.01	2358.31	2975.28	2622.26	2383.71	2900.29	2348.12	3069.18	2569.92	3131.29	2880.92	2969.58	2942.85	2702.87	2479.3	2624.01	2580.79	2658.18	2775.43	2401.43	2615.56	2325.65	2621.26	2592.39	2671.24	2369.95	2556.43	2314.13	2376.35	2405.4	2374.8	2318.78	2246.8	2326	2319.41	2351.88	2445.3
	2335.73	2410.14	2483.11	2541.63	2278.57	2284.45	2477.22	2705.09	2579.49	2472.91	2586.01	2747.44	2588.63	2357.43	2974.42	2620.4	2382.6	2899.17	2347.97	3067.89	2569.02	3129.82	2880.59	2967.92	2941.59	2702.69	2478.58	2624.33	2580.49	2657.43	2774.68	2400.82	2614.36	2325.16	2620.4	2591.82	2670.24	2369.93	2555.81	2314.06	2376.28	2404.54	2374.06	2318.52	2247.33	2325.74	2318.86	2350.9	2446.12
	2335.23	2408.67	2482.03	2539.65	2278.24	2284.1	2475.99	2703.73	2578.13	2472.21	2585.24	2745.63	2587.26	2356.57	2973.58	2618.55	2381.5	2898.06	2347.81	3066.61	2568.13	3128.35	2880.29	2966.27	2940.35	2702.52	2477.88	2624.67	2580.21	2656.68	2773.93	2400.2	2613.17	2324.69	2619.55	2591.26	2669.26	2369.91	2555.21	2313.99	2376.22	2403.69	2373.32	2318.26	2247.86	2325.48	2318.32	2349.93	2446.94
	2334.74	2407.22	2480.97	2537.68	2277.93	2283.75	2474.77	2702.4	2576.78	2471.51	2584.48	2743.84	2585.89	2355.71	2972.75	2616.72	2380.41	2896.97	2347.67	3065.34	2567.24	3126.9	2880	2964.63	2939.12	2702.38	2477.19	2625.01	2579.93	2655.94	2773.2	2399.6	2611.99	2324.23	2618.7	2590.71	2668.29	2369.9	2554.62	2313.93	2376.16	2402.85	2372.59	2318	2248.41	2325.24	2317.79	2348.96	2447.77
	2334.25	2405.77	2479.92	2535.73	2277.63	2283.42	2473.56	2701.09	2575.45	2470.83	2583.74	2742.06	2584.54	2354.86	2971.93	2614.9	2379.33	2895.88	2347.53	3064.09	2566.37	3125.46	2879.73	2963.01	2937.91	2702.25	2476.5	2625.36	2579.66	2655.21	2772.49	2399.01	2610.82	2323.77	2617.86	2590.18	2667.33	2369.9	2554.03	2313.87	2376.11	2402.03	2371.86	2317.75	2248.96	2325.01	2317.26	2348.01	2448.61
	2333.78	2404.33	2478.89	2533.79	2277.34	2283.1	2472.37	2699.8	2574.13	2470.16	2583	2740.3	2583.2	2354.01	2971.12	2613.09	2378.26	2894.8	2347.39	3062.84	2565.51	3124.04	2879.48	2961.4	2936.71	2702.14	2475.82	2625.73	2579.41	2654.49	2771.78	2398.42	2609.65	2323.33	2617.03	2589.65	2666.38	2369.9	2553.46	2313.81	2376.06	2401.21	2371.15	2317.5	2249.52	2324.78	2316.74	2347.06	2449.46
	2333.31	2402.91	2477.87	2531.86	2277.07	2282.78	2471.19	2698.53	2572.82	2469.49	2582.27	2738.56	2581.86	2353.18	2970.33	2611.29	2377.19	2893.74	2347.27	3061.61	2564.65	3122.63	2879.25	2959.8	2935.53	2702.04	2475.14	2626.1	2579.16	2653.78	2771.09	2397.84	2608.5	2322.89	2616.2	2589.14	2665.45	2369.91	2552.89	2313.76	2376.02	2400.41	2370.44	2317.25	2250.09	2324.57	2316.23	2346.12	2450.31
	2332.85	2401.5	2476.87	2529.95	2276.8	2282.48	2470.01	2697.29	2571.52	2468.84	2581.55	2736.83	2580.54	2352.36	2969.55	2609.51	2376.13	2892.69	2347.15	3060.39	2563.8	3121.22	2879.04	2958.22	2934.37	2701.97	2474.48	2626.49	2578.93	2653.08	2770.42	2397.27	2607.35	2322.47	2615.38	2588.64	2664.53	2369.92	2552.33	2313.71	2375.98	2399.61	2369.74	2317.01	2250.67	2324.36	2315.72	2345.19	2451.16
	2332.4	2400.1	2475.88	2528.06	2276.54	2282.18	2468.85	2696.06	2570.24	2468.2	2580.84	2735.12	2579.22	2351.55	2968.79	2607.73	2375.08	2891.64	2347.03	3059.17	2562.96	3119.84	2878.84	2956.64	2933.23	2701.91	2473.82	2626.88	2578.7	2652.38	2769.75	2396.7	2606.22	2322.05	2614.57	2588.15	2663.61	2369.94	2551.79	2313.67	2375.95	2398.83	2369.05	2316.77	2251.25	2324.16	2315.22	2344.27	2452.03
	2331.96	2398.71	2474.91	2526.18	2276.3	2281.9	2467.7	2694.85	2568.97	2467.57	2580.14	2733.42	2577.92	2350.74	2968.03	2605.97	2374.04	2890.61	2346.92	3057.97	2562.13	3118.46	2878.66	2955.09	2932.1	2701.87	2473.17	2627.29	2578.48	2651.7	2769.1	2396.14	2605.09	2321.64	2613.76	2587.67	2662.71	2369.96	2551.25	2313.63	2375.93	2398.06	2368.37	2316.54	2251.85	2323.98	2314.73	2343.36	2452.9
	2331.53	2397.33	2473.96	2524.31	2276.06	2281.62	2466.57	2693.66	2567.72	2466.95	2579.45	2731.74	2576.62	2349.95	2967.29	2604.23	2373.01	2889.59	2346.82	3056.78	2561.31	3117.1	2878.5	2953.54	2930.99	2701.84	2472.53	2627.71	2578.28	2651.02	2768.47	2395.6	2603.97	2321.24	2612.96	2587.21	2661.83	2369.99	2550.72	2313.59	2375.91	2397.29	2367.69	2316.31	2252.45	2323.8	2314.25	2342.46	2453.77
	2331.1	2395.97	2473.02	2522.46	2275.84	2281.36	2465.44	2692.49	2566.47	2466.35	2578.78	2730.08	2575.34	2349.16	2966.57	2602.49	2371.99	2888.59	2346.72	3055.6	2560.49	3115.75	2878.36	2952.01	2929.9	2701.84	2471.9	2628.14	2578.08	2650.35	2767.84	2395.05	2602.86	2320.85	2612.17	2586.76	2660.95	2370.03	2550.19	2313.56	2375.9	2396.54	2367.03	2316.08	2253.06	2323.63	2313.77	2341.57	2454.65
	2330.69	2394.61	2472.09	2520.62	2275.62	2281.1	2464.32	2691.35	2565.24	2465.75	2578.1	2728.43	2574.06	2348.39	2965.85	2600.77	2370.97	2887.59	2346.63	3054.43	2559.69	3114.41	2878.24	2950.49	2928.82	2701.85	2471.27	2628.57	2577.9	2649.69	2767.23	2394.52	2601.76	2320.47	2611.38	2586.32	2660.08	2370.07	2549.68	2313.53	2375.89	2395.8	2366.37	2315.85	2253.67	2323.47	2313.3	2340.68	2455.54
	2330.28	2393.27	2471.18	2518.8	2275.42	2280.85	2463.22	2690.22	2564.03	2465.16	2577.44	2726.8	2572.8	2347.62	2965.15	2599.06	2369.96	2886.6	2346.55	3053.27	2558.89	3113.08	2878.13	2948.98	2927.76	2701.87	2470.66	2629.02	2577.72	2649.04	2766.63	2393.99	2600.67	2320.1	2610.6	2585.89	2659.23	2370.11	2549.18	2313.51	2375.89	2395.07	2365.72	2315.63	2254.3	2323.32	2312.84	2339.8	2456.44
	2329.88	2391.93	2470.29	2516.99	2275.22	2280.61	2462.13	2689.11	2562.82	2464.59	2576.79	2725.18	2571.54	2346.86	2964.47	2597.36	2368.96	2885.63	2346.47	3052.13	2558.1	3111.77	2878.05	2947.49	2926.71	2701.92	2470.04	2629.48	2577.55	2648.4	2766.05	2393.48	2599.59	2319.74	2609.83	2585.47	2658.39	2370.16	2548.68	2313.49	2375.89	2394.35	2365.08	2315.42	2254.93	2323.18	2312.38	2338.94	2457.34
	2329.49	2390.61	2469.41	2515.19	2275.04	2280.39	2461.05	2688.03	2561.63	2464.02	2576.15	2723.59	2570.3	2346.12	2963.79	2595.67	2367.97	2884.66	2346.4	3050.99	2557.32	3110.47	2877.98	2946.01	2925.68	2701.98	2469.44	2629.95	2577.4	2647.77	2765.48	2392.97	2598.52	2319.38	2609.06	2585.06	2657.56	2370.22	2548.2	2313.47	2375.9	2393.64	2364.44	2315.2	2255.57	2323.05	2311.93	2338.08	2458.25
	2329.11	2389.3	2468.55	2513.41	2274.87	2280.17	2459.98	2686.96	2560.45	2463.47	2575.52	2722	2569.06	2345.38	2963.13	2593.99	2366.99	2883.71	2346.33	3049.86	2556.55	3109.18	2877.92	2944.55	2924.67	2702.06	2468.85	2630.44	2577.25	2647.14	2764.92	2392.46	2597.45	2319.04	2608.3	2584.67	2656.74	2370.28	2547.72	2313.46	2375.91	2392.95	2363.81	2314.99	2256.22	2322.92	2311.49	2337.23	2459.16
	2328.73	2388	2467.7	2511.64	2274.71	2279.96	2458.92	2685.91	2559.28	2462.93	2574.9	2720.44	2567.83	2344.65	2962.48	2592.33	2366.01	2882.77	2346.27	3048.75	2555.79	3107.91	2877.89	2943.09	2923.68	2702.15	2468.26	2630.93	2577.11	2646.52	2764.38	2391.97	2596.4	2318.7	2607.54	2584.28	2655.93	2370.34	2547.25	2313.45	2375.93	2392.26	2363.19	2314.79	2256.87	2322.81	2311.05	2336.38	2460.08
	2328.37	2386.71	2466.87	2509.89	2274.56	2279.76	2457.87	2684.89	2558.13	2462.39	2574.29	2718.89	2566.62	2343.92	2961.84	2590.68	2365.05	2881.84	2346.22	3047.64	2555.03	3106.64	2877.87	2941.65	2922.7	2702.26	2467.68	2631.43	2576.98	2645.92	2763.84	2391.48	2595.36	2318.38	2606.79	2583.91	2655.14	2370.41	2546.79	2313.45	2375.96	2391.58	2362.58	2314.59	2257.54	2322.7	2310.62	2335.55	2461.01
	2328.01	2385.44	2466.05	2508.15	2274.42	2279.57	2456.83	2683.88	2556.99	2461.87	2573.69	2717.35	2565.41	2343.21	2961.22	2589.04	2364.09	2880.91	2346.17	3046.55	2554.29	3105.39	2877.87	2940.23	2921.74	2702.39	2467.11	2631.94	2576.87	2645.32	2763.33	2391	2594.32	2318.06	2606.05	2583.55	2654.35	2370.49	2546.34	2313.45	2375.99	2390.92	2361.98	2314.39	2258.21	2322.61	2310.2	2334.73	2461.94
	2327.66	2384.17	2465.25	2506.42	2274.29	2279.39	2455.81	2682.89	2555.86	2461.36	2573.09	2715.83	2564.21	2342.51	2960.61	2587.42	2363.14	2880	2346.13	3045.46	2553.55	3104.16	2877.89	2938.81	2920.79	2702.53	2466.54	2632.47	2576.76	2644.73	2762.82	2390.53	2593.29	2317.75	2605.31	2583.2	2653.58	2370.57	2545.9	2313.45	2376.02	2390.26	2361.39	2314.19	2258.89	2322.52	2309.79	2333.91	2462.88
	2327.32	2382.91	2464.46	2504.7	2274.17	2279.21	2454.79	2681.93	2554.75	2460.86	2572.51	2714.33	2563.02	2341.81	2960.01	2585.8	2362.2	2879.11	2346.09	3044.39	2552.82	3102.93	2877.93	2937.41	2919.86	2702.69	2465.98	2633	2576.66	2644.15	2762.33	2390.07	2592.27	2317.45	2604.58	2582.86	2652.82	2370.66	2545.47	2313.45	2376.06	2389.61	2360.8	2314	2259.58	2322.44	2309.38	2333.1	2463.82
	2326.98	2381.67	2463.69	2503.01	2274.06	2279.05	2453.79	2680.98	2553.64	2460.38	2571.94	2712.85	2561.85	2341.13	2959.43	2584.2	2361.27	2878.22	2346.06	3043.33	2552.1	3101.72	2877.98	2936.03	2918.95	2702.87	2465.43	2633.54	2576.57	2643.57	2761.85	2389.61	2591.27	2317.16	2603.86	2582.53	2652.07	2370.75	2545.04	2313.46	2376.11	2388.98	2360.22	2313.81	2260.27	2322.37	2308.98	2332.31	2464.77
	2326.66	2380.44	2462.93	2501.32	2273.96	2278.9	2452.8	2680.05	2552.55	2459.9	2571.38	2711.38	2560.68	2340.45	2958.86	2582.61	2360.34	2877.34	2346.04	3042.27	2551.39	3100.52	2878.05	2934.65	2918.05	2703.06	2464.89	2634.1	2576.49	2643.01	2761.38	2389.16	2590.27	2316.88	2603.14	2582.21	2651.33	2370.84	2544.62	2313.48	2376.16	2388.35	2359.65	2313.63	2260.97	2322.31	2308.59	2331.52	2465.72
	2326.34	2379.21	2462.19	2499.65	2273.87	2278.75	2451.82	2679.14	2551.47	2459.43	2570.82	2709.92	2559.52	2339.78	2958.3	2581.03	2359.42	2876.47	2346.02	3041.23	2550.68	3099.34	2878.14	2933.29	2917.17	2703.27	2464.36	2634.66	2576.42	2642.45	2760.92	2388.72	2589.28	2316.6	2602.43	2581.91	2650.6	2370.94	2544.22	2313.5	2376.22	2387.74	2359.09	2313.45	2261.68	2322.26	2308.2	2330.74	2466.69
	2326.03	2378	2461.46	2497.99	2273.79	2278.62	2450.85	2678.26	2550.41	2458.98	2570.28	2708.49	2558.37	2339.12	2957.75	2579.47	2358.52	2875.62	2346.01	3040.2	2549.99	3098.16	2878.24	2931.95	2916.31	2703.49	2463.83	2635.24	2576.37	2641.91	2760.48	2388.29	2588.29	2316.34	2601.73	2581.61	2649.89	2371.05	2543.82	2313.52	2376.28	2387.14	2358.53	2313.27	2262.4	2322.22	2307.82	2329.96	2467.65
	2325.73	2376.8	2460.75	2496.34	2273.72	2278.49	2449.89	2677.39	2549.36	2458.53	2569.75	2707.07	2557.23	2338.47	2957.22	2577.92	2357.62	2874.77	2346	3039.18	2549.3	3097	2878.36	2930.61	2915.46	2703.73	2463.31	2635.83	2576.32	2641.37	2760.05	2387.86	2587.32	2316.08	2601.03	2581.33	2649.18	2371.16	2543.43	2313.54	2376.35	2386.54	2357.98	2313.1	2263.13	2322.18	2307.44	2329.2	2468.63
	2325.44	2375.61	2460.05	2494.71	2273.66	2278.37	2448.94	2676.54	2548.32	2458.1	2569.22	2705.66	2556.1	2337.83	2956.69	2576.37	2356.73	2873.93	2346.01	3038.17	2548.62	3095.85	2878.5	2929.29	2914.63	2703.99	2462.8	2636.42	2576.28	2640.84	2759.63	2387.45	2586.36	2315.84	2600.34	2581.05	2648.49	2371.27	2543.05	2313.57	2376.42	2385.96	2357.44	2312.93	2263.86	2322.15	2307.08	2328.45	2469.61
	2325.15	2374.43	2459.37	2493.09	2273.61	2278.27	2448.01	2675.71	2547.29	2457.67	2568.71	2704.28	2554.98	2337.2	2956.19	2574.84	2355.84	2873.11	2346.01	3037.17	2547.95	3094.72	2878.66	2927.98	2913.81	2704.26	2462.29	2637.03	2576.25	2640.32	2759.23	2387.04	2585.4	2315.6	2599.65	2580.79	2647.8	2371.39	2542.67	2313.61	2376.5	2385.39	2356.91	2312.76	2264.6	2322.14	2306.72	2327.7	2470.59
	2324.88	2373.26	2458.71	2491.48	2273.58	2278.17	2447.08	2674.9	2546.27	2457.26	2568.21	2702.9	2553.87	2336.58	2955.69	2573.33	2354.97	2872.3	2346.03	3036.17	2547.29	3093.59	2878.84	2926.69	2913.01	2704.55	2461.79	2637.65	2576.23	2639.8	2758.84	2386.63	2584.46	2315.37	2598.97	2580.53	2647.13	2371.51	2542.31	2313.64	2376.58	2384.82	2356.39	2312.6	2265.35	2322.13	2306.36	2326.96	2471.58
	2324.61	2372.11	2458.05	2489.89	2273.55	2278.08	2446.16	2674.12	2545.27	2456.86	2567.71	2701.55	2552.77	2335.96	2955.21	2571.82	2354.1	2871.49	2346.05	3035.19	2546.64	3092.48	2879.03	2925.41	2912.23	2704.86	2461.3	2638.28	2576.22	2639.3	2758.46	2386.24	2583.52	2315.15	2598.3	2580.29	2646.47	2371.64	2541.95	2313.68	2376.67	2384.27	2355.87	2312.44	2266.11	2322.13	2306.02	2326.23	2472.58
	2324.35	2370.96	2457.42	2488.31	2273.53	2278	2445.26	2673.35	2544.28	2456.47	2567.23	2700.21	2551.68	2335.36	2954.73	2570.33	2353.24	2870.7	2346.07	3034.22	2545.99	3091.39	2879.23	2924.14	2911.46	2705.18	2460.82	2638.91	2576.22	2638.8	2758.09	2385.85	2582.59	2314.94	2597.63	2580.06	2645.82	2371.77	2541.6	2313.73	2376.76	2383.73	2355.37	2312.29	2266.87	2322.13	2305.68	2325.51	2473.58
	2324.1	2369.82	2456.8	2486.74	2273.52	2277.93	2444.37	2672.6	2543.3	2456.09	2566.76	2698.89	2550.6	2334.76	2954.28	2568.85	2352.39	2869.92	2346.1	3033.26	2545.36	3090.3	2879.46	2922.88	2910.71	2705.51	2460.34	2639.56	2576.23	2638.32	2757.74	2385.47	2581.68	2314.74	2596.97	2579.84	2645.18	2371.91	2541.27	2313.77	2376.86	2383.2	2354.87	2312.13	2267.64	2322.15	2305.35	2324.8	2474.59
	2323.85	2368.69	2456.19	2485.19	2273.53	2277.87	2443.49	2671.87	2542.33	2455.73	2566.29	2697.58	2549.53	2334.17	2953.83	2567.38	2351.55	2869.15	2346.14	3032.31	2544.73	3089.23	2879.7	2921.64	2909.97	2705.87	2459.87	2640.22	2576.25	2637.84	2757.4	2385.1	2580.77	2314.54	2596.32	2579.63	2644.56	2372.05	2540.94	2313.83	2376.96	2382.67	2354.37	2311.99	2268.42	2322.18	2305.02	2324.1	2475.6
	2323.61	2367.58	2455.6	2483.65	2273.54	2277.81	2442.62	2671.15	2541.38	2455.37	2565.84	2696.29	2548.47	2333.59	2953.39	2565.92	2350.72	2868.38	2346.19	3031.37	2544.11	3088.17	2879.96	2920.41	2909.25	2706.23	2459.41	2640.89	2576.27	2637.37	2757.07	2384.74	2579.87	2314.36	2595.67	2579.43	2643.94	2372.19	2540.61	2313.88	2377.07	2382.16	2353.89	2311.84	2269.2	2322.21	2304.7	2323.4	2476.62
	2323.38	2366.47	2455.02	2482.12	2273.56	2277.77	2441.76	2670.46	2540.44	2455.02	2565.4	2695.02	2547.42	2333.02	2952.97	2564.48	2349.9	2867.63	2346.24	3030.45	2543.5	3087.13	2880.24	2919.2	2908.55	2706.62	2458.96	2641.57	2576.31	2636.91	2756.76	2384.38	2578.98	2314.18	2595.03	2579.23	2643.33	2372.34	2540.3	2313.94	2377.18	2381.66	2353.41	2311.7	2270	2322.25	2304.39	2322.72	2477.64
	2323.16	2365.38	2454.46	2480.61	2273.6	2277.73	2440.91	2669.79	2539.51	2454.69	2564.96	2693.77	2546.37	2332.46	2952.56	2563.04	2349.08	2866.89	2346.29	3029.53	2542.89	3086.09	2880.53	2918	2907.86	2707.01	2458.51	2642.26	2576.36	2636.46	2756.45	2384.03	2578.09	2314.01	2594.4	2579.05	2642.74	2372.5	2539.99	2314	2377.3	2381.17	2352.95	2311.56	2270.8	2322.3	2304.08	2322.04	2478.67
	2322.95	2364.3	2453.91	2479.11	2273.64	2277.71	2440.07	2669.14	2538.6	2454.36	2564.54	2692.53	2545.34	2331.9	2952.17	2561.62	2348.27	2866.16	2346.35	3028.62	2542.3	3085.07	2880.84	2916.81	2907.19	2707.43	2458.07	2642.96	2576.42	2636.01	2756.16	2383.69	2577.22	2313.85	2593.77	2578.88	2642.16	2372.65	2539.7	2314.07	2377.42	2380.69	2352.49	2311.43	2271.61	2322.36	2303.78	2321.38	2479.71
	2322.74	2363.22	2453.38	2477.62	2273.69	2277.69	2439.24	2668.51	2537.69	2454.05	2564.13	2691.3	2544.32	2331.36	2951.78	2560.21	2347.47	2865.44	2346.42	3027.72	2541.71	3084.07	2881.17	2915.63	2906.53	2707.86	2457.64	2643.68	2576.49	2635.58	2755.88	2383.36	2576.35	2313.7	2593.15	2578.72	2641.58	2372.82	2539.41	2314.14	2377.54	2380.22	2352.03	2311.3	2272.42	2322.42	2303.49	2320.72	2480.75
	2322.54	2362.16	2452.86	2476.14	2273.76	2277.68	2438.42	2667.89	2536.8	2453.75	2563.72	2690.1	2543.3	2330.82	2951.41	2558.82	2346.68	2864.73	2346.5	3026.83	2541.13	3083.07	2881.51	2914.47	2905.89	2708.3	2457.21	2644.4	2576.56	2635.15	2755.61	2383.03	2575.5	2313.56	2592.53	2578.57	2641.02	2372.98	2539.13	2314.21	2377.68	2379.75	2351.59	2311.17	2273.25	2322.5	2303.2	2320.07	2481.8
	2322.35	2361.11	2452.36	2474.68	2273.83	2277.68	2437.62	2667.3	2535.92	2453.46	2563.33	2688.91	2542.3	2330.29	2951.05	2557.43	2345.9	2864.03	2346.58	3025.95	2540.56	3082.09	2881.87	2913.32	2905.27	2708.76	2456.79	2645.13	2576.65	2634.73	2755.36	2382.72	2574.65	2313.43	2591.92	2578.43	2640.47	2373.15	2538.86	2314.29	2377.81	2379.3	2351.15	2311.05	2274.08	2322.58	2302.92	2319.42	2482.85
	2322.17	2360.06	2451.87	2473.23	2273.91	2277.69	2436.82	2666.72	2535.05	2453.18	2562.95	2687.73	2541.31	2329.77	2950.7	2556.06	2345.13	2863.34	2346.67	3025.08	2540	3081.12	2882.25	2912.19	2904.66	2709.24	2456.38	2645.87	2576.75	2634.32	2755.12	2382.41	2573.81	2313.3	2591.32	2578.3	2639.93	2373.32	2538.59	2314.37	2377.95	2378.86	2350.72	2310.93	2274.91	2322.67	2302.65	2318.79	2483.91
	2322	2359.03	2451.4	2471.79	2274.01	2277.71	2436.04	2666.17	2534.2	2452.91	2562.57	2686.58	2540.32	2329.26	2950.37	2554.7	2344.36	2862.66	2346.76	3024.22	2539.45	3080.17	2882.64	2911.07	2904.07	2709.73	2455.98	2646.62	2576.85	2633.92	2754.89	2382.1	2572.99	2313.19	2590.73	2578.17	2639.4	2373.5	2538.34	2314.45	2378.1	2378.43	2350.3	2310.82	2275.76	2322.77	2302.38	2318.17	2484.97
	2321.83	2358.01	2450.94	2470.36	2274.11	2277.74	2435.27	2665.63	2533.35	2452.66	2562.21	2685.44	2539.35	2328.76	2950.04	2553.35	2343.61	2862	2346.86	3023.37	2538.9	3079.23	2883.05	2909.96	2903.49	2710.23	2455.58	2647.39	2576.97	2633.53	2754.67	2381.81	2572.17	2313.08	2590.14	2578.06	2638.88	2373.68	2538.09	2314.54	2378.25	2378.01	2349.89	2310.71	2276.61	2322.88	2302.12	2317.55	2486.04
	2321.67	2357	2450.5	2468.95	2274.22	2277.77	2434.5	2665.12	2532.52	2452.41	2561.86	2684.32	2538.38	2328.27	2949.73	2552.01	2342.86	2861.34	2346.97	3022.53	2538.37	3078.3	2883.47	2908.86	2902.93	2710.75	2455.19	2648.16	2577.1	2633.14	2754.47	2381.52	2571.36	2312.98	2589.55	2577.96	2638.37	2373.87	2537.85	2314.63	2378.41	2377.6	2349.49	2310.6	2277.47	2322.99	2301.87	2316.94	2487.11
	2321.52	2356	2450.07	2467.55	2274.34	2277.82	2433.75	2664.62	2531.7	2452.18	2561.52	2683.21	2537.43	2327.78	2949.43	2550.69	2342.12	2860.69	2347.08	3021.7	2537.84	3077.38	2883.92	2907.78	2902.39	2711.28	2454.81	2648.94	2577.23	2632.77	2754.27	2381.24	2570.55	2312.89	2588.97	2577.87	2637.88	2374.06	2537.62	2314.73	2378.57	2377.19	2349.09	2310.49	2278.34	2323.12	2301.62	2316.34	2488.19
	2321.37	2355	2449.66	2466.16	2274.48	2277.87	2433.01	2664.14	2530.9	2451.95	2561.18	2682.12	2536.48	2327.3	2949.15	2549.37	2341.39	2860.05	2347.19	3020.89	2537.32	3076.48	2884.38	2906.71	2901.86	2711.83	2454.43	2649.74	2577.38	2632.4	2754.09	2380.97	2569.76	2312.8	2588.4	2577.78	2637.39	2374.25	2537.4	2314.83	2378.73	2376.8	2348.7	2310.39	2279.21	2323.25	2301.38	2315.75	2489.27
	2321.24	2354.02	2449.26	2464.79	2274.62	2277.93	2432.28	2663.68	2530.1	2451.74	2560.86	2681.05	2535.54	2326.83	2948.87	2548.07	2340.67	2859.42	2347.32	3020.08	2536.81	3075.59	2884.85	2905.66	2901.34	2712.4	2454.06	2650.54	2577.53	2632.04	2753.92	2380.71	2568.98	2312.73	2587.84	2577.71	2636.91	2374.44	2537.19	2314.93	2378.9	2376.42	2348.32	2310.3	2280.1	2323.38	2301.14	2315.17	2490.36
	2321.11	2353.05	2448.87	2463.42	2274.77	2278	2431.56	2663.24	2529.32	2451.54	2560.55	2679.99	2534.62	2326.37	2948.61	2546.78	2339.95	2858.8	2347.45	3019.28	2536.3	3074.71	2885.34	2904.61	2900.84	2712.98	2453.7	2651.36	2577.69	2631.69	2753.77	2380.45	2568.2	2312.67	2587.28	2577.64	2636.45	2374.64	2536.98	2315.04	2379.07	2376.05	2347.94	2310.2	2280.98	2323.53	2300.92	2314.6	2491.46
	2320.99	2352.09	2448.5	2462.07	2274.93	2278.08	2430.85	2662.82	2528.55	2451.35	2560.25	2678.95	2533.7	2325.92	2948.36	2545.5	2339.25	2858.19	2347.59	3018.49	2535.81	3073.84	2885.85	2903.58	2900.36	2713.57	2453.35	2652.18	2577.87	2631.35	2753.62	2380.2	2567.43	2312.61	2586.73	2577.59	2635.99	2374.85	2536.78	2315.15	2379.25	2375.69	2347.58	2310.11	2281.88	2323.69	2300.69	2314.04	2492.56
	2320.87	2351.14	2448.15	2460.73	2275.11	2278.17	2430.15	2662.42	2527.79	2451.17	2559.96	2677.93	2532.79	2325.48	2948.12	2544.24	2338.55	2857.6	2347.73	3017.71	2535.32	3072.99	2886.38	2902.57	2899.9	2714.18	2453	2653.01	2578.05	2631.02	2753.49	2379.96	2566.68	2312.56	2586.18	2577.54	2635.55	2375.05	2536.59	2315.26	2379.44	2375.33	2347.22	2310.03	2282.78	2323.85	2300.48	2313.48	2493.66
	2320.77	2350.2	2447.81	2459.41	2275.29	2278.27	2429.46	2662.04	2527.04	2451	2559.68	2676.92	2531.89	2325.04	2947.89	2542.99	2337.86	2857.01	2347.88	3016.94	2534.84	3072.16	2886.92	2901.57	2899.44	2714.8	2452.66	2653.86	2578.24	2630.69	2753.37	2379.72	2565.93	2312.52	2585.64	2577.51	2635.12	2375.26	2536.41	2315.38	2379.62	2374.99	2346.87	2309.94	2283.69	2324.02	2300.27	2312.94	2494.77
	2320.67	2349.27	2447.48	2458.09	2275.48	2278.38	2428.78	2661.67	2526.31	2450.85	2559.41	2675.93	2531	2324.61	2947.68	2541.74	2337.18	2856.43	2348.03	3016.18	2534.37	3071.33	2887.48	2900.58	2899.01	2715.44	2452.33	2654.71	2578.45	2630.38	2753.26	2379.5	2565.19	2312.49	2585.11	2577.48	2634.69	2375.48	2536.24	2315.5	2379.82	2374.66	2346.53	2309.86	2284.61	2324.2	2300.07	2312.4	2495.88
	2320.58	2348.35	2447.17	2456.79	2275.68	2278.49	2428.12	2661.33	2525.59	2450.7	2559.15	2674.96	2530.13	2324.19	2947.48	2540.51	2336.51	2855.86	2348.19	3015.43	2533.91	3070.52	2888.05	2899.6	2898.59	2716.09	2452	2655.58	2578.66	2630.07	2753.16	2379.28	2564.46	2312.46	2584.58	2577.46	2634.28	2375.69	2536.07	2315.62	2380.01	2374.33	2346.19	2309.79	2285.54	2324.38	2299.87	2311.87	2497
	2320.49	2347.44	2446.88	2455.5	2275.89	2278.61	2427.46	2661.01	2524.88	2450.57	2558.9	2674.01	2529.26	2323.78	2947.29	2539.3	2335.85	2855.3	2348.36	3014.68	2533.46	3069.72	2888.64	2898.64	2898.18	2716.76	2451.68	2656.46	2578.88	2629.77	2753.08	2379.07	2563.74	2312.45	2584.06	2577.45	2633.88	2375.91	2535.92	2315.75	2380.21	2374.02	2345.87	2309.72	2286.47	2324.58	2299.68	2311.35	2498.13
	2320.42	2346.54	2446.6	2454.22	2276.11	2278.74	2426.81	2660.7	2524.18	2450.44	2558.66	2673.07	2528.4	2323.38	2947.11	2538.09	2335.2	2854.76	2348.53	3013.95	2533.01	3068.93	2889.24	2897.69	2897.8	2717.44	2451.37	2657.34	2579.11	2629.48	2753.01	2378.87	2563.02	2312.44	2583.54	2577.45	2633.49	2376.14	2535.77	2315.88	2380.42	2373.72	2345.55	2309.65	2287.41	2324.78	2299.5	2310.84	2499.26
	2320.35	2345.65	2446.33	2452.96	2276.34	2278.88	2426.18	2660.41	2523.49	2450.33	2558.43	2672.15	2527.55	2322.99	2946.94	2536.9	2334.55	2854.22	2348.71	3013.23	2532.57	3068.16	2889.87	2896.76	2897.42	2718.13	2451.06	2658.24	2579.35	2629.2	2752.94	2378.67	2562.32	2312.44	2583.04	2577.45	2633.1	2376.36	2535.63	2316.01	2380.63	2373.42	2345.24	2309.59	2288.35	2324.99	2299.32	2310.34	2500.39
	2320.29	2344.77	2446.08	2451.7	2276.58	2279.03	2425.55	2660.15	2522.82	2450.23	2558.21	2671.24	2526.71	2322.6	2946.79	2535.71	2333.91	2853.69	2348.9	3012.52	2532.14	3067.4	2890.5	2895.84	2897.06	2718.84	2450.76	2659.14	2579.6	2628.92	2752.9	2378.48	2561.62	2312.45	2582.53	2577.47	2632.73	2376.59	2535.49	2316.15	2380.84	2373.14	2344.94	2309.52	2289.31	2325.2	2299.15	2309.84	2501.53
	2320.23	2343.9	2445.84	2450.46	2276.83	2279.19	2424.94	2659.9	2522.15	2450.15	2558.01	2670.35	2525.88	2322.22	2946.64	2534.54	2333.29	2853.17	2349.09	3011.82	2531.72	3066.66	2891.16	2894.93	2896.72	2719.56	2450.47	2660.06	2579.87	2628.66	2752.86	2378.3	2560.94	2312.47	2582.04	2577.5	2632.37	2376.83	2535.37	2316.29	2381.06	2372.86	2344.64	2309.47	2290.27	2325.43	2298.98	2309.36	2502.67
	2320.18	2343.03	2445.62	2449.23	2277.09	2279.36	2424.33	2659.67	2521.5	2450.07	2557.81	2669.48	2525.05	2321.85	2946.51	2533.39	2332.67	2852.66	2349.29	3011.12	2531.31	3065.92	2891.83	2894.03	2896.4	2720.3	2450.18	2660.99	2580.13	2628.4	2752.83	2378.13	2560.26	2312.49	2581.55	2577.53	2632.02	2377.06	2535.25	2316.44	2381.28	2372.6	2344.36	2309.41	2291.24	2325.66	2298.83	2308.88	2503.82
	2320.15	2342.18	2445.41	2448.01	2277.36	2279.53	2423.74	2659.46	2520.87	2450	2557.62	2668.63	2524.24	2321.49	2946.39	2532.24	2332.06	2852.16	2349.49	3010.44	2530.91	3065.2	2892.51	2893.15	2896.08	2721.05	2449.91	2661.93	2580.41	2628.16	2752.82	2377.96	2559.59	2312.53	2581.07	2577.57	2631.68	2377.3	2535.14	2316.59	2381.51	2372.34	2344.08	2309.36	2292.21	2325.9	2298.67	2308.41	2504.98
	2320.11	2341.34	2445.21	2446.81	2277.64	2279.71	2423.16	2659.26	2520.24	2449.95	2557.44	2667.79	2523.44	2321.14	2946.29	2531.1	2331.45	2851.67	2349.71	3009.77	2530.51	3064.5	2893.21	2892.28	2895.79	2721.81	2449.63	2662.87	2580.7	2627.92	2752.82	2377.81	2558.93	2312.57	2580.59	2577.62	2631.35	2377.54	2535.04	2316.74	2381.74	2372.1	2343.81	2309.32	2293.19	2326.14	2298.53	2307.95	2506.13
	2320.09	2340.51	2445.04	2445.61	2277.92	2279.9	2422.59	2659.09	2519.62	2449.91	2557.28	2666.98	2522.65	2320.79	2946.19	2529.98	2330.86	2851.19	2349.92	3009.1	2530.12	3063.8	2893.93	2891.43	2895.51	2722.59	2449.37	2663.83	2581	2627.68	2752.83	2377.65	2558.28	2312.62	2580.12	2577.68	2631.03	2377.79	2534.95	2316.89	2381.98	2371.86	2343.54	2309.28	2294.18	2326.4	2298.39	2307.5	2507.3
	2320.07	2339.69	2444.87	2444.43	2278.22	2280.1	2422.02	2658.94	2519.02	2449.87	2557.12	2666.17	2521.86	2320.46	2946.11	2528.87	2330.28	2850.72	2350.14	3008.45	2529.74	3063.12	2894.66	2890.58	2895.24	2723.38	2449.11	2664.8	2581.31	2627.46	2752.85	2377.51	2557.64	2312.68	2579.65	2577.75	2630.72	2378.04	2534.86	2317.05	2382.22	2371.63	2343.29	2309.24	2295.17	2326.66	2298.25	2307.06	2508.47
	2320.06	2338.88	2444.72	2443.26	2278.53	2280.31	2421.47	2658.8	2518.43	2449.85	2556.98	2665.39	2521.09	2320.13	2946.03	2527.77	2329.7	2850.26	2350.37	3007.8	2529.37	3062.45	2895.41	2889.76	2894.99	2724.19	2448.86	2665.77	2581.62	2627.25	2752.88	2377.38	2557	2312.75	2579.2	2577.83	2630.42	2378.29	2534.78	2317.21	2382.46	2371.41	2343.04	2309.2	2296.18	2326.93	2298.13	2306.63	2509.64
	2320.06	2338.07	2444.59	2442.1	2278.84	2280.53	2420.93	2658.68	2517.85	2449.84	2556.84	2664.62	2520.33	2319.8	2945.97	2526.68	2329.13	2849.81	2350.61	3007.17	2529.01	3061.8	2896.18	2888.94	2894.76	2725.01	2448.61	2666.76	2581.95	2627.04	2752.92	2377.25	2556.38	2312.82	2578.74	2577.91	2630.13	2378.54	2534.71	2317.38	2382.71	2371.2	2342.8	2309.17	2297.18	2327.2	2298.01	2306.2	2510.82
	2320.06	2337.28	2444.46	2440.95	2279.17	2280.75	2420.4	2658.59	2517.28	2449.85	2556.72	2663.87	2519.57	2319.49	2945.92	2525.61	2328.57	2849.37	2350.85	3006.54	2528.65	3061.16	2896.95	2888.14	2894.54	2725.84	2448.38	2667.76	2582.28	2626.84	2752.98	2377.13	2555.76	2312.9	2578.3	2578.01	2629.86	2378.8	2534.65	2317.55	2382.96	2371.01	2342.57	2309.14	2298.2	2327.49	2297.89	2305.78	2512
	2320.07	2336.5	2444.36	2439.81	2279.5	2280.99	2419.88	2658.51	2516.73	2449.86	2556.6	2663.13	2518.83	2319.19	2945.89	2524.54	2328.02	2848.94	2351.1	3005.93	2528.3	3060.53	2897.75	2887.35	2894.33	2726.69	2448.14	2668.76	2582.63	2626.65	2753.05	2377.02	2555.15	2312.99	2577.86	2578.11	2629.59	2379.06	2534.6	2317.72	2383.22	2370.82	2342.34	2309.12	2299.22	2327.78	2297.78	2305.38	2513.19
	2320.09	2335.72	2444.26	2438.69	2279.85	2281.23	2419.37	2658.45	2516.18	2449.88	2556.5	2662.42	2518.09	2318.89	2945.86	2523.49	2327.48	2848.52	2351.35	3005.32	2527.96	3059.91	2898.56	2886.57	2894.14	2727.55	2447.92	2669.78	2582.98	2626.47	2753.12	2376.91	2554.55	2313.09	2577.43	2578.22	2629.33	2379.32	2534.55	2317.89	2383.48	2370.63	2342.12	2309.1	2300.25	2328.08	2297.68	2304.98	2514.38
	2320.12	2334.96	2444.19	2437.57	2280.2	2281.48	2418.87	2658.4	2515.65	2449.92	2556.41	2661.71	2517.37	2318.6	2945.85	2522.45	2326.95	2848.1	2351.61	3004.72	2527.63	3059.31	2899.38	2885.81	2893.96	2728.42	2447.7	2670.81	2583.34	2626.29	2753.21	2376.81	2553.96	2313.2	2577	2578.34	2629.08	2379.59	2534.51	2318.07	2383.74	2370.46	2341.91	2309.08	2301.28	2328.38	2297.58	2304.58	2515.57
	2320.15	2334.21	2444.12	2436.47	2280.56	2281.73	2418.38	2658.38	2515.13	2449.96	2556.32	2661.03	2516.65	2318.32	2945.85	2521.42	2326.42	2847.7	2351.88	3004.13	2527.31	3058.72	2900.22	2885.06	2893.8	2729.31	2447.49	2671.84	2583.71	2626.13	2753.31	2376.72	2553.38	2313.31	2576.58	2578.46	2628.84	2379.86	2534.48	2318.26	2384.01	2370.3	2341.71	2309.06	2302.33	2328.69	2297.49	2304.2	2516.77
	2320.19	2333.46	2444.07	2435.38	2280.93	2282	2417.9	2658.37	2514.62	2450.02	2556.25	2660.36	2515.94	2318.04	2945.85	2520.4	2325.9	2847.31	2352.15	3003.55	2526.99	3058.14	2901.08	2884.32	2893.66	2730.21	2447.28	2672.89	2584.09	2625.97	2753.43	2376.64	2552.81	2313.44	2576.17	2578.6	2628.61	2380.13	2534.45	2318.44	2384.28	2370.15	2341.52	2309.05	2303.37	2329.01	2297.4	2303.83	2517.98
	2320.24	2332.73	2444.03	2434.3	2281.31	2282.27	2417.43	2658.38	2514.13	2450.09	2556.19	2659.71	2515.25	2317.78	2945.87	2519.39	2325.39	2846.93	2352.43	3002.98	2526.68	3057.57	2901.95	2883.6	2893.53	2731.12	2447.09	2673.94	2584.48	2625.82	2753.55	2376.56	2552.24	2313.57	2575.76	2578.74	2628.39	2380.4	2534.44	2318.63	2384.56	2370	2341.33	2309.05	2304.43	2329.34	2297.32	2303.46	2519.19
	2320.3	2332	2444.01	2433.24	2281.7	2282.55	2416.97	2658.41	2513.65	2450.17	2556.14	2659.08	2514.56	2317.52	2945.91	2518.4	2324.89	2846.55	2352.72	3002.42	2526.38	3057.02	2902.84	2882.88	2893.41	2732.05	2446.89	2675.01	2584.88	2625.68	2753.68	2376.49	2551.68	2313.7	2575.36	2578.89	2628.18	2380.68	2534.43	2318.82	2384.84	2369.87	2341.15	2309.04	2305.49	2329.68	2297.25	2303.1	2520.41
	2320.36	2331.29	2444.01	2432.18	2282.1	2282.84	2416.52	2658.46	2513.17	2450.26	2556.1	2658.47	2513.88	2317.27	2945.95	2517.42	2324.4	2846.19	2353.01	3001.87	2526.09	3056.48	2903.74	2882.18	2893.31	2732.98	2446.71	2676.08	2585.28	2625.54	2753.83	2376.43	2551.13	2313.85	2574.96	2579.05	2627.98	2380.96	2534.42	2319.02	2385.12	2369.74	2340.98	2309.04	2306.56	2330.02	2297.18	2302.75	2521.63
	2320.43	2330.58	2444.01	2431.13	2282.51	2283.14	2416.08	2658.53	2512.71	2450.36	2556.06	2657.87	2513.21	2317.02	2946	2516.44	2323.92	2845.83	2353.3	3001.32	2525.81	3055.95	2904.65	2881.5	2893.22	2733.94	2446.53	2677.16	2585.69	2625.41	2753.98	2376.37	2550.59	2314	2574.58	2579.22	2627.79	2381.24	2534.43	2319.22	2385.41	2369.63	2340.82	2309.05	2307.63	2330.37	2297.12	2302.41	2522.85
	2320.5	2329.89	2444.03	2430.1	2282.93	2283.45	2415.65	2658.61	2512.27	2450.48	2556.04	2657.28	2512.56	2316.79	2946.07	2515.48	2323.44	2845.49	2353.61	3000.79	2525.53	3055.44	2905.58	2880.82	2893.14	2734.9	2446.36	2678.26	2586.11	2625.3	2754.15	2376.32	2550.06	2314.17	2574.19	2579.39	2627.61	2381.53	2534.44	2319.42	2385.7	2369.52	2340.66	2309.05	2308.71	2330.73	2297.07	2302.08	2524.08
	2320.59	2329.2	2444.07	2429.08	2283.36	2283.76	2415.24	2658.72	2511.83	2450.6	2556.03	2656.72	2511.91	2316.56	2946.15	2514.54	2322.98	2845.15	2353.92	3000.27	2525.26	3054.93	2906.53	2880.16	2893.08	2735.88	2446.19	2679.36	2586.54	2625.18	2754.33	2376.28	2549.54	2314.33	2573.82	2579.58	2627.43	2381.82	2534.46	2319.62	2386	2369.42	2340.52	2309.07	2309.79	2331.09	2297.02	2301.75	2525.31
	2320.68	2328.53	2444.11	2428.07	2283.79	2284.08	2414.83	2658.84	2511.4	2450.74	2556.03	2656.17	2511.27	2316.34	2946.24	2513.6	2322.52	2844.83	2354.23	2999.75	2525	3054.44	2907.48	2879.51	2893.04	2736.87	2446.03	2680.47	2586.98	2625.08	2754.51	2376.25	2549.02	2314.51	2573.45	2579.77	2627.27	2382.11	2534.49	2319.83	2386.3	2369.33	2340.37	2309.08	2310.89	2331.46	2296.97	2301.43	2526.55
	2320.77	2327.86	2444.18	2427.07	2284.24	2284.41	2414.43	2658.98	2510.99	2450.88	2556.04	2655.64	2510.64	2316.12	2946.34	2512.67	2322.07	2844.51	2354.56	2999.25	2524.75	3053.96	2908.46	2878.88	2893.01	2737.87	2445.88	2681.59	2587.43	2624.98	2754.71	2376.22	2548.51	2314.7	2573.09	2579.96	2627.12	2382.4	2534.52	2320.05	2386.6	2369.25	2340.24	2309.1	2311.98	2331.84	2296.93	2301.12	2527.79
	2320.88	2327.2	2444.25	2426.08	2284.69	2284.75	2414.04	2659.13	2510.59	2451.04	2556.06	2655.12	2510.02	2315.92	2946.45	2511.76	2321.63	2844.2	2354.89	2998.75	2524.51	3053.5	2909.45	2878.26	2892.99	2738.89	2445.73	2682.72	2587.88	2624.9	2754.92	2376.2	2548.01	2314.89	2572.73	2580.17	2626.98	2382.7	2534.57	2320.26	2386.91	2369.17	2340.12	2309.12	2313.09	2332.22	2296.9	2300.82	2529.04
	2320.99	2326.55	2444.34	2425.1	2285.15	2285.09	2413.66	2659.31	2510.2	2451.21	2556.09	2654.63	2509.41	2315.72	2946.57	2510.86	2321.19	2843.9	2355.22	2998.26	2524.27	3053.04	2910.45	2877.64	2892.99	2739.91	2445.59	2683.86	2588.34	2624.81	2755.14	2376.19	2547.52	2315.09	2572.38	2580.38	2626.84	2383	2534.61	2320.48	2387.22	2369.11	2340	2309.14	2314.2	2332.62	2296.87	2300.53	2530.29
	2321.11	2325.92	2444.45	2424.13	2285.62	2285.45	2413.3	2659.5	2509.83	2451.39	2556.14	2654.15	2508.81	2315.53	2946.71	2509.96	2320.77	2843.62	2355.56	2997.78	2524.04	3052.6	2911.47	2877.05	2893	2740.96	2445.46	2685.01	2588.82	2624.74	2755.37	2376.18	2547.03	2315.3	2572.04	2580.6	2626.72	2383.3	2534.67	2320.7	2387.53	2369.05	2339.89	2309.17	2315.31	2333.02	2296.85	2300.24	2531.55
	2321.24	2325.29	2444.56	2423.18	2286.1	2285.81	2412.94	2659.71	2509.46	2451.58	2556.19	2653.68	2508.21	2315.35	2946.85	2509.08	2320.35	2843.34	2355.91	2997.31	2523.82	3052.17	2912.5	2876.46	2893.03	2742.01	2445.33	2686.17	2589.29	2624.68	2755.61	2376.18	2546.56	2315.51	2571.7	2580.83	2626.6	2383.61	2534.73	2320.93	2387.85	2369.01	2339.78	2309.2	2316.44	2333.42	2296.83	2299.96	2532.81
	2321.37	2324.67	2444.7	2422.23	2286.59	2286.18	2412.59	2659.94	2509.11	2451.78	2556.25	2653.23	2507.63	2315.17	2947.01	2508.21	2319.94	2843.07	2356.26	2996.85	2523.6	3051.76	2913.54	2875.89	2893.07	2743.07	2445.21	2687.34	2589.78	2624.62	2755.86	2376.19	2546.09	2315.73	2571.37	2581.07	2626.5	2383.91	2534.8	2321.15	2388.18	2368.97	2339.69	2309.24	2317.56	2333.84	2296.82	2299.69	2534.08
	2321.51	2324.06	2444.84	2421.3	2287.09	2286.55	2412.25	2660.19	2508.77	2451.99	2556.32	2652.8	2507.06	2315	2947.18	2507.36	2319.54	2842.81	2356.62	2996.4	2523.4	3051.35	2914.6	2875.33	2893.12	2744.15	2445.09	2688.51	2590.27	2624.57	2756.13	2376.2	2545.63	2315.96	2571.05	2581.31	2626.4	2384.23	2534.88	2321.38	2388.5	2368.94	2339.6	2309.27	2318.7	2334.26	2296.82	2299.43	2535.35
	2321.65	2323.46	2445	2420.38	2287.6	2286.94	2411.93	2660.45	2508.44	2452.21	2556.4	2652.39	2506.5	2314.84	2947.35	2506.51	2319.15	2842.56	2356.99	2995.95	2523.2	3050.96	2915.67	2874.78	2893.19	2745.24	2444.98	2689.7	2590.77	2624.52	2756.4	2376.23	2545.18	2316.2	2570.73	2581.56	2626.31	2384.54	2534.96	2321.62	2388.83	2368.92	2339.52	2309.32	2319.84	2334.69	2296.82	2299.18	2536.62
	2321.81	2322.87	2445.17	2419.47	2288.11	2287.33	2411.61	2660.73	2508.12	2452.45	2556.49	2652	2505.94	2314.69	2947.54	2505.68	2318.77	2842.32	2357.36	2995.52	2523.01	3050.58	2916.76	2874.24	2893.27	2746.34	2444.88	2690.89	2591.28	2624.49	2756.68	2376.25	2544.73	2316.44	2570.42	2581.82	2626.23	2384.85	2535.06	2321.86	2389.16	2368.91	2339.45	2309.36	2320.98	2335.12	2296.83	2298.93	2537.9
	2321.97	2322.29	2445.36	2418.57	2288.64	2287.73	2411.3	2661.03	2507.82	2452.69	2556.6	2651.62	2505.4	2314.54	2947.75	2504.85	2318.39	2842.08	2357.74	2995.09	2522.83	3050.21	2917.86	2873.72	2893.36	2747.45	2444.79	2692.09	2591.8	2624.46	2756.97	2376.29	2544.3	2316.7	2570.12	2582.09	2626.16	2385.17	2535.15	2322.1	2389.5	2368.9	2339.38	2309.41	2322.13	2335.56	2296.84	2298.69	2539.18
	2322.14	2321.71	2445.56	2417.68	2289.17	2288.14	2411.01	2661.34	2507.53	2452.95	2556.71	2651.25	2504.87	2314.4	2947.96	2504.04	2318.02	2841.86	2358.12	2994.68	2522.65	3049.86	2918.98	2873.21	2893.47	2748.58	2444.7	2693.31	2592.32	2624.43	2757.28	2376.33	2543.87	2316.96	2569.82	2582.36	2626.1	2385.49	2535.26	2322.34	2389.84	2368.91	2339.32	2309.46	2323.29	2336.01	2296.86	2298.46	2540.47
	2322.31	2321.15	2445.77	2416.8	2289.71	2288.55	2410.72	2661.68	2507.25	2453.22	2556.83	2650.91	2504.34	2314.27	2948.18	2503.24	2317.66	2841.65	2358.52	2994.27	2522.48	3049.51	2920.11	2872.71	2893.6	2749.72	2444.61	2694.53	2592.86	2624.42	2757.59	2376.38	2543.45	2317.22	2569.53	2582.64	2626.05	2385.82	2535.37	2322.59	2390.18	2368.92	2339.27	2309.52	2324.45	2336.47	2296.88	2298.24	2541.76
	2322.49	2320.6	2446	2415.93	2290.26	2288.97	2410.44	2662.03	2506.98	2453.49	2556.97	2650.58	2503.83	2314.14	2948.41	2502.45	2317.31	2841.44	2358.91	2993.87	2522.32	3049.18	2921.25	2872.22	2893.73	2750.87	2444.53	2695.76	2593.4	2624.41	2757.91	2376.43	2543.03	2317.5	2569.24	2582.93	2626.01	2386.14	2535.49	2322.84	2390.53	2368.94	2339.23	2309.57	2325.62	2336.93	2296.91	2298.03	2543.06
	2322.68	2320.06	2446.24	2415.07	2290.82	2289.4	2410.17	2662.4	2506.72	2453.78	2557.11	2650.27	2503.32	2314.03	2948.66	2501.67	2316.97	2841.25	2359.32	2993.48	2522.17	3048.86	2922.41	2871.74	2893.88	2752.03	2444.46	2696.99	2593.94	2624.41	2758.24	2376.49	2542.63	2317.78	2568.96	2583.23	2625.98	2386.47	2535.61	2323.09	2390.88	2368.97	2339.19	2309.64	2326.79	2337.4	2296.94	2297.82	2544.36
	2322.88	2319.52	2446.49	2414.22	2291.39	2289.84	2409.92	2662.78	2506.48	2454.08	2557.26	2649.97	2502.83	2313.92	2948.92	2500.9	2316.63	2841.06	2359.73	2993.1	2522.03	3048.55	2923.58	2871.28	2894.04	2753.2	2444.4	2698.24	2594.5	2624.42	2758.59	2376.56	2542.23	2318.07	2568.69	2583.53	2625.95	2386.8	2535.75	2323.35	2391.23	2369.01	2339.16	2309.7	2327.97	2337.88	2296.98	2297.62	2545.66
	2323.08	2319	2446.76	2413.39	2291.97	2290.28	2409.67	2663.18	2506.24	2454.39	2557.43	2649.7	2502.34	2313.81	2949.18	2500.15	2316.31	2840.89	2360.14	2992.72	2521.89	3048.25	2924.76	2870.83	2894.22	2754.38	2444.34	2699.5	2595.06	2624.43	2758.94	2376.64	2541.84	2318.36	2568.43	2583.84	2625.93	2387.14	2535.88	2323.61	2391.59	2369.05	2339.14	2309.77	2329.15	2338.36	2297.03	2297.43	2546.97
	2323.29	2318.48	2447.04	2412.56	2292.55	2290.73	2409.43	2663.6	2506.02	2454.71	2557.6	2649.43	2501.86	2313.72	2949.46	2499.4	2315.99	2840.72	2360.57	2992.36	2521.76	3047.97	2925.95	2870.39	2894.41	2755.58	2444.28	2700.76	2595.62	2624.45	2759.3	2376.72	2541.46	2318.67	2568.17	2584.15	2625.93	2387.47	2536.03	2323.87	2391.95	2369.11	2339.12	2309.84	2330.34	2338.85	2297.08	2297.24	2548.29
	2323.51	2317.98	2447.34	2411.75	2293.15	2291.19	2409.21	2664.04	2505.81	2455.05	2557.79	2649.19	2501.4	2313.63	2949.75	2498.67	2315.68	2840.56	2360.99	2992	2521.64	3047.7	2927.16	2869.96	2894.61	2756.79	2444.24	2702.03	2596.2	2624.48	2759.67	2376.81	2541.08	2318.98	2567.91	2584.48	2625.93	2387.81	2536.18	2324.14	2392.32	2369.17	2339.12	2309.92	2331.53	2339.35	2297.13	2297.06	2549.61
	2323.73	2317.48	2447.64	2410.94	2293.75	2291.66	2408.99	2664.49	2505.62	2455.39	2557.98	2648.96	2500.94	2313.54	2950.05	2497.94	2315.37	2840.41	2361.43	2991.65	2521.52	3047.43	2928.39	2869.55	2894.83	2758.01	2444.2	2703.32	2596.78	2624.52	2760.06	2376.9	2540.71	2319.3	2567.67	2584.81	2625.94	2388.15	2536.34	2324.4	2392.68	2369.24	2339.12	2310	2332.73	2339.85	2297.19	2296.9	2550.93
	2323.96	2316.99	2447.96	2410.15	2294.36	2292.13	2408.78	2664.97	2505.43	2455.74	2558.19	2648.75	2500.49	2313.47	2950.36	2497.23	2315.08	2840.27	2361.87	2991.32	2521.41	3047.18	2929.62	2869.14	2895.06	2759.24	2444.16	2704.61	2597.37	2624.56	2760.45	2377	2540.35	2319.62	2567.43	2585.15	2625.96	2388.49	2536.51	2324.68	2393.06	2369.32	2339.13	2310.08	2333.94	2340.36	2297.26	2296.73	2552.26
	2324.2	2316.52	2448.3	2409.37	2294.98	2292.62	2408.58	2665.45	2505.26	2456.11	2558.4	2648.56	2500.05	2313.4	2950.68	2496.53	2314.79	2840.14	2362.32	2990.99	2521.32	3046.95	2930.87	2868.75	2895.3	2760.48	2444.13	2705.9	2597.96	2624.61	2760.85	2377.11	2540	2319.95	2567.2	2585.49	2625.99	2388.84	2536.68	2324.95	2393.43	2369.41	2339.14	2310.16	2335.15	2340.88	2297.33	2296.58	2553.59
	2324.44	2316.05	2448.65	2408.6	2295.6	2293.1	2408.39	2665.96	2505.1	2456.48	2558.63	2648.38	2499.62	2313.34	2951.02	2495.84	2314.51	2840.02	2362.77	2990.66	2521.22	3046.72	2932.14	2868.37	2895.56	2761.73	2444.11	2707.21	2598.57	2624.66	2761.26	2377.22	2539.66	2320.29	2566.97	2585.84	2626.02	2389.19	2536.86	2325.23	2393.81	2369.5	2339.16	2310.25	2336.36	2341.4	2297.41	2296.43	2554.92
	2324.69	2315.59	2449.01	2407.83	2296.24	2293.6	2408.22	2666.48	2504.95	2456.87	2558.87	2648.23	2499.21	2313.28	2951.36	2495.16	2314.24	2839.91	2363.23	2990.35	2521.14	3046.51	2933.41	2868.01	2895.82	2762.99	2444.09	2708.53	2599.18	2624.72	2761.68	2377.34	2539.32	2320.64	2566.75	2586.2	2626.07	2389.54	2537.04	2325.51	2394.19	2369.61	2339.19	2310.34	2337.58	2341.94	2297.49	2296.29	2556.26
	2324.95	2315.14	2449.38	2407.08	2296.88	2294.1	2408.05	2667.02	2504.81	2457.27	2559.11	2648.08	2498.8	2313.24	2951.71	2494.49	2313.98	2839.8	2363.7	2990.05	2521.06	3046.3	2934.7	2867.65	2896.11	2764.27	2444.08	2709.85	2599.79	2624.79	2762.11	2377.47	2538.99	2320.99	2566.54	2586.56	2626.12	2389.89	2537.23	2325.79	2394.57	2369.72	2339.23	2310.44	2338.81	2342.47	2297.58	2296.16	2557.61
	2325.21	2314.7	2449.77	2406.34	2297.54	2294.61	2407.89	2667.58	2504.69	2457.67	2559.37	2647.96	2498.4	2313.19	2952.08	2493.84	2313.73	2839.71	2364.17	2989.75	2520.99	3046.11	2936	2867.31	2896.4	2765.55	2444.08	2711.18	2600.41	2624.87	2762.55	2377.6	2538.66	2321.35	2566.33	2586.93	2626.18	2390.25	2537.43	2326.08	2394.96	2369.84	2339.27	2310.54	2340.04	2343.02	2297.67	2296.04	2558.96
	2325.48	2314.27	2450.17	2405.61	2298.2	2295.13	2407.74	2668.15	2504.57	2458.09	2559.64	2647.85	2498.01	2313.16	2952.45	2493.19	2313.48	2839.62	2364.65	2989.46	2520.93	3045.93	2937.32	2866.98	2896.71	2766.85	2444.08	2712.52	2601.04	2624.95	2763	2377.74	2538.35	2321.72	2566.13	2587.31	2626.26	2390.61	2537.63	2326.37	2395.35	2369.96	2339.32	2310.64	2341.27	2343.57	2297.77	2295.92	2560.31
	2325.76	2313.85	2450.58	2404.89	2298.87	2295.66	2407.6	2668.74	2504.47	2458.52	2559.91	2647.76	2497.63	2313.13	2952.84	2492.55	2313.24	2839.55	2365.14	2989.19	2520.87	3045.76	2938.64	2866.65	2897.03	2768.16	2444.09	2713.87	2601.68	2625.04	2763.46	2377.89	2538.04	2322.09	2565.94	2587.7	2626.33	2390.97	2537.84	2326.66	2395.74	2370.1	2339.38	2310.74	2342.51	2344.13	2297.87	2295.81	2561.67
	2326.04	2313.44	2451.01	2404.18	2299.54	2296.19	2407.47	2669.35	2504.39	2458.96	2560.2	2647.68	2497.26	2313.11	2953.24	2491.93	2313.01	2839.48	2365.63	2988.91	2520.82	3045.61	2939.98	2866.35	2897.36	2769.47	2444.1	2715.23	2602.32	2625.13	2763.93	2378.04	2537.74	2322.47	2565.75	2588.09	2626.42	2391.33	2538.06	2326.96	2396.14	2370.24	2339.45	2310.85	2343.76	2344.69	2297.98	2295.7	2563.03
	2326.34	2313.03	2451.45	2403.48	2300.23	2296.73	2407.35	2669.97	2504.31	2459.41	2560.5	2647.63	2496.9	2313.1	2953.64	2491.32	2312.79	2839.42	2366.13	2988.65	2520.78	3045.46	2941.34	2866.05	2897.71	2770.8	2444.12	2716.59	2602.97	2625.23	2764.41	2378.2	2537.45	2322.86	2565.58	2588.49	2626.52	2391.69	2538.28	2327.26	2396.54	2370.39	2339.52	2310.96	2345.01	2345.26	2298.09	2295.61	2564.39
	2326.63	2312.64	2451.91	2402.79	2300.92	2297.27	2407.25	2670.61	2504.24	2459.87	2560.8	2647.59	2496.54	2313.09	2954.06	2490.72	2312.57	2839.38	2366.63	2988.4	2520.75	3045.33	2942.7	2865.76	2898.06	2772.14	2444.14	2717.96	2603.62	2625.34	2764.89	2378.37	2537.16	2323.26	2565.4	2588.89	2626.62	2392.06	2538.51	2327.56	2396.94	2370.55	2339.6	2311.07	2346.26	2345.84	2298.21	2295.52	2565.76
	2326.94	2312.26	2452.37	2402.11	2301.62	2297.83	2407.15	2671.27	2504.19	2460.34	2561.12	2647.56	2496.2	2313.09	2954.49	2490.12	2312.37	2839.34	2367.14	2988.15	2520.72	3045.2	2944.08	2865.49	2898.44	2773.49	2444.17	2719.34	2604.28	2625.46	2765.39	2378.54	2536.88	2323.66	2565.24	2589.3	2626.73	2392.43	2538.75	2327.86	2397.35	2370.71	2339.68	2311.19	2347.52	2346.43	2298.33	2295.44	2567.14
	2327.25	2311.88	2452.85	2401.44	2302.33	2298.39	2407.06	2671.94	2504.15	2460.83	2561.45	2647.56	2495.87	2313.1	2954.93	2489.54	2312.17	2839.3	2367.66	2987.92	2520.7	3045.09	2945.47	2865.23	2898.82	2774.85	2444.21	2720.73	2604.95	2625.58	2765.89	2378.71	2536.61	2324.07	2565.08	2589.72	2626.85	2392.8	2538.99	2328.17	2397.75	2370.89	2339.78	2311.31	2348.78	2347.02	2298.46	2295.37	2568.52
	2327.57	2311.52	2453.34	2400.79	2303.05	2298.95	2406.98	2672.63	2504.12	2461.32	2561.79	2647.57	2495.55	2313.11	2955.38	2488.97	2311.98	2839.28	2368.18	2987.69	2520.69	3044.99	2946.87	2864.98	2899.22	2776.22	2444.25	2722.13	2605.62	2625.71	2766.41	2378.9	2536.34	2324.48	2564.92	2590.14	2626.98	2393.17	2539.23	2328.48	2398.17	2371.07	2339.88	2311.44	2350.05	2347.62	2298.59	2295.3	2569.9
	2327.89	2311.16	2453.85	2400.14	2303.78	2299.53	2406.91	2673.34	2504.11	2461.83	2562.14	2647.6	2495.23	2313.13	2955.84	2488.42	2311.79	2839.27	2368.71	2987.47	2520.69	3044.9	2948.29	2864.74	2899.62	2777.61	2444.3	2723.53	2606.3	2625.84	2766.93	2379.09	2536.08	2324.91	2564.78	2590.57	2627.12	2393.55	2539.49	2328.79	2398.58	2371.26	2339.99	2311.56	2351.32	2348.22	2298.73	2295.24	2571.28
	2328.22	2310.81	2454.37	2399.5	2304.51	2300.11	2406.84	2674.06	2504.1	2462.34	2562.5	2647.64	2494.93	2313.16	2956.31	2487.87	2311.62	2839.27	2369.25	2987.25	2520.69	3044.82	2949.71	2864.51	2900.04	2779	2444.35	2724.95	2606.98	2625.98	2767.46	2379.28	2535.83	2325.33	2564.64	2591.01	2627.26	2393.93	2539.75	2329.11	2399	2371.45	2340.1	2311.69	2352.6	2348.83	2298.88	2295.19	2572.67
	2328.56	2310.47	2454.9	2398.87	2305.26	2300.7	2406.79	2674.8	2504.11	2462.87	2562.86	2647.7	2494.64	2313.19	2956.8	2487.33	2311.45	2839.27	2369.79	2987.05	2520.7	3044.76	2951.15	2864.29	2900.48	2780.4	2444.41	2726.37	2607.67	2626.13	2768	2379.48	2535.59	2325.77	2564.5	2591.45	2627.42	2394.31	2540.01	2329.43	2399.42	2371.66	2340.22	2311.83	2353.88	2349.45	2299.02	2295.14	2574.07
	2328.91	2310.15	2455.44	2398.25	2306.01	2301.29	2406.75	2675.56	2504.13	2463.4	2563.24	2647.78	2494.35	2313.23	2957.29	2486.81	2311.29	2839.29	2370.34	2986.86	2520.72	3044.7	2952.6	2864.09	2900.92	2781.81	2444.48	2727.8	2608.37	2626.28	2768.55	2379.69	2535.35	2326.21	2564.38	2591.9	2627.58	2394.69	2540.28	2329.75	2399.84	2371.87	2340.35	2311.96	2355.17	2350.07	2299.18	2295.1	2575.47
	2329.26	2309.83	2456	2397.65	2306.77	2301.89	2406.72	2676.33	2504.17	2463.95	2563.63	2647.88	2494.08	2313.27	2957.79	2486.29	2311.14	2839.31	2370.9	2986.67	2520.74	3044.66	2954.07	2863.89	2901.38	2783.23	2444.55	2729.23	2609.07	2626.44	2769.11	2379.9	2535.12	2326.66	2564.26	2592.35	2627.75	2395.07	2540.56	2330.08	2400.27	2372.09	2340.49	2312.1	2356.46	2350.71	2299.33	2295.07	2576.87
	2329.62	2309.52	2456.57	2397.05	2307.53	2302.5	2406.7	2677.12	2504.21	2464.51	2564.03	2647.99	2493.82	2313.32	2958.31	2485.79	2311	2839.34	2371.46	2986.49	2520.78	3044.62	2955.54	2863.71	2901.85	2784.67	2444.63	2730.68	2609.77	2626.6	2769.68	2380.12	2534.9	2327.12	2564.15	2592.81	2627.92	2395.46	2540.84	2330.4	2400.7	2372.31	2340.63	2312.25	2357.75	2351.34	2299.5	2295.05	2578.28
	2329.98	2309.22	2457.15	2396.46	2308.31	2303.11	2406.69	2677.92	2504.27	2465.07	2564.44	2648.12	2493.56	2313.38	2958.83	2485.29	2310.86	2839.38	2372.03	2986.32	2520.81	3044.6	2957.03	2863.54	2902.33	2786.11	2444.71	2732.13	2610.49	2626.78	2770.25	2380.35	2534.68	2327.58	2564.04	2593.28	2628.11	2395.85	2541.13	2330.73	2401.13	2372.55	2340.78	2312.39	2359.05	2351.99	2299.66	2295.03	2579.69
	2330.35	2308.92	2457.75	2395.88	2309.09	2303.74	2406.68	2678.74	2504.34	2465.65	2564.86	2648.27	2493.32	2313.45	2959.36	2484.81	2310.73	2839.43	2372.6	2986.15	2520.86	3044.59	2958.53	2863.38	2902.83	2787.56	2444.8	2733.59	2611.2	2626.95	2770.84	2380.58	2534.47	2328.05	2563.94	2593.75	2628.3	2396.24	2541.43	2331.07	2401.56	2372.79	2340.94	2312.54	2360.35	2352.64	2299.84	2295.02	2581.1
	2330.73	2308.64	2458.36	2395.32	2309.88	2304.37	2406.69	2679.58	2504.42	2466.24	2565.29	2648.44	2493.08	2313.52	2959.91	2484.34	2310.61	2839.49	2373.18	2986	2520.91	3044.59	2960.04	2863.23	2903.33	2789.02	2444.89	2735.05	2611.93	2627.14	2771.43	2380.82	2534.27	2328.52	2563.85	2594.23	2628.5	2396.63	2541.73	2331.4	2402	2373.04	2341.11	2312.69	2361.66	2353.29	2300.01	2295.01	2582.52
	2331.11	2308.37	2458.98	2394.76	2310.68	2305	2406.71	2680.44	2504.51	2466.84	2565.73	2648.62	2492.85	2313.6	2960.46	2483.88	2310.5	2839.56	2373.77	2985.85	2520.97	3044.6	2961.56	2863.1	2903.85	2790.49	2444.99	2736.53	2612.66	2627.33	2772.03	2381.06	2534.07	2329.01	2563.76	2594.71	2628.71	2397.03	2542.04	2331.74	2402.44	2373.29	2341.28	2312.85	2362.97	2353.96	2300.2	2295.02	2583.94
	2331.5	2308.1	2459.61	2394.21	2311.48	2305.64	2406.73	2681.3	2504.62	2467.45	2566.18	2648.82	2492.64	2313.68	2961.03	2483.43	2310.4	2839.63	2374.36	2985.71	2521.04	3044.62	2963.09	2862.97	2904.38	2791.97	2445.1	2738.01	2613.39	2627.52	2772.64	2381.31	2533.88	2329.49	2563.68	2595.2	2628.93	2397.43	2542.35	2332.08	2402.88	2373.56	2341.46	2313.01	2364.28	2354.63	2300.38	2295.03	2585.37
	2331.9	2307.85	2460.26	2393.67	2312.3	2306.29	2406.77	2682.19	2504.73	2468.07	2566.64	2649.03	2492.43	2313.77	2961.6	2482.99	2310.3	2839.72	2374.96	2985.58	2521.12	3044.66	2964.64	2862.85	2904.92	2793.47	2445.21	2739.5	2614.13	2627.72	2773.26	2381.56	2533.7	2329.99	2563.61	2595.7	2629.15	2397.82	2542.67	2332.43	2403.33	2373.83	2341.64	2313.17	2365.6	2355.3	2300.58	2295.04	2586.8
	2332.31	2307.6	2460.92	2393.14	2313.12	2306.95	2406.82	2683.09	2504.86	2468.71	2567.11	2649.26	2492.23	2313.87	2962.19	2482.56	2310.21	2839.81	2375.57	2985.46	2521.2	3044.7	2966.19	2862.75	2905.48	2794.97	2445.32	2740.99	2614.87	2627.93	2773.89	2381.82	2533.52	2330.49	2563.55	2596.2	2629.38	2398.23	2542.99	2332.78	2403.78	2374.1	2341.83	2313.33	2366.92	2355.98	2300.77	2295.07	2588.24
	2332.72	2307.37	2461.59	2392.62	2313.95	2307.61	2406.87	2684.01	2505	2469.35	2567.59	2649.51	2492.05	2313.97	2962.79	2482.14	2310.13	2839.92	2376.18	2985.35	2521.29	3044.75	2967.76	2862.66	2906.04	2796.48	2445.44	2742.5	2615.62	2628.14	2774.52	2382.09	2533.36	2331	2563.49	2596.71	2629.62	2398.63	2543.32	2333.13	2404.23	2374.39	2342.03	2313.5	2368.25	2356.67	2300.97	2295.1	2589.68
	2333.13	2307.14	2462.27	2392.12	2314.78	2308.28	2406.93	2684.94	2505.16	2470	2568.08	2649.78	2491.87	2314.08	2963.39	2481.73	2310.05	2840.03	2376.8	2985.24	2521.38	3044.82	2969.34	2862.57	2906.62	2797.99	2445.57	2744.01	2616.37	2628.36	2775.17	2382.36	2533.19	2331.51	2563.43	2597.22	2629.87	2399.04	2543.66	2333.48	2404.68	2374.68	2342.24	2313.67	2369.58	2357.37	2301.18	2295.14	2591.12
	2333.56	2306.92	2462.97	2391.62	2315.63	2308.95	2407.01	2685.89	2505.32	2470.66	2568.58	2650.06	2491.7	2314.19	2964.01	2481.33	2309.99	2840.15	2377.42	2985.14	2521.48	3044.89	2970.93	2862.5	2907.2	2799.52	2445.7	2745.53	2617.13	2628.59	2775.82	2382.64	2533.04	2332.03	2563.39	2597.74	2630.12	2399.44	2544	2333.84	2405.14	2374.98	2342.45	2313.85	2370.92	2358.07	2301.39	2295.18	2592.57
	2333.99	2306.71	2463.68	2391.13	2316.48	2309.63	2407.09	2686.85	2505.5	2471.33	2569.09	2650.36	2491.54	2314.31	2964.64	2480.94	2309.93	2840.28	2378.06	2985.05	2521.59	3044.98	2972.53	2862.44	2907.8	2801.06	2445.84	2747.05	2617.89	2628.82	2776.48	2382.92	2532.89	2332.56	2563.35	2598.27	2630.38	2399.85	2544.34	2334.19	2405.6	2375.29	2342.67	2314.02	2372.25	2358.78	2301.61	2295.23	2594.02
	2334.43	2306.51	2464.4	2390.65	2317.34	2310.32	2407.18	2687.83	2505.69	2472.02	2569.61	2650.67	2491.39	2314.44	2965.28	2480.57	2309.88	2840.42	2378.69	2984.97	2521.71	3045.08	2974.14	2862.39	2908.41	2802.61	2445.98	2748.59	2618.65	2629.05	2777.15	2383.21	2532.75	2333.09	2563.32	2598.8	2630.65	2400.27	2544.7	2334.55	2406.06	2375.6	2342.9	2314.2	2373.6	2359.49	2301.83	2295.29	2595.47
	2334.87	2306.31	2465.13	2390.18	2318.2	2311.01	2407.28	2688.82	2505.89	2472.71	2570.14	2651	2491.24	2314.58	2965.92	2480.2	2309.83	2840.56	2379.34	2984.89	2521.83	3045.19	2975.77	2862.35	2909.03	2804.16	2446.13	2750.13	2619.42	2629.3	2777.82	2383.51	2532.61	2333.62	2563.29	2599.34	2630.93	2400.68	2545.06	2334.92	2406.53	2375.92	2343.13	2314.38	2374.94	2360.21	2302.05	2295.35	2596.93
	2335.32	2306.13	2465.87	2389.72	2319.08	2311.71	2407.39	2689.82	2506.1	2473.41	2570.68	2651.35	2491.11	2314.72	2966.58	2479.85	2309.79	2840.72	2379.99	2984.83	2521.96	3045.3	2977.4	2862.32	2909.67	2805.73	2446.29	2751.68	2620.19	2629.54	2778.51	2383.81	2532.48	2334.17	2563.27	2599.88	2631.21	2401.1	2545.42	2335.28	2406.99	2376.24	2343.37	2314.57	2376.29	2360.93	2302.28	2295.42	2598.39
	2335.77	2305.95	2466.63	2389.26	2319.96	2312.42	2407.51	2690.85	2506.32	2474.12	2571.23	2651.71	2490.99	2314.86	2967.25	2479.5	2309.77	2840.88	2380.64	2984.77	2522.1	3045.43	2979.05	2862.3	2910.31	2807.3	2446.45	2753.23	2620.97	2629.8	2779.2	2384.12	2532.36	2334.72	2563.26	2600.43	2631.51	2401.52	2545.79	2335.65	2407.46	2376.58	2343.62	2314.76	2377.64	2361.67	2302.52	2295.5	2599.86
	2336.24	2305.79	2467.4	2388.82	2320.85	2313.14	2407.64	2691.88	2506.56	2474.85	2571.79	2652.09	2490.87	2315.01	2967.93	2479.16	2309.74	2841.05	2381.3	2984.72	2522.25	3045.57	2980.71	2862.3	2910.96	2808.89	2446.61	2754.79	2621.74	2630.06	2779.9	2384.43	2532.24	2335.27	2563.25	2600.98	2631.8	2401.94	2546.17	2336.03	2407.94	2376.92	2343.87	2314.95	2379	2362.4	2302.76	2295.58	2601.33
	2336.71	2305.63	2468.17	2388.39	2321.74	2313.86	2407.78	2692.93	2506.8	2475.58	2572.36	2652.48	2490.77	2315.17	2968.62	2478.84	2309.73	2841.23	2381.97	2984.67	2522.4	3045.72	2982.37	2862.3	2911.63	2810.48	2446.78	2756.36	2622.53	2630.32	2780.61	2384.75	2532.13	2335.83	2563.25	2601.54	2632.11	2402.36	2546.55	2336.4	2408.41	2377.27	2344.13	2315.14	2380.36	2363.15	2303	2295.68	2602.8
	2337.18	2305.48	2468.97	2387.97	2322.64	2314.58	2407.93	2694	2507.06	2476.32	2572.94	2652.9	2490.67	2315.33	2969.32	2478.53	2309.72	2841.42	2382.65	2984.64	2522.55	3045.88	2984.05	2862.31	2912.3	2812.08	2446.96	2757.94	2623.31	2630.59	2781.32	2385.07	2532.03	2336.4	2563.26	2602.1	2632.43	2402.79	2546.93	2336.78	2408.89	2377.62	2344.4	2315.34	2381.72	2363.9	2303.25	2295.77	2604.28
	2337.66	2305.34	2469.77	2387.55	2323.55	2315.31	2408.08	2695.08	2507.33	2477.07	2573.52	2653.32	2490.59	2315.5	2970.03	2478.22	2309.72	2841.62	2383.33	2984.61	2522.72	3046.05	2985.74	2862.33	2912.99	2813.69	2447.14	2759.52	2624.1	2630.87	2782.05	2385.4	2531.93	2336.97	2563.27	2602.67	2632.75	2403.21	2547.33	2337.16	2409.37	2377.98	2344.67	2315.54	2383.09	2364.65	2303.51	2295.88	2605.76
	2338.15	2305.21	2470.58	2387.15	2324.47	2316.05	2408.25	2696.17	2507.61	2477.84	2574.12	2653.77	2490.51	2315.68	2970.74	2477.93	2309.73	2841.83	2384.01	2984.59	2522.89	3046.24	2987.44	2862.37	2913.69	2815.31	2447.32	2761.11	2624.89	2631.15	2782.78	2385.73	2531.84	2337.55	2563.29	2603.25	2633.08	2403.64	2547.73	2337.54	2409.85	2378.35	2344.95	2315.75	2384.46	2365.42	2303.77	2295.99	2607.25
	2338.65	2305.08	2471.41	2386.75	2325.39	2316.8	2408.42	2697.28	2507.91	2478.61	2574.73	2654.23	2490.44	2315.86	2971.47	2477.64	2309.74	2842.04	2384.7	2984.58	2523.07	3046.43	2989.15	2862.41	2914.39	2816.93	2447.52	2762.71	2625.69	2631.43	2783.52	2386.07	2531.76	2338.13	2563.32	2603.83	2633.41	2404.08	2548.13	2337.93	2410.34	2378.72	2345.24	2315.95	2385.84	2366.19	2304.03	2296.11	2608.74
	2339.15	2304.97	2472.24	2386.37	2326.32	2317.55	2408.61	2698.4	2508.21	2479.39	2575.35	2654.7	2490.38	2316.05	2972.21	2477.37	2309.76	2842.27	2385.4	2984.58	2523.26	3046.63	2990.87	2862.47	2915.11	2818.57	2447.71	2764.31	2626.48	2631.72	2784.27	2386.42	2531.68	2338.72	2563.35	2604.42	2633.75	2404.51	2548.54	2338.31	2410.83	2379.1	2345.53	2316.16	2387.21	2366.96	2304.3	2296.23	2610.23
	2339.66	2304.86	2473.09	2385.99	2327.26	2318.31	2408.8	2699.54	2508.53	2480.18	2575.97	2655.19	2490.33	2316.24	2972.96	2477.11	2309.79	2842.5	2386.11	2984.58	2523.45	3046.84	2992.6	2862.53	2915.84	2820.21	2447.91	2765.92	2627.28	2632.02	2785.02	2386.77	2531.61	2339.32	2563.39	2605.01	2634.1	2404.95	2548.96	2338.71	2411.32	2379.49	2345.83	2316.37	2388.59	2367.74	2304.57	2296.36	2611.72
	2340.17	2304.76	2473.95	2385.63	2328.21	2319.07	2409	2700.69	2508.85	2480.98	2576.61	2655.7	2490.28	2316.44	2973.72	2476.85	2309.83	2842.74	2386.82	2984.59	2523.65	3047.07	2994.34	2862.6	2916.58	2821.86	2448.12	2767.54	2628.08	2632.32	2785.78	2387.12	2531.55	2339.92	2563.44	2605.6	2634.46	2405.39	2549.38	2339.1	2411.81	2379.88	2346.13	2316.59	2389.98	2368.53	2304.85	2296.5	2613.23
	2340.69	2304.67	2474.82	2385.27	2329.16	2319.84	2409.21	2701.85	2509.19	2481.79	2577.25	2656.22	2490.25	2316.65	2974.49	2476.61	2309.87	2842.99	2387.53	2984.61	2523.85	3047.3	2996.09	2862.69	2917.33	2823.52	2448.33	2769.17	2628.89	2632.63	2786.55	2387.48	2531.49	2340.52	2563.49	2606.21	2634.83	2405.83	2549.8	2339.49	2412.31	2380.28	2346.45	2316.8	2391.36	2369.32	2305.14	2296.64	2614.73
	2341.22	2304.59	2475.7	2384.92	2330.12	2320.61	2409.43	2703.03	2509.54	2482.61	2577.91	2656.75	2490.22	2316.86	2975.27	2476.38	2309.92	2843.25	2388.26	2984.64	2524.07	3047.54	2997.85	2862.78	2918.08	2825.19	2448.55	2770.8	2629.69	2632.94	2787.33	2387.85	2531.44	2341.13	2563.55	2606.81	2635.2	2406.27	2550.24	2339.89	2412.8	2380.69	2346.77	2317.03	2392.75	2370.11	2305.42	2296.79	2616.24
	2341.75	2304.52	2476.59	2384.58	2331.08	2321.4	2409.66	2704.22	2509.9	2483.44	2578.57	2657.31	2490.21	2317.08	2976.06	2476.15	2309.98	2843.51	2388.99	2984.67	2524.28	3047.8	2999.62	2862.89	2918.85	2826.86	2448.77	2772.44	2630.5	2633.26	2788.12	2388.22	2531.39	2341.75	2563.61	2607.43	2635.58	2406.72	2550.67	2340.29	2413.31	2381.1	2347.09	2317.25	2394.15	2370.92	2305.72	2296.94	2617.75
	2342.29	2304.46	2477.5	2384.25	2332.05	2322.18	2409.9	2705.42	2510.27	2484.28	2579.24	2657.88	2490.2	2317.3	2976.86	2475.94	2310.04	2843.79	2389.72	2984.72	2524.51	3048.06	3001.41	2863	2919.63	2828.55	2449	2774.08	2631.31	2633.58	2788.91	2388.6	2531.35	2342.37	2563.68	2608.04	2635.96	2407.17	2551.12	2340.7	2413.81	2381.52	2347.42	2317.47	2395.54	2371.73	2306.01	2297.11	2619.26
	2342.83	2304.4	2478.41	2383.93	2333.03	2322.98	2410.14	2706.64	2510.66	2485.13	2579.92	2658.46	2490.2	2317.53	2977.67	2475.74	2310.11	2844.07	2390.46	2984.77	2524.74	3048.33	3003.2	2863.13	2920.42	2830.24	2449.23	2775.73	2632.12	2633.91	2789.71	2388.98	2531.32	2342.99	2563.76	2608.67	2636.35	2407.62	2551.57	2341.1	2414.31	2381.95	2347.76	2317.7	2396.94	2372.54	2306.32	2297.27	2620.78
	2343.39	2304.35	2479.33	2383.61	2334.02	2323.78	2410.4	2707.86	2511.05	2485.99	2580.62	2659.06	2490.21	2317.76	2978.49	2475.54	2310.19	2844.36	2391.21	2984.83	2524.98	3048.62	3005	2863.26	2921.22	2831.94	2449.47	2777.39	2632.93	2634.24	2790.51	2389.37	2531.29	2343.63	2563.85	2609.29	2636.75	2408.07	2552.02	2341.51	2414.82	2382.38	2348.11	2317.93	2398.34	2373.36	2306.62	2297.45	2622.31
	2343.94	2304.31	2480.27	2383.31	2335.01	2324.58	2410.66	2709.11	2511.46	2486.86	2581.32	2659.67	2490.22	2318	2979.31	2475.36	2310.27	2844.66	2391.96	2984.89	2525.23	3048.91	3006.81	2863.4	2922.02	2833.65	2449.71	2779.06	2633.75	2634.58	2791.33	2389.76	2531.27	2344.26	2563.94	2609.93	2637.16	2408.53	2552.48	2341.93	2415.33	2382.82	2348.46	2318.17	2399.75	2374.19	2306.94	2297.63	2623.83
	2344.51	2304.28	2481.22	2383.01	2336	2325.39	2410.93	2710.36	2511.88	2487.73	2582.03	2660.3	2490.25	2318.25	2980.15	2475.19	2310.37	2844.97	2392.72	2984.97	2525.48	3049.21	3008.63	2863.56	2922.84	2835.36	2449.96	2780.73	2634.56	2634.92	2792.15	2390.16	2531.26	2344.9	2564.03	2610.57	2637.57	2408.99	2552.94	2342.34	2415.85	2383.26	2348.81	2318.41	2401.16	2375.02	2307.25	2297.82	2625.36
	2345.08	2304.26	2482.17	2382.73	2337.01	2326.21	2411.21	2711.63	2512.3	2488.62	2582.74	2660.94	2490.28	2318.5	2981	2475.03	2310.46	2845.28	2393.48	2985.05	2525.74	3049.53	3010.46	2863.72	2923.66	2837.09	2450.21	2782.41	2635.38	2635.27	2792.98	2390.56	2531.25	2345.55	2564.14	2611.21	2637.99	2409.45	2553.42	2342.76	2416.36	2383.71	2349.18	2318.65	2402.57	2375.86	2307.57	2298.01	2626.9
	2345.66	2304.24	2483.14	2382.45	2338.02	2327.04	2411.5	2712.91	2512.74	2489.51	2583.47	2661.6	2490.33	2318.76	2981.86	2474.87	2310.57	2845.61	2394.25	2985.14	2526.01	3049.85	3012.3	2863.89	2924.5	2838.82	2450.46	2784.09	2636.2	2635.62	2793.81	2390.97	2531.25	2346.2	2564.25	2611.86	2638.42	2409.91	2553.89	2343.18	2416.88	2384.17	2349.55	2318.89	2403.98	2376.7	2307.9	2298.21	2628.43
	2346.24	2304.24	2484.12	2382.18	2339.04	2327.86	2411.8	2714.2	2513.19	2490.42	2584.21	2662.28	2490.38	2319.02	2982.73	2474.73	2310.68	2845.94	2395.03	2985.23	2526.28	3050.19	3014.15	2864.07	2925.34	2840.55	2450.73	2785.78	2637.01	2635.98	2794.65	2391.38	2531.25	2346.85	2564.36	2612.51	2638.85	2410.38	2554.37	2343.6	2417.4	2384.63	2349.92	2319.13	2405.4	2377.55	2308.23	2298.42	2629.97
	2346.83	2304.24	2485.1	2381.92	2340.06	2328.7	2412.1	2715.51	2513.65	2491.33	2584.96	2662.96	2490.44	2319.29	2983.61	2474.6	2310.8	2846.28	2395.81	2985.34	2526.56	3050.53	3016.01	2864.26	2926.2	2842.3	2450.99	2787.48	2637.83	2636.34	2795.5	2391.8	2531.26	2347.51	2564.49	2613.17	2639.29	2410.84	2554.86	2344.02	2417.92	2385.1	2350.31	2319.38	2406.82	2378.41	2308.57	2298.63	2631.52
	2347.43	2304.25	2486.1	2381.67	2341.09	2329.54	2412.42	2716.82	2514.13	2492.26	2585.71	2663.67	2490.5	2319.56	2984.49	2474.47	2310.92	2846.63	2396.59	2985.45	2526.84	3050.88	3017.88	2864.46	2927.06	2844.05	2451.26	2789.19	2638.65	2636.71	2796.36	2392.23	2531.28	2348.18	2564.61	2613.83	2639.74	2411.31	2555.35	2344.45	2418.45	2385.58	2350.7	2319.63	2408.24	2379.27	2308.91	2298.85	2633.07
	2348.03	2304.26	2487.11	2381.43	2342.13	2330.39	2412.74	2718.15	2514.61	2493.19	2586.47	2664.39	2490.58	2319.84	2985.39	2474.36	2311.06	2846.99	2397.39	2985.57	2527.14	3051.25	3019.76	2864.67	2927.93	2845.81	2451.54	2790.9	2639.47	2637.08	2797.22	2392.66	2531.3	2348.85	2564.75	2614.5	2640.19	2411.79	2555.85	2344.88	2418.98	2386.06	2351.09	2319.89	2409.66	2380.13	2309.25	2299.08	2634.62
	2348.64	2304.29	2488.13	2381.2	2343.17	2331.24	2413.07	2719.5	2515.1	2494.13	2587.25	2665.12	2490.66	2320.13	2986.3	2474.25	2311.2	2847.36	2398.19	2985.7	2527.44	3051.62	3021.65	2864.89	2928.81	2847.58	2451.82	2792.61	2640.29	2637.46	2798.09	2393.09	2531.33	2349.52	2564.89	2615.17	2640.65	2412.26	2556.36	2345.31	2419.51	2386.55	2351.49	2320.14	2411.09	2381	2309.6	2299.31	2636.17
	2349.25	2304.32	2489.16	2380.97	2344.22	2332.1	2413.41	2720.85	2515.61	2495.08	2588.03	2665.87	2490.76	2320.42	2987.22	2474.16	2311.34	2847.73	2398.99	2985.83	2527.74	3052	3023.54	2865.12	2929.7	2849.35	2452.11	2794.34	2641.11	2637.84	2798.97	2393.53	2531.36	2350.2	2565.04	2615.85	2641.12	2412.74	2556.87	2345.74	2420.04	2387.04	2351.9	2320.4	2412.52	2381.88	2309.96	2299.54	2637.73
	2349.87	2304.36	2490.2	2380.76	2345.27	2332.96	2413.76	2722.21	2516.12	2496.04	2588.82	2666.63	2490.86	2320.71	2988.14	2474.07	2311.49	2848.11	2399.8	2985.97	2528.05	3052.4	3025.45	2865.36	2930.6	2851.14	2452.4	2796.07	2641.93	2638.23	2799.85	2393.97	2531.4	2350.88	2565.19	2616.53	2641.59	2413.22	2557.38	2346.18	2420.57	2387.54	2352.31	2320.66	2413.95	2382.76	2310.32	2299.79	2639.29
	2350.5	2304.41	2491.24	2380.55	2346.33	2333.83	2414.12	2723.59	2516.65	2497.01	2589.62	2667.41	2490.96	2321.01	2989.08	2474	2311.65	2848.5	2400.62	2986.12	2528.37	3052.8	3027.36	2865.61	2931.51	2852.92	2452.69	2797.8	2642.75	2638.62	2800.74	2394.42	2531.45	2351.57	2565.35	2617.22	2642.07	2413.7	2557.9	2346.62	2421.11	2388.04	2352.73	2320.92	2415.39	2383.65	2310.68	2300.04	2640.86
	2351.13	2304.47	2492.3	2380.35	2347.4	2334.71	2414.48	2724.98	2517.19	2497.98	2590.43	2668.2	2491.08	2321.32	2990.03	2473.93	2311.82	2848.9	2401.44	2986.28	2528.7	3053.21	3029.29	2865.86	2932.42	2854.72	2452.99	2799.54	2643.56	2639.01	2801.63	2394.87	2531.5	2352.26	2565.52	2617.91	2642.56	2414.19	2558.43	2347.06	2421.65	2388.55	2353.16	2321.19	2416.82	2384.55	2311.05	2300.29	2642.43
	2351.77	2304.53	2493.37	2380.16	2348.47	2335.59	2414.86	2726.38	2517.74	2498.97	2591.25	2669	2491.21	2321.63	2990.98	2473.88	2311.99	2849.31	2402.27	2986.44	2529.03	3053.63	3031.22	2866.13	2933.35	2856.52	2453.3	2801.29	2644.38	2639.41	2802.54	2395.33	2531.56	2352.96	2565.69	2618.61	2643.05	2414.67	2558.96	2347.51	2422.19	2389.07	2353.59	2321.46	2418.26	2385.44	2311.43	2300.55	2644
	2352.42	2304.61	2494.45	2379.98	2349.55	2336.47	2415.24	2727.79	2518.29	2499.96	2592.07	2669.82	2491.34	2321.95	2991.95	2473.83	2312.17	2849.72	2403.1	2986.62	2529.37	3054.06	3033.16	2866.4	2934.28	2858.33	2453.61	2803.05	2645.2	2639.81	2803.45	2395.79	2531.62	2353.66	2565.87	2619.31	2643.55	2415.16	2559.49	2347.95	2422.74	2389.59	2354.03	2321.73	2419.7	2386.35	2311.8	2300.82	2645.58
	2353.07	2304.69	2495.54	2379.81	2350.64	2337.37	2415.63	2729.21	2518.86	2500.96	2592.91	2670.66	2491.48	2322.27	2992.93	2473.8	2312.35	2850.14	2403.94	2986.8	2529.71	3054.5	3035.11	2866.68	2935.22	2860.15	2453.92	2804.81	2646.02	2640.22	2804.36	2396.26	2531.69	2354.36	2566.06	2620.01	2644.06	2415.66	2560.04	2348.4	2423.28	2390.12	2354.47	2322.01	2421.15	2387.26	2312.19	2301.1	2647.16
	2353.72	2304.77	2496.63	2379.64	2351.73	2338.26	2416.03	2730.65	2519.44	2501.98	2593.75	2671.5	2491.63	2322.6	2993.91	2473.77	2312.54	2850.58	2404.78	2986.98	2530.06	3054.95	3037.07	2866.98	2936.17	2861.97	2454.24	2806.57	2646.83	2640.64	2805.28	2396.74	2531.77	2355.07	2566.25	2620.72	2644.57	2416.15	2560.58	2348.86	2423.83	2390.65	2354.92	2322.28	2422.59	2388.17	2312.58	2301.38	2648.74
	2354.39	2304.87	2497.74	2379.49	2352.82	2339.17	2416.43	2732.09	2520.03	2503	2594.6	2672.37	2491.78	2322.93	2994.91	2473.75	2312.74	2851.01	2405.63	2987.18	2530.42	3055.41	3039.04	2867.28	2937.13	2863.8	2454.56	2808.34	2647.65	2641.05	2806.21	2397.21	2531.85	2355.78	2566.45	2621.44	2645.09	2416.65	2561.13	2349.31	2424.38	2391.19	2355.38	2322.56	2424.04	2389.09	2312.97	2301.66	2650.32
	2355.06	2304.97	2498.85	2379.34	2353.92	2340.07	2416.85	2733.55	2520.64	2504.03	2595.46	2673.24	2491.95	2323.27	2995.91	2473.74	2312.94	2851.46	2406.49	2987.38	2530.78	3055.88	3041.01	2867.59	2938.09	2865.63	2454.89	2810.12	2648.46	2641.47	2807.15	2397.7	2531.94	2356.5	2566.65	2622.16	2645.61	2417.15	2561.69	2349.77	2424.93	2391.74	2355.84	2322.84	2425.49	2390.02	2313.37	2301.95	2651.91
	2355.73	2305.08	2499.98	2379.2	2355.03	2340.99	2417.27	2735.01	2521.25	2505.06	2596.33	2674.14	2492.12	2323.62	2996.93	2473.75	2313.15	2851.92	2407.35	2987.59	2531.15	3056.36	3043	2867.91	2939.06	2867.47	2455.22	2811.91	2649.27	2641.9	2808.09	2398.18	2532.03	2357.22	2566.86	2622.88	2646.14	2417.65	2562.26	2350.23	2425.49	2392.29	2356.31	2323.13	2426.94	2390.95	2313.77	2302.25	2653.51
	2356.42	2305.2	2501.11	2379.07	2356.14	2341.91	2417.7	2736.49	2521.87	2506.11	2597.21	2675.04	2492.3	2323.97	2997.95	2473.76	2313.37	2852.38	2408.22	2987.81	2531.53	3056.85	3044.99	2868.23	2940.05	2869.32	2455.56	2813.7	2650.08	2642.33	2809.04	2398.68	2532.13	2357.94	2567.08	2623.61	2646.68	2418.15	2562.82	2350.69	2426.05	2392.84	2356.78	2323.42	2428.4	2391.88	2314.18	2302.56	2655.1
	2357.1	2305.33	2502.26	2378.94	2357.26	2342.83	2418.14	2737.98	2522.5	2507.16	2598.1	2675.96	2492.49	2324.32	2998.98	2473.78	2313.59	2852.85	2409.09	2988.03	2531.91	3057.35	3046.99	2868.57	2941.03	2871.18	2455.9	2815.49	2650.89	2642.77	2809.99	2399.17	2532.24	2358.67	2567.3	2624.34	2647.23	2418.66	2563.4	2351.15	2426.61	2393.4	2357.26	2323.71	2429.85	2392.82	2314.59	2302.86	2656.7
	2357.8	2305.46	2503.41	2378.83	2358.39	2343.76	2418.59	2739.47	2523.15	2508.23	2598.99	2676.89	2492.68	2324.68	3000.02	2473.81	2313.82	2853.33	2409.97	2988.26	2532.3	3057.86	3049	2868.91	2942.03	2873.04	2456.25	2817.3	2651.7	2643.2	2810.95	2399.67	2532.35	2359.4	2567.53	2625.08	2647.78	2419.17	2563.98	2351.62	2427.17	2393.97	2357.75	2324	2431.31	2393.77	2315.01	2303.18	2658.31
	2358.5	2305.61	2504.57	2378.72	2359.52	2344.7	2419.04	2740.98	2523.8	2509.3	2599.9	2677.84	2492.88	2325.05	3001.08	2473.85	2314.05	2853.82	2410.85	2988.5	2532.7	3058.37	3051.02	2869.27	2943.03	2874.9	2456.6	2819.1	2652.5	2643.65	2811.91	2400.18	2532.46	2360.14	2567.76	2625.82	2648.33	2419.68	2564.56	2352.09	2427.73	2394.54	2358.24	2324.29	2432.77	2394.72	2315.43	2303.5	2659.91
	2359.21	2305.75	2505.74	2378.63	2360.65	2345.64	2419.51	2742.5	2524.46	2510.38	2600.81	2678.8	2493.09	2325.42	3002.14	2473.9	2314.29	2854.31	2411.74	2988.75	2533.1	3058.9	3053.05	2869.63	2944.05	2876.77	2456.95	2820.92	2653.3	2644.09	2812.89	2400.69	2532.58	2360.88	2568	2626.57	2648.89	2420.2	2565.15	2352.56	2428.3	2395.12	2358.73	2324.59	2434.23	2395.68	2315.85	2303.83	2661.52
	2359.92	2305.91	2506.92	2378.54	2361.79	2346.58	2419.98	2744.03	2525.14	2511.47	2601.73	2679.77	2493.31	2325.79	3003.21	2473.95	2314.54	2854.82	2412.64	2989	2533.51	3059.43	3055.08	2870	2945.07	2878.65	2457.31	2822.74	2654.1	2644.54	2813.86	2401.2	2532.71	2361.62	2568.25	2627.32	2649.46	2420.72	2565.75	2353.03	2428.87	2395.7	2359.24	2324.89	2435.7	2396.64	2316.28	2304.16	2663.14
	2360.64	2306.08	2508.11	2378.45	2362.94	2347.54	2420.46	2745.57	2525.82	2512.56	2602.66	2680.76	2493.54	2326.17	3004.29	2474.02	2314.79	2855.33	2413.54	2989.26	2533.92	3059.98	3057.12	2870.38	2946.09	2880.54	2457.67	2824.56	2654.9	2645	2814.85	2401.72	2532.84	2362.37	2568.5	2628.07	2650.04	2421.24	2566.35	2353.51	2429.44	2396.29	2359.75	2325.19	2437.16	2397.6	2316.72	2304.5	2664.75
	2361.36	2306.25	2509.31	2378.38	2364.09	2348.49	2420.94	2747.11	2526.52	2513.67	2603.59	2681.76	2493.77	2326.56	3005.38	2474.1	2315.05	2855.84	2414.44	2989.53	2534.35	3060.53	3059.17	2870.76	2947.13	2882.43	2458.04	2826.39	2655.7	2645.46	2815.84	2402.25	2532.98	2363.12	2568.76	2628.83	2650.62	2421.76	2566.95	2353.98	2430.01	2396.88	2360.26	2325.49	2438.63	2398.58	2317.16	2304.85	2666.37
	2362.09	2306.43	2510.51	2378.31	2365.25	2349.45	2421.44	2748.67	2527.23	2514.78	2604.54	2682.78	2494.01	2326.95	3006.48	2474.19	2315.32	2856.37	2415.36	2989.81	2534.77	3061.09	3061.23	2871.16	2948.17	2884.32	2458.41	2828.23	2656.49	2645.92	2816.83	2402.78	2533.13	2363.87	2569.03	2629.59	2651.2	2422.29	2567.56	2354.46	2430.58	2397.48	2360.78	2325.8	2440.1	2399.55	2317.6	2305.2	2668
	2362.83	2306.61	2511.73	2378.26	2366.41	2350.42	2421.94	2750.24	2527.94	2515.9	2605.49	2683.81	2494.26	2327.34	3007.59	2474.28	2315.59	2856.91	2416.27	2990.09	2535.21	3061.66	3063.29	2871.56	2949.22	2886.22	2458.79	2830.07	2657.28	2646.39	2817.83	2403.31	2533.28	2364.63	2569.3	2630.36	2651.79	2422.81	2568.18	2354.95	2431.16	2398.09	2361.31	2326.11	2441.57	2400.53	2318.05	2305.55	2669.62
	2363.57	2306.81	2512.95	2378.21	2367.57	2351.39	2422.45	2751.81	2528.67	2517.03	2606.46	2684.85	2494.52	2327.74	3008.71	2474.39	2315.87	2857.45	2417.2	2990.38	2535.65	3062.24	3065.37	2871.97	2950.27	2888.13	2459.17	2831.91	2658.07	2646.86	2818.84	2403.85	2533.43	2365.39	2569.58	2631.13	2652.39	2423.35	2568.8	2355.43	2431.74	2398.69	2361.84	2326.42	2443.04	2401.52	2318.51	2305.91	2671.25
	2364.32	2307.01	2514.18	2378.16	2368.75	2352.37	2422.97	2753.4	2529.4	2518.17	2607.43	2685.9	2494.78	2328.15	3009.84	2474.5	2316.15	2858	2418.12	2990.68	2536.09	3062.83	3067.45	2872.39	2951.33	2890.04	2459.56	2833.77	2658.85	2647.33	2819.85	2404.39	2533.6	2366.15	2569.86	2631.91	2653	2423.88	2569.42	2355.92	2432.32	2399.31	2362.38	2326.74	2444.52	2402.51	2318.97	2306.28	2672.88
	2365.07	2307.21	2515.42	2378.13	2369.92	2353.35	2423.5	2755	2530.15	2519.31	2608.41	2686.97	2495.05	2328.56	3010.98	2474.62	2316.44	2858.56	2419.06	2990.98	2536.55	3063.43	3069.54	2872.82	2952.4	2891.96	2459.95	2835.63	2659.63	2647.81	2820.87	2404.94	2533.76	2366.92	2570.15	2632.69	2653.61	2424.41	2570.06	2356.41	2432.9	2399.93	2362.92	2327.05	2445.99	2403.51	2319.43	2306.65	2674.52
	2365.83	2307.43	2516.67	2378.11	2371.11	2354.34	2424.03	2756.6	2530.91	2520.46	2609.39	2688.05	2495.33	2328.97	3012.12	2474.76	2316.74	2859.12	2419.99	2991.3	2537	3064.04	3071.63	2873.25	2953.48	2893.88	2460.34	2837.49	2660.41	2648.29	2821.89	2405.49	2533.93	2367.69	2570.45	2633.47	2654.22	2424.95	2570.69	2356.9	2433.49	2400.55	2363.47	2327.37	2447.47	2404.51	2319.9	2307.03	2676.16
	2366.6	2307.65	2517.93	2378.09	2372.29	2355.33	2424.57	2758.21	2531.67	2521.63	2610.39	2689.15	2495.61	2329.39	3013.28	2474.9	2317.04	2859.7	2420.94	2991.62	2537.47	3064.66	3073.74	2873.7	2954.56	2895.81	2460.74	2839.36	2661.18	2648.78	2822.92	2406.04	2534.11	2368.46	2570.75	2634.26	2654.84	2425.49	2571.33	2357.4	2434.08	2401.18	2364.02	2327.69	2448.95	2405.52	2320.38	2307.42	2677.8
	2367.37	2307.88	2519.19	2378.08	2373.49	2356.33	2425.12	2759.84	2532.45	2522.79	2611.39	2690.25	2495.9	2329.82	3014.44	2475.05	2317.35	2860.28	2421.89	2991.94	2537.94	3065.29	3075.85	2874.15	2955.65	2897.74	2461.14	2841.23	2661.95	2649.27	2823.95	2406.6	2534.3	2369.24	2571.05	2635.05	2655.47	2426.04	2571.98	2357.89	2434.67	2401.81	2364.58	2328.02	2450.42	2406.53	2320.85	2307.81	2679.45
	2368.15	2308.12	2520.46	2378.08	2374.68	2357.33	2425.68	2761.47	2533.24	2523.97	2612.4	2691.38	2496.2	2330.25	3015.62	2475.21	2317.66	2860.87	2422.84	2992.28	2538.42	3065.92	3077.97	2874.61	2956.75	2899.68	2461.55	2843.11	2662.72	2649.77	2824.99	2407.17	2534.48	2370.02	2571.37	2635.84	2656.1	2426.59	2572.63	2358.39	2435.26	2402.45	2365.15	2328.34	2451.91	2407.54	2321.34	2308.21	2681.09
	2368.93	2308.36	2521.74	2378.08	2375.88	2358.34	2426.24	2763.11	2534.04	2525.16	2613.42	2692.51	2496.51	2330.69	3016.8	2475.38	2317.98	2861.47	2423.8	2992.62	2538.9	3066.56	3080.09	2875.08	2957.85	2901.62	2461.96	2845	2663.49	2650.26	2826.04	2407.74	2534.68	2370.8	2571.69	2636.64	2656.74	2427.13	2573.29	2358.89	2435.85	2403.1	2365.72	2328.67	2453.39	2408.56	2321.82	2308.61	2682.74
	2369.72	2308.61	2523.03	2378.09	2377.09	2359.35	2426.81	2764.76	2534.84	2526.35	2614.44	2693.65	2496.82	2331.13	3017.99	2475.55	2318.3	2862.07	2424.77	2992.97	2539.39	3067.22	3082.23	2875.56	2958.96	2903.57	2462.37	2846.89	2664.25	2650.77	2827.09	2408.31	2534.88	2371.59	2572.01	2637.45	2657.39	2427.69	2573.95	2359.4	2436.45	2403.75	2366.3	2329	2454.87	2409.59	2322.32	2309.01	2684.4
	2370.52	2308.87	2524.33	2378.12	2378.3	2360.37	2427.39	2766.42	2535.66	2527.55	2615.48	2694.81	2497.14	2331.57	3019.2	2475.74	2318.63	2862.68	2425.74	2993.32	2539.89	3067.88	3084.37	2876.04	2960.07	2905.53	2462.79	2848.78	2665.02	2651.27	2828.15	2408.89	2535.08	2372.38	2572.34	2638.26	2658.04	2428.24	2574.62	2359.9	2437.04	2404.4	2366.88	2329.33	2456.36	2410.62	2322.81	2309.43	2686.05
	2371.32	2309.14	2525.63	2378.14	2379.52	2361.39	2427.98	2768.08	2536.49	2528.76	2616.52	2695.98	2497.47	2332.02	3020.41	2475.94	2318.97	2863.3	2426.71	2993.69	2540.39	3068.55	3086.51	2876.53	2961.19	2907.49	2463.21	2850.68	2665.77	2651.78	2829.21	2409.47	2535.29	2373.17	2572.68	2639.07	2658.69	2428.8	2575.3	2360.41	2437.64	2405.06	2367.47	2329.67	2457.84	2411.65	2323.32	2309.85	2687.71
	2372.13	2309.41	2526.94	2378.18	2380.74	2362.42	2428.57	2769.76	2537.32	2529.97	2617.57	2697.17	2497.8	2332.48	3021.63	2476.14	2319.31	2863.93	2427.69	2994.06	2540.9	3069.23	3088.67	2877.03	2962.32	2909.45	2463.64	2852.59	2666.53	2652.29	2830.28	2410.06	2535.51	2373.97	2573.03	2639.88	2659.36	2429.36	2575.98	2360.92	2438.24	2405.72	2368.07	2330.01	2459.33	2412.69	2323.82	2310.27	2689.37
	2372.94	2309.69	2528.26	2378.23	2381.97	2363.45	2429.17	2771.45	2538.17	2531.19	2618.63	2698.36	2498.14	2332.94	3022.85	2476.35	2319.65	2864.57	2428.67	2994.44	2541.41	3069.92	3090.83	2877.54	2963.46	2911.42	2464.07	2854.5	2667.28	2652.81	2831.35	2410.65	2535.73	2374.77	2573.37	2640.7	2660.02	2429.92	2576.66	2361.43	2438.85	2406.39	2368.67	2330.35	2460.82	2413.73	2324.33	2310.7	2691.04
	2373.76	2309.98	2529.58	2378.28	2383.2	2364.48	2429.78	2773.14	2539.02	2532.42	2619.69	2699.57	2498.49	2333.4	3024.09	2476.58	2320.01	2865.21	2429.66	2994.82	2541.94	3070.62	3093	2878.06	2964.6	2913.39	2464.51	2856.41	2668.04	2653.33	2832.43	2411.24	2535.95	2375.57	2573.73	2641.52	2660.7	2430.49	2577.35	2361.95	2439.45	2407.06	2369.27	2330.69	2462.31	2414.78	2324.85	2311.14	2692.7
	2374.59	2310.27	2530.91	2378.34	2384.44	2365.53	2430.4	2774.84	2539.89	2533.66	2620.76	2700.79	2498.85	2333.87	3025.34	2476.81	2320.36	2865.86	2430.66	2995.21	2542.46	3071.32	3095.18	2878.58	2965.74	2915.37	2464.95	2858.34	2668.79	2653.86	2833.51	2411.84	2536.19	2376.37	2574.09	2642.35	2661.38	2431.05	2578.04	2362.47	2440.06	2407.74	2369.88	2331.03	2463.8	2415.84	2325.37	2311.58	2694.37
	2375.42	2310.57	2532.25	2378.4	2385.68	2366.57	2431.02	2776.55	2540.77	2534.91	2621.84	2702.02	2499.21	2334.34	3026.59	2477.05	2320.73	2866.52	2431.66	2995.61	2543	3072.04	3097.36	2879.11	2966.89	2917.35	2465.39	2860.26	2669.53	2654.39	2834.6	2412.44	2536.42	2377.18	2574.46	2643.18	2662.06	2431.62	2578.74	2362.99	2440.67	2408.42	2370.5	2331.38	2465.29	2416.89	2325.89	2312.02	2696.04
	2376.25	2310.88	2533.6	2378.48	2386.92	2367.62	2431.65	2778.27	2541.65	2536.16	2622.93	2703.26	2499.58	2334.82	3027.85	2477.29	2321.1	2867.19	2432.66	2996.02	2543.54	3072.76	3099.56	2879.65	2968.05	2919.34	2465.84	2862.19	2670.28	2654.92	2835.69	2413.05	2536.66	2378	2574.83	2644.01	2662.75	2432.2	2579.45	2363.51	2441.28	2409.11	2371.12	2331.73	2466.78	2417.96	2326.42	2312.48	2697.72
	2377.09	2311.19	2534.95	2378.56	2388.17	2368.68	2432.28	2780	2542.54	2537.42	2624.03	2704.52	2499.95	2335.31	3029.13	2477.55	2321.47	2867.86	2433.67	2996.44	2544.09	3073.49	3101.75	2880.2	2969.21	2921.33	2466.29	2864.13	2671.02	2655.46	2836.79	2413.66	2536.91	2378.81	2575.21	2644.85	2663.44	2432.77	2580.16	2364.03	2441.9	2409.8	2371.75	2332.08	2468.28	2419.02	2326.96	2312.93	2699.4
	2377.94	2311.51	2536.31	2378.65	2389.43	2369.74	2432.93	2781.73	2543.45	2538.69	2625.13	2705.78	2500.33	2335.79	3030.41	2477.82	2321.85	2868.55	2434.68	2996.86	2544.64	3074.24	3103.96	2880.76	2970.38	2923.33	2466.74	2866.07	2671.76	2656	2837.9	2414.28	2537.16	2379.63	2575.59	2645.69	2664.14	2433.35	2580.87	2364.56	2442.51	2410.5	2372.38	2332.44	2469.77	2420.09	2327.5	2313.4	2701.07
	2378.79	2311.84	2537.68	2378.75	2390.69	2370.8	2433.58	2783.47	2544.36	2539.96	2626.24	2707.06	2500.72	2336.29	3031.69	2478.09	2322.23	2869.24	2435.7	2997.29	2545.2	3074.99	3106.17	2881.32	2971.56	2925.33	2467.2	2868.02	2672.5	2656.55	2839.01	2414.9	2537.42	2380.45	2575.98	2646.54	2664.85	2433.93	2581.6	2365.09	2443.13	2411.2	2373.02	2332.8	2471.27	2421.17	2328.04	2313.87	2702.75
	2379.65	2312.18	2539.05	2378.85	2391.95	2371.87	2434.24	2785.23	2545.29	2541.24	2627.35	2708.35	2501.12	2336.78	3032.99	2478.37	2322.62	2869.93	2436.72	2997.73	2545.77	3075.75	3108.39	2881.89	2972.74	2927.34	2467.67	2869.97	2673.24	2657.1	2840.12	2415.53	2537.68	2381.27	2576.37	2647.39	2665.56	2434.51	2582.32	2365.62	2443.75	2411.9	2373.66	2333.16	2472.76	2422.25	2328.59	2314.34	2704.44
	2380.52	2312.52	2540.43	2378.97	2393.22	2372.95	2434.9	2786.98	2546.22	2542.53	2628.48	2709.65	2501.52	2337.29	3034.3	2478.67	2323.02	2870.64	2437.75	2998.17	2546.34	3076.51	3110.62	2882.47	2973.92	2929.35	2468.13	2871.92	2673.97	2657.65	2841.24	2416.15	2537.95	2382.1	2576.77	2648.24	2666.28	2435.1	2583.05	2366.15	2444.37	2412.61	2374.31	2333.52	2474.26	2423.33	2329.14	2314.82	2706.12
	2381.39	2312.87	2541.81	2379.08	2394.49	2374.03	2435.57	2788.75	2547.16	2543.83	2629.61	2710.96	2501.93	2337.79	3035.61	2478.97	2323.42	2871.35	2438.78	2998.62	2546.92	3077.29	3112.85	2883.06	2975.11	2931.36	2468.61	2873.88	2674.7	2658.21	2842.37	2416.79	2538.22	2382.93	2577.18	2649.1	2667	2435.69	2583.79	2366.68	2444.99	2413.33	2374.97	2333.88	2475.76	2424.42	2329.7	2315.31	2707.81
	2382.26	2313.22	2543.2	2379.21	2395.77	2375.11	2436.25	2790.53	2548.11	2545.13	2630.74	2712.28	2502.34	2338.31	3036.93	2479.27	2323.82	2872.07	2439.82	2999.08	2547.5	3078.07	3115.09	2883.65	2976.31	2933.38	2469.08	2875.85	2675.43	2658.77	2843.5	2417.42	2538.5	2383.76	2577.59	2649.96	2667.73	2436.28	2584.53	2367.22	2445.62	2414.05	2375.63	2334.25	2477.26	2425.51	2330.26	2315.8	2709.5
	2383.14	2313.58	2544.6	2379.35	2397.05	2376.2	2436.93	2792.31	2549.07	2546.44	2631.89	2713.62	2502.76	2338.82	3038.26	2479.59	2324.23	2872.8	2440.86	2999.55	2548.09	3078.87	3117.34	2884.25	2977.51	2935.4	2469.56	2877.82	2676.16	2659.33	2844.63	2418.07	2538.79	2384.6	2578.01	2650.82	2668.46	2436.87	2585.28	2367.76	2446.25	2414.77	2376.29	2334.62	2478.76	2426.61	2330.83	2316.3	2711.19
	2384.03	2313.95	2546	2379.49	2398.34	2377.29	2437.63	2794.1	2550.04	2547.75	2633.04	2714.96	2503.19	2339.34	3039.6	2479.92	2324.65	2873.54	2441.9	3000.02	2548.69	3079.67	3119.59	2884.86	2978.72	2937.43	2470.04	2879.79	2676.89	2659.9	2845.77	2418.71	2539.07	2385.44	2578.43	2651.69	2669.2	2437.47	2586.03	2368.3	2446.88	2415.5	2376.96	2334.99	2480.26	2427.71	2331.4	2316.8	2712.88
	2384.92	2314.32	2547.41	2379.64	2399.63	2378.39	2438.32	2795.9	2551.02	2549.08	2634.2	2716.31	2503.62	2339.87	3040.95	2480.25	2325.07	2874.28	2442.95	3000.51	2549.3	3080.48	3121.86	2885.48	2979.93	2939.46	2470.53	2881.77	2677.61	2660.47	2846.92	2419.36	2539.37	2386.28	2578.86	2652.56	2669.94	2438.07	2586.79	2368.85	2447.51	2416.23	2377.64	2335.36	2481.77	2428.82	2331.98	2317.31	2714.58
	2385.82	2314.71	2548.82	2379.79	2400.92	2379.49	2439.03	2797.7	2552.01	2550.41	2635.36	2717.68	2504.06	2340.4	3042.3	2480.59	2325.49	2875.03	2444	3001	2549.91	3081.3	3124.12	2886.1	2981.14	2941.5	2471.02	2883.75	2678.34	2661.05	2848.07	2420.02	2539.66	2387.12	2579.3	2653.43	2670.69	2438.67	2587.56	2369.39	2448.14	2416.97	2378.32	2335.74	2483.27	2429.93	2332.56	2317.82	2716.28
	2386.72	2315.09	2550.24	2379.96	2402.22	2380.6	2439.74	2799.52	2553	2551.75	2636.53	2719.06	2504.51	2340.94	3043.67	2480.94	2325.92	2875.79	2445.06	3001.49	2550.52	3082.13	3126.4	2886.74	2982.37	2943.54	2471.52	2885.74	2679.06	2661.63	2849.23	2420.67	2539.97	2387.97	2579.74	2654.31	2671.45	2439.27	2588.33	2369.94	2448.78	2417.71	2379.01	2336.12	2484.77	2431.04	2333.15	2318.34	2717.97
	2387.63	2315.49	2551.67	2380.13	2403.53	2381.71	2440.46	2801.34	2554.01	2553.09	2637.71	2720.44	2504.96	2341.48	3045.04	2481.3	2326.36	2876.55	2446.12	3002	2551.15	3082.96	3128.68	2887.38	2983.59	2945.58	2472.02	2887.73	2679.78	2662.22	2850.39	2421.34	2540.27	2388.82	2580.18	2655.19	2672.2	2439.88	2589.1	2370.49	2449.41	2418.45	2379.7	2336.5	2486.28	2432.16	2333.74	2318.86	2719.67
	2388.54	2315.89	2553.1	2380.3	2404.84	2382.83	2441.18	2803.16	2555.03	2554.44	2638.9	2721.84	2505.42	2342.02	3046.42	2481.67	2326.8	2877.33	2447.19	3002.51	2551.78	3083.81	3130.97	2888.02	2984.82	2947.63	2472.52	2889.73	2680.5	2662.81	2851.55	2422	2540.59	2389.67	2580.63	2656.08	2672.97	2440.49	2589.88	2371.04	2450.05	2419.2	2380.4	2336.88	2487.78	2433.28	2334.33	2319.39	2721.38
	2389.46	2316.3	2554.54	2380.49	2406.15	2383.95	2441.91	2805	2556.05	2555.8	2640.09	2723.25	2505.88	2342.57	3047.8	2482.04	2327.24	2878.11	2448.26	3003.03	2552.42	3084.66	3133.26	2888.68	2986.06	2949.68	2473.02	2891.73	2681.22	2663.4	2852.72	2422.67	2540.91	2390.53	2581.09	2656.96	2673.74	2441.1	2590.67	2371.6	2450.69	2419.96	2381.11	2337.27	2489.29	2434.41	2334.93	2319.93	2723.08
	2390.38	2316.71	2555.98	2380.68	2407.46	2385.07	2442.65	2806.84	2557.08	2557.16	2641.29	2724.66	2506.35	2343.12	3049.2	2482.43	2327.69	2878.9	2449.33	3003.55	2553.06	3085.53	3135.56	2889.34	2987.3	2951.73	2473.53	2893.74	2681.93	2664	2853.9	2423.35	2541.23	2391.39	2581.55	2657.86	2674.51	2441.72	2591.46	2372.15	2451.33	2420.71	2381.82	2337.66	2490.79	2435.54	2335.54	2320.47	2724.78
	2391.31	2317.13	2557.42	2380.88	2408.79	2386.2	2443.39	2808.69	2558.12	2558.53	2642.49	2726.09	2506.83	2343.68	3050.6	2482.82	2328.15	2879.69	2450.41	3004.09	2553.71	3086.4	3137.87	2890.01	2988.54	2953.79	2474.05	2895.75	2682.65	2664.6	2855.08	2424.03	2541.56	2392.25	2582.02	2658.75	2675.29	2442.33	2592.25	2372.71	2451.98	2421.48	2382.53	2338.05	2492.3	2436.67	2336.15	2321.01	2726.49
	2392.25	2317.56	2558.87	2381.09	2410.11	2387.33	2444.14	2810.55	2559.18	2559.91	2643.7	2727.53	2507.31	2344.24	3052.01	2483.22	2328.61	2880.5	2451.49	3004.63	2554.36	3087.27	3140.18	2890.69	2989.79	2955.85	2474.57	2897.77	2683.36	2665.2	2856.27	2424.71	2541.89	2393.11	2582.49	2659.65	2676.08	2442.95	2593.05	2373.27	2452.63	2422.24	2383.25	2338.44	2493.81	2437.81	2336.76	2321.57	2728.2
	2393.19	2317.99	2560.33	2381.3	2411.44	2388.47	2444.9	2812.41	2560.24	2561.29	2644.92	2728.98	2507.8	2344.81	3053.43	2483.63	2329.07	2881.31	2452.58	3005.18	2555.03	3088.16	3142.5	2891.37	2991.04	2957.92	2475.09	2899.78	2684.07	2665.81	2857.46	2425.39	2542.22	2393.98	2582.97	2660.55	2676.87	2443.57	2593.86	2373.84	2453.27	2423.01	2383.98	2338.83	2495.32	2438.95	2337.38	2322.12	2729.91
	2394.13	2318.43	2561.79	2381.52	2412.77	2389.61	2445.66	2814.28	2561.3	2562.68	2646.14	2730.43	2508.3	2345.38	3054.85	2484.04	2329.54	2882.13	2453.67	3005.74	2555.7	3089.06	3144.83	2892.07	2992.3	2959.99	2475.61	2901.81	2684.78	2666.42	2858.65	2426.09	2542.57	2394.85	2583.45	2661.45	2677.66	2444.2	2594.67	2374.4	2453.92	2423.79	2384.71	2339.23	2496.83	2440.1	2338	2322.69	2731.62
	2395.08	2318.88	2563.26	2381.75	2414.11	2390.76	2446.43	2816.16	2562.38	2564.08	2647.37	2731.9	2508.8	2345.96	3056.29	2484.47	2330.01	2882.95	2454.76	3006.3	2556.37	3089.96	3147.16	2892.77	2993.56	2962.06	2476.14	2903.84	2685.49	2667.04	2859.85	2426.78	2542.91	2395.72	2583.94	2662.36	2678.46	2444.83	2595.49	2374.97	2454.58	2424.57	2385.44	2339.63	2498.34	2441.25	2338.63	2323.25	2733.33
	2396.04	2319.33	2564.73	2381.98	2415.45	2391.91	2447.2	2818.04	2563.47	2565.48	2648.61	2733.37	2509.3	2346.54	3057.73	2484.9	2330.49	2883.79	2455.86	3006.87	2557.05	3090.87	3149.5	2893.47	2994.83	2964.14	2476.68	2905.87	2686.2	2667.66	2861.05	2427.48	2543.26	2396.6	2584.44	2663.27	2679.27	2445.46	2596.31	2375.54	2455.23	2425.35	2386.18	2340.03	2499.84	2442.4	2339.26	2323.83	2735.04
	2397	2319.79	2566.2	2382.22	2416.8	2393.06	2447.98	2819.93	2564.56	2566.89	2649.85	2734.86	2509.81	2347.12	3059.18	2485.34	2330.97	2884.63	2456.96	3007.45	2557.74	3091.8	3151.85	2894.19	2996.1	2966.22	2477.21	2907.9	2686.91	2668.29	2862.26	2428.18	2543.62	2397.48	2584.94	2664.19	2680.08	2446.09	2597.14	2376.11	2455.88	2426.14	2386.93	2340.44	2501.35	2443.56	2339.9	2324.4	2736.76
	2397.97	2320.25	2567.68	2382.47	2418.15	2394.22	2448.77	2821.83	2565.67	2568.3	2651.1	2736.35	2510.33	2347.71	3060.63	2485.79	2331.46	2885.48	2458.06	3008.04	2558.44	3092.72	3154.2	2894.91	2997.37	2968.3	2477.75	2909.95	2687.62	2668.92	2863.48	2428.89	2543.98	2398.36	2585.44	2665.1	2680.89	2446.72	2597.98	2376.69	2456.54	2426.93	2387.68	2340.85	2502.87	2444.72	2340.54	2324.99	2738.47
	2398.94	2320.72	2569.16	2382.73	2419.5	2395.39	2449.56	2823.73	2566.78	2569.72	2652.36	2737.86	2510.86	2348.3	3062.1	2486.24	2331.95	2886.33	2459.17	3008.63	2559.14	3093.66	3156.56	2895.64	2998.65	2970.39	2478.3	2911.99	2688.32	2669.55	2864.7	2429.6	2544.35	2399.24	2585.95	2666.02	2681.71	2447.36	2598.82	2377.26	2457.2	2427.72	2388.44	2341.26	2504.38	2445.89	2341.19	2325.58	2740.19
	2399.91	2321.2	2570.65	2382.99	2420.86	2396.55	2450.36	2825.64	2567.9	2571.15	2653.62	2739.37	2511.39	2348.9	3063.57	2486.71	2332.44	2887.2	2460.28	3009.24	2559.85	3094.61	3158.92	2896.38	2999.93	2972.48	2478.84	2914.04	2689.03	2670.19	2865.92	2430.31	2544.72	2400.13	2586.47	2666.95	2682.53	2448	2599.66	2377.84	2457.86	2428.52	2389.2	2341.67	2505.89	2447.05	2341.84	2326.17	2741.9
	2400.9	2321.68	2572.14	2383.26	2422.22	2397.72	2451.16	2827.56	2569.03	2572.58	2654.88	2740.89	2511.92	2349.5	3065.04	2487.18	2332.94	2888.07	2461.4	3009.85	2560.56	3095.56	3161.29	2897.12	3001.21	2974.57	2479.4	2916.09	2689.73	2670.83	2867.15	2431.03	2545.09	2401.02	2586.99	2667.88	2683.36	2448.65	2600.51	2378.42	2458.53	2429.32	2389.97	2342.08	2507.4	2448.23	2342.49	2326.77	2743.62
	2401.88	2322.17	2573.63	2383.53	2423.58	2398.9	2451.97	2829.48	2570.17	2574.02	2656.15	2742.42	2512.46	2350.11	3066.53	2487.66	2333.45	2888.94	2462.52	3010.46	2561.28	3096.52	3163.67	2897.87	3002.5	2976.66	2479.95	2918.15	2690.44	2671.47	2868.38	2431.75	2545.47	2401.91	2587.51	2668.81	2684.2	2449.29	2601.37	2379	2459.19	2430.13	2390.74	2342.5	2508.91	2449.4	2343.15	2327.38	2745.34
	2402.88	2322.67	2575.13	2383.81	2424.95	2400.08	2452.78	2831.41	2571.31	2575.47	2657.43	2743.96	2513.01	2350.72	3068.02	2488.14	2333.96	2889.83	2463.64	3011.09	2562.01	3097.49	3166.05	2898.63	3003.8	2978.76	2480.51	2920.21	2691.14	2672.12	2869.62	2432.48	2545.86	2402.8	2588.04	2669.74	2685.04	2449.94	2602.23	2379.59	2459.86	2430.94	2391.52	2342.92	2510.42	2450.58	2343.82	2327.99	2747.06
	2403.87	2323.17	2576.63	2384.1	2426.32	2401.26	2453.61	2833.34	2572.47	2576.92	2658.72	2745.51	2513.56	2351.34	3069.52	2488.64	2334.47	2890.72	2464.77	3011.72	2562.74	3098.47	3168.44	2899.4	3005.09	2980.87	2481.07	2922.27	2691.84	2672.77	2870.86	2433.21	2546.24	2403.7	2588.58	2670.67	2685.88	2450.59	2603.09	2380.17	2460.52	2431.75	2392.3	2343.34	2511.93	2451.77	2344.49	2328.6	2748.78
	2404.88	2323.68	2578.14	2384.4	2427.7	2402.45	2454.43	2835.29	2573.63	2578.38	2660.01	2747.06	2514.12	2351.96	3071.03	2489.14	2334.98	2891.62	2465.9	3012.36	2563.49	3099.46	3170.84	2900.17	3006.39	2982.97	2481.64	2924.34	2692.54	2673.43	2872.11	2433.94	2546.64	2404.6	2589.12	2671.61	2686.73	2451.24	2603.97	2380.76	2461.19	2432.57	2393.09	2343.77	2513.45	2452.95	2345.16	2329.23	2750.5
	2405.88	2324.19	2579.64	2384.7	2429.08	2403.64	2455.26	2837.23	2574.8	2579.84	2661.3	2748.63	2514.68	2352.58	3072.54	2489.65	2335.51	2892.53	2467.03	3013.01	2564.23	3100.46	3173.24	2900.95	3007.69	2985.08	2482.21	2926.41	2693.24	2674.09	2873.36	2434.68	2547.04	2405.5	2589.67	2672.56	2687.58	2451.9	2604.84	2381.35	2461.87	2433.39	2393.88	2344.19	2514.96	2454.15	2345.84	2329.85	2752.22
	2406.89	2324.71	2581.15	2385.01	2430.46	2404.84	2456.1	2839.19	2575.98	2581.31	2662.6	2750.2	2515.25	2353.21	3074.06	2490.17	2336.03	2893.45	2468.16	3013.66	2564.99	3101.46	3175.64	2901.74	3009	2987.19	2482.78	2928.49	2693.95	2674.76	2874.61	2435.42	2547.44	2406.4	2590.22	2673.5	2688.44	2452.56	2605.73	2381.94	2462.54	2434.22	2394.68	2344.62	2516.47	2455.34	2346.52	2330.48	2753.94
	2407.91	2325.24	2582.67	2385.33	2431.85	2406.04	2456.95	2841.14	2577.17	2582.78	2663.91	2751.78	2515.82	2353.84	3075.59	2490.69	2336.56	2894.37	2469.3	3014.33	2565.75	3102.47	3178.06	2902.54	3010.3	2989.3	2483.35	2930.57	2694.65	2675.43	2875.87	2436.17	2547.85	2407.31	2590.78	2674.45	2689.3	2453.22	2606.62	2382.54	2463.22	2435.05	2395.49	2345.05	2517.98	2456.54	2347.21	2331.12	2755.66
	2408.93	2325.77	2584.19	2385.65	2433.24	2407.24	2457.79	2843.11	2578.37	2584.26	2665.22	2753.37	2516.4	2354.48	3077.12	2491.23	2337.09	2895.3	2470.45	3015	2566.52	3103.49	3180.47	2903.34	3011.62	2991.42	2483.93	2932.65	2695.34	2676.1	2877.14	2436.92	2548.26	2408.22	2591.34	2675.4	2690.17	2453.88	2607.51	2383.14	2463.89	2435.88	2396.3	2345.49	2519.49	2457.74	2347.9	2331.76	2757.39
	2409.96	2326.31	2585.71	2385.98	2434.64	2408.45	2458.65	2845.08	2579.57	2585.75	2666.54	2754.97	2516.98	2355.12	3078.66	2491.77	2337.63	2896.24	2471.59	3015.68	2567.29	3104.52	3182.9	2904.15	3012.93	2993.54	2484.52	2934.74	2696.04	2676.78	2878.4	2437.67	2548.67	2409.13	2591.91	2676.35	2691.04	2454.55	2608.41	2383.73	2464.57	2436.71	2397.11	2345.92	2521.01	2458.95	2348.6	2332.41	2759.11
	2410.99	2326.85	2587.23	2386.31	2436.04	2409.66	2459.51	2847.05	2580.78	2587.24	2667.86	2756.57	2517.57	2355.77	3080.21	2492.32	2338.17	2897.18	2472.74	3016.36	2568.07	3105.55	3185.33	2904.96	3014.25	2995.66	2485.1	2936.83	2696.74	2677.46	2879.68	2438.43	2549.09	2410.05	2592.48	2677.31	2691.92	2455.22	2609.31	2384.34	2465.25	2437.55	2397.93	2346.36	2522.52	2460.15	2349.3	2333.07	2760.83
	2412.03	2327.4	2588.76	2386.66	2437.44	2410.87	2460.37	2849.04	2582	2588.73	2669.19	2758.18	2518.16	2356.42	3081.76	2492.87	2338.72	2898.13	2473.89	3017.06	2568.86	3106.6	3187.76	2905.79	3015.57	2997.78	2485.7	2938.93	2697.44	2678.15	2880.95	2439.19	2549.52	2410.96	2593.06	2678.27	2692.8	2455.89	2610.23	2384.94	2465.93	2438.4	2398.75	2346.8	2524.03	2461.37	2350	2333.72	2762.56
	2413.07	2327.96	2590.29	2387	2438.84	2412.09	2461.24	2851.02	2583.23	2590.24	2670.52	2759.8	2518.76	2357.07	3083.33	2493.43	2339.27	2899.09	2475.05	3017.76	2569.65	3107.65	3190.2	2906.62	3016.89	2999.91	2486.29	2941.02	2698.14	2678.84	2882.24	2439.96	2549.95	2411.88	2593.64	2679.23	2693.68	2456.56	2611.14	2385.54	2466.62	2439.24	2399.58	2347.24	2525.54	2462.58	2350.71	2334.39	2764.28
	2414.12	2328.52	2591.82	2387.36	2440.25	2413.32	2462.12	2853.01	2584.47	2591.74	2671.86	2761.43	2519.37	2357.73	3084.89	2494.01	2339.82	2900.06	2476.2	3018.47	2570.45	3108.71	3192.65	2907.45	3018.22	3002.03	2486.89	2943.13	2698.84	2679.53	2883.52	2440.73	2550.38	2412.81	2594.23	2680.2	2694.57	2457.24	2612.06	2386.15	2467.3	2440.09	2400.42	2347.69	2527.06	2463.8	2351.43	2335.06	2766.01
	2415.17	2329.08	2593.35	2387.72	2441.67	2414.54	2463	2855.01	2585.71	2593.26	2673.2	2763.07	2519.98	2358.39	3086.47	2494.58	2340.37	2901.03	2477.36	3019.18	2571.26	3109.78	3195.1	2908.3	3019.54	3004.16	2487.49	2945.23	2699.54	2680.23	2884.81	2441.5	2550.82	2413.73	2594.82	2681.17	2695.47	2457.92	2612.99	2386.76	2467.99	2440.95	2401.26	2348.14	2528.57	2465.02	2352.15	2335.73	2767.73
	2416.23	2329.66	2594.89	2388.09	2443.08	2415.77	2463.89	2857.01	2586.97	2594.77	2674.55	2764.71	2520.59	2359.06	3088.05	2495.17	2340.94	2902.02	2478.53	3019.91	2572.07	3110.85	3197.56	2909.15	3020.87	3006.3	2488.09	2947.34	2700.24	2680.93	2886.11	2442.27	2551.26	2414.66	2595.42	2682.14	2696.36	2458.6	2613.92	2387.37	2468.68	2441.81	2402.1	2348.59	2530.08	2466.25	2352.87	2336.41	2769.45
	2417.29	2330.24	2596.42	2388.46	2444.5	2417.01	2464.78	2859.02	2588.23	2596.3	2675.91	2766.36	2521.21	2359.73	3089.64	2495.76	2341.5	2903	2479.69	3020.64	2572.89	3111.94	3200.03	2910.01	3022.21	3008.43	2488.7	2949.45	2700.93	2681.64	2887.41	2443.05	2551.71	2415.58	2596.02	2683.11	2697.27	2459.28	2614.86	2387.98	2469.37	2442.67	2402.95	2349.04	2531.59	2467.47	2353.6	2337.09	2771.18
	2418.36	2330.82	2597.96	2388.84	2445.92	2418.25	2465.67	2861.03	2589.49	2597.83	2677.26	2768.01	2521.84	2360.4	3091.23	2496.36	2342.07	2904	2480.86	3021.38	2573.72	3113.03	3202.49	2910.87	3023.54	3010.57	2489.31	2951.57	2701.63	2682.35	2888.71	2443.84	2552.16	2416.52	2596.62	2684.09	2698.18	2459.97	2615.81	2388.6	2470.06	2443.53	2403.81	2349.5	2533.1	2468.71	2354.33	2337.78	2772.9
	2419.43	2331.41	2599.5	2389.23	2447.35	2419.49	2466.57	2863.05	2590.77	2599.36	2678.63	2769.68	2522.47	2361.08	3092.83	2496.97	2342.64	2905	2482.03	3022.13	2574.55	3114.13	3204.97	2911.75	3024.88	3012.71	2489.92	2953.69	2702.33	2683.06	2890.02	2444.62	2552.61	2417.45	2597.24	2685.07	2699.09	2460.66	2616.76	2389.21	2470.76	2444.4	2404.67	2349.95	2534.61	2469.94	2355.07	2338.48	2774.63
	2420.5	2332.01	2601.05	2389.63	2448.78	2420.73	2467.48	2865.07	2592.05	2600.9	2680	2771.35	2523.1	2361.77	3094.44	2497.58	2343.21	2906.01	2483.21	3022.88	2575.39	3115.24	3207.45	2912.62	3026.22	3014.85	2490.54	2955.81	2703.03	2683.78	2891.33	2445.42	2553.07	2418.39	2597.85	2686.05	2700	2461.35	2617.71	2389.83	2471.45	2445.27	2405.53	2350.41	2536.12	2471.18	2355.82	2339.18	2776.35
	2421.58	2332.61	2602.59	2390.03	2450.21	2421.98	2468.39	2867.1	2593.35	2602.44	2681.37	2773.03	2523.74	2362.45	3096.05	2498.21	2343.79	2907.03	2484.38	3023.65	2576.24	3116.35	3209.93	2913.51	3027.56	3016.99	2491.16	2957.93	2703.73	2684.5	2892.64	2446.21	2553.54	2419.32	2598.48	2687.03	2700.92	2462.05	2618.67	2390.45	2472.15	2446.14	2406.4	2350.88	2537.63	2472.42	2356.56	2339.89	2778.07
	2422.67	2333.21	2604.14	2390.43	2451.65	2423.24	2469.31	2869.14	2594.65	2603.99	2682.75	2774.71	2524.38	2363.14	3097.67	2498.83	2344.38	2908.06	2485.56	3024.42	2577.09	3117.47	3212.42	2914.4	3028.9	3019.14	2491.79	2960.06	2704.43	2685.23	2893.96	2447.01	2554	2420.27	2599.1	2688.02	2701.85	2462.74	2619.64	2391.08	2472.85	2447.02	2407.28	2351.34	2539.14	2473.66	2357.31	2340.6	2779.8
	2423.76	2333.83	2605.69	2390.84	2453.09	2424.49	2470.23	2871.17	2595.95	2605.54	2684.13	2776.4	2525.03	2363.84	3099.29	2499.47	2344.96	2909.09	2486.75	3025.2	2577.95	3118.61	3214.92	2915.3	3030.25	3021.29	2492.42	2962.2	2705.13	2685.96	2895.29	2447.81	2554.48	2421.21	2599.73	2689.01	2702.78	2463.44	2620.61	2391.7	2473.55	2447.9	2408.16	2351.81	2540.65	2474.91	2358.07	2341.31	2781.52
	2424.85	2334.45	2607.24	2391.26	2454.53	2425.75	2471.15	2873.22	2597.27	2607.1	2685.52	2778.1	2525.68	2364.54	3100.92	2500.11	2345.55	2910.13	2487.93	3025.98	2578.82	3119.74	3217.42	2916.21	3031.6	3023.44	2493.05	2964.33	2705.83	2686.69	2896.61	2448.62	2554.95	2422.15	2600.37	2690	2703.71	2464.14	2621.58	2392.33	2474.25	2448.79	2409.05	2352.28	2542.16	2476.16	2358.83	2342.03	2783.24
	2425.95	2335.07	2608.8	2391.69	2455.97	2427.01	2472.08	2875.26	2598.59	2608.67	2686.91	2779.8	2526.34	2365.24	3102.56	2500.76	2346.14	2911.17	2489.12	3026.78	2579.69	3120.89	3219.93	2917.12	3032.94	3025.59	2493.68	2966.47	2706.53	2687.43	2897.94	2449.43	2555.43	2423.1	2601.01	2691	2704.65	2464.85	2622.57	2392.96	2474.96	2449.67	2409.94	2352.75	2543.67	2477.41	2359.59	2342.76	2784.96
	2427.06	2335.7	2610.35	2392.12	2457.42	2428.28	2473.02	2877.31	2599.92	2610.24	2688.3	2781.51	2527	2365.95	3104.2	2501.42	2346.74	2912.23	2490.31	3027.58	2580.58	3122.04	3222.44	2918.04	3034.3	3027.74	2494.32	2968.61	2707.23	2688.17	2899.28	2450.24	2555.92	2424.05	2601.66	2691.99	2705.59	2465.55	2623.55	2393.59	2475.66	2450.56	2410.83	2353.22	2545.18	2478.67	2360.36	2343.49	2786.68
	2428.17	2336.33	2611.91	2392.55	2458.88	2429.55	2473.96	2879.37	2601.26	2611.81	2689.7	2783.23	2527.67	2366.66	3105.85	2502.09	2347.34	2913.28	2491.5	3028.39	2581.46	3123.2	3224.95	2918.97	3035.65	3029.9	2494.96	2970.76	2707.93	2688.92	2900.62	2451.06	2556.41	2425	2602.31	2692.99	2706.54	2466.26	2624.55	2394.22	2476.37	2451.46	2411.73	2353.7	2546.69	2479.93	2361.14	2344.23	2788.4
	2429.28	2336.98	2613.47	2393	2460.33	2430.83	2474.9	2881.43	2602.6	2613.39	2691.11	2784.95	2528.34	2367.38	3107.51	2502.76	2347.95	2914.35	2492.69	3029.2	2582.36	3124.37	3227.47	2919.9	3037	3032.05	2495.61	2972.9	2708.63	2689.67	2901.96	2451.88	2556.9	2425.96	2602.96	2694	2707.49	2466.98	2625.55	2394.85	2477.08	2452.35	2412.63	2354.18	2548.19	2481.19	2361.91	2344.97	2790.12
	2430.4	2337.62	2615.03	2393.45	2461.79	2432.1	2475.85	2883.5	2603.95	2614.97	2692.52	2786.68	2529.02	2368.1	3109.17	2503.44	2348.55	2915.43	2493.89	3030.03	2583.26	3125.55	3230	2920.84	3038.36	3034.21	2496.26	2975.06	2709.33	2690.43	2903.31	2452.7	2557.4	2426.92	2603.62	2695	2708.45	2467.69	2626.55	2395.49	2477.79	2453.25	2413.54	2354.66	2549.7	2482.46	2362.7	2345.71	2791.84
	2431.52	2338.27	2616.6	2393.9	2463.25	2433.38	2476.81	2885.57	2605.31	2616.55	2693.93	2788.41	2529.7	2368.82	3110.83	2504.12	2349.16	2916.51	2495.09	3030.86	2584.16	3126.73	3232.53	2921.79	3039.72	3036.37	2496.91	2977.21	2710.03	2691.19	2904.66	2453.53	2557.9	2427.87	2604.29	2696.01	2709.41	2468.41	2627.56	2396.13	2478.5	2454.16	2414.46	2355.14	2551.2	2483.73	2363.48	2346.46	2793.55
	2432.65	2338.93	2618.16	2394.36	2464.72	2434.67	2477.77	2887.65	2606.68	2618.15	2695.35	2790.16	2530.39	2369.55	3112.51	2504.81	2349.78	2917.59	2496.29	3031.7	2585.08	3127.92	3235.06	2922.74	3041.08	3038.53	2497.57	2979.37	2710.73	2691.95	2906.01	2454.36	2558.41	2428.84	2604.96	2697.02	2710.37	2469.12	2628.57	2396.76	2479.21	2455.06	2415.38	2355.63	2552.71	2485	2364.27	2347.22	2795.27
	2433.78	2339.59	2619.73	2394.83	2466.18	2435.96	2478.73	2889.73	2608.05	2619.74	2696.77	2791.9	2531.08	2370.28	3114.18	2505.51	2350.4	2918.69	2497.49	3032.55	2586	3129.12	3237.6	2923.7	3042.44	3040.7	2498.23	2981.53	2711.43	2692.72	2907.37	2455.19	2558.92	2429.8	2605.63	2698.03	2711.34	2469.85	2629.59	2397.41	2479.93	2455.97	2416.3	2356.12	2554.21	2486.27	2365.07	2347.98	2796.98
	2434.91	2340.26	2621.3	2395.3	2467.65	2437.25	2479.7	2891.81	2609.43	2621.34	2698.19	2793.66	2531.77	2371.02	3115.87	2506.22	2351.02	2919.79	2498.7	3033.4	2586.92	3130.33	3240.15	2924.66	3043.8	3042.86	2498.89	2983.69	2712.13	2693.49	2908.73	2456.03	2559.43	2430.77	2606.31	2699.05	2712.31	2470.57	2630.62	2398.05	2480.65	2456.88	2417.23	2356.61	2555.71	2487.55	2365.86	2348.75	2798.69
	2436.05	2340.94	2622.87	2395.78	2469.13	2438.54	2480.67	2893.91	2610.82	2622.94	2699.62	2795.41	2532.47	2371.76	3117.55	2506.93	2351.64	2920.9	2499.9	3034.26	2587.86	3131.54	3242.69	2925.63	3045.16	3045.03	2499.56	2985.86	2712.84	2694.26	2910.1	2456.87	2559.95	2431.73	2607	2700.07	2713.29	2471.3	2631.65	2398.69	2481.36	2457.8	2418.16	2357.1	2557.22	2488.83	2366.67	2349.52	2800.4
	2437.2	2341.62	2624.45	2396.26	2470.61	2439.84	2481.65	2896	2612.22	2624.55	2701.06	2797.18	2533.17	2372.5	3119.25	2507.65	2352.27	2922.01	2501.11	3035.13	2588.8	3132.76	3245.25	2926.61	3046.53	3047.2	2500.23	2988.03	2713.54	2695.04	2911.47	2457.71	2560.47	2432.71	2607.69	2701.09	2714.27	2472.02	2632.68	2399.34	2482.08	2458.71	2419.1	2357.6	2558.72	2490.11	2367.47	2350.3	2802.11
	2438.35	2342.3	2626.02	2396.75	2472.09	2441.14	2482.63	2898.1	2613.62	2626.17	2702.49	2798.95	2533.88	2373.25	3120.95	2508.38	2352.9	2923.13	2502.32	3036.01	2589.75	3133.99	3247.8	2927.59	3047.9	3049.37	2500.91	2990.2	2714.24	2695.83	2912.84	2458.56	2561	2433.68	2608.38	2702.12	2715.25	2472.75	2633.72	2399.99	2482.8	2459.63	2420.04	2358.1	2560.22	2491.39	2368.28	2351.08	2803.82
	2439.5	2342.99	2627.6	2397.25	2473.57	2442.44	2483.62	2900.2	2615.03	2627.78	2703.93	2800.72	2534.59	2374	3122.65	2509.11	2353.54	2924.26	2503.54	3036.89	2590.7	3135.22	3250.36	2928.58	3049.26	3051.54	2501.59	2992.37	2714.95	2696.61	2914.21	2459.41	2561.53	2434.65	2609.08	2703.14	2716.24	2473.49	2634.77	2400.64	2483.52	2460.56	2420.99	2358.6	2561.72	2492.68	2369.1	2351.87	2805.53
	2440.66	2343.69	2629.18	2397.75	2475.06	2443.75	2484.61	2902.31	2616.45	2629.4	2705.38	2802.5	2535.31	2374.75	3124.36	2509.85	2354.17	2925.39	2504.75	3037.78	2591.66	3136.46	3252.93	2929.58	3050.63	3053.71	2502.27	2994.55	2715.65	2697.41	2915.59	2460.27	2562.07	2435.63	2609.78	2704.17	2717.23	2474.22	2635.82	2401.29	2484.25	2461.48	2421.94	2359.1	2563.21	2493.97	2369.92	2352.66	2807.23
	2441.82	2344.39	2630.76	2398.26	2476.54	2445.06	2485.6	2904.43	2617.87	2631.03	2706.82	2804.29	2536.03	2375.51	3126.08	2510.59	2354.81	2926.53	2505.97	3038.68	2592.63	3137.71	3255.5	2930.58	3052	3055.89	2502.95	2996.73	2716.36	2698.2	2916.98	2461.13	2562.61	2436.61	2610.49	2705.2	2718.23	2474.96	2636.88	2401.94	2484.97	2462.41	2422.9	2359.61	2564.71	2495.26	2370.74	2353.45	2808.94
	2442.99	2345.1	2632.35	2398.77	2478.04	2446.38	2486.6	2906.54	2619.3	2632.66	2708.27	2806.08	2536.75	2376.28	3127.8	2511.35	2355.46	2927.68	2507.18	3039.59	2593.6	3138.96	3258.07	2931.59	3053.37	3058.06	2503.64	2998.91	2717.06	2699	2918.36	2461.99	2563.15	2437.59	2611.2	2706.24	2719.23	2475.7	2637.94	2402.6	2485.7	2463.34	2423.86	2360.11	2566.21	2496.56	2371.57	2354.26	2810.64
	2444.16	2345.81	2633.94	2399.28	2479.53	2447.69	2487.61	2908.67	2620.74	2634.29	2709.73	2807.87	2537.48	2377.04	3129.52	2512.1	2356.11	2928.83	2508.4	3040.51	2594.58	3140.22	3260.65	2932.6	3054.75	3060.24	2504.34	3001.1	2717.77	2699.81	2919.75	2462.85	2563.7	2438.58	2611.91	2707.27	2720.24	2476.44	2639	2403.25	2486.43	2464.28	2424.82	2360.62	2567.7	2497.85	2372.4	2355.06	2812.34
	2445.33	2346.53	2635.53	2399.81	2481.03	2449.01	2488.62	2910.79	2622.18	2635.92	2711.18	2809.67	2538.22	2377.81	3131.25	2512.87	2356.76	2929.99	2509.63	3041.43	2595.57	3141.49	3263.23	2933.62	3056.12	3062.42	2505.04	3003.29	2718.48	2700.61	2921.14	2463.72	2564.25	2439.56	2612.63	2708.31	2721.25	2477.19	2640.07	2403.91	2487.16	2465.21	2425.79	2361.14	2569.19	2499.15	2373.23	2355.87	2814.03
	2446.51	2347.25	2637.12	2400.34	2482.53	2450.34	2489.63	2912.92	2623.63	2637.56	2712.64	2811.48	2538.95	2378.59	3132.99	2513.64	2357.41	2931.16	2510.85	3042.36	2596.56	3142.76	3265.82	2934.65	3057.49	3064.6	2505.74	3005.48	2719.18	2701.43	2922.54	2464.59	2564.81	2440.55	2613.36	2709.36	2722.26	2477.93	2641.15	2404.57	2487.89	2466.15	2426.76	2361.65	2570.69	2500.46	2374.07	2356.69	2815.73
	2447.7	2347.98	2638.71	2400.87	2484.04	2451.66	2490.64	2915.06	2625.09	2639.21	2714.11	2813.29	2539.69	2379.37	3134.73	2514.42	2358.07	2932.33	2512.07	3043.29	2597.56	3144.04	3268.4	2935.68	3058.87	3066.78	2506.44	3007.67	2719.89	2702.24	2923.94	2465.47	2565.37	2441.54	2614.09	2710.4	2723.28	2478.68	2642.23	2405.23	2488.62	2467.09	2427.74	2362.17	2572.18	2501.76	2374.91	2357.51	2817.42
	2448.88	2348.71	2640.31	2401.41	2485.54	2452.99	2491.67	2917.2	2626.56	2640.86	2715.58	2815.1	2540.44	2380.15	3136.47	2515.2	2358.73	2933.51	2513.3	3044.24	2598.57	3145.33	3271	2936.72	3060.24	3068.96	2507.15	3009.87	2720.6	2703.06	2925.34	2466.35	2565.93	2442.54	2614.82	2711.45	2724.3	2479.43	2643.32	2405.9	2489.35	2468.04	2428.72	2362.69	2573.67	2503.07	2375.76	2358.34	2819.11
	2450.08	2349.45	2641.9	2401.95	2487.05	2454.32	2492.69	2919.35	2628.03	2642.51	2717.05	2816.92	2541.19	2380.94	3138.22	2516	2359.39	2934.7	2514.53	3045.19	2599.58	3146.63	3273.59	2937.76	3061.62	3071.14	2507.86	3012.07	2721.31	2703.89	2926.74	2467.23	2566.5	2443.53	2615.56	2712.5	2725.32	2480.19	2644.41	2406.56	2490.09	2468.99	2429.71	2363.21	2575.15	2504.38	2376.61	2359.17	2820.8
	2451.27	2350.2	2643.5	2402.5	2488.57	2455.66	2493.72	2921.49	2629.51	2644.16	2718.52	2818.75	2541.94	2381.73	3139.97	2516.79	2360.06	2935.89	2515.76	3046.15	2600.6	3147.93	3276.19	2938.81	3062.99	3073.33	2508.58	3014.27	2722.02	2704.72	2928.15	2468.12	2567.07	2444.53	2616.3	2713.55	2726.35	2480.94	2645.51	2407.23	2490.82	2469.94	2430.7	2363.73	2576.64	2505.69	2377.46	2360	2822.48
	2452.47	2350.95	2645.11	2403.06	2490.08	2457	2494.75	2923.65	2630.99	2645.82	2719.99	2820.58	2542.7	2382.52	3141.73	2517.6	2360.73	2937.09	2516.99	3047.11	2601.63	3149.23	3278.8	2939.86	3064.37	3075.52	2509.3	3016.47	2722.73	2705.55	2929.56	2469	2567.65	2445.53	2617.05	2714.61	2727.39	2481.7	2646.61	2407.89	2491.56	2470.89	2431.7	2364.26	2578.13	2507.01	2378.32	2360.84	2824.17
	2453.68	2351.7	2646.71	2403.62	2491.6	2458.34	2495.79	2925.8	2632.48	2647.48	2721.47	2822.41	2543.46	2383.32	3143.5	2518.41	2361.4	2938.29	2518.22	3048.08	2602.66	3150.55	3281.4	2940.92	3065.75	3077.7	2510.03	3018.68	2723.44	2706.39	2930.98	2469.9	2568.23	2446.53	2617.8	2715.66	2728.42	2482.46	2647.71	2408.56	2492.3	2471.84	2432.7	2364.79	2579.61	2508.33	2379.18	2361.69	2825.85
	2454.89	2352.46	2648.32	2404.19	2493.12	2459.68	2496.83	2927.97	2633.98	2649.15	2722.95	2824.25	2544.22	2384.12	3145.26	2519.22	2362.08	2939.5	2519.45	3049.07	2603.7	3151.87	3284.01	2941.99	3067.13	3079.89	2510.76	3020.89	2724.16	2707.23	2932.39	2470.79	2568.81	2447.54	2618.56	2716.72	2729.47	2483.22	2648.82	2409.23	2493.04	2472.8	2433.7	2365.32	2581.09	2509.64	2380.05	2362.54	2827.52
	2456.1	2353.23	2649.93	2404.76	2494.64	2461.03	2497.88	2930.13	2635.48	2650.81	2724.44	2826.09	2544.99	2384.93	3147.03	2520.05	2362.76	2940.72	2520.69	3050.05	2604.75	3153.19	3286.63	2943.06	3068.5	3082.08	2511.49	3023.1	2724.87	2708.07	2933.81	2471.69	2569.4	2448.54	2619.32	2717.79	2730.51	2483.99	2649.94	2409.9	2493.78	2473.76	2434.71	2365.86	2582.57	2510.97	2380.91	2363.4	2829.2
	2457.32	2354	2651.54	2405.33	2496.17	2462.38	2498.93	2932.3	2636.99	2652.48	2725.92	2827.93	2545.77	2385.74	3148.81	2520.87	2363.44	2941.94	2521.92	3051.05	2605.8	3154.53	3289.24	2944.14	3069.88	3084.27	2512.23	3025.32	2725.58	2708.92	2935.24	2472.59	2570	2449.55	2620.09	2718.85	2731.56	2484.75	2651.06	2410.58	2494.52	2474.72	2435.72	2366.39	2584.05	2512.29	2381.79	2364.26	2830.87
	2458.54	2354.78	2653.15	2405.91	2497.7	2463.73	2499.98	2934.48	2638.51	2654.16	2727.41	2829.78	2546.54	2386.55	3150.59	2521.71	2364.12	2943.17	2523.16	3052.05	2606.86	3155.86	3291.86	2945.22	3071.26	3086.46	2512.97	3027.53	2726.3	2709.78	2936.66	2473.49	2570.59	2450.56	2620.85	2719.92	2732.62	2485.52	2652.19	2411.25	2495.26	2475.69	2436.74	2366.93	2585.53	2513.62	2382.66	2365.12	2832.54
	2459.76	2355.56	2654.77	2406.5	2499.23	2465.09	2501.04	2936.66	2640.03	2655.84	2728.9	2831.64	2547.32	2387.37	3152.38	2522.55	2364.81	2944.4	2524.4	3053.06	2607.93	3157.21	3294.49	2946.31	3072.64	3088.65	2513.71	3029.75	2727.01	2710.63	2938.09	2474.4	2571.2	2451.57	2621.63	2720.99	2733.67	2486.29	2653.32	2411.93	2496.01	2476.65	2437.76	2367.47	2587.01	2514.95	2383.54	2365.99	2834.2
	2460.99	2356.34	2656.38	2407.09	2500.77	2466.44	2502.1	2938.84	2641.56	2657.52	2730.4	2833.49	2548.11	2388.19	3154.17	2523.4	2365.5	2945.65	2525.64	3054.08	2609	3158.56	3297.11	2947.4	3074.02	3090.84	2514.46	3031.97	2727.73	2711.49	2939.52	2475.31	2571.8	2452.59	2622.41	2722.06	2734.73	2487.06	2654.45	2412.61	2496.75	2477.62	2438.79	2368.02	2588.48	2516.28	2384.42	2366.86	2835.87
	2462.22	2357.14	2658	2407.69	2502.3	2467.81	2503.17	2941.03	2643.1	2659.2	2731.89	2835.35	2548.89	2389.01	3155.96	2524.25	2366.2	2946.89	2526.88	3055.1	2610.09	3159.92	3299.74	2948.5	3075.4	3093.04	2515.21	3034.2	2728.45	2712.36	2940.96	2476.23	2572.41	2453.61	2623.19	2723.14	2735.8	2487.84	2655.59	2413.28	2497.5	2478.59	2439.82	2368.56	2589.95	2517.61	2385.31	2367.74	2837.53
	2463.46	2357.93	2659.63	2408.29	2503.84	2469.17	2504.24	2943.22	2644.64	2660.89	2733.39	2837.22	2549.68	2389.84	3157.76	2525.11	2366.89	2948.14	2528.12	3056.13	2611.17	3161.28	3302.37	2949.61	3076.78	3095.23	2515.97	3036.42	2729.17	2713.23	2942.39	2477.14	2573.02	2454.63	2623.98	2724.21	2736.87	2488.61	2656.73	2413.97	2498.25	2479.57	2440.85	2369.11	2591.42	2518.94	2386.2	2368.63	2839.18
	2464.7	2358.74	2661.25	2408.89	2505.39	2470.53	2505.31	2945.41	2646.19	2662.58	2734.89	2839.09	2550.48	2390.67	3159.56	2525.97	2367.59	2949.4	2529.36	3057.17	2612.27	3162.65	3305.01	2950.72	3078.16	3097.43	2516.73	3038.65	2729.88	2714.1	2943.83	2478.06	2573.64	2455.65	2624.77	2725.29	2737.94	2489.39	2657.88	2414.65	2499	2480.54	2441.89	2369.66	2592.89	2520.28	2387.09	2369.52	2840.83
	2465.95	2359.54	2662.88	2409.5	2506.93	2471.9	2506.39	2947.61	2647.74	2664.27	2736.39	2840.96	2551.28	2391.51	3161.36	2526.84	2368.3	2950.67	2530.61	3058.22	2613.37	3164.02	3307.64	2951.83	3079.54	3099.62	2517.5	3040.88	2730.61	2714.98	2945.27	2478.99	2574.26	2456.67	2625.56	2726.38	2739.02	2490.17	2659.04	2415.33	2499.75	2481.52	2442.93	2370.21	2594.36	2521.62	2387.99	2370.41	2842.48
	2467.19	2360.36	2664.51	2410.12	2508.48	2473.28	2507.47	2949.82	2649.3	2665.96	2737.9	2842.83	2552.08	2392.35	3163.17	2527.72	2369	2951.94	2531.85	3059.27	2614.47	3165.4	3310.28	2952.95	3080.92	3101.82	2518.26	3043.11	2731.33	2715.86	2946.72	2479.91	2574.89	2457.7	2626.36	2727.46	2740.1	2490.96	2660.2	2416.01	2500.5	2482.5	2443.97	2370.77	2595.82	2522.96	2388.89	2371.31	2844.13
	2468.45	2361.18	2666.14	2410.74	2510.03	2474.65	2508.55	2952.02	2650.87	2667.66	2739.41	2844.71	2552.88	2393.19	3164.98	2528.6	2369.71	2953.21	2533.09	3060.33	2615.59	3166.79	3312.93	2954.08	3082.3	3104.02	2519.04	3045.34	2732.05	2716.75	2948.17	2480.84	2575.52	2458.73	2627.16	2728.55	2741.18	2491.74	2661.36	2416.7	2501.25	2483.48	2445.02	2371.33	2597.29	2524.3	2389.79	2372.21	2845.77
	2469.7	2362	2667.77	2411.36	2511.58	2476.03	2509.64	2954.23	2652.44	2669.36	2740.91	2846.59	2553.69	2394.04	3166.8	2529.49	2370.42	2954.49	2534.34	3061.4	2616.71	3168.18	3315.57	2955.21	3083.67	3106.22	2519.82	3047.58	2732.77	2717.64	2949.62	2481.77	2576.15	2459.76	2627.97	2729.64	2742.27	2492.53	2662.53	2417.39	2502	2484.46	2446.08	2371.89	2598.75	2525.65	2390.7	2373.12	2847.41
	2470.96	2362.83	2669.41	2411.99	2513.14	2477.41	2510.73	2956.45	2654.02	2671.06	2742.42	2848.48	2554.5	2394.89	3168.62	2530.38	2371.14	2955.78	2535.59	3062.47	2617.83	3169.58	3318.22	2956.34	3085.05	3108.41	2520.6	3049.82	2733.5	2718.53	2951.07	2482.71	2576.79	2460.79	2628.78	2730.73	2743.37	2493.32	2663.7	2418.08	2502.76	2485.45	2447.13	2372.45	2600.2	2526.99	2391.6	2374.03	2849.04
	2472.23	2363.66	2671.05	2412.63	2514.7	2478.79	2511.83	2958.67	2655.6	2672.77	2743.94	2850.36	2555.32	2395.74	3170.44	2531.28	2371.85	2957.07	2536.83	3063.55	2618.97	3170.98	3320.87	2957.48	3086.43	3110.61	2521.38	3052.06	2734.22	2719.43	2952.52	2483.65	2577.43	2461.82	2629.6	2731.83	2744.46	2494.11	2664.88	2418.76	2503.52	2486.44	2448.19	2373.01	2601.66	2528.34	2392.52	2374.94	2850.67
	2473.49	2364.5	2672.69	2413.27	2516.26	2480.17	2512.93	2960.89	2657.19	2674.47	2745.45	2852.25	2556.14	2396.6	3172.27	2532.19	2372.57	2958.37	2538.08	3064.64	2620.11	3172.39	3323.52	2958.63	3087.81	3112.81	2522.17	3054.3	2734.95	2720.33	2953.98	2484.59	2578.08	2462.86	2630.42	2732.92	2745.56	2494.9	2666.06	2419.46	2504.27	2487.43	2449.26	2373.58	2603.12	2529.69	2393.43	2375.87	2852.29
	2474.77	2365.34	2674.33	2413.91	2517.82	2481.56	2514.03	2963.12	2658.79	2676.18	2746.96	2854.15	2556.96	2397.46	3174.1	2533.1	2373.3	2959.67	2539.33	3065.74	2621.25	3173.8	3326.17	2959.78	3089.18	3115.01	2522.97	3056.55	2735.68	2721.24	2955.44	2485.53	2578.73	2463.9	2631.24	2734.02	2746.67	2495.69	2667.25	2420.15	2505.03	2488.42	2450.33	2374.15	2604.57	2531.05	2394.35	2376.79	2853.92
	2476.04	2366.19	2675.97	2414.56	2519.39	2482.95	2515.14	2965.35	2660.39	2677.89	2748.48	2856.04	2557.78	2398.32	3175.94	2534.02	2374.02	2960.98	2540.58	3066.84	2622.41	3175.22	3328.83	2960.93	3090.56	3117.21	2523.77	3058.79	2736.4	2722.15	2956.9	2486.48	2579.38	2464.94	2632.07	2735.13	2747.77	2496.49	2668.44	2420.84	2505.79	2489.41	2451.4	2374.72	2606.02	2532.4	2395.27	2377.72	2855.53
	2477.32	2367.05	2677.62	2415.21	2520.96	2484.34	2516.24	2967.58	2661.99	2679.61	2750	2857.94	2558.61	2399.19	3177.77	2534.94	2374.75	2962.3	2541.82	3067.95	2623.57	3176.64	3331.49	2962.09	3091.94	3119.41	2524.57	3061.04	2737.13	2723.06	2958.36	2487.43	2580.04	2465.98	2632.9	2736.23	2748.88	2497.29	2669.63	2421.53	2506.55	2490.41	2452.48	2375.3	2607.47	2533.76	2396.2	2378.66	2857.15
	2478.6	2367.9	2679.27	2415.87	2522.53	2485.73	2517.36	2969.82	2663.61	2681.33	2751.52	2859.84	2559.45	2400.06	3179.61	2535.87	2375.48	2963.62	2543.07	3069.07	2624.73	3178.07	3334.15	2963.26	3093.31	3121.61	2525.38	3063.29	2737.86	2723.98	2959.83	2488.38	2580.7	2467.03	2633.74	2737.34	2750	2498.09	2670.83	2422.23	2507.31	2491.41	2453.56	2375.87	2608.91	2535.11	2397.13	2379.6	2858.75
	2479.89	2368.77	2680.92	2416.53	2524.1	2487.13	2518.47	2972.07	2665.22	2683.04	2753.04	2861.74	2560.28	2400.94	3181.46	2536.8	2376.21	2964.94	2544.32	3070.19	2625.91	3179.51	3336.81	2964.43	3094.68	3123.82	2526.19	3065.54	2738.6	2724.9	2961.29	2489.34	2581.36	2468.07	2634.58	2738.45	2751.12	2498.89	2672.04	2422.93	2508.07	2492.41	2454.64	2376.45	2610.35	2536.47	2398.06	2380.54	2860.36
	2481.18	2369.64	2682.58	2417.19	2525.68	2488.53	2519.59	2974.31	2666.85	2684.76	2754.56	2863.65	2561.12	2401.82	3183.31	2537.74	2376.95	2966.28	2545.57	3071.32	2627.09	3180.95	3339.47	2965.6	3096.06	3126.02	2527	3067.8	2739.33	2725.83	2962.76	2490.3	2582.03	2469.12	2635.42	2739.56	2752.24	2499.7	2673.25	2423.62	2508.83	2493.41	2455.73	2377.03	2611.79	2537.83	2398.99	2381.49	2861.96
	2482.47	2370.51	2684.24	2417.86	2527.25	2489.93	2520.72	2976.56	2668.48	2686.49	2756.08	2865.55	2561.96	2402.7	3185.16	2538.68	2377.69	2967.61	2546.82	3072.46	2628.28	3182.4	3342.14	2966.78	3097.43	3128.22	2527.82	3070.05	2740.06	2726.76	2964.24	2491.26	2582.71	2470.17	2636.27	2740.68	2753.37	2500.5	2674.46	2424.32	2509.6	2494.41	2456.82	2377.62	2613.23	2539.2	2399.93	2382.44	2863.55
	2483.77	2371.39	2685.89	2418.54	2528.83	2491.33	2521.84	2978.81	2670.11	2688.21	2757.61	2867.46	2562.8	2403.59	3187.01	2539.63	2378.43	2968.95	2548.07	3073.61	2629.47	3183.85	3344.81	2967.96	3098.8	3130.42	2528.65	3072.31	2740.8	2727.7	2965.71	2492.23	2583.39	2471.23	2637.13	2741.79	2754.5	2501.31	2675.68	2425.02	2510.36	2495.42	2457.91	2378.2	2614.67	2540.56	2400.87	2383.4	2865.14
	2485.07	2372.27	2687.56	2419.22	2530.42	2492.74	2522.97	2981.07	2671.75	2689.94	2759.13	2869.37	2563.65	2404.48	3188.87	2540.59	2379.17	2970.3	2549.32	3074.76	2630.67	3185.3	3347.48	2969.15	3100.17	3132.62	2529.48	3074.57	2741.54	2728.63	2967.19	2493.19	2584.07	2472.28	2637.98	2742.91	2755.63	2502.12	2676.9	2425.72	2511.13	2496.42	2459.01	2378.79	2616.1	2541.93	2401.82	2384.36	2866.73
	2486.37	2373.16	2689.22	2419.9	2532	2494.14	2524.11	2983.33	2673.4	2691.66	2760.66	2871.29	2564.5	2405.37	3190.72	2541.55	2379.92	2971.65	2550.57	3075.92	2631.88	3186.76	3350.15	2970.34	3101.54	3134.83	2530.31	3076.83	2742.28	2729.58	2968.66	2494.16	2584.75	2473.34	2638.84	2744.03	2756.77	2502.93	2678.12	2426.43	2511.9	2497.43	2460.11	2379.38	2617.53	2543.29	2402.76	2385.33	2868.31
	2487.68	2374.06	2690.89	2420.59	2533.59	2495.55	2525.24	2985.6	2675.05	2693.39	2762.18	2873.2	2565.35	2406.27	3192.59	2542.52	2380.66	2973.01	2551.82	3077.09	2633.09	3188.23	3352.82	2971.54	3102.91	3137.03	2531.15	3079.09	2743.02	2730.52	2970.14	2495.14	2585.44	2474.4	2639.71	2745.16	2757.91	2503.74	2679.36	2427.13	2512.66	2498.44	2461.22	2379.98	2618.96	2544.66	2403.71	2386.3	2869.88
	2488.99	2374.96	2692.56	2421.28	2535.18	2496.97	2526.38	2987.87	2676.7	2695.12	2763.71	2875.12	2566.21	2407.17	3194.45	2543.49	2381.42	2974.37	2553.07	3078.26	2634.31	3189.7	3355.49	2972.74	3104.28	3139.23	2531.99	3081.36	2743.76	2731.48	2971.62	2496.11	2586.13	2475.46	2640.58	2746.28	2759.05	2504.56	2680.59	2427.83	2513.43	2499.45	2462.33	2380.57	2620.39	2546.03	2404.66	2387.28	2871.45
	2490.31	2375.86	2694.23	2421.97	2536.77	2498.38	2527.53	2990.14	2678.36	2696.86	2765.24	2877.04	2567.07	2408.07	3196.32	2544.46	2382.17	2975.74	2554.32	3079.44	2635.54	3191.18	3358.17	2973.95	3105.64	3141.44	2532.84	3083.62	2744.5	2732.43	2973.11	2497.09	2586.83	2476.52	2641.45	2747.41	2760.2	2505.38	2681.83	2428.54	2514.2	2500.46	2463.44	2381.17	2621.81	2547.4	2405.62	2388.26	2873.02
	2491.62	2376.77	2695.9	2422.67	2538.37	2499.8	2528.67	2992.41	2680.03	2698.59	2766.77	2878.96	2567.93	2408.98	3198.19	2545.45	2382.93	2977.11	2555.57	3080.63	2636.77	3192.66	3360.84	2975.16	3107.01	3143.64	2533.69	3085.89	2745.24	2733.39	2974.59	2498.07	2587.53	2477.59	2642.32	2748.54	2761.35	2506.19	2683.07	2429.25	2514.97	2501.48	2464.56	2381.77	2623.23	2548.78	2406.58	2389.24	2874.58
	2492.94	2377.68	2697.58	2423.38	2539.96	2501.21	2529.82	2994.69	2681.7	2700.33	2768.3	2880.88	2568.8	2409.89	3200.06	2546.43	2383.68	2978.49	2556.82	3081.82	2638.01	3194.14	3363.52	2976.37	3108.37	3145.84	2534.54	3088.16	2745.99	2734.35	2976.08	2499.06	2588.24	2478.66	2643.2	2749.68	2762.51	2507.01	2684.32	2429.95	2515.74	2502.49	2465.68	2382.37	2624.65	2550.15	2407.54	2390.23	2876.13
	2494.27	2378.6	2699.26	2424.08	2541.56	2502.63	2530.97	2996.97	2683.38	2702.06	2769.82	2882.8	2569.66	2410.8	3201.93	2547.42	2384.45	2979.88	2558.07	3083.02	2639.26	3195.63	3366.2	2977.59	3109.73	3148.04	2535.41	3090.43	2746.74	2735.32	2977.57	2500.05	2588.95	2479.72	2644.09	2750.81	2763.67	2507.84	2685.57	2430.66	2516.51	2503.51	2466.8	2382.98	2626.06	2551.53	2408.5	2391.23	2877.68
	2495.6	2379.53	2700.94	2424.8	2543.16	2504.06	2532.13	2999.26	2685.06	2703.8	2771.35	2884.73	2570.54	2411.72	3203.81	2548.42	2385.21	2981.26	2559.32	3084.23	2640.51	3197.13	3368.88	2978.81	3111.09	3150.25	2536.27	3092.7	2747.48	2736.29	2979.06	2501.04	2589.66	2480.8	2644.98	2751.95	2764.83	2508.66	2686.83	2431.37	2517.29	2504.53	2467.93	2383.59	2627.47	2552.9	2409.47	2392.22	2879.22
	2496.93	2380.45	2702.62	2425.51	2544.76	2505.48	2533.29	3001.55	2686.74	2705.54	2772.89	2886.65	2571.41	2412.64	3205.69	2549.42	2385.98	2982.66	2560.57	3085.44	2641.77	3198.63	3371.56	2980.04	3112.45	3152.45	2537.14	3094.97	2748.23	2737.27	2980.55	2502.03	2590.38	2481.87	2645.87	2753.09	2765.99	2509.48	2688.09	2432.08	2518.06	2505.55	2469.06	2384.2	2628.88	2554.28	2410.44	2393.23	2880.76
	2498.26	2381.39	2704.31	2426.23	2546.37	2506.91	2534.45	3003.84	2688.44	2707.28	2774.42	2888.58	2572.28	2413.57	3207.57	2550.43	2386.74	2984.05	2561.82	3086.66	2643.04	3200.13	3374.24	2981.27	3113.81	3154.65	2538.01	3097.24	2748.98	2738.25	2982.04	2503.02	2591.1	2482.95	2646.76	2754.24	2767.16	2510.31	2689.35	2432.79	2518.83	2506.57	2470.19	2384.81	2630.28	2555.66	2411.41	2394.23	2882.29
	2499.6	2382.33	2705.99	2426.96	2547.98	2508.34	2535.61	3006.13	2690.13	2709.03	2775.95	2890.51	2573.16	2414.5	3209.46	2551.44	2387.51	2985.46	2563.07	3087.89	2644.31	3201.64	3376.92	2982.5	3115.16	3156.85	2538.89	3099.52	2749.73	2739.23	2983.54	2504.02	2591.82	2484.02	2647.66	2755.38	2768.34	2511.14	2690.62	2433.51	2519.61	2507.59	2471.33	2385.42	2631.69	2557.04	2412.38	2395.24	2883.82
	2500.94	2383.27	2707.68	2427.68	2549.59	2509.77	2536.78	3008.43	2691.83	2710.77	2777.48	2892.43	2574.04	2415.43	3211.34	2552.46	2388.29	2986.86	2564.32	3089.13	2645.59	3203.15	3379.6	2983.74	3116.51	3159.05	2539.77	3101.79	2750.49	2740.22	2985.04	2505.02	2592.55	2485.1	2648.57	2756.53	2769.51	2511.97	2691.89	2434.22	2520.38	2508.62	2472.47	2386.04	2633.09	2558.43	2413.36	2396.26	2885.34
	2502.29	2384.22	2709.38	2428.42	2551.2	2511.2	2537.95	3010.73	2693.54	2712.51	2779.01	2894.36	2574.93	2416.36	3213.23	2553.48	2389.06	2988.28	2565.57	3090.37	2646.87	3204.67	3382.29	2984.99	3117.87	3161.25	2540.66	3104.07	2751.24	2741.21	2986.53	2506.03	2593.28	2486.18	2649.47	2757.68	2770.69	2512.8	2693.17	2434.93	2521.16	2509.64	2473.61	2386.66	2634.48	2559.81	2414.34	2397.28	2886.85
	2503.64	2385.17	2711.07	2429.15	2552.81	2512.64	2539.12	3013.03	2695.25	2714.26	2780.54	2896.3	2575.81	2417.3	3215.12	2554.51	2389.84	2989.69	2566.82	3091.62	2648.16	3206.19	3384.97	2986.23	3119.22	3163.45	2541.55	3106.35	2752	2742.21	2988.03	2507.03	2594.02	2487.27	2650.38	2758.83	2771.87	2513.63	2694.45	2435.65	2521.93	2510.67	2474.76	2387.28	2635.87	2561.19	2415.32	2398.3	2888.36
	2504.99	2386.13	2712.77	2429.89	2554.43	2514.07	2540.3	3015.34	2696.96	2716.01	2782.07	2898.23	2576.7	2418.24	3217.01	2555.54	2390.62	2991.12	2568.07	3092.87	2649.46	3207.72	3387.65	2987.48	3120.57	3165.65	2542.45	3108.63	2752.75	2743.21	2989.54	2508.04	2594.76	2488.35	2651.3	2759.98	2773.06	2514.47	2695.73	2436.36	2522.71	2511.7	2475.91	2387.9	2637.26	2562.58	2416.3	2399.33	2889.86
	2506.34	2387.09	2714.47	2430.64	2556.04	2515.51	2541.48	3017.65	2698.68	2717.75	2783.61	2900.16	2577.59	2419.19	3218.9	2556.58	2391.41	2992.54	2569.31	3094.13	2650.77	3209.25	3390.34	2988.73	3121.91	3167.85	2543.35	3110.91	2753.51	2744.21	2991.04	2509.06	2595.5	2489.44	2652.22	2761.14	2774.25	2515.3	2697.02	2437.08	2523.49	2512.73	2477.06	2388.52	2638.65	2563.96	2417.29	2400.36	2891.36
	2507.7	2388.05	2716.17	2431.38	2557.66	2516.95	2542.66	3019.96	2700.4	2719.5	2785.14	2902.09	2578.49	2420.14	3220.8	2557.62	2392.19	2993.97	2570.56	3095.4	2652.08	3210.79	3393.02	2989.99	3123.26	3170.05	2544.25	3113.19	2754.27	2745.22	2992.55	2510.07	2596.25	2490.53	2653.14	2762.3	2775.44	2516.14	2698.31	2437.8	2524.27	2513.76	2478.22	2389.15	2640.03	2565.35	2418.28	2401.4	2892.85
	2509.06	2389.03	2717.87	2432.14	2559.29	2518.4	2543.84	3022.28	2702.13	2721.25	2786.67	2904.03	2579.38	2421.09	3222.69	2558.67	2392.98	2995.41	2571.8	3096.67	2653.39	3212.33	3395.71	2991.25	3124.6	3172.24	2545.16	3115.47	2755.03	2746.24	2994.05	2511.09	2597	2491.62	2654.07	2763.46	2776.64	2516.98	2699.6	2438.52	2525.05	2514.79	2479.37	2389.78	2641.41	2566.74	2419.27	2402.44	2894.33
	2510.42	2390	2719.58	2432.89	2560.91	2519.84	2545.03	3024.59	2703.86	2723	2788.2	2905.96	2580.28	2422.04	3224.59	2559.72	2393.77	2996.85	2573.05	3097.95	2654.71	3213.87	3398.39	2992.51	3125.94	3174.44	2546.07	3117.75	2755.79	2747.25	2995.56	2512.11	2597.76	2492.71	2655	2764.62	2777.84	2517.82	2700.9	2439.24	2525.83	2515.83	2480.54	2390.41	2642.79	2568.13	2420.26	2403.48	2895.81
	2511.79	2390.98	2721.29	2433.65	2562.54	2521.29	2546.22	3026.91	2705.6	2724.75	2789.73	2907.9	2581.18	2423	3226.49	2560.77	2394.57	2998.29	2574.29	3099.24	2656.04	3215.42	3401.07	2993.78	3127.28	3176.64	2546.99	3120.03	2756.55	2748.27	2997.07	2513.13	2598.52	2493.81	2655.93	2765.79	2779.04	2518.66	2702.2	2439.96	2526.61	2516.86	2481.7	2391.04	2644.16	2569.52	2421.26	2404.53	2897.28
	2513.16	2391.97	2723	2434.42	2564.17	2522.74	2547.41	3029.24	2707.34	2726.5	2791.26	2909.83	2582.08	2423.96	3228.38	2561.83	2395.36	2999.74	2575.54	3100.53	2657.38	3216.98	3403.76	2995.05	3128.61	3178.83	2547.91	3122.32	2757.32	2749.3	2998.59	2514.16	2599.28	2494.91	2656.87	2766.95	2780.25	2519.5	2703.5	2440.68	2527.39	2517.9	2482.87	2391.68	2645.53	2570.91	2422.26	2405.58	2898.75
	2514.53	2392.96	2724.71	2435.18	2565.8	2524.19	2548.6	3031.56	2709.08	2728.25	2792.8	2911.77	2582.99	2424.93	3230.28	2562.9	2396.16	3001.19	2576.78	3101.83	2658.72	3218.54	3406.44	2996.32	3129.95	3181.02	2548.84	3124.6	2758.08	2750.33	3000.1	2515.18	2600.05	2496.01	2657.81	2768.12	2781.46	2520.34	2704.81	2441.4	2528.17	2518.94	2484.04	2392.32	2646.89	2572.3	2423.26	2406.63	2900.2
	2515.91	2393.95	2726.42	2435.96	2567.43	2525.65	2549.8	3033.89	2710.83	2730.01	2794.33	2913.71	2583.9	2425.9	3232.19	2563.97	2396.96	3002.65	2578.03	3103.13	2660.06	3220.1	3409.13	2997.6	3131.28	3183.21	2549.77	3126.88	2758.85	2751.36	3001.62	2516.22	2600.82	2497.11	2658.76	2769.29	2782.67	2521.19	2706.12	2442.12	2528.95	2519.98	2485.21	2392.95	2648.26	2573.69	2424.26	2407.69	2901.66
	2517.28	2394.95	2728.14	2436.73	2569.06	2527.1	2551	3036.22	2712.58	2731.76	2795.86	2915.65	2584.8	2426.87	3234.09	2565.04	2397.77	3004.11	2579.27	3104.45	2661.41	3221.67	3411.81	2998.88	3132.61	3185.4	2550.7	3129.17	2759.61	2752.4	3003.13	2517.25	2601.59	2498.21	2659.71	2770.46	2783.89	2522.03	2707.43	2442.85	2529.73	2521.02	2486.39	2393.59	2649.61	2575.09	2425.26	2408.76	2903.1
	2518.67	2395.95	2729.86	2437.51	2570.7	2528.56	2552.2	3038.55	2714.33	2733.51	2797.39	2917.58	2585.72	2427.85	3235.99	2566.12	2398.57	3005.58	2580.51	3105.76	2662.77	3223.24	3414.49	3000.16	3133.94	3187.59	2551.64	3131.45	2760.38	2753.44	3004.65	2518.29	2602.37	2499.32	2660.66	2771.64	2785.11	2522.88	2708.75	2443.57	2530.51	2522.06	2487.57	2394.24	2650.97	2576.48	2426.27	2409.82	2904.54
	2520.05	2396.96	2731.58	2438.29	2572.34	2530.02	2553.41	3040.89	2716.09	2735.27	2798.92	2919.52	2586.63	2428.83	3237.89	2567.2	2399.38	3007.05	2581.75	3107.09	2664.13	3224.82	3417.18	3001.44	3135.26	3189.78	2552.58	3133.74	2761.15	2754.49	3006.17	2519.33	2603.15	2500.42	2661.62	2772.82	2786.33	2523.72	2710.07	2444.3	2531.29	2523.1	2488.75	2394.88	2652.32	2577.88	2427.28	2410.89	2905.97
	2521.44	2397.98	2733.3	2439.08	2573.98	2531.48	2554.61	3043.22	2717.85	2737.02	2800.45	2921.46	2587.54	2429.81	3239.8	2568.29	2400.19	3008.52	2582.99	3108.42	2665.5	3226.4	3419.86	3002.73	3136.58	3191.97	2553.53	3136.02	2761.92	2755.54	3007.7	2520.37	2603.94	2501.53	2662.58	2773.99	2787.55	2524.57	2711.39	2445.03	2532.07	2524.14	2489.93	2395.53	2653.66	2579.27	2428.29	2411.97	2907.39
	2522.83	2398.99	2735.03	2439.87	2575.62	2532.95	2555.82	3045.56	2719.62	2738.78	2801.98	2923.4	2588.46	2430.79	3241.7	2569.38	2401.01	3010	2584.23	3109.75	2666.88	3227.98	3422.54	3004.02	3137.9	3194.15	2554.48	3138.31	2762.69	2756.59	3009.22	2521.41	2604.73	2502.64	2663.55	2775.18	2788.78	2525.42	2712.72	2445.75	2532.85	2525.19	2491.12	2396.18	2655.01	2580.67	2429.3	2413.05	2908.81
	2524.22	2400.01	2736.76	2440.67	2577.26	2534.41	2557.03	3047.9	2721.39	2740.53	2803.51	2925.34	2589.38	2431.78	3243.61	2570.48	2401.83	3011.49	2585.46	3111.09	2668.26	3229.57	3425.22	3005.31	3139.22	3196.34	2555.44	3140.59	2763.46	2757.65	3010.74	2522.46	2605.52	2503.75	2664.51	2776.36	2790.01	2526.27	2714.05	2446.48	2533.64	2526.23	2492.31	2396.83	2656.34	2582.06	2430.32	2414.13	2910.22
	2525.62	2401.04	2738.48	2441.47	2578.91	2535.88	2558.25	3050.24	2723.16	2742.29	2805.04	2927.28	2590.3	2432.77	3245.51	2571.58	2402.64	3012.97	2586.7	3112.44	2669.65	3231.16	3427.9	3006.61	3140.53	3198.52	2556.4	3142.88	2764.23	2758.71	3012.27	2523.51	2606.32	2504.87	2665.49	2777.54	2791.25	2527.12	2715.38	2447.21	2534.42	2527.28	2493.5	2397.48	2657.68	2583.46	2431.33	2415.21	2911.63
	2527.02	2402.07	2740.22	2442.27	2580.56	2537.35	2559.46	3052.59	2724.94	2744.04	2806.56	2929.22	2591.22	2433.77	3247.42	2572.68	2403.47	3014.46	2587.94	3113.79	2671.04	3232.76	3430.58	3007.9	3141.84	3200.7	2557.37	3145.16	2765.01	2759.78	3013.8	2524.56	2607.12	2505.99	2666.46	2778.73	2792.48	2527.97	2716.71	2447.94	2535.2	2528.33	2494.7	2398.13	2659.01	2584.86	2432.35	2416.3	2913.02
	2528.42	2403.11	2741.95	2443.08	2582.2	2538.82	2560.68	3054.93	2726.72	2745.8	2808.09	2931.16	2592.15	2434.77	3249.32	2573.79	2404.29	3015.96	2589.17	3115.15	2672.43	3234.36	3433.26	3009.2	3143.15	3202.88	2558.33	3147.45	2765.78	2760.85	3015.33	2525.62	2607.93	2507.1	2667.44	2779.92	2793.73	2528.82	2718.05	2448.67	2535.98	2529.37	2495.9	2398.79	2660.33	2586.26	2433.37	2417.4	2914.41
	2529.82	2404.15	2743.68	2443.89	2583.86	2540.3	2561.9	3057.28	2728.5	2747.55	2809.62	2933.09	2593.08	2435.77	3251.23	2574.91	2405.12	3017.46	2590.4	3116.52	2673.84	3235.97	3435.94	3010.5	3144.46	3205.05	2559.31	3149.73	2766.55	2761.92	3016.86	2526.68	2608.74	2508.22	2668.43	2781.11	2794.97	2529.68	2719.39	2449.4	2536.77	2530.42	2497.1	2399.44	2661.66	2587.66	2434.39	2418.49	2915.79
	2531.23	2405.19	2745.42	2444.71	2585.51	2541.77	2563.13	3059.63	2730.29	2749.31	2811.14	2935.03	2594	2436.78	3253.13	2576.02	2405.95	3018.96	2591.64	3117.89	2675.24	3237.58	3438.61	3011.81	3145.76	3207.23	2560.29	3152.02	2767.33	2763	3018.4	2527.74	2609.55	2509.35	2669.42	2782.3	2796.21	2530.53	2720.73	2450.14	2537.55	2531.48	2498.3	2400.1	2662.97	2589.05	2435.42	2419.59	2917.17
	2532.64	2406.24	2747.16	2445.52	2587.16	2543.25	2564.35	3061.98	2732.08	2751.06	2812.67	2936.97	2594.93	2437.79	3255.04	2577.14	2406.78	3020.46	2592.87	3119.26	2676.66	3239.19	3441.28	3013.11	3147.06	3209.4	2561.27	3154.3	2768.11	2764.09	3019.93	2528.8	2610.37	2510.47	2670.41	2783.49	2797.46	2531.39	2722.07	2450.87	2538.33	2532.53	2499.51	2400.76	2664.29	2590.45	2436.44	2420.69	2918.53
	2534.05	2407.29	2748.9	2446.35	2588.82	2544.73	2565.58	3064.33	2733.87	2752.82	2814.19	2938.91	2595.87	2438.8	3256.94	2578.27	2407.61	3021.97	2594.1	3120.65	2678.08	3240.81	3443.96	3014.42	3148.36	3211.57	2562.25	3156.58	2768.89	2765.17	3021.47	2529.87	2611.19	2511.6	2671.4	2784.69	2798.72	2532.24	2723.42	2451.6	2539.12	2533.58	2500.71	2401.42	2665.6	2591.85	2437.47	2421.8	2919.89
	2535.46	2408.35	2750.64	2447.17	2590.48	2546.22	2566.81	3066.68	2735.66	2754.57	2815.71	2940.85	2596.8	2439.81	3258.85	2579.4	2408.45	3023.49	2595.33	3122.03	2679.5	3242.43	3446.63	3015.73	3149.66	3213.74	2563.24	3158.87	2769.66	2766.27	3023.01	2530.94	2612.01	2512.72	2672.4	2785.89	2799.97	2533.1	2724.77	2452.34	2539.9	2534.63	2501.92	2402.09	2666.9	2593.25	2438.5	2422.91	2921.24
	2536.88	2409.41	2752.39	2448	2592.14	2547.7	2568.04	3069.04	2737.46	2756.33	2817.23	2942.78	2597.73	2440.83	3260.75	2580.53	2409.29	3025.01	2596.56	3123.43	2680.93	3244.05	3449.3	3017.04	3150.95	3215.91	2564.24	3161.15	2770.44	2767.36	3024.54	2532.01	2612.84	2513.85	2673.41	2787.09	2801.23	2533.95	2726.12	2453.07	2540.68	2535.69	2503.14	2402.75	2668.2	2594.65	2439.53	2424.02	2922.59
	2538.3	2410.47	2754.13	2448.84	2593.8	2549.19	2569.27	3071.39	2739.26	2758.08	2818.75	2944.72	2598.67	2441.85	3262.66	2581.67	2410.13	3026.53	2597.78	3124.83	2682.36	3245.68	3451.97	3018.36	3152.24	3218.07	2565.24	3163.43	2771.22	2768.46	3026.09	2533.08	2613.67	2514.98	2674.41	2788.29	2802.49	2534.81	2727.47	2453.81	2541.46	2536.74	2504.35	2403.42	2669.5	2596.05	2440.56	2425.14	2923.92
	2539.72	2411.54	2755.88	2449.68	2595.47	2550.68	2570.51	3073.75	2741.06	2759.84	2820.27	2946.65	2599.61	2442.88	3264.56	2582.81	2410.97	3028.05	2599.01	3126.23	2683.8	3247.32	3454.63	3019.67	3153.52	3220.24	2566.24	3165.71	2772	2769.57	3027.63	2534.16	2614.51	2516.12	2675.42	2789.49	2803.75	2535.67	2728.83	2454.54	2542.25	2537.8	2505.57	2404.08	2670.79	2597.45	2441.6	2426.26	2925.25
	2541.15	2412.62	2757.63	2450.52	2597.13	2552.17	2571.74	3076.11	2742.87	2761.59	2821.79	2948.59	2600.55	2443.91	3266.46	2583.96	2411.82	3029.58	2600.23	3127.64	2685.25	3248.96	3457.3	3020.99	3154.8	3222.4	2567.25	3167.99	2772.79	2770.67	3029.17	2535.24	2615.34	2517.25	2676.44	2790.69	2805.02	2536.53	2730.19	2455.28	2543.03	2538.86	2506.79	2404.75	2672.07	2598.85	2442.63	2427.38	2926.57
	2542.58	2413.7	2759.39	2451.36	2598.8	2553.66	2572.98	3078.47	2744.68	2763.34	2823.31	2950.52	2601.49	2444.94	3268.36	2585.1	2412.67	3031.11	2601.45	3129.06	2686.7	3250.6	3459.96	3022.31	3156.08	3224.55	2568.26	3170.27	2773.57	2771.79	3030.72	2536.32	2616.19	2518.39	2677.46	2791.9	2806.29	2537.38	2731.55	2456.02	2543.81	2539.91	2508.01	2405.42	2673.35	2600.25	2443.67	2428.51	2927.88
	2544.01	2414.78	2761.14	2452.21	2600.47	2555.15	2574.22	3080.83	2746.49	2765.1	2824.83	2952.46	2602.43	2445.97	3270.26	2586.26	2413.52	3032.65	2602.67	3130.48	2688.15	3252.24	3462.62	3023.63	3157.36	3226.71	2569.27	3172.55	2774.35	2772.9	3032.27	2537.41	2617.03	2519.53	2678.48	2793.11	2807.56	2538.24	2732.91	2456.76	2544.59	2540.97	2509.23	2406.1	2674.63	2601.65	2444.71	2429.64	2929.19
	2545.44	2415.87	2762.9	2453.06	2602.14	2556.65	2575.47	3083.19	2748.3	2766.85	2826.34	2954.39	2603.37	2447.01	3272.16	2587.41	2414.38	3034.19	2603.89	3131.9	2689.61	3253.89	3465.28	3024.95	3158.63	3228.86	2570.29	3174.83	2775.13	2774.02	3033.81	2538.5	2617.88	2520.67	2679.51	2794.32	2808.84	2539.1	2734.28	2457.5	2545.37	2542.03	2510.46	2406.77	2675.9	2603.05	2445.75	2430.77	2930.48
	2546.87	2416.96	2764.65	2453.92	2603.81	2558.15	2576.71	3085.56	2750.12	2768.6	2827.85	2956.32	2604.32	2448.05	3274.06	2588.57	2415.23	3035.73	2605.11	3133.33	2691.08	3255.55	3467.94	3026.27	3159.9	3231.01	2571.32	3177.11	2775.92	2775.15	3035.36	2539.59	2618.74	2521.81	2680.54	2795.53	2810.11	2539.96	2735.64	2458.24	2546.16	2543.09	2511.68	2407.45	2677.17	2604.45	2446.79	2431.9	2931.77
	2548.31	2418.05	2766.41	2454.78	2605.48	2559.65	2577.96	3087.92	2751.93	2770.35	2829.37	2958.25	2605.26	2449.09	3275.96	2589.74	2416.09	3037.27	2606.33	3134.77	2692.55	3257.2	3470.59	3027.59	3161.16	3233.16	2572.35	3179.38	2776.7	2776.28	3036.92	2540.68	2619.6	2522.96	2681.57	2796.74	2811.39	2540.82	2737.01	2458.98	2546.94	2544.15	2512.91	2408.12	2678.43	2605.85	2447.83	2433.04	2933.05
	2549.75	2419.15	2768.17	2455.65	2607.16	2561.15	2579.2	3090.28	2753.75	2772.1	2830.88	2960.18	2606.21	2450.14	3277.85	2590.9	2416.96	3038.82	2607.54	3136.21	2694.02	3258.86	3473.24	3028.92	3162.42	3235.3	2573.38	3181.66	2777.49	2777.41	3038.47	2541.78	2620.46	2524.1	2682.61	2797.96	2812.68	2541.68	2738.38	2459.72	2547.72	2545.21	2514.15	2408.8	2679.69	2607.25	2448.87	2434.18	2934.32
	2551.19	2420.26	2769.94	2456.51	2608.84	2562.66	2580.45	3092.65	2755.58	2773.85	2832.38	2962.11	2607.16	2451.19	3279.75	2592.08	2417.82	3040.38	2608.75	3137.66	2695.5	3260.53	3475.89	3030.25	3163.68	3237.45	2574.42	3183.93	2778.28	2778.55	3040.02	2542.87	2621.32	2525.25	2683.65	2799.17	2813.96	2542.54	2739.75	2460.46	2548.5	2546.28	2515.38	2409.48	2680.94	2608.65	2449.92	2435.33	2935.58
	2552.64	2421.36	2771.7	2457.39	2610.52	2564.17	2581.71	3095.01	2757.4	2775.6	2833.89	2964.04	2608.11	2452.25	3281.64	2593.25	2418.69	3041.93	2609.96	3139.11	2696.99	3262.2	3478.54	3031.57	3164.94	3239.59	2575.46	3186.2	2779.06	2779.69	3041.58	2543.97	2622.19	2526.4	2684.69	2800.39	2815.25	2543.4	2741.12	2461.21	2549.28	2547.34	2516.62	2410.16	2682.19	2610.05	2450.97	2436.47	2936.84
	2554.08	2422.48	2773.47	2458.26	2612.2	2565.67	2582.96	3097.38	2759.23	2777.35	2835.4	2965.96	2609.06	2453.3	3283.53	2594.43	2419.56	3043.49	2611.17	3140.57	2698.47	3263.87	3481.18	3032.9	3166.19	3241.72	2576.5	3188.47	2779.85	2780.84	3043.14	2545.08	2623.07	2527.55	2685.74	2801.61	2816.54	2544.26	2742.5	2461.95	2550.06	2548.4	2517.85	2410.84	2683.43	2611.45	2452.01	2437.62	2938.08
	2555.53	2423.59	2775.24	2459.14	2613.88	2567.19	2584.21	3099.75	2761.05	2779.09	2836.9	2967.89	2610.01	2454.36	3285.42	2595.61	2420.43	3045.05	2612.38	3142.03	2699.97	3265.54	3483.83	3034.23	3167.43	3243.86	2577.55	3190.74	2780.64	2781.99	3044.7	2546.18	2623.94	2528.7	2686.79	2802.83	2817.83	2545.12	2743.88	2462.69	2550.84	2549.47	2519.09	2411.52	2684.67	2612.85	2453.06	2438.78	2939.32
	2556.98	2424.71	2777.01	2460.02	2615.56	2568.7	2585.47	3102.11	2762.88	2780.84	2838.41	2969.81	2610.96	2455.43	3287.31	2596.79	2421.31	3046.62	2613.59	3143.5	2701.47	3267.22	3486.47	3035.56	3168.68	3245.99	2578.6	3193.01	2781.43	2783.14	3046.26	2547.29	2624.82	2529.86	2687.85	2804.05	2819.13	2545.98	2745.25	2463.44	2551.62	2550.53	2520.34	2412.21	2685.9	2614.25	2454.11	2439.93	2940.55
	2558.44	2425.83	2778.78	2460.91	2617.25	2570.21	2586.73	3104.48	2764.71	2782.58	2839.91	2971.73	2611.91	2456.49	3289.19	2597.98	2422.18	3048.18	2614.79	3144.97	2702.97	3268.9	3489.1	3036.89	3169.92	3248.11	2579.66	3195.28	2782.22	2784.3	3047.82	2548.41	2625.71	2531.01	2688.91	2805.27	2820.43	2546.84	2746.63	2464.18	2552.4	2551.6	2521.58	2412.89	2687.13	2615.65	2455.16	2441.09	2941.77
	2559.89	2426.96	2780.55	2461.8	2618.93	2571.73	2587.98	3106.85	2766.55	2784.33	2841.41	2973.65	2612.87	2457.56	3291.08	2599.17	2423.06	3049.75	2615.99	3146.45	2704.48	3270.59	3491.73	3038.22	3171.15	3250.24	2580.72	3197.54	2783.01	2785.47	3049.38	2549.52	2626.59	2532.17	2689.97	2806.5	2821.73	2547.7	2748.01	2464.93	2553.17	2552.67	2522.82	2413.58	2688.35	2617.05	2456.22	2442.25	2942.98
	2561.35	2428.09	2782.33	2462.69	2620.62	2573.25	2589.25	3109.21	2768.38	2786.07	2842.9	2975.57	2613.82	2458.63	3292.96	2600.37	2423.95	3051.33	2617.19	3147.93	2705.99	3272.28	3494.36	3039.55	3172.38	3252.36	2581.79	3199.81	2783.8	2786.63	3050.94	2550.64	2627.49	2533.33	2691.04	2807.72	2823.03	2548.56	2749.4	2465.68	2553.95	2553.73	2524.07	2414.27	2689.56	2618.45	2457.27	2443.42	2944.18
	2562.81	2429.23	2784.1	2463.59	2622.31	2574.77	2590.51	3111.58	2770.22	2787.81	2844.4	2977.49	2614.78	2459.71	3294.84	2601.57	2424.83	3052.9	2618.39	3149.42	2707.51	3273.97	3496.99	3040.89	3173.61	3254.47	2582.86	3202.07	2784.59	2787.81	3052.51	2551.76	2628.38	2534.49	2692.11	2808.95	2824.33	2549.42	2750.78	2466.42	2554.73	2554.8	2525.32	2414.96	2690.77	2619.85	2458.32	2444.59	2945.37
	2564.27	2430.37	2785.88	2464.49	2624	2576.29	2591.77	3113.95	2772.05	2789.55	2845.89	2979.41	2615.73	2460.79	3296.72	2602.77	2425.72	3054.48	2619.59	3150.91	2709.03	3275.67	3499.61	3042.22	3174.83	3256.59	2583.93	3204.33	2785.38	2788.98	3054.08	2552.88	2629.28	2535.66	2693.19	2810.18	2825.64	2550.29	2752.17	2467.17	2555.51	2555.87	2526.57	2415.65	2691.98	2621.24	2459.38	2445.76	2946.56
	2565.73	2431.51	2787.66	2465.4	2625.69	2577.82	2593.03	3116.32	2773.89	2791.29	2847.38	2981.32	2616.69	2461.87	3298.59	2603.97	2426.61	3056.07	2620.78	3152.41	2710.55	3277.37	3502.23	3043.55	3176.05	3258.7	2585.01	3206.59	2786.17	2790.16	3055.65	2554	2630.18	2536.82	2694.27	2811.41	2826.95	2551.15	2753.55	2467.92	2556.28	2556.94	2527.82	2416.34	2693.18	2622.64	2460.43	2446.93	2947.73
	2567.2	2432.66	2789.44	2466.31	2627.39	2579.34	2594.3	3118.69	2775.73	2793.02	2848.87	2983.23	2617.65	2462.96	3300.46	2605.18	2427.5	3057.65	2621.98	3153.91	2712.08	3279.08	3504.85	3044.88	3177.27	3260.81	2586.09	3208.84	2786.96	2791.35	3057.22	2555.13	2631.09	2537.99	2695.35	2812.64	2828.27	2552.01	2754.94	2468.67	2557.06	2558	2529.07	2417.03	2694.37	2624.04	2461.49	2448.1	2948.89
	2568.67	2433.81	2791.23	2467.22	2629.08	2580.87	2595.57	3121.05	2777.57	2794.76	2850.36	2985.14	2618.61	2464.04	3302.33	2606.39	2428.4	3059.24	2623.17	3155.42	2713.61	3280.78	3507.46	3046.22	3178.48	3262.91	2587.18	3211.1	2787.75	2792.54	3058.79	2556.26	2632	2539.16	2696.44	2813.88	2829.58	2552.87	2756.33	2469.42	2557.83	2559.07	2530.33	2417.72	2695.56	2625.43	2462.55	2449.28	2950.05
	2570.14	2434.97	2793.01	2468.14	2630.78	2582.4	2596.84	3123.42	2779.42	2796.49	2851.84	2987.05	2619.57	2465.14	3304.2	2607.61	2429.3	3060.83	2624.35	3156.93	2715.15	3282.49	3510.07	3047.55	3179.69	3265.01	2588.27	3213.35	2788.55	2793.73	3060.36	2557.39	2632.91	2540.33	2697.53	2815.11	2830.9	2553.72	2757.71	2470.17	2558.6	2560.14	2531.59	2418.42	2696.74	2626.83	2463.61	2450.46	2951.19
	2571.61	2436.13	2794.8	2469.06	2632.48	2583.94	2598.11	3125.79	2781.26	2798.22	2853.33	2988.95	2620.53	2466.23	3306.06	2608.83	2430.2	3062.42	2625.54	3158.44	2716.7	3284.21	3512.68	3048.88	3180.89	3267.11	2589.36	3215.6	2789.34	2794.93	3061.93	2558.53	2633.83	2541.5	2698.62	2816.35	2832.22	2554.58	2759.1	2470.92	2559.38	2561.21	2532.84	2419.11	2697.92	2628.22	2464.67	2451.64	2952.33
	2573.08	2437.29	2796.58	2469.98	2634.18	2585.47	2599.38	3128.15	2783.1	2799.95	2854.81	2990.86	2621.49	2467.33	3307.92	2610.05	2431.1	3064.02	2626.72	3159.96	2718.24	3285.93	3515.28	3050.22	3182.08	3269.2	2590.46	3217.84	2790.13	2796.13	3063.51	2559.67	2634.75	2542.68	2699.72	2817.58	2833.54	2555.44	2760.49	2471.67	2560.15	2562.28	2534.1	2419.81	2699.09	2629.61	2465.73	2452.83	2953.46
	2574.56	2438.46	2798.37	2470.91	2635.88	2587.01	2600.65	3130.52	2784.95	2801.68	2856.29	2992.76	2622.45	2468.43	3309.78	2611.27	2432.01	3065.62	2627.91	3161.49	2719.79	3287.65	3517.88	3051.55	3183.28	3271.29	2591.56	3220.09	2790.93	2797.33	3065.09	2560.81	2635.67	2543.85	2700.82	2818.82	2834.86	2556.3	2761.89	2472.42	2560.92	2563.36	2535.36	2420.51	2700.25	2631.01	2466.79	2454.01	2954.58
	2576.04	2439.63	2800.16	2471.84	2637.58	2588.55	2601.92	3132.89	2786.79	2803.41	2857.76	2994.66	2623.41	2469.53	3311.64	2612.49	2432.92	3067.22	2629.09	3163.02	2721.35	3289.37	3520.47	3052.88	3184.47	3273.37	2592.67	3222.33	2791.72	2798.54	3066.66	2561.95	2636.6	2545.03	2701.92	2820.06	2836.19	2557.16	2763.28	2473.17	2561.69	2564.43	2536.63	2421.2	2701.41	2632.4	2467.85	2455.2	2955.68
	2577.51	2440.81	2801.95	2472.77	2639.28	2590.09	2603.19	3135.25	2788.64	2805.14	2859.24	2996.56	2624.37	2470.64	3313.49	2613.72	2433.83	3068.82	2630.26	3164.55	2722.91	3291.1	3523.06	3054.22	3185.65	3275.45	2593.78	3224.57	2792.52	2799.76	3068.24	2563.1	2637.53	2546.21	2703.03	2821.3	2837.52	2558.02	2764.67	2473.92	2562.46	2565.5	2537.89	2421.9	2702.57	2633.79	2468.91	2456.4	2956.78
	2579	2441.98	2803.75	2473.71	2640.99	2591.63	2604.47	3137.61	2790.49	2806.86	2860.71	2998.45	2625.33	2471.75	3315.34	2614.96	2434.74	3070.42	2631.44	3166.09	2724.47	3292.83	3525.65	3055.55	3186.83	3277.53	2594.89	3226.81	2793.31	2800.98	3069.82	2564.24	2638.47	2547.39	2704.14	2822.55	2838.85	2558.87	2766.06	2474.68	2563.23	2566.57	2539.15	2422.6	2703.71	2635.18	2469.97	2457.59	2957.87
	2580.48	2443.17	2805.54	2474.65	2642.7	2593.17	2605.75	3139.98	2792.34	2808.58	2862.18	3000.34	2626.3	2472.86	3317.18	2616.19	2435.66	3072.03	2632.61	3167.63	2726.03	3294.56	3528.23	3056.88	3188.01	3279.6	2596.01	3229.05	2794.11	2802.2	3071.41	2565.39	2639.41	2548.57	2705.26	2823.79	2840.18	2559.73	2767.46	2475.43	2564	2567.64	2540.42	2423.3	2704.86	2636.57	2471.04	2458.79	2958.95
	2581.96	2444.35	2807.34	2475.59	2644.4	2594.72	2607.02	3142.34	2794.18	2810.3	2863.64	3002.23	2627.26	2473.98	3319.02	2617.43	2436.58	3073.64	2633.78	3169.17	2727.6	3296.3	3530.8	3058.21	3189.18	3281.67	2597.13	3231.28	2794.9	2803.42	3072.99	2566.55	2640.35	2549.76	2706.38	2825.03	2841.52	2560.59	2768.85	2476.19	2564.77	2568.72	2541.69	2424	2705.99	2637.96	2472.1	2459.99	2960.02
	2583.45	2445.54	2809.14	2476.54	2646.11	2596.27	2608.3	3144.7	2796.03	2812.02	2865.11	3004.12	2628.22	2475.09	3320.86	2618.67	2437.5	3075.25	2634.95	3170.73	2729.18	3298.04	3533.38	3059.54	3190.34	3283.73	2598.26	3233.51	2795.7	2804.66	3074.57	2567.7	2641.29	2550.94	2707.5	2826.28	2842.85	2561.44	2770.25	2476.94	2565.53	2569.79	2542.96	2424.71	2707.12	2639.34	2473.16	2461.19	2961.07
	2584.94	2446.73	2810.94	2477.49	2647.82	2597.82	2609.58	3147.06	2797.88	2813.73	2866.57	3006.01	2629.19	2476.22	3322.69	2619.91	2438.42	3076.87	2636.11	3172.28	2730.76	3299.78	3535.94	3060.88	3191.5	3285.8	2599.39	3235.73	2796.49	2805.89	3076.16	2568.86	2642.24	2552.13	2708.63	2827.52	2844.19	2562.3	2771.64	2477.69	2566.3	2570.86	2544.23	2425.41	2708.24	2640.73	2474.23	2462.39	2962.12
	2586.43	2447.93	2812.74	2478.45	2649.53	2599.37	2610.86	3149.42	2799.73	2815.45	2868.03	3007.89	2630.15	2477.34	3324.53	2621.16	2439.35	3078.49	2637.28	3173.84	2732.34	3301.53	3538.51	3062.21	3192.66	3287.85	2600.52	3237.96	2797.29	2807.13	3077.74	2570.02	2643.2	2553.32	2709.76	2828.77	2845.53	2563.15	2773.04	2478.45	2567.06	2571.94	2545.5	2426.11	2709.36	2642.12	2475.29	2463.6	2963.16
	2587.92	2449.13	2814.54	2479.41	2651.24	2600.92	2612.14	3151.78	2801.58	2817.16	2869.49	3009.77	2631.11	2478.47	3326.35	2622.41	2440.28	3080.1	2638.44	3175.4	2733.92	3303.28	3541.07	3063.54	3193.82	3289.91	2601.66	3240.18	2798.09	2808.37	3079.33	2571.18	2644.15	2554.5	2710.89	2830.02	2846.87	2564.01	2774.43	2479.2	2567.83	2573.01	2546.77	2426.82	2710.47	2643.5	2476.36	2464.8	2964.19
	2589.42	2450.33	2816.34	2480.37	2652.96	2602.48	2613.42	3154.14	2803.44	2818.87	2870.94	3011.65	2632.08	2479.6	3328.18	2623.66	2441.21	3081.73	2639.59	3176.97	2735.51	3305.03	3543.62	3064.87	3194.96	3291.95	2602.8	3242.4	2798.88	2809.62	3080.92	2572.35	2645.11	2555.7	2712.03	2831.27	2848.22	2564.86	2775.83	2479.96	2568.59	2574.09	2548.04	2427.52	2711.58	2644.88	2477.43	2466.01	2965.21
	2590.91	2451.54	2818.15	2481.34	2654.67	2604.04	2614.7	3156.49	2805.29	2820.57	2872.4	3013.53	2633.04	2480.73	3330	2624.91	2442.14	3083.35	2640.75	3178.54	2737.1	3306.79	3546.17	3066.2	3196.11	3294	2603.95	3244.61	2799.68	2810.87	3082.51	2573.52	2646.08	2556.89	2713.17	2832.52	2849.57	2565.71	2777.23	2480.71	2569.35	2575.16	2549.32	2428.23	2712.68	2646.27	2478.49	2467.22	2966.22
	2592.41	2452.75	2819.96	2482.31	2656.39	2605.6	2615.99	3158.85	2807.14	2822.28	2873.85	3015.4	2634.01	2481.87	3331.81	2626.17	2443.08	3084.97	2641.9	3180.11	2738.7	3308.55	3548.71	3067.53	3197.25	3296.04	2605.09	3246.82	2800.47	2812.12	3084.1	2574.69	2647.04	2558.08	2714.31	2833.77	2850.91	2566.56	2778.62	2481.47	2570.11	2576.24	2550.59	2428.93	2713.77	2647.65	2479.56	2468.43	2967.22
	2593.91	2453.96	2821.77	2483.28	2658.11	2607.16	2617.27	3161.2	2808.99	2823.98	2875.3	3017.27	2634.97	2483.01	3333.62	2627.43	2444.02	3086.6	2643.05	3181.69	2740.29	3310.31	3551.25	3068.86	3198.38	3298.08	2606.25	3249.03	2801.27	2813.38	3085.69	2575.86	2648.01	2559.27	2715.46	2835.02	2852.26	2567.41	2780.02	2482.23	2570.87	2577.31	2551.87	2429.64	2714.86	2649.03	2480.63	2469.65	2968.21
	2595.41	2455.18	2823.58	2484.26	2659.82	2608.72	2618.56	3163.55	2810.84	2825.68	2876.75	3019.14	2635.94	2484.15	3335.43	2628.69	2444.96	3088.23	2644.2	3183.27	2741.89	3312.07	3553.79	3070.19	3199.52	3300.11	2607.4	3251.24	2802.07	2814.64	3087.28	2577.03	2648.98	2560.47	2716.61	2836.27	2853.61	2568.26	2781.42	2482.98	2571.63	2578.39	2553.14	2430.35	2715.94	2650.41	2481.69	2470.87	2969.19
	2596.91	2456.4	2825.39	2485.24	2661.54	2610.28	2619.84	3165.9	2812.7	2827.38	2878.19	3021.01	2636.91	2485.3	3337.24	2629.95	2445.91	3089.86	2645.35	3184.86	2743.5	3313.84	3556.31	3071.52	3200.64	3302.14	2608.56	3253.44	2802.86	2815.9	3088.87	2578.21	2649.96	2561.67	2717.76	2837.53	2854.97	2569.11	2782.81	2483.74	2572.38	2579.46	2554.42	2431.06	2717.01	2651.78	2482.76	2472.08	2970.16
	2598.42	2457.62	2827.2	2486.22	2663.26	2611.85	2621.13	3168.25	2814.55	2829.07	2879.64	3022.87	2637.87	2486.45	3339.04	2631.22	2446.86	3091.49	2646.49	3186.45	2745.1	3315.61	3558.84	3072.84	3201.77	3304.17	2609.72	3255.63	2803.66	2817.17	3090.46	2579.39	2650.94	2562.86	2718.92	2838.78	2856.32	2569.96	2784.21	2484.5	2573.14	2580.54	2555.7	2431.77	2718.08	2653.16	2483.83	2473.3	2971.12
	2599.92	2458.85	2829.02	2487.21	2664.98	2613.42	2622.41	3170.6	2816.4	2830.77	2881.08	3024.73	2638.84	2487.6	3340.83	2632.49	2447.81	3093.12	2647.63	3188.04	2746.71	3317.39	3561.35	3074.17	3202.88	3306.19	2610.89	3257.83	2804.46	2818.44	3092.06	2580.57	2651.92	2564.06	2720.08	2840.04	2857.68	2570.81	2785.61	2485.25	2573.9	2581.62	2556.98	2432.48	2719.14	2654.54	2484.89	2474.52	2972.07
	2601.43	2460.08	2830.84	2488.2	2666.71	2614.99	2623.7	3172.94	2818.25	2832.46	2882.52	3026.59	2639.8	2488.75	3342.62	2633.76	2448.76	3094.76	2648.77	3189.64	2748.33	3319.16	3563.87	3075.5	3204	3308.21	2612.06	3260.02	2805.26	2819.72	3093.65	2581.75	2652.91	2565.26	2721.24	2841.29	2859.04	2571.66	2787	2486.01	2574.65	2582.69	2558.26	2433.19	2720.2	2655.91	2485.96	2475.75	2973.01
	2602.94	2461.31	2832.65	2489.19	2668.43	2616.56	2624.99	3175.29	2820.11	2834.15	2883.96	3028.45	2640.77	2489.91	3344.41	2635.04	2449.72	3096.4	2649.91	3191.24	2749.94	3320.94	3566.37	3076.83	3205.11	3310.22	2613.23	3262.2	2806.05	2821	3095.25	2582.93	2653.9	2566.46	2722.41	2842.55	2860.4	2572.5	2788.4	2486.77	2575.4	2583.77	2559.54	2433.9	2721.25	2657.28	2487.03	2476.97	2973.94
	2604.45	2462.54	2834.48	2490.19	2670.15	2618.13	2626.28	3177.63	2821.96	2835.83	2885.39	3030.3	2641.74	2491.07	3346.19	2636.31	2450.67	3098.03	2651.04	3192.84	2751.56	3322.73	3568.88	3078.15	3206.21	3312.23	2614.41	3264.39	2806.85	2822.28	3096.84	2584.12	2654.89	2567.67	2723.58	2843.8	2861.76	2573.35	2789.8	2487.52	2576.15	2584.85	2560.83	2434.61	2722.29	2658.65	2488.1	2478.2	2974.85
	2605.96	2463.78	2836.3	2491.19	2671.88	2619.71	2627.57	3179.97	2823.81	2837.51	2886.83	3032.15	2642.71	2492.24	3347.97	2637.59	2451.64	3099.67	2652.17	3194.45	2753.18	3324.51	3571.37	3079.48	3207.31	3314.24	2615.59	3266.56	2807.64	2823.56	3098.44	2585.31	2655.88	2568.87	2724.75	2845.06	2863.12	2574.19	2791.19	2488.28	2576.9	2585.93	2562.11	2435.32	2723.33	2660.02	2489.17	2479.42	2975.76
	2607.48	2465.02	2838.12	2492.19	2673.6	2621.28	2628.86	3182.31	2825.66	2839.19	2888.26	3034	2643.67	2493.4	3349.74	2638.87	2452.6	3101.31	2653.3	3196.06	2754.81	3326.3	3573.86	3080.8	3208.41	3316.24	2616.77	3268.74	2808.44	2824.85	3100.03	2586.5	2656.88	2570.07	2725.92	2846.32	2864.48	2575.04	2792.59	2489.04	2577.65	2587.01	2563.39	2436.03	2724.36	2661.39	2490.23	2480.65	2976.66
	2608.99	2466.27	2839.95	2493.2	2675.33	2622.86	2630.15	3184.64	2827.52	2840.87	2889.69	3035.84	2644.64	2494.57	3351.51	2640.16	2453.57	3102.96	2654.43	3197.67	2756.43	3328.09	3576.34	3082.13	3209.5	3318.24	2617.96	3270.91	2809.24	2826.14	3101.63	2587.69	2657.88	2571.28	2727.1	2847.58	2865.85	2575.88	2793.98	2489.79	2578.4	2588.08	2564.68	2436.75	2725.39	2662.76	2491.3	2481.88	2977.55
	2610.51	2467.51	2841.77	2494.21	2677.06	2624.44	2631.44	3186.97	2829.37	2842.55	2891.12	3037.69	2645.61	2495.74	3353.27	2641.44	2454.54	3104.6	2655.55	3199.29	2758.06	3329.89	3578.82	3083.45	3210.59	3320.23	2619.14	3273.07	2810.03	2827.44	3103.23	2588.88	2658.89	2572.48	2728.28	2848.84	2867.22	2576.72	2795.38	2490.55	2579.15	2589.16	2565.96	2437.46	2726.41	2664.13	2492.37	2483.11	2978.43
	2612.03	2468.76	2843.6	2495.23	2678.79	2626.02	2632.73	3189.3	2831.22	2844.22	2892.55	3039.53	2646.57	2496.92	3355.03	2642.73	2455.51	3106.25	2656.67	3200.91	2759.69	3331.68	3581.29	3084.78	3211.67	3322.22	2620.34	3275.24	2810.83	2828.74	3104.83	2590.08	2659.89	2573.69	2729.47	2850.09	2868.58	2577.56	2796.77	2491.31	2579.89	2590.24	2567.25	2438.17	2727.42	2665.49	2493.44	2484.35	2979.3
	2613.55	2470.02	2845.43	2496.25	2680.52	2627.6	2634.02	3191.63	2833.07	2845.89	2893.97	3041.36	2647.54	2498.1	3356.79	2644.02	2456.48	3107.89	2657.79	3202.53	2761.33	3333.48	3583.76	3086.1	3212.75	3324.21	2621.53	3277.39	2811.63	2830.04	3106.42	2591.28	2660.9	2574.89	2730.66	2851.35	2869.95	2578.4	2798.17	2492.06	2580.64	2591.32	2568.53	2438.89	2728.43	2666.85	2494.51	2485.58	2980.16
	2615.07	2471.27	2847.27	2497.27	2682.25	2629.19	2635.31	3193.96	2834.92	2847.55	2895.39	3043.2	2648.51	2499.28	3358.54	2645.31	2457.46	3109.54	2658.9	3204.16	2762.96	3335.28	3586.22	3087.42	3213.83	3326.19	2622.73	3279.54	2812.42	2831.34	3108.02	2592.48	2661.92	2576.1	2731.85	2852.61	2871.32	2579.23	2799.56	2492.82	2581.38	2592.4	2569.82	2439.6	2729.43	2668.21	2495.57	2486.81	2981
	2616.6	2472.53	2849.1	2498.3	2683.98	2630.77	2636.6	3196.28	2836.77	2849.22	2896.82	3045.03	2649.48	2500.46	3360.28	2646.61	2458.44	3111.19	2660.01	3205.79	2764.6	3337.09	3588.67	3088.74	3214.9	3328.17	2623.93	3281.69	2813.22	2832.65	3109.62	2593.68	2662.93	2577.31	2733.04	2853.87	2872.69	2580.07	2800.95	2493.58	2582.12	2593.48	2571.11	2440.31	2730.42	2669.57	2496.64	2488.05	2981.84
	2618.12	2473.79	2850.94	2499.32	2685.71	2632.36	2637.9	3198.6	2838.62	2850.88	2898.24	3046.86	2650.44	2501.65	3362.02	2647.9	2459.42	3112.84	2661.12	3207.42	2766.24	3338.9	3591.12	3090.07	3215.97	3330.15	2625.14	3283.83	2814.01	2833.96	3111.22	2594.88	2663.95	2578.52	2734.23	2855.13	2874.07	2580.91	2802.35	2494.33	2582.86	2594.56	2572.4	2441.03	2731.41	2670.93	2497.71	2489.29	2982.67
	2619.65	2475.05	2852.78	2500.36	2687.45	2633.95	2639.19	3200.92	2840.47	2852.54	2899.65	3048.68	2651.41	2502.84	3363.75	2649.2	2460.41	3114.49	2662.23	3209.05	2767.88	3340.71	3593.56	3091.39	3217.03	3332.12	2626.34	3285.97	2814.81	2835.27	3112.82	2596.09	2664.97	2579.72	2735.43	2856.39	2875.44	2581.74	2803.74	2495.09	2583.6	2595.64	2573.69	2441.74	2732.39	2672.29	2498.78	2490.52	2983.48
	2621.18	2476.32	2854.61	2501.39	2689.18	2635.54	2640.48	3203.23	2842.32	2854.19	2901.07	3050.5	2652.38	2504.04	3365.48	2650.5	2461.4	3116.14	2663.33	3210.69	2769.52	3342.52	3595.99	3092.71	3218.09	3334.08	2627.55	3288.11	2815.6	2836.59	3114.42	2597.29	2666	2580.93	2736.63	2857.65	2876.82	2582.57	2805.13	2495.84	2584.34	2596.72	2574.97	2442.46	2733.37	2673.64	2499.84	2491.76	2984.29
[truncated: 8,007 more rows]
[truncated: 67 more columns]

## Sheet: Analysis
Cell:	Peak Time 1	Peak Time 2	Peak Time 3	Peak Time 4	Peak Time 5	Peak ZT 1	Peak ZT 2	Peak ZT 3	Peak ZT 4	Peak ZT 5	Peak ExT 1	Peak ExT 2	Peak ExT 3	Peak ExT 4	Peak ExT 5	Peak 1 luminescence value	Peak 2 luminescence value	Peak 3 luminescence value	Peak 4 luminescence value	Peak 5 luminescence value	Trough Time 1	Trough Time 2	Trough Time 3	Trough Time 4	Trough Time 5	Trough Time 6	Trough ZT 1	Trough ZT 2	Trough ZT 3	Trough ZT 4	Trough ZT 5	Trough ZT 6	Trough ExT 1	Trough ExT 2	Trough ExT 3	Trough ExT 4	Trough ExT 5	Trough ExT 6	Trough 1 luminescence value	Trough 2 luminescence value	Trough 3 luminescence value	Trough 4 luminescence value	Trough 5 luminescence value	Trough 6 luminescence value	Rising Edge Halfmax Time 1	Rising Edge Halfmax Time 2	Rising Edge Halfmax Time 3	Rising Edge Halfmax Time 4	Rising Edge Halfmax Time 5
[truncated: 116 more rows]
[truncated: 44 more columns]
