# Supplementary material for: Single cell model for re‐entrainment to a shifted light cycle
Source: FASEB J. 2022 Sep 3;36(10):e22518. doi: 10.1096/fj.202200478R (PMC9543151; doi:10.1096/fj.202200478R)
Supplement: Supplementary file 14 — Dataset S13 [file FSB2-36-0-s001.xlsx]

## Sheet: Information
Cell num	X	Y	Size
1	100	81	9
2	99.8571	95.2857	7
3	101	77.5	6
4	102	85.5	6
5	102	92.5	6
6	103	89	9
7	102.5	100.5	4
8	103	110.5	6
10	103.4	96.8	5
11	105	73.5	6
12	105	77	9
13	105	103.5	6
14	105	118	9
15	106	100	9
16	106	106.5	6
17	107	69	9
18	106.5	82	6
19	106.25	88.25	4
20	107	96	9
21	106	112	3
22	108	92.5	6
23	109	75	9
24	109	86	9
25	109	110	9
26	109	114	9
27	108.5	117.5	4
28	109.8	79.4	5
29	109.5	82.5	4
30	109.5	89.5	4
31	110	98.4	5
32	110	101.5	6
33	110	105	9
34	110	123	9
35	109.5	129	6
36	110.667	119.667	3
37	111.5	63.5	4
38	112	93	3
39	112.286	116.143	7
40	112.5	75	6
41	113	82	9
42	113	87	9
43	113	90.5	6
44	112.857	95.7143	7
45	112.5	108.5	4
46	113	112	9
47	113	130	9
48	114	78.5	6
49	114	120	9
50	113.5	126	6
51	115	65	9
52	114.5	71	6
53	115	99	9
54	115	105	9
55	115.25	123.25	4
56	116.25	68.25	4
57	115.5	108.5	4
58	116.286	114.143	7
59	116.75	80.25	4
60	117	94	9
61	116.4	127.2	5
62	116.714	131.857	7
63	116.5	137.5	4
64	118	71.5	6
65	118	75	9
66	118	83.5	6
67	118	86.5	6
68	118	90	9
69	117	119	3
70	119.143	97.2857	7
71	119	102	9
72	119	106	9
73	119.286	111.857	7
74	119	124	9
75	120	81	5
76	120	109	3
77	120	116	9
78	119.667	119.333	3
79	120	128	9
80	119.5	134	6
81	121	92.4	5
82	121.143	137.286	7
83	122	70.5	6
84	121.714	77.8571	7
85	121.714	84.8571	7
86	123	74	9
87	122.6	111.2	5
88	123.125	119.125	8
89	122.333	123.333	3
90	123	133	9
91	124	90	9
92	124	95.5	6
93	124	105	9
94	124.143	114.286	7
95	125	80	9
96	124.8	86.4	5
97	125	93	3
98	125	99	9
99	125	126	9
100	124.5	129.5	4
101	125	139	9
102	125.667	76.6667	3
103	126	83.5	6
104	125.5	110.5	4
105	125.833	122.167	6
106	125.667	135.667	3
107	127	107.333	3
108	126.8	132	5
109	127.5	89	6
110	127.5	104	6
111	128	113	3
112	128.286	128.143	7
113	128.5	75.5	4
114	129	78.5	6
115	129	94	9
116	129	110	9
117	129	119	9
118	128.5	124.5	4
119	129	135	9
120	130	81.5	6
121	130	97.5	6
122	129.5	115.5	4
123	130.25	122.25	4
124	130	138.5	6
125	131	85	9
126	131	88	3
127	130.5	90.5	4
128	130.5	102	6
129	130.5	106	6
130	131.5	125.5	4
131	131.5	129	6
132	131.875	143.875	8
133	132.667	92.6667	3
134	133.286	95.8571	7
135	132.5	111	6
136	133	116	9
137	132.5	119.5	4
138	132.25	134.25	4
139	134	100	9
140	134	103.5	6
141	133.8	106.4	5
142	133.5	137.5	4
143	134.5	87.5	4
144	135.2	90.4	5
145	135	129	3
146	135	132	9
147	136.286	93.8571	7
148	136	112.5	6
149	136	126	9
150	137	109	9
151	136.714	115.857	7
152	136.5	119.5	4
153	137.5	122.5	4
154	137.75	136.25	4
155	139	98	9
156	139	102	9
157	139	130	9
158	139	133.5	6
159	139.5	94.5	4
160	140	105	3
161	139.5	118	6
162	139.5	125.5	4
163	140	139	9
164	140.5	108	6
165	141	112	9
166	141	122	9
167	141.667	135.667	3
168	142.6	102.8	5
169	143	117	9
170	143	132	9
171	143.6	108.8	5
172	144	127	9
173	144.5	113.5	4
174	144.8	120.2	5
175	144.5	123.5	4
176	146.333	86.3333	3
177	147.5	75	6
178	147.4	82.8	5
179	148.4	78.8	5
180	148.5	88.5	4
181	148.5	93	6
182	148.5	97	6
183	149.8	71.6	5
184	149.75	85.25	4
185	150.857	65.7143	7
186	150.5	74.5	4
187	151	82	9
188	152	78	9
189	152	88	9
190	152	93	9
191	152	98	9
192	152	101.5	6
193	153	69	9
194	152.5	104.5	4
195	154	73	9
196	154.333	84.8333	6
197	153.5	109	4
198	154.6	81.2	5
199	156	77	9
200	155	90	3
201	155.5	99.5	4
202	156	103	9
203	156	106.5	6
204	156.5	69	6
205	157	96	9
206	156.714	109.857	7
207	156.5	113.5	4
208	158	64	9
209	157.714	72.8571	7
210	157.5	80.5	4
211	158	86.5	6
212	158	90	9
213	158	93	3
214	158.333	83.6667	3
215	158.667	115.667	3
216	160.143	69.7143	7
217	160	104	9
218	160	112	9
219	159.667	118.333	3
220	161	75	9
221	160.857	80.7143	7
222	161	99	9
223	160.5	107.5	4
224	161.875	63.875	8
225	161.5	91.5	4
226	162	95	9
227	162.143	115.286	7
228	163	84	9
229	163	118.5	6
230	163	122	9
231	164	88	9
232	163.5	103.5	4
233	164	107	9
234	164.714	66.8571	7
235	165	77	9
236	164.5	80.5	4
237	165	91.5	6
238	164.25	99.75	4
239	165.667	72.1667	6
240	166	95	9
241	165.5	115	6
242	167	102	9
243	166.667	109.667	3
244	166.5	123	6
245	167.5	69	6
246	167.714	86.8571	7
247	167.8	105.6	5
248	168.143	119.714	7
249	168.333	65.3333	3
250	169	75	9
251	168.75	82.75	4
252	170	79	9
253	170	93	9
254	169.5	96.5	4
255	170	99.5	4
256	170	110	9
257	169.5	114.5	4
258	171	68	9
259	171.143	71.7143	7
260	171	89	9
261	171	103	9
262	171.286	117.857	7
263	170.667	122.667	3
264	172	84	9
265	173	76.6	5
266	173	97	9
267	173	114	9
268	173.5	80.5	4
269	174.2	100.4	5
270	174	108	9
271	174	111	3
272	174.333	73.6667	3
273	174.857	93.2857	7
274	174	118	3
275	176.2	78.4	5
276	177	82	9
277	177	85.5	6
278	177	90	9
279	177	99	5
280	177	104	9
281	177	117	9
282	177.5	107.5	4
283	177.8	110.4	5
284	180	94	9
285	180	97.5	6
286	180.5	90.5	4
287	180.5	100.5	4
288	180.5	103.5	4
289	180.5	106.5	4
290	180.875	112.875	8
291	181.5	109.5	4

## Sheet: Raw Data
Cell:	1	2	3	4	5	6	7	8	10	11	12	13	14	15	16	17	18	19	20	21	22	23	24	25	26	27	28	29	30	31	32	33	34	35	36	37	38	39	40	41	42	43	44	45	46	47	48	49	50
	2838.88	2827.29	2929.83	2950.33	3147.08	3400.12	2862.5	2845.17	3068.9	3112	3361.11	3154.5	2663.94	4038.56	2983.17	3129.11	3315.67	3833.25	4352.44	2939	4389.33	3409.56	3935.78	3684.78	3320.44	2942.5	3803.7	3935	4357.75	4488.8	4493.33	4496.22	2820.33	2599.5	3274.67	2846	4940.33	3531.57	3705.67	4558.44	4928.56	4692	5107.64	4511.5	4336.44	2678.67	4324.5	3436.22	2962.83
	2755.62	2680.29	2695.83	2757.67	2995	3077.5	2640.5	2728.67	2838.2	2852.83	3095.11	2964	2594	3761.33	2827.67	2826.33	3049.33	3413.25	3825.67	2797	3873.33	3121.33	3538	3382	3161.78	2841	3357.4	3515.25	3786	4056.2	4076.83	4091.11	2713.78	2523.83	3027	2603.75	4246.67	3386.57	3310.5	3937.67	4316.22	4096.67	4488.29	4044	3843.78	2572.56	3688	3212.67	2843.67
	2631.25	2541.71	2500.17	2578.67	2819.83	2803.75	2505.75	2509.33	2660	2608	2785.33	2839.5	2492.56	3382.56	2682.67	2570.56	2774.83	3018.75	3388.44	2619.33	3353.33	2738.11	3137.44	2996.33	3001.56	2711.25	2928.6	3031.25	3228.75	3535.4	3486.33	3512.67	2618.78	2453.33	2781.33	2404.75	3486	3075.43	2872.33	3258.33	3590.22	3474.33	3686.43	3485.5	3393.67	2482.78	3054.5	2990.67	2683.83
	2490	2381.14	2342.17	2434.83	2635.5	2585.12	2369	2398.67	2502.8	2388.33	2490	2738.83	2410.22	2942.78	2565.17	2377.22	2505	2691	3053.22	2529	2989	2466.67	2825.44	2701.89	2845.78	2606.5	2597.4	2689.25	2880.25	3172.2	3126.33	3156.67	2504.11	2382.5	2626	2249	2952.33	2853.57	2542.5	2809.22	3080.56	3134.33	3173.57	3088.75	3005.22	2401.11	2660.67	2804.22	2586.5
	2450.38	2333.57	2290.5	2384.5	2542.17	2472.88	2332.5	2377.33	2441.4	2298.67	2413	2724.83	2412.67	2793	2524.17	2306.22	2405	2594	2925.11	2458.67	2896.17	2370.33	2710.67	2665.78	2781.89	2558.25	2492.2	2592.25	2781	3034.4	3030.33	3067.89	2497.56	2409.67	2614.33	2188.5	2866	2780.14	2449.5	2651.11	3009.11	3111	3049.71	3003.75	2960.56	2390.89	2529.17	2783.33	2559.5
	2395.12	2325	2263.83	2366.83	2498.33	2461	2344.25	2364.33	2506.8	2298.83	2373.67	2751	2406.89	2751.11	2484.17	2279	2396.67	2621	2961.11	2457.67	2875.33	2352.78	2674.33	2661.22	2749.56	2574	2485.2	2528.5	2768.75	3088.6	3012.83	3012.56	2492	2389.5	2625	2190.75	2899.67	2792.43	2477.67	2644.11	3036	3124.5	3100.29	2964.75	2967.56	2410.22	2536.5	2797.56	2543.33
	2341.62	2325.71	2264.17	2368.83	2474.33	2467.5	2318.5	2370.67	2508.6	2246.5	2313	2764.83	2392.67	2701.44	2514.33	2279.11	2358.17	2650	2921.11	2464.67	2890	2324.33	2683.11	2650.78	2701.67	2559.5	2442.4	2539.75	2803	2999.6	2979.17	3069.33	2492.78	2373.33	2648	2187.75	2955.67	2789.71	2518	2708.67	3050.22	3113.17	3096.43	2978.5	2974.44	2388.56	2550	2838.11	2542.5
	2326.12	2329.86	2225.17	2357	2420.67	2438.25	2329.25	2391	2450	2246	2293.44	2713.5	2382.22	2636	2527.33	2273	2370.67	2590.25	2891.56	2481.33	2909.67	2354.78	2680.67	2706.44	2698.33	2547	2440.4	2516.75	2778.75	2966.6	2947	3074	2505.61	2339.33	2638.67	2202.25	2947.67	2782.86	2552	2691.56	3048.78	3044.83	3066.14	3015	2964.56	2341.22	2535.17	2815.11	2528.33
	2313.38	2325.57	2245.5	2372.17	2374.33	2429	2308.75	2393.33	2470	2248.83	2309.44	2684	2364.11	2647.78	2488.67	2270	2377.83	2599.25	2849.89	2474.67	2992	2400.67	2685.67	2740.56	2696.67	2540	2479.6	2539.5	2779.25	2981.6	2951.33	3045.89	2467.11	2309.17	2619	2201	3033	2804.71	2581.5	2693.33	3073	3020.83	3122.43	3098.25	2950	2331.67	2561.17	2784.89	2516.83
	2323.5	2334.43	2264.67	2377.67	2375	2420.25	2310.75	2408.83	2513.4	2279	2343.44	2634	2343.11	2670.78	2465.33	2284.44	2411.33	2580.25	2836	2460.67	3017.5	2430.22	2661.11	2795	2651.56	2515	2490.4	2568.75	2793.25	3010.8	2938.67	3012.22	2432	2320.83	2553	2207.25	3048.33	2782.14	2558.83	2735.78	3174.44	3054.33	3144.14	3133.25	2993	2311	2590	2758.67	2488.5
	2333.88	2375.43	2274.33	2370.83	2386.17	2462	2298.75	2456.5	2545.4	2318.83	2357.33	2607.33	2321.89	2691.56	2501.5	2335.11	2437.17	2628.5	2852.33	2457.33	3022.17	2469.56	2730.67	2875.56	2662.33	2524.25	2526	2616.5	2848.5	2983.6	3021.67	3028	2439.78	2331.83	2625.67	2233.75	3175.33	2790.57	2603.17	2832.78	3278.67	3141.83	3247.86	3243.5	3027.78	2337.44	2700	2770.44	2521.33
	2334.25	2402.29	2282.67	2382.17	2430.83	2493.12	2325	2471	2573.8	2340.67	2416.78	2607	2317.44	2846.78	2555.17	2368	2490.67	2685.25	2915	2487.33	3051.67	2521.56	2772.11	2997	2698.11	2553.25	2567	2687.5	2901	3127	3110.83	3191	2447.78	2326	2603.67	2282.75	3327.33	2857.71	2647.5	2932.89	3400	3169.83	3377.57	3415.75	3149.33	2356.56	2800	2797.22	2598.33
	2356	2464.71	2341.33	2406.33	2489.17	2552.88	2340.5	2496	2646	2391.17	2480.89	2618.33	2339.56	2991.44	2566.17	2415.22	2521.17	2776	3019.89	2499.33	3153.67	2618.33	2833.44	3107.56	2779.44	2587.5	2616.6	2736.75	2963	3270.8	3227.83	3231.67	2471.89	2348.67	2611.67	2334	3470	2960.57	2727.5	3049.67	3487.22	3241.5	3460.86	3625.75	3288.56	2376.33	2876.67	2814.67	2579.67
	2383.88	2462.14	2383.17	2441.67	2542	2587.88	2362	2481.5	2660.2	2438.33	2530	2652.83	2333.89	3090.44	2631	2493.56	2585.67	2835.5	3073.78	2542.33	3246.67	2684.11	2932.56	3261.56	2870.44	2610.25	2662.2	2809	3070.75	3370.2	3283	3342.56	2488.11	2337.5	2610	2371.5	3536.33	3007	2765.5	3154.33	3650	3371.17	3630.14	3758.75	3351.11	2403.33	2935.5	2876.67	2598.83
	2409.62	2461.43	2390.5	2465.67	2568.17	2657.88	2356.5	2476.67	2666.2	2494.33	2597.11	2678	2343.67	3181.11	2692.83	2526.89	2631.83	2906	3093.33	2594.33	3340	2750.56	3002	3362.22	2895.89	2657	2735.8	2890.5	3139	3433.6	3298.67	3410.89	2523.22	2366.67	2610.33	2404	3643	3073	2836.83	3220.22	3762.56	3500.33	3782.57	3795.75	3510.22	2438.89	3022.83	2925.33	2660.33
	2429.12	2459.14	2423.17	2482.5	2572.83	2664.62	2385.5	2493.17	2702.4	2528.83	2651.33	2719.67	2364.56	3244.56	2756.83	2594.44	2711.33	2949.5	3166.56	2548.67	3388.67	2799.56	3057.89	3387.78	2896	2674.5	2804.4	2996.5	3248.5	3454.2	3335.67	3471.78	2568	2380.17	2625.67	2450.25	3659	3162.57	2892.83	3327.78	3777.89	3514.83	3854	3942.5	3606.33	2457.56	3041.67	3009.67	2703.33
	2473	2455.86	2433.17	2481.83	2615	2665.25	2403.5	2486.17	2690.2	2534.33	2693.11	2764.83	2392	3303.67	2838.5	2599.11	2749	2983.25	3205.11	2575	3422.17	2811.78	3104.44	3385.33	2953.78	2693	2821.8	3010.25	3342.5	3505.8	3452.17	3524.78	2574.11	2387.33	2626.67	2461.75	3734.33	3218.43	2929.33	3345.44	3801.56	3625.33	3940.14	3983	3637.56	2464.67	3082	3093.33	2753.5
	2495.25	2448.43	2442.17	2491.67	2652.17	2686.62	2415.5	2476.5	2713.4	2547.5	2717.11	2756.83	2395.33	3319	2877.33	2592.33	2762.33	3019.75	3317.89	2566	3455.67	2801.67	3140.44	3357.11	2913.67	2716.75	2829.8	2987.5	3419.25	3526	3513.33	3570.78	2591.11	2398.33	2658	2460.25	3686	3196.14	2922.17	3340.22	3764.67	3683.67	4008.86	4020.25	3649.56	2470.44	3086	3090.22	2790
	2487.62	2448	2458.67	2506.17	2669.67	2708.62	2418.25	2494.17	2759.4	2547.5	2738.56	2789.17	2390.11	3360.22	2847	2544.89	2767.33	3047.75	3380	2588.33	3482	2760.56	3158.11	3322	2958.11	2724.25	2847.2	2971.75	3386.5	3559.4	3578.5	3605.67	2583.11	2391.17	2649.67	2454	3691.67	3186.86	2886.17	3299.22	3751.44	3678.33	4045.14	3995	3619.44	2478.33	3027.17	3082	2773.67
	2525.5	2427.71	2456.5	2514.5	2740.67	2741.12	2447.25	2482.17	2712.6	2487.33	2711.78	2839.5	2416.44	3398	2839.67	2535.78	2760.33	3060.5	3442.11	2593.33	3514.5	2738.78	3173.78	3302.44	2974.22	2727.25	2837.4	2936.75	3402.75	3564	3610.17	3687.56	2563.89	2402.67	2672.67	2419.5	3635	3128.43	2818.83	3326	3724.11	3658.83	4076.43	3879.5	3644.22	2503.67	2993.33	3136	2730.67
	2539.75	2440.29	2447	2512.83	2754.83	2718.88	2462	2499.5	2720.4	2491	2675.44	2907.17	2433.67	3363.33	2855.67	2559.44	2786.33	3023.5	3497.67	2619	3462	2672.89	3150.44	3355.33	2998	2731.75	2850.8	2889.25	3411	3619.4	3571.5	3700.78	2562.22	2419.67	2685.33	2410.25	3671.67	3123.43	2798.5	3283.22	3707	3617.5	4045.71	3881.5	3649.11	2528.33	2927.5	3122	2734
	2544.38	2448.93	2435.5	2503.83	2794.83	2723	2440.25	2497.83	2715.4	2467.67	2650.78	3011.25	2438.67	3321	2908.33	2568.89	2754.67	3036	3486.22	2622.67	3445.17	2610.44	3144.67	3317.89	2995.89	2758.5	2776.4	2872	3391.75	3613.8	3576.5	3694.33	2543.44	2431.33	2666.33	2360.75	3609	3126.57	2745.33	3240.44	3702.33	3514.67	3962.86	3783.5	3629.56	2530.56	2872	3111.78	2745.83
	2549.38	2436	2419.17	2497.17	2834.67	2713.5	2440	2490.83	2646.8	2445.5	2578	2916.17	2447.33	3311.11	2895.67	2524.78	2640.83	3009	3455.67	2639.67	3346.5	2564	3105.67	3243.89	3041	2764.5	2708	2858.25	3330.5	3600.4	3552.33	3691.44	2528.33	2437.5	2656	2336.25	3526.33	3119.57	2694.33	3215.33	3594.11	3483.17	3874.43	3756.25	3643	2530.89	2834.17	3092.56	2753.33
	2553.12	2423.29	2407.83	2505.5	2803.17	2690.62	2411.5	2463	2611.4	2433.67	2532.28	2957.67	2453.78	3268.22	2897	2500.44	2600.17	2962.25	3400.44	2581.67	3233.17	2509.22	3072.22	3180.78	3022.67	2774	2668.4	2815.75	3201	3600	3510.33	3606.78	2555.67	2439.5	2651	2303.5	3413	3094.57	2595.17	3150.67	3500.33	3522	3792.57	3701.75	3605.56	2515.56	2796.67	3016.89	2740
	2527.62	2391.43	2381.5	2478.33	2762.67	2626	2408	2478.5	2581.6	2389.17	2511.67	2950.17	2449.56	3188.78	2902.5	2463.56	2564.5	2876.25	3336.67	2616	3189.33	2450.67	3040.11	3151.44	2983.67	2767.5	2621.2	2798.75	3129.25	3586.6	3433.83	3540.78	2548.44	2432.67	2666	2269.5	3374.33	3047	2549.83	3069.78	3383.44	3406.83	3711.57	3656.25	3542.44	2483.78	2709.67	2997.67	2727
	2516.88	2392.14	2326.5	2463.83	2713	2556.88	2402.25	2446	2546.8	2332.83	2468.89	2949.17	2449	3080.67	2868.33	2398.44	2488.17	2796.5	3245.11	2613.67	3151	2401	2997.56	3079.44	3006.56	2750.25	2559.2	2746.75	3060.25	3548	3418.17	3459.78	2538.56	2443.67	2662	2235.25	3294.67	3029.29	2503.67	2966.56	3299.22	3306.33	3620.86	3493.5	3465.56	2477.89	2647.33	2976.67	2694.33
	2503.25	2378.71	2297	2432.17	2663.5	2506.88	2388	2442.17	2521.2	2294.5	2397.44	2941.33	2423.11	3031.56	2861	2356.22	2416.83	2708.25	3142.33	2565.67	3085.17	2360.44	2954.22	3000.22	2967.56	2687.5	2524	2661.25	2984.5	3497	3408	3413.44	2535.56	2428.83	2651	2205.25	3236	2947.71	2433.67	2856.89	3198.33	3214.5	3516.86	3429.25	3356.67	2474.78	2569.67	2929.56	2643.5
	2463.38	2358	2283.33	2406.33	2627.17	2453	2388.75	2451.17	2492.6	2301	2340.11	2854.5	2436.11	2932.44	2811.67	2301.22	2349.5	2668.25	3086.56	2537.33	3031	2321.22	2862.56	2929.22	2961.89	2676	2456.4	2624	2956	3457.4	3277.33	3295.33	2527.22	2420	2649	2175.75	3141.67	2921	2370.17	2751	3102	3103.5	3391.14	3352.5	3271.67	2437.78	2518.33	2897.56	2600.33
	2404.38	2352.86	2248.17	2329.17	2609.17	2416.88	2348.75	2439.33	2460.2	2252.17	2317.11	2827.83	2408.22	2876.67	2783	2261.67	2307.5	2593.75	3014	2514.33	2955.83	2292.56	2795.89	2894.33	2874.11	2626.75	2417.4	2553.75	2869	3347.4	3258	3205.56	2511.33	2393	2619.67	2153.5	3129.33	2876.71	2329.83	2728.11	3073.89	3059.5	3311.57	3282.5	3109.56	2420.67	2467	2888.33	2606.67
	2325.38	2326.14	2219.33	2296.67	2555.67	2386.38	2336.75	2427.67	2440.2	2332	2274.56	2742.5	2372.11	2799.56	2710.5	2228.44	2282.83	2555.75	3001.22	2480.33	2841	2285.56	2746.33	2869.44	2781.56	2587.75	2383.6	2508.25	2765.25	3240.8	3179.17	3135.33	2481.22	2379.5	2559.33	2155	3053.33	2819.57	2309	2742.89	2985.78	2957.83	3189.86	3165.25	2970.67	2400.44	2435	2811.89	2581.5
	2297.38	2320	2202.17	2275	2562.17	2347.5	2302.5	2420.33	2432.2	2218	2250.33	2735	2357.67	2758.33	2689.17	2231	2256.17	2470.75	2936.33	2460.33	2826.67	2281.89	2675	2817.22	2721.56	2524.25	2339.8	2449.75	2683	3208.4	3075.67	3109.44	2454.11	2349.83	2529.33	2138	3116	2772	2325.33	2694.11	2940.33	2950	3151.71	3117.25	2894.78	2401	2419.17	2769.89	2548.5
	2269.38	2295.71	2190.17	2250.33	2504.83	2428.5	2290	2411.33	2403.2	2201.17	2235.22	2724.17	2331.78	2711.33	2663.83	2203.78	2253.67	2432.25	2867.44	2426	2809.5	2273.33	2642.78	2784.67	2669.44	2477	2331.8	2419.75	2651.75	3170	3005.83	3025.67	2426.67	2397.25	2503.67	2134.25	3063.67	2730.14	2323	2629	2920.44	3054.33	3078.43	3100.75	2837.44	2404.67	2403	2742.56	2513.5
	2254.25	2306.86	2184.17	2219.83	2458.33	2329.25	2280.25	2420.67	2402.6	2218.33	2252.22	2692.5	2317.33	2688.11	2590.67	2188.89	2242.67	2415.75	2862.11	2399.33	2805.17	2272.67	2637.44	2813.56	2630	2472	2339.6	2401	2599.5	3065.4	2939.83	2975	2412.33	2342.33	2473.33	2136.75	3034.33	2766.14	2348.17	2608.22	2869.11	2927.67	3013.71	3106.5	2870.22	2381.89	2419.83	2709.11	2483.33
	2237.5	2310.57	2188.5	2228.67	2438	2305	2277.5	2416.5	2400.4	2211.33	2263	2664.67	2300.44	2678.44	2576.17	2180.89	2251.83	2416.75	2899.22	2382.67	2842.67	2303.78	2599	2811.22	2604.78	2453.75	2343.2	2380.75	2603	3098.2	2927.17	2986.33	2400.89	2322.83	2501	2154.5	3099.67	2753.29	2380	2645.56	2852	2920.83	3045.57	3133.75	2936.89	2375.11	2438.67	2716.22	2454
	2265.12	2336.86	2205.67	2235.67	2388.17	2316.12	2277.5	2402	2421.2	2213.67	2281	2665	2283.67	2657.89	2541.17	2222.67	2305.67	2437.25	2922.44	2389.33	2890	2351.33	2629.78	2832.44	2623.78	2436.25	2357.8	2412	2603.75	3096.6	2891.33	2958	2377	2318.67	2488.33	2165	3151.33	2789.29	2515.33	2707.33	2900.78	2908.83	3073.14	3122.75	2975	2367.89	2502.83	2781.67	2452.5
	2255.25	2327	2207.5	2257	2381.17	2342.75	2271.5	2374.5	2439	2238.67	2307.33	2700.33	2272.56	2711.78	2540	2248.89	2323	2465	2893.67	2412.67	2991.83	2406.78	2626.89	2898	2635.78	2429.25	2391.6	2454.5	2620.5	3076.6	2951.5	2985.33	2375.67	2323.83	2490.67	2195.75	3160.67	2871	2478.33	2750.11	2967.44	2934.33	3117.71	3128.5	3028.56	2372.78	2572.17	2832.89	2451.83
	2258.88	2325	2238.67	2262.67	2347	2378.88	2284.25	2391	2444.2	2248	2353.67	2684.5	2272.44	2810.56	2555.17	2290.89	2371.67	2536.75	2889.22	2406.67	3007.17	2471.11	2649.78	2949.89	2656.67	2450.75	2414.8	2472.25	2651.5	3114.8	2992.83	2988.89	2394	2311	2545.33	2227.75	3214.67	2905	2528.67	2813.78	3042.78	2992	3178.71	3180	3129	2380.11	2625	2896.22	2481.67
	2272.25	2329.43	2280.83	2288	2369.67	2420.38	2289	2362.17	2465.4	2301.83	2416.33	2690.17	2280.89	2919.22	2585.67	2340	2443	2608.25	2921.33	2432	3055.17	2512.67	2683	3012.78	2673.67	2500.25	2485.4	2526.25	2751	3127.4	3072.67	3013.11	2418.56	2330	2531.33	2268.25	3242.33	2986.14	2571.17	2888.78	3139.44	3122.33	3223.14	3289.75	3192.67	2393.33	2682.5	2927.89	2505.83
	2299.12	2338	2309.33	2318.5	2404	2465.38	2315	2358.17	2465.4	2351.5	2492.67	2633.67	2294.56	2953.56	2616	2411.89	2505.67	2696.75	2914.22	2425	3077.33	2597.44	2749	3093.56	2702.78	2522.25	2532.8	2578.25	2839.75	3120.2	3124.33	3071.22	2449.11	2316.17	2587	2281.25	3314.33	3048.14	2615	2943.67	3231.67	3228.17	3328.71	3429	3288.22	2413.44	2755.42	2966	2559.67
	2326.62	2378.57	2366.33	2364.5	2430.33	2504.25	2334.75	2374.5	2530.2	2403.33	2564.11	2696	2303.33	2991.11	2679	2452.56	2559.17	2744.75	2969.22	2470.33	3131	2672.44	2799.89	3148.33	2721.44	2543.5	2587.6	2661.75	2896	3171.4	3193.83	3144.22	2465.56	2356.33	2610	2348.25	3277.67	3112.29	2668.33	2978.22	3262.44	3249	3401.71	3486.5	3351.44	2434.22	2809.83	3017.44	2577.17
	2348.38	2392	2381.17	2384.33	2448.83	2539.75	2354.75	2362.83	2572	2419.67	2600	2710.83	2323.44	3076.78	2673	2508.11	2600.33	2803.75	3043.22	2502	3204.83	2716.22	2844.44	3150.56	2761.22	2568.25	2641.6	2703.5	2957.5	3198	3230.83	3200.11	2474.56	2368.67	2616	2359.25	3323.67	3146	2696.5	2994.33	3337.67	3296.33	3490.29	3560.75	3398.56	2452.22	2859.33	3035.56	2592.17
	2365.5	2416.14	2394.83	2398.83	2508	2574.5	2369	2366.33	2583	2438.33	2628.11	2738	2350	3112.56	2677.5	2525	2637.17	2850.25	3112.78	2513	3254	2682.11	2879	3177.67	2810.33	2602.25	2697.8	2745.5	3054.5	3255.8	3303.33	3280	2488.67	2347.5	2620.33	2369	3363.33	3132.57	2712.83	3051.56	3391.56	3354.17	3569.29	3578.25	3445	2453.78	2881.17	3041.11	2586
	2387.88	2426.14	2394.5	2415.5	2523.5	2623.38	2390	2363.83	2623.2	2460	2659.89	2740	2371.33	3142.33	2690	2541.67	2672.33	2871	3170	2509.33	3293.83	2687.67	2915	3189.33	2818.44	2626.5	2718	2748	3100.75	3338.2	3435	3349.56	2507.56	2369.67	2624	2396	3404.33	3146	2750.17	3079.11	3413.44	3438.17	3600	3625	3463.89	2442	2900.5	3057.56	2607.5
	2414.62	2419.14	2408.83	2439	2571.33	2649.88	2363	2360	2588.4	2463.5	2696.78	2753.83	2368.44	3129.78	2741.83	2533.11	2683	2949	3213	2516.33	3278.83	2690.39	2932.44	3138.89	2830	2594	2712	2796.25	3110.25	3355.8	3484.17	3349.22	2504.11	2361.5	2591.33	2383.5	3421.67	3161.29	2742.17	3142.56	3421.67	3416	3618.57	3581	3494.78	2430.11	2880.83	2984.56	2585
	2438.75	2455.71	2401.67	2436	2603.5	2646.5	2394.5	2370.33	2610.4	2465.33	2690.22	2818.17	2367.11	3125.22	2744.67	2542	2673.33	2910.25	3258.33	2528.33	3268.17	2635.33	2964.33	3115.56	2799.67	2619.75	2738	2788	3175.5	3427.8	3473.83	3375.89	2509	2368.67	2625.67	2352.25	3387.33	3126.14	2684	3122.44	3375.44	3490.5	3652.86	3501.25	3473.44	2416.56	2874.17	2981.78	2617.17
	2430	2449.86	2424.83	2439.83	2589	2632.5	2407	2377.33	2628.8	2472.33	2653.67	2804.83	2368.11	3160.94	2750.67	2554	2666.67	2897.5	3270	2533.33	3313.5	2600.67	2977.22	3073.33	2830.11	2594.25	2738.4	2777.5	3191.75	3462.6	3465	3409.22	2519.44	2377.83	2603.67	2361	3366	3109	2651.5	3114.33	3339.11	3434.17	3651.43	3438.5	3496.33	2419.56	2890	2959.67	2575.83
	2436.75	2446.86	2404.17	2432.67	2596	2618.88	2413.75	2377.83	2647.4	2459.67	2633.56	2790.33	2389.89	3156.11	2747.17	2527.89	2621.83	2915.5	3267.44	2529.67	3261.5	2549.78	2975.78	3023.44	2848.11	2615.5	2722.2	2749	3131.25	3468.2	3501.17	3406.78	2518.44	2377.5	2595.33	2336.25	3370.67	3081.14	2615.5	3087	3275.22	3404.67	3612	3428.5	3410.22	2408.56	2856.33	2941.56	2579.83
	2426.62	2430	2398.5	2420.5	2610.33	2606.38	2417.5	2401	2616.6	2447.5	2599.11	2792	2396.78	3165.11	2752	2490.44	2603.17	2855.75	3207.56	2516.67	3195.17	2505	2950.78	2984.56	2874.22	2610.5	2686.8	2717.5	3143.75	3470.8	3508.83	3350.89	2497.44	2378.67	2629.67	2299.5	3374.67	3020.86	2554.17	3007.33	3233.56	3399	3591.71	3349	3309.78	2383.67	2769.5	2909.22	2555.5
	2428.12	2418.57	2345.33	2379.33	2588.83	2589.5	2416.75	2386	2586.4	2446.17	2552.56	2798.83	2399.78	3121.89	2730.17	2460.67	2551.67	2830.5	3178.67	2530	3119.17	2463.22	2937.44	2895.56	2853.11	2630	2631.8	2718.5	3112.75	3528.8	3458.17	3319.56	2497.78	2371.5	2599.67	2262.25	3340	2956	2514.83	2972.67	3212.22	3385.5	3571.86	3243.25	3235.44	2381.11	2740.83	2863.44	2519.33
	2407.62	2390.71	2345	2365	2536.5	2529.12	2364.5	2385	2548	2407.67	2515.78	2787	2387.44	3037.11	2723.5	2399.33	2488.33	2773.75	3115.11	2506	3088.67	2442	2901.56	2860.22	2849.89	2614.25	2590.8	2680.25	3099	3452	3393.33	3290.56	2463.89	2362.83	2590.33	2228.5	3295.67	2898.86	2469.67	2914	3156.56	3345.33	3512.71	3185.25	3158.22	2369.33	2682.83	2818	2521
	2385.62	2371.14	2324.5	2355	2500.67	2483.5	2362.5	2366.33	2501.6	2393.5	2481.11	2747	2374.67	2952.33	2682	2355.78	2452.17	2732	3089	2465.67	3010.17	2411.56	2844.33	2778.89	2809.44	2590	2562.6	2596.75	3038	3363.2	3314.67	3200.89	2454.44	2347.67	2567.67	2212	3174.67	2810.71	2408.67	2821.33	3071.44	3259.67	3352.57	3169	3057.33	2353.78	2619.67	2724.67	2499.67
	2373.38	2323.57	2314.5	2346	2487	2445.38	2342.75	2354.83	2471.2	2366.5	2418.44	2717.33	2348	2841.22	2624.33	2312.56	2396.17	2673.25	3036.89	2452.33	2943.5	2380.11	2789.56	2756.89	2759	2560.75	2509.4	2554.75	2908	3303.6	3217.5	3157.56	2436.11	2327.33	2513	2167.5	3106	2777.86	2397.33	2763	2976	3186	3241.14	3062.5	2973.67	2331.11	2582.5	2680.22	2472.17
	2355.12	2304.29	2272	2311.17	2423.83	2403.5	2313.5	2375	2431.2	2324.5	2369.67	2617.17	2337.33	2756.33	2588.33	2275.11	2370.83	2597.25	2976.33	2436.33	2889.5	2334.22	2729.22	2716.56	2721	2502.25	2446.6	2514	2839.75	3229.4	3105.83	3076	2414.78	2288.5	2498	2163.5	3031.33	2711.71	2345.5	2719	2909.67	3090.83	3150.43	3027.5	2932.33	2291.22	2555	2668.44	2425.83
	2318.25	2263.57	2250.67	2278	2387	2364.5	2282.75	2360.67	2389.6	2312.33	2330.56	2573	2306.22	2690.11	2549.83	2260	2358	2552.5	2867.11	2429	2817	2315.56	2688.44	2698.67	2700.56	2499.75	2428.2	2455	2756.25	3102	3026.5	3021	2400	2296.5	2473.67	2140.5	2971	2689.57	2321	2674.33	2840.22	3017.67	3051.29	2968.25	2895.56	2294.67	2505.33	2644.44	2393.5
	2300.25	2240.43	2227.5	2269.33	2349	2336.12	2286.5	2363	2341.6	2280.83	2315.33	2522.17	2292	2635.22	2525.33	2226.33	2353.33	2495.25	2770.11	2394.33	2754.5	2297	2608.67	2666.78	2664.11	2440	2393.6	2392.75	2668	3019.4	2938.67	2937.67	2383.33	2278.83	2457	2134.5	2959.33	2665	2305.5	2630.89	2803.78	2937	2981.43	2915	2820.22	2284.67	2486.67	2626.44	2393.33
	2262.12	2215.43	2200.67	2269.33	2315.17	2316.88	2256	2361.83	2338.8	2251.33	2299	2496	2265.22	2607.44	2463.33	2232.33	2304.33	2442.25	2738.89	2338.67	2743.17	2305.56	2571.56	2636.56	2635.22	2449.5	2357.8	2355	2611.25	3003.6	2909.67	2885.11	2341.44	2271.17	2438.67	2116	2896	2631.29	2297.33	2601.11	2767.78	2888.17	2977.86	2874.25	2773.11	2294.22	2469.83	2598.33	2365.33
	2277.62	2213	2199.5	2257.17	2310.67	2307	2249	2342.17	2350	2229.17	2333.89	2426.83	2247.56	2686.44	2462.83	2225.11	2336.83	2427	2771.33	2376	2821.5	2314.78	2555.22	2620.11	2592.44	2416	2363.2	2353.5	2571	3004.2	2933	2858.89	2344.67	2248.5	2415.33	2151.5	2933	2608.86	2310	2635.78	2765.56	2890.83	2958.43	2828.5	2750.11	2288.67	2518	2561	2368.17
	2271.25	2212.43	2203	2280.5	2306.17	2304.38	2242.75	2341.33	2368.4	2235.67	2297.67	2418.5	2243.22	2613.56	2460.17	2217.33	2371.17	2423.75	2771.22	2341	2740.5	2349.89	2527.22	2658.44	2587.44	2394.75	2377	2382.75	2593.25	3017	2895.83	2826.11	2327.11	2252	2412.67	2155.5	2945	2606.14	2409.5	2645	2752.67	2850.67	2959.57	2822.5	2749.11	2293.89	2515	2567	2369.67
	2273.88	2257.57	2195.5	2271.83	2295.83	2324.75	2228.75	2326.83	2351.2	2231.83	2306.56	2372	2220.22	2636.11	2475.83	2241.22	2429.17	2454.5	2784	2379.33	2846.83	2414.89	2534.44	2674.33	2576	2390.75	2389.4	2398.25	2597.25	3036	2899.33	2806.89	2322.67	2247	2420.67	2191.25	2990.67	2620.57	2377.67	2675.22	2784.56	2871.83	2952.43	2832.5	2771.78	2317.44	2517.17	2600.22	2373.67
	2270.25	2267	2220.33	2293.33	2308.5	2348.38	2246	2325.33	2372.8	2254.33	2335.67	2389.5	2219.67	2627.33	2464.17	2283.22	2433.83	2475.25	2790.89	2371.33	2871.83	2454.67	2550.33	2704.33	2586	2344.75	2426.8	2434.5	2634	2994	2946	2820.89	2304	2240.67	2412	2225.25	3008.33	2675.71	2445.83	2720.44	2821.56	2885	2971.29	2867.75	2778.22	2318.44	2555	2608.33	2386.33
	2280.75	2287.71	2245.33	2316.17	2343.5	2391.88	2245	2325.17	2392.8	2273.5	2385	2391.83	2243.78	2664.56	2477.33	2329.67	2468.67	2527.75	2789.44	2407.67	2905.67	2514.78	2593.67	2735.33	2589.44	2372.25	2467.8	2458	2700.25	3005.8	2989.17	2841.22	2313.56	2252.83	2412.67	2263.75	3074	2725.14	2506	2808.78	2894.22	2935.67	3016.14	2954.5	2805.11	2329.33	2594.83	2612.89	2400.83
	2304.75	2307.29	2275.33	2328.33	2369.83	2439.5	2270.25	2298.33	2406.4	2310.17	2414.44	2417	2247.67	2726.33	2487	2373.44	2520.17	2603	2882.11	2442	2960.33	2569.22	2640.56	2768.11	2597.33	2371.5	2534	2538.25	2751.25	2992.8	3034.5	2895.11	2356.56	2262.33	2432	2331.25	3125.33	2774	2571.83	2869.56	2951.67	2995.17	3064.71	3056.25	2848.44	2354.44	2666.67	2662.89	2406.67
	2322.88	2343.43	2311.33	2363.83	2401.33	2484.75	2301.75	2304	2418.6	2368.17	2478	2425.67	2258.56	2784.67	2508.67	2421.89	2576.33	2633.25	2928.44	2424	2958.67	2605.78	2683.67	2788.44	2601.56	2407.25	2587.4	2596.25	2805	3009.4	3102.17	2938.89	2366.33	2276.17	2417	2379	3154.33	2801	2612.83	2897.33	3007.44	3067	3111.57	3156.25	2895.44	2363.33	2686.5	2696.56	2452.67
	2348.88	2366.43	2340.5	2386.33	2408	2528.25	2311	2311.83	2444.8	2388.67	2547.33	2458.17	2271.56	2814.44	2525.33	2485.33	2587.83	2673.75	2958.22	2445.33	2965.67	2616.33	2717.78	2821.89	2653.89	2412	2625.2	2639.5	2909.5	3079.6	3181	2995.89	2370.44	2291.33	2455	2404.5	3160.33	2869.86	2643.33	2926.44	3077.33	3082.67	3159.86	3253.75	2944.22	2379.44	2716.17	2738.89	2462.33
	2377.38	2386	2376.5	2396.33	2462.33	2588.12	2326	2305.67	2463.8	2414.17	2597.33	2491.33	2279.44	2889.44	2538.5	2510.22	2629.5	2737.5	2992.67	2500	3044.83	2642.67	2775.89	2850.33	2681	2416.75	2657.6	2694.75	2946.25	3155.6	3265.83	3036.56	2389.44	2302.5	2473	2462	3175.67	2885.86	2668.83	2952.78	3133.11	3129.33	3234	3262.5	2957.56	2388.67	2745.83	2756.89	2508.5
	2427.75	2406	2381	2441	2489.67	2624.25	2333.75	2319.5	2489	2428.5	2627.78	2525	2307.78	2911.67	2542.5	2538	2647.17	2764.5	3013	2419.33	3070.17	2657.11	2805.56	2851	2663.89	2439.25	2694.8	2716.75	2969.75	3204.4	3324.5	3092.22	2415.89	2318.83	2483	2458.5	3229.67	2878.29	2700	2954.44	3153.67	3191	3310	3226.25	2953.22	2402.44	2801.83	2752.78	2503.83
	2442.5	2423.86	2419.5	2449.33	2490.33	2679.38	2348.5	2327.17	2511.8	2441.83	2653.22	2516	2316.67	2929.78	2550.83	2548.33	2683	2813.75	3080.78	2477.33	3138.33	2643.44	2860.11	2827.33	2641.33	2444.25	2744.6	2817.25	3020.75	3243	3370.5	3099.44	2412.67	2316.5	2473.33	2473.5	3228	2863	2716.33	2953.67	3219.17	3246.67	3322.57	3223.75	2991.22	2404.33	2813.83	2752.11	2546.5
	2437.12	2421.14	2424.5	2468.83	2521.5	2682.62	2361	2335.5	2495.2	2458	2665.89	2534.5	2324.22	2937.89	2573.17	2548.78	2730.33	2849.5	3101.33	2480.33	3136.17	2659.67	2889.33	2855.56	2651.33	2480	2768.2	2845.75	3062.75	3276.8	3365.33	3080.56	2421.56	2320.17	2496.33	2472.5	3227	2853	2717	2983.22	3214	3266.33	3377.14	3208.5	2997.44	2398.56	2795.83	2729	2533
	2441.62	2419.14	2429.67	2468.5	2533	2670.62	2375.5	2342.67	2492	2471.5	2689.56	2573.33	2337.22	2969	2587.83	2572.44	2710.83	2861.5	3102.11	2456.33	3144.5	2658.56	2916.89	2818.33	2653.56	2491	2797.6	2865.25	3086.25	3331.8	3367.67	3117.22	2414.56	2329.33	2509	2432	3211.67	2844.14	2693.67	2991.22	3194.44	3288.67	3384.14	3153	2995.11	2401.22	2787.83	2720.56	2500.33
	2463.75	2408	2434.33	2451.83	2629.67	2663.12	2378	2362.17	2505.6	2468.33	2696.11	2625.5	2361	3069.22	2628.33	2578.44	2706.83	2857.5	3100	2480.67	3101.33	2626	2910.33	2817.11	2686.44	2503.5	2779.2	2884	3079.5	3319.4	3349.83	3124.78	2414.78	2320.83	2509.33	2428.88	3207.67	2838.43	2702	2979.11	3147.33	3247.17	3382.43	3125.25	2967.89	2396	2784.33	2728.22	2490.83
	2464.5	2410.86	2442	2442.83	2572	2660	2388.75	2348.5	2489	2461	2648.33	2632.5	2361	2961	2611	2567	2655	2836.25	3050.78	2480.33	3029.17	2593.33	2906.78	2789.67	2670.44	2559.25	2741.4	2890.75	3038	3274.6	3320.17	3126.78	2418.78	2307.83	2547.67	2407.25	3129.67	2827.14	2660	2948	3139.56	3209	3333.29	3058.25	2939.56	2387	2779.5	2728.56	2493
	2470	2399.43	2416.33	2433.33	2578.75	2647.5	2383	2349	2486.8	2440.33	2602	2625.5	2355.11	2919.89	2555.5	2524.22	2612.17	2797.25	3007.56	2458.67	3000.33	2573.56	2910.67	2753.22	2681.56	2538	2729.2	2839.25	3038	3275	3259.5	3102.22	2416.22	2322.83	2524.67	2405.75	3056.33	2808.14	2609.33	2910.44	3106.78	3169.83	3304.29	3078	2902.89	2368.56	2779.17	2696.56	2472.17
	2437.62	2386.57	2401.67	2406.5	2571	2646.12	2354.25	2342.83	2448.6	2444.83	2567	2618.33	2349.89	2894	2529	2473.67	2585	2804	2958.44	2449	2953.83	2545.33	2889.11	2726.22	2699.44	2487.25	2657	2764.5	2989.25	3239.2	3181.5	3046.33	2417	2307.33	2515.33	2356.75	3011	2740.29	2556.67	2857.67	3012.89	3114.83	3231	3045.25	2860.33	2354.22	2713.83	2672.78	2473
	2421.62	2372	2374.33	2402.67	2547.67	2622	2356	2332.5	2423.8	2424.5	2504.22	2587	2341.56	2810.33	2502	2441.33	2521.5	2750.25	2916.33	2418.33	2926.17	2489.22	2844.78	2694.56	2673	2479	2597	2697.5	2930	3153	3133.83	2986.22	2391.22	2293	2492	2302.5	2997.33	2688.86	2502.5	2787.89	2949.78	3040.5	3199	2986.5	2807.78	2332.67	2655.67	2668.61	2439.33
	2385	2337.43	2346.83	2357.83	2520	2588.62	2327.75	2339	2397	2412.33	2447.89	2595.17	2319.33	2755.89	2477.5	2400.89	2487.17	2681.5	2845.56	2432.67	2867.33	2449.11	2807	2668.22	2675.89	2478.25	2580	2685.5	2873.75	3074.6	3086.83	2933.33	2368	2273.67	2463.67	2268.25	2935	2660.57	2468.83	2721.78	2880.56	3022	3087.29	2938.25	2758.22	2317.89	2610.5	2628.67	2440.83
	2368.75	2330.14	2322	2328.67	2515.67	2540	2331.25	2330.33	2381.6	2391.17	2418.89	2567.17	2296.44	2709.67	2457	2345.78	2410.33	2616.75	2777.78	2410	2805.17	2422.89	2773.33	2620.56	2665.44	2444.75	2519.4	2676.25	2798.75	3036	3022.67	2881.22	2360.44	2270.33	2471	2245	2891.33	2627.57	2420	2675.11	2842.11	2943.33	3065	2900	2704.78	2304.78	2559.17	2598.89	2423.83
	2338.12	2310.43	2313.17	2309.33	2481.67	2527.5	2307.75	2310.5	2368	2356.33	2366.78	2516	2293.33	2664	2427.67	2302.78	2367.17	2573.5	2763.22	2406.33	2771.33	2395	2721.67	2570.22	2627.67	2443.75	2465.2	2653.75	2754.25	2990.6	2967.67	2825.22	2345.56	2256.67	2441	2214	2862.33	2600.86	2384.67	2650.78	2766.44	2890.67	3005.14	2833.5	2661.33	2278.44	2514.67	2576.78	2418.17
	2316.5	2298.57	2288.5	2282.67	2462	2525.38	2306.5	2301.67	2353	2346.67	2315.33	2475.83	2283.56	2600.11	2398.67	2277.89	2358.83	2523.25	2699.78	2408.67	2744.5	2378.78	2678.22	2540.89	2586.89	2400	2455.4	2633.25	2713	2952	2938.17	2800.89	2321.89	2253.83	2414	2189	2894.67	2599.43	2367.5	2668.67	2733.89	2876.83	2982.57	2774.75	2646.56	2279.22	2511	2545.89	2384.67
	2314.88	2265.86	2273.5	2273.83	2441.17	2509.88	2272.75	2297.67	2328.4	2303.17	2303.78	2433.67	2256.11	2539.44	2386	2258.5	2331.83	2480.25	2647.78	2383	2708.33	2363.33	2643.78	2517.33	2584.33	2396	2424	2609.5	2704.75	2929.2	2871	2754.44	2325.89	2234	2397	2201.5	2859.67	2590.14	2326.5	2636.89	2697.44	2864.33	2990.14	2732	2647.67	2261.89	2482.33	2529.56	2385.17
	2299.75	2250.43	2257.83	2254.5	2399.83	2451.25	2247.25	2287.33	2320.8	2276.5	2277.33	2392	2245.56	2534.67	2375.33	2229	2300.33	2464.75	2629.56	2419	2656	2343.89	2571.78	2503.33	2578.89	2340	2398	2536.25	2662.75	2906.2	2823.17	2707.78	2315.78	2224.83	2385.67	2210.75	3135	2559.71	2317	2625.33	2696.22	2834	2972.86	2698	2647	2268	2451	2550.89	2369
	2289.25	2240	2261.67	2239.17	2356.33	2421.38	2252.25	2276.5	2285.4	2269.5	2262.44	2364.5	2243.44	2499	2355.5	2225.33	2298.83	2440.75	2588	2382.33	2656.17	2329.56	2519.78	2517.78	2540.78	2356.75	2385.2	2505.5	2652.5	2848.2	2788.67	2647.44	2319	2218.5	2388	2212.75	2883	2555.29	2321	2608.56	2692.89	2842.17	2964.43	2693.25	2664.11	2254.78	2447.83	2556.78	2375
	2280.5	2236.86	2265.83	2235.17	2338.5	2415.25	2243.5	2273	2308	2274.67	2269.78	2362.17	2236.33	2486.78	2348.17	2244.56	2295.33	2411.75	2597.89	2373.33	2652.83	2346.11	2492.78	2509.44	2510.44	2342.75	2387.4	2516.25	2668	2859.6	2788.5	2624	2316.44	2223.33	2391.33	2230.5	2876.67	2560.29	2320.33	2605.11	2682	2834.17	2961.43	2704.25	2649	2265.56	2451.83	2579.67	2378.17
	2280.62	2245.29	2269.67	2246.17	2308.83	2418	2231.25	2267.5	2289.2	2269.83	2295.22	2338.5	2233.33	2482.33	2329.5	2268.44	2321.5	2420.5	2587.22	2395.33	2670.5	2376.11	2495	2501.78	2487.11	2336.75	2421.8	2515.5	2687.75	2823.4	2769	2628.56	2333.89	2222.33	2377.67	2277	2929.33	2574.71	2358	2633.11	2687.33	2861.83	2980.29	2714.25	2657.67	2275.22	2458	2586	2403
	2294.75	2245.14	2278.83	2258.17	2332.17	2432.38	2247.75	2290.67	2300.8	2280.83	2339.78	2319	2231.67	2482.22	2338.83	2310.89	2349.67	2455.75	2580.56	2405	2699.5	2393.56	2530.33	2506.33	2487.56	2323.5	2427.2	2522.25	2723.5	2788.4	2809	2640.67	2328.78	2222.83	2391.33	2299	2945.67	2587	2372.67	2647.11	2729.89	2888.33	3011.57	2811	2696.89	2284.78	2470.5	2597.44	2400.67
	2335.62	2280.29	2307.33	2277.17	2353.5	2466	2231	2272.33	2300.4	2324.17	2374.89	2334.17	2239.89	2503.44	2337.5	2351.78	2374.33	2501.75	2631.67	2407.67	2704	2414.11	2544.67	2539.11	2505.11	2354.5	2482.6	2569.5	2762.5	2807.8	2819.67	2678	2323.67	2240.17	2401.67	2354	2996	2595.14	2411	2700.78	2782.67	2903.17	3062.71	2850.5	2794.33	2280.67	2518	2622.22	2387.5
	2354.75	2315.43	2330	2309.33	2363.33	2511.62	2242.75	2284	2343	2338.33	2422.33	2368	2258.89	2530.33	2365.33	2381.44	2434.17	2526	2659.11	2434	2723.67	2428.33	2572.22	2580.22	2531.67	2348.75	2522	2601.75	2811.75	2846.6	2886.67	2703.22	2328.67	2221.5	2417	2371	3036.33	2615.71	2443.17	2764.56	2793.11	2935.5	3127.29	2897	2780	2289.56	2571	2616.33	2411.33
	2362.38	2346	2348	2335.83	2377.5	2552	2285	2292.67	2365.4	2358.83	2470.22	2364.17	2258.78	2557.22	2451.58	2421.89	2483.83	2557.5	2692.89	2491.67	2731.83	2459.78	2586	2680.56	2536.56	2362.5	2572	2637.75	2843.25	2917.2	2966.67	2744.56	2334.22	2243.5	2420.67	2416.75	3022.67	2625.86	2464.33	2777.67	2835.67	2959.33	3108.57	2935.5	2807.67	2317.44	2598.83	2645.78	2410.83
	2382.88	2338.14	2371.83	2350.17	2386.67	2590.12	2303.25	2299.67	2367.2	2392.17	2494.33	2393.17	2265.11	2571.78	2390	2457.22	2507.33	2578.25	2744.67	2481.67	2776.5	2475.67	2622.44	2625.56	2520.44	2356.25	2583.6	2655.75	2851	2949.8	3029.67	2768.22	2346.56	2253.17	2421.33	2439.75	3029	2648	2503.67	2781.22	2850	2985.83	3138.43	3003.5	2827.67	2324.22	2628	2636.89	2424.17
	2405.75	2348.71	2387	2386.5	2390.67	2639.25	2306.25	2307.67	2396	2414.83	2513.78	2419.17	2288	2698.78	2411.5	2484.33	2523.67	2601.25	2792.78	2483	2798	2499.22	2667.22	2663	2522.44	2397	2654.4	2730.5	2875.75	3035	3052.5	2817.67	2347.11	2265.17	2448	2486	3030	2654.14	2544.33	2837.56	2904	2983.33	3191.14	3044.25	2886.89	2333.11	2657.33	2653.33	2447.67
	2421.5	2361.71	2437.5	2400.83	2419.83	2677.75	2319	2329.83	2380.2	2476	2546.78	2444	2301.22	2637.11	2414	2515.67	2580.67	2701	2820.22	2513.33	2859.83	2543.89	2728.89	2695.56	2557.33	2403.5	2701.6	2761.75	2925	3100.8	3082.83	2845	2383.22	2266.83	2443.33	2500	3057	2664.43	2593.5	2866.67	2939.11	3037.83	3268.14	3058.5	2968.44	2350.11	2701.67	2652.89	2467.67
	2419.75	2357.71	2436.17	2431.5	2458.17	2697.75	2346.75	2361.5	2407	2522.67	2568.11	2463	2331.33	2697	2435.17	2521.44	2586.17	2785	2859.89	2523.67	2906.5	2554.67	2794	2704.78	2589.22	2416.75	2755.8	2775	3008.5	3188.2	3126.67	2883.11	2383.22	2299.5	2477	2535.5	3084.67	2693.57	2622.83	2893.89	2984	3040.33	3331.29	3089.75	3005.67	2360	2714	2656.22	2507.17
	2432.25	2382.43	2455.67	2480.67	2461.83	2756.75	2349.25	2350.67	2432.8	2530	2616.67	2487.33	2325.22	2721.44	2449.5	2552	2612	2839.25	2912.22	2539	2960.83	2582.22	2832.89	2704.78	2602.22	2429.75	2737.2	2762.5	3008.5	3203.8	3153	2892.67	2402.33	2303.17	2501	2526.5	3117	2717.14	2650	2904.22	2998.33	3082.67	3368.57	3115	3013	2361.89	2739.33	2674.89	2491.83
	2443.62	2398	2478.67	2484.33	2475.83	2784.5	2370.25	2352.5	2438.8	2549.67	2609.89	2489.67	2334.22	2735.78	2454	2554.78	2626.83	2871.75	2947.11	2520.33	2976.17	2571.67	2868.44	2747.11	2608.56	2459.5	2729.6	2750.5	3005.25	3202	3191.17	2897.44	2398	2317.33	2491.33	2528.25	3121.67	2699	2676.17	2913.56	3031.56	3086.67	3363.86	3108	3000.22	2383.44	2762.83	2669.78	2501.67
	2463.12	2398.71	2482.67	2492.5	2513.67	2836.38	2372	2396.17	2435.6	2567.67	2606.89	2491.5	2330.89	2764.78	2473.5	2527.56	2637	2923.25	2976.67	2482.67	2990.83	2580.78	2885.33	2742.56	2590.22	2457.25	2735.6	2830	3047.5	3214.8	3224.33	2907.89	2422.78	2328	2505.67	2511.75	3111.33	2715.14	2691.5	2917.78	3026.44	3108.33	3413.29	3123.75	3027	2393.67	2746.33	2674.78	2499
	2462.88	2401.86	2495.67	2525	2489	2835.62	2361.5	2370	2435	2539	2584.67	2480.17	2341.44	2761.22	2462.83	2522	2615.67	2888.75	3000.22	2505.33	2975.5	2571.11	2898.44	2714.89	2582.78	2453	2729	2846.25	3036.5	3172	3211.67	2903.56	2413.44	2315.17	2484	2493	3131	2715.14	2687.5	2933.11	3040.56	3103	3414.14	3110.5	3031.33	2382.78	2774.17	2673.67	2505.5
	2475.75	2392	2505	2523.33	2511	2848.38	2384.5	2361	2457.2	2535.33	2580.67	2505	2334.89	2759.22	2475.33	2500.78	2605.83	2925	2979.67	2478.33	2995.5	2575.33	2908.22	2693.89	2575	2458.25	2759.6	2895.5	3074	3170	3188.83	2867.67	2402.44	2318.5	2503.33	2454.75	3144.33	2677.29	2677.83	2927.33	3015.56	3119.5	3436.71	3112.5	2967.11	2384	2788	2667	2480.83
	2472.88	2377.43	2513.67	2497.17	2498.67	2865.5	2388.5	2376	2438.4	2515.33	2552.44	2514.17	2345.56	2758.56	2469.33	2460.44	2601.83	2929.75	2994.44	2475	3012	2550.89	2922.67	2673.33	2547.89	2450.75	2745.2	2927	3043.75	3133.8	3161	2890.11	2394.67	2301.5	2477	2428.5	3113.67	2658.29	2624.83	2901.78	3008.11	3148.5	3452	3057.5	2927.44	2374.78	2755.83	2667.44	2486.5
	2457.38	2378.71	2504.67	2504.17	2482.17	2845.5	2358.5	2366.67	2430.2	2515.17	2508.33	2476	2313.89	2741.44	2459.5	2425.22	2555.33	2862	2991.11	2432	3009.17	2523.44	2912.22	2659.33	2528.67	2434.75	2718.6	2883.25	3049	3125.4	3092.33	2857.22	2394.22	2316.17	2472.33	2392	3071.67	2638.86	2594.67	2880.44	2993.22	3112.5	3472.71	2997.25	2875.67	2360	2738.5	2635.78	2470
	2438	2340.29	2507	2476.17	2473	2828.25	2350	2339.17	2425.8	2472.5	2464.11	2458.33	2298.67	2718.33	2439.67	2381.11	2545.83	2821.25	2937.67	2441.33	2976.5	2492.56	2864.44	2628.56	2504.11	2406	2701	2867.75	2995	3064.4	3033.83	2805.89	2377.67	2304.67	2461	2359.25	3085	2619.43	2576.5	2855.56	2943.56	3061.5	3414	2928.5	2835.89	2349.67	2701.83	2615.44	2469
	2429.62	2334.57	2501.5	2470.67	2444.83	2803.88	2332.75	2305.5	2389.6	2444.67	2424.89	2436.5	2292.78	2691.78	2436	2337.22	2509	2758.5	2888.44	2416	2941.5	2466.67	2832.56	2573.56	2493.67	2380.25	2659.6	2950.5	2954	3006.4	2969.33	2772.78	2358.44	2274.67	2420.67	2334.75	3141.33	2601.29	2513.83	2809.89	2896.67	3047.83	3326.14	2885.5	2766.22	2335.33	2615.67	2582.89	2424.83
	2390.38	2319	2488.67	2442.83	2571.67	2787.25	2327.75	2316.67	2373.2	2396.83	2403	2414.67	2273.22	2651.78	2414.67	2299.89	2466.5	2716.25	2876.22	2403.67	2884.83	2434.11	2774.33	2552	2445.22	2347	2593	2790.5	2895	2948.8	2889.17	2718.67	2339.78	2258	2392.33	2290.5	3135.33	2548.71	2459.33	2772	2864	3022.17	3289.29	2808.5	2711.11	2339	2600	2553.67	2419.67
	2369.75	2308.29	2465.83	2425.67	2432	2723.25	2298.5	2296.17	2345.2	2379.67	2385.67	2381	2256.22	2604.67	2378.83	2269.22	2456.83	2641.5	2819.44	2373.33	2817.17	2404.78	2738.56	2514.56	2409.33	2325.5	2568	2776.75	2870.25	2912	2815	2684.78	2308.33	2243.83	2382	2247.5	3067	2527.71	2442.83	2728.67	2860.11	3010.83	3207.29	2744.25	2662.67	2301.78	2603.17	2511.11	2399.5
	2376.62	2283.71	2449	2397.67	2421	2668.12	2283	2264.83	2331.8	2342.67	2356.56	2370	2232.44	2559.78	2378	2254.78	2429.33	2604.25	2730.11	2336.67	2810.83	2377.33	2675.89	2494.56	2399.67	2305.5	2518.4	2761.75	2859	2843.6	2753	2627.44	2301.89	2235.17	2353.33	2240	3106	2524.57	2395.83	2694.44	2831.89	3023	3174	2671.5	2645.89	2295.78	2569.67	2484.56	2369.5
	2352.88	2270.71	2458.5	2373	2388.5	2622	2264	2258	2305.6	2332.67	2336.33	2344.17	2222.39	2523.78	2350.17	2235.22	2403	2579.5	2660.56	2348.67	2753.67	2354.67	2619.22	2456.67	2358.56	2292	2507.8	2711.75	2855.75	2792	2694.5	2601.11	2287.67	2209.33	2343	2216.75	3121	2503.29	2369.5	2672.44	2813.67	3044	3160	2663	2902.22	2277.33	2576.67	2469.44	2338.67
	2345.88	2235.71	2469.67	2341.33	2407.33	2588.62	2244.25	2234	2308.2	2326.33	2333.89	2324.33	2205.22	2490	2327.17	2240.78	2362.67	2515.5	2620.11	2333.33	2703.5	2345.11	2597.44	2459.56	2351.67	2274.5	2512.6	2636	2822.5	2764.4	2656.5	2595.44	2265	2189	2333	2201.75	3106.33	2494.43	2342.67	2675.33	2806.44	3057	3134.14	2672.5	2607	2260.44	2558.83	2470.67	2342.17
	2312	2243.57	2474.83	2307.67	2397.5	2531.12	2232.25	2223.17	2269.6	2314.83	2326.22	2303.67	2193.56	2468.33	2318	2242.78	2359.17	2513.25	2574.44	2362.33	2665.5	2352.89	2567.11	2429.22	2340.33	2261	2482	2607.25	2821.75	2722	2629	2599.56	2257.89	2193.83	2303.67	2225.25	3082.33	2491.71	2339.83	2668.89	2794.11	3039.17	3075.43	2665.75	2615.67	2244.78	2542.17	2459.67	2333.67
	2283.88	2232.86	2458.83	2294.33	2405.5	2476.75	2231	2229.67	2266.8	2325.5	2311.44	2286.83	2184.67	2435.78	2314.83	2245.56	2350.5	2496.5	2564.11	2346.67	2643.17	2322.44	2545.89	2429.89	2337.89	2237	2458.4	2578.25	2790.25	2706	2616.83	2600	2260.56	2193.5	2329.33	2225.25	3029.67	2488.29	2344.67	2653	2790.11	3022	3063.5	2684.25	2622.67	2250.56	2519.5	2448.11	2323.33
	2279.12	2240.71	2458.33	2277.67	2383.33	2459.12	2214.25	2221.67	2258.6	2314.17	2306.67	2284.83	2179	2396.22	2289.33	2248.33	2364.83	2480.75	2518.89	2350	2608.33	2323.11	2528.67	2440.22	2319.22	2244.25	2448.6	2544	2716.25	2702.6	2603.5	2631.33	2248	2206.33	2283.67	2248.25	2973.33	2469.86	2355	2634.44	2771.56	3000.17	2975	2692.25	2596.11	2243.22	2507.5	2433.44	2319
	2270.38	2235.57	2416.67	2281.33	2374.83	2412.88	2212.25	2215.83	2260.6	2332.5	2320.33	2278.5	2185.89	2365	2304.5	2280.44	2352.17	2450.75	2511.67	2342.67	2616.67	2339.56	2516.78	2449.44	2320	2237.5	2446.2	2520.25	2711	2699.6	2582.67	2656.78	2251.89	2186.67	2297.33	2242.5	2923.33	2466.71	2361.33	2614	2753.67	2937.33	2953.71	2739.25	2609.67	2258.78	2510	2433.33	2321.83
	2264.38	2212	2435.83	2284.67	2359	2405	2196	2212.67	2261.6	2322.83	2328.78	2279.83	2180	2354.56	2297.17	2278.22	2356.33	2450.5	2530.89	2323.67	2616.33	2347.78	2486.56	2456.22	2313	2240.75	2468	2496.5	2650.25	2696	2592.83	2664	2245	2192.83	2301.67	2269.5	2879.33	2466.57	2369.5	2610.56	2717.44	2852.17	2920.14	2756.25	2617.11	2252.67	2498.33	2443.33	2326.17
	2258	2215.71	2424.17	2287.17	2347.67	2416.62	2203.25	2216.17	2244.2	2344.83	2353.33	2279.17	2179.11	2362.89	2282.5	2307.78	2359.5	2455	2541.33	2325	2590.33	2363.22	2502.78	2430.11	2321.78	2230.5	2479	2495	2650	2724	2611.67	2656.89	2240.33	2184.67	2289.67	2300.75	2826.67	2465.71	2389.83	2629.67	2689.11	2809.5	2888.71	2787.25	2649.89	2252	2494.17	2430.33	2328.67
	2265.75	2209.57	2432.33	2288.5	2326.33	2433.25	2214.5	2219.5	2257	2380.33	2393.78	2270.67	2179.44	2366.44	2288.17	2338.33	2388.33	2511.75	2554.78	2320.67	2600	2399.33	2504.89	2437.67	2323.56	2277.75	2478.6	2503.5	2624.25	2772.4	2625.83	2665.56	2243.67	2186.67	2314.67	2329.5	2838	2468.43	2419	2640.78	2670.33	2766.33	2886	2771.5	2677.33	2257.78	2592.17	2444.78	2328.83
	2264.38	2209.57	2425.67	2308.17	2315	2424.88	2229.62	2214.67	2260.2	2409.5	2397.78	2270.33	2192	2375.89	2312.5	2355.11	2388.5	2528.75	2571.33	2329.67	2617.67	2401.67	2532.56	2461.78	2327.78	2249.75	2513	2483.25	2623.25	2749.6	2651	2687.44	2256.89	2205.33	2323.33	2340.5	2843	2478	2446.5	2660.11	2671.78	2742.67	2844.86	2768.5	2706.22	2270.44	2491.83	2434.67	2333.67
	2273	2223.14	2445.17	2312	2297.67	2456.5	2223.75	2201.5	2273.8	2441.5	2425.67	2291.33	2193.78	2396.67	2315.33	2384.78	2425.5	2563.25	2608.22	2307	2630.83	2415.56	2551.22	2470.33	2333.89	2271.75	2503.4	2537.5	2619.25	2793.2	2723	2704.89	2253.89	2216.33	2310.67	2362	2871	2576.14	2450.17	2679.78	2703.56	2760.17	2809.71	2802	2724.44	2269.78	2504.17	2440	2333.5
	2287.75	2221.86	2463.17	2327	2292.67	2462.75	2231.25	2215.67	2283.8	2415.5	2431.56	2286.5	2204.78	2418.67	2310.33	2372.67	2427.33	2602	2633.67	2297	2631	2415.78	2551.78	2471.56	2350.44	2270	2533.2	2532	2640	2869.6	2737.33	2704	2254.33	2199.83	2306.33	2393.75	2815.33	2477.57	2469.17	2677.67	2714.56	2797.67	2833.14	2792.5	2737.56	2263	2544.5	2423.33	2331.67
	2293.75	2227.29	2470	2340	2296	2471.75	2229.25	2228.33	2289.4	2431.5	2455.33	2328.83	2215.78	2452.89	2338.17	2387.56	2445.17	2666.75	2638.33	2290.33	2660.67	2447	2572.33	2489.44	2360.56	2275.75	2519.4	2553.25	2679	2843	2782.83	2696.89	2269.44	2218.83	2298.67	2390.25	2846.33	2484.86	2496.33	2684.78	2730.56	2778.5	2848.29	2771.25	2775.78	2274	2559	2451.33	2348
	2307.5	2231	2482	2333.42	2306	2518.25	2246.5	2221.67	2301.4	2420.33	2441	2320.17	2221.78	2463.33	2327.33	2378.67	2454.5	2713.75	2667.89	2308.33	2655	2446.11	2610.11	2489.44	2369.78	2286.5	2534.6	2569.5	2752.5	2877.4	2825	2696.33	2270	2206.5	2330.67	2400.75	2824	2486.29	2504.83	2682	2718.78	2795.83	2869.43	2784.75	2748.67	2268.22	2560.83	2444.44	2337.17
	2291.62	2225.57	2461	2357.67	2297.33	2508.12	2263	2236.67	2299.2	2411.83	2427.44	2327.67	2231.44	2471.33	2333.5	2370.22	2437.83	2743.5	2671.56	2308.33	2660.17	2433.89	2644.33	2499.56	2365.44	2290.75	2523.8	2602.25	2755	2913	2828.17	2709.67	2261.78	2215.67	2335	2400.5	2833.33	2484.29	2498.83	2654.44	2746.89	2785.17	2911.71	2803.75	2743	2282.89	2585.5	2456.44	2355.5
	2284.38	2231.71	2445	2357	2305.83	2491	2252	2243.17	2307.6	2407.33	2403.67	2327.5	2225	2499.44	2327.83	2340.67	2441	2785	2677.22	2312.67	2659.17	2436.11	2644	2505	2374.67	2300.5	2527.4	2587.75	2790.75	2873.8	2850	2712.33	2272.56	2218.33	2341.33	2399.5	2803.33	2475	2503.17	2643.67	2730.56	2742.83	2893.29	2782.25	2731.67	2268.11	2568.5	2451.78	2364.17
	2277	2232.57	2424.33	2353.33	2293.33	2496	2262.5	2234.5	2307.2	2378.17	2380.11	2344.5	2241	2469.22	2333.83	2319.11	2419	2762	2683.56	2279.67	2690.67	2426.78	2646.44	2482.56	2376.67	2311.75	2485.8	2593.75	2763.75	2864.2	2851.67	2717.44	2274.11	2214.17	2324	2364.75	2745	2462	2483.67	2649.89	2729.22	2733.67	2895.86	2751.25	2706.56	2277.56	2548	2449.44	2356.83
	2254	2227	2410.17	2359.83	2304.83	2481.75	2237.75	2233.83	2307.6	2375.83	2376	2320	2224.44	2528	2338.33	2299	2433.5	2766.5	2728.33	2314.67	2696.67	2417.44	2648.11	2476.33	2366.11	2293.75	2505.2	2621.25	2773	2860.6	2828.83	2685.22	2277.67	2200	2314.67	2328.25	2761.67	2458.71	2477.83	2614.33	2716.56	2728	2903.71	2751.25	2688.56	2261.44	2527.5	2439.44	2342.5
	2260.88	2216.71	2413.17	2354.67	2308.33	2464.25	2260.25	2232.17	2297.4	2358.5	2338.22	2304.33	2218.89	2443.67	2330.17	2285.11	2419.83	2706.25	2702.44	2296	2686.67	2413.67	2644.22	2475.78	2353.11	2296	2490.6	2582.75	2738.75	2814.2	2784.67	2647.89	2272.44	2189.67	2313.67	2314.25	2747	2445.86	2447	2613.44	2712.89	2733	2883.43	2719.75	2620.89	2242.56	2529	2434	2347.17
	2247.5	2224.57	2389	2340.83	2306.5	2445.62	2251.25	2228.33	2316	2306.67	2308.44	2302	2211.67	2454.33	2323.83	2262.33	2383.67	2671.5	2677	2276	2690.33	2360.67	2605.89	2474.89	2342.11	2289.75	2474.2	2576.5	2712.25	2753.6	2742	2609.56	2258.89	2186.67	2299.33	2280	2755	2432.57	2403.67	2568.11	2709.56	2747.5	2900.71	2684.25	2598.44	2237.89	2498.5	2419.33	2314
	2236.62	2209	2365.5	2346.17	2291.67	2435.12	2237.25	2217.67	2280	2267.83	2274	2294.33	2206.67	2456.67	2316.5	2238.33	2381.33	2673.5	2640.44	2277	2722.17	2435.11	2546.89	2475.56	2328.33	2262.25	2468.2	2526.75	2708.75	2770.6	2700.5	2585.22	2239.78	2180.17	2296.33	2247	2762	2402.29	2353.67	2559.78	2704.78	2736.83	2948.29	2637.25	2556	2219.56	2495.5	2397.44	2304.5
	2218.62	2203.57	2338.83	2318.33	2289.5	2421.38	2230	2220.5	2280.8	2234.33	2253.78	2294.17	2182.89	2451.78	2297.33	2217	2374.33	2622.75	2638.44	2270.33	2732.67	2306.11	2547.44	2472.22	2324	2254.25	2426.2	2562.25	2710.5	2713.6	2683.17	2576.33	2242	2173.33	2276.33	2215	2772.33	2398.29	2342	2551	2699.56	2747.17	2965.29	2614.25	2519.44	2267.67	2496.17	2390.33	2277.33
	2218	2197	2325.83	2290.17	2298	2392.38	2218.25	2197.33	2254.8	2200	2240.44	2292	2172.56	2445.22	2290.67	2194.11	2349.33	2532.75	2588.44	2272.67	2721.33	2285	2534.67	2463.44	2289.67	2226.25	2418.8	2555.75	2713.75	2672.6	2689.83	2552.89	2221.11	2155	2252.67	2201.5	2812	2370.57	2324.5	2540.33	2690.89	2771.17	2975.71	2576	2479	2204.56	2490.17	2375.22	2264.83
	2200.12	2189.43	2312.67	2274.83	2298.33	2354.88	2199	2197.33	2261	2192.33	2218	2261.17	2159.33	2437.44	2262.5	2174.22	2313.33	2492.5	2546.22	2261	2700.17	2269.56	2514.11	2443.89	2280.22	2217.25	2428.6	2540.75	2696.75	2639.4	2629.33	2516.11	2203.22	2141.5	2270.67	2176.5	2787.33	2363.57	2309.83	2546.33	2700	2763.17	2962.86	2553.5	2468	2195.44	2492.83	2388.33	2255.83
	2191.5	2176.57	2287.67	2254.67	2281.33	2320.25	2178.25	2187.67	2227	2198	2210.22	2248.83	2146.11	2398.33	2261.17	2162.11	2305.83	2432.75	2514.44	2253.67	2680.17	2256	2494.44	2446.33	2272.78	2228.75	2422.4	2543.5	2689.75	2610.4	2603.33	2496.56	2211.22	2139.33	2253.67	2148.5	2748.67	2374.29	2303.83	2534.22	2685.22	2788.5	2917.43	2536.25	2457.67	2186.89	2474.33	2389.11	2256
	2181.25	2168.86	2284.5	2244.83	2271.17	2306.25	2178.25	2172.17	2223.4	2190	2196.78	2234.17	2148.56	2396.78	2248.5	2164.11	2284	2428.75	2505	2248.67	2647	2254.78	2470.89	2430.33	2267.33	2201	2392.6	2540.25	2688.25	2583	2538.67	2481.56	2202.89	2139.17	2275.33	2151.75	2746.33	2372.57	2291.5	2529.33	2668.44	2803.67	2886.86	2529.5	2457.89	2193.67	2463	2395.56	2224.67
	2165	2166.29	2264.67	2229.67	2265.17	2292.5	2157.25	2167.5	2229.4	2193.33	2188.44	2235	2153.56	2364.89	2228.67	2167.44	2295.67	2397.25	2479.89	2248.33	2643.67	2241	2469	2408.44	2253.89	2187	2407.8	2521.25	2658.5	2580.2	2523.83	2483.44	2193.33	2121.67	2275.67	2137.25	2728.67	2383.57	2313.67	2525.78	2662	2809.83	2884.29	2514	2453.89	2166.11	2435.83	2370.33	2216
	2164.62	2166	2266.17	2208.5	2276.83	2275.25	2164.5	2162	2227	2205	2192.78	2223	2139.67	2324.67	2234.17	2154	2289.17	2377.75	2450.56	2243	2624.33	2258.11	2454.56	2387.22	2254.67	2184.25	2424.6	2469.25	2635.5	2548	2503.17	2527.67	2190	2138.17	2257.67	2161.25	2753.33	2400.57	2306.17	2527.44	2659.67	2838	2840.71	2534	2475.22	2175.22	2440.5	2371	2216
	2171.12	2162.29	2261.67	2215.5	2250.17	2265.75	2168.75	2161.5	2223.6	2212.67	2205.11	2222.67	2136.67	2310.78	2222.17	2160.22	2284.17	2386.75	2431.78	2226	2635.5	2255.78	2456.33	2387.67	2254	2302.75	2434.4	2451.75	2632.5	2578.8	2517.67	2525.78	2195	2121.67	2269.33	2174	2759	2382.71	2310.17	2540	2666.44	2809.83	2844	2557.75	2486.44	2166.44	2429.67	2365.56	2222.17
	2175.75	2161.71	2263.5	2206.17	2264.33	2273.75	2171.5	2166.5	2211.4	2218	2222.78	2221	2142.56	2303.56	2222.17	2163.11	2279.67	2376.75	2447.44	2237	2653.5	2273	2458.22	2380.33	2255.11	2190.5	2428.8	2442.25	2593.75	2577	2515.33	2527.44	2189.22	2128.17	2235	2183.5	2726.33	2401.14	2332.33	2551	2675.11	2799.5	2846.57	2587.25	2490.78	2171.67	2422	2359.67	2226
	2164.12	2155.57	2247.33	2213	2245	2275.25	2168	2159.67	2225.6	2240	2231.11	2210.33	2139.33	2299.78	2225.83	2167.33	2287.83	2348.25	2441.89	2226	2642.67	2306.22	2486.78	2373.89	2262.56	2192	2446.2	2440.25	2596	2613.6	2544.17	2555.11	2188.67	2126.5	2230.67	2199.5	2709.33	2380.57	2332.5	2579.33	2684.78	2789.83	2848.14	2593.25	2525.44	2171.44	2434.67	2366.22	2233.83
	2161.62	2161.43	2247.67	2214	2234.17	2282	2185.5	2184.83	2218.6	2270.17	2246.67	2236	2146.22	2300.67	2239.17	2176.89	2294.67	2384.25	2457.78	2236.67	2588.67	2331.11	2488.78	2374.22	2262.11	2202.25	2456.2	2408.75	2570.25	2639.4	2578.67	2588.11	2192.11	2130.5	2226.67	2228.5	2683	2377.57	2343.17	2602.44	2658.78	2782.5	2834.43	2597.25	2527.22	2168	2438	2355.89	2224.5
	2170.62	2167	2237.17	2215.5	2219.17	2289.75	2183.25	2164.5	2220.4	2291.33	2267.89	2233.83	2164.67	2317.78	2249.17	2183.22	2302.67	2398.75	2470.22	2264.33	2582.83	2348.56	2479.89	2385.78	2281	2217.75	2430.8	2420.5	2561	2659.2	2600.33	2618.56	2193.72	2130	2265	2251.25	2673.33	2398.86	2339	2573.78	2736.33	2752.33	2814	2635	2557.56	2176.56	2443.33	2356.67	2240.83
	2177.25	2161.43	2246.17	2214.5	2208.5	2307.12	2168.5	2184	2223	2333.17	2307.67	2255.67	2160.11	2321.44	2259.33	2193.22	2319.67	2414.75	2513	2258.67	2561	2360.78	2484.56	2398.67	2279.11	2205.75	2463.8	2402.75	2534	2703	2611.5	2627.44	2209.22	2156.5	2246	2280.75	2670	2395.86	2373	2595.11	2609.78	2725.33	2767	2646.5	2597.11	2191.33	2457.5	2356.22	2244.5
[truncated: 241 more columns]

## Sheet: Raw Time
Time	ZT	ExT
15.1667	13.1667	19.1667
16.1667	14.1667	20.1667
17.1667	15.1667	21.1667
18.1667	16.1667	22.1667
19.1667	17.1667	23.1667
20.1667	18.1667	0.166667
21.1667	19.1667	1.16667
22.1667	20.1667	2.16667
23.1667	21.1667	3.16667
24.1667	22.1667	4.16667
25.1667	23.1667	5.16667
26.1667	0.166667	6.16667
27.1667	1.16667	7.16667
28.1667	2.16667	8.16667
29.1667	3.16667	9.16667
30.1667	4.16667	10.1667
31.1667	5.16667	11.1667
32.1667	6.16667	12.1667
33.1667	7.16667	13.1667
34.1667	8.16667	14.1667
35.1667	9.16667	15.1667
36.1667	10.1667	16.1667
37.1667	11.1667	17.1667
38.1667	12.1667	18.1667
39.1667	13.1667	19.1667
40.1667	14.1667	20.1667
41.1667	15.1667	21.1667
42.1667	16.1667	22.1667
43.1667	17.1667	23.1667
44.1667	18.1667	0.166667
45.1667	19.1667	1.16667
46.1667	20.1667	2.16667
47.1667	21.1667	3.16667
48.1667	22.1667	4.16667
49.1667	23.1667	5.16667
50.1667	0.166667	6.16667
51.1667	1.16667	7.16667
52.1667	2.16667	8.16667
53.1667	3.16667	9.16667
54.1667	4.16667	10.1667
55.1667	5.16667	11.1667
56.1667	6.16667	12.1667
57.1667	7.16667	13.1667
58.1667	8.16667	14.1667
59.1667	9.16667	15.1667
60.1667	10.1667	16.1667
61.1667	11.1667	17.1667
62.1667	12.1667	18.1667
63.1667	13.1667	19.1667
64.1667	14.1667	20.1667
65.1667	15.1667	21.1667
66.1667	16.1667	22.1667
67.1667	17.1667	23.1667
68.1667	18.1667	0.166667
69.1667	19.1667	1.16667
70.1667	20.1667	2.16667
71.1667	21.1667	3.16667
72.1667	22.1667	4.16667
73.1667	23.1667	5.16667
74.1667	0.166667	6.16667
75.1667	1.16667	7.16667
76.1667	2.16667	8.16667
77.1667	3.16667	9.16667
78.1667	4.16667	10.1667
79.1667	5.16667	11.1667
80.1667	6.16667	12.1667
81.1667	7.16667	13.1667
82.1667	8.16667	14.1667
83.1667	9.16667	15.1667
84.1667	10.1667	16.1667
85.1667	11.1667	17.1667
86.1667	12.1667	18.1667
87.1667	13.1667	19.1667
88.1667	14.1667	20.1667
89.1667	15.1667	21.1667
90.1667	16.1667	22.1667
91.1667	17.1667	23.1667
92.1667	18.1667	0.166667
93.1667	19.1667	1.16667
94.1667	20.1667	2.16667
95.1667	21.1667	3.16667
96.1667	22.1667	4.16667
97.1667	23.1667	5.16667
98.1667	0.166667	6.16667
99.1667	1.16667	7.16667
100.167	2.16667	8.16667
101.167	3.16667	9.16667
102.167	4.16667	10.1667
103.167	5.16667	11.1667
104.167	6.16667	12.1667
105.167	7.16667	13.1667
106.167	8.16667	14.1667
107.167	9.16667	15.1667
108.167	10.1667	16.1667
109.167	11.1667	17.1667
110.167	12.1667	18.1667
111.167	13.1667	19.1667
112.167	14.1667	20.1667
113.167	15.1667	21.1667
114.167	16.1667	22.1667
115.167	17.1667	23.1667
116.167	18.1667	0.166667
117.167	19.1667	1.16667
118.167	20.1667	2.16667
119.167	21.1667	3.16667
120.167	22.1667	4.16667
121.167	23.1667	5.16667
122.167	0.166667	6.16667
123.167	1.16667	7.16667
124.167	2.16667	8.16667
125.167	3.16667	9.16667
126.167	4.16667	10.1667
127.167	5.16667	11.1667
128.167	6.16667	12.1667
129.167	7.16667	13.1667
130.167	8.16667	14.1667
131.167	9.16667	15.1667
132.167	10.1667	16.1667
133.167	11.1667	17.1667
134.167	12.1667	18.1667
135.167	13.1667	19.1667
136.167	14.1667	20.1667
137.167	15.1667	21.1667
138.167	16.1667	22.1667
139.167	17.1667	23.1667
140.167	18.1667	0.166667
141.167	19.1667	1.16667
142.167	20.1667	2.16667
143.167	21.1667	3.16667
144.167	22.1667	4.16667
145.167	23.1667	5.16667
146.167	0.166667	6.16667
147.167	1.16667	7.16667
148.167	2.16667	8.16667
149.167	3.16667	9.16667
150.167	4.16667	10.1667
151.167	5.16667	11.1667

## Sheet: Smoothed Data
Cell:	1	2	3	4	5	6	7	8	10	11	12	13	14	15	16	17	18	19	20	21	22	23	24	25	26	27	28	29	30	31	32	33	34	35	36	37	38	39	40	41	42	43	44	45	46	47	48	49	50
	2839.18	2800.43	2873.8	2905.38	3134.51	3327.13	2802.07	2817.95	3006.19	3061.21	3322.74	3095.03	2648.18	4031.07	2947.64	3055.29	3270.95	3732.62	4219.86	2905.64	4261.45	3356.95	3851.33	3616.78	3295.56	2923.07	3703.3	3849.14	4207.06	4398.82	4407.01	4409.39	2795.58	2579.63	3200.21	2784.11	4765.8	3514.27	3611	4416.84	4780.97	4517.73	4966.14	4409.04	4211.5	2650.67	4164.08	3375.49	2935.5
	2837.28	2797.99	2870.48	2902.49	3131.6	3322.34	2799.4	2815.47	3003.08	3057.01	3317.68	3092.88	2646.9	4024.59	2945.33	3050.92	3266.23	3725.94	4212.19	2903.28	4253.06	3351.3	3844.72	3611.15	3292.93	2921.25	3696.04	3841.59	4198.12	4390.98	4398.83	4401.4	2793.98	2578.59	3196.69	2780.72	4753.51	3510.45	3604.1	4405.79	4769.75	4508.59	4954.18	4400.51	4203.86	2649.25	4153.63	3372.12	2933.44
	2835.38	2795.56	2867.16	2899.61	3128.69	3317.56	2796.72	2812.99	2999.98	3052.83	3312.63	3090.73	2645.63	4018.12	2943.02	3046.56	3261.52	3719.28	4204.53	2900.92	4244.68	3345.67	3838.12	3605.54	3290.29	2919.43	3688.8	3834.05	4189.19	4383.15	4390.66	4393.43	2792.39	2577.56	3193.18	2777.33	4741.26	3506.64	3597.21	4394.77	4758.55	4499.47	4942.24	4391.99	4196.23	2647.84	4143.21	3368.75	2931.39
	2833.48	2793.13	2863.84	2896.74	3125.79	3312.79	2794.05	2810.52	2996.88	3048.64	3307.59	3088.59	2644.35	4011.66	2940.72	3042.21	3256.82	3712.63	4196.89	2898.56	4236.33	3340.04	3831.54	3599.93	3287.66	2917.61	3681.58	3826.53	4180.29	4375.34	4382.51	4385.47	2790.79	2576.52	3189.66	2773.94	4729.04	3502.83	3590.33	4383.78	4747.38	4490.37	4930.34	4383.48	4188.61	2646.43	4132.82	3365.39	2929.35
	2831.58	2790.71	2860.53	2893.86	3122.89	3308.03	2791.38	2808.04	2993.79	3044.47	3302.55	3086.44	2643.07	4005.22	2938.41	3037.87	3252.12	3705.99	4189.27	2896.2	4227.99	3334.42	3824.96	3594.33	3285.03	2915.79	3674.37	3819.02	4171.4	4367.55	4374.37	4377.53	2789.19	2575.49	3186.15	2770.56	4716.84	3499.02	3583.46	4372.82	4736.24	4481.29	4918.46	4375	4181.01	2645.01	4122.45	3362.03	2927.3
	2829.68	2788.28	2857.23	2890.99	3119.99	3303.27	2788.72	2805.57	2990.69	3040.3	3297.52	3084.3	2641.8	3998.78	2936.11	3033.53	3247.44	3699.37	4181.66	2893.85	4219.67	3328.81	3818.4	3588.74	3282.4	2913.97	3667.17	3811.53	4162.53	4359.76	4366.25	4369.6	2787.6	2574.45	3182.65	2767.18	4704.68	3495.22	3576.61	4361.88	4725.13	4472.23	4906.61	4366.53	4173.42	2643.6	4112.11	3358.67	2925.25
	2827.78	2785.86	2853.92	2888.12	3117.09	3298.52	2786.06	2803.1	2987.6	3036.13	3292.5	3082.16	2640.52	3992.35	2933.81	3029.19	3242.75	3692.75	4174.06	2891.5	4211.36	3323.22	3811.84	3583.16	3279.77	2912.16	3659.99	3804.05	4153.69	4352	4358.15	4361.69	2786	2573.42	3179.15	2763.81	4692.56	3491.42	3569.77	4350.98	4714.04	4463.19	4894.79	4358.08	4165.85	2642.19	4101.8	3355.31	2923.21
	2825.89	2783.44	2850.62	2885.26	3114.2	3293.78	2783.4	2800.63	2984.52	3031.97	3287.49	3080.02	2639.25	3985.94	2931.51	3024.87	3238.08	3686.15	4166.48	2889.15	4203.07	3317.63	3805.3	3577.58	3277.15	2910.34	3652.82	3796.59	4144.86	4344.24	4350.06	4353.79	2784.41	2572.38	3175.65	2760.44	4680.46	3487.63	3562.95	4340.1	4702.98	4454.16	4883.01	4349.64	4158.29	2640.78	4091.51	3351.96	2921.17
	2824	2781.02	2847.33	2882.39	3111.31	3289.04	2780.74	2798.17	2981.43	3027.82	3282.49	3077.89	2637.98	3979.53	2929.21	3020.55	3233.41	3679.56	4158.91	2886.8	4194.8	3312.05	3798.77	3572.02	3274.53	2908.53	3645.67	3789.15	4136.05	4336.5	4341.98	4345.91	2782.82	2571.35	3172.16	2757.07	4668.4	3483.84	3556.14	4329.25	4691.95	4445.16	4871.25	4341.22	4150.75	2639.38	4081.25	3348.62	2919.13
	2822.1	2778.6	2844.04	2879.54	3108.42	3284.31	2778.09	2795.7	2978.36	3023.67	3277.49	3075.75	2636.7	3973.13	2926.92	3016.24	3228.75	3672.99	4151.36	2884.45	4186.55	3306.48	3792.26	3566.47	3271.91	2906.72	3638.53	3781.72	4127.26	4328.78	4333.93	4338.04	2781.22	2570.32	3168.67	2753.71	4656.37	3480.05	3549.35	4318.43	4680.94	4436.18	4859.52	4332.82	4143.22	2637.97	4071.02	3345.27	2917.09
	2820.21	2776.19	2840.75	2876.68	3105.53	3279.59	2775.44	2793.24	2975.28	3019.53	3272.51	3073.62	2635.43	3966.75	2924.63	3011.93	3224.1	3666.43	4143.82	2882.11	4178.32	3300.92	3785.75	3560.92	3269.29	2904.91	3631.41	3774.3	4118.5	4321.07	4325.88	4330.19	2779.63	2569.28	3165.19	2750.36	4644.38	3476.27	3542.56	4307.64	4669.97	4427.21	4847.82	4324.44	4135.7	2636.56	4060.82	3341.93	2915.05
	2818.32	2773.78	2837.47	2873.83	3102.65	3274.88	2772.79	2790.79	2972.21	3015.4	3267.53	3071.49	2634.16	3960.37	2922.34	3007.63	3219.45	3659.88	4136.3	2879.77	4170.1	3295.38	3779.26	3555.39	3266.67	2903.1	3624.3	3766.9	4109.75	4313.38	4317.86	4322.35	2778.05	2568.25	3161.71	2747.01	4632.41	3472.49	3535.8	4296.88	4659.02	4418.27	4836.15	4316.07	4128.21	2635.16	4050.64	3338.6	2913.01
	2816.43	2771.37	2834.2	2870.98	3099.77	3270.17	2770.15	2788.33	2969.15	3011.27	3262.56	3069.37	2632.89	3954.01	2920.05	3003.34	3214.82	3653.34	4128.79	2877.43	4161.9	3289.84	3772.78	3549.87	3264.06	2901.29	3617.21	3759.52	4101.03	4305.7	4309.85	4314.53	2776.46	2567.22	3158.24	2743.66	4620.48	3468.72	3529.04	4286.14	4648.09	4409.35	4824.51	4307.73	4120.72	2633.75	4040.49	3335.27	2910.98
	2814.55	2768.96	2830.92	2868.14	3096.89	3265.48	2767.51	2785.88	2966.08	3007.15	3257.59	3067.24	2631.62	3947.65	2917.77	2999.06	3210.19	3646.82	4121.3	2875.1	4153.72	3284.31	3766.31	3544.35	3261.45	2899.49	3610.13	3752.15	4092.32	4298.03	4301.85	4306.72	2774.87	2566.19	3154.77	2740.32	4608.59	3464.95	3522.3	4275.44	4637.2	4400.44	4812.9	4299.4	4113.26	2632.35	4030.37	3331.94	2908.95
	2812.66	2766.56	2827.66	2865.29	3094.02	3260.79	2764.87	2783.43	2963.03	3003.04	3252.64	3065.12	2630.35	3941.31	2915.48	2994.78	3205.56	3640.31	4113.83	2872.76	4145.55	3278.79	3759.86	3538.84	3258.85	2897.68	3603.07	3744.8	4083.64	4290.38	4293.87	4298.93	2773.29	2565.16	3151.31	2736.99	4596.72	3461.19	3515.58	4264.76	4626.33	4391.56	4801.32	4291.08	4105.8	2630.95	4020.28	3328.62	2906.92
	2810.78	2764.16	2824.4	2862.46	3091.15	3256.11	2762.24	2780.98	2959.97	2998.93	3247.69	3063	2629.09	3934.98	2913.2	2990.51	3200.95	3633.81	4106.37	2870.43	4137.41	3273.28	3753.42	3533.35	3256.24	2895.88	3596.03	3737.46	4074.98	4282.75	4285.91	4291.16	2771.7	2564.13	3147.85	2733.66	4584.9	3457.43	3508.87	4254.11	4615.49	4382.7	4789.77	4282.79	4098.37	2629.55	4010.21	3325.3	2904.89
	2808.89	2761.76	2821.14	2859.62	3088.28	3251.44	2759.61	2778.54	2956.92	2994.83	3242.75	3060.88	2627.82	3928.65	2910.92	2986.25	3196.34	3627.33	4098.93	2868.1	4129.28	3267.79	3746.99	3527.86	3253.64	2894.08	3589	3730.14	4066.34	4275.13	4277.97	4283.4	2770.12	2563.11	3144.4	2730.33	4573.1	3453.67	3502.17	4243.5	4604.68	4373.86	4778.25	4274.51	4090.95	2628.15	4000.17	3321.99	2902.86
	2807.01	2759.36	2817.88	2856.79	3085.42	3246.77	2756.98	2776.1	2953.88	2990.73	3237.82	3058.77	2626.55	3922.34	2908.65	2982	3191.74	3620.86	4091.5	2865.78	4121.17	3262.3	3740.57	3522.39	3251.04	2892.28	3581.98	3722.84	4057.72	4267.53	4270.04	4275.66	2768.54	2562.08	3140.95	2727.01	4561.34	3449.92	3495.49	4232.91	4593.9	4365.05	4766.76	4266.25	4083.54	2626.75	3990.16	3318.68	2900.84
	2805.13	2756.97	2814.64	2853.96	3082.55	3242.11	2754.36	2773.66	2950.84	2986.65	3232.9	3056.65	2625.29	3916.04	2906.38	2977.75	3187.14	3614.4	4084.09	2863.45	4113.09	3256.82	3734.16	3516.92	3248.44	2890.48	3574.99	3715.55	4049.12	4259.94	4262.13	4267.93	2766.96	2561.05	3137.51	2723.7	4549.61	3446.18	3488.83	4222.35	4583.15	4356.25	4755.31	4258.01	4076.15	2625.36	3980.18	3315.38	2898.82
	2803.25	2754.58	2811.39	2851.14	3079.69	3237.47	2751.74	2771.22	2947.8	2982.56	3227.99	3054.55	2624.03	3909.74	2904.11	2973.51	3182.56	3607.96	4076.7	2861.13	4105.01	3251.36	3727.77	3511.46	3245.85	2888.68	3568	3708.28	4040.54	4252.37	4254.23	4260.22	2765.38	2560.03	3134.08	2720.39	4537.92	3442.44	3482.17	4211.82	4572.42	4347.47	4743.88	4249.79	4068.78	2623.96	3970.23	3312.08	2896.8
	2801.37	2752.19	2808.16	2848.32	3076.84	3232.83	2749.13	2768.79	2944.77	2978.49	3223.08	3052.44	2622.76	3903.46	2901.84	2969.28	3177.98	3601.53	4069.32	2858.81	4096.96	3245.9	3721.39	3506.02	3243.26	2886.89	3561.04	3701.03	4031.98	4244.81	4246.35	4252.52	2763.81	2559	3130.65	2717.09	4526.26	3438.7	3475.54	4201.32	4561.72	4338.72	4732.48	4241.59	4061.42	2622.57	3960.31	3308.79	2894.78
	2799.49	2749.81	2804.92	2845.51	3073.98	3228.2	2746.52	2766.36	2941.74	2974.42	3218.19	3050.34	2621.5	3897.19	2899.57	2965.06	3173.41	3595.12	4061.96	2856.5	4088.93	3240.46	3715.03	3500.58	3240.67	2885.09	3554.09	3693.79	4023.45	4237.27	4238.49	4244.84	2762.23	2557.98	3127.22	2713.79	4514.63	3434.97	3468.92	4190.85	4551.05	4329.99	4721.12	4233.4	4054.08	2621.18	3950.41	3305.5	2892.76
	2797.62	2747.43	2801.7	2842.7	3071.13	3223.57	2743.91	2763.93	2938.72	2970.36	3213.3	3048.24	2620.24	3890.93	2897.31	2960.84	3168.85	3588.72	4054.62	2854.19	4080.92	3235.02	3708.68	3495.16	3238.08	2883.3	3547.15	3686.56	4014.94	4229.74	4230.65	4237.18	2760.66	2556.96	3123.8	2710.5	4503.04	3431.24	3462.31	4180.4	4540.41	4321.28	4709.78	4225.23	4046.76	2619.79	3940.55	3302.21	2890.75
	2795.74	2745.05	2798.47	2839.89	3068.29	3218.96	2741.31	2761.5	2935.7	2966.31	3208.42	3046.14	2618.98	3884.68	2895.05	2956.64	3164.29	3582.33	4047.29	2851.88	4072.92	3229.6	3702.34	3489.74	3235.5	2881.51	3540.24	3679.36	4006.45	4222.23	4222.82	4229.53	2759.09	2555.94	3120.39	2707.21	4491.48	3427.52	3455.72	4169.99	4529.8	4312.59	4698.48	4217.08	4039.45	2618.4	3930.71	3298.93	2888.74
	2793.87	2742.67	2795.26	2837.09	3065.44	3214.35	2738.72	2759.08	2932.69	2962.26	3203.55	3044.05	2617.72	3878.44	2892.8	2952.44	3159.75	3575.96	4039.98	2849.57	4064.95	3224.18	3696.01	3484.34	3232.92	2879.72	3533.34	3672.17	3997.98	4214.74	4215.01	4221.9	2757.52	2554.92	3116.98	2703.93	4479.96	3423.8	3449.14	4159.61	4519.22	4303.93	4687.21	4208.95	4032.16	2617.01	3920.9	3295.66	2886.73
	2792	2740.3	2792.05	2834.29	3062.6	3209.76	2736.12	2756.66	2929.68	2958.22	3198.69	3041.96	2616.47	3872.21	2890.54	2948.25	3155.21	3569.6	4032.68	2847.27	4056.99	3218.78	3689.7	3478.94	3230.34	2877.93	3526.45	3664.99	3989.54	4207.26	4207.21	4214.28	2755.95	2553.9	3113.58	2700.66	4468.47	3420.08	3442.58	4149.26	4508.67	4295.29	4675.97	4200.84	4024.89	2615.62	3911.12	3292.39	2884.72
	2790.12	2737.93	2788.84	2831.49	3059.76	3205.17	2733.53	2754.24	2926.68	2954.19	3193.83	3039.87	2615.21	3865.98	2888.29	2944.06	3150.68	3563.26	4025.41	2844.97	4049.05	3213.39	3683.4	3473.56	3227.76	2876.15	3519.58	3657.84	3981.11	4199.8	4199.43	4206.68	2754.38	2552.88	3110.18	2697.39	4457.02	3416.37	3436.04	4138.94	4498.14	4286.67	4664.76	4192.75	4017.64	2614.24	3901.37	3289.12	2882.71
	2788.25	2735.56	2785.64	2828.7	3056.93	3200.59	2730.95	2751.83	2923.69	2950.16	3188.99	3037.78	2613.96	3859.77	2886.04	2939.89	3146.15	3556.93	4018.15	2842.67	4041.14	3208.01	3677.11	3468.18	3225.19	2874.36	3512.73	3650.7	3972.71	4192.36	4191.67	4199.1	2752.82	2551.86	3106.79	2694.13	4445.6	3412.67	3429.51	4128.65	4487.65	4278.07	4653.58	4184.68	4010.4	2612.86	3891.65	3285.86	2880.71
	2786.39	2733.19	2782.44	2825.92	3054.09	3196.02	2728.37	2749.42	2920.69	2946.15	3184.15	3035.7	2612.7	3853.57	2883.8	2935.72	3141.64	3550.61	4010.91	2840.37	4033.24	3202.63	3670.84	3462.82	3222.62	2872.58	3505.89	3643.58	3964.34	4184.93	4183.93	4191.54	2751.26	2550.84	3103.41	2690.87	4434.21	3408.97	3422.99	4118.39	4477.18	4269.5	4642.43	4176.62	4003.17	2611.48	3881.96	3282.61	2878.71
	2784.52	2730.83	2779.26	2823.13	3051.27	3191.46	2725.79	2747.01	2917.71	2942.13	3179.32	3033.63	2611.45	3847.38	2881.56	2931.56	3137.13	3544.31	4003.68	2838.08	4025.36	3197.27	3664.58	3457.47	3220.06	2870.8	3499.08	3636.47	3955.98	4177.51	4176.2	4183.99	2749.7	2549.83	3100.03	2687.62	4422.86	3405.27	3416.49	4108.15	4466.75	4260.94	4631.31	4168.59	3995.97	2610.1	3872.3	3279.36	2876.71
	2782.65	2728.47	2776.07	2820.36	3048.44	3186.91	2723.22	2744.61	2914.73	2938.13	3174.5	3031.55	2610.2	3841.2	2879.32	2927.42	3132.63	3538.03	3996.48	2835.79	4017.5	3191.92	3658.34	3452.13	3217.49	2869.02	3492.27	3629.38	3947.65	4170.12	4168.49	4176.46	2748.14	2548.81	3096.66	2684.37	4411.55	3401.58	3410.01	4097.95	4456.34	4252.42	4620.23	4160.57	3988.78	2608.72	3862.67	3276.12	2874.72
	2780.79	2726.12	2772.89	2817.58	3045.62	3182.37	2720.66	2742.21	2911.75	2934.13	3169.69	3029.48	2608.95	3835.03	2877.08	2923.27	3128.14	3531.76	3989.29	2833.51	4009.67	3186.59	3652.11	3446.79	3214.93	2867.25	3485.49	3622.31	3939.34	4162.73	4160.8	4168.94	2746.58	2547.8	3093.3	2681.14	4400.27	3397.89	3403.54	4087.78	4445.96	4243.91	4609.18	4152.57	3981.61	2607.34	3853.06	3272.88	2872.72
	2778.92	2723.76	2769.72	2814.82	3042.8	3177.83	2718.1	2739.81	2908.78	2930.14	3164.89	3027.42	2607.7	3828.88	2874.85	2919.14	3123.66	3525.5	3982.12	2831.22	4001.85	3181.26	3645.89	3441.47	3212.38	2865.47	3478.72	3615.25	3931.05	4155.37	4153.13	4161.44	2745.02	2546.79	3089.94	2677.9	4389.03	3394.21	3397.09	4077.64	4435.62	4235.43	4598.15	4144.59	3974.46	2605.97	3843.49	3269.65	2870.73
	2777.06	2721.41	2766.56	2812.05	3039.98	3173.31	2715.54	2737.42	2905.81	2926.16	3160.1	3025.36	2606.45	3822.73	2872.62	2915.02	3119.18	3519.26	3974.97	2828.94	3994.05	3175.94	3639.68	3436.16	3209.82	2863.7	3471.97	3608.21	3922.79	4148.02	4145.47	4153.96	2743.47	2545.78	3086.59	2674.68	4377.82	3390.53	3390.65	4067.53	4425.3	4226.97	4587.17	4136.63	3967.32	2604.6	3833.95	3266.42	2868.75
	2775.2	2719.07	2763.4	2809.29	3037.17	3168.79	2712.99	2735.03	2902.86	2922.19	3155.31	3023.3	2605.2	3816.59	2870.39	2910.91	3114.72	3513.04	3967.83	2826.67	3986.27	3170.64	3633.49	3430.87	3207.27	2861.93	3465.24	3601.19	3914.55	4140.69	4137.83	4146.49	2741.92	2544.77	3083.25	2671.46	4366.65	3386.86	3384.23	4057.45	4415.01	4218.54	4576.21	4128.69	3960.21	2603.23	3824.43	3263.2	2866.76
	2773.34	2716.72	2760.24	2806.54	3034.36	3164.29	2710.44	2732.64	2899.9	2918.22	3150.54	3021.24	2603.96	3810.46	2868.17	2906.8	3110.26	3506.83	3960.72	2824.39	3978.52	3165.34	3627.32	3425.58	3204.72	2860.16	3458.52	3594.19	3906.33	4133.38	4130.21	4139.05	2740.37	2543.76	3079.91	2668.25	4355.51	3383.19	3377.83	4047.4	4404.75	4210.13	4565.28	4120.77	3953.11	2601.86	3814.95	3259.98	2864.78
	2771.48	2714.38	2757.09	2803.79	3031.55	3159.79	2707.9	2730.25	2896.95	2914.26	3145.77	3019.19	2602.71	3804.34	2865.95	2902.7	3105.81	3500.63	3953.62	2822.12	3970.78	3160.06	3621.16	3420.3	3202.18	2858.39	3451.82	3587.2	3898.14	4126.08	4122.61	4131.62	2738.82	2542.76	3076.58	2665.04	4344.41	3379.53	3371.44	4037.39	4394.52	4201.74	4554.39	4112.87	3946.03	2600.49	3805.5	3256.77	2862.8
	2769.62	2712.05	2753.95	2801.04	3028.74	3155.31	2705.36	2727.87	2894.01	2910.31	3141.01	3017.15	2601.47	3798.23	2863.73	2898.62	3101.37	3494.45	3946.54	2819.86	3963.06	3154.79	3615.01	3415.04	3199.63	2856.63	3445.14	3580.23	3889.97	4118.8	4115.02	4124.2	2737.27	2541.75	3073.25	2661.84	4333.34	3375.87	3365.07	4027.4	4384.32	4193.38	4543.53	4104.99	3938.96	2599.13	3796.07	3253.57	2860.82
	2767.77	2709.71	2750.81	2798.3	3025.94	3150.83	2702.83	2725.49	2891.08	2906.37	3136.26	3015.1	2600.23	3792.13	2861.52	2894.54	3096.93	3488.29	3939.48	2817.59	3955.37	3149.52	3608.87	3409.78	3197.1	2854.86	3438.47	3573.28	3881.83	4111.53	4107.46	4116.81	2735.73	2540.75	3069.94	2658.65	4322.31	3372.22	3358.71	4017.44	4374.15	4185.05	4532.7	4097.13	3931.92	2597.77	3786.68	3250.37	2858.84
	2765.91	2707.38	2747.68	2795.56	3023.15	3146.37	2700.31	2723.12	2888.15	2902.43	3131.52	3013.07	2598.99	3786.04	2859.31	2890.47	3092.51	3482.14	3932.44	2815.33	3947.69	3144.27	3602.76	3404.54	3194.56	2853.1	3431.82	3566.34	3873.7	4104.29	4099.91	4109.43	2734.19	2539.74	3066.63	2655.46	4311.31	3368.57	3352.38	4007.52	4364.02	4176.73	4521.9	4089.29	3924.89	2596.41	3777.32	3247.18	2856.87
	2764.06	2705.06	2744.56	2792.83	3020.35	3141.91	2697.79	2720.75	2885.22	2898.5	3126.79	3011.03	2597.75	3779.97	2857.1	2886.41	3088.09	3476.01	3925.41	2813.08	3940.04	3139.03	3596.65	3399.31	3192.03	2851.34	3425.19	3559.43	3865.61	4097.06	4092.37	4102.06	2732.65	2538.74	3063.32	2652.28	4300.35	3364.92	3346.05	3997.62	4353.91	4168.44	4511.13	4081.46	3917.88	2595.05	3767.99	3244	2854.9
	2762.21	2702.73	2741.44	2790.11	3017.56	3137.46	2695.27	2718.38	2882.3	2894.58	3122.07	3009	2596.51	3773.9	2854.9	2882.36	3083.68	3469.89	3918.41	2810.83	3932.41	3133.81	3590.56	3394.09	3189.5	2849.59	3418.58	3552.53	3857.53	4089.84	4084.86	4094.72	2731.11	2537.74	3060.03	2649.11	4289.43	3361.29	3339.75	3987.76	4343.83	4160.18	4500.4	4073.66	3910.89	2593.69	3758.68	3240.82	2852.93
	2760.35	2700.41	2738.33	2787.39	3014.77	3133.02	2692.76	2716.01	2879.39	2890.67	3117.36	3006.98	2595.28	3767.84	2852.7	2878.32	3079.28	3463.79	3911.42	2808.58	3924.79	3128.59	3584.48	3388.88	3186.97	2847.83	3411.99	3545.64	3849.48	4082.65	4077.36	4087.39	2729.57	2536.74	3056.74	2645.94	4278.54	3357.65	3333.46	3977.93	4333.78	4151.94	4489.7	4065.88	3903.92	2592.34	3749.41	3237.64	2850.97
	2758.5	2698.1	2735.23	2784.67	3011.99	3128.6	2690.25	2713.65	2876.48	2886.76	3112.65	3004.96	2594.04	3761.79	2850.5	2874.28	3074.89	3457.7	3904.46	2806.33	3917.2	3123.39	3578.42	3383.68	3184.45	2846.08	3405.41	3538.78	3841.46	4075.47	4069.88	4080.08	2728.04	2535.75	3053.46	2642.78	4267.69	3354.02	3327.18	3968.13	4323.77	4143.73	4479.03	4058.12	3896.97	2590.99	3740.17	3234.48	2849.01
	2756.66	2695.78	2732.13	2781.96	3009.2	3124.18	2687.76	2711.3	2873.58	2882.87	3107.96	3002.94	2592.81	3755.76	2848.31	2870.26	3070.51	3451.63	3897.51	2804.09	3909.63	3118.19	3572.38	3378.49	3181.93	2844.33	3398.85	3531.93	3833.45	4068.31	4062.42	4072.79	2726.51	2534.75	3050.19	2639.63	4256.88	3350.4	3320.93	3958.36	4313.78	4135.54	4468.39	4050.37	3890.04	2589.64	3730.96	3231.32	2847.05
	2754.81	2693.47	2729.04	2779.25	3006.43	3119.77	2685.26	2708.94	2870.69	2878.98	3103.27	3000.93	2591.58	3749.73	2846.12	2866.25	3066.14	3445.57	3890.58	2801.85	3902.08	3113.01	3566.34	3373.32	3179.42	2842.58	3392.31	3525.1	3825.48	4061.16	4054.98	4065.51	2724.98	2533.76	3046.92	2636.49	4246.1	3346.78	3314.69	3948.62	4303.82	4127.37	4457.79	4042.65	3883.12	2588.29	3721.78	3228.16	2845.09
	2752.96	2691.17	2725.95	2776.55	3003.65	3115.38	2682.77	2706.59	2867.8	2875.1	3098.6	2998.93	2590.35	3743.71	2843.94	2862.25	3061.77	3439.54	3883.67	2799.61	3894.56	3107.84	3560.33	3368.16	3176.9	2840.83	3385.78	3518.29	3817.52	4054.04	4047.56	4058.26	2723.45	2532.77	3043.66	2633.35	4235.35	3343.16	3308.46	3938.91	4293.9	4119.23	4447.21	4034.95	3876.23	2586.95	3712.63	3225.01	2843.14
	2751.12	2688.86	2722.87	2773.85	3000.88	3110.99	2680.29	2704.25	2864.92	2871.22	3093.93	2996.92	2589.12	3737.7	2841.76	2858.25	3057.42	3433.51	3876.78	2797.38	3887.05	3102.68	3554.32	3363	3174.39	2839.09	3379.28	3511.5	3809.6	4046.93	4040.15	4051.02	2721.93	2531.77	3040.41	2630.22	4224.65	3339.55	3302.26	3929.23	4284	4111.12	4436.67	4027.27	3869.35	2585.61	3703.52	3221.87	2841.19
	2749.27	2686.56	2719.8	2771.16	2998.11	3106.61	2677.82	2701.9	2862.05	2867.36	3089.27	2994.93	2587.89	3731.71	2839.58	2854.27	3053.07	3427.51	3869.91	2795.16	3879.57	3097.53	3548.33	3357.87	3171.89	2837.35	3372.79	3504.72	3801.69	4039.83	4032.77	4043.79	2720.4	2530.78	3037.17	2627.09	4213.97	3335.95	3296.07	3919.59	4274.14	4103.03	4426.17	4019.6	3862.49	2584.27	3694.43	3218.74	2839.24
	2747.43	2684.27	2716.74	2768.48	2995.35	3102.25	2675.35	2699.56	2859.18	2863.5	3084.62	2992.94	2586.67	3725.72	2837.4	2850.29	3048.73	3421.52	3863.06	2792.93	3872.1	3092.4	3542.36	3352.74	3169.39	2835.61	3366.32	3497.96	3793.81	4032.76	4025.4	4036.59	2718.88	2529.8	3033.93	2623.98	4203.34	3332.34	3289.89	3909.97	4264.3	4094.97	4415.69	4011.96	3855.65	2582.93	3685.37	3215.61	2837.3
	2745.59	2681.97	2713.68	2765.8	2992.58	3097.89	2672.88	2697.23	2856.32	2859.65	3079.98	2990.95	2585.44	3719.74	2835.24	2846.33	3044.4	3415.54	3856.23	2790.71	3864.66	3087.27	3536.4	3347.62	3166.89	2833.87	3359.87	3491.22	3785.96	4025.7	4018.05	4029.4	2717.37	2528.81	3030.71	2620.87	4192.74	3328.75	3283.74	3900.39	4254.5	4086.93	4405.25	4004.34	3848.83	2581.59	3676.35	3212.49	2835.35
	2743.75	2679.69	2710.63	2763.12	2989.82	3093.55	2670.42	2694.89	2853.47	2855.81	3075.35	2988.97	2584.22	3713.77	2833.07	2842.38	3040.08	3409.59	3849.42	2788.5	3857.24	3082.16	3530.46	3342.52	3164.39	2832.14	3353.44	3484.5	3778.13	4018.66	4010.71	4022.24	2715.85	2527.83	3027.49	2617.77	4182.18	3325.16	3277.6	3890.84	4244.73	4078.92	4394.84	3996.74	3842.03	2580.26	3667.35	3209.37	2833.42
	2741.91	2677.4	2707.58	2760.45	2987.07	3089.21	2667.97	2692.57	2850.62	2851.98	3070.73	2986.99	2583	3707.82	2830.91	2838.43	3035.77	3403.64	3842.63	2786.28	3849.84	3077.06	3524.53	3337.42	3161.9	2830.4	3347.02	3477.8	3770.33	4011.64	4003.4	4015.09	2714.34	2526.84	3024.27	2614.68	4171.66	3321.57	3271.48	3881.32	4234.99	4070.94	4384.47	3989.16	3835.25	2578.93	3658.39	3206.27	2831.48
	2740.07	2675.12	2704.55	2757.79	2984.32	3084.89	2665.52	2690.24	2847.78	2848.16	3066.12	2985.02	2581.78	3701.87	2828.75	2834.5	3031.46	3397.72	3835.86	2784.08	3842.47	3071.97	3518.62	3332.34	3159.41	2828.67	3340.62	3471.11	3762.55	4004.64	3996.11	4007.95	2712.83	2525.86	3021.07	2611.59	4161.17	3317.99	3265.37	3871.83	4225.28	4062.98	4374.12	3981.6	3828.49	2577.6	3649.46	3203.16	2829.55
	2738.23	2672.84	2701.51	2755.13	2981.57	3080.58	2663.08	2687.92	2844.95	2844.34	3061.52	2983.05	2580.56	3695.93	2826.59	2830.57	3027.17	3391.81	3829.11	2781.87	3835.11	3066.89	3512.72	3327.28	3156.93	2826.94	3334.25	3464.44	3754.79	3997.65	3988.83	4000.84	2711.32	2524.88	3017.88	2608.51	4150.72	3314.42	3259.28	3862.37	4215.6	4055.04	4363.81	3974.06	3821.75	2576.28	3640.56	3200.07	2827.62
	2736.4	2670.57	2698.49	2752.48	2978.82	3076.27	2660.65	2685.6	2842.12	2840.54	3056.92	2981.09	2579.35	3690	2824.44	2826.66	3022.88	3385.92	3822.38	2779.67	3827.78	3061.82	3506.84	3322.22	3154.45	2825.22	3327.89	3457.79	3747.06	3990.68	3981.57	3993.74	2709.82	2523.91	3014.69	2605.44	4140.3	3310.85	3253.21	3852.95	4205.95	4047.14	4353.54	3966.54	3815.03	2574.96	3631.69	3196.98	2825.69
	2734.56	2668.3	2695.47	2749.83	2976.08	3071.98	2658.22	2683.29	2839.3	2836.74	3052.34	2979.13	2578.13	3684.09	2822.3	2822.75	3018.61	3380.04	3815.67	2777.47	3820.47	3056.77	3500.97	3317.17	3151.97	2823.5	3321.54	3451.16	3739.36	3983.73	3974.33	3986.66	2708.31	2522.93	3011.51	2602.38	4129.92	3307.28	3247.16	3843.56	4196.34	4039.26	4343.29	3959.04	3808.32	2573.64	3622.85	3193.9	2823.77
	2732.73	2666.03	2692.47	2747.19	2973.34	3067.7	2655.8	2680.98	2836.49	2832.95	3047.77	2977.18	2576.92	3678.18	2820.16	2818.86	3014.34	3374.19	3808.98	2775.28	3813.18	3051.72	3495.12	3312.14	3149.5	2821.77	3315.22	3444.55	3731.68	3976.8	3967.11	3979.6	2706.81	2521.96	3008.34	2599.32	4119.58	3303.72	3241.13	3834.19	4186.75	4031.4	4333.08	3951.57	3801.64	2572.32	3614.05	3190.83	2821.85
	2730.9	2663.77	2689.46	2744.55	2970.61	3063.43	2653.38	2678.68	2833.68	2829.17	3043.2	2975.24	2575.71	3672.28	2818.02	2814.98	3010.08	3368.34	3802.31	2773.09	3805.92	3046.69	3489.28	3307.12	3147.03	2820.06	3308.92	3437.95	3724.03	3969.89	3959.91	3972.56	2705.32	2520.98	3005.18	2596.27	4109.28	3300.16	3235.11	3824.86	4177.2	4023.57	4322.9	3944.11	3794.98	2571	3605.27	3187.76	2819.94
	2729.07	2661.51	2686.47	2741.92	2967.88	3059.17	2650.98	2676.37	2830.88	2825.39	3038.65	2973.3	2574.5	3666.4	2815.88	2811.11	3005.83	3362.52	3795.66	2770.91	3798.67	3041.67	3483.46	3302.12	3144.56	2818.34	3302.63	3431.37	3716.4	3962.99	3952.73	3965.54	2703.82	2520.01	3002.03	2593.23	4099.01	3296.61	3229.11	3815.57	4167.68	4015.77	4312.76	3936.68	3788.34	2569.69	3596.53	3184.71	2818.02
	2727.24	2659.25	2683.48	2739.3	2965.15	3054.92	2648.57	2674.08	2828.09	2821.63	3034.1	2971.36	2573.29	3660.52	2813.75	2807.24	3001.59	3356.71	3789.03	2768.73	3791.45	3036.67	3477.66	3297.12	3142.1	2816.63	3296.36	3424.81	3708.8	3956.11	3945.57	3958.53	2702.33	2519.04	2998.88	2590.2	4088.78	3293.07	3223.12	3806.3	4158.19	4008	4302.64	3929.26	3781.71	2568.38	3587.82	3181.65	2816.11
	2725.41	2657	2680.5	2736.68	2962.42	3050.69	2646.18	2671.78	2825.31	2817.87	3029.56	2969.44	2572.09	3654.65	2811.63	2803.39	2997.36	3350.92	3782.42	2766.55	3784.25	3031.67	3471.86	3292.14	3139.64	2814.92	3290.12	3418.27	3701.23	3949.25	3938.42	3951.55	2700.84	2518.08	2995.75	2587.18	4078.59	3289.53	3217.16	3797.07	4148.73	4000.25	4292.56	3921.87	3775.11	2567.08	3579.14	3178.61	2814.21
	2723.58	2654.76	2677.53	2734.07	2959.7	3046.46	2643.79	2669.49	2822.53	2814.12	3025.04	2967.51	2570.88	3648.79	2809.51	2799.55	2993.14	3345.15	3775.84	2764.38	3777.08	3026.69	3466.09	3287.17	3137.19	2813.21	3283.89	3411.75	3693.68	3942.41	3931.3	3944.58	2699.35	2517.11	2992.62	2584.16	4068.43	3285.99	3211.21	3787.86	4139.3	3992.53	4282.52	3914.5	3768.53	2565.77	3570.49	3175.57	2812.3
	2721.76	2652.51	2674.56	2731.46	2956.98	3042.25	2641.41	2667.21	2819.76	2810.39	3020.52	2965.6	2569.68	3642.95	2807.39	2795.72	2988.93	3339.39	3769.27	2762.22	3769.93	3021.72	3460.33	3282.21	3134.74	2811.5	3277.68	3405.25	3686.15	3935.59	3924.19	3937.63	2697.87	2516.15	2989.5	2581.15	4058.31	3282.46	3205.28	3778.69	4129.9	3984.84	4272.51	3907.14	3761.97	2564.47	3561.88	3172.54	2810.4
	2719.93	2650.27	2671.61	2728.86	2954.27	3038.04	2639.03	2664.93	2817	2806.66	3016.01	2963.69	2568.48	3637.11	2805.28	2791.9	2984.72	3333.65	3762.73	2760.05	3762.8	3016.76	3454.59	3277.26	3132.29	2809.8	3271.48	3398.77	3678.66	3928.78	3917.1	3930.7	2696.39	2515.19	2986.39	2578.15	4048.23	3278.94	3199.37	3769.56	4120.54	3977.17	4262.53	3899.82	3755.43	2563.17	3553.29	3169.52	2808.51
	2718.11	2648.04	2668.66	2726.26	2951.56	3033.85	2636.66	2662.65	2814.24	2802.94	3011.52	2961.78	2567.28	3631.28	2803.17	2788.09	2980.53	3327.93	3756.2	2757.89	3755.69	3011.81	3448.86	3272.33	3129.85	2808.1	3265.31	3392.3	3671.19	3922	3910.04	3923.79	2694.91	2514.23	2983.29	2575.16	4038.19	3275.42	3193.47	3760.45	4111.21	3969.54	4252.58	3892.51	3748.91	2561.88	3544.74	3166.51	2806.62
	2716.29	2645.81	2665.71	2723.67	2948.85	3029.67	2634.3	2660.38	2811.5	2799.22	3007.03	2959.88	2566.09	3625.47	2801.07	2784.29	2976.35	3322.23	3749.7	2755.74	3748.6	3006.88	3443.15	3267.41	3127.41	2806.4	3259.16	3385.86	3663.74	3915.23	3902.99	3916.9	2693.43	2513.27	2980.2	2572.18	4028.18	3271.91	3187.6	3751.38	4101.91	3961.93	4242.67	3885.22	3742.41	2560.59	3536.22	3163.5	2804.73
	2714.47	2643.58	2662.78	2721.09	2946.15	3025.5	2631.95	2658.11	2808.76	2795.52	3002.55	2957.99	2564.89	3619.66	2798.97	2780.51	2972.17	3316.54	3743.22	2753.59	3741.54	3001.96	3437.46	3262.51	3124.97	2804.7	3253.03	3379.43	3656.32	3908.48	3895.96	3910.02	2691.96	2512.32	2977.12	2569.21	4018.21	3268.4	3181.74	3742.34	4092.64	3954.35	4232.8	3877.96	3735.93	2559.3	3527.74	3160.51	2802.84
	2712.65	2641.36	2659.85	2718.51	2943.45	3021.35	2629.6	2655.85	2806.03	2791.83	2998.08	2956.1	2563.7	3613.87	2796.88	2776.73	2968.01	3310.87	3736.76	2751.45	3734.51	2997.05	3431.78	3257.61	3122.54	2803.01	3246.91	3373.02	3648.93	3901.75	3888.96	3903.17	2690.49	2511.36	2974.05	2566.24	4008.29	3264.9	3175.9	3733.33	4083.41	3946.79	4222.96	3870.72	3729.48	2558.01	3519.28	3157.52	2800.96
	2710.83	2639.14	2656.93	2715.94	2940.75	3017.2	2627.26	2653.59	2803.31	2788.15	2993.63	2954.22	2562.51	3608.08	2794.79	2772.97	2963.85	3305.22	3730.32	2749.31	3727.5	2992.15	3426.12	3252.73	3120.12	2801.32	3240.82	3366.63	3641.57	3895.05	3881.97	3896.34	2689.02	2510.41	2970.98	2563.28	3998.4	3261.4	3170.09	3724.36	4074.21	3939.27	4213.15	3863.5	3723.04	2556.73	3510.86	3154.53	2799.08
	2709.01	2636.93	2654.02	2713.38	2938.06	3013.07	2624.92	2651.33	2800.59	2784.47	2989.18	2952.34	2561.32	3602.31	2792.7	2769.21	2959.71	3299.59	3723.91	2747.17	3720.51	2987.27	3420.47	3247.87	3117.69	2799.64	3234.74	3360.27	3634.23	3888.36	3875.01	3889.53	2687.56	2509.47	2967.93	2560.33	3988.55	3257.91	3164.29	3715.42	4065.05	3931.77	4203.38	3856.3	3716.63	2555.45	3502.48	3151.56	2797.21
	2707.2	2634.72	2651.12	2710.82	2935.37	3008.94	2622.6	2649.09	2797.88	2780.81	2984.75	2950.48	2560.14	3596.55	2790.62	2765.47	2955.57	3293.98	3717.51	2745.04	3713.54	2982.4	3414.85	3243.02	3115.27	2797.95	3228.69	3353.92	3626.92	3881.69	3868.06	3882.74	2686.1	2508.52	2964.89	2557.39	3978.73	3254.43	3158.5	3706.52	4055.91	3924.3	4193.65	3849.13	3710.24	2554.17	3494.12	3148.6	2795.34
	2705.39	2632.51	2648.22	2708.27	2932.69	3004.83	2620.28	2646.84	2795.18	2777.15	2980.32	2948.61	2558.95	3590.8	2788.55	2761.74	2951.45	3288.38	3711.14	2742.92	3706.6	2977.55	3409.23	3238.18	3112.86	2796.27	3222.66	3347.59	3619.64	3875.04	3861.14	3875.97	2684.64	2507.57	2961.85	2554.46	3968.96	3250.95	3152.74	3697.64	4046.82	3916.86	4183.95	3841.98	3703.87	2552.9	3485.8	3145.64	2793.48
	2703.58	2630.31	2645.34	2705.73	2930.01	3000.74	2617.96	2644.6	2792.49	2773.5	2975.91	2946.76	2557.77	3585.06	2786.48	2758.02	2947.33	3282.8	3704.79	2740.79	3699.69	2972.71	3403.64	3233.36	3110.45	2794.6	3216.64	3341.28	3612.39	3868.41	3854.24	3869.22	2683.19	2506.63	2958.83	2551.54	3959.23	3247.48	3147	3688.81	4037.75	3909.46	4174.29	3834.85	3697.52	2551.63	3477.51	3142.69	2791.61
	2701.77	2628.12	2642.46	2703.19	2927.33	2996.65	2615.66	2642.37	2789.81	2769.87	2971.5	2944.91	2556.59	3579.33	2784.41	2754.31	2943.23	3277.24	3698.47	2738.68	3692.79	2967.88	3398.06	3228.55	3108.05	2792.92	3210.65	3335	3605.16	3861.8	3847.36	3862.49	2681.74	2505.69	2955.82	2548.63	3949.54	3244.02	3141.28	3680	4028.72	3902.08	4164.66	3827.75	3691.19	2550.36	3469.26	3139.75	2789.76
	2699.96	2625.93	2639.59	2700.66	2924.66	2992.58	2613.36	2640.14	2787.14	2766.24	2967.11	2943.06	2555.42	3573.62	2782.35	2750.62	2939.14	3271.71	3692.16	2736.57	3685.93	2963.06	3392.5	3223.75	3105.65	2791.25	3204.68	3328.73	3597.96	3855.21	3840.5	3855.78	2680.29	2504.76	2952.81	2545.72	3939.89	3240.57	3135.57	3671.23	4019.73	3894.73	4155.07	3820.67	3684.89	2549.1	3461.04	3136.82	2787.9
	2698.15	2623.74	2636.73	2698.14	2922	2988.52	2611.07	2637.92	2784.47	2762.62	2962.73	2941.23	2554.24	3567.91	2780.29	2746.93	2935.05	3266.18	3685.88	2734.46	3679.09	2958.26	3386.96	3218.97	3103.25	2789.58	3198.73	3322.48	3590.79	3848.65	3833.66	3849.09	2678.85	2503.82	2949.82	2542.82	3930.27	3237.12	3129.89	3662.5	4010.77	3887.41	4145.52	3813.61	3678.61	2547.84	3452.86	3133.9	2786.05
	2696.35	2621.56	2633.87	2695.62	2919.33	2984.47	2608.78	2635.7	2781.81	2759.02	2958.36	2939.4	2553.07	3562.22	2778.24	2743.26	2930.98	3260.68	3679.62	2732.37	3672.27	2953.48	3381.44	3214.21	3100.86	2787.92	3192.79	3316.26	3583.65	3842.1	3826.85	3842.43	2677.4	2502.89	2946.84	2539.94	3920.7	3233.68	3124.23	3653.8	4001.84	3880.12	4136.01	3806.58	3672.35	2546.58	3444.71	3130.98	2784.21
	2694.55	2619.38	2631.03	2693.11	2916.67	2980.43	2606.51	2633.49	2779.16	2755.42	2954	2937.57	2551.9	3556.54	2776.2	2739.6	2926.92	3255.2	3673.38	2730.27	3665.48	2948.7	3375.93	3209.46	3098.47	2786.26	3186.88	3310.05	3576.53	3835.58	3820.06	3835.78	2675.97	2501.96	2943.86	2537.06	3911.17	3230.24	3118.59	3645.14	3992.96	3872.86	4126.53	3799.57	3666.11	2545.33	3436.59	3128.08	2782.37
	2692.75	2617.21	2628.19	2690.6	2914.02	2976.41	2604.24	2631.29	2776.52	2751.83	2949.65	2935.76	2550.74	3550.87	2774.16	2735.95	2922.87	3249.74	3667.17	2728.18	3658.71	2943.94	3370.44	3204.72	3096.09	2784.6	3180.99	3303.87	3569.45	3829.07	3813.29	3829.16	2674.53	2501.03	2940.9	2534.19	3901.68	3226.81	3112.96	3636.51	3984.1	3865.63	4117.09	3792.59	3659.9	2544.08	3428.51	3125.18	2780.53
	2690.95	2615.04	2625.36	2688.11	2911.37	2972.4	2601.98	2629.08	2773.89	2748.25	2945.31	2933.95	2549.57	3545.22	2772.12	2732.31	2918.83	3244.29	3660.98	2726.1	3651.97	2939.2	3364.97	3200	3093.71	2782.95	3175.13	3297.71	3562.39	3822.59	3806.54	3822.57	2673.1	2500.1	2937.95	2531.33	3892.23	3223.39	3107.36	3627.91	3975.28	3858.43	4107.69	3785.63	3653.71	2542.83	3420.46	3122.3	2778.7
	2689.15	2612.88	2622.54	2685.62	2908.72	2968.4	2599.72	2626.89	2771.27	2744.69	2940.98	2932.14	2548.41	3539.57	2770.1	2728.69	2914.8	3238.87	3654.81	2724.02	3645.26	2934.47	3359.52	3195.3	3091.34	2781.3	3169.28	3291.57	3555.37	3816.13	3799.82	3815.99	2671.68	2499.18	2935.01	2528.48	3882.82	3219.98	3101.78	3619.35	3966.5	3851.26	4098.32	3778.7	3647.54	2541.58	3412.45	3119.42	2776.88
	2687.35	2610.72	2619.73	2683.14	2906.08	2964.41	2597.48	2624.7	2768.66	2741.13	2936.67	2930.35	2547.25	3533.94	2768.07	2725.08	2910.78	3233.46	3648.67	2721.95	3638.57	2929.76	3354.08	3190.61	3088.97	2779.65	3163.45	3285.45	3548.37	3809.69	3793.12	3809.44	2670.25	2498.26	2932.08	2525.64	3873.46	3216.58	3096.22	3610.83	3957.76	3844.12	4089	3771.79	3641.4	2540.34	3404.47	3116.55	2775.05
	2685.56	2608.57	2616.93	2680.66	2903.44	2960.44	2595.24	2622.52	2766.05	2737.58	2932.37	2928.55	2546.1	3528.32	2766.05	2721.48	2906.77	3228.08	3642.55	2719.88	3631.9	2925.06	3348.66	3185.93	3086.61	2778.01	3157.65	3279.35	3541.4	3803.27	3786.44	3802.9	2668.83	2497.34	2929.16	2522.81	3864.13	3213.18	3090.68	3602.34	3949.05	3837.02	4079.71	3764.9	3635.28	2539.11	3396.53	3113.7	2773.24
	2683.77	2606.42	2614.14	2678.19	2900.81	2956.48	2593.01	2620.34	2763.45	2734.05	2928.08	2926.77	2544.94	3522.71	2764.04	2717.89	2902.78	3222.71	3636.45	2717.82	3625.27	2920.37	3343.27	3181.27	3084.25	2776.37	3151.86	3273.27	3534.46	3796.88	3779.79	3796.4	2667.41	2496.43	2926.25	2519.99	3854.85	3209.79	3085.16	3593.89	3940.37	3829.94	4070.46	3758.04	3629.18	2537.88	3388.62	3110.85	2771.43
	2681.98	2604.28	2611.35	2675.73	2898.18	2952.53	2590.78	2618.17	2760.87	2730.52	2923.8	2925	2543.79	3517.12	2762.03	2714.31	2898.79	3217.37	3630.37	2715.77	3618.65	2915.7	3337.89	3176.63	3081.9	2774.73	3146.1	3267.22	3527.55	3790.5	3773.15	3789.91	2666	2495.51	2923.35	2517.18	3845.61	3206.41	3079.66	3585.47	3931.74	3822.9	4061.25	3751.21	3623.11	2536.65	3380.74	3108.01	2769.62
	2680.19	2602.14	2608.58	2673.28	2895.56	2948.6	2588.57	2616.01	2758.29	2727	2919.53	2923.23	2542.65	3511.54	2760.03	2710.75	2894.82	3212.04	3624.32	2713.72	3612.07	2911.05	3332.52	3172	3079.55	2773.1	3140.36	3261.19	3520.67	3784.15	3766.55	3783.45	2664.59	2494.6	2920.47	2514.38	3836.41	3203.04	3074.18	3577.09	3923.14	3815.89	4052.08	3744.4	3617.06	2535.42	3372.91	3105.18	2767.82
	2678.41	2600.01	2605.81	2670.83	2892.94	2944.68	2586.36	2613.85	2755.72	2723.5	2915.27	2921.46	2541.5	3505.97	2758.03	2707.2	2890.86	3206.74	3618.3	2711.67	3605.51	2906.41	3327.18	3167.39	3077.2	2771.47	3134.64	3255.17	3513.82	3777.82	3759.96	3777.01	2663.19	2493.7	2917.59	2511.59	3827.25	3199.68	3068.73	3568.75	3914.57	3808.91	4042.94	3737.62	3611.03	2534.2	3365.11	3102.36	2766.02
	2676.63	2597.88	2603.05	2668.39	2890.32	2940.77	2584.16	2611.7	2753.16	2720	2911.03	2919.71	2540.36	3500.41	2756.04	2703.66	2886.91	3201.45	3612.29	2709.64	3598.98	2901.78	3321.86	3162.8	3074.87	2769.85	3128.95	3249.19	3506.99	3771.52	3753.41	3770.6	2661.79	2492.79	2914.73	2508.8	3818.14	3196.32	3063.29	3560.44	3906.05	3801.96	4033.85	3730.86	3605.03	2532.98	3357.34	3099.55	2764.22
	2674.85	2595.76	2600.3	2665.96	2887.72	2936.87	2581.97	2609.56	2750.61	2716.52	2906.8	2917.96	2539.22	3494.87	2754.06	2700.14	2882.97	3196.19	3606.31	2707.61	3592.48	2897.17	3316.55	3158.22	3072.53	2768.23	3123.27	3243.22	3500.2	3765.23	3746.87	3764.21	2660.39	2491.89	2911.88	2506.03	3809.07	3192.97	3057.88	3552.17	3897.56	3795.04	4024.8	3724.13	3599.05	2531.77	3349.61	3096.75	2762.44
	2673.07	2593.65	2597.56	2663.54	2885.11	2932.99	2579.78	2607.42	2748.06	2713.05	2902.58	2916.22	2538.09	3489.34	2752.08	2696.62	2879.04	3190.95	3600.36	2705.58	3586	2892.58	3311.26	3153.66	3070.21	2766.61	3117.62	3237.28	3493.44	3758.97	3740.36	3757.84	2658.99	2490.99	2909.04	2503.27	3800.04	3189.64	3052.49	3543.94	3889.11	3788.16	4015.78	3717.42	3593.1	2530.56	3341.91	3093.96	2760.65
	2671.29	2591.54	2594.83	2661.13	2882.51	2929.13	2577.61	2605.29	2745.53	2709.59	2898.37	2914.49	2536.95	3483.82	2750.1	2693.12	2875.12	3185.72	3594.43	2703.56	3579.55	2888	3306	3149.11	3067.88	2765	3111.99	3231.35	3486.71	3752.73	3733.87	3751.5	2657.6	2490.09	2906.21	2500.51	3791.05	3186.31	3047.12	3535.74	3880.7	3781.31	4006.81	3710.74	3587.17	2529.35	3334.26	3091.18	2758.88
	2669.52	2589.43	2592.11	2658.72	2879.92	2925.27	2575.44	2603.16	2743.01	2706.13	2894.18	2912.76	2535.82	3478.32	2748.14	2689.64	2871.22	3180.52	3588.52	2701.55	3573.12	2883.44	3300.75	3144.59	3065.57	2763.39	3106.38	3225.46	3480.01	3746.52	3727.41	3745.18	2656.22	2489.2	2903.39	2497.77	3782.11	3182.99	3041.78	3527.58	3872.32	3774.49	3997.87	3704.09	3581.26	2528.15	3326.63	3088.41	2757.11
	2667.75	2587.33	2589.4	2656.32	2877.33	2921.43	2573.28	2601.05	2740.49	2702.69	2890	2911.04	2534.7	3472.83	2746.17	2686.16	2867.33	3175.34	3582.64	2699.54	3566.73	2878.89	3295.52	3140.07	3063.25	2761.79	3100.8	3219.58	3473.34	3740.33	3720.98	3738.88	2654.84	2488.31	2900.59	2495.04	3773.21	3179.68	3036.45	3519.46	3863.98	3767.7	3988.98	3697.46	3575.38	2526.95	3319.05	3085.65	2755.34
	2665.98	2585.24	2586.7	2653.93	2874.74	2917.6	2571.13	2598.94	2737.99	2699.27	2885.83	2909.33	2533.57	3467.35	2744.22	2682.7	2863.45	3170.18	3576.78	2697.54	3560.36	2874.36	3290.31	3135.58	3060.95	2760.19	3095.23	3213.73	3466.7	3734.16	3714.56	3732.62	2653.46	2487.42	2897.79	2492.32	3764.35	3176.37	3031.15	3511.37	3855.69	3760.95	3980.13	3690.86	3569.53	2525.75	3311.5	3082.9	2753.58
	2664.21	2583.15	2584.01	2651.54	2872.16	2913.79	2568.98	2596.83	2735.5	2695.85	2881.67	2907.62	2532.45	3461.89	2742.27	2679.25	2859.58	3165.04	3570.95	2695.55	3554.02	2869.84	3285.12	3131.1	3058.64	2758.59	3089.69	3207.9	3460.09	3728.01	3708.18	3726.37	2652.08	2486.53	2895.01	2489.6	3755.54	3173.08	3025.87	3503.32	3847.43	3754.23	3971.31	3684.29	3563.7	2524.56	3303.98	3080.16	2751.82
	2662.45	2581.07	2581.32	2649.16	2869.58	2909.99	2566.85	2594.74	2733.01	2692.44	2877.53	2905.93	2531.34	3456.44	2740.32	2675.82	2855.72	3159.92	3565.14	2693.56	3547.7	2865.35	3279.94	3126.64	3056.35	2757	3084.18	3202.09	3453.51	3721.89	3701.82	3720.15	2650.71	2485.65	2892.24	2486.9	3746.77	3169.8	3020.61	3495.31	3839.2	3747.54	3962.54	3677.74	3557.89	2523.38	3296.51	3077.44	2750.07
	2660.68	2578.99	2578.65	2646.8	2867.01	2906.2	2564.72	2592.65	2730.54	2689.04	2873.39	2904.24	2530.22	3451	2738.39	2672.4	2851.88	3154.82	3559.36	2691.58	3541.42	2860.86	3274.79	3122.2	3054.06	2755.41	3078.68	3196.31	3446.96	3715.8	3695.48	3713.96	2649.35	2484.77	2889.48	2484.21	3738.05	3166.52	3015.38	3487.34	3831.02	3740.89	3953.81	3671.22	3552.11	2522.19	3289.07	3074.72	2748.33
	2658.92	2576.92	2575.99	2644.44	2864.45	2902.43	2562.6	2590.57	2728.07	2685.66	2869.28	2902.56	2529.11	3445.58	2736.46	2668.99	2848.04	3149.74	3553.6	2689.61	3535.16	2856.4	3269.66	3117.77	3051.77	2753.83	3073.21	3190.54	3440.45	3709.72	3689.17	3707.79	2647.99	2483.89	2886.74	2481.53	3729.37	3163.26	3010.17	3479.4	3822.88	3734.27	3945.12	3664.73	3546.36	2521.02	3281.66	3072.01	2746.59
	2657.17	2574.85	2573.33	2642.08	2861.89	2898.67	2560.49	2588.49	2725.62	2682.29	2865.17	2900.88	2528.01	3440.17	2734.53	2665.59	2844.22	3144.69	3547.87	2687.64	3528.93	2851.95	3264.55	3113.36	3049.49	2752.25	3067.76	3184.81	3433.96	3703.67	3682.89	3701.64	2646.63	2483.02	2884.01	2478.86	3720.73	3160	3004.98	3471.51	3814.77	3727.69	3936.48	3658.27	3540.63	2519.84	3274.3	3069.32	2744.85
	2655.41	2572.79	2570.69	2639.74	2859.34	2894.93	2558.39	2586.43	2723.17	2678.92	2861.08	2899.22	2526.9	3434.78	2732.61	2662.21	2840.42	3139.66	3542.16	2685.68	3522.73	2847.52	3259.46	3108.97	3047.22	2750.68	3062.33	3179.09	3427.51	3697.65	3676.63	3695.53	2645.28	2482.15	2881.29	2476.2	3712.14	3156.76	2999.81	3463.65	3806.71	3721.13	3927.87	3651.83	3534.93	2518.67	3266.97	3066.63	2743.12
	2653.66	2570.74	2568.05	2637.41	2856.79	2891.2	2556.29	2584.37	2720.74	2675.57	2857	2897.56	2525.81	3429.4	2730.7	2658.84	2836.62	3134.64	3536.48	2683.73	3516.55	2843.1	3254.39	3104.6	3044.95	2749.11	3056.93	3173.4	3421.09	3691.65	3670.4	3689.43	2643.93	2481.28	2878.58	2473.55	3703.59	3153.52	2994.67	3455.82	3798.68	3714.62	3919.3	3645.42	3529.25	2517.51	3259.68	3063.96	2741.4
	2651.91	2568.69	2565.43	2635.08	2854.24	2887.48	2554.21	2582.32	2718.31	2672.24	2852.93	2895.91	2524.71	3424.03	2728.79	2655.49	2832.84	3129.65	3530.82	2681.78	3510.41	2838.7	3249.33	3100.24	3042.69	2747.54	3051.55	3167.74	3414.69	3685.67	3664.19	3683.37	2642.58	2480.41	2875.89	2470.91	3695.09	3150.3	2989.55	3448.04	3790.7	3708.13	3910.78	3639.04	3523.59	2516.34	3252.42	3061.3	2739.69
	2650.16	2566.65	2562.81	2632.76	2851.7	2883.78	2552.13	2580.27	2715.9	2668.91	2848.88	2894.27	2523.62	3418.68	2726.89	2652.15	2829.07	3124.69	3525.19	2679.84	3504.29	2834.32	3244.3	3095.91	3040.43	2745.98	3046.19	3162.1	3408.34	3679.72	3658.01	3677.33	2641.24	2479.55	2873.2	2468.28	3686.63	3147.08	2984.45	3440.29	3782.75	3701.68	3902.3	3632.69	3517.97	2515.19	3245.2	3058.64	2737.98
	2648.42	2564.62	2560.21	2630.45	2849.17	2880.1	2550.06	2578.24	2713.49	2665.59	2844.84	2892.63	2522.53	3413.35	2725	2648.82	2825.31	3119.74	3519.58	2677.91	3498.21	2829.95	3239.29	3091.59	3038.18	2744.43	3040.86	3156.48	3402.01	3673.79	3651.86	3671.31	2639.91	2478.69	2870.54	2465.67	3678.21	3143.88	2979.38	3432.59	3774.84	3695.27	3893.86	3626.36	3512.37	2514.03	3238.02	3056	2736.27
	2646.68	2562.59	2557.61	2628.15	2846.64	2876.42	2548	2576.21	2711.1	2662.29	2840.81	2891	2521.44	3408.02	2723.11	2645.51	2821.57	3114.81	3514	2675.98	3492.15	2825.61	3234.3	3087.29	3035.94	2742.88	3035.55	3150.88	3395.71	3667.89	3645.74	3665.33	2638.58	2477.84	2867.88	2463.06	3669.84	3140.68	2974.33	3424.92	3766.98	3688.89	3885.47	3620.06	3506.79	2512.88	3230.88	3053.37	2734.57
	2644.94	2560.56	2555.03	2625.85	2844.12	2872.76	2545.95	2574.19	2708.71	2659	2836.8	2889.39	2520.36	3402.72	2721.23	2642.21	2817.84	3109.91	3508.44	2674.07	3486.12	2821.27	3229.33	3083.01	3033.7	2741.33	3030.27	3145.31	3389.45	3662.01	3639.64	3659.37	2637.25	2476.99	2865.24	2460.46	3661.52	3137.5	2969.31	3417.29	3759.15	3682.54	3877.11	3613.79	3501.24	2511.74	3223.77	3050.76	2732.88
	2643.2	2558.55	2552.45	2623.57	2841.6	2869.12	2543.91	2572.18	2706.34	2655.72	2832.8	2887.77	2519.28	3397.42	2719.36	2638.92	2814.12	3105.03	3502.91	2672.16	3480.12	2816.96	3224.38	3078.74	3031.46	2739.79	3025	3139.77	3383.22	3656.16	3633.56	3653.43	2635.93	2476.14	2862.61	2457.88	3653.24	3134.33	2964.31	3409.7	3751.36	3676.23	3868.8	3607.55	3495.72	2510.6	3216.71	3048.15	2731.19
	2641.47	2556.53	2549.89	2621.29	2839.09	2865.49	2541.87	2570.18	2703.97	2652.45	2828.81	2886.17	2518.21	3392.14	2717.49	2635.65	2810.41	3100.17	3497.41	2670.25	3474.14	2812.66	3219.45	3074.5	3029.24	2738.25	3019.76	3134.24	3377.02	3650.33	3627.52	3647.52	2634.61	2475.29	2859.99	2455.3	3645.01	3131.16	2959.33	3402.14	3743.62	3669.95	3860.53	3601.34	3490.22	2509.46	3209.68	3045.56	2729.51
	2639.74	2554.53	2547.33	2619.03	2836.59	2861.88	2539.85	2568.18	2701.62	2649.19	2824.84	2884.58	2517.14	3386.88	2715.63	2632.39	2806.72	3095.34	3491.93	2668.35	3468.2	2808.39	3214.54	3070.27	3027.01	2736.72	3014.55	3128.75	3370.85	3644.53	3621.5	3641.64	2633.3	2474.45	2857.39	2452.74	3636.82	3128.01	2954.37	3394.63	3735.91	3663.71	3852.31	3595.16	3484.75	2508.33	3202.68	3042.97	2727.84
	2638.01	2552.53	2544.79	2616.77	2834.09	2858.28	2537.83	2566.19	2699.28	2645.95	2820.88	2882.99	2516.07	3381.63	2713.77	2629.15	2803.04	3090.53	3486.47	2666.47	3462.29	2804.12	3209.65	3066.07	3024.8	2735.19	3009.36	3123.28	3364.72	3638.75	3615.51	3635.79	2631.99	2473.61	2854.8	2450.19	3628.68	3124.87	2949.44	3387.16	3728.25	3657.51	3844.13	3589	3479.31	2507.2	3195.73	3040.4	2726.17
	2636.29	2550.54	2542.25	2614.52	2831.59	2854.69	2535.82	2564.21	2696.95	2642.71	2816.93	2881.41	2515.01	3376.4	2711.93	2625.92	2799.37	3085.74	3481.05	2664.58	3456.41	2799.88	3204.79	3061.88	3022.59	2733.67	3004.19	3117.83	3358.62	3633	3609.55	3629.96	2630.69	2472.77	2852.22	2447.65	3620.58	3121.74	2944.54	3379.72	3720.63	3651.34	3835.99	3582.88	3473.89	2506.08	3188.81	3037.84	2724.51
	2634.56	2548.55	2539.73	2612.28	2829.1	2851.12	2533.82	2562.24	2694.62	2639.49	2813	2879.84	2513.95	3371.18	2710.09	2622.7	2795.72	3080.97	3475.65	2662.71	3450.55	2795.66	3199.94	3057.71	3020.39	2732.15	2999.05	3112.4	3352.55	3627.28	3603.61	3624.17	2629.39	2471.94	2849.66	2445.12	3612.53	3118.62	2939.66	3372.33	3713.04	3645.2	3827.89	3576.78	3468.51	2504.96	3181.93	3035.3	2722.86
	2632.84	2546.57	2537.22	2610.04	2826.62	2847.56	2531.83	2560.28	2692.31	2636.29	2809.08	2878.28	2512.9	3365.98	2708.25	2619.5	2792.08	3076.22	3470.27	2660.84	3444.73	2791.45	3195.12	3053.56	3018.19	2730.64	2993.93	3107.01	3346.51	3621.58	3597.71	3618.4	2628.09	2471.11	2847.11	2442.6	3604.53	3115.52	2934.8	3364.97	3705.5	3639.11	3819.84	3570.72	3463.14	2503.85	3175.09	3032.76	2721.21
	2631.13	2544.6	2534.71	2607.82	2824.14	2844.02	2529.85	2558.33	2690.01	2633.09	2805.18	2876.73	2511.85	3360.79	2706.43	2616.31	2788.45	3071.5	3464.93	2658.98	3438.93	2787.26	3190.31	3049.43	3016	2729.13	2988.84	3101.63	3340.51	3615.9	3591.83	3612.65	2626.8	2470.28	2844.57	2440.1	3596.57	3112.42	2929.97	3357.65	3698	3633.04	3811.84	3564.68	3457.81	2502.74	3168.29	3030.24	2719.57
	2629.42	2542.63	2532.22	2605.61	2821.67	2840.5	2527.88	2556.39	2687.73	2629.91	2801.29	2875.18	2510.8	3355.61	2704.61	2613.14	2784.84	3066.8	3459.6	2657.13	3433.17	2783.09	3185.53	3045.32	3013.82	2727.63	2983.77	3096.29	3334.54	3610.26	3585.98	3606.94	2625.52	2469.46	2842.05	2437.6	3588.66	3109.34	2925.16	3350.37	3690.54	3627.02	3803.87	3558.67	3452.5	2501.64	3161.53	3027.73	2717.93
	2627.71	2540.67	2529.74	2603.4	2819.21	2836.99	2525.92	2554.45	2685.45	2626.74	2797.42	2873.65	2509.76	3350.46	2702.79	2609.98	2781.24	3062.13	3454.31	2655.29	3427.43	2778.93	3180.77	3041.22	3011.64	2726.14	2978.72	3090.96	3328.6	3604.64	3580.16	3601.25	2624.24	2468.64	2839.54	2435.12	3580.79	3106.26	2920.38	3343.14	3683.13	3621.03	3795.95	3552.69	3447.22	2500.54	3154.8	3025.23	2716.3
	2626	2538.72	2527.27	2601.21	2816.75	2833.49	2523.96	2552.53	2683.18	2623.58	2793.56	2872.12	2508.72	3345.31	2700.99	2606.84	2777.65	3057.47	3449.04	2653.45	3421.73	2774.8	3176.03	3037.15	3009.47	2724.65	2973.7	3085.66	3322.69	3599.04	3574.36	3595.59	2622.97	2467.83	2837.05	2432.64	3572.97	3103.2	2915.62	3335.94	3675.75	3615.07	3788.08	3546.74	3441.96	2499.45	3148.12	3022.74	2714.68
	2624.29	2536.77	2524.81	2599.02	2814.29	2830.01	2522.02	2550.61	2680.92	2620.43	2789.71	2870.6	2507.68	3340.19	2699.19	2603.71	2774.08	3052.84	3443.8	2651.63	3416.05	2770.68	3171.31	3033.1	3007.3	2723.16	2968.7	3080.39	3316.82	3593.47	3568.6	3589.96	2621.7	2467.01	2834.57	2430.18	3565.2	3100.15	2910.89	3328.78	3668.42	3609.15	3780.25	3540.82	3436.74	2498.36	3141.47	3020.27	2713.07
	2622.59	2534.83	2522.36	2596.84	2811.84	2826.55	2520.08	2548.7	2678.68	2617.3	2785.88	2869.09	2506.65	3335.08	2697.4	2600.6	2770.52	3048.24	3438.59	2649.81	3410.41	2766.58	3166.62	3029.07	3005.14	2721.68	2963.73	3075.15	3310.99	3587.93	3562.86	3584.36	2620.43	2466.21	2832.1	2427.74	3557.47	3097.11	2906.18	3321.66	3661.13	3603.27	3772.46	3534.94	3431.54	2497.27	3134.86	3017.81	2711.46
	2620.9	2532.9	2519.92	2594.67	2809.4	2823.1	2518.16	2546.8	2676.45	2614.18	2782.06	2867.59	2505.63	3329.98	2695.61	2597.5	2766.97	3043.65	3433.4	2647.99	3404.8	2762.5	3161.94	3025.06	3002.99	2720.2	2958.78	3069.92	3305.18	3582.41	3557.15	3578.78	2619.17	2465.4	2829.65	2425.3	3549.79	3094.09	2901.5	3314.58	3653.88	3597.43	3764.72	3529.08	3426.37	2496.19	3128.29	3015.36	2709.86
	2619.2	2530.98	2517.49	2592.52	2806.97	2819.66	2516.24	2544.91	2674.22	2611.07	2778.26	2866.09	2504.61	3324.9	2693.84	2594.41	2763.44	3039.09	3428.24	2646.19	3399.21	2758.44	3157.29	3021.06	3000.84	2718.73	2953.86	3064.73	3299.41	3576.93	3551.47	3573.24	2617.92	2464.6	2827.21	2422.87	3542.16	3091.07	2896.84	3307.54	3646.67	3591.62	3757.02	3523.25	3421.22	2495.12	3121.76	3012.92	2708.26
	2617.51	2529.06	2515.07	2590.37	2804.54	2816.24	2514.33	2543.03	2672.01	2607.97	2774.47	2864.61	2503.59	3319.84	2692.07	2591.34	2759.92	3034.56	3423.1	2644.39	3393.66	2754.4	3152.66	3017.09	2998.7	2717.27	2948.96	3059.56	3293.67	3571.46	3545.82	3567.72	2616.67	2463.8	2824.79	2420.46	3534.58	3088.07	2892.21	3300.54	3639.51	3585.85	3749.37	3517.45	3416.11	2494.05	3115.27	3010.5	2706.67
	2615.82	2527.14	2512.67	2588.23	2802.11	2812.84	2512.43	2541.16	2669.81	2604.89	2770.7	2863.14	2502.58	3314.79	2690.31	2588.28	2756.42	3030.04	3418	2642.61	3388.14	2750.37	3148.05	3013.14	2996.57	2715.81	2944.09	3054.41	3287.97	3566.03	3540.2	3562.23	2615.42	2463.01	2822.38	2418.06	3527.04	3085.08	2887.6	3293.59	3632.38	3580.11	3741.76	3511.68	3411.02	2492.98	3108.81	3008.09	2705.09
	2614.14	2525.24	2510.27	2586.1	2799.7	2809.45	2510.55	2539.3	2667.62	2601.82	2766.94	2861.67	2501.57	3309.76	2688.55	2585.24	2752.93	3025.56	3412.92	2640.83	3382.65	2746.37	3143.47	3009.21	2994.44	2714.36	2939.24	3049.3	3282.3	3560.62	3534.61	3556.78	2614.18	2462.22	2819.98	2415.67	3519.55	3082.11	2883.02	3286.67	3625.3	3574.42	3734.19	3505.95	3405.96	2491.92	3102.4	3005.69	2703.52
	2612.46	2523.34	2507.89	2583.98	2797.29	2806.08	2508.67	2537.45	2665.45	2598.76	2763.19	2860.21	2500.57	3304.75	2686.8	2582.22	2749.45	3021.09	3407.86	2639.05	3377.19	2742.38	3138.9	3005.3	2992.33	2712.91	2934.42	3044.2	3276.66	3555.24	3529.05	3551.35	2612.95	2461.43	2817.6	2413.29	3512.1	3079.14	2878.47	3279.79	3618.27	3568.76	3726.68	3500.24	3400.92	2490.86	3096.02	3003.3	2701.95
	2610.78	2521.45	2505.51	2581.86	2794.88	2802.72	2506.8	2535.6	2663.28	2595.72	2759.46	2858.76	2499.57	3299.75	2685.06	2579.21	2745.99	3016.65	3402.84	2637.29	3371.76	2738.41	3134.36	3001.4	2990.21	2711.47	2929.62	3039.14	3271.06	3549.88	3523.51	3545.94	2611.72	2460.64	2815.24	2410.92	3504.7	3076.19	2873.94	3272.95	3611.27	3563.13	3719.2	3494.56	3395.92	2489.81	3089.69	3000.93	2700.39
	2609.1	2519.56	2503.15	2579.76	2792.48	2799.38	2504.93	2533.77	2661.13	2592.69	2755.75	2857.32	2498.57	3294.77	2683.33	2576.21	2742.54	3012.23	3397.84	2635.54	3366.36	2734.46	3129.84	2997.53	2988.11	2710.03	2924.85	3034.09	3265.49	3544.56	3518.01	3540.57	2610.5	2459.87	2812.89	2408.57	3497.35	3073.25	2869.43	3266.15	3604.32	3557.54	3711.77	3488.92	3390.94	2488.77	3083.39	2998.57	2698.84
	2607.43	2517.69	2500.8	2577.67	2790.09	2796.05	2503.08	2531.95	2658.98	2589.67	2752.05	2855.89	2497.58	3289.8	2681.6	2573.23	2739.11	3007.84	3392.87	2633.79	3360.99	2730.54	3125.34	2993.68	2986.01	2708.6	2920.1	3029.08	3259.96	3539.26	3512.53	3535.23	2609.28	2459.09	2810.55	2406.22	3490.05	3070.32	2864.95	3259.4	3597.41	3551.99	3704.39	3483.3	3386	2487.73	3077.13	2996.23	2697.29
	2605.76	2515.82	2498.46	2575.59	2787.71	2792.74	2501.24	2530.13	2656.85	2586.66	2748.36	2854.47	2496.59	3284.85	2679.89	2570.26	2735.69	3003.47	3387.92	2632.05	3355.66	2726.62	3120.86	2989.85	2983.92	2707.18	2915.38	3024.09	3254.45	3533.98	3507.09	3529.92	2608.07	2458.32	2808.23	2403.89	3482.79	3067.41	2860.5	3252.68	3590.54	3546.48	3697.05	3477.72	3381.08	2486.69	3070.91	2993.89	2695.76
	2604.1	2513.95	2496.13	2573.52	2785.33	2789.45	2499.41	2528.33	2654.73	2583.67	2744.7	2853.05	2495.61	3279.92	2678.18	2567.31	2732.28	2999.12	3383	2630.32	3350.35	2722.73	3116.41	2986.05	2981.83	2705.76	2910.68	3019.13	3248.99	3528.74	3501.67	3524.63	2606.86	2457.55	2805.92	2401.58	3475.58	3064.51	2856.07	3246	3583.72	3541	3689.76	3472.16	3376.18	2485.66	3064.72	2991.57	2694.22
	2602.44	2512.1	2493.81	2571.45	2782.96	2786.17	2497.58	2526.53	2652.62	2580.69	2741.04	2851.65	2494.64	3275.01	2676.47	2564.37	2728.89	2994.8	3378.11	2628.6	3345.08	2718.86	3111.98	2982.26	2979.75	2704.34	2906.01	3014.19	3243.55	3523.52	3496.28	3519.38	2605.66	2456.78	2803.63	2399.27	3468.42	3061.62	2851.67	3239.37	3576.94	3535.56	3682.51	3466.64	3371.32	2484.64	3058.58	2989.26	2692.7
	2600.78	2510.25	2491.5	2569.4	2780.59	2782.91	2495.77	2524.74	2650.53	2577.73	2737.4	2850.25	2493.66	3270.11	2674.78	2561.45	2725.52	2990.5	3373.25	2626.88	3339.83	2715.01	3107.57	2978.49	2977.68	2702.94	2901.36	3009.28	3238.15	3518.33	3490.93	3514.15	2604.46	2456.02	2801.35	2396.97	3461.31	3058.74	2847.3	3232.77	3570.2	3530.15	3675.31	3461.15	3366.49	2483.62	3052.48	2986.97	2691.18
	2599.13	2508.41	2489.21	2567.36	2778.23	2779.66	2493.97	2522.97	2648.44	2574.77	2733.78	2848.86	2492.7	3265.23	2673.09	2558.54	2722.16	2986.22	3368.42	2625.18	3334.62	2711.17	3103.18	2974.74	2975.62	2701.53	2896.74	3004.39	3232.78	3513.17	3485.6	3508.95	2603.27	2455.26	2799.09	2394.69	3454.24	3055.88	2842.95	3226.21	3563.5	3524.78	3668.15	3455.69	3361.68	2482.6	3046.41	2984.69	2689.67
	2597.48	2506.58	2486.92	2565.32	2775.88	2776.43	2492.17	2521.2	2646.37	2571.83	2730.17	2847.49	2491.73	3260.37	2671.41	2555.65	2718.81	2981.97	3363.61	2623.48	3329.44	2707.36	3098.82	2971.02	2973.56	2700.14	2892.15	2999.54	3227.45	3508.03	3480.3	3503.79	2602.09	2454.51	2796.84	2392.42	3447.22	3053.03	2838.62	3219.7	3556.85	3519.45	3661.03	3450.26	3356.9	2481.59	3040.38	2982.42	2688.17
	2595.83	2504.75	2484.65	2563.3	2773.53	2773.21	2490.39	2519.44	2644.31	2568.91	2726.58	2846.12	2490.77	3255.53	2669.74	2552.78	2715.48	2977.75	3358.82	2621.79	3324.29	2703.57	3094.48	2967.32	2971.51	2698.75	2887.57	2994.7	3222.15	3502.92	3475.03	3498.65	2600.91	2453.76	2794.6	2390.16	3440.25	3050.19	2834.33	3213.22	3550.23	3514.16	3653.97	3444.86	3352.15	2480.58	3034.39	2980.17	2686.67
	2594.19	2502.93	2482.39	2561.28	2771.2	2770.01	2488.61	2517.7	2642.26	2565.99	2723	2844.76	2489.82	3250.7	2668.07	2549.91	2712.16	2973.55	3354.07	2620.11	3319.17	2699.79	3090.16	2963.63	2969.46	2697.36	2883.03	2989.9	3216.88	3497.84	3469.79	3493.54	2599.73	2453.01	2792.38	2387.92	3433.32	3047.37	2830.06	3206.79	3543.67	3508.9	3646.94	3439.49	3347.43	2479.58	3028.44	2977.93	2685.19
	2592.55	2501.12	2480.14	2559.28	2768.86	2766.83	2486.84	2515.96	2640.22	2563.1	2719.44	2843.41	2488.87	3245.89	2666.42	2547.07	2708.86	2969.37	3349.34	2618.44	3314.08	2696.03	3085.86	2959.97	2967.43	2695.99	2878.51	2985.12	3211.65	3492.78	3464.58	3488.46	2598.56	2452.27	2790.18	2385.68	3426.44	3044.56	2825.81	3200.39	3537.14	3503.67	3639.96	3434.15	3342.74	2478.59	3022.53	2975.7	2683.71
	2590.92	2499.32	2477.9	2557.28	2766.54	2763.66	2485.09	2514.23	2638.19	2560.21	2715.9	2842.06	2487.93	3241.1	2664.77	2544.24	2705.58	2965.22	3344.64	2616.77	3309.02	2692.3	3081.59	2956.33	2965.4	2694.61	2874.01	2980.36	3206.45	3487.76	3459.39	3483.41	2597.4	2451.53	2787.99	2383.46	3419.61	3041.76	2821.59	3194.04	3530.66	3498.49	3633.03	3428.85	3338.07	2477.6	3016.66	2973.48	2682.23
	2589.29	2497.53	2475.67	2555.3	2764.22	2760.51	2483.34	2512.51	2636.18	2557.34	2712.37	2840.73	2486.99	3236.33	2663.13	2541.42	2702.3	2961.09	3339.97	2615.12	3303.99	2688.58	3077.34	2952.71	2963.38	2693.25	2869.54	2975.63	3201.28	3482.76	3454.24	3478.39	2596.24	2450.79	2785.81	2381.25	3412.82	3038.98	2817.4	3187.72	3524.22	3493.34	3626.14	3423.58	3333.44	2476.61	3010.82	2971.28	2680.77
	2587.66	2495.74	2473.45	2553.33	2761.91	2757.37	2481.61	2510.81	2634.18	2554.48	2708.85	2839.4	2486.05	3231.58	2661.49	2538.62	2699.05	2956.98	3335.33	2613.47	3299	2684.88	3073.11	2949.11	2961.36	2691.89	2865.1	2970.93	3196.15	3477.79	3449.12	3473.4	2595.09	2450.06	2783.65	2379.05	3406.09	3036.21	2813.23	3181.45	3517.82	3488.22	3619.3	3418.33	3328.83	2475.64	3005.03	2969.1	2679.31
	2586.04	2493.96	2471.24	2551.36	2759.61	2754.26	2479.88	2509.11	2632.19	2551.63	2705.35	2838.09	2485.12	3226.85	2659.87	2535.83	2695.81	2952.9	3330.71	2611.83	3294.04	2681.21	3068.9	2945.54	2959.36	2690.53	2860.68	2966.26	3191.05	3472.84	3444.03	3468.44	2593.95	2449.34	2781.5	2376.87	3399.4	3033.45	2809.1	3175.22	3511.47	3483.15	3612.5	3413.12	3324.26	2474.66	2999.27	2966.92	2677.85
	2584.42	2492.19	2469.05	2549.41	2757.31	2751.15	2478.16	2507.42	2630.21	2548.8	2701.87	2836.78	2484.19	3222.13	2658.25	2533.06	2692.58	2948.85	3326.12	2610.2	3289.1	2677.55	3064.72	2941.98	2957.36	2689.19	2856.29	2961.61	3185.98	3467.93	3438.97	3463.51	2592.81	2448.61	2779.37	2374.7	3392.76	3030.71	2804.98	3169.02	3505.16	3478.1	3605.75	3407.94	3319.71	2473.69	2993.55	2964.76	2676.41
	2582.81	2490.43	2466.87	2547.46	2755.02	2748.06	2476.45	2505.74	2628.24	2545.98	2698.41	2835.48	2483.27	3217.43	2656.64	2530.31	2689.37	2944.82	3321.56	2608.58	3284.2	2673.91	3060.56	2938.45	2955.36	2687.84	2851.92	2956.99	3180.95	3463.04	3433.93	3458.61	2591.67	2447.89	2777.25	2372.54	3386.16	3027.98	2800.9	3162.87	3498.89	3473.1	3599.05	3402.79	3315.19	2472.73	2987.87	2962.62	2674.97
	2581.2	2488.67	2464.7	2545.53	2752.74	2744.99	2474.76	2504.07	2626.29	2543.18	2694.96	2834.2	2482.36	3212.75	2655.04	2527.57	2686.18	2940.81	3317.02	2606.97	3279.33	2670.29	3056.42	2934.94	2953.38	2686.51	2847.58	2952.39	3175.95	3458.18	3428.93	3453.73	2590.54	2447.18	2775.15	2370.39	3379.61	3025.27	2796.84	3156.76	3492.67	3468.13	3592.38	3397.68	3310.7	2471.77	2982.23	2960.48	2673.54
	2579.59	2486.92	2462.53	2543.6	2750.47	2741.94	2473.07	2502.41	2624.34	2540.39	2691.52	2832.92	2481.45	3208.09	2653.44	2524.84	2683	2936.83	3312.52	2605.37	3274.49	2666.7	3052.31	2931.44	2951.4	2685.18	2843.26	2947.82	3170.99	3453.35	3423.96	3448.89	2589.42	2446.46	2773.07	2368.25	3373.11	3022.57	2792.8	3150.69	3486.49	3463.2	3585.77	3392.59	3306.24	2470.82	2976.62	2958.37	2672.12
	2577.99	2485.19	2460.39	2541.69	2748.2	2738.9	2471.39	2500.76	2622.41	2537.61	2688.1	2831.65	2480.54	3203.45	2651.86	2522.13	2679.83	2932.87	3308.04	2603.77	3269.69	2663.12	3048.22	2927.98	2949.43	2683.86	2838.97	2943.28	3166.05	3448.54	3419.01	3444.08	2588.31	2445.75	2770.99	2366.13	3366.66	3019.88	2788.8	3144.66	3480.35	3458.3	3579.2	3387.54	3301.8	2469.87	2971.06	2956.26	2670.71
	2576.4	2483.45	2458.25	2539.79	2745.94	2735.88	2469.72	2499.13	2620.5	2534.85	2684.7	2830.38	2479.64	3198.83	2650.28	2519.44	2676.68	2928.94	3303.58	2602.18	3264.91	2659.56	3044.15	2924.53	2947.47	2682.54	2834.7	2938.77	3161.16	3443.77	3414.1	3439.3	2587.2	2445.05	2768.94	2364.02	3360.26	3017.21	2784.82	3138.67	3474.26	3453.44	3572.67	3382.52	3297.4	2468.92	2965.53	2954.17	2669.3
	2574.8	2481.73	2456.12	2537.89	2743.69	2732.87	2468.06	2497.5	2618.59	2532.1	2681.32	2829.13	2478.74	3194.23	2648.71	2516.76	2673.55	2925.03	3299.16	2600.6	3260.17	2656.02	3040.1	2921.1	2945.51	2681.23	2830.46	2934.28	3156.29	3439.02	3409.22	3434.55	2586.09	2444.35	2766.89	2361.92	3353.9	3014.55	2780.87	3132.71	3468.2	3448.61	3566.19	3377.53	3293.03	2467.99	2960.04	2952.09	2667.9
	2573.21	2480.02	2454.01	2536.01	2741.44	2729.88	2466.42	2495.88	2616.7	2529.37	2677.95	2827.89	2477.85	3189.65	2647.15	2514.1	2670.43	2921.15	3294.76	2599.03	3255.46	2652.5	3036.08	2917.7	2943.57	2679.93	2826.25	2929.81	3151.46	3434.3	3404.36	3429.83	2585	2443.65	2764.87	2359.84	3347.59	3011.9	2776.94	3126.8	3462.2	3443.82	3559.76	3372.57	3288.68	2467.05	2954.59	2950.03	2666.51
	2571.63	2478.31	2451.91	2534.14	2739.2	2726.9	2464.78	2494.27	2614.82	2526.65	2674.6	2826.65	2476.96	3185.09	2645.59	2511.45	2667.33	2917.29	3290.39	2597.47	3250.78	2649.01	3032.08	2914.32	2941.63	2678.63	2822.06	2925.38	3146.66	3429.61	3399.54	3425.13	2583.9	2442.96	2762.85	2357.76	3341.32	3009.27	2773.04	3120.93	3456.23	3439.07	3553.37	3367.64	3284.37	2466.13	2949.18	2947.98	2665.12
	2570.05	2476.62	2449.81	2532.28	2736.97	2723.95	2463.15	2492.67	2612.95	2523.94	2671.26	2825.43	2476.08	3180.54	2644.05	2508.82	2664.25	2913.46	3286.05	2595.92	3246.13	2645.53	3028.11	2910.96	2939.69	2677.34	2817.9	2920.97	3141.9	3424.94	3394.74	3420.47	2582.82	2442.27	2760.86	2355.7	3335.11	3006.65	2769.17	3115.11	3450.31	3434.35	3547.03	3362.75	3280.08	2465.21	2943.81	2945.95	2663.75
	2568.47	2474.93	2447.73	2530.42	2734.75	2721.01	2461.53	2491.08	2611.09	2521.25	2667.94	2824.21	2475.21	3176.02	2642.51	2506.2	2661.18	2909.65	3281.73	2594.38	3241.51	2642.07	3024.15	2907.62	2937.77	2676.05	2813.77	2916.59	3137.17	3420.31	3389.98	3415.84	2581.74	2441.59	2758.87	2353.66	3328.94	3004.05	2765.33	3109.32	3444.43	3429.67	3540.73	3357.89	3275.82	2464.29	2938.47	2943.93	2662.38
	2566.9	2473.25	2445.67	2528.58	2732.54	2718.08	2459.92	2489.51	2609.25	2518.57	2664.64	2823.01	2474.34	3171.52	2640.98	2503.6	2658.12	2905.87	3277.45	2592.84	3236.92	2638.63	3020.23	2904.31	2935.85	2674.78	2809.65	2912.23	3132.47	3415.7	3385.25	3411.24	2580.67	2440.9	2756.91	2351.62	3322.82	3001.46	2761.51	3103.57	3438.6	3425.03	3534.48	3353.06	3271.6	2463.38	2933.17	2941.92	2661.01
	2565.34	2471.57	2443.61	2526.75	2730.33	2715.17	2458.32	2487.94	2607.42	2515.9	2661.35	2821.81	2473.47	3167.04	2639.46	2501.01	2655.09	2902.12	3273.19	2591.32	3232.37	2635.22	3016.32	2901.02	2933.94	2673.5	2805.57	2907.9	3127.81	3411.12	3380.54	3406.67	2579.6	2440.23	2754.95	2349.6	3316.75	2998.89	2757.72	3097.86	3432.81	3420.42	3528.27	3348.26	3267.4	2462.47	2927.92	2939.93	2659.66
	2563.78	2469.91	2441.57	2524.93	2728.13	2712.28	2456.74	2486.38	2605.6	2513.25	2658.08	2820.62	2472.61	3162.57	2637.94	2498.44	2652.06	2898.38	3268.96	2589.8	3227.85	2631.82	3012.44	2897.75	2932.04	2672.24	2801.51	2903.6	3123.18	3406.57	3375.87	3402.13	2578.54	2439.55	2753.02	2347.59	3310.72	2996.33	2753.96	3092.19	3427.06	3415.85	3522.11	3343.49	3263.23	2461.57	2922.7	2937.95	2658.31
	2562.22	2468.26	2439.53	2523.12	2725.94	2709.41	2455.16	2484.83	2603.79	2510.62	2654.83	2819.44	2471.75	3158.13	2636.44	2495.89	2649.06	2894.68	3264.75	2588.29	3223.36	2628.45	3008.58	2894.5	2930.15	2670.98	2797.48	2899.33	3118.58	3402.05	3371.23	3397.62	2577.48	2438.89	2751.1	2345.59	3304.75	2993.79	2750.22	3086.57	3421.36	3411.31	3515.99	3338.76	3259.09	2460.68	2917.51	2935.98	2656.97
	2560.67	2466.61	2437.51	2521.32	2723.75	2706.55	2453.59	2483.3	2602	2507.99	2651.6	2818.27	2470.9	3153.71	2634.94	2493.35	2646.07	2890.99	3260.58	2586.79	3218.9	2625.09	3004.74	2891.27	2928.26	2669.73	2793.47	2895.08	3114.02	3397.55	3366.61	3393.14	2576.44	2438.22	2749.19	2343.61	3298.82	2991.26	2746.51	3080.98	3415.7	3406.81	3509.92	3334.06	3254.98	2459.79	2912.37	2934.03	2655.64
	2559.12	2464.97	2435.5	2519.53	2721.58	2703.71	2452.03	2481.77	2600.22	2505.39	2648.38	2817.11	2470.05	3149.31	2633.46	2490.82	2643.1	2887.34	3256.43	2585.3	3214.47	2621.76	3000.93	2888.07	2926.39	2668.48	2789.49	2890.86	3109.49	3393.09	3362.03	3388.69	2575.39	2437.56	2747.3	2341.63	3292.93	2988.75	2742.83	3075.43	3410.08	3402.34	3503.9	3329.39	3250.91	2458.91	2907.26	2932.1	2654.32
	2557.58	2463.35	2433.5	2517.75	2719.41	2700.88	2450.48	2480.26	2598.45	2502.79	2645.18	2815.96	2469.21	3144.93	2631.98	2488.32	2640.14	2883.71	3252.31	2583.82	3210.08	2618.44	2997.15	2884.89	2924.52	2667.25	2785.54	2886.66	3105	3388.65	3357.48	3384.27	2574.36	2436.9	2745.42	2339.68	3287.1	2986.25	2739.18	3069.93	3404.51	3397.91	3497.92	3324.75	3246.86	2458.03	2902.2	2930.18	2653
	2556.04	2461.73	2431.52	2515.98	2717.25	2698.07	2448.95	2478.75	2596.69	2500.22	2641.99	2814.82	2468.38	3140.57	2630.5	2485.82	2637.2	2880.1	3248.22	2582.34	3205.71	2615.15	2993.38	2881.73	2922.66	2666.01	2781.61	2882.5	3100.53	3384.24	3352.95	3379.88	2573.33	2436.25	2743.56	2337.73	3281.31	2983.76	2735.55	3064.46	3398.98	3393.52	3491.99	3320.15	3242.84	2457.16	2897.17	2928.27	2651.7
	2554.5	2460.12	2429.54	2514.22	2715.1	2695.28	2447.42	2477.25	2594.95	2497.65	2638.83	2813.68	2467.55	3136.23	2629.04	2483.35	2634.28	2876.52	3244.15	2580.88	3201.38	2611.88	2989.64	2878.6	2920.8	2664.79	2777.71	2878.36	3096.11	3379.86	3348.46	3375.52	2572.31	2435.6	2741.71	2335.8	3275.57	2981.29	2731.95	3059.04	3393.5	3389.16	3486.1	3315.57	3238.85	2456.29	2892.18	2926.38	2650.4
	2552.98	2458.51	2427.58	2512.48	2712.95	2692.51	2445.9	2475.77	2593.22	2495.1	2635.68	2812.56	2466.72	3131.91	2627.59	2480.88	2631.37	2872.97	3240.11	2579.42	3197.08	2608.63	2985.92	2875.49	2918.96	2663.57	2773.83	2874.24	3091.71	3375.51	3344	3371.19	2571.29	2434.95	2739.88	2333.88	3269.88	2978.84	2728.38	3053.66	3388.06	3384.84	3480.26	3311.03	3234.89	2455.43	2887.22	2924.5	2649.1
	2551.45	2456.92	2425.63	2510.74	2710.82	2689.75	2444.4	2474.3	2591.5	2492.57	2632.54	2811.44	2465.9	3127.61	2626.14	2478.44	2628.48	2869.44	3236.1	2577.98	3192.82	2605.39	2982.23	2872.4	2917.12	2662.36	2769.98	2870.16	3087.35	3371.19	3339.57	3366.9	2570.28	2434.31	2738.07	2331.97	3264.24	2976.4	2724.84	3048.31	3382.66	3380.56	3474.47	3306.53	3230.96	2454.57	2882.31	2922.64	2647.82
	2549.93	2455.34	2423.69	2509.02	2708.69	2687.01	2442.9	2472.83	2589.79	2490.05	2629.43	2810.34	2465.09	3123.34	2624.7	2476.01	2625.61	2865.93	3232.12	2576.54	3188.58	2602.18	2978.56	2869.33	2915.29	2661.16	2766.16	2866.1	3083.02	3366.9	3335.17	3362.63	2569.28	2433.68	2736.27	2330.07	3258.64	2973.98	2721.32	3043.01	3377.31	3376.31	3468.72	3302.05	3227.06	2453.72	2877.43	2920.79	2646.54
	2548.42	2453.76	2421.77	2507.3	2706.57	2684.28	2441.41	2471.38	2588.1	2487.54	2626.33	2809.24	2464.28	3119.08	2623.27	2473.6	2622.75	2862.46	3228.17	2575.11	3184.38	2599	2974.92	2866.29	2913.47	2659.96	2762.36	2862.07	3078.73	3362.63	3330.8	3358.39	2568.29	2433.04	2734.48	2328.19	3253.09	2971.57	2717.84	3037.75	3372	3372.09	3463.01	3297.61	3223.19	2452.87	2872.6	2918.96	2645.27
	2546.91	2452.2	2419.85	2505.6	2704.46	2681.57	2439.94	2469.94	2586.42	2485.05	2623.25	2808.16	2463.48	3114.85	2621.85	2471.2	2619.91	2859	3224.25	2573.69	3180.21	2595.83	2971.29	2863.27	2911.66	2658.77	2758.59	2858.06	3074.47	3358.4	3326.46	3354.19	2567.3	2432.42	2732.71	2326.32	3247.59	2969.17	2714.38	3032.53	3366.73	3367.91	3457.36	3293.2	3219.35	2452.04	2867.8	2917.14	2644.01
	2545.41	2450.64	2417.95	2503.91	2702.36	2678.88	2438.47	2468.51	2584.76	2482.57	2620.19	2807.08	2462.68	3110.64	2620.44	2468.81	2617.09	2855.58	3220.35	2572.28	3176.07	2592.68	2967.7	2860.27	2909.85	2657.58	2754.84	2854.09	3070.24	3354.19	3322.15	3350.02	2566.32	2431.79	2730.96	2324.47	3242.14	2966.8	2710.94	3027.35	3361.51	3363.77	3451.74	3288.83	3215.54	2451.2	2863.03	2915.34	2642.76
	2543.91	2449.1	2416.06	2502.22	2700.26	2676.21	2437.02	2467.09	2583.1	2480.11	2617.14	2806.01	2461.89	3106.45	2619.04	2466.45	2614.28	2852.18	3216.48	2570.88	3171.96	2589.55	2964.12	2857.3	2908.06	2656.41	2751.13	2850.14	3066.05	3350.01	3317.87	3345.87	2565.34	2431.17	2729.22	2322.63	3236.74	2964.43	2707.54	3022.21	3356.33	3359.66	3446.18	3284.48	3211.76	2450.37	2858.31	2913.55	2641.51
	2542.42	2447.56	2414.18	2500.55	2698.18	2673.55	2435.57	2465.68	2581.46	2477.66	2614.11	2804.95	2461.1	3102.28	2617.64	2464.1	2611.49	2848.8	3212.64	2569.49	3167.89	2586.45	2960.57	2854.34	2906.27	2655.24	2747.43	2846.22	3061.89	3345.86	3313.62	3341.76	2564.37	2430.55	2727.5	2320.8	3231.38	2962.09	2704.16	3017.11	3351.2	3355.59	3440.66	3280.17	3208.01	2449.55	2853.62	2911.77	2640.28
	2540.93	2446.03	2412.31	2498.89	2696.1	2670.91	2434.14	2464.28	2579.83	2475.23	2611.1	2803.9	2460.32	3098.13	2616.25	2461.76	2608.72	2845.45	3208.83	2568.11	3163.85	2583.36	2957.05	2851.42	2904.49	2654.08	2743.77	2842.32	3057.77	3341.74	3309.4	3337.68	2563.41	2429.94	2725.79	2318.98	3226.07	2959.76	2700.82	3012.05	3346.11	3351.56	3435.18	3275.9	3204.3	2448.73	2848.98	2910.01	2639.05
	2539.45	2444.51	2410.46	2497.24	2694.03	2668.29	2432.71	2462.89	2578.22	2472.82	2608.11	2802.86	2459.54	3094.01	2614.88	2459.44	2605.97	2842.13	3205.04	2566.73	3159.84	2580.3	2953.55	2848.51	2902.72	2652.92	2740.13	2838.45	3053.67	3337.65	3305.22	3333.63	2562.46	2429.33	2724.1	2317.18	3220.81	2957.44	2697.5	3007.03	3341.07	3347.56	3429.76	3271.65	3200.61	2447.92	2844.37	2908.27	2637.83
	2537.97	2443	2408.62	2495.6	2691.97	2665.68	2431.3	2461.51	2576.62	2470.41	2605.13	2801.83	2458.77	3089.91	2613.51	2457.14	2603.23	2838.83	3201.28	2565.37	3155.86	2577.26	2950.07	2845.63	2900.96	2651.77	2736.52	2834.61	3049.62	3333.59	3301.06	3329.61	2561.51	2428.73	2722.42	2315.39	3215.6	2955.14	2694.2	3002.06	3336.07	3343.59	3424.37	3267.44	3196.95	2447.12	2839.8	2906.54	2636.61
	2536.5	2441.5	2406.79	2493.98	2689.92	2663.09	2429.9	2460.14	2575.03	2468.03	2602.18	2800.81	2458	3085.83	2612.15	2454.85	2600.51	2835.56	3197.55	2564.01	3151.92	2574.24	2946.62	2842.77	2899.2	2650.63	2732.93	2830.8	3045.59	3329.56	3296.94	3325.62	2560.57	2428.13	2720.76	2313.61	3210.43	2952.86	2690.94	2997.12	3331.11	3339.67	3419.04	3263.26	3193.33	2446.32	2835.26	2904.83	2635.41
	2535.03	2440.01	2404.97	2492.36	2687.88	2660.52	2428.51	2458.79	2573.46	2465.65	2599.24	2799.8	2457.24	3081.77	2610.8	2452.58	2597.81	2832.31	3193.85	2562.66	3148.01	2571.24	2943.19	2839.94	2897.46	2649.5	2729.37	2827.02	3041.6	3325.55	3292.84	3321.66	2559.63	2427.53	2719.11	2311.85	3205.32	2950.59	2687.71	2992.22	3326.2	3335.77	3413.75	3259.12	3189.73	2445.52	2830.77	2903.13	2634.21
	2533.57	2438.53	2403.16	2490.75	2685.84	2657.96	2427.12	2457.44	2571.89	2463.3	2596.31	2798.8	2456.49	3077.73	2609.45	2450.33	2595.12	2829.1	3190.18	2561.33	3144.13	2568.26	2939.78	2837.13	2895.72	2648.37	2725.84	2823.26	3037.64	3321.58	3288.78	3317.74	2558.71	2426.94	2717.48	2310.1	3200.25	2948.34	2684.5	2987.37	3321.33	3331.92	3408.51	3255.01	3186.16	2444.73	2826.31	2901.45	2633.02
	2532.11	2437.06	2401.37	2489.16	2683.82	2655.43	2425.75	2456.11	2570.35	2460.95	2593.41	2797.8	2455.74	3073.72	2608.12	2448.09	2592.45	2825.9	3186.54	2560	3140.28	2565.31	2936.4	2834.34	2893.99	2647.25	2722.33	2819.53	3033.72	3317.63	3284.75	3313.84	2557.79	2426.36	2715.87	2308.36	3195.23	2946.1	2681.32	2982.55	3316.51	3328.1	3403.31	3250.93	3182.63	2443.95	2821.89	2899.78	2631.84
	2530.66	2435.6	2399.59	2487.58	2681.8	2652.91	2424.39	2454.78	2568.81	2458.63	2590.53	2796.82	2454.99	3069.73	2606.79	2445.87	2589.8	2822.74	3182.92	2558.68	3136.46	2562.37	2933.05	2831.58	2892.28	2646.14	2718.85	2815.83	3029.83	3313.72	3280.74	3309.98	2556.87	2425.77	2714.27	2306.63	3190.26	2943.88	2678.17	2977.78	3311.73	3324.31	3398.16	3246.88	3179.13	2443.17	2817.51	2898.12	2630.67
	2529.22	2434.15	2397.82	2486.01	2679.79	2650.4	2423.04	2453.47	2567.29	2456.32	2587.66	2795.85	2454.26	3065.76	2605.48	2443.66	2587.17	2819.6	3179.33	2557.37	3132.68	2559.46	2929.72	2828.84	2890.56	2645.03	2715.4	2812.15	3025.97	3309.83	3276.77	3306.15	2555.97	2425.2	2712.69	2304.92	3185.33	2941.68	2675.05	2973.05	3306.99	3320.56	3393.05	3242.87	3175.65	2442.4	2813.17	2896.49	2629.5
	2527.78	2432.71	2396.06	2484.45	2677.79	2647.92	2421.7	2452.17	2565.78	2454.02	2584.81	2794.88	2453.52	3061.82	2604.17	2441.47	2584.55	2816.48	3175.78	2556.07	3128.93	2556.57	2926.41	2826.12	2888.86	2643.94	2711.97	2808.51	3022.15	3305.97	3272.83	3302.35	2555.07	2424.62	2711.12	2303.23	3180.46	2939.49	2671.96	2968.36	3302.3	3316.85	3387.99	3238.89	3172.21	2441.64	2808.86	2894.86	2628.35
	2526.34	2431.28	2394.32	2482.9	2675.8	2645.45	2420.38	2450.88	2564.29	2451.74	2581.98	2793.93	2452.8	3057.89	2602.87	2439.29	2581.95	2813.39	3172.24	2554.78	3125.22	2553.7	2923.13	2823.43	2887.17	2642.85	2708.57	2804.89	3018.36	3302.15	3268.92	3298.58	2554.18	2424.05	2709.57	2301.54	3175.63	2937.32	2668.89	2963.71	3297.66	3313.17	3382.98	3234.95	3168.8	2440.88	2804.6	2893.26	2627.2
	2524.91	2429.85	2392.59	2481.36	2673.82	2643	2419.06	2449.6	2562.8	2449.47	2579.17	2792.98	2452.08	3054	2601.58	2437.13	2579.37	2810.33	3168.74	2553.5	3121.53	2550.85	2919.87	2820.76	2885.48	2641.76	2705.2	2801.29	3014.61	3298.35	3265.04	3294.84	2553.29	2423.48	2708.03	2299.87	3170.85	2935.17	2665.86	2959.1	3293.06	3309.53	3378.01	3231.04	3165.42	2440.12	2800.37	2891.67	2626.06
	2523.49	2428.44	2390.87	2479.83	2671.85	2640.56	2417.75	2448.33	2561.34	2447.22	2576.37	2792.05	2451.36	3050.12	2600.3	2434.99	2576.81	2807.3	3165.27	2552.23	3117.88	2548.02	2916.64	2818.12	2883.81	2640.69	2701.85	2797.73	3010.89	3294.58	3261.2	3291.14	2552.42	2422.92	2706.51	2298.22	3166.12	2933.03	2662.85	2954.53	3288.5	3305.92	3373.09	3227.16	3162.07	2439.38	2796.18	2890.09	2624.92
	2522.07	2427.04	2389.16	2478.32	2669.88	2638.15	2416.46	2447.07	2559.88	2444.99	2573.6	2791.12	2450.65	3046.27	2599.03	2432.87	2574.27	2804.29	3161.82	2550.96	3114.26	2545.22	2913.43	2815.5	2882.14	2639.62	2698.53	2794.19	3007.2	3290.84	3257.38	3287.46	2551.55	2422.37	2705.01	2296.57	3161.43	2930.91	2659.87	2950	3283.99	3302.35	3368.22	3223.31	3158.75	2438.63	2792.02	2888.53	2623.8
	2520.66	2425.65	2387.46	2476.81	2667.93	2635.75	2415.17	2445.83	2558.44	2442.77	2570.84	2790.2	2449.95	3042.44	2597.77	2430.75	2571.74	2801.3	3158.4	2549.71	3110.67	2542.44	2910.24	2812.9	2880.48	2638.56	2695.24	2790.69	3003.54	3287.13	3253.59	3283.82	2550.68	2421.81	2703.52	2294.94	3156.8	2928.8	2656.92	2945.51	3279.52	3298.81	3363.39	3219.5	3155.46	2437.9	2787.91	2886.98	2622.68
	2519.26	2424.26	2385.78	2475.32	2665.98	2633.37	2413.89	2444.59	2557.01	2440.56	2568.1	2789.3	2449.25	3038.63	2596.52	2428.66	2569.23	2798.35	3155.01	2548.47	3107.12	2539.67	2907.08	2810.33	2878.83	2637.51	2691.97	2787.2	2999.92	3283.45	3249.84	3280.2	2549.83	2421.26	2702.04	2293.32	3152.21	2926.71	2654	2941.06	3275.09	3295.31	3358.61	3215.72	3152.21	2437.17	2783.83	2885.45	2621.58
	2517.86	2422.89	2384.11	2473.84	2664.04	2631	2412.63	2443.37	2555.6	2438.37	2565.37	2788.4	2448.56	3034.85	2595.27	2426.58	2566.74	2795.42	3151.65	2547.23	3103.6	2536.93	2903.95	2807.78	2877.19	2636.46	2688.73	2783.75	2996.33	3279.8	3246.11	3276.62	2548.98	2420.72	2700.59	2291.72	3147.67	2924.64	2651.1	2936.65	3270.71	3291.84	3353.87	3211.98	3148.98	2436.44	2779.79	2883.94	2620.48
	2516.46	2421.53	2382.45	2472.36	2662.11	2628.65	2411.38	2442.15	2554.19	2436.19	2562.67	2787.51	2447.87	3031.08	2594.03	2424.52	2564.26	2792.51	3148.31	2546.01	3100.11	2534.21	2900.84	2805.25	2875.56	2635.42	2685.52	2780.32	2992.78	3276.17	3242.42	3273.07	2548.14	2420.18	2699.14	2290.13	3143.17	2922.58	2648.24	2932.28	3266.37	3288.41	3349.18	3208.27	3145.78	2435.72	2775.78	2882.44	2619.39
	2515.07	2420.18	2380.8	2470.9	2660.2	2626.32	2410.13	2440.95	2552.8	2434.03	2559.98	2786.63	2447.19	3027.34	2592.81	2422.47	2561.8	2789.63	3145.01	2544.79	3096.65	2531.52	2897.75	2802.75	2873.94	2634.39	2682.33	2776.92	2989.25	3272.58	3238.75	3269.55	2547.3	2419.64	2697.71	2288.55	3138.72	2920.54	2645.4	2927.95	3262.08	3285.01	3344.53	3204.58	3142.61	2435.01	2771.82	2880.95	2618.3
	2513.69	2418.83	2379.17	2469.45	2658.28	2624.01	2408.9	2439.76	2551.43	2431.89	2557.32	2785.76	2446.51	3023.63	2591.59	2420.44	2559.36	2786.78	3141.73	2543.58	3093.22	2528.84	2894.68	2800.27	2872.32	2633.37	2679.17	2773.55	2985.76	3269.01	3235.12	3266.06	2546.48	2419.11	2696.3	2286.99	3134.32	2918.52	2642.59	2923.66	3257.82	3281.64	3339.93	3200.94	3139.48	2434.3	2767.89	2879.48	2617.23
	2512.31	2417.5	2377.54	2468.02	2656.38	2621.71	2407.68	2438.58	2550.07	2429.76	2554.66	2784.9	2445.84	3019.93	2590.38	2418.42	2556.94	2783.95	3138.47	2542.38	3089.82	2526.18	2891.64	2797.81	2870.71	2632.35	2676.03	2770.2	2982.3	3265.47	3231.51	3262.6	2545.66	2418.58	2694.9	2285.44	3129.96	2916.51	2639.81	2919.41	3253.61	3278.31	3335.37	3197.32	3136.37	2433.6	2763.99	2878.03	2616.16
	2510.94	2416.18	2375.93	2466.59	2654.49	2619.43	2406.46	2437.41	2548.72	2427.64	2552.03	2784.04	2445.17	3016.26	2589.18	2416.42	2554.54	2781.14	3135.25	2541.2	3086.46	2523.55	2888.63	2795.38	2869.12	2631.34	2672.92	2766.88	2978.88	3261.96	3227.94	3259.17	2544.84	2418.05	2693.52	2283.9	3125.65	2914.52	2637.05	2915.2	3249.45	3275.01	3330.85	3193.74	3133.29	2432.9	2760.13	2876.59	2615.1
	2509.57	2414.86	2374.33	2465.17	2652.61	2617.16	2405.26	2436.25	2547.38	2425.54	2549.41	2783.2	2444.51	3012.61	2587.99	2414.44	2552.15	2778.37	3132.05	2540.02	3083.13	2520.93	2885.63	2792.96	2867.53	2630.34	2669.83	2763.59	2975.48	3258.48	3224.39	3255.77	2544.04	2417.53	2692.15	2282.37	3121.39	2912.54	2634.32	2911.03	3245.32	3271.74	3326.38	3190.19	3130.24	2432.21	2756.31	2875.16	2614.05
	2508.21	2413.56	2372.74	2463.77	2650.73	2614.92	2404.07	2435.1	2546.06	2423.46	2546.82	2782.36	2443.86	3008.99	2586.8	2412.47	2549.78	2775.61	3128.88	2538.85	3079.82	2518.34	2882.66	2790.58	2865.95	2629.34	2666.77	2760.32	2972.12	3255.03	3220.87	3252.4	2543.24	2417.01	2690.8	2280.86	3117.17	2910.58	2631.62	2906.89	3241.24	3268.51	3321.95	3186.67	3127.22	2431.52	2752.52	2873.75	2613
	2506.85	2412.26	2371.17	2462.37	2648.86	2612.69	2402.89	2433.96	2544.75	2421.39	2544.24	2781.54	2443.21	3005.38	2585.63	2410.52	2547.42	2772.88	3125.73	2537.68	3076.55	2515.77	2879.72	2788.21	2864.37	2628.36	2663.74	2757.08	2968.79	3251.6	3217.38	3249.05	2542.44	2416.5	2689.46	2279.36	3112.99	2908.63	2628.95	2902.8	3237.19	3265.31	3317.56	3183.18	3124.23	2430.84	2748.77	2872.35	2611.97
	2505.5	2410.98	2369.6	2460.99	2647.01	2610.47	2401.71	2432.83	2543.45	2419.33	2541.67	2780.72	2442.56	3001.8	2584.46	2408.58	2545.09	2770.18	3122.61	2536.53	3073.31	2513.22	2876.79	2785.87	2862.81	2627.38	2660.73	2753.86	2965.49	3248.21	3213.92	3245.74	2541.66	2415.99	2688.14	2277.87	3108.86	2906.71	2626.31	2898.74	3233.19	3262.14	3313.22	3179.72	3121.26	2430.16	2745.06	2870.97	2610.94
	2504.15	2409.7	2368.05	2459.62	2645.16	2608.28	2400.55	2431.71	2542.16	2417.29	2539.13	2779.91	2441.92	2998.24	2583.3	2406.65	2542.77	2767.5	3119.52	2535.39	3070.1	2510.69	2873.9	2783.55	2861.25	2626.4	2657.74	2750.67	2962.22	3244.84	3210.49	3242.46	2540.88	2415.48	2686.83	2276.4	3104.77	2904.79	2623.69	2894.72	3229.23	3259.01	3308.92	3176.3	3118.33	2429.49	2741.38	2869.61	2609.92
	2502.81	2408.44	2366.51	2458.25	2643.32	2606.1	2399.4	2430.61	2540.89	2415.26	2536.6	2779.11	2441.29	2994.7	2582.16	2404.75	2540.47	2764.85	3116.45	2534.26	3066.92	2508.18	2871.02	2781.25	2859.71	2625.44	2654.78	2747.51	2958.98	3241.49	3207.09	3239.21	2540.11	2414.98	2685.53	2274.94	3100.73	2902.9	2621.1	2890.74	3225.31	3255.91	3304.67	3172.91	3115.42	2428.83	2737.73	2868.25	2608.9
	2501.48	2407.18	2364.98	2456.9	2641.49	2603.93	2398.26	2429.51	2539.63	2413.25	2534.09	2778.32	2440.66	2991.19	2581.02	2402.85	2538.18	2762.22	3113.41	2533.13	3063.77	2505.69	2868.17	2778.97	2858.17	2624.48	2651.85	2744.37	2955.78	3238.18	3203.72	3235.99	2539.34	2414.48	2684.25	2273.49	3096.73	2901.01	2618.53	2886.8	3221.43	3252.84	3300.45	3169.54	3112.55	2428.17	2734.12	2866.91	2607.9
	2500.15	2405.94	2363.46	2455.56	2639.67	2601.79	2397.13	2428.42	2538.38	2411.25	2531.59	2777.54	2440.03	2987.7	2579.88	2400.98	2535.91	2759.61	3110.4	2532.02	3060.65	2503.22	2865.34	2776.72	2856.64	2623.53	2648.94	2741.26	2952.6	3234.89	3200.37	3232.79	2538.58	2413.98	2682.99	2272.05	3092.78	2899.15	2615.99	2882.89	3217.59	3249.8	3296.28	3166.21	3109.7	2427.51	2730.55	2865.59	2606.9
	2498.82	2404.7	2361.96	2454.23	2637.85	2599.66	2396.01	2427.35	2537.15	2409.27	2529.11	2776.76	2439.42	2984.23	2578.76	2399.11	2533.66	2757.03	3107.41	2530.91	3057.57	2500.77	2862.53	2774.49	2855.12	2622.58	2646.05	2738.17	2949.46	3231.63	3197.06	3229.63	2537.83	2413.49	2681.74	2270.63	3088.87	2897.3	2613.48	2879.02	3213.8	3246.79	3292.15	3162.92	3106.88	2426.86	2727.01	2864.28	2605.91
	2497.51	2403.47	2360.46	2452.91	2636.05	2597.54	2394.89	2426.28	2535.93	2407.3	2526.65	2775.99	2438.8	2980.78	2577.65	2397.27	2531.43	2754.48	3104.45	2529.81	3054.51	2498.34	2859.75	2772.28	2853.6	2621.64	2643.19	2735.11	2946.34	3228.4	3193.77	3226.49	2537.08	2413	2680.5	2269.22	3085	2895.46	2611	2875.19	3210.04	3243.81	3288.06	3159.65	3104.08	2426.22	2723.5	2862.98	2604.93
	2496.19	2402.26	2358.98	2451.61	2634.25	2595.45	2393.79	2425.23	2534.72	2405.35	2524.21	2775.24	2438.19	2977.35	2576.54	2395.43	2529.21	2751.94	3101.52	2528.73	3051.48	2495.93	2856.99	2770.09	2852.1	2620.71	2640.36	2732.08	2943.26	3225.19	3190.51	3223.38	2536.34	2412.51	2679.28	2267.82	3081.18	2893.64	2608.54	2871.4	3206.32	3240.86	3284.01	3156.41	3101.32	2425.58	2720.03	2861.7	2603.95
	2494.89	2401.05	2357.51	2450.31	2632.46	2593.36	2392.7	2424.18	2533.52	2403.41	2521.78	2774.49	2437.59	2973.95	2575.44	2393.62	2527.01	2749.44	3098.61	2527.65	3048.48	2493.55	2854.25	2767.93	2850.6	2619.79	2637.54	2729.07	2940.21	3222.01	3187.28	3220.3	2535.61	2412.03	2678.07	2266.43	3077.4	2891.84	2606.11	2867.64	3202.64	3237.95	3280.01	3153.2	3098.58	2424.94	2716.59	2860.43	2602.99
	2493.58	2399.85	2356.05	2449.02	2630.68	2591.3	2391.62	2423.15	2532.34	2401.48	2519.37	2773.75	2436.99	2970.56	2574.36	2391.81	2524.83	2746.95	3095.72	2526.58	3045.51	2491.18	2851.53	2765.79	2849.12	2618.87	2634.76	2726.08	2937.18	3218.86	3184.07	3217.25	2534.88	2411.55	2676.87	2265.06	3073.66	2890.05	2603.71	2863.92	3199	3235.06	3276.04	3150.03	3095.87	2424.31	2713.19	2859.18	2602.03
	2492.29	2398.66	2354.6	2447.74	2628.92	2589.25	2390.54	2422.12	2531.17	2399.57	2516.98	2773.01	2436.4	2967.2	2573.27	2390.03	2522.66	2744.49	3092.86	2525.52	3042.57	2488.83	2848.84	2763.66	2847.64	2617.96	2631.99	2723.12	2934.19	3215.73	3180.9	3214.23	2534.16	2411.08	2675.69	2263.7	3069.96	2888.28	2601.33	2860.24	3195.41	3232.21	3272.12	3146.88	3093.19	2423.69	2709.82	2857.94	2601.07
	2491	2397.48	2353.16	2446.48	2627.15	2587.22	2389.48	2421.11	2530.01	2397.67	2514.6	2772.29	2435.81	2963.86	2572.2	2388.25	2520.51	2742.06	3090.03	2524.47	3039.66	2486.51	2846.17	2761.56	2846.16	2617.06	2629.26	2720.19	2931.23	3212.63	3177.75	3211.24	2533.45	2410.6	2674.52	2262.35	3066.31	2886.52	2598.97	2856.59	3191.84	3229.39	3268.24	3143.77	3090.53	2423.07	2706.48	2856.71	2600.13
	2489.71	2396.31	2351.73	2445.22	2625.4	2585.2	2388.43	2420.1	2528.86	2395.79	2512.25	2771.57	2435.22	2960.55	2571.14	2386.5	2518.38	2739.64	3087.22	2523.43	3036.78	2484.2	2843.52	2759.49	2844.7	2616.17	2626.54	2717.28	2928.29	3209.56	3174.62	3208.27	2532.74	2410.14	2673.37	2261.02	3062.7	2884.78	2596.65	2852.98	3188.32	3226.59	3264.4	3140.68	3087.91	2422.46	2703.18	2855.5	2599.19
	2488.43	2395.15	2350.32	2443.98	2623.66	2583.2	2387.38	2419.11	2527.73	2393.92	2509.9	2770.86	2434.64	2957.25	2570.08	2384.75	2516.26	2737.25	3084.44	2522.39	3033.93	2481.91	2840.9	2757.43	2843.25	2615.28	2623.85	2714.39	2925.39	3206.52	3171.53	3205.33	2532.04	2409.67	2672.23	2259.69	3059.13	2883.06	2594.35	2849.41	3184.84	3223.83	3260.6	3137.63	3085.3	2421.85	2699.91	2854.3	2598.26
	2487.15	2394	2348.91	2442.74	2621.92	2581.22	2386.35	2418.13	2526.61	2392.07	2507.58	2770.16	2434.07	2953.98	2569.04	2383.03	2514.16	2734.89	3081.68	2521.37	3031.11	2479.65	2838.3	2755.39	2841.8	2614.4	2621.18	2711.53	2922.52	3203.5	3168.46	3202.42	2531.35	2409.21	2671.1	2258.38	3055.6	2881.34	2592.07	2845.87	3181.4	3221.09	3256.84	3134.6	3082.73	2421.24	2696.68	2853.12	2597.34
	2485.88	2392.86	2347.52	2441.52	2620.2	2579.25	2385.33	2417.15	2525.5	2390.23	2505.27	2769.47	2433.5	2950.73	2568	2381.31	2512.08	2732.55	3078.95	2520.35	3028.32	2477.4	2835.72	2753.38	2840.36	2613.52	2618.54	2708.7	2919.67	3200.5	3165.42	3199.54	2530.66	2408.75	2669.99	2257.09	3052.12	2879.65	2589.83	2842.37	3177.99	3218.39	3253.11	3131.61	3080.18	2420.64	2693.48	2851.94	2596.42
	2484.62	2391.73	2346.14	2440.3	2618.48	2577.3	2384.31	2416.19	2524.4	2388.41	2502.97	2768.78	2432.93	2947.5	2566.97	2379.61	2510.01	2730.23	3076.24	2519.35	3025.55	2475.17	2833.16	2751.39	2838.93	2612.66	2615.92	2705.89	2916.85	3197.54	3162.41	3196.69	2529.98	2408.29	2668.89	2255.8	3048.67	2877.97	2587.6	2838.91	3174.62	3215.71	3249.43	3128.64	3077.66	2420.05	2690.31	2850.79	2595.51
	2483.36	2390.61	2344.77	2439.1	2616.77	2575.36	2383.31	2415.24	2523.31	2386.6	2500.7	2768.11	2432.37	2944.29	2565.95	2377.93	2507.96	2727.93	3073.55	2518.35	3022.82	2472.97	2830.62	2749.42	2837.51	2611.8	2613.33	2703.1	2914.07	3194.59	3159.42	3193.86	2529.31	2407.83	2667.8	2254.53	3045.27	2876.3	2585.41	2835.48	3171.29	3213.06	3245.79	3125.71	3075.17	2419.45	2687.17	2849.64	2594.61
	2482.1	2389.5	2343.41	2437.91	2615.07	2573.45	2382.31	2414.29	2522.24	2384.8	2498.44	2767.44	2431.81	2941.1	2564.94	2376.26	2505.93	2725.66	3070.89	2517.36	3020.11	2470.78	2828.11	2747.47	2836.1	2610.94	2610.75	2700.34	2911.31	3191.68	3156.46	3191.06	2528.64	2407.38	2666.73	2253.26	3041.9	2874.65	2583.23	2832.09	3168	3210.44	3242.19	3122.8	3072.7	2418.87	2684.07	2848.51	2593.72
	2480.86	2388.39	2342.06	2436.72	2613.38	2571.54	2381.32	2413.36	2521.18	2383.01	2496.19	2766.77	2431.26	2937.94	2563.93	2374.6	2503.91	2723.41	3068.26	2516.38	3017.44	2468.61	2825.62	2745.54	2834.69	2610.1	2608.2	2697.6	2908.58	3188.79	3153.53	3188.29	2527.98	2406.93	2665.67	2252.01	3038.58	2873.02	2581.09	2828.73	3164.75	3207.85	3238.63	3119.93	3070.26	2418.29	2680.99	2847.39	2592.83
	2479.61	2387.3	2340.72	2435.55	2611.7	2569.65	2380.35	2412.43	2520.13	2381.25	2493.97	2766.12	2430.72	2934.79	2562.93	2372.96	2501.91	2721.19	3065.65	2515.41	3014.79	2466.47	2823.15	2743.63	2833.3	2609.26	2605.68	2694.89	2905.88	3185.92	3150.62	3185.54	2527.32	2406.49	2664.62	2250.78	3035.3	2871.4	2578.97	2825.41	3161.53	3205.29	3235.1	3117.08	3067.84	2417.71	2677.95	2846.29	2591.95
	2478.37	2386.22	2339.4	2434.39	2610.02	2567.78	2379.38	2411.52	2519.1	2379.49	2491.75	2765.47	2430.17	2931.67	2561.95	2371.33	2499.93	2718.98	3063.06	2514.45	3012.17	2464.34	2820.7	2741.74	2831.91	2608.43	2603.18	2692.2	2903.21	3183.09	3147.74	3182.82	2526.67	2406.05	2663.59	2249.55	3032.06	2869.79	2576.87	2822.12	3158.35	3202.76	3231.62	3114.26	3065.45	2417.14	2674.95	2845.2	2591.08
	2477.14	2385.14	2338.08	2433.24	2608.36	2565.93	2378.42	2410.62	2518.07	2377.75	2489.56	2764.83	2429.64	2928.57	2560.97	2369.72	2497.96	2716.8	3060.5	2513.5	3009.57	2462.23	2818.28	2739.88	2830.53	2607.6	2600.7	2689.53	2900.56	3180.27	3144.88	3180.13	2526.03	2405.61	2662.57	2248.34	3028.86	2868.21	2574.8	2818.87	3155.21	3200.25	3228.17	3111.47	3063.09	2416.57	2671.97	2844.12	2590.22
	2475.91	2384.07	2336.77	2432.09	2606.7	2564.09	2377.47	2409.72	2517.06	2376.02	2487.38	2764.2	2429.1	2925.49	2559.99	2368.12	2496.01	2714.65	3057.97	2512.56	3007.01	2460.14	2815.88	2738.03	2829.15	2606.78	2598.24	2686.89	2897.95	3177.48	3142.06	3177.47	2525.39	2405.17	2661.56	2247.14	3025.7	2866.63	2572.76	2815.65	3152.1	3197.77	3224.77	3108.71	3060.75	2416.01	2669.03	2843.05	2589.36
	2474.69	2383.02	2335.48	2430.96	2605.05	2562.26	2376.53	2408.84	2516.06	2374.31	2485.22	2763.58	2428.57	2922.43	2559.03	2366.54	2494.07	2712.51	3055.45	2511.62	3004.47	2458.07	2813.49	2736.21	2827.79	2605.97	2595.81	2684.28	2895.36	3174.72	3139.25	3174.83	2524.76	2404.73	2660.56	2245.95	3022.57	2865.07	2570.74	2812.47	3149.03	3195.32	3221.4	3105.98	3058.44	2415.45	2666.12	2842	2588.51
	2473.47	2381.97	2334.2	2429.84	2603.41	2560.45	2375.6	2407.96	2515.07	2372.61	2483.07	2762.96	2428.05	2919.4	2558.08	2364.97	2492.16	2710.4	3052.96	2510.7	3001.96	2456.02	2811.13	2734.4	2826.43	2605.16	2593.4	2681.68	2892.8	3171.98	3136.48	3172.22	2524.14	2404.3	2659.58	2244.77	3019.49	2863.53	2568.74	2809.32	3146	3192.9	3218.07	3103.28	3056.15	2414.9	2663.24	2840.96	2587.66
	2472.26	2380.93	2332.92	2428.73	2601.78	2558.66	2374.68	2407.1	2514.09	2370.92	2480.94	2762.35	2427.53	2916.38	2557.13	2363.41	2490.25	2708.31	3050.5	2509.78	2999.48	2453.99	2808.8	2732.62	2825.09	2604.37	2591.01	2679.11	2890.27	3169.27	3133.73	3169.64	2523.52	2403.87	2658.61	2243.61	3016.45	2862	2566.77	2806.21	3143	3190.51	3214.77	3100.61	3053.89	2414.35	2660.39	2839.94	2586.83
	2471.06	2379.91	2331.66	2427.63	2600.16	2556.88	2373.77	2406.24	2513.13	2369.25	2478.82	2761.75	2427.01	2913.39	2556.19	2361.87	2488.37	2706.24	3048.05	2508.88	2997.03	2451.98	2806.48	2730.86	2823.75	2603.58	2588.65	2676.56	2887.77	3166.59	3131	3167.08	2522.9	2403.45	2657.65	2242.46	3013.45	2860.48	2564.83	2803.13	3140.04	3188.14	3211.52	3097.97	3051.65	2413.8	2657.58	2838.92	2586
	2469.85	2378.89	2330.41	2426.54	2598.54	2555.12	2372.86	2405.4	2512.18	2367.59	2476.72	2761.16	2426.5	2910.41	2555.26	2360.34	2486.5	2704.2	3045.64	2507.98	2994.61	2449.99	2804.18	2729.11	2822.41	2602.79	2586.31	2674.04	2885.29	3163.92	3128.3	3164.55	2522.3	2403.02	2656.71	2241.31	3010.48	2858.98	2562.91	2800.08	3137.12	3185.8	3208.3	3095.35	3049.44	2413.26	2654.79	2837.92	2585.17
	2468.66	2377.88	2329.17	2425.45	2596.94	2553.38	2371.97	2404.56	2511.23	2365.95	2474.64	2760.57	2426	2907.46	2554.34	2358.83	2484.65	2702.17	3043.24	2507.09	2992.21	2448.01	2801.91	2727.39	2821.09	2602.01	2583.99	2671.54	2882.84	3161.29	3125.62	3162.05	2521.7	2402.6	2655.78	2240.19	3007.56	2857.5	2561.02	2797.07	3134.23	3183.48	3205.12	3092.77	3047.26	2412.73	2652.04	2836.94	2584.36
	2467.47	2376.88	2327.94	2424.38	2595.34	2551.65	2371.08	2403.73	2510.3	2364.32	2472.57	2759.99	2425.49	2904.53	2553.42	2357.33	2482.81	2700.17	3040.87	2506.21	2989.84	2446.06	2799.66	2725.69	2819.77	2601.24	2581.69	2669.07	2880.42	3158.67	3122.97	3159.57	2521.1	2402.18	2654.86	2239.07	3004.67	2856.03	2559.15	2794.1	3131.37	3181.19	3201.98	3090.21	3045.09	2412.19	2649.32	2835.96	2583.55
	2466.28	2375.89	2326.72	2423.32	2593.76	2549.93	2370.21	2402.92	2509.39	2362.7	2470.52	2759.42	2425	2901.62	2552.52	2355.84	2480.99	2698.19	3038.52	2505.34	2987.5	2444.13	2797.43	2724.01	2818.47	2600.48	2579.42	2666.61	2878.03	3156.09	3120.35	3157.12	2520.51	2401.76	2653.95	2237.96	3001.82	2854.58	2557.3	2791.16	3128.56	3178.93	3198.87	3087.68	3042.96	2411.67	2646.62	2835	2582.75
	2465.1	2374.91	2325.51	2422.27	2592.18	2548.23	2369.34	2402.11	2508.48	2361.1	2468.48	2758.85	2424.5	2898.73	2551.62	2354.37	2479.18	2696.24	3036.2	2504.47	2985.18	2442.21	2795.22	2722.35	2817.17	2599.72	2577.17	2664.18	2875.66	3153.52	3117.75	3154.69	2519.93	2401.35	2653.06	2236.87	2999.01	2853.14	2555.48	2788.25	3125.77	3176.69	3195.81	3085.18	3040.85	2411.14	2643.96	2834.05	2581.95
	2463.93	2373.93	2324.31	2421.23	2590.61	2546.55	2368.48	2401.31	2507.59	2359.51	2466.46	2758.29	2424.01	2895.87	2550.73	2352.91	2477.39	2694.3	3033.9	2503.62	2982.9	2440.32	2793.03	2720.7	2815.87	2598.97	2574.94	2661.77	2873.32	3150.98	3115.18	3152.29	2519.35	2400.94	2652.17	2235.79	2996.24	2851.71	2553.68	2785.37	3123.03	3174.48	3192.77	3082.7	3038.76	2410.62	2641.33	2833.11	2581.16
	2462.76	2372.97	2323.13	2420.2	2589.04	2544.88	2367.63	2400.52	2506.7	2357.93	2464.46	2757.74	2423.53	2893.02	2549.84	2351.47	2475.62	2692.39	3031.62	2502.78	2980.64	2438.44	2790.86	2719.08	2814.59	2598.23	2572.73	2659.39	2871.01	3148.47	3112.63	3149.92	2518.78	2400.53	2651.3	2234.72	2993.5	2850.3	2551.91	2782.53	3120.31	3172.3	3189.78	3080.26	3036.7	2410.11	2638.73	2832.19	2580.38
	2461.59	2372.02	2321.95	2419.18	2587.49	2543.23	2366.79	2399.74	2505.83	2356.37	2462.47	2757.19	2423.05	2890.19	2548.97	2350.04	2473.87	2690.5	3029.36	2501.94	2978.4	2436.58	2788.71	2717.48	2813.31	2597.49	2570.54	2657.03	2868.73	3145.98	3110.1	3147.57	2518.22	2400.12	2650.45	2233.66	2990.81	2848.9	2550.16	2779.73	3117.64	3170.14	3186.82	3077.84	3034.66	2409.6	2636.16	2831.27	2579.61
	2460.43	2371.07	2320.78	2418.16	2585.94	2541.59	2365.96	2398.97	2504.97	2354.82	2460.5	2756.65	2422.57	2887.39	2548.1	2348.62	2472.13	2688.63	3027.13	2501.11	2976.19	2434.74	2786.59	2715.9	2812.05	2596.76	2568.38	2654.69	2866.47	3143.51	3107.6	3145.24	2517.66	2399.71	2649.6	2232.61	2988.15	2847.52	2548.44	2776.95	3114.99	3168.01	3183.9	3075.45	3032.64	2409.09	2633.62	2830.38	2578.84
	2459.28	2370.14	2319.63	2417.16	2584.41	2539.97	2365.14	2398.21	2504.13	2353.29	2458.54	2756.12	2422.09	2884.61	2547.25	2347.22	2470.4	2686.78	3024.92	2500.3	2974.01	2432.92	2784.48	2714.34	2810.79	2596.04	2566.24	2652.38	2864.24	3141.07	3105.13	3142.95	2517.1	2399.31	2648.77	2231.58	2985.53	2846.15	2546.74	2774.21	3112.39	3165.9	3181.02	3073.09	3030.65	2408.59	2631.11	2829.49	2578.08
	2458.13	2369.21	2318.48	2416.17	2582.88	2538.36	2364.32	2397.46	2503.29	2351.77	2456.59	2755.6	2421.63	2881.84	2546.4	2345.83	2468.69	2684.96	3022.73	2499.49	2971.86	2431.12	2782.4	2712.79	2809.53	2595.32	2564.12	2650.08	2862.03	3138.65	3102.67	3140.67	2516.56	2398.91	2647.94	2230.55	2982.95	2844.8	2545.06	2771.51	3109.81	3163.82	3178.17	3070.76	3028.68	2408.09	2628.64	2828.61	2577.32
	2456.98	2368.29	2317.34	2415.19	2581.36	2536.77	2363.52	2396.72	2502.47	2350.26	2454.67	2755.08	2421.16	2879.1	2545.55	2344.45	2467	2683.15	3020.57	2498.69	2969.74	2429.34	2780.34	2711.27	2808.29	2594.61	2562.02	2647.81	2859.85	3136.26	3100.25	3138.43	2516.01	2398.51	2647.13	2229.54	2980.4	2843.47	2543.41	2768.83	3107.27	3161.76	3175.35	3068.45	3026.74	2407.59	2626.19	2827.75	2576.58
	2455.84	2367.39	2316.22	2414.22	2579.85	2535.19	2362.72	2395.99	2501.65	2348.76	2452.75	2754.57	2420.7	2876.38	2544.72	2343.09	2465.32	2681.37	3018.43	2497.9	2967.64	2427.58	2778.3	2709.77	2807.05	2593.91	2559.95	2645.56	2857.7	3133.89	3097.84	3136.2	2515.48	2398.11	2646.34	2228.54	2977.89	2842.14	2541.78	2766.19	3104.77	3159.73	3172.58	3066.17	3024.82	2407.1	2623.77	2826.9	2575.83
	2454.71	2366.49	2315.1	2413.25	2578.35	2533.63	2361.93	2395.27	2500.85	2347.28	2450.86	2754.06	2420.24	2873.68	2543.89	2341.74	2463.66	2679.61	3016.31	2497.11	2965.56	2425.83	2776.28	2708.28	2805.83	2593.21	2557.89	2643.34	2855.57	3131.54	3095.46	3134.01	2514.95	2397.72	2645.55	2227.55	2975.42	2840.83	2540.18	2763.58	3102.29	3157.72	3169.83	3063.92	3022.93	2406.62	2621.38	2826.06	2575.1
	2453.58	2365.6	2314	2412.3	2576.85	2532.09	2361.15	2394.55	2500.06	2345.81	2448.97	2753.56	2419.79	2871	2543.08	2340.41	2462.02	2677.87	3014.21	2496.34	2963.52	2424.1	2774.28	2706.82	2804.61	2592.52	2555.86	2641.13	2853.47	3129.22	3093.11	3131.84	2514.42	2397.33	2644.77	2226.58	2972.98	2839.54	2538.6	2761.01	3099.86	3155.73	3167.13	3061.7	3021.06	2406.13	2619.02	2825.23	2574.37
	2452.46	2364.72	2312.9	2411.36	2575.37	2530.56	2360.38	2393.85	2499.28	2344.36	2447.11	2753.07	2419.34	2868.34	2542.27	2339.08	2460.39	2676.15	3012.13	2495.57	2961.49	2422.4	2772.3	2705.37	2803.39	2591.84	2553.85	2638.95	2851.39	3126.92	3090.78	3129.69	2513.9	2396.93	2644.01	2225.61	2970.58	2838.26	2537.04	2758.46	3097.45	3153.77	3164.46	3059.5	3019.21	2405.66	2616.69	2824.42	2573.65
	2451.34	2363.85	2311.82	2410.42	2573.89	2529.04	2359.62	2393.15	2498.51	2342.92	2445.26	2752.58	2418.89	2865.71	2541.46	2337.78	2458.78	2674.45	3010.08	2494.82	2959.5	2420.71	2770.34	2703.95	2802.19	2591.16	2551.86	2636.8	2849.34	3124.65	3088.47	3127.57	2513.39	2396.55	2643.26	2224.65	2968.22	2837	2535.51	2755.95	3095.08	3151.84	3161.82	3057.33	3017.38	2405.18	2614.39	2823.62	2572.94
	2450.22	2362.98	2310.74	2409.5	2572.42	2527.54	2358.87	2392.47	2497.76	2341.49	2443.42	2752.1	2418.45	2863.09	2540.67	2336.48	2457.18	2672.77	3008.05	2494.07	2957.53	2419.04	2768.4	2702.54	2800.99	2590.49	2549.89	2634.66	2847.32	3122.39	3086.19	3125.47	2512.88	2396.16	2642.52	2223.71	2965.89	2835.74	2534	2753.47	3092.74	3149.92	3159.22	3055.19	3015.58	2404.71	2612.11	2822.82	2572.23
	2449.12	2362.13	2309.68	2408.59	2570.96	2526.06	2358.12	2391.79	2497.01	2340.07	2441.6	2751.63	2418.01	2860.49	2539.88	2335.2	2455.6	2671.11	3006.04	2493.33	2955.59	2417.39	2766.48	2701.16	2799.8	2589.83	2547.95	2632.54	2845.32	3120.17	3083.93	3123.4	2512.38	2395.77	2641.79	2222.78	2963.6	2834.51	2532.52	2751.03	3090.44	3148.04	3156.65	3053.07	3013.8	2404.24	2609.87	2822.05	2571.53
	2448.01	2361.29	2308.62	2407.68	2569.51	2524.59	2357.38	2391.12	2496.28	2338.67	2439.79	2751.16	2417.58	2857.92	2539.1	2333.93	2454.03	2669.48	3004.05	2492.6	2953.67	2415.75	2764.59	2699.79	2798.62	2589.17	2546.02	2630.45	2843.35	3117.96	3081.69	3121.35	2511.88	2395.39	2641.07	2221.86	2961.35	2833.29	2531.06	2748.61	3088.17	3146.17	3154.12	3050.98	3012.04	2403.78	2607.66	2821.28	2570.83
	2446.91	2360.45	2307.58	2406.79	2568.07	2523.13	2356.65	2390.46	2495.55	2337.28	2438	2750.7	2417.15	2855.36	2538.33	2332.67	2452.48	2667.86	3002.09	2491.88	2951.78	2414.14	2762.71	2698.44	2797.45	2588.52	2544.12	2628.38	2841.4	3115.78	3079.48	3119.33	2511.39	2395.01	2640.36	2220.95	2959.13	2832.08	2529.62	2746.23	3085.93	3144.33	3151.63	3048.92	3010.31	2403.32	2605.47	2820.52	2570.14
	2445.82	2359.63	2306.54	2405.9	2566.64	2521.69	2355.93	2389.81	2494.84	2335.91	2436.22	2750.25	2416.72	2852.83	2537.57	2331.43	2450.95	2666.27	3000.15	2491.17	2949.92	2412.54	2760.85	2697.11	2796.28	2587.88	2542.23	2626.33	2839.48	3113.62	3077.29	3117.33	2510.9	2394.63	2639.67	2220.05	2956.94	2830.88	2528.2	2743.88	3083.72	3142.51	3149.16	3046.89	3008.6	2402.86	2603.32	2819.78	2569.46
	2444.73	2358.81	2305.52	2405.03	2565.21	2520.26	2355.22	2389.17	2494.14	2334.54	2434.46	2749.8	2416.3	2850.31	2536.81	2330.2	2449.43	2664.7	2998.22	2490.47	2948.08	2410.96	2759.01	2695.8	2795.12	2587.24	2540.37	2624.3	2837.58	3111.48	3075.12	3115.35	2510.42	2394.25	2638.98	2219.17	2954.8	2829.71	2526.81	2741.56	3081.55	3140.72	3146.74	3044.88	3006.91	2402.41	2601.19	2819.04	2568.78
	2443.65	2358	2304.5	2404.16	2563.79	2518.85	2354.52	2388.54	2493.45	2333.19	2432.71	2749.36	2415.88	2847.82	2536.07	2328.99	2447.93	2663.14	2996.32	2489.77	2946.26	2409.4	2757.2	2694.5	2793.97	2586.61	2538.53	2622.3	2835.71	3109.37	3072.97	3113.4	2509.94	2393.87	2638.31	2218.29	2952.68	2828.54	2525.44	2739.27	3079.4	3138.94	3144.34	3042.89	3005.25	2401.96	2599.09	2818.32	2568.11
	2442.57	2357.2	2303.5	2403.3	2562.38	2517.46	2353.82	2387.92	2492.77	2331.86	2430.98	2748.92	2415.47	2845.34	2535.33	2327.78	2446.44	2661.61	2994.44	2489.09	2944.47	2407.86	2755.4	2693.23	2792.83	2585.98	2536.71	2620.31	2833.86	3107.28	3070.85	3111.47	2509.47	2393.49	2637.64	2217.43	2950.6	2827.39	2524.1	2737.02	3077.29	3137.19	3141.98	3040.94	3003.6	2401.51	2597.01	2817.61	2567.45
	2441.5	2356.41	2302.5	2402.45	2560.98	2516.07	2353.13	2387.3	2492.1	2330.53	2429.26	2748.49	2415.05	2842.89	2534.59	2326.59	2444.96	2660.09	2992.58	2488.41	2942.71	2406.33	2753.62	2691.97	2791.69	2585.37	2534.9	2618.35	2832.04	3105.2	3068.75	3109.57	2509.01	2393.12	2636.99	2216.57	2948.56	2826.25	2522.77	2734.79	3075.21	3135.46	3139.65	3039.01	3001.98	2401.07	2594.97	2816.91	2566.79
	2440.43	2355.63	2301.52	2401.62	2559.59	2514.7	2352.45	2386.7	2491.44	2329.22	2427.56	2748.06	2414.64	2840.45	2533.87	2325.41	2443.51	2658.6	2990.74	2487.74	2940.97	2404.83	2751.86	2690.74	2790.56	2584.75	2533.12	2616.41	2830.24	3103.16	3066.67	3107.69	2508.55	2392.75	2636.35	2215.73	2946.54	2825.12	2521.47	2732.6	3073.17	3133.76	3137.35	3037.1	3000.38	2400.63	2592.95	2816.22	2566.14
	2439.37	2354.86	2300.54	2400.79	2558.2	2513.35	2351.78	2386.1	2490.79	2327.92	2425.87	2747.64	2414.24	2838.03	2533.15	2324.25	2442.06	2657.12	2988.92	2487.08	2939.25	2403.34	2750.13	2689.52	2789.44	2584.15	2531.36	2614.48	2828.46	3101.13	3064.62	3105.83	2508.09	2392.38	2635.72	2214.9	2944.57	2824.01	2520.19	2730.43	3071.15	3132.07	3135.09	3035.22	2998.8	2400.2	2590.96	2815.55	2565.49
	2438.31	2354.1	2299.57	2399.97	2556.83	2512.01	2351.12	2385.51	2490.15	2326.63	2424.19	2747.23	2413.84	2835.64	2532.44	2323.1	2440.63	2655.67	2987.12	2486.42	2937.56	2401.87	2748.41	2688.32	2788.33	2583.55	2529.62	2612.58	2826.71	3099.12	3062.58	3104	2507.64	2392.01	2635.1	2214.08	2942.62	2822.92	2518.93	2728.29	3069.16	3130.41	3132.86	3033.37	2997.24	2399.76	2589	2814.88	2564.85
	2437.26	2353.34	2298.62	2399.15	2555.46	2510.69	2350.46	2384.93	2489.52	2325.36	2422.53	2746.82	2413.44	2833.26	2531.74	2321.95	2439.22	2654.23	2985.34	2485.78	2935.9	2400.41	2746.71	2687.13	2787.22	2582.95	2527.9	2610.7	2824.98	3097.14	3060.57	3102.19	2507.2	2391.64	2634.49	2213.27	2940.71	2821.83	2517.7	2726.19	3067.21	3128.77	3130.66	3031.54	2995.7	2399.33	2587.06	2814.22	2564.22
	2436.21	2352.6	2297.67	2398.35	2554.1	2509.37	2349.81	2384.36	2488.91	2324.1	2420.88	2746.42	2413.04	2830.9	2531.04	2320.83	2437.82	2652.81	2983.58	2485.14	2934.26	2398.98	2745.03	2685.97	2786.12	2582.36	2526.2	2608.84	2823.28	3095.18	3058.58	3100.4	2506.76	2391.28	2633.89	2212.47	2938.83	2820.76	2516.48	2724.11	3065.28	3127.15	3128.49	3029.74	2994.19	2398.91	2585.15	2813.58	2563.59
	2435.17	2351.86	2296.73	2397.56	2552.74	2508.08	2349.17	2383.8	2488.3	2322.85	2419.25	2746.02	2412.65	2828.56	2530.36	2319.71	2436.44	2651.41	2981.84	2484.51	2932.64	2397.56	2743.36	2684.82	2785.03	2581.78	2524.51	2607	2821.59	3093.23	3056.61	3098.63	2506.33	2390.91	2633.3	2211.68	2936.99	2819.7	2515.29	2722.07	3063.38	3125.55	3126.35	3027.96	2992.69	2398.49	2583.27	2812.94	2562.97
	2434.13	2351.13	2295.8	2396.77	2551.4	2506.79	2348.54	2383.24	2487.7	2321.61	2417.63	2745.62	2412.26	2826.24	2529.68	2318.61	2435.07	2650.03	2980.12	2483.89	2931.04	2396.15	2741.72	2683.69	2783.95	2581.21	2522.85	2605.19	2819.94	3091.31	3054.66	3096.89	2505.9	2390.55	2632.71	2210.9	2935.17	2818.66	2514.12	2720.05	3061.52	3123.97	3124.24	3026.21	2991.22	2398.07	2581.41	2812.32	2562.36
	2433.1	2350.41	2294.88	2396	2550.06	2505.52	2347.91	2382.7	2487.11	2320.38	2416.02	2745.24	2411.88	2823.94	2529	2317.52	2433.71	2648.67	2978.42	2483.28	2929.47	2394.77	2740.09	2682.58	2782.87	2580.64	2521.21	2603.39	2818.3	3089.41	3052.74	3095.17	2505.47	2390.19	2632.14	2210.13	2933.39	2817.62	2512.97	2718.06	3059.68	3122.41	3122.17	3024.48	2989.76	2397.65	2579.58	2811.71	2561.75
	2432.07	2349.69	2293.97	2395.23	2548.73	2504.26	2347.29	2382.16	2486.53	2319.17	2414.43	2744.85	2411.5	2821.66	2528.34	2316.44	2432.37	2647.33	2976.74	2482.68	2927.92	2393.4	2738.49	2681.48	2781.8	2580.07	2519.58	2601.61	2816.69	3087.53	3050.83	3093.47	2505.05	2389.83	2631.58	2209.37	2931.64	2816.61	2511.84	2716.1	3057.87	3120.88	3120.12	3022.78	2988.33	2397.24	2577.77	2811.1	2561.14
	2431.04	2348.99	2293.07	2394.47	2547.41	2503.02	2346.68	2381.63	2485.96	2317.97	2412.85	2744.47	2411.12	2819.4	2527.68	2315.37	2431.05	2646	2975.07	2482.08	2926.4	2392.05	2736.9	2680.41	2780.74	2579.51	2517.97	2599.85	2815.09	3085.67	3048.95	3091.79	2504.64	2389.47	2631.03	2208.62	2929.92	2815.6	2510.73	2714.17	3056.09	3119.36	3118.11	3021.1	2986.92	2396.82	2575.99	2810.51	2560.54
	2430.03	2348.29	2292.17	2393.72	2546.1	2501.79	2346.08	2381.11	2485.4	2316.78	2411.29	2744.1	2410.74	2817.15	2527.03	2314.31	2429.73	2644.69	2973.43	2481.49	2924.9	2390.71	2735.33	2679.35	2779.69	2578.96	2516.39	2598.11	2813.53	3083.83	3047.08	3090.14	2504.23	2389.11	2630.49	2207.88	2928.24	2814.61	2509.64	2712.27	3054.35	3117.86	3116.13	3019.45	2985.52	2396.42	2574.24	2809.92	2559.95
	2429.01	2347.6	2291.29	2392.98	2544.79	2500.57	2345.48	2380.6	2484.85	2315.6	2409.73	2743.73	2410.37	2814.93	2526.38	2313.27	2428.44	2643.4	2971.8	2480.91	2923.42	2389.4	2733.78	2678.3	2778.64	2578.41	2514.82	2596.39	2811.98	3082.01	3045.24	3088.5	2503.82	2388.76	2629.96	2207.15	2926.58	2813.62	2508.57	2710.39	3052.62	3116.38	3114.17	3017.82	2984.15	2396.01	2572.51	2809.35	2559.36
	2428.01	2346.92	2290.42	2392.25	2543.49	2499.37	2344.89	2380.09	2484.31	2314.43	2408.2	2743.37	2410	2812.72	2525.75	2312.24	2427.15	2642.13	2970.19	2480.34	2921.97	2388.09	2732.25	2677.28	2777.6	2577.87	2513.27	2594.69	2810.45	3080.21	3043.41	3086.89	2503.42	2388.4	2629.44	2206.44	2924.96	2812.66	2507.52	2708.54	3050.93	3114.92	3112.25	3016.21	2982.8	2395.61	2570.8	2808.78	2558.78
	2427	2346.25	2289.55	2391.53	2542.2	2498.18	2344.31	2379.6	2483.78	2313.27	2406.67	2743.01	2409.64	2810.53	2525.12	2311.22	2425.88	2640.87	2968.6	2479.78	2920.54	2386.81	2730.73	2676.27	2776.56	2577.33	2511.74	2593.01	2808.95	3078.43	3041.61	3085.3	2503.02	2388.05	2628.92	2205.73	2923.36	2811.7	2506.5	2706.72	3049.27	3113.49	3110.35	3014.63	2981.46	2395.21	2569.12	2808.23	2558.21
	2426	2345.59	2288.69	2390.81	2540.92	2497	2343.73	2379.11	2483.25	2312.13	2405.16	2742.65	2409.27	2808.36	2524.49	2310.21	2424.63	2639.64	2967.03	2479.22	2919.13	2385.54	2729.23	2675.28	2775.53	2576.8	2510.22	2591.35	2807.47	3076.66	3039.82	3083.73	2502.63	2387.7	2628.42	2205.03	2921.8	2810.75	2505.49	2704.93	3047.63	3112.07	3108.48	3013.07	2980.15	2394.81	2567.47	2807.68	2557.64
	2425.01	2344.93	2287.84	2390.11	2539.64	2495.83	2343.17	2378.63	2482.74	2311	2403.66	2742.3	2408.91	2806.2	2523.88	2309.22	2423.38	2638.42	2965.48	2478.67	2917.74	2384.29	2727.76	2674.3	2774.51	2576.27	2508.73	2589.71	2806.01	3074.92	3038.06	3082.18	2502.24	2387.35	2627.92	2204.34	2920.27	2809.82	2504.5	2703.17	3046.02	3110.66	3106.65	3011.54	2978.85	2394.42	2565.84	2807.15	2557.07
	2424.02	2344.29	2287.01	2389.41	2538.37	2494.68	2342.6	2378.16	2482.23	2309.88	2402.18	2741.95	2408.55	2804.07	2523.27	2308.23	2422.15	2637.21	2963.94	2478.13	2916.38	2383.05	2726.29	2673.34	2773.5	2575.75	2507.25	2588.09	2804.57	3073.2	3036.31	3080.66	2501.86	2387	2627.44	2203.66	2918.76	2808.9	2503.53	2701.43	3044.44	3109.28	3104.84	3010.03	2977.57	2394.03	2564.23	2806.62	2556.52
	2423.04	2343.65	2286.17	2388.72	2537.11	2493.54	2342.05	2377.69	2481.74	2308.77	2400.71	2741.61	2408.2	2801.95	2522.67	2307.26	2420.94	2636.03	2962.42	2477.59	2915.03	2381.83	2724.85	2672.4	2772.5	2575.24	2505.79	2586.48	2803.15	3071.49	3034.59	3079.15	2501.48	2386.65	2626.96	2202.99	2917.29	2808	2502.59	2699.72	3042.89	3107.92	3103.05	3008.54	2976.32	2393.64	2562.65	2806.11	2555.96
	2422.06	2343.02	2285.35	2388.04	2535.86	2492.41	2341.5	2377.24	2481.25	2307.67	2399.25	2741.27	2407.85	2799.85	2522.07	2306.3	2419.74	2634.86	2960.92	2477.07	2913.71	2380.63	2723.42	2671.48	2771.5	2574.73	2504.35	2584.9	2801.76	3069.8	3032.88	3077.66	2501.11	2386.3	2626.49	2202.33	2915.85	2807.1	2501.66	2698.04	3041.36	3106.57	3101.3	3007.08	2975.08	2393.25	2561.09	2805.6	2555.41
	2421.09	2342.39	2284.54	2387.36	2534.61	2491.3	2340.96	2376.79	2480.77	2306.58	2397.8	2740.94	2407.5	2797.77	2521.49	2305.35	2418.55	2633.7	2959.43	2476.55	2912.42	2379.44	2722.01	2670.57	2770.5	2574.22	2502.93	2583.33	2800.38	3068.13	3031.2	3076.2	2500.74	2385.96	2626.03	2201.68	2914.43	2806.22	2500.75	2696.38	3039.86	3105.25	3099.58	3005.64	2973.85	2392.87	2559.56	2805.1	2554.87
	2420.12	2341.78	2283.73	2386.7	2533.38	2490.2	2340.43	2376.35	2480.3	2305.51	2396.37	2740.61	2407.15	2795.71	2520.91	2304.41	2417.38	2632.56	2957.96	2476.03	2911.14	2378.27	2720.62	2669.68	2769.52	2573.72	2501.52	2581.79	2799.03	3066.48	3029.53	3074.75	2500.37	2385.61	2625.58	2201.04	2913.04	2805.34	2499.86	2694.75	3038.38	3103.94	3097.88	3004.22	2972.65	2392.49	2558.04	2804.61	2554.33
	2419.15	2341.17	2282.94	2386.04	2532.14	2489.11	2339.9	2375.92	2479.83	2304.44	2394.95	2740.28	2406.81	2793.66	2520.33	2303.48	2416.21	2631.44	2956.51	2475.53	2909.89	2377.11	2719.25	2668.8	2768.54	2573.23	2500.13	2580.26	2797.69	3064.85	3027.88	3073.33	2500.01	2385.27	2625.14	2200.41	2911.69	2804.48	2498.99	2693.14	3036.94	3102.65	3096.21	3002.83	2971.47	2392.11	2556.56	2804.13	2553.8
	2418.2	2340.57	2282.15	2385.39	2530.92	2488.03	2339.38	2375.49	2479.38	2303.39	2393.54	2739.96	2406.47	2791.63	2519.76	2302.56	2415.07	2630.34	2955.08	2475.03	2908.65	2375.97	2717.89	2667.94	2767.57	2572.74	2498.76	2578.75	2796.38	3063.23	3026.25	3071.92	2499.65	2384.93	2624.7	2199.79	2910.36	2803.63	2498.14	2691.56	3035.52	3101.37	3094.56	3001.46	2970.3	2391.73	2555.09	2803.65	2553.27
	2417.24	2339.98	2281.37	2384.75	2529.7	2486.97	2338.86	2375.07	2478.93	2302.34	2392.15	2739.64	2406.13	2789.61	2519.2	2301.66	2413.93	2629.25	2953.66	2474.54	2907.44	2374.85	2716.55	2667.1	2766.6	2572.26	2497.41	2577.26	2795.08	3061.64	3024.64	3070.54	2499.3	2384.59	2624.28	2199.17	2909.06	2802.8	2497.3	2690.01	3034.12	3100.12	3092.95	3000.11	2969.15	2391.35	2553.65	2803.19	2552.75
	2416.29	2339.39	2280.6	2384.12	2528.49	2485.91	2338.35	2374.66	2478.49	2301.31	2390.76	2739.32	2405.8	2787.62	2518.65	2300.76	2412.81	2628.18	2952.26	2474.06	2906.25	2373.74	2715.22	2666.27	2765.64	2571.78	2496.07	2575.79	2793.81	3060.06	3023.05	3069.17	2498.95	2384.25	2623.86	2198.57	2907.78	2801.97	2496.49	2688.48	3032.75	3098.88	3091.36	2998.79	2968.02	2390.98	2552.23	2802.74	2552.24
	2415.35	2338.81	2279.84	2383.49	2527.29	2484.87	2337.85	2374.26	2478.06	2300.29	2389.4	2739.01	2405.46	2785.64	2518.1	2299.88	2411.7	2627.12	2950.87	2473.58	2905.08	2372.65	2713.91	2665.46	2764.69	2571.3	2494.75	2574.33	2792.55	3058.49	3021.47	3067.83	2498.61	2383.91	2623.45	2197.97	2906.54	2801.15	2495.69	2686.98	3031.41	3097.65	3089.79	2997.48	2966.91	2390.61	2550.83	2802.29	2551.73
	2414.41	2338.25	2279.08	2382.88	2526.09	2483.84	2337.35	2373.87	2477.64	2299.28	2388.04	2738.7	2405.13	2783.68	2517.56	2299	2410.6	2626.08	2949.5	2473.12	2903.93	2371.57	2712.62	2664.66	2763.74	2570.83	2493.44	2572.9	2791.32	3056.95	3019.91	3066.5	2498.27	2383.57	2623.05	2197.39	2905.32	2800.35	2494.91	2685.5	3030.09	3096.45	3088.25	2996.2	2965.81	2390.24	2549.46	2801.85	2551.22
	2413.47	2337.68	2278.33	2382.27	2524.91	2482.83	2336.87	2373.48	2477.23	2298.28	2386.69	2738.39	2404.81	2781.73	2517.03	2298.14	2409.52	2625.05	2948.14	2472.65	2902.81	2370.51	2711.35	2663.88	2762.8	2570.37	2492.16	2571.48	2790.1	3055.42	3018.38	3065.2	2497.93	2383.23	2622.65	2196.81	2904.13	2799.56	2494.15	2684.05	3028.79	3095.26	3086.74	2994.95	2964.73	2389.88	2548.11	2801.42	2550.72
	2412.54	2337.13	2277.6	2381.66	2523.72	2481.82	2336.38	2373.1	2476.82	2297.29	2385.36	2738.09	2404.48	2779.81	2516.5	2297.29	2408.45	2624.04	2946.8	2472.2	2901.7	2369.46	2710.09	2663.11	2761.87	2569.91	2490.89	2570.08	2788.9	3053.91	3016.85	3063.91	2497.6	2382.9	2622.27	2196.25	2902.97	2798.78	2493.41	2682.62	3027.53	3094.09	3085.25	2993.71	2963.67	2389.51	2546.78	2801	2550.22
	2411.62	2336.58	2276.87	2381.07	2522.55	2480.83	2335.9	2372.73	2476.42	2296.31	2384.04	2737.79	2404.16	2777.89	2515.98	2296.45	2407.39	2623.04	2945.48	2471.75	2900.61	2368.43	2708.85	2662.36	2760.94	2569.45	2489.63	2568.69	2787.73	3052.41	3015.35	3062.64	2497.27	2382.56	2621.89	2195.69	2901.83	2798.01	2492.68	2681.22	3026.28	3092.93	3083.79	2992.5	2962.63	2389.15	2545.47	2800.59	2549.73
	2410.7	2336.04	2276.14	2380.48	2521.38	2479.84	2335.43	2372.37	2476.03	2295.34	2382.73	2737.5	2403.84	2776	2515.47	2295.62	2406.35	2622.06	2944.17	2471.31	2899.55	2367.41	2707.62	2661.63	2760.02	2569	2488.39	2567.33	2786.57	3050.94	3013.87	3061.4	2496.94	2382.23	2621.52	2195.14	2900.72	2797.25	2491.98	2679.84	3025.06	3091.79	3082.36	2991.31	2961.6	2388.79	2544.18	2800.18	2549.24
	2409.79	2335.51	2275.43	2379.91	2520.22	2478.87	2334.97	2372.01	2475.64	2294.38	2381.44	2737.2	2403.52	2774.12	2514.96	2294.8	2405.32	2621.09	2942.87	2470.88	2898.5	2366.41	2706.41	2660.91	2759.11	2568.55	2487.17	2565.98	2785.43	3049.47	3012.4	3060.17	2496.62	2381.89	2621.15	2194.6	2899.64	2796.5	2491.29	2678.48	3023.87	3090.67	3080.95	2990.14	2960.59	2388.43	2542.92	2799.78	2548.76
	2408.87	2334.99	2274.72	2379.34	2519.07	2477.91	2334.51	2371.66	2475.26	2293.43	2380.15	2736.92	2403.21	2772.26	2514.46	2293.99	2404.3	2620.14	2941.59	2470.45	2897.47	2365.42	2705.21	2660.21	2758.2	2568.11	2485.97	2564.65	2784.31	3048.03	3010.95	3058.95	2496.3	2381.56	2620.8	2194.06	2898.58	2795.76	2490.62	2677.15	3022.69	3089.56	3079.56	2988.99	2959.6	2388.07	2541.67	2799.39	2548.29
	2407.97	2334.47	2274.02	2378.77	2517.92	2476.96	2334.05	2371.32	2474.89	2292.49	2378.88	2736.63	2402.89	2770.41	2513.97	2293.19	2403.29	2619.2	2940.33	2470.03	2896.47	2364.45	2704.04	2659.52	2757.3	2567.68	2484.78	2563.34	2783.2	3046.6	3009.51	3057.76	2495.99	2381.23	2620.45	2193.54	2897.55	2795.03	2489.96	2675.84	3021.55	3088.47	3078.2	2987.86	2958.62	2387.72	2540.45	2799.01	2547.81
	2407.07	2333.96	2273.33	2378.22	2516.78	2476.03	2333.61	2370.98	2474.53	2291.56	2377.62	2736.34	2402.58	2768.58	2513.48	2292.4	2402.29	2618.28	2939.08	2469.62	2895.48	2363.49	2702.87	2658.84	2756.4	2567.24	2483.6	2562.04	2782.12	3045.18	3008.1	3056.59	2495.68	2380.9	2620.11	2193.02	2896.54	2794.31	2489.32	2674.56	3020.42	3087.39	3076.86	2986.76	2957.65	2387.36	2539.25	2798.63	2547.35
	2406.17	2333.45	2272.65	2377.67	2515.65	2475.1	2333.16	2370.65	2474.17	2290.65	2376.37	2736.06	2402.27	2766.77	2513	2291.62	2401.31	2617.37	2937.84	2469.21	2894.52	2362.55	2701.73	2658.18	2755.52	2566.81	2482.44	2560.76	2781.05	3043.79	3006.7	3055.43	2495.37	2380.57	2619.78	2192.52	2895.56	2793.61	2488.7	2673.3	3019.32	3086.33	3075.54	2985.67	2956.71	2387.01	2538.07	2798.27	2546.88
	2405.28	2332.96	2271.98	2377.13	2514.52	2474.19	2332.73	2370.33	2473.82	2289.74	2375.13	2735.78	2401.97	2764.97	2512.52	2290.86	2400.34	2616.47	2936.62	2468.81	2893.57	2361.62	2700.59	2657.54	2754.63	2566.39	2481.3	2559.5	2780	3042.4	3005.31	3054.29	2495.07	2380.24	2619.45	2192.02	2894.61	2792.91	2488.1	2672.06	3018.25	3085.28	3074.25	2984.61	2955.78	2386.66	2536.91	2797.91	2546.43
	2404.4	2332.47	2271.31	2376.59	2513.4	2473.28	2332.3	2370.02	2473.48	2288.84	2373.91	2735.51	2401.66	2763.19	2512.05	2290.1	2399.38	2615.59	2935.41	2468.42	2892.64	2360.7	2699.48	2656.91	2753.76	2565.97	2480.17	2558.26	2778.97	3041.03	3003.95	3053.17	2494.77	2379.91	2619.13	2191.53	2893.68	2792.22	2487.51	2670.85	3017.19	3084.24	3072.99	2983.57	2954.86	2386.31	2535.77	2797.55	2545.97
	2403.51	2331.99	2270.65	2376.07	2512.28	2472.39	2331.87	2369.71	2473.14	2287.95	2372.7	2735.23	2401.36	2761.42	2511.59	2289.35	2398.43	2614.72	2934.22	2468.03	2891.74	2359.8	2698.38	2656.29	2752.89	2565.55	2479.06	2557.03	2777.96	3039.68	3002.59	3052.07	2494.48	2379.59	2618.82	2191.05	2892.77	2791.55	2486.94	2669.66	3016.16	3083.23	3071.74	2982.55	2953.97	2385.97	2534.65	2797.21	2545.53
	2402.64	2331.51	2270	2375.55	2511.18	2471.51	2331.45	2369.41	2472.81	2287.07	2371.49	2734.96	2401.06	2759.67	2511.13	2288.61	2397.5	2613.86	2933.04	2467.65	2890.85	2358.92	2697.29	2655.69	2752.02	2565.14	2477.96	2555.82	2776.97	3038.34	3001.26	3050.99	2494.18	2379.26	2618.51	2190.57	2891.89	2790.88	2486.38	2668.49	3015.15	3082.22	3070.52	2981.55	2953.08	2385.62	2533.55	2796.87	2545.08
	2401.77	2331.05	2269.35	2375.03	2510.08	2470.63	2331.04	2369.12	2472.49	2286.2	2370.3	2734.69	2400.76	2757.93	2510.68	2287.88	2396.57	2613.02	2931.87	2467.28	2889.98	2358.05	2696.22	2655.11	2751.16	2564.74	2476.88	2554.62	2775.99	3037.02	2999.94	3049.92	2493.9	2378.93	2618.21	2190.11	2891.04	2790.23	2485.85	2667.34	3014.16	3081.23	3069.32	2980.57	2952.21	2385.28	2532.47	2796.54	2544.64
	2400.9	2330.58	2268.71	2374.53	2508.98	2469.77	2330.63	2368.84	2472.17	2285.34	2369.12	2734.43	2400.47	2756.21	2510.24	2287.17	2395.66	2612.19	2930.72	2466.91	2889.13	2357.19	2695.16	2654.54	2750.31	2564.33	2475.82	2553.45	2775.03	3035.71	2998.64	3048.87	2493.61	2378.61	2617.92	2189.65	2890.21	2789.58	2485.32	2666.22	3013.2	3080.25	3068.15	2979.62	2951.36	2384.93	2531.41	2796.21	2544.21
	2400.04	2330.13	2268.08	2374.03	2507.89	2468.92	2330.22	2368.56	2471.86	2284.49	2367.96	2734.16	2400.17	2754.51	2509.8	2286.46	2394.76	2611.38	2929.58	2466.55	2888.3	2356.35	2694.12	2653.98	2749.47	2563.93	2474.76	2552.28	2774.08	3034.42	2997.35	3047.84	2493.33	2378.28	2617.63	2189.2	2889.4	2788.94	2484.82	2665.12	3012.26	3079.29	3067	2978.68	2950.52	2384.59	2530.37	2795.9	2543.78
	2399.18	2329.68	2267.46	2373.54	2506.81	2468.08	2329.83	2368.29	2471.56	2283.65	2366.8	2733.9	2399.88	2752.82	2509.37	2285.76	2393.88	2610.58	2928.45	2466.19	2887.48	2355.52	2693.1	2653.44	2748.63	2563.54	2473.73	2551.14	2773.16	3033.14	2996.08	3046.83	2493.05	2377.96	2617.35	2188.76	2888.62	2788.32	2484.33	2664.04	3011.34	3078.34	3065.87	2977.76	2949.7	2384.25	2529.35	2795.59	2543.35
	2398.33	2329.24	2266.85	2373.06	2505.74	2467.25	2329.43	2368.02	2471.26	2282.82	2365.65	2733.64	2399.59	2751.15	2508.94	2285.07	2393	2609.79	2927.34	2465.84	2886.69	2354.7	2692.08	2652.91	2747.79	2563.15	2472.7	2550.01	2772.25	3031.87	2994.83	3045.83	2492.77	2377.64	2617.08	2188.33	2887.86	2787.7	2483.85	2662.98	3010.44	3077.41	3064.76	2976.87	2948.89	2383.91	2528.35	2795.28	2542.93
	2397.48	2328.81	2266.24	2372.58	2504.67	2466.43	2329.04	2367.76	2470.97	2281.99	2364.52	2733.38	2399.31	2749.49	2508.52	2284.39	2392.13	2609.01	2926.23	2465.5	2885.91	2353.9	2691.09	2652.39	2746.96	2562.76	2471.7	2548.9	2771.35	3030.62	2993.59	3044.85	2492.5	2377.32	2616.81	2187.9	2887.12	2787.09	2483.39	2661.95	3009.56	3076.49	3063.67	2975.99	2948.1	2383.57	2527.37	2794.98	2542.51
	2396.63	2328.38	2265.64	2372.11	2503.61	2465.62	2328.66	2367.51	2470.68	2281.18	2363.4	2733.12	2399.02	2747.84	2508.11	2283.72	2391.28	2608.24	2925.15	2465.17	2885.16	2353.11	2690.1	2651.89	2746.14	2562.38	2470.7	2547.8	2770.47	3029.38	2992.36	3043.89	2492.23	2376.99	2616.55	2187.48	2886.41	2786.49	2482.95	2660.93	3008.71	3075.58	3062.6	2975.13	2947.32	2383.24	2526.4	2794.69	2542.1
	2395.8	2327.96	2265.04	2371.65	2502.55	2464.82	2328.28	2367.27	2470.4	2280.38	2362.28	2732.86	2398.73	2746.21	2507.7	2283.06	2390.44	2607.49	2924.07	2464.84	2884.42	2352.34	2689.14	2651.4	2745.33	2562	2469.72	2546.72	2769.61	3028.16	2991.15	3042.94	2491.97	2376.67	2616.3	2187.07	2885.72	2785.9	2482.52	2659.94	3007.87	3074.68	3061.56	2974.3	2946.55	2382.9	2525.46	2794.41	2541.69
	2394.96	2327.55	2264.46	2371.19	2501.5	2464.04	2327.91	2367.03	2470.13	2279.58	2361.18	2732.61	2398.45	2744.6	2507.3	2282.41	2389.61	2606.75	2923	2464.51	2883.7	2351.58	2688.18	2650.93	2744.51	2561.62	2468.76	2545.66	2768.77	3026.95	2989.96	3042.01	2491.7	2376.35	2616.05	2186.67	2885.05	2785.32	2482.11	2658.97	3007.06	3073.8	3060.54	2973.48	2945.8	2382.57	2524.53	2794.13	2541.29
	2394.13	2327.14	2263.88	2370.74	2500.46	2463.26	2327.54	2366.8	2469.86	2278.79	2360.09	2732.36	2398.17	2743	2506.9	2281.77	2388.79	2606.02	2921.95	2464.19	2882.99	2350.83	2687.24	2650.47	2743.71	2561.25	2467.81	2544.61	2767.94	3025.75	2988.78	3041.1	2491.44	2376.03	2615.81	2186.27	2884.4	2784.75	2481.71	2658.02	3006.26	3072.92	3059.53	2972.69	2945.06	2382.23	2523.63	2793.85	2540.89
	2393.31	2326.74	2263.3	2370.3	2499.42	2462.49	2327.18	2366.57	2469.6	2278.02	2359.01	2732.11	2397.89	2741.41	2506.51	2281.14	2387.98	2605.31	2920.91	2463.88	2882.31	2350.1	2686.32	2650.02	2742.91	2560.88	2466.87	2543.57	2767.13	3024.57	2987.61	3040.2	2491.19	2375.71	2615.57	2185.89	2883.78	2784.19	2481.32	2657.09	3005.49	3072.07	3058.55	2971.91	2944.34	2381.9	2522.74	2793.59	2540.49
	2392.49	2326.35	2262.74	2369.86	2498.39	2461.73	2326.82	2366.35	2469.34	2277.25	2357.95	2731.86	2397.62	2739.84	2506.13	2280.51	2387.18	2604.6	2919.88	2463.58	2881.64	2349.38	2685.41	2649.59	2742.12	2560.52	2465.95	2542.56	2766.33	3023.4	2986.46	3039.32	2490.93	2375.39	2615.34	2185.51	2883.18	2783.64	2480.96	2656.18	3004.74	3071.22	3057.59	2971.15	2943.63	2381.57	2521.87	2793.33	2540.1
	2391.67	2325.96	2262.18	2369.43	2497.36	2460.98	2326.46	2366.14	2469.09	2276.49	2356.89	2731.61	2397.34	2738.29	2505.75	2279.9	2386.39	2603.91	2918.86	2463.28	2880.99	2348.67	2684.51	2649.17	2741.33	2560.15	2465.04	2541.55	2765.55	3022.24	2985.33	3038.46	2490.68	2375.07	2615.11	2185.14	2882.6	2783.1	2480.6	2655.29	3004.01	3070.38	3056.65	2970.42	2942.93	2381.24	2521.01	2793.07	2539.71
	2390.86	2325.58	2261.63	2369.01	2496.34	2460.24	2326.11	2365.93	2468.84	2275.74	2355.84	2731.36	2397.07	2736.74	2505.38	2279.29	2385.62	2603.23	2917.86	2462.98	2880.36	2347.98	2683.62	2648.76	2740.55	2559.8	2464.14	2540.57	2764.78	3021.1	2984.21	3037.61	2490.43	2374.76	2614.89	2184.77	2882.04	2782.56	2480.26	2654.42	3003.29	3069.56	3055.73	2969.7	2942.25	2380.91	2520.18	2792.82	2539.32
	2390.06	2325.21	2261.08	2368.6	2495.33	2459.51	2325.77	2365.74	2468.6	2275	2354.8	2731.12	2396.79	2735.22	2505.01	2278.7	2384.85	2602.56	2916.86	2462.69	2879.74	2347.3	2682.75	2648.37	2739.77	2559.44	2463.26	2539.6	2764.03	3019.96	2983.1	3036.77	2490.19	2374.44	2614.68	2184.41	2881.51	2782.04	2479.94	2653.57	3002.6	3068.75	3054.83	2969	2941.58	2380.58	2519.36	2792.58	2538.94
	2389.26	2324.84	2260.55	2368.19	2494.32	2458.79	2325.43	2365.54	2468.36	2274.27	2353.78	2730.87	2396.52	2733.7	2504.65	2278.11	2384.1	2601.9	2915.88	2462.41	2879.14	2346.63	2681.9	2647.99	2739	2559.09	2462.39	2538.64	2763.3	3018.84	2982.01	3035.96	2489.95	2374.12	2614.47	2184.06	2880.99	2781.52	2479.63	2652.74	3001.93	3067.95	3053.94	2968.32	2940.92	2380.25	2518.56	2792.34	2538.57
	2388.46	2324.48	2260.01	2367.78	2493.32	2458.07	2325.09	2365.36	2468.13	2273.54	2352.76	2730.63	2396.25	2732.21	2504.29	2277.53	2383.36	2601.25	2914.91	2462.13	2878.56	2345.98	2681.05	2647.63	2738.23	2558.74	2461.54	2537.7	2762.57	3017.74	2980.93	3035.16	2489.71	2373.8	2614.26	2183.72	2880.5	2781.01	2479.33	2651.93	3001.27	3067.16	3053.08	2967.66	2940.28	2379.92	2517.78	2792.11	2538.2
	2387.67	2324.12	2259.49	2367.38	2492.33	2457.37	2324.76	2365.18	2467.9	2272.83	2351.76	2730.38	2395.99	2730.72	2503.94	2276.96	2382.62	2600.62	2913.95	2461.86	2878	2345.34	2680.22	2647.27	2737.47	2558.4	2460.69	2536.77	2761.87	3016.64	2979.86	3034.37	2489.47	2373.49	2614.06	2183.38	2880.03	2780.51	2479.04	2651.14	3000.64	3066.39	3052.24	2967.02	2939.65	2379.6	2517.01	2791.88	2537.83
	2386.88	2323.78	2258.97	2366.99	2491.34	2456.68	2324.44	2365	2467.68	2272.12	2350.76	2730.14	2395.72	2729.25	2503.6	2276.4	2381.9	2599.99	2912.99	2461.6	2877.45	2344.71	2679.41	2646.93	2736.72	2558.06	2459.87	2535.86	2761.18	3015.56	2978.81	3033.6	2489.23	2373.17	2613.87	2183.05	2879.58	2780.02	2478.77	2650.37	3000.02	3065.62	3051.42	2966.39	2939.03	2379.27	2516.27	2791.66	2537.46
	2386.1	2323.43	2258.46	2366.61	2490.35	2455.99	2324.11	2364.83	2467.46	2271.42	2349.78	2729.9	2395.45	2727.79	2503.26	2275.85	2381.19	2599.38	2912.05	2461.34	2876.92	2344.09	2678.6	2646.6	2735.97	2557.72	2459.05	2534.96	2760.5	3014.49	2977.77	3032.84	2489	2372.86	2613.68	2182.73	2879.15	2779.54	2478.52	2649.62	2999.43	3064.87	3050.61	2965.79	2938.43	2378.94	2515.54	2791.44	2537.1
	2385.32	2323.1	2257.96	2366.23	2489.38	2455.32	2323.79	2364.67	2467.25	2270.73	2348.8	2729.66	2395.19	2726.35	2502.92	2275.31	2380.49	2598.77	2911.13	2461.08	2876.41	2343.49	2677.81	2646.29	2735.23	2557.39	2458.25	2534.08	2759.84	3013.43	2976.75	3032.1	2488.77	2372.54	2613.5	2182.42	2878.74	2779.07	2478.28	2648.89	2998.85	3064.12	3049.83	2965.2	2937.83	2378.62	2514.82	2791.23	2536.75
	2384.55	2322.77	2257.46	2365.86	2488.4	2454.65	2323.48	2364.52	2467.05	2270.05	2347.84	2729.42	2394.93	2724.92	2502.59	2274.78	2379.8	2598.18	2910.21	2460.83	2875.91	2342.9	2677.04	2645.99	2734.49	2557.05	2457.46	2533.21	2759.19	3012.39	2975.74	3031.37	2488.55	2372.23	2613.32	2182.11	2878.35	2778.6	2478.05	2648.18	2998.29	3063.39	3049.06	2964.64	2937.25	2378.3	2514.12	2791.02	2536.39
	2383.78	2322.44	2256.97	2365.49	2487.44	2453.99	2323.17	2364.37	2466.84	2269.38	2346.88	2729.18	2394.67	2723.5	2502.27	2274.25	2379.12	2597.6	2909.3	2460.59	2875.43	2342.32	2676.27	2645.7	2733.76	2556.73	2456.68	2532.36	2758.55	3011.35	2974.74	3030.66	2488.32	2371.91	2613.14	2181.81	2877.98	2778.14	2477.83	2647.48	2997.75	3062.67	3048.31	2964.09	2936.69	2377.97	2513.44	2790.82	2536.04
	2383.02	2322.12	2256.48	2365.13	2486.48	2453.35	2322.87	2364.22	2466.65	2268.71	2345.94	2728.94	2394.41	2722.1	2501.95	2273.73	2378.45	2597.02	2908.4	2460.35	2874.96	2341.76	2675.52	2645.42	2733.03	2556.4	2455.92	2531.52	2757.93	3010.33	2973.76	3029.96	2488.1	2371.6	2612.97	2181.51	2877.63	2777.69	2477.63	2646.8	2997.23	3061.96	3047.58	2963.56	2936.13	2377.65	2512.78	2790.63	2535.7
	2382.26	2321.81	2256	2364.78	2485.52	2452.71	2322.57	2364.09	2466.46	2268.05	2345.01	2728.71	2394.15	2720.71	2501.64	2273.22	2377.79	2596.46	2907.52	2460.11	2874.51	2341.21	2674.78	2645.16	2732.31	2556.08	2455.17	2530.7	2757.33	3009.32	2972.79	3029.28	2487.88	2371.28	2612.81	2181.22	2877.3	2777.25	2477.44	2646.15	2996.73	3061.26	3046.87	2963.04	2935.59	2377.33	2512.13	2790.43	2535.35
	2381.51	2321.5	2255.53	2364.43	2484.57	2452.08	2322.27	2363.95	2466.27	2267.41	2344.09	2728.47	2393.89	2719.34	2501.33	2272.72	2377.14	2595.91	2906.64	2459.89	2874.08	2340.67	2674.05	2644.9	2731.59	2555.76	2454.43	2529.89	2756.73	3008.32	2971.83	3028.6	2487.66	2370.97	2612.65	2180.94	2876.98	2776.82	2477.26	2645.51	2996.24	3060.57	3046.17	2962.55	2935.06	2377.01	2511.5	2790.25	2535.02
	2380.76	2321.2	2255.06	2364.09	2483.63	2451.45	2321.98	2363.83	2466.09	2266.77	2343.17	2728.23	2393.64	2717.98	2501.03	2272.23	2376.5	2595.37	2905.77	2459.66	2873.66	2340.14	2673.34	2644.66	2730.88	2555.45	2453.7	2529.09	2756.15	3007.34	2970.88	3027.95	2487.45	2370.66	2612.49	2180.67	2876.69	2776.39	2477.1	2644.88	2995.77	3059.89	3045.5	2962.07	2934.54	2376.69	2510.88	2790.06	2534.68
	2380.02	2320.91	2254.6	2363.75	2482.69	2450.84	2321.69	2363.71	2465.91	2266.14	2342.27	2728	2393.39	2716.63	2500.73	2271.75	2375.87	2594.83	2904.92	2459.44	2873.26	2339.62	2672.64	2644.44	2730.18	2555.14	2452.99	2528.31	2755.59	3006.36	2969.95	3027.31	2487.24	2370.35	2612.34	2180.4	2876.42	2775.98	2476.94	2644.28	2995.32	3059.22	3044.84	2961.61	2934.03	2376.37	2510.28	2789.88	2534.35
	2379.28	2320.62	2254.15	2363.42	2481.76	2450.23	2321.4	2363.59	2465.73	2265.51	2341.38	2727.76	2393.13	2715.29	2500.44	2271.27	2375.25	2594.31	2904.07	2459.23	2872.87	2339.12	2671.94	2644.22	2729.47	2554.83	2452.29	2527.54	2755.04	3005.4	2969.03	3026.68	2487.03	2370.03	2612.19	2180.14	2876.17	2775.57	2476.8	2643.69	2994.89	3058.56	3044.2	2961.17	2933.54	2376.05	2509.7	2789.71	2534.02
	2378.54	2320.34	2253.7	2363.1	2480.83	2449.64	2321.12	2363.48	2465.57	2264.9	2340.49	2727.53	2392.88	2713.97	2500.15	2270.8	2374.64	2593.8	2903.23	2459.02	2872.5	2338.63	2671.27	2644.02	2728.78	2554.52	2451.6	2526.78	2754.5	3004.45	2968.13	3026.06	2486.82	2369.72	2612.05	2179.89	2875.93	2775.16	2476.68	2643.12	2994.48	3057.91	3043.58	2960.75	2933.05	2375.73	2509.13	2789.54	2533.7
	2377.81	2320.06	2253.26	2362.78	2479.91	2449.05	2320.85	2363.38	2465.4	2264.29	2339.62	2727.29	2392.63	2712.66	2499.86	2270.34	2374.05	2593.29	2902.4	2458.82	2872.15	2338.15	2670.6	2643.83	2728.09	2554.22	2450.92	2526.04	2753.97	3003.51	2967.24	3025.46	2486.61	2369.41	2611.91	2179.64	2875.72	2774.77	2476.56	2642.57	2994.08	3057.27	3042.97	2960.34	2932.58	2375.41	2508.58	2789.38	2533.38
	2377.08	2319.79	2252.82	2362.47	2478.99	2448.47	2320.57	2363.28	2465.24	2263.69	2338.76	2727.06	2392.38	2711.37	2499.58	2269.89	2373.46	2592.8	2901.59	2458.62	2871.8	2337.68	2669.95	2643.65	2727.4	2553.92	2450.26	2525.31	2753.46	3002.59	2966.35	3024.87	2486.41	2369.1	2611.77	2179.4	2875.52	2774.38	2476.46	2642.04	2993.7	3056.64	3042.38	2959.96	2932.12	2375.09	2508.04	2789.21	2533.06
	2376.36	2319.52	2252.39	2362.16	2478.08	2447.89	2320.3	2363.19	2465.09	2263.1	2337.91	2726.82	2392.14	2710.08	2499.31	2269.45	2372.88	2592.31	2900.78	2458.43	2871.48	2337.23	2669.3	2643.49	2726.73	2553.62	2449.61	2524.6	2752.95	3001.67	2965.49	3024.29	2486.21	2368.79	2611.64	2179.16	2875.34	2774	2476.37	2641.52	2993.34	3056.02	3041.81	2959.58	2931.67	2374.78	2507.52	2789.06	2532.74
	2375.65	2319.26	2251.97	2361.86	2477.17	2447.33	2320.04	2363.11	2464.94	2262.52	2337.06	2726.59	2391.89	2708.81	2499.04	2269.01	2372.31	2591.84	2899.98	2458.24	2871.17	2336.78	2668.67	2643.33	2726.05	2553.32	2448.97	2523.89	2752.46	3000.77	2964.63	3023.73	2486.01	2368.48	2611.51	2178.93	2875.18	2773.63	2476.29	2641.02	2992.99	3055.42	3041.26	2959.23	2931.23	2374.46	2507.01	2788.9	2532.43
	2374.94	2319.01	2251.55	2361.56	2476.27	2446.77	2319.78	2363.03	2464.79	2261.95	2336.23	2726.35	2391.64	2707.56	2498.77	2268.59	2371.75	2591.37	2899.19	2458.06	2870.87	2336.35	2668.05	2643.19	2725.38	2553.03	2448.34	2523.2	2751.99	2999.87	2963.79	3023.18	2485.81	2368.17	2611.39	2178.71	2875.04	2773.27	2476.22	2640.53	2992.67	3054.82	3040.72	2958.89	2930.8	2374.15	2506.52	2788.75	2532.13
	2374.23	2318.76	2251.14	2361.27	2475.37	2446.22	2319.52	2362.95	2464.65	2261.38	2335.4	2726.12	2391.4	2706.31	2498.51	2268.17	2371.2	2590.91	2898.41	2457.88	2870.59	2335.93	2667.44	2643.06	2724.72	2552.74	2447.72	2522.53	2751.52	2998.99	2962.96	3022.64	2485.61	2367.86	2611.27	2178.49	2874.92	2772.91	2476.16	2640.06	2992.35	3054.22	3040.2	2958.57	2930.38	2373.83	2506.04	2788.61	2531.82
	2373.53	2318.51	2250.73	2360.98	2474.48	2445.68	2319.27	2362.88	2464.51	2260.82	2334.59	2725.88	2391.16	2705.08	2498.26	2267.75	2370.66	2590.46	2897.64	2457.7	2870.32	2335.53	2666.85	2642.94	2724.06	2552.46	2447.12	2521.87	2751.07	2998.12	2962.14	3022.11	2485.42	2367.56	2611.15	2178.28	2874.81	2772.56	2476.12	2639.61	2992.06	3053.64	3039.69	2958.27	2929.98	2373.52	2505.58	2788.47	2531.52
	2372.83	2318.28	2250.33	2360.7	2473.6	2445.15	2319.02	2362.82	2464.38	2260.27	2333.79	2725.65	2390.91	2703.86	2498	2267.35	2370.13	2590.02	2896.88	2457.53	2870.07	2335.13	2666.26	2642.83	2723.41	2552.17	2446.52	2521.22	2750.63	2997.26	2961.33	3021.6	2485.23	2367.25	2611.04	2178.08	2874.72	2772.22	2476.08	2639.18	2991.78	3053.07	3039.21	2957.98	2929.58	2373.2	2505.13	2788.33	2531.22
	2372.14	2318.04	2249.94	2360.43	2472.72	2444.62	2318.77	2362.76	2464.25	2259.73	2332.99	2725.41	2390.67	2702.66	2497.75	2266.95	2369.6	2589.59	2896.12	2457.37	2869.83	2334.75	2665.69	2642.74	2722.76	2551.89	2445.94	2520.58	2750.2	2996.41	2960.53	3021.09	2485.04	2366.94	2610.93	2177.88	2874.65	2771.88	2476.06	2638.75	2991.52	3052.51	3038.73	2957.71	2929.2	2372.89	2504.7	2788.19	2530.93
	2371.45	2317.82	2249.55	2360.16	2471.84	2444.1	2318.53	2362.71	2464.12	2259.19	2332.21	2725.18	2390.43	2701.46	2497.51	2266.56	2369.09	2589.16	2895.38	2457.2	2869.61	2334.37	2665.12	2642.65	2722.11	2551.62	2445.37	2519.95	2749.79	2995.57	2959.75	3020.6	2484.85	2366.63	2610.83	2177.68	2874.59	2771.55	2476.05	2638.35	2991.27	3051.95	3038.28	2957.46	2928.82	2372.58	2504.28	2788.06	2530.64
	2370.76	2317.59	2249.17	2359.89	2470.97	2443.59	2318.29	2362.66	2464	2258.67	2331.43	2724.94	2390.19	2700.28	2497.27	2266.18	2368.59	2588.75	2894.64	2457.05	2869.4	2334.01	2664.57	2642.58	2721.47	2551.34	2444.81	2519.34	2749.38	2994.74	2958.98	3020.12	2484.66	2366.32	2610.73	2177.5	2874.55	2771.23	2476.05	2637.96	2991.04	3051.41	3037.84	2957.22	2928.46	2372.26	2503.87	2787.93	2530.35
	2370.09	2317.38	2248.79	2359.64	2470.11	2443.09	2318.06	2362.61	2463.88	2258.15	2330.66	2724.7	2389.96	2699.11	2497.04	2265.8	2368.1	2588.34	2893.91	2456.9	2869.2	2333.66	2664.03	2642.52	2720.84	2551.07	2444.27	2518.74	2748.99	2993.93	2958.22	3019.66	2484.48	2366.02	2610.63	2177.32	2874.53	2770.92	2476.06	2637.59	2990.83	3050.87	3037.41	2957	2928.11	2371.95	2503.48	2787.81	2530.06
	2369.41	2317.17	2248.42	2359.38	2469.25	2442.59	2317.83	2362.58	2463.77	2257.64	2329.91	2724.47	2389.72	2697.96	2496.8	2265.43	2367.61	2587.94	2893.19	2456.75	2869.02	2333.32	2663.49	2642.47	2720.21	2550.8	2443.73	2518.15	2748.61	2993.12	2957.47	3019.2	2484.29	2365.71	2610.53	2177.14	2874.53	2770.61	2476.08	2637.23	2990.63	3050.34	3037	2956.8	2927.76	2371.64	2503.11	2787.69	2529.78
	2368.74	2316.96	2248.05	2359.13	2468.39	2442.1	2317.6	2362.54	2463.66	2257.13	2329.16	2724.23	2389.48	2696.81	2496.58	2265.07	2367.14	2587.55	2892.48	2456.6	2868.85	2332.99	2662.97	2642.43	2719.59	2550.53	2443.2	2517.58	2748.24	2992.33	2956.73	3018.76	2484.11	2365.41	2610.44	2176.97	2874.54	2770.31	2476.11	2636.88	2990.45	3049.83	3036.61	2956.61	2927.43	2371.33	2502.74	2787.57	2529.5
	2368.08	2316.76	2247.69	2358.89	2467.54	2441.62	2317.38	2362.52	2463.55	2256.64	2328.42	2723.99	2389.25	2695.68	2496.35	2264.72	2366.67	2587.17	2891.78	2456.46	2868.7	2332.68	2662.46	2642.4	2718.97	2550.27	2442.69	2517.01	2747.88	2991.54	2956.01	3018.32	2483.93	2365.1	2610.35	2176.81	2874.57	2770.01	2476.15	2636.55	2990.28	3049.31	3036.23	2956.43	2927.11	2371.02	2502.39	2787.45	2529.22
	2367.42	2316.56	2247.33	2358.65	2466.7	2441.15	2317.15	2362.49	2463.45	2256.15	2327.69	2723.75	2389.01	2694.56	2496.13	2264.37	2366.22	2586.79	2891.09	2456.33	2868.55	2332.37	2661.96	2642.39	2718.36	2550	2442.19	2516.46	2747.53	2990.77	2955.29	3017.9	2483.75	2364.79	2610.26	2176.65	2874.61	2769.73	2476.2	2636.24	2990.13	3048.81	3035.87	2956.28	2926.79	2370.71	2502.06	2787.34	2528.95
	2366.76	2316.37	2246.98	2358.42	2465.86	2440.68	2316.94	2362.48	2463.35	2255.67	2326.97	2723.51	2388.78	2693.46	2495.92	2264.03	2365.77	2586.42	2890.4	2456.2	2868.42	2332.08	2661.47	2642.38	2717.75	2549.74	2441.7	2515.92	2747.19	2990.01	2954.59	3017.49	2483.58	2364.49	2610.18	2176.5	2874.67	2769.45	2476.26	2635.94	2989.99	3048.32	3035.52	2956.14	2926.49	2370.4	2501.73	2787.23	2528.68
	2366.11	2316.18	2246.64	2358.19	2465.02	2440.22	2316.72	2362.46	2463.26	2255.19	2326.26	2723.28	2388.55	2692.36	2495.7	2263.7	2365.33	2586.06	2889.72	2456.07	2868.31	2331.79	2660.99	2642.39	2717.14	2549.49	2441.22	2515.4	2746.86	2989.25	2953.9	3017.09	2483.4	2364.19	2610.1	2176.35	2874.74	2769.17	2476.33	2635.65	2989.87	3047.83	3035.18	2956.01	2926.2	2370.09	2501.42	2787.12	2528.41
	2365.46	2316	2246.3	2357.96	2464.19	2439.76	2316.51	2362.46	2463.17	2254.73	2325.56	2723.03	2388.31	2691.28	2495.49	2263.38	2364.9	2585.71	2889.05	2455.95	2868.21	2331.52	2660.52	2642.4	2716.54	2549.23	2440.75	2514.88	2746.54	2988.51	2953.21	3016.7	2483.23	2363.88	2610.02	2176.21	2874.84	2768.9	2476.41	2635.38	2989.76	3047.35	3034.87	2955.9	2925.91	2369.79	2501.13	2787.02	2528.15
	2364.82	2315.83	2245.96	2357.74	2463.37	2439.32	2316.3	2362.45	2463.08	2254.27	2324.87	2722.79	2388.08	2690.2	2495.29	2263.06	2364.48	2585.37	2888.39	2455.83	2868.12	2331.26	2660.06	2642.43	2715.95	2548.98	2440.29	2514.37	2746.23	2987.78	2952.54	3016.31	2483.06	2363.58	2609.94	2176.08	2874.94	2768.64	2476.5	2635.13	2989.67	3046.88	3034.56	2955.81	2925.64	2369.48	2500.85	2786.91	2527.88
	2364.19	2315.66	2245.63	2357.53	2462.54	2438.88	2316.1	2362.46	2463	2253.82	2324.19	2722.55	2387.85	2689.14	2495.09	2262.75	2364.07	2585.03	2887.74	2455.71	2868.04	2331.01	2659.61	2642.47	2715.36	2548.73	2439.84	2513.88	2745.94	2987.06	2951.88	3015.94	2482.88	2363.27	2609.87	2175.94	2875.06	2768.38	2476.6	2634.88	2989.59	3046.42	3034.27	2955.73	2925.37	2369.17	2500.58	2786.81	2527.62
	2363.55	2315.49	2245.31	2357.32	2461.73	2438.44	2315.9	2362.46	2462.92	2253.37	2323.52	2722.31	2387.62	2688.1	2494.89	2262.44	2363.67	2584.7	2887.09	2455.6	2867.98	2330.77	2659.17	2642.52	2714.77	2548.48	2439.4	2513.4	2745.65	2986.34	2951.23	3015.58	2482.71	2362.97	2609.8	2175.82	2875.2	2768.13	2476.71	2634.65	2989.53	3045.97	3033.99	2955.67	2925.12	2368.86	2500.32	2786.72	2527.37
	2362.93	2315.33	2244.99	2357.11	2460.92	2438.01	2315.7	2362.47	2462.84	2252.94	2322.85	2722.06	2387.39	2687.06	2494.69	2262.14	2363.27	2584.37	2886.45	2455.49	2867.93	2330.54	2658.74	2642.58	2714.19	2548.23	2438.97	2512.93	2745.37	2985.64	2950.6	3015.23	2482.55	2362.67	2609.73	2175.7	2875.35	2767.89	2476.83	2634.43	2989.48	3045.52	3033.73	2955.62	2924.87	2368.56	2500.07	2786.62	2527.11
	2362.3	2315.17	2244.68	2356.91	2460.11	2437.59	2315.51	2362.49	2462.77	2252.51	2322.2	2721.82	2387.16	2686.04	2494.5	2261.85	2362.89	2584.05	2885.82	2455.39	2867.89	2330.32	2658.32	2642.65	2713.62	2547.99	2438.56	2512.47	2745.11	2984.95	2949.97	3014.89	2482.38	2362.36	2609.67	2175.59	2875.52	2767.65	2476.95	2634.23	2989.44	3045.08	3033.48	2955.58	2924.63	2368.25	2499.84	2786.53	2526.86
	2361.69	2315.02	2244.37	2356.71	2459.31	2437.18	2315.32	2362.51	2462.7	2252.09	2321.55	2721.57	2386.94	2685.02	2494.31	2261.57	2362.51	2583.74	2885.19	2455.29	2867.86	2330.11	2657.91	2642.73	2713.05	2547.75	2438.15	2512.02	2744.85	2984.27	2949.35	3014.56	2482.21	2362.06	2609.6	2175.48	2875.7	2767.42	2477.09	2634.04	2989.42	3044.65	3033.25	2955.57	2924.4	2367.95	2499.62	2786.44	2526.61
	2361.07	2314.87	2244.06	2356.52	2458.51	2436.77	2315.13	2362.54	2462.63	2251.67	2320.91	2721.32	2386.71	2684.02	2494.13	2261.29	2362.14	2583.44	2884.58	2455.19	2867.85	2329.91	2657.51	2642.82	2712.48	2547.51	2437.76	2511.59	2744.6	2983.59	2948.74	3014.24	2482.05	2361.76	2609.54	2175.37	2875.9	2767.2	2477.23	2633.86	2989.41	3044.22	3033.03	2955.56	2924.18	2367.64	2499.41	2786.35	2526.37
	2360.46	2314.73	2243.76	2356.34	2457.71	2436.37	2314.94	2362.57	2462.57	2251.27	2320.28	2721.08	2386.48	2683.03	2493.95	2261.02	2361.78	2583.14	2883.96	2455.1	2867.84	2329.72	2657.12	2642.93	2711.92	2547.27	2437.37	2511.16	2744.36	2982.93	2948.14	3013.93	2481.88	2361.46	2609.48	2175.27	2876.1	2766.98	2477.39	2633.7	2989.42	3043.81	3032.82	2955.58	2923.97	2367.33	2499.22	2786.26	2526.12
	2359.86	2314.59	2243.47	2356.15	2456.93	2435.97	2314.76	2362.6	2462.51	2250.87	2319.67	2720.83	2386.26	2682.05	2493.77	2260.75	2361.43	2582.85	2883.36	2455.01	2867.85	2329.55	2656.73	2643.04	2711.37	2547.04	2436.99	2510.74	2744.13	2982.28	2947.56	3013.62	2481.72	2361.16	2609.43	2175.18	2876.33	2766.76	2477.55	2633.55	2989.44	3043.4	3032.63	2955.6	2923.77	2367.03	2499.04	2786.18	2525.88
	2359.26	2314.46	2243.18	2355.97	2456.14	2435.58	2314.58	2362.64	2462.46	2250.47	2319.05	2720.57	2386.03	2681.08	2493.59	2260.49	2361.09	2582.56	2882.76	2454.92	2867.87	2329.38	2656.36	2643.16	2710.81	2546.81	2436.63	2510.34	2743.91	2981.64	2946.98	3013.33	2481.56	2360.86	2609.37	2175.09	2876.57	2766.55	2477.72	2633.41	2989.48	3042.99	3032.45	2955.64	2923.57	2366.73	2498.86	2786.09	2525.64
	2358.66	2314.33	2242.9	2355.8	2455.36	2435.2	2314.4	2362.69	2462.4	2250.09	2318.45	2720.32	2385.81	2680.13	2493.42	2260.24	2360.76	2582.29	2882.17	2454.84	2867.91	2329.22	2655.99	2643.3	2710.27	2546.58	2436.27	2509.95	2743.7	2981	2946.41	3013.04	2481.4	2360.56	2609.32	2175	2876.82	2766.35	2477.9	2633.28	2989.52	3042.6	3032.28	2955.7	2923.38	2366.42	2498.7	2786.01	2525.41
	2358.07	2314.21	2242.62	2355.63	2454.58	2434.82	2314.23	2362.73	2462.35	2249.71	2317.86	2720.07	2385.58	2679.18	2493.25	2259.99	2360.43	2582.01	2881.59	2454.76	2867.95	2329.07	2655.64	2643.44	2709.72	2546.35	2435.93	2509.56	2743.5	2980.38	2945.86	3012.76	2481.24	2360.25	2609.26	2174.93	2877.08	2766.15	2478.09	2633.17	2989.58	3042.21	3032.13	2955.77	2923.21	2366.12	2498.56	2785.93	2525.17
	2357.49	2314.09	2242.34	2355.46	2453.81	2434.45	2314.06	2362.79	2462.31	2249.34	2317.28	2719.81	2385.36	2678.25	2493.09	2259.75	2360.11	2581.75	2881.02	2454.68	2868.01	2328.94	2655.29	2643.59	2709.18	2546.12	2435.59	2509.19	2743.3	2979.76	2945.31	3012.5	2481.08	2359.95	2609.21	2174.85	2877.36	2765.96	2478.28	2633.06	2989.66	3041.82	3031.98	2955.85	2923.04	2365.81	2498.42	2785.85	2524.94
	2356.91	2313.97	2242.07	2355.3	2453.05	2434.08	2313.89	2362.84	2462.26	2248.98	2316.7	2719.55	2385.14	2677.33	2492.92	2259.52	2359.81	2581.48	2880.45	2454.61	2868.08	2328.81	2654.95	2643.76	2708.65	2545.9	2435.26	2508.83	2743.12	2979.16	2944.77	3012.23	2480.92	2359.65	2609.17	2174.78	2877.65	2765.78	2478.48	2632.97	2989.75	3041.45	3031.85	2955.95	2922.87	2365.51	2498.3	2785.77	2524.71
	2356.33	2313.86	2241.8	2355.14	2452.28	2433.72	2313.73	2362.91	2462.22	2248.62	2316.13	2719.29	2384.92	2676.41	2492.76	2259.29	2359.5	2581.23	2879.88	2454.54	2868.16	2328.7	2654.62	2643.93	2708.12	2545.67	2434.95	2508.47	2742.94	2978.56	2944.24	3011.98	2480.76	2359.36	2609.12	2174.72	2877.96	2765.6	2478.69	2632.89	2989.85	3041.07	3031.74	2956.06	2922.72	2365.21	2498.18	2785.7	2524.49
	2355.76	2313.76	2241.54	2354.99	2451.52	2433.37	2313.56	2362.97	2462.18	2248.27	2315.58	2719.03	2384.69	2675.51	2492.6	2259.07	2359.21	2580.98	2879.32	2454.47	2868.25	2328.59	2654.29	2644.11	2707.6	2545.45	2434.64	2508.13	2742.77	2977.98	2943.72	3011.74	2480.6	2359.06	2609.07	2174.66	2878.27	2765.42	2478.91	2632.83	2989.96	3040.71	3031.63	2956.19	2922.57	2364.9	2498.08	2785.62	2524.26
	2355.19	2313.65	2241.29	2354.84	2450.77	2433.02	2313.41	2363.04	2462.15	2247.93	2315.03	2718.77	2384.47	2674.62	2492.45	2258.85	2358.93	2580.73	2878.77	2454.41	2868.35	2328.49	2653.98	2644.31	2707.08	2545.23	2434.34	2507.8	2742.61	2977.4	2943.22	3011.5	2480.45	2358.76	2609.03	2174.6	2878.6	2765.25	2479.14	2632.77	2990.08	3040.35	3031.54	2956.33	2922.43	2364.6	2497.99	2785.55	2524.04
	2354.63	2313.56	2241.03	2354.7	2450.02	2432.67	2313.25	2363.12	2462.12	2247.59	2314.49	2718.51	2384.25	2673.74	2492.3	2258.64	2358.65	2580.5	2878.23	2454.35	2868.46	2328.41	2653.67	2644.51	2706.56	2545.02	2434.06	2507.48	2742.46	2976.83	2942.72	3011.27	2480.29	2358.46	2608.99	2174.55	2878.95	2765.09	2479.37	2632.72	2990.22	3040	3031.46	2956.48	2922.3	2364.3	2497.91	2785.47	2523.82
	2354.07	2313.46	2240.79	2354.55	2449.27	2432.34	2313.09	2363.19	2462.09	2247.26	2313.95	2718.24	2384.03	2672.87	2492.15	2258.44	2358.38	2580.26	2877.69	2454.29	2868.58	2328.33	2653.38	2644.72	2706.05	2544.8	2433.78	2507.16	2742.32	2976.27	2942.22	3011.05	2480.14	2358.16	2608.94	2174.5	2879.3	2764.93	2479.61	2632.69	2990.37	3039.66	3031.39	2956.65	2922.18	2364	2497.84	2785.4	2523.6
	2353.52	2313.37	2240.54	2354.42	2448.53	2432	2312.94	2363.28	2462.06	2246.94	2313.43	2717.97	2383.81	2672.02	2492	2258.24	2358.12	2580.03	2877.16	2454.24	2868.72	2328.26	2653.09	2644.95	2705.54	2544.59	2433.51	2506.86	2742.18	2975.72	2941.74	3010.84	2479.98	2357.86	2608.9	2174.46	2879.67	2764.77	2479.86	2632.67	2990.53	3039.32	3031.34	2956.83	2922.06	2363.7	2497.78	2785.33	2523.39
	2352.97	2313.29	2240.31	2354.28	2447.79	2431.67	2312.79	2363.36	2462.04	2246.62	2312.92	2717.7	2383.59	2671.17	2491.85	2258.04	2357.87	2579.81	2876.63	2454.19	2868.86	2328.2	2652.8	2645.18	2705.04	2544.38	2433.25	2506.57	2742.05	2975.18	2941.27	3010.63	2479.83	2357.56	2608.87	2174.42	2880.05	2764.62	2480.11	2632.65	2990.71	3038.98	3031.29	2957.03	2921.96	2363.39	2497.73	2785.26	2523.17
	2352.43	2313.21	2240.07	2354.15	2447.06	2431.35	2312.65	2363.45	2462.02	2246.31	2312.41	2717.43	2383.37	2670.33	2491.71	2257.86	2357.62	2579.59	2876.11	2454.14	2869.01	2328.15	2652.53	2645.42	2704.54	2544.17	2433	2506.28	2741.93	2974.65	2940.81	3010.43	2479.68	2357.27	2608.83	2174.39	2880.44	2764.48	2480.37	2632.65	2990.89	3038.65	3031.26	2957.23	2921.85	2363.09	2497.69	2785.19	2522.96
	2351.89	2313.13	2239.84	2354.03	2446.33	2431.03	2312.5	2363.55	2462	2246.01	2311.91	2717.16	2383.15	2669.51	2491.57	2257.67	2357.39	2579.38	2875.59	2454.09	2869.18	2328.12	2652.26	2645.67	2704.05	2543.96	2432.76	2506.01	2741.82	2974.12	2940.35	3010.24	2479.52	2356.97	2608.79	2174.36	2880.84	2764.34	2480.64	2632.66	2991.09	3038.33	3031.24	2957.46	2921.76	2362.79	2497.66	2785.12	2522.75
	2351.35	2313.06	2239.61	2353.9	2445.6	2430.72	2312.36	2363.64	2461.99	2245.72	2311.42	2716.88	2382.93	2668.69	2491.43	2257.5	2357.16	2579.17	2875.08	2454.05	2869.35	2328.09	2652	2645.93	2703.56	2543.75	2432.52	2505.75	2741.71	2973.61	2939.91	3010.06	2479.37	2356.67	2608.75	2174.34	2881.26	2764.2	2480.92	2632.68	2991.3	3038.02	3031.22	2957.69	2921.67	2362.49	2497.65	2785.05	2522.55
	2350.82	2312.99	2239.39	2353.78	2444.88	2430.41	2312.22	2363.75	2461.97	2245.43	2310.94	2716.6	2382.71	2667.89	2491.3	2257.33	2356.94	2578.96	2874.58	2454.01	2869.54	2328.07	2651.75	2646.2	2703.08	2543.55	2432.3	2505.49	2741.61	2973.1	2939.47	3009.88	2479.22	2356.37	2608.72	2174.32	2881.68	2764.07	2481.2	2632.71	2991.52	3037.7	3031.22	2957.94	2921.59	2362.19	2497.64	2784.98	2522.34
	2350.3	2312.92	2239.18	2353.67	2444.16	2430.11	2312.09	2363.85	2461.96	2245.15	2310.47	2716.32	2382.49	2667.09	2491.16	2257.16	2356.72	2578.76	2874.08	2453.97	2869.73	2328.06	2651.51	2646.48	2702.59	2543.34	2432.09	2505.24	2741.52	2972.6	2939.04	3009.71	2479.07	2356.08	2608.68	2174.3	2882.12	2763.94	2481.49	2632.75	2991.75	3037.4	3031.24	2958.2	2921.52	2361.89	2497.64	2784.92	2522.14
	2349.78	2312.86	2238.96	2353.56	2443.45	2429.81	2311.95	2363.96	2461.96	2244.87	2310	2716.04	2382.27	2666.31	2491.03	2257	2356.51	2578.57	2873.59	2453.93	2869.94	2328.06	2651.27	2646.77	2702.12	2543.14	2431.88	2505.01	2741.43	2972.12	2938.62	3009.54	2478.92	2355.78	2608.65	2174.29	2882.57	2763.82	2481.78	2632.79	2992	3037.1	3031.26	2958.47	2921.45	2361.59	2497.65	2784.85	2521.94
	2349.26	2312.81	2238.75	2353.45	2442.74	2429.52	2311.82	2364.08	2461.95	2244.6	2309.54	2715.75	2382.05	2665.53	2490.9	2256.85	2356.32	2578.38	2873.1	2453.9	2870.15	2328.06	2651.04	2647.07	2701.65	2542.94	2431.68	2504.78	2741.35	2971.63	2938.21	3009.38	2478.77	2355.49	2608.61	2174.28	2883.03	2763.7	2482.08	2632.85	2992.25	3036.8	3031.29	2958.76	2921.39	2361.29	2497.68	2784.78	2521.74
	2348.75	2312.75	2238.55	2353.34	2442.03	2429.23	2311.69	2364.19	2461.95	2244.34	2309.1	2715.46	2381.84	2664.77	2490.77	2256.7	2356.12	2578.19	2872.62	2453.87	2870.38	2328.08	2650.82	2647.38	2701.18	2542.74	2431.5	2504.56	2741.28	2971.16	2937.81	3009.23	2478.61	2355.19	2608.58	2174.27	2883.5	2763.59	2482.39	2632.92	2992.52	3036.51	3031.34	2959.06	2921.34	2360.99	2497.71	2784.71	2521.54
	2348.24	2312.7	2238.35	2353.24	2441.33	2428.95	2311.56	2364.31	2461.95	2244.08	2308.66	2715.18	2381.62	2664.02	2490.65	2256.55	2355.94	2578.01	2872.14	2453.84	2870.61	2328.11	2650.61	2647.69	2700.71	2542.54	2431.32	2504.35	2741.22	2970.7	2937.41	3009.09	2478.46	2354.9	2608.55	2174.27	2883.98	2763.48	2482.7	2633	2992.8	3036.23	3031.39	2959.37	2921.29	2360.69	2497.75	2784.65	2521.35
	2347.74	2312.66	2238.15	2353.14	2440.63	2428.67	2311.44	2364.44	2461.96	2243.83	2308.22	2714.88	2381.4	2663.27	2490.53	2256.42	2355.76	2577.83	2871.67	2453.82	2870.86	2328.14	2650.4	2648.02	2700.25	2542.35	2431.15	2504.15	2741.16	2970.25	2937.03	3008.95	2478.32	2354.6	2608.52	2174.28	2884.48	2763.38	2483.02	2633.09	2993.09	3035.95	3031.46	2959.7	2921.26	2360.39	2497.8	2784.58	2521.15
	2347.24	2312.62	2237.96	2353.05	2439.94	2428.4	2311.31	2364.57	2461.96	2243.59	2307.8	2714.59	2381.18	2662.54	2490.41	2256.28	2355.59	2577.66	2871.2	2453.8	2871.11	2328.19	2650.2	2648.35	2699.8	2542.16	2430.98	2503.96	2741.11	2969.8	2936.65	3008.81	2478.17	2354.31	2608.49	2174.29	2884.98	2763.28	2483.34	2633.18	2993.39	3035.68	3031.53	2960.03	2921.22	2360.09	2497.86	2784.51	2520.96
	2346.75	2312.58	2237.77	2352.96	2439.25	2428.13	2311.19	2364.7	2461.97	2243.36	2307.38	2714.3	2380.96	2661.82	2490.29	2256.15	2355.43	2577.49	2870.74	2453.78	2871.37	2328.24	2650.01	2648.7	2699.35	2541.96	2430.83	2503.77	2741.06	2969.36	2936.28	3008.69	2478.02	2354.01	2608.45	2174.3	2885.5	2763.19	2483.67	2633.29	2993.7	3035.41	3031.62	2960.38	2921.2	2359.79	2497.94	2784.45	2520.77
	2346.26	2312.55	2237.59	2352.87	2438.56	2427.87	2311.08	2364.84	2461.98	2243.13	2306.98	2714	2380.75	2661.11	2490.17	2256.03	2355.28	2577.33	2870.28	2453.76	2871.64	2328.3	2649.82	2649.05	2698.9	2541.77	2430.68	2503.6	2741.03	2968.93	2935.92	3008.57	2477.87	2353.72	2608.42	2174.32	2886.02	2763.1	2484.01	2633.41	2994.02	3035.15	3031.72	2960.75	2921.18	2359.5	2498.02	2784.38	2520.59
	2345.77	2312.52	2237.41	2352.79	2437.88	2427.61	2310.96	2364.97	2462	2242.9	2306.58	2713.7	2380.53	2660.4	2490.05	2255.91	2355.13	2577.17	2869.83	2453.74	2871.92	2328.37	2649.64	2649.41	2698.46	2541.58	2430.55	2503.43	2740.99	2968.51	2935.57	3008.45	2477.72	2353.43	2608.4	2174.33	2886.56	2763.01	2484.35	2633.53	2994.36	3034.89	3031.83	2961.12	2921.17	2359.2	2498.11	2784.32	2520.4
	2345.29	2312.49	2237.23	2352.71	2437.2	2427.35	2310.84	2365.12	2462.01	2242.69	2306.18	2713.4	2380.31	2659.71	2489.94	2255.8	2354.99	2577.02	2869.38	2453.73	2872.21	2328.45	2649.47	2649.78	2698.02	2541.4	2430.42	2503.28	2740.97	2968.1	2935.23	3008.34	2477.57	2353.13	2608.37	2174.36	2887.11	2762.93	2484.7	2633.67	2994.7	3034.64	3031.95	2961.51	2921.16	2358.9	2498.21	2784.25	2520.22
	2344.82	2312.47	2237.06	2352.63	2436.53	2427.1	2310.73	2365.26	2462.03	2242.48	2305.8	2713.09	2380.1	2659.03	2489.83	2255.7	2354.86	2576.87	2868.94	2453.72	2872.51	2328.54	2649.31	2650.16	2697.58	2541.21	2430.3	2503.13	2740.95	2967.7	2934.89	3008.24	2477.42	2352.84	2608.34	2174.39	2887.67	2762.86	2485.05	2633.81	2995.06	3034.39	3032.07	2961.91	2921.16	2358.61	2498.32	2784.19	2520.04
	2344.35	2312.45	2236.89	2352.55	2435.86	2426.86	2310.62	2365.41	2462.06	2242.27	2305.42	2712.79	2379.88	2658.36	2489.72	2255.59	2354.73	2576.72	2868.51	2453.71	2872.82	2328.63	2649.15	2650.55	2697.15	2541.03	2430.18	2502.99	2740.94	2967.3	2934.57	3008.15	2477.27	2352.55	2608.31	2174.42	2888.23	2762.78	2485.41	2633.97	2995.42	3034.15	3032.21	2962.32	2921.17	2358.31	2498.44	2784.12	2519.86
	2343.88	2312.43	2236.73	2352.48	2435.19	2426.62	2310.51	2365.57	2462.08	2242.07	2305.06	2712.48	2379.66	2657.7	2489.61	2255.5	2354.61	2576.58	2868.08	2453.7	2873.14	2328.74	2649	2650.94	2696.72	2540.84	2430.08	2502.86	2740.94	2966.91	2934.25	3008.05	2477.12	2352.26	2608.28	2174.45	2888.81	2762.71	2485.77	2634.13	2995.8	3033.92	3032.36	2962.75	2921.18	2358.01	2498.56	2784.06	2519.68
	2343.42	2312.42	2236.57	2352.42	2434.53	2426.38	2310.41	2365.72	2462.11	2241.88	2304.7	2712.17	2379.45	2657.05	2489.51	2255.4	2354.5	2576.45	2867.65	2453.7	2873.46	2328.85	2648.85	2651.35	2696.3	2540.66	2429.98	2502.74	2740.94	2966.53	2933.94	3007.97	2476.98	2351.97	2608.25	2174.49	2889.4	2762.65	2486.14	2634.31	2996.19	3033.69	3032.52	2963.18	2921.2	2357.72	2498.7	2784	2519.5
	2342.96	2312.41	2236.41	2352.35	2433.87	2426.15	2310.3	2365.88	2462.14	2241.7	2304.34	2711.86	2379.23	2656.41	2489.4	2255.32	2354.39	2576.31	2867.23	2453.7	2873.8	2328.97	2648.72	2651.76	2695.88	2540.48	2429.9	2502.62	2740.95	2966.16	2933.64	3007.89	2476.83	2351.68	2608.23	2174.53	2890	2762.59	2486.51	2634.49	2996.59	3033.46	3032.69	2963.63	2921.23	2357.42	2498.85	2783.93	2519.33
	2342.51	2312.41	2236.26	2352.29	2433.22	2425.92	2310.2	2366.05	2462.18	2241.52	2304	2711.54	2379.01	2655.78	2489.3	2255.24	2354.3	2576.19	2866.81	2453.7	2874.14	2329.1	2648.59	2652.18	2695.47	2540.3	2429.82	2502.52	2740.96	2965.8	2933.34	3007.82	2476.68	2351.39	2608.2	2174.58	2890.61	2762.53	2486.89	2634.68	2997	3033.24	3032.88	2964.09	2921.26	2357.13	2499.01	2783.87	2519.16
	2342.06	2312.41	2236.11	2352.23	2432.57	2425.7	2310.1	2366.21	2462.22	2241.34	2303.66	2711.23	2378.8	2655.16	2489.2	2255.16	2354.21	2576.06	2866.4	2453.7	2874.49	2329.24	2648.46	2652.61	2695.05	2540.13	2429.74	2502.42	2740.98	2965.44	2933.06	3007.75	2476.53	2351.1	2608.17	2174.63	2891.24	2762.48	2487.28	2634.88	2997.42	3033.03	3033.07	2964.57	2921.3	2356.84	2499.17	2783.8	2518.99
	2341.61	2312.41	2235.97	2352.18	2431.92	2425.48	2310	2366.38	2462.26	2241.17	2303.33	2710.91	2378.58	2654.55	2489.1	2255.09	2354.12	2575.94	2866	2453.7	2874.85	2329.39	2648.34	2653.05	2694.65	2539.95	2429.68	2502.33	2741.01	2965.1	2932.78	3007.68	2476.38	2350.81	2608.15	2174.68	2891.87	2762.44	2487.67	2635.09	2997.85	3032.82	3033.27	2965.05	2921.34	2356.54	2499.35	2783.74	2518.82
	2341.17	2312.42	2235.83	2352.12	2431.28	2425.27	2309.91	2366.56	2462.3	2241.01	2303.01	2710.59	2378.36	2653.95	2489.01	2255.02	2354.04	2575.83	2865.59	2453.71	2875.22	2329.54	2648.23	2653.5	2694.24	2539.78	2429.62	2502.25	2741.04	2964.76	2932.51	3007.63	2476.23	2350.52	2608.12	2174.74	2892.51	2762.39	2488.06	2635.3	2998.29	3032.62	3033.48	2965.55	2921.39	2356.25	2499.53	2783.68	2518.65
	2340.74	2312.43	2235.69	2352.07	2430.64	2425.06	2309.81	2366.73	2462.35	2240.86	2302.7	2710.27	2378.15	2653.36	2488.91	2254.96	2353.97	2575.72	2865.2	2453.71	2875.6	2329.71	2648.12	2653.95	2693.84	2539.6	2429.58	2502.18	2741.08	2964.43	2932.25	3007.57	2476.09	2350.24	2608.1	2174.8	2893.16	2762.35	2488.46	2635.53	2998.74	3032.42	3033.7	2966.05	2921.45	2355.96	2499.72	2783.61	2518.49
	2340.31	2312.44	2235.56	2352.03	2430.01	2424.86	2309.72	2366.91	2462.4	2240.71	2302.39	2709.94	2377.93	2652.78	2488.82	2254.9	2353.91	2575.61	2864.8	2453.72	2875.98	2329.88	2648.03	2654.42	2693.45	2539.43	2429.53	2502.11	2741.12	2964.11	2931.99	3007.53	2475.94	2349.95	2608.07	2174.87	2893.82	2762.32	2488.86	2635.76	2999.2	3032.23	3033.93	2966.57	2921.52	2355.67	2499.92	2783.55	2518.32
	2339.88	2312.46	2235.43	2351.99	2429.38	2424.66	2309.63	2367.1	2462.45	2240.57	2302.1	2709.61	2377.71	2652.21	2488.72	2254.85	2353.85	2575.51	2864.42	2453.74	2876.38	2330.06	2647.93	2654.89	2693.05	2539.26	2429.5	2502.06	2741.17	2963.79	2931.75	3007.49	2475.79	2349.66	2608.04	2174.93	2894.49	2762.28	2489.27	2636.01	2999.67	3032.04	3034.17	2967.11	2921.58	2355.38	2500.13	2783.49	2518.16
	2339.46	2312.48	2235.31	2351.95	2428.75	2424.46	2309.54	2367.28	2462.5	2240.43	2301.81	2709.29	2377.5	2651.65	2488.63	2254.8	2353.8	2575.41	2864.03	2453.75	2876.78	2330.24	2647.85	2655.37	2692.67	2539.09	2429.47	2502.01	2741.23	2963.49	2931.51	3007.45	2475.64	2349.38	2608.02	2175	2895.17	2762.26	2489.68	2636.26	3000.16	3031.86	3034.42	2967.65	2921.66	2355.09	2500.35	2783.42	2518
	2339.04	2312.51	2235.19	2351.91	2428.13	2424.27	2309.45	2367.47	2462.56	2240.3	2301.52	2708.96	2377.28	2651.1	2488.55	2254.76	2353.75	2575.31	2863.66	2453.76	2877.18	2330.44	2647.76	2655.86	2692.28	2538.93	2429.46	2501.97	2741.29	2963.19	2931.28	3007.42	2475.49	2349.1	2607.99	2175.08	2895.86	2762.23	2490.1	2636.52	3000.65	3031.68	3034.68	2968.2	2921.74	2354.8	2500.58	2783.36	2517.85
	2338.62	2312.53	2235.08	2351.87	2427.52	2424.08	2309.37	2367.66	2462.62	2240.17	2301.25	2708.62	2377.07	2650.56	2488.46	2254.72	2353.71	2575.22	2863.28	2453.78	2877.6	2330.64	2647.69	2656.35	2691.9	2538.76	2429.45	2501.94	2741.36	2962.9	2931.06	3007.39	2475.34	2348.81	2607.97	2175.16	2896.56	2762.21	2490.52	2636.79	3001.15	3031.51	3034.95	2968.77	2921.83	2354.52	2500.82	2783.29	2517.69
	2338.21	2312.56	2234.96	2351.84	2426.9	2423.9	2309.28	2367.86	2462.69	2240.05	2300.98	2708.29	2376.85	2650.03	2488.37	2254.69	2353.68	2575.14	2862.91	2453.8	2878.02	2330.85	2647.62	2656.85	2691.52	2538.6	2429.44	2501.91	2741.43	2962.62	2930.84	3007.37	2475.19	2348.53	2607.94	2175.24	2897.27	2762.2	2490.95	2637.07	3001.66	3031.35	3035.23	2969.34	2921.93	2354.23	2501.06	2783.23	2517.54
	2337.81	2312.6	2234.86	2351.82	2426.29	2423.72	2309.2	2368.05	2462.76	2239.94	2300.72	2707.95	2376.63	2649.51	2488.29	2254.66	2353.66	2575.06	2862.55	2453.82	2878.46	2331.07	2647.56	2657.37	2691.15	2538.43	2429.45	2501.9	2741.51	2962.34	2930.64	3007.35	2475.04	2348.25	2607.92	2175.32	2897.99	2762.18	2491.38	2637.35	3002.19	3031.19	3035.52	2969.93	2922.03	2353.94	2501.32	2783.17	2517.39
	2337.41	2312.64	2234.75	2351.79	2425.69	2423.55	2309.12	2368.26	2462.83	2239.83	2300.46	2707.61	2376.42	2649	2488.2	2254.64	2353.64	2574.98	2862.19	2453.84	2878.89	2331.29	2647.5	2657.89	2690.78	2538.27	2429.46	2501.89	2741.6	2962.08	2930.44	3007.34	2474.89	2347.97	2607.89	2175.41	2898.72	2762.17	2491.81	2637.65	3002.72	3031.03	3035.82	2970.53	2922.13	2353.66	2501.58	2783.1	2517.24
	2337.01	2312.68	2234.65	2351.77	2425.09	2423.38	2309.04	2368.46	2462.9	2239.73	2300.22	2707.27	2376.2	2648.5	2488.12	2254.62	2353.62	2574.91	2861.83	2453.86	2879.34	2331.53	2647.45	2658.41	2690.41	2538.11	2429.48	2501.89	2741.69	2961.82	2930.25	3007.33	2474.74	2347.69	2607.87	2175.5	2899.46	2762.17	2492.25	2637.95	3003.26	3030.88	3036.12	2971.14	2922.24	2353.37	2501.85	2783.04	2517.09
	2336.62	2312.72	2234.56	2351.75	2424.49	2423.21	2308.96	2368.67	2462.98	2239.63	2299.98	2706.93	2375.98	2648.01	2488.04	2254.6	2353.62	2574.84	2861.48	2453.89	2879.79	2331.77	2647.41	2658.95	2690.05	2537.95	2429.5	2501.9	2741.78	2961.57	2930.06	3007.33	2474.59	2347.41	2607.84	2175.6	2900.21	2762.17	2492.69	2638.26	3003.81	3030.74	3036.44	2971.76	2922.36	2353.09	2502.13	2782.97	2516.94
	2336.23	2312.77	2234.46	2351.73	2423.9	2423.05	2308.89	2368.88	2463.06	2239.54	2299.75	2706.59	2375.77	2647.53	2487.96	2254.59	2353.62	2574.77	2861.14	2453.91	2880.26	2332.01	2647.37	2659.49	2689.69	2537.79	2429.53	2501.91	2741.89	2961.32	2929.88	3007.33	2474.44	2347.13	2607.82	2175.69	2900.96	2762.17	2493.14	2638.58	3004.37	3030.6	3036.77	2972.39	2922.48	2352.81	2502.42	2782.91	2516.8
	2335.84	2312.82	2234.38	2351.71	2423.31	2422.89	2308.81	2369.09	2463.14	2239.46	2299.53	2706.24	2375.55	2647.06	2487.88	2254.59	2353.62	2574.71	2860.79	2453.94	2880.72	2332.27	2647.33	2660.04	2689.33	2537.64	2429.57	2501.93	2741.99	2961.09	2929.72	3007.33	2474.29	2346.85	2607.79	2175.79	2901.73	2762.17	2493.58	2638.91	3004.95	3030.47	3037.1	2973.04	2922.61	2352.53	2502.71	2782.84	2516.66
	2335.46	2312.87	2234.29	2351.7	2422.72	2422.74	2308.74	2369.3	2463.23	2239.38	2299.31	2705.89	2375.33	2646.6	2487.81	2254.58	2353.63	2574.65	2860.45	2453.97	2881.2	2332.53	2647.3	2660.6	2688.98	2537.48	2429.62	2501.97	2742.1	2960.86	2929.55	3007.34	2474.14	2346.57	2607.77	2175.9	2902.5	2762.18	2494.04	2639.24	3005.53	3030.34	3037.45	2973.69	2922.75	2352.25	2503.02	2782.78	2516.52
	2335.09	2312.93	2234.21	2351.69	2422.14	2422.59	2308.67	2369.52	2463.32	2239.3	2299.1	2705.54	2375.12	2646.15	2487.73	2254.59	2353.65	2574.6	2860.12	2454	2881.68	2332.8	2647.28	2661.16	2688.63	2537.33	2429.67	2502	2742.22	2960.64	2929.4	3007.36	2473.99	2346.3	2607.74	2176	2903.29	2762.2	2494.49	2639.58	3006.12	3030.21	3037.8	2974.36	2922.89	2351.97	2503.33	2782.71	2516.38
	2334.71	2312.99	2234.13	2351.69	2421.57	2422.44	2308.6	2369.74	2463.41	2239.24	2298.9	2705.19	2374.9	2645.71	2487.66	2254.6	2353.67	2574.55	2859.79	2454.03	2882.17	2333.08	2647.26	2661.73	2688.29	2537.18	2429.73	2502.05	2742.35	2960.43	2929.25	3007.38	2473.83	2346.02	2607.71	2176.11	2904.08	2762.21	2494.96	2639.93	3006.72	3030.1	3038.17	2975.03	2923.04	2351.69	2503.65	2782.64	2516.24
	2334.35	2313.06	2234.06	2351.68	2420.99	2422.3	2308.53	2369.97	2463.5	2239.17	2298.71	2704.83	2374.68	2645.28	2487.59	2254.61	2353.7	2574.5	2859.47	2454.07	2882.67	2333.36	2647.25	2662.31	2687.94	2537.03	2429.8	2502.1	2742.47	2960.22	2929.12	3007.4	2473.68	2345.75	2607.69	2176.23	2904.88	2762.23	2495.42	2640.29	3007.33	3029.98	3038.54	2975.72	2923.19	2351.41	2503.98	2782.58	2516.1
	2333.98	2313.12	2233.99	2351.68	2420.43	2422.16	2308.46	2370.19	2463.6	2239.12	2298.52	2704.48	2374.46	2644.86	2487.51	2254.63	2353.74	2574.46	2859.14	2454.1	2883.17	2333.65	2647.25	2662.9	2687.61	2536.88	2429.87	2502.16	2742.61	2960.02	2928.98	3007.42	2473.53	2345.47	2607.66	2176.34	2905.69	2762.25	2495.89	2640.66	3007.95	3029.88	3038.92	2976.41	2923.34	2351.13	2504.32	2782.51	2515.97
	2333.62	2313.19	2233.93	2351.68	2419.86	2422.03	2308.39	2370.42	2463.71	2239.07	2298.34	2704.12	2374.25	2644.45	2487.44	2254.65	2353.78	2574.42	2858.83	2454.14	2883.68	2333.95	2647.25	2663.49	2687.27	2536.73	2429.96	2502.23	2742.75	2959.84	2928.86	3007.45	2473.37	2345.2	2607.63	2176.46	2906.51	2762.28	2496.36	2641.03	3008.58	3029.77	3039.31	2977.12	2923.51	2350.86	2504.66	2782.45	2515.84
	2333.27	2313.27	2233.86	2351.69	2419.3	2421.9	2308.33	2370.65	2463.81	2239.02	2298.16	2703.76	2374.03	2644.05	2487.37	2254.67	2353.83	2574.39	2858.51	2454.17	2884.19	2334.25	2647.25	2664.1	2686.94	2536.58	2430.04	2502.3	2742.89	2959.65	2928.74	3007.49	2473.22	2344.93	2607.61	2176.58	2907.34	2762.31	2496.83	2641.41	3009.22	3029.68	3039.71	2977.84	2923.68	2350.58	2505.02	2782.38	2515.71
	2332.91	2313.34	2233.81	2351.69	2418.75	2421.77	2308.27	2370.89	2463.92	2238.98	2298	2703.4	2373.81	2643.66	2487.31	2254.7	2353.88	2574.36	2858.21	2454.21	2884.71	2334.56	2647.26	2664.7	2686.61	2536.43	2430.14	2502.39	2743.04	2959.48	2928.63	3007.53	2473.06	2344.66	2607.58	2176.71	2908.18	2762.34	2497.31	2641.8	3009.86	3029.58	3040.12	2978.57	2923.85	2350.31	2505.38	2782.31	2515.58
	2332.57	2313.42	2233.75	2351.7	2418.19	2421.65	2308.2	2371.12	2464.03	2238.94	2297.84	2703.03	2373.59	2643.28	2487.24	2254.74	2353.94	2574.33	2857.9	2454.25	2885.24	2334.88	2647.27	2665.32	2686.28	2536.29	2430.24	2502.47	2743.19	2959.31	2928.53	3007.57	2472.91	2344.39	2607.55	2176.83	2909.03	2762.38	2497.79	2642.2	3010.52	3029.5	3040.53	2979.31	2924.03	2350.04	2505.75	2782.24	2515.45
	2332.22	2313.5	2233.7	2351.71	2417.65	2421.53	2308.14	2371.36	2464.15	2238.92	2297.69	2702.67	2373.38	2642.91	2487.17	2254.77	2354	2574.31	2857.6	2454.29	2885.78	2335.21	2647.29	2665.94	2685.96	2536.14	2430.34	2502.57	2743.35	2959.15	2928.43	3007.62	2472.75	2344.12	2607.52	2176.96	2909.88	2762.42	2498.27	2642.6	3011.19	3029.42	3040.96	2980.05	2924.22	2349.77	2506.12	2782.17	2515.33
	2331.88	2313.59	2233.66	2351.73	2417.1	2421.42	2308.08	2371.6	2464.27	2238.89	2297.54	2702.3	2373.16	2642.55	2487.11	2254.82	2354.07	2574.29	2857.3	2454.33	2886.32	2335.54	2647.32	2666.57	2685.64	2536	2430.46	2502.67	2743.51	2959	2928.35	3007.67	2472.6	2343.86	2607.49	2177.09	2910.74	2762.46	2498.75	2643.01	3011.86	3029.34	3041.39	2980.81	2924.41	2349.5	2506.51	2782.1	2515.2
	2331.55	2313.68	2233.61	2351.74	2416.56	2421.31	2308.02	2371.85	2464.39	2238.87	2297.4	2701.93	2372.94	2642.2	2487.04	2254.86	2354.15	2574.27	2857.01	2454.37	2886.86	2335.88	2647.35	2667.21	2685.33	2535.86	2430.58	2502.79	2743.68	2958.85	2928.27	3007.72	2472.44	2343.59	2607.46	2177.23	2911.61	2762.51	2499.24	2643.43	3012.55	3029.27	3041.84	2981.58	2924.6	2349.23	2506.9	2782.04	2515.08
	2331.22	2313.77	2233.57	2351.76	2416.03	2421.2	2307.97	2372.09	2464.51	2238.86	2297.27	2701.56	2372.72	2641.85	2486.98	2254.91	2354.23	2574.26	2856.72	2454.42	2887.42	2336.22	2647.38	2667.85	2685.02	2535.72	2430.7	2502.9	2743.85	2958.72	2928.19	3007.77	2472.28	2343.32	2607.43	2177.37	2912.49	2762.56	2499.73	2643.86	3013.24	3029.2	3042.29	2982.36	2924.8	2348.96	2507.3	2781.97	2514.96
	2330.89	2313.86	2233.54	2351.78	2415.5	2421.1	2307.91	2372.34	2464.64	2238.85	2297.15	2701.19	2372.5	2641.52	2486.92	2254.97	2354.31	2574.25	2856.43	2454.46	2887.98	2336.57	2647.42	2668.5	2684.71	2535.58	2430.84	2503.03	2744.03	2958.59	2928.13	3007.83	2472.12	2343.06	2607.4	2177.51	2913.38	2762.61	2500.23	2644.29	3013.94	3029.14	3042.75	2983.15	2925.01	2348.7	2507.71	2781.89	2514.84
	2330.57	2313.96	2233.51	2351.8	2414.97	2421	2307.85	2372.59	2464.78	2238.85	2297.03	2700.81	2372.28	2641.2	2486.86	2255.03	2354.4	2574.25	2856.15	2454.5	2888.54	2336.93	2647.47	2669.16	2684.4	2535.44	2430.97	2503.16	2744.21	2958.46	2928.07	3007.9	2471.96	2342.8	2607.37	2177.65	2914.28	2762.66	2500.72	2644.73	3014.65	3029.09	3043.22	2983.95	2925.22	2348.43	2508.12	2781.82	2514.72
	2330.25	2314.06	2233.48	2351.83	2414.45	2420.9	2307.8	2372.85	2464.91	2238.85	2296.92	2700.43	2372.06	2640.89	2486.79	2255.09	2354.5	2574.25	2855.87	2454.55	2889.11	2337.29	2647.52	2669.82	2684.1	2535.31	2431.12	2503.3	2744.4	2958.35	2928.01	3007.97	2471.8	2342.54	2607.34	2177.8	2915.18	2762.72	2501.22	2645.17	3015.37	3029.04	3043.69	2984.76	2925.44	2348.17	2508.54	2781.75	2514.61
	2329.93	2314.16	2233.46	2351.86	2413.93	2420.81	2307.75	2373.1	2465.05	2238.86	2296.82	2700.05	2371.84	2640.58	2486.74	2255.16	2354.6	2574.25	2855.6	2454.6	2889.69	2337.66	2647.57	2670.5	2683.8	2535.17	2431.27	2503.44	2744.59	2958.24	2927.97	3008.03	2471.64	2342.28	2607.31	2177.95	2916.09	2762.78	2501.72	2645.63	3016.1	3028.99	3044.18	2985.58	2925.66	2347.91	2508.98	2781.68	2514.5
	2329.62	2314.27	2233.43	2351.89	2413.41	2420.72	2307.69	2373.36	2465.19	2238.87	2296.72	2699.67	2371.62	2640.29	2486.68	2255.23	2354.71	2574.26	2855.33	2454.64	2890.27	2338.04	2647.63	2671.17	2683.5	2535.03	2431.43	2503.59	2744.78	2958.14	2927.93	3008.11	2471.48	2342.02	2607.28	2178.1	2917.01	2762.85	2502.23	2646.09	3016.84	3028.95	3044.67	2986.4	2925.89	2347.64	2509.41	2781.61	2514.38
	2329.31	2314.38	2233.42	2351.92	2412.9	2420.64	2307.64	2373.62	2465.34	2238.89	2296.63	2699.29	2371.4	2640.01	2486.62	2255.3	2354.82	2574.27	2855.06	2454.69	2890.85	2338.42	2647.69	2671.86	2683.21	2534.9	2431.59	2503.75	2744.98	2958.05	2927.9	3008.18	2471.32	2341.76	2607.24	2178.25	2917.94	2762.91	2502.73	2646.56	3017.59	3028.92	3045.17	2987.24	2926.12	2347.38	2509.86	2781.53	2514.27
	2329.01	2314.49	2233.4	2351.95	2412.4	2420.56	2307.59	2373.88	2465.49	2238.91	2296.55	2698.9	2371.18	2639.73	2486.56	2255.38	2354.94	2574.28	2854.8	2454.74	2891.45	2338.81	2647.76	2672.55	2682.92	2534.77	2431.76	2503.92	2745.19	2957.96	2927.87	3008.26	2471.15	2341.5	2607.21	2178.41	2918.88	2762.98	2503.24	2647.03	3018.34	3028.89	3045.68	2988.09	2926.36	2347.13	2510.31	2781.46	2514.16
	2328.71	2314.6	2233.4	2351.99	2411.9	2420.48	2307.54	2374.15	2465.64	2238.94	2296.47	2698.52	2370.96	2639.47	2486.5	2255.47	2355.06	2574.3	2854.54	2454.79	2892.04	2339.2	2647.83	2673.24	2682.63	2534.64	2431.93	2504.09	2745.39	2957.88	2927.85	3008.35	2470.99	2341.25	2607.17	2178.57	2919.82	2763.06	2503.75	2647.51	3019.11	3028.86	3046.2	2988.95	2926.6	2346.87	2510.77	2781.39	2514.06
	2328.41	2314.72	2233.39	2352.03	2411.4	2420.4	2307.5	2374.41	2465.8	2238.97	2296.4	2698.13	2370.74	2639.21	2486.45	2255.55	2355.19	2574.32	2854.28	2454.84	2892.65	2339.6	2647.91	2673.95	2682.35	2534.51	2432.11	2504.27	2745.61	2957.81	2927.84	3008.43	2470.83	2340.99	2607.14	2178.73	2920.77	2763.13	2504.26	2648	3019.88	3028.84	3046.73	2989.81	2926.85	2346.61	2511.24	2781.31	2513.95
	2328.12	2314.84	2233.39	2352.07	2410.9	2420.33	2307.45	2374.68	2465.96	2239.01	2296.34	2697.74	2370.52	2638.97	2486.39	2255.65	2355.33	2574.35	2854.03	2454.89	2893.25	2340.01	2647.99	2674.66	2682.07	2534.38	2432.3	2504.45	2745.82	2957.74	2927.84	3008.52	2470.66	2340.74	2607.1	2178.89	2921.73	2763.21	2504.77	2648.49	3020.66	3028.83	3047.26	2990.69	2927.1	2346.36	2511.71	2781.23	2513.85
	2327.84	2314.96	2233.39	2352.11	2410.41	2420.27	2307.4	2374.95	2466.12	2239.05	2296.28	2697.35	2370.3	2638.73	2486.34	2255.74	2355.47	2574.37	2853.78	2454.94	2893.87	2340.42	2648.07	2675.37	2681.79	2534.25	2432.49	2504.65	2746.05	2957.69	2927.84	3008.61	2470.49	2340.49	2607.06	2179.06	2922.7	2763.29	2505.29	2648.99	3021.45	3028.82	3047.8	2991.57	2927.36	2346.11	2512.19	2781.16	2513.75
	2327.55	2315.09	2233.39	2352.15	2409.93	2420.2	2307.35	2375.22	2466.29	2239.1	2296.24	2696.95	2370.07	2638.51	2486.28	2255.84	2355.61	2574.41	2853.54	2455	2894.48	2340.84	2648.16	2676.1	2681.52	2534.12	2432.69	2504.84	2746.27	2957.63	2927.85	3008.7	2470.33	2340.23	2607.02	2179.23	2923.67	2763.37	2505.81	2649.5	3022.25	3028.82	3048.35	2992.47	2927.62	2345.86	2512.68	2781.08	2513.65
	2327.27	2315.21	2233.4	2352.2	2409.45	2420.14	2307.31	2375.5	2466.46	2239.15	2296.19	2696.56	2369.85	2638.29	2486.23	2255.94	2355.76	2574.44	2853.3	2455.05	2895.11	2341.27	2648.26	2676.82	2681.24	2534	2432.89	2505.05	2746.5	2957.59	2927.86	3008.8	2470.16	2339.99	2606.99	2179.4	2924.65	2763.46	2506.32	2650.01	3023.05	3028.82	3048.91	2993.37	2927.89	2345.61	2513.18	2781	2513.55
	2326.99	2315.35	2233.41	2352.25	2408.97	2420.09	2307.26	2375.77	2466.63	2239.21	2296.16	2696.16	2369.63	2638.09	2486.18	2256.05	2355.91	2574.48	2853.06	2455.1	2895.73	2341.7	2648.35	2677.56	2680.97	2533.87	2433.1	2505.26	2746.73	2957.55	2927.88	3008.9	2469.99	2339.74	2606.95	2179.57	2925.64	2763.55	2506.84	2650.53	3023.87	3028.82	3049.48	2994.28	2928.16	2345.36	2513.68	2780.92	2513.45
	2326.72	2315.48	2233.43	2352.3	2408.5	2420.03	2307.22	2376.05	2466.81	2239.27	2296.13	2695.76	2369.4	2637.89	2486.12	2256.16	2356.07	2574.52	2852.82	2455.15	2896.37	2342.13	2648.46	2678.3	2680.71	2533.75	2433.31	2505.48	2746.97	2957.52	2927.91	3009	2469.82	2339.49	2606.9	2179.74	2926.64	2763.64	2507.37	2651.06	3024.69	3028.83	3050.05	2995.21	2928.43	2345.11	2514.19	2780.84	2513.35
	2326.45	2315.61	2233.45	2352.35	2408.03	2419.98	2307.18	2376.33	2466.99	2239.34	2296.1	2695.36	2369.18	2637.7	2486.07	2256.27	2356.23	2574.57	2852.59	2455.21	2897	2342.57	2648.56	2679.05	2680.45	2533.62	2433.53	2505.7	2747.21	2957.5	2927.95	3009.1	2469.65	2339.25	2606.86	2179.92	2927.64	2763.74	2507.89	2651.59	3025.52	3028.85	3050.63	2996.14	2928.72	2344.87	2514.7	2780.76	2513.26
	2326.19	2315.75	2233.47	2352.41	2407.57	2419.94	2307.14	2376.62	2467.17	2239.41	2296.09	2694.95	2368.96	2637.52	2486.02	2256.39	2356.4	2574.62	2852.36	2455.26	2897.64	2343.02	2648.67	2679.8	2680.19	2533.5	2433.76	2505.93	2747.46	2957.48	2927.99	3009.21	2469.47	2339	2606.82	2180.1	2928.65	2763.83	2508.41	2652.13	3026.36	3028.87	3051.22	2997.08	2929	2344.63	2515.23	2780.68	2513.17
	2325.93	2315.89	2233.5	2352.46	2407.11	2419.89	2307.09	2376.9	2467.36	2239.49	2296.07	2694.55	2368.73	2637.35	2485.97	2256.51	2356.57	2574.67	2852.14	2455.32	2898.29	2343.47	2648.79	2680.56	2679.93	2533.38	2433.99	2506.17	2747.7	2957.48	2928.04	3009.32	2469.3	2338.76	2606.78	2180.28	2929.67	2763.93	2508.94	2652.68	3027.21	3028.9	3051.82	2998.03	2929.29	2344.38	2515.76	2780.6	2513.08
	2325.67	2316.04	2233.53	2352.52	2406.65	2419.85	2307.05	2377.19	2467.55	2239.57	2296.07	2694.14	2368.51	2637.2	2485.92	2256.64	2356.75	2574.73	2851.92	2455.37	2898.94	2343.93	2648.9	2681.33	2679.67	2533.26	2434.22	2506.41	2747.96	2957.47	2928.09	3009.43	2469.13	2338.52	2606.73	2180.47	2930.69	2764.03	2509.47	2653.23	3028.06	3028.93	3052.42	2998.98	2929.59	2344.15	2516.29	2780.52	2512.99
	2325.42	2316.18	2233.56	2352.58	2406.2	2419.82	2307.01	2377.47	2467.75	2239.66	2296.07	2693.73	2368.28	2637.05	2485.87	2256.76	2356.93	2574.78	2851.7	2455.43	2899.59	2344.39	2649.03	2682.1	2679.42	2533.14	2434.46	2506.66	2748.21	2957.48	2928.15	3009.54	2468.95	2338.28	2606.69	2180.65	2931.72	2764.14	2510	2653.79	3028.92	3028.97	3053.03	2999.95	2929.89	2343.91	2516.84	2780.44	2512.9
	2325.17	2316.33	2233.6	2352.64	2405.75	2419.78	2306.97	2377.77	2467.95	2239.75	2296.08	2693.32	2368.06	2636.91	2485.82	2256.9	2357.12	2574.85	2851.48	2455.48	2900.25	2344.86	2649.15	2682.88	2679.17	2533.03	2434.71	2506.91	2748.48	2957.49	2928.22	3009.66	2468.78	2338.04	2606.64	2180.84	2932.76	2764.25	2510.53	2654.35	3029.8	3029.01	3053.65	3000.93	2930.2	2343.67	2517.39	2780.35	2512.81
	2324.92	2316.49	2233.64	2352.7	2405.31	2419.76	2306.94	2378.06	2468.15	2239.85	2296.1	2692.91	2367.83	2636.78	2485.78	2257.03	2357.31	2574.91	2851.27	2455.54	2900.91	2345.33	2649.28	2683.66	2678.93	2532.91	2434.96	2507.17	2748.74	2957.51	2928.3	3009.78	2468.6	2337.8	2606.6	2181.03	2933.81	2764.36	2511.06	2654.92	3030.68	3029.06	3054.28	3001.91	2930.51	2343.44	2517.94	2780.27	2512.73
	2324.68	2316.64	2233.68	2352.77	2404.87	2419.73	2306.9	2378.35	2468.36	2239.95	2296.12	2692.5	2367.6	2636.66	2485.73	2257.17	2357.51	2574.98	2851.07	2455.6	2901.58	2345.81	2649.42	2684.45	2678.69	2532.79	2435.21	2507.44	2749.01	2957.53	2928.38	3009.9	2468.42	2337.57	2606.55	2181.22	2934.86	2764.47	2511.59	2655.5	3031.56	3029.11	3054.91	3002.9	2930.83	2343.2	2518.51	2780.18	2512.65
	2324.44	2316.8	2233.73	2352.84	2404.44	2419.71	2306.86	2378.65	2468.57	2240.05	2296.14	2692.09	2367.38	2636.54	2485.68	2257.32	2357.71	2575.06	2850.86	2455.65	2902.25	2346.3	2649.56	2685.24	2678.45	2532.68	2435.48	2507.71	2749.28	2957.57	2928.46	3010.03	2468.25	2337.33	2606.5	2181.42	2935.92	2764.59	2512.12	2656.08	3032.46	3029.17	3055.56	3003.91	2931.15	2342.97	2519.08	2780.1	2512.56
	2324.21	2316.96	2233.78	2352.91	2404.01	2419.69	2306.83	2378.94	2468.78	2240.16	2296.18	2691.67	2367.15	2636.44	2485.64	2257.47	2357.91	2575.13	2850.66	2455.71	2902.93	2346.79	2649.7	2686.05	2678.21	2532.57	2435.74	2507.99	2749.56	2957.61	2928.56	3010.15	2468.07	2337.1	2606.45	2181.62	2936.99	2764.7	2512.66	2656.67	3033.36	3029.23	3056.21	3004.92	2931.47	2342.74	2519.66	2780.01	2512.49
	2323.98	2317.12	2233.83	2352.98	2403.58	2419.67	2306.79	2379.24	2468.99	2240.28	2296.22	2691.25	2366.93	2636.35	2485.59	2257.62	2358.12	2575.21	2850.47	2455.77	2903.6	2347.28	2649.85	2686.85	2677.98	2532.46	2436.01	2508.27	2749.84	2957.65	2928.66	3010.28	2467.89	2336.87	2606.4	2181.82	2938.06	2764.82	2513.2	2657.27	3034.28	3029.3	3056.86	3005.94	2931.81	2342.51	2520.24	2779.93	2512.41
	2323.75	2317.28	2233.89	2353.05	2403.16	2419.66	2306.76	2379.54	2469.21	2240.4	2296.26	2690.83	2366.7	2636.27	2485.55	2257.77	2358.34	2575.3	2850.27	2455.83	2904.29	2347.78	2650	2687.67	2677.75	2532.34	2436.29	2508.56	2750.12	2957.71	2928.77	3010.42	2467.71	2336.64	2606.35	2182.02	2939.15	2764.95	2513.74	2657.87	3035.2	3029.38	3057.53	3006.97	2932.14	2342.29	2520.83	2779.84	2512.33
	2323.53	2317.45	2233.95	2353.12	2402.75	2419.65	2306.72	2379.85	2469.44	2240.52	2296.32	2690.41	2366.47	2636.19	2485.51	2257.93	2358.56	2575.39	2850.09	2455.89	2904.97	2348.29	2650.15	2688.49	2677.52	2532.23	2436.57	2508.86	2750.41	2957.77	2928.88	3010.55	2467.53	2336.41	2606.3	2182.22	2940.23	2765.07	2514.27	2658.48	3036.12	3029.46	3058.2	3008	2932.48	2342.06	2521.43	2779.75	2512.26
	2323.31	2317.62	2234.01	2353.2	2402.34	2419.64	2306.69	2380.15	2469.66	2240.65	2296.37	2689.99	2366.24	2636.13	2485.47	2258.09	2358.78	2575.48	2849.9	2455.95	2905.66	2348.8	2650.31	2689.31	2677.29	2532.13	2436.86	2509.16	2750.7	2957.83	2929	3010.69	2467.35	2336.19	2606.25	2182.43	2941.33	2765.2	2514.81	2659.09	3037.06	3029.54	3058.88	3009.05	2932.83	2341.84	2522.03	2779.67	2512.19
	2323.09	2317.79	2234.08	2353.27	2401.93	2419.64	2306.66	2380.46	2469.89	2240.79	2296.44	2689.57	2366.02	2636.07	2485.43	2258.26	2359.01	2575.57	2849.72	2456.01	2906.36	2349.31	2650.47	2690.15	2677.07	2532.02	2437.15	2509.47	2751	2957.9	2929.13	3010.83	2467.17	2335.96	2606.2	2182.64	2942.43	2765.33	2515.36	2659.71	3038.01	3029.63	3059.57	3010.1	2933.18	2341.62	2522.65	2779.58	2512.12
	2322.88	2317.97	2234.15	2353.35	2401.53	2419.64	2306.63	2380.77	2470.13	2240.93	2296.51	2689.14	2365.79	2636.03	2485.39	2258.43	2359.24	2575.67	2849.54	2456.07	2907.05	2349.83	2650.64	2690.98	2676.85	2531.91	2437.44	2509.79	2751.3	2957.99	2929.26	3010.98	2466.99	2335.74	2606.15	2182.85	2943.54	2765.47	2515.9	2660.34	3038.96	3029.73	3060.26	3011.17	2933.54	2341.4	2523.26	2779.49	2512.05
	2322.67	2318.15	2234.22	2353.43	2401.13	2419.65	2306.6	2381.08	2470.36	2241.07	2296.59	2688.72	2365.56	2635.99	2485.35	2258.6	2359.48	2575.77	2849.37	2456.13	2907.75	2350.36	2650.81	2691.83	2676.64	2531.81	2437.74	2510.11	2751.6	2958.07	2929.4	3011.13	2466.8	2335.52	2606.09	2183.06	2944.65	2765.6	2516.44	2660.97	3039.92	3029.83	3060.96	3012.24	2933.9	2341.18	2523.89	2779.4	2511.98
	2322.46	2318.33	2234.3	2353.51	2400.74	2419.66	2306.57	2381.39	2470.61	2241.22	2296.67	2688.29	2365.33	2635.96	2485.31	2258.78	2359.72	2575.87	2849.2	2456.19	2908.46	2350.89	2650.99	2692.68	2676.42	2531.7	2438.05	2510.43	2751.91	2958.17	2929.55	3011.28	2466.62	2335.3	2606.04	2183.28	2945.77	2765.74	2516.99	2661.61	3040.89	3029.93	3061.67	3013.32	2934.27	2340.96	2524.52	2779.32	2511.92
	2322.26	2318.51	2234.38	2353.6	2400.35	2419.67	2306.54	2381.7	2470.85	2241.37	2296.76	2687.86	2365.1	2635.95	2485.28	2258.96	2359.96	2575.98	2849.03	2456.25	2909.16	2351.42	2651.16	2693.53	2676.21	2531.6	2438.36	2510.76	2752.22	2958.27	2929.7	3011.43	2466.44	2335.08	2605.98	2183.49	2946.9	2765.88	2517.53	2662.26	3041.86	3030.05	3062.39	3014.41	2934.64	2340.75	2525.16	2779.23	2511.85
	2322.06	2318.7	2234.46	2353.68	2399.96	2419.68	2306.51	2382.02	2471.1	2241.52	2296.85	2687.43	2364.87	2635.94	2485.24	2259.15	2360.21	2576.09	2848.87	2456.31	2909.87	2351.96	2651.35	2694.39	2676.01	2531.5	2438.67	2511.1	2752.54	2958.37	2929.86	3011.59	2466.25	2334.86	2605.93	2183.71	2948.04	2766.02	2518.08	2662.91	3042.85	3030.16	3063.11	3015.5	2935.02	2340.54	2525.8	2779.14	2511.79
	2321.87	2318.89	2234.54	2353.77	2399.58	2419.7	2306.48	2382.33	2471.35	2241.69	2296.95	2687	2364.64	2635.94	2485.21	2259.33	2360.47	2576.21	2848.71	2456.37	2910.59	2352.51	2651.53	2695.26	2675.8	2531.4	2438.99	2511.44	2752.86	2958.49	2930.03	3011.74	2466.07	2334.65	2605.87	2183.94	2949.18	2766.17	2518.63	2663.57	3043.84	3030.29	3063.84	3016.61	2935.4	2340.33	2526.45	2779.05	2511.73
	2321.68	2319.08	2234.63	2353.86	2399.21	2419.72	2306.46	2382.65	2471.6	2241.85	2297.06	2686.57	2364.41	2635.95	2485.18	2259.53	2360.73	2576.33	2848.55	2456.44	2911.3	2353.06	2651.72	2696.13	2675.6	2531.3	2439.31	2511.79	2753.18	2958.61	2930.2	3011.91	2465.88	2334.44	2605.82	2184.16	2950.33	2766.32	2519.18	2664.24	3044.84	3030.41	3064.58	3017.72	2935.79	2340.12	2527.11	2778.96	2511.68
	2321.49	2319.27	2234.73	2353.95	2398.84	2419.75	2306.43	2382.97	2471.86	2242.02	2297.17	2686.13	2364.18	2635.97	2485.14	2259.72	2360.99	2576.45	2848.4	2456.5	2912.02	2353.61	2651.92	2697.01	2675.4	2531.2	2439.64	2512.14	2753.51	2958.73	2930.38	3012.07	2465.7	2334.22	2605.76	2184.39	2951.48	2766.47	2519.73	2664.91	3045.85	3030.55	3065.32	3018.84	2936.18	2339.91	2527.77	2778.87	2511.62
	2321.3	2319.47	2234.82	2354.04	2398.47	2419.77	2306.41	2383.3	2472.12	2242.2	2297.29	2685.7	2363.95	2636	2485.11	2259.92	2361.26	2576.57	2848.25	2456.56	2912.75	2354.17	2652.11	2697.9	2675.21	2531.1	2439.97	2512.5	2753.84	2958.87	2930.56	3012.24	2465.51	2334.01	2605.7	2184.62	2952.64	2766.62	2520.28	2665.59	3046.86	3030.69	3066.07	3019.97	2936.58	2339.71	2528.44	2778.78	2511.57
	2321.12	2319.67	2234.92	2354.13	2398.11	2419.8	2306.38	2383.62	2472.39	2242.37	2297.41	2685.26	2363.72	2636.04	2485.09	2260.12	2361.53	2576.7	2848.11	2456.63	2913.47	2354.73	2652.32	2698.79	2675.01	2531.01	2440.31	2512.87	2754.17	2959.01	2930.75	3012.41	2465.33	2333.81	2605.65	2184.85	2953.81	2766.78	2520.83	2666.27	3047.88	3030.83	3066.83	3021.11	2936.98	2339.51	2529.12	2778.69	2511.51
	2320.95	2319.87	2235.02	2354.22	2397.75	2419.84	2306.36	2383.94	2472.65	2242.56	2297.54	2684.82	2363.49	2636.08	2485.06	2260.33	2361.8	2576.84	2847.97	2456.69	2914.2	2355.3	2652.52	2699.69	2674.82	2530.91	2440.65	2513.24	2754.51	2959.15	2930.95	3012.58	2465.14	2333.6	2605.59	2185.08	2954.98	2766.94	2521.38	2666.96	3048.92	3030.98	3067.6	3022.26	2937.39	2339.31	2529.8	2778.6	2511.46
	2320.77	2320.07	2235.12	2354.32	2397.4	2419.88	2306.34	2384.27	2472.92	2242.75	2297.67	2684.39	2363.26	2636.14	2485.03	2260.54	2362.08	2576.97	2847.83	2456.76	2914.93	2355.87	2652.73	2700.59	2674.64	2530.82	2440.99	2513.62	2754.85	2959.31	2931.15	3012.76	2464.95	2333.4	2605.53	2185.31	2956.16	2767.1	2521.94	2667.65	3049.95	3031.14	3068.37	3023.41	2937.81	2339.11	2530.49	2778.51	2511.42
	2320.6	2320.28	2235.23	2354.41	2397.06	2419.92	2306.31	2384.6	2473.2	2242.94	2297.81	2683.95	2363.03	2636.21	2485.01	2260.75	2362.37	2577.11	2847.7	2456.82	2915.66	2356.45	2652.94	2701.5	2674.45	2530.73	2441.34	2514	2755.19	2959.47	2931.37	3012.94	2464.77	2333.19	2605.47	2185.55	2957.35	2767.26	2522.49	2668.36	3051	3031.3	3069.15	3024.57	2938.22	2338.91	2531.18	2778.42	2511.37
	2320.43	2320.49	2235.34	2354.51	2396.71	2419.96	2306.29	2384.93	2473.48	2243.13	2297.96	2683.51	2362.8	2636.28	2484.98	2260.97	2362.66	2577.26	2847.57	2456.89	2916.4	2357.03	2653.16	2702.41	2674.27	2530.64	2441.69	2514.38	2755.54	2959.64	2931.58	3013.12	2464.58	2332.99	2605.41	2185.79	2958.54	2767.42	2523.05	2669.06	3052.05	3031.47	3069.93	3025.75	2938.65	2338.72	2531.89	2778.33	2511.33
	2320.27	2320.7	2235.45	2354.61	2396.38	2420.01	2306.27	2385.26	2473.76	2243.33	2298.11	2683.07	2362.57	2636.37	2484.96	2261.19	2362.95	2577.4	2847.45	2456.95	2917.14	2357.61	2653.38	2703.33	2674.09	2530.55	2442.05	2514.78	2755.9	2959.81	2931.81	3013.31	2464.39	2332.79	2605.35	2186.03	2959.74	2767.59	2523.6	2669.78	3053.12	3031.64	3070.73	3026.92	2939.08	2338.52	2532.59	2778.24	2511.29
	2320.11	2320.91	2235.57	2354.71	2396.04	2420.06	2306.25	2385.6	2474.04	2243.54	2298.27	2682.62	2362.34	2636.46	2484.94	2261.42	2363.25	2577.55	2847.32	2457.02	2917.88	2358.2	2653.6	2704.26	2673.92	2530.46	2442.41	2515.17	2756.25	2959.99	2932.04	3013.49	2464.2	2332.6	2605.29	2186.28	2960.94	2767.76	2524.16	2670.5	3054.19	3031.82	3071.53	3028.11	2939.51	2338.33	2533.31	2778.15	2511.25
	2319.95	2321.13	2235.69	2354.81	2395.72	2420.12	2306.23	2385.93	2474.33	2243.75	2298.43	2682.18	2362.11	2636.56	2484.92	2261.65	2363.55	2577.71	2847.21	2457.08	2918.62	2358.8	2653.83	2705.19	2673.75	2530.37	2442.77	2515.58	2756.61	2960.18	2932.27	3013.69	2464.02	2332.4	2605.23	2186.52	2962.15	2767.93	2524.72	2671.23	3055.26	3032	3072.33	3029.31	2939.95	2338.14	2534.03	2778.06	2511.21
	2319.8	2321.35	2235.81	2354.91	2395.39	2420.18	2306.22	2386.27	2474.62	2243.96	2298.6	2681.74	2361.87	2636.67	2484.9	2261.88	2363.85	2577.86	2847.09	2457.15	2919.37	2359.4	2654.06	2706.12	2673.58	2530.29	2443.14	2515.98	2756.98	2960.37	2932.51	3013.88	2463.83	2332.21	2605.16	2186.77	2963.37	2768.11	2525.28	2671.96	3056.35	3032.19	3073.15	3030.51	2940.4	2337.96	2534.76	2777.97	2511.17
	2319.65	2321.57	2235.93	2355.02	2395.07	2420.24	2306.2	2386.61	2474.92	2244.18	2298.77	2681.29	2361.64	2636.79	2484.89	2262.11	2364.16	2578.02	2846.99	2457.22	2920.12	2360	2654.3	2707.07	2673.41	2530.2	2443.52	2516.4	2757.34	2960.57	2932.76	3014.08	2463.64	2332.02	2605.1	2187.02	2964.59	2768.29	2525.84	2672.7	3057.44	3032.39	3073.97	3031.72	2940.85	2337.77	2535.49	2777.88	2511.14
	2319.51	2321.8	2236.06	2355.12	2394.76	2420.3	2306.18	2386.95	2475.22	2244.4	2298.95	2680.85	2361.41	2636.92	2484.87	2262.35	2364.47	2578.19	2846.88	2457.28	2920.87	2360.6	2654.54	2708.01	2673.25	2530.12	2443.89	2516.82	2757.71	2960.77	2933.02	3014.28	2463.45	2331.83	2605.04	2187.27	2965.82	2768.47	2526.4	2673.44	3058.54	3032.59	3074.79	3032.94	2941.31	2337.59	2536.23	2777.79	2511.1
	2319.36	2322.02	2236.19	2355.23	2394.45	2420.37	2306.17	2387.29	2475.52	2244.63	2299.14	2680.4	2361.18	2637.06	2484.86	2262.6	2364.79	2578.35	2846.78	2457.35	2921.62	2361.22	2654.78	2708.97	2673.09	2530.04	2444.27	2517.24	2758.09	2960.99	2933.28	3014.48	2463.26	2331.64	2604.98	2187.53	2967.05	2768.65	2526.96	2674.19	3059.65	3032.8	3075.63	3034.16	2941.77	2337.41	2536.97	2777.7	2511.07
	2319.22	2322.25	2236.32	2355.34	2394.15	2420.44	2306.15	2387.63	2475.83	2244.86	2299.33	2679.95	2360.95	2637.21	2484.84	2262.84	2365.11	2578.53	2846.68	2457.42	2922.38	2361.83	2655.02	2709.93	2672.93	2529.96	2444.66	2517.67	2758.47	2961.21	2933.55	3014.69	2463.07	2331.45	2604.91	2187.78	2968.29	2768.83	2527.52	2674.95	3060.76	3033.01	3076.47	3035.4	2942.24	2337.23	2537.73	2777.61	2511.05
	2319.09	2322.49	2236.46	2355.45	2393.85	2420.52	2306.14	2387.97	2476.13	2245.09	2299.52	2679.5	2360.71	2637.37	2484.83	2263.09	2365.43	2578.7	2846.59	2457.49	2923.13	2362.45	2655.27	2710.89	2672.78	2529.88	2445.05	2518.1	2758.85	2961.43	2933.82	3014.9	2462.89	2331.27	2604.85	2188.04	2969.54	2769.02	2528.08	2675.72	3061.89	3033.23	3077.32	3036.64	2942.71	2337.06	2538.48	2777.52	2511.02
	2318.95	2322.72	2236.6	2355.56	2393.56	2420.6	2306.13	2388.32	2476.45	2245.33	2299.72	2679.05	2360.48	2637.54	2484.83	2263.34	2365.76	2578.88	2846.5	2457.56	2923.89	2363.07	2655.53	2711.86	2672.62	2529.8	2445.44	2518.54	2759.23	2961.66	2934.1	3015.11	2462.7	2331.09	2604.79	2188.3	2970.79	2769.21	2528.64	2676.48	3063.02	3033.45	3078.17	3037.89	2943.19	2336.88	2539.25	2777.43	2511
	2318.82	2322.96	2236.74	2355.67	2393.27	2420.68	2306.11	2388.67	2476.76	2245.57	2299.93	2678.6	2360.25	2637.71	2484.82	2263.6	2366.09	2579.06	2846.42	2457.63	2924.65	2363.7	2655.78	2712.84	2672.48	2529.72	2445.83	2518.99	2759.62	2961.9	2934.39	3015.33	2462.51	2330.91	2604.72	2188.57	2972.05	2769.4	2529.2	2677.26	3064.16	3033.68	3079.03	3039.15	2943.67	2336.71	2540.02	2777.35	2510.98
	2318.7	2323.2	2236.88	2355.78	2392.99	2420.76	2306.1	2389.02	2477.08	2245.82	2300.14	2678.15	2360.02	2637.9	2484.81	2263.86	2366.43	2579.24	2846.34	2457.7	2925.41	2364.33	2656.04	2713.82	2672.33	2529.65	2446.23	2519.44	2760.02	2962.15	2934.68	3015.55	2462.32	2330.73	2604.66	2188.83	2973.31	2769.59	2529.77	2678.04	3065.3	3033.91	3079.9	3040.41	2944.16	2336.54	2540.79	2777.26	2510.96
	2318.57	2323.44	2237.03	2355.89	2392.71	2420.85	2306.09	2389.37	2477.4	2246.07	2300.36	2677.7	2359.78	2638.09	2484.81	2264.13	2366.77	2579.43	2846.26	2457.77	2926.18	2364.96	2656.31	2714.81	2672.19	2529.57	2446.64	2519.89	2760.41	2962.4	2934.98	3015.77	2462.13	2330.56	2604.59	2189.1	2974.58	2769.79	2530.33	2678.83	3066.45	3034.16	3080.77	3041.68	2944.65	2336.38	2541.58	2777.17	2510.94
	2318.45	2323.69	2237.18	2356.01	2392.43	2420.94	2306.08	2389.72	2477.73	2246.33	2300.58	2677.25	2359.55	2638.29	2484.81	2264.39	2367.11	2579.63	2846.19	2457.84	2926.94	2365.6	2656.58	2715.8	2672.05	2529.5	2447.04	2520.35	2760.81	2962.65	2935.29	3016	2461.94	2330.38	2604.53	2189.37	2975.86	2769.99	2530.89	2679.62	3067.61	3034.4	3081.65	3042.96	2945.15	2336.21	2542.36	2777.08	2510.92
	2318.34	2323.93	2237.33	2356.12	2392.16	2421.04	2306.07	2390.07	2478.06	2246.59	2300.81	2676.8	2359.32	2638.51	2484.81	2264.67	2367.46	2579.82	2846.12	2457.91	2927.71	2366.24	2656.85	2716.8	2671.91	2529.43	2447.45	2520.82	2761.21	2962.92	2935.6	3016.23	2461.75	2330.21	2604.46	2189.64	2977.14	2770.19	2531.46	2680.42	3068.78	3034.66	3082.54	3044.25	2945.66	2336.05	2543.16	2776.99	2510.91
	2318.22	2324.18	2237.48	2356.24	2391.9	2421.14	2306.06	2390.42	2478.39	2246.85	2301.04	2676.35	2359.08	2638.73	2484.81	2264.94	2367.81	2580.02	2846.05	2457.98	2928.48	2366.89	2657.12	2717.8	2671.78	2529.36	2447.86	2521.28	2761.62	2963.19	2935.92	3016.46	2461.57	2330.04	2604.4	2189.92	2978.43	2770.39	2532.02	2681.23	3069.96	3034.91	3083.43	3045.54	2946.17	2335.89	2543.96	2776.91	2510.9
	2318.11	2324.44	2237.64	2356.35	2391.64	2421.24	2306.06	2390.78	2478.72	2247.12	2301.28	2675.89	2358.85	2638.96	2484.81	2265.22	2368.16	2580.22	2845.99	2458.05	2929.25	2367.54	2657.4	2718.81	2671.65	2529.29	2448.28	2521.76	2762.03	2963.47	2936.24	3016.69	2461.38	2329.87	2604.33	2190.19	2979.72	2770.6	2532.59	2682.04	3071.14	3035.18	3084.33	3046.85	2946.68	2335.73	2544.77	2776.82	2510.89
	2318.01	2324.69	2237.8	2356.47	2391.39	2421.34	2306.05	2391.14	2479.06	2247.39	2301.52	2675.44	2358.62	2639.2	2484.81	2265.5	2368.52	2580.43	2845.94	2458.12	2930.02	2368.19	2657.68	2719.83	2671.52	2529.22	2448.7	2522.24	2762.45	2963.75	2936.57	3016.93	2461.19	2329.71	2604.26	2190.47	2981.02	2770.8	2533.15	2682.86	3072.33	3035.45	3085.23	3048.16	2947.2	2335.57	2545.58	2776.73	2510.88
	2317.9	2324.95	2237.96	2356.59	2391.14	2421.45	2306.04	2391.5	2479.4	2247.66	2301.77	2674.98	2358.38	2639.44	2484.82	2265.79	2368.88	2580.64	2845.88	2458.19	2930.79	2368.85	2657.97	2720.85	2671.39	2529.16	2449.12	2522.72	2762.86	2964.04	2936.91	3017.18	2461	2329.55	2604.2	2190.75	2982.32	2771.01	2533.72	2683.68	3073.53	3035.73	3086.15	3049.47	2947.73	2335.42	2546.4	2776.65	2510.88
	2317.8	2325.21	2238.13	2356.71	2390.9	2421.56	2306.04	2391.86	2479.75	2247.94	2302.02	2674.53	2358.15	2639.7	2484.83	2266.07	2369.25	2580.85	2845.84	2458.26	2931.56	2369.51	2658.26	2721.88	2671.27	2529.09	2449.55	2523.21	2763.28	2964.33	2937.25	3017.42	2460.81	2329.38	2604.13	2191.03	2983.63	2771.22	2534.28	2684.51	3074.73	3036.01	3087.07	3050.8	2948.26	2335.27	2547.22	2776.56	2510.88
	2317.71	2325.47	2238.29	2356.83	2390.66	2421.68	2306.03	2392.22	2480.1	2248.23	2302.28	2674.07	2357.92	2639.97	2484.84	2266.37	2369.62	2581.07	2845.79	2458.33	2932.34	2370.17	2658.55	2722.91	2671.15	2529.03	2449.98	2523.7	2763.71	2964.64	2937.6	3017.67	2460.63	2329.23	2604.06	2191.32	2984.94	2771.44	2534.85	2685.35	3075.94	3036.3	3087.99	3052.13	2948.8	2335.12	2548.05	2776.47	2510.88
	2317.61	2325.74	2238.46	2356.95	2390.43	2421.8	2306.03	2392.58	2480.45	2248.51	2302.54	2673.62	2357.68	2640.24	2484.85	2266.66	2369.99	2581.29	2845.75	2458.41	2933.11	2370.84	2658.84	2723.94	2671.04	2528.97	2450.41	2524.2	2764.14	2964.94	2937.96	3017.92	2460.44	2329.07	2604	2191.6	2986.26	2771.65	2535.42	2686.19	3077.16	3036.59	3088.92	3053.47	2949.35	2334.97	2548.89	2776.39	2510.88
	2317.52	2326	2238.64	2357.07	2390.2	2421.92	2306.03	2392.94	2480.8	2248.81	2302.81	2673.16	2357.45	2640.53	2484.86	2266.96	2370.36	2581.51	2845.72	2458.48	2933.89	2371.51	2659.14	2724.99	2670.92	2528.91	2450.85	2524.7	2764.57	2965.26	2938.32	3018.18	2460.25	2328.91	2603.93	2191.89	2987.58	2771.87	2535.98	2687.04	3078.39	3036.89	3089.86	3054.82	2949.9	2334.83	2549.73	2776.31	2510.88
	2317.43	2326.27	2238.81	2357.2	2389.98	2422.04	2306.03	2393.31	2481.16	2249.1	2303.08	2672.7	2357.22	2640.82	2484.88	2267.26	2370.74	2581.74	2845.69	2458.55	2934.67	2372.19	2659.44	2726.04	2670.81	2528.85	2451.28	2525.21	2765	2965.58	2938.69	3018.43	2460.07	2328.76	2603.86	2192.18	2988.91	2772.09	2536.55	2687.9	3079.62	3037.2	3090.8	3056.17	2950.45	2334.69	2550.58	2776.22	2510.89
	2317.35	2326.55	2238.99	2357.32	2389.76	2422.17	2306.03	2393.68	2481.52	2249.4	2303.36	2672.24	2356.98	2641.12	2484.9	2267.57	2371.13	2581.97	2845.66	2458.62	2935.44	2372.86	2659.75	2727.09	2670.7	2528.79	2451.73	2525.72	2765.44	2965.91	2939.06	3018.7	2459.88	2328.61	2603.79	2192.48	2990.25	2772.32	2537.12	2688.76	3080.87	3037.51	3091.75	3057.53	2951.01	2334.55	2551.43	2776.14	2510.9
	2317.27	2326.82	2239.17	2357.44	2389.55	2422.3	2306.03	2394.04	2481.89	2249.7	2303.64	2671.79	2356.75	2641.43	2484.92	2267.88	2371.51	2582.2	2845.64	2458.7	2936.22	2373.54	2660.06	2728.15	2670.6	2528.73	2452.17	2526.24	2765.88	2966.24	2939.44	3018.96	2459.69	2328.46	2603.72	2192.77	2991.59	2772.54	2537.69	2689.62	3082.11	3037.83	3092.71	3058.9	2951.58	2334.41	2552.29	2776.06	2510.91
	2317.19	2327.1	2239.35	2357.57	2389.34	2422.44	2306.03	2394.41	2482.26	2250.01	2303.93	2671.33	2356.51	2641.75	2484.94	2268.19	2371.9	2582.44	2845.62	2458.77	2937	2374.23	2660.37	2729.21	2670.5	2528.68	2452.62	2526.76	2766.33	2966.58	2939.83	3019.23	2459.51	2328.32	2603.66	2193.07	2992.93	2772.77	2538.25	2690.5	3083.37	3038.15	3093.67	3060.27	2952.15	2334.28	2553.15	2775.97	2510.92
	2317.11	2327.38	2239.54	2357.7	2389.14	2422.58	2306.03	2394.78	2482.63	2250.32	2304.22	2670.87	2356.28	2642.08	2484.96	2268.51	2372.3	2582.68	2845.61	2458.85	2937.78	2374.91	2660.69	2730.28	2670.4	2528.62	2453.07	2527.29	2766.77	2966.92	2940.22	3019.5	2459.32	2328.17	2603.59	2193.37	2994.29	2773	2538.82	2691.37	3084.63	3038.48	3094.63	3061.66	2952.73	2334.15	2554.02	2775.89	2510.94
	2317.04	2327.66	2239.72	2357.82	2388.94	2422.72	2306.03	2395.16	2483	2250.63	2304.52	2670.41	2356.05	2642.42	2484.99	2268.83	2372.69	2582.93	2845.6	2458.92	2938.56	2375.61	2661.01	2731.36	2670.3	2528.57	2453.52	2527.82	2767.23	2967.28	2940.62	3019.78	2459.14	2328.03	2603.52	2193.67	2995.64	2773.23	2539.39	2692.26	3085.9	3038.82	3095.61	3063.04	2953.31	2334.02	2554.9	2775.81	2510.96
	2316.97	2327.95	2239.91	2357.95	2388.75	2422.86	2306.03	2395.53	2483.38	2250.95	2304.82	2669.95	2355.81	2642.77	2485.02	2269.15	2373.09	2583.18	2845.59	2458.99	2939.34	2376.3	2661.33	2732.44	2670.21	2528.52	2453.98	2528.35	2767.68	2967.64	2941.03	3020.06	2458.95	2327.89	2603.45	2193.97	2997	2773.46	2539.96	2693.15	3087.18	3039.16	3096.59	3064.44	2953.9	2333.89	2555.78	2775.73	2510.98
	2316.9	2328.23	2240.1	2358.08	2388.57	2423.01	2306.04	2395.9	2483.76	2251.27	2305.13	2669.49	2355.58	2643.12	2485.05	2269.48	2373.5	2583.43	2845.59	2459.07	2940.12	2377	2661.66	2733.52	2670.12	2528.47	2454.44	2528.89	2768.14	2968	2941.44	3020.34	2458.77	2327.76	2603.38	2194.28	2998.37	2773.7	2540.52	2694.04	3088.46	3039.51	3097.57	3065.84	2954.5	2333.76	2556.67	2775.65	2511
	2316.84	2328.52	2240.3	2358.21	2388.39	2423.16	2306.04	2396.28	2484.15	2251.6	2305.44	2669.03	2355.34	2643.49	2485.08	2269.81	2373.9	2583.68	2845.59	2459.14	2940.9	2377.69	2661.99	2734.61	2670.03	2528.43	2454.9	2529.44	2768.6	2968.37	2941.85	3020.62	2458.58	2327.62	2603.31	2194.59	2999.74	2773.94	2541.09	2694.95	3089.76	3039.86	3098.57	3067.25	2955.1	2333.64	2557.56	2775.57	2511.02
	2316.78	2328.82	2240.49	2358.34	2388.21	2423.32	2306.05	2396.65	2484.54	2251.93	2305.75	2668.57	2355.11	2643.86	2485.11	2270.15	2374.31	2583.94	2845.6	2459.22	2941.69	2378.4	2662.32	2735.71	2669.95	2528.38	2455.36	2529.98	2769.07	2968.75	2942.28	3020.91	2458.4	2327.49	2603.25	2194.9	3001.11	2774.18	2541.66	2695.86	3091.05	3040.22	3099.56	3068.67	2955.7	2333.52	2558.46	2775.5	2511.05
	2316.72	2329.11	2240.69	2358.47	2388.04	2423.47	2306.05	2397.03	2484.93	2252.26	2306.07	2668.11	2354.88	2644.24	2485.15	2270.48	2374.73	2584.21	2845.61	2459.29	2942.47	2379.1	2662.66	2736.81	2669.87	2528.33	2455.83	2530.54	2769.54	2969.13	2942.71	3021.21	2458.22	2327.36	2603.18	2195.21	3002.5	2774.42	2542.23	2696.77	3092.36	3040.59	3100.57	3070.1	2956.32	2333.41	2559.37	2775.42	2511.08
	2316.67	2329.41	2240.89	2358.6	2387.88	2423.64	2306.06	2397.41	2485.32	2252.6	2306.4	2667.65	2354.64	2644.63	2485.19	2270.83	2375.14	2584.47	2845.63	2459.37	2943.25	2379.81	2662.99	2737.92	2669.79	2528.29	2456.3	2531.09	2770.01	2969.52	2943.14	3021.5	2458.03	2327.23	2603.11	2195.52	3003.88	2774.67	2542.8	2697.69	3093.67	3040.96	3101.58	3071.53	2956.93	2333.29	2560.28	2775.34	2511.11
	2316.62	2329.71	2241.1	2358.73	2387.72	2423.8	2306.07	2397.79	2485.72	2252.94	2306.73	2667.2	2354.41	2645.03	2485.23	2271.17	2375.56	2584.74	2845.65	2459.45	2944.03	2380.53	2663.34	2739.03	2669.72	2528.25	2456.77	2531.66	2770.49	2969.92	2943.59	3021.8	2457.85	2327.11	2603.04	2195.84	3005.27	2774.91	2543.36	2698.62	3094.99	3041.34	3102.59	3072.97	2957.56	2333.18	2561.19	2775.27	2511.15
	2316.57	2330.01	2241.3	2358.86	2387.56	2423.97	2306.08	2398.17	2486.12	2253.28	2307.06	2666.74	2354.17	2645.44	2485.27	2271.52	2375.99	2585.02	2845.68	2459.52	2944.82	2381.24	2663.68	2740.15	2669.65	2528.21	2457.24	2532.22	2770.96	2970.32	2944.04	3022.11	2457.67	2326.98	2602.97	2196.16	3006.67	2775.16	2543.93	2699.55	3096.32	3041.73	3103.62	3074.41	2958.19	2333.07	2562.12	2775.19	2511.18
	2316.52	2330.32	2241.51	2359	2387.41	2424.14	2306.08	2398.56	2486.52	2253.63	2307.4	2666.28	2353.94	2645.86	2485.32	2271.87	2376.41	2585.3	2845.71	2459.6	2945.6	2381.96	2664.04	2741.27	2669.58	2528.17	2457.72	2532.79	2771.45	2970.73	2944.49	3022.42	2457.49	2326.86	2602.91	2196.48	3008.07	2775.42	2544.5	2700.49	3097.65	3042.12	3104.64	3075.86	2958.82	2332.96	2563.04	2775.12	2511.22
	2316.48	2330.62	2241.72	2359.13	2387.27	2424.32	2306.1	2398.94	2486.93	2253.98	2307.75	2665.82	2353.71	2646.29	2485.37	2272.22	2376.84	2585.58	2845.74	2459.68	2946.39	2382.68	2664.39	2742.4	2669.51	2528.13	2458.2	2533.37	2771.93	2971.14	2944.95	3022.73	2457.31	2326.74	2602.84	2196.8	3009.48	2775.67	2545.07	2701.43	3098.99	3042.51	3105.68	3077.32	2959.46	2332.86	2563.98	2775.05	2511.27
	2316.44	2330.93	2241.93	2359.26	2387.13	2424.49	2306.11	2399.32	2487.34	2254.33	2308.09	2665.36	2353.47	2646.73	2485.42	2272.58	2377.27	2585.86	2845.78	2459.76	2947.17	2383.4	2664.75	2743.53	2669.45	2528.1	2458.69	2533.95	2772.42	2971.56	2945.42	3023.04	2457.13	2326.63	2602.77	2197.13	3010.89	2775.93	2545.64	2702.38	3100.34	3042.92	3106.72	3078.79	2960.11	2332.76	2564.92	2774.98	2511.31
	2316.4	2331.25	2242.14	2359.4	2387	2424.68	2306.12	2399.71	2487.75	2254.69	2308.45	2664.9	2353.24	2647.17	2485.47	2272.94	2377.71	2586.15	2845.82	2459.84	2947.96	2384.13	2665.11	2744.67	2669.39	2528.07	2459.17	2534.53	2772.92	2971.99	2945.89	3023.36	2456.95	2326.51	2602.7	2197.45	3012.31	2776.19	2546.21	2703.34	3101.69	3043.32	3107.77	3080.27	2960.76	2332.66	2565.86	2774.91	2511.36
	2316.37	2331.56	2242.36	2359.53	2386.87	2424.86	2306.13	2400.1	2488.16	2255.05	2308.8	2664.44	2353.01	2647.62	2485.53	2273.31	2378.15	2586.44	2845.87	2459.91	2948.74	2384.86	2665.47	2745.82	2669.34	2528.03	2459.66	2535.12	2773.41	2972.42	2946.37	3023.69	2456.78	2326.4	2602.64	2197.78	3013.73	2776.45	2546.78	2704.3	3103.05	3043.74	3108.82	3081.75	2961.42	2332.56	2566.81	2774.84	2511.41
	2316.34	2331.88	2242.58	2359.67	2386.75	2425.05	2306.15	2400.48	2488.58	2255.42	2309.17	2663.98	2352.78	2648.09	2485.58	2273.68	2378.59	2586.74	2845.93	2459.99	2949.53	2385.6	2665.84	2746.97	2669.29	2528	2460.15	2535.71	2773.91	2972.86	2946.86	3024.02	2456.6	2326.29	2602.57	2198.11	3015.16	2776.72	2547.35	2705.27	3104.42	3044.16	3109.88	3083.24	2962.08	2332.47	2567.76	2774.77	2511.46
	2316.31	2332.2	2242.8	2359.81	2386.63	2425.24	2306.16	2400.87	2489	2255.79	2309.53	2663.52	2352.54	2648.56	2485.64	2274.05	2379.04	2587.04	2845.98	2460.07	2950.32	2386.33	2666.21	2748.12	2669.24	2527.98	2460.65	2536.3	2774.42	2973.31	2947.35	3024.35	2456.42	2326.18	2602.5	2198.45	3016.59	2776.98	2547.93	2706.24	3105.79	3044.59	3110.94	3084.73	2962.75	2332.38	2568.73	2774.7	2511.51
	2316.29	2332.52	2243.02	2359.95	2386.52	2425.44	2306.18	2401.26	2489.43	2256.16	2309.9	2663.07	2352.31	2649.04	2485.71	2274.42	2379.48	2587.35	2846.05	2460.15	2951.1	2387.07	2666.59	2749.28	2669.2	2527.95	2461.14	2536.91	2774.92	2973.76	2947.85	3024.68	2456.25	2326.08	2602.44	2198.78	3018.03	2777.25	2548.5	2707.22	3107.17	3045.02	3112.01	3086.23	2963.43	2332.29	2569.69	2774.64	2511.57
	2316.26	2332.84	2243.25	2360.08	2386.42	2425.63	2306.19	2401.65	2489.85	2256.54	2310.28	2662.61	2352.08	2649.53	2485.77	2274.8	2379.94	2587.65	2846.11	2460.24	2951.89	2387.81	2666.97	2750.45	2669.16	2527.92	2461.64	2537.51	2775.43	2974.22	2948.36	3025.02	2456.08	2325.97	2602.37	2199.12	3019.47	2777.53	2549.07	2708.2	3108.56	3045.46	3113.09	3087.74	2964.11	2332.2	2570.66	2774.57	2511.63
	2316.24	2333.17	2243.48	2360.22	2386.32	2425.84	2306.21	2402.05	2490.28	2256.92	2310.66	2662.15	2351.85	2650.03	2485.84	2275.19	2380.39	2587.97	2846.18	2460.32	2952.68	2388.56	2667.35	2751.62	2669.12	2527.9	2462.14	2538.12	2775.95	2974.68	2948.87	3025.37	2455.9	2325.87	2602.31	2199.46	3020.92	2777.8	2549.64	2709.2	3109.95	3045.9	3114.17	3089.26	2964.8	2332.12	2571.64	2774.51	2511.69
	2316.23	2333.5	2243.71	2360.36	2386.22	2426.04	2306.23	2402.44	2490.72	2257.3	2311.04	2661.7	2351.62	2650.54	2485.91	2275.57	2380.85	2588.28	2846.26	2460.4	2953.47	2389.31	2667.74	2752.8	2669.08	2527.88	2462.65	2538.73	2776.47	2975.15	2949.38	3025.72	2455.73	2325.77	2602.24	2199.8	3022.38	2778.08	2550.22	2710.19	3111.35	3046.35	3115.26	3090.79	2965.49	2332.04	2572.62	2774.45	2511.76
	2316.21	2333.83	2243.94	2360.5	2386.13	2426.25	2306.25	2402.83	2491.15	2257.68	2311.43	2661.24	2351.38	2651.05	2485.98	2275.96	2381.31	2588.6	2846.34	2460.48	2954.26	2390.06	2668.13	2753.98	2669.05	2527.86	2463.15	2539.35	2776.99	2975.63	2949.91	3026.07	2455.56	2325.67	2602.18	2200.15	3023.84	2778.36	2550.79	2711.2	3112.76	3046.81	3116.36	3092.32	2966.19	2331.96	2573.61	2774.39	2511.83
	2316.2	2334.16	2244.17	2360.64	2386.04	2426.46	2306.27	2403.23	2491.59	2258.07	2311.82	2660.79	2351.15	2651.58	2486.06	2276.35	2381.77	2588.93	2846.43	2460.57	2955.04	2390.81	2668.52	2755.17	2669.03	2527.84	2463.66	2539.97	2777.51	2976.12	2950.44	3026.43	2455.39	2325.58	2602.12	2200.5	3025.3	2778.65	2551.37	2712.21	3114.17	3047.27	3117.46	3093.86	2966.9	2331.89	2574.61	2774.33	2511.9
	2316.19	2334.5	2244.41	2360.78	2385.96	2426.68	2306.29	2403.63	2492.03	2258.47	2312.22	2660.33	2350.92	2652.11	2486.14	2276.75	2382.24	2589.26	2846.52	2460.65	2955.83	2391.57	2668.92	2756.36	2669.01	2527.83	2464.17	2540.6	2778.04	2976.61	2950.98	3026.79	2455.22	2325.48	2602.05	2200.85	3026.77	2778.94	2551.94	2713.22	3115.59	3047.74	3118.57	3095.4	2967.61	2331.82	2575.61	2774.27	2511.97
	2316.18	2334.84	2244.64	2360.93	2385.89	2426.9	2306.31	2404.02	2492.48	2258.86	2312.62	2659.88	2350.69	2652.66	2486.22	2277.15	2382.71	2589.59	2846.61	2460.73	2956.62	2392.33	2669.32	2757.56	2668.99	2527.81	2464.69	2541.23	2778.57	2977.1	2951.52	3027.16	2455.05	2325.39	2601.99	2201.2	3028.25	2779.23	2552.52	2714.24	3117.02	3048.21	3119.68	3096.96	2968.33	2331.75	2576.61	2774.21	2512.05
	2316.18	2335.18	2244.88	2361.07	2385.82	2427.12	2306.33	2404.42	2492.92	2259.26	2313.03	2659.43	2350.46	2653.21	2486.3	2277.55	2383.18	2589.92	2846.71	2460.82	2957.41	2393.09	2669.73	2758.76	2668.97	2527.8	2465.2	2541.86	2779.11	2977.61	2952.07	3027.53	2454.89	2325.3	2601.93	2201.55	3029.73	2779.52	2553.1	2715.27	3118.45	3048.69	3120.8	3098.52	2969.05	2331.68	2577.62	2774.16	2512.13
	2316.18	2335.52	2245.13	2361.21	2385.76	2427.35	2306.35	2404.82	2493.37	2259.66	2313.44	2658.97	2350.23	2653.77	2486.39	2277.96	2383.65	2590.26	2846.82	2460.91	2958.21	2393.86	2670.13	2759.97	2668.96	2527.79	2465.72	2542.5	2779.65	2978.11	2952.63	3027.9	2454.72	2325.22	2601.87	2201.91	3031.21	2779.81	2553.67	2716.3	3119.89	3049.18	3121.93	3100.09	2969.78	2331.62	2578.64	2774.11	2512.21
	2316.18	2335.87	2245.37	2361.36	2385.7	2427.58	2306.38	2405.22	2493.83	2260.07	2313.85	2658.52	2350	2654.34	2486.48	2278.37	2384.13	2590.61	2846.93	2460.99	2959	2394.63	2670.55	2761.18	2668.95	2527.78	2466.25	2543.14	2780.19	2978.63	2953.19	3028.28	2454.56	2325.13	2601.81	2202.27	3032.7	2780.11	2554.25	2717.34	3121.33	3049.67	3123.06	3101.66	2970.52	2331.56	2579.66	2774.05	2512.29
	2316.18	2336.21	2245.62	2361.5	2385.64	2427.81	2306.4	2405.62	2494.28	2260.48	2314.27	2658.07	2349.77	2654.92	2486.57	2278.78	2384.61	2590.96	2847.04	2461.08	2959.79	2395.4	2670.96	2762.4	2668.95	2527.78	2466.77	2543.79	2780.74	2979.15	2953.76	3028.67	2454.39	2325.05	2601.75	2202.63	3034.2	2780.42	2554.83	2718.39	3122.79	3050.17	3124.2	3103.25	2971.26	2331.5	2580.69	2774	2512.38
	2316.19	2336.57	2245.86	2361.65	2385.6	2428.05	2306.43	2406.02	2494.74	2260.89	2314.69	2657.62	2349.55	2655.51	2486.67	2279.2	2385.1	2591.31	2847.16	2461.17	2960.58	2396.18	2671.39	2763.63	2668.95	2527.78	2467.3	2544.44	2781.29	2979.68	2954.33	3029.06	2454.23	2324.97	2601.69	2202.99	3035.7	2780.72	2555.41	2719.44	3124.24	3050.67	3125.35	3104.84	2972.01	2331.44	2581.72	2773.96	2512.47
	2316.2	2336.92	2246.11	2361.79	2385.55	2428.29	2306.46	2406.42	2495.2	2261.31	2315.12	2657.18	2349.32	2656.1	2486.77	2279.62	2385.58	2591.67	2847.29	2461.26	2961.37	2396.95	2671.81	2764.86	2668.95	2527.77	2467.83	2545.09	2781.84	2980.22	2954.91	3029.45	2454.07	2324.89	2601.64	2203.35	3037.21	2781.03	2556	2720.49	3125.71	3051.18	3126.5	3106.43	2972.76	2331.39	2582.75	2773.91	2512.56
	2316.21	2337.27	2246.37	2361.94	2385.52	2428.53	2306.49	2406.83	2495.66	2261.73	2315.55	2656.73	2349.09	2656.71	2486.87	2280.04	2386.07	2592.03	2847.42	2461.35	2962.16	2397.73	2672.24	2766.09	2668.96	2527.77	2468.36	2545.75	2782.4	2980.76	2955.5	3029.85	2453.91	2324.81	2601.58	2203.72	3038.72	2781.34	2556.58	2721.56	3127.18	3051.7	3127.66	3108.04	2973.52	2331.34	2583.8	2773.86	2512.66
	2316.23	2337.63	2246.62	2362.09	2385.48	2428.78	2306.51	2407.23	2496.13	2262.15	2315.98	2656.28	2348.86	2657.32	2486.97	2280.46	2386.56	2592.4	2847.55	2461.44	2962.96	2398.52	2672.67	2767.33	2668.97	2527.78	2468.89	2546.42	2782.96	2981.31	2956.1	3030.26	2453.76	2324.74	2601.52	2204.09	3040.24	2781.66	2557.16	2722.62	3128.65	3052.22	3128.82	3109.65	2974.29	2331.29	2584.85	2773.82	2512.76
	2316.24	2337.99	2246.88	2362.24	2385.46	2429.03	2306.54	2407.63	2496.6	2262.57	2316.42	2655.84	2348.64	2657.95	2487.08	2280.89	2387.06	2592.77	2847.69	2461.53	2963.75	2399.3	2673.11	2768.58	2668.99	2527.78	2469.43	2547.08	2783.52	2981.86	2956.7	3030.67	2453.6	2324.66	2601.47	2204.46	3041.77	2781.97	2557.75	2723.7	3130.13	3052.75	3129.99	3111.27	2975.06	2331.25	2585.9	2773.78	2512.86
	2316.26	2338.35	2247.13	2362.38	2385.44	2429.28	2306.57	2408.04	2497.07	2263	2316.86	2655.39	2348.41	2658.58	2487.19	2281.33	2387.56	2593.14	2847.84	2461.62	2964.54	2400.09	2673.55	2769.83	2669.01	2527.79	2469.97	2547.75	2784.09	2982.42	2957.3	3031.08	2453.44	2324.59	2601.41	2204.84	3043.3	2782.29	2558.33	2724.78	3131.62	3053.28	3131.17	3112.9	2975.83	2331.21	2586.96	2773.74	2512.97
	2316.29	2338.72	2247.39	2362.53	2385.42	2429.54	2306.61	2408.45	2497.54	2263.43	2317.31	2654.95	2348.18	2659.22	2487.3	2281.76	2388.06	2593.52	2847.99	2461.71	2965.34	2400.88	2673.99	2771.09	2669.03	2527.8	2470.51	2548.43	2784.66	2982.99	2957.92	3031.5	2453.29	2324.52	2601.36	2205.22	3044.83	2782.62	2558.92	2725.86	3133.12	3053.82	3132.35	3114.53	2976.62	2331.17	2588.02	2773.7	2513.07
	2316.31	2339.08	2247.66	2362.68	2385.41	2429.8	2306.64	2408.85	2498.02	2263.87	2317.76	2654.51	2347.96	2659.87	2487.42	2282.2	2388.56	2593.9	2848.14	2461.81	2966.13	2401.68	2674.44	2772.35	2669.06	2527.81	2471.05	2549.11	2785.23	2983.56	2958.54	3031.93	2453.14	2324.46	2601.31	2205.59	3046.37	2782.95	2559.5	2726.96	3134.62	3054.37	3133.54	3116.17	2977.41	2331.13	2589.09	2773.67	2513.19
	2316.34	2339.45	2247.92	2362.83	2385.4	2430.07	2306.67	2409.26	2498.49	2264.31	2318.22	2654.07	2347.74	2660.53	2487.54	2282.65	2389.07	2594.29	2848.3	2461.9	2966.92	2402.47	2674.89	2773.62	2669.09	2527.82	2471.6	2549.79	2785.81	2984.14	2959.16	3032.36	2452.99	2324.39	2601.26	2205.98	3047.92	2783.28	2560.09	2728.05	3136.12	3054.92	3134.73	3117.82	2978.2	2331.1	2590.17	2773.63	2513.3
	2316.37	2339.82	2248.18	2362.98	2385.4	2430.33	2306.71	2409.67	2498.97	2264.75	2318.67	2653.63	2347.51	2661.2	2487.66	2283.09	2389.58	2594.68	2848.47	2462	2967.72	2403.27	2675.35	2774.89	2669.13	2527.84	2472.15	2550.48	2786.4	2984.73	2959.8	3032.79	2452.84	2324.33	2601.21	2206.36	3049.47	2783.61	2560.68	2729.16	3137.63	3055.47	3135.94	3119.48	2979.01	2331.07	2591.25	2773.6	2513.42
	2316.4	2340.19	2248.45	2363.13	2385.41	2430.61	2306.74	2410.08	2499.46	2265.19	2319.14	2653.19	2347.29	2661.88	2487.79	2283.54	2390.09	2595.08	2848.64	2462.09	2968.51	2404.08	2675.81	2776.17	2669.17	2527.85	2472.7	2551.17	2786.98	2985.32	2960.44	3033.23	2452.69	2324.27	2601.16	2206.75	3051.02	2783.95	2561.27	2730.27	3139.15	3056.04	3137.14	3121.15	2979.82	2331.05	2592.33	2773.57	2513.54
	2316.43	2340.57	2248.72	2363.29	2385.42	2430.88	2306.78	2410.49	2499.94	2265.64	2319.6	2652.75	2347.06	2662.57	2487.92	2284	2390.6	2595.48	2848.81	2462.19	2969.31	2404.88	2676.28	2777.45	2669.21	2527.87	2473.25	2551.86	2787.57	2985.92	2961.08	3033.68	2452.55	2324.21	2601.11	2207.14	3052.59	2784.29	2561.87	2731.38	3140.68	3056.6	3138.36	3122.82	2980.63	2331.02	2593.42	2773.54	2513.66
	2316.47	2340.95	2248.99	2363.44	2385.43	2431.16	2306.82	2410.9	2500.43	2266.09	2320.07	2652.32	2346.84	2663.26	2488.05	2284.45	2391.12	2595.88	2848.99	2462.29	2970.1	2405.69	2676.74	2778.74	2669.26	2527.9	2473.81	2552.56	2788.16	2986.53	2961.74	3034.13	2452.4	2324.15	2601.07	2207.53	3054.15	2784.64	2562.46	2732.5	3142.21	3057.18	3139.58	3124.5	2981.45	2331	2594.52	2773.51	2513.79
	2316.51	2341.33	2249.27	2363.59	2385.45	2431.44	2306.86	2411.31	2500.92	2266.54	2320.55	2651.88	2346.62	2663.97	2488.19	2284.91	2391.64	2596.29	2849.18	2462.39	2970.9	2406.5	2677.22	2780.04	2669.32	2527.92	2474.36	2553.26	2788.76	2987.14	2962.4	3034.58	2452.26	2324.1	2601.02	2207.92	3055.73	2784.98	2563.05	2733.63	3143.74	3057.76	3140.8	3126.18	2982.28	2330.98	2595.62	2773.49	2513.91
	2316.55	2341.71	2249.54	2363.75	2385.48	2431.73	2306.89	2411.72	2501.42	2267	2321.03	2651.45	2346.4	2664.68	2488.33	2285.38	2392.16	2596.71	2849.37	2462.49	2971.7	2407.31	2677.69	2781.34	2669.38	2527.95	2474.92	2553.97	2789.36	2987.76	2963.06	3035.04	2452.12	2324.04	2600.98	2208.32	3057.3	2785.34	2563.65	2734.76	3145.28	3058.34	3142.04	3127.88	2983.11	2330.97	2596.73	2773.47	2514.05
	2316.59	2342.1	2249.82	2363.9	2385.51	2432.02	2306.94	2412.13	2501.91	2267.45	2321.51	2651.02	2346.18	2665.4	2488.47	2285.84	2392.68	2597.12	2849.56	2462.59	2972.49	2408.13	2678.18	2782.64	2669.44	2527.98	2475.49	2554.68	2789.97	2988.39	2963.73	3035.51	2451.98	2323.99	2600.94	2208.71	3058.89	2785.69	2564.25	2735.9	3146.83	3058.94	3143.28	3129.58	2983.95	2330.96	2597.84	2773.45	2514.18
	2316.64	2342.48	2250.1	2364.06	2385.55	2432.31	2306.98	2412.55	2502.41	2267.92	2322	2650.59	2345.96	2666.13	2488.61	2286.31	2393.21	2597.55	2849.77	2462.69	2973.29	2408.95	2678.66	2783.95	2669.5	2528.01	2476.05	2555.39	2790.57	2989.02	2964.41	3035.98	2451.84	2323.94	2600.9	2209.12	3060.48	2786.05	2564.84	2737.05	3148.38	3059.53	3144.52	3131.29	2984.8	2330.95	2598.96	2773.43	2514.32
	2316.69	2342.87	2250.38	2364.21	2385.59	2432.61	2307.02	2412.96	2502.91	2268.38	2322.49	2650.16	2345.74	2666.87	2488.76	2286.79	2393.74	2597.98	2849.97	2462.79	2974.09	2409.77	2679.15	2785.27	2669.58	2528.04	2476.62	2556.11	2791.19	2989.66	2965.1	3036.46	2451.71	2323.89	2600.86	2209.52	3062.07	2786.41	2565.44	2738.2	3149.94	3060.14	3145.77	3133.01	2985.65	2330.94	2600.08	2773.42	2514.46
	2316.74	2343.26	2250.66	2364.37	2385.64	2432.91	2307.06	2413.38	2503.41	2268.85	2322.98	2649.74	2345.52	2667.62	2488.92	2287.26	2394.27	2598.41	2850.18	2462.9	2974.88	2410.59	2679.65	2786.59	2669.65	2528.08	2477.19	2556.83	2791.8	2990.3	2965.79	3036.95	2451.58	2323.85	2600.82	2209.92	3063.67	2786.78	2566.04	2739.35	3151.5	3060.75	3147.03	3134.73	2986.51	2330.94	2601.2	2773.4	2514.61
	2316.79	2343.66	2250.94	2364.52	2385.69	2433.22	2307.11	2413.79	2503.91	2269.32	2323.48	2649.31	2345.3	2668.38	2489.07	2287.74	2394.81	2598.84	2850.4	2463	2975.68	2411.42	2680.14	2787.92	2669.73	2528.11	2477.76	2557.56	2792.42	2990.95	2966.49	3037.44	2451.44	2323.8	2600.78	2210.33	3065.28	2787.15	2566.65	2740.51	3153.07	3061.36	3148.3	3136.46	2987.37	2330.94	2602.34	2773.39	2514.76
	2316.84	2344.05	2251.23	2364.68	2385.75	2433.52	2307.15	2414.21	2504.42	2269.79	2323.98	2648.89	2345.09	2669.15	2489.23	2288.23	2395.34	2599.29	2850.62	2463.11	2976.48	2412.25	2680.65	2789.25	2669.82	2528.16	2478.33	2558.29	2793.04	2991.61	2967.19	3037.93	2451.32	2323.76	2600.74	2210.74	3066.89	2787.52	2567.25	2741.68	3154.65	3061.98	3149.57	3138.2	2988.24	2330.95	2603.47	2773.38	2514.91
	2316.9	2344.45	2251.52	2364.84	2385.81	2433.84	2307.2	2414.62	2504.93	2270.27	2324.48	2648.47	2344.87	2669.92	2489.39	2288.71	2395.88	2599.73	2850.85	2463.21	2977.28	2413.08	2681.15	2790.58	2669.91	2528.2	2478.91	2559.02	2793.67	2992.28	2967.91	3038.43	2451.19	2323.72	2600.71	2211.16	3068.51	2787.9	2567.86	2742.86	3156.23	3062.61	3150.85	3139.95	2989.12	2330.95	2604.62	2773.38	2515.06
	2316.96	2344.85	2251.81	2365	2385.88	2434.15	2307.25	2415.04	2505.44	2270.74	2324.99	2648.05	2344.65	2670.71	2489.56	2289.2	2396.43	2600.18	2851.08	2463.32	2978.07	2413.92	2681.66	2791.93	2670	2528.25	2479.48	2559.76	2794.3	2992.95	2968.62	3038.94	2451.06	2323.68	2600.68	2211.57	3070.13	2788.28	2568.46	2744.04	3157.81	3063.24	3152.13	3141.71	2990	2330.96	2605.77	2773.37	2515.22
	2317.02	2345.26	2252.1	2365.16	2385.96	2434.47	2307.29	2415.46	2505.96	2271.23	2325.5	2647.63	2344.44	2671.5	2489.73	2289.7	2396.97	2600.64	2851.32	2463.43	2978.87	2414.76	2682.18	2793.28	2670.1	2528.29	2480.06	2560.5	2794.93	2993.63	2969.35	3039.45	2450.94	2323.65	2600.65	2211.99	3071.76	2788.66	2569.07	2745.22	3159.4	3063.88	3153.42	3143.47	2990.89	2330.98	2606.92	2773.37	2515.38
	2317.09	2345.66	2252.39	2365.32	2386.03	2434.79	2307.34	2415.87	2506.47	2271.71	2326.02	2647.22	2344.23	2672.31	2489.9	2290.19	2397.52	2601.1	2851.57	2463.54	2979.67	2415.6	2682.7	2794.63	2670.2	2528.34	2480.65	2561.24	2795.57	2994.31	2970.08	3039.97	2450.82	2323.61	2600.62	2212.41	3073.4	2789.05	2569.68	2746.41	3161	3064.53	3154.72	3145.24	2991.79	2330.99	2608.08	2773.37	2515.55
	2317.15	2346.07	2252.68	2365.48	2386.12	2435.12	2307.39	2416.29	2506.99	2272.2	2326.54	2646.8	2344.01	2673.12	2490.08	2290.69	2398.07	2601.57	2851.82	2463.65	2980.47	2416.44	2683.22	2795.99	2670.31	2528.4	2481.23	2561.99	2796.21	2995	2970.82	3040.49	2450.7	2323.58	2600.59	2212.83	3075.04	2789.45	2570.29	2747.61	3162.6	3065.17	3156.02	3147.02	2992.69	2331.01	2609.24	2773.38	2515.72
	2317.22	2346.48	2252.98	2365.64	2386.21	2435.45	2307.45	2416.71	2507.51	2272.69	2327.06	2646.39	2343.8	2673.94	2490.26	2291.2	2398.62	2602.04	2852.07	2463.77	2981.27	2417.28	2683.75	2797.35	2670.42	2528.45	2481.82	2562.74	2796.86	2995.7	2971.56	3041.03	2450.58	2323.55	2600.56	2213.26	3076.68	2789.84	2570.91	2748.81	3164.21	3065.83	3157.33	3148.8	2993.6	2331.04	2610.41	2773.38	2515.89
	2317.29	2346.89	2253.28	2365.8	2386.3	2435.78	2307.5	2417.13	2508.03	2273.18	2327.59	2645.98	2343.59	2674.77	2490.45	2291.71	2399.17	2602.51	2852.33	2463.88	2982.07	2418.13	2684.28	2798.72	2670.54	2528.51	2482.41	2563.49	2797.51	2996.41	2972.32	3041.56	2450.46	2323.52	2600.54	2213.68	3078.33	2790.24	2571.52	2750.02	3165.82	3066.49	3158.64	3150.6	2994.51	2331.06	2611.58	2773.39	2516.06
	2317.36	2347.3	2253.58	2365.96	2386.41	2436.12	2307.55	2417.55	2508.55	2273.67	2328.12	2645.58	2343.38	2675.61	2490.64	2292.22	2399.73	2602.99	2852.6	2464	2982.87	2418.98	2684.82	2800.1	2670.66	2528.57	2483	2564.25	2798.16	2997.12	2973.07	3042.11	2450.35	2323.49	2600.52	2214.11	3079.99	2790.65	2572.14	2751.24	3167.44	3067.16	3159.97	3152.4	2995.43	2331.09	2612.76	2773.4	2516.24
	2317.44	2347.72	2253.88	2366.12	2386.51	2436.46	2307.61	2417.97	2509.08	2274.17	2328.65	2645.17	2343.17	2676.46	2490.83	2292.73	2400.29	2603.47	2852.87	2464.11	2983.67	2419.83	2685.36	2801.48	2670.79	2528.64	2483.59	2565.02	2798.81	2997.84	2973.84	3042.65	2450.24	2323.47	2600.5	2214.55	3081.65	2791.06	2572.76	2752.46	3169.06	3067.83	3161.29	3154.21	2996.36	2331.12	2613.94	2773.42	2516.42
	2317.51	2348.14	2254.18	2366.28	2386.62	2436.81	2307.66	2418.39	2509.61	2274.67	2329.19	2644.77	2342.96	2677.32	2491.02	2293.25	2400.85	2603.96	2853.15	2464.23	2984.47	2420.69	2685.91	2802.86	2670.92	2528.7	2484.19	2565.78	2799.47	2998.56	2974.61	3043.21	2450.13	2323.44	2600.48	2214.98	3083.32	2791.47	2573.38	2753.68	3170.69	3068.51	3162.63	3156.02	2997.3	2331.16	2615.13	2773.43	2516.61
	2317.59	2348.56	2254.48	2366.45	2386.74	2437.15	2307.72	2418.81	2510.14	2275.17	2329.73	2644.37	2342.75	2678.18	2491.22	2293.77	2401.41	2604.46	2853.43	2464.35	2985.27	2421.55	2686.46	2804.25	2671.06	2528.77	2484.78	2566.55	2800.14	2999.29	2975.39	3043.77	2450.03	2323.42	2600.46	2215.42	3085	2791.89	2574	2754.91	3172.32	3069.2	3163.97	3157.85	2998.24	2331.2	2616.33	2773.45	2516.8
	2317.67	2348.98	2254.79	2366.61	2386.86	2437.51	2307.77	2419.23	2510.67	2275.68	2330.27	2643.97	2342.54	2679.06	2491.43	2294.29	2401.98	2604.96	2853.72	2464.47	2986.07	2422.41	2687.02	2805.65	2671.2	2528.85	2485.38	2567.33	2800.81	3000.03	2976.18	3044.34	2449.92	2323.4	2600.44	2215.86	3086.68	2792.31	2574.62	2756.15	3173.96	3069.89	3165.32	3159.68	2999.18	2331.24	2617.53	2773.47	2516.99
	2317.75	2349.4	2255.1	2366.78	2386.99	2437.86	2307.83	2419.66	2511.2	2276.19	2330.82	2643.57	2342.34	2679.94	2491.64	2294.81	2402.55	2605.46	2854.01	2464.59	2986.87	2423.27	2687.58	2807.05	2671.35	2528.92	2485.98	2568.1	2801.48	3000.77	2976.97	3044.91	2449.82	2323.38	2600.43	2216.3	3088.36	2792.73	2575.25	2757.4	3175.61	3070.58	3166.67	3161.52	3000.14	2331.28	2618.73	2773.5	2517.19
	2317.84	2349.83	2255.41	2366.94	2387.12	2438.22	2307.89	2420.08	2511.74	2276.7	2331.37	2643.18	2342.13	2680.84	2491.85	2295.34	2403.12	2605.97	2854.31	2464.71	2987.67	2424.14	2688.14	2808.46	2671.5	2529	2486.59	2568.88	2802.15	3001.53	2977.77	3045.5	2449.72	2323.36	2600.42	2216.75	3090.06	2793.16	2575.87	2758.64	3177.25	3071.28	3168.03	3163.36	3001.1	2331.33	2619.94	2773.53	2517.39
	2317.92	2350.26	2255.72	2367.11	2387.26	2438.59	2307.95	2420.5	2512.28	2277.21	2331.93	2642.79	2341.93	2681.74	2492.06	2295.88	2403.69	2606.49	2854.62	2464.84	2988.47	2425	2688.71	2809.87	2671.66	2529.08	2487.19	2569.67	2802.83	3002.28	2978.57	3046.08	2449.62	2323.35	2600.41	2217.2	3091.75	2793.6	2576.5	2759.9	3178.91	3071.99	3169.4	3165.22	3002.06	2331.38	2621.15	2773.56	2517.59
	2318.01	2350.69	2256.03	2367.27	2387.4	2438.95	2308.02	2420.92	2512.82	2277.72	2332.49	2642.4	2341.72	2682.65	2492.28	2296.41	2404.26	2607.01	2854.93	2464.96	2989.27	2425.87	2689.28	2811.29	2671.82	2529.16	2487.8	2570.45	2803.51	3003.05	2979.38	3046.68	2449.53	2323.34	2600.4	2217.65	3093.46	2794.03	2577.13	2761.16	3180.57	3072.71	3170.77	3167.08	3003.04	2331.44	2622.37	2773.59	2517.8
	2318.1	2351.12	2256.34	2367.44	2387.55	2439.32	2308.08	2421.35	2513.36	2278.24	2333.05	2642.01	2341.52	2683.57	2492.5	2296.95	2404.84	2607.53	2855.24	2465.09	2990.07	2426.75	2689.86	2812.71	2671.99	2529.25	2488.41	2571.25	2804.2	3003.82	2980.2	3047.28	2449.44	2323.32	2600.39	2218.1	3095.16	2794.48	2577.77	2762.43	3182.23	3073.42	3172.15	3168.95	3004.02	2331.5	2623.59	2773.63	2518.01
	2318.2	2351.56	2256.66	2367.61	2387.7	2439.7	2308.14	2421.77	2513.9	2278.76	2333.61	2641.62	2341.32	2684.5	2492.73	2297.5	2405.42	2608.06	2855.57	2465.22	2990.88	2427.62	2690.44	2814.14	2672.16	2529.33	2489.02	2572.04	2804.89	3004.6	2981.02	3047.88	2449.35	2323.31	2600.39	2218.56	3096.88	2794.92	2578.4	2763.7	3183.9	3074.15	3173.54	3170.83	3005	2331.56	2624.82	2773.67	2518.22
	2318.29	2352	2256.98	2367.78	2387.86	2440.08	2308.21	2422.19	2514.45	2279.29	2334.18	2641.24	2341.12	2685.44	2492.96	2298.04	2406	2608.59	2855.89	2465.35	2991.68	2428.5	2691.03	2815.57	2672.34	2529.43	2489.63	2572.84	2805.59	3005.38	2981.86	3048.49	2449.26	2323.31	2600.38	2219.01	3098.6	2795.37	2579.04	2764.98	3185.57	3074.88	3174.93	3172.72	3005.99	2331.62	2626.06	2773.71	2518.44
	2318.39	2352.43	2257.3	2367.94	2388.03	2440.46	2308.27	2422.62	2515	2279.81	2334.75	2640.86	2340.92	2686.39	2493.2	2298.59	2406.58	2609.13	2856.23	2465.48	2992.48	2429.38	2691.62	2817.01	2672.53	2529.52	2490.25	2573.64	2806.28	3006.18	2982.69	3049.11	2449.17	2323.3	2600.38	2219.47	3100.32	2795.83	2579.68	2766.26	3187.25	3075.61	3176.33	3174.61	3006.99	2331.69	2627.29	2773.75	2518.65
	2318.49	2352.88	2257.62	2368.11	2388.2	2440.84	2308.34	2423.04	2515.55	2280.34	2335.33	2640.48	2340.72	2687.34	2493.43	2299.14	2407.17	2609.67	2856.57	2465.61	2993.28	2430.26	2692.22	2818.45	2672.71	2529.62	2490.87	2574.45	2806.99	3006.98	2983.54	3049.74	2449.09	2323.29	2600.38	2219.94	3102.05	2796.29	2580.32	2767.55	3188.93	3076.36	3177.74	3176.51	3008	2331.76	2628.54	2773.8	2518.88
	2318.59	2353.32	2257.94	2368.28	2388.37	2441.23	2308.41	2423.46	2516.1	2280.87	2335.91	2640.11	2340.52	2688.31	2493.68	2299.7	2407.76	2610.22	2856.91	2465.74	2994.09	2431.15	2692.81	2819.9	2672.91	2529.71	2491.49	2575.26	2807.69	3007.78	2984.39	3050.37	2449.01	2323.29	2600.38	2220.4	3103.79	2796.75	2580.96	2768.84	3190.62	3077.1	3179.15	3178.42	3009.01	2331.83	2629.78	2773.85	2519.1
	2318.69	2353.76	2258.26	2368.45	2388.55	2441.63	2308.48	2423.89	2516.65	2281.4	2336.49	2639.74	2340.33	2689.28	2493.92	2300.26	2408.35	2610.78	2857.26	2465.88	2994.89	2432.04	2693.42	2821.36	2673.1	2529.82	2492.11	2576.07	2808.4	3008.59	2985.24	3051.01	2448.93	2323.29	2600.39	2220.87	3105.53	2797.22	2581.6	2770.14	3192.31	3077.85	3180.56	3180.34	3010.03	2331.91	2631.03	2773.9	2519.33
	2318.79	2354.21	2258.59	2368.62	2388.74	2442.02	2308.55	2424.31	2517.21	2281.94	2337.07	2639.37	2340.13	2690.27	2494.17	2300.82	2408.94	2611.34	2857.62	2466.01	2995.7	2432.93	2694.03	2822.81	2673.31	2529.92	2492.73	2576.88	2809.11	3009.41	2986.11	3051.66	2448.85	2323.29	2600.39	2221.34	3107.27	2797.69	2582.25	2771.45	3194.01	3078.61	3181.99	3182.26	3011.05	2331.99	2632.29	2773.96	2519.57
	2318.9	2354.66	2258.91	2368.8	2388.93	2442.42	2308.62	2424.74	2517.76	2282.47	2337.66	2639	2339.94	2691.26	2494.43	2301.38	2409.54	2611.9	2857.98	2466.15	2996.51	2433.82	2694.64	2824.28	2673.52	2530.03	2493.36	2577.7	2809.83	3010.24	2986.98	3052.31	2448.78	2323.29	2600.39	2221.81	3109.03	2798.17	2582.9	2772.76	3195.71	3079.37	3183.42	3184.19	3012.09	2332.07	2633.55	2774.02	2519.8
	2319.01	2355.11	2259.24	2368.97	2389.12	2442.82	2308.69	2425.16	2518.32	2283.01	2338.25	2638.64	2339.74	2692.26	2494.68	2301.95	2410.13	2612.47	2858.34	2466.29	2997.31	2434.72	2695.26	2825.75	2673.73	2530.14	2493.98	2578.53	2810.55	3011.08	2987.85	3052.96	2448.71	2323.29	2600.4	2222.29	3110.78	2798.65	2583.55	2774.08	3197.42	3080.14	3184.85	3186.13	3013.12	2332.16	2634.81	2774.08	2520.04
	2319.12	2355.56	2259.57	2369.14	2389.32	2443.23	2308.77	2425.59	2518.88	2283.56	2338.85	2638.27	2339.55	2693.27	2494.94	2302.52	2410.73	2613.04	2858.72	2466.43	2998.12	2435.62	2695.88	2827.22	2673.95	2530.25	2494.61	2579.35	2811.28	3011.92	2988.73	3053.63	2448.64	2323.3	2600.41	2222.77	3112.54	2799.13	2584.2	2775.4	3199.13	3080.92	3186.3	3188.08	3014.17	2332.25	2636.08	2774.15	2520.29
	2319.23	2356.02	2259.9	2369.32	2389.53	2443.64	2308.84	2426.01	2519.44	2284.1	2339.45	2637.91	2339.36	2694.29	2495.21	2303.1	2411.33	2613.62	2859.1	2466.57	2998.93	2436.52	2696.5	2828.7	2674.17	2530.37	2495.25	2580.18	2812	3012.76	2989.62	3054.3	2448.57	2323.3	2600.42	2223.25	3114.31	2799.62	2584.86	2776.73	3200.84	3081.7	3187.75	3190.03	3015.22	2332.34	2637.36	2774.21	2520.53
	2319.34	2356.47	2260.24	2369.49	2389.74	2444.05	2308.92	2426.43	2520	2284.65	2340.05	2637.56	2339.17	2695.32	2495.48	2303.68	2411.93	2614.2	2859.48	2466.72	2999.74	2437.42	2697.13	2830.19	2674.4	2530.48	2495.88	2581.01	2812.74	3013.62	2990.51	3054.98	2448.51	2323.31	2600.43	2223.73	3116.08	2800.12	2585.51	2778.06	3202.56	3082.48	3189.2	3191.99	3016.28	2332.43	2638.63	2774.29	2520.78
	2319.46	2356.93	2260.57	2369.67	2389.95	2444.47	2309	2426.86	2520.57	2285.2	2340.66	2637.2	2338.98	2696.36	2495.75	2304.26	2412.54	2614.79	2859.87	2466.86	3000.55	2438.33	2697.77	2831.68	2674.63	2530.61	2496.52	2581.85	2813.47	3014.48	2991.41	3055.66	2448.45	2323.32	2600.44	2224.22	3117.86	2800.62	2586.17	2779.4	3204.29	3083.27	3190.66	3193.96	3017.34	2332.53	2639.91	2774.36	2521.04
	2319.58	2357.39	2260.91	2369.84	2390.17	2444.89	2309.08	2427.28	2521.14	2285.75	2341.27	2636.85	2338.8	2697.4	2496.03	2304.84	2413.15	2615.38	2860.26	2467.01	3001.36	2439.23	2698.41	2833.18	2674.87	2530.73	2497.15	2582.69	2814.21	3015.35	2992.32	3056.35	2448.39	2323.33	2600.46	2224.71	3119.64	2801.12	2586.83	2780.74	3206.02	3084.07	3192.13	3195.94	3018.41	2332.63	2641.2	2774.44	2521.29
	2319.7	2357.85	2261.25	2370.02	2390.4	2445.32	2309.16	2427.7	2521.71	2286.3	2341.88	2636.5	2338.61	2698.46	2496.31	2305.43	2413.76	2615.98	2860.66	2467.16	3002.17	2440.15	2699.05	2834.68	2675.12	2530.86	2497.79	2583.53	2814.95	3016.23	2993.23	3057.05	2448.33	2323.35	2600.47	2225.2	3121.43	2801.63	2587.49	2782.09	3207.75	3084.87	3193.6	3197.92	3019.49	2332.73	2642.49	2774.52	2521.55
	2319.82	2358.31	2261.59	2370.2	2390.63	2445.74	2309.24	2428.13	2522.28	2286.86	2342.5	2636.16	2338.43	2699.52	2496.59	2306.01	2414.37	2616.58	2861.07	2467.31	3002.98	2441.06	2699.7	2836.18	2675.37	2530.99	2498.43	2584.38	2815.7	3017.11	2994.15	3057.75	2448.28	2323.36	2600.49	2225.69	3123.22	2802.14	2588.16	2783.44	3209.49	3085.67	3195.08	3199.91	3020.57	2332.84	2643.78	2774.6	2521.81
	2319.94	2358.78	2261.93	2370.38	2390.87	2446.17	2309.32	2428.55	2522.85	2287.42	2343.12	2635.82	2338.24	2700.59	2496.88	2306.61	2414.98	2617.19	2861.48	2467.46	3003.8	2441.97	2700.35	2837.69	2675.62	2531.12	2499.08	2585.23	2816.45	3018	2995.07	3058.46	2448.23	2323.38	2600.51	2226.18	3125.02	2802.66	2588.82	2784.8	3211.23	3086.48	3196.56	3201.91	3021.67	2332.95	2645.08	2774.69	2522.08
	2320.07	2359.24	2262.27	2370.56	2391.11	2446.61	2309.41	2428.97	2523.42	2287.98	2343.74	2635.48	2338.06	2701.68	2497.17	2307.2	2415.6	2617.8	2861.9	2467.61	3004.61	2442.89	2701	2839.21	2675.88	2531.25	2499.72	2586.08	2817.21	3018.9	2996	3059.18	2448.18	2323.39	2600.52	2226.68	3126.82	2803.18	2589.49	2786.16	3212.97	3087.3	3198.06	3203.91	3022.76	2333.06	2646.38	2774.78	2522.35
	2320.19	2359.71	2262.62	2370.74	2391.35	2447.05	2309.49	2429.4	2523.99	2288.54	2344.36	2635.14	2337.88	2702.77	2497.47	2307.8	2416.22	2618.41	2862.32	2467.76	3005.43	2443.81	2701.66	2840.73	2676.15	2531.39	2500.37	2586.94	2817.96	3019.81	2996.93	3059.9	2448.13	2323.41	2600.54	2227.18	3128.63	2803.71	2590.16	2787.53	3214.72	3088.12	3199.55	3205.93	3023.87	2333.18	2647.69	2774.87	2522.62
	2320.32	2360.18	2262.96	2370.92	2391.6	2447.49	2309.58	2429.82	2524.57	2289.1	2344.99	2634.81	2337.7	2703.87	2497.76	2308.4	2416.84	2619.03	2862.75	2467.92	3006.25	2444.74	2702.33	2842.26	2676.42	2531.53	2501.02	2587.8	2818.73	3020.72	2997.88	3060.63	2448.09	2323.43	2600.56	2227.68	3130.44	2804.24	2590.83	2788.91	3216.48	3088.95	3201.06	3207.95	3024.98	2333.3	2649	2774.97	2522.89
	2320.45	2360.65	2263.31	2371.1	2391.86	2447.93	2309.66	2430.24	2525.15	2289.67	2345.63	2634.47	2337.52	2704.97	2498.07	2309.01	2417.46	2619.66	2863.19	2468.08	3007.07	2445.66	2703	2843.79	2676.69	2531.67	2501.67	2588.66	2819.49	3021.64	2998.82	3061.37	2448.05	2323.45	2600.59	2228.19	3132.26	2804.78	2591.51	2790.29	3218.24	3089.78	3202.57	3209.97	3026.09	2333.42	2650.31	2775.07	2523.17
	2320.58	2361.13	2263.66	2371.28	2392.12	2448.38	2309.75	2430.66	2525.73	2290.24	2346.26	2634.15	2337.34	2706.09	2498.37	2309.61	2418.09	2620.29	2863.63	2468.24	3007.88	2446.59	2703.67	2845.33	2676.97	2531.82	2502.32	2589.53	2820.26	3022.57	2999.77	3062.11	2448.01	2323.48	2600.61	2228.7	3134.08	2805.32	2592.18	2791.67	3220	3090.62	3204.08	3212.01	3027.22	2333.54	2651.63	2775.17	2523.45
	2320.72	2361.6	2264.01	2371.47	2392.39	2448.83	2309.84	2431.08	2526.31	2290.81	2346.9	2633.82	2337.17	2707.22	2498.68	2310.22	2418.71	2620.93	2864.07	2468.4	3008.71	2447.52	2704.35	2846.87	2677.26	2531.97	2502.98	2590.39	2821.03	3023.5	3000.73	3062.86	2447.97	2323.5	2600.63	2229.21	3135.91	2805.86	2592.86	2793.06	3221.77	3091.46	3205.6	3214.05	3028.35	2333.67	2652.95	2775.27	2523.74
	2320.85	2362.07	2264.37	2371.65	2392.66	2449.28	2309.93	2431.51	2526.89	2291.38	2347.55	2633.5	2336.99	2708.35	2499	2310.83	2419.34	2621.57	2864.52	2468.56	3009.53	2448.46	2705.03	2848.41	2677.55	2532.12	2503.64	2591.27	2821.81	3024.45	3001.7	3063.62	2447.94	2323.53	2600.66	2229.72	3137.74	2806.41	2593.54	2794.46	3223.54	3092.31	3207.13	3216.1	3029.49	2333.8	2654.28	2775.38	2524.02
	2320.99	2362.55	2264.72	2371.84	2392.93	2449.74	2310.03	2431.93	2527.48	2291.96	2348.19	2633.18	2336.82	2709.5	2499.32	2311.45	2419.97	2622.21	2864.98	2468.72	3010.35	2449.39	2705.71	2849.97	2677.85	2532.28	2504.29	2592.14	2822.59	3025.39	3002.66	3064.38	2447.9	2323.55	2600.68	2230.24	3139.57	2806.97	2594.23	2795.86	3225.32	3093.16	3208.66	3218.15	3030.63	2333.93	2655.6	2775.49	2524.31
	2321.13	2363.03	2265.08	2372.02	2393.22	2450.2	2310.12	2432.35	2528.06	2292.54	2348.84	2632.86	2336.65	2710.65	2499.64	2312.07	2420.6	2622.86	2865.44	2468.89	3011.18	2450.33	2706.4	2851.52	2678.15	2532.43	2504.96	2593.02	2823.38	3026.35	3003.64	3065.15	2447.88	2323.58	2600.71	2230.75	3141.41	2807.53	2594.91	2797.26	3227.1	3094.02	3210.2	3220.22	3031.78	2334.07	2656.94	2775.61	2524.6
	2321.27	2363.51	2265.43	2372.21	2393.5	2450.67	2310.22	2432.77	2528.65	2293.12	2349.5	2632.55	2336.48	2711.81	2499.96	2312.69	2421.24	2623.52	2865.91	2469.06	3012	2451.27	2707.09	2853.08	2678.46	2532.59	2505.62	2593.9	2824.16	3027.32	3004.62	3065.93	2447.85	2323.61	2600.74	2231.27	3143.26	2808.09	2595.6	2798.67	3228.88	3094.88	3211.75	3222.29	3032.94	2334.21	2658.27	2775.73	2524.9
	2321.41	2363.99	2265.79	2372.4	2393.79	2451.13	2310.31	2433.18	2529.24	2293.7	2350.15	2632.24	2336.31	2712.98	2500.29	2313.31	2421.88	2624.18	2866.38	2469.22	3012.83	2452.22	2707.79	2854.65	2678.77	2532.76	2506.28	2594.79	2824.96	3028.29	3005.61	3066.71	2447.83	2323.64	2600.77	2231.8	3145.1	2808.66	2596.29	2800.08	3230.67	3095.75	3213.3	3224.37	3034.1	2334.35	2659.61	2775.85	2525.2
	2321.56	2364.47	2266.16	2372.59	2394.09	2451.6	2310.41	2433.6	2529.83	2294.28	2350.81	2631.93	2336.14	2714.16	2500.63	2313.94	2422.52	2624.84	2866.86	2469.39	3013.66	2453.16	2708.49	2856.22	2679.09	2532.92	2506.95	2595.68	2825.75	3029.27	3006.6	3067.5	2447.8	2323.68	2600.8	2232.32	3146.96	2809.24	2596.98	2801.5	3232.46	3096.62	3214.85	3226.45	3035.27	2334.49	2660.95	2775.97	2525.5
	2321.7	2364.96	2266.52	2372.78	2394.39	2452.08	2310.51	2434.02	2530.42	2294.87	2351.47	2631.63	2335.98	2715.35	2500.96	2314.57	2423.16	2625.51	2867.35	2469.57	3014.49	2454.11	2709.2	2857.8	2679.41	2533.09	2507.62	2596.57	2826.55	3030.26	3007.59	3068.3	2447.79	2323.71	2600.83	2232.85	3148.82	2809.82	2597.67	2802.93	3234.25	3097.5	3216.41	3228.54	3036.45	2334.64	2662.3	2776.1	2525.81
	2321.85	2365.44	2266.88	2372.97	2394.69	2452.56	2310.61	2434.44	2531.01	2295.46	2352.14	2631.33	2335.81	2716.55	2501.3	2315.2	2423.8	2626.18	2867.84	2469.74	3015.32	2455.06	2709.91	2859.38	2679.74	2533.26	2508.29	2597.47	2827.35	3031.25	3008.59	3069.1	2447.77	2323.75	2600.86	2233.38	3150.68	2810.4	2598.37	2804.36	3236.05	3098.38	3217.98	3230.64	3037.64	2334.79	2663.65	2776.23	2526.11
	2322	2365.93	2267.25	2373.16	2395	2453.04	2310.71	2434.86	2531.6	2296.05	2352.81	2631.03	2335.65	2717.76	2501.65	2315.84	2424.45	2626.86	2868.33	2469.92	3016.16	2456.01	2710.62	2860.97	2680.08	2533.44	2508.96	2598.36	2828.16	3032.25	3009.6	3069.91	2447.76	2323.78	2600.89	2233.91	3152.55	2810.99	2599.07	2805.79	3237.86	3099.26	3219.56	3232.75	3038.83	2334.94	2665	2776.37	2526.42
	2322.15	2366.42	2267.62	2373.35	2395.32	2453.52	2310.81	2435.27	2532.2	2296.64	2353.48	2630.74	2335.49	2718.97	2501.99	2316.48	2425.09	2627.54	2868.84	2470.09	3016.99	2456.97	2711.34	2862.56	2680.41	2533.61	2509.63	2599.26	2828.97	3033.26	3010.61	3070.73	2447.74	2323.82	2600.92	2234.44	3154.42	2811.59	2599.77	2807.23	3239.66	3100.16	3221.14	3234.86	3040.03	2335.1	2666.35	2776.51	2526.74
	2322.3	2366.91	2267.99	2373.55	2395.64	2454.01	2310.92	2435.69	2532.79	2297.23	2354.16	2630.45	2335.33	2720.2	2502.35	2317.12	2425.74	2628.23	2869.34	2470.27	3017.83	2457.93	2712.06	2864.15	2680.76	2533.79	2510.31	2600.17	2829.79	3034.28	3011.63	3071.55	2447.74	2323.86	2600.95	2234.98	3156.29	2812.19	2600.47	2808.67	3241.47	3101.05	3222.72	3236.98	3041.23	2335.26	2667.71	2776.65	2527.05
	2322.46	2367.4	2268.36	2373.74	2395.96	2454.5	2311.02	2436.1	2533.39	2297.83	2354.84	2630.16	2335.17	2721.43	2502.7	2317.76	2426.39	2628.92	2869.86	2470.45	3018.67	2458.89	2712.78	2865.75	2681.11	2533.98	2510.99	2601.08	2830.6	3035.31	3012.65	3072.38	2447.73	2323.9	2600.99	2235.52	3158.17	2812.79	2601.17	2810.12	3243.29	3101.95	3224.31	3239.11	3042.44	2335.42	2669.08	2776.79	2527.37
	2322.61	2367.89	2268.73	2373.94	2396.29	2454.99	2311.13	2436.52	2533.99	2298.42	2355.52	2629.88	2335.01	2722.67	2503.06	2318.41	2427.05	2629.62	2870.37	2470.64	3019.51	2459.85	2713.51	2867.36	2681.47	2534.16	2511.67	2601.99	2831.43	3036.34	3013.68	3073.22	2447.73	2323.94	2601.02	2236.06	3160.06	2813.4	2601.88	2811.57	3245.1	3102.86	3225.91	3241.24	3043.66	2335.58	2670.44	2776.94	2527.7
	2322.77	2368.38	2269.1	2374.13	2396.63	2455.48	2311.24	2436.93	2534.59	2299.02	2356.21	2629.6	2334.86	2723.92	2503.42	2319.06	2427.7	2630.32	2870.9	2470.82	3020.35	2460.82	2714.25	2868.97	2681.83	2534.35	2512.35	2602.9	2832.25	3037.38	3014.71	3074.06	2447.73	2323.99	2601.06	2236.61	3161.94	2814.01	2602.59	2813.03	3246.93	3103.77	3227.51	3243.39	3044.88	2335.75	2671.81	2777.09	2528.02
	2322.93	2368.87	2269.48	2374.33	2396.96	2455.98	2311.35	2437.34	2535.19	2299.63	2356.9	2629.32	2334.7	2725.18	2503.79	2319.71	2428.36	2631.03	2871.43	2471.01	3021.19	2461.79	2714.98	2870.59	2682.19	2534.54	2513.03	2603.82	2833.08	3038.43	3015.75	3074.92	2447.73	2324.03	2601.09	2237.15	3163.84	2814.63	2603.3	2814.49	3248.75	3104.69	3229.12	3245.53	3046.12	2335.92	2673.18	2777.25	2528.35
	2323.09	2369.37	2269.86	2374.53	2397.31	2456.49	2311.46	2437.75	2535.8	2300.23	2357.59	2629.05	2334.55	2726.45	2504.16	2320.36	2429.02	2631.74	2871.96	2471.19	3022.04	2462.76	2715.72	2872.21	2682.57	2534.74	2513.72	2604.74	2833.91	3039.49	3016.8	3075.77	2447.74	2324.08	2601.13	2237.7	3165.73	2815.26	2604.02	2815.96	3250.58	3105.61	3230.73	3247.69	3047.35	2336.09	2674.55	2777.41	2528.68
	2323.26	2369.87	2270.24	2374.73	2397.66	2456.99	2311.58	2438.16	2536.4	2300.83	2358.29	2628.78	2334.4	2727.73	2504.53	2321.02	2429.68	2632.45	2872.51	2471.38	3022.89	2463.74	2716.47	2873.83	2682.94	2534.93	2514.41	2605.66	2834.75	3040.55	3017.84	3076.64	2447.74	2324.12	2601.16	2238.25	3167.63	2815.89	2604.73	2817.43	3252.41	3106.53	3232.35	3249.85	3048.6	2336.26	2675.93	2777.57	2529.01
	2323.42	2370.36	2270.62	2374.93	2398.01	2457.5	2311.69	2438.57	2537	2301.44	2358.99	2628.51	2334.25	2729.01	2504.91	2321.68	2430.34	2633.17	2873.05	2471.58	3023.74	2464.71	2717.22	2875.46	2683.33	2535.13	2515.09	2606.59	2835.59	3041.62	3018.9	3077.51	2447.75	2324.17	2601.2	2238.81	3169.54	2816.52	2605.45	2818.9	3254.25	3107.46	3233.98	3252.02	3049.85	2336.44	2677.31	2777.74	2529.35
	2323.59	2370.86	2271	2375.13	2398.37	2458.01	2311.8	2438.98	2537.61	2302.05	2359.69	2628.25	2334.1	2730.31	2505.29	2322.34	2431.01	2633.9	2873.61	2471.77	3024.59	2465.69	2717.97	2877.1	2683.71	2535.34	2515.79	2607.51	2836.43	3042.7	3019.96	3078.39	2447.77	2324.22	2601.24	2239.36	3171.44	2817.16	2606.17	2820.38	3256.09	3108.4	3235.61	3254.2	3051.11	2336.62	2678.69	2777.91	2529.69
	2323.75	2371.36	2271.38	2375.34	2398.73	2458.53	2311.92	2439.39	2538.22	2302.66	2360.39	2627.99	2333.96	2731.61	2505.68	2323	2431.68	2634.63	2874.16	2471.96	3025.44	2466.67	2718.73	2878.74	2684.11	2535.54	2516.48	2608.45	2837.28	3043.79	3021.02	3079.27	2447.78	2324.27	2601.28	2239.92	3173.36	2817.81	2606.89	2821.87	3257.93	3109.34	3237.24	3256.38	3052.38	2336.8	2680.08	2778.08	2530.03
	2323.92	2371.86	2271.77	2375.54	2399.1	2459.04	2312.04	2439.8	2538.83	2303.27	2361.1	2627.73	2333.81	2732.93	2506.07	2323.67	2432.35	2635.36	2874.73	2472.16	3026.3	2467.66	2719.49	2880.38	2684.51	2535.75	2517.17	2609.38	2838.13	3044.89	3022.09	3080.16	2447.8	2324.32	2601.31	2240.48	3175.27	2818.46	2607.62	2823.36	3259.78	3110.28	3238.88	3258.57	3053.65	2336.99	2681.47	2778.26	2530.37
	2324.09	2372.36	2272.16	2375.75	2399.47	2459.57	2312.16	2440.2	2539.44	2303.89	2361.82	2627.48	2333.67	2734.25	2506.46	2324.34	2433.02	2636.1	2875.3	2472.36	3027.16	2468.64	2720.26	2882.03	2684.91	2535.96	2517.87	2610.32	2838.99	3045.99	3023.16	3081.06	2447.82	2324.38	2601.35	2241.05	3177.19	2819.11	2608.35	2824.85	3261.62	3111.23	3240.53	3260.76	3054.93	2337.17	2682.86	2778.43	2530.72
	2324.27	2372.86	2272.55	2375.95	2399.85	2460.09	2312.28	2440.61	2540.05	2304.51	2362.53	2627.23	2333.53	2735.58	2506.86	2325.01	2433.69	2636.85	2875.87	2472.56	3028.02	2469.63	2721.02	2883.68	2685.32	2536.18	2518.57	2611.26	2839.85	3047.1	3024.24	3081.97	2447.85	2324.43	2601.39	2241.61	3179.12	2819.77	2609.08	2826.35	3263.48	3112.18	3242.18	3262.97	3056.22	2337.36	2684.25	2778.62	2531.07
	2324.44	2373.37	2272.94	2376.16	2400.23	2460.62	2312.4	2441.01	2540.66	2305.12	2363.25	2626.99	2333.39	2736.92	2507.26	2325.69	2434.37	2637.59	2876.45	2472.76	3028.88	2470.62	2721.8	2885.34	2685.74	2536.39	2519.27	2612.2	2840.71	3048.22	3025.32	3082.88	2447.87	2324.49	2601.43	2242.18	3181.04	2820.44	2609.81	2827.85	3265.33	3113.14	3243.84	3265.18	3057.51	2337.55	2685.64	2778.81	2531.42
	2324.61	2373.87	2273.33	2376.37	2400.61	2461.15	2312.53	2441.41	2541.27	2305.74	2363.97	2626.75	2333.25	2738.27	2507.66	2326.37	2435.04	2638.35	2877.04	2472.97	3029.74	2471.62	2722.57	2887.01	2686.16	2536.62	2519.97	2613.15	2841.57	3049.35	3026.41	3083.8	2447.9	2324.54	2601.47	2242.75	3182.98	2821.11	2610.55	2829.35	3267.19	3114.1	3245.51	3267.39	3058.81	2337.75	2687.04	2779	2531.77
	2324.79	2374.38	2273.72	2376.58	2401	2461.68	2312.66	2441.81	2541.89	2306.36	2364.7	2626.51	2333.12	2739.62	2508.07	2327.05	2435.72	2639.1	2877.63	2473.18	3030.61	2472.61	2723.35	2888.67	2686.59	2536.84	2520.67	2614.1	2842.44	3050.49	3027.5	3084.73	2447.93	2324.6	2601.51	2243.32	3184.91	2821.79	2611.28	2830.87	3269.05	3115.07	3247.18	3269.62	3060.12	2337.95	2688.44	2779.19	2532.13
	2324.97	2374.88	2274.12	2376.79	2401.4	2462.21	2312.78	2442.22	2542.5	2306.99	2365.43	2626.27	2332.98	2740.99	2508.48	2327.73	2436.4	2639.87	2878.23	2473.38	3031.48	2473.61	2724.14	2890.35	2687.02	2537.06	2521.38	2615.05	2843.32	3051.63	3028.59	3085.66	2447.97	2324.66	2601.55	2243.9	3186.85	2822.47	2612.02	2832.38	3270.92	3116.04	3248.85	3271.85	3061.43	2338.15	2689.85	2779.39	2532.49
	2325.15	2375.39	2274.52	2377	2401.8	2462.75	2312.91	2442.61	2543.12	2307.61	2366.16	2626.04	2332.85	2742.36	2508.89	2328.41	2437.09	2640.63	2878.83	2473.59	3032.35	2474.62	2724.92	2892.02	2687.46	2537.29	2522.08	2616.01	2844.2	3052.78	3029.69	3086.6	2448.01	2324.72	2601.59	2244.48	3188.79	2823.16	2612.76	2833.9	3272.79	3117.01	3250.53	3274.09	3062.75	2338.35	2691.25	2779.59	2532.85
	2325.33	2375.9	2274.91	2377.22	2402.2	2463.29	2313.04	2443.01	2543.73	2308.24	2366.89	2625.82	2332.72	2743.75	2509.31	2329.1	2437.77	2641.4	2879.44	2473.81	3033.22	2475.62	2725.72	2893.71	2687.9	2537.53	2522.79	2616.97	2845.08	3053.95	3030.8	3087.55	2448.05	2324.78	2601.63	2245.06	3190.74	2823.85	2613.51	2835.42	3274.66	3117.99	3252.22	3276.33	3064.08	2338.56	2692.66	2779.79	2533.22
	2325.51	2376.41	2275.31	2377.43	2402.61	2463.84	2313.17	2443.41	2544.35	2308.87	2367.63	2625.59	2332.59	2745.14	2509.73	2329.79	2438.46	2642.18	2880.06	2474.02	3034.1	2476.63	2726.51	2895.39	2688.35	2537.76	2523.5	2617.93	2845.96	3055.11	3031.91	3088.5	2448.09	2324.84	2601.67	2245.64	3192.69	2824.55	2614.26	2836.95	3276.53	3118.98	3253.91	3278.58	3065.41	2338.76	2694.07	2780	2533.59
	2325.7	2376.91	2275.72	2377.65	2403.03	2464.39	2313.31	2443.8	2544.97	2309.5	2368.37	2625.38	2332.47	2746.54	2510.16	2330.48	2439.15	2642.96	2880.68	2474.24	3034.98	2477.64	2727.31	2897.08	2688.81	2538	2524.21	2618.89	2846.85	3056.29	3033.02	3089.46	2448.14	2324.91	2601.71	2246.22	3194.64	2825.25	2615	2838.48	3278.41	3119.96	3255.6	3280.84	3066.76	2338.97	2695.48	2780.22	2533.96
	2325.88	2377.42	2276.12	2377.87	2403.45	2464.94	2313.44	2444.2	2545.59	2310.13	2369.12	2625.16	2332.34	2747.95	2510.59	2331.18	2439.84	2643.74	2881.3	2474.46	3035.86	2478.65	2728.11	2898.78	2689.27	2538.24	2524.93	2619.86	2847.74	3057.48	3034.14	3090.43	2448.18	2324.97	2601.75	2246.81	3196.6	2825.96	2615.76	2840.02	3280.29	3120.96	3257.3	3283.1	3068.1	2339.19	2696.9	2780.43	2534.33
	2326.07	2377.94	2276.53	2378.09	2403.87	2465.49	2313.58	2444.59	2546.21	2310.76	2369.87	2624.95	2332.22	2749.37	2511.02	2331.87	2440.53	2644.53	2881.93	2474.68	3036.74	2479.66	2728.92	2900.48	2689.73	2538.48	2525.64	2620.83	2848.64	3058.67	3035.27	3091.41	2448.24	2325.04	2601.79	2247.4	3198.56	2826.68	2616.51	2841.56	3282.18	3121.95	3259.01	3285.37	3069.46	2339.4	2698.31	2780.65	2534.7
	2326.26	2378.45	2276.93	2378.31	2404.3	2466.04	2313.72	2444.98	2546.83	2311.4	2370.62	2624.74	2332.1	2750.8	2511.46	2332.57	2441.22	2645.33	2882.57	2474.9	3037.63	2480.68	2729.73	2902.19	2690.21	2538.73	2526.36	2621.8	2849.54	3059.87	3036.39	3092.39	2448.29	2325.1	2601.83	2247.99	3200.52	2827.4	2617.27	2843.1	3284.06	3122.96	3260.72	3287.65	3070.82	2339.62	2699.73	2780.88	2535.08
	2326.45	2378.96	2277.34	2378.53	2404.73	2466.6	2313.86	2445.37	2547.45	2312.03	2371.37	2624.54	2331.98	2752.23	2511.9	2333.28	2441.92	2646.13	2883.21	2475.12	3038.52	2481.7	2730.54	2903.9	2690.68	2538.98	2527.08	2622.78	2850.44	3061.08	3037.52	3093.38	2448.35	2325.17	2601.87	2248.59	3202.48	2828.12	2618.03	2844.65	3285.95	3123.96	3262.44	3289.93	3072.19	2339.84	2701.15	2781.1	2535.46
	2326.64	2379.47	2277.75	2378.75	2405.16	2467.16	2314	2445.76	2548.08	2312.67	2372.13	2624.34	2331.86	2753.68	2512.34	2333.98	2442.62	2646.93	2883.86	2475.35	3039.41	2482.72	2731.36	2905.61	2691.17	2539.23	2527.8	2623.75	2851.35	3062.3	3038.66	3094.37	2448.41	2325.24	2601.91	2249.18	3204.45	2828.86	2618.79	2846.2	3287.84	3124.97	3264.16	3292.22	3073.57	2340.06	2702.57	2781.33	2535.84
	2326.84	2379.98	2278.16	2378.97	2405.6	2467.73	2314.14	2446.15	2548.7	2313.31	2372.89	2624.14	2331.75	2755.13	2512.79	2334.69	2443.32	2647.74	2884.52	2475.58	3040.3	2483.74	2732.18	2907.33	2691.65	2539.48	2528.53	2624.73	2852.26	3063.52	3039.8	3095.38	2448.47	2325.31	2601.95	2249.78	3206.43	2829.59	2619.55	2847.76	3289.74	3125.99	3265.89	3294.51	3074.95	2340.28	2704	2781.57	2536.23
	2327.03	2380.5	2278.58	2379.2	2406.05	2468.3	2314.28	2446.54	2549.33	2313.95	2373.66	2623.95	2331.63	2756.59	2513.24	2335.4	2444.02	2648.55	2885.18	2475.81	3041.2	2484.77	2733.01	2909.05	2692.15	2539.74	2529.25	2625.72	2853.17	3064.76	3040.95	3096.39	2448.54	2325.38	2601.99	2250.38	3208.4	2830.33	2620.32	2849.32	3291.64	3127	3267.62	3296.82	3076.34	2340.51	2705.42	2781.81	2536.62
	2327.23	2381.01	2278.99	2379.43	2406.5	2468.87	2314.43	2446.92	2549.95	2314.59	2374.42	2623.76	2331.52	2758.06	2513.7	2336.11	2444.72	2649.37	2885.84	2476.04	3042.1	2485.8	2733.84	2910.78	2692.65	2540	2529.98	2626.71	2854.09	3066	3042.09	3097.4	2448.6	2325.45	2602.03	2250.99	3210.38	2831.08	2621.09	2850.88	3293.54	3128.03	3269.36	3299.12	3077.74	2340.74	2706.85	2782.05	2537.01
	2327.43	2381.53	2279.41	2379.65	2406.95	2469.44	2314.57	2447.31	2550.58	2315.24	2375.19	2623.58	2331.41	2759.54	2514.16	2336.82	2445.43	2650.19	2886.51	2476.28	3043	2486.83	2734.67	2912.51	2693.15	2540.27	2530.7	2627.69	2855.01	3067.25	3043.25	3098.42	2448.68	2325.52	2602.07	2251.59	3212.36	2831.83	2621.86	2852.45	3295.44	3129.06	3271.11	3301.44	3079.14	2340.97	2708.28	2782.3	2537.4
	2327.62	2382.04	2279.83	2379.88	2407.41	2470.01	2314.72	2447.69	2551.21	2315.88	2375.97	2623.4	2331.3	2761.03	2514.62	2337.54	2446.14	2651.01	2887.19	2476.51	3043.9	2487.87	2735.51	2914.25	2693.66	2540.53	2531.43	2628.69	2855.94	3068.5	3044.4	3099.45	2448.75	2325.6	2602.12	2252.2	3214.35	2832.59	2622.63	2854.02	3297.35	3130.09	3272.85	3303.76	3080.55	2341.21	2709.71	2782.55	2537.79
	2327.83	2382.56	2280.25	2380.11	2407.87	2470.59	2314.87	2448.07	2551.84	2316.53	2376.74	2623.23	2331.2	2762.52	2515.08	2338.26	2446.85	2651.84	2887.87	2476.75	3044.81	2488.9	2736.35	2915.99	2694.18	2540.8	2532.17	2629.68	2856.87	3069.77	3045.56	3100.49	2448.83	2325.67	2602.16	2252.81	3216.33	2833.35	2623.41	2855.59	3299.25	3131.12	3274.61	3306.09	3081.97	2341.44	2711.14	2782.8	2538.19
	2328.03	2383.07	2280.67	2380.34	2408.34	2471.17	2315.02	2448.45	2552.46	2317.18	2377.52	2623.05	2331.09	2764.02	2515.55	2338.98	2447.56	2652.67	2888.55	2476.99	3045.72	2489.94	2737.19	2917.73	2694.7	2541.07	2532.9	2630.68	2857.8	3071.04	3046.73	3101.53	2448.91	2325.75	2602.2	2253.42	3218.32	2834.12	2624.19	2857.17	3301.16	3132.16	3276.37	3308.42	3083.39	2341.68	2712.58	2783.06	2538.59
	2328.23	2383.59	2281.1	2380.58	2408.81	2471.75	2315.18	2448.83	2553.09	2317.83	2378.3	2622.88	2330.99	2765.53	2516.03	2339.7	2448.27	2653.51	2889.24	2477.23	3046.63	2490.98	2738.04	2919.48	2695.23	2541.35	2533.63	2631.68	2858.73	3072.32	3047.89	3102.57	2448.99	2325.83	2602.24	2254.04	3220.32	2834.89	2624.97	2858.75	3303.08	3133.21	3278.13	3310.75	3084.82	2341.92	2714.02	2783.32	2538.99
	2328.44	2384.11	2281.52	2380.81	2409.28	2472.34	2315.33	2449.2	2553.72	2318.48	2379.09	2622.72	2330.89	2767.05	2516.5	2340.42	2448.99	2654.35	2889.94	2477.47	3047.55	2492.03	2738.89	2921.24	2695.76	2541.63	2534.37	2632.68	2859.67	3073.61	3049.06	3103.63	2449.07	2325.9	2602.28	2254.65	3222.31	2835.67	2625.75	2860.34	3304.99	3134.26	3279.9	3313.1	3086.25	2342.17	2715.45	2783.58	2539.39
	2328.64	2384.63	2281.95	2381.04	2409.76	2472.93	2315.48	2449.58	2554.36	2319.14	2379.88	2622.56	2330.79	2768.58	2516.98	2341.15	2449.7	2655.2	2890.64	2477.72	3048.46	2493.07	2739.74	2922.99	2696.29	2541.91	2535.11	2633.69	2860.62	3074.9	3050.24	3104.69	2449.16	2325.98	2602.32	2255.27	3224.31	2836.46	2626.54	2861.93	3306.91	3135.31	3281.67	3315.45	3087.69	2342.41	2716.89	2783.85	2539.79
	2328.85	2385.14	2282.38	2381.28	2410.25	2473.52	2315.64	2449.95	2554.99	2319.79	2380.67	2622.4	2330.69	2770.11	2517.46	2341.88	2450.42	2656.05	2891.35	2477.97	3049.38	2494.12	2740.6	2924.75	2696.84	2542.19	2535.85	2634.69	2861.57	3076.2	3051.42	3105.75	2449.25	2326.06	2602.36	2255.89	3226.31	2837.25	2627.33	2863.52	3308.83	3136.37	3283.45	3317.8	3089.14	2342.66	2718.33	2784.13	2540.2
	2329.06	2385.66	2282.81	2381.52	2410.73	2474.11	2315.8	2450.32	2555.62	2320.45	2381.46	2622.25	2330.6	2771.65	2517.95	2342.61	2451.14	2656.91	2892.06	2478.22	3050.31	2495.17	2741.46	2926.52	2697.38	2542.48	2536.59	2635.7	2862.52	3077.51	3052.6	3106.82	2449.34	2326.14	2602.4	2256.51	3228.31	2838.04	2628.12	2865.12	3310.75	3137.43	3285.23	3320.16	3090.6	2342.91	2719.78	2784.4	2540.61
	2329.27	2386.18	2283.24	2381.76	2411.22	2474.71	2315.96	2450.69	2556.25	2321.11	2382.26	2622.1	2330.5	2773.2	2518.44	2343.35	2451.86	2657.77	2892.78	2478.47	3051.23	2496.23	2742.33	2928.29	2697.94	2542.76	2537.33	2636.72	2863.47	3078.82	3053.79	3107.9	2449.44	2326.23	2602.45	2257.14	3230.31	2838.84	2628.91	2866.72	3312.68	3138.5	3287.02	3322.53	3092.06	2343.16	2721.22	2784.68	2541.02
	2329.49	2386.7	2283.67	2382	2411.72	2475.31	2316.12	2451.06	2556.89	2321.77	2383.06	2621.96	2330.41	2774.76	2518.94	2344.09	2452.59	2658.63	2893.5	2478.72	3052.16	2497.28	2743.2	2930.06	2698.5	2543.05	2538.08	2637.73	2864.43	3080.15	3054.98	3108.98	2449.54	2326.31	2602.49	2257.76	3232.32	2839.64	2629.71	2868.32	3314.61	3139.57	3288.81	3324.9	3093.53	2343.42	2722.66	2784.97	2541.43
	2329.7	2387.22	2284.11	2382.24	2412.22	2475.91	2316.28	2451.43	2557.52	2322.43	2383.86	2621.82	2330.32	2776.32	2519.43	2344.82	2453.31	2659.5	2894.23	2478.98	3053.1	2498.34	2744.07	2931.84	2699.06	2543.35	2538.83	2638.75	2865.39	3081.48	3056.17	3110.07	2449.64	2326.39	2602.53	2258.39	3234.33	2840.45	2630.5	2869.93	3316.54	3140.65	3290.61	3327.27	3095	2343.67	2724.11	2785.25	2541.85
	2329.92	2387.74	2284.54	2382.48	2412.72	2476.51	2316.44	2451.79	2558.16	2323.1	2384.67	2621.68	2330.24	2777.89	2519.93	2345.57	2454.04	2660.37	2894.96	2479.23	3054.03	2499.4	2744.95	2933.62	2699.63	2543.64	2539.57	2639.77	2866.36	3082.81	3057.36	3111.17	2449.74	2326.48	2602.57	2259.02	3236.34	2841.27	2631.3	2871.54	3318.47	3141.73	3292.41	3329.66	3096.48	2343.93	2725.56	2785.55	2542.26
	2330.13	2388.26	2284.98	2382.73	2413.23	2477.12	2316.61	2452.16	2558.79	2323.76	2385.47	2621.55	2330.15	2779.47	2520.44	2346.31	2454.77	2661.24	2895.69	2479.49	3054.97	2500.47	2745.83	2935.4	2700.2	2543.94	2540.32	2640.79	2867.33	3084.15	3058.56	3112.27	2449.85	2326.56	2602.61	2259.66	3238.35	2842.09	2632.11	2873.15	3320.4	3142.81	3294.22	3332.04	3097.96	2344.19	2727.01	2785.84	2542.68
	2330.35	2388.78	2285.42	2382.97	2413.74	2477.73	2316.77	2452.52	2559.43	2324.43	2386.29	2621.42	2330.07	2781.05	2520.94	2347.06	2455.5	2662.12	2896.44	2479.75	3055.91	2501.53	2746.71	2937.19	2700.78	2544.24	2541.08	2641.82	2868.3	3085.5	3059.77	3113.37	2449.96	2326.65	2602.65	2260.29	3240.37	2842.91	2632.91	2874.77	3322.34	3143.9	3296.03	3334.43	3099.45	2344.46	2728.46	2786.14	2543.1
	2330.57	2389.3	2285.86	2383.22	2414.25	2478.34	2316.94	2452.88	2560.06	2325.09	2387.1	2621.29	2329.98	2782.65	2521.45	2347.8	2456.23	2663.01	2897.18	2480.01	3056.85	2502.6	2747.6	2938.98	2701.36	2544.55	2541.83	2642.85	2869.28	3086.86	3060.97	3114.48	2450.07	2326.74	2602.7	2260.93	3242.39	2843.74	2633.72	2876.39	3324.28	3145	3297.85	3336.83	3100.95	2344.72	2729.91	2786.44	2543.52
	2330.79	2389.81	2286.31	2383.47	2414.77	2478.96	2317.11	2453.24	2560.7	2325.76	2387.92	2621.17	2329.9	2784.25	2521.97	2348.55	2456.96	2663.89	2897.93	2480.28	3057.8	2503.67	2748.49	2940.78	2701.95	2544.86	2542.59	2643.88	2870.26	3088.22	3062.18	3115.6	2450.19	2326.83	2602.74	2261.56	3244.41	2844.57	2634.53	2878.01	3326.22	3146.1	3299.67	3339.23	3102.46	2344.99	2731.36	2786.75	2543.95
	2331.02	2390.33	2286.75	2383.72	2415.29	2479.57	2317.28	2453.6	2561.34	2326.43	2388.74	2621.06	2329.83	2785.85	2522.48	2349.31	2457.7	2664.78	2898.69	2480.54	3058.75	2504.74	2749.38	2942.58	2702.55	2545.17	2543.34	2644.91	2871.24	3089.59	3063.39	3116.72	2450.31	2326.92	2602.78	2262.2	3246.43	2845.41	2635.34	2879.64	3328.16	3147.2	3301.5	3341.64	3103.96	2345.26	2732.81	2787.06	2544.37
	2331.24	2390.85	2287.2	2383.97	2415.81	2480.19	2317.45	2453.96	2561.98	2327.11	2389.56	2620.94	2329.75	2787.47	2523.01	2350.06	2458.43	2665.68	2899.45	2480.81	3059.71	2505.81	2750.28	2944.38	2703.14	2545.48	2544.1	2645.95	2872.23	3090.97	3064.61	3117.85	2450.43	2327.01	2602.82	2262.85	3248.45	2846.26	2636.16	2881.27	3330.1	3148.31	3303.33	3344.05	3105.48	2345.53	2734.26	2787.37	2544.8
	2331.47	2391.37	2287.65	2384.22	2416.34	2480.81	2317.62	2454.31	2562.61	2327.78	2390.38	2620.83	2329.68	2789.09	2523.53	2350.82	2459.17	2666.58	2900.22	2481.08	3060.66	2506.89	2751.18	2946.19	2703.75	2545.79	2544.86	2646.98	2873.23	3092.35	3065.82	3118.98	2450.55	2327.1	2602.87	2263.49	3250.47	2847.11	2636.97	2882.9	3332.05	3149.42	3305.16	3346.47	3107	2345.8	2735.72	2787.69	2545.23
	2331.7	2391.89	2288.1	2384.48	2416.87	2481.44	2317.8	2454.66	2563.25	2328.46	2391.21	2620.73	2329.6	2790.71	2524.06	2351.58	2459.91	2667.48	2900.99	2481.35	3061.62	2507.97	2752.09	2947.99	2704.36	2546.11	2545.62	2648.02	2874.22	3093.74	3067.04	3120.12	2450.68	2327.2	2602.91	2264.14	3252.5	2847.96	2637.79	2884.54	3334	3150.53	3307	3348.89	3108.53	2346.08	2737.17	2788.01	2545.66
	2331.93	2392.41	2288.55	2384.73	2417.41	2482.06	2317.97	2455.02	2563.89	2329.13	2392.04	2620.63	2329.53	2792.35	2524.59	2352.34	2460.66	2668.39	2901.76	2481.62	3062.58	2509.05	2752.99	2949.81	2704.97	2546.43	2546.39	2649.07	2875.22	3095.14	3068.27	3121.26	2450.81	2327.29	2602.95	2264.78	3254.52	2848.82	2638.61	2886.18	3335.95	3151.65	3308.85	3351.31	3110.06	2346.36	2738.63	2788.34	2546.09
	2332.16	2392.93	2289	2384.99	2417.95	2482.69	2318.15	2455.37	2564.53	2329.81	2392.87	2620.53	2329.46	2793.99	2525.12	2353.1	2461.4	2669.3	2902.54	2481.9	3063.55	2510.13	2753.91	2951.62	2705.59	2546.75	2547.15	2650.11	2876.22	3096.54	3069.49	3122.41	2450.94	2327.39	2602.99	2265.43	3256.55	2849.68	2639.44	2887.82	3337.9	3152.78	3310.69	3353.74	3111.6	2346.64	2740.09	2788.67	2546.52
	2332.39	2393.45	2289.46	2385.24	2418.49	2483.32	2318.32	2455.71	2565.17	2330.49	2393.71	2620.44	2329.4	2795.63	2525.66	2353.86	2462.15	2670.21	2903.33	2482.17	3064.52	2511.22	2754.82	2953.44	2706.21	2547.07	2547.92	2651.16	2877.23	3097.95	3070.72	3123.56	2451.07	2327.48	2603.04	2266.08	3258.58	2850.55	2640.26	2889.46	3339.85	3153.91	3312.55	3356.17	3113.14	2346.92	2741.54	2789	2546.96
	2332.62	2393.97	2289.91	2385.5	2419.04	2483.95	2318.5	2456.06	2565.81	2331.17	2394.55	2620.35	2329.33	2797.28	2526.2	2354.63	2462.89	2671.13	2904.11	2482.45	3065.49	2512.31	2755.74	2955.27	2706.84	2547.4	2548.69	2652.21	2878.24	3099.36	3071.95	3124.71	2451.21	2327.58	2603.08	2266.74	3260.61	2851.42	2641.09	2891.11	3341.81	3155.04	3314.4	3358.61	3114.69	2347.2	2743	2789.34	2547.39
	2332.86	2394.49	2290.37	2385.76	2419.59	2484.59	2318.68	2456.41	2566.45	2331.86	2395.39	2620.26	2329.27	2798.94	2526.74	2355.4	2463.64	2672.06	2904.91	2482.73	3066.47	2513.4	2756.66	2957.09	2707.48	2547.73	2549.46	2653.26	2879.26	3100.78	3073.19	3125.88	2451.35	2327.68	2603.12	2267.39	3262.64	2852.3	2641.92	2892.76	3343.77	3156.18	3316.27	3361.06	3116.25	2347.49	2744.46	2789.68	2547.83
	2333.1	2395.01	2290.83	2386.03	2420.14	2485.23	2318.86	2456.75	2567.09	2332.54	2396.23	2620.18	2329.21	2800.61	2527.29	2356.17	2464.39	2672.98	2905.7	2483.01	3067.45	2514.49	2757.59	2958.92	2708.12	2548.06	2550.23	2654.31	2880.27	3102.21	3074.43	3127.04	2451.49	2327.78	2603.16	2268.05	3264.68	2853.18	2642.75	2894.41	3345.72	3157.32	3318.13	3363.5	3117.81	2347.78	2745.92	2790.03	2548.27
	2333.34	2395.53	2291.29	2386.29	2420.7	2485.87	2319.04	2457.09	2567.74	2333.23	2397.08	2620.11	2329.15	2802.28	2527.84	2356.95	2465.14	2673.91	2906.51	2483.29	3068.43	2515.58	2758.52	2960.76	2708.76	2548.4	2551.01	2655.37	2881.3	3103.64	3075.67	3128.21	2451.64	2327.88	2603.21	2268.71	3266.71	2854.07	2643.59	2896.07	3347.68	3158.47	3320	3365.95	3119.37	2348.07	2747.38	2790.38	2548.71
	2333.58	2396.05	2291.75	2386.55	2421.26	2486.51	2319.22	2457.43	2568.38	2333.92	2397.93	2620.03	2329.09	2803.96	2528.39	2357.72	2465.9	2674.84	2907.31	2483.58	3069.41	2516.68	2759.45	2962.59	2709.41	2548.73	2551.78	2656.43	2882.32	3105.08	3076.91	3129.39	2451.79	2327.98	2603.25	2269.37	3268.75	2854.96	2644.43	2897.73	3349.65	3159.62	3321.88	3368.41	3120.95	2348.36	2748.84	2790.73	2549.15
	2333.82	2396.57	2292.22	2386.82	2421.82	2487.15	2319.41	2457.77	2569.02	2334.6	2398.78	2619.96	2329.04	2805.64	2528.95	2358.5	2466.65	2675.78	2908.12	2483.86	3070.4	2517.78	2760.39	2964.43	2710.06	2549.07	2552.56	2657.49	2883.35	3106.52	3078.15	3130.57	2451.94	2328.08	2603.29	2270.03	3270.78	2855.86	2645.27	2899.39	3351.61	3160.78	3323.75	3370.87	3122.52	2348.65	2750.3	2791.09	2549.59
	2334.06	2397.09	2292.68	2387.09	2422.39	2487.8	2319.59	2458.1	2569.66	2335.29	2399.63	2619.9	2328.98	2807.33	2529.51	2359.28	2467.41	2676.72	2908.94	2484.15	3071.39	2518.88	2761.32	2966.27	2710.72	2549.42	2553.34	2658.55	2884.38	3107.97	3079.4	3131.75	2452.09	2328.18	2603.34	2270.69	3272.82	2856.76	2646.11	2901.05	3353.57	3161.94	3325.64	3373.33	3124.11	2348.95	2751.76	2791.45	2550.04
	2334.31	2397.6	2293.15	2387.35	2422.96	2488.45	2319.78	2458.44	2570.3	2335.99	2400.49	2619.84	2328.93	2809.03	2530.07	2360.06	2468.17	2677.67	2909.76	2484.44	3072.39	2519.98	2762.27	2968.12	2711.38	2549.76	2554.12	2659.62	2885.42	3109.42	3080.65	3132.94	2452.25	2328.29	2603.38	2271.35	3274.86	2857.67	2646.95	2902.72	3355.54	3163.11	3327.52	3375.8	3125.69	2349.25	2753.22	2791.81	2550.48
	2334.55	2398.12	2293.62	2387.62	2423.53	2489.1	2319.97	2458.77	2570.95	2336.68	2401.35	2619.78	2328.88	2810.73	2530.63	2360.85	2468.93	2678.61	2910.58	2484.73	3073.39	2521.09	2763.21	2969.96	2712.05	2550.11	2554.9	2660.69	2886.46	3110.88	3081.9	3134.13	2452.41	2328.39	2603.43	2272.02	3276.9	2858.58	2647.8	2904.39	3357.51	3164.28	3329.42	3378.27	3127.29	2349.54	2754.68	2792.18	2550.93
	2334.8	2398.64	2294.09	2387.9	2424.11	2489.75	2320.15	2459.1	2571.59	2337.38	2402.21	2619.73	2328.83	2812.44	2531.2	2361.63	2469.69	2679.57	2911.41	2485.02	3074.39	2522.19	2764.16	2971.81	2712.72	2550.46	2555.68	2661.76	2887.5	3112.35	3083.15	3135.33	2452.57	2328.5	2603.47	2272.69	3278.93	2859.49	2648.65	2906.06	3359.47	3165.45	3331.31	3380.74	3128.88	2349.85	2756.14	2792.55	2551.38
	2335.05	2399.16	2294.56	2388.17	2424.69	2490.41	2320.34	2459.43	2572.23	2338.07	2403.07	2619.68	2328.79	2814.15	2531.78	2362.42	2470.45	2680.52	2912.24	2485.32	3075.4	2523.3	2765.12	2973.67	2713.4	2550.81	2556.47	2662.83	2888.55	3113.82	3084.41	3136.53	2452.74	2328.6	2603.51	2273.36	3280.97	2860.41	2649.5	2907.74	3361.44	3166.63	3333.21	3383.22	3130.49	2350.15	2757.61	2792.93	2551.83
	2335.3	2399.67	2295.04	2388.44	2425.27	2491.06	2320.53	2459.76	2572.88	2338.77	2403.94	2619.64	2328.74	2815.87	2532.35	2363.21	2471.21	2681.48	2913.08	2485.61	3076.41	2524.41	2766.07	2975.52	2714.08	2551.16	2557.25	2663.9	2889.6	3115.29	3085.66	3137.73	2452.9	2328.71	2603.56	2274.03	3283.01	2861.34	2650.36	2909.41	3363.42	3167.81	3335.11	3385.7	3132.1	2350.45	2759.07	2793.31	2552.28
	2335.55	2400.19	2295.51	2388.72	2425.86	2491.72	2320.73	2460.08	2573.52	2339.47	2404.81	2619.6	2328.7	2817.59	2532.93	2364	2471.98	2682.44	2913.92	2485.91	3077.42	2525.53	2767.03	2977.38	2714.76	2551.52	2558.04	2664.98	2890.66	3116.78	3086.92	3138.94	2453.07	2328.82	2603.6	2274.7	3285.05	2862.26	2651.21	2911.09	3365.39	3169	3337.02	3388.18	3133.71	2350.76	2760.53	2793.69	2552.73
	2335.81	2400.7	2295.99	2388.99	2426.45	2492.38	2320.92	2460.41	2574.16	2340.17	2405.68	2619.56	2328.66	2819.32	2533.51	2364.8	2472.75	2683.41	2914.76	2486.21	3078.44	2526.64	2768	2979.25	2715.45	2551.87	2558.83	2666.06	2891.72	3118.26	3088.18	3140.16	2453.25	2328.93	2603.65	2275.37	3287.09	2863.2	2652.07	2912.77	3367.36	3170.2	3338.93	3390.67	3135.33	2351.07	2761.99	2794.08	2553.18
	2336.06	2401.22	2296.47	2389.27	2427.04	2493.05	2321.11	2460.73	2574.81	2340.87	2406.55	2619.53	2328.62	2821.05	2534.09	2365.59	2473.52	2684.38	2915.61	2486.51	3079.46	2527.76	2768.96	2981.11	2716.15	2552.23	2559.62	2667.14	2892.78	3119.75	3089.45	3141.37	2453.42	2329.04	2603.69	2276.05	3289.13	2864.13	2652.93	2914.46	3369.34	3171.39	3340.85	3393.16	3136.95	2351.38	2763.45	2794.47	2553.63
	2336.32	2401.73	2296.95	2389.55	2427.63	2493.71	2321.31	2461.05	2575.45	2341.57	2407.43	2619.5	2328.59	2822.79	2534.68	2366.39	2474.29	2685.35	2916.46	2486.81	3080.48	2528.88	2769.93	2982.98	2716.85	2552.6	2560.42	2668.22	2893.85	3121.25	3090.71	3142.59	2453.6	2329.15	2603.73	2276.73	3291.17	2865.08	2653.79	2916.14	3371.31	3172.59	3342.77	3395.65	3138.58	2351.69	2764.91	2794.87	2554.09
	2336.58	2402.25	2297.43	2389.83	2428.23	2494.38	2321.5	2461.36	2576.09	2342.28	2408.31	2619.47	2328.55	2824.54	2535.27	2367.19	2475.06	2686.32	2917.32	2487.12	3081.51	2530	2770.91	2984.85	2717.55	2552.96	2561.21	2669.31	2894.92	3122.75	3091.98	3143.82	2453.78	2329.27	2603.78	2277.4	3293.22	2866.02	2654.66	2917.83	3373.29	3173.8	3344.69	3398.15	3140.22	2352.01	2766.38	2795.27	2554.54
	2336.84	2402.76	2297.91	2390.12	2428.83	2495.05	2321.7	2461.68	2576.74	2342.99	2409.19	2619.45	2328.52	2826.29	2535.86	2367.99	2475.83	2687.3	2918.18	2487.42	3082.54	2531.12	2771.88	2986.72	2718.26	2553.33	2562.01	2670.39	2895.99	3124.26	3093.25	3145.04	2453.96	2329.38	2603.82	2278.08	3295.26	2866.97	2655.53	2919.52	3375.27	3175.01	3346.62	3400.65	3141.85	2352.32	2767.84	2795.67	2555
	2337.1	2403.27	2298.4	2390.4	2429.43	2495.72	2321.9	2461.99	2577.38	2343.69	2410.07	2619.44	2328.49	2828.04	2536.46	2368.8	2476.61	2688.28	2919.04	2487.73	3083.57	2532.25	2772.86	2988.59	2718.97	2553.7	2562.81	2671.48	2897.07	3125.77	3094.52	3146.28	2454.15	2329.49	2603.87	2278.76	3297.3	2867.93	2656.4	2921.21	3377.25	3176.23	3348.55	3403.15	3143.5	2352.64	2769.3	2796.08	2555.46
	2337.36	2403.79	2298.89	2390.68	2430.04	2496.4	2322.09	2462.31	2578.03	2344.4	2410.95	2619.42	2328.46	2829.8	2537.06	2369.6	2477.38	2689.27	2919.91	2488.04	3084.61	2533.38	2773.85	2990.47	2719.69	2554.07	2563.61	2672.57	2898.15	3127.29	3095.79	3147.51	2454.34	2329.61	2603.91	2279.45	3299.34	2868.89	2657.27	2922.91	3379.23	3177.45	3350.48	3405.66	3145.15	2352.96	2770.76	2796.49	2555.91
	2337.63	2404.3	2299.38	2390.97	2430.65	2497.07	2322.29	2462.62	2578.67	2345.11	2411.84	2619.42	2328.43	2831.57	2537.66	2370.41	2478.16	2690.26	2920.78	2488.35	3085.65	2534.51	2774.83	2992.35	2720.41	2554.44	2564.41	2673.66	2899.24	3128.81	3097.06	3148.75	2454.53	2329.73	2603.96	2280.13	3301.38	2869.85	2658.14	2924.61	3381.21	3178.67	3352.42	3408.17	3146.8	2353.28	2772.22	2796.91	2556.37
	2337.89	2404.81	2299.87	2391.26	2431.26	2497.75	2322.49	2462.93	2579.31	2345.83	2412.73	2619.41	2328.41	2833.34	2538.27	2371.22	2478.94	2691.25	2921.66	2488.66	3086.7	2535.64	2775.82	2994.23	2721.14	2554.82	2565.21	2674.76	2900.33	3130.33	3098.33	3149.99	2454.73	2329.84	2604	2280.81	3303.42	2870.82	2659.02	2926.31	3383.19	3179.9	3354.36	3410.68	3148.46	2353.6	2773.68	2797.33	2556.83
	2338.16	2405.32	2300.36	2391.55	2431.87	2498.43	2322.7	2463.23	2579.96	2346.54	2413.62	2619.41	2328.39	2835.11	2538.88	2372.03	2479.72	2692.25	2922.54	2488.97	3087.75	2536.77	2776.82	2996.12	2721.87	2555.2	2566.02	2675.86	2901.42	3131.86	3099.61	3151.23	2454.92	2329.96	2604.05	2281.5	3305.46	2871.79	2659.9	2928.01	3385.17	3181.14	3356.31	3413.19	3150.12	2353.92	2775.14	2797.75	2557.29
	2338.43	2405.83	2300.85	2391.84	2432.49	2499.11	2322.9	2463.54	2580.6	2347.25	2414.52	2619.42	2328.36	2836.89	2539.49	2372.85	2480.5	2693.24	2923.42	2489.28	3088.8	2537.91	2777.81	2998	2722.61	2555.58	2566.82	2676.95	2902.52	3133.4	3100.89	3152.48	2455.12	2330.08	2604.09	2282.19	3307.5	2872.77	2660.78	2929.71	3387.15	3182.38	3358.26	3415.71	3151.79	2354.25	2776.6	2798.18	2557.75
	2338.7	2406.34	2301.35	2392.13	2433.11	2499.79	2323.1	2463.84	2581.24	2347.97	2415.41	2619.42	2328.35	2838.67	2540.1	2373.66	2481.29	2694.25	2924.31	2489.6	3089.86	2539.04	2778.81	2999.89	2723.35	2555.96	2567.63	2678.06	2903.62	3134.94	3102.17	3153.73	2455.32	2330.2	2604.14	2282.88	3309.54	2873.75	2661.66	2931.41	3389.14	3183.62	3360.21	3418.23	3153.46	2354.58	2778.06	2798.61	2558.21
	2338.98	2406.85	2301.84	2392.42	2433.73	2500.48	2323.31	2464.14	2581.89	2348.69	2416.31	2619.44	2328.33	2840.46	2540.72	2374.48	2482.07	2695.25	2925.2	2489.92	3090.92	2540.18	2779.82	3001.78	2724.09	2556.35	2568.44	2679.16	2904.72	3136.48	3103.45	3154.99	2455.53	2330.32	2604.19	2283.57	3311.57	2874.74	2662.55	2933.12	3391.12	3184.87	3362.17	3420.75	3155.13	2354.91	2779.51	2799.04	2558.67
	2339.25	2407.35	2302.34	2392.72	2434.36	2501.17	2323.51	2464.44	2582.53	2349.41	2417.21	2619.45	2328.31	2842.25	2541.34	2375.3	2482.86	2696.26	2926.09	2490.23	3091.98	2541.32	2780.82	3003.68	2724.84	2556.73	2569.25	2680.26	2905.83	3138.03	3104.73	3156.24	2455.74	2330.44	2604.23	2284.26	3313.61	2875.73	2663.43	2934.83	3393.11	3186.12	3364.13	3423.27	3156.81	2355.24	2780.97	2799.48	2559.14
	2339.53	2407.86	2302.84	2393.02	2434.98	2501.85	2323.72	2464.73	2583.18	2350.13	2418.11	2619.47	2328.3	2844.05	2541.96	2376.12	2483.64	2697.27	2926.99	2490.55	3093.05	2542.47	2781.83	3005.57	2725.59	2557.12	2570.06	2681.37	2906.94	3139.58	3106.01	3157.5	2455.95	2330.57	2604.28	2284.95	3315.65	2876.72	2664.32	2936.54	3395.09	3187.38	3366.09	3425.8	3158.5	2355.57	2782.43	2799.93	2559.6
	2339.8	2408.36	2303.34	2393.31	2435.61	2502.54	2323.92	2465.03	2583.82	2350.85	2419.02	2619.5	2328.29	2845.85	2542.59	2376.94	2484.43	2698.28	2927.89	2490.88	3094.12	2543.61	2782.85	3007.47	2726.35	2557.51	2570.88	2682.48	2908.05	3141.13	3107.29	3158.76	2456.16	2330.69	2604.32	2285.65	3317.68	2877.72	2665.22	2938.25	3397.08	3188.64	3368.06	3428.33	3160.19	2355.9	2783.88	2800.37	2560.06
	2340.08	2408.87	2303.84	2393.61	2436.25	2503.24	2324.13	2465.32	2584.46	2351.57	2419.92	2619.53	2328.28	2847.65	2543.22	2377.77	2485.22	2699.3	2928.79	2491.2	3095.2	2544.76	2783.86	3009.37	2727.11	2557.91	2571.69	2683.59	2909.17	3142.69	3108.58	3160.03	2456.38	2330.82	2604.37	2286.34	3319.72	2878.72	2666.11	2939.96	3399.07	3189.9	3370.03	3430.86	3161.88	2356.24	2785.34	2800.82	2560.53
	2340.36	2409.37	2304.35	2393.91	2436.88	2503.93	2324.34	2465.61	2585.1	2352.3	2420.83	2619.56	2328.27	2849.46	2543.85	2378.6	2486.01	2700.32	2929.7	2491.52	3096.28	2545.91	2784.88	3011.27	2727.87	2558.3	2572.51	2684.7	2910.3	3144.26	3109.86	3161.3	2456.6	2330.94	2604.42	2287.04	3321.75	2879.73	2667.01	2941.68	3401.05	3191.18	3372.01	3433.39	3163.58	2356.58	2786.79	2801.28	2560.99
	2340.64	2409.87	2304.85	2394.22	2437.52	2504.63	2324.55	2465.9	2585.75	2353.02	2421.74	2619.6	2328.27	2851.27	2544.48	2379.42	2486.81	2701.34	2930.61	2491.85	3097.36	2547.06	2785.9	3013.17	2728.64	2558.7	2573.33	2685.81	2911.42	3145.82	3111.15	3162.57	2456.82	2331.07	2604.46	2287.73	3323.79	2880.74	2667.91	2943.4	3403.04	3192.45	3373.98	3435.92	3165.28	2356.91	2788.25	2801.74	2561.46
	2340.93	2410.37	2305.36	2394.52	2438.16	2505.32	2324.76	2466.18	2586.39	2353.75	2422.66	2619.64	2328.26	2853.09	2545.12	2380.25	2487.6	2702.37	2931.53	2492.18	3098.45	2548.21	2786.93	3015.08	2729.42	2559.1	2574.15	2686.93	2912.55	3147.39	3112.43	3163.84	2457.04	2331.19	2604.51	2288.43	3325.82	2881.75	2668.81	2945.11	3405.03	3193.73	3375.97	3438.46	3166.99	2357.25	2789.7	2802.2	2561.92
	2341.21	2410.88	2305.87	2394.83	2438.8	2506.02	2324.97	2466.47	2587.03	2354.48	2423.57	2619.69	2328.26	2854.91	2545.76	2381.09	2488.4	2703.4	2932.45	2492.5	3099.54	2549.37	2787.96	3016.99	2730.19	2559.5	2574.97	2688.04	2913.69	3148.97	3113.72	3165.12	2457.27	2331.32	2604.56	2289.13	3327.85	2882.77	2669.71	2946.83	3407.02	3195.02	3377.95	3441	3168.7	2357.6	2791.15	2802.67	2562.39
	2341.5	2411.37	2306.38	2395.13	2439.44	2506.72	2325.18	2466.75	2587.67	2355.21	2424.49	2619.73	2328.26	2856.73	2546.4	2381.92	2489.19	2704.43	2933.37	2492.83	3100.63	2550.52	2788.99	3018.89	2730.97	2559.91	2575.8	2689.16	2914.82	3150.55	3115.01	3166.4	2457.5	2331.45	2604.6	2289.83	3329.88	2883.79	2670.61	2948.56	3409.01	3196.3	3379.94	3443.53	3170.41	2357.94	2792.6	2803.14	2562.86
	2341.79	2411.87	2306.89	2395.44	2440.09	2507.43	2325.4	2467.03	2588.31	2355.94	2425.4	2619.79	2328.27	2858.56	2547.05	2382.76	2489.99	2705.47	2934.29	2493.16	3101.73	2551.68	2790.03	3020.8	2731.76	2560.31	2576.62	2690.28	2915.97	3152.13	3116.3	3167.68	2457.73	2331.58	2604.65	2290.53	3331.91	2884.82	2671.52	2950.28	3411	3197.6	3381.93	3446.07	3172.13	2358.28	2794.05	2803.62	2563.33
	2342.08	2412.37	2307.41	2395.75	2440.74	2508.13	2325.61	2467.31	2588.96	2356.67	2426.33	2619.85	2328.27	2860.39	2547.7	2383.59	2490.79	2706.5	2935.22	2493.5	3102.84	2552.84	2791.07	3022.71	2732.55	2560.72	2577.45	2691.41	2917.11	3153.71	3117.59	3168.96	2457.96	2331.71	2604.7	2291.24	3333.93	2885.85	2672.43	2952	3412.98	3198.9	3383.93	3448.62	3173.86	2358.63	2795.5	2804.1	2563.79
	2342.37	2412.87	2307.92	2396.06	2441.39	2508.84	2325.82	2467.58	2589.6	2357.41	2427.25	2619.91	2328.28	2862.22	2548.35	2384.43	2491.59	2707.54	2936.15	2493.83	3103.94	2554	2792.11	3024.63	2733.34	2561.13	2578.27	2692.53	2918.26	3155.3	3118.88	3170.25	2458.2	2331.84	2604.75	2291.94	3335.96	2886.88	2673.34	2953.73	3414.97	3200.2	3385.92	3451.16	3175.58	2358.98	2796.95	2804.58	2564.26
	2342.66	2413.36	2308.44	2396.37	2442.04	2509.54	2326.04	2467.86	2590.24	2358.14	2428.17	2619.97	2328.28	2864.06	2549	2385.27	2492.4	2708.58	2937.08	2494.17	3105.05	2555.16	2793.15	3026.54	2734.14	2561.54	2579.1	2693.66	2919.41	3156.89	3120.17	3171.54	2458.44	2331.98	2604.79	2292.64	3337.98	2887.92	2674.25	2955.45	3416.96	3201.51	3387.92	3453.7	3177.31	2359.33	2798.39	2805.07	2564.73
	2342.96	2413.85	2308.95	2396.68	2442.7	2510.25	2326.25	2468.13	2590.88	2358.88	2429.1	2620.04	2328.29	2865.9	2549.66	2386.12	2493.2	2709.63	2938.02	2494.5	3106.16	2556.32	2794.2	3028.46	2734.94	2561.95	2579.93	2694.78	2920.57	3158.49	3121.46	3172.83	2458.68	2332.11	2604.84	2293.35	3340.01	2888.96	2675.17	2957.18	3418.95	3202.82	3389.93	3456.25	3179.05	2359.68	2799.84	2805.56	2565.2
	2343.25	2414.34	2309.47	2397	2443.35	2510.96	2326.47	2468.4	2591.51	2359.61	2430.03	2620.12	2328.3	2867.74	2550.32	2386.96	2494.01	2710.68	2938.96	2494.84	3107.28	2557.49	2795.25	3030.37	2735.74	2562.37	2580.77	2695.91	2921.73	3160.09	3122.75	3174.12	2458.93	2332.24	2604.89	2294.06	3342.03	2890	2676.08	2958.91	3420.94	3204.13	3391.94	3458.79	3180.78	2360.03	2801.28	2806.05	2565.67
	2343.55	2414.84	2309.99	2397.31	2444.01	2511.67	2326.69	2468.67	2592.15	2360.35	2430.96	2620.19	2328.32	2869.59	2550.98	2387.8	2494.81	2711.73	2939.9	2495.18	3108.4	2558.65	2796.3	3032.29	2736.55	2562.78	2581.6	2697.04	2922.89	3161.69	3124.05	3175.42	2459.17	2332.38	2604.94	2294.76	3344.05	2891.05	2677	2960.64	3422.93	3205.45	3393.95	3461.34	3182.53	2360.38	2802.72	2806.55	2566.15
	2343.85	2415.32	2310.51	2397.63	2444.67	2512.39	2326.91	2468.93	2592.79	2361.09	2431.89	2620.27	2328.33	2871.44	2551.65	2388.65	2495.62	2712.78	2940.85	2495.52	3109.53	2559.82	2797.36	3034.21	2737.36	2563.2	2582.44	2698.18	2924.06	3163.29	3125.34	3176.72	2459.42	2332.52	2604.98	2295.47	3346.06	2892.1	2677.92	2962.37	3424.92	3206.78	3395.96	3463.89	3184.27	2360.74	2804.17	2807.05	2566.62
	2344.15	2415.81	2311.03	2397.95	2445.34	2513.1	2327.13	2469.19	2593.43	2361.83	2432.82	2620.36	2328.35	2873.29	2552.32	2389.5	2496.43	2713.84	2941.79	2495.86	3110.65	2560.99	2798.42	3036.13	2738.17	2563.62	2583.27	2699.31	2925.23	3164.9	3126.63	3178.02	2459.68	2332.65	2605.03	2296.18	3348.08	2893.15	2678.84	2964.1	3426.91	3208.11	3397.98	3466.44	3186.02	2361.09	2805.61	2807.56	2567.09
	2344.45	2416.3	2311.56	2398.27	2446	2513.82	2327.34	2469.45	2594.07	2362.57	2433.76	2620.45	2328.37	2875.15	2552.99	2390.35	2497.24	2714.89	2942.74	2496.2	3111.78	2562.16	2799.48	3038.06	2738.99	2564.05	2584.11	2700.45	2926.4	3166.51	3127.92	3179.32	2459.93	2332.79	2605.08	2296.89	3350.09	2894.21	2679.77	2965.84	3428.9	3209.44	3400	3468.99	3187.77	2361.45	2807.05	2808.07	2567.57
	2344.75	2416.78	2312.08	2398.59	2446.67	2514.53	2327.57	2469.71	2594.7	2363.32	2434.69	2620.54	2328.39	2877	2553.67	2391.2	2498.05	2715.95	2943.7	2496.55	3112.92	2563.33	2800.55	3039.98	2739.81	2564.47	2584.95	2701.59	2927.58	3168.12	3129.22	3180.63	2460.19	2332.93	2605.13	2297.6	3352.11	2895.27	2680.69	2967.57	3430.89	3210.78	3402.03	3471.53	3189.53	2361.81	2808.48	2808.59	2568.04
	2345.06	2417.27	2312.61	2398.91	2447.33	2515.25	2327.79	2469.97	2595.34	2364.06	2435.63	2620.64	2328.41	2878.86	2554.34	2392.06	2498.87	2717.02	2944.65	2496.89	3114.06	2564.51	2801.61	3041.9	2740.63	2564.9	2585.79	2702.73	2928.76	3169.73	3130.51	3181.93	2460.45	2333.07	2605.18	2298.31	3354.12	2896.34	2681.62	2969.31	3432.88	3212.12	3404.05	3474.08	3191.29	2362.17	2809.92	2809.11	2568.52
	2345.36	2417.75	2313.13	2399.23	2448	2515.97	2328.01	2470.23	2595.97	2364.81	2436.57	2620.74	2328.43	2880.73	2555.02	2392.91	2499.68	2718.08	2945.61	2497.24	3115.2	2565.68	2802.69	3043.83	2741.46	2565.32	2586.64	2703.87	2929.95	3171.35	3131.8	3183.24	2460.71	2333.21	2605.23	2299.02	3356.13	2897.41	2682.55	2971.04	3434.87	3213.47	3406.08	3476.63	3193.05	2362.53	2811.36	2809.63	2568.99
	2345.67	2418.23	2313.66	2399.56	2448.68	2516.69	2328.23	2470.48	2596.6	2365.55	2437.51	2620.85	2328.46	2882.59	2555.71	2393.77	2500.5	2719.15	2946.57	2497.58	3116.34	2566.85	2803.76	3045.75	2742.29	2565.75	2587.48	2705.01	2931.14	3172.97	3133.09	3184.56	2460.97	2333.35	2605.28	2299.74	3358.13	2898.48	2683.48	2972.78	3436.86	3214.82	3408.12	3479.18	3194.81	2362.89	2812.79	2810.16	2569.47
	2345.98	2418.71	2314.19	2399.88	2449.35	2517.41	2328.45	2470.73	2597.24	2366.3	2438.46	2620.95	2328.49	2884.46	2556.39	2394.62	2501.31	2720.22	2947.53	2497.93	3117.49	2568.03	2804.84	3047.68	2743.12	2566.18	2588.33	2706.16	2932.33	3174.59	3134.39	3185.87	2461.24	2333.49	2605.32	2300.45	3360.14	2899.55	2684.41	2974.52	3438.85	3216.18	3410.16	3481.73	3196.58	2363.26	2814.22	2810.69	2569.95
	2346.29	2419.18	2314.72	2400.21	2450.02	2518.14	2328.68	2470.98	2597.87	2367.05	2439.4	2621.07	2328.52	2886.33	2557.08	2395.48	2502.13	2721.29	2948.5	2498.28	3118.64	2569.21	2805.91	3049.61	2743.96	2566.62	2589.17	2707.3	2933.53	3176.21	3135.68	3187.19	2461.51	2333.63	2605.37	2301.16	3362.14	2900.63	2685.35	2976.25	3440.84	3217.53	3412.2	3484.28	3198.35	2363.62	2815.66	2811.22	2570.43
	2346.6	2419.66	2315.25	2400.54	2450.7	2518.86	2328.9	2471.22	2598.5	2367.8	2440.35	2621.18	2328.55	2888.21	2557.78	2396.34	2502.95	2722.36	2949.47	2498.63	3119.79	2570.39	2807	3051.53	2744.8	2567.05	2590.02	2708.45	2934.73	3177.83	3136.97	3188.51	2461.78	2333.77	2605.42	2301.88	3364.14	2901.71	2686.28	2977.99	3442.82	3218.9	3414.24	3486.83	3200.13	2363.99	2817.09	2811.76	2570.91
	2346.92	2420.13	2315.78	2400.87	2451.38	2519.59	2329.13	2471.47	2599.13	2368.55	2441.3	2621.31	2328.58	2890.08	2558.47	2397.21	2503.78	2723.43	2950.44	2498.98	3120.95	2571.56	2808.08	3053.46	2745.64	2567.49	2590.87	2709.6	2935.93	3179.46	3138.27	3189.83	2462.06	2333.91	2605.47	2302.59	3366.13	2902.79	2687.22	2979.73	3444.81	3220.27	3416.28	3489.38	3201.9	2364.36	2818.51	2812.31	2571.39
	2347.23	2420.6	2316.31	2401.2	2452.06	2520.31	2329.35	2471.71	2599.76	2369.3	2442.25	2621.43	2328.61	2891.96	2559.17	2398.07	2504.6	2724.51	2951.41	2499.34	3122.11	2572.74	2809.17	3055.39	2746.48	2567.92	2591.72	2710.75	2937.14	3181.09	3139.56	3191.15	2462.33	2334.06	2605.52	2303.31	3368.13	2903.88	2688.16	2981.47	3446.8	3221.64	3418.33	3491.93	3203.69	2364.73	2819.94	2812.85	2571.87
	2347.55	2421.07	2316.84	2401.53	2452.74	2521.04	2329.58	2471.95	2600.39	2370.05	2443.2	2621.56	2328.65	2893.84	2559.87	2398.93	2505.42	2725.59	2952.38	2499.69	3123.27	2573.93	2810.26	3057.32	2747.33	2568.36	2592.57	2711.9	2938.35	3182.72	3140.85	3192.47	2462.61	2334.2	2605.57	2304.03	3370.12	2904.97	2689.1	2983.21	3448.79	3223.01	3420.39	3494.48	3205.47	2365.1	2821.37	2813.41	2572.36
	2347.86	2421.54	2317.38	2401.86	2453.42	2521.77	2329.81	2472.19	2601.02	2370.8	2444.15	2621.69	2328.68	2895.72	2560.58	2399.8	2506.25	2726.67	2953.36	2500.05	3124.44	2575.11	2811.35	3059.25	2748.18	2568.8	2593.43	2713.06	2939.56	3184.35	3142.14	3193.8	2462.89	2334.35	2605.62	2304.74	3372.11	2906.06	2690.04	2984.95	3450.77	3224.39	3422.44	3497.03	3207.25	2365.47	2822.79	2813.96	2572.84
	2348.18	2422.01	2317.91	2402.2	2454.1	2522.5	2330.03	2472.42	2601.64	2371.55	2445.11	2621.83	2328.72	2897.6	2561.28	2400.67	2507.08	2727.76	2954.34	2500.4	3125.61	2576.29	2812.45	3061.18	2749.03	2569.25	2594.28	2714.21	2940.78	3185.99	3143.43	3195.13	2463.18	2334.49	2605.67	2305.46	3374.1	2907.16	2690.98	2986.69	3452.76	3225.78	3424.5	3499.58	3209.04	2365.84	2824.21	2814.52	2573.33
	2348.5	2422.47	2318.45	2402.53	2454.79	2523.23	2330.26	2472.66	2602.27	2372.31	2446.06	2621.97	2328.76	2899.49	2561.99	2401.53	2507.9	2728.84	2955.32	2500.76	3126.78	2577.47	2813.55	3063.11	2749.89	2569.69	2595.14	2715.37	2942	3187.62	3144.72	3196.46	2463.46	2334.64	2605.72	2306.18	3376.08	2908.26	2691.93	2988.43	3454.74	3227.17	3426.56	3502.13	3210.84	2366.22	2825.63	2815.08	2573.81
	2348.83	2422.94	2318.99	2402.87	2455.47	2523.96	2330.49	2472.89	2602.89	2373.06	2447.02	2622.11	2328.81	2901.37	2562.71	2402.4	2508.73	2729.93	2956.3	2501.12	3127.96	2578.66	2814.65	3065.04	2750.75	2570.14	2596	2716.53	2943.23	3189.26	3146.01	3197.79	2463.75	2334.79	2605.77	2306.9	3378.06	2909.36	2692.87	2990.18	3456.73	3228.56	3428.62	3504.67	3212.63	2366.59	2827.05	2815.65	2574.3
	2349.15	2423.4	2319.52	2403.2	2456.16	2524.69	2330.72	2473.12	2603.52	2373.82	2447.98	2622.26	2328.85	2903.26	2563.42	2403.28	2509.57	2731.02	2957.28	2501.48	3129.13	2579.84	2815.75	3066.97	2751.61	2570.58	2596.86	2717.69	2944.46	3190.89	3147.3	3199.13	2464.04	2334.94	2605.82	2307.62	3380.04	2910.46	2693.82	2991.92	3458.71	3229.96	3430.69	3507.22	3214.43	2366.97	2828.47	2816.22	2574.79
	2349.47	2423.85	2320.06	2403.54	2456.85	2525.42	2330.95	2473.34	2604.14	2374.58	2448.94	2622.41	2328.89	2905.15	2564.14	2404.15	2510.4	2732.11	2958.27	2501.84	3130.32	2581.03	2816.86	3068.9	2752.47	2571.03	2597.72	2718.85	2945.69	3192.53	3148.59	3200.46	2464.33	2335.09	2605.87	2308.34	3382.02	2911.57	2694.77	2993.66	3460.7	3231.36	3432.76	3509.76	3216.23	2367.35	2829.88	2816.8	2575.28
	2349.8	2424.31	2320.6	2403.88	2457.54	2526.16	2331.18	2473.57	2604.76	2375.34	2449.9	2622.56	2328.94	2907.04	2564.87	2405.02	2511.23	2733.2	2959.26	2502.2	3131.5	2582.21	2817.97	3070.83	2753.33	2571.48	2598.58	2720.02	2946.92	3194.17	3149.88	3201.8	2464.63	2335.23	2605.93	2309.06	3383.99	2912.67	2695.72	2995.4	3462.68	3232.76	3434.83	3512.3	3218.03	2367.73	2831.3	2817.38	2575.77
	2350.13	2424.76	2321.14	2404.22	2458.23	2526.89	2331.41	2473.79	2605.38	2376.1	2450.86	2622.72	2328.99	2908.94	2565.59	2405.89	2512.07	2734.29	2960.25	2502.56	3132.69	2583.4	2819.08	3072.76	2754.2	2571.93	2599.44	2721.18	2948.16	3195.81	3151.17	3203.14	2464.93	2335.38	2605.98	2309.78	3385.96	2913.79	2696.67	2997.14	3464.66	3234.17	3436.91	3514.85	3219.83	2368.11	2832.71	2817.96	2576.26
	2350.46	2425.22	2321.68	2404.56	2458.92	2527.63	2331.65	2474.01	2606	2376.85	2451.83	2622.88	2329.04	2910.83	2566.32	2406.77	2512.9	2735.39	2961.24	2502.92	3133.88	2584.59	2820.19	3074.69	2755.07	2572.39	2600.31	2722.35	2949.41	3197.46	3152.45	3204.48	2465.23	2335.53	2606.03	2310.5	3387.93	2914.9	2697.62	2998.89	3466.64	3235.58	3438.99	3517.39	3221.64	2368.49	2834.12	2818.55	2576.75
	2350.79	2425.67	2322.22	2404.91	2459.61	2528.36	2331.88	2474.23	2606.61	2377.62	2452.79	2623.05	2329.09	2912.72	2567.05	2407.65	2513.74	2736.48	2962.23	2503.29	3135.07	2585.77	2821.31	3076.62	2755.94	2572.84	2601.18	2723.52	2950.65	3199.1	3153.74	3205.83	2465.53	2335.69	2606.08	2311.22	3389.89	2916.01	2698.58	3000.63	3468.62	3237	3441.07	3519.92	3223.45	2368.87	2835.53	2819.14	2577.24
	2351.12	2426.11	2322.76	2405.25	2460.31	2529.1	2332.11	2474.44	2607.23	2378.38	2453.76	2623.22	2329.14	2914.62	2567.78	2408.52	2514.58	2737.58	2963.23	2503.65	3136.27	2586.96	2822.43	3078.56	2756.81	2573.3	2602.04	2724.69	2951.9	3200.74	3155.02	3207.17	2465.83	2335.84	2606.13	2311.94	3391.85	2917.13	2699.53	3002.37	3470.6	3238.42	3443.15	3522.46	3225.26	2369.25	2836.94	2819.74	2577.74
	2351.45	2426.56	2323.3	2405.59	2461	2529.84	2332.34	2474.66	2607.84	2379.14	2454.73	2623.39	2329.2	2916.52	2568.52	2409.4	2515.42	2738.68	2964.22	2504.02	3137.46	2588.15	2823.55	3080.49	2757.69	2573.75	2602.91	2725.86	2953.16	3202.38	3156.3	3208.52	2466.14	2335.99	2606.18	2312.66	3393.81	2918.25	2700.49	3004.11	3472.58	3239.85	3445.24	3525	3227.07	2369.64	2838.34	2820.34	2578.23
	2351.79	2427	2323.84	2405.94	2461.7	2530.58	2332.58	2474.87	2608.46	2379.9	2455.7	2623.57	2329.25	2918.41	2569.26	2410.28	2516.26	2739.78	2965.22	2504.38	3138.67	2589.34	2824.67	3082.42	2758.57	2574.21	2603.78	2727.03	2954.41	3204.03	3157.59	3209.87	2466.45	2336.14	2606.23	2313.39	3395.76	2919.38	2701.45	3005.85	3474.56	3241.28	3447.33	3527.53	3228.89	2370.02	2839.74	2820.94	2578.73
	2352.12	2427.44	2324.39	2406.29	2462.4	2531.32	2332.81	2475.08	2609.07	2380.66	2456.67	2623.75	2329.31	2920.31	2570.01	2411.16	2517.11	2740.88	2966.22	2504.75	3139.87	2590.53	2825.8	3084.34	2759.44	2574.67	2604.65	2728.21	2955.67	3205.67	3158.87	3211.22	2466.76	2336.3	2606.29	2314.11	3397.71	2920.5	2702.41	3007.59	3476.53	3242.71	3449.42	3530.06	3230.7	2370.41	2841.14	2821.55	2579.23
	2352.46	2427.88	2324.93	2406.63	2463.09	2532.06	2333.05	2475.29	2609.68	2381.43	2457.64	2623.94	2329.37	2922.21	2570.75	2412.05	2517.95	2741.99	2967.22	2505.12	3141.08	2591.72	2826.92	3086.27	2760.33	2575.13	2605.53	2729.38	2956.94	3207.32	3160.15	3212.57	2467.07	2336.45	2606.34	2314.83	3399.66	2921.63	2703.37	3009.34	3478.51	3244.15	3451.52	3532.59	3232.52	2370.8	2842.54	2822.16	2579.73
	2352.8	2428.32	2325.47	2406.98	2463.79	2532.8	2333.28	2475.49	2610.29	2382.19	2458.61	2624.12	2329.43	2924.11	2571.5	2412.93	2518.8	2743.09	2968.22	2505.49	3142.29	2592.91	2828.05	3088.2	2761.21	2575.6	2606.4	2730.56	2958.2	3208.96	3161.43	3213.92	2467.39	2336.61	2606.39	2315.55	3401.61	2922.76	2704.33	3011.08	3480.48	3245.59	3453.61	3535.12	3234.34	2371.18	2843.94	2822.78	2580.23
	2353.14	2428.75	2326.02	2407.33	2464.49	2533.54	2333.52	2475.69	2610.9	2382.96	2459.59	2624.32	2329.49	2926.01	2572.25	2413.81	2519.65	2744.2	2969.22	2505.86	3143.5	2594.1	2829.19	3090.13	2762.09	2576.06	2607.27	2731.74	2959.48	3210.61	3162.7	3215.27	2467.7	2336.76	2606.44	2316.28	3403.55	2923.89	2705.29	3012.82	3482.46	3247.03	3455.71	3537.65	3236.17	2371.57	2845.33	2823.4	2580.73
	2353.48	2429.18	2326.56	2407.68	2465.19	2534.28	2333.76	2475.89	2611.5	2383.72	2460.56	2624.51	2329.55	2927.91	2573.01	2414.7	2520.5	2745.3	2970.23	2506.23	3144.71	2595.29	2830.32	3092.06	2762.98	2576.53	2608.15	2732.92	2960.75	3212.25	3163.98	3216.63	2468.02	2336.92	2606.49	2317	3405.48	2925.02	2706.25	3014.56	3484.43	3248.48	3457.82	3540.17	3237.99	2371.96	2846.73	2824.02	2581.23
	2353.82	2429.61	2327.1	2408.03	2465.89	2535.02	2333.99	2476.09	2612.11	2384.49	2461.54	2624.71	2329.62	2929.81	2573.77	2415.58	2521.35	2746.41	2971.23	2506.6	3145.93	2596.48	2831.46	3093.98	2763.87	2576.99	2609.03	2734.1	2962.03	3213.9	3165.26	3217.99	2468.35	2337.07	2606.55	2317.72	3407.41	2926.16	2707.22	3016.3	3486.4	3249.93	3459.92	3542.69	3239.82	2372.35	2848.12	2824.65	2581.74
	2354.16	2430.04	2327.65	2408.39	2466.59	2535.76	2334.23	2476.29	2612.71	2385.26	2462.52	2624.91	2329.68	2931.71	2574.53	2416.47	2522.2	2747.52	2972.24	2506.97	3147.15	2597.67	2832.6	3095.91	2764.76	2577.46	2609.91	2735.28	2963.31	3215.54	3166.53	3219.35	2468.67	2337.23	2606.6	2318.45	3409.34	2927.3	2708.18	3018.03	3488.37	3251.39	3462.03	3545.21	3241.65	2372.75	2849.51	2825.28	2582.24
	2354.51	2430.46	2328.19	2408.74	2467.29	2536.5	2334.47	2476.48	2613.31	2386.02	2463.49	2625.12	2329.75	2933.62	2575.29	2417.36	2523.05	2748.63	2973.24	2507.35	3148.37	2598.86	2833.74	3097.83	2765.65	2577.93	2610.79	2736.47	2964.59	3217.19	3167.8	3220.71	2469	2337.39	2606.65	2319.17	3411.27	2928.44	2709.15	3019.77	3490.34	3252.85	3464.14	3547.72	3243.48	2373.14	2850.89	2825.92	2582.75
	2354.85	2430.88	2328.74	2409.09	2467.99	2537.24	2334.71	2476.67	2613.91	2386.79	2464.47	2625.33	2329.82	2935.52	2576.06	2418.25	2523.91	2749.74	2974.25	2507.72	3149.59	2600.05	2834.89	3099.76	2766.54	2578.4	2611.67	2737.65	2965.88	3218.83	3169.07	3222.07	2469.32	2337.54	2606.71	2319.89	3413.19	2929.58	2710.11	3021.51	3492.3	3254.31	3466.26	3550.24	3245.31	2373.53	2852.28	2826.56	2583.26
	2355.2	2431.3	2329.29	2409.45	2468.7	2537.99	2334.94	2476.86	2614.51	2387.56	2465.46	2625.54	2329.89	2937.42	2576.83	2419.14	2524.76	2750.86	2975.26	2508.1	3150.82	2601.24	2836.03	3101.68	2767.43	2578.87	2612.55	2738.84	2967.17	3220.47	3170.34	3223.43	2469.65	2337.7	2606.76	2320.62	3415.11	2930.72	2711.08	3023.25	3494.27	3255.78	3468.37	3552.75	3247.14	2373.93	2853.66	2827.21	2583.77
	2355.55	2431.72	2329.83	2409.8	2469.4	2538.73	2335.18	2477.05	2615.1	2388.33	2466.44	2625.76	2329.96	2939.32	2577.6	2420.03	2525.62	2751.97	2976.27	2508.47	3152.05	2602.43	2837.18	3103.6	2768.33	2579.34	2613.44	2740.03	2968.47	3222.12	3171.61	3224.79	2469.99	2337.86	2606.81	2321.34	3417.02	2931.87	2712.05	3024.98	3496.23	3257.25	3470.49	3555.25	3248.97	2374.33	2855.04	2827.85	2584.28
	2355.9	2432.13	2330.38	2410.16	2470.1	2539.47	2335.42	2477.24	2615.7	2389.1	2467.42	2625.98	2330.03	2941.22	2578.38	2420.92	2526.48	2753.08	2977.28	2508.85	3153.28	2603.62	2838.33	3105.52	2769.22	2579.81	2614.32	2741.22	2969.77	3223.76	3172.87	3226.16	2470.32	2338.02	2606.87	2322.06	3418.93	2933.01	2713.02	3026.72	3498.2	3258.72	3472.61	3557.76	3250.81	2374.72	2856.41	2828.51	2584.79
	2356.25	2432.54	2330.92	2410.52	2470.81	2540.22	2335.66	2477.42	2616.29	2389.87	2468.4	2626.21	2330.11	2943.12	2579.16	2421.81	2527.34	2754.2	2978.29	2509.22	3154.52	2604.81	2839.48	3107.44	2770.12	2580.29	2615.21	2742.41	2971.07	3225.4	3174.13	3227.53	2470.66	2338.18	2606.92	2322.79	3420.83	2934.16	2713.99	3028.45	3500.16	3260.2	3474.74	3560.26	3252.65	2375.12	2857.79	2829.16	2585.3
	2356.6	2432.95	2331.47	2410.88	2471.51	2540.96	2335.9	2477.6	2616.88	2390.64	2469.39	2626.43	2330.18	2945.02	2579.94	2422.7	2528.2	2755.31	2979.3	2509.6	3155.75	2606	2840.64	3109.36	2771.02	2580.77	2616.09	2743.6	2972.37	3227.04	3175.4	3228.89	2470.99	2338.34	2606.97	2323.51	3422.73	2935.31	2714.96	3030.19	3502.12	3261.68	3476.86	3562.76	3254.48	2375.52	2859.16	2829.83	2585.82
	2356.96	2433.35	2332.02	2411.24	2472.21	2541.7	2336.14	2477.78	2617.47	2391.41	2470.37	2626.66	2330.26	2946.92	2580.73	2423.6	2529.06	2756.43	2980.32	2509.98	3156.99	2607.18	2841.8	3111.28	2771.92	2581.24	2616.98	2744.79	2973.68	3228.68	3176.66	3230.26	2471.33	2338.5	2607.03	2324.23	3424.63	2936.46	2715.93	3031.92	3504.07	3263.17	3478.99	3565.25	3256.32	2375.92	2860.53	2830.49	2586.33
	2357.31	2433.76	2332.56	2411.6	2472.92	2542.45	2336.38	2477.95	2618.05	2392.18	2471.36	2626.9	2330.34	2948.82	2581.52	2424.49	2529.93	2757.55	2981.33	2510.36	3158.23	2608.37	2842.96	3113.19	2772.82	2581.72	2617.87	2745.99	2974.99	3230.32	3177.91	3231.63	2471.68	2338.66	2607.08	2324.96	3426.52	2937.61	2716.91	3033.65	3506.03	3264.66	3481.12	3567.74	3258.16	2376.32	2861.9	2831.16	2586.85
	2357.67	2434.15	2333.11	2411.96	2473.62	2543.19	2336.63	2478.13	2618.64	2392.96	2472.35	2627.14	2330.42	2950.72	2582.31	2425.38	2530.79	2758.66	2982.34	2510.74	3159.47	2609.56	2844.12	3115.1	2773.72	2582.2	2618.76	2747.19	2976.31	3231.96	3179.17	3233	2472.02	2338.82	2607.14	2325.68	3428.41	2938.77	2717.88	3035.38	3507.99	3266.15	3483.26	3570.23	3260	2376.72	2863.26	2831.83	2587.37
	2358.03	2434.55	2333.66	2412.32	2474.33	2543.94	2336.87	2478.3	2619.22	2393.73	2473.33	2627.38	2330.5	2952.62	2583.11	2426.28	2531.66	2759.78	2983.36	2511.12	3160.72	2610.75	2845.28	3117.02	2774.62	2582.68	2619.66	2748.38	2977.63	3233.59	3180.42	3234.37	2472.37	2338.99	2607.19	2326.4	3430.29	2939.92	2718.85	3037.11	3509.94	3267.65	3485.39	3572.71	3261.84	2377.12	2864.63	2832.51	2587.89
	2358.39	2434.94	2334.2	2412.68	2475.03	2544.68	2337.11	2478.47	2619.8	2394.5	2474.32	2627.63	2330.58	2954.52	2583.9	2427.18	2532.53	2760.9	2984.37	2511.5	3161.97	2611.94	2846.44	3118.93	2775.52	2583.16	2620.55	2749.58	2978.95	3235.23	3181.67	3235.75	2472.72	2339.15	2607.25	2327.13	3432.17	2941.08	2719.83	3038.84	3511.89	3269.15	3487.53	3575.19	3263.69	2377.53	2865.99	2833.19	2588.41
	2358.75	2435.33	2334.75	2413.05	2475.74	2545.43	2337.35	2478.63	2620.38	2395.27	2475.31	2627.87	2330.66	2956.42	2584.71	2428.07	2533.4	2762.02	2985.39	2511.88	3163.21	2613.12	2847.61	3120.84	2776.42	2583.64	2621.44	2750.78	2980.28	3236.86	3182.92	3237.12	2473.07	2339.31	2607.3	2327.85	3434.04	2942.24	2720.8	3040.56	3513.84	3270.65	3489.67	3577.66	3265.53	2377.93	2867.34	2833.88	2588.94
	2359.11	2435.72	2335.29	2413.41	2476.44	2546.17	2337.59	2478.8	2620.96	2396.05	2476.3	2628.13	2330.74	2958.31	2585.51	2428.97	2534.27	2763.14	2986.4	2512.26	3164.47	2614.31	2848.78	3122.74	2777.33	2584.12	2622.34	2751.98	2981.6	3238.49	3184.17	3238.49	2473.42	2339.47	2607.36	2328.57	3435.91	2943.4	2721.78	3042.29	3515.79	3272.16	3491.81	3580.13	3267.38	2378.33	2868.7	2834.57	2589.46
	2359.47	2436.1	2335.84	2413.78	2477.15	2546.92	2337.84	2478.96	2621.53	2396.82	2477.29	2628.38	2330.83	2960.2	2586.32	2429.87	2535.14	2764.26	2987.42	2512.65	3165.72	2615.5	2849.95	3124.65	2778.23	2584.61	2623.24	2753.19	2982.94	3240.12	3185.41	3239.87	2473.77	2339.64	2607.41	2329.29	3437.77	2944.56	2722.75	3044.01	3517.73	3273.67	3493.96	3582.6	3269.22	2378.74	2870.05	2835.26	2589.99
	2359.84	2436.49	2336.39	2414.14	2477.85	2547.66	2338.08	2479.12	2622.11	2397.6	2478.29	2628.64	2330.92	2962.1	2587.13	2430.77	2536.01	2765.38	2988.43	2513.03	3166.97	2616.68	2851.12	3126.55	2779.14	2585.09	2624.13	2754.39	2984.27	3241.75	3186.66	3241.25	2474.13	2339.8	2607.47	2330.02	3439.63	2945.72	2723.73	3045.74	3519.68	3275.19	3496.11	3585.06	3271.07	2379.14	2871.4	2835.96	2590.52
	2360.2	2436.86	2336.93	2414.51	2478.55	2548.4	2338.32	2479.28	2622.68	2398.37	2479.28	2628.9	2331	2963.99	2587.94	2431.66	2536.89	2766.5	2989.45	2513.41	3168.23	2617.87	2852.3	3128.45	2780.04	2585.58	2625.03	2755.6	2985.61	3243.38	3187.9	3242.62	2474.49	2339.97	2607.52	2330.74	3441.48	2946.88	2724.71	3047.46	3521.62	3276.7	3498.26	3587.52	3272.91	2379.55	2872.75	2836.66	2591.05
	2360.57	2437.24	2337.48	2414.88	2479.26	2549.15	2338.57	2479.43	2623.25	2399.15	2480.27	2629.17	2331.09	2965.88	2588.76	2432.56	2537.76	2767.62	2990.47	2513.8	3169.49	2619.05	2853.48	3130.35	2780.95	2586.06	2625.93	2756.8	2986.95	3245	3189.13	3244	2474.85	2340.13	2607.58	2331.46	3443.33	2948.05	2725.69	3049.18	3523.56	3278.23	3500.41	3589.98	3274.76	2379.96	2874.09	2837.37	2591.58
	2360.94	2437.61	2338.02	2415.24	2479.96	2549.89	2338.81	2479.58	2623.81	2399.92	2481.27	2629.44	2331.18	2967.77	2589.58	2433.46	2538.64	2768.75	2991.48	2514.18	3170.75	2620.23	2854.65	3132.25	2781.85	2586.55	2626.83	2758.01	2988.3	3246.63	3190.37	3245.38	2475.21	2340.3	2607.64	2332.18	3445.18	2949.21	2726.66	3050.9	3525.49	3279.75	3502.56	3592.43	3276.61	2380.37	2875.44	2838.08	2592.11
	2361.3	2437.98	2338.57	2415.61	2480.67	2550.64	2339.06	2479.74	2624.38	2400.7	2482.26	2629.71	2331.28	2969.66	2590.4	2434.36	2539.52	2769.87	2992.5	2514.57	3172.02	2621.42	2855.83	3134.15	2782.76	2587.04	2627.73	2759.22	2989.65	3248.25	3191.6	3246.76	2475.57	2340.46	2607.69	2332.9	3447.02	2950.38	2727.64	3052.61	3527.43	3281.28	3504.72	3594.87	3278.46	2380.77	2876.77	2838.79	2592.64
	2361.67	2438.35	2339.12	2415.98	2481.37	2551.38	2339.3	2479.88	2624.94	2401.47	2483.26	2629.99	2331.37	2971.55	2591.23	2435.26	2540.4	2770.99	2993.52	2514.95	3173.28	2622.6	2857.01	3136.04	2783.67	2587.53	2628.64	2760.43	2991	3249.87	3192.83	3248.14	2475.94	2340.63	2607.75	2333.62	3448.85	2951.55	2728.62	3054.33	3529.36	3282.81	3506.87	3597.31	3280.3	2381.18	2878.11	2839.51	2593.18
	2362.05	2438.71	2339.66	2416.35	2482.08	2552.12	2339.55	2480.03	2625.5	2402.25	2484.25	2630.27	2331.46	2973.43	2592.05	2436.16	2541.28	2772.11	2994.53	2515.34	3174.55	2623.78	2858.2	3137.93	2784.57	2588.02	2629.54	2761.64	2992.35	3251.48	3194.06	3249.52	2476.31	2340.79	2607.8	2334.34	3450.68	2952.72	2729.6	3056.04	3531.29	3284.34	3509.03	3599.75	3282.15	2381.59	2879.44	2840.23	2593.72
	2362.42	2439.07	2340.2	2416.72	2482.78	2552.87	2339.79	2480.18	2626.06	2403.02	2485.25	2630.55	2331.56	2975.32	2592.89	2437.07	2542.16	2773.24	2995.55	2515.73	3175.81	2624.96	2859.38	3139.82	2785.48	2588.51	2630.45	2762.85	2993.71	3253.1	3195.29	3250.9	2476.68	2340.96	2607.86	2335.06	3452.5	2953.88	2730.58	3057.75	3533.22	3285.88	3511.2	3602.18	3284	2382	2880.78	2840.96	2594.26
	2362.79	2439.43	2340.75	2417.09	2483.48	2553.61	2340.04	2480.32	2626.62	2403.8	2486.24	2630.84	2331.65	2977.2	2593.72	2437.97	2543.05	2774.36	2996.57	2516.11	3177.08	2626.14	2860.57	3141.7	2786.39	2589	2631.35	2764.06	2995.07	3254.71	3196.51	3252.28	2477.05	2341.13	2607.92	2335.78	3454.32	2955.05	2731.56	3059.46	3535.14	3287.42	3513.36	3604.61	3285.85	2382.42	2882.1	2841.68	2594.8
	2363.17	2439.78	2341.29	2417.46	2484.19	2554.35	2340.28	2480.46	2627.17	2404.57	2487.24	2631.13	2331.75	2979.08	2594.56	2438.87	2543.93	2775.48	2997.58	2516.5	3178.36	2627.32	2861.76	3143.59	2787.3	2589.49	2632.26	2765.27	2996.44	3256.32	3197.73	3253.67	2477.42	2341.3	2607.98	2336.5	3456.14	2956.23	2732.54	3061.17	3537.06	3288.96	3515.52	3607.03	3287.7	2382.83	2883.43	2842.42	2595.34
	2363.54	2440.13	2341.84	2417.84	2484.89	2555.09	2340.53	2480.6	2627.72	2405.35	2488.24	2631.42	2331.85	2980.96	2595.4	2439.77	2544.82	2776.61	2998.6	2516.89	3179.63	2628.49	2862.95	3145.47	2788.2	2589.99	2633.17	2766.49	2997.8	3257.93	3198.95	3255.05	2477.8	2341.47	2608.03	2337.21	3457.95	2957.4	2733.52	3062.88	3538.98	3290.51	3517.69	3609.45	3289.55	2383.24	2884.75	2843.16	2595.88
	2363.92	2440.48	2342.38	2418.21	2485.59	2555.84	2340.78	2480.73	2628.27	2406.12	2489.24	2631.71	2331.95	2982.84	2596.24	2440.67	2545.7	2777.73	2999.62	2517.27	3180.9	2629.67	2864.14	3147.34	2789.11	2590.48	2634.08	2767.7	2999.17	3259.54	3200.17	3256.43	2478.17	2341.63	2608.09	2337.93	3459.75	2958.57	2734.51	3064.58	3540.9	3292.06	3519.86	3611.86	3291.4	2383.65	2886.07	2843.9	2596.43
	2364.3	2440.82	2342.92	2418.58	2486.29	2556.58	2341.02	2480.87	2628.82	2406.9	2490.24	2632.01	2332.05	2984.71	2597.09	2441.57	2546.59	2778.85	3000.64	2517.66	3182.18	2630.85	2865.33	3149.22	2790.02	2590.98	2634.99	2768.92	3000.55	3261.14	3201.39	3257.81	2478.55	2341.8	2608.15	2338.65	3461.55	2959.74	2735.49	3066.28	3542.81	3293.61	3522.03	3614.27	3293.25	2384.07	2887.39	2844.64	2596.97
	2364.68	2441.17	2343.47	2418.95	2486.99	2557.32	2341.27	2481	2629.37	2407.68	2491.24	2632.32	2332.16	2986.59	2597.93	2442.48	2547.48	2779.98	3001.66	2518.05	3183.46	2632.02	2866.52	3151.09	2790.92	2591.47	2635.9	2770.14	3001.92	3262.74	3202.6	3259.2	2478.93	2341.97	2608.21	2339.37	3463.34	2960.92	2736.47	3067.98	3544.72	3295.16	3524.2	3616.67	3295.11	2384.48	2888.7	2845.39	2597.52
	2365.06	2441.5	2344.01	2419.33	2487.7	2558.06	2341.52	2481.13	2629.91	2408.45	2492.24	2632.62	2332.26	2988.46	2598.79	2443.38	2548.37	2781.1	3002.67	2518.44	3184.73	2633.19	2867.72	3152.96	2791.83	2591.97	2636.81	2771.35	3003.3	3264.34	3203.81	3260.58	2479.31	2342.14	2608.27	2340.08	3465.13	2962.09	2737.45	3069.68	3546.63	3296.72	3526.37	3619.07	3296.96	2384.89	2890.01	2846.14	2598.07
	2365.44	2441.84	2344.55	2419.7	2488.4	2558.8	2341.76	2481.26	2630.45	2409.23	2493.24	2632.93	2332.36	2990.33	2599.64	2444.28	2549.26	2782.22	3003.69	2518.82	3186.01	2634.37	2868.91	3154.82	2792.73	2592.46	2637.72	2772.57	3004.68	3265.94	3205.02	3261.97	2479.7	2342.31	2608.32	2340.8	3466.92	2963.27	2738.43	3071.38	3548.54	3298.28	3528.54	3621.47	3298.81	2385.31	2891.32	2846.9	2598.62
	2365.82	2442.17	2345.09	2420.08	2489.1	2559.54	2342.01	2481.38	2630.99	2410	2494.24	2633.24	2332.47	2992.2	2600.5	2445.18	2550.16	2783.35	3004.71	2519.21	3187.29	2635.54	2870.11	3156.68	2793.64	2592.96	2638.64	2773.79	3006.07	3267.53	3206.22	3263.35	2480.08	2342.49	2608.38	2341.51	3468.69	2964.45	2739.42	3073.07	3550.44	3299.84	3530.72	3623.85	3300.66	2385.72	2892.63	2847.66	2599.18
	2366.2	2442.5	2345.63	2420.45	2489.8	2560.28	2342.26	2481.51	2631.53	2410.78	2495.24	2633.55	2332.58	2994.07	2601.35	2446.08	2551.05	2784.47	3005.73	2519.6	3188.58	2636.71	2871.31	3158.54	2794.54	2593.46	2639.55	2775.01	3007.46	3269.12	3207.43	3264.74	2480.47	2342.66	2608.44	2342.23	3470.47	2965.62	2740.4	3074.77	3552.34	3301.4	3532.9	3626.24	3302.51	2386.14	2893.93	2848.42	2599.73
	2366.59	2442.83	2346.17	2420.83	2490.5	2561.02	2342.51	2481.63	2632.07	2411.55	2496.25	2633.87	2332.69	2995.93	2602.22	2446.98	2551.95	2785.59	3006.75	2519.99	3189.86	2637.87	2872.51	3160.4	2795.45	2593.96	2640.47	2776.23	3008.85	3270.71	3208.63	3266.12	2480.86	2342.83	2608.5	2342.94	3472.23	2966.8	2741.38	3076.46	3554.23	3302.97	3535.07	3628.62	3304.36	2386.56	2895.23	2849.19	2600.29
	2366.97	2443.15	2346.71	2421.2	2491.19	2561.76	2342.76	2481.75	2632.6	2412.33	2497.25	2634.19	2332.8	2997.79	2603.08	2447.88	2552.84	2786.72	3007.77	2520.37	3191.14	2639.04	2873.71	3162.25	2796.35	2594.46	2641.38	2777.45	3010.24	3272.29	3209.83	3267.51	2481.25	2343	2608.56	2343.65	3474	2967.98	2742.37	3078.14	3556.12	3304.54	3537.25	3630.99	3306.22	2386.97	2896.52	2849.96	2600.85
	2367.36	2443.47	2347.25	2421.58	2491.89	2562.5	2343.01	2481.87	2633.13	2413.11	2498.25	2634.51	2332.91	2999.66	2603.95	2448.78	2553.74	2787.84	3008.79	2520.76	3192.43	2640.21	2874.91	3164.09	2797.26	2594.96	2642.3	2778.67	3011.63	3273.87	3211.03	3268.89	2481.64	2343.17	2608.62	2344.37	3475.75	2969.16	2743.35	3079.83	3558.01	3306.11	3539.43	3633.36	3308.07	2387.39	2897.82	2850.73	2601.41
	2367.75	2443.79	2347.79	2421.96	2492.59	2563.24	2343.25	2481.99	2633.66	2413.88	2499.25	2634.84	2333.02	3001.51	2604.82	2449.68	2554.64	2788.96	3009.8	2521.15	3193.72	2641.37	2876.11	3165.94	2798.16	2595.46	2643.22	2779.9	3013.03	3275.45	3212.22	3270.28	2482.03	2343.35	2608.68	2345.08	3477.51	2970.34	2744.33	3081.51	3559.89	3307.68	3541.61	3635.72	3309.92	2387.81	2899.11	2851.51	2601.97
	2368.14	2444.11	2348.33	2422.33	2493.29	2563.98	2343.5	2482.1	2634.19	2414.65	2500.26	2635.17	2333.13	3003.37	2605.69	2450.59	2555.53	2790.08	3010.82	2521.54	3195.01	2642.53	2877.31	3167.78	2799.06	2595.96	2644.13	2781.12	3014.43	3277.03	3213.41	3271.66	2482.43	2343.52	2608.74	2345.79	3479.25	2971.52	2745.32	3083.19	3561.77	3309.26	3543.79	3638.08	3311.77	2388.23	2900.39	2852.29	2602.53
	2368.53	2444.42	2348.87	2422.71	2493.98	2564.71	2343.75	2482.22	2634.72	2415.43	2501.26	2635.5	2333.25	3005.22	2606.57	2451.48	2556.43	2791.21	3011.84	2521.92	3196.29	2643.7	2878.52	3169.61	2799.96	2596.46	2645.05	2782.34	3015.84	3278.6	3214.6	3273.04	2482.82	2343.7	2608.81	2346.5	3480.99	2972.7	2746.3	3084.87	3563.65	3310.84	3545.97	3640.43	3313.62	2388.64	2901.68	2853.08	2603.09
	2368.92	2444.73	2349.4	2423.09	2494.68	2565.45	2344	2482.33	2635.24	2416.2	2502.27	2635.84	2333.37	3007.08	2607.44	2452.38	2557.33	2792.33	3012.86	2522.31	3197.58	2644.86	2879.72	3171.45	2800.86	2596.97	2645.97	2783.57	3017.24	3280.17	3215.79	3274.43	2483.22	2343.87	2608.87	2347.21	3482.73	2973.88	2747.28	3086.55	3565.52	3312.42	3548.16	3642.78	3315.47	2389.06	2902.96	2853.87	2603.66
	2369.31	2445.03	2349.94	2423.47	2495.37	2566.18	2344.25	2482.44	2635.76	2416.98	2503.27	2636.17	2333.48	3008.93	2608.33	2453.28	2558.24	2793.45	3013.88	2522.7	3198.87	2646.01	2880.93	3173.27	2801.76	2597.47	2646.89	2784.79	3018.65	3281.74	3216.98	3275.81	2483.62	2344.05	2608.93	2347.92	3484.46	2975.07	2748.27	3088.22	3567.39	3314	3550.34	3645.12	3317.32	2389.48	2904.23	2854.66	2604.23
	2369.7	2445.34	2350.48	2423.85	2496.07	2566.92	2344.5	2482.55	2636.28	2417.75	2504.28	2636.51	2333.6	3010.77	2609.21	2454.18	2559.14	2794.57	3014.9	2523.08	3200.16	2647.17	2882.13	3175.1	2802.66	2597.97	2647.82	2786.02	3020.06	3283.31	3218.16	3277.2	2484.02	2344.22	2608.99	2348.63	3486.19	2976.25	2749.25	3089.89	3569.25	3315.58	3552.53	3647.45	3319.17	2389.9	2905.51	2855.45	2604.8
	2370.1	2445.64	2351.01	2424.22	2496.76	2567.65	2344.75	2482.65	2636.8	2418.52	2505.28	2636.86	2333.72	3012.62	2610.09	2455.08	2560.04	2795.69	3015.92	2523.47	3201.46	2648.33	2883.34	3176.92	2803.55	2598.48	2648.74	2787.24	3021.48	3284.87	3219.34	3278.58	2484.43	2344.4	2609.05	2349.34	3487.91	2977.43	2750.24	3091.56	3571.11	3317.17	3554.71	3649.78	3321.02	2390.32	2906.78	2856.25	2605.37
	2370.49	2445.93	2351.55	2424.6	2497.45	2568.39	2345	2482.76	2637.32	2419.3	2506.29	2637.2	2333.84	3014.46	2610.98	2455.98	2560.95	2796.81	3016.93	2523.86	3202.75	2649.48	2884.55	3178.73	2804.45	2598.98	2649.66	2788.47	3022.89	3286.42	3220.52	3279.97	2484.83	2344.58	2609.12	2350.05	3489.62	2978.61	2751.22	3093.23	3572.97	3318.76	3556.9	3652.11	3322.87	2390.74	2908.05	2857.05	2605.94
	2370.89	2446.23	2352.08	2424.98	2498.15	2569.12	2345.25	2482.86	2637.83	2420.07	2507.29	2637.55	2333.96	3016.3	2611.87	2456.87	2561.85	2797.93	3017.95	2524.24	3204.04	2650.63	2885.76	3180.54	2805.34	2599.49	2650.59	2789.69	3024.31	3287.98	3221.7	3281.35	2485.24	2344.75	2609.18	2350.75	3491.33	2979.8	2752.2	3094.89	3574.82	3320.34	3559.08	3654.43	3324.72	2391.16	2909.31	2857.86	2606.52
	2371.28	2446.52	2352.61	2425.36	2498.84	2569.85	2345.5	2482.96	2638.34	2420.84	2508.3	2637.9	2334.09	3018.14	2612.76	2457.77	2562.76	2799.05	3018.97	2524.63	3205.34	2651.78	2886.97	3182.35	2806.24	2599.99	2651.51	2790.92	3025.73	3289.53	3222.87	3282.73	2485.65	2344.93	2609.24	2351.46	3493.03	2980.98	2753.19	3096.55	3576.67	3321.94	3561.27	3656.74	3326.57	2391.58	2910.57	2858.67	2607.09
	2371.68	2446.81	2353.14	2425.74	2499.53	2570.59	2345.75	2483.06	2638.85	2421.61	2509.31	2638.26	2334.21	3019.97	2613.66	2458.66	2563.66	2800.17	3019.99	2525.01	3206.63	2652.93	2888.17	3184.15	2807.13	2600.5	2652.43	2792.14	3027.16	3291.07	3224.04	3284.11	2486.06	2345.11	2609.31	2352.16	3494.73	2982.17	2754.17	3098.21	3578.51	3323.53	3563.45	3659.05	3328.42	2392	2911.83	2859.48	2607.67
	2372.08	2447.09	2353.68	2426.12	2500.22	2571.32	2346	2483.16	2639.36	2422.38	2510.31	2638.62	2334.34	3021.8	2614.56	2459.56	2564.57	2801.29	3021.01	2525.4	3207.93	2654.08	2889.39	3185.95	2808.02	2601.01	2653.36	2793.37	3028.58	3292.62	3225.21	3285.5	2486.47	2345.29	2609.37	2352.87	3496.42	2983.35	2755.15	3099.87	3580.35	3325.12	3565.64	3661.35	3330.27	2392.42	2913.09	2860.3	2608.25
	2372.48	2447.38	2354.21	2426.5	2500.91	2572.05	2346.25	2483.25	2639.86	2423.16	2511.32	2638.97	2334.47	3023.63	2615.46	2460.45	2565.48	2802.41	3022.03	2525.78	3209.22	2655.22	2890.6	3187.74	2808.91	2601.51	2654.29	2794.6	3030.01	3294.16	3226.38	3286.88	2486.88	2345.47	2609.44	2353.57	3498.11	2984.54	2756.14	3101.52	3582.18	3326.72	3567.83	3663.65	3332.12	2392.84	2914.34	2861.12	2608.83
	2372.88	2447.65	2354.74	2426.88	2501.59	2572.77	2346.5	2483.35	2640.37	2423.93	2512.33	2639.34	2334.59	3025.46	2616.36	2461.35	2566.39	2803.53	3023.04	2526.16	3210.52	2656.37	2891.81	3189.53	2809.79	2602.02	2655.21	2795.83	3031.44	3295.69	3227.55	3288.26	2487.29	2345.65	2609.5	2354.27	3499.79	2985.72	2757.12	3103.17	3584.01	3328.31	3570.01	3665.94	3333.96	2393.27	2915.59	2861.94	2609.41
	2373.28	2447.93	2355.27	2427.25	2502.28	2573.5	2346.75	2483.44	2640.87	2424.7	2513.34	2639.7	2334.72	3027.28	2617.26	2462.24	2567.3	2804.64	3024.06	2526.55	3211.82	2657.51	2893.02	3191.31	2810.68	2602.53	2656.14	2797.05	3032.87	3297.23	3228.71	3289.64	2487.71	2345.83	2609.57	2354.97	3501.47	2986.91	2758.1	3104.81	3585.83	3329.91	3572.2	3668.22	3335.81	2393.69	2916.83	2862.76	2610
	2373.68	2448.2	2355.79	2427.63	2502.97	2574.23	2347	2483.53	2641.37	2425.46	2514.34	2640.07	2334.85	3029.1	2618.17	2463.13	2568.21	2805.76	3025.08	2526.93	3213.11	2658.65	2894.23	3193.09	2811.56	2603.04	2657.07	2798.28	3034.31	3298.76	3229.87	3291.02	2488.12	2346.01	2609.63	2355.67	3503.14	2988.09	2759.09	3106.46	3587.65	3331.51	3574.39	3670.5	3337.66	2394.11	2918.08	2863.59	2610.58
	2374.08	2448.47	2356.32	2428.01	2503.65	2574.96	2347.26	2483.62	2641.87	2426.23	2515.35	2640.44	2334.99	3030.92	2619.08	2464.02	2569.12	2806.88	3026.1	2527.31	3214.41	2659.78	2895.44	3194.86	2812.45	2603.55	2658	2799.51	3035.74	3300.28	3231.03	3292.4	2488.54	2346.19	2609.7	2356.37	3504.8	2989.28	2760.07	3108.1	3589.47	3333.11	3576.58	3672.77	3339.5	2394.53	2919.31	2864.42	2611.17
	2374.49	2448.74	2356.85	2428.39	2504.33	2575.68	2347.51	2483.71	2642.36	2427	2516.36	2640.81	2335.12	3032.73	2619.99	2464.91	2570.03	2807.99	3027.11	2527.69	3215.71	2660.92	2896.65	3196.63	2813.33	2604.06	2658.93	2800.73	3037.18	3301.8	3232.19	3293.78	2488.96	2346.38	2609.77	2357.07	3506.46	2990.46	2761.05	3109.74	3591.28	3334.71	3578.76	3675.03	3341.35	2394.95	2920.55	2865.26	2611.76
	2374.89	2449.01	2357.37	2428.77	2505.02	2576.41	2347.76	2483.79	2642.85	2427.77	2517.36	2641.19	2335.25	3034.54	2620.91	2465.8	2570.95	2809.1	3028.13	2528.07	3217	2662.05	2897.87	3198.39	2814.21	2604.57	2659.86	2801.96	3038.63	3303.32	3233.34	3295.16	2489.38	2346.56	2609.83	2357.77	3508.11	2991.65	2762.04	3111.37	3593.08	3336.32	3580.95	3677.29	3343.19	2395.38	2921.78	2866.1	2612.35
	2375.3	2449.27	2357.9	2429.15	2505.7	2577.13	2348.01	2483.88	2643.35	2428.53	2518.37	2641.57	2335.39	3036.35	2621.82	2466.68	2571.86	2810.22	3029.15	2528.45	3218.3	2663.18	2899.08	3200.14	2815.08	2605.08	2660.79	2803.19	3040.07	3304.83	3234.49	3296.53	2489.8	2346.74	2609.9	2358.47	3509.76	2992.83	2763.02	3113	3594.88	3337.92	3583.14	3679.55	3345.03	2395.8	2923.01	2866.94	2612.95
	2375.71	2449.53	2358.42	2429.53	2506.38	2577.85	2348.26	2483.96	2643.84	2429.3	2519.38	2641.95	2335.53	3038.16	2622.74	2467.57	2572.77	2811.33	3030.16	2528.83	3219.6	2664.31	2900.29	3201.89	2815.96	2605.59	2661.72	2804.42	3041.51	3306.34	3235.64	3297.91	2490.23	2346.93	2609.97	2359.16	3511.4	2994.02	2764	3114.63	3596.67	3339.53	3585.32	3681.79	3346.87	2396.22	2924.23	2867.78	2613.54
	2376.11	2449.78	2358.94	2429.91	2507.06	2578.58	2348.51	2484.05	2644.32	2430.07	2520.39	2642.33	2335.67	3039.96	2623.66	2468.46	2573.69	2812.44	3031.18	2529.21	3220.9	2665.44	2901.5	3203.64	2816.83	2606.1	2662.65	2805.64	3042.96	3307.84	3236.79	3299.28	2490.65	2347.11	2610.04	2359.86	3513.03	2995.21	2764.98	3116.25	3598.46	3341.13	3587.51	3684.03	3348.72	2396.64	2925.46	2868.63	2614.14
	2376.52	2450.03	2359.46	2430.29	2507.73	2579.3	2348.76	2484.13	2644.81	2430.83	2521.4	2642.71	2335.8	3041.76	2624.58	2469.34	2574.6	2813.55	3032.2	2529.58	3222.2	2666.56	2902.72	3205.38	2817.7	2606.61	2663.58	2806.87	3044.41	3309.34	3237.93	3300.66	2491.08	2347.3	2610.11	2360.55	3514.66	2996.39	2765.96	3117.88	3600.24	3342.74	3589.69	3686.27	3350.56	2397.06	2926.67	2869.48	2614.73
	2376.93	2450.28	2359.98	2430.66	2508.41	2580.02	2349.02	2484.21	2645.29	2431.59	2522.4	2643.1	2335.95	3043.55	2625.51	2470.22	2575.52	2814.67	3033.21	2529.96	3223.49	2667.69	2903.93	3207.11	2818.57	2607.12	2664.51	2808.1	3045.86	3310.84	3239.08	3302.03	2491.51	2347.48	2610.18	2361.24	3516.29	2997.58	2766.94	3119.49	3602.02	3344.35	3591.88	3688.49	3352.4	2397.49	2927.89	2870.34	2615.33
	2377.34	2450.53	2360.5	2431.04	2509.09	2580.74	2349.27	2484.28	2645.77	2432.36	2523.41	2643.49	2336.09	3045.34	2626.43	2471.1	2576.44	2815.77	3034.23	2530.34	3224.79	2668.81	2905.14	3208.84	2819.44	2607.63	2665.45	2809.33	3047.32	3312.33	3240.22	3303.4	2491.93	2347.67	2610.25	2361.94	3517.91	2998.76	2767.92	3121.11	3603.79	3345.96	3594.06	3690.71	3354.23	2397.91	2929.1	2871.19	2615.94
	2377.75	2450.78	2361.02	2431.42	2509.76	2581.45	2349.52	2484.36	2646.25	2433.12	2524.42	2643.88	2336.23	3047.13	2627.36	2471.98	2577.35	2816.88	3035.24	2530.71	3226.09	2669.92	2906.35	3210.56	2820.3	2608.14	2666.38	2810.55	3048.77	3313.82	3241.36	3304.77	2492.36	2347.85	2610.32	2362.63	3519.52	2999.95	2768.9	3122.72	3605.56	3347.57	3596.25	3692.93	3356.07	2398.33	2930.31	2872.05	2616.54
	2378.16	2451.02	2361.54	2431.8	2510.43	2582.17	2349.77	2484.43	2646.73	2433.88	2525.43	2644.28	2336.37	3048.92	2628.29	2472.86	2578.27	2817.99	3036.26	2531.09	3227.39	2671.04	2907.57	3212.28	2821.16	2608.65	2667.31	2811.78	3050.23	3315.3	3242.49	3306.14	2492.8	2348.04	2610.39	2363.32	3521.12	3001.13	2769.88	3124.33	3607.32	3349.18	3598.43	3695.13	3357.91	2398.75	2931.51	2872.92	2617.14
	2378.58	2451.25	2362.06	2432.18	2511.1	2582.89	2350.02	2484.51	2647.2	2434.64	2526.43	2644.68	2336.52	3050.7	2629.23	2473.74	2579.19	2819.1	3037.27	2531.46	3228.68	2672.15	2908.78	3213.99	2822.02	2609.17	2668.25	2813.01	3051.69	3316.78	3243.63	3307.51	2493.23	2348.23	2610.46	2364.01	3522.72	3002.32	2770.86	3125.93	3609.07	3350.79	3600.61	3697.34	3359.74	2399.17	2932.71	2873.78	2617.75
	2378.99	2451.49	2362.57	2432.55	2511.77	2583.6	2350.28	2484.58	2647.68	2435.4	2527.44	2645.08	2336.67	3052.48	2630.16	2474.61	2580.11	2820.2	3038.29	2531.83	3229.98	2673.26	2909.99	3215.69	2822.88	2609.68	2669.18	2814.23	3053.15	3318.25	3244.76	3308.88	2493.66	2348.42	2610.53	2364.69	3524.32	3003.5	2771.84	3127.53	3610.82	3352.4	3602.79	3699.53	3361.58	2399.6	2933.91	2874.65	2618.36
	2379.4	2451.72	2363.08	2432.93	2512.44	2584.31	2350.53	2484.65	2648.15	2436.16	2528.45	2645.48	2336.81	3054.25	2631.1	2475.49	2581.03	2821.31	3039.3	2532.2	3231.28	2674.37	2911.2	3217.38	2823.74	2610.19	2670.12	2815.46	3054.61	3319.72	3245.89	3310.25	2494.1	2348.61	2610.6	2365.38	3525.91	3004.69	2772.82	3129.13	3612.56	3354.01	3604.97	3701.72	3363.41	2400.02	2935.1	2875.52	2618.97
	2379.82	2451.95	2363.6	2433.31	2513.11	2585.02	2350.78	2484.72	2648.62	2436.92	2529.46	2645.88	2336.96	3056.02	2632.04	2476.36	2581.95	2822.41	3040.31	2532.57	3232.57	2675.48	2912.41	3219.07	2824.59	2610.71	2671.05	2816.68	3056.08	3321.19	3247.01	3311.61	2494.53	2348.8	2610.67	2366.06	3527.49	3005.87	2773.8	3130.72	3614.3	3355.62	3607.15	3703.9	3365.24	2400.44	2936.29	2876.4	2619.58
	2380.23	2452.18	2364.11	2433.68	2513.78	2585.73	2351.03	2484.79	2649.09	2437.67	2530.46	2646.29	2337.11	3057.79	2632.98	2477.23	2582.87	2823.51	3041.33	2532.94	3233.87	2676.58	2913.62	3220.76	2825.44	2611.22	2671.99	2817.91	3057.54	3322.64	3248.14	3312.98	2494.97	2348.99	2610.75	2366.75	3529.06	3007.05	2774.77	3132.31	3616.03	3357.24	3609.33	3706.07	3367.07	2400.86	2937.47	2877.28	2620.2
	2380.65	2452.4	2364.62	2434.06	2514.44	2586.44	2351.29	2484.86	2649.55	2438.43	2531.47	2646.7	2337.27	3059.55	2633.92	2478.1	2583.79	2824.62	3042.34	2533.31	3235.16	2677.68	2914.83	3222.43	2826.28	2611.73	2672.93	2819.13	3059.01	3324.1	3249.26	3314.34	2495.41	2349.18	2610.82	2367.43	3530.63	3008.24	2775.75	3133.9	3617.75	3358.85	3611.51	3708.24	3368.9	2401.28	2938.65	2878.16	2620.81
	2381.06	2452.62	2365.13	2434.44	2515.1	2587.15	2351.54	2484.92	2650.01	2439.18	2532.48	2647.11	2337.42	3061.31	2634.87	2478.97	2584.71	2825.72	3043.35	2533.67	3236.46	2678.78	2916.04	3224.1	2827.13	2612.24	2673.86	2820.36	3060.48	3325.55	3250.38	3315.7	2495.85	2349.37	2610.9	2368.11	3532.2	3009.42	2776.72	3135.48	3619.47	3360.46	3613.68	3710.4	3370.73	2401.71	2939.83	2879.04	2621.43
	2381.48	2452.84	2365.63	2434.81	2515.77	2587.86	2351.79	2484.99	2650.48	2439.94	2533.48	2647.52	2337.57	3063.06	2635.82	2479.84	2585.63	2826.81	3044.37	2534.04	3237.75	2679.87	2917.25	3225.77	2827.97	2612.76	2674.8	2821.58	3061.95	3326.99	3251.5	3317.06	2496.29	2349.56	2610.97	2368.79	3533.76	3010.6	2777.7	3137.06	3621.18	3362.07	3615.86	3712.55	3372.55	2402.13	2941.01	2879.93	2622.05
	2381.9	2453.05	2366.14	2435.19	2516.42	2588.56	2352.04	2485.05	2650.93	2440.69	2534.49	2647.93	2337.73	3064.82	2636.76	2480.7	2586.55	2827.91	3045.38	2534.4	3239.05	2680.96	2918.46	3227.42	2828.81	2613.27	2675.73	2822.81	3063.42	3328.43	3252.62	3318.42	2496.73	2349.76	2611.05	2369.47	3535.31	3011.79	2778.67	3138.63	3622.88	3363.69	3618.03	3714.69	3374.38	2402.55	2942.18	2880.81	2622.67
	2382.32	2453.26	2366.65	2435.56	2517.08	2589.27	2352.29	2485.11	2651.39	2441.44	2535.5	2648.35	2337.88	3066.56	2637.72	2481.56	2587.47	2829.01	3046.39	2534.77	3240.34	2682.05	2919.67	3229.07	2829.64	2613.78	2676.67	2824.03	3064.9	3329.87	3253.73	3319.77	2497.18	2349.95	2611.12	2370.15	3536.85	3012.97	2779.65	3140.2	3624.58	3365.3	3620.2	3716.83	3376.2	2402.97	2943.34	2881.71	2623.29
	2382.74	2453.47	2367.15	2435.94	2517.74	2589.97	2352.55	2485.17	2651.85	2442.19	2536.5	2648.77	2338.04	3068.31	2638.67	2482.42	2588.4	2830.1	3047.4	2535.13	3241.63	2683.14	2920.88	3230.72	2830.48	2614.3	2677.61	2825.25	3066.37	3331.3	3254.84	3321.13	2497.62	2350.14	2611.2	2370.83	3538.39	3014.15	2780.62	3141.77	3626.27	3366.91	3622.37	3718.96	3378.02	2403.39	2944.51	2882.6	2623.92
	2383.16	2453.68	2367.65	2436.31	2518.4	2590.67	2352.8	2485.23	2652.3	2442.94	2537.51	2649.19	2338.2	3070.04	2639.62	2483.28	2589.32	2831.2	3048.41	2535.49	3242.92	2684.22	2922.08	3232.35	2831.31	2614.81	2678.55	2826.47	3067.85	3332.72	3255.95	3322.48	2498.07	2350.34	2611.27	2371.5	3539.93	3015.33	2781.6	3143.33	3627.96	3368.53	3624.54	3721.09	3379.84	2403.81	2945.67	2883.5	2624.55
	2383.58	2453.88	2368.15	2436.68	2519.05	2591.37	2353.05	2485.29	2652.75	2443.69	2538.51	2649.61	2338.36	3071.78	2640.58	2484.14	2590.24	2832.29	3049.42	2535.85	3244.22	2685.31	2923.29	3233.98	2832.13	2615.33	2679.49	2827.69	3069.33	3334.14	3257.06	3323.83	2498.51	2350.53	2611.35	2372.18	3541.45	3016.51	2782.57	3144.89	3629.63	3370.14	3626.71	3723.2	3381.66	2404.23	2946.82	2884.4	2625.17
	2384	2454.08	2368.65	2437.06	2519.7	2592.07	2353.3	2485.35	2653.2	2444.44	2539.52	2650.04	2338.52	3073.51	2641.54	2485	2591.17	2833.38	3050.43	2536.21	3245.51	2686.38	2924.5	3235.6	2832.96	2615.84	2680.42	2828.91	3070.81	3335.55	3258.16	3325.18	2498.96	2350.73	2611.43	2372.85	3542.98	3017.69	2783.54	3146.44	3631.31	3371.75	3628.88	3725.31	3383.48	2404.65	2947.97	2885.3	2625.8
	2384.42	2454.28	2369.15	2437.43	2520.35	2592.77	2353.56	2485.41	2653.65	2445.18	2540.52	2650.47	2338.68	3075.24	2642.5	2485.85	2592.09	2834.47	3051.44	2536.56	3246.79	2687.46	2925.7	3237.21	2833.78	2616.35	2681.36	2830.13	3072.29	3336.96	3259.26	3326.53	2499.41	2350.93	2611.51	2373.52	3544.49	3018.87	2784.51	3147.99	3632.97	3373.36	3631.04	3727.41	3385.29	2405.07	2949.12	2886.2	2626.44
	2384.85	2454.47	2369.65	2437.8	2521	2593.46	2353.81	2485.46	2654.09	2445.93	2541.53	2650.9	2338.85	3076.96	2643.46	2486.7	2593.01	2835.56	3052.45	2536.92	3248.08	2688.53	2926.9	3238.82	2834.59	2616.87	2682.3	2831.35	3073.78	3338.37	3260.36	3327.88	2499.86	2351.12	2611.59	2374.19	3546	3020.05	2785.48	3149.54	3634.63	3374.98	3633.2	3729.51	3387.1	2405.49	2950.26	2887.11	2627.07
	2385.27	2454.67	2370.14	2438.17	2521.65	2594.16	2354.06	2485.52	2654.54	2446.67	2542.53	2651.33	2339.01	3078.68	2644.42	2487.55	2593.94	2836.65	3053.46	2537.27	3249.37	2689.6	2928.11	3240.42	2835.41	2617.38	2683.24	2832.57	3075.26	3339.76	3261.46	3329.23	2500.31	2351.32	2611.67	2374.86	3547.5	3021.23	2786.45	3151.08	3636.27	3376.59	3635.37	3731.59	3388.91	2405.91	2951.4	2888.02	2627.7
	2385.7	2454.85	2370.64	2438.54	2522.29	2594.85	2354.31	2485.57	2654.98	2447.41	2543.54	2651.76	2339.18	3080.39	2645.39	2488.4	2594.86	2837.73	3054.47	2537.62	3250.66	2690.67	2929.31	3242.01	2836.22	2617.89	2684.18	2833.79	3076.75	3341.16	3262.56	3330.57	2500.76	2351.52	2611.75	2375.52	3549	3022.4	2787.42	3152.62	3637.92	3378.2	3637.52	3733.67	3390.72	2406.33	2952.54	2888.93	2628.34
	2386.12	2455.04	2371.13	2438.91	2522.94	2595.54	2354.57	2485.62	2655.42	2448.15	2544.54	2652.2	2339.35	3082.1	2646.35	2489.24	2595.79	2838.82	3055.47	2537.97	3251.94	2691.73	2930.51	3243.59	2837.03	2618.41	2685.11	2835	3078.23	3342.54	3263.66	3331.91	2501.21	2351.72	2611.83	2376.19	3550.49	3023.58	2788.38	3154.15	3639.55	3379.81	3639.68	3735.75	3392.53	2406.75	2953.67	2889.85	2628.98
	2386.55	2455.22	2371.62	2439.28	2523.58	2596.23	2354.82	2485.67	2655.86	2448.89	2545.54	2652.63	2339.52	3083.8	2647.32	2490.09	2596.71	2839.9	3056.48	2538.32	3253.23	2692.79	2931.71	3245.16	2837.83	2618.92	2686.05	2836.22	3079.72	3343.93	3264.75	3333.25	2501.67	2351.92	2611.91	2376.85	3551.97	3024.75	2789.35	3155.68	3641.18	3381.42	3641.84	3737.81	3394.34	2407.17	2954.8	2890.77	2629.62
	2386.97	2455.4	2372.12	2439.65	2524.22	2596.92	2355.07	2485.72	2656.29	2449.63	2546.54	2653.07	2339.68	3085.51	2648.29	2490.93	2597.64	2840.98	3057.49	2538.67	3254.51	2693.85	2932.91	3246.73	2838.63	2619.44	2686.99	2837.43	3081.21	3345.3	3265.84	3334.59	2502.12	2352.12	2611.99	2377.52	3553.44	3025.93	2790.31	3157.2	3642.8	3383.03	3643.99	3739.87	3396.14	2407.58	2955.92	2891.69	2630.26
	2387.4	2455.58	2372.6	2440.02	2524.86	2597.6	2355.32	2485.77	2656.73	2450.37	2547.55	2653.51	2339.86	3087.2	2649.26	2491.77	2598.56	2842.06	3058.5	2539.02	3255.79	2694.9	2934.11	3248.29	2839.43	2619.95	2687.93	2838.65	3082.7	3346.68	3266.93	3335.93	2502.58	2352.32	2612.07	2378.18	3554.92	3027.1	2791.28	3158.72	3644.41	3384.64	3646.14	3741.92	3397.94	2408	2957.04	2892.61	2630.9
	2387.83	2455.76	2373.09	2440.39	2525.5	2598.29	2355.58	2485.82	2657.16	2451.1	2548.55	2653.96	2340.03	3088.89	2650.23	2492.6	2599.49	2843.14	3059.51	2539.36	3257.07	2695.95	2935.3	3249.85	2840.23	2620.46	2688.87	2839.86	3084.19	3348.04	3268.02	3337.26	2503.03	2352.52	2612.16	2378.84	3556.38	3028.27	2792.24	3160.24	3646.02	3386.25	3648.29	3743.97	3399.74	2408.42	2958.15	2893.53	2631.55
	2388.26	2455.93	2373.58	2440.76	2526.14	2598.97	2355.83	2485.87	2657.59	2451.83	2549.55	2654.4	2340.2	3090.58	2651.21	2493.44	2600.41	2844.22	3060.51	2539.71	3258.35	2697	2936.5	3251.39	2841.02	2620.97	2689.81	2841.07	3085.69	3349.4	3269.1	3338.59	2503.49	2352.72	2612.24	2379.5	3557.84	3029.44	2793.2	3161.75	3647.62	3387.85	3650.44	3746	3401.53	2408.84	2959.26	2894.46	2632.19
	2388.68	2456.1	2374.06	2441.12	2526.77	2599.65	2356.08	2485.92	2658.02	2452.57	2550.55	2654.85	2340.37	3092.27	2652.18	2494.27	2601.34	2845.29	3061.52	2540.05	3259.63	2698.04	2937.7	3252.93	2841.81	2621.49	2690.74	2842.28	3087.18	3350.76	3270.19	3339.92	2503.95	2352.92	2612.32	2380.15	3559.29	3030.62	2794.16	3163.26	3649.21	3389.46	3652.58	3748.03	3403.32	2409.25	2960.37	2895.39	2632.84
	2389.11	2456.27	2374.55	2441.49	2527.4	2600.33	2356.34	2485.96	2658.44	2453.3	2551.55	2655.3	2340.55	3093.94	2653.16	2495.1	2602.27	2846.37	3062.53	2540.39	3260.91	2699.08	2938.89	3254.46	2842.59	2622	2691.68	2843.48	3088.68	3352.11	3271.27	3341.25	2504.41	2353.12	2612.41	2380.81	3560.73	3031.78	2795.12	3164.76	3650.79	3391.07	3654.72	3750.05	3405.11	2409.67	2961.47	2896.32	2633.49
	2389.54	2456.43	2375.03	2441.86	2528.04	2601.01	2356.59	2486	2658.87	2454.03	2552.55	2655.75	2340.73	3095.62	2654.14	2495.93	2603.19	2847.44	3063.54	2540.73	3262.18	2700.12	2940.08	3255.98	2843.38	2622.51	2692.62	2844.69	3090.17	3353.46	3272.35	3342.58	2504.86	2353.32	2612.49	2381.46	3562.17	3032.95	2796.08	3166.26	3652.37	3392.67	3656.86	3752.07	3406.9	2410.08	2962.57	2897.25	2634.14
	2389.97	2456.59	2375.51	2442.22	2528.67	2601.68	2356.84	2486.05	2659.29	2454.75	2553.54	2656.2	2340.9	3097.29	2655.12	2496.76	2604.12	2848.51	3064.54	2541.06	3263.46	2701.15	2941.27	3257.49	2844.16	2623.02	2693.55	2845.9	3091.67	3354.8	3273.43	3343.91	2505.32	2353.53	2612.58	2382.12	3563.6	3034.12	2797.03	3167.75	3653.94	3394.27	3659	3754.08	3408.69	2410.5	2963.66	2898.19	2634.79
	2390.4	2456.75	2375.99	2442.59	2529.3	2602.36	2357.1	2486.09	2659.71	2455.48	2554.54	2656.65	2341.08	3098.95	2656.1	2497.58	2605.04	2849.58	3065.55	2541.4	3264.73	2702.18	2942.46	3258.99	2844.93	2623.53	2694.49	2847.1	3093.17	3356.13	3274.51	3345.23	2505.78	2353.73	2612.67	2382.77	3565.02	3035.29	2797.99	3169.24	3655.5	3395.88	3661.14	3756.08	3410.47	2410.91	2964.75	2899.13	2635.44
	2390.84	2456.91	2376.47	2442.95	2529.92	2603.03	2357.35	2486.13	2660.13	2456.2	2555.54	2657.11	2341.26	3100.62	2657.08	2498.4	2605.97	2850.64	3066.56	2541.73	3266	2703.21	2943.65	3260.49	2845.7	2624.05	2695.43	2848.3	3094.67	3357.46	3275.58	3346.55	2506.25	2353.93	2612.75	2383.42	3566.44	3036.45	2798.94	3170.73	3657.05	3397.48	3663.27	3758.07	3412.25	2411.33	2965.84	2900.07	2636.1
	2391.27	2457.06	2376.95	2443.31	2530.55	2603.7	2357.6	2486.17	2660.55	2456.92	2556.53	2657.57	2341.44	3102.27	2658.06	2499.22	2606.89	2851.71	3067.56	2542.06	3267.27	2704.23	2944.84	3261.98	2846.47	2624.56	2696.36	2849.5	3096.17	3358.79	3276.66	3347.87	2506.71	2354.14	2612.84	2384.06	3567.85	3037.61	2799.89	3172.21	3658.6	3399.08	3665.4	3760.06	3414.02	2411.74	2966.92	2901.01	2636.75
	2391.7	2457.21	2377.42	2443.68	2531.17	2604.37	2357.86	2486.21	2660.97	2457.64	2557.53	2658.03	2341.62	3103.92	2659.05	2500.04	2607.82	2852.77	3068.57	2542.39	3268.54	2705.25	2946.03	3263.46	2847.24	2625.07	2697.3	2850.7	3097.67	3360.1	3277.73	3349.19	2507.17	2354.34	2612.93	2384.71	3569.26	3038.78	2800.85	3173.68	3660.14	3400.68	3667.53	3762.03	3415.79	2412.15	2967.99	2901.96	2637.41
	2392.13	2457.36	2377.9	2444.04	2531.8	2605.03	2358.11	2486.25	2661.38	2458.36	2558.52	2658.49	2341.81	3105.57	2660.03	2500.85	2608.74	2853.83	3069.58	2542.72	3269.8	2706.27	2947.21	3264.93	2848	2625.58	2698.23	2851.9	3099.18	3361.42	3278.8	3350.51	2507.63	2354.55	2613.02	2385.35	3570.66	3039.94	2801.79	3175.15	3661.67	3402.27	3669.65	3764.01	3417.56	2412.56	2969.06	2902.9	2638.07
	2392.57	2457.5	2378.37	2444.4	2532.42	2605.7	2358.37	2486.29	2661.79	2459.08	2559.52	2658.95	2341.99	3107.21	2661.02	2501.66	2609.67	2854.89	3070.59	2543.05	3271.07	2707.28	2948.4	3266.4	2848.76	2626.09	2699.17	2853.09	3100.68	3362.73	3279.87	3351.82	2508.1	2354.75	2613.11	2386	3572.05	3041.1	2802.74	3176.62	3663.19	3403.87	3671.77	3765.97	3419.33	2412.97	2970.13	2903.85	2638.73
	2393	2457.65	2378.84	2444.76	2533.04	2606.36	2358.62	2486.33	2662.21	2459.8	2560.51	2659.41	2342.18	3108.85	2662.01	2502.47	2610.6	2855.95	3071.59	2543.37	3272.33	2708.29	2949.58	3267.85	2849.52	2626.6	2700.1	2854.28	3102.19	3364.03	3280.94	3353.14	2508.56	2354.96	2613.2	2386.64	3573.43	3042.25	2803.69	3178.08	3664.7	3405.47	3673.89	3767.93	3421.09	2413.39	2971.19	2904.8	2639.39
	2393.44	2457.79	2379.31	2445.12	2533.66	2607.02	2358.88	2486.36	2662.62	2460.51	2561.5	2659.88	2342.36	3110.49	2663	2503.28	2611.52	2857.01	3072.6	2543.7	3273.59	2709.29	2950.76	3269.3	2850.28	2627.11	2701.03	2855.48	3103.69	3365.33	3282.01	3354.45	2509.02	2355.16	2613.29	2387.28	3574.81	3043.41	2804.63	3179.54	3666.21	3407.06	3676.01	3769.88	3422.85	2413.8	2972.25	2905.75	2640.05
	2393.87	2457.93	2379.78	2445.48	2534.27	2607.68	2359.13	2486.4	2663.02	2461.22	2562.49	2660.35	2342.55	3112.11	2663.99	2504.09	2612.45	2858.06	3073.61	2544.02	3274.85	2710.29	2951.94	3270.74	2851.03	2627.62	2701.96	2856.66	3105.2	3366.62	3283.08	3355.75	2509.49	2355.37	2613.38	2387.91	3576.18	3044.57	2805.57	3180.99	3667.71	3408.65	3678.12	3771.82	3424.61	2414.21	2973.3	2906.71	2640.71
	2394.31	2458.06	2380.25	2445.83	2534.89	2608.33	2359.39	2486.43	2663.43	2461.93	2563.48	2660.82	2342.74	3113.74	2664.98	2504.89	2613.37	2859.11	3074.62	2544.34	3276.11	2711.29	2953.12	3272.17	2851.77	2628.12	2702.9	2857.85	3106.7	3367.9	3284.14	3357.06	2509.95	2355.57	2613.48	2388.55	3577.54	3045.72	2806.51	3182.44	3669.2	3410.24	3680.23	3773.75	3426.36	2414.61	2974.35	2907.67	2641.37
	2394.74	2458.19	2380.72	2446.19	2535.5	2608.99	2359.64	2486.47	2663.83	2462.64	2564.47	2661.29	2342.93	3115.36	2665.97	2505.69	2614.29	2860.17	3075.63	2544.66	3277.37	2712.28	2954.3	3273.59	2852.52	2628.63	2703.83	2859.04	3108.21	3369.18	3285.21	3358.37	2510.42	2355.78	2613.57	2389.18	3578.9	3046.87	2807.45	3183.88	3670.68	3411.83	3682.34	3775.68	3428.11	2415.02	2975.4	2908.62	2642.04
	2395.18	2458.32	2381.18	2446.55	2536.12	2609.64	2359.9	2486.5	2664.24	2463.34	2565.46	2661.76	2343.12	3116.97	2666.96	2506.48	2615.22	2861.21	3076.64	2544.97	3278.62	2713.27	2955.47	3275	2853.26	2629.14	2704.76	2860.22	3109.72	3370.46	3286.27	3359.67	2510.88	2355.99	2613.66	2389.82	3580.25	3048.02	2808.39	3185.32	3672.15	3413.42	3684.45	3777.6	3429.86	2415.43	2976.43	2909.58	2642.7
	2395.62	2458.45	2381.65	2446.9	2536.73	2610.29	2360.15	2486.53	2664.64	2464.05	2566.44	2662.23	2343.31	3118.58	2667.96	2507.28	2616.14	2862.26	3077.64	2545.28	3279.87	2714.26	2956.65	3276.4	2853.99	2629.65	2705.69	2861.4	3111.23	3371.73	3287.33	3360.97	2511.35	2356.19	2613.76	2390.45	3581.6	3049.17	2809.33	3186.75	3673.62	3415	3686.55	3779.52	3431.6	2415.84	2977.47	2910.55	2643.37
	2396.06	2458.58	2382.11	2447.26	2537.34	2610.94	2360.41	2486.57	2665.04	2464.75	2567.43	2662.71	2343.5	3120.19	2668.95	2508.07	2617.07	2863.31	3078.65	2545.6	3281.12	2715.24	2957.82	3277.8	2854.73	2630.15	2706.61	2862.58	3112.74	3372.99	3288.39	3362.27	2511.82	2356.4	2613.85	2391.07	3582.93	3050.32	2810.26	3188.18	3675.07	3416.58	3688.65	3781.42	3433.34	2416.24	2978.5	2911.51	2644.04
	2396.49	2458.7	2382.57	2447.61	2537.95	2611.58	2360.66	2486.6	2665.43	2465.45	2568.41	2663.19	2343.7	3121.79	2669.95	2508.86	2617.99	2864.35	3079.66	2545.91	3282.37	2716.22	2958.99	3279.18	2855.46	2630.66	2707.54	2863.76	3114.25	3374.25	3289.45	3363.56	2512.28	2356.61	2613.95	2391.7	3584.26	3051.46	2811.19	3189.6	3676.52	3418.17	3690.74	3783.32	3435.07	2416.65	2979.52	2912.47	2644.71
	2396.93	2458.82	2383.03	2447.96	2538.55	2612.22	2360.92	2486.63	2665.83	2466.14	2569.4	2663.66	2343.89	3123.38	2670.95	2509.64	2618.91	2865.39	3080.67	2546.21	3283.62	2717.19	2960.16	3280.56	2856.19	2631.16	2708.47	2864.93	3115.77	3375.51	3290.51	3364.86	2512.75	2356.82	2614.05	2392.33	3585.59	3052.6	2812.12	3191.02	3677.96	3419.75	3692.83	3785.21	3436.8	2417.05	2980.54	2913.44	2645.38
	2397.37	2458.94	2383.49	2448.32	2539.16	2612.87	2361.18	2486.66	2666.23	2466.84	2570.38	2664.15	2344.09	3124.97	2671.94	2510.43	2619.84	2866.43	3081.68	2546.52	3284.86	2718.16	2961.33	3281.93	2856.91	2631.67	2709.4	2866.1	3117.28	3376.75	3291.57	3366.15	2513.22	2357.02	2614.14	2392.95	3586.9	3053.75	2813.05	3192.43	3679.39	3421.32	3694.92	3787.1	3438.53	2417.46	2981.56	2914.41	2646.05
	2397.81	2459.06	2383.95	2448.67	2539.76	2613.5	2361.43	2486.69	2666.62	2467.53	2571.36	2664.63	2344.28	3126.56	2672.94	2511.21	2620.76	2867.46	3082.69	2546.82	3286.1	2719.13	2962.49	3283.29	2857.63	2632.17	2710.32	2867.27	3118.79	3378	3292.63	3367.44	2513.68	2357.23	2614.24	2393.57	3588.21	3054.89	2813.97	3193.84	3680.82	3422.9	3697	3788.98	3440.25	2417.86	2982.57	2915.38	2646.72
	2398.25	2459.17	2384.4	2449.02	2540.37	2614.14	2361.69	2486.72	2667.01	2468.22	2572.34	2665.11	2344.48	3128.14	2673.94	2511.99	2621.68	2868.5	3083.71	2547.13	3287.34	2720.09	2963.66	3284.64	2858.35	2632.67	2711.24	2868.44	3120.3	3379.23	3293.68	3368.73	2514.15	2357.44	2614.34	2394.19	3589.51	3056.02	2814.9	3195.24	3682.23	3424.47	3699.09	3790.85	3441.96	2418.26	2983.57	2916.35	2647.39
	2398.69	2459.28	2384.86	2449.37	2540.97	2614.78	2361.95	2486.74	2667.4	2468.91	2573.32	2665.59	2344.68	3129.71	2674.94	2512.76	2622.6	2869.53	3084.72	2547.42	3288.58	2721.05	2964.82	3285.98	2859.06	2633.18	2712.17	2869.61	3121.82	3380.47	3294.74	3370.02	2514.62	2357.65	2614.44	2394.81	3590.81	3057.16	2815.82	3196.64	3683.63	3426.04	3701.16	3792.71	3443.68	2418.66	2984.57	2917.33	2648.06
	2399.13	2459.39	2385.31	2449.72	2541.57	2615.41	2362.21	2486.77	2667.79	2469.6	2574.3	2666.08	2344.88	3131.28	2675.94	2513.53	2623.52	2870.56	3085.73	2547.72	3289.81	2722	2965.98	3287.31	2859.77	2633.68	2713.09	2870.77	3123.33	3381.69	3295.79	3371.3	2515.09	2357.86	2614.54	2395.42	3592.09	3058.29	2816.74	3198.03	3685.03	3427.61	3703.24	3794.57	3445.39	2419.07	2985.57	2918.3	2648.74
	2399.57	2459.5	2385.77	2450.06	2542.17	2616.04	2362.47	2486.8	2668.18	2470.28	2575.28	2666.57	2345.08	3132.85	2676.94	2514.3	2624.45	2871.59	3086.74	2548.02	3291.05	2722.95	2967.14	3288.64	2860.48	2634.18	2714.01	2871.93	3124.85	3382.91	3296.85	3372.58	2515.56	2358.06	2614.64	2396.04	3593.37	3059.43	2817.65	3199.42	3686.42	3429.18	3705.31	3796.41	3447.09	2419.47	2986.56	2919.28	2649.41
	2400.02	2459.6	2386.22	2450.41	2542.76	2616.66	2362.72	2486.82	2668.56	2470.97	2576.25	2667.06	2345.28	3134.41	2677.94	2515.07	2625.37	2872.62	3087.75	2548.31	3292.28	2723.89	2968.29	3289.95	2861.18	2634.68	2714.93	2873.08	3126.36	3384.13	3297.9	3373.86	2516.02	2358.27	2614.74	2396.65	3594.65	3060.56	2818.57	3200.8	3687.8	3430.74	3707.37	3798.26	3448.79	2419.86	2987.54	2920.26	2650.08
	2400.46	2459.7	2386.67	2450.76	2543.36	2617.29	2362.98	2486.85	2668.95	2471.65	2577.23	2667.55	2345.49	3135.97	2678.95	2515.83	2626.29	2873.64	3088.77	2548.6	3293.5	2724.83	2969.45	3291.25	2861.88	2635.18	2715.85	2874.24	3127.88	3385.34	3298.96	3375.14	2516.49	2358.48	2614.84	2397.26	3595.91	3061.68	2819.48	3202.18	3689.17	3432.3	3709.44	3800.09	3450.49	2420.26	2988.52	2921.24	2650.76
	2400.9	2459.8	2387.11	2451.1	2543.95	2617.91	2363.24	2486.87	2669.33	2472.32	2578.2	2668.04	2345.69	3137.52	2679.95	2516.59	2627.21	2874.66	3089.78	2548.89	3294.73	2725.77	2970.6	3292.55	2862.58	2635.68	2716.77	2875.39	3129.4	3386.54	3300.01	3376.41	2516.96	2358.69	2614.95	2397.87	3597.17	3062.81	2820.39	3203.55	3690.53	3433.86	3711.5	3801.92	3452.18	2420.66	2989.5	2922.22	2651.44
	2401.34	2459.9	2387.56	2451.44	2544.55	2618.53	2363.5	2486.9	2669.71	2473	2579.17	2668.53	2345.9	3139.06	2680.95	2517.35	2628.13	2875.68	3090.8	2549.18	3295.95	2726.7	2971.75	3293.83	2863.27	2636.18	2717.68	2876.54	3130.91	3387.74	3301.06	3377.69	2517.43	2358.9	2615.05	2398.47	3598.43	3063.93	2821.3	3204.92	3691.88	3435.42	3713.55	3803.74	3453.86	2421.06	2990.47	2923.2	2652.11
	2401.79	2459.99	2388.01	2451.79	2545.14	2619.15	2363.76	2486.92	2670.09	2473.67	2580.14	2669.03	2346.1	3140.6	2681.95	2518.11	2629.04	2876.7	3091.81	2549.46	3297.17	2727.62	2972.9	3295.11	2863.96	2636.67	2718.6	2877.68	3132.43	3388.93	3302.11	3378.96	2517.9	2359.11	2615.16	2399.08	3599.67	3065.05	2822.2	3206.28	3693.23	3436.97	3715.6	3805.55	3455.54	2421.45	2991.43	2924.18	2652.79
	2402.23	2460.08	2388.45	2452.13	2545.73	2619.76	2364.02	2486.95	2670.47	2474.34	2581.11	2669.52	2346.31	3142.14	2682.96	2518.86	2629.96	2877.71	3092.83	2549.74	3298.39	2728.55	2974.05	3296.38	2864.65	2637.17	2719.51	2878.82	3133.95	3390.12	3303.16	3380.22	2518.36	2359.32	2615.26	2399.68	3600.91	3066.17	2823.1	3207.64	3694.56	3438.52	3717.65	3807.36	3457.22	2421.85	2992.39	2925.17	2653.47
	2402.67	2460.17	2388.89	2452.47	2546.32	2620.37	2364.28	2486.97	2670.84	2475.01	2582.08	2670.02	2346.52	3143.67	2683.96	2519.61	2630.88	2878.73	3093.84	2550.02	3299.61	2729.46	2975.19	3297.63	2865.33	2637.67	2720.42	2879.96	3135.47	3391.3	3304.21	3381.49	2518.83	2359.53	2615.37	2400.28	3602.14	3067.29	2824	3208.99	3695.89	3440.07	3719.69	3809.15	3458.89	2422.24	2993.34	2926.16	2654.15
	2403.12	2460.26	2389.34	2452.81	2546.91	2620.98	2364.54	2486.99	2671.22	2475.67	2583.04	2670.52	2346.72	3145.19	2684.97	2520.35	2631.8	2879.74	3094.86	2550.3	3300.82	2730.38	2976.33	3298.88	2866.01	2638.16	2721.33	2881.1	3136.99	3392.48	3305.26	3382.75	2519.3	2359.73	2615.47	2400.88	3603.36	3068.4	2824.9	3210.33	3697.2	3441.62	3721.73	3810.95	3460.55	2422.63	2994.29	2927.14	2654.83
	2403.56	2460.35	2389.78	2453.15	2547.49	2621.59	2364.8	2487.01	2671.59	2476.34	2584.01	2671.02	2346.93	3146.71	2685.97	2521.09	2632.71	2880.74	3095.88	2550.58	3302.03	2731.29	2977.48	3300.12	2866.68	2638.65	2722.24	2882.23	3138.5	3393.65	3306.31	3384.02	2519.77	2359.94	2615.58	2401.47	3604.58	3069.52	2825.79	3211.67	3698.51	3443.16	3723.77	3812.73	3462.22	2423.02	2995.24	2928.13	2655.51
	2404.01	2460.43	2390.22	2453.48	2548.08	2622.19	2365.06	2487.03	2671.97	2477	2584.97	2671.52	2347.14	3148.23	2686.98	2521.83	2633.63	2881.75	3096.9	2550.85	3303.24	2732.19	2978.61	3301.35	2867.35	2639.15	2723.15	2883.36	3140.02	3394.81	3307.36	3385.27	2520.23	2360.15	2615.69	2402.07	3605.79	3070.63	2826.68	3213.01	3699.81	3444.7	3725.8	3814.51	3463.87	2423.41	2996.17	2929.12	2656.19
	2404.45	2460.51	2390.65	2453.82	2548.66	2622.8	2365.32	2487.05	2672.34	2477.65	2585.93	2672.02	2347.36	3149.74	2687.98	2522.57	2634.54	2882.75	3097.92	2551.12	3304.44	2733.09	2979.75	3302.57	2868.02	2639.64	2724.06	2884.49	3141.54	3395.97	3308.41	3386.53	2520.7	2360.36	2615.8	2402.66	3606.99	3071.73	2827.57	3214.34	3701.09	3446.24	3727.82	3816.28	3465.52	2423.8	2997.11	2930.12	2656.87
	2404.9	2460.59	2391.09	2454.16	2549.24	2623.4	2365.59	2487.07	2672.71	2478.31	2586.89	2672.52	2347.57	3151.24	2688.99	2523.3	2635.46	2883.75	3098.94	2551.39	3305.64	2733.98	2980.88	3303.77	2868.69	2640.13	2724.96	2885.61	3143.06	3397.12	3309.46	3387.79	2521.17	2360.57	2615.91	2403.25	3608.18	3072.84	2828.46	3215.66	3702.37	3447.77	3729.84	3818.04	3467.16	2424.19	2998.03	2931.11	2657.55
	2405.34	2460.67	2391.52	2454.49	2549.82	2623.99	2365.85	2487.09	2673.08	2478.96	2587.85	2673.03	2347.78	3152.74	2690	2524.03	2636.37	2884.75	3099.96	2551.66	3306.84	2734.87	2982.02	3304.97	2869.35	2640.62	2725.86	2886.73	3144.58	3398.27	3310.51	3389.04	2521.63	2360.78	2616.02	2403.84	3609.37	3073.94	2829.34	3216.98	3703.64	3449.3	3731.86	3819.79	3468.8	2424.58	2998.96	2932.1	2658.23
	2405.79	2460.74	2391.96	2454.82	2550.4	2624.58	2366.11	2487.11	2673.44	2479.61	2588.81	2673.53	2348	3154.23	2691	2524.76	2637.28	2885.75	3100.98	2551.92	3308.03	2735.76	2983.15	3306.16	2870.01	2641.11	2726.77	2887.85	3146.1	3399.41	3311.56	3390.29	2522.1	2360.99	2616.13	2404.42	3610.55	3075.04	2830.22	3218.29	3704.9	3450.83	3733.87	3821.54	3470.44	2424.97	2999.87	2933.1	2658.91
	2406.24	2460.82	2392.39	2455.16	2550.98	2625.18	2366.37	2487.13	2673.81	2480.26	2589.76	2674.04	2348.21	3155.72	2692.01	2525.48	2638.19	2886.74	3102	2552.18	3309.23	2736.64	2984.27	3307.34	2870.66	2641.6	2727.67	2888.96	3147.62	3400.55	3312.61	3391.54	2522.57	2361.2	2616.24	2405	3611.72	3076.14	2831.1	3219.6	3706.15	3452.35	3735.88	3823.28	3472.07	2425.35	3000.78	2934.09	2659.59
	2406.68	2460.89	2392.82	2455.49	2551.56	2625.76	2366.64	2487.15	2674.18	2480.9	2590.71	2674.55	2348.43	3157.2	2693.02	2526.2	2639.11	2887.73	3103.03	2552.44	3310.42	2737.51	2985.4	3308.51	2871.31	2642.08	2728.56	2890.07	3149.14	3401.68	3313.66	3392.78	2523.03	2361.41	2616.36	2405.58	3612.88	3077.23	2831.98	3220.9	3707.39	3453.88	3737.89	3825.02	3473.69	2425.73	3001.69	2935.09	2660.28
	2407.13	2460.95	2393.25	2455.82	2552.14	2626.35	2366.9	2487.17	2674.54	2481.54	2591.67	2675.05	2348.64	3158.68	2694.02	2526.92	2640.02	2888.72	3104.05	2552.69	3311.6	2738.38	2986.52	3309.67	2871.96	2642.57	2729.46	2891.18	3150.66	3402.81	3314.71	3394.02	2523.5	2361.62	2616.47	2406.16	3614.04	3078.32	2832.85	3222.2	3708.62	3455.39	3739.89	3826.74	3475.3	2426.12	3002.59	2936.09	2660.96
	2407.58	2461.02	2393.68	2456.15	2552.71	2626.93	2367.17	2487.19	2674.9	2482.18	2592.62	2675.56	2348.86	3160.15	2695.03	2527.63	2640.93	2889.71	3105.08	2552.95	3312.79	2739.25	2987.64	3310.82	2872.6	2643.06	2730.35	2892.28	3152.18	3403.92	3315.75	3395.26	2523.96	2361.82	2616.58	2406.74	3615.19	3079.41	2833.72	3223.49	3709.84	3456.91	3741.88	3828.46	3476.91	2426.5	3003.48	2937.09	2661.64
	2408.03	2461.09	2394.11	2456.47	2553.28	2627.51	2367.43	2487.21	2675.26	2482.81	2593.56	2676.07	2349.08	3161.62	2696.04	2528.34	2641.84	2890.69	3106.1	2553.2	3313.97	2740.11	2988.76	3311.95	2873.24	2643.54	2731.25	2893.38	3153.7	3405.04	3316.8	3396.5	2524.43	2362.03	2616.7	2407.31	3616.33	3080.5	2834.58	3224.77	3711.05	3458.42	3743.87	3830.17	3478.52	2426.88	3004.37	2938.09	2662.32
	2408.47	2461.15	2394.53	2456.8	2553.85	2628.09	2367.7	2487.22	2675.62	2483.45	2594.51	2676.59	2349.3	3163.08	2697.05	2529.05	2642.74	2891.67	3107.13	2553.45	3315.14	2740.96	2989.87	3313.08	2873.88	2644.02	2732.14	2894.48	3155.22	3406.15	3317.85	3397.74	2524.89	2362.24	2616.82	2407.88	3617.46	3081.58	2835.45	3226.05	3712.25	3459.93	3745.85	3831.88	3480.12	2427.26	3005.25	2939.09	2663.01
	2408.92	2461.21	2394.96	2457.12	2554.43	2628.66	2367.96	2487.24	2675.98	2484.08	2595.45	2677.1	2349.52	3164.54	2698.05	2529.75	2643.65	2892.65	3108.16	2553.69	3316.32	2741.82	2990.99	3314.2	2874.51	2644.5	2733.03	2895.57	3156.74	3407.25	3318.9	3398.97	2525.36	2362.45	2616.93	2408.45	3618.59	3082.66	2836.31	3227.32	3713.45	3461.43	3747.83	3833.58	3481.71	2427.64	3006.13	2940.09	2663.69
	2409.37	2461.27	2395.38	2457.45	2554.99	2629.23	2368.23	2487.26	2676.34	2484.7	2596.4	2677.61	2349.74	3165.99	2699.06	2530.45	2644.56	2893.62	3109.19	2553.94	3317.49	2742.66	2992.1	3315.31	2875.14	2644.98	2733.92	2896.66	3158.26	3408.35	3319.95	3400.2	2525.82	2362.66	2617.05	2409.02	3619.71	3083.74	2837.16	3228.59	3714.63	3462.93	3749.81	3835.27	3483.3	2428.01	3007	2941.09	2664.38
	2409.82	2461.32	2395.8	2457.77	2555.56	2629.8	2368.49	2487.27	2676.69	2485.33	2597.34	2678.13	2349.97	3167.43	2700.07	2531.14	2645.46	2894.59	3110.22	2554.18	3318.66	2743.5	2993.21	3316.4	2875.76	2645.46	2734.8	2897.74	3159.78	3409.44	3321	3401.43	2526.28	2362.87	2617.17	2409.59	3620.82	3084.81	2838.02	3229.85	3715.8	3464.43	3751.78	3836.95	3484.88	2428.39	3007.87	2942.09	2665.06
	2410.27	2461.38	2396.22	2458.09	2556.13	2630.36	2368.76	2487.29	2677.05	2485.95	2598.28	2678.65	2350.19	3168.87	2701.07	2531.84	2646.37	2895.56	3111.25	2554.42	3319.82	2744.34	2994.31	3317.49	2876.39	2645.94	2735.69	2898.82	3161.3	3410.52	3322.05	3402.65	2526.75	2363.07	2617.29	2410.15	3621.92	3085.88	2838.87	3231.1	3716.96	3465.92	3753.74	3838.63	3486.45	2428.77	3008.73	2943.1	2665.74
	2410.72	2461.43	2396.64	2458.41	2556.69	2630.93	2369.03	2487.3	2677.4	2486.57	2599.21	2679.16	2350.41	3170.3	2702.08	2532.52	2647.27	2896.53	3112.28	2554.65	3320.98	2745.16	2995.41	3318.57	2877	2646.42	2736.57	2899.89	3162.82	3411.6	3323.1	3403.87	2527.21	2363.28	2617.41	2410.71	3623.02	3086.95	2839.71	3232.35	3718.11	3467.41	3755.7	3840.3	3488.02	2429.14	3009.58	2944.1	2666.43
	2411.17	2461.48	2397.06	2458.73	2557.26	2631.49	2369.3	2487.32	2677.75	2487.18	2600.15	2679.68	2350.64	3171.73	2703.09	2533.21	2648.17	2897.5	3113.32	2554.89	3322.14	2745.99	2996.51	3319.63	2877.62	2646.89	2737.45	2900.97	3164.34	3412.67	3324.15	3405.09	2527.67	2363.49	2617.53	2411.27	3624.11	3088.02	2840.56	3233.6	3719.26	3468.89	3757.66	3841.96	3489.58	2429.51	3010.43	2945.11	2667.11
	2411.62	2461.53	2397.48	2459.05	2557.82	2632.04	2369.56	2487.33	2678.1	2487.79	2601.08	2680.2	2350.86	3173.15	2704.09	2533.89	2649.07	2898.46	3114.35	2555.12	3323.29	2746.81	2997.61	3320.69	2878.23	2647.37	2738.32	2902.03	3165.85	3413.74	3325.2	3406.31	2528.13	2363.7	2617.65	2411.82	3625.19	3089.08	2841.4	3234.83	3720.39	3470.38	3759.61	3843.61	3491.13	2429.88	3011.27	2946.11	2667.79
	2412.07	2461.57	2397.89	2459.36	2558.38	2632.6	2369.83	2487.35	2678.45	2488.4	2602.01	2680.72	2351.09	3174.57	2705.1	2534.57	2649.97	2899.42	3115.39	2555.35	3324.44	2747.62	2998.71	3321.74	2878.84	2647.84	2739.2	2903.1	3167.37	3414.81	3326.25	3407.53	2528.59	2363.9	2617.78	2412.38	3626.26	3090.14	2842.23	3236.07	3721.51	3471.86	3761.55	3845.26	3492.68	2430.25	3012.11	2947.12	2668.48
	2412.52	2461.62	2398.31	2459.68	2558.95	2633.15	2370.1	2487.36	2678.8	2489.01	2602.94	2681.24	2351.32	3175.98	2706.1	2535.24	2650.87	2900.37	3116.43	2555.57	3325.59	2748.43	2999.8	3322.77	2879.44	2648.32	2740.07	2904.15	3168.89	3415.86	3327.3	3408.74	2529.05	2364.11	2617.9	2412.93	3627.33	3091.19	2843.07	3237.29	3722.62	3473.33	3763.49	3846.9	3494.22	2430.62	3012.94	2948.13	2669.16
	2412.97	2461.66	2398.72	2459.99	2559.51	2633.69	2370.37	2487.38	2679.15	2489.61	2603.87	2681.76	2351.55	3177.39	2707.11	2535.91	2651.77	2901.33	3117.46	2555.8	3326.73	2749.23	3000.89	3323.8	2880.04	2648.79	2740.94	2905.21	3170.41	3416.91	3328.35	3409.95	2529.51	2364.32	2618.02	2413.47	3628.39	3092.24	2843.9	3238.51	3723.73	3474.8	3765.42	3848.53	3495.76	2430.99	3013.77	2949.13	2669.84
	2413.42	2461.7	2399.13	2460.31	2560.07	2634.24	2370.64	2487.39	2679.5	2490.21	2604.8	2682.29	2351.77	3178.79	2708.11	2536.58	2652.66	2902.28	3118.5	2556.02	3327.88	2750.03	3001.98	3324.81	2880.64	2649.26	2741.81	2906.26	3171.92	3417.96	3329.41	3411.16	2529.96	2364.52	2618.15	2414.02	3629.44	3093.29	2844.72	3239.72	3724.82	3476.27	3767.35	3850.15	3497.29	2431.35	3014.59	2950.14	2670.53
	2413.87	2461.74	2399.54	2460.62	2560.62	2634.78	2370.91	2487.41	2679.84	2490.81	2605.72	2682.81	2352	3180.18	2709.12	2537.24	2653.56	2903.23	3119.54	2556.24	3329.01	2750.83	3003.06	3325.82	2881.23	2649.73	2742.68	2907.3	3173.44	3419	3330.46	3412.36	2530.42	2364.73	2618.28	2414.56	3630.49	3094.34	2845.54	3240.93	3725.9	3477.73	3769.28	3851.77	3498.81	2431.72	3015.4	2951.15	2671.21
	2414.32	2461.77	2399.95	2460.93	2561.18	2635.32	2371.18	2487.42	2680.19	2491.4	2606.64	2683.33	2352.23	3181.57	2710.12	2537.9	2654.45	2904.17	3120.58	2556.45	3330.15	2751.61	3004.14	3326.81	2881.82	2650.19	2743.54	2908.35	3174.95	3420.04	3331.51	3413.57	2530.88	2364.93	2618.4	2415.1	3631.52	3095.38	2846.36	3242.13	3726.98	3479.19	3771.2	3853.38	3500.32	2432.08	3016.21	2952.15	2671.89
	2414.77	2461.81	2400.36	2461.24	2561.74	2635.86	2371.45	2487.43	2680.53	2491.99	2607.56	2683.86	2352.47	3182.96	2711.12	2538.56	2655.35	2905.12	3121.63	2556.67	3331.28	2752.4	3005.22	3327.8	2882.41	2650.66	2744.41	2909.38	3176.47	3421.07	3332.56	3414.77	2531.33	2365.14	2618.53	2415.64	3632.55	3096.42	2847.18	3243.32	3728.04	3480.65	3773.11	3854.98	3501.83	2432.44	3017.01	2953.16	2672.58
	2415.22	2461.84	2400.76	2461.55	2562.29	2636.39	2371.72	2487.44	2680.87	2492.58	2608.48	2684.38	2352.7	3184.34	2712.12	2539.21	2656.24	2906.06	3122.67	2556.88	3332.4	2753.17	3006.3	3328.77	2882.99	2651.13	2745.27	2910.41	3177.98	3422.09	3333.62	3415.96	2531.78	2365.35	2618.66	2416.18	3633.57	3097.45	2847.99	3244.51	3729.1	3482.1	3775.02	3856.58	3503.34	2432.81	3017.81	2954.17	2673.26
	2415.67	2461.87	2401.17	2461.85	2562.85	2636.92	2371.99	2487.46	2681.21	2493.16	2609.39	2684.91	2352.93	3185.71	2713.13	2539.86	2657.13	2907	3123.71	2557.09	3333.53	2753.94	3007.37	3329.74	2883.57	2651.59	2746.12	2911.44	3179.5	3423.11	3334.67	3417.16	2532.24	2365.55	2618.79	2416.71	3634.59	3098.48	2848.8	3245.69	3730.14	3483.55	3776.92	3858.16	3504.83	2433.17	3018.6	2955.18	2673.94
	2416.12	2461.9	2401.57	2462.16	2563.4	2637.45	2372.26	2487.47	2681.55	2493.74	2610.3	2685.44	2353.16	3187.08	2714.13	2540.5	2658.02	2907.93	3124.76	2557.3	3334.65	2754.71	3008.45	3330.69	2884.15	2652.05	2746.98	2912.46	3181.01	3424.13	3335.72	3418.35	2532.69	2365.76	2618.92	2417.24	3635.59	3099.51	2849.6	3246.87	3731.18	3484.99	3778.82	3859.74	3506.32	2433.52	3019.38	2956.19	2674.62
	2416.57	2461.93	2401.97	2462.46	2563.95	2637.98	2372.54	2487.48	2681.89	2494.32	2611.21	2685.97	2353.4	3188.44	2715.13	2541.14	2658.9	2908.86	3125.8	2557.51	3335.77	2755.47	3009.51	3331.64	2884.73	2652.51	2747.83	2913.48	3182.52	3425.14	3336.78	3419.54	2533.14	2365.96	2619.05	2417.77	3636.59	3100.53	2850.4	3248.04	3732.2	3486.44	3780.72	3861.31	3507.8	2433.88	3020.16	2957.2	2675.3
	2417.03	2461.95	2402.37	2462.77	2564.5	2638.5	2372.81	2487.49	2682.22	2494.9	2612.12	2686.5	2353.63	3189.79	2716.13	2541.77	2659.79	2909.79	3126.85	2557.71	3336.88	2756.22	3010.58	3332.57	2885.3	2652.98	2748.68	2914.49	3184.03	3426.14	3337.83	3420.73	2533.59	2366.17	2619.18	2418.29	3637.58	3101.55	2851.2	3249.2	3733.22	3487.87	3782.6	3862.87	3509.28	2434.24	3020.93	2958.2	2675.98
	2417.48	2461.98	2402.77	2463.07	2565.05	2639.02	2373.08	2487.5	2682.56	2495.47	2613.03	2687.03	2353.87	3191.15	2717.13	2542.41	2660.67	2910.72	3127.9	2557.92	3337.99	2756.97	3011.64	3333.49	2885.86	2653.43	2749.53	2915.5	3185.54	3427.14	3338.89	3421.92	2534.04	2366.37	2619.31	2418.81	3638.57	3102.57	2851.99	3250.36	3734.22	3489.31	3784.49	3864.42	3510.74	2434.59	3021.7	2959.21	2676.66
	2417.93	2462	2403.17	2463.37	2565.6	2639.54	2373.35	2487.51	2682.89	2496.03	2613.93	2687.56	2354.1	3192.49	2718.12	2543.03	2661.55	2911.64	3128.95	2558.12	3339.1	2757.72	3012.7	3334.41	2886.43	2653.89	2750.38	2916.5	3187.05	3428.13	3339.95	3423.1	2534.49	2366.57	2619.44	2419.33	3639.55	3103.58	2852.78	3251.51	3735.22	3490.74	3786.36	3865.97	3512.21	2434.95	3022.46	2960.22	2677.34
	2418.38	2462.02	2403.56	2463.67	2566.15	2640.06	2373.63	2487.52	2683.22	2496.6	2614.83	2688.09	2354.34	3193.83	2719.12	2543.66	2662.43	2912.56	3130	2558.31	3340.2	2758.45	3013.76	3335.31	2886.99	2654.35	2751.22	2917.5	3188.55	3429.12	3341	3424.28	2534.94	2366.78	2619.58	2419.85	3640.52	3104.59	2853.56	3252.65	3736.21	3492.16	3788.24	3867.51	3513.66	2435.3	3023.22	2961.23	2678.02
	2418.83	2462.04	2403.96	2463.97	2566.7	2640.57	2373.9	2487.53	2683.56	2497.16	2615.73	2688.62	2354.58	3195.17	2720.12	2544.28	2663.31	2913.48	3131.06	2558.51	3341.3	2759.19	3014.81	3336.21	2887.54	2654.81	2752.06	2918.49	3190.06	3430.1	3342.06	3425.46	2535.38	2366.98	2619.71	2420.36	3641.48	3105.59	2854.34	3253.79	3737.18	3493.58	3790.1	3869.04	3515.11	2435.65	3023.97	2962.24	2678.7
	2419.29	2462.06	2404.35	2464.26	2567.25	2641.08	2374.17	2487.54	2683.89	2497.72	2616.63	2689.15	2354.81	3196.5	2721.11	2544.89	2664.19	2914.4	3132.11	2558.71	3342.4	2759.91	3015.87	3337.09	2888.1	2655.26	2752.9	2919.48	3191.56	3431.08	3343.12	3426.64	2535.83	2367.18	2619.85	2420.88	3642.43	3106.59	2855.12	3254.92	3738.15	3495	3791.97	3870.56	3516.55	2436	3024.71	2963.24	2679.38
	2419.74	2462.07	2404.74	2464.56	2567.8	2641.59	2374.45	2487.55	2684.22	2498.27	2617.52	2689.69	2355.05	3197.82	2722.11	2545.5	2665.06	2915.31	3133.16	2558.9	3343.49	2760.63	3016.91	3337.96	2888.65	2655.71	2753.73	2920.46	3193.07	3432.05	3344.17	3427.81	2536.27	2367.39	2619.98	2421.38	3643.38	3107.59	2855.89	3256.04	3739.11	3496.42	3793.82	3872.07	3517.98	2436.35	3025.45	2964.25	2680.06
	2420.19	2462.08	2405.13	2464.85	2568.34	2642.09	2374.72	2487.56	2684.54	2498.83	2618.41	2690.22	2355.29	3199.14	2723.1	2546.11	2665.94	2916.22	3134.22	2559.09	3344.58	2761.35	3017.96	3338.83	2889.2	2656.17	2754.56	2921.44	3194.57	3433.02	3345.23	3428.98	2536.71	2367.59	2620.12	2421.89	3644.32	3108.58	2856.66	3257.15	3740.06	3497.83	3795.67	3873.58	3519.41	2436.7	3026.18	2965.26	2680.74
	2420.64	2462.1	2405.52	2465.15	2568.89	2642.59	2375	2487.57	2684.87	2499.37	2619.3	2690.75	2355.53	3200.45	2724.09	2546.71	2666.81	2917.13	3135.28	2559.28	3345.66	2762.06	3019	3339.68	2889.74	2656.62	2755.39	2922.41	3196.07	3433.98	3346.29	3430.15	2537.16	2367.79	2620.26	2422.39	3645.26	3109.57	2857.42	3258.26	3741	3499.24	3797.52	3875.08	3520.82	2437.04	3026.91	2966.26	2681.41
	2421.1	2462.11	2405.91	2465.44	2569.43	2643.09	2375.27	2487.58	2685.2	2499.92	2620.19	2691.29	2355.77	3201.76	2725.08	2547.31	2667.68	2918.04	3136.33	2559.47	3346.74	2762.76	3020.04	3340.53	2890.28	2657.07	2756.22	2923.37	3197.57	3434.94	3347.35	3431.32	2537.6	2367.99	2620.39	2422.89	3646.18	3110.55	2858.18	3259.37	3741.93	3500.64	3799.36	3876.56	3522.23	2437.39	3027.63	2967.27	2682.09
	2421.55	2462.12	2406.3	2465.73	2569.98	2643.59	2375.55	2487.59	2685.52	2500.46	2621.07	2691.83	2356.01	3203.06	2726.07	2547.9	2668.55	2918.94	3137.39	2559.65	3347.82	2763.46	3021.08	3341.36	2890.82	2657.51	2757.04	2924.33	3199.07	3435.9	3348.41	3432.48	2538.03	2368.19	2620.53	2423.39	3647.1	3111.53	2858.94	3260.46	3742.85	3502.04	3801.2	3878.04	3523.64	2437.73	3028.34	2968.27	2682.76
	2422	2462.12	2406.68	2466.02	2570.52	2644.08	2375.82	2487.6	2685.84	2501	2621.96	2692.36	2356.25	3204.36	2727.06	2548.49	2669.41	2919.84	3138.45	2559.84	3348.9	2764.15	3022.11	3342.18	2891.36	2657.96	2757.87	2925.29	3200.56	3436.84	3349.47	3433.64	2538.47	2368.4	2620.67	2423.88	3648.01	3112.5	2859.69	3261.55	3743.76	3503.43	3803.03	3879.52	3525.03	2438.08	3029.05	2969.28	2683.44
	2422.46	2462.13	2407.06	2466.31	2571.06	2644.58	2376.1	2487.6	2686.16	2501.53	2622.84	2692.9	2356.49	3205.65	2728.05	2549.08	2670.28	2920.73	3139.52	2560.02	3349.97	2764.84	3023.15	3343	2891.89	2658.41	2758.68	2926.24	3202.06	3437.79	3350.54	3434.8	2538.91	2368.6	2620.81	2424.37	3648.92	3113.47	2860.44	3262.63	3744.66	3504.82	3804.85	3880.98	3526.42	2438.42	3029.75	2970.28	2684.11
	2422.91	2462.13	2407.44	2466.59	2571.61	2645.07	2376.37	2487.61	2686.49	2502.06	2623.71	2693.44	2356.73	3206.93	2729.04	2549.66	2671.14	2921.63	3140.58	2560.2	3351.04	2765.52	3024.17	3343.8	2892.42	2658.85	2759.5	2927.18	3203.55	3438.73	3351.6	3435.96	2539.34	2368.8	2620.95	2424.86	3649.81	3114.44	2861.18	3263.71	3745.55	3506.21	3806.67	3882.43	3527.81	2438.76	3030.45	2971.28	2684.78
[truncated: 7,347 more rows]
[truncated: 241 more columns]

## Sheet: Analysis
Cell:	Peak Time 1	Peak Time 2	Peak Time 3	Peak Time 4	Peak Time 5	Peak ZT 1	Peak ZT 2	Peak ZT 3	Peak ZT 4	Peak ZT 5	Peak ExT 1	Peak ExT 2	Peak ExT 3	Peak ExT 4	Peak ExT 5	Peak 1 luminescence value	Peak 2 luminescence value	Peak 3 luminescence value	Peak 4 luminescence value	Peak 5 luminescence value	Trough Time 1	Trough Time 2	Trough Time 3	Trough Time 4	Trough Time 5	Trough Time 6	Trough ZT 1	Trough ZT 2	Trough ZT 3	Trough ZT 4	Trough ZT 5	Trough ZT 6	Trough ExT 1	Trough ExT 2	Trough ExT 3	Trough ExT 4	Trough ExT 5	Trough ExT 6	Trough 1 luminescence value	Trough 2 luminescence value	Trough 3 luminescence value	Trough 4 luminescence value	Trough 5 luminescence value	Trough 6 luminescence value	Rising Edge Halfmax Time 1	Rising Edge Halfmax Time 2	Rising Edge Halfmax Time 3	Rising Edge Halfmax Time 4	Rising Edge Halfmax Time 5
[truncated: 290 more rows]
[truncated: 44 more columns]
