# Supplementary material for: Single cell model for re‐entrainment to a shifted light cycle
Source: FASEB J. 2022 Sep 3;36(10):e22518. doi: 10.1096/fj.202200478R (PMC9543151; doi:10.1096/fj.202200478R)
Supplement: Supplementary file 15 — Dataset S14 [file FSB2-36-0-s034.xlsx]

## Sheet: Information
Cell num	X	Y	Size
1	59.2857	155	7
2	61	159	9
3	62.2	152.4	5
4	62	162.5	6
5	63	149	9
6	63.125	165.875	8
7	64.2857	156.857	7
8	65.2857	160.857	7
9	67.125	146.125	8
10	67	149	3
11	67	152	9
12	68	137.5	6
13	68	141	9
14	68	156	9
15	68	173.714	7
16	68.5	162.5	4
17	69	166	9
18	70.3333	133.333	6
19	71	144	3
20	71	146.5	6
21	71.5	141	6
22	71.5	149.5	4
23	72	153	9
24	72	170.5	6
25	72.8	161.6	5
26	73	173.5	6
27	72.6667	180.333	3
28	74	130	9
29	73.3333	133.333	3
30	73.8571	164.714	7
31	74.5	142.5	4
32	74.5	145.5	4
33	75	149	9
34	76	136	9
35	76	168	9
36	75.3333	180.667	3
37	76.125	183.875	8
38	76.75	139.25	4
39	78	131	9
40	78	145	9
41	78.1429	162.286	7
42	78	172	9
43	78.5	127.5	4
44	79	141.5	6
45	79	175	3
46	79.5	137	4
47	80.1429	148.286	7
48	80	185	3
49	80	188	9
50	80.5	152.5	4
51	80.8571	182.286	7
52	82	129	9
53	83	144	9
54	82.6	163.8	5
55	83	179	9
56	83.875	151.125	8
57	84.125	195.875	8
58	84.875	173.875	8
59	85.2	199.6	5
60	84.6667	202.333	3
61	86	130	9
62	85.6	138.2	5
63	86	164.5	6
64	86	167.5	6
65	86.6667	133.333	3
66	87	143	9
67	86.5	157.5	4
68	86.3333	170.333	3
69	87	187	9
70	88.1429	154.714	7
71	88	176.5	6
72	88.1429	179.714	7
73	88	191	9
74	88	194.5	6
75	88	204	9
76	89	137	9
77	88.5	151.5	4
78	88.5	172.5	4
79	89	198	9
80	90	133.5	6
81	90	147	9
82	90	164	9
83	90	169	9
84	89.8	183.2	5
85	90.875	130.125	8
86	91.2857	158	7
87	92.1429	150.286	7
88	92	153.5	6
89	92	172.167	6
90	91.4	176.8	5
91	91.5	194.5	4
92	92	204	9
93	92.5	138	6
94	92.6	143.8	5
95	94.125	133.125	8
96	94.25	140.75	4
97	94	166	9
98	94	180	9
99	94	191	9
100	95	175	9
101	95	194.5	6
102	94.6667	201.333	3
103	95.5	143.5	4
104	95.5	150.5	4
105	96	161	9
106	95.5	171.5	4
107	97	137	9
108	97	147	9
109	97	182.833	6
110	97	205.5	6
111	97.3333	133.667	3
112	98	140.5	6
113	98	155	9
114	97.8571	166.286	7
115	98	202	9
116	99.1429	143.714	7
117	99	151	9
118	98.8571	174.286	7
119	99	178	9
120	98.8571	186.286	7
121	99	189.5	6
122	99.2	192.8	5
123	100	163	9
124	100.5	147.5	4
125	100.5	159	6
126	100.875	170.875	8
127	101	183	9
128	100.714	207.143	7
129	102	140.5	6
130	102	167.5	6
131	101.5	201	6
132	102.5	137.5	4
133	102.5	151.5	4
134	103.25	185.75	4
135	102.75	192.25	4
136	104.143	148.714	7
137	104	155	9
138	104	158.5	6
139	104	173.5	6
140	104	177	9
141	104	189	9
142	103.875	204.875	8
143	104.333	111	3
144	105	144	9
145	105	164	9
146	104.333	170.667	3
147	105	195	9
148	104.5	198.5	4
149	104.5	201.5	4
150	105.875	139.125	8
151	106	182.5	6
152	107	109	9
153	106.667	151	3
154	107	168	9
155	107.286	179.143	7
156	107.333	147	3
157	107	157	3
158	107.5	171.5	4
159	107.333	175.667	3
160	108.125	191.875	8
161	108.125	198.125	8
162	107.5	203	6
163	108.8	112.2	5
164	109	115.6	5
165	108.75	141.25	4
166	109	153.5	6
167	108.875	163.125	8
168	109	188.5	6
169	110	149	9
170	110	157	9
171	110.2	173.6	5
172	110.875	169.875	8
173	110.5	177.5	4
174	111	181	9
175	111	194	5
176	111	203	9
177	111.6	101.2	5
178	112.286	113.857	7
179	112	118	9
180	111.875	143.125	8
181	112.143	160.286	7
182	112.125	166.125	8
183	112	199.5	6
184	113	151	5
185	113.143	184.286	7
186	113	190	9
187	114	172.5	6
188	114	187	3
189	114	196	9
190	115	102	9
191	115	147	9
192	115	156.5	6
193	115.286	162.143	7
194	115.125	169.125	8
195	115	176	9
196	114.5	202.5	4
197	116	116	9
198	116	153	9
199	116	165.5	6
200	115.5	179.5	4
201	117.25	149.75	4
202	116.5	184.5	4
203	117.125	199.125	8
204	117.5	108.5	4
205	118.286	159.857	7
206	117.6	172.8	5
207	118	188	9
208	118	192	9
209	117.5	195.5	4
210	118.5	156.5	4
211	118.5	169.5	4
212	119	181	9
213	120	118	9
214	120	151.4	5
215	119.5	166	6
216	120	177	9
217	120	184.5	6
218	121	101	9
219	121	109	9
220	121.143	121.714	7
221	121.286	162.143	7
222	120.5	173	6
223	121	195.5	6
224	121.8	105.4	5
225	121.6	169.2	5
226	122	192	9
227	122.6	181.8	5
228	123.667	111.667	3
229	123.75	164.25	4
230	124	188	9
231	124	122	3
232	125.5	115	6
233	125.333	191.333	3
234	126.4	121.8	5
235	127.333	106.333	3
236	129.125	98.875	8
237	129	117	9
238	128.5	125	6
239	130	120.5	6
240	131.2	95.6	5
241	132.143	105.714	7
242	132	126	9
243	132.4	99.2	5
244	132.6	117.8	5
245	132.667	122.667	3
246	134	113	9
247	135	96	9
248	136	120	9
249	135	124	3
250	136	128	9
251	136.5	109	6
252	138	92.5	6
253	138.286	98.1429	7
254	138	115	9
255	138.143	124.714	7
256	140	107.5	6
257	140	111	9
258	139.5	119	6
259	140.667	94.6667	3
260	140.857	104.286	7
261	141	125	3
262	143	101	9
263	143	116	9
264	143	112	3
265	144	119	3
266	144	122	9
267	145	106	9
268	145.857	110.714	7
269	146.4	99.2	5
270	146.333	102.333	3
271	148	114	9
272	148	117.5	6
273	147.875	120.875	8
274	150	100.5	6
275	150	108.5	6
276	151.5	113.5	4
277	151.714	117	7
278	152.5	104	6
279	153.5	107.5	4
280	154.875	113.875	8
281	156	103	9
282	156.875	108.125	8
283	157.667	111.333	3

## Sheet: Raw Data
Cell:	1	2	3	4	5	6	7	8	9	10	11	12	13	14	15	16	17	18	19	20	21	22	23	24	25	26	27	28	29	30	31	32	33	34	35	36	37	38	39	40	41	42	43	44	45	46	47	48	49
	2488.29	2778.69	2358.4	2728.23	2488.11	2476.62	2564	2871.73	2384.25	2280	2438.88	2526.25	2517.88	2802.44	2521.92	3266.75	3000.12	2463.67	2910.67	2807.33	2620	2483	2910	3105.5	3231	2714.83	2644.94	2425.2	2436.67	2943	2998.12	2955.5	2741.56	2492	3307.72	2608	2541.75	2808.5	2711.78	2703	3356.8	3122.25	2261.25	2939.33	3086.67	3061.14	2752.86	2619.33	2785.85
	2486.86	2613.56	2332.4	2649.12	2415.78	2486.75	2654.71	2840.71	2323	2283	2491.25	2496.5	2410.75	2675.22	2517.29	2925.5	2702.25	2285.83	2734.67	2597.17	2614.5	2566.75	2824.78	2990.59	3104.2	2648.17	2583.88	2386.8	2332.33	2930.59	2767.5	2843.75	2680.78	2422.25	3072.93	2565.67	2475.5	2663	2637.22	2613.78	3345.53	2997.25	2253.5	2707	2995.67	2934.95	2783.71	2610.67	2724.77
	2422.29	2535.67	2270.2	2503.67	2370.89	2445.12	2607.57	2821.02	2270.38	2304.33	2531.25	2380	2342.25	2604.56	2465	2694.25	2536	2222.5	2600.67	2375.17	2592.33	2530.75	2643.78	2826.84	2888.8	2585.5	2482	2343	2266.33	2906.46	2625.5	2658	2598.11	2369.12	2887	2530.33	2424.62	2510.75	2420	2541.56	3284.94	2855.25	2232.5	2602.83	2809	2832	2735.14	2569.67	2615.84
	2330.86	2460.11	2203.8	2374	2264.22	2354.25	2464.57	2803.17	2194.25	2279	2496	2342.17	2307.5	2477.22	2363.83	2564.5	2429.62	2211.33	2427.33	2265.33	2496	2434.5	2522.78	2624.67	2691.4	2474.67	2389.5	2296.2	2175	2861.43	2496	2446.25	2512.89	2291.88	2743.78	2451.33	2339.25	2363.75	2249.44	2446.22	3114.71	2710	2179.75	2511.5	2684	2644.75	2667.43	2484	2539.83
	2196	2380	2135.8	2265	2181.56	2259.25	2346.43	2655.83	2131	2185	2412.38	2258.5	2234	2361.78	2261.17	2414.5	2314.75	2194	2336.67	2193	2397.83	2322.25	2369.67	2449.17	2528.4	2372.5	2331	2244.2	2141.33	2714	2373.75	2334.75	2444.11	2247.38	2576.22	2337	2273.88	2315.5	2151.78	2363.33	2911.29	2562.38	2138.75	2440.33	2601.33	2513.75	2590.86	2390.67	2410.67
	2112.29	2277.33	2084.4	2157.33	2137.67	2174.5	2235.57	2540	2076.25	2121	2290.5	2164.33	2163.25	2269.78	2191.5	2258.25	2222	2176.33	2253	2157.67	2282	2245.25	2275	2342.5	2427.4	2311	2247.5	2189.8	2096.33	2562.86	2284.5	2263.75	2364.44	2186.12	2433.78	2231.33	2197.12	2233.5	2093.11	2305	2775	2485.5	2109.75	2348.83	2552	2359.5	2547.29	2292.33	2301.5
	2109.14	2246.33	2060.8	2113.5	2080.56	2103.38	2163.57	2394.5	2045.12	2088	2227.62	2102	2124.62	2211.56	2195.17	2195.25	2161.12	2130.67	2191.67	2116.5	2205.33	2185.5	2169.22	2243.67	2338.6	2232.17	2185.5	2145.6	2068.33	2425.29	2202.25	2218.75	2266	2135.5	2361.33	2142.67	2142.38	2174	2075.44	2228.11	2638.71	2454.12	2080.75	2265.5	2474.33	2224.75	2473	2216.67	2230.5
	2087.57	2190.67	2051.6	2072.67	2059.89	2080.75	2142	2347	2036.38	2088	2196.75	2081.33	2089.5	2193.56	2151.17	2173	2135.25	2115.33	2176.33	2103.17	2167.83	2134.5	2163.67	2214.5	2282.4	2178	2140.5	2128.4	2064	2364.14	2162.5	2190.75	2247.56	2141.75	2334.11	2115	2113.88	2143.25	2047.78	2172.78	2533.57	2430	2079.5	2195.67	2409.67	2181	2427.29	2205	2243.17
	2103.71	2152.44	2043.8	2067.83	2066.33	2104.12	2162.43	2326.5	2061.5	2092.33	2173.38	2104.17	2083.12	2180.11	2186.5	2167.25	2121.25	2094.5	2153.33	2118	2209.5	2147.25	2169.11	2223.33	2280.4	2192.17	2118.5	2105.2	2057.67	2334.71	2150	2177.75	2269.56	2143.88	2320.22	2115.33	2129.38	2138.75	2066.89	2162.67	2484.57	2417.12	2098	2179.17	2378	2208	2406.57	2225.67	2172.83
	2127.43	2143.22	2039	2073.5	2055	2134.38	2197.57	2327.83	2113.38	2122	2148.88	2113.67	2102.88	2213	2273	2177.75	2133	2086.5	2173.67	2126.67	2255.5	2144.5	2168.33	2226.5	2276.8	2182.17	2121.5	2108	2092.67	2312.86	2170	2178.25	2288.22	2163.12	2330	2108.67	2153.5	2140.5	2088.67	2162.56	2451.14	2425.5	2117.5	2155.17	2329.67	2234.75	2379.43	2216	2146.83
	2193.57	2144.78	2060.2	2121.17	2087.11	2186.25	2240.57	2312.67	2173.38	2170	2164.38	2130.5	2127.12	2223.44	2328.67	2226	2185.12	2110.5	2188	2139.17	2259.67	2177.5	2180	2275.17	2267.8	2206.17	2136	2165.8	2115.67	2380.71	2202	2201	2326.33	2191.25	2352.56	2109.67	2137.38	2145.25	2115.67	2170.44	2427.86	2424.62	2160.25	2178.83	2334	2252	2379.71	2208.67	2148.5
	2234.71	2205.89	2085	2193.17	2092.33	2280.62	2267	2436	2205.38	2212.67	2209.75	2152.33	2163.75	2263.67	2344.83	2264.75	2200.5	2143.33	2251.67	2166.5	2349.83	2208.25	2201.78	2303.17	2297.8	2228.5	2171.5	2183	2157.67	2396.86	2237	2230.25	2371.11	2240.38	2400.22	2121	2125.88	2174	2160.44	2183.44	2427.29	2453.25	2205.25	2204.33	2341.33	2327.75	2408.86	2228.67	2142
	2320	2250	2114.6	2207.67	2125.56	2304.5	2384.14	2535.67	2260.25	2251.67	2221.75	2165.5	2209.25	2317	2386.5	2330.5	2242.5	2193.83	2290	2176.67	2397.5	2254.25	2242.67	2345.17	2359.8	2244.83	2227	2238.4	2209	2472	2273.5	2238.75	2518.72	2290.25	2483.78	2160.33	2165.88	2211.25	2215.11	2199.56	2493.14	2520.5	2344.75	2257.5	2408	2390.25	2426	2276.67	2165.17
	2468	2289.33	2144.2	2234.83	2192.22	2358.12	2491.86	2672.33	2293.75	2253	2251.25	2188.67	2261	2375	2405.83	2378.75	2265.75	2238.5	2316	2231	2449.83	2286.5	2300.67	2400.67	2387	2293.17	2238	2310.4	2263	2494.29	2335.75	2282.75	2491.67	2435	2533.44	2238.33	2207.5	2287.25	2263.33	2244.67	2561.57	2567.12	2488.75	2331	2498.67	2485.25	2493.71	2320.33	2199.83
	2519.86	2378.11	2207.4	2289.17	2281.11	2457.88	2509	2709.33	2348.12	2284.67	2300.62	2258.83	2335.75	2417.11	2424.83	2368.25	2326.12	2294.33	2357	2263.17	2548	2404.75	2384	2445.67	2426.6	2312.83	2245	2392.8	2337.67	2552	2404.75	2355.5	2556.78	2560.12	2621.33	2294	2228.5	2374.75	2310.33	2287.11	2622.29	2667.62	2555.25	2400.83	2542	2618	2548.29	2338.67	2229.17
	2581.29	2437.11	2241.4	2326.67	2336.11	2549.75	2564.86	2738.33	2349.12	2298.67	2351.5	2321	2381.38	2470	2466	2406.25	2396.5	2329.83	2408	2309	2629.33	2508.5	2432.44	2483.17	2476.2	2370.67	2311	2478.6	2413	2623.86	2431.5	2398.25	2613.22	2678.5	2687.78	2319.67	2277.25	2423.5	2356	2330.56	2699.71	2663.38	2579.75	2462.83	2584.67	2703.75	2624.86	2369.33	2258.17
	2600.93	2438.22	2282.4	2356	2365.56	2614.95	2614.29	2783.67	2356.38	2391.33	2418.62	2368.33	2433.12	2499.56	2443	2495.75	2465.88	2363.67	2420.33	2342	2670.5	2517.25	2442.56	2505.67	2514.4	2413.67	2363.5	2491	2420.67	2702.43	2414	2404.5	2706.78	2761.25	2776.78	2354.67	2322	2485	2400	2382.44	2744.86	2673.75	2602.75	2487.17	2622	2750	2754	2416	2305.67
	2587.29	2425	2360.2	2389	2421.89	2635.14	2630.43	2828.17	2372.5	2387.33	2467.25	2391.5	2477.23	2550.67	2478.75	2545.25	2514.25	2421.17	2451.33	2388.67	2707.04	2594.5	2484.78	2510.17	2565	2483.67	2389	2468.4	2432.67	2744.29	2464.75	2469	2775.67	2778.44	2822	2396.67	2397.25	2474.5	2407.78	2426.11	2803.86	2724.38	2573.75	2501.17	2649	2796	2889.29	2428.67	2357.33
	2620.86	2464.56	2387.6	2439	2457.33	2677.83	2692.29	2837.83	2358	2412.33	2541.38	2451.83	2504.16	2632.44	2477.33	2579.25	2559.25	2467.17	2469	2437	2705.08	2730.75	2573.33	2552.83	2632.4	2553.83	2455	2509.2	2456.33	2825.86	2488	2480.5	2824.78	2774.44	2909.11	2420.33	2408.38	2539.25	2392.78	2463.56	2897	2795.62	2512.25	2547	2665.33	2845.25	3010.57	2482.67	2422.83
	2640.8	2504.67	2434.2	2484	2433.22	2694.17	2721.86	2868.99	2398.88	2424.67	2576.5	2441	2536.15	2683.44	2503.62	2589.5	2592.62	2481.17	2508.33	2465.33	2707.33	2779.5	2622.44	2574.17	2695.8	2632.17	2434	2532.4	2439.33	2913.14	2511.5	2533.25	2853.56	2740.25	3020.67	2477	2443.25	2533.5	2420.33	2520.56	2977.43	2828.75	2443	2569.17	2702	2846	3085.43	2488.67	2472.17
	2652.27	2544	2472.8	2513.83	2384.78	2711.71	2734.14	2895.38	2453.62	2405	2587.25	2468.67	2546.92	2733.78	2514.58	2578.25	2635	2461	2480.67	2476.5	2693.17	2799.75	2628.78	2602.33	2695.8	2656.33	2457.36	2506	2425	2975.14	2509.5	2547.5	2873.44	2740.38	3058.8	2473	2508	2542.75	2381.89	2562	3096.29	2916.75	2374	2572.5	2798	2810.75	3158.57	2521.33	2560.92
	2648	2562.78	2473.8	2536	2357.78	2706.73	2732.57	2917.78	2434.88	2380.33	2559.12	2471.5	2524.38	2756.78	2460.5	2604.75	2641.38	2419.67	2464.33	2475.33	2656.83	2781.75	2641	2589	2762.8	2682	2482.65	2447.2	2392.67	2980	2485.5	2533.75	2918.56	2709.5	3070.92	2432	2503.06	2526	2359.89	2583	3158.82	2923.38	2355.75	2559.17	2762.33	2749.25	3185.43	2526.33	2596.83
	2631.63	2577.22	2496.4	2527.17	2342.56	2691.35	2718.43	2905.18	2418	2363.33	2566.5	2448.33	2498.62	2734.56	2486.25	2632	2633.75	2374.5	2423.67	2482.83	2609.67	2763.75	2672	2554.5	2787.2	2647.5	2481.82	2414.8	2372.67	3007.14	2461.75	2502.5	2937.33	2673.38	3093.1	2459.67	2497	2498.5	2332.56	2621.22	3193.55	2976	2301	2523.17	2759.33	2695	3270.57	2545.67	2600
	2579.86	2549.78	2491.6	2515.67	2337.44	2693.38	2662.14	2861.17	2353.62	2355.67	2556.5	2394.83	2509.69	2710.44	2441.5	2649.5	2648.12	2341	2406.33	2468.67	2555.83	2722	2679.44	2521.5	2753.8	2661.33	2490.5	2408.8	2307.67	2954.29	2430.25	2526.5	2943.89	2628.12	3082.5	2445	2489.88	2511.75	2318.11	2642.89	3179.71	3024.25	2285	2545.83	2772.33	2657.25	3282.71	2548	2627
	2528.29	2463.89	2467.4	2508.67	2309.11	2673.95	2619.14	2804.17	2306.88	2321	2518.88	2365.5	2493.62	2674.44	2427.5	2575.25	2597.62	2273	2381.67	2443.17	2482	2616.5	2663.11	2485.83	2743.8	2662.17	2457	2318.8	2271.67	2921.29	2394	2496.25	2880.78	2632.75	3017.81	2390	2442.88	2488	2272.67	2612.78	3148.86	3002.38	2212.25	2510.17	2748.33	2615	3224.57	2489.33	2595.5
	2529.43	2417.11	2461	2427.67	2281.67	2634	2601	2753	2224	2301	2486.75	2325.33	2422.88	2614.22	2361.33	2531.25	2562.5	2228	2387.33	2444.33	2429.5	2565.5	2658.11	2430.33	2734.6	2652.67	2430	2251.2	2243.67	2898	2340.75	2483	2844.44	2593	2978.93	2324.33	2405.75	2448	2241	2610.89	3108.29	2951.12	2159.5	2472.33	2694.67	2567.5	3209.43	2434	2548.5
	2428.14	2355.44	2420.2	2398	2224.67	2615	2497.71	2620	2167.12	2244.33	2414.62	2261.67	2322.88	2554	2302.67	2487	2507.5	2198.83	2324	2423.5	2373.67	2523.5	2575.78	2395.17	2684.6	2530.5	2417.5	2220	2189	2768.29	2285.25	2433.25	2740	2533.25	2921.56	2302.33	2355.25	2383.75	2201	2595.22	2990	2904.25	2147	2431	2700	2422.75	3090	2432.33	2495.17
	2343.57	2334.67	2405.4	2336.5	2188.33	2531.38	2415.29	2527.5	2135.62	2224.33	2348.88	2199.5	2245.75	2484.22	2238.33	2457.5	2460.88	2162.17	2264	2345.5	2316.33	2420	2512.11	2375	2637.6	2451.67	2358	2148.2	2153.33	2662.57	2265.5	2388.75	2644.22	2472.38	2834	2281.33	2333.38	2337.75	2179.89	2521.78	2872.86	2902.88	2111.5	2382.5	2653.67	2413	2943.43	2420.67	2461.17
	2272.71	2262.22	2361.2	2313.67	2149.78	2469.62	2341.71	2414.67	2105.75	2174	2315.25	2163.67	2202.5	2403.78	2200.83	2407.25	2405.12	2125.33	2209	2265.67	2276.33	2329.25	2407	2319.17	2561.6	2403.17	2277	2133.8	2125.67	2559	2215.75	2333.25	2567.33	2427.38	2696.22	2198	2285	2299.25	2153.33	2454.67	2763.86	2803.62	2086.5	2308.33	2631	2343.5	2796.29	2373.67	2444
	2214.29	2222.89	2247	2268.67	2122.44	2407.62	2269.57	2325.83	2084.25	2151	2261.5	2117	2154.25	2357.89	2160.33	2371	2324.88	2100.33	2179.33	2222.5	2241	2286.75	2361.44	2264	2455.4	2397	2245.5	2172.8	2100.33	2498.57	2188.75	2300	2487.22	2365.75	2566.67	2170.67	2236.75	2254.25	2155.89	2449.56	2642.29	2745.5	2087	2260.83	2565	2276	2677.29	2385.83	2408.33
	2164.57	2163.89	2231.4	2205.5	2103.22	2335.62	2172.57	2260.5	2073.88	2160.33	2219.88	2089.17	2123.5	2303.78	2153.33	2260.75	2264.75	2095.67	2150	2188.33	2205	2221.5	2306.22	2250.5	2396.6	2338.5	2208.5	2185.6	2082.33	2460.29	2163	2265	2405.78	2339.88	2480.78	2151	2192.75	2253.5	2136	2418.44	2542.71	2712.38	2066.75	2247.17	2525.33	2235.75	2586.86	2309.33	2330.67
	2129.57	2138.56	2179.4	2188.17	2098.33	2259.62	2132	2235.17	2062.38	2147.67	2188.38	2073.33	2104.5	2254.56	2144.5	2218.75	2209	2076.33	2145	2157.67	2187.67	2189	2280.78	2213.83	2331.8	2306.33	2137	2137	2075.33	2391	2150.75	2249.75	2345.33	2323	2408.33	2120.33	2151.38	2224	2122.89	2405.89	2435.43	2636.75	2071.75	2229.17	2495.33	2235.5	2525.57	2283	2278
	2135.29	2121.67	2159.2	2174.67	2084.56	2171.12	2137.71	2218.17	2077.62	2149.33	2164.38	2072.17	2101.12	2244.67	2136.33	2183.25	2177	2084.33	2141.67	2152	2178.83	2160.5	2251	2187	2272.8	2224.17	2112	2130.2	2095.33	2325	2126.5	2234	2318.89	2286.5	2331	2113.67	2152.38	2197.75	2126	2335.78	2420.43	2488.5	2075.75	2201.83	2465	2232.25	2418.86	2265.67	2234.67
	2149.14	2102.44	2143.2	2144.83	2072.22	2167.25	2150	2204.67	2089.5	2168.67	2167.38	2084.17	2109.75	2268.22	2108.5	2169.5	2159	2118.17	2142	2136.5	2181.83	2140.5	2245	2158.17	2256.4	2184.67	2109.5	2150.4	2123.33	2299.29	2130.25	2237	2312.89	2288.38	2290.44	2113.33	2142.75	2197.5	2155.56	2281.78	2383.86	2442.88	2112.75	2214.5	2467.33	2222	2381	2244.67	2231.67
	2159.57	2122.89	2104.6	2143.33	2088.33	2160.62	2179.29	2229.83	2119.12	2206.33	2175.38	2110.67	2152.62	2241	2115	2173.25	2156.25	2148.67	2145	2122.83	2181.33	2146	2239.89	2164	2254.4	2183	2106	2209.6	2178.67	2294.57	2122.25	2240	2320.78	2338	2260.89	2118.67	2152.38	2227.25	2214.89	2245.89	2343.57	2425.75	2149.75	2219.33	2454.67	2304.5	2359.86	2240	2215.83
	2159.86	2135.89	2122.4	2155.33	2088.56	2206.38	2198.57	2249.5	2146.62	2245	2173.38	2134.17	2189.88	2256	2136.83	2175.75	2189.62	2168.5	2137.67	2138.33	2224.33	2188.75	2265.11	2199.17	2256.4	2185.83	2106.5	2246.2	2222.33	2326	2130.25	2223.25	2327.22	2374.75	2272.33	2130	2162.12	2241.5	2265	2246.22	2322.14	2407	2181.75	2226.67	2437.33	2336.25	2352.57	2204.33	2209.5
	2171.43	2165.44	2154	2179.83	2114	2257.12	2264.71	2271.33	2161.62	2238	2200.25	2176.17	2223.75	2278.56	2158.17	2191.75	2226	2234.67	2161	2157.5	2259.67	2294.5	2302.33	2238.17	2285.4	2195.33	2123.5	2272.4	2273.33	2358.71	2150.5	2247.5	2410.33	2418.88	2325.89	2143.33	2182.12	2322	2332.33	2242.67	2336.71	2396.38	2267.25	2262.67	2443.67	2421	2391.14	2214.33	2239
	2185.43	2191.11	2168	2223.17	2167.78	2274.62	2308	2304.67	2182.38	2241.67	2239.62	2211.67	2263.5	2311.78	2179.83	2224.25	2255.75	2249.17	2184.33	2213.67	2308.83	2374.5	2369.67	2252.83	2318	2227.83	2159.5	2321.2	2331.33	2393	2172.5	2284.75	2497.78	2462.75	2379	2159	2235	2397.25	2390.44	2280.78	2377.14	2412.62	2316.25	2292	2430	2523.75	2457.57	2254	2261.83
	2235.14	2226.78	2226.2	2265.67	2216.11	2278.12	2358.86	2339.33	2221.25	2242	2288.75	2230.67	2312.38	2353.89	2191.83	2239.25	2279.25	2307	2204.67	2269.17	2339.17	2476.5	2403.22	2302.17	2380	2269.5	2179	2343.2	2407.67	2463.43	2219	2307.5	2556.11	2520.5	2427	2197.67	2267.25	2472.75	2460	2317.33	2403.14	2407	2385.5	2342.83	2428	2634	2505.29	2280.67	2321.33
	2290.71	2244	2278.6	2325.67	2249	2284.12	2414.71	2407.5	2267.88	2308	2416.25	2274.17	2362.62	2407.33	2207.17	2311.5	2359.12	2335.33	2242.67	2316.67	2383	2548	2448.11	2325.5	2486.8	2296.33	2211	2384	2458.33	2528.57	2271.5	2368	2597.22	2616.25	2437.67	2238.67	2332.62	2506.25	2517.78	2363.33	2452.43	2417.88	2438.5	2370.83	2452.67	2753.25	2580.29	2278.67	2338.83
	2315.71	2265.22	2318	2341.33	2285.78	2317.5	2501.71	2433.5	2306.38	2339	2376.38	2284.17	2382.75	2449.44	2239.17	2365.25	2432.75	2365	2286	2392.67	2418	2662.75	2495.89	2344.33	2526	2349.83	2236.5	2402	2485.33	2575.43	2288.25	2429.25	2693.89	2666.75	2477.22	2264.67	2390.5	2524.25	2581	2409.11	2497.43	2430.88	2473.75	2425	2464.67	2815.75	2627.43	2350	2406.83
	2361.43	2307.78	2371.8	2363.33	2304.67	2343.12	2570.57	2487	2315.5	2371	2408.5	2316.67	2381.38	2556.56	2256.5	2427.75	2497.5	2388	2293	2444.83	2445	2660.25	2514.56	2377.17	2595.6	2379	2284	2406.6	2518.67	2577.43	2335.75	2459	2722.67	2653.5	2521	2293	2428.38	2490.25	2633.11	2480.67	2534.14	2470.5	2489.25	2438.67	2487	2841.25	2740.71	2355	2442.17
	2375.57	2347.11	2418.2	2421.5	2323.44	2348.38	2578.57	2558.33	2351.75	2393.33	2440.38	2319.17	2416.75	2647.22	2258.17	2477	2544.88	2403.5	2326.67	2483.67	2456.33	2754	2580.33	2390.67	2656.4	2418.33	2284	2382.8	2527.67	2630.14	2357.5	2455.38	2799.78	2658.75	2548.89	2336	2454.75	2501.25	2627.56	2528.67	2616.29	2524.88	2480.5	2449.33	2538	2869.75	2838.29	2386.33	2519.83
	2424	2399.56	2433.8	2421.83	2344.44	2373	2609.43	2558.83	2369.75	2423.67	2469.5	2325.67	2428.5	2699.67	2276.83	2487	2564.5	2382.5	2336.33	2520.83	2485.17	2727.75	2649.22	2394	2672.8	2466.5	2356	2363.8	2497.67	2676.43	2345.75	2479.25	2857.22	2605	2596.22	2362.33	2479.12	2495.75	2599.11	2607.56	2683	2567.62	2458.25	2473.17	2572	2769.5	2892.43	2420.67	2570.5
	2434.14	2395.44	2440.8	2409.5	2381.67	2391.88	2600.29	2552.5	2369.88	2435.67	2471.88	2318.67	2456.88	2754.22	2279.5	2461.25	2556.12	2355.17	2351	2513.67	2497	2697	2687.56	2401.83	2705.6	2513.67	2307	2336.4	2511.67	2707.29	2355.25	2515	2872.67	2585.25	2629.56	2357.33	2513.62	2489.25	2591	2638	2720	2603	2438.25	2503.83	2563.67	2742	2944.14	2470	2565
	2408.14	2405.22	2423.6	2400	2379.89	2374	2583.71	2565	2369.25	2440	2458.88	2348.33	2446.5	2770.78	2288.67	2446	2547.5	2364.67	2366.33	2525	2468.67	2684.25	2756.11	2434.33	2742	2545.5	2327	2316.8	2426.33	2718.43	2368.5	2501.75	2941.11	2539.88	2636.11	2350.67	2517.12	2465	2552.33	2667.22	2757.86	2630.62	2396.25	2493.5	2572.67	2717.5	3003.86	2512.33	2534.83
	2450.86	2416.56	2418.6	2403.67	2384.33	2409.38	2572.86	2575.17	2363.75	2500	2461.62	2306.17	2412.25	2838.67	2284.83	2467	2551.12	2321.67	2352.33	2537.67	2423	2652.75	2761	2414.83	2745	2556.67	2309	2288.4	2419.33	2709.14	2360.25	2497.25	2990.22	2513.12	2639.44	2326.67	2487	2433.75	2509.44	2719.22	2787	2622.88	2354.5	2489.58	2577	2670.25	3073.86	2500.67	2585.33
	2457.29	2402.78	2398.8	2386.17	2380.11	2441.38	2575.86	2527.17	2332.38	2468.67	2469.5	2278.83	2362	2838.78	2254.83	2473.75	2519	2304.83	2349.33	2540.67	2338.17	2657.75	2773	2404.67	2759.2	2521.33	2268	2234.4	2399.33	2714.71	2330.25	2500.25	3012	2494	2614.67	2302.33	2450.75	2398.75	2456.22	2709.44	2794.43	2686.75	2295.75	2482.5	2567.67	2616.75	3099.43	2508.67	2606.67
	2449.71	2385.56	2404.4	2357.17	2345.11	2422.75	2556.71	2541.17	2291.62	2422.33	2475.38	2250.17	2305.12	2804.67	2232.17	2454.25	2506.88	2264.83	2319.67	2508.17	2296.33	2588.75	2731.44	2385.5	2750.8	2526.67	2260.5	2198.6	2355.33	2693	2292.5	2479.75	2981.44	2452.75	2606.89	2288	2430.25	2364.5	2411.78	2700.67	2778	2675.38	2267.75	2469	2543.33	2557.75	3058	2470	2553.5
	2396.71	2373.44	2376.6	2339	2325.67	2384.25	2510.71	2526.33	2252.75	2386.67	2461	2238.17	2274	2795.78	2215.83	2445	2477.38	2214	2309.67	2465.17	2263.83	2549.25	2731.33	2384.5	2744	2482.33	2229.5	2179.2	2293.67	2642	2287	2454.5	2904.89	2453.38	2588.56	2262.33	2375.38	2346.5	2390.11	2695.78	2755.29	2680.75	2220.5	2475.67	2579.33	2509.25	3056	2448.33	2571.17
	2335.29	2346.67	2371.8	2311.67	2300.78	2337.5	2488.71	2487.67	2226	2360.67	2447.25	2229	2236.38	2699.22	2192.17	2381	2464.25	2200.5	2269.33	2431.83	2224.17	2487	2716.44	2353.17	2687.8	2452	2200.5	2173	2237	2600.14	2288	2468	2836.33	2410.75	2543	2249	2330.75	2307.5	2343.89	2695.11	2709.43	2658	2177.5	2473	2570.33	2448.5	3007.43	2440.33	2520.67
	2320	2336.11	2332.2	2300.67	2292.44	2285.62	2447.29	2416.17	2234.88	2351.67	2404.62	2202.17	2187.25	2606.89	2162.5	2372.75	2451.5	2160.83	2234.67	2380.67	2189.17	2429.75	2648.22	2291	2624.6	2382.5	2184.5	2134	2219	2551	2254.75	2433.5	2841.44	2379.88	2549.44	2217.67	2309.25	2253.5	2274.56	2668.78	2675.57	2626.75	2135.75	2438.67	2525.33	2371.5	2937.71	2434	2444.67
	2281.71	2305	2315.4	2287.67	2262.89	2232.5	2378.43	2372.83	2200.88	2306.67	2350.12	2163.67	2147.25	2567.22	2143	2343.25	2441.25	2135.17	2226.33	2308.67	2171.67	2350.75	2615.33	2261.67	2557.6	2353.5	2170	2111	2170	2490.43	2226.25	2384.5	2787.22	2353.25	2429	2197	2293.38	2222.25	2238.33	2654.89	2637.86	2594.62	2118.25	2417.83	2552.67	2330.5	2871.14	2394.33	2389
	2238.29	2275.89	2247.6	2257.83	2235.56	2216.25	2369.57	2333.83	2176.25	2310.33	2333.5	2171.83	2124.62	2522.11	2130.33	2355.75	2443.25	2110.17	2204	2269.5	2156.5	2321.5	2595.67	2234.83	2535.8	2314	2170	2113.6	2172.33	2470	2198	2342.25	2721.56	2303	2397.33	2193.67	2235	2196	2312.78	2653.56	2594.29	2571.88	2107.75	2416.67	2507.33	2281.75	2815.29	2320.33	2328.67
	2184.43	2242.56	2203	2244.33	2201.22	2199	2388.29	2301.5	2164.12	2279	2326.88	2179	2127.75	2527.44	2137.33	2343	2409.62	2112	2180.33	2226	2264.33	2306.75	2558.89	2255.83	2475	2295.67	2144.5	2122.4	2166	2452.71	2178.75	2313.75	2672.67	2296.75	2377.67	2171.33	2207.25	2206	2340.33	2679.56	2551.71	2540	2105	2395.5	2478.67	2252	2795.43	2307.33	2305.83
	2170.71	2209.33	2200.8	2222	2192.33	2173.62	2365.71	2292.17	2154.62	2219.67	2325.62	2169.5	2131.38	2490.33	2126.17	2323	2400.12	2112.33	2183.33	2219.83	2146.5	2243.75	2578	2243.17	2446.6	2279.5	2148.5	2140.6	2187	2429.14	2179.25	2339.75	2629.44	2289	2374.22	2172.67	2191.38	2192.25	2397.78	2746.33	2551.57	2515.88	2097.5	2400.83	2457.33	2263.5	2785.14	2351	2296.67
	2162.43	2191.56	2171.6	2216.33	2170.56	2165.38	2341.86	2280	2138.12	2207	2314.38	2192.33	2132.62	2452.56	2135.17	2302.75	2401.62	2130.83	2186.67	2213.83	2139.5	2244	2548.11	2234.33	2423.4	2267.17	2129	2166	2201	2393.57	2170.5	2364.5	2584.22	2286.5	2357.11	2186.67	2210.25	2184.25	2412.22	2766.67	2504.86	2497.25	2122.25	2402.67	2442.33	2263.5	2771.57	2310	2274
	2147.14	2178	2150.6	2209.17	2149.56	2161	2337	2288	2142.75	2173	2287.62	2236.83	2138.12	2439.11	2133.17	2309.25	2410.25	2150	2184.33	2204.5	2156	2239.5	2500.67	2230.5	2394	2240.67	2126.5	2179.2	2234.33	2413.71	2176.75	2348.25	2560.22	2317.75	2365.44	2190.33	2209.75	2191.5	2447.89	2777.67	2499	2479.62	2141.25	2396.5	2423.33	2313.75	2764	2282.67	2256.17
	2141.86	2171.89	2148.4	2233	2156.89	2178.38	2352.57	2287.33	2159.12	2171.33	2309.38	2270.67	2152.5	2432	2146.17	2321	2409.12	2183.67	2182.67	2241.83	2176.67	2237.25	2490.89	2231.5	2432.6	2238.83	2146	2221	2270.33	2428.29	2175	2359	2535.44	2341.38	2369.67	2205	2219.12	2199.75	2540.11	2795.44	2527.86	2459.12	2195.25	2419.67	2441.33	2369	2815.57	2304	2306.33
	2156.14	2198.89	2162.2	2264.83	2176.67	2181.88	2385.71	2319.67	2194.88	2191.33	2357.75	2283.33	2179.5	2445.56	2161.67	2344.5	2399.25	2238.17	2217.67	2270.5	2231.5	2253.5	2486.11	2238.33	2489.6	2257.33	2133.5	2273.8	2301.67	2454.29	2193.5	2391.25	2529.44	2383.5	2368	2232.33	2224.12	2239.5	2623.78	2821.22	2570	2456	2218.5	2436.5	2412.33	2420	2856.57	2310.67	2276.83
	2190.71	2215.89	2216	2293.67	2211.89	2197.75	2442.86	2374.67	2261.25	2204	2389.38	2332	2222.25	2473.33	2182	2365.5	2428.25	2291.5	2233.33	2311.17	2274.5	2280.75	2506.67	2264.67	2495.2	2261.5	2191.5	2350.2	2365.33	2483.71	2245.25	2424	2594.89	2426	2373.67	2260.67	2255.12	2280.75	2676.22	2832.67	2594.71	2457.25	2227	2458.33	2447.67	2476	2860.43	2336.67	2282
	2228.86	2247.56	2243.8	2291.67	2241.11	2190.88	2498.14	2378.33	2326.75	2224	2403.12	2350.17	2248	2484	2194.33	2397.25	2471.5	2315.67	2257	2372.67	2317.5	2333	2542.89	2302.83	2543.2	2287.83	2202	2380.4	2395.67	2494.14	2262.5	2490.75	2685.78	2472.38	2386.22	2259.67	2279.62	2330.25	2772.22	2867.33	2632.57	2478.12	2251.75	2470.33	2463.67	2542.25	2851	2325.67	2302.5
	2253.29	2300.56	2292	2335.67	2287.78	2211.88	2515.29	2410.67	2365.12	2264.67	2442.38	2379.17	2275.75	2487.44	2220.33	2452.5	2519.62	2379	2302	2412	2338.33	2395.25	2582.33	2316.33	2586.6	2349.83	2220.5	2453.2	2511.33	2545.43	2277.75	2529	2778.67	2508.25	2404.78	2319	2319.62	2354	2861	2913.89	2699.14	2510.62	2288.25	2513	2506.67	2624.25	2904.14	2333.67	2318.5
	2290.57	2337.11	2330.2	2370.5	2331.22	2248.25	2504.43	2416.17	2362.75	2262.33	2457.62	2381	2308.5	2553.22	2242	2461.5	2562	2404.33	2322.67	2479.5	2343.5	2448.75	2651.67	2340.17	2630.2	2377.5	2240.5	2494.8	2505.67	2553.71	2301.25	2603.5	2838.22	2556.88	2416.44	2340.67	2358.62	2381.75	2905.56	2973.44	2775.29	2507.12	2366.25	2581.5	2487.67	2688.5	2980.57	2362.33	2367
	2301.57	2373.67	2384.2	2407.33	2341.78	2279.75	2541.43	2458	2425.12	2310.67	2476.62	2389.17	2353.38	2581.56	2275.17	2500	2611.5	2425.5	2358.67	2556	2391.83	2516.25	2685.67	2385.5	2687.4	2415.17	2227.5	2495.6	2526.33	2592	2338	2677.5	2901.33	2617.75	2464.22	2357.33	2402	2429.25	2894.56	3021.22	2823.14	2529.62	2389.25	2628	2527	2662	3068	2412	2431.17
	2306.14	2415.33	2420.6	2449	2377.78	2285.12	2559	2483.67	2462.62	2349.67	2511.12	2386.83	2372.62	2603.67	2313.67	2599.5	2641.38	2455.5	2365.67	2654.83	2419.17	2572.25	2762.89	2418.17	2753	2438.17	2250.5	2524.2	2583.67	2650.71	2343.75	2708.5	2943.22	2664.75	2491.22	2404.33	2404.62	2464.25	2886.44	3100.22	2886	2566	2387.5	2687.83	2558	2701	3113.29	2426.67	2492.17
	2301.86	2448	2469.8	2475	2433	2301.38	2588.71	2506.17	2517	2382.67	2505.12	2385.33	2388.38	2666.78	2321.67	2609	2699.25	2449.67	2382.67	2691	2422	2636.25	2875.89	2449	2814.2	2497.5	2268	2538.6	2573	2681.86	2380.5	2705.75	3036.11	2661.62	2508.56	2366	2414.38	2447.75	2924.67	3206	2900.14	2609.25	2401.75	2724.83	2607.67	2716.75	3165.57	2421	2573.5
	2358.86	2461.33	2466.6	2519.17	2444.11	2325.75	2593	2516	2546.75	2458.5	2560.5	2391.17	2388.75	2717.44	2331.67	2663.25	2709.38	2465.5	2432.67	2692.17	2414.83	2681.25	2920.67	2473.33	2831.6	2502	2277	2551.4	2561.67	2714	2406.25	2753.25	3025	2673.88	2559.89	2392.33	2421.62	2486.25	2948.89	3227.89	2970.43	2666.88	2408.5	2722.67	2645.67	2723	3237.86	2454	2594.5
	2381.14	2471	2456.2	2532	2482	2337.38	2598	2543.33	2520.62	2476.33	2582.62	2391.5	2394.25	2738	2326.83	2680	2744	2445.33	2426.33	2679.83	2427	2684	2941.33	2481.67	2811.6	2522.17	2275.5	2492.4	2586.67	2743.57	2432.75	2753.25	3022.56	2680	2613.89	2367.67	2407.38	2505	2915.78	3262.56	2975.29	2714.5	2386	2750.17	2677.33	2710.75	3327.14	2469.67	2634.67
	2392.43	2487.89	2445.6	2549.33	2498.78	2333.62	2604.29	2538.5	2501	2485.67	2591.88	2383.83	2380.5	2756.11	2318.33	2696.5	2735.12	2431.5	2438.33	2630.33	2424.33	2677.25	2978.11	2497.33	2876.8	2555.67	2246.5	2475.6	2542	2760.29	2427.5	2722.25	3025.44	2652.25	2631.33	2380	2404.75	2501.5	2857	3267	3025.71	2767.12	2379.5	2773.5	2716.67	2657.25	3370.71	2440	2593.67
	2379.71	2488.33	2435	2516.67	2471.22	2323.75	2596	2582.17	2506.88	2511	2579.25	2358	2375.25	2770.11	2317	2688.25	2708.25	2384.67	2432	2626.5	2409.83	2715.25	3004.56	2537.33	2924.6	2563.5	2252.75	2437.2	2497.67	2782.43	2438.25	2687.25	3020	2648.12	2646.67	2379	2391.88	2496	2810.33	3304.67	3068.86	2772.25	2350.25	2799.67	2747.67	2667.75	3391.43	2457.67	2579
	2362.71	2465.78	2440.6	2477.67	2454.78	2334.88	2566	2554.83	2501.25	2550	2603.12	2332	2358.5	2798.44	2308.33	2692	2721.88	2335.33	2431.33	2579.67	2375.83	2715	3002.44	2521.5	2918.4	2550.83	2260	2359.6	2431	2747.57	2417	2664.75	3002.44	2626.75	2651.56	2376.67	2376.88	2475.5	2749.11	3292.44	3010.57	2795.38	2312	2803.67	2753.33	2615.75	3423.43	2455.33	2577
	2357.57	2448.89	2444.8	2465.67	2448.56	2364	2560.86	2538.17	2475.88	2568	2608	2318.17	2338.12	2813	2302.67	2654	2726	2328.5	2416.67	2594.83	2346.5	2710	3053.67	2500	2910.8	2539.17	2235	2301.2	2399.67	2745.14	2411.25	2663.75	2992.89	2549.25	2671.67	2335.67	2361.75	2435.25	2713.22	3323	3036.71	2796.12	2288.25	2793.17	2788.67	2623.5	3367.71	2444.33	2573.33
	2337.86	2432.67	2409	2477.67	2436.33	2354.5	2537.29	2543.67	2467.38	2554	2591	2330.17	2321.75	2774.89	2313.5	2670.75	2736.12	2291.83	2401.67	2568.5	2345.33	2680.5	3052.56	2512.33	2898	2533.83	2231	2278.6	2379	2749.14	2413	2643.75	2914.22	2520.75	2696	2320.33	2338	2426	2668.56	3322.56	2992.71	2787.5	2249.25	2799.5	2747.67	2558	3392.43	2458.67	2530.5
	2301.86	2412.44	2377.4	2465.5	2447.44	2365	2532.29	2541.33	2429.88	2523.33	2583.75	2340	2290.25	2780.11	2290.67	2635.62	2702.12	2292.67	2416	2532.17	2316.17	2652.5	2998.22	2512.17	2892.8	2520.5	2230.25	2244.2	2330.67	2729.57	2397.25	2653.25	2858.78	2472.75	2677.89	2320.33	2319.5	2407.75	2593.56	3245	2961.29	2787.38	2224	2751.5	2709	2554.25	3326.29	2413.33	2478.17
	2275.57	2408.89	2340.6	2434.83	2436	2330.12	2502.71	2545.17	2418.38	2538	2548.5	2299.5	2275.88	2722.56	2264.17	2563.75	2652.75	2252.33	2407.67	2556.33	2319.83	2646.5	2986.67	2465.83	2854	2554	2233.5	2237	2292.67	2674.71	2383	2634.5	2859.22	2449	2673.89	2278	2298.12	2392.5	2489.56	3190.33	2946.71	2758.75	2190	2757.17	2697.67	2522.75	3306.57	2399	2448.67
	2248.43	2382.33	2322.4	2389.17	2390.78	2300.62	2488	2509.33	2394	2525.33	2528.75	2309.17	2276.62	2682.11	2252.83	2533.5	2623.38	2227.83	2370.67	2496.83	2295.83	2594.25	2942.44	2435	2809.2	2526.33	2176	2209.6	2264.33	2667.71	2372.75	2634.75	2834.78	2390.5	2651.89	2271.67	2295.12	2386	2447.56	3173.44	2891.86	2730	2164.25	2730	2641	2498.25	3326.57	2373	2420.83
	2222.71	2367	2308	2380.83	2349.44	2270.88	2464.86	2510.5	2368.12	2461.33	2522.25	2303.83	2278.12	2643.11	2242.5	2534.75	2590.12	2213.5	2388.33	2456	2289.33	2575.5	2894.22	2428.17	2771.4	2518.67	2179.5	2212.2	2262	2631.29	2377.25	2637.75	2773.33	2362.25	2631.33	2258.67	2296.38	2355.25	2422.44	3141.67	2907.57	2707.12	2162.75	2696.83	2617.33	2464	3304.86	2383.33	2407.33
	2211.43	2357.33	2263.6	2340.5	2308.89	2259.5	2451.86	2476.17	2362.12	2440	2515.12	2322.33	2290.5	2609.67	2247.67	2474.75	2523	2223.5	2345	2423.33	2272.33	2495.75	2831.67	2407.17	2731.8	2481.17	2188.5	2226.2	2284.67	2622.14	2348.75	2587.75	2754.67	2365.38	2608.67	2249.67	2291.75	2347.5	2404.56	3109.11	2889.57	2701.62	2147.5	2638.67	2592.33	2427	3190	2367.33	2385.5
	2191.86	2334.78	2256	2311.33	2276.22	2261	2461.71	2471.17	2343.75	2397	2479.38	2301.83	2285.25	2569.78	2254.67	2451.5	2486.75	2228.67	2337.33	2421.67	2257.83	2506.75	2790.33	2400.17	2733.6	2456.33	2163	2268.8	2305.33	2596.29	2346.5	2620.5	2758.56	2373.25	2587.11	2266.67	2283.38	2341	2438.67	2997.11	2824.57	2679	2176.5	2658	2597.67	2411	3156.43	2377.33	2376.17
	2175.29	2312.44	2243.2	2292.17	2241.33	2237.94	2456	2458.17	2299	2363.33	2429	2314.33	2302.12	2527.89	2258.17	2440.25	2456.25	2253.67	2313.67	2381.83	2255.33	2456.5	2748.78	2394.67	2707.6	2450.83	2167.5	2294.6	2319.67	2575.86	2323	2642.5	2733.11	2393.62	2566.11	2266.33	2273.38	2330.25	2431.11	2926.56	2796	2715.62	2167	2617.17	2576.67	2440.25	3105.43	2372.33	2366.83
	2178.57	2337.89	2225.8	2278.17	2216	2213.88	2441.43	2428.33	2280.88	2329.33	2401	2324.5	2297	2484.11	2258.83	2422.75	2455.12	2277.08	2304	2383.83	2245.33	2430.5	2726.44	2367	2682.8	2434	2172.5	2335	2338	2561.57	2315	2608.25	2706.44	2400.5	2551	2283	2268.38	2334.25	2444.33	2864.11	2772.71	2720.12	2165.5	2557.67	2590.67	2429	3024	2345.67	2362.33
	2194.57	2356	2211.8	2259.17	2199.78	2196.12	2445.29	2412.17	2260	2298.67	2402.75	2373.17	2302.12	2482.56	2258.67	2415.75	2441.25	2293.17	2313	2361.83	2272.83	2418.25	2708.89	2399.5	2675	2422.17	2168	2369	2363.67	2575.57	2322.75	2602.75	2714.44	2436.5	2549.11	2266.33	2276.75	2318	2488.56	2845.56	2786	2678	2203.75	2546.83	2554.33	2423	2955.57	2347	2355.67
	2216.43	2382.89	2213.4	2285.33	2200.33	2215.25	2464	2423.33	2258.62	2271	2405.12	2420.83	2311.88	2484.11	2269.5	2438.75	2458.62	2320.33	2330.33	2409.83	2277.83	2421	2715	2388.67	2647.2	2428.67	2175	2392.6	2392.67	2550.29	2330	2658.25	2715.89	2426.62	2545.11	2277.33	2301.5	2323.75	2480.78	2857.44	2785.57	2680.88	2206	2530.17	2542.67	2453.75	2913.29	2373	2353.83
	2234.71	2410.33	2227.4	2308	2208.44	2225.75	2484.86	2450.83	2246.12	2285.33	2415.5	2417.5	2304.62	2488.11	2304.5	2467.75	2474.88	2332.33	2343.33	2433	2310.17	2421	2743.56	2410.67	2625.2	2441.83	2214.5	2429.4	2418.33	2539.57	2365.25	2648.75	2713.22	2463.88	2564.44	2326.33	2308.75	2335.25	2489.11	2860.11	2774.57	2675.38	2234.25	2511	2541	2464.25	2912.43	2372.67	2343
	2227.57	2435	2265.2	2310.67	2221.11	2218.25	2502.86	2484.5	2247.38	2275	2456.5	2387.17	2318.5	2523.56	2314	2536	2515.62	2356.5	2361.67	2466.67	2330.67	2444.25	2766	2448.83	2678.8	2433.17	2191	2429	2420.67	2572	2376	2682.25	2750.67	2483.62	2573	2324	2337	2339.25	2486.33	2859.22	2803.14	2700.38	2263.25	2530.33	2539.33	2506.25	2900.71	2392.33	2375.33
	2245.43	2478.67	2304.6	2337.33	2239.78	2239.88	2501.43	2512.67	2262.75	2289.67	2492	2429.5	2356.88	2533.67	2314	2562	2523	2390.67	2394	2501.5	2361	2506.25	2817.44	2466.83	2738.4	2473	2235.5	2489	2443	2609.71	2397	2753.75	2817.56	2517.5	2572	2333.33	2333	2354.75	2553.22	2878.33	2798.57	2731.62	2290.5	2558.33	2560	2524.25	2898.43	2418.67	2404.83
	2270.14	2522.67	2305.4	2372.5	2259.67	2250	2518.86	2522.33	2284	2319.67	2514	2439	2372.38	2553.78	2360.5	2591.25	2546.62	2399.5	2409	2534.33	2389.33	2549	2860.22	2476.67	2781.6	2513.17	2227	2506.8	2484	2594	2409	2797.5	2827.11	2532	2578.44	2373.33	2333.75	2390.75	2622	2925.33	2821.29	2757.25	2330.25	2594.17	2609.33	2554.25	2898	2415	2441.17
	2281.29	2550.44	2295.4	2403.17	2315.44	2272.25	2521.86	2500.5	2327.5	2319.33	2509.75	2446.5	2387.5	2556.11	2400.33	2616	2533	2410.67	2419.67	2586.83	2404	2539.75	2868.11	2521.33	2790	2501.17	2276	2511.2	2488.33	2619.71	2434.5	2849.75	2842.11	2540.25	2562.44	2368	2315.25	2437.25	2645.33	2918.89	2817.43	2766.38	2362.75	2618.83	2577.67	2557	2913.29	2430.67	2447
	2311.71	2599.22	2321.6	2470.67	2356.89	2293.12	2560.29	2505	2376.75	2359.67	2521.88	2459.5	2395.75	2552.78	2425.67	2610.75	2556.25	2411.17	2453	2605.5	2416.17	2606	2897.11	2564	2780.8	2528.17	2268.5	2525	2476	2633	2479	2865.5	2908.11	2556.75	2565.56	2361	2341.12	2461	2623.22	2948.33	2809.86	2754.12	2373.25	2648.5	2595.67	2573.75	2938.71	2472	2498.67
	2333.14	2623.56	2355.4	2451.5	2371.44	2306.62	2612	2542.5	2417.5	2379.67	2556	2465	2391.25	2601.67	2425.33	2640	2560.5	2406.83	2446.67	2612.83	2440.83	2615.75	2949.89	2588.67	2795.2	2514	2269.5	2484.8	2455	2646.29	2491.5	2898.5	2943.78	2541.38	2591.11	2385.67	2371.88	2450.75	2617.78	2989.78	2831	2767.12	2390.25	2669.83	2623	2568.75	2995.43	2465.67	2567.5
	2359.57	2621.11	2366.4	2458.17	2390	2324.5	2608.14	2556.33	2429	2367.67	2560.88	2450.67	2399.5	2640.22	2433.17	2654	2589.25	2382.5	2507.67	2629.17	2439.17	2637.5	2993.22	2620.5	2848	2517.33	2280.5	2457	2415.33	2666.71	2497	2926.5	2973.33	2537.12	2630.56	2391	2361.5	2463	2618.56	3022.56	2863.71	2777.12	2396	2685.67	2604.67	2567.5	3032	2488	2622.5
	2366.43	2581.44	2387.2	2453.33	2405.67	2317.62	2602.86	2560.5	2435.12	2386.67	2570.62	2453.17	2403.12	2676.89	2403.67	2661.75	2599.25	2362	2502.67	2629	2438.17	2711.5	3038.22	2568.67	2861.8	2496.17	2317	2439.6	2395.33	2665.86	2497.25	2945.75	3017.22	2529.75	2642.44	2414.67	2376	2514.75	2580.78	3017.11	2873.14	2774.5	2365.25	2704.83	2617.67	2587.75	3077.57	2492.67	2645.33
	2375.14	2592.11	2394.8	2457.17	2432.22	2332.75	2610.29	2540.67	2459.38	2434.67	2607.5	2443.17	2414.62	2687.78	2380	2662	2594.62	2363	2494.67	2652.5	2435.5	2738	3060.22	2563.17	2840.8	2502.67	2314	2430.8	2357	2667.57	2496.25	2933.5	3029.67	2531.38	2622.33	2428.33	2370.12	2488.75	2546.78	3053.22	2843.86	2756.12	2338	2708.5	2654.33	2591.5	3099.29	2515.67	2603
	2390.43	2614.89	2410	2476.5	2479.11	2340.25	2631	2559.83	2472.62	2447.67	2608.12	2442.33	2390.88	2718.78	2383.5	2683.5	2586.88	2332.83	2479.33	2680.33	2438.5	2762.5	3089.89	2582.5	2856.2	2500	2310	2397.8	2353.33	2718.43	2505.25	2944	3033.67	2511.5	2629.78	2417	2371.88	2528	2524.11	3102.11	2897.29	2769.62	2305.5	2719.67	2652	2584.25	3121.14	2482	2593
	2392.71	2567.67	2428.6	2464.83	2487.56	2331.62	2612.71	2552	2465.5	2497	2650.62	2420.5	2371.62	2755.78	2379.17	2667.5	2584.5	2312.17	2510.67	2694.5	2437.17	2808	3112.44	2553.5	2835	2502.33	2284	2350.4	2332.33	2720.86	2503.5	2931	3039.11	2490.12	2634.11	2388.33	2368.38	2497.5	2497.22	3101.67	2913.86	2781	2273.25	2747	2669	2551.5	3115.29	2473	2571.83
	2370	2546.56	2421.4	2460.83	2474.44	2325.88	2602.43	2551.67	2472.25	2514.67	2651.5	2402.33	2368.88	2739.11	2346.17	2689	2581.38	2288.17	2508.33	2676.5	2423	2817.5	3138.56	2563.17	2805.2	2530.83	2273.5	2338	2315	2688.43	2490	2865.75	3014.44	2473	2628.11	2381.67	2346.12	2495.5	2460.67	3066	2915.14	2773.75	2243.5	2731.33	2694	2514.5	3104.86	2439	2522.33
	2357	2514	2438.6	2436.83	2484.44	2301.25	2567.86	2521.67	2475.75	2522.67	2656.62	2408	2360.38	2740.22	2325.83	2680.25	2554.25	2265.67	2493.33	2648.83	2427.83	2782	3109.78	2560	2771.4	2532.83	2255.5	2315.2	2275	2671.43	2481.5	2831.25	2986.89	2468.88	2626.89	2373.33	2347.25	2497.25	2442.11	3028.89	2886.71	2751	2227.5	2726.83	2668	2516.5	3094.43	2421	2507
	2364	2499	2418.4	2440	2463.11	2297.5	2549.14	2510.67	2469.25	2518.33	2653	2410.17	2355.38	2751.11	2297.17	2694	2554.88	2257.67	2504.33	2643.17	2404.5	2780.5	3112.22	2532.83	2790.2	2530.33	2243.5	2295.2	2275	2650.57	2470	2794.5	2988.89	2472.88	2654.11	2353	2324.25	2468	2403.56	3020.67	2876.43	2775.62	2235.5	2724.33	2721.33	2512.5	3069.14	2402	2507.67
	2370.14	2507	2412	2413.5	2452.11	2269.88	2545.86	2486.83	2468.38	2529	2640.88	2411.83	2357.5	2743.78	2327.83	2663.5	2539.5	2262.67	2486	2653.67	2414.67	2805.75	3107.22	2524.17	2787.6	2540	2224.5	2278.4	2274.67	2660.86	2448.5	2787.25	2986.44	2449.25	2655.78	2326.67	2310.88	2438.25	2395.22	2993.22	2855.57	2788.62	2215.25	2718.67	2767	2516.75	3086	2437.33	2490.5
	2363	2516.22	2403.2	2399.83	2438.44	2257.12	2555	2484.17	2482	2531.33	2650.75	2375.33	2338.75	2754.11	2299	2668.25	2534.25	2255.5	2497.67	2665.83	2392.5	2764.75	3054.56	2504.67	2760.8	2551.67	2235.5	2281.4	2245.33	2642.86	2470.75	2747.25	2901.33	2433.88	2640.33	2341.33	2304.88	2449.75	2356	2986.33	2868.14	2798.88	2199.75	2703.33	2750.67	2484.5	3059.86	2394	2488.83
	2325	2481.67	2400	2360.17	2394.56	2265.62	2561.71	2469.17	2454.75	2509	2620.5	2374.33	2317.12	2724.89	2289.33	2628	2537.12	2263.17	2472.67	2594	2376.83	2730	3016.11	2493.83	2763.4	2539.83	2235.5	2286.6	2281.33	2621.57	2455.5	2724.25	2866.11	2408.25	2663.56	2317.67	2304.25	2425	2346.78	2971.11	2874.43	2822.5	2186.75	2700	2761.33	2454.25	3069	2381.33	2482.83
	2309.71	2453.78	2404.4	2312.83	2367.22	2255.12	2567	2466.33	2418.62	2480.67	2607.5	2378.17	2315.25	2712.56	2267.5	2617.25	2556.38	2264.67	2443	2572.5	2362.67	2705.25	3007.89	2481.17	2754.6	2530	2218	2323	2286	2592.71	2427.25	2696.25	2855.22	2410.25	2674.44	2318	2291.25	2399.5	2319.89	2915.44	2825.71	2793.75	2194.5	2681.83	2720.67	2443.25	3012.29	2380	2450.17
	2305.57	2439.11	2416.2	2303.83	2365.22	2244.25	2540.71	2420.33	2405.25	2484	2622.12	2392.33	2310.12	2714	2272.67	2631.75	2553.88	2294.5	2423	2557.67	2340.5	2680.5	2959.67	2427.5	2780.6	2518	2213.5	2337.8	2301.67	2612.71	2412.25	2642.5	2793.78	2394.38	2636.67	2332.33	2288.38	2391.5	2332	2874.11	2848.29	2767.62	2180.5	2680.33	2717.33	2448.75	2946.57	2365.33	2433
	2299	2410.22	2398.2	2277.33	2349.11	2223.25	2510.29	2396.67	2386.38	2464.33	2615.12	2405.17	2302.88	2682.33	2267	2590	2537.25	2306.83	2387	2522.67	2344.17	2641.5	2927.11	2394.33	2767.4	2515.17	2241.5	2350.6	2338.67	2601.29	2402.75	2613	2791.89	2431.62	2625.44	2349.67	2294.5	2402.75	2325.67	2830	2865.43	2778.12	2190.5	2740.67	2702	2444	2906.14	2380	2451.17
	2261.86	2391.22	2385.6	2267.33	2318.78	2192.38	2507.14	2363	2356.25	2436	2630.5	2408	2289.88	2651.22	2259.5	2574.25	2502.12	2344.33	2389.33	2506.83	2357.17	2595.25	2839.44	2387.5	2752.2	2503	2217	2395	2369.33	2582.71	2390.75	2586	2759	2422.75	2634.67	2371	2287.75	2372.25	2348.89	2822.89	2845.71	2758.12	2198	2635	2679.33	2429.75	2876.43	2378	2454.83
	2240.29	2353.11	2367.6	2243.33	2314.44	2194.25	2508.71	2367	2356.62	2425.33	2646.25	2418.33	2296.88	2642.78	2274.5	2553.25	2467.88	2363.33	2391.67	2491.17	2352.67	2566	2820.67	2395.83	2717.8	2510.67	2232	2400.2	2367	2577.57	2390.5	2581.5	2740.56	2419.38	2647.11	2342.33	2285.75	2370.25	2341.56	2799.44	2767	2755.5	2201.75	2593.5	2660.67	2440	2863.57	2366	2448.17
	2226.57	2342.78	2317.8	2241.67	2270.11	2210.12	2521	2372.83	2355.5	2403.67	2604.88	2413.67	2281	2611.67	2272.67	2576.5	2433.75	2366.5	2396.33	2488	2359.5	2557.25	2778.56	2382	2700.8	2522	2233	2440.8	2386.33	2552.43	2406	2591.75	2742	2432.38	2596.67	2383.33	2282.25	2361.75	2381.89	2782.22	2714.29	2708	2222.75	2580.67	2669.33	2446.75	2826.29	2407	2500.33
	2208.71	2346	2314.8	2260.33	2247.11	2212.25	2517.29	2346.83	2320.38	2398.67	2608.25	2425	2284.38	2583.11	2272.17	2556.5	2411.5	2369.67	2398	2456.5	2366.67	2518.25	2723.33	2384.17	2669.8	2521.67	2272.5	2421.2	2419	2519.71	2393.5	2577	2721.67	2448.62	2594.78	2383.67	2291.75	2364.5	2398.33	2743.56	2677.57	2689.5	2237	2559.83	2639.33	2448.5	2819	2409.33	2527.33
	2211.14	2324.56	2279.4	2255.83	2244.89	2210.5	2475	2351.5	2305.25	2385.33	2618.5	2383.83	2287.12	2560.67	2281	2558.75	2437.5	2396.33	2381.33	2445.33	2359	2493.25	2724	2383.67	2671	2502	2257.5	2419.2	2394	2501.14	2410	2596	2693.89	2443.62	2577	2395	2307.12	2384.25	2406.89	2723.11	2673.29	2670.38	2270.25	2531.33	2631.33	2441.25	2773.57	2411.33	2538.83
	2211.57	2314.89	2280.6	2260.17	2242.33	2212.88	2463.14	2350	2294.25	2373	2588.62	2395.5	2281.12	2539.11	2285.33	2563.25	2437.38	2382.83	2387.67	2463.67	2366.83	2508	2715.44	2378.33	2658.2	2474.33	2255.5	2408.4	2395.33	2498.14	2409.5	2595.5	2718.44	2433.88	2548.78	2405	2302.38	2375.75	2445.33	2745.44	2668.57	2684.88	2284.5	2565.5	2580.67	2454.75	2798	2405.33	2545
	2206.14	2311.67	2269.4	2277	2243.56	2226.25	2457.29	2371.67	2312.75	2367.67	2572.25	2391	2272.12	2550	2276.67	2552.25	2437	2379	2400	2467.33	2369.83	2506	2726.22	2396	2657.4	2463.67	2268	2407.6	2381.67	2488.43	2403.25	2581.25	2740.67	2436.88	2507.78	2390	2317.75	2376	2490.78	2727.11	2665.43	2690	2305.25	2543.17	2621.67	2499.5	2789.71	2407	2525.5
	2224.86	2299.22	2296	2301.33	2271.56	2232.75	2454.86	2359.5	2326.75	2376.67	2600.12	2392	2285.5	2547.11	2291.17	2556.25	2416.75	2409.67	2396	2475.83	2363.33	2515.5	2709.44	2430.83	2684.4	2446.33	2278.5	2398.4	2376.67	2488.71	2409.5	2575	2749.78	2441	2500.89	2381.67	2325	2359.75	2494.78	2716.67	2695	2670.38	2331.75	2567.33	2616.67	2455.75	2772	2411.33	2487.83
	2251	2308.33	2289.8	2328.67	2299.56	2248.62	2472.86	2363.83	2350.62	2396.67	2617.75	2386.83	2285.62	2600.11	2275.17	2540.5	2414.25	2408.17	2401.33	2457	2350.5	2517.25	2698.11	2422.67	2736.2	2454.83	2267.5	2386	2361.33	2510.86	2410.75	2581.75	2735.89	2444.62	2515.67	2378.33	2314.12	2396.25	2497.56	2714.56	2703.57	2677.12	2345.25	2552.67	2635	2448.75	2772.14	2409.67	2463.83
	2240.57	2350	2306.6	2326.17	2341.11	2238.62	2461.57	2367.83	2416.5	2426.33	2624.38	2399.83	2292.75	2605.89	2297	2548.25	2400.88	2421.17	2415.33	2524.83	2358	2545	2742.67	2414.17	2786.4	2483.17	2271	2365.2	2359.67	2516.71	2405.5	2617	2750.44	2462.38	2509.78	2386.67	2316	2424	2511.67	2713.44	2718.57	2658.12	2368	2561.83	2614	2463.75	2806	2432.33	2483.5
	2269.71	2364.56	2333.4	2353.83	2377.11	2263.88	2512.43	2403.33	2430.75	2456	2622.25	2401.5	2279.75	2641.33	2298.33	2579.75	2424.62	2422.83	2436	2571.33	2360.33	2588.5	2785.67	2439.83	2827	2498.83	2281	2356	2371.67	2538.71	2428.75	2643.25	2801	2484.62	2513.11	2340.67	2308.38	2420.5	2514	2734.44	2722.43	2682.25	2364.5	2582.5	2596	2471.75	2828	2453.67	2511.33
	2281.29	2379.56	2336.6	2379.83	2410.22	2271.88	2520.43	2391.83	2444.62	2485	2657.25	2416.67	2304.25	2658.22	2283.83	2579.75	2445.38	2444.17	2454.33	2596.5	2360.67	2593.75	2823.78	2453	2820	2513.17	2270	2334	2345	2559.71	2437	2722.25	2819.89	2476.62	2530.11	2346.67	2324.25	2417.75	2491.11	2755.33	2721.29	2682.75	2350.5	2621.5	2607.33	2488.25	2856.14	2452	2546.33
	2290.14	2391	2337	2395.33	2444.56	2264.38	2538.29	2434.17	2426.25	2488.33	2663.12	2408	2286	2686.56	2281.17	2614.75	2460.62	2432.17	2472.33	2627.83	2363.33	2627.5	2840.11	2453.5	2829.2	2488.5	2257.5	2324	2308.67	2593	2436.75	2718.75	2816.56	2473.5	2539	2361	2312.38	2437.5	2472	2746.67	2728.43	2707.5	2326.25	2651.67	2641	2488.25	2880.86	2470	2543.5
	2282.14	2394.78	2328.2	2399.33	2425.22	2279.25	2521	2436.67	2441.88	2512.67	2682.88	2391.83	2298.25	2694.11	2271.67	2613	2473.62	2393.83	2486	2637.67	2352.67	2668	2863.78	2431	2838	2511.17	2275	2300	2299.33	2622.29	2470.5	2715.5	2826.89	2433.5	2541.44	2340.67	2297.5	2441.25	2447.56	2749.67	2732.43	2675.75	2307.75	2641.67	2653	2463.5	2873.14	2443	2514.83
	2271.43	2415.67	2343.4	2399.17	2425.22	2268.5	2533.71	2443	2432.5	2554.33	2687.38	2407.17	2298.38	2721.89	2281.67	2637.5	2477.12	2368	2492.67	2640.5	2374.83	2713	2899.33	2459.67	2847	2525.5	2235	2302.6	2300.67	2604.71	2441.5	2710.75	2824.33	2430.25	2567.78	2320.33	2281.25	2437	2439	2752.67	2731	2668.12	2284.75	2662.67	2620	2469.5	2878.86	2435	2496.33
	2260.14	2407.78	2325.8	2425.17	2422.33	2283.5	2517	2433.67	2450.75	2558.67	2679.25	2405.33	2293.5	2718.56	2264.5	2591.5	2457.12	2358.5	2522	2668.67	2347.5	2725.25	2888.11	2449.17	2818.8	2504.17	2217.5	2322.4	2302	2563	2453.25	2719.75	2841.33	2424.62	2565.33	2307.67	2266.62	2435	2416.89	2781.89	2722.14	2670	2264.5	2671.67	2686	2487	2880	2435	2456.17
	2265	2415.22	2318.6	2405.67	2425.44	2273.62	2533.86	2440.17	2455.12	2562.17	2694	2400.17	2302.88	2723.22	2252.17	2563	2449	2339.33	2520.67	2655.5	2360	2755.75	2874.78	2428.67	2802.6	2488.17	2223.5	2313.6	2281.67	2558.86	2458.75	2723.25	2854.11	2415	2556.67	2289.33	2274.5	2423.75	2396.56	2763.22	2737	2687.88	2248	2656.33	2702.33	2477.25	2875.57	2429.33	2424.83
	2252.71	2395.78	2330	2399.17	2412.56	2276.62	2524.57	2418	2445.12	2556	2666.38	2391.5	2299.5	2755.11	2250.17	2587.25	2453.88	2363.17	2520.67	2653.33	2362.33	2737.75	2881	2420.83	2818.8	2491.33	2218	2316.2	2305.33	2575.43	2445.5	2697.5	2827.89	2402.62	2560.11	2287.33	2251.12	2415.75	2372.22	2778.33	2775.43	2672	2222.5	2654.83	2699	2460.75	2855.86	2405	2383.17
	2238	2378.11	2333.2	2389.33	2379	2263.62	2535.71	2420.67	2443.75	2551.67	2673.75	2398.5	2306.62	2749.33	2238.67	2598.5	2434.88	2335.17	2486.33	2630.33	2351.67	2733.25	2886.67	2428.33	2810.2	2488.17	2191.5	2321.4	2310	2557	2465.75	2710.5	2851.67	2418.25	2553.22	2314	2237.75	2395.25	2347.11	2796.11	2735.14	2694	2206.5	2616.83	2717.67	2468	2871.29	2385	2360.67
	2247.14	2360.11	2345.6	2366.33	2370.78	2273.62	2528	2403.67	2450.75	2562	2654.38	2392.83	2306.75	2767.61	2233	2556	2393.62	2353.5	2495.33	2633.5	2377.33	2741	2877.89	2420	2792.8	2496	2202.5	2338.4	2318	2555.43	2460.25	2711.25	2880.22	2407.5	2593.78	2291	2235.75	2389.75	2376.33	2787.22	2760.43	2671.5	2202.75	2617.83	2688	2442.5	2926.43	2367.33	2366.33
	2235.29	2355.89	2348.4	2350.33	2364.89	2276.88	2526.29	2387.83	2435.5	2552.33	2656.75	2366.5	2302	2752.22	2228.83	2543.75	2371.12	2359.83	2473.67	2619.83	2351.83	2747.5	2870.22	2402.5	2797.4	2493.67	2209	2374	2337.67	2545.86	2432.75	2689.5	2866.11	2400.38	2618.78	2286.67	2249	2384.75	2373.56	2799.78	2759	2670.75	2193.75	2622.5	2669.33	2444.5	2912.71	2385.67	2339.5
	2208.29	2339.11	2350.6	2331.33	2365.78	2253.38	2506.71	2353	2445.38	2541.33	2644	2349.17	2298.5	2713.89	2236.67	2513.75	2347.75	2360.83	2479	2620	2356.33	2730.75	2844.78	2392.17	2792.8	2502.83	2209	2421	2345.33	2553.5	2465.25	2734	2839.22	2390.62	2635.67	2295	2243.88	2371	2368.11	2790.56	2772.43	2667.25	2197.25	2625.67	2606	2434.5	2898.29	2372	2333.33
	2232.86	2327.22	2347	2310.83	2351.56	2248.25	2483.43	2328.17	2421.12	2507	2618.75	2347.5	2278.5	2683.67	2240.17	2499.5	2318.25	2358.17	2468	2594	2335.67	2662.75	2787.78	2364.67	2796.8	2476.17	2222.5	2427.8	2375	2535.14	2474	2774.75	2810.67	2389.25	2625.89	2314.67	2225	2368.5	2369.44	2813.56	2753.71	2665.25	2201.75	2600.33	2619.33	2443.75	2865.29	2364	2314.33
	2225.43	2311	2351	2283.83	2343.56	2238.62	2474.43	2329.33	2418.38	2490	2599.88	2327	2262	2653.78	2235.83	2452.75	2293.62	2373.17	2474.67	2564.5	2353.83	2660	2770.33	2377.17	2799	2466.33	2192.5	2423.6	2353	2549.14	2467	2757	2783	2385	2630.33	2308	2221	2367.25	2363.22	2825.44	2734.57	2652.38	2213	2612	2625	2414.75	2861.71	2351	2324.5
	2233.43	2292.67	2343.2	2285.5	2302.33	2229.25	2466.29	2313	2390.75	2450.67	2567.38	2315.33	2257.75	2617.33	2214	2440.75	2277.5	2365	2437.33	2523.67	2319.17	2629.75	2752.44	2378.67	2779.8	2475.67	2216.5	2427.4	2392.33	2517.43	2454.75	2711.25	2780.44	2369	2604.89	2291.33	2218.62	2364.75	2366.78	2820.33	2713.43	2630.25	2243.5	2590.33	2546.67	2413.25	2846.29	2358	2348.5
	2243.14	2295.22	2325.2	2268.17	2286.33	2232.38	2473.43	2305.5	2366.25	2421.33	2545	2301.67	2248.5	2620.11	2209.5	2424.75	2265.88	2389.17	2415.33	2511.67	2326.83	2601.25	2767.22	2358.5	2774.2	2475.33	2224.5	2421.8	2368.33	2490.57	2476.5	2704.75	2751.67	2368.62	2590.56	2306	2240.62	2371.5	2389.89	2810.33	2710	2612.25	2247.5	2611.33	2532.67	2419.25	2843.57	2359.33	2362.33
	2249.86	2294.67	2331.6	2268.33	2260.56	2235	2505	2307.33	2353.75	2412.33	2532	2302.17	2247.5	2596.56	2204.5	2435	2273	2393.17	2428.67	2476.33	2345.17	2560.25	2752.22	2380.33	2757.2	2475.33	2210.5	2458.4	2396.67	2507	2456.25	2676.75	2751.33	2389.5	2559.33	2322.33	2237.88	2371.5	2443.89	2789.56	2701.43	2624.12	2295	2623.5	2495.33	2430.5	2802.43	2377.67	2366.17
	2281.43	2294.67	2298	2255.33	2254.22	2235	2508.71	2297.17	2347.75	2387.67	2503.12	2307.83	2254.75	2579.89	2219.5	2389.25	2266.38	2399.67	2394.67	2455.83	2333.17	2524.5	2725.67	2399.67	2738.6	2493.5	2254.5	2463	2379	2452.43	2457.5	2670	2739.22	2387.75	2559.67	2324.67	2240.75	2380.75	2463.67	2749.89	2703.57	2629.25	2343.75	2610	2512.67	2459.5	2780.29	2364.33	2354
	2284	2294.11	2281.4	2257.83	2238.44	2233.5	2504.29	2290	2332	2382	2494.5	2304	2242.5	2572.11	2226	2365.75	2261.75	2385.17	2391.67	2432.33	2347.67	2534	2717.22	2376	2715.4	2484.33	2227.5	2467.8	2364.33	2439.86	2471.25	2610	2746.78	2409.75	2538.33	2319.67	2263.62	2395.25	2521.89	2740	2683.43	2638.62	2378	2606	2468.33	2453.75	2750.29	2391	2344.83
	2284.71	2287.89	2273	2263.83	2244.78	2237.5	2515.71	2302.5	2326.62	2395.67	2508.88	2293.5	2230.25	2574.78	2222.5	2385.75	2266.25	2387.83	2411	2428.17	2341.83	2536	2727.89	2380.33	2730.4	2454.17	2244.5	2468.8	2375.67	2438.29	2470.75	2611	2733.22	2404	2511.78	2347.33	2279.75	2391.5	2524.89	2735	2667.43	2619	2396.75	2639.17	2428.67	2462.5	2712	2392	2355.83
	2294.29	2303.22	2283.6	2273	2263.22	2267.25	2540.29	2317.17	2323.38	2369.33	2486	2301.5	2232	2575.11	2223.17	2374.25	2274	2384.83	2388.67	2432.83	2343.5	2519	2708.22	2396	2735	2454.83	2250	2471.6	2377	2453.29	2466.25	2588.75	2710.78	2418.38	2497.89	2343.33	2297.75	2420.25	2552.78	2731.67	2664.29	2571.88	2395.25	2659.33	2438.33	2462.75	2676	2385.67	2362.67
	2312.86	2315.89	2270.2	2276.83	2250.44	2259.38	2534.71	2333.67	2326.38	2350.33	2479.5	2300.5	2233.62	2555.44	2219	2385.5	2285.5	2382	2396.67	2428.33	2352.5	2517.75	2717.11	2378.17	2677	2459.33	2256.5	2475.8	2377.33	2433.86	2471.5	2590	2686.44	2441.38	2490.22	2316.67	2312.12	2407.75	2568.56	2741.78	2673.57	2543.75	2413	2684.5	2425	2481.5	2678	2389.33	2370
	2301.57	2346.67	2267.2	2307	2248.89	2264.25	2552.71	2339.5	2336.75	2343	2471.5	2290.5	2230.62	2540.33	2216	2366.75	2283.75	2359.17	2420.33	2426.5	2331	2533	2709.33	2396.5	2670.8	2476.33	2220.5	2442.8	2375	2422.29	2472.25	2586.25	2696.11	2452	2460.44	2331.67	2329.5	2434.25	2554.11	2701.78	2652.29	2518	2393.75	2701.17	2426	2452.75	2670.29	2382.33	2363.17
	2295.57	2339.56	2258.4	2309	2248.89	2283.12	2535.29	2317	2361.75	2359	2469	2294.33	2228.5	2518.56	2227.83	2359.25	2284.38	2355.17	2400.33	2440	2345	2519.5	2719.67	2399.67	2649.4	2464.33	2223.5	2426	2376.67	2423.86	2465.75	2580	2716.67	2444.38	2443.11	2324.33	2317.38	2439.25	2530.44	2679.67	2658.71	2503.75	2413	2686.5	2436.33	2457	2697.57	2404	2358
	2267.86	2342.56	2254.4	2312	2258.11	2287.88	2502.86	2318.5	2366.5	2371.33	2456.5	2269.83	2231.5	2487.11	2207.33	2365	2305.5	2355.33	2443	2442.83	2345.17	2555.5	2697.11	2375.67	2618.2	2440.33	2220.5	2393.2	2333.67	2442	2482.25	2584	2716.56	2434.38	2452.89	2320	2306.75	2420	2514.78	2693.89	2617.57	2513.75	2389.5	2694.83	2501.33	2451.25	2669.86	2428	2364.17
	2269.86	2356.89	2259.2	2351.33	2264.11	2293.12	2502.86	2325.17	2375.5	2390.33	2463.75	2266.17	2219.38	2480.78	2198.5	2359	2293	2357.67	2427.33	2459.33	2344.67	2591.75	2709	2367	2579.8	2430.5	2243	2392.8	2343	2451.86	2450	2620.75	2754	2440.88	2466.72	2319.67	2301.75	2408.25	2498.89	2678.22	2620	2487.25	2366.5	2699.5	2498.33	2485.25	2673	2407	2359.17
	2274.14	2339.33	2245.6	2356.17	2285.89	2296	2513.86	2347	2385.75	2426.33	2486.38	2279.33	2216.25	2489.11	2186.33	2387.5	2307.12	2351.5	2443.33	2497.5	2336.83	2621	2747.33	2343.33	2550.8	2411.83	2220.5	2382.4	2336.33	2437.43	2481.5	2621	2746.78	2451.5	2451.33	2306	2304.25	2445.75	2477.11	2661.11	2595	2483.38	2342.5	2699.83	2518	2469.75	2714.57	2435.33	2374.17
	2270.43	2354.33	2248.6	2370.5	2290.33	2299.25	2516.57	2343.67	2392.25	2421.33	2506.62	2279	2234	2480.78	2184.33	2421.25	2315.75	2333.17	2455.67	2509.67	2339	2643.75	2752.11	2331.83	2527	2389.83	2207	2369.4	2338	2428	2485	2629	2739.11	2460.75	2452	2291	2298.38	2444.5	2453.33	2686.89	2602.57	2502.88	2313.5	2696.67	2551.33	2477.5	2713.57	2439	2354.33
	2262.71	2369.78	2259.2	2365	2296.44	2308.5	2510	2354.17	2385.62	2442.33	2505.12	2295.67	2245.38	2478.33	2187.5	2405	2303.75	2342.67	2473.33	2527.17	2333.17	2677.25	2742.56	2351.67	2521.8	2391.5	2215.5	2372	2344	2455	2509.5	2665	2772.22	2463.75	2479.78	2304.33	2302.88	2456.5	2434.33	2711.67	2591.29	2515.5	2328.75	2701.17	2553.33	2503	2736.43	2418.67	2345.83
	2262.43	2396.56	2275.6	2359.5	2316.67	2285.75	2500.29	2345.33	2407.12	2437.67	2522.88	2298.5	2251.12	2473.33	2196.17	2432	2309	2321.17	2501.33	2576.83	2357.83	2707.25	2768.33	2382.17	2513	2396.5	2216	2386.2	2316.33	2477.86	2501.25	2693.5	2768.89	2484.75	2480.67	2302.33	2286.5	2439.25	2437.56	2724.44	2597.71	2537	2316	2668.33	2648.67	2499.25	2726.71	2396	2341.17
	2255.71	2366.67	2286.6	2342.17	2344.22	2275.88	2473	2344.83	2415.38	2436.67	2523.88	2309.5	2257	2463.67	2185.33	2434.75	2331.12	2352.33	2495.33	2566.67	2356	2714	2761	2378.67	2486.4	2418.83	2210	2372.2	2352	2516.86	2513	2708.75	2772	2460.62	2480.56	2314.33	2279.75	2451.5	2422.67	2765.67	2620.29	2560.25	2324.5	2674.67	2691.67	2495.25	2743	2415.67	2321.67
	2267.86	2363.78	2301.6	2336.5	2358.89	2262.25	2451.43	2326	2423.25	2451.67	2529.25	2301.67	2253.75	2463.44	2183.5	2480.25	2316.38	2359.83	2534.67	2569.5	2350.5	2742.25	2733.44	2363.83	2497.6	2399.5	2213	2394.8	2345.67	2519.57	2547.75	2691	2736.67	2459.25	2521.89	2332.33	2261	2438.25	2405.56	2778.56	2615.43	2571.25	2332.75	2627.17	2723	2487.25	2710.57	2383	2325.33
[truncated: 234 more columns]

## Sheet: Raw Time
Time	ZT	ExT
16.8833	14.8833	20.8833
17.8833	15.8833	21.8833
18.8833	16.8833	22.8833
19.8833	17.8833	23.8833
20.8833	18.8833	0.883333
21.8833	19.8833	1.88333
22.8833	20.8833	2.88333
23.8833	21.8833	3.88333
24.8833	22.8833	4.88333
25.8833	23.8833	5.88333
26.8833	0.883333	6.88333
27.8833	1.88333	7.88333
28.8833	2.88333	8.88333
29.8833	3.88333	9.88333
30.8833	4.88333	10.8833
31.8833	5.88333	11.8833
32.8833	6.88333	12.8833
33.8833	7.88333	13.8833
34.8833	8.88333	14.8833
35.8833	9.88333	15.8833
36.8833	10.8833	16.8833
37.8833	11.8833	17.8833
38.8833	12.8833	18.8833
39.8833	13.8833	19.8833
40.8833	14.8833	20.8833
41.8833	15.8833	21.8833
42.8833	16.8833	22.8833
43.8833	17.8833	23.8833
44.8833	18.8833	0.883333
45.8833	19.8833	1.88333
46.8833	20.8833	2.88333
47.8833	21.8833	3.88333
48.8833	22.8833	4.88333
49.8833	23.8833	5.88333
50.8833	0.883333	6.88333
51.8833	1.88333	7.88333
52.8833	2.88333	8.88333
53.8833	3.88333	9.88333
54.8833	4.88333	10.8833
55.8833	5.88333	11.8833
56.8833	6.88333	12.8833
57.8833	7.88333	13.8833
58.8833	8.88333	14.8833
59.8833	9.88333	15.8833
60.8833	10.8833	16.8833
61.8833	11.8833	17.8833
62.8833	12.8833	18.8833
63.8833	13.8833	19.8833
64.8833	14.8833	20.8833
65.8833	15.8833	21.8833
66.8833	16.8833	22.8833
67.8833	17.8833	23.8833
68.8833	18.8833	0.883333
69.8833	19.8833	1.88333
70.8833	20.8833	2.88333
71.8833	21.8833	3.88333
72.8833	22.8833	4.88333
73.8833	23.8833	5.88333
74.8833	0.883333	6.88333
75.8833	1.88333	7.88333
76.8833	2.88333	8.88333
77.8833	3.88333	9.88333
78.8833	4.88333	10.8833
79.8833	5.88333	11.8833
80.8833	6.88333	12.8833
81.8833	7.88333	13.8833
82.8833	8.88333	14.8833
83.8833	9.88333	15.8833
84.8833	10.8833	16.8833
85.8833	11.8833	17.8833
86.8833	12.8833	18.8833
87.8833	13.8833	19.8833
88.8833	14.8833	20.8833
89.8833	15.8833	21.8833
90.8833	16.8833	22.8833
91.8833	17.8833	23.8833
92.8833	18.8833	0.883333
93.8833	19.8833	1.88333
94.8833	20.8833	2.88333
95.8833	21.8833	3.88333
96.8833	22.8833	4.88333
97.8833	23.8833	5.88333
98.8833	0.883333	6.88333
99.8833	1.88333	7.88333
100.883	2.88333	8.88333
101.883	3.88333	9.88333
102.883	4.88333	10.8833
103.883	5.88333	11.8833
104.883	6.88333	12.8833
105.883	7.88333	13.8833
106.883	8.88333	14.8833
107.883	9.88333	15.8833
108.883	10.8833	16.8833
109.883	11.8833	17.8833
110.883	12.8833	18.8833
111.883	13.8833	19.8833
112.883	14.8833	20.8833
113.883	15.8833	21.8833
114.883	16.8833	22.8833
115.883	17.8833	23.8833
116.883	18.8833	0.883333
117.883	19.8833	1.88333
118.883	20.8833	2.88333
119.883	21.8833	3.88333
120.883	22.8833	4.88333
121.883	23.8833	5.88333
122.883	0.883333	6.88333
123.883	1.88333	7.88333
124.883	2.88333	8.88333
125.883	3.88333	9.88333
126.883	4.88333	10.8833
127.883	5.88333	11.8833
128.883	6.88333	12.8833
129.883	7.88333	13.8833
130.883	8.88333	14.8833
131.883	9.88333	15.8833
132.883	10.8833	16.8833
133.883	11.8833	17.8833
134.883	12.8833	18.8833
135.883	13.8833	19.8833
136.883	14.8833	20.8833
137.883	15.8833	21.8833
138.883	16.8833	22.8833
139.883	17.8833	23.8833
140.883	18.8833	0.883333
141.883	19.8833	1.88333
142.883	20.8833	2.88333
143.883	21.8833	3.88333
144.883	22.8833	4.88333
145.883	23.8833	5.88333
146.883	0.883333	6.88333
147.883	1.88333	7.88333
148.883	2.88333	8.88333
149.883	3.88333	9.88333
150.883	4.88333	10.8833
151.883	5.88333	11.8833
152.883	6.88333	12.8833
153.883	7.88333	13.8833
154.883	8.88333	14.8833
155.883	9.88333	15.8833
156.883	10.8833	16.8833
157.883	11.8833	17.8833
158.883	12.8833	18.8833
159.883	13.8833	19.8833
160.883	14.8833	20.8833
161.883	15.8833	21.8833
162.883	16.8833	22.8833

## Sheet: Smoothed Data
Cell:	1	2	3	4	5	6	7	8	9	10	11	12	13	14	15	16	17	18	19	20	21	22	23	24	25	26	27	28	29	30	31	32	33	34	35	36	37	38	39	40	41	42	43	44	45	46	47	48	49
	2525.8	2752.02	2371.86	2745.5	2493.78	2515.96	2643.2	2901.44	2387.28	2303.79	2486.31	2543.12	2502.68	2801.36	2553.61	3203.27	2935.47	2406.88	2894.73	2760.86	2658.39	2548.94	2931.51	3133.39	3251.14	2729.12	2654	2431.45	2420.86	2985.81	2963.45	2968.95	2752.48	2490.65	3285.5	2632.63	2547.34	2793.12	2728.24	2704.14	3423.5	3125.86	2274.51	2891.18	3090.06	3083.23	2789.27	2651.68	2804.2
	2524.68	2750.11	2370.91	2743.31	2492.47	2515.13	2642.5	2900.71	2386.13	2303.57	2486.44	2541.87	2501.34	2799.37	2552.58	3198.79	2931.95	2405.45	2891.9	2757.63	2657.54	2548.53	2929	3130.36	3247.79	2727.68	2652.51	2430.66	2419.41	2985.02	2960.38	2965.96	2751.1	2489.5	3281.9	2631.56	2546.13	2790.6	2725.48	2702.63	3421.89	3123.32	2274.03	2888.67	3087.74	3080.67	2788.73	2650.78	2802.56
	2523.56	2748.19	2369.97	2741.13	2491.17	2514.3	2641.81	2899.98	2384.99	2303.36	2486.58	2540.62	2500.01	2797.39	2551.55	3194.3	2928.44	2404.02	2889.09	2754.41	2656.68	2548.12	2926.49	3127.35	3244.46	2726.23	2651.03	2429.87	2417.96	2984.24	2957.31	2962.97	2749.71	2488.35	3278.3	2630.48	2544.93	2788.08	2722.72	2701.12	3420.28	3120.77	2273.54	2886.16	3085.42	3078.11	2788.19	2649.88	2800.93
	2522.45	2746.27	2369.02	2738.94	2489.86	2513.48	2641.12	2899.24	2383.84	2303.15	2486.71	2539.37	2498.67	2795.4	2550.53	3189.83	2924.93	2402.59	2886.27	2751.19	2655.83	2547.71	2923.98	3124.33	3241.12	2724.78	2649.54	2429.08	2416.51	2983.45	2954.25	2959.99	2748.33	2487.2	3274.71	2629.41	2543.73	2785.56	2719.97	2699.61	3418.67	3118.23	2273.06	2883.65	3083.09	3075.56	2787.65	2648.98	2799.29
	2521.33	2744.36	2368.08	2736.76	2488.56	2512.65	2640.43	2898.51	2382.69	2302.94	2486.84	2538.12	2497.34	2793.42	2549.5	3185.36	2921.43	2401.16	2883.46	2747.97	2654.98	2547.3	2921.48	3121.32	3237.79	2723.34	2648.05	2428.29	2415.07	2982.66	2951.18	2957.01	2746.95	2486.05	3271.13	2628.34	2542.53	2783.05	2717.21	2698.1	3417.06	3115.68	2272.57	2881.15	3080.78	3073.01	2787.11	2648.08	2797.66
	2520.21	2742.45	2367.13	2734.57	2487.26	2511.82	2639.74	2897.78	2381.55	2302.72	2486.97	2536.87	2496	2791.43	2548.47	3180.9	2917.93	2399.73	2880.65	2744.76	2654.13	2546.89	2918.97	3118.31	3234.47	2721.89	2646.57	2427.5	2413.62	2981.87	2948.12	2954.03	2745.57	2484.9	3267.54	2627.26	2541.33	2780.53	2714.46	2696.59	3415.45	3113.14	2272.09	2878.65	3078.46	3070.46	2786.57	2647.18	2796.03
	2519.09	2740.54	2366.18	2732.39	2485.96	2511	2639.04	2897.05	2380.4	2302.51	2487.1	2535.62	2494.67	2789.45	2547.45	3176.45	2914.43	2398.3	2877.84	2741.55	2653.28	2546.48	2916.47	3115.3	3231.14	2720.45	2645.08	2426.71	2412.18	2981.08	2945.07	2951.06	2744.19	2483.75	3263.97	2626.19	2540.13	2778.02	2711.71	2695.08	3413.84	3110.61	2271.6	2876.15	3076.14	3067.91	2786.03	2646.28	2794.4
	2517.97	2738.63	2365.24	2730.21	2484.66	2510.17	2638.35	2896.31	2379.26	2302.3	2487.23	2534.37	2493.34	2787.47	2546.42	3172	2910.94	2396.88	2875.04	2738.35	2652.42	2546.07	2913.98	3112.3	3227.82	2719.01	2643.6	2425.92	2410.73	2980.3	2942.02	2948.09	2742.81	2482.6	3260.39	2625.12	2538.93	2775.51	2708.97	2693.57	3412.23	3108.07	2271.12	2873.65	3073.83	3065.37	2785.49	2645.38	2792.77
	2516.86	2736.72	2364.29	2728.04	2483.36	2509.35	2637.66	2895.58	2378.11	2302.08	2487.36	2533.13	2492.01	2785.49	2545.39	3167.56	2907.46	2395.46	2872.24	2735.15	2651.57	2545.66	2911.48	3109.3	3224.5	2717.56	2642.12	2425.13	2409.29	2979.51	2938.97	2945.12	2741.44	2481.46	3256.82	2624.05	2537.73	2773.01	2706.22	2692.06	3410.62	3105.54	2270.63	2871.16	3071.52	3062.83	2784.95	2644.48	2791.14
	2515.74	2734.81	2363.35	2725.86	2482.06	2508.52	2636.96	2894.85	2376.97	2301.87	2487.49	2531.88	2490.68	2783.52	2544.37	3163.12	2903.98	2394.03	2869.44	2731.95	2650.72	2545.25	2908.98	3106.3	3221.19	2716.12	2640.64	2424.35	2407.85	2978.72	2935.92	2942.15	2740.06	2480.31	3253.25	2622.98	2536.53	2770.5	2703.48	2690.56	3409.01	3103.01	2270.15	2868.67	3069.2	3060.28	2784.41	2643.59	2789.51
	2514.62	2732.91	2362.41	2723.69	2480.76	2507.69	2636.27	2894.12	2375.82	2301.66	2487.62	2530.63	2489.35	2781.54	2543.34	3158.69	2900.5	2392.61	2866.64	2728.76	2649.87	2544.83	2906.49	3103.3	3217.88	2714.68	2639.15	2423.56	2406.41	2977.93	2932.88	2939.19	2738.68	2479.16	3249.69	2621.9	2535.33	2768	2700.75	2689.05	3407.4	3100.48	2269.66	2866.18	3066.9	3057.74	2783.87	2642.69	2787.88
	2513.51	2731	2361.46	2721.51	2479.46	2506.86	2635.57	2893.38	2374.68	2301.44	2487.74	2529.39	2488.02	2779.57	2542.31	3154.27	2897.03	2391.2	2863.85	2725.57	2649.01	2544.42	2904	3100.31	3214.57	2713.24	2637.67	2422.77	2404.97	2977.14	2929.84	2936.23	2737.3	2478.02	3246.13	2620.83	2534.13	2765.5	2698.01	2687.55	3405.79	3097.95	2269.18	2863.69	3064.59	3055.21	2783.32	2641.79	2786.25
	2512.39	2729.1	2360.52	2719.34	2478.16	2506.04	2634.88	2892.65	2373.54	2301.23	2487.87	2528.14	2486.69	2777.59	2541.29	3149.86	2893.57	2389.78	2861.06	2722.39	2648.16	2544	2901.51	3097.32	3211.26	2711.8	2636.19	2421.98	2403.53	2976.35	2926.81	2933.28	2735.93	2476.87	3242.58	2619.76	2532.93	2763.01	2695.28	2686.04	3404.18	3095.42	2268.69	2861.21	3062.28	3052.67	2782.78	2640.89	2784.62
	2511.27	2727.2	2359.57	2717.17	2476.86	2505.21	2634.18	2891.92	2372.4	2301.01	2488	2526.9	2485.37	2775.62	2540.26	3145.45	2890.11	2388.36	2858.28	2719.21	2647.31	2543.59	2899.02	3094.33	3207.96	2710.36	2634.71	2421.2	2402.1	2975.56	2923.77	2930.32	2734.55	2475.73	3239.03	2618.69	2531.74	2760.52	2692.55	2684.54	3402.57	3092.9	2268.21	2858.73	3059.98	3050.14	2782.24	2639.99	2783
	2510.16	2725.31	2358.63	2715	2475.57	2504.38	2633.48	2891.18	2371.26	2300.8	2488.12	2525.65	2484.04	2773.65	2539.24	3141.06	2886.65	2386.95	2855.49	2716.04	2646.45	2543.17	2896.54	3091.34	3204.66	2708.92	2633.24	2420.41	2400.66	2974.77	2920.75	2927.37	2733.18	2474.58	3235.48	2617.62	2530.54	2758.02	2689.82	2683.04	3400.96	3090.38	2267.72	2856.25	3057.68	3047.6	2781.69	2639.09	2781.37
	2509.04	2723.41	2357.69	2712.83	2474.27	2503.55	2632.78	2890.45	2370.12	2300.58	2488.25	2524.41	2482.72	2771.68	2538.21	3136.66	2883.2	2385.54	2852.71	2712.87	2645.6	2542.75	2894.05	3088.36	3201.37	2707.48	2631.76	2419.62	2399.23	2973.98	2917.72	2924.42	2731.8	2473.44	3231.94	2616.55	2529.34	2755.54	2687.09	2681.53	3399.35	3087.86	2267.24	2853.78	3055.37	3045.07	2781.15	2638.19	2779.74
	2507.92	2721.52	2356.74	2710.67	2472.98	2502.72	2632.07	2889.71	2368.98	2300.37	2488.37	2523.16	2481.4	2769.72	2537.18	3132.28	2879.76	2384.13	2849.93	2709.7	2644.74	2542.33	2891.57	3085.37	3198.07	2706.04	2630.28	2418.84	2397.79	2973.19	2914.7	2921.47	2730.43	2472.3	3228.41	2615.48	2528.15	2753.05	2684.37	2680.03	3397.74	3085.34	2266.75	2851.31	3053.08	3042.54	2780.61	2637.29	2778.12
	2506.8	2719.62	2355.8	2708.5	2471.68	2501.89	2631.37	2888.98	2367.84	2300.15	2488.49	2521.92	2480.07	2767.75	2536.16	3127.9	2876.32	2382.72	2847.16	2706.54	2643.89	2541.91	2889.09	3082.39	3194.78	2704.6	2628.8	2418.05	2396.36	2972.39	2911.69	2918.53	2729.06	2471.16	3224.87	2614.4	2526.95	2750.57	2681.65	2678.53	3396.13	3082.82	2266.26	2848.84	3050.78	3040.01	2780.06	2636.39	2776.5
	2505.68	2717.73	2354.86	2706.34	2470.39	2501.06	2630.67	2888.24	2366.7	2299.93	2488.62	2520.67	2478.75	2765.79	2535.13	3123.53	2872.88	2381.32	2844.39	2703.39	2643.03	2541.49	2886.61	3079.42	3191.5	2703.16	2627.33	2417.26	2394.93	2971.6	2908.68	2915.59	2727.68	2470.01	3221.35	2613.33	2525.76	2748.09	2678.93	2677.03	3394.52	3080.31	2265.78	2846.38	3048.48	3037.49	2779.51	2635.49	2774.87
	2504.56	2715.85	2353.91	2704.18	2469.09	2500.23	2629.96	2887.51	2365.56	2299.71	2488.74	2519.43	2477.43	2763.82	2534.1	3119.17	2869.46	2379.91	2841.62	2700.24	2642.18	2541.07	2884.14	3076.44	3188.21	2701.73	2625.85	2416.47	2393.5	2970.81	2905.67	2912.65	2726.31	2468.87	3217.82	2612.26	2524.56	2745.61	2676.22	2675.54	3392.91	3077.8	2265.29	2843.92	3046.19	3034.96	2778.97	2634.59	2773.25
	2503.44	2713.96	2352.97	2702.02	2467.8	2499.4	2629.25	2886.77	2364.42	2299.5	2488.86	2518.19	2476.11	2761.86	2533.07	3114.82	2866.03	2378.51	2838.86	2697.09	2641.32	2540.64	2881.66	3073.47	3184.93	2700.29	2624.38	2415.69	2392.07	2970.01	2902.66	2909.72	2724.94	2467.73	3214.3	2611.19	2523.37	2743.13	2673.5	2674.04	3391.29	3075.29	2264.8	2841.46	3043.9	3032.44	2778.42	2633.68	2771.63
	2502.32	2712.08	2352.03	2699.86	2466.51	2498.57	2628.54	2886.03	2363.28	2299.28	2488.97	2516.94	2474.8	2759.9	2532.04	3110.47	2862.62	2377.11	2836.09	2693.95	2640.46	2540.21	2879.19	3070.5	3181.65	2698.85	2622.9	2414.9	2390.64	2969.21	2899.66	2906.78	2723.57	2466.59	3210.79	2610.12	2522.18	2740.66	2670.79	2672.54	3389.68	3072.78	2264.32	2839	3041.61	3029.92	2777.87	2632.78	2770
	2501.2	2710.19	2351.08	2697.7	2465.21	2497.73	2627.82	2885.29	2362.14	2299.06	2489.09	2515.7	2473.48	2757.94	2531.01	3106.13	2859.21	2375.72	2833.34	2690.82	2639.6	2539.78	2876.71	3067.53	3178.38	2697.42	2621.43	2414.12	2389.22	2968.42	2896.67	2903.85	2722.19	2465.45	3207.28	2609.04	2520.98	2738.19	2668.08	2671.05	3388.06	3070.27	2263.83	2836.55	3039.32	3027.4	2777.32	2631.88	2768.38
	2500.08	2708.31	2350.14	2695.54	2463.92	2496.9	2627.11	2884.55	2361.01	2298.84	2489.2	2514.45	2472.16	2755.99	2529.98	3101.8	2855.8	2374.32	2830.58	2687.69	2638.74	2539.35	2874.24	3064.56	3175.1	2695.98	2619.96	2413.33	2387.79	2967.62	2893.68	2900.93	2720.82	2464.31	3203.77	2607.97	2519.79	2735.72	2665.38	2669.55	3386.44	3067.77	2263.34	2834.1	3037.03	3024.88	2776.77	2630.97	2766.76
	2498.96	2706.44	2349.2	2693.39	2462.63	2496.06	2626.39	2883.82	2359.87	2298.62	2489.32	2513.21	2470.85	2754.03	2528.95	3097.48	2852.41	2372.93	2827.83	2684.56	2637.88	2538.92	2871.77	3061.6	3171.83	2694.55	2618.48	2412.54	2386.37	2966.82	2890.69	2898	2719.45	2463.18	3200.27	2606.9	2518.6	2733.26	2662.67	2668.06	3384.82	3065.27	2262.85	2831.66	3034.74	3022.36	2776.22	2630.07	2765.14
	2497.84	2704.56	2348.25	2691.23	2461.34	2495.23	2625.67	2883.07	2358.73	2298.39	2489.43	2511.97	2469.53	2752.08	2527.92	3093.17	2849.01	2371.54	2825.08	2681.44	2637.02	2538.48	2869.3	3058.63	3168.57	2693.11	2617.01	2411.76	2384.95	2966.02	2887.71	2895.08	2718.08	2462.04	3196.77	2605.82	2517.41	2730.79	2659.97	2666.56	3383.2	3062.77	2262.37	2829.22	3032.46	3019.85	2775.67	2629.16	2763.52
	2496.72	2702.69	2347.31	2689.08	2460.05	2494.39	2624.95	2882.33	2357.6	2298.17	2489.54	2510.73	2468.22	2750.12	2526.89	3088.86	2845.63	2370.16	2822.33	2678.33	2636.16	2538.05	2866.84	3055.67	3165.3	2691.68	2615.54	2410.97	2383.53	2965.22	2884.73	2892.16	2716.71	2460.9	3193.28	2604.75	2516.21	2728.33	2657.27	2665.07	3381.58	3060.27	2261.88	2826.78	3030.18	3017.33	2775.11	2628.26	2761.9
	2495.59	2700.81	2346.37	2686.93	2458.76	2493.55	2624.22	2881.59	2356.46	2297.95	2489.65	2509.48	2466.91	2748.17	2525.86	3084.56	2842.25	2368.77	2819.59	2675.22	2635.29	2537.61	2864.37	3052.71	3162.04	2690.24	2614.07	2410.18	2382.11	2964.41	2881.75	2889.24	2715.34	2459.77	3189.79	2603.68	2515.02	2725.88	2654.57	2663.58	3379.96	3057.77	2261.39	2824.35	3027.89	3014.82	2774.56	2627.35	2760.28
	2494.47	2698.95	2345.42	2684.78	2457.47	2492.71	2623.5	2880.85	2355.33	2297.72	2489.76	2508.24	2465.6	2746.22	2524.83	3080.27	2838.87	2367.39	2816.85	2672.11	2634.43	2537.16	2861.91	3049.76	3158.78	2688.81	2612.6	2409.4	2380.69	2963.61	2878.78	2886.33	2713.97	2458.63	3186.31	2602.6	2513.83	2723.42	2651.88	2662.09	3378.33	3055.28	2260.9	2821.92	3025.61	3012.31	2774	2626.44	2758.66
	2493.34	2697.08	2344.48	2682.63	2456.18	2491.87	2622.77	2880.1	2354.19	2297.5	2489.86	2507	2464.29	2744.27	2523.79	3075.99	2835.51	2366.02	2814.11	2669.01	2633.56	2536.72	2859.44	3046.8	3155.52	2687.37	2611.13	2408.61	2379.28	2962.8	2875.81	2883.41	2712.6	2457.49	3182.83	2601.53	2512.64	2720.97	2649.19	2660.6	3376.7	3052.79	2260.41	2819.5	3023.34	3009.8	2773.44	2625.53	2757.04
	2492.21	2695.21	2343.54	2680.48	2454.89	2491.03	2622.03	2879.36	2353.06	2297.27	2489.96	2505.75	2462.99	2742.33	2522.76	3071.72	2832.14	2364.64	2811.38	2665.92	2632.69	2536.27	2856.98	3043.85	3152.27	2685.94	2609.66	2407.83	2377.86	2962	2872.85	2880.5	2711.23	2456.36	3179.36	2600.45	2511.45	2718.52	2646.49	2659.11	3375.08	3050.29	2259.92	2817.08	3021.06	3007.29	2772.89	2624.62	2755.42
	2491.09	2693.35	2342.59	2678.33	2453.6	2490.19	2621.29	2878.61	2351.93	2297.05	2490.07	2504.51	2461.68	2740.38	2521.72	3067.45	2828.79	2363.27	2808.65	2662.83	2631.83	2535.82	2854.52	3040.9	3149.02	2684.51	2608.19	2407.04	2376.45	2961.19	2869.89	2877.59	2709.87	2455.22	3175.89	2599.37	2510.26	2716.08	2643.8	2657.62	3373.44	3047.81	2259.43	2814.66	3018.79	3004.78	2772.32	2623.71	2753.8
	2489.96	2691.49	2341.65	2676.18	2452.32	2489.34	2620.55	2877.87	2350.79	2296.82	2490.16	2503.27	2460.38	2738.44	2520.69	3063.19	2825.44	2361.9	2805.92	2659.74	2630.96	2535.37	2852.06	3037.95	3145.77	2683.07	2606.72	2406.25	2375.04	2960.38	2866.94	2874.69	2708.5	2454.09	3172.42	2598.3	2509.07	2713.64	2641.12	2656.13	3371.81	3045.32	2258.94	2812.25	3016.51	3002.27	2771.76	2622.8	2752.18
	2488.83	2689.63	2340.7	2674.04	2451.03	2488.49	2619.81	2877.12	2349.66	2296.59	2490.26	2502.02	2459.07	2736.49	2519.65	3058.95	2822.1	2360.54	2803.2	2656.67	2630.08	2534.91	2849.61	3035	3142.52	2681.64	2605.25	2405.47	2373.62	2959.56	2863.99	2871.79	2707.13	2452.96	3168.97	2597.22	2507.88	2711.2	2638.43	2654.65	3370.18	3042.83	2258.45	2809.84	3014.24	2999.77	2771.2	2621.89	2750.56
	2487.7	2687.78	2339.76	2671.89	2449.74	2487.65	2619.06	2876.37	2348.53	2296.36	2490.36	2500.78	2457.77	2734.55	2518.61	3054.71	2818.77	2359.17	2800.48	2653.59	2629.21	2534.45	2847.15	3032.05	3139.28	2680.21	2603.79	2404.68	2372.22	2958.75	2861.05	2868.89	2705.76	2451.83	3165.51	2596.14	2506.69	2708.76	2635.75	2653.16	3368.54	3040.35	2257.95	2807.43	3011.97	2997.26	2770.64	2620.98	2748.94
	2486.56	2685.93	2338.81	2669.75	2448.46	2486.8	2618.31	2875.62	2347.4	2296.13	2490.45	2499.54	2456.47	2732.61	2517.57	3050.48	2815.44	2357.82	2797.76	2650.53	2628.34	2533.99	2844.69	3029.1	3136.03	2678.77	2602.32	2403.9	2370.81	2957.93	2858.11	2865.99	2704.39	2450.69	3162.06	2595.06	2505.51	2706.32	2633.07	2651.67	3366.9	3037.87	2257.46	2805.03	3009.7	2994.76	2770.07	2620.06	2747.32
	2485.43	2684.08	2337.87	2667.6	2447.17	2485.95	2617.56	2874.87	2346.26	2295.89	2490.54	2498.29	2455.17	2730.67	2516.53	3046.25	2812.12	2356.46	2795.05	2647.47	2627.46	2533.53	2842.24	3026.16	3132.8	2677.34	2600.85	2403.11	2369.4	2957.12	2855.17	2863.09	2703.03	2449.56	3158.61	2593.98	2504.32	2703.89	2630.39	2650.19	3365.26	3035.39	2256.97	2802.64	3007.44	2992.26	2769.5	2619.14	2745.71
	2484.29	2682.23	2336.92	2665.46	2445.88	2485.09	2616.8	2874.11	2345.13	2295.66	2490.63	2497.05	2453.88	2728.74	2515.49	3042.04	2808.8	2355.11	2792.34	2644.41	2626.58	2533.06	2839.79	3023.22	3129.56	2675.91	2599.38	2402.32	2368	2956.3	2852.24	2860.2	2701.66	2448.43	3155.17	2592.9	2503.13	2701.47	2627.71	2648.7	3363.61	3032.91	2256.48	2800.24	3005.17	2989.76	2768.93	2618.23	2744.09
	2483.16	2680.38	2335.98	2663.32	2444.6	2484.24	2616.04	2873.36	2344	2295.43	2490.71	2495.8	2452.58	2726.8	2514.45	3037.84	2805.5	2353.76	2789.63	2641.36	2625.7	2532.59	2837.33	3020.28	3126.32	2674.47	2597.92	2401.54	2366.6	2955.48	2849.32	2857.3	2700.29	2447.3	3151.74	2591.82	2501.94	2699.04	2625.04	2647.22	3361.97	3030.44	2255.98	2797.86	3002.91	2987.25	2768.36	2617.31	2742.47
	2482.02	2678.54	2335.03	2661.18	2443.31	2483.38	2615.28	2872.61	2342.87	2295.19	2490.8	2494.56	2451.28	2724.87	2513.4	3033.64	2802.2	2352.42	2786.93	2638.32	2624.82	2532.12	2834.88	3017.34	3123.09	2673.04	2596.45	2400.75	2365.2	2954.65	2846.4	2854.42	2698.92	2446.17	3148.31	2590.74	2500.75	2696.62	2622.36	2645.74	3360.32	3027.96	2255.49	2795.47	3000.64	2984.76	2767.79	2616.39	2740.85
	2480.88	2676.7	2334.09	2659.04	2442.03	2482.53	2614.51	2871.85	2341.74	2294.95	2490.88	2493.31	2449.99	2722.93	2512.36	3029.45	2798.91	2351.08	2784.23	2635.28	2623.94	2531.64	2832.43	3014.4	3119.86	2671.61	2594.99	2399.96	2363.8	2953.83	2843.48	2851.53	2697.56	2445.04	3144.88	2589.66	2499.57	2694.2	2619.69	2644.26	3358.67	3025.49	2254.99	2793.09	2998.38	2982.26	2767.21	2615.46	2739.23
	2479.74	2674.87	2333.14	2656.9	2440.75	2481.67	2613.73	2871.09	2340.61	2294.71	2490.96	2492.07	2448.7	2721	2511.31	3025.28	2795.62	2349.74	2781.53	2632.25	2623.06	2531.16	2829.98	3011.47	3116.63	2670.18	2593.52	2399.18	2362.4	2953	2840.57	2848.64	2696.19	2443.91	3141.46	2588.57	2498.38	2691.78	2617.02	2642.78	3357.01	3023.02	2254.5	2790.72	2996.12	2979.76	2766.64	2614.54	2737.61
	2478.6	2673.03	2332.19	2654.76	2439.46	2480.8	2612.96	2870.33	2339.48	2294.47	2491.03	2490.82	2447.41	2719.07	2510.26	3021.11	2792.34	2348.41	2778.84	2629.22	2622.17	2530.67	2827.53	3008.53	3113.41	2668.74	2592.06	2398.39	2361	2952.17	2837.66	2845.76	2694.82	2442.79	3138.04	2587.49	2497.19	2689.37	2614.35	2641.3	3355.35	3020.55	2254	2788.35	2993.87	2977.26	2766.06	2613.62	2736
	2477.45	2671.2	2331.25	2652.63	2438.18	2479.94	2612.18	2869.57	2338.35	2294.23	2491.1	2489.58	2446.12	2717.14	2509.21	3016.95	2789.07	2347.08	2776.15	2626.2	2621.28	2530.18	2825.09	3005.6	3110.18	2667.31	2590.59	2397.6	2359.61	2951.34	2834.76	2842.88	2693.46	2441.66	3134.63	2586.4	2496.01	2686.96	2611.69	2639.82	3353.69	3018.08	2253.5	2785.98	2991.61	2974.77	2765.48	2612.69	2734.38
	2476.31	2669.37	2330.3	2650.49	2436.9	2479.08	2611.39	2868.81	2337.23	2293.99	2491.17	2488.33	2444.83	2715.21	2508.16	3012.8	2785.81	2345.75	2773.47	2623.19	2620.39	2529.69	2822.64	3002.66	3106.96	2665.88	2589.13	2396.82	2358.22	2950.5	2831.87	2840	2692.09	2440.53	3131.23	2585.32	2494.82	2684.55	2609.02	2638.34	3352.03	3015.62	2253	2783.62	2989.35	2972.27	2764.89	2611.76	2732.76
	2475.16	2667.55	2329.35	2648.35	2435.61	2478.21	2610.6	2868.04	2336.1	2293.75	2491.24	2487.08	2443.55	2713.29	2507.11	3008.66	2782.55	2344.43	2770.78	2620.18	2619.5	2529.2	2820.19	2999.73	3103.75	2664.44	2587.66	2396.03	2356.83	2949.67	2828.97	2837.12	2690.72	2439.41	3127.82	2584.23	2493.64	2682.15	2606.36	2636.86	3350.36	3013.16	2252.51	2781.27	2987.1	2969.78	2764.31	2610.83	2731.14
	2474.01	2665.72	2328.4	2646.22	2434.33	2477.34	2609.8	2867.28	2334.97	2293.5	2491.3	2485.84	2442.26	2711.36	2506.06	3004.53	2779.3	2343.11	2768.11	2617.18	2618.61	2528.7	2817.75	2996.8	3100.53	2663.01	2586.2	2395.24	2355.44	2948.83	2826.09	2834.25	2689.36	2438.28	3124.43	2583.14	2492.45	2679.74	2603.7	2635.38	3348.69	3010.7	2252.01	2778.92	2984.85	2967.28	2763.72	2609.9	2729.52
	2472.86	2663.9	2327.45	2644.08	2433.05	2476.47	2609	2866.51	2333.84	2293.26	2491.36	2484.59	2440.98	2709.44	2505	3000.4	2776.06	2341.8	2765.43	2614.18	2617.71	2528.19	2815.31	2993.87	3097.31	2661.58	2584.74	2394.46	2354.05	2947.99	2823.21	2831.38	2687.99	2437.16	3121.04	2582.05	2491.26	2677.35	2601.04	2633.91	3347.02	3008.24	2251.51	2776.57	2982.6	2964.79	2763.13	2608.97	2727.9
	2471.71	2662.08	2326.5	2641.95	2431.77	2475.59	2608.2	2865.74	2332.72	2293.01	2491.42	2483.34	2439.7	2707.52	2503.95	2996.29	2772.83	2340.49	2762.76	2611.19	2616.81	2527.68	2812.86	2990.95	3094.1	2660.14	2583.27	2393.67	2352.66	2947.14	2820.33	2828.51	2686.62	2436.03	3117.65	2580.96	2490.08	2674.95	2598.38	2632.43	3345.34	3005.78	2251.01	2774.23	2980.35	2962.3	2762.54	2608.04	2726.28
	2470.55	2660.27	2325.55	2639.82	2430.49	2474.72	2607.39	2864.97	2331.59	2292.76	2491.48	2482.09	2438.42	2705.6	2502.89	2992.19	2769.6	2339.19	2760.09	2608.21	2615.91	2527.17	2810.42	2988.02	3090.89	2658.71	2581.81	2392.88	2351.28	2946.3	2817.46	2825.64	2685.26	2434.91	3114.27	2579.87	2488.89	2672.56	2595.73	2630.96	3343.66	3003.32	2250.5	2771.9	2978.1	2959.81	2761.95	2607.1	2724.66
	2469.4	2658.46	2324.6	2637.68	2429.21	2473.84	2606.57	2864.2	2330.46	2292.51	2491.53	2480.85	2437.15	2703.68	2501.83	2988.09	2766.38	2337.89	2757.43	2605.23	2615.01	2526.65	2807.98	2985.1	3087.68	2657.28	2580.35	2392.09	2349.9	2945.45	2814.59	2822.77	2683.89	2433.78	3110.89	2578.78	2487.71	2670.17	2593.07	2629.48	3341.98	3000.87	2250	2769.56	2975.86	2957.32	2761.35	2606.16	2723.04
	2468.24	2656.65	2323.65	2635.55	2427.92	2472.96	2605.75	2863.42	2329.34	2292.25	2491.58	2479.6	2435.87	2701.76	2500.77	2984.01	2763.17	2336.59	2754.77	2602.26	2614.1	2526.13	2805.54	2982.17	3084.48	2655.84	2578.89	2391.31	2348.52	2944.6	2811.73	2819.91	2682.52	2432.66	3107.52	2577.68	2486.52	2667.78	2590.42	2628.01	3340.29	2998.42	2249.5	2767.24	2973.61	2954.83	2760.76	2605.22	2721.42
	2467.08	2654.85	2322.7	2633.42	2426.64	2472.07	2604.93	2862.64	2328.21	2292	2491.62	2478.35	2434.6	2699.85	2499.71	2979.93	2759.97	2335.3	2752.11	2599.3	2613.2	2525.61	2803.1	2979.25	3081.27	2654.41	2577.42	2390.52	2347.14	2943.74	2808.87	2817.05	2681.16	2431.54	3104.15	2576.59	2485.34	2665.4	2587.77	2626.54	3338.6	2995.97	2249	2764.92	2971.37	2952.34	2760.16	2604.28	2719.8
	2465.92	2653.04	2321.75	2631.29	2425.36	2471.19	2604.1	2861.87	2327.09	2291.74	2491.66	2477.1	2433.32	2697.93	2498.64	2975.87	2756.78	2334.01	2749.46	2596.34	2612.29	2525.08	2800.66	2976.33	3078.07	2652.98	2575.96	2389.73	2345.77	2942.89	2806.02	2814.19	2679.79	2430.42	3100.79	2575.49	2484.16	2663.02	2585.12	2625.07	3336.9	2993.52	2248.49	2762.6	2969.13	2949.85	2759.55	2603.34	2718.18
	2464.75	2651.24	2320.79	2629.16	2424.08	2470.3	2603.26	2861.09	2325.96	2291.48	2491.7	2475.85	2432.05	2696.02	2497.57	2971.81	2753.59	2332.73	2746.81	2593.39	2611.38	2524.54	2798.22	2973.4	3074.87	2651.54	2574.5	2388.94	2344.39	2942.03	2803.18	2811.33	2678.42	2429.3	3097.44	2574.39	2482.97	2660.64	2582.47	2623.59	3335.21	2991.07	2247.99	2760.29	2966.89	2947.36	2758.95	2602.39	2716.56
	2463.59	2649.45	2319.84	2627.03	2422.81	2469.41	2602.42	2860.3	2324.84	2291.23	2491.74	2474.59	2430.78	2694.11	2496.51	2967.77	2750.41	2331.46	2744.16	2590.44	2610.46	2524	2795.78	2970.48	3071.67	2650.11	2573.04	2388.15	2343.02	2941.16	2800.33	2808.48	2677.05	2428.18	3094.09	2573.29	2481.79	2658.27	2579.83	2622.12	3333.5	2988.62	2247.48	2757.99	2964.65	2944.87	2758.34	2601.44	2714.94
	2462.42	2647.65	2318.89	2624.9	2421.53	2468.52	2601.57	2859.52	2323.71	2290.96	2491.77	2473.34	2429.52	2692.2	2495.44	2963.73	2747.24	2330.18	2741.52	2587.51	2609.54	2523.46	2793.34	2967.56	3068.47	2648.67	2571.58	2387.37	2341.65	2940.3	2797.5	2805.62	2675.69	2427.06	3090.74	2572.19	2480.6	2655.9	2577.18	2620.65	3331.8	2986.18	2246.97	2755.69	2962.41	2942.39	2757.73	2600.49	2713.32
	2461.24	2645.86	2317.93	2622.77	2420.25	2467.62	2600.72	2858.73	2322.59	2290.7	2491.79	2472.09	2428.25	2690.29	2494.36	2959.71	2744.08	2328.92	2738.88	2584.58	2608.62	2522.91	2790.9	2964.64	3065.28	2647.24	2570.12	2386.58	2340.28	2939.43	2794.67	2802.77	2674.32	2425.94	3087.4	2571.09	2479.42	2653.53	2574.54	2619.19	3330.09	2983.74	2246.46	2753.39	2960.18	2939.9	2757.12	2599.54	2711.7
	2460.07	2644.08	2316.98	2620.64	2418.97	2466.72	2599.86	2857.95	2321.46	2290.44	2491.82	2470.84	2426.99	2688.38	2493.29	2955.69	2740.93	2327.65	2736.24	2581.65	2607.7	2522.35	2788.47	2961.73	3062.09	2645.8	2568.66	2385.79	2338.91	2938.56	2791.85	2799.92	2672.95	2424.82	3084.06	2569.99	2478.24	2651.17	2571.9	2617.72	3328.37	2981.3	2245.95	2751.1	2957.94	2937.41	2756.5	2598.59	2710.08
	2458.9	2642.29	2316.02	2618.51	2417.69	2465.82	2598.99	2857.16	2320.34	2290.17	2491.84	2469.58	2425.73	2686.48	2492.21	2951.69	2737.78	2326.4	2733.61	2578.73	2606.78	2521.79	2786.03	2958.81	3058.9	2644.36	2567.19	2385	2337.55	2937.68	2789.03	2797.07	2671.59	2423.71	3080.73	2568.88	2477.05	2648.81	2569.26	2616.25	3326.65	2978.86	2245.44	2748.82	2955.71	2934.93	2755.88	2597.63	2708.45
	2457.72	2640.51	2315.07	2616.38	2416.41	2464.92	2598.12	2856.36	2319.22	2289.9	2491.85	2468.33	2424.47	2684.57	2491.13	2947.69	2734.65	2325.14	2730.98	2575.82	2605.85	2521.23	2783.6	2955.89	3055.71	2642.93	2565.73	2384.21	2336.19	2936.81	2786.21	2794.23	2670.22	2422.59	3077.41	2567.78	2475.87	2646.45	2566.62	2614.78	3324.93	2976.42	2244.93	2746.54	2953.48	2932.44	2755.26	2596.68	2706.83
	2456.54	2638.74	2314.11	2614.26	2415.13	2464.01	2597.25	2855.57	2318.1	2289.63	2491.86	2467.07	2423.21	2682.67	2490.05	2943.71	2731.52	2323.9	2728.36	2572.92	2604.92	2520.66	2781.16	2952.98	3052.52	2641.49	2564.27	2383.42	2334.83	2935.93	2783.4	2791.38	2668.85	2421.47	3074.09	2566.67	2474.69	2644.1	2563.98	2613.32	3323.2	2973.99	2244.42	2744.27	2951.25	2929.96	2754.64	2595.71	2705.21
	2455.35	2636.96	2313.15	2612.13	2413.85	2463.1	2596.36	2854.77	2316.97	2289.36	2491.87	2465.82	2421.95	2680.77	2488.97	2939.73	2728.4	2322.65	2725.74	2570.02	2603.99	2520.08	2778.73	2950.06	3049.33	2640.06	2562.81	2382.63	2333.47	2935.04	2780.6	2788.54	2667.48	2420.36	3070.78	2565.56	2473.5	2641.75	2561.35	2611.85	3321.47	2971.56	2243.91	2742	2949.02	2927.47	2754.01	2594.75	2703.58
	2454.17	2635.19	2312.19	2610	2412.58	2462.19	2595.47	2853.97	2315.85	2289.08	2491.88	2464.56	2420.7	2678.87	2487.89	2935.77	2725.29	2321.42	2723.12	2567.13	2603.05	2519.5	2776.29	2947.15	3046.15	2638.62	2561.35	2381.84	2332.11	2934.15	2777.81	2785.7	2666.11	2419.24	3067.47	2564.45	2472.32	2639.4	2558.72	2610.39	3319.73	2969.12	2243.4	2739.74	2946.79	2924.99	2753.38	2593.79	2701.96
	2452.98	2633.42	2311.23	2607.88	2411.3	2461.27	2594.58	2853.17	2314.73	2288.81	2491.88	2463.3	2419.45	2676.97	2486.8	2931.81	2722.19	2320.18	2720.51	2564.25	2602.11	2518.91	2773.86	2944.23	3042.97	2637.18	2559.89	2381.05	2330.76	2933.26	2775.01	2782.86	2664.75	2418.13	3064.16	2563.34	2471.14	2637.06	2556.08	2608.92	3317.99	2966.69	2242.88	2737.49	2944.57	2922.5	2752.75	2592.82	2700.33
	2451.79	2631.66	2310.27	2605.75	2410.02	2460.35	2593.67	2852.37	2313.61	2288.53	2491.87	2462.04	2418.19	2675.07	2485.71	2927.87	2719.09	2318.96	2717.9	2561.37	2601.17	2518.32	2771.42	2941.32	3039.79	2635.74	2558.43	2380.26	2329.41	2932.37	2772.23	2780.02	2663.38	2417.01	3060.87	2562.22	2469.96	2634.72	2553.45	2607.46	3316.24	2964.27	2242.37	2735.24	2942.34	2920.02	2752.11	2591.85	2698.71
	2450.6	2629.9	2309.31	2603.63	2408.75	2459.43	2592.77	2851.56	2312.49	2288.25	2491.86	2460.79	2416.95	2673.18	2484.62	2923.93	2716.01	2317.73	2715.3	2558.5	2600.22	2517.72	2768.99	2938.41	3036.61	2634.3	2556.97	2379.47	2328.06	2931.47	2769.45	2777.19	2662.01	2415.9	3057.57	2561.11	2468.77	2632.38	2550.82	2606	3314.49	2961.84	2241.85	2732.99	2940.12	2917.54	2751.47	2590.88	2697.08
	2449.4	2628.14	2308.35	2601.5	2407.47	2458.51	2591.85	2850.75	2311.37	2287.96	2491.85	2459.53	2415.7	2671.28	2483.53	2920.01	2712.93	2316.52	2712.7	2555.64	2599.28	2517.12	2766.56	2935.5	3033.43	2632.86	2555.51	2378.67	2326.71	2930.57	2766.67	2774.36	2660.64	2414.79	3054.29	2559.99	2467.59	2630.05	2548.2	2604.54	3312.73	2959.42	2241.33	2730.75	2937.9	2915.05	2750.83	2589.9	2695.45
	2448.2	2626.39	2307.39	2599.38	2406.19	2457.58	2590.93	2849.94	2310.25	2287.68	2491.83	2458.27	2414.45	2669.39	2482.43	2916.09	2709.86	2315.31	2710.1	2552.78	2598.33	2516.51	2764.13	2932.59	3030.26	2631.43	2554.05	2377.88	2325.36	2929.66	2763.9	2771.53	2659.27	2413.68	3051	2558.87	2466.41	2627.72	2545.57	2603.08	3310.97	2956.99	2240.81	2728.52	2935.68	2912.57	2750.19	2588.93	2693.83
	2447	2624.64	2306.43	2597.25	2404.92	2456.65	2590	2849.12	2309.12	2287.39	2491.81	2457.01	2413.21	2667.5	2481.34	2912.19	2706.8	2314.1	2707.51	2549.93	2597.37	2515.9	2761.7	2929.68	3027.09	2629.99	2552.59	2377.09	2324.02	2928.75	2761.14	2768.7	2657.9	2412.56	3047.73	2557.75	2465.23	2625.39	2542.95	2601.62	3309.2	2954.57	2240.29	2726.29	2933.47	2910.09	2749.54	2587.95	2692.2
	2445.8	2622.89	2305.46	2595.13	2403.64	2455.72	2589.07	2848.31	2308.01	2287.1	2491.78	2455.75	2411.97	2665.61	2480.24	2908.3	2703.75	2312.9	2704.92	2547.09	2596.41	2515.28	2759.27	2926.77	3023.92	2628.55	2551.13	2376.3	2322.68	2927.84	2758.38	2765.87	2656.53	2411.45	3044.46	2556.63	2464.04	2623.07	2540.33	2600.16	3307.43	2952.15	2239.77	2724.07	2931.25	2907.61	2748.89	2586.97	2690.57
	2444.59	2621.15	2304.5	2593.01	2402.36	2454.78	2588.13	2847.49	2306.89	2286.81	2491.75	2454.48	2410.73	2663.72	2479.14	2904.41	2700.71	2311.7	2702.33	2544.26	2595.45	2514.66	2756.84	2923.86	3020.75	2627.1	2549.67	2375.51	2321.34	2926.92	2755.63	2763.05	2655.16	2410.34	3041.19	2555.5	2462.86	2620.75	2537.71	2598.7	3305.66	2949.74	2239.25	2721.86	2929.04	2905.12	2748.24	2585.98	2688.94
	2443.38	2619.4	2303.54	2590.89	2401.09	2453.84	2587.18	2846.66	2305.77	2286.51	2491.72	2453.22	2409.49	2661.83	2478.03	2900.54	2697.67	2310.51	2699.75	2541.44	2594.49	2514.03	2754.41	2920.96	3017.59	2625.66	2548.22	2374.71	2320	2926	2752.88	2760.23	2653.79	2409.23	3037.93	2554.38	2461.68	2618.44	2535.09	2597.24	3303.88	2947.32	2238.73	2719.64	2926.83	2902.64	2747.58	2585	2687.31
	2442.17	2617.67	2302.57	2588.77	2399.81	2452.9	2586.23	2845.84	2304.65	2286.22	2491.68	2451.96	2408.26	2659.94	2476.93	2896.68	2694.65	2309.33	2697.17	2538.62	2593.52	2513.39	2751.98	2918.05	3014.42	2624.22	2546.76	2373.92	2318.67	2925.08	2750.14	2757.41	2652.42	2408.13	3034.68	2553.25	2460.5	2616.13	2532.48	2595.78	3302.09	2944.91	2238.2	2717.44	2924.62	2900.16	2746.92	2584.01	2685.69
	2440.96	2615.93	2301.61	2586.65	2398.53	2451.95	2585.27	2845.01	2303.53	2285.92	2491.63	2450.7	2407.02	2658.06	2475.82	2892.83	2691.63	2308.15	2694.6	2535.81	2592.55	2512.75	2749.56	2915.14	3011.26	2622.78	2545.3	2373.13	2317.33	2924.15	2747.4	2754.59	2651.05	2407.02	3031.43	2552.12	2459.31	2613.82	2529.87	2594.33	3300.3	2942.5	2237.68	2715.24	2922.41	2897.68	2746.26	2583.01	2684.06
	2439.75	2614.2	2300.64	2584.53	2397.26	2451	2584.3	2844.18	2302.41	2285.62	2491.58	2449.43	2405.79	2656.17	2474.71	2888.99	2688.62	2306.97	2692.03	2533.01	2591.58	2512.1	2747.13	2912.24	3008.1	2621.34	2543.84	2372.33	2316	2923.22	2744.67	2751.78	2649.68	2405.91	3028.18	2550.98	2458.13	2611.51	2527.26	2592.87	3298.5	2940.09	2237.15	2713.05	2920.21	2895.19	2745.6	2582.02	2682.43
	2438.53	2612.47	2299.67	2582.41	2395.98	2450.05	2583.33	2843.34	2301.29	2285.31	2491.53	2448.17	2404.56	2654.29	2473.6	2885.16	2685.62	2305.8	2689.46	2530.21	2590.6	2511.45	2744.71	2909.34	3004.95	2619.89	2542.38	2371.54	2314.68	2922.28	2741.95	2748.97	2648.31	2404.8	3024.94	2549.85	2456.95	2609.21	2524.65	2591.41	3296.7	2937.68	2236.63	2710.86	2918	2892.71	2744.93	2581.02	2680.79
	2437.31	2610.74	2298.71	2580.29	2394.71	2449.09	2582.35	2842.51	2300.17	2285.01	2491.47	2446.91	2403.33	2652.41	2472.48	2881.34	2682.63	2304.64	2686.9	2527.43	2589.63	2510.79	2742.28	2906.43	3001.79	2618.45	2540.93	2370.75	2313.35	2921.34	2739.23	2746.16	2646.94	2403.7	3021.71	2548.71	2455.77	2606.92	2522.05	2589.96	3294.9	2935.28	2236.1	2708.67	2915.8	2890.23	2744.26	2580.02	2679.16
	2436.08	2609.02	2297.74	2578.17	2393.43	2448.14	2581.36	2841.67	2299.06	2284.7	2491.4	2445.64	2402.11	2650.53	2471.37	2877.53	2679.65	2303.48	2684.35	2524.65	2588.64	2510.13	2739.86	2903.53	2998.64	2617.01	2539.47	2369.95	2312.03	2920.39	2736.51	2743.36	2645.57	2402.59	3018.48	2547.58	2454.59	2604.63	2519.45	2588.51	3293.08	2932.88	2235.57	2706.5	2913.61	2887.75	2743.59	2579.02	2677.53
	2434.86	2607.3	2296.77	2576.05	2392.16	2447.17	2580.37	2840.82	2297.94	2284.38	2491.33	2444.38	2400.88	2648.65	2470.25	2873.73	2676.68	2302.33	2681.79	2521.88	2587.66	2509.46	2737.44	2900.63	2995.49	2615.56	2538.01	2369.16	2310.7	2919.44	2733.81	2740.55	2644.2	2401.49	3015.26	2546.44	2453.4	2602.34	2516.85	2587.05	3291.27	2930.48	2235.04	2704.32	2911.41	2885.27	2742.91	2578.02	2675.9
	2433.63	2605.59	2295.8	2573.94	2390.88	2446.21	2579.37	2839.97	2296.82	2284.07	2491.25	2443.11	2399.66	2646.77	2469.13	2869.94	2673.71	2301.18	2679.24	2519.12	2586.67	2508.78	2735.02	2897.73	2992.35	2614.12	2536.56	2368.36	2309.39	2918.49	2731.1	2737.75	2642.83	2400.38	3012.04	2545.29	2452.22	2600.05	2514.25	2585.6	3289.44	2928.08	2234.51	2702.16	2909.22	2882.79	2742.23	2577.01	2674.27
	2432.4	2603.87	2294.83	2571.82	2389.61	2445.24	2578.36	2839.12	2295.71	2283.75	2491.17	2441.84	2398.44	2644.89	2468	2866.16	2670.76	2300.04	2676.7	2516.36	2585.67	2508.1	2732.6	2894.83	2989.2	2612.67	2535.1	2367.57	2308.07	2917.53	2728.41	2734.96	2641.46	2399.28	3008.83	2544.15	2451.04	2597.77	2511.66	2584.15	3287.61	2925.68	2233.98	2700	2907.03	2880.3	2741.55	2576	2672.63
	2431.16	2602.16	2293.86	2569.71	2388.33	2444.27	2577.35	2838.27	2294.59	2283.43	2491.09	2440.58	2397.22	2643.02	2466.88	2862.39	2667.81	2298.9	2674.16	2513.62	2584.68	2507.42	2730.18	2891.94	2986.06	2611.22	2533.65	2366.77	2306.75	2916.57	2725.72	2732.16	2640.09	2398.18	3005.63	2543	2449.86	2595.5	2509.07	2582.7	3285.78	2923.29	2233.44	2697.84	2904.84	2877.82	2740.86	2574.99	2671
	2429.93	2600.46	2292.89	2567.6	2387.06	2443.3	2576.33	2837.41	2293.47	2283.11	2491	2439.31	2396	2641.14	2465.75	2858.64	2664.87	2297.77	2671.62	2510.88	2583.67	2506.72	2727.76	2889.04	2982.92	2609.78	2532.19	2365.97	2305.44	2915.6	2723.03	2729.37	2638.72	2397.07	3002.43	2541.85	2448.67	2593.22	2506.48	2581.25	3283.94	2920.9	2232.91	2695.69	2902.65	2875.34	2740.17	2573.97	2669.37
	2428.69	2598.75	2291.92	2565.48	2385.78	2442.32	2575.31	2836.55	2292.36	2282.78	2490.9	2438.05	2394.78	2639.27	2464.62	2854.89	2661.94	2296.64	2669.09	2508.15	2582.67	2506.03	2725.34	2886.15	2979.79	2608.33	2530.74	2365.18	2304.13	2914.63	2720.35	2726.58	2637.35	2395.97	2999.23	2540.7	2447.49	2590.96	2503.9	2579.8	3282.1	2918.51	2232.37	2693.55	2900.47	2872.86	2739.48	2572.95	2667.73
	2427.45	2597.05	2290.95	2563.37	2384.51	2441.34	2574.27	2835.69	2291.24	2282.45	2490.8	2436.78	2393.57	2637.4	2463.49	2851.15	2659.02	2295.52	2666.56	2505.43	2581.66	2505.32	2722.93	2883.25	2976.66	2606.88	2529.28	2364.38	2302.82	2913.65	2717.68	2723.8	2635.97	2394.87	2996.04	2539.55	2446.31	2588.69	2501.32	2578.35	3280.24	2916.12	2231.84	2691.41	2898.29	2870.37	2738.79	2571.93	2666.1
	2426.2	2595.36	2289.98	2561.26	2383.23	2440.35	2573.23	2834.82	2290.13	2282.12	2490.69	2435.51	2392.36	2635.53	2462.36	2847.43	2656.11	2294.4	2664.04	2502.72	2580.65	2504.61	2720.51	2880.36	2973.53	2605.43	2527.83	2363.58	2301.52	2912.67	2715.01	2721.01	2634.6	2393.77	2992.86	2538.39	2445.13	2586.43	2498.74	2576.9	3278.39	2913.73	2231.3	2689.27	2896.11	2867.89	2738.09	2570.91	2664.46
	2424.96	2593.66	2289.01	2559.15	2381.96	2439.36	2572.19	2833.94	2289.01	2281.79	2490.58	2434.24	2391.15	2633.66	2461.22	2843.71	2653.21	2293.29	2661.52	2500.02	2579.64	2503.89	2718.1	2877.47	2970.4	2603.98	2526.38	2362.79	2300.22	2911.68	2712.34	2718.24	2633.23	2392.67	2989.68	2537.23	2443.94	2584.18	2496.17	2575.45	3276.52	2911.35	2230.76	2687.15	2893.93	2865.41	2737.39	2569.88	2662.83
	2423.71	2591.97	2288.03	2557.04	2380.68	2438.37	2571.13	2833.07	2287.9	2281.45	2490.46	2432.98	2389.94	2631.79	2460.08	2840.01	2650.32	2292.19	2659	2497.32	2578.62	2503.17	2715.69	2874.57	2967.27	2602.53	2524.92	2361.99	2298.92	2910.69	2709.69	2715.46	2631.86	2391.57	2986.51	2536.07	2442.76	2581.92	2493.59	2574	3274.66	2908.97	2230.22	2685.02	2891.76	2862.93	2736.69	2568.85	2661.19
	2422.46	2590.28	2287.06	2554.94	2379.41	2437.38	2570.07	2832.19	2286.79	2281.11	2490.33	2431.71	2388.73	2629.92	2458.94	2836.32	2647.43	2291.09	2656.49	2494.64	2577.59	2502.44	2713.28	2871.68	2964.15	2601.08	2523.47	2361.19	2297.62	2909.7	2707.04	2712.69	2630.49	2390.47	2983.34	2534.91	2441.58	2579.68	2491.03	2572.56	3272.78	2906.59	2229.68	2682.91	2889.59	2860.44	2735.98	2567.82	2659.56
	2421.2	2588.6	2286.09	2552.83	2378.13	2436.38	2569.01	2831.31	2285.67	2280.76	2490.2	2430.44	2387.53	2628.05	2457.8	2832.63	2644.55	2290	2653.98	2491.96	2576.57	2501.71	2710.87	2868.8	2961.03	2599.63	2522.02	2360.39	2296.32	2908.7	2704.39	2709.92	2629.11	2389.38	2980.18	2533.74	2440.4	2577.43	2488.46	2571.11	3270.9	2904.22	2229.14	2680.8	2887.42	2857.96	2735.27	2566.79	2657.92
	2419.95	2586.92	2285.11	2550.72	2376.86	2435.38	2567.93	2830.42	2284.56	2280.42	2490.06	2429.17	2386.33	2626.19	2456.66	2828.96	2641.69	2288.91	2651.48	2489.29	2575.54	2500.97	2708.46	2865.91	2957.92	2598.18	2520.57	2359.59	2295.03	2907.69	2701.75	2707.15	2627.74	2388.28	2977.03	2532.58	2439.21	2575.2	2485.9	2569.67	3269.02	2901.84	2228.6	2678.69	2885.26	2855.47	2734.56	2565.75	2656.28
	2418.69	2585.24	2284.14	2548.62	2375.58	2434.37	2566.85	2829.53	2283.45	2280.07	2489.92	2427.9	2385.13	2624.32	2455.51	2825.3	2638.83	2287.83	2648.98	2486.63	2574.5	2500.22	2706.05	2863.02	2954.8	2596.73	2519.12	2358.79	2293.74	2906.68	2699.12	2704.39	2626.37	2387.18	2973.88	2531.41	2438.03	2572.96	2483.35	2568.22	3267.12	2899.47	2228.05	2676.59	2883.1	2852.99	2733.84	2564.71	2654.64
	2417.42	2583.56	2283.16	2546.52	2374.31	2433.37	2565.76	2828.63	2282.34	2279.71	2489.77	2426.63	2383.93	2622.46	2454.36	2821.65	2635.98	2286.75	2646.49	2483.98	2573.46	2499.47	2703.65	2860.14	2951.69	2595.27	2517.67	2357.99	2292.45	2905.66	2696.49	2701.63	2625	2386.09	2970.73	2530.23	2436.85	2570.73	2480.79	2566.78	3265.23	2897.1	2227.51	2674.5	2880.94	2850.51	2733.12	2563.66	2653.01
	2416.16	2581.89	2282.18	2544.42	2373.03	2432.35	2564.67	2827.73	2281.22	2279.36	2489.62	2425.36	2382.73	2620.6	2453.21	2818.01	2633.14	2285.68	2644	2481.34	2572.42	2498.71	2701.24	2857.25	2948.59	2593.82	2516.22	2357.19	2291.16	2904.64	2693.86	2698.87	2623.62	2384.99	2967.6	2529.06	2435.66	2568.51	2478.24	2565.33	3263.32	2894.74	2226.96	2672.41	2878.79	2848.02	2732.4	2562.62	2651.37
	2414.89	2580.22	2281.21	2542.31	2371.76	2431.34	2563.57	2826.83	2280.11	2279	2489.46	2424.09	2381.53	2618.74	2452.06	2814.38	2630.31	2284.61	2641.51	2478.71	2571.38	2497.95	2698.84	2854.37	2945.48	2592.36	2514.77	2356.39	2289.88	2903.61	2691.25	2696.12	2622.25	2383.9	2964.46	2527.88	2434.48	2566.29	2475.7	2563.89	3261.41	2892.37	2226.41	2670.32	2876.63	2845.54	2731.68	2561.57	2649.73
	2413.62	2578.55	2280.23	2540.21	2370.48	2430.32	2562.46	2825.92	2279	2278.63	2489.29	2422.83	2380.34	2616.88	2450.9	2810.76	2627.49	2283.55	2639.03	2476.08	2570.33	2497.18	2696.44	2851.49	2942.38	2590.91	2513.32	2355.59	2288.6	2902.58	2688.64	2693.37	2620.88	2382.8	2961.34	2526.7	2433.3	2564.07	2473.16	2562.45	3259.49	2890.01	2225.86	2668.24	2874.49	2843.05	2730.95	2560.51	2648.09
	2412.35	2576.89	2279.25	2538.12	2369.21	2429.3	2561.34	2825.01	2277.89	2278.27	2489.12	2421.56	2379.15	2615.02	2449.74	2807.16	2624.67	2282.49	2636.55	2473.47	2569.27	2496.4	2694.04	2848.6	2939.28	2589.45	2511.87	2354.79	2287.32	2901.54	2686.03	2690.62	2619.5	2381.71	2958.21	2525.51	2432.11	2561.86	2470.62	2561.01	3257.57	2887.65	2225.31	2666.17	2872.34	2840.57	2730.22	2559.46	2646.45
	2411.07	2575.23	2278.28	2536.02	2367.93	2428.27	2560.22	2824.09	2276.78	2277.9	2488.94	2420.29	2377.96	2613.16	2448.59	2803.56	2621.87	2281.44	2634.08	2470.86	2568.21	2495.62	2691.64	2845.73	2936.19	2588	2510.43	2353.99	2286.04	2900.5	2683.43	2687.88	2618.13	2380.62	2955.1	2524.33	2430.93	2559.65	2468.08	2559.56	3255.64	2885.3	2224.76	2664.1	2870.2	2838.08	2729.48	2558.4	2644.81
	2409.79	2573.57	2277.3	2533.92	2366.65	2427.24	2559.09	2823.17	2275.67	2277.52	2488.75	2419.02	2376.77	2611.3	2447.42	2799.97	2619.07	2280.4	2631.62	2468.27	2567.15	2494.83	2689.24	2842.85	2933.1	2586.54	2508.98	2353.19	2284.77	2899.45	2680.84	2685.14	2616.76	2379.52	2951.99	2523.14	2429.75	2557.45	2465.55	2558.12	3253.7	2882.94	2224.21	2662.04	2868.06	2835.59	2728.74	2557.34	2643.17
	2408.51	2571.92	2276.32	2531.83	2365.38	2426.21	2557.96	2822.24	2274.56	2277.15	2488.56	2417.75	2375.58	2609.44	2446.26	2796.4	2616.29	2279.36	2629.15	2465.68	2566.09	2494.04	2686.85	2839.97	2930.01	2585.08	2507.53	2352.38	2283.5	2898.39	2678.25	2682.41	2615.38	2378.43	2948.89	2521.95	2428.56	2555.25	2463.03	2556.68	3251.76	2880.59	2223.66	2659.99	2865.92	2833.11	2728	2556.27	2641.53
	2407.23	2570.27	2275.34	2529.73	2364.1	2425.17	2556.81	2821.31	2273.45	2276.76	2488.36	2416.48	2374.4	2607.59	2445.09	2792.84	2613.51	2278.33	2626.69	2463.1	2565.01	2493.23	2684.46	2837.09	2926.93	2583.62	2506.09	2351.58	2282.23	2897.33	2675.66	2679.67	2614.01	2377.34	2945.79	2520.75	2427.38	2553.06	2460.51	2555.25	3249.81	2878.24	2223.1	2657.94	2863.79	2830.62	2727.26	2555.21	2639.89
	2405.94	2568.62	2274.36	2527.64	2362.83	2424.13	2555.66	2820.38	2272.34	2276.38	2488.15	2415.21	2373.22	2605.73	2443.92	2789.28	2610.74	2277.3	2624.24	2460.54	2563.94	2492.43	2682.06	2834.22	2923.84	2582.16	2504.64	2350.78	2280.96	2896.27	2673.09	2676.95	2612.64	2376.25	2942.69	2519.56	2426.19	2550.87	2457.99	2553.81	3247.86	2875.9	2222.55	2655.89	2861.66	2828.13	2726.51	2554.13	2638.25
	2404.65	2566.97	2273.38	2525.55	2361.55	2423.09	2554.5	2819.44	2271.23	2275.99	2487.94	2413.94	2372.04	2603.88	2442.75	2785.74	2607.98	2276.28	2621.79	2457.98	2562.86	2491.61	2679.67	2831.35	2920.77	2580.7	2503.2	2349.97	2279.7	2895.2	2670.52	2674.22	2611.26	2375.16	2939.61	2518.36	2425.01	2548.69	2455.48	2552.37	3245.9	2873.55	2221.99	2653.85	2859.54	2825.64	2725.76	2553.06	2636.61
	2403.36	2565.33	2272.4	2523.46	2360.28	2422.04	2553.34	2818.49	2270.12	2275.6	2487.72	2412.67	2370.86	2602.03	2441.58	2782.21	2605.23	2275.26	2619.34	2455.43	2561.78	2490.79	2677.29	2828.47	2917.69	2579.24	2501.75	2349.17	2278.44	2894.12	2667.95	2671.5	2609.89	2374.07	2936.53	2517.15	2423.82	2546.51	2452.97	2550.93	3243.93	2871.21	2221.43	2651.82	2857.42	2823.15	2725.01	2551.98	2634.96
	2402.07	2563.69	2271.42	2521.37	2359	2420.99	2552.16	2817.55	2269.01	2275.21	2487.49	2411.4	2369.68	2600.18	2440.4	2778.69	2602.49	2274.25	2616.9	2452.89	2560.69	2489.97	2674.9	2825.6	2914.62	2577.78	2500.31	2348.36	2277.18	2893.03	2665.39	2668.79	2608.51	2372.99	2933.45	2515.95	2422.64	2544.33	2450.47	2549.49	3241.95	2868.87	2220.87	2649.79	2855.3	2820.66	2724.25	2550.9	2633.32
	2400.77	2562.05	2270.44	2519.29	2357.73	2419.93	2550.99	2816.59	2267.9	2274.81	2487.26	2410.13	2368.5	2598.33	2439.23	2775.18	2599.76	2273.25	2614.47	2450.36	2559.6	2489.13	2672.51	2822.73	2911.55	2576.32	2498.87	2347.56	2275.93	2891.95	2662.84	2666.07	2607.14	2371.9	2930.38	2514.74	2421.45	2542.16	2447.97	2548.06	3239.97	2866.54	2220.31	2647.76	2853.18	2818.17	2723.49	2549.82	2631.68
	2399.47	2560.42	2269.46	2517.2	2356.45	2418.87	2549.8	2815.63	2266.8	2274.4	2487.02	2408.86	2367.33	2596.48	2438.05	2771.68	2597.03	2272.25	2612.03	2447.84	2558.5	2488.29	2670.13	2819.87	2908.49	2574.85	2497.43	2346.75	2274.67	2890.85	2660.29	2663.37	2605.76	2370.81	2927.32	2513.53	2420.27	2540	2445.47	2546.62	3237.98	2864.21	2219.75	2645.74	2851.07	2815.68	2722.73	2548.73	2630.03
	2398.17	2558.79	2268.48	2515.12	2355.17	2417.81	2548.6	2814.67	2265.69	2274	2486.77	2407.59	2366.16	2594.63	2436.86	2768.2	2594.32	2271.25	2609.61	2445.34	2557.4	2487.45	2667.75	2817	2905.43	2573.39	2495.99	2345.95	2273.42	2889.75	2657.75	2660.66	2604.39	2369.73	2924.26	2512.31	2419.08	2537.84	2442.98	2545.19	3235.99	2861.88	2219.19	2643.73	2848.96	2813.19	2721.96	2547.64	2628.39
	2396.86	2557.16	2267.49	2513.03	2353.9	2416.75	2547.4	2813.7	2264.58	2273.59	2486.52	2406.32	2364.99	2592.78	2435.68	2764.72	2591.62	2270.27	2607.19	2442.84	2556.29	2486.6	2665.37	2814.13	2902.37	2571.92	2494.55	2345.14	2272.17	2888.64	2655.21	2657.96	2603.01	2368.64	2921.21	2511.09	2417.9	2535.68	2440.5	2543.75	3233.99	2859.55	2218.62	2641.73	2846.86	2810.7	2721.19	2546.55	2626.75
	2395.55	2555.54	2266.51	2510.95	2352.62	2415.68	2546.19	2812.73	2263.48	2273.17	2486.26	2405.05	2363.82	2590.93	2434.49	2761.26	2588.92	2269.29	2604.77	2440.35	2555.18	2485.74	2662.99	2811.27	2899.32	2570.46	2493.11	2344.33	2270.93	2887.53	2652.68	2655.26	2601.64	2367.56	2918.16	2509.87	2416.71	2533.53	2438.01	2542.32	3231.98	2857.22	2218.06	2639.72	2844.76	2808.21	2720.42	2545.45	2625.1
	2394.24	2553.92	2265.53	2508.87	2351.34	2414.6	2544.98	2811.75	2262.37	2272.75	2485.99	2403.78	2362.65	2589.08	2433.3	2757.8	2586.23	2268.31	2602.35	2437.87	2554.07	2484.87	2660.61	2808.41	2896.27	2568.99	2491.67	2343.53	2269.69	2886.41	2650.16	2652.57	2600.26	2366.47	2915.12	2508.65	2415.52	2531.39	2435.54	2540.89	3229.96	2854.9	2217.49	2637.73	2842.66	2805.71	2719.64	2544.35	2623.46
	2392.93	2552.3	2264.55	2506.79	2350.07	2413.52	2543.75	2810.77	2261.26	2272.33	2485.71	2402.52	2361.49	2587.24	2432.11	2754.36	2583.56	2267.34	2599.95	2435.4	2552.95	2484	2658.24	2805.55	2893.22	2567.52	2490.23	2342.72	2268.45	2885.28	2647.64	2649.88	2598.89	2365.39	2912.09	2507.42	2414.34	2529.25	2433.07	2539.45	3227.94	2852.58	2216.92	2635.74	2840.57	2803.22	2718.86	2543.25	2621.81
	2391.61	2550.68	2263.56	2504.72	2348.79	2412.44	2542.52	2809.78	2260.16	2271.91	2485.43	2401.25	2360.33	2585.39	2430.92	2750.93	2580.89	2266.37	2597.54	2432.94	2551.83	2483.12	2655.87	2802.69	2890.18	2566.05	2488.79	2341.91	2267.21	2884.15	2645.12	2647.2	2597.51	2364.31	2909.06	2506.19	2413.15	2527.11	2430.6	2538.02	3225.91	2850.26	2216.35	2633.75	2838.48	2800.72	2718.08	2542.14	2620.16
	2390.29	2549.07	2262.58	2502.64	2347.51	2411.36	2541.29	2808.79	2259.05	2271.48	2485.14	2399.98	2359.16	2583.55	2429.72	2747.51	2578.23	2265.41	2595.14	2430.49	2550.7	2482.24	2653.5	2799.83	2887.14	2564.58	2487.36	2341.1	2265.97	2883.01	2642.62	2644.52	2596.14	2363.23	2906.04	2504.96	2411.96	2524.98	2428.14	2536.59	3223.87	2847.95	2215.78	2631.77	2836.4	2798.23	2717.3	2541.03	2618.52
	2388.97	2547.46	2261.59	2500.57	2346.24	2410.27	2540.04	2807.79	2257.95	2271.04	2484.84	2398.71	2358.01	2581.71	2428.53	2744.1	2575.58	2264.46	2592.75	2428.05	2549.57	2481.35	2651.13	2796.97	2884.1	2563.11	2485.92	2340.29	2264.74	2881.86	2640.11	2641.84	2594.76	2362.14	2903.02	2503.72	2410.78	2522.86	2425.68	2535.16	3221.83	2845.64	2215.21	2629.8	2834.32	2795.73	2716.51	2539.92	2616.87
	2387.65	2545.85	2260.61	2498.5	2344.96	2409.18	2538.79	2806.78	2256.85	2270.6	2484.53	2397.44	2356.85	2579.86	2427.33	2740.7	2572.94	2263.51	2590.36	2425.62	2548.43	2480.45	2648.76	2794.12	2881.07	2561.64	2484.49	2339.48	2263.51	2880.71	2637.62	2639.17	2593.39	2361.06	2900.01	2502.48	2409.59	2520.74	2423.23	2533.73	3219.77	2843.33	2214.64	2627.83	2832.24	2793.24	2715.71	2538.8	2615.23
	2386.32	2544.25	2259.63	2496.43	2343.68	2408.08	2537.53	2805.77	2255.74	2270.16	2484.22	2396.17	2355.69	2578.02	2426.12	2737.31	2570.31	2262.57	2587.97	2423.2	2547.29	2479.55	2646.4	2791.26	2878.04	2560.17	2483.05	2338.67	2262.29	2879.55	2635.13	2636.51	2592.01	2359.98	2897	2501.24	2408.4	2518.63	2420.79	2532.3	3217.72	2841.03	2214.07	2625.86	2830.17	2790.74	2714.92	2537.68	2613.58
	2384.99	2542.65	2258.64	2494.36	2342.4	2406.98	2536.26	2804.76	2254.64	2269.71	2483.9	2394.91	2354.54	2576.18	2424.92	2733.93	2567.69	2261.64	2585.59	2420.8	2546.14	2478.64	2644.04	2788.41	2875.02	2558.7	2481.62	2337.86	2261.06	2878.39	2632.64	2633.84	2590.64	2358.9	2894	2499.99	2407.21	2516.52	2418.35	2530.87	3215.65	2838.72	2213.49	2623.91	2828.1	2788.24	2714.12	2536.56	2611.93
	2383.66	2541.05	2257.65	2492.29	2341.12	2405.87	2534.98	2803.74	2253.53	2269.26	2483.57	2393.64	2353.39	2574.34	2423.71	2730.57	2565.07	2260.71	2583.22	2418.4	2544.99	2477.72	2641.68	2785.56	2872	2557.22	2480.19	2337.05	2259.84	2877.21	2630.17	2631.19	2589.26	2357.83	2891.01	2498.74	2406.02	2514.41	2415.91	2529.44	3213.58	2836.42	2212.91	2621.95	2826.04	2785.74	2713.32	2535.43	2610.28
	2382.32	2539.45	2256.67	2490.22	2339.85	2404.77	2533.7	2802.71	2252.43	2268.81	2483.24	2392.37	2352.24	2572.5	2422.5	2727.22	2562.47	2259.78	2580.85	2416.01	2543.83	2476.8	2639.32	2782.71	2868.98	2555.75	2478.76	2336.24	2258.62	2876.03	2627.69	2628.53	2587.88	2356.75	2888.02	2497.49	2404.83	2512.32	2413.48	2528.01	3211.5	2834.13	2212.34	2620.01	2823.98	2783.24	2712.51	2534.3	2608.63
	2380.98	2537.86	2255.68	2488.16	2338.57	2403.65	2532.41	2801.68	2251.33	2268.35	2482.89	2391.1	2351.09	2570.66	2421.29	2723.87	2559.88	2258.86	2578.48	2413.64	2542.67	2475.87	2636.96	2779.86	2865.97	2554.27	2477.33	2335.43	2257.41	2874.85	2625.23	2625.88	2586.51	2355.67	2885.04	2496.23	2403.64	2510.22	2411.06	2526.58	3209.41	2831.83	2211.76	2618.06	2821.92	2780.74	2711.7	2533.17	2606.99
	2379.64	2536.27	2254.7	2486.1	2337.29	2402.54	2531.11	2800.64	2250.23	2267.88	2482.54	2389.84	2349.94	2568.83	2420.08	2720.54	2557.29	2257.95	2576.12	2411.27	2541.51	2474.93	2634.61	2777.01	2862.96	2552.79	2475.9	2334.62	2256.19	2873.66	2622.77	2623.24	2585.13	2354.59	2882.06	2494.97	2402.46	2508.13	2408.64	2525.16	3207.31	2829.54	2211.18	2616.13	2819.87	2778.24	2710.89	2532.03	2605.34
	2378.3	2534.68	2253.71	2484.04	2336.01	2401.42	2529.81	2799.6	2249.13	2267.42	2482.18	2388.57	2348.8	2566.99	2418.86	2717.22	2554.71	2257.04	2573.76	2408.92	2540.33	2473.98	2632.25	2774.17	2859.96	2551.32	2474.47	2333.8	2254.98	2872.46	2620.31	2620.6	2583.75	2353.52	2879.09	2493.71	2401.27	2506.05	2406.22	2523.73	3205.21	2827.26	2210.59	2614.2	2817.83	2775.74	2710.08	2530.89	2603.69
	2376.95	2533.1	2252.72	2481.98	2334.73	2400.29	2528.5	2798.55	2248.02	2266.94	2481.81	2387.31	2347.65	2565.15	2417.64	2713.91	2552.15	2256.14	2571.41	2406.57	2539.16	2473.03	2629.9	2771.33	2856.96	2549.84	2473.04	2332.99	2253.78	2871.25	2617.86	2617.97	2582.38	2352.44	2876.13	2492.45	2400.08	2503.97	2403.82	2522.31	3203.1	2824.97	2210.01	2612.27	2815.78	2773.23	2709.26	2529.75	2602.04
	2375.6	2531.52	2251.74	2479.92	2333.45	2399.16	2527.18	2797.49	2246.92	2266.47	2481.44	2386.04	2346.51	2563.32	2416.42	2710.61	2549.59	2255.25	2569.06	2404.24	2537.98	2472.08	2627.56	2768.48	2853.97	2548.36	2471.61	2332.17	2252.57	2870.04	2615.42	2615.33	2581	2351.37	2873.17	2491.18	2398.89	2501.9	2401.41	2520.88	3200.99	2822.69	2209.43	2610.35	2813.75	2770.73	2708.43	2528.6	2600.39
	2374.25	2529.94	2250.75	2477.87	2332.17	2398.03	2525.85	2796.43	2245.82	2265.99	2481.05	2384.77	2345.37	2561.48	2415.2	2707.33	2547.04	2254.36	2566.72	2401.92	2536.79	2471.12	2625.21	2765.65	2850.97	2546.88	2470.19	2331.36	2251.37	2868.82	2612.98	2612.71	2579.62	2350.29	2870.22	2489.9	2397.69	2499.84	2399.02	2519.46	3198.86	2820.41	2208.84	2608.43	2811.71	2768.23	2707.61	2527.45	2598.74
	2372.9	2528.36	2249.76	2475.81	2330.89	2396.9	2524.52	2795.37	2244.72	2265.5	2480.66	2383.51	2344.23	2559.65	2413.98	2704.05	2544.5	2253.47	2564.39	2399.6	2535.6	2470.15	2622.87	2762.81	2847.99	2545.4	2468.76	2330.55	2250.17	2867.59	2610.55	2610.09	2578.25	2349.22	2867.28	2488.63	2396.5	2497.77	2396.63	2518.03	3196.73	2818.14	2208.26	2606.52	2809.68	2765.72	2706.78	2526.3	2597.09
	2371.54	2526.79	2248.77	2473.76	2329.61	2395.76	2523.18	2794.3	2243.62	2265.01	2480.26	2382.24	2343.1	2557.82	2412.75	2700.78	2541.97	2252.6	2562.05	2397.3	2534.41	2469.17	2620.53	2759.97	2845	2543.92	2467.34	2329.73	2248.98	2866.36	2608.13	2607.47	2576.87	2348.15	2864.34	2487.35	2395.31	2495.72	2394.24	2516.61	3194.59	2815.87	2207.67	2604.62	2807.66	2763.22	2705.95	2525.14	2595.44
	2370.18	2525.22	2247.79	2471.71	2328.33	2394.61	2521.83	2793.22	2242.53	2264.52	2479.86	2380.98	2341.96	2555.99	2411.52	2697.53	2539.45	2251.72	2559.73	2395.01	2533.21	2468.19	2618.19	2757.14	2842.03	2542.43	2465.92	2328.91	2247.78	2865.12	2605.71	2604.86	2575.49	2347.08	2861.4	2486.06	2394.12	2493.67	2391.86	2515.19	3192.45	2813.6	2207.08	2602.72	2805.64	2760.71	2705.12	2523.98	2593.79
	2368.82	2523.65	2246.8	2469.67	2327.06	2393.47	2520.48	2792.13	2241.43	2264.02	2479.44	2379.72	2340.83	2554.16	2410.29	2694.29	2536.94	2250.86	2557.41	2392.73	2532.01	2467.2	2615.85	2754.31	2839.05	2540.95	2464.49	2328.1	2246.6	2863.87	2603.3	2602.26	2574.12	2346.01	2858.47	2484.78	2392.93	2491.63	2389.49	2513.76	3190.3	2811.33	2206.49	2600.83	2803.62	2758.2	2704.28	2522.82	2592.13
	2367.46	2522.09	2245.81	2467.62	2325.78	2392.32	2519.12	2791.04	2240.33	2263.52	2479.02	2378.45	2339.7	2552.33	2409.06	2691.05	2534.44	2249.99	2555.09	2390.46	2530.8	2466.21	2613.52	2751.48	2836.08	2539.47	2463.07	2327.28	2245.41	2862.61	2600.89	2599.66	2572.74	2344.94	2855.55	2483.49	2391.74	2489.59	2387.12	2512.34	3188.14	2809.07	2205.9	2598.94	2801.61	2755.7	2703.44	2521.65	2590.48
	2366.09	2520.53	2244.82	2465.58	2324.5	2391.16	2517.75	2789.95	2239.23	2263.01	2478.59	2377.19	2338.57	2550.5	2407.83	2687.83	2531.94	2249.14	2552.78	2388.2	2529.59	2465.21	2611.19	2748.65	2833.12	2537.98	2461.65	2326.46	2244.22	2861.35	2598.49	2597.06	2571.36	2343.87	2852.64	2482.2	2390.55	2487.55	2384.76	2510.92	3185.97	2806.81	2205.31	2597.05	2799.6	2753.19	2702.59	2520.48	2588.83
	2364.72	2518.97	2243.84	2463.54	2323.22	2390.01	2516.37	2788.85	2238.14	2262.5	2478.15	2375.92	2337.44	2548.67	2406.6	2684.62	2529.46	2248.29	2550.47	2385.95	2528.37	2464.2	2608.86	2745.83	2830.16	2536.5	2460.23	2325.65	2243.04	2860.08	2596.09	2594.48	2569.99	2342.8	2849.73	2480.9	2389.36	2485.53	2382.41	2509.5	3183.8	2804.56	2204.72	2595.17	2797.6	2750.68	2701.75	2519.31	2587.18
	2363.35	2517.41	2242.85	2461.5	2321.94	2388.85	2514.99	2787.74	2237.04	2261.98	2477.71	2374.66	2336.32	2546.85	2405.36	2681.42	2526.98	2247.44	2548.17	2383.71	2527.15	2463.19	2606.53	2743	2827.2	2535.01	2458.82	2324.83	2241.87	2858.81	2593.7	2591.89	2568.61	2341.73	2846.82	2479.6	2388.17	2483.5	2380.06	2508.08	3181.62	2802.31	2204.12	2593.3	2795.6	2748.18	2700.9	2518.13	2585.53
	2361.98	2515.86	2241.86	2459.46	2320.66	2387.68	2513.61	2786.63	2235.95	2261.46	2477.25	2373.4	2335.19	2545.02	2404.12	2678.23	2524.52	2246.6	2545.88	2381.48	2525.92	2462.17	2604.21	2740.18	2824.25	2533.53	2457.4	2324.01	2240.69	2857.53	2591.32	2589.31	2567.23	2340.67	2843.92	2478.3	2386.98	2481.49	2377.72	2506.66	3179.44	2800.06	2203.53	2591.43	2793.61	2745.67	2700.04	2516.95	2583.87
	2360.6	2514.31	2240.87	2457.43	2319.39	2386.51	2512.22	2785.51	2234.85	2260.94	2476.79	2372.14	2334.07	2543.2	2402.88	2675.05	2522.06	2245.76	2543.59	2379.27	2524.69	2461.15	2601.89	2737.37	2821.3	2532.04	2455.99	2323.19	2239.52	2856.24	2588.94	2586.74	2565.86	2339.6	2841.03	2476.99	2385.78	2479.48	2375.38	2505.25	3177.25	2797.82	2202.93	2589.57	2791.62	2743.16	2699.19	2515.77	2582.22
	2359.23	2512.76	2239.89	2455.39	2318.11	2385.34	2510.82	2784.38	2233.76	2260.41	2476.32	2370.87	2332.95	2541.37	2401.64	2671.89	2519.61	2244.93	2541.3	2377.06	2523.46	2460.12	2599.57	2734.55	2818.36	2530.55	2454.57	2322.37	2238.35	2854.94	2586.57	2584.18	2564.48	2338.54	2838.15	2475.68	2384.59	2477.47	2373.05	2503.83	3175.05	2795.57	2202.33	2587.71	2789.64	2740.65	2698.33	2514.58	2580.57
	2357.85	2511.21	2238.9	2453.36	2316.83	2384.17	2509.41	2783.25	2232.67	2259.88	2475.85	2369.61	2331.83	2539.55	2400.4	2668.73	2517.17	2244.11	2539.03	2374.86	2522.22	2459.08	2597.25	2731.74	2815.43	2529.07	2453.16	2321.55	2237.19	2853.63	2584.2	2581.61	2563.11	2337.48	2835.27	2474.37	2383.4	2475.47	2370.73	2502.41	3172.84	2793.34	2201.74	2585.85	2787.66	2738.15	2697.47	2513.39	2578.92
	2356.47	2509.67	2237.91	2451.34	2315.55	2382.99	2508	2782.11	2231.58	2259.34	2475.36	2368.35	2330.71	2537.73	2399.16	2665.58	2514.74	2243.29	2536.75	2372.68	2520.98	2458.04	2594.94	2728.93	2812.5	2527.58	2451.75	2320.73	2236.02	2852.32	2581.84	2579.06	2561.73	2336.41	2832.39	2473.06	2382.21	2473.48	2368.42	2501	3170.63	2791.11	2201.14	2584	2785.69	2735.64	2696.6	2512.2	2577.26
	2355.09	2508.13	2236.92	2449.31	2314.28	2381.81	2506.58	2780.97	2230.49	2258.8	2474.87	2367.09	2329.59	2535.92	2397.91	2662.45	2512.32	2242.48	2534.49	2370.5	2519.73	2456.99	2592.63	2726.13	2809.57	2526.09	2450.33	2319.91	2234.86	2851.01	2579.49	2576.51	2560.35	2335.35	2829.53	2471.74	2381.02	2471.49	2366.11	2499.59	3168.42	2788.88	2200.54	2582.16	2783.72	2733.13	2695.74	2511.01	2575.61
	2353.7	2506.59	2235.94	2447.29	2313	2380.63	2505.16	2779.82	2229.4	2258.26	2474.37	2365.83	2328.48	2534.1	2396.67	2659.32	2509.9	2241.67	2532.22	2368.34	2518.48	2455.94	2590.32	2723.32	2806.65	2524.6	2448.92	2319.09	2233.71	2849.68	2577.14	2573.97	2558.98	2334.29	2826.66	2470.42	2379.83	2469.51	2363.8	2498.17	3166.19	2786.65	2199.94	2580.32	2781.75	2730.62	2694.86	2509.81	2573.96
	2352.32	2505.06	2234.95	2445.27	2311.73	2379.44	2503.73	2778.66	2228.31	2257.71	2473.86	2364.56	2327.36	2532.28	2395.42	2656.21	2507.5	2240.86	2529.97	2366.18	2517.23	2454.88	2588.02	2720.52	2803.73	2523.12	2447.52	2318.27	2232.56	2848.35	2574.8	2571.43	2557.6	2333.23	2823.81	2469.1	2378.64	2467.53	2361.51	2496.76	3163.96	2784.43	2199.34	2578.49	2779.79	2728.11	2693.99	2508.61	2572.3
	2350.93	2503.52	2233.96	2443.25	2310.45	2378.25	2502.29	2777.5	2227.22	2257.16	2473.34	2363.3	2326.25	2530.47	2394.17	2653.1	2505.1	2240.06	2527.72	2364.04	2515.97	2453.82	2585.71	2717.72	2800.82	2521.63	2446.11	2317.45	2231.41	2847.01	2572.46	2568.9	2556.23	2332.18	2820.96	2467.77	2377.45	2465.56	2359.22	2495.35	3161.73	2782.21	2198.74	2576.66	2777.83	2725.61	2693.12	2507.41	2570.65
	2349.54	2501.99	2232.98	2441.24	2309.18	2377.06	2500.85	2776.33	2226.13	2256.6	2472.82	2362.04	2325.14	2528.66	2392.92	2650.01	2502.71	2239.27	2525.47	2361.91	2514.7	2452.75	2583.41	2714.93	2797.92	2520.14	2444.7	2316.63	2230.26	2845.66	2570.13	2566.38	2554.85	2331.12	2818.12	2466.44	2376.26	2463.6	2356.94	2493.94	3159.49	2780	2198.13	2574.83	2775.88	2723.1	2692.24	2506.2	2569
	2348.15	2500.47	2231.99	2439.22	2307.9	2375.86	2499.41	2775.16	2225.05	2256.04	2472.29	2360.78	2324.03	2526.85	2391.67	2646.92	2500.33	2238.48	2523.23	2359.79	2513.43	2451.67	2581.12	2712.14	2795.02	2518.65	2443.3	2315.8	2229.12	2844.31	2567.8	2563.86	2553.48	2330.06	2815.28	2465.11	2375.06	2461.64	2354.66	2492.53	3157.24	2777.79	2197.53	2573.01	2773.94	2720.59	2691.36	2504.99	2567.34
	2346.76	2498.94	2231.01	2437.21	2306.63	2374.66	2497.96	2773.98	2223.96	2255.48	2471.75	2359.52	2322.92	2525.04	2390.42	2643.85	2497.96	2237.7	2521	2357.67	2512.16	2450.59	2578.82	2709.35	2792.12	2517.16	2441.89	2314.98	2227.98	2842.95	2565.49	2561.35	2552.1	2329.01	2812.45	2463.77	2373.87	2459.69	2352.39	2491.12	3154.98	2775.58	2196.93	2571.2	2772	2718.09	2690.47	2503.78	2565.69
	2345.36	2497.42	2230.02	2435.2	2305.36	2373.46	2496.5	2772.79	2222.88	2254.91	2471.2	2358.26	2321.82	2523.23	2389.17	2640.79	2495.6	2236.92	2518.77	2355.57	2510.89	2449.51	2576.53	2706.56	2789.23	2515.67	2440.49	2314.16	2226.84	2841.58	2563.17	2558.84	2550.73	2327.95	2809.62	2462.43	2372.68	2457.74	2350.13	2489.71	3152.72	2773.38	2196.32	2569.39	2770.06	2715.58	2689.58	2502.57	2564.04
	2343.97	2495.9	2229.04	2433.2	2304.09	2372.26	2495.04	2771.6	2221.8	2254.34	2470.65	2357	2320.71	2521.42	2387.92	2637.74	2493.25	2236.14	2516.55	2353.48	2509.61	2448.42	2574.24	2703.78	2786.35	2514.18	2439.09	2313.33	2225.71	2840.21	2560.87	2556.34	2549.35	2326.9	2806.8	2461.09	2371.49	2455.8	2347.88	2488.3	3150.46	2771.19	2195.72	2567.58	2768.13	2713.08	2688.69	2501.35	2562.38
	2342.57	2494.38	2228.05	2431.2	2302.82	2371.05	2493.57	2770.39	2220.71	2253.76	2470.09	2355.74	2319.61	2519.62	2386.66	2634.69	2490.91	2235.37	2514.33	2351.4	2508.33	2447.32	2571.96	2701.01	2783.47	2512.69	2437.69	2312.51	2224.58	2838.82	2558.57	2553.85	2547.98	2325.85	2803.99	2459.74	2370.3	2453.87	2345.63	2486.9	3148.19	2768.99	2195.11	2565.78	2766.2	2710.57	2687.8	2500.13	2560.73
	2341.17	2492.87	2227.07	2429.2	2301.55	2369.84	2492.1	2769.19	2219.63	2253.18	2469.52	2354.48	2318.5	2517.81	2385.41	2631.66	2488.57	2234.61	2512.12	2349.33	2507.04	2446.22	2569.67	2698.23	2780.59	2511.2	2436.29	2311.69	2223.45	2837.43	2556.27	2551.36	2546.61	2324.8	2801.18	2458.4	2369.12	2451.94	2343.39	2485.49	3145.91	2766.81	2194.51	2563.99	2764.28	2708.07	2686.91	2498.91	2559.07
	2339.77	2491.36	2226.08	2427.2	2300.28	2368.62	2490.62	2767.97	2218.55	2252.59	2468.94	2353.23	2317.4	2516.01	2384.16	2628.64	2486.24	2233.85	2509.92	2347.27	2505.75	2445.12	2567.39	2695.46	2777.73	2509.71	2434.9	2310.86	2222.33	2836.04	2553.98	2548.88	2545.23	2323.75	2798.38	2457.05	2367.93	2450.02	2341.16	2484.09	3143.63	2764.62	2193.9	2562.2	2762.36	2705.56	2686.01	2497.69	2557.42
	2338.37	2489.85	2225.1	2425.21	2299.01	2367.41	2489.14	2766.76	2217.47	2252	2468.35	2351.97	2316.3	2514.21	2382.9	2625.63	2483.93	2233.09	2507.72	2345.23	2504.45	2444.01	2565.12	2692.69	2774.86	2508.22	2433.5	2310.04	2221.21	2834.63	2551.7	2546.41	2543.86	2322.7	2795.59	2455.69	2366.74	2448.1	2338.93	2482.69	3141.34	2762.44	2193.29	2560.41	2760.45	2703.06	2685.11	2496.46	2555.77
	2336.97	2488.34	2224.12	2423.22	2297.74	2366.19	2487.65	2765.53	2216.4	2251.41	2467.76	2350.71	2315.21	2512.41	2381.64	2622.63	2481.62	2232.34	2505.53	2343.19	2503.15	2442.89	2562.84	2689.93	2772.01	2506.73	2432.1	2309.21	2220.09	2833.22	2549.42	2543.95	2542.49	2321.66	2792.8	2454.34	2365.55	2446.19	2336.72	2481.28	3139.04	2760.27	2192.68	2558.63	2758.54	2700.55	2684.21	2495.23	2554.11
	2335.57	2486.84	2223.14	2421.23	2296.47	2364.96	2486.16	2764.3	2215.32	2250.81	2467.16	2349.45	2314.11	2510.62	2380.39	2619.64	2479.31	2231.59	2503.34	2341.16	2501.85	2441.77	2560.57	2687.17	2769.16	2505.25	2430.71	2308.39	2218.98	2831.8	2547.15	2541.49	2541.12	2320.61	2790.02	2452.98	2364.36	2444.29	2334.51	2479.88	3136.74	2758.09	2192.07	2556.85	2756.64	2698.05	2683.3	2494	2552.46
	2334.16	2485.34	2222.15	2419.24	2295.21	2363.74	2484.66	2763.06	2214.25	2250.21	2466.55	2348.19	2313.01	2508.82	2379.13	2616.66	2477.02	2230.85	2501.16	2339.15	2500.55	2440.64	2558.31	2684.41	2766.31	2503.76	2429.32	2307.56	2217.87	2830.38	2544.88	2539.04	2539.75	2319.57	2787.24	2451.61	2363.17	2442.39	2332.3	2478.48	3134.44	2755.93	2191.46	2555.08	2754.74	2695.55	2682.39	2492.76	2550.81
	2332.76	2483.84	2221.17	2417.26	2293.94	2362.51	2483.16	2761.81	2213.17	2249.61	2465.93	2346.94	2311.92	2507.03	2377.87	2613.69	2474.74	2230.11	2498.99	2337.14	2499.24	2439.51	2556.04	2681.66	2763.47	2502.27	2427.93	2306.73	2216.77	2828.95	2542.63	2536.59	2538.37	2318.53	2784.47	2450.25	2361.99	2440.5	2330.11	2477.08	3132.13	2753.77	2190.85	2553.31	2752.85	2693.05	2681.48	2491.53	2549.15
	2331.35	2482.34	2220.19	2415.28	2292.68	2361.28	2481.65	2760.56	2212.1	2249	2465.31	2345.68	2310.83	2505.24	2376.61	2610.73	2472.46	2229.38	2496.82	2335.14	2497.92	2438.38	2553.78	2678.91	2760.64	2500.78	2426.54	2305.91	2215.66	2827.51	2540.37	2534.15	2537	2317.48	2781.71	2448.88	2360.8	2438.61	2327.92	2475.69	3129.81	2751.61	2190.24	2551.55	2750.96	2690.55	2680.57	2490.29	2547.5
	2329.94	2480.85	2219.21	2413.3	2291.42	2360.05	2480.14	2759.3	2211.03	2248.39	2464.68	2344.42	2309.73	2503.45	2375.36	2607.78	2470.19	2228.65	2494.66	2333.16	2496.61	2437.24	2551.52	2676.16	2757.81	2499.29	2425.15	2305.08	2214.56	2826.06	2538.12	2531.72	2535.63	2316.44	2778.95	2447.51	2359.61	2436.73	2325.74	2474.29	3127.49	2749.45	2189.63	2549.79	2749.08	2688.05	2679.66	2489.05	2545.85
	2328.53	2479.36	2218.23	2411.33	2290.16	2358.81	2478.62	2758.04	2209.96	2247.77	2464.04	2343.16	2308.64	2501.66	2374.1	2604.84	2467.93	2227.93	2492.51	2331.19	2495.28	2436.09	2549.27	2673.42	2754.99	2497.8	2423.77	2304.25	2213.47	2824.6	2535.88	2529.3	2534.26	2315.4	2776.2	2446.14	2358.43	2434.86	2323.57	2472.89	3125.16	2747.31	2189.02	2548.03	2747.21	2685.55	2678.74	2487.8	2544.19
	2327.12	2477.87	2217.25	2409.36	2288.9	2357.58	2477.1	2756.76	2208.89	2247.15	2463.39	2341.91	2307.55	2499.88	2372.84	2601.91	2465.68	2227.21	2490.36	2329.22	2493.96	2434.94	2547.01	2670.69	2752.18	2496.31	2422.38	2303.43	2212.38	2823.14	2533.65	2526.89	2532.89	2314.37	2773.45	2444.76	2357.24	2433	2321.41	2471.5	3122.83	2745.16	2188.41	2546.28	2745.33	2683.05	2677.82	2486.56	2542.54
	2325.71	2476.38	2216.28	2407.39	2287.64	2356.34	2475.58	2755.48	2207.82	2246.52	2462.73	2340.65	2306.47	2498.1	2371.58	2598.99	2463.44	2226.49	2488.21	2327.27	2492.63	2433.79	2544.77	2667.95	2749.37	2494.82	2421	2302.6	2211.29	2821.67	2531.42	2524.48	2531.52	2313.33	2770.72	2443.38	2356.05	2431.14	2319.25	2470.11	3120.49	2743.02	2187.8	2544.54	2743.47	2680.56	2676.89	2485.31	2540.89
	2324.3	2474.9	2215.3	2405.43	2286.38	2355.09	2474.05	2754.2	2206.76	2245.89	2462.07	2339.39	2305.38	2496.32	2370.32	2596.08	2461.21	2225.78	2486.08	2325.33	2491.3	2432.63	2542.52	2665.23	2746.57	2493.34	2419.62	2301.77	2210.21	2820.19	2529.19	2522.08	2530.15	2312.3	2767.98	2442	2354.87	2429.28	2317.1	2468.72	3118.15	2740.89	2187.18	2542.79	2741.61	2678.06	2675.97	2484.05	2539.23
	2322.89	2473.41	2214.32	2403.47	2285.12	2353.85	2472.51	2752.91	2205.69	2245.26	2461.4	2338.14	2304.29	2494.54	2369.06	2593.18	2458.98	2225.08	2483.95	2323.4	2489.97	2431.47	2540.28	2662.5	2743.77	2491.85	2418.24	2300.94	2209.12	2818.71	2526.98	2519.68	2528.79	2311.26	2765.26	2440.61	2353.69	2427.44	2314.96	2467.32	3115.8	2738.76	2186.57	2541.06	2739.75	2675.57	2675.04	2482.8	2537.58
	2321.48	2471.94	2213.35	2401.51	2283.86	2352.6	2470.98	2751.61	2204.63	2244.63	2460.72	2336.88	2303.21	2492.76	2367.8	2590.29	2456.76	2224.37	2481.83	2321.47	2488.63	2430.3	2538.04	2659.78	2740.98	2490.36	2416.86	2300.11	2208.05	2817.22	2524.76	2517.3	2527.42	2310.23	2762.54	2439.23	2352.5	2425.59	2312.83	2465.93	3113.45	2736.63	2185.96	2539.32	2737.9	2673.07	2674.11	2481.55	2535.93
	2320.06	2470.46	2212.37	2399.55	2282.61	2351.35	2469.43	2750.3	2203.57	2243.98	2460.04	2335.63	2302.13	2490.98	2366.55	2587.41	2454.56	2223.68	2479.71	2319.56	2487.29	2429.13	2535.8	2657.07	2738.19	2488.88	2415.48	2299.28	2206.97	2815.72	2522.56	2514.92	2526.05	2309.2	2759.82	2437.84	2351.32	2423.76	2310.7	2464.55	3111.09	2734.51	2185.34	2537.6	2736.05	2670.58	2673.18	2480.29	2534.27
	2318.65	2468.98	2211.4	2397.6	2281.36	2350.1	2467.89	2748.99	2202.51	2243.34	2459.34	2334.37	2301.04	2489.21	2365.29	2584.54	2452.35	2222.98	2477.6	2317.66	2485.94	2427.95	2533.57	2654.36	2735.42	2487.39	2414.11	2298.46	2205.9	2814.21	2520.36	2512.55	2524.68	2308.17	2757.11	2436.44	2350.14	2421.93	2308.59	2463.16	3108.73	2732.4	2184.73	2535.87	2734.21	2668.09	2672.25	2479.03	2532.62
	2317.23	2467.51	2210.42	2395.65	2280.1	2348.84	2466.34	2747.67	2201.45	2242.69	2458.64	2333.12	2299.96	2487.44	2364.03	2581.68	2450.16	2222.29	2475.5	2315.77	2484.59	2426.77	2531.34	2651.65	2732.65	2485.9	2412.73	2297.63	2204.84	2812.7	2518.17	2510.19	2523.32	2307.14	2754.41	2435.05	2348.95	2420.11	2306.48	2461.77	3106.36	2730.29	2184.12	2534.15	2732.38	2665.6	2671.31	2477.76	2530.97
	2315.82	2466.04	2209.45	2393.71	2278.85	2347.59	2464.79	2746.34	2200.39	2242.04	2457.93	2331.86	2298.88	2485.67	2362.77	2578.83	2447.98	2221.61	2473.4	2313.9	2483.24	2425.59	2529.12	2648.95	2729.88	2484.42	2411.36	2296.8	2203.78	2811.18	2515.98	2507.83	2521.95	2306.12	2751.72	2433.65	2347.77	2418.3	2304.38	2460.39	3103.99	2728.18	2183.5	2532.44	2730.55	2663.11	2670.37	2476.5	2529.32
	2314.4	2464.57	2208.48	2391.77	2277.6	2346.33	2463.23	2745.01	2199.34	2241.38	2457.22	2330.61	2297.81	2483.91	2361.51	2575.99	2445.8	2220.92	2471.31	2312.03	2481.89	2424.4	2526.9	2646.25	2727.12	2482.93	2409.99	2295.97	2202.72	2809.65	2513.8	2505.49	2520.59	2305.09	2749.03	2432.25	2346.59	2416.49	2302.29	2459.01	3101.62	2726.08	2182.89	2530.73	2728.72	2660.63	2669.43	2475.23	2527.66
	2312.98	2463.11	2207.51	2389.83	2276.36	2345.07	2461.67	2743.67	2198.28	2240.72	2456.49	2329.35	2296.73	2482.14	2360.25	2573.16	2443.63	2220.25	2469.22	2310.17	2480.53	2423.21	2524.68	2643.56	2724.37	2481.45	2408.62	2295.14	2201.66	2808.11	2511.62	2503.15	2519.22	2304.07	2746.34	2430.85	2345.41	2414.69	2300.21	2457.62	3099.23	2723.99	2182.27	2529.02	2726.9	2658.14	2668.49	2473.96	2526.01
	2311.57	2461.65	2206.54	2387.89	2275.11	2343.8	2460.1	2742.32	2197.23	2240.06	2455.76	2328.1	2295.65	2480.38	2358.99	2570.34	2441.47	2219.57	2467.15	2308.32	2479.17	2422.01	2522.46	2640.87	2721.62	2479.97	2407.26	2294.31	2200.61	2806.57	2509.45	2500.82	2517.86	2303.05	2743.67	2429.44	2344.23	2412.89	2298.13	2456.24	3096.85	2721.9	2181.66	2527.32	2725.09	2655.66	2667.54	2472.69	2524.36
	2310.15	2460.18	2205.57	2385.96	2273.86	2342.54	2458.54	2740.97	2196.18	2239.39	2455.02	2326.84	2294.58	2478.62	2357.74	2567.53	2439.32	2218.9	2465.08	2306.49	2477.81	2420.81	2520.25	2638.19	2718.88	2478.48	2405.89	2293.48	2199.57	2805.02	2507.29	2498.5	2516.5	2302.03	2741	2428.03	2343.05	2411.1	2296.07	2454.86	3094.46	2719.81	2181.04	2525.62	2723.28	2653.17	2666.59	2471.42	2522.71
	2308.73	2458.73	2204.6	2384.04	2272.62	2341.27	2456.97	2739.61	2195.13	2238.72	2454.28	2325.59	2293.5	2476.87	2356.48	2564.72	2437.18	2218.24	2463.01	2304.66	2476.44	2419.6	2518.04	2635.51	2716.15	2477	2404.53	2292.65	2198.52	2803.46	2505.13	2496.18	2515.13	2301.01	2738.33	2426.62	2341.88	2409.32	2294.01	2453.48	3092.06	2717.74	2180.43	2523.92	2721.48	2650.69	2665.65	2470.15	2521.06
	2307.31	2457.27	2203.63	2382.11	2271.38	2340	2455.39	2738.24	2194.08	2238.05	2453.52	2324.34	2292.43	2475.11	2355.22	2561.93	2435.04	2217.58	2460.96	2302.85	2475.07	2418.4	2515.84	2632.83	2713.43	2475.52	2403.16	2291.81	2197.48	2801.9	2502.98	2493.88	2513.77	2299.99	2735.67	2425.21	2340.7	2407.54	2291.96	2452.11	3089.66	2715.66	2179.81	2522.23	2719.68	2648.21	2664.69	2468.87	2519.41
	2305.9	2455.82	2202.66	2380.19	2270.14	2338.73	2453.81	2736.86	2193.04	2237.37	2452.76	2323.08	2291.36	2473.36	2353.97	2559.15	2432.92	2216.92	2458.91	2301.04	2473.69	2417.18	2513.64	2630.17	2710.71	2474.04	2401.8	2290.98	2196.45	2800.32	2500.83	2491.58	2512.41	2298.98	2733.02	2423.79	2339.52	2405.77	2289.92	2450.73	3087.26	2713.59	2179.2	2520.55	2717.89	2645.73	2663.74	2467.59	2517.76
	2304.48	2454.37	2201.7	2378.27	2268.9	2337.46	2452.23	2735.48	2191.99	2236.68	2451.99	2321.83	2290.29	2471.61	2352.71	2556.38	2430.8	2216.27	2456.86	2299.25	2472.32	2415.97	2511.44	2627.5	2708	2472.56	2400.44	2290.15	2195.42	2798.74	2498.69	2489.29	2511.05	2297.96	2730.38	2422.37	2338.35	2404.01	2287.89	2449.36	3084.85	2711.53	2178.58	2518.86	2716.1	2643.26	2662.78	2466.31	2516.11
	2303.06	2452.92	2200.73	2376.36	2267.66	2336.18	2450.65	2734.09	2190.95	2236	2451.21	2320.58	2289.22	2469.86	2351.46	2553.61	2428.69	2215.62	2454.83	2297.47	2470.94	2414.75	2509.25	2624.84	2705.29	2471.08	2399.09	2289.32	2194.39	2797.15	2496.56	2487.01	2509.69	2296.95	2727.74	2420.95	2337.17	2402.26	2285.87	2447.98	3082.44	2709.47	2177.96	2517.19	2714.32	2640.78	2661.83	2465.03	2514.46
	2301.64	2451.47	2199.77	2374.45	2266.43	2334.91	2449.06	2732.7	2189.91	2235.31	2450.43	2319.33	2288.15	2468.12	2350.2	2550.86	2426.58	2214.97	2452.8	2295.69	2469.56	2413.52	2507.06	2622.19	2702.59	2469.6	2397.73	2288.49	2193.36	2795.56	2494.43	2484.74	2508.33	2295.94	2725.11	2419.53	2336	2400.51	2283.85	2446.61	3080.02	2707.42	2177.35	2515.51	2712.54	2638.31	2660.87	2463.74	2512.81
	2300.22	2450.03	2198.81	2372.54	2265.19	2333.63	2447.47	2731.29	2188.87	2234.61	2449.64	2318.07	2287.08	2466.37	2348.95	2548.12	2424.49	2214.33	2450.77	2293.93	2468.17	2412.29	2504.87	2619.54	2699.9	2468.12	2396.38	2287.66	2192.34	2793.95	2492.31	2482.47	2506.97	2294.93	2722.48	2418.1	2334.82	2398.77	2281.85	2445.24	3077.6	2705.37	2176.73	2513.84	2710.77	2635.83	2659.9	2462.46	2511.16
	2298.8	2448.58	2197.85	2370.64	2263.96	2332.35	2445.88	2729.88	2187.83	2233.92	2448.83	2316.82	2286.01	2464.63	2347.7	2545.38	2422.4	2213.69	2448.76	2292.18	2466.78	2411.06	2502.69	2616.9	2697.22	2466.64	2395.03	2286.82	2191.33	2792.34	2490.19	2480.22	2505.61	2293.92	2719.86	2416.67	2333.65	2397.03	2279.85	2443.87	3075.17	2703.33	2176.12	2512.18	2709	2633.36	2658.94	2461.17	2509.51
	2297.38	2447.14	2196.89	2368.74	2262.73	2331.06	2444.28	2728.46	2186.8	2233.21	2448.03	2315.57	2284.95	2462.9	2346.45	2542.66	2420.32	2213.05	2446.75	2290.44	2465.39	2409.83	2500.51	2614.26	2694.54	2465.17	2393.67	2285.99	2190.32	2790.72	2488.08	2477.97	2504.25	2292.92	2717.24	2415.24	2332.48	2395.3	2277.87	2442.51	3072.74	2701.29	2175.5	2510.51	2707.24	2630.9	2657.97	2459.88	2507.86
	2295.96	2445.7	2195.93	2366.85	2261.5	2329.78	2442.68	2727.04	2185.76	2232.51	2447.21	2314.32	2283.88	2461.16	2345.2	2539.94	2418.25	2212.42	2444.75	2288.71	2464	2408.59	2498.34	2611.63	2691.87	2463.69	2392.33	2285.16	2189.31	2789.1	2485.97	2475.73	2502.9	2291.91	2714.64	2413.81	2331.31	2393.58	2275.89	2441.14	3070.31	2699.26	2174.89	2508.85	2705.49	2628.43	2657.01	2458.59	2506.21
	2294.54	2444.27	2194.97	2364.95	2260.27	2328.49	2441.08	2725.61	2184.73	2231.8	2446.39	2313.07	2282.82	2459.43	2343.95	2537.24	2416.19	2211.79	2442.76	2286.99	2462.6	2407.35	2496.17	2609	2689.21	2462.22	2390.98	2284.33	2188.31	2787.47	2483.88	2473.5	2501.54	2290.91	2712.03	2412.37	2330.14	2391.87	2273.92	2439.78	3067.87	2697.23	2174.27	2507.2	2703.74	2625.96	2656.04	2457.29	2504.56
	2293.13	2442.84	2194.01	2363.07	2259.05	2327.21	2439.48	2724.17	2183.7	2231.09	2445.56	2311.81	2281.75	2457.7	2342.7	2534.54	2414.13	2211.17	2440.77	2285.28	2461.2	2406.1	2494	2606.38	2686.55	2460.74	2389.63	2283.49	2187.31	2785.83	2481.78	2471.28	2500.19	2289.91	2709.44	2410.93	2328.97	2390.16	2271.96	2438.41	3065.43	2695.21	2173.65	2505.55	2702	2623.5	2655.07	2456	2502.92
	2291.71	2441.4	2193.06	2361.18	2257.83	2325.92	2437.87	2722.72	2182.67	2230.37	2444.72	2310.56	2280.69	2455.97	2341.45	2531.85	2412.08	2210.55	2438.79	2283.58	2459.8	2404.85	2491.84	2603.76	2683.9	2459.27	2388.29	2282.66	2186.31	2784.18	2479.7	2469.07	2498.83	2288.91	2706.85	2409.49	2327.8	2388.46	2270.01	2437.05	3062.98	2693.2	2173.04	2503.9	2700.26	2621.04	2654.09	2454.7	2501.27
	2290.29	2439.98	2192.1	2359.3	2256.6	2324.63	2436.26	2721.27	2181.65	2229.65	2443.88	2309.31	2279.63	2454.25	2340.2	2529.18	2410.04	2209.93	2436.81	2281.89	2458.39	2403.6	2489.68	2601.15	2681.26	2457.8	2386.95	2281.83	2185.32	2782.52	2477.62	2466.87	2497.48	2287.91	2704.27	2408.05	2326.63	2386.76	2268.07	2435.69	3060.53	2691.19	2172.42	2502.26	2698.53	2618.58	2653.12	2453.4	2499.62
	2288.87	2438.55	2191.15	2357.43	2255.39	2323.33	2434.65	2719.81	2180.62	2228.93	2443.03	2308.06	2278.57	2452.53	2338.96	2526.51	2408.01	2209.32	2434.85	2280.22	2456.99	2402.35	2487.52	2598.55	2678.63	2456.33	2385.61	2280.99	2184.33	2780.86	2475.54	2464.67	2496.13	2286.92	2701.69	2406.6	2325.47	2385.08	2266.13	2434.33	3058.08	2689.19	2171.81	2500.62	2696.8	2616.12	2652.14	2452.1	2497.98
	2287.46	2437.13	2190.2	2355.56	2254.17	2322.04	2433.04	2718.35	2179.6	2228.21	2442.17	2306.81	2277.51	2450.81	2337.71	2523.85	2405.99	2208.71	2432.89	2278.55	2455.58	2401.09	2485.37	2595.95	2676	2454.86	2384.27	2280.16	2183.35	2779.19	2473.48	2462.49	2494.77	2285.93	2699.12	2405.16	2324.3	2383.39	2264.21	2432.98	3055.62	2687.19	2171.19	2498.99	2695.08	2613.67	2651.16	2450.8	2496.33
	2286.04	2435.7	2189.25	2353.69	2252.95	2320.75	2431.42	2716.87	2178.58	2227.48	2441.3	2305.56	2276.46	2449.1	2336.47	2521.2	2403.97	2208.1	2430.94	2276.89	2454.17	2399.83	2483.22	2593.36	2673.38	2453.39	2382.94	2279.33	2182.37	2777.52	2471.41	2460.31	2493.42	2284.93	2696.56	2403.71	2323.14	2381.72	2262.3	2431.62	3053.17	2685.2	2170.58	2497.36	2693.36	2611.22	2650.18	2449.5	2494.69
	2284.62	2434.28	2188.3	2351.82	2251.74	2319.45	2429.81	2715.39	2177.57	2226.74	2440.43	2304.32	2275.4	2447.38	2335.23	2518.56	2401.96	2207.49	2428.99	2275.24	2452.75	2398.57	2481.08	2590.77	2670.77	2451.92	2381.6	2278.49	2181.39	2775.83	2469.36	2458.14	2492.07	2283.94	2694.01	2402.26	2321.97	2380.05	2260.39	2430.27	3050.7	2683.22	2169.96	2495.73	2691.65	2608.77	2649.2	2448.2	2493.04
	2283.21	2432.87	2187.35	2349.96	2250.53	2318.15	2428.19	2713.91	2176.55	2226.01	2439.55	2303.07	2274.34	2445.67	2333.99	2515.93	2399.96	2206.89	2427.05	2273.61	2451.34	2397.3	2478.94	2588.19	2668.16	2450.45	2380.27	2277.66	2180.42	2774.15	2467.31	2455.98	2490.73	2282.96	2691.46	2400.8	2320.81	2378.39	2258.49	2428.92	3048.24	2681.24	2169.35	2494.11	2689.95	2606.32	2648.22	2446.89	2491.4
	2281.8	2431.45	2186.41	2348.11	2249.32	2316.86	2426.57	2712.42	2175.54	2225.27	2438.66	2301.82	2273.29	2443.97	2332.75	2513.31	2397.97	2206.3	2425.12	2271.98	2449.92	2396.03	2476.81	2585.61	2665.56	2448.99	2378.94	2276.83	2179.45	2772.45	2465.27	2453.83	2489.38	2281.97	2688.91	2399.35	2319.65	2376.73	2256.61	2427.57	3045.77	2679.26	2168.74	2492.49	2688.25	2603.87	2647.23	2445.59	2489.76
	2280.38	2430.04	2185.46	2346.26	2248.11	2315.56	2424.94	2710.92	2174.53	2224.53	2437.77	2300.57	2272.24	2442.26	2331.52	2510.7	2395.99	2205.7	2423.2	2270.37	2448.5	2394.76	2474.68	2583.05	2662.97	2447.53	2377.61	2275.99	2178.49	2770.75	2463.23	2451.69	2488.03	2280.99	2686.38	2397.89	2318.49	2375.09	2254.73	2426.22	3043.3	2677.3	2168.12	2490.87	2686.55	2601.43	2646.24	2444.28	2488.12
	2278.97	2428.63	2184.52	2344.41	2246.91	2314.26	2423.32	2709.41	2173.52	2223.79	2436.87	2299.33	2271.19	2440.56	2330.28	2508.1	2394.01	2205.11	2421.28	2268.76	2447.08	2393.49	2472.55	2580.48	2660.39	2446.06	2376.28	2275.16	2177.52	2769.04	2461.2	2449.56	2486.68	2280	2683.85	2396.43	2317.33	2373.44	2252.86	2424.87	3040.82	2675.34	2167.51	2489.26	2684.86	2598.99	2645.26	2442.97	2486.48
	2277.56	2427.22	2183.58	2342.57	2245.7	2312.96	2421.69	2707.9	2172.51	2223.04	2435.96	2298.08	2270.14	2438.87	2329.05	2505.51	2392.04	2204.52	2419.37	2267.17	2445.65	2392.21	2470.43	2577.93	2657.81	2444.6	2374.96	2274.33	2176.57	2767.32	2459.17	2447.44	2485.34	2279.02	2681.33	2394.97	2316.17	2371.81	2251	2423.53	3038.35	2673.38	2166.9	2487.65	2683.18	2596.55	2644.27	2441.66	2484.84
	2276.15	2425.81	2182.64	2340.73	2244.5	2311.66	2420.07	2706.39	2171.51	2222.29	2435.05	2296.84	2269.09	2437.17	2327.82	2502.93	2390.08	2203.94	2417.47	2265.58	2444.23	2390.93	2468.32	2575.37	2655.25	2443.14	2373.64	2273.49	2175.62	2765.6	2457.15	2445.32	2484	2278.04	2678.81	2393.51	2315.02	2370.18	2249.15	2422.18	3035.87	2671.43	2166.28	2486.04	2681.5	2594.12	2643.28	2440.35	2483.2
	2274.75	2424.41	2181.7	2338.89	2243.31	2310.35	2418.44	2704.87	2170.5	2221.54	2434.13	2295.59	2268.04	2435.48	2326.59	2500.36	2388.13	2203.36	2415.58	2264	2442.8	2389.65	2466.2	2572.83	2652.69	2441.69	2372.32	2272.66	2174.67	2763.87	2455.14	2443.22	2482.65	2277.07	2676.3	2392.05	2313.86	2368.56	2247.31	2420.84	3033.38	2669.49	2165.67	2484.44	2679.83	2591.68	2642.28	2439.04	2481.56
	2273.34	2423.01	2180.76	2337.06	2242.11	2309.05	2416.81	2703.34	2169.5	2220.79	2433.2	2294.35	2266.99	2433.8	2325.36	2497.79	2386.18	2202.78	2413.69	2262.44	2441.37	2388.37	2464.1	2570.29	2650.13	2440.23	2371	2271.83	2173.72	2762.14	2453.13	2441.12	2481.31	2276.09	2673.8	2390.59	2312.71	2366.94	2245.47	2419.5	3030.9	2667.55	2165.06	2482.84	2678.16	2589.25	2641.29	2437.73	2479.93
	2271.93	2421.61	2179.83	2335.24	2240.92	2307.75	2415.18	2701.8	2168.51	2220.03	2432.27	2293.11	2265.95	2432.11	2324.14	2495.24	2384.25	2202.2	2411.81	2260.88	2439.94	2387.08	2461.99	2567.76	2647.59	2438.77	2369.68	2270.99	2172.78	2760.4	2451.13	2439.03	2479.97	2275.12	2671.31	2389.12	2311.56	2365.33	2243.65	2418.16	3028.41	2665.63	2164.45	2481.25	2676.5	2586.83	2640.29	2436.42	2478.29
	2270.53	2420.21	2178.89	2333.41	2239.72	2306.44	2413.55	2700.26	2167.51	2219.27	2431.33	2291.86	2264.9	2430.43	2322.91	2492.7	2382.32	2201.63	2409.93	2259.34	2438.5	2385.79	2459.9	2565.24	2645.05	2437.32	2368.36	2270.16	2171.85	2758.66	2449.14	2436.95	2478.63	2274.15	2668.82	2387.65	2310.4	2363.73	2241.84	2416.82	3025.92	2663.7	2163.84	2479.66	2674.84	2584.4	2639.3	2435.11	2476.66
	2269.13	2418.82	2177.96	2331.6	2238.54	2305.14	2411.91	2698.72	2166.52	2218.51	2430.39	2290.62	2263.86	2428.75	2321.69	2490.16	2380.4	2201.06	2408.07	2257.8	2437.07	2384.5	2457.8	2562.72	2642.52	2435.87	2367.05	2269.33	2170.91	2756.9	2447.15	2434.88	2477.29	2273.18	2666.34	2386.19	2309.25	2362.13	2240.03	2415.49	3023.43	2661.79	2163.23	2478.07	2673.19	2581.98	2638.3	2433.79	2475.03
	2267.73	2417.43	2177.03	2329.78	2237.35	2303.83	2410.28	2697.17	2165.53	2217.74	2429.44	2289.38	2262.82	2427.08	2320.48	2487.64	2378.48	2200.49	2406.21	2256.28	2435.63	2383.21	2455.71	2560.21	2640	2434.42	2365.74	2268.5	2169.99	2755.15	2445.17	2432.82	2475.96	2272.21	2663.87	2384.72	2308.11	2360.54	2238.24	2414.15	3020.94	2659.87	2162.62	2476.49	2671.54	2579.56	2637.3	2432.48	2473.4
	2266.33	2416.04	2176.1	2327.98	2236.16	2302.53	2408.65	2695.61	2164.54	2216.98	2428.48	2288.14	2261.78	2425.41	2319.26	2485.12	2376.58	2199.93	2404.35	2254.76	2434.2	2381.92	2453.63	2557.7	2637.49	2432.97	2364.43	2267.66	2169.06	2753.38	2443.19	2430.77	2474.62	2271.24	2661.4	2383.25	2306.96	2358.96	2236.45	2412.82	3018.45	2657.97	2162.01	2474.91	2669.9	2577.15	2636.3	2431.16	2471.77
	2264.94	2414.65	2175.18	2326.17	2234.98	2301.22	2407.01	2694.05	2163.56	2216.21	2427.52	2286.91	2260.74	2423.74	2318.05	2482.62	2374.68	2199.37	2402.51	2253.26	2432.76	2380.63	2451.55	2555.2	2634.98	2431.52	2363.12	2266.83	2168.14	2751.61	2441.22	2428.73	2473.28	2270.28	2658.94	2381.77	2305.81	2357.38	2234.67	2411.49	3015.95	2656.07	2161.4	2473.33	2668.26	2574.73	2635.3	2429.85	2470.14
	2263.54	2413.27	2174.25	2324.37	2233.8	2299.92	2405.38	2692.48	2162.57	2215.44	2426.55	2285.67	2259.7	2422.08	2316.83	2480.12	2372.79	2198.81	2400.67	2251.76	2431.32	2379.33	2449.48	2552.71	2632.48	2430.08	2361.81	2266	2167.22	2749.84	2439.26	2426.69	2471.95	2269.32	2656.49	2380.3	2304.67	2355.81	2232.91	2410.16	3013.45	2654.18	2160.8	2471.76	2666.63	2572.32	2634.3	2428.53	2468.51
	2262.15	2411.88	2173.33	2322.58	2232.63	2298.61	2403.74	2690.91	2161.59	2214.67	2425.57	2284.43	2258.66	2420.42	2315.63	2477.63	2370.9	2198.26	2398.84	2250.28	2429.88	2378.03	2447.41	2550.23	2629.99	2428.64	2360.51	2265.17	2166.31	2748.06	2437.3	2424.67	2470.62	2268.36	2654.04	2378.83	2303.53	2354.24	2231.15	2408.84	3010.95	2652.3	2160.19	2470.19	2665	2569.92	2633.29	2427.22	2466.89
	2260.76	2410.5	2172.41	2320.79	2231.45	2297.3	2402.1	2689.33	2160.62	2213.89	2424.59	2283.2	2257.63	2418.77	2314.42	2475.16	2369.03	2197.7	2397.02	2248.8	2428.44	2376.73	2445.34	2547.75	2627.51	2427.19	2359.21	2264.34	2165.4	2746.28	2435.35	2422.65	2469.29	2267.4	2651.61	2377.35	2302.38	2352.69	2229.4	2407.51	3008.45	2650.42	2159.58	2468.62	2663.38	2567.51	2632.29	2425.9	2465.27
	2259.38	2409.13	2171.49	2319	2230.28	2296	2400.47	2687.75	2159.64	2213.12	2423.61	2281.96	2256.59	2417.11	2313.22	2472.69	2367.16	2197.15	2395.2	2247.33	2427	2375.43	2443.29	2545.28	2625.04	2425.75	2357.91	2263.5	2164.5	2744.49	2433.4	2420.64	2467.96	2266.45	2649.17	2375.88	2301.24	2351.13	2227.66	2406.19	3005.94	2648.55	2158.98	2467.06	2661.77	2565.11	2631.28	2424.58	2463.65
	2257.99	2407.75	2170.57	2317.22	2229.11	2294.69	2398.83	2686.16	2158.67	2212.34	2422.62	2280.73	2255.56	2415.47	2312.02	2470.23	2365.3	2196.61	2393.39	2245.88	2425.55	2374.13	2441.23	2542.81	2622.57	2424.32	2356.61	2262.67	2163.59	2742.69	2431.46	2418.65	2466.63	2265.49	2646.75	2374.4	2300.11	2349.59	2225.93	2404.87	3003.44	2646.69	2158.37	2465.5	2660.15	2562.71	2630.28	2423.27	2462.03
	2256.61	2406.38	2169.66	2315.44	2227.95	2293.38	2397.19	2684.57	2157.7	2211.56	2421.62	2279.5	2254.53	2413.82	2310.82	2467.78	2363.45	2196.06	2391.59	2244.43	2424.11	2372.82	2439.18	2540.36	2620.11	2422.88	2355.31	2261.84	2162.7	2740.89	2429.53	2416.66	2465.3	2264.54	2644.34	2372.93	2298.97	2348.05	2224.21	2403.55	3000.93	2644.83	2157.77	2463.94	2658.55	2560.32	2629.27	2421.95	2460.41
	2255.23	2405.01	2168.74	2313.67	2226.78	2292.08	2395.56	2682.97	2156.73	2210.78	2420.62	2278.27	2253.5	2412.18	2309.62	2465.34	2361.6	2195.52	2389.79	2242.99	2422.66	2371.52	2437.14	2537.91	2617.66	2421.45	2354.02	2261.01	2161.8	2739.08	2427.61	2414.68	2463.98	2263.59	2641.93	2371.45	2297.83	2346.51	2222.49	2402.24	2998.43	2642.98	2157.17	2462.39	2656.95	2557.93	2628.26	2420.63	2458.79
	2253.85	2403.64	2167.83	2311.91	2225.62	2290.77	2393.92	2681.37	2155.77	2210	2419.61	2277.04	2252.47	2410.54	2308.43	2462.92	2359.77	2194.98	2388	2241.57	2421.22	2370.21	2435.1	2535.46	2615.22	2420.02	2352.73	2260.18	2160.91	2737.27	2425.69	2412.71	2462.65	2262.65	2639.53	2369.97	2296.7	2344.98	2220.79	2400.92	2995.92	2641.14	2156.56	2460.84	2655.35	2555.54	2627.25	2419.32	2457.18
	2252.48	2402.27	2166.92	2310.14	2224.46	2289.46	2392.28	2679.76	2154.81	2209.21	2418.6	2275.81	2251.45	2408.91	2307.24	2460.5	2357.94	2194.44	2386.22	2240.15	2419.77	2368.91	2433.07	2533.03	2612.78	2418.59	2351.44	2259.35	2160.03	2735.46	2423.77	2410.75	2461.33	2261.7	2637.13	2368.49	2295.57	2343.46	2219.1	2399.61	2993.41	2639.3	2155.96	2459.29	2653.76	2553.16	2626.24	2418	2455.57
	2251.1	2400.91	2166.02	2308.39	2223.31	2288.16	2390.65	2678.15	2153.85	2208.43	2417.58	2274.58	2250.42	2407.28	2306.06	2458.09	2356.12	2193.91	2384.45	2238.74	2418.32	2367.6	2431.04	2530.6	2610.36	2417.16	2350.15	2258.52	2159.15	2733.64	2421.86	2408.8	2460.01	2260.76	2634.75	2367.01	2294.44	2341.95	2217.41	2398.3	2990.9	2637.47	2155.36	2457.75	2652.18	2550.78	2625.23	2416.68	2453.96
	2249.73	2399.55	2165.11	2306.63	2222.15	2286.85	2389.01	2676.53	2152.89	2207.64	2416.55	2273.36	2249.4	2405.66	2304.87	2455.68	2354.3	2193.37	2382.68	2237.34	2416.88	2366.29	2429.02	2528.18	2607.94	2415.73	2348.86	2257.7	2158.27	2731.81	2419.96	2406.85	2458.69	2259.82	2632.37	2365.53	2293.31	2340.44	2215.74	2396.99	2988.39	2635.65	2154.76	2456.21	2650.6	2548.4	2624.21	2415.37	2452.35
	2248.37	2398.19	2164.21	2304.89	2221	2285.55	2387.38	2674.91	2151.94	2206.85	2415.52	2272.13	2248.38	2404.04	2303.7	2453.29	2352.5	2192.84	2380.92	2235.95	2415.43	2364.98	2427	2525.77	2605.53	2414.31	2347.58	2256.87	2157.4	2729.98	2418.07	2404.92	2457.37	2258.88	2629.99	2364.05	2292.18	2338.93	2214.07	2395.68	2985.88	2633.84	2154.16	2454.67	2649.02	2546.03	2623.2	2414.05	2450.74
	2247.01	2396.83	2163.31	2303.15	2219.86	2284.24	2385.74	2673.28	2150.99	2206.06	2414.49	2270.91	2247.36	2402.42	2302.52	2450.91	2350.7	2192.32	2379.17	2234.57	2413.98	2363.67	2424.99	2523.36	2603.13	2412.89	2346.3	2256.04	2156.53	2728.15	2416.18	2402.99	2456.06	2257.94	2627.63	2362.57	2291.06	2337.44	2212.42	2394.38	2983.37	2632.03	2153.56	2453.14	2647.45	2543.66	2622.19	2412.73	2449.14
	2245.65	2395.48	2162.41	2301.41	2218.71	2282.94	2384.11	2671.65	2150.04	2205.27	2413.45	2269.69	2246.34	2400.81	2301.35	2448.54	2348.91	2191.79	2377.42	2233.2	2412.53	2362.36	2422.99	2520.96	2600.74	2411.47	2345.02	2255.21	2155.66	2726.31	2414.3	2401.08	2454.74	2257.01	2625.27	2361.09	2289.94	2335.94	2210.77	2393.07	2980.86	2630.23	2152.97	2451.61	2645.89	2541.29	2621.17	2411.42	2447.53
	2244.29	2394.13	2161.51	2299.68	2217.57	2281.64	2382.47	2670.02	2149.1	2204.48	2412.41	2268.47	2245.32	2399.2	2300.18	2446.18	2347.13	2191.27	2375.69	2231.84	2411.08	2361.05	2420.99	2518.57	2598.35	2410.05	2343.74	2254.38	2154.8	2724.46	2412.42	2399.17	2453.43	2256.07	2622.93	2359.61	2288.81	2334.46	2209.14	2391.77	2978.35	2628.43	2152.37	2450.08	2644.32	2538.93	2620.16	2410.1	2445.93
	2242.93	2392.78	2160.62	2297.95	2216.43	2280.33	2380.84	2668.38	2148.16	2203.69	2411.36	2267.25	2244.31	2397.59	2299.01	2443.82	2345.35	2190.75	2373.96	2230.49	2409.63	2359.73	2418.99	2516.19	2595.98	2408.64	2342.46	2253.56	2153.94	2722.62	2410.55	2397.28	2452.11	2255.14	2620.59	2358.13	2287.69	2332.98	2207.51	2390.47	2975.83	2626.65	2151.78	2448.55	2642.77	2536.57	2619.14	2408.78	2444.34
	2241.58	2391.44	2159.73	2296.23	2215.3	2279.03	2379.21	2666.74	2147.22	2202.9	2410.3	2266.03	2243.29	2395.99	2297.85	2441.48	2343.58	2190.23	2372.23	2229.15	2408.18	2358.42	2417	2513.82	2593.61	2407.22	2341.19	2252.73	2153.09	2720.76	2408.69	2395.39	2450.8	2254.21	2618.25	2356.65	2286.58	2331.51	2205.89	2389.18	2973.32	2624.87	2151.18	2447.03	2641.22	2534.21	2618.12	2407.47	2442.74
	2240.24	2390.09	2158.84	2294.51	2214.16	2277.73	2377.58	2665.09	2146.29	2202.1	2409.25	2264.82	2242.28	2394.4	2296.69	2439.15	2341.82	2189.71	2370.52	2227.82	2406.73	2357.11	2415.02	2511.45	2591.25	2405.81	2339.91	2251.91	2152.24	2718.91	2406.83	2393.51	2449.5	2253.29	2615.93	2355.17	2285.46	2330.04	2204.28	2387.88	2970.81	2623.1	2150.59	2445.52	2639.67	2531.86	2617.11	2406.15	2441.15
	2238.89	2388.75	2157.95	2292.8	2213.03	2276.43	2375.95	2663.44	2145.36	2201.31	2408.18	2263.6	2241.27	2392.81	2295.53	2436.82	2340.07	2189.2	2368.81	2226.49	2405.28	2355.8	2413.04	2509.09	2588.9	2404.41	2338.64	2251.08	2151.39	2717.05	2404.98	2391.64	2448.19	2252.37	2613.61	2353.69	2284.35	2328.58	2202.68	2386.59	2968.29	2621.33	2150	2444	2638.13	2529.52	2616.09	2404.84	2439.56
	2237.55	2387.41	2157.07	2291.09	2211.91	2275.13	2374.32	2661.78	2144.43	2200.51	2407.11	2262.39	2240.26	2391.22	2294.38	2434.51	2338.33	2188.68	2367.1	2225.18	2403.83	2354.48	2411.07	2506.74	2586.56	2403	2337.37	2250.26	2150.55	2715.18	2403.14	2389.78	2446.88	2251.44	2611.3	2352.2	2283.23	2327.12	2201.09	2385.3	2965.78	2619.58	2149.41	2442.49	2636.6	2527.17	2615.07	2403.53	2437.97
	2236.22	2386.08	2156.19	2289.39	2210.78	2273.83	2372.69	2660.12	2143.5	2199.71	2406.04	2261.18	2239.25	2389.64	2293.23	2432.2	2336.59	2188.17	2365.41	2223.87	2402.38	2353.17	2409.11	2504.39	2584.22	2401.6	2336.11	2249.43	2149.71	2713.32	2401.3	2387.93	2445.58	2250.52	2609	2350.72	2282.12	2325.67	2199.51	2384.01	2963.27	2617.83	2148.82	2440.98	2635.07	2524.83	2614.05	2402.21	2436.38
	2234.88	2384.74	2155.31	2287.69	2209.66	2272.53	2371.07	2658.46	2142.58	2198.92	2404.97	2259.97	2238.25	2388.06	2292.09	2429.91	2334.86	2187.67	2363.72	2222.58	2400.93	2351.85	2407.15	2502.06	2581.9	2400.2	2334.84	2248.61	2148.87	2711.44	2399.47	2386.09	2444.28	2249.61	2606.7	2349.24	2281.01	2324.23	2197.94	2382.72	2960.76	2616.08	2148.23	2439.47	2633.54	2522.5	2613.03	2400.9	2434.8
	2233.55	2383.41	2154.43	2286	2208.55	2271.24	2369.44	2656.79	2141.66	2198.12	2403.88	2258.76	2237.24	2386.49	2290.95	2427.62	2333.14	2187.16	2362.04	2221.29	2399.48	2350.54	2405.19	2499.73	2579.58	2398.8	2333.58	2247.79	2148.04	2709.57	2397.65	2384.26	2442.98	2248.69	2604.42	2347.76	2279.91	2322.79	2196.38	2381.44	2958.24	2614.35	2147.64	2437.97	2632.02	2520.17	2612.01	2399.59	2433.22
	2232.23	2382.08	2153.55	2284.31	2207.43	2269.94	2367.82	2655.12	2140.75	2197.32	2402.8	2257.56	2236.24	2384.92	2289.81	2425.35	2331.42	2186.65	2360.37	2220.02	2398.04	2349.23	2403.24	2497.41	2577.27	2397.4	2332.32	2246.96	2147.22	2707.69	2395.83	2382.44	2441.68	2247.78	2602.14	2346.28	2278.8	2321.36	2194.83	2380.16	2955.73	2612.62	2147.06	2436.47	2630.5	2517.84	2610.99	2398.28	2431.64
	2230.91	2380.75	2152.68	2282.63	2206.32	2268.65	2366.2	2653.45	2139.83	2196.52	2401.71	2256.35	2235.24	2383.35	2288.68	2423.08	2329.72	2186.15	2358.7	2218.75	2396.59	2347.91	2401.3	2495.1	2574.97	2396.01	2331.06	2246.14	2146.39	2705.8	2394.01	2380.62	2440.38	2246.87	2599.87	2344.8	2277.7	2319.93	2193.29	2378.88	2953.22	2610.91	2146.47	2434.97	2628.99	2515.52	2609.97	2396.97	2430.07
	2229.59	2379.43	2151.81	2280.96	2205.21	2267.35	2364.58	2651.77	2138.92	2195.72	2400.62	2255.15	2234.24	2381.79	2287.55	2420.82	2328.02	2185.65	2357.05	2217.49	2395.14	2346.6	2399.37	2492.8	2572.68	2394.62	2329.81	2245.32	2145.57	2703.92	2392.21	2378.82	2439.09	2245.96	2597.6	2343.32	2276.6	2318.51	2191.76	2377.6	2950.71	2609.19	2145.89	2433.48	2627.49	2513.2	2608.95	2395.66	2428.49
	2228.28	2378.11	2150.94	2279.29	2204.11	2266.06	2362.96	2650.09	2138.02	2194.92	2399.52	2253.95	2233.24	2380.24	2286.43	2418.57	2326.32	2185.15	2355.39	2216.24	2393.69	2345.29	2397.44	2490.5	2570.4	2393.23	2328.55	2244.5	2144.76	2702.03	2390.41	2377.03	2437.79	2245.06	2595.35	2341.84	2275.5	2317.1	2190.23	2376.32	2948.2	2607.49	2145.3	2431.99	2625.99	2510.88	2607.93	2394.35	2426.92
	2226.97	2376.79	2150.08	2277.62	2203.01	2264.77	2361.34	2648.4	2137.12	2194.12	2398.42	2252.75	2232.25	2378.69	2285.31	2416.34	2324.64	2184.66	2353.75	2215	2392.24	2343.98	2395.51	2488.22	2568.12	2391.85	2327.3	2243.68	2143.95	2700.13	2388.62	2375.24	2436.5	2244.15	2593.1	2340.36	2274.41	2315.69	2188.72	2375.05	2945.69	2605.79	2144.72	2430.5	2624.49	2508.57	2606.91	2393.05	2425.36
	2225.66	2375.47	2149.22	2275.96	2201.91	2263.48	2359.73	2646.72	2136.22	2193.32	2397.31	2251.55	2231.26	2377.14	2284.2	2414.11	2322.96	2184.16	2352.11	2213.77	2390.8	2342.66	2393.6	2485.94	2565.86	2390.47	2326.05	2242.86	2143.14	2698.24	2386.83	2373.47	2435.21	2243.25	2590.86	2338.89	2273.31	2314.28	2187.22	2373.78	2943.19	2604.11	2144.14	2429.01	2623	2506.27	2605.89	2391.74	2423.79
	2224.36	2374.16	2148.36	2274.31	2200.81	2262.19	2358.12	2645.02	2135.32	2192.52	2396.2	2250.36	2230.26	2375.6	2283.09	2411.89	2321.29	2183.67	2350.48	2212.54	2389.35	2341.35	2391.68	2483.67	2563.6	2389.09	2324.8	2242.04	2142.33	2696.34	2385.05	2371.7	2433.92	2242.35	2588.63	2337.41	2272.22	2312.89	2185.72	2372.51	2940.68	2602.43	2143.57	2427.53	2621.51	2503.97	2604.86	2390.44	2422.23
	2223.07	2372.85	2147.5	2272.66	2199.72	2260.91	2356.51	2643.33	2134.43	2191.72	2395.09	2249.17	2229.27	2374.06	2281.98	2409.68	2319.63	2183.18	2348.86	2211.33	2387.91	2340.04	2389.78	2481.41	2561.36	2387.71	2323.56	2241.23	2141.53	2694.43	2383.28	2369.95	2432.64	2241.46	2586.41	2335.93	2271.13	2311.49	2184.24	2371.25	2938.17	2600.75	2142.99	2426.05	2620.03	2501.67	2603.84	2389.13	2420.67
	2221.77	2371.54	2146.65	2271.02	2198.63	2259.62	2354.9	2641.63	2133.54	2190.92	2393.97	2247.98	2228.29	2372.53	2280.88	2407.48	2317.98	2182.69	2347.25	2210.13	2386.46	2338.73	2387.88	2479.15	2559.12	2386.34	2322.31	2240.41	2140.74	2692.53	2381.51	2368.2	2431.35	2240.56	2584.2	2334.46	2270.04	2310.11	2182.76	2369.98	2935.67	2599.09	2142.41	2424.57	2618.55	2499.38	2602.82	2387.83	2419.11
	2220.49	2370.23	2145.8	2269.38	2197.55	2258.34	2353.3	2639.93	2132.65	2190.12	2392.85	2246.79	2227.3	2371	2279.78	2405.29	2316.33	2182.2	2345.64	2208.93	2385.02	2337.42	2385.99	2476.91	2556.89	2384.97	2321.07	2239.59	2139.95	2690.62	2379.75	2366.46	2430.07	2239.67	2581.99	2332.98	2268.96	2308.73	2181.3	2368.72	2933.16	2597.43	2141.84	2423.1	2617.08	2497.09	2601.8	2386.53	2417.56
	2219.2	2368.93	2144.95	2267.75	2196.47	2257.06	2351.69	2638.23	2131.77	2189.32	2391.72	2245.6	2226.31	2369.48	2278.69	2403.11	2314.69	2181.71	2344.04	2207.74	2383.58	2336.11	2384.1	2474.67	2554.67	2383.6	2319.83	2238.78	2139.16	2688.7	2378	2364.73	2428.79	2238.78	2579.79	2331.51	2267.87	2307.35	2179.84	2367.46	2930.66	2595.79	2141.27	2421.63	2615.61	2494.8	2600.77	2385.23	2416.01
	2217.93	2367.63	2144.1	2266.12	2195.39	2255.78	2350.09	2636.52	2130.89	2188.52	2390.59	2244.41	2225.33	2367.96	2277.6	2400.94	2313.06	2181.23	2342.45	2206.57	2382.14	2334.81	2382.22	2472.45	2552.46	2382.23	2318.6	2237.96	2138.37	2686.79	2376.25	2363.02	2427.51	2237.9	2577.6	2330.03	2266.79	2305.98	2178.4	2366.2	2928.16	2594.15	2140.7	2420.16	2614.15	2492.52	2599.75	2383.93	2414.47
	2216.65	2366.33	2143.26	2264.5	2194.32	2254.5	2348.49	2634.81	2130.02	2187.73	2389.46	2243.23	2224.35	2366.45	2276.52	2398.78	2311.44	2180.74	2340.86	2205.4	2380.7	2333.5	2380.35	2470.23	2550.25	2380.87	2317.36	2237.15	2137.59	2684.87	2374.51	2361.31	2426.24	2237.01	2575.42	2328.56	2265.71	2304.62	2176.96	2364.95	2925.66	2592.51	2140.13	2418.69	2612.69	2490.25	2598.73	2382.64	2412.92
	2215.39	2365.03	2142.42	2262.88	2193.25	2253.22	2346.9	2633.1	2129.15	2186.93	2388.33	2242.05	2223.37	2364.94	2275.44	2396.63	2309.82	2180.26	2339.28	2204.24	2379.26	2332.19	2378.48	2468.02	2548.06	2379.51	2316.13	2236.34	2136.82	2682.95	2372.77	2359.61	2424.96	2236.13	2573.25	2327.09	2264.64	2303.26	2175.53	2363.7	2923.17	2590.89	2139.56	2417.23	2611.23	2487.98	2597.71	2381.34	2411.38
	2214.12	2363.74	2141.58	2261.27	2192.18	2251.95	2345.31	2631.38	2128.28	2186.13	2387.19	2240.87	2222.4	2363.44	2274.36	2394.48	2308.21	2179.78	2337.71	2203.09	2377.82	2330.89	2376.62	2465.82	2545.87	2378.16	2314.9	2235.53	2136.04	2681.02	2371.05	2357.92	2423.69	2235.25	2571.08	2325.62	2263.56	2301.91	2174.12	2362.45	2920.67	2589.28	2138.99	2415.77	2609.79	2485.72	2596.68	2380.05	2409.84
	2212.86	2362.45	2140.75	2259.67	2191.11	2250.67	2343.72	2629.66	2127.42	2185.33	2386.04	2239.69	2221.42	2361.95	2273.3	2392.35	2306.61	2179.3	2336.15	2201.94	2376.38	2329.58	2374.77	2463.63	2543.7	2376.8	2313.67	2234.71	2135.27	2679.1	2369.32	2356.24	2422.42	2234.37	2568.93	2324.15	2262.49	2300.56	2172.71	2361.2	2918.18	2587.67	2138.43	2414.31	2608.34	2483.46	2595.66	2378.75	2408.31
	2211.61	2361.16	2139.91	2258.07	2190.05	2249.4	2342.13	2627.94	2126.56	2184.53	2384.9	2238.52	2220.45	2360.45	2272.23	2390.23	2305.02	2178.82	2334.59	2200.81	2374.95	2328.28	2372.92	2461.44	2541.53	2375.45	2312.44	2233.9	2134.51	2677.17	2367.61	2354.57	2421.15	2233.5	2566.78	2322.68	2261.42	2299.22	2171.31	2359.95	2915.68	2586.07	2137.86	2412.85	2606.9	2481.2	2594.64	2377.46	2406.78
	2210.36	2359.88	2139.09	2256.48	2189	2248.14	2340.54	2626.22	2125.7	2183.74	2383.75	2237.35	2219.48	2358.97	2271.17	2388.12	2303.43	2178.35	2333.04	2199.69	2373.51	2326.98	2371.08	2459.27	2539.37	2374.11	2311.22	2233.09	2133.75	2675.24	2365.9	2352.91	2419.89	2232.63	2564.64	2321.21	2260.35	2297.89	2169.93	2358.71	2913.19	2584.48	2137.3	2411.4	2605.47	2478.95	2593.61	2376.18	2405.25
	2209.12	2358.59	2138.26	2254.89	2187.94	2246.87	2338.96	2624.5	2124.85	2182.94	2382.6	2236.18	2218.51	2357.49	2270.12	2386.01	2301.85	2177.87	2331.5	2198.57	2372.08	2325.68	2369.25	2457.11	2537.22	2372.76	2310	2232.29	2132.99	2673.31	2364.2	2351.25	2418.62	2231.76	2562.51	2319.75	2259.29	2296.56	2168.55	2357.47	2910.71	2582.89	2136.74	2409.95	2604.04	2476.71	2592.59	2374.89	2403.73
	2207.88	2357.31	2137.44	2253.31	2186.89	2245.61	2337.39	2622.77	2124	2182.15	2381.45	2235.01	2217.54	2356.01	2269.07	2383.92	2300.28	2177.4	2329.97	2197.46	2370.65	2324.38	2367.42	2454.95	2535.08	2371.42	2308.78	2231.48	2132.24	2671.37	2362.5	2349.61	2417.36	2230.89	2560.38	2318.28	2258.23	2295.23	2167.18	2356.23	2908.22	2581.32	2136.18	2408.51	2602.61	2474.47	2591.57	2373.6	2402.21
	2206.65	2356.04	2136.62	2251.74	2185.85	2244.34	2335.81	2621.04	2123.15	2181.35	2380.29	2233.84	2216.58	2354.54	2268.03	2381.83	2298.72	2176.93	2328.44	2196.36	2369.22	2323.09	2365.6	2452.8	2532.95	2370.08	2307.56	2230.67	2131.49	2669.43	2360.82	2347.98	2416.1	2230.03	2558.27	2316.82	2257.17	2293.91	2165.82	2355	2905.73	2579.75	2135.63	2407.06	2601.19	2472.23	2590.55	2372.32	2400.69
	2205.42	2354.76	2135.8	2250.17	2184.81	2243.09	2334.24	2619.31	2122.31	2180.56	2379.13	2232.68	2215.61	2353.07	2266.99	2379.76	2297.16	2176.46	2326.92	2195.27	2367.8	2321.79	2363.79	2450.67	2530.83	2368.75	2306.34	2229.87	2130.74	2667.5	2359.13	2346.36	2414.85	2229.17	2556.16	2315.36	2256.11	2292.6	2164.47	2353.77	2903.25	2578.19	2135.07	2405.62	2599.77	2470	2589.53	2371.04	2399.18
	2204.2	2353.49	2134.99	2248.61	2183.77	2241.83	2332.67	2617.57	2121.47	2179.77	2377.97	2231.52	2214.65	2351.61	2265.95	2377.7	2295.61	2175.99	2325.41	2194.19	2366.37	2320.5	2361.98	2448.54	2528.72	2367.42	2305.13	2229.06	2130	2665.56	2357.46	2344.74	2413.59	2228.31	2554.07	2313.9	2255.05	2291.29	2163.13	2352.54	2900.77	2576.64	2134.52	2404.18	2598.36	2467.78	2588.5	2369.76	2397.67
	2202.98	2352.22	2134.17	2247.05	2182.73	2240.57	2331.11	2615.84	2120.64	2178.97	2376.8	2230.36	2213.7	2350.16	2264.93	2375.64	2294.07	2175.52	2323.9	2193.12	2364.95	2319.21	2360.19	2446.42	2526.62	2366.09	2303.92	2228.26	2129.26	2663.61	2355.79	2343.14	2412.34	2227.45	2551.98	2312.44	2254	2289.99	2161.8	2351.31	2898.3	2575.1	2133.97	2402.75	2596.95	2465.56	2587.48	2368.48	2396.16
	2201.77	2350.95	2133.37	2245.5	2181.7	2239.32	2329.55	2614.1	2119.81	2178.18	2375.63	2229.21	2212.74	2348.71	2263.9	2373.6	2292.53	2175.05	2322.4	2192.05	2363.53	2317.91	2358.39	2444.3	2524.52	2364.77	2302.71	2227.46	2128.53	2661.67	2354.13	2341.54	2411.09	2226.6	2549.9	2310.98	2252.95	2288.69	2160.48	2350.08	2895.82	2573.57	2133.42	2401.31	2595.55	2463.35	2586.46	2367.21	2394.66
	2200.56	2349.69	2132.56	2243.95	2180.67	2238.07	2327.99	2612.36	2118.99	2177.39	2374.47	2228.06	2211.79	2347.26	2262.89	2371.56	2291.01	2174.59	2320.91	2191	2362.11	2316.63	2356.61	2442.2	2522.43	2363.44	2301.51	2226.66	2127.8	2659.72	2352.47	2339.96	2409.84	2225.75	2547.83	2309.53	2251.91	2287.4	2159.17	2348.86	2893.35	2572.04	2132.87	2399.88	2594.15	2461.14	2585.44	2365.93	2393.16
	2199.36	2348.43	2131.76	2242.42	2179.65	2236.83	2326.43	2610.62	2118.16	2176.61	2373.29	2226.91	2210.83	2345.83	2261.87	2369.54	2289.49	2174.12	2319.43	2189.95	2360.69	2315.34	2354.83	2440.11	2520.36	2362.13	2300.31	2225.86	2127.07	2657.78	2350.82	2338.38	2408.6	2224.9	2545.77	2308.07	2250.86	2286.12	2157.87	2347.64	2890.88	2570.52	2132.32	2398.45	2592.75	2458.94	2584.42	2364.66	2391.66
	2198.16	2347.17	2130.96	2240.88	2178.63	2235.58	2324.88	2608.88	2117.35	2175.82	2372.12	2225.76	2209.88	2344.39	2260.87	2367.52	2287.98	2173.66	2317.95	2188.91	2359.28	2314.05	2353.06	2438.03	2518.29	2360.81	2299.1	2225.06	2126.35	2655.83	2349.18	2336.81	2407.36	2224.05	2543.71	2306.62	2249.82	2284.84	2156.57	2346.42	2888.41	2569.01	2131.78	2397.03	2591.36	2456.74	2583.4	2363.4	2390.17
	2196.97	2345.92	2130.17	2239.36	2177.61	2234.34	2323.34	2607.14	2116.53	2175.03	2370.94	2224.61	2208.94	2342.96	2259.86	2365.52	2286.47	2173.2	2316.48	2187.87	2357.86	2312.77	2351.29	2435.95	2516.23	2359.5	2297.91	2224.26	2125.63	2653.88	2347.54	2335.25	2406.12	2223.21	2541.67	2305.17	2248.78	2283.56	2155.29	2345.21	2885.94	2567.51	2131.23	2395.61	2589.97	2454.55	2582.38	2362.13	2388.68
	2195.79	2344.66	2129.37	2237.83	2176.6	2233.1	2321.8	2605.39	2115.72	2174.25	2369.77	2223.47	2207.99	2341.54	2258.87	2363.52	2284.98	2172.74	2315.02	2186.85	2356.45	2311.49	2349.53	2433.89	2514.18	2358.19	2296.71	2223.46	2124.91	2651.93	2345.91	2333.7	2404.88	2222.37	2539.63	2303.73	2247.75	2282.29	2154.02	2343.99	2883.48	2566.02	2130.69	2394.19	2588.59	2452.37	2581.36	2360.87	2387.2
	2194.61	2343.41	2128.58	2236.32	2175.59	2231.87	2320.26	2603.65	2114.92	2173.47	2368.59	2222.34	2207.05	2340.12	2257.88	2361.54	2283.49	2172.28	2313.57	2185.84	2355.05	2310.21	2347.78	2431.83	2512.14	2356.89	2295.52	2222.67	2124.2	2649.98	2344.29	2332.16	2403.65	2221.54	2537.6	2302.28	2246.72	2281.03	2152.75	2342.78	2881.02	2564.53	2130.16	2392.77	2587.21	2450.19	2580.34	2359.61	2385.72
	2193.43	2342.17	2127.8	2234.81	2174.58	2230.63	2318.72	2601.9	2114.12	2172.69	2367.41	2221.2	2206.11	2338.71	2256.89	2359.56	2282	2171.82	2312.12	2184.83	2353.64	2308.93	2346.04	2429.78	2510.11	2355.58	2294.33	2221.87	2123.5	2648.03	2342.68	2330.63	2402.42	2220.7	2535.58	2300.84	2245.69	2279.77	2151.5	2341.57	2878.56	2563.06	2129.62	2391.36	2585.84	2448.02	2579.32	2358.35	2384.24
	2192.27	2340.93	2127.01	2233.31	2173.58	2229.41	2317.19	2600.16	2113.32	2171.91	2366.22	2220.07	2205.17	2337.31	2255.91	2357.6	2280.53	2171.36	2310.68	2183.83	2352.24	2307.66	2344.3	2427.75	2508.08	2354.29	2293.14	2221.08	2122.79	2646.08	2341.07	2329.11	2401.19	2219.87	2533.58	2299.4	2244.66	2278.52	2150.25	2340.37	2876.11	2561.59	2129.08	2389.95	2584.47	2445.85	2578.3	2357.09	2382.77
	2191.11	2339.68	2126.23	2231.81	2172.58	2228.18	2315.67	2598.41	2112.53	2171.13	2365.04	2218.94	2204.24	2335.91	2254.94	2355.64	2279.06	2170.91	2309.25	2182.84	2350.84	2306.38	2342.57	2425.72	2506.07	2352.99	2291.95	2220.29	2122.1	2644.13	2339.46	2327.6	2399.97	2219.04	2531.57	2297.96	2243.64	2277.28	2149.01	2339.17	2873.66	2560.13	2128.55	2388.54	2583.11	2443.69	2577.28	2355.84	2381.3
	2189.95	2338.45	2125.46	2230.32	2171.58	2226.96	2314.14	2596.66	2111.74	2170.35	2363.85	2217.81	2203.3	2334.51	2253.97	2353.7	2277.6	2170.45	2307.82	2181.85	2349.44	2305.11	2340.85	2423.7	2504.07	2351.7	2290.77	2219.5	2121.4	2642.18	2337.87	2326.1	2398.75	2218.22	2529.58	2296.52	2242.61	2276.03	2147.79	2337.97	2871.21	2558.68	2128.02	2387.14	2581.75	2441.53	2576.26	2354.59	2379.84
	2188.8	2337.21	2124.68	2228.84	2170.59	2225.74	2312.63	2594.91	2110.95	2169.58	2362.67	2216.69	2202.37	2333.12	2253.01	2351.76	2276.15	2170	2306.4	2180.88	2348.05	2303.84	2339.13	2421.69	2502.07	2350.41	2289.59	2218.71	2120.71	2640.23	2336.28	2324.6	2397.53	2217.4	2527.6	2295.09	2241.6	2274.8	2146.57	2336.77	2868.76	2557.23	2127.49	2385.74	2580.39	2439.39	2575.24	2353.34	2378.38
	2187.65	2335.98	2123.91	2227.36	2169.61	2224.52	2311.11	2593.16	2110.17	2168.8	2361.48	2215.57	2201.45	2331.74	2252.05	2349.84	2274.71	2169.55	2304.99	2179.91	2346.66	2302.58	2337.42	2419.69	2500.08	2349.13	2288.41	2217.93	2120.02	2638.27	2334.7	2323.12	2396.31	2216.58	2525.63	2293.66	2240.58	2273.57	2145.36	2335.58	2866.32	2555.8	2126.96	2384.34	2579.04	2437.24	2574.22	2352.1	2376.92
	2186.52	2334.75	2123.15	2225.89	2168.62	2223.31	2309.61	2591.41	2109.4	2168.03	2360.29	2214.45	2200.52	2330.36	2251.1	2347.92	2273.27	2169.1	2303.59	2178.95	2345.27	2301.31	2335.72	2417.7	2498.1	2347.85	2287.24	2217.14	2119.34	2636.32	2333.12	2321.64	2395.1	2215.76	2523.66	2292.23	2239.57	2272.35	2144.16	2334.38	2863.88	2554.37	2126.44	2382.94	2577.69	2435.11	2573.21	2350.86	2375.47
	2185.38	2333.53	2122.38	2224.43	2167.64	2222.09	2308.1	2589.65	2108.63	2167.26	2359.1	2213.34	2199.6	2328.99	2250.16	2346.02	2271.84	2168.65	2302.19	2178	2343.89	2300.05	2334.03	2415.71	2496.14	2346.57	2286.07	2216.36	2118.66	2634.37	2331.55	2320.17	2393.89	2214.95	2521.71	2290.8	2238.56	2271.13	2142.97	2333.2	2861.45	2552.95	2125.92	2381.55	2576.34	2432.98	2572.19	2349.62	2374.02
	2184.26	2332.31	2121.62	2222.97	2166.67	2220.89	2306.6	2587.9	2107.86	2166.5	2357.91	2212.23	2198.68	2327.63	2249.22	2344.12	2270.42	2168.2	2300.81	2177.06	2342.51	2298.79	2332.34	2413.74	2494.18	2345.3	2284.9	2215.57	2117.99	2632.41	2329.99	2318.71	2392.68	2214.14	2519.76	2289.38	2237.56	2269.91	2141.79	2332.01	2859.02	2551.54	2125.4	2380.16	2575	2430.86	2571.17	2348.38	2372.58
	2183.14	2331.09	2120.87	2221.52	2165.69	2219.69	2305.11	2586.15	2107.1	2165.73	2356.71	2211.12	2197.76	2326.27	2248.28	2342.24	2269	2167.75	2299.42	2176.12	2341.13	2297.54	2330.66	2411.78	2492.22	2344.02	2283.73	2214.79	2117.31	2630.46	2328.43	2317.27	2391.48	2213.33	2517.82	2287.96	2236.55	2268.71	2140.62	2330.83	2856.59	2550.13	2124.88	2378.77	2573.66	2428.74	2570.16	2347.15	2371.14
	2182.02	2329.87	2120.11	2220.08	2164.73	2218.49	2303.62	2584.4	2106.34	2164.97	2355.52	2210.02	2196.85	2324.91	2247.36	2340.37	2267.6	2167.3	2298.05	2175.19	2339.76	2296.28	2328.99	2409.82	2490.28	2342.76	2282.57	2214.01	2116.65	2628.51	2326.88	2315.83	2390.28	2212.53	2515.89	2286.54	2235.55	2267.5	2139.45	2329.64	2854.16	2548.74	2124.36	2377.39	2572.33	2426.63	2569.14	2345.92	2369.7
	2180.91	2328.66	2119.36	2218.64	2163.76	2217.29	2302.14	2582.65	2105.58	2164.21	2354.33	2208.92	2195.93	2323.57	2246.44	2338.5	2266.2	2166.86	2296.68	2174.27	2338.39	2295.03	2327.32	2407.88	2488.35	2341.5	2281.41	2213.23	2115.98	2626.56	2325.34	2314.39	2389.08	2211.73	2513.97	2285.12	2234.56	2266.31	2138.3	2328.47	2851.74	2547.35	2123.85	2376.01	2571	2424.53	2568.13	2344.69	2368.27
	2179.81	2327.45	2118.61	2217.21	2162.8	2216.1	2300.66	2580.89	2104.83	2163.45	2353.13	2207.83	2195.03	2322.22	2245.52	2336.65	2264.8	2166.41	2295.32	2173.36	2337.02	2293.78	2325.66	2405.94	2486.43	2340.24	2280.25	2212.46	2115.32	2624.61	2323.81	2312.97	2387.89	2210.93	2512.06	2283.71	2233.57	2265.11	2137.16	2327.29	2849.32	2545.97	2123.33	2374.63	2569.68	2422.44	2567.12	2343.47	2366.85
	2178.72	2326.25	2117.87	2215.78	2161.84	2214.91	2299.18	2579.14	2104.09	2162.69	2351.94	2206.73	2194.12	2320.89	2244.61	2334.81	2263.42	2165.97	2293.97	2172.45	2335.66	2292.53	2324.01	2404.02	2484.51	2338.98	2279.09	2211.68	2114.67	2622.66	2322.28	2311.56	2386.7	2210.14	2510.16	2282.3	2232.58	2263.93	2136.02	2326.12	2846.9	2544.6	2122.82	2373.25	2568.36	2420.35	2566.1	2342.25	2365.42
	2177.63	2325.05	2117.13	2214.36	2160.89	2213.72	2297.71	2577.39	2103.35	2161.94	2350.74	2205.64	2193.22	2319.56	2243.71	2332.97	2262.04	2165.53	2292.63	2171.55	2334.3	2291.29	2322.37	2402.1	2482.6	2337.73	2277.94	2210.91	2114.02	2620.71	2320.76	2310.15	2385.51	2209.35	2508.27	2280.89	2231.59	2262.75	2134.89	2324.95	2844.49	2543.24	2122.32	2371.88	2567.04	2418.27	2565.09	2341.04	2364.01
	2176.54	2323.85	2116.39	2212.95	2159.94	2212.54	2296.25	2575.64	2102.61	2161.18	2349.54	2204.56	2192.31	2318.23	2242.81	2331.15	2260.67	2165.08	2291.29	2170.66	2332.95	2290.05	2320.73	2400.2	2480.71	2336.48	2276.79	2210.14	2113.37	2618.76	2319.24	2308.76	2384.32	2208.56	2506.39	2279.49	2230.61	2261.57	2133.78	2323.78	2842.08	2541.88	2121.81	2370.51	2565.73	2416.19	2564.08	2339.82	2362.59
	2175.47	2322.65	2115.66	2211.54	2158.99	2211.36	2294.79	2573.89	2101.88	2160.44	2348.35	2203.48	2191.42	2316.92	2241.92	2329.34	2259.31	2164.64	2289.96	2169.78	2331.59	2288.81	2319.11	2398.3	2478.82	2335.23	2275.64	2209.37	2112.73	2616.81	2317.73	2307.37	2383.14	2207.77	2504.52	2278.09	2229.63	2260.41	2132.67	2322.62	2839.68	2540.54	2121.31	2369.14	2564.42	2414.13	2563.07	2338.62	2361.18
	2174.4	2321.46	2114.93	2210.14	2158.05	2210.19	2293.34	2572.14	2101.16	2159.69	2347.15	2202.4	2190.52	2315.6	2241.04	2327.54	2257.95	2164.2	2288.63	2168.91	2330.25	2287.58	2317.48	2396.41	2476.94	2333.99	2274.5	2208.6	2112.09	2614.87	2316.23	2306	2381.97	2206.99	2502.65	2276.69	2228.65	2259.24	2131.57	2321.45	2837.28	2539.2	2120.81	2367.78	2563.11	2412.07	2562.06	2337.41	2359.78
	2173.33	2320.27	2114.2	2208.75	2157.11	2209.02	2291.89	2570.38	2100.43	2158.94	2345.96	2201.33	2189.63	2314.3	2240.16	2325.75	2256.61	2163.76	2287.32	2168.04	2328.9	2286.35	2315.87	2394.54	2475.07	2332.76	2273.36	2207.83	2111.45	2612.92	2314.73	2304.63	2380.79	2206.21	2500.8	2275.3	2227.68	2258.08	2130.48	2320.29	2834.88	2537.87	2120.31	2366.42	2561.81	2410.01	2561.05	2336.21	2358.38
	2172.28	2319.09	2113.48	2207.37	2156.18	2207.86	2290.44	2568.63	2099.72	2158.2	2344.76	2200.26	2188.74	2313	2239.29	2323.97	2255.27	2163.32	2286.01	2167.18	2327.56	2285.12	2314.26	2392.67	2473.21	2331.52	2272.22	2207.07	2110.82	2610.98	2313.25	2303.27	2379.62	2205.44	2498.95	2273.91	2226.71	2256.93	2129.4	2319.14	2832.49	2536.55	2119.81	2365.06	2560.51	2407.97	2560.04	2335.01	2356.98
	2171.23	2317.9	2112.76	2205.99	2155.25	2206.7	2289.01	2566.89	2099	2157.46	2343.56	2199.19	2187.85	2311.7	2238.42	2322.19	2253.93	2162.89	2284.71	2166.33	2326.23	2283.89	2312.67	2390.81	2471.36	2330.29	2271.09	2206.3	2110.19	2609.03	2311.76	2301.92	2378.46	2204.67	2497.12	2272.52	2225.75	2255.78	2128.32	2317.99	2830.1	2535.24	2119.32	2363.71	2559.21	2405.93	2559.03	2333.82	2355.59
	2170.18	2316.72	2112.04	2204.62	2154.32	2205.54	2287.58	2565.14	2098.3	2156.73	2342.37	2198.13	2186.97	2310.42	2237.56	2320.43	2252.61	2162.45	2283.42	2165.48	2324.9	2282.67	2311.08	2388.96	2469.51	2329.07	2269.96	2205.54	2109.57	2607.09	2310.29	2300.57	2377.3	2203.9	2495.29	2271.14	2224.79	2254.64	2127.26	2316.84	2827.72	2533.93	2118.83	2362.36	2557.92	2403.9	2558.02	2332.63	2354.21
	2169.14	2315.55	2111.33	2203.25	2153.4	2204.39	2286.15	2563.39	2097.59	2155.99	2341.17	2197.07	2186.09	2309.14	2236.71	2318.69	2251.29	2162.01	2282.13	2164.64	2323.57	2281.45	2309.49	2387.12	2467.68	2327.84	2268.83	2204.78	2108.95	2605.15	2308.82	2299.24	2376.14	2203.14	2493.48	2269.75	2223.83	2253.51	2126.21	2315.69	2825.34	2532.63	2118.34	2361.01	2556.64	2401.88	2557.01	2331.44	2352.83
	2168.11	2314.38	2110.62	2201.89	2152.48	2203.24	2284.73	2561.64	2096.9	2155.26	2339.98	2196.02	2185.21	2307.86	2235.86	2316.95	2249.98	2161.58	2280.85	2163.81	2322.25	2280.24	2307.92	2385.29	2465.85	2326.63	2267.7	2204.02	2108.33	2603.22	2307.36	2297.91	2374.98	2202.38	2491.67	2268.38	2222.87	2252.38	2125.16	2314.54	2822.96	2531.34	2117.85	2359.67	2555.35	2399.86	2556.01	2330.26	2351.45
	2167.09	2313.21	2109.91	2200.54	2151.57	2202.09	2283.32	2559.9	2096.2	2154.53	2338.78	2194.97	2184.33	2306.59	2235.02	2315.22	2248.68	2161.15	2279.58	2162.99	2320.93	2279.02	2306.35	2383.47	2464.04	2325.41	2266.58	2203.27	2107.72	2601.28	2305.91	2296.6	2373.83	2201.62	2489.87	2267	2221.92	2251.25	2124.12	2313.4	2820.59	2530.06	2117.37	2358.33	2554.07	2397.85	2555	2329.08	2350.08
	2166.07	2312.04	2109.21	2199.2	2150.66	2200.96	2281.91	2558.15	2095.51	2153.81	2337.59	2193.92	2183.46	2305.33	2234.19	2313.5	2247.38	2160.71	2278.31	2162.17	2319.62	2277.81	2304.79	2381.66	2462.23	2324.2	2265.46	2202.51	2107.11	2599.35	2304.46	2295.29	2372.69	2200.87	2488.09	2265.63	2220.97	2250.13	2123.1	2312.26	2818.22	2528.79	2116.89	2356.99	2552.8	2395.85	2554	2327.9	2348.71
	2165.06	2310.88	2108.51	2197.86	2149.75	2199.82	2280.51	2556.41	2094.83	2153.09	2336.4	2192.88	2182.59	2304.08	2233.36	2311.79	2246.09	2160.28	2277.06	2161.36	2318.31	2276.61	2303.24	2379.86	2460.43	2322.99	2264.34	2201.76	2106.51	2597.42	2303.02	2293.99	2371.54	2200.12	2486.31	2264.27	2220.03	2249.02	2122.08	2311.13	2815.86	2527.53	2116.41	2355.65	2551.52	2393.86	2552.99	2326.73	2347.35
	2164.06	2309.73	2107.82	2196.53	2148.85	2198.69	2279.11	2554.67	2094.15	2152.37	2335.2	2191.84	2181.73	2302.83	2232.54	2310.1	2244.81	2159.85	2275.81	2160.56	2317.01	2275.41	2301.69	2378.07	2458.64	2321.79	2263.23	2201.01	2105.91	2595.49	2301.58	2292.7	2370.4	2199.37	2484.54	2262.91	2219.09	2247.91	2121.07	2309.99	2813.5	2526.27	2115.93	2354.32	2550.25	2391.87	2551.99	2325.56	2346
	2163.06	2308.57	2107.13	2195.21	2147.95	2197.56	2277.72	2552.93	2093.48	2151.65	2334.01	2190.81	2180.87	2301.58	2231.73	2308.41	2243.54	2159.42	2274.56	2159.76	2315.71	2274.21	2300.15	2376.29	2456.86	2320.59	2262.12	2200.26	2105.32	2593.56	2300.16	2291.42	2369.27	2198.63	2482.78	2261.55	2218.16	2246.8	2120.07	2308.86	2811.15	2525.02	2115.46	2352.99	2548.99	2389.9	2550.99	2324.4	2344.64
	2162.07	2307.42	2106.44	2193.89	2147.05	2196.44	2276.34	2551.19	2092.81	2150.94	2332.82	2189.78	2180.01	2300.35	2230.92	2306.74	2242.27	2158.99	2273.33	2158.97	2314.42	2273.01	2298.62	2374.52	2455.09	2319.4	2261.02	2199.52	2104.72	2591.63	2298.74	2290.15	2368.14	2197.89	2481.03	2260.19	2217.22	2245.71	2119.07	2307.73	2808.8	2523.78	2114.99	2351.66	2547.73	2387.93	2549.99	2323.24	2343.3
	2161.09	2306.27	2105.76	2192.58	2146.16	2195.33	2274.96	2549.46	2092.14	2150.23	2331.63	2188.75	2179.15	2299.12	2230.12	2305.07	2241.02	2158.56	2272.1	2158.19	2313.13	2271.82	2297.1	2372.76	2453.33	2318.21	2259.91	2198.77	2104.14	2589.71	2297.32	2288.88	2367.01	2197.15	2479.29	2258.84	2216.3	2244.61	2118.09	2306.61	2806.45	2522.55	2114.52	2350.34	2546.47	2385.97	2548.99	2322.09	2341.95
	2160.11	2305.13	2105.07	2191.28	2145.28	2194.21	2273.59	2547.72	2091.49	2149.53	2330.44	2187.73	2178.3	2297.89	2229.33	2303.42	2239.77	2158.13	2270.88	2157.42	2311.84	2270.63	2295.59	2371.01	2451.58	2317.02	2258.81	2198.03	2103.55	2587.79	2295.92	2287.63	2365.88	2196.42	2477.56	2257.49	2215.37	2243.53	2117.11	2305.49	2804.11	2521.33	2114.05	2349.02	2545.21	2384.01	2547.99	2320.94	2340.62
	2159.14	2303.99	2104.4	2189.98	2144.39	2193.11	2272.22	2545.99	2090.83	2148.82	2329.25	2186.72	2177.45	2296.68	2228.54	2301.77	2238.52	2157.7	2269.66	2156.65	2310.57	2269.45	2294.08	2369.27	2449.83	2315.84	2257.72	2197.29	2102.97	2585.87	2294.52	2286.38	2364.77	2195.69	2475.84	2256.15	2214.45	2242.45	2116.15	2304.37	2801.78	2520.11	2113.59	2347.7	2543.96	2382.07	2546.99	2319.8	2339.29
	2158.18	2302.86	2103.73	2188.69	2143.51	2192.01	2270.87	2544.25	2090.18	2148.13	2328.07	2185.71	2176.6	2295.47	2227.76	2300.14	2237.29	2157.27	2268.46	2155.89	2309.29	2268.27	2292.58	2367.54	2448.1	2314.66	2256.62	2196.55	2102.4	2583.96	2293.13	2285.14	2363.65	2194.97	2474.13	2254.81	2213.53	2241.37	2115.19	2303.25	2799.45	2518.91	2113.13	2346.39	2542.71	2380.13	2545.99	2318.66	2337.96
	2157.23	2301.72	2103.06	2187.41	2142.64	2190.91	2269.51	2542.53	2089.54	2147.43	2326.88	2184.7	2175.76	2294.26	2226.99	2298.52	2236.06	2156.84	2267.26	2155.14	2308.03	2267.09	2291.09	2365.82	2446.37	2313.48	2255.53	2195.82	2101.83	2582.05	2291.74	2283.91	2362.54	2194.25	2472.43	2253.48	2212.62	2240.3	2114.24	2302.14	2797.12	2517.71	2112.67	2345.08	2541.46	2378.2	2545	2317.52	2336.64
	2156.28	2300.6	2102.39	2186.14	2141.77	2189.82	2268.17	2540.8	2088.9	2146.74	2325.7	2183.7	2174.92	2293.06	2226.22	2296.91	2234.84	2156.42	2266.07	2154.39	2306.76	2265.92	2289.61	2364.11	2444.66	2312.31	2254.45	2195.08	2101.26	2580.14	2290.36	2282.69	2361.43	2193.53	2470.74	2252.15	2211.71	2239.23	2113.3	2301.03	2794.8	2516.52	2112.21	2343.77	2540.22	2376.28	2544	2316.39	2335.32
	2155.34	2299.47	2101.73	2184.87	2140.9	2188.73	2266.83	2539.07	2088.27	2146.05	2324.52	2182.7	2174.08	2291.87	2225.46	2295.31	2233.62	2155.99	2264.88	2153.65	2305.51	2264.75	2288.14	2362.41	2442.95	2311.15	2253.36	2194.35	2100.7	2578.23	2288.99	2281.48	2360.33	2192.82	2469.06	2250.82	2210.81	2238.18	2112.37	2299.93	2792.48	2515.34	2111.76	2342.47	2538.98	2374.37	2543.01	2315.26	2334.01
	2154.41	2298.35	2101.07	2183.61	2140.04	2187.65	2265.5	2537.35	2087.64	2145.36	2323.34	2181.71	2173.25	2290.69	2224.71	2293.72	2232.42	2155.57	2263.71	2152.92	2304.26	2263.59	2286.67	2360.71	2441.25	2309.98	2252.28	2193.62	2100.14	2576.33	2287.62	2280.28	2359.23	2192.11	2467.39	2249.5	2209.91	2237.12	2111.45	2298.82	2790.17	2514.16	2111.31	2341.17	2537.75	2372.47	2542.01	2314.14	2332.71
	2153.48	2297.23	2100.42	2182.36	2139.18	2186.57	2264.18	2535.63	2087.02	2144.68	2322.16	2180.72	2172.42	2289.51	2223.97	2292.14	2231.22	2155.14	2262.54	2152.19	2303.01	2262.42	2285.21	2359.03	2439.56	2308.83	2251.2	2192.9	2099.58	2574.43	2286.27	2279.08	2358.14	2191.4	2465.73	2248.18	2209.01	2236.07	2110.54	2297.72	2787.86	2513	2110.86	2339.87	2536.51	2370.57	2541.02	2313.02	2331.41
	2152.57	2296.12	2099.76	2181.11	2138.32	2185.5	2262.86	2533.91	2086.4	2144.01	2320.98	2179.74	2171.59	2288.34	2223.23	2290.57	2230.03	2154.72	2261.37	2151.47	2301.77	2261.27	2283.76	2357.36	2437.88	2307.67	2250.13	2192.17	2099.03	2572.53	2284.92	2277.89	2357.05	2190.7	2464.08	2246.87	2208.12	2235.03	2109.63	2296.62	2785.56	2511.84	2110.42	2338.58	2535.29	2368.69	2540.03	2311.91	2330.11
	2151.65	2295.01	2099.12	2179.88	2137.47	2184.43	2261.55	2532.19	2085.79	2143.33	2319.81	2178.76	2170.77	2287.18	2222.5	2289.02	2228.84	2154.29	2260.22	2150.76	2300.54	2260.12	2282.32	2355.7	2436.21	2306.52	2249.06	2191.45	2098.48	2570.64	2283.57	2276.71	2355.97	2190	2462.44	2245.56	2207.23	2233.99	2108.73	2295.53	2783.27	2510.69	2109.97	2337.28	2534.06	2366.81	2539.04	2310.8	2328.82
	2150.75	2293.91	2098.48	2178.65	2136.63	2183.37	2260.25	2530.48	2085.18	2142.66	2318.64	2177.79	2169.95	2286.02	2221.78	2287.47	2227.67	2153.87	2259.07	2150.05	2299.31	2258.97	2280.88	2354.05	2434.54	2305.38	2248	2190.73	2097.94	2568.75	2282.23	2275.54	2354.89	2189.31	2460.81	2244.26	2206.35	2232.96	2107.85	2294.44	2780.97	2509.55	2109.54	2336	2532.84	2364.94	2538.05	2309.7	2327.54
	2149.86	2292.8	2097.84	2177.42	2135.79	2182.32	2258.95	2528.77	2084.58	2142	2317.47	2176.82	2169.13	2284.87	2221.06	2285.94	2226.5	2153.45	2257.93	2149.35	2298.08	2257.82	2279.46	2352.41	2432.89	2304.23	2246.93	2190.01	2097.4	2566.86	2280.9	2274.38	2353.81	2188.62	2459.19	2242.96	2205.47	2231.93	2106.97	2293.35	2778.69	2508.42	2109.1	2334.71	2531.62	2363.08	2537.06	2308.6	2326.26
	2148.97	2291.71	2097.2	2176.21	2134.95	2181.27	2257.66	2527.06	2083.98	2141.34	2316.3	2175.85	2168.32	2283.73	2220.35	2284.41	2225.34	2153.03	2256.8	2148.66	2296.87	2256.68	2278.04	2350.78	2431.25	2303.1	2245.87	2189.29	2096.87	2564.98	2279.58	2273.23	2352.74	2187.93	2457.58	2241.66	2204.59	2230.91	2106.1	2292.27	2776.41	2507.29	2108.67	2333.43	2530.4	2361.23	2536.08	2307.51	2324.99
	2148.09	2290.61	2096.57	2175	2134.11	2180.22	2256.38	2525.35	2083.39	2140.68	2315.13	2174.9	2167.51	2282.59	2219.65	2282.9	2224.18	2152.61	2255.67	2147.97	2295.66	2255.55	2276.63	2349.16	2429.61	2301.96	2244.82	2188.58	2096.34	2563.1	2278.26	2272.09	2351.67	2187.25	2455.98	2240.37	2203.72	2229.9	2105.24	2291.18	2774.13	2506.18	2108.24	2332.15	2529.19	2359.38	2535.09	2306.42	2323.72
	2147.22	2289.52	2095.94	2173.8	2133.28	2179.18	2255.1	2523.65	2082.81	2140.03	2313.97	2173.94	2166.71	2281.46	2218.96	2281.4	2223.04	2152.18	2254.55	2147.29	2294.45	2254.42	2275.23	2347.55	2427.98	2300.84	2243.77	2187.87	2095.81	2561.23	2276.95	2270.95	2350.61	2186.57	2454.39	2239.09	2202.85	2228.89	2104.38	2290.1	2771.86	2505.07	2107.81	2330.88	2527.98	2357.55	2534.11	2305.34	2322.46
	2146.35	2288.44	2095.32	2172.6	2132.46	2178.15	2253.84	2521.95	2082.23	2139.38	2312.8	2172.99	2165.91	2280.34	2218.27	2279.91	2221.9	2151.76	2253.44	2146.62	2293.25	2253.29	2273.83	2345.95	2426.37	2299.71	2242.72	2187.16	2095.29	2559.36	2275.65	2269.82	2349.55	2185.9	2452.81	2237.81	2201.99	2227.88	2103.54	2289.03	2769.6	2503.97	2107.38	2329.61	2526.77	2355.73	2533.13	2304.26	2321.2
	2145.49	2287.36	2094.7	2171.42	2131.64	2177.12	2252.58	2520.25	2081.65	2138.73	2311.65	2172.05	2165.11	2279.22	2217.59	2278.43	2220.77	2151.34	2252.34	2145.95	2292.06	2252.17	2272.45	2344.36	2424.76	2298.59	2241.67	2186.45	2094.77	2557.49	2274.36	2268.7	2348.5	2185.23	2451.24	2236.53	2201.13	2226.88	2102.7	2287.96	2767.34	2502.88	2106.96	2328.34	2525.57	2353.91	2532.14	2303.19	2319.95
	2144.64	2286.28	2094.08	2170.24	2130.82	2176.1	2251.33	2518.56	2081.08	2138.09	2310.49	2171.11	2164.31	2278.12	2216.92	2276.96	2219.64	2150.93	2251.24	2145.29	2290.88	2251.05	2271.07	2342.78	2423.16	2297.48	2240.63	2185.75	2094.26	2555.63	2273.07	2267.59	2347.45	2184.56	2449.68	2235.26	2200.28	2225.89	2101.87	2286.89	2765.09	2501.79	2106.54	2327.07	2524.37	2352.1	2531.16	2302.12	2318.7
	2143.8	2285.2	2093.47	2169.07	2130	2175.08	2250.08	2516.87	2080.52	2137.45	2309.33	2170.18	2163.52	2277.01	2216.25	2275.5	2218.53	2150.51	2250.15	2144.63	2289.7	2249.93	2269.7	2341.21	2421.57	2296.36	2239.59	2185.05	2093.75	2553.77	2271.79	2266.49	2346.41	2183.9	2448.13	2234	2199.43	2224.9	2101.05	2285.82	2762.84	2500.72	2106.13	2325.81	2523.17	2350.31	2530.18	2301.06	2317.46
	2142.96	2284.13	2092.86	2167.9	2129.2	2174.07	2248.84	2515.18	2079.96	2136.82	2308.18	2169.25	2162.73	2275.92	2215.59	2274.05	2217.42	2150.09	2249.07	2143.99	2288.52	2248.82	2268.34	2339.65	2419.98	2295.26	2238.56	2184.35	2093.24	2551.92	2270.51	2265.39	2345.37	2183.24	2446.59	2232.74	2198.59	2223.92	2100.24	2284.76	2760.6	2499.65	2105.71	2324.55	2521.97	2348.52	2529.21	2300	2316.23
	2142.13	2283.07	2092.26	2166.75	2128.39	2173.06	2247.61	2513.5	2079.41	2136.19	2307.03	2168.33	2161.95	2274.83	2214.94	2272.61	2216.32	2149.67	2247.99	2143.34	2287.36	2247.72	2266.99	2338.1	2418.41	2294.16	2237.53	2183.65	2092.74	2550.07	2269.25	2264.3	2344.34	2182.59	2445.06	2231.48	2197.74	2222.94	2099.44	2283.7	2758.36	2498.59	2105.3	2323.3	2520.78	2346.74	2528.23	2298.95	2315
	2141.31	2282	2091.66	2165.6	2127.59	2172.06	2246.39	2511.82	2078.86	2135.57	2305.88	2167.41	2161.17	2273.75	2214.3	2271.19	2215.22	2149.25	2246.93	2142.71	2286.19	2246.62	2265.64	2336.56	2416.85	2293.06	2236.5	2182.96	2092.24	2548.22	2267.99	2263.22	2343.31	2181.94	2443.54	2230.23	2196.91	2221.97	2098.65	2282.64	2756.13	2497.54	2104.9	2322.05	2519.6	2344.97	2527.26	2297.9	2313.77
	2140.5	2280.94	2091.06	2164.45	2126.79	2171.07	2245.18	2510.15	2078.32	2134.95	2304.74	2166.5	2160.39	2272.67	2213.66	2269.77	2214.13	2148.84	2245.87	2142.08	2285.04	2245.52	2264.31	2335.03	2415.29	2291.96	2235.48	2182.27	2091.75	2546.38	2266.73	2262.15	2342.29	2181.29	2442.02	2228.98	2196.08	2221	2097.86	2281.59	2753.91	2496.49	2104.49	2320.8	2518.41	2343.21	2526.28	2296.86	2312.56
	2139.69	2279.89	2090.47	2163.32	2126	2170.08	2243.97	2508.47	2077.78	2134.33	2303.6	2165.59	2159.62	2271.61	2213.03	2268.37	2213.05	2148.42	2244.81	2141.46	2283.89	2244.43	2262.98	2333.51	2413.75	2290.88	2234.46	2181.58	2091.26	2544.55	2265.49	2261.09	2341.27	2180.65	2440.52	2227.74	2195.25	2220.04	2097.08	2280.54	2751.69	2495.46	2104.09	2319.56	2517.23	2341.46	2525.31	2295.83	2311.34
	2138.9	2278.84	2089.88	2162.19	2125.21	2169.1	2242.77	2506.8	2077.25	2133.72	2302.46	2164.69	2158.85	2270.54	2212.41	2266.97	2211.98	2148.01	2243.77	2140.84	2282.75	2243.35	2261.66	2332.01	2412.21	2289.79	2233.44	2180.89	2090.77	2542.71	2264.25	2260.04	2340.26	2180.02	2439.03	2226.51	2194.43	2219.08	2096.31	2279.49	2749.47	2494.43	2103.7	2318.32	2516.05	2339.72	2524.34	2294.8	2310.13
	2138.11	2277.79	2089.29	2161.07	2124.43	2168.13	2241.58	2505.14	2076.73	2133.11	2301.32	2163.79	2158.08	2269.49	2211.8	2265.59	2210.92	2147.6	2242.73	2140.23	2281.62	2242.26	2260.35	2330.51	2410.68	2288.71	2232.43	2180.21	2090.29	2540.89	2263.02	2258.99	2339.25	2179.38	2437.55	2225.28	2193.61	2218.13	2095.55	2278.45	2747.27	2493.41	2103.3	2317.08	2514.88	2337.98	2523.37	2293.77	2308.93
	2137.32	2276.75	2088.71	2159.96	2123.65	2167.16	2240.39	2503.48	2076.21	2132.51	2300.19	2162.9	2157.32	2268.44	2211.19	2264.22	2209.86	2147.18	2241.7	2139.63	2280.49	2241.19	2259.04	2329.02	2409.16	2287.64	2231.42	2179.53	2089.81	2539.07	2261.79	2257.95	2338.25	2178.75	2436.08	2224.05	2192.79	2217.19	2094.8	2277.41	2745.06	2492.4	2102.91	2315.85	2513.7	2336.26	2522.41	2292.75	2307.74
	2136.55	2275.71	2088.13	2158.85	2122.87	2166.19	2239.22	2501.82	2075.7	2131.91	2299.06	2162.01	2156.56	2267.4	2210.59	2262.86	2208.81	2146.77	2240.67	2139.03	2279.37	2240.11	2257.75	2327.54	2407.65	2286.57	2230.42	2178.85	2089.34	2537.25	2260.57	2256.92	2337.25	2178.13	2434.62	2222.83	2191.98	2216.25	2094.05	2276.38	2742.87	2491.39	2102.52	2314.62	2512.54	2334.55	2521.44	2291.74	2306.54
	2135.78	2274.67	2087.56	2157.76	2122.1	2165.23	2238.05	2500.17	2075.19	2131.32	2297.93	2161.13	2155.81	2266.37	2210	2261.5	2207.77	2146.36	2239.65	2138.44	2278.25	2239.05	2256.46	2326.07	2406.15	2285.5	2229.42	2178.17	2088.87	2535.44	2259.36	2255.9	2336.26	2177.51	2433.17	2221.62	2191.18	2215.31	2093.31	2275.34	2740.68	2490.4	2102.14	2313.39	2511.37	2332.84	2520.48	2290.73	2305.36
	2135.01	2273.64	2086.99	2156.66	2121.34	2164.28	2236.89	2498.52	2074.69	2130.73	2296.81	2160.25	2155.06	2265.34	2209.41	2260.16	2206.73	2145.95	2238.65	2137.85	2277.15	2237.98	2255.18	2324.62	2404.66	2284.44	2228.42	2177.5	2088.41	2533.63	2258.16	2254.88	2335.28	2176.89	2431.73	2220.41	2190.38	2214.39	2092.58	2274.32	2738.5	2489.41	2101.76	2312.17	2510.21	2331.15	2519.52	2289.73	2304.18
	2134.26	2272.61	2086.42	2155.58	2120.57	2163.34	2235.73	2496.88	2074.19	2130.14	2295.68	2159.38	2154.31	2264.33	2208.83	2258.83	2205.7	2145.54	2237.64	2137.27	2276.05	2236.93	2253.91	2323.17	2403.18	2283.38	2227.43	2176.83	2087.95	2531.83	2256.96	2253.88	2334.3	2176.28	2430.3	2219.2	2189.58	2213.46	2091.86	2273.29	2736.32	2488.42	2101.38	2310.95	2509.05	2329.47	2518.56	2288.73	2303
	2133.51	2271.59	2085.86	2154.51	2119.82	2162.4	2234.59	2495.24	2073.7	2129.56	2294.56	2158.52	2153.57	2263.31	2208.26	2257.51	2204.68	2145.13	2236.65	2136.7	2274.95	2235.87	2252.65	2321.73	2401.7	2282.33	2226.44	2176.16	2087.49	2530.04	2255.77	2252.88	2333.32	2175.68	2428.88	2218	2188.79	2212.55	2091.15	2272.27	2734.15	2487.45	2101	2309.74	2507.89	2327.79	2517.6	2287.74	2301.83
	2132.77	2270.57	2085.3	2153.44	2119.06	2161.47	2233.45	2493.61	2073.21	2128.99	2293.45	2157.66	2152.83	2262.31	2207.69	2256.21	2203.67	2144.72	2235.66	2136.13	2273.86	2234.82	2251.4	2320.31	2400.23	2281.29	2225.46	2175.5	2087.04	2528.25	2254.59	2251.89	2332.35	2175.07	2427.47	2216.81	2188	2211.63	2090.44	2271.25	2731.98	2486.48	2100.63	2308.53	2506.74	2326.13	2516.64	2286.75	2300.67
	2132.04	2269.55	2084.74	2152.37	2118.31	2160.54	2232.32	2491.98	2072.73	2128.41	2292.34	2156.81	2152.09	2261.31	2207.14	2254.91	2202.66	2144.31	2234.68	2135.57	2272.78	2233.78	2250.16	2318.89	2398.78	2280.24	2224.48	2174.83	2086.59	2526.46	2253.42	2250.9	2331.39	2174.47	2426.07	2215.62	2187.22	2210.73	2089.75	2270.24	2729.82	2485.53	2100.26	2307.32	2505.59	2324.47	2515.69	2285.77	2299.51
	2131.32	2268.54	2084.19	2151.32	2117.57	2159.62	2231.2	2490.35	2072.26	2127.85	2291.23	2155.96	2151.36	2260.32	2206.59	2253.62	2201.66	2143.9	2233.7	2135.02	2271.71	2232.74	2248.92	2317.48	2397.33	2279.21	2223.5	2174.17	2086.15	2524.68	2252.25	2249.93	2330.43	2173.88	2424.68	2214.44	2186.44	2209.83	2089.06	2269.23	2727.67	2484.57	2099.9	2306.12	2504.44	2322.83	2514.73	2284.8	2298.36
	2130.6	2267.53	2083.64	2150.27	2116.83	2158.71	2230.09	2488.73	2071.79	2127.29	2290.12	2155.11	2150.63	2259.33	2206.04	2252.34	2200.67	2143.5	2232.74	2134.47	2270.65	2231.71	2247.69	2316.09	2395.89	2278.18	2222.53	2173.52	2085.71	2522.91	2251.09	2248.96	2329.48	2173.29	2423.3	2213.26	2185.67	2208.93	2088.38	2268.22	2725.53	2483.63	2099.54	2304.92	2503.3	2321.19	2513.78	2283.83	2297.21
	2129.89	2266.52	2083.1	2149.23	2116.09	2157.8	2228.98	2487.12	2071.33	2126.73	2289.02	2154.28	2149.91	2258.36	2205.51	2251.08	2199.69	2143.09	2231.78	2133.93	2269.59	2230.68	2246.47	2314.7	2394.46	2277.15	2221.56	2172.86	2085.27	2521.14	2249.94	2248	2328.54	2172.7	2421.92	2212.09	2184.9	2208.04	2087.7	2267.22	2723.39	2482.7	2099.18	2303.72	2502.16	2319.57	2512.83	2282.86	2296.07
	2129.19	2265.52	2082.56	2148.2	2115.36	2156.9	2227.88	2485.51	2070.87	2126.18	2287.92	2153.44	2149.19	2257.39	2204.98	2249.82	2198.71	2142.69	2230.82	2133.39	2268.54	2229.66	2245.26	2313.33	2393.04	2276.13	2220.59	2172.21	2084.84	2519.38	2248.79	2247.05	2327.6	2172.12	2420.56	2210.92	2184.14	2207.15	2087.03	2266.22	2721.25	2481.77	2098.82	2302.53	2501.02	2317.96	2511.89	2281.91	2294.93
	2128.49	2264.53	2082.02	2147.18	2114.63	2156	2226.79	2483.9	2070.42	2125.63	2286.82	2152.62	2148.48	2256.42	2204.46	2248.58	2197.74	2142.29	2229.88	2132.86	2267.49	2228.64	2244.06	2311.96	2391.63	2275.11	2219.63	2171.57	2084.41	2517.62	2247.65	2246.1	2326.66	2171.55	2419.21	2209.76	2183.38	2206.27	2086.38	2265.22	2719.13	2480.85	2098.47	2301.34	2499.89	2316.35	2510.94	2280.95	2293.8
	2127.8	2263.53	2081.49	2146.16	2113.91	2155.12	2225.71	2482.3	2069.97	2125.08	2285.73	2151.8	2147.76	2255.47	2203.95	2247.34	2196.78	2141.88	2228.94	2132.33	2266.46	2227.62	2242.87	2310.61	2390.22	2274.1	2218.68	2170.92	2083.99	2515.87	2246.52	2245.16	2325.73	2170.98	2417.87	2208.61	2182.62	2205.4	2085.73	2264.23	2717	2479.93	2098.12	2300.16	2498.76	2314.76	2510	2280.01	2292.68
	2127.12	2262.54	2080.96	2145.15	2113.19	2154.24	2224.64	2480.71	2069.54	2124.54	2284.64	2150.98	2147.05	2254.52	2203.44	2246.12	2195.82	2141.48	2228.01	2131.81	2265.43	2226.62	2241.68	2309.26	2388.83	2273.09	2217.72	2170.28	2083.57	2514.13	2245.4	2244.23	2324.81	2170.41	2416.54	2207.46	2181.88	2204.53	2085.08	2263.24	2714.89	2479.03	2097.78	2298.98	2497.63	2313.17	2509.06	2279.07	2291.56
	2126.45	2261.56	2080.44	2144.15	2112.48	2153.36	2223.58	2479.12	2069.1	2124.01	2283.55	2150.17	2146.35	2253.58	2202.94	2244.9	2194.87	2141.08	2227.09	2131.3	2264.4	2225.61	2240.51	2307.93	2387.44	2272.09	2216.78	2169.64	2083.15	2512.39	2244.28	2243.31	2323.9	2169.85	2415.22	2206.32	2181.13	2203.67	2084.45	2262.26	2712.78	2478.13	2097.44	2297.8	2496.51	2311.6	2508.12	2278.13	2290.44
	2125.78	2260.58	2079.92	2143.15	2111.77	2152.49	2222.52	2477.53	2068.67	2123.48	2282.47	2149.37	2145.65	2252.64	2202.45	2243.7	2193.93	2140.68	2226.17	2130.79	2263.39	2224.61	2239.34	2306.61	2386.06	2271.09	2215.83	2169	2082.74	2510.66	2243.17	2242.4	2322.99	2169.29	2413.9	2205.18	2180.39	2202.81	2083.82	2261.28	2710.68	2477.24	2097.1	2296.63	2495.39	2310.04	2507.18	2277.21	2289.33
	2125.12	2259.6	2079.4	2142.16	2111.06	2151.63	2221.47	2475.96	2068.25	2122.96	2281.39	2148.57	2144.95	2251.71	2201.96	2242.51	2193	2140.28	2225.26	2130.29	2262.38	2223.62	2238.18	2305.29	2384.7	2270.1	2214.89	2168.37	2082.33	2508.94	2242.07	2241.49	2322.08	2168.73	2412.6	2204.05	2179.66	2201.96	2083.2	2260.3	2708.59	2476.35	2096.77	2295.46	2494.27	2308.49	2506.25	2276.28	2288.23
	2124.47	2258.62	2078.89	2141.18	2110.36	2150.78	2220.43	2474.38	2067.84	2122.44	2280.32	2147.78	2144.26	2250.79	2201.48	2241.32	2192.07	2139.89	2224.36	2129.8	2261.38	2222.63	2237.03	2303.99	2383.34	2269.11	2213.96	2167.74	2081.93	2507.22	2240.98	2240.59	2321.18	2168.18	2411.31	2202.92	2178.93	2201.11	2082.59	2259.33	2706.5	2475.48	2096.44	2294.3	2493.15	2306.94	2505.31	2275.37	2287.13
	2123.82	2257.65	2078.38	2140.21	2109.66	2149.93	2219.4	2472.82	2067.43	2121.92	2279.24	2147	2143.57	2249.88	2201.01	2240.15	2191.15	2139.49	2223.46	2129.31	2260.39	2221.65	2235.89	2302.7	2381.98	2268.13	2213.02	2167.11	2081.53	2505.5	2239.89	2239.7	2320.29	2167.64	2410.03	2201.8	2178.2	2200.27	2081.98	2258.36	2704.42	2474.61	2096.11	2293.14	2492.04	2305.41	2504.38	2274.46	2286.04
	2123.19	2256.69	2077.87	2139.24	2108.97	2149.09	2218.38	2471.26	2067.02	2121.41	2278.18	2146.22	2142.89	2248.97	2200.55	2238.99	2190.24	2139.09	2222.57	2128.82	2259.41	2220.67	2234.76	2301.42	2380.64	2267.15	2212.1	2166.49	2081.14	2503.8	2238.81	2238.81	2319.41	2167.1	2408.75	2200.69	2177.48	2199.44	2081.38	2257.39	2702.35	2473.74	2095.79	2291.98	2490.93	2303.89	2503.45	2273.55	2284.95
	2122.56	2255.72	2077.37	2138.28	2108.28	2148.26	2217.37	2469.7	2066.63	2120.91	2277.11	2145.44	2142.21	2248.07	2200.09	2237.84	2189.34	2138.7	2221.69	2128.35	2258.43	2219.7	2233.63	2300.14	2379.31	2266.18	2211.17	2165.87	2080.75	2502.1	2237.74	2237.93	2318.53	2166.56	2407.49	2199.58	2176.76	2198.6	2080.79	2256.43	2700.28	2472.89	2095.47	2290.83	2489.83	2302.38	2502.53	2272.66	2283.87
	2121.93	2254.76	2076.87	2137.33	2107.6	2147.43	2216.36	2468.15	2066.23	2120.41	2276.05	2144.67	2141.53	2247.18	2199.64	2236.7	2188.44	2138.31	2220.82	2127.87	2257.46	2218.74	2232.52	2298.88	2377.99	2265.21	2210.25	2165.25	2080.36	2500.41	2236.67	2237.06	2317.66	2166.03	2406.24	2198.48	2176.05	2197.78	2080.21	2255.48	2698.22	2472.04	2095.15	2289.69	2488.73	2300.88	2501.6	2271.76	2282.79
	2121.32	2253.81	2076.38	2136.39	2106.92	2146.61	2215.36	2466.61	2065.85	2119.91	2275	2143.91	2140.86	2246.29	2199.2	2235.57	2187.55	2137.91	2219.95	2127.41	2256.5	2217.77	2231.41	2297.63	2376.67	2264.25	2209.34	2164.64	2079.98	2498.72	2235.61	2236.2	2316.79	2165.51	2404.99	2197.38	2175.35	2196.96	2079.64	2254.52	2696.17	2471.2	2094.84	2288.54	2487.63	2299.39	2500.68	2270.88	2281.72
	2120.71	2252.86	2075.88	2135.45	2106.25	2145.8	2214.37	2465.07	2065.47	2119.42	2273.94	2143.15	2140.19	2245.41	2198.77	2234.45	2186.67	2137.52	2219.09	2126.95	2255.55	2216.82	2230.31	2296.39	2375.36	2263.3	2208.43	2164.02	2079.6	2497.04	2234.56	2235.35	2315.93	2164.99	2403.76	2196.29	2174.65	2196.15	2079.07	2253.57	2694.12	2470.37	2094.53	2287.4	2486.53	2297.91	2499.76	2270	2280.66
	2120.11	2251.91	2075.4	2134.52	2105.58	2144.99	2213.39	2463.54	2065.09	2118.94	2272.89	2142.4	2139.53	2244.54	2198.34	2233.34	2185.79	2137.13	2218.24	2126.49	2254.6	2215.87	2229.22	2295.16	2374.06	2262.35	2207.52	2163.42	2079.23	2495.37	2233.52	2234.5	2315.08	2164.47	2402.54	2195.21	2173.95	2195.34	2078.51	2252.63	2692.08	2469.54	2094.22	2286.27	2485.44	2296.45	2498.85	2269.12	2279.6
	2119.51	2250.97	2074.91	2133.6	2104.92	2144.2	2212.42	2462.02	2064.73	2118.46	2271.85	2141.66	2138.87	2243.68	2197.92	2232.24	2184.92	2136.74	2217.4	2126.04	2253.67	2214.92	2228.14	2293.94	2372.77	2261.4	2206.62	2162.81	2078.86	2493.71	2232.48	2233.66	2314.23	2163.96	2401.32	2194.13	2173.26	2194.53	2077.96	2251.69	2690.05	2468.72	2093.92	2285.14	2484.35	2294.99	2497.93	2268.26	2278.54
	2118.93	2250.03	2074.43	2132.68	2104.26	2143.41	2211.46	2460.5	2064.36	2117.99	2270.81	2140.92	2138.22	2242.82	2197.51	2231.15	2184.06	2136.35	2216.56	2125.6	2252.74	2213.98	2227.07	2292.73	2371.49	2260.46	2205.72	2162.21	2078.49	2492.05	2231.45	2232.82	2313.4	2163.45	2400.12	2193.06	2172.57	2193.74	2077.41	2250.75	2688.02	2467.91	2093.63	2284.01	2483.27	2293.55	2497.02	2267.4	2277.49
	2118.35	2249.09	2073.96	2131.78	2103.6	2142.62	2210.51	2458.99	2064.01	2117.52	2269.77	2140.19	2137.56	2241.97	2197.1	2230.07	2183.21	2135.97	2215.73	2125.16	2251.81	2213.05	2226.01	2291.53	2370.22	2259.53	2204.83	2161.61	2078.13	2490.4	2230.43	2232	2312.56	2162.95	2398.92	2192	2171.89	2192.94	2076.87	2249.82	2686.01	2467.11	2093.33	2282.89	2482.19	2292.11	2496.11	2266.54	2276.45
	2117.77	2248.16	2073.49	2130.88	2102.95	2141.85	2209.56	2457.48	2063.66	2117.05	2268.74	2139.46	2136.92	2241.13	2196.7	2229	2182.36	2135.58	2214.9	2124.73	2250.9	2212.12	2224.96	2290.34	2368.96	2258.6	2203.94	2161.02	2077.78	2488.75	2229.42	2231.18	2311.74	2162.45	2397.74	2190.94	2171.22	2192.16	2076.34	2248.89	2684	2466.31	2093.04	2281.77	2481.11	2290.69	2495.2	2265.69	2275.41
	2117.21	2247.23	2073.02	2129.98	2102.3	2141.08	2208.63	2455.99	2063.31	2116.59	2267.71	2138.74	2136.27	2240.29	2196.31	2227.95	2181.52	2135.2	2214.08	2124.3	2250	2211.2	2223.91	2289.17	2367.71	2257.67	2203.06	2160.42	2077.42	2487.12	2228.41	2230.37	2310.92	2161.96	2396.56	2189.88	2170.54	2191.38	2075.82	2247.97	2681.99	2465.52	2092.76	2280.66	2480.03	2289.28	2494.3	2264.85	2274.38
	2116.65	2246.31	2072.55	2129.1	2101.66	2140.31	2207.7	2454.5	2062.98	2116.14	2266.69	2138.03	2135.64	2239.46	2195.93	2226.9	2180.69	2134.81	2213.27	2123.88	2249.1	2210.28	2222.88	2288	2366.46	2256.75	2202.18	2159.84	2077.08	2485.49	2227.41	2229.56	2310.11	2161.47	2395.4	2188.84	2169.88	2190.6	2075.3	2247.05	2680	2464.73	2092.47	2279.55	2478.96	2287.87	2493.39	2264.02	2273.35
	2116.1	2245.39	2072.09	2128.22	2101.02	2139.56	2206.78	2453.01	2062.65	2115.69	2265.67	2137.32	2135	2238.64	2195.55	2225.86	2179.86	2134.43	2212.47	2123.46	2248.21	2209.37	2221.85	2286.84	2365.22	2255.84	2201.3	2159.25	2076.73	2483.87	2226.42	2228.76	2309.3	2160.99	2394.24	2187.8	2169.22	2189.83	2074.79	2246.13	2678.01	2463.96	2092.19	2278.45	2477.89	2286.48	2492.49	2263.19	2272.33
	2115.55	2244.47	2071.63	2127.35	2100.39	2138.81	2205.87	2451.53	2062.32	2115.25	2264.65	2136.61	2134.37	2237.83	2195.18	2224.83	2179.05	2134.05	2211.67	2123.05	2247.33	2208.47	2220.83	2285.69	2363.99	2254.93	2200.43	2158.67	2076.39	2482.26	2225.44	2227.97	2308.5	2160.51	2393.1	2186.76	2168.56	2189.06	2074.29	2245.22	2676.02	2463.18	2091.92	2277.35	2476.82	2285.11	2491.6	2262.36	2271.32
	2115.02	2243.56	2071.18	2126.49	2099.76	2138.07	2204.97	2450.06	2062	2114.81	2263.64	2135.92	2133.74	2237.02	2194.82	2223.82	2178.24	2133.67	2210.89	2122.65	2246.46	2207.57	2219.82	2284.56	2362.78	2254.03	2199.56	2158.09	2076.05	2480.65	2224.46	2227.19	2307.71	2160.04	2391.96	2185.74	2167.91	2188.31	2073.79	2244.31	2674.05	2462.42	2091.65	2276.25	2475.76	2283.74	2490.7	2261.55	2270.31
	2114.49	2242.65	2070.73	2125.63	2099.14	2137.34	2204.08	2448.6	2061.69	2114.38	2262.63	2135.23	2133.12	2236.22	2194.46	2222.81	2177.43	2133.29	2210.1	2122.25	2245.6	2206.67	2218.82	2283.43	2361.56	2253.14	2198.7	2157.51	2075.72	2479.05	2223.5	2226.41	2306.93	2159.57	2390.84	2184.72	2167.27	2187.55	2073.3	2243.41	2672.08	2461.67	2091.38	2275.16	2474.7	2282.38	2489.81	2260.74	2269.3
	2113.97	2241.74	2070.28	2124.78	2098.52	2136.62	2203.19	2447.15	2061.38	2113.95	2261.63	2134.55	2132.51	2235.43	2194.11	2221.81	2176.64	2132.91	2209.33	2121.86	2244.74	2205.78	2217.83	2282.32	2360.36	2252.24	2197.84	2156.94	2075.4	2477.46	2222.53	2225.64	2306.15	2159.11	2389.72	2183.7	2166.63	2186.8	2072.82	2242.51	2670.12	2460.92	2091.12	2274.08	2473.65	2281.04	2488.92	2259.93	2268.3
	2113.45	2240.84	2069.84	2123.94	2097.91	2135.9	2202.32	2445.7	2061.08	2113.53	2260.63	2133.87	2131.89	2234.64	2193.77	2220.83	2175.85	2132.54	2208.56	2121.47	2243.89	2204.9	2216.85	2281.21	2359.17	2251.36	2196.99	2156.37	2075.07	2475.88	2221.58	2224.88	2305.38	2158.65	2388.61	2182.69	2165.99	2186.06	2072.35	2241.62	2668.17	2460.17	2090.86	2272.99	2472.59	2279.7	2488.03	2259.14	2267.31
	2112.94	2239.94	2069.4	2123.11	2097.3	2135.19	2201.46	2444.26	2060.79	2113.11	2259.64	2133.2	2131.28	2233.86	2193.44	2219.85	2175.07	2132.16	2207.8	2121.08	2243.06	2204.02	2215.87	2280.12	2357.98	2250.48	2196.14	2155.81	2074.75	2474.3	2220.63	2224.12	2304.62	2158.2	2387.52	2181.69	2165.36	2185.32	2071.88	2240.73	2666.23	2459.44	2090.61	2271.92	2471.54	2278.38	2487.15	2258.35	2266.32
	2112.44	2239.05	2068.97	2122.28	2096.69	2134.49	2200.6	2442.82	2060.5	2112.7	2258.65	2132.53	2130.68	2233.09	2193.11	2218.89	2174.29	2131.79	2207.05	2120.71	2242.23	2203.15	2214.91	2279.04	2356.81	2249.61	2195.3	2155.25	2074.44	2472.74	2219.7	2223.38	2303.86	2157.75	2386.43	2180.7	2164.74	2184.59	2071.42	2239.84	2664.29	2458.71	2090.36	2270.84	2470.5	2277.07	2486.27	2257.56	2265.34
	2111.95	2238.16	2068.54	2121.46	2096.09	2133.79	2199.75	2441.4	2060.22	2112.3	2257.67	2131.87	2130.08	2232.33	2192.79	2217.93	2173.52	2131.42	2206.3	2120.34	2241.41	2202.29	2213.95	2277.96	2355.64	2248.74	2194.46	2154.69	2074.13	2471.18	2218.77	2222.63	2303.12	2157.3	2385.35	2179.71	2164.12	2183.86	2070.97	2238.96	2662.36	2457.99	2090.11	2269.78	2469.45	2275.77	2485.39	2256.79	2264.36
	2111.46	2237.27	2068.11	2120.65	2095.5	2133.11	2198.92	2439.98	2059.94	2111.9	2256.69	2131.22	2129.48	2231.57	2192.48	2216.98	2172.76	2131.04	2205.56	2119.97	2240.59	2201.43	2213.01	2276.9	2354.48	2247.87	2193.62	2154.13	2073.82	2469.63	2217.84	2221.9	2302.38	2156.87	2384.28	2178.73	2163.5	2183.14	2070.52	2238.08	2660.44	2457.27	2089.87	2268.71	2468.41	2274.49	2484.52	2256.02	2263.39
	2110.98	2236.39	2067.68	2119.84	2094.91	2132.43	2198.09	2438.57	2059.68	2111.5	2255.71	2130.58	2128.89	2230.82	2192.18	2216.05	2172.01	2130.67	2204.83	2119.61	2239.79	2200.57	2212.07	2275.85	2353.33	2247.02	2192.79	2153.58	2073.52	2468.09	2216.93	2221.17	2301.64	2156.43	2383.23	2177.76	2162.89	2182.42	2070.08	2237.21	2658.52	2456.56	2089.63	2267.65	2467.38	2273.21	2483.64	2255.25	2262.42
	2110.51	2235.51	2067.26	2119.04	2094.32	2131.76	2197.27	2437.16	2059.41	2111.11	2254.74	2129.94	2128.31	2230.08	2191.88	2215.12	2171.26	2130.31	2204.1	2119.25	2238.99	2199.73	2211.14	2274.81	2352.19	2246.17	2191.97	2153.04	2073.22	2466.55	2216.02	2220.45	2300.92	2156.01	2382.18	2176.79	2162.29	2181.71	2069.65	2236.35	2656.62	2455.86	2089.39	2266.6	2466.34	2271.95	2482.77	2254.5	2261.46
	2110.04	2234.64	2066.85	2118.25	2093.74	2131.1	2196.46	2435.77	2059.16	2110.73	2253.78	2129.31	2127.72	2229.35	2191.59	2214.21	2170.52	2129.94	2203.38	2118.9	2238.21	2198.88	2210.22	2273.78	2351.06	2245.32	2191.15	2152.49	2072.93	2465.03	2215.12	2219.73	2300.2	2155.58	2381.14	2175.83	2161.69	2181.01	2069.22	2235.48	2654.72	2455.16	2089.16	2265.55	2465.31	2270.69	2481.91	2253.75	2260.5
	2109.58	2233.77	2066.44	2117.47	2093.17	2130.44	2195.66	2434.38	2058.91	2110.35	2252.82	2128.68	2127.15	2228.62	2191.31	2213.31	2169.79	2129.57	2202.67	2118.55	2237.43	2198.05	2209.31	2272.76	2349.94	2244.48	2190.33	2151.95	2072.64	2463.51	2214.23	2219.03	2299.49	2155.17	2380.11	2174.87	2161.1	2180.31	2068.8	2234.62	2652.83	2454.47	2088.94	2264.5	2464.29	2269.45	2481.04	2253	2259.55
	2109.13	2232.9	2066.03	2116.7	2092.6	2129.8	2194.87	2433	2058.66	2109.98	2251.86	2128.06	2126.57	2227.9	2191.03	2212.41	2169.07	2129.21	2201.97	2118.21	2236.66	2197.22	2208.41	2271.75	2348.82	2243.65	2189.52	2151.42	2072.35	2462	2213.34	2218.33	2298.79	2154.75	2379.09	2173.93	2160.51	2179.62	2068.39	2233.77	2650.94	2453.79	2088.71	2263.46	2463.26	2268.23	2480.18	2252.27	2258.61
	2108.69	2232.03	2065.62	2115.93	2092.03	2129.16	2194.09	2431.63	2058.43	2109.61	2250.91	2127.45	2126	2227.19	2190.76	2211.53	2168.35	2128.85	2201.27	2117.88	2235.9	2196.4	2207.52	2270.75	2347.72	2242.82	2188.71	2150.88	2072.07	2460.51	2212.46	2217.63	2298.09	2154.35	2378.08	2172.98	2159.92	2178.93	2067.98	2232.92	2649.07	2453.12	2088.5	2262.43	2462.24	2267.01	2479.32	2251.54	2257.67
	2108.25	2231.18	2065.22	2115.17	2091.47	2128.53	2193.32	2430.27	2058.2	2109.25	2249.97	2126.84	2125.44	2226.48	2190.5	2210.65	2167.64	2128.48	2200.58	2117.55	2235.15	2195.58	2206.64	2269.76	2346.62	2242	2187.91	2150.35	2071.8	2459.01	2211.59	2216.94	2297.4	2153.94	2377.08	2172.05	2159.35	2178.24	2067.58	2232.08	2647.2	2452.45	2088.28	2261.4	2461.23	2265.81	2478.47	2250.81	2256.74
	2107.82	2230.32	2064.82	2114.41	2090.91	2127.9	2192.55	2428.91	2057.97	2108.9	2249.02	2126.24	2124.88	2225.78	2190.25	2209.79	2166.94	2128.12	2199.9	2117.23	2234.41	2194.77	2205.76	2268.78	2345.53	2241.18	2187.12	2149.83	2071.52	2457.53	2210.73	2216.26	2296.72	2153.55	2376.09	2171.12	2158.78	2177.57	2067.19	2231.24	2645.34	2451.78	2088.07	2260.37	2460.21	2264.61	2477.62	2250.1	2255.81
	2107.4	2229.47	2064.43	2113.67	2090.36	2127.29	2191.8	2427.57	2057.75	2108.55	2248.09	2125.65	2124.32	2225.09	2190	2208.93	2166.24	2127.76	2199.22	2116.91	2233.68	2193.96	2204.9	2267.82	2344.45	2240.37	2186.32	2149.31	2071.26	2456.06	2209.88	2215.59	2296.05	2153.15	2375.11	2170.2	2158.21	2176.89	2066.81	2230.4	2643.49	2451.13	2087.87	2259.35	2459.2	2263.43	2476.77	2249.39	2254.89
	2106.98	2228.62	2064.04	2112.93	2089.81	2126.68	2191.05	2426.23	2057.54	2108.2	2247.16	2125.06	2123.77	2224.41	2189.76	2208.09	2165.55	2127.41	2198.55	2116.59	2232.96	2193.16	2204.04	2266.86	2343.38	2239.57	2185.54	2148.79	2070.99	2454.59	2209.03	2214.92	2295.39	2152.77	2374.14	2169.29	2157.65	2176.23	2066.43	2229.57	2641.65	2450.48	2087.67	2258.34	2458.19	2262.26	2475.92	2248.69	2253.97
	2106.57	2227.78	2063.65	2112.2	2089.27	2126.08	2190.32	2424.9	2057.34	2107.86	2246.23	2124.48	2123.23	2223.73	2189.53	2207.25	2164.87	2127.05	2197.89	2116.28	2232.24	2192.37	2203.2	2265.91	2342.31	2238.77	2184.75	2148.27	2070.73	2453.14	2208.19	2214.26	2294.73	2152.38	2373.18	2168.38	2157.09	2175.57	2066.06	2228.74	2639.81	2449.84	2087.47	2257.32	2457.19	2261.1	2475.08	2247.99	2253.06
	2106.17	2226.94	2063.27	2111.47	2088.73	2125.49	2189.59	2423.57	2057.14	2107.53	2245.31	2123.9	2122.68	2223.06	2189.3	2206.43	2164.19	2126.7	2197.23	2115.98	2231.54	2191.58	2202.36	2264.98	2341.26	2237.97	2183.98	2147.76	2070.48	2451.69	2207.36	2213.6	2294.08	2152.01	2372.23	2167.48	2156.54	2174.91	2065.69	2227.92	2637.98	2449.2	2087.28	2256.32	2456.19	2259.96	2474.24	2247.3	2252.15
	2105.77	2226.1	2062.89	2110.76	2088.2	2124.91	2188.88	2422.26	2056.95	2107.2	2244.39	2123.33	2122.15	2222.4	2189.09	2205.61	2163.53	2126.34	2196.58	2115.68	2230.84	2190.8	2201.53	2264.05	2340.21	2237.19	2183.2	2147.25	2070.22	2450.25	2206.53	2212.96	2293.44	2151.64	2371.29	2166.59	2155.99	2174.26	2065.33	2227.1	2636.16	2448.57	2087.09	2255.32	2455.19	2258.82	2473.4	2246.62	2251.25
	2105.38	2225.27	2062.51	2110.05	2087.67	2124.33	2188.17	2420.95	2056.76	2106.88	2243.48	2122.77	2121.61	2221.74	2188.88	2204.81	2162.86	2125.99	2195.94	2115.39	2230.15	2190.03	2200.71	2263.13	2339.18	2236.41	2182.43	2146.75	2069.98	2448.82	2205.72	2212.32	2292.8	2151.27	2370.35	2165.7	2155.45	2173.61	2064.98	2226.29	2634.35	2447.94	2086.9	2254.32	2454.2	2257.7	2472.57	2245.94	2250.35
	2105	2224.44	2062.14	2109.35	2087.15	2123.77	2187.47	2419.66	2056.58	2106.57	2242.57	2122.22	2121.08	2221.1	2188.67	2204.01	2162.21	2125.64	2195.3	2115.1	2229.47	2189.26	2199.9	2262.23	2338.15	2235.63	2181.67	2146.25	2069.73	2447.4	2204.91	2211.68	2292.18	2150.91	2369.43	2164.83	2154.92	2172.97	2064.63	2225.48	2632.55	2447.33	2086.72	2253.33	2453.21	2256.59	2471.73	2245.27	2249.46
	2104.63	2223.62	2061.77	2108.65	2086.63	2123.21	2186.78	2418.37	2056.41	2106.26	2241.67	2121.67	2120.56	2220.45	2188.48	2203.23	2161.56	2125.29	2194.68	2114.81	2228.8	2188.5	2199.09	2261.33	2337.13	2234.86	2180.91	2145.76	2069.5	2445.98	2204.11	2211.05	2291.56	2150.55	2368.52	2163.95	2154.39	2172.34	2064.29	2224.68	2630.75	2446.71	2086.55	2252.34	2452.22	2255.49	2470.91	2244.61	2248.57
	2104.26	2222.8	2061.41	2107.96	2086.11	2122.66	2186.1	2417.08	2056.24	2105.95	2240.77	2121.12	2120.04	2219.82	2188.29	2202.45	2160.92	2124.95	2194.05	2114.53	2228.14	2187.74	2198.3	2260.45	2336.11	2234.1	2180.16	2145.26	2069.26	2444.58	2203.31	2210.43	2290.94	2150.2	2367.61	2163.09	2153.86	2171.71	2063.96	2223.88	2628.96	2446.11	2086.37	2251.36	2451.24	2254.41	2470.08	2243.95	2247.69
	2103.9	2221.98	2061.04	2107.28	2085.6	2122.11	2185.43	2415.81	2056.08	2105.65	2239.88	2120.59	2119.53	2219.19	2188.11	2201.69	2160.29	2124.6	2193.44	2114.26	2227.49	2186.99	2197.51	2259.57	2335.11	2233.34	2179.41	2144.78	2069.03	2443.18	2202.53	2209.81	2290.34	2149.85	2366.72	2162.23	2153.34	2171.09	2063.64	2223.09	2627.18	2445.51	2086.21	2250.38	2450.26	2253.33	2469.26	2243.3	2246.81
	2103.55	2221.17	2060.69	2106.61	2085.1	2121.58	2184.77	2414.55	2055.93	2105.36	2239	2120.06	2119.02	2218.57	2187.93	2200.93	2159.66	2124.26	2192.83	2113.99	2226.85	2186.25	2196.74	2258.71	2334.11	2232.59	2178.67	2144.29	2068.8	2441.8	2201.75	2209.2	2289.74	2149.51	2365.83	2161.37	2152.83	2170.47	2063.32	2222.3	2625.41	2444.92	2086.04	2249.41	2449.28	2252.27	2468.44	2242.66	2245.94
	2103.2	2220.36	2060.33	2105.94	2084.6	2121.05	2184.12	2413.29	2055.78	2105.07	2238.11	2119.53	2118.51	2217.96	2187.77	2200.18	2159.04	2123.92	2192.23	2113.73	2226.21	2185.51	2195.97	2257.86	2333.13	2231.84	2177.93	2143.81	2068.58	2440.42	2200.98	2208.6	2289.16	2149.17	2364.95	2160.53	2152.32	2169.85	2063	2221.52	2623.65	2444.33	2085.89	2248.45	2448.31	2251.21	2467.63	2242.02	2245.07
	2102.87	2219.56	2059.98	2105.29	2084.1	2120.53	2183.48	2412.04	2055.64	2104.79	2237.24	2119.02	2118.01	2217.35	2187.61	2199.45	2158.43	2123.58	2191.63	2113.47	2225.59	2184.78	2195.21	2257.01	2332.15	2231.1	2177.19	2143.33	2068.36	2439.05	2200.21	2208.01	2288.58	2148.84	2364.08	2159.69	2151.81	2169.25	2062.7	2220.74	2621.89	2443.75	2085.73	2247.49	2447.34	2250.17	2466.82	2241.39	2244.21
	2102.53	2218.76	2059.63	2104.64	2083.61	2120.02	2182.84	2410.8	2055.5	2104.51	2236.36	2118.5	2117.51	2216.76	2187.46	2198.72	2157.83	2123.24	2191.05	2113.21	2224.97	2184.05	2194.46	2256.18	2331.18	2230.37	2176.46	2142.86	2068.15	2437.69	2199.46	2207.41	2288	2148.52	2363.23	2158.85	2151.31	2168.64	2062.4	2219.96	2620.14	2443.18	2085.58	2246.53	2446.38	2249.15	2466.01	2240.77	2243.35
	2102.21	2217.96	2059.29	2103.99	2083.12	2119.52	2182.22	2409.57	2055.37	2104.24	2235.5	2118	2117.02	2216.16	2187.31	2198	2157.23	2122.9	2190.46	2112.96	2224.36	2183.34	2193.71	2255.35	2330.22	2229.64	2175.74	2142.39	2067.94	2436.34	2198.71	2206.83	2287.44	2148.2	2362.38	2158.03	2150.82	2168.05	2062.1	2219.19	2618.4	2442.61	2085.44	2245.58	2445.41	2248.13	2465.2	2240.15	2242.5
	2101.89	2217.17	2058.95	2103.36	2082.64	2119.02	2181.61	2408.35	2055.25	2103.97	2234.63	2117.5	2116.54	2215.58	2187.18	2197.29	2156.63	2122.57	2189.89	2112.72	2223.76	2182.62	2192.98	2254.54	2329.26	2228.92	2175.02	2141.92	2067.74	2435	2197.97	2206.25	2286.88	2147.88	2361.54	2157.21	2150.33	2167.45	2061.82	2218.43	2616.67	2442.05	2085.29	2244.63	2444.46	2247.12	2464.4	2239.54	2241.65
	2101.58	2216.38	2058.61	2102.73	2082.17	2118.54	2181	2407.14	2055.14	2103.71	2233.78	2117.01	2116.05	2215	2187.05	2196.59	2156.05	2122.23	2189.32	2112.48	2223.17	2181.92	2192.25	2253.74	2328.32	2228.2	2174.31	2141.46	2067.54	2433.67	2197.23	2205.68	2286.33	2147.57	2360.7	2156.4	2149.85	2166.87	2061.53	2217.67	2614.95	2441.49	2085.16	2243.69	2443.5	2246.13	2463.6	2238.94	2240.81
	2101.28	2215.6	2058.28	2102.1	2081.69	2118.06	2180.4	2405.93	2055.03	2103.46	2232.92	2116.52	2115.58	2214.43	2186.93	2195.9	2155.47	2121.9	2188.76	2112.24	2222.59	2181.22	2191.53	2252.94	2327.38	2227.49	2173.6	2141.01	2067.34	2432.34	2196.51	2205.12	2285.79	2147.26	2359.88	2155.59	2149.37	2166.29	2061.26	2216.92	2613.23	2440.94	2085.03	2242.76	2442.55	2245.15	2462.8	2238.34	2239.97
	2100.98	2214.82	2057.95	2101.49	2081.23	2117.59	2179.82	2404.73	2054.92	2103.21	2232.08	2116.04	2115.1	2213.87	2186.81	2195.22	2154.9	2121.57	2188.2	2112.01	2222.02	2180.52	2190.82	2252.16	2326.45	2226.79	2172.89	2140.55	2067.15	2431.03	2195.79	2204.56	2285.25	2146.96	2359.07	2154.79	2148.9	2165.71	2060.99	2216.17	2611.52	2440.4	2084.9	2241.83	2441.6	2244.18	2462.01	2237.74	2239.14
	2100.69	2214.04	2057.62	2100.88	2080.76	2117.13	2179.24	2403.55	2054.83	2102.96	2231.23	2115.57	2114.64	2213.31	2186.71	2194.55	2154.34	2121.24	2187.66	2111.79	2221.46	2179.83	2190.12	2251.38	2325.53	2226.09	2172.19	2140.1	2066.96	2429.72	2195.08	2204	2284.72	2146.66	2358.27	2154	2148.43	2165.14	2060.73	2215.42	2609.83	2439.86	2084.77	2240.9	2440.66	2243.22	2461.22	2237.16	2238.31
	2100.41	2213.27	2057.3	2100.28	2080.3	2116.67	2178.67	2402.37	2054.74	2102.72	2230.4	2115.1	2114.17	2212.76	2186.61	2193.89	2153.78	2120.91	2187.11	2111.57	2220.91	2179.15	2189.43	2250.62	2324.62	2225.4	2171.5	2139.66	2066.77	2428.42	2194.37	2203.46	2284.2	2146.37	2357.47	2153.21	2147.96	2164.57	2060.47	2214.68	2608.13	2439.33	2084.65	2239.98	2439.72	2242.27	2460.44	2236.58	2237.48
	2100.13	2212.5	2056.98	2099.69	2079.85	2116.22	2178.11	2401.2	2054.65	2102.49	2229.56	2114.64	2113.72	2212.22	2186.51	2193.24	2153.23	2120.59	2186.58	2111.35	2220.36	2178.48	2188.74	2249.86	2323.71	2224.72	2170.81	2139.21	2066.59	2427.13	2193.68	2202.92	2283.69	2146.08	2356.69	2152.43	2147.51	2164.01	2060.23	2213.94	2606.45	2438.81	2084.54	2239.07	2438.78	2241.33	2459.65	2236.01	2236.66
	2099.86	2211.74	2056.66	2099.1	2079.4	2115.79	2177.56	2400.03	2054.57	2102.26	2228.74	2114.18	2113.26	2211.68	2186.43	2192.6	2152.68	2120.26	2186.05	2111.14	2219.83	2177.81	2188.07	2249.12	2322.82	2224.04	2170.12	2138.78	2066.42	2425.86	2192.99	2202.38	2283.19	2145.8	2355.91	2151.66	2147.05	2163.46	2059.98	2213.21	2604.78	2438.29	2084.43	2238.16	2437.85	2240.41	2458.88	2235.44	2235.85
	2099.6	2210.98	2056.35	2098.52	2078.96	2115.36	2177.02	2398.88	2054.5	2102.04	2227.92	2113.73	2112.81	2211.15	2186.35	2191.96	2152.14	2119.94	2185.53	2110.93	2219.3	2177.15	2187.4	2248.38	2321.93	2223.36	2169.45	2138.34	2066.24	2424.59	2192.31	2201.85	2282.69	2145.53	2355.14	2150.89	2146.6	2162.91	2059.75	2212.49	2603.11	2437.77	2084.32	2237.26	2436.92	2239.5	2458.1	2234.88	2235.03
	2099.34	2210.23	2056.04	2097.95	2078.52	2114.93	2176.48	2397.74	2054.44	2101.83	2227.1	2113.29	2112.37	2210.63	2186.28	2191.34	2151.61	2119.62	2185.01	2110.73	2218.78	2176.49	2186.74	2247.66	2321.05	2222.69	2168.77	2137.91	2066.08	2423.32	2191.63	2201.33	2282.2	2145.25	2354.38	2150.13	2146.16	2162.36	2059.52	2211.77	2601.45	2437.26	2084.22	2236.36	2435.99	2238.59	2457.33	2234.32	2234.23
	2099.09	2209.48	2055.74	2097.39	2078.08	2114.52	2175.96	2396.6	2054.38	2101.62	2226.29	2112.85	2111.93	2210.11	2186.22	2190.72	2151.09	2119.3	2184.5	2110.54	2218.27	2175.84	2186.09	2246.94	2320.18	2222.03	2168.1	2137.48	2065.91	2422.07	2190.97	2200.82	2281.72	2144.99	2353.63	2149.38	2145.72	2161.82	2059.29	2211.05	2599.8	2436.76	2084.12	2235.47	2435.07	2237.7	2456.56	2233.78	2233.42
	2098.85	2208.73	2055.44	2096.83	2077.65	2114.11	2175.45	2395.47	2054.33	2101.41	2225.48	2112.42	2111.49	2209.6	2186.17	2190.12	2150.57	2118.99	2184	2110.34	2217.77	2175.2	2185.44	2246.24	2319.31	2221.38	2167.44	2137.06	2065.75	2420.83	2190.31	2200.3	2281.25	2144.73	2352.89	2148.63	2145.29	2161.29	2059.07	2210.34	2598.16	2436.27	2084.03	2234.58	2434.15	2236.83	2455.79	2233.23	2232.63
	2098.62	2207.99	2055.14	2096.28	2077.22	2113.72	2174.94	2394.35	2054.28	2101.21	2224.68	2112	2111.06	2209.1	2186.12	2189.52	2150.06	2118.67	2183.5	2110.15	2217.28	2174.56	2184.8	2245.54	2318.46	2220.73	2166.78	2136.64	2065.6	2419.6	2189.66	2199.8	2280.78	2144.47	2352.16	2147.89	2144.86	2160.76	2058.86	2209.63	2596.53	2435.78	2083.94	2233.7	2433.23	2235.96	2455.03	2232.7	2231.83
	2098.39	2207.26	2054.84	2095.74	2076.8	2113.33	2174.44	2393.25	2054.24	2101.02	2223.88	2111.58	2110.64	2208.61	2186.08	2188.93	2149.56	2118.36	2183.01	2109.97	2216.8	2173.93	2184.18	2244.86	2317.61	2220.08	2166.12	2136.23	2065.45	2418.37	2189.02	2199.3	2280.32	2144.22	2351.43	2147.15	2144.44	2160.24	2058.66	2208.93	2594.91	2435.29	2083.86	2232.82	2432.32	2235.1	2454.27	2232.17	2231.04
	2098.17	2206.52	2054.55	2095.2	2076.39	2112.94	2173.96	2392.14	2054.21	2100.83	2223.09	2111.17	2110.22	2208.12	2186.05	2188.35	2149.06	2118.05	2182.53	2109.79	2216.33	2173.31	2183.56	2244.18	2316.77	2219.44	2165.48	2135.82	2065.3	2417.16	2188.38	2198.81	2279.87	2143.97	2350.72	2146.43	2144.02	2159.72	2058.46	2208.24	2593.29	2434.81	2083.78	2231.95	2431.41	2234.26	2453.52	2231.65	2230.26
	2097.96	2205.8	2054.26	2094.68	2075.97	2112.57	2173.48	2391.05	2054.18	2100.64	2222.3	2110.76	2109.8	2207.64	2186.02	2187.78	2148.57	2117.74	2182.05	2109.62	2215.87	2172.69	2182.94	2243.51	2315.94	2218.81	2164.83	2135.41	2065.16	2415.95	2187.75	2198.32	2279.43	2143.73	2350.01	2145.71	2143.61	2159.21	2058.27	2207.55	2591.68	2434.34	2083.7	2231.08	2430.51	2233.43	2452.76	2231.13	2229.47
	2097.75	2205.07	2053.98	2094.16	2075.56	2112.2	2173.01	2389.97	2054.16	2100.47	2221.52	2110.36	2109.39	2207.16	2186.01	2187.22	2148.08	2117.43	2181.58	2109.45	2215.41	2172.08	2182.34	2242.86	2315.12	2218.19	2164.19	2135.01	2065.02	2414.76	2187.13	2197.84	2279	2143.49	2349.32	2144.99	2143.2	2158.7	2058.08	2206.86	2590.08	2433.87	2083.63	2230.22	2429.61	2232.61	2452.02	2230.62	2228.7
	2097.55	2204.35	2053.69	2093.64	2075.16	2111.85	2172.55	2388.9	2054.15	2100.3	2220.74	2109.97	2108.99	2206.7	2186	2186.67	2147.61	2117.13	2181.12	2109.28	2214.97	2171.47	2181.74	2242.21	2314.3	2217.57	2163.56	2134.61	2064.88	2413.57	2186.52	2197.37	2278.57	2143.26	2348.63	2144.28	2142.8	2158.2	2057.9	2206.18	2588.49	2433.41	2083.57	2229.37	2428.71	2231.8	2451.27	2230.11	2227.92
	2097.36	2203.64	2053.42	2093.14	2074.76	2111.5	2172.1	2387.83	2054.14	2100.13	2219.97	2109.58	2108.59	2206.23	2186	2186.13	2147.13	2116.83	2180.66	2109.12	2214.53	2170.88	2181.15	2241.57	2313.5	2216.96	2162.93	2134.22	2064.75	2412.39	2185.91	2196.9	2278.15	2143.03	2347.95	2143.58	2142.4	2157.7	2057.72	2205.5	2586.91	2432.96	2083.51	2228.52	2427.82	2231	2450.53	2229.61	2227.16
	2097.17	2202.93	2053.14	2092.64	2074.37	2111.16	2171.66	2386.78	2054.14	2099.97	2219.21	2109.2	2108.19	2205.78	2186	2185.59	2146.67	2116.52	2180.21	2108.96	2214.1	2170.28	2180.57	2240.94	2312.7	2216.35	2162.31	2133.83	2064.63	2411.22	2185.31	2196.43	2277.74	2142.81	2347.28	2142.89	2142.01	2157.2	2057.56	2204.83	2585.34	2432.51	2083.45	2227.68	2426.93	2230.21	2449.79	2229.12	2226.39
	2096.99	2202.22	2052.87	2092.15	2073.98	2110.82	2171.23	2385.73	2054.15	2099.81	2218.44	2108.82	2107.8	2205.33	2186.01	2185.07	2146.21	2116.23	2179.76	2108.81	2213.69	2169.7	2180	2240.32	2311.9	2215.75	2161.69	2133.44	2064.51	2410.06	2184.72	2195.98	2277.33	2142.59	2346.61	2142.2	2141.62	2156.72	2057.39	2204.17	2583.77	2432.06	2083.4	2226.84	2426.05	2229.44	2449.06	2228.63	2225.63
	2096.82	2201.52	2052.6	2091.66	2073.59	2110.5	2170.8	2384.69	2054.16	2099.66	2217.69	2108.45	2107.42	2204.89	2186.04	2184.55	2145.76	2115.93	2179.32	2108.66	2213.28	2169.12	2179.43	2239.71	2311.12	2215.15	2161.08	2133.06	2064.39	2408.91	2184.14	2195.53	2276.94	2142.38	2345.96	2141.52	2141.24	2156.23	2057.24	2203.51	2582.21	2431.63	2083.35	2226.01	2425.17	2228.68	2448.33	2228.15	2224.87
	2096.65	2200.82	2052.34	2091.18	2073.21	2110.18	2170.39	2383.66	2054.18	2099.52	2216.94	2108.09	2107.04	2204.46	2186.06	2184.04	2145.32	2115.63	2178.89	2108.52	2212.88	2168.55	2178.87	2239.11	2310.35	2214.56	2160.47	2132.68	2064.27	2407.77	2183.56	2195.08	2276.55	2142.17	2345.32	2140.84	2140.86	2155.76	2057.09	2202.85	2580.66	2431.19	2083.31	2225.18	2424.29	2227.92	2447.6	2227.68	2224.12
	2096.5	2200.13	2052.07	2090.71	2072.84	2109.88	2169.98	2382.64	2054.2	2099.38	2216.19	2107.73	2106.66	2204.03	2186.1	2183.55	2144.88	2115.34	2178.47	2108.38	2212.49	2167.98	2178.32	2238.52	2309.58	2213.98	2159.87	2132.31	2064.16	2406.64	2183	2194.64	2276.17	2141.96	2344.68	2140.17	2140.49	2155.29	2056.94	2202.2	2579.12	2430.77	2083.27	2224.36	2423.42	2227.18	2446.88	2227.21	2223.37
	2096.34	2199.44	2051.82	2090.25	2072.46	2109.58	2169.59	2381.63	2054.24	2099.25	2215.45	2107.38	2106.29	2203.61	2186.14	2183.06	2144.45	2115.05	2178.05	2108.24	2212.11	2167.42	2177.78	2237.94	2308.82	2213.41	2159.27	2131.94	2064.06	2405.52	2182.43	2194.2	2275.8	2141.77	2344.05	2139.51	2140.12	2154.82	2056.8	2201.56	2577.59	2430.34	2083.24	2223.55	2422.55	2226.45	2446.16	2226.75	2222.62
	2096.2	2198.75	2051.56	2089.79	2072.1	2109.28	2169.2	2380.63	2054.27	2099.12	2214.72	2107.04	2105.92	2203.19	2186.2	2182.57	2144.02	2114.76	2177.63	2108.11	2211.73	2166.87	2177.24	2237.37	2308.07	2212.84	2158.68	2131.57	2063.96	2404.41	2181.88	2193.78	2275.43	2141.57	2343.43	2138.85	2139.76	2154.36	2056.67	2200.92	2576.07	2429.93	2083.21	2222.74	2421.68	2225.74	2445.44	2226.29	2221.88
	2096.06	2198.07	2051.31	2089.35	2071.74	2109	2168.82	2379.64	2054.32	2099	2213.99	2106.7	2105.56	2202.79	2186.25	2182.1	2143.6	2114.47	2177.22	2107.99	2211.37	2166.32	2176.72	2236.81	2307.32	2212.27	2158.09	2131.21	2063.86	2403.31	2181.33	2193.35	2275.07	2141.38	2342.82	2138.2	2139.41	2153.9	2056.55	2200.28	2574.55	2429.52	2083.18	2221.94	2420.82	2225.03	2444.73	2225.84	2221.14
	2095.93	2197.4	2051.06	2088.9	2071.38	2108.72	2168.45	2378.66	2054.37	2098.88	2213.26	2106.36	2105.21	2202.39	2186.32	2181.64	2143.19	2114.19	2176.82	2107.86	2211.02	2165.79	2176.2	2236.26	2306.59	2211.71	2157.51	2130.86	2063.77	2402.21	2180.8	2192.93	2274.73	2141.2	2342.22	2137.56	2139.05	2153.45	2056.43	2199.65	2573.05	2429.11	2083.17	2221.14	2419.96	2224.34	2444.02	2225.39	2220.41
	2095.81	2196.73	2050.81	2088.47	2071.02	2108.46	2168.1	2377.68	2054.42	2098.77	2212.54	2106.04	2104.86	2201.99	2186.4	2181.18	2142.78	2113.9	2176.43	2107.75	2210.67	2165.25	2175.68	2235.71	2305.86	2211.16	2156.94	2130.5	2063.68	2401.13	2180.27	2192.52	2274.38	2141.02	2341.62	2136.92	2138.71	2153	2056.31	2199.03	2571.55	2428.71	2083.15	2220.35	2419.11	2223.65	2443.32	2224.95	2219.68
	2095.69	2196.06	2050.57	2088.04	2070.67	2108.2	2167.74	2376.72	2054.49	2098.66	2211.83	2105.72	2104.51	2201.6	2186.48	2180.74	2142.39	2113.62	2176.04	2107.63	2210.34	2164.73	2175.18	2235.18	2305.14	2210.62	2156.37	2130.16	2063.59	2400.05	2179.74	2192.12	2274.05	2140.85	2341.04	2136.29	2138.36	2152.56	2056.2	2198.41	2570.06	2428.32	2083.14	2219.56	2418.26	2222.98	2442.61	2224.52	2218.95
	2095.58	2195.4	2050.33	2087.62	2070.33	2107.95	2167.4	2375.76	2054.56	2098.56	2211.12	2105.4	2104.17	2201.22	2186.57	2180.3	2141.99	2113.34	2175.65	2107.52	2210.01	2164.21	2174.68	2234.65	2304.43	2210.08	2155.8	2129.81	2063.51	2398.99	2179.23	2191.72	2273.72	2140.68	2340.46	2135.67	2138.03	2152.12	2056.1	2197.8	2568.58	2427.93	2083.13	2218.78	2417.41	2222.32	2441.92	2224.09	2218.23
	2095.48	2194.74	2050.1	2087.21	2069.99	2107.71	2167.07	2374.82	2054.63	2098.47	2210.41	2105.09	2103.83	2200.85	2186.66	2179.87	2141.61	2113.07	2175.28	2107.42	2209.69	2163.69	2174.19	2234.14	2303.72	2209.55	2155.24	2129.47	2063.44	2397.94	2178.72	2191.32	2273.41	2140.51	2339.89	2135.05	2137.69	2151.69	2056	2197.19	2567.11	2427.55	2083.13	2218.01	2416.57	2221.67	2441.22	2223.67	2217.51
	2095.38	2194.09	2049.87	2086.81	2069.65	2107.47	2166.75	2373.88	2054.72	2098.38	2209.72	2104.79	2103.5	2200.48	2186.77	2179.45	2141.23	2112.79	2174.91	2107.31	2209.39	2163.19	2173.71	2233.63	2303.03	2209.02	2154.69	2129.14	2063.36	2396.89	2178.22	2190.93	2273.1	2140.35	2339.33	2134.44	2137.36	2151.27	2055.91	2196.58	2565.65	2427.17	2083.14	2217.24	2415.73	2221.04	2440.53	2223.25	2216.79
	2095.29	2193.44	2049.64	2086.41	2069.32	2107.25	2166.43	2372.95	2054.8	2098.29	2209.02	2104.49	2103.18	2200.12	2186.88	2179.04	2140.85	2112.52	2174.54	2107.22	2209.09	2162.69	2173.23	2233.13	2302.34	2208.5	2154.14	2128.8	2063.29	2395.86	2177.72	2190.55	2272.79	2140.2	2338.78	2133.83	2137.04	2150.85	2055.83	2195.99	2564.19	2426.79	2083.15	2216.48	2414.9	2220.41	2439.85	2222.84	2216.08
	2095.21	2192.8	2049.41	2086.02	2069	2107.03	2166.13	2372.04	2054.9	2098.21	2208.33	2104.2	2102.86	2199.76	2187	2178.63	2140.49	2112.25	2174.18	2107.12	2208.8	2162.19	2172.76	2232.64	2301.65	2207.98	2153.59	2128.48	2063.23	2394.83	2177.24	2190.17	2272.5	2140.05	2338.23	2133.23	2136.72	2150.43	2055.75	2195.39	2562.75	2426.43	2083.16	2215.72	2414.07	2219.79	2439.16	2222.44	2215.37
	2095.13	2192.16	2049.19	2085.63	2068.67	2106.82	2165.83	2371.13	2055	2098.14	2207.65	2103.91	2102.54	2199.42	2187.13	2178.24	2140.12	2111.98	2173.83	2107.04	2208.52	2161.71	2172.3	2232.17	2300.98	2207.48	2153.05	2128.15	2063.17	2393.81	2176.76	2189.79	2272.21	2139.9	2337.7	2132.64	2136.41	2150.02	2055.68	2194.81	2561.31	2426.06	2083.18	2214.97	2413.24	2219.19	2438.48	2222.04	2214.66
	2095.06	2191.53	2048.97	2085.26	2068.36	2106.62	2165.54	2370.23	2055.11	2098.07	2206.97	2103.63	2102.23	2199.07	2187.27	2177.85	2139.77	2111.71	2173.49	2106.95	2208.25	2161.23	2171.85	2231.7	2300.32	2206.98	2152.52	2127.83	2063.11	2392.81	2176.29	2189.43	2271.93	2139.76	2337.17	2132.06	2136.1	2149.61	2055.61	2194.22	2559.88	2425.71	2083.2	2214.23	2412.42	2218.6	2437.81	2221.65	2213.96
	2095	2190.9	2048.75	2084.89	2068.04	2106.43	2165.26	2369.34	2055.22	2098.01	2206.3	2103.36	2101.93	2198.74	2187.41	2177.47	2139.42	2111.45	2173.15	2106.87	2207.99	2160.75	2171.4	2231.23	2299.66	2206.48	2151.99	2127.52	2063.06	2391.81	2175.82	2189.06	2271.66	2139.63	2336.65	2131.48	2135.8	2149.21	2055.55	2193.65	2558.47	2425.36	2083.23	2213.49	2411.6	2218.02	2437.14	2221.26	2213.26
	2094.94	2190.27	2048.54	2084.52	2067.73	2106.24	2165	2368.46	2055.35	2097.95	2205.63	2103.09	2101.63	2198.41	2187.56	2177.1	2139.08	2111.19	2172.81	2106.79	2207.73	2160.29	2170.96	2230.78	2299.01	2205.99	2151.47	2127.21	2063.01	2390.82	2175.37	2188.71	2271.4	2139.49	2336.14	2130.9	2135.5	2148.82	2055.49	2193.08	2557.05	2425.01	2083.26	2212.76	2410.79	2217.45	2436.47	2220.88	2212.57
	2094.9	2189.65	2048.33	2084.17	2067.43	2106.07	2164.74	2367.59	2055.47	2097.9	2204.97	2102.83	2101.33	2198.09	2187.72	2176.74	2138.75	2110.93	2172.48	2106.72	2207.49	2159.83	2170.53	2230.34	2298.36	2205.51	2150.95	2126.9	2062.97	2389.85	2174.92	2188.35	2271.15	2139.37	2335.64	2130.34	2135.21	2148.43	2055.44	2192.51	2555.65	2424.67	2083.3	2212.03	2409.98	2216.89	2435.81	2220.51	2211.87
	2094.85	2189.04	2048.12	2083.82	2067.13	2105.9	2164.48	2366.73	2055.61	2097.86	2204.32	2102.58	2101.04	2197.77	2187.89	2176.39	2138.42	2110.67	2172.16	2106.65	2207.26	2159.38	2170.1	2229.91	2297.73	2205.03	2150.44	2126.6	2062.93	2388.88	2174.47	2188.01	2270.9	2139.25	2335.14	2129.78	2134.92	2148.04	2055.4	2191.95	2554.26	2424.33	2083.34	2211.31	2409.17	2216.35	2435.15	2220.14	2211.19
	2094.82	2188.43	2047.92	2083.48	2066.84	2105.74	2164.24	2365.88	2055.75	2097.82	2203.66	2102.33	2100.76	2197.46	2188.07	2176.04	2138.09	2110.42	2171.85	2106.58	2207.03	2158.93	2169.69	2229.48	2297.1	2204.56	2149.94	2126.31	2062.89	2387.92	2174.04	2187.67	2270.66	2139.13	2334.65	2129.22	2134.64	2147.66	2055.36	2191.39	2552.88	2424	2083.39	2210.6	2408.37	2215.81	2434.49	2219.77	2210.5
	2094.79	2187.82	2047.72	2083.15	2066.54	2105.59	2164.01	2365.04	2055.89	2097.78	2203.02	2102.08	2100.48	2197.16	2188.25	2175.7	2137.78	2110.16	2171.54	2106.52	2206.82	2158.49	2169.28	2229.07	2296.48	2204.1	2149.44	2126.01	2062.86	2386.97	2173.61	2187.33	2270.43	2139.02	2334.18	2128.67	2134.36	2147.28	2055.33	2190.84	2551.5	2423.68	2083.44	2209.89	2407.58	2215.29	2433.84	2219.41	2209.82
	2094.77	2187.22	2047.52	2082.82	2066.26	2105.45	2163.78	2364.21	2056.05	2097.75	2202.38	2101.84	2100.2	2196.87	2188.44	2175.38	2137.47	2109.91	2171.23	2106.47	2206.61	2158.06	2168.87	2228.66	2295.87	2203.64	2148.94	2125.73	2062.83	2386.04	2173.19	2187	2270.2	2138.91	2333.71	2128.13	2134.08	2146.91	2055.3	2190.3	2550.13	2423.36	2083.49	2209.19	2406.78	2214.78	2433.19	2219.06	2209.14
	2094.76	2186.63	2047.33	2082.5	2065.98	2105.31	2163.57	2363.38	2056.21	2097.73	2201.74	2101.61	2099.93	2196.58	2188.64	2175.06	2137.16	2109.66	2170.93	2106.41	2206.41	2157.63	2168.47	2228.26	2295.26	2203.19	2148.45	2125.44	2062.81	2385.11	2172.78	2186.67	2269.99	2138.81	2333.24	2127.6	2133.82	2146.55	2055.28	2189.76	2548.78	2423.04	2083.56	2208.49	2405.99	2214.27	2432.55	2218.71	2208.46
	2094.75	2186.03	2047.14	2082.19	2065.7	2105.19	2163.36	2362.57	2056.37	2097.71	2201.11	2101.38	2099.67	2196.29	2188.84	2174.74	2136.87	2109.42	2170.64	2106.36	2206.22	2157.21	2168.08	2227.87	2294.67	2202.75	2147.97	2125.16	2062.79	2384.19	2172.38	2186.35	2269.78	2138.71	2332.79	2127.07	2133.55	2146.19	2055.27	2189.23	2547.43	2422.73	2083.62	2207.8	2405.21	2213.78	2431.91	2218.37	2207.79
	2094.75	2185.45	2046.95	2081.88	2065.42	2105.07	2163.17	2361.77	2056.54	2097.7	2200.49	2101.16	2099.41	2196.02	2189.06	2174.44	2136.57	2109.18	2170.35	2106.32	2206.05	2156.8	2167.7	2227.49	2294.08	2202.31	2147.49	2124.89	2062.78	2383.28	2171.98	2186.04	2269.58	2138.62	2332.34	2126.54	2133.29	2145.83	2055.26	2188.7	2546.09	2422.43	2083.69	2207.12	2404.43	2213.31	2431.27	2218.03	2207.12
	2094.75	2184.87	2046.77	2081.59	2065.15	2104.96	2162.98	2360.97	2056.72	2097.69	2199.87	2100.95	2099.16	2195.75	2189.28	2174.14	2136.29	2108.93	2170.07	2106.28	2205.88	2156.39	2167.32	2227.12	2293.49	2201.87	2147.02	2124.62	2062.77	2382.38	2171.59	2185.73	2269.39	2138.53	2331.91	2126.03	2133.04	2145.48	2055.25	2188.17	2544.76	2422.13	2083.77	2206.44	2403.65	2212.84	2430.64	2217.7	2206.45
	2094.77	2184.29	2046.58	2081.3	2064.89	2104.86	2162.8	2360.19	2056.91	2097.69	2199.25	2100.74	2098.91	2195.48	2189.51	2173.86	2136.01	2108.7	2169.8	2106.24	2205.71	2155.99	2166.95	2226.76	2292.92	2201.45	2146.55	2124.35	2062.76	2381.49	2171.21	2185.43	2269.2	2138.45	2331.48	2125.52	2132.79	2145.13	2055.25	2187.66	2543.43	2421.83	2083.85	2205.77	2402.88	2212.38	2430.01	2217.38	2205.79
	2094.79	2183.72	2046.41	2081.01	2064.63	2104.76	2162.63	2359.42	2057.1	2097.69	2198.65	2100.53	2098.67	2195.22	2189.74	2173.58	2135.74	2108.46	2169.53	2106.2	2205.56	2155.6	2166.59	2226.4	2292.35	2201.03	2146.08	2124.09	2062.76	2380.61	2170.83	2185.13	2269.03	2138.37	2331.05	2125.01	2132.54	2144.79	2055.26	2187.14	2542.12	2421.54	2083.93	2205.11	2402.11	2211.94	2429.39	2217.06	2205.13
	2094.81	2183.15	2046.23	2080.73	2064.37	2104.68	2162.46	2358.65	2057.3	2097.7	2198.04	2100.33	2098.43	2194.97	2189.98	2173.3	2135.47	2108.23	2169.27	2106.17	2205.42	2155.21	2166.24	2226.06	2291.79	2200.61	2145.63	2123.83	2062.76	2379.74	2170.46	2184.83	2268.86	2138.29	2330.64	2124.51	2132.3	2144.46	2055.27	2186.63	2540.81	2421.26	2084.03	2204.45	2401.35	2211.5	2428.76	2216.74	2204.48
	2094.85	2182.59	2046.06	2080.46	2064.12	2104.6	2162.31	2357.9	2057.5	2097.72	2197.44	2100.14	2098.2	2194.73	2190.23	2173.04	2135.21	2107.99	2169.01	2106.15	2205.28	2154.83	2165.89	2225.72	2291.24	2200.2	2145.18	2123.58	2062.76	2378.88	2170.1	2184.54	2268.69	2138.22	2330.23	2124.02	2132.06	2144.13	2055.29	2186.13	2539.52	2420.98	2084.12	2203.79	2400.59	2211.08	2428.15	2216.43	2203.82
	2094.89	2182.03	2045.89	2080.2	2063.87	2104.53	2162.16	2357.15	2057.71	2097.74	2196.85	2099.95	2097.97	2194.49	2190.49	2172.79	2134.96	2107.77	2168.76	2106.12	2205.16	2154.46	2165.54	2225.39	2290.69	2199.8	2144.73	2123.33	2062.77	2378.03	2169.75	2184.26	2268.54	2138.16	2329.83	2123.53	2131.83	2143.8	2055.31	2185.63	2538.23	2420.7	2084.22	2203.15	2399.83	2210.66	2427.54	2216.13	2203.17
	2094.93	2181.48	2045.72	2079.95	2063.63	2104.47	2162.03	2356.42	2057.92	2097.76	2196.26	2099.77	2097.75	2194.25	2190.76	2172.54	2134.71	2107.54	2168.52	2106.1	2205.04	2154.09	2165.21	2225.07	2290.15	2199.4	2144.29	2123.09	2062.79	2377.19	2169.4	2183.98	2268.39	2138.1	2329.44	2123.05	2131.6	2143.48	2055.34	2185.14	2536.95	2420.43	2084.33	2202.51	2399.08	2210.26	2426.93	2215.83	2202.53
	2094.98	2180.93	2045.56	2079.7	2063.39	2104.42	2161.9	2355.69	2058.15	2097.79	2195.68	2099.59	2097.53	2194.03	2191.03	2172.3	2134.47	2107.32	2168.28	2106.09	2204.93	2153.73	2164.88	2224.76	2289.62	2199.01	2143.85	2122.85	2062.8	2376.36	2169.07	2183.71	2268.25	2138.04	2329.06	2122.58	2131.38	2143.16	2055.38	2184.66	2535.68	2420.17	2084.44	2201.87	2398.33	2209.87	2426.32	2215.53	2201.89
	2095.04	2180.39	2045.4	2079.46	2063.16	2104.37	2161.78	2354.97	2058.37	2097.82	2195.1	2099.42	2097.32	2193.81	2191.31	2172.07	2134.23	2107.09	2168.05	2106.07	2204.83	2153.38	2164.55	2224.46	2289.09	2198.63	2143.42	2122.61	2062.83	2375.54	2168.73	2183.44	2268.12	2137.99	2328.69	2122.11	2131.16	2142.85	2055.42	2184.17	2534.41	2419.91	2084.55	2201.24	2397.59	2209.49	2425.72	2215.25	2201.25
	2095.11	2179.85	2045.25	2079.22	2062.93	2104.33	2161.67	2354.26	2058.61	2097.87	2194.53	2099.26	2097.11	2193.59	2191.6	2171.84	2134	2106.88	2167.82	2106.06	2204.74	2153.03	2164.24	2224.17	2288.58	2198.25	2143	2122.38	2062.85	2374.73	2168.41	2183.17	2268	2137.95	2328.32	2121.65	2130.94	2142.54	2055.46	2183.7	2533.16	2419.66	2084.67	2200.62	2396.85	2209.12	2425.12	2214.96	2200.61
	2095.18	2179.32	2045.09	2078.99	2062.7	2104.3	2161.57	2353.57	2058.85	2097.91	2193.96	2099.1	2096.91	2193.39	2191.89	2171.62	2133.78	2106.66	2167.6	2106.06	2204.66	2152.69	2163.93	2223.88	2288.07	2197.88	2142.58	2122.16	2062.88	2373.92	2168.09	2182.91	2267.88	2137.91	2327.96	2121.19	2130.73	2142.24	2055.51	2183.23	2531.91	2419.41	2084.8	2200	2396.12	2208.76	2424.53	2214.68	2199.98
	2095.26	2178.79	2044.94	2078.77	2062.48	2104.28	2161.47	2352.88	2059.09	2097.96	2193.4	2098.94	2096.71	2193.19	2192.19	2171.42	2133.56	2106.45	2167.38	2106.06	2204.58	2152.35	2163.62	2223.6	2287.56	2197.51	2142.17	2121.94	2062.91	2373.13	2167.78	2182.66	2267.77	2137.87	2327.61	2120.74	2130.53	2141.94	2055.57	2182.76	2530.68	2419.16	2084.93	2199.39	2395.39	2208.41	2423.94	2214.41	2199.35
	2095.35	2178.27	2044.79	2078.56	2062.26	2104.27	2161.39	2352.2	2059.35	2098.02	2192.85	2098.79	2096.52	2192.99	2192.5	2171.22	2133.35	2106.24	2167.17	2106.06	2204.52	2152.02	2163.33	2223.33	2287.07	2197.15	2141.76	2121.72	2062.95	2372.35	2167.48	2182.41	2267.67	2137.84	2327.26	2120.29	2130.32	2141.65	2055.63	2182.3	2529.45	2418.92	2085.06	2198.79	2394.66	2208.07	2423.36	2214.14	2198.72
	2095.44	2177.75	2044.65	2078.35	2062.05	2104.26	2161.31	2351.53	2059.6	2098.08	2192.3	2098.64	2096.33	2192.8	2192.82	2171.02	2133.14	2106.03	2166.97	2106.06	2204.46	2151.7	2163.04	2223.07	2286.58	2196.79	2141.35	2121.51	2063	2371.57	2167.18	2182.17	2267.58	2137.81	2326.93	2119.86	2130.13	2141.36	2055.69	2181.84	2528.23	2418.69	2085.2	2198.19	2393.94	2207.74	2422.77	2213.88	2198.1
	2095.54	2177.24	2044.51	2078.15	2061.84	2104.26	2161.24	2350.87	2059.87	2098.15	2191.75	2098.5	2096.15	2192.62	2193.14	2170.84	2132.94	2105.82	2166.77	2106.07	2204.41	2151.38	2162.75	2222.82	2286.09	2196.44	2140.96	2121.3	2063.04	2370.81	2166.89	2181.93	2267.49	2137.79	2326.6	2119.42	2129.93	2141.08	2055.77	2181.39	2527.02	2418.46	2085.34	2197.6	2393.23	2207.42	2422.2	2213.62	2197.48
	2095.65	2176.73	2044.37	2077.96	2061.63	2104.27	2161.18	2350.22	2060.14	2098.22	2191.21	2098.37	2095.97	2192.44	2193.47	2170.66	2132.75	2105.62	2166.58	2106.08	2204.37	2151.07	2162.47	2222.57	2285.62	2196.1	2140.57	2121.1	2063.09	2370.06	2166.61	2181.7	2267.41	2137.77	2326.28	2118.99	2129.74	2140.8	2055.84	2180.95	2525.82	2418.23	2085.49	2197.01	2392.52	2207.11	2421.62	2213.36	2196.87
	2095.76	2176.23	2044.24	2077.77	2061.43	2104.29	2161.13	2349.58	2060.41	2098.29	2190.68	2098.24	2095.8	2192.27	2193.8	2170.49	2132.56	2105.42	2166.39	2106.1	2204.34	2150.77	2162.2	2222.34	2285.15	2195.76	2140.18	2120.9	2063.15	2369.31	2166.34	2181.47	2267.34	2137.76	2325.96	2118.57	2129.56	2140.53	2055.92	2180.51	2524.62	2418.01	2085.65	2196.44	2391.81	2206.81	2421.05	2213.11	2196.25
	2095.88	2175.73	2044.1	2077.59	2061.23	2104.32	2161.08	2348.95	2060.69	2098.38	2190.15	2098.11	2095.63	2192.11	2194.15	2170.33	2132.38	2105.22	2166.21	2106.12	2204.31	2150.47	2161.94	2222.11	2284.69	2195.43	2139.8	2120.71	2063.21	2368.58	2166.07	2181.24	2267.27	2137.75	2325.66	2118.16	2129.37	2140.26	2056.01	2180.07	2523.44	2417.8	2085.81	2195.86	2391.1	2206.52	2420.49	2212.87	2195.65
	2096.01	2175.24	2043.98	2077.42	2061.04	2104.35	2161.05	2348.33	2060.98	2098.46	2189.62	2097.99	2095.47	2191.95	2194.5	2170.17	2132.2	2105.03	2166.04	2106.14	2204.3	2150.18	2161.68	2221.89	2284.23	2195.1	2139.42	2120.52	2063.27	2367.85	2165.81	2181.02	2267.21	2137.75	2325.36	2117.75	2129.2	2139.99	2056.1	2179.64	2522.26	2417.58	2085.97	2195.29	2390.41	2206.25	2419.93	2212.63	2195.04
	2096.14	2174.75	2043.85	2077.25	2060.85	2104.39	2161.02	2347.72	2061.28	2098.56	2189.1	2097.88	2095.32	2191.8	2194.85	2170.02	2132.03	2104.84	2165.87	2106.17	2204.29	2149.9	2161.42	2221.67	2283.78	2194.78	2139.05	2120.34	2063.34	2367.13	2165.55	2180.81	2267.16	2137.75	2325.07	2117.34	2129.02	2139.74	2056.2	2179.21	2521.09	2417.38	2086.14	2194.73	2389.71	2205.98	2419.37	2212.4	2194.44
	2096.28	2174.27	2043.73	2077.09	2060.66	2104.44	2161	2347.12	2061.57	2098.65	2188.59	2097.77	2095.17	2191.65	2195.22	2169.88	2131.87	2104.65	2165.7	2106.19	2204.29	2149.62	2161.17	2221.47	2283.34	2194.46	2138.69	2120.16	2063.41	2366.43	2165.31	2180.6	2267.12	2137.76	2324.79	2116.94	2128.85	2139.48	2056.3	2178.79	2519.93	2417.18	2086.32	2194.18	2389.02	2205.72	2418.82	2212.17	2193.84
	2096.42	2173.79	2043.61	2076.94	2060.48	2104.5	2160.99	2346.53	2061.88	2098.76	2188.08	2097.66	2095.02	2191.51	2195.59	2169.75	2131.71	2104.46	2165.55	2106.23	2204.3	2149.34	2160.93	2221.27	2282.91	2194.15	2138.33	2119.99	2063.48	2365.73	2165.07	2180.39	2267.09	2137.77	2324.51	2116.55	2128.69	2139.23	2056.41	2178.38	2518.78	2416.98	2086.5	2193.63	2388.34	2205.47	2418.27	2211.94	2193.25
	2096.58	2173.32	2043.49	2076.79	2060.3	2104.56	2160.99	2345.94	2062.19	2098.86	2187.57	2097.56	2094.88	2191.37	2195.97	2169.63	2131.56	2104.28	2165.4	2106.26	2204.31	2149.08	2160.7	2221.08	2282.48	2193.85	2137.97	2119.82	2063.56	2365.04	2164.83	2180.2	2267.06	2137.79	2324.24	2116.16	2128.53	2138.98	2056.52	2177.97	2517.64	2416.79	2086.68	2193.09	2387.65	2205.24	2417.72	2211.72	2192.66
	2096.73	2172.85	2043.38	2076.65	2060.13	2104.63	2160.99	2345.37	2062.51	2098.98	2187.08	2097.47	2094.74	2191.25	2196.35	2169.51	2131.41	2104.1	2165.25	2106.3	2204.34	2148.82	2160.47	2220.9	2282.06	2193.55	2137.62	2119.66	2063.64	2364.36	2164.61	2180	2267.04	2137.81	2323.98	2115.78	2128.37	2138.74	2056.64	2177.56	2516.5	2416.6	2086.87	2192.55	2386.98	2205.01	2417.18	2211.5	2192.07
	2096.9	2172.39	2043.27	2076.52	2059.96	2104.71	2161.01	2344.81	2062.83	2099.09	2186.58	2097.38	2094.61	2191.12	2196.74	2169.4	2131.27	2103.92	2165.11	2106.34	2204.37	2148.56	2160.24	2220.73	2281.64	2193.25	2137.28	2119.5	2063.73	2363.69	2164.39	2179.81	2267.02	2137.83	2323.73	2115.4	2128.22	2138.51	2056.76	2177.16	2515.37	2416.42	2087.07	2192.02	2386.31	2204.79	2416.64	2211.29	2191.48
	2097.07	2171.94	2043.16	2076.39	2059.8	2104.8	2161.03	2344.25	2063.16	2099.22	2186.1	2097.29	2094.49	2191.01	2197.14	2169.3	2131.14	2103.74	2164.98	2106.39	2204.41	2148.31	2160.03	2220.56	2281.23	2192.97	2136.94	2119.34	2063.82	2363.04	2164.18	2179.62	2267.01	2137.86	2323.48	2115.03	2128.07	2138.28	2056.89	2176.77	2514.26	2416.25	2087.26	2191.49	2385.64	2204.58	2416.11	2211.08	2190.9
	2097.25	2171.49	2043.06	2076.27	2059.64	2104.89	2161.06	2343.71	2063.49	2099.35	2185.61	2097.21	2094.37	2190.9	2197.54	2169.2	2131.01	2103.57	2164.85	2106.43	2204.46	2148.07	2159.81	2220.4	2280.83	2192.68	2136.61	2119.19	2063.92	2362.39	2163.97	2179.44	2267.01	2137.9	2323.25	2114.66	2127.92	2138.05	2057.02	2176.38	2513.15	2416.07	2087.47	2190.98	2384.97	2204.39	2415.58	2210.88	2190.33
	2097.43	2171.04	2042.96	2076.16	2059.48	2104.99	2161.09	2343.18	2063.83	2099.48	2185.14	2097.13	2094.25	2190.79	2197.95	2169.11	2130.88	2103.4	2164.72	2106.48	2204.51	2147.84	2159.61	2220.25	2280.44	2192.41	2136.28	2119.05	2064.02	2361.74	2163.77	2179.27	2267.02	2137.94	2323.02	2114.3	2127.78	2137.83	2057.16	2175.99	2512.05	2415.91	2087.68	2190.46	2384.32	2204.2	2415.05	2210.68	2189.75
	2097.63	2170.6	2042.86	2076.05	2059.33	2105.1	2161.14	2342.65	2064.18	2099.62	2184.66	2097.06	2094.14	2190.69	2198.37	2169.03	2130.77	2103.24	2164.61	2106.54	2204.58	2147.6	2159.41	2220.11	2280.05	2192.13	2135.96	2118.91	2064.12	2361.11	2163.58	2179.1	2267.04	2137.98	2322.79	2113.95	2127.64	2137.61	2057.3	2175.61	2510.95	2415.74	2087.89	2189.96	2383.66	2204.02	2414.53	2210.49	2189.18
	2097.82	2170.17	2042.76	2075.96	2059.18	2105.22	2161.19	2342.14	2064.53	2099.76	2184.2	2096.99	2094.03	2190.6	2198.79	2168.96	2130.65	2103.07	2164.49	2106.6	2204.65	2147.38	2159.21	2219.97	2279.66	2191.87	2135.65	2118.77	2064.23	2360.49	2163.4	2178.93	2267.06	2138.03	2322.58	2113.6	2127.5	2137.4	2057.45	2175.24	2509.87	2415.58	2088.11	2189.46	2383.01	2203.85	2414.01	2210.3	2188.61
	2098.03	2169.74	2042.67	2075.86	2059.03	2105.34	2161.25	2341.63	2064.88	2099.91	2183.73	2096.93	2093.93	2190.51	2199.22	2168.89	2130.55	2102.91	2164.39	2106.66	2204.73	2147.16	2159.03	2219.84	2279.29	2191.6	2135.34	2118.64	2064.34	2359.88	2163.22	2178.77	2267.08	2138.09	2322.37	2113.25	2127.37	2137.19	2057.6	2174.86	2508.79	2415.43	2088.34	2188.96	2382.37	2203.69	2413.5	2210.11	2188.05
	2098.24	2169.31	2042.58	2075.78	2058.89	2105.47	2161.32	2341.14	2065.24	2100.06	2183.28	2096.87	2093.84	2190.43	2199.65	2168.83	2130.45	2102.76	2164.29	2106.72	2204.82	2146.95	2158.84	2219.72	2278.92	2191.35	2135.03	2118.52	2064.46	2359.28	2163.05	2178.61	2267.12	2138.14	2322.17	2112.91	2127.24	2136.98	2057.76	2174.5	2507.73	2415.28	2088.57	2188.48	2381.73	2203.54	2412.99	2209.93	2187.49
	2098.45	2168.89	2042.5	2075.7	2058.75	2105.61	2161.4	2340.65	2065.61	2100.22	2182.83	2096.82	2093.75	2190.36	2200.1	2168.78	2130.35	2102.6	2164.19	2106.79	2204.91	2146.74	2158.67	2219.61	2278.55	2191.1	2134.73	2118.4	2064.58	2358.68	2162.88	2178.46	2267.16	2138.21	2321.97	2112.58	2127.12	2136.78	2057.92	2174.14	2506.67	2415.14	2088.8	2187.99	2381.09	2203.4	2412.49	2209.76	2186.94
	2098.68	2168.48	2042.41	2075.62	2058.62	2105.76	2161.49	2340.17	2065.98	2100.38	2182.38	2096.77	2093.66	2190.29	2200.55	2168.74	2130.27	2102.45	2164.11	2106.85	2205.01	2146.54	2158.49	2219.5	2278.19	2190.85	2134.44	2118.28	2064.7	2358.1	2162.73	2178.31	2267.21	2138.28	2321.79	2112.25	2127	2136.59	2058.08	2173.78	2505.62	2415	2089.04	2187.52	2380.46	2203.27	2411.98	2209.58	2186.38
	2098.91	2168.07	2042.33	2075.56	2058.49	2105.91	2161.58	2339.71	2066.36	2100.55	2181.94	2096.73	2093.58	2190.23	2201	2168.7	2130.18	2102.31	2164.02	2106.93	2205.12	2146.35	2158.33	2219.41	2277.84	2190.61	2134.15	2118.17	2064.83	2357.53	2162.58	2178.17	2267.27	2138.35	2321.61	2111.93	2126.88	2136.4	2058.26	2173.43	2504.57	2414.86	2089.29	2187.05	2379.83	2203.15	2411.49	2209.41	2185.83
	2099.14	2167.67	2042.26	2075.5	2058.36	2106.07	2161.68	2339.25	2066.75	2100.72	2181.5	2096.69	2093.51	2190.17	2201.46	2168.67	2130.11	2102.16	2163.94	2107	2205.24	2146.16	2158.17	2219.32	2277.5	2190.38	2133.86	2118.07	2064.96	2356.96	2162.43	2178.03	2267.33	2138.43	2321.43	2111.61	2126.76	2136.21	2058.43	2173.09	2503.54	2414.73	2089.54	2186.59	2379.21	2203.04	2410.99	2209.25	2185.29
	2099.39	2167.27	2042.18	2075.45	2058.24	2106.24	2161.79	2338.8	2067.14	2100.9	2181.07	2096.65	2093.44	2190.12	2201.93	2168.65	2130.03	2102.02	2163.87	2107.08	2205.36	2145.98	2158.01	2219.23	2277.16	2190.15	2133.58	2117.97	2065.1	2356.41	2162.3	2177.89	2267.4	2138.51	2321.27	2111.3	2126.65	2136.03	2058.61	2172.74	2502.51	2414.61	2089.8	2186.13	2378.6	2202.94	2410.5	2209.09	2184.75
	2099.64	2166.88	2042.11	2075.4	2058.12	2106.42	2161.9	2338.36	2067.53	2101.08	2180.65	2096.62	2093.38	2190.07	2202.4	2168.63	2129.97	2101.88	2163.81	2107.16	2205.49	2145.8	2157.86	2219.16	2276.83	2189.92	2133.31	2117.87	2065.24	2355.86	2162.17	2177.76	2267.48	2138.59	2321.11	2110.99	2126.55	2135.86	2058.8	2172.41	2501.49	2414.49	2090.06	2185.68	2377.98	2202.84	2410.02	2208.93	2184.21
	2099.89	2166.49	2042.04	2075.36	2058.01	2106.6	2162.02	2337.94	2067.93	2101.27	2180.23	2096.59	2093.32	2190.03	2202.88	2168.62	2129.91	2101.75	2163.75	2107.24	2205.63	2145.63	2157.72	2219.09	2276.5	2189.7	2133.04	2117.78	2065.39	2355.32	2162.04	2177.64	2267.56	2138.69	2320.96	2110.69	2126.44	2135.68	2058.99	2172.08	2500.49	2414.37	2090.32	2185.23	2377.38	2202.76	2409.54	2208.78	2183.67
	2100.15	2166.11	2041.98	2075.33	2057.9	2106.79	2162.16	2337.52	2068.34	2101.46	2179.81	2096.57	2093.26	2190	2203.37	2168.62	2129.85	2101.61	2163.69	2107.33	2205.78	2145.46	2157.58	2219.02	2276.18	2189.49	2132.78	2117.7	2065.54	2354.8	2161.93	2177.52	2267.65	2138.78	2320.82	2110.39	2126.34	2135.51	2059.18	2171.75	2499.48	2414.26	2090.59	2184.8	2376.77	2202.68	2409.06	2208.63	2183.14
	2100.42	2165.74	2041.92	2075.3	2057.79	2106.99	2162.29	2337.11	2068.75	2101.66	2179.41	2096.55	2093.21	2189.97	2203.86	2168.62	2129.8	2101.48	2163.64	2107.42	2205.93	2145.31	2157.44	2218.97	2275.87	2189.28	2132.53	2117.62	2065.69	2354.28	2161.82	2177.4	2267.75	2138.88	2320.68	2110.1	2126.24	2135.35	2059.38	2171.43	2498.49	2414.15	2090.87	2184.36	2376.17	2202.62	2408.59	2208.49	2182.62
	2100.69	2165.37	2041.86	2075.28	2057.69	2107.2	2162.44	2336.71	2069.16	2101.86	2179	2096.53	2093.17	2189.95	2204.36	2168.63	2129.76	2101.36	2163.6	2107.51	2206.09	2145.15	2157.32	2218.92	2275.56	2189.07	2132.27	2117.54	2065.85	2353.77	2161.71	2177.29	2267.85	2138.99	2320.55	2109.81	2126.15	2135.19	2059.58	2171.11	2497.51	2414.05	2091.15	2183.94	2375.58	2202.56	2408.12	2208.35	2182.09
	2100.98	2165	2041.8	2075.26	2057.59	2107.41	2162.59	2336.32	2069.59	2102.07	2178.6	2096.52	2093.13	2189.93	2204.86	2168.65	2129.72	2101.24	2163.56	2107.6	2206.26	2145	2157.19	2218.88	2275.25	2188.87	2132.03	2117.47	2066.01	2353.27	2161.62	2177.18	2267.96	2139.1	2320.43	2109.53	2126.06	2135.04	2059.79	2170.8	2496.53	2413.95	2091.44	2183.52	2374.99	2202.51	2407.65	2208.21	2181.57
	2101.26	2164.65	2041.75	2075.26	2057.49	2107.63	2162.76	2335.94	2070.01	2102.28	2178.21	2096.52	2093.09	2189.92	2205.37	2168.68	2129.69	2101.12	2163.53	2107.7	2206.44	2144.86	2157.08	2218.85	2274.96	2188.68	2131.79	2117.41	2066.17	2352.78	2161.53	2177.08	2268.08	2139.21	2320.31	2109.26	2125.97	2134.89	2060	2170.49	2495.56	2413.85	2091.73	2183.1	2374.41	2202.47	2407.19	2208.08	2181.06
	2101.56	2164.29	2041.7	2075.26	2057.4	2107.85	2162.92	2335.57	2070.45	2102.5	2177.82	2096.51	2093.06	2189.91	2205.88	2168.71	2129.66	2101	2163.5	2107.8	2206.62	2144.72	2156.96	2218.82	2274.67	2188.49	2131.55	2117.35	2066.34	2352.3	2161.44	2176.98	2268.21	2139.33	2320.21	2108.98	2125.89	2134.74	2060.22	2170.19	2494.6	2413.76	2092.03	2182.7	2373.83	2202.45	2406.74	2207.95	2180.54
	2101.86	2163.94	2041.65	2075.26	2057.31	2108.09	2163.1	2335.21	2070.88	2102.72	2177.44	2096.52	2093.04	2189.91	2206.4	2168.75	2129.64	2100.89	2163.48	2107.9	2206.81	2144.59	2156.86	2218.8	2274.38	2188.3	2131.32	2117.29	2066.52	2351.83	2161.37	2176.88	2268.34	2139.46	2320.1	2108.72	2125.8	2134.6	2060.44	2169.89	2493.65	2413.68	2092.33	2182.29	2373.25	2202.42	2406.29	2207.83	2180.03
	2102.16	2163.6	2041.61	2075.27	2057.23	2108.33	2163.28	2334.86	2071.33	2102.94	2177.06	2096.52	2093.02	2189.92	2206.93	2168.79	2129.63	2100.78	2163.46	2108.01	2207.01	2144.47	2156.75	2218.79	2274.1	2188.12	2131.1	2117.24	2066.7	2351.37	2161.3	2176.79	2268.47	2139.59	2320.01	2108.46	2125.73	2134.46	2060.67	2169.6	2492.71	2413.6	2092.64	2181.9	2372.68	2202.41	2405.84	2207.71	2179.53
	2102.47	2163.27	2041.57	2075.29	2057.15	2108.58	2163.48	2334.52	2071.78	2103.17	2176.69	2096.53	2093.01	2189.93	2207.46	2168.85	2129.62	2100.68	2163.45	2108.12	2207.21	2144.35	2156.66	2218.78	2273.83	2187.95	2130.88	2117.2	2066.88	2350.91	2161.23	2176.71	2268.62	2139.72	2319.92	2108.2	2125.65	2134.33	2060.9	2169.31	2491.77	2413.52	2092.95	2181.51	2372.12	2202.41	2405.39	2207.59	2179.03
	2102.79	2162.94	2041.53	2075.31	2057.07	2108.83	2163.67	2334.19	2072.23	2103.41	2176.32	2096.54	2093	2189.95	2208	2168.91	2129.61	2100.57	2163.45	2108.23	2207.42	2144.24	2156.56	2218.78	2273.56	2187.78	2130.67	2117.16	2067.06	2350.47	2161.18	2176.63	2268.77	2139.86	2319.84	2107.95	2125.58	2134.2	2061.14	2169.02	2490.84	2413.45	2093.27	2181.13	2371.56	2202.42	2404.95	2207.48	2178.53
	2103.12	2162.61	2041.49	2075.35	2057	2109.09	2163.88	2333.87	2072.69	2103.65	2175.96	2096.56	2092.99	2189.97	2208.55	2168.97	2129.62	2100.47	2163.45	2108.34	2207.64	2144.13	2156.48	2218.79	2273.3	2187.61	2130.46	2117.13	2067.25	2350.04	2161.12	2176.55	2268.93	2140	2319.77	2107.7	2125.51	2134.08	2061.38	2168.74	2489.93	2413.38	2093.59	2180.75	2371	2202.43	2404.52	2207.37	2178.03
	2103.45	2162.29	2041.46	2075.38	2056.93	2109.36	2164.09	2333.56	2073.15	2103.9	2175.6	2096.58	2092.99	2190	2209.1	2169.04	2129.62	2100.38	2163.46	2108.46	2207.86	2144.03	2156.39	2218.81	2273.05	2187.45	2130.26	2117.1	2067.45	2349.61	2161.08	2176.48	2269.09	2140.15	2319.7	2107.46	2125.44	2133.96	2061.62	2168.47	2489.02	2413.32	2093.92	2180.38	2370.45	2202.46	2404.08	2207.26	2177.54
	2103.79	2161.98	2041.43	2075.43	2056.86	2109.64	2164.31	2333.25	2073.62	2104.15	2175.25	2096.61	2093	2190.03	2209.65	2169.12	2129.63	2100.29	2163.47	2108.57	2208.1	2143.93	2156.32	2218.83	2272.8	2187.3	2130.06	2117.07	2067.65	2349.2	2161.04	2176.41	2269.26	2140.31	2319.64	2107.22	2125.38	2133.84	2061.87	2168.2	2488.11	2413.26	2094.25	2180.02	2369.91	2202.49	2403.66	2207.16	2177.05
	2104.13	2161.67	2041.41	2075.48	2056.8	2109.92	2164.54	2332.96	2074.09	2104.4	2174.9	2096.64	2093.01	2190.07	2210.21	2169.21	2129.65	2100.2	2163.49	2108.7	2208.33	2143.84	2156.25	2218.86	2272.55	2187.15	2129.87	2117.06	2067.85	2348.79	2161.01	2176.35	2269.44	2140.46	2319.59	2106.99	2125.32	2133.73	2062.12	2167.94	2487.22	2413.21	2094.59	2179.66	2369.37	2202.53	2403.23	2207.06	2176.57
	2104.48	2161.37	2041.38	2075.53	2056.74	2110.21	2164.78	2332.68	2074.57	2104.66	2174.56	2096.67	2093.03	2190.12	2210.78	2169.3	2129.67	2100.11	2163.51	2108.82	2208.58	2143.75	2156.18	2218.89	2272.31	2187	2129.68	2117.04	2068.06	2348.39	2160.99	2176.29	2269.62	2140.63	2319.54	2106.76	2125.26	2133.63	2062.38	2167.68	2486.33	2413.16	2094.94	2179.31	2368.83	2202.58	2402.81	2206.96	2176.09
	2104.84	2161.07	2041.36	2075.6	2056.69	2110.51	2165.02	2332.41	2075.06	2104.92	2174.22	2096.71	2093.05	2190.17	2211.35	2169.4	2129.7	2100.03	2163.54	2108.94	2208.83	2143.67	2156.12	2218.93	2272.08	2186.86	2129.5	2117.04	2068.27	2348	2160.97	2176.23	2269.81	2140.79	2319.51	2106.54	2125.21	2133.52	2062.64	2167.42	2485.45	2413.11	2095.29	2178.96	2368.3	2202.64	2402.4	2206.87	2175.61
	2105.2	2160.78	2041.35	2075.67	2056.63	2110.81	2165.27	2332.14	2075.55	2105.19	2173.89	2096.75	2093.07	2190.22	2211.93	2169.51	2129.74	2099.95	2163.57	2109.07	2209.09	2143.6	2156.06	2218.98	2271.85	2186.72	2129.33	2117.03	2068.48	2347.63	2160.96	2176.18	2270.01	2140.96	2319.47	2106.32	2125.15	2133.43	2062.9	2167.17	2484.58	2413.07	2095.64	2178.62	2367.78	2202.7	2401.99	2206.78	2175.14
	2105.57	2160.49	2041.33	2075.74	2056.59	2111.13	2165.52	2331.89	2076.04	2105.47	2173.56	2096.79	2093.11	2190.28	2212.51	2169.62	2129.78	2099.88	2163.61	2109.2	2209.35	2143.53	2156.01	2219.03	2271.63	2186.59	2129.16	2117.04	2068.7	2347.26	2160.96	2176.14	2270.21	2141.14	2319.45	2106.11	2125.1	2133.33	2063.17	2166.92	2483.72	2413.04	2096	2178.29	2367.25	2202.78	2401.58	2206.7	2174.67
	2105.94	2160.21	2041.32	2075.82	2056.54	2111.44	2165.79	2331.65	2076.54	2105.74	2173.24	2096.84	2093.14	2190.35	2213.1	2169.74	2129.82	2099.81	2163.66	2109.33	2209.63	2143.46	2155.96	2219.09	2271.42	2186.47	2128.99	2117.04	2068.93	2346.9	2160.96	2176.09	2270.42	2141.32	2319.43	2105.9	2125.06	2133.24	2063.45	2166.68	2482.87	2413	2096.37	2177.96	2366.74	2202.86	2401.18	2206.62	2174.21
	2106.32	2159.94	2041.31	2075.91	2056.5	2111.77	2166.06	2331.41	2077.05	2106.03	2172.93	2096.89	2093.18	2190.42	2213.7	2169.86	2129.87	2099.74	2163.71	2109.47	2209.9	2143.41	2155.91	2219.16	2271.2	2186.34	2128.83	2117.06	2069.15	2346.55	2160.96	2176.05	2270.64	2141.51	2319.42	2105.7	2125.01	2133.16	2063.72	2166.44	2482.02	2412.98	2096.74	2177.64	2366.23	2202.95	2400.78	2206.54	2173.75
	2106.71	2159.67	2041.31	2076	2056.46	2112.1	2166.34	2331.19	2077.55	2106.31	2172.62	2096.95	2093.23	2190.5	2214.3	2169.99	2129.92	2099.68	2163.76	2109.61	2210.19	2143.35	2155.88	2219.24	2271	2186.23	2128.68	2117.08	2069.39	2346.2	2160.98	2176.02	2270.86	2141.7	2319.41	2105.5	2124.97	2133.08	2064.01	2166.21	2481.19	2412.95	2097.11	2177.33	2365.72	2203.05	2400.38	2206.46	2173.29
	2107.1	2159.41	2041.3	2076.1	2056.43	2112.44	2166.62	2330.98	2078.07	2106.6	2172.31	2097	2093.28	2190.58	2214.9	2170.13	2129.98	2099.61	2163.82	2109.75	2210.48	2143.31	2155.84	2219.32	2270.8	2186.11	2128.53	2117.1	2069.62	2345.87	2161	2175.99	2271.09	2141.89	2319.42	2105.31	2124.93	2133	2064.29	2165.98	2480.36	2412.93	2097.5	2177.02	2365.22	2203.16	2399.99	2206.39	2172.83
	2107.5	2159.15	2041.3	2076.21	2056.4	2112.78	2166.91	2330.77	2078.59	2106.9	2172.01	2097.07	2093.34	2190.67	2215.51	2170.28	2130.05	2099.56	2163.89	2109.89	2210.78	2143.26	2155.81	2219.4	2270.61	2186	2128.39	2117.13	2069.86	2345.55	2161.03	2175.97	2271.33	2142.09	2319.42	2105.12	2124.9	2132.93	2064.58	2165.76	2479.53	2412.92	2097.88	2176.71	2364.73	2203.28	2399.61	2206.32	2172.38
	2107.91	2158.9	2041.31	2076.32	2056.38	2113.13	2167.21	2330.58	2079.11	2107.2	2171.72	2097.13	2093.4	2190.77	2216.12	2170.43	2130.12	2099.5	2163.96	2110.03	2211.08	2143.23	2155.79	2219.5	2270.42	2185.9	2128.25	2117.16	2070.1	2345.23	2161.06	2175.94	2271.57	2142.3	2319.44	2104.93	2124.86	2132.86	2064.88	2165.54	2478.72	2412.91	2098.28	2176.42	2364.23	2203.4	2399.23	2206.26	2171.94
	2108.32	2158.66	2041.31	2076.44	2056.35	2113.49	2167.52	2330.39	2079.64	2107.5	2171.43	2097.2	2093.46	2190.87	2216.74	2170.58	2130.2	2099.46	2164.04	2110.18	2211.39	2143.2	2155.77	2219.6	2270.23	2185.8	2128.12	2117.2	2070.35	2344.93	2161.1	2175.93	2271.82	2142.51	2319.46	2104.75	2124.83	2132.8	2065.18	2165.33	2477.92	2412.9	2098.67	2176.13	2363.75	2203.54	2398.85	2206.2	2171.5
	2108.74	2158.42	2041.32	2076.57	2056.33	2113.86	2167.83	2330.22	2080.17	2107.81	2171.14	2097.27	2093.53	2190.97	2217.36	2170.75	2130.28	2099.41	2164.12	2110.33	2211.71	2143.17	2155.75	2219.7	2270.06	2185.71	2127.99	2117.25	2070.6	2344.63	2161.14	2175.91	2272.07	2142.72	2319.49	2104.58	2124.8	2132.74	2065.48	2165.12	2477.12	2412.9	2099.08	2175.85	2363.27	2203.68	2398.47	2206.14	2171.06
	2109.16	2158.19	2041.33	2076.7	2056.32	2114.23	2168.15	2330.05	2080.71	2108.13	2170.86	2097.35	2093.61	2191.08	2217.99	2170.92	2130.36	2099.37	2164.21	2110.48	2212.03	2143.15	2155.74	2219.81	2269.88	2185.62	2127.87	2117.3	2070.86	2344.35	2161.2	2175.9	2272.33	2142.94	2319.52	2104.41	2124.78	2132.68	2065.79	2164.91	2476.33	2412.9	2099.49	2175.57	2362.79	2203.83	2398.11	2206.09	2170.62
	2109.59	2157.96	2041.35	2076.83	2056.31	2114.61	2168.48	2329.9	2081.25	2108.44	2170.59	2097.43	2093.69	2191.2	2218.63	2171.09	2130.46	2099.33	2164.3	2110.64	2212.36	2143.14	2155.74	2219.93	2269.72	2185.53	2127.75	2117.36	2071.12	2344.07	2161.25	2175.9	2272.6	2143.17	2319.57	2104.24	2124.76	2132.63	2066.1	2164.71	2475.55	2412.91	2099.9	2175.3	2362.32	2203.99	2397.74	2206.04	2170.19
	2110.03	2157.74	2041.37	2076.98	2056.3	2114.99	2168.81	2329.75	2081.8	2108.77	2170.32	2097.51	2093.78	2191.32	2219.26	2171.27	2130.55	2099.29	2164.4	2110.79	2212.7	2143.13	2155.74	2220.06	2269.55	2185.45	2127.64	2117.42	2071.38	2343.8	2161.32	2175.9	2272.87	2143.4	2319.61	2104.08	2124.73	2132.58	2066.41	2164.51	2474.77	2412.92	2100.32	2175.03	2361.86	2204.15	2397.38	2205.99	2169.76
	2110.47	2157.52	2041.39	2077.13	2056.29	2115.38	2169.15	2329.61	2082.35	2109.09	2170.06	2097.6	2093.87	2191.44	2219.9	2171.46	2130.65	2099.26	2164.5	2110.95	2213.04	2143.12	2155.74	2220.19	2269.4	2185.37	2127.53	2117.48	2071.65	2343.54	2161.39	2175.9	2273.15	2143.63	2319.67	2103.93	2124.72	2132.54	2066.73	2164.32	2474.01	2412.93	2100.75	2174.77	2361.4	2204.33	2397.02	2205.94	2169.34
	2110.92	2157.31	2041.41	2077.28	2056.29	2115.78	2169.5	2329.49	2082.91	2109.42	2169.8	2097.69	2093.96	2191.57	2220.55	2171.66	2130.76	2099.23	2164.61	2111.11	2213.39	2143.12	2155.75	2220.32	2269.25	2185.3	2127.43	2117.55	2071.92	2343.29	2161.47	2175.91	2273.44	2143.87	2319.73	2103.78	2124.7	2132.5	2067.05	2164.13	2473.25	2412.95	2101.18	2174.52	2360.95	2204.51	2396.67	2205.9	2168.92
	2111.37	2157.11	2041.44	2077.44	2056.3	2116.19	2169.85	2329.37	2083.47	2109.76	2169.54	2097.78	2094.06	2191.71	2221.2	2171.86	2130.87	2099.21	2164.73	2111.27	2213.74	2143.13	2155.76	2220.47	2269.1	2185.23	2127.34	2117.63	2072.2	2343.04	2161.55	2175.92	2273.73	2144.11	2319.8	2103.63	2124.69	2132.47	2067.38	2163.95	2472.5	2412.98	2101.61	2174.28	2360.5	2204.7	2396.32	2205.87	2168.5
	2111.84	2156.91	2041.47	2077.61	2056.3	2116.6	2170.21	2329.26	2084.03	2110.1	2169.3	2097.88	2094.16	2191.85	2221.86	2172.06	2130.99	2099.19	2164.84	2111.44	2214.1	2143.14	2155.78	2220.62	2268.96	2185.17	2127.24	2117.71	2072.48	2342.81	2161.64	2175.93	2274.03	2144.36	2319.87	2103.49	2124.68	2132.44	2067.71	2163.77	2471.76	2413	2102.05	2174.04	2360.05	2204.9	2395.98	2205.83	2168.09
	2112.3	2156.71	2041.5	2077.78	2056.31	2117.02	2170.58	2329.17	2084.6	2110.44	2169.05	2097.98	2094.27	2191.99	2222.52	2172.28	2131.11	2099.17	2164.97	2111.61	2214.47	2143.16	2155.8	2220.77	2268.82	2185.11	2127.16	2117.8	2072.76	2342.58	2161.73	2175.95	2274.33	2144.61	2319.96	2103.35	2124.67	2132.41	2068.05	2163.59	2471.03	2413.04	2102.5	2173.8	2359.62	2205.11	2395.64	2205.8	2167.68
	2112.78	2156.53	2041.54	2077.96	2056.33	2117.44	2170.95	2329.08	2085.17	2110.79	2168.82	2098.08	2094.39	2192.14	2223.18	2172.49	2131.24	2099.16	2165.1	2111.78	2214.84	2143.18	2155.83	2220.93	2268.69	2185.05	2127.08	2117.89	2073.05	2342.37	2161.83	2175.98	2274.64	2144.87	2320.04	2103.22	2124.66	2132.39	2068.39	2163.42	2470.3	2413.07	2102.95	2173.58	2359.18	2205.32	2395.31	2205.77	2167.27
	2113.25	2156.35	2041.58	2078.14	2056.34	2117.87	2171.33	2329	2085.75	2111.14	2168.58	2098.19	2094.51	2192.3	2223.85	2172.72	2131.37	2099.15	2165.23	2111.95	2215.22	2143.21	2155.86	2221.1	2268.57	2185	2127	2117.99	2073.34	2342.16	2161.94	2176	2274.96	2145.13	2320.14	2103.09	2124.66	2132.38	2068.73	2163.26	2469.59	2413.11	2103.41	2173.35	2358.76	2205.54	2394.98	2205.75	2166.87
	2113.74	2156.17	2041.62	2078.33	2056.36	2118.31	2171.72	2328.93	2086.33	2111.5	2168.35	2098.3	2094.63	2192.46	2224.52	2172.95	2131.51	2099.15	2165.37	2112.12	2215.61	2143.24	2155.9	2221.27	2268.45	2184.96	2126.93	2118.09	2073.63	2341.96	2162.05	2176.03	2275.28	2145.4	2320.24	2102.96	2124.65	2132.36	2069.08	2163.1	2468.88	2413.16	2103.88	2173.14	2358.33	2205.77	2394.65	2205.73	2166.47
	2114.23	2156	2041.67	2078.53	2056.39	2118.75	2172.12	2328.87	2086.92	2111.85	2168.13	2098.41	2094.76	2192.62	2225.2	2173.19	2131.65	2099.14	2165.52	2112.3	2216	2143.28	2155.94	2221.45	2268.34	2184.92	2126.87	2118.2	2073.93	2341.77	2162.17	2176.07	2275.61	2145.67	2320.35	2102.84	2124.65	2132.35	2069.43	2162.94	2468.17	2413.21	2104.35	2172.93	2357.92	2206.01	2394.33	2205.71	2166.08
	2114.73	2155.84	2041.71	2078.73	2056.42	2119.2	2172.52	2328.82	2087.51	2112.22	2167.92	2098.52	2094.89	2192.79	2225.88	2173.43	2131.79	2099.15	2165.67	2112.48	2216.39	2143.33	2155.98	2221.64	2268.23	2184.88	2126.81	2118.32	2074.23	2341.59	2162.29	2176.11	2275.94	2145.95	2320.46	2102.73	2124.66	2132.35	2069.78	2162.79	2467.48	2413.26	2104.82	2172.73	2357.51	2206.26	2394.01	2205.7	2165.69
	2115.23	2155.68	2041.76	2078.94	2056.45	2119.66	2172.92	2328.79	2088.1	2112.59	2167.7	2098.64	2095.03	2192.97	2226.56	2173.68	2131.94	2099.15	2165.82	2112.66	2216.79	2143.37	2156.03	2221.83	2268.12	2184.85	2126.75	2118.44	2074.54	2341.42	2162.42	2176.15	2276.29	2146.23	2320.58	2102.62	2124.66	2132.35	2070.14	2162.64	2466.79	2413.32	2105.3	2172.53	2357.1	2206.51	2393.7	2205.68	2165.3
	2115.74	2155.53	2041.82	2079.15	2056.48	2120.12	2173.34	2328.76	2088.7	2112.96	2167.5	2098.77	2095.17	2193.15	2227.25	2173.93	2132.1	2099.16	2165.98	2112.84	2217.2	2143.43	2156.08	2222.02	2268.02	2184.82	2126.7	2118.56	2074.85	2341.26	2162.56	2176.2	2276.63	2146.52	2320.7	2102.51	2124.67	2132.35	2070.5	2162.49	2466.12	2413.38	2105.79	2172.34	2356.7	2206.77	2393.39	2205.68	2164.92
	2116.26	2155.38	2041.87	2079.37	2056.52	2120.59	2173.76	2328.74	2089.3	2113.33	2167.29	2098.89	2095.32	2193.34	2227.94	2174.19	2132.26	2099.18	2166.14	2113.03	2217.62	2143.49	2156.14	2222.22	2267.93	2184.79	2126.66	2118.69	2075.17	2341.1	2162.7	2176.25	2276.99	2146.81	2320.84	2102.41	2124.68	2132.36	2070.87	2162.35	2465.45	2413.44	2106.28	2172.16	2356.31	2207.04	2393.08	2205.67	2164.54
	2116.78	2155.24	2041.93	2079.6	2056.56	2121.06	2174.18	2328.73	2089.91	2113.71	2167.1	2099.02	2095.47	2193.53	2228.63	2174.46	2132.43	2099.19	2166.31	2113.21	2218.04	2143.55	2156.2	2222.43	2267.84	2184.77	2126.62	2118.83	2075.48	2340.95	2162.84	2176.3	2277.34	2147.1	2320.98	2102.31	2124.69	2132.37	2071.24	2162.22	2464.78	2413.51	2106.78	2171.98	2355.92	2207.32	2392.78	2205.67	2164.16
	2117.3	2155.11	2042	2079.83	2056.61	2121.54	2174.61	2328.73	2090.52	2114.1	2166.91	2099.15	2095.63	2193.72	2229.33	2174.73	2132.6	2099.22	2166.49	2113.4	2218.46	2143.62	2156.27	2222.65	2267.76	2184.76	2126.58	2118.97	2075.8	2340.82	2163	2176.36	2277.71	2147.4	2321.12	2102.22	2124.7	2132.39	2071.61	2162.08	2464.13	2413.59	2107.28	2171.81	2355.54	2207.6	2392.49	2205.67	2163.79
	2117.84	2154.98	2042.06	2080.07	2056.66	2122.03	2175.05	2328.74	2091.14	2114.48	2166.72	2099.29	2095.79	2193.92	2230.03	2175.01	2132.77	2099.24	2166.67	2113.59	2218.89	2143.7	2156.34	2222.87	2267.68	2184.75	2126.55	2119.11	2076.13	2340.69	2163.16	2176.42	2278.08	2147.71	2321.27	2102.13	2124.72	2132.41	2071.99	2161.96	2463.48	2413.67	2107.79	2171.65	2355.16	2207.89	2392.2	2205.68	2163.43
	2118.38	2154.86	2042.13	2080.31	2056.71	2122.52	2175.5	2328.76	2091.75	2114.87	2166.54	2099.42	2095.95	2194.12	2230.74	2175.29	2132.95	2099.27	2166.85	2113.79	2219.33	2143.78	2156.42	2223.09	2267.6	2184.74	2126.53	2119.26	2076.46	2340.57	2163.32	2176.49	2278.46	2148.02	2321.43	2102.05	2124.73	2132.44	2072.37	2161.83	2462.84	2413.75	2108.31	2171.49	2354.79	2208.19	2391.91	2205.69	2163.06
	2118.92	2154.74	2042.2	2080.55	2056.77	2123.02	2175.95	2328.78	2092.38	2115.27	2166.36	2099.56	2096.12	2194.33	2231.44	2175.58	2133.14	2099.3	2167.04	2113.98	2219.77	2143.86	2156.49	2223.32	2267.53	2184.74	2126.51	2119.42	2076.79	2340.45	2163.49	2176.56	2278.84	2148.34	2321.6	2101.97	2124.75	2132.47	2072.76	2161.71	2462.21	2413.83	2108.83	2171.34	2354.42	2208.5	2391.63	2205.7	2162.7
	2119.47	2154.63	2042.28	2080.81	2056.83	2123.52	2176.41	2328.82	2093	2115.67	2166.19	2099.71	2096.3	2194.55	2232.16	2175.87	2133.32	2099.34	2167.24	2114.18	2220.22	2143.95	2156.58	2223.56	2267.47	2184.74	2126.49	2119.58	2077.13	2340.35	2163.66	2176.63	2279.23	2148.66	2321.77	2101.9	2124.77	2132.5	2073.15	2161.6	2461.59	2413.92	2109.36	2171.19	2354.06	2208.81	2391.35	2205.71	2162.35
	2120.03	2154.52	2042.35	2081.07	2056.9	2124.04	2176.87	2328.87	2093.63	2116.07	2166.03	2099.85	2096.48	2194.76	2232.87	2176.17	2133.52	2099.38	2167.43	2114.38	2220.67	2144.05	2156.67	2223.8	2267.41	2184.74	2126.48	2119.75	2077.47	2340.26	2163.85	2176.71	2279.62	2148.98	2321.94	2101.83	2124.79	2132.54	2073.54	2161.48	2460.97	2414.02	2109.89	2171.05	2353.71	2209.13	2391.08	2205.73	2161.99
	2120.59	2154.43	2042.43	2081.33	2056.96	2124.55	2177.34	2328.93	2094.27	2116.47	2165.87	2100	2096.66	2194.99	2233.59	2176.48	2133.72	2099.43	2167.64	2114.58	2221.13	2144.15	2156.76	2224.05	2267.36	2184.75	2126.48	2119.92	2077.81	2340.17	2164.03	2176.79	2280.02	2149.31	2322.13	2101.76	2124.82	2132.58	2073.94	2161.38	2460.37	2414.12	2110.43	2170.92	2353.36	2209.46	2390.81	2205.75	2161.64
	2121.16	2154.33	2042.52	2081.6	2057.04	2125.08	2177.82	2329	2094.9	2116.88	2165.71	2100.16	2096.85	2195.21	2234.31	2176.79	2133.92	2099.48	2167.85	2114.78	2221.59	2144.26	2156.86	2224.3	2267.31	2184.76	2126.48	2120.1	2078.16	2340.09	2164.22	2176.87	2280.43	2149.65	2322.32	2101.7	2124.85	2132.62	2074.34	2161.27	2459.77	2414.22	2110.97	2170.8	2353.02	2209.8	2390.55	2205.77	2161.3
	2121.74	2154.25	2042.6	2081.88	2057.11	2125.61	2178.3	2329.08	2095.54	2117.3	2165.56	2100.31	2097.04	2195.44	2235.03	2177.11	2134.13	2099.53	2168.06	2114.99	2222.06	2144.37	2156.96	2224.56	2267.27	2184.78	2126.48	2120.28	2078.51	2340.02	2164.42	2176.96	2280.84	2149.99	2322.51	2101.64	2124.87	2132.67	2074.74	2161.17	2459.17	2414.33	2111.52	2170.68	2352.68	2210.14	2390.29	2205.8	2160.96
	2122.32	2154.16	2042.69	2082.16	2057.19	2126.14	2178.79	2329.16	2096.19	2117.71	2165.41	2100.47	2097.24	2195.68	2235.76	2177.43	2134.34	2099.59	2168.28	2115.2	2222.54	2144.48	2157.06	2224.83	2267.23	2184.8	2126.49	2120.47	2078.87	2339.96	2164.62	2177.06	2281.26	2150.34	2322.71	2101.59	2124.9	2132.73	2075.15	2161.08	2458.59	2414.44	2112.08	2170.56	2352.35	2210.49	2390.03	2205.83	2160.62
	2122.9	2154.09	2042.79	2082.45	2057.27	2126.68	2179.28	2329.26	2096.84	2118.13	2165.27	2100.63	2097.44	2195.92	2236.49	2177.76	2134.55	2099.65	2168.5	2115.41	2223.02	2144.6	2157.17	2225.1	2267.19	2184.83	2126.51	2120.66	2079.23	2339.91	2164.83	2177.15	2281.68	2150.69	2322.92	2101.54	2124.94	2132.79	2075.56	2160.99	2458.01	2414.55	2112.64	2170.45	2352.02	2210.85	2389.78	2205.87	2160.29
	2123.5	2154.02	2042.88	2082.74	2057.36	2127.23	2179.79	2329.37	2097.49	2118.56	2165.14	2100.79	2097.65	2196.17	2237.22	2178.09	2134.78	2099.71	2168.73	2115.62	2223.5	2144.73	2157.28	2225.37	2267.16	2184.86	2126.53	2120.86	2079.59	2339.86	2165.05	2177.25	2282.11	2151.04	2323.14	2101.5	2124.97	2132.85	2075.97	2160.9	2457.44	2414.67	2113.21	2170.35	2351.7	2211.22	2389.53	2205.9	2159.96
	2124.1	2153.96	2042.98	2083.04	2057.45	2127.78	2180.29	2329.49	2098.14	2118.99	2165.01	2100.96	2097.86	2196.42	2237.96	2178.43	2135	2099.78	2168.96	2115.83	2223.99	2144.86	2157.4	2225.65	2267.14	2184.89	2126.55	2121.06	2079.95	2339.83	2165.27	2177.36	2282.54	2151.4	2323.36	2101.46	2125.01	2132.92	2076.39	2160.82	2456.88	2414.8	2113.78	2170.26	2351.39	2211.59	2389.29	2205.94	2159.63
	2124.7	2153.9	2043.08	2083.34	2057.54	2128.34	2180.81	2329.61	2098.8	2119.42	2164.88	2101.13	2098.07	2196.67	2238.7	2178.77	2135.23	2099.85	2169.2	2116.05	2224.49	2145	2157.52	2225.94	2267.12	2184.93	2126.58	2121.27	2080.32	2339.8	2165.49	2177.46	2282.98	2151.77	2323.58	2101.43	2125.04	2132.99	2076.81	2160.74	2456.33	2414.92	2114.36	2170.17	2351.08	2211.97	2389.06	2205.98	2159.31
	2125.31	2153.85	2043.18	2083.65	2057.64	2128.9	2181.33	2329.75	2099.47	2119.85	2164.77	2101.3	2098.29	2196.93	2239.44	2179.12	2135.46	2099.93	2169.44	2116.26	2224.99	2145.14	2157.65	2226.23	2267.1	2184.97	2126.61	2121.49	2080.7	2339.78	2165.72	2177.57	2283.43	2152.14	2323.81	2101.4	2125.08	2133.06	2077.24	2160.66	2455.78	2415.06	2114.94	2170.09	2350.78	2212.36	2388.82	2206.03	2158.99
	2125.93	2153.8	2043.29	2083.96	2057.74	2129.47	2181.85	2329.89	2100.13	2120.29	2164.65	2101.47	2098.52	2197.19	2240.18	2179.48	2135.7	2100.01	2169.69	2116.48	2225.49	2145.28	2157.78	2226.53	2267.09	2185.02	2126.65	2121.71	2081.07	2339.77	2165.95	2177.69	2283.88	2152.51	2324.05	2101.37	2125.12	2133.14	2077.67	2160.59	2455.25	2415.19	2115.54	2170.01	2350.49	2212.75	2388.59	2206.08	2158.68
	2126.55	2153.76	2043.4	2084.28	2057.84	2130.05	2182.38	2330.05	2100.8	2120.73	2164.54	2101.65	2098.75	2197.46	2240.92	2179.84	2135.95	2100.1	2169.94	2116.7	2226	2145.43	2157.91	2226.83	2267.09	2185.07	2126.69	2121.93	2081.45	2339.77	2166.2	2177.81	2284.34	2152.89	2324.3	2101.35	2125.16	2133.22	2078.1	2160.52	2454.72	2415.33	2116.13	2169.94	2350.2	2213.16	2388.37	2206.13	2158.36
	2127.18	2153.73	2043.51	2084.6	2057.95	2130.63	2182.92	2330.22	2101.47	2121.18	2164.44	2101.83	2098.98	2197.73	2241.67	2180.2	2136.19	2100.19	2170.19	2116.93	2226.52	2145.59	2158.05	2227.14	2267.09	2185.12	2126.74	2122.16	2081.84	2339.77	2166.44	2177.93	2284.8	2153.28	2324.55	2101.33	2125.21	2133.31	2078.53	2160.46	2454.19	2415.47	2116.74	2169.88	2349.91	2213.56	2388.15	2206.19	2158.06
	2127.81	2153.7	2043.63	2084.93	2058.06	2131.22	2183.46	2330.39	2102.15	2121.62	2164.34	2102.01	2099.22	2198.01	2242.42	2180.57	2136.44	2100.28	2170.45	2117.15	2227.04	2145.75	2158.19	2227.45	2267.09	2185.18	2126.8	2122.4	2082.23	2339.79	2166.69	2178.05	2285.27	2153.67	2324.8	2101.32	2125.25	2133.4	2078.97	2160.4	2453.68	2415.62	2117.34	2169.82	2349.64	2213.98	2387.94	2206.25	2157.75
	2128.45	2153.68	2043.75	2085.27	2058.18	2131.81	2184.01	2330.58	2102.83	2122.07	2164.24	2102.2	2099.46	2198.29	2243.17	2180.95	2136.7	2100.38	2170.72	2117.38	2227.57	2145.92	2158.34	2227.77	2267.1	2185.24	2126.85	2122.64	2082.62	2339.81	2166.95	2178.18	2285.74	2154.06	2325.07	2101.31	2125.3	2133.5	2079.42	2160.35	2453.17	2415.77	2117.96	2169.77	2349.36	2214.4	2387.73	2206.31	2157.46
	2129.1	2153.67	2043.87	2085.61	2058.3	2132.41	2184.56	2330.77	2103.51	2122.53	2164.16	2102.39	2099.71	2198.57	2243.93	2181.33	2136.96	2100.48	2170.99	2117.61	2228.1	2146.09	2158.49	2228.09	2267.11	2185.31	2126.92	2122.89	2083.01	2339.84	2167.21	2178.32	2286.22	2154.46	2325.34	2101.3	2125.35	2133.6	2079.86	2160.29	2452.67	2415.93	2118.58	2169.73	2349.1	2214.83	2387.52	2206.37	2157.16
	2129.75	2153.66	2044	2085.96	2058.42	2133.01	2185.12	2330.98	2104.2	2122.99	2164.07	2102.58	2099.96	2198.86	2244.68	2181.72	2137.22	2100.59	2171.26	2117.84	2228.63	2146.26	2158.64	2228.42	2267.13	2185.38	2126.98	2123.14	2083.41	2339.88	2167.48	2178.45	2286.71	2154.86	2325.61	2101.3	2125.4	2133.7	2080.31	2160.25	2452.18	2416.09	2119.21	2169.69	2348.84	2215.27	2387.32	2206.44	2156.87
	2130.41	2153.65	2044.12	2086.31	2058.54	2133.62	2185.69	2331.19	2104.88	2123.45	2163.99	2102.77	2100.21	2199.15	2245.44	2182.11	2137.49	2100.7	2171.54	2118.07	2229.18	2146.45	2158.8	2228.75	2267.15	2185.45	2127.06	2123.4	2083.81	2339.93	2167.75	2178.59	2287.2	2155.27	2325.89	2101.31	2125.45	2133.81	2080.77	2160.2	2451.7	2416.25	2119.84	2169.66	2348.59	2215.71	2387.13	2206.51	2156.58
	2131.07	2153.66	2044.25	2086.66	2058.67	2134.24	2186.26	2331.42	2105.57	2123.91	2163.92	2102.97	2100.47	2199.45	2246.2	2182.51	2137.77	2100.81	2171.82	2118.3	2229.72	2146.63	2158.96	2229.09	2267.18	2185.53	2127.13	2123.66	2084.22	2339.98	2168.02	2178.73	2287.7	2155.69	2326.18	2101.31	2125.5	2133.92	2081.22	2160.16	2451.22	2416.42	2120.48	2169.64	2348.34	2216.16	2386.94	2206.58	2156.3
	2131.74	2153.67	2044.39	2087.02	2058.81	2134.86	2186.84	2331.65	2106.27	2124.38	2163.85	2103.16	2100.73	2199.75	2246.96	2182.91	2138.04	2100.93	2172.11	2118.54	2230.27	2146.82	2159.13	2229.43	2267.21	2185.61	2127.22	2123.93	2084.63	2340.04	2168.31	2178.88	2288.2	2156.11	2326.47	2101.33	2125.56	2134.04	2081.68	2160.12	2450.75	2416.59	2121.13	2169.62	2348.1	2216.62	2386.75	2206.66	2156.02
	2132.41	2153.68	2044.53	2087.39	2058.94	2135.49	2187.42	2331.89	2106.97	2124.85	2163.79	2103.36	2101	2200.06	2247.73	2183.31	2138.32	2101.05	2172.4	2118.78	2230.83	2147.02	2159.3	2229.78	2267.25	2185.69	2127.3	2124.2	2085.04	2340.11	2168.59	2179.03	2288.71	2156.53	2326.77	2101.34	2125.61	2134.16	2082.15	2160.09	2450.29	2416.77	2121.78	2169.61	2347.87	2217.08	2386.57	2206.74	2155.74
	2133.09	2153.7	2044.67	2087.76	2059.08	2136.12	2188.01	2332.15	2107.67	2125.33	2163.73	2103.57	2101.27	2200.37	2248.49	2183.73	2138.61	2101.18	2172.7	2119.02	2231.39	2147.22	2159.48	2230.13	2267.29	2185.78	2127.39	2124.48	2085.45	2340.19	2168.88	2179.19	2289.22	2156.96	2327.07	2101.36	2125.67	2134.28	2082.61	2160.06	2449.84	2416.95	2122.44	2169.6	2347.64	2217.55	2386.39	2206.82	2155.47
	2133.78	2153.73	2044.81	2088.14	2059.23	2136.75	2188.61	2332.41	2108.37	2125.8	2163.68	2103.77	2101.55	2200.68	2249.26	2184.14	2138.9	2101.31	2173	2119.26	2231.95	2147.42	2159.65	2230.49	2267.33	2185.87	2127.49	2124.76	2085.87	2340.28	2169.18	2179.34	2289.74	2157.4	2327.38	2101.39	2125.73	2134.41	2083.08	2160.04	2449.39	2417.13	2123.1	2169.6	2347.42	2218.03	2386.22	2206.9	2155.2
	2134.47	2153.76	2044.95	2088.52	2059.38	2137.4	2189.21	2332.68	2109.08	2126.28	2163.63	2103.98	2101.83	2201	2250.03	2184.57	2139.19	2101.44	2173.3	2119.5	2232.52	2147.63	2159.83	2230.85	2267.38	2185.97	2127.59	2125.05	2086.3	2340.38	2169.48	2179.5	2290.26	2157.84	2327.7	2101.42	2125.79	2134.55	2083.56	2160.01	2448.95	2417.32	2123.77	2169.61	2347.2	2218.52	2386.05	2206.99	2154.93
	2135.17	2153.8	2045.1	2088.91	2059.53	2138.04	2189.81	2332.97	2109.79	2126.77	2163.59	2104.19	2102.12	2201.32	2250.8	2184.99	2139.49	2101.58	2173.61	2119.75	2233.09	2147.85	2160.02	2231.22	2267.44	2186.07	2127.69	2125.35	2086.72	2340.48	2169.79	2179.67	2290.79	2158.28	2328.02	2101.45	2125.85	2134.68	2084.03	2160	2448.52	2417.51	2124.45	2169.63	2347	2219.01	2385.89	2207.08	2154.67
	2135.87	2153.85	2045.25	2089.3	2059.68	2138.7	2190.42	2333.26	2110.5	2127.25	2163.55	2104.4	2102.41	2201.65	2251.57	2185.43	2139.79	2101.73	2173.92	2119.99	2233.67	2148.07	2160.21	2231.59	2267.5	2186.17	2127.8	2125.65	2087.15	2340.59	2170.1	2179.84	2291.32	2158.73	2328.35	2101.49	2125.91	2134.82	2084.51	2159.98	2448.1	2417.71	2125.13	2169.65	2346.79	2219.51	2385.73	2207.18	2154.42
	2136.58	2153.9	2045.41	2089.7	2059.84	2139.36	2191.04	2333.56	2111.21	2127.74	2163.52	2104.62	2102.7	2201.98	2252.34	2185.86	2140.1	2101.88	2174.24	2120.24	2234.26	2148.29	2160.4	2231.97	2267.56	2186.28	2127.92	2125.95	2087.58	2340.71	2170.42	2180.01	2291.86	2159.19	2328.68	2101.53	2125.97	2134.97	2085	2159.97	2447.68	2417.91	2125.82	2169.67	2346.6	2220.01	2385.58	2207.28	2154.16
	2137.3	2153.95	2045.57	2090.1	2060	2140.02	2191.66	2333.87	2111.93	2128.23	2163.49	2104.83	2103	2202.31	2253.12	2186.3	2140.41	2102.03	2174.56	2120.49	2234.84	2148.52	2160.6	2232.35	2267.63	2186.39	2128.04	2126.26	2088.02	2340.84	2170.74	2180.18	2292.41	2159.65	2329.02	2101.57	2126.03	2135.12	2085.48	2159.97	2447.27	2418.11	2126.51	2169.71	2346.41	2220.52	2385.43	2207.38	2153.92
	2138.02	2154.02	2045.73	2090.51	2060.17	2140.69	2192.29	2334.2	2112.65	2128.73	2163.47	2105.05	2103.3	2202.65	2253.89	2186.75	2140.72	2102.19	2174.89	2120.75	2235.44	2148.76	2160.8	2232.74	2267.7	2186.51	2128.16	2126.58	2088.46	2340.97	2171.07	2180.36	2292.96	2160.11	2329.37	2101.62	2126.1	2135.27	2085.97	2159.96	2446.87	2418.32	2127.21	2169.75	2346.23	2221.04	2385.28	2207.48	2153.67
	2138.75	2154.09	2045.89	2090.92	2060.34	2141.37	2192.92	2334.53	2113.37	2129.23	2163.45	2105.27	2103.6	2202.99	2254.67	2187.2	2141.04	2102.35	2175.22	2121	2236.03	2149	2161.01	2233.13	2267.78	2186.62	2128.29	2126.9	2088.9	2341.12	2171.4	2180.54	2293.52	2160.58	2329.72	2101.68	2126.17	2135.43	2086.46	2159.96	2446.48	2418.53	2127.92	2169.79	2346.05	2221.56	2385.14	2207.58	2153.43
	2139.48	2154.16	2046.06	2091.34	2060.51	2142.04	2193.56	2334.87	2114.1	2129.73	2163.44	2105.5	2103.91	2203.33	2255.44	2187.66	2141.36	2102.51	2175.56	2121.25	2236.63	2149.24	2161.22	2233.53	2267.86	2186.75	2128.42	2127.23	2089.35	2341.27	2171.73	2180.72	2294.08	2161.06	2330.08	2101.74	2126.23	2135.59	2086.96	2159.97	2446.1	2418.74	2128.63	2169.85	2345.88	2222.09	2385.01	2207.69	2153.19
	2140.22	2154.24	2046.23	2091.76	2060.69	2142.73	2194.21	2335.22	2114.83	2130.23	2163.43	2105.72	2104.23	2203.68	2256.22	2188.12	2141.68	2102.68	2175.9	2121.51	2237.24	2149.49	2161.43	2233.93	2267.95	2186.87	2128.56	2127.56	2089.8	2341.43	2172.07	2180.91	2294.64	2161.54	2330.44	2101.8	2126.3	2135.76	2087.46	2159.97	2445.72	2418.96	2129.35	2169.9	2345.72	2222.63	2384.88	2207.8	2152.96
	2140.96	2154.33	2046.4	2092.19	2060.87	2143.42	2194.86	2335.58	2115.56	2130.74	2163.43	2105.95	2104.55	2204.04	2257	2188.59	2142.01	2102.86	2176.24	2121.77	2237.85	2149.74	2161.64	2234.34	2268.04	2187	2128.7	2127.89	2090.25	2341.59	2172.42	2181.1	2295.21	2162.03	2330.81	2101.86	2126.37	2135.93	2087.96	2159.99	2445.35	2419.19	2130.08	2169.97	2345.56	2223.17	2384.75	2207.92	2152.73
	2141.71	2154.43	2046.58	2092.62	2061.05	2144.12	2195.51	2335.96	2116.29	2131.25	2163.43	2106.18	2104.87	2204.39	2257.78	2189.06	2142.34	2103.03	2176.59	2122.03	2238.46	2150	2161.86	2234.75	2268.13	2187.13	2128.84	2128.24	2090.71	2341.77	2172.77	2181.3	2295.79	2162.52	2331.18	2101.94	2126.45	2136.1	2088.47	2160	2444.98	2419.41	2130.81	2170.04	2345.41	2223.72	2384.63	2208.04	2152.5
	2142.47	2154.53	2046.75	2093.05	2061.24	2144.82	2196.17	2336.34	2117.02	2131.76	2163.44	2106.41	2105.2	2204.75	2258.56	2189.53	2142.68	2103.22	2176.94	2122.29	2239.08	2150.26	2162.09	2235.16	2268.23	2187.27	2128.99	2128.58	2091.17	2341.95	2173.12	2181.5	2296.37	2163.01	2331.56	2102.01	2126.52	2136.28	2088.98	2160.02	2444.63	2419.65	2131.55	2170.12	2345.26	2224.28	2384.52	2208.16	2152.28
	2143.23	2154.63	2046.94	2093.49	2061.43	2145.52	2196.84	2336.73	2117.76	2132.27	2163.45	2106.65	2105.53	2205.12	2259.35	2190.01	2143.02	2103.4	2177.3	2122.56	2239.71	2150.53	2162.32	2235.58	2268.33	2187.41	2129.15	2128.94	2091.63	2342.14	2173.48	2181.7	2296.96	2163.51	2331.95	2102.09	2126.59	2136.46	2089.49	2160.04	2444.28	2419.88	2132.29	2170.2	2345.13	2224.84	2384.41	2208.28	2152.06
	2143.99	2154.74	2047.12	2093.94	2061.63	2146.23	2197.51	2337.13	2118.5	2132.79	2163.47	2106.89	2105.86	2205.49	2260.13	2190.49	2143.36	2103.59	2177.66	2122.82	2240.33	2150.8	2162.55	2236.01	2268.44	2187.55	2129.31	2129.29	2092.1	2342.33	2173.85	2181.9	2297.55	2164.02	2332.34	2102.17	2126.67	2136.65	2090.01	2160.07	2443.94	2420.12	2133.04	2170.29	2345	2225.41	2384.3	2208.41	2151.85
	2144.76	2154.86	2047.31	2094.39	2061.83	2146.95	2198.18	2337.54	2119.25	2133.31	2163.49	2107.12	2106.2	2205.86	2260.91	2190.98	2143.71	2103.79	2178.02	2123.09	2240.97	2151.08	2162.78	2236.43	2268.55	2187.7	2129.47	2129.66	2092.57	2342.54	2174.22	2182.11	2298.15	2164.53	2332.74	2102.26	2126.75	2136.84	2090.52	2160.09	2443.61	2420.36	2133.8	2170.39	2344.87	2225.99	2384.2	2208.54	2151.63
	2145.54	2154.99	2047.5	2094.84	2062.03	2147.67	2198.86	2337.96	2119.99	2133.83	2163.52	2107.37	2106.55	2206.23	2261.7	2191.48	2144.06	2103.99	2178.39	2123.36	2241.6	2151.36	2163.02	2236.87	2268.67	2187.85	2129.64	2130.02	2093.04	2342.75	2174.59	2182.32	2298.75	2165.05	2333.14	2102.35	2126.82	2137.03	2091.05	2160.13	2443.29	2420.61	2134.56	2170.5	2344.75	2226.57	2384.1	2208.67	2151.43
	2146.32	2155.12	2047.69	2095.3	2062.23	2148.39	2199.55	2338.39	2120.74	2134.36	2163.55	2107.61	2106.89	2206.61	2262.48	2191.97	2144.42	2104.19	2178.76	2123.63	2242.24	2151.65	2163.27	2237.3	2268.79	2188.01	2129.81	2130.4	2093.52	2342.97	2174.97	2182.54	2299.36	2165.57	2333.55	2102.45	2126.9	2137.23	2091.57	2160.16	2442.97	2420.86	2135.33	2170.6	2344.64	2227.16	2384.01	2208.8	2151.22
	2147.11	2155.25	2047.88	2095.77	2062.44	2149.12	2200.24	2338.83	2121.49	2134.88	2163.59	2107.86	2107.24	2207	2263.27	2192.48	2144.78	2104.4	2179.14	2123.9	2242.89	2151.94	2163.51	2237.75	2268.92	2188.16	2129.99	2130.78	2094	2343.19	2175.35	2182.75	2299.97	2166.1	2333.96	2102.55	2126.99	2137.43	2092.1	2160.2	2442.66	2421.12	2136.11	2170.72	2344.54	2227.76	2383.92	2208.94	2151.02
	2147.91	2155.39	2048.08	2096.24	2062.66	2149.86	2200.94	2339.28	2122.24	2135.41	2163.63	2108.1	2107.6	2207.39	2264.06	2192.98	2145.14	2104.61	2179.52	2124.18	2243.54	2152.23	2163.76	2238.19	2269.05	2188.32	2130.17	2131.16	2094.48	2343.43	2175.73	2182.97	2300.59	2166.63	2334.38	2102.65	2127.07	2137.64	2092.63	2160.25	2442.36	2421.38	2136.89	2170.84	2344.44	2228.36	2383.84	2209.08	2150.83
	2148.71	2155.54	2048.28	2096.71	2062.87	2150.6	2201.64	2339.74	2122.99	2135.94	2163.68	2108.35	2107.96	2207.78	2264.84	2193.49	2145.5	2104.83	2179.91	2124.45	2244.19	2152.53	2164.02	2238.64	2269.18	2188.49	2130.36	2131.55	2094.97	2343.67	2176.13	2183.2	2301.21	2167.17	2334.81	2102.76	2127.15	2137.85	2093.16	2160.29	2442.06	2421.64	2137.68	2170.97	2344.35	2228.97	2383.76	2209.23	2150.64
	2149.51	2155.7	2048.49	2097.19	2063.09	2151.34	2202.35	2340.21	2123.75	2136.48	2163.73	2108.61	2108.32	2208.17	2265.63	2194.01	2145.87	2105.05	2180.3	2124.73	2244.85	2152.84	2164.27	2239.1	2269.32	2188.66	2130.55	2131.94	2095.46	2343.91	2176.52	2183.43	2301.84	2167.71	2335.24	2102.87	2127.24	2138.07	2093.7	2160.34	2441.78	2421.91	2138.48	2171.11	2344.26	2229.59	2383.69	2209.38	2150.45
	2150.32	2155.86	2048.7	2097.67	2063.31	2152.09	2203.06	2340.69	2124.51	2137.02	2163.79	2108.86	2108.69	2208.57	2266.42	2194.53	2146.24	2105.27	2180.69	2125.01	2245.52	2153.15	2164.54	2239.55	2269.46	2188.83	2130.74	2132.34	2095.95	2344.17	2176.92	2183.66	2302.47	2168.26	2335.67	2102.99	2127.32	2138.29	2094.24	2160.4	2441.5	2422.18	2139.28	2171.25	2344.18	2230.21	2383.62	2209.53	2150.26
	2151.14	2156.02	2048.91	2098.15	2063.54	2152.84	2203.78	2341.18	2125.27	2137.55	2163.85	2109.12	2109.06	2208.97	2267.21	2195.05	2146.62	2105.5	2181.09	2125.29	2246.18	2153.46	2164.8	2240.02	2269.61	2189	2130.94	2132.74	2096.45	2344.43	2177.33	2183.89	2303.11	2168.81	2336.12	2103.11	2127.41	2138.51	2094.78	2160.45	2441.22	2422.45	2140.09	2171.39	2344.11	2230.84	2383.56	2209.68	2150.08
	2151.96	2156.19	2049.12	2098.64	2063.77	2153.6	2204.5	2341.68	2126.03	2138.1	2163.92	2109.37	2109.44	2209.38	2268	2195.58	2147	2105.73	2181.49	2125.57	2246.86	2153.78	2165.07	2240.48	2269.76	2189.18	2131.14	2133.15	2096.95	2344.7	2177.73	2184.13	2303.75	2169.37	2336.56	2103.23	2127.5	2138.74	2095.33	2160.51	2440.96	2422.73	2140.9	2171.55	2344.04	2231.47	2383.5	2209.84	2149.91
	2152.79	2156.37	2049.34	2099.14	2064.01	2154.37	2205.23	2342.18	2126.79	2138.64	2163.99	2109.64	2109.82	2209.79	2268.79	2196.11	2147.38	2105.97	2181.89	2125.85	2247.53	2154.1	2165.34	2240.95	2269.92	2189.36	2131.35	2133.56	2097.45	2344.97	2178.15	2184.37	2304.4	2169.94	2337.02	2103.36	2127.59	2138.97	2095.88	2160.58	2440.7	2423.02	2141.72	2171.71	2343.98	2232.11	2383.45	2210	2149.73
	2153.62	2156.55	2049.55	2099.63	2064.24	2155.13	2205.97	2342.7	2127.56	2139.19	2164.06	2109.9	2110.2	2210.2	2269.58	2196.64	2147.76	2106.21	2182.3	2126.14	2248.21	2154.43	2165.62	2241.43	2270.08	2189.54	2131.56	2133.98	2097.96	2345.25	2178.57	2184.61	2305.05	2170.51	2337.48	2103.49	2127.68	2139.21	2096.43	2160.65	2440.45	2423.31	2142.55	2171.87	2343.93	2232.76	2383.4	2210.16	2149.56
	2154.46	2156.74	2049.77	2100.14	2064.48	2155.91	2206.71	2343.23	2128.33	2139.73	2164.14	2110.16	2110.59	2210.62	2270.37	2197.18	2148.15	2106.46	2182.71	2126.43	2248.9	2154.76	2165.9	2241.91	2270.24	2189.73	2131.77	2134.4	2098.47	2345.54	2178.99	2184.85	2305.71	2171.08	2337.94	2103.63	2127.78	2139.45	2096.99	2160.72	2440.21	2423.6	2143.38	2172.04	2343.88	2233.41	2383.35	2210.32	2149.4
	2155.3	2156.94	2050	2100.64	2064.73	2156.68	2207.45	2343.77	2129.1	2140.28	2164.23	2110.43	2110.98	2211.04	2271.16	2197.73	2148.55	2106.71	2183.13	2126.72	2249.59	2155.09	2166.18	2242.39	2270.41	2189.92	2131.99	2134.83	2098.98	2345.83	2179.41	2185.1	2306.37	2171.66	2338.41	2103.77	2127.87	2139.7	2097.55	2160.79	2439.98	2423.89	2144.22	2172.22	2343.84	2234.07	2383.31	2210.49	2149.23
	2156.15	2157.14	2050.23	2101.15	2064.98	2157.47	2208.2	2344.32	2129.87	2140.84	2164.31	2110.7	2111.37	2211.47	2271.95	2198.27	2148.94	2106.96	2183.55	2127.01	2250.28	2155.43	2166.47	2242.88	2270.58	2190.11	2132.21	2135.26	2099.5	2346.14	2179.84	2185.35	2307.04	2172.25	2338.88	2103.92	2127.97	2139.95	2098.11	2160.87	2439.75	2424.19	2145.07	2172.41	2343.81	2234.74	2383.28	2210.66	2149.08
	2157	2157.35	2050.46	2101.67	2065.23	2158.25	2208.95	2344.87	2130.64	2141.39	2164.41	2110.97	2111.77	2211.9	2272.74	2198.83	2149.34	2107.22	2183.97	2127.3	2250.98	2155.78	2166.76	2243.37	2270.76	2190.31	2132.44	2135.7	2100.02	2346.44	2180.28	2185.61	2307.71	2172.84	2339.37	2104.06	2128.07	2140.2	2098.67	2160.95	2439.53	2424.5	2145.92	2172.6	2343.78	2235.41	2383.25	2210.84	2148.92
	2157.86	2157.56	2050.69	2102.18	2065.48	2159.04	2209.71	2345.44	2131.42	2141.95	2164.51	2111.24	2112.18	2212.33	2273.53	2199.38	2149.74	2107.48	2184.4	2127.59	2251.68	2156.13	2167.06	2243.86	2270.94	2190.51	2132.67	2136.14	2100.54	2346.76	2180.72	2185.87	2308.39	2173.44	2339.85	2104.22	2128.17	2140.46	2099.24	2161.03	2439.32	2424.8	2146.78	2172.79	2343.76	2236.09	2383.22	2211.01	2148.77
	2158.72	2157.78	2050.92	2102.71	2065.74	2159.84	2210.47	2346.02	2132.19	2142.5	2164.61	2111.52	2112.58	2212.76	2274.32	2199.94	2150.14	2107.75	2184.83	2127.89	2252.39	2156.48	2167.36	2244.36	2271.13	2190.71	2132.91	2136.59	2101.07	2347.08	2181.16	2186.13	2309.07	2174.04	2340.34	2104.38	2128.27	2140.72	2099.81	2161.12	2439.12	2425.12	2147.64	2172.99	2343.75	2236.78	2383.2	2211.19	2148.62
	2159.59	2158.01	2051.16	2103.23	2066.01	2160.64	2211.24	2346.61	2132.97	2143.06	2164.72	2111.79	2112.99	2213.2	2275.12	2200.5	2150.55	2108.02	2185.27	2128.19	2253.1	2156.84	2167.66	2244.86	2271.32	2190.92	2133.15	2137.04	2101.6	2347.41	2181.61	2186.39	2309.75	2174.65	2340.84	2104.54	2128.37	2140.99	2100.38	2161.21	2438.92	2425.43	2148.52	2173.2	2343.74	2237.47	2383.19	2211.38	2148.48
	2160.47	2158.24	2051.4	2103.76	2066.27	2161.44	2212.02	2347.2	2133.75	2143.63	2164.83	2112.07	2113.41	2213.65	2275.91	2201.07	2150.96	2108.29	2185.71	2128.49	2253.82	2157.2	2167.97	2245.37	2271.51	2191.13	2133.39	2137.49	2102.13	2347.74	2182.06	2186.66	2310.44	2175.26	2341.34	2104.7	2128.47	2141.26	2100.96	2161.3	2438.73	2425.75	2149.39	2173.42	2343.74	2238.17	2383.18	2211.56	2148.34
	2161.34	2158.48	2051.65	2104.3	2066.54	2162.25	2212.79	2347.81	2134.54	2144.19	2164.95	2112.35	2113.83	2214.09	2276.7	2201.64	2151.38	2108.57	2186.15	2128.79	2254.54	2157.57	2168.28	2245.88	2271.71	2191.34	2133.64	2137.96	2102.67	2348.08	2182.51	2186.93	2311.14	2175.88	2341.85	2104.87	2128.58	2141.53	2101.54	2161.4	2438.55	2426.08	2150.28	2173.64	2343.75	2238.87	2383.17	2211.75	2148.2
	2162.23	2158.72	2051.89	2104.83	2066.81	2163.06	2213.58	2348.43	2135.32	2144.76	2165.07	2112.64	2114.25	2214.54	2277.49	2202.22	2151.79	2108.85	2186.6	2129.09	2255.26	2157.94	2168.59	2246.39	2271.92	2191.56	2133.89	2138.42	2103.21	2348.43	2182.97	2187.2	2311.84	2176.5	2342.36	2105.05	2128.69	2141.81	2102.12	2161.5	2438.38	2426.41	2151.17	2173.86	2343.76	2239.58	2383.17	2211.95	2148.07
	2163.12	2158.97	2052.14	2105.37	2067.09	2163.88	2214.37	2349.05	2136.1	2145.32	2165.19	2112.92	2114.67	2215	2278.28	2202.79	2152.21	2109.14	2187.05	2129.39	2255.99	2158.31	2168.91	2246.91	2272.12	2191.77	2134.14	2138.89	2103.75	2348.78	2183.43	2187.48	2312.54	2177.13	2342.88	2105.23	2128.79	2142.09	2102.71	2161.61	2438.21	2426.74	2152.07	2174.1	2343.78	2240.3	2383.17	2212.14	2147.94
	2164.01	2159.22	2052.39	2105.92	2067.37	2164.7	2215.16	2349.69	2136.89	2145.89	2165.32	2113.21	2115.1	2215.46	2279.07	2203.38	2152.63	2109.43	2187.5	2129.7	2256.72	2158.69	2169.23	2247.43	2272.34	2192	2134.4	2139.37	2104.3	2349.14	2183.9	2187.76	2313.25	2177.77	2343.41	2105.41	2128.9	2142.38	2103.29	2161.71	2438.05	2427.08	2152.97	2174.33	2343.8	2241.03	2383.18	2212.34	2147.81
	2164.92	2159.48	2052.65	2106.47	2067.65	2165.52	2215.96	2350.33	2137.68	2146.46	2165.46	2113.49	2115.54	2215.92	2279.86	2203.96	2153.06	2109.72	2187.96	2130.01	2257.46	2159.08	2169.55	2247.95	2272.55	2192.22	2134.66	2139.84	2104.85	2349.5	2184.37	2188.04	2313.96	2178.41	2343.94	2105.6	2129.02	2142.67	2103.88	2161.82	2437.9	2427.42	2153.88	2174.58	2343.83	2241.76	2383.2	2212.54	2147.69
	2165.82	2159.75	2052.9	2107.02	2067.94	2166.35	2216.76	2350.99	2138.47	2147.04	2165.59	2113.79	2115.98	2216.38	2280.65	2204.55	2153.49	2110.02	2188.42	2130.31	2258.2	2159.46	2169.88	2248.48	2272.77	2192.45	2134.93	2140.33	2105.4	2349.87	2184.85	2188.32	2314.68	2179.05	2344.47	2105.79	2129.13	2142.97	2104.48	2161.94	2437.76	2427.76	2154.8	2174.83	2343.87	2242.49	2383.21	2212.75	2147.57
	2166.73	2160.02	2053.16	2107.57	2068.23	2167.19	2217.57	2351.65	2139.26	2147.61	2165.74	2114.08	2116.42	2216.85	2281.44	2205.14	2153.92	2110.33	2188.89	2130.62	2258.95	2159.86	2170.21	2249.01	2273	2192.68	2135.2	2140.82	2105.96	2350.25	2185.32	2188.61	2315.4	2179.7	2345.01	2105.98	2129.24	2143.27	2105.07	2162.06	2437.62	2428.11	2155.72	2175.08	2343.92	2243.23	2383.24	2212.95	2147.46
	2167.65	2160.3	2053.43	2108.13	2068.52	2168.02	2218.38	2352.33	2140.05	2148.19	2165.88	2114.37	2116.86	2217.32	2282.23	2205.74	2154.35	2110.63	2189.36	2130.94	2259.7	2160.25	2170.55	2249.54	2273.23	2192.91	2135.47	2141.31	2106.52	2350.63	2185.81	2188.9	2316.13	2180.36	2345.56	2106.18	2129.36	2143.58	2105.67	2162.18	2437.49	2428.46	2156.65	2175.35	2343.97	2243.98	2383.27	2213.16	2147.35
	2168.57	2160.59	2053.69	2108.69	2068.82	2168.86	2219.2	2353.01	2140.84	2148.76	2166.04	2114.67	2117.31	2217.8	2283.02	2206.34	2154.79	2110.94	2189.83	2131.25	2260.45	2160.65	2170.89	2250.08	2273.46	2193.15	2135.75	2141.81	2107.08	2351.02	2186.29	2189.19	2316.86	2181.02	2346.11	2106.38	2129.48	2143.88	2106.28	2162.3	2437.37	2428.82	2157.59	2175.62	2344.03	2244.74	2383.3	2213.38	2147.24
	2169.49	2160.88	2053.96	2109.26	2069.12	2169.71	2220.02	2353.71	2141.64	2149.34	2166.19	2114.97	2117.76	2218.28	2283.81	2206.94	2155.23	2111.26	2190.31	2131.57	2261.21	2161.06	2171.23	2250.62	2273.7	2193.38	2136.04	2142.31	2107.65	2351.41	2186.78	2189.49	2317.6	2181.69	2346.66	2106.59	2129.6	2144.2	2106.88	2162.43	2437.26	2429.18	2158.53	2175.89	2344.09	2245.5	2383.34	2213.59	2147.14
	2170.42	2161.17	2054.23	2109.83	2069.42	2170.56	2220.85	2354.41	2142.44	2149.92	2166.35	2115.27	2118.22	2218.76	2284.59	2207.55	2155.67	2111.58	2190.79	2131.88	2261.97	2161.47	2171.58	2251.16	2273.94	2193.63	2136.32	2142.82	2108.21	2351.81	2187.28	2189.79	2318.34	2182.37	2347.23	2106.8	2129.72	2144.52	2107.49	2162.56	2437.15	2429.55	2159.48	2176.17	2344.16	2246.27	2383.38	2213.81	2147.04
	2171.36	2161.47	2054.5	2110.4	2069.73	2171.41	2221.68	2355.13	2143.23	2150.5	2166.52	2115.57	2118.68	2219.24	2285.38	2208.16	2156.11	2111.9	2191.27	2132.2	2262.74	2161.88	2171.93	2251.71	2274.19	2193.87	2136.61	2143.33	2108.79	2352.22	2187.78	2190.09	2319.08	2183.05	2347.79	2107.02	2129.84	2144.84	2108.1	2162.69	2437.05	2429.92	2160.44	2176.46	2344.24	2247.04	2383.42	2214.04	2146.94
	2172.3	2161.78	2054.78	2110.97	2070.04	2172.27	2222.52	2355.85	2144.03	2151.09	2166.69	2115.87	2119.14	2219.73	2286.17	2208.77	2156.56	2112.23	2191.76	2132.52	2263.51	2162.3	2172.28	2252.26	2274.44	2194.12	2136.9	2143.84	2109.36	2352.63	2188.28	2190.39	2319.83	2183.73	2348.36	2107.24	2129.97	2145.17	2108.71	2162.82	2436.96	2430.29	2161.4	2176.75	2344.33	2247.82	2383.48	2214.26	2146.85
	2173.25	2162.09	2055.06	2111.55	2070.35	2173.13	2223.36	2356.59	2144.83	2151.67	2166.86	2116.18	2119.61	2220.23	2286.95	2209.38	2157.01	2112.56	2192.25	2132.84	2264.28	2162.72	2172.64	2252.82	2274.69	2194.37	2137.2	2144.36	2109.94	2353.04	2188.78	2190.7	2320.58	2184.42	2348.94	2107.46	2130.09	2145.5	2109.33	2162.96	2436.88	2430.67	2162.37	2177.05	2344.42	2248.6	2383.53	2214.49	2146.76
	2174.2	2162.41	2055.34	2112.13	2070.67	2174	2224.2	2357.33	2145.63	2152.26	2167.04	2116.48	2120.08	2220.72	2287.74	2210	2157.46	2112.9	2192.74	2133.17	2265.06	2163.15	2173	2253.37	2274.95	2194.62	2137.5	2144.89	2110.52	2353.47	2189.29	2191.01	2321.34	2185.12	2349.52	2107.69	2130.22	2145.83	2109.95	2163.11	2436.8	2431.05	2163.35	2177.35	2344.52	2249.4	2383.59	2214.72	2146.67
	2175.15	2162.74	2055.62	2112.72	2070.99	2174.87	2225.05	2358.08	2146.43	2152.85	2167.22	2116.79	2120.56	2221.22	2288.52	2210.62	2157.92	2113.24	2193.24	2133.49	2265.85	2163.58	2173.36	2253.94	2275.21	2194.88	2137.81	2145.41	2111.11	2353.89	2189.81	2191.32	2322.1	2185.82	2350.11	2107.92	2130.35	2146.17	2110.57	2163.25	2436.73	2431.44	2164.33	2177.66	2344.62	2250.19	2383.66	2214.96	2146.59
	2176.11	2163.07	2055.91	2113.31	2071.32	2175.74	2225.91	2358.85	2147.23	2153.43	2167.4	2117.1	2121.04	2221.73	2289.3	2211.25	2158.38	2113.58	2193.74	2133.82	2266.63	2164.01	2173.73	2254.5	2275.48	2195.13	2138.11	2145.95	2111.7	2354.33	2190.32	2191.63	2322.87	2186.53	2350.71	2108.16	2130.48	2146.52	2111.19	2163.4	2436.67	2431.83	2165.32	2177.97	2344.73	2251	2383.73	2215.2	2146.51
	2177.08	2163.41	2056.2	2113.9	2071.64	2176.61	2226.77	2359.62	2148.04	2154.02	2167.59	2117.41	2121.52	2222.23	2290.09	2211.88	2158.83	2113.93	2194.24	2134.14	2267.43	2164.45	2174.1	2255.07	2275.75	2195.4	2138.42	2146.48	2112.29	2354.77	2190.84	2191.95	2323.64	2187.25	2351.3	2108.4	2130.61	2146.86	2111.82	2163.55	2436.62	2432.22	2166.31	2178.3	2344.85	2251.81	2383.81	2215.44	2146.44
	2178.05	2163.75	2056.49	2114.49	2071.97	2177.49	2227.63	2360.4	2148.84	2154.61	2167.79	2117.73	2122	2222.74	2290.87	2212.51	2159.3	2114.28	2194.75	2134.47	2268.22	2164.89	2174.48	2255.63	2276.03	2195.66	2138.74	2147.03	2112.88	2355.21	2191.37	2192.27	2324.42	2187.96	2351.91	2108.65	2130.75	2147.22	2112.45	2163.71	2436.57	2432.62	2167.31	2178.62	2344.98	2252.63	2383.89	2215.68	2146.36
	2179.02	2164.1	2056.79	2115.09	2072.31	2178.38	2228.5	2361.2	2149.65	2155.21	2167.99	2118.04	2122.49	2223.26	2291.65	2213.14	2159.76	2114.63	2195.26	2134.81	2269.02	2165.34	2174.85	2256.21	2276.31	2195.93	2139.06	2147.57	2113.48	2355.66	2191.89	2192.6	2325.2	2188.69	2352.52	2108.9	2130.88	2147.57	2113.08	2163.87	2436.53	2433.03	2168.32	2178.96	2345.11	2253.45	2383.98	2215.93	2146.3
	2180	2164.45	2057.08	2115.69	2072.65	2179.27	2229.38	2362	2150.45	2155.8	2168.19	2118.36	2122.99	2223.77	2292.43	2213.78	2160.23	2114.99	2195.77	2135.14	2269.83	2165.79	2175.24	2256.78	2276.59	2196.19	2139.38	2148.12	2114.08	2356.11	2192.43	2192.92	2325.98	2189.42	2353.13	2109.15	2131.02	2147.94	2113.72	2164.03	2436.5	2433.43	2169.34	2179.29	2345.25	2254.28	2384.07	2216.18	2146.23
	2180.99	2164.81	2057.38	2116.29	2072.99	2180.16	2230.25	2362.81	2151.26	2156.39	2168.4	2118.68	2123.48	2224.29	2293.2	2214.42	2160.7	2115.36	2196.29	2135.47	2270.64	2166.24	2175.62	2257.36	2276.88	2196.47	2139.71	2148.68	2114.69	2356.57	2192.96	2193.25	2326.77	2190.16	2353.75	2109.41	2131.16	2148.3	2114.36	2164.19	2436.48	2433.85	2170.36	2179.64	2345.39	2255.11	2384.16	2216.43	2146.17
	2181.98	2165.18	2057.68	2116.89	2073.33	2181.05	2231.14	2363.63	2152.07	2156.99	2168.61	2119	2123.98	2224.82	2293.98	2215.07	2161.17	2115.72	2196.81	2135.81	2271.45	2166.7	2176.01	2257.94	2277.17	2196.74	2140.04	2149.24	2115.3	2357.03	2193.5	2193.58	2327.56	2190.9	2354.37	2109.67	2131.3	2148.67	2115	2164.36	2436.46	2434.26	2171.39	2179.99	2345.54	2255.95	2384.26	2216.69	2146.11
	2182.97	2165.55	2057.99	2117.5	2073.68	2181.95	2232.02	2364.47	2152.88	2157.59	2168.82	2119.32	2124.49	2225.34	2294.76	2215.71	2161.64	2116.1	2197.34	2136.15	2272.27	2167.16	2176.4	2258.53	2277.47	2197.02	2140.37	2149.8	2115.91	2357.5	2194.04	2193.91	2328.35	2191.65	2355	2109.93	2131.45	2149.05	2115.64	2164.53	2436.45	2434.68	2172.42	2180.34	2345.7	2256.8	2384.37	2216.95	2146.06
	2183.97	2165.93	2058.3	2118.11	2074.03	2182.85	2232.92	2365.31	2153.69	2158.18	2169.04	2119.65	2124.99	2225.87	2295.53	2216.36	2162.12	2116.47	2197.86	2136.48	2273.09	2167.63	2176.8	2259.11	2277.77	2197.3	2140.71	2150.37	2116.52	2357.98	2194.58	2194.25	2329.15	2192.4	2355.64	2110.2	2131.59	2149.43	2116.29	2164.7	2436.45	2435.11	2173.47	2180.71	2345.86	2257.66	2384.48	2217.21	2146.01
	2184.98	2166.31	2058.61	2118.73	2074.39	2183.76	2233.81	2366.16	2154.5	2158.78	2169.26	2119.98	2125.51	2226.41	2296.31	2217.01	2162.59	2116.85	2198.39	2136.83	2273.91	2168.1	2177.2	2259.7	2278.08	2197.58	2141.05	2150.94	2117.14	2358.46	2195.13	2194.59	2329.96	2193.16	2356.28	2110.48	2131.74	2149.81	2116.94	2164.88	2436.46	2435.53	2174.52	2181.07	2346.04	2258.52	2384.59	2217.48	2145.96
	2185.98	2166.7	2058.92	2119.34	2074.74	2184.66	2234.71	2367.02	2155.31	2159.38	2169.49	2120.3	2126.02	2226.95	2297.08	2217.67	2163.07	2117.23	2198.93	2137.17	2274.74	2168.57	2177.6	2260.3	2278.38	2197.86	2141.39	2151.51	2117.76	2358.94	2195.68	2194.93	2330.77	2193.93	2356.92	2110.76	2131.89	2150.2	2117.59	2165.06	2436.47	2435.97	2175.57	2181.45	2346.21	2259.38	2384.71	2217.75	2145.92
	2187	2167.09	2059.23	2119.96	2075.1	2185.58	2235.62	2367.89	2156.12	2159.98	2169.72	2120.63	2126.54	2227.49	2297.85	2218.32	2163.56	2117.62	2199.47	2137.51	2275.57	2169.05	2178.01	2260.89	2278.7	2198.15	2141.74	2152.09	2118.38	2359.43	2196.24	2195.27	2331.58	2194.7	2357.57	2111.04	2132.04	2150.59	2118.24	2165.24	2436.5	2436.4	2176.63	2181.83	2346.4	2260.25	2384.84	2218.02	2145.88
	2188.02	2167.5	2059.55	2120.58	2075.47	2186.49	2236.53	2368.78	2156.93	2160.58	2169.95	2120.96	2127.06	2228.03	2298.62	2218.98	2164.04	2118.01	2200.01	2137.86	2276.41	2169.53	2178.42	2261.49	2279.02	2198.44	2142.09	2152.68	2119.01	2359.92	2196.8	2195.62	2332.39	2195.48	2358.23	2111.32	2132.19	2150.99	2118.9	2165.42	2436.53	2436.84	2177.7	2182.21	2346.59	2261.13	2384.97	2218.3	2145.84
	2189.04	2167.9	2059.87	2121.2	2075.84	2187.41	2237.44	2369.67	2157.74	2161.18	2170.19	2121.3	2127.58	2228.58	2299.39	2219.65	2164.53	2118.41	2200.55	2138.2	2277.25	2170.01	2178.84	2262.09	2279.34	2198.73	2142.44	2153.26	2119.64	2360.42	2197.36	2195.97	2333.21	2196.27	2358.88	2111.61	2132.34	2151.39	2119.56	2165.61	2436.56	2437.29	2178.78	2182.6	2346.79	2262.01	2385.1	2218.58	2145.81
	2190.07	2168.31	2060.19	2121.83	2076.21	2188.33	2238.36	2370.57	2158.55	2161.79	2170.44	2121.63	2128.11	2229.13	2300.15	2220.31	2165.02	2118.81	2201.1	2138.55	2278.1	2170.5	2179.25	2262.69	2279.66	2199.02	2142.8	2153.86	2120.27	2360.92	2197.92	2196.32	2334.04	2197.06	2359.55	2111.91	2132.5	2151.79	2120.22	2165.8	2436.61	2437.74	2179.86	2183	2346.99	2262.9	2385.24	2218.86	2145.78
	2191.1	2168.73	2060.52	2122.46	2076.58	2189.26	2239.28	2371.48	2159.37	2162.39	2170.68	2121.97	2128.64	2229.68	2300.92	2220.98	2165.51	2119.21	2201.65	2138.9	2278.95	2171	2179.68	2263.3	2279.99	2199.32	2143.16	2154.45	2120.91	2361.43	2198.49	2196.67	2334.87	2197.85	2360.22	2112.21	2132.66	2152.2	2120.88	2166	2436.66	2438.19	2180.95	2183.4	2347.21	2263.8	2385.39	2219.14	2145.75
	2192.14	2169.16	2060.85	2123.09	2076.96	2190.19	2240.21	2372.4	2160.18	2162.99	2170.93	2122.3	2129.18	2230.24	2301.68	2221.65	2166	2119.62	2202.2	2139.25	2279.8	2171.5	2180.1	2263.91	2280.33	2199.62	2143.52	2155.05	2121.55	2361.94	2199.06	2197.03	2335.7	2198.65	2360.89	2112.51	2132.82	2152.62	2121.55	2166.19	2436.72	2438.65	2182.04	2183.81	2347.42	2264.7	2385.54	2219.43	2145.73
	2193.18	2169.58	2061.18	2123.72	2077.34	2191.12	2241.14	2373.33	2160.99	2163.6	2171.19	2122.64	2129.72	2230.8	2302.44	2222.32	2166.49	2120.03	2202.75	2139.61	2280.66	2172	2180.53	2264.52	2280.66	2199.92	2143.89	2155.65	2122.19	2362.46	2199.64	2197.39	2336.53	2199.46	2361.57	2112.82	2132.98	2153.04	2122.22	2166.39	2436.78	2439.11	2183.15	2184.22	2347.65	2265.61	2385.69	2219.72	2145.71
	2194.22	2170.02	2061.51	2124.36	2077.73	2192.05	2242.08	2374.27	2161.81	2164.2	2171.44	2122.98	2130.26	2231.36	2303.2	2223	2166.99	2120.44	2203.31	2139.96	2281.52	2172.5	2180.96	2265.13	2281.01	2200.22	2144.26	2156.26	2122.83	2362.98	2200.22	2197.75	2337.37	2200.27	2362.26	2113.13	2133.14	2153.46	2122.89	2166.6	2436.86	2439.58	2184.26	2184.64	2347.88	2266.52	2385.85	2220.01	2145.69
	2195.27	2170.46	2061.84	2125	2078.12	2192.99	2243.02	2375.22	2162.62	2164.81	2171.71	2123.33	2130.81	2231.93	2303.96	2223.67	2167.49	2120.86	2203.88	2140.32	2282.39	2173.01	2181.4	2265.75	2281.35	2200.53	2144.63	2156.88	2123.48	2363.5	2200.8	2198.11	2338.22	2201.09	2362.95	2113.45	2133.31	2153.89	2123.57	2166.8	2436.94	2440.05	2185.37	2185.06	2348.12	2267.44	2386.01	2220.31	2145.68
	2196.33	2170.91	2062.18	2125.64	2078.51	2193.93	2243.96	2376.18	2163.44	2165.41	2171.97	2123.67	2131.36	2232.5	2304.72	2224.35	2167.99	2121.28	2204.44	2140.67	2283.26	2173.52	2181.83	2266.37	2281.7	2200.84	2145.01	2157.49	2124.14	2364.03	2201.38	2198.48	2339.06	2201.92	2363.64	2113.77	2133.48	2154.32	2124.24	2167.01	2437.03	2440.53	2186.49	2185.49	2348.36	2268.37	2386.18	2220.61	2145.67
	2197.39	2171.36	2062.52	2126.28	2078.9	2194.87	2244.91	2377.15	2164.25	2166.02	2172.24	2124.02	2131.91	2233.07	2305.48	2225.04	2168.49	2121.71	2205.01	2141.03	2284.13	2174.04	2182.28	2266.99	2282.06	2201.15	2145.39	2158.11	2124.79	2364.57	2201.97	2198.85	2339.92	2202.75	2364.34	2114.09	2133.64	2154.76	2124.92	2167.22	2437.13	2441.01	2187.62	2185.93	2348.62	2269.3	2386.36	2220.92	2145.67
	2198.45	2171.81	2062.87	2126.92	2079.3	2195.82	2245.86	2378.12	2165.07	2166.63	2172.51	2124.36	2132.47	2233.65	2306.23	2225.72	2168.99	2122.14	2205.58	2141.39	2285.01	2174.56	2182.72	2267.61	2282.42	2201.46	2145.77	2158.74	2125.45	2365.11	2202.56	2199.22	2340.77	2203.59	2365.05	2114.42	2133.82	2155.2	2125.6	2167.44	2437.23	2441.49	2188.76	2186.37	2348.87	2270.24	2386.54	2221.22	2145.67
	2199.52	2172.28	2063.21	2127.57	2079.7	2196.77	2246.82	2379.11	2165.89	2167.24	2172.79	2124.71	2133.03	2234.23	2306.98	2226.41	2169.5	2122.58	2206.15	2141.76	2285.89	2175.08	2183.17	2268.24	2282.78	2201.77	2146.16	2159.36	2126.11	2365.65	2203.15	2199.59	2341.63	2204.43	2365.76	2114.75	2133.99	2155.65	2126.29	2167.66	2437.34	2441.98	2189.9	2186.81	2349.14	2271.18	2386.72	2221.53	2145.67
	2200.6	2172.74	2063.56	2128.22	2080.11	2197.73	2247.78	2380.11	2166.7	2167.85	2173.07	2125.06	2133.59	2234.81	2307.74	2227.1	2170.01	2123.01	2206.73	2142.12	2286.77	2175.61	2183.63	2268.86	2283.14	2202.09	2146.54	2160	2126.77	2366.2	2203.75	2199.97	2342.49	2205.28	2366.47	2115.09	2134.16	2156.1	2126.98	2167.88	2437.46	2442.47	2191.05	2187.27	2349.41	2272.13	2386.91	2221.84	2145.67
	2201.67	2173.22	2063.91	2128.87	2080.52	2198.68	2248.75	2381.11	2167.52	2168.45	2173.35	2125.42	2134.15	2235.4	2308.48	2227.79	2170.52	2123.45	2207.31	2142.49	2287.66	2176.15	2184.08	2269.5	2283.51	2202.41	2146.94	2160.63	2127.44	2366.75	2204.35	2200.34	2343.36	2206.14	2367.19	2115.43	2134.34	2156.55	2127.66	2168.1	2437.59	2442.96	2192.2	2187.72	2349.69	2273.08	2387.1	2222.16	2145.68
	2202.76	2173.7	2064.26	2129.52	2080.93	2199.64	2249.72	2382.12	2168.34	2169.06	2173.64	2125.77	2134.72	2235.99	2309.23	2228.48	2171.03	2123.9	2207.89	2142.85	2288.56	2176.68	2184.54	2270.13	2283.89	2202.73	2147.33	2161.27	2128.11	2367.31	2204.95	2200.72	2344.23	2207	2367.91	2115.77	2134.52	2157.01	2128.36	2168.33	2437.72	2443.46	2193.37	2188.19	2349.97	2274.04	2387.3	2222.48	2145.69
	2203.84	2174.18	2064.62	2130.18	2081.35	2200.6	2250.69	2383.15	2169.15	2169.67	2173.93	2126.13	2135.3	2236.58	2309.98	2229.18	2171.55	2124.35	2208.47	2143.22	2289.45	2177.22	2185.01	2270.76	2284.27	2203.06	2147.73	2161.92	2128.78	2367.87	2205.56	2201.11	2345.1	2207.87	2368.64	2116.12	2134.7	2157.48	2129.05	2168.55	2437.86	2443.97	2194.53	2188.66	2350.27	2275.01	2387.5	2222.8	2145.71
	2204.94	2174.67	2064.97	2130.83	2081.77	2201.57	2251.67	2384.18	2169.97	2170.28	2174.23	2126.48	2135.87	2237.17	2310.72	2229.88	2172.06	2124.8	2209.06	2143.59	2290.35	2177.76	2185.47	2271.4	2284.65	2203.38	2148.13	2162.57	2129.46	2368.43	2206.17	2201.49	2345.97	2208.74	2369.38	2116.47	2134.89	2157.94	2129.75	2168.79	2438.01	2444.47	2195.71	2189.13	2350.56	2275.98	2387.71	2223.12	2145.73
	2206.03	2175.16	2065.33	2131.49	2082.19	2202.53	2252.65	2385.22	2170.79	2170.89	2174.52	2126.84	2136.45	2237.77	2311.47	2230.58	2172.58	2125.26	2209.65	2143.96	2291.25	2178.31	2185.94	2272.04	2285.03	2203.71	2148.53	2163.22	2130.14	2369	2206.78	2201.88	2346.85	2209.62	2370.11	2116.83	2135.07	2158.42	2130.44	2169.02	2438.17	2444.99	2196.89	2189.61	2350.87	2276.96	2387.92	2223.45	2145.75
	2207.13	2175.66	2065.7	2132.15	2082.62	2203.5	2253.64	2386.26	2171.61	2171.51	2174.83	2127.2	2137.04	2238.37	2312.21	2231.28	2173.1	2125.72	2210.24	2144.34	2292.16	2178.86	2186.42	2272.68	2285.42	2204.05	2148.94	2163.88	2130.82	2369.57	2207.39	2202.27	2347.74	2210.51	2370.86	2117.19	2135.26	2158.89	2131.15	2169.26	2438.33	2445.5	2198.08	2190.09	2351.18	2277.94	2388.14	2223.78	2145.78
	2208.24	2176.17	2066.06	2132.81	2083.05	2204.48	2254.63	2387.32	2172.42	2172.12	2175.13	2127.57	2137.62	2238.98	2312.95	2231.99	2173.62	2126.18	2210.84	2144.71	2293.07	2179.42	2186.89	2273.33	2285.81	2204.38	2149.35	2164.54	2131.51	2370.15	2208.01	2202.66	2348.62	2211.4	2371.6	2117.56	2135.45	2159.37	2131.85	2169.5	2438.5	2446.02	2199.27	2190.58	2351.5	2278.93	2388.36	2224.11	2145.81
	2209.35	2176.67	2066.43	2133.48	2083.48	2205.45	2255.63	2388.39	2173.24	2172.73	2175.44	2127.93	2138.21	2239.58	2313.69	2232.69	2174.15	2126.65	2211.44	2145.09	2293.99	2179.98	2187.37	2273.98	2286.21	2204.71	2149.76	2165.2	2132.2	2370.73	2208.63	2203.06	2349.51	2212.3	2372.36	2117.93	2135.64	2159.86	2132.55	2169.74	2438.68	2446.55	2200.47	2191.08	2351.82	2279.93	2388.59	2224.45	2145.84
	2210.46	2177.19	2066.8	2134.14	2083.92	2206.43	2256.63	2389.46	2174.06	2173.34	2175.75	2128.29	2138.8	2240.19	2314.43	2233.4	2174.67	2127.12	2212.04	2145.46	2294.9	2180.54	2187.86	2274.62	2286.61	2205.05	2150.18	2165.87	2132.89	2371.32	2209.26	2203.45	2350.41	2213.2	2373.11	2118.3	2135.84	2160.35	2133.26	2169.99	2438.87	2447.07	2201.68	2191.58	2352.15	2280.93	2388.82	2224.79	2145.88
	2211.58	2177.71	2067.17	2134.81	2084.36	2207.41	2257.63	2390.54	2174.88	2173.95	2176.07	2128.66	2139.4	2240.81	2315.16	2234.11	2175.2	2127.59	2212.64	2145.84	2295.82	2181.11	2188.35	2275.28	2287.02	2205.39	2150.6	2166.54	2133.58	2371.91	2209.88	2203.85	2351.3	2214.11	2373.88	2118.68	2136.03	2160.85	2133.97	2170.24	2439.06	2447.61	2202.89	2192.09	2352.49	2281.93	2389.06	2225.13	2145.92
	2212.71	2178.23	2067.54	2135.47	2084.8	2208.39	2258.64	2391.63	2175.7	2174.56	2176.39	2129.03	2140	2241.42	2315.9	2234.82	2175.73	2128.07	2213.24	2146.22	2296.75	2181.68	2188.84	2275.93	2287.42	2205.73	2151.02	2167.22	2134.28	2372.5	2210.51	2204.26	2352.2	2215.03	2374.64	2119.06	2136.23	2161.34	2134.68	2170.49	2439.26	2448.14	2204.11	2192.6	2352.83	2282.95	2389.3	2225.47	2145.96
	2213.83	2178.76	2067.92	2136.14	2085.25	2209.38	2259.65	2392.73	2176.52	2175.18	2176.71	2129.4	2140.6	2242.04	2316.63	2235.54	2176.26	2128.56	2213.85	2146.61	2297.68	2182.25	2189.33	2276.58	2287.84	2206.08	2151.44	2167.9	2134.98	2373.1	2211.14	2204.66	2353.11	2215.95	2375.41	2119.45	2136.43	2161.85	2135.4	2170.75	2439.47	2448.68	2205.34	2193.12	2353.18	2283.96	2389.55	2225.82	2146.01
	2214.97	2179.3	2068.3	2136.82	2085.7	2210.37	2260.67	2393.84	2177.33	2175.79	2177.03	2129.77	2141.21	2242.66	2317.36	2236.25	2176.8	2129.04	2214.46	2146.99	2298.61	2182.83	2189.83	2277.24	2288.25	2206.43	2151.87	2168.59	2135.68	2373.7	2211.78	2205.07	2354.01	2216.88	2376.19	2119.84	2136.63	2162.36	2136.12	2171	2439.68	2449.23	2206.57	2193.64	2353.54	2284.99	2389.8	2226.17	2146.06
	2216.1	2179.84	2068.68	2137.49	2086.16	2211.36	2261.69	2394.95	2178.15	2176.4	2177.36	2130.15	2141.82	2243.29	2318.09	2236.97	2177.33	2129.53	2215.07	2147.38	2299.54	2183.41	2190.33	2277.9	2288.67	2206.77	2152.3	2169.28	2136.39	2374.31	2212.42	2205.47	2354.92	2217.82	2376.97	2120.23	2136.84	2162.87	2136.84	2171.26	2439.9	2449.77	2207.81	2194.17	2353.9	2286.01	2390.05	2226.53	2146.11
	2217.24	2180.38	2069.06	2138.16	2086.62	2212.35	2262.71	2396.07	2178.97	2177.02	2177.69	2130.52	2142.43	2243.91	2318.82	2237.69	2177.87	2130.02	2215.69	2147.76	2300.48	2184	2190.84	2278.56	2289.09	2207.12	2152.73	2169.97	2137.1	2374.92	2213.06	2205.89	2355.84	2218.76	2377.75	2120.63	2137.05	2163.38	2137.56	2171.53	2440.13	2450.33	2209.06	2194.7	2354.27	2287.05	2390.31	2226.88	2146.17
	2218.39	2180.93	2069.45	2138.84	2087.08	2213.35	2263.74	2397.2	2179.79	2177.63	2178.03	2130.9	2143.05	2244.54	2319.54	2238.41	2178.41	2130.52	2216.3	2148.15	2301.42	2184.59	2191.35	2279.23	2289.52	2207.48	2153.16	2170.67	2137.81	2375.53	2213.7	2206.3	2356.75	2219.71	2378.54	2121.03	2137.26	2163.91	2138.28	2171.79	2440.37	2450.88	2210.31	2195.24	2354.65	2288.09	2390.58	2227.24	2146.23
	2219.54	2181.48	2069.84	2139.51	2087.55	2214.34	2264.77	2398.34	2180.61	2178.24	2178.37	2131.28	2143.66	2245.18	2320.27	2239.14	2178.95	2131.02	2216.92	2148.54	2302.36	2185.18	2191.86	2279.9	2289.95	2207.83	2153.6	2171.37	2138.53	2376.15	2214.35	2206.71	2357.67	2220.66	2379.33	2121.44	2137.47	2164.43	2139.01	2172.06	2440.61	2451.44	2211.57	2195.78	2355.03	2289.13	2390.85	2227.6	2146.29
	2220.69	2182.04	2070.23	2140.19	2088.02	2215.34	2265.81	2399.49	2181.43	2178.85	2178.71	2131.66	2144.29	2245.81	2320.99	2239.86	2179.49	2131.52	2217.54	2148.93	2303.31	2185.78	2192.37	2280.56	2290.38	2208.19	2154.04	2172.07	2139.25	2376.77	2215	2207.13	2358.59	2221.62	2380.13	2121.85	2137.68	2164.96	2139.73	2172.34	2440.86	2452.01	2212.83	2196.33	2355.42	2290.18	2391.12	2227.97	2146.36
	2221.85	2182.61	2070.62	2140.87	2088.49	2216.35	2266.85	2400.64	2182.25	2179.47	2179.05	2132.04	2144.91	2246.45	2321.71	2240.59	2180.04	2132.03	2218.16	2149.32	2304.26	2186.38	2192.89	2281.23	2290.82	2208.55	2154.48	2172.78	2139.97	2377.4	2215.65	2207.55	2359.52	2222.59	2380.94	2122.26	2137.9	2165.5	2140.46	2172.61	2441.12	2452.57	2214.11	2196.89	2355.81	2291.24	2391.4	2228.34	2146.43
	2223.01	2183.17	2071.02	2141.55	2088.97	2217.35	2267.89	2401.8	2183.07	2180.08	2179.4	2132.43	2145.54	2247.09	2322.43	2241.32	2180.58	2132.54	2218.79	2149.72	2305.22	2186.98	2193.42	2281.91	2291.26	2208.91	2154.92	2173.49	2140.69	2378.03	2216.3	2207.97	2360.45	2223.56	2381.74	2122.68	2138.12	2166.04	2141.19	2172.89	2441.39	2453.15	2215.38	2197.44	2356.22	2292.3	2391.69	2228.71	2146.5
	2224.18	2183.75	2071.42	2142.23	2089.45	2218.36	2268.94	2402.97	2183.89	2180.69	2179.75	2132.81	2146.17	2247.74	2323.14	2242.05	2181.13	2133.05	2219.41	2150.11	2306.17	2187.59	2193.94	2282.58	2291.71	2209.27	2155.37	2174.21	2141.42	2378.66	2216.96	2208.4	2361.38	2224.54	2382.55	2123.11	2138.34	2166.58	2141.93	2173.17	2441.66	2453.72	2216.67	2198.01	2356.62	2293.37	2391.98	2229.08	2146.58
	2225.35	2184.32	2071.82	2142.91	2089.94	2219.37	2269.99	2404.15	2184.7	2181.31	2180.1	2133.2	2146.81	2248.39	2323.86	2242.78	2181.68	2133.57	2220.04	2150.51	2307.13	2188.2	2194.47	2283.26	2292.15	2209.64	2155.82	2174.93	2142.15	2379.3	2217.62	2208.82	2362.31	2225.53	2383.37	2123.53	2138.56	2167.13	2142.66	2173.45	2441.94	2454.3	2217.96	2198.58	2357.04	2294.44	2392.27	2229.46	2146.66
	2226.53	2184.91	2072.22	2143.6	2090.43	2220.38	2271.05	2405.33	2185.52	2181.92	2180.46	2133.59	2147.44	2249.04	2324.57	2243.52	2182.24	2134.09	2220.67	2150.91	2308.1	2188.82	2195	2283.94	2292.6	2210.01	2156.27	2175.66	2142.88	2379.94	2218.28	2209.25	2363.25	2226.52	2384.19	2123.97	2138.79	2167.68	2143.4	2173.74	2442.23	2454.88	2219.25	2199.15	2357.46	2295.51	2392.57	2229.84	2146.74
	2227.71	2185.49	2072.62	2144.28	2090.92	2221.39	2272.11	2406.52	2186.34	2182.53	2180.82	2133.98	2148.08	2249.69	2325.29	2244.25	2182.79	2134.61	2221.31	2151.31	2309.06	2189.44	2195.54	2284.62	2293.06	2210.38	2156.73	2176.39	2143.62	2380.58	2218.95	2209.68	2364.19	2227.52	2385.01	2124.4	2139.02	2168.24	2144.14	2174.03	2442.52	2455.47	2220.55	2199.73	2357.89	2296.6	2392.88	2230.22	2146.83
	2228.89	2186.08	2073.03	2144.97	2091.41	2222.4	2273.17	2407.72	2187.16	2183.15	2181.18	2134.37	2148.73	2250.34	2326	2244.99	2183.35	2135.14	2221.94	2151.71	2310.03	2190.06	2196.08	2285.3	2293.52	2210.75	2157.18	2177.12	2144.35	2381.23	2219.62	2210.12	2365.13	2228.52	2385.84	2124.84	2139.25	2168.8	2144.88	2174.32	2442.82	2456.06	2221.86	2200.32	2358.32	2297.68	2393.19	2230.6	2146.92
	2230.08	2186.68	2073.44	2145.65	2091.91	2223.42	2274.24	2408.93	2187.98	2183.76	2181.55	2134.77	2149.37	2251	2326.7	2245.73	2183.91	2135.67	2222.58	2152.12	2311	2190.69	2196.62	2285.98	2293.98	2211.12	2157.64	2177.85	2145.1	2381.88	2220.29	2210.55	2366.08	2229.53	2386.68	2125.28	2139.49	2169.36	2145.63	2174.61	2443.13	2456.66	2223.18	2200.91	2358.76	2298.78	2393.5	2230.99	2147.02
	2231.27	2187.28	2073.85	2146.34	2092.42	2224.44	2275.31	2410.14	2188.79	2184.37	2181.92	2135.16	2150.02	2251.66	2327.41	2246.47	2184.47	2136.21	2223.22	2152.52	2311.98	2191.32	2197.17	2286.67	2294.44	2211.5	2158.1	2178.6	2145.84	2382.54	2220.96	2210.99	2367.03	2230.55	2387.51	2125.73	2139.72	2169.93	2146.37	2174.91	2443.45	2457.26	2224.5	2201.5	2359.21	2299.88	2393.82	2231.38	2147.12
	2232.47	2187.88	2074.27	2147.03	2092.93	2225.46	2276.39	2411.36	2189.61	2184.98	2182.29	2135.56	2150.68	2252.33	2328.12	2247.21	2185.03	2136.74	2223.86	2152.93	2312.96	2191.95	2197.72	2287.36	2294.91	2211.88	2158.57	2179.34	2146.59	2383.19	2221.64	2211.43	2367.98	2231.57	2388.35	2126.18	2139.96	2170.51	2147.12	2175.21	2443.77	2457.86	2225.83	2202.11	2359.66	2300.98	2394.14	2231.77	2147.22
	2233.67	2188.49	2074.68	2147.72	2093.44	2226.48	2277.47	2412.58	2190.43	2185.59	2182.66	2135.96	2151.33	2252.99	2328.82	2247.95	2185.59	2137.28	2224.5	2153.34	2313.94	2192.59	2198.27	2288.05	2295.38	2212.26	2159.03	2180.09	2147.34	2383.86	2222.31	2211.87	2368.93	2232.6	2389.2	2126.64	2140.2	2171.09	2147.87	2175.51	2444.1	2458.47	2227.16	2202.71	2360.12	2302.09	2394.47	2232.17	2147.32
	2234.88	2189.1	2075.1	2148.41	2093.95	2227.51	2278.55	2413.82	2191.25	2186.21	2183.04	2136.36	2151.99	2253.66	2329.52	2248.69	2186.16	2137.83	2225.14	2153.75	2314.92	2193.23	2198.83	2288.74	2295.86	2212.64	2159.5	2180.84	2148.09	2384.52	2222.99	2212.32	2369.89	2233.64	2390.05	2127.1	2140.45	2171.67	2148.62	2175.82	2444.44	2459.08	2228.5	2203.32	2360.58	2303.2	2394.8	2232.57	2147.43
	2236.09	2189.72	2075.52	2149.1	2094.47	2228.54	2279.64	2415.06	2192.06	2186.82	2183.42	2136.76	2152.65	2254.33	2330.22	2249.44	2186.73	2138.38	2225.79	2154.16	2315.91	2193.88	2199.39	2289.43	2296.34	2213.02	2159.97	2181.6	2148.84	2385.19	2223.68	2212.76	2370.85	2234.68	2390.91	2127.57	2140.69	2172.26	2149.38	2176.13	2444.79	2459.69	2229.85	2203.94	2361.06	2304.32	2395.14	2232.97	2147.54
	2237.3	2190.34	2075.95	2149.79	2095	2229.56	2280.73	2416.3	2192.88	2187.43	2183.8	2137.17	2153.32	2255.01	2330.92	2250.19	2187.29	2138.93	2226.43	2154.57	2316.9	2194.53	2199.95	2290.13	2296.82	2213.41	2160.44	2182.36	2149.6	2385.87	2224.36	2213.21	2371.81	2235.73	2391.76	2128.03	2140.94	2172.85	2150.13	2176.44	2445.14	2460.31	2231.2	2204.56	2361.53	2305.44	2395.48	2233.37	2147.66
	2238.52	2190.97	2076.37	2150.48	2095.52	2230.59	2281.83	2417.56	2193.7	2188.04	2184.19	2137.57	2153.99	2255.68	2331.62	2250.93	2187.87	2139.48	2227.08	2154.98	2317.89	2195.18	2200.52	2290.83	2297.3	2213.79	2160.91	2183.12	2150.36	2386.54	2225.05	2213.66	2372.77	2236.78	2392.63	2128.51	2141.19	2173.45	2150.89	2176.75	2445.5	2460.93	2232.56	2205.18	2362.02	2306.57	2395.83	2233.78	2147.78
	2239.74	2191.6	2076.8	2151.17	2096.05	2231.63	2282.92	2418.82	2194.51	2188.65	2184.58	2137.98	2154.66	2256.36	2332.31	2251.68	2188.44	2140.04	2227.73	2155.4	2318.88	2195.83	2201.09	2291.53	2297.79	2214.18	2161.39	2183.89	2151.13	2387.22	2225.74	2214.12	2373.74	2237.84	2393.49	2128.98	2141.45	2174.05	2151.65	2177.07	2445.86	2461.55	2233.92	2205.81	2362.51	2307.71	2396.18	2234.19	2147.9
	2240.97	2192.23	2077.23	2151.86	2096.59	2232.66	2284.03	2420.08	2195.33	2189.26	2184.97	2138.39	2155.33	2257.04	2333	2252.43	2189.01	2140.6	2228.38	2155.82	2319.88	2196.5	2201.67	2292.23	2298.28	2214.58	2161.87	2184.67	2151.89	2387.91	2226.43	2214.57	2374.71	2238.91	2394.37	2129.47	2141.7	2174.65	2152.41	2177.39	2446.24	2462.18	2235.29	2206.45	2363	2308.85	2396.54	2234.6	2148.02
	2242.2	2192.87	2077.66	2152.56	2097.13	2233.69	2285.13	2421.36	2196.15	2189.87	2185.36	2138.8	2156.01	2257.73	2333.69	2253.19	2189.59	2141.16	2229.04	2156.23	2320.88	2197.16	2202.24	2292.93	2298.78	2214.97	2162.35	2185.44	2152.66	2388.59	2227.13	2215.03	2375.68	2239.99	2395.24	2129.95	2141.96	2175.26	2153.18	2177.71	2446.62	2462.82	2236.67	2207.09	2363.51	2309.99	2396.9	2235.01	2148.15
	2243.43	2193.51	2078.1	2153.25	2097.67	2234.73	2286.24	2422.63	2196.96	2190.48	2185.76	2139.21	2156.69	2258.41	2334.38	2253.94	2190.17	2141.73	2229.69	2156.65	2321.88	2197.83	2202.82	2293.63	2299.28	2215.36	2162.83	2186.22	2153.44	2389.28	2227.83	2215.49	2376.66	2241.07	2396.12	2130.44	2142.23	2175.88	2153.94	2178.04	2447	2463.45	2238.05	2207.74	2364.02	2311.14	2397.26	2235.43	2148.28
	2244.67	2194.16	2078.53	2153.94	2098.22	2235.77	2287.36	2423.92	2197.78	2191.08	2186.16	2139.63	2157.37	2259.1	2335.07	2254.69	2190.75	2142.3	2230.35	2157.08	2322.89	2198.5	2203.41	2294.34	2299.78	2215.76	2163.32	2187.01	2154.21	2389.98	2228.53	2215.95	2377.63	2242.16	2397	2130.93	2142.49	2176.49	2154.71	2178.36	2447.4	2464.09	2239.44	2208.39	2364.53	2312.3	2397.63	2235.85	2148.42
	2245.92	2194.81	2078.97	2154.64	2098.77	2236.81	2288.48	2425.21	2198.59	2191.69	2186.56	2140.05	2158.06	2259.79	2335.76	2255.45	2191.33	2142.87	2231	2157.5	2323.9	2199.17	2204	2295.05	2300.28	2216.16	2163.8	2187.8	2154.99	2390.67	2229.23	2216.41	2378.61	2243.25	2397.89	2131.43	2142.76	2177.12	2155.48	2178.69	2447.8	2464.74	2240.83	2209.04	2365.05	2313.46	2398.01	2236.27	2148.56
	2247.16	2195.47	2079.41	2155.33	2099.32	2237.85	2289.6	2426.51	2199.4	2192.3	2186.97	2140.46	2158.75	2260.49	2336.44	2256.2	2191.91	2143.45	2231.66	2157.92	2324.91	2199.85	2204.59	2295.76	2300.79	2216.56	2164.29	2188.59	2155.77	2391.38	2229.93	2216.88	2379.59	2244.35	2398.78	2131.93	2143.03	2177.74	2156.25	2179.03	2448.21	2465.38	2242.23	2209.7	2365.58	2314.62	2398.39	2236.7	2148.7
	2248.42	2196.12	2079.86	2156.02	2099.88	2238.89	2290.72	2427.81	2200.22	2192.91	2187.37	2140.88	2159.44	2261.18	2337.12	2256.96	2192.5	2144.03	2232.32	2158.35	2325.92	2200.54	2205.18	2296.47	2301.3	2216.96	2164.78	2189.38	2156.55	2392.08	2230.64	2217.35	2380.58	2245.46	2399.68	2132.44	2143.3	2178.38	2157.02	2179.36	2448.62	2466.04	2243.64	2210.37	2366.12	2315.79	2398.78	2237.13	2148.84
	2249.67	2196.79	2080.3	2156.72	2100.44	2239.94	2291.85	2429.12	2201.03	2193.51	2187.78	2141.3	2160.13	2261.88	2337.8	2257.72	2193.09	2144.61	2232.98	2158.78	2326.94	2201.22	2205.78	2297.18	2301.81	2217.37	2165.27	2190.18	2157.34	2392.79	2231.35	2217.82	2381.56	2246.57	2400.58	2132.95	2143.58	2179.01	2157.79	2179.7	2449.05	2466.69	2245.05	2211.04	2366.66	2316.96	2399.17	2237.56	2148.99
	2250.93	2197.45	2080.75	2157.41	2101.01	2240.98	2292.98	2430.44	2201.84	2194.12	2188.2	2141.73	2160.83	2262.58	2338.48	2258.48	2193.68	2145.2	2233.64	2159.21	2327.96	2201.91	2206.38	2297.89	2302.33	2217.77	2165.77	2190.99	2158.13	2393.5	2232.06	2218.29	2382.55	2247.69	2401.48	2133.46	2143.86	2179.65	2158.57	2180.04	2449.48	2467.35	2246.47	2211.71	2367.2	2318.14	2399.56	2237.99	2149.15
	2252.2	2198.12	2081.2	2158.11	2101.58	2242.03	2294.12	2431.76	2202.66	2194.72	2188.61	2142.15	2161.53	2263.29	2339.15	2259.24	2194.27	2145.79	2234.31	2159.64	2328.98	2202.61	2206.99	2298.61	2302.85	2218.18	2166.26	2191.8	2158.92	2394.21	2232.77	2218.76	2383.54	2248.82	2402.39	2133.98	2144.14	2180.3	2159.35	2180.39	2449.91	2468.01	2247.9	2212.39	2367.76	2319.33	2399.96	2238.43	2149.3
	2253.46	2198.8	2081.65	2158.8	2102.15	2243.08	2295.26	2433.08	2203.47	2195.33	2189.03	2142.58	2162.23	2263.99	2339.83	2260	2194.86	2146.38	2234.97	2160.07	2330	2203.3	2207.59	2299.33	2303.37	2218.59	2166.76	2192.61	2159.71	2394.92	2233.49	2219.24	2384.54	2249.95	2403.3	2134.5	2144.42	2180.95	2160.13	2180.73	2450.36	2468.68	2249.33	2213.08	2368.32	2320.52	2400.36	2238.86	2149.46
	2254.74	2199.47	2082.11	2159.5	2102.73	2244.13	2296.4	2434.42	2204.28	2195.93	2189.45	2143.01	2162.94	2264.7	2340.5	2260.76	2195.46	2146.97	2235.64	2160.5	2331.02	2204	2208.21	2300.04	2303.9	2219.01	2167.26	2193.43	2160.51	2395.64	2234.21	2219.72	2385.53	2251.09	2404.22	2135.03	2144.71	2181.6	2160.91	2181.08	2450.81	2469.35	2250.76	2213.77	2368.88	2321.71	2400.77	2239.3	2149.62
	2256.01	2200.15	2082.57	2160.19	2103.31	2245.18	2297.55	2435.75	2205.09	2196.53	2189.87	2143.44	2163.65	2265.41	2341.17	2261.52	2196.05	2147.57	2236.31	2160.94	2332.05	2204.71	2208.82	2300.76	2304.43	2219.42	2167.76	2194.24	2161.31	2396.37	2234.93	2220.2	2386.53	2252.24	2405.14	2135.56	2145	2182.26	2161.69	2181.44	2451.27	2470.02	2252.21	2214.46	2369.45	2322.91	2401.19	2239.75	2149.79
	2257.29	2200.84	2083.02	2160.89	2103.9	2246.23	2298.7	2437.1	2205.9	2197.13	2190.29	2143.87	2164.36	2266.13	2341.84	2262.29	2196.65	2148.17	2236.97	2161.37	2333.08	2205.42	2209.44	2301.49	2304.96	2219.83	2168.26	2195.07	2162.11	2397.09	2235.65	2220.68	2387.53	2253.39	2406.06	2136.09	2145.29	2182.92	2162.47	2181.79	2451.73	2470.7	2253.66	2215.16	2370.03	2324.11	2401.6	2240.19	2149.96
	2258.58	2201.53	2083.48	2161.58	2104.49	2247.28	2299.86	2438.44	2206.71	2197.74	2190.72	2144.3	2165.08	2266.84	2342.51	2263.05	2197.25	2148.78	2237.64	2161.81	2334.11	2206.13	2210.06	2302.21	2305.49	2220.25	2168.77	2195.9	2162.91	2397.82	2236.37	2221.16	2388.53	2254.55	2406.99	2136.63	2145.59	2183.59	2163.26	2182.15	2452.2	2471.38	2255.11	2215.87	2370.62	2325.32	2402.03	2240.64	2150.13
	2259.86	2202.22	2083.95	2162.28	2105.09	2248.34	2301.02	2439.8	2207.52	2198.34	2191.15	2144.74	2165.79	2267.56	2343.17	2263.82	2197.85	2149.38	2238.31	2162.25	2335.15	2206.84	2210.69	2302.93	2306.03	2220.67	2169.27	2196.73	2163.72	2398.55	2237.1	2221.65	2389.53	2255.72	2407.92	2137.17	2145.89	2184.26	2164.05	2182.51	2452.68	2472.06	2256.57	2216.58	2371.21	2326.53	2402.46	2241.09	2150.31
	2261.16	2202.92	2084.41	2162.97	2105.68	2249.39	2302.18	2441.16	2208.33	2198.94	2191.58	2145.18	2166.51	2268.28	2343.83	2264.58	2198.45	2149.99	2238.98	2162.69	2336.18	2207.56	2211.31	2303.66	2306.57	2221.09	2169.78	2197.56	2164.53	2399.29	2237.83	2222.14	2390.54	2256.89	2408.85	2137.72	2146.19	2184.94	2164.83	2182.87	2453.17	2472.75	2258.04	2217.29	2371.8	2327.75	2402.89	2241.55	2150.49
	2262.45	2203.62	2084.88	2163.66	2106.29	2250.45	2303.34	2442.52	2209.13	2199.53	2192.01	2145.61	2167.24	2269	2344.49	2265.35	2199.06	2150.61	2239.65	2163.13	2337.22	2208.29	2211.95	2304.39	2307.11	2221.51	2170.29	2198.4	2165.34	2400.02	2238.56	2222.63	2391.54	2258.07	2409.79	2138.27	2146.49	2185.62	2165.62	2183.24	2453.66	2473.44	2259.51	2218.01	2372.4	2328.97	2403.32	2242	2150.67
	2263.75	2204.32	2085.35	2164.36	2106.89	2251.51	2304.51	2443.89	2209.94	2200.13	2192.45	2146.05	2167.96	2269.73	2345.15	2266.12	2199.67	2151.22	2240.33	2163.58	2338.26	2209.01	2212.58	2305.12	2307.66	2221.94	2170.8	2199.25	2166.16	2400.76	2239.29	2223.12	2392.55	2259.26	2410.73	2138.83	2146.8	2186.3	2166.42	2183.61	2454.16	2474.13	2260.99	2218.73	2373.01	2330.2	2403.77	2242.46	2150.86
	2265.05	2205.03	2085.82	2165.05	2107.5	2252.56	2305.68	2445.26	2210.75	2200.73	2192.89	2146.5	2168.69	2270.45	2345.81	2266.88	2200.27	2151.84	2241	2164.02	2339.3	2209.74	2213.22	2305.85	2308.21	2222.36	2171.31	2200.09	2166.98	2401.51	2240.03	2223.61	2393.56	2260.45	2411.68	2139.39	2147.11	2186.99	2167.21	2183.98	2454.67	2474.83	2262.47	2219.46	2373.63	2331.43	2404.21	2242.92	2151.04
	2266.36	2205.74	2086.3	2165.75	2108.12	2253.62	2306.86	2446.64	2211.55	2201.33	2193.33	2146.94	2169.42	2271.18	2346.47	2267.65	2200.88	2152.46	2241.67	2164.47	2340.35	2210.48	2213.86	2306.58	2308.76	2222.79	2171.82	2200.94	2167.8	2402.25	2240.76	2224.11	2394.57	2261.65	2412.63	2139.95	2147.42	2187.69	2168	2184.35	2455.18	2475.53	2263.96	2220.19	2374.25	2332.67	2404.67	2243.39	2151.24
	2267.67	2206.45	2086.77	2166.44	2108.74	2254.69	2308.04	2448.03	2212.36	2201.92	2193.77	2147.39	2170.15	2271.91	2347.12	2268.42	2201.5	2153.09	2242.35	2164.92	2341.4	2211.22	2214.51	2307.31	2309.32	2223.22	2172.34	2201.8	2168.62	2403	2241.5	2224.61	2395.59	2262.86	2413.58	2140.52	2147.74	2188.39	2168.8	2184.73	2455.7	2476.24	2265.45	2220.93	2374.87	2333.91	2405.12	2243.85	2151.43
	2268.99	2207.17	2087.25	2167.13	2109.36	2255.75	2309.22	2449.42	2213.16	2202.52	2194.22	2147.83	2170.89	2272.64	2347.77	2269.19	2202.11	2153.72	2243.03	2165.37	2342.45	2211.96	2215.16	2308.04	2309.87	2223.65	2172.85	2202.66	2169.44	2403.75	2242.24	2225.11	2396.6	2264.07	2414.54	2141.09	2148.06	2189.09	2169.6	2185.11	2456.23	2476.95	2266.95	2221.67	2375.5	2335.16	2405.58	2244.32	2151.63
	2270.31	2207.89	2087.73	2167.83	2109.99	2256.81	2310.4	2450.81	2213.96	2203.11	2194.66	2148.28	2171.63	2273.38	2348.42	2269.96	2202.73	2154.35	2243.7	2165.82	2343.5	2212.7	2215.81	2308.78	2310.43	2224.09	2173.37	2203.52	2170.27	2404.51	2242.98	2225.61	2397.62	2265.29	2415.5	2141.66	2148.38	2189.79	2170.4	2185.49	2456.76	2477.66	2268.45	2222.42	2376.14	2336.41	2406.05	2244.79	2151.84
	2271.63	2208.61	2088.21	2168.52	2110.62	2257.88	2311.59	2452.21	2214.77	2203.7	2195.11	2148.74	2172.37	2274.12	2349.07	2270.73	2203.34	2154.98	2244.38	2166.27	2344.55	2213.45	2216.46	2309.52	2311	2224.52	2173.89	2204.39	2171.1	2405.27	2243.73	2226.11	2398.64	2266.51	2416.46	2142.24	2148.7	2190.51	2171.2	2185.87	2457.3	2478.37	2269.96	2223.17	2376.78	2337.66	2406.52	2245.26	2152.04
	2272.95	2209.34	2088.7	2169.21	2111.26	2258.94	2312.78	2453.61	2215.57	2204.29	2195.57	2149.19	2173.12	2274.86	2349.71	2271.5	2203.96	2155.62	2245.06	2166.73	2345.61	2214.2	2217.12	2310.25	2311.56	2224.96	2174.41	2205.26	2171.94	2406.03	2244.48	2226.62	2399.66	2267.75	2417.43	2142.82	2149.03	2191.22	2172	2186.26	2457.85	2479.09	2271.48	2223.92	2377.43	2338.92	2407	2245.74	2152.25
	2274.28	2210.07	2089.18	2169.9	2111.9	2260.01	2313.97	2455.02	2216.37	2204.89	2196.02	2149.64	2173.86	2275.6	2350.36	2272.27	2204.58	2156.26	2245.74	2167.18	2346.66	2214.96	2217.78	2310.99	2312.13	2225.4	2174.93	2206.13	2172.77	2406.79	2245.22	2227.13	2400.68	2268.99	2418.4	2143.41	2149.36	2191.94	2172.8	2186.65	2458.4	2479.81	2273	2224.68	2378.09	2340.18	2407.48	2246.21	2152.46
	2275.62	2210.8	2089.67	2170.6	2112.54	2261.08	2315.17	2456.43	2217.17	2205.48	2196.48	2150.1	2174.61	2276.34	2351	2273.05	2205.21	2156.9	2246.42	2167.64	2347.72	2215.72	2218.45	2311.73	2312.7	2225.84	2175.46	2207.01	2173.61	2407.55	2245.97	2227.64	2401.7	2270.23	2419.38	2144	2149.69	2192.66	2173.61	2187.04	2458.96	2480.53	2274.52	2225.44	2378.75	2341.45	2407.96	2246.69	2152.68
	2276.95	2211.54	2090.16	2171.29	2113.19	2262.15	2316.37	2457.84	2217.97	2206.07	2196.94	2150.56	2175.37	2277.09	2351.64	2273.82	2205.83	2157.54	2247.1	2168.1	2348.79	2216.48	2219.12	2312.48	2313.27	2226.28	2175.98	2207.89	2174.45	2408.32	2246.73	2228.15	2402.73	2271.48	2420.35	2144.59	2150.03	2193.39	2174.42	2187.44	2459.52	2481.26	2276.05	2226.21	2379.41	2342.73	2408.45	2247.18	2152.9
	2278.29	2212.28	2090.66	2171.98	2113.84	2263.22	2317.57	2459.26	2218.77	2206.66	2197.4	2151.02	2176.12	2277.83	2352.27	2274.59	2206.46	2158.19	2247.78	2168.56	2349.85	2217.25	2219.79	2313.22	2313.85	2226.72	2176.51	2208.77	2175.29	2409.09	2247.48	2228.67	2403.75	2272.74	2421.34	2145.19	2150.36	2194.12	2175.22	2187.83	2460.1	2481.99	2277.58	2226.98	2380.08	2344	2408.95	2247.66	2153.12
	2279.63	2213.02	2091.15	2172.67	2114.49	2264.29	2318.77	2460.69	2219.57	2207.24	2197.86	2151.49	2176.88	2278.58	2352.91	2275.36	2207.08	2158.84	2248.46	2169.02	2350.92	2218.02	2220.46	2313.96	2314.43	2227.17	2177.04	2209.66	2176.14	2409.87	2248.24	2229.18	2404.78	2274.01	2422.32	2145.79	2150.7	2194.86	2176.03	2188.23	2460.67	2482.73	2279.12	2227.76	2380.76	2345.29	2409.45	2248.15	2153.34
	2280.98	2213.77	2091.65	2173.37	2115.15	2265.36	2319.98	2462.11	2220.36	2207.83	2198.33	2151.95	2177.64	2279.33	2353.54	2276.14	2207.71	2159.49	2249.15	2169.49	2351.99	2218.79	2221.14	2314.71	2315.01	2227.62	2177.56	2210.55	2176.99	2410.64	2248.99	2229.7	2405.8	2275.28	2423.31	2146.4	2151.05	2195.6	2176.84	2188.64	2461.26	2483.46	2280.66	2228.54	2381.44	2346.57	2409.95	2248.63	2153.57
	2282.33	2214.52	2092.15	2174.06	2115.82	2266.44	2321.19	2463.55	2221.16	2208.42	2198.8	2152.42	2178.4	2280.09	2354.17	2276.91	2208.34	2160.15	2249.83	2169.95	2353.06	2219.57	2221.82	2315.46	2315.59	2228.06	2178.09	2211.45	2177.84	2411.42	2249.75	2230.22	2406.83	2276.56	2424.3	2147.01	2151.39	2196.35	2177.65	2189.04	2461.85	2484.2	2282.21	2229.33	2382.13	2347.86	2410.46	2249.12	2153.8
	2283.68	2215.27	2092.65	2174.75	2116.48	2267.51	2322.4	2464.98	2221.95	2209	2199.27	2152.89	2179.17	2280.84	2354.8	2277.68	2208.98	2160.8	2250.52	2170.42	2354.13	2220.35	2222.5	2316.2	2316.18	2228.52	2178.62	2212.35	2178.69	2412.2	2250.51	2230.75	2407.86	2277.84	2425.3	2147.62	2151.74	2197.1	2178.47	2189.45	2462.45	2484.94	2283.76	2230.12	2382.82	2349.16	2410.97	2249.62	2154.04
	2285.04	2216.03	2093.15	2175.44	2117.16	2268.59	2323.62	2466.42	2222.75	2209.59	2199.74	2153.36	2179.94	2281.6	2355.43	2278.46	2209.61	2161.46	2251.2	2170.89	2355.2	2221.14	2223.19	2316.95	2316.76	2228.97	2179.16	2213.25	2179.54	2412.98	2251.28	2231.27	2408.89	2279.13	2426.29	2148.24	2152.1	2197.85	2179.28	2189.86	2463.05	2485.69	2285.32	2230.91	2383.52	2350.46	2411.49	2250.11	2154.28
	2286.4	2216.79	2093.66	2176.13	2117.83	2269.67	2324.84	2467.86	2223.54	2210.17	2200.22	2153.83	2180.71	2282.36	2356.06	2279.23	2210.25	2162.13	2251.89	2171.36	2356.28	2221.93	2223.88	2317.7	2317.35	2229.42	2179.69	2214.15	2180.4	2413.77	2252.04	2231.8	2409.92	2280.43	2427.3	2148.86	2152.45	2198.61	2180.1	2190.28	2463.66	2486.44	2286.88	2231.71	2384.22	2351.77	2412.02	2250.61	2154.52
	2287.76	2217.55	2094.17	2176.82	2118.51	2270.75	2326.05	2469.31	2224.33	2210.75	2200.7	2154.3	2181.48	2283.12	2356.68	2280.01	2210.89	2162.79	2252.57	2171.83	2357.36	2222.72	2224.58	2318.45	2317.95	2229.88	2180.22	2215.06	2181.26	2414.56	2252.81	2232.33	2410.95	2281.74	2428.3	2149.48	2152.81	2199.37	2180.91	2190.69	2464.28	2487.19	2288.44	2232.51	2384.93	2353.07	2412.55	2251.11	2154.76
	2289.12	2218.31	2094.68	2177.51	2119.19	2271.83	2327.28	2470.76	2225.12	2211.33	2201.18	2154.78	2182.26	2283.88	2357.3	2280.78	2211.53	2163.46	2253.26	2172.31	2358.44	2223.52	2225.27	2319.2	2318.54	2230.34	2180.76	2215.98	2182.12	2415.35	2253.58	2232.86	2411.99	2283.05	2429.31	2150.11	2153.17	2200.13	2181.73	2191.11	2464.9	2487.94	2290.01	2233.32	2385.64	2354.39	2413.08	2251.61	2155.01
	2290.49	2219.08	2095.19	2178.2	2119.88	2272.91	2328.5	2472.21	2225.91	2211.91	2201.66	2155.26	2183.04	2284.64	2357.92	2281.55	2212.17	2164.13	2253.95	2172.78	2359.52	2224.32	2225.97	2319.96	2319.14	2230.8	2181.29	2216.89	2182.99	2416.14	2254.35	2233.4	2413.02	2284.37	2430.32	2150.74	2153.53	2200.9	2182.55	2191.53	2465.53	2488.7	2291.58	2234.13	2386.36	2355.7	2413.62	2252.11	2155.26
	2291.86	2219.85	2095.7	2178.89	2120.57	2274	2329.73	2473.67	2226.7	2212.49	2202.14	2155.74	2183.82	2285.41	2358.54	2282.33	2212.81	2164.8	2254.63	2173.26	2360.61	2225.12	2226.67	2320.71	2319.74	2231.26	2181.83	2217.81	2183.85	2416.94	2255.12	2233.93	2414.05	2285.69	2431.33	2151.38	2153.89	2201.68	2183.37	2191.96	2466.16	2489.46	2293.16	2234.94	2387.08	2357.03	2414.16	2252.61	2155.51
	2293.23	2220.62	2096.22	2179.58	2121.27	2275.08	2330.95	2475.13	2227.49	2213.07	2202.63	2156.23	2184.6	2286.18	2359.16	2283.1	2213.46	2165.48	2255.32	2173.74	2361.69	2225.93	2227.38	2321.47	2320.34	2231.72	2182.37	2218.74	2184.72	2417.73	2255.89	2234.47	2415.09	2287.02	2432.35	2152.02	2154.26	2202.46	2184.19	2192.39	2466.8	2490.22	2294.74	2235.76	2387.81	2358.35	2414.71	2253.12	2155.77
	2294.61	2221.4	2096.73	2180.27	2121.97	2276.17	2332.18	2476.59	2228.27	2213.65	2203.12	2156.71	2185.39	2286.95	2359.77	2283.88	2214.11	2166.16	2256.01	2174.22	2362.78	2226.74	2228.09	2322.22	2320.94	2232.19	2182.91	2219.66	2185.59	2418.53	2256.66	2235.01	2416.12	2288.36	2433.37	2152.66	2154.63	2203.24	2185.01	2192.81	2467.45	2490.98	2296.32	2236.58	2388.54	2359.68	2415.27	2253.63	2156.03
	2295.99	2222.18	2097.25	2180.96	2122.67	2277.26	2333.42	2478.06	2229.06	2214.23	2203.61	2157.2	2186.17	2287.72	2360.38	2284.65	2214.76	2166.84	2256.7	2174.7	2363.87	2227.55	2228.8	2322.98	2321.55	2232.66	2183.45	2220.59	2186.46	2419.34	2257.44	2235.55	2417.16	2289.7	2434.4	2153.3	2155.01	2204.02	2185.83	2193.25	2468.1	2491.75	2297.91	2237.41	2389.28	2361.02	2415.83	2254.14	2156.29
	2297.37	2222.96	2097.78	2181.65	2123.38	2278.35	2334.65	2479.53	2229.84	2214.8	2204.11	2157.69	2186.96	2288.49	2360.99	2285.43	2215.41	2167.52	2257.39	2175.18	2364.96	2228.37	2229.52	2323.74	2322.16	2233.12	2183.99	2221.53	2187.34	2420.14	2258.22	2236.1	2418.19	2291.06	2435.42	2153.95	2155.38	2204.81	2186.66	2193.68	2468.76	2492.52	2299.5	2238.24	2390.02	2362.36	2416.39	2254.65	2156.56
	2298.76	2223.75	2098.3	2182.34	2124.09	2279.44	2335.89	2481	2230.63	2215.38	2204.6	2158.18	2187.76	2289.26	2361.6	2286.2	2216.06	2168.2	2258.08	2175.67	2366.06	2229.19	2230.23	2324.49	2322.77	2233.59	2184.53	2222.46	2188.22	2420.95	2259	2236.64	2419.23	2292.41	2436.45	2154.6	2155.76	2205.61	2187.48	2194.12	2469.42	2493.29	2301.09	2239.07	2390.77	2363.7	2416.96	2255.16	2156.82
	2300.14	2224.54	2098.83	2183.03	2124.81	2280.53	2337.12	2482.47	2231.41	2215.95	2205.1	2158.67	2188.55	2290.04	2362.2	2286.97	2216.71	2168.89	2258.77	2176.16	2367.15	2230.02	2230.96	2325.25	2323.38	2234.07	2185.07	2223.4	2189.1	2421.75	2259.78	2237.19	2420.26	2293.78	2437.48	2155.26	2156.14	2206.41	2188.31	2194.56	2470.09	2494.06	2302.69	2239.91	2391.52	2365.05	2417.53	2255.68	2157.1
	2301.53	2225.33	2099.36	2183.72	2125.53	2281.62	2338.36	2483.95	2232.19	2216.52	2205.6	2159.17	2189.35	2290.82	2362.81	2287.75	2217.37	2169.58	2259.46	2176.64	2368.25	2230.85	2231.68	2326.01	2323.99	2234.54	2185.62	2224.35	2189.98	2422.56	2260.56	2237.74	2421.3	2295.15	2438.52	2155.92	2156.53	2207.21	2189.14	2195	2470.77	2494.84	2304.29	2240.75	2392.27	2366.4	2418.11	2256.19	2157.37
	2302.93	2226.12	2099.89	2184.41	2126.25	2282.72	2339.6	2485.43	2232.97	2217.1	2206.11	2159.67	2190.15	2291.6	2363.41	2288.52	2218.03	2170.27	2260.15	2177.13	2369.35	2231.68	2232.41	2326.78	2324.61	2235.02	2186.16	2225.29	2190.86	2423.38	2261.34	2238.3	2422.33	2296.52	2439.56	2156.58	2156.91	2208.02	2189.96	2195.45	2471.45	2495.62	2305.89	2241.59	2393.03	2367.76	2418.7	2256.71	2157.65
	2304.32	2226.92	2100.42	2185.1	2126.98	2283.81	2340.85	2486.91	2233.75	2217.67	2206.61	2160.17	2190.95	2292.38	2364.01	2289.3	2218.69	2170.97	2260.85	2177.63	2370.46	2232.52	2233.14	2327.54	2325.23	2235.49	2186.71	2226.24	2191.75	2424.19	2262.13	2238.85	2423.37	2297.91	2440.6	2157.25	2157.3	2208.83	2190.79	2195.9	2472.13	2496.4	2307.5	2242.44	2393.8	2369.12	2419.29	2257.23	2157.93
	2305.72	2227.71	2100.95	2185.78	2127.71	2284.91	2342.09	2488.4	2234.52	2218.24	2207.12	2160.67	2191.76	2293.16	2364.61	2290.07	2219.35	2171.66	2261.54	2178.12	2371.56	2233.36	2233.87	2328.3	2325.85	2235.97	2187.25	2227.2	2192.64	2425.01	2262.92	2239.41	2424.41	2299.3	2441.64	2157.92	2157.69	2209.64	2191.62	2196.35	2472.82	2497.19	2309.11	2243.3	2394.57	2370.48	2419.88	2257.75	2158.21
	2307.12	2228.52	2101.49	2186.47	2128.45	2286.01	2343.34	2489.89	2235.3	2218.81	2207.63	2161.17	2192.57	2293.94	2365.2	2290.84	2220.01	2172.36	2262.23	2178.62	2372.66	2234.2	2234.6	2329.07	2326.47	2236.46	2187.8	2228.15	2193.53	2425.83	2263.7	2239.97	2425.44	2300.69	2442.69	2158.59	2158.09	2210.46	2192.45	2196.8	2473.52	2497.97	2310.72	2244.15	2395.34	2371.85	2420.48	2258.28	2158.5
	2308.52	2229.32	2102.03	2187.16	2129.19	2287.11	2344.58	2491.38	2236.07	2219.37	2208.15	2161.68	2193.38	2294.73	2365.79	2291.62	2220.68	2173.06	2262.92	2179.11	2373.77	2235.05	2235.34	2329.83	2327.09	2236.94	2188.35	2229.11	2194.42	2426.65	2264.49	2240.53	2426.48	2302.09	2443.74	2159.27	2158.49	2211.28	2193.28	2197.26	2474.22	2498.76	2312.34	2245.01	2396.12	2373.22	2421.08	2258.8	2158.79
	2309.93	2230.13	2102.57	2187.85	2129.93	2288.21	2345.83	2492.87	2236.85	2219.94	2208.66	2162.19	2194.19	2295.52	2366.39	2292.39	2221.34	2173.76	2263.62	2179.61	2374.88	2235.9	2236.09	2330.6	2327.72	2237.42	2188.89	2230.08	2195.32	2427.47	2265.29	2241.1	2427.52	2303.5	2444.79	2159.95	2158.88	2212.11	2194.12	2197.71	2474.93	2499.55	2313.95	2245.88	2396.9	2374.6	2421.69	2259.33	2159.08
	2311.33	2230.93	2103.11	2188.54	2130.68	2289.32	2347.08	2494.36	2237.62	2220.51	2209.18	2162.7	2195	2296.3	2366.98	2293.16	2222.01	2174.47	2264.31	2180.11	2375.99	2236.76	2236.83	2331.36	2328.34	2237.91	2189.44	2231.04	2196.21	2428.3	2266.08	2241.66	2428.55	2304.92	2445.85	2160.63	2159.29	2212.94	2194.95	2198.18	2475.65	2500.35	2315.58	2246.74	2397.69	2375.98	2422.31	2259.86	2159.38
	2312.74	2231.75	2103.66	2189.22	2131.43	2290.42	2348.33	2495.86	2238.39	2221.07	2209.7	2163.22	2195.82	2297.09	2367.56	2293.93	2222.68	2175.18	2265	2180.61	2377.11	2237.62	2237.58	2332.13	2328.97	2238.4	2189.99	2232.01	2197.11	2429.12	2266.87	2242.23	2429.59	2306.34	2446.91	2161.32	2159.69	2213.78	2195.78	2198.64	2476.37	2501.14	2317.2	2247.62	2398.48	2377.37	2422.92	2260.39	2159.67
	2314.16	2232.56	2104.2	2189.91	2132.18	2291.53	2349.58	2497.36	2239.16	2221.64	2210.22	2163.73	2196.64	2297.89	2368.15	2294.7	2223.35	2175.89	2265.7	2181.12	2378.22	2238.48	2238.33	2332.9	2329.6	2238.89	2190.54	2232.98	2198.01	2429.95	2267.67	2242.8	2430.62	2307.77	2447.97	2162.01	2160.1	2214.61	2196.62	2199.11	2477.09	2501.94	2318.82	2248.49	2399.28	2378.75	2423.55	2260.92	2159.97
	2315.57	2233.38	2104.75	2190.6	2132.94	2292.64	2350.84	2498.86	2239.92	2222.2	2210.75	2164.25	2197.46	2298.68	2368.73	2295.47	2224.03	2176.6	2266.39	2181.62	2379.34	2239.34	2239.08	2333.66	2330.24	2239.38	2191.09	2233.96	2198.92	2430.78	2268.46	2243.38	2431.66	2309.21	2449.03	2162.7	2160.51	2215.46	2197.45	2199.58	2477.82	2502.74	2320.45	2249.37	2400.08	2380.15	2424.18	2261.45	2160.28
	2316.98	2234.19	2105.3	2191.28	2133.71	2293.75	2352.09	2500.36	2240.69	2222.76	2211.27	2164.77	2198.28	2299.47	2369.31	2296.24	2224.7	2177.31	2267.09	2182.13	2380.46	2240.21	2239.84	2334.43	2330.87	2239.88	2191.64	2234.94	2199.82	2431.61	2269.26	2243.95	2432.69	2310.65	2450.1	2163.4	2160.92	2216.3	2198.29	2200.05	2478.56	2503.54	2322.08	2250.25	2400.88	2381.54	2424.81	2261.99	2160.59
	2318.4	2235.02	2105.85	2191.97	2134.47	2294.86	2353.35	2501.86	2241.45	2223.32	2211.8	2165.29	2199.11	2300.27	2369.89	2297.01	2225.38	2178.03	2267.78	2182.64	2381.58	2241.09	2240.6	2335.2	2331.5	2240.37	2192.19	2235.92	2200.73	2432.45	2270.06	2244.53	2433.72	2312.1	2451.16	2164.1	2161.34	2217.15	2199.13	2200.52	2479.3	2504.35	2323.72	2251.14	2401.69	2382.95	2425.45	2262.52	2160.9
	2319.82	2235.84	2106.41	2192.65	2135.25	2295.97	2354.6	2503.37	2242.22	2223.88	2212.34	2165.82	2199.94	2301.06	2370.47	2297.78	2226.06	2178.74	2268.48	2183.15	2382.7	2241.96	2241.36	2335.97	2332.14	2240.87	2192.75	2236.9	2201.64	2433.28	2270.86	2245.11	2434.76	2313.55	2452.23	2164.8	2161.75	2218.01	2199.97	2201	2480.04	2505.15	2325.35	2252.02	2402.5	2384.35	2426.1	2263.06	2161.21
	2321.24	2236.66	2106.97	2193.34	2136.02	2297.08	2355.86	2504.87	2242.98	2224.44	2212.87	2166.35	2200.77	2301.86	2371.04	2298.55	2226.74	2179.46	2269.17	2183.66	2383.82	2242.85	2242.12	2336.75	2332.78	2241.37	2193.3	2237.89	2202.55	2434.12	2271.66	2245.69	2435.79	2315.01	2453.31	2165.5	2162.17	2218.87	2200.8	2201.48	2480.79	2505.96	2326.99	2252.92	2403.32	2385.76	2426.75	2263.6	2161.52
	2322.67	2237.49	2107.52	2194.03	2136.8	2298.2	2357.12	2506.38	2243.74	2225	2213.41	2166.88	2201.6	2302.66	2371.62	2299.32	2227.42	2180.18	2269.87	2184.18	2384.95	2243.73	2242.89	2337.52	2333.42	2241.87	2193.85	2238.88	2203.46	2434.96	2272.47	2246.28	2436.82	2316.48	2454.38	2166.21	2162.59	2219.73	2201.64	2201.96	2481.55	2506.77	2328.62	2253.81	2404.14	2387.17	2427.4	2264.14	2161.84
	2324.09	2238.32	2108.08	2194.71	2137.58	2299.32	2358.37	2507.89	2244.5	2225.56	2213.94	2167.41	2202.43	2303.46	2372.19	2300.09	2228.11	2180.91	2270.56	2184.7	2386.08	2244.62	2243.66	2338.29	2334.06	2242.37	2194.41	2239.88	2204.38	2435.8	2273.27	2246.86	2437.85	2317.95	2455.46	2166.92	2163.02	2220.59	2202.48	2202.44	2482.31	2507.58	2330.27	2254.71	2404.96	2388.59	2428.06	2264.68	2162.16
	2325.52	2239.15	2108.65	2195.4	2138.37	2300.44	2359.63	2509.4	2245.25	2226.11	2214.49	2167.94	2203.27	2304.26	2372.75	2300.85	2228.79	2181.63	2271.26	2185.21	2387.21	2245.51	2244.43	2339.06	2334.71	2242.88	2194.96	2240.87	2205.29	2436.64	2274.08	2247.45	2438.88	2319.43	2456.54	2167.64	2163.45	2221.46	2203.32	2202.93	2483.08	2508.4	2331.91	2255.61	2405.79	2390.01	2428.73	2265.22	2162.49
	2326.95	2239.99	2109.21	2196.08	2139.16	2301.56	2360.89	2510.91	2246.01	2226.67	2215.03	2168.48	2204.11	2305.07	2373.32	2301.62	2229.48	2182.36	2271.95	2185.73	2388.34	2246.41	2245.21	2339.84	2335.35	2243.38	2195.51	2241.87	2206.21	2437.48	2274.88	2248.04	2439.91	2320.92	2457.63	2168.36	2163.88	2222.34	2204.16	2203.42	2483.85	2509.21	2333.55	2256.52	2406.62	2391.44	2429.4	2265.77	2162.81
	2328.38	2240.83	2109.78	2196.76	2139.96	2302.68	2362.15	2512.43	2246.76	2227.22	2215.58	2169.02	2204.95	2305.87	2373.89	2302.39	2230.17	2183.09	2272.65	2186.26	2389.47	2247.31	2245.99	2340.61	2336	2243.89	2196.07	2242.88	2207.13	2438.33	2275.69	2248.64	2440.94	2322.41	2458.71	2169.08	2164.31	2223.21	2205.01	2203.91	2484.62	2510.03	2335.2	2257.43	2407.46	2392.86	2430.07	2266.31	2163.14
	2329.82	2241.66	2110.35	2197.45	2140.76	2303.8	2363.41	2513.94	2247.51	2227.77	2216.12	2169.56	2205.79	2306.68	2374.45	2303.15	2230.86	2183.82	2273.34	2186.78	2390.61	2248.21	2246.77	2341.38	2336.65	2244.4	2196.62	2243.88	2208.06	2439.17	2276.5	2249.23	2441.97	2323.91	2459.8	2169.8	2164.74	2224.1	2205.85	2204.41	2485.4	2510.85	2336.84	2258.34	2408.3	2394.3	2430.76	2266.86	2163.47
	2331.25	2242.51	2110.92	2198.13	2141.56	2304.93	2364.67	2515.46	2248.26	2228.32	2216.67	2170.11	2206.64	2307.48	2375.01	2303.91	2231.55	2184.55	2274.04	2187.3	2391.74	2249.12	2247.55	2342.16	2337.29	2244.92	2197.18	2244.89	2208.98	2440.02	2277.31	2249.83	2442.99	2325.42	2460.89	2170.53	2165.18	2224.98	2206.69	2204.91	2486.19	2511.67	2338.49	2259.25	2409.14	2395.73	2431.44	2267.41	2163.81
	2332.69	2243.35	2111.49	2198.82	2142.37	2306.05	2365.94	2516.97	2249.01	2228.87	2217.23	2170.66	2207.49	2308.29	2375.57	2304.68	2232.25	2185.29	2274.74	2187.83	2392.88	2250.03	2248.34	2342.93	2337.94	2245.43	2197.73	2245.9	2209.91	2440.87	2278.12	2250.43	2444.02	2326.93	2461.98	2171.26	2165.62	2225.87	2207.53	2205.41	2486.98	2512.49	2340.14	2260.17	2409.98	2397.17	2432.13	2267.96	2164.15
	2334.12	2244.19	2112.06	2199.5	2143.18	2307.18	2367.2	2518.49	2249.76	2229.42	2217.78	2171.21	2208.34	2309.1	2376.12	2305.44	2232.95	2186.02	2275.43	2188.36	2394.02	2250.94	2249.13	2343.71	2338.6	2245.95	2198.29	2246.92	2210.83	2441.72	2278.93	2251.03	2445.04	2328.45	2463.08	2171.99	2166.06	2226.76	2208.38	2205.91	2487.78	2513.31	2341.79	2261.09	2410.83	2398.62	2432.83	2268.51	2164.49
	2335.56	2245.04	2112.64	2200.18	2143.99	2308.31	2368.46	2520.01	2250.51	2229.97	2218.34	2171.76	2209.19	2309.91	2376.68	2306.2	2233.64	2186.76	2276.13	2188.89	2395.16	2251.86	2249.92	2344.49	2339.25	2246.46	2198.84	2247.93	2211.76	2442.58	2279.74	2251.64	2446.06	2329.98	2464.17	2172.73	2166.51	2227.66	2209.22	2206.42	2488.58	2514.14	2343.44	2262.02	2411.69	2400.06	2433.53	2269.06	2164.83
	2337	2245.89	2113.22	2200.87	2144.81	2309.44	2369.72	2521.52	2251.25	2230.52	2218.9	2172.31	2210.04	2310.72	2377.23	2306.96	2234.35	2187.5	2276.82	2189.42	2396.3	2252.78	2250.72	2345.26	2339.9	2246.98	2199.4	2248.95	2212.7	2443.43	2280.56	2252.25	2447.08	2331.51	2465.27	2173.47	2166.96	2228.56	2210.07	2206.92	2489.38	2514.97	2345.09	2262.94	2412.54	2401.52	2434.24	2269.61	2165.18
	2338.44	2246.74	2113.8	2201.55	2145.63	2310.57	2370.98	2523.04	2251.99	2231.06	2219.46	2172.87	2210.9	2311.53	2377.78	2307.72	2235.05	2188.24	2277.52	2189.96	2397.45	2253.7	2251.52	2346.04	2340.56	2247.5	2199.96	2249.98	2213.63	2444.28	2281.37	2252.86	2448.1	2333.05	2466.37	2174.21	2167.4	2229.46	2210.91	2207.43	2490.19	2515.8	2346.75	2263.87	2413.4	2402.97	2434.95	2270.16	2165.52
	2339.89	2247.59	2114.38	2202.23	2146.46	2311.71	2372.25	2524.56	2252.73	2231.61	2220.03	2173.43	2211.76	2312.35	2378.33	2308.48	2235.75	2188.99	2278.21	2190.49	2398.59	2254.63	2252.32	2346.82	2341.21	2248.03	2200.51	2251	2214.57	2445.14	2282.19	2253.47	2449.12	2334.59	2467.48	2174.95	2167.86	2230.37	2211.76	2207.95	2491.01	2516.63	2348.4	2264.81	2414.27	2404.43	2435.67	2270.72	2165.87
	2341.33	2248.45	2114.97	2202.91	2147.29	2312.85	2373.51	2526.08	2253.47	2232.15	2220.59	2173.99	2212.62	2313.16	2378.87	2309.24	2236.46	2189.73	2278.91	2191.03	2399.74	2255.57	2253.12	2347.59	2341.87	2248.55	2201.07	2252.03	2215.5	2446	2283.01	2254.08	2450.14	2336.15	2468.58	2175.7	2168.31	2231.28	2212.6	2208.46	2491.82	2517.46	2350.06	2265.74	2415.13	2405.89	2436.39	2271.27	2166.23
	2342.78	2249.3	2115.55	2203.59	2148.13	2313.98	2374.77	2527.6	2254.21	2232.69	2221.16	2174.56	2213.48	2313.98	2379.42	2309.99	2237.16	2190.48	2279.6	2191.57	2400.89	2256.5	2253.92	2348.37	2342.53	2249.08	2201.62	2253.06	2216.44	2446.86	2283.82	2254.7	2451.15	2337.7	2469.69	2176.45	2168.77	2232.19	2213.45	2208.98	2492.65	2518.29	2351.71	2266.68	2416	2407.36	2437.12	2271.83	2166.58
	2344.22	2250.16	2116.14	2204.28	2148.96	2315.12	2376.03	2529.12	2254.94	2233.24	2221.73	2175.12	2214.34	2314.79	2379.96	2310.75	2237.87	2191.23	2280.3	2192.12	2402.04	2257.44	2254.73	2349.15	2343.19	2249.61	2202.18	2254.1	2217.38	2447.72	2284.64	2255.32	2452.17	2339.27	2470.8	2177.21	2169.23	2233.11	2214.29	2209.5	2493.47	2519.13	2353.37	2267.62	2416.87	2408.83	2437.85	2272.39	2166.94
	2345.67	2251.02	2116.73	2204.96	2149.81	2316.26	2377.29	2530.63	2255.67	2233.78	2222.31	2175.69	2215.21	2315.61	2380.5	2311.5	2238.58	2191.98	2280.99	2192.66	2403.19	2258.39	2255.54	2349.93	2343.85	2250.14	2202.74	2255.13	2218.32	2448.58	2285.46	2255.94	2453.18	2340.84	2471.91	2177.96	2169.69	2234.04	2215.14	2210.03	2494.31	2519.96	2355.02	2268.57	2417.75	2410.3	2438.59	2272.94	2167.31
	2347.12	2251.89	2117.32	2205.64	2150.65	2317.41	2378.55	2532.15	2256.41	2234.31	2222.88	2176.27	2216.08	2316.43	2381.03	2312.26	2239.3	2192.73	2281.69	2193.2	2404.35	2259.33	2256.36	2350.71	2344.51	2250.67	2203.29	2256.17	2219.27	2449.44	2286.28	2256.56	2454.19	2342.41	2473.03	2178.72	2170.15	2234.96	2215.99	2210.55	2495.14	2520.8	2356.68	2269.52	2418.63	2411.78	2439.34	2273.5	2167.67
	2348.57	2252.75	2117.92	2206.32	2151.5	2318.55	2379.82	2533.67	2257.13	2234.85	2223.46	2176.84	2216.95	2317.25	2381.57	2313.01	2240.01	2193.48	2282.38	2193.75	2405.5	2260.28	2257.17	2351.49	2345.18	2251.2	2203.85	2257.21	2220.21	2450.31	2287.11	2257.19	2455.2	2344	2474.14	2179.48	2170.62	2235.89	2216.84	2211.08	2495.99	2521.64	2358.34	2270.47	2419.51	2413.26	2440.08	2274.06	2168.04
	2350.02	2253.61	2118.51	2207	2152.36	2319.7	2381.08	2535.19	2257.86	2235.39	2224.04	2177.42	2217.82	2318.07	2382.1	2313.76	2240.73	2194.24	2283.08	2194.3	2406.66	2261.24	2257.99	2352.27	2345.84	2251.74	2204.41	2258.26	2221.16	2451.17	2287.93	2257.82	2456.21	2345.59	2475.26	2180.24	2171.09	2236.82	2217.68	2211.61	2496.83	2522.48	2360	2271.42	2420.4	2414.74	2440.84	2274.62	2168.41
	2351.47	2254.48	2119.11	2207.68	2153.21	2320.84	2382.34	2536.71	2258.59	2235.93	2224.62	2178	2218.69	2318.89	2382.63	2314.51	2241.45	2194.99	2283.77	2194.85	2407.82	2262.2	2258.81	2353.05	2346.51	2252.27	2204.97	2259.3	2222.11	2452.04	2288.75	2258.45	2457.22	2347.18	2476.38	2181.01	2171.56	2237.76	2218.53	2212.15	2497.68	2523.32	2361.65	2272.38	2421.28	2416.23	2441.6	2275.19	2168.78
	2352.93	2255.35	2119.71	2208.36	2154.07	2321.99	2383.6	2538.23	2259.31	2236.46	2225.21	2178.58	2219.57	2319.71	2383.16	2315.26	2242.17	2195.75	2284.47	2195.4	2408.98	2263.16	2259.63	2353.83	2347.17	2252.81	2205.52	2260.35	2223.06	2452.91	2289.57	2259.08	2458.22	2348.78	2477.5	2181.78	2172.03	2238.7	2219.38	2212.68	2498.53	2524.16	2363.31	2273.33	2422.17	2417.72	2442.36	2275.75	2169.15
	2354.38	2256.22	2120.31	2209.04	2154.94	2323.14	2384.86	2539.74	2260.03	2237	2225.8	2179.17	2220.44	2320.53	2383.69	2316.01	2242.89	2196.51	2285.16	2195.96	2410.14	2264.13	2260.46	2354.61	2347.84	2253.36	2206.08	2261.4	2224.01	2453.78	2290.4	2259.71	2459.23	2350.39	2478.62	2182.55	2172.51	2239.64	2220.23	2213.22	2499.39	2525	2364.97	2274.3	2423.07	2419.22	2443.13	2276.31	2169.53
	2355.83	2257.09	2120.92	2209.72	2155.81	2324.3	2386.12	2541.26	2260.75	2237.53	2226.39	2179.75	2221.32	2321.35	2384.21	2316.76	2243.61	2197.27	2285.85	2196.51	2411.31	2265.1	2261.29	2355.39	2348.51	2253.9	2206.64	2262.46	2224.96	2454.65	2291.22	2260.35	2460.23	2352	2479.75	2183.33	2172.98	2240.59	2221.08	2213.76	2500.26	2525.85	2366.62	2275.26	2423.96	2420.71	2443.91	2276.88	2169.91
	2357.29	2257.97	2121.52	2210.4	2156.68	2325.45	2387.37	2542.78	2261.47	2238.06	2226.98	2180.35	2222.2	2322.18	2384.74	2317.5	2244.34	2198.03	2286.55	2197.07	2412.47	2266.07	2262.12	2356.17	2349.18	2254.44	2207.2	2263.51	2225.92	2455.52	2292.05	2260.99	2461.23	2353.62	2480.88	2184.1	2173.46	2241.54	2221.93	2214.31	2501.12	2526.69	2368.28	2276.22	2424.86	2422.22	2444.69	2277.44	2170.29
	2358.74	2258.84	2122.13	2211.08	2157.55	2326.61	2388.63	2544.29	2262.19	2238.59	2227.58	2180.94	2223.09	2323	2385.26	2318.25	2245.07	2198.8	2287.24	2197.63	2413.64	2267.05	2262.95	2356.95	2349.85	2254.99	2207.75	2264.57	2226.87	2456.39	2292.88	2261.63	2462.23	2355.24	2482.01	2184.88	2173.95	2242.49	2222.78	2214.85	2501.99	2527.54	2369.93	2277.19	2425.76	2423.72	2445.48	2278.01	2170.68
	2360.19	2259.72	2122.74	2211.76	2158.43	2327.76	2389.89	2545.81	2262.9	2239.12	2228.17	2181.53	2223.97	2323.83	2385.78	2318.99	2245.8	2199.56	2287.93	2198.19	2414.81	2268.03	2263.79	2357.73	2350.52	2255.54	2208.31	2265.63	2227.83	2457.27	2293.7	2262.27	2463.23	2356.87	2483.14	2185.66	2174.43	2243.45	2223.63	2215.4	2502.87	2528.39	2371.59	2278.16	2426.67	2425.23	2446.27	2278.58	2171.06
	2361.65	2260.6	2123.35	2212.44	2159.32	2328.92	2391.14	2547.32	2263.61	2239.65	2228.77	2182.13	2224.86	2324.65	2386.29	2319.74	2246.53	2200.33	2288.63	2198.76	2415.97	2269.01	2264.62	2358.51	2351.2	2256.09	2208.87	2266.7	2228.79	2458.15	2294.53	2262.92	2464.23	2358.51	2484.27	2186.44	2174.92	2244.4	2224.47	2215.95	2503.75	2529.24	2373.24	2279.14	2427.57	2426.74	2447.06	2279.14	2171.45
	2363.1	2261.48	2123.96	2213.11	2160.2	2330.08	2392.4	2548.83	2264.32	2240.18	2229.37	2182.73	2225.75	2325.48	2386.81	2320.48	2247.26	2201.09	2289.32	2199.32	2417.15	2270	2265.46	2359.29	2351.87	2256.64	2209.43	2267.76	2229.75	2459.02	2295.36	2263.57	2465.23	2360.15	2485.41	2187.23	2175.41	2245.37	2225.32	2216.5	2504.63	2530.09	2374.9	2280.11	2428.48	2428.25	2447.86	2279.71	2171.85
	2364.56	2262.36	2124.58	2213.79	2161.09	2331.25	2393.65	2550.35	2265.03	2240.71	2229.98	2183.34	2226.64	2326.31	2387.32	2321.22	2248	2201.86	2290.01	2199.89	2418.32	2270.99	2266.3	2360.07	2352.54	2257.19	2209.99	2268.83	2230.71	2459.9	2296.19	2264.22	2466.22	2361.79	2486.55	2188.02	2175.9	2246.33	2226.17	2217.06	2505.52	2530.94	2376.55	2281.09	2429.39	2429.77	2448.67	2280.28	2172.24
	2366.01	2263.24	2125.2	2214.47	2161.98	2332.41	2394.91	2551.86	2265.74	2241.24	2230.59	2183.94	2227.53	2327.14	2387.83	2321.96	2248.74	2202.63	2290.71	2200.45	2419.49	2271.99	2267.15	2360.85	2353.22	2257.75	2210.55	2269.9	2231.68	2460.78	2297.02	2264.87	2467.22	2363.44	2487.69	2188.81	2176.39	2247.3	2227.02	2217.62	2506.41	2531.79	2378.2	2282.07	2430.3	2431.29	2449.48	2280.85	2172.64
	2367.47	2264.12	2125.82	2215.15	2162.88	2333.58	2396.16	2553.37	2266.44	2241.76	2231.2	2184.55	2228.42	2327.97	2388.34	2322.7	2249.48	2203.41	2291.4	2201.02	2420.67	2272.99	2267.99	2361.63	2353.9	2258.3	2211.11	2270.97	2232.64	2461.67	2297.84	2265.52	2468.21	2365.1	2488.83	2189.6	2176.89	2248.27	2227.87	2218.18	2507.3	2532.64	2379.85	2283.05	2431.22	2432.81	2450.3	2281.42	2173.04
	2368.92	2265.01	2126.44	2215.83	2163.78	2334.74	2397.41	2554.87	2267.15	2242.29	2231.81	2185.16	2229.32	2328.8	2388.85	2323.44	2250.22	2204.18	2292.09	2201.6	2421.84	2273.99	2268.84	2362.41	2354.58	2258.86	2211.67	2272.04	2233.61	2462.55	2298.67	2266.18	2469.21	2366.76	2489.97	2190.39	2177.38	2249.25	2228.72	2218.74	2508.2	2533.5	2381.5	2284.04	2432.14	2434.33	2451.12	2281.99	2173.44
	2370.38	2265.89	2127.06	2216.5	2164.68	2335.91	2398.66	2556.38	2267.85	2242.82	2232.42	2185.78	2230.22	2329.63	2389.35	2324.18	2250.96	2204.96	2292.78	2202.17	2423.02	2275	2269.69	2363.2	2355.26	2259.42	2212.23	2273.12	2234.57	2463.43	2299.5	2266.84	2470.2	2368.43	2491.12	2191.19	2177.88	2250.22	2229.57	2219.3	2509.1	2534.35	2383.15	2285.03	2433.06	2435.86	2451.95	2282.56	2173.85
	2371.83	2266.78	2127.68	2217.18	2165.59	2337.08	2399.91	2557.89	2268.54	2243.34	2233.04	2186.39	2231.12	2330.46	2389.85	2324.91	2251.71	2205.73	2293.48	2202.74	2424.2	2276.01	2270.54	2363.98	2355.94	2259.98	2212.79	2274.2	2235.54	2464.32	2300.33	2267.5	2471.19	2370.1	2492.26	2191.99	2178.39	2251.2	2230.42	2219.87	2510.01	2535.2	2384.79	2286.01	2433.98	2437.39	2452.78	2283.14	2174.25
	2373.29	2267.67	2128.31	2217.86	2166.5	2338.25	2401.16	2559.39	2269.24	2243.86	2233.66	2187.01	2232.02	2331.29	2390.35	2325.65	2252.45	2206.51	2294.17	2203.32	2425.38	2277.02	2271.4	2364.76	2356.62	2260.55	2213.35	2275.28	2236.51	2465.21	2301.16	2268.16	2472.18	2371.78	2493.41	2192.79	2178.89	2252.19	2231.27	2220.44	2510.92	2536.06	2386.44	2287.01	2434.9	2438.93	2453.62	2283.71	2174.66
	2374.74	2268.56	2128.94	2218.54	2167.41	2339.43	2402.41	2560.89	2269.94	2244.39	2234.28	2187.64	2232.92	2332.13	2390.85	2326.38	2253.2	2207.29	2294.86	2203.9	2426.56	2278.04	2272.26	2365.54	2357.3	2261.11	2213.91	2276.36	2237.48	2466.1	2301.99	2268.82	2473.17	2373.46	2494.56	2193.59	2179.4	2253.17	2232.12	2221.01	2511.83	2536.92	2388.08	2288	2435.83	2440.47	2454.47	2284.28	2175.07
	2376.19	2269.45	2129.57	2219.21	2168.33	2340.6	2403.66	2562.4	2270.63	2244.91	2234.9	2188.26	2233.82	2332.96	2391.35	2327.11	2253.95	2208.07	2295.55	2204.47	2427.74	2279.06	2273.11	2366.32	2357.98	2261.68	2214.47	2277.44	2238.45	2466.99	2302.83	2269.49	2474.16	2375.15	2495.72	2194.39	2179.91	2254.16	2232.97	2221.59	2512.75	2537.77	2389.72	2288.99	2436.75	2442.01	2455.31	2284.86	2175.49
	2377.64	2270.35	2130.2	2219.89	2169.25	2341.78	2404.9	2563.9	2271.32	2245.43	2235.53	2188.89	2234.73	2333.79	2391.85	2327.85	2254.71	2208.85	2296.24	2205.06	2428.93	2280.09	2273.97	2367.1	2358.67	2262.25	2215.04	2278.53	2239.43	2467.88	2303.66	2270.15	2475.15	2376.84	2496.87	2195.2	2180.42	2255.15	2233.82	2222.16	2513.67	2538.63	2391.36	2289.99	2437.68	2443.55	2456.17	2285.43	2175.9
	2379.09	2271.24	2130.83	2220.57	2170.17	2342.96	2406.14	2565.39	2272.01	2245.95	2236.15	2189.52	2235.63	2334.63	2392.34	2328.58	2255.46	2209.63	2296.93	2205.64	2430.11	2281.11	2274.84	2367.88	2359.35	2262.82	2215.6	2279.61	2240.4	2468.77	2304.49	2270.82	2476.14	2378.53	2498.03	2196	2180.93	2256.15	2234.67	2222.74	2514.6	2539.49	2393	2290.99	2438.61	2445.09	2457.03	2286.01	2176.32
	2380.54	2272.13	2131.47	2221.24	2171.09	2344.14	2407.39	2566.89	2272.69	2246.47	2236.78	2190.15	2236.54	2335.46	2392.83	2329.31	2256.22	2210.41	2297.62	2206.22	2431.3	2282.15	2275.7	2368.66	2360.04	2263.39	2216.16	2280.7	2241.38	2469.67	2305.32	2271.5	2477.13	2380.23	2499.19	2196.81	2181.45	2257.14	2235.52	2223.32	2515.52	2540.35	2394.63	2291.99	2439.54	2446.64	2457.89	2286.58	2176.74
	2381.99	2273.03	2132.11	2221.92	2172.02	2345.32	2408.63	2568.38	2273.38	2246.99	2237.42	2190.79	2237.45	2336.3	2393.32	2330.04	2256.98	2211.2	2298.31	2206.81	2432.49	2283.18	2276.57	2369.43	2360.73	2263.97	2216.72	2281.79	2242.35	2470.56	2306.15	2272.17	2478.11	2381.94	2500.35	2197.62	2181.96	2258.14	2236.37	2223.91	2516.45	2541.21	2396.27	2292.99	2440.48	2448.19	2458.76	2287.16	2177.17
	2383.44	2273.93	2132.75	2222.6	2172.95	2346.5	2409.87	2569.87	2274.06	2247.51	2238.05	2191.42	2238.36	2337.13	2393.81	2330.77	2257.74	2211.98	2299.01	2207.39	2433.68	2284.22	2277.44	2370.21	2361.41	2264.54	2217.29	2282.88	2243.33	2471.46	2306.98	2272.84	2479.1	2383.65	2501.51	2198.44	2182.48	2259.15	2237.22	2224.49	2517.39	2542.07	2397.9	2293.99	2441.41	2449.75	2459.64	2287.74	2177.59
	2384.89	2274.83	2133.39	2223.27	2173.89	2347.69	2411.1	2571.36	2274.74	2248.03	2238.69	2192.06	2239.28	2337.97	2394.29	2331.49	2258.51	2212.77	2299.7	2207.98	2434.87	2285.27	2278.31	2370.99	2362.1	2265.12	2217.85	2283.98	2244.31	2472.36	2307.81	2273.52	2480.09	2385.36	2502.67	2199.25	2183	2260.15	2238.07	2225.08	2518.33	2542.93	2399.53	2295	2442.35	2451.3	2460.52	2288.31	2178.02
	2386.34	2275.72	2134.03	2223.95	2174.82	2348.87	2412.34	2572.85	2275.42	2248.55	2239.33	2192.71	2240.19	2338.81	2394.78	2332.22	2259.27	2213.56	2300.39	2208.57	2436.06	2286.32	2279.18	2371.77	2362.79	2265.7	2218.41	2285.07	2245.29	2473.26	2308.64	2274.2	2481.07	2387.08	2503.84	2200.06	2183.53	2261.16	2238.92	2225.67	2519.27	2543.79	2401.15	2296.01	2443.29	2452.86	2461.4	2288.89	2178.45
	2387.78	2276.63	2134.68	2224.62	2175.76	2350.06	2413.57	2574.34	2276.09	2249.07	2239.97	2193.35	2241.11	2339.65	2395.26	2332.94	2260.04	2214.35	2301.08	2209.16	2437.26	2287.37	2280.05	2372.55	2363.48	2266.28	2218.98	2286.17	2246.27	2474.16	2309.48	2274.88	2482.06	2388.8	2505.01	2200.88	2184.05	2262.17	2239.77	2226.26	2520.22	2544.65	2402.78	2297.02	2444.23	2454.42	2462.29	2289.47	2178.88
	2389.22	2277.53	2135.33	2225.3	2176.71	2351.25	2414.81	2575.82	2276.76	2249.59	2240.62	2194	2242.03	2340.48	2395.74	2333.67	2260.81	2215.14	2301.77	2209.75	2438.45	2288.42	2280.93	2373.33	2364.18	2266.87	2219.54	2287.27	2247.25	2475.07	2310.31	2275.56	2483.04	2390.53	2506.18	2201.7	2184.58	2263.18	2240.62	2226.85	2521.16	2545.51	2404.4	2298.03	2445.17	2455.98	2463.19	2290.05	2179.32
	2390.67	2278.43	2135.97	2225.98	2177.65	2352.44	2416.04	2577.3	2277.44	2250.11	2241.27	2194.65	2242.94	2341.32	2396.22	2334.39	2261.58	2215.93	2302.46	2210.35	2439.65	2289.48	2281.8	2374.1	2364.87	2267.45	2220.11	2288.37	2248.23	2475.97	2311.14	2276.25	2484.02	2392.26	2507.35	2202.52	2185.11	2264.19	2241.47	2227.45	2522.12	2546.38	2406.01	2299.04	2446.11	2457.55	2464.09	2290.63	2179.76
	2392.11	2279.33	2136.62	2226.65	2178.6	2353.64	2417.27	2578.78	2278.11	2250.62	2241.92	2195.31	2243.86	2342.16	2396.69	2335.11	2262.36	2216.72	2303.14	2210.94	2440.84	2290.54	2282.68	2374.88	2365.56	2268.04	2220.68	2289.47	2249.21	2476.88	2311.97	2276.94	2485.01	2394	2508.52	2203.34	2185.64	2265.21	2242.32	2228.05	2523.07	2547.24	2407.63	2300.05	2447.06	2459.11	2464.99	2291.21	2180.19
	2393.55	2280.23	2137.28	2227.33	2179.55	2354.83	2418.49	2580.25	2278.77	2251.14	2242.57	2195.96	2244.79	2343	2397.17	2335.83	2263.13	2217.52	2303.83	2211.54	2442.04	2291.61	2283.56	2375.66	2366.26	2268.62	2221.24	2290.57	2250.2	2477.79	2312.8	2277.62	2485.99	2395.74	2509.69	2204.16	2186.17	2266.23	2243.16	2228.65	2524.03	2548.1	2409.24	2301.07	2448	2460.68	2465.9	2291.79	2180.64
	2394.98	2281.14	2137.93	2228	2180.51	2356.03	2419.72	2581.73	2279.44	2251.66	2243.22	2196.62	2245.71	2343.84	2397.64	2336.55	2263.91	2218.31	2304.52	2212.14	2443.24	2292.68	2284.45	2376.43	2366.95	2269.21	2221.81	2291.67	2251.18	2478.7	2313.63	2278.31	2486.97	2397.48	2510.87	2204.99	2186.71	2267.25	2244.01	2229.25	2524.99	2548.96	2410.85	2302.08	2448.95	2462.26	2466.82	2292.37	2181.08
	2396.42	2282.04	2138.59	2228.68	2181.47	2357.23	2420.94	2583.2	2280.1	2252.17	2243.88	2197.29	2246.63	2344.68	2398.11	2337.27	2264.69	2219.11	2305.21	2212.74	2444.44	2293.75	2285.33	2377.21	2367.65	2269.8	2222.38	2292.78	2252.17	2479.61	2314.46	2279.01	2487.96	2399.23	2512.05	2205.81	2187.25	2268.27	2244.86	2229.85	2525.95	2549.83	2412.46	2303.1	2449.89	2463.83	2467.74	2292.95	2181.53
	2397.85	2282.95	2139.25	2229.35	2182.42	2358.42	2422.16	2584.66	2280.76	2252.69	2244.54	2197.95	2247.56	2345.52	2398.58	2337.99	2265.47	2219.9	2305.9	2213.34	2445.64	2294.83	2286.22	2377.98	2368.35	2270.4	2222.94	2293.88	2253.16	2480.52	2315.29	2279.7	2488.94	2400.98	2513.23	2206.64	2187.79	2269.3	2245.71	2230.46	2526.92	2550.69	2414.06	2304.12	2450.84	2465.41	2468.67	2293.53	2181.97
	2399.29	2283.86	2139.91	2230.03	2183.39	2359.63	2423.38	2586.13	2281.42	2253.21	2245.2	2198.62	2248.49	2346.36	2399.05	2338.71	2266.26	2220.7	2306.59	2213.94	2446.84	2295.91	2287.1	2378.76	2369.04	2270.99	2223.51	2294.99	2254.14	2481.43	2316.12	2280.39	2489.92	2402.73	2514.41	2207.46	2188.33	2270.33	2246.56	2231.07	2527.89	2551.55	2415.66	2305.14	2451.79	2466.99	2469.6	2294.11	2182.42
	2400.72	2284.77	2140.57	2230.7	2184.35	2360.83	2424.6	2587.59	2282.07	2253.72	2245.87	2199.29	2249.42	2347.2	2399.51	2339.42	2267.05	2221.5	2307.28	2214.54	2448.05	2297	2287.99	2379.53	2369.74	2271.59	2224.08	2296.1	2255.13	2482.35	2316.95	2281.09	2490.9	2404.49	2515.59	2208.29	2188.87	2271.36	2247.4	2231.68	2528.87	2552.42	2417.25	2306.16	2452.74	2468.57	2470.53	2294.69	2182.88
	2402.14	2285.67	2141.23	2231.38	2185.32	2362.03	2425.81	2589.04	2282.73	2254.24	2246.53	2199.96	2250.35	2348.04	2399.98	2340.14	2267.84	2222.3	2307.96	2215.15	2449.25	2298.09	2288.88	2380.31	2370.44	2272.19	2224.65	2297.21	2256.12	2483.27	2317.78	2281.79	2491.88	2406.26	2516.78	2209.12	2189.42	2272.39	2248.25	2232.29	2529.84	2553.28	2418.84	2307.18	2453.69	2470.15	2471.48	2295.27	2183.33
	2403.57	2286.58	2141.9	2232.05	2186.29	2363.24	2427.03	2590.5	2283.38	2254.75	2247.2	2200.64	2251.28	2348.89	2400.44	2340.85	2268.63	2223.1	2308.65	2215.75	2450.46	2299.18	2289.77	2381.08	2371.14	2272.79	2225.22	2298.32	2257.11	2484.19	2318.6	2282.49	2492.86	2408.02	2517.96	2209.95	2189.97	2273.42	2249.09	2232.91	2530.82	2554.15	2420.43	2308.21	2454.64	2471.73	2472.42	2295.85	2183.79
	2404.99	2287.49	2142.56	2232.73	2187.26	2364.45	2428.24	2591.95	2284.03	2255.27	2247.87	2201.32	2252.21	2349.73	2400.9	2341.56	2269.42	2223.9	2309.34	2216.36	2451.66	2300.27	2290.67	2381.85	2371.85	2273.39	2225.79	2299.43	2258.1	2485.11	2319.43	2283.19	2493.84	2409.79	2519.15	2210.78	2190.51	2274.46	2249.94	2233.52	2531.8	2555.01	2422.01	2309.23	2455.59	2473.32	2473.38	2296.43	2184.25
	2406.41	2288.4	2143.23	2233.4	2188.24	2365.65	2429.45	2593.4	2284.68	2255.78	2248.55	2202	2253.14	2350.57	2401.36	2342.27	2270.22	2224.7	2310.02	2216.97	2452.87	2301.37	2291.56	2382.62	2372.55	2273.99	2226.36	2300.55	2259.09	2486.03	2320.26	2283.9	2494.83	2411.56	2520.34	2211.62	2191.07	2275.5	2250.79	2234.14	2532.79	2555.87	2423.59	2310.26	2456.54	2474.91	2474.33	2297.02	2184.71
	2407.83	2289.31	2143.9	2234.08	2189.22	2366.86	2430.65	2594.84	2285.32	2256.3	2249.22	2202.68	2254.08	2351.41	2401.82	2342.99	2271.02	2225.51	2310.71	2217.58	2454.08	2302.48	2292.46	2383.39	2373.25	2274.6	2226.93	2301.66	2260.08	2486.95	2321.09	2284.6	2495.81	2413.34	2521.53	2212.45	2191.62	2276.54	2251.63	2234.76	2533.78	2556.74	2425.17	2311.28	2457.5	2476.5	2475.3	2297.6	2185.17
	2409.25	2290.22	2144.58	2234.75	2190.2	2368.08	2431.85	2596.28	2285.96	2256.81	2249.9	2203.37	2255.02	2352.26	2402.27	2343.69	2271.82	2226.31	2311.4	2218.19	2455.29	2303.59	2293.35	2384.16	2373.96	2275.2	2227.5	2302.77	2261.07	2487.88	2321.91	2285.31	2496.79	2415.12	2522.73	2213.28	2192.17	2277.58	2252.48	2235.39	2534.77	2557.6	2426.74	2312.31	2458.45	2478.09	2476.26	2298.18	2185.63
	2410.66	2291.14	2145.25	2235.43	2191.18	2369.29	2433.05	2597.72	2286.6	2257.32	2250.59	2204.06	2255.95	2353.1	2402.72	2344.4	2272.62	2227.12	2312.08	2218.8	2456.5	2304.7	2294.25	2384.93	2374.66	2275.81	2228.07	2303.89	2262.07	2488.8	2322.74	2286.02	2497.77	2416.9	2523.92	2214.12	2192.73	2278.62	2253.32	2236.01	2535.76	2558.47	2428.3	2313.34	2459.4	2479.68	2477.24	2298.76	2186.1
	2412.07	2292.05	2145.93	2236.1	2192.17	2370.51	2434.25	2599.15	2287.24	2257.84	2251.27	2204.75	2256.89	2353.94	2403.18	2345.11	2273.43	2227.92	2312.77	2219.42	2457.71	2305.81	2295.15	2385.7	2375.37	2276.42	2228.65	2305.01	2263.06	2489.73	2323.56	2286.73	2498.75	2418.69	2525.12	2214.95	2193.29	2279.67	2254.16	2236.64	2536.76	2559.33	2429.87	2314.37	2460.36	2481.28	2478.21	2299.34	2186.57
	2413.48	2292.96	2146.61	2236.78	2193.15	2371.72	2435.45	2600.58	2287.88	2258.35	2251.96	2205.44	2257.83	2354.79	2403.63	2345.82	2274.23	2228.73	2313.45	2220.03	2458.93	2306.93	2296.05	2386.47	2376.07	2277.03	2229.22	2306.12	2264.05	2490.66	2324.39	2287.44	2499.73	2420.47	2526.32	2215.79	2193.85	2280.71	2255.01	2237.27	2537.76	2560.19	2431.42	2315.4	2461.31	2482.87	2479.2	2299.93	2187.04
	2414.89	2293.87	2147.28	2237.45	2194.14	2372.94	2436.64	2602.01	2288.51	2258.87	2252.64	2206.14	2258.77	2355.63	2404.07	2346.52	2275.04	2229.54	2314.14	2220.65	2460.14	2308.05	2296.96	2387.24	2376.78	2277.64	2229.79	2307.24	2265.05	2491.59	2325.21	2288.15	2500.71	2422.27	2527.52	2216.63	2194.41	2281.76	2255.85	2237.9	2538.76	2561.06	2432.98	2316.43	2462.27	2484.47	2480.19	2300.51	2187.51
	2416.29	2294.79	2147.97	2238.13	2195.14	2374.16	2437.83	2603.43	2289.14	2259.38	2253.34	2206.84	2259.71	2356.47	2404.52	2347.23	2275.86	2230.34	2314.82	2221.27	2461.36	2309.18	2297.86	2388.01	2377.49	2278.26	2230.37	2308.36	2266.04	2492.53	2326.03	2288.87	2501.7	2424.06	2528.72	2217.47	2194.98	2282.81	2256.69	2238.53	2539.76	2561.92	2434.52	2317.46	2463.22	2486.07	2481.18	2301.09	2187.99
	2417.69	2295.7	2148.65	2238.8	2196.13	2375.38	2439.02	2604.85	2289.77	2259.9	2254.03	2207.54	2260.66	2357.32	2404.97	2347.93	2276.67	2231.15	2315.51	2221.88	2462.57	2310.31	2298.77	2388.77	2378.2	2278.87	2230.94	2309.48	2267.04	2493.46	2326.86	2289.58	2502.68	2425.86	2529.92	2218.3	2195.54	2283.86	2257.53	2239.16	2540.77	2562.78	2436.07	2318.49	2464.17	2487.68	2482.18	2301.67	2188.47
	2419.09	2296.61	2149.34	2239.48	2197.13	2376.61	2440.2	2606.26	2290.39	2260.41	2254.73	2208.25	2261.6	2358.16	2405.41	2348.63	2277.49	2231.96	2316.19	2222.5	2463.79	2311.44	2299.67	2389.54	2378.91	2279.49	2231.52	2310.6	2268.03	2494.4	2327.68	2290.3	2503.66	2427.66	2531.13	2219.14	2196.11	2284.92	2258.37	2239.8	2541.78	2563.64	2437.6	2319.53	2465.13	2489.28	2483.18	2302.26	2188.95
	2420.48	2297.53	2150.02	2240.15	2198.13	2377.83	2441.38	2607.67	2291.02	2260.92	2255.42	2208.96	2262.55	2359	2405.85	2349.33	2278.31	2232.77	2316.88	2223.12	2465.01	2312.58	2300.58	2390.3	2379.62	2280.11	2232.1	2311.72	2269.03	2495.34	2328.5	2291.02	2504.64	2429.46	2532.33	2219.98	2196.68	2285.97	2259.21	2240.44	2542.79	2564.51	2439.14	2320.56	2466.08	2490.88	2484.19	2302.84	2189.43
	2421.87	2298.44	2150.71	2240.83	2199.13	2379.06	2442.56	2609.08	2291.64	2261.44	2256.13	2209.67	2263.49	2359.85	2406.29	2350.03	2279.13	2233.58	2317.56	2223.75	2466.22	2313.72	2301.49	2391.06	2380.33	2280.73	2232.67	2312.84	2270.03	2496.27	2329.32	2291.74	2505.62	2431.27	2533.54	2220.82	2197.25	2287.03	2260.05	2241.08	2543.8	2565.37	2440.66	2321.59	2467.04	2492.49	2485.2	2303.42	2189.91
	2423.26	2299.36	2151.4	2241.5	2200.13	2380.28	2443.74	2610.48	2292.26	2261.95	2256.83	2210.38	2264.44	2360.69	2406.73	2350.73	2279.95	2234.39	2318.25	2224.37	2467.44	2314.87	2302.4	2391.83	2381.05	2281.35	2233.25	2313.96	2271.02	2497.22	2330.13	2292.46	2506.61	2433.07	2534.75	2221.66	2197.83	2288.09	2260.89	2241.72	2544.82	2566.23	2442.19	2322.63	2467.99	2494.1	2486.22	2304.01	2190.4
	2424.64	2300.27	2152.09	2242.18	2201.13	2381.51	2444.91	2611.87	2292.87	2262.47	2257.54	2211.1	2265.39	2361.54	2407.16	2351.43	2280.78	2235.21	2318.93	2224.99	2468.66	2316.01	2303.31	2392.59	2381.76	2281.98	2233.83	2315.09	2272.02	2498.16	2330.95	2293.19	2507.59	2434.88	2535.96	2222.5	2198.4	2289.14	2261.73	2242.36	2545.84	2567.09	2443.7	2323.66	2468.94	2495.71	2487.25	2304.59	2190.88
	2426.02	2301.19	2152.79	2242.85	2202.14	2382.75	2446.08	2613.27	2293.49	2262.98	2258.24	2211.82	2266.34	2362.38	2407.6	2352.13	2281.61	2236.02	2319.61	2225.62	2469.88	2317.17	2304.22	2393.35	2382.47	2282.6	2234.41	2316.21	2273.02	2499.1	2331.77	2293.91	2508.58	2436.7	2537.17	2223.34	2198.98	2290.21	2262.57	2243.01	2546.86	2567.95	2445.21	2324.7	2469.9	2497.32	2488.28	2305.17	2191.37
	2427.4	2302.11	2153.48	2243.53	2203.15	2383.98	2447.25	2614.65	2294.1	2263.5	2258.96	2212.54	2267.29	2363.22	2408.03	2352.82	2282.44	2236.83	2320.29	2226.25	2471.11	2318.32	2305.13	2394.11	2383.19	2283.23	2234.99	2317.33	2274.01	2500.05	2332.58	2294.64	2509.56	2438.51	2538.39	2224.18	2199.56	2291.27	2263.4	2243.65	2547.88	2568.81	2446.72	2325.73	2470.85	2498.93	2489.31	2305.75	2191.86
	2428.77	2303.02	2154.18	2244.21	2204.16	2385.21	2448.41	2616.04	2294.71	2264.01	2259.67	2213.27	2268.24	2364.07	2408.46	2353.52	2283.27	2237.65	2320.98	2226.87	2472.33	2319.48	2306.05	2394.87	2383.9	2283.86	2235.57	2318.45	2275.01	2501	2333.4	2295.37	2510.54	2440.33	2539.6	2225.02	2200.14	2292.33	2264.24	2244.3	2548.9	2569.67	2448.22	2326.77	2471.8	2500.54	2490.35	2306.34	2192.35
	2430.14	2303.94	2154.88	2244.88	2205.18	2386.45	2449.57	2617.41	2295.32	2264.53	2260.39	2214	2269.19	2364.91	2408.89	2354.21	2284.11	2238.46	2321.66	2227.5	2473.55	2320.65	2306.96	2395.62	2384.62	2284.49	2236.15	2319.58	2276.01	2501.95	2334.21	2296.1	2511.53	2442.15	2540.82	2225.87	2200.72	2293.39	2265.08	2244.95	2549.93	2570.53	2449.71	2327.81	2472.76	2502.15	2491.4	2306.92	2192.85
	2431.51	2304.85	2155.58	2245.56	2206.19	2387.68	2450.73	2618.79	2295.92	2265.04	2261.1	2214.73	2270.15	2365.76	2409.32	2354.9	2284.95	2239.28	2322.34	2228.13	2474.78	2321.81	2307.88	2396.38	2385.34	2285.12	2236.73	2320.7	2277.01	2502.9	2335.02	2296.83	2512.51	2443.97	2542.04	2226.71	2201.3	2294.46	2265.91	2245.61	2550.96	2571.38	2451.2	2328.84	2473.71	2503.77	2492.45	2307.5	2193.35
	2432.87	2305.77	2156.28	2246.23	2207.21	2388.92	2451.88	2620.15	2296.52	2265.56	2261.83	2215.46	2271.1	2366.6	2409.75	2355.6	2285.79	2240.09	2323.02	2228.76	2476	2322.98	2308.79	2397.14	2386.06	2285.76	2237.32	2321.83	2278.01	2503.85	2335.84	2297.56	2513.5	2445.79	2543.26	2227.55	2201.89	2295.53	2266.75	2246.26	2551.99	2572.24	2452.68	2329.88	2474.66	2505.38	2493.5	2308.08	2193.84
	2434.23	2306.68	2156.99	2246.91	2208.23	2390.16	2453.03	2621.52	2297.12	2266.08	2262.55	2216.2	2272.05	2367.44	2410.18	2356.29	2286.63	2240.91	2323.7	2229.39	2477.23	2324.16	2309.71	2397.89	2386.77	2286.39	2237.9	2322.95	2279	2504.81	2336.65	2298.29	2514.49	2447.62	2544.48	2228.39	2202.48	2296.59	2267.58	2246.92	2553.03	2573.1	2454.15	2330.92	2475.61	2507	2494.56	2308.66	2194.34
	2435.58	2307.6	2157.69	2247.58	2209.25	2391.4	2454.18	2622.88	2297.72	2266.59	2263.27	2216.93	2273.01	2368.29	2410.6	2356.98	2287.47	2241.73	2324.38	2230.03	2478.45	2325.34	2310.63	2398.64	2387.49	2287.03	2238.48	2324.07	2280	2505.76	2337.45	2299.03	2515.48	2449.44	2545.7	2229.23	2203.07	2297.66	2268.41	2247.57	2554.06	2573.95	2455.62	2331.95	2476.56	2508.62	2495.63	2309.24	2194.85
	2436.93	2308.51	2158.4	2248.26	2210.27	2392.65	2455.33	2624.23	2298.31	2267.11	2264	2217.68	2273.97	2369.13	2411.02	2357.67	2288.32	2242.54	2325.06	2230.66	2479.68	2326.52	2311.55	2399.4	2388.21	2287.67	2239.07	2325.2	2281	2506.72	2338.26	2299.76	2516.46	2451.27	2546.93	2230.08	2203.66	2298.73	2269.24	2248.23	2555.1	2574.81	2457.09	2332.99	2477.51	2510.23	2496.7	2309.83	2195.35
	2438.28	2309.43	2159.11	2248.93	2211.29	2393.89	2456.47	2625.58	2298.9	2267.62	2264.73	2218.42	2274.92	2369.98	2411.44	2358.36	2289.17	2243.36	2325.74	2231.29	2480.91	2327.7	2312.47	2400.15	2388.93	2288.31	2239.65	2326.32	2282	2507.68	2339.07	2300.5	2517.45	2453.1	2548.15	2230.92	2204.25	2299.8	2270.08	2248.89	2556.14	2575.66	2458.54	2334.03	2478.46	2511.85	2497.77	2310.41	2195.86
	2439.62	2310.34	2159.82	2249.61	2212.32	2395.14	2457.61	2626.93	2299.49	2268.14	2265.47	2219.17	2275.88	2370.82	2411.86	2359.04	2290.02	2244.18	2326.42	2231.93	2482.13	2328.89	2313.39	2400.9	2389.66	2288.95	2240.24	2327.45	2283	2508.64	2339.87	2301.24	2518.44	2454.93	2549.38	2231.76	2204.84	2300.88	2270.91	2249.56	2557.18	2576.52	2459.99	2335.07	2479.41	2513.47	2498.85	2310.99	2196.36
	2440.96	2311.26	2160.54	2250.28	2213.34	2396.38	2458.74	2628.27	2300.08	2268.66	2266.2	2219.91	2276.84	2371.67	2412.28	2359.73	2290.88	2245	2327.1	2232.57	2483.36	2330.08	2314.31	2401.65	2390.38	2289.6	2240.83	2328.57	2283.99	2509.6	2340.68	2301.98	2519.43	2456.77	2550.61	2232.6	2205.44	2301.95	2271.73	2250.22	2558.22	2577.37	2461.44	2336.1	2480.36	2515.09	2499.94	2311.57	2196.87
	2442.29	2312.17	2161.25	2250.96	2214.37	2397.63	2459.87	2629.6	2300.66	2269.18	2266.94	2220.67	2277.8	2372.51	2412.69	2360.42	2291.73	2245.82	2327.78	2233.21	2484.59	2331.27	2315.23	2402.4	2391.1	2290.24	2241.42	2329.69	2284.99	2510.57	2341.48	2302.72	2520.42	2458.6	2551.84	2233.44	2206.04	2303.02	2272.56	2250.89	2559.27	2578.22	2462.88	2337.14	2481.3	2516.71	2501.03	2312.15	2197.39
	2443.62	2313.09	2161.97	2251.63	2215.4	2398.88	2461	2630.93	2301.25	2269.69	2267.68	2221.42	2278.76	2373.35	2413.11	2361.1	2292.59	2246.64	2328.46	2233.84	2485.82	2332.47	2316.16	2403.14	2391.83	2290.89	2242.01	2330.82	2285.99	2511.54	2342.28	2303.46	2521.41	2460.44	2553.07	2234.29	2206.64	2304.1	2273.39	2251.55	2560.32	2579.07	2464.31	2338.18	2482.25	2518.33	2502.13	2312.73	2197.9
	2444.95	2314	2162.68	2252.31	2216.43	2400.13	2462.13	2632.26	2301.82	2270.21	2268.42	2222.18	2279.72	2374.2	2413.52	2361.79	2293.45	2247.46	2329.14	2234.48	2487.05	2333.67	2317.08	2403.89	2392.55	2291.54	2242.6	2331.94	2286.99	2512.5	2343.08	2304.2	2522.4	2462.27	2554.3	2235.13	2207.24	2305.17	2274.22	2252.22	2561.37	2579.92	2465.73	2339.21	2483.2	2519.96	2503.23	2313.31	2198.41
	2446.27	2314.91	2163.4	2252.98	2217.47	2401.38	2463.25	2633.58	2302.4	2270.73	2269.17	2222.93	2280.68	2375.04	2413.93	2362.47	2294.32	2248.28	2329.81	2235.13	2488.28	2334.88	2318	2404.63	2393.28	2292.19	2243.19	2333.06	2287.98	2513.47	2343.88	2304.94	2523.39	2464.11	2555.53	2235.97	2207.84	2306.25	2275.04	2252.89	2562.42	2580.77	2467.15	2340.25	2484.14	2521.58	2504.34	2313.89	2198.93
	2447.59	2315.82	2164.12	2253.66	2218.5	2402.63	2464.37	2634.9	2302.98	2271.25	2269.92	2223.7	2281.64	2375.89	2414.34	2363.16	2295.18	2249.1	2330.49	2235.77	2489.51	2336.09	2318.93	2405.38	2394	2292.85	2243.78	2334.19	2288.98	2514.45	2344.68	2305.69	2524.38	2465.95	2556.77	2236.81	2208.45	2307.32	2275.87	2253.57	2563.47	2581.62	2468.56	2341.29	2485.09	2523.2	2505.45	2314.48	2199.45
	2448.91	2316.73	2164.84	2254.33	2219.54	2403.89	2465.49	2636.21	2303.55	2271.77	2270.67	2224.46	2282.61	2376.73	2414.75	2363.84	2296.05	2249.92	2331.17	2236.41	2490.74	2337.3	2319.85	2406.12	2394.73	2293.5	2244.37	2335.31	2289.98	2515.42	2345.47	2306.43	2525.38	2467.79	2558	2237.65	2209.05	2308.4	2276.69	2254.24	2564.53	2582.46	2469.97	2342.32	2486.03	2524.82	2506.57	2315.06	2199.97
	2450.22	2317.65	2165.57	2255.01	2220.57	2405.14	2466.6	2637.51	2304.12	2272.29	2271.42	2225.22	2283.57	2377.57	2415.16	2364.52	2296.92	2250.74	2331.84	2237.05	2491.97	2338.51	2320.78	2406.86	2395.46	2294.16	2244.96	2336.43	2290.97	2516.39	2346.26	2307.18	2526.37	2469.64	2559.24	2238.5	2209.66	2309.48	2277.52	2254.92	2565.59	2583.31	2471.37	2343.36	2486.97	2526.45	2507.69	2315.64	2200.49
	2451.52	2318.56	2166.29	2255.68	2221.61	2406.39	2467.71	2638.82	2304.68	2272.81	2272.17	2225.99	2284.53	2378.42	2415.56	2365.21	2297.79	2251.56	2332.52	2237.7	2493.2	2339.73	2321.7	2407.6	2396.19	2294.81	2245.56	2337.55	2291.97	2517.37	2347.06	2307.93	2527.37	2471.48	2560.48	2239.34	2210.27	2310.55	2278.34	2255.59	2566.65	2584.15	2472.76	2344.39	2487.92	2528.07	2508.82	2316.22	2201.02
	2452.82	2319.46	2167.02	2256.36	2222.65	2407.65	2468.82	2640.11	2305.24	2273.33	2272.93	2226.76	2285.5	2379.26	2415.96	2365.89	2298.67	2252.38	2333.19	2238.35	2494.43	2340.95	2322.63	2408.34	2396.92	2295.47	2246.15	2338.67	2292.96	2518.35	2347.85	2308.68	2528.36	2473.32	2561.72	2240.18	2210.88	2311.63	2279.16	2256.27	2567.71	2585	2474.14	2345.43	2488.86	2529.69	2509.95	2316.8	2201.55
	2454.12	2320.37	2167.75	2257.03	2223.69	2408.91	2469.93	2641.41	2305.81	2273.85	2273.69	2227.54	2286.46	2380.11	2416.37	2366.57	2299.55	2253.21	2333.87	2238.99	2495.66	2342.17	2323.55	2409.08	2397.65	2296.14	2246.75	2339.79	2293.96	2519.33	2348.64	2309.42	2529.36	2475.16	2562.96	2241.02	2211.5	2312.71	2279.98	2256.95	2568.77	2585.84	2475.52	2346.46	2489.8	2531.31	2511.09	2317.38	2202.07
	2455.42	2321.28	2168.48	2257.71	2224.73	2410.16	2471.03	2642.69	2306.36	2274.37	2274.45	2228.31	2287.43	2380.95	2416.77	2367.25	2300.42	2254.03	2334.54	2239.64	2496.89	2343.39	2324.48	2409.81	2398.38	2296.8	2247.35	2340.91	2294.95	2520.31	2349.42	2310.17	2530.35	2477.01	2564.2	2241.86	2212.11	2313.79	2280.8	2257.63	2569.83	2586.68	2476.89	2347.5	2490.74	2532.94	2512.23	2317.96	2202.6
	2456.7	2322.19	2169.21	2258.38	2225.77	2411.42	2472.13	2643.98	2306.92	2274.89	2275.22	2229.09	2288.39	2381.79	2417.17	2367.94	2301.31	2254.85	2335.22	2240.29	2498.12	2344.62	2325.41	2410.55	2399.11	2297.47	2247.95	2342.03	2295.95	2521.29	2350.21	2310.92	2531.35	2478.85	2565.45	2242.7	2212.73	2314.87	2281.61	2258.32	2570.9	2587.52	2478.26	2348.53	2491.68	2534.56	2513.38	2318.54	2203.14
	2457.99	2323.09	2169.94	2259.06	2226.81	2412.68	2473.22	2645.25	2307.47	2275.41	2275.98	2229.87	2289.36	2382.64	2417.56	2368.62	2302.19	2255.68	2335.89	2240.94	2499.35	2345.85	2326.33	2411.28	2399.84	2298.13	2248.55	2343.15	2296.94	2522.28	2350.99	2311.67	2532.35	2480.7	2566.69	2243.54	2213.35	2315.95	2282.43	2259	2571.97	2588.36	2479.61	2349.57	2492.61	2536.18	2514.54	2319.12	2203.67
	2459.27	2324	2170.67	2259.73	2227.86	2413.94	2474.32	2646.53	2308.02	2275.93	2276.75	2230.65	2290.32	2383.48	2417.96	2369.3	2303.07	2256.5	2336.56	2241.59	2500.58	2347.09	2327.26	2412.01	2400.57	2298.8	2249.15	2344.27	2297.93	2523.26	2351.78	2312.43	2533.35	2482.55	2567.94	2244.38	2213.97	2317.02	2283.25	2259.69	2573.04	2589.19	2480.96	2350.6	2493.55	2537.8	2515.69	2319.7	2204.21
	2460.55	2324.9	2171.41	2260.41	2228.9	2415.2	2475.41	2647.8	2308.57	2276.46	2277.52	2231.43	2291.29	2384.33	2418.35	2369.98	2303.96	2257.32	2337.24	2242.24	2501.81	2348.32	2328.19	2412.74	2401.31	2299.47	2249.75	2345.38	2298.92	2524.25	2352.56	2313.18	2534.35	2484.39	2569.19	2245.22	2214.59	2318.1	2284.06	2260.38	2574.11	2590.03	2482.3	2351.63	2494.49	2539.42	2516.86	2320.28	2204.75
	2461.82	2325.8	2172.14	2261.08	2229.95	2416.46	2476.5	2649.06	2309.11	2276.98	2278.3	2232.22	2292.26	2385.17	2418.75	2370.66	2304.85	2258.15	2337.91	2242.89	2503.04	2349.56	2329.12	2413.47	2402.04	2300.15	2250.35	2346.5	2299.91	2525.24	2353.33	2313.93	2535.34	2486.24	2570.43	2246.06	2215.22	2319.18	2284.87	2261.07	2575.18	2590.86	2483.64	2352.66	2495.42	2541.05	2518.03	2320.86	2205.28
	2463.09	2326.71	2172.88	2261.76	2230.99	2417.72	2477.58	2650.32	2309.66	2277.5	2279.07	2233	2293.22	2386.01	2419.14	2371.34	2305.74	2258.97	2338.58	2243.55	2504.26	2350.8	2330.04	2414.2	2402.78	2300.82	2250.96	2347.61	2300.9	2526.23	2354.11	2314.68	2536.35	2488.08	2571.68	2246.9	2215.84	2320.26	2285.69	2261.76	2576.26	2591.7	2484.97	2353.69	2496.35	2542.67	2519.21	2321.44	2205.83
	2464.35	2327.61	2173.62	2262.43	2232.04	2418.99	2478.66	2651.57	2310.2	2278.03	2279.85	2233.79	2294.19	2386.86	2419.53	2372.02	2306.64	2259.8	2339.25	2244.2	2505.49	2352.05	2330.97	2414.93	2403.51	2301.5	2251.56	2348.72	2301.89	2527.22	2354.89	2315.44	2537.35	2489.93	2572.93	2247.74	2216.47	2321.34	2286.5	2262.45	2577.33	2592.53	2486.29	2354.72	2497.29	2544.29	2520.39	2322.02	2206.37
	2465.61	2328.51	2174.36	2263.1	2233.09	2420.25	2479.74	2652.82	2310.73	2278.55	2280.63	2234.58	2295.16	2387.7	2419.92	2372.7	2307.53	2260.62	2339.92	2244.86	2506.72	2353.29	2331.9	2415.66	2404.25	2302.18	2252.17	2349.84	2302.88	2528.22	2355.66	2316.19	2538.35	2491.78	2574.19	2248.57	2217.1	2322.42	2287.31	2263.14	2578.41	2593.35	2487.6	2355.75	2498.22	2545.91	2521.57	2322.6	2206.92
	2466.86	2329.4	2175.1	2263.78	2234.13	2421.51	2480.82	2654.06	2311.27	2279.07	2281.41	2235.38	2296.13	2388.55	2420.31	2373.38	2308.43	2261.45	2340.59	2245.51	2507.95	2354.54	2332.83	2416.38	2404.99	2302.86	2252.77	2350.95	2303.86	2529.22	2356.43	2316.95	2539.35	2493.62	2575.44	2249.41	2217.73	2323.5	2288.12	2263.84	2579.49	2594.18	2488.91	2356.78	2499.15	2547.52	2522.76	2323.18	2207.46
	2468.11	2330.3	2175.85	2264.45	2235.18	2422.78	2481.89	2655.3	2311.8	2279.6	2282.2	2236.17	2297.09	2389.39	2420.69	2374.06	2309.33	2262.27	2341.26	2246.17	2509.18	2355.8	2333.76	2417.1	2405.73	2303.54	2253.38	2352.06	2304.85	2530.21	2357.2	2317.7	2540.36	2495.47	2576.69	2250.25	2218.37	2324.58	2288.92	2264.54	2580.57	2595.01	2490.21	2357.81	2500.08	2549.14	2523.96	2323.76	2208.01
	2469.35	2331.2	2176.59	2265.12	2236.23	2424.04	2482.96	2656.54	2312.32	2280.12	2282.98	2236.97	2298.06	2390.23	2421.08	2374.75	2310.23	2263.1	2341.93	2246.83	2510.4	2357.05	2334.68	2417.82	2406.47	2304.23	2253.99	2353.17	2305.83	2531.21	2357.97	2318.46	2541.36	2497.31	2577.95	2251.08	2219	2325.66	2289.73	2265.23	2581.66	2595.83	2491.5	2358.83	2501.01	2550.76	2525.16	2324.34	2208.56
	2470.59	2332.09	2177.34	2265.8	2237.28	2425.31	2484.02	2657.77	2312.85	2280.65	2283.77	2237.77	2299.03	2391.08	2421.46	2375.43	2311.14	2263.92	2342.59	2247.49	2511.63	2358.31	2335.61	2418.54	2407.21	2304.91	2254.6	2354.27	2306.82	2532.22	2358.73	2319.21	2542.37	2499.16	2579.2	2251.92	2219.64	2326.74	2290.53	2265.93	2582.74	2596.65	2492.78	2359.86	2501.93	2552.38	2526.37	2324.92	2209.12
	2471.83	2332.98	2178.08	2266.47	2238.33	2426.57	2485.09	2658.99	2313.37	2281.18	2284.56	2238.57	2300	2391.92	2421.84	2376.11	2312.04	2264.75	2343.26	2248.15	2512.85	2359.57	2336.54	2419.26	2407.95	2305.6	2255.21	2355.38	2307.8	2533.22	2359.5	2319.97	2543.37	2501	2580.46	2252.75	2220.28	2327.82	2291.34	2266.63	2583.83	2597.48	2494.06	2360.89	2502.86	2553.99	2527.58	2325.5	2209.67
	2473.06	2333.87	2178.83	2267.14	2239.38	2427.84	2486.15	2660.21	2313.89	2281.7	2285.36	2239.37	2300.97	2392.76	2422.22	2376.79	2312.95	2265.57	2343.93	2248.81	2514.08	2360.83	2337.47	2419.98	2408.69	2306.29	2255.83	2356.48	2308.78	2534.22	2360.26	2320.73	2544.38	2502.85	2581.72	2253.59	2220.92	2328.9	2292.14	2267.34	2584.91	2598.29	2495.32	2361.91	2503.78	2555.61	2528.8	2326.08	2210.23
	2474.29	2334.76	2179.58	2267.82	2240.43	2429.1	2487.21	2661.43	2314.41	2282.23	2286.15	2240.17	2301.93	2393.61	2422.6	2377.47	2313.86	2266.4	2344.59	2249.47	2515.3	2362.09	2338.39	2420.7	2409.43	2306.99	2256.44	2357.59	2309.76	2535.23	2361.02	2321.48	2545.39	2504.69	2582.98	2254.42	2221.56	2329.97	2292.94	2268.04	2586	2599.11	2496.58	2362.93	2504.71	2557.22	2530.02	2326.66	2210.79
	2475.51	2335.65	2180.33	2268.49	2241.48	2430.37	2488.26	2662.64	2314.92	2282.76	2286.95	2240.98	2302.9	2394.45	2422.98	2378.15	2314.77	2267.22	2345.26	2250.13	2516.53	2363.36	2339.32	2421.41	2410.17	2307.68	2257.06	2358.69	2310.74	2536.24	2361.77	2322.24	2546.4	2506.53	2584.24	2255.26	2222.2	2331.05	2293.74	2268.75	2587.09	2599.93	2497.83	2363.95	2505.63	2558.83	2531.25	2327.24	2211.35
	2476.72	2336.53	2181.08	2269.16	2242.53	2431.63	2489.32	2663.84	2315.44	2283.29	2287.75	2241.79	2303.87	2395.3	2423.35	2378.84	2315.69	2268.05	2345.92	2250.79	2517.75	2364.62	2340.25	2422.12	2410.92	2308.38	2257.67	2359.79	2311.72	2537.25	2362.53	2323	2547.41	2508.38	2585.5	2256.09	2222.85	2332.13	2294.54	2269.45	2588.18	2600.74	2499.08	2364.98	2506.55	2560.44	2532.48	2327.81	2211.91
	2477.94	2337.42	2181.83	2269.84	2243.58	2432.9	2490.37	2665.04	2315.94	2283.82	2288.56	2242.6	2304.84	2396.14	2423.73	2379.52	2316.6	2268.87	2346.59	2251.46	2518.97	2365.89	2341.17	2422.84	2411.66	2309.08	2258.29	2360.88	2312.69	2538.26	2363.28	2323.76	2548.42	2510.22	2586.76	2256.92	2223.5	2333.2	2295.34	2270.16	2589.28	2601.55	2500.32	2365.99	2507.47	2562.05	2533.72	2328.39	2212.47
	2479.14	2338.3	2182.59	2270.51	2244.63	2434.16	2491.41	2666.24	2316.45	2284.35	2289.36	2243.41	2305.81	2396.98	2424.1	2380.2	2317.52	2269.7	2347.25	2252.12	2520.19	2367.16	2342.1	2423.55	2412.41	2309.78	2258.91	2361.98	2313.67	2539.27	2364.03	2324.51	2549.43	2512.06	2588.02	2257.75	2224.14	2334.28	2296.13	2270.87	2590.37	2602.36	2501.54	2367.01	2508.38	2563.66	2534.97	2328.97	2213.04
	2480.34	2339.18	2183.34	2271.18	2245.68	2435.43	2492.46	2667.43	2316.95	2284.88	2290.17	2244.22	2306.77	2397.83	2424.47	2380.88	2318.44	2270.53	2347.91	2252.79	2521.41	2368.44	2343.02	2424.25	2413.15	2310.48	2259.53	2363.08	2314.64	2540.29	2364.78	2325.27	2550.44	2513.9	2589.28	2258.58	2224.8	2335.35	2296.92	2271.58	2591.47	2603.17	2502.76	2368.03	2509.3	2565.27	2536.22	2329.55	2213.61
	2481.54	2340.06	2184.1	2271.85	2246.73	2436.7	2493.5	2668.61	2317.45	2285.41	2290.98	2245.04	2307.74	2398.67	2424.84	2381.57	2319.36	2271.35	2348.58	2253.46	2522.63	2369.71	2343.95	2424.96	2413.9	2311.19	2260.15	2364.17	2315.61	2541.3	2365.52	2326.03	2551.45	2515.73	2590.55	2259.41	2225.45	2336.43	2297.72	2272.29	2592.56	2603.97	2503.97	2369.05	2510.22	2566.87	2537.47	2330.13	2214.17
	2482.73	2340.94	2184.86	2272.52	2247.78	2437.96	2494.54	2669.79	2317.95	2285.94	2291.79	2245.85	2308.71	2399.51	2425.21	2382.25	2320.29	2272.18	2349.24	2254.12	2523.85	2370.99	2344.87	2425.67	2414.65	2311.89	2260.78	2365.26	2316.58	2542.32	2366.27	2326.79	2552.47	2517.57	2591.81	2260.24	2226.1	2337.5	2298.51	2273	2593.66	2604.78	2505.18	2370.06	2511.13	2568.48	2538.74	2330.71	2214.75
	2483.92	2341.81	2185.62	2273.2	2248.83	2439.23	2495.57	2670.97	2318.44	2286.47	2292.6	2246.67	2309.68	2400.36	2425.58	2382.94	2321.21	2273	2349.9	2254.79	2525.06	2372.27	2345.8	2426.37	2415.4	2312.6	2261.4	2366.35	2317.55	2543.34	2367.01	2327.55	2553.48	2519.4	2593.08	2261.06	2226.76	2338.57	2299.3	2273.72	2594.76	2605.58	2506.37	2371.07	2512.04	2570.08	2540	2331.29	2215.32
	2485.1	2342.68	2186.37	2273.87	2249.88	2440.5	2496.61	2672.14	2318.94	2287	2293.42	2247.49	2310.64	2401.2	2425.95	2383.62	2322.14	2273.83	2350.56	2255.46	2526.28	2373.55	2346.72	2427.07	2416.14	2313.31	2262.03	2367.44	2318.52	2544.36	2367.75	2328.31	2554.5	2521.24	2594.34	2261.89	2227.42	2339.64	2300.09	2274.43	2595.86	2606.38	2507.56	2372.09	2512.95	2571.68	2541.27	2331.87	2215.89
	2486.28	2343.56	2187.14	2274.54	2250.93	2441.76	2497.64	2673.3	2319.42	2287.53	2294.24	2248.31	2311.61	2402.05	2426.31	2384.31	2323.07	2274.65	2351.22	2256.13	2527.49	2374.84	2347.64	2427.77	2416.89	2314.03	2262.65	2368.52	2319.48	2545.39	2368.48	2329.06	2555.52	2523.07	2595.61	2262.72	2228.08	2340.72	2300.87	2275.15	2596.97	2607.17	2508.74	2373.1	2513.86	2573.28	2542.55	2332.45	2216.47
	2487.45	2344.42	2187.9	2275.21	2251.98	2443.03	2498.66	2674.47	2319.91	2288.07	2295.06	2249.13	2312.58	2402.89	2426.68	2385	2324	2275.48	2351.88	2256.8	2528.71	2376.12	2348.57	2428.47	2417.64	2314.74	2263.28	2369.6	2320.45	2546.41	2369.22	2329.82	2556.54	2524.9	2596.88	2263.54	2228.74	2341.79	2301.66	2275.87	2598.07	2607.97	2509.91	2374.1	2514.77	2574.88	2543.83	2333.03	2217.05
	2488.62	2345.29	2188.66	2275.88	2253.03	2444.29	2499.69	2675.62	2320.39	2288.6	2295.88	2249.95	2313.54	2403.73	2427.04	2385.68	2324.93	2276.3	2352.54	2257.47	2529.92	2377.41	2349.49	2429.17	2418.4	2315.46	2263.91	2370.69	2321.41	2547.44	2369.95	2330.58	2557.56	2526.73	2598.15	2264.37	2229.4	2342.85	2302.44	2276.59	2599.17	2608.76	2511.07	2375.11	2515.67	2576.47	2545.12	2333.6	2217.63
	2489.78	2346.15	2189.42	2276.55	2254.08	2445.56	2500.71	2676.77	2320.87	2289.14	2296.7	2250.78	2314.51	2404.58	2427.4	2386.37	2325.87	2277.13	2353.19	2258.15	2531.13	2378.7	2350.41	2429.87	2419.15	2316.18	2264.54	2371.76	2322.37	2548.47	2370.68	2331.34	2558.58	2528.56	2599.42	2265.19	2230.07	2343.92	2303.22	2277.31	2600.28	2609.55	2512.22	2376.12	2516.58	2578.06	2546.41	2334.18	2218.21
	2490.94	2347.02	2190.19	2277.22	2255.13	2446.82	2501.73	2677.92	2321.35	2289.67	2297.53	2251.6	2315.47	2405.42	2427.76	2387.06	2326.8	2277.95	2353.85	2258.82	2532.34	2379.99	2351.33	2430.56	2419.9	2316.9	2265.18	2372.84	2323.33	2549.5	2371.41	2332.1	2559.6	2530.38	2600.69	2266.01	2230.73	2344.99	2304	2278.03	2601.38	2610.34	2513.37	2377.12	2517.48	2579.66	2547.71	2334.76	2218.8
	2492.09	2347.88	2190.95	2277.89	2256.18	2448.09	2502.75	2679.06	2321.82	2290.21	2298.36	2252.43	2316.44	2406.26	2428.12	2387.75	2327.74	2278.78	2354.51	2259.49	2533.55	2381.28	2352.25	2431.25	2420.65	2317.63	2265.81	2373.91	2324.29	2550.53	2372.13	2332.85	2560.62	2532.2	2601.96	2266.83	2231.4	2346.05	2304.78	2278.75	2602.49	2611.13	2514.5	2378.12	2518.38	2581.24	2549.02	2335.34	2219.38
	2493.23	2348.73	2191.72	2278.56	2257.23	2449.35	2503.76	2680.19	2322.29	2290.75	2299.19	2253.26	2317.4	2407.11	2428.48	2388.44	2328.68	2279.6	2355.16	2260.17	2534.76	2382.57	2353.17	2431.94	2421.41	2318.35	2266.45	2374.99	2325.24	2551.56	2372.85	2333.61	2561.64	2534.02	2603.23	2267.65	2232.07	2347.12	2305.56	2279.48	2603.6	2611.91	2515.63	2379.12	2519.28	2582.83	2550.33	2335.92	2219.97
	2494.38	2349.59	2192.49	2279.23	2258.27	2450.62	2504.77	2681.32	2322.76	2291.28	2300.02	2254.09	2318.37	2407.95	2428.83	2389.13	2329.63	2280.42	2355.82	2260.84	2535.96	2383.86	2354.09	2432.63	2422.16	2319.08	2267.09	2376.06	2326.19	2552.6	2373.57	2334.37	2562.67	2535.84	2604.51	2268.47	2232.74	2348.18	2306.34	2280.2	2604.71	2612.69	2516.75	2380.12	2520.18	2584.42	2551.64	2336.5	2220.56
	2495.51	2350.44	2193.26	2279.9	2259.32	2451.88	2505.78	2682.45	2323.23	2291.82	2300.86	2254.92	2319.33	2408.79	2429.19	2389.83	2330.57	2281.25	2356.47	2261.52	2537.16	2385.16	2355	2433.32	2422.92	2319.81	2267.72	2377.12	2327.15	2553.63	2374.29	2335.12	2563.69	2537.66	2605.78	2269.29	2233.42	2349.24	2307.11	2280.93	2605.82	2613.47	2517.86	2381.12	2521.07	2586	2552.96	2337.08	2221.15
	2496.64	2351.29	2194.02	2280.57	2260.36	2453.14	2506.78	2683.57	2323.69	2292.36	2301.69	2255.75	2320.29	2409.64	2429.54	2390.52	2331.51	2282.07	2357.12	2262.2	2538.37	2386.46	2355.92	2434.01	2423.68	2320.55	2268.36	2378.19	2328.09	2554.67	2375	2335.88	2564.72	2539.47	2607.05	2270.1	2234.09	2350.3	2307.88	2281.66	2606.93	2614.24	2518.96	2382.12	2521.97	2587.58	2554.29	2337.65	2221.75
	2497.77	2352.14	2194.79	2281.24	2261.41	2454.41	2507.79	2684.69	2324.15	2292.9	2302.53	2256.59	2321.26	2410.48	2429.89	2391.21	2332.46	2282.9	2357.77	2262.87	2539.57	2387.76	2356.84	2434.69	2424.43	2321.28	2269.01	2379.25	2329.04	2555.71	2375.71	2336.64	2565.75	2541.29	2608.33	2270.92	2234.77	2351.36	2308.65	2282.39	2608.05	2615.01	2520.05	2383.11	2522.86	2589.16	2555.62	2338.23	2222.34
	2498.89	2352.98	2195.57	2281.9	2262.45	2455.67	2508.79	2685.8	2324.6	2293.44	2303.37	2257.42	2322.22	2411.32	2430.24	2391.91	2333.41	2283.72	2358.42	2263.55	2540.77	2389.06	2357.75	2435.37	2425.19	2322.02	2269.65	2380.31	2329.99	2556.75	2376.42	2337.39	2566.78	2543.09	2609.6	2271.73	2235.45	2352.42	2309.42	2283.12	2609.16	2615.79	2521.13	2384.1	2523.75	2590.73	2556.96	2338.81	2222.94
	2500	2353.82	2196.34	2282.57	2263.5	2456.93	2509.78	2686.9	2325.05	2293.98	2304.22	2258.26	2323.18	2412.17	2430.59	2392.6	2334.36	2284.54	2359.08	2264.23	2541.96	2390.36	2358.66	2436.05	2425.95	2322.76	2270.3	2381.37	2330.93	2557.8	2377.12	2338.15	2567.81	2544.9	2610.88	2272.54	2236.13	2353.48	2310.19	2283.85	2610.28	2616.55	2522.2	2385.09	2524.64	2592.3	2558.3	2339.39	2223.54
	2501.11	2354.66	2197.11	2283.24	2264.54	2458.19	2510.78	2688	2325.5	2294.52	2305.06	2259.1	2324.14	2413.01	2430.94	2393.3	2335.32	2285.36	2359.72	2264.91	2543.16	2391.66	2359.58	2436.73	2426.71	2323.5	2270.94	2382.42	2331.87	2558.84	2377.83	2338.9	2568.84	2546.7	2612.16	2273.36	2236.81	2354.53	2310.96	2284.58	2611.39	2617.32	2523.27	2386.08	2525.52	2593.87	2559.65	2339.97	2224.14
	2502.21	2355.5	2197.88	2283.91	2265.58	2459.45	2511.77	2689.1	2325.95	2295.06	2305.91	2259.93	2325.1	2413.85	2431.29	2394	2336.27	2286.19	2360.37	2265.59	2544.35	2392.96	2360.49	2437.41	2427.47	2324.25	2271.59	2383.47	2332.81	2559.89	2378.53	2339.66	2569.87	2548.51	2613.43	2274.17	2237.5	2355.58	2311.72	2285.31	2612.51	2618.08	2524.32	2387.07	2526.41	2595.44	2561	2340.55	2224.74
	2503.31	2356.33	2198.66	2284.57	2266.62	2460.71	2512.76	2690.19	2326.39	2295.61	2306.76	2260.77	2326.06	2414.7	2431.64	2394.7	2337.23	2287.01	2361.02	2266.27	2545.55	2394.27	2361.4	2438.08	2428.23	2324.99	2272.24	2384.52	2333.74	2560.94	2379.22	2340.41	2570.91	2550.3	2614.71	2274.97	2238.19	2356.63	2312.48	2286.05	2613.63	2618.84	2525.37	2388.05	2527.29	2597	2562.36	2341.12	2225.35
	2504.4	2357.16	2199.43	2285.24	2267.66	2461.97	2513.75	2691.28	2326.83	2296.15	2307.61	2261.61	2327.02	2415.54	2431.98	2395.4	2338.18	2287.83	2361.67	2266.96	2546.74	2395.57	2362.31	2438.76	2428.99	2325.74	2272.89	2385.57	2334.68	2561.99	2379.92	2341.16	2571.94	2552.1	2615.99	2275.78	2238.87	2357.68	2313.24	2286.78	2614.75	2619.6	2526.41	2389.03	2528.17	2598.57	2563.73	2341.7	2225.95
	2505.49	2357.99	2200.21	2285.91	2268.7	2463.23	2514.73	2692.36	2327.27	2296.69	2308.47	2262.45	2327.98	2416.38	2432.32	2396.1	2339.14	2288.65	2362.32	2267.64	2547.92	2396.88	2363.22	2439.43	2429.76	2326.49	2273.54	2386.61	2335.61	2563.04	2380.61	2341.91	2572.98	2553.89	2617.27	2276.59	2239.56	2358.73	2314	2287.52	2615.87	2620.35	2527.43	2390.01	2529.05	2600.12	2565.1	2342.28	2226.56
	2506.57	2358.82	2200.99	2286.57	2269.73	2464.49	2515.72	2693.43	2327.71	2297.24	2309.32	2263.3	2328.93	2417.23	2432.67	2396.81	2340.1	2289.47	2362.96	2268.32	2549.11	2398.19	2364.12	2440.1	2430.52	2327.25	2274.2	2387.65	2336.54	2564.09	2381.3	2342.67	2574.01	2555.68	2618.55	2277.39	2240.26	2359.78	2314.76	2288.26	2616.99	2621.1	2528.45	2390.99	2529.93	2601.68	2566.48	2342.86	2227.17
	2507.64	2359.64	2201.76	2287.24	2270.77	2465.74	2516.69	2694.5	2328.14	2297.79	2310.18	2264.14	2329.89	2418.07	2433.01	2397.51	2341.07	2290.29	2363.61	2269.01	2550.29	2399.5	2365.03	2440.77	2431.28	2328	2274.86	2388.68	2337.46	2565.15	2381.98	2343.42	2575.05	2557.47	2619.83	2278.2	2240.95	2360.82	2315.51	2288.99	2618.11	2621.85	2529.46	2391.97	2530.8	2603.23	2567.86	2343.44	2227.78
	2508.71	2360.46	2202.54	2287.91	2271.81	2467	2517.67	2695.57	2328.57	2298.33	2311.04	2264.98	2330.85	2418.91	2433.35	2398.22	2342.03	2291.11	2364.25	2269.69	2551.48	2400.81	2365.93	2441.43	2432.05	2328.76	2275.51	2389.72	2338.39	2566.2	2382.66	2344.17	2576.09	2559.25	2621.11	2279	2241.64	2361.86	2316.26	2289.73	2619.23	2622.6	2530.46	2392.94	2531.67	2604.78	2569.24	2344.01	2228.39
	2509.78	2361.28	2203.32	2288.57	2272.84	2468.25	2518.64	2696.63	2328.99	2298.88	2311.9	2265.83	2331.8	2419.76	2433.69	2398.92	2343	2291.93	2364.89	2270.38	2552.66	2402.12	2366.84	2442.1	2432.81	2329.52	2276.17	2390.75	2339.31	2567.26	2383.34	2344.92	2577.13	2561.03	2622.39	2279.8	2242.34	2362.91	2317.01	2290.48	2620.35	2623.34	2531.45	2393.91	2532.54	2606.33	2570.64	2344.59	2229.01
	2510.84	2362.09	2204.1	2289.24	2273.87	2469.51	2519.62	2697.69	2329.41	2299.43	2312.76	2266.67	2332.76	2420.6	2434.02	2399.63	2343.96	2292.75	2365.53	2271.06	2553.83	2403.43	2367.74	2442.76	2433.58	2330.29	2276.83	2391.78	2340.23	2568.32	2384.02	2345.67	2578.17	2562.8	2623.67	2280.6	2243.04	2363.94	2317.76	2291.22	2621.48	2624.08	2532.43	2394.88	2533.41	2607.87	2572.03	2345.17	2229.63
	2511.89	2362.9	2204.88	2289.9	2274.9	2470.76	2520.59	2698.74	2329.83	2299.98	2313.63	2267.52	2333.71	2421.44	2434.36	2400.34	2344.93	2293.57	2366.17	2271.75	2555.01	2404.74	2368.64	2443.42	2434.35	2331.05	2277.49	2392.8	2341.14	2569.38	2384.69	2346.42	2579.21	2564.58	2624.95	2281.4	2243.74	2364.98	2318.51	2291.96	2622.6	2624.82	2533.4	2395.85	2534.28	2609.41	2573.44	2345.75	2230.25
	2512.94	2363.71	2205.67	2290.57	2275.93	2472.01	2521.55	2699.78	2330.25	2300.52	2314.5	2268.37	2334.66	2422.29	2434.69	2401.05	2345.9	2294.39	2366.81	2272.44	2556.18	2406.05	2369.54	2444.08	2435.11	2331.82	2278.16	2393.82	2342.06	2570.45	2385.37	2347.17	2580.26	2566.34	2626.23	2282.19	2244.44	2366.02	2319.25	2292.7	2623.73	2625.56	2534.36	2396.81	2535.15	2610.95	2574.85	2346.33	2230.87
	2513.98	2364.51	2206.45	2291.23	2276.96	2473.26	2522.52	2700.83	2330.67	2301.07	2315.37	2269.22	2335.62	2423.13	2435.03	2401.76	2346.88	2295.21	2367.45	2273.13	2557.36	2407.37	2370.44	2444.74	2435.88	2332.59	2278.82	2394.84	2342.97	2571.51	2386.03	2347.92	2581.3	2568.11	2627.52	2282.99	2245.15	2367.05	2320	2293.45	2624.85	2626.29	2535.32	2397.77	2536.01	2612.49	2576.26	2346.9	2231.49
	2515.02	2365.31	2207.23	2291.9	2277.99	2474.51	2523.48	2701.86	2331.08	2301.63	2316.24	2270.06	2336.57	2423.98	2435.36	2402.48	2347.85	2296.03	2368.09	2273.81	2558.52	2408.68	2371.34	2445.39	2436.65	2333.36	2279.49	2395.85	2343.88	2572.58	2386.7	2348.66	2582.35	2569.87	2628.8	2283.78	2245.85	2368.08	2320.74	2294.19	2625.98	2627.03	2536.26	2398.73	2536.87	2614.02	2577.68	2347.48	2232.12
	2516.05	2366.11	2208.02	2292.56	2279.02	2475.76	2524.43	2702.9	2331.49	2302.18	2317.11	2270.91	2337.52	2424.82	2435.69	2403.19	2348.82	2296.84	2368.73	2274.5	2559.69	2410	2372.24	2446.05	2437.42	2334.13	2280.15	2396.87	2344.78	2573.65	2387.36	2349.41	2583.4	2571.63	2630.08	2284.58	2246.56	2369.11	2321.48	2294.94	2627.11	2627.76	2537.19	2399.69	2537.73	2615.55	2579.1	2348.06	2232.74
	2517.08	2366.91	2208.8	2293.22	2280.04	2477.01	2525.39	2703.92	2331.89	2302.73	2317.99	2271.76	2338.47	2425.66	2436.02	2403.9	2349.8	2297.66	2369.36	2275.19	2560.86	2411.31	2373.13	2446.7	2438.19	2334.91	2280.82	2397.87	2345.68	2574.71	2388.02	2350.16	2584.44	2573.38	2631.37	2285.37	2247.27	2370.14	2322.21	2295.69	2628.24	2628.48	2538.12	2400.65	2538.59	2617.07	2580.54	2348.64	2233.37
	2518.1	2367.7	2209.59	2293.89	2281.06	2478.25	2526.34	2704.95	2332.3	2303.28	2318.86	2272.61	2339.42	2426.51	2436.35	2404.62	2350.78	2298.48	2370	2275.88	2562.02	2412.63	2374.03	2447.35	2438.96	2335.69	2281.49	2398.88	2346.58	2575.79	2388.68	2350.9	2585.49	2575.13	2632.65	2286.16	2247.98	2371.16	2322.95	2296.44	2629.37	2629.21	2539.03	2401.6	2539.44	2618.59	2581.97	2349.22	2234
	2519.11	2368.49	2210.37	2294.55	2282.08	2479.5	2527.3	2705.96	2332.7	2303.83	2319.74	2273.47	2340.36	2427.35	2436.67	2405.34	2351.76	2299.29	2370.63	2276.57	2563.18	2413.95	2374.92	2448	2439.74	2336.47	2282.16	2399.88	2347.48	2576.86	2389.34	2351.65	2586.54	2576.88	2633.94	2286.95	2248.69	2372.19	2323.68	2297.18	2630.5	2629.93	2539.94	2402.55	2540.3	2620.11	2583.41	2349.79	2234.63
	2520.12	2369.28	2211.16	2295.21	2283.11	2480.74	2528.24	2706.98	2333.09	2304.39	2320.62	2274.32	2341.31	2428.19	2437	2406.06	2352.74	2300.11	2371.27	2277.27	2564.34	2415.27	2375.82	2448.65	2440.51	2337.25	2282.84	2400.88	2348.38	2577.93	2389.99	2352.39	2587.6	2578.62	2635.23	2287.74	2249.4	2373.21	2324.41	2297.94	2631.63	2630.65	2540.83	2403.5	2541.15	2621.62	2584.86	2350.37	2235.27
	2521.12	2370.06	2211.95	2295.87	2284.12	2481.98	2529.19	2707.99	2333.49	2304.94	2321.51	2275.17	2342.26	2429.04	2437.32	2406.78	2353.72	2300.93	2371.9	2277.96	2565.49	2416.59	2376.71	2449.29	2441.28	2338.04	2283.51	2401.87	2349.27	2579.01	2390.64	2353.13	2588.65	2580.36	2636.51	2288.53	2250.12	2374.23	2325.14	2298.69	2632.76	2631.37	2541.72	2404.45	2542	2623.14	2586.31	2350.95	2235.91
	2522.12	2370.84	2212.74	2296.54	2285.14	2483.22	2530.13	2708.99	2333.88	2305.5	2322.39	2276.02	2343.2	2429.88	2437.65	2407.5	2354.7	2301.74	2372.53	2278.65	2566.64	2417.91	2377.6	2449.93	2442.06	2338.83	2284.19	2402.86	2350.16	2580.08	2391.29	2353.88	2589.7	2582.09	2637.8	2289.31	2250.83	2375.25	2325.87	2299.44	2633.89	2632.09	2542.6	2405.39	2542.84	2624.64	2587.77	2351.53	2236.54
	2523.11	2371.62	2213.53	2297.2	2286.16	2484.46	2531.07	2709.99	2334.27	2306.05	2323.28	2276.88	2344.15	2430.73	2437.97	2408.22	2355.68	2302.56	2373.16	2279.34	2567.79	2419.23	2378.49	2450.58	2442.83	2339.62	2284.86	2403.85	2351.04	2581.16	2391.93	2354.62	2590.76	2583.82	2639.09	2290.1	2251.55	2376.26	2326.59	2300.19	2635.02	2632.8	2543.47	2406.33	2543.69	2626.15	2589.23	2352.11	2237.18
	2524.1	2372.39	2214.32	2297.86	2287.17	2485.7	2532.01	2710.99	2334.66	2306.61	2324.16	2277.73	2345.09	2431.57	2438.29	2408.94	2356.67	2303.37	2373.79	2280.04	2568.94	2420.55	2379.38	2451.21	2443.61	2340.41	2285.54	2404.83	2351.92	2582.24	2392.57	2355.36	2591.81	2585.54	2640.37	2290.88	2252.27	2377.27	2327.31	2300.95	2636.16	2633.51	2544.32	2407.27	2544.53	2627.65	2590.7	2352.68	2237.83
	2525.08	2373.16	2215.11	2298.52	2288.18	2486.93	2532.95	2711.98	2335.04	2307.17	2325.05	2278.58	2346.03	2432.41	2438.61	2409.67	2357.65	2304.19	2374.42	2280.73	2570.08	2421.87	2380.26	2451.85	2444.38	2341.2	2286.22	2405.81	2352.8	2583.32	2393.21	2356.1	2592.87	2587.26	2641.66	2291.66	2252.99	2378.29	2328.03	2301.7	2637.29	2634.22	2545.17	2408.21	2545.37	2629.15	2592.17	2353.26	2238.47
[truncated: 7,956 more rows]
[truncated: 234 more columns]

## Sheet: Analysis
Cell:	Peak Time 1	Peak Time 2	Peak Time 3	Peak Time 4	Peak Time 5	Peak ZT 1	Peak ZT 2	Peak ZT 3	Peak ZT 4	Peak ZT 5	Peak ExT 1	Peak ExT 2	Peak ExT 3	Peak ExT 4	Peak ExT 5	Peak 1 luminescence value	Peak 2 luminescence value	Peak 3 luminescence value	Peak 4 luminescence value	Peak 5 luminescence value	Trough Time 1	Trough Time 2	Trough Time 3	Trough Time 4	Trough Time 5	Trough Time 6	Trough ZT 1	Trough ZT 2	Trough ZT 3	Trough ZT 4	Trough ZT 5	Trough ZT 6	Trough ExT 1	Trough ExT 2	Trough ExT 3	Trough ExT 4	Trough ExT 5	Trough ExT 6	Trough 1 luminescence value	Trough 2 luminescence value	Trough 3 luminescence value	Trough 4 luminescence value	Trough 5 luminescence value	Trough 6 luminescence value	Rising Edge Halfmax Time 1	Rising Edge Halfmax Time 2	Rising Edge Halfmax Time 3	Rising Edge Halfmax Time 4	Rising Edge Halfmax Time 5
[truncated: 283 more rows]
[truncated: 44 more columns]
