# Supplementary material for: Single cell model for re‐entrainment to a shifted light cycle
Source: FASEB J. 2022 Sep 3;36(10):e22518. doi: 10.1096/fj.202200478R (PMC9543151; doi:10.1096/fj.202200478R)
Supplement: Supplementary file 16 — Dataset S15 [file FSB2-36-0-s029.xlsx]

## Sheet: Information
Cell num	X	Y	Size
1	89.5	102	6
2	90	106	9
3	90.2	109.4	5
4	91.5	112.5	4
5	93.2	115.4	5
6	93.5	108	6
7	94.5	92.5	4
8	94.5	112.5	4
9	94.4	118.8	5
10	96	99	9
11	96	104	9
12	96.5	107.5	4
13	97	122	9
14	98	93	9
15	98	110.5	6
16	98	113.5	6
17	98	117	9
18	99	51	9
19	100.2	54.4	5
20	100	60	9
21	99.8571	63.7143	7
22	99.8	96.6	5
23	100.125	126.875	8
24	100.857	120.714	7
25	102.125	66.875	8
26	101.5	114.5	4
27	101.5	117.5	4
28	102.5	50	6
29	103	94	9
30	103	107	9
31	103.125	123.875	8
32	102.6	130.8	5
33	104	56	9
34	103.5	59.5	4
35	104	99	9
36	103.5	127.5	4
37	104.857	71.7143	7
38	105	114	9
39	105	120	9
40	105.714	45.1429	7
41	106	48.5	6
42	106	63.5	6
43	105.5	67	6
44	106	132	9
45	107	60	9
46	107	74.5	6
47	106.833	102	6
48	106.875	127.875	8
49	107.333	56.6667	3
50	107.875	95.125	8
51	107.5	98.5	4
52	109	43	9
53	109	65.4	5
54	108.5	69.5	4
55	109.125	77.875	8
56	109	114	9
57	109	124	9
58	109.286	134.143	7
59	109.5	49	6
60	110	53	9
61	110.286	72.8571	7
62	109.5	104	6
63	109.333	107.333	3
64	109.5	110.5	4
65	110	119	9
66	109.5	130.5	4
67	110.5	99.5	4
68	110.333	127.333	3
69	112	45.5	4
70	112	63.5	6
71	111.5	96.5	4
72	113	42	9
73	113	60	9
74	112.5	67	6
75	112.5	77.5	4
76	113	81	9
77	113	103	9
78	113	107	9
79	112.714	111.143	7
80	112.5	123	6
81	113	130	9
82	113.8	56.4	5
83	113.5	71	6
84	113.8	99.4	5
85	113.5	136	6
86	114.667	84.3333	3
87	115.25	132.75	4
88	116	67.5	6
89	116	77	9
90	115.667	109.667	3
91	115.5	117	6
92	116	121	9
93	117	44	9
94	116.5	59	6
95	117	71	9
96	116.5	80.5	4
97	116.5	101.5	4
98	117	105	9
99	116.857	113.286	7
100	117	128	9
101	116.5	136	6
102	117.714	83.8571	7
103	117.8	124.4	5
104	119	110	9
105	118.833	118	6
106	119	132.5	6
107	119.5	53	6
108	119	60	3
109	119.6	67.8	5
110	119.5	79	6
111	120	102.167	6
112	120	136	9
113	120.5	45	4
114	120.25	71.75	4
115	121	86	9
116	120.4	105.8	5
117	120.5	127	6
118	122	59	9
119	121.667	89.3333	3
120	121.667	112.667	3
121	121.714	116.143	7
122	122.286	120.143	7
123	123	51	9
124	122.875	54.875	8
125	122.5	74	6
126	122.5	82.5	4
127	122.5	109	6
128	124	66	9
129	123.5	70.5	4
130	123.333	104.667	3
131	124	132	9
132	123.5	136	6
133	124.6	62.2	5
134	125	78.5	6
135	124.5	87	6
136	125	91	9
137	125	114	9
138	124.333	124.333	3
139	126	58	9
140	126	75	9
141	126	83	9
142	125.333	107.667	3
143	125.5	110.5	4
144	126	118	9
145	125.5	121.5	4
146	126.5	51	6
147	126.5	71.5	4
148	127	127	9
149	126.333	137	3
150	127.857	62.7143	7
151	127.5	131	6
152	129	87.5	6
153	129	94	9
154	128.5	111.5	4
155	128.6	114.8	5
156	129	123	9
157	129	135	9
158	129.5	59.5	4
159	130	66	9
160	130	69.5	6
161	130	73	9
162	129.5	83.5	4
163	130	90.5	6
164	129.5	119	6
165	131	54	9
166	130.875	76.875	8
167	130.5	80.5	4
168	130.5	126.5	4
169	131	130	9
170	131.6	115.8	5
171	133	61.5	6
172	132.5	87	6
173	133	96	9
174	132.5	122	6
175	132.5	135	6
176	134	65	9
177	134	69.5	6
178	134	80	9
179	133.5	91	6
180	135	73	9
181	134.5	76.5	4
182	135	83.5	6
183	135.857	54.7143	7
184	136.286	98.1429	7
185	136.5	86.5	4
186	136.5	92	6
187	138	58	9
188	137	65	3
189	138	77	9
190	138.5	70	6
191	139.286	95.8571	7
192	140	64	9
193	139.75	73.75	4
194	140	82	9
195	140	86	9
196	139.5	100	6
197	141	90	9
198	142	60.5	6
199	141.875	70.875	8
200	141	77	3
201	142.2	93.4	5
202	143	97	9
203	143	101	9
204	144	55	9
205	143.5	64	6
206	144	78	9
207	143.8	82.4	5
208	143.5	86	6
209	145	74	9
210	145.5	60	6
211	146	91	9
212	145.75	103.25	4
213	147	85	9
214	148	69	9
215	147.5	78.5	4
216	148	95	9
217	148.2	100.4	5
218	149	51	9
219	148.5	74	6
220	149	81.5	6
221	149	104	9
222	149	91	3
223	151	56	9
224	151	59.5	6
225	150.4	78.2	5
226	150.5	85	6
227	151.5	70	6
228	152	74	9
229	151.5	90	6
230	151.5	96.5	4
231	152.2	101.4	5
232	153	93.5	6
233	152.5	105	6
234	153.5	79	6
235	153	85	3
236	155	47.75	4
237	154.6	70.8	5
238	155	90	9
239	155.143	96.2857	7
240	155.5	74.5	4
241	156	84	9
242	156	102.5	6
243	155.5	105.5	4
244	157	78	9
245	156.75	99.75	4
246	157.5	45	6
247	159.143	48.2857	7
248	158.5	74.5	4
249	159.2	82.2	5
250	158.5	89	6
251	158.8	92.4	5
252	158.714	97.1429	7
253	160	51.3333	3
254	159.667	85.3333	3
255	159.667	101.667	3
256	159.8	104.4	5
257	161	44	9
258	160.5	79	6
259	162	88.5	6
260	162	95	9
261	163.2	81.6	5
262	163	85	9
263	162.25	99.75	4
264	164.5	45	6
265	164.5	52	6
266	165	67	9
267	164.75	92.75	4
268	164.5	102	6
269	166	76	9
270	165.4	88.8	5
271	166.5	83	6
272	167.667	45.3333	6
273	168	51.5	6
274	168	55	9
275	168	92	9
276	167.8	102.4	5
277	169.286	73.8571	7
278	170	48.5	6
279	172	96	9
280	175.4	87.2	5

## Sheet: Raw Data
Cell:	1	2	3	4	5	6	7	8	9	10	11	12	13	14	15	16	17	18	19	20	21	22	23	24	25	26	27	28	29	30	31	32	33	34	35	36	37	38	39	40	41	42	43	44	45	46	47	48	49
	2629	2576.89	2614.8	2665.5	2711.2	2746.83	2543.25	2840	2781.6	2828.78	2884.89	2918.25	2956.56	2607.22	3077.67	3037	3241.78	2536.56	2590.6	2506.89	2551.71	2862	3168.88	3432	2669.62	3282.75	3495.75	2763.83	2581	3292.11	3724.25	3022.4	2769.11	2720.5	3018	3426	2630.14	3508	3830.78	2635.86	2786.83	2900.5	2873	3193.56	3074.67	2695.83	3206.17	3772.88	2910.33
	2539.5	2509.89	2536.2	2614.5	2632	2686.67	2475	2719.75	2696.8	2733.67	2807.67	2826.75	2825.11	2511.11	2909.5	2890.67	3017	2496.22	2544	2466	2517	2754.4	2977.12	3212.43	2620.25	3031.5	3189	2669.67	2509.33	3050.22	3429	2882.4	2669.44	2632.5	2929.22	3175	2586.71	3189.67	3492.33	2606.86	2734	2814.5	2808	3012.89	2987.22	2634.33	2988.17	3440.88	2797.67
	2468.67	2444.33	2452	2516.5	2537.2	2633.17	2416.25	2575	2600	2610.11	2660.11	2703.75	2691.33	2446.44	2777.83	2752.33	2826	2427.33	2442.8	2430.56	2448.71	2638.6	2790.62	2959	2541.75	2817.75	2941.25	2585.5	2426.22	2825.11	3143.12	2721	2563.89	2580.75	2804.44	2942.5	2520	2922.33	3163.89	2568.43	2670.17	2708.83	2705.67	2801.78	2897.67	2548.17	2786.5	3160.25	2699.67
	2362.17	2366.78	2360.2	2386	2434.6	2507.17	2342.5	2460.5	2472.8	2502.56	2537.44	2562.75	2553.33	2351.78	2646.17	2595.33	2655.56	2345	2359.8	2339.67	2339.86	2480.2	2611.75	2750.43	2431.62	2674.75	2738	2479.33	2349	2644.89	2879.25	2571	2473.89	2475.5	2612.44	2752.25	2457	2728.22	2896.22	2473.71	2547.5	2628.83	2590.33	2656.44	2769	2460.5	2620.83	2881.75	2600.33
	2319.5	2293	2305.2	2322.25	2362.8	2420.83	2271	2373.5	2439.7	2405.22	2434	2454.25	2448.89	2284.56	2507.5	2478.33	2540.56	2254.67	2298.6	2272.11	2256.29	2379.2	2519.62	2623.14	2348.75	2538.75	2612.25	2404.83	2283	2527.44	2716.38	2464.6	2387.56	2394.5	2476.22	2616	2364.29	2594.89	2712.44	2370.43	2433.67	2528.17	2486.67	2521.67	2685.78	2388	2532	2681.12	2517
	2274.5	2243.11	2255.6	2248	2315.8	2356	2226.5	2308.25	2314.8	2345.33	2374.11	2377.5	2383.22	2239	2421.17	2402.67	2466.33	2209.44	2261.6	2223.44	2208	2304.6	2417.75	2514.86	2309.5	2445.25	2509.5	2337.83	2228.67	2475.67	2587.12	2354	2343.67	2330.75	2389.67	2517.25	2325.86	2505.22	2590.22	2311	2400	2434.67	2429.33	2419.56	2599.78	2334.67	2424.5	2562.38	2463.67
	2236.67	2205.56	2227.4	2236.75	2270.2	2316.67	2193.5	2283	2289.2	2293.67	2321.11	2333	2316.22	2190.56	2378.67	2373.67	2414	2178.89	2210.6	2190.11	2180.14	2267.6	2340	2447.43	2266.38	2414.5	2467.5	2291	2202	2470.33	2481.88	2294.4	2280.22	2281.25	2322	2400.75	2278	2464.22	2532.56	2256.14	2356.83	2379.83	2382.5	2336.11	2520.22	2309.83	2378	2479.38	2389.33
	2250.17	2198.89	2195.2	2236.75	2226.2	2311.67	2170.5	2270	2267	2286.11	2300.89	2349	2308.78	2189	2382.83	2346.33	2421.67	2182.78	2206.6	2177.56	2184.57	2263	2292.88	2441.43	2247.75	2424.75	2452.75	2284.83	2197.67	2471.67	2444.25	2252	2268.22	2231.75	2338.89	2347.5	2260.86	2463.44	2493	2237.86	2325.83	2357.67	2363	2293.33	2490.22	2267.83	2345.83	2452.12	2374.33
	2282.5	2240.89	2227.4	2248.5	2260.8	2351.5	2209.75	2327	2276.8	2357.89	2353.44	2405.5	2337.89	2239.89	2427.33	2362.5	2445.44	2221.33	2245.2	2195.22	2210.86	2303.4	2315.88	2471.14	2273.75	2475.25	2513	2305.33	2228.78	2539.44	2480.5	2258.4	2291.11	2273	2376.67	2379.25	2294.29	2494.44	2586.44	2279.71	2338.67	2339.33	2391.17	2298.67	2477.89	2286.83	2426.17	2492.12	2374.67
	2314.67	2294.56	2284.4	2306	2328.4	2427.67	2249.5	2375.5	2334.8	2423.22	2447.67	2494	2386.33	2345.11	2508	2439	2499.67	2285.56	2296.6	2246.11	2274.29	2393.6	2339.25	2565.71	2336.5	2550.5	2611	2352.67	2267.22	2638.67	2550.62	2315.4	2338	2337.25	2454.56	2436.75	2357.86	2610.89	2714.44	2295.86	2384.17	2394.33	2463.67	2331	2544.89	2345.5	2498.17	2551.38	2429.67
	2390.5	2371	2357.6	2412	2391.4	2502.83	2319	2508.75	2429.6	2549.22	2579.67	2601.25	2483.11	2343.67	2652.33	2553.33	2646.11	2361.89	2367.8	2304.22	2323.43	2480	2419.5	2694.29	2410.12	2715	2771.75	2399.67	2314.89	2778.78	2666	2379	2440.67	2412.25	2550.22	2557	2416	2737.22	2852.67	2346.71	2434.67	2450.67	2554.33	2408.67	2647.78	2401.17	2616.67	2676.88	2569
	2470.5	2473.56	2435.4	2473.5	2483.6	2636	2389.5	2601.75	2508.4	2648.33	2691.11	2773.25	2558.78	2419.33	2853.33	2704	2844.33	2460.89	2448.6	2382.33	2390.57	2609.2	2529.5	2862.29	2517.25	2878	2954.75	2505.17	2385	2956	2842.25	2467.8	2552.89	2528.25	2715	2648.75	2506.71	2938.22	3073.67	2420	2533.67	2543.83	2665.17	2508.11	2760.11	2485.67	2785.83	2795.88	2691.67
	2582.67	2614.44	2532.8	2597.5	2573	2744.33	2474.75	2707.25	2616.4	2748.67	2861	2939.75	2671	2497.22	2994.33	2860.83	3012.56	2555.11	2545.8	2486.56	2470.43	2714.8	2644.62	3025	2625.38	3053.5	3142.5	2616.42	2466.56	3161	3009.75	2538.8	2646.33	2601.25	2876.44	2762.25	2606.57	3140.78	3333.33	2483	2599.5	2642.67	2814	2599.89	2871.78	2592.5	2962.67	2938	2789.67
	2685.83	2684.33	2606.4	2706.5	2679.2	2875.83	2546.5	2815.25	2662.6	2889.56	2977.78	3030	2764.67	2576.56	3098.33	2990.83	3150.11	2618	2632.2	2551.33	2555.86	2835	2761.5	3170.43	2730.5	3211.25	3372.5	2682.33	2571.33	3375.44	3212.25	2647.6	2747.78	2702.75	2996.67	2908.25	2651.86	3297.44	3546.44	2542.86	2708	2725.83	2900.17	2704.78	2928.78	2642.5	3122.83	3074.75	2918.67
	2762.83	2774.44	2681.2	2767	2733.8	2973	2630.75	2895.25	2726.4	2986.22	3072.11	3154.25	2857.89	2660	3219	3080.83	3277	2667.67	2657.8	2572.33	2622	2942.4	2849.88	3284.43	2803.62	3327.5	3451	2775.83	2614.11	3536	3331.88	2719.4	2800.89	2780.25	3069.78	3045.25	2687.86	3463	3695.33	2604.57	2769.33	2782	2986.67	2808.78	3002.56	2704.67	3232.17	3201.25	2982
	2771.5	2846.67	2761	2809.5	2767.4	3035.5	2623.5	2943.75	2792.4	3022.78	3111.67	3253	2928.22	2684.78	3312.67	3160.67	3350.33	2688.56	2679.8	2612.11	2644.29	2997	2898	3408.57	2847.62	3475	3598	2823.5	2673.78	3637.33	3439.88	2793.6	2849.67	2826	3155.11	3133.75	2747.14	3601.67	3820.44	2651.29	2821	2841.5	3076.33	2893.44	3082.56	2722.83	3318.5	3305.12	2993
	2809.58	2876.78	2802	2907.5	2791.4	3124.5	2716.25	3016.5	2823.4	3080.33	3191.67	3300.25	2928.33	2739.44	3352.83	3217.67	3438.11	2735.11	2694.4	2605.67	2747.57	3050.8	3028.38	3471.43	2885.31	3499	3718.25	2858.17	2670	3687.07	3571.62	2833.8	2885	2851.25	3196.89	3239	2758.71	3632.44	3881.67	2653.86	2851.33	2860.67	3121.58	2934.44	3099.22	2726	3401.17	3380.5	3067
	2806.83	2872.53	2832.6	2895	2803.8	3105.17	2706.25	3000.25	2818	3091.22	3185.11	3286.75	2931.67	2722.67	3342.5	3179.17	3413.67	2756.89	2720.4	2624.89	2743.71	3054.8	3053.94	3433.43	2874	3496	3690.75	2894.5	2664.33	3689.61	3562.56	2856	2907.56	2872	3177.56	3285	2743.29	3599.67	3875.89	2687.29	2878.33	2891.17	3133.33	2937.89	3119.11	2715.17	3397.83	3431.62	3081.67
	2820.33	2841.11	2810.8	2865.5	2755.4	3060.5	2696.75	2948.25	2776.8	3026.22	3179.78	3219	2928.56	2698.44	3291.83	3160.83	3357.44	2742.22	2712.8	2621.56	2727.14	3074.8	3041.5	3374.71	2848.12	3403.5	3652	2901.83	2640.78	3651.04	3563	2859.6	2927.83	2879.5	3144.67	3291.75	2727.29	3554.89	3766.89	2727.57	2903	2900.17	3097.5	2920.11	3155.78	2692.5	3362.33	3426.5	3107
	2753.33	2791.56	2767.8	2805.75	2736.4	2999.5	2648.25	2915.25	2758.6	2989.22	3090.22	3163	2886.22	2659.56	3238	3113.83	3277.56	2727.78	2707.4	2605.67	2716.57	2957.2	3028.25	3336.57	2803.5	3413.25	3579.25	2902.67	2614.11	3532	3507.62	2831.2	2933.78	2886.5	3086.33	3238.25	2715.57	3493	3671.56	2741.57	2911.5	2894	3024.17	2903.67	3166.33	2690.17	3288.33	3409.62	3107.5
	2701.17	2707.11	2693.8	2710.75	2689.2	2936.67	2612.25	2816.5	2731.4	2860.56	2985.78	3046.5	2853.89	2588.22	3167.83	3038	3176.33	2712	2684.2	2592	2689	2857.4	2980.62	3231.29	2751	3272.75	3460.5	2919.34	2567.22	3388.78	3404	2771.4	2891.11	2830	2967.44	3149.5	2655.14	3355	3550.44	2732.57	2928	2852.5	2957	2845.11	3124.56	2647.17	3175.83	3362.38	3039
	2607.83	2614.44	2618.6	2641.75	2649.2	2824.67	2534.25	2727.5	2662.4	2762.67	2885.56	2945.25	2783.11	2527.22	3011	2926.17	3052.33	2663.67	2638.2	2561.44	2629.71	2738.8	2899.88	3159.86	2707.62	3138.25	3285.75	2912.1	2502.33	3269	3284.5	2714.8	2852.67	2798.5	2845.56	3077.75	2611.14	3221.78	3419.78	2667	2886.33	2774.83	2909.17	2796.78	3065.11	2585.5	3025.5	3273.88	2953.67
	2542.5	2551.56	2568.6	2554	2582.4	2728.67	2473.5	2638.75	2594	2647	2755.89	2811	2725	2449.22	2887	2795.83	2949.11	2613.22	2596.4	2479.44	2576.43	2632.8	2828.38	3040.43	2633.25	2970	3110.75	2838.21	2427	3088.67	3190	2629.2	2790.89	2720.75	2720.11	2943.5	2537.29	3054	3253.78	2609.14	2822.5	2712.83	2778.83	2702.22	2996.78	2517.33	2890	3115.88	2899.67
	2487.67	2465.89	2479.6	2498	2498.8	2646.17	2394	2559.75	2539.8	2558.67	2652.89	2703.75	2651.33	2380.56	2760.17	2707.33	2825.11	2513.56	2536.6	2440	2506.14	2524.2	2695	2899.43	2548.25	2831.5	2983.75	2802	2388.44	2892	3045	2555.8	2730.22	2624.25	2622.78	2793.25	2492.14	2909.78	3082.67	2576.86	2731.17	2661	2669.33	2642.33	2906.44	2469.5	2742.83	2987.25	2851
	2419.17	2391.22	2417.8	2432	2445.4	2575.33	2341.75	2497.5	2442.6	2468.67	2553.67	2601.5	2582.33	2317.78	2646.17	2633.83	2694.89	2441.44	2452	2383.44	2434.86	2438.6	2585.38	2802.57	2466.75	2727.5	2843.75	2709.67	2332.56	2758.11	2949.12	2487.2	2643.11	2579.75	2577.44	2686	2424.14	2797.11	2963.56	2528.57	2702.67	2599.83	2586	2568.56	2815.78	2414.5	2614.83	2888.38	2752.67
	2339.83	2334.33	2355.4	2352.25	2371	2484	2298.75	2417.75	2387.6	2396.33	2468.22	2515	2509.56	2273.89	2564.83	2556.67	2620.33	2400.89	2397.2	2322	2364.29	2388.8	2509	2686.57	2396.12	2677.75	2716.5	2643.5	2277.44	2625.22	2795	2418.4	2552.11	2509.75	2463.78	2580.75	2371.29	2679.33	2826.22	2484.71	2637	2526.5	2536.33	2496.56	2688.78	2357.5	2508.17	2781	2656
	2286.33	2277.33	2295.8	2292.25	2327.2	2431.67	2254.75	2385.5	2333.6	2345.33	2381	2436.75	2460.11	2232.22	2489.83	2492	2536.56	2343.89	2362.4	2267.56	2278	2301.8	2426.75	2613.43	2323.75	2564	2653.25	2555.17	2229.78	2520.56	2678.38	2355.2	2468.11	2430.25	2385.89	2538.75	2316.14	2579	2744	2422.71	2539.5	2467.17	2536.17	2427.61	2593.33	2307.33	2436.83	2676.38	2552.67
	2257.33	2256.22	2268.6	2264.5	2282.4	2416.5	2197	2355	2296.4	2298.11	2346.89	2398.5	2414.11	2202.78	2440.5	2446	2460.56	2287.22	2314.2	2228.11	2235.71	2272.2	2411.75	2538	2290	2503.5	2537.25	2485.17	2209	2450.11	2609	2322.4	2405.78	2403	2316.22	2456.5	2304.29	2506.67	2645.33	2358	2450.17	2441.67	2391.17	2392.56	2544	2274.33	2369.17	2624.12	2474.67
	2251.83	2231.33	2243.6	2241.25	2288	2368	2200	2320	2263.6	2248.33	2324.78	2365.5	2401.67	2178.67	2387.33	2398.33	2438	2271	2302.6	2207.67	2196	2246	2389.62	2508.14	2291.75	2445.25	2508.75	2405.33	2179.67	2399.22	2553.12	2296	2352.11	2367.25	2300.67	2432.75	2253.14	2464.22	2583	2322.57	2398.17	2392.5	2384	2357.56	2517.56	2253.83	2316.33	2567.75	2414
	2238.83	2221.33	2238.6	2235.75	2270.4	2347.17	2201.75	2308.75	2280	2246.44	2307.78	2334.5	2382.11	2173.78	2349.67	2390	2405.67	2267.56	2265.6	2203.11	2202	2232.6	2352.5	2497.43	2318.12	2433.75	2521.5	2356.17	2171.11	2355.67	2526.25	2289	2355.78	2345	2278.89	2410.25	2279.71	2444	2585.22	2290.29	2372.5	2375.83	2371.83	2342.11	2477.11	2285.83	2282	2532.38	2399
	2259.17	2222.89	2219	2220	2251.2	2352.5	2192.75	2302.75	2250.6	2248.56	2317.11	2318.5	2342.22	2171.89	2338.67	2371	2398.44	2278	2268.4	2279.78	2190.57	2230	2322.12	2481.71	2286.62	2435.75	2511.75	2312.17	2171.67	2371.22	2484.88	2286.6	2396	2307.75	2274.89	2362.25	2287.71	2453.89	2555.22	2267.43	2344	2351.83	2361.83	2312.89	2443	2293.67	2294.83	2485.88	2364
	2288.67	2254.89	2261.2	2242.5	2268.4	2366.5	2227.75	2294.25	2285.4	2276	2333.11	2348.75	2352.11	2202.78	2346.17	2395.33	2448.44	2276.11	2296	2199.67	2197	2277.2	2317.25	2534.14	2293.25	2485.25	2589.75	2298	2188.44	2436.89	2506.88	2280.2	2308.33	2290.75	2312.56	2362.5	2319.86	2468.78	2587.22	2248.14	2324.83	2365.5	2377.67	2300.89	2447.22	2315.83	2330	2473.25	2346
	2323.5	2291.33	2307.8	2284.75	2304.8	2430.67	2261.5	2359	2347.2	2348.67	2435.11	2421	2399	2253.22	2380.33	2437.83	2532.89	2320.67	2312.6	2232.89	2246.57	2335	2330.38	2612	2312.88	2552.75	2738.75	2305.33	2211	2474.56	2583.62	2306.4	2340.33	2336.75	2387.78	2375.25	2355.86	2513.89	2659.56	2260.71	2335	2387.67	2428.83	2316.78	2480.11	2395.33	2388.67	2516.88	2384
	2401.83	2370.11	2350.8	2350.25	2344.2	2498.33	2316.25	2407.75	2408	2412.44	2541.33	2564.5	2450.33	2294.78	2479	2502.67	2661.11	2371.56	2365.4	2274.22	2318.29	2427.8	2366.25	2714.57	2368.62	2632	2888.25	2358.67	2260.67	2627.11	2693.38	2314.2	2401.44	2339.25	2509.56	2435.25	2413.29	2610.67	2784	2271.86	2355.33	2408.83	2469.67	2350.78	2536.56	2426.33	2509.83	2563.38	2404
	2467.5	2435.11	2467	2436.25	2411.2	2614	2404.5	2475.5	2453.6	2534.44	2653.67	2669.5	2543	2395.22	2584.5	2613	2794.56	2445.78	2414.8	2360.44	2401	2505	2457.5	2900.71	2460.88	2776	3065.5	2394.83	2323	2759.67	2843.5	2374.8	2500.67	2417.25	2655.44	2515.75	2465.29	2750.78	3073.33	2323.29	2418.67	2481	2579.83	2417.44	2623.11	2530	2622.17	2682.62	2466.33
	2546.67	2520.22	2541	2508.25	2495.8	2732.67	2457	2586.5	2549	2668.33	2803.11	2822.25	2642.89	2482.67	2720.83	2772.83	2951.33	2495.56	2519.4	2439.33	2498.29	2649.4	2551.88	3072.29	2556.38	2956.75	3296.5	2462.33	2389	2947.33	2992.62	2480.8	2606.89	2485.75	2782	2659.75	2563.86	2945.44	3180.11	2387.71	2510.67	2589.5	2690.5	2518.11	2697.67	2647.5	2738	2795.12	2565
	2644.67	2625.78	2656	2648.75	2609	2846	2554	2693.75	2663.8	2852.67	2933.11	2955	2728.78	2602.89	2867.17	2943.5	3111	2542.33	2586.4	2526.56	2583.29	2805.2	2657.25	3262.71	2656	3152	3471.75	2537.5	2470.89	3151.67	3146.62	2556.4	2697.33	2605.25	2906.22	2773.75	2693.57	3146.56	3339	2415.86	2557	2710.83	2810.5	2619.22	2796	2767	2871.17	2922.25	2649.33
	2695.17	2740.67	2734.8	2681.5	2678.4	2983	2641.25	2790.25	2747.2	2980	3071.78	3151	2825.33	2674.33	3043	3115	3273.89	2614.89	2630.8	2624.78	2657.43	2962.8	2775.38	3381.29	2724	3333.5	3594.5	2609.33	2544.22	3322.56	3310.88	2640.2	2752.33	2662.5	3035.33	2905.75	2780.43	3409.11	3555.89	2476.57	2627.67	2839.5	2915.17	2688.11	2883.33	2886.17	3053.5	3076.75	2700
	2777.83	2822.67	2842.2	2794.5	2773	3085.5	2670.5	2905.25	2819	3099.11	3208.78	3252.75	2959.67	2746.44	3177.33	3276.17	3445.89	2670.44	2679	2719.11	2730.57	3037.8	2886.5	3506.71	2832.38	3521.75	3746.5	2661.67	2592.22	3494.33	3452.75	2758.4	2795.67	2756.5	3106.56	3031.5	2852.86	3525	3728	2540.29	2722.5	3003.33	3028.83	2790.78	2992.33	2958	3179.5	3218.12	2764.33
	2835.33	2859.89	2878.8	2869	2846.6	3147.67	2734.75	2961.5	2852.4	3167	3264.89	3357.75	2978	2804.67	3238	3318.83	3489.69	2716	2707.4	2792	2759.14	3124.4	2953.62	3554	2884.94	3598.75	3803.25	2699.83	2643.78	3599.72	3537.88	2838.2	2876	2828.75	3148.67	3097.25	2874.29	3649.11	3777.89	2610.43	2795.67	3048.33	3062.67	2846	3057.33	2973.4	3270.33	3309.12	2819
	2846.33	2889.11	2898	2848.25	2855.2	3149.83	2756	3000.5	2888	3156.94	3262.72	3296.25	3001.11	2798.22	3259.5	3363.58	3517.33	2723.89	2758	2824.83	2770.43	3129.4	2991.12	3539.57	2916	3645.5	3848.75	2709.83	2657.33	3626.33	3595.5	2888.3	2920.67	2897.5	3134.67	3196.5	2886.36	3676.56	3791	2631	2883.83	3105.58	3117.67	2906	3143.33	2986.54	3277.83	3312	2881.33
	2838.33	2877.44	2914.9	2845.5	2869.4	3124.67	2741.75	3018	2862.6	3139.22	3238.67	3270.75	2967.33	2785	3269.5	3329.67	3475.72	2729.56	2764.2	2830.86	2785.14	3059.8	2974.12	3523.71	2877.62	3550.5	3796.75	2754.67	2664.22	3573.56	3537.75	2898.65	2963.67	2976.5	3111.22	3180	2872.46	3632.44	3773.44	2660.71	2905.33	3141.29	3124	2882.22	3187	2953.17	3249.67	3330.5	2892
	2775.33	2822.33	2852.8	2774.75	2830.6	3104.83	2697	3001	2815.8	3097.33	3180.22	3201.75	2959.89	2734.78	3250.33	3291.17	3413.22	2719.33	2764.4	2813.89	2781.43	3019.4	2950.62	3428.86	2854.62	3462.25	3653.75	2768.5	2636.67	3489.67	3512.88	2880.8	2959.89	2944.75	3062.33	3158.75	2869.29	3538.11	3727.11	2668.43	2926.5	3120.5	3103.67	2861.89	3188.11	2966.17	3194	3328.12	2894
	2721.33	2746.33	2810.4	2741.75	2774.2	3037.67	2664.75	2905.5	2763.2	2990	3084.33	3112.25	2914.11	2675.33	3180.5	3169.67	3353.89	2708.33	2733.4	2773	2769	2942.4	2922.75	3343.43	2843.5	3344	3556.5	2739.83	2592.44	3378.33	3434	2829	2947.78	2945	2969.33	3107.75	2825.86	3440.89	3612.11	2665.71	2903.33	3072.83	3068.33	2823.33	3149.67	2915.5	3124.33	3280.5	2893.67
	2651.5	2678.33	2696.2	2669.25	2728	2920.33	2581.5	2843.25	2714.6	2904.22	2972.89	3015.5	2863.22	2606.22	3085.17	3111.17	3261.11	2672.11	2695.2	2725.89	2715.29	2880.2	2884.62	3283.29	2780.88	3254.5	3475	2730.5	2555	3267.11	3429.88	2756.8	2882.67	2877.5	2897.22	3109.25	2739.71	3327.56	3512.56	2656.43	2897	2989.33	2966.67	2777.89	3080.67	2808.67	3000.5	3218.12	2851.33
	2596.67	2606.33	2643	2635	2670.2	2843.67	2530	2804.5	2667.4	2801.89	2869.22	2930	2809.11	2528.44	3003.67	3047.67	3163.33	2633.89	2637.2	2653.67	2655	2752.2	2828.5	3208.29	2708.62	3163	3340.25	2685.67	2490.11	3123.67	3368.12	2734	2850.33	2821.5	2811.56	3022.5	2665.29	3241	3398.22	2630.57	2819.5	2918.33	2876.67	2737.33	3008.67	2725.33	2884	3185.25	2780.33
	2506.83	2531.22	2594.6	2572.75	2595.2	2721.5	2469	2736.25	2625	2698.22	2782	2798.75	2755.44	2460.44	2877.83	2932	3079.67	2569.11	2544	2574.89	2572.57	2629.2	2766.75	3101.57	2641	3048.25	3236.25	2628.67	2443.33	2987	3232.25	2663.2	2760.44	2723	2705.33	2958.75	2571.43	3110.78	3260.56	2582.43	2735.17	2892.67	2809.67	2691.22	2962.33	2622.67	2786.33	3083.38	2824
	2441.67	2459.22	2517.8	2497.75	2559.4	2619	2376.25	2645.5	2526.8	2604.11	2651.67	2691	2669.78	2400.89	2795.83	2827	2940.56	2497.11	2488.8	2480.56	2499.86	2538.4	2679	2985	2579.25	2901.5	3056	2555.67	2383.56	2848.56	3087.75	2615.8	2674.89	2660	2624.56	2839.25	2489.86	2969.11	3119.78	2527	2647.17	2795.5	2744.67	2627.11	2873.78	2564.33	2685	2968.25	2661
	2365.67	2379.44	2407.2	2422.25	2487.8	2512.67	2320.75	2540.25	2457.8	2497.22	2539.89	2561.5	2574.67	2339.56	2681.33	2717.33	2799.44	2410.89	2427.2	2416.89	2404.71	2434.8	2574.5	2858.29	2495.25	2783.25	2912.75	2487.5	2310.33	2704.89	2992.25	2512.6	2598.11	2576	2516.56	2688.75	2437.14	2846.67	2994.33	2478.57	2558.17	2701.67	2672	2564.89	2775.22	2473.17	2594	2861.5	2614.33
	2315.67	2333.44	2322.8	2343.5	2417.6	2440	2272.25	2485	2385.8	2425.44	2442	2494	2503.78	2280.56	2589.17	2748.33	2706.06	2350.89	2376.6	2341	2335	2375.4	2509.62	2748	2430.62	2676	2800	2408	2286.56	2604.56	2860	2442.4	2524.67	2527	2433.56	2614	2393	2733.22	2838	2425.29	2487	2632.33	2602.33	2473.67	2698.22	2418.67	2490.83	2754.62	2535.33
	2271.17	2271.44	2283.2	2298	2342.8	2405.67	2228.25	2408.25	2316.4	2366.11	2391.44	2412.25	2448.11	2236	2504.17	2520.83	2592.67	2310.78	2312.4	2279	2279	2308.4	2426	2619.86	2354.62	2585.5	2688	2462.83	2240.33	2499.22	2728.38	2368.6	2467.56	2463.5	2361.78	2495	2345.29	2622	2718.78	2338.86	2390.83	2562.17	2532.67	2409.11	2600.44	2343.33	2408	2639.88	2478.67
	2239.33	2246.33	2247	2250.75	2298.2	2338.17	2196.75	2370.5	2299.8	2297.44	2344.56	2361.75	2384.78	2198.56	2428.33	2453.17	2512.22	2253.22	2248.4	2225.44	2231.14	2283.6	2386.62	2565	2308.12	2523	2636	2328.83	2211.44	2424.33	2636.62	2319.4	2406.33	2384.75	2322.56	2432	2321.86	2562	2629.67	2277.86	2340.67	2481.33	2450.5	2357.67	2519.11	2321.17	2345	2538.5	2414.33
	2229.17	2207.56	2227.4	2239.5	2267.4	2311	2190.25	2336.5	2273.8	2279.78	2305.44	2390	2351	2189.89	2371.17	2393.33	2441.89	2242.33	2218.4	2207.56	2214.29	2255.4	2332.75	2511.86	2268.88	2496	2571.75	2292.67	2195	2372.11	2563.38	2296	2355.67	2339.75	2292	2375	2288.14	2503	2574.89	2261.86	2286.17	2406.67	2413.17	2324	2451.78	2288.17	2310.5	2492.12	2343.33
	2208.83	2204.22	2207.4	2235.5	2257.2	2281.5	2175.75	2305.5	2246.4	2266.11	2306.11	2315.25	2349.33	2193.33	2356.83	2381.17	2417.33	2226.44	2198.2	2188.56	2206.86	2269.8	2310.88	2494.14	2259.12	2455	2550.5	2268	2186.33	2367.11	2530	2265.4	2327.11	2345.5	2303.11	2362	2284.57	2474.33	2545.89	2242.43	2264.33	2389.83	2387	2318.56	2421.33	2298.67	2308.33	2455.75	2327.67
	2219.17	2217.78	2247.6	2222	2258.2	2318.67	2201.25	2322	2245.2	2289.67	2340.33	2337.5	2321.56	2204.67	2352.5	2386	2437.89	2243	2197.2	2191.33	2194	2291.4	2289.75	2494.14	2278.25	2454	2571.5	2254.67	2191.56	2381	2513.75	2273.6	2294.33	2324	2356.78	2346	2295.29	2491.67	2552.78	2235.14	2251.33	2363.33	2375	2317.22	2389.22	2310	2334.83	2452.25	2308.67
	2253.33	2244.22	2274.4	2262.25	2254.2	2366.17	2232.25	2316	2276.6	2337.33	2395.22	2376.5	2332.33	2240.89	2395.67	2415.5	2464	2233.44	2205	2199.78	2216	2332.6	2293.5	2530.57	2314.88	2482.25	2586.5	2265.83	2207.56	2446.78	2540.5	2263.2	2305.89	2330	2391.33	2353	2319	2523.33	2586.89	2238.86	2265	2382.83	2372.67	2325.78	2405.11	2325.33	2394.33	2447.38	2348.67
	2296.67	2273	2292.8	2272.75	2274.6	2425.67	2267	2348.75	2320.2	2384.78	2428.67	2467.5	2333.89	2290.33	2449.83	2499	2502.78	2257.56	2234.2	2233.89	2240.14	2384.4	2310	2585.43	2333.88	2573.75	2668.75	2297.83	2252.44	2524.11	2570.75	2288.6	2322.78	2348	2469.56	2373.25	2358	2604.56	2665.44	2240.71	2288.5	2425.83	2403.83	2343.67	2420.78	2392.33	2484.5	2481.62	2340.33
	2346.83	2330.22	2328	2335.25	2328.6	2462.33	2332.75	2428.75	2380.4	2467.56	2510.11	2556	2388.33	2377.22	2495.67	2581.5	2590.78	2310.33	2275.6	2288.67	2304	2500.6	2345.5	2661	2385.88	2649.75	2734.25	2341.17	2311	2608.44	2640.62	2317.8	2363.89	2387.5	2568	2424.5	2403.86	2703.22	2730.78	2258.57	2338.67	2461.83	2490.83	2366.33	2468.67	2451.5	2568.5	2519.25	2385
	2420.83	2379.44	2374	2394	2383.8	2534.33	2399.5	2473	2406.8	2542.44	2610.33	2638.75	2426.11	2441.44	2612.83	2684	2679.67	2349.11	2311.4	2350.44	2345	2601.4	2397.25	2754	2444.5	2756.5	2862.5	2357.17	2370.67	2738.67	2745	2341.2	2432.89	2459.75	2704.22	2489.75	2485	2825.11	2844.89	2304.86	2388.33	2522.67	2567.67	2412.78	2520.67	2545.83	2675.33	2590.25	2426
	2487.5	2444.44	2455.6	2445.75	2448.6	2619.67	2468.25	2539.5	2483.8	2656.67	2716.67	2757.5	2495.33	2533	2710.17	2756.17	2761.11	2408.11	2391.8	2408.11	2414.57	2698.2	2474	2859.71	2509.62	2865	2978	2422.33	2463.22	2858	2831.25	2385.6	2499.67	2546.75	2820	2562.5	2537.14	2938.44	3007.44	2346.71	2439	2615.67	2612.83	2453.11	2593.56	2620.17	2803.33	2653.38	2482.33
	2550	2539.78	2534	2536.25	2496.8	2734.83	2567.5	2600.25	2516.2	2778.67	2819.11	2895	2532	2622.33	2820.17	2847	2860.44	2478.78	2457	2497.56	2493.86	2809	2531.75	2928.14	2581	2989.5	3129.75	2484.17	2531.89	2996.78	2942.75	2443.8	2579.33	2612	2931.11	2655.75	2620.43	3093.78	3157	2399.57	2495.83	2745.67	2716.83	2513.11	2713.67	2728.83	2929.83	2752.25	2552.67
	2591.17	2581.67	2599	2582	2551.6	2812.67	2625.75	2681.25	2578	2864.67	2884.56	3015.5	2591.56	2704.89	2898.67	2930.5	2922.78	2526.22	2519.2	2573.67	2568.43	2919	2577.75	3002.43	2625.5	3106.5	3217.25	2523.67	2611.89	3108.89	3027.75	2492	2655	2689.5	2996.56	2701.75	2687.43	3207.67	3273.78	2434.43	2566.33	2815.67	2775.5	2577.78	2790.56	2794	3020.67	2851.5	2627.33
	2659.17	2649	2649.4	2622.5	2591.2	2892.17	2685	2730.5	2596.8	2976.11	2967.67	3080	2658.44	2771.33	2976.33	3020.83	2995	2591.11	2587.6	2655.89	2636.43	2988.4	2633.12	3089.43	2684.75	3198	3311.25	2601.33	2659.22	3194.33	3110.88	2559.6	2724.22	2739.25	3065.33	2807.5	2742.43	3317.67	3350.44	2512.57	2646.83	2882.5	2852	2637.11	2861	2856.17	3087.83	2953.38	2688.33
	2659.83	2666.22	2687.6	2649.5	2622.2	2960	2716.25	2785.25	2617.2	3019	2984.33	3108.25	2693.33	2787.22	3033.67	3060.67	3041.44	2635.67	2646	2692.22	2674.57	3013.2	2653.5	3138.71	2711.88	3256.75	3382.25	2671.17	2683.44	3256.89	3178	2582.4	2806.56	2764.5	3114.89	2845	2755.57	3381.89	3429.67	2551.43	2738.33	2933.5	2907.17	2671.11	2915.78	2849	3120.67	3022.38	2757.33
	2679	2712.22	2696.6	2654	2636.6	2938.5	2728.75	2814.5	2631	3024.22	3044.11	3161.5	2753.11	2814.89	3071.67	3113	3082.33	2662.22	2662	2727.22	2706.57	3039.6	2734.12	3185.57	2769.62	3306	3453	2710.33	2724.67	3305.89	3248	2614.8	2830.44	2803.75	3097.56	2916	2790.71	3387.67	3447.89	2606	2785.5	2944.67	2924.83	2686.89	2937.44	2881.83	3162.67	3057.5	2768.33
	2682.17	2713.33	2697.4	2654.5	2662.8	2946.67	2748	2826	2658.8	3032	3010.56	3153	2786.89	2794.78	3097.83	3129	3099.33	2682.11	2688.8	2730.67	2753.29	3044.6	2759.62	3241.43	2759.75	3362.75	3468.5	2695.33	2713.22	3317.89	3276.75	2633.8	2824.11	2820.5	3098.22	2949.25	2776.57	3417.56	3466.33	2643	2824.33	2973.33	2932	2693.56	2967.89	2828	3168.17	3064.88	2805
	2668.17	2663.44	2706.8	2650.25	2670.4	2897.83	2693.25	2797.75	2633.2	2943.78	2961.78	3093.75	2795.11	2757.67	3067.83	3135.33	3085.89	2666.56	2637.2	2723.33	2741.86	2990.4	2752.75	3209.71	2749.62	3328.75	3415.5	2676	2694.33	3270.56	3243	2632.2	2830.33	2779.75	3057.33	2969.5	2739.86	3410.89	3427.67	2608.71	2796.33	2981.67	2919.67	2675.33	2972.56	2791.67	3148.33	3073.62	2779.33
	2622.67	2650.89	2626.4	2640.75	2633.4	2845.33	2665.75	2780.25	2613.6	2867	2885	3060	2772	2702.44	3037.5	3087.17	3036.67	2655.67	2611.2	2716	2713.14	2888.4	2725	3167.86	2719.25	3243.5	3394	2656.17	2658.33	3214.56	3213.12	2587.4	2793.89	2756.75	3001	2896.75	2677.86	3359.89	3384.33	2602.71	2771.83	2915.5	2888.5	2654.22	2932.67	2723.17	3062.5	3013.5	2786.67
	2562	2619.56	2602.8	2602.75	2605	2755.33	2615.5	2705.75	2573	2819.67	2798.56	2934.25	2732.33	2654.78	2977.67	3006.5	2999.22	2602.78	2560	2660.56	2657.71	2816.2	2671.88	3097.71	2665.62	3170.75	3303.5	2642.67	2598.67	3140.56	3156.5	2563.6	2737.44	2720.25	2898	2856	2623.86	3300.22	3304.89	2560.57	2730.33	2875.17	2850	2573.56	2874.44	2641.5	2976.33	2988	2704.67
	2521.33	2574	2551.6	2547	2583.8	2698.83	2562.5	2662.25	2559.8	2765.11	2736.67	2898.75	2686	2599.22	2919.67	2946.83	2908.44	2551	2509	2590.11	2589.71	2757	2631.62	3038.86	2594.5	3073.5	3219.5	2614.17	2552.33	3028.89	3115.25	2528.8	2683.72	2659.25	2802.11	2797.75	2547.57	3198.78	3214.89	2550.57	2672.67	2790.33	2793.17	2552.78	2811.56	2580	2908.5	2915.75	2707.33
	2477.83	2513.56	2498.8	2512	2539.8	2638.67	2488.75	2654	2503	2687.22	2668.67	2825.5	2646.56	2511.44	2853.33	2843.33	2840.89	2495.11	2460.4	2545.11	2552.86	2661	2621.88	2986	2534.88	2982.75	3064	2582.83	2496.44	2919.44	3061.62	2494.6	2645.89	2601.75	2720.56	2770.75	2483	3096.22	3120.89	2520	2665.17	2731	2713.5	2536	2741.56	2514	2789.33	2856.5	2637
	2405	2451.89	2438.8	2434.75	2475.2	2542.5	2440.25	2549.75	2436.8	2617.89	2584.56	2712	2575.78	2462.11	2751	2773	2745.89	2429	2413	2478	2464	2584.4	2562.62	2898.71	2487.62	2895.75	2969.25	2523.67	2452.22	2812.33	2977.25	2472.4	2627.56	2565.25	2640.11	2685.75	2421.14	2968.67	3031.44	2472.71	2593.17	2663.83	2637.17	2478.11	2697.89	2457.5	2702.67	2793.5	2585.33
	2348.67	2399.89	2362.4	2386.75	2423.4	2481.5	2383.5	2496.25	2391.2	2535.89	2538.33	2622.5	2525.11	2395.22	2671.33	2695.33	2675.33	2393.33	2368.8	2438.44	2435.71	2502.8	2499.62	2779.57	2440	2792	2882.75	2495.5	2398.22	2700.33	2869.88	2399.8	2568.44	2495	2562.67	2605.5	2352.71	2867.67	2919.22	2442.86	2530.17	2624	2569	2439.44	2638	2411.5	2625.33	2709.38	2556
	2296.33	2350.78	2304.2	2337.75	2375.6	2411.5	2329.25	2413.5	2360	2463.11	2464.44	2536	2451.56	2335.78	2579.83	2598	2603.33	2347.22	2349.8	2378.67	2388.57	2439.6	2436.62	2690.86	2404.75	2709.5	2772.5	2424.83	2343.67	2607.78	2792.75	2348.2	2513.22	2435	2504.89	2516.5	2316.57	2786.56	2823.78	2378.29	2447.5	2532.33	2514.67	2385.11	2550.22	2364.67	2552	2636.12	2508.67
	2259.83	2295.11	2256	2288.25	2334.6	2343.5	2272	2374	2315.2	2402.11	2380.67	2446.75	2407.89	2290.78	2508.17	2510	2496.11	2301.78	2279.2	2317.89	2326.86	2357.8	2379.75	2603.57	2367.75	2628.5	2655.75	2373	2300.89	2517.11	2668.12	2306	2429.33	2374	2437.44	2462.5	2279.86	2702.33	2723.44	2314.71	2392.33	2492.33	2484.67	2341.11	2503.78	2323.17	2472.83	2544.62	2438.67
	2229.5	2257.11	2227.2	2275.5	2280.4	2302.5	2233.5	2341.25	2283	2364.89	2370.67	2408.75	2355.44	2258	2445.67	2452.33	2448	2253.56	2239.4	2267.11	2270.43	2327.8	2335.38	2525.71	2308.5	2541.5	2604.75	2335.33	2260.78	2455.22	2602.38	2263.2	2391.33	2328.25	2393.44	2404	2268.71	2630	2630.89	2285.43	2342	2446.5	2451.83	2300.78	2448.33	2285.5	2437.5	2481.12	2404.67
	2220	2250.44	2221	2238.75	2263.8	2263.67	2231.75	2291.5	2240	2343.78	2340.22	2345.25	2303.22	2219.78	2394.5	2401.83	2385.33	2232.33	2215.2	2241.11	2245.14	2284.4	2295.75	2467	2276.25	2508	2530.75	2299	2239.33	2415.44	2546.75	2233	2331.67	2279.25	2362.67	2346	2247.29	2574.11	2573.67	2258.29	2284.67	2405.5	2417	2267.89	2424	2264.83	2387.17	2440.5	2360.67
	2211.17	2227.11	2203.2	2243	2248.4	2254.83	2231.75	2292	2224.6	2326.11	2313.33	2315.75	2260.22	2225.67	2370	2384.83	2371.11	2228.78	2213.8	2219.67	2229	2275.2	2275.38	2432	2274.12	2466.5	2513	2283	2228.33	2402.33	2469.88	2214.2	2319.78	2303.25	2325.78	2308.25	2233.43	2540.22	2536.67	2234	2270.5	2391.5	2391.67	2254.89	2385.11	2267.17	2386.17	2409.12	2323.67
	2231.33	2231.22	2207.6	2230.5	2228.6	2262.17	2235.25	2254.25	2232.6	2327.67	2333.67	2328.25	2256.44	2254.33	2356.67	2369.33	2355.33	2223.11	2217.6	2204.11	2218	2309	2242	2437.71	2275.25	2476	2489.25	2285.83	2258.67	2401.89	2459.12	2192.2	2310.22	2290.75	2370.56	2302	2240.71	2518.11	2526.33	2219.43	2265.83	2368	2381.5	2249.44	2381.56	2282.83	2406	2382.62	2340.67
	2241.67	2233.89	2206.4	2236.5	2238.6	2307	2253	2278.25	2227.8	2371.22	2358.22	2352.25	2260.33	2290.89	2363.33	2386.67	2357.56	2233.56	2228.4	2211	2200.57	2364	2245.38	2416.14	2280	2470	2504	2283	2288	2429.11	2444.62	2197	2320.11	2324.25	2398.67	2283.25	2252.71	2549	2543.44	2230.14	2275.17	2383.17	2374.33	2250.56	2384.11	2298.67	2435.33	2363	2387.67
	2266.83	2254	2243.4	2260	2250.2	2330.5	2276	2278.75	2244.6	2442.89	2400.67	2364.75	2272.22	2316.56	2396.5	2406.33	2374.33	2250.22	2261.4	2234.67	2220	2412.4	2243.12	2427.29	2287	2504.5	2501.5	2312.67	2337	2487.33	2452.5	2206.6	2333.56	2347.75	2487.11	2322.5	2292	2588.67	2586.22	2244.86	2277.33	2398.5	2402.33	2245.44	2408.56	2342.5	2504.67	2364.5	2376.67
	2317	2294.44	2276.4	2283.25	2259	2366.83	2320.25	2315	2244.2	2489.22	2440.44	2425	2268.78	2370	2443	2451.17	2398.78	2276.56	2301.4	2250.28	2256.57	2488.4	2255.38	2472.43	2323.88	2565	2535	2319.67	2392	2540.22	2470.38	2221.6	2377.89	2415.75	2572.56	2319.5	2335.57	2701.44	2647.67	2274.43	2313.83	2427.33	2426.67	2260.22	2454.67	2402.33	2584	2391.75	2430.33
	2356.33	2340.67	2338.6	2324.25	2292.4	2447	2383	2384.5	2263.2	2560.44	2501.44	2481.25	2287.89	2439.56	2491.17	2503.33	2457.67	2314.11	2320.4	2295.22	2276.29	2540.2	2278.12	2515.43	2360.75	2686.25	2598.75	2366.33	2476.78	2620.89	2534	2242.2	2426.11	2421.5	2660.11	2378.25	2397.29	2812.67	2746.33	2288.29	2357.83	2472	2479.5	2299.89	2483	2457.67	2685.67	2445.75	2492.33
	2408	2382.22	2412.2	2344.5	2317.2	2497	2447.25	2393	2293.4	2646.11	2583.33	2564	2301.11	2513.44	2531	2546.83	2486.33	2346.56	2359.8	2351.44	2334	2650.2	2296.62	2519.71	2390.5	2769	2676.75	2387.5	2541.44	2697.33	2582.5	2264.6	2487.56	2488.5	2762	2407	2457.57	2914	2832.44	2327.14	2408	2518.17	2535.5	2335.44	2544.22	2532	2781.17	2506	2550.33
	2425.17	2395.44	2432.6	2382.5	2328	2569.33	2505.5	2428.5	2316.2	2663.33	2632.67	2610.75	2339.22	2559.44	2608.33	2612.83	2538.33	2395.44	2400.8	2399.78	2368.71	2716.2	2339.12	2576.57	2412.25	2811	2731	2452.67	2595.78	2806.44	2606.75	2304.4	2568.44	2524.5	2837.33	2456	2494.29	3002	2901.33	2369.14	2458.33	2576.17	2603.67	2373.22	2607.11	2567.5	2884.33	2562.38	2654
	2465.33	2447.67	2478.2	2409.5	2367.4	2603.17	2538	2483.5	2349.6	2722.89	2701.89	2713.5	2394.22	2626	2655.33	2685.67	2579.56	2442.44	2455.4	2456.67	2406.43	2772	2375.62	2620	2476.25	2888	2797.25	2501.33	2659.56	2878.89	2666.88	2337.4	2611.11	2604.25	2897.89	2499.75	2555.86	3091.67	2973.22	2423.71	2528.33	2600.33	2631.17	2402.67	2674.11	2628.83	2976.17	2612.88	2688.33
	2505.5	2493.22	2507.2	2436.5	2400.4	2659.67	2558.75	2530	2390.6	2771.89	2753.22	2772	2413.89	2682.78	2701.67	2721.83	2643.11	2473.11	2478.4	2506.67	2447	2830.6	2386.62	2668	2507.38	2976.25	2862.75	2556.17	2729.11	2950.78	2706.75	2344.6	2665.44	2635.5	2934.89	2552.75	2579.43	3180.22	3027.56	2492	2569.67	2662.67	2671.33	2432.89	2703.33	2645.5	3014.67	2678.25	2743.67
	2517.67	2518.33	2530.8	2454.25	2404	2668.33	2635	2531.5	2382.2	2793.78	2776.11	2798.5	2438.56	2704.78	2741.58	2760.33	2660.44	2472.22	2498.2	2541.78	2500.71	2882.2	2411.75	2708.57	2557.12	3057	2931.5	2565.83	2744	3010.06	2758.75	2375.2	2679.22	2686.75	2979.22	2574.25	2601.43	3221.78	3101.67	2533.14	2612.83	2736.67	2733	2447.22	2751.22	2653.17	3066	2689.12	2779.33
	2537.5	2527.44	2507.4	2461.75	2423.8	2685.17	2648.5	2546.75	2398.2	2788.67	2791.33	2817.5	2462.22	2741	2761.5	2783.17	2680.78	2493.56	2517.4	2569.89	2500.43	2880.2	2421.25	2741.14	2550.12	3097	2964.25	2597	2740.67	3019.44	2790.12	2379.2	2721.89	2728.5	2979.33	2589.25	2624.43	3219.89	3132.67	2552.57	2652.33	2742.83	2733.83	2468.89	2756	2665.33	3070.67	2748.88	2767
	2549.5	2527.11	2510.6	2439	2423	2704.83	2635	2554.75	2391.8	2812.22	2781.56	2849.5	2471.78	2731.44	2785.5	2804.83	2691.78	2515.11	2530.8	2572.44	2504.57	2880.8	2429	2773.86	2535.12	3117.25	2951	2596.33	2758.33	3014.89	2812.88	2379.2	2740.89	2740.25	2982.44	2593.75	2606.43	3217.67	3145	2580.43	2687.83	2760.83	2718.33	2462.56	2776.56	2614.33	3062.17	2747	2787.67
	2540.83	2536.44	2514.2	2451.5	2425.4	2695.67	2606.75	2560.5	2421.8	2785.89	2802.33	2845.5	2473.33	2693	2778.33	2792.83	2682	2513	2511.8	2590.89	2503.29	2850	2452.25	2783.71	2528.62	3085	2990	2600.67	2722.44	2985.89	2829.38	2394.6	2728.33	2738.75	2956	2604.5	2560.86	3214.67	3138.56	2576.71	2679.17	2745.17	2707.5	2468.67	2768.11	2581.5	3027.83	2755.12	2775.33
	2512.17	2531.56	2484	2433.25	2428	2673.17	2587.75	2552.75	2425.8	2762.11	2788.22	2855	2480.33	2657.67	2791.17	2787	2680.44	2492.89	2503.2	2570.22	2491.14	2791.8	2452.75	2782.86	2523	3057	2954.5	2609.67	2689.78	2959.56	2811.62	2386	2757	2732.5	2899.78	2586.75	2512.29	3219.56	3129	2573.71	2679	2731.83	2682	2457.56	2760.33	2529.5	2966.33	2737.12	2768.33
	2478.17	2511.89	2441	2407.25	2407	2626.33	2557.5	2535	2402.8	2708.33	2739.11	2812	2460.89	2616.33	2782.5	2787.67	2654.33	2470.11	2469.8	2558.56	2481	2742.6	2441.38	2774.14	2496.25	3073.75	2972.5	2595.33	2659.33	2894.67	2782.75	2360.8	2732.44	2738.25	2845.78	2566.25	2481.57	3154.33	3106.22	2543.86	2657.5	2717.17	2645.17	2434.89	2742.33	2515.83	2921.5	2711.12	2788
	2434.17	2482.89	2429	2387.25	2393.8	2600.17	2528.25	2547.75	2387	2644.56	2675.22	2771.25	2481.67	2565.89	2746.5	2765.5	2641.78	2443.56	2455	2534.89	2451	2705.4	2408.62	2753.86	2474.62	3036.25	2923.5	2547.33	2606.11	2859.78	2778.75	2362	2690.11	2670.5	2794.56	2545.75	2445.29	3089.56	3054.67	2517	2640.33	2687	2609.5	2408.67	2700.33	2452.67	2840.5	2688	2744.33
	2444.83	2463.11	2387.8	2384.62	2382.4	2538.67	2499	2516.25	2371.4	2618.33	2643.22	2745.25	2446.89	2547.22	2687	2736.5	2603.56	2417.89	2416	2460.89	2438.29	2634	2396.62	2716.57	2451.75	2916.5	2854.75	2510	2557.89	2782.33	2732.25	2349	2621.33	2594.5	2722.44	2524	2420.14	2981.44	2983.11	2498.43	2623.33	2651.67	2593.17	2380.33	2686.33	2421.83	2769.83	2630	2684.33
	2362	2423.89	2355	2337.75	2339.8	2484.83	2455	2470.25	2359.4	2566	2586.22	2647.5	2397.44	2486.67	2636.17	2687	2566	2387.89	2388.6	2432.56	2403.86	2587.4	2377	2678.71	2419	2885	2800.75	2502.17	2510.33	2727.22	2682.75	2303	2572.89	2556.75	2638.78	2473.25	2377.14	2874.44	2914.56	2490.86	2568.83	2631.5	2552.5	2352.44	2640	2397.83	2704.67	2570	2655.67
	2341.67	2389.22	2297.8	2310	2311	2452.33	2401.25	2436.75	2310.2	2504	2531	2570.25	2390.89	2426.89	2590.5	2629.67	2521	2369.78	2339.8	2391	2376.29	2499.8	2346.12	2642.57	2397.88	2819.5	2753.25	2467.33	2444.11	2658.33	2634.75	2302.8	2534.22	2509.75	2568.78	2446.5	2341	2824.11	2877.22	2452.57	2551.33	2573	2521.83	2333.89	2608.11	2359.33	2637.33	2534.38	2606
	2302.5	2347.67	2267.4	2279.75	2287.6	2378.17	2366.75	2404.25	2290.2	2458.11	2481.78	2542.75	2345.11	2382.22	2537.17	2576	2498	2345	2323.2	2343.44	2318.57	2461.4	2315.75	2586	2355.12	2754	2691.75	2441	2393.89	2597.11	2611.38	2259.4	2491.67	2456.25	2498.33	2412.75	2317.14	2723.67	2816.11	2436.71	2507.5	2561.5	2474.67	2306.89	2578	2341.83	2569.33	2466.88	2583
	2278.17	2302.78	2250	2248.75	2261	2343	2319.5	2362	2261.2	2418.33	2455.44	2488.5	2315.44	2354.89	2488.17	2523.17	2435.56	2328.67	2310.8	2308.44	2294.86	2408.6	2296.12	2558.14	2321.88	2686.5	2635.5	2414.83	2380.44	2555.11	2559	2244.8	2447.89	2433.75	2461.33	2367.25	2280	2675.89	2769.56	2397.14	2468.5	2504.83	2449.17	2280.44	2572.33	2306.17	2547.67	2443.38	2518.33
	2263.83	2286.44	2229.8	2253.75	2261.2	2314.67	2288.5	2338.25	2244.8	2402.56	2426.22	2460	2296.89	2320.78	2473.33	2481	2406.11	2296.11	2282	2274.22	2260.57	2387.2	2269	2523.29	2293.12	2660.5	2596.25	2379	2329.56	2508.11	2515.75	2227.4	2423.56	2387	2443.11	2348.5	2270	2633.56	2706	2350.86	2419	2492.33	2432.67	2261.44	2526.33	2292.5	2520.5	2429.12	2470.33
	2248.83	2266.11	2229	2214.25	2219	2294.33	2278.75	2301.25	2224.4	2381.33	2389.56	2403	2275	2306.78	2433.83	2440.5	2361.78	2282.11	2259.8	2272.11	2250.86	2368.4	2245.38	2504.14	2291.12	2577.25	2551.25	2372.67	2324.67	2474	2487.12	2219.4	2399.78	2393.75	2413.33	2307.5	2268.29	2604.22	2672.78	2346.86	2386.5	2448.17	2413.33	2248.22	2496.11	2277	2483.17	2393.12	2487.33
	2246.5	2255.44	2205.6	2194.75	2211.2	2284.67	2290.25	2267.5	2216.8	2383.56	2379.78	2382.75	2265	2298.11	2409.17	2403	2357.22	2264.78	2259.4	2266.78	2238.86	2366.4	2231.38	2463.57	2279.75	2564.5	2506.25	2351.67	2328.67	2461.22	2443.38	2192.6	2379.11	2387.75	2412.67	2299.5	2269.71	2569.33	2615.67	2324.14	2375.5	2435.17	2408.67	2227.33	2483.89	2295.5	2487.83	2364.12	2471.67
	2255.33	2253.78	2203.6	2228	2219.4	2287.17	2281.75	2282.75	2203.4	2394	2375.78	2365.25	2245	2312.67	2383.17	2374.17	2338	2260.89	2259.8	2263.22	2239	2374.2	2230.5	2442.57	2275.38	2514.75	2449.75	2350.33	2332.78	2452.44	2424.38	2195.6	2365.33	2377.5	2418	2280	2273.86	2557.67	2586.22	2310	2357.17	2440.83	2405.67	2237.11	2482.78	2314.67	2482.67	2350.12	2418.33
	2249.5	2244.56	2214.4	2207.5	2198.4	2291	2291.25	2274	2204.8	2392.11	2370.56	2366.5	2231.78	2321.22	2389.17	2366.67	2332.11	2282.44	2255	2271.78	2242.86	2425.2	2223	2451.14	2287.88	2535.75	2490.75	2346	2365.22	2467.89	2408.62	2196.6	2372.44	2392.25	2450.67	2280.5	2315.57	2564.22	2555.89	2312.14	2364.33	2453	2435.33	2358.89	2496	2337.33	2513.5	2359.62	2446.67
	2259.33	2257.11	2221.8	2232.5	2234.6	2313	2300.25	2302.25	2202.6	2425.89	2404	2394.25	2249.78	2341.56	2400.5	2379.67	2352.89	2297.56	2288.2	2289.44	2242.71	2441	2213.38	2444.43	2318	2546	2508.25	2359.5	2401.33	2498.11	2394.88	2191.6	2399.67	2383.5	2549.61	2300.25	2343.57	2594.56	2582.78	2324	2379	2448	2464.33	2226.44	2507.33	2381.17	2551.83	2358.88	2468.33
	2281.33	2272.78	2244.6	2237.5	2236.6	2338.17	2313.5	2304.25	2210	2465.22	2430.11	2423	2250.44	2372.89	2415.83	2397.83	2370.44	2314.22	2321.6	2314.67	2271.71	2487.4	2235.75	2454.71	2347.75	2560	2493.5	2382	2443.78	2526.33	2409.38	2213	2421.89	2416.25	2543.56	2303.5	2385.29	2647.33	2600.89	2344.43	2376.67	2499.17	2489.5	2235.89	2558.89	2426.33	2630	2373.38	2517.67
	2295	2287.67	2255.6	2260.5	2259.6	2378.33	2346.25	2303.75	2227	2498.78	2460.78	2449	2266.67	2412.11	2435.17	2408.83	2388.56	2337.22	2352.2	2362.67	2303.14	2531.6	2229.5	2465.71	2386.62	2580	2524	2397.33	2490.44	2598.56	2441.75	2213.8	2462.67	2442.25	2603.56	2303.75	2437.57	2702.33	2634.89	2358	2405.17	2515.5	2510	2274.5	2593.44	2463.33	2682.83	2406.88	2555.33
	2337.33	2305.89	2289.4	2285.25	2264	2403.67	2382.75	2325.25	2236.4	2533.44	2522.89	2490	2266.56	2472.33	2491.17	2432.33	2425.78	2358.44	2385.4	2402	2333.57	2600.4	2251.75	2486.14	2398.5	2648.75	2568.75	2448.33	2549.33	2639.44	2455.88	2244.6	2493.89	2494	2667.11	2321.25	2460	2805.11	2674.89	2409.43	2431	2549.5	2548.83	2275.11	2602.11	2499.5	2762.17	2422.25	2560.33
	2347.83	2317	2317.6	2275.75	2277	2422.5	2419.5	2344.5	2233.2	2570.11	2546.56	2512.75	2279.67	2487.44	2514.67	2480.83	2455.11	2400.56	2394.2	2426.89	2365.71	2644	2273	2488.71	2421.25	2671.25	2603.75	2485.83	2601.89	2688.11	2465.5	2231.6	2535.33	2512.5	2720.44	2375	2500	2863.89	2702.89	2422.86	2467.83	2572	2605.17	2301.78	2631.44	2549	2808.83	2442.75	2617
	2368	2328.44	2326.2	2312.25	2284.2	2463	2433	2377.5	2275.6	2606.78	2561	2538.25	2295.11	2554.22	2542	2495.33	2468	2443.11	2434	2480.78	2391.57	2708.8	2284.88	2496.57	2451.5	2688.5	2614.25	2494.33	2643.78	2710.44	2480.5	2266.6	2575.33	2542.5	2759.89	2399.5	2500.71	2912.56	2740.67	2464.14	2511	2600.5	2615.5	2321.78	2639.89	2575	2864.17	2470.88	2648.67
	2360.5	2341.89	2349.2	2306.25	2285.8	2477.67	2450.5	2362.75	2261.4	2620.33	2596	2540.5	2310.33	2587.67	2546	2500.67	2472.89	2460.56	2458.6	2527.67	2444.71	2743.2	2294.5	2518.43	2486.88	2747.5	2637	2539.67	2690.22	2756.67	2496.88	2253	2581.67	2580.75	2798.11	2390.25	2545.29	2935.78	2753.33	2482.29	2517.67	2651.5	2638.17	2318	2670.22	2570.83	2898	2485.38	2670
	2380.33	2365.22	2358.8	2302	2306.2	2491.67	2451.5	2391.25	2275.2	2632.44	2625.33	2573.5	2316.67	2608.67	2572.5	2529.5	2489.33	2463.78	2458.2	2543.11	2449	2742.6	2279.75	2508.57	2497.62	2758.25	2644	2553.83	2724.33	2772.22	2482.62	2291.4	2608.56	2611.25	2826.78	2386.75	2557.43	2965.44	2757.78	2471	2552.67	2664	2658.17	2316.33	2695.33	2586	2904.33	2492.38	2690
	2379	2368.33	2365.4	2310.75	2303.6	2501.33	2504	2388	2293.2	2644.67	2629	2591.75	2330.33	2619.33	2587.17	2551	2487.89	2473.44	2468.6	2559.67	2467.71	2745.2	2307	2544.86	2501.38	2791.75	2679	2565.17	2738.67	2783.56	2514.25	2296.6	2625.89	2645.25	2841.33	2426	2563.57	2968.33	2767.22	2481.71	2577.5	2675.67	2671	2325.33	2695.44	2579.5	2951.17	2501.75	2730.67
	2377.33	2377.67	2366.8	2321	2333	2526.33	2525	2419.5	2306.4	2651.78	2643.89	2581.25	2324.56	2618.33	2603.83	2559	2508.56	2477	2484.2	2571.33	2472.71	2764.2	2322	2576.86	2531.12	2795.25	2720	2607.17	2734.67	2807	2529.75	2297.6	2657.22	2655.75	2853.22	2428.5	2563.14	3009.33	2800	2498.29	2595.67	2683.17	2683.5	2332.67	2722.56	2569	2951.83	2530.62	2743.67
	2385.67	2377.44	2379.4	2331.5	2343	2535.83	2500.25	2424.5	2309	2624.78	2642.44	2634	2338.11	2622.22	2606.17	2583.33	2528	2483.22	2461.6	2550.11	2463.14	2757.2	2333.25	2603.14	2512.38	2796.25	2735.5	2598.33	2720.78	2797.44	2556.38	2306.2	2654.33	2663.25	2841	2434.25	2531	2983.56	2806.33	2513.86	2619.67	2682.83	2683.33	2336.56	2730.89	2544.83	2925.17	2522.38	2764.33
	2378.67	2391.56	2378.4	2331.75	2329.4	2538.67	2520	2451.5	2322	2630	2661.89	2658.75	2347.67	2608.33	2648.83	2592.17	2532.22	2472.56	2466.6	2527	2458.71	2752	2333.5	2607	2491.75	2829.25	2746.5	2603.5	2687.33	2814.56	2574.88	2293.6	2631.22	2620.5	2834.67	2437.75	2513.71	2986.67	2814.22	2488.86	2611.17	2690.33	2639	2328.44	2725.56	2524.33	2917.5	2534.38	2735.67
	2371.83	2397.22	2370.6	2335	2337.2	2536.5	2496	2448.75	2318.4	2595.44	2669.67	2692.5	2348.44	2576.33	2629.5	2607.17	2507.11	2449.89	2445.8	2499.89	2450.29	2700.2	2333.38	2598.14	2476.25	2830	2744.25	2573.33	2663.11	2806.56	2562.12	2301.8	2638.33	2590.5	2809.78	2429.75	2488.57	3001.67	2821.11	2478.43	2609	2674.5	2623.33	2328.78	2695.78	2508	2886	2524.75	2684.33
	2370.17	2399.44	2369.8	2341.25	2331.6	2543.83	2455	2445	2309.8	2577.89	2661.11	2660.25	2351.78	2549.89	2636.83	2617.5	2523.67	2432	2428.8	2497.33	2443	2670.8	2328.75	2589.43	2460.5	2840.75	2738	2575.83	2618.33	2795	2564.75	2282.8	2596.78	2572	2766.11	2430.5	2457.43	2978.78	2829.78	2471.71	2586.33	2652.83	2613.67	2311.78	2671.89	2459.33	2828.5	2519.25	2685
	2366	2377.44	2346.2	2319.75	2328.4	2519.17	2458.5	2460	2322.4	2530.89	2641.11	2658.25	2342.22	2512.11	2612	2576.83	2505	2424.67	2405.8	2468.44	2410.71	2585.6	2323.12	2585	2434.75	2843.5	2711.5	2523.33	2582.56	2762.44	2573.12	2284.6	2580	2551.25	2705.67	2410.75	2422.29	2934.33	2833.78	2422.57	2529.5	2633.5	2584.25	2305.33	2647.56	2416.33	2804.67	2496	2660
	2355.83	2380.22	2333	2308.25	2318.2	2505.17	2450.25	2423.75	2295.6	2515.33	2618.78	2614.75	2329.78	2474.11	2590.5	2549.83	2502	2403.89	2374.8	2423.11	2362.71	2553.8	2314.25	2571.14	2415.75	2803.5	2723	2497.33	2536.56	2738.56	2569.5	2286	2545.78	2536.75	2665	2395.25	2398.71	2894.22	2798.89	2410.57	2527.67	2584.67	2554	2293	2613.89	2399	2751.67	2489.88	2596
	2339.67	2365.78	2337	2286.5	2300.8	2483.67	2408.25	2397.75	2298.4	2488.67	2586.11	2580	2317.56	2433.78	2568.33	2526	2477.56	2376.22	2357.6	2391.78	2336.71	2508	2306.38	2547.14	2377.5	2770.5	2688.5	2461.83	2478	2701.22	2551.25	2266.2	2510.22	2477.5	2594.11	2370.25	2366.71	2844.11	2787.78	2370.57	2504.33	2567.17	2519.33	2283.67	2571.78	2361.67	2714.83	2465.62	2587.33
	2318.67	2354.22	2307.2	2295.75	2289.2	2449.67	2396.5	2420	2275.4	2477.33	2547.33	2553.75	2294.56	2411.11	2517.83	2494.33	2434.33	2340.11	2337	2352.44	2326.14	2488.4	2283.5	2516.71	2360.25	2698.25	2641	2446.5	2453.78	2680	2529.12	2247.8	2467.78	2464.5	2571.67	2384.75	2334.43	2782.22	2749.44	2357.29	2465.33	2533.17	2480.33	2272.22	2546.22	2373.83	2663	2453	2571.33
	2313.17	2335.89	2287	2270	2281.2	2405.17	2375	2381.25	2273.4	2453.33	2508.33	2511	2297.56	2395.89	2503.33	2473.33	2422.67	2328.67	2311.8	2328.22	2302.29	2440.2	2281.25	2491.29	2332.5	2697	2596.25	2408.67	2428.89	2649.78	2579.12	2232.2	2506.89	2460.5	2542	2344.5	2334.57	2756.78	2720	2334.14	2434.67	2517.5	2459.83	2265.33	2537.78	2357.83	2634.83	2449.38	2534
	2302.67	2335.11	2274.4	2251.25	2265	2389.33	2379.5	2368	2259.4	2433	2508.67	2482.25	2289.11	2392.89	2492.25	2472.5	2393.89	2317.56	2325.2	2319.56	2312	2457.4	2273.75	2492.57	2326.12	2652.25	2571.25	2403	2425.89	2610.67	2493.38	2230	2440.44	2437.25	2507	2358.5	2314.14	2745.89	2708.33	2317.43	2406.33	2494	2442.17	2258.56	2515.78	2347	2605.33	2452.88	2523.33
	2303.17	2324.67	2262	2250.25	2266.6	2366.67	2361	2350.25	2245.2	2431.89	2477.78	2450	2276.33	2374.11	2477.5	2449.17	2403	2335.67	2315.2	2298.67	2283.43	2437.8	2248.62	2494.29	2337	2639.75	2560.75	2380.83	2420.22	2619.67	2496.25	2225	2447.22	2430.25	2486.22	2348.75	2334.86	2737.56	2700.67	2321.71	2411.5	2490.83	2426.33	2261.89	2531.56	2354.5	2608.33	2423	2507.33
	2305.67	2303.67	2245	2250.75	2253	2362.83	2355	2344.75	2249.6	2425	2451.44	2441	2270.11	2375.33	2459.67	2437.83	2404	2324.33	2311.8	2310.11	2289.14	2447.8	2255.75	2465.86	2340.5	2621.25	2554.75	2386.33	2412.67	2596.78	2470.12	2224	2441.33	2443.75	2489.33	2330.25	2337.71	2714.89	2673.67	2297.71	2387.83	2499.83	2445	2246.56	2525.33	2362.67	2597.17	2416.12	2521
	2298.67	2294.78	2260.2	2242.75	2239	2361.67	2333	2330	2229	2434.11	2439.11	2434.5	2250.44	2384.22	2439.83	2408.5	2385.22	2342.11	2333	2314.11	2296.43	2471.8	2234.88	2444.43	2344.88	2583	2536.5	2383.33	2439.67	2580.78	2443.38	2205	2440.89	2440.75	2501.22	2304.75	2338.57	2716.11	2664.56	2325.71	2380.83	2488.67	2435.83	2235.78	2540.56	2368.67	2606.83	2412.12	2540
	2298.83	2305.67	2260	2243.5	2239	2378.5	2347.25	2321	2221	2444.22	2429.22	2434	2236.33	2403.44	2441.83	2642.33	2390.22	2318.11	2314.6	2342.44	2302.43	2485	2236.38	2435.14	2357.5	2575.5	2547.5	2382.33	2449	2589.11	2441.38	2203.6	2440.33	2452	2513.89	2312	2343.57	2706.89	2667.22	2324.14	2372.83	2509.5	2470.17	2241.56	2557.22	2383	2616.33	2381.62	2549
	2302.5	2304.33	2251.2	2238	2227.4	2371.33	2343.75	2309	2201	2458.44	2438.22	2430.75	2233.22	2426.22	2435.17	2403	2370	2333	2334.8	2365.33	2305.43	2501.6	2222.75	2418.43	2347.75	2584	2514.75	2373.5	2474.11	2600.78	2443.5	2206	2452	2460.5	2531.56	2291.75	2367.86	2705.44	2668.44	2324	2375.67	2496.83	2476.67	2239.89	2568.78	2404.5	2661.67	2389.12	2568.67
	2329.33	2311.33	2254.6	2250	2240.6	2381.5	2377.75	2310.5	2216.8	2487.67	2453.11	2443.75	2238.22	2448.78	2447.67	2415.83	2386.44	2324.33	2327.6	2386	2328.43	2548.2	2221.88	2429	2385.5	2574.75	2517.25	2383.33	2512.67	2620.44	2432.38	2204.2	2473.78	2476	2595.44	2296.75	2394.71	2724.33	2669.56	2328.86	2376.5	2536.33	2493.67	2255.44	2582.78	2431	2701.17	2390.25	2595
	2336	2302.33	2262.2	2247.75	2241.2	2396.83	2379.75	2302.25	2227.6	2508.78	2485	2476	2232.89	2472.94	2441.17	2424.5	2394.78	2352.33	2352	2423.22	2354.29	2593.4	2222.75	2426.71	2400.75	2578	2540	2397.67	2539.44	2633.22	2428.62	2196.4	2490.56	2493.5	2625.44	2306.25	2415	2743	2656.22	2372.43	2388.83	2556.83	2526	2256.67	2603.89	2454	2756.25	2381.5	2608
	2322.5	2311.78	2258	2276.25	2246.6	2404	2394.75	2321.25	2222.8	2546.44	2488.67	2465.25	2362.56	2511.33	2437.5	2399.5	2375	2361.78	2359.4	2441.56	2361.57	2601.6	2236.38	2430.14	2412.88	2592	2546.5	2420.17	2585.56	2638.44	2427.88	2207.6	2499.33	2509.25	2676.67	2314.75	2420.29	2773.56	2670.22	2342.86	2402.67	2595.17	2547.33	2246.11	2638.5	2460	2788.67	2379.62	2631
	2313.83	2311.33	2282.6	2275.25	2261.2	2421.67	2403	2335.25	2222.2	2544.33	2499.56	2476.5	2250	2526.33	2450.5	2408.83	2384.11	2335.44	2368.6	2457.11	2377.86	2638.4	2242.25	2433.57	2420.25	2601.75	2545	2406.33	2586.11	2661.56	2427.25	2199.8	2533.11	2529	2696.44	2322.75	2440.71	2814.11	2660	2367.86	2419.67	2615.5	2560.83	2250	2663.11	2473.67	2804.5	2397.25	2653.67
	2325	2307.22	2274	2264.25	2248.4	2432.83	2427	2327.25	2235.8	2553.89	2500.67	2475.5	2241.56	2542.22	2471	2429.67	2386.33	2362.33	2401.2	2461.67	2389.43	2659.6	2238.75	2446.57	2434.62	2631.5	2536.5	2434.17	2629.33	2668.33	2417.75	2217.4	2544.44	2558	2717.22	2337.5	2442.14	2836.44	2657.67	2374.57	2425.67	2615.17	2599.33	2337.83	2665.33	2498	2829.83	2404.62	2667
	2317.33	2314	2283.4	2281	2252.6	2425.5	2433.5	2346.5	2223.8	2560.67	2518.22	2480.5	2234.44	2570.33	2479.67	2437	2391.22	2359.56	2383.8	2463.22	2399	2667.4	2246.88	2449.86	2436.75	2610	2531.25	2435.33	2647.56	2667.22	2427	2220.2	2562.44	2559	2765.56	2326.75	2428.86	2873.78	2659.67	2378.14	2445.83	2640.17	2593.5	2258.89	2688.56	2491.17	2833.67	2403.25	2673
	2325.33	2321.33	2283.8	2282.25	2259.6	2441	2443.25	2329.5	2240.8	2572.22	2510.56	2483.75	2253.11	2570	2488.83	2437.83	2393.11	2353	2374.2	2471.78	2386.29	2667.6	2243.38	2452.57	2426.75	2633.75	2539.5	2439.67	2639.22	2671.44	2420	2218.8	2565.33	2549.5	2760.67	2329.75	2443.57	2834	2657.67	2389.86	2449.33	2658.83	2583.83	2248.56	2669.89	2470.5	2828.67	2404.62	2664.33
	2315.33	2312.67	2298.4	2278.5	2280	2438.5	2423.75	2354.5	2229.6	2578.44	2531	2497.75	2246.78	2577.22	2496.17	2455.67	2391.67	2357.78	2366.6	2456.56	2380.14	2669	2238.5	2446.14	2418.62	2655.25	2563	2461.33	2625.22	2663.56	2432.75	2205.2	2560.22	2558.25	2739.56	2331.25	2427.29	2849.89	2659.78	2385.29	2476.17	2659.83	2605.5	2249.44	2662.22	2471.67	2826.33	2396.5	2691.33
[truncated: 231 more columns]

## Sheet: Raw Time
Time	ZT	ExT
17.3833	15.3833	21.3833
18.3833	16.3833	22.3833
19.3833	17.3833	23.3833
20.3833	18.3833	0.383333
21.3833	19.3833	1.38333
22.3833	20.3833	2.38333
23.3833	21.3833	3.38333
24.3833	22.3833	4.38333
25.3833	23.3833	5.38333
26.3833	0.383333	6.38333
27.3833	1.38333	7.38333
28.3833	2.38333	8.38333
29.3833	3.38333	9.38333
30.3833	4.38333	10.3833
31.3833	5.38333	11.3833
32.3833	6.38333	12.3833
33.3833	7.38333	13.3833
34.3833	8.38333	14.3833
35.3833	9.38333	15.3833
36.3833	10.3833	16.3833
37.3833	11.3833	17.3833
38.3833	12.3833	18.3833
39.3833	13.3833	19.3833
40.3833	14.3833	20.3833
41.3833	15.3833	21.3833
42.3833	16.3833	22.3833
43.3833	17.3833	23.3833
44.3833	18.3833	0.383333
45.3833	19.3833	1.38333
46.3833	20.3833	2.38333
47.3833	21.3833	3.38333
48.3833	22.3833	4.38333
49.3833	23.3833	5.38333
50.3833	0.383333	6.38333
51.3833	1.38333	7.38333
52.3833	2.38333	8.38333
53.3833	3.38333	9.38333
54.3833	4.38333	10.3833
55.3833	5.38333	11.3833
56.3833	6.38333	12.3833
57.3833	7.38333	13.3833
58.3833	8.38333	14.3833
59.3833	9.38333	15.3833
60.3833	10.3833	16.3833
61.3833	11.3833	17.3833
62.3833	12.3833	18.3833
63.3833	13.3833	19.3833
64.3833	14.3833	20.3833
65.3833	15.3833	21.3833
66.3833	16.3833	22.3833
67.3833	17.3833	23.3833
68.3833	18.3833	0.383333
69.3833	19.3833	1.38333
70.3833	20.3833	2.38333
71.3833	21.3833	3.38333
72.3833	22.3833	4.38333
73.3833	23.3833	5.38333
74.3833	0.383333	6.38333
75.3833	1.38333	7.38333
76.3833	2.38333	8.38333
77.3833	3.38333	9.38333
78.3833	4.38333	10.3833
79.3833	5.38333	11.3833
80.3833	6.38333	12.3833
81.3833	7.38333	13.3833
82.3833	8.38333	14.3833
83.3833	9.38333	15.3833
84.3833	10.3833	16.3833
85.3833	11.3833	17.3833
86.3833	12.3833	18.3833
87.3833	13.3833	19.3833
88.3833	14.3833	20.3833
89.3833	15.3833	21.3833
90.3833	16.3833	22.3833
91.3833	17.3833	23.3833
92.3833	18.3833	0.383333
93.3833	19.3833	1.38333
94.3833	20.3833	2.38333
95.3833	21.3833	3.38333
96.3833	22.3833	4.38333
97.3833	23.3833	5.38333
98.3833	0.383333	6.38333
99.3833	1.38333	7.38333
100.383	2.38333	8.38333
101.383	3.38333	9.38333
102.383	4.38333	10.3833
103.383	5.38333	11.3833
104.383	6.38333	12.3833
105.383	7.38333	13.3833
106.383	8.38333	14.3833
107.383	9.38333	15.3833
108.383	10.3833	16.3833
109.383	11.3833	17.3833
110.383	12.3833	18.3833
111.383	13.3833	19.3833
112.383	14.3833	20.3833
113.383	15.3833	21.3833
114.383	16.3833	22.3833
115.383	17.3833	23.3833
116.383	18.3833	0.383333
117.383	19.3833	1.38333
118.383	20.3833	2.38333
119.383	21.3833	3.38333
120.383	22.3833	4.38333
121.383	23.3833	5.38333
122.383	0.383333	6.38333
123.383	1.38333	7.38333
124.383	2.38333	8.38333
125.383	3.38333	9.38333
126.383	4.38333	10.3833
127.383	5.38333	11.3833
128.383	6.38333	12.3833
129.383	7.38333	13.3833
130.383	8.38333	14.3833
131.383	9.38333	15.3833
132.383	10.3833	16.3833
133.383	11.3833	17.3833
134.383	12.3833	18.3833
135.383	13.3833	19.3833
136.383	14.3833	20.3833
137.383	15.3833	21.3833
138.383	16.3833	22.3833
139.383	17.3833	23.3833
140.383	18.3833	0.383333
141.383	19.3833	1.38333
142.383	20.3833	2.38333
143.383	21.3833	3.38333
144.383	22.3833	4.38333
145.383	23.3833	5.38333
146.383	0.383333	6.38333
147.383	1.38333	7.38333
148.383	2.38333	8.38333
149.383	3.38333	9.38333
150.383	4.38333	10.3833
151.383	5.38333	11.3833
152.383	6.38333	12.3833
153.383	7.38333	13.3833

## Sheet: Smoothed Data
Cell:	1	2	3	4	5	6	7	8	9	10	11	12	13	14	15	16	17	18	19	20	21	22	23	24	25	26	27	28	29	30	31	32	33	34	35	36	37	38	39	40	41	42	43	44	45	46	47	48	49
	2621.76	2579.51	2612.18	2680.15	2713.12	2761.7	2543.87	2831.16	2785.8	2830.45	2896.58	2928.65	2951.65	2600.32	3065.25	3031.25	3209.85	2550.47	2598.41	2519.35	2570	2867.55	3151.69	3414.71	2683.47	3241.3	3443.81	2762.47	2580.09	3250.45	3699.7	3021.69	2764.26	2723.23	3043.05	3398.62	2641.3	3449.8	3791.54	2659.9	2804.82	2905.86	2887.06	3182.53	3084.52	2701.57	3176.05	3740.3	2903.57
	2620.26	2578.22	2610.71	2678.53	2711.49	2760.26	2542.65	2828.87	2784.05	2828.43	2894.43	2926.46	2949.22	2598.81	3062.52	3028.57	3206.32	2549.25	2597.03	2518.35	2568.72	2865.26	3148.4	3410.54	2682.05	3237.5	3439.17	2760.78	2578.69	3246.54	3694.47	3018.95	2762.47	2721.76	3040.55	3394.49	2640.17	3445.01	3785.64	2658.85	2803.36	2904.13	2885.32	3179.19	3082.71	2700.16	3172.53	3734.7	2901.72
	2618.77	2576.93	2609.23	2676.91	2709.86	2758.83	2541.42	2826.58	2782.29	2826.42	2892.29	2924.27	2946.79	2597.3	3059.8	3025.91	3202.78	2548.03	2595.66	2517.35	2567.43	2862.98	3145.1	3406.37	2680.63	3233.7	3434.55	2759.1	2577.29	3242.64	3689.24	3016.21	2760.68	2720.3	3038.06	3390.37	2639.04	3440.22	3779.75	2657.79	2801.9	2902.4	2883.58	3175.86	3080.9	2698.76	3169.02	3729.11	2899.86
	2617.28	2575.64	2607.76	2675.29	2708.24	2757.39	2540.2	2824.29	2780.54	2824.4	2890.15	2922.08	2944.36	2595.79	3057.08	3023.24	3199.25	2546.81	2594.29	2516.35	2566.16	2860.69	3141.82	3402.21	2679.22	3229.91	3429.93	2757.41	2575.9	3238.74	3684.02	3013.47	2758.89	2718.83	3035.57	3386.25	2637.9	3435.44	3773.88	2656.74	2800.45	2900.68	2881.84	3172.52	3079.1	2697.35	3165.51	3723.53	2898.01
	2615.79	2574.35	2606.29	2673.67	2706.61	2755.96	2538.98	2822	2778.78	2822.39	2888.01	2919.89	2941.94	2594.29	3054.36	3020.57	3195.73	2545.59	2592.92	2515.35	2564.88	2858.41	3138.53	3398.05	2677.8	3226.13	3425.32	2755.73	2574.5	3234.85	3678.81	3010.73	2757.1	2717.37	3033.08	3382.14	2636.77	3430.67	3768.01	2655.68	2799	2898.95	2880.1	3169.19	3077.29	2695.94	3162	3717.96	2896.15
	2614.3	2573.06	2604.81	2672.05	2704.99	2754.52	2537.76	2819.71	2777.03	2820.38	2885.87	2917.71	2939.52	2592.78	3051.64	3017.91	3192.21	2544.36	2591.55	2514.36	2563.6	2856.13	3135.25	3393.9	2676.39	3222.35	3420.71	2754.04	2573.11	3230.97	3673.61	3008	2755.31	2715.9	3030.59	3378.04	2635.64	3425.91	3762.15	2654.63	2797.54	2897.23	2878.37	3165.87	3075.49	2694.53	3158.5	3712.39	2894.3
	2612.81	2571.77	2603.34	2670.44	2703.36	2753.09	2536.54	2817.43	2775.28	2818.38	2883.74	2915.52	2937.1	2591.27	3048.93	3015.25	3188.69	2543.14	2590.18	2513.36	2562.32	2853.85	3131.97	3389.75	2674.97	3218.57	3416.11	2752.36	2571.72	3227.09	3668.41	3005.27	2753.53	2714.44	3028.1	3373.93	2634.51	3421.15	3756.3	2653.57	2796.09	2895.51	2876.63	3162.55	3073.69	2693.13	3155	3706.84	2892.45
	2611.32	2570.48	2601.87	2668.82	2701.74	2751.66	2535.32	2815.14	2773.53	2816.37	2881.6	2913.34	2934.68	2589.77	3046.22	3012.59	3185.18	2541.93	2588.81	2512.36	2561.04	2851.57	3128.7	3385.61	2673.56	3214.8	3411.52	2750.68	2570.32	3223.21	3663.23	3002.54	2751.74	2712.98	3025.62	3369.84	2633.38	3416.4	3750.46	2652.52	2794.64	2893.78	2874.9	3159.23	3071.88	2691.72	3151.51	3701.29	2890.6
	2609.83	2569.19	2600.4	2667.21	2700.12	2750.23	2534.1	2812.86	2771.78	2814.36	2879.47	2911.16	2932.26	2588.27	3043.51	3009.94	3181.67	2540.71	2587.44	2511.37	2559.76	2849.29	3125.42	3381.47	2672.15	3211.04	3406.93	2749	2568.93	3219.34	3658.05	2999.81	2749.96	2711.51	3023.13	3365.75	2632.24	3411.66	3744.63	2651.47	2793.19	2892.06	2873.16	3155.91	3070.08	2690.32	3148.02	3695.75	2888.75
	2608.35	2567.91	2598.93	2665.59	2698.5	2748.8	2532.89	2810.58	2770.04	2812.36	2877.34	2908.98	2929.85	2586.76	3040.8	3007.29	3178.16	2539.49	2586.07	2510.37	2558.49	2847.02	3122.16	3377.34	2670.73	3207.28	3402.35	2747.32	2567.54	3215.48	3652.87	2997.09	2748.18	2710.05	3020.65	3361.66	2631.11	3406.92	3738.8	2650.41	2791.74	2890.34	2871.43	3152.6	3068.28	2688.91	3144.53	3690.22	2886.91
	2606.86	2566.62	2597.46	2663.98	2696.88	2747.37	2531.67	2808.31	2768.29	2810.36	2875.21	2906.8	2927.43	2585.26	3038.1	3004.63	3174.66	2538.27	2584.7	2509.37	2557.21	2844.75	3118.89	3373.21	2669.32	3203.52	3397.78	2745.65	2566.15	3211.62	3647.71	2994.37	2746.4	2708.59	3018.17	3357.58	2629.98	3402.19	3732.99	2649.36	2790.29	2888.62	2869.7	3149.29	3066.49	2687.51	3141.05	3684.7	2885.06
	2605.38	2565.33	2596	2662.37	2695.26	2745.94	2530.45	2806.03	2766.54	2808.35	2873.08	2904.63	2925.02	2583.76	3035.39	3001.99	3171.17	2537.05	2583.33	2508.38	2555.94	2842.47	3115.63	3369.09	2667.91	3199.77	3393.21	2743.97	2564.76	3207.76	3642.55	2991.65	2744.62	2707.13	3015.69	3353.5	2628.85	3397.47	3727.19	2648.31	2788.84	2886.91	2867.97	3145.99	3064.69	2686.11	3137.58	3679.19	2883.21
	2603.89	2564.05	2594.53	2660.76	2693.65	2744.51	2529.24	2803.76	2764.8	2806.35	2870.95	2902.45	2922.62	2582.26	3032.69	2999.34	3167.68	2535.83	2581.97	2507.38	2554.66	2840.21	3112.38	3364.98	2666.5	3196.02	3388.65	2742.29	2563.37	3203.91	3637.4	2988.93	2742.84	2705.68	3013.22	3349.43	2627.72	3392.75	3721.4	2647.25	2787.39	2885.19	2866.24	3142.69	3062.89	2684.71	3134.1	3673.69	2881.37
	2602.41	2562.76	2593.07	2659.15	2692.03	2743.08	2528.02	2801.49	2763.06	2804.36	2868.82	2900.28	2920.21	2580.76	3030	2996.7	3164.19	2534.62	2580.6	2506.39	2553.39	2837.94	3109.12	3360.87	2665.09	3192.28	3384.1	2740.62	2561.98	3200.06	3632.26	2986.22	2741.06	2704.22	3010.74	3345.37	2626.6	3388.05	3715.61	2646.2	2785.94	2883.47	2864.51	3139.39	3061.09	2683.31	3130.63	3668.19	2879.53
	2600.93	2561.48	2591.6	2657.54	2690.41	2741.65	2526.8	2799.22	2761.31	2802.36	2866.7	2898.11	2917.81	2579.26	3027.3	2994.06	3160.71	2533.4	2579.24	2505.39	2552.11	2835.67	3105.87	3356.76	2663.68	3188.54	3379.56	2738.95	2560.59	3196.23	3627.12	2983.51	2739.28	2702.76	3008.27	3341.31	2625.47	3383.35	3709.84	2645.15	2784.49	2881.76	2862.78	3136.1	3059.3	2681.91	3127.17	3662.71	2877.69
	2599.45	2560.2	2590.14	2655.93	2688.8	2740.22	2525.59	2796.95	2759.57	2800.36	2864.58	2895.94	2915.4	2577.77	3024.61	2991.42	3157.23	2532.18	2577.87	2504.4	2550.84	2833.41	3102.63	3352.66	2662.27	3184.81	3375.02	2737.27	2559.21	3192.39	3622	2980.8	2737.51	2701.3	3005.8	3337.26	2624.34	3378.66	3704.07	2644.09	2783.04	2880.04	2861.05	3132.81	3057.5	2680.51	3123.71	3657.23	2875.85
	2597.97	2558.91	2588.67	2654.32	2687.19	2738.8	2524.38	2794.69	2757.83	2798.37	2862.45	2893.77	2913	2576.27	3021.92	2988.78	3153.75	2530.97	2576.51	2503.4	2549.56	2831.15	3099.39	3348.57	2660.86	3181.09	3370.49	2735.6	2557.82	3188.56	3616.88	2978.09	2735.73	2699.85	3003.33	3333.21	2623.21	3373.97	3698.32	2643.04	2781.59	2878.33	2859.33	3129.52	3055.71	2679.11	3120.26	3651.76	2874.01
	2596.49	2557.63	2587.21	2652.71	2685.57	2737.37	2523.16	2792.42	2756.09	2796.38	2860.33	2891.6	2910.61	2574.78	3019.24	2986.15	3150.28	2529.75	2575.15	2502.41	2548.29	2828.89	3096.15	3344.48	2659.46	3177.37	3365.96	2733.93	2556.43	3184.74	3611.76	2975.39	2733.96	2698.39	3000.86	3329.16	2622.08	3369.29	3692.57	2641.99	2780.15	2876.62	2857.6	3126.24	3053.92	2677.71	3116.81	3646.3	2872.17
	2595.01	2556.35	2585.75	2651.1	2683.96	2735.94	2521.95	2790.16	2754.35	2794.38	2858.21	2889.44	2908.21	2573.28	3016.56	2983.52	3146.82	2528.54	2573.78	2501.41	2547.02	2826.63	3092.91	3340.4	2658.05	3173.65	3361.45	2732.26	2555.05	3180.92	3606.66	2972.69	2732.19	2696.94	2998.39	3325.13	2620.95	3364.63	3686.84	2640.93	2778.7	2874.9	2855.88	3122.96	3052.13	2676.31	3113.36	3640.85	2870.34
	2593.54	2555.07	2584.29	2649.5	2682.35	2734.52	2520.74	2787.9	2752.62	2792.39	2856.1	2887.27	2905.82	2571.79	3013.87	2980.89	3143.36	2527.32	2572.42	2500.42	2545.74	2824.37	3089.68	3336.32	2656.64	3169.94	3356.94	2730.59	2553.67	3177.11	3601.57	2969.99	2730.42	2695.49	2995.93	3321.09	2619.83	3359.96	3681.11	2639.88	2777.25	2873.19	2854.15	3119.68	3050.33	2674.91	3109.92	3635.41	2868.5
	2592.06	2553.79	2582.83	2647.89	2680.74	2733.09	2519.53	2785.65	2750.88	2790.4	2853.98	2885.11	2903.43	2570.3	3011.2	2978.26	3139.9	2526.11	2571.06	2499.42	2544.47	2822.11	3086.46	3332.25	2655.23	3166.23	3352.43	2728.93	2552.28	3173.3	3596.48	2967.29	2728.65	2694.03	2993.46	3317.07	2618.7	3355.31	3675.4	2638.83	2775.81	2871.48	2852.43	3116.41	3048.54	2673.52	3106.48	3629.98	2866.67
	2590.59	2552.51	2581.37	2646.28	2679.13	2731.67	2518.31	2783.39	2749.15	2788.42	2851.86	2882.95	2901.04	2568.81	3008.52	2975.64	3136.45	2524.89	2569.7	2498.43	2543.2	2819.86	3083.23	3328.18	2653.83	3162.54	3347.94	2727.26	2550.9	3169.5	3591.4	2964.6	2726.88	2692.58	2991	3313.05	2617.57	3350.67	3669.69	2637.77	2774.36	2869.77	2850.7	3113.14	3046.76	2672.12	3103.05	3624.55	2864.84
	2589.11	2551.23	2579.92	2644.68	2677.52	2730.24	2517.1	2781.14	2747.41	2786.43	2849.75	2880.79	2898.65	2567.32	3005.85	2973.02	3133	2523.68	2568.34	2497.44	2541.92	2817.61	3080.01	3324.12	2652.42	3158.84	3343.45	2725.6	2549.52	3165.7	3586.32	2961.9	2725.12	2691.13	2988.54	3309.03	2616.44	3346.03	3664	2636.72	2772.92	2868.07	2848.98	3109.88	3044.97	2670.72	3099.62	3619.14	2863.01
	2587.64	2549.95	2578.46	2643.08	2675.92	2728.82	2515.89	2778.89	2745.68	2784.45	2847.64	2878.63	2896.26	2565.83	3003.18	2970.4	3129.56	2522.46	2566.98	2496.44	2540.65	2815.36	3076.8	3320.06	2651.02	3155.15	3338.97	2723.93	2548.14	3161.91	3581.26	2959.22	2723.35	2689.68	2986.08	3305.02	2615.32	3341.4	3658.31	2635.66	2771.47	2866.36	2847.26	3106.62	3043.18	2669.33	3096.19	3613.73	2861.18
	2586.17	2548.67	2577	2641.47	2674.31	2727.39	2514.68	2776.64	2743.95	2782.46	2845.53	2876.47	2893.88	2564.34	3000.51	2967.78	3126.12	2521.25	2565.62	2495.45	2539.38	2813.11	3073.59	3316.01	2649.61	3151.47	3334.5	2722.27	2546.76	3158.13	3576.2	2956.53	2721.59	2688.23	2983.62	3301.02	2614.19	3336.78	3652.64	2634.61	2770.03	2864.65	2845.54	3103.36	3041.39	2667.93	3092.78	3608.33	2859.35
	2584.7	2547.39	2575.55	2639.87	2672.7	2725.97	2513.48	2774.39	2742.21	2780.48	2843.41	2874.32	2891.5	2562.85	2997.85	2965.17	3122.69	2520.03	2564.26	2494.45	2538.1	2810.86	3070.38	3311.96	2648.2	3147.79	3330.03	2720.61	2545.38	3154.35	3571.15	2953.84	2719.83	2686.78	2981.17	3297.02	2613.06	3332.16	3646.97	2633.55	2768.58	2862.95	2843.82	3100.11	3039.61	2666.54	3089.36	3602.95	2857.53
	2583.23	2546.12	2574.1	2638.27	2671.1	2724.54	2512.27	2772.15	2740.48	2778.5	2841.31	2872.16	2889.12	2561.37	2995.19	2962.56	3119.26	2518.82	2562.9	2493.46	2536.83	2808.62	3067.18	3307.92	2646.8	3144.12	3325.57	2718.95	2544	3150.58	3566.11	2951.16	2718.06	2685.33	2978.71	3293.03	2611.94	3327.56	3641.31	2632.5	2767.14	2861.24	2842.1	3096.86	3037.82	2665.15	3085.95	3597.57	2855.7
	2581.76	2544.84	2572.64	2636.66	2669.5	2723.12	2511.06	2769.91	2738.75	2776.52	2839.2	2870.01	2886.74	2559.88	2992.53	2959.95	3115.84	2517.61	2561.54	2492.47	2535.56	2806.37	3063.98	3303.89	2645.4	3140.45	3321.12	2717.29	2542.62	3146.81	3561.08	2948.48	2716.3	2683.88	2976.25	3289.04	2610.81	3322.96	3635.67	2631.44	2765.69	2859.54	2840.38	3093.62	3036.03	2663.75	3082.55	3592.2	2853.88
	2580.29	2543.56	2571.19	2635.06	2667.89	2721.7	2509.85	2767.67	2737.03	2774.54	2837.09	2867.86	2884.37	2558.4	2989.87	2957.34	3112.42	2516.39	2560.18	2491.47	2534.29	2804.13	3060.78	3299.86	2643.99	3136.79	3316.68	2715.63	2541.25	3143.05	3556.05	2945.81	2714.55	2682.44	2973.8	3285.06	2609.69	3318.37	3630.03	2630.39	2764.25	2857.84	2838.66	3090.37	3034.25	2662.36	3079.15	3586.84	2852.06
	2578.83	2542.29	2569.74	2633.46	2666.29	2720.27	2508.65	2765.43	2735.3	2772.57	2834.98	2865.7	2882	2556.92	2987.22	2954.74	3109.01	2515.18	2558.82	2490.48	2533.01	2801.89	3057.59	3295.83	2642.59	3133.14	3312.25	2713.97	2539.87	3139.3	3551.04	2943.13	2712.79	2680.99	2971.35	3281.08	2608.56	3313.79	3624.41	2629.33	2762.8	2856.13	2836.94	3087.14	3032.47	2660.97	3075.75	3581.48	2850.24
	2577.36	2541.01	2568.29	2631.86	2664.69	2718.85	2507.44	2763.19	2733.57	2770.59	2832.88	2863.55	2879.63	2555.44	2984.57	2952.14	3105.6	2513.97	2557.47	2489.48	2531.74	2799.65	3054.4	3291.82	2641.18	3129.49	3307.82	2712.31	2538.5	3135.55	3546.03	2940.46	2711.03	2679.54	2968.9	3277.11	2607.43	3309.22	3618.79	2628.27	2761.36	2854.43	2835.22	3083.9	3030.68	2659.58	3072.36	3576.14	2848.42
	2575.9	2539.74	2566.84	2630.26	2663.09	2717.43	2506.23	2760.96	2731.85	2768.62	2830.78	2861.41	2877.26	2553.96	2981.92	2949.54	3102.2	2512.75	2556.11	2488.49	2530.47	2797.41	3051.22	3287.8	2639.78	3125.84	3303.4	2710.66	2537.12	3131.8	3541.02	2937.79	2709.28	2678.1	2966.45	3273.15	2606.31	3304.66	3613.18	2627.22	2759.91	2852.73	2833.51	3080.67	3028.9	2658.19	3068.98	3570.81	2846.6
	2574.43	2538.46	2565.39	2628.66	2661.49	2716	2505.03	2758.73	2730.12	2766.64	2828.67	2859.26	2874.89	2552.48	2979.27	2946.94	3098.8	2511.54	2554.75	2487.49	2529.2	2795.18	3048.04	3283.8	2638.38	3122.21	3298.99	2709	2535.75	3128.07	3536.03	2935.12	2707.53	2676.65	2964	3269.19	2605.18	3300.1	3607.59	2626.16	2758.47	2851.03	2831.79	3077.45	3027.12	2656.8	3065.59	3565.48	2844.78
	2572.97	2537.19	2563.94	2627.06	2659.89	2714.58	2503.82	2756.5	2728.4	2764.67	2826.57	2857.11	2872.53	2551	2976.63	2944.35	3095.4	2510.33	2553.4	2486.5	2527.92	2792.94	3044.86	3279.8	2636.97	3118.57	3294.59	2707.35	2534.38	3124.34	3531.05	2932.46	2705.77	2675.21	2961.55	3265.24	2604.06	3295.55	3602	2625.1	2757.03	2849.33	2830.07	3074.22	3025.34	2655.41	3062.22	3560.17	2842.97
	2571.51	2535.92	2562.5	2625.46	2658.3	2713.16	2502.62	2754.27	2726.67	2762.7	2824.47	2854.97	2870.17	2549.52	2973.99	2941.76	3092.02	2509.11	2552.04	2485.5	2526.65	2790.71	3041.69	3275.8	2635.57	3114.95	3290.19	2705.7	2533	3120.61	3526.07	2929.8	2704.02	2673.77	2959.1	3261.29	2602.93	3291.02	3596.43	2624.04	2755.58	2847.63	2828.36	3071	3023.56	2654.02	3058.85	3554.86	2841.15
	2570.05	2534.65	2561.05	2623.86	2656.7	2711.74	2501.42	2752.04	2724.95	2760.73	2822.37	2852.82	2867.81	2548.05	2971.36	2939.17	3088.63	2507.9	2550.69	2484.51	2525.38	2788.48	3038.52	3271.81	2634.17	3111.33	3285.8	2704.05	2531.63	3116.89	3521.1	2927.14	2702.27	2672.32	2956.65	3257.35	2601.8	3286.49	3590.86	2622.98	2754.14	2845.94	2826.64	3067.79	3021.78	2652.63	3055.48	3549.57	2839.34
	2568.59	2533.37	2559.61	2622.26	2655.1	2710.32	2500.21	2749.82	2723.23	2758.77	2820.28	2850.68	2865.45	2546.58	2968.72	2936.58	3085.25	2506.69	2549.33	2483.51	2524.1	2786.25	3035.36	3267.82	2632.76	3107.71	3281.42	2702.4	2530.26	3113.18	3516.14	2924.48	2700.53	2670.88	2954.21	3253.42	2600.68	3281.97	3585.31	2621.92	2752.69	2844.24	2824.93	3064.58	3020	2651.24	3052.12	3544.28	2837.53
	2567.14	2532.1	2558.16	2620.67	2653.51	2708.89	2499.01	2747.6	2721.51	2756.8	2818.18	2848.54	2863.09	2545.1	2966.09	2934	3081.88	2505.47	2547.98	2482.52	2522.83	2784.02	3032.2	3263.85	2631.36	3104.11	3277.05	2700.75	2528.89	3109.48	3511.18	2921.83	2698.78	2669.44	2951.76	3249.49	2599.55	3277.46	3579.77	2620.86	2751.25	2842.54	2823.21	3061.37	3018.22	2649.85	3048.77	3539	2835.72
	2565.68	2530.83	2556.72	2619.07	2651.91	2707.47	2497.81	2745.38	2719.79	2754.84	2816.08	2846.4	2860.74	2543.63	2963.47	2931.42	3078.51	2504.26	2546.62	2481.52	2521.56	2781.79	3029.04	3259.87	2629.96	3100.5	3272.69	2699.1	2527.52	3105.78	3506.24	2919.17	2697.03	2668	2949.32	3245.57	2598.43	3272.95	3574.23	2619.8	2749.8	2840.85	2821.5	3058.17	3016.44	2648.46	3045.41	3533.73	2833.91
	2564.23	2529.56	2555.28	2617.47	2650.32	2706.05	2496.61	2743.17	2718.07	2752.87	2813.99	2844.26	2858.39	2542.16	2960.84	2928.84	3075.15	2503.05	2545.27	2480.53	2520.28	2779.57	3025.89	3255.9	2628.56	3096.91	3268.33	2697.45	2526.15	3102.08	3501.3	2916.52	2695.29	2666.56	2946.88	3241.65	2597.3	3268.46	3568.71	2618.73	2748.36	2839.15	2819.78	3054.97	3014.67	2647.08	3042.07	3528.47	2832.11
	2562.77	2528.29	2553.84	2615.87	2648.73	2704.63	2495.41	2740.95	2716.36	2750.91	2811.89	2842.12	2856.04	2540.69	2958.22	2926.26	3071.79	2501.83	2543.92	2479.53	2519.01	2777.34	3022.74	3251.94	2627.16	3093.32	3263.99	2695.81	2524.79	3098.39	3496.37	2913.88	2693.55	2665.12	2944.44	3237.74	2596.17	3263.97	3563.2	2617.67	2746.92	2837.46	2818.07	3051.77	3012.89	2645.69	3038.73	3523.23	2830.3
	2561.32	2527.02	2552.4	2614.27	2647.14	2703.21	2494.21	2738.74	2714.64	2748.95	2809.8	2839.98	2853.69	2539.22	2955.6	2923.69	3068.44	2500.62	2542.56	2478.54	2517.73	2775.12	3019.6	3247.99	2625.75	3089.73	3259.65	2694.16	2523.42	3094.71	3491.45	2911.23	2691.81	2663.68	2941.99	3233.84	2595.05	3259.5	3557.69	2616.61	2745.47	2835.77	2816.36	3048.58	3011.12	2644.3	3035.39	3517.98	2828.5
	2559.87	2525.75	2550.96	2612.68	2645.55	2701.78	2493.01	2736.53	2712.92	2746.99	2807.71	2837.85	2851.35	2537.75	2952.98	2921.12	3065.09	2499.4	2541.21	2477.54	2516.46	2772.9	3016.46	3244.03	2624.35	3086.16	3255.32	2692.52	2522.05	3091.04	3486.54	2908.59	2690.07	2662.25	2939.55	3229.94	2593.92	3255.03	3552.2	2615.54	2744.03	2834.08	2814.64	3045.39	3009.34	2642.92	3032.06	3512.75	2826.7
	2558.42	2524.49	2549.52	2611.08	2643.96	2700.36	2491.81	2734.32	2711.21	2745.03	2805.62	2835.71	2849.01	2536.29	2950.37	2918.55	3061.75	2498.19	2539.86	2476.54	2515.18	2770.68	3013.32	3240.09	2622.95	3082.59	3251	2690.88	2520.69	3087.37	3481.63	2905.95	2688.33	2660.81	2937.11	3226.04	2592.8	3250.57	3546.72	2614.47	2742.58	2832.38	2812.93	3042.21	3007.56	2641.53	3028.74	3507.53	2824.9
	2556.97	2523.22	2548.08	2609.48	2642.37	2698.94	2490.61	2732.12	2709.49	2743.08	2803.53	2833.58	2846.67	2534.82	2947.76	2915.99	3058.41	2496.98	2538.51	2475.55	2513.91	2768.46	3010.19	3236.15	2621.55	3079.02	3246.69	2689.23	2519.33	3083.71	3476.74	2903.31	2686.59	2659.37	2934.68	3222.16	2591.67	3246.12	3541.25	2613.41	2741.14	2830.69	2811.22	3039.03	3005.79	2640.15	3025.42	3502.32	2823.1
	2555.52	2521.95	2546.65	2607.89	2640.78	2697.52	2489.41	2729.91	2707.78	2741.12	2801.44	2831.44	2844.33	2533.36	2945.15	2913.42	3055.08	2495.76	2537.15	2474.55	2512.63	2766.25	3007.06	3232.22	2620.14	3075.46	3242.38	2687.59	2517.96	3080.06	3471.85	2900.68	2684.85	2657.94	2932.24	3218.28	2590.54	3241.68	3535.79	2612.34	2739.69	2829	2809.51	3035.85	3004.02	2638.76	3022.1	3497.12	2821.3
	2554.08	2520.68	2545.21	2606.29	2639.19	2696.1	2488.22	2727.71	2706.07	2739.17	2799.35	2829.31	2841.99	2531.9	2942.55	2910.86	3051.75	2494.55	2535.8	2473.55	2511.36	2764.03	3003.94	3228.29	2618.74	3071.91	3238.08	2685.95	2516.6	3076.41	3466.97	2898.04	2683.12	2656.5	2929.8	3214.4	2589.42	3237.25	3530.34	2611.27	2738.24	2827.31	2807.8	3032.68	3002.24	2637.38	3018.79	3491.92	2819.51
	2552.63	2519.42	2543.78	2604.7	2637.61	2694.67	2487.02	2725.51	2704.36	2737.21	2797.26	2827.18	2839.66	2530.44	2939.95	2908.3	3048.43	2493.33	2534.45	2472.56	2510.08	2761.82	3000.82	3224.37	2617.34	3068.37	3233.8	2684.32	2515.24	3072.77	3462.1	2895.41	2681.39	2655.06	2927.36	3210.54	2588.29	3232.83	3524.9	2610.2	2736.8	2825.62	2806.08	3029.51	3000.47	2635.99	3015.49	3486.74	2817.71
	2551.19	2518.15	2542.35	2603.1	2636.02	2693.25	2485.82	2723.32	2702.65	2735.26	2795.17	2825.05	2837.33	2528.98	2937.35	2905.75	3045.12	2492.12	2533.1	2471.56	2508.8	2759.6	2997.71	3220.45	2615.94	3064.83	3229.52	2682.68	2513.88	3069.13	3457.23	2892.78	2679.66	2653.63	2924.92	3206.68	2587.16	3228.42	3519.47	2609.13	2735.35	2823.94	2804.37	3026.35	2998.7	2634.61	3012.19	3481.57	2815.92
	2549.74	2516.89	2540.91	2601.5	2634.44	2691.83	2484.63	2721.12	2700.94	2733.31	2793.09	2822.92	2835	2527.52	2934.76	2903.2	3041.81	2490.9	2531.75	2470.56	2507.53	2757.39	2994.6	3216.54	2614.53	3061.29	3225.25	2681.04	2512.52	3065.51	3452.38	2890.16	2677.93	2652.2	2922.49	3202.82	2586.03	3224.02	3514.05	2608.06	2733.91	2822.25	2802.66	3023.19	2996.92	2633.23	3008.9	3476.4	2814.13
	2548.3	2515.62	2539.48	2599.91	2632.85	2690.4	2483.43	2718.93	2699.23	2731.36	2791	2820.79	2832.67	2526.06	2932.16	2900.65	3038.5	2489.69	2530.4	2469.56	2506.25	2755.18	2991.49	3212.63	2613.13	3057.77	3220.99	2679.41	2511.16	3061.88	3447.53	2887.54	2676.2	2650.76	2920.05	3198.97	2584.91	3219.62	3508.64	2606.99	2732.46	2820.56	2800.95	3020.03	2995.15	2631.85	3005.61	3471.25	2812.34
	2546.86	2514.36	2538.05	2598.31	2631.27	2688.98	2482.24	2716.74	2697.52	2729.42	2788.92	2818.67	2830.35	2524.61	2929.58	2898.1	3035.2	2488.47	2529.05	2468.56	2504.97	2752.98	2988.39	3208.73	2611.73	3054.25	3216.73	2677.77	2509.8	3058.27	3442.69	2884.91	2674.47	2649.33	2917.62	3195.13	2583.78	3215.24	3503.24	2605.91	2731.01	2818.88	2799.24	3016.88	2993.38	2630.46	3002.33	3466.1	2810.55
	2545.42	2513.09	2536.62	2596.72	2629.69	2687.56	2481.04	2714.56	2695.81	2727.47	2786.83	2816.54	2828.02	2523.15	2926.99	2895.55	3031.91	2487.25	2527.7	2467.56	2503.69	2750.77	2985.29	3204.84	2610.33	3050.73	3212.49	2676.14	2508.44	3054.66	3437.86	2882.3	2672.74	2647.9	2915.18	3191.29	2582.65	3210.86	3497.86	2604.84	2729.56	2817.19	2797.53	3013.73	2991.61	2629.08	2999.05	3460.96	2808.77
	2543.99	2511.83	2535.19	2595.12	2628.11	2686.13	2479.85	2712.37	2694.11	2725.52	2784.75	2814.41	2825.7	2521.7	2924.41	2893.01	3028.62	2486.04	2526.35	2466.56	2502.41	2748.57	2982.2	3200.95	2608.92	3047.23	3208.25	2674.51	2507.08	3051.06	3433.04	2879.68	2671.02	2646.47	2912.75	3187.46	2581.52	3206.5	3492.48	2603.76	2728.12	2815.51	2795.82	3010.59	2989.84	2627.7	2995.78	3455.84	2806.98
	2542.55	2510.57	2533.77	2593.52	2626.53	2684.71	2478.66	2710.19	2692.4	2723.58	2782.67	2812.29	2823.38	2520.25	2921.83	2890.47	3025.34	2484.82	2525	2465.56	2501.13	2746.36	2979.11	3197.07	2607.52	3043.73	3204.03	2672.88	2505.73	3047.47	3428.23	2877.07	2669.3	2645.04	2910.31	3183.64	2580.39	3202.14	3487.12	2602.68	2726.67	2813.82	2794.11	3007.45	2988.07	2626.32	2992.51	3450.72	2805.2
	2541.11	2509.3	2532.34	2591.93	2624.95	2683.29	2477.46	2708.01	2690.69	2721.64	2780.59	2810.17	2821.07	2518.79	2919.25	2887.93	3022.07	2483.6	2523.65	2464.56	2499.85	2744.16	2976.03	3193.2	2606.12	3040.24	3199.81	2671.25	2504.37	3043.88	3423.42	2874.46	2667.58	2643.61	2907.88	3179.82	2579.27	3197.8	3481.76	2601.61	2725.22	2812.14	2792.4	3004.31	2986.3	2624.94	2989.25	3445.61	2803.42
	2539.68	2508.04	2530.91	2590.33	2623.37	2681.86	2476.27	2705.83	2688.99	2719.7	2778.51	2808.04	2818.76	2517.35	2916.68	2885.4	3018.79	2482.38	2522.3	2463.56	2498.57	2741.96	2972.95	3189.33	2604.71	3036.75	3195.6	2669.62	2503.02	3040.3	3418.62	2871.85	2665.86	2642.18	2905.45	3176.01	2578.14	3193.46	3476.42	2600.53	2723.77	2810.46	2790.69	3001.18	2984.53	2623.56	2986	3440.52	2801.64
	2538.25	2506.78	2529.49	2588.74	2621.79	2680.44	2475.08	2703.66	2687.29	2717.76	2776.43	2805.92	2816.44	2515.9	2914.11	2882.87	3015.53	2481.17	2520.95	2462.56	2497.29	2739.76	2969.87	3185.46	2603.31	3033.27	3191.4	2667.99	2501.66	3036.73	3413.83	2869.24	2664.14	2640.75	2903.01	3172.21	2577.01	3189.14	3471.08	2599.45	2722.32	2808.78	2788.98	2998.05	2982.76	2622.18	2982.75	3435.43	2799.86
	2536.82	2505.52	2528.07	2587.14	2620.21	2679.01	2473.89	2701.48	2685.58	2715.82	2774.35	2803.8	2814.13	2514.45	2911.54	2880.34	3012.27	2479.95	2519.6	2461.55	2496	2737.56	2966.8	3181.6	2601.9	3029.8	3187.21	2666.36	2500.31	3033.16	3409.05	2866.64	2662.42	2639.32	2900.58	3168.41	2575.88	3184.82	3465.76	2598.36	2720.87	2807.09	2787.27	2994.92	2980.99	2620.8	2979.5	3430.35	2798.08
	2535.39	2504.26	2526.64	2585.54	2618.64	2677.59	2472.7	2699.31	2683.88	2713.88	2772.27	2801.68	2811.83	2513	2908.98	2877.81	3009.02	2478.73	2518.25	2460.55	2494.72	2735.37	2963.73	3177.75	2600.5	3026.33	3183.03	2664.74	2498.96	3029.6	3404.28	2864.04	2660.7	2637.89	2898.15	3164.62	2574.75	3180.51	3460.45	2597.28	2719.42	2805.41	2785.56	2991.8	2979.23	2619.42	2976.27	3425.28	2796.31
	2533.96	2503	2525.22	2583.95	2617.06	2676.16	2471.51	2697.15	2682.18	2711.94	2770.19	2799.56	2809.52	2511.56	2906.42	2875.29	3005.77	2477.51	2516.91	2459.55	2493.44	2733.17	2960.67	3173.9	2599.1	3022.87	3178.86	2663.11	2497.61	3026.05	3399.52	2861.44	2658.99	2636.47	2895.72	3160.83	2573.62	3176.22	3455.15	2596.2	2717.96	2803.73	2783.85	2988.69	2977.46	2618.04	2973.03	3420.22	2794.53
	2532.53	2501.74	2523.8	2582.35	2615.49	2674.74	2470.32	2694.98	2680.48	2710.01	2768.12	2797.44	2807.22	2510.12	2903.86	2872.76	3002.53	2476.29	2515.56	2458.54	2492.15	2730.98	2957.61	3170.06	2597.69	3019.42	3174.69	2661.49	2496.25	3022.51	3394.76	2858.84	2657.28	2635.04	2893.28	3157.05	2572.49	3171.93	3449.86	2595.11	2716.51	2802.05	2782.14	2985.57	2975.69	2616.66	2969.81	3415.18	2792.76
	2531.11	2500.48	2522.38	2580.76	2613.91	2673.31	2469.13	2692.82	2678.78	2708.08	2766.04	2795.33	2804.92	2508.68	2901.3	2870.24	2999.29	2475.07	2514.21	2457.54	2490.87	2728.78	2954.56	3166.23	2596.29	3015.98	3170.54	2659.87	2494.9	3018.97	3390.02	2856.25	2655.57	2633.61	2890.85	3153.28	2571.36	3167.65	3444.58	2594.02	2715.06	2800.37	2780.43	2982.47	2973.92	2615.28	2966.59	3410.14	2790.99
	2529.68	2499.22	2520.96	2579.16	2612.34	2671.88	2467.94	2690.66	2677.08	2706.14	2763.97	2793.21	2802.62	2507.24	2898.75	2867.73	2996.06	2473.85	2512.86	2456.54	2489.58	2726.59	2951.51	3162.4	2594.88	3012.54	3166.4	2658.25	2493.56	3015.44	3385.28	2853.65	2653.86	2632.19	2888.42	3149.51	2570.23	3163.39	3439.32	2592.93	2713.61	2798.7	2778.72	2979.36	2972.16	2613.9	2963.37	3405.11	2789.22
	2528.26	2497.96	2519.55	2577.56	2610.77	2670.46	2466.76	2688.5	2675.38	2704.21	2761.89	2791.09	2800.33	2505.8	2896.2	2865.21	2992.84	2472.63	2511.51	2455.53	2488.29	2724.4	2948.47	3158.58	2593.47	3009.11	3162.26	2656.63	2492.21	3011.92	3380.55	2851.07	2652.15	2630.76	2885.99	3145.76	2569.09	3159.13	3434.06	2591.84	2712.15	2797.02	2777.01	2976.26	2970.39	2612.52	2960.16	3400.09	2787.45
	2526.84	2496.7	2518.13	2575.97	2609.2	2669.03	2465.57	2686.34	2673.69	2702.28	2759.82	2788.98	2798.03	2504.36	2893.66	2862.7	2989.62	2471.41	2510.16	2454.52	2487.01	2722.21	2945.43	3154.76	2592.07	3005.68	3158.13	2655.01	2490.86	3008.4	3375.83	2848.48	2650.44	2629.34	2883.56	3142	2567.96	3154.88	3428.81	2590.75	2710.7	2795.34	2775.3	2973.17	2968.62	2611.15	2956.96	3395.08	2785.69
	2525.42	2495.45	2516.71	2574.37	2607.63	2667.6	2464.38	2684.19	2671.99	2700.35	2757.75	2786.86	2795.74	2502.92	2891.12	2860.2	2986.41	2470.19	2508.82	2453.52	2485.72	2720.03	2942.39	3150.95	2590.66	3002.27	3154.02	2653.39	2489.51	3004.89	3371.11	2845.89	2648.74	2627.92	2881.13	3138.26	2566.83	3150.65	3423.58	2589.66	2709.24	2793.67	2773.59	2970.08	2966.86	2609.77	2953.76	3390.08	2783.93
	2524	2494.19	2515.3	2572.77	2606.06	2666.17	2463.2	2682.04	2670.3	2698.43	2755.67	2784.75	2793.45	2501.49	2888.58	2857.69	2983.2	2468.96	2507.47	2452.51	2484.43	2717.84	2939.36	3147.15	2589.26	2998.86	3149.91	2651.78	2488.17	3001.39	3366.41	2843.31	2647.03	2626.49	2878.7	3134.52	2565.7	3146.42	3418.36	2588.56	2707.79	2791.99	2771.88	2966.99	2965.09	2608.39	2950.57	3385.09	2782.16
	2522.58	2492.93	2513.89	2571.18	2604.49	2664.75	2462.01	2679.89	2668.6	2696.5	2753.6	2782.64	2791.17	2500.06	2886.04	2855.19	2980	2467.74	2506.12	2451.5	2483.14	2715.66	2936.33	3143.35	2587.85	2995.45	3145.81	2650.16	2486.82	2997.9	3361.71	2840.73	2645.33	2625.07	2876.27	3130.79	2564.56	3142.21	3413.14	2587.47	2706.33	2790.31	2770.17	2963.91	2963.33	2607.02	2947.38	3380.11	2780.4
	2521.17	2491.68	2512.47	2569.58	2602.92	2663.32	2460.82	2677.75	2666.91	2694.58	2751.53	2780.53	2788.88	2498.62	2883.51	2852.69	2976.81	2466.52	2504.78	2450.49	2481.85	2713.48	2933.31	3139.56	2586.44	2992.06	3141.72	2648.55	2485.48	2994.42	3357.03	2838.16	2643.63	2623.65	2873.84	3127.06	2563.43	3138	3407.94	2586.37	2704.87	2788.64	2768.46	2960.83	2961.56	2605.64	2944.2	3375.14	2778.64
	2519.75	2490.42	2511.06	2567.99	2601.35	2661.89	2459.64	2675.6	2665.21	2692.66	2749.46	2778.42	2786.6	2497.19	2880.98	2850.19	2973.62	2465.29	2503.43	2449.49	2480.56	2711.3	2930.3	3135.77	2585.04	2988.67	3137.65	2646.93	2484.14	2990.94	3352.35	2835.58	2641.93	2622.23	2871.41	3123.34	2562.3	3133.81	3402.76	2585.27	2703.42	2786.97	2766.75	2957.75	2959.8	2604.26	2941.03	3370.18	2776.89
	2518.34	2489.17	2509.65	2566.39	2599.79	2660.46	2458.46	2673.46	2663.52	2690.73	2747.4	2776.31	2784.32	2495.76	2878.46	2847.7	2970.44	2464.07	2502.08	2448.48	2479.27	2709.12	2927.28	3131.99	2583.63	2985.29	3133.58	2645.32	2482.79	2987.47	3347.68	2833.01	2640.23	2620.8	2868.98	3119.63	2561.16	3129.62	3397.58	2584.17	2701.96	2785.29	2765.04	2954.68	2958.03	2602.89	2937.86	3365.24	2775.13
	2516.93	2487.91	2508.25	2564.79	2598.22	2659.03	2457.27	2671.33	2661.83	2688.81	2745.33	2774.2	2782.05	2494.34	2875.94	2845.21	2967.26	2462.85	2500.74	2447.47	2477.98	2706.94	2924.28	3128.22	2582.22	2981.92	3129.52	2643.71	2481.45	2984.01	3343.02	2830.44	2638.54	2619.38	2866.55	3115.93	2560.03	3125.45	3392.41	2583.07	2700.5	2783.62	2763.33	2951.62	2956.27	2601.51	2934.7	3360.3	2773.38
	2515.52	2486.66	2506.84	2563.2	2596.66	2657.6	2456.09	2669.19	2660.14	2686.9	2743.26	2772.1	2779.78	2492.91	2873.42	2842.72	2964.09	2461.62	2499.39	2446.45	2476.68	2704.76	2921.27	3124.45	2580.82	2978.55	3125.47	2642.1	2480.11	2980.55	3338.37	2827.88	2636.84	2617.96	2864.12	3112.23	2558.9	3121.28	3387.26	2581.96	2699.04	2781.95	2761.62	2948.56	2954.5	2600.14	2931.54	3355.37	2771.63
	2514.11	2485.4	2505.43	2561.6	2595.1	2656.17	2454.91	2667.06	2658.45	2684.98	2741.2	2769.99	2777.5	2491.49	2870.9	2840.23	2960.93	2460.4	2498.05	2445.44	2475.39	2702.59	2918.28	3120.7	2579.41	2975.2	3121.43	2640.49	2478.77	2977.11	3333.73	2825.32	2635.15	2616.54	2861.69	3108.54	2557.76	3117.13	3382.12	2580.86	2697.58	2780.28	2759.91	2945.5	2952.74	2598.77	2928.39	3350.45	2769.88
	2512.7	2484.15	2504.03	2560.01	2593.53	2654.74	2453.73	2664.93	2656.76	2683.07	2739.14	2767.89	2775.24	2490.06	2868.39	2837.75	2957.77	2459.17	2496.71	2444.43	2474.1	2700.41	2915.28	3116.94	2578	2971.84	3117.4	2638.89	2477.44	2973.67	3329.1	2822.76	2633.46	2615.12	2859.26	3104.85	2556.63	3112.99	3376.99	2579.75	2696.12	2778.61	2758.2	2942.45	2950.98	2597.39	2925.25	3345.54	2768.13
	2511.3	2482.9	2502.62	2558.41	2591.97	2653.3	2452.55	2662.81	2655.08	2681.15	2737.07	2765.78	2772.97	2488.64	2865.88	2835.27	2954.62	2457.95	2495.36	2443.42	2472.8	2698.24	2912.29	3113.2	2576.59	2968.5	3113.38	2637.28	2476.1	2970.24	3324.47	2820.2	2631.77	2613.7	2856.84	3101.18	2555.49	3108.86	3371.87	2578.64	2694.66	2776.94	2756.49	2939.4	2949.21	2596.02	2922.12	3340.65	2766.38
	2509.89	2481.64	2501.22	2556.82	2590.41	2651.87	2451.36	2660.68	2653.39	2679.24	2735.01	2763.68	2770.71	2487.22	2863.38	2832.8	2951.48	2456.72	2494.02	2442.41	2471.51	2696.07	2909.31	3109.46	2575.18	2965.17	3109.37	2635.68	2474.76	2966.82	3319.86	2817.64	2630.09	2612.29	2854.41	3097.51	2554.35	3104.74	3366.76	2577.53	2693.2	2775.27	2754.79	2936.36	2947.45	2594.65	2918.99	3335.76	2764.64
	2508.49	2480.39	2499.82	2555.22	2588.86	2650.44	2450.18	2658.56	2651.7	2677.33	2732.95	2761.58	2768.45	2485.8	2860.87	2830.32	2948.34	2455.49	2492.68	2441.39	2470.21	2693.91	2906.33	3105.73	2573.78	2961.84	3105.37	2634.07	2473.43	2963.4	3315.25	2815.09	2628.4	2610.87	2851.98	3093.84	2553.22	3100.63	3361.67	2576.42	2691.74	2773.6	2753.08	2933.32	2945.69	2593.27	2915.86	3330.88	2762.9
	2507.09	2479.14	2498.42	2553.63	2587.3	2649.01	2449.01	2656.45	2650.02	2675.42	2730.89	2759.48	2766.19	2484.38	2858.38	2827.85	2945.21	2454.27	2491.34	2440.38	2468.92	2691.74	2903.36	3102	2572.37	2958.52	3101.38	2632.47	2472.09	2960	3310.66	2812.54	2626.72	2609.45	2849.56	3090.19	2552.08	3096.53	3356.58	2575.31	2690.27	2771.93	2751.37	2930.29	2943.93	2591.9	2912.74	3326.02	2761.16
	2505.69	2477.89	2497.02	2552.03	2585.74	2647.57	2447.83	2654.33	2648.34	2673.52	2728.84	2757.38	2763.93	2482.97	2855.88	2825.39	2942.09	2453.04	2489.99	2439.36	2467.62	2689.58	2900.39	3098.29	2570.96	2955.21	3097.4	2630.87	2470.76	2956.6	3306.07	2810	2625.04	2608.03	2847.13	3086.54	2550.95	3092.44	3351.51	2574.19	2688.81	2770.27	2749.66	2927.26	2942.17	2590.53	2909.63	3321.16	2759.42
	2504.3	2476.64	2495.62	2550.44	2584.19	2646.14	2446.65	2652.22	2646.65	2671.61	2726.78	2755.29	2761.68	2481.55	2853.39	2822.92	2938.97	2451.81	2488.65	2438.35	2466.32	2687.41	2897.43	3094.57	2569.55	2951.9	3093.43	2629.27	2469.43	2953.21	3301.49	2807.45	2623.36	2606.61	2844.7	3082.9	2549.81	3088.37	3346.45	2573.08	2687.35	2768.6	2747.96	2924.24	2940.4	2589.16	2906.53	3316.32	2757.68
	2502.9	2475.39	2494.23	2548.85	2582.63	2644.71	2445.47	2650.12	2644.97	2669.71	2724.73	2753.19	2759.43	2480.14	2850.9	2820.46	2935.86	2450.59	2487.31	2437.33	2465.02	2685.25	2894.47	3090.87	2568.14	2948.61	3089.47	2627.67	2468.1	2949.83	3296.93	2804.91	2621.68	2605.2	2842.28	3079.26	2548.67	3084.3	3341.41	2571.96	2685.88	2766.94	2746.25	2921.22	2938.64	2587.79	2903.43	3311.48	2755.94
	2501.51	2474.14	2492.83	2547.25	2581.08	2643.27	2444.29	2648.01	2643.29	2667.81	2722.67	2751.1	2757.18	2478.73	2848.42	2818	2932.75	2449.36	2485.97	2436.31	2463.73	2683.09	2891.52	3087.17	2566.74	2945.32	3085.52	2626.08	2466.77	2946.46	3292.37	2802.38	2620	2603.78	2839.86	3075.64	2547.53	3080.25	3336.37	2570.84	2684.42	2765.27	2744.54	2918.2	2936.88	2586.42	2900.34	3306.66	2754.21
	2500.11	2472.9	2491.44	2545.66	2579.53	2641.84	2443.12	2645.91	2641.61	2665.91	2720.62	2749	2754.94	2477.32	2845.94	2815.55	2929.66	2448.13	2484.64	2435.29	2462.43	2680.93	2888.57	3083.49	2565.33	2942.04	3081.58	2624.48	2465.44	2943.1	3287.82	2799.84	2618.33	2602.37	2837.43	3072.02	2546.4	3076.21	3331.35	2569.72	2682.95	2763.61	2742.84	2915.19	2935.12	2585.06	2897.26	3301.85	2752.48
	2498.72	2471.65	2490.05	2544.07	2577.98	2640.4	2441.94	2643.81	2639.94	2664.01	2718.57	2746.91	2752.7	2475.91	2843.46	2813.1	2926.57	2446.9	2483.3	2434.28	2461.13	2678.78	2885.63	3079.8	2563.92	2938.77	3077.65	2622.89	2464.12	2939.75	3283.28	2797.31	2616.66	2600.95	2835.01	3068.41	2545.26	3072.17	3326.34	2568.59	2681.48	2761.94	2741.13	2912.19	2933.36	2583.69	2894.18	3297.04	2750.75
	2497.34	2470.4	2488.66	2542.48	2576.43	2638.96	2440.77	2641.72	2638.26	2662.12	2716.52	2744.82	2750.46	2474.5	2840.98	2810.65	2923.48	2445.67	2481.96	2433.26	2459.83	2676.63	2882.69	3076.13	2562.51	2935.5	3073.74	2621.29	2462.79	2936.4	3278.75	2794.78	2614.99	2599.54	2832.59	3064.8	2544.12	3068.15	3321.34	2567.47	2680.02	2760.28	2739.43	2909.19	2931.6	2582.32	2891.11	3292.25	2749.02
	2495.95	2469.15	2487.27	2540.89	2574.88	2637.53	2439.59	2639.63	2636.58	2660.22	2714.48	2742.73	2748.22	2473.1	2838.51	2808.2	2920.41	2444.45	2480.63	2432.24	2458.53	2674.47	2879.76	3072.46	2561.1	2932.24	3069.83	2619.7	2461.47	2933.06	3274.23	2792.26	2613.32	2598.12	2830.16	3061.2	2542.98	3064.15	3316.36	2566.34	2678.55	2758.62	2737.72	2906.2	2929.84	2580.95	2888.04	3287.47	2747.3
	2494.56	2467.91	2485.88	2539.29	2573.33	2636.09	2438.42	2637.54	2634.91	2658.33	2712.43	2740.64	2745.99	2471.69	2836.05	2805.76	2917.34	2443.22	2479.29	2431.22	2457.23	2672.32	2876.83	3068.8	2559.69	2929	3065.93	2618.11	2460.14	2929.74	3269.72	2789.73	2611.65	2596.71	2827.74	3057.61	2541.84	3060.15	3311.39	2565.21	2677.08	2756.96	2736.02	2903.21	2928.09	2579.59	2884.99	3282.7	2745.57
	2493.18	2466.66	2484.5	2537.7	2571.79	2634.65	2437.25	2635.46	2633.23	2656.44	2710.39	2738.56	2743.76	2470.29	2833.58	2803.32	2914.27	2441.99	2477.96	2430.19	2455.93	2670.18	2873.91	3065.15	2558.29	2925.76	3062.04	2616.52	2458.82	2926.42	3265.22	2787.22	2609.99	2595.29	2825.32	3054.03	2540.71	3056.16	3306.43	2564.08	2675.61	2755.3	2734.31	2900.22	2926.33	2578.22	2881.94	3277.94	2743.85
	2491.8	2465.42	2483.11	2536.11	2570.24	2633.22	2436.07	2633.38	2631.56	2654.55	2708.34	2736.47	2741.53	2468.89	2831.12	2800.89	2911.22	2440.76	2476.62	2429.17	2454.62	2668.03	2871	3061.5	2556.88	2922.52	3058.17	2614.94	2457.5	2923.11	3260.73	2784.7	2608.32	2593.88	2822.9	3050.46	2539.57	3052.19	3301.48	2562.95	2674.15	2753.64	2732.61	2897.24	2924.57	2576.86	2878.89	3273.19	2742.13
	2490.42	2464.17	2481.73	2534.52	2568.7	2631.78	2434.9	2631.3	2629.89	2652.67	2706.3	2734.39	2739.31	2467.49	2828.67	2798.46	2908.17	2439.53	2475.29	2428.15	2453.32	2665.88	2868.09	3057.87	2555.47	2919.3	3054.3	2613.35	2456.18	2919.8	3256.24	2782.19	2606.66	2592.46	2820.48	3046.89	2538.43	3048.23	3296.55	2561.81	2672.68	2751.98	2730.9	2894.27	2922.81	2575.5	2875.86	3268.46	2740.41
	2489.04	2462.93	2480.35	2532.94	2567.16	2630.34	2433.73	2629.23	2628.22	2650.78	2704.26	2732.31	2737.09	2466.09	2826.21	2796.03	2905.12	2438.3	2473.96	2427.13	2452.02	2663.74	2865.18	3054.24	2554.06	2916.08	3050.45	2611.76	2454.86	2916.51	3251.77	2779.68	2605	2591.05	2818.06	3043.33	2537.29	3044.27	3291.63	2560.68	2671.21	2750.33	2729.2	2891.3	2921.05	2574.13	2872.83	3263.73	2738.69
	2487.66	2461.69	2478.97	2531.35	2565.62	2628.9	2432.56	2627.16	2626.55	2648.9	2702.23	2730.23	2734.87	2464.7	2823.77	2793.6	2902.09	2437.07	2472.63	2426.1	2450.72	2661.6	2862.28	3050.61	2552.65	2912.88	3046.6	2610.18	2453.54	2913.23	3247.31	2777.17	2603.35	2589.64	2815.64	3039.78	2536.15	3040.33	3286.72	2559.54	2669.73	2748.67	2727.5	2888.34	2919.3	2572.77	2869.8	3259.02	2736.98
	2486.29	2460.44	2477.59	2529.76	2564.08	2627.46	2431.39	2625.09	2624.88	2647.02	2700.19	2728.15	2732.65	2463.3	2821.32	2791.18	2899.06	2435.84	2471.3	2425.08	2449.41	2659.46	2859.39	3047	2551.24	2909.68	3042.77	2608.6	2452.23	2909.95	3242.86	2774.67	2601.69	2588.23	2813.23	3036.23	2535.01	3036.41	3281.82	2558.4	2668.26	2747.01	2725.8	2885.38	2917.54	2571.41	2866.79	3254.31	2735.27
	2484.92	2459.2	2476.21	2528.17	2562.54	2626.02	2430.22	2623.03	2623.22	2645.14	2698.16	2726.07	2730.44	2461.91	2818.88	2788.76	2896.04	2434.61	2469.97	2424.05	2448.11	2657.33	2856.5	3043.39	2549.84	2906.49	3038.95	2607.02	2450.91	2906.69	3238.42	2772.17	2600.04	2586.81	2810.81	3032.7	2533.87	3032.49	3276.94	2557.26	2666.79	2745.36	2724.1	2882.43	2915.78	2570.05	2863.78	3249.62	2733.56
	2483.54	2457.96	2474.84	2526.59	2561	2624.58	2429.05	2620.97	2621.55	2643.27	2696.13	2724	2728.23	2460.52	2816.44	2786.35	2893.03	2433.38	2468.64	2423.02	2446.81	2655.19	2853.62	3039.79	2548.43	2903.3	3035.13	2605.44	2449.6	2903.43	3233.98	2769.67	2598.39	2585.4	2808.39	3029.17	2532.73	3028.59	3272.07	2556.12	2665.32	2743.71	2722.39	2879.48	2914.03	2568.69	2860.78	3244.94	2731.85
	2482.18	2456.72	2473.46	2525	2559.47	2623.14	2427.88	2618.91	2619.89	2641.39	2694.1	2721.92	2726.02	2459.13	2814.01	2783.94	2890.02	2432.15	2467.31	2422	2445.5	2653.06	2850.74	3036.2	2547.02	2900.13	3031.33	2603.86	2448.29	2900.19	3229.56	2767.18	2596.74	2583.99	2805.98	3025.65	2531.59	3024.7	3267.21	2554.97	2663.85	2742.05	2720.69	2876.54	2912.27	2567.33	2857.78	3240.27	2730.14
	2480.81	2455.48	2472.09	2523.42	2557.94	2621.7	2426.71	2616.86	2618.22	2639.52	2692.07	2719.85	2723.82	2457.74	2811.57	2781.53	2887.02	2430.92	2465.99	2420.97	2444.2	2650.93	2847.87	3032.62	2545.61	2896.96	3027.54	2602.28	2446.98	2896.95	3225.15	2764.69	2595.09	2582.58	2803.56	3022.13	2530.45	3020.82	3262.37	2553.83	2662.37	2740.4	2718.99	2873.6	2910.52	2565.97	2854.8	3235.61	2728.44
	2479.44	2454.24	2470.72	2521.83	2556.4	2620.25	2425.55	2614.81	2616.56	2637.65	2690.04	2717.78	2721.62	2456.35	2809.15	2779.12	2884.03	2429.69	2464.66	2419.94	2442.89	2648.8	2845	3029.04	2544.21	2893.81	3023.76	2600.71	2445.67	2893.72	3220.75	2762.2	2593.45	2581.17	2801.15	3018.63	2529.3	3016.95	3257.54	2552.68	2660.9	2738.75	2717.29	2870.67	2908.76	2564.61	2851.82	3230.96	2726.74
	2478.08	2453	2469.35	2520.25	2554.87	2618.81	2424.38	2612.76	2614.9	2635.79	2688.02	2715.71	2719.42	2454.96	2806.72	2776.72	2881.04	2428.45	2463.34	2418.91	2441.58	2646.68	2842.14	3025.48	2542.8	2890.66	3019.99	2599.14	2444.36	2890.5	3216.36	2759.71	2591.81	2579.76	2798.74	3015.13	2528.16	3013.09	3252.72	2551.53	2659.42	2737.1	2715.6	2867.74	2907.01	2563.26	2848.85	3226.32	2725.03
	2476.72	2451.77	2467.98	2518.66	2553.34	2617.37	2423.22	2610.72	2613.24	2633.92	2686	2713.64	2717.23	2453.58	2804.3	2774.32	2878.06	2427.22	2462.01	2417.88	2440.28	2644.55	2839.29	3021.92	2541.39	2887.52	3016.24	2597.56	2443.06	2887.3	3211.97	2757.23	2590.17	2578.35	2796.32	3011.64	2527.02	3009.25	3247.92	2550.37	2657.95	2735.45	2713.9	2864.82	2905.25	2561.9	2845.88	3221.69	2723.34
	2475.36	2450.53	2466.62	2517.08	2551.81	2615.92	2422.05	2608.69	2611.59	2632.06	2683.98	2711.58	2715.04	2452.2	2801.89	2771.93	2875.09	2425.99	2460.69	2416.85	2438.97	2642.43	2836.44	3018.37	2539.98	2884.39	3012.49	2595.99	2441.75	2884.1	3207.6	2754.76	2588.53	2576.94	2793.91	3008.16	2525.88	3005.41	3243.13	2549.22	2656.47	2733.8	2712.2	2861.9	2903.5	2560.54	2842.92	3217.08	2721.64
	2474	2449.29	2465.25	2515.5	2550.29	2614.48	2420.89	2606.65	2609.93	2630.2	2681.96	2709.51	2712.85	2450.82	2799.48	2769.54	2872.13	2424.76	2459.37	2415.82	2437.67	2640.31	2833.59	3014.82	2538.58	2881.26	3008.75	2594.42	2440.45	2880.91	3203.24	2752.28	2586.9	2575.52	2791.5	3004.68	2524.74	3001.59	3238.35	2548.06	2654.99	2732.15	2710.5	2858.99	2901.74	2559.19	2839.97	3212.48	2719.95
	2472.65	2448.06	2463.89	2513.92	2548.76	2613.04	2419.72	2604.62	2608.27	2628.34	2679.94	2707.45	2710.67	2449.44	2797.07	2767.15	2869.17	2423.53	2458.05	2414.78	2436.36	2638.19	2830.76	3011.29	2537.17	2878.15	3005.03	2592.86	2439.14	2877.73	3198.89	2749.81	2585.26	2574.11	2789.09	3001.22	2523.6	2997.79	3233.59	2546.9	2653.52	2730.51	2708.81	2856.09	2899.99	2557.84	2837.03	3207.88	2718.25
	2471.29	2446.82	2462.53	2512.34	2547.24	2611.59	2418.56	2602.6	2606.62	2626.48	2677.93	2705.39	2708.48	2448.06	2794.66	2764.77	2866.23	2422.3	2456.74	2413.75	2435.05	2636.08	2827.92	3007.76	2535.76	2875.05	3001.32	2591.29	2437.84	2874.56	3194.55	2747.35	2583.63	2572.71	2786.68	2997.76	2522.45	2993.99	3228.83	2545.74	2652.04	2728.86	2707.11	2853.19	2898.24	2556.48	2834.09	3203.3	2716.56
	2469.94	2445.59	2461.17	2510.76	2545.72	2610.14	2417.4	2600.57	2604.97	2624.63	2675.92	2703.33	2706.31	2446.69	2792.26	2762.39	2863.29	2421.06	2455.42	2412.72	2433.74	2633.96	2825.1	3004.24	2534.36	2871.95	2997.62	2589.73	2436.55	2871.4	3190.22	2744.88	2582	2571.3	2784.27	2994.31	2521.31	2990.21	3224.1	2544.58	2650.56	2727.22	2705.41	2850.3	2896.49	2555.13	2831.16	3198.73	2714.88
	2468.59	2444.35	2459.81	2509.18	2544.2	2608.7	2416.24	2598.56	2603.32	2622.78	2673.91	2701.28	2704.13	2445.31	2789.86	2760.01	2860.35	2419.83	2454.1	2411.68	2432.44	2631.85	2822.28	3000.73	2532.95	2868.86	2993.92	2588.16	2435.25	2868.25	3185.9	2742.42	2580.38	2569.89	2781.86	2990.87	2520.17	2986.44	3219.37	2543.42	2649.08	2725.57	2703.72	2847.41	2894.73	2553.78	2828.24	3194.18	2713.19
	2467.24	2443.12	2458.46	2507.61	2542.68	2607.25	2415.08	2596.54	2601.67	2620.93	2671.9	2699.22	2701.96	2443.94	2787.47	2757.64	2857.43	2418.6	2452.79	2410.65	2431.13	2629.74	2819.46	2997.23	2531.55	2865.78	2990.25	2586.6	2433.95	2865.1	3181.59	2739.97	2578.75	2568.48	2779.46	2987.43	2519.03	2982.68	3214.66	2542.25	2647.6	2723.93	2702.02	2844.53	2892.98	2552.43	2825.33	3189.63	2711.51
	2465.9	2441.89	2457.1	2506.03	2541.16	2605.8	2413.92	2594.53	2600.02	2619.08	2669.9	2697.17	2699.79	2442.57	2785.08	2755.27	2854.51	2417.37	2451.48	2409.61	2429.82	2627.64	2816.65	2993.74	2530.14	2862.71	2986.58	2585.04	2432.66	2861.97	3177.29	2737.52	2577.13	2567.07	2777.05	2984.01	2517.88	2978.93	3209.97	2541.08	2646.12	2722.29	2700.33	2841.65	2891.23	2551.08	2822.43	3185.1	2709.82
	2464.55	2440.65	2455.75	2504.46	2539.64	2604.36	2412.76	2592.53	2598.37	2617.24	2667.89	2695.12	2697.63	2441.2	2782.7	2752.91	2851.6	2416.13	2450.16	2408.57	2428.51	2625.53	2813.85	2990.25	2528.73	2859.65	2982.92	2583.48	2431.36	2858.85	3173	2735.07	2575.51	2565.66	2774.65	2980.59	2516.74	2975.2	3205.28	2539.91	2644.64	2720.64	2698.64	2838.78	2889.48	2549.74	2819.53	3180.57	2708.14
	2463.21	2439.42	2454.4	2502.88	2538.13	2602.91	2411.6	2590.53	2596.73	2615.4	2665.89	2693.07	2695.47	2439.83	2780.31	2750.55	2848.7	2414.9	2448.85	2407.53	2427.2	2623.43	2811.06	2986.78	2527.33	2856.6	2979.28	2581.92	2430.07	2855.74	3168.73	2732.62	2573.89	2564.25	2772.24	2977.18	2515.6	2971.48	3200.62	2538.74	2643.16	2719	2696.95	2835.92	2887.73	2548.39	2816.64	3176.06	2706.47
	2461.87	2438.19	2453.05	2501.31	2536.62	2601.46	2410.44	2588.53	2595.08	2613.56	2663.89	2691.02	2693.31	2438.47	2777.94	2748.19	2845.8	2413.67	2447.54	2406.49	2425.89	2621.33	2808.26	2983.31	2525.92	2853.56	2975.64	2580.37	2428.78	2852.64	3164.46	2730.18	2572.28	2562.84	2769.84	2973.78	2514.45	2967.77	3195.96	2537.56	2641.68	2717.37	2695.26	2833.06	2885.98	2547.04	2813.76	3171.56	2704.79
	2460.53	2436.96	2451.7	2499.74	2535.11	2600.01	2409.28	2586.54	2593.44	2611.72	2661.9	2688.98	2691.15	2437.1	2775.56	2745.83	2842.91	2412.44	2446.24	2405.45	2424.58	2619.23	2805.48	2979.85	2524.52	2850.52	2972.02	2578.81	2427.49	2849.55	3160.2	2727.74	2570.66	2561.43	2767.43	2970.39	2513.31	2964.08	3191.32	2536.39	2640.2	2715.73	2693.56	2830.21	2884.23	2545.7	2810.88	3167.07	2703.12
	2459.2	2435.73	2450.36	2498.16	2533.6	2598.56	2408.13	2584.55	2591.8	2609.89	2659.9	2686.93	2689	2435.74	2773.19	2743.48	2840.03	2411.2	2444.93	2404.41	2423.27	2617.14	2802.7	2976.4	2523.12	2847.5	2968.41	2577.26	2426.21	2846.47	3155.95	2725.31	2569.05	2560.02	2765.03	2967	2512.17	2960.39	3186.69	2535.21	2638.71	2714.09	2691.87	2827.36	2882.48	2544.35	2808.01	3162.59	2701.45
	2457.87	2434.51	2449.02	2496.59	2532.09	2597.11	2406.97	2582.56	2590.16	2608.06	2657.91	2684.89	2686.85	2434.38	2770.82	2741.14	2837.16	2409.97	2443.63	2403.37	2421.96	2615.04	2799.93	2972.96	2521.71	2844.48	2964.81	2575.71	2424.92	2843.4	3151.72	2722.87	2567.44	2558.62	2762.63	2963.62	2511.02	2956.72	3182.08	2534.03	2637.23	2712.45	2690.19	2824.52	2880.73	2543.01	2805.15	3158.13	2699.78
	2456.53	2433.28	2447.67	2495.02	2530.58	2595.66	2405.82	2580.58	2588.52	2606.23	2655.92	2682.85	2684.71	2433.02	2768.46	2738.79	2834.3	2408.74	2442.32	2402.33	2420.65	2612.95	2797.16	2969.53	2520.31	2841.47	2961.22	2574.16	2423.64	2840.34	3147.49	2720.45	2565.84	2557.21	2760.23	2960.26	2509.88	2953.07	3177.48	2532.84	2635.75	2710.82	2688.5	2821.68	2878.98	2541.67	2802.3	3153.68	2698.11
	2455.21	2432.05	2446.33	2493.46	2529.08	2594.21	2404.66	2578.6	2586.88	2604.4	2653.94	2680.81	2682.57	2431.66	2766.1	2736.46	2831.44	2407.51	2441.02	2401.28	2419.34	2610.86	2794.4	2966.1	2518.9	2838.48	2957.65	2572.61	2422.36	2837.29	3143.28	2718.02	2564.24	2555.8	2757.83	2956.9	2508.73	2949.42	3172.89	2531.66	2634.26	2709.18	2686.81	2818.85	2877.23	2540.33	2799.46	3149.23	2696.45
	2453.88	2430.82	2445	2491.89	2527.58	2592.76	2403.51	2576.63	2585.25	2602.58	2651.95	2678.78	2680.43	2430.31	2763.75	2734.12	2828.59	2406.27	2439.72	2400.24	2418.03	2608.78	2791.65	2962.69	2517.5	2835.49	2954.08	2571.07	2421.08	2834.25	3139.08	2715.6	2562.63	2554.39	2755.44	2953.54	2507.59	2945.79	3168.32	2530.47	2632.78	2707.55	2685.12	2816.03	2875.48	2538.99	2796.62	3144.8	2694.78
	2452.55	2429.6	2443.66	2490.32	2526.07	2591.3	2402.35	2574.66	2583.61	2600.76	2649.97	2676.74	2678.29	2428.95	2761.4	2731.79	2825.75	2405.04	2438.42	2399.19	2416.72	2606.7	2788.9	2959.28	2516.1	2832.51	2950.53	2569.52	2419.8	2831.22	3134.88	2713.19	2561.04	2552.98	2753.04	2950.2	2506.44	2942.17	3163.76	2529.28	2631.29	2705.92	2683.44	2813.21	2873.74	2537.65	2793.8	3140.39	2693.12
	2451.23	2428.37	2442.33	2488.76	2524.57	2589.85	2401.2	2572.7	2581.98	2598.94	2647.99	2674.71	2676.16	2427.6	2759.05	2729.46	2822.92	2403.81	2437.13	2398.15	2415.4	2604.61	2786.16	2955.88	2514.7	2829.54	2946.99	2567.98	2418.52	2828.2	3130.7	2710.77	2559.44	2551.58	2750.64	2946.87	2505.3	2938.57	3159.22	2528.09	2629.8	2704.29	2681.75	2810.4	2871.99	2536.31	2790.98	3135.98	2691.47
	2449.91	2427.15	2441	2487.19	2523.08	2588.4	2400.05	2570.74	2580.35	2597.12	2646.02	2672.68	2674.04	2426.25	2756.71	2727.14	2820.1	2402.57	2435.83	2397.1	2414.09	2602.54	2783.42	2952.5	2513.29	2826.58	2943.46	2566.44	2417.25	2825.2	3126.53	2708.37	2557.85	2550.17	2748.25	2943.54	2504.15	2934.97	3154.69	2526.89	2628.32	2702.65	2680.07	2807.6	2870.24	2534.97	2788.17	3131.59	2689.81
	2448.59	2425.93	2439.67	2485.63	2521.58	2586.94	2398.9	2568.79	2578.72	2595.31	2644.04	2670.66	2671.91	2424.9	2754.37	2724.82	2817.28	2401.34	2434.54	2396.05	2412.78	2600.46	2780.69	2949.12	2511.89	2823.63	2939.94	2564.9	2415.97	2822.2	3122.37	2705.96	2556.26	2548.76	2745.86	2940.22	2503.01	2931.39	3150.17	2525.7	2626.83	2701.03	2678.38	2804.8	2868.49	2533.64	2785.36	3127.2	2688.16
	2447.28	2424.71	2438.34	2484.07	2520.09	2585.49	2397.75	2566.84	2577.09	2593.5	2642.07	2668.63	2669.79	2423.55	2752.03	2722.51	2814.47	2400.11	2433.24	2395	2411.47	2598.39	2777.97	2945.75	2510.49	2820.69	2936.44	2563.36	2414.7	2819.21	3118.22	2703.56	2554.67	2547.35	2743.46	2936.91	2501.86	2927.83	3145.67	2524.5	2625.34	2699.4	2676.7	2802	2866.75	2532.31	2782.57	3122.83	2686.51
	2445.96	2423.48	2437.01	2482.51	2518.59	2584.03	2396.6	2564.89	2575.46	2591.69	2640.11	2666.61	2667.68	2422.21	2749.7	2720.19	2811.67	2398.88	2431.95	2393.95	2410.16	2596.32	2775.25	2942.38	2509.09	2817.75	2932.95	2561.82	2413.43	2816.24	3114.08	2701.16	2553.08	2545.95	2741.07	2933.61	2500.72	2924.27	3141.19	2523.3	2623.85	2697.77	2675.02	2799.22	2865	2530.97	2779.78	3118.47	2684.86
	2444.65	2422.26	2435.69	2480.95	2517.1	2582.58	2395.45	2562.95	2573.84	2589.88	2638.14	2664.59	2665.56	2420.87	2747.37	2717.89	2808.88	2397.64	2430.66	2392.9	2408.85	2594.25	2772.54	2939.03	2507.69	2814.83	2929.46	2560.29	2412.16	2813.27	3109.96	2698.77	2551.5	2544.54	2738.68	2930.32	2499.57	2920.73	3136.71	2522.1	2622.36	2696.14	2673.34	2796.44	2863.26	2529.64	2777	3114.13	2683.21
	2443.34	2421.04	2434.37	2479.39	2515.62	2581.12	2394.3	2561.01	2572.22	2588.08	2636.18	2662.57	2663.46	2419.52	2745.05	2715.58	2806.09	2396.41	2429.38	2391.85	2407.53	2592.18	2769.84	2935.69	2506.29	2811.92	2925.99	2558.76	2410.9	2810.32	3105.84	2696.38	2549.92	2543.13	2736.29	2927.03	2498.43	2917.2	3132.26	2520.89	2620.87	2694.52	2671.66	2793.66	2861.51	2528.31	2774.23	3109.79	2681.57
	2442.03	2419.82	2433.05	2477.84	2514.13	2579.66	2393.16	2559.08	2570.6	2586.28	2634.22	2660.55	2661.35	2418.18	2742.73	2713.29	2803.32	2395.18	2428.09	2390.8	2406.22	2590.12	2767.14	2932.36	2504.89	2809.01	2922.54	2557.23	2409.63	2807.37	3101.74	2693.99	2548.34	2541.73	2733.91	2923.76	2497.28	2913.69	3127.81	2519.69	2619.38	2692.89	2669.98	2790.89	2859.77	2526.98	2771.47	3105.47	2679.92
	2440.73	2418.61	2431.73	2476.28	2512.64	2578.21	2392.01	2557.15	2568.98	2584.48	2632.26	2658.54	2659.25	2416.85	2740.42	2710.99	2800.55	2393.95	2426.81	2389.75	2404.91	2588.06	2764.45	2929.03	2503.49	2806.12	2919.09	2555.7	2408.37	2804.44	3097.64	2691.61	2546.76	2540.32	2731.52	2920.49	2496.14	2910.19	3123.38	2518.48	2617.9	2691.27	2668.3	2788.13	2858.02	2525.65	2768.71	3101.16	2678.28
	2439.43	2417.39	2430.41	2474.73	2511.16	2576.75	2390.87	2555.23	2567.36	2582.69	2630.31	2656.53	2657.15	2415.51	2738.11	2708.7	2797.79	2392.72	2425.53	2388.69	2403.6	2586	2761.77	2925.72	2502.09	2803.23	2915.66	2554.17	2407.11	2801.52	3093.56	2689.23	2545.19	2538.91	2729.14	2917.23	2494.99	2906.7	3118.97	2517.27	2616.41	2689.65	2666.63	2785.37	2856.28	2524.32	2765.96	3096.86	2676.65
	2438.13	2416.17	2429.1	2473.18	2509.68	2575.29	2389.72	2553.31	2565.74	2580.9	2628.36	2654.52	2655.06	2414.18	2735.8	2706.42	2795.04	2391.49	2424.25	2387.64	2402.29	2583.95	2759.09	2922.41	2500.7	2800.35	2912.24	2552.64	2405.85	2798.61	3089.49	2686.86	2543.62	2537.51	2726.75	2913.98	2493.85	2903.22	3114.57	2516.06	2614.92	2688.03	2664.95	2782.62	2854.54	2523	2763.23	3092.58	2675.01
	2436.83	2414.96	2427.79	2471.63	2508.2	2573.84	2388.58	2551.4	2564.13	2579.11	2626.41	2652.51	2652.97	2412.84	2733.5	2704.13	2792.3	2390.25	2422.97	2386.59	2400.98	2581.9	2756.42	2919.11	2499.3	2797.49	2908.83	2551.12	2404.59	2795.71	3085.43	2684.49	2542.05	2536.1	2724.37	2910.74	2492.7	2899.76	3110.18	2514.84	2613.43	2686.41	2663.28	2779.88	2852.8	2521.67	2760.5	3088.3	2673.38
	2435.54	2413.75	2426.48	2470.08	2506.72	2572.38	2387.44	2549.49	2562.52	2577.33	2624.46	2650.51	2650.88	2411.51	2731.2	2701.86	2789.56	2389.02	2421.69	2385.53	2399.67	2579.85	2753.75	2915.83	2497.9	2794.63	2905.43	2549.6	2403.33	2792.82	3081.38	2682.13	2540.49	2534.7	2722	2907.51	2491.56	2896.31	3105.81	2513.63	2611.94	2684.79	2661.61	2777.14	2851.06	2520.35	2757.77	3084.04	2671.75
	2434.25	2412.53	2425.17	2468.54	2505.25	2570.93	2386.29	2547.59	2560.91	2575.54	2622.52	2648.51	2648.8	2410.19	2728.91	2699.58	2786.84	2387.79	2420.42	2384.48	2398.36	2577.81	2751.1	2912.55	2496.51	2791.78	2902.05	2548.08	2402.08	2789.94	3077.35	2679.77	2538.92	2533.29	2719.62	2904.29	2490.41	2892.88	3101.46	2512.41	2610.44	2683.17	2659.93	2774.41	2849.32	2519.03	2755.06	3079.8	2670.12
	2432.96	2411.32	2423.87	2466.99	2503.78	2569.47	2385.15	2545.69	2559.3	2573.77	2620.58	2646.51	2646.72	2408.86	2726.62	2697.32	2784.12	2386.56	2419.14	2383.42	2397.05	2575.76	2748.44	2909.28	2495.12	2788.94	2898.67	2546.56	2400.83	2787.07	3073.32	2677.41	2537.36	2531.89	2717.25	2901.07	2489.27	2889.45	3097.12	2511.19	2608.96	2681.56	2658.26	2771.69	2847.58	2517.71	2752.36	3075.56	2668.5
	2431.67	2410.11	2422.57	2465.45	2502.31	2568.01	2384.02	2543.8	2557.69	2571.99	2618.65	2644.52	2644.65	2407.54	2724.34	2695.05	2781.41	2385.34	2417.87	2382.37	2395.74	2573.73	2745.8	2906.02	2493.72	2786.12	2895.31	2545.04	2399.58	2784.22	3069.31	2675.06	2535.81	2530.49	2714.87	2897.87	2488.13	2886.05	3092.79	2509.97	2607.47	2679.94	2656.6	2768.97	2845.84	2516.39	2749.66	3071.34	2666.88
	2430.39	2408.9	2421.27	2463.91	2500.84	2566.56	2382.88	2541.91	2556.09	2570.22	2616.71	2642.53	2642.58	2406.22	2722.06	2692.79	2778.71	2384.11	2416.6	2381.31	2394.43	2571.69	2743.16	2902.78	2492.33	2783.3	2891.96	2543.53	2398.33	2781.37	3065.3	2672.71	2534.25	2529.08	2712.5	2894.67	2486.98	2882.65	3088.48	2508.75	2605.98	2678.33	2654.93	2766.26	2844.1	2515.07	2746.97	3067.13	2665.26
	2429.11	2407.69	2419.97	2462.37	2499.37	2565.1	2381.74	2540.02	2554.49	2568.45	2614.78	2640.54	2640.51	2404.9	2719.78	2690.54	2776.02	2382.88	2415.34	2380.25	2393.12	2569.66	2740.53	2899.54	2490.94	2780.49	2888.63	2542.02	2397.09	2778.54	3061.31	2670.36	2532.7	2527.68	2710.14	2891.48	2485.84	2879.27	3084.18	2507.52	2604.49	2676.71	2653.26	2763.55	2842.36	2513.76	2744.29	3062.93	2663.64
	2427.83	2406.48	2418.68	2460.83	2497.91	2563.65	2380.6	2538.14	2552.89	2566.68	2612.86	2638.55	2638.45	2403.58	2717.51	2688.29	2773.33	2381.65	2414.07	2379.2	2391.81	2567.63	2737.9	2896.31	2489.55	2777.69	2885.3	2540.51	2395.85	2775.72	3057.33	2668.02	2531.15	2526.28	2707.77	2888.3	2484.69	2875.9	3079.9	2506.3	2603	2675.1	2651.6	2760.85	2840.63	2512.45	2741.62	3058.75	2662.02
	2426.55	2405.28	2417.38	2459.3	2496.45	2562.19	2379.47	2536.27	2551.29	2564.92	2610.94	2636.57	2636.39	2402.27	2715.24	2686.05	2770.66	2380.42	2412.81	2378.14	2390.51	2565.61	2735.29	2893.09	2488.16	2774.9	2881.99	2539	2394.6	2772.91	3053.37	2665.69	2529.61	2524.88	2705.41	2885.13	2483.55	2872.54	3075.64	2505.07	2601.51	2673.49	2649.94	2758.16	2838.89	2511.13	2738.96	3054.57	2660.41
	2425.28	2404.07	2416.09	2457.77	2494.99	2560.74	2378.34	2534.4	2549.69	2563.16	2609.02	2634.59	2634.34	2400.95	2712.98	2683.81	2767.99	2379.2	2411.55	2377.08	2389.2	2563.59	2732.68	2889.88	2486.78	2772.12	2878.69	2537.5	2393.37	2770.11	3049.41	2663.36	2528.06	2523.48	2703.05	2881.97	2482.41	2869.2	3071.38	2503.84	2600.02	2671.88	2648.28	2755.47	2837.16	2509.82	2736.3	3050.41	2658.8
	2424.01	2402.87	2414.81	2456.24	2493.53	2559.28	2377.2	2532.53	2548.1	2561.4	2607.1	2632.61	2632.29	2399.64	2710.73	2681.57	2765.33	2377.97	2410.29	2376.02	2387.9	2561.57	2730.07	2886.68	2485.39	2769.35	2875.41	2535.99	2392.13	2767.32	3045.47	2661.03	2526.52	2522.08	2700.69	2878.81	2481.26	2865.87	3067.15	2502.61	2598.53	2670.28	2646.62	2752.79	2835.43	2508.51	2733.66	3046.27	2657.19
	2422.74	2401.67	2413.52	2454.71	2492.08	2557.83	2376.07	2530.68	2546.51	2559.65	2605.19	2630.64	2630.25	2398.34	2708.47	2679.34	2762.68	2376.75	2409.04	2374.96	2386.59	2559.55	2727.47	2883.49	2484	2766.59	2872.13	2534.49	2390.89	2764.54	3041.54	2658.71	2524.99	2520.68	2698.33	2875.67	2480.12	2862.56	3062.93	2501.38	2597.04	2668.67	2644.96	2750.12	2833.69	2507.21	2731.02	3042.14	2655.59
	2421.48	2400.47	2412.24	2453.19	2490.62	2556.37	2374.94	2528.82	2544.92	2557.9	2603.28	2628.67	2628.21	2397.03	2706.23	2677.11	2760.04	2375.53	2407.78	2373.91	2385.29	2557.54	2724.88	2880.31	2482.62	2763.83	2868.87	2532.99	2389.66	2761.78	3037.62	2656.39	2523.45	2519.28	2695.98	2872.53	2478.98	2859.25	3058.72	2500.15	2595.56	2667.06	2643.31	2747.45	2831.96	2505.9	2728.39	3038.02	2653.99
	2420.22	2399.27	2410.96	2451.66	2489.18	2554.92	2373.81	2526.97	2543.33	2556.16	2601.38	2626.7	2626.17	2395.73	2703.98	2674.89	2757.41	2374.3	2406.53	2372.85	2383.99	2555.54	2722.3	2877.14	2481.24	2761.09	2865.62	2531.5	2388.43	2759.02	3033.71	2654.08	2521.92	2517.88	2693.63	2869.41	2477.84	2855.97	3054.53	2498.92	2594.07	2665.46	2641.65	2744.79	2830.23	2504.6	2725.77	3033.91	2652.39
	2418.96	2398.07	2409.68	2450.14	2487.73	2553.47	2372.69	2525.13	2541.75	2554.41	2599.47	2624.74	2624.14	2394.43	2701.75	2672.68	2754.79	2373.08	2405.28	2371.79	2382.68	2553.53	2719.72	2873.98	2479.86	2758.36	2862.38	2530	2387.2	2756.28	3029.81	2651.77	2520.39	2516.49	2691.28	2866.29	2476.7	2852.69	3050.35	2497.68	2592.59	2663.86	2640	2742.13	2828.51	2503.29	2723.16	3029.82	2650.79
	2417.71	2396.87	2408.4	2448.62	2486.28	2552.02	2371.56	2523.29	2540.16	2552.67	2597.58	2622.78	2622.11	2393.13	2699.51	2670.47	2752.17	2371.86	2404.04	2370.73	2381.38	2551.54	2717.15	2870.83	2478.48	2755.64	2859.16	2528.51	2385.98	2753.55	3025.93	2649.47	2518.87	2515.09	2688.94	2863.18	2475.55	2849.43	3046.19	2496.45	2591.1	2662.26	2638.35	2739.49	2826.78	2501.99	2720.56	3025.73	2649.2
	2416.45	2395.68	2407.13	2447.11	2484.84	2550.57	2370.43	2521.46	2538.58	2550.94	2595.68	2620.82	2620.09	2391.83	2697.28	2668.26	2749.57	2370.64	2402.79	2369.67	2380.08	2549.54	2714.59	2867.69	2477.1	2752.93	2855.94	2527.02	2384.75	2750.83	3022.06	2647.17	2517.35	2513.7	2686.6	2860.08	2474.41	2846.18	3042.05	2495.21	2589.62	2660.66	2636.7	2736.84	2825.05	2500.69	2717.97	3021.67	2647.61
	2415.21	2394.48	2405.86	2445.6	2483.4	2549.12	2369.31	2519.63	2537.01	2549.21	2593.79	2618.87	2618.07	2390.54	2695.06	2666.06	2746.97	2369.42	2401.55	2368.62	2378.79	2547.55	2712.04	2864.56	2475.72	2750.22	2852.74	2525.54	2383.53	2748.13	3018.2	2644.87	2515.83	2512.3	2684.26	2856.99	2473.27	2842.95	3037.92	2493.97	2588.13	2659.06	2635.06	2734.21	2823.33	2499.4	2715.38	3017.61	2646.02
	2413.96	2393.29	2404.59	2444.09	2481.96	2547.67	2368.19	2517.81	2535.43	2547.48	2591.91	2616.92	2616.06	2389.25	2692.84	2663.87	2744.39	2368.2	2400.31	2367.56	2377.49	2545.56	2709.49	2861.44	2474.35	2747.53	2849.56	2524.05	2382.31	2745.43	3014.35	2642.58	2514.31	2510.91	2681.93	2853.91	2472.13	2839.72	3033.81	2492.73	2586.65	2657.46	2633.41	2731.58	2821.6	2498.1	2712.81	3013.57	2644.43
	2412.72	2392.1	2403.33	2442.58	2480.53	2546.22	2367.07	2515.99	2533.86	2545.75	2590.02	2614.97	2614.05	2387.96	2690.63	2661.68	2741.81	2366.99	2399.07	2366.5	2376.19	2543.58	2706.95	2858.33	2472.98	2744.85	2846.38	2522.57	2381.1	2742.75	3010.51	2640.3	2512.8	2509.52	2679.6	2850.84	2470.99	2836.52	3029.71	2491.49	2585.17	2655.86	2631.77	2728.96	2819.88	2496.81	2710.24	3009.55	2642.85
	2411.48	2390.91	2402.07	2441.07	2479.1	2544.78	2365.95	2514.18	2532.29	2544.03	2588.14	2613.03	2612.05	2386.67	2688.42	2659.5	2739.24	2365.77	2397.84	2365.44	2374.9	2541.6	2704.41	2855.24	2471.61	2742.17	2843.22	2521.09	2379.88	2740.07	3006.69	2638.02	2511.29	2508.12	2677.27	2847.77	2469.86	2833.32	3025.62	2490.25	2583.69	2654.27	2630.13	2726.34	2818.16	2495.52	2707.68	3005.53	2641.27
	2410.24	2389.72	2400.81	2439.57	2477.67	2543.33	2364.83	2512.37	2530.72	2542.32	2586.27	2611.09	2610.05	2385.39	2686.22	2657.32	2736.68	2364.55	2396.61	2364.39	2373.61	2539.63	2701.88	2852.15	2470.24	2739.51	2840.07	2519.62	2378.67	2737.41	3002.88	2635.74	2509.78	2506.73	2674.94	2844.72	2468.72	2830.14	3021.56	2489	2582.21	2652.68	2628.49	2723.73	2816.44	2494.23	2705.13	3001.53	2639.69
	2409.01	2388.53	2399.55	2438.07	2476.24	2541.88	2363.71	2510.57	2529.16	2540.6	2584.4	2609.16	2608.05	2384.11	2684.02	2655.14	2734.13	2363.34	2395.38	2363.33	2372.31	2537.66	2699.36	2849.07	2468.87	2736.86	2836.93	2518.14	2377.46	2734.77	2999.08	2633.47	2508.28	2505.34	2672.62	2841.67	2467.58	2826.98	3017.5	2487.76	2580.73	2651.08	2626.86	2721.13	2814.72	2492.94	2702.59	2997.54	2638.12
	2407.78	2387.35	2398.3	2436.57	2474.82	2540.44	2362.6	2508.77	2527.59	2538.89	2582.53	2607.23	2606.06	2382.83	2681.82	2652.97	2731.58	2362.13	2394.15	2362.27	2371.02	2535.69	2696.85	2846	2467.5	2734.21	2833.81	2516.67	2376.26	2732.13	2995.29	2631.2	2506.78	2503.96	2670.31	2838.64	2466.44	2823.82	3013.47	2486.52	2579.25	2649.49	2625.22	2718.54	2813.01	2491.65	2700.06	2993.57	2636.55
	2406.55	2386.16	2397.05	2435.08	2473.39	2539	2361.48	2506.98	2526.04	2537.19	2580.67	2605.3	2604.08	2381.56	2679.63	2650.81	2729.05	2360.92	2392.92	2361.21	2369.73	2533.73	2694.35	2842.94	2466.14	2731.58	2830.7	2515.2	2375.05	2729.51	2991.52	2628.94	2505.28	2502.57	2667.99	2835.61	2465.31	2820.68	3009.45	2485.27	2577.77	2647.91	2623.59	2715.95	2811.29	2490.37	2697.53	2989.61	2634.98
	2405.33	2384.98	2395.8	2433.59	2471.98	2537.56	2360.37	2505.2	2524.48	2535.48	2578.81	2603.38	2602.1	2380.29	2677.45	2648.65	2726.53	2359.71	2391.7	2360.16	2368.45	2531.77	2691.85	2839.9	2464.77	2728.95	2827.6	2513.73	2373.85	2726.89	2987.76	2626.68	2503.78	2501.18	2665.68	2832.59	2464.17	2817.56	3005.44	2484.02	2576.3	2646.32	2621.96	2713.37	2809.58	2489.09	2695.02	2985.66	2633.41
	2404.11	2383.8	2394.56	2432.1	2470.56	2536.12	2359.26	2503.42	2522.92	2533.78	2576.95	2601.46	2600.12	2379.02	2675.27	2646.5	2724.01	2358.5	2390.48	2359.1	2367.16	2529.82	2689.36	2836.86	2463.41	2726.34	2824.51	2512.27	2372.65	2724.29	2984.01	2624.43	2502.29	2499.8	2663.38	2829.58	2463.04	2814.44	3001.45	2482.78	2574.82	2644.73	2620.34	2710.79	2807.87	2487.81	2692.51	2981.73	2631.85
	2402.9	2382.62	2393.31	2430.62	2469.15	2534.68	2358.15	2501.64	2521.37	2532.09	2575.1	2599.54	2598.15	2377.75	2673.1	2644.36	2721.5	2357.29	2389.27	2358.05	2365.88	2527.87	2686.87	2833.84	2462.05	2723.74	2821.44	2510.81	2371.45	2721.7	2980.27	2622.19	2500.8	2498.41	2661.07	2826.58	2461.9	2811.35	2997.48	2481.53	2573.35	2643.15	2618.71	2708.22	2806.16	2486.53	2690.02	2977.81	2630.29
	2401.68	2381.45	2392.07	2429.14	2467.74	2533.24	2357.04	2499.88	2519.82	2530.4	2573.25	2597.63	2596.19	2376.49	2670.93	2642.22	2719.01	2356.08	2388.05	2356.99	2364.59	2525.93	2684.4	2830.82	2460.7	2721.14	2818.38	2509.35	2370.26	2719.13	2976.54	2619.94	2499.32	2497.03	2658.77	2823.59	2460.77	2808.26	2993.52	2480.28	2571.88	2641.56	2617.09	2705.66	2804.45	2485.26	2687.53	2973.91	2628.73
	2400.47	2380.27	2390.84	2427.66	2466.33	2531.8	2355.94	2498.11	2518.28	2528.71	2571.41	2595.72	2594.23	2375.23	2668.77	2640.08	2716.52	2354.88	2386.84	2355.94	2363.31	2523.99	2681.93	2827.82	2459.34	2718.56	2815.33	2507.9	2369.07	2716.56	2972.83	2617.71	2497.84	2495.65	2656.48	2820.61	2459.63	2805.19	2989.58	2479.03	2570.41	2639.98	2615.47	2703.1	2802.74	2483.98	2685.05	2970.02	2627.18
	2399.27	2379.1	2389.6	2426.18	2464.92	2530.37	2354.83	2496.36	2516.74	2527.03	2569.57	2593.82	2592.27	2373.97	2666.61	2637.95	2714.04	2353.68	2385.63	2354.88	2362.03	2522.06	2679.47	2824.82	2457.99	2715.98	2812.3	2506.44	2367.88	2714.01	2969.13	2615.48	2496.36	2494.27	2654.19	2817.64	2458.5	2802.13	2985.65	2477.78	2568.94	2638.4	2613.85	2700.55	2801.04	2482.71	2682.58	2966.14	2625.62
	2398.07	2377.93	2388.37	2424.71	2463.52	2528.94	2353.73	2494.6	2515.2	2525.35	2567.74	2591.92	2590.32	2372.71	2664.46	2635.83	2711.57	2352.47	2384.42	2353.83	2360.76	2520.13	2677.01	2821.84	2456.64	2713.42	2809.28	2504.99	2366.69	2711.47	2965.45	2613.25	2494.89	2492.89	2651.9	2814.68	2457.37	2799.09	2981.74	2476.53	2567.47	2636.82	2612.24	2698.01	2799.33	2481.44	2680.12	2962.28	2624.08
	2396.87	2376.76	2387.15	2423.24	2462.12	2527.5	2352.63	2492.86	2513.66	2523.68	2565.91	2590.03	2588.37	2371.46	2662.31	2633.71	2709.11	2351.27	2383.22	2352.77	2359.48	2518.2	2674.57	2818.87	2455.29	2710.87	2806.27	2503.55	2365.51	2708.94	2961.77	2611.03	2493.41	2491.51	2649.62	2811.72	2456.24	2796.06	2977.85	2475.28	2566	2635.24	2610.63	2695.48	2797.63	2480.18	2677.67	2958.43	2622.53
	2395.67	2375.59	2385.92	2421.78	2460.73	2526.07	2351.53	2491.12	2512.12	2522.01	2564.08	2588.14	2586.43	2370.21	2660.17	2631.6	2706.66	2350.08	2382.02	2351.72	2358.21	2516.29	2672.13	2815.91	2453.94	2708.32	2803.27	2502.1	2364.33	2706.43	2958.11	2608.81	2491.95	2490.13	2647.34	2808.78	2455.11	2793.04	2973.97	2474.02	2564.54	2633.67	2609.02	2692.95	2795.93	2478.91	2675.23	2954.59	2620.99
	2394.48	2374.42	2384.7	2420.32	2459.34	2524.65	2350.43	2489.39	2510.59	2520.34	2562.26	2586.25	2584.5	2368.96	2658.03	2629.49	2704.22	2348.88	2380.82	2350.67	2356.94	2514.37	2669.7	2812.96	2452.6	2705.79	2800.29	2500.66	2363.15	2703.93	2954.46	2606.6	2490.48	2488.76	2645.07	2805.84	2453.98	2790.04	2970.11	2472.77	2563.08	2632.09	2607.41	2690.43	2794.23	2477.65	2672.79	2950.77	2619.45
	2393.3	2373.26	2383.48	2418.86	2457.95	2523.22	2349.33	2487.66	2509.06	2518.68	2560.44	2584.37	2582.57	2367.72	2655.9	2627.39	2701.79	2347.68	2379.63	2349.62	2355.67	2512.46	2667.27	2810.02	2451.26	2703.26	2797.32	2499.22	2361.97	2701.44	2950.83	2604.39	2489.02	2487.38	2642.8	2802.92	2452.85	2787.05	2966.26	2471.52	2561.61	2630.52	2605.81	2687.91	2792.53	2476.39	2670.37	2946.96	2617.91
	2392.11	2372.09	2382.27	2417.4	2456.56	2521.79	2348.24	2485.93	2507.54	2517.02	2558.63	2582.5	2580.64	2366.48	2653.78	2625.3	2699.37	2346.49	2378.44	2348.57	2354.4	2510.56	2664.86	2807.09	2449.92	2700.75	2794.36	2497.79	2360.8	2698.96	2947.2	2602.19	2487.56	2486.01	2640.53	2800	2451.72	2784.08	2962.43	2470.26	2560.16	2628.95	2604.21	2685.4	2790.84	2475.13	2667.96	2943.17	2616.38
	2390.93	2370.93	2381.06	2415.95	2455.18	2520.37	2347.14	2484.22	2506.02	2515.36	2556.82	2580.62	2578.72	2365.24	2651.66	2623.21	2696.96	2345.3	2377.25	2347.52	2353.13	2508.66	2662.45	2804.17	2448.58	2698.25	2791.42	2496.35	2359.63	2696.49	2943.59	2599.99	2486.11	2484.64	2638.27	2797.09	2450.6	2781.12	2958.62	2469.01	2558.7	2627.38	2602.61	2682.9	2789.15	2473.88	2665.55	2939.39	2614.85
	2389.76	2369.78	2379.85	2414.51	2453.8	2518.95	2346.05	2482.51	2504.5	2513.72	2555.02	2578.76	2576.81	2364.01	2649.55	2621.13	2694.55	2344.11	2376.06	2346.47	2351.87	2506.76	2660.05	2801.26	2447.24	2695.75	2788.49	2494.92	2358.46	2694.04	2940	2597.8	2484.65	2483.27	2636.02	2794.2	2449.47	2778.17	2954.82	2467.76	2557.24	2625.81	2601.01	2680.41	2787.45	2472.62	2663.16	2935.63	2613.32
	2388.58	2368.62	2378.64	2413.06	2452.42	2517.53	2344.96	2480.8	2502.98	2512.07	2553.22	2576.89	2574.9	2362.78	2647.44	2619.05	2692.16	2342.92	2374.88	2345.42	2350.61	2504.87	2657.65	2798.37	2445.91	2693.27	2785.57	2493.5	2357.3	2691.6	2936.41	2595.62	2483.21	2481.9	2633.77	2791.31	2448.35	2775.24	2951.04	2466.5	2555.79	2624.25	2599.42	2677.92	2785.77	2471.37	2660.77	2931.88	2611.8
	2387.42	2367.46	2377.44	2411.62	2451.04	2516.11	2343.88	2479.1	2501.47	2510.43	2551.43	2575.04	2572.99	2361.55	2645.33	2616.98	2689.78	2341.73	2373.7	2344.37	2349.35	2502.99	2655.27	2795.48	2444.58	2690.79	2782.66	2492.07	2356.13	2689.17	2932.84	2593.44	2481.76	2480.54	2631.52	2788.43	2447.22	2772.32	2947.28	2465.25	2554.33	2622.68	2597.83	2675.44	2784.08	2470.13	2658.39	2928.14	2610.28
	2386.25	2366.31	2376.24	2410.19	2449.67	2514.7	2342.79	2477.41	2499.96	2508.79	2549.64	2573.18	2571.1	2360.32	2643.24	2614.92	2687.4	2340.54	2372.52	2343.33	2348.09	2501.11	2652.89	2792.61	2443.25	2688.33	2779.77	2490.65	2354.98	2686.76	2929.28	2591.26	2480.32	2479.17	2629.28	2785.56	2446.1	2769.42	2943.53	2463.99	2552.88	2621.12	2596.24	2672.96	2782.39	2468.88	2656.02	2924.42	2608.76
	2385.09	2365.16	2375.04	2408.75	2448.31	2513.28	2341.71	2475.72	2498.45	2507.16	2547.85	2571.33	2569.2	2359.1	2641.14	2612.86	2685.04	2339.36	2371.35	2342.28	2346.84	2499.23	2650.52	2789.75	2441.93	2685.88	2776.89	2489.24	2353.82	2684.35	2925.74	2589.09	2478.88	2477.81	2627.04	2782.7	2444.98	2766.53	2939.79	2462.73	2551.43	2619.56	2594.66	2670.5	2780.71	2467.64	2653.66	2920.71	2607.25
	2383.93	2364.01	2373.85	2407.32	2446.94	2511.87	2340.62	2474.04	2496.95	2505.53	2546.07	2569.49	2567.31	2357.88	2639.06	2610.81	2682.68	2338.18	2370.17	2341.23	2345.59	2497.37	2648.16	2786.9	2440.61	2683.44	2774.03	2487.82	2352.67	2681.96	2922.21	2586.93	2477.45	2476.44	2624.81	2779.85	2443.86	2763.65	2936.08	2461.48	2549.99	2618	2593.08	2668.04	2779.03	2466.39	2651.31	2917.02	2605.74
	2382.78	2362.86	2372.66	2405.9	2445.58	2510.46	2339.54	2472.37	2495.45	2503.91	2544.3	2567.65	2565.43	2356.67	2636.98	2608.77	2680.34	2337	2369.01	2340.19	2344.34	2495.5	2645.8	2784.06	2439.29	2681	2771.18	2486.41	2351.52	2679.59	2918.69	2584.77	2476.02	2475.08	2622.58	2777.01	2442.74	2760.79	2932.38	2460.22	2548.54	2616.44	2591.5	2665.58	2777.35	2465.16	2648.97	2913.34	2604.23
	2381.63	2361.72	2371.48	2404.48	2444.22	2509.05	2338.46	2470.7	2493.95	2502.29	2542.53	2565.82	2563.55	2355.46	2634.9	2606.73	2678	2335.82	2367.84	2339.15	2343.09	2493.65	2643.46	2781.23	2437.97	2678.58	2768.34	2485	2350.37	2677.22	2915.18	2582.62	2474.59	2473.72	2620.36	2774.17	2441.62	2757.94	2928.69	2458.97	2547.1	2614.88	2589.92	2663.14	2775.67	2463.92	2646.64	2909.68	2602.72
	2380.49	2360.58	2370.29	2403.06	2442.87	2507.65	2337.39	2469.04	2492.46	2500.67	2540.76	2563.99	2561.68	2354.25	2632.83	2604.7	2675.68	2334.64	2366.68	2338.11	2341.84	2491.79	2641.12	2778.41	2436.65	2676.17	2765.51	2483.6	2349.22	2674.87	2911.69	2580.47	2473.17	2472.37	2618.14	2771.35	2440.5	2755.1	2925.03	2457.71	2545.66	2613.32	2588.35	2660.7	2774	2462.69	2644.32	2906.03	2601.22
	2379.35	2359.44	2369.11	2401.65	2441.52	2506.25	2336.31	2467.38	2490.97	2499.06	2539	2562.16	2559.82	2353.04	2630.77	2602.67	2673.36	2333.47	2365.52	2337.06	2340.6	2489.95	2638.78	2775.6	2435.34	2673.77	2762.7	2482.2	2348.08	2672.53	2908.21	2578.33	2471.75	2471.01	2615.93	2768.54	2439.38	2752.28	2921.38	2456.45	2544.22	2611.77	2586.78	2658.27	2772.32	2461.46	2642.01	2902.39	2599.73
	2378.21	2358.3	2367.94	2400.24	2440.17	2504.85	2335.24	2465.73	2489.48	2497.46	2537.25	2560.34	2557.96	2351.84	2628.71	2600.65	2671.06	2332.3	2364.37	2336.02	2339.36	2488.11	2636.46	2772.81	2434.03	2671.38	2759.9	2480.8	2346.94	2670.2	2904.74	2576.19	2470.33	2469.66	2613.73	2765.74	2438.27	2749.48	2917.74	2455.2	2542.79	2610.22	2585.22	2655.84	2770.65	2460.23	2639.71	2898.77	2598.23
	2377.08	2357.16	2366.77	2398.84	2438.82	2503.45	2334.17	2464.09	2488	2495.86	2535.5	2558.53	2556.1	2350.64	2626.66	2598.64	2668.76	2331.13	2363.21	2334.99	2338.13	2486.27	2634.15	2770.03	2432.73	2668.99	2757.12	2479.4	2345.81	2667.89	2901.29	2574.06	2468.92	2468.31	2611.53	2762.94	2437.15	2746.68	2914.13	2453.94	2541.35	2608.67	2583.65	2653.42	2768.99	2459	2637.41	2895.17	2596.74
	2375.95	2356.03	2365.6	2397.44	2437.48	2502.05	2333.1	2462.45	2486.52	2494.26	2533.75	2556.72	2554.25	2349.44	2624.62	2596.63	2666.47	2329.96	2362.06	2333.95	2336.89	2484.44	2631.84	2767.25	2431.42	2666.62	2754.34	2478.01	2344.67	2665.59	2897.85	2571.93	2467.51	2466.96	2609.33	2760.16	2436.04	2743.9	2910.53	2452.68	2539.92	2607.12	2582.1	2651.01	2767.32	2457.78	2635.13	2891.58	2595.25
	2374.83	2354.89	2364.43	2396.04	2436.15	2500.66	2332.03	2460.82	2485.04	2492.67	2532.01	2554.92	2552.41	2348.25	2622.58	2594.63	2664.2	2328.8	2360.92	2332.91	2335.66	2482.62	2629.54	2764.49	2430.12	2664.26	2751.58	2476.62	2343.54	2663.3	2894.42	2569.81	2466.1	2465.61	2607.14	2757.38	2434.92	2741.14	2906.94	2451.43	2538.49	2605.57	2580.54	2648.61	2765.66	2456.56	2632.86	2888	2593.77
	2373.71	2353.76	2363.27	2394.65	2434.81	2499.27	2330.97	2459.19	2483.57	2491.08	2530.27	2553.12	2550.57	2347.06	2620.54	2592.64	2661.93	2327.63	2359.78	2331.88	2334.43	2480.8	2627.25	2761.75	2428.82	2661.91	2748.84	2475.24	2342.42	2661.03	2891.01	2567.7	2464.7	2464.26	2604.96	2754.62	2433.81	2738.39	2903.37	2450.17	2537.07	2604.03	2578.99	2646.21	2763.99	2455.34	2630.59	2884.44	2592.28
	2372.59	2352.64	2362.11	2393.26	2433.48	2497.88	2329.91	2457.57	2482.1	2489.5	2528.54	2551.32	2548.74	2345.88	2618.52	2590.65	2659.67	2326.47	2358.64	2330.84	2333.2	2478.99	2624.96	2759.01	2427.53	2659.57	2746.11	2473.86	2341.29	2658.77	2887.61	2565.59	2463.31	2462.92	2602.78	2751.86	2432.7	2735.65	2899.82	2448.92	2535.64	2602.49	2577.44	2643.82	2762.34	2454.13	2628.34	2880.9	2590.81
	2371.48	2351.51	2360.95	2391.88	2432.15	2496.49	2328.85	2455.96	2480.63	2487.92	2526.82	2549.54	2546.91	2344.7	2616.49	2588.67	2657.43	2325.31	2357.5	2329.81	2331.98	2477.18	2622.69	2756.28	2426.24	2657.24	2743.39	2472.48	2340.17	2656.52	2884.22	2563.48	2461.91	2461.57	2600.6	2749.12	2431.59	2732.93	2896.29	2447.66	2534.22	2600.94	2575.89	2641.44	2760.68	2452.92	2626.09	2877.36	2589.33
	2370.37	2350.39	2359.8	2390.5	2430.83	2495.11	2327.79	2454.35	2479.17	2486.35	2525.1	2547.75	2545.09	2343.52	2614.48	2586.7	2655.19	2324.16	2356.37	2328.78	2330.76	2475.38	2620.42	2753.57	2424.95	2654.92	2740.68	2471.1	2339.06	2654.28	2880.85	2561.38	2460.52	2460.23	2598.44	2746.38	2430.49	2730.22	2892.77	2446.4	2532.8	2599.4	2574.35	2639.06	2759.02	2451.71	2623.86	2873.85	2587.86
	2369.27	2349.27	2358.65	2389.12	2429.51	2493.73	2326.73	2452.75	2477.71	2484.78	2523.38	2545.98	2543.28	2342.35	2612.47	2584.73	2652.96	2323	2355.24	2327.75	2329.54	2473.59	2618.16	2750.86	2423.66	2652.61	2737.99	2469.73	2337.94	2652.06	2877.49	2559.29	2459.13	2458.89	2596.28	2743.65	2429.38	2727.53	2889.27	2445.15	2531.38	2597.87	2572.81	2636.69	2757.37	2450.5	2621.63	2870.35	2586.39
	2368.17	2348.15	2357.51	2387.75	2428.19	2492.35	2325.68	2451.16	2476.25	2483.21	2521.67	2544.2	2541.47	2341.17	2610.47	2582.77	2650.75	2321.85	2354.11	2326.72	2328.33	2471.8	2615.91	2748.17	2422.38	2650.32	2735.31	2468.36	2336.83	2649.85	2874.14	2557.21	2457.75	2457.56	2594.12	2740.94	2428.28	2724.85	2885.79	2443.9	2529.97	2596.33	2571.28	2634.33	2755.72	2449.3	2619.41	2866.86	2584.93
	2367.08	2347.04	2356.37	2386.39	2426.88	2490.97	2324.63	2449.57	2474.8	2481.65	2519.97	2542.44	2539.66	2340.01	2608.47	2580.82	2648.54	2320.7	2352.99	2325.69	2327.12	2470.02	2613.66	2745.49	2421.1	2648.03	2732.64	2467	2335.72	2647.66	2870.81	2555.13	2456.37	2456.22	2591.97	2738.23	2427.17	2722.18	2882.32	2442.64	2528.56	2594.8	2569.74	2631.97	2754.08	2448.09	2617.2	2863.39	2583.47
	2365.99	2345.92	2355.23	2385.03	2425.57	2489.6	2323.58	2447.99	2473.35	2480.1	2518.27	2540.68	2537.87	2338.84	2606.48	2578.87	2646.34	2319.55	2351.87	2324.67	2325.91	2468.24	2611.43	2742.82	2419.82	2645.75	2729.99	2465.64	2334.62	2645.47	2867.49	2553.05	2455	2454.89	2589.83	2735.53	2426.07	2719.53	2878.87	2441.39	2527.15	2593.26	2568.22	2629.63	2752.43	2446.9	2615.01	2859.93	2582.01
	2364.9	2344.81	2354.1	2383.67	2424.27	2488.23	2322.53	2446.42	2471.91	2478.55	2516.58	2538.92	2536.08	2337.68	2604.5	2576.94	2644.15	2318.41	2350.76	2323.64	2324.7	2466.47	2609.2	2740.17	2418.55	2643.48	2727.35	2464.28	2333.52	2643.3	2864.19	2550.98	2453.63	2453.56	2587.69	2732.84	2424.97	2716.9	2875.43	2440.14	2525.75	2591.74	2566.69	2627.29	2750.79	2445.7	2612.82	2856.49	2580.56
	2363.82	2343.71	2352.97	2382.32	2422.96	2486.87	2321.49	2444.85	2470.47	2477.01	2514.89	2537.17	2534.29	2336.53	2602.52	2575	2641.98	2317.27	2349.65	2322.62	2323.5	2464.7	2606.98	2737.52	2417.28	2641.23	2724.72	2462.93	2332.42	2641.15	2860.89	2548.92	2452.26	2452.23	2585.56	2730.16	2423.87	2714.27	2872.02	2438.88	2524.34	2590.21	2565.17	2624.95	2749.15	2444.51	2610.64	2853.06	2579.11
	2362.74	2342.6	2351.84	2380.97	2421.67	2485.5	2320.44	2443.29	2469.03	2475.47	2513.2	2535.43	2532.51	2335.38	2600.55	2573.08	2639.81	2316.13	2348.54	2321.6	2322.3	2462.95	2604.77	2734.89	2416.02	2638.98	2722.11	2461.58	2331.32	2639	2857.61	2546.86	2450.9	2450.9	2583.43	2727.49	2422.78	2711.66	2868.62	2437.63	2522.94	2588.68	2563.65	2622.63	2747.51	2443.32	2608.47	2849.65	2577.66
	2361.67	2341.5	2350.72	2379.63	2420.37	2484.14	2319.4	2441.73	2467.6	2473.94	2511.53	2533.69	2530.74	2334.23	2598.58	2571.16	2637.65	2314.99	2347.43	2320.58	2321.11	2461.2	2602.56	2732.26	2414.75	2636.75	2719.51	2460.23	2330.23	2636.87	2854.35	2544.81	2449.54	2449.58	2581.31	2724.83	2421.68	2709.07	2865.23	2436.38	2521.55	2587.16	2562.14	2620.31	2745.88	2442.13	2606.31	2846.25	2576.22
	2360.6	2340.4	2349.6	2378.29	2419.08	2482.78	2318.37	2440.19	2466.17	2472.41	2509.86	2531.96	2528.97	2333.08	2596.63	2569.25	2635.51	2313.86	2346.33	2319.56	2319.91	2459.45	2600.37	2729.65	2413.49	2634.52	2716.93	2458.89	2329.15	2634.75	2851.09	2542.76	2448.18	2448.26	2579.2	2722.18	2420.59	2706.49	2861.86	2435.13	2520.15	2585.64	2560.63	2618	2744.25	2440.95	2604.16	2842.87	2574.78
	2359.54	2339.3	2348.48	2376.95	2417.79	2481.43	2317.33	2438.64	2464.74	2470.89	2508.19	2530.24	2527.21	2331.94	2594.67	2567.34	2633.37	2312.73	2345.23	2318.55	2318.72	2457.71	2598.18	2727.05	2412.24	2632.31	2714.35	2457.55	2328.06	2632.65	2847.85	2540.72	2446.83	2446.94	2577.09	2719.54	2419.5	2703.92	2858.51	2433.88	2518.76	2584.12	2559.13	2615.69	2742.62	2439.77	2602.02	2839.5	2573.34
	2358.48	2338.21	2347.37	2375.63	2416.51	2480.08	2316.3	2437.11	2463.31	2469.37	2506.53	2528.52	2525.45	2330.8	2592.73	2565.45	2631.24	2311.6	2344.14	2317.53	2317.54	2455.98	2596	2724.47	2410.98	2630.11	2711.79	2456.22	2326.98	2630.55	2844.63	2538.69	2445.48	2445.62	2574.99	2716.91	2418.41	2701.37	2855.18	2432.63	2517.38	2582.6	2557.63	2613.4	2740.99	2438.59	2599.89	2836.15	2571.91
	2357.42	2337.11	2346.26	2374.3	2415.23	2478.73	2315.27	2435.58	2461.89	2467.85	2504.87	2526.8	2523.7	2329.67	2590.79	2563.56	2629.13	2310.48	2343.05	2316.52	2316.36	2454.25	2593.82	2721.89	2409.73	2627.91	2709.25	2454.89	2325.9	2628.48	2841.42	2536.66	2444.14	2444.3	2572.9	2714.29	2417.32	2698.83	2851.86	2431.39	2515.99	2581.09	2556.13	2611.11	2739.37	2437.42	2597.77	2832.81	2570.48
	2356.37	2336.03	2345.16	2372.98	2413.95	2477.39	2314.24	2434.06	2460.48	2466.35	2503.22	2525.09	2521.96	2328.54	2588.86	2561.67	2627.02	2309.36	2341.96	2315.51	2315.18	2452.53	2591.66	2719.33	2408.49	2625.73	2706.72	2453.56	2324.83	2626.41	2838.22	2534.64	2442.8	2442.99	2570.81	2711.68	2416.24	2696.3	2848.56	2430.14	2514.61	2579.58	2554.64	2608.82	2737.75	2436.25	2595.65	2829.49	2569.06
	2355.32	2334.94	2344.06	2371.67	2412.68	2476.04	2313.22	2432.54	2459.07	2464.84	2501.58	2523.39	2520.22	2327.42	2586.94	2559.8	2624.92	2308.24	2340.88	2314.5	2314	2450.82	2589.5	2716.77	2407.24	2623.56	2704.2	2452.23	2323.76	2624.36	2835.03	2532.62	2441.46	2441.68	2568.73	2709.08	2415.15	2693.79	2845.28	2428.9	2513.24	2578.07	2553.15	2606.55	2736.13	2435.08	2593.55	2826.19	2567.64
	2354.28	2333.86	2342.96	2370.36	2411.41	2474.71	2312.19	2431.04	2457.66	2463.35	2499.94	2521.7	2518.49	2326.29	2585.02	2557.93	2622.84	2307.12	2339.8	2313.5	2312.83	2449.11	2587.35	2714.23	2406.01	2621.4	2701.69	2450.92	2322.69	2622.32	2831.86	2530.61	2440.13	2440.37	2566.66	2706.49	2414.07	2691.29	2842.01	2427.65	2511.86	2576.56	2551.66	2604.28	2734.52	2433.92	2591.46	2822.89	2566.22
	2353.24	2332.78	2341.87	2369.05	2410.15	2473.37	2311.17	2429.53	2456.25	2461.86	2498.31	2520.01	2516.77	2325.18	2583.11	2556.07	2620.76	2306.01	2338.73	2312.49	2311.66	2447.41	2585.21	2711.7	2404.77	2619.25	2699.2	2449.6	2321.63	2620.29	2828.7	2528.61	2438.81	2439.07	2564.59	2703.9	2412.99	2688.81	2838.76	2426.41	2510.49	2575.05	2550.18	2602.02	2732.91	2432.76	2589.38	2819.62	2564.8
	2352.21	2331.7	2340.78	2367.75	2408.89	2472.04	2310.16	2428.04	2454.85	2460.37	2496.69	2518.32	2515.05	2324.06	2581.21	2554.21	2618.69	2304.9	2337.65	2311.49	2310.5	2445.72	2583.08	2709.19	2403.54	2617.11	2696.72	2448.29	2320.57	2618.28	2825.55	2526.61	2437.48	2437.76	2562.53	2701.33	2411.91	2686.34	2835.53	2425.17	2509.12	2573.55	2548.7	2599.77	2731.3	2431.6	2587.3	2816.36	2563.39
	2351.18	2330.62	2339.69	2366.45	2407.63	2470.71	2309.14	2426.55	2453.45	2458.89	2495.06	2516.65	2513.34	2322.95	2579.31	2552.37	2616.64	2303.8	2336.58	2310.49	2309.34	2444.03	2580.95	2706.68	2402.31	2614.99	2694.25	2446.98	2319.51	2616.28	2822.42	2524.62	2436.17	2436.46	2560.48	2698.77	2410.84	2683.88	2832.31	2423.93	2507.76	2572.05	2547.23	2597.52	2729.69	2430.44	2585.24	2813.11	2561.99
	2350.16	2329.55	2338.61	2365.16	2406.38	2469.39	2308.13	2425.07	2452.06	2457.42	2493.45	2514.98	2511.63	2321.85	2577.42	2550.53	2614.59	2302.7	2335.52	2309.49	2308.18	2442.35	2578.83	2704.19	2401.09	2612.87	2691.8	2445.67	2318.46	2614.29	2819.3	2522.63	2434.85	2435.17	2558.43	2696.21	2409.77	2681.44	2829.11	2422.69	2506.4	2570.55	2545.76	2595.29	2728.09	2429.29	2583.18	2809.88	2560.59
	2349.14	2328.49	2337.53	2363.88	2405.13	2468.07	2307.12	2423.6	2450.67	2455.95	2491.84	2513.31	2509.93	2320.75	2575.54	2548.7	2612.55	2301.6	2334.46	2308.49	2307.03	2440.68	2576.72	2701.7	2399.87	2610.76	2689.36	2444.37	2317.41	2612.32	2816.2	2520.65	2433.54	2433.87	2556.39	2693.67	2408.7	2679.02	2825.93	2421.46	2505.04	2569.06	2544.3	2593.05	2726.49	2428.14	2581.14	2806.67	2559.19
	2348.12	2327.42	2336.46	2362.6	2403.89	2466.75	2306.12	2422.13	2449.28	2454.48	2490.24	2511.65	2508.24	2319.65	2573.67	2546.87	2610.53	2300.5	2333.4	2307.5	2305.88	2439.01	2574.62	2699.23	2398.65	2608.67	2686.93	2443.08	2316.36	2610.36	2813.11	2518.68	2432.24	2432.58	2554.36	2691.13	2407.63	2676.6	2822.77	2420.22	2503.69	2567.57	2542.84	2590.83	2724.89	2427	2579.1	2803.47	2557.79
	2347.11	2326.36	2335.39	2361.32	2402.65	2465.44	2305.11	2420.67	2447.9	2453.02	2488.64	2510	2506.55	2318.56	2571.8	2545.05	2608.51	2299.41	2332.35	2306.5	2304.73	2437.35	2572.52	2696.77	2397.44	2606.58	2684.52	2441.79	2315.32	2608.41	2810.03	2516.71	2430.93	2431.29	2552.34	2688.61	2406.56	2674.2	2819.62	2418.99	2502.34	2566.08	2541.39	2588.62	2723.3	2425.86	2577.08	2800.28	2556.4
	2346.1	2325.3	2334.32	2360.05	2401.41	2464.13	2304.11	2419.21	2446.52	2451.57	2487.05	2508.36	2504.87	2317.47	2569.94	2543.24	2606.51	2298.32	2331.3	2305.51	2303.59	2435.7	2570.44	2694.33	2396.23	2604.51	2682.12	2440.5	2314.28	2606.47	2806.96	2514.75	2429.64	2430	2550.32	2686.09	2405.5	2671.82	2816.49	2417.76	2501	2564.59	2539.94	2586.41	2721.7	2424.72	2575.06	2797.11	2555.02
	2345.1	2324.24	2333.26	2358.79	2400.18	2462.82	2303.12	2417.77	2445.14	2450.12	2485.47	2506.72	2503.2	2316.38	2568.09	2541.44	2604.51	2297.23	2330.26	2304.53	2302.45	2434.05	2568.36	2691.89	2395.02	2602.45	2679.73	2439.21	2313.25	2604.55	2803.91	2512.8	2428.34	2428.72	2548.31	2683.58	2404.44	2669.45	2813.37	2416.53	2499.65	2563.11	2538.49	2584.21	2720.12	2423.58	2573.05	2793.96	2553.63
	2344.11	2323.19	2332.2	2357.52	2398.95	2461.52	2302.12	2416.33	2443.77	2448.68	2483.89	2505.09	2501.53	2315.3	2566.24	2539.65	2602.53	2296.15	2329.21	2303.54	2301.32	2432.41	2566.29	2689.47	2393.82	2600.4	2677.36	2437.93	2312.22	2602.64	2800.88	2510.85	2427.06	2427.44	2546.3	2681.09	2403.38	2667.09	2810.27	2415.3	2498.32	2561.62	2537.05	2582.01	2718.53	2422.45	2571.05	2790.82	2552.26
	2343.11	2322.14	2331.14	2356.27	2397.72	2460.22	2301.13	2414.89	2442.4	2447.25	2482.32	2503.47	2499.87	2314.22	2564.4	2537.86	2600.55	2295.07	2328.18	2302.56	2300.19	2430.78	2564.23	2687.05	2392.63	2598.36	2675	2436.66	2311.19	2600.75	2797.85	2508.9	2425.77	2426.16	2544.31	2678.6	2402.32	2664.74	2807.19	2414.07	2496.98	2560.15	2535.61	2579.83	2716.95	2421.32	2569.07	2787.69	2550.88
	2342.12	2321.1	2330.09	2355.02	2396.5	2458.93	2300.14	2413.47	2441.04	2445.82	2480.75	2501.85	2498.22	2313.15	2562.57	2536.08	2598.59	2294	2327.14	2301.58	2299.07	2429.15	2562.17	2684.65	2391.43	2596.33	2672.65	2435.38	2310.17	2598.87	2794.84	2506.97	2424.49	2424.88	2542.32	2676.12	2401.27	2662.41	2804.13	2412.85	2495.65	2558.67	2534.18	2577.65	2715.37	2420.2	2567.09	2784.59	2549.51
	2341.14	2320.05	2329.05	2353.77	2395.29	2457.64	2299.15	2412.05	2439.68	2444.39	2479.19	2500.24	2496.57	2312.08	2560.75	2534.31	2596.63	2292.93	2326.11	2300.6	2297.95	2427.53	2560.12	2682.26	2390.24	2594.31	2670.32	2434.12	2309.15	2597	2791.84	2505.04	2423.22	2423.61	2540.34	2673.66	2400.22	2660.1	2801.08	2411.63	2494.33	2557.2	2532.76	2575.48	2713.79	2419.08	2565.12	2781.49	2548.14
	2340.16	2319.01	2328	2352.53	2394.07	2456.35	2298.17	2410.64	2438.32	2442.97	2477.64	2498.63	2494.93	2311.02	2558.94	2532.54	2594.69	2291.86	2325.09	2299.62	2296.83	2425.92	2558.08	2679.89	2389.06	2592.3	2668	2432.85	2308.13	2595.14	2788.86	2503.11	2421.95	2422.34	2538.37	2671.2	2399.17	2657.8	2798.05	2410.41	2493.01	2555.73	2531.33	2573.32	2712.22	2417.96	2563.16	2778.42	2546.78
	2339.19	2317.98	2326.96	2351.3	2392.87	2455.07	2297.19	2409.23	2436.97	2441.56	2476.09	2497.03	2493.29	2309.96	2557.13	2530.79	2592.76	2290.8	2324.07	2298.65	2295.72	2424.32	2556.05	2677.52	2387.88	2590.3	2665.69	2431.59	2307.12	2593.3	2785.89	2501.2	2420.68	2421.07	2536.4	2668.75	2398.12	2655.51	2795.04	2409.19	2491.69	2554.26	2529.92	2571.16	2710.65	2416.84	2561.21	2775.36	2545.42
	2338.22	2316.94	2325.93	2350.07	2391.66	2453.79	2296.21	2407.83	2435.62	2440.16	2474.55	2495.44	2491.67	2308.91	2555.33	2529.04	2590.83	2289.74	2323.05	2297.68	2294.61	2422.72	2554.03	2675.17	2386.7	2588.32	2663.4	2430.34	2306.11	2591.47	2782.93	2499.28	2419.42	2419.81	2534.44	2666.31	2397.08	2653.24	2792.04	2407.97	2490.37	2552.8	2528.5	2569.01	2709.09	2415.73	2559.27	2772.31	2544.07
	2337.25	2315.92	2324.9	2348.85	2390.46	2452.52	2295.24	2406.44	2434.27	2438.76	2473.02	2493.86	2490.04	2307.86	2553.54	2527.3	2588.92	2288.68	2322.03	2296.71	2293.5	2421.13	2552.01	2672.83	2385.53	2586.35	2661.12	2429.09	2305.11	2589.66	2779.99	2497.38	2418.16	2418.55	2532.49	2663.88	2396.04	2650.98	2789.06	2406.76	2489.07	2551.33	2527.09	2566.87	2707.52	2414.63	2557.34	2769.28	2542.72
	2336.29	2314.89	2323.87	2347.63	2389.27	2451.25	2294.27	2405.06	2432.93	2437.36	2471.49	2492.28	2488.43	2306.81	2551.76	2525.56	2587.02	2287.63	2321.03	2295.74	2292.4	2419.55	2550	2670.5	2384.36	2584.38	2658.85	2427.84	2304.11	2587.86	2777.06	2495.48	2416.91	2417.29	2530.55	2661.46	2395	2648.73	2786.1	2405.55	2487.76	2549.88	2525.69	2564.74	2705.97	2413.52	2555.42	2766.26	2541.37
	2335.33	2313.87	2322.85	2346.41	2388.08	2449.99	2293.3	2403.68	2431.59	2435.97	2469.97	2490.71	2486.82	2305.77	2549.98	2523.84	2585.12	2286.59	2320.02	2294.78	2291.31	2417.97	2548	2668.18	2383.2	2582.43	2656.6	2426.6	2303.11	2586.07	2774.14	2493.59	2415.66	2416.04	2528.61	2659.05	2393.96	2646.5	2783.16	2404.34	2486.46	2548.42	2524.29	2562.62	2704.41	2412.42	2553.51	2763.26	2540.03
	2334.38	2312.85	2321.83	2345.2	2386.89	2448.72	2292.34	2402.31	2430.26	2434.59	2468.46	2489.15	2485.22	2304.73	2548.21	2522.12	2583.24	2285.54	2319.02	2293.82	2290.22	2416.4	2546.01	2665.87	2382.04	2580.49	2654.36	2425.36	2302.12	2584.29	2771.24	2491.7	2414.42	2414.78	2526.69	2656.65	2392.93	2644.28	2780.23	2403.13	2485.16	2546.97	2522.9	2560.5	2702.86	2411.33	2551.6	2760.28	2538.69
	2333.43	2311.83	2320.81	2344	2385.71	2447.47	2291.38	2400.95	2428.93	2433.22	2466.95	2487.6	2483.63	2303.7	2546.45	2520.41	2581.37	2284.5	2318.02	2292.86	2289.13	2414.84	2544.03	2663.58	2380.88	2578.56	2652.13	2424.13	2301.13	2582.53	2768.35	2489.82	2413.18	2413.54	2524.77	2654.26	2391.9	2642.08	2777.32	2401.93	2483.87	2545.52	2521.51	2558.39	2701.31	2410.24	2549.71	2757.31	2537.36
	2332.49	2310.82	2319.8	2342.8	2384.53	2446.22	2290.42	2399.59	2427.6	2431.85	2465.45	2486.05	2482.04	2302.67	2544.7	2518.71	2579.51	2283.47	2317.03	2291.9	2288.05	2413.29	2542.05	2661.3	2379.73	2576.64	2649.92	2422.9	2300.15	2580.78	2765.48	2487.95	2411.94	2412.29	2522.86	2651.88	2390.88	2639.89	2774.42	2400.73	2482.58	2544.07	2520.13	2556.29	2699.76	2409.15	2547.83	2754.36	2536.03
	2331.56	2309.81	2318.8	2341.61	2383.35	2444.97	2289.47	2398.24	2426.28	2430.48	2463.95	2484.51	2480.46	2301.65	2542.96	2517.02	2577.66	2282.44	2316.04	2290.95	2286.97	2411.74	2540.08	2659.03	2378.58	2574.74	2647.72	2421.67	2299.17	2579.04	2762.61	2486.08	2410.71	2411.05	2520.96	2649.51	2389.85	2637.71	2771.55	2399.53	2481.3	2542.63	2518.75	2554.19	2698.22	2408.06	2545.96	2751.42	2534.7
	2330.62	2308.81	2317.79	2340.43	2382.18	2443.73	2288.52	2396.9	2424.96	2429.12	2462.46	2482.97	2478.88	2300.63	2541.22	2515.33	2575.82	2281.41	2315.05	2290	2285.9	2410.2	2538.12	2656.77	2377.44	2572.84	2645.53	2420.45	2298.19	2577.32	2759.77	2484.22	2409.49	2409.81	2519.06	2647.15	2388.83	2635.55	2768.69	2398.33	2480.02	2541.19	2517.38	2552.11	2696.68	2406.98	2544.09	2748.5	2533.38
	2329.69	2307.81	2316.79	2339.25	2381.02	2442.49	2287.57	2395.57	2423.64	2427.77	2460.98	2481.45	2477.32	2299.61	2539.49	2513.65	2573.98	2280.39	2314.07	2289.05	2284.83	2408.67	2536.16	2654.52	2376.3	2570.96	2643.36	2419.24	2297.22	2575.61	2756.93	2482.37	2408.27	2408.57	2517.17	2644.8	2387.82	2633.4	2765.84	2397.13	2478.75	2539.75	2516.01	2550.03	2695.15	2405.9	2542.24	2745.59	2532.06
	2328.77	2306.81	2315.8	2338.07	2379.86	2441.25	2286.62	2394.24	2422.33	2426.43	2459.51	2479.93	2475.75	2298.6	2537.77	2511.98	2572.16	2279.37	2313.1	2288.11	2283.77	2407.15	2534.22	2652.29	2375.17	2569.08	2641.2	2418.03	2296.25	2573.92	2754.11	2480.52	2407.05	2407.34	2515.3	2642.46	2386.8	2631.26	2763.02	2395.94	2477.48	2538.32	2514.65	2547.96	2693.61	2404.83	2540.39	2742.7	2530.75
	2327.85	2305.82	2314.81	2336.9	2378.7	2440.02	2285.68	2392.92	2421.03	2425.09	2458.04	2478.42	2474.2	2297.6	2536.06	2510.32	2570.36	2278.36	2312.13	2287.16	2282.71	2405.63	2532.28	2650.06	2374.04	2567.22	2639.05	2416.82	2295.29	2572.24	2751.3	2478.68	2405.84	2406.11	2513.43	2640.12	2385.79	2629.14	2760.21	2394.75	2476.22	2536.89	2513.29	2545.89	2692.09	2403.76	2538.56	2739.83	2529.44
	2326.94	2304.83	2313.82	2335.74	2377.55	2438.8	2284.74	2391.61	2419.72	2423.76	2456.58	2476.92	2472.65	2296.6	2534.36	2508.67	2568.56	2277.35	2311.16	2286.23	2281.66	2404.12	2530.35	2647.85	2372.92	2565.37	2636.92	2415.62	2294.33	2570.57	2748.51	2476.85	2404.64	2404.89	2511.56	2637.8	2384.78	2627.04	2757.42	2393.57	2474.96	2535.46	2511.94	2543.84	2690.56	2402.69	2536.73	2736.97	2528.14
	2326.03	2303.85	2312.84	2334.58	2376.4	2437.58	2283.81	2390.31	2418.42	2422.43	2455.12	2475.42	2471.11	2295.6	2532.66	2507.02	2566.77	2276.34	2310.19	2285.29	2280.61	2402.62	2528.43	2645.66	2371.8	2563.53	2634.8	2414.42	2293.38	2568.91	2745.73	2475.02	2403.43	2403.66	2509.71	2635.49	2383.78	2624.94	2754.64	2392.38	2473.7	2534.04	2510.6	2541.79	2689.04	2401.63	2534.92	2734.13	2526.84
	2325.12	2302.86	2311.86	2333.42	2375.26	2436.36	2282.88	2389.01	2417.13	2421.11	2453.67	2473.93	2469.58	2294.61	2530.98	2505.39	2564.99	2275.34	2309.24	2284.36	2279.57	2401.13	2526.51	2643.47	2370.68	2561.71	2632.69	2413.22	2292.43	2567.27	2742.96	2473.2	2402.24	2402.45	2507.87	2633.18	2382.78	2622.87	2751.89	2391.2	2472.45	2532.62	2509.26	2539.75	2687.52	2400.57	2533.11	2731.3	2525.54
	2324.23	2301.89	2310.89	2332.28	2374.12	2435.15	2281.95	2387.72	2415.84	2419.8	2452.23	2472.45	2468.06	2293.63	2529.3	2503.76	2563.22	2274.35	2308.28	2283.43	2278.53	2399.64	2524.61	2641.29	2369.57	2559.89	2630.6	2412.04	2291.48	2565.64	2740.21	2471.39	2401.05	2401.23	2506.03	2630.89	2381.78	2620.8	2749.15	2390.03	2471.21	2531.21	2507.92	2537.72	2686.01	2399.52	2531.32	2728.49	2524.25
	2323.33	2300.91	2309.92	2331.14	2372.98	2433.95	2281.03	2386.44	2414.55	2418.49	2450.8	2470.98	2466.54	2292.64	2527.63	2502.14	2561.46	2273.36	2307.33	2282.5	2277.49	2398.17	2522.71	2639.13	2368.47	2558.09	2628.52	2410.85	2290.54	2564.03	2737.47	2469.58	2399.86	2400.02	2504.2	2628.61	2380.79	2618.75	2746.42	2388.85	2469.97	2529.79	2506.59	2535.7	2684.5	2398.47	2529.53	2725.69	2522.96
	2322.44	2299.94	2308.96	2330	2371.85	2432.75	2280.11	2385.17	2413.27	2417.19	2449.37	2469.51	2465.03	2291.67	2525.97	2500.52	2559.72	2272.37	2306.38	2281.58	2276.46	2396.7	2520.82	2636.98	2367.37	2556.29	2626.45	2409.67	2289.6	2562.43	2734.74	2467.78	2398.68	2398.81	2502.39	2626.33	2379.8	2616.71	2743.72	2387.68	2468.73	2528.38	2505.27	2533.68	2682.99	2397.42	2527.75	2722.91	2521.68
	2321.55	2298.98	2307.99	2328.87	2370.73	2431.55	2279.19	2383.9	2411.99	2415.9	2447.95	2468.05	2463.52	2290.7	2524.32	2498.92	2557.98	2271.39	2305.44	2280.66	2275.44	2395.23	2518.93	2634.84	2366.27	2554.51	2624.4	2408.5	2288.67	2560.84	2732.03	2465.99	2397.5	2397.61	2500.58	2624.07	2378.81	2614.69	2741.03	2386.51	2467.5	2526.98	2503.95	2531.67	2681.49	2396.38	2525.99	2720.15	2520.4
	2320.67	2298.02	2307.04	2327.75	2369.61	2430.36	2278.28	2382.64	2410.71	2414.61	2446.54	2466.6	2462.02	2289.73	2522.68	2497.32	2556.25	2270.41	2304.51	2279.74	2274.42	2393.78	2517.06	2632.71	2365.18	2552.74	2622.36	2407.33	2287.74	2559.26	2729.33	2464.2	2396.33	2396.4	2498.77	2621.81	2377.83	2612.68	2738.36	2385.35	2466.27	2525.58	2502.64	2529.67	2679.99	2395.34	2524.23	2717.4	2519.13
	2319.8	2297.06	2306.09	2326.63	2368.49	2429.17	2277.37	2381.39	2409.44	2413.33	2445.13	2465.16	2460.53	2288.77	2521.04	2495.74	2554.54	2269.44	2303.57	2278.82	2273.41	2392.33	2515.19	2630.6	2364.09	2550.98	2620.33	2406.16	2286.81	2557.7	2726.64	2462.42	2395.16	2395.21	2496.98	2619.57	2376.85	2610.68	2735.7	2384.18	2465.05	2524.18	2501.33	2527.68	2678.5	2394.31	2522.48	2714.67	2517.86
	2318.93	2296.1	2305.14	2325.52	2367.38	2427.99	2276.46	2380.14	2408.17	2412.06	2443.74	2463.73	2459.05	2287.81	2519.41	2494.16	2552.83	2268.47	2302.64	2277.91	2272.4	2390.89	2513.33	2628.5	2363.01	2549.24	2618.32	2405	2285.89	2556.15	2723.97	2460.64	2394	2394.01	2495.2	2617.33	2375.87	2608.7	2733.07	2383.03	2463.84	2522.78	2500.03	2525.69	2677	2393.28	2520.74	2711.95	2516.59
	2318.06	2295.15	2304.19	2324.41	2366.27	2426.82	2275.56	2378.9	2406.91	2410.79	2442.34	2462.3	2457.58	2286.86	2517.8	2492.59	2551.14	2267.51	2301.72	2277.01	2271.4	2389.46	2511.48	2626.41	2361.93	2547.5	2616.32	2403.85	2284.98	2554.62	2721.31	2458.88	2392.84	2392.82	2493.42	2615.1	2374.9	2606.74	2730.45	2381.87	2462.63	2521.39	2498.73	2523.72	2675.52	2392.25	2519.01	2709.25	2515.33
	2317.2	2294.21	2303.25	2323.31	2365.17	2425.65	2274.66	2377.67	2405.65	2409.53	2440.96	2460.88	2456.11	2285.91	2516.19	2491.02	2549.46	2266.55	2300.8	2276.1	2270.4	2388.04	2509.63	2624.33	2360.86	2545.78	2614.33	2402.69	2284.06	2553.1	2718.67	2457.12	2391.69	2391.64	2491.66	2612.89	2373.93	2604.78	2727.84	2380.72	2461.43	2520	2497.44	2521.75	2674.03	2391.23	2517.29	2706.57	2514.08
	2316.35	2293.27	2302.32	2322.21	2364.07	2424.48	2273.77	2376.45	2404.39	2408.28	2439.58	2459.47	2454.65	2284.97	2514.59	2489.47	2547.78	2265.6	2299.89	2275.2	2269.41	2386.63	2507.8	2622.26	2359.79	2544.07	2612.36	2401.55	2283.16	2551.59	2716.04	2455.36	2390.54	2390.45	2489.9	2610.68	2372.96	2602.84	2725.26	2379.57	2460.23	2518.62	2496.16	2519.79	2672.55	2390.21	2515.58	2703.9	2512.83
	2315.49	2292.33	2301.39	2321.12	2362.98	2423.32	2272.88	2375.24	2403.14	2407.03	2438.21	2458.07	2453.19	2284.03	2513	2487.93	2546.12	2264.65	2298.97	2274.3	2268.42	2385.22	2505.97	2620.21	2358.73	2542.37	2610.4	2400.41	2282.25	2550.1	2713.42	2453.62	2389.4	2389.28	2488.15	2608.48	2372	2600.92	2722.69	2378.42	2459.03	2517.24	2494.88	2517.84	2671.08	2389.2	2513.88	2701.24	2511.58
	2314.65	2291.4	2300.46	2320.04	2361.89	2422.17	2271.99	2374.03	2401.9	2405.79	2436.85	2456.68	2451.74	2283.1	2511.42	2486.39	2544.47	2263.71	2298.07	2273.41	2267.44	2383.82	2504.15	2618.16	2357.68	2540.68	2608.45	2399.27	2281.36	2548.62	2710.81	2451.88	2388.27	2388.1	2486.42	2606.3	2371.04	2599	2720.14	2377.28	2457.84	2515.86	2493.61	2515.89	2669.61	2388.19	2512.19	2698.61	2510.34
	2313.81	2290.47	2299.54	2318.96	2360.8	2421.02	2271.11	2372.83	2400.65	2404.56	2435.49	2455.29	2450.3	2282.17	2509.84	2484.86	2542.83	2262.77	2297.17	2272.52	2266.46	2382.43	2502.33	2616.13	2356.62	2539	2606.52	2398.14	2280.46	2547.15	2708.22	2450.14	2387.13	2386.93	2484.69	2604.12	2370.09	2597.11	2717.61	2376.15	2456.66	2514.49	2492.34	2513.96	2668.14	2387.18	2510.51	2695.99	2509.1
	2312.97	2289.55	2298.62	2317.89	2359.72	2419.88	2270.23	2371.64	2399.41	2403.33	2434.15	2453.91	2448.87	2281.25	2508.28	2483.34	2541.2	2261.84	2296.27	2271.63	2265.49	2381.05	2500.53	2614.12	2355.58	2537.34	2604.6	2397.01	2279.57	2545.7	2705.65	2448.42	2386.01	2385.76	2482.97	2601.95	2369.14	2595.22	2715.09	2375.01	2455.48	2513.12	2491.08	2512.03	2666.68	2386.18	2508.84	2693.38	2507.87
	2312.14	2288.63	2297.71	2316.83	2358.65	2418.74	2269.35	2370.46	2398.18	2402.12	2432.81	2452.54	2447.45	2280.33	2506.73	2481.83	2539.58	2260.91	2295.38	2270.75	2264.53	2379.67	2498.73	2612.11	2354.54	2535.68	2602.69	2395.89	2278.69	2544.26	2703.09	2446.7	2384.89	2384.6	2481.26	2599.79	2368.19	2593.35	2712.59	2373.88	2454.31	2511.76	2489.82	2510.11	2665.22	2385.19	2507.18	2690.79	2506.64
	2311.31	2287.71	2296.8	2315.77	2357.58	2417.61	2268.48	2369.28	2396.95	2400.9	2431.47	2451.18	2446.03	2279.42	2505.18	2480.33	2537.97	2259.99	2294.49	2269.87	2263.57	2378.31	2496.94	2610.12	2353.5	2534.04	2600.8	2394.77	2277.81	2542.83	2700.54	2444.99	2383.77	2383.44	2479.56	2597.64	2367.25	2591.49	2710.11	2372.75	2453.14	2510.4	2488.58	2508.19	2663.76	2384.19	2505.53	2688.22	2505.42
	2310.49	2286.8	2295.89	2314.72	2356.51	2416.48	2267.62	2368.11	2395.72	2399.7	2430.15	2449.83	2444.62	2278.51	2503.64	2478.83	2536.37	2259.07	2293.61	2268.99	2262.61	2376.95	2495.16	2608.13	2352.47	2532.41	2598.92	2393.66	2276.93	2541.42	2698	2443.28	2382.66	2382.28	2477.86	2595.5	2366.31	2589.65	2707.65	2371.63	2451.98	2509.04	2487.33	2506.29	2662.31	2383.2	2503.89	2685.66	2504.2
	2309.67	2285.89	2295	2313.67	2355.45	2415.36	2266.75	2366.95	2394.5	2398.5	2428.83	2448.49	2443.22	2277.61	2502.12	2477.35	2534.78	2258.16	2292.73	2268.11	2261.66	2375.6	2493.38	2606.17	2351.44	2530.79	2597.05	2392.55	2276.06	2540.02	2695.48	2441.59	2381.55	2381.13	2476.18	2593.38	2365.38	2587.82	2705.2	2370.51	2450.83	2507.69	2486.1	2504.39	2660.86	2382.22	2502.25	2683.12	2502.99
	2308.86	2284.99	2294.1	2312.63	2354.4	2414.24	2265.89	2365.8	2393.28	2397.31	2427.52	2447.15	2441.82	2276.72	2500.6	2475.87	2533.2	2257.25	2291.86	2267.25	2260.72	2374.26	2491.62	2604.21	2350.42	2529.19	2595.2	2391.45	2275.2	2538.63	2692.97	2439.89	2380.45	2379.99	2474.51	2591.26	2364.45	2586.01	2702.77	2369.39	2449.67	2506.34	2484.87	2502.51	2659.42	2381.24	2500.63	2680.59	2501.78
	2308.06	2284.09	2293.21	2311.6	2353.35	2413.13	2265.04	2364.65	2392.07	2396.13	2426.21	2445.82	2440.43	2275.83	2499.09	2474.4	2531.63	2256.35	2290.99	2266.38	2259.78	2372.93	2489.86	2602.26	2349.4	2527.59	2593.36	2390.36	2274.34	2537.26	2690.48	2438.21	2379.36	2378.84	2472.84	2589.15	2363.52	2584.21	2700.36	2368.28	2448.53	2504.99	2483.64	2500.63	2657.98	2380.27	2499.02	2678.08	2500.57
	2307.26	2283.2	2292.32	2310.57	2352.3	2412.02	2264.18	2363.52	2390.86	2394.95	2424.92	2444.5	2439.05	2274.94	2497.59	2472.95	2530.08	2255.46	2290.12	2265.52	2258.85	2371.6	2488.11	2600.33	2348.39	2526.01	2591.53	2389.26	2273.48	2535.9	2688	2436.53	2378.27	2377.7	2471.19	2587.05	2362.6	2582.42	2697.96	2367.17	2447.39	2503.65	2482.42	2498.75	2656.55	2379.29	2497.42	2675.59	2499.37
	2306.46	2282.31	2291.44	2309.55	2351.26	2410.92	2263.34	2362.39	2389.66	2393.78	2423.63	2443.19	2437.68	2274.06	2496.1	2471.49	2528.53	2254.57	2289.26	2264.66	2257.92	2370.29	2486.36	2598.41	2347.39	2524.44	2589.72	2388.18	2272.63	2534.56	2685.53	2434.86	2377.18	2376.57	2469.55	2584.96	2361.68	2580.65	2695.58	2366.07	2446.25	2502.32	2481.21	2496.89	2655.12	2378.33	2495.83	2673.11	2498.18
	2305.67	2281.43	2290.56	2308.53	2350.22	2409.83	2262.49	2361.27	2388.46	2392.62	2422.35	2441.89	2436.31	2273.18	2494.62	2470.05	2527	2253.68	2288.41	2263.8	2257	2368.98	2484.63	2596.5	2346.39	2522.88	2587.92	2387.1	2271.78	2533.22	2683.08	2433.2	2376.1	2375.44	2467.91	2582.88	2360.76	2578.89	2693.22	2364.97	2445.13	2500.99	2480.01	2495.03	2653.69	2377.37	2494.24	2670.65	2496.99
	2304.88	2280.55	2289.69	2307.53	2349.19	2408.74	2261.65	2360.15	2387.27	2391.46	2421.07	2440.6	2434.95	2272.31	2493.15	2468.62	2525.47	2252.8	2287.56	2262.95	2256.09	2367.68	2482.9	2594.6	2345.39	2521.33	2586.13	2386.02	2270.94	2531.9	2680.64	2431.55	2375.03	2374.31	2466.28	2580.81	2359.85	2577.14	2690.88	2363.87	2444	2499.66	2478.81	2493.19	2652.27	2376.41	2492.67	2668.2	2495.8
	2304.1	2279.67	2288.82	2306.52	2348.16	2407.66	2260.82	2359.05	2386.08	2390.31	2419.81	2439.31	2433.6	2271.45	2491.69	2467.2	2523.96	2251.93	2286.71	2262.1	2255.18	2366.39	2481.18	2592.72	2344.4	2519.79	2584.36	2384.95	2270.1	2530.6	2678.21	2429.9	2373.96	2373.19	2464.67	2578.75	2358.95	2575.41	2688.55	2362.78	2442.88	2498.34	2477.61	2491.35	2650.85	2375.45	2491.11	2665.77	2494.62
	2303.32	2278.8	2287.96	2305.53	2347.14	2406.58	2259.99	2357.95	2384.9	2389.17	2418.55	2438.04	2432.26	2270.59	2490.23	2465.78	2522.45	2251.06	2285.87	2261.26	2254.27	2365.11	2479.47	2590.85	2343.42	2518.27	2582.6	2383.88	2269.27	2529.3	2675.8	2428.26	2372.89	2372.07	2463.06	2576.7	2358.04	2573.69	2686.24	2361.69	2441.77	2497.02	2476.43	2489.52	2649.44	2374.51	2489.56	2663.36	2493.45
	2302.55	2277.94	2287.1	2304.54	2346.12	2405.51	2259.16	2356.86	2383.72	2388.04	2417.3	2436.77	2430.92	2269.74	2488.79	2464.37	2520.96	2250.2	2285.04	2260.42	2253.37	2363.83	2477.77	2588.99	2342.44	2516.76	2580.85	2382.82	2268.44	2528.02	2673.4	2426.62	2371.83	2370.96	2461.46	2574.65	2357.15	2571.98	2683.95	2360.61	2440.66	2495.7	2475.24	2487.69	2648.03	2373.56	2488.01	2660.96	2492.28
	2301.79	2277.08	2286.24	2303.55	2345.11	2404.45	2258.34	2355.77	2382.54	2386.91	2416.06	2435.51	2429.59	2268.89	2487.36	2462.97	2519.48	2249.34	2284.21	2259.58	2252.48	2362.57	2476.07	2587.14	2341.46	2515.26	2579.12	2381.77	2267.62	2526.76	2671.01	2425	2370.78	2369.85	2459.88	2572.62	2356.25	2570.29	2681.67	2359.53	2439.56	2494.39	2474.07	2485.88	2646.63	2372.62	2486.48	2658.57	2491.11
	2301.03	2276.22	2285.39	2302.58	2344.1	2403.39	2257.52	2354.7	2381.37	2385.79	2414.82	2434.26	2428.27	2268.05	2485.93	2461.59	2518.01	2248.49	2283.38	2258.75	2251.59	2361.31	2474.39	2585.31	2340.5	2513.77	2577.4	2380.72	2266.8	2525.5	2668.64	2423.38	2369.73	2368.74	2458.3	2570.6	2355.36	2568.61	2679.41	2358.45	2438.47	2493.09	2472.9	2484.07	2645.23	2371.69	2484.96	2656.21	2489.95
	2300.27	2275.37	2284.55	2301.61	2343.1	2402.34	2256.7	2353.63	2380.21	2384.68	2413.59	2433.02	2426.96	2267.21	2484.52	2460.2	2516.55	2247.64	2282.56	2257.92	2250.71	2360.06	2472.71	2583.48	2339.53	2512.29	2575.69	2379.67	2265.99	2524.26	2666.28	2421.77	2368.69	2367.64	2456.73	2568.59	2354.48	2566.95	2677.17	2357.38	2437.38	2491.79	2471.74	2482.27	2643.84	2370.76	2483.45	2653.85	2488.8
	2299.52	2274.52	2283.71	2300.64	2342.1	2401.29	2255.89	2352.57	2379.05	2383.58	2412.37	2431.79	2425.65	2266.38	2483.11	2458.83	2515.09	2246.8	2281.74	2257.1	2249.84	2358.82	2471.04	2581.67	2338.57	2510.83	2574	2378.63	2265.18	2523.04	2663.94	2420.16	2367.65	2366.55	2455.17	2566.59	2353.6	2565.3	2674.95	2356.32	2436.29	2490.49	2470.58	2480.49	2642.45	2369.83	2481.94	2651.52	2487.65
	2298.78	2273.68	2282.87	2299.68	2341.11	2400.25	2255.09	2351.52	2377.9	2382.48	2411.16	2430.56	2424.36	2265.55	2481.72	2457.47	2513.65	2245.96	2280.93	2256.28	2248.97	2357.59	2469.37	2579.87	2337.62	2509.38	2572.32	2377.6	2264.37	2521.82	2661.61	2418.57	2366.62	2365.46	2453.63	2564.6	2352.72	2563.66	2672.74	2355.25	2435.21	2489.2	2469.43	2478.7	2641.07	2368.91	2480.45	2649.2	2486.5
	2298.04	2272.84	2282.04	2298.73	2340.13	2399.22	2254.29	2350.48	2376.75	2381.39	2409.96	2429.35	2423.07	2264.73	2480.33	2456.12	2512.23	2245.13	2280.13	2255.46	2248.11	2356.37	2467.72	2578.09	2336.67	2507.94	2570.66	2376.57	2263.58	2520.62	2659.29	2416.98	2365.6	2364.37	2452.09	2562.62	2351.85	2562.04	2670.55	2354.19	2434.14	2487.91	2468.29	2476.93	2639.69	2367.99	2478.97	2646.89	2485.36
	2297.3	2272.01	2281.22	2297.79	2339.14	2398.19	2253.49	2349.45	2375.6	2380.31	2408.76	2428.14	2421.78	2263.92	2478.96	2454.77	2510.81	2244.31	2279.33	2254.65	2247.25	2355.15	2466.07	2576.32	2335.73	2506.51	2569	2375.55	2262.78	2519.43	2656.99	2415.4	2364.57	2363.29	2450.56	2560.64	2350.98	2560.43	2668.38	2353.14	2433.07	2486.63	2467.16	2475.17	2638.31	2367.08	2477.5	2644.6	2484.22
	2296.57	2271.18	2280.39	2296.85	2338.17	2397.17	2252.7	2348.42	2374.47	2379.24	2407.57	2426.95	2420.51	2263.11	2477.59	2453.43	2509.4	2243.49	2278.53	2253.84	2246.4	2353.95	2464.43	2574.55	2334.8	2505.09	2567.36	2374.53	2261.99	2518.26	2654.7	2413.82	2363.56	2362.21	2449.04	2558.68	2350.12	2558.84	2666.22	2352.09	2432.01	2485.35	2466.03	2473.41	2636.94	2366.17	2476.04	2642.33	2483.09
	2295.85	2270.36	2279.58	2295.92	2337.19	2396.15	2251.91	2347.4	2373.33	2378.17	2406.39	2425.76	2419.24	2262.3	2476.23	2452.11	2508	2242.68	2277.74	2253.04	2245.55	2352.75	2462.8	2572.81	2333.86	2503.69	2565.74	2373.52	2261.21	2517.1	2652.43	2412.26	2362.55	2361.14	2447.53	2556.73	2349.26	2557.25	2664.09	2351.05	2430.95	2484.08	2464.9	2471.66	2635.58	2365.27	2474.59	2640.07	2481.97
	2295.13	2269.55	2278.77	2295	2336.23	2395.14	2251.12	2346.39	2372.21	2377.11	2405.22	2424.58	2417.98	2261.5	2474.89	2450.79	2506.61	2241.87	2276.95	2252.24	2244.71	2351.56	2461.18	2571.07	2332.94	2502.3	2564.13	2372.51	2260.43	2515.95	2650.17	2410.7	2361.54	2360.07	2446.04	2554.79	2348.4	2555.68	2661.96	2350	2429.9	2482.81	2463.79	2469.92	2634.22	2364.37	2473.14	2637.83	2480.85
	2294.42	2268.73	2277.96	2294.08	2335.26	2394.14	2250.34	2345.39	2371.08	2376.06	2404.05	2423.41	2416.73	2260.71	2473.55	2449.48	2505.24	2241.07	2276.17	2251.44	2243.88	2350.39	2459.56	2569.34	2332.02	2500.92	2562.53	2371.51	2259.66	2514.81	2647.92	2409.15	2360.55	2359.01	2444.55	2552.85	2347.55	2554.13	2659.86	2348.97	2428.85	2481.55	2462.68	2468.19	2632.87	2363.47	2471.71	2635.6	2479.73
	2293.71	2267.93	2277.16	2293.17	2334.31	2393.14	2249.57	2344.39	2369.97	2375.01	2402.9	2422.25	2415.48	2259.92	2472.22	2448.18	2503.87	2240.28	2275.39	2250.65	2243.05	2349.22	2457.95	2567.63	2331.1	2499.55	2560.94	2370.52	2258.89	2513.69	2645.68	2407.6	2359.55	2357.95	2443.07	2550.93	2346.71	2552.59	2657.77	2347.94	2427.81	2480.29	2461.57	2466.47	2631.52	2362.59	2470.29	2633.39	2478.63
	2293.01	2267.12	2276.36	2292.26	2333.36	2392.15	2248.8	2343.41	2368.86	2373.98	2401.75	2421.1	2414.25	2259.14	2470.91	2446.89	2502.52	2239.49	2274.62	2249.86	2242.23	2348.05	2456.36	2565.93	2330.2	2498.19	2559.37	2369.53	2258.13	2512.58	2643.46	2406.07	2358.56	2356.89	2441.6	2549.02	2345.87	2551.06	2655.7	2346.91	2426.78	2479.04	2460.48	2464.75	2630.17	2361.7	2468.88	2631.2	2477.52
	2292.31	2266.33	2275.57	2291.37	2332.41	2391.17	2248.03	2342.43	2367.75	2372.95	2400.61	2419.96	2413.02	2258.37	2469.6	2445.6	2501.17	2238.71	2273.86	2249.08	2241.41	2346.9	2454.77	2564.25	2329.29	2496.85	2557.81	2368.54	2257.37	2511.49	2641.26	2404.54	2357.58	2355.84	2440.14	2547.12	2345.03	2549.55	2653.65	2345.89	2425.75	2477.79	2459.38	2463.05	2628.83	2360.82	2467.48	2629.02	2476.42
	2291.62	2265.54	2274.78	2290.48	2331.47	2390.19	2247.27	2341.46	2366.65	2371.93	2399.48	2418.82	2411.8	2257.6	2468.3	2444.33	2499.84	2237.93	2273.09	2248.3	2240.6	2345.76	2453.18	2562.57	2328.39	2495.52	2556.27	2367.56	2256.62	2510.4	2639.07	2403.02	2356.61	2354.8	2438.7	2545.22	2344.2	2548.05	2651.62	2344.87	2424.72	2476.55	2458.3	2461.35	2627.5	2359.95	2466.09	2626.85	2475.33
	2290.93	2264.75	2274	2289.59	2330.53	2389.22	2246.51	2340.5	2365.56	2370.92	2398.35	2417.7	2410.58	2256.83	2467.02	2443.06	2498.52	2237.16	2272.34	2247.52	2239.8	2344.62	2451.61	2560.91	2327.5	2494.2	2554.73	2366.59	2255.87	2509.33	2636.89	2401.51	2355.63	2353.76	2437.26	2543.34	2343.37	2546.56	2649.6	2343.86	2423.71	2475.31	2457.22	2459.66	2626.17	2359.08	2464.71	2624.7	2474.24
	2290.25	2263.97	2273.22	2288.71	2329.6	2388.25	2245.76	2339.54	2364.47	2369.91	2397.23	2416.59	2409.38	2256.07	2465.74	2441.81	2497.2	2236.39	2271.59	2246.75	2239	2343.5	2450.04	2559.26	2326.61	2492.89	2553.22	2365.62	2255.12	2508.28	2634.72	2400	2354.67	2352.73	2435.83	2541.47	2342.55	2545.09	2647.6	2342.85	2422.69	2474.08	2456.15	2457.98	2624.85	2358.21	2463.34	2622.57	2473.16
	2289.58	2263.19	2272.44	2287.84	2328.67	2387.29	2245.01	2338.6	2363.39	2368.91	2396.13	2415.48	2408.18	2255.32	2464.47	2440.56	2495.9	2235.63	2270.84	2245.99	2238.21	2342.38	2448.48	2557.62	2325.73	2491.59	2551.71	2364.66	2254.39	2507.23	2632.57	2398.5	2353.71	2351.7	2434.42	2539.6	2341.73	2543.63	2645.61	2341.85	2421.69	2472.85	2455.09	2456.31	2623.53	2357.35	2461.99	2620.45	2472.08
	2288.91	2262.42	2271.68	2286.98	2327.75	2386.34	2244.26	2337.66	2362.31	2367.92	2395.03	2414.39	2406.99	2254.57	2463.22	2439.32	2494.61	2234.88	2270.1	2245.23	2237.43	2341.27	2446.93	2556	2324.86	2490.31	2550.22	2363.71	2253.66	2506.2	2630.43	2397.01	2352.76	2350.67	2433.01	2537.75	2340.92	2542.18	2643.65	2340.85	2420.69	2471.63	2454.03	2454.64	2622.21	2356.5	2460.64	2618.35	2471.01
	2288.24	2261.66	2270.91	2286.12	2326.84	2385.4	2243.52	2336.73	2361.24	2366.94	2393.93	2413.3	2405.8	2253.83	2461.97	2438.09	2493.33	2234.13	2269.36	2244.47	2236.65	2340.17	2445.39	2554.39	2323.99	2489.04	2548.74	2362.76	2252.93	2505.18	2628.31	2395.53	2351.81	2349.65	2431.61	2535.91	2340.11	2540.75	2641.7	2339.85	2419.69	2470.41	2452.98	2452.99	2620.91	2355.64	2459.3	2616.26	2469.94
	2287.58	2260.9	2270.16	2285.28	2325.93	2384.46	2242.79	2335.81	2360.18	2365.97	2392.85	2412.22	2404.63	2253.1	2460.73	2436.88	2492.06	2233.39	2268.63	2243.72	2235.87	2339.08	2443.86	2552.79	2323.12	2487.78	2547.28	2361.81	2252.21	2504.18	2626.2	2394.06	2350.86	2348.64	2430.23	2534.07	2339.31	2539.33	2639.76	2338.87	2418.7	2469.2	2451.94	2451.34	2619.6	2354.8	2457.97	2614.19	2468.88
	2286.93	2260.14	2269.4	2284.43	2325.02	2383.53	2242.06	2334.9	2359.12	2365	2391.77	2411.16	2403.46	2252.37	2459.51	2435.66	2490.8	2232.66	2267.91	2242.97	2235.11	2338	2442.33	2551.2	2322.27	2486.53	2545.83	2360.87	2251.49	2503.18	2624.1	2392.59	2349.93	2347.63	2428.85	2532.25	2338.51	2537.93	2637.85	2337.88	2417.72	2467.99	2450.91	2449.7	2618.31	2353.96	2456.66	2612.14	2467.82
	2286.28	2259.39	2268.65	2283.6	2324.12	2382.6	2241.33	2334	2358.06	2364.04	2390.71	2410.1	2402.3	2251.65	2458.29	2434.46	2489.55	2231.93	2267.19	2242.22	2234.35	2336.93	2440.82	2549.63	2321.41	2485.3	2544.39	2359.94	2250.78	2502.2	2622.02	2391.13	2349	2346.62	2427.49	2530.44	2337.72	2536.53	2635.95	2336.9	2416.74	2466.79	2449.88	2448.07	2617.01	2353.12	2455.35	2610.1	2466.77
	2285.64	2258.65	2267.91	2282.77	2323.23	2381.69	2240.61	2333.1	2357.02	2363.09	2389.65	2409.05	2401.15	2250.93	2457.09	2433.27	2488.32	2231.21	2266.47	2241.48	2233.59	2335.87	2439.31	2548.06	2320.56	2484.08	2542.96	2359.02	2250.07	2501.24	2619.95	2389.68	2348.07	2345.63	2426.14	2528.63	2336.93	2535.16	2634.07	2335.93	2415.77	2465.59	2448.85	2446.45	2615.73	2352.29	2454.06	2608.08	2465.73
	2285	2257.91	2267.17	2281.95	2322.34	2380.77	2239.9	2332.21	2355.98	2362.15	2388.6	2408.01	2400.01	2250.22	2455.89	2432.09	2487.09	2230.49	2265.76	2240.75	2232.85	2334.81	2437.81	2546.51	2319.72	2482.87	2541.55	2358.09	2249.37	2500.28	2617.9	2388.24	2347.15	2344.63	2424.79	2526.84	2336.15	2533.79	2632.21	2334.96	2414.81	2464.4	2447.84	2444.84	2614.45	2351.46	2452.77	2606.07	2464.69
	2284.37	2257.17	2266.44	2281.13	2321.45	2379.87	2239.19	2331.33	2354.94	2361.21	2387.55	2406.98	2398.88	2249.51	2454.71	2430.91	2485.87	2229.78	2265.06	2240.02	2232.11	2333.77	2436.31	2544.98	2318.89	2481.67	2540.16	2357.18	2248.68	2499.34	2615.86	2386.81	2346.24	2343.64	2423.46	2525.06	2335.37	2532.44	2630.36	2334	2413.84	2463.22	2446.83	2443.24	2613.17	2350.64	2451.5	2604.07	2463.65
	2283.74	2256.45	2265.71	2280.33	2320.57	2378.97	2238.48	2330.46	2353.92	2360.29	2386.52	2405.96	2397.75	2248.82	2453.53	2429.75	2484.67	2229.08	2264.36	2239.29	2231.37	2332.73	2434.83	2543.45	2318.06	2480.48	2538.77	2356.27	2247.99	2498.41	2613.83	2385.38	2345.33	2342.66	2422.14	2523.28	2334.59	2531.1	2628.53	2333.04	2412.89	2462.04	2445.83	2441.64	2611.9	2349.83	2450.23	2602.1	2462.62
	2283.12	2255.72	2264.99	2279.53	2319.7	2378.08	2237.78	2329.6	2352.89	2359.37	2385.49	2404.96	2396.63	2248.12	2452.37	2428.59	2483.47	2228.38	2263.67	2238.57	2230.64	2331.71	2433.35	2541.94	2317.23	2479.31	2537.4	2355.37	2247.31	2497.5	2611.82	2383.96	2344.43	2341.68	2420.83	2521.52	2333.82	2529.78	2626.72	2332.09	2411.94	2460.87	2444.83	2440.05	2610.64	2349.02	2448.98	2600.14	2461.6
	2282.51	2255.01	2264.27	2278.73	2318.83	2377.2	2237.08	2328.75	2351.88	2358.46	2384.48	2403.96	2395.52	2247.44	2451.22	2427.45	2482.29	2227.69	2262.98	2237.86	2229.92	2330.69	2431.89	2540.44	2316.42	2478.15	2536.05	2354.47	2246.63	2496.59	2609.82	2382.55	2343.53	2340.71	2419.52	2519.77	2333.06	2528.47	2624.92	2331.14	2411	2459.7	2443.85	2438.48	2609.38	2348.21	2447.74	2598.19	2460.58
	2281.9	2254.3	2263.56	2277.95	2317.97	2376.32	2236.39	2327.9	2350.87	2357.56	2383.47	2402.97	2394.41	2246.75	2450.08	2426.31	2481.12	2227.01	2262.29	2237.14	2229.21	2329.68	2430.43	2538.96	2315.6	2477	2534.7	2353.58	2245.95	2495.7	2607.83	2381.15	2342.64	2339.74	2418.23	2518.02	2332.3	2527.17	2623.14	2330.2	2410.06	2458.53	2442.87	2436.91	2608.13	2347.41	2446.51	2596.26	2459.57
	2281.29	2253.59	2262.85	2277.17	2317.11	2375.45	2235.7	2327.06	2349.87	2356.66	2382.47	2401.99	2393.32	2246.08	2448.94	2425.18	2479.95	2226.33	2261.62	2236.44	2228.5	2328.68	2428.97	2537.48	2314.8	2475.87	2533.37	2352.7	2245.29	2494.83	2605.86	2379.76	2341.75	2338.78	2416.96	2516.29	2331.55	2525.89	2621.38	2329.26	2409.13	2457.38	2441.89	2435.35	2606.88	2346.61	2445.29	2594.34	2458.56
	2280.69	2252.89	2262.15	2276.4	2316.26	2374.59	2235.02	2326.24	2348.87	2355.78	2381.47	2401.02	2392.23	2245.41	2447.82	2424.06	2478.8	2225.66	2260.94	2235.73	2227.79	2327.69	2427.53	2536.02	2314	2474.74	2532.06	2351.82	2244.62	2493.96	2603.9	2378.37	2340.87	2337.82	2415.69	2514.57	2330.8	2524.62	2619.64	2328.33	2408.21	2456.23	2440.93	2433.79	2605.64	2345.82	2444.08	2592.44	2457.56
	2280.1	2252.2	2261.45	2275.63	2315.42	2373.73	2234.34	2325.42	2347.88	2354.9	2380.49	2400.06	2391.15	2244.75	2446.71	2422.95	2477.66	2224.99	2260.28	2235.04	2227.1	2326.71	2426.1	2534.57	2313.2	2473.63	2530.76	2350.94	2243.97	2493.11	2601.96	2376.99	2340	2336.87	2414.43	2512.85	2330.06	2523.36	2617.91	2327.4	2407.29	2455.08	2439.97	2432.25	2604.41	2345.04	2442.88	2590.56	2456.57
	2279.51	2251.51	2260.76	2274.88	2314.57	2372.88	2233.67	2324.6	2346.9	2354.03	2379.52	2399.11	2390.08	2244.09	2445.61	2421.85	2476.53	2224.33	2259.62	2234.34	2226.41	2325.74	2424.67	2533.14	2312.41	2472.53	2529.47	2350.08	2243.32	2492.27	2600.03	2375.62	2339.13	2335.92	2413.18	2511.15	2329.32	2522.12	2616.2	2326.48	2406.37	2453.94	2439.02	2430.72	2603.18	2344.26	2441.69	2588.69	2455.58
	2278.93	2250.82	2260.07	2274.13	2313.74	2372.04	2233	2323.8	2345.93	2353.17	2378.55	2398.17	2389.02	2243.44	2444.52	2420.76	2475.41	2223.68	2258.96	2233.66	2225.73	2324.78	2423.25	2531.71	2311.63	2471.45	2528.19	2349.22	2242.67	2491.45	2598.11	2374.26	2338.27	2334.98	2411.95	2509.46	2328.58	2520.89	2614.51	2325.56	2405.46	2452.81	2438.07	2429.19	2601.95	2343.48	2440.51	2586.84	2454.6
	2278.36	2250.15	2259.39	2273.39	2312.91	2371.21	2232.34	2323.01	2344.96	2352.32	2377.59	2397.24	2387.96	2242.8	2443.44	2419.68	2474.3	2223.03	2258.31	2232.97	2225.05	2323.83	2421.84	2530.3	2310.85	2470.37	2526.93	2348.36	2242.03	2490.63	2596.21	2372.91	2337.42	2334.05	2410.72	2507.77	2327.86	2519.67	2612.84	2324.65	2404.56	2451.68	2437.13	2427.67	2600.74	2342.71	2439.35	2585	2453.62
	2277.79	2249.48	2258.71	2272.65	2312.08	2370.38	2231.68	2322.22	2343.99	2351.47	2376.64	2396.32	2386.92	2242.16	2442.38	2418.61	2473.21	2222.4	2257.66	2232.3	2224.38	2322.89	2420.44	2528.9	2310.08	2469.31	2525.68	2347.52	2241.4	2489.83	2594.32	2371.57	2336.57	2333.12	2409.51	2506.1	2327.13	2518.47	2611.18	2323.75	2403.67	2450.55	2436.2	2426.17	2599.53	2341.94	2438.19	2583.18	2452.64
	2277.22	2248.81	2258.04	2271.92	2311.27	2369.56	2231.03	2321.44	2343.04	2350.64	2375.7	2395.41	2385.88	2241.53	2441.32	2417.54	2472.12	2221.76	2257.02	2231.62	2223.72	2321.95	2419.05	2527.52	2309.31	2468.26	2524.45	2346.67	2240.77	2489.04	2592.45	2370.23	2335.72	2332.2	2408.31	2504.44	2326.41	2517.28	2609.54	2322.85	2402.78	2449.44	2435.28	2424.67	2598.32	2341.18	2437.04	2581.37	2451.68
	2276.67	2248.15	2257.38	2271.2	2310.45	2368.75	2230.38	2320.67	2342.09	2349.81	2374.77	2394.51	2384.85	2240.91	2440.27	2416.49	2471.04	2221.14	2256.39	2230.95	2223.06	2321.03	2417.66	2526.15	2308.55	2467.22	2523.23	2345.84	2240.15	2488.27	2590.59	2368.9	2334.89	2331.28	2407.11	2502.78	2325.7	2516.1	2607.91	2321.95	2401.89	2448.33	2434.36	2423.18	2597.12	2340.43	2435.91	2579.58	2450.72
	2276.11	2247.5	2256.71	2270.49	2309.64	2367.95	2229.74	2319.91	2341.15	2348.99	2373.85	2393.62	2383.83	2240.29	2439.24	2415.45	2469.98	2220.52	2255.76	2230.29	2222.41	2320.12	2416.29	2524.79	2307.8	2466.2	2522.02	2345.01	2239.53	2487.51	2588.74	2367.58	2334.05	2330.37	2405.93	2501.14	2325	2514.94	2606.31	2321.07	2401.02	2447.22	2433.46	2421.69	2595.93	2339.68	2434.79	2577.81	2449.76
	2275.57	2246.85	2256.06	2269.79	2308.84	2367.15	2229.1	2319.16	2340.21	2348.18	2372.93	2392.74	2382.81	2239.68	2438.21	2414.41	2468.92	2219.91	2255.14	2229.63	2221.77	2319.21	2414.92	2523.44	2307.05	2465.19	2520.82	2344.19	2238.92	2486.76	2586.91	2366.27	2333.23	2329.46	2404.76	2499.51	2324.29	2513.79	2604.72	2320.18	2400.14	2446.12	2432.56	2420.22	2594.74	2338.94	2433.68	2576.05	2448.81
	2275.02	2246.21	2255.41	2269.09	2308.04	2366.36	2228.47	2318.42	2339.28	2347.38	2372.02	2391.87	2381.81	2239.07	2437.2	2413.39	2467.88	2219.3	2254.52	2228.98	2221.13	2318.32	2413.56	2522.11	2306.31	2464.19	2519.64	2343.37	2238.31	2486.02	2585.09	2364.97	2332.41	2328.56	2403.61	2497.89	2323.6	2512.66	2603.14	2319.31	2399.28	2445.03	2431.66	2418.76	2593.56	2338.2	2432.57	2574.3	2447.87
	2274.49	2245.57	2254.76	2268.4	2307.25	2365.58	2227.84	2317.68	2338.36	2346.59	2371.13	2391.01	2380.81	2238.47	2436.2	2412.37	2466.84	2218.7	2253.91	2228.33	2220.5	2317.43	2412.21	2520.79	2305.58	2463.21	2518.48	2342.56	2237.71	2485.29	2583.29	2363.68	2331.59	2327.66	2402.46	2496.27	2322.91	2511.53	2601.59	2318.44	2398.42	2443.95	2430.78	2417.3	2592.38	2337.46	2431.48	2572.57	2446.93
	2273.96	2244.94	2254.12	2267.72	2306.47	2364.8	2227.22	2316.96	2337.45	2345.8	2370.24	2390.16	2379.82	2237.88	2435.21	2411.36	2465.82	2218.11	2253.3	2227.69	2219.88	2316.56	2410.87	2519.48	2304.85	2462.23	2517.32	2341.76	2237.12	2484.58	2581.5	2362.39	2330.79	2326.77	2401.32	2494.67	2322.22	2510.43	2600.05	2317.57	2397.56	2442.87	2429.9	2415.85	2591.22	2336.74	2430.41	2570.86	2446
	2273.44	2244.32	2253.49	2267.04	2305.69	2364.03	2226.6	2316.24	2336.54	2345.02	2369.36	2389.32	2378.84	2237.29	2434.23	2410.37	2464.81	2217.53	2252.7	2227.05	2219.26	2315.69	2409.53	2518.18	2304.13	2461.27	2516.18	2340.96	2236.53	2483.88	2579.72	2361.11	2329.99	2325.89	2400.2	2493.08	2321.54	2509.33	2598.53	2316.71	2396.72	2441.79	2429.03	2414.42	2590.05	2336.01	2429.34	2569.16	2445.08
	2272.92	2243.7	2252.86	2266.37	2304.91	2363.28	2225.99	2315.53	2335.64	2344.26	2368.49	2388.49	2377.86	2236.71	2433.26	2409.38	2463.81	2216.95	2252.1	2226.42	2218.65	2314.83	2408.21	2516.9	2303.41	2460.32	2515.06	2340.17	2235.95	2483.2	2577.96	2359.84	2329.19	2325.01	2399.08	2491.5	2320.87	2508.25	2597.03	2315.86	2395.87	2440.72	2428.16	2412.99	2588.9	2335.29	2428.28	2567.48	2444.16
	2272.41	2243.09	2252.24	2265.71	2304.14	2362.52	2225.39	2314.83	2334.75	2343.5	2367.63	2387.67	2376.9	2236.14	2432.3	2408.4	2462.82	2216.38	2251.51	2225.79	2218.05	2313.99	2406.89	2515.63	2302.7	2459.39	2513.95	2339.38	2235.37	2482.52	2576.21	2358.58	2328.4	2324.14	2397.98	2489.93	2320.2	2507.18	2595.54	2315.01	2395.04	2439.66	2427.31	2411.57	2587.75	2334.58	2427.23	2565.81	2443.24
	2271.9	2242.48	2251.62	2265.06	2303.38	2361.78	2224.78	2314.14	2333.86	2342.75	2366.77	2386.87	2375.94	2235.57	2431.35	2407.43	2461.84	2215.81	2250.93	2225.17	2217.46	2313.15	2405.58	2514.37	2301.99	2458.46	2512.85	2338.61	2234.8	2481.86	2574.47	2357.33	2327.62	2323.28	2396.89	2488.37	2319.53	2506.13	2594.07	2314.17	2394.21	2438.61	2426.46	2410.16	2586.6	2333.88	2426.2	2564.16	2442.34
	2271.4	2241.88	2251.01	2264.42	2302.62	2361.04	2224.19	2313.46	2332.99	2342.01	2365.93	2386.07	2375	2235.01	2430.42	2406.47	2460.87	2215.26	2250.35	2224.55	2216.87	2312.32	2404.28	2513.13	2301.29	2457.55	2511.76	2337.84	2234.23	2481.21	2572.75	2356.09	2326.84	2322.42	2395.81	2486.81	2318.88	2505.09	2592.62	2313.33	2393.38	2437.56	2425.62	2408.75	2585.47	2333.17	2425.18	2562.52	2441.44
	2270.9	2241.29	2250.4	2263.78	2301.87	2360.31	2223.6	2312.79	2332.11	2341.27	2365.1	2385.28	2374.06	2234.46	2429.49	2405.52	2459.91	2214.71	2249.78	2223.94	2216.29	2311.5	2402.99	2511.9	2300.6	2456.66	2510.69	2337.07	2233.68	2480.58	2571.05	2354.86	2326.07	2321.56	2394.74	2485.27	2318.22	2504.06	2591.19	2312.5	2392.57	2436.52	2424.78	2407.36	2584.34	2332.48	2424.16	2560.9	2440.54
	2270.42	2240.7	2249.8	2263.15	2301.13	2359.59	2223.01	2312.12	2331.25	2340.55	2364.27	2384.51	2373.12	2233.91	2428.58	2404.58	2458.97	2214.16	2249.21	2223.33	2215.71	2310.7	2401.71	2510.68	2299.92	2455.77	2509.63	2336.31	2233.12	2479.95	2569.35	2353.63	2325.31	2320.71	2393.69	2483.74	2317.58	2503.04	2589.77	2311.68	2391.75	2435.48	2423.96	2405.98	2583.21	2331.79	2423.16	2559.3	2439.65
	2269.93	2240.12	2249.2	2262.53	2300.39	2358.88	2222.43	2311.47	2330.39	2339.83	2363.45	2383.74	2372.2	2233.37	2427.68	2403.65	2458.03	2213.63	2248.65	2222.73	2215.14	2309.9	2400.44	2509.47	2299.24	2454.9	2508.59	2335.56	2232.57	2479.34	2567.67	2352.41	2324.55	2319.87	2392.64	2482.22	2316.94	2502.04	2588.37	2310.86	2390.95	2434.45	2423.14	2404.6	2582.1	2331.1	2422.17	2557.71	2438.77
	2269.46	2239.54	2248.61	2261.91	2299.65	2358.17	2221.86	2310.82	2329.54	2339.13	2362.65	2382.99	2371.29	2232.84	2426.79	2402.73	2457.11	2213.1	2248.1	2222.13	2214.58	2309.11	2399.17	2508.28	2298.56	2454.04	2507.56	2334.81	2232.03	2478.74	2566.01	2351.2	2323.8	2319.04	2391.61	2480.72	2316.3	2501.05	2586.99	2310.05	2390.15	2433.43	2422.33	2403.24	2580.99	2330.42	2421.19	2556.13	2437.89
	2268.99	2238.97	2248.03	2261.31	2298.93	2357.47	2221.29	2310.18	2328.7	2338.43	2361.85	2382.24	2370.38	2232.31	2425.91	2401.82	2456.19	2212.57	2247.55	2221.54	2214.03	2308.33	2397.91	2507.1	2297.9	2453.19	2506.54	2334.08	2231.5	2478.16	2564.36	2350	2323.06	2318.21	2390.58	2479.22	2315.67	2500.08	2585.62	2309.25	2389.35	2432.41	2421.52	2401.88	2579.88	2329.75	2420.22	2554.57	2437.02
	2268.52	2238.41	2247.45	2260.71	2298.2	2356.78	2220.72	2309.55	2327.87	2337.74	2361.06	2381.51	2369.48	2231.79	2425.04	2400.92	2455.29	2212.06	2247	2220.96	2213.48	2307.56	2396.66	2505.93	2297.24	2452.35	2505.54	2333.34	2230.97	2477.58	2562.72	2348.81	2322.32	2317.38	2389.57	2477.73	2315.05	2499.12	2584.27	2308.45	2388.57	2431.4	2420.73	2400.53	2578.79	2329.08	2419.27	2553.03	2436.16
	2268.06	2237.85	2246.88	2260.12	2297.49	2356.1	2220.16	2308.93	2327.04	2337.06	2360.28	2380.78	2368.59	2231.28	2424.18	2400.02	2454.4	2211.55	2246.47	2220.37	2212.94	2306.8	2395.43	2504.78	2296.58	2451.53	2504.55	2332.62	2230.44	2477.02	2561.1	2347.63	2321.58	2316.57	2388.57	2476.25	2314.43	2498.17	2582.94	2307.65	2387.79	2430.39	2419.94	2399.19	2577.7	2328.42	2418.32	2551.5	2435.3
	2267.61	2237.3	2246.31	2259.53	2296.78	2355.42	2219.61	2308.32	2326.22	2336.39	2359.51	2380.07	2367.71	2230.77	2423.33	2399.14	2453.51	2211.05	2245.93	2219.8	2212.4	2306.05	2394.19	2503.64	2295.93	2450.72	2503.57	2331.9	2229.92	2476.47	2559.49	2346.46	2320.86	2315.76	2387.59	2474.78	2313.82	2497.24	2581.62	2306.86	2387.01	2429.39	2419.16	2397.86	2576.61	2327.76	2417.39	2549.98	2434.45
	2267.16	2236.76	2245.75	2258.95	2296.07	2354.76	2219.06	2307.71	2325.4	2335.72	2358.74	2379.37	2366.84	2230.27	2422.5	2398.27	2452.64	2210.55	2245.41	2219.23	2211.88	2305.31	2392.97	2502.51	2295.29	2449.92	2502.61	2331.19	2229.41	2475.94	2557.9	2345.29	2320.14	2314.95	2386.61	2473.33	2313.21	2496.32	2580.33	2306.08	2386.24	2428.4	2418.39	2396.54	2575.54	2327.11	2416.46	2548.48	2433.61
	2266.72	2236.22	2245.19	2258.39	2295.37	2354.1	2218.52	2307.12	2324.6	2335.07	2357.99	2378.68	2365.98	2229.78	2421.67	2397.4	2451.78	2210.07	2244.89	2218.67	2211.36	2304.58	2391.76	2501.39	2294.66	2449.14	2501.66	2330.48	2228.9	2475.41	2556.32	2344.13	2319.43	2314.15	2385.64	2471.88	2312.61	2495.41	2579.04	2305.31	2385.48	2427.42	2417.62	2395.23	2574.47	2326.46	2415.55	2547	2432.77
	2266.29	2235.69	2244.64	2257.82	2294.68	2353.45	2217.98	2306.53	2323.8	2334.43	2357.25	2378	2365.12	2229.29	2420.86	2396.55	2450.93	2209.58	2244.38	2218.11	2210.84	2303.86	2390.55	2500.29	2294.03	2448.37	2500.73	2329.78	2228.4	2474.9	2554.75	2342.98	2318.72	2313.36	2384.69	2470.45	2312.02	2494.51	2577.78	2304.54	2384.72	2426.44	2416.87	2393.93	2573.4	2325.82	2414.65	2545.53	2431.94
	2265.86	2235.16	2244.09	2257.27	2293.99	2352.8	2217.45	2305.95	2323.01	2333.79	2356.51	2377.33	2364.28	2228.81	2420.06	2395.7	2450.1	2209.11	2243.87	2217.55	2210.34	2303.15	2389.36	2499.2	2293.41	2447.61	2499.8	2329.09	2227.91	2474.4	2553.2	2341.85	2318.02	2312.58	2383.75	2469.02	2311.43	2493.63	2576.53	2303.78	2383.97	2425.47	2416.12	2392.63	2572.35	2325.18	2413.76	2544.08	2431.12
	2265.44	2234.65	2243.55	2256.72	2293.31	2352.17	2216.93	2305.39	2322.22	2333.16	2355.79	2376.67	2363.44	2228.34	2419.27	2394.87	2449.27	2208.65	2243.37	2217	2209.84	2302.45	2388.17	2498.13	2292.79	2446.86	2498.89	2328.4	2227.42	2473.92	2551.67	2340.71	2317.33	2311.8	2382.82	2467.61	2310.84	2492.76	2575.3	2303.02	2383.23	2424.5	2415.38	2391.35	2571.3	2324.55	2412.89	2542.64	2430.3
	2265.02	2234.13	2243.02	2256.18	2292.64	2351.54	2216.41	2304.83	2321.45	2332.55	2355.07	2376.02	2362.61	2227.87	2418.49	2394.04	2448.45	2208.19	2242.87	2216.46	2209.34	2301.76	2386.99	2497.06	2292.18	2446.12	2498	2327.73	2226.94	2473.44	2550.14	2339.59	2316.65	2311.03	2381.9	2466.21	2310.27	2491.91	2574.09	2302.27	2382.49	2423.54	2414.64	2390.08	2570.26	2323.93	2412.02	2541.22	2429.49
	2264.61	2233.63	2242.49	2255.65	2291.97	2350.92	2215.89	2304.28	2320.68	2331.94	2354.37	2375.38	2361.79	2227.41	2417.73	2393.22	2447.65	2207.73	2242.38	2215.93	2208.86	2301.07	2385.82	2496.01	2291.58	2445.4	2497.12	2327.05	2226.46	2472.98	2548.63	2338.48	2315.97	2310.26	2380.99	2464.82	2309.7	2491.07	2572.9	2301.53	2381.76	2422.59	2413.92	2388.81	2569.22	2323.31	2411.16	2539.81	2428.69
	2264.21	2233.13	2241.96	2255.13	2291.31	2350.31	2215.38	2303.73	2319.92	2331.34	2353.67	2374.75	2360.98	2226.96	2416.97	2392.42	2446.85	2207.29	2241.9	2215.39	2208.38	2300.4	2384.66	2494.97	2290.98	2444.69	2496.25	2326.39	2225.99	2472.53	2547.14	2337.37	2315.29	2309.5	2380.1	2463.43	2309.13	2490.24	2571.72	2300.79	2381.03	2421.65	2413.2	2387.55	2568.2	2322.7	2410.32	2538.42	2427.89
	2263.81	2232.64	2241.45	2254.61	2290.65	2349.7	2214.88	2303.2	2319.16	2330.75	2352.98	2374.13	2360.17	2226.52	2416.22	2391.62	2446.07	2206.85	2241.42	2214.87	2207.91	2299.74	2383.51	2493.95	2290.39	2443.99	2495.4	2325.73	2225.53	2472.09	2545.66	2336.28	2314.63	2308.75	2379.21	2462.06	2308.57	2489.43	2570.56	2300.06	2380.32	2420.71	2412.49	2386.31	2567.18	2322.09	2409.49	2537.04	2427.1
	2263.42	2232.15	2240.94	2254.1	2290.01	2349.11	2214.38	2302.68	2318.41	2330.17	2352.31	2373.53	2359.38	2226.08	2415.49	2390.83	2445.3	2206.42	2240.95	2214.35	2207.44	2299.09	2382.36	2492.94	2289.81	2443.31	2494.56	2325.08	2225.07	2471.66	2544.19	2335.19	2313.97	2308	2378.34	2460.71	2308.02	2488.62	2569.41	2299.33	2379.6	2419.78	2411.79	2385.07	2566.16	2321.49	2408.67	2535.68	2426.32
	2263.03	2231.67	2240.43	2253.6	2289.36	2348.52	2213.89	2302.16	2317.68	2329.6	2351.64	2372.93	2358.59	2225.65	2414.77	2390.05	2444.54	2206	2240.49	2213.83	2206.98	2298.45	2381.23	2491.94	2289.23	2442.64	2493.73	2324.43	2224.61	2471.25	2542.74	2334.11	2313.32	2307.26	2377.48	2459.36	2307.47	2487.84	2568.28	2298.61	2378.9	2418.85	2411.1	2383.84	2565.16	2320.89	2407.86	2534.33	2425.54
	2262.65	2231.2	2239.93	2253.11	2288.72	2347.94	2213.4	2301.65	2316.94	2329.04	2350.98	2372.35	2357.81	2225.23	2414.06	2389.28	2443.79	2205.58	2240.03	2213.32	2206.53	2297.81	2380.1	2490.95	2288.66	2441.98	2492.92	2323.79	2224.17	2470.85	2541.3	2333.04	2312.67	2306.53	2376.63	2458.02	2306.93	2487.06	2567.17	2297.9	2378.2	2417.93	2410.41	2382.62	2564.16	2320.3	2407.06	2533	2424.77
	2262.28	2230.73	2239.44	2252.62	2288.09	2347.37	2212.92	2301.16	2316.22	2328.48	2350.33	2371.77	2357.05	2224.81	2413.36	2388.52	2443.05	2205.17	2239.58	2212.82	2206.09	2297.19	2378.99	2489.98	2288.1	2441.33	2492.12	2323.16	2223.73	2470.46	2539.88	2331.98	2312.03	2305.8	2375.79	2456.69	2306.4	2486.3	2566.08	2297.2	2377.5	2417.02	2409.74	2381.41	2563.17	2319.72	2406.27	2531.68	2424.01
	2261.91	2230.28	2238.95	2252.14	2287.47	2346.81	2212.44	2300.67	2315.5	2327.94	2349.69	2371.21	2356.29	2224.4	2412.67	2387.77	2442.32	2204.77	2239.13	2212.32	2205.65	2296.58	2377.88	2489.02	2287.54	2440.7	2491.33	2322.54	2223.29	2470.08	2538.47	2330.93	2311.4	2305.08	2374.97	2455.38	2305.87	2485.55	2565	2296.5	2376.82	2416.12	2409.07	2380.21	2562.19	2319.14	2405.5	2530.38	2423.25
	2261.55	2229.82	2238.47	2251.67	2286.85	2346.25	2211.97	2300.19	2314.79	2327.4	2349.06	2370.66	2355.53	2224	2412	2387.03	2441.6	2204.38	2238.69	2211.83	2205.22	2295.98	2376.78	2488.07	2286.99	2440.07	2490.56	2321.92	2222.86	2469.72	2537.08	2329.89	2310.78	2304.37	2374.15	2454.07	2305.35	2484.81	2563.95	2295.8	2376.13	2415.22	2408.41	2379.02	2561.21	2318.56	2404.73	2529.1	2422.5
	2261.2	2229.38	2237.99	2251.21	2286.24	2345.71	2211.51	2299.72	2314.09	2326.88	2348.44	2370.12	2354.79	2223.6	2411.33	2386.3	2440.89	2203.99	2238.26	2211.34	2204.8	2295.38	2375.69	2487.14	2286.45	2439.46	2489.8	2321.31	2222.44	2469.36	2535.7	2328.85	2310.16	2303.67	2373.35	2452.78	2304.84	2484.09	2562.9	2295.12	2375.46	2414.33	2407.75	2377.83	2560.24	2318	2403.98	2527.82	2421.76
	2260.85	2228.94	2237.52	2250.75	2285.63	2345.17	2211.05	2299.25	2313.4	2326.36	2347.83	2369.59	2354.06	2223.21	2410.68	2385.58	2440.2	2203.61	2237.83	2210.86	2204.38	2294.8	2374.61	2486.22	2285.91	2438.87	2489.05	2320.71	2222.02	2469.02	2534.33	2327.83	2309.55	2302.97	2372.56	2451.5	2304.33	2483.38	2561.88	2294.44	2374.79	2413.44	2407.11	2376.66	2559.28	2317.43	2403.24	2526.57	2421.03
	2260.51	2228.51	2237.05	2250.3	2285.04	2344.64	2210.6	2298.8	2312.71	2325.86	2347.23	2369.07	2353.33	2222.83	2410.04	2384.87	2439.51	2203.24	2237.41	2210.39	2203.97	2294.23	2373.54	2485.31	2285.38	2438.28	2488.32	2320.11	2221.61	2468.69	2532.98	2326.81	2308.95	2302.28	2371.78	2450.23	2303.83	2482.69	2560.87	2293.77	2374.13	2412.57	2406.47	2375.5	2558.33	2316.88	2402.51	2525.33	2420.3
	2260.17	2228.08	2236.59	2249.86	2284.44	2344.12	2210.15	2298.36	2312.03	2325.36	2346.64	2368.56	2352.62	2222.46	2409.41	2384.16	2438.84	2202.88	2237	2209.92	2203.57	2293.66	2372.48	2484.42	2284.86	2437.71	2487.6	2319.52	2221.21	2468.38	2531.64	2325.81	2308.35	2301.59	2371.02	2448.97	2303.33	2482.01	2559.88	2293.1	2373.47	2411.69	2405.84	2374.34	2557.38	2316.33	2401.79	2524.1	2419.58
	2259.84	2227.66	2236.14	2249.43	2283.86	2343.6	2209.71	2297.92	2311.36	2324.87	2346.06	2368.06	2351.91	2222.09	2408.79	2383.47	2438.18	2202.52	2236.59	2209.45	2203.18	2293.11	2371.42	2483.54	2284.35	2437.15	2486.9	2318.94	2220.81	2468.07	2530.32	2324.81	2307.76	2300.91	2370.26	2447.72	2302.84	2481.34	2558.9	2292.44	2372.83	2410.83	2405.22	2373.2	2556.44	2315.78	2401.08	2522.89	2418.87
	2259.52	2227.25	2235.69	2249	2283.28	2343.1	2209.28	2297.49	2310.7	2324.39	2345.49	2367.58	2351.21	2221.73	2408.19	2382.79	2437.53	2202.17	2236.19	2209	2202.79	2292.57	2370.38	2482.67	2283.84	2436.6	2486.21	2318.36	2220.42	2467.78	2529.01	2323.82	2307.18	2300.24	2369.52	2446.49	2302.36	2480.68	2557.95	2291.79	2372.18	2409.97	2404.61	2372.06	2555.51	2315.25	2400.39	2521.69	2418.17
	2259.21	2226.84	2235.25	2248.58	2282.71	2342.6	2208.85	2297.08	2310.04	2323.93	2344.92	2367.1	2350.52	2221.38	2407.59	2382.12	2436.89	2201.83	2235.8	2208.54	2202.41	2292.04	2369.34	2481.81	2283.33	2436.07	2485.53	2317.8	2220.03	2467.5	2527.72	2322.84	2306.61	2299.58	2368.79	2445.26	2301.88	2480.04	2557.01	2291.14	2371.55	2409.13	2404.01	2370.94	2554.59	2314.71	2399.71	2520.51	2417.47
	2258.9	2226.45	2234.82	2248.17	2282.14	2342.11	2208.42	2296.67	2309.39	2323.47	2344.37	2366.64	2349.84	2221.04	2407.01	2381.45	2436.26	2201.49	2235.41	2208.1	2202.03	2291.51	2368.31	2480.97	2282.84	2435.55	2484.87	2317.23	2219.65	2467.23	2526.44	2321.87	2306.04	2298.92	2368.07	2444.05	2301.41	2479.41	2556.08	2290.5	2370.92	2408.28	2403.41	2369.82	2553.68	2314.19	2399.03	2519.35	2416.78
	2258.59	2226.06	2234.39	2247.77	2281.58	2341.63	2208.01	2296.27	2308.75	2323.02	2343.83	2366.19	2349.17	2220.7	2406.44	2380.8	2435.64	2201.17	2235.03	2207.66	2201.67	2291	2367.3	2480.14	2282.35	2435.04	2484.22	2316.68	2219.28	2466.97	2525.17	2320.9	2305.48	2298.27	2367.36	2442.85	2300.95	2478.79	2555.18	2289.87	2370.29	2407.45	2402.82	2368.71	2552.77	2313.66	2398.37	2518.19	2416.1
	2258.29	2225.67	2233.97	2247.37	2281.03	2341.16	2207.59	2295.88	2308.12	2322.58	2343.3	2365.74	2348.51	2220.37	2405.88	2380.15	2435.03	2200.85	2234.65	2207.22	2201.31	2290.5	2366.29	2479.33	2281.87	2434.54	2483.58	2316.13	2218.91	2466.73	2523.92	2319.95	2304.93	2297.63	2366.67	2441.65	2300.49	2478.19	2554.29	2289.24	2369.68	2406.62	2402.25	2367.62	2551.87	2313.15	2397.73	2517.06	2415.42
	2258	2225.29	2233.55	2246.98	2280.48	2340.7	2207.19	2295.49	2307.49	2322.15	2342.78	2365.31	2347.86	2220.05	2405.33	2379.52	2434.43	2200.54	2234.29	2206.79	2200.96	2290	2365.29	2478.52	2281.4	2434.06	2482.96	2315.59	2218.55	2466.5	2522.68	2319	2304.38	2296.99	2365.99	2440.47	2300.04	2477.6	2553.42	2288.62	2369.07	2405.8	2401.67	2366.53	2550.98	2312.64	2397.09	2515.94	2414.75
	2257.72	2224.92	2233.14	2246.6	2279.94	2340.24	2206.79	2295.12	2306.87	2321.73	2342.27	2364.89	2347.21	2219.73	2404.8	2378.89	2433.85	2200.23	2233.93	2206.37	2200.61	2289.52	2364.3	2477.74	2280.93	2433.59	2482.35	2315.06	2218.19	2466.28	2521.46	2318.07	2303.84	2296.36	2365.32	2439.31	2299.6	2477.02	2552.56	2288.01	2368.46	2404.98	2401.11	2365.45	2550.1	2312.14	2396.46	2514.83	2414.1
	2257.44	2224.56	2232.73	2246.23	2279.41	2339.8	2206.4	2294.76	2306.27	2321.32	2341.76	2364.49	2346.58	2219.42	2404.27	2378.28	2433.28	2199.93	2233.57	2205.96	2200.27	2289.05	2363.32	2476.96	2280.47	2433.13	2481.75	2314.53	2217.84	2466.07	2520.26	2317.14	2303.31	2295.74	2364.66	2438.15	2299.16	2476.46	2551.72	2287.41	2367.87	2404.18	2400.56	2364.38	2549.22	2311.64	2395.85	2513.74	2413.44
	2257.17	2224.2	2232.33	2245.87	2278.88	2339.36	2206.01	2294.4	2305.66	2320.92	2341.27	2364.09	2345.95	2219.12	2403.76	2377.67	2432.71	2199.64	2233.22	2205.54	2199.94	2288.59	2362.35	2476.2	2280.01	2432.68	2481.17	2314.02	2217.5	2465.87	2519.06	2316.22	2302.79	2295.13	2364.01	2437.01	2298.73	2475.9	2550.9	2286.81	2367.28	2403.38	2400.01	2363.32	2548.36	2311.15	2395.25	2512.66	2412.8
	2256.9	2223.85	2231.94	2245.51	2278.36	2338.93	2205.63	2294.06	2305.07	2320.53	2340.79	2363.7	2345.34	2218.83	2403.26	2377.07	2432.16	2199.36	2232.88	2205.14	2199.62	2288.13	2361.38	2475.45	2279.57	2432.25	2480.6	2313.5	2217.16	2465.69	2517.89	2315.32	2302.27	2294.52	2363.38	2435.87	2298.31	2475.37	2550.1	2286.22	2366.69	2402.59	2399.48	2362.27	2547.5	2310.66	2394.66	2511.6	2412.16
	2256.65	2223.51	2231.56	2245.16	2277.85	2338.51	2205.25	2293.72	2304.48	2320.14	2340.32	2363.33	2344.73	2218.55	2402.77	2376.49	2431.62	2199.09	2232.55	2204.74	2199.3	2287.69	2360.43	2474.71	2279.13	2431.82	2480.05	2313	2216.83	2465.51	2516.72	2314.42	2301.77	2293.92	2362.76	2434.75	2297.89	2474.84	2549.31	2285.63	2366.11	2401.8	2398.95	2361.23	2546.65	2310.18	2394.08	2510.55	2411.53
	2256.39	2223.18	2231.17	2244.81	2277.34	2338.1	2204.88	2293.39	2303.9	2319.77	2339.86	2362.97	2344.13	2218.27	2402.29	2375.91	2431.09	2198.82	2232.22	2204.35	2198.99	2287.26	2359.49	2473.99	2278.7	2431.41	2479.5	2312.5	2216.51	2465.35	2515.57	2313.53	2301.27	2293.33	2362.15	2433.64	2297.48	2474.33	2548.54	2285.05	2365.54	2401.02	2398.43	2360.2	2545.81	2309.71	2393.52	2509.52	2410.91
	2256.15	2222.85	2230.8	2244.48	2276.84	2337.69	2204.52	2293.07	2303.33	2319.41	2339.41	2362.61	2343.54	2218	2401.83	2375.34	2430.57	2198.56	2231.9	2203.96	2198.69	2286.83	2358.55	2473.28	2278.27	2431.02	2478.98	2312.01	2216.19	2465.2	2514.44	2312.65	2300.77	2292.75	2361.55	2432.54	2297.08	2473.83	2547.79	2284.48	2364.98	2400.25	2397.92	2359.18	2544.97	2309.24	2392.96	2508.51	2410.3
	2255.91	2222.53	2230.43	2244.15	2276.35	2337.3	2204.16	2292.76	2302.77	2319.06	2338.97	2362.27	2342.96	2217.74	2401.37	2374.79	2430.07	2198.31	2231.59	2203.58	2198.39	2286.42	2357.63	2472.58	2277.85	2430.63	2478.46	2311.53	2215.88	2465.07	2513.32	2311.77	2300.29	2292.17	2360.96	2431.46	2296.68	2473.35	2547.05	2283.92	2364.42	2399.49	2397.42	2358.17	2544.15	2308.78	2392.42	2507.5	2409.69
	2255.68	2222.22	2230.07	2243.83	2275.86	2336.91	2203.81	2292.46	2302.22	2318.72	2338.54	2361.94	2342.39	2217.48	2400.93	2374.24	2429.57	2198.07	2231.28	2203.21	2198.1	2286.02	2356.71	2471.9	2277.44	2430.26	2477.96	2311.06	2215.57	2464.94	2512.22	2310.91	2299.81	2291.6	2360.39	2430.38	2296.29	2472.88	2546.33	2283.36	2363.87	2398.73	2396.92	2357.17	2543.33	2308.33	2391.89	2506.52	2409.1
	2255.45	2221.91	2229.72	2243.52	2275.38	2336.54	2203.47	2292.17	2301.67	2318.39	2338.12	2361.63	2341.83	2217.24	2400.5	2373.7	2429.09	2197.83	2230.98	2202.84	2197.82	2285.63	2355.8	2471.23	2277.04	2429.9	2477.48	2310.59	2215.27	2464.83	2511.13	2310.06	2299.34	2291.04	2359.83	2429.32	2295.91	2472.42	2545.63	2282.81	2363.33	2397.98	2396.44	2356.17	2542.52	2307.88	2391.37	2505.55	2408.51
	2255.23	2221.61	2229.37	2243.22	2274.91	2336.17	2203.13	2291.89	2301.13	2318.06	2337.71	2361.32	2341.28	2217	2400.09	2373.17	2428.61	2197.6	2230.69	2202.48	2197.55	2285.25	2354.9	2470.57	2276.64	2429.56	2477	2310.13	2214.98	2464.73	2510.05	2309.21	2298.87	2290.49	2359.28	2428.27	2295.53	2471.97	2544.95	2282.27	2362.79	2397.24	2395.96	2355.19	2541.72	2307.43	2390.86	2504.59	2407.93
	2255.02	2221.32	2229.02	2242.92	2274.45	2335.81	2202.79	2291.62	2300.6	2317.75	2337.31	2361.02	2340.73	2216.77	2399.68	2372.65	2428.15	2197.38	2230.4	2202.12	2197.28	2284.88	2354.02	2469.93	2276.26	2429.22	2476.54	2309.67	2214.69	2464.64	2508.99	2308.38	2298.42	2289.94	2358.74	2427.23	2295.16	2471.54	2544.28	2281.74	2362.26	2396.51	2395.49	2354.22	2540.93	2307	2390.37	2503.65	2407.35
	2254.81	2221.04	2228.69	2242.63	2273.99	2335.46	2202.47	2291.35	2300.08	2317.45	2336.92	2360.74	2340.2	2216.54	2399.29	2372.14	2427.7	2197.17	2230.13	2201.77	2197.02	2284.51	2353.14	2469.29	2275.87	2428.9	2476.1	2309.23	2214.41	2464.56	2507.94	2307.55	2297.97	2289.4	2358.22	2426.2	2294.8	2471.12	2543.63	2281.21	2361.73	2395.78	2395.03	2353.26	2540.15	2306.57	2389.88	2502.72	2406.79
	2254.62	2220.76	2228.36	2242.35	2273.54	2335.12	2202.15	2291.1	2299.56	2317.16	2336.54	2360.47	2339.67	2216.33	2398.91	2371.64	2427.26	2196.97	2229.85	2201.43	2196.77	2284.16	2352.27	2468.68	2275.5	2428.59	2475.67	2308.79	2214.14	2464.49	2506.91	2306.73	2297.53	2288.87	2357.71	2425.19	2294.45	2470.71	2543	2280.69	2361.21	2395.06	2394.58	2352.3	2539.37	2306.14	2389.41	2501.81	2406.23
	2254.42	2220.49	2228.03	2242.07	2273.09	2334.79	2201.83	2290.85	2299.06	2316.88	2336.17	2360.21	2339.16	2216.12	2398.54	2371.15	2426.83	2196.77	2229.59	2201.09	2196.52	2283.82	2351.41	2468.07	2275.13	2428.3	2475.25	2308.36	2213.87	2464.44	2505.9	2305.93	2297.1	2288.34	2357.21	2424.18	2294.1	2470.32	2542.38	2280.17	2360.7	2394.35	2394.14	2351.36	2538.61	2305.72	2388.95	2500.91	2405.68
	2254.24	2220.23	2227.71	2241.81	2272.66	2334.46	2201.53	2290.61	2298.56	2316.61	2335.81	2359.96	2338.65	2215.92	2398.18	2370.68	2426.41	2196.58	2229.33	2200.76	2196.29	2283.49	2350.56	2467.48	2274.77	2428.02	2474.84	2307.94	2213.61	2464.39	2504.89	2305.13	2296.68	2287.83	2356.72	2423.19	2293.76	2469.94	2541.78	2279.67	2360.2	2393.65	2393.71	2350.43	2537.85	2305.31	2388.51	2500.03	2405.14
	2254.06	2219.97	2227.4	2241.55	2272.23	2334.15	2201.22	2290.38	2298.07	2316.34	2335.47	2359.72	2338.16	2215.72	2397.84	2370.21	2426.01	2196.4	2229.08	2200.44	2196.06	2283.17	2349.72	2466.91	2274.42	2427.74	2474.45	2307.52	2213.35	2464.36	2503.91	2304.34	2296.26	2287.32	2356.25	2422.21	2293.43	2469.57	2541.2	2279.17	2359.7	2392.95	2393.28	2349.5	2537.1	2304.9	2388.07	2499.16	2404.61
	2253.89	2219.73	2227.1	2241.3	2271.8	2333.84	2200.93	2290.17	2297.58	2316.09	2335.13	2359.5	2337.67	2215.54	2397.5	2369.74	2425.61	2196.23	2228.84	2200.12	2195.83	2282.86	2348.88	2466.34	2274.08	2427.49	2474.07	2307.11	2213.1	2464.34	2502.94	2303.56	2295.85	2286.82	2355.79	2421.25	2293.1	2469.22	2540.63	2278.68	2359.21	2392.26	2392.87	2348.59	2536.36	2304.5	2387.65	2498.31	2404.09
	2253.72	2219.49	2226.8	2241.05	2271.39	2333.54	2200.64	2289.96	2297.11	2315.85	2334.81	2359.28	2337.19	2215.36	2397.18	2369.29	2425.23	2196.06	2228.6	2199.81	2195.62	2282.56	2348.06	2465.79	2273.74	2427.24	2473.71	2306.71	2212.86	2464.34	2501.98	2302.79	2295.45	2286.33	2355.34	2420.29	2292.78	2468.88	2540.08	2278.19	2358.73	2391.58	2392.46	2347.69	2535.63	2304.11	2387.24	2497.47	2403.57
	2253.56	2219.26	2226.5	2240.82	2270.98	2333.26	2200.36	2289.76	2296.64	2315.62	2334.49	2359.08	2336.72	2215.19	2396.87	2368.85	2424.86	2195.9	2228.37	2199.5	2195.41	2282.27	2347.25	2465.26	2273.41	2427.01	2473.36	2306.32	2212.62	2464.34	2501.04	2302.03	2295.06	2285.84	2354.9	2419.35	2292.47	2468.55	2539.55	2277.71	2358.25	2390.91	2392.06	2346.79	2534.91	2303.72	2386.84	2496.65	2403.06
	2253.41	2219.03	2226.22	2240.59	2270.58	2332.98	2200.08	2289.57	2296.19	2315.4	2334.19	2358.89	2336.26	2215.03	2396.58	2368.42	2424.49	2195.75	2228.15	2199.2	2195.21	2281.99	2346.45	2464.73	2273.09	2426.79	2473.03	2305.93	2212.39	2464.36	2500.11	2301.27	2294.68	2285.37	2354.48	2418.42	2292.17	2468.24	2539.04	2277.24	2357.78	2390.24	2391.67	2345.91	2534.19	2303.34	2386.45	2495.84	2402.56
	2253.26	2218.81	2225.94	2240.37	2270.18	2332.71	2199.81	2289.38	2295.74	2315.19	2333.89	2358.71	2335.81	2214.88	2396.29	2368	2424.14	2195.61	2227.94	2198.91	2195.01	2281.73	2345.65	2464.22	2272.77	2426.58	2472.7	2305.55	2212.17	2464.38	2499.2	2300.53	2294.3	2284.9	2354.06	2417.5	2291.87	2467.94	2538.54	2276.78	2357.32	2389.58	2391.29	2345.03	2533.49	2302.97	2386.08	2495.04	2402.07
	2253.13	2218.6	2225.67	2240.16	2269.8	2332.45	2199.55	2289.21	2295.29	2314.99	2333.61	2358.54	2335.37	2214.74	2396.02	2367.59	2423.81	2195.48	2227.73	2198.62	2194.83	2281.47	2344.87	2463.73	2272.46	2426.38	2472.4	2305.18	2211.95	2464.42	2498.3	2299.8	2293.93	2284.44	2353.66	2416.59	2291.58	2467.65	2538.06	2276.33	2356.86	2388.93	2390.92	2344.17	2532.79	2302.6	2385.71	2494.27	2401.59
	2252.99	2218.4	2225.4	2239.95	2269.42	2332.19	2199.29	2289.05	2294.86	2314.8	2333.34	2358.39	2334.94	2214.6	2395.76	2367.19	2423.48	2195.35	2227.53	2198.34	2194.65	2281.22	2344.09	2463.24	2272.16	2426.2	2472.1	2304.82	2211.74	2464.47	2497.42	2299.07	2293.57	2283.98	2353.28	2415.7	2291.3	2467.38	2537.6	2275.88	2356.41	2388.29	2390.56	2343.32	2532.11	2302.23	2385.36	2493.5	2401.12
	2252.87	2218.21	2225.14	2239.75	2269.05	2331.95	2199.04	2288.89	2294.43	2314.62	2333.08	2358.24	2334.52	2214.47	2395.51	2366.8	2423.16	2195.23	2227.34	2198.07	2194.47	2280.98	2343.33	2462.77	2271.87	2426.03	2471.82	2304.46	2211.54	2464.54	2496.55	2298.36	2293.22	2283.54	2352.9	2414.82	2291.02	2467.11	2537.15	2275.44	2355.97	2387.66	2390.21	2342.47	2531.43	2301.88	2385.02	2492.75	2400.65
	2252.75	2218.02	2224.89	2239.56	2268.68	2331.72	2198.8	2288.75	2294.02	2314.45	2332.82	2358.11	2334.11	2214.35	2395.28	2366.42	2422.86	2195.12	2227.15	2197.8	2194.31	2280.75	2342.57	2462.32	2271.59	2425.87	2471.55	2304.12	2211.34	2464.61	2495.69	2297.65	2292.87	2283.1	2352.54	2413.95	2290.75	2466.87	2536.73	2275.01	2355.53	2387.03	2389.86	2341.64	2530.76	2301.53	2384.7	2492.02	2400.2
	2252.64	2217.84	2224.64	2239.38	2268.32	2331.49	2198.56	2288.61	2293.61	2314.29	2332.58	2357.99	2333.71	2214.23	2395.05	2366.04	2422.57	2195.02	2226.98	2197.54	2194.15	2280.54	2341.83	2461.88	2271.31	2425.73	2471.3	2303.77	2211.15	2464.7	2494.86	2296.96	2292.54	2282.68	2352.19	2413.09	2290.49	2466.63	2536.31	2274.58	2355.1	2386.41	2389.53	2340.81	2530.1	2301.18	2384.38	2491.3	2399.75
	2252.53	2217.67	2224.4	2239.2	2267.97	2331.28	2198.33	2288.49	2293.21	2314.15	2332.35	2357.88	2333.32	2214.13	2394.84	2365.68	2422.28	2194.93	2226.8	2197.29	2194	2280.33	2341.09	2461.45	2271.04	2425.6	2471.06	2303.44	2210.96	2464.8	2494.03	2296.27	2292.21	2282.25	2351.85	2412.25	2290.24	2466.41	2535.92	2274.16	2354.68	2385.8	2389.2	2340	2529.45	2300.85	2384.08	2490.59	2399.31
	2252.44	2217.51	2224.16	2239.04	2267.63	2331.07	2198.11	2288.37	2292.81	2314.01	2332.14	2357.78	2332.93	2214.03	2394.64	2365.33	2422.01	2194.84	2226.64	2197.04	2193.86	2280.13	2340.37	2461.03	2270.78	2425.48	2470.83	2303.12	2210.79	2464.91	2493.22	2295.59	2291.89	2281.84	2351.53	2411.41	2290	2466.2	2535.54	2273.75	2354.26	2385.19	2388.88	2339.19	2528.81	2300.52	2383.79	2489.9	2398.88
	2252.34	2217.35	2223.94	2238.88	2267.29	2330.87	2197.89	2288.26	2292.43	2313.88	2331.93	2357.69	2332.56	2213.94	2394.46	2364.99	2421.75	2194.76	2226.48	2196.8	2193.72	2279.95	2339.65	2460.63	2270.52	2425.37	2470.62	2302.8	2210.61	2465.03	2492.43	2294.93	2291.58	2281.44	2351.22	2410.59	2289.76	2466	2535.18	2273.35	2353.85	2384.59	2388.57	2338.4	2528.17	2300.19	2383.52	2489.23	2398.46
	2252.26	2217.2	2223.72	2238.72	2266.97	2330.68	2197.68	2288.16	2292.05	2313.76	2331.73	2357.62	2332.19	2213.86	2394.28	2364.66	2421.51	2194.69	2226.34	2196.56	2193.59	2279.77	2338.94	2460.24	2270.28	2425.28	2470.42	2302.49	2210.45	2465.16	2491.65	2294.27	2291.28	2281.04	2350.92	2409.79	2289.53	2465.82	2534.84	2272.95	2353.45	2384.01	2388.27	2337.61	2527.55	2299.88	2383.25	2488.57	2398.05
	2252.18	2217.06	2223.5	2238.58	2266.65	2330.5	2197.47	2288.07	2291.68	2313.65	2331.55	2357.56	2331.84	2213.79	2394.12	2364.34	2421.27	2194.63	2226.19	2196.33	2193.47	2279.61	2338.24	2459.86	2270.04	2425.19	2470.24	2302.18	2210.29	2465.3	2490.89	2293.62	2290.98	2280.66	2350.63	2408.99	2289.3	2465.65	2534.51	2272.56	2353.06	2383.42	2387.98	2336.84	2526.94	2299.56	2383	2487.92	2397.64
	2252.11	2216.93	2223.3	2238.44	2266.33	2330.33	2197.27	2287.99	2291.32	2313.56	2331.37	2357.5	2331.49	2213.72	2393.97	2364.02	2421.04	2194.58	2226.06	2196.11	2193.36	2279.45	2337.56	2459.5	2269.8	2425.12	2470.07	2301.89	2210.13	2465.46	2490.14	2292.98	2290.69	2280.28	2350.35	2408.21	2289.09	2465.49	2534.21	2272.18	2352.67	2382.85	2387.7	2336.07	2526.33	2299.26	2382.76	2487.29	2397.25
	2252.05	2216.8	2223.1	2238.31	2266.03	2330.17	2197.08	2287.92	2290.97	2313.47	2331.21	2357.46	2331.16	2213.66	2393.83	2363.72	2420.83	2194.53	2225.93	2195.89	2193.25	2279.31	2336.88	2459.15	2269.58	2425.07	2469.91	2301.6	2209.99	2465.63	2489.4	2292.35	2290.41	2279.91	2350.09	2407.44	2288.88	2465.35	2533.91	2271.81	2352.29	2382.29	2387.43	2335.32	2525.73	2298.96	2382.53	2486.67	2396.86
	2251.99	2216.68	2222.9	2238.19	2265.73	2330.02	2196.9	2287.86	2290.63	2313.39	2331.05	2357.44	2330.83	2213.61	2393.7	2363.43	2420.63	2194.49	2225.81	2195.69	2193.15	2279.17	2336.21	2458.81	2269.36	2425.02	2469.77	2301.32	2209.85	2465.81	2488.68	2291.73	2290.14	2279.54	2349.84	2406.68	2288.68	2465.22	2533.64	2271.44	2351.91	2381.73	2387.17	2334.57	2525.15	2298.67	2382.31	2486.07	2396.48
	2251.94	2216.57	2222.71	2238.08	2265.44	2329.88	2196.72	2287.8	2290.29	2313.33	2330.91	2357.42	2330.51	2213.57	2393.59	2363.15	2420.43	2194.46	2225.7	2195.48	2193.05	2279.05	2335.55	2458.49	2269.15	2424.99	2469.64	2301.05	2209.71	2466	2487.98	2291.12	2289.88	2279.19	2349.6	2405.93	2288.48	2465.1	2533.38	2271.08	2351.55	2381.18	2386.91	2333.84	2524.57	2298.39	2382.11	2485.48	2396.11
	2251.89	2216.47	2222.53	2237.97	2265.16	2329.74	2196.55	2287.76	2289.97	2313.27	2330.78	2357.41	2330.2	2213.53	2393.49	2362.88	2420.25	2194.44	2225.59	2195.29	2192.97	2278.93	2334.9	2458.18	2268.95	2424.97	2469.52	2300.78	2209.58	2466.2	2487.29	2290.51	2289.62	2278.84	2349.37	2405.2	2288.29	2465	2533.14	2270.73	2351.19	2380.63	2386.67	2333.11	2524	2298.11	2381.91	2484.91	2395.75
	2251.85	2216.38	2222.36	2237.87	2264.88	2329.62	2196.38	2287.73	2289.65	2313.23	2330.66	2357.42	2329.9	2213.51	2393.4	2362.61	2420.09	2194.42	2225.5	2195.1	2192.89	2278.83	2334.26	2457.89	2268.76	2424.96	2469.42	2300.52	2209.46	2466.42	2486.61	2289.92	2289.38	2278.51	2349.16	2404.48	2288.12	2464.91	2532.92	2270.38	2350.83	2380.1	2386.43	2332.39	2523.44	2297.84	2381.73	2484.35	2395.4
	2251.82	2216.29	2222.19	2237.78	2264.61	2329.5	2196.22	2287.7	2289.34	2313.19	2330.55	2357.44	2329.61	2213.49	2393.32	2362.36	2419.93	2194.42	2225.41	2194.91	2192.82	2278.73	2333.63	2457.6	2268.57	2424.97	2469.33	2300.27	2209.35	2466.65	2485.95	2289.34	2289.14	2278.18	2348.96	2403.77	2287.94	2464.83	2532.71	2270.05	2350.49	2379.57	2386.21	2331.69	2522.89	2297.57	2381.57	2483.8	2395.06
	2251.8	2216.21	2222.03	2237.7	2264.35	2329.39	2196.07	2287.69	2289.04	2313.17	2330.45	2357.47	2329.33	2213.48	2393.26	2362.12	2419.78	2194.42	2225.32	2194.74	2192.75	2278.65	2333.01	2457.34	2268.4	2424.98	2469.25	2300.03	2209.24	2466.88	2485.31	2288.77	2288.91	2277.86	2348.77	2403.07	2287.78	2464.76	2532.52	2269.72	2350.15	2379.05	2385.99	2330.99	2522.35	2297.31	2381.41	2483.27	2394.72
	2251.78	2216.14	2221.88	2237.62	2264.1	2329.3	2195.92	2287.68	2288.74	2313.15	2330.36	2357.51	2329.06	2213.47	2393.2	2361.89	2419.65	2194.43	2225.25	2194.57	2192.7	2278.58	2332.4	2457.08	2268.23	2425.01	2469.19	2299.8	2209.13	2467.13	2484.68	2288.2	2288.69	2277.54	2348.59	2402.39	2287.62	2464.71	2532.35	2269.39	2349.82	2378.54	2385.78	2330.31	2521.82	2297.06	2381.27	2482.75	2394.4
	2251.77	2216.07	2221.73	2237.56	2263.86	2329.21	2195.78	2287.68	2288.46	2313.15	2330.29	2357.56	2328.8	2213.48	2393.16	2361.67	2419.52	2194.44	2225.18	2194.41	2192.64	2278.52	2331.8	2456.84	2268.06	2425.06	2469.15	2299.57	2209.04	2467.4	2484.06	2287.65	2288.47	2277.24	2348.42	2401.72	2287.47	2464.67	2532.2	2269.08	2349.49	2378.04	2385.58	2329.63	2521.3	2296.82	2381.14	2482.25	2394.08
	2251.76	2216.02	2221.59	2237.49	2263.62	2329.13	2195.65	2287.69	2288.18	2313.16	2330.22	2357.62	2328.55	2213.49	2393.13	2361.46	2419.41	2194.47	2225.12	2194.25	2192.6	2278.46	2331.21	2456.61	2267.91	2425.11	2469.11	2299.35	2208.95	2467.67	2483.46	2287.1	2288.27	2276.95	2348.27	2401.06	2287.33	2464.64	2532.06	2268.77	2349.17	2377.54	2385.39	2328.97	2520.79	2296.58	2381.02	2481.76	2393.78
	2251.77	2215.97	2221.46	2237.44	2263.39	2329.06	2195.53	2287.72	2287.91	2313.17	2330.17	2357.7	2328.31	2213.51	2393.12	2361.26	2419.31	2194.5	2225.06	2194.1	2192.57	2278.42	2330.63	2456.39	2267.76	2425.18	2469.09	2299.14	2208.86	2467.95	2482.87	2286.56	2288.07	2276.66	2348.13	2400.41	2287.2	2464.63	2531.94	2268.47	2348.86	2377.06	2385.21	2328.31	2520.28	2296.35	2380.91	2481.29	2393.48
	2251.78	2215.93	2221.34	2237.4	2263.17	2329	2195.41	2287.75	2287.65	2313.2	2330.12	2357.79	2328.07	2213.54	2393.11	2361.07	2419.22	2194.54	2225.02	2193.96	2192.54	2278.39	2330.06	2456.19	2267.62	2425.26	2469.09	2298.93	2208.79	2468.25	2482.3	2286.04	2287.88	2276.38	2348	2399.78	2287.07	2464.63	2531.84	2268.17	2348.56	2376.58	2385.04	2327.67	2519.79	2296.12	2380.82	2480.83	2393.19
	2251.79	2215.89	2221.22	2237.36	2262.96	2328.95	2195.3	2287.79	2287.4	2313.24	2330.09	2357.88	2327.85	2213.57	2393.12	2360.88	2419.14	2194.59	2224.98	2193.82	2192.51	2278.37	2329.49	2456	2267.49	2425.35	2469.1	2298.73	2208.71	2468.56	2481.74	2285.52	2287.7	2276.11	2347.88	2399.16	2286.95	2464.65	2531.75	2267.89	2348.26	2376.11	2384.88	2327.03	2519.31	2295.9	2380.74	2480.39	2392.91
	2251.81	2215.87	2221.1	2237.33	2262.75	2328.9	2195.19	2287.84	2287.16	2313.29	2330.07	2357.99	2327.64	2213.62	2393.14	2360.71	2419.07	2194.65	2224.95	2193.69	2192.5	2278.36	2328.94	2455.82	2267.37	2425.45	2469.12	2298.54	2208.65	2468.88	2481.2	2285.01	2287.53	2275.85	2347.78	2398.55	2286.84	2464.67	2531.68	2267.61	2347.97	2375.64	2384.72	2326.41	2518.83	2295.69	2380.67	2479.96	2392.64
	2251.84	2215.85	2221	2237.31	2262.56	2328.87	2195.09	2287.89	2286.92	2313.34	2330.06	2358.12	2327.43	2213.67	2393.18	2360.55	2419.02	2194.71	2224.92	2193.56	2192.49	2278.35	2328.4	2455.66	2267.26	2425.57	2469.15	2298.36	2208.59	2469.21	2480.67	2284.52	2287.37	2275.6	2347.69	2397.95	2286.74	2464.71	2531.63	2267.34	2347.69	2375.19	2384.58	2325.79	2518.37	2295.49	2380.62	2479.54	2392.38
	2251.88	2215.84	2220.9	2237.29	2262.37	2328.85	2195	2287.96	2286.7	2313.41	2330.06	2358.25	2327.23	2213.73	2393.22	2360.4	2418.97	2194.78	2224.9	2193.45	2192.49	2278.36	2327.87	2455.51	2267.15	2425.7	2469.2	2298.19	2208.54	2469.56	2480.16	2284.03	2287.21	2275.36	2347.61	2397.37	2286.64	2464.76	2531.6	2267.08	2347.41	2374.74	2384.45	2325.18	2517.91	2295.29	2380.57	2479.14	2392.13
	2251.92	2215.84	2220.81	2237.28	2262.19	2328.83	2194.91	2288.04	2286.48	2313.49	2330.07	2358.39	2327.05	2213.79	2393.28	2360.27	2418.94	2194.86	2224.89	2193.34	2192.5	2278.38	2327.35	2455.37	2267.05	2425.84	2469.27	2298.02	2208.49	2469.91	2479.66	2283.55	2287.07	2275.12	2347.54	2396.79	2286.56	2464.83	2531.58	2266.82	2347.15	2374.3	2384.32	2324.59	2517.47	2295.1	2380.54	2478.75	2391.88
	2251.97	2215.85	2220.73	2237.28	2262.01	2328.82	2194.84	2288.12	2286.27	2313.58	2330.1	2358.55	2326.87	2213.87	2393.35	2360.14	2418.92	2194.95	2224.89	2193.23	2192.51	2278.41	2326.83	2455.25	2266.96	2426	2469.35	2297.86	2208.45	2470.28	2479.18	2283.08	2286.93	2274.9	2347.48	2396.24	2286.47	2464.91	2531.58	2266.57	2346.89	2373.87	2384.21	2324	2517.03	2294.92	2380.52	2478.38	2391.65
	2252.02	2215.86	2220.65	2237.29	2261.85	2328.83	2194.76	2288.22	2286.07	2313.68	2330.13	2358.72	2326.7	2213.95	2393.43	2360.02	2418.9	2195.05	2224.9	2193.14	2192.53	2278.45	2326.33	2455.14	2266.87	2426.16	2469.44	2297.71	2208.42	2470.66	2478.71	2282.62	2286.8	2274.68	2347.44	2395.69	2286.4	2465	2531.6	2266.33	2346.63	2373.44	2384.1	2323.43	2516.6	2294.74	2380.52	2478.02	2391.42
	2252.09	2215.88	2220.58	2237.31	2261.69	2328.84	2194.7	2288.33	2285.88	2313.79	2330.18	2358.89	2326.54	2214.04	2393.52	2359.91	2418.9	2195.15	2224.91	2193.05	2192.56	2278.5	2325.84	2455.05	2266.8	2426.34	2469.54	2297.56	2208.39	2471.05	2478.26	2282.17	2286.68	2274.48	2347.4	2395.16	2286.34	2465.1	2531.63	2266.09	2346.39	2373.03	2384	2322.86	2516.19	2294.58	2380.52	2477.67	2391.21
	2252.15	2215.91	2220.52	2237.33	2261.54	2328.86	2194.64	2288.44	2285.69	2313.91	2330.23	2359.09	2326.4	2214.14	2393.63	2359.81	2418.92	2195.26	2224.93	2192.96	2192.59	2278.56	2325.36	2454.96	2266.73	2426.53	2469.66	2297.43	2208.37	2471.45	2477.82	2281.73	2286.56	2274.28	2347.38	2394.63	2286.28	2465.22	2531.68	2265.87	2346.15	2372.62	2383.91	2322.31	2515.78	2294.41	2380.54	2477.34	2391
	2252.23	2215.95	2220.46	2237.36	2261.4	2328.89	2194.59	2288.56	2285.52	2314.04	2330.3	2359.29	2326.26	2214.25	2393.75	2359.72	2418.94	2195.38	2224.96	2192.89	2192.63	2278.63	2324.88	2454.89	2266.67	2426.73	2469.79	2297.3	2208.36	2471.86	2477.4	2281.3	2286.46	2274.09	2347.38	2394.13	2286.23	2465.35	2531.75	2265.65	2345.91	2372.22	2383.84	2321.76	2515.38	2294.26	2380.57	2477.02	2390.8
	2252.31	2216	2220.41	2237.4	2261.27	2328.93	2194.55	2288.7	2285.35	2314.19	2330.38	2359.5	2326.13	2214.36	2393.88	2359.65	2418.97	2195.51	2224.99	2192.82	2192.68	2278.71	2324.42	2454.84	2266.62	2426.95	2469.94	2297.18	2208.35	2472.29	2476.99	2280.88	2286.36	2273.91	2347.38	2393.63	2286.19	2465.5	2531.84	2265.43	2345.69	2371.83	2383.77	2321.23	2514.99	2294.11	2380.62	2476.72	2390.62
	2252.4	2216.05	2220.37	2237.45	2261.14	2328.98	2194.51	2288.84	2285.19	2314.34	2330.48	2359.73	2326.01	2214.48	2394.02	2359.58	2419.02	2195.65	2225.03	2192.75	2192.74	2278.81	2323.97	2454.79	2266.58	2427.18	2470.1	2297.06	2208.35	2472.73	2476.6	2280.46	2286.28	2273.74	2347.4	2393.15	2286.15	2465.66	2531.94	2265.23	2345.47	2371.44	2383.71	2320.7	2514.62	2293.97	2380.67	2476.43	2390.44
	2252.5	2216.11	2220.34	2237.5	2261.02	2329.04	2194.48	2288.99	2285.04	2314.5	2330.58	2359.96	2325.89	2214.61	2394.18	2359.52	2419.08	2195.79	2225.08	2192.7	2192.8	2278.91	2323.52	2454.76	2266.54	2427.42	2470.28	2296.96	2208.36	2473.18	2476.22	2280.06	2286.2	2273.57	2347.42	2392.68	2286.13	2465.83	2532.06	2265.03	2345.26	2371.07	2383.66	2320.19	2514.25	2293.84	2380.74	2476.16	2390.27
	2252.6	2216.18	2220.31	2237.56	2260.92	2329.11	2194.45	2289.15	2284.9	2314.67	2330.69	2360.21	2325.79	2214.75	2394.35	2359.48	2419.15	2195.94	2225.14	2192.65	2192.87	2279.02	2323.09	2454.75	2266.51	2427.67	2470.46	2296.86	2208.37	2473.64	2475.85	2279.67	2286.13	2273.42	2347.46	2392.22	2286.11	2466.01	2532.2	2264.84	2345.06	2370.7	2383.62	2319.68	2513.89	2293.71	2380.82	2475.9	2390.11
	2252.71	2216.26	2220.29	2237.63	2260.82	2329.19	2194.44	2289.32	2284.77	2314.86	2330.82	2360.47	2325.7	2214.89	2394.53	2359.44	2419.22	2196.1	2225.21	2192.61	2192.94	2279.14	2322.67	2454.74	2266.5	2427.94	2470.67	2296.77	2208.38	2474.11	2475.51	2279.28	2286.06	2273.28	2347.52	2391.78	2286.1	2466.21	2532.36	2264.66	2344.86	2370.34	2383.59	2319.19	2513.54	2293.59	2380.92	2475.65	2389.96
	2252.82	2216.34	2220.28	2237.71	2260.72	2329.28	2194.43	2289.5	2284.64	2315.05	2330.95	2360.74	2325.62	2215.05	2394.72	2359.41	2419.32	2196.27	2225.28	2192.57	2193.03	2279.27	2322.25	2454.75	2266.48	2428.21	2470.88	2296.68	2208.41	2474.6	2475.17	2278.91	2286.01	2273.14	2347.58	2391.34	2286.09	2466.42	2532.53	2264.48	2344.67	2369.99	2383.57	2318.7	2513.2	2293.48	2381.03	2475.42	2389.82
	2252.94	2216.44	2220.28	2237.79	2260.64	2329.37	2194.42	2289.69	2284.53	2315.26	2331.1	2361.02	2325.54	2215.21	2394.92	2359.4	2419.42	2196.44	2225.36	2192.54	2193.12	2279.42	2321.85	2454.78	2266.48	2428.5	2471.11	2296.61	2208.44	2475.09	2474.85	2278.55	2285.97	2273.02	2347.66	2390.92	2286.1	2466.64	2532.72	2264.31	2344.49	2369.65	2383.55	2318.23	2512.87	2293.38	2381.15	2475.2	2389.69
	2253.07	2216.54	2220.28	2237.88	2260.56	2329.48	2194.43	2289.89	2284.42	2315.47	2331.26	2361.32	2325.48	2215.38	2395.14	2359.4	2419.53	2196.63	2225.45	2192.52	2193.21	2279.57	2321.46	2454.81	2266.49	2428.81	2471.36	2296.54	2208.47	2475.6	2474.55	2278.19	2285.93	2272.9	2347.75	2390.52	2286.11	2466.87	2532.93	2264.15	2344.32	2369.31	2383.55	2317.77	2512.55	2293.28	2381.28	2474.99	2389.57
	2253.21	2216.65	2220.29	2237.98	2260.5	2329.59	2194.44	2290.1	2284.32	2315.7	2331.43	2361.62	2325.42	2215.55	2395.37	2359.4	2419.66	2196.82	2225.54	2192.5	2193.32	2279.73	2321.07	2454.86	2266.5	2429.12	2471.61	2296.48	2208.52	2476.12	2474.26	2277.85	2285.9	2272.79	2347.84	2390.12	2286.13	2467.12	2533.15	2264	2344.15	2368.98	2383.56	2317.31	2512.25	2293.19	2381.42	2474.8	2389.46
	2253.35	2216.76	2220.31	2238.09	2260.44	2329.72	2194.46	2290.32	2284.23	2315.93	2331.62	2361.94	2325.37	2215.74	2395.61	2359.42	2419.79	2197.02	2225.64	2192.49	2193.43	2279.91	2320.7	2454.92	2266.52	2429.45	2471.89	2296.42	2208.57	2476.65	2473.98	2277.51	2285.88	2272.69	2347.96	2389.74	2286.16	2467.38	2533.39	2263.85	2343.99	2368.66	2383.58	2316.87	2511.95	2293.11	2381.58	2474.63	2389.35
	2253.5	2216.89	2220.33	2238.2	2260.39	2329.85	2194.48	2290.54	2284.15	2316.18	2331.81	2362.27	2325.34	2215.93	2395.87	2359.45	2419.94	2197.23	2225.75	2192.49	2193.55	2280.09	2320.34	2455	2266.55	2429.79	2472.17	2296.38	2208.62	2477.19	2473.72	2277.19	2285.87	2272.61	2348.08	2389.38	2286.19	2467.66	2533.65	2263.71	2343.84	2368.35	2383.6	2316.43	2511.66	2293.03	2381.75	2474.46	2389.26
	2253.65	2217.02	2220.36	2238.33	2260.35	2329.99	2194.51	2290.78	2284.08	2316.44	2332.02	2362.61	2325.31	2216.13	2396.13	2359.49	2420.1	2197.44	2225.87	2192.5	2193.67	2280.29	2319.98	2455.09	2266.59	2430.14	2472.47	2296.34	2208.68	2477.75	2473.48	2276.87	2285.87	2272.53	2348.22	2389.02	2286.24	2467.95	2533.93	2263.58	2343.7	2368.05	2383.64	2316.01	2511.38	2292.96	2381.93	2474.32	2389.18
	2253.81	2217.16	2220.4	2238.46	2260.31	2330.15	2194.55	2291.03	2284.01	2316.71	2332.24	2362.96	2325.29	2216.33	2396.41	2359.53	2420.27	2197.66	2226	2192.51	2193.8	2280.49	2319.64	2455.19	2266.64	2430.5	2472.79	2296.31	2208.75	2478.32	2473.25	2276.57	2285.88	2272.46	2348.36	2388.68	2286.29	2468.25	2534.22	2263.46	2343.56	2367.76	2383.68	2315.6	2511.11	2292.9	2382.13	2474.18	2389.1
	2253.98	2217.31	2220.45	2238.6	2260.29	2330.31	2194.6	2291.28	2283.96	2316.98	2332.47	2363.32	2325.28	2216.55	2396.7	2359.59	2420.45	2197.9	2226.13	2192.53	2193.94	2280.71	2319.31	2455.31	2266.69	2430.88	2473.12	2296.29	2208.83	2478.89	2473.03	2276.27	2285.9	2272.4	2348.52	2388.35	2286.35	2468.56	2534.54	2263.34	2343.43	2367.47	2383.74	2315.19	2510.85	2292.85	2382.34	2474.06	2389.04
	2254.16	2217.47	2220.5	2238.74	2260.27	2330.48	2194.65	2291.55	2283.91	2317.27	2332.71	2363.7	2325.28	2216.77	2397.01	2359.66	2420.65	2198.13	2226.27	2192.55	2194.09	2280.93	2318.99	2455.44	2266.75	2431.27	2473.46	2296.27	2208.91	2479.49	2472.83	2275.98	2285.92	2272.34	2348.7	2388.03	2286.42	2468.89	2534.87	2263.23	2343.31	2367.19	2383.8	2314.8	2510.6	2292.8	2382.56	2473.95	2388.99
	2254.34	2217.64	2220.56	2238.89	2260.26	2330.66	2194.71	2291.82	2283.87	2317.57	2332.96	2364.08	2325.3	2217	2397.32	2359.74	2420.85	2198.38	2226.42	2192.59	2194.24	2281.17	2318.67	2455.58	2266.82	2431.67	2473.81	2296.27	2208.99	2480.09	2472.65	2275.71	2285.95	2272.3	2348.88	2387.73	2286.49	2469.23	2535.21	2263.13	2343.2	2366.92	2383.88	2314.42	2510.37	2292.76	2382.79	2473.86	2388.94
	2254.52	2217.81	2220.63	2239.05	2260.27	2330.85	2194.78	2292.1	2283.85	2317.88	2333.22	2364.48	2325.31	2217.24	2397.65	2359.84	2421.07	2198.64	2226.57	2192.63	2194.4	2281.41	2318.37	2455.74	2266.9	2432.08	2474.18	2296.27	2209.09	2480.7	2472.48	2275.44	2286	2272.27	2349.07	2387.44	2286.58	2469.59	2535.58	2263.04	2343.09	2366.66	2383.96	2314.05	2510.14	2292.73	2383.04	2473.78	2388.91
	2254.72	2217.99	2220.71	2239.22	2260.27	2331.05	2194.85	2292.4	2283.83	2318.2	2333.5	2364.89	2325.34	2217.49	2397.99	2359.94	2421.3	2198.9	2226.73	2192.67	2194.57	2281.67	2318.08	2455.91	2266.99	2432.51	2474.57	2296.27	2209.19	2481.33	2472.32	2275.18	2286.05	2272.25	2349.28	2387.16	2286.67	2469.95	2535.96	2262.95	2342.99	2366.41	2384.06	2313.68	2509.92	2292.71	2383.3	2473.71	2388.88
	2254.92	2218.18	2220.79	2239.4	2260.29	2331.26	2194.93	2292.7	2283.81	2318.54	2333.79	2365.31	2325.38	2217.74	2398.34	2360.05	2421.53	2199.17	2226.91	2192.73	2194.74	2281.94	2317.8	2456.09	2267.09	2432.94	2474.97	2296.29	2209.29	2481.96	2472.18	2274.93	2286.11	2272.24	2349.5	2386.9	2286.77	2470.33	2536.36	2262.87	2342.9	2366.16	2384.16	2313.33	2509.71	2292.7	2383.57	2473.66	2388.87
	2255.13	2218.38	2220.88	2239.58	2260.32	2331.48	2195.02	2293.01	2283.81	2318.88	2334.09	2365.74	2325.43	2218	2398.71	2360.18	2421.79	2199.45	2227.08	2192.79	2194.92	2282.21	2317.52	2456.29	2267.19	2433.39	2475.38	2296.31	2209.41	2482.61	2472.05	2274.69	2286.18	2272.23	2349.73	2386.65	2286.88	2470.73	2536.77	2262.8	2342.81	2365.93	2384.27	2312.99	2509.52	2292.69	2383.86	2473.62	2388.86
	2255.34	2218.59	2220.98	2239.77	2260.35	2331.71	2195.12	2293.33	2283.82	2319.23	2334.4	2366.18	2325.49	2218.27	2399.09	2360.31	2422.05	2199.74	2227.27	2192.85	2195.11	2282.5	2317.26	2456.5	2267.3	2433.86	2475.81	2296.34	2209.52	2483.28	2471.94	2274.47	2286.25	2272.24	2349.97	2386.41	2286.99	2471.14	2537.21	2262.73	2342.74	2365.7	2384.4	2312.66	2509.33	2292.69	2384.16	2473.6	2388.87
	2255.56	2218.8	2221.09	2239.97	2260.4	2331.94	2195.22	2293.66	2283.83	2319.59	2334.72	2366.64	2325.55	2218.55	2399.48	2360.46	2422.32	2200.03	2227.46	2192.93	2195.3	2282.8	2317.01	2456.72	2267.43	2434.33	2476.25	2296.38	2209.65	2483.95	2471.85	2274.25	2286.34	2272.25	2350.23	2386.18	2287.12	2471.55	2537.66	2262.68	2342.67	2365.48	2384.53	2312.34	2509.15	2292.69	2384.47	2473.59	2388.88
	2255.79	2219.03	2221.2	2240.18	2260.45	2332.19	2195.33	2294	2283.86	2319.97	2335.06	2367.11	2325.63	2218.83	2399.88	2360.61	2422.61	2200.34	2227.66	2193.01	2195.5	2283.1	2316.77	2456.96	2267.56	2434.82	2476.7	2296.43	2209.78	2484.63	2471.77	2274.04	2286.44	2272.28	2350.5	2385.97	2287.25	2471.99	2538.13	2262.63	2342.61	2365.27	2384.67	2312.03	2508.99	2292.71	2384.8	2473.59	2388.91
	2256.02	2219.26	2221.33	2240.39	2260.51	2332.45	2195.45	2294.35	2283.89	2320.35	2335.4	2367.58	2325.71	2219.13	2400.3	2360.78	2422.9	2200.65	2227.87	2193.1	2195.71	2283.42	2316.54	2457.21	2267.69	2435.32	2477.17	2296.48	2209.92	2485.33	2471.7	2273.84	2286.54	2272.32	2350.77	2385.77	2287.39	2472.43	2538.62	2262.59	2342.55	2365.06	2384.83	2311.73	2508.83	2292.73	2385.13	2473.61	2388.94
	2256.26	2219.5	2221.46	2240.62	2260.58	2332.71	2195.57	2294.71	2283.93	2320.75	2335.76	2368.07	2325.81	2219.43	2400.72	2360.96	2423.21	2200.97	2228.09	2193.2	2195.93	2283.75	2316.32	2457.47	2267.84	2435.83	2477.65	2296.54	2210.06	2486.04	2471.65	2273.65	2286.65	2272.36	2351.06	2385.58	2287.54	2472.89	2539.12	2262.55	2342.5	2364.87	2384.99	2311.44	2508.68	2292.76	2385.48	2473.64	2388.99
	2256.51	2219.74	2221.59	2240.85	2260.66	2332.99	2195.7	2295.08	2283.98	2321.16	2336.13	2368.57	2325.91	2219.73	2401.17	2361.15	2423.53	2201.29	2228.31	2193.3	2196.15	2284.09	2316.11	2457.74	2268	2436.35	2478.15	2296.61	2210.21	2486.76	2471.61	2273.47	2286.77	2272.42	2351.37	2385.41	2287.69	2473.37	2539.64	2262.52	2342.47	2364.68	2385.16	2311.16	2508.55	2292.8	2385.85	2473.69	2389.04
	2256.77	2220	2221.74	2241.08	2260.75	2333.27	2195.84	2295.46	2284.04	2321.57	2336.52	2369.09	2326.03	2220.05	2401.62	2361.35	2423.86	2201.63	2228.54	2193.41	2196.38	2284.44	2315.91	2458.03	2268.16	2436.89	2478.66	2296.69	2210.37	2487.49	2471.59	2273.3	2286.9	2272.48	2351.68	2385.25	2287.86	2473.85	2540.18	2262.5	2342.43	2364.5	2385.34	2310.89	2508.42	2292.85	2386.23	2473.75	2389.1
	2257.03	2220.26	2221.89	2241.33	2260.85	2333.57	2195.99	2295.85	2284.11	2322	2336.91	2369.61	2326.15	2220.37	2402.08	2361.56	2424.2	2201.97	2228.78	2193.52	2196.61	2284.8	2315.72	2458.34	2268.33	2437.44	2479.19	2296.77	2210.53	2488.24	2471.59	2273.14	2287.04	2272.56	2352.01	2385.1	2288.03	2474.35	2540.74	2262.49	2342.41	2364.33	2385.53	2310.63	2508.31	2292.9	2386.61	2473.82	2389.18
	2257.29	2220.54	2222.05	2241.58	2260.95	2333.87	2196.14	2296.25	2284.18	2322.44	2337.32	2370.15	2326.28	2220.7	2402.56	2361.78	2424.55	2202.32	2229.03	2193.65	2196.85	2285.17	2315.54	2458.65	2268.51	2438	2479.73	2296.87	2210.7	2488.99	2471.6	2272.99	2287.19	2272.64	2352.34	2384.97	2288.21	2474.86	2541.31	2262.48	2342.39	2364.17	2385.74	2310.38	2508.21	2292.96	2387.02	2473.9	2389.26
	2257.57	2220.82	2222.22	2241.84	2261.07	2334.19	2196.3	2296.66	2284.27	2322.89	2337.73	2370.69	2326.42	2221.04	2403.05	2362.01	2424.92	2202.68	2229.28	2193.78	2197.1	2285.55	2315.37	2458.98	2268.7	2438.57	2480.28	2296.96	2210.88	2489.76	2471.62	2272.85	2287.35	2272.73	2352.69	2384.85	2288.4	2475.39	2541.9	2262.49	2342.38	2364.02	2385.95	2310.14	2508.11	2293.03	2387.43	2474	2389.36
	2257.85	2221.1	2222.4	2242.11	2261.19	2334.51	2196.47	2297.07	2284.36	2323.35	2338.16	2371.25	2326.57	2221.39	2403.55	2362.25	2425.3	2203.05	2229.55	2193.92	2197.36	2285.94	2315.21	2459.32	2268.9	2439.16	2480.85	2297.07	2211.06	2490.54	2471.66	2272.72	2287.52	2272.84	2353.05	2384.74	2288.59	2475.93	2542.51	2262.49	2342.38	2363.87	2386.17	2309.91	2508.03	2293.11	2387.86	2474.12	2389.46
	2258.13	2221.4	2222.58	2242.39	2261.32	2334.84	2196.64	2297.5	2284.46	2323.81	2338.61	2371.82	2326.73	2221.74	2404.07	2362.51	2425.68	2203.42	2229.82	2194.06	2197.62	2286.34	2315.06	2459.68	2269.1	2439.75	2481.43	2297.19	2211.25	2491.33	2471.71	2272.6	2287.69	2272.95	2353.43	2384.65	2288.8	2476.48	2543.14	2262.51	2342.39	2363.74	2386.4	2309.69	2507.96	2293.19	2388.3	2474.24	2389.58
	2258.43	2221.71	2222.77	2242.67	2261.46	2335.18	2196.82	2297.93	2284.58	2324.29	2339.06	2372.4	2326.9	2222.1	2404.6	2362.77	2426.08	2203.8	2230.09	2194.21	2197.89	2286.75	2314.92	2460.05	2269.32	2440.36	2482.03	2297.31	2211.44	2492.13	2471.78	2272.49	2287.88	2273.07	2353.81	2384.56	2289.01	2477.04	2543.78	2262.53	2342.4	2363.61	2386.64	2309.48	2507.9	2293.28	2388.76	2474.38	2389.7
	2258.73	2222.02	2222.97	2242.96	2261.61	2335.53	2197.01	2298.38	2284.7	2324.78	2339.52	2372.99	2327.08	2222.47	2405.14	2363.05	2426.49	2204.2	2230.38	2194.37	2198.16	2287.17	2314.79	2460.43	2269.54	2440.99	2482.63	2297.44	2211.64	2492.95	2471.86	2272.39	2288.07	2273.21	2354.21	2384.5	2289.23	2477.62	2544.45	2262.56	2342.43	2363.49	2386.89	2309.29	2507.84	2293.38	2389.22	2474.53	2389.84
	2259.03	2222.34	2223.18	2243.26	2261.77	2335.89	2197.21	2298.83	2284.83	2325.29	2340	2373.6	2327.26	2222.85	2405.69	2363.34	2426.92	2204.59	2230.67	2194.54	2198.44	2287.6	2314.67	2460.83	2269.77	2441.62	2483.26	2297.58	2211.85	2493.77	2471.96	2272.3	2288.27	2273.35	2354.61	2384.44	2289.46	2478.21	2545.12	2262.6	2342.45	2363.38	2387.15	2309.1	2507.8	2293.49	2389.7	2474.7	2389.99
	2259.34	2222.67	2223.39	2243.57	2261.94	2336.26	2197.41	2299.3	2284.96	2325.8	2340.49	2374.21	2327.46	2223.23	2406.25	2363.64	2427.35	2205	2230.97	2194.71	2198.73	2288.04	2314.56	2461.24	2270.01	2442.27	2483.9	2297.72	2212.06	2494.61	2472.07	2272.22	2288.48	2273.5	2355.03	2384.4	2289.7	2478.82	2545.82	2262.65	2342.49	2363.27	2387.42	2308.92	2507.77	2293.6	2390.19	2474.88	2390.14
	2259.66	2223.01	2223.61	2243.88	2262.11	2336.64	2197.62	2299.77	2285.11	2326.32	2340.99	2374.84	2327.67	2223.62	2406.83	2363.94	2427.8	2205.41	2231.28	2194.89	2199.03	2288.49	2314.46	2461.66	2270.26	2442.93	2484.55	2297.88	2212.28	2495.46	2472.2	2272.14	2288.7	2273.66	2355.46	2384.36	2289.94	2479.44	2546.53	2262.7	2342.53	2363.18	2387.7	2308.75	2507.75	2293.73	2390.7	2475.07	2390.31
	2259.99	2223.35	2223.84	2244.2	2262.3	2337.03	2197.84	2300.25	2285.27	2326.85	2341.5	2375.48	2327.88	2224.02	2407.42	2364.26	2428.25	2205.83	2231.59	2195.08	2199.33	2288.96	2314.37	2462.09	2270.52	2443.6	2485.21	2298.04	2212.5	2496.32	2472.34	2272.08	2288.93	2273.83	2355.91	2384.35	2290.19	2480.07	2547.26	2262.76	2342.59	2363.09	2387.99	2308.59	2507.74	2293.86	2391.22	2475.28	2390.48
	2260.32	2223.7	2224.08	2244.53	2262.49	2337.43	2198.06	2300.74	2285.43	2327.39	2342.03	2376.12	2328.11	2224.43	2408.02	2364.6	2428.72	2206.26	2231.91	2195.27	2199.64	2289.43	2314.3	2462.54	2270.78	2444.28	2485.89	2298.2	2212.74	2497.2	2472.5	2272.03	2289.17	2274.01	2356.36	2384.34	2290.45	2480.71	2548.01	2262.82	2342.64	2363.02	2388.29	2308.45	2507.75	2293.99	2391.75	2475.5	2390.67
	2260.66	2224.07	2224.32	2244.87	2262.69	2337.84	2198.29	2301.24	2285.6	2327.94	2342.56	2376.78	2328.34	2224.84	2408.64	2364.94	2429.2	2206.7	2232.24	2195.47	2199.95	2289.91	2314.23	2463	2271.05	2444.97	2486.59	2298.38	2212.97	2498.08	2472.67	2271.98	2289.41	2274.2	2356.82	2384.35	2290.72	2481.37	2548.77	2262.9	2342.71	2362.95	2388.6	2308.31	2507.76	2294.14	2392.29	2475.73	2390.87
	2261	2224.43	2224.57	2245.21	2262.9	2338.25	2198.53	2301.75	2285.78	2328.51	2343.11	2377.46	2328.58	2225.26	2409.26	2365.29	2429.69	2207.15	2232.58	2195.68	2200.28	2290.4	2314.17	2463.48	2271.33	2445.68	2487.29	2298.56	2213.22	2498.98	2472.86	2271.95	2289.67	2274.4	2357.3	2384.37	2291	2482.04	2549.55	2262.98	2342.79	2362.89	2388.92	2308.18	2507.78	2294.29	2392.84	2475.98	2391.07
	2261.35	2224.81	2224.83	2245.57	2263.12	2338.68	2198.77	2302.27	2285.98	2329.08	2343.67	2378.14	2328.83	2225.68	2409.9	2365.65	2430.2	2207.6	2232.92	2195.89	2200.6	2290.9	2314.12	2463.96	2271.62	2446.4	2488.02	2298.75	2213.47	2499.89	2473.06	2271.92	2289.93	2274.61	2357.79	2384.4	2291.28	2482.72	2550.35	2263.06	2342.87	2362.83	2389.25	2308.07	2507.81	2294.45	2393.41	2476.24	2391.29
	2261.71	2225.2	2225.1	2245.93	2263.34	2339.11	2199.03	2302.8	2286.17	2329.66	2344.24	2378.83	2329.09	2226.12	2410.55	2366.03	2430.71	2208.06	2233.27	2196.12	2200.94	2291.41	2314.08	2464.46	2271.92	2447.13	2488.75	2298.95	2213.72	2500.81	2473.27	2271.91	2290.2	2274.83	2358.29	2384.45	2291.57	2483.42	2551.17	2263.16	2342.96	2362.79	2389.59	2307.96	2507.85	2294.62	2393.99	2476.51	2391.52
	2262.08	2225.59	2225.37	2246.29	2263.58	2339.56	2199.28	2303.33	2286.38	2330.25	2344.82	2379.54	2329.36	2226.56	2411.22	2366.42	2431.24	2208.53	2233.63	2196.34	2201.28	2291.93	2314.05	2464.98	2272.23	2447.88	2489.5	2299.16	2213.98	2501.74	2473.5	2271.9	2290.49	2275.06	2358.8	2384.51	2291.87	2484.13	2552	2263.26	2343.05	2362.75	2389.94	2307.86	2507.91	2294.8	2394.58	2476.8	2391.75
	2262.45	2225.99	2225.65	2246.67	2263.82	2340.01	2199.55	2303.88	2286.6	2330.86	2345.41	2380.25	2329.64	2227	2411.89	2366.81	2431.78	2209	2234	2196.58	2201.63	2292.47	2314.03	2465.51	2272.54	2448.63	2490.26	2299.37	2214.25	2502.68	2473.75	2271.91	2290.78	2275.3	2359.32	2384.58	2292.18	2484.85	2552.85	2263.36	2343.16	2362.73	2390.3	2307.78	2507.97	2294.98	2395.19	2477.1	2392
	2262.82	2226.4	2225.94	2247.05	2264.08	2340.48	2199.82	2304.44	2286.82	2331.47	2346.01	2380.98	2329.93	2227.46	2412.58	2367.22	2432.33	2209.48	2234.37	2196.82	2201.98	2293.01	2314.03	2466.05	2272.87	2449.4	2491.04	2299.59	2214.52	2503.64	2474.01	2271.92	2291.07	2275.54	2359.86	2384.66	2292.49	2485.59	2553.71	2263.48	2343.27	2362.71	2390.66	2307.7	2508.05	2295.17	2395.81	2477.41	2392.26
	2263.21	2226.82	2226.24	2247.44	2264.34	2340.95	2200.1	2305	2287.06	2332.09	2346.63	2381.72	2330.22	2227.92	2413.28	2367.64	2432.89	2209.97	2234.75	2197.07	2202.34	2293.56	2314.03	2466.6	2273.2	2450.18	2491.83	2299.82	2214.8	2504.61	2474.28	2271.94	2291.38	2275.8	2360.4	2384.76	2292.81	2486.34	2554.6	2263.6	2343.39	2362.7	2391.04	2307.63	2508.13	2295.37	2396.44	2477.73	2392.53
	2263.6	2227.25	2226.54	2247.84	2264.61	2341.43	2200.39	2305.57	2287.3	2332.72	2347.26	2382.47	2330.53	2228.39	2413.99	2368.07	2433.46	2210.47	2235.14	2197.33	2202.71	2294.12	2314.04	2467.16	2273.54	2450.97	2492.63	2300.05	2215.09	2505.59	2474.57	2271.98	2291.7	2276.07	2360.96	2384.86	2293.14	2487.1	2555.49	2263.73	2343.51	2362.7	2391.43	2307.58	2508.23	2295.58	2397.08	2478.07	2392.8
	2263.99	2227.68	2226.85	2248.25	2264.88	2341.92	2200.68	2306.16	2287.55	2333.37	2347.9	2383.23	2330.84	2228.86	2414.72	2368.51	2434.05	2210.98	2235.53	2197.59	2203.08	2294.69	2314.06	2467.74	2273.89	2451.77	2493.45	2300.3	2215.38	2506.58	2474.87	2272.02	2292.02	2276.34	2361.53	2384.99	2293.48	2487.88	2556.41	2263.86	2343.65	2362.7	2391.82	2307.53	2508.33	2295.79	2397.73	2478.42	2393.09
	2264.4	2228.12	2227.17	2248.66	2265.17	2342.42	2200.98	2306.75	2287.81	2334.02	2348.55	2384	2331.16	2229.35	2415.46	2368.96	2434.64	2211.49	2235.94	2197.86	2203.46	2295.27	2314.09	2468.34	2274.24	2452.59	2494.28	2300.55	2215.68	2507.58	2475.19	2272.07	2292.36	2276.63	2362.11	2385.12	2293.83	2488.66	2557.34	2264	2343.79	2362.72	2392.23	2307.49	2508.45	2296.01	2398.4	2478.78	2393.39
	2264.81	2228.57	2227.5	2249.08	2265.47	2342.93	2201.28	2307.35	2288.08	2334.68	2349.21	2384.78	2331.5	2229.83	2416.2	2369.43	2435.25	2212.01	2236.35	2198.14	2203.85	2295.86	2314.13	2468.94	2274.61	2453.42	2495.13	2300.8	2215.98	2508.59	2475.52	2272.13	2292.7	2276.92	2362.7	2385.26	2294.18	2489.47	2558.29	2264.15	2343.94	2362.74	2392.65	2307.47	2508.58	2296.24	2399.08	2479.16	2393.7
	2265.22	2229.03	2227.83	2249.51	2265.77	2343.45	2201.6	2307.96	2288.36	2335.35	2349.88	2385.57	2331.84	2230.33	2416.97	2369.9	2435.87	2212.54	2236.76	2198.42	2204.24	2296.46	2314.18	2469.56	2274.98	2454.26	2495.99	2301.07	2216.29	2509.62	2475.86	2272.2	2293.05	2277.22	2363.3	2385.42	2294.54	2490.28	2559.26	2264.31	2344.09	2362.78	2393.07	2307.45	2508.72	2296.48	2399.77	2479.55	2394.02
	2265.64	2229.49	2228.17	2249.95	2266.08	2343.97	2201.92	2308.57	2288.64	2336.04	2350.57	2386.38	2332.19	2230.83	2417.74	2370.38	2436.5	2213.08	2237.19	2198.71	2204.64	2297.07	2314.25	2470.19	2275.36	2455.11	2496.86	2301.34	2216.61	2510.65	2476.22	2272.28	2293.42	2277.54	2363.92	2385.59	2294.91	2491.11	2560.24	2264.47	2344.26	2362.82	2393.51	2307.44	2508.87	2296.72	2400.48	2479.95	2394.35
	2266.07	2229.97	2228.52	2250.39	2266.4	2344.51	2202.24	2309.2	2288.94	2336.73	2351.27	2387.19	2332.54	2231.34	2418.53	2370.88	2437.15	2213.62	2237.62	2199.01	2205.05	2297.69	2314.32	2470.83	2275.75	2455.97	2497.75	2301.62	2216.93	2511.7	2476.6	2272.37	2293.78	2277.86	2364.54	2385.78	2295.28	2491.95	2561.24	2264.63	2344.43	2362.87	2393.95	2307.45	2509.03	2296.98	2401.19	2480.36	2394.69
	2266.51	2230.45	2228.88	2250.85	2266.73	2345.05	2202.58	2309.84	2289.24	2337.43	2351.97	2388.02	2332.91	2231.86	2419.32	2371.39	2437.8	2214.17	2238.06	2199.31	2205.46	2298.32	2314.4	2471.49	2276.15	2456.85	2498.65	2301.91	2217.26	2512.76	2476.98	2272.47	2294.16	2278.19	2365.18	2385.97	2295.67	2492.81	2562.25	2264.81	2344.61	2362.93	2394.41	2307.46	2509.2	2297.24	2401.92	2480.79	2395.04
	2266.95	2230.94	2229.24	2251.31	2267.07	2345.61	2202.92	2310.48	2289.56	2338.14	2352.69	2388.85	2333.29	2232.38	2420.13	2371.91	2438.47	2214.73	2238.5	2199.62	2205.88	2298.96	2314.49	2472.16	2276.56	2457.74	2499.57	2302.2	2217.59	2513.83	2477.39	2272.58	2294.55	2278.53	2365.83	2386.18	2296.06	2493.67	2563.29	2264.99	2344.79	2362.99	2394.87	2307.48	2509.38	2297.5	2402.66	2481.23	2395.4
	2267.39	2231.43	2229.61	2251.77	2267.41	2346.17	2203.26	2311.14	2289.88	2338.86	2353.42	2389.7	2333.67	2232.91	2420.96	2372.44	2439.15	2215.29	2238.95	2199.94	2206.3	2299.61	2314.59	2472.84	2276.97	2458.64	2500.49	2302.51	2217.93	2514.92	2477.8	2272.69	2294.95	2278.88	2366.48	2386.4	2296.46	2494.55	2564.34	2265.18	2344.99	2363.07	2395.35	2307.52	2509.57	2297.78	2403.41	2481.68	2395.77
	2267.85	2231.94	2229.99	2252.25	2267.77	2346.75	2203.62	2311.8	2290.21	2339.59	2354.16	2390.56	2334.07	2233.44	2421.79	2372.98	2439.84	2215.87	2239.41	2200.27	2206.73	2300.27	2314.7	2473.54	2277.4	2459.55	2501.44	2302.82	2218.27	2516.01	2478.24	2272.82	2295.35	2279.24	2367.16	2386.63	2296.86	2495.45	2565.4	2265.37	2345.19	2363.15	2395.83	2307.56	2509.77	2298.06	2404.18	2482.15	2396.16
	2268.31	2232.45	2230.38	2252.73	2268.13	2347.33	2203.98	2312.47	2290.54	2340.33	2354.92	2391.43	2334.47	2233.98	2422.64	2373.53	2440.54	2216.45	2239.88	2200.6	2207.17	2300.94	2314.82	2474.25	2277.83	2460.47	2502.39	2303.13	2218.62	2517.12	2478.68	2272.96	2295.76	2279.61	2367.84	2386.88	2297.28	2496.36	2566.48	2265.57	2345.39	2363.24	2396.32	2307.61	2509.98	2298.35	2404.96	2482.63	2396.55
	2268.77	2232.97	2230.77	2253.22	2268.5	2347.92	2204.35	2313.15	2290.89	2341.08	2355.68	2392.31	2334.88	2234.53	2423.5	2374.09	2441.25	2217.03	2240.35	2200.94	2207.61	2301.62	2314.95	2474.97	2278.27	2461.41	2503.36	2303.46	2218.98	2518.23	2479.14	2273.1	2296.19	2279.98	2368.53	2387.13	2297.7	2497.28	2567.58	2265.78	2345.61	2363.35	2396.83	2307.68	2510.21	2298.65	2405.74	2483.12	2396.95
	2269.25	2233.5	2231.17	2253.72	2268.88	2348.52	2204.72	2313.84	2291.25	2341.84	2356.46	2393.2	2335.3	2235.08	2424.37	2374.66	2441.98	2217.63	2240.83	2201.28	2208.06	2302.3	2315.09	2475.7	2278.72	2462.36	2504.34	2303.79	2219.34	2519.36	2479.62	2273.25	2296.62	2280.37	2369.23	2387.4	2298.13	2498.21	2568.69	2265.99	2345.83	2363.45	2397.34	2307.75	2510.44	2298.95	2406.55	2483.62	2397.37
	2269.72	2234.03	2231.58	2254.23	2269.27	2349.13	2205.1	2314.54	2291.61	2342.61	2357.25	2394.1	2335.73	2235.64	2425.25	2375.25	2442.71	2218.23	2241.32	2201.63	2208.51	2303	2315.24	2476.45	2279.17	2463.32	2505.34	2304.13	2219.71	2520.5	2480.1	2273.42	2297.06	2280.77	2369.95	2387.68	2298.57	2499.16	2569.82	2266.21	2346.06	2363.57	2397.86	2307.83	2510.69	2299.27	2407.36	2484.13	2397.79
	2270.21	2234.58	2231.99	2254.74	2269.66	2349.74	2205.49	2315.25	2291.98	2343.39	2358.04	2395.01	2336.17	2236.21	2426.15	2375.85	2443.46	2218.84	2241.82	2201.99	2208.98	2303.71	2315.4	2477.21	2279.64	2464.29	2506.35	2304.47	2220.08	2521.66	2480.61	2273.59	2297.51	2281.17	2370.67	2387.98	2299.01	2500.12	2570.97	2266.44	2346.3	2363.7	2398.39	2307.93	2510.94	2299.59	2408.18	2484.66	2398.22
	2270.7	2235.13	2232.41	2255.26	2270.07	2350.37	2205.88	2315.96	2292.36	2344.18	2358.85	2395.94	2336.61	2236.78	2427.06	2376.45	2444.22	2219.46	2242.32	2202.36	2209.44	2304.42	2315.57	2477.99	2280.11	2465.27	2507.37	2304.83	2220.46	2522.82	2481.12	2273.77	2297.96	2281.59	2371.41	2388.28	2299.46	2501.09	2572.13	2266.67	2346.55	2363.84	2398.93	2308.03	2511.21	2299.91	2409.02	2485.2	2398.67
	2271.2	2235.69	2232.84	2255.79	2270.48	2351.01	2206.28	2316.69	2292.75	2344.97	2359.68	2396.87	2337.07	2237.36	2427.98	2377.07	2445	2220.08	2242.83	2202.73	2209.92	2305.15	2315.75	2478.77	2280.59	2466.27	2508.41	2305.19	2220.85	2524	2481.65	2273.97	2298.43	2282.01	2372.16	2388.6	2299.92	2502.08	2573.31	2266.91	2346.8	2363.98	2399.48	2308.14	2511.49	2300.25	2409.87	2485.75	2399.13
	2271.7	2236.26	2233.28	2256.32	2270.9	2351.65	2206.69	2317.42	2293.15	2345.78	2360.51	2397.82	2337.53	2237.95	2428.91	2377.7	2445.78	2220.71	2243.34	2203.11	2210.4	2305.89	2315.94	2479.57	2281.08	2467.28	2509.46	2305.56	2221.24	2525.18	2482.2	2274.17	2298.9	2282.44	2372.92	2388.93	2300.39	2503.08	2574.51	2267.16	2347.06	2364.13	2400.04	2308.27	2511.77	2300.59	2410.73	2486.32	2399.59
	2272.21	2236.83	2233.72	2256.87	2271.33	2352.31	2207.1	2318.16	2293.56	2346.6	2361.35	2398.77	2338	2238.54	2429.86	2378.34	2446.58	2221.35	2243.87	2203.5	2210.88	2306.63	2316.13	2480.38	2281.58	2468.3	2510.53	2305.93	2221.64	2526.38	2482.76	2274.38	2299.39	2282.89	2373.69	2389.27	2300.86	2504.09	2575.72	2267.41	2347.33	2364.29	2400.61	2308.4	2512.07	2300.94	2411.6	2486.89	2400.07
	2272.73	2237.42	2234.17	2257.42	2271.77	2352.97	2207.52	2318.91	2293.97	2347.42	2362.21	2399.74	2338.48	2239.14	2430.81	2378.99	2447.38	2222	2244.4	2203.89	2211.37	2307.39	2316.34	2481.21	2282.09	2469.33	2511.6	2306.32	2222.04	2527.59	2483.33	2274.59	2299.88	2283.34	2374.47	2389.63	2301.34	2505.11	2576.95	2267.66	2347.6	2364.46	2401.19	2308.54	2512.38	2301.3	2412.49	2487.48	2400.56
	2273.25	2238.01	2234.63	2257.98	2272.21	2353.64	2207.95	2319.67	2294.4	2348.26	2363.07	2400.72	2338.97	2239.74	2431.78	2379.66	2448.2	2222.65	2244.93	2204.29	2211.87	2308.15	2316.56	2482.05	2282.6	2470.37	2512.7	2306.71	2222.45	2528.81	2483.92	2274.82	2300.38	2283.8	2375.26	2389.99	2301.83	2506.15	2578.19	2267.93	2347.88	2364.64	2401.78	2308.69	2512.7	2301.67	2413.39	2488.08	2401.05
	2273.78	2238.61	2235.1	2258.55	2272.66	2354.32	2208.38	2320.44	2294.83	2349.1	2363.95	2401.71	2339.47	2240.35	2432.76	2380.33	2449.04	2223.31	2245.48	2204.7	2212.38	2308.92	2316.79	2482.9	2283.12	2471.43	2513.8	2307.1	2222.86	2530.05	2484.52	2275.06	2300.89	2284.27	2376.07	2390.37	2302.33	2507.21	2579.45	2268.2	2348.17	2364.83	2402.38	2308.86	2513.03	2302.04	2414.29	2488.7	2401.56
	2274.32	2239.21	2235.57	2259.12	2273.13	2355.01	2208.82	2321.21	2295.27	2349.96	2364.84	2402.7	2339.98	2240.97	2433.76	2381.02	2449.88	2223.98	2246.03	2205.11	2212.89	2309.71	2317.03	2483.76	2283.65	2472.49	2514.92	2307.51	2223.28	2531.29	2485.14	2275.31	2301.41	2284.74	2376.88	2390.76	2302.83	2508.27	2580.73	2268.47	2348.47	2365.03	2402.99	2309.03	2513.38	2302.42	2415.22	2489.32	2402.08
	2274.86	2239.83	2236.05	2259.7	2273.6	2355.71	2209.26	2322	2295.72	2350.82	2365.74	2403.71	2340.49	2241.59	2434.76	2381.71	2450.73	2224.66	2246.59	2205.53	2213.4	2310.5	2317.27	2484.64	2284.19	2473.57	2516.05	2307.92	2223.71	2532.55	2485.77	2275.56	2301.94	2285.23	2377.71	2391.17	2303.34	2509.35	2582.02	2268.76	2348.78	2365.23	2403.61	2309.21	2513.73	2302.81	2416.15	2489.96	2402.61
	2275.41	2240.45	2236.54	2260.3	2274.08	2356.42	2209.72	2322.79	2296.18	2351.69	2366.65	2404.73	2341.02	2242.21	2435.78	2382.42	2451.6	2225.34	2247.15	2205.96	2213.92	2311.3	2317.53	2485.52	2284.74	2474.66	2517.2	2308.34	2224.14	2533.81	2486.41	2275.83	2302.48	2285.73	2378.54	2391.58	2303.86	2510.44	2583.33	2269.04	2349.09	2365.44	2404.24	2309.4	2514.09	2303.2	2417.09	2490.61	2403.15
	2275.96	2241.08	2237.04	2260.89	2274.56	2357.14	2210.17	2323.6	2296.65	2352.57	2367.57	2405.76	2341.55	2242.85	2436.81	2383.14	2452.48	2226.03	2247.72	2206.39	2214.45	2312.11	2317.8	2486.43	2285.3	2475.77	2518.36	2308.77	2224.58	2535.09	2487.07	2276.1	2303.02	2286.23	2379.39	2392.01	2304.39	2511.55	2584.65	2269.34	2349.41	2365.67	2404.87	2309.6	2514.47	2303.61	2418.05	2491.27	2403.7
	2276.52	2241.71	2237.54	2261.5	2275.06	2357.86	2210.64	2324.41	2297.13	2353.46	2368.5	2406.81	2342.09	2243.49	2437.85	2383.87	2453.37	2226.72	2248.3	2206.83	2214.99	2312.94	2318.07	2487.34	2285.86	2476.88	2519.53	2309.2	2225.02	2536.38	2487.74	2276.39	2303.58	2286.75	2380.25	2392.44	2304.92	2512.67	2585.99	2269.64	2349.73	2365.9	2405.52	2309.81	2514.85	2304.02	2419.02	2491.95	2404.27
	2277.09	2242.36	2238.05	2262.11	2275.56	2358.6	2211.11	2325.22	2297.61	2354.36	2369.45	2407.86	2342.64	2244.13	2438.9	2384.61	2454.28	2227.43	2248.88	2207.28	2215.52	2313.77	2318.36	2488.27	2286.43	2478.01	2520.72	2309.64	2225.47	2537.69	2488.43	2276.68	2304.14	2287.27	2381.12	2392.89	2305.46	2513.8	2587.35	2269.95	2350.07	2366.14	2406.18	2310.04	2515.25	2304.44	2419.99	2492.63	2404.84
	2277.66	2243.01	2238.56	2262.73	2276.07	2359.34	2211.59	2326.05	2298.1	2355.27	2370.4	2408.92	2343.2	2244.78	2439.97	2385.37	2455.19	2228.14	2249.48	2207.74	2216.07	2314.61	2318.65	2489.21	2287.02	2479.15	2521.92	2310.09	2225.92	2539	2489.13	2276.98	2304.71	2287.8	2382	2393.36	2306.01	2514.94	2588.72	2270.26	2350.41	2366.38	2406.84	2310.27	2515.65	2304.86	2420.99	2493.33	2405.42
	2278.24	2243.67	2239.09	2263.36	2276.59	2360.09	2212.07	2326.89	2298.61	2356.19	2371.37	2409.99	2343.76	2245.44	2441.05	2386.13	2456.12	2228.85	2250.07	2208.2	2216.62	2315.45	2318.96	2490.16	2287.6	2480.3	2523.13	2310.54	2226.38	2540.32	2489.84	2277.29	2305.29	2288.34	2382.89	2393.83	2306.56	2516.1	2590.11	2270.58	2350.76	2366.64	2407.52	2310.51	2516.07	2305.3	2421.99	2494.04	2406.02
	2278.82	2244.34	2239.62	2264	2277.12	2360.85	2212.57	2327.73	2299.12	2357.11	2372.35	2411.08	2344.34	2246.1	2442.14	2386.91	2457.06	2229.58	2250.68	2208.67	2217.18	2316.31	2319.27	2491.13	2288.2	2481.46	2524.36	2311.01	2226.84	2541.66	2490.57	2277.61	2305.88	2288.9	2383.79	2394.32	2307.13	2517.27	2591.51	2270.9	2351.11	2366.91	2408.2	2310.76	2516.5	2305.74	2423	2494.76	2406.62
	2279.41	2245.02	2240.16	2264.64	2277.65	2361.62	2213.06	2328.59	2299.64	2358.05	2373.34	2412.17	2344.92	2246.77	2443.24	2387.69	2458.01	2230.31	2251.29	2209.14	2217.74	2317.18	2319.6	2492.11	2288.81	2482.63	2525.6	2311.48	2227.31	2543.01	2491.31	2277.94	2306.48	2289.45	2384.71	2394.81	2307.7	2518.46	2592.93	2271.23	2351.48	2367.18	2408.9	2311.02	2516.94	2306.18	2424.03	2495.5	2407.24
	2280.01	2245.7	2240.7	2265.29	2278.2	2362.4	2213.57	2329.45	2300.16	2358.99	2374.33	2413.28	2345.51	2247.44	2444.35	2388.49	2458.97	2231.05	2251.91	2209.62	2218.31	2318.06	2319.93	2493.1	2289.42	2483.82	2526.86	2311.95	2227.79	2544.37	2492.07	2278.28	2307.08	2290.02	2385.63	2395.32	2308.27	2519.65	2594.36	2271.57	2351.85	2367.46	2409.6	2311.29	2517.39	2306.64	2425.07	2496.24	2407.87
	2280.61	2246.39	2241.26	2265.95	2278.75	2363.19	2214.08	2330.32	2300.7	2359.95	2375.35	2414.39	2346.11	2248.12	2445.48	2389.3	2459.95	2231.8	2252.54	2210.11	2218.89	2318.94	2320.28	2494.1	2290.04	2485.02	2528.12	2312.44	2228.27	2545.74	2492.84	2278.62	2307.7	2290.6	2386.57	2395.85	2308.86	2520.87	2595.81	2271.91	2352.22	2367.76	2410.31	2311.57	2517.85	2307.1	2426.12	2497	2408.5
	2281.22	2247.09	2241.82	2266.62	2279.31	2363.98	2214.59	2331.2	2301.24	2360.91	2376.37	2415.52	2346.72	2248.81	2446.62	2390.12	2460.94	2232.55	2253.17	2210.6	2219.47	2319.84	2320.63	2495.12	2290.67	2486.23	2529.41	2312.93	2228.76	2547.12	2493.62	2278.98	2308.32	2291.19	2387.51	2396.38	2309.45	2522.09	2597.28	2272.26	2352.61	2368.06	2411.04	2311.86	2518.32	2307.58	2427.18	2497.77	2409.15
	2281.84	2247.8	2242.38	2267.3	2279.88	2364.79	2215.12	2332.08	2301.8	2361.88	2377.4	2416.65	2347.34	2249.5	2447.77	2390.96	2461.94	2233.31	2253.81	2211.11	2220.05	2320.74	2320.99	2496.15	2291.31	2487.45	2530.7	2313.43	2229.25	2548.52	2494.42	2279.35	2308.96	2291.78	2388.47	2396.92	2310.05	2523.33	2598.76	2272.61	2353	2368.37	2411.77	2312.16	2518.81	2308.05	2428.25	2498.55	2409.81
	2282.46	2248.51	2242.96	2267.98	2280.46	2365.6	2215.65	2332.98	2302.36	2362.86	2378.44	2417.8	2347.96	2250.19	2448.93	2391.8	2462.95	2234.07	2254.45	2211.62	2220.65	2321.66	2321.37	2497.19	2291.96	2488.68	2532.01	2313.93	2229.75	2549.92	2495.23	2279.72	2309.6	2292.39	2389.44	2397.48	2310.65	2524.58	2600.26	2272.97	2353.4	2368.69	2412.51	2312.47	2519.3	2308.54	2429.33	2499.35	2410.48
	2283.09	2249.23	2243.54	2268.67	2281.04	2366.43	2216.18	2333.88	2302.93	2363.85	2379.5	2418.96	2348.6	2250.89	2450.11	2392.66	2463.97	2234.85	2255.11	2212.13	2221.24	2322.58	2321.75	2498.25	2292.61	2489.92	2533.33	2314.45	2230.25	2551.34	2496.06	2280.1	2310.25	2293	2390.41	2398.05	2311.26	2525.84	2601.77	2273.34	2353.81	2369.01	2413.26	2312.79	2519.81	2309.03	2430.43	2500.15	2411.16
	2283.72	2249.96	2244.13	2269.37	2281.63	2367.26	2216.72	2334.79	2303.51	2364.85	2380.56	2420.12	2349.24	2251.6	2451.3	2393.52	2465.01	2235.63	2255.77	2212.65	2221.85	2323.51	2322.14	2499.32	2293.28	2491.18	2534.67	2314.97	2230.76	2552.77	2496.89	2280.5	2310.91	2293.62	2391.4	2398.63	2311.88	2527.12	2603.3	2273.71	2354.22	2369.35	2414.03	2313.12	2520.32	2309.53	2431.54	2500.97	2411.86
	2284.36	2250.7	2244.72	2270.07	2282.23	2368.1	2217.27	2335.71	2304.1	2365.86	2381.64	2421.3	2349.89	2252.31	2452.49	2394.4	2466.06	2236.42	2256.43	2213.18	2222.46	2324.46	2322.54	2500.4	2293.95	2492.45	2536.01	2315.5	2231.28	2554.2	2497.75	2280.9	2311.58	2294.25	2392.4	2399.22	2312.51	2528.41	2604.85	2274.09	2354.65	2369.69	2414.8	2313.45	2520.85	2310.04	2432.65	2501.8	2412.56
	2285.01	2251.44	2245.33	2270.79	2282.84	2368.95	2217.83	2336.64	2304.69	2366.87	2382.73	2422.49	2350.55	2253.03	2453.71	2395.29	2467.12	2237.21	2257.1	2213.72	2223.07	2325.41	2322.95	2501.49	2294.63	2493.73	2537.38	2316.03	2231.8	2555.66	2498.61	2281.31	2312.25	2294.89	2393.41	2399.83	2313.15	2529.72	2606.41	2274.47	2355.08	2370.05	2415.58	2313.8	2521.39	2310.56	2433.78	2502.64	2413.27
	2285.66	2252.2	2245.94	2271.51	2283.46	2369.81	2218.39	2337.58	2305.3	2367.9	2383.83	2423.69	2351.21	2253.75	2454.93	2396.19	2468.19	2238.01	2257.78	2214.26	2223.69	2326.37	2323.37	2502.6	2295.32	2495.02	2538.75	2316.57	2232.32	2557.12	2499.5	2281.73	2312.94	2295.54	2394.44	2400.44	2313.79	2531.03	2607.98	2274.86	2355.51	2370.41	2416.37	2314.16	2521.94	2311.08	2434.93	2503.49	2414
	2286.32	2252.96	2246.55	2272.23	2284.08	2370.67	2218.95	2338.52	2305.91	2368.93	2384.94	2424.9	2351.89	2254.48	2456.16	2397.1	2469.27	2238.82	2258.47	2214.81	2224.32	2327.33	2323.8	2503.71	2296.01	2496.33	2540.14	2317.12	2232.85	2558.59	2500.39	2282.15	2313.63	2296.2	2395.47	2401.07	2314.43	2532.36	2609.58	2275.25	2355.96	2370.78	2417.16	2314.53	2522.5	2311.61	2436.08	2504.35	2414.73
	2286.99	2253.72	2247.18	2272.97	2284.72	2371.55	2219.53	2339.48	2306.53	2369.97	2386.06	2426.12	2352.57	2255.21	2457.41	2398.03	2470.37	2239.63	2259.16	2215.36	2224.95	2328.31	2324.24	2504.84	2296.72	2497.64	2541.54	2317.68	2233.39	2560.08	2501.3	2282.59	2314.33	2296.86	2396.51	2401.7	2315.09	2533.71	2611.18	2275.65	2356.41	2371.16	2417.97	2314.91	2523.07	2312.15	2437.24	2505.22	2415.48
	2287.66	2254.5	2247.81	2273.71	2285.36	2372.43	2220.11	2340.44	2307.16	2371.02	2387.19	2427.34	2353.26	2255.95	2458.67	2398.96	2471.48	2240.45	2259.86	2215.92	2225.59	2329.3	2324.69	2505.99	2297.43	2498.97	2542.96	2318.24	2233.93	2561.57	2502.22	2283.03	2315.05	2297.53	2397.56	2402.35	2315.75	2535.06	2612.8	2276.06	2356.86	2371.55	2418.79	2315.29	2523.65	2312.7	2438.42	2506.11	2416.24
	2288.33	2255.28	2248.45	2274.47	2286	2373.32	2220.69	2341.41	2307.8	2372.08	2388.33	2428.58	2353.96	2256.69	2459.94	2399.91	2472.6	2241.28	2260.56	2216.49	2226.23	2330.29	2325.15	2507.14	2298.15	2500.31	2544.38	2318.81	2234.48	2563.08	2503.15	2283.49	2315.76	2298.22	2398.63	2403.02	2316.42	2536.43	2614.44	2276.47	2357.33	2371.94	2419.62	2315.69	2524.24	2313.25	2439.6	2507.01	2417
	2289.02	2256.07	2249.09	2275.22	2286.66	2374.22	2221.28	2342.38	2308.44	2373.15	2389.48	2429.83	2354.67	2257.43	2461.22	2400.86	2473.73	2242.12	2261.27	2217.07	2226.88	2331.3	2325.62	2508.31	2298.88	2501.66	2545.83	2319.39	2235.03	2564.6	2504.1	2283.95	2316.49	2298.91	2399.7	2403.69	2317.1	2537.82	2616.09	2276.88	2357.8	2372.35	2420.45	2316.09	2524.84	2313.81	2440.8	2507.92	2417.78
	2289.71	2256.87	2249.74	2275.99	2287.32	2375.13	2221.88	2343.37	2309.1	2374.23	2390.64	2431.09	2355.38	2258.19	2462.52	2401.83	2474.87	2242.96	2261.99	2217.65	2227.53	2332.31	2326.1	2509.49	2299.61	2503.02	2547.28	2319.97	2235.59	2566.13	2505.07	2284.42	2317.23	2299.61	2400.79	2404.37	2317.78	2539.21	2617.76	2277.31	2358.28	2372.76	2421.3	2316.51	2525.45	2314.38	2442.01	2508.84	2418.57
	2290.4	2257.67	2250.4	2276.76	2287.99	2376.05	2222.48	2344.36	2309.76	2375.31	2391.82	2432.36	2356.11	2258.94	2463.82	2402.81	2476.03	2243.81	2262.72	2218.24	2228.19	2333.33	2326.58	2510.69	2300.36	2504.39	2548.75	2320.56	2236.15	2567.67	2506.04	2284.9	2317.98	2300.32	2401.88	2405.07	2318.47	2540.62	2619.44	2277.73	2358.77	2373.19	2422.15	2316.93	2526.08	2314.95	2443.23	2509.77	2419.37
	2291.1	2258.49	2251.07	2277.55	2288.67	2376.98	2223.09	2345.36	2310.43	2376.4	2393	2433.64	2356.84	2259.71	2465.14	2403.8	2477.2	2244.66	2263.45	2218.83	2228.86	2334.36	2327.08	2511.89	2301.11	2505.78	2550.23	2321.16	2236.72	2569.22	2507.03	2285.39	2318.73	2301.03	2402.99	2405.77	2319.16	2542.04	2621.14	2278.17	2359.26	2373.62	2423.02	2317.37	2526.71	2315.53	2444.46	2510.71	2420.18
	2291.81	2259.31	2251.74	2278.33	2289.36	2377.91	2223.71	2346.37	2311.11	2377.5	2394.19	2434.93	2357.58	2260.47	2466.47	2404.8	2478.38	2245.52	2264.18	2219.43	2229.53	2335.4	2327.59	2513.11	2301.87	2507.17	2551.72	2321.76	2237.29	2570.79	2508.04	2285.89	2319.49	2301.76	2404.1	2406.49	2319.87	2543.47	2622.86	2278.61	2359.76	2374.05	2423.89	2317.81	2527.35	2316.12	2445.71	2511.67	2421
	2292.52	2260.13	2252.42	2279.13	2290.05	2378.85	2224.33	2347.39	2311.8	2378.61	2395.4	2436.23	2358.33	2261.24	2467.81	2405.81	2479.57	2246.39	2264.93	2220.04	2230.2	2336.45	2328.1	2514.34	2302.64	2508.58	2553.23	2322.37	2237.87	2572.36	2509.05	2286.39	2320.26	2302.49	2405.23	2407.22	2320.58	2544.92	2624.58	2279.05	2360.27	2374.5	2424.77	2318.27	2528.01	2316.71	2446.96	2512.63	2421.83
	2293.24	2260.97	2253.11	2279.93	2290.76	2379.81	2224.96	2348.42	2312.49	2379.73	2396.61	2437.54	2359.08	2262.02	2469.16	2406.84	2480.78	2247.26	2265.68	2220.65	2230.88	2337.51	2328.63	2515.58	2303.41	2510	2554.75	2322.99	2238.46	2573.95	2510.08	2286.91	2321.04	2303.23	2406.37	2407.96	2321.29	2546.38	2626.33	2279.5	2360.78	2374.96	2425.66	2318.73	2528.67	2317.32	2448.23	2513.61	2422.67
	2293.97	2261.81	2253.8	2280.74	2291.46	2380.77	2225.59	2349.45	2313.19	2380.86	2397.84	2438.86	2359.85	2262.8	2470.53	2407.87	2481.99	2248.14	2266.43	2221.27	2231.57	2338.57	2329.16	2516.83	2304.2	2511.43	2556.28	2323.62	2239.05	2575.55	2511.13	2287.43	2321.83	2303.98	2407.51	2408.71	2322.01	2547.85	2628.09	2279.96	2361.31	2375.42	2426.56	2319.2	2529.35	2317.93	2449.5	2514.59	2423.52
	2294.7	2262.66	2254.5	2281.56	2292.18	2381.73	2226.23	2350.49	2313.9	2381.99	2399.07	2440.19	2360.62	2263.58	2471.9	2408.92	2483.22	2249.03	2267.19	2221.9	2232.26	2339.65	2329.7	2518.1	2304.99	2512.87	2557.83	2324.25	2239.64	2577.16	2512.18	2287.96	2322.62	2304.74	2408.67	2409.47	2322.74	2549.34	2629.86	2280.42	2361.84	2375.89	2427.47	2319.68	2530.03	2318.54	2450.79	2515.59	2424.39
	2295.44	2263.51	2255.2	2282.39	2292.91	2382.71	2226.88	2351.54	2314.62	2383.14	2400.32	2441.53	2361.4	2264.37	2473.29	2409.97	2484.46	2249.92	2267.96	2222.53	2232.95	2340.73	2330.26	2519.38	2305.79	2514.33	2559.39	2324.89	2240.24	2578.78	2513.25	2288.5	2323.43	2305.51	2409.84	2410.24	2323.48	2550.84	2631.65	2280.88	2362.37	2376.38	2428.39	2320.17	2530.73	2319.17	2452.09	2516.6	2425.26
	2296.18	2264.38	2255.92	2283.22	2293.64	2383.69	2227.53	2352.6	2315.35	2384.29	2401.58	2442.88	2362.18	2265.17	2474.69	2411.04	2485.72	2250.82	2268.74	2223.17	2233.65	2341.82	2330.82	2520.67	2306.59	2515.79	2560.96	2325.54	2240.85	2580.41	2514.34	2289.05	2324.24	2306.28	2411.02	2411.03	2324.22	2552.35	2633.45	2281.36	2362.91	2376.86	2429.31	2320.67	2531.44	2319.8	2453.4	2517.62	2426.14
	2296.93	2265.25	2256.64	2284.06	2294.38	2384.69	2228.19	2353.66	2316.08	2385.45	2402.84	2444.24	2362.98	2265.97	2476.1	2412.12	2486.98	2251.73	2269.52	2223.81	2234.36	2342.92	2331.39	2521.97	2307.41	2517.27	2562.54	2326.19	2241.46	2582.05	2515.43	2289.6	2325.06	2307.07	2412.21	2411.82	2324.97	2553.87	2635.27	2281.83	2363.46	2377.36	2430.25	2321.18	2532.15	2320.44	2454.72	2518.66	2427.04
	2297.69	2266.13	2257.36	2284.91	2295.12	2385.69	2228.85	2354.74	2316.82	2386.61	2404.12	2445.61	2363.78	2266.77	2477.52	2413.21	2488.26	2252.64	2270.3	2224.47	2235.07	2344.03	2331.97	2523.29	2308.23	2518.76	2564.14	2326.85	2242.07	2583.7	2516.54	2290.16	2325.89	2307.86	2413.41	2412.63	2325.73	2555.41	2637.1	2282.32	2364.02	2377.87	2431.2	2321.7	2532.88	2321.08	2456.05	2519.7	2427.94
	2298.45	2267.01	2258.09	2285.76	2295.88	2386.7	2229.52	2355.82	2317.57	2387.79	2405.4	2446.99	2364.59	2267.57	2478.96	2414.31	2489.55	2253.56	2271.1	2225.12	2235.79	2345.14	2332.56	2524.61	2309.06	2520.26	2565.75	2327.52	2242.69	2585.37	2517.67	2290.74	2326.73	2308.66	2414.62	2413.45	2326.49	2556.96	2638.95	2282.81	2364.58	2378.38	2432.15	2322.23	2533.61	2321.73	2457.4	2520.75	2428.86
	2299.22	2267.91	2258.83	2286.62	2296.64	2387.72	2230.19	2356.91	2318.33	2388.97	2406.7	2448.38	2365.41	2268.39	2480.4	2415.42	2490.85	2254.48	2271.9	2225.79	2236.51	2346.27	2333.16	2525.95	2309.9	2521.77	2567.37	2328.19	2243.32	2587.04	2518.81	2291.32	2327.58	2309.46	2415.83	2414.27	2327.26	2558.52	2640.81	2283.3	2365.15	2378.9	2433.11	2322.77	2534.36	2322.39	2458.75	2521.82	2429.78
	2300	2268.81	2259.58	2287.49	2297.41	2388.74	2230.88	2358	2319.1	2390.16	2408.01	2449.78	2366.24	2269.2	2481.86	2416.54	2492.16	2255.41	2272.7	2226.46	2237.24	2347.4	2333.77	2527.3	2310.75	2523.29	2569.01	2328.87	2243.95	2588.73	2519.96	2291.91	2328.43	2310.28	2417.06	2415.11	2328.03	2560.09	2642.69	2283.8	2365.73	2379.43	2434.08	2323.31	2535.12	2323.05	2460.12	2522.89	2430.72
	2300.78	2269.71	2260.33	2288.37	2298.18	2389.78	2231.56	2359.11	2319.87	2391.36	2409.32	2451.19	2367.07	2270.02	2483.33	2417.67	2493.49	2256.35	2273.51	2227.13	2237.97	2348.54	2334.39	2528.66	2311.6	2524.83	2570.66	2329.56	2244.59	2590.43	2521.12	2292.5	2329.29	2311.1	2418.3	2415.96	2328.81	2561.68	2644.58	2284.3	2366.31	2379.97	2435.06	2323.87	2535.88	2323.73	2461.49	2523.98	2431.66
	2301.56	2270.63	2261.09	2289.25	2298.96	2390.82	2232.25	2360.22	2320.65	2392.57	2410.65	2452.61	2367.91	2270.84	2484.81	2418.81	2494.82	2257.29	2274.33	2227.81	2238.71	2349.69	2335.01	2530.04	2312.46	2526.37	2572.32	2330.25	2245.23	2592.14	2522.3	2293.11	2330.16	2311.93	2419.55	2416.82	2329.6	2563.28	2646.48	2284.81	2366.91	2380.52	2436.05	2324.43	2536.66	2324.4	2462.88	2525.08	2432.62
	2302.35	2271.55	2261.85	2290.14	2299.75	2391.87	2232.95	2361.34	2321.44	2393.79	2411.99	2454.04	2368.76	2271.67	2486.3	2419.97	2496.17	2258.24	2275.15	2228.5	2239.45	2350.85	2335.65	2531.42	2313.33	2527.93	2573.99	2330.95	2245.88	2593.86	2523.48	2293.72	2331.04	2312.77	2420.81	2417.69	2330.39	2564.89	2648.4	2285.33	2367.5	2381.07	2437.05	2325.01	2537.44	2325.09	2464.28	2526.18	2433.58
	2303.15	2272.48	2262.63	2291.04	2300.55	2392.93	2233.66	2362.47	2322.24	2395.01	2413.33	2455.47	2369.62	2272.5	2487.8	2421.13	2497.53	2259.19	2275.98	2229.2	2240.2	2352.01	2336.3	2532.82	2314.21	2529.49	2575.68	2331.66	2246.53	2595.59	2524.69	2294.34	2331.93	2313.62	2422.08	2418.57	2331.19	2566.51	2650.34	2285.85	2368.11	2381.64	2438.06	2325.59	2538.24	2325.78	2465.68	2527.3	2434.56
	2303.96	2273.42	2263.4	2291.94	2301.36	2393.99	2234.37	2363.6	2323.04	2396.24	2414.69	2456.92	2370.48	2273.34	2489.31	2422.31	2498.91	2260.15	2276.82	2229.9	2240.95	2353.19	2336.95	2534.23	2315.09	2531.07	2577.38	2332.37	2247.19	2597.33	2525.9	2294.97	2332.82	2314.47	2423.36	2419.46	2332	2568.15	2652.29	2286.37	2368.72	2382.21	2439.07	2326.18	2539.05	2326.48	2467.1	2528.43	2435.55
	2304.77	2274.36	2264.19	2292.85	2302.17	2395.07	2235.08	2364.74	2323.85	2397.48	2416.05	2458.38	2371.35	2274.18	2490.84	2423.49	2500.29	2261.12	2277.66	2230.6	2241.7	2354.37	2337.61	2535.65	2315.98	2532.66	2579.09	2333.09	2247.85	2599.08	2527.13	2295.6	2333.73	2315.34	2424.65	2420.37	2332.81	2569.8	2654.25	2286.9	2369.34	2382.78	2440.1	2326.78	2539.86	2327.18	2468.53	2529.57	2436.54
	2305.58	2275.31	2264.98	2293.77	2302.99	2396.15	2235.8	2365.89	2324.67	2398.73	2417.43	2459.84	2372.23	2275.02	2492.37	2424.69	2501.69	2262.09	2278.5	2231.32	2242.46	2355.56	2338.29	2537.08	2316.88	2534.27	2580.82	2333.82	2248.51	2600.85	2528.37	2296.25	2334.64	2316.21	2425.95	2421.28	2333.63	2571.46	2656.23	2287.44	2369.96	2383.37	2441.13	2327.39	2540.69	2327.9	2469.98	2530.72	2437.55
	2306.41	2276.27	2265.78	2294.7	2303.81	2397.24	2236.53	2367.05	2325.5	2399.98	2418.81	2461.32	2373.12	2275.87	2493.92	2425.9	2503.1	2263.07	2279.36	2232.03	2243.23	2356.75	2338.97	2538.52	2317.79	2535.88	2582.55	2334.55	2249.19	2602.62	2529.63	2296.9	2335.56	2317.09	2427.26	2422.2	2334.45	2573.13	2658.22	2287.98	2370.59	2383.97	2442.17	2328.01	2541.52	2328.62	2471.43	2531.89	2438.56
	2307.23	2277.23	2266.58	2295.63	2304.64	2398.34	2237.26	2368.22	2326.33	2401.25	2420.21	2462.81	2374.01	2276.72	2495.48	2427.11	2504.52	2264.06	2280.22	2232.76	2244	2357.96	2339.66	2539.98	2318.7	2537.5	2584.3	2335.29	2249.86	2604.41	2530.9	2297.56	2336.48	2317.97	2428.58	2423.14	2335.28	2574.82	2660.23	2288.53	2371.23	2384.57	2443.22	2328.64	2542.37	2329.34	2472.89	2533.06	2439.59
	2308.07	2278.21	2267.39	2296.57	2305.48	2399.44	2238	2369.39	2327.17	2402.52	2421.61	2464.3	2374.91	2277.57	2497.05	2428.34	2505.95	2265.05	2281.08	2233.49	2244.78	2359.17	2340.36	2541.45	2319.62	2539.14	2586.07	2336.04	2250.55	2606.21	2532.18	2298.23	2337.42	2318.86	2429.91	2424.08	2336.12	2576.52	2662.25	2289.08	2371.87	2385.18	2444.28	2329.28	2543.22	2330.07	2474.36	2534.24	2440.63
	2308.91	2279.19	2268.21	2297.51	2306.33	2400.56	2238.75	2370.57	2328.02	2403.79	2423.03	2465.81	2375.82	2278.43	2498.63	2429.58	2507.4	2266.04	2281.95	2234.23	2245.56	2360.39	2341.07	2542.92	2320.55	2540.78	2587.84	2336.79	2251.23	2608.02	2533.47	2298.9	2338.36	2319.77	2431.25	2425.03	2336.96	2578.23	2664.29	2289.64	2372.52	2385.8	2445.34	2329.93	2544.09	2330.81	2475.85	2535.43	2441.68
	2309.76	2280.17	2269.03	2298.47	2307.18	2401.68	2239.5	2371.76	2328.88	2405.08	2424.45	2467.32	2376.74	2279.29	2500.22	2430.83	2508.86	2267.04	2282.83	2234.97	2246.34	2361.62	2341.79	2544.41	2321.49	2542.44	2589.63	2337.55	2251.93	2609.84	2534.78	2299.59	2339.31	2320.67	2432.6	2426	2337.81	2579.95	2666.34	2290.2	2373.18	2386.42	2446.42	2330.58	2544.96	2331.55	2477.34	2536.64	2442.73
	2310.61	2281.16	2269.86	2299.43	2308.04	2402.81	2240.25	2372.95	2329.74	2406.37	2425.88	2468.84	2377.66	2280.16	2501.82	2432.09	2510.32	2268.05	2283.71	2235.72	2247.13	2362.86	2342.52	2545.91	2322.43	2544.11	2591.43	2338.32	2252.62	2611.67	2536.1	2300.28	2340.27	2321.59	2433.96	2426.97	2338.66	2581.69	2668.4	2290.77	2373.85	2387.06	2447.5	2331.25	2545.84	2332.31	2478.85	2537.85	2443.8
	2311.47	2282.16	2270.69	2300.39	2308.91	2403.94	2241.01	2374.15	2330.61	2407.67	2427.32	2470.38	2378.6	2281.02	2503.44	2433.36	2511.81	2269.07	2284.59	2236.47	2247.93	2364.1	2343.26	2547.43	2323.38	2545.79	2593.24	2339.09	2253.33	2613.51	2537.43	2300.98	2341.24	2322.51	2435.33	2427.96	2339.52	2583.43	2670.48	2291.34	2374.52	2387.7	2448.6	2331.92	2546.73	2333.06	2480.37	2539.07	2444.88
	2312.33	2283.17	2271.53	2301.37	2309.78	2405.09	2241.78	2375.36	2331.49	2408.98	2428.78	2471.92	2379.53	2281.9	2505.06	2434.64	2513.3	2270.08	2285.49	2237.23	2248.72	2365.36	2344.01	2548.95	2324.34	2547.48	2595.06	2339.87	2254.04	2615.36	2538.78	2301.68	2342.21	2323.45	2436.7	2428.96	2340.39	2585.19	2672.57	2291.92	2375.19	2388.35	2449.7	2332.6	2547.64	2333.83	2481.89	2540.31	2445.96
	2313.2	2284.19	2272.38	2302.35	2310.66	2406.24	2242.55	2376.58	2332.37	2410.3	2430.24	2473.47	2380.48	2282.77	2506.7	2435.94	2514.8	2271.11	2286.39	2238	2249.53	2366.62	2344.76	2550.49	2325.3	2549.18	2596.9	2340.66	2254.75	2617.22	2540.13	2302.4	2343.2	2324.38	2438.09	2429.96	2341.26	2586.96	2674.68	2292.5	2375.88	2389.01	2450.81	2333.29	2548.55	2334.6	2483.43	2541.55	2447.06
	2314.08	2285.21	2273.23	2303.34	2311.55	2407.4	2243.33	2377.81	2333.27	2411.62	2431.71	2475.03	2381.43	2283.65	2508.34	2437.24	2516.32	2272.14	2287.29	2238.77	2250.34	2367.88	2345.53	2552.03	2326.28	2550.89	2598.75	2341.45	2255.47	2619.1	2541.51	2303.12	2344.19	2325.33	2439.49	2430.98	2342.13	2588.75	2676.8	2293.09	2376.57	2389.67	2451.92	2333.99	2549.47	2335.37	2484.98	2542.81	2448.16
	2314.96	2286.24	2274.09	2304.33	2312.44	2408.57	2244.11	2379.04	2334.17	2412.95	2433.19	2476.6	2382.4	2284.53	2510	2438.55	2517.85	2273.18	2288.2	2239.54	2251.15	2369.16	2346.3	2553.59	2327.26	2552.62	2600.61	2342.25	2256.19	2620.98	2542.89	2303.85	2345.19	2326.28	2440.9	2432	2343.02	2590.54	2678.93	2293.68	2377.27	2390.34	2453.05	2334.7	2550.4	2336.16	2486.54	2544.07	2449.28
	2315.85	2287.27	2274.96	2305.33	2313.34	2409.75	2244.9	2380.28	2335.07	2414.29	2434.68	2478.18	2383.36	2285.41	2511.67	2439.87	2519.39	2274.22	2289.12	2240.33	2251.97	2370.44	2347.08	2555.16	2328.25	2554.35	2602.49	2343.06	2256.92	2622.88	2544.29	2304.58	2346.19	2327.25	2442.31	2433.04	2343.9	2592.35	2681.08	2294.28	2377.97	2391.02	2454.18	2335.42	2551.34	2336.95	2488.11	2545.35	2450.41
	2316.74	2288.31	2275.83	2306.34	2314.25	2410.93	2245.69	2381.53	2335.99	2415.64	2436.17	2479.77	2384.34	2286.3	2513.35	2441.21	2520.94	2275.26	2290.04	2241.12	2252.79	2371.73	2347.88	2556.74	2329.24	2556.1	2604.37	2343.87	2257.65	2624.78	2545.69	2305.33	2347.21	2328.21	2443.74	2434.09	2344.8	2594.17	2683.24	2294.88	2378.68	2391.71	2455.33	2336.15	2552.29	2337.74	2489.69	2546.64	2451.54
	2317.64	2289.36	2276.7	2307.36	2315.16	2412.12	2246.49	2382.78	2336.91	2416.99	2437.68	2481.36	2385.32	2287.19	2515.04	2442.55	2522.51	2276.32	2290.96	2241.91	2253.61	2373.03	2348.68	2558.33	2330.24	2557.85	2606.27	2344.69	2258.38	2626.7	2547.12	2306.08	2348.23	2329.19	2445.18	2435.14	2345.7	2596	2685.42	2295.49	2379.39	2392.41	2456.48	2336.88	2553.25	2338.54	2491.28	2547.93	2452.69
	2318.55	2290.42	2277.59	2308.38	2316.08	2413.32	2247.29	2384.04	2337.83	2418.35	2439.2	2482.97	2386.31	2288.09	2516.74	2443.91	2524.09	2277.38	2291.89	2242.71	2254.44	2374.33	2349.49	2559.93	2331.25	2559.62	2608.18	2345.52	2259.13	2628.63	2548.55	2306.84	2349.26	2330.17	2446.62	2436.21	2346.6	2597.85	2687.61	2296.11	2380.12	2393.11	2457.64	2337.63	2554.21	2339.35	2492.88	2549.24	2453.84
	2319.46	2291.48	2278.48	2309.41	2317.01	2414.52	2248.1	2385.31	2338.77	2419.72	2440.72	2484.59	2387.31	2288.98	2518.45	2445.27	2525.68	2278.44	2292.83	2243.51	2255.28	2375.65	2350.31	2561.55	2332.27	2561.4	2610.1	2346.35	2259.87	2630.57	2550	2307.6	2350.3	2331.16	2448.08	2437.29	2347.52	2599.7	2689.81	2296.73	2380.85	2393.82	2458.8	2338.38	2555.19	2340.16	2494.49	2550.55	2455.01
	2320.38	2292.55	2279.37	2310.44	2317.94	2415.74	2248.92	2386.59	2339.71	2421.09	2442.26	2486.21	2388.31	2289.88	2520.18	2446.65	2527.28	2279.51	2293.77	2244.33	2256.12	2376.97	2351.14	2563.17	2333.29	2563.19	2612.04	2347.19	2260.63	2632.51	2551.46	2308.38	2351.34	2332.16	2449.54	2438.37	2348.43	2601.57	2692.03	2297.35	2381.58	2394.54	2459.98	2339.14	2556.18	2340.98	2496.11	2551.88	2456.19
	2321.3	2293.63	2280.27	2311.48	2318.88	2416.96	2249.74	2387.87	2340.66	2422.47	2443.8	2487.84	2389.32	2290.79	2521.91	2448.03	2528.89	2280.58	2294.72	2245.14	2256.96	2378.29	2351.97	2564.81	2334.32	2564.99	2613.98	2348.03	2261.38	2634.48	2552.93	2309.16	2352.39	2333.16	2451.02	2439.47	2349.35	2603.45	2694.26	2297.98	2382.32	2395.27	2461.16	2339.92	2557.17	2341.81	2497.75	2553.22	2457.37
	2322.23	2294.71	2281.18	2312.53	2319.83	2418.19	2250.57	2389.16	2341.61	2423.86	2445.35	2489.49	2390.34	2291.69	2523.66	2449.43	2530.52	2281.66	2295.68	2245.97	2257.81	2379.63	2352.82	2566.46	2335.36	2566.8	2615.94	2348.88	2262.14	2636.45	2554.42	2309.94	2353.46	2334.18	2452.5	2440.57	2350.28	2605.34	2696.5	2298.61	2383.07	2396	2462.35	2340.7	2558.17	2342.64	2499.39	2554.56	2458.56
	2323.17	2295.8	2282.09	2313.59	2320.78	2419.43	2251.4	2390.46	2342.58	2425.26	2446.91	2491.14	2391.36	2292.6	2525.41	2450.83	2532.15	2282.75	2296.64	2246.79	2258.66	2380.97	2353.68	2568.11	2336.4	2568.62	2617.91	2349.74	2262.91	2638.43	2555.91	2310.74	2354.52	2335.19	2453.99	2441.69	2351.21	2607.24	2698.76	2299.25	2383.83	2396.74	2463.55	2341.48	2559.19	2343.48	2501.04	2555.92	2459.77
	2324.11	2296.9	2283.01	2314.65	2321.74	2420.67	2252.23	2391.76	2343.55	2426.66	2448.48	2492.8	2392.4	2293.51	2527.18	2452.25	2533.8	2283.84	2297.6	2247.63	2259.51	2382.32	2354.54	2569.78	2337.45	2570.46	2619.9	2350.6	2263.68	2640.42	2557.42	2311.54	2355.6	2336.22	2455.5	2442.82	2352.15	2609.16	2701.03	2299.89	2384.59	2397.49	2464.76	2342.28	2560.21	2344.33	2502.71	2557.28	2460.98
	2325.06	2298	2283.94	2315.72	2322.7	2421.92	2253.07	2393.07	2344.52	2428.07	2450.06	2494.47	2393.44	2294.42	2528.95	2453.68	2535.46	2284.93	2298.57	2248.47	2260.37	2383.67	2355.41	2571.46	2338.51	2572.3	2621.89	2351.47	2264.46	2642.42	2558.95	2312.35	2356.68	2337.25	2457.01	2443.95	2353.1	2611.08	2703.32	2300.54	2385.35	2398.24	2465.98	2343.09	2561.24	2345.18	2504.38	2558.66	2462.21
	2326.01	2299.11	2284.87	2316.79	2323.67	2423.18	2253.92	2394.39	2345.5	2429.49	2451.65	2496.15	2394.48	2295.34	2530.74	2455.11	2537.14	2286.03	2299.55	2249.31	2261.24	2385.04	2356.3	2573.15	2339.58	2574.15	2623.9	2352.35	2265.24	2644.44	2560.48	2313.17	2357.78	2338.29	2458.53	2445.1	2354.05	2613.02	2705.62	2301.19	2386.13	2399.01	2467.2	2343.9	2562.28	2346.03	2506.07	2560.05	2463.44
	2326.97	2300.23	2285.8	2317.87	2324.65	2424.44	2254.77	2395.72	2346.49	2430.92	2453.24	2497.83	2395.53	2296.26	2532.54	2456.56	2538.82	2287.14	2300.53	2250.16	2262.11	2386.41	2357.19	2574.85	2340.65	2576.02	2625.92	2353.23	2266.02	2646.46	2562.03	2313.99	2358.87	2339.34	2460.06	2446.25	2355	2614.97	2707.93	2301.85	2386.91	2399.78	2468.43	2344.72	2563.33	2346.9	2507.76	2561.44	2464.68
	2327.94	2301.36	2286.74	2318.96	2325.63	2425.72	2255.63	2397.05	2347.49	2432.35	2454.85	2499.53	2396.59	2297.18	2534.35	2458.02	2540.52	2288.25	2301.51	2251.02	2262.98	2387.79	2358.09	2576.56	2341.73	2577.9	2627.95	2354.12	2266.81	2648.5	2563.59	2314.82	2359.98	2340.39	2461.6	2447.42	2355.96	2616.93	2710.25	2302.51	2387.69	2400.56	2469.67	2345.55	2564.38	2347.76	2509.47	2562.85	2465.93
	2328.91	2302.49	2287.69	2320.06	2326.62	2427	2256.49	2398.39	2348.49	2433.79	2456.46	2501.24	2397.66	2298.1	2536.17	2459.49	2542.23	2289.37	2302.5	2251.88	2263.86	2389.17	2359	2578.29	2342.82	2579.78	2629.99	2355.02	2267.61	2650.55	2565.16	2315.66	2361.09	2341.45	2463.15	2448.59	2356.92	2618.91	2712.59	2303.18	2388.49	2401.34	2470.92	2346.4	2565.45	2348.64	2511.18	2564.26	2467.2
	2329.89	2303.63	2288.64	2321.16	2327.62	2428.29	2257.36	2399.73	2349.5	2435.23	2458.08	2502.95	2398.73	2299.03	2538	2460.96	2543.95	2290.49	2303.5	2252.74	2264.74	2390.56	2359.92	2580.02	2343.91	2581.68	2632.05	2355.92	2268.41	2652.6	2566.75	2316.5	2362.22	2342.52	2464.71	2449.77	2357.89	2620.89	2714.94	2303.85	2389.28	2402.13	2472.18	2347.24	2566.53	2349.52	2512.91	2565.69	2468.47
	2330.87	2304.77	2289.6	2322.26	2328.62	2429.58	2258.23	2401.09	2350.52	2436.68	2459.72	2504.67	2399.81	2299.96	2539.84	2462.45	2545.68	2291.61	2304.5	2253.61	2265.62	2391.96	2360.84	2581.76	2345.01	2583.59	2634.11	2356.82	2269.21	2654.67	2568.35	2317.35	2363.35	2343.59	2466.28	2450.97	2358.87	2622.89	2717.31	2304.53	2390.09	2402.93	2473.44	2348.1	2567.61	2350.41	2514.64	2567.12	2469.75
	2331.86	2305.92	2290.57	2323.38	2329.63	2430.88	2259.11	2402.45	2351.54	2438.14	2461.35	2506.4	2400.9	2300.89	2541.69	2463.95	2547.43	2292.75	2305.51	2254.49	2266.51	2393.36	2361.78	2583.52	2346.12	2585.51	2636.19	2357.74	2270.02	2656.75	2569.95	2318.21	2364.48	2344.67	2467.85	2452.17	2359.85	2624.9	2719.69	2305.21	2390.9	2403.74	2474.71	2348.97	2568.7	2351.3	2516.39	2568.56	2471.04
	2332.85	2307.08	2291.54	2324.5	2330.64	2432.19	2260	2403.82	2352.57	2439.61	2463	2508.14	2402	2301.82	2543.55	2465.46	2549.19	2293.88	2306.52	2255.37	2267.4	2394.78	2362.72	2585.28	2347.23	2587.44	2638.28	2358.66	2270.84	2658.84	2571.58	2319.07	2365.63	2345.76	2469.44	2453.38	2360.84	2626.92	2722.08	2305.9	2391.72	2404.56	2475.99	2349.84	2569.8	2352.2	2518.15	2570.02	2472.34
	2333.85	2308.24	2292.51	2325.63	2331.66	2433.51	2260.88	2405.19	2353.61	2441.08	2464.66	2509.89	2403.1	2302.76	2545.42	2466.97	2550.95	2295.02	2307.53	2256.26	2268.3	2396.2	2363.68	2587.06	2348.35	2589.38	2640.38	2359.59	2271.66	2660.94	2573.21	2319.95	2366.78	2346.86	2471.04	2454.6	2361.83	2628.95	2724.49	2306.59	2392.54	2405.38	2477.28	2350.72	2570.91	2353.1	2519.91	2571.48	2473.65
	2334.86	2309.41	2293.49	2326.76	2332.69	2434.83	2261.78	2406.57	2354.65	2442.56	2466.32	2511.65	2404.2	2303.7	2547.3	2468.5	2552.74	2296.17	2308.56	2257.15	2269.2	2397.62	2364.64	2588.85	2349.48	2591.33	2642.5	2360.52	2272.48	2663.05	2574.86	2320.82	2367.94	2347.96	2472.64	2455.83	2362.82	2630.99	2726.9	2307.29	2393.37	2406.21	2478.57	2351.62	2572.03	2354.01	2521.69	2572.95	2474.96
	2335.87	2310.59	2294.48	2327.9	2333.72	2436.16	2262.68	2407.96	2355.7	2444.05	2468	2513.42	2405.32	2304.64	2549.19	2470.04	2554.53	2297.32	2309.58	2258.05	2270.1	2399.05	2365.61	2590.64	2350.62	2593.29	2644.62	2361.46	2273.31	2665.17	2576.52	2321.71	2369.1	2349.06	2474.25	2457.07	2363.82	2633.04	2729.34	2307.99	2394.2	2407.04	2479.88	2352.52	2573.16	2354.92	2523.48	2574.43	2476.29
	2336.89	2311.78	2295.47	2329.04	2334.76	2437.5	2263.58	2409.35	2356.75	2445.54	2469.68	2515.19	2406.44	2305.58	2551.09	2471.59	2556.33	2298.48	2310.61	2258.95	2271.01	2400.49	2366.59	2592.45	2351.76	2595.27	2646.76	2362.4	2274.14	2667.3	2578.19	2322.6	2370.28	2350.18	2475.88	2458.32	2364.83	2635.11	2731.78	2308.7	2395.04	2407.88	2481.19	2353.42	2574.29	2355.84	2525.27	2575.93	2477.63
	2337.91	2312.97	2296.47	2330.2	2335.8	2438.85	2264.49	2410.75	2357.81	2447.04	2471.37	2516.97	2407.57	2306.52	2553.01	2473.14	2558.15	2299.64	2311.65	2259.86	2271.92	2401.94	2367.58	2594.27	2352.91	2597.25	2648.91	2363.35	2274.98	2669.44	2579.87	2323.5	2371.46	2351.3	2477.51	2459.58	2365.84	2637.19	2734.24	2309.41	2395.89	2408.73	2482.5	2354.34	2575.43	2356.77	2527.08	2577.43	2478.97
	2338.94	2314.17	2297.47	2331.35	2336.85	2440.2	2265.4	2412.16	2358.88	2448.54	2473.06	2518.77	2408.7	2307.47	2554.93	2474.71	2559.98	2300.8	2312.69	2260.78	2272.84	2403.39	2368.58	2596.09	2354.06	2599.24	2651.07	2364.31	2275.82	2671.59	2581.56	2324.4	2372.64	2352.42	2479.15	2460.85	2366.85	2639.28	2736.71	2310.12	2396.74	2409.59	2483.83	2355.26	2576.58	2357.7	2528.9	2578.94	2480.33
	2339.98	2315.37	2298.48	2332.52	2337.91	2441.56	2266.32	2413.57	2359.95	2450.06	2474.77	2520.57	2409.84	2308.42	2556.86	2476.29	2561.81	2301.97	2313.74	2261.7	2273.76	2404.85	2369.59	2597.93	2355.22	2601.24	2653.24	2365.27	2276.67	2673.75	2583.27	2325.32	2373.84	2353.56	2480.8	2462.12	2367.87	2641.37	2739.19	2310.84	2397.6	2410.46	2485.16	2356.2	2577.74	2358.64	2530.72	2580.46	2481.69
	2341.02	2316.58	2299.5	2333.69	2338.97	2442.92	2267.24	2414.99	2361.03	2451.57	2476.48	2522.37	2410.99	2309.37	2558.8	2477.87	2563.67	2303.15	2314.79	2262.62	2274.68	2406.31	2370.6	2599.78	2356.39	2603.26	2655.42	2366.24	2277.52	2675.93	2584.99	2326.23	2375.04	2354.7	2482.45	2463.41	2368.9	2643.49	2741.69	2311.57	2398.47	2411.33	2486.5	2357.14	2578.91	2359.58	2532.56	2581.98	2483.06
	2342.07	2317.8	2300.51	2334.86	2340.04	2444.3	2268.17	2416.42	2362.12	2453.1	2478.2	2524.19	2412.14	2310.32	2560.75	2479.47	2565.53	2304.33	2315.85	2263.55	2275.61	2407.79	2371.62	2601.64	2357.56	2605.28	2657.61	2367.22	2278.38	2678.11	2586.72	2327.16	2376.25	2355.84	2484.12	2464.7	2369.93	2645.61	2744.2	2312.29	2399.34	2412.2	2487.85	2358.09	2580.09	2360.53	2534.41	2583.52	2484.44
	2343.12	2319.02	2301.54	2336.05	2341.11	2445.68	2269.1	2417.85	2363.21	2454.63	2479.93	2526.02	2413.3	2311.28	2562.71	2481.07	2567.4	2305.51	2316.91	2264.48	2276.54	2409.27	2372.66	2603.51	2358.74	2607.31	2659.82	2368.2	2279.24	2680.3	2588.46	2328.09	2377.46	2357	2485.8	2466	2370.96	2647.74	2746.72	2313.03	2400.21	2413.09	2489.21	2359.04	2581.27	2361.48	2536.26	2585.07	2485.83
	2344.18	2320.25	2302.57	2337.23	2342.19	2447.07	2270.04	2419.29	2364.3	2456.17	2481.67	2527.85	2414.46	2312.24	2564.69	2482.69	2569.29	2306.7	2317.97	2265.42	2277.48	2410.75	2373.7	2605.38	2359.93	2609.36	2662.04	2369.18	2280.1	2682.51	2590.22	2329.03	2378.68	2358.15	2487.48	2467.32	2372	2649.88	2749.25	2313.77	2401.1	2413.98	2490.57	2360.01	2582.46	2362.44	2538.13	2586.62	2487.23
	2345.24	2321.49	2303.6	2338.43	2343.27	2448.46	2270.98	2420.73	2365.41	2457.71	2483.41	2529.69	2415.64	2313.2	2566.67	2484.31	2571.18	2307.89	2319.04	2266.36	2278.41	2412.24	2374.75	2607.27	2361.13	2611.41	2664.26	2370.18	2280.97	2684.72	2591.99	2329.97	2379.91	2359.32	2489.17	2468.64	2373.04	2652.04	2751.8	2314.51	2401.98	2414.88	2491.94	2360.98	2583.66	2363.41	2540	2588.19	2488.63
	2346.31	2322.73	2304.64	2339.63	2344.36	2449.86	2271.93	2422.19	2366.52	2459.26	2485.17	2531.54	2416.81	2314.17	2568.66	2485.95	2573.09	2309.09	2320.12	2267.31	2279.36	2413.74	2375.8	2609.17	2362.33	2613.47	2666.5	2371.18	2281.84	2686.95	2593.76	2330.92	2381.15	2360.49	2490.87	2469.97	2374.09	2654.21	2754.36	2315.26	2402.88	2415.79	2493.32	2361.96	2584.87	2364.38	2541.89	2589.76	2490.05
	2347.38	2323.98	2305.69	2340.83	2345.46	2451.27	2272.88	2423.64	2367.63	2460.81	2486.93	2533.4	2418	2315.13	2570.66	2487.59	2575.01	2310.29	2321.2	2268.27	2280.3	2415.24	2376.87	2611.08	2363.53	2615.55	2668.75	2372.18	2282.72	2689.18	2595.55	2331.88	2382.39	2361.67	2492.58	2471.3	2375.15	2656.38	2756.93	2316.01	2403.78	2416.7	2494.7	2362.95	2586.08	2365.35	2543.78	2591.34	2491.47
	2348.47	2325.23	2306.74	2342.04	2346.56	2452.68	2273.83	2425.11	2368.75	2462.38	2488.69	2535.26	2419.19	2316.1	2572.66	2489.24	2576.94	2311.5	2322.28	2269.22	2281.25	2416.75	2377.94	2613	2364.74	2617.63	2671.01	2373.19	2283.61	2691.42	2597.35	2332.84	2383.64	2362.85	2494.3	2472.65	2376.2	2658.57	2759.52	2316.76	2404.68	2417.62	2496.09	2363.95	2587.3	2366.33	2545.69	2592.93	2492.9
	2349.55	2326.49	2307.79	2343.26	2347.66	2454.1	2274.79	2426.57	2369.88	2463.94	2490.47	2537.14	2420.39	2317.07	2574.68	2490.9	2578.88	2312.71	2323.37	2270.19	2282.21	2418.27	2379.02	2614.92	2365.96	2619.72	2673.28	2374.21	2284.49	2693.68	2599.17	2333.81	2384.9	2364.04	2496.03	2474.01	2377.27	2660.77	2762.12	2317.52	2405.59	2418.54	2497.49	2364.95	2588.53	2367.32	2547.6	2594.53	2494.34
	2350.64	2327.76	2308.85	2344.48	2348.78	2455.53	2275.76	2428.05	2371.01	2465.52	2492.25	2539.02	2421.59	2318.04	2576.71	2492.57	2580.83	2313.92	2324.46	2271.15	2283.16	2419.79	2380.12	2616.86	2367.19	2621.82	2675.56	2375.23	2285.39	2695.94	2600.99	2334.79	2386.16	2365.23	2497.76	2475.37	2378.33	2662.98	2764.73	2318.29	2406.51	2419.47	2498.9	2365.97	2589.77	2368.31	2549.53	2596.14	2495.79
	2351.74	2329.03	2309.92	2345.71	2349.89	2456.97	2276.73	2429.53	2372.15	2467.1	2494.04	2540.91	2422.8	2319.02	2578.75	2494.25	2582.79	2315.14	2325.56	2272.13	2284.12	2421.32	2381.21	2618.81	2368.42	2623.93	2677.86	2376.26	2286.28	2698.22	2602.83	2335.77	2387.43	2366.43	2499.51	2476.74	2379.4	2665.2	2767.35	2319.05	2407.43	2420.41	2500.31	2366.99	2591.02	2369.31	2551.46	2597.76	2497.24
	2352.84	2330.31	2310.99	2346.95	2351.02	2458.41	2277.7	2431.02	2373.29	2468.68	2495.84	2542.81	2424.01	2320	2580.79	2495.94	2584.76	2316.37	2326.66	2273.1	2285.09	2422.86	2382.32	2620.76	2369.66	2626.06	2680.16	2377.29	2287.18	2700.5	2604.68	2336.76	2388.7	2367.64	2501.26	2478.12	2380.48	2667.43	2769.99	2319.83	2408.36	2421.36	2501.73	2368.02	2592.27	2370.31	2553.4	2599.38	2498.71
	2353.95	2331.6	2312.07	2348.19	2352.14	2459.86	2278.68	2432.51	2374.44	2470.27	2497.64	2544.71	2425.23	2320.98	2582.85	2497.64	2586.75	2317.59	2327.77	2274.09	2286.06	2424.4	2383.44	2622.73	2370.9	2628.19	2682.47	2378.34	2288.09	2702.8	2606.53	2337.75	2389.98	2368.85	2503.02	2479.51	2381.56	2669.67	2772.63	2320.6	2409.3	2422.31	2503.16	2369.05	2593.53	2371.31	2555.35	2601.02	2500.18
	2355.06	2332.89	2313.15	2349.43	2353.28	2461.31	2279.66	2434.01	2375.59	2471.87	2499.46	2546.62	2426.46	2321.96	2584.91	2499.35	2588.74	2318.82	2328.88	2275.07	2287.03	2425.95	2384.56	2624.7	2372.15	2630.33	2684.8	2379.38	2289	2705.1	2608.4	2338.75	2391.27	2370.07	2504.79	2480.91	2382.64	2671.93	2775.29	2321.39	2410.24	2423.27	2504.59	2370.1	2594.79	2372.33	2557.31	2602.66	2501.66
	2356.18	2334.19	2314.23	2350.68	2354.42	2462.77	2280.65	2435.51	2376.75	2473.47	2501.28	2548.55	2427.69	2322.95	2586.98	2501.06	2590.75	2320.06	2329.99	2276.06	2288	2427.5	2385.69	2626.69	2373.41	2632.48	2687.13	2380.43	2289.91	2707.42	2610.29	2339.76	2392.56	2371.3	2506.57	2482.31	2383.73	2674.19	2777.97	2322.17	2411.18	2424.23	2506.04	2371.15	2596.07	2373.34	2559.28	2604.31	2503.14
	2357.3	2335.49	2315.32	2351.94	2355.56	2464.24	2281.64	2437.02	2377.91	2475.08	2503.1	2550.47	2428.93	2323.93	2589.07	2502.79	2592.76	2321.3	2331.11	2277.06	2288.98	2429.06	2386.83	2628.68	2374.67	2634.63	2689.48	2381.49	2290.83	2709.74	2612.18	2340.77	2393.86	2372.53	2508.35	2483.73	2384.82	2676.46	2780.65	2322.96	2412.13	2425.2	2507.48	2372.21	2597.35	2374.36	2561.26	2605.97	2504.64
	2358.43	2336.8	2316.42	2353.2	2356.71	2465.71	2282.64	2438.53	2379.08	2476.69	2504.94	2552.41	2430.17	2324.93	2591.16	2504.52	2594.79	2322.54	2332.23	2278.06	2289.97	2430.63	2387.98	2630.68	2375.94	2636.8	2691.84	2382.55	2291.75	2712.08	2614.08	2341.79	2395.17	2373.76	2510.15	2485.15	2385.92	2678.75	2783.35	2323.75	2413.09	2426.18	2508.94	2373.27	2598.64	2375.39	2563.25	2607.63	2506.14
	2359.57	2338.12	2317.52	2354.47	2357.86	2467.19	2283.64	2440.05	2380.26	2478.31	2506.78	2554.35	2431.42	2325.92	2593.26	2506.27	2596.83	2323.79	2333.36	2279.06	2290.95	2432.2	2389.13	2632.69	2377.22	2638.98	2694.2	2383.62	2292.68	2714.42	2616	2342.81	2396.48	2375	2511.95	2486.58	2387.02	2681.04	2786.06	2324.55	2414.05	2427.17	2510.4	2374.35	2599.93	2376.42	2565.25	2609.31	2507.65
	2360.71	2339.44	2318.62	2355.74	2359.02	2468.68	2284.65	2441.58	2381.44	2479.93	2508.62	2556.31	2432.68	2326.91	2595.36	2508.02	2598.87	2325.04	2334.49	2280.07	2291.94	2433.78	2390.3	2634.72	2378.5	2641.17	2696.58	2384.7	2293.61	2716.78	2617.93	2343.85	2397.8	2376.25	2513.76	2488.01	2388.13	2683.35	2788.78	2325.35	2415.02	2428.16	2511.87	2375.43	2601.23	2377.46	2567.26	2610.99	2509.17
	2361.85	2340.77	2319.73	2357.02	2360.19	2470.18	2285.66	2443.11	2382.62	2481.56	2510.48	2558.27	2433.94	2327.91	2597.48	2509.78	2600.93	2326.3	2335.63	2281.09	2292.93	2435.36	2391.47	2636.75	2379.78	2643.36	2698.97	2385.78	2294.55	2719.14	2619.86	2344.88	2399.13	2377.5	2515.58	2489.46	2389.24	2685.66	2791.51	2326.16	2415.99	2429.15	2513.35	2376.52	2602.54	2378.5	2569.27	2612.68	2510.69
	2363	2342.1	2320.85	2358.3	2361.36	2471.68	2286.67	2444.65	2383.81	2483.2	2512.34	2560.23	2435.2	2328.91	2599.61	2511.55	2603	2327.56	2336.77	2282.11	2293.93	2436.95	2392.65	2638.79	2381.08	2645.57	2701.37	2386.86	2295.49	2721.51	2621.81	2345.92	2400.46	2378.76	2517.4	2490.91	2390.35	2687.99	2794.26	2326.97	2416.97	2430.16	2514.83	2377.61	2603.86	2379.55	2571.3	2614.38	2512.22
	2364.15	2343.44	2321.97	2359.59	2362.53	2473.18	2287.69	2446.19	2385	2484.84	2514.21	2562.21	2436.48	2329.91	2601.74	2513.32	2605.08	2328.82	2337.91	2283.13	2294.93	2438.54	2393.84	2640.83	2382.37	2647.78	2703.77	2387.96	2296.43	2723.9	2623.77	2346.97	2401.79	2380.03	2519.24	2492.38	2391.47	2690.33	2797.02	2327.78	2417.95	2431.16	2516.32	2378.72	2605.18	2380.6	2573.33	2616.09	2513.76
	2365.32	2344.79	2323.09	2360.88	2363.71	2474.7	2288.71	2447.73	2386.2	2486.48	2516.08	2564.19	2437.75	2330.92	2603.88	2515.11	2607.17	2330.09	2339.06	2284.16	2295.93	2440.15	2395.03	2642.89	2383.68	2650	2706.19	2389.05	2297.38	2726.29	2625.74	2348.02	2403.14	2381.29	2521.08	2493.84	2392.59	2692.67	2799.79	2328.6	2418.94	2432.18	2517.81	2379.83	2606.51	2381.65	2575.38	2617.81	2515.31
	2366.48	2346.14	2324.22	2362.18	2364.9	2476.22	2289.74	2449.28	2387.41	2488.13	2517.96	2566.18	2439.04	2331.93	2606.03	2516.9	2609.27	2331.36	2340.21	2285.19	2296.94	2441.75	2396.23	2644.96	2384.99	2652.23	2708.62	2390.16	2298.34	2728.69	2627.73	2349.08	2404.48	2382.57	2522.93	2495.32	2393.72	2695.03	2802.57	2329.43	2419.93	2433.2	2519.32	2380.95	2607.84	2382.71	2577.43	2619.53	2516.86
	2367.65	2347.5	2325.35	2363.49	2366.09	2477.74	2290.77	2450.84	2388.62	2489.79	2519.85	2568.18	2440.32	2332.94	2608.19	2518.71	2611.38	2332.63	2341.37	2286.22	2297.95	2443.36	2397.44	2647.03	2386.3	2654.47	2711.06	2391.27	2299.29	2731.11	2629.72	2350.15	2405.84	2383.85	2524.79	2496.81	2394.85	2697.4	2805.36	2330.25	2420.93	2434.23	2520.83	2382.07	2609.19	2383.78	2579.49	2621.26	2518.42
	2368.83	2348.86	2326.49	2364.8	2367.29	2479.28	2291.8	2452.4	2389.83	2491.45	2521.75	2570.18	2441.62	2333.95	2610.36	2520.52	2613.49	2333.91	2342.53	2287.26	2298.96	2444.98	2398.66	2649.12	2387.63	2656.72	2713.51	2392.38	2300.26	2733.53	2631.72	2351.22	2407.2	2385.13	2526.65	2498.3	2395.98	2699.78	2808.17	2331.08	2421.94	2435.26	2522.34	2383.21	2610.53	2384.85	2581.56	2623	2519.99
	2370.01	2350.23	2327.63	2366.11	2368.49	2480.81	2292.84	2453.97	2391.05	2493.12	2523.65	2572.19	2442.92	2334.96	2612.53	2522.34	2615.62	2335.19	2343.7	2288.31	2299.98	2446.61	2399.89	2651.21	2388.95	2658.98	2715.96	2393.5	2301.22	2735.96	2633.74	2352.29	2408.56	2386.42	2528.52	2499.8	2397.12	2702.16	2810.98	2331.91	2422.95	2436.3	2523.86	2384.35	2611.89	2385.92	2583.64	2624.75	2521.56
	2371.19	2351.6	2328.78	2367.43	2369.69	2482.36	2293.88	2455.54	2392.27	2494.79	2525.56	2574.21	2444.22	2335.98	2614.71	2524.16	2617.76	2336.48	2344.86	2289.35	2301	2448.23	2401.12	2653.31	2390.29	2661.24	2718.43	2394.62	2302.19	2738.4	2635.76	2353.38	2409.93	2387.72	2530.41	2501.31	2398.26	2704.56	2813.81	2332.75	2423.96	2437.35	2525.39	2385.49	2613.25	2387	2585.72	2626.5	2523.14
	2372.38	2352.98	2329.93	2368.75	2370.9	2483.91	2294.93	2457.11	2393.5	2496.46	2527.47	2576.24	2445.53	2337	2616.9	2526	2619.91	2337.77	2346.04	2290.41	2302.02	2449.87	2402.36	2655.42	2391.63	2663.52	2720.91	2395.76	2303.17	2740.85	2637.8	2354.46	2411.31	2389.02	2532.29	2502.82	2399.41	2706.97	2816.65	2333.59	2424.98	2438.4	2526.93	2386.65	2614.62	2388.09	2587.82	2628.27	2524.73
	2373.58	2354.37	2331.08	2370.08	2372.11	2485.47	2295.98	2458.69	2394.73	2498.14	2529.39	2578.27	2446.85	2338.02	2619.1	2527.85	2622.07	2339.06	2347.21	2291.46	2303.05	2451.51	2403.61	2657.54	2392.97	2665.8	2723.4	2396.89	2304.14	2743.31	2639.84	2355.56	2412.69	2390.33	2534.19	2504.34	2400.55	2709.39	2819.5	2334.44	2426.01	2439.46	2528.47	2387.81	2615.99	2389.18	2589.93	2630.03	2526.32
	2374.78	2355.76	2332.24	2371.41	2373.33	2487.03	2297.03	2460.28	2395.97	2499.83	2531.32	2580.31	2448.17	2339.05	2621.31	2529.7	2624.24	2340.36	2348.39	2292.52	2304.08	2453.16	2404.87	2659.67	2394.32	2668.09	2725.89	2398.03	2305.13	2745.78	2641.9	2356.65	2414.08	2391.64	2536.09	2505.87	2401.71	2711.81	2822.37	2335.29	2427.04	2440.52	2530.02	2388.98	2617.37	2390.27	2592.04	2631.81	2527.92
	2375.99	2357.16	2333.41	2372.75	2374.56	2488.6	2298.09	2461.87	2397.21	2501.52	2533.25	2582.36	2449.49	2340.08	2623.52	2531.56	2626.42	2341.66	2349.57	2293.59	2305.11	2454.81	2406.13	2661.8	2395.68	2670.39	2728.4	2399.18	2306.11	2748.26	2643.97	2357.76	2415.47	2392.95	2538.01	2507.41	2402.86	2714.25	2825.24	2336.14	2428.07	2441.59	2531.57	2390.15	2618.76	2391.37	2594.16	2633.6	2529.53
	2377.2	2358.56	2334.58	2374.09	2375.79	2490.18	2299.15	2463.46	2398.46	2503.21	2535.19	2584.41	2450.82	2341.11	2625.74	2533.43	2628.6	2342.96	2350.76	2294.66	2306.15	2456.46	2407.4	2663.95	2397.04	2672.69	2730.91	2400.33	2307.11	2750.75	2646.05	2358.87	2416.87	2394.27	2539.93	2508.95	2404.02	2716.7	2828.13	2337	2429.11	2442.67	2533.13	2391.33	2620.15	2392.47	2596.29	2635.39	2531.14
	2378.41	2359.97	2335.75	2375.44	2377.02	2491.76	2300.22	2465.06	2399.71	2504.91	2537.13	2586.47	2452.16	2342.14	2627.97	2535.3	2630.8	2344.26	2351.95	2295.73	2307.19	2458.12	2408.68	2666.1	2398.4	2675.01	2733.44	2401.49	2308.1	2753.25	2648.14	2359.98	2418.27	2395.6	2541.85	2510.5	2405.19	2719.16	2831.03	2337.86	2430.16	2443.75	2534.7	2392.52	2621.55	2393.57	2598.43	2637.19	2532.76
	2379.63	2361.39	2336.93	2376.79	2378.26	2493.35	2301.29	2466.66	2400.96	2506.62	2539.08	2588.54	2453.5	2343.17	2630.21	2537.19	2633.01	2345.57	2353.14	2296.81	2308.23	2459.79	2409.97	2668.26	2399.78	2677.33	2735.97	2402.65	2309.1	2755.75	2650.24	2361.1	2419.68	2396.93	2543.79	2512.06	2406.36	2721.62	2833.94	2338.72	2431.21	2444.84	2536.27	2393.72	2622.95	2394.69	2600.58	2639	2534.38
	2380.86	2362.8	2338.11	2378.15	2379.5	2494.94	2302.36	2468.27	2402.22	2508.32	2541.04	2590.61	2454.84	2344.21	2632.45	2539.08	2635.22	2346.89	2354.34	2297.89	2309.28	2461.46	2411.26	2670.43	2401.15	2679.66	2738.52	2403.82	2310.1	2758.27	2652.35	2362.23	2421.09	2398.27	2545.73	2513.63	2407.53	2724.1	2836.86	2339.59	2432.27	2445.93	2537.85	2394.92	2624.36	2395.8	2602.73	2640.81	2536.02
	2382.09	2364.23	2339.29	2379.51	2380.75	2496.54	2303.44	2469.88	2403.48	2510.04	2543	2592.69	2456.19	2345.25	2634.71	2540.98	2637.45	2348.2	2355.54	2298.97	2310.33	2463.14	2412.56	2672.6	2402.54	2682	2741.07	2405	2311.11	2760.79	2654.47	2363.36	2422.51	2399.61	2547.68	2515.2	2408.7	2726.59	2839.79	2340.46	2433.33	2447.03	2539.43	2396.13	2625.77	2396.92	2604.9	2642.63	2537.65
	2383.32	2365.66	2340.48	2380.88	2382	2498.15	2304.52	2471.5	2404.75	2511.75	2544.97	2594.78	2457.55	2346.3	2636.97	2542.89	2639.68	2349.52	2356.75	2300.06	2311.38	2464.82	2413.87	2674.79	2403.93	2684.35	2743.63	2406.18	2312.12	2763.33	2656.6	2364.49	2423.93	2400.95	2549.63	2516.78	2409.88	2729.08	2842.73	2341.34	2434.4	2448.13	2541.02	2397.35	2627.19	2398.04	2607.07	2644.46	2539.3
	2384.56	2367.1	2341.68	2382.25	2383.26	2499.76	2305.61	2473.12	2406.02	2513.48	2546.94	2596.88	2458.91	2347.34	2639.23	2544.81	2641.93	2350.84	2357.96	2301.15	2312.43	2466.51	2415.18	2676.98	2405.32	2686.71	2746.21	2407.36	2313.14	2765.87	2658.74	2365.63	2425.36	2402.3	2551.59	2518.37	2411.06	2731.59	2845.69	2342.21	2435.47	2449.24	2542.62	2398.57	2628.62	2399.17	2609.25	2646.29	2540.95
	2385.81	2368.54	2342.88	2383.62	2384.52	2501.38	2306.7	2474.74	2407.3	2515.2	2548.92	2598.98	2460.27	2348.39	2641.5	2546.73	2644.18	2352.17	2359.17	2302.25	2313.49	2468.21	2416.51	2679.18	2406.72	2689.07	2748.79	2408.55	2314.16	2768.43	2660.89	2366.78	2426.79	2403.66	2553.57	2519.96	2412.25	2734.1	2848.65	2343.1	2436.54	2450.36	2544.22	2399.8	2630.05	2400.3	2611.44	2648.14	2542.6
	2387.06	2369.98	2344.08	2385	2385.78	2503	2307.79	2476.37	2408.57	2516.93	2550.91	2601.09	2461.64	2349.44	2643.79	2548.66	2646.45	2353.49	2360.38	2303.35	2314.55	2469.9	2417.84	2681.39	2408.12	2691.44	2751.38	2409.75	2315.18	2770.99	2663.05	2367.93	2428.23	2405.01	2555.54	2521.56	2413.43	2736.63	2851.63	2343.98	2437.62	2451.48	2545.83	2401.04	2631.49	2401.44	2613.64	2649.99	2544.26
	2388.31	2371.44	2345.28	2386.39	2387.05	2504.63	2308.88	2478	2409.86	2518.67	2552.9	2603.2	2463.01	2350.49	2646.07	2550.6	2648.72	2354.83	2361.6	2304.45	2315.62	2471.61	2419.17	2683.61	2409.53	2693.82	2753.98	2410.95	2316.21	2773.56	2665.22	2369.09	2429.67	2406.38	2557.53	2523.17	2414.63	2739.16	2854.62	2344.87	2438.71	2452.6	2547.45	2402.28	2632.93	2402.58	2615.84	2651.84	2545.93
	2389.57	2372.89	2346.49	2387.78	2388.33	2506.27	2309.98	2479.64	2411.14	2520.4	2554.9	2605.33	2464.39	2351.55	2648.37	2552.55	2651	2356.16	2362.82	2305.56	2316.69	2473.31	2420.52	2685.83	2410.95	2696.21	2756.58	2412.16	2317.24	2776.14	2667.4	2370.25	2431.12	2407.75	2559.52	2524.78	2415.82	2741.71	2857.62	2345.76	2439.8	2453.74	2549.07	2403.53	2634.38	2403.73	2618.06	2653.7	2547.6
	2390.83	2374.36	2347.71	2389.17	2389.61	2507.91	2311.09	2481.28	2412.43	2522.15	2556.9	2607.45	2465.77	2352.61	2650.67	2554.5	2653.29	2357.5	2364.05	2306.67	2317.76	2475.03	2421.87	2688.06	2412.37	2698.6	2759.2	2413.37	2318.28	2778.73	2669.6	2371.41	2432.57	2409.12	2561.52	2526.4	2417.02	2744.26	2860.63	2346.66	2440.89	2454.87	2550.7	2404.78	2635.83	2404.87	2620.28	2655.57	2549.28
	2392.1	2375.82	2348.93	2390.57	2390.89	2509.56	2312.19	2482.92	2413.73	2523.89	2558.91	2609.59	2467.16	2353.67	2652.98	2556.46	2655.59	2358.84	2365.27	2307.78	2318.83	2476.75	2423.23	2690.3	2413.79	2701	2761.83	2414.58	2319.32	2781.33	2671.8	2372.58	2434.03	2410.5	2563.52	2528.03	2418.22	2746.82	2863.65	2347.56	2442	2456.02	2552.33	2406.05	2637.29	2406.03	2622.51	2657.45	2550.96
	2393.38	2377.3	2350.15	2391.97	2392.18	2511.21	2313.3	2484.57	2415.03	2525.64	2560.92	2611.73	2468.55	2354.73	2655.29	2558.43	2657.89	2360.18	2366.51	2308.9	2319.91	2478.47	2424.59	2692.55	2415.22	2703.41	2764.46	2415.8	2320.36	2783.93	2674.01	2373.76	2435.49	2411.88	2565.54	2529.66	2419.43	2749.4	2866.68	2348.46	2443.1	2457.17	2553.97	2407.32	2638.75	2407.18	2624.75	2659.33	2552.65
	2394.65	2378.77	2351.37	2393.37	2393.47	2512.87	2314.42	2486.22	2416.33	2527.4	2562.94	2613.88	2469.95	2355.8	2657.61	2560.41	2660.21	2361.52	2367.74	2310.02	2320.99	2480.2	2425.96	2694.81	2416.66	2705.82	2767.1	2417.03	2321.41	2786.55	2676.23	2374.94	2436.95	2413.26	2567.56	2531.3	2420.63	2751.98	2869.73	2349.37	2444.21	2458.32	2555.61	2408.59	2640.22	2408.34	2626.99	2661.22	2554.34
	2395.93	2380.26	2352.6	2394.78	2394.76	2514.53	2315.53	2487.88	2417.63	2529.16	2564.96	2616.03	2471.35	2356.87	2659.94	2562.39	2662.53	2362.87	2368.98	2311.15	2322.07	2481.93	2427.34	2697.07	2418.1	2708.25	2769.76	2418.26	2322.46	2789.17	2678.46	2376.12	2438.42	2414.65	2569.58	2532.95	2421.84	2754.57	2872.78	2350.28	2445.32	2459.48	2557.26	2409.87	2641.69	2409.51	2629.25	2663.12	2556.04
	2397.22	2381.75	2353.84	2396.19	2396.06	2516.2	2316.65	2489.53	2418.94	2530.92	2566.99	2618.19	2472.76	2357.94	2662.27	2564.38	2664.87	2364.22	2370.22	2312.28	2323.16	2483.67	2428.73	2699.34	2419.54	2710.68	2772.42	2419.5	2323.52	2791.81	2680.7	2377.31	2439.9	2416.05	2571.62	2534.6	2423.06	2757.17	2875.85	2351.19	2446.44	2460.64	2558.91	2411.16	2643.17	2410.68	2631.51	2665.02	2557.74
	2398.51	2383.24	2355.08	2397.61	2397.37	2517.88	2317.78	2491.2	2420.25	2532.68	2569.02	2620.36	2474.17	2359.01	2664.62	2566.38	2667.21	2365.57	2371.46	2313.41	2324.24	2485.41	2430.12	2701.62	2420.99	2713.12	2775.08	2420.74	2324.58	2794.45	2682.96	2378.51	2441.38	2417.45	2573.66	2536.26	2424.28	2759.78	2878.92	2352.1	2447.57	2461.81	2560.57	2412.45	2644.65	2411.85	2633.78	2666.93	2559.45
	2399.81	2384.74	2356.32	2399.03	2398.67	2519.56	2318.9	2492.86	2421.56	2534.45	2571.06	2622.53	2475.58	2360.09	2666.96	2568.38	2669.56	2366.93	2372.71	2314.55	2325.34	2487.15	2431.52	2703.9	2422.45	2715.56	2777.76	2421.99	2325.64	2797.1	2685.22	2379.71	2442.86	2418.85	2575.7	2537.92	2425.5	2762.39	2882.01	2353.02	2448.7	2462.99	2562.24	2413.75	2646.14	2413.03	2636.06	2668.85	2561.17
	2401.11	2386.24	2357.56	2400.46	2399.99	2521.25	2320.03	2494.53	2422.88	2536.23	2573.1	2624.71	2477	2361.17	2669.32	2570.4	2671.92	2368.29	2373.96	2315.69	2326.43	2488.91	2432.93	2706.19	2423.91	2718.01	2780.45	2423.24	2326.71	2799.76	2687.49	2380.91	2444.35	2420.26	2577.76	2539.59	2426.72	2765.02	2885.11	2353.95	2449.83	2464.17	2563.91	2415.06	2647.63	2414.21	2638.34	2670.77	2562.89
	2402.41	2387.75	2358.81	2401.89	2401.3	2522.94	2321.17	2496.2	2424.2	2538	2575.15	2626.9	2478.42	2362.25	2671.68	2572.42	2674.29	2369.65	2375.21	2316.83	2327.53	2490.66	2434.34	2708.49	2425.38	2720.47	2783.14	2424.5	2327.78	2802.43	2689.77	2382.12	2445.84	2421.67	2579.82	2541.27	2427.94	2767.66	2888.21	2354.87	2450.97	2465.35	2565.59	2416.37	2649.13	2415.39	2640.63	2672.7	2564.61
	2403.72	2389.26	2360.06	2403.32	2402.62	2524.64	2322.3	2497.88	2425.53	2539.78	2577.2	2629.09	2479.85	2363.33	2674.04	2574.44	2676.66	2371.01	2376.47	2317.97	2328.63	2492.42	2435.76	2710.8	2426.84	2722.93	2785.84	2425.76	2328.85	2805.11	2692.06	2383.34	2447.34	2423.08	2581.88	2542.95	2429.17	2770.3	2891.33	2355.8	2452.11	2466.54	2567.27	2417.69	2650.63	2416.58	2642.93	2674.63	2566.34
	2405.03	2390.78	2361.32	2404.76	2403.95	2526.34	2323.44	2499.56	2426.86	2541.57	2579.26	2631.28	2481.28	2364.42	2676.41	2576.47	2679.05	2372.38	2377.72	2319.12	2329.73	2494.19	2437.19	2713.11	2428.32	2725.41	2788.55	2427.03	2329.93	2807.79	2694.36	2384.55	2448.84	2424.5	2583.96	2544.64	2430.41	2772.95	2894.46	2356.73	2453.26	2467.74	2568.96	2419.02	2652.14	2417.77	2645.24	2676.57	2568.07
	2406.35	2392.31	2362.58	2406.2	2405.27	2528.05	2324.59	2501.24	2428.19	2543.35	2581.32	2633.49	2482.71	2365.51	2678.79	2578.51	2681.44	2373.74	2378.98	2320.27	2330.84	2495.96	2438.62	2715.43	2429.8	2727.89	2791.27	2428.3	2331.01	2810.49	2696.66	2385.78	2450.34	2425.93	2586.04	2546.34	2431.64	2775.61	2897.6	2357.67	2454.41	2468.94	2570.65	2420.35	2653.65	2418.96	2647.56	2678.52	2569.81
	2407.67	2393.83	2363.84	2407.64	2406.6	2529.76	2325.73	2502.92	2429.52	2545.15	2583.39	2635.69	2484.15	2366.6	2681.17	2580.56	2683.84	2375.11	2380.25	2321.43	2331.95	2497.73	2440.06	2717.76	2431.28	2730.37	2794	2429.58	2332.1	2813.19	2698.98	2387	2451.85	2427.35	2588.12	2548.04	2432.88	2778.28	2900.75	2358.6	2455.56	2470.14	2572.35	2421.69	2655.16	2420.16	2649.88	2680.47	2571.55
	2409	2395.37	2365.11	2409.09	2407.94	2531.48	2326.88	2504.61	2430.86	2546.94	2585.46	2637.91	2485.59	2367.69	2683.56	2582.61	2686.25	2376.49	2381.51	2322.59	2333.06	2499.51	2441.51	2720.09	2432.77	2732.86	2796.73	2430.86	2333.19	2815.9	2701.31	2388.24	2453.36	2428.78	2590.21	2549.75	2434.12	2780.96	2903.91	2359.55	2456.72	2471.35	2574.05	2423.03	2656.68	2421.36	2652.21	2682.43	2573.3
	2410.33	2396.91	2366.38	2410.54	2409.28	2533.21	2328.03	2506.3	2432.2	2548.74	2587.54	2640.13	2487.04	2368.79	2685.96	2584.67	2688.66	2377.86	2382.78	2323.75	2334.17	2501.29	2442.96	2722.43	2434.26	2735.36	2799.47	2432.15	2334.28	2818.62	2703.65	2389.47	2454.87	2430.22	2592.31	2551.46	2435.36	2783.65	2907.08	2360.49	2457.89	2472.57	2575.76	2424.38	2658.2	2422.57	2654.54	2684.39	2575.05
	2411.66	2398.45	2367.65	2412	2410.62	2534.94	2329.19	2508	2433.54	2550.54	2589.62	2642.35	2488.49	2369.89	2688.36	2586.74	2691.09	2379.24	2384.06	2324.91	2335.29	2503.08	2444.42	2724.78	2435.76	2737.87	2802.22	2433.44	2335.38	2821.35	2705.99	2390.71	2456.39	2431.66	2594.42	2553.18	2436.6	2786.35	2910.25	2361.44	2459.05	2473.79	2577.47	2425.73	2659.73	2423.78	2656.89	2686.37	2576.8
	2413	2399.99	2368.93	2413.46	2411.97	2536.67	2330.35	2509.69	2434.89	2552.34	2591.7	2644.59	2489.95	2370.99	2690.76	2588.81	2693.52	2380.62	2385.33	2326.08	2336.41	2504.87	2445.88	2727.14	2437.26	2740.38	2804.98	2434.73	2336.48	2824.08	2708.35	2391.96	2457.92	2433.1	2596.53	2554.91	2437.85	2789.05	2913.44	2362.39	2460.23	2475.01	2579.19	2427.09	2661.26	2424.99	2659.24	2688.34	2578.56
	2414.35	2401.55	2370.21	2414.92	2413.32	2538.41	2331.51	2511.39	2436.24	2554.15	2593.79	2646.82	2491.41	2372.1	2693.17	2590.89	2695.96	2382	2386.61	2327.25	2337.53	2506.66	2447.35	2729.5	2438.77	2742.9	2807.75	2436.03	2337.58	2826.83	2710.71	2393.21	2459.44	2434.54	2598.64	2556.64	2439.1	2791.76	2916.64	2363.34	2461.4	2476.24	2580.92	2428.46	2662.79	2426.2	2661.6	2690.32	2580.32
	2415.69	2403.1	2371.49	2416.39	2414.67	2540.16	2332.67	2513.1	2437.59	2555.96	2595.89	2649.06	2492.87	2373.2	2695.59	2592.97	2698.4	2383.38	2387.89	2328.43	2338.65	2508.46	2448.83	2731.86	2440.28	2745.42	2810.52	2437.34	2338.69	2829.58	2713.08	2394.46	2460.97	2435.99	2600.77	2558.38	2440.35	2794.48	2919.85	2364.29	2462.58	2477.48	2582.65	2429.83	2664.33	2427.42	2663.96	2692.31	2582.09
	2417.04	2404.66	2372.78	2417.86	2416.03	2541.91	2333.84	2514.8	2438.94	2557.77	2597.99	2651.31	2494.33	2374.31	2698.01	2595.06	2700.86	2384.77	2389.17	2329.6	2339.78	2510.26	2450.31	2734.24	2441.8	2747.95	2813.3	2438.65	2339.8	2832.34	2715.46	2395.72	2462.51	2437.45	2602.89	2560.12	2441.61	2797.21	2923.07	2365.25	2463.77	2478.72	2584.38	2431.21	2665.88	2428.64	2666.33	2694.31	2583.86
	2418.4	2406.23	2374.07	2419.33	2417.39	2543.66	2335.01	2516.51	2440.3	2559.59	2600.09	2653.56	2495.8	2375.42	2700.43	2597.16	2703.32	2386.15	2390.45	2330.78	2340.91	2512.07	2451.8	2736.62	2443.31	2750.49	2816.09	2439.96	2340.92	2835.11	2717.85	2396.98	2464.04	2438.9	2605.03	2561.87	2442.87	2799.95	2926.29	2366.21	2464.96	2479.96	2586.12	2432.59	2667.42	2429.87	2668.71	2696.31	2585.64
	2419.76	2407.8	2375.37	2420.81	2418.75	2545.42	2336.18	2518.22	2441.66	2561.41	2602.2	2655.82	2497.28	2376.54	2702.86	2599.26	2705.78	2387.54	2391.74	2331.96	2342.04	2513.88	2453.3	2739	2444.84	2753.03	2818.88	2441.28	2342.04	2837.88	2720.25	2398.25	2465.58	2440.36	2607.17	2563.62	2444.13	2802.69	2929.53	2367.18	2466.15	2481.21	2587.86	2433.98	2668.97	2431.09	2671.1	2698.31	2587.42
	2421.12	2409.37	2376.66	2422.29	2420.12	2547.19	2337.36	2519.94	2443.02	2563.23	2604.31	2658.08	2498.76	2377.65	2705.3	2601.37	2708.26	2388.93	2393.03	2333.15	2343.18	2515.7	2454.8	2741.39	2446.37	2755.58	2821.69	2442.6	2343.16	2840.67	2722.66	2399.52	2467.13	2441.82	2609.31	2565.38	2445.39	2805.44	2932.78	2368.14	2467.35	2482.46	2589.61	2435.37	2670.53	2432.33	2673.49	2700.32	2589.2
	2422.49	2410.95	2377.96	2423.78	2421.49	2548.96	2338.54	2521.66	2444.39	2565.06	2606.42	2660.35	2500.24	2378.77	2707.74	2603.49	2710.74	2390.32	2394.32	2334.33	2344.32	2517.52	2456.31	2743.79	2447.9	2758.13	2824.5	2443.93	2344.28	2843.46	2725.07	2400.79	2468.67	2443.29	2611.46	2567.15	2446.65	2808.2	2936.03	2369.11	2468.55	2483.71	2591.36	2436.77	2672.08	2433.56	2675.89	2702.34	2590.99
	2423.86	2412.53	2379.27	2425.26	2422.87	2550.73	2339.72	2523.38	2445.75	2566.89	2608.54	2662.62	2501.72	2379.89	2710.19	2605.61	2713.23	2391.72	2395.61	2335.52	2345.46	2519.34	2457.82	2746.2	2449.43	2760.69	2827.31	2445.26	2345.41	2846.26	2727.5	2402.07	2470.22	2444.76	2613.61	2568.92	2447.92	2810.97	2939.3	2370.08	2469.75	2484.97	2593.12	2438.17	2673.65	2434.8	2678.29	2704.36	2592.78
	2425.23	2414.12	2380.57	2426.76	2424.24	2552.51	2340.9	2525.1	2447.12	2568.72	2610.66	2664.9	2503.21	2381.02	2712.64	2607.73	2715.72	2393.11	2396.91	2336.71	2346.6	2521.17	2459.34	2748.61	2450.97	2763.26	2830.14	2446.6	2346.55	2849.07	2729.93	2403.35	2471.78	2446.23	2615.78	2570.7	2449.18	2813.75	2942.57	2371.06	2470.96	2486.24	2594.88	2439.58	2675.21	2436.03	2680.7	2706.39	2594.57
	2426.61	2415.71	2381.88	2428.25	2425.62	2554.29	2342.09	2526.82	2448.5	2570.56	2612.79	2667.18	2504.7	2382.14	2715.09	2609.87	2718.23	2394.51	2398.2	2337.91	2347.75	2523	2460.87	2751.02	2452.52	2765.83	2832.97	2447.93	2347.68	2851.88	2732.37	2404.64	2473.33	2447.71	2617.94	2572.48	2450.45	2816.53	2945.85	2372.03	2472.17	2487.51	2596.64	2441	2676.78	2437.28	2683.12	2708.42	2596.37
	2427.99	2417.3	2383.2	2429.75	2427.01	2556.08	2343.28	2528.55	2449.87	2572.4	2614.92	2669.46	2506.2	2383.27	2717.55	2612	2720.74	2395.91	2399.5	2339.11	2348.89	2524.83	2462.4	2753.44	2454.06	2768.41	2835.81	2449.28	2348.82	2854.7	2734.82	2405.93	2474.89	2449.18	2620.11	2574.27	2451.73	2819.32	2949.14	2373.01	2473.39	2488.78	2598.41	2442.42	2678.35	2438.52	2685.55	2710.46	2598.17
	2429.38	2418.9	2384.51	2431.25	2428.4	2557.87	2344.47	2530.28	2451.25	2574.24	2617.06	2671.76	2507.7	2384.4	2720.01	2614.15	2723.25	2397.31	2400.81	2340.31	2350.04	2526.67	2463.94	2755.87	2455.61	2770.99	2838.65	2450.63	2349.96	2857.53	2737.28	2407.22	2476.46	2450.67	2622.29	2576.06	2453	2822.12	2952.44	2374	2474.61	2490.06	2600.19	2443.85	2679.92	2439.77	2687.98	2712.5	2599.97
	2430.77	2420.51	2385.83	2432.76	2429.79	2559.67	2345.67	2532.01	2452.63	2576.08	2619.19	2674.05	2509.2	2385.53	2722.48	2616.3	2725.77	2398.71	2402.11	2341.51	2351.2	2528.51	2465.48	2758.3	2457.17	2773.58	2841.51	2451.98	2351.11	2860.37	2739.74	2408.52	2478.02	2452.15	2624.47	2577.86	2454.28	2824.92	2955.75	2374.98	2475.83	2491.34	2601.97	2445.28	2681.5	2441.02	2690.41	2714.55	2601.78
	2432.16	2422.11	2387.16	2434.27	2431.18	2561.47	2346.86	2533.75	2454.01	2577.93	2621.34	2676.35	2510.71	2386.67	2724.95	2618.45	2728.3	2400.11	2403.42	2342.71	2352.35	2530.35	2467.03	2760.74	2458.73	2776.17	2844.36	2453.33	2352.26	2863.22	2742.22	2409.82	2479.59	2453.64	2626.65	2579.67	2455.55	2827.73	2959.07	2375.97	2477.06	2492.63	2603.75	2446.71	2683.08	2442.27	2692.86	2716.61	2603.59
	2433.56	2423.72	2388.48	2435.78	2432.57	2563.28	2348.06	2535.49	2455.39	2579.78	2623.48	2678.65	2512.22	2387.81	2727.42	2620.61	2730.83	2401.52	2404.72	2343.92	2353.51	2532.2	2468.58	2763.19	2460.29	2778.77	2847.23	2454.69	2353.41	2866.07	2744.7	2411.12	2481.16	2455.13	2628.84	2581.48	2456.83	2830.55	2962.39	2376.95	2478.29	2493.91	2605.54	2448.15	2684.67	2443.53	2695.31	2718.67	2605.41
	2434.96	2425.34	2389.81	2437.29	2433.97	2565.09	2349.27	2537.23	2456.78	2581.63	2625.63	2680.96	2513.73	2388.95	2729.9	2622.77	2733.37	2402.92	2406.03	2345.13	2354.67	2534.05	2470.14	2765.64	2461.86	2781.37	2850.1	2456.05	2354.56	2868.93	2747.19	2412.43	2482.73	2456.62	2631.04	2583.29	2458.11	2833.38	2965.73	2377.95	2479.52	2495.21	2607.33	2449.6	2686.25	2444.79	2697.76	2720.73	2607.22
	2436.36	2426.96	2391.14	2438.81	2435.38	2566.9	2350.47	2538.97	2458.17	2583.48	2627.78	2683.27	2515.25	2390.09	2732.38	2624.94	2735.92	2404.33	2407.34	2346.34	2355.83	2535.9	2471.71	2768.09	2463.43	2783.98	2852.98	2457.42	2355.72	2871.79	2749.69	2413.75	2484.31	2458.11	2633.24	2585.11	2459.4	2836.21	2969.07	2378.94	2480.76	2496.51	2609.13	2451.05	2687.84	2446.05	2700.22	2722.8	2609.04
	2437.77	2428.58	2392.47	2440.33	2436.78	2568.72	2351.68	2540.71	2459.56	2585.34	2629.94	2685.59	2516.77	2391.23	2734.87	2627.12	2738.47	2405.73	2408.66	2347.55	2357	2537.76	2473.28	2770.55	2465	2786.6	2855.86	2458.79	2356.88	2874.67	2752.19	2415.06	2485.89	2459.61	2635.44	2586.94	2460.68	2839.05	2972.42	2379.94	2482	2497.81	2610.93	2452.51	2689.44	2447.31	2702.69	2724.87	2610.87
	2439.18	2430.21	2393.81	2441.86	2438.19	2570.54	2352.89	2542.46	2460.95	2587.2	2632.1	2687.91	2518.29	2392.38	2737.35	2629.3	2741.03	2407.14	2409.97	2348.77	2358.16	2539.62	2474.85	2773.02	2466.58	2789.22	2858.76	2460.17	2358.05	2877.55	2754.7	2416.38	2487.47	2461.11	2637.65	2588.77	2461.97	2841.9	2975.78	2380.93	2483.25	2499.11	2612.73	2453.97	2691.03	2448.58	2705.16	2726.95	2612.69
	2440.6	2431.84	2395.15	2443.39	2439.6	2572.37	2354.1	2544.21	2462.34	2589.06	2634.26	2690.24	2519.82	2393.52	2739.85	2631.48	2743.59	2408.55	2411.29	2349.98	2359.33	2541.49	2476.43	2775.49	2468.16	2791.84	2861.65	2461.54	2359.21	2880.43	2757.22	2417.71	2489.05	2462.62	2639.86	2590.61	2463.25	2844.75	2979.15	2381.93	2484.49	2500.42	2614.54	2455.43	2692.63	2449.85	2707.64	2729.04	2614.52
	2442.01	2433.47	2396.49	2444.92	2441.01	2574.2	2355.31	2545.96	2463.74	2590.93	2636.43	2692.56	2521.35	2394.67	2742.34	2633.67	2746.16	2409.96	2412.61	2351.2	2360.5	2543.35	2478.02	2777.96	2469.74	2794.47	2864.56	2462.93	2360.38	2883.33	2759.75	2419.03	2490.64	2464.12	2642.08	2592.45	2464.54	2847.61	2982.52	2382.94	2485.74	2501.73	2616.35	2456.91	2694.23	2451.12	2710.12	2731.13	2616.35
	2443.44	2435.11	2397.84	2446.45	2442.43	2576.04	2356.53	2547.71	2465.14	2592.79	2638.6	2694.9	2522.88	2395.83	2744.84	2635.87	2748.73	2411.38	2413.93	2352.42	2361.68	2545.23	2479.61	2780.44	2471.33	2797.11	2867.47	2464.31	2361.56	2886.23	2762.29	2420.36	2492.23	2465.63	2644.3	2594.3	2465.83	2850.47	2985.91	2383.94	2487	2503.05	2618.17	2458.38	2695.83	2452.39	2712.61	2733.22	2618.19
	2444.86	2436.75	2399.19	2447.99	2443.84	2577.88	2357.75	2549.47	2466.54	2594.66	2640.77	2697.23	2524.41	2396.98	2747.34	2638.07	2751.31	2412.79	2415.25	2353.64	2362.85	2547.1	2481.21	2782.93	2472.92	2799.75	2870.38	2465.7	2362.73	2889.14	2764.83	2421.7	2493.82	2467.14	2646.53	2596.15	2467.13	2853.35	2989.3	2384.95	2488.26	2504.37	2619.98	2459.86	2697.44	2453.66	2715.1	2735.32	2620.02
	2446.29	2438.39	2400.54	2449.53	2445.27	2579.72	2358.97	2551.22	2467.94	2596.53	2642.95	2699.57	2525.95	2398.14	2749.85	2640.27	2753.9	2414.2	2416.57	2354.87	2364.03	2548.98	2482.81	2785.42	2474.51	2802.39	2873.31	2467.09	2363.91	2892.05	2767.38	2423.04	2495.41	2468.65	2648.76	2598.01	2468.42	2856.22	2992.69	2385.96	2489.52	2505.69	2621.81	2461.35	2699.05	2454.94	2717.6	2737.42	2621.86
	2447.72	2440.04	2401.89	2451.08	2446.69	2581.56	2360.19	2552.98	2469.34	2598.41	2645.13	2701.92	2527.49	2399.3	2752.36	2642.48	2756.49	2415.62	2417.89	2356.1	2365.21	2550.85	2484.42	2787.91	2476.11	2805.04	2876.23	2468.49	2365.1	2894.97	2769.94	2424.38	2497.01	2470.17	2650.99	2599.87	2469.71	2859.11	2996.1	2386.97	2490.78	2507.01	2623.64	2462.84	2700.66	2456.22	2720.11	2739.53	2623.7
	2449.15	2441.69	2403.25	2452.62	2448.12	2583.42	2361.42	2554.74	2470.75	2600.29	2647.31	2704.26	2529.04	2400.46	2754.87	2644.69	2759.08	2417.03	2419.22	2357.32	2366.39	2552.74	2486.03	2790.41	2477.71	2807.69	2879.17	2469.89	2366.28	2897.9	2772.5	2425.72	2498.61	2471.68	2653.23	2601.74	2471.01	2862	2999.51	2387.98	2492.05	2508.34	2625.47	2464.33	2702.27	2457.5	2722.62	2741.64	2625.55
	2450.59	2443.34	2404.61	2454.17	2449.54	2585.27	2362.65	2556.51	2472.15	2602.16	2649.49	2706.61	2530.59	2401.62	2757.38	2646.91	2761.68	2418.45	2420.55	2358.55	2367.58	2554.62	2487.64	2792.92	2479.31	2810.35	2882.11	2471.29	2367.47	2900.84	2775.07	2427.07	2500.21	2473.2	2655.47	2603.61	2472.3	2864.9	3002.93	2388.99	2493.31	2509.68	2627.3	2465.83	2703.88	2458.78	2725.13	2743.76	2627.39
	2452.03	2445	2405.97	2455.73	2450.97	2587.13	2363.88	2558.27	2473.56	2604.05	2651.68	2708.97	2532.14	2402.78	2759.9	2649.13	2764.29	2419.87	2421.87	2359.79	2368.76	2556.51	2489.26	2795.43	2480.92	2813.01	2885.05	2472.69	2368.66	2903.78	2777.65	2428.42	2501.81	2474.73	2657.72	2605.49	2473.6	2867.8	3006.36	2390.01	2494.59	2511.01	2629.14	2467.33	2705.5	2460.07	2727.65	2745.88	2629.24
	2453.47	2446.66	2407.33	2457.28	2452.41	2588.99	2365.11	2560.04	2474.97	2605.93	2653.87	2711.32	2533.69	2403.95	2762.41	2651.35	2766.9	2421.28	2423.2	2361.02	2369.95	2558.4	2490.89	2797.94	2482.53	2815.68	2888	2474.1	2369.85	2906.73	2780.23	2429.77	2503.41	2476.25	2659.97	2607.37	2474.9	2870.71	3009.8	2391.03	2495.86	2512.35	2630.98	2468.84	2707.12	2461.35	2730.18	2748.01	2631.09
	2454.92	2448.33	2408.7	2458.84	2453.84	2590.85	2366.34	2561.8	2476.38	2607.81	2656.07	2713.68	2535.25	2405.12	2764.93	2653.58	2769.51	2422.7	2424.53	2362.25	2371.14	2560.29	2492.52	2800.46	2484.14	2818.35	2890.96	2475.51	2371.05	2909.68	2782.83	2431.13	2505.02	2477.77	2662.22	2609.26	2476.2	2873.62	3013.24	2392.05	2497.14	2513.69	2632.82	2470.35	2708.74	2462.64	2732.71	2750.14	2632.94
	2456.37	2449.99	2410.07	2460.4	2455.28	2592.72	2367.58	2563.57	2477.79	2609.7	2658.26	2716.04	2536.81	2406.29	2767.46	2655.81	2772.13	2424.12	2425.87	2363.49	2372.34	2562.19	2494.16	2802.98	2485.75	2821.02	2893.92	2476.93	2372.25	2912.64	2785.43	2432.49	2506.62	2479.3	2664.47	2611.15	2477.5	2876.54	3016.69	2393.07	2498.42	2515.04	2634.67	2471.87	2710.36	2463.93	2735.24	2752.28	2634.8
	2457.82	2451.66	2411.44	2461.97	2456.72	2594.6	2368.82	2565.34	2479.21	2611.59	2660.46	2718.41	2538.37	2407.46	2769.98	2658.05	2774.75	2425.54	2427.2	2364.73	2373.53	2564.09	2495.8	2805.5	2487.37	2823.7	2896.89	2478.35	2373.45	2915.61	2788.03	2433.85	2508.23	2480.83	2666.73	2613.05	2478.8	2879.47	3020.14	2394.1	2499.71	2516.39	2636.52	2473.39	2711.99	2465.22	2737.78	2754.42	2636.65
	2459.28	2453.34	2412.81	2463.53	2458.16	2596.47	2370.06	2567.12	2480.62	2613.48	2662.66	2720.78	2539.94	2408.64	2772.51	2660.29	2777.38	2426.96	2428.53	2365.96	2374.73	2565.99	2497.44	2808.03	2488.99	2826.39	2899.86	2479.77	2374.66	2918.58	2790.64	2435.22	2509.84	2482.36	2669	2614.95	2480.11	2882.4	3023.61	2395.12	2500.99	2517.74	2638.38	2474.91	2713.61	2466.51	2740.33	2756.56	2638.51
	2460.74	2455.01	2414.19	2465.1	2459.61	2598.35	2371.3	2568.89	2482.04	2615.38	2664.87	2723.15	2541.5	2409.82	2775.04	2662.54	2780.01	2428.38	2429.87	2367.21	2375.93	2567.89	2499.09	2810.57	2490.61	2829.07	2902.84	2481.19	2375.86	2921.56	2793.26	2436.59	2511.46	2483.89	2671.26	2616.86	2481.41	2885.34	3027.08	2396.15	2502.28	2519.1	2640.24	2476.44	2715.24	2467.81	2742.87	2758.71	2640.37
	2462.2	2456.69	2415.56	2466.68	2461.05	2600.23	2372.54	2570.67	2483.46	2617.27	2667.07	2725.52	2543.07	2410.99	2777.57	2664.79	2782.65	2429.8	2431.2	2368.45	2377.13	2569.8	2500.74	2813.1	2492.24	2831.76	2905.82	2482.62	2377.07	2924.54	2795.89	2437.96	2513.07	2485.43	2673.53	2618.77	2482.71	2888.28	3030.55	2397.18	2503.57	2520.45	2642.1	2477.97	2716.87	2469.11	2745.43	2760.86	2642.23
	2463.66	2458.38	2416.95	2468.25	2462.5	2602.12	2373.79	2572.44	2484.87	2619.17	2669.28	2727.9	2544.65	2412.18	2780.1	2667.04	2785.29	2431.22	2432.54	2369.69	2378.33	2571.71	2502.4	2815.64	2493.86	2834.46	2908.81	2484.05	2378.29	2927.54	2798.52	2439.33	2514.69	2486.96	2675.8	2620.69	2484.02	2891.23	3034.03	2398.21	2504.87	2521.81	2643.96	2479.51	2718.5	2470.4	2747.99	2763.02	2644.09
	2465.13	2460.06	2418.33	2469.83	2463.95	2604.01	2375.04	2574.22	2486.29	2621.07	2671.5	2730.28	2546.22	2413.36	2782.63	2669.29	2787.93	2432.64	2433.88	2370.93	2379.54	2573.62	2504.06	2818.19	2495.49	2837.16	2911.8	2485.48	2379.5	2930.53	2801.15	2440.71	2516.3	2488.5	2678.08	2622.61	2485.32	2894.18	3037.52	2399.24	2506.17	2523.18	2645.83	2481.05	2720.13	2471.7	2750.55	2765.18	2645.96
	2466.6	2461.75	2419.71	2471.41	2465.4	2605.9	2376.29	2576	2487.72	2622.97	2673.71	2732.66	2547.8	2414.54	2785.17	2671.55	2790.58	2434.06	2435.22	2372.18	2380.74	2575.53	2505.73	2820.74	2497.13	2839.86	2914.8	2486.91	2380.72	2933.53	2803.8	2442.09	2517.92	2490.04	2680.35	2624.53	2486.63	2897.14	3041.02	2400.27	2507.46	2524.54	2647.7	2482.59	2721.77	2473	2753.11	2767.34	2647.82
	2468.07	2463.44	2421.1	2472.99	2466.86	2607.79	2377.54	2577.78	2489.14	2624.87	2675.93	2735.05	2549.38	2415.73	2787.71	2673.81	2793.23	2435.48	2436.56	2373.42	2381.95	2577.44	2507.4	2823.29	2498.76	2842.56	2917.8	2488.35	2381.94	2936.54	2806.45	2443.48	2519.54	2491.58	2682.63	2626.47	2487.93	2900.1	3044.52	2401.31	2508.77	2525.91	2649.57	2484.14	2723.4	2474.31	2755.68	2769.51	2649.69
	2469.55	2465.13	2422.49	2474.58	2468.31	2609.69	2378.79	2579.57	2490.56	2626.78	2678.14	2737.43	2550.96	2416.92	2790.24	2676.08	2795.89	2436.9	2437.9	2374.67	2383.16	2579.36	2509.08	2825.85	2500.4	2845.27	2920.8	2489.79	2383.16	2939.56	2809.1	2444.86	2521.16	2493.12	2684.92	2628.4	2489.24	2903.07	3048.03	2402.34	2510.07	2527.28	2651.45	2485.7	2725.04	2475.61	2758.26	2771.68	2651.56
	2471.03	2466.83	2423.88	2476.17	2469.77	2611.59	2380.05	2581.35	2491.99	2628.68	2680.36	2739.82	2552.55	2418.11	2792.78	2678.35	2798.55	2438.32	2439.24	2375.92	2384.37	2581.28	2510.76	2828.4	2502.04	2847.98	2923.82	2491.24	2384.39	2942.58	2811.76	2446.25	2522.78	2494.66	2687.2	2630.34	2490.55	2906.04	3051.54	2403.38	2511.38	2528.66	2653.33	2487.25	2726.68	2476.91	2760.84	2773.86	2653.42
	2472.51	2468.53	2425.28	2477.76	2471.23	2613.5	2381.3	2583.13	2493.41	2630.59	2682.59	2742.21	2554.14	2419.3	2795.32	2680.62	2801.21	2439.74	2440.58	2377.17	2385.59	2583.2	2512.44	2830.97	2503.68	2850.7	2926.83	2492.68	2385.62	2945.6	2814.43	2447.64	2524.4	2496.21	2689.49	2632.28	2491.86	2909.02	3055.06	2404.42	2512.69	2530.03	2655.21	2488.81	2728.32	2478.22	2763.42	2776.04	2655.29
	2473.99	2470.23	2426.67	2479.35	2472.69	2615.4	2382.56	2584.92	2494.84	2632.5	2684.81	2744.61	2555.73	2420.49	2797.87	2682.9	2803.87	2441.16	2441.92	2378.42	2386.8	2585.12	2514.13	2833.53	2505.33	2853.42	2929.85	2494.13	2386.85	2948.63	2817.11	2449.04	2526.03	2497.75	2691.78	2634.23	2493.16	2912	3058.58	2405.46	2514	2531.41	2657.09	2490.38	2729.96	2479.53	2766.01	2778.22	2657.17
	2475.48	2471.93	2428.07	2480.95	2474.15	2617.31	2383.82	2586.71	2496.26	2634.41	2687.04	2747	2557.32	2421.69	2800.41	2685.18	2806.54	2442.58	2443.27	2379.67	2388.02	2587.05	2515.82	2836.1	2506.97	2856.14	2932.88	2495.58	2388.08	2951.67	2819.78	2450.44	2527.65	2499.3	2694.07	2636.19	2494.47	2914.98	3062.11	2406.5	2515.31	2532.79	2658.98	2491.94	2731.6	2480.83	2768.6	2780.41	2659.04
	2476.96	2473.64	2429.47	2482.55	2475.62	2619.22	2385.08	2588.49	2497.69	2636.33	2689.27	2749.4	2558.92	2422.88	2802.95	2687.46	2809.21	2444	2444.61	2380.92	2389.24	2588.98	2517.52	2838.67	2508.62	2858.86	2935.91	2497.03	2389.31	2954.71	2822.47	2451.84	2529.28	2500.85	2696.37	2638.14	2495.78	2917.97	3065.65	2407.55	2516.63	2534.18	2660.87	2493.52	2733.24	2482.14	2771.19	2782.6	2660.91
	2478.45	2475.35	2430.87	2484.15	2477.08	2621.14	2386.34	2590.28	2499.12	2638.24	2691.5	2751.8	2560.51	2424.08	2805.49	2689.74	2811.88	2445.42	2445.95	2382.17	2390.46	2590.9	2519.21	2841.25	2510.27	2861.59	2938.94	2498.49	2390.55	2957.76	2825.16	2453.24	2530.9	2502.4	2698.66	2640.1	2497.09	2920.97	3069.19	2408.59	2517.95	2535.56	2662.76	2495.09	2734.88	2483.45	2773.79	2784.79	2662.78
	2479.95	2477.06	2432.27	2485.75	2478.55	2623.06	2387.61	2592.07	2500.55	2640.15	2693.73	2754.2	2562.11	2425.28	2808.04	2692.03	2814.56	2446.83	2447.3	2383.43	2391.68	2592.83	2520.92	2843.83	2511.93	2864.32	2941.98	2499.94	2391.79	2960.81	2827.85	2454.64	2532.53	2503.95	2700.96	2642.07	2498.4	2923.97	3072.74	2409.64	2519.27	2536.95	2664.65	2496.67	2736.52	2484.76	2776.39	2786.99	2664.66
	2481.44	2478.77	2433.68	2487.36	2480.02	2624.98	2388.87	2593.86	2501.97	2642.07	2695.96	2756.6	2563.72	2426.49	2810.58	2694.32	2817.24	2448.25	2448.64	2384.68	2392.91	2594.77	2522.62	2846.41	2513.58	2867.06	2945.02	2501.4	2393.03	2963.87	2830.55	2456.05	2534.16	2505.5	2703.26	2644.04	2499.71	2926.97	3076.29	2410.69	2520.59	2538.34	2666.55	2498.25	2738.17	2486.07	2778.99	2789.19	2666.53
	2482.94	2480.49	2435.09	2488.97	2481.49	2626.9	2390.14	2595.66	2503.4	2643.99	2698.2	2759	2565.32	2427.69	2813.12	2696.61	2819.92	2449.67	2449.99	2385.93	2394.13	2596.7	2524.34	2848.99	2515.24	2869.79	2948.06	2502.87	2394.27	2966.93	2833.26	2457.46	2535.78	2507.05	2705.57	2646.01	2501.01	2929.98	3079.85	2411.73	2521.91	2539.73	2668.45	2499.84	2739.81	2487.39	2781.6	2791.4	2668.41
	2484.44	2482.2	2436.5	2490.58	2482.96	2628.82	2391.41	2597.45	2504.83	2645.91	2700.43	2761.41	2566.93	2428.9	2815.67	2698.9	2822.61	2451.09	2451.33	2387.19	2395.36	2598.64	2526.05	2851.57	2516.9	2872.53	2951.11	2504.33	2395.52	2970	2835.97	2458.87	2537.41	2508.6	2707.87	2647.99	2502.32	2932.99	3083.41	2412.78	2523.24	2541.13	2670.35	2501.42	2741.46	2488.7	2784.21	2793.6	2670.28
	2485.94	2483.92	2437.91	2492.19	2484.43	2630.75	2392.68	2599.24	2506.26	2647.83	2702.67	2763.81	2568.54	2430.1	2818.21	2701.2	2825.29	2452.5	2452.68	2388.44	2396.59	2600.57	2527.77	2854.16	2518.56	2875.27	2954.16	2505.8	2396.77	2973.07	2838.69	2460.28	2539.04	2510.15	2710.18	2649.98	2503.63	2936	3086.98	2413.83	2524.56	2542.52	2672.26	2503.02	2743.1	2490.01	2786.82	2795.81	2672.16
	2487.45	2485.65	2439.32	2493.81	2485.91	2632.68	2393.95	2601.04	2507.7	2649.75	2704.91	2766.22	2570.15	2431.31	2820.76	2703.5	2827.98	2453.92	2454.02	2389.7	2397.82	2602.51	2529.49	2856.75	2520.22	2878.02	2957.22	2507.26	2398.02	2976.15	2841.41	2461.7	2540.67	2511.71	2712.49	2651.96	2504.94	2939.02	3090.55	2414.88	2525.89	2543.92	2674.16	2504.61	2744.75	2491.33	2789.44	2798.03	2674.04
	2488.95	2487.37	2440.74	2495.43	2487.38	2634.61	2395.22	2602.83	2509.13	2651.67	2707.15	2768.63	2571.76	2432.52	2823.3	2705.8	2830.68	2455.34	2455.37	2390.95	2399.05	2604.45	2531.21	2859.35	2521.88	2880.76	2960.28	2508.73	2399.27	2979.23	2844.14	2463.12	2542.3	2513.26	2714.8	2653.95	2506.25	2942.04	3094.12	2415.94	2527.23	2545.32	2676.07	2506.21	2746.39	2492.64	2792.06	2800.25	2675.91
	2490.46	2489.1	2442.15	2497.04	2488.86	2636.55	2396.49	2604.62	2510.56	2653.6	2709.4	2771.04	2573.37	2433.74	2825.85	2708.1	2833.37	2456.75	2456.71	2392.21	2400.29	2606.39	2532.94	2861.94	2523.54	2883.51	2963.34	2510.21	2400.53	2982.32	2846.87	2464.54	2543.93	2514.82	2717.11	2655.95	2507.55	2945.07	3097.7	2416.99	2528.56	2546.72	2677.98	2507.81	2748.04	2493.95	2794.68	2802.47	2677.79
	2491.97	2490.82	2443.57	2498.67	2490.34	2638.49	2397.77	2606.42	2511.99	2655.52	2711.64	2773.45	2574.99	2434.95	2828.39	2710.41	2836.06	2458.16	2458.06	2393.47	2401.52	2608.33	2534.67	2864.54	2525.21	2886.27	2966.41	2511.68	2401.78	2985.41	2849.6	2465.96	2545.56	2516.37	2719.42	2657.95	2508.86	2948.1	3101.29	2418.04	2529.89	2548.13	2679.89	2509.42	2749.68	2495.27	2797.31	2804.69	2679.67
	2493.49	2492.55	2444.99	2500.29	2491.82	2640.43	2399.04	2608.22	2513.42	2657.45	2713.88	2775.86	2576.61	2436.17	2830.93	2712.71	2838.76	2459.58	2459.4	2394.72	2402.76	2610.28	2536.41	2867.14	2526.88	2889.02	2969.48	2513.15	2403.04	2988.5	2852.34	2467.39	2547.19	2517.93	2721.73	2659.95	2510.17	2951.13	3104.88	2419.1	2531.23	2549.53	2681.8	2511.02	2751.33	2496.59	2799.94	2806.92	2681.54
	2495	2494.28	2446.41	2501.92	2493.3	2642.37	2400.32	2610.01	2514.85	2659.38	2716.13	2778.27	2578.23	2437.38	2833.48	2715.02	2841.46	2460.99	2460.75	2395.98	2404	2612.22	2538.15	2869.74	2528.55	2891.77	2972.56	2514.63	2404.3	2991.6	2855.09	2468.82	2548.82	2519.48	2724.05	2661.96	2511.48	2954.17	3108.47	2420.16	2532.57	2550.94	2683.72	2512.63	2752.98	2497.9	2802.57	2809.15	2683.42
	2496.52	2496.02	2447.83	2503.54	2494.78	2644.31	2401.6	2611.81	2516.29	2661.31	2718.38	2780.69	2579.85	2438.6	2836.02	2717.33	2844.16	2462.4	2462.1	2397.24	2405.24	2614.17	2539.89	2872.35	2530.22	2894.53	2975.63	2516.11	2405.56	2994.71	2857.84	2470.25	2550.45	2521.04	2726.36	2663.97	2512.78	2957.21	3112.07	2421.21	2533.91	2552.35	2685.64	2514.25	2754.62	2499.22	2805.2	2811.38	2685.3
	2498.03	2497.75	2449.26	2505.17	2496.26	2646.26	2402.88	2613.61	2517.72	2663.24	2720.62	2783.1	2581.47	2439.82	2838.56	2719.65	2846.87	2463.81	2463.44	2398.49	2406.48	2616.12	2541.63	2874.95	2531.89	2897.29	2978.71	2517.59	2406.83	2997.82	2860.59	2471.68	2552.09	2522.6	2728.68	2665.99	2514.09	2960.25	3115.67	2422.27	2535.25	2553.76	2687.56	2515.87	2756.27	2500.54	2807.84	2813.62	2687.18
	2499.55	2499.49	2450.68	2506.8	2497.74	2648.2	2404.16	2615.41	2519.15	2665.17	2722.87	2785.52	2583.09	2441.04	2841.1	2721.96	2849.57	2465.22	2464.79	2399.75	2407.72	2618.06	2543.38	2877.56	2533.56	2900.05	2981.8	2519.07	2408.09	3000.93	2863.35	2473.11	2553.72	2524.16	2731	2668	2515.39	2963.29	3119.28	2423.33	2536.59	2555.17	2689.48	2517.49	2757.92	2501.85	2810.48	2815.86	2689.05
	2501.08	2501.23	2452.11	2508.44	2499.22	2650.15	2405.44	2617.2	2520.58	2667.1	2725.12	2787.93	2584.72	2442.26	2843.65	2724.28	2852.28	2466.63	2466.13	2401.01	2408.96	2620.01	2545.13	2880.17	2535.24	2902.82	2984.88	2520.56	2409.36	3004.05	2866.12	2474.55	2555.35	2525.71	2733.32	2670.03	2516.7	2966.34	3122.88	2424.39	2537.94	2556.59	2691.4	2519.11	2759.56	2503.17	2813.12	2818.1	2690.93
	2502.6	2502.96	2453.54	2510.07	2500.71	2652.1	2406.72	2619	2522.01	2669.03	2727.37	2790.35	2586.35	2443.49	2846.19	2726.59	2854.98	2468.04	2467.47	2402.26	2410.21	2621.97	2546.89	2882.78	2536.91	2905.58	2987.97	2522.04	2410.63	3007.17	2868.88	2475.98	2556.98	2527.27	2735.64	2672.05	2518	2969.39	3126.5	2425.45	2539.29	2558	2693.32	2520.73	2761.21	2504.49	2815.77	2820.34	2692.81
	2504.12	2504.7	2454.97	2511.71	2502.19	2654.06	2408	2620.8	2523.45	2670.96	2729.62	2792.77	2587.98	2444.71	2848.73	2728.91	2857.69	2469.44	2468.82	2403.52	2411.45	2623.92	2548.64	2885.4	2538.59	2908.35	2991.06	2523.53	2411.9	3010.29	2871.66	2477.42	2558.61	2528.83	2737.96	2674.08	2519.3	2972.45	3130.11	2426.51	2540.63	2559.42	2695.25	2522.36	2762.86	2505.8	2818.41	2822.59	2694.68
	2505.65	2506.45	2456.4	2513.35	2503.68	2656.01	2409.29	2622.6	2524.88	2672.9	2731.88	2795.19	2589.61	2445.94	2851.27	2731.23	2860.4	2470.85	2470.16	2404.78	2412.7	2625.87	2550.4	2888.01	2540.27	2911.12	2994.16	2525.02	2413.17	3013.42	2874.43	2478.86	2560.24	2530.39	2740.28	2676.12	2520.61	2975.5	3133.73	2427.57	2541.98	2560.84	2697.18	2523.99	2764.5	2507.12	2821.06	2824.84	2696.56
	2507.18	2508.19	2457.84	2514.99	2505.16	2657.97	2410.57	2624.4	2526.31	2674.83	2734.13	2797.6	2591.24	2447.17	2853.8	2733.55	2863.11	2472.25	2471.5	2406.03	2413.95	2627.82	2552.16	2890.63	2541.95	2913.89	2997.25	2526.51	2414.45	3016.55	2877.21	2480.31	2561.87	2531.95	2742.6	2678.16	2521.91	2978.56	3137.35	2428.63	2543.33	2562.26	2699.1	2525.63	2766.15	2508.44	2823.71	2827.09	2698.44
	2508.71	2509.93	2459.27	2516.63	2506.65	2659.93	2411.86	2626.2	2527.74	2676.77	2736.38	2800.02	2592.88	2448.4	2856.34	2735.88	2865.83	2473.66	2472.85	2407.29	2415.2	2629.78	2553.93	2893.25	2543.63	2916.66	3000.35	2528	2415.72	3019.69	2880	2481.75	2563.5	2533.51	2744.92	2680.2	2523.21	2981.62	3140.98	2429.7	2544.69	2563.68	2701.03	2527.26	2767.79	2509.75	2826.36	2829.34	2700.31
	2510.24	2511.68	2460.71	2518.27	2508.14	2661.89	2413.15	2628	2529.17	2678.7	2738.63	2802.44	2594.51	2449.63	2858.88	2738.2	2868.54	2475.06	2474.19	2408.54	2416.45	2631.73	2555.7	2895.86	2545.31	2919.43	3003.46	2529.49	2417	3022.83	2882.78	2483.2	2565.13	2535.07	2747.24	2682.24	2524.51	2984.69	3144.61	2430.76	2546.04	2565.1	2702.96	2528.9	2769.44	2511.07	2829.02	2831.6	2702.19
	2511.77	2513.43	2462.14	2519.91	2509.62	2663.85	2414.43	2629.8	2530.6	2680.64	2740.88	2804.86	2596.15	2450.86	2861.41	2740.52	2871.26	2476.46	2475.53	2409.8	2417.7	2633.69	2557.47	2898.49	2546.99	2922.21	3006.56	2530.98	2418.28	3025.97	2885.58	2484.65	2566.76	2536.63	2749.56	2684.29	2525.81	2987.76	3148.24	2431.83	2547.39	2566.52	2704.9	2530.55	2771.08	2512.38	2831.67	2833.86	2704.06
	2513.3	2515.17	2463.58	2521.56	2511.11	2665.81	2415.72	2631.6	2532.03	2682.57	2743.14	2807.28	2597.78	2452.09	2863.95	2742.85	2873.97	2477.86	2476.87	2411.05	2418.96	2635.65	2559.24	2901.11	2548.67	2924.98	3009.67	2532.48	2419.56	3029.12	2888.37	2486.1	2568.39	2538.19	2751.89	2686.34	2527.1	2990.82	3151.87	2432.89	2548.75	2567.95	2706.83	2532.19	2772.73	2513.7	2834.33	2836.12	2705.93
	2514.83	2516.92	2465.02	2523.2	2512.6	2667.78	2417.01	2633.4	2533.46	2684.51	2745.39	2809.7	2599.42	2453.33	2866.48	2745.18	2876.69	2479.25	2478.21	2412.3	2420.21	2637.61	2561.02	2903.73	2550.35	2927.76	3012.78	2533.97	2420.84	3032.27	2891.17	2487.55	2570.02	2539.75	2754.21	2688.4	2528.4	2993.89	3155.51	2433.96	2550.11	2569.37	2708.76	2533.84	2774.37	2515.01	2836.99	2838.39	2707.81
	2516.37	2518.67	2466.46	2524.85	2514.09	2669.74	2418.3	2635.2	2534.89	2686.45	2747.64	2812.12	2601.06	2454.56	2869.01	2747.5	2879.4	2480.65	2479.55	2413.55	2421.47	2639.56	2562.8	2906.35	2552.04	2930.54	3015.89	2535.47	2422.12	3035.42	2893.97	2489.01	2571.65	2541.31	2756.53	2690.46	2529.7	2996.97	3159.15	2435.02	2551.47	2570.8	2710.7	2535.49	2776.01	2516.33	2839.65	2840.65	2709.68
	2517.91	2520.42	2467.9	2526.5	2515.58	2671.71	2419.59	2637	2536.32	2688.39	2749.9	2814.53	2602.7	2455.8	2871.54	2749.83	2882.12	2482.05	2480.89	2414.81	2422.72	2641.52	2564.58	2908.98	2553.72	2933.32	3019	2536.96	2423.4	3038.58	2896.78	2490.46	2573.28	2542.87	2758.85	2692.52	2530.99	3000.04	3162.79	2436.09	2552.83	2572.23	2712.63	2537.14	2777.66	2517.64	2842.31	2842.92	2711.55
	2519.44	2522.17	2469.34	2528.15	2517.07	2673.68	2420.88	2638.79	2537.75	2690.33	2752.15	2816.95	2604.34	2457.03	2874.07	2752.16	2884.84	2483.44	2482.22	2416.06	2423.98	2643.48	2566.36	2911.61	2555.41	2936.1	3022.12	2538.46	2424.69	3041.73	2899.59	2491.92	2574.91	2544.43	2761.18	2694.59	2532.29	3003.12	3166.43	2437.16	2554.19	2573.66	2714.57	2538.8	2779.3	2518.95	2844.98	2845.19	2713.42
	2520.98	2523.92	2470.79	2529.8	2518.56	2675.65	2422.17	2640.59	2539.18	2692.26	2754.4	2819.37	2605.99	2458.27	2876.6	2754.49	2887.56	2484.83	2483.56	2417.31	2425.24	2645.44	2568.15	2914.23	2557.09	2938.88	3025.23	2539.96	2425.97	3044.9	2902.4	2493.38	2576.54	2545.99	2763.5	2696.66	2533.58	3006.2	3170.08	2438.22	2555.55	2575.08	2716.5	2540.45	2780.94	2520.27	2847.64	2847.47	2715.29
	2522.52	2525.67	2472.23	2531.45	2520.05	2677.62	2423.46	2642.39	2540.6	2694.2	2756.65	2821.79	2607.63	2459.51	2879.12	2756.82	2890.28	2486.22	2484.89	2418.56	2426.5	2647.4	2569.94	2916.86	2558.78	2941.66	3028.35	2541.46	2427.26	3048.06	2905.22	2494.84	2578.16	2547.55	2765.82	2698.73	2534.87	3009.28	3173.72	2439.29	2556.91	2576.51	2718.44	2542.11	2782.58	2521.58	2850.31	2849.74	2717.16
	2524.06	2527.43	2473.67	2533.11	2521.54	2679.6	2424.75	2644.19	2542.03	2696.14	2758.91	2824.21	2609.27	2460.75	2881.65	2759.15	2892.99	2487.61	2486.23	2419.8	2427.76	2649.37	2571.73	2919.49	2560.46	2944.44	3031.47	2542.96	2428.55	3051.23	2908.04	2496.3	2579.79	2549.11	2768.14	2700.81	2536.16	3012.36	3177.37	2440.36	2558.28	2577.95	2720.38	2543.77	2784.22	2522.89	2852.98	2852.02	2719.03
	2525.6	2529.18	2475.12	2534.76	2523.03	2681.57	2426.05	2645.99	2543.45	2698.08	2761.16	2826.62	2610.92	2461.99	2884.17	2761.48	2895.71	2489	2487.56	2421.05	2429.02	2651.33	2573.52	2922.12	2562.15	2947.23	3034.59	2544.46	2429.84	3054.4	2910.86	2497.76	2581.41	2550.67	2770.46	2702.89	2537.45	3015.44	3181.02	2441.43	2559.64	2579.38	2722.32	2545.44	2785.86	2524.2	2855.64	2854.3	2720.9
	2527.14	2530.93	2476.57	2536.42	2524.52	2683.55	2427.34	2647.78	2544.88	2700.02	2763.41	2829.04	2612.57	2463.23	2886.69	2763.81	2898.43	2490.38	2488.89	2422.3	2430.28	2653.29	2575.32	2924.75	2563.84	2950.01	3037.72	2545.96	2431.13	3057.57	2913.69	2499.23	2583.04	2552.23	2772.79	2704.97	2538.73	3018.52	3184.67	2442.5	2561.01	2580.81	2724.26	2547.1	2787.49	2525.51	2858.31	2856.58	2722.76
	2528.68	2532.69	2478.01	2538.07	2526	2685.52	2428.63	2649.58	2546.3	2701.96	2765.66	2831.45	2614.21	2464.48	2889.21	2766.14	2901.15	2491.76	2490.22	2423.54	2431.54	2655.25	2577.11	2927.38	2565.52	2952.79	3040.84	2547.47	2432.42	3060.74	2916.51	2500.7	2584.66	2553.79	2775.11	2707.06	2540.02	3021.61	3188.33	2443.56	2562.38	2582.24	2726.2	2548.77	2789.13	2526.82	2860.98	2858.86	2724.63
	2530.22	2534.44	2479.46	2539.73	2527.49	2687.5	2429.92	2651.38	2547.72	2703.9	2767.91	2833.87	2615.86	2465.72	2891.73	2768.47	2903.87	2493.14	2491.55	2424.78	2432.81	2657.21	2578.91	2930.01	2567.21	2955.58	3043.97	2548.97	2433.71	3063.92	2919.35	2502.16	2586.28	2555.35	2777.42	2709.15	2541.3	3024.7	3191.98	2444.63	2563.74	2583.67	2728.14	2550.44	2790.76	2528.12	2863.65	2861.15	2726.49
	2531.77	2536.19	2480.91	2541.39	2528.98	2689.48	2431.22	2653.17	2549.15	2705.84	2770.16	2836.28	2617.51	2466.96	2894.24	2770.8	2906.59	2494.52	2492.88	2426.03	2434.07	2659.18	2580.71	2932.64	2568.9	2958.36	3047.1	2550.47	2435	3067.1	2922.18	2503.63	2587.91	2556.91	2779.74	2711.24	2542.58	3027.78	3195.64	2445.7	2565.11	2585.11	2730.08	2552.11	2792.4	2529.43	2866.33	2863.43	2728.35
	2533.31	2537.95	2482.36	2543.05	2530.47	2691.46	2432.51	2654.97	2550.57	2707.78	2772.41	2838.69	2619.16	2468.21	2896.76	2773.13	2909.31	2495.9	2494.2	2427.27	2435.33	2661.14	2582.52	2935.27	2570.58	2961.15	3050.22	2551.98	2436.3	3070.28	2925.02	2505.11	2589.53	2558.47	2782.06	2713.33	2543.86	3030.87	3199.29	2446.77	2566.48	2586.54	2732.02	2553.79	2794.03	2530.73	2869	2865.72	2730.22
	2534.85	2539.7	2483.81	2544.7	2531.96	2693.44	2433.81	2656.77	2551.99	2709.72	2774.65	2841.11	2620.8	2469.46	2899.27	2775.46	2912.02	2497.28	2495.53	2428.51	2436.6	2663.1	2584.32	2937.9	2572.27	2963.93	3053.35	2553.48	2437.59	3073.46	2927.86	2506.58	2591.15	2560.02	2784.38	2715.43	2545.14	3033.96	3202.95	2447.84	2567.85	2587.97	2733.96	2555.46	2795.66	2532.04	2871.67	2868.01	2732.07
	2536.4	2541.46	2485.26	2546.36	2533.45	2695.42	2435.1	2658.56	2553.4	2711.67	2776.9	2843.52	2622.45	2470.7	2901.78	2777.79	2914.74	2498.65	2496.85	2429.75	2437.87	2665.07	2586.13	2940.53	2573.95	2966.72	3056.49	2554.99	2438.89	3076.65	2930.7	2508.05	2592.76	2561.58	2786.69	2717.53	2546.42	3037.05	3206.61	2448.91	2569.23	2589.41	2735.9	2557.14	2797.29	2533.34	2874.34	2870.3	2733.93
	2537.94	2543.21	2486.72	2548.02	2534.94	2697.4	2436.39	2660.35	2554.82	2713.61	2779.14	2845.93	2624.1	2471.95	2904.28	2780.12	2917.46	2500.02	2498.17	2430.98	2439.13	2667.03	2587.94	2943.17	2575.64	2969.5	3059.62	2556.49	2440.18	3079.83	2933.54	2509.53	2594.38	2563.14	2789.01	2719.64	2547.69	3040.14	3210.26	2449.98	2570.6	2590.84	2737.84	2558.82	2798.92	2534.64	2877.02	2872.59	2735.79
	2539.49	2544.97	2488.17	2549.68	2536.43	2699.38	2437.69	2662.15	2556.24	2715.55	2781.39	2848.34	2625.75	2473.2	2906.79	2782.45	2920.17	2501.39	2499.49	2432.22	2440.4	2669	2589.75	2945.8	2577.33	2972.29	3062.75	2558	2441.48	3083.02	2936.39	2511	2596	2564.69	2791.32	2721.75	2548.97	3043.24	3213.92	2451.05	2571.97	2592.28	2739.78	2560.5	2800.55	2535.94	2879.69	2874.89	2737.65
	2541.03	2546.72	2489.62	2551.34	2537.91	2701.37	2438.98	2663.94	2557.65	2717.49	2783.63	2850.74	2627.4	2474.45	2909.29	2784.78	2922.89	2502.76	2500.81	2433.45	2441.67	2670.96	2591.56	2948.43	2579.01	2975.07	3065.88	2559.5	2442.77	3086.21	2939.24	2512.48	2597.61	2566.25	2793.63	2723.86	2550.24	3046.33	3217.58	2452.12	2573.34	2593.71	2741.72	2562.19	2802.18	2537.24	2882.37	2877.18	2739.5
	2542.58	2548.47	2491.07	2553	2539.4	2703.35	2440.28	2665.73	2559.07	2719.42	2785.87	2853.15	2629.05	2475.7	2911.79	2787.11	2925.6	2504.12	2502.13	2434.68	2442.94	2672.92	2593.37	2951.06	2580.7	2977.86	3069.02	2561.01	2444.07	3089.4	2942.09	2513.96	2599.23	2567.81	2795.94	2725.97	2551.51	3049.42	3221.24	2453.19	2574.72	2595.15	2743.66	2563.87	2803.8	2538.53	2885.04	2879.48	2741.35
	2544.12	2550.23	2492.53	2554.67	2540.89	2705.34	2441.57	2667.52	2560.48	2721.36	2788.11	2855.55	2630.71	2476.95	2914.28	2789.43	2928.32	2505.49	2503.44	2435.91	2444.21	2674.89	2595.19	2953.69	2582.38	2980.64	3072.15	2562.51	2445.37	3092.59	2944.94	2515.44	2600.84	2569.36	2798.25	2728.09	2552.78	3052.51	3224.9	2454.27	2576.09	2596.58	2745.6	2565.56	2805.42	2539.83	2887.71	2881.78	2743.2
	2545.66	2551.98	2493.98	2556.33	2542.37	2707.32	2442.86	2669.31	2561.89	2723.3	2790.35	2857.96	2632.36	2478.2	2916.78	2791.76	2931.03	2506.85	2504.76	2437.14	2445.48	2676.85	2597.01	2956.32	2584.07	2983.42	3075.29	2564.02	2446.67	3095.79	2947.8	2516.92	2602.45	2570.91	2800.56	2730.2	2554.04	3055.61	3228.56	2455.34	2577.47	2598.02	2747.54	2567.25	2807.05	2541.12	2890.39	2884.08	2745.05
	2547.21	2553.73	2495.44	2557.99	2543.86	2709.31	2444.16	2671.1	2563.3	2725.24	2792.59	2860.36	2634.01	2479.45	2919.27	2794.09	2933.74	2508.2	2506.07	2438.37	2446.75	2678.81	2598.82	2958.95	2585.75	2986.21	3078.42	2565.53	2447.97	3098.98	2950.65	2518.4	2604.06	2572.47	2802.86	2732.33	2555.3	3058.7	3232.22	2456.41	2578.84	2599.45	2749.48	2568.94	2808.67	2542.41	2893.06	2886.38	2746.9
	2548.75	2555.48	2496.89	2559.65	2545.34	2711.29	2445.45	2672.89	2564.7	2727.18	2794.82	2862.76	2635.66	2480.7	2921.76	2796.41	2936.45	2509.56	2507.38	2439.59	2448.02	2680.78	2600.64	2961.58	2587.44	2988.99	3081.56	2567.03	2449.27	3102.18	2953.51	2519.88	2605.67	2574.02	2805.16	2734.45	2556.57	3061.79	3235.87	2457.48	2580.22	2600.89	2751.42	2570.63	2810.28	2543.7	2895.73	2888.68	2748.74
	2550.3	2557.24	2498.35	2561.31	2546.83	2713.28	2446.75	2674.67	2566.11	2729.12	2797.06	2865.15	2637.31	2481.95	2924.24	2798.73	2939.16	2510.91	2508.68	2440.81	2449.29	2682.74	2602.46	2964.21	2589.12	2991.77	3084.69	2568.54	2450.56	3105.38	2956.37	2521.37	2607.28	2575.57	2807.47	2736.58	2557.82	3064.88	3239.53	2458.55	2581.6	2602.32	2753.35	2572.33	2811.9	2544.99	2898.41	2890.98	2750.59
	2551.84	2558.99	2499.8	2562.97	2548.31	2715.27	2448.04	2676.46	2567.51	2731.06	2799.29	2867.55	2638.96	2483.2	2926.73	2801.05	2941.87	2512.26	2509.99	2442.03	2450.56	2684.7	2604.29	2966.84	2590.8	2994.55	3087.83	2570.04	2451.86	3108.58	2959.23	2522.85	2608.88	2577.12	2809.76	2738.71	2559.08	3067.98	3243.19	2459.62	2582.97	2603.76	2755.29	2574.02	2813.51	2546.27	2901.08	2893.28	2752.43
	2553.38	2560.74	2501.26	2564.64	2549.79	2717.25	2449.33	2678.24	2568.92	2732.99	2801.52	2869.94	2640.61	2484.46	2929.21	2803.38	2944.57	2513.61	2511.29	2443.25	2451.83	2686.66	2606.11	2969.46	2592.48	2997.33	3090.96	2571.55	2453.16	3111.78	2962.1	2524.34	2610.48	2578.67	2812.06	2740.84	2560.33	3071.07	3246.84	2460.69	2584.35	2605.19	2757.23	2575.72	2815.13	2547.56	2903.75	2895.59	2754.27
	2554.93	2562.49	2502.71	2566.3	2551.27	2719.24	2450.63	2680.02	2570.32	2734.93	2803.75	2872.34	2642.26	2485.71	2931.68	2805.69	2947.28	2514.96	2512.59	2444.47	2453.1	2688.62	2607.94	2972.09	2594.16	3000.11	3094.1	2573.05	2454.46	3114.98	2964.96	2525.83	2612.09	2580.22	2814.36	2742.97	2561.59	3074.16	3250.5	2461.76	2585.73	2606.62	2759.16	2577.42	2816.74	2548.84	2906.42	2897.89	2756.1
	2556.47	2564.23	2504.17	2567.96	2552.75	2721.23	2451.92	2681.81	2571.72	2736.87	2805.97	2874.72	2643.91	2486.96	2934.16	2808.01	2949.98	2516.3	2513.89	2445.68	2454.38	2690.59	2609.76	2974.71	2595.84	3002.89	3097.23	2574.55	2455.76	3118.18	2967.83	2527.31	2613.69	2581.77	2816.65	2745.11	2562.84	3077.25	3254.15	2462.83	2587.11	2608.06	2761.1	2579.12	2818.35	2550.12	2909.09	2900.2	2757.94
	2558.01	2565.98	2505.63	2569.62	2554.23	2723.22	2453.21	2683.59	2573.12	2738.8	2808.2	2877.11	2645.56	2488.22	2936.63	2810.33	2952.68	2517.64	2515.19	2446.89	2455.65	2692.55	2611.59	2977.34	2597.52	3005.67	3100.37	2576.06	2457.06	3121.38	2970.7	2528.8	2615.28	2583.32	2818.94	2747.25	2564.08	3080.34	3257.8	2463.9	2588.49	2609.49	2763.03	2580.82	2819.95	2551.39	2911.76	2902.51	2759.77
	2559.55	2567.73	2507.08	2571.28	2555.71	2725.2	2454.5	2685.37	2574.51	2740.74	2810.42	2879.5	2647.21	2489.47	2939.1	2812.64	2955.38	2518.98	2516.48	2448.1	2456.92	2694.51	2613.42	2979.96	2599.2	3008.44	3103.5	2577.56	2458.37	3124.58	2973.57	2530.29	2616.88	2584.87	2821.23	2749.39	2565.33	3083.43	3261.45	2464.96	2589.87	2610.92	2764.96	2582.52	2821.56	2552.67	2914.43	2904.82	2761.6
	2561.09	2569.47	2508.54	2572.94	2557.19	2727.19	2455.79	2687.14	2575.9	2742.67	2812.64	2881.88	2648.86	2490.73	2941.56	2814.96	2958.07	2520.32	2517.77	2449.3	2458.19	2696.46	2615.24	2982.58	2600.88	3011.22	3106.64	2579.06	2459.67	3127.78	2976.44	2531.78	2618.47	2586.41	2823.51	2751.54	2566.57	3086.52	3265.1	2466.03	2591.24	2612.35	2766.89	2584.22	2823.16	2553.94	2917.1	2907.12	2763.43
	2562.63	2571.22	2510	2574.6	2558.66	2729.18	2457.09	2688.92	2577.3	2744.6	2814.85	2884.26	2650.51	2491.98	2944.02	2817.27	2960.77	2521.65	2519.06	2450.51	2459.47	2698.42	2617.07	2985.2	2602.55	3013.99	3109.77	2580.57	2460.97	3130.98	2979.31	2533.27	2620.07	2587.96	2825.8	2753.69	2567.81	3089.61	3268.75	2467.1	2592.62	2613.78	2768.83	2585.93	2824.76	2555.21	2919.77	2909.43	2765.25
	2564.17	2572.96	2511.45	2576.26	2560.14	2731.17	2458.38	2690.7	2578.69	2746.53	2817.07	2886.64	2652.16	2493.24	2946.48	2819.58	2963.46	2522.98	2520.35	2451.71	2460.74	2700.38	2618.9	2987.82	2604.23	3016.76	3112.9	2582.07	2462.27	3134.18	2982.18	2534.77	2621.66	2589.5	2828.08	2755.84	2569.05	3092.69	3272.39	2468.17	2594	2615.21	2770.75	2587.63	2826.36	2556.48	2922.43	2911.74	2767.08
	2565.71	2574.7	2512.91	2577.92	2561.61	2733.15	2459.67	2692.47	2580.07	2748.47	2819.28	2889.01	2653.81	2494.49	2948.93	2821.88	2966.15	2524.3	2521.63	2452.91	2462.01	2702.34	2620.74	2990.44	2605.9	3019.53	3116.03	2583.57	2463.57	3137.38	2985.05	2536.26	2623.25	2591.04	2830.35	2757.99	2570.28	3095.78	3276.04	2469.24	2595.38	2616.64	2772.68	2589.34	2827.95	2557.74	2925.1	2914.05	2768.9
	2567.25	2576.44	2514.37	2579.58	2563.08	2735.14	2460.95	2694.24	2581.46	2750.4	2821.49	2891.39	2655.45	2495.75	2951.38	2824.19	2968.84	2525.63	2522.91	2454.1	2463.29	2704.3	2622.57	2993.06	2607.57	3022.3	3119.17	2585.07	2464.86	3140.59	2987.93	2537.75	2624.83	2592.58	2832.63	2760.14	2571.51	3098.86	3279.68	2470.3	2596.76	2618.07	2774.61	2591.04	2829.55	2559.01	2927.76	2916.36	2770.72
	2568.78	2578.18	2515.82	2581.24	2564.55	2737.13	2462.24	2696.01	2582.84	2752.33	2823.69	2893.76	2657.1	2497	2953.83	2826.49	2971.52	2526.95	2524.19	2455.3	2464.56	2706.25	2624.4	2995.67	2609.24	3025.07	3122.3	2586.57	2466.16	3143.79	2990.8	2539.25	2626.42	2594.12	2834.9	2762.3	2572.74	3101.95	3283.32	2471.37	2598.14	2619.5	2776.53	2592.75	2831.14	2560.27	2930.42	2918.67	2772.53
	2570.32	2579.92	2517.28	2582.9	2566.02	2739.11	2463.53	2697.78	2584.22	2754.25	2825.9	2896.12	2658.75	2498.26	2956.27	2828.79	2974.2	2528.27	2525.47	2456.49	2465.83	2708.21	2626.23	2998.28	2610.91	3027.84	3125.42	2588.06	2467.46	3146.99	2993.68	2540.74	2628	2595.66	2837.17	2764.46	2573.97	3105.03	3286.95	2472.44	2599.52	2620.93	2778.46	2594.46	2832.72	2561.52	2933.08	2920.98	2774.34
	2571.85	2581.65	2518.73	2584.55	2567.49	2741.1	2464.82	2699.55	2585.6	2756.18	2828.1	2898.49	2660.39	2499.51	2958.71	2831.09	2976.88	2529.58	2526.74	2457.68	2467.11	2710.16	2628.07	3000.89	2612.58	3030.6	3128.55	2589.56	2468.76	3150.19	2996.55	2542.23	2629.58	2597.2	2839.43	2766.62	2575.19	3108.11	3290.59	2473.5	2600.9	2622.35	2780.38	2596.17	2834.31	2562.78	2935.74	2923.3	2776.15
	2573.39	2583.39	2520.19	2586.21	2568.95	2743.09	2466.1	2701.31	2586.98	2758.11	2830.29	2900.85	2662.03	2500.77	2961.14	2833.39	2979.56	2530.89	2528.01	2458.86	2468.38	2712.11	2629.9	3003.5	2614.24	3033.36	3131.68	2591.06	2470.06	3153.39	2999.43	2543.73	2631.16	2598.73	2841.69	2768.78	2576.41	3111.19	3294.22	2474.57	2602.28	2623.78	2782.3	2597.88	2835.89	2564.03	2938.39	2925.61	2777.96
	2574.92	2585.12	2521.64	2587.86	2570.42	2745.07	2467.39	2703.08	2588.35	2760.03	2832.49	2903.21	2663.68	2502.03	2963.57	2835.68	2982.23	2532.2	2529.28	2460.04	2469.65	2714.06	2631.73	3006.11	2615.91	3036.12	3134.8	2592.55	2471.36	3156.59	3002.3	2545.23	2632.73	2600.27	2843.95	2770.95	2577.62	3114.26	3297.84	2475.63	2603.66	2625.2	2784.22	2599.6	2837.47	2565.28	2941.05	2927.92	2779.76
	2576.45	2586.85	2523.1	2589.52	2571.88	2747.06	2468.67	2704.84	2589.72	2761.96	2834.68	2905.56	2665.32	2503.28	2966	2837.97	2984.9	2533.51	2530.54	2461.22	2470.93	2716.01	2633.57	3008.72	2617.57	3038.88	3137.93	2594.05	2472.66	3159.79	3005.18	2546.72	2634.3	2601.8	2846.2	2773.11	2578.84	3117.34	3301.47	2476.7	2605.04	2626.62	2786.13	2601.31	2839.05	2566.53	2943.7	2930.23	2781.57
	2577.98	2588.58	2524.55	2591.17	2573.34	2749.04	2469.96	2706.6	2591.09	2763.88	2836.87	2907.91	2666.96	2504.54	2968.42	2840.26	2987.57	2534.81	2531.8	2462.4	2472.2	2717.96	2635.4	3011.32	2619.23	3041.63	3141.05	2595.54	2473.95	3162.98	3008.06	2548.22	2635.87	2603.33	2848.46	2775.28	2580.05	3120.41	3305.09	2477.76	2606.42	2628.04	2788.05	2603.02	2840.62	2567.77	2946.35	2932.54	2783.36
	2579.51	2590.3	2526.01	2592.82	2574.8	2751.02	2471.24	2708.36	2592.46	2765.8	2839.05	2910.26	2668.6	2505.79	2970.84	2842.54	2990.23	2536.11	2533.06	2463.57	2473.47	2719.91	2637.24	3013.92	2620.89	3044.38	3144.17	2597.03	2475.25	3166.18	3010.93	2549.72	2637.44	2604.86	2850.7	2777.45	2581.26	3123.48	3308.71	2478.82	2607.79	2629.46	2789.96	2604.74	2842.2	2569.01	2948.99	2934.85	2785.16
	2581.03	2592.03	2527.46	2594.47	2576.26	2753.01	2472.52	2710.11	2593.82	2767.72	2841.23	2912.61	2670.24	2507.05	2973.26	2844.83	2992.89	2537.4	2534.32	2464.74	2474.75	2721.86	2639.07	3016.52	2622.55	3047.13	3147.29	2598.52	2476.54	3169.38	3013.81	2551.22	2639.01	2606.39	2852.95	2779.63	2582.46	3126.55	3312.32	2479.88	2609.17	2630.88	2791.87	2606.45	2843.77	2570.25	2951.64	2937.17	2786.95
	2582.56	2593.75	2528.91	2596.12	2577.71	2754.99	2473.8	2711.87	2595.19	2769.64	2843.41	2914.95	2671.88	2508.3	2975.66	2847.11	2995.55	2538.7	2535.57	2465.9	2476.02	2723.8	2640.91	3019.11	2624.2	3049.88	3150.41	2600.01	2477.84	3172.57	3016.69	2552.71	2640.57	2607.92	2855.19	2781.8	2583.66	3129.61	3315.93	2480.94	2610.55	2632.3	2793.78	2608.16	2845.33	2571.48	2954.28	2939.48	2788.74
	2584.08	2595.47	2530.37	2597.77	2579.17	2756.97	2475.08	2713.62	2596.55	2771.56	2845.59	2917.29	2673.52	2509.56	2978.07	2849.38	2998.21	2539.99	2536.82	2467.07	2477.29	2725.75	2642.75	3021.71	2625.86	3052.63	3153.52	2601.5	2479.13	3175.76	3019.56	2554.21	2642.13	2609.44	2857.42	2783.98	2584.86	3132.67	3319.54	2482	2611.93	2633.72	2795.69	2609.88	2846.9	2572.71	2956.92	2941.79	2790.53
	2585.6	2597.19	2531.82	2599.42	2580.62	2758.95	2476.36	2715.37	2597.9	2773.47	2847.76	2919.62	2675.15	2510.81	2980.47	2851.66	3000.86	2541.27	2538.06	2468.23	2478.56	2727.69	2644.58	3024.3	2627.51	3055.37	3156.63	2602.98	2480.43	3178.96	3022.44	2555.71	2643.69	2610.97	2859.65	2786.16	2586.05	3135.74	3323.14	2483.06	2613.31	2635.13	2797.59	2611.6	2848.46	2573.94	2959.56	2944.1	2792.31
	2587.12	2598.91	2533.27	2601.07	2582.07	2760.93	2477.64	2717.12	2599.26	2775.39	2849.93	2921.95	2676.79	2512.07	2982.87	2853.93	3003.5	2542.55	2539.31	2469.38	2479.83	2729.63	2646.42	3026.89	2629.16	3058.11	3159.74	2604.47	2481.72	3182.15	3025.32	2557.21	2645.24	2612.49	2861.88	2788.34	2587.24	3138.79	3326.74	2484.12	2614.68	2636.54	2799.5	2613.31	2850.01	2575.16	2962.2	2946.41	2794.09
	2588.64	2600.62	2534.72	2602.71	2583.52	2762.91	2478.92	2718.86	2600.61	2777.3	2852.09	2924.28	2678.42	2513.32	2985.26	2856.19	3006.15	2543.83	2540.54	2470.53	2481.1	2731.57	2648.25	3029.47	2630.81	3060.85	3162.85	2605.95	2483.01	3185.33	3028.19	2558.71	2646.79	2614.01	2864.11	2790.52	2588.43	3141.85	3330.34	2485.18	2616.06	2637.95	2801.4	2615.03	2851.57	2576.38	2964.83	2948.72	2795.86
	2590.16	2602.33	2536.17	2604.36	2584.96	2764.89	2480.19	2720.6	2601.96	2779.21	2854.25	2926.61	2680.05	2514.57	2987.65	2858.46	3008.79	2545.11	2541.78	2471.68	2482.38	2733.51	2650.09	3032.06	2632.45	3063.58	3165.96	2607.43	2484.3	3188.52	3031.07	2560.21	2648.34	2615.53	2866.33	2792.7	2589.62	3144.9	3333.93	2486.24	2617.43	2639.37	2803.29	2616.75	2853.12	2577.6	2967.46	2951.03	2797.64
	2591.67	2604.04	2537.62	2606	2586.4	2766.87	2481.47	2722.35	2603.3	2781.12	2856.41	2928.93	2681.68	2515.83	2990.03	2860.72	3011.42	2546.38	2543.01	2472.83	2483.65	2735.45	2651.93	3034.64	2634.09	3066.31	3169.06	2608.92	2485.59	3191.71	3033.94	2561.71	2649.89	2617.05	2868.54	2794.88	2590.8	3147.95	3337.52	2487.3	2618.81	2640.77	2805.19	2618.46	2854.67	2578.82	2970.09	2953.34	2799.41
	2593.18	2605.75	2539.07	2607.64	2587.85	2768.84	2482.74	2724.08	2604.65	2783.03	2858.56	2931.24	2683.31	2517.08	2992.41	2862.98	3014.06	2547.65	2544.24	2473.97	2484.92	2737.38	2653.76	3037.22	2635.73	3069.04	3172.16	2610.4	2486.88	3194.89	3036.81	2563.21	2651.43	2618.56	2870.76	2797.07	2591.98	3151	3341.1	2488.35	2620.18	2642.18	2807.08	2620.18	2856.22	2580.03	2972.72	2955.65	2801.17
	2594.69	2607.46	2540.52	2609.28	2589.29	2770.82	2484.01	2725.82	2605.99	2784.93	2860.71	2933.56	2684.94	2518.33	2994.78	2865.23	3016.69	2548.92	2545.47	2475.11	2486.19	2739.32	2655.6	3039.79	2637.37	3071.77	3175.26	2611.87	2488.17	3198.07	3039.69	2564.7	2652.97	2620.07	2872.96	2799.26	2593.15	3154.05	3344.68	2489.41	2621.56	2643.59	2808.98	2621.9	2857.76	2581.24	2975.34	2957.96	2802.93
	2596.2	2609.16	2541.97	2610.92	2590.72	2772.79	2485.28	2727.56	2607.33	2786.84	2862.85	2935.87	2686.57	2519.58	2997.15	2867.48	3019.31	2550.18	2546.69	2476.25	2487.45	2741.25	2657.43	3042.36	2639.01	3074.49	3178.36	2613.35	2489.45	3201.25	3042.56	2566.2	2654.51	2621.58	2875.17	2801.45	2594.32	3157.09	3348.25	2490.46	2622.93	2644.99	2810.87	2623.62	2859.3	2582.44	2977.96	2960.27	2804.69
	2597.71	2610.86	2543.41	2612.55	2592.16	2774.76	2486.55	2729.29	2608.66	2788.74	2865	2938.17	2688.19	2520.83	2999.52	2869.73	3021.93	2551.44	2547.91	2477.38	2488.72	2743.18	2659.27	3044.93	2640.64	3077.21	3181.45	2614.83	2490.74	3204.42	3045.43	2567.7	2656.05	2623.09	2877.37	2803.64	2595.49	3160.13	3351.82	2491.51	2624.3	2646.39	2812.75	2625.34	2860.84	2583.64	2980.57	2962.58	2806.45
	2599.21	2612.56	2544.86	2614.19	2593.59	2776.73	2487.82	2731.02	2610	2790.64	2867.13	2940.48	2689.81	2522.09	3001.88	2871.97	3024.55	2552.69	2549.12	2478.51	2489.99	2745.11	2661.1	3047.5	2642.27	3079.93	3184.54	2616.3	2492.02	3207.6	3048.3	2569.2	2657.58	2624.6	2879.56	2805.83	2596.66	3163.16	3355.38	2492.57	2625.67	2647.79	2814.64	2627.05	2862.37	2584.84	2983.19	2964.88	2808.2
	2600.71	2614.26	2546.31	2615.82	2595.02	2778.7	2489.09	2732.74	2611.33	2792.53	2869.27	2942.78	2691.43	2523.34	3004.24	2874.21	3027.16	2553.95	2550.34	2479.64	2491.26	2747.04	2662.94	3050.06	2643.9	3082.64	3187.63	2617.77	2493.3	3210.77	3051.17	2570.7	2659.11	2626.11	2881.75	2808.02	2597.82	3166.19	3358.94	2493.62	2627.04	2649.19	2816.52	2628.77	2863.91	2586.03	2985.8	2967.19	2809.95
	2602.21	2615.95	2547.75	2617.45	2596.44	2780.67	2490.35	2734.47	2612.66	2794.43	2871.4	2945.07	2693.05	2524.58	3006.59	2876.45	3029.77	2555.19	2551.55	2480.76	2492.52	2748.96	2664.77	3052.62	2645.53	3085.35	3190.71	2619.24	2494.58	3213.94	3054.03	2572.2	2660.63	2627.61	2883.94	2810.21	2598.98	3169.22	3362.5	2494.67	2628.41	2650.59	2818.4	2630.49	2865.43	2587.23	2988.41	2969.49	2811.69
	2603.71	2617.64	2549.2	2619.08	2597.87	2782.63	2491.62	2736.19	2613.98	2796.32	2873.52	2947.36	2694.67	2525.83	3008.93	2878.68	3032.38	2556.44	2552.75	2481.88	2493.79	2750.88	2666.6	3055.18	2647.15	3088.06	3193.79	2620.71	2495.86	3217.1	3056.9	2573.7	2662.16	2629.11	2886.12	2812.41	2600.13	3172.25	3366.05	2495.72	2629.78	2651.99	2820.28	2632.21	2866.96	2588.41	2991.01	2971.8	2813.43
	2605.21	2619.33	2550.64	2620.71	2599.29	2784.6	2492.88	2737.91	2615.3	2798.21	2875.64	2949.65	2696.29	2527.08	3011.27	2880.91	3034.98	2557.68	2553.95	2482.99	2495.06	2752.8	2668.44	3057.73	2648.77	3090.76	3196.87	2622.18	2497.14	3220.27	3059.76	2575.19	2663.68	2630.61	2888.3	2814.6	2601.28	3175.27	3369.59	2496.77	2631.15	2653.38	2822.15	2633.92	2868.48	2589.6	2993.61	2974.1	2815.17
	2606.7	2621.02	2552.08	2622.34	2600.71	2786.56	2494.14	2739.63	2616.62	2800.1	2877.76	2951.93	2697.9	2528.33	3013.61	2883.13	3037.57	2558.92	2555.15	2484.1	2496.32	2754.72	2670.27	3060.28	2650.39	3093.46	3199.95	2623.64	2498.42	3223.43	3062.63	2576.69	2665.19	2632.11	2890.47	2816.8	2602.43	3178.29	3373.13	2497.81	2632.51	2654.77	2824.02	2635.64	2870	2590.78	2996.21	2976.41	2816.9
	2608.19	2622.71	2553.52	2623.96	2602.13	2788.52	2495.4	2741.34	2617.94	2801.99	2879.87	2954.21	2699.51	2529.57	3015.94	2885.36	3040.17	2560.15	2556.34	2485.21	2497.58	2756.64	2672.1	3062.83	2652.01	3096.16	3203.02	2625.11	2499.69	3226.58	3065.49	2578.19	2666.71	2633.6	2892.64	2819	2603.58	3181.31	3376.66	2498.86	2633.88	2656.16	2825.89	2637.36	2871.52	2591.95	2998.8	2978.71	2818.63
	2609.68	2624.39	2554.96	2625.58	2603.54	2790.48	2496.66	2743.05	2619.26	2803.87	2881.98	2956.49	2701.12	2530.82	3018.27	2887.57	3042.75	2561.38	2557.53	2486.31	2498.85	2758.55	2673.93	3065.37	2653.62	3098.85	3206.09	2626.57	2500.96	3229.74	3068.35	2579.68	2668.22	2635.09	2894.8	2821.2	2604.72	3184.32	3380.19	2499.9	2635.24	2657.55	2827.76	2639.08	2873.03	2593.13	3001.39	2981.01	2820.35
	2611.16	2626.07	2556.4	2627.2	2604.95	2792.44	2497.91	2744.76	2620.57	2805.75	2884.09	2958.76	2702.73	2532.06	3020.59	2889.78	3045.34	2562.61	2558.72	2487.41	2500.11	2760.47	2675.76	3067.91	2655.23	3101.54	3209.15	2628.03	2502.24	3232.89	3071.2	2581.18	2669.73	2636.58	2896.96	2823.39	2605.86	3187.32	3383.71	2500.95	2636.61	2658.93	2829.63	2640.79	2874.55	2594.3	3003.98	2983.31	2822.07
	2612.65	2627.74	2557.84	2628.82	2606.36	2794.39	2499.17	2746.46	2621.88	2807.63	2886.19	2961.02	2704.34	2533.31	3022.91	2891.99	3047.92	2563.84	2559.9	2488.51	2501.37	2762.38	2677.59	3070.45	2656.84	3104.22	3212.21	2629.49	2503.5	3236.04	3074.06	2582.68	2671.23	2638.07	2899.11	2825.59	2606.99	3190.33	3387.23	2501.99	2637.97	2660.32	2831.49	2642.51	2876.05	2595.46	3006.56	2985.61	2823.79
	2614.13	2629.42	2559.28	2630.44	2607.76	2796.35	2500.42	2748.17	2623.18	2809.5	2888.28	2963.29	2705.94	2534.55	3025.22	2894.2	3050.49	2565.06	2561.08	2489.6	2502.63	2764.28	2679.42	3072.98	2658.44	3106.91	3215.27	2630.94	2504.77	3239.18	3076.91	2584.17	2672.73	2639.56	2901.26	2827.8	2608.12	3193.33	3390.74	2503.03	2639.33	2661.7	2833.35	2644.22	2877.56	2596.63	3009.14	2987.91	2825.5
	2615.6	2631.09	2560.72	2632.05	2609.16	2798.3	2501.67	2749.87	2624.49	2811.37	2890.37	2965.55	2707.54	2535.79	3027.53	2896.4	3053.06	2566.27	2562.25	2490.69	2503.89	2766.19	2681.25	3075.51	2660.04	3109.58	3218.32	2632.4	2506.04	3242.32	3079.77	2585.66	2674.23	2641.04	2903.41	2830	2609.25	3196.32	3394.24	2504.07	2640.69	2663.08	2835.2	2645.94	2879.06	2597.78	3011.71	2990.2	2827.21
	2617.08	2632.76	2562.15	2633.67	2610.56	2800.25	2502.92	2751.56	2625.79	2813.24	2892.46	2967.8	2709.14	2537.03	3029.83	2898.59	3055.62	2567.48	2563.42	2491.77	2505.15	2768.09	2683.07	3078.04	2661.64	3112.26	3221.37	2633.85	2507.3	3245.46	3082.61	2587.16	2675.72	2642.52	2905.55	2832.2	2610.37	3199.32	3397.74	2505.11	2642.05	2664.46	2837.06	2647.65	2880.56	2598.94	3014.28	2992.5	2828.92
	2618.55	2634.42	2563.59	2635.28	2611.96	2802.2	2504.17	2753.26	2627.08	2815.11	2894.54	2970.05	2710.74	2538.27	3032.12	2900.79	3058.18	2568.69	2564.59	2492.85	2506.41	2769.99	2684.9	3080.56	2663.23	3114.92	3224.41	2635.3	2508.56	3248.59	3085.46	2588.65	2677.21	2644	2907.68	2834.4	2611.49	3202.3	3401.23	2506.15	2643.4	2665.83	2838.91	2649.37	2882.05	2600.09	3016.85	2994.79	2830.61
	2620.02	2636.08	2565.02	2636.88	2613.35	2804.14	2505.42	2754.95	2628.38	2816.97	2896.62	2972.3	2712.34	2539.51	3034.41	2902.97	3060.74	2569.9	2565.75	2493.93	2507.66	2771.89	2686.73	3083.07	2664.82	3117.59	3227.45	2636.75	2509.82	3251.72	3088.31	2590.14	2678.7	2645.47	2909.81	2836.6	2612.61	3205.29	3404.72	2507.19	2644.76	2667.2	2840.75	2651.08	2883.55	2601.24	3019.41	2997.08	2832.31
	2621.48	2637.74	2566.46	2638.49	2614.74	2806.08	2506.66	2756.63	2629.67	2818.84	2898.69	2974.54	2713.93	2540.75	3036.7	2905.16	3063.29	2571.1	2566.91	2495	2508.92	2773.79	2688.55	3085.59	2666.41	3120.25	3230.49	2638.2	2511.08	3254.84	3091.15	2591.63	2680.18	2646.94	2911.93	2838.81	2613.72	3208.27	3408.2	2508.23	2646.11	2668.57	2842.6	2652.79	2885.04	2602.38	3021.97	2999.38	2834
	2622.95	2639.4	2567.89	2640.09	2616.13	2808.02	2507.9	2758.32	2630.96	2820.69	2900.76	2976.78	2715.52	2541.98	3038.98	2907.33	3065.83	2572.3	2568.07	2496.07	2510.17	2775.68	2690.37	3088.1	2668	3122.91	3233.52	2639.64	2512.33	3257.97	3093.99	2593.12	2681.66	2648.41	2914.05	2841.01	2614.83	3211.24	3411.67	2509.26	2647.46	2669.94	2844.44	2654.5	2886.52	2603.52	3024.52	3001.66	2835.69
	2624.41	2641.05	2569.32	2641.69	2617.51	2809.96	2509.15	2760	2632.25	2822.55	2902.82	2979.01	2717.11	2543.22	3041.26	2909.51	3068.37	2573.49	2569.22	2497.14	2511.43	2777.57	2692.2	3090.6	2669.58	3125.56	3236.55	2641.09	2513.59	3261.08	3096.83	2594.61	2683.14	2649.88	2916.16	2843.22	2615.94	3214.21	3415.13	2510.29	2648.81	2671.31	2846.28	2656.22	2888	2604.66	3027.07	3003.95	2837.37
	2625.86	2642.7	2570.75	2643.29	2618.89	2811.9	2510.38	2761.68	2633.53	2824.4	2904.88	2981.24	2718.69	2544.45	3043.53	2911.67	3070.9	2574.68	2570.36	2498.2	2512.68	2779.46	2694.02	3093.1	2671.16	3128.21	3239.57	2642.53	2514.84	3264.19	3099.66	2596.1	2684.61	2651.35	2918.27	2845.42	2617.04	3217.18	3418.59	2511.33	2650.16	2672.67	2848.11	2657.93	2889.48	2605.79	3029.62	3006.24	2839.05
	2627.31	2644.35	2572.18	2644.88	2620.26	2813.83	2511.62	2763.35	2634.81	2826.25	2906.93	2983.46	2720.27	2545.68	3045.79	2913.84	3073.43	2575.87	2571.5	2499.25	2513.93	2781.34	2695.84	3095.6	2672.73	3130.85	3242.59	2643.97	2516.08	3267.3	3102.49	2597.59	2686.08	2652.81	2920.37	2847.62	2618.14	3220.14	3422.04	2512.36	2651.51	2674.03	2849.95	2659.63	2890.96	2606.92	3032.16	3008.52	2840.72
	2628.76	2646	2573.6	2646.48	2621.64	2815.76	2512.86	2765.02	2636.09	2828.09	2908.98	2985.68	2721.86	2546.91	3048.05	2916	3075.96	2577.05	2572.64	2500.31	2515.18	2783.22	2697.65	3098.09	2674.3	3133.49	3245.6	2645.4	2517.33	3270.4	3105.32	2599.07	2687.55	2654.27	2922.47	2849.83	2619.24	3223.1	3425.49	2513.39	2652.85	2675.39	2851.78	2661.34	2892.43	2608.04	3034.7	3010.81	2842.39
	2630.21	2647.64	2575.03	2648.07	2623.01	2817.69	2514.09	2766.69	2637.36	2829.93	2911.02	2987.89	2723.43	2548.14	3050.3	2918.15	3078.47	2578.23	2573.77	2501.36	2516.43	2785.1	2699.47	3100.58	2675.87	3136.12	3248.61	2646.84	2518.57	3273.5	3108.15	2600.56	2689.01	2655.72	2924.56	2852.03	2620.33	3226.05	3428.93	2514.41	2654.2	2676.75	2853.6	2663.05	2893.9	2609.16	3037.23	3013.09	2844.05
	2631.65	2649.28	2576.45	2649.65	2624.37	2819.62	2515.32	2768.36	2638.63	2831.77	2913.06	2990.1	2725.01	2549.37	3052.55	2920.3	3080.99	2579.41	2574.9	2502.4	2517.68	2786.98	2701.29	3103.06	2677.43	3138.75	3251.61	2648.27	2519.81	3276.6	3110.97	2602.04	2690.47	2657.18	2926.64	2854.24	2621.42	3228.99	3432.36	2515.44	2655.54	2678.1	2855.42	2664.76	2895.37	2610.27	3039.75	3015.37	2845.71
	2633.09	2650.91	2577.88	2651.24	2625.73	2821.54	2516.55	2770.02	2639.9	2833.61	2915.09	2992.31	2726.58	2550.59	3054.79	2922.44	3083.49	2580.58	2576.03	2503.44	2518.92	2788.85	2703.1	3105.54	2678.99	3141.37	3254.61	2649.7	2521.05	3279.68	3113.79	2603.53	2691.92	2658.63	2928.72	2856.44	2622.5	3231.94	3435.78	2516.47	2656.88	2679.46	2857.24	2666.46	2896.84	2611.39	3042.28	3017.65	2847.36
	2634.53	2652.54	2579.3	2652.82	2627.09	2823.46	2517.78	2771.67	2641.16	2835.44	2917.12	2994.51	2728.15	2551.82	3057.03	2924.58	3085.99	2581.75	2577.15	2504.48	2520.17	2790.72	2704.92	3108.01	2680.55	3143.99	3257.6	2651.13	2522.29	3282.77	3116.61	2605.01	2693.37	2660.08	2930.8	2858.65	2623.58	3234.87	3439.19	2517.49	2658.22	2680.8	2859.06	2668.16	2898.3	2612.49	3044.79	3019.92	2849.01
	2635.96	2654.17	2580.72	2654.4	2628.45	2825.38	2519	2773.33	2642.43	2837.26	2919.15	2996.71	2729.72	2553.04	3059.26	2926.72	3088.49	2582.91	2578.26	2505.51	2521.41	2792.59	2706.73	3110.48	2682.1	3146.61	3260.59	2652.55	2523.52	3285.84	3119.42	2606.49	2694.82	2661.52	2932.87	2860.85	2624.66	3237.8	3442.6	2518.51	2659.55	2682.15	2860.87	2669.87	2899.75	2613.6	3047.31	3022.2	2850.66
	2637.39	2655.8	2582.14	2655.98	2629.8	2827.29	2520.22	2774.98	2643.69	2839.09	2921.16	2998.9	2731.28	2554.26	3061.49	2928.84	3090.98	2584.07	2579.38	2506.53	2522.65	2794.45	2708.54	3112.95	2683.65	3149.21	3263.57	2653.98	2524.75	3288.92	3122.23	2607.97	2696.26	2662.96	2934.93	2863.06	2625.73	3240.73	3446	2519.53	2660.89	2683.49	2862.68	2671.57	2901.21	2614.7	3049.81	3024.47	2852.29
	2638.82	2657.42	2583.55	2657.55	2631.14	2829.2	2521.45	2776.63	2644.94	2840.91	2923.17	3001.08	2732.84	2555.48	3063.71	2930.97	3093.47	2585.23	2580.48	2507.56	2523.89	2796.31	2710.35	3115.41	2685.19	3151.82	3266.55	2655.4	2525.97	3291.98	3125.04	2609.45	2697.7	2664.4	2936.98	2865.26	2626.8	3243.65	3449.39	2520.55	2662.22	2684.83	2864.49	2673.27	2902.66	2615.79	3052.32	3026.74	2853.93
	2640.24	2659.04	2584.97	2659.12	2632.49	2831.11	2522.66	2778.27	2646.19	2842.72	2925.18	3003.26	2734.4	2556.7	3065.92	2933.09	3095.94	2586.38	2581.58	2508.58	2525.13	2798.17	2712.15	3117.86	2686.73	3154.42	3269.52	2656.82	2527.2	3295.04	3127.84	2610.92	2699.14	2665.84	2939.03	2867.46	2627.86	3246.57	3452.77	2521.57	2663.55	2686.17	2866.29	2674.97	2904.1	2616.88	3054.81	3029.01	2855.56
	2641.66	2660.66	2586.38	2660.69	2633.83	2833.02	2523.88	2779.91	2647.44	2844.53	2927.18	3005.44	2735.95	2557.92	3068.13	2935.2	3098.42	2587.53	2582.68	2509.59	2526.37	2800.03	2713.96	3120.31	2688.27	3157.01	3272.48	2658.23	2528.42	3298.1	3130.64	2612.4	2700.57	2667.27	2941.08	2869.67	2628.93	3249.48	3456.15	2522.59	2664.88	2687.51	2868.09	2676.66	2905.55	2617.97	3057.3	3031.27	2857.18
	2643.07	2662.27	2587.8	2662.25	2635.16	2834.92	2525.09	2781.54	2648.69	2846.34	2929.18	3007.61	2737.51	2559.13	3070.33	2937.3	3100.88	2588.67	2583.78	2510.6	2527.61	2801.88	2715.76	3122.76	2689.8	3159.6	3275.44	2659.65	2529.64	3301.15	3133.44	2613.87	2702	2668.7	2943.12	2871.87	2629.98	3252.38	3459.51	2523.6	2666.2	2688.84	2869.89	2678.36	2906.99	2619.05	3059.79	3033.54	2858.8
	2644.48	2663.88	2589.21	2663.81	2636.49	2836.82	2526.31	2783.17	2649.93	2848.15	2931.17	3009.78	2739.05	2560.34	3072.53	2939.41	3103.34	2589.81	2584.86	2511.61	2528.84	2803.72	2717.56	3125.2	2691.33	3162.18	3278.39	2661.06	2530.85	3304.19	3136.23	2615.34	2703.42	2670.12	2945.15	2874.07	2631.04	3255.28	3462.87	2524.62	2667.53	2690.17	2871.68	2680.05	2908.43	2620.13	3062.27	3035.8	2860.41
	2645.89	2665.48	2590.62	2665.37	2637.82	2838.71	2527.51	2784.8	2651.17	2849.95	2933.15	3011.94	2740.6	2561.55	3074.72	2941.5	3105.8	2590.95	2585.95	2512.61	2530.08	2805.57	2719.36	3127.63	2692.86	3164.76	3281.34	2662.47	2532.06	3307.23	3139.01	2616.81	2704.84	2671.55	2947.17	2876.27	2632.09	3258.17	3466.22	2525.63	2668.85	2691.5	2873.47	2681.74	2909.86	2621.2	3064.75	3038.06	2862.02
	2647.29	2667.08	2592.03	2666.93	2639.14	2840.61	2528.72	2786.43	2652.41	2851.74	2935.13	3014.1	2742.14	2562.76	3076.91	2943.59	3108.25	2592.08	2587.03	2513.6	2531.31	2807.41	2721.16	3130.06	2694.38	3167.33	3284.28	2663.88	2533.27	3310.26	3141.8	2618.28	2706.25	2672.97	2949.19	2878.47	2633.13	3261.06	3469.56	2526.64	2670.17	2692.82	2875.25	2683.44	2911.29	2622.27	3067.22	3040.32	2863.63
	2648.68	2668.68	2593.43	2668.48	2640.46	2842.49	2529.93	2788.05	2653.65	2853.53	2937.1	3016.25	2743.68	2563.97	3079.09	2945.67	3110.69	2593.21	2588.1	2514.59	2532.54	2809.25	2722.96	3132.49	2695.89	3169.9	3287.22	2665.28	2534.48	3313.29	3144.58	2619.75	2707.66	2674.38	2951.21	2880.67	2634.18	3263.94	3472.89	2527.65	2671.48	2694.14	2877.03	2685.12	2912.72	2623.33	3069.68	3042.57	2865.22
	2650.08	2670.28	2594.84	2670.03	2641.77	2844.38	2531.13	2789.66	2654.88	2855.32	2939.07	3018.4	2745.22	2565.18	3081.26	2947.75	3113.12	2594.33	2589.17	2515.58	2533.77	2811.08	2724.75	3134.9	2697.4	3172.46	3290.15	2666.68	2535.68	3316.31	3147.35	2621.21	2709.07	2675.79	2953.21	2882.87	2635.22	3266.81	3476.21	2528.65	2672.8	2695.46	2878.81	2686.81	2914.14	2624.39	3072.14	3044.82	2866.82
	2651.47	2671.87	2596.24	2671.57	2643.08	2846.26	2532.33	2791.27	2656.1	2857.1	2941.03	3020.54	2746.75	2566.38	3083.42	2949.82	3115.55	2595.45	2590.23	2516.56	2534.99	2812.91	2726.54	3137.32	2698.91	3175.01	3293.07	2668.08	2536.88	3319.32	3150.12	2622.68	2710.47	2677.2	2955.22	2885.07	2636.25	3269.68	3479.53	2529.66	2674.11	2696.77	2880.59	2688.5	2915.56	2625.45	3074.59	3047.07	2868.4
	2652.85	2673.45	2597.65	2673.11	2644.39	2848.14	2533.52	2792.88	2657.33	2858.88	2942.99	3022.67	2748.28	2567.58	3085.59	2951.89	3117.97	2596.57	2591.29	2517.54	2536.22	2814.74	2728.33	3139.72	2700.41	3177.56	3295.98	2669.48	2538.07	3322.33	3152.89	2624.14	2711.87	2678.61	2957.21	2887.27	2637.28	3272.55	3482.83	2530.66	2675.42	2698.09	2882.36	2690.18	2916.98	2626.5	3077.04	3049.32	2869.98
	2654.23	2675.04	2599.05	2674.65	2645.69	2850.01	2534.72	2794.49	2658.55	2860.65	2944.94	3024.8	2749.8	2568.78	3087.74	2953.95	3120.39	2597.68	2592.35	2518.52	2537.44	2816.56	2730.12	3142.13	2701.91	3180.1	3298.89	2670.87	2539.26	3325.33	3155.65	2625.6	2713.26	2680.01	2959.2	2889.47	2638.31	3275.4	3486.13	2531.66	2676.73	2699.39	2884.12	2691.86	2918.39	2627.54	3079.48	3051.56	2871.56
	2655.61	2676.62	2600.44	2676.19	2646.99	2851.89	2535.91	2796.09	2659.77	2862.42	2946.88	3026.93	2751.32	2569.98	3089.89	2956	3122.8	2598.78	2593.4	2519.49	2538.66	2818.38	2731.91	3144.52	2703.41	3182.64	3301.79	2672.26	2540.45	3328.32	3158.4	2627.06	2714.65	2681.41	2961.18	2891.66	2639.33	3278.25	3489.41	2532.66	2678.03	2700.7	2885.88	2693.54	2919.8	2628.59	3081.92	3053.8	2873.13
	2656.98	2678.19	2601.84	2677.72	2648.28	2853.75	2537.1	2797.68	2660.98	2864.19	2948.82	3029.05	2752.84	2571.17	3092.03	2958.05	3125.2	2599.89	2594.44	2520.45	2539.88	2820.19	2733.69	3146.91	2704.9	3185.17	3304.69	2673.65	2541.64	3331.3	3161.15	2628.51	2716.04	2682.8	2963.15	2893.86	2640.35	3281.1	3492.69	2533.66	2679.33	2702	2887.64	2695.22	2921.21	2629.62	3084.34	3056.04	2874.69
	2658.35	2679.77	2603.24	2679.24	2649.57	2855.62	2538.29	2799.27	2662.19	2865.95	2950.75	3031.16	2754.36	2572.36	3094.17	2960.09	3127.6	2600.99	2595.48	2521.41	2541.1	2822	2735.47	3149.3	2706.38	3187.69	3307.58	2675.04	2542.82	3334.28	3163.9	2629.97	2717.42	2684.2	2965.12	2896.05	2641.36	3283.93	3495.96	2534.66	2680.63	2703.3	2889.4	2696.89	2922.61	2630.65	3086.77	3058.28	2876.25
	2659.71	2681.33	2604.63	2680.77	2650.85	2857.48	2539.47	2800.86	2663.4	2867.7	2952.67	3033.27	2755.87	2573.55	3096.3	2962.13	3129.99	2602.08	2596.52	2522.36	2542.31	2823.81	2737.25	3151.68	2707.86	3190.21	3310.46	2676.42	2543.99	3337.25	3166.64	2631.42	2718.79	2685.58	2967.08	2898.24	2642.37	3286.76	3499.21	2535.65	2681.92	2704.6	2891.15	2698.57	2924.01	2631.68	3089.18	3060.51	2877.81
	2661.07	2682.9	2606.02	2682.29	2652.13	2859.33	2540.65	2802.44	2664.61	2869.45	2954.59	3035.38	2757.37	2574.74	3098.42	2964.16	3132.37	2603.17	2597.55	2523.31	2543.53	2825.61	2739.03	3154.05	2709.33	3192.72	3313.33	2677.8	2545.17	3340.21	3169.38	2632.87	2720.16	2686.97	2969.03	2900.44	2643.38	3289.59	3502.46	2536.64	2683.22	2705.89	2892.89	2700.24	2925.41	2632.7	3091.59	3062.74	2879.35
	2662.42	2684.46	2607.41	2683.8	2653.4	2861.18	2541.83	2804.02	2665.81	2871.2	2956.5	3037.47	2758.88	2575.93	3100.54	2966.18	3134.74	2604.26	2598.57	2524.26	2544.74	2827.41	2740.8	3156.42	2710.8	3195.23	3316.2	2679.18	2546.34	3343.17	3172.11	2634.31	2721.53	2688.35	2970.98	2902.63	2644.38	3292.4	3505.7	2537.63	2684.51	2707.18	2894.64	2701.91	2926.8	2633.72	3093.99	3064.97	2880.89
	2663.77	2686.01	2608.8	2685.32	2654.67	2863.03	2543.01	2805.59	2667.01	2872.94	2958.41	3039.57	2760.38	2577.11	3102.65	2968.2	3137.11	2605.34	2599.59	2525.2	2545.95	2829.21	2742.57	3158.78	2712.27	3197.72	3319.06	2680.55	2547.5	3346.12	3174.83	2635.76	2722.89	2689.72	2972.92	2904.82	2645.38	3295.21	3508.92	2538.62	2685.8	2708.46	2896.37	2703.57	2928.19	2634.74	3096.39	3067.19	2882.43
	2665.12	2687.57	2610.18	2686.82	2655.93	2864.87	2544.18	2807.16	2668.2	2874.67	2960.31	3041.65	2761.87	2578.29	3104.75	2970.2	3139.47	2606.42	2600.61	2526.13	2547.16	2831	2744.34	3161.13	2713.73	3200.22	3321.91	2681.92	2548.66	3349.06	3177.55	2637.2	2724.25	2691.1	2974.85	2907	2646.38	3298.02	3512.14	2539.61	2687.08	2709.75	2898.11	2705.24	2929.58	2635.74	3098.78	3069.42	2883.96
	2666.46	2689.11	2611.56	2688.33	2657.19	2866.71	2545.35	2808.73	2669.39	2876.4	2962.2	3043.74	2763.37	2579.47	3106.85	2972.21	3141.82	2607.49	2601.62	2527.06	2548.36	2832.78	2746.11	3163.48	2715.18	3202.7	3324.75	2683.29	2549.82	3351.99	3180.27	2638.64	2725.6	2692.47	2976.78	2909.19	2647.37	3300.81	3515.34	2540.6	2688.36	2711.02	2899.84	2706.9	2930.96	2636.75	3101.16	3071.63	2885.48
	2667.79	2690.66	2612.95	2689.83	2658.45	2868.55	2546.52	2810.29	2670.58	2878.13	2964.09	3045.81	2764.85	2580.64	3108.94	2974.2	3144.17	2608.56	2602.62	2527.99	2549.57	2834.56	2747.87	3165.82	2716.63	3205.18	3327.59	2684.66	2550.97	3354.91	3182.98	2640.08	2726.95	2693.83	2978.7	2911.37	2648.35	3303.6	3518.54	2541.58	2689.64	2712.3	2901.56	2708.56	2932.34	2637.75	3103.54	3073.85	2887
	2669.12	2692.2	2614.33	2691.33	2659.7	2870.38	2547.68	2811.84	2671.76	2879.85	2965.97	3047.88	2766.34	2581.82	3111.02	2976.19	3146.51	2609.63	2603.62	2528.91	2550.77	2836.34	2749.63	3168.16	2718.08	3207.65	3330.42	2686.02	2552.12	3357.83	3185.68	2641.52	2728.29	2695.19	2980.61	2913.56	2649.34	3306.38	3521.72	2542.56	2690.92	2713.57	2903.28	2710.22	2933.71	2638.74	3105.91	3076.06	2888.51
	2670.44	2693.73	2615.7	2692.82	2660.94	2872.2	2548.84	2813.39	2672.94	2881.56	2967.84	3049.94	2767.82	2582.99	3113.1	2978.17	3148.84	2610.69	2604.61	2529.83	2551.97	2838.12	2751.39	3170.49	2719.52	3210.12	3333.24	2687.38	2553.27	3360.74	3188.38	2642.95	2729.63	2696.55	2982.52	2915.74	2650.32	3309.15	3524.9	2543.54	2692.19	2714.84	2905	2711.87	2935.08	2639.73	3108.27	3078.27	2890.02
	2671.76	2695.27	2617.08	2694.31	2662.18	2874.03	2550	2814.94	2674.12	2883.27	2969.71	3052	2769.29	2584.16	3115.17	2980.15	3151.17	2611.75	2605.6	2530.74	2553.16	2839.88	2753.15	3172.81	2720.95	3212.58	3336.06	2688.74	2554.41	3363.64	3191.07	2644.38	2730.96	2697.9	2984.41	2917.92	2651.29	3311.92	3528.06	2544.52	2693.46	2716.11	2906.71	2713.52	2936.45	2640.71	3110.63	3080.48	2891.52
	2673.08	2696.79	2618.45	2695.79	2663.41	2875.84	2551.16	2816.48	2675.3	2884.98	2971.57	3054.06	2770.76	2585.32	3117.24	2982.12	3153.48	2612.8	2606.58	2531.64	2554.36	2841.65	2754.9	3175.13	2722.38	3215.03	3338.86	2690.09	2555.55	3366.53	3193.76	2645.81	2732.29	2699.25	2986.3	2920.1	2652.26	3314.68	3531.21	2545.49	2694.72	2717.37	2908.42	2715.17	2937.82	2641.69	3112.98	3082.68	2893.01
	2674.39	2698.32	2619.82	2697.27	2664.64	2877.66	2552.31	2818.02	2676.47	2886.67	2973.43	3056.1	2772.23	2586.48	3119.29	2984.08	3155.79	2613.85	2607.56	2532.54	2555.55	2843.41	2756.65	3177.44	2723.81	3217.47	3341.66	2691.44	2556.68	3369.41	3196.44	2647.24	2733.62	2700.6	2988.19	2922.27	2653.23	3317.43	3534.35	2546.46	2695.99	2718.63	2910.12	2716.82	2939.18	2642.67	3115.32	3084.88	2894.5
	2675.69	2699.83	2621.19	2698.75	2665.87	2879.46	2553.46	2819.55	2677.63	2888.37	2975.28	3058.14	2773.69	2587.64	3121.34	2986.04	3158.09	2614.89	2608.53	2533.44	2556.74	2845.16	2758.4	3179.74	2725.23	3219.91	3344.45	2692.79	2557.81	3372.29	3199.12	2648.66	2734.94	2701.94	2990.06	2924.45	2654.19	3320.18	3537.48	2547.44	2697.25	2719.88	2911.82	2718.46	2940.53	2643.64	3117.66	3087.07	2895.98
	2676.99	2701.35	2622.56	2700.22	2667.09	2881.27	2554.61	2821.08	2678.8	2890.06	2977.12	3060.18	2775.15	2588.8	3123.39	2987.98	3160.39	2615.93	2609.5	2534.33	2557.93	2846.92	2760.15	3182.04	2726.64	3222.34	3347.24	2694.14	2558.93	3375.16	3201.79	2650.09	2736.25	2703.27	2991.93	2926.62	2655.15	3322.91	3540.6	2548.4	2698.51	2721.13	2913.52	2720.1	2941.89	2644.6	3119.99	3089.26	2897.46
	2678.29	2702.86	2623.92	2701.69	2668.3	2883.07	2555.75	2822.6	2679.96	2891.74	2978.95	3062.2	2776.61	2589.96	3125.43	2989.92	3162.68	2616.97	2610.46	2535.22	2559.12	2848.66	2761.89	3184.33	2728.05	3224.76	3350.01	2695.48	2560.05	3378.01	3204.45	2651.5	2737.57	2704.61	2993.79	2928.79	2656.1	3325.64	3543.71	2549.37	2699.76	2722.38	2915.21	2721.74	2943.24	2645.56	3122.31	3091.45	2898.93
	2679.57	2704.36	2625.28	2703.15	2669.51	2884.86	2556.89	2824.12	2681.11	2893.41	2980.78	3064.23	2778.06	2591.11	3127.46	2991.86	3164.95	2618	2611.42	2536.1	2560.3	2850.4	2763.63	3186.61	2729.45	3227.18	3352.78	2696.81	2561.17	3380.86	3207.11	2652.92	2738.87	2705.93	2995.65	2930.96	2657.05	3328.36	3546.81	2550.34	2701.01	2723.62	2916.9	2723.38	2944.58	2646.52	3124.62	3093.64	2900.39
	2680.86	2705.86	2626.64	2704.61	2670.71	2886.65	2558.03	2825.63	2682.26	2895.09	2982.6	3066.24	2779.5	2592.26	3129.48	2993.79	3167.23	2619.03	2612.37	2536.98	2561.48	2852.14	2765.37	3188.89	2730.85	3229.59	3355.54	2698.15	2562.28	3383.7	3209.76	2654.33	2740.17	2707.26	2997.49	2933.12	2657.99	3331.07	3549.9	2551.3	2702.26	2724.86	2918.58	2725.01	2945.92	2647.46	3126.93	3095.82	2901.85
	2682.14	2707.36	2628	2706.07	2671.91	2888.44	2559.16	2827.14	2683.41	2896.75	2984.42	3068.25	2780.94	2593.4	3131.49	2995.71	3169.49	2620.05	2613.32	2537.85	2562.66	2853.87	2767.1	3191.16	2732.25	3231.99	3358.29	2699.48	2563.39	3386.54	3212.41	2655.75	2741.47	2708.58	2999.33	2935.29	2658.94	3333.78	3552.97	2552.26	2703.51	2726.1	2920.25	2726.64	2947.26	2648.41	3129.23	3098	2903.3
	2683.41	2708.85	2629.36	2707.52	2673.11	2890.22	2560.29	2828.64	2684.56	2898.41	2986.22	3070.25	2782.38	2594.54	3133.5	2997.62	3171.74	2621.07	2614.26	2538.72	2563.84	2855.6	2768.83	3193.42	2733.63	3234.39	3361.03	2700.81	2564.49	3389.36	3215.05	2657.15	2742.76	2709.9	3001.16	2937.45	2659.87	3336.47	3556.03	2553.22	2704.75	2727.33	2921.93	2728.26	2948.6	2649.35	3131.52	3100.17	2904.75
	2684.68	2710.34	2630.71	2708.97	2674.29	2891.99	2561.42	2830.14	2685.7	2900.07	2988.02	3072.25	2783.81	2595.68	3135.51	2999.53	3173.99	2622.09	2615.2	2539.58	2565.01	2857.32	2770.56	3195.68	2735.02	3236.77	3363.77	2702.14	2565.59	3392.17	3217.68	2658.56	2744.05	2711.21	3002.99	2939.61	2660.81	3339.16	3559.09	2554.17	2705.99	2728.56	2923.59	2729.89	2949.93	2650.28	3133.81	3102.34	2906.19
	2685.94	2711.82	2632.06	2710.41	2675.48	2893.76	2562.55	2831.63	2686.84	2901.72	2989.82	3074.24	2785.24	2596.82	3137.5	3001.42	3176.23	2623.1	2616.13	2540.44	2566.19	2859.04	2772.29	3197.93	2736.39	3239.15	3366.5	2703.46	2566.69	3394.98	3220.31	2659.96	2745.33	2712.52	3004.81	2941.77	2661.74	3341.84	3562.13	2555.13	2707.22	2729.79	2925.26	2731.51	2951.26	2651.21	3136.09	3104.51	2907.62
	2687.2	2713.3	2633.41	2711.85	2676.65	2895.53	2563.67	2833.12	2687.97	2903.36	2991.61	3076.22	2786.66	2597.95	3139.49	3003.32	3178.46	2624.1	2617.06	2541.29	2567.36	2860.75	2774.01	3200.17	2737.76	3241.52	3369.22	2704.78	2567.78	3397.77	3222.93	2661.36	2746.61	2713.82	3006.62	2943.92	2662.66	3344.51	3565.16	2556.08	2708.45	2731.01	2926.91	2733.12	2952.58	2652.13	3138.36	3106.67	2909.05
	2688.45	2714.77	2634.75	2713.29	2677.83	2897.29	2564.78	2834.6	2689.1	2905	2993.39	3078.2	2788.08	2599.08	3141.47	3005.2	3180.69	2625.1	2617.98	2542.14	2568.53	2862.46	2775.73	3202.4	2739.13	3243.89	3371.93	2706.09	2568.86	3400.56	3225.54	2662.76	2747.88	2715.12	3008.42	2946.07	2663.58	3347.17	3568.17	2557.03	2709.68	2732.23	2928.57	2734.74	2953.9	2653.05	3140.62	3108.83	2910.47
	2689.7	2716.24	2636.1	2714.72	2679	2899.05	2565.9	2836.08	2690.23	2906.63	2995.16	3080.17	2789.5	2600.21	3143.44	3007.08	3182.9	2626.1	2618.9	2542.99	2569.69	2864.16	2777.45	3204.63	2740.49	3246.24	3374.63	2707.4	2569.94	3403.34	3228.15	2664.16	2749.15	2716.42	3010.21	2948.23	2664.5	3349.83	3571.18	2557.98	2710.91	2733.44	2930.21	2736.34	2955.22	2653.97	3142.88	3110.98	2911.89
	2690.94	2717.7	2637.44	2716.15	2680.16	2900.8	2567.01	2837.55	2691.35	2908.25	2996.93	3082.14	2790.9	2601.34	3145.41	3008.95	3185.11	2627.1	2619.81	2543.83	2570.85	2865.86	2779.16	3206.85	2741.85	3248.59	3377.33	2708.71	2571.02	3406.1	3230.75	2665.55	2750.42	2717.71	3012	2950.37	2665.41	3352.47	3574.17	2558.92	2712.13	2734.65	2931.86	2737.95	2956.53	2654.87	3145.13	3113.13	2913.3
	2692.18	2719.16	2638.78	2717.57	2681.31	2902.54	2568.12	2839.02	2692.47	2909.87	2998.69	3084.09	2792.31	2602.46	3147.36	3010.81	3187.31	2628.09	2620.72	2544.66	2572.01	2867.55	2780.88	3209.07	2743.19	3250.93	3380.02	2710.02	2572.09	3408.86	3233.35	2666.94	2751.68	2718.99	3013.78	2952.52	2666.32	3355.11	3577.15	2559.87	2713.35	2735.86	2933.5	2739.55	2957.84	2655.78	3147.37	3115.28	2914.7
	2693.41	2720.62	2640.11	2718.99	2682.47	2904.28	2569.22	2840.48	2693.59	2911.49	3000.44	3086.04	2793.71	2603.57	3149.32	3012.66	3189.5	2629.07	2621.62	2545.49	2573.17	2869.24	2782.58	3211.27	2744.54	3253.27	3382.7	2711.32	2573.16	3411.61	3235.94	2668.32	2752.93	2720.28	3015.55	2954.66	2667.22	3357.74	3580.12	2560.81	2714.57	2737.06	2935.13	2741.15	2959.14	2656.68	3149.6	3117.43	2916.1
	2694.63	2722.06	2641.44	2720.4	2683.61	2906.02	2570.32	2841.94	2694.7	2913.09	3002.18	3087.99	2795.1	2604.69	3151.26	3014.51	3191.68	2630.05	2622.52	2546.31	2574.33	2870.92	2784.29	3213.47	2745.88	3255.59	3385.37	2712.62	2574.22	3414.35	3238.52	2669.71	2754.18	2721.55	3017.32	2956.8	2668.12	3360.35	3583.08	2561.75	2715.78	2738.26	2936.76	2742.75	2960.44	2657.57	3151.83	3119.56	2917.49
	2695.85	2723.51	2642.77	2721.81	2684.75	2907.75	2571.42	2843.39	2695.8	2914.69	3003.92	3089.92	2796.49	2605.8	3153.2	3016.35	3193.86	2631.03	2623.41	2547.13	2575.48	2872.6	2785.99	3215.66	2747.21	3257.91	3388.03	2713.91	2575.28	3417.08	3241.1	2671.09	2755.43	2722.83	3019.07	2958.94	2669.02	3362.96	3586.03	2562.68	2716.99	2739.46	2938.38	2744.34	2961.74	2658.46	3154.05	3121.7	2918.88
	2697.07	2724.95	2644.1	2723.21	2685.89	2909.48	2572.52	2844.84	2696.91	2916.29	3005.66	3091.85	2797.88	2606.91	3155.12	3018.18	3196.02	2632	2624.29	2547.95	2576.63	2874.27	2787.69	3217.84	2748.53	3260.22	3390.68	2715.2	2576.34	3419.8	3243.67	2672.47	2756.67	2724.1	3020.82	2961.07	2669.91	3365.56	3588.96	2563.62	2718.2	2740.65	2940	2745.93	2963.03	2659.34	3156.26	3123.83	2920.26
	2698.28	2726.38	2645.43	2724.61	2687.02	2911.19	2573.61	2846.28	2698.01	2917.88	3007.38	3093.78	2799.26	2608.01	3157.04	3020.01	3198.18	2632.97	2625.18	2548.76	2577.78	2875.94	2789.39	3220.02	2749.86	3262.52	3393.33	2716.49	2577.39	3422.51	3246.23	2673.84	2757.9	2725.36	3022.56	2963.2	2670.79	3368.16	3591.88	2564.55	2719.4	2741.84	2941.62	2747.52	2964.32	2660.21	3158.46	3125.96	2921.63
	2699.48	2727.81	2646.75	2726.01	2688.14	2912.91	2574.69	2847.72	2699.1	2919.46	3009.1	3095.69	2800.63	2609.11	3158.96	3021.83	3200.33	2633.93	2626.05	2549.57	2578.93	2877.6	2791.08	3222.19	2751.17	3264.81	3395.97	2717.78	2578.43	3425.2	3248.79	2675.21	2759.13	2726.62	3024.3	2965.33	2671.68	3370.74	3594.79	2565.48	2720.6	2743.02	2943.23	2749.1	2965.61	2661.08	3160.66	3128.08	2923
	2700.68	2729.23	2648.07	2727.4	2689.26	2914.62	2575.78	2849.15	2700.2	2921.04	3010.81	3097.6	2802	2610.21	3160.86	3023.64	3202.47	2634.89	2626.92	2550.37	2580.07	2879.25	2792.77	3224.35	2752.48	3267.1	3398.6	2719.06	2579.47	3427.89	3251.34	2676.58	2760.36	2727.88	3026.02	2967.46	2672.56	3373.31	3597.69	2566.41	2721.79	2744.2	2944.83	2750.68	2966.89	2661.95	3162.85	3130.2	2924.36
	2701.87	2730.65	2649.38	2728.79	2690.38	2916.32	2576.86	2850.57	2701.28	2922.61	3012.51	3099.5	2803.36	2611.3	3162.76	3025.44	3204.6	2635.85	2627.79	2551.16	2581.21	2880.9	2794.46	3226.5	2753.78	3269.38	3401.22	2720.33	2580.51	3430.57	3253.88	2677.94	2761.58	2729.13	3027.74	2969.58	2673.43	3375.87	3600.57	2567.33	2722.99	2745.38	2946.43	2752.25	2968.17	2662.81	3165.03	3132.31	2925.72
	2703.05	2732.06	2650.7	2730.17	2691.48	2918.02	2577.93	2851.99	2702.37	2924.17	3014.21	3101.4	2804.72	2612.39	3164.65	3027.23	3206.72	2636.8	2628.65	2551.95	2582.35	2882.55	2796.14	3228.65	2755.08	3271.64	3403.83	2721.61	2581.54	3433.24	3256.41	2679.31	2762.8	2730.37	3029.45	2971.7	2674.3	3378.43	3603.44	2568.25	2724.18	2746.55	2948.02	2753.82	2969.44	2663.67	3167.2	3134.42	2927.07
	2704.23	2733.47	2652.01	2731.55	2692.59	2919.71	2579	2853.41	2703.45	2925.73	3015.9	3103.29	2806.07	2613.47	3166.53	3029.02	3208.84	2637.75	2629.51	2552.74	2583.48	2884.19	2797.82	3230.78	2756.37	3273.9	3406.43	2722.88	2582.56	3435.9	3258.94	2680.67	2764.01	2731.62	3031.15	2973.82	2675.17	3380.97	3606.3	2569.17	2725.36	2747.72	2949.61	2755.38	2970.72	2664.52	3169.36	3136.53	2928.41
	2705.41	2734.87	2653.32	2732.92	2693.68	2921.4	2580.07	2854.82	2704.52	2927.28	3017.58	3105.17	2807.42	2614.56	3168.41	3030.8	3210.94	2638.69	2630.36	2553.52	2584.62	2885.82	2799.5	3232.91	2757.66	3276.16	3409.03	2724.14	2583.58	3438.55	3261.46	2682.02	2765.22	2732.85	3032.85	2975.93	2676.03	3383.51	3609.14	2570.09	2726.54	2748.89	2951.19	2756.95	2971.98	2665.36	3171.52	3138.63	2929.75
	2706.58	2736.27	2654.62	2734.29	2694.78	2923.08	2581.14	2856.22	2705.59	2928.83	3019.25	3107.04	2808.77	2615.63	3170.27	3032.57	3213.04	2639.63	2631.21	2554.3	2585.75	2887.45	2801.17	3235.03	2758.94	3278.4	3411.62	2725.4	2584.6	3441.18	3263.98	2683.37	2766.42	2734.09	3034.53	2978.04	2676.88	3386.03	3611.98	2571.01	2727.72	2750.05	2952.77	2758.5	2973.24	2666.2	3173.66	3140.72	2931.08
	2707.74	2737.66	2655.92	2735.65	2695.86	2924.75	2582.2	2857.62	2706.66	2930.36	3020.92	3108.9	2810.1	2616.71	3172.13	3034.33	3215.13	2640.56	2632.05	2555.07	2586.87	2889.07	2802.84	3237.15	2760.21	3280.63	3414.19	2726.66	2585.61	3443.81	3266.49	2684.72	2767.62	2735.32	3036.21	2980.15	2677.74	3388.54	3614.8	2571.92	2728.9	2751.21	2954.34	2760.06	2974.5	2667.03	3175.8	3142.81	2932.41
	2708.9	2739.05	2657.22	2737.01	2696.94	2926.42	2583.26	2859.01	2707.73	2931.89	3022.58	3110.76	2811.44	2617.78	3173.98	3036.09	3217.21	2641.5	2632.88	2555.84	2588	2890.69	2804.51	3239.25	2761.48	3282.86	3416.76	2727.92	2586.61	3446.42	3268.99	2686.07	2768.81	2736.54	3037.88	2982.25	2678.59	3391.05	3617.6	2572.83	2730.07	2752.36	2955.91	2761.61	2975.76	2667.86	3177.93	3144.9	2933.73
	2710.05	2740.43	2658.52	2738.36	2698.02	2928.09	2584.31	2860.39	2708.79	2933.42	3024.23	3112.61	2812.76	2618.84	3175.83	3037.83	3219.28	2642.42	2633.72	2556.61	2589.12	2892.3	2806.17	3241.35	2762.74	3285.08	3419.32	2729.17	2587.61	3449.03	3271.48	2687.41	2770	2737.76	3039.55	2984.35	2679.43	3393.54	3620.4	2573.74	2731.24	2753.51	2957.47	2763.15	2977.01	2668.68	3180.06	3146.98	2935.04
	2711.19	2741.8	2659.81	2739.71	2699.09	2929.75	2585.36	2861.78	2709.84	2934.94	3025.87	3114.46	2814.08	2619.91	3177.66	3039.57	3221.34	2643.34	2634.54	2557.36	2590.24	2893.9	2807.83	3243.44	2763.99	3287.29	3421.88	2730.41	2588.61	3451.62	3273.97	2688.75	2771.18	2738.97	3041.2	2986.44	2680.27	3396.03	3623.18	2574.64	2732.4	2754.66	2959.03	2764.69	2978.26	2669.5	3182.17	3149.06	2936.35
	2712.33	2743.17	2661.1	2741.06	2700.15	2931.4	2586.41	2863.15	2710.89	2936.45	3027.51	3116.29	2815.4	2620.97	3179.49	3041.3	3223.39	2644.26	2635.36	2558.12	2591.36	2895.5	2809.49	3245.52	2765.24	3289.49	3424.42	2731.66	2589.6	3454.2	3276.44	2690.08	2772.36	2740.18	3042.85	2988.54	2681.11	3398.5	3625.95	2575.55	2733.56	2755.8	2960.58	2766.23	2979.5	2670.31	3184.28	3151.13	2937.65
	2713.46	2744.54	2662.39	2742.4	2701.21	2933.04	2587.45	2864.52	2711.94	2937.95	3029.14	3118.12	2816.71	2622.02	3181.3	3043.03	3225.43	2645.18	2636.18	2558.87	2592.47	2897.09	2811.14	3247.59	2766.49	3291.68	3426.95	2732.9	2590.59	3456.78	3278.92	2691.42	2773.54	2741.39	3044.49	2990.63	2681.94	3400.96	3628.7	2576.45	2734.72	2756.94	2962.12	2767.76	2980.74	2671.12	3186.38	3153.2	2938.95
	2714.59	2745.9	2663.67	2743.74	2702.26	2934.68	2588.49	2865.88	2712.98	2939.45	3030.76	3119.94	2818.01	2623.07	3183.11	3044.74	3227.46	2646.09	2636.99	2559.61	2593.58	2898.68	2812.79	3249.65	2767.72	3293.86	3429.48	2734.13	2591.57	3459.34	3281.38	2692.74	2774.71	2742.59	3046.12	2992.71	2682.77	3403.42	3631.44	2577.35	2735.87	2758.07	2963.66	2769.29	2981.97	2671.92	3188.47	3155.26	2940.24
	2715.71	2747.25	2664.95	2745.07	2703.31	2936.32	2589.52	2867.24	2714.02	2940.94	3032.38	3121.75	2819.31	2624.12	3184.92	3046.45	3229.49	2646.99	2637.8	2560.35	2594.69	2900.26	2814.44	3251.71	2768.95	3296.03	3432	2735.36	2592.54	3461.89	3283.84	2694.07	2775.87	2743.78	3047.74	2994.79	2683.59	3405.86	3634.17	2578.24	2737.02	2759.2	2965.2	2770.81	2983.2	2672.71	3190.55	3157.32	2941.52
	2716.83	2748.6	2666.23	2746.39	2704.35	2937.95	2590.55	2868.59	2715.06	2942.43	3033.99	3123.55	2820.6	2625.16	3186.71	3048.15	3231.5	2647.89	2638.6	2561.09	2595.79	2901.84	2816.08	3253.76	2770.18	3298.2	3434.5	2736.59	2593.52	3464.42	3286.29	2695.39	2777.03	2744.97	3049.35	2996.87	2684.41	3408.29	3636.88	2579.13	2738.17	2760.32	2966.72	2772.33	2984.43	2673.5	3192.62	3159.38	2942.8
	2717.94	2749.94	2667.5	2747.71	2705.38	2939.57	2591.58	2869.94	2716.09	2943.9	3035.59	3125.35	2821.89	2626.2	3188.49	3049.84	3233.51	2648.79	2639.4	2561.82	2596.9	2903.4	2817.72	3255.79	2771.4	3300.35	3437	2737.81	2594.48	3466.95	3288.73	2696.71	2778.19	2746.16	3050.96	2998.94	2685.22	3410.71	3639.58	2580.02	2739.31	2761.45	2968.25	2773.84	2985.65	2674.28	3194.68	3161.42	2944.07
	2719.04	2751.28	2668.77	2749.03	2706.41	2941.18	2592.6	2871.28	2717.11	2945.37	3037.18	3127.14	2823.17	2627.23	3190.27	3051.52	3235.5	2649.68	2640.19	2562.55	2597.99	2904.97	2819.36	3257.82	2772.61	3302.5	3439.49	2739.03	2595.44	3469.46	3291.16	2698.02	2779.34	2747.34	3052.56	3001.01	2686.03	3413.12	3642.27	2580.91	2740.45	2762.56	2969.76	2775.35	2986.87	2675.06	3196.74	3163.47	2945.34
	2720.14	2752.6	2670.04	2750.34	2707.43	2942.79	2593.62	2872.61	2718.13	2946.84	3038.76	3128.92	2824.45	2628.26	3192.04	3053.2	3237.49	2650.57	2640.98	2563.27	2599.09	2906.52	2820.99	3259.85	2773.81	3304.64	3441.97	2740.25	2596.4	3471.97	3293.59	2699.33	2780.48	2748.51	3054.15	3003.08	2686.84	3415.52	3644.94	2581.8	2741.59	2763.68	2971.28	2776.86	2988.09	2675.83	3198.79	3165.51	2946.6
	2721.23	2753.93	2671.3	2751.65	2708.45	2944.4	2594.63	2873.94	2719.15	2948.29	3040.34	3130.69	2825.72	2629.29	3193.8	3054.86	3239.47	2651.45	2641.76	2563.99	2600.18	2908.07	2822.62	3261.86	2775.01	3306.76	3444.45	2741.46	2597.35	3474.46	3296	2700.64	2781.62	2749.69	3055.73	3005.14	2687.64	3417.91	3647.6	2582.68	2742.72	2764.79	2972.78	2778.36	2989.3	2676.6	3200.83	3167.54	2947.85
	2722.31	2755.25	2672.57	2752.95	2709.46	2945.99	2595.64	2875.26	2720.16	2949.74	3041.91	3132.46	2826.98	2630.31	3195.55	3056.52	3241.43	2652.33	2642.54	2564.7	2601.28	2909.62	2824.24	3263.86	2776.21	3308.88	3446.91	2742.66	2598.29	3476.94	3298.42	2701.94	2782.76	2750.85	3057.3	3007.2	2688.44	3420.29	3650.25	2583.56	2743.85	2765.89	2974.28	2779.85	2990.51	2677.36	3202.86	3169.57	2949.1
	2723.39	2756.56	2673.82	2754.24	2710.47	2947.58	2596.65	2876.58	2721.17	2951.18	3043.47	3134.21	2828.24	2631.32	3197.29	3058.17	3243.39	2653.21	2643.31	2565.41	2602.36	2911.15	2825.86	3265.86	2777.39	3310.99	3449.36	2743.86	2599.23	3479.41	3300.82	2703.24	2783.89	2752.01	3058.87	3009.25	2689.23	3422.66	3652.88	2584.43	2744.97	2766.99	2975.78	2781.34	2991.71	2678.11	3204.88	3171.59	2950.34
	2724.46	2757.87	2675.08	2755.54	2711.47	2949.17	2597.65	2877.89	2722.18	2952.62	3045.03	3135.96	2829.49	2632.33	3199.03	3059.81	3245.34	2654.08	2644.08	2566.11	2603.45	2912.68	2827.48	3267.84	2778.57	3313.09	3451.81	2745.06	2600.16	3481.86	3303.21	2704.54	2785.02	2753.17	3060.42	3011.3	2690.02	3425.01	3655.49	2585.31	2746.09	2768.09	2977.26	2782.83	2992.91	2678.86	3206.89	3173.61	2951.57
	2725.52	2759.17	2676.33	2756.82	2712.46	2950.75	2598.65	2879.19	2723.18	2954.04	3046.57	3137.7	2830.73	2633.34	3200.75	3061.44	3247.28	2654.95	2644.84	2566.81	2604.53	2914.21	2829.09	3269.82	2779.74	3315.18	3454.24	2746.26	2601.09	3484.31	3305.6	2705.83	2786.14	2754.32	3061.97	3013.35	2690.8	3427.36	3658.1	2586.18	2747.21	2769.18	2978.75	2784.31	2994.1	2679.6	3208.89	3175.62	2952.8
	2726.58	2760.46	2677.58	2758.1	2713.45	2952.32	2599.64	2880.49	2724.17	2955.46	3048.11	3139.43	2831.97	2634.35	3202.47	3063.07	3249.2	2655.81	2645.6	2567.5	2605.61	2915.72	2830.7	3271.79	2780.91	3317.26	3456.67	2747.45	2602.02	3486.74	3307.98	2707.12	2787.26	2755.46	3063.51	3015.39	2691.58	3429.69	3660.69	2587.05	2748.32	2770.27	2980.22	2785.78	2995.29	2680.34	3210.89	3177.63	2954.03
	2727.63	2761.75	2678.82	2759.38	2714.43	2953.88	2600.63	2881.78	2725.16	2956.88	3049.64	3141.16	2833.2	2635.34	3204.18	3064.68	3251.12	2656.67	2646.36	2568.19	2606.68	2917.24	2832.31	3273.75	2782.07	3319.33	3459.09	2748.63	2602.93	3489.16	3310.35	2708.4	2788.37	2756.61	3065.04	3017.42	2692.36	3432.01	3663.26	2587.92	2749.43	2771.35	2981.69	2787.25	2996.48	2681.07	3212.87	3179.63	2955.25
	2728.68	2763.03	2680.06	2760.65	2715.4	2955.44	2601.62	2883.07	2726.15	2958.28	3051.16	3142.87	2834.43	2636.34	3205.88	3066.29	3253.03	2657.53	2647.1	2568.88	2607.76	2918.74	2833.91	3275.7	2783.23	3321.39	3461.49	2749.81	2603.85	3491.56	3312.71	2709.68	2789.48	2757.74	3066.57	3019.46	2693.13	3434.32	3665.82	2588.78	2750.54	2772.43	2983.16	2788.72	2997.66	2681.8	3214.85	3181.63	2956.46
	2729.72	2764.31	2681.3	2761.92	2716.37	2956.99	2602.6	2884.35	2727.13	2959.68	3052.68	3144.58	2835.65	2637.33	3207.57	3067.89	3254.93	2658.38	2647.85	2569.56	2608.83	2920.24	2835.51	3277.64	2784.37	3323.45	3463.89	2750.99	2604.75	3493.96	3315.07	2710.96	2790.58	2758.87	3068.08	3021.48	2693.89	3436.62	3668.37	2589.64	2751.64	2773.51	2984.62	2790.18	2998.84	2682.52	3216.82	3183.62	2957.66
	2730.75	2765.58	2682.53	2763.18	2717.34	2958.53	2603.57	2885.62	2728.11	2961.07	3054.19	3146.28	2836.86	2638.31	3209.25	3069.48	3256.82	2659.23	2648.59	2570.23	2609.89	2921.73	2837.11	3279.57	2785.51	3325.49	3466.28	2752.16	2605.66	3496.34	3317.41	2712.23	2791.68	2760	3069.59	3023.51	2694.66	3438.9	3670.9	2590.5	2752.73	2774.58	2986.07	2791.63	3000.02	2683.23	3218.78	3185.6	2958.86
	2731.78	2766.84	2683.76	2764.44	2718.29	2960.07	2604.54	2886.89	2729.08	2962.45	3055.68	3147.97	2838.07	2639.29	3210.92	3071.06	3258.7	2660.07	2649.32	2570.9	2610.95	2923.21	2838.7	3281.49	2786.65	3327.52	3468.66	2753.33	2606.55	3498.71	3319.75	2713.5	2792.77	2761.12	3071.08	3025.52	2695.41	3441.18	3673.41	2591.35	2753.83	2775.65	2987.52	2793.08	3001.19	2683.94	3220.73	3187.58	2960.05
	2732.8	2768.1	2684.98	2765.69	2719.25	2961.6	2605.51	2888.15	2730.05	2963.83	3057.18	3149.65	2839.27	2640.26	3212.59	3072.63	3260.56	2660.91	2650.05	2571.57	2612.01	2924.69	2840.29	3283.41	2787.77	3329.54	3471.03	2754.5	2607.44	3501.06	3322.08	2714.76	2793.86	2762.23	3072.57	3027.54	2696.17	3443.44	3675.91	2592.2	2754.92	2776.71	2988.96	2794.52	3002.35	2684.64	3222.67	3189.55	2961.24
	2733.81	2769.35	2686.21	2766.93	2720.19	2963.13	2606.47	2889.4	2731.02	2965.19	3058.66	3151.32	2840.47	2641.23	3214.24	3074.19	3262.42	2661.74	2650.77	2572.23	2613.07	2926.16	2841.87	3285.31	2788.89	3331.55	3473.39	2755.65	2608.33	3503.41	3324.4	2716.02	2794.94	2763.34	3074.05	3029.55	2696.92	3445.69	3678.4	2593.05	2756	2777.77	2990.39	2795.96	3003.51	2685.34	3224.6	3191.52	2962.42
	2734.82	2770.59	2687.42	2768.17	2721.13	2964.64	2607.43	2890.65	2731.98	2966.55	3060.13	3152.98	2841.65	2642.2	3215.89	3075.75	3264.27	2662.57	2651.49	2572.89	2614.13	2927.63	2843.45	3287.2	2790.01	3333.56	3475.74	2756.81	2609.21	3505.74	3326.72	2717.28	2796.02	2764.45	3075.53	3031.55	2697.66	3447.93	3680.87	2593.9	2757.08	2778.83	2991.82	2797.39	3004.67	2686.03	3226.52	3193.49	2963.6
	2735.82	2771.83	2688.64	2769.41	2722.06	2966.16	2608.39	2891.89	2732.93	2967.91	3061.6	3154.64	2842.84	2643.16	3217.53	3077.29	3266.11	2663.4	2652.21	2573.54	2615.18	2929.08	2845.02	3289.09	2791.11	3335.55	3478.09	2757.96	2610.08	3508.06	3329.02	2718.53	2797.09	2765.55	3076.99	3033.55	2698.4	3450.16	3683.33	2594.74	2758.16	2779.88	2993.24	2798.82	3005.83	2686.71	3228.43	3195.44	2964.77
	2736.81	2773.06	2689.85	2770.64	2722.99	2967.66	2609.33	2893.13	2733.88	2969.25	3063.06	3156.28	2844.01	2644.12	3219.15	3078.83	3267.94	2664.22	2652.92	2574.19	2616.22	2930.53	2846.59	3290.97	2792.21	3337.53	3480.42	2759.11	2610.95	3510.36	3331.32	2719.78	2798.16	2766.64	3078.44	3035.54	2699.14	3452.37	3685.77	2595.59	2759.24	2780.92	2994.66	2800.24	3006.97	2687.39	3230.34	3197.39	2965.93
	2737.8	2774.29	2691.06	2771.86	2723.91	2969.16	2610.28	2894.35	2734.83	2970.59	3064.51	3157.92	2845.18	2645.07	3220.77	3080.36	3269.75	2665.04	2653.62	2574.84	2617.27	2931.98	2848.16	3292.83	2793.3	3339.5	3482.74	2760.25	2611.81	3512.65	3333.6	2721.02	2799.23	2767.73	3079.89	3037.53	2699.87	3454.57	3688.2	2596.42	2760.31	2781.96	2996.07	2801.66	3008.12	2688.06	3232.23	3199.34	2967.09
	2738.78	2775.5	2692.26	2773.08	2724.83	2970.64	2611.22	2895.58	2735.77	2971.91	3065.95	3159.55	2846.34	2646.01	3222.38	3081.88	3271.56	2665.85	2654.33	2575.47	2618.31	2933.41	2849.73	3294.69	2794.39	3341.46	3485.05	2761.38	2612.67	3514.93	3335.88	2722.26	2800.28	2768.81	3081.33	3039.52	2700.59	3456.76	3690.61	2597.26	2761.37	2783	2997.47	2803.07	3009.26	2688.73	3234.11	3201.28	2968.24
	2739.75	2776.72	2693.46	2774.3	2725.73	2972.13	2612.16	2896.79	2736.7	2973.24	3067.39	3161.17	2847.49	2646.95	3223.98	3083.39	3273.36	2666.66	2655.02	2576.11	2619.35	2934.84	2851.28	3296.53	2795.47	3343.41	3487.36	2762.52	2613.52	3517.2	3338.15	2723.5	2801.34	2769.89	3082.76	3041.49	2701.32	3458.94	3693.01	2598.09	2762.43	2784.03	2998.87	2804.47	3010.4	2689.39	3235.99	3203.21	2969.38
	2740.72	2777.92	2694.65	2775.51	2726.64	2973.6	2613.09	2898	2737.63	2974.55	3068.82	3162.78	2848.64	2647.89	3225.57	3084.89	3275.14	2667.47	2655.71	2576.74	2620.38	2936.27	2852.84	3298.37	2796.54	3345.35	3489.65	2763.65	2614.36	3519.45	3340.41	2724.73	2802.39	2770.97	3084.18	3043.47	2702.03	3461.1	3695.39	2598.92	2763.49	2785.06	3000.26	2805.87	3011.53	2690.04	3237.85	3205.14	2970.52
	2741.68	2779.12	2695.84	2776.71	2727.53	2975.07	2614.01	2899.2	2738.56	2975.85	3070.24	3164.38	2849.78	2648.82	3227.16	3086.38	3276.92	2668.27	2656.4	2577.37	2621.41	2937.68	2854.39	3300.2	2797.61	3347.28	3491.93	2764.77	2615.2	3521.69	3342.67	2725.96	2803.43	2772.03	3085.59	3045.44	2702.75	3463.25	3697.76	2599.75	2764.55	2786.09	3001.64	2807.26	3012.66	2690.69	3239.71	3207.06	2971.66
	2742.64	2780.31	2697.03	2777.91	2728.42	2976.53	2614.94	2900.4	2739.48	2977.15	3071.65	3165.97	2850.92	2649.74	3228.73	3087.87	3278.68	2669.06	2657.08	2577.99	2622.44	2939.09	2855.94	3302.01	2798.67	3349.2	3494.21	2765.89	2616.04	3523.92	3344.91	2727.18	2804.47	2773.1	3086.99	3047.4	2703.46	3465.39	3700.11	2600.57	2765.6	2787.11	3003.02	2808.65	3013.78	2691.33	3241.56	3208.98	2972.78
	2743.58	2781.5	2698.21	2779.1	2729.31	2977.98	2615.86	2901.59	2740.4	2978.44	3073.05	3167.55	2852.05	2650.66	3230.29	3089.34	3280.44	2669.86	2657.76	2578.61	2623.46	2940.49	2857.48	3303.82	2799.72	3351.11	3496.47	2767	2616.86	3526.13	3347.15	2728.4	2805.51	2774.15	3088.38	3049.36	2704.16	3467.52	3702.45	2601.39	2766.64	2788.12	3004.39	2810.03	3014.9	2691.97	3243.4	3210.89	2973.91
	2744.52	2782.68	2699.39	2780.29	2730.18	2979.43	2616.77	2902.77	2741.31	2979.72	3074.44	3169.13	2853.17	2651.58	3231.84	3090.81	3282.18	2670.65	2658.43	2579.22	2624.49	2941.88	2859.02	3305.62	2800.76	3353.01	3498.72	2768.11	2617.69	3528.33	3349.37	2729.61	2806.54	2775.21	3089.77	3051.31	2704.86	3469.63	3704.77	2602.21	2767.68	2789.13	3005.75	2811.41	3016.02	2692.6	3245.22	3212.79	2975.02
	2745.46	2783.85	2700.57	2781.47	2731.06	2980.87	2617.68	2903.94	2742.22	2981	3075.83	3170.69	2854.28	2652.49	3233.39	3092.26	3283.91	2671.43	2659.1	2579.83	2625.5	2943.27	2860.56	3307.41	2801.8	3354.9	3500.97	2769.22	2618.5	3530.52	3351.59	2730.82	2807.57	2776.25	3091.14	3053.26	2705.56	3471.73	3707.07	2603.02	2768.72	2790.14	3007.11	2812.78	3017.13	2693.22	3247.04	3214.69	2976.13
	2746.39	2785.01	2701.74	2782.65	2731.92	2982.3	2618.58	2905.11	2743.12	2982.26	3077.21	3172.25	2855.39	2653.39	3234.92	3093.71	3285.64	2672.21	2659.76	2580.43	2626.52	2944.65	2862.09	3309.18	2802.83	3356.78	3503.2	2770.32	2619.31	3532.69	3353.8	2732.02	2808.59	2777.3	3092.51	3055.2	2706.25	3473.82	3709.36	2603.84	2769.76	2791.14	3008.46	2814.14	3018.23	2693.84	3248.85	3216.58	2977.24
	2747.31	2786.17	2702.9	2783.82	2732.78	2983.73	2619.48	2906.28	2744.02	2983.52	3078.58	3173.79	2856.49	2654.29	3236.45	3095.15	3287.35	2672.99	2660.42	2581.03	2627.53	2946.02	2863.61	3310.95	2803.85	3358.64	3505.42	2771.42	2620.12	3534.85	3356	2733.23	2809.6	2778.33	3093.87	3057.14	2706.93	3475.89	3711.64	2604.65	2770.79	2792.14	3009.8	2815.5	3019.34	2694.46	3250.65	3218.46	2978.34
	2748.22	2787.32	2704.07	2784.98	2733.63	2985.14	2620.38	2907.43	2744.91	2984.77	3079.94	3175.33	2857.58	2655.19	3237.96	3096.58	3289.05	2673.76	2661.08	2581.62	2628.54	2947.39	2865.14	3312.71	2804.87	3360.5	3507.64	2772.51	2620.92	3536.99	3358.19	2734.42	2810.61	2779.36	3095.22	3059.07	2707.61	3477.95	3713.9	2605.45	2771.81	2793.13	3011.14	2816.85	3020.43	2695.06	3252.44	3220.34	2979.43
	2749.13	2788.47	2705.22	2786.14	2734.48	2986.55	2621.27	2908.58	2745.8	2986.01	3081.3	3176.85	2858.67	2656.08	3239.47	3098	3290.74	2674.53	2661.73	2582.21	2629.54	2948.74	2866.65	3314.45	2805.88	3362.34	3509.84	2773.6	2621.71	3539.13	3360.37	2735.61	2811.62	2780.39	3096.55	3060.99	2708.29	3480	3716.14	2606.26	2772.83	2794.12	3012.47	2818.19	3021.53	2695.66	3254.22	3222.21	2980.52
	2750.03	2789.6	2706.38	2787.3	2735.32	2987.96	2622.16	2909.72	2746.68	2987.25	3082.64	3178.37	2859.75	2656.96	3240.97	3099.41	3292.42	2675.3	2662.37	2582.8	2630.55	2950.09	2868.17	3316.19	2806.88	3364.17	3512.03	2774.68	2622.5	3541.24	3362.55	2736.8	2812.62	2781.41	3097.89	3062.92	2708.96	3482.04	3718.37	2607.06	2773.85	2795.11	3013.8	2819.53	3022.62	2696.26	3255.99	3224.08	2981.6
	2750.93	2790.74	2707.53	2788.44	2736.15	2989.35	2623.04	2910.86	2747.56	2988.47	3083.98	3179.88	2860.82	2657.84	3242.45	3100.81	3294.09	2676.06	2663.01	2583.38	2631.54	2951.44	2869.68	3317.91	2807.88	3366	3514.21	2775.76	2623.28	3543.35	3364.71	2737.98	2813.62	2782.43	3099.21	3064.83	2709.63	3484.06	3720.58	2607.86	2774.87	2796.09	3015.11	2820.86	3023.7	2696.85	3257.74	3225.94	2982.67
	2751.82	2791.86	2708.67	2789.59	2736.98	2990.74	2623.92	2911.99	2748.43	2989.69	3085.31	3181.38	2861.89	2658.71	3243.93	3102.2	3295.75	2676.81	2663.65	2583.96	2632.54	2952.77	2871.19	3319.63	2808.87	3367.81	3516.38	2776.83	2624.05	3545.44	3366.86	2739.16	2814.61	2783.44	3100.52	3066.74	2710.29	3486.07	3722.77	2608.65	2775.88	2797.06	3016.42	2822.19	3024.78	2697.43	3259.49	3227.79	2983.74
	2752.7	2792.98	2709.81	2790.72	2737.8	2992.12	2624.79	2913.11	2749.3	2990.9	3086.63	3182.86	2862.95	2659.58	3245.4	3103.58	3297.4	2677.57	2664.28	2584.53	2633.53	2954.1	2872.69	3321.33	2809.85	3369.61	3518.54	2777.9	2624.82	3547.52	3369.01	2740.33	2815.6	2784.44	3101.82	3068.64	2710.95	3488.06	3724.95	2609.44	2776.88	2798.04	3017.73	2823.51	3025.86	2698.01	3261.23	3229.64	2984.81
	2753.58	2794.08	2710.95	2791.86	2738.62	2993.49	2625.66	2914.22	2750.16	2992.1	3087.95	3184.34	2864	2660.45	3246.86	3104.96	3299.03	2678.32	2664.91	2585.1	2634.52	2955.42	2874.18	3323.03	2810.82	3371.39	3520.69	2778.97	2625.58	3549.58	3371.14	2741.5	2816.58	2785.44	3103.12	3070.54	2711.6	3490.05	3727.12	2610.23	2777.89	2799	3019.02	2824.83	3026.93	2698.58	3262.96	3231.48	2985.87
	2754.45	2795.19	2712.08	2792.98	2739.43	2994.85	2626.53	2915.33	2751.02	2993.3	3089.25	3185.81	2865.05	2661.31	3248.3	3106.32	3300.66	2679.06	2665.53	2585.66	2635.5	2956.74	2875.68	3324.71	2811.79	3373.17	3522.83	2780.03	2626.34	3551.63	3373.27	2742.66	2817.56	2786.44	3104.4	3072.43	2712.25	3492.01	3729.27	2611.02	2778.88	2799.97	3020.31	2826.13	3028	2699.15	3264.68	3233.32	2986.92
	2755.31	2796.28	2713.21	2794.1	2740.23	2996.21	2627.39	2916.43	2751.87	2994.48	3090.55	3187.27	2866.08	2662.16	3249.74	3107.68	3302.27	2679.8	2666.15	2586.22	2636.48	2958.04	2877.17	3326.38	2812.75	3374.93	3524.95	2781.09	2627.09	3553.67	3375.39	2743.82	2818.54	2787.42	3105.68	3074.32	2712.89	3493.97	3731.4	2611.8	2779.88	2800.92	3021.59	2827.43	3029.06	2699.71	3266.39	3235.14	2987.97
	2756.17	2797.37	2714.33	2795.22	2741.03	2997.56	2628.25	2917.52	2752.72	2995.66	3091.84	3188.72	2867.11	2663.01	3251.17	3109.02	3303.88	2680.54	2666.77	2586.78	2637.46	2959.34	2878.65	3328.04	2813.71	3376.69	3527.07	2782.14	2627.84	3555.69	3377.49	2744.98	2819.51	2788.41	3106.94	3076.2	2713.53	3495.91	3733.52	2612.58	2780.87	2801.88	3022.87	2828.73	3030.12	2700.26	3268.09	3236.97	2989.01
	2757.02	2798.45	2715.45	2796.33	2741.82	2998.9	2629.1	2918.61	2753.56	2996.83	3093.12	3190.16	2868.14	2663.85	3252.59	3110.36	3305.47	2681.27	2667.38	2587.33	2638.44	2960.63	2880.13	3329.69	2814.65	3378.43	3529.18	2783.19	2628.58	3557.7	3379.59	2746.12	2820.47	2789.39	3108.2	3078.07	2714.17	3497.84	3735.62	2613.36	2781.85	2802.83	3024.14	2830.02	3031.17	2700.81	3269.78	3238.78	2990.05
	2757.86	2799.53	2716.56	2797.43	2742.6	3000.23	2629.95	2919.69	2754.4	2997.99	3094.39	3191.59	2869.16	2664.69	3254	3111.68	3307.05	2682	2667.98	2587.88	2639.41	2961.92	2881.61	3331.33	2815.59	3380.16	3531.27	2784.23	2629.31	3559.69	3381.68	2747.27	2821.43	2790.36	3109.45	3079.94	2714.79	3499.75	3737.7	2614.14	2782.84	2803.77	3025.4	2831.3	3032.22	2701.36	3271.46	3240.59	2991.08
	2758.7	2800.59	2717.67	2798.53	2743.38	3001.56	2630.79	2920.76	2755.23	2999.15	3095.66	3193.01	2870.16	2665.52	3255.4	3113	3308.62	2682.73	2668.58	2588.42	2640.38	2963.19	2883.08	3332.96	2816.53	3381.88	3533.35	2785.27	2630.04	3561.67	3383.76	2748.41	2822.38	2791.33	3110.68	3081.81	2715.42	3501.65	3739.77	2614.91	2783.82	2804.71	3026.65	2832.58	3033.27	2701.89	3273.13	3242.39	2992.11
	2759.53	2801.65	2718.77	2799.62	2744.16	3002.88	2631.63	2921.83	2756.06	3000.29	3096.91	3194.42	2871.17	2666.34	3256.78	3114.31	3310.18	2683.45	2669.18	2588.96	2641.34	2964.46	2884.55	3334.58	2817.45	3383.59	3535.42	2786.3	2630.76	3563.64	3385.83	2749.54	2823.34	2792.29	3111.91	3083.66	2716.04	3503.54	3741.82	2615.68	2784.79	2805.64	3027.9	2833.84	3034.31	2702.42	3274.79	3244.19	2993.13
	2760.35	2802.7	2719.87	2800.7	2744.92	3004.19	2632.46	2922.89	2756.88	3001.43	3098.16	3195.82	2872.16	2667.16	3258.16	3115.6	3311.73	2684.17	2669.77	2589.49	2642.3	2965.72	2886.01	3336.19	2818.37	3385.28	3537.49	2787.33	2631.47	3565.59	3387.89	2750.67	2824.28	2793.25	3113.13	3085.51	2716.65	3505.41	3743.86	2616.44	2785.76	2806.57	3029.13	2835.11	3035.35	2702.95	3276.44	3245.97	2994.15
	2761.17	2803.75	2720.96	2801.78	2745.68	3005.49	2633.29	2923.94	2757.69	3002.56	3099.4	3197.2	2873.15	2667.98	3259.53	3116.89	3313.26	2684.88	2670.36	2590.02	2643.26	2966.97	2887.47	3337.79	2819.28	3386.96	3539.53	2788.36	2632.18	3567.52	3389.94	2751.8	2825.22	2794.2	3114.34	3087.36	2717.26	3507.26	3745.87	2617.21	2786.73	2807.5	3030.37	2836.36	3036.38	2703.47	3278.08	3247.76	2995.16
	2761.98	2804.78	2722.05	2802.86	2746.43	3006.78	2634.12	2924.98	2758.5	3003.68	3100.63	3198.58	2874.13	2668.79	3260.89	3118.17	3314.79	2685.59	2670.95	2590.54	2644.21	2968.22	2888.92	3339.37	2820.18	3388.64	3541.57	2789.38	2632.88	3569.45	3391.98	2752.92	2826.16	2795.15	3115.54	3089.2	2717.87	3509.11	3747.88	2617.97	2787.69	2808.42	3031.59	2837.61	3037.4	2703.98	3279.71	3249.53	2996.16
	2762.79	2805.81	2723.13	2803.92	2747.18	3008.07	2634.94	2926.02	2759.31	3004.79	3101.85	3199.95	2875.1	2669.59	3262.24	3119.44	3316.31	2686.3	2671.53	2591.06	2645.16	2969.46	2890.37	3340.94	2821.08	3390.29	3543.6	2790.39	2633.57	3571.36	3394.01	2754.03	2827.09	2796.09	3116.73	3091.03	2718.47	3510.94	3749.86	2618.73	2788.65	2809.34	3032.81	2838.85	3038.43	2704.49	3281.33	3251.3	2997.17
	2763.59	2806.84	2724.21	2804.99	2747.92	3009.35	2635.76	2927.05	2760.11	3005.9	3103.07	3201.31	2876.07	2670.39	3263.57	3120.7	3317.81	2687	2672.1	2591.58	2646.11	2970.69	2891.82	3342.51	2821.97	3391.94	3545.61	2791.4	2634.26	3573.25	3396.03	2755.14	2828.02	2797.03	3117.91	3092.85	2719.06	3512.75	3751.83	2619.48	2789.6	2810.25	3034.02	2840.09	3039.44	2704.99	3282.93	3253.06	2998.16
[truncated: 7,346 more rows]
[truncated: 231 more columns]

## Sheet: Analysis
Cell:	Peak Time 1	Peak Time 2	Peak Time 3	Peak Time 4	Peak Time 5	Peak ZT 1	Peak ZT 2	Peak ZT 3	Peak ZT 4	Peak ZT 5	Peak ExT 1	Peak ExT 2	Peak ExT 3	Peak ExT 4	Peak ExT 5	Peak 1 luminescence value	Peak 2 luminescence value	Peak 3 luminescence value	Peak 4 luminescence value	Peak 5 luminescence value	Trough Time 1	Trough Time 2	Trough Time 3	Trough Time 4	Trough Time 5	Trough Time 6	Trough ZT 1	Trough ZT 2	Trough ZT 3	Trough ZT 4	Trough ZT 5	Trough ZT 6	Trough ExT 1	Trough ExT 2	Trough ExT 3	Trough ExT 4	Trough ExT 5	Trough ExT 6	Trough 1 luminescence value	Trough 2 luminescence value	Trough 3 luminescence value	Trough 4 luminescence value	Trough 5 luminescence value	Trough 6 luminescence value	Rising Edge Halfmax Time 1	Rising Edge Halfmax Time 2	Rising Edge Halfmax Time 3	Rising Edge Halfmax Time 4	Rising Edge Halfmax Time 5
[truncated: 280 more rows]
[truncated: 44 more columns]
