# Supplementary material for: Single cell model for re‐entrainment to a shifted light cycle
Source: FASEB J. 2022 Sep 3;36(10):e22518. doi: 10.1096/fj.202200478R (PMC9543151; doi:10.1096/fj.202200478R)
Supplement: Supplementary file 17 — Dataset S16 [file FSB2-36-0-s025.xlsx]

## Sheet: Information
Cell num	X	Y	Size
1	83.2	62.6	5
2	83	65.5	6
3	84.125	59.125	8
4	84	68.5	6
5	84	72	9
6	84.5	76	6
9	85.5	94.5	4
10	85.6	100.8	5
11	86.25	62.75	4
12	87.25	58.75	4
13	88	67.5	6
14	87.5	73.5	4
15	88	76.5	6
16	88	80	9
18	87.6	106.8	5
19	89	64.5	6
22	88.6	111.8	5
23	90	61	9
24	90	87	9
25	91	73.5	6
27	92.2	66.6	5
28	92	70	9
29	92	77	9
30	92	83	9
33	92	105	9
34	93	63	5
35	93	108.5	6
36	92.5	111.5	4
37	93.5	59.5	4
39	94.6	73.2	5
40	94.5	97.5	4
41	94.5	101	6
42	96	65	9
43	95.75	68.25	4
44	95.5	77	6
45	95.7143	82.8571	7
46	96	88	9
47	95.3333	104.667	3
48	95.8571	112.714	7
49	95.4	119.2	5
50	96.5	61.5	4
51	97	92	9
52	97	95	3
53	96.875	108.125	8
54	98	71	9
55	98.2857	79.1429	7
56	98	98	9
57	97.8571	101.714	7
58	97.4	116.2	5
59	97.5	123	6
60	99.125	84.875	8
61	98.5	119.5	4
62	99.4	61.2	5
63	100	67	9
64	100.25	81.75	4
65	99.6	88.8	5
66	100	105	9
67	100	113	9
68	100.25	92.75	4
69	100.5	109.5	4
70	101	116.5	6
71	100.5	123.5	4
72	100.857	126.714	7
73	101.5	70.5	4
74	102	74	9
75	101.5	77.5	4
76	101.5	101.5	4
77	102	120	9
78	102.8	64.2	5
79	103	85	9
80	103	88.5	6
81	103	95	9
82	103	130	9
83	102.667	133.333	3
84	103.8	91.4	5
85	104	98.5	6
86	104	105.5	6
87	104.143	123.286	7
88	104.5	69	6
89	104.833	77	6
90	104.5	101.5	4
91	105	109	9
92	104.5	112.5	4
93	105.286	117.857	7
94	104.5	126.5	4
95	106.2	82.4	5
96	105.5	133.5	4
97	106.714	86.1429	7
98	106.5	94	6
99	107.875	68.125	8
100	107.4	72.8	5
101	107.5	79	6
102	107.5	89.5	4
103	107.75	98.75	4
104	107.714	101.857	7
105	107.5	105.5	4
106	108	114	9
107	108	125	9
108	108	130	9
109	107.5	138	6
110	108.5	110.5	4
111	109	117.5	6
112	108.5	133.5	4
113	110	75.5	6
114	109.875	84.125	8
115	109.5	96	6
116	109.333	121.667	3
117	111	72	9
118	110.857	78.7143	7
119	110.4	89.8	5
120	111	104	9
121	111	107.5	6
122	111	137.5	6
123	112	100.5	6
124	111.5	110.5	4
125	111.5	114	6
126	112.2	119.6	5
127	111.5	127	6
128	112	133	9
129	111.714	140.857	7
130	113	81.5	6
131	113	92.5	6
132	112.5	97	6
133	113	123	9
134	114	76	7
135	114	85	9
136	114	89	9
137	115	105	9
138	115	110	9
139	115	115.5	6
140	115	128	9
141	115	143	9
142	115.5	97	6
143	115.5	100.5	4
144	115.714	119.143	7
145	115.4	135.2	5
146	116.6	81.8	5
147	116.5	122.5	4
148	116.5	139.5	4
149	117.5	86.5	4
150	118	89.5	6
151	117.5	132.5	4
152	119	93	9
153	119	98	9
154	118.5	101.5	4
155	119	113.5	6
156	119	117	9
157	119	136	9
158	119	143	9
159	119.333	83.6667	3
160	119.4	105.2	5
161	119.5	108.5	4
162	120	120	3
163	120	123	9
164	120	127.5	6
165	119.5	139.5	4
166	120.5	86.5	4
167	121	131	9
168	121.6	89.8	5
169	122	102	9
170	122.5	95.5	4
171	122.5	98.5	4
172	123	106.5	6
173	123	110	9
174	123	116.5	6
175	122.5	134.5	4
176	122.5	137.5	4
177	123	141	9
178	123.667	92.6667	3
179	124	113.5	6
180	123.6	127.8	5
181	125	119.5	6
182	124.333	131.333	3
183	125.5	97.5	4
184	125.6	103.8	5
185	126	123	9
186	126	137	9
187	126.8	100.8	5
188	126.5	109	6
189	126.5	116.5	4
190	127	133.5	6
191	127.5	113.5	4
192	128	129	9
193	129.125	119.125	8
194	129.2	125.6	5
195	129.5	122.5	4
196	131.667	92	3
197	132.5	95.5	4
198	134	77	9
199	133.667	83.6667	3
200	133.4	89.2	5
201	133.4	99.2	5
202	134.5	73.5	4
203	134.5	80.5	4
204	134.333	92.6667	3
205	136.125	66.125	8
206	135.5	69.5	4
207	136	87	3
208	135.4	96.2	5
209	136.875	84.125	8
210	137	90	9
211	137	101	9
212	137	104	3
213	136.5	107	6
214	136.5	110.5	4
215	136.5	113.5	4
216	137.6	62.2	5
217	137.667	71.6667	3
218	137.5	75	6
219	137.333	78.3333	3
220	138	93.5	6
221	139	97	9
222	138.5	119	6
223	139.5	65.5	4
224	139.714	81.1429	7
225	140	108	9
226	140	112	9
227	140	115.5	6
228	139.857	123.714	7
229	140.5	62	6
230	141	71	9
231	141	74.5	6
232	140.857	89.2857	7
233	141	104.5	6
234	141.5	92.5	4
235	142	120	9
236	142.125	126.875	8
237	143	79	9
238	142.5	86	6
239	142.857	96.2857	7
240	143	101	9
241	143.75	68.75	4
242	143.5	82.5	4
243	143.667	106.667	3
244	144	110	9
245	144	113.5	6
246	144.875	64.125	8
247	144.4	74.8	5
248	145	93	9
249	146	86.5	6
250	146	89.5	6
251	145.75	104	4
252	146.143	116.286	7
253	146	119.5	6
254	145.714	122.857	7
255	145.5	127	6
256	147	69	9
257	146.25	77.75	4
258	146.857	83.2857	7
259	146.667	100.667	3
260	148	61	9
261	148	112	9
262	148.5	80	6
263	148.5	93	6
264	148	104	3
265	148.667	108.167	6
266	148.5	125	6
267	149	131.25	4
268	149.5	64.5	4
269	150	74	3
270	149.5	76.5	4
271	150	96.5	6
272	150	100	9
273	149.5	115.5	4
274	150	119	9
275	149.5	128.5	4
276	150.333	67.6667	3
277	151	71	9
278	151	105	9
279	151.4	61.2	5
280	151.714	80.8571	7
281	151.5	84.5	4
282	151.4	87.8	5
283	151.4	110.8	5
284	152	125	9
285	152.2	133.4	5
286	152.5	65	6
287	152.5	77	6
288	152.667	121.667	3
289	153	129	9
290	153.714	90.8571	7
291	153.5	118	6
292	154.667	67.6667	3
293	154	72	3
294	155	83	9
295	155	87	9
296	154.5	100	6
297	154.8	103.6	5
298	154.5	107	6
299	154.5	111.5	4
300	154.5	114.5	4
301	155.25	64	4
302	156	76.5	6
303	156	79.5	6
304	156.4	70.8	5
305	157	93	9
306	156.5	118.5	4
307	157	125	9
308	156.5	130	6
309	157	133.5	6
310	157.875	67.125	8
311	157.5	97.5	4
312	158	101	9
313	158	108	9
314	158	111.5	6
315	158	115	9
316	157.875	136.875	8
317	158.5	73.5	4
318	159	83.5	6
319	158.5	87	6
320	158.5	104.5	4
321	159.8	70.6	5
322	159.5	76.5	4
323	159.5	120	6
324	159.4	130.2	5
325	160.4	80.2	5
326	160.5	91.5	4
327	161.286	98.8571	7
328	160.5	123.5	4
329	161.5	73.5	4
330	161.667	85.6667	3
331	161.5	88.5	4
332	162	95	9
333	162	103.5	6
334	162	107	9
335	161.5	111	6
336	161.5	114.5	4
337	161.667	117.333	3
338	161.857	127.286	7
339	162.4	77.2	5
340	162.333	120.667	3
341	162.875	130.875	8
342	163	136	9
343	163.5	80.5	4
344	163.667	83.3333	3
345	163.5	124	6
346	165.125	91.875	8
347	164.6	98.2	5
348	165	111.5	6
349	165	115	9
350	165	118.5	6
351	165.8	88.6	5
352	165.5	104	6
353	166.167	133.667	6
354	167.143	108.714	7
355	166.8	121.6	5
356	167	125	9
357	168	99.5	6
358	167.875	129.875	8
359	168.4	95.2	5
360	168.5	103	6
361	168.5	114	6

## Sheet: Raw Data
Cell:	1	2	3	4	5	6	9	10	11	12	13	14	15	16	18	19	22	23	24	25	27	28	29	30	33	34	35	36	37	39	40	41	42	43	44	45	46	47	48	49	50	51	52	53	54	55	56	57	58
	2693.8	2642.67	2730.88	2650.33	2607.44	2432	2437	2520	2937.75	2893.25	2903.83	2716.75	2679.83	2600	2642.4	2910.67	2638.4	3026.33	2722.33	3056.17	3004.6	2954.56	3136.56	3064	2676	3149.2	2794.5	2675.25	3078.25	3266.4	3037	3080	3252.89	3390.5	3537.83	3574.86	3169	2911.33	2711.29	2679.6	3025.5	3198.33	3013	2934	3313.11	3354.43	3317.89	3392.14	2860.4
	2605.8	2530.17	2595.38	2530.17	2543.33	2394.67	2388.75	2518.8	2739	2678.5	2760.5	2596.5	2625	2564	2608.8	2776	2626.2	2872.11	2662.56	2911.17	2831.6	2796.56	2996.56	3015.11	2641.56	2913.8	2752.67	2645.5	2903.5	3147.6	2939	3024	3063.89	3149.75	3319	3397.71	3035.89	2866.33	2687.86	2663.2	2837.25	3033.56	2888.67	2900.5	3025.78	3199.29	3198.44	3314.43	2794
	2549.8	2462.33	2541.5	2499.83	2494.89	2394.5	2398.75	2477.4	2635.5	2593.75	2678.33	2536.75	2627.83	2576.11	2590.8	2650.83	2623.2	2754.56	2648.78	2845.17	2729	2766.44	2936.56	3006.33	2670.11	2798.8	2724.17	2684.5	2811	3070.8	2896.5	3065.67	2965.44	3017.5	3262	3325.86	3002.22	2883	2691.71	2650.4	2787.25	3017.44	2881.33	2904.62	2875.11	3145.71	3132.89	3262.43	2769.8
	2499	2452.17	2504.5	2476	2481.33	2399.83	2410.25	2520.2	2586	2547.25	2598.83	2498.25	2607.33	2586.89	2540.2	2570.33	2571.8	2644.78	2622.33	2778.83	2640.6	2711.89	2918.67	2968.89	2657	2721.2	2697	2607.25	2680	2965	2868	3011.83	2849.44	2874.25	3147	3222	3016.78	2826	2653.14	2556.4	2718	3012.67	2906.33	2897	2803.22	3063.57	3156.78	3207.71	2678.2
	2393.6	2396.33	2439.62	2445.5	2453.44	2374.5	2454.25	2509.6	2553.5	2472.5	2502.83	2451.25	2634.5	2567.22	2512	2479.67	2533	2542.56	2644.44	2725.83	2565.2	2665.78	2907.78	2981.11	2668.78	2626.8	2648.33	2596.5	2565.5	2920.8	2911.25	2994.67	2750	2762.5	3084	3146.71	3046	2801.67	2595.43	2494.4	2642	3038.33	2919.33	2851.25	2726.56	3012.71	3163.89	3176.14	2601.6
	2300.8	2327.67	2327.88	2366	2395.33	2365.83	2407.75	2453	2408.88	2357.75	2416.33	2384	2533.17	2513	2478.2	2415.17	2446	2435.56	2618.78	2663.5	2482.8	2579.67	2820.22	2911.22	2632.11	2499.8	2579.5	2535.75	2476.25	2808.8	2851	2975	2607.33	2636	2970.83	3012.57	2978.89	2742	2517.29	2434.8	2529	2972.67	2850	2767.62	2595.78	2901	3093.44	3104.14	2522.6
	2252.8	2258.67	2265.38	2295.17	2326.56	2330.17	2386.75	2408.4	2355	2284	2355.17	2337.75	2493	2478.22	2431.4	2346.67	2377.2	2353.56	2570.78	2613.33	2393.8	2487.56	2767.67	2846.11	2578.22	2447.8	2520.67	2458.25	2389.75	2720.4	2804.25	2894.83	2495	2492.25	2864	2919.71	2893.56	2681.67	2478.57	2374.8	2400	2908.22	2855.33	2701.12	2494	2759.29	3035	3056.14	2447.2
	2227	2202.83	2220	2223.17	2269.56	2293.67	2338.25	2399	2298.25	2235	2259.33	2298.75	2403.33	2411.44	2365.4	2301.17	2296.6	2297.67	2518.56	2540.17	2345.6	2413.56	2663	2706.78	2519.67	2361.2	2444	2410	2317.75	2597.6	2753.5	2819.17	2412.56	2419.5	2723	2787.71	2769.22	2639.67	2424.14	2329.4	2336.25	2822	2831.33	2641.88	2430.89	2667.29	2979.56	2964	2414.4
	2209.2	2179.83	2192.12	2201	2227.89	2269.67	2299.25	2347.4	2236.25	2231.25	2238.5	2268	2357.33	2384.44	2320	2253.67	2261	2266.44	2465.11	2503.67	2289.4	2360.67	2599.89	2642.89	2488.22	2323.4	2412.5	2351	2267.5	2541.2	2719.5	2736.5	2362.78	2358.75	2651.17	2709.86	2730.78	2601.33	2414.71	2314	2312.75	2768.89	2772	2602.25	2360.56	2548.71	2946.33	2936.71	2377
	2225.2	2165.67	2201.38	2199.67	2214.44	2251.5	2281	2329.4	2242.5	2233.25	2249	2258.75	2349.67	2372	2295.2	2258.33	2252	2276.78	2441.22	2489.83	2302	2347.44	2556.44	2596.78	2450.11	2328.8	2388	2316	2283.25	2495.2	2718	2700.5	2345.89	2360	2572.67	2648.43	2663	2561	2402.86	2290	2278	2727.33	2771.67	2609.88	2332.67	2508.43	2899.78	2875.86	2360
	2216.6	2192.5	2203	2211.67	2226.78	2213	2260.5	2299.2	2219.75	2238.25	2263	2254	2325.83	2344.33	2253.8	2273.17	2212	2283.89	2429	2460.83	2309.2	2339.33	2533	2547.11	2426.22	2343.6	2363.17	2305.75	2286.5	2463.4	2667.25	2645	2351.11	2386.5	2522.67	2575.43	2628.11	2537.67	2394.43	2266.2	2287	2705.22	2703	2595.38	2327.22	2458.43	2854.78	2806	2339
	2248	2234.33	2243.38	2262.83	2256.33	2216.5	2256.75	2278.6	2279.75	2294.25	2292.17	2281.5	2344.5	2334	2244	2292.67	2210.8	2330.78	2430.44	2475.83	2366	2374.67	2549.89	2495.33	2398.22	2398.8	2364.33	2304.75	2324.5	2499.2	2640.5	2602	2399.78	2465.25	2507.67	2578.29	2631.33	2525	2394.86	2270.6	2332.75	2710.56	2701.33	2575.25	2381.56	2457	2794.44	2793	2321.2
	2294.2	2305.83	2294.12	2312.17	2286.22	2225.83	2270	2277.8	2340.5	2329.75	2381.33	2352	2401.67	2349.44	2244	2377.33	2215.6	2409	2463.67	2523.17	2438	2457.56	2573.89	2521.78	2407.78	2459.8	2358.67	2291.5	2359	2518	2657.5	2617	2494	2530.5	2554.5	2590.86	2676	2524.33	2407.57	2296.2	2378.75	2710.11	2706.33	2584.12	2464.33	2507.57	2787.56	2771.86	2368.2
	2387.6	2402.67	2371.75	2399.5	2333.67	2262.67	2318.75	2276.8	2436.5	2404.75	2466	2417	2446.17	2369.22	2265.2	2475.33	2217	2524.78	2516.11	2582.33	2530.2	2520.11	2626.22	2581.44	2422.78	2558.4	2384.83	2314.25	2451.5	2615.2	2662.5	2651.83	2585.28	2640	2631.67	2673.29	2721.11	2543.67	2412.14	2298.2	2457.5	2754.78	2726.67	2584.12	2528.78	2552.29	2799.89	2781.57	2372.8
	2456	2483.83	2462.12	2476	2386.11	2284.5	2324.75	2324.8	2510.5	2479	2573.17	2467.75	2491.5	2426.44	2294	2574.67	2251.4	2626.44	2574.67	2625.67	2638	2605.33	2685.56	2649	2448.44	2677.6	2409.17	2328.5	2526.5	2669.2	2681.25	2683.33	2687.22	2744	2712.33	2789.57	2809.67	2598.33	2473.57	2323.2	2529.25	2806.44	2805.33	2624.62	2634.78	2633	2849.44	2817.57	2437.8
	2536.2	2551.17	2541.62	2544.5	2460.78	2338	2356	2362.2	2574.75	2545.5	2644.5	2534.25	2542.5	2461.22	2330.4	2669	2290.2	2710.67	2632.33	2697.17	2741	2690.67	2737.22	2719.56	2473.11	2777	2444.5	2367	2598.25	2743	2742.25	2718	2813.67	2833.25	2815.17	2918.43	2936.56	2614.33	2502.14	2345.6	2623.25	2911.89	2862.33	2684.62	2757.67	2722.29	2904	3102.71	2468.2
	2606.4	2622	2627.12	2602.67	2523	2392.67	2382	2403.6	2661.25	2601.75	2693.83	2616.25	2578.5	2521.11	2339	2745.5	2322	2803.78	2710	2759.67	2817	2802.78	2821.89	2777.33	2510.22	2876.8	2470.33	2407.75	2683.25	2851.2	2753	2759.67	2946.67	2949.5	2957.5	3061.86	3066.67	2667.67	2531.43	2404.6	2721.5	2974.56	2856	2694.12	2829.11	2814.14	2929	2942.14	2486.4
	2630.4	2645.67	2704.25	2664	2576.22	2437.17	2400.5	2408.6	2703.5	2682.25	2750	2675.75	2691.83	2578.56	2377.2	2812	2344.6	2880.56	2760	2830	2929.2	2862.78	2914.78	2849.78	2564.78	2970.4	2523.67	2455.25	2720.5	2947	2794.5	2838.83	3021.89	3018.75	3040.5	3133.71	3143.44	2682	2560.57	2439.4	2796.75	3064.22	2933	2742.88	2917.78	2919.86	2966.22	2999.14	2539.4
	2677.6	2676	2721.12	2680.83	2648.33	2465	2421.5	2420.4	2726.25	2690.75	2798.83	2736.25	2757.67	2648.44	2441.7	2826.17	2382.4	2881.11	2823.44	2871.67	2968.6	2887.89	2974	2948.67	2583.22	2958	2553.33	2513.75	2751.25	3040	2797.75	2870.33	3050.56	3046.25	3092.17	3274.29	3214.33	2763.67	2596	2447	2790.25	3147.78	2977	2807.38	2971.11	3005.29	2995.22	3084.29	2595.2
	2660.8	2663.5	2726.25	2683.83	2666.22	2486.33	2437	2429.4	2754.5	2712	2801.33	2719.5	2769.5	2672.33	2432.6	2858.67	2425	2882.78	2861.33	2878.83	2972.6	2938.78	3030	3044.56	2615.44	2951.2	2617.17	2575.25	2746	3080.8	2878	2909.67	3024.11	3038.75	3193.33	3359.79	3297	2778.67	2661.57	2497	2793.25	3240.56	2987.33	2865.62	2994.33	3076.43	3056	3132	2635.8
	2657.6	2681.67	2725.38	2667.33	2686.44	2504.5	2473.25	2449.4	2763	2701.5	2787	2726.5	2829.83	2715.44	2463.2	2873.17	2479.4	2874.33	2912.56	2915	2982.6	2958.22	3076.11	3110	2667.33	2937.8	2623.5	2585.75	2725	3079.2	2880	2956	3017.11	3071.75	3244.33	3383	3361.22	2868.67	2679.29	2510.2	2785.75	3285.33	3080.67	2920.12	2989	3095	3088.22	3157.57	2665.4
	2645.4	2635.5	2690.12	2653.17	2678.33	2520	2457.25	2440.4	2702.25	2654.25	2791.17	2708.75	2823.5	2763.22	2492	2836	2478.4	2857.44	2920.67	2902	2972.6	2947.94	3055.11	3145	2701.33	2884.8	2664	2634.5	2680.5	3068.8	2911.75	2974.83	2975.56	3006.5	3228.83	3397.86	3375.44	2884.33	2695.14	2549	2769.5	3304.33	3103	2984.5	2945.67	3083.71	3118.44	3242.29	2682.8
	2619	2614.67	2566.88	2619.33	2564.11	2562.5	2506.5	2466.8	2710.25	2616.5	2769.17	2691.5	2753.67	2730.89	2520.2	2775	2478.8	2712.78	2944	2877.5	2897.6	2905.78	3034.89	3140.89	2737.67	2808.2	2760	2652.5	2655	2982.6	2980	3052.83	2879.22	2919.25	3111.33	3302.71	3333.67	2991.33	2727.86	2534	2734	3262.33	3063	2983.12	2910.22	3106.86	3135	3208.43	2773
	2593	2571	2517	2562	2534.78	2526	2496.75	2471	2676	2575.25	2709.33	2673.5	2739.67	2724.67	2513.8	2755.83	2493.4	2693	2892.56	2844.17	2851.6	2845.44	3005.56	3130.22	2721.33	2774	2740.5	2663.25	2604	2956.4	2937	3035	2817	2865	3100.33	3292.57	3304.78	2977.67	2707.71	2537.2	2662.5	3215.78	3075.33	2943.62	2888.67	3123	3150.33	3215.57	2727.6
	2547.2	2525.83	2493.62	2540.67	2504.11	2504.33	2479	2462.2	2622	2532	2660.17	2652	2707.83	2714.56	2506.8	2708.33	2469.2	2626.67	2875.44	2844.83	2796.8	2808.44	2965	3069.78	2722.44	2745.6	2727.83	2661.75	2545.75	2887	2929.5	3038.83	2764.89	2830	3006.67	3240.43	3251.11	2936.33	2685.29	2542	2582.75	3192	3046.67	2949.5	2814.56	3077.14	3127.22	3201.43	2736.4
	2530.6	2499.33	2570.88	2496	2664.11	2413	2464.25	2451.4	2582.75	2504	2601.5	2555	2703.5	2770.22	2477.2	2597.33	2492.6	2667.22	2835.78	2774.33	2706.6	2782.11	2967.56	3111.33	2740.44	2642.4	2662.83	2647.75	2437.5	2831	2813	2892.83	2723	2763.25	3093.67	3271.86	3247.67	2975	2685.14	2562.2	2519.75	3236.56	3020	2972	2742.11	3007.86	3124.44	3231.14	2635.8
	2472.6	2457.67	2526.38	2475.67	2570.89	2383.17	2408	2419.8	2526	2445.25	2535	2487.25	2682.83	2705.11	2447.4	2540.67	2456.8	2583.56	2781	2768.67	2616.6	2745.33	2907	3024.33	2716.67	2615.8	2619.67	2561.5	2422.25	2760.4	2785.75	2875.33	2649.67	2675	3053.5	3169.29	3153.89	2964	2694.14	2553.4	2464.75	3204	2953.67	2937.75	2672.67	2980.57	3082.56	3148.86	2590.8
	2418.6	2392.67	2461.12	2418.5	2498.11	2346.5	2414.25	2417	2449	2366.5	2450.17	2442	2654.83	2653	2436.8	2464.33	2421.6	2496.22	2723.22	2728.5	2523	2679.78	2895.56	2975.67	2708.33	2527.8	2614.67	2569.5	2357.25	2687.8	2772.25	2828.5	2554.33	2584.75	2948.5	3065.86	3072.67	2942	2672.14	2514.8	2394.25	3145.78	2944	2896.62	2568	2886.14	3055.11	3112.43	2569
	2357	2338.5	2402.75	2363.33	2464.89	2338.83	2379.75	2396	2378.75	2305.25	2378.17	2422.5	2607.67	2620.56	2397.8	2395.5	2384.4	2438.44	2667	2650.17	2459.6	2582.89	2811	2856.56	2675.22	2445.4	2586.83	2534.25	2288.25	2618	2717	2776.67	2447.56	2472.25	2873.5	2922.71	2993.22	2864	2665.43	2469.6	2334	3093.67	2847.33	2812.62	2473.89	2791.14	3002.89	3075.43	2516
	2319.4	2314.17	2359.5	2343.67	2427.33	2332	2352.75	2352.2	2350.75	2285.25	2353.33	2387	2552.67	2577.56	2366	2354	2375.8	2387.89	2603.78	2615	2409	2508.44	2735.11	2763	2632.67	2394.2	2552	2478.75	2267	2524.6	2673.25	2711.5	2391.11	2425.25	2753.5	2792.86	2886.11	2814.67	2633.86	2424.4	2289.25	3004.78	2775	2767	2406.33	2697.57	2943.11	2993.14	2502.6
	2285.6	2268.83	2309.12	2309.5	2408.67	2291.33	2331.5	2357.6	2309.5	2256.25	2302.83	2374.5	2505.17	2549	2334.4	2311.33	2332.2	2347.56	2574.33	2547	2367.8	2441	2671	2679.11	2572.56	2371.8	2530.33	2468	2240.75	2477.2	2673	2667.67	2346	2388	2648.67	2714.71	2796.11	2725.67	2593.29	2400.6	2257.5	2889.78	2726.67	2729.75	2343.11	2631.14	2903.56	2917.43	2446.4
	2256.2	2236	2261.88	2282.33	2392.56	2269.33	2305.75	2322.6	2272.75	2209	2338.17	2334	2447.67	2499.89	2319.8	2275.17	2318	2321.33	2506.56	2489.5	2326.6	2389	2590.56	2613.89	2506.56	2345.8	2481.17	2408.25	2223	2415	2624.75	2630.5	2287.78	2344	2556.5	2629.29	2712.78	2709	2552.14	2362.4	2231.75	2816.56	2720.67	2669.75	2318.11	2557.57	2886.78	2862.57	2411.2
	2237.4	2218.33	2251.12	2228.5	2314.56	2238	2286.25	2297.6	2275.75	2203.75	2267	2289.25	2408.5	2424.22	2291.2	2267.67	2276.2	2282.22	2478.89	2451.33	2318.8	2374.33	2543.56	2539.44	2480.78	2322.8	2447	2385.5	2227	2396.8	2574.75	2588.33	2283.78	2329.5	2471.17	2552.43	2644	2596.33	2511	2321.6	2206.5	2758	2691.33	2627.5	2294.56	2502.43	2877.44	2782.29	2358.8
	2233	2213	2252.38	2218.67	2274.78	2212	2280.25	2278.2	2306	2221	2276.67	2290.75	2388.83	2383	2253.4	2282.83	2269.4	2290.22	2462.33	2441.33	2311.4	2373.33	2544.33	2517.67	2436.78	2349.8	2399	2353.75	2227.25	2401.4	2556.75	2552.33	2297.89	2366.25	2455.17	2500.86	2609.78	2582	2476.43	2301	2206.5	2704.11	2632	2573.75	2299.44	2477.57	2836.11	2747	2345.2
	2205.2	2223.33	2239.5	2220.67	2242.33	2192	2235.25	2266.4	2320	2221.5	2290.17	2318.5	2370	2366.89	2229.2	2293	2238.6	2303.44	2437.44	2453	2343.2	2368.11	2545.67	2443.78	2422.56	2379.4	2381.33	2328.25	2241.75	2429.4	2522.25	2549.67	2305	2424.5	2455.67	2479	2615.33	2539.33	2441.14	2275.4	2226	2685.56	2614.33	2533	2340.33	2456.29	2783.11	2681	2336.6
	2232.2	2235.67	2251.12	2242.33	2234.11	2201.33	2220.25	2239	2306.75	2225.25	2307.33	2332.5	2357.67	2377.56	2211	2305	2225.8	2343.56	2407.22	2450.33	2383.2	2399.89	2570.44	2430	2397.56	2394.6	2357	2285.75	2257.75	2454.4	2516	2526.67	2333.44	2483.5	2467.33	2509.71	2609.56	2535.67	2436	2271.2	2253.75	2681.67	2575	2522.75	2378.44	2452.14	2753.44	2655.29	2334.6
	2261.4	2273.67	2266.25	2253	2248.67	2215.5	2231.25	2239.2	2337.75	2260	2352.33	2332.5	2388	2385.67	2212.2	2356.17	2222.4	2385.78	2409.33	2468.67	2411.8	2444.22	2573	2453.33	2382.56	2425.6	2350.17	2293.75	2283.75	2489	2500	2519.83	2373.22	2554	2510.17	2521.29	2612.67	2485.67	2412.86	2271.8	2267.25	2682.78	2583	2509.62	2451.22	2491	2734.44	2624.43	2334.4
	2293	2291.83	2312.75	2315.83	2286.22	2212.5	2247	2232.4	2396.25	2320.25	2392	2383.25	2419.83	2406.78	2224.4	2424.17	2231.2	2427.33	2398.56	2497.33	2470	2520.89	2628.67	2464.89	2372.22	2494	2343.17	2302.75	2328.75	2555.4	2503.5	2533.17	2450	2647	2591.83	2572.57	2657.22	2494	2435.57	2253.8	2334.75	2703.33	2625.33	2472	2569.11	2555.29	2744.78	2653.43	2352
	2344.8	2346.67	2349.38	2326	2302.78	2264	2264	2267.4	2429.75	2380	2447.5	2427.25	2459.17	2435.78	2221.8	2470.67	2245	2492.22	2451.56	2563.5	2525.8	2569.33	2665.89	2516.78	2370.44	2561.4	2356.33	2321.5	2383	2647.6	2515.75	2535.5	2536.33	2733.25	2698	2674.57	2745.11	2502.67	2460.71	2277	2390	2739.78	2616.67	2491.5	2671.11	2623.57	2745	2698.71	2363.4
	2362.4	2397.5	2403.5	2362.92	2340.89	2265.67	2265.75	2272.2	2471.75	2413.5	2509.33	2492	2484.33	2456.89	2255	2547.67	2268	2587.89	2511.44	2618	2600.2	2654.22	2729.89	2571.44	2387.89	2644.4	2387.67	2339.25	2436.75	2782	2533.75	2558.5	2641	2824.5	2824.17	2754.71	2830.56	2516	2451.14	2287.2	2435	2806.67	2704.33	2508.62	2780	2725.71	2754.89	2709.57	2372.6
	2394.8	2413.17	2444.5	2386.33	2355.56	2285.83	2282	2264.2	2505.5	2471.5	2551.33	2547	2521.5	2483.78	2278.6	2594	2284.2	2666.56	2538.33	2656.83	2687.8	2709.44	2787.56	2610	2412.44	2738	2407.83	2355.5	2488	2847.8	2567.75	2577.83	2740.11	2915.25	2921.5	2861.29	2914	2524	2449.57	2304	2522.5	2834.33	2713.67	2559	2891	2792.57	2798.89	2740.57	2406.2
	2453.4	2452.33	2466.75	2419.5	2386.89	2309.17	2298.25	2281.4	2549.75	2498	2567.5	2571	2558.83	2495.11	2281	2662.67	2302.6	2691.56	2622.89	2692.67	2730.4	2768.33	2831.22	2697.22	2427.67	2732.4	2429.33	2362	2521.5	2907.4	2605.75	2628.67	2772.22	2982.25	2998.33	2938	3032	2593.33	2477.57	2336.4	2581.25	2902.78	2739.67	2596.12	2945.78	2851.43	2832.11	2798.86	2432
	2485.6	2484	2489.88	2471.67	2414.67	2339	2299	2281.4	2561.75	2510	2590.17	2596.75	2578.33	2558.56	2305	2646.67	2325.2	2699.67	2634.89	2724.5	2744.8	2812.78	2885.22	2780.78	2461.89	2739	2464.83	2418.25	2528	2951.4	2631.25	2675.5	2804	2980.5	3075.83	3075.29	3080.89	2627.33	2513.86	2368	2598.75	2959	2810.33	2634	2955.22	2909.14	2864.22	2890.86	2477
	2530.6	2467.33	2492.12	2498.5	2437.22	2341.33	2320.25	2290.2	2584.25	2499	2604.17	2598.75	2603	2604	2318.8	2621.33	2357	2734.11	2697.67	2748.17	2690.8	2838.78	2916.89	2839	2494.22	2742.8	2468.5	2447.75	2490.75	2954.8	2632.5	2800.67	2807.56	3014	3184.5	3138.71	3159.22	2663	2534	2381	2543.5	2993.11	2902	2691.88	3001	2995.14	2941.22	2886.43	2469
	2496.2	2458.33	2473.25	2500.33	2438.44	2352.33	2345.75	2318.6	2560.5	2529.25	2613.83	2581.5	2589.33	2663.78	2337	2617.67	2389.8	2697.44	2734.89	2723.67	2693	2837.22	2932.33	2891.44	2540	2702.2	2514.83	2466.5	2451.5	2940.8	2618.75	2669.33	2796	2980.5	3210.5	3185	3181.11	2715	2567.14	2395.6	2530.75	3055.89	2886	2747.62	2980.56	3020	2964.56	2959	2493.8
	2492.4	2457.17	2468.38	2463.5	2452.33	2331.67	2349.25	2321.8	2531.25	2474.5	2606	2544	2589.5	2742.89	2359.4	2612.67	2391.2	2669	2755.22	2727.67	2670.6	2827	2938.78	2899.11	2568.89	2669.4	2544.83	2465.75	2448	2963	2650.5	2696.5	2777	2919.5	3221.17	3226.71	3165.78	2732.67	2579.29	2429.8	2511.5	3129.56	2912.67	2782.25	2950.22	3051	2983.44	3019	2506.6
	2434.2	2410.67	2440.12	2436.83	2430.22	2338.33	2340.75	2320.4	2478.25	2442.75	2553.67	2518.25	2554.33	2737.44	2349.8	2563.17	2383.4	2643.33	2766.67	2676.5	2655	2779.89	2899.56	2942.44	2568.67	2614.4	2544.17	2503.5	2407.75	2874.8	2664	2692.83	2741	2893.5	3175.17	3193.43	3185.11	2777.33	2617	2435.6	2486	3141.44	2881	2786.38	2881.89	2997	2969.56	3059.71	2532.8
	2396.2	2364.83	2398.75	2411.83	2406.56	2320.17	2357	2312	2456.75	2439.5	2511.5	2472	2528.17	2710.11	2380	2507.33	2394.2	2564.44	2757.67	2670.33	2614.8	2710.67	2883.33	2936.56	2571.89	2535.2	2534.67	2502.75	2376	2825.4	2660.25	2665.67	2693	2779.5	3129.17	3140.14	3137.56	2742.33	2623.29	2436	2438.75	3107.56	2895.17	2815.38	2814.11	2932.43	2944.33	3046.29	2559.6
	2348.6	2316.5	2312.62	2379.83	2382.44	2278.17	2343.75	2305.4	2396	2368	2453.5	2444.75	2491.83	2695.22	2358.8	2460.83	2389.4	2499.78	2710	2602.5	2552.6	2651.44	2860	2916.22	2549.67	2491	2534.17	2493.75	2340.25	2777.8	2647.5	2657.83	2608.89	2698.5	3055.5	3047.86	3060.44	2763.33	2616.57	2427.8	2388.75	3040.89	2859.67	2788.12	2739.11	2894.14	2969.78	2946	2544.4
	2314.6	2294.83	2289.12	2315.83	2358.11	2259.5	2310.75	2307.2	2332.25	2325	2397.33	2398.25	2458.5	2666.89	2358	2399.5	2383.8	2413.78	2664.89	2597	2490	2584.11	2788.44	2857.11	2570.44	2421.4	2511.67	2471.25	2256.5	2714.6	2616.75	2656.67	2532.89	2612.5	2989.5	2960.14	2993.22	2729.33	2628.79	2434.2	2352.5	3017.44	2824.67	2804.88	2665.67	2838.86	2929.89	2903.86	2532.4
	2276.6	2259.5	2245.38	2285	2321.78	2237.5	2293.75	2279.2	2290	2265	2354.33	2374.25	2422.67	2603	2329.6	2328.17	2355	2355.78	2597.33	2532.17	2424.8	2507.78	2740.67	2807.78	2562.67	2352	2487.5	2457	2239	2626.8	2599.75	2631.33	2462.67	2529	2853.17	2897.43	2899.33	2702.33	2569.29	2415.4	2304.5	2989.89	2753	2744.12	2554.22	2762.71	2847.78	2876.29	2514.2
	2252.4	2221.67	2224.75	2270	2322.89	2217.33	2287.25	2283.4	2260.5	2261.25	2321	2361	2393	2533.78	2328.4	2286.83	2340.6	2300.67	2548.22	2492.5	2385	2451.11	2688.67	2758.78	2542.22	2298.6	2491.33	2434	2214.25	2548.4	2570.75	2622.33	2382.11	2453	2745	2785.71	2830.44	2719.33	2560.71	2469.4	2261.25	2918.22	2726.67	2717.25	2459.56	2679.86	2841	2841.43	2486.6
	2207.4	2195.5	2198.62	2231.17	2306.33	2216.33	2268	2256.2	2236.75	2224.25	2271.83	2292.75	2351.67	2485.33	2285.2	2254.67	2302.6	2261.67	2501.11	2459.5	2336.6	2388.78	2612.56	2682.22	2492.11	2251	2469.67	2402	2183.25	2459.2	2557.75	2575.5	2321.67	2358.25	2629.33	2700.43	2731.89	2642.33	2516.14	2348.2	2221.75	2820	2656	2625.88	2388.44	2619.43	2786.78	2784.71	2440
	2181.8	2175.83	2175.38	2194.67	2249	2188.83	2268.25	2253.4	2203.75	2186	2243.83	2305.75	2355.83	2478.67	2281	2223.33	2275.4	2207.67	2455.78	2399.67	2318.6	2350.56	2537.89	2624.33	2479.67	2229	2432.67	2399	2148.75	2401	2520.25	2559.17	2269.22	2335	2545.67	2592.71	2665.22	2642.67	2493.79	2331.6	2180.25	2751.11	2633.67	2603.88	2338	2548.86	2785.44	2749.57	2434
	2157	2157.17	2148.12	2187.5	2237.44	2186.17	2241.25	2257.4	2191.25	2320.75	2226.5	2270.75	2320.67	2486.22	2260.4	2204.67	2261.4	2178.78	2420.33	2343.67	2279	2309.89	2481.44	2549.89	2462.44	2206	2416.83	2374.5	2130.25	2345.8	2516.75	2561.67	2234	2302	2457.33	2517.71	2600.44	2612.67	2443.14	2308.4	2155.5	2699.67	2632	2566.62	2290.89	2478.43	2749.22	2745.43	2379.2
	2135.6	2132.5	2127.12	2170.17	2227.78	2183.33	2235	2245.6	2184.25	2160.75	2225.5	2251.5	2325.83	2438.89	2262.4	2179.33	2244.8	2163	2384.67	2297.83	2253	2303.89	2460.67	2503	2441.44	2196	2394.33	2351.5	2125.5	2307	2485.25	2533.67	2201.89	2276	2413.33	2471	2553	2580.33	2414.43	2276.2	2153.25	2667.56	2576	2535.25	2258.11	2446.71	2717.56	2699	2352.6
	2141.6	2149.17	2133.12	2171.83	2223.11	2167.67	2224.75	2233.2	2184	2168.25	2230.83	2273	2326	2417.89	2249.2	2186.67	2237.6	2180	2381.33	2308.5	2239.2	2296.11	2428.78	2457.56	2426	2195.2	2374.33	2336.25	2125.5	2298.8	2499.5	2504.17	2202	2300	2371	2440	2522.89	2529.67	2384.29	2259	2151.25	2614.56	2556	2488.5	2249.33	2418.86	2700.89	2662.14	2326.8
	2157.4	2170.17	2150	2164.33	2220.78	2173.17	2222.5	2225.6	2192.5	2197	2230.5	2275.5	2343.5	2415	2223	2188.5	2242.4	2197.22	2372.33	2312	2250.6	2297.78	2432.56	2423.89	2413.67	2217.6	2381.33	2298	2146.5	2305.4	2476.5	2477.67	2208	2299.5	2357.17	2422.14	2523.78	2533.33	2365.86	2244	2179.75	2586.33	2595.33	2473	2251.22	2400.29	2683.56	2652.29	2331.4
	2191.2	2188.33	2181	2191.33	2245.33	2169.83	2218.5	2226.4	2226.5	2182	2243.5	2291	2355.83	2411.44	2221	2226.5	2218.2	2230.11	2374.11	2334.83	2262	2333.56	2480.44	2408.44	2378.78	2238.2	2347.67	2295.5	2170.25	2327.4	2455.25	2473.83	2232	2353.75	2384.67	2418.86	2548.22	2486.67	2341.86	2229.8	2191.75	2591.67	2540.33	2456	2294.33	2405.71	2663.78	2598.14	2324.6
	2216.4	2211.33	2208.25	2201.67	2264.89	2196	2212	2223.8	2266.75	2222.5	2284.17	2295.75	2362.17	2402.89	2208.2	2266.33	2208	2272.78	2371.89	2359	2307	2373.11	2537.33	2424.56	2374.56	2259.2	2338	2262.5	2202	2389.6	2473.5	2438	2268	2392.75	2384.83	2447.71	2595.78	2482.67	2349	2217.8	2220	2595.44	2570.33	2428	2349.67	2417.57	2669.33	2579.71	2322.2
	2253.6	2233.5	2244.88	2245	2269.89	2198.17	2221.75	2202.6	2307.5	2235	2290.67	2336	2400	2410	2202	2311.17	2214.2	2319.89	2401.22	2367	2324.4	2412.22	2561.67	2434	2367	2309.2	2313.83	2260	2214.75	2443.8	2470.25	2457	2323.67	2460.25	2436	2470.57	2648.11	2451.33	2348.57	2208.2	2256.25	2611	2565.33	2427.88	2411.89	2466.86	2687.5	2570.29	2322.8
	2285.2	2264	2259.88	2260.83	2282.78	2224.17	2229	2216	2346.25	2264.25	2331.5	2347.25	2437.17	2426.89	2212	2358.83	2225.2	2363	2428.11	2418.67	2380.4	2453	2566.56	2471.67	2363.11	2359.6	2338.5	2261.75	2268.5	2495.8	2476.25	2457.17	2362.89	2493	2498.5	2521.14	2704	2461.67	2340.14	2244	2293.75	2630.11	2613	2417.38	2487.89	2516.29	2690.67	2580.86	2340
	2299.4	2316.17	2290.38	2299.5	2294.89	2227.67	2256.25	2214.6	2383	2307.75	2385.33	2365.25	2482.17	2456.78	2239	2420	2223.4	2410.44	2447.78	2477	2440.2	2508.11	2594.56	2525.11	2377.44	2421.4	2320.5	2263	2312.5	2566.8	2482.25	2482.33	2425.78	2557.25	2565.67	2577.71	2786.33	2517.67	2344.57	2233	2320.25	2640.22	2610.33	2456.25	2580.11	2575.57	2698.44	2587	2339.4
	2344.8	2359.33	2328.25	2340.67	2329.78	2265.33	2271	2231.6	2443.5	2318.5	2417.5	2403.25	2517	2470.89	2230.8	2487.17	2254.6	2468.33	2487.33	2518.17	2509.6	2594.11	2735.56	2562.67	2394.44	2490.8	2360.83	2288.5	2359.75	2642.8	2511.75	2489.67	2480.56	2618.5	2667	2681.29	2850.44	2527.33	2369.57	2239.4	2352.5	2697.44	2663.67	2500.5	2673.89	2645.43	2741.89	2614.43	2409.4
	2355.8	2395.33	2354.5	2373.33	2358.44	2286.33	2282	2251.4	2470	2340.75	2475.67	2442	2543.5	2504.78	2240.8	2543.33	2252	2501.67	2557.78	2587	2575.8	2661	2705.78	2639.56	2431	2533.6	2382.67	2318.75	2389.5	2715.8	2503.25	2504.17	2530.89	2702	2761	2726.29	2915.22	2520.33	2386.57	2271.4	2379.5	2786.78	2696.67	2542.88	2782.11	2747.14	2795.44	2652	2408
	2378.6	2418.83	2378.38	2383.83	2384.22	2311.83	2283.5	2265.8	2516.25	2369.5	2503	2476.75	2566.5	2539	2266.6	2579	2279	2539	2604.67	2612.83	2611.4	2688.44	2750.78	2700.56	2451.33	2580	2419.5	2341.5	2385.25	2785.4	2545.25	2541.67	2565.22	2775	2799.17	2870.43	2991	2601.67	2411.86	2286.4	2391.25	2812.78	2760.33	2598.25	2846.78	2808.86	2816.33	2727.29	2418.6
	2400.8	2419.67	2389	2405.5	2420.56	2346.17	2305.75	2265.8	2508.75	2377.75	2550.83	2498.5	2585.83	2568.78	2295	2610.5	2303	2580.22	2645.22	2659.83	2659.4	2740	2788.67	2728.67	2483.56	2596.6	2449.5	2367.25	2414.5	2874.4	2564.5	2576.17	2615.33	2813.75	2864.5	2873.86	3050.56	2612.67	2438.57	2335.2	2403.25	2877.67	2793.33	2653.75	2890.67	2835.14	2849.67	2771.86	2454.8
	2396.4	2422	2403.75	2403.5	2429.67	2343.83	2313.25	2288.4	2534.25	2393.25	2544.17	2537.5	2613.67	2619.11	2301.6	2628	2323.6	2586	2654	2691.5	2638.4	2779	2826	2782.44	2512.11	2592.2	2482.33	2399.5	2401.75	2903.2	2592.75	2584.5	2637.56	2794.25	2898.17	2938	3088.22	2648	2471.86	2365.4	2402.5	2899.67	2829.33	2704.5	2901.22	2881	2878.44	2864.14	2477.6
	2396.8	2402.5	2396.12	2407.33	2433.22	2359.33	2331.75	2299.4	2528.75	2395.75	2572.83	2516.75	2602.67	2658.11	2320.8	2618.67	2340.6	2587.44	2666.11	2700.17	2672.8	2799.11	2825.67	2826.22	2539.11	2589.6	2497	2430.25	2394.75	2905	2618	2632.83	2643.33	2811	2925.67	2972.43	3131.78	2682.33	2502	2375.8	2421.75	2980.56	2864.67	2738.88	2904	2886.57	2913.67	2907.71	2523.4
	2394.2	2400.67	2382.62	2402.67	2432.44	2346.83	2346	2320.6	2492.25	2374	2568.17	2527.5	2570.5	2645.78	2337.8	2605.17	2362.2	2539.22	2693.89	2669.33	2661	2760.44	2803	2837.33	2588.17	2553	2553.67	2441	2363.75	2866.6	2628.75	2644.17	2618.44	2763.75	2902.5	2995.57	3162.22	2685.67	2519.86	2388.6	2399.75	3018.67	2879	2748.38	2839.22	2869	2902.56	2902.71	2536
	2359.4	2382.67	2356.5	2394.67	2415.78	2347	2335.25	2330	2480.5	2369.75	2566	2502.5	2530.33	2633.89	2352.6	2579.5	2376.4	2501.11	2701.44	2679.33	2637.4	2738.33	2781.67	2862.11	2578.89	2524.2	2546.17	2467	2348.25	2854.2	2634	2712.83	2575.89	2749.25	2892.83	2956.43	3127.67	2693.33	2523	2391.8	2376.5	3023.89	2872	2780.5	2800.22	2850.57	2882.33	2883.14	2550.4
	2340.2	2364.17	2321.5	2359.67	2410.11	2346.33	2318.25	2316.8	2417.25	2315	2521.83	2470.5	2489.83	2603	2346.2	2536.33	2362.2	2437.33	2660.22	2623.5	2606.2	2707.89	2736.22	2831.78	2578.89	2486	2544.5	2445.5	2321	2850.6	2623.25	2646.67	2549.33	2684.75	2842.17	2941.43	3095.67	2706.67	2527.14	2397.8	2358.75	3008.56	2844.67	2800.25	2760.89	2811.43	2868.22	2840	2541.8
	2309.6	2340.17	2294.25	2332.17	2381.56	2319	2325.5	2308.8	2393	2292.5	2458	2438	2476	2565.67	2355	2498	2357	2389.22	2639.78	2584.83	2570.6	2640.11	2694.11	2818.89	2562.11	2443.4	2523.83	2445.75	2284.25	2784.4	2592.5	2612.67	2513	2637.25	2787.67	2884.86	3031.67	2672.33	2518.57	2372.6	2332.5	3000.67	2820.67	2763.62	2688.67	2790.43	2825.22	2820.14	2535
	2287	2300.33	2264.5	2313	2350.22	2303.67	2294.5	2301.8	2345.5	2263.5	2430.83	2428.5	2447.67	2536.22	2337.6	2443.83	2343.8	2354.11	2610.78	2536.17	2518.6	2572.11	2659.89	2791.22	2528.22	2397.6	2524.5	2440.25	2271	2685.4	2559	2586.17	2478.22	2578.25	2747.83	2862.14	2954.44	2617.67	2502.86	2374.4	2315.25	2979.67	2800	2724.88	2613.22	2751.43	2804.33	2794.86	2526.6
	2254.4	2278.5	2220.12	2281	2330.33	2274.17	2303.25	2297	2318.75	2233.25	2403.5	2371.25	2420	2509.22	2318.6	2384.83	2315.6	2307.11	2565	2492.17	2481	2522.11	2631.22	2760.67	2514.11	2357	2491	2424.75	2240.25	2625.4	2564	2584.67	2431	2517	2682.17	2763	2869.44	2629.33	2479.71	2358.4	2291.5	2914.67	2766	2726.5	2552.78	2711	2796.44	2748.43	2496
	2229.2	2249.5	2199.75	2249	2295.67	2255.17	2287.5	2288	2282.75	2215.25	2361.67	2340.25	2389.67	2470.67	2310.8	2345.17	2319.8	2278.22	2526.22	2450	2415.4	2473.67	2580.67	2677.78	2501.67	2310.8	2500.5	2409	2197.25	2550.8	2523.5	2552.83	2380.78	2470	2600	2682.29	2800.67	2603	2453.57	2334.2	2275.75	2860.56	2751	2679.25	2492.67	2631.29	2739.44	2721.57	2472.8
	2205.4	2237.67	2171.62	2231	2276.56	2255.17	2277.25	2295.6	2250.25	2171.75	2323	2328.25	2365.17	2448.44	2302.2	2306.83	2308	2234.78	2495.56	2408.5	2378	2414.44	2553.89	2639.89	2469.44	2296.2	2475	2378.5	2171.5	2484.2	2516	2537	2336.33	2412	2532.17	2613.71	2754.33	2579.33	2437	2330.8	2219.5	2800.33	2688.67	2691	2428.33	2563.71	2728.56	2697.86	2462
	2192	2227.5	2161.12	2222.33	2255.89	2222.5	2259.5	2276.6	2226	2156.25	2278.83	2295	2343.5	2421.22	2280	2272.67	2290.8	2209	2459.89	2372.17	2345.6	2375.78	2498.78	2607.11	2455.78	2265.4	2457.33	2382	2153.5	2427.2	2503.5	2532.67	2290.33	2362.75	2470.33	2575.29	2702.67	2554.33	2430.71	2311.2	2210.75	2764	2670	2670.12	2368.67	2498.86	2711	2671.71	2454
	2172	2201.67	2157	2194.83	2246.11	2223.17	2263.75	2276.2	2212.25	2160.75	2248.5	2284.75	2333.33	2389.11	2265.6	2254.67	2277	2193.33	2421.67	2335.83	2312.8	2341.89	2478.56	2558.89	2438.56	2230.6	2445.83	2364.75	2153.5	2388.2	2515	2531.83	2256	2325.25	2418.17	2537.29	2670.11	2541	2406.14	2281.6	2187	2733.89	2624	2693	2291.78	2462.14	2697.22	2682.57	2415.6
	2162.8	2172.83	2145.25	2189.5	2233.89	2212.83	2246	2263.2	2206.75	2142.5	2242.67	2270.5	2339.83	2348.11	2280.2	2236.83	2259.8	2185.89	2399.56	2320.83	2269.6	2325.33	2493.78	2530.22	2434.78	2217.6	2456.83	2349.5	2143	2360.4	2662.75	2523	2236.22	2285.25	2391.67	2504.29	2646.11	2544.67	2396.14	2278.4	2173.25	2700	2649.67	2665.12	2278.78	2427.57	2666.78	2670.86	2383
	2150.8	2187	2148.38	2181.33	2223.33	2209.5	2243.25	2267.6	2210.25	2151.75	2227.83	2261	2325	2332.78	2262	2240.67	2241	2177.22	2391.11	2339.5	2272	2309.67	2460.78	2491.67	2422.33	2201	2424.5	2320	2132.5	2338.8	2490.25	2508	2231.11	2284.75	2360.83	2480.86	2652.56	2521.33	2364.14	2267.8	2170	2666.89	2595	2652.88	2269.67	2403.57	2654.44	2645.43	2371.4
	2157.8	2195.17	2162.5	2195	2236.44	2219.5	2249.25	2256.6	2218.5	2160	2220.5	2260.75	2334.67	2334.67	2252.4	2238.67	2251.8	2179.22	2381.56	2325.17	2277.8	2310.56	2474.33	2465.11	2400.89	2199.4	2388.33	2317	2145.5	2363	2476	2558	2235.44	2295.25	2366.5	2464.14	2631	2484.67	2364.86	2246.8	2183.75	2634.78	2588.33	2595.62	2297.56	2384.14	2626.22	2623.57	2371.4
	2161	2203.5	2179.38	2204.33	2241.33	2224.33	2241.5	2246.2	2233.75	2161	2241.17	2255.25	2365.17	2346.56	2254.8	2254.5	2244.6	2181.44	2389.11	2330.67	2291.4	2329.22	2500.11	2480.67	2396.33	2218.6	2375.5	2316.75	2159	2386.2	2494.5	2483.17	2255.11	2304	2379.67	2471.71	2637.11	2501.67	2350.57	2249	2190.5	2656	2587.33	2594.62	2298.22	2420.29	2610.33	2585.86	2372.6
	2174.8	2197.17	2200.88	2225	2261.22	2233.33	2245.25	2268.6	2279.75	2188	2260.83	2281.25	2390	2360.33	2245.4	2293.5	2239.6	2220.56	2383	2361.67	2300	2347.89	2508.89	2469.56	2411.56	2261.8	2372.67	2292	2201	2389.8	2490.5	2470.33	2256	2324.25	2401	2489.57	2657.89	2508.67	2334.71	2238.2	2208.25	2670.78	2621.67	2609.88	2331.78	2431.29	2617.44	2591	2366
	2217.6	2210.83	2229.25	2245.67	2265.44	2243.67	2250.25	2254.2	2289.5	2198.75	2283.5	2320.5	2418.83	2372.78	2237	2334.83	2228.6	2254.33	2407.89	2383.5	2352.4	2364.78	2526.22	2483	2393	2288.8	2375.5	2292.5	2221	2441.2	2506.25	2467.5	2286.22	2373	2437.33	2502.86	2686.44	2476.67	2341.57	2231.4	2224.25	2704.22	2649	2561.38	2370.44	2479	2615	2602.86	2351
	2237.8	2214	2244.12	2254.5	2272.44	2277.17	2265.25	2251.8	2329	2218	2312.67	2334.75	2430.17	2405.89	2238.4	2399	2224.4	2291.56	2438.33	2429.33	2403	2400.44	2569.56	2535.11	2390.22	2316	2370.5	2293	2257.25	2487.4	2475	2466.67	2325.44	2397.5	2497.83	2571.29	2710.56	2473	2349	2235.4	2271.25	2716.89	2657.33	2524.88	2417.67	2535.14	2624.44	2595	2367.2
	2260.2	2259.67	2279.12	2278.17	2299.33	2286	2269	2259	2342.25	2246.25	2354	2343	2469.33	2447.44	2246	2445.5	2241.2	2330.78	2465	2464.5	2460	2436.33	2613	2551.56	2397.33	2386	2366.83	2303.5	2299.5	2562.4	2510.75	2491	2375.56	2473.75	2546.5	2592	2745.56	2491.33	2357.43	2239.8	2285.25	2790.44	2710	2536.5	2483.22	2581.71	2625.56	2613.43	2380
	2291.4	2272.17	2310.38	2303.5	2325.78	2304.5	2284	2262.8	2368	2292.25	2370.5	2379.5	2487.33	2483.56	2259.8	2501.83	2254	2365.78	2497.11	2511	2504	2505.56	2671.11	2589.89	2399.11	2433.8	2377.67	2308.5	2315.25	2624.6	2533.5	2507	2411.33	2516.75	2653	2659.57	2790.89	2487.33	2370.57	2264.8	2330.75	2814.22	2707	2547.38	2557.44	2638.29	2669.89	2664.57	2396.4
	2312.2	2291.5	2343.88	2321.67	2344.33	2347.17	2289	2274.4	2380.25	2314.5	2412.17	2419.5	2502.17	2496.11	2280.2	2542.5	2269	2410.56	2524.11	2569.83	2574.2	2565	2719.44	2636.56	2427.44	2449	2404.33	2331.25	2348	2691.2	2566.75	2522.83	2459.56	2595.5	2691.83	2695.71	2833.67	2525	2400	2289.2	2348.75	2866.56	2750.33	2614.5	2604.11	2692.14	2702.22	2687.86	2433
	2343.8	2308.83	2353.75	2340.67	2387.78	2369.67	2318.75	2292	2422.5	2324	2445	2446.5	2548.67	2514.22	2286.6	2574.17	2290.8	2438.67	2551.56	2601.33	2598.8	2594.67	2755.33	2659.33	2461.78	2490.8	2440.67	2363.25	2386	2740	2577	2553.5	2508.22	2620.25	2720	2714	2875.33	2572.33	2416	2331.8	2379.75	2887.11	2798.33	2666.62	2638.33	2721.71	2773.44	2732	2448.6
	2355.4	2317.33	2367.38	2342.5	2401.11	2377	2339.25	2300	2418.25	2313	2464.67	2463.75	2555.83	2536.56	2287.2	2558.33	2321.6	2429.56	2576.78	2644.17	2590	2605.67	2741.67	2672.67	2483.89	2480.2	2483.5	2374.5	2361.75	2775	2594	2556	2521.56	2668.5	2739.5	2725	2895.44	2575	2471.14	2339.2	2363.75	2863.78	2773.67	2726.5	2657	2740.14	2788.44	2776.57	2480.2
	2340.6	2310	2357.38	2365.5	2425.89	2382.67	2369.25	2317.2	2414.5	2307.75	2477.17	2502.75	2559	2560.56	2313.6	2559.5	2315.4	2443.67	2608.67	2656.17	2588.2	2623.78	2765.67	2712.33	2487.22	2482.8	2488.33	2400.25	2353	2765	2587.5	2595.17	2533	2664	2758.17	2756.71	2913.22	2575	2485.43	2342.2	2370.5	2900	2794.33	2770.12	2670.56	2749.14	2815.67	2833.14	2513
	2327.2	2306.5	2355.25	2340.17	2425.56	2370.5	2357.25	2318.6	2409.5	2318.25	2483.33	2505	2559.83	2543.33	2313.6	2554	2343.2	2416.89	2603.44	2639	2607	2635.11	2793.33	2751.22	2509	2476.2	2499.83	2407.75	2353	2773.8	2605.5	2602.83	2538	2665.25	2761.33	2806.43	2944.78	2580.33	2502.57	2379.2	2366.75	2900	2820	2830.12	2698.89	2769.86	2828.33	2825	2537
	2323.6	2307.33	2353.5	2343.33	2428.33	2386.83	2374	2333.6	2393.5	2292.25	2467.17	2489.75	2551.17	2557.67	2330	2532.83	2356.2	2407	2631.44	2641.33	2583.6	2603.33	2767	2779.44	2508.89	2459.8	2526.17	2417.5	2336.5	2750.2	2630.25	2607.67	2518.56	2653	2745.83	2797.57	2946.89	2615.67	2513.29	2388.4	2367.25	2911	2817	2848.38	2695.67	2776.14	2829.11	2960.43	2553.4
	2310.6	2305.67	2320.62	2335.5	2415.33	2369.17	2372	2319	2377	2282.25	2460.33	2469.5	2527.67	2579	2323.4	2519	2351.4	2382.89	2642.78	2632.67	2583.6	2603.67	2758	2782	2519.5	2447	2518.33	2430.25	2315.75	2765.6	2632	2601.33	2510.56	2641.25	2759.33	2804.71	2948.11	2602.33	2519.29	2388.6	2333.25	2928.78	2817.33	2832.25	2677.56	2790.71	2842.11	2827.71	2543.8
	2279.2	2304.5	2301.88	2347.33	2390.44	2363.5	2363.75	2326.6	2339.25	2267.5	2449.83	2464.5	2502.67	2574.22	2323.6	2475.17	2359.4	2369.11	2640.89	2603	2542.4	2602.11	2744.44	2792.78	2515	2430.8	2521.33	2433.75	2288.5	2716	2620.25	2575.33	2478	2622	2749.5	2856.29	2919.89	2601.33	2528.86	2377.4	2310.75	2907.33	2821.67	2823.75	2640.89	2810	2831.56	2821.57	2540.4
	2278.6	2306.5	2285.88	2312.17	2373.44	2340	2340.5	2334.4	2317.25	2260	2432.17	2454.25	2483.5	2528.44	2337.6	2442.17	2337.8	2342.56	2618.89	2554.17	2543.4	2564.33	2729.33	2778.22	2494.44	2427.6	2519.5	2452	2274	2662.6	2579.25	2582.17	2457.33	2593.5	2734.83	2821.71	2897.67	2591	2500.43	2371.8	2281.75	2883.11	2780.33	2763.5	2628.11	2788.86	2813.67	2789.71	2535
	2277.2	2296	2273.75	2310.83	2377.56	2350.83	2338.25	2319.8	2302.25	2244.5	2407.5	2446.25	2465.17	2519.78	2325.2	2424.33	2323.8	2328.78	2574.11	2548.5	2517.6	2544.22	2719.78	2755.56	2493.22	2403.6	2498.83	2433.75	2250.5	2620.8	2558	2562	2449.89	2554.75	2701.17	2873.14	2836.33	2571.67	2504.86	2359.4	2268.25	2846.11	2739.67	2775.62	2591.78	2751.14	2780.67	2777.43	2539.4
	2256.4	2278.33	2256	2284.5	2340.56	2320.17	2330	2314	2312.5	2228.25	2389.67	2414.25	2440.83	2500.89	2298.6	2387	2332	2295.44	2549.78	2518.83	2484.2	2506.89	2703.67	2795.22	2475.44	2378.8	2497	2403.25	2236.75	2571.4	2549.75	2563.17	2407.67	2520.25	2691.33	2734.14	2806.56	2562	2500.57	2357.8	2250.25	2822.33	2733.33	2732.25	2545.56	2688.57	2742.44	2736.29	2531.8
	2219.2	2272.17	2230.25	2260	2339.44	2306.5	2305	2286	2268.25	2204	2359.83	2434	2452.67	2464.89	2305.4	2354.5	2314.8	2274.11	2513.22	2469.67	2459.2	2460.56	2663.67	2684.89	2466	2352.2	2474	2422.5	2208	2518	2533.5	2545	2389.67	2482.25	2636.33	2685.29	2754.33	2513	2477.57	2355.4	2233.75	2787.33	2722	2696.12	2484.44	2635.57	2700.44	2715.43	2504.4
	2214.6	2253.83	2188.25	2236.5	2324.89	2291.5	2282.5	2277.6	2266.75	2186.75	2328	2434.5	2398	2434.67	2300.4	2338.17	2286.2	2252.67	2498	2446	2414.8	2424.44	2625.11	2631.11	2437.89	2315.2	2444.5	2438	2207	2468.8	2524.25	2526	2359.33	2424	2585.67	2639	2684.89	2526.33	2454.71	2330.6	2216.75	2761.11	2684	2654.5	2444	2577.43	2654.44	2695.57	2493.2
	2206	2239.67	2184.88	2230.67	2314.56	2284	2257.75	2270	2240.5	2164	2292	2428.5	2367.67	2434.22	2293.8	2286	2286.8	2223.67	2471.44	2402.33	2381.8	2390	2585.67	2617.56	2409.44	2291.4	2431.33	2367.5	2178.5	2429.6	2497	2511	2333.22	2381	2548.17	2626.86	2689.89	2484	2435.29	2316.2	2203	2753.67	2632.33	2633	2401	2556.43	2641.33	2639.86	2460.4
	2168.4	2206.67	2176.25	2223.67	2287.33	2253.33	2252.75	2255.2	2231.25	2168	2284.67	2385.25	2346.17	2399.11	2260	2294.83	2265.8	2214	2451.33	2358.5	2357.8	2360.11	2579.89	2596.56	2416.67	2273	2407	2345.25	2162.25	2410.8	2472.75	2507.83	2316	2393.75	2510.67	2579.86	2648.89	2479.33	2413.14	2282	2188.75	2727.78	2637.67	2587.75	2370.78	2528.14	2615.33	2627.14	2417
	2177.6	2209	2167	2207.5	2269.33	2256.5	2259.5	2244.8	2243.25	2165.5	2281	2386	2320.5	2390	2267	2279.5	2266.8	2197.22	2442.56	2357.5	2331.4	2352.11	2557.67	2580.78	2374.44	2266.4	2396.17	2336.75	2150.75	2393.2	2488	2481.5	2292.78	2374.5	2507	2561.43	2663.89	2477	2391.14	2282.4	2174.5	2704.67	2640.67	2540.25	2344.44	2533	2588.78	2602.29	2398.8
	2182.4	2207.17	2162.25	2195.83	2274.78	2225	2234.5	2234.8	2234.25	2164.5	2267.67	2394	2329.33	2373.11	2245.4	2285.33	2248.4	2218.22	2422.56	2336	2343.8	2324.67	2538.56	2565	2372.11	2260	2360	2329.75	2168.5	2384.2	2460	2465.5	2294.33	2368.5	2489.67	2570.57	2608.22	2457.33	2384	2269.8	2189	2686.67	2618	2504.12	2355.11	2520.86	2569.11	2574.29	2367.2
	2149.5	2191.83	2151.5	2204.17	2256	2225	2238.25	2225.8	2233	2154	2277.5	2382.25	2331.5	2372	2252.8	2289	2229.6	2224.22	2418.67	2313.17	2320	2315.22	2534.78	2557.22	2342.56	2275	2347.83	2294.25	2183	2374	2490.25	2447.67	2287.89	2366.25	2492.17	2546.43	2605.89	2438.33	2359.57	2257.4	2213.5	2683.33	2600.33	2472.12	2345.67	2477.43	2565.11	2567	2344.6
	2145	2178.33	2147.75	2201.33	2244.89	2225.17	2240.25	2229.2	2228	2167	2272.33	2372	2332.33	2360.78	2234.8	2317.17	2228	2235.67	2393.89	2334.5	2349.6	2326.33	2507.56	2537.89	2333.33	2288.4	2340.5	2295.5	2186.25	2392	2464.25	2450.5	2311.78	2375.5	2494	2530.43	2682.56	2422.67	2332	2244.4	2226.25	2701	2587.33	2436.75	2347.11	2454.86	2553.78	2528.29	2337
	2167.8	2171.67	2163.62	2209.33	2255.67	2236.17	2234.75	2216.8	2231	2180.75	2289.5	2370.75	2347.33	2348.78	2216.6	2351.5	2205.4	2255.89	2406.22	2355.83	2346.4	2336.78	2523.11	2527.78	2331.44	2304.8	2330.17	2270	2192	2442.2	2427.25	2447.67	2321.22	2398.5	2494.17	2559	2592.11	2403.67	2331.86	2239.4	2217.25	2701.11	2593.67	2410.25	2381	2468.43	2532.89	2518	2320.4
	2173	2175.67	2159.25	2213.5	2247.78	2238.83	2238.5	2210	2263.5	2194.25	2291.83	2364.75	2344	2403.56	2217.6	2360	2205.8	2270.78	2389.11	2369.33	2390.8	2350.67	2515.11	2514.56	2339.44	2330	2303.5	2272.5	2234	2480.8	2453.75	2455.5	2348.67	2408.5	2511	2567.57	2602	2412	2336.43	2245	2239.5	2713.56	2584	2408.75	2402.67	2483.71	2538.78	2529.57	2315.4
	2181.2	2187	2177.75	2217	2244.78	2247	2225.25	2215	2254.75	2209.25	2305	2370.25	2356	2341.22	2224.8	2380.67	2204.8	2301.56	2389.78	2356.5	2401.4	2371.11	2510.44	2507.78	2330.89	2359	2323.83	2271.75	2251.5	2503.2	2440.5	2444.67	2355.33	2427	2558.67	2578.86	2595.78	2397.33	2336.43	2248.2	2274.75	2757.56	2580	2421.62	2433.33	2507.86	2535.89	2507.43	2326
	2184.6	2195	2181.12	2227.33	2239.56	2254	2246.5	2214	2261.5	2211.25	2317.17	2394	2347.17	2337	2230.6	2369.17	2221.6	2312.89	2406.22	2377.67	2421.4	2376.78	2536.44	2521.89	2320.56	2401.2	2317.17	2268	2267.25	2526.6	2430.75	2431.67	2380.33	2422.5	2583.83	2613.43	2616	2397	2334.86	2245.2	2303.75	2769.78	2624.67	2427.12	2480	2567.29	2538.33	2530.29	2333.8
	2203.2	2214	2185	2248.83	2247.22	2261.33	2258	2229.6	2276.5	2225.25	2326.83	2393.25	2359.83	2332.44	2221.8	2406.33	2218.8	2336.89	2416.11	2405.33	2433.2	2404	2553.33	2542.67	2323.56	2403.4	2334.17	2285.75	2282.25	2570	2443.75	2440.17	2408.56	2449.5	2619.67	2670.14	2644.89	2412.67	2342.57	2267.2	2320.25	2793.78	2640	2447.88	2521.22	2619.43	2539.44	2542.57	2343
	2196	2222.83	2210.5	2257.5	2256.22	2255.83	2257	2233.4	2298.75	2249.25	2355.17	2408.5	2367.17	2340.89	2237.8	2421	2226.4	2336.33	2429.89	2405.33	2456.2	2428.89	2562.11	2538.78	2330.89	2422.4	2328	2290.5	2323.5	2590	2451.5	2449.83	2436.44	2491.75	2645.67	2691.43	2644.33	2417.33	2343	2258.6	2328.25	2786.67	2641	2447.62	2569.22	2659.29	2547.44	2549.71	2336.2
	2226.4	2224.17	2208.25	2285.5	2255.67	2266.5	2276	2223.6	2290.75	2265.5	2368.17	2400.25	2353	2338.22	2234.8	2401.17	2228	2347.67	2418.89	2427.33	2500.4	2444	2558.78	2522.44	2327	2476	2345.17	2283.25	2322.5	2592.8	2508.25	2456.5	2448.56	2505.75	2642	2702.29	2669.89	2439.67	2354.43	2285	2349.25	2761.11	2624.67	2460.62	2599.33	2679.71	2539.56	2546.71	2339.6
	2216	2219.33	2223	2267.33	2252.78	2265.5	2276.5	2236.8	2301.75	2262	2382.33	2402.5	2362.83	2329.67	2242.6	2411	2236.4	2340.44	2424.44	2424.67	2523	2453.33	2556.56	2541.89	2327.56	2470.2	2336	2295.75	2333	2610.2	2440.75	2446.67	2467.33	2525.5	2653.67	2683	2661.67	2429.67	2364.71	2272.8	2342.25	2757.44	2601	2465.75	2617.22	2696.43	2543.89	2554.71	2365.2
	2214.8	2222	2206.75	2256.33	2263.44	2264.33	2260.75	2222	2304.5	2285.5	2372.33	2421	2342.67	2317.33	2222	2393.67	2224.4	2346.56	2417.33	2438	2487	2440.11	2547.44	2526.33	2337.78	2493.8	2339.17	2305.5	2341	2589.8	2449.5	2438	2502.67	2528	2642.83	2707.29	2665.44	2421	2378.86	2297.4	2336	2721.22	2593.67	2495.25	2667.11	2738	2558.44	2535.71	2355.4
	2202.8	2220	2200	2259.83	2239.44	2270.33	2247.75	2229.6	2300.75	2297	2366.83	2459.25	2352.17	2309.78	2232.8	2364.5	2220	2329.89	2414	2435.33	2470.6	2468.44	2524	2534.56	2322.22	2499.8	2336.5	2313.25	2340.25	2599	2438	2419.67	2502.89	2534	2637.33	2714.29	2642.67	2423	2400.43	2292	2345.25	2704.22	2552.33	2490.5	2681.33	2759.57	2549.22	2514.29	2361.4
	2202.8	2211.67	2209.25	2250.17	2238.11	2256.67	2258.75	2227.6	2291.75	2288.75	2380.5	2423.75	2331	2315.22	2222.4	2356.67	2233.6	2312.67	2408.56	2429.17	2461.4	2454.22	2512.67	2535.22	2319.89	2449.4	2321.33	2313.25	2330.75	2583.2	2440.5	2406.5	2492.44	2517.25	2637.33	2722	2637.11	2415.33	2380.57	2284.2	2325	2671.89	2554.67	2470.75	2659.11	2769	2533.89	2499.43	2370
	2213	2233.67	2220	2237.17	2236	2251.83	2258.75	2225	2259.25	2282.5	2369.33	2421.75	2335.33	2306.22	2225.8	2348	2228.8	2294	2398.11	2433.5	2464.6	2458.22	2496.44	2511.44	2313.44	2425.8	2333.17	2321	2291.75	2597.2	2442.75	2427.33	2451.22	2521.75	2634	2711.43	2646.78	2405	2373.57	2281.4	2316	2654.11	2544	2482.62	2636	2795.14	2555.11	2507.57	2365.6
	2203.8	2212.67	2296	2215.33	2231.67	2241.33	2258.75	2235.2	2274	2259.25	2373.83	2388	2330	2283.78	2221.4	2331.67	2222.8	2277.11	2383.44	2429	2448.2	2465.11	2491.22	2511.67	2310	2399.2	2327	2318.75	2327	2566	2436.5	2418.5	2431.44	2503.5	2614.5	2708.71	2630.22	2410.33	2383.29	2288.8	2303.75	2644	2555	2470.75	2616.67	2781.86	2544	2495.29	2364.6
	2191	2210.5	2188.12	2222.33	2221.33	2237.5	2249.75	2235.4	2281.5	2253.25	2359.5	2384.25	2318	2278.11	2225.2	2327.5	2225.8	2269.67	2390.78	2415.33	2419.2	2442.67	2465.56	2487.33	2318.11	2392	2322.83	2321.25	2251	2553.4	2425.75	2434.83	2470.56	2464.75	2581.17	2684.86	2596.67	2391.67	2369	2285.8	2262.25	2618.44	2532.33	2459.25	2561.89	2749.43	2535.22	2494.43	2378.2
	2179.8	2199.17	2187.5	2217.83	2206.56	2244.17	2225.75	2218.2	2258	2240	2347.5	2364.5	2307.5	2278.44	2215.2	2324.33	2212.4	2254.56	2364.78	2421.83	2409.2	2420.56	2442.78	2454.22	2322.56	2377.2	2322.33	2296.25	2256.5	2491.2	2429.25	2404.33	2454.33	2448	2575.17	2649.86	2573.78	2414.33	2357.29	2290.6	2262.25	2570.44	2508.67	2464.5	2515.56	2720.86	2508.89	2623.29	2356.6
	2174.6	2181.17	2168.62	2189.5	2197.44	2248.33	2222.75	2219	2237.25	2194.75	2303.33	2341.75	2308.5	2257.56	2221.6	2292.17	2203.2	2243.33	2347.67	2384.5	2369.4	2398.44	2421.11	2424.44	2316.56	2326.2	2317.33	2294.5	2225	2472	2404.75	2404.83	2341.78	2420.25	2539.83	2617.86	2544.11	2383	2350.86	2272.4	2219	2546.89	2486	2441.5	2475.56	2657.71	2486.33	2469	2335.6
	2163.6	2169.67	2161.5	2180.5	2183.22	2228	2209.5	2181	2211.75	2192	2289.5	2333.25	2287.33	2257.11	2209.2	2291	2195.6	2231.78	2335	2362.58	2334	2389.78	2389.56	2423.44	2293.44	2305.4	2301.5	2280.5	2188	2419.2	2409.75	2387.5	2339.56	2400.75	2505	2599	2526.56	2387.67	2320.43	2259.6	2212.25	2530.22	2445.33	2434.38	2446.56	2642.57	2466.67	2461.57	2322.2
	2149.4	2154.67	2145.62	2172.5	2173.11	2223.83	2206	2194.8	2199	2170	2278.83	2322	2271	2255.33	2203.8	2269.83	2174.4	2219.22	2301.11	2341.83	2320.6	2355.56	2380	2402.11	2277.11	2303.6	2274.67	2254.75	2170.25	2383.2	2383.25	2377.33	2317	2371	2469	2544.71	2492	2365.67	2315.71	2239.4	2200.5	2489.22	2476.67	2405.62	2412.78	2570.71	2456.78	2448.86	2302.2
	2124.8	2165.17	2129.62	2172.5	2171.11	2208.83	2174.25	2183	2204	2179	2253	2306.25	2266.33	2235.89	2203.2	2256.5	2177	2227.56	2295.56	2322.83	2318.6	2337.78	2338.11	2372	2272.56	2283	2276.5	2256.25	2180.75	2362.4	2384.75	2369	2281.78	2361.5	2431.17	2521.57	2462	2340.33	2312.71	2229	2189.5	2486.67	2450.67	2395.88	2425.33	2547.71	2457.78	2456	2304.8
	2133	2146.33	2122.25	2143	2157.44	2184	2168.75	2172.4	2180.25	2162.5	2252.17	2298	2237	2219.33	2178.6	2269.33	2175	2226.89	2280	2315	2305.2	2337.33	2329.67	2366.89	2259.44	2279.4	2252.83	2237.75	2156.25	2325.2	2346.5	2374.33	2284.67	2340.75	2428.83	2494	2452.89	2353	2285.14	2219.6	2172.25	2483.11	2415.67	2373	2391.44	2516.29	2445.22	2439.71	2295
	2136	2147.17	2131.88	2203.5	2144.67	2165.83	2171.25	2161.4	2178.25	2161.5	2242	2289.25	2231.83	2205.67	2166	2252.5	2157.6	2207.22	2257.67	2309.67	2340.8	2303.44	2325	2354.78	2245	2264.8	2248.5	2223	2160.5	2315.2	2344.75	2336.17	2279.78	2325.75	2391	2478.71	2431.22	2328.67	2273	2215.6	2178.5	2460.11	2396.33	2349.12	2371	2466	2425.11	2411	2280.6
	2123.2	2142.33	2118.5	2136.17	2132.22	2143	2147.5	2161.8	2171	2166.75	2215.83	2268.5	2223.83	2191.56	2157.2	2243.67	2151	2208.11	2257.67	2279.83	2290.4	2291.44	2322.67	2340.56	2239.89	2256	2245.83	2215	2176.75	2287.2	2329.75	2333.33	2267.11	2321.5	2390.5	2459.29	2416.78	2323.33	2272.71	2196	2180.25	2486.11	2376.33	2337.5	2355.22	2451.57	2405.78	2400.86	2248.2
	2120.8	2144.17	2118.88	2142.5	2129	2139.33	2139	2139.8	2190.75	2165	2221.83	2269.5	2200.17	2191.22	2151.2	2242.67	2148.6	2239.11	2255	2270.17	2289.8	2290.11	2320.89	2324	2214.44	2278.6	2225.33	2207	2169.5	2292.4	2331.5	2326	2289	2319.25	2378.83	2459.57	2414	2303.33	2241.29	2184.2	2180.25	2503	2382.33	2314.38	2351.67	2458.14	2398.56	2383.43	2372.4
	2120.4	2140	2123.75	2147	2121.33	2131.33	2124.25	2143	2182.25	2163.75	2228.33	2271.75	2218.83	2194	2139.2	2240	2146	2216.56	2244.67	2280	2289.2	2290.33	2322	2328.56	2216.33	2294.8	2206	2209	2184.25	2305.2	2320.75	2300.5	2302.33	2294.25	2384.17	2439.43	2413.67	2280.67	2241.29	2183.2	2203	2503	2379	2290.75	2365.44	2474.57	2382.56	2364.86	2313.7
	2122.2	2128.83	2109.38	2142	2126.89	2142.67	2133.5	2137	2189.38	2176.75	2232	2274.5	2206.33	2197.78	2140.8	2252	2136.6	2248.44	2236.67	2278.5	2314.8	2276.11	2397.56	2329	2207.11	2306	2205.33	2186	2194	2313.4	2322.5	2300	2314.56	2323.5	2402.17	2462.43	2424.11	2270	2226	2183.2	2211.25	2508.67	2368	2295	2390.22	2483	2375.67	2357.57	2210.8
	2112.6	2130.5	2130.12	2148.33	2139	2153.83	2122.25	2140	2195.25	2183.25	2237.33	2267.75	2213.83	2200.78	2138	2258.33	2127.6	2255.33	2241.78	2280.17	2308.2	2277.56	2335.89	2328.56	2205.44	2323	2202.5	2173.75	2218.5	2325.2	2309.25	2312	2337.56	2354	2409.67	2447.14	2438.44	2260.33	2211.43	2182.4	2227.25	2533.78	2368	2282.75	2414.56	2503.14	2374.56	2348.71	2216.6
	2140.6	2134.17	2119	2147.5	2140.67	2154.5	2145.25	2135.4	2217.5	2190.25	2243.83	2277.25	2236.5	2208.33	2155.6	2261.5	2151.8	2258.67	2249.11	2284.33	2327.4	2289.56	2355.67	2332.44	2212.89	2332	2210.5	2181	2232.75	2370.4	2332.5	2304.33	2338.78	2357.5	2421.17	2467.43	2457.67	2284	2212.71	2167.4	2237.5	2542.56	2380.33	2276.75	2437.89	2520.43	2381	2364.57	2210.8
	2133	2147.67	2133.12	2162.83	2143.67	2167.17	2142.5	2140.8	2219.75	2201.75	2244.33	2281.5	2226.5	2218.78	2144.6	2263.5	2131.8	2267.11	2255.78	2302.5	2343.8	2292.33	2368.56	2325.78	2202.78	2349	2209.67	2186.5	2259	2391.4	2336.25	2301.67	2356.22	2359.25	2446.17	2456.86	2435.33	2279.33	2224	2180.4	2250.75	2557.56	2405.33	2292.88	2481.67	2514.29	2384.44	2346.43	2222.4
	2136	2141.17	2134.12	2183.67	2152.44	2179.83	2137.25	2146	2237	2206.25	2239.5	2277.25	2230.5	2206.56	2140.6	2272.67	2151.2	2270.22	2251.56	2295.67	2348.6	2299.78	2385	2341.11	2213.11	2352.8	2207.33	2198.5	2272.75	2415.8	2322.25	2289.67	2355.78	2359.25	2459.67	2454.29	2447.22	2269.67	2235.71	2171.6	2238.25	2543.89	2409.67	2316.25	2490.78	2507.86	2386.06	2358.14	2212.6
	2147.2	2153.67	2135.38	2169.33	2162	2187.33	2158.25	2143.6	2247.5	2228	2257	2276	2228.17	2230.56	2149.6	2264.17	2158.2	2264.44	2258.67	2275.83	2344	2310.44	2391	2350.11	2231.56	2361	2217.5	2200	2243.75	2425.6	2330.75	2308.33	2366	2374.5	2479.5	2440.14	2452.11	2283.67	2265	2195.2	2274.5	2549.11	2405.67	2323	2511.67	2543.86	2392.44	2348.86	2234
	2161.2	2154.83	2165.5	2184.83	2174.33	2177.5	2164.75	2149.2	2251.5	2239.75	2258.83	2295.5	2248.67	2224	2160.4	2280.83	2163.8	2272.56	2261.89	2319.67	2356.2	2324	2384.33	2338.44	2230.56	2388.6	2236	2220.25	2259.75	2429.6	2345.5	2314.33	2371.33	2394	2477.17	2473.57	2458	2292.67	2259.86	2189.8	2258.75	2522.44	2405.33	2345.62	2534.33	2561	2412.11	2372.43	2254
	2162.2	2160.67	2172.5	2198	2179.33	2195.17	2179.25	2159.4	2265.75	2244	2267.5	2327.25	2265.17	2243.44	2165.4	2296.17	2176	2280.22	2287.56	2335	2365.6	2340	2383	2370.89	2231.78	2389.4	2257.17	2219.25	2276	2460.8	2336.25	2320.5	2387.56	2411	2513	2488.43	2483.56	2300.67	2275.57	2219	2270.75	2533.22	2412.33	2363.25	2528.89	2551.29	2419.78	2387.14	2284.4
	2181.8	2178.33	2182.38	2195.67	2179.67	2182.5	2180.25	2150.2	2274.25	2246.75	2293.67	2335.25	2269.83	2233.11	2167.4	2312.17	2186	2281.56	2293.44	2339.83	2393.2	2355.89	2406.33	2402.11	2247	2367.8	2234.17	2237	2269.25	2474.4	2355.5	2345.67	2404	2409.75	2514.33	2499	2491.67	2346.33	2282.86	2214.4	2286.25	2537.67	2439.67	2383.25	2533.89	2606.71	2435.78	2410.14	2275.2
	2184.8	2174	2190.5	2201.67	2182.44	2191.17	2175.25	2175.6	2281	2269.75	2304.83	2325	2263.67	2240.33	2177	2318	2183.6	2286.44	2293.56	2344.83	2379.2	2357	2402.56	2408.56	2257.22	2411.4	2262.33	2258.75	2281.75	2501.6	2372	2350.83	2396.44	2422	2535.17	2507.57	2504.33	2337	2290.14	2203.8	2274.75	2526	2440.33	2388.5	2524.44	2620.57	2445.67	2395.14	2291.6
	2188.8	2175.33	2183.25	2203.5	2193.33	2192.17	2186.5	2167.2	2286.75	2268.25	2307.83	2326.5	2254.83	2245	2180.2	2307.67	2188.8	2276.78	2302.56	2368.5	2389.4	2381.22	2416.56	2410.67	2260.89	2377.8	2257.17	2238.25	2274	2497.8	2368.25	2353.17	2391.67	2434.5	2526.5	2543.71	2498.67	2323.67	2298.86	2221.6	2251	2525.11	2439.67	2393.25	2530.78	2637.29	2446.89	2417.86	2282
	2172.8	2183.83	2194.62	2197.17	2190.89	2196.83	2197.25	2180.8	2291.25	2253.75	2323	2333.5	2276.17	2240.67	2189.4	2300.67	2180.4	2281.56	2294.33	2365.5	2376	2370.22	2422.67	2407.78	2262.89	2341.6	2269	2255.75	2252.5	2483.4	2358.25	2346.67	2380.33	2421.25	2546.17	2548.71	2494.67	2341.33	2308.71	2243	2259.25	2502.67	2436.67	2407.38	2507.33	2657.57	2446.44	2419.57	2307.8
[truncated: 303 more columns]

## Sheet: Raw Time
Time	ZT	ExT
15.3167	13.3167	19.3167
16.3167	14.3167	20.3167
17.3167	15.3167	21.3167
18.3167	16.3167	22.3167
19.3167	17.3167	23.3167
20.3167	18.3167	0.316667
21.3167	19.3167	1.31667
22.3167	20.3167	2.31667
23.3167	21.3167	3.31667
24.3167	22.3167	4.31667
25.3167	23.3167	5.31667
26.3167	0.316667	6.31667
27.3167	1.31667	7.31667
28.3167	2.31667	8.31667
29.3167	3.31667	9.31667
30.3167	4.31667	10.3167
31.3167	5.31667	11.3167
32.3167	6.31667	12.3167
33.3167	7.31667	13.3167
34.3167	8.31667	14.3167
35.3167	9.31667	15.3167
36.3167	10.3167	16.3167
37.3167	11.3167	17.3167
38.3167	12.3167	18.3167
39.3167	13.3167	19.3167
40.3167	14.3167	20.3167
41.3167	15.3167	21.3167
42.3167	16.3167	22.3167
43.3167	17.3167	23.3167
44.3167	18.3167	0.316667
45.3167	19.3167	1.31667
46.3167	20.3167	2.31667
47.3167	21.3167	3.31667
48.3167	22.3167	4.31667
49.3167	23.3167	5.31667
50.3167	0.316667	6.31667
51.3167	1.31667	7.31667
52.3167	2.31667	8.31667
53.3167	3.31667	9.31667
54.3167	4.31667	10.3167
55.3167	5.31667	11.3167
56.3167	6.31667	12.3167
57.3167	7.31667	13.3167
58.3167	8.31667	14.3167
59.3167	9.31667	15.3167
60.3167	10.3167	16.3167
61.3167	11.3167	17.3167
62.3167	12.3167	18.3167
63.3167	13.3167	19.3167
64.3167	14.3167	20.3167
65.3167	15.3167	21.3167
66.3167	16.3167	22.3167
67.3167	17.3167	23.3167
68.3167	18.3167	0.316667
69.3167	19.3167	1.31667
70.3167	20.3167	2.31667
71.3167	21.3167	3.31667
72.3167	22.3167	4.31667
73.3167	23.3167	5.31667
74.3167	0.316667	6.31667
75.3167	1.31667	7.31667
76.3167	2.31667	8.31667
77.3167	3.31667	9.31667
78.3167	4.31667	10.3167
79.3167	5.31667	11.3167
80.3167	6.31667	12.3167
81.3167	7.31667	13.3167
82.3167	8.31667	14.3167
83.3167	9.31667	15.3167
84.3167	10.3167	16.3167
85.3167	11.3167	17.3167
86.3167	12.3167	18.3167
87.3167	13.3167	19.3167
88.3167	14.3167	20.3167
89.3167	15.3167	21.3167
90.3167	16.3167	22.3167
91.3167	17.3167	23.3167
92.3167	18.3167	0.316667
93.3167	19.3167	1.31667
94.3167	20.3167	2.31667
95.3167	21.3167	3.31667
96.3167	22.3167	4.31667
97.3167	23.3167	5.31667
98.3167	0.316667	6.31667
99.3167	1.31667	7.31667
100.317	2.31667	8.31667
101.317	3.31667	9.31667
102.317	4.31667	10.3167
103.317	5.31667	11.3167
104.317	6.31667	12.3167
105.317	7.31667	13.3167
106.317	8.31667	14.3167
107.317	9.31667	15.3167
108.317	10.3167	16.3167
109.317	11.3167	17.3167
110.317	12.3167	18.3167
111.317	13.3167	19.3167
112.317	14.3167	20.3167
113.317	15.3167	21.3167
114.317	16.3167	22.3167
115.317	17.3167	23.3167
116.317	18.3167	0.316667
117.317	19.3167	1.31667
118.317	20.3167	2.31667
119.317	21.3167	3.31667
120.317	22.3167	4.31667
121.317	23.3167	5.31667
122.317	0.316667	6.31667
123.317	1.31667	7.31667
124.317	2.31667	8.31667
125.317	3.31667	9.31667
126.317	4.31667	10.3167
127.317	5.31667	11.3167
128.317	6.31667	12.3167
129.317	7.31667	13.3167
130.317	8.31667	14.3167
131.317	9.31667	15.3167
132.317	10.3167	16.3167
133.317	11.3167	17.3167
134.317	12.3167	18.3167
135.317	13.3167	19.3167
136.317	14.3167	20.3167
137.317	15.3167	21.3167
138.317	16.3167	22.3167
139.317	17.3167	23.3167
140.317	18.3167	0.316667
141.317	19.3167	1.31667
142.317	20.3167	2.31667
143.317	21.3167	3.31667
144.317	22.3167	4.31667
145.317	23.3167	5.31667
146.317	0.316667	6.31667
147.317	1.31667	7.31667
148.317	2.31667	8.31667
149.317	3.31667	9.31667
150.317	4.31667	10.3167
151.317	5.31667	11.3167
152.317	6.31667	12.3167
153.317	7.31667	13.3167
154.317	8.31667	14.3167
155.317	9.31667	15.3167
156.317	10.3167	16.3167
157.317	11.3167	17.3167

## Sheet: Smoothed Data
Cell:	1	2	3	4	5	6	9	10	11	12	13	14	15	16	18	19	22	23	24	25	27	28	29	30	33	34	35	36	37	39	40	41	42	43	44	45	46	47	48	49	50	51	52	53	54	55	56	57	58
	2694.08	2621.57	2709.88	2626.3	2599.05	2423.96	2418.86	2522.2	2894.07	2847.38	2888.6	2693.44	2671.68	2595.64	2645.73	2895.06	2657.06	3014.88	2706.52	3028.32	2977.2	2924.5	3101.55	3060.25	2670.24	3103.92	2798.75	2684.86	3062.69	3259.31	3007.57	3074.89	3234.94	3360.25	3499.69	3552.96	3127.25	2913.59	2724.34	2701.64	2995.16	3146.43	2969.81	2940.05	3247.91	3334.18	3280.02	3384.04	2869.04
	2692.78	2620.37	2708.47	2625.28	2598.3	2423.74	2418.78	2522.09	2892	2845.25	2886.74	2692.15	2671.34	2595.51	2645.2	2893.02	2656.67	3012.56	2706.08	3026.75	2975.06	2923.11	3100.34	3059.84	2670.19	3101.31	2798.14	2684.58	3060.31	3257.67	3006.76	3074.62	3232.52	3357.17	3497.54	3550.96	3126.47	2913.16	2723.93	2700.95	2993.32	3145.47	2969.2	2939.74	3244.86	3332.57	3279.09	3383.04	2867.97
	2691.48	2619.17	2707.05	2624.25	2597.55	2423.52	2418.7	2521.98	2889.94	2843.13	2884.89	2690.86	2671	2595.38	2644.68	2890.97	2656.28	3010.26	2705.64	3025.17	2972.92	2921.72	3099.12	3059.42	2670.14	3098.7	2797.53	2684.31	3057.95	3256.02	3005.95	3074.35	3230.11	3354.09	3495.38	3548.95	3125.68	2912.73	2723.52	2700.27	2991.48	3144.52	2968.59	2939.43	3241.81	3330.95	3278.16	3382.04	2866.91
	2690.18	2617.97	2705.64	2623.23	2596.8	2423.31	2418.62	2521.87	2887.87	2841	2883.04	2689.57	2670.66	2595.24	2644.15	2888.93	2655.9	3007.95	2705.19	3023.6	2970.79	2920.34	3097.91	3059.01	2670.1	3096.1	2796.92	2684.04	3055.58	3254.37	3005.13	3074.07	3227.69	3351.01	3493.23	3546.95	3124.9	2912.29	2723.11	2699.58	2989.64	3143.57	2967.98	2939.11	3238.76	3329.34	3277.24	3381.04	2865.84
	2688.88	2616.78	2704.22	2622.2	2596.05	2423.09	2418.54	2521.76	2885.81	2838.87	2881.19	2688.29	2670.33	2595.11	2643.62	2886.88	2655.51	3005.64	2704.75	3022.03	2968.65	2918.95	3096.7	3058.59	2670.05	3093.5	2796.31	2683.77	3053.21	3252.73	3004.32	3073.8	3225.28	3347.94	3491.08	3544.95	3124.11	2911.86	2722.7	2698.9	2987.8	3142.61	2967.37	2938.8	3235.71	3327.73	3276.31	3380.03	2864.78
	2687.58	2615.58	2702.81	2621.18	2595.3	2422.87	2418.46	2521.65	2883.75	2836.75	2879.34	2687	2669.99	2594.98	2643.1	2884.84	2655.12	3003.34	2704.3	3020.46	2966.52	2917.57	3095.49	3058.18	2670	3090.91	2795.7	2683.5	3050.85	3251.08	3003.51	3073.53	3222.87	3344.87	3488.93	3542.95	3123.33	2911.43	2722.29	2698.22	2985.97	3141.66	2966.75	2938.49	3232.67	3326.12	3275.39	3379.03	2863.71
	2686.28	2614.39	2701.4	2620.16	2594.55	2422.66	2418.38	2521.54	2881.69	2834.63	2877.5	2685.71	2669.65	2594.84	2642.57	2882.8	2654.73	3001.04	2703.86	3018.89	2964.39	2916.19	3094.28	3057.77	2669.96	3088.31	2795.09	2683.23	3048.49	3249.44	3002.7	3073.26	3220.46	3341.8	3486.78	3540.95	3122.55	2911	2721.88	2697.53	2984.13	3140.71	2966.14	2938.18	3229.63	3324.51	3274.46	3378.03	2862.65
	2684.98	2613.19	2699.99	2619.13	2593.8	2422.44	2418.31	2521.43	2879.63	2832.51	2875.65	2684.43	2669.31	2594.71	2642.05	2880.76	2654.34	2998.74	2703.42	3017.32	2962.26	2914.81	3093.08	3057.35	2669.91	3085.72	2794.48	2682.96	3046.13	3247.8	3001.88	3072.99	3218.06	3338.73	3484.64	3538.95	3121.76	2910.56	2721.47	2696.85	2982.3	3139.76	2965.53	2937.86	3226.6	3322.9	3273.54	3377.03	2861.59
	2683.68	2612	2698.58	2618.11	2593.05	2422.23	2418.23	2521.32	2877.57	2830.39	2873.81	2683.14	2668.97	2594.58	2641.52	2878.73	2653.95	2996.44	2702.97	3015.75	2960.13	2913.43	3091.87	3056.94	2669.86	3083.13	2793.87	2682.69	3043.77	3246.15	3001.07	3072.72	3215.66	3335.67	3482.49	3536.96	3120.98	2910.13	2721.06	2696.17	2980.47	3138.8	2964.92	2937.55	3223.56	3321.29	3272.62	3376.03	2860.52
	2682.38	2610.8	2697.17	2617.09	2592.3	2422.01	2418.15	2521.2	2875.52	2828.28	2871.96	2681.86	2668.63	2594.45	2641	2876.69	2653.56	2994.14	2702.53	3014.19	2958	2912.05	3090.66	3056.52	2669.82	3080.54	2793.26	2682.42	3041.41	3244.51	3000.26	3072.45	3213.25	3332.61	3480.35	3534.96	3120.2	2909.7	2720.65	2695.48	2978.63	3137.85	2964.32	2937.24	3220.54	3319.68	3271.69	3375.03	2859.46
	2681.09	2609.61	2695.76	2616.07	2591.55	2421.79	2418.07	2521.09	2873.46	2826.16	2870.12	2680.57	2668.3	2594.31	2640.47	2874.66	2653.18	2991.85	2702.09	3012.62	2955.88	2910.67	3089.46	3056.11	2669.77	3077.96	2792.66	2682.14	3039.06	3242.87	2999.45	3072.18	3210.85	3329.56	3478.21	3532.97	3119.42	2909.27	2720.24	2694.8	2976.81	3136.91	2963.71	2936.92	3217.51	3318.07	3270.77	3374.03	2858.4
	2679.79	2608.42	2694.36	2615.05	2590.8	2421.58	2417.99	2520.98	2871.41	2824.05	2868.28	2679.29	2667.96	2594.18	2639.95	2872.62	2652.79	2989.56	2701.64	3011.06	2953.76	2909.29	3088.25	3055.7	2669.73	3075.38	2792.05	2681.87	3036.71	3241.23	2998.64	3071.91	3208.46	3326.51	3476.07	3530.98	3118.63	2908.84	2719.83	2694.12	2974.98	3135.96	2963.1	2936.61	3214.49	3316.47	3269.85	3373.03	2857.33
	2678.5	2607.23	2692.95	2614.03	2590.06	2421.36	2417.92	2520.87	2869.36	2821.94	2866.44	2678.01	2667.62	2594.05	2639.42	2870.59	2652.4	2987.27	2701.2	3009.49	2951.63	2907.91	3087.05	3055.28	2669.68	3072.8	2791.44	2681.6	3034.36	3239.6	2997.83	3071.64	3206.06	3323.46	3473.93	3528.99	3117.85	2908.4	2719.42	2693.43	2973.15	3135.01	2962.49	2936.3	3211.47	3314.86	3268.93	3372.03	2856.27
	2677.2	2606.04	2691.55	2613.01	2589.31	2421.15	2417.84	2520.76	2867.32	2819.84	2864.6	2676.73	2667.28	2593.92	2638.9	2868.57	2652.01	2984.98	2700.76	3007.93	2949.52	2906.54	3085.84	3054.87	2669.63	3070.22	2790.83	2681.33	3032.01	3237.96	2997.03	3071.37	3203.67	3320.41	3471.8	3527	3117.08	2907.97	2719.01	2692.75	2971.33	3134.06	2961.89	2935.99	3208.46	3313.26	3268.01	3371.03	2855.21
	2675.91	2604.85	2690.14	2611.99	2588.56	2420.93	2417.76	2520.65	2865.27	2817.73	2862.77	2675.45	2666.95	2593.79	2638.37	2866.54	2651.62	2982.69	2700.32	3006.37	2947.4	2905.16	3084.64	3054.46	2669.59	3067.65	2790.22	2681.06	3029.66	3236.32	2996.22	3071.1	3201.28	3317.37	3469.66	3525.01	3116.3	2907.54	2718.6	2692.06	2969.5	3133.12	2961.28	2935.67	3205.45	3311.66	3267.09	3370.04	2854.15
	2674.62	2603.66	2688.74	2610.98	2587.81	2420.72	2417.69	2520.54	2863.23	2815.63	2860.93	2674.17	2666.61	2593.65	2637.85	2864.51	2651.23	2980.41	2699.88	3004.81	2945.28	2903.79	3083.44	3054.04	2669.54	3065.08	2789.61	2680.79	3027.32	3234.69	2995.41	3070.83	3198.89	3314.33	3467.53	3523.02	3115.52	2907.11	2718.19	2691.38	2967.68	3132.18	2960.68	2935.36	3202.44	3310.06	3266.17	3369.04	2853.09
	2673.32	2602.48	2687.34	2609.96	2587.07	2420.5	2417.61	2520.43	2861.19	2813.53	2859.1	2672.89	2666.27	2593.52	2637.32	2862.49	2650.84	2978.13	2699.44	3003.26	2943.17	2902.42	3082.24	3053.63	2669.5	3062.51	2789.01	2680.51	3024.98	3233.05	2994.61	3070.56	3196.5	3311.29	3465.4	3521.04	3114.74	2906.68	2717.78	2690.69	2965.86	3131.23	2960.08	2935.05	3199.44	3308.46	3265.26	3368.04	2852.03
	2672.03	2601.29	2685.94	2608.95	2586.32	2420.29	2417.54	2520.32	2859.16	2811.44	2857.27	2671.62	2665.94	2593.39	2636.8	2860.47	2650.44	2975.84	2699	3001.7	2941.06	2901.05	3081.04	3053.22	2669.45	3059.95	2788.4	2680.24	3022.64	3231.42	2993.8	3070.29	3194.12	3308.26	3463.27	3519.06	3113.97	2906.24	2717.37	2690.01	2964.04	3130.29	2959.47	2934.73	3196.44	3306.86	3264.34	3367.05	2850.97
	2670.74	2600.11	2684.54	2607.93	2585.57	2420.08	2417.46	2520.2	2857.12	2809.34	2855.44	2670.34	2665.6	2593.26	2636.27	2858.45	2650.05	2973.57	2698.56	3000.14	2938.95	2899.68	3079.85	3052.8	2669.41	3057.39	2787.79	2679.97	3020.3	3229.79	2993	3070.02	3191.73	3305.23	3461.15	3517.08	3113.2	2905.81	2716.96	2689.32	2962.23	3129.35	2958.87	2934.42	3193.45	3305.26	3263.43	3366.05	2849.91
	2669.45	2598.92	2683.15	2606.92	2584.83	2419.86	2417.39	2520.09	2855.09	2807.25	2853.61	2669.07	2665.26	2593.13	2635.75	2856.43	2649.66	2971.29	2698.12	2998.59	2936.85	2898.31	3078.65	3052.39	2669.36	3054.83	2787.18	2679.7	3017.97	3228.16	2992.2	3069.75	3189.35	3302.21	3459.03	3515.1	3112.42	2905.38	2716.55	2688.64	2960.41	3128.42	2958.27	2934.11	3190.46	3303.67	3262.52	3365.05	2848.84
	2668.16	2597.74	2681.75	2605.91	2584.08	2419.65	2417.31	2519.98	2853.06	2805.16	2851.78	2667.8	2664.93	2592.99	2635.22	2854.41	2649.27	2969.02	2697.68	2997.04	2934.74	2896.94	3077.46	3051.98	2669.32	3052.28	2786.57	2679.42	3015.64	3226.53	2991.39	3069.48	3186.98	3299.19	3456.91	3513.12	3111.65	2904.95	2716.14	2687.95	2958.6	3127.48	2957.68	2933.79	3187.48	3302.07	3261.6	3364.06	2847.78
	2666.87	2596.56	2680.36	2604.9	2583.34	2419.43	2417.24	2519.87	2851.03	2803.08	2849.96	2666.53	2664.59	2592.86	2634.7	2852.4	2648.88	2966.74	2697.24	2995.49	2932.64	2895.58	3076.26	3051.57	2669.27	3049.72	2785.97	2679.15	3013.31	3224.9	2990.59	3069.21	3184.6	3296.17	3454.79	3511.14	3110.88	2904.52	2715.73	2687.26	2956.79	3126.55	2957.08	2933.48	3184.5	3300.48	3260.69	3363.06	2846.72
	2665.58	2595.38	2678.96	2603.89	2582.6	2419.22	2417.16	2519.76	2849.01	2800.99	2848.13	2665.26	2664.26	2592.73	2634.17	2850.39	2648.48	2964.47	2696.8	2993.94	2930.54	2894.22	3075.07	3051.15	2669.23	3047.18	2785.36	2678.88	3010.98	3223.27	2989.79	3068.94	3182.23	3293.15	3452.67	3509.17	3110.11	2904.08	2715.31	2686.58	2954.98	3125.61	2956.48	2933.16	3181.52	3298.89	3259.78	3362.07	2845.66
	2664.29	2594.2	2677.57	2602.88	2581.85	2419.01	2417.09	2519.65	2846.99	2798.91	2846.31	2663.99	2663.92	2592.6	2633.65	2848.38	2648.09	2962.2	2696.36	2992.39	2928.45	2892.85	3073.88	3050.74	2669.18	3044.63	2784.75	2678.6	3008.65	3221.64	2988.99	3068.67	3179.86	3290.14	3450.56	3507.2	3109.35	2903.65	2714.9	2685.89	2953.18	3124.68	2955.89	2932.85	3178.55	3297.3	3258.88	3361.08	2844.6
	2663.01	2593.02	2676.18	2601.87	2581.11	2418.79	2417.02	2519.54	2844.97	2796.84	2844.49	2662.72	2663.59	2592.47	2633.12	2846.37	2647.7	2959.94	2695.93	2990.85	2926.35	2891.49	3072.69	3050.33	2669.14	3042.09	2784.14	2678.33	3006.33	3220.01	2988.2	3068.4	3177.49	3287.13	3448.45	3505.23	3108.58	2903.22	2714.49	2685.2	2951.37	3123.75	2955.3	2932.54	3175.59	3295.71	3257.97	3360.08	2843.54
	2661.72	2591.84	2674.79	2600.86	2580.37	2418.58	2416.95	2519.42	2842.95	2794.76	2842.67	2661.45	2663.25	2592.34	2632.6	2844.36	2647.3	2957.67	2695.49	2989.3	2924.26	2890.14	3071.51	3049.92	2669.09	3039.56	2783.53	2678.05	3004.01	3218.39	2987.4	3068.13	3175.12	3284.13	3446.34	3503.26	3107.82	2902.79	2714.08	2684.51	2949.57	3122.83	2954.7	2932.22	3172.63	3294.12	3257.07	3359.09	2842.48
	2660.43	2590.67	2673.4	2599.86	2579.62	2418.37	2416.88	2519.31	2840.94	2792.69	2840.86	2660.19	2662.92	2592.21	2632.07	2842.36	2646.91	2955.41	2695.06	2987.76	2922.17	2888.78	3070.32	3049.51	2669.05	3037.02	2782.93	2677.78	3001.69	3216.77	2986.6	3067.87	3172.76	3281.13	3444.23	3501.29	3107.05	2902.36	2713.66	2683.82	2947.77	3121.9	2954.11	2931.91	3169.67	3292.53	3256.16	3358.1	2841.42
	2659.15	2589.49	2672.02	2598.85	2578.88	2418.16	2416.81	2519.2	2838.93	2790.62	2839.04	2658.93	2662.59	2592.08	2631.55	2840.35	2646.51	2953.15	2694.62	2986.22	2920.08	2887.42	3069.14	3049.1	2669.01	3034.49	2782.32	2677.5	2999.37	3215.14	2985.81	3067.6	3170.39	3278.14	3442.13	3499.32	3106.29	2901.92	2713.25	2683.13	2945.97	3120.98	2953.53	2931.59	3166.72	3290.95	3255.26	3357.11	2840.37
	2657.86	2588.32	2670.63	2597.85	2578.14	2417.95	2416.74	2519.09	2836.92	2788.56	2837.23	2657.66	2662.25	2591.95	2631.02	2838.35	2646.11	2950.89	2694.19	2984.68	2918	2886.07	3067.96	3048.69	2668.96	3031.97	2781.71	2677.23	2997.06	3213.52	2985.02	3067.33	3168.03	3275.14	3440.03	3497.36	3105.53	2901.49	2712.83	2682.44	2944.17	3120.06	2952.94	2931.28	3163.78	3289.36	3254.36	3356.12	2839.31
	2656.58	2587.15	2669.25	2596.85	2577.4	2417.73	2416.67	2518.98	2834.92	2786.5	2835.41	2656.4	2661.92	2591.82	2630.5	2836.35	2645.72	2948.64	2693.75	2983.15	2915.91	2884.72	3066.78	3048.27	2668.92	3029.45	2781.1	2676.95	2994.74	3211.9	2984.23	3067.06	3165.68	3272.16	3437.93	3495.4	3104.78	2901.06	2712.42	2681.75	2942.38	3119.14	2952.36	2930.96	3160.84	3287.78	3253.46	3355.13	2838.25
	2655.29	2585.98	2667.87	2595.85	2576.66	2417.52	2416.6	2518.86	2832.92	2784.44	2833.6	2655.14	2661.59	2591.69	2629.97	2834.36	2645.32	2946.39	2693.32	2981.61	2913.83	2883.37	3065.6	3047.86	2668.88	3026.93	2780.49	2676.68	2992.44	3210.28	2983.44	3066.8	3163.32	3269.17	3435.84	3493.44	3104.02	2900.63	2712	2681.06	2940.59	3118.22	2951.77	2930.65	3157.9	3286.2	3252.57	3354.14	2837.19
	2654.01	2584.81	2666.49	2594.85	2575.92	2417.31	2416.53	2518.75	2830.92	2782.38	2831.8	2653.89	2661.26	2591.56	2629.45	2832.36	2644.92	2944.13	2692.89	2980.08	2911.76	2882.02	3064.42	3047.45	2668.83	3024.41	2779.89	2676.4	2990.13	3208.66	2982.65	3066.53	3160.97	3266.19	3433.74	3491.48	3103.27	2900.19	2711.59	2680.36	2938.8	3117.31	2951.19	2930.33	3154.97	3284.62	3251.67	3353.15	2836.13
	2652.73	2583.64	2665.11	2593.85	2575.18	2417.1	2416.47	2518.64	2828.93	2780.33	2829.99	2652.63	2660.92	2591.43	2628.92	2830.37	2644.52	2941.89	2692.46	2978.55	2909.68	2880.67	3063.25	3047.04	2668.79	3021.9	2779.28	2676.12	2987.82	3207.04	2981.86	3066.26	3158.62	3263.21	3431.65	3489.53	3102.51	2899.76	2711.17	2679.67	2937.01	3116.4	2950.61	2930.01	3152.05	3283.05	3250.78	3352.16	2835.07
	2651.45	2582.48	2663.73	2592.86	2574.44	2416.89	2416.4	2518.53	2826.94	2778.28	2828.18	2651.38	2660.59	2591.3	2628.4	2828.38	2644.12	2939.64	2692.02	2977.02	2907.61	2879.33	3062.08	3046.63	2668.75	3019.4	2778.67	2675.85	2985.52	3205.43	2981.07	3065.99	3156.27	3260.24	3429.57	3487.57	3101.77	2899.33	2710.75	2678.98	2935.23	3115.49	2950.04	2929.7	3149.13	3281.47	3249.89	3351.18	2834.01
	2650.16	2581.31	2662.35	2591.86	2573.7	2416.68	2416.34	2518.41	2824.95	2776.24	2826.38	2650.12	2660.26	2591.17	2627.87	2826.39	2643.72	2937.39	2691.59	2975.49	2905.54	2877.99	3060.91	3046.22	2668.71	3016.9	2778.06	2675.57	2983.22	3203.81	2980.29	3065.73	3153.93	3257.27	3427.48	3485.62	3101.02	2898.9	2710.34	2678.28	2933.45	3114.58	2949.46	2929.38	3146.21	3279.9	3249	3350.19	2832.95
	2648.88	2580.15	2660.98	2590.87	2572.97	2416.47	2416.27	2518.3	2822.96	2774.2	2824.58	2648.87	2659.93	2591.04	2627.35	2824.4	2643.32	2935.15	2691.17	2973.97	2903.47	2876.65	3059.74	3045.81	2668.66	3014.4	2777.45	2675.29	2980.92	3202.2	2979.51	3065.46	3151.59	3254.31	3425.4	3483.67	3100.27	2898.47	2709.92	2677.59	2931.67	3113.68	2948.89	2929.07	3143.3	3278.33	3248.11	3349.2	2831.89
	2647.6	2578.99	2659.61	2589.88	2572.23	2416.27	2416.21	2518.19	2820.98	2772.16	2822.78	2647.62	2659.6	2590.91	2626.82	2822.42	2642.91	2932.91	2690.74	2972.45	2901.41	2875.31	3058.57	3045.4	2668.62	3011.9	2776.84	2675.01	2978.63	3200.58	2978.73	3065.2	3149.25	3251.35	3423.33	3481.72	3099.53	2898.03	2709.5	2676.89	2929.89	3112.78	2948.32	2928.75	3140.4	3276.75	3247.23	3348.22	2830.83
	2646.32	2577.83	2658.24	2588.89	2571.49	2416.06	2416.15	2518.08	2819	2770.13	2820.98	2646.38	2659.27	2590.78	2626.3	2820.44	2642.51	2930.67	2690.31	2970.93	2899.35	2873.97	3057.41	3045	2668.58	3009.41	2776.24	2674.73	2976.34	3198.97	2977.95	3064.93	3146.91	3248.39	3421.25	3479.78	3098.79	2897.6	2709.08	2676.19	2928.12	3111.88	2947.75	2928.43	3137.51	3275.19	3246.34	3347.23	2829.77
	2645.04	2576.67	2656.87	2587.9	2570.76	2415.85	2416.09	2517.96	2817.03	2768.1	2819.19	2645.13	2658.94	2590.65	2625.77	2818.46	2642.11	2928.44	2689.88	2969.41	2897.29	2872.64	3056.25	3044.59	2668.54	3006.93	2775.63	2674.46	2974.05	3197.36	2977.17	3064.67	3144.58	3245.44	3419.18	3477.84	3098.05	2897.17	2708.66	2675.49	2926.34	3110.99	2947.18	2928.11	3134.62	3273.62	3245.46	3346.25	2828.71
	2643.77	2575.51	2655.5	2586.91	2570.02	2415.64	2416.03	2517.85	2815.06	2766.07	2817.39	2643.89	2658.61	2590.53	2625.25	2816.48	2641.7	2926.21	2689.46	2967.89	2895.24	2871.31	3055.09	3044.18	2668.5	3004.45	2775.02	2674.18	2971.76	3195.75	2976.39	3064.4	3142.25	3242.49	3417.11	3475.9	3097.31	2896.74	2708.24	2674.79	2924.58	3110.09	2946.62	2927.8	3131.73	3272.05	3244.58	3345.27	2827.65
	2642.49	2574.36	2654.14	2585.93	2569.29	2415.43	2415.97	2517.74	2813.09	2764.05	2815.6	2642.65	2658.28	2590.4	2624.72	2814.5	2641.3	2923.97	2689.03	2966.38	2893.18	2869.98	3053.93	3043.77	2668.46	3001.97	2774.41	2673.9	2969.47	3194.14	2975.62	3064.14	3139.92	3239.55	3415.05	3473.96	3096.58	2896.3	2707.82	2674.09	2922.81	3109.2	2946.06	2927.48	3128.85	3270.49	3243.71	3344.28	2826.59
	2641.21	2573.2	2652.77	2584.94	2568.56	2415.23	2415.91	2517.62	2811.13	2762.03	2813.81	2641.41	2657.96	2590.27	2624.19	2812.53	2640.89	2921.75	2688.61	2964.87	2891.13	2868.65	3052.77	3043.36	2668.42	2999.5	2773.8	2673.62	2967.19	3192.54	2974.85	3063.87	3137.59	3236.61	3412.99	3472.02	3095.85	2895.87	2707.4	2673.39	2921.04	3108.32	2945.5	2927.16	3125.98	3268.93	3242.83	3343.3	2825.53
	2639.93	2572.05	2651.41	2583.96	2567.82	2415.02	2415.85	2517.51	2809.17	2760.02	2812.02	2640.17	2657.63	2590.14	2623.67	2810.56	2640.48	2919.52	2688.19	2963.36	2889.09	2867.32	3051.62	3042.95	2668.38	2997.03	2773.19	2673.33	2964.91	3190.93	2974.08	3063.61	3135.27	3233.67	3410.93	3470.09	3095.12	2895.44	2706.98	2672.69	2919.28	3107.43	2944.94	2926.84	3123.11	3267.37	3241.96	3342.32	2824.47
	2638.66	2570.9	2650.05	2582.98	2567.09	2414.82	2415.79	2517.4	2807.22	2758.01	2810.24	2638.93	2657.3	2590.02	2623.14	2808.59	2640.07	2917.3	2687.76	2961.85	2887.04	2866	3050.47	3042.55	2668.34	2994.57	2772.58	2673.05	2962.64	3189.33	2973.31	3063.34	3132.95	3230.74	3408.87	3468.16	3094.39	2895.01	2706.55	2671.98	2917.52	3106.55	2944.39	2926.52	3120.25	3265.81	3241.09	3341.34	2823.42
	2637.38	2569.75	2648.7	2582	2566.36	2414.61	2415.74	2517.28	2805.26	2756	2808.45	2637.7	2656.98	2589.89	2622.62	2806.62	2639.66	2915.07	2687.34	2960.34	2885	2864.68	3049.32	3042.14	2668.3	2992.11	2771.97	2672.77	2960.36	3187.72	2972.54	3063.08	3130.63	3227.82	3406.82	3466.23	3093.66	2894.57	2706.13	2671.28	2915.77	3105.68	2943.84	2926.2	3117.4	3264.26	3240.22	3340.36	2822.36
	2636.11	2568.61	2647.34	2581.03	2565.63	2414.41	2415.68	2517.17	2803.32	2754	2806.67	2636.46	2656.65	2589.76	2622.09	2804.66	2639.25	2912.86	2686.92	2958.84	2882.96	2863.36	3048.18	3041.73	2668.26	2989.66	2771.36	2672.49	2958.09	3186.12	2971.78	3062.82	3128.31	3224.9	3404.77	3464.3	3092.94	2894.14	2705.71	2670.57	2914.02	3104.8	2943.29	2925.88	3114.55	3262.7	3239.36	3339.38	2821.3
	2634.83	2567.46	2645.99	2580.05	2564.9	2414.2	2415.63	2517.06	2801.37	2752	2804.89	2635.23	2656.33	2589.64	2621.57	2802.7	2638.84	2910.64	2686.5	2957.34	2880.93	2862.05	3047.04	3041.33	2668.22	2987.21	2770.76	2672.2	2955.82	3184.52	2971.01	3062.55	3126	3221.98	3402.73	3462.37	3092.22	2893.71	2705.28	2669.87	2912.27	3103.93	2942.74	2925.56	3111.71	3261.15	3238.5	3338.4	2820.24
	2633.56	2566.32	2644.63	2579.08	2564.17	2414	2415.58	2516.94	2799.43	2750.01	2803.11	2634	2656	2589.51	2621.04	2800.74	2638.42	2908.42	2686.09	2955.85	2878.9	2860.73	3045.9	3040.92	2668.19	2984.76	2770.15	2671.92	2953.55	3182.92	2970.25	3062.29	3123.69	3219.07	3400.69	3460.45	3091.51	2893.27	2704.86	2669.16	2910.52	3103.07	2942.2	2925.24	3108.87	3259.6	3237.64	3337.43	2819.18
	2632.29	2565.18	2643.28	2578.11	2563.44	2413.8	2415.53	2516.83	2797.5	2748.02	2801.34	2632.78	2655.68	2589.38	2620.51	2798.78	2638.01	2906.21	2685.67	2954.35	2876.87	2859.42	3044.76	3040.51	2668.15	2982.32	2769.54	2671.64	2951.29	3181.32	2969.49	3062.03	3121.38	3216.16	3398.65	3458.53	3090.79	2892.84	2704.43	2668.45	2908.78	3102.2	2941.66	2924.92	3106.05	3258.05	3236.78	3336.45	2818.11
	2631.01	2564.04	2641.94	2577.14	2562.71	2413.59	2415.48	2516.71	2795.56	2746.03	2799.57	2631.55	2655.35	2589.26	2619.99	2796.82	2637.59	2904	2685.25	2952.86	2874.84	2858.11	3043.62	3040.11	2668.11	2979.89	2768.93	2671.35	2949.03	3179.72	2968.74	3061.77	3119.08	3213.25	3396.62	3456.62	3090.08	2892.41	2704	2667.74	2907.03	3101.35	2941.12	2924.6	3103.22	3256.51	3235.93	3335.47	2817.05
	2629.74	2562.9	2640.59	2576.17	2561.99	2413.39	2415.43	2516.6	2793.64	2744.05	2797.79	2630.33	2655.03	2589.13	2619.46	2794.87	2637.18	2901.79	2684.84	2951.37	2872.82	2856.81	3042.49	3039.7	2668.07	2977.46	2768.32	2671.06	2946.77	3178.13	2967.98	3061.51	3116.78	3210.35	3394.59	3454.7	3089.38	2891.97	2703.57	2667.03	2905.3	3100.49	2940.58	2924.28	3100.41	3254.96	3235.07	3334.5	2815.99
	2628.47	2561.76	2639.25	2575.21	2561.26	2413.19	2415.38	2516.48	2791.71	2742.08	2796.02	2629.11	2654.71	2589.01	2618.93	2792.92	2636.76	2899.59	2684.42	2949.88	2870.8	2855.5	3041.36	3039.3	2668.04	2975.03	2767.71	2670.78	2944.52	3176.53	2967.23	3061.24	3114.48	3207.46	3392.56	3452.79	3088.67	2891.54	2703.14	2666.31	2903.56	3099.64	2940.05	2923.96	3097.6	3253.42	3234.23	3333.52	2814.93
	2627.2	2560.63	2637.91	2574.24	2560.54	2412.99	2415.34	2516.37	2789.79	2740.1	2794.26	2627.89	2654.39	2588.88	2618.41	2790.97	2636.34	2897.39	2684.01	2948.4	2868.79	2854.2	3040.24	3038.89	2668	2972.61	2767.1	2670.49	2942.26	3174.94	2966.48	3060.98	3112.19	3204.57	3390.54	3450.88	3087.97	2891.11	2702.71	2665.6	2901.83	3098.79	2939.52	2923.64	3094.8	3251.88	3233.38	3332.55	2813.87
	2625.93	2559.5	2636.57	2573.28	2559.81	2412.79	2415.29	2516.26	2787.88	2738.14	2792.49	2626.68	2654.06	2588.76	2617.88	2789.03	2635.92	2895.19	2683.6	2946.91	2866.78	2852.91	3039.11	3038.49	2667.97	2970.2	2766.49	2670.2	2940.01	3173.35	2965.73	3060.72	3109.89	3201.68	3388.52	3448.97	3087.27	2890.67	2702.28	2664.88	2900.1	3097.94	2939	2923.32	3092.01	3250.34	3232.54	3331.58	2812.81
	2624.66	2558.37	2635.23	2572.32	2559.09	2412.59	2415.25	2516.14	2785.97	2736.17	2790.73	2625.46	2653.74	2588.64	2617.35	2787.08	2635.5	2892.99	2683.19	2945.44	2864.77	2851.61	3037.99	3038.08	2667.93	2967.79	2765.87	2669.91	2937.77	3171.76	2964.99	3060.46	3107.6	3198.8	3386.5	3447.07	3086.58	2890.24	2701.85	2664.16	2898.37	3097.1	2938.48	2922.99	3089.22	3248.81	3231.7	3330.61	2811.75
	2623.39	2557.24	2633.89	2571.36	2558.36	2412.39	2415.21	2516.03	2784.06	2734.22	2788.97	2624.25	2653.42	2588.51	2616.83	2785.14	2635.07	2890.79	2682.78	2943.96	2862.76	2850.32	3036.87	3037.68	2667.9	2965.38	2765.26	2669.63	2935.52	3170.17	2964.24	3060.2	3105.32	3195.93	3384.49	3445.17	3085.89	2889.81	2701.42	2663.44	2896.65	3096.27	2937.96	2922.67	3086.44	3247.27	3230.86	3329.64	2810.69
	2622.12	2556.12	2632.56	2570.41	2557.64	2412.19	2415.17	2515.91	2782.16	2732.26	2787.21	2623.04	2653.1	2588.39	2616.3	2783.2	2634.65	2888.6	2682.38	2942.49	2860.76	2849.03	3035.76	3037.27	2667.86	2962.98	2764.65	2669.34	2933.28	3168.58	2963.5	3059.94	3103.03	3193.05	3382.49	3443.27	3085.2	2889.37	2700.99	2662.72	2894.93	3095.44	2937.44	2922.35	3083.66	3245.74	3230.03	3328.67	2809.63
	2620.86	2554.99	2631.23	2569.46	2556.92	2411.99	2415.13	2515.79	2780.26	2730.31	2785.45	2621.83	2652.79	2588.27	2615.77	2781.27	2634.22	2886.41	2681.97	2941.02	2858.76	2847.74	3034.65	3036.87	2667.83	2960.59	2764.04	2669.05	2931.04	3166.99	2962.76	3059.69	3100.75	3190.19	3380.48	3441.37	3084.51	2888.94	2700.55	2662	2893.22	3094.61	2936.93	2922.02	3080.9	3244.21	3229.19	3327.7	2808.56
	2619.59	2553.87	2629.9	2568.51	2556.2	2411.8	2415.09	2515.68	2778.37	2728.37	2783.7	2620.63	2652.47	2588.14	2615.24	2779.34	2633.8	2884.22	2681.56	2939.55	2856.77	2846.46	3033.54	3036.47	2667.79	2958.2	2763.43	2668.75	2928.81	3165.41	2962.03	3059.43	3098.48	3187.33	3378.48	3439.48	3083.83	2888.5	2700.12	2661.28	2891.5	3093.78	2936.42	2921.7	3078.14	3242.69	3228.37	3326.73	2807.5
	2618.32	2552.75	2628.58	2567.56	2555.48	2411.6	2415.05	2515.56	2776.48	2726.43	2781.95	2619.43	2652.15	2588.02	2614.72	2777.4	2633.37	2882.04	2681.16	2938.08	2854.77	2845.18	3032.43	3036.07	2667.76	2955.81	2762.82	2668.46	2926.58	3163.82	2961.29	3059.17	3096.2	3184.47	3376.49	3437.58	3083.15	2888.07	2699.68	2660.55	2889.79	3092.96	2935.92	2921.37	3075.39	3241.16	3227.54	3325.76	2806.44
	2617.06	2551.63	2627.25	2566.61	2554.76	2411.41	2415.02	2515.45	2774.6	2724.5	2780.2	2618.23	2651.83	2587.9	2614.19	2775.48	2632.94	2879.86	2680.76	2936.62	2852.79	2843.9	3031.33	3035.66	2667.73	2953.44	2762.21	2668.17	2924.35	3162.24	2960.56	3058.91	3093.93	3181.62	3374.5	3435.7	3082.47	2887.64	2699.24	2659.83	2888.09	3092.15	2935.41	2921.05	3072.64	3239.64	3226.72	3324.8	2805.38
	2615.79	2550.52	2625.93	2565.67	2554.04	2411.21	2414.98	2515.33	2772.72	2722.57	2778.45	2617.03	2651.52	2587.78	2613.66	2773.55	2632.51	2877.68	2680.36	2935.16	2850.8	2842.62	3030.23	3035.26	2667.7	2951.06	2761.6	2667.88	2922.12	3160.66	2959.83	3058.66	3091.66	3178.77	3372.51	3433.81	3081.8	2887.2	2698.81	2659.1	2886.39	3091.34	2934.92	2920.72	3069.91	3238.12	3225.9	3323.83	2804.31
	2614.53	2549.41	2624.61	2564.73	2553.33	2411.02	2414.95	2515.21	2770.85	2720.64	2776.71	2615.83	2651.2	2587.66	2613.13	2771.63	2632.07	2875.5	2679.96	2933.7	2848.82	2841.35	3029.13	3034.86	2667.67	2948.7	2760.98	2667.58	2919.89	3159.08	2959.11	3058.4	3089.4	3175.93	3370.53	3431.93	3081.13	2886.77	2698.37	2658.37	2884.69	3090.53	2934.42	2920.4	3067.18	3236.61	3225.09	3322.87	2803.25
	2613.26	2548.3	2623.3	2563.79	2552.61	2410.82	2414.92	2515.1	2768.98	2718.73	2774.97	2614.64	2650.89	2587.54	2612.6	2769.71	2631.64	2873.33	2679.56	2932.25	2846.84	2840.08	3028.04	3034.46	2667.63	2946.33	2760.37	2667.29	2917.67	3157.5	2958.39	3058.14	3087.13	3173.09	3368.55	3430.05	3080.47	2886.33	2697.93	2657.64	2882.99	3089.73	2933.93	2920.07	3064.46	3235.09	3224.27	3321.9	2802.18
	2612	2547.19	2621.98	2562.85	2551.9	2410.63	2414.89	2514.98	2767.11	2716.81	2773.23	2613.45	2650.57	2587.42	2612.08	2767.79	2631.2	2871.15	2679.16	2930.8	2844.87	2838.82	3026.95	3034.06	2667.6	2943.98	2759.76	2666.99	2915.45	3155.92	2957.66	3057.89	3084.87	3170.26	3366.58	3428.17	3079.81	2885.9	2697.48	2656.91	2881.3	3088.93	2933.44	2919.74	3061.74	3233.58	3223.47	3320.94	2801.12
	2610.74	2546.08	2620.67	2561.92	2551.18	2410.44	2414.87	2514.86	2765.25	2714.9	2771.49	2612.26	2650.26	2587.3	2611.55	2765.88	2630.76	2868.98	2678.77	2929.35	2842.9	2837.55	3025.87	3033.66	2667.57	2941.63	2759.14	2666.69	2913.24	3154.34	2956.95	3057.63	3082.62	3167.43	3364.61	3426.3	3079.15	2885.46	2697.04	2656.17	2879.61	3088.13	2932.96	2919.41	3059.04	3232.07	3222.66	3319.98	2800.06
	2609.47	2544.98	2619.36	2560.98	2550.47	2410.24	2414.84	2514.75	2763.4	2713	2769.75	2611.08	2649.95	2587.18	2611.02	2763.96	2630.32	2866.82	2678.37	2927.91	2840.93	2836.29	3024.78	3033.26	2667.54	2939.28	2758.53	2666.4	2911.03	3152.77	2956.23	3057.38	3080.36	3164.61	3362.64	3424.42	3078.5	2885.03	2696.6	2655.43	2877.92	3087.34	2932.48	2919.08	3056.34	3230.56	3221.86	3319.02	2798.99
	2608.21	2543.87	2618.05	2560.05	2549.76	2410.05	2414.81	2514.63	2761.55	2711.1	2768.02	2609.9	2649.64	2587.06	2610.49	2762.05	2629.88	2864.65	2677.98	2926.47	2838.97	2835.03	3023.7	3032.86	2667.51	2936.94	2757.92	2666.1	2908.82	3151.2	2955.52	3057.12	3078.11	3161.79	3360.68	3422.55	3077.84	2884.59	2696.15	2654.7	2876.24	3086.56	2932	2918.75	3053.65	3229.05	3221.06	3318.06	2797.92
	2606.95	2542.77	2616.75	2559.12	2549.04	2409.86	2414.79	2514.51	2759.7	2709.2	2766.29	2608.71	2649.32	2586.94	2609.96	2760.15	2629.44	2862.49	2677.59	2925.03	2837.01	2833.78	3022.62	3032.46	2667.48	2934.6	2757.3	2665.8	2906.61	3149.62	2954.81	3056.87	3075.87	3158.98	3358.72	3420.69	3077.2	2884.16	2695.71	2653.96	2874.56	3085.78	2931.53	2918.42	3050.96	3227.55	3220.27	3317.1	2796.86
	2605.69	2541.68	2615.44	2558.2	2548.33	2409.67	2414.77	2514.4	2757.86	2707.31	2764.56	2607.54	2649.01	2586.82	2609.43	2758.24	2629	2860.33	2677.2	2923.59	2835.05	2832.53	3021.55	3032.06	2667.45	2932.27	2756.69	2665.5	2904.41	3148.05	2954.1	3056.61	3073.62	3156.17	3356.77	3418.82	3076.55	2883.72	2695.26	2653.21	2872.88	3085	2931.06	2918.09	3048.29	3226.05	3219.47	3316.14	2795.79
	2604.43	2540.58	2614.14	2557.27	2547.62	2409.48	2414.75	2514.28	2756.02	2705.43	2762.83	2606.36	2648.7	2586.7	2608.9	2756.34	2628.55	2858.17	2676.81	2922.16	2833.1	2831.28	3020.48	3031.66	2667.43	2929.95	2756.07	2665.19	2902.21	3146.48	2953.39	3056.36	3071.38	3153.36	3354.82	3416.96	3075.91	2883.28	2694.81	2652.47	2871.21	3084.23	2930.59	2917.76	3045.62	3224.55	3218.69	3315.19	2794.72
	2603.17	2539.49	2612.84	2556.35	2546.91	2409.29	2414.73	2514.16	2754.19	2703.55	2761.11	2605.19	2648.39	2586.58	2608.37	2754.44	2628.1	2856.02	2676.42	2920.73	2831.15	2830.03	3019.41	3031.26	2667.4	2927.63	2755.46	2664.89	2900.01	3144.91	2952.69	3056.1	3069.14	3150.56	3352.87	3415.1	3075.28	2882.84	2694.36	2651.73	2869.54	3083.46	2930.13	2917.43	3042.96	3223.05	3217.9	3314.23	2793.66
	2601.91	2538.4	2611.55	2555.43	2546.2	2409.11	2414.71	2514.04	2752.37	2701.67	2759.38	2604.02	2648.08	2586.46	2607.84	2752.55	2627.65	2853.87	2676.03	2919.3	2829.2	2828.78	3018.35	3030.86	2667.37	2925.32	2754.84	2664.59	2897.81	3143.35	2951.99	3055.85	3066.91	3147.77	3350.93	3413.24	3074.64	2882.41	2693.91	2650.98	2867.87	3082.7	2929.67	2917.1	3040.3	3221.55	3217.12	3313.28	2792.59
	2600.65	2537.31	2610.25	2554.51	2545.5	2408.92	2414.7	2513.92	2750.54	2699.8	2757.66	2602.85	2647.77	2586.34	2607.31	2750.65	2627.2	2851.72	2675.65	2917.88	2827.26	2827.54	3017.29	3030.46	2667.34	2923.01	2754.23	2664.28	2895.62	3141.78	2951.29	3055.59	3064.67	3144.98	3348.99	3411.39	3074.01	2881.97	2693.46	2650.23	2866.21	3081.94	2929.21	2916.76	3037.66	3220.06	3216.34	3312.32	2791.52
	2599.39	2536.22	2608.96	2553.6	2544.79	2408.73	2414.68	2513.81	2748.73	2697.94	2755.95	2601.68	2647.46	2586.22	2606.78	2748.76	2626.75	2849.57	2675.27	2916.46	2825.32	2826.3	3016.23	3030.06	2667.31	2920.71	2753.61	2663.97	2893.43	3140.21	2950.6	3055.34	3062.44	3142.2	3347.06	3409.54	3073.38	2881.53	2693	2649.48	2864.55	3081.18	2928.76	2916.43	3035.02	3218.57	3215.57	3311.37	2790.45
	2598.13	2535.13	2607.67	2552.68	2544.08	2408.54	2414.67	2513.69	2746.91	2696.08	2754.23	2600.52	2647.16	2586.1	2606.25	2746.87	2626.29	2847.43	2674.88	2915.04	2823.39	2825.07	3015.17	3029.66	2667.28	2918.41	2752.99	2663.67	2891.24	3138.65	2949.91	3055.08	3060.21	3139.42	3345.12	3407.69	3072.76	2881.09	2692.55	2648.72	2862.89	3080.43	2928.31	2916.09	3032.39	3217.08	3214.79	3310.42	2789.38
	2596.87	2534.05	2606.38	2551.77	2543.38	2408.36	2414.65	2513.57	2745.11	2694.22	2752.52	2599.36	2646.85	2585.98	2605.71	2744.99	2625.83	2845.29	2674.5	2913.62	2821.45	2823.83	3014.12	3029.26	2667.25	2916.12	2752.38	2663.36	2889.06	3137.09	2949.22	3054.83	3057.99	3136.64	3343.2	3405.84	3072.14	2880.65	2692.09	2647.97	2861.23	3079.68	2927.87	2915.75	3029.76	3215.59	3214.03	3309.46	2788.31
	2595.61	2532.97	2605.09	2550.86	2542.67	2408.17	2414.64	2513.45	2743.3	2692.37	2750.81	2598.2	2646.54	2585.86	2605.18	2743.11	2625.37	2843.15	2674.12	2912.21	2819.53	2822.6	3013.07	3028.86	2667.23	2913.83	2751.76	2663.04	2886.87	3135.53	2948.53	3054.57	3055.77	3133.87	3341.27	3404	3071.52	2880.21	2691.63	2647.21	2859.58	3078.94	2927.42	2915.42	3027.14	3214.1	3213.26	3308.51	2787.24
	2594.36	2531.89	2603.81	2549.95	2541.97	2407.99	2414.63	2513.33	2741.5	2690.52	2749.1	2597.04	2646.23	2585.74	2604.65	2741.23	2624.91	2841.01	2673.74	2910.8	2817.6	2821.37	3012.03	3028.46	2667.2	2911.55	2751.14	2662.73	2884.7	3133.97	2947.85	3054.31	3053.55	3131.1	3339.35	3402.15	3070.91	2879.77	2691.17	2646.45	2857.93	3078.2	2926.99	2915.08	3024.54	3212.62	3212.5	3307.56	2786.17
	2593.1	2530.81	2602.53	2549.05	2541.27	2407.8	2414.62	2513.21	2739.71	2688.68	2747.39	2595.88	2645.92	2585.62	2604.12	2739.35	2624.45	2838.88	2673.37	2909.4	2815.68	2820.15	3010.99	3028.06	2667.17	2909.27	2750.52	2662.42	2882.52	3132.41	2947.17	3054.06	3051.33	3128.34	3337.44	3400.31	3070.3	2879.33	2690.71	2645.69	2856.28	3077.47	2926.55	2914.74	3021.93	3211.13	3211.74	3306.61	2785.09
	2591.84	2529.74	2601.25	2548.14	2540.57	2407.62	2414.62	2513.09	2737.92	2686.84	2745.68	2594.73	2645.62	2585.5	2603.58	2737.48	2623.98	2836.75	2672.99	2907.99	2813.76	2818.92	3009.95	3027.66	2667.14	2907	2749.9	2662.1	2880.35	3130.85	2946.49	3053.8	3049.12	3125.59	3335.52	3398.48	3069.69	2878.88	2690.25	2644.93	2854.64	3076.74	2926.12	2914.39	3019.34	3209.65	3210.99	3305.67	2784.02
	2590.58	2528.67	2599.97	2547.24	2539.86	2407.43	2414.61	2512.97	2736.14	2685.01	2743.98	2593.58	2645.31	2585.38	2603.05	2735.61	2623.52	2834.62	2672.61	2906.59	2811.85	2817.7	3008.91	3027.26	2667.11	2904.74	2749.28	2661.78	2878.17	3129.29	2945.81	3053.55	3046.91	3122.83	3333.61	3396.64	3069.09	2878.44	2689.78	2644.17	2853	3076.01	2925.69	2914.05	3016.75	3208.17	3210.24	3304.72	2782.94
	2589.33	2527.6	2598.69	2546.34	2539.16	2407.25	2414.61	2512.85	2734.36	2683.18	2742.28	2592.44	2645	2585.26	2602.51	2733.74	2623.05	2832.49	2672.24	2905.19	2809.94	2816.48	3007.88	3026.87	2667.08	2902.48	2748.66	2661.46	2876.01	3127.74	2945.14	3053.29	3044.7	3120.09	3331.71	3394.81	3068.49	2877.99	2689.31	2643.4	2851.36	3075.29	2925.26	2913.71	3014.18	3206.69	3209.49	3303.77	2781.87
	2588.07	2526.53	2597.42	2545.44	2538.46	2407.06	2414.6	2512.73	2732.58	2681.36	2740.58	2591.29	2644.69	2585.14	2601.98	2731.88	2622.57	2830.37	2671.87	2903.8	2808.03	2815.26	3006.85	3026.47	2667.06	2900.22	2748.04	2661.14	2873.84	3126.18	2944.47	3053.03	3042.49	3117.34	3329.81	3392.97	3067.89	2877.55	2688.85	2642.63	2849.72	3074.57	2924.84	2913.36	3011.6	3205.22	3208.74	3302.83	2780.79
	2586.82	2525.46	2596.14	2544.54	2537.77	2406.88	2414.6	2512.61	2730.81	2679.54	2738.88	2590.15	2644.39	2585.02	2601.44	2730.01	2622.1	2828.25	2671.5	2902.41	2806.13	2814.05	3005.82	3026.07	2667.03	2897.97	2747.42	2660.82	2871.68	3124.63	2943.8	3052.77	3040.29	3114.61	3327.91	3391.15	3067.3	2877.1	2688.38	2641.86	2848.09	3073.85	2924.42	2913.02	3009.04	3203.74	3208	3301.88	2779.71
	2585.56	2524.4	2594.87	2543.65	2537.07	2406.7	2414.6	2512.49	2729.04	2677.73	2737.19	2589.01	2644.08	2584.9	2600.91	2728.15	2621.62	2826.13	2671.13	2901.02	2804.23	2812.84	3004.8	3025.67	2667	2895.73	2746.8	2660.49	2869.52	3123.08	2943.14	3052.51	3038.09	3111.87	3326.01	3389.32	3066.71	2876.66	2687.9	2641.08	2846.45	3073.14	2924.01	2912.67	3006.49	3202.27	3207.27	3300.94	2778.64
	2584.3	2523.34	2593.6	2542.75	2536.37	2406.52	2414.6	2512.37	2727.28	2675.92	2735.5	2587.87	2643.77	2584.78	2600.37	2726.3	2621.14	2824.01	2670.76	2899.63	2802.33	2811.63	3003.78	3025.26	2666.97	2893.49	2746.17	2660.17	2867.36	3121.52	2942.48	3052.25	3035.89	3109.14	3324.12	3387.49	3066.12	2876.21	2687.43	2640.31	2844.83	3072.44	2923.6	2912.32	3003.94	3200.8	3206.53	3300	2777.56
	2583.05	2522.28	2592.34	2541.86	2535.67	2406.33	2414.6	2512.25	2725.53	2674.11	2733.81	2586.73	2643.47	2584.66	2599.84	2724.45	2620.66	2821.9	2670.39	2898.25	2800.44	2810.42	3002.76	3024.86	2666.94	2891.26	2745.55	2659.84	2865.2	3119.97	2941.82	3051.99	3033.69	3106.42	3322.23	3385.67	3065.54	2875.76	2686.95	2639.53	2843.2	3071.73	2923.19	2911.97	3001.4	3199.33	3205.8	3299.05	2776.48
	2581.79	2521.22	2591.07	2540.97	2534.98	2406.15	2414.6	2512.13	2723.77	2672.32	2732.12	2585.6	2643.16	2584.54	2599.3	2722.6	2620.18	2819.79	2670.03	2896.87	2798.55	2809.21	3001.75	3024.46	2666.91	2889.03	2744.92	2659.51	2863.05	3118.42	2941.16	3051.73	3031.5	3103.7	3320.35	3383.85	3064.95	2875.31	2686.48	2638.75	2841.58	3071.04	2922.79	2911.62	2998.86	3197.86	3205.08	3298.11	2775.4
	2580.54	2520.16	2589.81	2540.08	2534.28	2405.97	2414.61	2512.01	2722.03	2670.52	2730.43	2584.47	2642.85	2584.42	2598.76	2720.75	2619.69	2817.68	2669.66	2895.49	2796.67	2808.01	3000.73	3024.06	2666.88	2886.8	2744.3	2659.18	2860.9	3116.88	2940.51	3051.47	3029.31	3100.98	3318.46	3382.03	3064.38	2874.86	2686	2637.97	2839.95	3070.34	2922.38	2911.26	2996.34	3196.39	3204.35	3297.17	2774.31
	2579.28	2519.11	2588.55	2539.2	2533.59	2405.79	2414.61	2511.89	2720.29	2668.73	2728.75	2583.34	2642.55	2584.29	2598.23	2718.91	2619.2	2815.58	2669.3	2894.12	2794.79	2806.81	2999.73	3023.66	2666.85	2884.59	2743.67	2658.84	2858.75	3115.33	2939.86	3051.21	3027.12	3098.27	3316.58	3380.22	3063.8	2874.41	2685.52	2637.18	2838.34	3069.65	2921.99	2910.91	2993.82	3194.93	3203.63	3296.23	2773.23
	2578.03	2518.06	2587.29	2538.31	2532.89	2405.61	2414.62	2511.77	2718.55	2666.94	2727.06	2582.22	2642.24	2584.17	2597.69	2717.07	2618.71	2813.47	2668.93	2892.74	2792.91	2805.61	2998.72	3023.26	2666.82	2882.37	2743.05	2658.51	2856.61	3113.78	2939.21	3050.95	3024.93	3095.57	3314.71	3378.4	3063.23	2873.95	2685.03	2636.4	2836.72	3068.96	2921.59	2910.55	2991.31	3193.46	3202.92	3295.29	2772.15
	2576.77	2517.01	2586.03	2537.43	2532.2	2405.43	2414.62	2511.65	2716.81	2665.16	2725.38	2581.09	2641.93	2584.05	2597.15	2715.23	2618.22	2811.37	2668.57	2891.37	2791.03	2804.41	2997.72	3022.86	2666.79	2880.17	2742.42	2658.17	2854.47	3112.24	2938.56	3050.68	3022.75	3092.87	3312.84	3376.59	3062.66	2873.5	2684.55	2635.61	2835.11	3068.28	2921.2	2910.19	2988.8	3192	3202.2	3294.35	2771.06
	2575.52	2515.96	2584.77	2536.55	2531.51	2405.25	2414.63	2511.53	2715.09	2663.39	2723.71	2579.97	2641.63	2583.92	2596.61	2713.39	2617.72	2809.28	2668.21	2890.01	2789.16	2803.22	2996.72	3022.45	2666.75	2877.96	2741.79	2657.83	2852.33	3110.69	2937.92	3050.42	3020.57	3090.17	3310.97	3374.78	3062.1	2873.04	2684.06	2634.81	2833.49	3067.6	2920.81	2909.83	2986.31	3190.54	3201.5	3293.42	2769.97
	2574.26	2514.92	2583.52	2535.67	2530.82	2405.07	2414.64	2511.41	2713.36	2661.61	2722.03	2578.85	2641.32	2583.8	2596.07	2711.56	2617.22	2807.18	2667.85	2888.65	2787.29	2802.02	2995.72	3022.05	2666.72	2875.77	2741.16	2657.48	2850.19	3109.15	2937.28	3050.15	3018.39	3087.48	3309.1	3372.97	3061.54	2872.59	2683.57	2634.02	2831.88	3066.93	2920.43	2909.47	2983.82	3189.08	3200.79	3292.48	2768.89
	2573.01	2513.87	2582.26	2534.79	2530.13	2404.89	2414.65	2511.29	2711.64	2659.85	2720.35	2577.74	2641.01	2583.67	2595.53	2709.74	2616.72	2805.09	2667.5	2887.29	2785.43	2800.83	2994.73	3021.65	2666.69	2873.58	2740.53	2657.14	2848.05	3107.61	2936.64	3049.89	3016.21	3084.79	3307.24	3371.16	3060.98	2872.13	2683.08	2633.22	2830.28	3066.26	2920.05	2909.11	2981.34	3187.62	3200.09	3291.54	2767.8
	2571.75	2512.83	2581.01	2533.91	2529.44	2404.71	2414.66	2511.17	2709.93	2658.08	2718.68	2576.62	2640.7	2583.55	2594.99	2707.91	2616.22	2803	2667.14	2885.93	2783.57	2799.64	2993.74	3021.24	2666.66	2871.39	2739.9	2656.79	2845.92	3106.07	2936.01	3049.62	3014.04	3082.1	3305.38	3369.36	3060.42	2871.67	2682.59	2632.43	2828.67	3065.59	2919.67	2908.74	2978.87	3186.16	3199.39	3290.61	2766.71
	2570.5	2511.79	2579.76	2533.04	2528.75	2404.53	2414.68	2511.04	2708.22	2656.32	2717.01	2575.51	2640.4	2583.42	2594.45	2706.09	2615.71	2800.91	2666.78	2884.57	2781.71	2798.45	2992.75	3020.84	2666.62	2869.21	2739.27	2656.44	2843.79	3104.53	2935.38	3049.35	3011.87	3079.42	3303.52	3367.55	3059.87	2871.21	2682.09	2631.62	2827.07	3064.93	2919.29	2908.38	2976.4	3184.71	3198.7	3289.68	2765.62
	2569.24	2510.75	2578.52	2532.16	2528.06	2404.35	2414.69	2510.92	2706.52	2654.57	2715.34	2574.4	2640.09	2583.29	2593.9	2704.27	2615.2	2798.83	2666.43	2883.22	2779.86	2797.27	2991.77	3020.43	2666.59	2867.03	2738.63	2656.09	2841.66	3102.99	2934.75	3049.08	3009.7	3076.75	3301.67	3365.75	3059.32	2870.75	2681.59	2630.82	2825.47	3064.27	2918.92	2908.01	2973.95	3183.25	3198.01	3288.74	2764.52
	2567.99	2509.72	2577.27	2531.29	2527.37	2404.18	2414.7	2510.8	2704.82	2652.82	2713.68	2573.29	2639.78	2583.16	2593.36	2702.45	2614.69	2796.74	2666.08	2881.87	2778.01	2796.09	2990.79	3020.03	2666.55	2864.86	2738	2655.73	2839.54	3101.45	2934.12	3048.81	3007.53	3074.08	3299.82	3363.95	3058.78	2870.29	2681.09	2630.01	2823.87	3063.61	2918.55	2907.64	2971.5	3181.8	3197.32	3287.81	2763.43
	2566.74	2508.69	2576.02	2530.42	2526.68	2404	2414.72	2510.68	2703.12	2651.08	2712.01	2572.19	2639.47	2583.04	2592.82	2700.64	2614.18	2794.66	2665.73	2880.53	2776.16	2794.9	2989.81	3019.62	2666.52	2862.7	2737.37	2655.38	2837.42	3099.91	2933.5	3048.54	3005.36	3071.41	3297.97	3362.16	3058.23	2869.82	2680.59	2629.21	2822.27	3062.96	2918.19	2907.27	2969.05	3180.35	3196.63	3286.88	2762.33
	2565.48	2507.65	2574.78	2529.55	2525.99	2403.82	2414.74	2510.56	2701.43	2649.33	2710.35	2571.08	2639.16	2582.91	2592.27	2698.83	2613.66	2792.59	2665.38	2879.18	2774.32	2793.73	2988.84	3019.22	2666.48	2860.54	2736.73	2655.02	2835.3	3098.37	2932.88	3048.27	3003.2	3068.75	3296.12	3360.36	3057.69	2869.36	2680.08	2628.39	2820.68	3062.31	2917.83	2906.89	2966.62	3178.9	3195.95	3285.95	2761.24
	2564.23	2506.63	2573.54	2528.68	2525.31	2403.64	2414.75	2510.44	2699.74	2647.6	2708.69	2569.98	2638.85	2582.78	2591.73	2697.03	2613.14	2790.51	2665.03	2877.84	2772.48	2792.55	2987.87	3018.81	2666.44	2858.38	2736.09	2654.65	2833.18	3096.84	2932.27	3047.99	3001.04	3066.09	3294.28	3358.56	3057.16	2868.89	2679.58	2627.58	2819.09	3061.67	2917.47	2906.52	2964.19	3177.45	3195.28	3285.02	2760.14
	2562.97	2505.6	2572.3	2527.82	2524.62	2403.46	2414.77	2510.31	2698.06	2645.87	2707.03	2568.89	2638.54	2582.65	2591.18	2695.23	2612.62	2788.44	2664.68	2876.51	2770.65	2791.37	2986.9	3018.4	2666.41	2856.23	2735.46	2654.29	2831.06	3095.3	2931.65	3047.72	2998.88	3063.44	3292.44	3356.77	3056.62	2868.42	2679.07	2626.76	2817.5	3061.03	2917.11	2906.14	2961.77	3176	3194.6	3284.09	2759.04
	2561.72	2504.57	2571.06	2526.95	2523.94	2403.29	2414.79	2510.19	2696.39	2644.14	2705.37	2567.79	2638.23	2582.52	2590.64	2693.43	2612.09	2786.37	2664.33	2875.17	2768.82	2790.2	2985.93	3017.99	2666.37	2854.09	2734.82	2653.92	2828.95	3093.77	2931.04	3047.44	2996.72	3060.79	3290.61	3354.98	3056.09	2867.95	2678.56	2625.95	2815.91	3060.39	2916.76	2905.76	2959.36	3174.55	3193.94	3283.16	2757.94
	2560.46	2503.55	2569.83	2526.09	2523.25	2403.11	2414.81	2510.07	2694.72	2642.42	2703.72	2566.7	2637.92	2582.38	2590.09	2691.63	2611.56	2784.3	2663.99	2873.84	2766.99	2789.02	2984.97	3017.58	2666.33	2851.95	2734.18	2653.55	2826.84	3092.23	2930.43	3047.16	2994.57	3058.15	3288.77	3353.19	3055.57	2867.48	2678.04	2625.12	2814.32	3059.76	2916.41	2905.38	2956.96	3173.1	3193.27	3282.23	2756.84
	2559.21	2502.53	2568.59	2525.22	2522.57	2402.93	2414.83	2509.95	2693.05	2640.7	2702.06	2565.61	2637.61	2582.25	2589.54	2689.84	2611.03	2782.24	2663.64	2872.51	2765.16	2787.85	2984.01	3017.17	2666.29	2849.81	2733.54	2653.18	2824.73	3090.7	2929.83	3046.88	2992.42	3055.51	3286.94	3351.4	3055.04	2867.01	2677.52	2624.3	2812.74	3059.13	2916.07	2904.99	2954.56	3171.65	3192.61	3281.3	2755.73
	2557.95	2501.51	2567.36	2524.36	2521.89	2402.75	2414.86	2509.82	2691.39	2638.99	2700.41	2564.52	2637.3	2582.12	2588.99	2688.05	2610.49	2780.18	2663.3	2871.19	2763.34	2786.68	2983.05	3016.76	2666.25	2847.68	2732.9	2652.8	2822.63	3089.17	2929.22	3046.6	2990.27	3052.87	3285.11	3349.62	3054.52	2866.53	2677	2623.47	2811.15	3058.5	2915.72	2904.61	2952.17	3170.21	3191.95	3280.38	2754.63
	2556.7	2500.49	2566.12	2523.5	2521.21	2402.58	2414.88	2509.7	2689.73	2637.28	2698.76	2563.43	2636.99	2581.98	2588.44	2686.26	2609.95	2778.12	2662.95	2869.86	2761.53	2785.52	2982.1	3016.35	2666.21	2845.56	2732.25	2652.43	2820.52	3087.64	2928.63	3046.32	2988.12	3050.24	3283.29	3347.83	3054	2866.06	2676.48	2622.64	2809.57	3057.88	2915.39	2904.22	2949.79	3168.76	3191.3	3279.45	2753.52
	2555.44	2499.48	2564.89	2522.65	2520.52	2402.4	2414.91	2509.58	2688.08	2635.57	2697.11	2562.35	2636.67	2581.85	2587.9	2684.48	2609.41	2776.06	2662.61	2868.54	2759.71	2784.35	2981.15	3015.94	2666.16	2843.44	2731.61	2652.04	2818.42	3086.11	2928.03	3046.03	2985.97	3047.61	3281.47	3346.05	3053.49	2865.58	2675.96	2621.81	2807.99	3057.26	2915.05	2903.83	2947.42	3167.32	3190.65	3278.53	2752.42
	2554.18	2498.46	2563.66	2521.79	2519.84	2402.22	2414.93	2509.46	2686.43	2633.87	2695.47	2561.27	2636.36	2581.71	2587.34	2682.7	2608.87	2774.01	2662.27	2867.23	2757.9	2783.19	2980.2	3015.53	2666.12	2841.33	2730.96	2651.66	2816.32	3084.58	2927.44	3045.75	2983.83	3044.99	3279.65	3344.27	3052.98	2865.1	2675.43	2620.98	2806.42	3056.65	2914.72	2903.44	2945.05	3165.88	3190	3277.6	2751.31
	2552.93	2497.45	2562.44	2520.93	2519.16	2402.05	2414.96	2509.33	2684.78	2632.17	2693.82	2560.19	2636.05	2581.57	2586.79	2680.93	2608.32	2771.96	2661.93	2865.91	2756.1	2782.02	2979.26	3015.12	2666.08	2839.22	2730.32	2651.27	2814.23	3083.05	2926.85	3045.46	2981.69	3042.37	3277.83	3342.49	3052.47	2864.62	2674.9	2620.14	2804.84	3056.04	2914.39	2903.04	2942.69	3164.44	3189.36	3276.68	2750.19
	2551.67	2496.44	2561.21	2520.08	2518.48	2401.87	2414.98	2509.21	2683.15	2630.48	2692.18	2559.11	2635.73	2581.43	2586.24	2679.15	2607.77	2769.91	2661.6	2864.6	2754.29	2780.86	2978.32	3014.7	2666.03	2837.11	2729.67	2650.88	2812.13	3081.52	2926.26	3045.17	2979.55	3039.76	3276.02	3340.71	3051.96	2864.14	2674.37	2619.3	2803.27	3055.43	2914.06	2902.64	2940.34	3162.99	3188.72	3275.76	2749.08
	2550.42	2495.44	2559.98	2519.23	2517.81	2401.69	2415.01	2509.09	2681.51	2628.79	2690.54	2558.04	2635.42	2581.29	2585.69	2677.39	2607.22	2767.86	2661.26	2863.29	2752.49	2779.7	2977.38	3014.29	2665.98	2835.02	2729.02	2650.49	2810.04	3080	2925.67	3044.88	2977.41	3037.15	3274.2	3338.93	3051.46	2863.65	2673.83	2618.45	2801.69	3054.83	2913.74	2902.24	2938	3161.55	3188.08	3274.84	2747.97
	2549.16	2494.43	2558.76	2518.37	2517.13	2401.52	2415.04	2508.96	2679.88	2627.11	2688.9	2556.96	2635.1	2581.15	2585.14	2675.62	2606.66	2765.82	2660.92	2861.99	2750.7	2778.55	2976.44	3013.87	2665.94	2832.92	2728.37	2650.09	2807.95	3078.47	2925.09	3044.59	2975.28	3034.54	3272.39	3337.16	3050.96	2863.16	2673.3	2617.61	2800.12	3054.23	2913.42	2901.84	2935.66	3160.11	3187.45	3273.91	2746.85
	2547.9	2493.43	2557.54	2517.52	2516.45	2401.34	2415.07	2508.84	2678.26	2625.43	2687.27	2555.89	2634.79	2581.01	2584.58	2673.86	2606.1	2763.78	2660.59	2860.68	2748.91	2777.39	2975.51	3013.45	2665.89	2830.83	2727.72	2649.7	2805.87	3076.94	2924.51	3044.29	2973.14	3031.94	3270.59	3335.38	3050.46	2862.68	2672.76	2616.76	2798.55	3053.63	2913.1	2901.44	2933.33	3158.68	3186.82	3272.99	2745.73
	2546.65	2492.43	2556.32	2516.67	2515.77	2401.16	2415.1	2508.72	2676.64	2623.76	2685.63	2554.83	2634.47	2580.87	2584.03	2672.1	2605.54	2761.74	2660.26	2859.38	2747.12	2776.23	2974.58	3013.04	2665.84	2828.75	2727.07	2649.29	2803.78	3075.42	2923.94	3044	2971.01	3029.34	3268.78	3333.61	3049.97	2862.19	2672.21	2615.91	2796.99	3053.04	2912.79	2901.03	2931.01	3157.24	3186.2	3272.07	2744.61
	2545.39	2491.43	2555.1	2515.83	2515.1	2400.98	2415.13	2508.59	2675.02	2622.09	2684	2553.76	2634.15	2580.72	2583.47	2670.35	2604.97	2759.71	2659.93	2858.09	2745.33	2775.08	2973.65	3012.62	2665.79	2826.67	2726.42	2648.89	2801.7	3073.9	2923.37	3043.7	2968.88	3026.75	3266.98	3331.84	3049.48	2861.69	2671.67	2615.05	2795.42	3052.45	2912.48	2900.62	2928.7	3155.8	3185.58	3271.15	2743.49
	2544.13	2490.43	2553.88	2514.98	2514.42	2400.81	2415.17	2508.47	2673.41	2620.42	2682.37	2552.7	2633.83	2580.58	2582.91	2668.59	2604.4	2757.67	2659.59	2856.79	2743.55	2773.93	2972.73	3012.2	2665.74	2824.6	2725.76	2648.48	2799.62	3072.37	2922.8	3043.4	2966.75	3024.16	3265.18	3330.07	3048.99	2861.2	2671.12	2614.2	2793.86	3051.87	2912.17	2900.21	2926.39	3154.36	3184.96	3270.24	2742.37
	2542.87	2489.43	2552.66	2514.13	2513.74	2400.63	2415.2	2508.35	2671.81	2618.76	2680.74	2551.64	2633.51	2580.43	2582.36	2666.85	2603.83	2755.64	2659.26	2855.5	2741.77	2772.78	2971.81	3011.78	2665.68	2822.53	2725.11	2648.07	2797.54	3070.85	2922.23	3043.1	2964.63	3021.58	3263.39	3328.3	3048.5	2860.7	2670.57	2613.34	2792.29	3051.28	2911.86	2899.8	2924.1	3152.93	3184.35	3269.32	2741.25
	2541.62	2488.44	2551.45	2513.29	2513.07	2400.45	2415.23	2508.22	2670.2	2617.1	2679.11	2550.58	2633.19	2580.28	2581.8	2665.1	2603.25	2753.62	2658.94	2854.21	2740	2771.63	2970.89	3011.36	2665.63	2820.47	2724.45	2647.65	2795.47	3069.33	2921.67	3042.79	2962.5	3019	3261.59	3326.53	3048.02	2860.21	2670.01	2612.47	2790.73	3050.71	2911.56	2899.38	2921.81	3151.49	3183.74	3268.4	2740.12
	2540.36	2487.45	2550.23	2512.44	2512.4	2400.28	2415.27	2508.1	2668.61	2615.45	2677.48	2549.52	2632.87	2580.13	2581.24	2663.36	2602.67	2751.59	2658.61	2852.93	2738.23	2770.48	2969.98	3010.93	2665.58	2818.41	2723.79	2647.23	2793.39	3067.81	2921.11	3042.49	2960.38	3016.42	3259.8	3324.77	3047.54	2859.71	2669.45	2611.61	2789.17	3050.13	2911.26	2898.96	2919.53	3150.06	3183.13	3267.49	2738.99
	2539.1	2486.46	2549.02	2511.6	2511.72	2400.1	2415.3	2507.98	2667.02	2613.8	2675.86	2548.47	2632.55	2579.98	2580.68	2661.62	2602.09	2749.57	2658.28	2851.64	2736.46	2769.33	2969.06	3010.51	2665.52	2816.36	2723.13	2646.81	2791.32	3066.29	2920.55	3042.18	2958.26	3013.85	3258.01	3323	3047.06	2859.2	2668.89	2610.74	2787.61	3049.56	2910.97	2898.54	2917.25	3148.62	3182.53	3266.57	2737.86
	2537.84	2485.47	2547.8	2510.76	2511.05	2399.92	2415.34	2507.85	2665.43	2612.16	2674.23	2547.42	2632.23	2579.83	2580.12	2659.89	2601.5	2747.55	2657.96	2850.36	2734.7	2768.19	2968.15	3010.08	2665.46	2814.31	2722.47	2646.39	2789.25	3064.77	2919.99	3041.87	2956.14	3011.28	3256.22	3321.24	3046.59	2858.7	2668.33	2609.86	2786.05	3048.99	2910.68	2898.11	2914.98	3147.19	3181.93	3265.66	2736.73
	2536.58	2484.49	2546.59	2509.92	2510.38	2399.75	2415.38	2507.73	2663.85	2610.51	2672.61	2546.37	2631.9	2579.68	2579.56	2658.16	2600.91	2745.53	2657.63	2849.08	2732.94	2767.04	2967.25	3009.66	2665.4	2812.27	2721.81	2645.96	2787.19	3063.25	2919.44	3041.56	2954.02	3008.72	3254.44	3319.48	3046.12	2858.19	2667.76	2608.99	2784.5	3048.43	2910.39	2897.69	2912.72	3145.75	3181.34	3264.74	2735.6
	2535.32	2483.5	2545.38	2509.08	2509.71	2399.57	2415.41	2507.6	2662.27	2608.88	2670.99	2545.32	2631.58	2579.53	2579	2656.43	2600.31	2743.52	2657.31	2847.81	2731.18	2765.9	2966.34	3009.23	2665.34	2810.23	2721.15	2645.52	2785.12	3061.73	2918.89	3041.24	2951.91	3006.16	3252.65	3317.71	3045.65	2857.68	2667.2	2608.11	2782.94	3047.87	2910.1	2897.26	2910.47	3144.32	3180.75	3263.83	2734.46
	2534.06	2482.52	2544.18	2508.24	2509.03	2399.39	2415.45	2507.48	2660.7	2607.25	2669.38	2544.28	2631.25	2579.37	2578.43	2654.71	2599.72	2741.5	2656.98	2846.54	2729.43	2764.76	2965.44	3008.8	2665.28	2808.2	2720.48	2645.09	2783.06	3060.21	2918.35	3040.93	2949.79	3003.6	3250.87	3315.95	3045.18	2857.17	2666.62	2607.23	2781.39	3047.31	2909.82	2896.82	2908.23	3142.89	3180.16	3262.92	2733.32
	2532.8	2481.54	2542.97	2507.4	2508.36	2399.21	2415.49	2507.35	2659.13	2605.62	2667.76	2543.23	2630.93	2579.21	2577.87	2652.99	2599.12	2739.5	2656.66	2845.27	2727.68	2763.61	2964.55	3008.37	2665.22	2806.18	2719.82	2644.65	2781	3058.69	2917.8	3040.61	2947.68	3001.05	3249.09	3314.19	3044.72	2856.66	2666.05	2606.35	2779.84	3046.75	2909.54	2896.39	2905.99	3141.45	3179.58	3262	2732.19
	2531.54	2480.56	2541.76	2506.56	2507.69	2399.04	2415.53	2507.23	2657.56	2603.99	2666.15	2542.19	2630.6	2579.05	2577.3	2651.27	2598.51	2737.49	2656.34	2844	2725.93	2762.47	2963.65	3007.94	2665.15	2804.15	2719.15	2644.21	2778.94	3057.18	2917.26	3040.29	2945.57	2998.5	3247.32	3312.44	3044.26	2856.15	2665.47	2605.46	2778.29	3046.2	2909.26	2895.95	2903.76	3140.02	3179	3261.09	2731.05
	2530.28	2479.58	2540.56	2505.73	2507.02	2398.86	2415.57	2507.1	2656	2602.37	2664.53	2541.15	2630.27	2578.89	2576.74	2649.56	2597.9	2735.48	2656.02	2842.74	2724.19	2761.34	2962.76	3007.51	2665.09	2802.13	2718.48	2643.76	2776.89	3055.66	2916.73	3039.97	2943.46	2995.96	3245.54	3310.68	3043.8	2855.63	2664.89	2604.57	2776.74	3045.65	2908.99	2895.51	2901.54	3138.59	3178.42	3260.18	2729.9
	2529.02	2478.61	2539.35	2504.89	2506.35	2398.68	2415.61	2506.97	2654.44	2600.76	2662.92	2540.12	2629.94	2578.73	2576.17	2647.85	2597.29	2733.48	2655.7	2841.48	2722.45	2760.2	2961.87	3007.08	2665.02	2800.12	2717.81	2643.31	2774.83	3054.15	2916.19	3039.64	2941.36	2993.42	3243.77	3308.92	3043.34	2855.11	2664.31	2603.68	2775.19	3045.11	2908.71	2895.06	2899.32	3137.16	3177.85	3259.27	2728.76
	2527.76	2477.63	2538.15	2504.06	2505.68	2398.5	2415.65	2506.85	2652.89	2599.14	2661.31	2539.08	2629.61	2578.57	2575.6	2646.15	2596.68	2731.48	2655.39	2840.22	2720.72	2759.06	2960.98	3006.65	2664.95	2798.11	2717.14	2642.86	2772.78	3052.63	2915.66	3039.32	2939.25	2990.88	3242	3307.17	3042.89	2854.59	2663.72	2602.78	2773.64	3044.56	2908.44	2894.62	2897.11	3135.72	3177.28	3258.36	2727.61
	2526.49	2476.66	2536.94	2503.22	2505.01	2398.32	2415.69	2506.72	2651.35	2597.53	2659.7	2538.05	2629.27	2578.4	2575.03	2644.44	2596.06	2729.49	2655.07	2838.96	2718.99	2757.92	2960.09	3006.21	2664.88	2796.11	2716.46	2642.41	2770.74	3051.12	2915.13	3038.99	2937.15	2988.35	3240.23	3305.41	3042.44	2854.07	2663.13	2601.89	2772.09	3044.03	2908.18	2894.17	2894.91	3134.29	3176.71	3257.45	2726.47
	2525.23	2475.69	2535.74	2502.39	2504.34	2398.14	2415.74	2506.59	2649.8	2595.93	2658.1	2537.02	2628.94	2578.24	2574.46	2642.75	2595.44	2727.49	2654.75	2837.71	2717.26	2756.79	2959.21	3005.77	2664.81	2794.11	2715.79	2641.95	2768.69	3049.6	2914.61	3038.66	2935.05	2985.82	3238.46	3303.66	3041.99	2853.55	2662.54	2600.99	2770.55	3043.49	2907.91	2893.71	2892.72	3132.86	3176.15	3256.54	2725.32
	2523.97	2474.72	2534.54	2501.56	2503.67	2397.96	2415.78	2506.46	2648.26	2594.33	2656.49	2535.99	2628.61	2578.07	2573.89	2641.05	2594.81	2725.5	2654.44	2836.46	2715.53	2755.66	2958.33	3005.33	2664.74	2792.12	2715.11	2641.49	2766.65	3048.09	2914.08	3038.33	2932.95	2983.3	3236.7	3301.91	3041.54	2853.02	2661.94	2600.09	2769	3042.95	2907.65	2893.26	2890.53	3131.43	3175.59	3255.63	2724.17
	2522.71	2473.75	2533.34	2500.72	2503	2397.78	2415.82	2506.33	2646.73	2592.73	2654.89	2534.97	2628.27	2577.9	2573.32	2639.36	2594.18	2723.51	2654.13	2835.21	2713.81	2754.52	2957.45	3004.89	2664.66	2790.13	2714.43	2641.02	2764.61	3046.58	2913.56	3037.99	2930.85	2980.78	3234.94	3300.16	3041.09	2852.49	2661.34	2599.18	2767.46	3042.42	2907.39	2892.8	2888.35	3130	3175.03	3254.73	2723.02
	2521.44	2472.78	2532.14	2499.89	2502.34	2397.6	2415.86	2506.2	2645.2	2591.14	2653.29	2533.94	2627.93	2577.73	2572.75	2637.67	2593.55	2721.53	2653.81	2833.97	2712.09	2753.39	2956.57	3004.45	2664.59	2788.14	2713.75	2640.55	2762.57	3045.06	2913.05	3037.65	2928.75	2978.26	3233.18	3298.41	3040.65	2851.96	2660.74	2598.27	2765.92	3041.89	2907.13	2892.34	2886.17	3128.57	3174.47	3253.82	2721.86
	2520.18	2471.82	2530.94	2499.06	2501.67	2397.42	2415.91	2506.07	2643.67	2589.54	2651.69	2532.92	2627.59	2577.55	2572.18	2635.98	2592.91	2719.55	2653.5	2832.73	2710.38	2752.26	2955.7	3004.01	2664.51	2786.16	2713.07	2640.08	2760.53	3043.55	2912.53	3037.32	2926.66	2975.75	3231.42	3296.66	3040.21	2851.43	2660.14	2597.36	2764.37	3041.37	2906.88	2891.87	2884	3127.14	3173.92	3252.91	2720.71
	2518.91	2470.85	2529.74	2498.23	2501	2397.24	2415.95	2505.94	2642.14	2587.96	2650.09	2531.9	2627.25	2577.38	2571.61	2634.3	2592.27	2717.56	2653.19	2831.49	2708.67	2751.13	2954.83	3003.57	2664.43	2784.19	2712.39	2639.61	2758.5	3042.04	2912.02	3036.97	2924.57	2973.24	3229.66	3294.91	3039.76	2850.89	2659.53	2596.45	2762.83	3040.84	2906.62	2891.4	2881.84	3125.7	3173.37	3252.01	2719.55
	2517.65	2469.89	2528.55	2497.4	2500.33	2397.06	2415.99	2505.81	2640.62	2586.37	2648.5	2530.88	2626.91	2577.2	2571.03	2632.63	2591.63	2715.59	2652.88	2830.25	2706.96	2750	2953.96	3003.12	2664.35	2782.21	2711.7	2639.13	2756.46	3040.53	2911.51	3036.63	2922.47	2970.74	3227.91	3293.16	3039.32	2850.36	2658.92	2595.54	2761.29	3040.32	2906.37	2890.93	2879.69	3124.27	3172.83	3251.1	2718.39
	2516.38	2468.93	2527.35	2496.57	2499.66	2396.88	2416.04	2505.68	2639.11	2584.79	2646.9	2529.87	2626.57	2577.02	2570.46	2630.95	2590.98	2713.61	2652.57	2829.01	2705.25	2748.87	2953.09	3002.67	2664.27	2780.25	2711.02	2638.65	2754.44	3039.02	2911	3036.28	2920.38	2968.24	3226.16	3291.41	3038.89	2849.82	2658.3	2594.62	2759.75	3039.8	2906.13	2890.46	2877.54	3122.84	3172.28	3250.2	2717.23
	2515.12	2467.97	2526.16	2495.74	2498.99	2396.7	2416.08	2505.54	2637.6	2583.22	2645.31	2528.85	2626.22	2576.84	2569.88	2629.28	2590.33	2711.64	2652.26	2827.78	2703.55	2747.74	2952.22	3002.22	2664.18	2778.28	2710.33	2638.16	2752.41	3037.51	2910.49	3035.94	2918.29	2965.74	3224.41	3289.67	3038.45	2849.28	2657.69	2593.7	2758.21	3039.29	2905.88	2889.98	2875.4	3121.41	3171.74	3249.29	2716.07
	2513.85	2467.01	2524.96	2494.91	2498.32	2396.51	2416.12	2505.41	2636.09	2581.64	2643.71	2527.84	2625.87	2576.66	2569.3	2627.61	2589.68	2709.67	2651.95	2826.55	2701.85	2746.61	2951.36	3001.77	2664.1	2776.33	2709.64	2637.68	2750.38	3036	2909.99	3035.59	2916.21	2963.25	3222.66	3287.92	3038.02	2848.74	2657.07	2592.78	2756.68	3038.77	2905.63	2889.5	2873.26	3119.98	3171.2	3248.39	2714.91
	2512.59	2466.05	2523.77	2494.08	2497.66	2396.33	2416.17	2505.27	2634.58	2580.07	2642.12	2526.83	2625.53	2576.47	2568.73	2625.95	2589.02	2707.7	2651.64	2825.33	2700.16	2745.48	2950.49	3001.32	2664.01	2774.37	2708.95	2637.19	2748.36	3034.5	2909.49	3035.23	2914.12	2960.76	3220.91	3286.18	3037.58	2848.19	2656.45	2591.85	2755.14	3038.26	2905.39	2889.01	2871.13	3118.54	3170.67	3247.48	2713.75
	2511.32	2465.09	2522.57	2493.25	2496.99	2396.15	2416.21	2505.14	2633.08	2578.51	2640.54	2525.82	2625.18	2576.29	2568.15	2624.29	2588.36	2705.74	2651.33	2824.1	2698.47	2744.35	2949.63	3000.87	2663.92	2772.42	2708.26	2636.69	2746.34	3032.99	2908.99	3034.88	2912.04	2958.28	3219.16	3284.43	3037.15	2847.65	2655.82	2590.93	2753.6	3037.75	2905.15	2888.53	2869.01	3117.11	3170.13	3246.58	2712.58
	2510.05	2464.14	2521.38	2492.42	2496.32	2395.96	2416.25	2505	2631.59	2576.94	2638.95	2524.82	2624.83	2576.1	2567.57	2622.63	2587.7	2703.77	2651.03	2822.88	2696.78	2743.23	2948.77	3000.41	2663.83	2770.48	2707.56	2636.2	2744.33	3031.48	2908.5	3034.52	2909.96	2955.8	3217.42	3282.69	3036.72	2847.1	2655.19	2590	2752.07	3037.24	2904.91	2888.04	2866.9	3115.68	3169.6	3245.68	2711.41
	2508.79	2463.18	2520.18	2491.6	2495.65	2395.78	2416.3	2504.86	2630.09	2575.38	2637.36	2523.81	2624.47	2575.91	2566.99	2620.98	2587.03	2701.81	2650.72	2821.66	2695.09	2742.1	2947.92	2999.95	2663.74	2768.54	2706.86	2635.7	2742.31	3029.97	2908	3034.16	2907.87	2953.32	3215.68	3280.95	3036.29	2846.55	2654.56	2589.07	2750.53	3036.74	2904.68	2887.54	2864.79	3114.25	3169.07	3244.78	2710.25
	2507.52	2462.23	2518.99	2490.77	2494.98	2395.59	2416.34	2504.72	2628.6	2573.83	2635.78	2522.81	2624.12	2575.71	2566.41	2619.33	2586.36	2699.86	2650.41	2820.44	2693.41	2740.98	2947.06	2999.49	2663.64	2766.6	2706.17	2635.19	2740.3	3028.47	2907.51	3033.8	2905.79	2950.85	3213.94	3279.21	3035.86	2845.99	2653.93	2588.13	2748.99	3036.23	2904.44	2887.05	2862.68	3112.81	3168.55	3243.87	2709.08
	2506.25	2461.27	2517.8	2489.94	2494.31	2395.41	2416.39	2504.58	2627.11	2572.27	2634.19	2521.81	2623.76	2575.52	2565.83	2617.68	2585.68	2697.9	2650.11	2819.23	2691.73	2739.85	2946.21	2999.03	2663.54	2764.67	2705.47	2634.69	2738.29	3026.96	2907.02	3033.44	2903.72	2948.38	3212.2	3277.46	3035.43	2845.44	2653.29	2587.2	2747.46	3035.73	2904.21	2886.55	2860.58	3111.38	3168.02	3242.97	2707.9
	2504.98	2460.32	2516.61	2489.11	2493.64	2395.22	2416.43	2504.43	2625.63	2570.72	2632.61	2520.81	2623.4	2575.32	2565.24	2616.04	2585	2695.95	2649.81	2818.02	2690.06	2738.73	2945.35	2998.57	2663.45	2762.74	2704.76	2634.18	2736.28	3025.45	2906.54	3033.07	2901.64	2945.92	3210.46	3275.72	3035	2844.88	2652.65	2586.26	2745.92	3035.23	2903.98	2886.04	2858.49	3109.94	3167.5	3242.07	2706.73
	2503.71	2459.37	2515.42	2488.28	2492.97	2395.03	2416.47	2504.29	2624.15	2569.18	2631.03	2519.81	2623.04	2575.12	2564.66	2614.4	2584.32	2694	2649.5	2816.81	2688.39	2737.6	2944.5	2998.1	2663.35	2760.81	2704.06	2633.66	2734.28	3023.95	2906.05	3032.7	2899.56	2943.45	3208.72	3273.98	3034.58	2844.32	2652.01	2585.32	2744.39	3034.73	2903.75	2885.53	2856.41	3108.51	3166.98	3241.17	2705.56
	2502.44	2458.42	2514.23	2487.45	2492.3	2394.84	2416.51	2504.15	2622.67	2567.63	2629.45	2518.81	2622.68	2574.92	2564.08	2612.76	2583.63	2692.06	2649.2	2815.6	2686.72	2736.48	2943.65	2997.64	2663.24	2758.89	2703.36	2633.15	2732.28	3022.44	2905.57	3032.33	2897.49	2941	3206.99	3272.24	3034.15	2843.76	2651.36	2584.38	2742.86	3034.24	2903.52	2885.02	2854.33	3107.07	3166.46	3240.27	2704.38
	2501.17	2457.47	2513.04	2486.63	2491.63	2394.66	2416.56	2504	2621.2	2566.09	2627.88	2517.82	2622.32	2574.72	2563.49	2611.13	2582.95	2690.11	2648.9	2814.4	2685.05	2735.35	2942.8	2997.17	2663.14	2756.98	2702.65	2632.63	2730.28	3020.94	2905.09	3031.96	2895.42	2938.54	3205.26	3270.5	3033.73	2843.2	2650.71	2583.44	2741.32	3033.74	2903.3	2884.51	2852.25	3105.64	3165.94	3239.37	2703.21
	2499.9	2456.52	2511.85	2485.8	2490.96	2394.47	2416.6	2503.85	2619.73	2564.55	2626.3	2516.83	2621.95	2574.51	2562.91	2609.5	2582.25	2688.17	2648.59	2813.19	2683.39	2734.23	2941.96	2996.7	2663.03	2755.07	2701.94	2632.11	2728.28	3019.44	2904.62	3031.59	2893.35	2936.09	3203.53	3268.77	3033.3	2842.63	2650.06	2582.49	2739.79	3033.25	2903.07	2883.99	2850.18	3104.2	3165.43	3238.47	2702.03
	2498.63	2455.57	2510.66	2484.97	2490.29	2394.28	2416.64	2503.7	2618.26	2563.02	2624.73	2515.83	2621.59	2574.3	2562.32	2607.87	2581.56	2686.23	2648.29	2811.99	2681.73	2733.11	2941.11	2996.22	2662.93	2753.16	2701.23	2631.58	2726.29	3017.93	2904.14	3031.21	2891.28	2933.64	3201.8	3267.03	3032.88	2842.07	2649.41	2581.54	2738.26	3032.76	2902.85	2883.47	2848.12	3102.76	3164.92	3237.57	2700.85
	2497.36	2454.62	2509.47	2484.14	2489.62	2394.09	2416.68	2503.55	2616.8	2561.48	2623.15	2514.84	2621.22	2574.09	2561.73	2606.25	2580.86	2684.3	2647.99	2810.8	2680.07	2731.98	2940.27	2995.75	2662.82	2751.25	2700.51	2631.05	2724.3	3016.43	2903.67	3030.83	2889.21	2931.2	3200.07	3265.29	3032.45	2841.5	2648.75	2580.59	2736.73	3032.27	2902.63	2882.95	2846.06	3101.33	3164.41	3236.67	2699.67
	2496.09	2453.67	2508.28	2483.31	2488.94	2393.89	2416.72	2503.4	2615.34	2559.95	2621.58	2513.86	2620.85	2573.88	2561.14	2604.63	2580.15	2682.37	2647.69	2809.6	2678.42	2730.86	2939.42	2995.27	2662.71	2749.35	2699.8	2630.52	2722.31	3014.93	2903.2	3030.45	2887.14	2928.76	3198.34	3263.55	3032.03	2840.93	2648.09	2579.64	2735.19	3031.78	2902.41	2882.42	2844.01	3099.89	3163.9	3235.77	2698.49
	2494.82	2452.73	2507.09	2482.48	2488.27	2393.7	2416.77	2503.24	2613.88	2558.43	2620.01	2512.87	2620.47	2573.66	2560.55	2603.01	2579.44	2680.44	2647.39	2808.41	2676.77	2729.74	2938.58	2994.79	2662.59	2747.46	2699.08	2629.99	2720.32	3013.42	2902.73	3030.06	2885.08	2926.33	3196.61	3261.82	3031.61	2840.36	2647.42	2578.69	2733.66	3031.29	2902.19	2881.89	2841.97	3098.45	3163.39	3234.87	2697.31
	2493.54	2451.78	2505.9	2481.65	2487.6	2393.51	2416.81	2503.09	2612.43	2556.9	2618.44	2511.89	2620.1	2573.45	2559.96	2601.4	2578.73	2678.51	2647.09	2807.22	2675.12	2728.61	2937.74	2994.31	2662.48	2745.56	2698.36	2629.45	2718.34	3011.92	2902.26	3029.68	2883.01	2923.9	3194.89	3260.08	3031.18	2839.78	2646.76	2577.73	2732.13	3030.81	2901.97	2881.35	2839.93	3097.01	3162.88	3233.97	2696.12
	2492.27	2450.83	2504.71	2480.82	2486.93	2393.32	2416.85	2502.93	2610.97	2555.38	2616.88	2510.9	2619.72	2573.23	2559.37	2599.79	2578.02	2676.58	2646.79	2806.03	2673.48	2727.49	2936.9	2993.83	2662.36	2743.68	2697.64	2628.91	2716.36	3010.42	2901.8	3029.29	2880.95	2921.47	3193.17	3258.34	3030.76	2839.2	2646.09	2576.78	2730.6	3030.32	2901.76	2880.81	2837.89	3095.57	3162.38	3233.08	2694.94
	2491	2449.89	2503.52	2479.99	2486.25	2393.12	2416.88	2502.77	2609.53	2553.86	2615.31	2509.92	2619.34	2573	2558.78	2598.18	2577.3	2674.66	2646.49	2804.84	2671.84	2726.37	2936.06	2993.35	2662.24	2741.79	2696.92	2628.37	2714.38	3008.92	2901.34	3028.9	2878.89	2919.04	3191.45	3256.61	3030.34	2838.63	2645.41	2575.82	2729.07	3029.84	2901.54	2880.27	2835.86	3094.13	3161.88	3232.18	2693.75
	2489.72	2448.94	2502.33	2479.16	2485.58	2392.93	2416.92	2502.61	2608.08	2552.34	2613.75	2508.94	2618.96	2572.78	2558.19	2596.58	2576.58	2672.74	2646.2	2803.66	2670.2	2725.25	2935.22	2992.86	2662.12	2739.91	2696.2	2627.82	2712.4	3007.42	2900.88	3028.5	2876.83	2916.62	3189.73	3254.87	3029.92	2838.04	2644.74	2574.86	2727.54	3029.36	2901.33	2879.72	2833.84	3092.68	3161.38	3231.28	2692.56
	2488.45	2448	2501.14	2478.33	2484.9	2392.73	2416.96	2502.45	2606.64	2550.83	2612.18	2507.96	2618.58	2572.55	2557.6	2594.98	2575.85	2670.82	2645.9	2802.48	2668.57	2724.12	2934.39	2992.37	2661.99	2738.03	2695.47	2627.27	2710.43	3005.92	2900.42	3028.11	2874.77	2914.21	3188.01	3253.14	3029.5	2837.46	2644.06	2573.89	2726	3028.88	2901.11	2879.17	2831.82	3091.24	3160.88	3230.38	2691.37
	2487.17	2447.05	2499.95	2477.5	2484.23	2392.53	2417	2502.29	2605.2	2549.32	2610.62	2506.98	2618.19	2572.32	2557	2593.38	2575.12	2668.91	2645.6	2801.3	2666.93	2723	2933.55	2991.88	2661.87	2736.16	2694.74	2626.72	2708.46	3004.42	2899.96	3027.71	2872.71	2911.79	3186.29	3251.4	3029.07	2836.88	2643.38	2572.93	2724.47	3028.4	2900.9	2878.62	2829.8	3089.8	3160.38	3229.49	2690.18
	2485.9	2446.11	2498.76	2476.67	2483.55	2392.33	2417.04	2502.12	2603.76	2547.81	2609.06	2506.01	2617.8	2572.08	2556.41	2591.79	2574.39	2667	2645.3	2800.12	2665.31	2721.88	2932.72	2991.38	2661.74	2734.29	2694.01	2626.16	2706.49	3002.92	2899.51	3027.31	2870.65	2909.38	3184.57	3249.67	3028.65	2836.29	2642.69	2571.96	2722.94	3027.92	2900.69	2878.06	2827.8	3088.35	3159.88	3228.59	2688.99
	2484.62	2445.16	2497.58	2475.84	2482.87	2392.13	2417.07	2501.95	2602.32	2546.31	2607.5	2505.03	2617.41	2571.85	2555.81	2590.2	2573.66	2665.09	2645.01	2798.95	2663.68	2720.76	2931.88	2990.89	2661.61	2732.42	2693.28	2625.6	2704.52	3001.42	2899.05	3026.9	2868.6	2906.98	3182.86	3247.93	3028.23	2835.7	2642.01	2570.99	2721.41	3027.44	2900.48	2877.5	2825.79	3086.9	3159.38	3227.69	2687.8
	2483.35	2444.22	2496.39	2475.01	2482.19	2391.93	2417.11	2501.78	2600.89	2544.8	2605.94	2504.06	2617.02	2571.61	2555.22	2588.61	2572.92	2663.18	2644.71	2797.78	2662.06	2719.63	2931.05	2990.39	2661.47	2730.56	2692.54	2625.04	2702.56	2999.92	2898.6	3026.5	2866.54	2904.57	3181.14	3246.2	3027.8	2835.11	2641.31	2570.03	2719.88	3026.96	2900.27	2876.93	2823.79	3085.46	3158.89	3226.8	2686.61
	2482.07	2443.28	2495.2	2474.17	2481.51	2391.73	2417.14	2501.61	2599.46	2543.3	2604.39	2503.09	2616.62	2571.37	2554.62	2587.03	2572.17	2661.28	2644.41	2796.61	2660.44	2718.51	2930.21	2989.89	2661.34	2728.7	2691.8	2624.48	2700.6	2998.42	2898.15	3026.09	2864.49	2902.17	3179.43	3244.46	3027.38	2834.52	2640.62	2569.05	2718.35	3026.49	2900.07	2876.36	2821.8	3084.01	3158.4	3225.9	2685.41
	2480.79	2442.33	2494.01	2473.34	2480.84	2391.53	2417.18	2501.44	2598.04	2541.8	2602.83	2502.12	2616.22	2571.12	2554.02	2585.45	2571.42	2659.38	2644.12	2795.44	2658.82	2717.39	2929.38	2989.38	2661.2	2726.84	2691.07	2623.91	2698.64	2996.92	2897.71	3025.68	2862.44	2899.78	3177.72	3242.73	3026.96	2833.92	2639.92	2568.08	2716.81	3026.01	2899.86	2875.79	2819.81	3082.56	3157.9	3225	2684.22
	2479.52	2441.39	2492.82	2472.51	2480.16	2391.33	2417.21	2501.26	2596.61	2540.3	2601.28	2501.15	2615.82	2570.88	2553.42	2583.88	2570.67	2657.48	2643.82	2794.27	2657.21	2716.26	2928.55	2988.88	2661.06	2724.99	2690.32	2623.34	2696.69	2995.42	2897.26	3025.27	2860.39	2897.39	3176.01	3241	3026.53	2833.32	2639.22	2567.11	2715.28	3025.54	2899.65	2875.21	2817.83	3081.11	3157.41	3224.11	2683.02
	2478.24	2440.45	2491.63	2471.67	2479.47	2391.12	2417.24	2501.08	2595.19	2538.81	2599.73	2500.18	2615.42	2570.63	2552.82	2582.3	2569.92	2655.59	2643.53	2793.11	2655.6	2715.14	2927.72	2988.37	2660.92	2723.14	2689.58	2622.76	2694.74	2993.92	2896.82	3024.85	2858.34	2895	3174.3	3239.26	3026.11	2832.73	2638.52	2566.13	2713.75	3025.06	2899.45	2874.63	2815.85	3079.66	3156.92	3223.21	2681.83
	2476.96	2439.51	2490.44	2470.84	2478.79	2390.92	2417.27	2500.9	2593.77	2537.32	2598.18	2499.22	2615.02	2570.37	2552.22	2580.73	2569.16	2653.69	2643.23	2791.95	2653.99	2714.02	2926.89	2987.86	2660.78	2721.3	2688.83	2622.19	2692.79	2992.43	2896.37	3024.43	2856.29	2892.61	3172.59	3237.53	3025.68	2832.12	2637.82	2565.15	2712.22	3024.59	2899.24	2874.05	2813.88	3078.2	3156.43	3222.32	2680.63
	2475.68	2438.56	2489.25	2470	2478.11	2390.71	2417.3	2500.72	2592.35	2535.83	2596.63	2498.25	2614.61	2570.12	2551.62	2579.17	2568.4	2651.8	2642.93	2790.79	2652.38	2712.89	2926.06	2987.35	2660.63	2719.46	2688.09	2621.61	2690.84	2990.93	2895.93	3024.01	2854.24	2890.23	3170.88	3235.79	3025.25	2831.52	2637.11	2564.18	2710.68	3024.12	2899.04	2873.46	2811.91	3076.75	3155.94	3221.42	2679.43
	2474.4	2437.62	2488.06	2469.16	2477.43	2390.5	2417.33	2500.54	2590.94	2534.34	2595.08	2497.29	2614.2	2569.86	2551.02	2577.6	2567.63	2649.92	2642.64	2789.63	2650.78	2711.77	2925.23	2986.83	2660.48	2717.62	2687.34	2621.02	2688.9	2989.43	2895.5	3023.59	2852.19	2887.85	3169.17	3234.06	3024.83	2830.92	2636.4	2563.2	2709.15	3023.65	2898.83	2872.86	2809.94	3075.3	3155.45	3220.52	2678.23
	2473.12	2436.68	2486.87	2468.32	2476.74	2390.3	2417.36	2500.35	2589.53	2532.86	2593.53	2496.33	2613.79	2569.6	2550.42	2576.04	2566.86	2648.03	2642.34	2788.48	2649.18	2710.64	2924.4	2986.31	2660.33	2715.78	2686.58	2620.44	2686.96	2987.93	2895.06	3023.16	2850.15	2885.48	3167.47	3232.33	3024.4	2830.31	2635.68	2562.21	2707.62	3023.17	2898.63	2872.27	2807.98	3073.84	3154.96	3219.63	2677.03
	2471.84	2435.73	2485.68	2467.49	2476.05	2390.09	2417.39	2500.16	2588.12	2531.37	2591.98	2495.37	2613.37	2569.33	2549.81	2574.49	2566.09	2646.15	2642.05	2787.33	2647.59	2709.52	2923.57	2985.79	2660.18	2713.95	2685.83	2619.85	2685.02	2986.44	2894.62	3022.74	2848.1	2883.11	3165.76	3230.59	3023.97	2829.7	2634.96	2561.23	2706.08	3022.7	2898.43	2871.66	2806.03	3072.38	3154.48	3218.73	2675.82
	2470.56	2434.79	2484.49	2466.65	2475.37	2389.87	2417.41	2499.97	2586.71	2529.89	2590.44	2494.41	2612.96	2569.07	2549.21	2572.93	2565.31	2644.27	2641.76	2786.18	2645.99	2708.39	2922.74	2985.27	2660.02	2712.12	2685.07	2619.26	2683.08	2984.94	2894.19	3022.31	2846.06	2880.74	3164.06	3228.86	3023.54	2829.09	2634.24	2560.25	2704.55	3022.23	2898.23	2871.06	2804.08	3070.92	3153.99	3217.84	2674.62
	2469.28	2433.85	2483.3	2465.8	2474.68	2389.66	2417.44	2499.78	2585.3	2528.41	2588.89	2493.45	2612.53	2568.8	2548.6	2571.38	2564.53	2642.39	2641.46	2785.03	2644.4	2707.26	2921.91	2984.74	2659.86	2710.3	2684.31	2618.66	2681.15	2983.44	2893.76	3021.87	2844.02	2878.38	3162.35	3227.13	3023.11	2828.48	2633.52	2559.26	2703.01	3021.76	2898.02	2870.45	2802.13	3069.46	3153.5	3216.94	2673.42
	2468	2432.9	2482.1	2464.96	2473.99	2389.45	2417.46	2499.58	2583.9	2526.93	2587.35	2492.49	2612.11	2568.52	2548	2569.84	2563.75	2640.52	2641.17	2783.88	2642.81	2706.14	2921.08	2984.21	2659.7	2708.48	2683.55	2618.07	2679.22	2981.95	2893.33	3021.44	2841.98	2876.01	3160.65	3225.39	3022.68	2827.86	2632.79	2558.27	2701.48	3021.29	2897.82	2869.84	2800.19	3068	3153.02	3216.05	2672.21
	2466.72	2431.96	2480.91	2464.12	2473.3	2389.24	2417.48	2499.38	2582.5	2525.46	2585.81	2491.53	2611.69	2568.25	2547.39	2568.3	2562.96	2638.65	2640.87	2782.74	2641.23	2705.01	2920.25	2983.68	2659.54	2706.66	2682.79	2617.47	2677.29	2980.45	2892.9	3021	2839.94	2873.66	3158.95	3223.66	3022.24	2827.24	2632.06	2557.29	2699.94	3020.82	2897.62	2869.22	2798.25	3066.54	3152.53	3215.15	2671.01
	2465.43	2431.01	2479.72	2463.28	2472.61	2389.02	2417.51	2499.18	2581.1	2523.99	2584.27	2490.58	2611.26	2567.97	2546.79	2566.76	2562.17	2636.78	2640.58	2781.59	2639.65	2703.88	2919.42	2983.15	2659.37	2704.84	2682.02	2616.86	2675.37	2978.96	2892.47	3020.56	2837.9	2871.3	3157.25	3221.93	3021.81	2826.62	2631.33	2556.3	2698.41	3020.35	2897.42	2868.6	2796.32	3065.07	3152.05	3214.26	2669.8
	2464.15	2430.07	2478.53	2462.43	2471.92	2388.8	2417.53	2498.98	2579.7	2522.51	2582.73	2489.62	2610.83	2567.68	2546.18	2565.22	2561.38	2634.91	2640.28	2780.45	2638.07	2702.75	2918.59	2982.61	2659.21	2703.03	2681.25	2616.26	2673.45	2977.46	2892.04	3020.12	2835.86	2868.95	3155.55	3220.19	3021.37	2826	2630.6	2555.31	2696.87	3019.88	2897.22	2867.97	2794.39	3063.6	3151.56	3213.36	2668.59
	2462.87	2429.12	2477.33	2461.59	2471.22	2388.58	2417.54	2498.77	2578.31	2521.04	2581.19	2488.67	2610.39	2567.4	2545.57	2563.69	2560.58	2633.05	2639.99	2779.32	2636.49	2701.62	2917.76	2982.07	2659.03	2701.22	2680.48	2615.65	2671.53	2975.97	2891.62	3019.67	2833.82	2866.61	3153.85	3218.46	3020.93	2825.38	2629.86	2554.31	2695.33	3019.41	2897.02	2867.34	2792.47	3062.14	3151.08	3212.46	2667.38
	2461.58	2428.18	2476.14	2460.74	2470.53	2388.36	2417.56	2498.57	2576.91	2519.58	2579.66	2487.72	2609.96	2567.11	2544.96	2562.16	2559.78	2631.19	2639.69	2778.18	2634.92	2700.49	2916.93	2981.53	2658.86	2699.42	2679.71	2615.04	2669.61	2974.47	2891.2	3019.22	2831.79	2864.26	3152.15	3216.72	3020.49	2824.76	2629.12	2553.32	2693.79	3018.94	2896.82	2866.7	2790.55	3060.67	3150.59	3211.57	2666.17
	2460.3	2427.23	2474.94	2459.89	2469.83	2388.14	2417.58	2498.35	2575.52	2518.11	2578.12	2486.77	2609.52	2566.81	2544.35	2560.63	2558.97	2629.33	2639.4	2777.05	2633.35	2699.36	2916.1	2980.98	2658.68	2697.61	2678.94	2614.42	2667.7	2972.97	2890.77	3018.77	2829.75	2861.92	3150.45	3214.99	3020.05	2824.13	2628.37	2552.33	2692.25	3018.47	2896.62	2866.06	2788.63	3059.2	3150.11	3210.67	2664.96
	2459.02	2426.29	2473.75	2459.04	2469.14	2387.92	2417.59	2498.14	2574.13	2516.65	2576.59	2485.82	2609.07	2566.52	2543.74	2559.11	2558.16	2627.48	2639.11	2775.91	2631.78	2698.23	2915.27	2980.43	2658.51	2695.81	2678.16	2613.81	2665.79	2971.48	2890.35	3018.32	2827.72	2859.59	3148.76	3213.25	3019.61	2823.5	2627.62	2551.33	2690.71	3018	2896.42	2865.42	2786.72	3057.72	3149.63	3209.78	2663.75
	2457.73	2425.34	2472.55	2458.19	2468.44	2387.7	2417.61	2497.92	2572.75	2515.18	2575.05	2484.87	2608.63	2566.22	2543.12	2557.59	2557.35	2625.62	2638.81	2774.78	2630.21	2697.1	2914.44	2979.88	2658.32	2694.02	2677.38	2613.19	2663.88	2969.98	2889.93	3017.86	2825.69	2857.25	3147.06	3211.52	3019.16	2822.87	2626.87	2550.34	2689.17	3017.53	2896.22	2864.77	2784.81	3056.25	3149.14	3208.88	2662.54
	2456.44	2424.39	2471.36	2457.34	2467.74	2387.47	2417.62	2497.71	2571.36	2513.72	2573.52	2483.92	2608.18	2565.92	2542.51	2556.07	2556.53	2623.77	2638.52	2773.65	2628.65	2695.97	2913.61	2979.33	2658.14	2692.22	2676.6	2612.56	2661.98	2968.49	2889.51	3017.4	2823.66	2854.92	3145.36	3209.78	3018.72	2822.23	2626.12	2549.34	2687.63	3017.06	2896.02	2864.12	2782.91	3054.77	3148.66	3207.99	2661.33
	2455.16	2423.45	2470.16	2456.49	2467.04	2387.25	2417.63	2497.48	2569.98	2512.27	2571.99	2482.98	2607.73	2565.61	2541.9	2554.55	2555.71	2621.93	2638.22	2772.53	2627.09	2694.84	2912.78	2978.77	2657.95	2690.43	2675.81	2611.94	2660.07	2966.99	2889.1	3016.94	2821.63	2852.6	3143.67	3208.05	3018.27	2821.6	2625.36	2548.34	2686.09	3016.58	2895.82	2863.47	2781.01	3053.29	3148.17	3207.09	2660.12
	2453.87	2422.5	2468.96	2455.63	2466.34	2387.02	2417.64	2497.26	2568.6	2510.81	2570.46	2482.03	2607.27	2565.3	2541.28	2553.04	2554.89	2620.08	2637.93	2771.4	2625.53	2693.7	2911.95	2978.21	2657.76	2688.65	2675.02	2611.31	2658.18	2965.5	2888.68	3016.48	2819.6	2850.27	3141.97	3206.31	3017.82	2820.96	2624.61	2547.34	2684.55	3016.11	2895.62	2862.81	2779.11	3051.81	3147.69	3206.2	2658.9
	2452.59	2421.55	2467.77	2454.78	2465.63	2386.79	2417.64	2497.03	2567.22	2509.35	2568.93	2481.09	2606.81	2564.99	2540.67	2551.54	2554.06	2618.24	2637.63	2770.28	2623.98	2692.57	2911.12	2977.64	2657.57	2686.86	2674.24	2610.68	2656.28	2964	2888.27	3016.01	2817.57	2847.95	3140.28	3204.58	3017.37	2820.32	2623.84	2546.34	2683.01	3015.64	2895.42	2862.14	2777.22	3050.33	3147.2	3205.3	2657.69
	2451.3	2420.6	2466.57	2453.92	2464.93	2386.56	2417.65	2496.81	2565.84	2507.9	2567.41	2480.15	2606.35	2564.68	2540.05	2550.03	2553.23	2616.41	2637.33	2769.16	2622.43	2691.43	2910.29	2977.08	2657.38	2685.08	2673.44	2610.04	2654.39	2962.51	2887.85	3015.54	2815.54	2845.63	3138.58	3202.84	3016.91	2819.68	2623.08	2545.34	2681.47	3015.16	2895.21	2861.48	2775.33	3048.85	3146.72	3204.4	2656.47
	2450.02	2419.66	2465.37	2453.06	2464.22	2386.33	2417.65	2496.57	2564.46	2506.45	2565.88	2479.2	2605.89	2564.36	2539.43	2548.53	2552.39	2614.57	2637.04	2768.04	2620.88	2690.3	2909.46	2976.51	2657.18	2683.3	2672.65	2609.4	2652.5	2961.01	2887.44	3015.07	2813.51	2843.32	3136.89	3201.1	3016.45	2819.04	2622.31	2544.34	2679.92	3014.69	2895.01	2860.8	2773.45	3047.36	3146.23	3203.51	2655.26
	2448.73	2418.71	2464.17	2452.21	2463.52	2386.1	2417.65	2496.34	2563.08	2505	2564.36	2478.26	2605.42	2564.04	2538.82	2547.04	2551.55	2612.74	2636.74	2766.92	2619.33	2689.16	2908.62	2975.93	2656.98	2681.53	2671.85	2608.76	2650.61	2959.52	2887.02	3014.59	2811.49	2841.01	3135.2	3199.37	3015.99	2818.39	2621.55	2543.33	2678.38	3014.22	2894.81	2860.13	2771.57	3045.88	3145.75	3202.61	2654.04
	2447.45	2417.76	2462.97	2451.35	2462.81	2385.87	2417.65	2496.1	2561.71	2503.55	2562.84	2477.32	2604.95	2563.71	2538.2	2545.54	2550.71	2610.91	2636.44	2765.81	2617.79	2688.02	2907.79	2975.36	2656.78	2679.76	2671.06	2608.12	2648.73	2958.02	2886.61	3014.12	2809.46	2838.7	3133.5	3197.63	3015.53	2817.75	2620.77	2542.33	2676.83	3013.74	2894.61	2859.45	2769.69	3044.39	3145.26	3201.71	2652.82
	2446.16	2416.81	2461.77	2450.48	2462.1	2385.63	2417.65	2495.86	2560.34	2502.11	2561.31	2476.38	2604.48	2563.38	2537.58	2544.05	2549.87	2609.08	2636.14	2764.7	2616.25	2686.88	2906.96	2974.78	2656.57	2677.99	2670.25	2607.47	2646.85	2956.53	2886.2	3013.64	2807.44	2836.4	3131.81	3195.89	3015.07	2817.1	2620	2541.32	2675.29	3013.26	2894.41	2858.76	2767.82	3042.9	3144.78	3200.82	2651.61
	2444.87	2415.86	2460.57	2449.62	2461.39	2385.39	2417.65	2495.62	2558.97	2500.66	2559.79	2475.45	2604	2563.05	2536.96	2542.56	2549.02	2607.26	2635.84	2763.59	2614.71	2685.74	2906.12	2974.19	2656.36	2676.22	2669.45	2606.82	2644.97	2955.03	2885.79	3013.15	2805.42	2834.1	3130.12	3194.15	3014.6	2816.45	2619.22	2540.32	2673.74	3012.79	2894.21	2858.07	2765.95	3041.4	3144.29	3199.92	2650.39
	2443.59	2414.91	2459.37	2448.76	2460.67	2385.16	2417.64	2495.37	2557.6	2499.22	2558.28	2474.51	2603.52	2562.72	2536.33	2541.08	2548.16	2605.44	2635.55	2762.48	2613.17	2684.6	2905.28	2973.6	2656.15	2674.46	2668.65	2606.17	2643.09	2953.53	2885.38	3012.67	2803.4	2831.8	3128.42	3192.41	3014.13	2815.79	2618.44	2539.31	2672.19	3012.31	2894.01	2857.38	2764.08	3039.91	3143.8	3199.02	2649.17
	2442.3	2413.96	2458.17	2447.89	2459.96	2384.92	2417.63	2495.13	2556.23	2497.78	2556.76	2473.57	2603.04	2562.38	2535.71	2539.6	2547.31	2603.62	2635.25	2761.37	2611.64	2683.46	2904.45	2973.01	2655.93	2672.7	2667.84	2605.51	2641.22	2952.04	2884.97	3012.18	2801.38	2829.51	3126.73	3190.67	3013.66	2815.14	2617.66	2538.3	2670.65	3011.83	2893.8	2856.69	2762.22	3038.41	3143.31	3198.12	2647.95
	2441.02	2413.01	2456.97	2447.03	2459.24	2384.68	2417.62	2494.88	2554.87	2496.34	2555.24	2472.64	2602.55	2562.04	2535.09	2538.12	2546.45	2601.8	2634.94	2760.26	2610.11	2682.32	2903.61	2972.42	2655.71	2670.94	2667.03	2604.86	2639.35	2950.54	2884.56	3011.68	2799.36	2827.22	3125.04	3188.93	3013.19	2814.48	2616.88	2537.3	2669.1	3011.35	2893.6	2855.98	2760.36	3036.91	3142.82	3197.22	2646.74
	2439.73	2412.05	2455.77	2446.16	2458.53	2384.44	2417.61	2494.62	2553.5	2494.91	2553.73	2471.71	2602.06	2561.7	2534.46	2536.65	2545.58	2599.99	2634.64	2759.16	2608.58	2681.17	2902.77	2971.82	2655.49	2669.19	2666.22	2604.19	2637.49	2949.04	2884.15	3011.19	2797.34	2824.93	3123.35	3187.19	3012.71	2813.82	2616.09	2536.29	2667.55	3010.86	2893.4	2855.28	2758.51	3035.41	3142.33	3196.32	2645.52
	2438.45	2411.1	2454.57	2445.29	2457.81	2384.19	2417.6	2494.37	2552.14	2493.47	2552.22	2470.77	2601.56	2561.35	2533.84	2535.18	2544.72	2598.18	2634.34	2758.05	2607.06	2680.03	2901.93	2971.22	2655.27	2667.44	2665.4	2603.53	2635.62	2947.55	2883.74	3010.69	2795.32	2822.65	3121.65	3185.45	3012.23	2813.16	2615.3	2535.28	2666	3010.38	2893.19	2854.57	2756.65	3033.91	3141.84	3195.43	2644.3
	2437.17	2410.15	2453.37	2444.42	2457.09	2383.95	2417.58	2494.11	2550.78	2492.04	2550.7	2469.84	2601.06	2561	2533.21	2533.71	2543.85	2596.37	2634.04	2756.95	2605.53	2678.88	2901.09	2970.61	2655.04	2665.69	2664.59	2602.86	2633.76	2946.05	2883.33	3010.19	2793.31	2820.37	3119.96	3183.71	3011.75	2812.5	2614.51	2534.27	2664.45	3009.89	2892.99	2853.86	2754.81	3032.4	3141.35	3194.53	2643.08
	2435.88	2409.2	2452.17	2443.54	2456.37	2383.7	2417.56	2493.85	2549.41	2490.61	2549.19	2468.91	2600.56	2560.64	2532.58	2532.25	2542.97	2594.57	2633.73	2755.85	2604.01	2677.74	2900.25	2970	2654.81	2663.95	2663.77	2602.19	2631.91	2944.55	2882.92	3009.69	2791.29	2818.09	3118.27	3181.97	3011.26	2811.83	2613.71	2533.26	2662.9	3009.41	2892.78	2853.14	2752.96	3030.89	3140.86	3193.63	2641.86
	2434.6	2408.24	2450.96	2442.67	2455.65	2383.46	2417.54	2493.58	2548.05	2489.18	2547.69	2467.98	2600.06	2560.28	2531.96	2530.78	2542.1	2592.77	2633.43	2754.76	2602.5	2676.59	2899.41	2969.39	2654.58	2662.21	2662.95	2601.52	2630.06	2943.05	2882.52	3009.18	2789.28	2815.82	3116.58	3180.22	3010.77	2811.16	2612.92	2532.25	2661.35	3008.92	2892.57	2852.42	2751.12	3029.38	3140.37	3192.72	2640.64
	2433.32	2407.29	2449.76	2441.8	2454.92	2383.21	2417.52	2493.31	2546.7	2487.75	2546.18	2467.05	2599.55	2559.92	2531.33	2529.33	2541.22	2590.97	2633.12	2753.66	2600.98	2675.44	2898.56	2968.77	2654.34	2660.47	2662.12	2600.84	2628.21	2941.55	2882.11	3008.67	2787.27	2813.55	3114.88	3178.48	3010.28	2810.49	2612.12	2531.24	2659.8	3008.43	2892.37	2851.7	2749.28	3027.87	3139.87	3191.82	2639.42
	2432.04	2406.33	2448.56	2440.92	2454.2	2382.96	2417.49	2493.04	2545.34	2486.32	2544.67	2466.12	2599.04	2559.56	2530.7	2527.87	2540.33	2589.18	2632.81	2752.57	2599.47	2674.29	2897.72	2968.15	2654.1	2658.73	2661.3	2600.16	2626.36	2940.05	2881.7	3008.15	2785.25	2811.28	3113.19	3176.74	3009.78	2809.82	2611.32	2530.22	2658.24	3007.94	2892.16	2850.97	2747.44	3026.36	3139.38	3190.92	2638.2
	2430.76	2405.38	2447.35	2440.04	2453.47	2382.71	2417.46	2492.77	2543.98	2484.9	2543.17	2465.19	2598.52	2559.19	2530.06	2526.42	2539.44	2587.39	2632.51	2751.47	2597.96	2673.14	2896.87	2967.53	2653.86	2657	2660.47	2599.48	2624.51	2938.55	2881.29	3007.64	2783.24	2809.01	3111.5	3174.99	3009.28	2809.15	2610.51	2529.21	2656.69	3007.45	2891.95	2850.24	2745.61	3024.84	3138.88	3190.02	2636.98
	2429.48	2404.42	2446.15	2439.16	2452.74	2382.45	2417.43	2492.5	2542.63	2483.48	2541.67	2464.27	2598	2558.82	2529.43	2524.97	2538.55	2585.6	2632.2	2750.38	2596.45	2671.99	2896.02	2966.9	2653.62	2655.27	2659.64	2598.8	2622.67	2937.05	2880.88	3007.12	2781.24	2806.75	3109.81	3173.25	3008.78	2808.47	2609.71	2528.2	2655.13	3006.95	2891.74	2849.5	2743.78	3023.32	3138.39	3189.12	2635.75
	2428.2	2403.47	2444.95	2438.28	2452.01	2382.2	2417.4	2492.22	2541.27	2482.06	2540.16	2463.34	2597.48	2558.45	2528.8	2523.53	2537.66	2583.81	2631.89	2749.29	2594.95	2670.84	2895.18	2966.26	2653.37	2653.54	2658.81	2598.11	2620.84	2935.55	2880.47	3006.6	2779.23	2804.5	3108.11	3171.5	3008.27	2807.8	2608.9	2527.18	2653.58	3006.46	2891.53	2848.76	2741.96	3021.8	3137.89	3188.21	2634.53
	2426.92	2402.51	2443.74	2437.4	2451.28	2381.94	2417.36	2491.94	2539.92	2480.64	2538.66	2462.42	2596.95	2558.07	2528.16	2522.09	2536.76	2582.03	2631.57	2748.2	2593.44	2669.68	2894.32	2965.63	2653.11	2651.82	2657.97	2597.42	2619	2934.05	2880.07	3006.07	2777.22	2802.24	3106.42	3169.75	3007.76	2807.12	2608.09	2526.17	2652.02	3005.96	2891.32	2848.02	2740.14	3020.27	3137.39	3187.31	2633.31
	2425.64	2401.55	2442.54	2436.51	2450.54	2381.69	2417.33	2491.65	2538.57	2479.22	2537.17	2461.49	2596.42	2557.69	2527.53	2520.65	2535.86	2580.25	2631.26	2747.12	2591.94	2668.53	2893.47	2964.98	2652.86	2650.1	2657.14	2596.72	2617.17	2932.55	2879.66	3005.54	2775.21	2799.99	3104.72	3168.01	3007.25	2806.43	2607.28	2525.15	2650.47	3005.46	2891.11	2847.27	2738.32	3018.74	3136.89	3186.41	2632.09
	2424.36	2400.59	2441.33	2435.63	2449.81	2381.43	2417.29	2491.36	2537.22	2477.8	2535.67	2460.57	2595.88	2557.3	2526.89	2519.22	2534.96	2578.47	2630.95	2746.03	2590.45	2667.37	2892.62	2964.34	2652.6	2648.38	2656.3	2596.02	2615.34	2931.04	2879.25	3005.01	2773.21	2797.74	3103.03	3166.26	3006.73	2805.75	2606.46	2524.14	2648.91	3004.96	2890.9	2846.52	2736.5	3017.21	3136.39	3185.5	2630.87
	2423.08	2399.64	2440.13	2434.74	2449.07	2381.17	2417.24	2491.07	2535.87	2476.39	2534.17	2459.65	2595.34	2556.92	2526.26	2517.78	2534.05	2576.7	2630.63	2744.95	2588.95	2666.21	2891.76	2963.69	2652.34	2646.67	2655.46	2595.32	2613.52	2929.54	2878.84	3004.47	2771.21	2795.5	3101.33	3164.51	3006.21	2805.07	2605.65	2523.12	2647.35	3004.45	2890.69	2845.77	2734.69	3015.68	3135.88	3184.6	2629.65
	2421.81	2398.68	2438.92	2433.85	2448.33	2380.91	2417.2	2490.78	2534.52	2474.98	2532.68	2458.73	2594.8	2556.53	2525.62	2516.36	2533.14	2574.93	2630.32	2743.87	2587.46	2665.06	2890.91	2963.03	2652.07	2644.96	2654.61	2594.62	2611.7	2928.04	2878.43	3003.94	2769.2	2793.25	3099.64	3162.76	3005.68	2804.38	2604.83	2522.11	2645.79	3003.94	2890.47	2845.01	2732.88	3014.15	3135.38	3183.69	2628.43
	2420.53	2397.72	2437.71	2432.96	2447.59	2380.64	2417.15	2490.49	2533.17	2473.57	2531.19	2457.81	2594.25	2556.13	2524.98	2514.93	2532.22	2573.16	2630	2742.79	2585.97	2663.9	2890.05	2962.38	2651.8	2643.25	2653.77	2593.91	2609.88	2926.53	2878.02	3003.39	2767.2	2791.01	3097.94	3161.01	3005.15	2803.69	2604.01	2521.09	2644.24	3003.44	2890.26	2844.24	2731.07	3012.61	3134.87	3182.78	2627.21
	2419.26	2396.76	2436.51	2432.07	2446.85	2380.38	2417.1	2490.19	2531.83	2472.16	2529.7	2456.89	2593.7	2555.74	2524.34	2513.51	2531.3	2571.4	2629.68	2741.71	2584.48	2662.73	2889.19	2961.71	2651.53	2641.54	2652.92	2593.2	2608.07	2925.03	2877.61	3002.85	2765.2	2788.78	3096.25	3159.25	3004.62	2803	2603.19	2520.08	2642.68	3002.92	2890.04	2843.48	2729.26	3011.07	3134.36	3181.88	2625.98
	2417.99	2395.8	2435.3	2431.17	2446.1	2380.12	2417.04	2489.88	2530.48	2470.75	2528.21	2455.97	2593.14	2555.33	2523.7	2512.09	2530.38	2569.64	2629.36	2740.63	2583	2661.57	2888.33	2961.04	2651.25	2639.84	2652.07	2592.49	2606.26	2923.52	2877.19	3002.3	2763.2	2786.55	3094.55	3157.5	3004.08	2802.3	2602.36	2519.06	2641.11	3002.41	2889.82	2842.71	2727.46	3009.53	3133.86	3180.97	2624.76
	2416.71	2394.84	2434.1	2430.28	2445.36	2379.85	2416.98	2489.58	2529.13	2469.35	2526.72	2455.05	2592.58	2554.93	2523.05	2510.68	2529.46	2567.88	2629.03	2739.56	2581.51	2660.41	2887.47	2960.37	2650.98	2638.14	2651.22	2591.77	2604.45	2922.01	2876.78	3001.75	2761.2	2784.32	3092.85	3155.75	3003.54	2801.61	2601.53	2518.04	2639.55	3001.9	2889.6	2841.93	2725.66	3007.98	3133.34	3180.06	2623.54
	2415.44	2393.87	2432.89	2429.38	2444.61	2379.58	2416.92	2489.27	2527.79	2467.94	2525.24	2454.14	2592.02	2554.52	2522.41	2509.27	2528.53	2566.13	2628.71	2738.48	2580.03	2659.24	2886.6	2959.7	2650.69	2636.44	2650.36	2591.06	2602.64	2920.51	2876.37	3001.2	2759.21	2782.09	3091.15	3153.99	3003	2800.91	2600.71	2517.03	2637.99	3001.38	2889.38	2841.16	2723.87	3006.43	3132.83	3179.15	2622.32
	2414.17	2392.91	2431.68	2428.48	2443.86	2379.31	2416.86	2488.96	2526.45	2466.54	2523.75	2453.22	2591.45	2554.11	2521.76	2507.86	2527.6	2564.38	2628.38	2737.41	2578.55	2658.08	2885.73	2959.01	2650.41	2634.75	2649.51	2590.33	2600.84	2919	2875.95	3000.64	2757.21	2779.87	3089.45	3152.24	3002.44	2800.21	2599.88	2516.01	2636.43	3000.86	2889.16	2840.37	2722.07	3004.88	3132.32	3178.24	2621.1
	2412.91	2391.95	2430.47	2427.58	2443.11	2379.04	2416.79	2488.65	2525.1	2465.14	2522.27	2452.31	2590.88	2553.7	2521.12	2506.45	2526.67	2562.63	2628.06	2736.34	2577.08	2656.91	2884.86	2958.33	2650.12	2633.05	2648.65	2589.61	2599.05	2917.49	2875.54	3000.08	2755.22	2777.65	3087.75	3150.48	3001.89	2799.51	2599.04	2514.99	2634.86	3000.33	2888.94	2839.59	2720.28	3003.33	3131.8	3177.33	2619.88
	2411.64	2390.99	2429.27	2426.68	2442.36	2378.77	2416.72	2488.33	2523.76	2463.74	2520.79	2451.39	2590.3	2553.28	2520.47	2505.05	2525.73	2560.88	2627.73	2735.27	2575.6	2655.74	2883.99	2957.64	2649.82	2631.36	2647.79	2588.88	2597.25	2915.98	2875.12	2999.51	2753.22	2775.43	3086.05	3148.72	3001.33	2798.8	2598.21	2513.98	2633.3	2999.81	2888.72	2838.8	2718.49	3001.77	3131.28	3176.42	2618.66
	2410.37	2390.02	2428.06	2425.77	2441.61	2378.49	2416.65	2488.01	2522.42	2462.34	2519.31	2450.48	2589.72	2552.86	2519.82	2503.65	2524.79	2559.14	2627.4	2734.2	2574.13	2654.57	2883.12	2956.94	2649.53	2629.68	2646.92	2588.15	2595.46	2914.47	2874.71	2998.94	2751.23	2773.22	3084.35	3146.97	3000.77	2798.1	2597.38	2512.96	2631.74	2999.28	2888.49	2838.01	2716.71	3000.21	3130.76	3175.5	2617.44
	2409.11	2389.06	2426.85	2424.87	2440.85	2378.22	2416.58	2487.69	2521.08	2460.95	2517.83	2449.57	2589.14	2552.43	2519.17	2502.26	2523.84	2557.4	2627.06	2733.13	2572.67	2653.4	2882.25	2956.24	2649.23	2628	2646.06	2587.42	2593.67	2912.95	2874.29	2998.37	2749.24	2771.01	3082.65	3145.21	3000.2	2797.39	2596.54	2511.94	2630.17	2998.75	2888.27	2837.21	2714.93	2998.65	3130.24	3174.59	2616.22
	2407.84	2388.09	2425.64	2423.96	2440.09	2377.94	2416.5	2487.36	2519.74	2459.56	2516.35	2448.65	2588.55	2552.01	2518.52	2500.87	2522.89	2555.67	2626.73	2732.07	2571.2	2652.23	2881.37	2955.54	2648.92	2626.32	2645.19	2586.68	2591.89	2911.44	2873.87	2997.8	2747.25	2768.8	3080.95	3143.45	2999.62	2796.68	2595.7	2510.93	2628.6	2998.21	2888.04	2836.41	2713.15	2997.08	3129.72	3173.67	2615
	2406.58	2387.13	2424.43	2423.05	2439.33	2377.66	2416.41	2487.04	2518.4	2458.16	2514.88	2447.74	2587.96	2551.57	2517.87	2499.48	2521.94	2553.93	2626.39	2731	2569.74	2651.05	2880.49	2954.83	2648.62	2624.64	2644.32	2585.94	2590.11	2909.93	2873.45	2997.22	2745.26	2766.59	3079.24	3141.68	2999.05	2795.97	2594.86	2509.91	2627.04	2997.67	2887.81	2835.61	2711.37	2995.51	3129.19	3172.76	2613.78
	2405.32	2386.16	2423.23	2422.14	2438.57	2377.38	2416.33	2486.7	2517.06	2456.77	2513.41	2446.83	2587.36	2551.14	2517.22	2498.09	2520.99	2552.21	2626.05	2729.94	2568.27	2649.88	2879.61	2954.11	2648.31	2622.96	2643.45	2585.19	2588.33	2908.41	2873.03	2996.64	2743.27	2764.39	3077.54	3139.92	2998.46	2795.26	2594.02	2508.89	2625.47	2997.13	2887.58	2834.8	2709.59	2993.94	3128.66	3171.84	2612.56
	2404.06	2385.19	2422.02	2421.22	2437.81	2377.1	2416.24	2486.37	2515.72	2455.38	2511.94	2445.92	2586.75	2550.7	2516.57	2496.71	2520.03	2550.48	2625.71	2728.88	2566.81	2648.7	2878.72	2953.4	2647.99	2621.29	2642.58	2584.45	2586.56	2906.9	2872.6	2996.05	2741.28	2762.19	3075.83	3138.16	2997.88	2794.54	2593.17	2507.87	2623.9	2996.59	2887.35	2833.99	2707.82	2992.37	3128.13	3170.93	2611.34
	2402.8	2384.23	2420.81	2420.31	2437.04	2376.82	2416.15	2486.03	2514.38	2454	2510.47	2445.01	2586.15	2550.26	2515.91	2495.33	2519.07	2548.76	2625.37	2727.81	2565.36	2647.52	2877.84	2952.67	2647.67	2619.62	2641.7	2583.7	2584.79	2905.38	2872.18	2995.46	2739.3	2760	3074.13	3136.39	2997.28	2793.82	2592.33	2506.86	2622.33	2996.04	2887.12	2833.17	2706.05	2990.79	3127.6	3170.01	2610.12
	2401.55	2383.26	2419.6	2419.39	2436.27	2376.53	2416.05	2485.69	2513.04	2452.61	2509	2444.11	2585.54	2549.81	2515.26	2493.96	2518.11	2547.04	2625.03	2726.76	2563.9	2646.34	2876.95	2951.94	2647.35	2617.96	2640.82	2582.95	2583.02	2903.86	2871.76	2994.87	2737.31	2757.81	3072.42	3134.63	2996.68	2793.1	2591.48	2505.84	2620.76	2995.49	2886.88	2832.36	2704.28	2989.21	3127.07	3169.09	2608.9
	2400.29	2382.29	2418.39	2418.47	2435.5	2376.25	2415.95	2485.35	2511.7	2451.23	2507.53	2443.2	2584.92	2549.37	2514.6	2492.59	2517.14	2545.32	2624.68	2725.7	2562.45	2645.16	2876.06	2951.21	2647.02	2616.29	2639.94	2582.19	2581.26	2902.34	2871.33	2994.27	2735.33	2755.62	3070.71	3132.86	2996.08	2792.38	2590.63	2504.82	2619.19	2994.94	2886.65	2831.53	2702.51	2987.63	3126.53	3168.17	2607.69
	2399.04	2381.32	2417.18	2417.55	2434.73	2375.96	2415.85	2485	2510.36	2449.85	2506.07	2442.29	2584.3	2548.91	2513.94	2491.22	2516.17	2543.61	2624.33	2724.64	2561	2643.97	2875.17	2950.47	2646.69	2614.63	2639.06	2581.43	2579.5	2900.82	2870.9	2993.67	2733.35	2753.43	3069	3131.09	2995.47	2791.66	2589.78	2503.81	2617.62	2994.38	2886.41	2830.71	2700.75	2986.04	3125.99	3167.25	2606.47
	2397.79	2380.35	2415.97	2416.63	2433.96	2375.67	2415.75	2484.65	2509.03	2448.47	2504.61	2441.39	2583.67	2548.46	2513.28	2489.85	2515.2	2541.9	2623.98	2723.58	2559.55	2642.79	2874.27	2949.72	2646.36	2612.98	2638.17	2580.67	2577.74	2899.3	2870.47	2993.07	2731.37	2751.25	3067.29	3129.32	2994.86	2790.93	2588.93	2502.79	2616.04	2993.82	2886.17	2829.88	2698.99	2984.45	3125.45	3166.33	2605.25
	2396.54	2379.38	2414.76	2415.71	2433.19	2375.38	2415.64	2484.3	2507.69	2447.09	2503.15	2440.48	2583.04	2548	2512.62	2488.49	2514.22	2540.19	2623.63	2722.53	2558.11	2641.6	2873.37	2948.97	2646.02	2611.32	2637.29	2579.9	2575.99	2897.78	2870.04	2992.46	2729.39	2749.07	3065.58	3127.55	2994.24	2790.2	2588.07	2501.77	2614.47	2993.26	2885.93	2829.05	2697.23	2982.86	3124.91	3165.4	2604.04
	2395.29	2378.41	2413.55	2414.78	2432.41	2375.09	2415.52	2483.94	2506.35	2445.71	2501.69	2439.58	2582.41	2547.54	2511.96	2487.13	2513.24	2538.49	2623.27	2721.48	2556.66	2640.41	2872.47	2948.22	2645.68	2609.67	2636.4	2579.14	2574.24	2896.25	2869.61	2991.85	2727.41	2746.89	3063.87	3125.78	2993.62	2789.47	2587.22	2500.76	2612.9	2992.69	2885.68	2828.21	2695.47	2981.26	3124.36	3164.48	2602.82
	2394.05	2377.43	2412.34	2413.85	2431.63	2374.79	2415.41	2483.58	2505.02	2444.33	2500.23	2438.67	2581.77	2547.07	2511.3	2485.78	2512.26	2536.79	2622.92	2720.42	2555.22	2639.22	2871.57	2947.46	2645.34	2608.02	2635.51	2578.36	2572.49	2894.73	2869.17	2991.24	2725.43	2744.72	3062.15	3124.01	2992.99	2788.74	2586.36	2499.74	2611.32	2992.12	2885.44	2827.37	2693.72	2979.66	3123.81	3163.55	2601.6
	2392.8	2376.46	2411.13	2412.92	2430.85	2374.5	2415.28	2483.22	2503.68	2442.96	2498.78	2437.77	2581.12	2546.6	2510.63	2484.43	2511.27	2535.1	2622.56	2719.37	2553.78	2638.03	2870.66	2946.69	2644.99	2606.37	2634.61	2577.59	2570.75	2893.2	2868.73	2990.62	2723.46	2742.54	3060.44	3122.23	2992.35	2788.01	2585.51	2498.73	2609.74	2991.54	2885.19	2826.53	2691.96	2978.06	3123.26	3162.63	2600.39
	2391.56	2375.49	2409.92	2411.99	2430.07	2374.2	2415.16	2482.85	2502.34	2441.59	2497.32	2436.87	2580.47	2546.13	2509.97	2483.08	2510.29	2533.4	2622.19	2718.32	2552.35	2636.84	2869.75	2945.92	2644.64	2604.73	2633.72	2576.81	2569.01	2891.67	2868.3	2990	2721.48	2740.38	3058.72	3120.46	2991.71	2787.27	2584.65	2497.71	2608.17	2990.97	2884.95	2825.68	2690.21	2976.45	3122.71	3161.7	2599.18
	2390.32	2374.51	2408.71	2411.05	2429.28	2373.9	2415.03	2482.49	2501.01	2440.22	2495.87	2435.97	2579.82	2545.65	2509.3	2481.73	2509.29	2531.71	2621.83	2717.27	2550.91	2635.65	2868.84	2945.14	2644.28	2603.09	2632.82	2576.03	2567.28	2890.14	2867.86	2989.37	2719.51	2738.21	3057	3118.68	2991.06	2786.53	2583.79	2496.7	2606.59	2990.38	2884.7	2824.83	2688.46	2974.84	3122.15	3160.77	2597.96
	2389.08	2373.54	2407.5	2410.12	2428.49	2373.61	2414.9	2482.11	2499.67	2438.85	2494.42	2435.07	2579.16	2545.17	2508.63	2480.39	2508.3	2530.03	2621.46	2716.23	2549.48	2634.45	2867.93	2944.36	2643.92	2601.45	2631.92	2575.25	2565.55	2888.61	2867.41	2988.75	2717.53	2736.05	3055.28	3116.9	2990.41	2785.79	2582.92	2495.68	2605.01	2989.8	2884.44	2823.98	2686.72	2973.23	3121.59	3159.84	2596.75
	2387.84	2372.56	2406.29	2409.18	2427.7	2373.3	2414.76	2481.74	2498.34	2437.48	2492.97	2434.17	2578.5	2544.69	2507.96	2479.05	2507.3	2528.34	2621.09	2715.18	2548.05	2633.25	2867.01	2943.57	2643.55	2599.82	2631.02	2574.46	2563.82	2887.08	2866.97	2988.11	2715.56	2733.89	3053.56	3115.12	2989.75	2785.05	2582.06	2494.67	2603.43	2989.21	2884.19	2823.12	2684.97	2971.61	3121.03	3158.91	2595.54
	2386.61	2371.58	2405.08	2408.24	2426.91	2373	2414.62	2481.36	2497	2436.11	2491.53	2433.27	2577.83	2544.2	2507.29	2477.72	2506.3	2526.67	2620.72	2714.14	2546.62	2632.05	2866.09	2942.78	2643.19	2598.18	2630.12	2573.67	2562.09	2885.55	2866.52	2987.48	2713.59	2731.73	3051.84	3113.34	2989.08	2784.31	2581.2	2493.66	2601.85	2988.61	2883.93	2822.26	2683.23	2969.99	3120.46	3157.98	2594.33
	2385.37	2370.61	2403.87	2407.3	2426.12	2372.7	2414.48	2480.98	2495.67	2434.75	2490.08	2432.37	2577.16	2543.71	2506.62	2476.39	2505.29	2524.99	2620.35	2713.09	2545.2	2630.85	2865.17	2941.98	2642.81	2596.55	2629.21	2572.88	2560.37	2884.02	2866.08	2986.84	2711.62	2729.58	3050.11	3111.56	2988.41	2783.56	2580.33	2492.64	2600.27	2988.02	2883.68	2821.4	2681.49	2968.37	3119.89	3157.05	2593.12
	2384.14	2369.63	2402.66	2406.35	2425.32	2372.39	2414.33	2480.59	2494.33	2433.39	2488.64	2431.47	2576.48	2543.22	2505.95	2475.06	2504.29	2523.32	2619.97	2712.05	2543.77	2629.65	2864.24	2941.18	2642.44	2594.93	2628.31	2572.08	2558.66	2882.48	2865.62	2986.19	2709.66	2727.43	3048.39	3109.78	2987.74	2782.81	2579.46	2491.63	2598.69	2987.41	2883.42	2820.53	2679.75	2966.74	3119.32	3156.11	2591.91
	2382.91	2368.65	2401.45	2405.4	2424.53	2372.08	2414.18	2480.21	2493	2432.03	2487.2	2430.57	2575.79	2542.72	2505.27	2473.73	2503.28	2521.65	2619.59	2711.01	2542.35	2628.44	2863.32	2940.37	2642.06	2593.3	2627.4	2571.28	2556.94	2880.94	2865.17	2985.54	2707.69	2725.28	3046.66	3107.99	2987.05	2782.06	2578.6	2490.62	2597.11	2986.81	2883.15	2819.66	2678.01	2965.11	3118.75	3155.18	2590.7
	2381.69	2367.67	2400.24	2404.46	2423.73	2371.77	2414.03	2479.81	2491.66	2430.67	2485.76	2429.68	2575.11	2542.22	2504.6	2472.41	2502.26	2519.98	2619.21	2709.96	2540.93	2627.24	2862.39	2939.55	2641.67	2591.68	2626.48	2570.48	2555.23	2879.41	2864.72	2984.89	2705.72	2723.14	3044.93	3106.21	2986.36	2781.31	2577.73	2489.61	2595.53	2986.2	2882.89	2818.79	2676.27	2963.47	3118.17	3154.24	2589.49
	2380.46	2366.69	2399.03	2403.51	2422.93	2371.46	2413.87	2479.42	2490.33	2429.31	2484.32	2428.78	2574.41	2541.72	2503.92	2471.09	2501.25	2518.32	2618.83	2708.93	2539.52	2626.03	2861.45	2938.73	2641.28	2590.06	2625.57	2569.67	2553.53	2877.87	2864.26	2984.24	2703.76	2721	3043.2	3104.42	2985.67	2780.56	2576.86	2488.59	2593.94	2985.59	2882.63	2817.91	2674.54	2961.84	3117.6	3153.3	2588.28
	2379.24	2365.71	2397.81	2402.55	2422.12	2371.15	2413.7	2479.02	2488.99	2427.95	2482.89	2427.88	2573.72	2541.21	2503.24	2469.78	2500.23	2516.66	2618.44	2707.89	2538.1	2624.82	2860.52	2937.91	2640.89	2588.45	2624.65	2568.86	2551.83	2876.33	2863.8	2983.58	2701.8	2718.86	3041.47	3102.63	2984.97	2779.8	2575.99	2487.58	2592.36	2984.97	2882.36	2817.03	2672.81	2960.2	3117.01	3152.36	2587.07
	2378.02	2364.73	2396.61	2401.6	2421.32	2370.84	2413.54	2478.62	2487.66	2426.6	2481.46	2426.99	2573.01	2540.7	2502.56	2468.47	2499.21	2515.01	2618.05	2706.85	2536.69	2623.61	2859.58	2937.07	2640.5	2586.83	2623.74	2568.05	2550.13	2874.79	2863.34	2982.92	2699.84	2716.73	3039.74	3100.84	2984.26	2779.04	2575.11	2486.57	2590.78	2984.35	2882.09	2816.15	2671.08	2958.55	3116.43	3151.42	2585.87
	2376.8	2363.75	2395.4	2400.65	2420.51	2370.52	2413.37	2478.22	2486.33	2425.25	2480.03	2426.1	2572.31	2540.19	2501.88	2467.16	2498.18	2513.36	2617.66	2705.81	2535.28	2622.4	2858.63	2936.24	2640.1	2585.22	2622.82	2567.24	2548.43	2873.24	2862.88	2982.25	2697.88	2714.6	3038.01	3099.05	2983.55	2778.28	2574.24	2485.56	2589.19	2983.72	2881.82	2815.27	2669.35	2956.91	3115.84	3150.48	2584.66
	2375.59	2362.77	2394.19	2399.69	2419.7	2370.21	2413.19	2477.82	2484.99	2423.9	2478.6	2425.2	2571.6	2539.67	2501.2	2465.85	2497.16	2511.71	2617.26	2704.78	2533.87	2621.19	2857.69	2935.39	2639.69	2583.62	2621.9	2566.42	2546.74	2871.7	2862.42	2981.58	2695.92	2712.47	3036.27	3097.26	2982.83	2777.52	2573.37	2484.56	2587.61	2983.09	2881.55	2814.38	2667.63	2955.26	3115.25	3149.54	2583.46
	2374.38	2361.79	2392.98	2398.73	2418.89	2369.89	2413.01	2477.41	2483.66	2422.55	2477.17	2424.31	2570.88	2539.15	2500.52	2464.55	2496.13	2510.07	2616.86	2703.74	2532.47	2619.97	2856.74	2934.55	2639.28	2582.01	2620.97	2565.6	2545.06	2870.16	2861.95	2980.9	2693.97	2710.35	3034.54	3095.47	2982.11	2776.76	2572.49	2483.55	2586.02	2982.46	2881.27	2813.49	2665.91	2953.61	3114.66	3148.6	2582.26
	2373.17	2360.8	2391.77	2397.77	2418.08	2369.57	2412.83	2477	2482.33	2421.21	2475.75	2423.42	2570.16	2538.63	2499.83	2463.25	2495.1	2508.43	2616.46	2702.71	2531.07	2618.75	2855.79	2933.69	2638.87	2580.41	2620.05	2564.78	2543.37	2868.61	2861.48	2980.23	2692.01	2708.23	3032.8	3093.67	2981.38	2776	2571.62	2482.54	2584.44	2981.82	2881	2812.59	2664.19	2951.95	3114.07	3147.65	2581.05
	2371.96	2359.82	2390.56	2396.81	2417.27	2369.25	2412.65	2476.58	2481	2419.86	2474.32	2422.53	2569.44	2538.11	2499.15	2461.96	2494.06	2506.79	2616.06	2701.68	2529.66	2617.54	2854.84	2932.83	2638.46	2578.82	2619.12	2563.95	2541.69	2867.06	2861.01	2979.54	2690.06	2706.11	3031.06	3091.88	2980.64	2775.23	2570.74	2481.53	2582.85	2981.18	2880.72	2811.69	2662.47	2950.29	3113.47	3146.71	2579.85
	2370.75	2358.84	2389.36	2395.84	2416.45	2368.92	2412.46	2476.17	2479.67	2418.52	2472.9	2421.64	2568.71	2537.58	2498.46	2460.66	2493.03	2505.16	2615.66	2700.65	2528.27	2616.32	2853.88	2931.97	2638.04	2577.22	2618.2	2563.12	2540.02	2865.51	2860.54	2978.86	2688.11	2703.99	3029.32	3090.08	2979.9	2774.46	2569.87	2480.53	2581.27	2980.54	2880.44	2810.79	2660.75	2948.63	3112.87	3145.76	2578.65
	2369.55	2357.85	2388.15	2394.88	2415.63	2368.6	2412.26	2475.75	2478.34	2417.18	2471.48	2420.75	2567.98	2537.04	2497.77	2459.38	2491.99	2503.53	2615.25	2699.62	2526.87	2615.1	2852.92	2931.1	2637.61	2575.63	2617.27	2562.29	2538.35	2863.97	2860.07	2978.17	2686.16	2701.88	3027.58	3088.28	2979.15	2773.69	2568.99	2479.52	2579.68	2979.89	2880.16	2809.89	2659.04	2946.96	3112.27	3144.81	2577.46
	2368.35	2356.87	2386.94	2393.91	2414.81	2368.27	2412.07	2475.32	2477.01	2415.85	2470.07	2419.86	2567.24	2536.51	2497.08	2458.09	2490.94	2501.9	2614.84	2698.59	2525.48	2613.88	2851.96	2930.22	2637.19	2574.04	2616.33	2561.46	2536.68	2862.42	2859.59	2977.47	2684.22	2699.78	3025.84	3086.49	2978.4	2772.92	2568.11	2478.52	2578.09	2979.24	2879.87	2808.99	2657.33	2945.3	3111.66	3143.86	2576.26
	2367.15	2355.88	2385.74	2392.94	2413.99	2367.94	2411.86	2474.9	2475.68	2414.51	2468.65	2418.98	2566.5	2535.97	2496.39	2456.81	2489.9	2500.28	2614.43	2697.56	2524.09	2612.65	2851	2929.34	2636.76	2572.46	2615.4	2560.62	2535.01	2860.86	2859.11	2976.78	2682.27	2697.67	3024.09	3084.69	2977.64	2772.15	2567.23	2477.51	2576.51	2978.58	2879.59	2808.08	2655.62	2943.62	3111.05	3142.91	2575.06
	2365.96	2354.9	2384.53	2391.98	2413.17	2367.61	2411.66	2474.47	2474.35	2413.18	2467.24	2418.09	2565.75	2535.43	2495.7	2455.53	2488.85	2498.66	2614.01	2696.53	2522.7	2611.43	2850.03	2928.46	2636.32	2570.88	2614.47	2559.78	2533.35	2859.31	2858.63	2976.08	2680.33	2695.57	3022.35	3082.89	2976.88	2771.37	2566.35	2476.51	2574.92	2977.92	2879.3	2807.17	2653.91	2941.95	3110.44	3141.96	2573.87
	2364.77	2353.92	2383.33	2391	2412.35	2367.28	2411.45	2474.04	2473.03	2411.85	2465.83	2417.21	2565	2534.88	2495.01	2454.25	2487.81	2497.05	2613.59	2695.51	2521.31	2610.21	2849.06	2927.57	2635.88	2569.3	2613.53	2558.94	2531.7	2857.76	2858.15	2975.37	2678.39	2693.48	3020.6	3081.09	2976.1	2770.6	2565.47	2475.51	2573.34	2977.26	2879.01	2806.26	2652.21	2940.27	3109.83	3141.01	2572.67
	2363.58	2352.93	2382.13	2390.03	2411.52	2366.95	2411.24	2473.61	2471.7	2410.52	2464.43	2416.32	2564.25	2534.34	2494.31	2452.98	2486.76	2495.44	2613.17	2694.48	2519.93	2608.98	2848.09	2926.67	2635.44	2567.73	2612.59	2558.09	2530.05	2856.21	2857.67	2974.66	2676.45	2691.38	3018.85	3079.28	2975.33	2769.82	2564.59	2474.51	2571.75	2976.59	2878.72	2805.34	2650.5	2938.59	3109.21	3140.06	2571.48
	2362.39	2351.95	2380.93	2389.06	2410.69	2366.62	2411.02	2473.17	2470.38	2409.2	2463.02	2415.44	2563.49	2533.79	2493.62	2451.71	2485.7	2493.84	2612.75	2693.46	2518.55	2607.75	2847.12	2925.77	2635	2566.15	2611.65	2557.24	2528.4	2854.65	2857.18	2973.95	2674.52	2689.29	3017.1	3077.48	2974.54	2769.04	2563.71	2473.51	2570.17	2975.92	2878.43	2804.42	2648.8	2936.91	3108.59	3139.1	2570.29
	2361.21	2350.96	2379.73	2388.08	2409.86	2366.28	2410.81	2472.73	2469.05	2407.88	2461.62	2414.56	2562.73	2533.23	2492.92	2450.45	2484.65	2492.23	2612.32	2692.44	2517.17	2606.52	2846.14	2924.86	2634.55	2564.59	2610.71	2556.39	2526.75	2853.1	2856.69	2973.23	2672.58	2687.21	3015.35	3075.68	2973.76	2768.26	2562.83	2472.51	2568.58	2975.24	2878.14	2803.5	2647.11	2935.22	3107.97	3138.15	2569.1
	2360.03	2349.97	2378.53	2387.11	2409.03	2365.94	2410.58	2472.29	2467.73	2406.56	2460.22	2413.68	2561.97	2532.68	2492.22	2449.19	2483.59	2490.64	2611.89	2691.41	2515.79	2605.29	2845.16	2923.95	2634.09	2563.02	2609.77	2555.54	2525.11	2851.54	2856.2	2972.51	2670.65	2685.12	3013.6	3073.87	2972.96	2767.47	2561.95	2471.51	2567	2974.56	2877.84	2802.58	2645.41	2933.53	3107.35	3137.19	2567.91
	2358.85	2348.99	2377.33	2386.13	2408.2	2365.6	2410.36	2471.85	2466.41	2405.24	2458.82	2412.8	2561.2	2532.12	2491.52	2447.93	2482.53	2489.04	2611.46	2690.39	2514.42	2604.06	2844.18	2923.03	2633.64	2561.46	2608.83	2554.69	2523.47	2849.98	2855.71	2971.78	2668.72	2683.05	3011.85	3072.07	2972.16	2766.69	2561.07	2470.51	2565.41	2973.88	2877.55	2801.65	2643.72	2931.84	3106.72	3136.23	2566.72
	2357.68	2348	2376.13	2385.15	2407.36	2365.26	2410.13	2471.4	2465.09	2403.93	2457.42	2411.92	2560.42	2531.56	2490.82	2446.67	2481.47	2487.45	2611.03	2689.37	2513.05	2602.83	2843.19	2922.1	2633.18	2559.9	2607.88	2553.83	2521.84	2848.42	2855.22	2971.05	2666.8	2680.97	3010.09	3070.26	2971.35	2765.9	2560.19	2469.52	2563.83	2973.19	2877.25	2800.73	2642.03	2930.15	3106.09	3135.27	2565.54
	2356.51	2347.02	2374.93	2384.17	2406.53	2364.92	2409.89	2470.95	2463.77	2402.61	2456.03	2411.04	2559.65	2530.99	2490.12	2445.42	2480.41	2485.87	2610.59	2688.36	2511.68	2601.6	2842.21	2921.17	2632.71	2558.35	2606.93	2552.97	2520.21	2846.87	2854.72	2970.32	2664.87	2678.9	3008.34	3068.46	2970.54	2765.12	2559.31	2468.52	2562.24	2972.5	2876.95	2799.8	2640.34	2928.45	3105.46	3134.31	2564.35
	2355.34	2346.03	2373.74	2383.19	2405.69	2364.58	2409.65	2470.5	2462.45	2401.3	2454.64	2410.17	2558.87	2530.43	2489.41	2444.17	2479.34	2484.29	2610.15	2687.34	2510.31	2600.37	2841.22	2920.24	2632.24	2556.8	2605.99	2552.1	2518.59	2845.31	2854.23	2969.58	2662.95	2676.83	3006.58	3066.65	2969.73	2764.33	2558.43	2467.53	2560.66	2971.8	2876.65	2798.87	2638.65	2926.75	3104.83	3133.35	2563.17
	2354.17	2345.04	2372.54	2382.21	2404.85	2364.23	2409.41	2470.05	2461.14	2400	2453.25	2409.29	2558.08	2529.85	2488.71	2442.93	2478.27	2482.71	2609.71	2686.32	2508.95	2599.13	2840.22	2919.3	2631.77	2555.25	2605.04	2551.24	2516.97	2843.75	2853.73	2968.84	2661.03	2674.77	3004.82	3064.84	2968.9	2763.54	2557.55	2466.53	2559.08	2971.1	2876.35	2797.93	2636.97	2925.05	3104.19	3132.39	2561.99
	2353.01	2344.06	2371.35	2381.22	2404.01	2363.88	2409.17	2469.59	2459.82	2398.69	2451.86	2408.41	2557.29	2529.28	2488	2441.69	2477.2	2481.14	2609.26	2685.31	2507.59	2597.9	2839.23	2918.36	2631.3	2553.71	2604.09	2550.37	2515.35	2842.18	2853.23	2968.09	2659.11	2672.71	3003.06	3063.03	2968.07	2762.75	2556.66	2465.54	2557.49	2970.4	2876.04	2797	2635.29	2923.34	3103.55	3131.43	2560.81
	2351.85	2343.07	2370.16	2380.24	2403.17	2363.53	2408.92	2469.13	2458.51	2397.39	2450.48	2407.54	2556.5	2528.71	2487.3	2440.45	2476.13	2479.57	2608.81	2684.29	2506.23	2596.66	2838.23	2917.41	2630.82	2552.17	2603.13	2549.5	2513.73	2840.62	2852.72	2967.35	2657.2	2670.65	3001.3	3061.22	2967.24	2761.95	2555.78	2464.55	2555.91	2969.69	2875.73	2796.06	2633.61	2921.63	3102.91	3130.47	2559.63
	2350.7	2342.09	2368.97	2379.26	2402.33	2363.18	2408.67	2468.67	2457.19	2396.09	2449.1	2406.67	2555.7	2528.13	2486.59	2439.21	2475.06	2478	2608.36	2683.28	2504.87	2595.42	2837.23	2916.45	2630.33	2550.63	2602.18	2548.63	2512.13	2839.06	2852.22	2966.59	2655.28	2668.6	2999.54	3059.41	2966.4	2761.16	2554.9	2463.56	2554.33	2968.98	2875.43	2795.12	2631.93	2919.92	3102.27	3129.5	2558.45
	2349.55	2341.1	2367.78	2378.27	2401.48	2362.83	2408.41	2468.21	2455.88	2394.8	2447.72	2405.8	2554.91	2527.55	2485.88	2437.98	2473.99	2476.44	2607.91	2682.27	2503.52	2594.18	2836.23	2915.49	2629.85	2549.1	2601.22	2547.75	2510.52	2837.5	2851.71	2965.83	2653.38	2666.55	2997.78	3057.6	2965.55	2760.36	2554.02	2462.57	2552.75	2968.27	2875.12	2794.18	2630.26	2918.21	3101.62	3128.53	2557.28
	2348.4	2340.11	2366.6	2377.28	2400.63	2362.48	2408.16	2467.74	2454.57	2393.51	2446.34	2404.93	2554.1	2526.96	2485.16	2436.75	2472.91	2474.88	2607.45	2681.26	2502.16	2592.94	2835.22	2914.52	2629.36	2547.57	2600.27	2546.88	2508.92	2835.93	2851.2	2965.07	2651.47	2664.51	2996.01	3055.79	2964.7	2759.57	2553.14	2461.58	2551.17	2967.55	2874.81	2793.24	2628.59	2916.49	3100.97	3127.57	2556.1
	2347.25	2339.13	2365.41	2376.29	2399.79	2362.12	2407.89	2467.28	2453.27	2392.22	2444.97	2404.06	2553.3	2526.38	2484.45	2435.52	2471.83	2473.33	2606.99	2680.25	2500.82	2591.7	2834.22	2913.55	2628.86	2546.04	2599.31	2546	2507.32	2834.37	2850.69	2964.31	2649.56	2662.47	2994.25	3053.98	2963.84	2758.77	2552.26	2460.6	2549.59	2966.83	2874.5	2792.29	2626.92	2914.78	3100.32	3126.6	2554.93
	2346.11	2338.14	2364.23	2375.3	2398.94	2361.76	2407.63	2466.81	2451.96	2390.93	2443.6	2403.19	2552.49	2525.79	2483.74	2434.3	2470.75	2471.78	2606.53	2679.24	2499.47	2590.46	2833.21	2912.57	2628.37	2544.52	2598.35	2545.12	2505.73	2832.8	2850.18	2963.54	2647.66	2660.43	2992.48	3052.16	2962.97	2757.97	2551.38	2459.61	2548.01	2966.1	2874.18	2791.35	2625.25	2913.05	3099.66	3125.63	2553.76
	2344.97	2337.16	2363.04	2374.31	2398.09	2361.4	2407.36	2466.33	2450.65	2389.65	2442.23	2402.32	2551.67	2525.2	2483.02	2433.08	2469.67	2470.24	2606.06	2678.23	2498.13	2589.22	2832.19	2911.59	2627.87	2543	2597.39	2544.23	2504.14	2831.24	2849.66	2962.76	2645.76	2658.4	2990.72	3050.35	2962.1	2757.17	2550.5	2458.63	2546.43	2965.37	2873.87	2790.4	2623.59	2911.33	3099.01	3124.66	2552.59
	2343.84	2336.17	2361.86	2373.32	2397.24	2361.04	2407.08	2465.86	2449.35	2388.37	2440.86	2401.46	2550.86	2524.6	2482.31	2431.87	2468.59	2468.7	2605.59	2677.23	2496.79	2587.98	2831.18	2910.6	2627.36	2541.49	2596.43	2543.35	2502.55	2829.67	2849.15	2961.98	2643.87	2656.37	2988.95	3048.54	2961.23	2756.37	2549.62	2457.64	2544.86	2964.64	2873.55	2789.45	2621.93	2909.6	3098.35	3123.69	2551.43
	2342.71	2335.19	2360.68	2372.33	2396.38	2360.68	2406.81	2465.38	2448.05	2387.09	2439.5	2400.6	2550.04	2524.01	2481.59	2430.66	2467.51	2467.17	2605.12	2676.22	2495.45	2586.74	2830.16	2909.61	2626.85	2539.98	2595.47	2542.46	2500.97	2828.1	2848.63	2961.2	2641.98	2654.34	2987.18	3046.72	2960.35	2755.57	2548.74	2456.66	2543.28	2963.9	2873.23	2788.5	2620.27	2907.87	3097.69	3122.72	2550.26
	2341.58	2334.2	2359.51	2371.34	2395.53	2360.32	2406.53	2464.91	2446.75	2385.81	2438.14	2399.73	2549.21	2523.41	2480.87	2429.45	2466.42	2465.64	2604.65	2675.22	2494.11	2585.49	2829.14	2908.61	2626.34	2538.47	2594.51	2541.57	2499.4	2826.54	2848.11	2960.41	2640.09	2652.32	2985.4	3044.91	2959.46	2754.76	2547.86	2455.68	2541.71	2963.16	2872.91	2787.55	2618.61	2906.14	3097.02	3121.74	2549.1
	2340.45	2333.22	2358.33	2370.35	2394.67	2359.95	2406.24	2464.42	2445.45	2384.54	2436.78	2398.87	2548.39	2522.81	2480.15	2428.24	2465.34	2464.11	2604.17	2674.21	2492.78	2584.25	2828.12	2907.61	2625.83	2536.97	2593.54	2540.67	2497.82	2824.97	2847.59	2959.62	2638.2	2650.31	2983.63	3043.09	2958.56	2753.96	2546.98	2454.7	2540.13	2962.41	2872.59	2786.59	2616.96	2904.41	3096.35	3120.77	2547.94
	2339.33	2332.23	2357.16	2369.35	2393.82	2359.58	2405.96	2463.94	2444.15	2383.27	2435.43	2398.01	2547.56	2522.2	2479.42	2427.04	2464.25	2462.59	2603.69	2673.21	2491.45	2583	2827.09	2906.6	2625.31	2535.47	2592.58	2539.78	2496.26	2823.4	2847.06	2958.83	2636.31	2648.3	2981.86	3041.28	2957.67	2753.15	2546.1	2453.72	2538.56	2961.66	2872.27	2785.64	2615.31	2902.67	3095.69	3119.79	2546.78
	2338.22	2331.25	2355.99	2368.36	2392.96	2359.21	2405.67	2463.46	2442.86	2382.01	2434.07	2397.15	2546.72	2521.6	2478.7	2425.84	2463.16	2461.07	2603.21	2672.21	2490.12	2581.76	2826.06	2905.59	2624.79	2533.97	2591.61	2538.88	2494.69	2821.83	2846.54	2958.03	2634.43	2646.29	2980.08	3039.46	2956.76	2752.34	2545.22	2452.75	2536.99	2960.91	2871.95	2784.68	2613.66	2900.93	3095.01	3118.82	2545.62
	2337.1	2330.27	2354.82	2367.36	2392.1	2358.84	2405.37	2462.97	2441.56	2380.75	2432.72	2396.29	2545.89	2520.99	2477.98	2424.65	2462.07	2459.56	2602.73	2671.21	2488.8	2580.51	2825.03	2904.57	2624.26	2532.48	2590.65	2537.98	2493.13	2820.26	2846.01	2957.23	2632.56	2644.28	2978.31	3037.64	2955.85	2751.53	2544.34	2451.77	2535.41	2960.15	2871.62	2783.72	2612.02	2899.19	3094.34	3117.84	2544.47
	2336	2329.28	2353.65	2366.37	2391.24	2358.47	2405.08	2462.48	2440.27	2379.49	2431.37	2395.44	2545.05	2520.38	2477.25	2423.45	2460.98	2458.05	2602.24	2670.21	2487.47	2579.26	2824	2903.54	2623.73	2530.99	2589.68	2537.08	2491.57	2818.69	2845.48	2956.42	2630.68	2642.28	2976.53	3035.83	2954.93	2750.72	2543.47	2450.8	2533.85	2959.39	2871.29	2782.76	2610.37	2897.45	3093.66	3116.86	2543.31
	2334.89	2328.3	2352.48	2365.37	2390.38	2358.1	2404.77	2461.99	2438.98	2378.24	2430.03	2394.58	2544.2	2519.76	2476.52	2422.26	2459.89	2456.55	2601.75	2669.21	2486.15	2578.02	2822.97	2902.51	2623.2	2529.51	2588.71	2536.18	2490.02	2817.12	2844.95	2955.61	2628.81	2640.29	2974.75	3034.01	2954.01	2749.91	2542.59	2449.83	2532.28	2958.63	2870.97	2781.8	2608.73	2895.7	3092.98	3115.88	2542.16
	2333.79	2327.32	2351.32	2364.37	2389.51	2357.72	2404.47	2461.5	2437.69	2376.98	2428.69	2393.73	2543.36	2519.15	2475.79	2421.08	2458.79	2455.05	2601.25	2668.21	2484.84	2576.77	2821.93	2901.48	2622.66	2528.03	2587.74	2535.27	2488.47	2815.55	2844.41	2954.79	2626.94	2638.3	2972.97	3032.19	2953.08	2749.1	2541.71	2448.86	2530.71	2957.86	2870.64	2780.84	2607.1	2893.95	3092.3	3114.9	2541.01
	2332.69	2326.33	2350.16	2363.38	2388.65	2357.34	2404.16	2461	2436.41	2375.74	2427.35	2392.87	2542.51	2518.53	2475.06	2419.9	2457.7	2453.55	2600.76	2667.22	2483.52	2575.52	2820.89	2900.44	2622.12	2526.55	2586.77	2534.36	2486.93	2813.98	2843.88	2953.97	2625.08	2636.31	2971.19	3030.37	2952.15	2748.29	2540.84	2447.89	2529.14	2957.08	2870.31	2779.88	2605.46	2892.2	3091.62	3113.92	2539.86
	2331.6	2325.35	2349	2362.38	2387.78	2356.96	2403.85	2460.51	2435.12	2374.49	2426.01	2392.02	2541.66	2517.91	2474.33	2418.72	2456.6	2452.06	2600.26	2666.22	2482.21	2574.27	2819.85	2899.39	2621.58	2525.08	2585.8	2533.46	2485.39	2812.41	2843.34	2953.15	2623.21	2634.33	2969.41	3028.55	2951.21	2747.47	2539.97	2446.92	2527.58	2956.31	2869.97	2778.91	2603.83	2890.45	3090.93	3112.94	2538.72
	2330.51	2324.37	2347.84	2361.38	2386.92	2356.58	2403.54	2460.01	2433.84	2373.25	2424.68	2391.17	2540.8	2517.29	2473.6	2417.54	2455.5	2450.58	2599.75	2665.23	2480.9	2573.02	2818.8	2898.34	2621.03	2523.61	2584.83	2532.54	2483.86	2810.83	2842.8	2952.32	2621.36	2632.35	2967.63	3026.74	2950.26	2746.66	2539.09	2445.95	2526.01	2955.53	2869.64	2777.95	2602.2	2888.7	3090.25	3111.96	2537.57
	2329.42	2323.39	2346.69	2360.38	2386.05	2356.2	2403.22	2459.51	2432.56	2372.01	2423.35	2390.32	2539.95	2516.66	2472.86	2416.37	2454.41	2449.1	2599.25	2664.24	2479.6	2571.77	2817.75	2897.29	2620.48	2522.15	2583.85	2531.63	2482.32	2809.26	2842.26	2951.49	2619.5	2630.38	2965.84	3024.92	2949.31	2745.84	2538.22	2444.99	2524.45	2954.74	2869.31	2776.98	2600.58	2886.94	3089.56	3110.97	2536.43
	2328.34	2322.41	2345.53	2359.38	2385.18	2355.81	2402.9	2459.01	2431.28	2370.78	2422.02	2389.48	2539.09	2516.04	2472.13	2415.2	2453.31	2447.62	2598.74	2663.24	2478.29	2570.52	2816.71	2896.23	2619.93	2520.69	2582.88	2530.72	2480.8	2807.69	2841.72	2950.65	2617.65	2628.41	2964.06	3023.1	2948.36	2745.03	2537.35	2444.02	2522.89	2953.96	2868.97	2776.01	2598.95	2885.18	3088.86	3109.99	2535.29
	2327.27	2321.43	2344.38	2358.38	2384.31	2355.43	2402.57	2458.5	2430.01	2369.55	2420.69	2388.63	2538.22	2515.41	2471.39	2414.03	2452.21	2446.15	2598.23	2662.25	2476.99	2569.27	2815.65	2895.16	2619.37	2519.23	2581.9	2529.8	2479.27	2806.12	2841.17	2949.81	2615.8	2626.44	2962.27	3021.28	2947.39	2744.21	2536.48	2443.06	2521.33	2953.17	2868.63	2775.04	2597.33	2883.42	3088.17	3109	2534.16
	2326.19	2320.45	2343.24	2357.38	2383.44	2355.04	2402.25	2458	2428.74	2368.32	2419.37	2387.79	2537.36	2514.78	2470.65	2412.87	2451.11	2444.69	2597.71	2661.26	2475.7	2568.02	2814.6	2894.09	2618.81	2517.78	2580.93	2528.88	2477.76	2804.54	2840.63	2948.96	2613.96	2624.48	2960.48	3019.46	2946.43	2743.39	2535.61	2442.1	2519.78	2952.37	2868.3	2774.08	2595.72	2881.65	3087.47	3108.01	2533.02
	2325.12	2319.47	2342.09	2356.38	2382.57	2354.65	2401.92	2457.49	2427.47	2367.1	2418.05	2386.94	2536.49	2514.14	2469.91	2411.71	2450	2443.22	2597.2	2660.27	2474.4	2566.77	2813.54	2893.01	2618.25	2516.34	2579.95	2527.96	2476.24	2802.97	2840.08	2948.11	2612.11	2622.52	2958.7	3017.64	2945.45	2742.57	2534.74	2441.15	2518.22	2951.57	2867.96	2773.11	2594.1	2879.89	3086.77	3107.03	2531.89
	2324.06	2318.49	2340.95	2355.38	2381.7	2354.26	2401.58	2456.98	2426.2	2365.88	2416.73	2386.1	2535.62	2513.51	2469.17	2410.56	2448.9	2441.77	2596.68	2659.29	2473.11	2565.51	2812.48	2891.93	2617.68	2514.89	2578.98	2527.04	2474.73	2801.39	2839.53	2947.26	2610.28	2620.57	2956.91	3015.82	2944.47	2741.75	2533.87	2440.19	2516.67	2950.77	2867.62	2772.14	2592.49	2878.12	3086.07	3106.04	2530.76
	2323	2317.52	2339.81	2354.38	2380.82	2353.87	2401.24	2456.47	2424.93	2364.67	2415.42	2385.26	2534.75	2512.87	2468.43	2409.41	2447.8	2440.32	2596.15	2658.3	2471.82	2564.26	2811.42	2890.85	2617.11	2513.45	2578	2526.11	2473.23	2799.82	2838.97	2946.4	2608.44	2618.62	2955.12	3014	2943.49	2740.93	2533.01	2439.23	2515.11	2949.96	2867.27	2771.16	2590.88	2876.35	3085.36	3105.05	2529.63
	2321.94	2316.54	2338.67	2353.38	2379.95	2353.47	2400.9	2455.96	2423.67	2363.45	2414.11	2384.42	2533.87	2512.23	2467.68	2408.26	2446.7	2438.87	2595.62	2657.31	2470.53	2563.01	2810.36	2889.76	2616.54	2512.02	2577.02	2525.19	2471.72	2798.25	2838.42	2945.54	2606.61	2616.68	2953.32	3012.18	2942.5	2740.11	2532.14	2438.28	2513.56	2949.15	2866.93	2770.19	2589.28	2874.58	3084.65	3104.06	2528.51
	2320.89	2315.56	2337.54	2352.38	2379.07	2353.07	2400.56	2455.44	2422.4	2362.25	2412.8	2383.59	2532.99	2511.59	2466.94	2407.11	2445.59	2437.43	2595.1	2656.33	2469.25	2561.76	2809.29	2888.66	2615.96	2510.59	2576.04	2524.26	2470.23	2796.67	2837.87	2944.67	2604.78	2614.74	2951.53	3010.36	2941.5	2739.28	2531.28	2437.33	2512.01	2948.34	2866.59	2769.22	2587.67	2872.8	3083.95	3103.06	2527.38
	2319.85	2314.59	2336.4	2351.38	2378.2	2352.68	2400.21	2454.93	2421.15	2361.04	2411.5	2382.75	2532.11	2510.95	2466.19	2405.97	2444.49	2435.99	2594.56	2655.35	2467.97	2560.5	2808.23	2887.56	2615.38	2509.16	2575.06	2523.33	2468.74	2795.1	2837.31	2943.8	2602.96	2612.81	2949.74	3008.53	2940.5	2738.46	2530.41	2436.38	2510.47	2947.52	2866.24	2768.25	2586.07	2871.02	3083.23	3102.07	2526.26
	2318.8	2313.61	2335.27	2350.37	2377.32	2352.28	2399.86	2454.41	2419.89	2359.84	2410.19	2381.92	2531.23	2510.3	2465.44	2404.83	2443.38	2434.56	2594.03	2654.36	2466.69	2559.25	2807.16	2886.45	2614.8	2507.74	2574.08	2522.4	2467.25	2793.52	2836.75	2942.92	2601.14	2610.88	2947.94	3006.71	2939.49	2737.63	2529.55	2435.43	2508.92	2946.7	2865.89	2767.27	2584.48	2869.25	3082.52	3101.08	2525.14
	2317.77	2312.64	2334.15	2349.37	2376.44	2351.87	2399.5	2453.89	2418.64	2358.65	2408.9	2381.09	2530.34	2509.65	2464.69	2403.69	2442.28	2433.13	2593.49	2653.38	2465.42	2558	2806.08	2885.34	2614.21	2506.33	2573.1	2521.47	2465.76	2791.95	2836.19	2942.04	2599.33	2608.96	2946.15	3004.89	2938.47	2736.81	2528.69	2434.48	2507.38	2945.87	2865.54	2766.3	2582.88	2867.47	3081.8	3100.08	2524.03
	2316.73	2311.67	2333.02	2348.37	2375.56	2351.47	2399.15	2453.37	2417.38	2357.45	2407.6	2380.25	2529.45	2509.01	2463.94	2402.56	2441.17	2431.71	2592.95	2652.4	2464.15	2556.75	2805.01	2884.22	2613.62	2504.91	2572.12	2520.53	2464.28	2790.37	2835.62	2941.16	2597.52	2607.04	2944.35	3003.07	2937.45	2735.98	2527.83	2433.54	2505.83	2945.04	2865.2	2765.32	2581.29	2865.68	3081.09	3099.09	2522.91
	2315.7	2310.69	2331.9	2347.37	2374.68	2351.07	2398.79	2452.85	2416.13	2356.27	2406.31	2379.43	2528.56	2508.35	2463.19	2401.43	2440.06	2430.29	2592.4	2651.42	2462.88	2555.49	2803.93	2883.1	2613.03	2503.5	2571.14	2519.6	2462.81	2788.8	2835.06	2940.27	2595.71	2605.12	2942.55	3001.25	2936.43	2735.16	2526.98	2432.6	2504.29	2944.21	2864.85	2764.35	2579.7	2863.9	3080.36	3098.09	2521.8
	2314.68	2309.72	2330.78	2346.37	2373.8	2350.66	2398.42	2452.32	2414.89	2355.08	2405.02	2378.6	2527.67	2507.7	2462.44	2400.31	2438.95	2428.88	2591.85	2650.44	2461.61	2554.24	2802.85	2881.97	2612.43	2502.1	2570.16	2518.66	2461.34	2787.22	2834.49	2939.38	2593.9	2603.21	2940.75	2999.43	2935.4	2734.33	2526.12	2431.66	2502.76	2943.37	2864.49	2763.37	2578.12	2862.11	3079.64	3097.09	2520.69
	2313.66	2308.75	2329.67	2345.37	2372.92	2350.25	2398.06	2451.8	2413.64	2353.9	2403.73	2377.77	2526.77	2507.05	2461.68	2399.18	2437.85	2427.47	2591.3	2649.46	2460.35	2552.98	2801.77	2880.84	2611.83	2500.7	2569.18	2517.72	2459.87	2785.65	2833.92	2938.48	2592.1	2601.31	2938.95	2997.61	2934.36	2733.5	2525.27	2430.72	2501.22	2942.53	2864.14	2762.4	2576.54	2860.33	3078.92	3096.09	2519.59
	2312.64	2307.78	2328.55	2344.36	2372.04	2349.84	2397.69	2451.27	2412.4	2352.73	2402.45	2376.95	2525.87	2506.39	2460.93	2398.07	2436.74	2426.07	2590.75	2648.49	2459.09	2551.73	2800.69	2879.7	2611.23	2499.31	2568.19	2516.78	2458.41	2784.07	2833.35	2937.58	2590.31	2599.41	2937.15	2995.79	2933.32	2732.67	2524.41	2429.78	2499.69	2941.68	2863.79	2761.42	2574.96	2858.54	3078.19	3095.09	2518.48
	2311.63	2306.81	2327.44	2343.36	2371.15	2349.43	2397.31	2450.74	2411.16	2351.56	2401.17	2376.12	2524.97	2505.73	2460.17	2396.95	2435.63	2424.67	2590.19	2647.51	2457.83	2550.48	2799.6	2878.56	2610.62	2497.91	2567.21	2515.84	2456.95	2782.5	2832.78	2936.68	2588.52	2597.51	2935.35	2993.97	2932.28	2731.84	2523.56	2428.85	2498.16	2940.84	2863.43	2760.45	2573.38	2856.75	3077.46	3094.09	2517.38
	2310.63	2305.84	2326.34	2342.36	2370.27	2349.02	2396.94	2450.21	2409.93	2350.39	2399.89	2375.3	2524.07	2505.07	2459.41	2395.84	2434.52	2423.28	2589.63	2646.54	2456.58	2549.23	2798.52	2877.41	2610.01	2496.53	2566.23	2514.9	2455.5	2780.92	2832.21	2935.77	2586.73	2595.62	2933.55	2992.15	2931.22	2731.02	2522.71	2427.91	2496.63	2939.99	2863.07	2759.47	2571.81	2854.95	3076.73	3093.09	2516.28
	2309.62	2304.88	2325.23	2341.36	2369.39	2348.6	2396.56	2449.68	2408.69	2349.22	2398.62	2374.48	2523.17	2504.41	2458.65	2394.73	2433.41	2421.89	2589.07	2645.56	2455.33	2547.97	2797.43	2876.26	2609.4	2495.15	2565.24	2513.95	2454.05	2779.35	2831.63	2934.85	2584.95	2593.74	2931.74	2990.33	2930.17	2730.19	2521.86	2426.98	2495.1	2939.13	2862.72	2758.49	2570.24	2853.16	3076	3092.09	2515.19
	2308.63	2303.91	2324.13	2340.36	2368.5	2348.18	2396.17	2449.15	2407.46	2348.07	2397.35	2373.66	2522.26	2503.75	2457.89	2393.62	2432.31	2420.51	2588.51	2644.59	2454.08	2546.72	2796.34	2875.11	2608.78	2493.77	2564.26	2513.01	2452.6	2777.77	2831.06	2933.94	2583.17	2591.86	2929.94	2988.51	2929.1	2729.35	2521.01	2426.05	2493.58	2938.27	2862.36	2757.52	2568.67	2851.36	3075.26	3091.09	2514.1
	2307.63	2302.95	2323.03	2339.36	2367.62	2347.77	2395.79	2448.62	2406.24	2346.91	2396.08	2372.85	2521.35	2503.08	2457.13	2392.52	2431.2	2419.13	2587.94	2643.62	2452.83	2545.47	2795.24	2873.95	2608.17	2492.4	2563.28	2512.06	2451.16	2776.2	2830.48	2933.02	2581.39	2589.98	2928.14	2986.69	2928.04	2728.52	2520.17	2425.12	2492.06	2937.41	2862	2756.54	2567.11	2849.57	3074.52	3090.08	2513
	2306.65	2301.98	2321.94	2338.36	2366.73	2347.35	2395.4	2448.08	2405.01	2345.76	2394.82	2372.03	2520.44	2502.42	2456.36	2391.42	2430.09	2417.76	2587.37	2642.65	2451.59	2544.22	2794.15	2872.78	2607.55	2491.03	2562.29	2511.11	2449.73	2774.62	2829.9	2932.09	2579.62	2588.11	2926.33	2984.87	2926.97	2727.69	2519.32	2424.2	2490.54	2936.55	2861.64	2755.56	2565.55	2847.77	3073.78	3089.08	2511.92
	2305.66	2301.02	2320.85	2337.36	2365.85	2346.92	2395.01	2447.55	2403.79	2344.61	2393.56	2371.22	2519.53	2501.75	2455.6	2390.33	2428.98	2416.39	2586.8	2641.68	2450.36	2542.96	2793.05	2871.61	2606.92	2489.66	2561.31	2510.16	2448.3	2773.05	2829.32	2931.16	2577.85	2586.25	2924.52	2983.05	2925.89	2726.86	2518.48	2423.28	2489.02	2935.68	2861.27	2754.59	2564	2845.97	3073.04	3088.07	2510.83
	2304.68	2300.06	2319.76	2336.36	2364.96	2346.5	2394.62	2447.01	2402.57	2343.47	2392.3	2370.41	2518.62	2501.08	2454.83	2389.24	2427.87	2415.03	2586.22	2640.71	2449.12	2541.71	2791.95	2870.44	2606.29	2488.3	2560.32	2509.21	2446.87	2771.48	2828.73	2930.23	2576.09	2584.39	2922.72	2981.23	2924.81	2726.03	2517.64	2422.35	2487.51	2934.81	2860.91	2753.61	2562.44	2844.17	3072.3	3087.07	2509.75
	2303.71	2299.1	2318.67	2335.37	2364.07	2346.08	2394.22	2446.47	2401.35	2342.33	2391.05	2369.6	2517.7	2500.41	2454.06	2388.15	2426.76	2413.67	2585.64	2639.75	2447.89	2540.46	2790.85	2869.26	2605.66	2486.95	2559.34	2508.26	2445.45	2769.9	2828.15	2929.29	2574.34	2582.54	2920.91	2979.41	2923.72	2725.2	2516.8	2421.44	2486	2933.93	2860.54	2752.64	2560.89	2842.37	3071.55	3086.06	2508.67
	2302.74	2298.14	2317.59	2334.37	2363.19	2345.65	2393.82	2445.93	2400.14	2341.2	2389.8	2368.79	2516.78	2499.73	2453.29	2387.07	2425.65	2412.32	2585.06	2638.78	2446.66	2539.21	2789.74	2868.08	2605.03	2485.6	2558.35	2507.31	2444.04	2768.33	2827.56	2928.35	2572.58	2580.69	2919.1	2977.59	2922.63	2724.36	2515.96	2420.52	2484.49	2933.05	2860.17	2751.66	2559.35	2840.57	3070.8	3085.05	2507.59
	2301.78	2297.19	2316.51	2333.37	2362.3	2345.22	2393.41	2445.39	2398.92	2340.07	2388.55	2367.99	2515.86	2499.06	2452.53	2385.99	2424.54	2410.98	2584.48	2637.82	2445.44	2537.96	2788.64	2866.89	2604.4	2484.25	2557.37	2506.35	2442.62	2766.76	2826.98	2927.41	2570.83	2578.84	2917.3	2975.77	2921.53	2723.53	2515.13	2419.6	2482.98	2932.17	2859.81	2750.68	2557.81	2838.76	3070.06	3084.04	2506.52
	2300.82	2296.23	2315.44	2332.38	2361.41	2344.79	2393.01	2444.85	2397.72	2338.95	2387.31	2367.18	2514.94	2498.38	2451.75	2384.91	2423.43	2409.64	2583.89	2636.86	2444.22	2536.72	2787.53	2865.7	2603.76	2482.91	2556.38	2505.4	2441.22	2765.19	2826.39	2926.46	2569.09	2577.01	2915.49	2973.95	2920.43	2722.7	2514.29	2418.69	2481.48	2931.29	2859.44	2749.71	2556.27	2836.96	3069.3	3083.03	2505.45
	2299.86	2295.28	2314.36	2331.38	2360.53	2344.36	2392.6	2444.31	2396.51	2337.83	2386.07	2366.38	2514.02	2497.71	2450.98	2383.83	2422.33	2408.3	2583.3	2635.89	2443	2535.47	2786.42	2864.5	2603.12	2481.57	2555.4	2504.44	2439.81	2763.61	2825.8	2925.51	2567.35	2575.18	2913.68	2972.13	2919.32	2721.86	2513.46	2417.78	2479.98	2930.4	2859.07	2748.73	2554.73	2835.15	3068.55	3082.02	2504.38
	2298.91	2294.33	2313.29	2330.39	2359.64	2343.93	2392.19	2443.76	2395.31	2336.71	2384.83	2365.58	2513.09	2497.03	2450.21	2382.76	2421.22	2406.97	2582.71	2634.93	2441.78	2534.22	2785.31	2863.3	2602.48	2480.24	2554.42	2503.49	2438.42	2762.04	2825.2	2924.55	2565.62	2573.35	2911.87	2970.32	2918.21	2721.03	2512.63	2416.87	2478.49	2929.51	2858.69	2747.76	2553.2	2833.35	3067.8	3081.01	2503.31
	2297.96	2293.37	2312.23	2329.4	2358.75	2343.5	2391.77	2443.22	2394.11	2335.6	2383.6	2364.78	2512.17	2496.35	2449.44	2381.7	2420.11	2405.65	2582.12	2633.97	2440.57	2532.97	2784.2	2862.09	2601.83	2478.91	2553.43	2502.53	2437.02	2760.47	2824.61	2923.59	2563.89	2571.53	2910.06	2968.5	2917.1	2720.19	2511.8	2415.96	2477	2928.62	2858.32	2746.79	2551.67	2831.54	3067.04	3080	2502.25
	2297.02	2292.43	2311.17	2328.4	2357.86	2343.06	2391.36	2442.67	2392.91	2334.5	2382.37	2363.98	2511.24	2495.66	2448.66	2380.64	2419	2404.33	2581.52	2633.02	2439.37	2531.73	2783.09	2860.88	2601.18	2477.59	2552.45	2501.57	2435.64	2758.9	2824.02	2922.63	2562.16	2569.72	2908.25	2966.68	2915.98	2719.36	2510.97	2415.06	2475.51	2927.72	2857.94	2745.81	2550.15	2829.74	3066.28	3078.98	2501.19
	2296.09	2291.48	2310.11	2327.41	2356.98	2342.63	2390.94	2442.12	2391.72	2333.4	2381.14	2363.19	2510.31	2494.98	2447.88	2379.58	2417.9	2403.02	2580.92	2632.06	2438.16	2530.48	2781.97	2859.67	2600.53	2476.27	2551.46	2500.62	2434.25	2757.34	2823.42	2921.66	2560.44	2567.91	2906.44	2964.87	2914.86	2718.52	2510.14	2414.16	2474.02	2926.82	2857.57	2744.84	2548.62	2827.93	3065.52	3077.97	2500.13
	2295.16	2290.53	2309.05	2326.42	2356.09	2342.19	2390.51	2441.58	2390.52	2332.3	2379.92	2362.4	2509.38	2494.3	2447.11	2378.52	2416.79	2401.71	2580.32	2631.1	2436.96	2529.24	2780.85	2858.45	2599.88	2474.95	2550.48	2499.66	2432.87	2755.77	2822.82	2920.69	2558.73	2566.11	2904.63	2963.05	2913.73	2717.69	2509.32	2413.26	2472.54	2925.92	2857.19	2743.87	2547.11	2826.12	3064.76	3076.96	2499.08
	2294.23	2289.59	2308	2325.43	2355.2	2341.75	2390.09	2441.03	2389.34	2331.21	2378.7	2361.6	2508.44	2493.61	2446.33	2377.47	2415.68	2400.41	2579.71	2630.15	2435.77	2528	2779.73	2857.23	2599.22	2473.64	2549.49	2498.7	2431.5	2754.2	2822.23	2919.72	2557.01	2564.31	2902.82	2961.24	2912.6	2716.85	2508.5	2412.36	2471.06	2925.01	2856.81	2742.89	2545.59	2824.31	3063.99	3075.94	2498.03
	2293.31	2288.64	2306.95	2324.45	2354.32	2341.31	2389.66	2440.48	2388.15	2330.12	2377.49	2360.81	2507.51	2492.93	2445.55	2376.42	2414.58	2399.11	2579.11	2629.2	2434.57	2526.76	2778.61	2856.01	2598.56	2472.34	2548.51	2497.74	2430.13	2752.63	2821.63	2918.74	2555.31	2562.52	2901	2959.42	2911.46	2716.02	2507.68	2411.46	2469.58	2924.11	2856.43	2741.92	2544.08	2822.5	3063.23	3074.92	2496.98
	2292.39	2287.7	2305.91	2323.46	2353.43	2340.87	2389.23	2439.92	2386.97	2329.04	2376.28	2360.03	2506.58	2492.24	2444.77	2375.38	2413.47	2397.82	2578.5	2628.24	2433.38	2525.52	2777.49	2854.78	2597.9	2471.04	2547.53	2496.77	2428.77	2751.07	2821.02	2917.76	2553.61	2560.74	2899.19	2957.61	2910.32	2715.18	2506.86	2410.57	2468.11	2923.2	2856.05	2740.95	2542.58	2820.69	3062.46	3073.91	2495.93
	2291.48	2286.76	2304.87	2322.47	2352.54	2340.43	2388.79	2439.37	2385.79	2327.96	2375.07	2359.24	2505.64	2491.55	2443.99	2374.34	2412.37	2396.53	2577.89	2627.29	2432.2	2524.28	2776.37	2853.54	2597.24	2469.74	2546.54	2495.81	2427.41	2749.5	2820.42	2916.78	2551.91	2558.96	2897.38	2955.79	2909.17	2714.35	2506.04	2409.68	2466.64	2922.28	2855.66	2739.98	2541.07	2818.88	3061.69	3072.89	2494.89
	2290.57	2285.83	2303.83	2321.49	2351.66	2339.98	2388.36	2438.82	2384.61	2326.89	2373.87	2358.46	2504.7	2490.86	2443.2	2373.3	2411.27	2395.25	2577.27	2626.34	2431.02	2523.04	2775.24	2852.3	2596.57	2468.45	2545.56	2494.85	2426.05	2747.94	2819.82	2915.79	2550.22	2557.19	2895.57	2953.98	2908.02	2713.51	2505.23	2408.79	2465.18	2921.37	2855.28	2739.01	2539.57	2817.07	3060.92	3071.87	2493.85
	2289.67	2284.89	2302.79	2320.51	2350.77	2339.54	2387.92	2438.26	2383.44	2325.82	2372.67	2357.68	2503.76	2490.17	2442.42	2372.26	2410.16	2393.98	2576.66	2625.4	2429.84	2521.8	2774.12	2851.06	2595.9	2467.17	2544.58	2493.89	2424.7	2746.38	2819.21	2914.8	2548.54	2555.42	2893.76	2952.17	2906.87	2712.68	2504.42	2407.91	2463.72	2920.45	2854.89	2738.04	2538.08	2815.26	3060.15	3070.85	2492.81
	2288.77	2283.96	2301.76	2319.53	2349.89	2339.09	2387.48	2437.71	2382.27	2324.76	2371.47	2356.9	2502.82	2489.48	2441.64	2371.23	2409.06	2392.71	2576.04	2624.45	2428.66	2520.57	2772.99	2849.82	2595.23	2465.88	2543.6	2492.92	2423.36	2744.81	2818.61	2913.81	2546.85	2553.66	2891.95	2950.36	2905.71	2711.84	2503.61	2407.02	2462.26	2919.52	2854.5	2737.08	2536.59	2813.45	3059.38	3069.83	2491.78
	2287.88	2283.03	2300.74	2318.55	2349	2338.64	2387.03	2437.15	2381.1	2323.7	2370.28	2356.12	2501.88	2488.78	2440.85	2370.21	2407.96	2391.45	2575.42	2623.5	2427.49	2519.33	2771.86	2848.57	2594.56	2464.61	2542.61	2491.96	2422.02	2743.25	2818	2912.81	2545.18	2551.91	2890.14	2948.55	2904.55	2711.01	2502.8	2406.14	2460.8	2918.6	2854.11	2736.11	2535.1	2811.64	3058.6	3068.81	2490.75
	2286.99	2282.1	2299.71	2317.57	2348.12	2338.19	2386.58	2436.6	2379.94	2322.65	2369.09	2355.34	2500.94	2488.09	2440.07	2369.19	2406.86	2390.19	2574.8	2622.56	2426.33	2518.1	2770.73	2847.31	2593.89	2463.33	2541.63	2491	2420.69	2741.69	2817.39	2911.81	2543.51	2550.16	2888.32	2946.74	2903.39	2710.17	2501.99	2405.26	2459.35	2917.67	2853.72	2735.15	2533.61	2809.83	3057.82	3067.79	2489.72
	2286.1	2281.17	2298.7	2316.59	2347.23	2337.74	2386.14	2436.04	2378.78	2321.6	2367.9	2354.57	2499.99	2487.39	2439.28	2368.17	2405.76	2388.94	2574.17	2621.62	2425.17	2516.87	2769.59	2846.06	2593.21	2462.07	2540.65	2490.03	2419.36	2740.13	2816.78	2910.81	2541.84	2548.42	2886.51	2944.93	2902.22	2709.34	2501.19	2404.38	2457.91	2916.74	2853.33	2734.18	2532.13	2808.02	3057.04	3066.77	2488.7
	2285.23	2280.25	2297.68	2315.62	2346.35	2337.29	2385.68	2435.48	2377.62	2320.55	2366.72	2353.8	2499.05	2486.69	2438.49	2367.15	2404.66	2387.69	2573.54	2620.68	2424.01	2515.64	2768.46	2844.8	2592.53	2460.8	2539.67	2489.07	2418.03	2738.58	2816.17	2909.8	2540.18	2546.69	2884.7	2943.12	2901.05	2708.5	2500.38	2403.51	2456.47	2915.81	2852.93	2733.22	2530.66	2806.21	3056.26	3065.74	2487.68
	2284.35	2279.32	2296.67	2314.64	2345.46	2336.84	2385.23	2434.92	2376.47	2319.52	2365.55	2353.03	2498.1	2486	2437.7	2366.14	2403.56	2386.45	2572.92	2619.74	2422.85	2514.41	2767.32	2843.53	2591.85	2459.55	2538.69	2488.1	2416.71	2737.02	2815.56	2908.79	2538.53	2544.96	2882.89	2941.31	2899.87	2707.67	2499.58	2402.64	2455.03	2914.88	2852.54	2732.26	2529.19	2804.4	3055.48	3064.72	2486.66
	2283.48	2278.4	2295.66	2313.67	2344.58	2336.39	2384.77	2434.36	2375.31	2318.48	2364.37	2352.26	2497.15	2485.3	2436.91	2365.13	2402.46	2385.21	2572.28	2618.8	2421.7	2513.18	2766.19	2842.26	2591.17	2458.29	2537.71	2487.14	2415.4	2735.46	2814.95	2907.78	2536.88	2543.24	2881.08	2939.5	2898.69	2706.83	2498.78	2401.77	2453.6	2913.94	2852.14	2731.29	2527.72	2802.59	3054.7	3063.69	2485.65
	2282.62	2277.48	2294.66	2312.7	2343.7	2335.93	2384.31	2433.8	2374.17	2317.46	2363.2	2351.5	2496.21	2484.6	2436.12	2364.13	2401.37	2383.98	2571.65	2617.86	2420.55	2511.96	2765.05	2840.99	2590.48	2457.04	2536.73	2486.17	2414.09	2733.91	2814.34	2906.76	2535.24	2541.53	2879.27	2937.7	2897.51	2706	2497.99	2400.9	2452.17	2913	2851.74	2730.33	2526.25	2800.78	3053.92	3062.67	2484.64
	2281.76	2276.57	2293.66	2311.73	2342.82	2335.47	2383.85	2433.24	2373.02	2316.43	2362.04	2350.73	2495.26	2483.9	2435.33	2363.13	2400.27	2382.76	2571.01	2616.92	2419.41	2510.73	2763.91	2839.72	2589.79	2455.8	2535.76	2485.21	2412.79	2732.35	2813.72	2905.74	2533.6	2539.82	2877.45	2935.89	2896.32	2705.16	2497.19	2400.04	2450.74	2912.06	2851.34	2729.38	2524.79	2798.97	3053.13	3061.64	2483.63
	2280.91	2275.65	2292.66	2310.76	2341.94	2335.02	2383.39	2432.68	2371.88	2315.41	2360.88	2349.97	2494.31	2483.2	2434.54	2362.13	2399.18	2381.54	2570.38	2615.99	2418.27	2509.51	2762.77	2838.44	2589.1	2454.56	2534.78	2484.24	2411.49	2730.8	2813.11	2904.72	2531.97	2538.12	2875.64	2934.09	2895.13	2704.33	2496.4	2399.18	2449.32	2911.11	2850.94	2728.42	2523.34	2797.16	3052.34	3060.62	2482.62
	2280.06	2274.74	2291.67	2309.8	2341.06	2334.56	2382.92	2432.12	2370.74	2314.4	2359.72	2349.21	2493.36	2482.5	2433.75	2361.14	2398.08	2380.33	2569.74	2615.06	2417.14	2508.29	2761.63	2837.16	2588.41	2453.33	2533.8	2483.28	2410.19	2729.25	2812.49	2903.7	2530.34	2536.42	2873.83	2932.28	2893.94	2703.49	2495.61	2398.32	2447.9	2910.17	2850.54	2727.46	2521.89	2795.36	3051.55	3059.59	2481.62
	2279.22	2273.83	2290.68	2308.84	2340.18	2334.1	2382.45	2431.56	2369.61	2313.39	2358.57	2348.46	2492.41	2481.79	2432.95	2360.15	2396.99	2379.13	2569.1	2614.12	2416.01	2507.07	2760.48	2835.87	2587.72	2452.1	2532.83	2482.31	2408.9	2727.7	2811.87	2902.67	2528.72	2534.74	2872.02	2930.48	2892.74	2702.66	2494.82	2397.46	2446.49	2909.22	2850.13	2726.51	2520.44	2793.55	3050.76	3058.56	2480.63
	2278.38	2272.92	2289.7	2307.88	2339.3	2333.64	2381.98	2430.99	2368.48	2312.39	2357.42	2347.7	2491.45	2481.09	2432.16	2359.17	2395.9	2377.93	2568.45	2613.19	2414.88	2505.86	2759.34	2834.58	2587.02	2450.87	2531.85	2481.35	2407.62	2726.15	2811.26	2901.64	2527.1	2533.06	2870.21	2928.68	2891.54	2701.83	2494.04	2396.61	2445.09	2908.27	2849.72	2725.55	2518.99	2791.74	3049.97	3057.53	2479.63
	2277.55	2272.02	2288.72	2306.92	2338.42	2333.17	2381.51	2430.43	2367.35	2311.4	2356.27	2346.95	2490.5	2480.38	2431.36	2358.19	2394.81	2376.73	2567.81	2612.27	2413.76	2504.64	2758.19	2833.29	2586.33	2449.65	2530.88	2480.38	2406.34	2724.61	2810.64	2900.6	2525.49	2531.38	2868.4	2926.88	2890.34	2700.99	2493.26	2395.75	2443.68	2907.32	2849.31	2724.6	2517.56	2789.93	3049.18	3056.5	2478.64
	2276.72	2271.12	2287.74	2305.96	2337.55	2332.71	2381.03	2429.86	2366.22	2310.4	2355.13	2346.2	2489.55	2479.68	2430.56	2357.21	2393.72	2375.54	2567.16	2611.34	2412.64	2503.43	2757.04	2831.99	2585.63	2448.44	2529.9	2479.42	2405.07	2723.06	2810.02	2899.57	2523.89	2529.72	2866.59	2925.08	2889.13	2700.16	2492.48	2394.9	2442.28	2906.36	2848.9	2723.65	2516.12	2788.13	3048.38	3055.47	2477.65
	2275.89	2270.22	2286.77	2305	2336.67	2332.25	2380.55	2429.3	2365.1	2309.42	2353.99	2345.45	2488.59	2478.97	2429.77	2356.24	2392.64	2374.36	2566.51	2610.41	2411.53	2502.22	2755.9	2830.69	2584.93	2447.23	2528.93	2478.45	2403.8	2721.52	2809.4	2898.53	2522.29	2528.06	2864.79	2923.28	2887.92	2699.33	2491.7	2394.06	2440.89	2905.4	2848.49	2722.7	2514.69	2786.32	3047.59	3054.44	2476.67
	2275.08	2269.32	2285.81	2304.05	2335.8	2331.78	2380.07	2428.73	2363.98	2308.44	2352.86	2344.7	2487.64	2478.27	2428.97	2355.27	2391.55	2373.18	2565.86	2609.49	2410.42	2501.01	2754.75	2829.39	2584.23	2446.02	2527.96	2477.49	2402.54	2719.97	2808.77	2897.49	2520.69	2526.4	2862.98	2921.48	2886.71	2698.5	2490.92	2393.21	2439.5	2904.44	2848.08	2721.75	2513.26	2784.52	3046.79	3053.41	2475.69
	2274.26	2268.42	2284.84	2303.1	2334.92	2331.32	2379.59	2428.17	2362.87	2307.46	2351.73	2343.96	2486.68	2477.56	2428.17	2354.31	2390.47	2372.01	2565.2	2608.56	2409.31	2499.8	2753.6	2828.09	2583.52	2444.82	2526.98	2476.52	2401.28	2718.43	2808.15	2896.44	2519.11	2524.76	2861.17	2919.69	2885.5	2697.67	2490.15	2392.37	2438.12	2903.48	2847.66	2720.81	2511.84	2782.72	3045.99	3052.38	2474.71
	2273.46	2267.53	2283.88	2302.15	2334.05	2330.85	2379.1	2427.6	2361.76	2306.49	2350.61	2343.22	2485.73	2476.85	2427.37	2353.34	2389.38	2370.85	2564.55	2607.64	2408.21	2498.6	2752.45	2826.78	2582.82	2443.62	2526.01	2475.56	2400.03	2716.89	2807.53	2895.39	2517.52	2523.12	2859.36	2917.89	2884.28	2696.83	2489.38	2391.54	2436.74	2902.52	2847.25	2719.86	2510.42	2780.91	3045.2	3051.34	2473.73
	2272.65	2266.64	2282.93	2301.21	2333.18	2330.38	2378.62	2427.03	2360.65	2305.53	2349.49	2342.48	2484.77	2476.14	2426.57	2352.39	2388.3	2369.69	2563.89	2606.72	2407.11	2497.4	2751.29	2825.46	2582.11	2442.43	2525.04	2474.59	2398.78	2715.36	2806.9	2894.34	2515.95	2521.49	2857.55	2916.1	2883.06	2696	2488.61	2390.7	2435.37	2901.55	2846.83	2718.92	2509.01	2779.11	3044.4	3050.31	2472.76
	2271.85	2265.75	2281.98	2300.26	2332.31	2329.91	2378.13	2426.47	2359.54	2304.57	2348.37	2341.74	2483.81	2475.43	2425.77	2351.43	2387.22	2368.54	2563.23	2605.8	2406.02	2496.2	2750.14	2824.15	2581.4	2441.25	2524.08	2473.63	2397.54	2713.82	2806.28	2893.29	2514.38	2519.87	2855.75	2914.3	2881.83	2695.17	2487.84	2389.87	2434	2900.58	2846.41	2717.98	2507.6	2777.31	3043.59	3049.28	2471.8
	2271.06	2264.87	2281.03	2299.32	2331.44	2329.44	2377.63	2425.9	2358.44	2303.61	2347.26	2341.01	2482.86	2474.72	2424.97	2350.49	2386.14	2367.39	2562.57	2604.89	2404.93	2495	2748.99	2822.83	2580.69	2440.07	2523.11	2472.66	2396.31	2712.29	2805.65	2892.23	2512.81	2518.25	2853.94	2912.51	2880.6	2694.34	2487.08	2389.04	2432.63	2899.61	2845.99	2717.04	2506.19	2775.51	3042.79	3048.24	2470.83
	2270.27	2263.99	2280.09	2298.38	2330.57	2328.97	2377.14	2425.33	2357.35	2302.66	2346.15	2340.27	2481.9	2474.01	2424.17	2349.54	2385.07	2366.25	2561.91	2603.97	2403.85	2493.8	2747.83	2821.51	2579.98	2438.89	2522.14	2471.7	2395.08	2710.75	2805.03	2891.18	2511.26	2516.64	2852.14	2910.72	2879.37	2693.52	2486.32	2388.21	2431.27	2898.64	2845.56	2716.11	2504.79	2773.71	3041.99	3047.21	2469.87
	2269.49	2263.11	2279.15	2297.45	2329.7	2328.5	2376.64	2424.76	2356.25	2301.72	2345.05	2339.54	2480.94	2473.3	2423.37	2348.6	2383.99	2365.12	2561.24	2603.06	2402.77	2492.61	2746.67	2820.19	2579.26	2437.72	2521.18	2470.74	2393.85	2709.22	2804.4	2890.12	2509.7	2515.04	2850.33	2908.93	2878.14	2692.69	2485.56	2387.38	2429.92	2897.67	2845.14	2715.17	2503.39	2771.92	3041.18	3046.17	2468.92
	2268.72	2262.23	2278.22	2296.51	2328.84	2328.02	2376.15	2424.19	2355.16	2300.79	2343.95	2338.82	2479.98	2472.59	2422.56	2347.66	2382.92	2363.99	2560.58	2602.14	2401.69	2491.42	2745.52	2818.86	2578.55	2436.55	2520.21	2469.78	2392.63	2707.69	2803.77	2889.05	2508.16	2513.45	2848.53	2907.14	2876.91	2691.86	2484.8	2386.56	2428.57	2896.69	2844.71	2714.24	2502	2770.12	3040.38	3045.14	2467.96
	2267.94	2261.36	2277.29	2295.58	2327.97	2327.55	2375.65	2423.62	2354.07	2299.85	2342.86	2338.09	2479.02	2471.88	2421.76	2346.73	2381.84	2362.87	2559.91	2601.23	2400.62	2490.23	2744.36	2817.53	2577.83	2435.39	2519.25	2468.81	2391.42	2706.16	2803.14	2887.99	2506.62	2511.86	2846.73	2905.35	2875.67	2691.03	2484.05	2385.74	2427.23	2895.72	2844.28	2713.31	2500.61	2768.33	3039.57	3044.1	2467.01
	2267.18	2260.49	2276.37	2294.65	2327.11	2327.07	2375.14	2423.06	2352.99	2298.93	2341.77	2337.37	2478.07	2471.17	2420.96	2345.8	2380.77	2361.75	2559.24	2600.32	2399.56	2489.04	2743.2	2816.19	2577.11	2434.24	2518.29	2467.85	2390.21	2704.64	2802.52	2886.92	2505.09	2510.28	2844.92	2903.57	2874.43	2690.21	2483.29	2384.93	2425.89	2894.74	2843.85	2712.38	2499.23	2766.53	3038.76	3043.06	2466.07
	2266.42	2259.62	2275.45	2293.72	2326.25	2326.6	2374.64	2422.49	2351.91	2298.01	2340.68	2336.65	2477.11	2470.46	2420.15	2344.87	2379.71	2360.64	2558.57	2599.42	2398.5	2487.86	2742.04	2814.86	2576.39	2433.08	2517.32	2466.89	2389.01	2703.11	2801.89	2885.85	2503.56	2508.71	2843.12	2901.78	2873.18	2689.38	2482.55	2384.11	2424.56	2893.76	2843.42	2711.45	2497.85	2764.74	3037.95	3042.02	2465.13
	2265.66	2258.76	2274.53	2292.8	2325.39	2326.12	2374.13	2421.92	2350.84	2297.09	2339.6	2335.93	2476.15	2469.74	2419.35	2343.95	2378.64	2359.54	2557.9	2598.51	2397.44	2486.68	2740.88	2813.52	2575.67	2431.94	2516.36	2465.93	2387.81	2701.59	2801.26	2884.77	2502.04	2507.15	2841.32	2900	2871.94	2688.56	2481.8	2383.3	2423.23	2892.78	2842.99	2710.52	2496.48	2762.95	3037.14	3040.98	2464.19
	2264.91	2257.9	2273.62	2291.88	2324.53	2325.64	2373.62	2421.35	2349.76	2296.19	2338.52	2335.21	2475.19	2469.03	2418.54	2343.04	2377.57	2358.44	2557.22	2597.6	2396.39	2485.5	2739.72	2812.18	2574.95	2430.8	2515.41	2464.97	2386.62	2700.07	2800.62	2883.7	2500.52	2505.59	2839.52	2898.22	2870.69	2687.73	2481.05	2382.5	2421.91	2891.79	2842.55	2709.6	2495.11	2761.16	3036.33	3039.94	2463.25
	2264.16	2257.04	2272.72	2290.96	2323.67	2325.17	2373.11	2420.78	2348.69	2295.28	2337.45	2334.5	2474.23	2468.32	2417.73	2342.12	2376.51	2357.35	2556.54	2596.7	2395.34	2484.32	2738.55	2810.83	2574.23	2429.66	2514.45	2464.01	2385.43	2698.55	2799.99	2882.62	2499.02	2504.04	2837.72	2896.44	2869.44	2686.91	2480.31	2381.69	2420.59	2890.81	2842.12	2708.68	2493.74	2759.38	3035.52	3038.9	2462.32
	2263.42	2256.19	2271.82	2290.05	2322.82	2324.69	2372.6	2420.21	2347.63	2294.39	2336.38	2333.79	2473.27	2467.6	2416.93	2341.21	2375.45	2356.27	2555.87	2595.8	2394.3	2483.15	2737.39	2809.49	2573.5	2428.53	2513.49	2463.06	2384.25	2697.04	2799.36	2881.54	2497.51	2502.5	2835.93	2894.66	2868.19	2686.08	2479.58	2380.89	2419.28	2889.82	2841.68	2707.76	2492.38	2757.59	3034.71	3037.86	2461.39
	2262.69	2255.33	2270.92	2289.13	2321.97	2324.21	2372.09	2419.63	2346.57	2293.49	2335.32	2333.08	2472.31	2466.89	2416.12	2340.31	2374.39	2355.19	2555.19	2594.9	2393.26	2481.98	2736.23	2808.14	2572.78	2427.4	2512.54	2462.1	2383.07	2695.52	2798.73	2880.46	2496.02	2500.97	2834.13	2892.88	2866.93	2685.26	2478.84	2380.09	2417.98	2888.83	2841.24	2706.85	2491.03	2755.81	3033.89	3036.82	2460.47
	2261.96	2254.49	2270.03	2288.22	2321.11	2323.73	2371.57	2419.06	2345.51	2292.61	2334.26	2332.37	2471.35	2466.18	2415.31	2339.41	2373.33	2354.12	2554.51	2594	2392.23	2480.81	2735.06	2806.79	2572.05	2426.28	2511.58	2461.14	2381.9	2694.01	2798.1	2879.37	2494.53	2499.45	2832.33	2891.1	2865.68	2684.44	2478.11	2379.3	2416.68	2887.84	2840.79	2705.93	2489.68	2754.02	3033.08	3035.78	2459.55
	2261.23	2253.64	2269.14	2287.32	2320.26	2323.24	2371.05	2418.49	2344.46	2291.73	2333.21	2331.67	2470.39	2465.46	2414.5	2338.51	2372.28	2353.05	2553.83	2593.1	2391.2	2479.65	2733.9	2805.43	2571.32	2425.17	2510.63	2460.19	2380.74	2692.5	2797.46	2878.29	2493.05	2497.93	2830.54	2889.33	2864.42	2683.62	2477.38	2378.5	2415.38	2886.85	2840.35	2705.02	2488.33	2752.24	3032.26	3034.74	2458.63
	2260.51	2252.8	2268.26	2286.41	2319.41	2322.76	2370.54	2417.92	2343.41	2290.86	2332.16	2330.97	2469.43	2464.75	2413.69	2337.62	2371.22	2351.99	2553.14	2592.21	2390.17	2478.48	2732.73	2804.08	2570.59	2424.06	2509.68	2459.23	2379.58	2690.99	2796.83	2877.2	2491.57	2496.42	2828.75	2887.55	2863.16	2682.8	2476.65	2377.71	2414.1	2885.86	2839.9	2704.11	2486.99	2750.47	3031.45	3033.7	2457.72
	2259.8	2251.96	2267.38	2285.51	2318.57	2322.28	2370.01	2417.35	2342.36	2289.99	2331.12	2330.27	2468.48	2464.03	2412.88	2336.73	2370.17	2350.94	2552.46	2591.32	2389.16	2477.32	2731.57	2802.72	2569.86	2422.95	2508.73	2458.28	2378.43	2689.49	2796.2	2876.11	2490.1	2494.92	2826.95	2885.78	2861.9	2681.98	2475.92	2376.92	2412.81	2884.87	2839.45	2703.2	2485.65	2748.69	3030.63	3032.65	2456.81
	2259.09	2251.12	2266.51	2284.62	2317.72	2321.8	2369.49	2416.78	2341.32	2289.13	2330.08	2329.57	2467.52	2463.32	2412.07	2335.85	2369.12	2349.89	2551.77	2590.43	2388.14	2476.17	2730.4	2801.36	2569.13	2421.85	2507.78	2457.33	2377.28	2687.99	2795.56	2875.01	2488.64	2493.43	2825.16	2884.01	2860.63	2681.16	2475.2	2376.14	2411.54	2883.87	2839.01	2702.3	2484.32	2746.91	3029.81	3031.61	2455.91
	2258.39	2250.29	2265.64	2283.72	2316.88	2321.31	2368.97	2416.21	2340.28	2288.27	2329.04	2328.88	2466.56	2462.6	2411.26	2334.97	2368.08	2348.85	2551.08	2589.54	2387.13	2475.01	2729.24	2799.99	2568.4	2420.75	2506.84	2456.37	2376.14	2686.48	2794.93	2873.92	2487.18	2491.94	2823.37	2882.24	2859.37	2680.35	2474.48	2375.36	2410.27	2882.88	2838.55	2701.4	2482.99	2745.14	3028.99	3030.57	2455.01
	2257.69	2249.46	2264.77	2282.83	2316.04	2320.83	2368.44	2415.64	2339.24	2287.42	2328.01	2328.19	2465.6	2461.89	2410.45	2334.09	2367.03	2347.82	2550.4	2588.65	2386.13	2473.86	2728.07	2798.63	2567.66	2419.67	2505.89	2455.42	2375.01	2684.99	2794.29	2872.82	2485.73	2490.46	2821.58	2880.48	2858.1	2679.53	2473.76	2374.58	2409	2881.88	2838.1	2700.5	2481.67	2743.37	3028.17	3029.52	2454.11
	2256.99	2248.64	2263.92	2281.94	2315.2	2320.34	2367.91	2415.06	2338.21	2286.57	2326.99	2327.5	2464.65	2461.17	2409.64	2333.22	2365.99	2346.79	2549.71	2587.76	2385.13	2472.72	2726.9	2797.26	2566.93	2418.58	2504.95	2454.47	2373.88	2683.49	2793.66	2871.72	2484.29	2488.99	2819.8	2878.71	2856.83	2678.71	2473.05	2373.81	2407.74	2880.88	2837.65	2699.6	2480.35	2741.6	3027.35	3028.48	2453.21
	2256.31	2247.81	2263.06	2281.06	2314.36	2319.85	2367.38	2414.49	2337.19	2285.74	2325.97	2326.81	2463.69	2460.46	2408.83	2332.35	2364.95	2345.77	2549.02	2586.88	2384.13	2471.57	2725.74	2795.9	2566.19	2417.5	2504.01	2453.52	2372.75	2682	2793.02	2870.62	2482.85	2487.53	2818.01	2876.95	2855.56	2677.9	2472.34	2373.03	2406.49	2879.88	2837.19	2698.7	2479.04	2739.84	3026.53	3027.43	2452.32
	2255.62	2247	2262.21	2280.18	2313.53	2319.37	2366.85	2413.92	2336.16	2284.9	2324.95	2326.13	2462.74	2459.75	2408.02	2331.49	2363.91	2344.76	2548.32	2586	2383.14	2470.43	2724.57	2794.52	2565.46	2416.43	2503.07	2452.57	2371.63	2680.51	2792.39	2869.52	2481.42	2486.08	2816.23	2875.19	2854.29	2677.08	2471.63	2372.26	2405.24	2878.88	2836.73	2697.81	2477.73	2738.07	3025.71	3026.39	2451.44
	2254.95	2246.18	2261.37	2279.3	2312.69	2318.88	2366.32	2413.35	2335.15	2284.08	2323.94	2325.45	2461.78	2459.03	2407.21	2330.63	2362.88	2343.75	2547.63	2585.12	2382.16	2469.29	2723.4	2793.15	2564.72	2415.36	2502.13	2451.63	2370.52	2679.02	2791.75	2868.42	2480	2484.64	2814.45	2873.43	2853.02	2676.27	2470.92	2371.5	2404	2877.88	2836.27	2696.92	2476.43	2736.31	3024.88	3025.34	2450.55
	2254.27	2245.37	2260.53	2278.43	2311.86	2318.39	2365.79	2412.78	2334.13	2283.25	2322.94	2324.77	2460.83	2458.32	2406.4	2329.78	2361.84	2342.75	2546.94	2584.24	2381.18	2468.16	2722.24	2791.78	2563.98	2414.3	2501.19	2450.68	2369.41	2677.54	2791.11	2867.31	2478.58	2483.2	2812.67	2871.67	2851.75	2675.46	2470.22	2370.73	2402.76	2876.88	2835.81	2696.03	2475.13	2734.55	3024.06	3024.3	2449.67
	2253.61	2244.56	2259.69	2277.56	2311.03	2317.9	2365.25	2412.2	2333.12	2282.44	2321.94	2324.1	2459.88	2457.6	2405.59	2328.93	2360.81	2341.75	2546.24	2583.36	2380.2	2467.03	2721.07	2790.41	2563.24	2413.24	2500.26	2449.74	2368.31	2676.05	2790.48	2866.21	2477.17	2481.77	2810.89	2869.92	2850.47	2674.65	2469.52	2369.97	2401.53	2875.88	2835.35	2695.15	2473.84	2732.79	3023.23	3023.25	2448.8
	2252.94	2243.76	2258.86	2276.69	2310.2	2317.41	2364.71	2411.63	2332.11	2281.63	2320.94	2323.42	2458.92	2456.89	2404.78	2328.08	2359.79	2340.76	2545.55	2582.49	2379.23	2465.9	2719.9	2789.03	2562.51	2412.19	2499.32	2448.79	2367.22	2674.57	2789.84	2865.1	2475.76	2480.35	2809.11	2868.17	2849.2	2673.84	2468.83	2369.22	2400.31	2874.88	2834.89	2694.26	2472.55	2731.04	3022.41	3022.21	2447.92
	2252.29	2242.96	2258.04	2275.83	2309.38	2316.92	2364.18	2411.06	2331.11	2280.83	2319.95	2322.75	2457.97	2456.18	2403.97	2327.24	2358.76	2339.78	2544.85	2581.62	2378.27	2464.78	2718.74	2787.65	2561.77	2411.14	2498.39	2447.85	2366.13	2673.1	2789.2	2863.99	2474.37	2478.94	2807.34	2866.41	2847.92	2673.03	2468.13	2368.46	2399.09	2873.87	2834.42	2693.39	2471.26	2729.28	3021.58	3021.16	2447.06
	2251.64	2242.16	2257.21	2274.97	2308.56	2316.43	2363.64	2410.48	2330.11	2280.03	2318.97	2322.09	2457.02	2455.47	2403.16	2326.4	2357.74	2338.81	2544.15	2580.75	2377.31	2463.66	2717.57	2786.27	2561.02	2410.1	2497.46	2446.91	2365.05	2671.63	2788.57	2862.87	2472.98	2477.53	2805.57	2864.67	2846.64	2672.22	2467.44	2367.71	2397.88	2872.87	2833.95	2692.51	2469.98	2727.53	3020.76	3020.12	2446.19
	2250.99	2241.37	2256.4	2274.11	2307.74	2315.94	2363.1	2409.91	2329.12	2279.24	2317.99	2321.42	2456.07	2454.75	2402.35	2325.57	2356.72	2337.84	2543.46	2579.88	2376.35	2462.54	2716.41	2784.89	2560.28	2409.07	2496.53	2445.97	2363.97	2670.16	2787.93	2861.76	2471.6	2476.14	2803.79	2862.92	2845.36	2671.41	2466.75	2366.96	2396.67	2871.86	2833.48	2691.63	2468.71	2725.79	3019.93	3019.07	2445.33
	2250.35	2240.58	2255.59	2273.26	2306.92	2315.45	2362.56	2409.34	2328.12	2278.45	2317.02	2320.76	2455.13	2454.04	2401.53	2324.74	2355.7	2336.87	2542.76	2579.02	2375.4	2461.42	2715.24	2783.51	2559.54	2408.04	2495.61	2445.03	2362.9	2668.69	2787.29	2860.65	2470.22	2474.75	2802.03	2861.18	2844.09	2670.61	2466.07	2366.22	2395.47	2870.86	2833.01	2690.76	2467.44	2724.04	3019.1	3018.03	2444.47
	2249.71	2239.79	2254.78	2272.41	2306.1	2314.96	2362.01	2408.76	2327.14	2277.67	2316.05	2320.1	2454.18	2453.33	2400.72	2323.92	2354.68	2335.92	2542.06	2578.15	2374.46	2460.31	2714.08	2782.13	2558.8	2407.02	2494.68	2444.09	2361.83	2667.22	2786.66	2859.53	2468.85	2473.37	2800.26	2859.44	2842.81	2669.8	2465.39	2365.47	2394.28	2869.85	2832.54	2689.89	2466.18	2722.3	3018.27	3016.98	2443.62
	2249.08	2239.01	2253.98	2271.56	2305.29	2314.47	2361.47	2408.19	2326.16	2276.9	2315.09	2319.44	2453.24	2452.62	2399.91	2323.1	2353.67	2334.97	2541.36	2577.29	2373.52	2459.21	2712.91	2780.75	2558.06	2406	2493.76	2443.15	2360.77	2665.76	2786.02	2858.41	2467.49	2472	2798.5	2857.7	2841.53	2669	2464.71	2364.73	2393.09	2868.85	2832.07	2689.03	2464.92	2720.56	3017.45	3015.94	2442.77
	2248.45	2238.23	2253.19	2270.72	2304.48	2313.98	2360.92	2407.62	2325.18	2276.13	2314.13	2318.79	2452.29	2451.91	2399.1	2322.28	2352.66	2334.02	2540.66	2576.43	2372.58	2458.1	2711.75	2779.36	2557.31	2404.99	2492.84	2442.22	2359.72	2664.31	2785.38	2857.29	2466.13	2470.64	2796.73	2855.96	2840.25	2668.2	2464.03	2364	2391.91	2867.84	2831.59	2688.16	2463.67	2718.82	3016.62	3014.89	2441.92
	2247.83	2237.46	2252.39	2269.89	2303.67	2313.48	2360.38	2407.04	2324.2	2275.37	2313.18	2318.14	2451.35	2451.2	2398.29	2321.47	2351.65	2333.09	2539.96	2575.58	2371.65	2457.01	2710.59	2777.98	2556.57	2403.98	2491.92	2441.28	2358.67	2662.85	2784.75	2856.17	2464.79	2469.28	2794.97	2854.23	2838.97	2667.39	2463.36	2363.26	2390.73	2866.83	2831.11	2687.3	2462.42	2717.09	3015.79	3013.85	2441.08
	2247.22	2236.69	2251.61	2269.05	2302.86	2312.99	2359.83	2406.47	2323.23	2274.62	2312.23	2317.49	2450.41	2450.49	2397.48	2320.67	2350.65	2332.16	2539.25	2574.72	2370.73	2455.91	2709.43	2776.59	2555.82	2402.98	2491.01	2440.35	2357.63	2661.4	2784.11	2855.05	2463.44	2467.94	2793.22	2852.5	2837.68	2666.59	2462.69	2362.53	2389.56	2865.83	2830.63	2686.45	2461.18	2715.35	3014.96	3012.8	2440.24
	2246.61	2235.92	2250.83	2268.22	2302.06	2312.5	2359.28	2405.9	2322.27	2273.87	2311.29	2316.85	2449.47	2449.78	2396.67	2319.87	2349.64	2331.24	2538.55	2573.87	2369.81	2454.82	2708.27	2775.21	2555.08	2401.99	2490.1	2439.42	2356.6	2659.95	2783.47	2853.93	2462.11	2466.6	2791.46	2850.77	2836.4	2665.79	2462.02	2361.81	2388.4	2864.82	2830.15	2685.59	2459.94	2713.62	3014.13	3011.75	2439.4
	2246	2235.16	2250.05	2267.4	2301.26	2312	2358.73	2405.32	2321.31	2273.13	2310.36	2316.2	2448.53	2449.08	2395.86	2319.07	2348.64	2330.32	2537.85	2573.02	2368.9	2453.73	2707.11	2773.82	2554.33	2401	2489.18	2438.49	2355.57	2658.51	2782.84	2852.81	2460.78	2465.27	2789.71	2849.04	2835.12	2664.99	2461.36	2361.08	2387.24	2863.81	2829.67	2684.74	2458.7	2711.9	3013.29	3010.71	2438.57
	2245.4	2234.4	2249.28	2266.58	2300.46	2311.51	2358.18	2404.75	2320.35	2272.39	2309.43	2315.56	2447.59	2448.37	2395.05	2318.28	2347.65	2329.41	2537.14	2572.18	2367.99	2452.65	2705.95	2772.44	2553.59	2400.02	2488.27	2437.56	2354.55	2657.07	2782.2	2851.68	2459.46	2463.95	2787.96	2847.32	2833.84	2664.2	2460.7	2360.36	2386.09	2862.81	2829.19	2683.89	2457.48	2710.17	3012.46	3009.66	2437.74
	2244.81	2233.65	2248.51	2265.76	2299.66	2311.02	2357.63	2404.17	2319.4	2271.66	2308.51	2314.93	2446.66	2447.66	2394.24	2317.49	2346.65	2328.51	2536.44	2571.33	2367.09	2451.57	2704.79	2771.05	2552.84	2399.04	2487.37	2436.63	2353.53	2655.63	2781.57	2850.56	2458.15	2462.64	2786.21	2845.6	2832.56	2663.4	2460.04	2359.64	2384.95	2861.8	2828.7	2683.05	2456.25	2708.45	3011.63	3008.62	2436.91
	2244.22	2232.9	2247.75	2264.95	2298.87	2310.52	2357.08	2403.6	2318.45	2270.93	2307.59	2314.29	2445.73	2446.96	2393.43	2316.7	2345.66	2327.61	2535.74	2570.49	2366.19	2450.49	2703.63	2769.66	2552.1	2398.07	2486.46	2435.71	2352.52	2654.2	2780.93	2849.43	2456.85	2461.34	2784.47	2843.88	2831.28	2662.6	2459.38	2358.93	2383.81	2860.79	2828.22	2682.21	2455.04	2706.74	3010.8	3007.58	2436.09
	2243.63	2232.15	2247	2264.14	2298.08	2310.03	2356.53	2403.03	2317.51	2270.22	2306.68	2313.66	2444.8	2446.25	2392.62	2315.93	2344.68	2326.72	2535.03	2569.65	2365.3	2449.42	2702.47	2768.27	2551.35	2397.11	2485.56	2434.78	2351.52	2652.77	2780.29	2848.3	2455.55	2460.04	2782.73	2842.16	2830	2661.81	2458.73	2358.22	2382.68	2859.79	2827.73	2681.37	2453.83	2705.02	3009.96	3006.53	2435.27
	2243.05	2231.41	2246.25	2263.34	2297.29	2309.53	2355.98	2402.45	2316.57	2269.5	2305.77	2313.04	2443.87	2445.55	2391.82	2315.15	2343.69	2325.83	2534.33	2568.81	2364.41	2448.35	2701.32	2766.89	2550.61	2396.15	2484.66	2433.86	2350.52	2651.35	2779.66	2847.17	2454.26	2458.76	2780.99	2840.45	2828.72	2661.02	2458.08	2357.51	2381.55	2858.78	2827.24	2680.53	2452.62	2703.31	3009.13	3005.49	2434.46
	2242.48	2230.67	2245.5	2262.54	2296.51	2309.04	2355.42	2401.88	2315.63	2268.8	2304.87	2312.41	2442.94	2444.85	2391.01	2314.38	2342.71	2324.96	2533.62	2567.98	2363.53	2447.28	2700.16	2765.5	2549.86	2395.2	2483.76	2432.94	2349.53	2649.92	2779.02	2846.04	2452.97	2457.48	2779.25	2838.74	2827.44	2660.22	2457.44	2356.8	2380.43	2857.77	2826.75	2679.7	2451.42	2701.6	3008.3	3004.44	2433.65
	2241.91	2229.94	2244.76	2261.74	2295.73	2308.54	2354.87	2401.3	2314.7	2268.1	2303.98	2311.79	2442.01	2444.14	2390.2	2313.62	2341.73	2324.09	2532.92	2567.15	2362.65	2446.22	2699.01	2764.11	2549.11	2394.25	2482.87	2432.02	2348.54	2648.51	2778.39	2844.91	2451.7	2456.21	2777.52	2837.03	2826.16	2659.43	2456.8	2356.1	2379.32	2856.77	2826.26	2678.87	2450.22	2699.9	3007.46	3003.4	2432.84
	2241.34	2229.21	2244.03	2260.95	2294.95	2308.05	2354.31	2400.73	2313.78	2267.4	2303.09	2311.17	2441.09	2443.44	2389.39	2312.86	2340.76	2323.23	2532.21	2566.32	2361.78	2445.17	2697.86	2762.72	2548.37	2393.31	2481.97	2431.1	2347.56	2647.09	2777.75	2843.78	2450.43	2454.95	2775.79	2835.33	2824.88	2658.64	2456.16	2355.4	2378.21	2855.76	2825.76	2678.04	2449.03	2698.2	3006.63	3002.36	2432.04
	2240.79	2228.49	2243.3	2260.16	2294.17	2307.55	2353.76	2400.15	2312.86	2266.72	2302.21	2310.55	2440.17	2442.74	2388.59	2312.1	2339.78	2322.37	2531.5	2565.49	2360.91	2444.12	2696.71	2761.33	2547.62	2392.38	2481.08	2430.19	2346.59	2645.68	2777.12	2842.65	2449.17	2453.7	2774.06	2833.63	2823.6	2657.86	2455.52	2354.7	2377.11	2854.75	2825.27	2677.22	2447.85	2696.5	3005.79	3001.32	2431.24
	2240.23	2227.77	2242.57	2259.38	2293.4	2307.06	2353.2	2399.58	2311.94	2266.03	2301.33	2309.94	2439.25	2442.05	2387.78	2311.35	2338.81	2321.52	2530.8	2564.67	2360.05	2443.07	2695.56	2759.95	2546.87	2391.45	2480.19	2429.27	2345.62	2644.28	2776.49	2841.52	2447.91	2452.46	2772.34	2831.93	2822.32	2657.07	2454.89	2354.01	2376.02	2853.75	2824.77	2676.4	2446.67	2694.8	3004.96	3000.27	2430.44
	2239.68	2227.05	2241.85	2258.61	2292.63	2306.56	2352.64	2399	2311.03	2265.36	2300.46	2309.33	2438.33	2441.35	2386.98	2310.6	2337.85	2320.68	2530.09	2563.84	2359.2	2442.03	2694.41	2758.56	2546.13	2390.53	2479.31	2428.36	2344.66	2642.87	2775.85	2840.39	2446.66	2451.23	2770.61	2830.24	2821.05	2656.28	2454.26	2353.32	2374.93	2852.75	2824.27	2675.58	2445.49	2693.11	3004.12	2999.23	2429.65
	2239.14	2226.34	2241.14	2257.83	2291.86	2306.06	2352.09	2398.43	2310.12	2264.69	2299.6	2308.73	2437.42	2440.65	2386.17	2309.86	2336.89	2319.84	2529.39	2563.03	2358.35	2440.99	2693.27	2757.17	2545.38	2389.61	2478.42	2427.45	2343.71	2641.48	2775.22	2839.25	2445.43	2450	2768.9	2828.55	2819.77	2655.5	2453.64	2352.63	2373.85	2851.74	2823.77	2674.76	2444.32	2691.42	3003.29	2998.19	2428.86
	2238.6	2225.63	2240.43	2257.06	2291.1	2305.57	2351.53	2397.85	2309.22	2264.03	2298.74	2308.12	2436.51	2439.96	2385.37	2309.12	2335.93	2319.01	2528.68	2562.21	2357.51	2439.95	2692.12	2755.79	2544.63	2388.7	2477.54	2426.54	2342.76	2640.08	2774.59	2838.12	2444.19	2448.78	2767.18	2826.86	2818.49	2654.72	2453.01	2351.95	2372.77	2850.74	2823.27	2673.95	2443.16	2689.74	3002.45	2997.15	2428.07
	2238.07	2224.93	2239.73	2256.3	2290.34	2305.07	2350.97	2397.28	2308.32	2263.37	2297.89	2307.52	2435.6	2439.26	2384.57	2308.39	2334.97	2318.19	2527.98	2561.4	2356.67	2438.92	2690.98	2754.4	2543.89	2387.8	2476.66	2425.63	2341.82	2638.69	2773.95	2836.98	2442.97	2447.58	2765.47	2825.17	2817.22	2653.93	2452.39	2351.27	2371.71	2849.74	2822.77	2673.15	2442	2688.06	3001.61	2996.11	2427.29
	2237.54	2224.23	2239.03	2255.54	2289.58	2304.58	2350.41	2396.7	2307.42	2262.72	2297.05	2306.92	2434.69	2438.57	2383.76	2307.66	2334.02	2317.37	2527.27	2560.59	2355.84	2437.9	2689.84	2753.02	2543.14	2386.9	2475.79	2424.72	2340.89	2637.31	2773.32	2835.85	2441.75	2446.38	2763.76	2823.49	2815.95	2653.15	2451.78	2350.59	2370.65	2848.73	2822.26	2672.34	2440.85	2686.38	3000.78	2995.07	2426.51
	2237.01	2223.54	2238.33	2254.79	2288.82	2304.08	2349.85	2396.13	2306.54	2262.08	2296.21	2306.33	2433.78	2437.88	2382.96	2306.94	2333.07	2316.56	2526.57	2559.78	2355.01	2436.88	2688.7	2751.63	2542.4	2386.01	2474.92	2423.82	2339.96	2635.93	2772.69	2834.71	2440.54	2445.19	2762.06	2821.82	2814.67	2652.37	2451.17	2349.92	2369.59	2847.73	2821.76	2671.54	2439.7	2684.7	2999.94	2994.03	2425.74
	2236.5	2222.85	2237.65	2254.04	2288.07	2303.58	2349.29	2395.55	2305.65	2261.44	2295.37	2305.74	2432.88	2437.19	2382.16	2306.22	2332.12	2315.76	2525.86	2558.97	2354.19	2435.86	2687.57	2750.25	2541.65	2385.13	2474.05	2422.92	2339.04	2634.55	2772.06	2833.58	2439.34	2444.01	2760.35	2820.14	2813.4	2651.59	2450.56	2349.25	2368.54	2846.73	2821.25	2670.74	2438.56	2683.03	2999.1	2992.99	2424.96
	2235.98	2222.17	2236.96	2253.3	2287.32	2303.09	2348.73	2394.98	2304.77	2260.81	2294.55	2305.15	2431.98	2436.5	2381.36	2305.51	2331.18	2314.97	2525.16	2558.17	2353.37	2434.85	2686.43	2748.87	2540.91	2384.26	2473.18	2422.02	2338.13	2633.18	2771.43	2832.44	2438.15	2442.84	2758.66	2818.47	2812.13	2650.82	2449.95	2348.58	2367.5	2845.73	2820.74	2669.95	2437.42	2681.37	2998.27	2991.95	2424.2
	2235.48	2221.49	2236.29	2252.56	2286.58	2302.59	2348.17	2394.4	2303.9	2260.18	2293.73	2304.57	2431.08	2435.81	2380.56	2304.8	2330.24	2314.18	2524.45	2557.37	2352.56	2433.84	2685.3	2747.49	2540.16	2383.38	2472.31	2421.12	2337.22	2631.81	2770.8	2831.31	2436.96	2441.68	2756.96	2816.8	2810.87	2650.04	2449.35	2347.92	2366.47	2844.73	2820.23	2669.16	2436.29	2679.7	2997.43	2990.92	2423.43
	2234.97	2220.82	2235.61	2251.82	2285.84	2302.1	2347.61	2393.83	2303.03	2259.56	2292.92	2303.98	2430.19	2435.13	2379.76	2304.09	2329.3	2313.4	2523.75	2556.58	2351.76	2432.84	2684.16	2746.1	2539.42	2382.52	2471.45	2420.22	2336.32	2630.45	2770.17	2830.17	2435.78	2440.52	2755.27	2815.14	2809.6	2649.27	2448.75	2347.25	2365.44	2843.74	2819.72	2668.37	2435.17	2678.04	2996.59	2989.88	2422.67
	2234.47	2220.15	2234.95	2251.1	2285.1	2301.6	2347.05	2393.25	2302.16	2258.95	2292.11	2303.41	2429.3	2434.44	2378.96	2303.4	2328.37	2312.62	2523.04	2555.78	2350.96	2431.84	2683.04	2744.72	2538.67	2381.66	2470.59	2419.33	2335.42	2629.09	2769.54	2829.03	2434.61	2439.38	2753.58	2813.48	2808.33	2648.5	2448.16	2346.6	2364.42	2842.74	2819.21	2667.59	2434.05	2676.39	2995.76	2988.84	2421.91
	2233.98	2219.48	2234.29	2250.37	2284.36	2301.11	2346.49	2392.68	2301.3	2258.35	2291.31	2302.83	2428.41	2433.76	2378.17	2302.7	2327.44	2311.86	2522.34	2554.99	2350.17	2430.85	2681.91	2743.35	2537.93	2380.81	2469.74	2418.43	2334.53	2627.74	2768.92	2827.89	2433.44	2438.24	2751.9	2811.82	2807.07	2647.73	2447.56	2345.94	2363.4	2841.74	2818.69	2666.81	2432.93	2674.74	2994.92	2987.81	2421.16
	2233.49	2218.82	2233.63	2249.65	2283.63	2300.61	2345.93	2392.1	2300.44	2257.75	2290.52	2302.26	2427.52	2433.08	2377.37	2302.01	2326.52	2311.1	2521.64	2554.21	2349.38	2429.86	2680.78	2741.97	2537.18	2379.97	2468.88	2417.54	2333.65	2626.39	2768.29	2826.76	2432.29	2437.12	2750.22	2810.17	2805.81	2646.96	2446.98	2345.29	2362.4	2840.75	2818.18	2666.04	2431.82	2673.09	2994.08	2986.77	2420.41
	2233.01	2218.17	2232.98	2248.94	2282.9	2300.12	2345.37	2391.53	2299.59	2257.15	2289.73	2301.69	2426.64	2432.4	2376.58	2301.33	2325.59	2310.34	2520.93	2553.42	2348.6	2428.88	2679.66	2740.59	2536.44	2379.13	2468.03	2416.65	2332.78	2625.04	2767.66	2825.62	2431.14	2436	2748.54	2808.52	2804.55	2646.19	2446.39	2344.64	2361.4	2839.76	2817.66	2665.26	2430.72	2671.45	2993.24	2985.74	2419.66
	2232.53	2217.52	2232.34	2248.23	2282.18	2299.62	2344.81	2390.95	2298.75	2256.57	2288.95	2301.12	2425.76	2431.72	2375.78	2300.65	2324.68	2309.6	2520.23	2552.64	2347.82	2427.9	2678.54	2739.22	2535.7	2378.3	2467.18	2415.77	2331.91	2623.7	2767.04	2824.48	2430	2434.89	2746.87	2806.87	2803.29	2645.42	2445.81	2344	2360.4	2838.76	2817.14	2664.49	2429.62	2669.81	2992.4	2984.71	2418.92
	2232.06	2216.87	2231.7	2247.53	2281.46	2299.13	2344.25	2390.38	2297.91	2255.99	2288.18	2300.56	2424.88	2431.04	2374.99	2299.97	2323.76	2308.86	2519.53	2551.86	2347.05	2426.92	2677.42	2737.85	2534.96	2377.48	2466.34	2414.88	2331.04	2622.37	2766.41	2823.35	2428.87	2433.8	2745.2	2805.23	2802.03	2644.65	2445.23	2343.35	2359.41	2837.77	2816.62	2663.73	2428.53	2668.17	2991.57	2983.67	2418.18
	2231.59	2216.23	2231.06	2246.83	2280.74	2298.63	2343.69	2389.8	2297.07	2255.41	2287.41	2300	2424.01	2430.37	2374.2	2299.3	2322.85	2308.12	2518.83	2551.09	2346.29	2425.96	2676.3	2736.47	2534.22	2376.66	2465.5	2414	2330.19	2621.04	2765.79	2822.21	2427.74	2432.71	2743.54	2803.59	2800.78	2643.89	2444.66	2342.71	2358.43	2836.78	2816.1	2662.97	2427.45	2666.54	2990.73	2982.64	2417.45
	2231.13	2215.6	2230.44	2246.14	2280.03	2298.14	2343.13	2389.23	2296.24	2254.84	2286.66	2299.45	2423.14	2429.69	2373.4	2298.64	2321.94	2307.4	2518.13	2550.32	2345.53	2424.99	2675.19	2735.1	2533.48	2375.85	2464.66	2413.12	2329.34	2619.71	2765.16	2821.07	2426.63	2431.63	2741.87	2801.96	2799.53	2643.13	2444.09	2342.08	2357.46	2835.8	2815.58	2662.21	2426.37	2664.91	2989.89	2981.61	2416.71
	2230.67	2214.97	2229.81	2245.45	2279.32	2297.64	2342.57	2388.65	2295.41	2254.28	2285.9	2298.89	2422.27	2429.02	2372.61	2297.98	2321.04	2306.68	2517.43	2549.55	2344.78	2424.03	2674.08	2733.74	2532.74	2375.05	2463.82	2412.24	2328.5	2618.39	2764.54	2819.93	2425.52	2430.56	2740.22	2800.33	2798.27	2642.37	2443.52	2341.45	2356.49	2834.81	2815.05	2661.46	2425.29	2663.29	2989.05	2980.58	2415.99
	2230.22	2214.34	2229.2	2244.77	2278.61	2297.15	2342.01	2388.08	2294.59	2253.73	2285.16	2298.35	2421.4	2428.35	2371.82	2297.32	2320.14	2305.97	2516.73	2548.78	2344.03	2423.08	2672.97	2732.37	2532	2374.25	2462.99	2411.36	2327.67	2617.08	2763.92	2818.8	2424.42	2429.49	2738.57	2798.7	2797.03	2641.61	2442.95	2340.82	2355.53	2833.83	2814.53	2660.71	2424.23	2661.67	2988.22	2979.55	2415.26
	2229.78	2213.72	2228.58	2244.09	2277.91	2296.65	2341.45	2387.5	2293.77	2253.18	2284.42	2297.8	2420.54	2427.68	2371.04	2296.67	2319.25	2305.26	2516.03	2548.02	2343.29	2422.13	2671.86	2731	2531.26	2373.46	2462.16	2410.49	2326.84	2615.77	2763.3	2817.66	2423.32	2428.44	2736.92	2797.08	2795.78	2640.85	2442.39	2340.19	2354.58	2832.84	2814	2659.96	2423.16	2660.05	2987.38	2978.53	2414.54
	2229.33	2213.11	2227.98	2243.42	2277.21	2296.16	2340.89	2386.93	2292.96	2252.64	2283.69	2297.26	2419.69	2427.02	2370.25	2296.03	2318.36	2304.57	2515.33	2547.26	2342.56	2421.19	2670.76	2729.64	2530.52	2372.68	2461.33	2409.62	2326.02	2614.47	2762.68	2816.52	2422.24	2427.4	2735.27	2795.46	2794.54	2640.09	2441.84	2339.57	2353.64	2831.86	2813.48	2659.22	2422.11	2658.44	2986.54	2977.5	2413.82
	2228.9	2212.5	2227.38	2242.76	2276.52	2295.67	2340.33	2386.35	2292.16	2252.1	2282.96	2296.72	2418.83	2426.35	2369.46	2295.39	2317.47	2303.88	2514.64	2546.51	2341.83	2420.25	2669.66	2728.28	2529.78	2371.9	2460.51	2408.75	2325.2	2613.17	2762.06	2815.39	2421.16	2426.37	2733.63	2793.84	2793.3	2639.34	2441.28	2338.95	2352.7	2830.88	2812.95	2658.48	2421.06	2656.83	2985.7	2976.47	2413.11
	2228.46	2211.89	2226.78	2242.1	2275.83	2295.18	2339.77	2385.78	2291.35	2251.57	2282.25	2296.18	2417.98	2425.69	2368.68	2294.75	2316.58	2303.19	2513.94	2545.76	2341.11	2419.32	2668.56	2726.92	2529.05	2371.13	2459.69	2407.88	2324.39	2611.87	2761.44	2814.25	2420.09	2425.34	2732	2792.23	2792.06	2638.58	2440.74	2338.33	2351.77	2829.9	2812.42	2657.75	2420.01	2655.23	2984.87	2975.45	2412.39
	2228.04	2211.3	2226.19	2241.45	2275.14	2294.68	2339.21	2385.2	2290.56	2251.05	2281.54	2295.65	2417.13	2425.03	2367.9	2294.12	2315.7	2302.52	2513.25	2545.01	2340.39	2418.39	2667.47	2725.56	2528.31	2370.37	2458.87	2407.01	2323.59	2610.58	2760.83	2813.12	2419.03	2424.33	2730.37	2790.63	2790.82	2637.83	2440.19	2337.72	2350.84	2828.92	2811.88	2657.01	2418.97	2653.63	2984.03	2974.43	2411.69
	2227.62	2210.7	2225.61	2240.8	2274.46	2294.19	2338.65	2384.63	2289.77	2250.54	2280.83	2295.12	2416.29	2424.37	2367.12	2293.5	2314.83	2301.85	2512.55	2544.26	2339.68	2417.47	2666.37	2724.21	2527.58	2369.62	2458.06	2406.15	2322.8	2609.3	2760.21	2811.98	2417.98	2423.32	2728.74	2789.02	2789.59	2637.08	2439.65	2337.11	2349.92	2827.95	2811.35	2656.29	2417.94	2652.04	2983.19	2973.4	2410.98
	2227.2	2210.11	2225.03	2240.16	2273.78	2293.7	2338.09	2384.05	2288.98	2250.03	2280.14	2294.6	2415.45	2423.71	2366.33	2292.88	2313.96	2301.19	2511.86	2543.52	2338.98	2416.55	2665.28	2722.86	2526.84	2368.87	2457.25	2405.29	2322.01	2608.02	2759.59	2810.85	2416.93	2422.33	2727.12	2787.43	2788.36	2636.33	2439.11	2336.5	2349.01	2826.98	2810.82	2655.56	2416.91	2650.45	2982.35	2972.38	2410.28
	2226.79	2209.53	2224.46	2239.52	2273.1	2293.21	2337.54	2383.48	2288.2	2249.52	2279.45	2294.08	2414.61	2423.06	2365.56	2292.26	2313.09	2300.53	2511.17	2542.78	2338.28	2415.64	2664.2	2721.51	2526.11	2368.13	2456.44	2404.43	2321.23	2606.75	2758.98	2809.71	2415.9	2421.34	2725.5	2785.83	2787.13	2635.59	2438.57	2335.9	2348.11	2826	2810.28	2654.85	2415.89	2648.87	2981.52	2971.36	2409.59
	2226.38	2208.95	2223.89	2238.89	2272.43	2292.72	2336.98	2382.91	2287.43	2249.03	2278.76	2293.56	2413.78	2422.4	2364.78	2291.65	2312.22	2299.88	2510.48	2542.05	2337.59	2414.73	2663.11	2720.16	2525.38	2367.39	2455.64	2403.58	2320.46	2605.48	2758.37	2808.58	2414.87	2420.37	2723.89	2784.24	2785.9	2634.84	2438.04	2335.3	2347.21	2825.03	2809.75	2654.13	2414.88	2647.29	2980.68	2970.34	2408.89
	2225.98	2208.38	2223.33	2238.26	2271.76	2292.23	2336.42	2382.33	2286.66	2248.54	2278.09	2293.04	2412.95	2421.75	2364	2291.05	2311.36	2299.24	2509.79	2541.31	2336.91	2413.83	2662.03	2718.81	2524.65	2366.67	2454.84	2402.72	2319.69	2604.22	2757.75	2807.45	2413.85	2419.4	2722.28	2782.66	2784.68	2634.1	2437.51	2334.7	2346.32	2824.07	2809.21	2653.42	2413.87	2645.71	2979.84	2969.32	2408.2
	2225.58	2207.81	2222.78	2237.64	2271.1	2291.74	2335.86	2381.76	2285.89	2248.05	2277.42	2292.53	2412.12	2421.1	2363.22	2290.45	2310.51	2298.61	2509.1	2540.58	2336.23	2412.94	2660.95	2717.47	2523.92	2365.95	2454.04	2401.87	2318.93	2602.96	2757.14	2806.32	2412.84	2418.44	2720.67	2781.08	2783.46	2633.35	2436.99	2334.11	2345.44	2823.1	2808.67	2652.71	2412.87	2644.14	2979.01	2968.3	2407.52
	2225.19	2207.25	2222.23	2237.03	2270.44	2291.25	2335.31	2381.18	2285.13	2247.58	2276.76	2292.02	2411.3	2420.46	2362.45	2289.86	2309.65	2297.99	2508.41	2539.86	2335.55	2412.05	2659.88	2716.12	2523.19	2365.23	2453.25	2401.02	2318.18	2601.71	2756.53	2805.18	2411.83	2417.49	2719.07	2779.5	2782.24	2632.61	2436.47	2333.52	2344.57	2822.14	2808.13	2652.01	2411.87	2642.58	2978.17	2967.29	2406.83
	2224.8	2206.69	2221.68	2236.42	2269.78	2290.76	2334.75	2380.61	2284.38	2247.1	2276.11	2291.52	2410.48	2419.81	2361.68	2289.27	2308.81	2297.37	2507.72	2539.14	2334.89	2411.16	2658.81	2714.78	2522.46	2364.53	2452.45	2400.17	2317.44	2600.47	2755.92	2804.05	2410.84	2416.55	2717.48	2777.93	2781.02	2631.87	2435.95	2332.93	2343.7	2821.18	2807.59	2651.31	2410.88	2641.02	2977.33	2966.27	2406.16
	2224.42	2206.14	2221.14	2235.82	2269.13	2290.27	2334.2	2380.04	2283.63	2246.64	2275.46	2291.02	2409.67	2419.17	2360.91	2288.68	2307.96	2296.75	2507.04	2538.42	2334.23	2410.28	2657.74	2713.45	2521.73	2363.83	2451.67	2399.33	2316.7	2599.23	2755.31	2802.92	2409.85	2415.62	2715.88	2776.36	2779.81	2631.14	2435.44	2332.35	2342.84	2820.22	2807.05	2650.61	2409.9	2639.46	2976.5	2965.25	2405.48
	2224.05	2205.59	2220.61	2235.22	2268.48	2289.78	2333.65	2379.46	2282.88	2246.18	2274.82	2290.52	2408.86	2418.53	2360.14	2288.11	2307.12	2296.15	2506.36	2537.7	2333.57	2409.41	2656.67	2712.11	2521.01	2363.14	2450.88	2398.49	2315.97	2597.99	2754.71	2801.79	2408.87	2414.71	2714.3	2774.79	2778.6	2630.4	2434.93	2331.77	2341.98	2819.26	2806.51	2649.92	2408.92	2637.91	2975.66	2964.24	2404.81
	2223.67	2205.05	2220.08	2234.63	2267.84	2289.3	2333.09	2378.89	2282.15	2245.73	2274.19	2290.03	2408.05	2417.89	2359.37	2287.53	2306.28	2295.55	2505.67	2536.99	2332.92	2408.54	2655.61	2710.78	2520.28	2362.45	2450.1	2397.65	2315.24	2596.76	2754.1	2800.67	2407.9	2413.8	2712.72	2773.24	2777.4	2629.67	2434.42	2331.19	2341.13	2818.3	2805.97	2649.23	2407.95	2636.37	2974.82	2963.23	2404.14
	2223.31	2204.52	2219.56	2234.04	2267.2	2288.81	2332.54	2378.32	2281.41	2245.28	2273.56	2289.54	2407.25	2417.25	2358.6	2286.97	2305.45	2294.96	2504.99	2536.28	2332.28	2407.68	2654.55	2709.45	2519.56	2361.78	2449.32	2396.81	2314.52	2595.54	2753.49	2799.54	2406.93	2412.9	2711.14	2771.68	2776.19	2628.94	2433.92	2330.62	2340.29	2817.35	2805.42	2648.55	2406.98	2634.83	2973.99	2962.22	2403.47
	2222.95	2203.99	2219.05	2233.47	2266.57	2288.32	2331.99	2377.75	2280.69	2244.84	2272.94	2289.05	2406.45	2416.62	2357.84	2286.4	2304.62	2294.38	2504.31	2535.58	2331.65	2406.82	2653.49	2708.12	2518.83	2361.11	2448.55	2395.98	2313.81	2594.32	2752.89	2798.41	2405.98	2412.01	2709.57	2770.13	2774.99	2628.21	2433.42	2330.04	2339.46	2816.4	2804.88	2647.87	2406.02	2633.29	2973.15	2961.2	2402.81
	2222.59	2203.46	2218.53	2232.89	2265.94	2287.84	2331.44	2377.18	2279.97	2244.41	2272.33	2288.57	2405.65	2415.98	2357.07	2285.85	2303.8	2293.8	2503.64	2534.88	2331.02	2405.97	2652.44	2706.8	2518.11	2360.44	2447.78	2395.15	2313.11	2593.11	2752.29	2797.29	2405.03	2411.12	2708	2768.58	2773.79	2627.48	2432.92	2329.48	2338.63	2815.45	2804.33	2647.19	2405.07	2631.76	2972.32	2960.19	2402.15
	2222.24	2202.95	2218.03	2232.32	2265.31	2287.35	2330.89	2376.6	2279.25	2243.98	2271.73	2288.09	2404.86	2415.35	2356.31	2285.3	2302.97	2293.23	2502.96	2534.18	2330.39	2405.13	2651.39	2705.48	2517.39	2359.79	2447.01	2394.32	2312.41	2591.9	2751.69	2796.16	2404.09	2410.25	2706.44	2767.04	2772.6	2626.75	2432.43	2328.91	2337.81	2814.5	2803.79	2646.52	2404.12	2630.24	2971.48	2959.19	2401.5
	2221.89	2202.43	2217.53	2231.76	2264.69	2286.87	2330.34	2376.03	2278.54	2243.56	2271.13	2287.62	2404.07	2414.72	2355.55	2284.75	2302.16	2292.67	2502.28	2533.49	2329.78	2404.29	2650.34	2704.16	2516.67	2359.14	2446.24	2393.5	2311.72	2590.7	2751.08	2795.04	2403.16	2409.39	2704.88	2765.51	2771.41	2626.02	2431.94	2328.35	2337	2813.56	2803.24	2645.85	2403.18	2628.72	2970.65	2958.18	2400.85
	2221.55	2201.92	2217.04	2231.21	2264.07	2286.38	2329.79	2375.46	2277.84	2243.15	2270.54	2287.15	2403.29	2414.1	2354.79	2284.21	2301.34	2292.12	2501.61	2532.8	2329.17	2403.46	2649.3	2702.84	2515.95	2358.5	2445.48	2392.67	2311.04	2589.5	2750.48	2793.92	2402.24	2408.54	2703.32	2763.97	2770.22	2625.3	2431.45	2327.79	2336.19	2812.61	2802.69	2645.18	2402.25	2627.2	2969.81	2957.17	2400.2
	2221.21	2201.42	2216.55	2230.66	2263.46	2285.9	2329.24	2374.89	2277.14	2242.74	2269.96	2286.68	2402.51	2413.47	2354.03	2283.67	2300.53	2291.57	2500.94	2532.11	2328.57	2402.63	2648.26	2701.52	2515.23	2357.86	2444.72	2391.85	2310.36	2588.31	2749.88	2792.8	2401.33	2407.7	2701.78	2762.45	2769.03	2624.58	2430.97	2327.23	2335.4	2811.67	2802.14	2644.52	2401.32	2625.69	2968.98	2956.17	2399.56
	2220.88	2200.93	2216.07	2230.11	2262.85	2285.42	2328.69	2374.32	2276.44	2242.34	2269.38	2286.22	2401.74	2412.85	2353.27	2283.14	2299.73	2291.03	2500.27	2531.43	2327.97	2401.81	2647.23	2700.21	2514.52	2357.24	2443.97	2391.03	2309.7	2587.13	2749.29	2791.68	2400.42	2406.87	2700.23	2760.92	2767.85	2623.86	2430.49	2326.68	2334.6	2810.74	2801.59	2643.87	2400.4	2624.19	2968.14	2955.16	2398.92
	2220.55	2200.44	2215.59	2229.57	2262.24	2284.94	2328.15	2373.75	2275.76	2241.94	2268.82	2285.76	2400.96	2412.23	2352.52	2282.62	2298.93	2290.5	2499.6	2530.75	2327.38	2400.99	2646.2	2698.9	2513.8	2356.62	2443.21	2390.22	2309.03	2585.95	2748.69	2790.56	2399.52	2406.04	2698.7	2759.41	2766.67	2623.14	2430.01	2326.13	2333.82	2809.8	2801.04	2643.21	2399.49	2622.69	2967.31	2954.16	2398.28
	2220.23	2199.95	2215.12	2229.04	2261.64	2284.45	2327.6	2373.19	2275.07	2241.55	2268.26	2285.3	2400.2	2411.61	2351.77	2282.1	2298.13	2289.97	2498.93	2530.07	2326.8	2400.18	2645.17	2697.6	2513.09	2356	2442.47	2389.41	2308.38	2584.78	2748.09	2789.44	2398.63	2405.23	2697.16	2757.89	2765.49	2622.42	2429.54	2325.59	2333.04	2808.87	2800.49	2642.56	2398.58	2621.2	2966.48	2953.16	2397.65
	2219.91	2199.47	2214.66	2228.52	2261.05	2283.97	2327.06	2372.62	2274.4	2241.17	2267.7	2284.85	2399.43	2411	2351.01	2281.59	2297.33	2289.45	2498.27	2529.4	2326.22	2399.38	2644.14	2696.3	2512.37	2355.4	2441.72	2388.6	2307.73	2583.61	2747.5	2788.33	2397.75	2404.43	2695.63	2756.38	2764.32	2621.71	2429.07	2325.04	2332.27	2807.94	2799.94	2641.92	2397.68	2619.71	2965.64	2952.15	2397.02
	2219.6	2199	2214.2	2227.99	2260.46	2283.49	2326.52	2372.05	2273.73	2240.79	2267.16	2284.4	2398.68	2410.38	2350.26	2281.08	2296.54	2288.94	2497.61	2528.73	2325.65	2398.58	2643.12	2695	2511.66	2354.8	2440.98	2387.79	2307.09	2582.45	2746.91	2787.21	2396.88	2403.63	2694.11	2754.88	2763.15	2621	2428.61	2324.5	2331.51	2807.01	2799.39	2641.28	2396.79	2618.23	2964.81	2951.15	2396.39
	2219.29	2198.53	2213.74	2227.48	2259.87	2283.01	2325.98	2371.48	2273.06	2240.42	2266.62	2283.96	2397.92	2409.77	2349.52	2280.58	2295.76	2288.44	2496.95	2528.07	2325.09	2397.79	2642.11	2693.7	2510.95	2354.21	2440.24	2386.99	2306.46	2581.3	2746.31	2786.1	2396.02	2402.85	2692.59	2753.38	2761.99	2620.29	2428.15	2323.96	2330.75	2806.09	2798.84	2640.64	2395.9	2616.76	2963.97	2950.15	2395.77
	2218.99	2198.07	2213.3	2226.97	2259.29	2282.54	2325.44	2370.92	2272.4	2240.06	2266.08	2283.52	2397.17	2409.16	2348.77	2280.08	2294.98	2287.94	2496.29	2527.41	2324.53	2397	2641.09	2692.4	2510.24	2353.63	2439.5	2386.19	2305.83	2580.15	2745.72	2784.99	2395.16	2402.08	2691.08	2751.89	2760.82	2619.58	2427.69	2323.43	2330	2805.16	2798.29	2640.01	2395.02	2615.28	2963.14	2949.16	2395.15
	2218.69	2197.61	2212.86	2226.47	2258.71	2282.06	2324.9	2370.35	2271.75	2239.7	2265.56	2283.08	2396.42	2408.55	2348.02	2279.59	2294.2	2287.45	2495.63	2526.75	2323.98	2396.22	2640.08	2691.11	2509.53	2353.05	2438.77	2385.39	2305.21	2579	2745.13	2783.88	2394.31	2401.31	2689.57	2750.4	2759.67	2618.87	2427.23	2322.9	2329.26	2804.24	2797.74	2639.38	2394.15	2613.82	2962.31	2948.16	2394.53
	2218.4	2197.16	2212.42	2225.97	2258.14	2281.58	2324.36	2369.79	2271.1	2239.34	2265.04	2282.65	2395.68	2407.95	2347.28	2279.11	2293.42	2286.97	2494.98	2526.1	2323.44	2395.44	2639.08	2689.82	2508.82	2352.48	2438.04	2384.59	2304.6	2577.87	2744.55	2782.77	2393.48	2400.56	2688.07	2748.91	2758.51	2618.16	2426.78	2322.37	2328.52	2803.33	2797.18	2638.75	2393.28	2612.36	2961.48	2947.16	2393.92
	2218.11	2196.71	2211.99	2225.48	2257.57	2281.1	2323.82	2369.22	2270.46	2239	2264.53	2282.22	2394.95	2407.35	2346.54	2278.63	2292.65	2286.49	2494.32	2525.45	2322.9	2394.68	2638.08	2688.54	2508.12	2351.92	2437.32	2383.8	2304	2576.74	2743.96	2781.66	2392.65	2399.81	2686.57	2747.43	2757.36	2617.46	2426.33	2321.85	2327.79	2802.41	2796.63	2638.13	2392.42	2610.91	2960.64	2946.17	2393.31
	2217.83	2196.27	2211.56	2225	2257	2280.63	2323.28	2368.66	2269.83	2238.66	2264.03	2281.79	2394.21	2406.75	2345.8	2278.15	2291.89	2286.02	2493.67	2524.8	2322.37	2393.91	2637.08	2687.26	2507.41	2351.37	2436.59	2383.01	2303.4	2575.61	2743.37	2780.56	2391.82	2399.08	2685.08	2745.96	2756.21	2616.76	2425.88	2321.32	2327.07	2801.5	2796.08	2637.51	2391.56	2609.46	2959.81	2945.17	2392.7
	2217.55	2195.84	2211.15	2224.52	2256.44	2280.15	2322.75	2368.09	2269.2	2238.32	2263.53	2281.37	2393.48	2406.15	2345.06	2277.69	2291.12	2285.56	2493.02	2524.16	2321.85	2393.16	2636.08	2685.98	2506.71	2350.82	2435.88	2382.22	2302.81	2574.49	2742.79	2779.45	2391.01	2398.36	2683.59	2744.49	2755.06	2616.06	2425.44	2320.8	2326.36	2800.59	2795.52	2636.9	2390.72	2608.02	2958.98	2944.18	2392.1
	2217.28	2195.41	2210.73	2224.05	2255.89	2279.68	2322.22	2367.53	2268.57	2238	2263.04	2280.95	2392.76	2405.55	2344.33	2277.22	2290.37	2285.11	2492.38	2523.52	2321.33	2392.41	2635.09	2684.7	2506.01	2350.28	2435.16	2381.44	2302.22	2573.38	2742.2	2778.35	2390.21	2397.64	2682.11	2743.02	2753.92	2615.36	2425	2320.29	2325.65	2799.69	2794.97	2636.29	2389.88	2606.59	2958.15	2943.19	2391.5
	2217.01	2194.99	2210.33	2223.58	2255.34	2279.21	2321.68	2366.97	2267.96	2237.67	2262.56	2280.54	2392.04	2404.96	2343.59	2276.77	2289.61	2284.66	2491.73	2522.89	2320.82	2391.66	2634.11	2683.43	2505.31	2349.75	2434.45	2380.66	2301.65	2572.27	2741.62	2777.25	2389.41	2396.94	2680.63	2741.56	2752.78	2614.66	2424.57	2319.77	2324.95	2798.78	2794.41	2635.68	2389.04	2605.16	2957.32	2942.2	2390.91
	2216.75	2194.57	2209.92	2223.12	2254.79	2278.74	2321.15	2366.41	2267.35	2237.36	2262.09	2280.13	2391.33	2404.37	2342.86	2276.32	2288.86	2284.22	2491.09	2522.25	2320.32	2390.93	2633.13	2682.16	2504.61	2349.23	2433.74	2379.88	2301.08	2571.17	2741.04	2776.15	2388.62	2396.24	2679.16	2740.11	2751.65	2613.97	2424.14	2319.26	2324.25	2797.88	2793.86	2635.08	2388.22	2603.74	2956.49	2941.21	2390.31
	2216.49	2194.16	2209.53	2222.67	2254.25	2278.26	2320.63	2365.85	2266.74	2237.05	2261.62	2279.73	2390.62	2403.78	2342.13	2275.87	2288.11	2283.79	2490.45	2521.63	2319.82	2390.2	2632.15	2680.89	2503.91	2348.71	2433.04	2379.11	2300.52	2570.08	2740.46	2775.05	2387.84	2395.56	2677.7	2738.66	2750.52	2613.28	2423.71	2318.76	2323.57	2796.99	2793.3	2634.48	2387.4	2602.32	2955.66	2940.22	2389.73
	2216.24	2193.76	2209.14	2222.22	2253.71	2277.79	2320.1	2365.29	2266.14	2236.74	2261.16	2279.32	2389.91	2403.19	2341.4	2275.43	2287.37	2283.37	2489.81	2521	2319.33	2389.47	2631.18	2679.63	2503.22	2348.2	2432.33	2378.34	2299.96	2568.99	2739.88	2773.96	2387.07	2394.88	2676.23	2737.22	2749.39	2612.59	2423.28	2318.25	2322.89	2796.09	2792.75	2633.89	2386.59	2600.91	2954.83	2939.23	2389.14
	2215.99	2193.36	2208.76	2221.78	2253.18	2277.32	2319.57	2364.73	2265.55	2236.45	2260.71	2278.93	2389.21	2402.61	2340.68	2275	2286.63	2282.95	2489.18	2520.39	2318.85	2388.75	2630.21	2678.37	2502.52	2347.7	2431.63	2377.57	2299.41	2567.9	2739.3	2772.87	2386.31	2394.22	2674.78	2735.78	2748.27	2611.9	2422.86	2317.75	2322.21	2795.2	2792.19	2633.3	2385.78	2599.5	2954	2938.25	2388.56
	2215.74	2192.97	2208.38	2221.35	2252.66	2276.85	2319.05	2364.17	2264.96	2236.16	2260.27	2278.53	2388.51	2402.02	2339.95	2274.57	2285.9	2282.54	2488.55	2519.77	2318.38	2388.04	2629.24	2677.12	2501.83	2347.21	2430.94	2376.8	2298.87	2566.83	2738.73	2771.78	2385.55	2393.57	2673.33	2734.34	2747.15	2611.21	2422.44	2317.25	2321.55	2794.31	2791.64	2632.71	2384.98	2598.11	2953.17	2937.26	2387.98
	2215.5	2192.58	2208.01	2220.92	2252.13	2276.39	2318.52	2363.61	2264.38	2235.87	2259.83	2278.15	2387.82	2401.44	2339.23	2274.15	2285.17	2282.14	2487.92	2519.16	2317.91	2387.33	2628.28	2675.87	2501.14	2346.72	2430.25	2376.04	2298.34	2565.76	2738.15	2770.69	2384.81	2392.92	2671.89	2732.91	2746.04	2610.53	2422.03	2316.76	2320.89	2793.43	2791.08	2632.13	2384.19	2596.72	2952.34	2936.28	2387.41
	2215.27	2192.2	2207.64	2220.5	2251.62	2275.92	2318	2363.06	2263.81	2235.59	2259.4	2277.76	2387.13	2400.87	2338.51	2273.73	2284.44	2281.74	2487.29	2518.55	2317.45	2386.64	2627.33	2674.62	2500.45	2346.24	2429.56	2375.28	2297.81	2564.69	2737.58	2769.6	2384.07	2392.29	2670.45	2731.49	2744.93	2609.85	2421.61	2316.26	2320.24	2792.54	2790.53	2631.55	2383.41	2595.33	2951.51	2935.3	2386.84
	2215.04	2191.83	2207.28	2220.08	2251.1	2275.45	2317.48	2362.5	2263.24	2235.32	2258.98	2277.38	2386.45	2400.29	2337.79	2273.32	2283.72	2281.36	2486.66	2517.95	2317	2385.94	2626.37	2673.37	2499.76	2345.77	2428.88	2374.53	2297.3	2563.64	2737	2768.51	2383.35	2391.66	2669.01	2730.07	2743.82	2609.17	2421.2	2315.78	2319.59	2791.66	2789.97	2630.98	2382.63	2593.95	2950.68	2934.32	2386.27
	2214.82	2191.46	2206.92	2219.67	2250.6	2274.99	2316.96	2361.95	2262.68	2235.05	2258.56	2277	2385.77	2399.72	2337.07	2272.92	2283	2280.98	2486.04	2517.35	2316.55	2385.26	2625.43	2672.13	2499.07	2345.31	2428.19	2373.78	2296.78	2562.58	2736.43	2767.43	2382.63	2391.05	2667.59	2728.66	2742.71	2608.49	2420.8	2315.29	2318.96	2790.79	2789.42	2630.41	2381.86	2592.58	2949.85	2933.34	2385.71
	2214.6	2191.1	2206.57	2219.27	2250.09	2274.52	2316.45	2361.39	2262.13	2234.79	2258.15	2276.63	2385.1	2399.15	2336.36	2272.52	2282.28	2280.6	2485.42	2516.75	2316.11	2384.58	2624.48	2670.89	2498.38	2344.85	2427.52	2373.03	2296.28	2561.54	2735.86	2766.35	2381.92	2390.45	2666.17	2727.25	2741.61	2607.81	2420.4	2314.8	2318.33	2789.92	2788.86	2629.84	2381.1	2591.21	2949.02	2932.36	2385.15
	2214.38	2190.74	2206.23	2218.87	2249.6	2274.06	2315.93	2360.84	2261.58	2234.53	2257.75	2276.26	2384.43	2398.58	2335.64	2272.13	2281.57	2280.24	2484.8	2516.16	2315.68	2383.9	2623.55	2669.66	2497.7	2344.4	2426.84	2372.28	2295.78	2560.5	2735.3	2765.27	2381.21	2389.85	2664.75	2725.85	2740.52	2607.14	2420	2314.32	2317.7	2789.05	2788.31	2629.28	2380.35	2589.86	2948.2	2931.38	2384.59
	2214.17	2190.39	2205.89	2218.48	2249.1	2273.6	2315.42	2360.29	2261.03	2234.28	2257.36	2275.9	2383.77	2398.02	2334.93	2271.75	2280.86	2279.88	2484.19	2515.57	2315.25	2383.24	2622.61	2668.43	2497.02	2343.96	2426.17	2371.54	2295.29	2559.47	2734.73	2764.2	2380.52	2389.27	2663.34	2724.45	2739.43	2606.47	2419.6	2313.85	2317.09	2788.18	2787.75	2628.72	2379.6	2588.5	2947.37	2930.4	2384.03
	2213.97	2190.04	2205.56	2218.1	2248.62	2273.14	2314.9	2359.74	2260.5	2234.04	2256.97	2275.54	2383.11	2397.45	2334.23	2271.37	2280.16	2279.53	2483.58	2514.99	2314.83	2382.58	2621.68	2667.2	2496.33	2343.53	2425.5	2370.8	2294.81	2558.44	2734.16	2763.12	2379.84	2388.7	2661.93	2723.06	2738.34	2605.8	2419.21	2313.37	2316.48	2787.32	2787.2	2628.17	2378.86	2587.16	2946.54	2929.43	2383.48
	2213.77	2189.71	2205.24	2217.72	2248.13	2272.68	2314.39	2359.18	2259.97	2233.8	2256.6	2275.18	2382.46	2396.89	2333.52	2270.99	2279.46	2279.18	2482.97	2514.41	2314.42	2381.92	2620.76	2665.98	2495.66	2343.1	2424.84	2370.06	2294.34	2557.42	2733.6	2762.05	2379.16	2388.13	2660.54	2721.67	2737.26	2605.13	2418.82	2312.9	2315.87	2786.46	2786.64	2627.62	2378.13	2585.82	2945.72	2928.45	2382.94
	2213.57	2189.37	2204.92	2217.35	2247.66	2272.22	2313.89	2358.64	2259.45	2233.57	2256.23	2274.83	2381.81	2396.33	2332.81	2270.63	2278.77	2278.85	2482.36	2513.84	2314.02	2381.27	2619.84	2664.76	2494.98	2342.69	2424.18	2369.33	2293.87	2556.41	2733.04	2760.98	2378.49	2387.58	2659.14	2720.29	2736.18	2604.46	2418.43	2312.43	2315.28	2785.6	2786.09	2627.07	2377.4	2584.49	2944.89	2927.48	2382.39
	2213.38	2189.05	2204.6	2216.98	2247.19	2271.76	2313.38	2358.09	2258.93	2233.35	2255.86	2274.49	2381.16	2395.78	2332.11	2270.26	2278.07	2278.52	2481.76	2513.27	2313.63	2380.63	2618.92	2663.54	2494.3	2342.28	2423.52	2368.6	2293.41	2555.4	2732.47	2759.92	2377.83	2387.04	2657.76	2718.91	2735.1	2603.8	2418.05	2311.96	2314.69	2784.75	2785.53	2626.53	2376.68	2583.16	2944.06	2926.51	2381.85
	2213.19	2188.73	2204.3	2216.63	2246.72	2271.3	2312.87	2357.54	2258.42	2233.13	2255.51	2274.14	2380.53	2395.23	2331.41	2269.91	2277.39	2278.2	2481.16	2512.7	2313.24	2380	2618.01	2662.33	2493.63	2341.87	2422.87	2367.88	2292.96	2554.4	2731.91	2758.85	2377.18	2386.51	2656.37	2717.54	2734.03	2603.14	2417.67	2311.5	2314.11	2783.9	2784.98	2625.99	2375.97	2581.84	2943.24	2925.53	2381.32
	2213.01	2188.42	2204	2216.27	2246.26	2270.85	2312.37	2356.99	2257.92	2232.91	2255.16	2273.81	2379.89	2394.68	2330.71	2269.56	2276.7	2277.88	2480.56	2512.14	2312.86	2379.37	2617.11	2661.12	2492.95	2341.48	2422.22	2367.15	2292.51	2553.41	2731.36	2757.79	2376.54	2385.99	2655	2716.18	2732.97	2602.48	2417.29	2311.04	2313.53	2783.05	2784.43	2625.46	2375.27	2580.53	2942.41	2924.57	2380.79
	2212.84	2188.11	2203.7	2215.93	2245.8	2270.39	2311.87	2356.45	2257.42	2232.71	2254.82	2273.47	2379.26	2394.13	2330.02	2269.22	2276.02	2277.58	2479.97	2511.58	2312.48	2378.75	2616.2	2659.92	2492.28	2341.09	2421.57	2366.43	2292.07	2552.42	2730.8	2756.73	2375.91	2385.47	2653.63	2714.82	2731.91	2601.82	2416.92	2310.58	2312.97	2782.21	2783.87	2624.93	2374.57	2579.23	2941.59	2923.6	2380.26
	2212.66	2187.81	2203.41	2215.59	2245.35	2269.94	2311.37	2355.9	2256.93	2232.5	2254.48	2273.14	2378.64	2393.58	2329.33	2268.88	2275.35	2277.28	2479.38	2511.02	2312.11	2378.14	2615.31	2658.72	2491.61	2340.71	2420.93	2365.72	2291.64	2551.44	2730.24	2755.67	2375.29	2384.97	2652.27	2713.46	2730.85	2601.17	2416.55	2310.13	2312.41	2781.37	2783.32	2624.4	2373.89	2577.93	2940.76	2922.63	2379.73
	2212.5	2187.51	2203.13	2215.26	2244.9	2269.49	2310.87	2355.36	2256.45	2232.31	2254.16	2272.82	2378.02	2393.04	2328.63	2268.55	2274.68	2276.99	2478.79	2510.47	2311.76	2377.53	2614.42	2657.52	2490.94	2340.34	2420.29	2365.01	2291.22	2550.47	2729.69	2754.62	2374.67	2384.48	2650.91	2712.12	2729.8	2600.51	2416.18	2309.67	2311.85	2780.54	2782.77	2623.88	2373.2	2576.64	2939.94	2921.66	2379.21
	2212.34	2187.23	2202.85	2214.93	2244.46	2269.04	2310.38	2354.82	2255.97	2232.12	2253.84	2272.49	2377.41	2392.5	2327.95	2268.23	2274.01	2276.7	2478.2	2509.93	2311.4	2376.93	2613.53	2656.33	2490.28	2339.98	2419.65	2364.3	2290.81	2549.5	2729.13	2753.57	2374.07	2384	2649.56	2710.77	2728.75	2599.86	2415.81	2309.22	2311.31	2779.71	2782.21	2623.36	2372.53	2575.35	2939.12	2920.7	2378.69
	2212.18	2186.94	2202.58	2214.61	2244.02	2268.59	2309.89	2354.28	2255.5	2231.93	2253.53	2272.18	2376.8	2391.96	2327.26	2267.91	2273.35	2276.42	2477.62	2509.38	2311.06	2376.34	2612.65	2655.14	2489.61	2339.62	2419.02	2363.59	2290.4	2548.54	2728.58	2752.52	2373.47	2383.53	2648.21	2709.44	2727.7	2599.22	2415.45	2308.78	2310.77	2778.88	2781.66	2622.85	2371.87	2574.08	2938.29	2919.73	2378.17
	2212.03	2186.67	2202.31	2214.3	2243.59	2268.14	2309.4	2353.74	2255.04	2231.76	2253.23	2271.87	2376.2	2391.43	2326.57	2267.6	2272.69	2276.15	2477.04	2508.85	2310.72	2375.75	2611.77	2653.96	2488.95	2339.28	2418.39	2362.89	2290	2547.59	2728.03	2751.47	2372.88	2383.07	2646.87	2708.11	2726.66	2598.57	2415.1	2308.33	2310.23	2778.05	2781.11	2622.34	2371.21	2572.81	2937.47	2918.77	2377.66
	2211.88	2186.4	2202.05	2213.99	2243.17	2267.69	2308.91	2353.2	2254.58	2231.58	2252.93	2271.56	2375.6	2390.89	2325.89	2267.29	2272.03	2275.89	2476.47	2508.31	2310.39	2375.18	2610.9	2652.78	2488.29	2338.94	2417.76	2362.19	2289.6	2546.64	2727.48	2750.43	2372.3	2382.62	2645.54	2706.78	2725.63	2597.92	2414.74	2307.89	2309.71	2777.23	2780.56	2621.83	2370.56	2571.55	2936.65	2917.81	2377.15
	2211.74	2186.14	2201.8	2213.69	2242.75	2267.24	2308.42	2352.66	2254.13	2231.42	2252.64	2271.25	2375.01	2390.36	2325.21	2266.99	2271.38	2275.64	2475.89	2507.78	2310.07	2374.6	2610.04	2651.6	2487.63	2338.61	2417.14	2361.5	2289.22	2545.7	2726.94	2749.39	2371.73	2382.19	2644.21	2705.46	2724.6	2597.28	2414.39	2307.45	2309.19	2776.42	2780.01	2621.33	2369.92	2570.29	2935.83	2916.85	2376.65
	2211.6	2185.88	2201.55	2213.4	2242.33	2266.8	2307.94	2352.13	2253.69	2231.26	2252.36	2270.96	2374.42	2389.84	2324.53	2266.7	2270.73	2275.39	2475.32	2507.26	2309.76	2374.04	2609.18	2650.43	2486.97	2338.28	2416.52	2360.81	2288.84	2544.76	2726.39	2748.35	2371.17	2381.76	2642.89	2704.15	2723.57	2596.64	2414.04	2307.02	2308.68	2775.6	2779.46	2620.83	2369.28	2569.05	2935.01	2915.89	2376.15
	2211.46	2185.63	2201.31	2213.11	2241.92	2266.35	2307.45	2351.59	2253.25	2231.1	2252.09	2270.66	2373.84	2389.31	2323.86	2266.42	2270.09	2275.15	2474.76	2506.74	2309.45	2373.48	2608.32	2649.26	2486.32	2337.97	2415.91	2360.12	2288.47	2543.84	2725.85	2747.32	2370.62	2381.34	2641.57	2702.84	2722.55	2596.01	2413.69	2306.59	2308.18	2774.79	2778.91	2620.34	2368.65	2567.81	2934.19	2914.93	2375.65
	2211.34	2185.39	2201.07	2212.83	2241.52	2265.91	2306.97	2351.06	2252.82	2230.95	2251.82	2270.37	2373.26	2388.79	2323.19	2266.14	2269.45	2274.92	2474.2	2506.22	2309.15	2372.93	2607.47	2648.1	2485.66	2337.66	2415.3	2359.44	2288.1	2542.92	2725.3	2746.29	2370.08	2380.93	2640.26	2701.54	2721.53	2595.37	2413.35	2306.16	2307.68	2773.99	2778.36	2619.85	2368.03	2566.57	2933.37	2913.98	2375.15
	2211.21	2185.15	2200.84	2212.56	2241.12	2265.47	2306.49	2350.52	2252.4	2230.81	2251.56	2270.09	2372.69	2388.27	2322.52	2265.86	2268.81	2274.69	2473.64	2505.71	2308.86	2372.38	2606.62	2646.94	2485.01	2337.36	2414.69	2358.76	2287.75	2542	2724.76	2745.26	2369.54	2380.54	2638.96	2700.24	2720.52	2594.74	2413.01	2305.73	2307.19	2773.19	2777.81	2619.36	2367.42	2565.35	2932.55	2913.02	2374.66
	2211.09	2184.92	2200.61	2212.29	2240.72	2265.03	2306.02	2349.99	2251.98	2230.67	2251.31	2269.81	2372.13	2387.75	2321.85	2265.6	2268.18	2274.48	2473.08	2505.2	2308.58	2371.85	2605.78	2645.78	2484.36	2337.06	2414.09	2358.08	2287.4	2541.1	2724.22	2744.23	2369.02	2380.15	2637.66	2698.95	2719.51	2594.11	2412.68	2305.31	2306.71	2772.39	2777.27	2618.88	2366.82	2564.13	2931.73	2912.07	2374.17
	2210.98	2184.7	2200.4	2212.03	2240.34	2264.59	2305.54	2349.46	2251.57	2230.54	2251.07	2269.53	2371.57	2387.24	2321.18	2265.34	2267.55	2274.27	2472.53	2504.69	2308.3	2371.32	2604.95	2644.63	2483.71	2336.78	2413.48	2357.41	2287.06	2540.2	2723.69	2743.21	2368.5	2379.77	2636.37	2697.66	2718.51	2593.48	2412.34	2304.88	2306.23	2771.6	2776.72	2618.4	2366.22	2562.92	2930.91	2911.12	2373.69
	2210.87	2184.48	2200.18	2211.78	2239.95	2264.15	2305.07	2348.93	2251.17	2230.42	2250.83	2269.26	2371.01	2386.73	2320.52	2265.08	2266.93	2274.06	2471.98	2504.2	2308.03	2370.79	2604.12	2643.49	2483.07	2336.5	2412.89	2356.74	2286.72	2539.3	2723.15	2742.19	2367.99	2379.41	2635.09	2696.38	2717.51	2592.85	2412.01	2304.47	2305.76	2770.81	2776.17	2617.93	2365.64	2561.72	2930.09	2910.17	2373.21
	2210.76	2184.27	2199.98	2211.53	2239.58	2263.71	2304.6	2348.41	2250.77	2230.3	2250.61	2268.99	2370.46	2386.22	2319.86	2264.83	2266.31	2273.87	2471.43	2503.7	2307.77	2370.28	2603.29	2642.35	2482.42	2336.23	2412.29	2356.08	2286.4	2538.42	2722.61	2741.17	2367.49	2379.05	2633.81	2695.11	2716.52	2592.23	2411.69	2304.05	2305.3	2770.02	2775.63	2617.45	2365.06	2560.52	2929.28	2909.22	2372.73
	2210.66	2184.06	2199.78	2211.29	2239.2	2263.28	2304.14	2347.88	2250.39	2230.18	2250.39	2268.73	2369.92	2385.71	2319.2	2264.59	2265.69	2273.68	2470.89	2503.21	2307.52	2369.77	2602.47	2641.21	2481.78	2335.97	2411.7	2355.41	2286.08	2537.54	2722.08	2740.16	2367	2378.71	2632.54	2693.84	2715.53	2591.61	2411.36	2303.64	2304.85	2769.24	2775.08	2616.99	2364.48	2559.33	2928.46	2908.27	2372.25
	2210.57	2183.86	2199.58	2211.06	2238.84	2262.84	2303.67	2347.35	2250	2230.07	2250.17	2268.47	2369.38	2385.21	2318.54	2264.36	2265.08	2273.5	2470.35	2502.72	2307.27	2369.27	2601.66	2640.08	2481.14	2335.72	2411.12	2354.76	2285.76	2536.66	2721.55	2739.14	2366.52	2378.37	2631.28	2692.58	2714.55	2590.99	2411.04	2303.23	2304.4	2768.46	2774.54	2616.52	2363.92	2558.15	2927.64	2907.33	2371.78
	2210.48	2183.67	2199.39	2210.83	2238.47	2262.41	2303.21	2346.83	2249.63	2229.97	2249.97	2268.21	2368.84	2384.71	2317.89	2264.13	2264.47	2273.33	2469.82	2502.24	2307.03	2368.77	2600.85	2638.95	2480.5	2335.47	2410.53	2354.1	2285.46	2535.8	2721.02	2738.14	2366.05	2378.05	2630.02	2691.33	2713.57	2590.37	2410.72	2302.82	2303.96	2767.69	2774	2616.06	2363.36	2556.98	2926.83	2906.38	2371.32
	2210.39	2183.49	2199.21	2210.61	2238.12	2261.98	2302.75	2346.31	2249.26	2229.87	2249.77	2267.97	2368.31	2384.21	2317.24	2263.91	2263.87	2273.16	2469.29	2501.76	2306.8	2368.28	2600.05	2637.82	2479.87	2335.24	2409.95	2353.45	2285.16	2534.94	2720.49	2737.13	2365.59	2377.73	2628.77	2690.08	2712.6	2589.76	2410.41	2302.41	2303.53	2766.92	2773.45	2615.61	2362.81	2555.81	2926.01	2905.44	2370.85
	2210.31	2183.31	2199.03	2210.4	2237.77	2261.55	2302.29	2345.79	2248.9	2229.78	2249.58	2267.72	2367.79	2383.71	2316.59	2263.69	2263.27	2273	2468.76	2501.29	2306.58	2367.8	2599.25	2636.7	2479.23	2335.01	2409.38	2352.8	2284.87	2534.09	2719.96	2736.13	2365.13	2377.43	2627.52	2688.83	2711.63	2589.14	2410.1	2302.01	2303.1	2766.15	2772.91	2615.16	2362.27	2554.65	2925.2	2904.5	2370.39
	2210.23	2183.14	2198.86	2210.19	2237.42	2261.12	2301.84	2345.27	2248.54	2229.7	2249.39	2267.48	2367.27	2383.22	2315.94	2263.48	2262.67	2272.85	2468.23	2500.82	2306.36	2367.33	2598.46	2635.59	2478.6	2334.78	2408.8	2352.16	2284.59	2533.24	2719.43	2735.13	2364.69	2377.14	2626.28	2687.6	2710.67	2588.54	2409.79	2301.61	2302.68	2765.39	2772.37	2614.71	2361.74	2553.5	2924.39	2903.56	2369.93
	2210.16	2182.97	2198.69	2209.99	2237.08	2260.7	2301.38	2344.75	2248.2	2229.62	2249.22	2267.25	2366.76	2382.73	2315.3	2263.28	2262.07	2272.71	2467.71	2500.36	2306.15	2366.86	2597.67	2634.48	2477.97	2334.57	2408.23	2351.52	2284.31	2532.41	2718.91	2734.13	2364.25	2376.85	2625.05	2686.37	2709.71	2587.93	2409.48	2301.22	2302.27	2764.63	2771.83	2614.26	2361.21	2552.36	2923.57	2902.62	2369.48
	2210.09	2182.81	2198.53	2209.8	2236.75	2260.27	2300.93	2344.23	2247.86	2229.54	2249.05	2267.02	2366.25	2382.24	2314.65	2263.08	2261.48	2272.57	2467.19	2499.89	2305.95	2366.4	2596.89	2633.37	2477.34	2334.36	2407.67	2350.88	2284.04	2531.58	2718.38	2733.14	2363.82	2376.58	2623.83	2685.14	2708.76	2587.32	2409.18	2300.82	2301.87	2763.88	2771.29	2613.82	2360.7	2551.22	2922.76	2901.68	2369.03
	2210.03	2182.66	2198.38	2209.61	2236.42	2259.85	2300.48	2343.71	2247.52	2229.48	2248.89	2266.79	2365.75	2381.76	2314.02	2262.89	2260.9	2272.44	2466.68	2499.44	2305.76	2365.95	2596.11	2632.27	2476.71	2334.16	2407.11	2350.25	2283.78	2530.75	2717.86	2732.15	2363.4	2376.32	2622.61	2683.92	2707.81	2586.72	2408.88	2300.43	2301.47	2763.13	2770.75	2613.39	2360.19	2550.09	2921.95	2900.75	2368.58
	2209.97	2182.51	2198.23	2209.43	2236.09	2259.42	2300.04	2343.2	2247.19	2229.41	2248.73	2266.57	2365.25	2381.27	2313.38	2262.7	2260.32	2272.32	2466.17	2498.99	2305.57	2365.5	2595.34	2631.17	2476.09	2333.97	2406.55	2349.62	2283.52	2529.93	2717.34	2731.16	2362.99	2376.07	2621.4	2682.71	2706.87	2586.12	2408.58	2300.05	2301.08	2762.38	2770.21	2612.95	2359.69	2548.97	2921.14	2899.82	2368.14
	2209.92	2182.38	2198.09	2209.26	2235.77	2259	2299.59	2342.69	2246.87	2229.36	2248.58	2266.35	2364.76	2380.79	2312.74	2262.53	2259.74	2272.21	2465.66	2498.54	2305.39	2365.06	2594.57	2630.08	2475.47	2333.79	2405.99	2349	2283.27	2529.12	2716.82	2730.18	2362.59	2375.82	2620.19	2681.5	2705.94	2585.52	2408.29	2299.66	2300.7	2761.64	2769.68	2612.52	2359.2	2547.85	2920.33	2898.88	2367.7
	2209.87	2182.24	2197.96	2209.09	2235.46	2258.58	2299.15	2342.17	2246.56	2229.31	2248.44	2266.14	2364.28	2380.32	2312.11	2262.36	2259.16	2272.1	2465.16	2498.1	2305.22	2364.63	2593.81	2628.99	2474.85	2333.62	2405.44	2348.38	2283.03	2528.32	2716.3	2729.2	2362.2	2375.59	2618.99	2680.31	2705.01	2584.93	2408	2299.28	2300.32	2760.9	2769.14	2612.1	2358.71	2546.75	2919.52	2897.96	2367.26
	2209.82	2182.12	2197.82	2208.93	2235.15	2258.17	2298.71	2341.66	2246.25	2229.26	2248.31	2265.93	2363.8	2379.84	2311.48	2262.19	2258.59	2272	2464.66	2497.66	2305.06	2364.21	2593.06	2627.91	2474.23	2333.45	2404.89	2347.76	2282.8	2527.53	2715.78	2728.22	2361.82	2375.37	2617.8	2679.11	2704.08	2584.34	2407.71	2298.9	2299.95	2760.17	2768.6	2611.67	2358.23	2545.65	2918.71	2897.03	2366.83
	2209.78	2182	2197.7	2208.77	2234.85	2257.75	2298.28	2341.15	2245.95	2229.22	2248.19	2265.73	2363.32	2379.37	2310.86	2262.03	2258.02	2271.91	2464.17	2497.23	2304.9	2363.79	2592.31	2626.83	2473.61	2333.29	2404.35	2347.15	2282.57	2526.74	2715.27	2727.25	2361.45	2375.16	2616.62	2677.92	2703.16	2583.75	2407.42	2298.52	2299.59	2759.44	2768.07	2611.25	2357.76	2544.56	2917.91	2896.1	2366.4
	2209.75	2181.89	2197.58	2208.63	2234.55	2257.34	2297.84	2340.65	2245.66	2229.19	2248.07	2265.53	2362.85	2378.9	2310.23	2261.88	2257.46	2271.82	2463.68	2496.8	2304.75	2363.38	2591.57	2625.75	2473	2333.14	2403.81	2346.54	2282.35	2525.96	2714.75	2726.27	2361.08	2374.96	2615.44	2676.74	2702.25	2583.16	2407.14	2298.15	2299.24	2758.72	2767.54	2610.84	2357.3	2543.47	2917.1	2895.18	2365.97
	2209.71	2181.78	2197.47	2208.49	2234.26	2256.92	2297.41	2340.14	2245.37	2229.16	2247.96	2265.34	2362.39	2378.44	2309.61	2261.74	2256.9	2271.75	2463.19	2496.37	2304.61	2362.98	2590.83	2624.68	2472.39	2332.99	2403.27	2345.93	2282.14	2525.18	2714.24	2725.31	2360.72	2374.77	2614.27	2675.57	2701.34	2582.58	2406.86	2297.78	2298.89	2758	2767	2610.42	2356.85	2542.4	2916.3	2894.26	2365.55
	2209.69	2181.68	2197.36	2208.35	2233.97	2256.51	2296.98	2339.64	2245.1	2229.14	2247.86	2265.15	2361.93	2377.97	2308.99	2261.6	2256.34	2271.68	2462.7	2495.95	2304.48	2362.58	2590.1	2623.62	2471.78	2332.86	2402.73	2345.33	2281.93	2524.41	2713.73	2724.34	2360.38	2374.58	2613.11	2674.4	2700.43	2581.99	2406.59	2297.41	2298.55	2757.28	2766.47	2610.01	2356.41	2541.33	2915.49	2893.34	2365.13
	2209.67	2181.59	2197.26	2208.22	2233.69	2256.1	2296.56	2339.13	2244.82	2229.12	2247.76	2264.97	2361.47	2377.51	2308.37	2261.46	2255.79	2271.61	2462.22	2495.53	2304.35	2362.19	2589.37	2622.56	2471.17	2332.73	2402.2	2344.73	2281.74	2523.65	2713.22	2723.38	2360.04	2374.41	2611.95	2673.24	2699.54	2581.42	2406.31	2297.05	2298.22	2756.57	2765.94	2609.61	2355.97	2540.27	2914.69	2892.42	2364.71
	2209.65	2181.5	2197.17	2208.1	2233.42	2255.69	2296.13	2338.63	2244.56	2229.11	2247.67	2264.79	2361.03	2377.05	2307.76	2261.34	2255.24	2271.56	2461.75	2495.12	2304.23	2361.81	2588.65	2621.5	2470.57	2332.61	2401.68	2344.13	2281.54	2522.9	2712.71	2722.42	2359.71	2374.25	2610.8	2672.09	2698.64	2580.84	2406.04	2296.68	2297.89	2755.86	2765.41	2609.21	2355.54	2539.22	2913.89	2891.51	2364.3
	2209.64	2181.42	2197.08	2207.99	2233.15	2255.29	2295.71	2338.13	2244.3	2229.1	2247.59	2264.61	2360.58	2376.6	2307.15	2261.22	2254.7	2271.51	2461.28	2494.72	2304.12	2361.44	2587.94	2620.45	2469.96	2332.5	2401.15	2343.54	2281.36	2522.15	2712.21	2721.47	2359.39	2374.1	2609.66	2670.94	2697.76	2580.26	2405.77	2296.32	2297.58	2755.16	2764.88	2608.81	2355.12	2538.17	2913.08	2890.59	2363.89
	2209.63	2181.35	2196.99	2207.88	2232.88	2254.88	2295.29	2337.63	2244.05	2229.1	2247.52	2264.45	2360.15	2376.14	2306.54	2261.11	2254.15	2271.47	2460.81	2494.31	2304.02	2361.07	2587.23	2619.4	2469.36	2332.39	2400.63	2342.95	2281.18	2521.42	2711.7	2720.52	2359.08	2373.96	2608.52	2669.79	2696.88	2579.69	2405.51	2295.97	2297.27	2754.46	2764.35	2608.41	2354.71	2537.13	2912.28	2889.68	2363.48
	2209.63	2181.29	2196.91	2207.78	2232.62	2254.48	2294.88	2337.13	2243.8	2229.11	2247.45	2264.28	2359.71	2375.69	2305.93	2261	2253.61	2271.44	2460.34	2493.92	2303.92	2360.71	2586.52	2618.36	2468.76	2332.29	2400.12	2342.37	2281.01	2520.68	2711.2	2719.57	2358.78	2373.83	2607.4	2668.66	2696	2579.12	2405.25	2295.61	2296.96	2753.76	2763.83	2608.02	2354.31	2536.1	2911.48	2888.77	2363.08
	2209.63	2181.23	2196.84	2207.68	2232.37	2254.08	2294.46	2336.63	2243.56	2229.12	2247.39	2264.12	2359.29	2375.24	2305.33	2260.9	2253.08	2271.41	2459.88	2493.52	2303.83	2360.36	2585.83	2617.33	2468.17	2332.2	2399.6	2341.79	2280.85	2519.96	2710.69	2718.62	2358.49	2373.71	2606.27	2667.53	2695.13	2578.56	2404.99	2295.26	2296.67	2753.07	2763.3	2607.63	2353.91	2535.08	2910.68	2887.86	2362.68
	2209.63	2181.18	2196.78	2207.6	2232.12	2253.68	2294.05	2336.14	2243.33	2229.13	2247.34	2263.97	2358.87	2374.8	2304.73	2260.8	2252.55	2271.39	2459.43	2493.13	2303.75	2360.02	2585.14	2616.29	2467.57	2332.12	2399.09	2341.21	2280.69	2519.24	2710.19	2717.68	2358.2	2373.6	2605.16	2666.41	2694.27	2577.99	2404.73	2294.91	2296.38	2752.39	2762.78	2607.24	2353.53	2534.06	2909.89	2886.96	2362.28
	2209.64	2181.13	2196.72	2207.51	2231.88	2253.28	2293.64	2335.65	2243.11	2229.16	2247.3	2263.82	2358.45	2374.36	2304.13	2260.72	2252.02	2271.38	2458.97	2492.75	2303.68	2359.68	2584.45	2615.27	2466.98	2332.05	2398.59	2340.64	2280.54	2518.53	2709.69	2716.75	2357.93	2373.5	2604.05	2665.29	2693.41	2577.43	2404.48	2294.57	2296.1	2751.71	2762.25	2606.86	2353.15	2533.06	2909.09	2886.06	2361.89
	2209.66	2181.09	2196.66	2207.44	2231.64	2252.88	2293.24	2335.15	2242.89	2229.18	2247.26	2263.67	2358.04	2373.92	2303.53	2260.64	2251.5	2271.37	2458.53	2492.37	2303.61	2359.35	2583.77	2614.24	2466.39	2331.98	2398.08	2340.07	2280.39	2517.83	2709.19	2715.81	2357.66	2373.41	2602.96	2664.18	2692.56	2576.88	2404.23	2294.23	2295.82	2751.03	2761.73	2606.48	2352.78	2532.06	2908.3	2885.16	2361.5
	2209.68	2181.06	2196.61	2207.37	2231.41	2252.49	2292.83	2334.66	2242.68	2229.22	2247.23	2263.53	2357.64	2373.48	2302.94	2260.56	2250.98	2271.38	2458.08	2491.99	2303.55	2359.03	2583.1	2613.23	2465.81	2331.92	2397.58	2339.51	2280.26	2517.14	2708.7	2714.88	2357.41	2373.33	2601.86	2663.08	2691.71	2576.32	2403.98	2293.89	2295.55	2750.36	2761.21	2606.1	2352.42	2531.07	2907.5	2884.26	2361.12
	2209.7	2181.04	2196.57	2207.31	2231.18	2252.09	2292.43	2334.17	2242.48	2229.26	2247.21	2263.4	2357.24	2373.05	2302.35	2260.49	2250.46	2271.39	2457.64	2491.62	2303.5	2358.71	2582.43	2612.21	2465.22	2331.87	2397.09	2338.94	2280.13	2516.45	2708.2	2713.95	2357.16	2373.26	2600.78	2661.99	2690.87	2575.77	2403.74	2293.55	2295.3	2749.69	2760.69	2605.73	2352.06	2530.08	2906.71	2883.36	2360.73
	2209.73	2181.02	2196.53	2207.26	2230.96	2251.7	2292.04	2333.69	2242.28	2229.3	2247.19	2263.27	2356.84	2372.61	2301.76	2260.43	2249.94	2271.41	2457.2	2491.26	2303.46	2358.4	2581.76	2611.21	2464.64	2331.83	2396.6	2338.39	2280	2515.77	2707.71	2713.03	2356.92	2373.2	2599.7	2660.9	2690.04	2575.22	2403.5	2293.21	2295.04	2749.03	2760.17	2605.36	2351.72	2529.11	2905.92	2882.47	2360.35
	2209.76	2181.01	2196.5	2207.21	2230.75	2251.31	2291.64	2333.2	2242.09	2229.35	2247.18	2263.14	2356.45	2372.19	2301.18	2260.38	2249.43	2271.43	2456.77	2490.89	2303.42	2358.1	2581.11	2610.2	2464.06	2331.79	2396.11	2337.83	2279.89	2515.09	2707.22	2712.11	2356.69	2373.15	2598.63	2659.82	2689.21	2574.67	2403.26	2292.88	2294.8	2748.37	2759.65	2604.99	2351.38	2528.14	2905.12	2881.57	2359.98
	2209.8	2181.01	2196.47	2207.17	2230.53	2250.93	2291.25	2332.72	2241.91	2229.41	2247.18	2263.02	2356.07	2371.76	2300.59	2260.33	2248.93	2271.46	2456.34	2490.54	2303.39	2357.81	2580.46	2609.2	2463.48	2331.77	2395.62	2337.28	2279.78	2514.43	2706.72	2711.19	2356.47	2373.11	2597.57	2658.74	2688.39	2574.13	2403.02	2292.55	2294.56	2747.72	2759.14	2604.63	2351.05	2527.18	2904.33	2880.69	2359.61
	2209.84	2181.01	2196.45	2207.13	2230.33	2250.54	2290.86	2332.23	2241.74	2229.47	2247.19	2262.91	2355.69	2371.34	2300.01	2260.29	2248.42	2271.5	2455.92	2490.19	2303.37	2357.52	2579.81	2608.21	2462.91	2331.75	2395.14	2336.74	2279.68	2513.77	2706.23	2710.28	2356.26	2373.08	2596.52	2657.67	2687.58	2573.59	2402.79	2292.23	2294.33	2747.07	2758.62	2604.27	2350.73	2526.23	2903.55	2879.8	2359.24
	2209.89	2181.02	2196.44	2207.1	2230.13	2250.16	2290.47	2331.75	2241.57	2229.53	2247.2	2262.8	2355.32	2370.91	2299.44	2260.25	2247.92	2271.55	2455.5	2489.84	2303.36	2357.24	2579.18	2607.22	2462.34	2331.74	2394.66	2336.2	2279.58	2513.12	2705.75	2709.37	2356.06	2373.06	2595.47	2656.61	2686.77	2573.05	2402.56	2291.91	2294.11	2746.42	2758.11	2603.91	2350.42	2525.28	2902.76	2878.91	2358.87
	2209.94	2181.04	2196.43	2207.08	2229.94	2249.78	2290.09	2331.27	2241.41	2229.61	2247.22	2262.69	2354.95	2370.5	2298.86	2260.23	2247.43	2271.6	2455.09	2489.5	2303.35	2356.97	2578.54	2606.24	2461.77	2331.73	2394.18	2335.66	2279.49	2512.48	2705.26	2708.46	2355.86	2373.06	2594.43	2655.56	2685.96	2572.51	2402.33	2291.59	2293.89	2745.78	2757.59	2603.55	2350.12	2524.34	2901.97	2878.03	2358.51
	2209.99	2181.06	2196.43	2207.07	2229.75	2249.4	2289.71	2330.79	2241.25	2229.68	2247.25	2262.59	2354.59	2370.08	2298.29	2260.2	2246.93	2271.66	2454.67	2489.16	2303.35	2356.7	2577.92	2605.26	2461.2	2331.74	2393.71	2335.12	2279.41	2511.84	2704.77	2707.56	2355.68	2373.06	2593.4	2654.51	2685.17	2571.98	2402.1	2291.27	2293.68	2745.15	2757.08	2603.2	2349.82	2523.42	2901.19	2877.15	2358.15
	2210.05	2181.09	2196.43	2207.06	2229.57	2249.02	2289.33	2330.32	2241.1	2229.77	2247.28	2262.49	2354.24	2369.67	2297.72	2260.19	2246.44	2271.73	2454.27	2488.82	2303.36	2356.45	2577.3	2604.29	2460.63	2331.75	2393.25	2334.59	2279.33	2511.21	2704.29	2706.66	2355.51	2373.07	2592.37	2653.47	2684.38	2571.45	2401.88	2290.95	2293.48	2744.52	2756.57	2602.85	2349.54	2522.49	2900.4	2876.28	2357.79
	2210.11	2181.13	2196.44	2207.06	2229.39	2248.64	2288.95	2329.84	2240.96	2229.86	2247.33	2262.4	2353.89	2369.26	2297.16	2260.18	2245.96	2271.81	2453.87	2488.49	2303.38	2356.2	2576.68	2603.32	2460.07	2331.77	2392.78	2334.07	2279.26	2510.59	2703.8	2705.76	2355.34	2373.09	2591.36	2652.43	2683.59	2570.92	2401.66	2290.64	2293.29	2743.89	2756.06	2602.51	2349.26	2521.58	2899.62	2875.4	2357.44
	2210.18	2181.17	2196.45	2207.06	2229.22	2248.27	2288.58	2329.37	2240.83	2229.95	2247.38	2262.32	2353.54	2368.85	2296.59	2260.18	2245.47	2271.89	2453.47	2488.17	2303.4	2355.95	2576.07	2602.36	2459.51	2331.79	2392.32	2333.54	2279.2	2509.98	2703.32	2704.87	2355.18	2373.12	2590.35	2651.41	2682.81	2570.4	2401.45	2290.33	2293.1	2743.27	2755.55	2602.17	2348.99	2520.68	2898.84	2874.53	2357.09
	2210.26	2181.23	2196.47	2207.08	2229.05	2247.9	2288.21	2328.9	2240.7	2230.05	2247.43	2262.24	2353.2	2368.45	2296.03	2260.18	2244.99	2271.98	2453.07	2487.85	2303.43	2355.72	2575.47	2601.4	2458.95	2331.83	2391.86	2333.02	2279.14	2509.37	2702.84	2703.98	2355.04	2373.16	2589.35	2650.39	2682.04	2569.87	2401.23	2290.03	2292.93	2742.65	2755.05	2601.83	2348.73	2519.78	2898.06	2873.66	2356.75
	2210.33	2181.28	2196.5	2207.09	2228.89	2247.53	2287.85	2328.43	2240.58	2230.16	2247.5	2262.16	2352.87	2368.05	2295.47	2260.19	2244.52	2272.08	2452.68	2487.53	2303.47	2355.49	2574.88	2600.45	2458.4	2331.87	2391.41	2332.51	2279.09	2508.77	2702.36	2703.1	2354.9	2373.21	2588.35	2649.37	2681.28	2569.36	2401.02	2289.72	2292.75	2742.04	2754.54	2601.49	2348.48	2518.89	2897.28	2872.79	2356.4
	2210.41	2181.35	2196.53	2207.12	2228.74	2247.16	2287.48	2327.96	2240.47	2230.27	2247.57	2262.09	2352.54	2367.65	2294.92	2260.21	2244.04	2272.19	2452.3	2487.22	2303.52	2355.27	2574.29	2599.5	2457.84	2331.92	2390.96	2332	2279.05	2508.18	2701.89	2702.22	2354.77	2373.27	2587.37	2648.37	2680.52	2568.84	2400.81	2289.42	2292.59	2741.43	2754.04	2601.15	2348.23	2518.01	2896.5	2871.93	2356.07
	2210.5	2181.42	2196.57	2207.15	2228.59	2246.79	2287.12	2327.49	2240.37	2230.38	2247.64	2262.03	2352.22	2367.25	2294.36	2260.23	2243.57	2272.3	2451.92	2486.92	2303.57	2355.06	2573.7	2598.56	2457.29	2331.98	2390.51	2331.49	2279.01	2507.6	2701.41	2701.34	2354.65	2373.34	2586.39	2647.37	2679.77	2568.33	2400.61	2289.13	2292.43	2740.83	2753.53	2600.82	2348	2517.13	2895.73	2871.07	2355.73
	2210.59	2181.5	2196.61	2207.19	2228.44	2246.43	2286.76	2327.03	2240.27	2230.5	2247.73	2261.97	2351.9	2366.86	2293.81	2260.26	2243.11	2272.42	2451.54	2486.62	2303.63	2354.85	2573.13	2597.62	2456.75	2332.04	2390.07	2330.99	2278.99	2507.02	2700.94	2700.47	2354.54	2373.42	2585.42	2646.38	2679.02	2567.82	2400.4	2288.83	2292.29	2740.23	2753.03	2600.49	2347.77	2516.27	2894.95	2870.21	2355.4
	2210.68	2181.59	2196.66	2207.24	2228.3	2246.06	2286.41	2326.56	2240.18	2230.63	2247.82	2261.91	2351.59	2366.47	2293.27	2260.3	2242.64	2272.55	2451.17	2486.32	2303.7	2354.66	2572.56	2596.69	2456.2	2332.12	2389.62	2330.49	2278.96	2506.45	2700.46	2699.6	2354.44	2373.51	2584.46	2645.39	2678.29	2567.31	2400.2	2288.54	2292.14	2739.64	2752.53	2600.17	2347.55	2515.41	2894.18	2869.35	2355.07
	2210.78	2181.69	2196.71	2207.29	2228.17	2245.7	2286.05	2326.1	2240.09	2230.76	2247.92	2261.86	2351.29	2366.08	2292.72	2260.35	2242.19	2272.68	2450.8	2486.03	2303.78	2354.47	2571.99	2595.76	2455.66	2332.2	2389.19	2329.99	2278.95	2505.89	2699.99	2698.73	2354.34	2373.61	2583.5	2644.42	2677.55	2566.81	2400.01	2288.25	2292.01	2739.05	2752.03	2599.85	2347.34	2514.56	2893.41	2868.5	2354.74
	2210.89	2181.79	2196.77	2207.35	2228.04	2245.35	2285.71	2325.64	2240.02	2230.9	2248.03	2261.82	2350.99	2365.69	2292.18	2260.4	2241.73	2272.82	2450.44	2485.74	2303.86	2354.28	2571.43	2594.84	2455.12	2332.29	2388.75	2329.5	2278.94	2505.34	2699.52	2697.87	2354.26	2373.72	2582.56	2643.45	2676.83	2566.31	2399.81	2287.97	2291.88	2738.47	2751.54	2599.53	2347.14	2513.72	2892.64	2867.65	2354.42
	2211	2181.9	2196.84	2207.41	2227.92	2244.99	2285.36	2325.18	2239.95	2231.04	2248.14	2261.78	2350.69	2365.31	2291.64	2260.45	2241.28	2272.97	2450.08	2485.46	2303.95	2354.11	2570.88	2593.92	2454.58	2332.38	2388.32	2329.01	2278.93	2504.79	2699.05	2697.01	2354.19	2373.84	2581.62	2642.49	2676.11	2565.81	2399.62	2287.68	2291.76	2737.89	2751.04	2599.21	2346.95	2512.89	2891.87	2866.8	2354.1
	2211.11	2182.01	2196.91	2207.48	2227.81	2244.64	2285.02	2324.73	2239.88	2231.19	2248.26	2261.74	2350.4	2364.93	2291.11	2260.52	2240.82	2273.13	2449.73	2485.18	2304.05	2353.94	2570.33	2593.01	2454.05	2332.49	2387.9	2328.53	2278.94	2504.26	2698.58	2696.16	2354.12	2373.98	2580.69	2641.53	2675.4	2565.31	2399.43	2287.4	2291.65	2737.32	2750.55	2598.89	2346.77	2512.06	2891.1	2865.95	2353.79
	2211.22	2182.13	2196.98	2207.56	2227.69	2244.28	2284.68	2324.27	2239.83	2231.35	2248.39	2261.72	2350.12	2364.56	2290.57	2260.59	2240.38	2273.29	2449.38	2484.91	2304.16	2353.78	2569.8	2592.11	2453.52	2332.6	2387.47	2328.05	2278.94	2503.73	2698.11	2695.31	2354.06	2374.12	2579.77	2640.58	2674.69	2564.82	2399.24	2287.12	2291.55	2736.75	2750.06	2598.58	2346.6	2511.25	2890.33	2865.11	2353.48
	2211.35	2182.26	2197.07	2207.65	2227.59	2243.93	2284.34	2323.82	2239.78	2231.51	2248.52	2261.69	2349.84	2364.18	2290.04	2260.66	2239.93	2273.46	2449.03	2484.64	2304.27	2353.63	2569.26	2591.21	2452.99	2332.72	2387.05	2327.57	2278.96	2503.21	2697.65	2694.46	2354.02	2374.27	2578.85	2639.64	2674	2564.33	2399.06	2286.85	2291.45	2736.19	2749.56	2598.27	2346.43	2510.44	2889.57	2864.27	2353.17
	2211.47	2182.4	2197.16	2207.74	2227.49	2243.59	2284	2323.37	2239.74	2231.67	2248.67	2261.67	2349.57	2363.81	2289.52	2260.75	2239.49	2273.64	2448.69	2484.38	2304.4	2353.48	2568.74	2590.31	2452.46	2332.85	2386.64	2327.1	2278.98	2502.69	2697.19	2693.62	2353.98	2374.43	2577.95	2638.71	2673.31	2563.85	2398.88	2286.58	2291.36	2735.63	2749.07	2597.96	2346.27	2509.64	2888.8	2863.43	2352.86
	2211.6	2182.55	2197.25	2207.84	2227.4	2243.24	2283.67	2322.92	2239.7	2231.84	2248.82	2261.66	2349.3	2363.44	2288.99	2260.84	2239.06	2273.82	2448.36	2484.12	2304.53	2353.35	2568.22	2589.42	2451.94	2332.99	2386.23	2326.63	2279.01	2502.18	2696.72	2692.78	2353.95	2374.6	2577.05	2637.78	2672.62	2563.36	2398.7	2286.31	2291.28	2735.08	2748.59	2597.66	2346.13	2508.84	2888.04	2862.6	2352.56
	2211.74	2182.7	2197.35	2207.95	2227.31	2242.9	2283.34	2322.47	2239.67	2232.02	2248.97	2261.65	2349.04	2363.08	2288.47	2260.94	2238.62	2274.01	2448.03	2483.87	2304.66	2353.22	2567.7	2588.54	2451.42	2333.13	2385.82	2326.17	2279.05	2501.68	2696.26	2691.95	2353.93	2374.78	2576.16	2636.86	2671.94	2562.89	2398.52	2286.04	2291.21	2734.53	2748.1	2597.36	2345.99	2508.06	2887.28	2861.77	2352.26
	2211.87	2182.86	2197.45	2208.06	2227.23	2242.56	2283.02	2322.02	2239.65	2232.2	2249.13	2261.65	2348.78	2362.71	2287.95	2261.04	2238.19	2274.21	2447.7	2483.62	2304.81	2353.09	2567.2	2587.66	2450.9	2333.28	2385.41	2325.71	2279.09	2501.19	2695.8	2691.12	2353.92	2374.97	2575.28	2635.95	2671.27	2562.41	2398.35	2285.78	2291.14	2733.99	2747.61	2597.06	2345.86	2507.28	2886.52	2860.94	2351.96
	2212.02	2183.02	2197.57	2208.18	2227.15	2242.22	2282.7	2321.58	2239.64	2232.38	2249.31	2261.65	2348.53	2362.35	2287.44	2261.15	2237.76	2274.42	2447.38	2483.38	2304.96	2352.98	2566.7	2586.79	2450.38	2333.44	2385.01	2325.25	2279.14	2500.71	2695.34	2690.29	2353.92	2375.17	2574.41	2635.05	2670.61	2561.94	2398.18	2285.52	2291.08	2733.45	2747.13	2596.76	2345.74	2506.51	2885.77	2860.12	2351.67
	2212.16	2183.19	2197.68	2208.3	2227.08	2241.88	2282.38	2321.13	2239.63	2232.58	2249.48	2261.66	2348.29	2362	2286.92	2261.27	2237.34	2274.63	2447.06	2483.14	2305.12	2352.87	2566.2	2585.92	2449.87	2333.61	2384.61	2324.8	2279.19	2500.23	2694.89	2689.47	2353.93	2375.38	2573.54	2634.15	2669.95	2561.47	2398.01	2285.26	2291.03	2732.92	2746.65	2596.47	2345.62	2505.75	2885.01	2859.3	2351.38
	2212.32	2183.37	2197.8	2208.44	2227.01	2241.55	2282.06	2320.69	2239.63	2232.77	2249.67	2261.67	2348.05	2361.64	2286.41	2261.39	2236.92	2274.86	2446.75	2482.91	2305.29	2352.77	2565.71	2585.05	2449.36	2333.78	2384.21	2324.35	2279.25	2499.77	2694.43	2688.65	2353.95	2375.6	2572.69	2633.27	2669.31	2561	2397.85	2285.01	2290.99	2732.39	2746.17	2596.18	2345.52	2505	2884.26	2858.48	2351.1
	2212.47	2183.56	2197.93	2208.58	2226.95	2241.22	2281.75	2320.25	2239.64	2232.98	2249.86	2261.69	2347.82	2361.29	2285.91	2261.52	2236.5	2275.08	2446.44	2482.68	2305.46	2352.68	2565.23	2584.2	2448.85	2333.96	2383.82	2323.91	2279.32	2499.31	2693.98	2687.83	2353.98	2375.83	2571.84	2632.39	2668.66	2560.53	2397.68	2284.75	2290.95	2731.87	2745.69	2595.89	2345.42	2504.26	2883.5	2857.66	2350.82
	2212.63	2183.76	2198.07	2208.72	2226.89	2240.89	2281.44	2319.82	2239.66	2233.18	2250.06	2261.71	2347.59	2360.94	2285.4	2261.66	2236.09	2275.32	2446.14	2482.45	2305.64	2352.6	2564.76	2583.35	2448.35	2334.15	2383.43	2323.47	2279.39	2498.85	2693.53	2687.02	2354.01	2376.07	2571	2631.51	2668.03	2560.07	2397.52	2284.51	2290.92	2731.35	2745.22	2595.6	2345.34	2503.52	2882.75	2856.85	2350.54
	2212.8	2183.96	2198.21	2208.87	2226.84	2240.56	2281.13	2319.38	2239.68	2233.4	2250.26	2261.74	2347.37	2360.6	2284.9	2261.8	2235.68	2275.56	2445.84	2482.24	2305.83	2352.52	2564.29	2582.5	2447.85	2334.35	2383.05	2323.03	2279.47	2498.41	2693.07	2686.22	2354.06	2376.31	2570.17	2630.65	2667.4	2559.62	2397.37	2284.26	2290.9	2730.84	2744.74	2595.32	2345.26	2502.8	2882	2856.04	2350.26
	2212.97	2184.17	2198.35	2209.03	2226.8	2240.24	2280.83	2318.95	2239.71	2233.62	2250.48	2261.78	2347.15	2360.25	2284.4	2261.95	2235.27	2275.81	2445.55	2482.02	2306.03	2352.45	2563.83	2581.66	2447.35	2334.55	2382.67	2322.6	2279.56	2497.97	2692.63	2685.41	2354.11	2376.57	2569.35	2629.79	2666.78	2559.16	2397.21	2284.02	2290.89	2730.33	2744.27	2595.04	2345.19	2502.08	2881.26	2855.23	2349.99
	2213.14	2184.38	2198.5	2209.2	2226.76	2239.91	2280.53	2318.52	2239.75	2233.84	2250.7	2261.82	2346.94	2359.91	2283.91	2262.11	2234.86	2276.07	2445.26	2481.81	2306.23	2352.39	2563.37	2580.82	2446.85	2334.77	2382.29	2322.17	2279.65	2497.54	2692.18	2684.61	2354.18	2376.84	2568.53	2628.94	2666.17	2558.71	2397.06	2283.78	2290.88	2729.83	2743.8	2594.76	2345.13	2501.37	2880.51	2854.43	2349.72
	2213.32	2184.61	2198.66	2209.37	2226.73	2239.59	2280.24	2318.09	2239.79	2234.07	2250.92	2261.86	2346.74	2359.58	2283.42	2262.27	2234.46	2276.34	2444.97	2481.61	2306.45	2352.34	2562.92	2580	2446.36	2334.99	2381.91	2321.74	2279.75	2497.12	2691.73	2683.82	2354.25	2377.12	2567.73	2628.1	2665.56	2558.26	2396.91	2283.54	2290.88	2729.33	2743.33	2594.49	2345.08	2500.66	2879.77	2853.63	2349.46
	2213.5	2184.84	2198.82	2209.55	2226.7	2239.28	2279.94	2317.66	2239.84	2234.3	2251.16	2261.91	2346.54	2359.24	2282.93	2262.44	2234.06	2276.61	2444.69	2481.41	2306.67	2352.29	2562.48	2579.17	2445.87	2335.22	2381.54	2321.32	2279.86	2496.71	2691.29	2683.03	2354.33	2377.41	2566.93	2627.27	2664.96	2557.82	2396.76	2283.3	2290.89	2728.84	2742.87	2594.21	2345.04	2499.97	2879.03	2852.84	2349.2
	2213.69	2185.07	2198.99	2209.74	2226.68	2238.96	2279.65	2317.23	2239.9	2234.54	2251.4	2261.97	2346.34	2358.91	2282.44	2262.62	2233.67	2276.89	2444.42	2481.22	2306.89	2352.25	2562.05	2578.35	2445.38	2335.45	2381.18	2320.9	2279.97	2496.3	2690.85	2682.25	2354.43	2377.7	2566.14	2626.44	2664.37	2557.38	2396.62	2283.07	2290.9	2728.36	2742.4	2593.94	2345.01	2499.28	2878.29	2852.05	2348.94
	2213.88	2185.32	2199.16	2209.93	2226.66	2238.65	2279.36	2316.81	2239.97	2234.79	2251.65	2262.03	2346.16	2358.58	2281.96	2262.8	2233.28	2277.18	2444.15	2481.03	2307.13	2352.22	2561.62	2577.54	2444.89	2335.7	2380.81	2320.49	2280.09	2495.91	2690.41	2681.46	2354.53	2378.01	2565.36	2625.62	2663.78	2556.94	2396.48	2282.84	2290.93	2727.87	2741.94	2593.68	2344.98	2498.61	2877.55	2851.26	2348.69
	2214.08	2185.57	2199.34	2210.13	2226.65	2238.34	2279.08	2316.39	2240.04	2235.04	2251.9	2262.09	2345.98	2358.26	2281.48	2263	2232.89	2277.47	2443.89	2480.85	2307.37	2352.2	2561.19	2576.74	2444.41	2335.95	2380.45	2320.08	2280.21	2495.52	2689.97	2680.69	2354.64	2378.33	2564.59	2624.81	2663.21	2556.5	2396.34	2282.62	2290.96	2727.4	2741.48	2593.41	2344.97	2497.94	2876.82	2850.47	2348.43
	2214.28	2185.83	2199.53	2210.33	2226.64	2238.03	2278.8	2315.97	2240.12	2235.3	2252.16	2262.16	2345.8	2357.94	2281	2263.19	2232.5	2277.77	2443.63	2480.67	2307.62	2352.18	2560.78	2575.94	2443.93	2336.21	2380.09	2319.67	2280.35	2495.13	2689.53	2679.91	2354.76	2378.65	2563.82	2624.01	2662.64	2556.07	2396.2	2282.39	2290.99	2726.93	2741.03	2593.15	2344.96	2497.28	2876.08	2849.69	2348.19
	2214.49	2186.09	2199.72	2210.55	2226.64	2237.73	2278.52	2315.55	2240.21	2235.56	2252.43	2262.24	2345.63	2357.62	2280.53	2263.4	2232.12	2278.08	2443.37	2480.49	2307.88	2352.17	2560.37	2575.14	2443.46	2336.47	2379.74	2319.27	2280.48	2494.76	2689.09	2679.15	2354.89	2378.99	2563.07	2623.22	2662.07	2555.64	2396.07	2282.18	2291.04	2726.46	2740.57	2592.89	2344.96	2496.62	2875.35	2848.92	2347.94
	2214.7	2186.36	2199.91	2210.76	2226.65	2237.43	2278.25	2315.13	2240.3	2235.82	2252.71	2262.32	2345.46	2357.3	2280.06	2263.61	2231.74	2278.4	2443.12	2480.33	2308.14	2352.17	2559.96	2574.35	2442.98	2336.75	2379.39	2318.87	2280.63	2494.39	2688.66	2678.38	2355.02	2379.33	2562.32	2622.43	2661.52	2555.22	2395.94	2281.96	2291.09	2726	2740.12	2592.63	2344.97	2495.98	2874.62	2848.14	2347.7
	2214.91	2186.64	2200.12	2210.99	2226.66	2237.13	2277.98	2314.72	2240.4	2236.1	2252.99	2262.41	2345.3	2356.99	2279.59	2263.83	2231.37	2278.72	2442.87	2480.16	2308.42	2352.18	2559.57	2573.57	2442.51	2337.03	2379.04	2318.47	2280.78	2494.04	2688.23	2677.62	2355.17	2379.69	2561.59	2621.65	2660.97	2554.79	2395.81	2281.74	2291.15	2725.54	2739.67	2592.37	2344.99	2495.34	2873.89	2847.37	2347.47
	2215.13	2186.93	2200.32	2211.22	2226.67	2236.83	2277.71	2314.31	2240.51	2236.37	2253.28	2262.5	2345.15	2356.68	2279.13	2264.05	2230.99	2279.05	2442.63	2480	2308.7	2352.19	2559.18	2572.79	2442.05	2337.32	2378.7	2318.08	2280.93	2493.69	2687.8	2676.87	2355.33	2380.05	2560.86	2620.88	2660.43	2554.38	2395.69	2281.53	2291.22	2725.09	2739.22	2592.12	2345.02	2494.72	2873.17	2846.6	2347.23
	2215.36	2187.22	2200.54	2211.46	2226.69	2236.54	2277.45	2313.9	2240.63	2236.66	2253.58	2262.6	2345	2356.37	2278.67	2264.28	2230.62	2279.39	2442.4	2479.85	2308.98	2352.22	2558.79	2572.02	2441.58	2337.62	2378.36	2317.7	2281.09	2493.34	2687.37	2676.12	2355.49	2380.43	2560.14	2620.12	2659.9	2553.96	2395.56	2281.33	2291.29	2724.65	2738.78	2591.87	2345.06	2494.1	2872.45	2845.84	2347
	2215.59	2187.53	2200.76	2211.71	2226.72	2236.24	2277.18	2313.49	2240.75	2236.94	2253.88	2262.71	2344.86	2356.07	2278.21	2264.52	2230.26	2279.74	2442.17	2479.7	2309.28	2352.25	2558.42	2571.26	2441.12	2337.92	2378.02	2317.31	2281.26	2493.01	2686.95	2675.37	2355.67	2380.81	2559.43	2619.37	2659.37	2553.55	2395.44	2281.12	2291.37	2724.21	2738.34	2591.62	2345.11	2493.49	2871.73	2845.08	2346.78
	2215.82	2187.83	2200.98	2211.96	2226.75	2235.96	2276.93	2313.09	2240.89	2237.24	2254.19	2262.82	2344.73	2355.77	2277.76	2264.76	2229.9	2280.09	2441.94	2479.56	2309.58	2352.28	2558.05	2570.5	2440.66	2338.24	2377.69	2316.93	2281.44	2492.68	2686.52	2674.63	2355.85	2381.2	2558.72	2618.63	2658.85	2553.14	2395.32	2280.92	2291.46	2723.77	2737.9	2591.38	2345.16	2492.89	2871.01	2844.33	2346.55
	2216.06	2188.15	2201.21	2212.22	2226.78	2235.67	2276.67	2312.68	2241.02	2237.54	2254.51	2262.93	2344.59	2355.47	2277.31	2265.02	2229.54	2280.45	2441.72	2479.42	2309.89	2352.33	2557.68	2569.74	2440.21	2338.56	2377.36	2316.56	2281.62	2492.36	2686.1	2673.89	2356.04	2381.6	2558.03	2617.89	2658.34	2552.73	2395.21	2280.72	2291.56	2723.35	2737.46	2591.13	2345.23	2492.29	2870.29	2843.58	2346.33
	2216.3	2188.47	2201.45	2212.48	2226.83	2235.39	2276.42	2312.28	2241.17	2237.84	2254.84	2263.05	2344.47	2355.18	2276.86	2265.27	2229.18	2280.82	2441.5	2479.29	2310.21	2352.38	2557.33	2569	2439.75	2338.88	2377.03	2316.18	2281.81	2492.05	2685.68	2673.16	2356.24	2382.01	2557.35	2617.16	2657.84	2552.33	2395.1	2280.52	2291.66	2722.92	2737.03	2590.89	2345.3	2491.71	2869.58	2842.83	2346.12
	2216.55	2188.8	2201.69	2212.75	2226.87	2235.11	2276.17	2311.88	2241.32	2238.15	2255.17	2263.18	2344.35	2354.89	2276.41	2265.54	2228.83	2281.19	2441.29	2479.17	2310.54	2352.44	2556.98	2568.26	2439.3	2339.22	2376.71	2315.81	2282	2491.75	2685.26	2672.43	2356.46	2382.43	2556.67	2616.44	2657.34	2551.93	2394.99	2280.33	2291.77	2722.5	2736.59	2590.66	2345.38	2491.13	2868.86	2842.09	2345.91
	2216.81	2189.13	2201.94	2213.03	2226.93	2234.83	2275.93	2311.49	2241.49	2238.46	2255.51	2263.31	2344.24	2354.6	2275.97	2265.81	2228.48	2281.58	2441.09	2479.05	2310.87	2352.51	2556.63	2567.52	2438.86	2339.56	2376.39	2315.45	2282.2	2491.46	2684.85	2671.71	2356.68	2382.86	2556	2615.73	2656.85	2551.54	2394.88	2280.14	2291.89	2722.09	2736.17	2590.42	2345.47	2490.56	2868.16	2841.35	2345.7
	2217.06	2189.48	2202.2	2213.31	2226.98	2234.56	2275.69	2311.09	2241.65	2238.78	2255.86	2263.45	2344.13	2354.31	2275.54	2266.09	2228.14	2281.97	2440.89	2478.93	2311.21	2352.59	2556.29	2566.79	2438.41	2339.91	2376.07	2315.09	2282.41	2491.17	2684.43	2670.99	2356.91	2383.3	2555.35	2615.03	2656.37	2551.14	2394.77	2279.95	2292.02	2721.68	2735.74	2590.19	2345.57	2490	2867.45	2840.62	2345.49
	2217.33	2189.83	2202.46	2213.61	2227.05	2234.29	2275.45	2310.7	2241.83	2239.11	2256.21	2263.59	2344.03	2354.03	2275.1	2266.37	2227.79	2282.36	2440.69	2478.82	2311.56	2352.67	2555.96	2566.07	2437.97	2340.27	2375.76	2314.73	2282.62	2490.89	2684.02	2670.28	2357.14	2383.75	2554.7	2614.34	2655.9	2550.75	2394.67	2279.77	2292.15	2721.28	2735.32	2589.96	2345.68	2489.45	2866.74	2839.88	2345.29
	2217.59	2190.18	2202.72	2213.9	2227.11	2234.02	2275.22	2310.31	2242.01	2239.44	2256.57	2263.74	2343.93	2353.75	2274.67	2266.67	2227.46	2282.77	2440.5	2478.71	2311.91	2352.76	2555.64	2565.35	2437.53	2340.64	2375.45	2314.38	2282.84	2490.62	2683.61	2669.57	2357.39	2384.21	2554.06	2613.65	2655.44	2550.37	2394.57	2279.59	2292.29	2720.88	2734.9	2589.73	2345.8	2488.91	2866.04	2839.16	2345.09
	2217.86	2190.55	2202.99	2214.21	2227.19	2233.75	2274.99	2309.92	2242.21	2239.77	2256.94	2263.89	2343.84	2353.48	2274.24	2266.97	2227.12	2283.18	2440.31	2478.61	2312.28	2352.86	2555.32	2564.64	2437.1	2341.01	2375.15	2314.03	2283.06	2490.36	2683.21	2668.87	2357.65	2384.67	2553.43	2612.97	2654.98	2549.99	2394.48	2279.41	2292.44	2720.49	2734.48	2589.5	2345.92	2488.38	2865.34	2838.44	2344.9
	2218.14	2190.92	2203.27	2214.52	2227.27	2233.49	2274.76	2309.54	2242.4	2240.11	2257.31	2264.05	2343.76	2353.21	2273.82	2267.27	2226.79	2283.6	2440.13	2478.52	2312.65	2352.97	2555.01	2563.94	2436.67	2341.4	2374.85	2313.68	2283.29	2490.1	2682.8	2668.17	2357.92	2385.15	2552.8	2612.31	2654.53	2549.61	2394.38	2279.23	2292.59	2720.1	2734.07	2589.28	2346.06	2487.85	2864.64	2837.72	2344.71
	2218.42	2191.3	2203.55	2214.83	2227.35	2233.23	2274.54	2309.16	2242.61	2240.46	2257.69	2264.22	2343.68	2352.94	2273.4	2267.58	2226.46	2284.03	2439.96	2478.43	2313.02	2353.09	2554.71	2563.24	2436.24	2341.78	2374.55	2313.34	2283.53	2489.85	2682.4	2667.47	2358.19	2385.63	2552.19	2611.65	2654.09	2549.23	2394.29	2279.06	2292.75	2719.72	2733.66	2589.06	2346.2	2487.33	2863.95	2837.01	2344.52
	2218.71	2191.68	2203.84	2215.16	2227.44	2232.98	2274.32	2308.77	2242.82	2240.81	2258.08	2264.39	2343.61	2352.67	2272.98	2267.9	2226.13	2284.46	2439.78	2478.35	2313.41	2353.21	2554.41	2562.55	2435.81	2342.18	2374.25	2313	2283.77	2489.62	2682	2666.78	2358.48	2386.13	2551.59	2611	2653.65	2548.86	2394.2	2278.89	2292.92	2719.34	2733.25	2588.84	2346.36	2486.83	2863.26	2836.3	2344.34
	2219	2192.07	2204.14	2215.49	2227.53	2232.72	2274.1	2308.4	2243.04	2241.17	2258.47	2264.56	2343.54	2352.41	2272.57	2268.23	2225.81	2284.9	2439.62	2478.27	2313.8	2353.34	2554.12	2561.86	2435.39	2342.59	2373.96	2312.66	2284.02	2489.38	2681.6	2666.1	2358.77	2386.63	2550.99	2610.36	2653.23	2548.49	2394.12	2278.73	2293.1	2718.97	2732.84	2588.62	2346.52	2486.33	2862.57	2835.59	2344.16
	2219.3	2192.47	2204.44	2215.82	2227.63	2232.47	2273.89	2308.02	2243.27	2241.53	2258.88	2264.74	2343.48	2352.15	2272.16	2268.56	2225.49	2285.35	2439.46	2478.2	2314.21	2353.48	2553.83	2561.18	2434.97	2343	2373.67	2312.33	2284.28	2489.16	2681.2	2665.42	2359.07	2387.14	2550.41	2609.72	2652.81	2548.13	2394.03	2278.56	2293.28	2718.6	2732.44	2588.41	2346.69	2485.84	2861.88	2834.89	2343.98
	2219.6	2192.88	2204.74	2216.17	2227.74	2232.23	2273.68	2307.65	2243.51	2241.9	2259.29	2264.93	2343.43	2351.9	2271.75	2268.9	2225.18	2285.81	2439.3	2478.13	2314.61	2353.62	2553.56	2560.51	2434.56	2343.42	2373.39	2312	2284.54	2488.95	2680.81	2664.74	2359.39	2387.66	2549.83	2609.1	2652.4	2547.76	2393.95	2278.4	2293.48	2718.24	2732.05	2588.2	2346.87	2485.35	2861.2	2834.2	2343.81
	2219.9	2193.29	2205.06	2216.52	2227.85	2231.98	2273.47	2307.28	2243.75	2242.27	2259.7	2265.12	2343.38	2351.65	2271.35	2269.25	2224.87	2286.27	2439.15	2478.07	2315.03	2353.78	2553.28	2559.84	2434.14	2343.85	2373.11	2311.67	2284.81	2488.74	2680.42	2664.07	2359.71	2388.19	2549.26	2608.48	2651.99	2547.41	2393.87	2278.25	2293.67	2717.89	2731.65	2587.99	2347.06	2484.88	2860.52	2833.5	2343.64
	2220.21	2193.71	2205.37	2216.87	2227.96	2231.74	2273.27	2306.91	2244	2242.65	2260.12	2265.32	2343.34	2351.4	2270.95	2269.6	2224.56	2286.75	2439.01	2478.01	2315.45	2353.94	2553.02	2559.18	2433.73	2344.28	2372.83	2311.35	2285.08	2488.54	2680.03	2663.4	2360.04	2388.73	2548.71	2607.88	2651.6	2547.05	2393.8	2278.09	2293.88	2717.54	2731.26	2587.78	2347.26	2484.42	2859.84	2832.82	2343.48
	2220.53	2194.14	2205.7	2217.24	2228.08	2231.5	2273.07	2306.54	2244.26	2243.03	2260.55	2265.53	2343.3	2351.15	2270.55	2269.97	2224.25	2287.22	2438.87	2477.96	2315.88	2354.11	2552.76	2558.53	2433.33	2344.72	2372.56	2311.04	2285.36	2488.35	2679.64	2662.74	2360.38	2389.28	2548.16	2607.28	2651.21	2546.7	2393.72	2277.94	2294.09	2717.2	2730.87	2587.58	2347.46	2483.96	2859.16	2832.14	2343.31
	2220.85	2194.57	2206.03	2217.61	2228.2	2231.27	2272.87	2306.18	2244.53	2243.42	2260.99	2265.74	2343.27	2350.91	2270.16	2270.33	2223.95	2287.71	2438.73	2477.91	2316.32	2354.28	2552.51	2557.88	2432.92	2345.17	2372.29	2310.72	2285.65	2488.17	2679.26	2662.09	2360.73	2389.84	2547.62	2606.69	2650.83	2546.35	2393.65	2277.79	2294.31	2716.86	2730.49	2587.38	2347.68	2483.51	2858.49	2831.46	2343.16
	2221.17	2195.01	2206.36	2217.98	2228.33	2231.04	2272.68	2305.81	2244.8	2243.81	2261.44	2265.95	2343.24	2350.67	2269.77	2270.71	2223.65	2288.21	2438.6	2477.88	2316.77	2354.47	2552.27	2557.24	2432.52	2345.63	2372.02	2310.41	2285.94	2488	2678.88	2661.44	2361.09	2390.41	2547.09	2606.12	2650.46	2546.01	2393.58	2277.65	2294.54	2716.52	2730.11	2587.18	2347.9	2483.07	2857.82	2830.79	2343
	2221.5	2195.46	2206.7	2218.36	2228.47	2230.81	2272.49	2305.46	2245.08	2244.21	2261.89	2266.17	2343.22	2350.43	2269.38	2271.09	2223.36	2288.71	2438.48	2477.84	2317.22	2354.66	2552.03	2556.61	2432.12	2346.1	2371.76	2310.1	2286.24	2487.83	2678.5	2660.79	2361.46	2390.98	2546.57	2605.55	2650.1	2545.67	2393.52	2277.51	2294.77	2716.2	2729.73	2586.98	2348.14	2482.64	2857.15	2830.12	2342.85
	2221.84	2195.91	2207.05	2218.75	2228.61	2230.59	2272.31	2305.1	2245.37	2244.61	2262.34	2266.4	2343.21	2350.2	2269	2271.48	2223.07	2289.22	2438.36	2477.81	2317.69	2354.86	2551.8	2555.98	2431.73	2346.57	2371.5	2309.8	2286.55	2487.67	2678.12	2660.15	2361.83	2391.57	2546.06	2604.99	2649.74	2545.33	2393.46	2277.37	2295.01	2715.87	2729.35	2586.79	2348.38	2482.22	2856.48	2829.45	2342.71
	2222.18	2196.38	2207.4	2219.15	2228.75	2230.37	2272.12	2304.74	2245.67	2245.02	2262.81	2266.63	2343.2	2349.97	2268.62	2271.87	2222.78	2289.73	2438.24	2477.79	2318.15	2355.07	2551.58	2555.36	2431.34	2347.05	2371.24	2309.5	2286.86	2487.52	2677.75	2659.52	2362.22	2392.16	2545.55	2604.43	2649.39	2545	2393.4	2277.23	2295.26	2715.56	2728.98	2586.59	2348.63	2481.81	2855.82	2828.8	2342.56
	2222.53	2196.84	2207.76	2219.55	2228.9	2230.15	2271.95	2304.39	2245.98	2245.44	2263.28	2266.87	2343.2	2349.75	2268.25	2272.27	2222.49	2290.26	2438.13	2477.77	2318.63	2355.28	2551.36	2554.75	2430.95	2347.54	2370.99	2309.2	2287.17	2487.38	2677.38	2658.88	2362.61	2392.76	2545.06	2603.89	2649.05	2544.67	2393.34	2277.1	2295.52	2715.25	2728.62	2586.4	2348.89	2481.41	2855.16	2828.14	2342.42
	2222.88	2197.32	2208.13	2219.95	2229.06	2229.94	2271.77	2304.04	2246.29	2245.86	2263.76	2267.12	2343.21	2349.53	2267.88	2272.68	2222.21	2290.79	2438.03	2477.76	2319.12	2355.51	2551.15	2554.14	2430.57	2348.04	2370.74	2308.91	2287.5	2487.25	2677.01	2658.26	2363.02	2393.37	2544.58	2603.36	2648.72	2544.34	2393.28	2276.97	2295.78	2714.94	2728.26	2586.22	2349.16	2481.01	2854.51	2827.49	2342.29
	2223.23	2197.8	2208.5	2220.37	2229.22	2229.72	2271.6	2303.7	2246.61	2246.28	2264.25	2267.37	2343.22	2349.31	2267.51	2273.1	2221.93	2291.33	2437.93	2477.76	2319.61	2355.74	2550.94	2553.54	2430.19	2348.54	2370.49	2308.62	2287.83	2487.12	2676.64	2657.64	2363.43	2393.99	2544.1	2602.84	2648.4	2544.02	2393.23	2276.85	2296.05	2714.64	2727.9	2586.03	2349.44	2480.63	2853.85	2826.85	2342.16
	2223.59	2198.29	2208.87	2220.79	2229.39	2229.52	2271.43	2303.35	2246.94	2246.71	2264.74	2267.62	2343.23	2349.09	2267.14	2273.52	2221.66	2291.87	2437.84	2477.76	2320.11	2355.98	2550.75	2552.94	2429.81	2349.05	2370.25	2308.33	2288.16	2487	2676.28	2657.02	2363.86	2394.62	2543.64	2602.32	2648.09	2543.7	2393.18	2276.72	2296.33	2714.34	2727.54	2585.85	2349.73	2480.25	2853.2	2826.21	2342.03
	2223.96	2198.79	2209.25	2221.22	2229.56	2229.31	2271.27	2303.01	2247.27	2247.15	2265.24	2267.88	2343.25	2348.88	2266.78	2273.95	2221.39	2292.43	2437.75	2477.76	2320.61	2356.23	2550.56	2552.36	2429.43	2349.57	2370.01	2308.05	2288.5	2486.9	2675.92	2656.42	2364.29	2395.26	2543.18	2601.82	2647.78	2543.38	2393.13	2276.6	2296.61	2714.05	2727.19	2585.67	2350.03	2479.88	2852.55	2825.58	2341.9
	2224.33	2199.29	2209.64	2221.65	2229.73	2229.11	2271.11	2302.67	2247.61	2247.59	2265.74	2268.15	2343.28	2348.68	2266.43	2274.39	2221.12	2292.99	2437.66	2477.77	2321.13	2356.48	2550.37	2551.77	2429.06	2350.1	2369.78	2307.77	2288.85	2486.8	2675.56	2655.81	2364.73	2395.91	2542.74	2601.32	2647.48	2543.07	2393.09	2276.49	2296.91	2713.77	2726.84	2585.49	2350.33	2479.52	2851.91	2824.95	2341.78
	2224.7	2199.8	2210.04	2222.09	2229.91	2228.92	2270.96	2302.34	2247.97	2248.03	2266.26	2268.42	2343.32	2348.47	2266.07	2274.83	2220.86	2293.56	2437.59	2477.79	2321.65	2356.74	2550.2	2551.2	2428.69	2350.63	2369.54	2307.5	2289.2	2486.7	2675.2	2655.21	2365.18	2396.56	2542.3	2600.84	2647.19	2542.76	2393.04	2276.37	2297.2	2713.49	2726.5	2585.31	2350.65	2479.17	2851.27	2824.33	2341.67
	2225.08	2200.31	2210.44	2222.54	2230.1	2228.72	2270.8	2302	2248.32	2248.49	2266.78	2268.7	2343.36	2348.27	2265.72	2275.28	2220.6	2294.14	2437.51	2477.81	2322.18	2357.02	2550.03	2550.63	2428.33	2351.17	2369.31	2307.22	2289.56	2486.62	2674.85	2654.62	2365.64	2397.23	2541.88	2600.36	2646.91	2542.45	2393.01	2276.26	2297.51	2713.22	2726.16	2585.14	2350.97	2478.83	2850.63	2823.71	2341.56
	2225.47	2200.84	2210.84	2222.99	2230.29	2228.53	2270.65	2301.67	2248.69	2248.94	2267.31	2268.99	2343.4	2348.07	2265.38	2275.74	2220.34	2294.72	2437.45	2477.84	2322.72	2357.29	2549.86	2550.07	2427.97	2351.72	2369.09	2306.96	2289.93	2486.54	2674.5	2654.03	2366.11	2397.9	2541.46	2599.9	2646.63	2542.15	2392.97	2276.16	2297.82	2712.95	2725.82	2584.97	2351.3	2478.5	2850	2823.09	2341.45
	2225.86	2201.37	2211.25	2223.45	2230.48	2228.35	2270.51	2301.34	2249.07	2249.4	2267.84	2269.28	2343.45	2347.88	2265.04	2276.2	2220.09	2295.31	2437.39	2477.88	2323.26	2357.58	2549.71	2549.52	2427.61	2352.28	2368.87	2306.69	2290.3	2486.48	2674.15	2653.45	2366.59	2398.58	2541.06	2599.44	2646.37	2541.85	2392.93	2276.05	2298.14	2712.69	2725.49	2584.8	2351.65	2478.17	2849.36	2822.49	2341.34
	2226.26	2201.91	2211.67	2223.91	2230.68	2228.17	2270.37	2301.02	2249.45	2249.87	2268.38	2269.57	2343.51	2347.69	2264.7	2276.68	2219.84	2295.91	2437.33	2477.92	2323.82	2357.88	2549.56	2548.97	2427.25	2352.84	2368.65	2306.43	2290.68	2486.42	2673.81	2652.87	2367.08	2399.27	2540.66	2598.99	2646.11	2541.56	2392.9	2275.95	2298.47	2712.43	2725.17	2584.63	2352	2477.86	2848.74	2821.88	2341.24
	2226.66	2202.45	2212.09	2224.39	2230.89	2227.99	2270.23	2300.7	2249.84	2250.34	2268.93	2269.88	2343.58	2347.5	2264.36	2277.15	2219.59	2296.52	2437.28	2477.96	2324.38	2358.18	2549.42	2548.43	2426.9	2353.41	2368.44	2306.17	2291.06	2486.36	2673.46	2652.3	2367.57	2399.97	2540.27	2598.55	2645.86	2541.27	2392.87	2275.85	2298.81	2712.18	2724.84	2584.47	2352.36	2477.55	2848.11	2821.29	2341.14
	2227.06	2203	2212.52	2224.86	2231.1	2227.81	2270.1	2300.37	2250.24	2250.82	2269.48	2270.18	2343.65	2347.32	2264.03	2277.64	2219.35	2297.13	2437.23	2478.01	2324.94	2358.49	2549.28	2547.9	2426.55	2353.99	2368.22	2305.92	2291.45	2486.32	2673.13	2651.73	2368.08	2400.68	2539.89	2598.13	2645.62	2540.98	2392.85	2275.76	2299.15	2711.94	2724.52	2584.31	2352.73	2477.26	2847.49	2820.69	2341.05
	2227.48	2203.56	2212.96	2225.35	2231.31	2227.64	2269.97	2300.06	2250.64	2251.3	2270.05	2270.5	2343.72	2347.14	2263.71	2278.13	2219.11	2297.76	2437.19	2478.07	2325.52	2358.81	2549.15	2547.37	2426.21	2354.58	2368.02	2305.66	2291.85	2486.29	2672.79	2651.17	2368.6	2401.39	2539.53	2597.71	2645.39	2540.7	2392.82	2275.67	2299.5	2711.7	2724.21	2584.15	2353.1	2476.97	2846.87	2820.11	2340.96
	2227.89	2204.12	2213.4	2225.84	2231.53	2227.47	2269.84	2299.74	2251.06	2251.79	2270.62	2270.82	2343.81	2346.97	2263.39	2278.63	2218.87	2298.38	2437.16	2478.14	2326.1	2359.13	2549.03	2546.85	2425.87	2355.18	2367.81	2305.42	2292.25	2486.26	2672.46	2650.61	2369.12	2402.12	2539.17	2597.3	2645.16	2540.42	2392.8	2275.58	2299.85	2711.46	2723.9	2583.99	2353.49	2476.69	2846.25	2819.53	2340.87
	2228.31	2204.7	2213.84	2226.34	2231.76	2227.31	2269.72	2299.43	2251.48	2252.28	2271.19	2271.14	2343.89	2346.79	2263.07	2279.14	2218.64	2299.02	2437.13	2478.21	2326.69	2359.47	2548.91	2546.34	2425.53	2355.78	2367.61	2305.17	2292.66	2486.24	2672.13	2650.06	2369.66	2402.85	2538.82	2596.9	2644.95	2540.14	2392.78	2275.49	2300.22	2711.24	2723.59	2583.83	2353.89	2476.42	2845.64	2818.95	2340.79
	2228.74	2205.27	2214.3	2226.84	2231.99	2227.15	2269.6	2299.12	2251.91	2252.78	2271.77	2271.47	2343.99	2346.63	2262.75	2279.65	2218.41	2299.67	2437.1	2478.28	2327.29	2359.81	2548.81	2545.84	2425.19	2356.39	2367.42	2304.93	2293.07	2486.23	2671.8	2649.52	2370.2	2403.6	2538.48	2596.51	2644.74	2539.87	2392.76	2275.41	2300.59	2711.01	2723.29	2583.68	2354.29	2476.16	2845.03	2818.38	2340.71
	2229.17	2205.86	2214.76	2227.35	2232.22	2226.99	2269.48	2298.81	2252.34	2253.28	2272.36	2271.81	2344.09	2346.46	2262.44	2280.17	2218.18	2300.32	2437.09	2478.36	2327.9	2360.16	2548.7	2545.34	2424.86	2357.01	2367.22	2304.69	2293.49	2486.23	2671.47	2648.98	2370.75	2404.35	2538.15	2596.14	2644.54	2539.6	2392.75	2275.33	2300.96	2710.8	2722.99	2583.53	2354.71	2475.91	2844.43	2817.81	2340.64
	2229.61	2206.45	2215.22	2227.87	2232.46	2226.84	2269.37	2298.51	2252.79	2253.79	2272.96	2272.15	2344.2	2346.3	2262.13	2280.7	2217.96	2300.98	2437.07	2478.45	2328.51	2360.52	2548.61	2544.85	2424.53	2357.63	2367.03	2304.46	2293.92	2486.24	2671.15	2648.44	2371.31	2405.11	2537.84	2595.77	2644.35	2539.34	2392.74	2275.26	2301.35	2710.59	2722.7	2583.38	2355.13	2475.67	2843.83	2817.25	2340.57
	2230.05	2207.05	2215.69	2228.39	2232.71	2226.69	2269.26	2298.21	2253.24	2254.3	2273.56	2272.5	2344.31	2346.14	2261.83	2281.23	2217.74	2301.65	2437.06	2478.54	2329.13	2360.88	2548.52	2544.36	2424.21	2358.26	2366.85	2304.23	2294.35	2486.25	2670.83	2647.92	2371.89	2405.87	2537.53	2595.41	2644.17	2539.07	2392.73	2275.18	2301.74	2710.38	2722.41	2583.23	2355.56	2475.43	2843.23	2816.7	2340.5
	2230.5	2207.66	2216.17	2228.92	2232.96	2226.55	2269.16	2297.91	2253.7	2254.82	2274.17	2272.86	2344.43	2345.99	2261.53	2281.77	2217.52	2302.32	2437.06	2478.64	2329.76	2361.26	2548.44	2543.89	2423.89	2358.9	2366.66	2304	2294.79	2486.28	2670.52	2647.39	2372.47	2406.65	2537.23	2595.06	2644	2538.82	2392.72	2275.12	2302.14	2710.18	2722.13	2583.09	2356	2475.21	2842.63	2816.15	2340.44
	2230.96	2208.27	2216.65	2229.45	2233.21	2226.4	2269.06	2297.62	2254.17	2255.34	2274.79	2273.22	2344.55	2345.84	2261.23	2282.32	2217.31	2303.01	2437.07	2478.75	2330.4	2361.64	2548.36	2543.42	2423.57	2359.55	2366.48	2303.78	2295.23	2486.31	2670.21	2646.88	2373.05	2407.43	2536.94	2594.72	2643.83	2538.56	2392.72	2275.05	2302.54	2709.98	2721.85	2582.95	2356.45	2474.99	2842.04	2815.61	2340.38
	2231.41	2208.89	2217.14	2229.99	2233.47	2226.27	2268.96	2297.33	2254.64	2255.87	2275.42	2273.59	2344.68	2345.69	2260.94	2282.88	2217.1	2303.7	2437.07	2478.86	2331.04	2362.02	2548.3	2542.96	2423.25	2360.21	2366.31	2303.56	2295.68	2486.35	2669.9	2646.36	2373.65	2408.23	2536.66	2594.39	2643.68	2538.31	2392.72	2274.99	2302.95	2709.8	2721.57	2582.81	2356.91	2474.78	2841.46	2815.07	2340.32
	2231.88	2209.51	2217.63	2230.54	2233.73	2226.13	2268.87	2297.04	2255.13	2256.41	2276.05	2273.96	2344.82	2345.55	2260.65	2283.44	2216.9	2304.39	2437.09	2478.97	2331.69	2362.42	2548.23	2542.5	2422.94	2360.87	2366.13	2303.34	2296.13	2486.39	2669.59	2645.86	2374.26	2409.03	2536.39	2594.07	2643.53	2538.07	2392.72	2274.93	2303.37	2709.61	2721.3	2582.67	2357.38	2474.59	2840.87	2814.54	2340.27
	2232.35	2210.14	2218.13	2231.1	2234	2226	2268.78	2296.75	2255.62	2256.94	2276.68	2274.34	2344.96	2345.41	2260.37	2284.01	2216.7	2305.1	2437.11	2479.1	2332.35	2362.83	2548.18	2542.05	2422.64	2361.54	2365.97	2303.12	2296.59	2486.45	2669.29	2645.36	2374.88	2409.84	2536.13	2593.76	2643.39	2537.82	2392.72	2274.87	2303.8	2709.43	2721.03	2582.54	2357.85	2474.4	2840.29	2814.01	2340.23
	2232.82	2210.78	2218.63	2231.66	2234.27	2225.88	2268.7	2296.47	2256.12	2257.49	2277.33	2274.72	2345.11	2345.28	2260.09	2284.59	2216.5	2305.81	2437.13	2479.22	2333.02	2363.24	2548.13	2541.61	2422.33	2362.21	2365.8	2302.91	2297.06	2486.51	2668.99	2644.86	2375.5	2410.65	2535.88	2593.46	2643.26	2537.58	2392.73	2274.81	2304.23	2709.26	2720.77	2582.4	2358.34	2474.22	2839.72	2813.49	2340.18
	2233.3	2211.43	2219.14	2232.22	2234.55	2225.75	2268.62	2296.19	2256.62	2258.04	2277.98	2275.11	2345.26	2345.14	2259.81	2285.17	2216.3	2306.53	2437.16	2479.36	2333.69	2363.66	2548.09	2541.18	2422.03	2362.9	2365.64	2302.71	2297.53	2486.58	2668.69	2644.37	2376.14	2411.48	2535.64	2593.17	2643.14	2537.35	2392.74	2274.76	2304.67	2709.1	2720.52	2582.27	2358.83	2474.05	2839.14	2812.98	2340.14
	2233.78	2212.08	2219.66	2232.79	2234.84	2225.63	2268.54	2295.91	2257.14	2258.59	2278.64	2275.51	2345.42	2345.02	2259.54	2285.76	2216.11	2307.26	2437.2	2479.5	2334.37	2364.08	2548.06	2540.75	2421.73	2363.59	2365.48	2302.5	2298.01	2486.66	2668.4	2643.89	2376.78	2412.31	2535.41	2592.89	2643.02	2537.12	2392.75	2274.72	2305.12	2708.94	2720.26	2582.15	2359.34	2473.88	2838.57	2812.47	2340.11
	2234.27	2212.74	2220.18	2233.37	2235.12	2225.52	2268.46	2295.63	2257.66	2259.15	2279.3	2275.91	2345.58	2344.89	2259.27	2286.36	2215.92	2307.99	2437.24	2479.64	2335.06	2364.52	2548.03	2540.33	2421.44	2364.29	2365.32	2302.3	2298.5	2486.75	2668.11	2643.41	2377.43	2413.16	2535.19	2592.62	2642.92	2536.89	2392.77	2274.67	2305.57	2708.78	2720.01	2582.02	2359.85	2473.73	2838.01	2811.97	2340.08
	2234.77	2213.41	2220.71	2233.96	2235.41	2225.41	2268.39	2295.36	2258.18	2259.71	2279.98	2276.31	2345.76	2344.77	2259.01	2286.96	2215.74	2308.74	2437.29	2479.8	2335.75	2364.96	2548.01	2539.92	2421.15	2365	2365.17	2302.1	2298.99	2486.85	2667.82	2642.94	2378.09	2414	2534.98	2592.37	2642.82	2536.67	2392.78	2274.63	2306.03	2708.63	2719.77	2581.9	2360.37	2473.58	2837.45	2811.47	2340.05
	2235.27	2214.08	2221.25	2234.55	2235.71	2225.3	2268.33	2295.09	2258.72	2260.28	2280.65	2276.73	2345.93	2344.66	2258.74	2287.58	2215.56	2309.49	2437.34	2479.95	2336.46	2365.41	2547.99	2539.52	2420.86	2365.71	2365.02	2301.91	2299.48	2486.95	2667.53	2642.48	2378.77	2414.86	2534.78	2592.12	2642.73	2536.45	2392.8	2274.59	2306.5	2708.49	2719.53	2581.78	2360.9	2473.45	2836.89	2810.98	2340.03
	2235.77	2214.76	2221.79	2235.14	2236.01	2225.2	2268.26	2294.83	2259.26	2260.85	2281.34	2277.14	2346.11	2344.54	2258.49	2288.2	2215.38	2310.24	2437.39	2480.12	2337.17	2365.87	2547.98	2539.12	2420.58	2366.43	2364.88	2301.72	2299.99	2487.06	2667.25	2642.01	2379.44	2415.73	2534.59	2591.88	2642.65	2536.23	2392.82	2274.56	2306.97	2708.35	2719.29	2581.66	2361.43	2473.32	2836.34	2810.49	2340.01
	2236.28	2215.44	2222.33	2235.74	2236.32	2225.1	2268.2	2294.56	2259.81	2261.43	2282.03	2277.57	2346.3	2344.44	2258.23	2288.82	2215.21	2311.01	2437.46	2480.28	2337.88	2366.34	2547.98	2538.73	2420.3	2367.16	2364.74	2301.53	2300.49	2487.18	2666.98	2641.56	2380.13	2416.6	2534.41	2591.65	2642.58	2536.02	2392.85	2274.52	2307.45	2708.22	2719.06	2581.54	2361.98	2473.2	2835.79	2810.01	2339.99
	2236.8	2216.13	2222.88	2236.35	2236.63	2225	2268.15	2294.3	2260.37	2262.01	2282.73	2278	2346.5	2344.33	2257.98	2289.45	2215.03	2311.78	2437.53	2480.46	2338.61	2366.81	2547.99	2538.35	2420.02	2367.9	2364.6	2301.34	2301.01	2487.31	2666.7	2641.11	2380.83	2417.48	2534.24	2591.43	2642.51	2535.81	2392.88	2274.49	2307.94	2708.09	2718.84	2581.43	2362.53	2473.09	2835.25	2809.54	2339.98
	2237.32	2216.83	2223.44	2236.97	2236.94	2224.91	2268.1	2294.05	2260.94	2262.6	2283.44	2278.43	2346.7	2344.23	2257.74	2290.09	2214.87	2312.56	2437.6	2480.64	2339.34	2367.29	2548	2537.98	2419.75	2368.64	2364.46	2301.16	2301.53	2487.44	2666.43	2640.67	2381.54	2418.37	2534.08	2591.22	2642.46	2535.6	2392.91	2274.47	2308.43	2707.97	2718.62	2581.32	2363.1	2472.99	2834.71	2809.07	2339.97
	2237.85	2217.54	2224	2237.59	2237.26	2224.82	2268.05	2293.79	2261.51	2263.19	2284.15	2278.87	2346.9	2344.13	2257.5	2290.74	2214.7	2313.35	2437.68	2480.83	2340.08	2367.78	2548.02	2537.61	2419.48	2369.39	2364.33	2300.99	2302.05	2487.59	2666.16	2640.23	2382.25	2419.27	2533.93	2591.02	2642.41	2535.4	2392.94	2274.44	2308.93	2707.85	2718.4	2581.21	2363.67	2472.9	2834.17	2808.61	2339.97
	2238.38	2218.25	2224.57	2238.21	2237.59	2224.74	2268.01	2293.54	2262.09	2263.78	2284.87	2279.32	2347.11	2344.04	2257.26	2291.39	2214.54	2314.14	2437.76	2481.02	2340.82	2368.27	2548.04	2537.25	2419.22	2370.15	2364.2	2300.81	2302.58	2487.74	2665.9	2639.8	2382.97	2420.18	2533.79	2590.83	2642.37	2535.2	2392.97	2274.42	2309.44	2707.74	2718.19	2581.11	2364.25	2472.82	2833.64	2808.15	2339.97
	2238.91	2218.96	2225.15	2238.84	2237.92	2224.66	2267.96	2293.3	2262.68	2264.39	2285.59	2279.77	2347.33	2343.95	2257.03	2292.06	2214.38	2314.94	2437.85	2481.22	2341.58	2368.78	2548.07	2536.9	2418.96	2370.92	2364.08	2300.64	2303.12	2487.9	2665.63	2639.37	2383.71	2421.09	2533.66	2590.65	2642.35	2535.01	2393.01	2274.41	2309.95	2707.64	2717.98	2581	2364.83	2472.75	2833.11	2807.7	2339.97
	2239.46	2219.69	2225.73	2239.48	2238.25	2224.58	2267.93	2293.05	2263.27	2264.99	2286.33	2280.23	2347.55	2343.86	2256.8	2292.72	2214.23	2315.75	2437.95	2481.42	2342.34	2369.29	2548.11	2536.56	2418.7	2371.69	2363.96	2300.47	2303.66	2488.06	2665.38	2638.96	2384.45	2422.01	2533.54	2590.48	2642.32	2534.82	2393.05	2274.39	2310.47	2707.54	2717.78	2580.9	2365.43	2472.68	2832.59	2807.25	2339.98
	2240	2220.42	2226.31	2240.12	2238.59	2224.51	2267.9	2292.81	2263.87	2265.6	2287.07	2280.7	2347.78	2343.78	2256.57	2293.4	2214.08	2316.57	2438.05	2481.63	2343.11	2369.8	2548.16	2536.22	2418.44	2372.47	2363.84	2300.31	2304.21	2488.24	2665.12	2638.54	2385.2	2422.94	2533.43	2590.32	2642.31	2534.63	2393.09	2274.38	2311	2707.45	2717.58	2580.81	2366.04	2472.63	2832.07	2806.81	2339.99
	2240.55	2221.16	2226.9	2240.77	2238.93	2224.44	2267.87	2292.57	2264.48	2266.22	2287.81	2281.16	2348.02	2343.7	2256.35	2294.08	2213.93	2317.39	2438.16	2481.84	2343.88	2370.33	2548.21	2535.9	2418.19	2373.25	2363.72	2300.14	2304.76	2488.42	2664.87	2638.13	2385.96	2423.87	2533.33	2590.17	2642.31	2534.45	2393.14	2274.37	2311.53	2707.36	2717.39	2580.71	2366.65	2472.58	2831.55	2806.38	2340.01
	2241.11	2221.9	2227.5	2241.43	2239.28	2224.37	2267.84	2292.34	2265.1	2266.84	2288.56	2281.64	2348.25	2343.63	2256.13	2294.77	2213.79	2318.22	2438.27	2482.07	2344.66	2370.86	2548.26	2535.57	2417.95	2374.05	2363.61	2299.98	2305.32	2488.61	2664.62	2637.73	2386.73	2424.82	2533.24	2590.03	2642.31	2534.27	2393.19	2274.37	2312.07	2707.28	2717.2	2580.62	2367.27	2472.54	2831.04	2805.95	2340.03
	2241.67	2222.65	2228.1	2242.09	2239.63	2224.31	2267.82	2292.1	2265.72	2267.46	2289.32	2282.12	2348.5	2343.56	2255.91	2295.47	2213.65	2319.06	2438.39	2482.29	2345.45	2371.4	2548.33	2535.26	2417.7	2374.85	2363.5	2299.83	2305.89	2488.81	2664.37	2637.34	2387.5	2425.77	2533.16	2589.91	2642.32	2534.1	2393.24	2274.36	2312.62	2707.2	2717.01	2580.53	2367.9	2472.51	2830.53	2805.53	2340.06
	2242.24	2223.4	2228.71	2242.75	2239.98	2224.25	2267.8	2291.88	2266.35	2268.09	2290.09	2282.61	2348.75	2343.49	2255.7	2296.17	2213.51	2319.9	2438.51	2482.52	2346.25	2371.95	2548.4	2534.96	2417.46	2375.66	2363.4	2299.68	2306.46	2489.01	2664.13	2636.95	2388.29	2426.73	2533.09	2589.79	2642.35	2533.93	2393.29	2274.36	2313.17	2707.13	2716.84	2580.44	2368.54	2472.49	2830.03	2805.12	2340.08
	2242.81	2224.17	2229.33	2243.43	2240.34	2224.2	2267.79	2291.65	2266.98	2268.73	2290.86	2283.1	2349.01	2343.43	2255.5	2296.88	2213.37	2320.76	2438.64	2482.76	2347.05	2372.51	2548.47	2534.66	2417.23	2376.47	2363.3	2299.53	2307.03	2489.23	2663.9	2636.56	2389.08	2427.69	2533.02	2589.68	2642.38	2533.76	2393.35	2274.37	2313.73	2707.06	2716.66	2580.35	2369.19	2472.48	2829.54	2804.71	2340.12
	2243.39	2224.93	2229.95	2244.1	2240.71	2224.15	2267.77	2291.43	2267.63	2269.36	2291.64	2283.6	2349.27	2343.37	2255.29	2297.6	2213.24	2321.62	2438.77	2483.01	2347.86	2373.07	2548.56	2534.37	2416.99	2377.3	2363.2	2299.38	2307.61	2489.45	2663.66	2636.19	2389.88	2428.67	2532.97	2589.58	2642.41	2533.6	2393.4	2274.37	2314.29	2707.01	2716.49	2580.27	2369.84	2472.47	2829.04	2804.3	2340.15
	2243.98	2225.71	2230.57	2244.79	2241.08	2224.1	2267.77	2291.21	2268.28	2270.01	2292.43	2284.1	2349.54	2343.32	2255.09	2298.32	2213.12	2322.48	2438.91	2483.26	2348.68	2373.64	2548.65	2534.09	2416.77	2378.13	2363.1	2299.24	2308.2	2489.68	2663.43	2635.81	2390.7	2429.65	2532.93	2589.49	2642.46	2533.44	2393.46	2274.38	2314.86	2706.95	2716.33	2580.19	2370.5	2472.48	2828.55	2803.91	2340.19
	2244.57	2226.49	2231.2	2245.48	2241.45	2224.06	2267.76	2290.99	2268.94	2270.66	2293.22	2284.61	2349.81	2343.27	2254.9	2299.06	2212.99	2323.36	2439.06	2483.51	2349.5	2374.22	2548.74	2533.82	2416.54	2378.96	2363.01	2299.1	2308.79	2489.91	2663.2	2635.45	2391.52	2430.64	2532.9	2589.41	2642.52	2533.28	2393.53	2274.4	2315.44	2706.9	2716.17	2580.11	2371.18	2472.49	2828.07	2803.52	2340.24
	2245.16	2227.28	2231.84	2246.17	2241.83	2224.02	2267.77	2290.78	2269.6	2271.31	2294.02	2285.12	2350.09	2343.22	2254.71	2299.79	2212.87	2324.24	2439.21	2483.77	2350.34	2374.8	2548.84	2533.55	2416.32	2379.81	2362.93	2298.96	2309.39	2490.16	2662.98	2635.09	2392.34	2431.63	2532.88	2589.35	2642.58	2533.13	2393.59	2274.41	2316.03	2706.86	2716.01	2580.04	2371.86	2472.51	2827.59	2803.13	2340.29
	2245.76	2228.07	2232.48	2246.87	2242.21	2223.99	2267.77	2290.57	2270.27	2271.96	2294.83	2285.64	2350.37	2343.18	2254.52	2300.54	2212.75	2325.13	2439.36	2484.04	2351.17	2375.39	2548.95	2533.29	2416.1	2380.66	2362.84	2298.83	2310	2490.41	2662.76	2634.73	2393.18	2432.63	2532.87	2589.29	2642.65	2532.98	2393.66	2274.43	2316.62	2706.83	2715.86	2579.96	2372.54	2472.55	2827.12	2802.75	2340.34
	2246.36	2228.87	2233.13	2247.58	2242.6	2223.96	2267.78	2290.37	2270.95	2272.63	2295.64	2286.17	2350.66	2343.14	2254.34	2301.29	2212.64	2326.03	2439.53	2484.31	2352.02	2375.99	2549.07	2533.04	2415.89	2381.52	2362.76	2298.7	2310.61	2490.67	2662.54	2634.39	2394.03	2433.64	2532.87	2589.24	2642.74	2532.84	2393.73	2274.45	2317.22	2706.79	2715.72	2579.89	2373.24	2472.59	2826.65	2802.38	2340.4
	2246.97	2229.68	2233.78	2248.29	2242.99	2223.93	2267.79	2290.16	2271.64	2273.29	2296.46	2286.7	2350.96	2343.11	2254.16	2302.05	2212.53	2326.93	2439.69	2484.59	2352.87	2376.6	2549.19	2532.8	2415.68	2382.38	2362.68	2298.57	2311.22	2490.93	2662.32	2634.05	2394.88	2434.66	2532.88	2589.21	2642.82	2532.7	2393.81	2274.47	2317.82	2706.77	2715.58	2579.83	2373.94	2472.64	2826.18	2802.01	2340.46
	2247.59	2230.49	2234.44	2249.01	2243.38	2223.91	2267.8	2289.96	2272.33	2273.96	2297.28	2287.23	2351.26	2343.08	2253.98	2302.82	2212.42	2327.84	2439.87	2484.88	2353.73	2377.21	2549.32	2532.57	2415.47	2383.25	2362.61	2298.45	2311.84	2491.21	2662.11	2633.71	2395.75	2435.69	2532.9	2589.18	2642.92	2532.56	2393.88	2274.5	2318.43	2706.75	2715.44	2579.76	2374.66	2472.69	2825.72	2801.65	2340.52
	2248.21	2231.31	2235.11	2249.73	2243.78	2223.89	2267.82	2289.77	2273.03	2274.64	2298.11	2287.78	2351.56	2343.05	2253.81	2303.6	2212.32	2328.76	2440.04	2485.17	2354.6	2377.83	2549.45	2532.34	2415.27	2384.13	2362.53	2298.33	2312.47	2491.49	2661.91	2633.38	2396.62	2436.72	2532.93	2589.16	2643.03	2532.43	2393.96	2274.53	2319.05	2706.74	2715.31	2579.7	2375.38	2472.76	2825.27	2801.3	2340.59
	2248.83	2232.13	2235.78	2250.46	2244.19	2223.88	2267.85	2289.57	2273.74	2275.31	2298.95	2288.32	2351.87	2343.03	2253.64	2304.38	2212.21	2329.68	2440.23	2485.46	2355.47	2378.46	2549.59	2532.12	2415.07	2385.02	2362.47	2298.21	2313.1	2491.78	2661.7	2633.06	2397.5	2437.76	2532.97	2589.16	2643.15	2532.3	2394.05	2274.56	2319.67	2706.73	2715.18	2579.64	2376.1	2472.84	2824.82	2800.95	2340.67
	2249.46	2232.96	2236.45	2251.19	2244.6	2223.87	2267.87	2289.39	2274.45	2276	2299.8	2288.88	2352.19	2343.01	2253.48	2305.17	2212.12	2330.62	2440.42	2485.76	2356.35	2379.1	2549.74	2531.91	2414.88	2385.91	2362.4	2298.09	2313.74	2492.08	2661.51	2632.74	2398.39	2438.8	2533.02	2589.16	2643.27	2532.18	2394.13	2274.6	2320.3	2706.73	2715.06	2579.58	2376.84	2472.92	2824.37	2800.61	2340.74
	2250.1	2233.8	2237.14	2251.93	2245.01	2223.86	2267.9	2289.2	2275.17	2276.69	2300.65	2289.43	2352.51	2343	2253.32	2305.96	2212.02	2331.56	2440.61	2486.07	2357.24	2379.74	2549.89	2531.71	2414.69	2386.81	2362.34	2297.98	2314.38	2492.38	2661.31	2632.43	2399.28	2439.86	2533.08	2589.18	2643.4	2532.06	2394.22	2274.64	2320.94	2706.73	2714.95	2579.53	2377.58	2473.01	2823.93	2800.28	2340.83
	2250.74	2234.64	2237.82	2252.68	2245.42	2223.86	2267.94	2289.02	2275.9	2277.38	2301.51	2290	2352.84	2342.99	2253.17	2306.76	2211.93	2332.5	2440.81	2486.38	2358.13	2380.39	2550.05	2531.52	2414.5	2387.72	2362.28	2297.87	2315.03	2492.69	2661.12	2632.13	2400.19	2440.91	2533.15	2589.2	2643.54	2531.94	2394.31	2274.68	2321.58	2706.74	2714.84	2579.48	2378.34	2473.11	2823.5	2799.95	2340.91
	2251.39	2235.49	2238.52	2253.43	2245.85	2223.86	2267.97	2288.84	2276.63	2278.07	2302.37	2290.57	2353.17	2342.98	2253.01	2307.58	2211.84	2333.46	2441.02	2486.7	2359.03	2381.05	2550.21	2531.34	2414.32	2388.63	2362.23	2297.77	2315.68	2493.01	2660.93	2631.83	2401.1	2441.98	2533.24	2589.24	2643.69	2531.83	2394.4	2274.72	2322.22	2706.75	2714.73	2579.43	2379.09	2473.22	2823.07	2799.62	2341
	2252.04	2236.35	2239.21	2254.18	2246.27	2223.87	2268.01	2288.66	2277.37	2278.77	2303.25	2291.14	2353.51	2342.98	2252.87	2308.39	2211.76	2334.42	2441.23	2487.03	2359.94	2381.71	2550.39	2531.16	2414.14	2389.56	2362.17	2297.67	2316.34	2493.34	2660.74	2631.54	2402.03	2443.06	2533.33	2589.29	2643.85	2531.72	2394.49	2274.77	2322.88	2706.77	2714.63	2579.38	2379.86	2473.34	2822.64	2799.31	2341.09
	2252.7	2237.21	2239.92	2254.94	2246.7	2223.88	2268.06	2288.49	2278.12	2279.48	2304.12	2291.72	2353.86	2342.98	2252.72	2309.22	2211.68	2335.39	2441.45	2487.36	2360.86	2382.38	2550.56	2530.99	2413.96	2390.48	2362.13	2297.57	2317.01	2493.67	2660.56	2631.25	2402.96	2444.14	2533.43	2589.34	2644.02	2531.62	2394.59	2274.82	2323.54	2706.8	2714.53	2579.34	2380.64	2473.47	2822.22	2799	2341.19
	2253.36	2238.08	2240.63	2255.71	2247.13	2223.89	2268.11	2288.32	2278.87	2280.19	2305.01	2292.31	2354.2	2342.99	2252.58	2310.05	2211.6	2336.36	2441.67	2487.69	2361.78	2383.06	2550.75	2530.83	2413.79	2391.42	2362.08	2297.47	2317.68	2494.02	2660.38	2630.97	2403.9	2445.22	2533.54	2589.41	2644.19	2531.52	2394.69	2274.87	2324.21	2706.83	2714.44	2579.3	2381.42	2473.61	2821.81	2798.7	2341.3
	2254.03	2238.95	2241.34	2256.48	2247.57	2223.91	2268.16	2288.16	2279.63	2280.9	2305.9	2292.9	2354.56	2343	2252.45	2310.89	2211.52	2337.35	2441.9	2488.03	2362.7	2383.75	2550.94	2530.68	2413.62	2392.36	2362.04	2297.38	2318.35	2494.37	2660.21	2630.7	2404.84	2446.32	2533.66	2589.49	2644.38	2531.42	2394.79	2274.93	2324.88	2706.87	2714.36	2579.26	2382.21	2473.75	2821.4	2798.4	2341.4
	2254.7	2239.83	2242.06	2257.26	2248.01	2223.93	2268.22	2287.99	2280.4	2281.62	2306.8	2293.5	2354.92	2343.01	2252.31	2311.73	2211.45	2338.34	2442.13	2488.38	2363.64	2384.44	2551.13	2530.53	2413.46	2393.31	2362	2297.29	2319.03	2494.72	2660.04	2630.43	2405.8	2447.42	2533.79	2589.57	2644.57	2531.33	2394.9	2274.98	2325.56	2706.91	2714.28	2579.22	2383.01	2473.91	2821	2798.11	2341.51
	2255.38	2240.71	2242.79	2258.04	2248.46	2223.96	2268.28	2287.83	2281.17	2282.34	2307.7	2294.1	2355.28	2343.03	2252.19	2312.59	2211.38	2339.33	2442.37	2488.74	2364.58	2385.14	2551.34	2530.4	2413.3	2394.27	2361.96	2297.2	2319.72	2495.09	2659.87	2630.17	2406.76	2448.53	2533.93	2589.67	2644.77	2531.24	2395.01	2275.05	2326.24	2706.96	2714.2	2579.19	2383.82	2474.07	2820.6	2797.83	2341.63
	2256.06	2241.61	2243.52	2258.83	2248.91	2223.98	2268.34	2287.68	2281.95	2283.07	2308.61	2294.71	2355.65	2343.06	2252.06	2313.45	2211.32	2340.34	2442.62	2489.09	2365.53	2385.85	2551.55	2530.27	2413.14	2395.23	2361.93	2297.12	2320.41	2495.46	2659.71	2629.92	2407.74	2449.64	2534.09	2589.78	2644.98	2531.15	2395.12	2275.11	2326.93	2707.02	2714.13	2579.16	2384.63	2474.24	2820.2	2797.55	2341.75
	2256.75	2242.5	2244.26	2259.62	2249.36	2224.02	2268.41	2287.53	2282.74	2283.8	2309.53	2295.32	2356.03	2343.08	2251.94	2314.31	2211.26	2341.35	2442.87	2489.46	2366.48	2386.56	2551.76	2530.15	2412.99	2396.2	2361.9	2297.03	2321.11	2495.84	2659.55	2629.67	2408.72	2450.76	2534.25	2589.9	2645.2	2531.07	2395.23	2275.18	2327.63	2707.08	2714.07	2579.13	2385.46	2474.42	2819.81	2797.28	2341.87
	2257.44	2243.41	2245	2260.42	2249.82	2224.06	2268.48	2287.38	2283.53	2284.53	2310.45	2295.94	2356.41	2343.11	2251.83	2315.19	2211.2	2342.37	2443.12	2489.83	2367.45	2387.28	2551.98	2530.04	2412.84	2397.18	2361.88	2296.96	2321.81	2496.22	2659.4	2629.43	2409.71	2451.89	2534.42	2590.03	2645.43	2531	2395.34	2275.25	2328.33	2707.14	2714.01	2579.11	2386.29	2474.61	2819.43	2797.01	2342
	2258.14	2244.32	2245.75	2261.22	2250.28	2224.1	2268.55	2287.24	2284.33	2285.27	2311.38	2296.56	2356.8	2343.15	2251.71	2316.07	2211.14	2343.39	2443.38	2490.2	2368.41	2388.01	2552.21	2529.94	2412.69	2398.16	2361.85	2296.88	2322.52	2496.62	2659.25	2629.19	2410.71	2453.02	2534.61	2590.17	2645.67	2530.92	2395.46	2275.32	2329.04	2707.22	2713.95	2579.09	2387.12	2474.8	2819.05	2796.76	2342.13
	2258.84	2245.23	2246.5	2262.03	2250.75	2224.14	2268.63	2287.1	2285.13	2286.01	2312.32	2297.19	2357.19	2343.19	2251.61	2316.96	2211.09	2344.42	2443.65	2490.59	2369.39	2388.74	2552.44	2529.85	2412.55	2399.15	2361.83	2296.81	2323.23	2497.02	2659.1	2628.96	2411.71	2454.16	2534.8	2590.32	2645.91	2530.85	2395.58	2275.39	2329.75	2707.29	2713.9	2579.07	2387.97	2475.01	2818.68	2796.5	2342.26
	2259.55	2246.15	2247.26	2262.84	2251.22	2224.19	2268.71	2286.96	2285.95	2286.76	2313.26	2297.82	2357.58	2343.23	2251.5	2317.85	2211.04	2345.46	2443.92	2490.97	2370.37	2389.48	2552.68	2529.76	2412.42	2400.15	2361.82	2296.74	2323.95	2497.42	2658.96	2628.74	2412.73	2455.31	2535	2590.48	2646.16	2530.79	2395.71	2275.47	2330.47	2707.38	2713.86	2579.05	2388.82	2475.22	2818.32	2796.26	2342.4
	2260.27	2247.08	2248.03	2263.66	2251.7	2224.25	2268.8	2286.83	2286.76	2287.51	2314.21	2298.46	2357.99	2343.28	2251.4	2318.76	2210.99	2346.51	2444.2	2491.37	2371.36	2390.23	2552.93	2529.69	2412.29	2401.15	2361.81	2296.67	2324.67	2497.84	2658.82	2628.53	2413.75	2456.46	2535.22	2590.66	2646.43	2530.73	2395.83	2275.55	2331.2	2707.47	2713.82	2579.04	2389.68	2475.45	2817.95	2796.02	2342.55
	2260.99	2248.01	2248.8	2264.48	2252.17	2224.31	2268.89	2286.7	2287.59	2288.27	2315.17	2299.11	2358.39	2343.33	2251.31	2319.67	2210.95	2347.56	2444.49	2491.76	2372.35	2390.99	2553.18	2529.62	2412.16	2402.16	2361.8	2296.61	2325.4	2498.26	2658.68	2628.32	2414.78	2457.62	2535.44	2590.84	2646.7	2530.67	2395.96	2275.63	2331.93	2707.56	2713.78	2579.03	2390.55	2475.68	2817.6	2795.79	2342.7
	2261.72	2248.95	2249.58	2265.31	2252.66	2224.37	2268.98	2286.57	2288.42	2289.03	2316.13	2299.76	2358.8	2343.39	2251.21	2320.59	2210.91	2348.63	2444.78	2492.17	2373.36	2391.75	2553.44	2529.56	2412.03	2403.18	2361.79	2296.55	2326.14	2498.69	2658.55	2628.12	2415.82	2458.79	2535.68	2591.03	2646.98	2530.62	2396.09	2275.72	2332.67	2707.66	2713.75	2579.02	2391.43	2475.92	2817.25	2795.57	2342.85
	2262.45	2249.89	2250.36	2266.15	2253.14	2224.43	2269.08	2286.45	2289.26	2289.79	2317.1	2300.42	2359.22	2343.45	2251.13	2321.51	2210.87	2349.69	2445.07	2492.58	2374.36	2392.52	2553.7	2529.51	2411.91	2404.2	2361.79	2296.49	2326.88	2499.13	2658.42	2627.92	2416.87	2459.96	2535.92	2591.24	2647.26	2530.57	2396.23	2275.81	2333.42	2707.77	2713.73	2579.02	2392.31	2476.17	2816.91	2795.35	2343.01
	2263.18	2250.84	2251.14	2266.98	2253.63	2224.5	2269.18	2286.33	2290.1	2290.56	2318.07	2301.08	2359.64	2343.52	2251.04	2322.44	2210.84	2350.77	2445.37	2492.99	2375.38	2393.3	2553.97	2529.47	2411.8	2405.23	2361.79	2296.44	2327.62	2499.57	2658.3	2627.73	2417.92	2461.14	2536.18	2591.45	2647.56	2530.53	2396.36	2275.9	2334.17	2707.88	2713.71	2579.01	2393.2	2476.42	2816.57	2795.14	2343.17
	2263.92	2251.8	2251.94	2267.83	2254.13	2224.58	2269.28	2286.21	2290.95	2291.33	2319.05	2301.74	2360.07	2343.59	2250.96	2323.38	2210.81	2351.85	2445.68	2493.41	2376.4	2394.08	2554.25	2529.44	2411.68	2406.27	2361.79	2296.39	2328.37	2500.02	2658.18	2627.55	2418.99	2462.33	2536.44	2591.68	2647.87	2530.48	2396.5	2276	2334.92	2708	2713.7	2579.01	2394.1	2476.69	2816.23	2794.93	2343.33
	2264.67	2252.76	2252.73	2268.68	2254.63	2224.66	2269.39	2286.1	2291.81	2292.1	2320.04	2302.42	2360.5	2343.66	2250.88	2324.33	2210.78	2352.94	2445.99	2493.84	2377.43	2394.87	2554.53	2529.41	2411.57	2407.31	2361.79	2296.34	2329.13	2500.48	2658.06	2627.37	2420.06	2463.52	2536.72	2591.91	2648.18	2530.45	2396.65	2276.09	2335.68	2708.12	2713.69	2579.02	2395.01	2476.97	2815.91	2794.74	2343.5
	2265.42	2253.73	2253.54	2269.53	2255.13	2224.74	2269.5	2285.99	2292.67	2292.88	2321.03	2303.09	2360.94	2343.74	2250.81	2325.28	2210.76	2354.03	2446.31	2494.27	2378.46	2395.67	2554.82	2529.4	2411.47	2408.36	2361.8	2296.29	2329.89	2500.95	2657.95	2627.2	2421.14	2464.72	2537	2592.16	2648.5	2530.42	2396.79	2276.19	2336.45	2708.25	2713.69	2579.02	2395.92	2477.25	2815.59	2794.54	2343.68
	2266.18	2254.7	2254.35	2270.39	2255.64	2224.83	2269.62	2285.89	2293.54	2293.67	2322.03	2303.77	2361.38	2343.82	2250.74	2326.24	2210.74	2355.14	2446.63	2494.71	2379.5	2396.47	2555.11	2529.39	2411.37	2409.42	2361.82	2296.25	2330.65	2501.42	2657.84	2627.04	2422.23	2465.92	2537.3	2592.42	2648.84	2530.39	2396.94	2276.3	2337.23	2708.39	2713.69	2579.03	2396.84	2477.54	2815.27	2794.36	2343.86
	2266.94	2255.68	2255.16	2271.25	2256.15	2224.92	2269.74	2285.79	2294.41	2294.45	2323.04	2304.46	2361.83	2343.91	2250.68	2327.21	2210.72	2356.25	2446.96	2495.15	2380.55	2397.28	2555.41	2529.39	2411.27	2410.49	2361.83	2296.21	2331.43	2501.9	2657.74	2626.88	2423.32	2467.13	2537.61	2592.69	2649.18	2530.36	2397.09	2276.4	2338.01	2708.53	2713.7	2579.05	2397.77	2477.84	2814.96	2794.18	2344.04
	2267.71	2256.66	2255.98	2272.12	2256.66	2225.01	2269.86	2285.69	2295.29	2295.24	2324.05	2305.15	2362.28	2344	2250.62	2328.18	2210.71	2357.36	2447.3	2495.6	2381.61	2398.1	2555.72	2529.4	2411.18	2411.56	2361.85	2296.17	2332.2	2502.39	2657.64	2626.73	2424.43	2468.35	2537.92	2592.96	2649.52	2530.34	2397.24	2276.51	2338.79	2708.68	2713.71	2579.06	2398.7	2478.15	2814.66	2794.01	2344.22
	2268.48	2257.65	2256.8	2273	2257.18	2225.11	2269.98	2285.6	2296.18	2296.04	2325.07	2305.85	2362.74	2344.09	2250.56	2329.16	2210.7	2358.49	2447.64	2496.06	2382.67	2398.92	2556.03	2529.42	2411.09	2412.63	2361.87	2296.14	2332.98	2502.88	2657.54	2626.58	2425.54	2469.57	2538.25	2593.25	2649.88	2530.33	2397.39	2276.62	2339.58	2708.83	2713.73	2579.08	2399.65	2478.47	2814.36	2793.85	2344.41
	2269.26	2258.65	2257.63	2273.88	2257.7	2225.21	2270.11	2285.51	2297.07	2296.84	2326.1	2306.55	2363.2	2344.19	2250.51	2330.15	2210.69	2359.62	2447.98	2496.52	2383.73	2399.75	2556.35	2529.45	2411.01	2413.72	2361.9	2296.11	2333.77	2503.38	2657.45	2626.45	2426.66	2470.8	2538.59	2593.55	2650.25	2530.31	2397.55	2276.73	2340.38	2708.99	2713.75	2579.1	2400.59	2478.79	2814.06	2793.69	2344.61
	2270.04	2259.65	2258.47	2274.76	2258.23	2225.32	2270.25	2285.42	2297.97	2297.64	2327.13	2307.26	2363.67	2344.29	2250.46	2331.15	2210.69	2360.75	2448.33	2496.98	2384.8	2400.59	2556.67	2529.48	2410.93	2414.81	2361.93	2296.08	2334.56	2503.89	2657.36	2626.31	2427.78	2472.03	2538.93	2593.86	2650.62	2530.3	2397.71	2276.85	2341.18	2709.15	2713.78	2579.12	2401.55	2479.12	2813.78	2793.54	2344.81
	2270.83	2260.65	2259.31	2275.65	2258.76	2225.43	2270.38	2285.34	2298.88	2298.45	2328.16	2307.97	2364.14	2344.4	2250.42	2332.15	2210.68	2361.9	2448.69	2497.45	2385.88	2401.43	2557	2529.53	2410.85	2415.91	2361.96	2296.06	2335.36	2504.41	2657.27	2626.19	2428.92	2473.27	2539.29	2594.19	2651	2530.3	2397.87	2276.97	2341.99	2709.32	2713.82	2579.15	2402.51	2479.47	2813.5	2793.4	2345.01
	2271.62	2261.67	2260.16	2276.54	2259.29	2225.54	2270.52	2285.26	2299.79	2299.26	2329.2	2308.69	2364.62	2344.51	2250.38	2333.16	2210.69	2363.05	2449.05	2497.93	2386.97	2402.28	2557.34	2529.58	2410.77	2417.01	2361.99	2296.04	2336.16	2504.93	2657.19	2626.07	2430.06	2474.52	2539.66	2594.52	2651.4	2530.3	2398.04	2277.09	2342.8	2709.5	2713.86	2579.18	2403.49	2479.82	2813.22	2793.26	2345.21
	2272.42	2262.68	2261.01	2277.44	2259.83	2225.66	2270.67	2285.19	2300.7	2300.07	2330.25	2309.41	2365.1	2344.63	2250.34	2334.17	2210.69	2364.2	2449.42	2498.41	2388.06	2403.14	2557.68	2529.64	2410.71	2418.12	2362.03	2296.02	2336.97	2505.46	2657.12	2625.96	2431.21	2475.77	2540.03	2594.86	2651.8	2530.3	2398.21	2277.21	2343.62	2709.68	2713.9	2579.21	2404.46	2480.18	2812.95	2793.14	2345.42
	2273.22	2263.7	2261.86	2278.34	2260.37	2225.79	2270.81	2285.12	2301.62	2300.89	2331.31	2310.14	2365.58	2344.75	2250.31	2335.19	2210.7	2365.36	2449.79	2498.9	2389.16	2404	2558.03	2529.71	2410.64	2419.24	2362.07	2296	2337.78	2506	2657.04	2625.85	2432.37	2477.03	2540.42	2595.21	2652.2	2530.31	2398.38	2277.34	2344.45	2709.87	2713.95	2579.24	2405.45	2480.54	2812.68	2793.01	2345.64
	2274.03	2264.73	2262.72	2279.25	2260.92	2225.91	2270.96	2285.05	2302.55	2301.71	2332.37	2310.87	2366.07	2344.87	2250.28	2336.22	2210.71	2366.53	2450.17	2499.39	2390.26	2404.87	2558.38	2529.79	2410.58	2420.36	2362.12	2295.99	2338.6	2506.54	2656.97	2625.75	2433.54	2478.3	2540.82	2595.58	2652.62	2530.32	2398.55	2277.46	2345.28	2710.06	2714.01	2579.28	2406.44	2480.92	2812.43	2792.9	2345.86
	2274.84	2265.76	2263.59	2280.16	2261.47	2226.04	2271.12	2284.98	2303.49	2302.54	2333.43	2311.61	2366.57	2345	2250.25	2337.26	2210.72	2367.71	2450.55	2499.89	2391.37	2405.74	2558.74	2529.87	2410.52	2421.49	2362.16	2295.98	2339.42	2507.09	2656.91	2625.65	2434.71	2479.57	2541.22	2595.95	2653.05	2530.34	2398.73	2277.59	2346.11	2710.26	2714.07	2579.32	2407.44	2481.3	2812.17	2792.79	2346.08
	2275.66	2266.8	2264.46	2281.08	2262.02	2226.18	2271.27	2284.92	2304.43	2303.37	2334.5	2312.35	2367.07	2345.14	2250.23	2338.3	2210.74	2368.89	2450.94	2500.39	2392.49	2406.62	2559.1	2529.97	2410.47	2422.63	2362.22	2295.97	2340.25	2507.65	2656.84	2625.57	2435.89	2480.84	2541.64	2596.34	2653.48	2530.36	2398.91	2277.73	2346.95	2710.47	2714.13	2579.37	2408.45	2481.69	2811.93	2792.69	2346.3
	2276.49	2267.84	2265.34	2282	2262.58	2226.32	2271.43	2284.87	2305.37	2304.2	2335.58	2313.1	2367.57	2345.27	2250.21	2339.35	2210.76	2370.08	2451.33	2500.9	2393.61	2407.51	2559.48	2530.07	2410.42	2423.77	2362.27	2295.97	2341.08	2508.21	2656.78	2625.48	2437.08	2482.13	2542.07	2596.73	2653.92	2530.38	2399.09	2277.86	2347.8	2710.68	2714.2	2579.41	2409.46	2482.09	2811.69	2792.59	2346.53
	2277.31	2268.89	2266.22	2282.92	2263.14	2226.46	2271.6	2284.81	2306.32	2305.04	2336.66	2313.85	2368.08	2345.41	2250.2	2340.4	2210.79	2371.28	2451.73	2501.41	2394.74	2408.41	2559.85	2530.18	2410.37	2424.92	2362.33	2295.97	2341.92	2508.78	2656.73	2625.41	2438.28	2483.41	2542.5	2597.14	2654.37	2530.41	2399.27	2278	2348.65	2710.9	2714.28	2579.46	2410.48	2482.5	2811.45	2792.51	2346.76
	2278.15	2269.95	2267.11	2283.85	2263.7	2226.61	2271.77	2284.77	2307.28	2305.88	2337.75	2314.61	2368.59	2345.56	2250.19	2341.46	2210.81	2372.48	2452.14	2501.93	2395.88	2409.3	2560.23	2530.3	2410.33	2426.07	2362.39	2295.97	2342.76	2509.36	2656.68	2625.34	2439.48	2484.71	2542.95	2597.56	2654.83	2530.44	2399.46	2278.14	2349.51	2711.12	2714.36	2579.52	2411.5	2482.91	2811.22	2792.43	2347
	2278.98	2271	2268.01	2284.79	2264.27	2226.76	2271.94	2284.72	2308.24	2306.73	2338.84	2315.37	2369.11	2345.71	2250.18	2342.53	2210.84	2373.69	2452.55	2502.45	2397.02	2410.21	2560.62	2530.42	2410.29	2427.24	2362.45	2295.98	2343.61	2509.95	2656.63	2625.27	2440.69	2486.01	2543.41	2597.98	2655.3	2530.48	2399.65	2278.29	2350.38	2711.35	2714.45	2579.57	2412.54	2483.34	2811	2792.36	2347.24
	2279.83	2272.07	2268.9	2285.73	2264.84	2226.91	2272.11	2284.68	2309.21	2307.58	2339.94	2316.13	2369.63	2345.86	2250.18	2343.61	2210.88	2374.9	2452.96	2502.98	2398.16	2411.12	2561.02	2530.56	2410.26	2428.4	2362.52	2295.99	2344.47	2510.54	2656.59	2625.22	2441.91	2487.31	2543.87	2598.42	2655.78	2530.51	2399.84	2278.43	2351.24	2711.58	2714.54	2579.63	2413.58	2483.77	2810.78	2792.29	2347.49
	2280.68	2273.13	2269.81	2286.67	2265.42	2227.07	2272.29	2284.64	2310.18	2308.43	2341.05	2316.9	2370.16	2346.02	2250.18	2344.69	2210.91	2376.12	2453.38	2503.51	2399.32	2412.04	2561.42	2530.7	2410.23	2429.58	2362.59	2296	2345.32	2511.14	2656.55	2625.17	2443.14	2488.62	2544.35	2598.87	2656.26	2530.56	2400.03	2278.58	2352.12	2711.83	2714.64	2579.69	2414.62	2484.21	2810.57	2792.23	2347.73
	2281.53	2274.21	2270.72	2287.62	2266	2227.23	2272.47	2284.61	2311.16	2309.28	2342.16	2317.67	2370.69	2346.18	2250.19	2345.77	2210.95	2377.35	2453.81	2504.05	2400.47	2412.96	2561.82	2530.86	2410.2	2430.76	2362.66	2296.01	2346.19	2511.74	2656.51	2625.12	2444.37	2489.94	2544.83	2599.33	2656.75	2530.61	2400.23	2278.73	2353	2712.07	2714.74	2579.75	2415.68	2484.65	2810.36	2792.18	2347.99
	2282.39	2275.29	2271.63	2288.57	2266.58	2227.4	2272.65	2284.58	2312.14	2310.15	2343.27	2318.45	2371.23	2346.35	2250.2	2346.87	2210.99	2378.58	2454.24	2504.59	2401.64	2413.89	2562.23	2531.02	2410.18	2431.95	2362.74	2296.03	2347.05	2512.36	2656.48	2625.08	2445.61	2491.26	2545.33	2599.8	2657.26	2530.66	2400.43	2278.89	2353.88	2712.33	2714.85	2579.82	2416.74	2485.11	2810.16	2792.14	2348.24
	2283.25	2276.37	2272.55	2289.53	2267.17	2227.57	2272.84	2284.55	2313.13	2311.01	2344.39	2319.24	2371.76	2346.52	2250.21	2347.97	2211.04	2379.82	2454.68	2505.14	2402.81	2414.83	2562.65	2531.18	2410.16	2433.14	2362.82	2296.05	2347.93	2512.98	2656.45	2625.05	2446.86	2492.59	2545.83	2600.28	2657.77	2530.71	2400.63	2279.04	2354.78	2712.58	2714.96	2579.89	2417.8	2485.57	2809.96	2792.1	2348.5
	2284.12	2277.46	2273.47	2290.49	2267.76	2227.75	2273.03	2284.53	2314.13	2311.88	2345.52	2320.02	2372.31	2346.7	2250.23	2349.07	2211.09	2381.07	2455.12	2505.69	2403.99	2415.77	2563.07	2531.36	2410.14	2434.34	2362.9	2296.08	2348.8	2513.6	2656.43	2625.02	2448.11	2493.92	2546.35	2600.78	2658.28	2530.77	2400.84	2279.2	2355.67	2712.85	2715.08	2579.96	2418.87	2486.04	2809.77	2792.07	2348.76
	2284.99	2278.55	2274.4	2291.46	2268.36	2227.93	2273.22	2284.51	2315.12	2312.75	2346.65	2320.82	2372.86	2346.88	2250.25	2350.19	2211.14	2382.32	2455.57	2506.25	2405.17	2416.72	2563.5	2531.54	2410.13	2435.55	2362.98	2296.1	2349.69	2514.24	2656.4	2625	2449.38	2495.26	2546.87	2601.28	2658.81	2530.84	2401.04	2279.36	2356.57	2713.12	2715.2	2580.04	2419.95	2486.52	2809.59	2792.05	2349.03
	2285.87	2279.65	2275.34	2292.43	2268.95	2228.11	2273.42	2284.49	2316.13	2313.62	2347.79	2321.61	2373.41	2347.06	2250.27	2351.31	2211.19	2383.58	2456.02	2506.82	2406.36	2417.67	2563.93	2531.74	2410.12	2436.76	2363.07	2296.13	2350.58	2514.88	2656.39	2624.98	2450.65	2496.6	2547.41	2601.79	2659.34	2530.9	2401.25	2279.52	2357.48	2713.4	2715.33	2580.12	2421.04	2487.01	2809.41	2792.03	2349.3
	2286.75	2280.75	2276.28	2293.41	2269.56	2228.3	2273.62	2284.48	2317.14	2314.5	2348.93	2322.41	2373.96	2347.25	2250.3	2352.43	2211.25	2384.85	2456.48	2507.39	2407.55	2418.63	2564.37	2531.94	2410.12	2437.98	2363.16	2296.17	2351.47	2515.52	2656.37	2624.97	2451.92	2497.95	2547.95	2602.32	2659.89	2530.98	2401.47	2279.69	2358.39	2713.68	2715.46	2580.2	2422.13	2487.5	2809.24	2792.02	2349.57
	2287.64	2281.85	2277.22	2294.39	2270.16	2228.49	2273.82	2284.48	2318.16	2315.39	2350.08	2323.22	2374.52	2347.44	2250.33	2353.56	2211.31	2386.12	2456.94	2507.96	2408.75	2419.6	2564.82	2532.15	2410.12	2439.2	2363.26	2296.2	2352.37	2516.18	2656.36	2624.97	2453.21	2499.31	2548.5	2602.85	2660.44	2531.05	2401.68	2279.85	2359.31	2713.97	2715.6	2580.28	2423.23	2488.01	2809.08	2792.02	2349.85
	2288.53	2282.97	2278.17	2295.37	2270.77	2228.68	2274.03	2284.47	2319.18	2316.27	2351.23	2324.03	2375.09	2347.63	2250.37	2354.7	2211.38	2387.39	2457.41	2508.54	2409.96	2420.57	2565.27	2532.36	2410.12	2440.44	2363.36	2296.24	2353.27	2516.84	2656.36	2624.97	2454.5	2500.67	2549.06	2603.4	2661	2531.13	2401.9	2280.02	2360.23	2714.26	2715.75	2580.37	2424.34	2488.52	2808.92	2792.03	2350.13
	2289.42	2284.08	2279.12	2296.36	2271.39	2228.88	2274.24	2284.47	2320.2	2317.16	2352.39	2324.84	2375.66	2347.83	2250.41	2355.84	2211.44	2388.67	2457.88	2509.12	2411.17	2421.54	2565.72	2532.59	2410.13	2441.67	2363.46	2296.29	2354.18	2517.5	2656.35	2624.98	2455.79	2502.04	2549.64	2603.95	2661.57	2531.21	2402.12	2280.2	2361.16	2714.57	2715.9	2580.46	2425.45	2489.03	2808.76	2792.04	2350.42
	2290.33	2285.2	2280.08	2297.35	2272	2229.08	2274.45	2284.48	2321.23	2318.05	2353.55	2325.66	2376.23	2348.04	2250.45	2356.99	2211.51	2389.96	2458.36	2509.71	2412.39	2422.53	2566.18	2532.82	2410.14	2442.92	2363.56	2296.33	2355.09	2518.18	2656.36	2625	2457.1	2503.41	2550.22	2604.52	2662.14	2531.3	2402.34	2280.37	2362.1	2714.87	2716.05	2580.56	2426.56	2489.56	2808.62	2792.06	2350.7
	2291.23	2286.33	2281.05	2298.35	2272.62	2229.29	2274.67	2284.48	2322.27	2318.95	2354.72	2326.48	2376.81	2348.25	2250.5	2358.15	2211.59	2391.26	2458.84	2510.3	2413.61	2423.51	2566.65	2533.06	2410.15	2444.17	2363.67	2296.38	2356	2518.86	2656.36	2625.02	2458.41	2504.78	2550.81	2605.1	2662.73	2531.39	2402.57	2280.55	2363.04	2715.19	2716.21	2580.65	2427.69	2490.09	2808.47	2792.09	2350.99
	2292.14	2287.46	2282.02	2299.35	2273.25	2229.5	2274.88	2284.5	2323.31	2319.85	2355.89	2327.31	2377.39	2348.46	2250.55	2359.31	2211.66	2392.56	2459.33	2510.9	2414.84	2424.51	2567.12	2533.31	2410.17	2445.42	2363.78	2296.43	2356.93	2519.55	2656.37	2625.04	2459.73	2506.17	2551.41	2605.69	2663.32	2531.49	2402.8	2280.73	2363.98	2715.51	2716.38	2580.75	2428.82	2490.63	2808.34	2792.13	2351.29
	2293.06	2288.59	2282.99	2300.35	2273.88	2229.71	2275.11	2284.51	2324.36	2320.76	2357.06	2328.14	2377.97	2348.68	2250.61	2360.48	2211.74	2393.86	2459.82	2511.5	2416.07	2425.5	2567.6	2533.57	2410.19	2446.68	2363.9	2296.49	2357.85	2520.24	2656.38	2625.08	2461.05	2507.55	2552.02	2606.29	2663.92	2531.59	2403.03	2280.91	2364.93	2715.83	2716.55	2580.85	2429.96	2491.18	2808.21	2792.17	2351.59
	2293.98	2289.73	2283.97	2301.36	2274.51	2229.93	2275.33	2284.53	2325.41	2321.67	2358.25	2328.97	2378.56	2348.9	2250.66	2361.65	2211.82	2395.18	2460.32	2512.11	2417.31	2426.51	2568.09	2533.84	2410.22	2447.95	2364.01	2296.54	2358.79	2520.94	2656.4	2625.11	2462.38	2508.95	2552.64	2606.9	2664.53	2531.69	2403.26	2281.09	2365.88	2716.16	2716.73	2580.96	2431.1	2491.74	2808.08	2792.22	2351.89
	2294.9	2290.87	2284.96	2302.38	2275.15	2230.15	2275.56	2284.55	2326.46	2322.58	2359.43	2329.81	2379.15	2349.13	2250.73	2362.83	2211.91	2396.49	2460.82	2512.72	2418.56	2427.52	2568.58	2534.11	2410.25	2449.23	2364.13	2296.61	2359.72	2521.65	2656.41	2625.16	2463.72	2510.34	2553.27	2607.52	2665.15	2531.8	2403.5	2281.28	2366.84	2716.5	2716.91	2581.07	2432.25	2492.3	2807.97	2792.28	2352.19
	2295.83	2292.02	2285.95	2303.39	2275.78	2230.38	2275.79	2284.58	2327.52	2323.49	2360.62	2330.66	2379.75	2349.35	2250.79	2364.02	2212	2397.82	2461.33	2513.34	2419.81	2428.53	2569.07	2534.39	2410.28	2450.51	2364.26	2296.67	2360.66	2522.36	2656.44	2625.21	2465.07	2511.75	2553.9	2608.15	2665.77	2531.91	2403.74	2281.46	2367.81	2716.84	2717.09	2581.18	2433.4	2492.87	2807.85	2792.35	2352.5
	2296.77	2293.17	2286.94	2304.42	2276.43	2230.61	2276.02	2284.61	2328.59	2324.41	2361.82	2331.5	2380.35	2349.59	2250.86	2365.21	2212.09	2399.15	2461.84	2513.96	2421.07	2429.55	2569.57	2534.68	2410.32	2451.79	2364.39	2296.74	2361.61	2523.08	2656.46	2625.26	2466.42	2513.16	2554.55	2608.79	2666.4	2532.03	2403.98	2281.65	2368.78	2717.19	2717.29	2581.29	2434.56	2493.45	2807.75	2792.42	2352.81
	2297.7	2294.33	2287.94	2305.44	2277.07	2230.84	2276.26	2284.64	2329.66	2325.33	2363.02	2332.35	2380.95	2349.83	2250.94	2366.4	2212.18	2400.48	2462.36	2514.58	2422.33	2430.58	2570.08	2534.98	2410.36	2453.08	2364.52	2296.81	2362.56	2523.81	2656.49	2625.32	2467.78	2514.57	2555.21	2609.44	2667.05	2532.15	2404.22	2281.85	2369.75	2717.55	2717.48	2581.41	2435.73	2494.04	2807.65	2792.5	2353.13
	2298.65	2295.49	2288.94	2306.47	2277.72	2231.08	2276.5	2284.68	2330.74	2326.26	2364.23	2333.21	2381.56	2350.07	2251.01	2367.61	2212.28	2401.82	2462.89	2515.21	2423.6	2431.61	2570.59	2535.28	2410.4	2454.38	2364.65	2296.88	2363.52	2524.55	2656.53	2625.39	2469.14	2515.99	2555.88	2610.11	2667.7	2532.27	2404.47	2282.04	2370.73	2717.91	2717.69	2581.53	2436.9	2494.63	2807.55	2792.59	2353.44
	2299.6	2296.65	2289.95	2307.51	2278.38	2231.32	2276.74	2284.72	2331.81	2327.19	2365.44	2334.07	2382.17	2350.32	2251.09	2368.82	2212.38	2403.17	2463.41	2515.85	2424.87	2432.64	2571.1	2535.6	2410.45	2455.69	2364.78	2296.96	2364.48	2525.29	2656.56	2625.46	2470.52	2517.41	2556.55	2610.78	2668.35	2532.4	2404.72	2282.24	2371.72	2718.28	2717.89	2581.66	2438.08	2495.23	2807.46	2792.69	2353.76
	2300.55	2297.82	2290.97	2308.54	2279.03	2231.57	2276.99	2284.77	2332.9	2328.12	2366.65	2334.93	2382.78	2350.57	2251.18	2370.03	2212.48	2404.52	2463.95	2516.49	2426.15	2433.69	2571.62	2535.92	2410.5	2457	2364.92	2297.04	2365.44	2526.03	2656.61	2625.54	2471.9	2518.84	2557.24	2611.47	2669.02	2532.53	2404.97	2282.44	2372.71	2718.65	2718.11	2581.78	2439.26	2495.84	2807.38	2792.79	2354.09
	2301.51	2298.99	2291.99	2309.59	2279.7	2231.82	2277.24	2284.82	2333.99	2329.06	2367.87	2335.79	2383.4	2350.82	2251.27	2371.25	2212.59	2405.88	2464.49	2517.13	2427.43	2434.73	2572.15	2536.25	2410.56	2458.31	2365.07	2297.12	2366.41	2526.79	2656.65	2625.63	2473.28	2520.27	2557.93	2612.16	2669.69	2532.66	2405.22	2282.64	2373.7	2719.03	2718.33	2581.91	2440.45	2496.45	2807.3	2792.9	2354.42
	2302.47	2300.17	2293.01	2310.63	2280.36	2232.07	2277.49	2284.87	2335.08	2330	2369.1	2336.66	2384.02	2351.08	2251.36	2372.48	2212.7	2407.24	2465.03	2517.78	2428.72	2435.78	2572.68	2536.58	2410.62	2459.64	2365.21	2297.21	2367.38	2527.55	2656.7	2625.72	2474.67	2521.71	2558.63	2612.87	2670.38	2532.8	2405.48	2282.84	2374.7	2719.42	2718.55	2582.04	2441.65	2497.08	2807.23	2793.02	2354.75
	2303.43	2301.35	2294.04	2311.68	2281.03	2232.33	2277.74	2284.93	2336.18	2330.94	2370.32	2337.54	2384.65	2351.34	2251.45	2373.71	2212.81	2408.61	2465.58	2518.43	2430.02	2436.84	2573.22	2536.93	2410.68	2460.96	2365.36	2297.3	2368.36	2528.32	2656.75	2625.81	2476.07	2523.15	2559.35	2613.59	2671.07	2532.95	2405.74	2283.04	2375.71	2719.81	2718.78	2582.18	2442.85	2497.71	2807.17	2793.14	2355.08
	2304.41	2302.53	2295.07	2312.73	2281.7	2232.59	2278	2284.99	2337.28	2331.89	2371.56	2338.42	2385.28	2351.61	2251.55	2374.94	2212.93	2409.98	2466.13	2519.09	2431.32	2437.9	2573.77	2537.28	2410.74	2462.3	2365.51	2297.39	2369.35	2529.09	2656.8	2625.91	2477.47	2524.6	2560.07	2614.32	2671.77	2533.09	2406	2283.25	2376.72	2720.21	2719.01	2582.32	2444.06	2498.34	2807.11	2793.28	2355.42
	2305.38	2303.72	2296.11	2313.79	2282.37	2232.86	2278.26	2285.06	2338.39	2332.84	2372.79	2339.3	2385.91	2351.88	2251.66	2376.19	2213.04	2411.36	2466.69	2519.75	2432.62	2438.97	2574.31	2537.64	2410.81	2463.64	2365.67	2297.49	2370.34	2529.87	2656.86	2626.02	2478.88	2526.06	2560.8	2615.06	2672.47	2533.25	2406.27	2283.46	2377.74	2720.62	2719.25	2582.46	2445.27	2498.99	2807.06	2793.42	2355.76
	2306.36	2304.92	2297.15	2314.85	2283.05	2233.13	2278.52	2285.13	2339.5	2333.79	2374.04	2340.18	2386.55	2352.16	2251.76	2377.43	2213.17	2412.75	2467.25	2520.42	2433.93	2440.04	2574.87	2538.01	2410.89	2464.98	2365.83	2297.58	2371.33	2530.66	2656.93	2626.13	2480.3	2527.51	2561.54	2615.81	2673.19	2533.4	2406.54	2283.67	2378.76	2721.03	2719.5	2582.6	2446.49	2499.64	2807.01	2793.57	2356.1
	2307.35	2306.11	2298.2	2315.92	2283.74	2233.4	2278.79	2285.2	2340.62	2334.75	2375.28	2341.07	2387.19	2352.44	2251.87	2378.69	2213.29	2414.14	2467.82	2521.09	2435.25	2441.12	2575.43	2538.38	2410.96	2466.34	2365.99	2297.69	2372.33	2531.45	2656.99	2626.25	2481.72	2528.98	2562.29	2616.57	2673.91	2533.56	2406.81	2283.88	2379.78	2721.45	2719.75	2582.75	2447.71	2500.3	2806.97	2793.73	2356.45
	2308.33	2307.31	2299.25	2316.99	2284.42	2233.68	2279.06	2285.28	2341.74	2335.71	2376.53	2341.96	2387.83	2352.72	2251.99	2379.95	2213.42	2415.54	2468.39	2521.77	2436.57	2442.2	2575.99	2538.77	2411.05	2467.69	2366.15	2297.79	2373.33	2532.25	2657.06	2626.38	2483.15	2530.44	2563.04	2617.34	2674.64	2533.72	2407.08	2284.1	2380.81	2721.87	2720	2582.9	2448.94	2500.97	2806.94	2793.89	2356.8
	2309.33	2308.52	2300.31	2318.06	2285.11	2233.96	2279.33	2285.36	2342.87	2336.68	2377.78	2342.86	2388.47	2353.01	2252.11	2381.21	2213.55	2416.94	2468.97	2522.45	2437.9	2443.28	2576.56	2539.16	2411.13	2469.06	2366.32	2297.9	2374.34	2533.06	2657.13	2626.51	2484.59	2531.92	2563.81	2618.12	2675.38	2533.89	2407.35	2284.32	2381.85	2722.3	2720.26	2583.06	2450.18	2501.64	2806.91	2794.06	2357.15
	2310.33	2309.73	2301.37	2319.14	2285.8	2234.24	2279.6	2285.44	2344	2337.64	2379.04	2343.76	2389.12	2353.3	2252.23	2382.48	2213.68	2418.34	2469.55	2523.13	2439.23	2444.37	2577.14	2539.56	2411.22	2470.43	2366.49	2298.01	2375.35	2533.87	2657.21	2626.64	2486.03	2533.39	2564.59	2618.92	2676.13	2534.06	2407.63	2284.54	2382.89	2722.74	2720.53	2583.21	2451.42	2502.32	2806.89	2794.25	2357.5
	2311.33	2310.94	2302.44	2320.22	2286.5	2234.53	2279.88	2285.53	2345.13	2338.61	2380.31	2344.66	2389.78	2353.6	2252.35	2383.76	2213.82	2419.75	2470.14	2523.82	2440.57	2445.47	2577.72	2539.97	2411.31	2471.8	2366.67	2298.13	2376.36	2534.69	2657.29	2626.78	2487.48	2534.88	2565.37	2619.72	2676.88	2534.24	2407.91	2284.76	2383.93	2723.18	2720.8	2583.37	2452.67	2503.01	2806.87	2794.43	2357.86
	2312.33	2312.15	2303.51	2321.3	2287.2	2234.83	2280.16	2285.62	2346.27	2339.59	2381.57	2345.57	2390.43	2353.9	2252.48	2385.04	2213.96	2421.17	2470.73	2524.51	2441.91	2446.57	2578.3	2540.38	2411.4	2473.18	2366.84	2298.25	2377.39	2535.51	2657.37	2626.93	2488.93	2536.36	2566.17	2620.54	2677.65	2534.42	2408.2	2284.98	2384.98	2723.63	2721.08	2583.54	2453.92	2503.7	2806.86	2794.63	2358.22
	2313.35	2313.37	2304.58	2322.39	2287.9	2235.12	2280.44	2285.72	2347.41	2340.57	2382.84	2346.48	2391.09	2354.21	2252.61	2386.32	2214.1	2422.59	2471.33	2525.21	2443.26	2447.68	2578.89	2540.81	2411.5	2474.57	2367.02	2298.37	2378.41	2536.35	2657.46	2627.08	2490.39	2537.85	2566.97	2621.36	2678.42	2534.6	2408.48	2285.21	2386.04	2724.08	2721.36	2583.7	2455.18	2504.4	2806.86	2794.83	2358.59
	2314.36	2314.6	2305.66	2323.48	2288.61	2235.42	2280.73	2285.82	2348.56	2341.55	2384.12	2347.39	2391.75	2354.52	2252.75	2387.61	2214.24	2424.02	2471.93	2525.91	2444.61	2448.79	2579.49	2541.24	2411.6	2475.96	2367.21	2298.49	2379.44	2537.18	2657.55	2627.24	2491.86	2539.35	2567.78	2622.2	2679.2	2534.79	2408.77	2285.43	2387.1	2724.54	2721.65	2583.87	2456.44	2505.11	2806.86	2795.05	2358.95
	2315.38	2315.82	2306.75	2324.58	2289.32	2235.73	2281.02	2285.93	2349.71	2342.53	2385.4	2348.31	2392.42	2354.83	2252.89	2388.91	2214.39	2425.45	2472.54	2526.62	2445.97	2449.9	2580.09	2541.67	2411.71	2477.36	2367.39	2298.62	2380.48	2538.03	2657.64	2627.4	2493.33	2540.85	2568.61	2623.05	2679.99	2534.98	2409.06	2285.66	2388.16	2725.01	2721.94	2584.04	2457.71	2505.83	2806.87	2795.27	2359.33
	2316.4	2317.05	2307.84	2325.67	2290.03	2236.04	2281.31	2286.03	2350.86	2343.52	2386.68	2349.23	2393.09	2355.15	2253.03	2390.21	2214.54	2426.89	2473.15	2527.33	2447.33	2451.02	2580.7	2542.12	2411.82	2478.76	2367.58	2298.75	2381.51	2538.88	2657.74	2627.57	2494.81	2542.36	2569.44	2623.91	2680.78	2535.17	2409.36	2285.89	2389.23	2725.49	2722.24	2584.22	2458.98	2506.55	2806.88	2795.49	2359.7
	2317.43	2318.29	2308.93	2326.78	2290.75	2236.35	2281.6	2286.15	2352.02	2344.51	2387.96	2350.15	2393.76	2355.47	2253.18	2391.52	2214.7	2428.33	2473.77	2528.04	2448.7	2452.14	2581.31	2542.57	2411.93	2480.17	2367.78	2298.88	2382.56	2539.74	2657.84	2627.74	2496.29	2543.87	2570.28	2624.78	2681.58	2535.37	2409.65	2286.13	2390.3	2725.97	2722.54	2584.4	2460.26	2507.28	2806.9	2795.73	2360.07
	2318.47	2319.52	2310.03	2327.88	2291.47	2236.66	2281.9	2286.26	2353.18	2345.51	2389.25	2351.07	2394.44	2355.8	2253.33	2392.83	2214.85	2429.78	2474.39	2528.76	2450.07	2453.27	2581.93	2543.03	2412.05	2481.59	2367.97	2299.02	2383.61	2540.6	2657.95	2627.92	2497.78	2545.38	2571.12	2625.66	2682.39	2535.58	2409.95	2286.36	2391.38	2726.45	2722.85	2584.58	2461.54	2508.02	2806.93	2795.97	2360.45
	2319.5	2320.76	2311.14	2328.99	2292.19	2236.98	2282.19	2286.38	2354.35	2346.5	2390.55	2352	2395.11	2356.13	2253.48	2394.14	2215.01	2431.23	2475.01	2529.48	2451.45	2454.4	2582.55	2543.5	2412.17	2483.01	2368.17	2299.16	2384.66	2541.47	2658.05	2628.11	2499.28	2546.9	2571.98	2626.55	2683.21	2535.78	2410.25	2286.6	2392.46	2726.95	2723.16	2584.76	2462.83	2508.76	2806.96	2796.22	2360.83
	2320.54	2322.01	2312.25	2330.1	2292.92	2237.31	2282.5	2286.51	2355.52	2347.5	2391.85	2352.94	2395.8	2356.46	2253.64	2395.47	2215.18	2432.69	2475.64	2530.21	2452.83	2455.54	2583.17	2543.98	2412.29	2484.43	2368.37	2299.3	2385.71	2542.35	2658.17	2628.3	2500.78	2548.42	2572.85	2627.45	2684.04	2536	2410.56	2286.84	2393.55	2727.44	2723.48	2584.95	2464.12	2509.51	2807	2796.48	2361.22
	2321.59	2323.25	2313.36	2331.22	2293.65	2237.63	2282.8	2286.63	2356.69	2348.51	2393.15	2353.87	2396.48	2356.8	2253.8	2396.79	2215.34	2434.15	2476.28	2530.94	2454.22	2456.68	2583.81	2544.46	2412.42	2485.86	2368.58	2299.45	2386.78	2543.23	2658.28	2628.49	2502.29	2549.95	2573.72	2628.37	2684.88	2536.21	2410.86	2287.08	2394.64	2727.95	2723.8	2585.14	2465.42	2510.27	2807.05	2796.75	2361.61
	2322.64	2324.5	2314.48	2332.34	2294.39	2237.97	2283.1	2286.76	2357.87	2349.52	2394.45	2354.81	2397.17	2357.14	2253.96	2398.12	2215.51	2435.62	2476.92	2531.67	2455.61	2457.83	2584.44	2544.95	2412.55	2487.3	2368.79	2299.6	2387.84	2544.12	2658.4	2628.69	2503.8	2551.48	2574.6	2629.29	2685.72	2536.43	2411.17	2287.32	2395.74	2728.46	2724.13	2585.34	2466.73	2511.03	2807.1	2797.02	2362
	2323.69	2325.76	2315.6	2333.46	2295.12	2238.3	2283.41	2286.9	2359.05	2350.53	2395.76	2355.75	2397.86	2357.49	2254.13	2399.46	2215.68	2437.09	2477.56	2532.41	2457	2458.98	2585.08	2545.45	2412.68	2488.74	2369	2299.75	2388.91	2545.01	2658.52	2628.9	2505.32	2553.01	2575.49	2630.22	2686.57	2536.65	2411.48	2287.57	2396.84	2728.98	2724.47	2585.54	2468.04	2511.8	2807.15	2797.31	2362.39
	2324.75	2327.01	2316.72	2334.59	2295.86	2238.64	2283.72	2287.04	2360.24	2351.54	2397.07	2356.7	2398.55	2357.84	2254.3	2400.8	2215.86	2438.56	2478.21	2533.15	2458.41	2460.13	2585.73	2545.96	2412.82	2490.19	2369.21	2299.91	2389.98	2545.91	2658.65	2629.11	2506.84	2554.55	2576.39	2631.17	2687.43	2536.88	2411.8	2287.81	2397.95	2729.5	2724.81	2585.74	2469.35	2512.58	2807.22	2797.6	2362.79
	2325.81	2328.27	2317.85	2335.72	2296.61	2238.98	2284.04	2287.18	2361.43	2352.56	2398.39	2357.65	2399.25	2358.2	2254.48	2402.15	2216.04	2440.05	2478.87	2533.9	2459.81	2461.29	2586.38	2546.47	2412.96	2491.64	2369.43	2300.07	2391.06	2546.82	2658.77	2629.32	2508.37	2556.1	2577.3	2632.12	2688.29	2537.11	2412.12	2288.06	2399.06	2730.03	2725.15	2585.94	2470.67	2513.37	2807.29	2797.89	2363.18
	2326.87	2329.54	2318.99	2336.85	2297.35	2239.33	2284.35	2287.33	2362.62	2353.57	2399.71	2358.6	2399.95	2358.56	2254.66	2403.5	2216.22	2441.53	2479.52	2534.65	2461.22	2462.46	2587.04	2546.99	2413.1	2493.1	2369.65	2300.23	2392.14	2547.73	2658.91	2629.55	2509.91	2557.65	2578.22	2633.09	2689.17	2537.34	2412.44	2288.31	2400.17	2730.57	2725.5	2586.15	2472	2514.16	2807.36	2798.2	2363.59
	2327.94	2330.8	2320.13	2337.98	2298.11	2239.68	2284.67	2287.48	2363.82	2354.6	2401.03	2359.56	2400.65	2358.92	2254.84	2404.85	2216.4	2443.02	2480.19	2535.4	2462.64	2463.62	2587.7	2547.52	2413.25	2494.56	2369.87	2300.4	2393.23	2548.65	2659.04	2629.77	2511.45	2559.2	2579.15	2634.06	2690.05	2537.58	2412.76	2288.57	2401.29	2731.11	2725.85	2586.36	2473.33	2514.95	2807.44	2798.51	2363.99
	2329.02	2332.07	2321.27	2339.12	2298.86	2240.03	2284.99	2287.64	2365.02	2355.62	2402.35	2360.51	2401.35	2359.29	2255.02	2406.21	2216.59	2444.51	2480.85	2536.16	2464.06	2464.8	2588.37	2548.05	2413.4	2496.03	2370.1	2300.57	2394.32	2549.58	2659.18	2630	2513	2560.75	2580.08	2635.05	2690.94	2537.82	2413.08	2288.82	2402.42	2731.66	2726.21	2586.57	2474.66	2515.76	2807.53	2798.83	2364.4
	2330.09	2333.34	2322.42	2340.26	2299.62	2240.39	2285.31	2287.79	2366.22	2356.65	2403.68	2361.47	2402.06	2359.66	2255.21	2407.57	2216.78	2446.01	2481.52	2536.92	2465.48	2465.97	2589.04	2548.59	2413.56	2497.51	2370.33	2300.74	2395.41	2550.51	2659.32	2630.24	2514.55	2562.31	2581.02	2636.05	2691.84	2538.07	2413.41	2289.08	2403.54	2732.21	2726.58	2586.78	2476	2516.57	2807.62	2799.16	2364.81
	2331.17	2334.62	2323.57	2341.41	2300.38	2240.75	2285.64	2287.96	2367.43	2357.68	2405.02	2362.44	2402.77	2360.03	2255.4	2408.94	2216.97	2447.51	2482.2	2537.69	2466.91	2467.15	2589.72	2549.14	2413.71	2498.99	2370.56	2300.91	2396.51	2551.44	2659.47	2630.48	2516.11	2563.88	2581.97	2637.05	2692.74	2538.32	2413.74	2289.34	2404.68	2732.77	2726.95	2587	2477.35	2517.39	2807.72	2799.5	2365.22
	2332.25	2335.89	2324.73	2342.55	2301.14	2241.11	2285.96	2288.12	2368.64	2358.72	2406.35	2363.41	2403.49	2360.41	2255.6	2410.32	2217.16	2449.02	2482.88	2538.46	2468.35	2468.34	2590.4	2549.7	2413.87	2500.47	2370.8	2301.09	2397.61	2552.39	2659.62	2630.73	2517.67	2565.45	2582.93	2638.07	2693.66	2538.57	2414.08	2289.6	2405.81	2733.34	2727.32	2587.23	2478.7	2518.21	2807.82	2799.84	2365.64
	2333.34	2337.17	2325.89	2343.7	2301.91	2241.48	2286.29	2288.29	2369.85	2359.75	2407.69	2364.38	2404.2	2360.8	2255.8	2411.69	2217.36	2450.53	2483.56	2539.23	2469.78	2469.53	2591.08	2550.26	2414.04	2501.96	2371.03	2301.27	2398.72	2553.33	2659.77	2630.98	2519.24	2567.02	2583.9	2639.1	2694.58	2538.83	2414.41	2289.86	2406.95	2733.91	2727.7	2587.45	2480.05	2519.04	2807.93	2800.2	2366.05
	2334.43	2338.46	2327.05	2344.86	2302.68	2241.85	2286.62	2288.47	2371.07	2360.79	2409.03	2365.35	2404.92	2361.18	2256	2413.07	2217.56	2452.05	2484.25	2540.01	2471.23	2470.72	2591.77	2550.83	2414.21	2503.45	2371.28	2301.46	2399.83	2554.29	2659.92	2631.24	2520.81	2568.59	2584.88	2640.14	2695.51	2539.09	2414.75	2290.12	2408.1	2734.49	2728.08	2587.68	2481.41	2519.88	2808.04	2800.56	2366.48
	2335.53	2339.74	2328.22	2346.01	2303.45	2242.23	2286.96	2288.64	2372.29	2361.84	2410.38	2366.32	2405.65	2361.58	2256.2	2414.46	2217.77	2453.57	2484.95	2540.79	2472.67	2471.92	2592.47	2551.41	2414.38	2504.95	2371.52	2301.65	2400.94	2555.25	2660.08	2631.5	2522.39	2570.17	2585.86	2641.19	2696.45	2539.35	2415.09	2290.39	2409.25	2735.08	2728.47	2587.91	2482.77	2520.73	2808.17	2800.92	2366.9
	2336.63	2341.03	2329.39	2347.17	2304.23	2242.61	2287.29	2288.83	2373.51	2362.88	2411.72	2367.3	2406.37	2361.97	2256.41	2415.85	2217.97	2455.09	2485.64	2541.57	2474.12	2473.12	2593.17	2551.99	2414.55	2506.45	2371.77	2301.84	2402.06	2556.21	2660.25	2631.77	2523.98	2571.76	2586.85	2642.24	2697.39	2539.62	2415.43	2290.66	2410.4	2735.67	2728.87	2588.15	2484.14	2521.58	2808.29	2801.3	2367.33
	2337.73	2342.32	2330.57	2348.33	2305.01	2242.99	2287.63	2289.01	2374.74	2363.93	2413.07	2368.28	2407.1	2362.37	2256.62	2417.25	2218.18	2456.62	2486.34	2542.36	2475.58	2474.33	2593.88	2552.58	2414.73	2507.96	2372.02	2302.03	2403.18	2557.18	2660.41	2632.04	2525.57	2573.34	2587.86	2643.31	2698.34	2539.89	2415.78	2290.93	2411.56	2736.27	2729.27	2588.39	2485.52	2522.44	2808.42	2801.68	2367.76
	2338.83	2343.61	2331.75	2349.5	2305.79	2243.37	2287.97	2289.2	2375.97	2364.98	2414.43	2369.27	2407.83	2362.78	2256.84	2418.64	2218.4	2458.15	2487.05	2543.15	2477.04	2475.54	2594.59	2553.18	2414.91	2509.48	2372.27	2302.23	2404.3	2558.16	2660.58	2632.31	2527.16	2574.93	2588.86	2644.39	2699.3	2540.16	2416.13	2291.2	2412.72	2736.87	2729.67	2588.63	2486.89	2523.3	2808.56	2802.07	2368.19
	2339.94	2344.91	2332.93	2350.67	2306.58	2243.76	2288.31	2289.39	2377.2	2366.04	2415.78	2370.25	2408.56	2363.18	2257.05	2420.05	2218.61	2459.69	2487.76	2543.95	2478.5	2476.75	2595.3	2553.78	2415.09	2511	2372.52	2302.43	2405.43	2559.14	2660.75	2632.59	2528.76	2576.53	2589.88	2645.48	2700.27	2540.44	2416.48	2291.48	2413.89	2737.48	2730.08	2588.87	2488.28	2524.17	2808.71	2802.47	2368.62
	2341.05	2346.2	2334.12	2351.84	2307.37	2244.15	2288.65	2289.59	2378.43	2367.09	2417.14	2371.24	2409.3	2363.6	2257.28	2421.45	2218.83	2461.22	2488.47	2544.75	2479.97	2477.97	2596.02	2554.4	2415.28	2512.52	2372.78	2302.63	2406.56	2560.13	2660.93	2632.88	2530.37	2578.13	2590.91	2646.58	2701.24	2540.73	2416.83	2291.76	2415.06	2738.1	2730.49	2589.12	2489.66	2525.05	2808.86	2802.88	2369.06
	2342.17	2347.5	2335.32	2353.01	2308.16	2244.55	2289	2289.79	2379.67	2368.15	2418.51	2372.24	2410.04	2364.01	2257.5	2422.86	2219.05	2462.77	2489.19	2545.55	2481.45	2479.19	2596.74	2555.01	2415.47	2514.05	2373.04	2302.84	2407.7	2561.12	2661.11	2633.17	2531.98	2579.73	2591.94	2647.69	2702.23	2541.01	2417.19	2292.03	2416.23	2738.72	2730.91	2589.37	2491.06	2525.93	2809.01	2803.29	2369.5
	2343.28	2348.81	2336.51	2354.18	2308.96	2244.95	2289.34	2290	2380.91	2369.22	2419.87	2373.23	2410.78	2364.43	2257.73	2424.28	2219.28	2464.31	2489.92	2546.36	2482.92	2480.41	2597.47	2555.64	2415.67	2515.58	2373.31	2303.04	2408.83	2562.12	2661.29	2633.47	2533.59	2581.33	2592.98	2648.81	2703.22	2541.3	2417.55	2292.32	2417.41	2739.35	2731.34	2589.63	2492.45	2526.82	2809.17	2803.71	2369.94
	2344.41	2350.11	2337.71	2355.36	2309.76	2245.35	2289.69	2290.2	2382.16	2370.28	2421.24	2374.23	2411.52	2364.86	2257.96	2425.7	2219.51	2465.86	2490.64	2547.17	2484.4	2481.64	2598.21	2556.27	2415.86	2517.12	2373.57	2303.26	2409.98	2563.12	2661.48	2633.77	2535.21	2582.94	2594.03	2649.94	2704.22	2541.59	2417.91	2292.6	2418.6	2739.98	2731.76	2589.89	2493.86	2527.72	2809.34	2804.14	2370.39
	2345.53	2351.42	2338.92	2356.54	2310.56	2245.76	2290.04	2290.42	2383.4	2371.35	2422.61	2375.23	2412.27	2365.28	2258.19	2427.12	2219.74	2467.42	2491.37	2547.98	2485.89	2482.88	2598.94	2556.91	2416.06	2518.66	2373.84	2303.47	2411.12	2564.13	2661.66	2634.07	2536.84	2584.55	2595.09	2651.08	2705.22	2541.89	2418.27	2292.88	2419.78	2740.62	2732.2	2590.15	2495.26	2528.62	2809.51	2804.58	2370.84
	2346.66	2352.73	2340.13	2357.72	2311.36	2246.17	2290.4	2290.63	2384.65	2372.42	2423.98	2376.23	2413.02	2365.72	2258.43	2428.55	2219.97	2468.97	2492.11	2548.79	2487.38	2484.12	2599.69	2557.55	2416.27	2520.2	2374.12	2303.69	2412.27	2565.14	2661.86	2634.38	2538.47	2586.17	2596.15	2652.22	2706.24	2542.19	2418.64	2293.17	2420.97	2741.27	2732.63	2590.41	2496.67	2529.53	2809.69	2805.02	2371.29
	2347.79	2354.04	2341.34	2358.91	2312.17	2246.58	2290.75	2290.85	2385.9	2373.49	2425.36	2377.24	2413.77	2366.15	2258.67	2429.98	2220.21	2470.54	2492.85	2549.61	2488.87	2485.36	2600.43	2558.2	2416.47	2521.76	2374.39	2303.91	2413.42	2566.16	2662.05	2634.7	2540.1	2587.78	2597.22	2653.38	2707.26	2542.5	2419.01	2293.46	2422.17	2741.92	2733.08	2590.68	2498.09	2530.45	2809.87	2805.47	2371.74
	2348.92	2355.35	2342.55	2360.1	2312.99	2247	2291.11	2291.07	2387.16	2374.56	2426.74	2378.24	2414.53	2366.59	2258.91	2431.41	2220.45	2472.1	2493.59	2550.44	2490.37	2486.6	2601.18	2558.86	2416.68	2523.31	2374.67	2304.14	2414.58	2567.18	2662.25	2635.01	2541.74	2589.41	2598.3	2654.55	2708.29	2542.8	2419.38	2293.75	2423.36	2742.58	2733.52	2590.95	2499.51	2531.37	2810.06	2805.93	2372.2
	2350.06	2356.67	2343.77	2361.29	2313.8	2247.42	2291.46	2291.3	2388.42	2375.64	2428.12	2379.25	2415.28	2367.04	2259.16	2432.85	2220.69	2473.67	2494.34	2551.26	2491.87	2487.85	2601.94	2559.52	2416.9	2524.87	2374.95	2304.36	2415.74	2568.21	2662.45	2635.34	2543.39	2591.03	2599.39	2655.73	2709.32	2543.11	2419.75	2294.04	2424.57	2743.24	2733.97	2591.23	2500.93	2532.3	2810.26	2806.4	2372.66
	2351.2	2357.98	2345	2362.48	2314.62	2247.84	2291.82	2291.53	2389.68	2376.72	2429.5	2380.27	2416.04	2367.48	2259.41	2434.29	2220.93	2475.24	2495.09	2552.09	2493.37	2489.1	2602.7	2560.19	2417.11	2526.44	2375.23	2304.59	2416.9	2569.25	2662.66	2635.67	2545.04	2592.66	2600.49	2656.92	2710.37	2543.43	2420.13	2294.34	2425.77	2743.91	2734.43	2591.5	2502.36	2533.23	2810.46	2806.87	2373.12
	2352.34	2359.3	2346.22	2363.67	2315.44	2248.27	2292.18	2291.77	2390.94	2377.8	2430.88	2381.28	2416.81	2367.94	2259.66	2435.74	2221.18	2476.81	2495.85	2552.93	2494.88	2490.36	2603.47	2560.87	2417.33	2528	2375.52	2304.83	2418.06	2570.29	2662.87	2636	2546.69	2594.29	2601.59	2658.12	2711.42	2543.75	2420.51	2294.63	2426.98	2744.59	2734.89	2591.78	2503.8	2534.17	2810.66	2807.35	2373.58
	2353.48	2360.62	2347.45	2364.87	2316.26	2248.7	2292.55	2292	2392.2	2378.89	2432.27	2382.3	2417.57	2368.39	2259.91	2437.18	2221.43	2478.39	2496.6	2553.76	2496.4	2491.62	2604.23	2561.55	2417.56	2529.58	2375.81	2305.07	2419.23	2571.33	2663.08	2636.33	2548.35	2595.92	2602.7	2659.32	2712.48	2544.07	2420.89	2294.93	2428.19	2745.27	2735.36	2592.07	2505.23	2535.12	2810.87	2807.84	2374.05
	2354.63	2361.94	2348.69	2366.07	2317.09	2249.13	2292.91	2292.25	2393.47	2379.98	2433.66	2383.32	2418.34	2368.85	2260.17	2438.64	2221.69	2479.97	2497.37	2554.6	2497.91	2492.88	2605.01	2562.24	2417.78	2531.15	2376.1	2305.3	2420.4	2572.38	2663.3	2636.68	2550.02	2597.56	2603.82	2660.54	2713.54	2544.39	2421.28	2295.23	2429.41	2745.96	2735.83	2592.36	2506.68	2536.07	2811.09	2808.34	2374.52
	2355.78	2363.27	2349.93	2367.27	2317.92	2249.57	2293.28	2292.49	2394.74	2381.06	2435.05	2384.34	2419.11	2369.32	2260.43	2440.09	2221.94	2481.56	2498.13	2555.45	2499.43	2494.15	2605.79	2562.94	2418.01	2532.74	2376.39	2305.55	2421.57	2573.44	2663.51	2637.02	2551.69	2599.2	2604.95	2661.77	2714.62	2544.72	2421.67	2295.54	2430.63	2746.65	2736.3	2592.65	2508.12	2537.03	2811.31	2808.85	2374.99
	2356.94	2364.59	2351.17	2368.47	2318.75	2250.01	2293.64	2292.74	2396.01	2382.16	2436.45	2385.37	2419.88	2369.78	2260.7	2441.55	2222.2	2483.14	2498.91	2556.29	2500.96	2495.42	2606.57	2563.64	2418.24	2534.32	2376.69	2305.79	2422.75	2574.5	2663.74	2637.37	2553.36	2600.84	2606.08	2663.01	2715.7	2545.05	2422.06	2295.84	2431.86	2747.35	2736.78	2592.94	2509.57	2538	2811.54	2809.36	2375.46
	2358.09	2365.92	2352.41	2369.68	2319.59	2250.45	2294.01	2292.99	2397.28	2383.25	2437.84	2386.4	2420.66	2370.26	2260.96	2443.01	2222.46	2484.73	2499.68	2557.14	2502.49	2496.7	2607.36	2564.35	2418.48	2535.91	2376.99	2306.04	2423.93	2575.56	2663.96	2637.73	2555.04	2602.49	2607.22	2664.25	2716.79	2545.39	2422.45	2296.15	2433.09	2748.06	2737.27	2593.24	2511.03	2538.97	2811.77	2809.88	2375.94
	2359.25	2367.25	2353.66	2370.88	2320.43	2250.9	2294.38	2293.25	2398.56	2384.35	2439.24	2387.42	2421.43	2370.73	2261.23	2444.48	2222.73	2486.32	2500.46	2557.99	2504.02	2497.97	2608.15	2565.06	2418.72	2537.5	2377.29	2306.29	2425.11	2576.63	2664.19	2638.09	2556.72	2604.14	2608.37	2665.51	2717.89	2545.73	2422.84	2296.46	2434.32	2748.77	2737.75	2593.54	2512.49	2539.95	2812.01	2810.4	2376.42
	2360.41	2368.58	2354.91	2372.09	2321.27	2251.35	2294.75	2293.51	2399.84	2385.44	2440.64	2388.46	2422.21	2371.21	2261.51	2445.95	2223	2487.92	2501.24	2558.85	2505.55	2499.26	2608.94	2565.78	2418.96	2539.1	2377.6	2306.55	2426.3	2577.7	2664.42	2638.45	2558.41	2605.79	2609.53	2666.77	2718.99	2546.07	2423.24	2296.77	2435.55	2749.49	2738.25	2593.84	2513.95	2540.93	2812.25	2810.94	2376.9
	2361.58	2369.91	2356.17	2373.3	2322.12	2251.8	2295.13	2293.78	2401.12	2386.54	2442.05	2389.49	2422.99	2371.69	2261.78	2447.42	2223.27	2489.52	2502.03	2559.71	2507.09	2500.54	2609.74	2566.51	2419.2	2540.7	2377.91	2306.81	2427.49	2578.78	2664.66	2638.82	2560.1	2607.44	2610.69	2668.05	2720.1	2546.41	2423.64	2297.08	2436.79	2750.21	2738.75	2594.15	2515.42	2541.92	2812.5	2811.48	2377.39
	2362.74	2371.24	2357.43	2374.51	2322.96	2252.26	2295.5	2294.04	2402.4	2387.65	2443.45	2390.53	2423.78	2372.18	2262.06	2448.89	2223.54	2491.12	2502.82	2560.57	2508.63	2501.83	2610.55	2567.24	2419.45	2542.31	2378.22	2307.07	2428.68	2579.87	2664.89	2639.19	2561.8	2609.1	2611.86	2669.33	2721.22	2546.76	2424.04	2297.4	2438.03	2750.94	2739.25	2594.46	2516.89	2542.92	2812.76	2812.03	2377.87
	2363.91	2372.58	2358.69	2375.73	2323.82	2252.72	2295.87	2294.31	2403.68	2388.75	2444.86	2391.57	2424.57	2372.67	2262.34	2450.37	2223.82	2492.72	2503.61	2561.43	2510.18	2503.12	2611.36	2567.98	2419.7	2543.92	2378.53	2307.33	2429.87	2580.96	2665.14	2639.56	2563.5	2610.76	2613.04	2670.63	2722.35	2547.11	2424.45	2297.71	2439.28	2751.67	2739.75	2594.77	2518.37	2543.92	2813.02	2812.59	2378.36
	2365.08	2373.91	2359.95	2376.94	2324.67	2253.18	2296.25	2294.59	2404.97	2389.86	2446.26	2392.61	2425.35	2373.17	2262.63	2451.85	2224.1	2494.33	2504.41	2562.3	2511.73	2504.42	2612.17	2568.72	2419.95	2545.53	2378.84	2307.6	2431.07	2582.05	2665.38	2639.94	2565.2	2612.42	2614.22	2671.93	2723.48	2547.47	2424.86	2298.03	2440.53	2752.42	2740.26	2595.09	2519.85	2544.93	2813.28	2813.15	2378.86
	2366.26	2375.25	2361.22	2378.16	2325.53	2253.65	2296.63	2294.87	2406.26	2390.97	2447.67	2393.65	2426.15	2373.67	2262.91	2453.34	2224.38	2495.94	2505.21	2563.17	2513.28	2505.72	2612.99	2569.47	2420.21	2547.15	2379.16	2307.87	2432.27	2583.15	2665.63	2640.33	2566.91	2614.09	2615.42	2673.24	2724.62	2547.83	2425.27	2298.36	2441.78	2753.16	2740.78	2595.41	2521.33	2545.95	2813.55	2813.73	2379.35
	2367.43	2376.59	2362.5	2379.38	2326.39	2254.12	2297.01	2295.15	2407.55	2392.08	2449.09	2394.69	2426.94	2374.17	2263.2	2454.82	2224.67	2497.55	2506.01	2564.05	2514.84	2507.02	2613.81	2570.23	2420.47	2548.77	2379.48	2308.14	2433.47	2584.25	2665.88	2640.72	2568.63	2615.75	2616.62	2674.56	2725.77	2548.19	2425.68	2298.68	2443.04	2753.92	2741.3	2595.74	2522.82	2546.97	2813.83	2814.31	2379.85
	2368.61	2377.93	2363.77	2380.6	2327.25	2254.59	2297.39	2295.44	2408.84	2393.19	2450.5	2395.74	2427.73	2374.68	2263.49	2456.31	2224.96	2499.16	2506.82	2564.92	2516.4	2508.32	2614.63	2570.99	2420.73	2550.4	2379.81	2308.42	2434.68	2585.36	2666.13	2641.11	2570.35	2617.42	2617.82	2675.89	2726.93	2548.56	2426.1	2299	2444.3	2754.67	2741.82	2596.06	2524.31	2547.99	2814.11	2814.89	2380.35
	2369.79	2379.27	2365.05	2381.83	2328.11	2255.06	2297.77	2295.73	2410.13	2394.31	2451.91	2396.79	2428.53	2375.19	2263.79	2457.8	2225.25	2500.78	2507.63	2565.8	2517.96	2509.63	2615.46	2571.75	2421	2552.03	2380.13	2308.69	2435.89	2586.47	2666.39	2641.51	2572.07	2619.1	2619.04	2677.23	2728.09	2548.93	2426.52	2299.33	2445.56	2755.44	2742.35	2596.39	2525.81	2549.03	2814.4	2815.49	2380.85
	2370.97	2380.61	2366.33	2383.05	2328.98	2255.54	2298.15	2296.02	2411.43	2395.42	2453.33	2397.84	2429.33	2375.7	2264.09	2459.3	2225.54	2502.4	2508.45	2566.68	2519.52	2510.95	2616.3	2572.53	2421.27	2553.66	2380.46	2308.98	2437.1	2587.58	2666.65	2641.91	2573.79	2620.77	2620.26	2678.58	2729.27	2549.3	2426.94	2299.66	2446.83	2756.21	2742.89	2596.73	2527.31	2550.06	2814.69	2816.09	2381.35
	2372.16	2381.95	2367.62	2384.28	2329.85	2256.02	2298.54	2296.32	2412.72	2396.54	2454.75	2398.89	2430.13	2376.22	2264.39	2460.8	2225.84	2504.02	2509.27	2567.57	2521.09	2512.26	2617.13	2573.31	2421.54	2555.3	2380.79	2309.26	2438.31	2588.7	2666.91	2642.31	2575.53	2622.45	2621.49	2679.94	2730.44	2549.67	2427.36	2299.99	2448.1	2756.99	2743.42	2597.07	2528.81	2551.11	2814.99	2816.7	2381.86
	2373.35	2383.29	2368.91	2385.5	2330.73	2256.51	2298.92	2296.62	2414.02	2397.66	2456.17	2399.95	2430.94	2376.74	2264.69	2462.3	2226.14	2505.64	2510.09	2568.46	2522.67	2513.58	2617.97	2574.09	2421.81	2556.94	2381.12	2309.55	2439.52	2589.83	2667.18	2642.72	2577.26	2624.13	2622.72	2681.31	2731.63	2550.05	2427.79	2300.33	2449.37	2757.77	2743.96	2597.41	2530.32	2552.16	2815.29	2817.32	2382.37
	2374.53	2384.64	2370.2	2386.73	2331.61	2257	2299.31	2296.92	2415.32	2398.79	2457.59	2401.01	2431.75	2377.27	2265	2463.8	2226.45	2507.27	2510.92	2569.35	2524.24	2514.9	2618.82	2574.88	2422.09	2558.58	2381.46	2309.84	2440.74	2590.96	2667.45	2643.13	2579	2625.81	2623.97	2682.69	2732.82	2550.43	2428.21	2300.66	2450.64	2758.56	2744.51	2597.75	2531.83	2553.21	2815.6	2817.94	2382.88
	2375.73	2385.98	2371.49	2387.96	2332.49	2257.49	2299.7	2297.23	2416.62	2399.91	2459.01	2402.06	2432.55	2377.8	2265.31	2465.31	2226.75	2508.9	2511.75	2570.24	2525.82	2516.23	2619.67	2575.68	2422.37	2560.23	2381.8	2310.13	2441.96	2592.09	2667.72	2643.55	2580.74	2627.49	2625.21	2684.07	2734.02	2550.82	2428.65	2301	2451.92	2759.35	2745.06	2598.1	2533.35	2554.28	2815.91	2818.57	2383.4
	2376.92	2387.33	2372.79	2389.19	2333.37	2257.98	2300.08	2297.54	2417.92	2401.04	2460.44	2403.13	2433.37	2378.33	2265.62	2466.82	2227.06	2510.53	2512.58	2571.14	2527.4	2517.56	2620.52	2576.48	2422.65	2561.88	2382.14	2310.43	2443.18	2593.23	2668	2643.97	2582.49	2629.18	2626.47	2685.47	2735.23	2551.21	2429.08	2301.34	2453.21	2760.15	2745.61	2598.45	2534.87	2555.34	2816.23	2819.21	2383.91
	2378.11	2388.67	2374.09	2390.43	2334.25	2258.48	2300.47	2297.86	2419.23	2402.17	2461.86	2404.19	2434.18	2378.87	2265.93	2468.33	2227.37	2512.16	2513.42	2572.03	2528.99	2518.89	2621.38	2577.29	2422.94	2563.53	2382.48	2310.73	2444.4	2594.37	2668.28	2644.4	2584.24	2630.87	2627.73	2686.87	2736.45	2551.6	2429.52	2301.68	2454.49	2760.96	2746.17	2598.81	2536.39	2556.42	2816.55	2819.86	2384.43
	2379.31	2390.02	2375.39	2391.66	2335.14	2258.98	2300.86	2298.18	2420.53	2403.3	2463.29	2405.25	2434.99	2379.41	2266.25	2469.84	2227.69	2513.79	2514.26	2572.94	2530.57	2520.22	2622.24	2578.1	2423.23	2565.19	2382.83	2311.03	2445.63	2595.52	2668.56	2644.82	2586	2632.56	2629	2688.29	2737.67	2551.99	2429.95	2302.03	2455.78	2761.77	2746.74	2599.16	2537.92	2557.5	2816.88	2820.51	2384.96
	2380.51	2391.37	2376.7	2392.9	2336.03	2259.48	2301.25	2298.5	2421.84	2404.43	2464.71	2406.32	2435.81	2379.96	2266.57	2471.36	2228	2515.43	2515.1	2573.84	2532.17	2521.56	2623.11	2578.92	2423.52	2566.85	2383.18	2311.34	2446.86	2596.67	2668.85	2645.26	2587.75	2634.25	2630.28	2689.71	2738.9	2552.39	2430.4	2302.37	2457.07	2762.59	2747.3	2599.53	2539.45	2558.58	2817.21	2821.17	2385.48
	2381.71	2392.71	2378.01	2394.13	2336.93	2259.99	2301.64	2298.83	2423.14	2405.56	2466.14	2407.39	2436.63	2380.5	2266.89	2472.87	2228.32	2517.07	2515.95	2574.75	2533.76	2522.9	2623.98	2579.74	2423.82	2568.52	2383.53	2311.64	2448.09	2597.82	2669.14	2645.69	2589.52	2635.94	2631.56	2691.14	2740.14	2552.79	2430.84	2302.72	2458.37	2763.41	2747.87	2599.89	2540.99	2559.67	2817.55	2821.84	2386.01
	2382.91	2394.06	2379.32	2395.37	2337.83	2260.49	2302.04	2299.16	2424.45	2406.7	2467.57	2408.46	2437.45	2381.06	2267.22	2474.39	2228.65	2518.71	2516.8	2575.66	2535.36	2524.24	2624.85	2580.57	2424.11	2570.18	2383.88	2311.95	2449.32	2598.98	2669.43	2646.13	2591.28	2637.64	2632.85	2692.58	2741.38	2553.19	2431.29	2303.07	2459.66	2764.24	2748.45	2600.26	2542.53	2560.77	2817.89	2822.52	2386.54
	2384.11	2395.41	2380.64	2396.61	2338.73	2261.01	2302.43	2299.49	2425.76	2407.83	2469	2409.53	2438.27	2381.61	2267.54	2475.92	2228.97	2520.35	2517.65	2576.57	2536.96	2525.59	2625.73	2581.4	2424.41	2571.85	2384.24	2312.27	2450.56	2600.14	2669.72	2646.58	2593.05	2639.34	2634.15	2694.03	2742.63	2553.6	2431.74	2303.42	2460.96	2765.07	2749.03	2600.63	2544.07	2561.87	2818.24	2823.2	2387.07
	2385.32	2396.76	2381.95	2397.85	2339.63	2261.52	2302.82	2299.83	2427.07	2408.97	2470.43	2410.6	2439.1	2382.17	2267.87	2477.44	2229.3	2521.99	2518.51	2577.48	2538.56	2526.94	2626.61	2582.24	2424.72	2573.53	2384.59	2312.59	2451.79	2601.31	2670.02	2647.02	2594.83	2641.04	2635.45	2695.49	2743.89	2554.01	2432.19	2303.78	2462.27	2765.91	2749.61	2601.01	2545.61	2562.98	2818.6	2823.89	2387.6
	2386.53	2398.11	2383.28	2399.09	2340.53	2262.04	2303.22	2300.17	2428.38	2410.11	2471.87	2411.68	2439.93	2382.74	2268.21	2478.97	2229.64	2523.63	2519.37	2578.4	2540.16	2528.29	2627.5	2583.08	2425.02	2575.21	2384.95	2312.91	2453.03	2602.48	2670.32	2647.47	2596.61	2642.74	2636.76	2696.96	2745.16	2554.42	2432.64	2304.13	2463.57	2766.76	2750.2	2601.38	2547.16	2564.09	2818.95	2824.59	2388.14
	2387.73	2399.46	2384.6	2400.33	2341.44	2262.56	2303.61	2300.51	2429.7	2411.25	2473.3	2412.75	2440.76	2383.31	2268.54	2480.5	2229.97	2525.28	2520.23	2579.32	2541.77	2529.65	2628.39	2583.93	2425.33	2576.89	2385.32	2313.23	2454.27	2603.65	2670.63	2647.93	2598.39	2644.44	2638.08	2698.43	2746.43	2554.84	2433.1	2304.49	2464.88	2767.61	2750.79	2601.77	2548.72	2565.21	2819.32	2825.3	2388.68
	2388.94	2400.81	2385.93	2401.58	2342.35	2263.08	2304.01	2300.86	2431.01	2412.4	2474.73	2413.83	2441.59	2383.88	2268.88	2482.03	2230.31	2526.93	2521.1	2580.24	2543.38	2531.01	2629.28	2584.79	2425.64	2578.57	2385.68	2313.55	2455.51	2604.83	2670.93	2648.39	2600.17	2646.15	2639.4	2699.91	2747.71	2555.26	2433.56	2304.85	2466.19	2768.47	2751.39	2602.15	2550.27	2566.34	2819.69	2826.01	2389.22
	2390.15	2402.16	2387.25	2402.82	2343.26	2263.61	2304.41	2301.21	2432.32	2413.54	2476.17	2414.91	2442.42	2384.45	2269.22	2483.56	2230.65	2528.57	2521.97	2581.17	2545	2532.37	2630.18	2585.65	2425.96	2580.25	2386.05	2313.88	2456.76	2606.01	2671.24	2648.85	2601.96	2647.85	2640.73	2701.41	2749	2555.68	2434.02	2305.21	2467.51	2769.33	2751.99	2602.54	2551.83	2567.47	2820.06	2826.73	2389.76
	2391.37	2403.51	2388.59	2404.06	2344.18	2264.14	2304.81	2301.57	2433.64	2414.69	2477.6	2415.99	2443.26	2385.03	2269.56	2485.1	2230.99	2530.23	2522.84	2582.09	2546.61	2533.73	2631.08	2586.51	2426.28	2581.94	2386.42	2314.21	2458	2607.2	2671.56	2649.32	2603.75	2649.56	2642.07	2702.91	2750.29	2556.11	2434.48	2305.58	2468.83	2770.2	2752.59	2602.93	2553.4	2568.6	2820.44	2827.45	2390.3
	2392.58	2404.86	2389.92	2405.31	2345.1	2264.67	2305.2	2301.92	2434.95	2415.84	2479.04	2417.08	2444.09	2385.61	2269.91	2486.63	2231.34	2531.88	2523.72	2583.02	2548.23	2535.1	2631.98	2587.38	2426.6	2583.63	2386.79	2314.55	2459.25	2608.39	2671.87	2649.78	2605.55	2651.27	2643.41	2704.42	2751.6	2556.54	2434.95	2305.95	2470.15	2771.08	2753.2	2603.33	2554.96	2569.74	2820.82	2828.19	2390.85
	2393.8	2406.21	2391.26	2406.56	2346.02	2265.2	2305.6	2302.28	2436.27	2416.98	2480.48	2418.16	2444.93	2386.2	2270.25	2488.17	2231.69	2533.53	2524.6	2583.95	2549.85	2536.47	2632.89	2588.26	2426.92	2585.33	2387.17	2314.89	2460.5	2609.59	2672.19	2650.26	2607.35	2652.98	2644.76	2705.94	2752.9	2556.97	2435.42	2306.31	2471.47	2771.96	2753.81	2603.73	2556.53	2570.89	2821.21	2828.93	2391.4
	2395.01	2407.56	2392.6	2407.8	2346.94	2265.74	2306	2302.65	2437.59	2418.13	2481.91	2419.25	2445.77	2386.79	2270.6	2489.71	2232.04	2535.18	2525.48	2584.89	2551.48	2537.84	2633.8	2589.14	2427.24	2587.03	2387.54	2315.23	2461.75	2610.78	2672.51	2650.73	2609.15	2654.7	2646.12	2707.46	2754.22	2557.4	2435.89	2306.69	2472.8	2772.84	2754.42	2604.13	2558.11	2572.04	2821.6	2829.67	2391.95
	2396.23	2408.91	2393.94	2409.05	2347.87	2266.28	2306.4	2303.01	2438.91	2419.29	2483.35	2420.34	2446.62	2387.38	2270.95	2491.25	2232.39	2536.84	2526.36	2585.83	2553.1	2539.21	2634.72	2590.03	2427.57	2588.73	2387.92	2315.57	2463	2611.99	2672.84	2651.21	2610.96	2656.41	2647.48	2709	2755.54	2557.84	2436.36	2307.06	2474.12	2773.74	2755.04	2604.53	2559.68	2573.2	2822	2830.43	2392.5
	2397.45	2410.26	2395.28	2410.3	2348.8	2266.82	2306.81	2303.39	2440.23	2420.44	2484.79	2421.42	2447.46	2387.98	2271.31	2492.8	2232.75	2538.5	2527.25	2586.76	2554.73	2540.59	2635.64	2590.92	2427.9	2590.43	2388.3	2315.92	2464.26	2613.19	2673.17	2651.7	2612.77	2658.13	2648.85	2710.54	2756.87	2558.28	2436.84	2307.43	2475.46	2774.63	2755.66	2604.94	2561.26	2574.36	2822.4	2831.19	2393.06
	2398.67	2411.61	2396.63	2411.55	2349.73	2267.37	2307.21	2303.76	2441.55	2421.59	2486.23	2422.52	2448.31	2388.58	2271.66	2494.34	2233.11	2540.15	2528.14	2587.71	2556.36	2541.97	2636.56	2591.81	2428.24	2592.13	2388.69	2316.27	2465.51	2614.4	2673.5	2652.19	2614.58	2659.85	2650.22	2712.09	2758.21	2558.72	2437.31	2307.81	2476.79	2775.53	2756.29	2605.35	2562.85	2575.53	2822.8	2831.95	2393.62
	2399.9	2412.96	2397.98	2412.8	2350.66	2267.92	2307.61	2304.14	2442.87	2422.75	2487.67	2423.61	2449.16	2389.18	2272.02	2495.89	2233.47	2541.81	2529.04	2588.65	2557.99	2543.35	2637.49	2592.71	2428.57	2593.84	2389.07	2316.62	2466.77	2615.62	2673.83	2652.68	2616.39	2661.57	2651.6	2713.65	2759.55	2559.16	2437.79	2308.19	2478.13	2776.44	2756.92	2605.77	2564.43	2576.71	2823.22	2832.72	2394.18
	2401.12	2414.31	2399.33	2414.05	2351.6	2268.47	2308.02	2304.52	2444.19	2423.91	2489.11	2424.7	2450.01	2389.79	2272.38	2497.44	2233.83	2543.47	2529.94	2589.6	2559.63	2544.74	2638.42	2593.62	2428.91	2595.55	2389.46	2316.97	2468.03	2616.84	2674.17	2653.17	2618.21	2663.29	2652.99	2715.22	2760.9	2559.61	2438.27	2308.57	2479.46	2777.36	2757.55	2606.19	2566.02	2577.88	2823.63	2833.5	2394.74
	2402.34	2415.66	2400.68	2415.3	2352.54	2269.02	2308.42	2304.9	2445.51	2425.06	2490.55	2425.8	2450.86	2390.4	2272.75	2498.99	2234.2	2545.13	2530.84	2590.54	2561.27	2546.13	2639.36	2594.53	2429.25	2597.26	2389.85	2317.33	2469.29	2618.06	2674.51	2653.67	2620.04	2665.01	2654.38	2716.79	2762.25	2560.06	2438.76	2308.95	2480.81	2778.28	2758.18	2606.61	2567.61	2579.07	2824.05	2834.29	2395.3
	2403.57	2417.01	2402.04	2416.55	2353.48	2269.58	2308.83	2305.28	2446.83	2426.22	2491.99	2426.9	2451.72	2391.01	2273.11	2500.54	2234.57	2546.8	2531.74	2591.5	2562.91	2547.52	2640.29	2595.44	2429.6	2598.98	2390.24	2317.69	2470.55	2619.28	2674.85	2654.17	2621.86	2666.73	2655.78	2718.37	2763.62	2560.51	2439.24	2309.34	2482.15	2779.2	2758.82	2607.03	2569.21	2580.26	2824.47	2835.08	2395.87
	2404.8	2418.36	2403.4	2417.8	2354.43	2270.14	2309.23	2305.67	2448.16	2427.38	2493.43	2428	2452.57	2391.63	2273.48	2502.09	2234.94	2548.46	2532.65	2592.45	2564.55	2548.91	2641.24	2596.36	2429.95	2600.69	2390.64	2318.05	2471.82	2620.51	2675.2	2654.67	2623.69	2668.45	2657.18	2719.97	2764.98	2560.97	2439.73	2309.72	2483.49	2780.13	2759.46	2607.46	2570.8	2581.45	2824.9	2835.88	2396.43
	2406.02	2419.71	2404.76	2419.06	2355.37	2270.7	2309.64	2306.06	2449.48	2428.55	2494.87	2429.1	2453.43	2392.25	2273.85	2503.64	2235.32	2550.12	2533.56	2593.4	2566.19	2550.31	2642.18	2597.28	2430.3	2602.41	2391.04	2318.42	2473.08	2621.75	2675.55	2655.18	2625.52	2670.18	2658.59	2721.56	2766.36	2561.43	2440.22	2310.11	2484.84	2781.07	2760.11	2607.89	2572.41	2582.65	2825.33	2836.68	2397
	2407.25	2421.06	2406.12	2420.31	2356.32	2271.27	2310.05	2306.46	2450.8	2429.71	2496.31	2430.2	2454.29	2392.87	2274.22	2505.2	2235.69	2551.79	2534.47	2594.36	2567.84	2551.7	2643.13	2598.21	2430.65	2604.13	2391.44	2318.79	2474.35	2622.98	2675.9	2655.69	2627.35	2671.91	2660.01	2723.17	2767.74	2561.89	2440.71	2310.5	2486.19	2782.01	2760.76	2608.32	2574.01	2583.86	2825.77	2837.49	2397.58
	2408.48	2422.41	2407.48	2421.56	2357.27	2271.84	2310.46	2306.86	2452.13	2430.87	2497.75	2431.3	2455.15	2393.5	2274.6	2506.76	2236.07	2553.45	2535.38	2595.32	2569.49	2553.1	2644.08	2599.14	2431	2605.85	2391.84	2319.16	2475.61	2624.22	2676.25	2656.21	2629.19	2673.63	2661.43	2724.79	2769.13	2562.35	2441.21	2310.9	2487.55	2782.95	2761.41	2608.76	2575.61	2585.07	2826.21	2838.31	2398.15
	2409.71	2423.75	2408.85	2422.82	2358.23	2272.41	2310.86	2307.26	2453.45	2432.04	2499.19	2432.41	2456.02	2394.13	2274.97	2508.31	2236.46	2555.12	2536.3	2596.28	2571.14	2554.51	2645.04	2600.08	2431.36	2607.58	2392.24	2319.54	2476.88	2625.47	2676.61	2656.73	2631.03	2675.36	2662.86	2726.41	2770.53	2562.82	2441.7	2311.29	2488.9	2783.9	2762.06	2609.2	2577.22	2586.28	2826.66	2839.13	2398.72
	2410.94	2425.1	2410.22	2424.07	2359.18	2272.98	2311.27	2307.66	2454.78	2433.2	2500.63	2433.51	2456.88	2394.77	2275.35	2509.87	2236.84	2556.78	2537.22	2597.25	2572.79	2555.91	2646	2601.02	2431.72	2609.31	2392.65	2319.92	2478.15	2626.72	2676.97	2657.25	2632.87	2677.09	2664.3	2728.04	2771.93	2563.29	2442.2	2311.69	2490.26	2784.86	2762.72	2609.64	2578.83	2587.5	2827.11	2839.96	2399.3
	2412.17	2426.45	2411.59	2425.33	2360.14	2273.56	2311.68	2308.06	2456.1	2434.37	2502.07	2434.62	2457.75	2395.4	2275.73	2511.43	2237.23	2558.45	2538.15	2598.21	2574.44	2557.32	2646.96	2601.97	2432.08	2611.03	2393.06	2320.3	2479.42	2627.97	2677.33	2657.77	2634.72	2678.82	2665.74	2729.68	2773.34	2563.76	2442.7	2312.09	2491.62	2785.82	2763.38	2610.09	2580.45	2588.73	2827.56	2840.79	2399.88
	2413.41	2427.79	2412.96	2426.58	2361.11	2274.14	2312.09	2308.47	2457.43	2435.54	2503.51	2435.73	2458.62	2396.05	2276.12	2512.99	2237.62	2560.12	2539.07	2599.18	2576.1	2558.73	2647.93	2602.92	2432.45	2612.77	2393.47	2320.68	2480.69	2629.23	2677.69	2658.3	2636.57	2680.55	2667.18	2731.32	2774.75	2564.23	2443.2	2312.49	2492.98	2786.79	2764.05	2610.54	2582.07	2589.96	2828.02	2841.63	2400.46
	2414.64	2429.14	2414.34	2427.83	2362.07	2274.72	2312.51	2308.88	2458.76	2436.71	2504.95	2436.84	2459.49	2396.69	2276.5	2514.56	2238.01	2561.79	2540	2600.15	2577.76	2560.14	2648.9	2603.88	2432.82	2614.5	2393.88	2321.07	2481.97	2630.49	2678.06	2658.83	2638.42	2682.28	2668.64	2732.97	2776.17	2564.71	2443.71	2312.89	2494.35	2787.76	2764.71	2610.99	2583.68	2591.19	2828.48	2842.48	2401.04
	2415.88	2430.49	2415.71	2429.09	2363.03	2275.3	2312.92	2309.3	2460.08	2437.87	2506.39	2437.95	2460.37	2397.34	2276.89	2516.12	2238.41	2563.46	2540.93	2601.13	2579.42	2561.55	2649.87	2604.84	2433.19	2616.23	2394.3	2321.46	2483.24	2631.75	2678.43	2659.37	2640.27	2684.02	2670.09	2734.63	2777.6	2565.19	2444.21	2313.3	2495.71	2788.74	2765.38	2611.45	2585.31	2592.43	2828.95	2843.33	2401.62
	2417.11	2431.83	2417.09	2430.34	2364	2275.89	2313.33	2309.71	2461.41	2439.04	2507.83	2439.06	2461.24	2397.99	2277.28	2517.68	2238.8	2565.12	2541.87	2602.1	2581.08	2562.97	2650.85	2605.8	2433.56	2617.97	2394.71	2321.85	2484.52	2633.02	2678.81	2659.9	2642.13	2685.75	2671.56	2736.3	2779.03	2565.67	2444.72	2313.7	2497.08	2789.73	2766.06	2611.9	2586.93	2593.67	2829.42	2844.18	2402.21
	2418.35	2433.17	2418.47	2431.6	2364.97	2276.48	2313.74	2310.13	2462.73	2440.22	2509.27	2440.18	2462.12	2398.64	2277.67	2519.25	2239.2	2566.79	2542.81	2603.08	2582.74	2564.38	2651.83	2606.77	2433.93	2619.7	2395.13	2322.25	2485.79	2634.29	2679.18	2660.45	2643.99	2687.49	2673.03	2737.97	2780.47	2566.15	2445.23	2314.11	2498.45	2790.72	2766.73	2612.37	2588.56	2594.92	2829.89	2845.05	2402.79
	2419.58	2434.52	2419.85	2432.86	2365.95	2277.07	2314.16	2310.56	2464.06	2441.39	2510.71	2441.29	2463	2399.3	2278.06	2520.81	2239.61	2568.46	2543.75	2604.06	2584.4	2565.8	2652.81	2607.74	2434.31	2621.44	2395.55	2322.65	2487.07	2635.56	2679.56	2660.99	2645.85	2689.22	2674.5	2739.66	2781.92	2566.64	2445.74	2314.52	2499.83	2791.71	2767.41	2612.83	2590.19	2596.18	2830.37	2845.91	2403.38
	2420.82	2435.86	2421.23	2434.11	2366.92	2277.67	2314.57	2310.98	2465.39	2442.56	2512.15	2442.41	2463.88	2399.96	2278.46	2522.38	2240.01	2570.13	2544.69	2605.04	2586.07	2567.22	2653.8	2608.72	2434.69	2623.18	2395.98	2323.05	2488.35	2636.84	2679.94	2661.54	2647.71	2690.96	2675.98	2741.34	2783.37	2567.12	2446.25	2314.93	2501.2	2792.71	2768.09	2613.3	2591.82	2597.44	2830.85	2846.79	2403.97
	2422.06	2437.2	2422.62	2435.37	2367.9	2278.26	2314.99	2311.41	2466.71	2443.73	2513.58	2443.53	2464.76	2400.62	2278.86	2523.94	2240.42	2571.8	2545.63	2606.02	2587.74	2568.65	2654.79	2609.7	2435.07	2624.93	2396.4	2323.45	2489.63	2638.12	2680.32	2662.09	2649.58	2692.69	2677.47	2743.04	2784.83	2567.62	2446.77	2315.35	2502.58	2793.71	2768.77	2613.77	2593.45	2598.7	2831.33	2847.67	2404.56
	2423.29	2438.54	2424	2436.62	2368.88	2278.86	2315.4	2311.84	2468.04	2444.91	2515.02	2444.65	2465.65	2401.29	2279.26	2525.51	2240.83	2573.47	2546.58	2607.01	2589.41	2570.07	2655.78	2610.69	2435.46	2626.67	2396.83	2323.86	2490.91	2639.41	2680.71	2662.64	2651.45	2694.43	2678.96	2744.74	2786.29	2568.11	2447.28	2315.77	2503.96	2794.72	2769.46	2614.24	2595.08	2599.97	2831.82	2848.55	2405.15
	2424.53	2439.88	2425.39	2437.88	2369.86	2279.47	2315.82	2312.27	2469.37	2446.08	2516.45	2445.77	2466.54	2401.95	2279.66	2527.08	2241.24	2575.14	2547.53	2608	2591.08	2571.5	2656.78	2611.68	2435.85	2628.41	2397.26	2324.27	2492.19	2640.7	2681.1	2663.2	2653.32	2696.17	2680.45	2746.45	2787.76	2568.6	2447.8	2316.18	2505.34	2795.74	2770.15	2614.72	2596.72	2601.24	2832.32	2849.44	2405.75
	2425.77	2441.22	2426.78	2439.13	2370.85	2280.07	2316.24	2312.7	2470.69	2447.26	2517.89	2446.89	2467.42	2402.63	2280.06	2528.65	2241.65	2576.81	2548.48	2608.99	2592.75	2572.93	2657.78	2612.67	2436.24	2630.16	2397.69	2324.69	2493.47	2641.99	2681.49	2663.76	2655.19	2697.91	2681.96	2748.17	2789.24	2569.1	2448.32	2316.6	2506.72	2796.76	2770.84	2615.19	2598.36	2602.52	2832.81	2850.33	2406.34
	2427.01	2442.55	2428.17	2440.39	2371.83	2280.68	2316.65	2313.14	2472.02	2448.43	2519.32	2448.01	2468.32	2403.3	2280.46	2530.22	2242.07	2578.48	2549.44	2609.98	2594.42	2574.36	2658.78	2613.67	2436.63	2631.91	2398.13	2325.1	2494.75	2643.28	2681.89	2664.32	2657.07	2699.64	2683.46	2749.89	2790.72	2569.6	2448.84	2317.03	2508.1	2797.78	2771.53	2615.68	2600	2603.8	2833.31	2851.23	2406.94
	2428.25	2443.89	2429.57	2441.64	2372.82	2281.29	2317.07	2313.58	2473.35	2449.61	2520.76	2449.14	2469.21	2403.98	2280.87	2531.79	2242.49	2580.16	2550.4	2610.97	2596.1	2575.8	2659.79	2614.67	2437.02	2633.65	2398.56	2325.52	2496.03	2644.58	2682.28	2664.89	2658.94	2701.38	2684.98	2751.62	2792.21	2570.1	2449.36	2317.45	2509.49	2798.81	2772.23	2616.16	2601.65	2605.09	2833.82	2852.14	2407.54
	2429.49	2445.22	2430.96	2442.9	2373.81	2281.9	2317.49	2314.02	2474.67	2450.79	2522.19	2450.26	2470.1	2404.66	2281.28	2533.36	2242.91	2581.83	2551.36	2611.97	2597.77	2577.23	2660.8	2615.68	2437.42	2635.4	2399	2325.94	2497.31	2645.89	2682.68	2665.46	2660.82	2703.12	2686.5	2753.36	2793.7	2570.6	2449.89	2317.88	2510.88	2799.85	2772.93	2616.65	2603.29	2606.38	2834.32	2853.05	2408.14
	2430.73	2446.56	2432.35	2444.15	2374.81	2282.52	2317.91	2314.46	2476	2451.97	2523.62	2451.39	2471	2405.34	2281.69	2534.93	2243.33	2583.5	2552.32	2612.96	2599.45	2578.67	2661.81	2616.69	2437.82	2637.15	2399.44	2326.37	2498.6	2647.19	2683.08	2666.03	2662.7	2704.86	2688.02	2755.11	2795.2	2571.11	2450.41	2318.31	2512.27	2800.89	2773.63	2617.14	2604.94	2607.68	2834.84	2853.96	2408.74
	2431.97	2447.89	2433.75	2445.4	2375.8	2283.13	2318.33	2314.9	2477.33	2453.14	2525.05	2452.52	2471.89	2406.03	2282.1	2536.5	2243.75	2585.16	2553.28	2613.96	2601.13	2580.11	2662.83	2617.7	2438.22	2638.9	2399.88	2326.8	2499.88	2648.5	2683.49	2666.6	2664.59	2706.6	2689.55	2756.86	2796.71	2571.62	2450.94	2318.74	2513.66	2801.94	2774.33	2617.63	2606.59	2608.98	2835.35	2854.88	2409.34
	2433.21	2449.22	2435.15	2446.66	2376.8	2283.76	2318.75	2315.35	2478.65	2454.32	2526.48	2453.65	2472.79	2406.72	2282.52	2538.07	2244.18	2586.83	2554.25	2614.96	2602.81	2581.55	2663.85	2618.72	2438.63	2640.66	2400.33	2327.23	2501.17	2649.82	2683.9	2667.18	2666.47	2708.34	2691.08	2758.61	2798.22	2572.13	2451.47	2319.17	2515.05	2802.99	2775.03	2618.13	2608.24	2610.28	2835.87	2855.8	2409.95
	2434.45	2450.55	2436.55	2447.91	2377.8	2284.38	2319.17	2315.8	2479.98	2455.5	2527.91	2454.78	2473.69	2407.41	2282.93	2539.64	2244.61	2588.5	2555.22	2615.97	2604.49	2582.99	2664.87	2619.74	2439.03	2642.41	2400.77	2327.66	2502.45	2651.13	2684.31	2667.76	2668.36	2710.08	2692.62	2760.38	2799.73	2572.64	2452	2319.6	2516.45	2804.04	2775.74	2618.63	2609.9	2611.59	2836.39	2856.73	2410.55
	2435.69	2451.88	2437.95	2449.16	2378.8	2285	2319.59	2316.25	2481.3	2456.68	2529.34	2455.91	2474.6	2408.11	2283.35	2541.21	2245.04	2590.17	2556.19	2616.97	2606.17	2584.43	2665.9	2620.77	2439.44	2644.16	2401.22	2328.1	2503.74	2652.46	2684.72	2668.35	2670.25	2711.82	2694.16	2762.15	2801.26	2573.15	2452.53	2320.04	2517.84	2805.1	2776.45	2619.13	2611.55	2612.91	2836.91	2857.67	2411.16
	2436.93	2453.21	2439.35	2450.42	2379.8	2285.63	2320.01	2316.71	2482.63	2457.86	2530.76	2457.04	2475.5	2408.81	2283.77	2542.78	2245.48	2591.84	2557.17	2617.98	2607.85	2585.88	2666.93	2621.8	2439.85	2645.92	2401.67	2328.54	2505.02	2653.78	2685.13	2668.93	2672.14	2713.56	2695.71	2763.93	2802.78	2573.67	2453.06	2320.48	2519.24	2806.17	2777.16	2619.63	2613.21	2614.22	2837.44	2858.6	2411.76
	2438.17	2454.53	2440.75	2451.67	2380.81	2286.26	2320.43	2317.16	2483.95	2459.04	2532.19	2458.18	2476.41	2409.51	2284.19	2544.35	2245.91	2593.51	2558.15	2618.99	2609.53	2587.32	2667.96	2622.83	2440.27	2647.67	2402.13	2328.98	2506.31	2655.11	2685.55	2669.52	2674.04	2715.3	2697.27	2765.71	2804.32	2574.18	2453.59	2320.91	2520.64	2807.24	2777.87	2620.14	2614.86	2615.55	2837.97	2859.55	2412.37
	2439.41	2455.86	2442.15	2452.92	2381.82	2286.89	2320.86	2317.62	2485.27	2460.22	2533.61	2459.31	2477.32	2410.21	2284.61	2545.92	2246.35	2595.18	2559.12	2620	2611.22	2588.77	2669	2623.87	2440.68	2649.42	2402.58	2329.43	2507.59	2656.44	2685.97	2670.12	2675.93	2717.04	2698.83	2767.5	2805.86	2574.7	2454.13	2321.36	2522.04	2808.31	2778.59	2620.65	2616.52	2616.87	2838.51	2860.49	2412.98
	2440.65	2457.18	2443.56	2454.17	2382.83	2287.53	2321.28	2318.08	2486.6	2461.4	2535.04	2460.45	2478.23	2410.92	2285.04	2547.49	2246.79	2596.84	2560.11	2621.01	2612.9	2590.22	2670.04	2624.91	2441.1	2651.18	2403.04	2329.88	2508.88	2657.77	2686.39	2670.71	2677.83	2718.78	2700.39	2769.29	2807.4	2575.23	2454.67	2321.8	2523.44	2809.4	2779.31	2621.16	2618.19	2618.2	2839.05	2861.45	2413.59
	2441.89	2458.5	2444.96	2455.42	2383.84	2288.17	2321.7	2318.54	2487.92	2462.58	2536.46	2461.58	2479.14	2411.63	2285.46	2549.06	2247.23	2598.51	2561.09	2622.02	2614.59	2591.67	2671.08	2625.95	2441.52	2652.94	2403.5	2330.33	2510.17	2659.11	2686.81	2671.31	2679.73	2720.52	2701.96	2771.1	2808.95	2575.75	2455.2	2322.25	2524.85	2810.48	2780.03	2621.68	2619.85	2619.54	2839.59	2862.4	2414.2
	2443.13	2459.82	2446.37	2456.67	2384.85	2288.81	2322.13	2319	2489.24	2463.76	2537.88	2462.72	2480.05	2412.34	2285.89	2550.63	2247.68	2600.17	2562.07	2623.04	2616.28	2593.12	2672.12	2627	2441.95	2654.69	2403.96	2330.78	2511.46	2660.45	2687.24	2671.91	2681.63	2722.26	2703.54	2772.9	2810.51	2576.27	2455.74	2322.69	2526.25	2811.57	2780.75	2622.2	2621.51	2620.88	2840.13	2863.36	2414.82
	2444.37	2461.14	2447.78	2457.92	2385.87	2289.45	2322.55	2319.47	2490.56	2464.94	2539.29	2463.86	2480.97	2413.06	2286.32	2552.2	2248.12	2601.84	2563.06	2624.06	2617.96	2594.58	2673.17	2628.05	2442.37	2656.45	2404.42	2331.24	2512.74	2661.79	2687.67	2672.52	2683.53	2724	2705.11	2774.72	2812.07	2576.8	2456.28	2323.14	2527.66	2812.67	2781.47	2622.72	2623.18	2622.22	2840.68	2864.33	2415.43
	2445.61	2462.45	2449.19	2459.16	2386.89	2290.09	2322.98	2319.94	2491.88	2466.13	2540.71	2465	2481.88	2413.78	2286.75	2553.77	2248.57	2603.5	2564.05	2625.08	2619.65	2596.03	2674.22	2629.11	2442.8	2658.21	2404.88	2331.7	2514.03	2663.14	2688.1	2673.12	2685.43	2725.74	2706.7	2776.54	2813.64	2577.33	2456.83	2323.59	2529.07	2813.77	2782.19	2623.24	2624.84	2623.57	2841.23	2865.29	2416.05
	2446.85	2463.77	2450.6	2460.41	2387.91	2290.74	2323.4	2320.41	2493.2	2467.31	2542.12	2466.14	2482.8	2414.5	2287.19	2555.34	2249.02	2605.16	2565.04	2626.1	2621.34	2597.49	2675.28	2630.17	2443.23	2659.96	2405.35	2332.16	2515.32	2664.49	2688.53	2673.73	2687.34	2727.48	2708.29	2778.36	2815.21	2577.86	2457.37	2324.05	2530.48	2814.87	2782.92	2623.77	2626.51	2624.92	2841.78	2866.27	2416.66
	2448.09	2465.08	2452.01	2461.66	2388.93	2291.39	2323.83	2320.88	2494.52	2468.49	2543.54	2467.28	2483.72	2415.22	2287.62	2556.91	2249.48	2606.83	2566.04	2627.12	2623.03	2598.95	2676.34	2631.23	2443.66	2661.72	2405.82	2332.63	2516.6	2665.85	2688.97	2674.35	2689.24	2729.22	2709.88	2780.2	2816.79	2578.39	2457.91	2324.5	2531.89	2815.98	2783.65	2624.29	2628.18	2626.28	2842.34	2867.24	2417.28
	2449.33	2466.39	2453.42	2462.9	2389.95	2292.04	2324.25	2321.35	2495.84	2469.67	2544.95	2468.43	2484.64	2415.95	2288.05	2558.48	2249.93	2608.49	2567.03	2628.14	2624.72	2600.41	2677.4	2632.29	2444.09	2663.48	2406.29	2333.1	2517.89	2667.2	2689.41	2674.96	2691.15	2730.96	2711.48	2782.03	2818.37	2578.93	2458.46	2324.96	2533.3	2817.1	2784.38	2624.83	2629.85	2627.64	2842.9	2868.22	2417.9
	2450.56	2467.7	2454.83	2464.15	2390.98	2292.7	2324.68	2321.82	2497.16	2470.85	2546.36	2469.57	2485.57	2416.68	2288.49	2560.05	2250.39	2610.15	2568.03	2629.17	2626.41	2601.87	2678.46	2633.36	2444.53	2665.24	2406.76	2333.57	2519.18	2668.57	2689.85	2675.58	2693.06	2732.7	2713.08	2783.88	2819.96	2579.46	2459	2325.42	2534.71	2818.22	2785.11	2625.36	2631.52	2629	2843.46	2869.21	2418.52
	2451.8	2469	2456.24	2465.39	2392.01	2293.35	2325.11	2322.3	2498.47	2472.03	2547.76	2470.72	2486.49	2417.41	2288.93	2561.62	2250.84	2611.81	2569.03	2630.2	2628.1	2603.33	2679.53	2634.43	2444.97	2666.99	2407.23	2334.05	2520.47	2669.93	2690.29	2676.2	2694.97	2734.44	2714.69	2785.73	2821.55	2580	2459.55	2325.88	2536.12	2819.34	2785.84	2625.9	2633.2	2630.37	2844.02	2870.2	2419.14
	2453.04	2470.31	2457.65	2466.63	2393.04	2294.01	2325.53	2322.78	2499.79	2473.21	2549.17	2471.86	2487.42	2418.14	2289.37	2563.18	2251.31	2613.46	2570.04	2631.23	2629.79	2604.79	2680.59	2635.51	2445.41	2668.75	2407.71	2334.52	2521.75	2671.3	2690.74	2676.82	2696.88	2736.17	2716.3	2787.58	2823.15	2580.54	2460.1	2326.34	2537.54	2820.47	2786.57	2626.44	2634.87	2631.74	2844.59	2871.19	2419.76
	2454.27	2471.61	2459.06	2467.88	2394.07	2294.67	2325.96	2323.25	2501.1	2474.4	2550.57	2473.01	2488.35	2418.88	2289.81	2564.75	2251.77	2615.12	2571.04	2632.26	2631.48	2606.26	2681.67	2636.59	2445.85	2670.51	2408.19	2335	2523.04	2672.67	2691.18	2677.45	2698.79	2737.91	2717.92	2789.44	2824.75	2581.08	2460.65	2326.8	2538.96	2821.6	2787.31	2626.98	2636.55	2633.12	2845.16	2872.18	2420.38
	2455.51	2472.91	2460.48	2469.12	2395.1	2295.34	2326.39	2323.73	2502.42	2475.58	2551.97	2474.16	2489.28	2419.62	2290.26	2566.31	2252.23	2616.78	2572.05	2633.29	2633.17	2607.72	2682.74	2637.67	2446.29	2672.26	2408.67	2335.49	2524.33	2674.04	2691.63	2678.08	2700.7	2739.65	2719.54	2791.31	2826.36	2581.62	2461.2	2327.27	2540.37	2822.74	2788.04	2627.52	2638.22	2634.5	2845.74	2873.18	2421
	2456.75	2474.21	2461.89	2470.36	2396.14	2296	2326.82	2324.22	2503.73	2476.76	2553.37	2475.3	2490.21	2420.36	2290.7	2567.88	2252.7	2618.43	2573.05	2634.32	2634.87	2609.19	2683.82	2638.76	2446.74	2674.02	2409.15	2335.97	2525.61	2675.42	2692.09	2678.71	2702.62	2741.38	2721.16	2793.18	2827.97	2582.17	2461.75	2327.74	2541.79	2823.88	2788.78	2628.07	2639.9	2635.88	2846.31	2874.19	2421.62
	2457.98	2475.51	2463.31	2471.59	2397.17	2296.67	2327.25	2324.7	2505.04	2477.94	2554.77	2476.45	2491.14	2421.1	2291.15	2569.44	2253.17	2620.08	2574.06	2635.36	2636.56	2610.66	2684.9	2639.84	2447.19	2675.78	2409.63	2336.46	2526.9	2676.8	2692.54	2679.34	2704.53	2743.12	2722.79	2795.06	2829.59	2582.71	2462.3	2328.21	2543.21	2825.03	2789.52	2628.62	2641.57	2637.27	2846.89	2875.19	2422.25
	2459.22	2476.8	2464.72	2472.83	2398.21	2297.34	2327.68	2325.18	2506.35	2479.12	2556.17	2477.6	2492.08	2421.85	2291.59	2571	2253.64	2621.73	2575.08	2636.4	2638.25	2612.13	2685.98	2640.94	2447.64	2677.53	2410.11	2336.96	2528.18	2678.18	2693	2679.98	2706.45	2744.85	2724.43	2796.94	2831.22	2583.26	2462.86	2328.68	2544.63	2826.18	2790.26	2629.17	2643.25	2638.66	2847.47	2876.2	2422.87
	2460.45	2478.09	2466.14	2474.07	2399.25	2298.02	2328.11	2325.67	2507.66	2480.3	2557.56	2478.75	2493.02	2422.6	2292.04	2572.57	2254.11	2623.38	2576.09	2637.43	2639.94	2613.59	2687.07	2642.03	2448.09	2679.29	2410.6	2337.45	2529.47	2679.57	2693.46	2680.62	2708.37	2746.58	2726.06	2798.83	2832.84	2583.81	2463.41	2329.15	2546.05	2827.34	2791	2629.72	2644.93	2640.06	2848.06	2877.22	2423.5
	2461.68	2479.38	2467.55	2475.3	2400.3	2298.69	2328.54	2326.16	2508.97	2481.48	2558.95	2479.91	2493.96	2423.35	2292.49	2574.13	2254.58	2625.03	2577.1	2638.47	2641.64	2615.06	2688.16	2643.13	2448.55	2681.04	2411.09	2337.95	2530.75	2680.96	2693.92	2681.26	2710.29	2748.32	2727.71	2800.72	2834.48	2584.36	2463.97	2329.63	2547.47	2828.5	2791.74	2630.28	2646.61	2641.46	2848.64	2878.23	2424.12
	2462.91	2480.67	2468.97	2476.54	2401.34	2299.37	2328.97	2326.65	2510.28	2482.66	2560.34	2481.06	2494.9	2424.1	2292.94	2575.69	2255.06	2626.68	2578.12	2639.51	2643.33	2616.54	2689.25	2644.23	2449.01	2682.8	2411.58	2338.45	2532.04	2682.35	2694.38	2681.9	2712.21	2750.05	2729.35	2802.62	2836.12	2584.91	2464.52	2330.1	2548.9	2829.67	2792.49	2630.84	2648.29	2642.86	2849.23	2879.25	2424.75
	2464.14	2481.95	2470.38	2477.77	2402.39	2300.05	2329.4	2327.14	2511.59	2483.84	2561.72	2482.21	2495.84	2424.86	2293.4	2577.25	2255.53	2628.32	2579.14	2640.56	2645.02	2618.01	2690.35	2645.33	2449.47	2684.55	2412.07	2338.95	2533.32	2683.74	2694.84	2682.55	2714.12	2751.78	2731.01	2804.52	2837.76	2585.46	2465.08	2330.58	2550.32	2830.84	2793.23	2631.4	2649.97	2644.27	2849.82	2880.27	2425.38
	2465.37	2483.24	2471.8	2479	2403.43	2300.73	2329.83	2327.63	2512.89	2485.02	2563.11	2483.36	2496.78	2425.62	2293.85	2578.8	2256.01	2629.97	2580.16	2641.6	2646.71	2619.48	2691.44	2646.44	2449.93	2686.3	2412.57	2339.46	2534.6	2685.14	2695.31	2683.2	2716.04	2753.51	2732.66	2806.43	2839.41	2586.02	2465.64	2331.06	2551.74	2832.01	2793.98	2631.96	2651.65	2645.68	2850.42	2881.3	2426
	2466.6	2484.52	2473.22	2480.23	2404.48	2301.41	2330.26	2328.12	2514.2	2486.2	2564.49	2484.52	2497.73	2426.38	2294.31	2580.36	2256.49	2631.61	2581.19	2642.65	2648.41	2620.95	2692.54	2647.55	2450.39	2688.05	2413.06	2339.97	2535.89	2686.55	2695.78	2683.85	2717.97	2755.24	2734.32	2808.34	2841.06	2586.57	2466.2	2331.55	2553.17	2833.19	2794.73	2632.53	2653.33	2647.09	2851.01	2882.32	2426.63
	2467.83	2485.8	2474.63	2481.46	2405.53	2302.1	2330.69	2328.61	2515.5	2487.38	2565.87	2485.67	2498.67	2427.14	2294.76	2581.92	2256.98	2633.25	2582.21	2643.69	2650.1	2622.43	2693.65	2648.66	2450.86	2689.8	2413.56	2340.48	2537.17	2687.95	2696.25	2684.5	2719.89	2756.97	2735.98	2810.26	2842.71	2587.13	2466.76	2332.03	2554.59	2834.37	2795.47	2633.1	2655.02	2648.51	2851.61	2883.35	2427.26
	2469.06	2487.07	2476.05	2482.69	2406.58	2302.78	2331.12	2329.11	2516.8	2488.56	2567.25	2486.83	2499.62	2427.91	2295.22	2583.47	2257.46	2634.89	2583.24	2644.74	2651.79	2623.9	2694.75	2649.78	2451.32	2691.55	2414.06	2341	2538.45	2689.36	2696.72	2685.16	2721.81	2758.69	2737.65	2812.18	2844.37	2587.69	2467.32	2332.52	2556.02	2835.56	2796.22	2633.67	2656.7	2649.93	2852.21	2884.38	2427.89
	2470.28	2488.34	2477.47	2483.91	2407.64	2303.47	2331.55	2329.61	2518.1	2489.73	2568.62	2487.99	2500.57	2428.68	2295.68	2585.02	2257.95	2636.53	2584.26	2645.79	2653.48	2625.38	2695.86	2650.9	2451.79	2693.3	2414.56	2341.52	2539.73	2690.77	2697.2	2685.82	2723.73	2760.42	2739.32	2814.11	2846.04	2588.25	2467.88	2333	2557.45	2836.75	2796.97	2634.24	2658.38	2651.35	2852.82	2885.41	2428.52
	2471.51	2489.62	2478.88	2485.14	2408.69	2304.16	2331.99	2330.1	2519.4	2490.91	2569.99	2489.14	2501.52	2429.45	2296.14	2586.58	2258.43	2638.16	2585.29	2646.84	2655.17	2626.85	2696.97	2652.02	2452.26	2695.05	2415.06	2342.04	2541.01	2692.18	2697.67	2686.48	2725.65	2762.15	2741	2816.04	2847.71	2588.81	2468.44	2333.49	2558.87	2837.95	2797.73	2634.82	2660.06	2652.78	2853.42	2886.45	2429.16
	2472.73	2490.88	2480.3	2486.36	2409.75	2304.86	2332.42	2330.6	2520.7	2492.09	2571.36	2490.3	2502.48	2430.22	2296.6	2588.13	2258.92	2639.8	2586.33	2647.89	2656.87	2628.33	2698.09	2653.14	2452.74	2696.8	2415.57	2342.56	2542.29	2693.6	2698.15	2687.14	2727.57	2763.87	2742.68	2817.98	2849.38	2589.38	2469	2333.99	2560.3	2839.15	2798.48	2635.4	2661.75	2654.21	2854.03	2887.48	2429.79
	2473.96	2492.15	2481.72	2487.58	2410.81	2305.55	2332.85	2331.1	2522	2493.26	2572.73	2491.46	2503.43	2431	2297.07	2589.68	2259.41	2641.43	2587.36	2648.94	2658.56	2629.81	2699.2	2654.27	2453.21	2698.54	2416.08	2343.09	2543.57	2695.02	2698.63	2687.81	2729.5	2765.59	2744.36	2819.92	2851.06	2589.94	2469.57	2334.48	2561.73	2840.36	2799.23	2635.98	2663.43	2655.64	2854.64	2888.52	2430.42
	2475.18	2493.41	2483.13	2488.8	2411.87	2306.25	2333.28	2331.6	2523.29	2494.44	2574.1	2492.62	2504.39	2431.78	2297.53	2591.22	2259.91	2643.06	2588.39	2650	2660.25	2631.29	2700.32	2655.4	2453.69	2700.29	2416.58	2343.62	2544.84	2696.44	2699.11	2688.48	2731.42	2767.31	2746.04	2821.86	2852.74	2590.51	2470.13	2334.97	2563.15	2841.56	2799.99	2636.56	2665.11	2657.08	2855.25	2889.56	2431.06
	2476.4	2494.67	2484.55	2490.02	2412.93	2306.95	2333.72	2332.1	2524.59	2495.62	2575.46	2493.78	2505.35	2432.56	2298	2592.77	2260.4	2644.68	2589.43	2651.05	2661.94	2632.76	2701.45	2656.54	2454.17	2702.03	2417.09	2344.15	2546.12	2697.86	2699.6	2689.15	2733.34	2769.03	2747.73	2823.82	2854.43	2591.08	2470.7	2335.47	2564.58	2842.78	2800.74	2637.14	2666.8	2658.52	2855.87	2890.6	2431.69
	2477.62	2495.93	2485.96	2491.23	2413.99	2307.65	2334.15	2332.6	2525.88	2496.79	2576.82	2494.93	2506.31	2433.34	2298.47	2594.31	2260.9	2646.31	2590.47	2652.11	2663.63	2634.24	2702.57	2657.67	2454.65	2703.78	2417.61	2344.69	2547.4	2699.29	2700.08	2689.83	2735.26	2770.75	2749.43	2825.77	2856.12	2591.65	2471.26	2335.97	2566.01	2843.99	2801.5	2637.73	2668.48	2659.97	2856.48	2891.64	2432.33
	2478.84	2497.19	2487.38	2492.45	2415.05	2308.35	2334.58	2333.11	2527.17	2497.96	2578.18	2496.09	2507.27	2434.13	2298.93	2595.86	2261.4	2647.93	2591.51	2653.17	2665.32	2635.72	2703.7	2658.81	2455.13	2705.52	2418.12	2345.22	2548.67	2700.72	2700.57	2690.5	2737.19	2772.47	2751.13	2827.73	2857.81	2592.22	2471.83	2336.47	2567.44	2845.21	2802.25	2638.32	2670.16	2661.41	2857.1	2892.68	2432.96
	2480.05	2498.44	2488.8	2493.66	2416.12	2309.06	2335.02	2333.61	2528.46	2499.14	2579.53	2497.25	2508.23	2434.91	2299.4	2597.4	2261.89	2649.56	2592.55	2654.22	2667.01	2637.2	2704.83	2659.95	2455.62	2707.26	2418.63	2345.76	2549.94	2702.16	2701.06	2691.18	2739.11	2774.19	2752.83	2829.69	2859.51	2592.79	2472.4	2336.97	2568.87	2846.44	2803.01	2638.91	2671.85	2662.87	2857.72	2893.73	2433.6
	2481.27	2499.69	2490.21	2494.88	2417.18	2309.76	2335.45	2334.12	2529.75	2500.31	2580.88	2498.42	2509.2	2435.7	2299.87	2598.94	2262.39	2651.18	2593.59	2655.28	2668.7	2638.68	2705.96	2661.1	2456.11	2708.99	2419.15	2346.31	2551.22	2703.59	2701.55	2691.86	2741.03	2775.9	2754.53	2831.66	2861.21	2593.37	2472.97	2337.47	2570.29	2847.67	2803.77	2639.5	2673.53	2664.32	2858.35	2894.77	2434.24
	2482.48	2500.94	2491.63	2496.09	2418.25	2310.47	2335.88	2334.62	2531.04	2501.48	2582.23	2499.58	2510.17	2436.49	2300.34	2600.48	2262.9	2652.79	2594.63	2656.34	2670.38	2640.16	2707.1	2662.25	2456.6	2710.73	2419.67	2346.85	2552.49	2705.03	2702.04	2692.54	2742.95	2777.61	2756.24	2833.63	2862.91	2593.94	2473.54	2337.98	2571.72	2848.9	2804.53	2640.1	2675.21	2665.78	2858.97	2895.81	2434.88
	2483.69	2502.18	2493.04	2497.29	2419.32	2311.18	2336.32	2335.13	2532.32	2502.65	2583.58	2500.74	2511.13	2437.29	2300.82	2602.01	2263.4	2654.41	2595.68	2657.41	2672.07	2641.64	2708.24	2663.4	2457.09	2712.47	2420.19	2347.4	2553.76	2706.47	2702.53	2693.23	2744.87	2779.33	2757.95	2835.61	2864.62	2594.52	2474.11	2338.48	2573.15	2850.13	2805.29	2640.7	2676.89	2667.24	2859.6	2896.86	2435.52
	2484.9	2503.42	2494.45	2498.5	2420.39	2311.89	2336.75	2335.63	2533.6	2503.82	2584.93	2501.9	2512.1	2438.09	2301.29	2603.55	2263.91	2656.02	2596.73	2658.47	2673.76	2643.12	2709.38	2664.55	2457.58	2714.2	2420.71	2347.95	2555.03	2707.92	2703.03	2693.92	2746.79	2781.04	2759.66	2837.59	2866.34	2595.1	2474.68	2338.99	2574.58	2851.37	2806.05	2641.3	2678.58	2668.7	2860.23	2897.9	2436.16
[truncated: 7,714 more rows]
[truncated: 303 more columns]

## Sheet: Analysis
Cell:	Peak Time 1	Peak Time 2	Peak Time 3	Peak Time 4	Peak Time 5	Peak ZT 1	Peak ZT 2	Peak ZT 3	Peak ZT 4	Peak ZT 5	Peak ExT 1	Peak ExT 2	Peak ExT 3	Peak ExT 4	Peak ExT 5	Peak 1 luminescence value	Peak 2 luminescence value	Peak 3 luminescence value	Peak 4 luminescence value	Peak 5 luminescence value	Trough Time 1	Trough Time 2	Trough Time 3	Trough Time 4	Trough Time 5	Trough Time 6	Trough ZT 1	Trough ZT 2	Trough ZT 3	Trough ZT 4	Trough ZT 5	Trough ZT 6	Trough ExT 1	Trough ExT 2	Trough ExT 3	Trough ExT 4	Trough ExT 5	Trough ExT 6	Trough 1 luminescence value	Trough 2 luminescence value	Trough 3 luminescence value	Trough 4 luminescence value	Trough 5 luminescence value	Trough 6 luminescence value	Rising Edge Halfmax Time 1	Rising Edge Halfmax Time 2	Rising Edge Halfmax Time 3	Rising Edge Halfmax Time 4	Rising Edge Halfmax Time 5
[truncated: 352 more rows]
[truncated: 44 more columns]
