# Supplementary material for: Single cell model for re‐entrainment to a shifted light cycle
Source: FASEB J. 2022 Sep 3;36(10):e22518. doi: 10.1096/fj.202200478R (PMC9543151; doi:10.1096/fj.202200478R)
Supplement: Supplementary file 18 — Dataset S17 [file FSB2-36-0-s021.xlsx]

## Sheet: Information
Cell num	X	Y	Size
1	92	98	9
2	93	94	9
3	94	105	9
4	93.8333	110	6
5	95	90	9
6	97	94	9
7	97.125	108.125	8
8	98	97.5	6
9	97.4	103.8	5
10	99	84	9
11	98.875	88.875	8
12	100	118	9
13	100	93	3
14	100.5	101	6
15	100	105	3
16	100.4	109.2	5
17	100.5	113	6
19	101.5	97.5	4
20	102.333	85.3333	3
21	103	92	9
22	103	106	9
23	104	82	9
24	104	101	9
25	104	109	3
26	104	112	9
27	104	115	3
28	105	88	9
29	104.5	96	6
30	104.714	118.143	7
31	106.25	84.75	4
32	107.2	79.4	5
33	107.143	91.2857	7
34	106	106	3
35	108	95	9
36	107.5	109.5	4
37	108	116	9
38	109.2	82.4	5
39	109	106	9
40	108.75	112.75	4
42	110	99	9
43	110	102.5	6
45	111	91	9
46	111.125	110	8
47	111.5	95.5	4
48	113.5	99	6
49	114.5	88	6
50	114.5	91.5	4
51	131.875	76.875	8
52	131.5	80.5	4
53	132	84	9
54	132	92.5	6
55	133	89	9
56	132.5	95.5	4
57	133	103	9
58	133.4	99.2	5
60	134.5	80	6
61	136	72	9
62	135.857	75.7143	7
63	136	93	9
64	136	96.5	6
65	136	107	9
66	136.5	89	6
67	137	100	9
68	137	111	9
69	137.5	79	6
70	138	84	9
71	137.5	103.5	4
72	139.125	68.875	8
73	139	73	3
74	139.714	89.1429	7
75	140	115	9
76	141.125	64.875	8
77	141	78	9
78	140.333	100.333	3
79	140.5	104	6
80	141	107.5	6
81	142	74	9
82	143	58	7
83	142.667	83.6667	3
84	142.714	87.1429	7
85	143	111	9
86	144.286	67.1429	7
87	144	99.5	6
88	144	103	9
89	144	114.5	6
90	144.833	77	6
91	144.5	80.5	4
92	145.6	84.8	5
93	145.75	89.25	4
94	146.143	106.286	7
95	147	110	9
96	148	72	9
97	147.857	78.7143	7
98	147.5	96.5	4
99	147.875	100.125	8
100	148.5	75.5	4
101	149	85.5	6
102	148.5	89	6
103	148.875	93.125	8
104	148.875	115.875	8
105	150	82	9
106	149.6	106.8	5
107	151	97	9
108	151	104	5
109	150.5	111	6
110	152	88.5	6
111	153.125	85.125	8
112	153	93	9
113	152.875	100.875	8
114	153.286	114	7
115	153.5	81.5	4
116	154	110	9
117	154.5	96.5	4
119	155.6	88.2	5
120	156.125	103.125	8
121	156.6	93.8	5
122	156.6	99.2	5

## Sheet: Raw Data
Cell:	1	2	3	4	5	6	7	8	9	10	11	12	13	14	15	16	17	19	20	21	22	23	24	25	26	27	28	29	30	31	32	33	34	35	36	37	38	39	40	42	43	45	46	47	48	49	50	51	52
	2071.2	2004.75	2096.5	2026.5	1996	2106.17	2145	2271.75	2049	2017.62	2057	2100.21	2052.33	2154.33	2192.67	2227.25	2190.25	2189	2074	2101.22	2213.67	2007	2371.56	2478.83	2260.5	2297.67	2163	2437.33	2274	2117.75	1998.25	2276.57	2427.33	2377.78	2271.5	2203.39	2002	2303.33	2209.12	2239.78	2286.33	2097.56	2048.57	2164	2007.5	2005.17	2033.75	2080.5	2096.75
	2041.8	1995.38	2128.5	2002.5	2005.67	2080.83	2085.33	2218	2046.25	2018.5	2052.5	2057.11	2043	2114.33	2151.33	2162.3	2092.5	2119.25	2088.67	2112.67	2160.56	2002	2303.56	2354	2159.25	2164.67	2105	2345.5	2271	2095.25	1981.75	2261.36	2308	2287.89	2184.5	2110.67	1999.6	2258.22	2159.25	2218.44	2240.17	2084.44	2030.43	2149.75	2005.33	2006.67	2031.25	2083	2117
	2003.8	1976.38	2049.17	1966.5	1997	2035.67	2036.33	2160.25	2008	2010.38	2030.5	2028.71	2036	2073.17	2057	2112.4	2034	2081.75	2062.33	2087.22	2104	2007.8	2249.78	2163.67	2076.38	2055	2088.33	2214.33	2163	2055.75	1982.75	2192	2183	2229.67	2115.75	2043.56	2002.4	2147	2061.75	2149.22	2175.17	2077.89	2000	2135.5	1993.33	2002.33	2030.25	2053.5	2122.5
	1974.2	1968.38	1988.33	1957	1977.67	1995	1976.33	2057.75	1988.75	1981.88	2000	1990	2012.33	2014.33	2005.67	2043.2	1999.33	2025.5	2022.33	2040.33	2026.89	1993.6	2171.89	2036.67	2016	2031.33	2041.5	2102.83	2098	2028.25	1973.75	2101.43	2046	2154.33	2037.75	1990	1995.4	2054.44	1995.25	2094.11	2091.33	2052	1996	2070.75	1980.83	1994.17	2011	2022.67	2056.5
	1972.4	1956.88	1963.83	1946.75	1971.67	1970.17	1976.33	2016	1972	1963	1978.25	1967.29	1993.67	1978.17	1976	1992.6	1971.67	1993.25	1985.33	2001.56	1982.11	1989.2	2077.22	1975.33	1974.88	1998.67	2004.67	2033.5	2038	1999	1968.25	2031	2006.33	2071.11	1991.5	1965.22	1972.2	2009.67	1979.5	2025.89	2021.17	2021.78	1984	1995.75	1963	1968.17	1987.25	1994.17	2005.25
	1979.2	1954	1954.33	1949.5	1973.67	1969.33	1960.33	2001.75	1965.5	1953.75	1965.25	1958.43	1969.33	1967.33	1957.33	1966.2	1968.5	1977.5	1970.67	1976.11	1964.89	1987.6	2010.44	1969.33	1966.38	1977.33	1978.5	1984.83	1989	1972.75	1950.25	2000.57	1970.67	2008.44	1969.5	1962.67	1958.6	1995.67	1970.5	1993.56	1971	2006.33	1970	1976.5	1958.5	1962.33	1978.5	1981	1989.25
	1960.6	1948.88	1942	1938.25	1976.33	1962.83	1958.33	1995	1961.25	1953.62	1950.75	1956.14	1961.67	1962.67	1966	1972.4	1959.5	1958	1948.33	1965.33	1964.11	1960.4	1977.67	1958	1959.38	1966.67	1968.67	1973.5	1972	1958.5	1949.25	1986.57	1969.33	1994.11	1966.25	1963.44	1958.8	1976	1967	1971.78	1959.83	1989.11	1964.29	1958	1950.17	1961.83	1966.5	1975.67	1967.75
	1966.8	1955.38	1949.5	1956.5	1985.67	1956.67	1962	1981.25	1963.5	1945.62	1961.5	1957.14	1959.33	1967.5	1966	1988	1949.17	1959.75	1952	1967.56	1962.67	1952.6	1960.89	1952	1951	1967.33	1966.33	1972.17	1957	1962	1942.5	1980.57	1959	1996.33	1952	1972.67	1950.8	1973	1962.5	1967.89	1962.5	1987.33	1957	1951.25	1950.17	1952.83	1961.25	1974.67	1965
	1969.4	1950.5	1954.67	1941.5	1986	1965.17	1960.67	1964.25	1964.5	1948.12	1959.25	1954.86	1973	1979	1960	1992.6	1947.33	1965.25	1956.33	1986.67	1958.11	1949.2	1972.44	1960.67	1950.12	1971.33	1970.67	1980	1967	1964.25	1957.25	1990.57	1967.33	1999.22	1958	1997.89	1954.8	1964.89	1963.25	1963.11	1964.33	1994.56	1948.14	1964.75	1952.33	1960.5	1954	1969.83	1993.38
	1957.6	1956.62	1972.17	1944	1989	1965	1983	1965.75	1963.5	1946.25	1977.75	1956.14	1968.67	1982.33	1972.67	1987	1949.33	1983.25	1960.67	2005.89	1977.89	1952.6	1988.22	1965	1952.62	1965.67	1984.17	2004.67	1940	1990.5	1955.75	2013.14	1966	2016.33	1972.25	2016.11	1959.4	1975.22	1958	1963.67	1970.17	1997.44	1955.29	1966	1955.67	1967.5	1968.5	1984.17	1966.5
	1960.6	1955.25	1976	1952	1997	1976.17	1986.67	1969.25	1976.5	1946.88	1978.25	1952.43	1980.67	1998	1979.67	1992.8	1958.33	1999.5	1960.67	2015.67	1985.44	1955.8	2014.33	1971.67	1956	1966	1984.33	2037.67	1944	1986.75	1950.5	2033.57	1978.33	2030.11	1974.75	2029.22	1958.8	1994.56	1965	1976.78	1966.33	2022.56	1967.71	1960.25	1956.17	1961.33	1964	1997	1963.25
	1967	1970.12	2012.33	1946.75	1999.33	1994	1978.67	2001	1985.5	1961	1970	1957.29	1993.67	2021.5	2000.67	2011.4	1963.67	2000.5	1968.67	2029.33	2014.11	1968.6	2046.22	1984.33	1967.38	1992.33	1997.33	2056.5	1962	1986	1956.25	2038.57	1997.67	2046.44	1980.75	2048.33	1963	2007.22	1969.75	1978.22	1994.67	2031.22	1977	1975.75	1951.33	1980.67	1967.75	2016.5	1968.75
	1969.2	1974.25	2037.5	1961.75	2015.33	2005.67	2006.67	2026.75	1976.5	1965.5	1992.25	1967.71	2017	2050.17	2006.67	2034.8	1975.83	2029.5	1981.67	2063.33	2040.11	1970.2	2090.11	2020	1990.25	1995	2014.17	2083.5	1998	2007.25	1957.75	2065.29	2067.33	2067.11	1995.75	2051.56	1956	2035.33	1975.75	1995.56	2012.17	2041	1984.14	1975	1954	1980.5	1962.25	2024.17	1982.5
	1985.2	1976.12	2072.5	1966.25	2025.67	2021.58	2006.67	2018.75	1992.75	1979.75	2009.25	1968.86	2026.33	2059.5	2029	2056.6	1997	2050	1983.33	2098.33	2072.56	1985.2	2159.78	2038.33	2006	2010	2029.83	2138.83	2015	2026	1960.5	2116.43	2135.33	2115.44	2018.25	2067.56	2016	2047.56	2005.75	2021.44	2039.5	2052.78	2003	1987.5	1966.33	1967.33	1971.75	2032.17	1991.25
	2026.2	1975.25	2105.67	1984.5	2040	2028	2022	2066.5	2000.25	1991	2009.75	1984.14	2043.33	2072.83	2061.67	2082.4	2007.33	2082.25	1992.67	2132.33	2113.44	2009	2215.22	2073.33	2024.25	2014	2056.5	2207.5	1997	2087.12	1966.5	2180.43	2173	2174	2028.25	2041.56	1977.6	2079.67	1999.5	2081	2067	2058.78	2021.57	1998.75	1976.17	1971.67	1984.25	2049	1994.5
	2051.4	1993.75	2120	1988.75	2051	2044.83	2039	2098.5	2019.5	2004.75	2021.5	1991.43	2079.67	2101	2063	2088.4	2005.5	2119.25	2000.33	2143.78	2176	2015	2245.67	2086	2054.25	2038.67	2074.33	2249.67	2034	2054.75	1965.75	2227.71	2189	2211	2023	2043.89	1974	2096.33	2029.75	2114.89	2077.17	2096.78	2025.43	2002.75	1984.33	1996.67	1998.25	2064.33	2010.5
	2061.6	2014.56	2140.83	2015.25	2071.67	2064.17	2050.67	2115	2034.25	2012.88	2049.5	2017.57	2103	2107.83	2062.67	2098.6	2033.17	2109.25	2022.67	2153.56	2182.56	2018.4	2260.89	2101.33	2091.38	2074.33	2094.17	2290.17	2056	2075	1979	2236.71	2220.67	2246	2035.5	2036.78	1979.8	2089.44	2067.38	2118.78	2095.33	2110.56	2030.57	2020.75	1984.17	1994.67	2002.25	2048	2017
	2082.6	2038.75	2212.67	2014.75	2071.67	2084.83	2102	2116.5	2049.25	2015.75	2053	2023	2123.33	2105.17	2084	2109	2051.67	2125	2045.67	2153.11	2197.67	2022	2277.78	2098.67	2119.5	2073	2136.83	2304.83	2056	2082.75	1984.5	2253.71	2200.33	2273.67	2049.5	2036.67	1990	2084.89	2039	2142.22	2115.17	2130.11	2027.14	2028.5	2003.67	2033.83	2015.75	2067.33	2035.75
	2076	2045.62	2200.33	1996.5	2086	2087.33	2101	2148.75	2068.75	2025.12	2041.5	2012.14	2121	2105	2082.67	2107.6	2050.5	2116.5	2056.33	2157.78	2177.11	2037.4	2263.22	2096.33	2141.62	2069	2132.33	2288.67	2021	2092.75	1987.5	2253.29	2181.67	2264.33	2056.25	2027	1999.4	2098.33	2055.25	2168.56	2094	2130.56	2035.71	2022.25	2001.67	2017.33	2003.25	2059.5	2024.75
	2065.8	2028.25	2150.33	2013.25	2097.67	2065	2105.67	2129.5	2080.75	2038.25	2053.25	2011.29	2157	2097.83	2071	2095.2	2054.67	2115.75	2066.67	2156.22	2154.56	2043.4	2230	2104.67	2163.38	2070.67	2170.33	2248	2005	2103	1990	2253.71	2139	2241.33	2060.25	2019.22	2005.4	2087.11	2036	2165.89	2080.5	2125.33	2025	2026	1986.17	2003.17	1991.75	2053.33	2026.75
	2052.2	2027.88	2147.33	2004	2085.33	2040	2088	2150.38	2106	2031	2054.25	2018.14	2170.33	2105.33	2082.67	2089.8	2062.5	2098.75	2088.33	2139.11	2147.78	2049.6	2213.78	2113	2159.88	2080.67	2182	2244	2012	2115.25	1990.75	2237	2112	2236.56	2049.5	2020	2005	2079	2035.75	2167.67	2059	2127.33	2035.86	2025.75	1994.33	2022.83	2000	2057.67	2025
	2048	2020.25	2148.83	1990.75	2091.67	2051.33	2082	2123.75	2096	2029.25	2054.75	2013.29	2132.33	2091.33	2071.33	2085.4	2050.67	2091.25	2087.33	2108.56	2143.56	2023	2182.11	2105.67	2135.75	2050.33	2153.17	2221.83	1988	2101.75	1981.25	2196	2107	2218.78	2036	2011.78	2004.2	2058.56	2025.25	2165.78	2067.17	2109.56	2011	2012.25	1983.17	2008.5	1984	2051.33	2030.75
	2044.8	2004.62	2106.83	1974.25	2049.67	2031.17	2035	2080.75	2062	2022.75	2032.25	1999.29	2108.33	2051.83	2038.33	2041.4	2047.5	2079.75	2076.67	2095.44	2091.22	2015.6	2146	2070.33	2107.25	2083	2138.17	2153.33	2017	2088.25	1974.25	2143.71	2059.67	2178.44	2021	2007.44	1997.2	2041.44	2020.5	2139.33	2032.83	2078.22	1987.43	2014.5	1987.5	1989.17	1984.25	2026.83	2020.5
	2017.4	1987.38	2099.5	1969	2045.33	2024.67	2033.67	2062.5	2024	2010.88	2006	1991.14	2098.67	2037.33	2035.33	2044.4	2036.33	2057.5	2057.67	2076.89	2048.89	2017	2105.11	2043	2082.38	2058.33	2127.5	2120.33	1994	2073.5	1983.5	2130.43	2026	2150.78	2008.75	1987	1989.6	2029.33	1999.25	2120.44	2024	2053	1978.14	2009	1972.5	1972.17	1987.5	2008.5	1995.25
	1984.4	1990	2074	1959.75	2016.33	2018.5	2020.67	2037	2014	1991.12	1997.5	1989.64	2067.33	2008.5	2023	2046	2024.5	2031.75	2029.33	2055.78	2013.56	2012.6	2074.33	2027.33	2058.62	2035.67	2093.33	2100.5	1984	2060.5	1970.5	2083.14	2021.67	2122	1996.25	1970.33	1989.8	2009.56	1988.75	2078.89	2008.83	2031.78	1980.71	1997.25	1972.33	1964.5	1986.25	2002.67	1998.75
	1976.2	1997.75	2031.33	1960.25	2003.67	2007.33	2009.33	2043.75	2005.25	1983.62	1991.5	1966.29	2031.33	2005.17	1987.33	2015.2	2010	2016	2003.67	2024.78	1992.78	2012	2036.11	1996	2031.38	2013	2062	2051.33	1980	2042.75	1973.5	2038.29	1993.67	2071.89	1986.5	1964.22	1996.2	1989.89	1973.25	2048.44	1987.17	2015.78	1964	1987.25	1962	1961.83	1971.75	1978.83	1987
	1966.4	1975.88	1994	1944.5	1995	2001.5	1980	2040.75	1995	1974	1983.75	1962.29	2003.33	1980.5	1990.33	1991.6	2000	2001	2013.67	2002.56	1981	1984.2	2004.44	1981.67	2009.88	2005.33	2044.67	2039.67	1979	2034	1956.25	2001.86	1978.67	2043.44	1976.25	1954.67	1983	1980	1967.75	2019	1972.17	1998.67	1957.86	1975.5	1957.83	1955	1955	1972.17	1975.25
	1956.2	1954.25	1967.5	1952	1976.33	1996.5	1996	2033	1972	1959.38	1968.5	1962.86	1990.67	1984	1973	1980	1987	1985.25	1989.33	1986.11	1970.11	1977.8	1990.33	1973.33	1987.88	1983	2007.83	2021	1958	2007.25	1963.5	1981.43	1963	2015	1970.25	1949.44	1961.8	2035.56	1956.5	2005.89	1966.33	1985.78	1952.43	1965.5	1951.83	1948.33	1955	1970	1971.25
	1949.4	1951.75	1957.33	1942.75	1961.67	1982.83	1969.67	2009	1969.25	1953.12	1970.25	1958.14	1976.33	1968.5	1974.67	1964.8	1977.5	1977	1971.33	1979.33	1959.56	1977.8	1974	1962.33	1984	1988	1991.83	1989.67	1955	2009	1955.5	1976.71	1974.33	2016.67	1956.25	1952.33	1966.8	1966.56	1953.25	1997.33	1961.5	1983.11	1952.86	1961.25	1951	1957.17	1948.25	1976.33	1960.5
	1968.4	1953.5	1983	1946.25	1960.67	1984.67	1977.67	2010.25	1964.25	1947	1964.5	1954.29	1966	1976.33	1966	1959.4	1968	1984.5	1967.67	1977.33	1960.89	1967.8	1978.44	1961.33	1972.75	1978.33	1992.67	1992.33	1963	2007.75	1950	1985.29	1980.67	1998.78	1959	1944.22	1962.8	1959.44	1948.75	1984.56	1962.17	1982.78	1949.43	1949.75	1948.83	1942.17	1950	1975.67	1966
	1957	1951.12	1972	1940.5	1952.33	1978.17	1971.67	2001.25	1960.5	1950.38	1963.5	1959	1974.33	1986.67	1961	1959.4	1965	1971.5	1962	1980.78	1957.44	1966	1981.11	1951.67	1975.5	1971	1983.33	1992.5	1944	2004	1957.75	1977	1986	1989.22	1967.25	1950.56	1947.4	1964.11	1962	1969.56	1960.67	1977	1953.57	1956.25	1958.17	1949.33	1949.75	1967.5	1955.75
	1963.2	1959.38	1965.17	1947.25	1965.33	1984.33	1971	1997	1961.5	1954.38	1960.75	1953	1959	1980.17	1958.67	1952.4	1961.5	1973.25	1974	1980.67	1959	1958.2	1993.89	1956	1962.75	1975	1982.33	2090.67	1940	2004.5	1944.25	1981	1994.33	1989.78	1958.25	1943.44	1957.2	1965.44	1956.5	1974.22	1964.67	1969.33	1961.86	1966.75	1950	1946.67	1952.5	1972.83	1968.75
	1952.4	1958.12	1962.67	1944	1966	1981.67	1967.33	2006.5	1956.25	1954.25	1970.25	1953.43	1968	1997	1975	1953.8	1965.67	1996	1961.67	1983.78	1969.11	1956	2008.33	1959	1961.62	1971.67	1988.67	2004.33	1957	2007.75	1949.25	1978.71	2013.67	1991.67	1949.75	1951.11	1954	1972.56	1954.25	1972.78	1973.33	1976.11	1966.14	1957	1949.5	1950.67	1946.75	1971.33	1954.25
	1954	1954.12	1969	1956.75	1970	1989.83	1980	2011.5	1965.75	1951.62	1972.75	1955.14	1975	1998	2000.67	1971.2	1967.67	1992	1970.33	1995.56	1993.44	1957.6	2036.56	1974.33	1966.25	1959.67	1997	2018.5	1948	2009	1957.75	2002.14	2032.33	2004.33	1958	1953.11	1955.6	1982.56	1961	1976.56	1981.67	1990.44	1973.71	1957.5	1953.17	1955.67	1963.75	1984.83	1967.25
	1967	1957.88	2004.5	1969.75	1985.33	2004.5	1975.67	2026.5	1978	1958.25	1996.25	1951.86	1996.33	2015.17	2004.33	1976.4	1958	2024.25	1963	2020.67	2022.67	1969.6	2069.67	1976.67	1966	1962	1996.33	2054.17	1948	2020.25	1959.5	2026.71	2088.33	2012.78	1962.75	1968.11	1963.8	2000.78	1963.25	1987.56	2006.83	2000.11	1985.71	1964.5	1955.67	1957.83	1965.25	1986.5	1973
	1982.8	1963	2029.17	1971.5	2007	2024.33	1988.67	2038.5	2011.75	1958.25	2001	1956.86	2023.67	2032.83	2029.33	1999.2	1970.17	2043.5	1985	2048.22	2063.33	1964.6	2102.11	1997.83	1976	1960.67	2004.83	2076.83	1952	2016.75	1959.25	2055	2143.67	2052.33	1969	1971.44	1968.2	2032.67	1976.5	1996.33	2021.33	2027.44	2014	1973	1957.5	1974.83	1961.25	1998.67	1977.75
	2016.2	1969.25	2066.67	1976.75	2019.33	2018	1996.67	2028.5	1994.25	1977	1999.25	1961	2035	2036	2028	2009.8	1983.33	2061.75	1995.67	2061.33	2125.33	1982.8	2126	2019.67	1996.25	1972	2018.83	2137.5	1952	2025.75	1961.25	2085	2166.33	2081.33	1984	1977.89	1960.8	2045.56	1975.75	2023.22	2050.67	2048.11	2029.57	1987	1960.33	1986.83	1975	2000.5	1980.25
	2023	1989.12	2144.83	1997.75	2013.67	2026.67	2026.33	2042.75	2000.25	1979.12	2025.75	1969.86	2061	2060.5	2049.67	2010.4	1981.33	2082.25	2003.33	2101.78	2179	1995.4	2174.33	2044	2042.62	1980.33	2053.5	2172.33	1954	2064	1963.25	2137.86	2195	2125.67	2003.75	1993.22	1977.6	2069.22	1992.5	2048.78	2087.67	2081.67	2062	2004.75	1975.17	2000.17	1983.75	2015.33	1993.25
	2019.4	2016.12	2134.5	2032.5	2031.33	2059.5	2044.33	2095.25	2022.25	2000.5	2029	1976.43	2091.67	2090.5	2080.67	2027.6	2009	2123	2043	2115.67	2249.22	2012.6	2226.56	2071	2059.75	2009	2084.17	2210.17	1955	2105.75	1988.25	2174.29	2205.67	2227.33	2011	2010.78	1997.6	2114.56	2003.5	2097.78	2111.17	2099.11	2076.71	2026.25	1991.67	2014.33	1994	2018	2000
	2039.2	2031.12	2147.5	2043	2033.67	2081.83	2074.67	2116	2044.75	2014.62	2048	1978.71	2132	2112	2091.33	2032.8	2004.67	2160.5	2041.67	2141.33	2305.22	2024.2	2270.56	2114	2058.12	1988	2131.33	2272.67	1962	2122.75	2001.5	2218.29	2226	2271.11	2054	2031	2002.6	2108	2018.5	2130.33	2156.83	2136.33	2097	2024.25	1991	2023.83	2008.25	2034.17	2028.25
	2084	2073.12	2194.17	2044	2059.33	2095	2088	2121.5	2054.25	2031.88	2068.75	1994.71	2138.33	2119	2102.67	2035	2028.33	2170	2057.67	2193.22	2324.44	2045.2	2294.22	2122.67	2085.12	2003.33	2190.5	2300.33	1989	2135.5	2015.5	2275.14	2232.67	2314.22	2100	2035.44	2015.6	2126.44	2041	2181.22	2182	2162.89	2094.86	2046.5	2004.33	2040.83	2017.5	2052	2051.5
	2069	2068.25	2171.33	2020.25	2055.67	2123.83	2095.67	2111.25	2059.25	2029.25	2059	2000	2139.33	2122	2128.33	2067.6	2029.33	2193.75	2058	2208.33	2275.56	2063	2289.11	2132.33	2105.75	2046.67	2248	2323.67	1984	2140.5	2012.25	2284.14	2236.67	2334.11	2089	2020.72	2046.2	2127.78	2050.5	2202.33	2180.33	2173.11	2091.71	2076	2014	2035.67	2022.5	2063.5	2090.5
	2064.6	2048.5	2157.33	2013	2032.33	2118.67	2074.67	2088.75	2069.5	2027.12	2064.25	2001.29	2136.67	2114.33	2117	2068.4	2039.67	2156.25	2074.33	2194.89	2242.89	2079	2273.11	2132	2132.62	2055	2267.67	2312.33	2004	2147.75	2010.5	2288.71	2218.67	2336.44	2085.5	2016.33	2037.6	2122.11	2051	2218.89	2157	2193.89	2076.43	2097.5	2011.17	2028.5	2023.75	2078	2108.5
	2039	2042.88	2156.67	2026.75	2031.33	2127.33	2080.33	2085.75	2069.25	2019	2061.25	2001.57	2139.67	2122	2122	2053	2046.67	2155	2050	2190.56	2233.78	2083	2261.89	2172.67	2150.25	2085.67	2271.83	2281	2039	2131.25	2009.5	2269	2216.67	2349.11	2073.25	2010.44	2041.2	2122.89	2055	2214	2152.83	2234.56	2072.29	2085	2032.17	2023.33	2027.25	2076.17	2111
	2041.2	2029.62	2146.33	2014.5	2029.33	2099.67	2083.33	2089.25	2080	2017.88	2047.5	1994.29	2149.67	2103.83	2112.33	2058.6	2029	2131.75	2049.33	2175.44	2219.22	2073	2237.44	2155.33	2148.25	2114.67	2267.42	2272.33	2034	2124	2012.75	2259.57	2208	2328.11	2051.25	2013.33	2052.8	2100.67	2030.75	2205.78	2135.17	2239.67	2073.71	2091	2008	2019.67	2028	2067.33	2099.5
	2006.6	2018.88	2158	2000	2015	2085	2071.67	2081	2082	2009	2053.25	1985.29	2103.67	2086	2083.33	2048.4	2026.33	2112.75	2046	2143.44	2189.78	2062.2	2198.56	2105	2134.88	2086.67	2235	2234.17	2005	2111.25	2001.5	2239.71	2165	2297.78	2034.5	2004.11	2032	2101	2021.25	2177.89	2123.17	2217.67	2054.14	2085	2005	2017	2029	2056.5	2091.75
	1994	2001.62	2132	1996.75	2016.67	2051.5	2056	2038	2086	2008.12	2058.25	1974.14	2080.33	2054.17	2056	2033.6	2017.17	2086	2027.67	2125.11	2147.89	2056.4	2155.56	2097	2105.25	2066.67	2210.67	2218.67	2004	2083	2009.75	2190.29	2125.67	2287.22	2006.75	1996.78	2034.6	2082.89	2007.25	2160.11	2095.33	2169.67	2049	2064	2001.17	1996.83	2029.25	2034	2068
	1981.4	1992.5	2120.67	1990.25	2005.33	2035.5	2067.67	2036.25	2049.5	1993.75	2046.75	1970	2068.33	2032.83	2026.33	2021.7	2007.67	2056.25	2022	2096.44	2115.33	2047.4	2125	2065.67	2062.88	2053.33	2168	2149.67	2015	2067.75	1991.75	2154.43	2103.33	2235.89	2007.75	1994.56	2006.6	2044.44	2002.75	2134.44	2068.5	2125.56	2045	2038	1993	1992.17	2000	2032.5	2056.25
	1969.8	1979.25	2105.67	1988.75	2001	2021.17	2057	2014.5	2042.75	1983.25	2059	1964	2040	2005.83	2019	2017.8	1995.33	2028	2011	2069.33	2074	2018.4	2084.67	2046	2045.62	2033.33	2112	2129.83	2001	2050.75	1977.5	2122.57	2051	2203.11	2007	1979.89	2006.2	2033.44	1998	2094.89	2041.67	2100.22	2034	2031.5	1990	1987.5	1993.5	2018.83	2041.75
	1969.2	1987.12	2101	1978.25	1997.67	2007.33	2026.33	2004.5	2017	1974.62	2028.25	1960.14	2034	1994	2003.67	2003.6	1999.67	2008.75	1991.33	2041.44	2026.11	1997	2056	2000	2015.12	2017.67	2107.67	2098.33	1975	2026.75	1962	2079.57	2024.33	2151.89	1980	1978.33	2000.4	2012.78	1974	2055.11	2028.17	2070.89	2010.86	2004.75	1974.83	1979	1974.25	2006.83	2024.75
	1979.6	1985	2080	1968.5	1981	1996.17	2016	2011.75	2022.5	1963.75	2015.25	1958.29	2001.33	1987	1994	1991	1986.67	1990	1972.67	2024.67	2002.56	1987.2	2033.56	1981	1999.88	2008.33	2088.33	2062.83	1970	2010.25	1971	2050.86	2013	2089.67	1975.75	1966.11	1983	1991.56	1965.25	2027.11	2003.5	2047.78	1996.29	1985.75	1964.5	1972.67	1978.75	1980.5	2022.25
	1961.6	1965.88	2039.17	1962.25	1983.67	1994.5	1998.67	1990.5	2032.75	1955.5	2007.25	1958.29	1999.33	1976	1969	1965.2	1983.5	1980	1972.67	2003.89	1989.22	1969.6	2005.11	1973	1984.75	2002	2082.5	2044.5	1947	2021	1956.25	2031.29	1992.33	2056.78	1984.5	1961.44	1974.2	1986.44	1963	1999.44	1978.17	2027.78	1984.14	1982	1952.83	1967.67	1962.5	1980	1995
	1969.2	1959.5	1999.5	1951.5	1964	1978.5	1993.33	1975.25	2012	1953.5	2002	1954.14	1974.67	1965.83	1969.67	1958.2	1963.67	1975.75	1971.33	1992.67	1974	1965.8	2003	1960	1975.12	1989.67	2046.83	2011	1961	2001.5	1955.75	2004	1994	2027.11	1978.5	1957.11	1969	1974.44	1946.75	1985.67	1972.17	1998.56	1971.43	1967.5	1949.33	1961.83	1951.5	1966.33	1975.75
	1955.2	1954.62	1979.33	1951	1963.67	1968.5	1986.67	1958.5	1997.75	1954.62	1998.75	1941.57	1968.33	1961.83	1968.67	1951	1962.33	1984.75	1959.67	1992.56	1978.67	1964.6	1994.22	1959	1963	1976.33	2020	2001.83	1965	1992.25	1947.5	1992.71	1998	2100.33	1972.75	1948.78	1966.8	1971.89	1955	1978	1962.33	1996.44	1959.86	1966.75	1948.83	1957.67	1951.5	1972.33	1973.5
	1952.8	1951.75	1979.33	1953.75	1954	1968	1970	1966.5	1985.25	1948.25	1975.75	1945.71	1978.33	1975.67	1966.33	1953.4	1964.5	1976.25	1965.67	2002.33	1981.89	1957	2000.44	1950	1958	1967	1995.33	2007.17	1946	1984	1948.75	1987.86	1993.33	2000	1978.5	1949.67	1972.4	1972.22	1951.75	1975.78	1963.17	1989.22	1951	1961	1956.5	1970.83	1952	1976.5	1972.75
	1948.4	1952	1975	1953.75	1958	1963.17	1974.67	1957.5	1991	1952.62	1965.5	1943.43	1974.67	1972.83	1970.33	1956.6	1966.33	1977.25	1967	2009.56	1996.33	1954.6	2007	1958	1961.38	1969.67	1993.33	1996.67	1954	1992.75	1952	1999.57	1977	1992	1974.5	1946.67	1960.4	1980.67	1957.75	1977.11	1971.17	1994.44	1966.57	1964	1949.83	1963.33	1956.5	1975	1969.5
	1950.2	1952	1976.5	1958	1964.33	1969.17	1968	1965.75	1960.75	1953.38	1974	1944.29	1981.67	1976.83	1977.67	1960.4	1968.17	1973	1962.67	2018.33	2000.22	1955.2	2017.78	1964.67	1961	1963.33	1995	2010.33	1951	1992	1951.25	2014.71	1992	1988.56	1965	1952	1962.8	1979.56	1958.25	1968.89	1969.33	1988.33	1968.71	1955.5	1947.83	1965.17	1955.75	1978.67	1967.5
	1955.4	1953.12	1987.83	1977.25	1962.67	1972.83	1976	1985.75	1968.75	1952.25	1972.75	1956.29	1987	1986.83	1997.67	1967	1968.33	1988.25	1961.67	2035.78	2014.11	1960.4	2045	1981	1960.75	1952.67	1999.67	2028.17	1931	1992.75	1953	2024.14	2012.33	2002.44	1966.75	1967.33	1963.2	1988.89	1964.5	1978.56	1974.17	1989	1973.29	1965	1948.17	1968.33	1951.75	1995	1961.25
	1959	1956.38	2001.17	2008.25	1965.33	1990	1968	2011.75	1984	1958.62	1990	1944.43	1999.33	2003.33	1998.67	1984.8	1972.33	2001.25	1963	2045.78	2026.44	1970.8	2080.33	1983.67	1975	1965.67	2016.17	2048	1956	2016.25	1952.25	2050.57	2031.67	2023.78	1959.75	1965.56	1964	1991.56	1971	1999.44	1994.5	1995.61	1985	1981.25	1949.83	1967.67	1957	1997.67	1968.5
	1966.6	1956.62	2012.17	2038.75	1974.33	2009	1982	2039.25	1977.75	1957.38	1999.5	1962.71	2008	2010.67	2003.33	1975.4	1973.83	2023.5	1974	2069.11	2036.78	1968	2112	1996	1982.5	1966.33	2020.83	2080.17	1967	2025.5	1956	2079.86	2052.33	2051.89	1964.25	1968.89	1971	2009.89	1972.75	2013.78	2013.33	2009.78	1999.43	1984.75	1960	1977.83	1963.75	2006.17	1974.5
	1987.4	1974	2053.67	2053.25	2002.33	2031.67	1977	2058	1988	1961.62	2005.75	1969	2040.67	2018.17	2026	1993	1988.33	2052.38	1995.33	2087.44	2078.44	1984.6	2157.11	2026.67	2010.38	1968.67	2033.67	2115.67	1949	2040.75	1965.5	2116.29	2109	2077.78	1983.25	1975.67	1971.6	2039.56	1991	2043.44	2038.33	2024.22	2000.71	1986	1969.33	1986.5	1965.5	2004.67	1988.25
	2002.4	1980.5	2076.83	2049.25	2015.33	2044.67	1996.67	2064.5	2005	1980.12	2021.75	1979.71	2068.33	2041.5	2038.33	2010.8	2005.5	2062.75	1996	2112.33	2109.44	1993.8	2201.44	2040.33	2032.62	1988	2054	2144.17	1955	2057.25	1965.75	2146.57	2152	2127.78	2002.75	1999.56	1988.6	2047.78	2010.75	2082.67	2065.67	2051.89	2001.14	2012.25	1971.83	1990.33	1971.75	2021.5	1995
	2009	1996.75	2111.67	2060.5	2006.67	2068.83	2014.33	2090.5	2013.5	1988.5	2028.5	1991.86	2087.67	2049.83	2061.67	2023.4	2011.83	2093.75	2013.67	2138.44	2159.33	2003.2	2229.89	2054.67	2062.5	2003.33	2099.67	2183.83	1953	2076.75	1976.5	2202.29	2178.33	2187.56	2008.75	2016.11	1984.2	2059	2027.25	2101.33	2086.5	2090.22	2026.86	2029.25	1979	1999.67	1986.25	2020.67	2020
	2018.4	2011.5	2144.5	2052.25	2003.67	2104.83	2018	2111.5	2021.25	2015.5	2029.25	1990.43	2099.33	2079.33	2093	2046.6	2026.5	2117.75	2040.67	2180.11	2232.56	2016.4	2271.22	2060.67	2095.38	1995	2155.83	2222.83	1988	2090	1981.75	2233.29	2222	2221.67	2030	2035.56	1998.2	2078	2071.5	2132.67	2106.33	2115.22	2038	2049.75	1984.83	2018	1995.5	2033.83	2018.75
	2020	2040.75	2142.83	2042.75	2012.33	2121.5	2032.33	2075	2053.25	2013.62	2024.25	1980.57	2125	2082.5	2129.67	2070.2	2012.67	2141.75	2028	2196.89	2288.22	2031.6	2284.56	2124	2113.88	2008	2220.17	2231.33	1984	2120	1996.75	2274	2256.33	2272.78	2046.25	2065.67	2024	2108	2098	2180.33	2129.17	2149.33	2044.14	2062.75	2002.83	2006.83	1994	2040.17	2038.75
	2011	2049.88	2168.67	2023	2016.33	2150.67	2067	2067.25	2057.75	2039.38	2041.5	1986	2118.67	2102.17	2122	2063.6	2015.17	2163.5	2050.33	2214.33	2289.56	2048	2293.22	2132.33	2133.88	2015.67	2249.83	2259	1994	2151.5	2011	2300.86	2263	2280.56	2057.75	2078.44	2041	2129.11	2099.25	2195.89	2164.5	2176.44	2057.71	2057.75	1994	2013.67	2014	2049.33	2074.5
	2000.4	2054.12	2201.5	2028	2010	2173.5	2096.33	2049.75	2084.25	2027.25	2067.75	1983.71	2132.67	2092	2142	2077.8	2003.17	2179	2040	2226.67	2295.78	2079.8	2281.11	2137.33	2140.38	2039.67	2258	2284.33	1981	2145.25	2019	2308.86	2236.67	2270.44	2051	2102.33	2045.4	2161.33	2109.75	2208.33	2193.67	2185.67	2091.71	2059.25	2002.67	2020.67	2019	2063.83	2092.75
	1998.8	2049.44	2192.5	2006.5	2010.33	2176.33	2096	2035.5	2105.25	2027.25	2064.5	1999.29	2120.67	2076.17	2126.67	2109.2	2003.83	2152.75	2041.33	2215.11	2271.89	2100	2253.67	2144.33	2135.75	2032.67	2254.5	2275	2003	2127	2043.5	2275.43	2256	2327	2050.5	2096.89	2048.4	2164.33	2092.75	2233.67	2183.5	2188.44	2101.57	2071.5	2001	2022.33	2018.75	2061.83	2093
	1977	2017	2167.67	1992	1996.83	2155.17	2080.33	2049.5	2089.75	2003.62	2055.75	1986.71	2121	2065.5	2103.33	2078.8	1997.17	2152.25	2044	2184.44	2229.33	2088.4	2212.33	2137	2131.5	2043.33	2223	2262.17	2008	2091.75	2046	2234.14	2227.33	2291	2070.5	2071.67	2027.4	2180.78	2080.5	2222.11	2175.17	2189	2089.86	2082.25	1998.17	2006.67	2012	2044.67	2080.25
	1969.8	1992	2121.67	1988.25	1976.67	2126	2079.67	2022.5	2084.5	2005.25	2082	1979.29	2102	2041.83	2077.33	2063.6	2002.67	2135.5	2035.67	2156.78	2200.33	2097.4	2179.44	2139	2131.12	2025.33	2188	2210.33	1986	2081.75	2042.25	2200.29	2204.33	2257.78	2062	2064.56	2026	2151	2062	2220.89	2156.17	2172.89	2054.57	2062.75	1994.67	1998.17	2020.5	2044.5	2078
	1970.2	1978.75	2085.67	1976.25	1982.67	2100.83	2061	2017.75	2094	2003.75	2079	1969.86	2061.67	2028.33	2065	2030.6	1988	2105	2018	2129.56	2161.44	2085.8	2132.89	2097	2120.5	2046.67	2141.67	2182.17	1991	2063.75	2012.25	2159	2167	2242.33	2047	2042.22	2012.8	2114.44	2049	2177.44	2122.33	2149.89	2031.71	2043.75	1986.17	1987.42	1998.25	2039.83	2078
	1968.8	1972.25	2070.17	1961.5	1964.67	2056.67	2065.67	1999.25	2073.5	1986.62	2106.25	1963	2048.33	2010.67	2048	2020.2	1985.83	2068.75	2020	2094.89	2124.11	2056.2	2098.67	2073	2085.75	2014.67	2099.67	2139.83	1972	2063	2004.25	2113.14	2121.67	2209.56	2031.75	2035.56	2004	2074.78	2022.5	2163.44	2106.5	2132.78	2026.43	2026	1990.67	1977.5	1983	2014.67	2049.5
	1970.2	1962.25	2052.5	1957.75	1960.33	2041	2048.33	1984.25	2049.75	1979.12	2093.5	1965	2017.67	2003.83	2025.67	2014.8	1979.5	2066	1988.67	2050.33	2095.56	2033.8	2062.22	2040	2048.25	2001.67	2067.5	2113.83	1960	2045	1983.5	2086.57	2063	2175.78	2021.75	2016.11	1993.8	2063.56	2003.5	2134.67	2082	2113.22	1994.29	2012.25	1975.5	1967.67	1983	2014.33	2040.5
	1962.6	1962.38	2022.67	1954	1965.33	2026.67	2054	1983.25	2040.5	1970.38	2084.5	1956.57	2003.33	1988.83	2006	1994.6	1969	2039	1975	2041.11	2059.22	2012.2	2033.33	2009	2019.25	2003	2029.83	2073.17	1953	2019	1975.75	2068.71	2019.67	2123.89	2013.75	1999.11	1987.8	2044.56	1983.5	2104.44	2059.33	2099	1987.57	1994.5	1972.33	1965.67	1975.25	1998.83	2029.5
	1963.4	1960.88	2023.67	1951.75	1963.67	2013.5	2041	1976.75	2020.75	1970	2096	1952.29	1987.33	1985.33	1991	1973.6	1966.83	2010.25	1964	2012.67	2016.67	1989	2007.89	1990.67	1996.62	1999	2017.67	2046.67	1957	2011.75	1961.75	2041.43	2016.33	2080.33	2033.75	1990.78	1973.6	2031.11	1976.5	2072.89	2029	2088.33	1981.14	1984.25	1968	1949	1963	1987.67	1994.25
	1958.2	1957	1993.17	1956.5	1945.67	1992.83	2046.33	1973.75	2002.5	1961.62	2112	1957.29	1971.67	1982.67	1984	1961.2	1971.67	1992.25	1979	1994.89	1985.44	1973.2	1990.22	1967.67	1983.25	2002.67	1997.83	2030.33	1947	1992.25	1956	2016.29	2004.33	2048.44	1990.5	1980.22	1967.6	2009.78	1960.75	2040.67	2015.83	2065.89	1968.43	1986.25	1961.17	1957.33	1950.75	1991.67	1988.5
	1954.4	1952.62	1977.17	1951.5	1957.33	1976.5	2036.67	1963	1984.25	1960.88	2088.5	1951.57	1979.67	1993.33	1979.67	1962.4	1972.67	1992	1965.33	1992.44	1976.33	1974.4	1985.11	1960.33	1980.25	2002.33	1991.83	2024	1947	1995	1962.25	2001	1992.67	2030.56	1974.75	1960.22	1954.6	1998.11	1965.75	2027.44	1989.17	2047.33	1964.86	1971	1958	1949.33	1953.75	1976.83	1981
	1953.2	1952.5	1956.83	1955.5	1948.33	1967.17	2000.67	1967.25	1971.5	1968	2075	1951.71	1970	2000.17	1965.67	1950.4	1974	1990	1977.33	1997.22	1972.22	1961.4	1986.33	1961	1978.25	1981.33	1990.17	2004.33	1955	1994	1953	1995	1971.33	2008	1971.75	1956	1960	1987.56	1949.25	2007.89	1979	2022.89	1951.86	1967	1958.83	1951.17	1953.25	1969.5	1970.75
	1954	1955.5	1958.83	1957	1953.67	1957	1986	1964.75	1972.25	1971.38	2048.5	1957.29	1967	1997	1971	1953.8	1976	1985.5	1962	1996.11	1968.56	1963.8	1998.33	1962	1959.12	1975.33	1976.67	2006.83	1950	1989	1950.5	1992.71	1978.33	1999.11	1962.75	1961.22	1960.4	1982	1956	1996.89	1984.17	2010.56	1956.71	1957	1946	1951.83	1952.75	1961	1972.5
	1955.2	1946.62	1952.67	1959.25	1949.67	1961.17	1992.33	1967.25	1966	1963.88	2028.25	1964.43	1958.33	1999.33	1962.67	1952.4	1974.17	1998.75	1959.33	2004.89	1967.11	1964.2	2011.56	1953.33	1963.25	1972	1971	1999.17	1939	1996.25	1950	1996	2034	1997.67	1964	1956.78	1956.6	1981	1960.25	1987.44	1973.17	2000	1945.57	1954	1947.67	1960	1954.75	1960.5	1966.25
	1947.6	1946.62	1963.33	1978.5	1956.33	1978	1995	1973	1966.25	1976.62	2012.5	1957.71	1962	1994.33	1981.67	1962.4	1972.83	1985.75	1963	2008.67	1975.89	1958.2	2037.22	1958.67	1965.75	1971.67	1981.67	2017.67	1947	2005.75	1953.75	2016.71	2050	2006.11	1963.25	1952.56	1957	1995.33	1956	1988	2003.75	2007.67	1950.14	1969.75	1953	1962.33	1958	1962.67	1962.25
	1944.4	1953.25	1966.33	1980	1961.33	1972.33	1984.67	2000.75	1971.75	1977.12	2011	1962	1977.33	2000.83	1993.33	1961.2	1969.67	1986.75	1978	2025.44	1988.78	1950.6	2054.11	1959.67	1959.62	1969.33	1992	2046.33	1930	2013	1949	2046.86	2057	2016.44	1962.75	1959.89	1956.2	2016.67	1954.75	2001.33	2001.67	2010.67	1955.29	1977	1954.67	1963.5	1960.25	1970.33	1960.75
	1945.8	1946.88	1975	1985.75	1966.67	1984.5	1973	2018.25	1970.5	1975.12	1987.25	1973.57	1973	1993.67	2002.33	1967.6	1973.83	1998.5	1972.33	2039	2015.11	1965.4	2079.44	1973.33	1971.38	1970	2005.17	2060	1948	2025.25	1948	2070.86	2099.33	2026.44	1969.75	1963.67	1962.6	2021.11	1952.5	2016.11	2008.33	2013.44	1964.29	1988	1955.5	1965.5	1970.5	1972	1972
	1945.2	1953	1997.67	1988.25	1970.67	2000.33	1971	2037.5	1972.25	1982.38	1984.75	1981	1981.67	2000.33	2028.67	1982.4	1978.83	2002.25	1967.33	2066.78	2034.22	1971.2	2103.11	1992.33	1981.62	1967	2011.17	2076.33	1955	2040.75	1954.25	2099.57	2155.67	2055.89	1958.75	1986.11	1964.4	2035.67	1969.5	2027	2016.17	2024.44	1962	1987.75	1968.5	1971.67	1970.5	1973.67	1971
	1953.4	1957.5	2011.83	2002.25	1969.67	2021.67	1976	2035.5	1980	1981.5	1982.25	1972.57	2002.33	2009.5	2040.33	1994	1978.67	2028	1986	2109.22	2046.22	1986.8	2147.22	1995	1990.38	1975.67	2043.83	2120.67	1951	2056.5	1965.5	2135.43	2205.67	2084.67	1984	2011.44	1968.2	2057.78	1984	2068.78	2046.67	2043.67	1965.57	2002	1981	1979.33	1972.5	1973.67	1972.25
	1953	1965.38	2033.83	1981.75	1968.67	2055.67	1977	2035.25	1985.5	1978.12	1994.5	1973.29	2017.67	2017.5	2069.67	2005.4	1981.33	2040.75	1995.33	2115.22	2065.67	1992.4	2193.67	2016	2007.38	1987	2069.33	2143.5	1974	2086.75	1968.75	2152.71	2216.33	2119.11	1994	2041.22	1982.2	2072.56	1992	2120.78	2079.83	2052	1963.29	2019.75	1993	1992.33	1975.75	1984.5	1983.5
	1955.6	1964.88	2042.83	1970	1982.67	2095.67	1976.67	2044	1994	1985	1995.75	1982.71	2040	2036.17	2098.67	2007.4	1975.17	2040.75	2012.67	2138.89	2107.44	2017	2217.67	2017	2013.88	1980	2097.67	2165.67	1959	2102.25	1968.5	2191.57	2226.33	2154	1995	2056.44	1988.4	2090.67	2005.25	2120.44	2120.67	2064	1965.86	2026.75	2003.83	1998.67	1975	2002	1991.25
	1956	1965.5	2061.17	1978	1992.67	2115.5	2006.67	2031	2001	1987.25	2015.25	1971.14	2062	2053.83	2103.33	2025.6	1978.67	2059	2021	2155.11	2120.89	2050.6	2219	2034.67	2043.38	1983.33	2122.5	2177	1979	2114.75	2000	2198.43	2231	2200.44	1996.75	2077.89	2013.8	2092	2015	2128.44	2150.5	2078.22	1976.29	2031	2024.17	2000.67	1983.75	2002.33	2006.5
	1964.6	1977.75	2079.17	1977.75	1987.67	2131.83	2004.67	2014.25	2011.5	1988.38	2018	1976.71	2089.67	2050.5	2131.67	2042.4	1985.67	2082	2022	2179.67	2155.44	2079.2	2252.22	2054	2066.62	1988.33	2138.17	2195.33	1965	2106.75	1996.75	2181.14	2227	2228	2017.5	2095.78	2025	2095.44	2018	2153.11	2163.83	2084.11	1983.86	2044.75	2027.17	1985.33	1975.25	2017	2019.25
	1960.2	1974.62	2084.67	1977.25	1988	2140.33	2010	2006.5	2011.25	1977.38	2010.25	1979.14	2081.67	2063.67	2124.67	2049.4	1983.17	2094.25	2032	2188.56	2183.56	2103.2	2266.56	2061.33	2071	2004	2141	2223.33	1992	2083.75	1999.25	2194.29	2227.67	2253.67	2048	2123.44	2043.8	2109.44	2027	2200.67	2165.17	2099.56	1989.71	2041.5	2035	1987.5	1987.25	2028.83	2045.25
	1963.2	1978	2082.67	1974.5	1985.33	2134	2009	2024.75	2007	1988.12	2013.75	1971.86	2096	2066.17	2124.33	2053.6	1979	2096.5	2029.67	2206.33	2197.56	2117	2267	2092.33	2067.75	2003	2148.75	2231.67	1993	2093	2003	2182.29	2196	2277.22	2052	2142.44	2053	2116.44	2034.5	2232.44	2166.5	2122.44	1991.43	2043	2045	1985	1981.75	2041.17	2050.75
	1968.2	1981.62	2047.67	1964	1980	2156.5	2018.67	2011.5	2017	1984.75	2012.75	1967.14	2086.67	2072	2123	2059.4	1974.17	2106.25	2030.67	2207.89	2197	2117.2	2255.89	2084.33	2070.12	2007	2135.67	2247.33	1975	2088	2014	2186	2187.67	2285.78	2051.5	2131	2042.4	2137.78	2048	2238.44	2175.33	2154.44	1984.57	2039.5	2039	1994.5	1973.75	2048.17	2059.25
	1966	1983.62	2031.17	1967.5	1983	2145.5	2043.67	2015.5	2024.25	1987.25	1999.75	1965.14	2078	2064.33	2100.33	2054.2	1982.67	2083.5	2031.33	2202.89	2173.67	2141.4	2230.67	2087.33	2066.25	2019	2127.17	2214.5	1979	2080.5	2011.25	2177.71	2130.33	2286.67	2052.25	2127.67	2043.8	2107.11	2054.5	2252	2151.83	2173.56	1980.86	2045.75	2033.17	2000.67	1981.5	2051.17	2056.75
	1964.4	1980.5	2026.17	1951	1973.67	2144.17	2055.33	2015.75	2024.75	1975.38	2027.75	1962.71	2066.33	2062.17	2079	2052	1973.33	2088.75	2027	2185.44	2159.56	2129.2	2205	2071.33	2067	2008.33	2133.17	2186.67	1956	2074.75	2008	2165.71	2115.33	2280.78	2065.25	2112.44	2035.8	2088.89	2048.5	2216.44	2124.67	2190.78	1977.14	2033.75	2029.83	1992.5	1977.75	2035.67	2055.75
	1956.6	1974.38	2032.5	1951	1962.33	2128.83	2061.33	2002.5	2033.75	1979.06	2043.5	1956.29	2057	2057.5	2065.67	2045	1966.33	2077	2016	2153.44	2125.89	2123.2	2161.44	2056.67	2048	2003	2115.83	2152.17	1972	2056	2020	2145.43	2063	2261.56	2068	2112.78	2031.2	2075.89	2052	2213.67	2109.33	2216.78	1974.29	2033.25	2017.17	1989.5	1984.25	2019.83	2049.75
	1956.2	1981.88	2040	1965.75	1963.67	2129.67	2057.67	1992.25	2035.75	1979.62	2031	1960	2059.33	2052.5	2047	2031.8	1965	2073	2000.67	2153.33	2095.78	2087.8	2118.33	2034.33	2029.62	2000	2082.5	2126.67	1957	2036.75	1983.75	2119.71	2074.33	2223.44	2073.75	2101	2030.2	2070.67	2056	2199.56	2082.33	2215.78	1969.86	2035	2005.5	1982.67	1980.25	2038	2052.75
	1968	1972.88	2028.5	1963.25	1967.67	2084.5	2069.67	1984.25	2020.25	1978.38	2006.75	1958	2037.67	2047.83	2027.33	2018.4	1972.5	2068	1985.33	2120	2066	2073.6	2090.78	2015.67	2023.75	2010	2052.83	2095.5	1946	2018.25	1978.25	2105.43	2041.33	2201.11	2086	2097.56	2017.8	2059.67	2035	2173.78	2069	2205.33	1962.14	2029.25	1991.67	1980.33	1966.75	2036.5	2053.5
	1961	1961.5	2023.67	1955.5	1959.33	2029	2064.33	1973	2008.25	1969.88	2012.75	1956.14	2015.33	2040.5	1996.33	1984.4	1964.67	2049.5	1977	2086.22	2028.89	2080.2	2061.56	1994	2003.12	2000.33	2039	2082.83	1963	2012	1974.25	2078.71	2015	2160.44	2082.5	2070.11	2013	2045	2019.75	2133.33	2035.17	2180.44	1965	2032.5	1992.5	1972.83	1978.25	2026.33	2031.75
	1975.4	1958.12	2000	1947.75	1949.67	2002.33	2049.33	1964.5	2007.5	1961.88	1989.75	1956.29	1999.67	2044.67	2005.67	1976.2	1964.33	2044.25	1973	2055.33	2015	2061.4	2046.22	1975	1985.12	1998	2033.83	2062.17	1954	2007	1968	2062.57	2026	2130.11	2060.62	2064.56	2007.4	2029.11	2021	2096.67	2022.5	2171.78	1960.57	2016	1983.17	1971.33	1977.75	2024.67	2029.75
	1964.6	1958.25	1986.83	1942.5	1951.67	1972	2017.67	1959.75	1995.5	1956.12	1996.5	1956.29	1994.67	2031.5	1983	1964.8	1958	2026	1965.67	2040.33	1990.56	2055.2	2026.33	1959.67	1974.88	1994.33	2017.5	2050.33	1953	1998.5	1957	2044.29	2006.33	2115.89	2024.25	2046.56	1998	2020	2009.75	2075.67	2003.83	2142.33	1959.57	2008	1976.83	1969.33	1967.75	2021.33	2019.75
	1958.4	1951.25	1977.33	1954.25	1953	1975.67	2014.67	1969.25	1978.75	1958.88	1981.5	1959.57	1983	2027.67	1984	1964.2	1949.67	2030.25	1957.67	2025.89	1979.78	2077.6	2016	1962	1966.38	2018.33	2002.83	2034.17	1947	2008.75	1955.75	2039	2002	2087	2038.25	2023.78	1985.8	2013.11	2008.5	2048.78	2000.67	2107.89	1958.57	1994.25	1970	1964	1965	2011.17	1996.25
	1953.8	1950	1958.83	1953.25	1956	1977.33	1999.33	1964	1966.75	1961.88	1975.5	1957.86	1973	2018.67	1964.33	1949.2	1948	2022.25	1951.33	2021.67	1969.33	2055.6	2013.22	1952.33	1970.12	2018.33	1994	2027.17	1963	2010.25	1955.5	2024.71	1996.33	2064.33	2053.75	2017.89	1978.2	2010.11	1997.5	2031.56	1984.67	2080.44	1947.71	1983	1975.17	1953.17	1956.25	2001.83	1993.75
	1956.4	1951.38	1954.33	1943.5	1950.33	1963.83	1980.33	1965.25	1962	1957.62	1965	1967.43	1962.33	2001.17	1954	1950.2	1954.83	2033.25	1949	2016.67	1968	2046.4	2013.67	1953.33	1959.5	2021	1996.83	2026.83	1958	1999.75	1958.75	2044.29	1992.33	2056.78	2031	2018.67	1976.2	2006.89	2010.5	2021.44	1979.33	2066.56	1955.29	1988.5	1963.17	1954.83	1961.75	1996	1975.75
	1955.2	1951.75	1954.5	1947.75	1944	1977.5	1978	1980	1958	1958.25	1965.75	1975.57	1975.33	2013	1966.33	1951.4	1945.83	2042.5	1966.33	2022.56	1975.22	2047.4	2025.67	1947.33	1959.5	2003.67	1995.83	2040	1956	2016	1955.75	2056.14	2033	2043.67	2021.25	2007.33	1981.8	2003.78	1988.75	2022.67	1979.83	2047.44	1952.86	1981.25	1965.67	1964.33	1963	1989.17	1984.25
	1954.6	1947.12	1953.83	1960.5	1945	1981.5	1954.67	1990.25	1958.75	1961.62	1975	1986.57	1972	2020.17	1964.33	1951	1947.33	2035.25	1964	2032.33	1987.22	2059.8	2040.78	1958.33	1951.25	1983.33	2003.67	2054.5	1954	2020.25	1956.75	2066.71	2057	2053.78	2009.5	2009.22	1981.4	2015.56	1995.25	2023.78	1981.83	2041.33	1960.71	1992.75	1968.67	1960.5	1970.75	1988.83	1973.5
	1951	1959.12	1965.5	1963.5	1954.33	1996.83	1959.67	2004.75	1964.5	1967.75	1983	1992	1984	2025.67	1971.33	1950.8	1953.17	2044.25	1970.67	2037.89	2007.22	2068.2	2059.11	1963.67	1959.88	1983	1996	2051.17	1951	2041	1969	2074.86	2083.67	2051.67	1985.25	2005.33	1973.4	2007.67	1985.5	2019.44	1984.33	2037.56	1951.29	1985.5	1973	1970.33	1975.75	1982.5	1979.5
	1958.6	1954.12	1963.5	1963.5	1959.67	2011.5	1960.33	2009.75	1970.25	1969.5	1981.25	1995.71	1979.67	2021.5	1993.33	1953	1958.67	2059.25	1976.67	2056.67	2025.78	2048.4	2095	1976	1964.88	1986.67	2003.83	2058.17	1971	2051.25	1977.25	2083.71	2117.33	2069.67	2000.5	2018	1982.4	2014.89	1994	2029.78	1997.17	2026.11	1952.14	1991.25	1969.17	1968.33	1982.25	1982.33	1979.5
	1946.4	1947.75	1965.17	1968	1955.33	2026.5	1960.33	2007.25	1964	1983.62	1987.25	2004.71	1989	2051.83	1997.67	1990.8	1960	2058.25	1975.67	2071.33	2051.67	2048.6	2142.56	1983.33	1977	1995.67	2002.5	2075.33	1957	2071.25	1989	2096.86	2173	2097.78	1999.75	2030.56	1990.4	2036.11	1999.5	2033.44	2022.5	2038.89	1960.43	1999.5	1977.17	2006.83	1977.75	1984.33	1979.5
	1950.8	1956	1974.17	1962.25	1956.33	2032.5	1966	1999	1971	1972.38	1999.75	1997.29	1997.67	2058.83	2015.67	1994.6	1959.17	2061.75	1981.67	2080	2067.56	2035.6	2173.67	2020.33	1972	1992.33	2007.83	2103.33	1988	2083	1995.25	2133.29	2204	2129.33	2000.75	2043.56	1989.6	2046.11	2004.5	2048.44	2044.17	2038.22	1957.86	2025	1986.5	1980.83	1981.5	1988	1987
	1949	1945.25	1969.83	1968.75	1964.67	2061.5	1972.67	2012	1968	1988.5	1991.75	1999	2004.67	2070.5	2030.67	2028.6	1956.33	2083.75	1985.67	2096.78	2092.11	2024.6	2184.56	2050.33	1984.5	1996	2032.33	2126.33	1985	2098.75	2000.5	2142	2222.67	2178.22	1995	2038.11	2000.8	2064.67	1994.75	2077.78	2069.83	2053.78	1959.71	2027.5	1996.5	1995.67	1985.75	1998.33	2006.25
	1949	1949.5	1980.83	1971.5	1955.33	2095.83	1971	2003	1982.5	1984.12	1990.75	1979.71	2029	2068.67	2062.33	2055.6	1962.17	2099.5	2001.67	2129.78	2140.22	2005	2216.44	2075	2000	1992.33	2042.17	2157.33	1985	2095.5	2020.5	2162.14	2245.33	2199.33	2005.25	2065.44	2018.8	2091.67	2006.5	2096	2102.5	2064.78	1967.29	2059.25	2015.17	2003.83	1988.5	2006.17	2007.75
	1948.6	1954.5	1984.67	1970.25	1979.33	2114	1979.33	2012.75	1986.25	1990.38	2005	1973.71	2023.67	2071.83	2092.33	2074.2	1969.5	2100.75	2018	2152.78	2179.11	1997.4	2209.56	2084.33	2024.75	1992	2040	2150.83	1975	2093	2022.75	2163.57	2262.33	2216.44	2001.5	2061.89	2022	2109	2009.25	2130.56	2133.5	2063.56	1967.57	2072.75	2026.5	2023.17	1998.5	2024	2019.25
	1961.6	1963.75	1980.33	1964.25	1972	2120.5	1992	2000	2007.75	1994.12	1995.75	1963.71	2045	2069.5	2110.33	2058.4	1965.17	2098.25	2040.67	2180.89	2193.11	2011	2222.11	2120.67	2028.25	2001	2032	2173	1983	2099.5	2025	2161.43	2228.33	2240.89	2016.25	2068.89	2042.4	2110	2004.5	2151.56	2139.33	2079	1980.29	2073	2024.33	2035.33	2014.75	2031.83	2032.75
	1959.4	1965	1986.17	1972.75	1974.67	2135.67	2023.33	1994.25	2005	2000.25	1998	1967.57	2064.67	2097.5	2115.67	2075.4	1972.83	2095.5	2050.67	2195.33	2207.67	2007.4	2213.67	2129	2067.12	2000	2043.67	2185.83	1991	2083	2033	2192.29	2246	2300.78	2023.25	2064.56	2068	2118.44	2001.5	2176.44	2155.17	2105.89	1996	2071.5	2018.67	2042.83	2020.25	2047	2023.75
	1956.6	1964.88	1986.5	1968.38	1979.67	2147.5	2049.67	1999.5	2018	2006.62	2020	1968.71	2089	2119.5	2120	2093.8	1966.67	2100.75	2058.33	2196.22	2209.33	2021	2203.67	2130.67	2063.12	2013.33	2044.67	2171.83	1992	2075.25	2047.5	2181.86	2224.33	2318.44	2046	2076.44	2067	2124.33	2015.25	2192.22	2138.67	2132.33	2000.57	2073.75	2020	2052.33	2024.25	2040.33	2043.75
	1969.4	1967.88	2005.17	1973.75	1972	2151.17	2036.67	2001.25	2011	2006	2010.25	1962.86	2081	2134	2108	2080.6	1973.83	2096.5	2063.33	2192.22	2180.44	2010.8	2196.89	2125.33	2073.38	2015.67	2033.17	2162.17	1994	2049.5	2032.25	2187.14	2186.67	2327	2035.5	2094.67	2075.4	2132.33	2027.5	2215.56	2144	2164.44	2007.57	2085.5	2014.17	2061.83	2035.5	2044.33	2042.5
	1961.6	1969.62	2020	1965.5	1973.33	2141.83	2053.67	2005	2005.75	2010.88	2011.5	1972.71	2097.33	2099	2086	2067.4	1971	2099	2065.33	2190	2146	2010	2176	2104.67	2080.88	2027.67	2020.83	2155.83	2004	2047.25	2038.75	2164.86	2151	2317.44	2056.5	2101.67	2065	2129.22	2024.25	2234.67	2133.83	2183.22	2014.57	2084.5	2019	2056	2027	2057.33	2050.75
	1961.8	1958.25	2028.33	1960.75	1962.67	2144	2066	1992.25	2007.75	2007.12	2010.5	1958.57	2086	2083	2051	2063.8	1969.5	2078.25	2058.67	2171.78	2126.56	2024.8	2163.89	2085	2087.75	2021.33	2022.67	2153	2000	2030.25	2018	2140.71	2153.67	2289.11	2060.5	2107.89	2075.4	2125.33	2030.25	2218	2130.33	2206.22	2006.86	2086.25	2012.33	2038	2017.5	2051.5	2038
	1958.4	1957.38	2030.5	1954.75	1972	2121	2088.67	1999.25	2020.25	1997.12	2002.25	1959.14	2078.67	2084	2065.33	2059.4	1970.5	2064.25	2083	2148.56	2084.44	2035.2	2141.89	2052	2066.62	2008.33	2008.33	2130.67	1981	2019	2007.25	2124	2110.67	2268.44	2068.25	2107.44	2053.6	2117	2034.5	2213.78	2115.83	2206.56	2007.43	2096	2005.5	2038.83	2018.75	2047.5	2037
	1962.6	1962.38	2027.67	1945.75	1970.67	2091.5	2063.33	1987.75	2016.25	1998.75	1992.25	1959.43	2066.33	2089.67	2045.33	2048.4	1962.5	2047	2043	2139.33	2058.67	2067	2116.56	2039.67	2048.75	2031.33	2002.67	2107	1983	2012.5	1995.75	2103.86	2100	2246.78	2071.25	2114.22	2049.8	2120.67	2032.75	2183	2116.67	2205.22	1996.43	2075.75	2007.5	2011	1997	2056	2035.5
	1962.2	1955.75	2023.67	1947.75	1961.67	2062.17	2057	1974.75	2001.25	1991.75	2006	1964.14	2051.67	2085.67	2046.33	2021.2	1962.5	2040	2034	2110.44	2029.33	2048.4	2103.56	2026.33	2021.12	2019	2000.67	2090.5	1977	2015	1984.5	2091.14	2076	2210.22	2051.5	2101.89	2040.4	2108.89	2042.25	2170.89	2082	2200	1989.43	2070.25	1997.67	1989.33	1990.5	2050.5	2030.75
	1964	1950.62	2020.83	1960.25	1960.33	2054.33	2040.67	1976.5	1996.75	1980.38	1987.25	1959.71	2036.33	2071	2019.67	1993.8	1958.33	2037.75	2045.33	2099	2011.44	2047.2	2082.89	1991.33	2006.88	2022.67	1990.83	2077.83	1968	2017	1980.5	2062.43	2066	2191.33	2038	2110.56	2032.4	2083.78	2034.5	2161.56	2066.33	2197.89	1976.86	2039.75	1988	1987	1988	2039.5	2039
	1958.8	1958.62	1996.67	1952.25	1956	2101	2020.67	1979.75	1988.5	1980.62	1976	1959.57	2032.33	2062.67	2001	1987.4	1953.83	2017.75	2020.67	2087.33	1995.33	2055.4	2064.56	1983	1988.88	2018	1994	2067.17	1959	2025	1979	2053.86	2029	2172.33	2037.5	2086.33	2010.6	2077.11	2021	2135.44	2049.83	2181.44	1976.14	2032.25	1980	1978.83	1986.5	2050.17	2006
	1954	1958.12	1990.17	1954.5	1955	2025.67	2044	1979.5	1980.25	1975	1970.75	1967.29	2022.33	2060.33	1989	1980.2	1943.67	2009.75	2010	2063.33	1986.44	2047.4	2041	1975.67	1974.5	2019.67	1983.17	2059.83	1978	2007.5	1964	2051.71	2017.33	2156.22	2025	2075.33	2005.8	2064.56	1997.75	2132.11	2034.5	2167.89	1963.29	2021.5	1983	1973	1988	2026.33	2012.75
	1955	1950	1978	1949.25	1951	2021	2016.67	1977.5	1973	1976.5	1973.5	1975.57	1993	2064.67	1984.67	1964.6	1949.5	2005.25	2009	2040.78	1982.44	2039	2041.78	1974	1967.62	2022.33	1979.5	2053	1954	2028.25	1962	2037.29	2009.33	2141.11	2017.25	2057.78	2005.6	2051.11	1990.5	2090	2029	2136.33	1964.14	1997	1974.5	1974	1979.25	2005.83	2002.25
	1960.4	1949.12	1974.17	1963.25	1943.33	1998.83	2002	1984.25	1970	1970	1957.75	1976.29	1989.33	2053.83	1975.33	1961.6	1956.67	1993.75	1997.33	2041.22	1979	2043.6	2026.11	1973.67	1973.5	2019.33	1978.5	2057.67	1938	2010.5	1966.25	2046.71	2018	2128.22	2020.5	2036.67	2006.6	2023.67	2000	2072.44	2025.17	2110.22	1960	1995.25	1975.5	1976	1976.25	2005.17	1995
	1949.6	1942.25	1988.17	1951.75	1952	1995.67	1997.33	2012.25	1969.5	1971.62	1969.5	1986.57	1980	2025.17	1978.33	1962.8	1950.67	1991	2004	2030	1981.33	2025.4	2029.11	1969	1967.75	2014.33	1980.5	2051	1957	2018.75	1958.5	2050.71	1990	2115.33	2019	2028.78	1998.2	2012.89	2000.5	2064.56	1998.17	2084.11	1957.57	1996.25	1972.33	1970.83	1980.25	1987.33	1993.75
	1955	1941.88	1968.42	1962.5	1941.33	1994.5	1997.67	2016.25	1961	1977.88	1967	1993.14	1973.67	2024.17	1971.33	1960	1954	1993.5	1997.33	2023.22	1990	2016	2039.44	1978.67	1968.25	2009	1989.33	2057	1953	2015.75	1968	2059	2003.67	2109.44	2011	2011	1989.4	2012.33	1992	2044.44	1997.67	2065.33	1956.14	1995	1973.83	1971.67	1974.75	1987.67	1989
	1948.4	1947.25	1968.33	1962.75	1946.33	2007.67	1989.33	2009	1959.75	1986.75	1972.75	1991.57	1979.67	2015.17	1981	1957.8	1952.67	1993.75	2002.33	2040.11	2004.78	2021.8	2050.44	1986.67	1971.62	2002	1986.17	2059.83	1972	2044.12	1972.25	2062.86	2016.33	2117.33	2005	2004.44	2005	2004.67	1983.5	2032.33	2007.17	2059.89	1956.43	1979.5	1983	1977.83	1983.25	1989.33	1985
	1950.4	1951.62	1969.17	1959	1943.67	1990	1977	2003.5	1968	1992.5	1982	1988.71	1978.33	2023.67	1973.33	1962.4	1957.33	1998	1995	2047.89	2021.67	2027.8	2070.22	1996.67	1976.38	2000	1995	2077.5	1967	2059.25	1982	2091.43	2040.33	2132.22	2004.25	2005.67	2004.8	2003.22	1992	2033	2005.33	2065.89	1967.14	1991.25	1975.33	1975.33	1981.75	1997.5	1987
	1948.6	1950.38	1964.5	1958.25	1949.67	2003.83	1976.33	2001.25	1978	1993	1971.5	1985.86	1990.67	2028.33	1993	1982	1957.33	2015.25	2003	2069.44	2047.67	2027.2	2091.89	1999	1967.38	1989	1996	2089.33	1981	2079.25	2006.5	2123.86	2055.67	2146.67	2001.5	1991.78	2010.2	2021.44	2002.75	2040.33	2018.17	2062.56	1964.43	1989	1976	1980.5	1989	1999.33	1990.75
	1952.2	1948.25	1962	1961.5	1945	2024.17	1977	1984.75	1979.25	1990.38	1981	1976.57	1990.33	2029.17	2000	1993	1961.83	2014.5	1989	2085.11	2054.22	2011.4	2111.11	2017	1985.12	2000	2004.5	2111.5	1973	2086.25	1993	2144.57	2089.67	2158.78	2007.5	1989.56	2005.2	2040.78	1999.5	2039.44	2020.33	2065.33	1968.57	1982.75	1991.17	1985.33	1987.75	1996.5	1979.5
	1950.4	1954.75	1979.33	1973.75	1962.33	2029.5	1972.67	1983.75	1987.5	1990.62	1976.25	1973.29	2001.33	2052.33	2017	1998.4	1958.83	2037.25	2008.33	2101.56	2090.22	2009	2138.22	2039.67	1994.75	1976.67	2012.83	2127	1988	2095.5	1997.75	2155	2138	2172.78	2009.5	1997	2013.6	2052.67	1990.5	2039.56	2036	2059.44	1977.29	1990.25	1995	1998.17	1989	2000.5	1984.25
	1953	1959.25	1975.67	1972.75	1963	2038	1984	2000	1987.75	1994.88	1991.25	1969.57	2027.33	2078.17	2023.67	2012	1961.5	2034.25	2001.67	2126.22	2127.89	2014.4	2128.89	2065.67	2010.25	1999	2017.67	2132.67	1994	2099.75	2003	2166.71	2167.67	2210.22	2013.75	1997.56	2020.2	2061.89	2005.25	2054.67	2056.17	2069.78	1978.86	2006.75	1989.67	1996.33	1978.75	2001.83	1992.75
	1946	1955.88	1979.17	1973.5	1963.67	2056.67	1992.67	1996	1997.25	1988.5	2005.25	1967.29	2023.67	2102.5	2044.67	2007.4	1970	2056.5	2003.67	2147.33	2166.22	2008.8	2153.44	2103.67	2023.25	2005	2019.5	2145.33	1986	2106.5	2022.25	2165.29	2198	2242	2023.25	1999.11	2024.2	2068.11	1989	2078	2083.33	2077.56	1999.14	2024.5	2011.17	2004.67	1980.5	2033.5	1994.75
	1962.6	1959.88	1979.67	1968.25	1971.67	2058.83	2018	1993.5	2005.75	1995.25	1987.5	1962.57	2050	2118.33	2073.33	2043.4	1967.83	2078.75	2011.33	2155.78	2171.67	2012.6	2158.89	2136	2025.75	1991	2026.17	2157.33	1995	2102.25	2021	2177	2238	2266.78	2023.25	2014.67	2038.2	2068.22	2000.5	2090.67	2101.33	2094.11	2012.14	2034.25	2020.83	2010.5	1987.25	2049.5	2010
	1955.8	1967.5	1982.5	1962.5	1962.33	2082.83	2000.67	1998.75	2006	1994.25	2004.75	1968.14	2077	2116	2070.67	2057	1968.17	2104	2022.33	2156.89	2170.56	2009.6	2162.56	2156.33	2038.12	2002	2021.5	2157.5	1994	2085.25	2023.25	2185.29	2224.67	2284.89	2026	2017.22	2056.6	2092.11	1993	2110.78	2114.33	2112.67	2015	2056.75	2028.33	2023.33	1985.75	2058.83	2018
	1954	1959.88	1995.5	1970.25	1961	2093	2014.33	1995.75	2008	1999.12	2013	1960.29	2073.67	2139.83	2075	2066.8	1965.33	2134.5	2020.33	2148.67	2176.56	2009	2156.78	2164.33	2056.38	1993.67	2019.67	2148.5	2001	2077.25	2032.75	2187.29	2238.67	2270.56	2034.25	2029.56	2053.8	2101.78	1989.5	2133.11	2125.67	2131.56	2025.14	2054.75	2030	2031.83	1982.25	2071.83	2009.5
	1956.2	1958.25	2006.5	1971	1965	2102.83	2021.67	1989	2016.75	1993.38	2015.5	1950.71	2086.67	2139	2085.67	2079.6	1978.33	2115	2021	2136.33	2159	2015.2	2142.89	2121	2063.12	2003.33	2021.83	2159.83	2004	2071.5	2039.5	2176.43	2250.67	2253.67	2040.5	2037.67	2080.8	2102.78	1989.75	2153.22	2140.5	2150.33	2029.71	2057.5	2026.17	2029.17	1980.5	2075.17	2019.75
	1960.8	1968.25	2009.67	1965	1958	2111.17	2050.67	1997.5	2023.5	1994.62	2011.5	1948.57	2097.67	2131.17	2084.33	2060.8	1969	2113.25	2033.33	2135.22	2148	2022	2135.11	2118	2052.62	1993.33	2015.83	2139.33	1971	2053.5	2026.25	2163.86	2223	2290	2022.5	2039.22	2074	2117.78	2005.25	2155.67	2128.17	2176.56	2026.86	2082.75	2030.67	2027.33	1986.75	2079.5	2032.5
[truncated: 68 more columns]

## Sheet: Raw Time
Time	ZT	ExT
16.8167	14.8167	20.8167
17.8167	15.8167	21.8167
18.8167	16.8167	22.8167
19.8167	17.8167	23.8167
20.8167	18.8167	0.816667
21.8167	19.8167	1.81667
22.8167	20.8167	2.81667
23.8167	21.8167	3.81667
24.8167	22.8167	4.81667
25.8167	23.8167	5.81667
26.8167	0.816667	6.81667
27.8167	1.81667	7.81667
28.8167	2.81667	8.81667
29.8167	3.81667	9.81667
30.8167	4.81667	10.8167
31.8167	5.81667	11.8167
32.8167	6.81667	12.8167
33.8167	7.81667	13.8167
34.8167	8.81667	14.8167
35.8167	9.81667	15.8167
36.8167	10.8167	16.8167
37.8167	11.8167	17.8167
38.8167	12.8167	18.8167
39.8167	13.8167	19.8167
40.8167	14.8167	20.8167
41.8167	15.8167	21.8167
42.8167	16.8167	22.8167
43.8167	17.8167	23.8167
44.8167	18.8167	0.816667
45.8167	19.8167	1.81667
46.8167	20.8167	2.81667
47.8167	21.8167	3.81667
48.8167	22.8167	4.81667
49.8167	23.8167	5.81667
50.8167	0.816667	6.81667
51.8167	1.81667	7.81667
52.8167	2.81667	8.81667
53.8167	3.81667	9.81667
54.8167	4.81667	10.8167
55.8167	5.81667	11.8167
56.8167	6.81667	12.8167
57.8167	7.81667	13.8167
58.8167	8.81667	14.8167
59.8167	9.81667	15.8167
60.8167	10.8167	16.8167
61.8167	11.8167	17.8167
62.8167	12.8167	18.8167
63.8167	13.8167	19.8167
64.8167	14.8167	20.8167
65.8167	15.8167	21.8167
66.8167	16.8167	22.8167
67.8167	17.8167	23.8167
68.8167	18.8167	0.816667
69.8167	19.8167	1.81667
70.8167	20.8167	2.81667
71.8167	21.8167	3.81667
72.8167	22.8167	4.81667
73.8167	23.8167	5.81667
74.8167	0.816667	6.81667
75.8167	1.81667	7.81667
76.8167	2.81667	8.81667
77.8167	3.81667	9.81667
78.8167	4.81667	10.8167
79.8167	5.81667	11.8167
80.8167	6.81667	12.8167
81.8167	7.81667	13.8167
82.8167	8.81667	14.8167
83.8167	9.81667	15.8167
84.8167	10.8167	16.8167
85.8167	11.8167	17.8167
86.8167	12.8167	18.8167
87.8167	13.8167	19.8167
88.8167	14.8167	20.8167
89.8167	15.8167	21.8167
90.8167	16.8167	22.8167
91.8167	17.8167	23.8167
92.8167	18.8167	0.816667
93.8167	19.8167	1.81667
94.8167	20.8167	2.81667
95.8167	21.8167	3.81667
96.8167	22.8167	4.81667
97.8167	23.8167	5.81667
98.8167	0.816667	6.81667
99.8167	1.81667	7.81667
100.817	2.81667	8.81667
101.817	3.81667	9.81667
102.817	4.81667	10.8167
103.817	5.81667	11.8167
104.817	6.81667	12.8167
105.817	7.81667	13.8167
106.817	8.81667	14.8167
107.817	9.81667	15.8167
108.817	10.8167	16.8167
109.817	11.8167	17.8167
110.817	12.8167	18.8167
111.817	13.8167	19.8167
112.817	14.8167	20.8167
113.817	15.8167	21.8167
114.817	16.8167	22.8167
115.817	17.8167	23.8167
116.817	18.8167	0.816667
117.817	19.8167	1.81667
118.817	20.8167	2.81667
119.817	21.8167	3.81667
120.817	22.8167	4.81667
121.817	23.8167	5.81667
122.817	0.816667	6.81667
123.817	1.81667	7.81667
124.817	2.81667	8.81667
125.817	3.81667	9.81667
126.817	4.81667	10.8167
127.817	5.81667	11.8167
128.817	6.81667	12.8167
129.817	7.81667	13.8167
130.817	8.81667	14.8167
131.817	9.81667	15.8167
132.817	10.8167	16.8167
133.817	11.8167	17.8167
134.817	12.8167	18.8167
135.817	13.8167	19.8167
136.817	14.8167	20.8167
137.817	15.8167	21.8167
138.817	16.8167	22.8167
139.817	17.8167	23.8167
140.817	18.8167	0.816667
141.817	19.8167	1.81667
142.817	20.8167	2.81667
143.817	21.8167	3.81667
144.817	22.8167	4.81667
145.817	23.8167	5.81667
146.817	0.816667	6.81667
147.817	1.81667	7.81667
148.817	2.81667	8.81667
149.817	3.81667	9.81667
150.817	4.81667	10.8167
151.817	5.81667	11.8167
152.817	6.81667	12.8167
153.817	7.81667	13.8167
154.817	8.81667	14.8167
155.817	9.81667	15.8167

## Sheet: Smoothed Data
Cell:	1	2	3	4	5	6	7	8	9	10	11	12	13	14	15	16	17	19	20	21	22	23	24	25	26	27	28	29	30	31	32	33	34	35	36	37	38	39	40	42	43	45	46	47	48	49	50	51	52
	2065.48	2004.39	2119.25	2021.1	2001.95	2106.39	2134.18	2273.76	2053.25	2024.27	2063.26	2094.12	2056.39	2153.98	2190.89	2222.43	2166.19	2178.83	2089.97	2117.83	2213.02	2008.59	2377.94	2464.93	2240.9	2262.77	2156.27	2436.09	2293.95	2119.88	1995.85	2295.21	2414.78	2373.75	2260.56	2182.84	2005.72	2308.59	2204.36	2251.69	2295.1	2101.7	2045.98	2178.34	2010.98	2010.18	2039.01	2089.85	2119.02
	2064.97	2004.17	2118.68	2020.7	2001.87	2105.77	2133.29	2272.61	2052.9	2024.09	2062.94	2093.51	2056.16	2153.19	2189.81	2221.36	2165.07	2177.91	2089.68	2117.48	2211.97	2008.54	2376.7	2462.31	2239.48	2261.14	2155.57	2434.1	2292.9	2119.35	1995.71	2294.2	2412.62	2372.37	2259.21	2181.61	2005.65	2307.19	2203.19	2250.8	2293.95	2101.43	2045.66	2177.78	2010.82	2010.08	2038.88	2089.52	2118.83
	2064.47	2003.96	2118.12	2020.29	2001.8	2105.15	2132.4	2271.47	2052.56	2023.91	2062.62	2092.89	2055.93	2152.41	2188.74	2220.29	2163.95	2176.98	2089.39	2117.14	2210.92	2008.49	2375.45	2459.7	2238.05	2259.5	2154.86	2432.12	2291.85	2118.81	1995.56	2293.19	2410.46	2370.99	2257.87	2180.38	2005.58	2305.79	2202.01	2249.91	2292.79	2101.15	2045.34	2177.22	2010.66	2009.99	2038.74	2089.19	2118.63
	2063.96	2003.74	2117.56	2019.89	2001.72	2104.54	2131.51	2270.32	2052.21	2023.72	2062.31	2092.28	2055.7	2151.62	2187.66	2219.23	2162.84	2176.06	2089.1	2116.79	2209.87	2008.44	2374.2	2457.09	2236.63	2257.87	2154.16	2430.14	2290.81	2118.27	1995.42	2292.18	2408.31	2369.61	2256.53	2179.16	2005.51	2304.39	2200.83	2249.02	2291.64	2100.88	2045.02	2176.66	2010.5	2009.9	2038.61	2088.86	2118.44
	2063.46	2003.52	2117	2019.48	2001.64	2103.92	2130.62	2269.17	2051.87	2023.54	2061.99	2091.67	2055.48	2150.84	2186.58	2218.16	2161.72	2175.13	2088.81	2116.45	2208.82	2008.39	2372.96	2454.48	2235.2	2256.24	2153.46	2428.16	2289.76	2117.74	1995.28	2291.18	2406.16	2368.23	2255.19	2177.93	2005.44	2302.99	2199.66	2248.13	2290.49	2100.61	2044.69	2176.11	2010.34	2009.8	2038.48	2088.53	2118.25
	2062.95	2003.31	2116.44	2019.08	2001.56	2103.31	2129.73	2268.03	2051.52	2023.36	2061.67	2091.05	2055.25	2150.06	2185.51	2217.09	2160.61	2174.21	2088.53	2116.1	2207.78	2008.34	2371.71	2451.87	2233.78	2254.62	2152.76	2426.18	2288.71	2117.2	1995.13	2290.17	2404.01	2366.85	2253.85	2176.71	2005.37	2301.59	2198.49	2247.24	2289.34	2100.33	2044.37	2175.55	2010.17	2009.71	2038.34	2088.2	2118.05
	2062.44	2003.09	2115.87	2018.67	2001.49	2102.69	2128.85	2266.89	2051.18	2023.17	2061.36	2090.44	2055.02	2149.27	2184.43	2216.02	2159.5	2173.29	2088.24	2115.76	2206.73	2008.29	2370.47	2449.27	2232.36	2252.99	2152.06	2424.2	2287.67	2116.67	1994.99	2289.16	2401.86	2365.47	2252.51	2175.48	2005.3	2300.2	2197.31	2246.35	2288.18	2100.06	2044.05	2174.99	2010.01	2009.61	2038.21	2087.87	2117.86
	2061.94	2002.87	2115.31	2018.27	2001.41	2102.08	2127.96	2265.74	2050.83	2022.99	2061.04	2089.83	2054.79	2148.49	2183.36	2214.96	2158.38	2172.36	2087.95	2115.41	2205.68	2008.24	2369.23	2446.67	2230.94	2251.36	2151.36	2422.22	2286.62	2116.13	1994.85	2288.16	2399.72	2364.1	2251.18	2174.26	2005.23	2298.8	2196.14	2245.47	2287.03	2099.79	2043.72	2174.43	2009.85	2009.52	2038.07	2087.54	2117.66
	2061.43	2002.66	2114.75	2017.87	2001.33	2101.46	2127.07	2264.6	2050.49	2022.8	2060.73	2089.21	2054.56	2147.71	2182.28	2213.89	2157.27	2171.44	2087.66	2115.07	2204.64	2008.18	2367.98	2444.07	2229.52	2249.74	2150.66	2420.25	2285.58	2115.59	1994.71	2287.15	2397.57	2362.72	2249.84	2173.04	2005.16	2297.41	2194.97	2244.58	2285.88	2099.51	2043.4	2173.87	2009.69	2009.42	2037.94	2087.21	2117.47
	2060.93	2002.44	2114.18	2017.46	2001.25	2100.85	2126.19	2263.46	2050.14	2022.62	2060.41	2088.6	2054.33	2146.93	2181.21	2212.83	2156.16	2170.52	2087.37	2114.72	2203.59	2008.13	2366.74	2441.48	2228.1	2248.12	2149.96	2418.28	2284.54	2115.06	1994.56	2286.15	2395.43	2361.35	2248.51	2171.82	2005.09	2296.01	2193.79	2243.69	2284.73	2099.24	2043.08	2173.31	2009.53	2009.33	2037.8	2086.88	2117.27
	2060.42	2002.22	2113.62	2017.06	2001.17	2100.23	2125.3	2262.31	2049.8	2022.44	2060.09	2087.99	2054.1	2146.15	2180.13	2211.76	2155.05	2169.6	2087.08	2114.38	2202.55	2008.08	2365.5	2438.89	2226.68	2246.5	2149.26	2416.31	2283.49	2114.52	1994.42	2285.14	2393.29	2359.97	2247.17	2170.6	2005.03	2294.62	2192.62	2242.81	2283.59	2098.97	2042.76	2172.75	2009.37	2009.23	2037.67	2086.55	2117.08
	2059.92	2002	2113.06	2016.66	2001.1	2099.62	2124.42	2261.17	2049.45	2022.25	2059.78	2087.38	2053.87	2145.36	2179.06	2210.7	2153.94	2168.68	2086.79	2114.03	2201.5	2008.03	2364.26	2436.3	2225.27	2244.88	2148.56	2414.34	2282.45	2113.99	1994.28	2284.14	2391.16	2358.6	2245.84	2169.38	2004.96	2293.22	2191.45	2241.92	2282.44	2098.69	2042.44	2172.19	2009.21	2009.14	2037.53	2086.22	2116.88
	2059.41	2001.79	2112.5	2016.25	2001.02	2099	2123.53	2260.03	2049.11	2022.07	2059.46	2086.77	2053.64	2144.58	2177.99	2209.64	2152.83	2167.76	2086.49	2113.68	2200.46	2007.98	2363.01	2433.72	2223.85	2243.27	2147.86	2412.37	2281.4	2113.45	1994.13	2283.13	2389.02	2357.23	2244.5	2168.16	2004.89	2291.83	2190.28	2241.03	2281.29	2098.42	2042.11	2171.63	2009.04	2009.05	2037.4	2085.89	2116.68
	2058.91	2001.57	2111.93	2015.85	2000.94	2098.39	2122.65	2258.89	2048.77	2021.88	2059.14	2086.15	2053.41	2143.8	2176.92	2208.57	2151.73	2166.84	2086.2	2113.34	2199.41	2007.93	2361.77	2431.14	2222.44	2241.65	2147.17	2410.4	2280.36	2112.91	1993.99	2282.12	2386.89	2355.86	2243.17	2166.94	2004.82	2290.44	2189.12	2240.14	2280.14	2098.15	2041.79	2171.07	2008.88	2008.95	2037.26	2085.56	2116.49
	2058.4	2001.35	2111.37	2015.45	2000.86	2097.78	2121.77	2257.75	2048.42	2021.7	2058.83	2085.54	2053.18	2143.02	2175.85	2207.51	2150.62	2165.92	2085.91	2112.99	2198.37	2007.88	2360.53	2428.56	2221.03	2240.04	2146.47	2408.44	2279.32	2112.38	1993.85	2281.12	2384.76	2354.49	2241.84	2165.73	2004.75	2289.05	2187.95	2239.26	2278.99	2097.87	2041.47	2170.51	2008.72	2008.86	2037.13	2085.23	2116.29
	2057.9	2001.14	2110.8	2015.04	2000.78	2097.16	2120.88	2256.61	2048.08	2021.52	2058.51	2084.93	2052.95	2142.24	2174.78	2206.45	2149.52	2165	2085.62	2112.64	2197.33	2007.83	2359.29	2425.98	2219.62	2238.43	2145.77	2406.48	2278.27	2111.84	1993.71	2280.11	2382.63	2353.12	2240.51	2164.51	2004.68	2287.66	2186.78	2238.37	2277.85	2097.6	2041.15	2169.95	2008.56	2008.76	2036.99	2084.9	2116.09
	2057.4	2000.92	2110.24	2014.64	2000.7	2096.55	2120	2255.47	2047.73	2021.33	2058.19	2084.32	2052.72	2141.46	2173.71	2205.39	2148.41	2164.09	2085.33	2112.29	2196.29	2007.78	2358.06	2423.41	2218.21	2236.82	2145.07	2404.52	2277.23	2111.31	1993.56	2279.11	2380.5	2351.75	2239.18	2163.3	2004.61	2286.27	2185.61	2237.49	2276.7	2097.33	2040.83	2169.39	2008.4	2008.67	2036.86	2084.57	2115.89
	2056.89	2000.7	2109.67	2014.24	2000.62	2095.93	2119.12	2254.33	2047.39	2021.15	2057.87	2083.71	2052.49	2140.68	2172.64	2204.33	2147.31	2163.17	2085.04	2111.95	2195.25	2007.73	2356.82	2420.84	2216.8	2235.21	2144.38	2402.56	2276.18	2110.77	1993.42	2278.1	2378.38	2350.38	2237.86	2162.09	2004.54	2284.88	2184.45	2236.6	2275.55	2097.05	2040.5	2168.82	2008.23	2008.57	2036.72	2084.23	2115.69
	2056.39	2000.49	2109.11	2013.84	2000.54	2095.32	2118.24	2253.2	2047.04	2020.96	2057.56	2083.1	2052.26	2139.9	2171.57	2203.27	2146.21	2162.25	2084.74	2111.6	2194.2	2007.67	2355.58	2418.27	2215.39	2233.61	2143.68	2400.6	2275.14	2110.24	1993.28	2277.1	2376.26	2349.02	2236.53	2160.88	2004.47	2283.49	2183.28	2235.71	2274.41	2096.78	2040.18	2168.26	2008.07	2008.47	2036.59	2083.9	2115.49
	2055.89	2000.27	2108.54	2013.44	2000.47	2094.71	2117.36	2252.06	2046.7	2020.78	2057.24	2082.49	2052.03	2139.12	2170.5	2202.21	2145.11	2161.34	2084.45	2111.25	2193.16	2007.62	2354.34	2415.71	2213.99	2232.01	2142.98	2398.64	2274.1	2109.7	1993.14	2276.09	2374.14	2347.65	2235.21	2159.67	2004.4	2282.1	2182.12	2234.83	2273.26	2096.5	2039.86	2167.7	2007.91	2008.38	2036.45	2083.57	2115.29
	2055.39	2000.05	2107.97	2013.04	2000.39	2094.1	2116.48	2250.92	2046.35	2020.59	2056.92	2081.88	2051.8	2138.35	2169.43	2201.15	2144.01	2160.42	2084.16	2110.9	2192.12	2007.57	2353.1	2413.15	2212.58	2230.41	2142.29	2396.69	2273.05	2109.17	1992.99	2275.09	2372.02	2346.29	2233.88	2158.46	2004.32	2280.72	2180.96	2233.94	2272.11	2096.23	2039.54	2167.14	2007.75	2008.28	2036.32	2083.24	2115.09
	2054.88	1999.84	2107.4	2012.63	2000.31	2093.48	2115.6	2249.78	2046.01	2020.4	2056.6	2081.28	2051.57	2137.57	2168.37	2200.09	2142.91	2159.51	2083.86	2110.55	2191.09	2007.52	2351.87	2410.59	2211.18	2228.81	2141.59	2394.73	2272.01	2108.63	1992.85	2274.08	2369.91	2344.92	2232.56	2157.25	2004.25	2279.33	2179.79	2233.05	2270.97	2095.96	2039.22	2166.58	2007.59	2008.19	2036.18	2082.91	2114.89
	2054.38	1999.62	2106.84	2012.23	2000.23	2092.87	2114.72	2248.65	2045.66	2020.22	2056.29	2080.67	2051.34	2136.79	2167.3	2199.04	2141.82	2158.6	2083.57	2110.2	2190.05	2007.47	2350.63	2408.04	2209.78	2227.21	2140.9	2392.78	2270.96	2108.1	1992.71	2273.07	2367.79	2343.56	2231.24	2156.05	2004.18	2277.95	2178.63	2232.17	2269.82	2095.68	2038.9	2166.02	2007.42	2008.09	2036.04	2082.57	2114.69
	2053.88	1999.41	2106.27	2011.83	2000.15	2092.26	2113.85	2247.51	2045.32	2020.03	2055.97	2080.06	2051.11	2136.01	2166.23	2197.98	2140.73	2157.68	2083.27	2109.85	2189.01	2007.42	2349.4	2405.49	2208.38	2225.62	2140.2	2390.83	2269.92	2107.56	1992.57	2272.07	2365.68	2342.2	2229.92	2154.84	2004.11	2276.56	2177.47	2231.28	2268.68	2095.41	2038.58	2165.45	2007.26	2007.99	2035.91	2082.24	2114.49
	2053.38	1999.19	2105.7	2011.43	2000.07	2091.65	2112.97	2246.38	2044.97	2019.85	2055.65	2079.45	2050.88	2135.23	2165.17	2196.92	2139.63	2156.77	2082.98	2109.5	2187.97	2007.36	2348.16	2402.94	2206.99	2224.03	2139.51	2388.88	2268.87	2107.03	1992.42	2271.06	2363.58	2340.84	2228.6	2153.64	2004.04	2275.18	2176.31	2230.39	2267.53	2095.13	2038.26	2164.89	2007.1	2007.9	2035.77	2081.91	2114.28
	2052.88	1998.97	2105.13	2011.03	1999.98	2091.03	2112.1	2245.24	2044.62	2019.66	2055.33	2078.85	2050.65	2134.46	2164.1	2195.87	2138.54	2155.86	2082.68	2109.14	2186.93	2007.31	2346.93	2400.4	2205.59	2222.44	2138.82	2386.94	2267.82	2106.49	1992.28	2270.05	2361.47	2339.48	2227.28	2152.44	2003.97	2273.79	2175.15	2229.51	2266.39	2094.86	2037.94	2164.32	2006.94	2007.8	2035.63	2081.57	2114.08
	2052.38	1998.76	2104.55	2010.63	1999.9	2090.42	2111.22	2244.11	2044.28	2019.47	2055.01	2078.24	2050.42	2133.68	2163.04	2194.82	2137.45	2154.95	2082.38	2108.79	2185.9	2007.26	2345.69	2397.85	2204.2	2220.86	2138.13	2384.99	2266.78	2105.96	1992.14	2269.05	2359.37	2338.12	2225.96	2151.24	2003.9	2272.41	2173.99	2228.62	2265.25	2094.58	2037.62	2163.76	2006.77	2007.7	2035.5	2081.24	2113.87
	2051.88	1998.54	2103.98	2010.23	1999.82	2089.81	2110.35	2242.98	2043.93	2019.29	2054.69	2077.63	2050.19	2132.9	2161.98	2193.76	2136.36	2154.04	2082.08	2108.44	2184.86	2007.21	2344.46	2395.32	2202.8	2219.28	2137.43	2383.05	2265.73	2105.43	1992	2268.04	2357.27	2336.76	2224.65	2150.04	2003.83	2271.03	2172.83	2227.73	2264.1	2094.31	2037.3	2163.2	2006.61	2007.61	2035.36	2080.9	2113.66
	2051.38	1998.32	2103.41	2009.83	1999.74	2089.2	2109.48	2241.84	2043.59	2019.1	2054.37	2077.03	2049.96	2132.13	2160.91	2192.71	2135.28	2153.13	2081.78	2108.08	2183.82	2007.16	2343.22	2392.78	2201.41	2217.7	2136.74	2381.11	2264.69	2104.89	1991.86	2267.03	2355.17	2335.4	2223.33	2148.85	2003.76	2269.65	2171.68	2226.84	2262.96	2094.03	2036.98	2162.63	2006.45	2007.51	2035.22	2080.57	2113.46
	2050.88	1998.11	2102.83	2009.44	1999.66	2088.59	2108.6	2240.71	2043.24	2018.91	2054.06	2076.42	2049.72	2131.35	2159.85	2191.66	2134.19	2152.23	2081.48	2107.73	2182.79	2007.11	2341.99	2390.25	2200.03	2216.12	2136.05	2379.17	2263.64	2104.36	1991.72	2266.02	2353.07	2334.05	2222.02	2147.65	2003.68	2268.27	2170.52	2225.96	2261.81	2093.76	2036.66	2162.06	2006.28	2007.41	2035.08	2080.23	2113.25
	2050.38	1997.89	2102.26	2009.04	1999.58	2087.98	2107.73	2239.58	2042.89	2018.72	2053.74	2075.82	2049.49	2130.57	2158.79	2190.61	2133.11	2151.32	2081.18	2107.37	2181.76	2007.05	2340.76	2387.72	2198.64	2214.55	2135.36	2377.23	2262.59	2103.82	1991.58	2265.01	2350.98	2332.69	2220.71	2146.46	2003.61	2266.88	2169.37	2225.07	2260.67	2093.48	2036.34	2161.5	2006.12	2007.31	2034.95	2079.9	2113.04
	2049.88	1997.67	2101.68	2008.64	1999.49	2087.37	2106.86	2238.45	2042.55	2018.53	2053.42	2075.22	2049.26	2129.8	2157.73	2189.56	2132.03	2150.42	2080.88	2107.02	2180.72	2007	2339.52	2385.2	2197.26	2212.97	2134.67	2375.29	2261.54	2103.29	1991.43	2264	2348.89	2331.34	2219.4	2145.27	2003.54	2265.5	2168.21	2224.18	2259.53	2093.21	2036.02	2160.93	2005.96	2007.22	2034.81	2079.56	2112.82
	2049.39	1997.46	2101.11	2008.24	1999.41	2086.76	2105.99	2237.32	2042.2	2018.35	2053.1	2074.61	2049.03	2129.02	2156.67	2188.51	2130.95	2149.51	2080.58	2106.66	2179.69	2006.95	2338.29	2382.68	2195.87	2211.41	2133.98	2373.36	2260.49	2102.75	1991.29	2262.99	2346.8	2329.98	2218.09	2144.08	2003.47	2264.13	2167.06	2223.29	2258.38	2092.93	2035.7	2160.36	2005.79	2007.12	2034.67	2079.22	2112.61
	2048.89	1997.24	2100.53	2007.84	1999.33	2086.15	2105.13	2236.19	2041.85	2018.16	2052.77	2074.01	2048.8	2128.25	2155.61	2187.46	2129.87	2148.61	2080.28	2106.3	2178.65	2006.9	2337.06	2380.16	2194.49	2209.84	2133.29	2371.43	2259.44	2102.22	1991.15	2261.98	2344.72	2328.63	2216.78	2142.89	2003.39	2262.75	2165.91	2222.4	2257.24	2092.66	2035.38	2159.79	2005.63	2007.02	2034.53	2078.89	2112.4
	2048.39	1997.03	2099.95	2007.45	1999.25	2085.53	2104.26	2235.06	2041.51	2017.97	2052.45	2073.41	2048.56	2127.47	2154.55	2186.41	2128.8	2147.7	2079.98	2105.94	2177.62	2006.84	2335.82	2377.65	2193.11	2208.28	2132.61	2369.49	2258.39	2101.68	1991.01	2260.97	2342.63	2327.28	2215.48	2141.7	2003.32	2261.37	2164.75	2221.51	2256.1	2092.38	2035.06	2159.23	2005.46	2006.92	2034.39	2078.55	2112.18
	2047.89	1996.81	2099.37	2007.05	1999.16	2084.92	2103.39	2233.93	2041.16	2017.78	2052.13	2072.8	2048.33	2126.7	2153.49	2185.36	2127.72	2146.8	2079.67	2105.58	2176.59	2006.79	2334.59	2375.14	2191.74	2206.72	2131.92	2367.56	2257.34	2101.15	1990.87	2259.96	2340.55	2325.93	2214.17	2140.52	2003.25	2259.99	2163.6	2220.62	2254.95	2092.1	2034.74	2158.66	2005.3	2006.82	2034.25	2078.21	2111.97
	2047.4	1996.59	2098.79	2006.66	1999.08	2084.31	2102.53	2232.8	2040.81	2017.59	2051.81	2072.2	2048.1	2125.93	2152.43	2184.32	2126.65	2145.9	2079.37	2105.22	2175.56	2006.74	2333.36	2372.63	2190.36	2205.16	2131.23	2365.64	2256.29	2100.61	1990.73	2258.95	2338.48	2324.58	2212.87	2139.34	2003.18	2258.61	2162.45	2219.74	2253.81	2091.83	2034.42	2158.09	2005.13	2006.72	2034.11	2077.87	2111.75
	2046.9	1996.38	2098.2	2006.26	1998.99	2083.7	2101.66	2231.67	2040.47	2017.4	2051.49	2071.6	2047.87	2125.15	2151.38	2183.27	2125.58	2145	2079.06	2104.86	2174.53	2006.69	2332.13	2370.13	2188.99	2203.61	2130.55	2363.71	2255.24	2100.08	1990.59	2257.93	2336.4	2323.23	2211.57	2138.16	2003.1	2257.24	2161.3	2218.85	2252.67	2091.55	2034.11	2157.51	2004.97	2006.62	2033.97	2077.53	2111.53
	2046.41	1996.16	2097.62	2005.86	1998.91	2083.09	2100.8	2230.54	2040.12	2017.21	2051.17	2071	2047.63	2124.38	2150.32	2182.23	2124.51	2144.1	2078.75	2104.49	2173.5	2006.63	2330.9	2367.63	2187.62	2202.06	2129.86	2361.78	2254.18	2099.55	1990.45	2256.92	2334.33	2321.89	2210.27	2136.98	2003.03	2255.86	2160.16	2217.95	2251.53	2091.27	2033.79	2156.94	2004.8	2006.52	2033.83	2077.2	2111.31
	2045.91	1995.95	2097.03	2005.47	1998.82	2082.48	2099.94	2229.41	2039.77	2017.01	2050.84	2070.4	2047.4	2123.61	2149.26	2181.18	2123.45	2143.2	2078.44	2104.13	2172.47	2006.58	2329.67	2365.13	2186.25	2200.51	2129.18	2359.86	2253.13	2099.01	1990.31	2255.9	2332.26	2320.54	2208.97	2135.8	2002.95	2254.48	2159.01	2217.06	2250.38	2091	2033.47	2156.37	2004.64	2006.42	2033.69	2076.86	2111.09
	2045.42	1995.73	2096.45	2005.08	1998.74	2081.88	2099.08	2228.28	2039.42	2016.82	2050.52	2069.8	2047.17	2122.83	2148.21	2180.14	2122.39	2142.31	2078.14	2103.77	2171.44	2006.53	2328.44	2362.64	2184.88	2198.97	2128.49	2357.94	2252.08	2098.48	1990.17	2254.89	2330.19	2319.2	2207.67	2134.63	2002.88	2253.11	2157.86	2216.17	2249.24	2090.72	2033.15	2155.8	2004.47	2006.32	2033.55	2076.51	2110.87
	2044.93	1995.52	2095.86	2004.68	1998.65	2081.27	2098.22	2227.16	2039.07	2016.63	2050.2	2069.2	2046.93	2122.06	2147.15	2179.1	2121.32	2141.41	2077.83	2103.4	2170.41	2006.48	2327.21	2360.15	2183.52	2197.43	2127.81	2356.02	2251.02	2097.94	1990.03	2253.87	2328.13	2317.85	2206.37	2133.46	2002.81	2251.73	2156.72	2215.28	2248.1	2090.44	2032.83	2155.22	2004.31	2006.22	2033.41	2076.17	2110.64
	2044.43	1995.3	2095.27	2004.29	1998.57	2080.66	2097.36	2226.03	2038.72	2016.44	2049.87	2068.61	2046.7	2121.29	2146.1	2178.05	2120.27	2140.52	2077.51	2103.03	2169.38	2006.42	2325.98	2357.66	2182.16	2195.9	2127.12	2354.1	2249.96	2097.41	1989.89	2252.86	2326.06	2316.51	2205.08	2132.29	2002.73	2250.36	2155.57	2214.39	2246.95	2090.16	2032.52	2154.65	2004.14	2006.12	2033.27	2075.83	2110.41
	2043.94	1995.08	2094.68	2003.89	1998.48	2080.05	2096.5	2224.9	2038.38	2016.24	2049.55	2068.01	2046.46	2120.52	2145.05	2177.01	2119.21	2139.62	2077.2	2102.66	2168.35	2006.37	2324.75	2355.18	2180.8	2194.36	2126.44	2352.18	2248.91	2096.87	1989.75	2251.84	2324	2315.17	2203.79	2131.12	2002.66	2248.99	2154.43	2213.5	2245.81	2089.89	2032.2	2154.07	2003.98	2006.02	2033.12	2075.49	2110.19
	2043.45	1994.87	2094.08	2003.5	1998.39	2079.44	2095.64	2223.78	2038.03	2016.05	2049.23	2067.41	2046.23	2119.75	2143.99	2175.97	2118.15	2138.73	2076.89	2102.29	2167.33	2006.32	2323.52	2352.7	2179.44	2192.83	2125.76	2350.27	2247.85	2096.34	1989.62	2250.82	2321.95	2313.83	2202.49	2129.95	2002.58	2247.61	2153.29	2212.6	2244.67	2089.61	2031.88	2153.49	2003.81	2005.91	2032.98	2075.15	2109.96
	2042.96	1994.65	2093.49	2003.11	1998.3	2078.83	2094.79	2222.65	2037.68	2015.86	2048.9	2066.81	2045.99	2118.97	2142.94	2174.93	2117.1	2137.84	2076.57	2101.92	2166.3	2006.26	2322.29	2350.23	2178.08	2191.31	2125.08	2348.35	2246.79	2095.81	1989.48	2249.8	2319.89	2312.49	2201.2	2128.79	2002.5	2246.24	2152.14	2211.71	2243.53	2089.33	2031.57	2152.92	2003.64	2005.81	2032.84	2074.8	2109.73
	2042.47	1994.44	2092.89	2002.72	1998.22	2078.22	2093.93	2221.53	2037.33	2015.66	2048.58	2066.22	2045.76	2118.2	2141.89	2173.9	2116.05	2136.95	2076.26	2101.55	2165.27	2006.21	2321.06	2347.75	2176.73	2189.79	2124.4	2346.44	2245.73	2095.27	1989.34	2248.78	2317.84	2311.15	2199.92	2127.63	2002.43	2244.87	2151	2210.81	2242.38	2089.05	2031.25	2152.34	2003.48	2005.71	2032.69	2074.46	2109.49
	2041.98	1994.22	2092.29	2002.33	1998.13	2077.61	2093.08	2220.4	2036.98	2015.47	2048.25	2065.62	2045.52	2117.43	2140.84	2172.86	2115	2136.06	2075.94	2101.18	2164.25	2006.15	2319.83	2345.29	2175.38	2188.27	2123.72	2344.53	2244.67	2094.74	1989.2	2247.76	2315.79	2309.81	2198.63	2126.47	2002.35	2243.5	2149.86	2209.92	2241.24	2088.77	2030.94	2151.76	2003.31	2005.61	2032.55	2074.11	2109.26
	2041.49	1994.01	2091.7	2001.94	1998.04	2077.01	2092.23	2219.28	2036.63	2015.27	2047.92	2065.03	2045.29	2116.66	2139.79	2171.82	2113.96	2135.17	2075.62	2100.8	2163.22	2006.1	2318.6	2342.82	2174.03	2186.75	2123.04	2342.62	2243.6	2094.2	1989.06	2246.73	2313.75	2308.47	2197.34	2125.31	2002.28	2242.12	2148.73	2209.02	2240.1	2088.49	2030.62	2151.18	2003.14	2005.5	2032.41	2073.77	2109.02
	2041	1993.79	2091.09	2001.55	1997.95	2076.4	2091.38	2218.16	2036.28	2015.08	2047.6	2064.44	2045.05	2115.89	2138.74	2170.79	2112.92	2134.29	2075.3	2100.43	2162.2	2006.05	2317.37	2340.36	2172.68	2185.24	2122.37	2340.72	2242.54	2093.67	1988.92	2245.71	2311.7	2307.14	2196.06	2124.15	2002.2	2240.75	2147.59	2208.13	2238.95	2088.21	2030.31	2150.6	2002.97	2005.4	2032.26	2073.42	2108.78
	2040.51	1993.58	2090.49	2001.16	1997.86	2075.79	2090.53	2217.03	2035.93	2014.88	2047.27	2063.84	2044.81	2115.12	2137.69	2169.75	2111.88	2133.4	2074.98	2100.05	2161.17	2005.99	2316.14	2337.9	2171.34	2183.74	2121.69	2338.81	2241.47	2093.13	1988.79	2244.68	2309.66	2305.8	2194.78	2123	2002.12	2239.38	2146.45	2207.23	2237.81	2087.93	2029.99	2150.01	2002.8	2005.29	2032.12	2073.07	2108.54
	2040.02	1993.36	2089.89	2000.77	1997.77	2075.18	2089.68	2215.91	2035.57	2014.68	2046.94	2063.25	2044.58	2114.35	2136.64	2168.72	2110.84	2132.52	2074.66	2099.67	2160.15	2005.94	2314.91	2335.45	2170	2182.23	2121.01	2336.91	2240.41	2092.6	1988.65	2243.66	2307.63	2304.47	2193.5	2121.85	2002.04	2238.01	2145.31	2206.33	2236.67	2087.65	2029.68	2149.43	2002.64	2005.19	2031.97	2072.73	2108.3
	2039.53	1993.15	2089.28	2000.38	1997.68	2074.57	2088.83	2214.79	2035.22	2014.48	2046.61	2062.66	2044.34	2113.58	2135.6	2167.68	2109.8	2131.63	2074.34	2099.29	2159.13	2005.88	2313.69	2333	2168.66	2180.74	2120.34	2335	2239.34	2092.06	1988.51	2242.63	2305.59	2303.14	2192.22	2120.7	2001.97	2236.64	2144.18	2205.44	2235.52	2087.37	2029.36	2148.84	2002.47	2005.08	2031.83	2072.38	2108.06
	2039.05	1992.93	2088.67	1999.99	1997.58	2073.97	2087.99	2213.66	2034.87	2014.29	2046.29	2062.07	2044.1	2112.82	2134.55	2166.65	2108.77	2130.75	2074.01	2098.91	2158.11	2005.83	2312.46	2330.56	2167.33	2179.24	2119.66	2333.1	2238.27	2091.53	1988.37	2241.6	2303.56	2301.81	2190.94	2119.56	2001.89	2235.27	2143.05	2204.54	2234.38	2087.09	2029.05	2148.26	2002.3	2004.98	2031.68	2072.03	2107.81
	2038.56	1992.72	2088.06	1999.61	1997.49	2073.36	2087.14	2212.54	2034.52	2014.09	2045.96	2061.48	2043.86	2112.05	2133.5	2165.62	2107.74	2129.87	2073.68	2098.53	2157.08	2005.77	2311.23	2328.11	2165.99	2177.75	2118.99	2331.21	2237.2	2090.99	1988.24	2240.57	2301.53	2300.48	2189.67	2118.41	2001.81	2233.9	2141.91	2203.64	2233.23	2086.81	2028.73	2147.67	2002.13	2004.87	2031.53	2071.68	2107.56
	2038.07	1992.5	2087.45	1999.22	1997.4	2072.75	2086.3	2211.42	2034.17	2013.89	2045.63	2060.89	2043.63	2111.28	2132.46	2164.59	2106.71	2128.99	2073.36	2098.14	2156.06	2005.72	2310	2325.68	2164.66	2176.26	2118.32	2329.31	2236.13	2090.46	1988.1	2239.54	2299.51	2299.15	2188.39	2117.27	2001.73	2232.53	2140.78	2202.74	2232.09	2086.53	2028.42	2147.08	2001.96	2004.76	2031.39	2071.33	2107.31
	2037.59	1992.29	2086.84	1998.83	1997.31	2072.15	2085.46	2210.3	2033.81	2013.69	2045.3	2060.3	2043.39	2110.51	2131.41	2163.56	2105.69	2128.11	2073.03	2097.76	2155.04	2005.66	2308.77	2323.24	2163.33	2174.78	2117.64	2327.41	2235.06	2089.92	1987.96	2238.51	2297.48	2297.82	2187.12	2116.13	2001.65	2231.17	2139.65	2201.84	2230.94	2086.24	2028.11	2146.49	2001.79	2004.66	2031.24	2070.97	2107.06
	2037.1	1992.07	2086.22	1998.45	1997.21	2071.54	2084.62	2209.18	2033.46	2013.49	2044.97	2059.71	2043.15	2109.74	2130.37	2162.53	2104.67	2127.24	2072.7	2097.37	2154.02	2005.61	2307.54	2320.81	2162.01	2173.3	2116.97	2325.52	2233.99	2089.39	1987.83	2237.48	2295.46	2296.5	2185.85	2115	2001.57	2229.8	2138.52	2200.93	2229.8	2085.96	2027.79	2145.9	2001.62	2004.55	2031.09	2070.62	2106.81
	2036.62	1991.86	2085.6	1998.06	1997.12	2070.93	2083.78	2208.06	2033.11	2013.28	2044.63	2059.13	2042.91	2108.98	2129.32	2161.51	2103.65	2126.36	2072.36	2096.98	2153	2005.55	2306.32	2318.38	2160.68	2171.83	2116.3	2323.63	2232.91	2088.85	1987.69	2236.44	2293.45	2295.17	2184.58	2113.86	2001.49	2228.43	2137.39	2200.03	2228.65	2085.68	2027.48	2145.31	2001.45	2004.44	2030.94	2070.27	2106.55
	2036.14	1991.64	2084.98	1997.68	1997.02	2070.33	2082.94	2206.94	2032.75	2013.08	2044.3	2058.54	2042.67	2108.21	2128.28	2160.48	2102.63	2125.49	2072.03	2096.59	2151.98	2005.5	2305.09	2315.96	2159.36	2170.36	2115.63	2321.74	2231.83	2088.32	1987.56	2235.41	2291.43	2293.85	2183.32	2112.73	2001.41	2227.06	2136.27	2199.13	2227.51	2085.39	2027.17	2144.72	2001.28	2004.33	2030.79	2069.91	2106.29
	2035.66	1991.43	2084.36	1997.29	1996.93	2069.72	2082.1	2205.82	2032.4	2012.88	2043.97	2057.95	2042.43	2107.44	2127.24	2159.45	2101.62	2124.62	2071.69	2096.2	2150.96	2005.44	2303.86	2313.54	2158.05	2168.89	2114.96	2319.85	2230.76	2087.78	1987.42	2234.37	2289.42	2292.52	2182.05	2111.61	2001.33	2225.69	2135.14	2198.22	2226.36	2085.11	2026.85	2144.12	2001.11	2004.22	2030.64	2069.56	2106.03
	2035.17	1991.21	2083.74	1996.91	1996.83	2069.11	2081.27	2204.7	2032.05	2012.68	2043.64	2057.37	2042.19	2106.68	2126.2	2158.43	2100.61	2123.74	2071.36	2095.81	2149.95	2005.39	2302.63	2311.13	2156.73	2167.43	2114.3	2317.96	2229.68	2087.25	1987.29	2233.33	2287.41	2291.2	2180.79	2110.48	2001.25	2224.33	2134.01	2197.32	2225.22	2084.83	2026.54	2143.53	2000.94	2004.11	2030.49	2069.2	2105.77
	2034.69	1991	2083.11	1996.53	1996.73	2068.51	2080.44	2203.58	2031.69	2012.47	2043.3	2056.79	2041.95	2105.91	2125.16	2157.41	2099.6	2122.88	2071.02	2095.41	2148.93	2005.33	2301.4	2308.72	2155.42	2165.98	2113.63	2316.08	2228.6	2086.71	1987.15	2232.29	2285.41	2289.88	2179.53	2109.36	2001.17	2222.96	2132.89	2196.41	2224.07	2084.54	2026.23	2142.93	2000.76	2004	2030.34	2068.84	2105.5
	2034.21	1990.78	2082.48	1996.15	1996.64	2067.9	2079.6	2202.46	2031.34	2012.27	2042.97	2056.2	2041.71	2105.15	2124.12	2156.38	2098.59	2122.01	2070.68	2095.02	2147.91	2005.27	2300.17	2306.31	2154.11	2164.53	2112.96	2314.19	2227.51	2086.18	1987.02	2231.25	2283.41	2288.56	2178.27	2108.24	2001.09	2221.6	2131.77	2195.51	2222.92	2084.26	2025.92	2142.33	2000.59	2003.89	2030.19	2068.49	2105.24
	2033.73	1990.57	2081.85	1995.76	1996.54	2067.3	2078.77	2201.35	2030.98	2012.06	2042.63	2055.62	2041.46	2104.38	2123.08	2155.36	2097.59	2121.14	2070.34	2094.62	2146.9	2005.22	2298.95	2303.91	2152.8	2163.08	2112.3	2312.31	2226.43	2085.64	1986.88	2230.2	2281.41	2287.25	2177.01	2107.12	2001.01	2220.23	2130.64	2194.6	2221.78	2083.97	2025.61	2141.73	2000.42	2003.78	2030.04	2068.13	2104.97
	2033.26	1990.36	2081.22	1995.38	1996.44	2066.69	2077.94	2200.23	2030.62	2011.86	2042.3	2055.04	2041.22	2103.62	2122.04	2154.34	2096.59	2120.27	2069.99	2094.22	2145.88	2005.16	2297.72	2301.51	2151.5	2161.64	2111.63	2310.43	2225.34	2085.11	1986.75	2229.16	2279.41	2285.93	2175.76	2106.01	2000.92	2218.86	2129.52	2193.69	2220.63	2083.69	2025.3	2141.13	2000.25	2003.67	2029.88	2067.77	2104.69
	2032.78	1990.14	2080.58	1995	1996.34	2066.09	2077.12	2199.11	2030.27	2011.65	2041.96	2054.46	2040.98	2102.85	2121	2153.32	2095.6	2119.41	2069.65	2093.82	2144.86	2005.1	2296.49	2299.11	2150.2	2160.2	2110.97	2308.55	2224.26	2084.57	1986.61	2228.11	2277.42	2284.61	2174.51	2104.89	2000.84	2217.5	2128.4	2192.78	2219.48	2083.4	2024.99	2140.53	2000.07	2003.56	2029.73	2067.41	2104.42
	2032.3	1989.93	2079.95	1994.63	1996.24	2065.48	2076.29	2198	2029.91	2011.44	2041.63	2053.88	2040.74	2102.09	2119.97	2152.3	2094.61	2118.55	2069.3	2093.41	2143.85	2005.05	2295.26	2296.72	2148.9	2158.76	2110.31	2306.68	2223.17	2084.03	1986.48	2227.07	2275.43	2283.3	2173.25	2103.79	2000.76	2216.14	2127.29	2191.87	2218.33	2083.11	2024.68	2139.92	1999.9	2003.44	2029.58	2067.05	2104.14
	2031.83	1989.71	2079.31	1994.25	1996.14	2064.88	2075.47	2196.88	2029.55	2011.23	2041.29	2053.3	2040.49	2101.32	2118.93	2151.29	2093.62	2117.69	2068.95	2093.01	2142.84	2004.99	2294.03	2294.34	2147.61	2157.33	2109.65	2304.8	2222.08	2083.5	1986.35	2226.02	2273.45	2281.98	2172	2102.68	2000.67	2214.77	2126.17	2190.96	2217.19	2082.83	2024.37	2139.32	1999.73	2003.33	2029.42	2066.68	2103.86
	2031.35	1989.5	2078.67	1993.87	1996.04	2064.27	2074.64	2195.76	2029.2	2011.03	2040.95	2052.72	2040.25	2100.56	2117.9	2150.27	2092.63	2116.83	2068.6	2092.6	2141.82	2004.93	2292.8	2291.95	2146.31	2155.91	2108.99	2302.93	2220.99	2082.96	1986.21	2224.97	2271.46	2280.67	2170.76	2101.58	2000.59	2213.41	2125.06	2190.05	2216.04	2082.54	2024.06	2138.71	1999.55	2003.22	2029.27	2066.32	2103.58
	2030.88	1989.29	2078.03	1993.49	1995.94	2063.67	2073.82	2194.65	2028.84	2010.82	2040.61	2052.14	2040.01	2099.8	2116.86	2149.25	2091.65	2115.97	2068.25	2092.19	2140.81	2004.88	2291.58	2289.58	2145.03	2154.49	2108.33	2301.06	2219.9	2082.43	1986.08	2223.92	2269.48	2279.36	2169.51	2100.48	2000.51	2212.05	2123.94	2189.14	2214.89	2082.25	2023.75	2138.1	1999.38	2003.1	2029.11	2065.96	2103.3
	2030.4	1989.07	2077.39	1993.12	1995.84	2063.07	2073	2193.53	2028.48	2010.61	2040.28	2051.57	2039.76	2099.03	2115.83	2148.24	2090.66	2115.11	2067.9	2091.78	2139.8	2004.82	2290.35	2287.21	2143.74	2153.08	2107.67	2299.19	2218.81	2081.89	1985.95	2222.87	2267.51	2278.05	2168.27	2099.38	2000.42	2210.69	2122.83	2188.23	2213.74	2081.96	2023.44	2137.49	1999.2	2002.99	2028.96	2065.59	2103.01
	2029.93	1988.86	2076.74	1992.74	1995.73	2062.46	2072.19	2192.42	2028.13	2010.4	2039.94	2050.99	2039.52	2098.27	2114.8	2147.23	2089.69	2114.26	2067.55	2091.37	2138.79	2004.76	2289.12	2284.84	2142.46	2151.67	2107.01	2297.32	2217.71	2081.36	1985.82	2221.82	2265.54	2276.74	2167.03	2098.28	2000.33	2209.33	2121.72	2187.32	2212.59	2081.67	2023.14	2136.88	1999.03	2002.87	2028.8	2065.23	2102.72
	2029.46	1988.65	2076.09	1992.37	1995.63	2061.86	2071.37	2191.31	2027.77	2010.18	2039.6	2050.42	2039.27	2097.51	2113.77	2146.21	2088.71	2113.4	2067.19	2090.96	2137.78	2004.7	2287.89	2282.48	2141.18	2150.26	2106.35	2295.46	2216.62	2080.82	1985.68	2220.76	2263.57	2275.43	2165.79	2097.19	2000.25	2207.97	2120.61	2186.4	2211.44	2081.39	2022.83	2136.27	1998.85	2002.76	2028.64	2064.86	2102.43
	2028.99	1988.43	2075.44	1991.99	1995.53	2061.26	2070.56	2190.19	2027.41	2009.97	2039.26	2049.84	2039.02	2096.75	2112.74	2145.2	2087.74	2112.55	2066.83	2090.54	2136.77	2004.64	2286.66	2280.12	2139.9	2148.86	2105.69	2293.6	2215.52	2080.28	1985.55	2219.71	2261.6	2274.13	2164.55	2096.1	2000.16	2206.61	2119.5	2185.49	2210.3	2081.1	2022.52	2135.66	1998.68	2002.64	2028.48	2064.49	2102.14
	2028.52	1988.22	2074.79	1991.62	1995.42	2060.66	2069.74	2189.08	2027.05	2009.76	2038.92	2049.27	2038.78	2095.99	2111.72	2144.19	2086.77	2111.7	2066.47	2090.13	2135.76	2004.58	2285.43	2277.77	2138.63	2147.47	2105.04	2291.74	2214.43	2079.75	1985.42	2218.65	2259.64	2272.82	2163.32	2095.02	2000.07	2205.25	2118.4	2184.57	2209.15	2080.8	2022.22	2135.04	1998.5	2002.52	2028.33	2064.12	2101.84
	2028.05	1988.01	2074.14	1991.25	1995.32	2060.05	2068.93	2187.97	2026.69	2009.55	2038.57	2048.7	2038.53	2095.23	2110.69	2143.19	2085.81	2110.85	2066.11	2089.71	2134.75	2004.52	2284.2	2275.42	2137.36	2146.08	2104.38	2289.88	2213.33	2079.21	1985.29	2217.59	2257.68	2271.52	2162.08	2093.94	1999.99	2203.89	2117.29	2183.66	2208	2080.51	2021.91	2134.42	1998.32	2002.4	2028.17	2063.75	2101.54
	2027.58	1987.79	2073.49	1990.88	1995.21	2059.45	2068.12	2186.86	2026.34	2009.33	2038.23	2048.13	2038.28	2094.47	2109.67	2142.18	2084.85	2110	2065.75	2089.29	2133.75	2004.46	2282.97	2273.08	2136.09	2144.7	2103.73	2288.03	2212.23	2078.68	1985.16	2216.53	2255.73	2270.21	2160.85	2092.86	1999.9	2202.54	2116.19	2182.74	2206.85	2080.22	2021.6	2133.81	1998.15	2002.28	2028.01	2063.38	2101.24
	2027.11	1987.58	2072.84	1990.51	1995.11	2058.85	2067.32	2185.75	2025.98	2009.12	2037.89	2047.56	2038.03	2093.71	2108.64	2141.17	2083.89	2109.15	2065.39	2088.87	2132.74	2004.4	2281.74	2270.74	2134.83	2143.32	2103.08	2286.18	2211.13	2078.14	1985.02	2215.47	2253.78	2268.91	2159.62	2091.78	1999.81	2201.18	2115.09	2181.82	2205.7	2079.93	2021.3	2133.19	1997.97	2002.17	2027.85	2063.01	2100.93
	2026.65	1987.37	2072.18	1990.14	1995	2058.25	2066.51	2184.64	2025.62	2008.9	2037.55	2046.99	2037.79	2092.95	2107.62	2140.17	2082.93	2108.31	2065.02	2088.45	2131.73	2004.34	2280.51	2268.41	2133.57	2141.94	2102.42	2284.33	2210.03	2077.61	1984.89	2214.41	2251.83	2267.61	2158.4	2090.71	1999.72	2199.83	2113.99	2180.91	2204.55	2079.64	2020.99	2132.56	1997.79	2002.05	2027.69	2062.64	2100.63
	2026.18	1987.16	2071.52	1989.77	1994.89	2057.65	2065.71	2183.53	2025.26	2008.68	2037.2	2046.42	2037.54	2092.19	2106.6	2139.16	2081.98	2107.46	2064.66	2088.02	2130.73	2004.28	2279.28	2266.08	2132.31	2140.57	2101.77	2282.48	2208.93	2077.07	1984.76	2213.35	2249.89	2266.31	2157.17	2089.64	1999.63	2198.48	2112.9	2179.99	2203.4	2079.35	2020.69	2131.94	1997.61	2001.93	2027.52	2062.27	2100.32
	2025.72	1986.95	2070.86	1989.41	1994.79	2057.05	2064.91	2182.42	2024.9	2008.47	2036.86	2045.85	2037.29	2091.44	2105.58	2138.16	2081.03	2106.62	2064.29	2087.6	2129.73	2004.22	2278.05	2263.76	2131.06	2139.21	2101.12	2280.63	2207.83	2076.54	1984.63	2212.29	2247.95	2265.01	2155.95	2088.57	1999.54	2197.13	2111.8	2179.07	2202.25	2079.05	2020.39	2131.32	1997.44	2001.81	2027.36	2061.9	2100.01
	2025.26	1986.73	2070.2	1989.04	1994.68	2056.46	2064.11	2181.32	2024.54	2008.25	2036.51	2045.28	2037.04	2090.68	2104.57	2137.16	2080.09	2105.78	2063.92	2087.17	2128.72	2004.16	2276.82	2261.45	2129.8	2137.85	2100.47	2278.79	2206.73	2076	1984.5	2211.22	2246.02	2263.71	2154.73	2087.51	1999.45	2195.78	2110.71	2178.15	2201.1	2078.76	2020.08	2130.69	1997.26	2001.68	2027.2	2061.53	2099.69
	2024.8	1986.52	2069.54	1988.68	1994.57	2055.86	2063.31	2180.21	2024.19	2008.03	2036.17	2044.72	2036.79	2089.92	2103.55	2136.16	2079.15	2104.94	2063.55	2086.74	2127.72	2004.1	2275.59	2259.14	2128.56	2136.5	2099.82	2276.95	2205.62	2075.47	1984.37	2210.16	2244.09	2262.42	2153.51	2086.45	1999.36	2194.43	2109.62	2177.23	2199.95	2078.46	2019.78	2130.06	1997.08	2001.56	2027.03	2061.15	2099.37
	2024.34	1986.31	2068.88	1988.31	1994.46	2055.26	2062.51	2179.1	2023.83	2007.81	2035.82	2044.15	2036.54	2089.17	2102.54	2135.16	2078.21	2104.1	2063.17	2086.31	2126.72	2004.04	2274.36	2256.83	2127.31	2135.15	2099.17	2275.11	2204.52	2074.93	1984.24	2209.09	2242.16	2261.12	2152.3	2085.39	1999.27	2193.08	2108.54	2176.31	2198.8	2078.17	2019.48	2129.43	1996.9	2001.44	2026.87	2060.78	2099.05
	2023.88	1986.1	2068.21	1987.95	1994.35	2054.66	2061.72	2178	2023.47	2007.59	2035.48	2043.59	2036.28	2088.41	2101.52	2134.16	2077.27	2103.27	2062.8	2085.87	2125.72	2003.98	2273.13	2254.54	2126.07	2133.81	2098.52	2273.28	2203.42	2074.4	1984.11	2208.02	2240.24	2259.83	2151.08	2084.34	1999.17	2191.74	2107.45	2175.39	2197.65	2077.87	2019.18	2128.8	1996.72	2001.32	2026.7	2060.4	2098.73
	2023.42	1985.89	2067.55	1987.59	1994.24	2054.07	2060.93	2176.89	2023.11	2007.37	2035.13	2043.03	2036.03	2087.66	2100.51	2133.17	2076.34	2102.43	2062.42	2085.44	2124.72	2003.91	2271.9	2252.25	2124.84	2132.47	2097.88	2271.45	2202.31	2073.86	1983.98	2206.95	2238.32	2258.53	2149.87	2083.29	1999.08	2190.4	2106.37	2174.47	2196.5	2077.58	2018.88	2128.17	1996.54	2001.19	2026.54	2060.02	2098.4
	2022.96	1985.68	2066.88	1987.23	1994.13	2053.47	2060.14	2175.79	2022.75	2007.15	2034.79	2042.47	2035.78	2086.91	2099.51	2132.17	2075.41	2101.6	2062.05	2085.01	2123.73	2003.85	2270.67	2249.96	2123.6	2131.14	2097.23	2269.62	2201.21	2073.33	1983.85	2205.88	2236.41	2257.24	2148.66	2082.24	1998.98	2189.05	2105.29	2173.55	2195.35	2077.28	2018.58	2127.54	1996.36	2001.07	2026.37	2059.65	2098.08
	2022.51	1985.47	2066.21	1986.87	1994.02	2052.88	2059.35	2174.69	2022.39	2006.93	2034.44	2041.91	2035.53	2086.15	2098.5	2131.18	2074.49	2100.77	2061.67	2084.57	2122.73	2003.79	2269.44	2247.68	2122.38	2129.81	2096.58	2267.79	2200.1	2072.8	1983.71	2204.81	2234.5	2255.95	2147.46	2081.2	1998.89	2187.71	2104.21	2172.63	2194.2	2076.98	2018.28	2126.9	1996.18	2000.94	2026.2	2059.27	2097.74
	2022.06	1985.26	2065.55	1986.51	1993.91	2052.28	2058.56	2173.59	2022.03	2006.71	2034.09	2041.35	2035.27	2085.4	2097.49	2130.18	2073.57	2099.94	2061.29	2084.13	2121.73	2003.72	2268.21	2245.41	2121.15	2128.49	2095.94	2265.97	2198.99	2072.26	1983.58	2203.74	2232.59	2254.66	2146.25	2080.16	1998.79	2186.37	2103.13	2171.71	2193.05	2076.68	2017.98	2126.26	1996	2000.82	2026.03	2058.89	2097.41
	2021.6	1985.05	2064.88	1986.15	1993.8	2051.69	2057.78	2172.49	2021.68	2006.48	2033.74	2040.79	2035.02	2084.65	2096.49	2129.19	2072.65	2099.11	2060.91	2083.69	2120.74	2003.66	2266.97	2243.14	2119.93	2127.18	2095.29	2264.15	2197.89	2071.73	1983.45	2202.67	2230.69	2253.37	2145.05	2079.12	1998.7	2185.04	2102.06	2170.79	2191.9	2076.38	2017.68	2125.62	1995.82	2000.69	2025.86	2058.51	2097.07
	2021.15	1984.84	2064.21	1985.79	1993.68	2051.1	2057	2171.39	2021.32	2006.26	2033.39	2040.23	2034.76	2083.9	2095.49	2128.2	2071.73	2098.28	2060.52	2083.25	2119.74	2003.59	2265.74	2240.88	2118.71	2125.87	2094.65	2262.33	2196.78	2071.2	1983.32	2201.6	2228.79	2252.08	2143.85	2078.09	1998.6	2183.7	2100.99	2169.86	2190.75	2076.09	2017.38	2124.98	1995.64	2000.56	2025.69	2058.13	2096.73
	2020.7	1984.63	2063.53	1985.44	1993.57	2050.5	2056.22	2170.29	2020.96	2006.03	2033.04	2039.67	2034.51	2083.15	2094.49	2127.22	2070.82	2097.46	2060.14	2082.8	2118.75	2003.53	2264.51	2238.62	2117.49	2124.57	2094.01	2260.52	2195.67	2070.66	1983.19	2200.52	2226.9	2250.8	2142.66	2077.06	1998.5	2182.36	2099.92	2168.94	2189.6	2075.79	2017.09	2124.34	1995.46	2000.44	2025.52	2057.75	2096.39
	2020.25	1984.42	2062.86	1985.09	1993.46	2049.91	2055.44	2169.19	2020.6	2005.81	2032.69	2039.12	2034.25	2082.4	2093.49	2126.23	2069.92	2096.63	2059.75	2082.36	2117.76	2003.46	2263.28	2236.37	2116.28	2123.27	2093.36	2258.71	2194.57	2070.13	1983.06	2199.45	2225.01	2249.51	2141.46	2076.04	1998.41	2181.03	2098.85	2168.02	2188.45	2075.48	2016.79	2123.69	1995.28	2000.31	2025.35	2057.37	2096.05
	2019.8	1984.21	2062.19	1984.73	1993.34	2049.32	2054.66	2168.09	2020.25	2005.58	2032.34	2038.56	2034	2081.65	2092.5	2125.24	2069.01	2095.81	2059.36	2081.91	2116.77	2003.4	2262.04	2234.13	2115.07	2121.98	2092.72	2256.9	2193.46	2069.6	1982.93	2198.37	2223.13	2248.23	2140.27	2075.01	1998.31	2179.7	2097.79	2167.09	2187.3	2075.18	2016.49	2123.05	1995.09	2000.18	2025.18	2056.99	2095.7
	2019.36	1984	2061.51	1984.38	1993.23	2048.73	2053.89	2166.99	2019.89	2005.36	2031.99	2038.01	2033.74	2080.9	2091.51	2124.26	2068.11	2094.99	2058.97	2081.46	2115.78	2003.33	2260.81	2231.89	2113.87	2120.69	2092.08	2255.09	2192.35	2069.06	1982.8	2197.3	2221.25	2246.94	2139.08	2073.99	1998.21	2178.37	2096.73	2166.17	2186.15	2074.88	2016.2	2122.4	1994.91	2000.05	2025.01	2056.61	2095.35
	2018.91	1983.8	2060.84	1984.03	1993.12	2048.14	2053.12	2165.9	2019.53	2005.13	2031.64	2037.46	2033.48	2080.15	2090.52	2123.27	2067.21	2094.17	2058.58	2081.01	2114.79	2003.26	2259.57	2229.67	2112.67	2119.41	2091.44	2253.29	2191.24	2068.53	1982.67	2196.22	2219.37	2245.66	2137.9	2072.98	1998.11	2177.05	2095.67	2165.25	2185	2074.58	2015.9	2121.75	1994.73	1999.92	2024.83	2056.22	2094.99
	2018.47	1983.59	2060.16	1983.68	1993	2047.55	2052.35	2164.8	2019.17	2004.9	2031.29	2036.91	2033.22	2079.4	2089.53	2122.29	2066.32	2093.36	2058.19	2080.56	2113.8	2003.2	2258.34	2227.44	2111.47	2118.13	2090.8	2251.49	2190.13	2068	1982.55	2195.14	2217.5	2244.38	2136.71	2071.97	1998.01	2175.72	2094.61	2164.32	2183.85	2074.28	2015.61	2121.1	1994.55	1999.79	2024.66	2055.84	2094.64
	2018.03	1983.38	2059.49	1983.34	1992.89	2046.97	2051.58	2163.71	2018.82	2004.67	2030.94	2036.36	2032.96	2078.66	2088.54	2121.31	2065.43	2092.54	2057.8	2080.11	2112.82	2003.13	2257.1	2225.23	2110.28	2116.87	2090.16	2249.7	2189.02	2067.47	1982.42	2194.06	2215.64	2243.1	2135.53	2070.96	1997.91	2174.4	2093.56	2163.4	2182.7	2073.97	2015.32	2120.45	1994.36	1999.66	2024.48	2055.46	2094.28
	2017.59	1983.18	2058.81	1982.99	1992.77	2046.38	2050.82	2162.62	2018.46	2004.44	2030.59	2035.81	2032.7	2077.91	2087.56	2120.33	2064.55	2091.73	2057.4	2079.65	2111.83	2003.06	2255.87	2223.02	2109.09	2115.6	2089.52	2247.9	2187.92	2066.94	1982.29	2192.98	2213.78	2241.82	2134.35	2069.96	1997.8	2173.08	2092.51	2162.47	2181.55	2073.67	2015.03	2119.79	1994.18	1999.52	2024.31	2055.07	2093.91
	2017.15	1982.97	2058.13	1982.64	1992.65	2045.79	2050.06	2161.53	2018.1	2004.21	2030.24	2035.26	2032.44	2077.17	2086.58	2119.36	2063.66	2090.91	2057	2079.2	2110.85	2002.99	2254.63	2220.82	2107.91	2114.35	2088.88	2246.11	2186.81	2066.41	1982.16	2191.9	2211.92	2240.54	2133.17	2068.96	1997.7	2171.76	2091.46	2161.55	2180.4	2073.36	2014.73	2119.13	1993.99	1999.39	2024.13	2054.69	2093.55
	2016.71	1982.76	2057.45	1982.3	1992.54	2045.21	2049.3	2160.44	2017.75	2003.98	2029.88	2034.71	2032.18	2076.42	2085.6	2118.38	2062.79	2090.1	2056.61	2078.74	2109.87	2002.92	2253.4	2218.62	2106.73	2113.1	2088.25	2244.33	2185.7	2065.87	1982.03	2190.82	2210.07	2239.26	2132	2067.96	1997.6	2170.44	2090.42	2160.62	2179.25	2073.06	2014.44	2118.48	1993.81	1999.26	2023.95	2054.3	2093.18
	2016.28	1982.56	2056.77	1981.96	1992.42	2044.63	2048.54	2159.35	2017.39	2003.75	2029.53	2034.17	2031.92	2075.68	2084.62	2117.4	2061.91	2089.29	2056.21	2078.28	2108.89	2002.85	2252.16	2216.43	2105.55	2111.85	2087.61	2242.55	2184.59	2065.34	1981.9	2189.74	2208.22	2237.99	2130.83	2066.97	1997.49	2169.13	2089.38	2159.7	2178.1	2072.75	2014.15	2117.82	1993.63	1999.12	2023.77	2053.91	2092.81
	2015.84	1982.35	2056.09	1981.62	1992.3	2044.04	2047.78	2158.26	2017.04	2003.52	2029.17	2033.62	2031.66	2074.94	2083.65	2116.43	2061.04	2088.49	2055.8	2077.82	2107.91	2002.78	2250.93	2214.25	2104.38	2110.61	2086.97	2240.77	2183.48	2064.81	1981.77	2188.66	2206.38	2236.71	2129.66	2065.98	1997.39	2167.82	2088.34	2158.77	2176.95	2072.44	2013.86	2117.15	1993.44	1998.99	2023.59	2053.53	2092.43
	2015.41	1982.15	2055.41	1981.28	1992.18	2043.46	2047.03	2157.17	2016.68	2003.28	2028.82	2033.08	2031.4	2074.2	2082.68	2115.46	2060.17	2087.68	2055.4	2077.35	2106.93	2002.71	2249.69	2212.08	2103.21	2109.38	2086.34	2238.99	2182.37	2064.28	1981.64	2187.58	2204.55	2235.44	2128.49	2064.99	1997.28	2166.5	2087.3	2157.85	2175.8	2072.13	2013.57	2116.49	1993.26	1998.85	2023.41	2053.14	2092.06
	2014.98	1981.94	2054.73	1980.94	1992.07	2042.88	2046.28	2156.08	2016.33	2003.05	2028.47	2032.54	2031.13	2073.46	2081.71	2114.49	2059.31	2086.88	2055	2076.89	2105.95	2002.64	2248.45	2209.91	2102.04	2108.16	2085.7	2237.22	2181.26	2063.75	1981.51	2186.49	2202.71	2234.17	2127.33	2064.01	1997.17	2165.2	2086.27	2156.92	2174.65	2071.82	2013.29	2115.82	1993.07	1998.71	2023.23	2052.75	2091.67
	2014.55	1981.74	2054.05	1980.6	1991.95	2042.3	2045.53	2155	2015.97	2002.81	2028.11	2032	2030.87	2072.72	2080.74	2113.52	2058.45	2086.07	2054.59	2076.42	2104.98	2002.57	2247.21	2207.75	2100.88	2106.94	2085.07	2235.45	2180.15	2063.22	1981.38	2185.41	2200.89	2232.89	2126.17	2063.04	1997.07	2163.89	2085.24	2155.99	2173.5	2071.51	2013	2115.15	1992.89	1998.58	2023.05	2052.36	2091.29
	2014.12	1981.53	2053.37	1980.27	1991.83	2041.72	2044.79	2153.92	2015.62	2002.58	2027.76	2031.46	2030.61	2071.98	2079.78	2112.55	2057.59	2085.27	2054.18	2075.95	2104	2002.49	2245.97	2205.6	2099.72	2105.72	2084.44	2233.68	2179.04	2062.69	1981.25	2184.32	2199.07	2231.62	2125.01	2062.06	1996.96	2162.59	2084.22	2155.07	2172.35	2071.2	2012.71	2114.48	1992.7	1998.44	2022.87	2051.97	2090.9
	2013.69	1981.33	2052.69	1979.93	1991.71	2041.14	2044.04	2152.83	2015.27	2002.34	2027.4	2030.92	2030.34	2071.24	2078.82	2111.59	2056.74	2084.47	2053.78	2075.49	2103.03	2002.42	2244.73	2203.46	2098.57	2104.52	2083.8	2231.92	2177.94	2062.17	1981.12	2183.24	2197.25	2230.35	2123.86	2061.09	1996.85	2161.29	2083.19	2154.14	2171.21	2070.89	2012.43	2113.81	1992.51	1998.3	2022.68	2051.58	2090.51
	2013.27	1981.13	2052	1979.6	1991.59	2040.57	2043.3	2151.75	2014.91	2002.1	2027.04	2030.38	2030.07	2070.5	2077.86	2110.62	2055.89	2083.68	2053.37	2075.01	2102.05	2002.35	2243.5	2201.32	2097.42	2103.31	2083.17	2230.16	2176.83	2061.64	1980.99	2182.15	2195.44	2229.09	2122.7	2060.13	1996.74	2159.99	2082.18	2153.21	2170.06	2070.58	2012.14	2113.14	1992.33	1998.16	2022.5	2051.19	2090.12
	2012.84	1980.92	2051.32	1979.27	1991.47	2039.99	2042.56	2150.67	2014.56	2001.87	2026.69	2029.84	2029.81	2069.77	2076.9	2109.66	2055.05	2082.88	2052.95	2074.54	2101.08	2002.27	2242.26	2199.19	2096.28	2102.12	2082.54	2228.41	2175.72	2061.11	1980.86	2181.06	2193.63	2227.82	2121.55	2059.17	1996.63	2158.69	2081.16	2152.29	2168.91	2070.27	2011.86	2112.46	1992.14	1998.02	2022.31	2050.8	2089.72
	2012.42	1980.72	2050.64	1978.94	1991.35	2039.41	2041.83	2149.59	2014.21	2001.63	2026.33	2029.31	2029.54	2069.03	2075.95	2108.7	2054.21	2082.09	2052.54	2074.07	2100.11	2002.2	2241.02	2197.07	2095.14	2100.93	2081.91	2226.66	2174.61	2060.58	1980.73	2179.98	2191.83	2226.55	2120.41	2058.21	1996.52	2157.4	2080.15	2151.36	2167.76	2069.95	2011.58	2111.79	1991.95	1997.88	2022.12	2050.41	2089.32
	2012	1980.52	2049.96	1978.61	1991.23	2038.84	2041.1	2148.51	2013.86	2001.39	2025.97	2028.77	2029.27	2068.3	2075	2107.74	2053.37	2081.29	2052.13	2073.59	2099.15	2002.12	2239.77	2194.96	2094	2099.75	2081.28	2224.91	2173.51	2060.05	1980.6	2178.89	2190.03	2225.29	2119.26	2057.25	1996.4	2156.11	2079.14	2150.43	2166.61	2069.64	2011.29	2111.11	1991.77	1997.74	2021.94	2050.02	2088.92
	2011.58	1980.32	2049.27	1978.29	1991.11	2038.27	2040.36	2147.44	2013.51	2001.15	2025.61	2028.24	2029	2067.57	2074.05	2106.78	2052.54	2080.5	2051.71	2073.11	2098.18	2002.04	2238.53	2192.85	2092.87	2098.57	2080.65	2223.17	2172.4	2059.53	1980.47	2177.8	2188.24	2224.02	2118.12	2056.31	1996.29	2154.82	2078.13	2149.51	2165.47	2069.32	2011.01	2110.43	1991.58	1997.6	2021.75	2049.62	2088.51
	2011.17	1980.12	2048.59	1977.96	1990.99	2037.7	2039.64	2146.36	2013.16	2000.91	2025.26	2027.71	2028.73	2066.83	2073.11	2105.83	2051.71	2079.71	2051.29	2072.64	2097.21	2001.97	2237.29	2190.76	2091.74	2097.41	2080.02	2221.43	2171.29	2059	1980.34	2176.71	2186.46	2222.76	2116.98	2055.36	1996.18	2153.54	2077.13	2148.58	2164.32	2069.01	2010.73	2109.74	1991.39	1997.45	2021.56	2049.23	2088.11
	2010.75	1979.92	2047.91	1977.64	1990.86	2037.13	2038.91	2145.29	2012.81	2000.67	2024.9	2027.18	2028.46	2066.1	2072.17	2104.87	2050.88	2078.93	2050.87	2072.16	2096.25	2001.89	2236.05	2188.67	2090.62	2096.24	2079.39	2219.69	2170.19	2058.48	1980.21	2175.62	2184.68	2221.5	2115.85	2054.42	1996.06	2152.25	2076.13	2147.65	2163.17	2068.69	2010.45	2109.06	1991.2	1997.31	2021.37	2048.84	2087.69
	2010.34	1979.72	2047.22	1977.32	1990.74	2036.56	2038.19	2144.22	2012.46	2000.42	2024.54	2026.65	2028.19	2065.37	2071.23	2103.92	2050.06	2078.14	2050.45	2071.67	2095.29	2001.81	2234.81	2186.58	2089.5	2095.09	2078.76	2217.96	2169.08	2057.95	1980.08	2174.53	2182.9	2220.23	2114.71	2053.48	1995.94	2150.97	2075.14	2146.73	2162.02	2068.37	2010.17	2108.37	1991.02	1997.17	2021.17	2048.44	2087.28
	2009.93	1979.52	2046.54	1977	1990.62	2035.99	2037.47	2143.14	2012.11	2000.18	2024.18	2026.12	2027.92	2064.64	2070.29	2102.97	2049.25	2077.36	2050.03	2071.19	2094.33	2001.73	2233.56	2184.51	2088.38	2093.94	2078.13	2216.24	2167.98	2057.42	1979.95	2173.44	2181.13	2218.97	2113.58	2052.55	1995.83	2149.7	2074.14	2145.8	2160.88	2068.06	2009.9	2107.68	1990.83	1997.02	2020.98	2048.05	2086.86
	2009.52	1979.32	2045.85	1976.68	1990.5	2035.42	2036.75	2142.07	2011.76	1999.94	2023.82	2025.6	2027.65	2063.91	2069.36	2102.02	2048.43	2076.57	2049.61	2070.7	2093.37	2001.65	2232.32	2182.45	2087.27	2092.8	2077.5	2214.51	2166.87	2056.9	1979.82	2172.35	2179.37	2217.72	2112.46	2051.62	1995.71	2148.42	2073.16	2144.87	2159.73	2067.74	2009.62	2106.99	1990.64	1996.88	2020.79	2047.65	2086.44
	2009.11	1979.12	2045.17	1976.36	1990.37	2034.86	2036.03	2141	2011.41	1999.69	2023.46	2025.07	2027.38	2063.19	2068.43	2101.07	2047.62	2075.79	2049.18	2070.22	2092.41	2001.57	2231.07	2180.39	2086.17	2091.66	2076.88	2212.79	2165.77	2056.38	1979.69	2171.26	2177.61	2216.46	2111.33	2050.7	1995.59	2147.15	2072.17	2143.95	2158.58	2067.42	2009.34	2106.29	1990.45	1996.73	2020.59	2047.26	2086.01
	2008.7	1978.92	2044.49	1976.05	1990.25	2034.29	2035.32	2139.94	2011.06	1999.45	2023.1	2024.55	2027.1	2062.46	2067.5	2100.12	2046.82	2075.01	2048.76	2069.73	2091.45	2001.49	2229.83	2178.34	2085.07	2090.53	2076.25	2211.08	2164.67	2055.85	1979.56	2170.17	2175.86	2215.2	2110.21	2049.78	1995.47	2145.88	2071.19	2143.02	2157.44	2067.1	2009.07	2105.6	1990.26	1996.58	2020.4	2046.86	2085.58
	2008.3	1978.72	2043.8	1975.73	1990.12	2033.73	2034.61	2138.87	2010.72	1999.2	2022.74	2024.02	2026.83	2061.73	2066.58	2099.18	2046.02	2074.24	2048.33	2069.24	2090.5	2001.41	2228.58	2176.3	2083.97	2089.41	2075.63	2209.37	2163.56	2055.33	1979.43	2169.07	2174.11	2213.94	2109.09	2048.86	1995.35	2144.62	2070.22	2142.09	2156.29	2066.77	2008.79	2104.9	1990.07	1996.43	2020.2	2046.47	2085.15
	2007.9	1978.53	2043.12	1975.42	1990	2033.17	2033.9	2137.81	2010.37	1998.96	2022.38	2023.5	2026.55	2061.01	2065.66	2098.23	2045.22	2073.46	2047.9	2068.75	2089.55	2001.33	2227.34	2174.27	2082.88	2088.3	2075	2207.66	2162.46	2054.81	1979.3	2167.98	2172.37	2212.69	2107.98	2047.95	1995.23	2143.36	2069.24	2141.17	2155.15	2066.45	2008.52	2104.2	1989.88	1996.28	2020	2046.07	2084.71
	2007.5	1978.33	2042.44	1975.11	1989.88	2032.6	2033.2	2136.74	2010.03	1998.71	2022.02	2022.98	2026.28	2060.29	2064.74	2097.29	2044.43	2072.69	2047.47	2068.26	2088.6	2001.25	2226.09	2172.24	2081.79	2087.19	2074.37	2205.95	2161.36	2054.28	1979.17	2166.89	2170.63	2211.43	2106.86	2047.04	1995.11	2142.1	2068.27	2140.24	2154	2066.13	2008.25	2103.5	1989.69	1996.13	2019.81	2045.67	2084.27
	2007.1	1978.13	2041.75	1974.8	1989.75	2032.04	2032.5	2135.68	2009.68	1998.46	2021.66	2022.46	2026	2059.56	2063.83	2096.35	2043.64	2071.92	2047.04	2067.76	2087.65	2001.16	2224.84	2170.23	2080.7	2086.09	2073.75	2204.26	2160.26	2053.76	1979.04	2165.8	2168.9	2210.18	2105.76	2046.14	1994.98	2140.84	2067.31	2139.31	2152.86	2065.8	2007.98	2102.79	1989.5	1995.98	2019.61	2045.27	2083.83
	2006.7	1977.94	2041.07	1974.49	1989.63	2031.49	2031.8	2134.62	2009.34	1998.21	2021.29	2021.94	2025.72	2058.84	2062.92	2095.41	2042.86	2071.15	2046.61	2067.26	2086.7	2001.08	2223.59	2168.22	2079.63	2084.99	2073.13	2202.56	2159.16	2053.24	1978.91	2164.7	2167.17	2208.93	2104.65	2045.24	1994.86	2139.59	2066.35	2138.39	2151.71	2065.48	2007.71	2102.09	1989.31	1995.83	2019.41	2044.88	2083.39
	2006.31	1977.74	2040.39	1974.19	1989.5	2030.93	2031.1	2133.56	2008.99	1997.96	2020.93	2021.43	2025.45	2058.12	2062.01	2094.48	2042.07	2070.38	2046.17	2066.77	2085.75	2000.99	2222.35	2166.22	2078.55	2083.9	2072.5	2200.87	2158.06	2052.72	1978.78	2163.61	2165.46	2207.68	2103.55	2044.35	1994.73	2138.34	2065.39	2137.46	2150.57	2065.15	2007.44	2101.38	1989.12	1995.68	2019.2	2044.48	2082.94
	2005.91	1977.55	2039.71	1973.89	1989.37	2030.37	2030.41	2132.5	2008.65	1997.71	2020.57	2020.91	2025.17	2057.4	2061.11	2093.54	2041.3	2069.61	2045.74	2066.27	2084.81	2000.91	2221.1	2164.23	2077.48	2082.82	2071.88	2199.18	2156.97	2052.2	1978.65	2162.52	2163.74	2206.43	2102.45	2043.46	1994.61	2137.09	2064.44	2136.54	2149.43	2064.82	2007.17	2100.67	1988.93	1995.53	2019	2044.08	2082.49
	2005.52	1977.36	2039.02	1973.58	1989.25	2029.82	2029.72	2131.45	2008.31	1997.46	2020.21	2020.4	2024.89	2056.69	2060.21	2092.61	2040.53	2068.85	2045.3	2065.77	2083.86	2000.82	2219.85	2162.25	2076.42	2081.75	2071.26	2197.5	2155.87	2051.68	1978.52	2161.42	2162.03	2205.18	2101.35	2042.57	1994.48	2135.85	2063.49	2135.61	2148.28	2064.5	2006.9	2099.96	1988.74	1995.37	2018.8	2043.68	2082.03
	2005.13	1977.16	2038.34	1973.28	1989.12	2029.27	2029.03	2130.4	2007.97	1997.21	2019.84	2019.89	2024.61	2055.97	2059.31	2091.68	2039.76	2068.09	2044.86	2065.27	2082.92	2000.74	2218.6	2160.28	2075.35	2080.68	2070.64	2195.82	2154.77	2051.16	1978.39	2160.33	2160.33	2203.93	2100.25	2041.69	1994.35	2134.61	2062.54	2134.69	2147.14	2064.17	2006.63	2099.25	1988.55	1995.22	2018.59	2043.28	2081.57
	2004.75	1976.97	2037.66	1972.99	1989	2028.72	2028.35	2129.34	2007.63	1996.96	2019.48	2019.38	2024.33	2055.26	2058.42	2090.75	2038.99	2067.33	2044.42	2064.76	2081.98	2000.65	2217.35	2158.31	2074.3	2079.62	2070.02	2194.15	2153.68	2050.64	1978.26	2159.23	2158.64	2202.69	2099.16	2040.82	1994.22	2133.37	2061.6	2133.76	2146	2063.84	2006.37	2098.53	1988.35	1995.07	2018.39	2042.88	2081.11
	2004.36	1976.78	2036.98	1972.69	1988.87	2028.17	2027.67	2128.29	2007.29	1996.71	2019.12	2018.87	2024.05	2054.54	2057.53	2089.82	2038.23	2066.57	2043.98	2064.26	2081.04	2000.56	2216.1	2156.36	2073.25	2078.56	2069.4	2192.48	2152.58	2050.12	1978.13	2158.14	2156.95	2201.44	2098.08	2039.94	1994.09	2132.13	2060.66	2132.84	2144.86	2063.51	2006.1	2097.82	1988.16	1994.91	2018.18	2042.48	2080.65
	2003.98	1976.58	2036.3	1972.39	1988.74	2027.62	2026.99	2127.25	2006.95	1996.45	2018.76	2018.36	2023.77	2053.83	2056.64	2088.9	2037.48	2065.81	2043.54	2063.76	2080.11	2000.47	2214.85	2154.41	2072.2	2077.51	2068.78	2190.82	2151.49	2049.6	1978	2157.05	2155.27	2200.2	2096.99	2039.08	1993.96	2130.9	2059.73	2131.91	2143.72	2063.18	2005.84	2097.1	1987.97	1994.75	2017.98	2042.08	2080.18
	2003.6	1976.39	2035.62	1972.1	1988.62	2027.07	2026.31	2126.2	2006.61	1996.2	2018.39	2017.85	2023.48	2053.12	2055.76	2087.97	2036.72	2065.06	2043.1	2063.25	2079.17	2000.38	2213.6	2152.48	2071.16	2076.47	2068.16	2189.16	2150.4	2049.09	1977.86	2155.95	2153.59	2198.96	2095.91	2038.21	1993.83	2129.68	2058.8	2130.99	2142.58	2062.85	2005.57	2096.38	1987.78	1994.6	2017.77	2041.68	2079.72
	2003.22	1976.2	2034.95	1971.81	1988.49	2026.53	2025.64	2125.16	2006.27	1995.94	2018.03	2017.35	2023.2	2052.41	2054.88	2087.05	2035.98	2064.3	2042.65	2062.74	2078.24	2000.29	2212.35	2150.55	2070.12	2075.44	2067.54	2187.5	2149.31	2048.57	1977.73	2154.86	2151.92	2197.72	2094.83	2037.35	1993.7	2128.45	2057.88	2130.07	2141.44	2062.52	2005.31	2095.66	1987.59	1994.44	2017.56	2041.28	2079.24
	2002.84	1976.01	2034.27	1971.52	1988.36	2025.98	2024.97	2124.11	2005.93	1995.69	2017.67	2016.84	2022.92	2051.7	2054	2086.13	2035.23	2063.55	2042.21	2062.23	2077.31	2000.2	2211.1	2148.63	2069.08	2074.41	2066.93	2185.85	2148.22	2048.05	1977.6	2153.77	2150.25	2196.48	2093.76	2036.5	1993.56	2127.23	2056.96	2129.14	2140.3	2062.18	2005.05	2094.93	1987.39	1994.28	2017.35	2040.88	2078.77
	2002.47	1975.82	2033.59	1971.23	1988.24	2025.44	2024.3	2123.07	2005.6	1995.43	2017.3	2016.34	2022.63	2050.99	2053.13	2085.22	2034.49	2062.8	2041.76	2061.72	2076.39	2000.11	2209.85	2146.72	2068.06	2073.39	2066.31	2184.21	2147.13	2047.54	1977.47	2152.68	2148.6	2195.24	2092.69	2035.65	1993.43	2126.02	2056.04	2128.22	2139.17	2061.85	2004.79	2094.21	1987.2	1994.12	2017.14	2040.48	2078.29
	2002.09	1975.63	2032.91	1970.94	1988.11	2024.9	2023.64	2122.04	2005.26	1995.18	2016.94	2015.84	2022.35	2050.29	2052.26	2084.3	2033.76	2062.06	2041.32	2061.21	2075.46	2000.02	2208.59	2144.82	2067.03	2072.37	2065.69	2182.57	2146.04	2047.02	1977.34	2151.58	2146.94	2194	2091.62	2034.81	1993.29	2124.81	2055.13	2127.3	2138.03	2061.52	2004.53	2093.48	1987.01	1993.96	2016.93	2040.08	2077.81
	2001.72	1975.44	2032.24	1970.66	1987.98	2024.36	2022.98	2121	2004.93	1994.92	2016.57	2015.34	2022.06	2049.59	2051.39	2083.39	2033.02	2061.31	2040.87	2060.7	2074.54	1999.93	2207.34	2142.92	2066.01	2071.36	2065.08	2180.93	2144.95	2046.51	1977.21	2150.49	2145.3	2192.77	2090.56	2033.96	1993.16	2123.6	2054.22	2126.38	2136.89	2061.18	2004.27	2092.76	1986.81	1993.8	2016.72	2039.67	2077.33
	2001.35	1975.26	2031.57	1970.38	1987.86	2023.82	2022.32	2119.97	2004.59	1994.67	2016.21	2014.84	2021.78	2048.88	2050.53	2082.48	2032.3	2060.57	2040.42	2060.19	2073.62	1999.83	2206.09	2141.04	2065	2070.36	2064.46	2179.3	2143.87	2046	1977.08	2149.4	2143.66	2191.53	2089.5	2033.13	1993.02	2122.39	2053.32	2125.46	2135.76	2060.85	2004.01	2092.03	1986.62	1993.64	2016.5	2039.27	2076.85
	2000.99	1975.07	2030.89	1970.09	1987.73	2023.28	2021.67	2118.94	2004.26	1994.41	2015.85	2014.35	2021.49	2048.18	2049.67	2081.57	2031.57	2059.83	2039.97	2059.67	2072.7	1999.74	2204.84	2139.17	2063.99	2069.36	2063.85	2177.67	2142.78	2045.48	1976.94	2148.31	2142.03	2190.3	2088.44	2032.3	1992.88	2121.19	2052.42	2124.54	2134.63	2060.51	2003.75	2091.3	1986.43	1993.48	2016.29	2038.87	2076.36
	2000.62	1974.88	2030.22	1969.81	1987.6	2022.75	2021.02	2117.91	2003.93	1994.15	2015.48	2013.85	2021.2	2047.48	2048.82	2080.67	2030.85	2059.09	2039.52	2059.16	2071.78	1999.64	2203.59	2137.3	2062.98	2068.37	2063.24	2176.05	2141.7	2044.97	1976.81	2147.22	2140.4	2189.07	2087.38	2031.47	1992.74	2119.99	2051.52	2123.62	2133.5	2060.17	2003.5	2090.57	1986.23	1993.32	2016.08	2038.47	2075.87
	2000.26	1974.69	2029.55	1969.54	1987.48	2022.22	2020.37	2116.88	2003.6	1993.89	2015.12	2013.36	2020.92	2046.79	2047.96	2079.77	2030.14	2058.35	2039.07	2058.64	2070.87	1999.55	2202.33	2135.45	2061.98	2067.38	2062.63	2174.44	2140.62	2044.46	1976.68	2146.13	2138.78	2187.84	2086.33	2030.65	1992.6	2118.8	2050.63	2122.7	2132.36	2059.83	2003.24	2089.84	1986.04	1993.15	2015.86	2038.07	2075.38
	1999.9	1974.51	2028.88	1969.26	1987.35	2021.69	2019.72	2115.86	2003.27	1993.64	2014.76	2012.87	2020.63	2046.09	2047.11	2078.86	2029.42	2057.62	2038.61	2058.12	2069.95	1999.45	2201.08	2133.6	2060.98	2066.41	2062.02	2172.83	2139.54	2043.95	1976.55	2145.05	2137.17	2186.61	2085.29	2029.83	1992.46	2117.61	2049.74	2121.78	2131.23	2059.5	2002.98	2089.1	1985.85	1992.99	2015.64	2037.67	2074.88
	1999.54	1974.32	2028.21	1968.98	1987.22	2021.16	2019.08	2114.84	2002.94	1993.38	2014.39	2012.38	2020.34	2045.4	2046.27	2077.97	2028.72	2056.89	2038.16	2057.61	2069.04	1999.36	2199.83	2131.76	2059.99	2065.43	2061.41	2171.22	2138.46	2043.44	1976.42	2143.96	2135.56	2185.39	2084.24	2029.02	1992.32	2116.42	2048.86	2120.86	2130.11	2059.16	2002.73	2088.37	1985.65	1992.82	2015.43	2037.27	2074.39
	1999.18	1974.14	2027.54	1968.71	1987.1	2020.63	2018.44	2113.82	2002.61	1993.12	2014.03	2011.89	2020.05	2044.71	2045.43	2077.07	2028.01	2056.16	2037.71	2057.09	2068.14	1999.26	2198.58	2129.93	2059.01	2064.47	2060.8	2169.62	2137.38	2042.93	1976.28	2142.87	2133.96	2184.16	2083.2	2028.21	1992.18	2115.24	2047.98	2119.94	2128.98	2058.82	2002.48	2087.63	1985.46	1992.66	2015.21	2036.86	2073.89
	1998.83	1973.95	2026.87	1968.44	1986.97	2020.1	2017.81	2112.8	2002.28	1992.86	2013.67	2011.4	2019.76	2044.02	2044.59	2076.18	2027.31	2055.43	2037.25	2056.57	2067.23	1999.16	2197.33	2128.11	2058.02	2063.51	2060.19	2168.02	2136.31	2042.42	1976.15	2141.79	2132.37	2182.94	2082.17	2027.41	1992.03	2114.06	2047.11	2119.03	2127.85	2058.48	2002.22	2086.89	1985.27	1992.49	2014.99	2036.46	2073.39
	1998.48	1973.77	2026.21	1968.17	1986.84	2019.58	2017.18	2111.79	2001.95	1992.6	2013.3	2010.92	2019.47	2043.33	2043.76	2075.28	2026.62	2054.7	2036.8	2056.05	2066.33	1999.06	2196.07	2126.31	2057.05	2062.56	2059.58	2166.43	2135.23	2041.91	1976.02	2140.7	2130.79	2181.72	2081.13	2026.61	1991.89	2112.89	2046.24	2118.11	2126.73	2058.14	2001.97	2086.16	1985.07	1992.33	2014.77	2036.06	2072.88
	1998.13	1973.59	2025.54	1967.9	1986.72	2019.06	2016.55	2110.78	2001.63	1992.34	2012.94	2010.44	2019.18	2042.64	2042.93	2074.4	2025.92	2053.98	2036.34	2055.53	2065.43	1998.96	2194.82	2124.51	2056.07	2061.61	2058.97	2164.84	2134.16	2041.4	1975.89	2139.62	2129.21	2180.5	2080.11	2025.81	1991.74	2111.72	2045.38	2117.2	2125.6	2057.8	2001.72	2085.42	1984.88	1992.16	2014.55	2035.66	2072.38
	1997.78	1973.41	2024.88	1967.63	1986.59	2018.54	2015.92	2109.77	2001.3	1992.08	2012.58	2009.95	2018.89	2041.96	2042.1	2073.51	2025.24	2053.26	2035.88	2055.01	2064.53	1998.87	2193.57	2122.71	2055.11	2060.67	2058.37	2163.26	2133.09	2040.9	1975.75	2138.53	2127.63	2179.28	2079.08	2025.02	1991.6	2110.55	2044.52	2116.28	2124.48	2057.46	2001.47	2084.68	1984.68	1991.99	2014.33	2035.26	2071.87
	1997.43	1973.22	2024.22	1967.37	1986.46	2018.02	2015.3	2108.76	2000.98	1991.82	2012.21	2009.47	2018.6	2041.27	2041.28	2072.63	2024.55	2052.54	2035.42	2054.48	2063.64	1998.77	2192.32	2120.93	2054.14	2059.73	2057.76	2161.69	2132.02	2040.39	1975.62	2137.45	2126.07	2178.06	2078.06	2024.24	1991.45	2109.39	2043.66	2115.37	2123.36	2057.11	2001.22	2083.93	1984.49	1991.83	2014.11	2034.86	2071.36
	1997.09	1973.04	2023.56	1967.11	1986.34	2017.5	2014.68	2107.76	2000.65	1991.56	2011.85	2009	2018.31	2040.59	2040.46	2071.75	2023.87	2051.82	2034.97	2053.96	2062.75	1998.66	2191.07	2119.16	2053.19	2058.81	2057.16	2160.12	2130.95	2039.88	1975.49	2136.37	2124.51	2176.85	2077.04	2023.46	1991.3	2108.23	2042.81	2114.46	2122.24	2056.77	2000.97	2083.19	1984.29	1991.66	2013.89	2034.45	2070.85
	1996.75	1972.86	2022.9	1966.85	1986.21	2016.98	2014.07	2106.76	2000.33	1991.3	2011.49	2008.52	2018.01	2039.91	2039.65	2070.87	2023.2	2051.11	2034.51	2053.44	2061.86	1998.56	2189.82	2117.4	2052.23	2057.88	2056.56	2158.55	2129.88	2039.38	1975.36	2135.29	2122.96	2175.63	2076.03	2022.68	1991.16	2107.08	2041.96	2113.54	2121.12	2056.43	2000.72	2082.45	1984.1	1991.49	2013.66	2034.05	2070.33
	1996.41	1972.68	2022.24	1966.59	1986.09	2016.47	2013.46	2105.76	2000.01	1991.04	2011.12	2008.05	2017.72	2039.23	2038.84	2069.99	2022.52	2050.4	2034.05	2052.91	2060.97	1998.46	2188.56	2115.65	2051.28	2056.97	2055.96	2156.99	2128.82	2038.88	1975.22	2134.21	2121.42	2174.42	2075.02	2021.91	1991.01	2105.93	2041.12	2112.63	2120.01	2056.08	2000.47	2081.71	1983.91	1991.32	2013.44	2033.65	2069.82
	1996.07	1972.5	2021.58	1966.33	1985.96	2015.96	2012.85	2104.77	1999.69	1990.78	2010.76	2007.57	2017.43	2038.56	2038.03	2069.12	2021.86	2049.69	2033.59	2052.39	2060.09	1998.36	2187.31	2113.9	2050.34	2056.06	2055.36	2155.44	2127.75	2038.37	1975.09	2133.14	2119.88	2173.21	2074.01	2021.15	1990.86	2104.79	2040.29	2111.72	2118.89	2055.74	2000.23	2080.96	1983.71	1991.15	2013.22	2033.25	2069.3
	1995.74	1972.32	2020.93	1966.07	1985.84	2015.45	2012.24	2103.78	1999.37	1990.51	2010.4	2007.1	2017.13	2037.89	2037.23	2068.25	2021.19	2048.98	2033.13	2051.86	2059.2	1998.26	2186.06	2112.17	2049.4	2055.15	2054.76	2153.89	2126.69	2037.87	1974.96	2132.06	2118.35	2172	2073.01	2020.39	1990.71	2103.65	2039.45	2110.81	2117.78	2055.39	1999.98	2080.21	1983.52	1990.98	2012.99	2032.85	2068.78
	1995.41	1972.14	2020.28	1965.82	1985.71	2014.94	2011.64	2102.79	1999.05	1990.25	2010.04	2006.63	2016.84	2037.21	2036.43	2067.38	2020.53	2048.28	2032.66	2051.34	2058.33	1998.15	2184.81	2110.45	2048.47	2054.25	2054.16	2152.35	2125.63	2037.37	1974.82	2130.99	2116.83	2170.8	2072.01	2019.63	1990.55	2102.51	2038.63	2109.91	2116.67	2055.05	1999.74	2079.47	1983.32	1990.8	2012.77	2032.45	2068.26
	1995.08	1971.97	2019.62	1965.56	1985.59	2014.44	2011.04	2101.81	1998.73	1989.99	2009.68	2006.16	2016.55	2036.55	2035.63	2066.52	2019.88	2047.57	2032.2	2050.81	2057.45	1998.05	2183.56	2108.73	2047.54	2053.36	2053.56	2150.81	2124.57	2036.87	1974.69	2129.92	2115.31	2169.59	2071.02	2018.88	1990.4	2101.38	2037.8	2109	2115.56	2054.7	1999.49	2078.72	1983.13	1990.63	2012.54	2032.05	2067.74
	1994.75	1971.79	2018.97	1965.31	1985.46	2013.93	2010.45	2100.83	1998.42	1989.73	2009.32	2005.7	2016.25	2035.88	2034.84	2065.65	2019.22	2046.87	2031.74	2050.28	2056.58	1997.94	2182.31	2107.03	2046.62	2052.48	2052.96	2149.28	2123.51	2036.37	1974.56	2128.84	2113.81	2168.39	2070.02	2018.13	1990.25	2100.25	2036.99	2108.09	2114.45	2054.36	1999.25	2077.97	1982.93	1990.46	2012.31	2031.65	2067.21
	1994.42	1971.61	2018.33	1965.06	1985.34	2013.43	2009.86	2099.85	1998.1	1989.47	2008.96	2005.23	2015.96	2035.21	2034.05	2064.79	2018.57	2046.17	2031.28	2049.76	2055.71	1997.84	2181.06	2105.34	2045.7	2051.59	2052.37	2147.75	2122.46	2035.87	1974.42	2127.77	2112.31	2167.19	2069.04	2017.39	1990.09	2099.13	2036.17	2107.19	2113.34	2054.01	1999.01	2077.23	1982.74	1990.29	2012.09	2031.25	2066.69
	1994.1	1971.44	2017.68	1964.82	1985.22	2012.93	2009.27	2098.87	1997.79	1989.21	2008.59	2004.77	2015.66	2034.55	2033.27	2063.94	2017.93	2045.48	2030.81	2049.23	2054.84	1997.73	2179.81	2103.65	2044.78	2050.72	2051.77	2146.23	2121.4	2035.37	1974.29	2126.71	2110.81	2165.99	2068.05	2016.66	1989.94	2098.01	2035.36	2106.28	2112.24	2053.66	1998.76	2076.48	1982.54	1990.11	2011.86	2030.85	2066.16
	1993.78	1971.26	2017.04	1964.57	1985.09	2012.43	2008.69	2097.9	1997.47	1988.94	2008.23	2004.31	2015.37	2033.89	2032.49	2063.08	2017.29	2044.79	2030.35	2048.7	2053.98	1997.62	2178.56	2101.98	2043.87	2049.85	2051.18	2144.71	2120.35	2034.87	1974.16	2125.64	2109.33	2164.79	2067.08	2015.92	1989.78	2096.9	2034.56	2105.38	2111.13	2053.32	1998.52	2075.73	1982.35	1989.94	2011.63	2030.45	2065.63
	1993.46	1971.09	2016.39	1964.33	1984.97	2011.94	2008.11	2096.93	1997.16	1988.68	2007.87	2003.85	2015.07	2033.23	2031.71	2062.23	2016.65	2044.1	2029.89	2048.17	2053.11	1997.52	2177.32	2100.31	2042.97	2048.99	2050.59	2143.2	2119.3	2034.37	1974.02	2124.57	2107.85	2163.6	2066.1	2015.2	1989.63	2095.79	2033.76	2104.48	2110.03	2052.97	1998.28	2074.98	1982.16	1989.76	2011.4	2030.05	2065.1
	1993.14	1970.91	2015.75	1964.08	1984.85	2011.44	2007.53	2095.97	1996.85	1988.42	2007.51	2003.4	2014.77	2032.58	2030.94	2061.39	2016.02	2043.41	2029.42	2047.64	2052.26	1997.41	2176.07	2098.66	2042.07	2048.13	2049.99	2141.7	2118.25	2033.88	1973.89	2123.51	2106.38	2162.41	2065.13	2014.48	1989.47	2094.69	2032.97	2103.58	2108.93	2052.62	1998.04	2074.23	1981.96	1989.59	2011.17	2029.65	2064.57
	1992.83	1970.74	2015.11	1963.84	1984.72	2010.95	2006.96	2095.01	1996.54	1988.16	2007.16	2002.94	2014.48	2031.92	2030.18	2060.54	2015.39	2042.72	2028.96	2047.12	2051.4	1997.3	2174.82	2097.02	2041.17	2047.28	2049.4	2140.2	2117.21	2033.38	1973.75	2122.45	2104.92	2161.21	2064.16	2013.76	1989.31	2093.59	2032.18	2102.68	2107.84	2052.27	1997.8	2073.48	1981.77	1989.41	2010.94	2029.25	2064.04
	1992.51	1970.57	2014.48	1963.6	1984.6	2010.46	2006.39	2094.05	1996.23	1987.9	2006.8	2002.49	2014.18	2031.27	2029.41	2059.7	2014.77	2042.04	2028.49	2046.59	2050.55	1997.19	2173.57	2095.38	2040.28	2046.44	2048.82	2138.71	2116.16	2032.89	1973.62	2121.39	2103.46	2160.03	2063.2	2013.05	1989.15	2092.49	2031.4	2101.78	2106.74	2051.92	1997.56	2072.73	1981.57	1989.24	2010.71	2028.86	2063.5
	1992.2	1970.39	2013.84	1963.37	1984.48	2009.98	2005.82	2093.09	1995.92	1987.63	2006.44	2002.04	2013.88	2030.62	2028.65	2058.86	2014.15	2041.36	2028.03	2046.06	2049.7	1997.08	2172.33	2093.76	2039.4	2045.6	2048.23	2137.22	2115.12	2032.39	1973.49	2120.33	2102.02	2158.84	2062.24	2012.34	1988.99	2091.4	2030.62	2100.88	2105.65	2051.57	1997.32	2071.97	1981.38	1989.06	2010.47	2028.46	2062.97
	1991.9	1970.22	2013.21	1963.13	1984.36	2009.49	2005.26	2092.14	1995.62	1987.37	2006.08	2001.59	2013.58	2029.97	2027.9	2058.02	2013.53	2040.68	2027.56	2045.53	2048.85	1996.97	2171.08	2092.14	2038.52	2044.76	2047.64	2135.74	2114.08	2031.9	1973.35	2119.28	2100.58	2157.65	2061.29	2011.64	1988.83	2090.32	2029.84	2099.98	2104.55	2051.22	1997.09	2071.22	1981.18	1988.88	2010.24	2028.06	2062.43
	1991.59	1970.05	2012.58	1962.9	1984.24	2009.01	2004.71	2091.2	1995.31	1987.11	2005.72	2001.14	2013.29	2029.33	2027.15	2057.19	2012.92	2040	2027.09	2045	2048.01	1996.86	2169.84	2090.54	2037.65	2043.94	2047.06	2134.27	2113.04	2031.41	1973.22	2118.22	2099.15	2156.47	2060.34	2010.94	1988.67	2089.24	2029.07	2099.09	2103.46	2050.87	1996.85	2070.47	1980.99	1988.7	2010.01	2027.66	2061.89
	1991.29	1969.88	2011.95	1962.66	1984.12	2008.53	2004.15	2090.25	1995	1986.85	2005.37	2000.7	2012.99	2028.69	2026.4	2056.36	2012.31	2039.33	2026.63	2044.47	2047.17	1996.75	2168.59	2088.95	2036.78	2043.11	2046.47	2132.8	2112.01	2030.92	1973.08	2117.17	2097.72	2155.29	2059.39	2010.25	1988.5	2088.16	2028.31	2098.19	2102.38	2050.52	1996.61	2069.72	1980.79	1988.53	2009.78	2027.27	2061.35
	1990.99	1969.71	2011.32	1962.43	1984	2008.05	2003.6	2089.31	1994.7	1986.59	2005.01	2000.26	2012.69	2028.05	2025.66	2055.54	2011.71	2038.66	2026.16	2043.94	2046.34	1996.64	2167.35	2087.36	2035.91	2042.3	2045.89	2131.33	2110.97	2030.43	1972.95	2116.12	2096.31	2154.11	2058.45	2009.56	1988.34	2087.09	2027.55	2097.3	2101.29	2050.17	1996.38	2068.96	1980.6	1988.35	2009.54	2026.87	2060.81
	1990.69	1969.54	2010.7	1962.2	1983.88	2007.57	2003.05	2088.38	1994.4	1986.32	2004.65	1999.82	2012.39	2027.41	2024.92	2054.71	2011.1	2037.99	2025.69	2043.41	2045.5	1996.52	2166.1	2085.79	2035.05	2041.49	2045.31	2129.88	2109.94	2029.94	1972.81	2115.07	2094.9	2152.93	2057.51	2008.88	1988.18	2086.03	2026.8	2096.41	2100.21	2049.82	1996.14	2068.21	1980.41	1988.17	2009.31	2026.48	2060.27
	1990.4	1969.37	2010.08	1961.98	1983.76	2007.1	2002.51	2087.44	1994.1	1986.06	2004.3	1999.38	2012.09	2026.77	2024.18	2053.89	2010.51	2037.33	2025.23	2042.88	2044.67	1996.41	2164.86	2084.23	2034.2	2040.68	2044.73	2128.43	2108.91	2029.45	1972.68	2114.03	2093.5	2151.76	2056.58	2008.2	1988.01	2084.97	2026.05	2095.52	2099.13	2049.47	1995.91	2067.46	1980.21	1987.99	2009.07	2026.08	2059.73
	1990.1	1969.21	2009.46	1961.75	1983.64	2006.62	2001.97	2086.52	1993.8	1985.8	2003.94	1998.94	2011.79	2026.14	2023.45	2053.08	2009.91	2036.66	2024.76	2042.35	2043.85	1996.3	2163.62	2082.68	2033.35	2039.88	2044.15	2126.98	2107.89	2028.96	1972.54	2112.98	2092.11	2150.58	2055.65	2007.53	1987.85	2083.91	2025.3	2094.63	2098.05	2049.12	1995.68	2066.7	1980.02	1987.81	2008.84	2025.69	2059.18
	1989.81	1969.04	2008.84	1961.53	1983.53	2006.15	2001.44	2085.59	1993.5	1985.54	2003.59	1998.5	2011.49	2025.51	2022.73	2052.26	2009.33	2036	2024.29	2041.82	2043.02	1996.18	2162.38	2081.13	2032.5	2039.09	2043.57	2125.54	2106.86	2028.48	1972.41	2111.94	2090.72	2149.41	2054.72	2006.87	1987.68	2082.86	2024.56	2093.74	2096.97	2048.76	1995.44	2065.95	1979.82	1987.63	2008.6	2025.29	2058.64
	1989.52	1968.87	2008.23	1961.3	1983.41	2005.69	2000.9	2084.67	1993.2	1985.28	2003.23	1998.07	2011.19	2024.88	2022.01	2051.45	2008.74	2035.35	2023.83	2041.29	2042.21	1996.07	2161.14	2079.6	2031.67	2038.3	2042.99	2124.11	2105.84	2027.99	1972.27	2110.9	2089.35	2148.25	2053.8	2006.2	1987.51	2081.82	2023.83	2092.86	2095.9	2048.41	1995.21	2065.2	1979.63	1987.44	2008.36	2024.9	2058.09
	1989.24	1968.71	2007.62	1961.08	1983.29	2005.22	2000.38	2083.75	1992.9	1985.02	2002.88	1997.64	2010.89	2024.26	2021.29	2050.65	2008.16	2034.69	2023.36	2040.76	2041.39	1995.95	2159.9	2078.08	2030.83	2037.52	2042.42	2122.68	2104.82	2027.5	1972.14	2109.87	2087.98	2147.08	2052.89	2005.55	1987.34	2080.78	2023.1	2091.97	2094.83	2048.06	1994.98	2064.44	1979.44	1987.26	2008.13	2024.51	2057.54
	1988.95	1968.54	2007.01	1960.87	1983.18	2004.76	1999.85	2082.84	1992.61	1984.76	2002.53	1997.21	2010.59	2023.64	2020.58	2049.84	2007.58	2034.04	2022.89	2040.23	2040.58	1995.84	2158.66	2076.57	2030	2036.74	2041.84	2121.26	2103.8	2027.02	1972	2108.83	2086.62	2145.92	2051.98	2004.9	1987.18	2079.74	2022.38	2091.09	2093.76	2047.71	1994.75	2063.69	1979.24	1987.08	2007.89	2024.11	2057
	1988.67	1968.38	2006.4	1960.65	1983.06	2004.3	1999.33	2081.93	1992.31	1984.5	2002.18	1996.79	2010.29	2023.02	2019.87	2049.04	2007.01	2033.39	2022.43	2039.7	2039.77	1995.72	2157.42	2075.07	2029.18	2035.97	2041.27	2119.85	2102.78	2026.54	1971.87	2107.8	2085.27	2144.75	2051.07	2004.25	1987.01	2078.72	2021.66	2090.21	2092.69	2047.35	1994.52	2062.94	1979.05	1986.9	2007.65	2023.72	2056.45
	1988.39	1968.21	2005.79	1960.43	1982.95	2003.84	1998.82	2081.03	1992.02	1984.24	2001.82	1996.36	2009.99	2022.4	2019.16	2048.25	2006.44	2032.74	2021.96	2039.17	2038.96	1995.6	2156.18	2073.58	2028.36	2035.21	2040.7	2118.44	2101.77	2026.06	1971.73	2106.77	2083.93	2143.59	2050.17	2003.61	1986.84	2077.69	2020.95	2089.33	2091.62	2047	1994.29	2062.18	1978.86	1986.72	2007.41	2023.33	2055.9
	1988.12	1968.05	2005.19	1960.22	1982.84	2003.38	1998.31	2080.13	1991.73	1983.98	2001.47	1995.94	2009.69	2021.79	2018.46	2047.45	2005.87	2032.1	2021.49	2038.64	2038.16	1995.49	2154.94	2072.1	2027.55	2034.45	2040.13	2117.04	2100.76	2025.57	1971.6	2105.75	2082.59	2142.44	2049.27	2002.97	1986.66	2076.67	2020.24	2088.45	2090.56	2046.65	1994.06	2061.43	1978.66	1986.53	2007.17	2022.94	2055.35
	1987.84	1967.89	2004.59	1960.01	1982.72	2002.93	1997.8	2079.23	1991.44	1983.72	2001.12	1995.52	2009.39	2021.18	2017.77	2046.66	2005.31	2031.46	2021.03	2038.11	2037.36	1995.37	2153.71	2070.63	2026.74	2033.69	2039.56	2115.65	2099.75	2025.09	1971.46	2104.72	2081.27	2141.28	2048.37	2002.34	1986.49	2075.66	2019.54	2087.57	2089.5	2046.29	1993.83	2060.68	1978.47	1986.35	2006.93	2022.55	2054.8
	1987.57	1967.72	2003.99	1959.8	1982.61	2002.48	1997.3	2078.34	1991.15	1983.46	2000.77	1995.1	2009.09	2020.57	2017.08	2045.88	2004.76	2030.82	2020.56	2037.58	2036.57	1995.25	2152.47	2069.17	2025.93	2032.94	2038.99	2114.26	2098.74	2024.62	1971.33	2103.7	2079.95	2140.13	2047.48	2001.72	1986.32	2074.65	2018.85	2086.69	2088.44	2045.94	1993.6	2059.93	1978.28	1986.16	2006.69	2022.16	2054.25
	1987.3	1967.56	2003.4	1959.59	1982.5	2002.03	1996.8	2077.45	1990.86	1983.2	2000.42	1994.69	2008.79	2019.96	2016.39	2045.1	2004.2	2030.19	2020.09	2037.06	2035.78	1995.13	2151.24	2067.73	2025.14	2032.2	2038.43	2112.88	2097.74	2024.14	1971.19	2102.68	2078.64	2138.98	2046.6	2001.1	1986.15	2073.65	2018.15	2085.82	2087.39	2045.58	1993.37	2059.17	1978.08	1985.98	2006.45	2021.77	2053.7
	1987.04	1967.4	2002.81	1959.38	1982.39	2001.59	1996.3	2076.57	1990.57	1982.94	2000.08	1994.27	2008.49	2019.36	2015.71	2044.32	2003.65	2029.55	2019.63	2036.53	2034.99	1995.01	2150	2066.29	2024.34	2031.46	2037.86	2111.5	2096.74	2023.66	1971.06	2101.67	2077.34	2137.83	2045.72	2000.48	1985.97	2072.65	2017.47	2084.95	2086.34	2045.23	1993.15	2058.42	1977.89	1985.79	2006.21	2021.39	2053.14
	1986.77	1967.24	2002.22	1959.18	1982.28	2001.14	1995.81	2075.69	1990.29	1982.68	1999.73	1993.86	2008.19	2018.76	2015.03	2043.54	2003.11	2028.92	2019.16	2036	2034.21	1994.89	2148.77	2064.87	2023.56	2030.73	2037.3	2110.13	2095.74	2023.18	1970.92	2100.65	2076.05	2136.69	2044.84	1999.87	1985.8	2071.66	2016.79	2084.08	2085.29	2044.87	1992.92	2057.67	1977.7	1985.61	2005.97	2021	2052.59
	1986.51	1967.08	2001.63	1958.97	1982.17	2000.7	1995.32	2074.82	1990	1982.42	1999.38	1993.45	2007.89	2018.16	2014.35	2042.77	2002.56	2028.29	2018.69	2035.47	2033.43	1994.77	2147.54	2063.45	2022.77	2030	2036.74	2108.77	2094.74	2022.71	1970.78	2099.64	2074.76	2135.54	2043.97	1999.27	1985.62	2070.67	2016.11	2083.21	2084.24	2044.52	1992.7	2056.92	1977.51	1985.42	2005.73	2020.61	2052.04
	1986.25	1966.93	2001.05	1958.77	1982.06	2000.26	1994.84	2073.94	1989.72	1982.17	1999.04	1993.04	2007.58	2017.57	2013.69	2042	2002.03	2027.67	2018.23	2034.95	2032.65	1994.65	2146.31	2062.04	2021.99	2029.28	2036.18	2107.42	2093.75	2022.23	1970.65	2098.64	2073.49	2134.4	2043.11	1998.67	1985.45	2069.69	2015.44	2082.34	2083.2	2044.16	1992.47	2056.17	1977.31	1985.24	2005.49	2020.23	2051.49
	1986	1966.77	2000.47	1958.57	1981.95	1999.82	1994.36	2073.08	1989.44	1981.91	1998.69	1992.64	2007.28	2016.98	2013.02	2041.24	2001.49	2027.05	2017.76	2034.42	2031.88	1994.53	2145.08	2060.65	2021.22	2028.56	2035.62	2106.07	2092.75	2021.76	1970.51	2097.63	2072.22	2133.26	2042.24	1998.08	1985.27	2068.72	2014.78	2081.47	2082.15	2043.81	1992.25	2055.42	1977.12	1985.05	2005.24	2019.84	2050.93
	1985.74	1966.61	1999.89	1958.37	1981.84	1999.39	1993.88	2072.22	1989.16	1981.65	1998.35	1992.24	2006.98	2016.39	2012.36	2040.47	2000.96	2026.43	2017.3	2033.89	2031.11	1994.4	2143.85	2059.27	2020.45	2027.85	2035.06	2104.72	2091.77	2021.29	1970.38	2096.63	2070.96	2132.13	2041.39	1997.49	1985.09	2067.75	2014.12	2080.61	2081.12	2043.45	1992.02	2054.67	1976.93	1984.86	2005	2019.46	2050.38
	1985.49	1966.45	1999.32	1958.18	1981.73	1998.96	1993.41	2071.36	1988.88	1981.39	1998	1991.84	2006.68	2015.8	2011.7	2039.72	2000.43	2025.81	2016.83	2033.37	2030.35	1994.28	2142.63	2057.89	2019.69	2027.15	2034.5	2103.39	2090.78	2020.82	1970.24	2095.63	2069.71	2131	2040.53	1996.9	1984.91	2066.78	2013.46	2079.75	2080.08	2043.1	1991.8	2053.92	1976.74	1984.68	2004.76	2019.08	2049.82
	1985.24	1966.3	1998.74	1957.98	1981.63	1998.53	1992.94	2070.5	1988.6	1981.14	1997.66	1991.44	2006.38	2015.22	2011.05	2038.96	1999.91	2025.2	2016.37	2032.84	2029.59	1994.16	2141.4	2056.53	2018.94	2026.44	2033.95	2102.06	2089.8	2020.35	1970.1	2094.63	2068.47	2129.87	2039.68	1996.32	1984.73	2065.82	2012.81	2078.89	2079.05	2042.74	1991.58	2053.17	1976.55	1984.49	2004.52	2018.69	2049.27
	1984.99	1966.14	1998.17	1957.79	1981.52	1998.1	1992.48	2069.66	1988.33	1980.88	1997.32	1991.04	2006.08	2014.64	2010.4	2038.21	1999.39	2024.59	2015.91	2032.32	2028.83	1994.03	2140.18	2055.18	2018.18	2025.75	2033.4	2100.73	2088.81	2019.88	1969.97	2093.64	2067.23	2128.74	2038.84	1995.75	1984.55	2064.87	2012.17	2078.03	2078.02	2042.39	1991.35	2052.42	1976.36	1984.3	2004.27	2018.31	2048.72
	1984.75	1965.99	1997.61	1957.6	1981.42	1997.68	1992.01	2068.81	1988.05	1980.63	1996.98	1990.65	2005.77	2014.06	2009.76	2037.47	1998.88	2023.98	2015.44	2031.8	2028.08	1993.91	2138.96	2053.83	2017.44	2025.06	2032.84	2099.42	2087.84	2019.41	1969.83	2092.65	2066	2127.62	2038	1995.18	1984.37	2063.92	2011.53	2077.17	2076.99	2042.03	1991.13	2051.68	1976.17	1984.11	2004.03	2017.93	2048.16
	1984.51	1965.83	1997.04	1957.41	1981.31	1997.26	1991.56	2067.97	1987.78	1980.37	1996.64	1990.25	2005.47	2013.49	2009.12	2036.72	1998.37	2023.38	2014.98	2031.27	2027.33	1993.78	2137.74	2052.5	2016.69	2024.37	2032.3	2098.11	2086.86	2018.95	1969.7	2091.66	2064.79	2126.49	2037.16	1994.62	1984.19	2062.98	2010.9	2076.32	2075.97	2041.68	1990.91	2050.93	1975.98	1983.93	2003.79	2017.55	2047.61
	1984.27	1965.68	1996.48	1957.22	1981.21	1996.84	1991.1	2067.13	1987.5	1980.12	1996.3	1989.86	2005.17	2012.92	2008.49	2035.99	1997.86	2022.78	2014.52	2030.75	2026.58	1993.66	2136.52	2051.18	2015.96	2023.69	2031.75	2096.8	2085.89	2018.48	1969.56	2090.68	2063.57	2125.38	2036.33	1994.06	1984.01	2062.04	2010.27	2075.46	2074.95	2041.32	1990.69	2050.19	1975.79	1983.74	2003.54	2017.17	2047.05
	1984.03	1965.53	1995.92	1957.03	1981.11	1996.42	1990.66	2066.3	1987.23	1979.86	1995.96	1989.48	2004.87	2012.35	2007.86	2035.25	1997.35	2022.18	2014.05	2030.23	2025.84	1993.53	2135.3	2049.87	2015.22	2023.02	2031.2	2095.51	2084.92	2018.02	1969.42	2089.7	2062.37	2124.26	2035.51	1993.51	1983.83	2061.11	2009.64	2074.61	2073.93	2040.97	1990.47	2049.44	1975.6	1983.55	2003.3	2016.79	2046.5
	1983.79	1965.38	1995.37	1956.85	1981.01	1996.01	1990.21	2065.47	1986.96	1979.61	1995.62	1989.09	2004.57	2011.78	2007.23	2034.52	1996.85	2021.58	2013.59	2029.71	2025.1	1993.4	2134.08	2048.57	2014.5	2022.35	2030.66	2094.21	2083.95	2017.55	1969.29	2088.72	2061.18	2123.15	2034.69	1992.96	1983.65	2060.18	2009.02	2073.76	2072.91	2040.61	1990.25	2048.7	1975.41	1983.36	2003.05	2016.42	2045.94
	1983.56	1965.23	1994.81	1956.66	1980.91	1995.59	1989.77	2064.65	1986.69	1979.36	1995.28	1988.71	2004.27	2011.22	2006.61	2033.79	1996.36	2020.99	2013.13	2029.19	2024.37	1993.28	2132.87	2047.28	2013.78	2021.69	2030.11	2092.93	2082.98	2017.09	1969.15	2087.75	2059.99	2122.04	2033.87	1992.42	1983.47	2059.26	2008.41	2072.92	2071.9	2040.26	1990.03	2047.96	1975.22	1983.17	2002.81	2016.04	2045.39
	1983.33	1965.08	1994.26	1956.48	1980.81	1995.18	1989.33	2063.83	1986.43	1979.1	1994.95	1988.33	2003.97	2010.66	2005.99	2033.07	1995.86	2020.4	2012.67	2028.67	2023.64	1993.15	2131.66	2046	2013.06	2021.03	2029.57	2091.65	2082.02	2016.63	1969.01	2086.78	2058.81	2120.93	2033.06	1991.88	1983.28	2058.34	2007.8	2072.07	2070.89	2039.9	1989.82	2047.22	1975.03	1982.98	2002.56	2015.67	2044.83
	1983.1	1964.93	1993.71	1956.3	1980.71	1994.78	1988.89	2063.02	1986.16	1978.85	1994.61	1987.95	2003.66	2010.1	2005.38	2032.35	1995.37	2019.81	2012.21	2028.15	2022.91	1993.02	2130.45	2044.72	2012.35	2020.37	2029.03	2090.38	2081.06	2016.17	1968.88	2085.81	2057.64	2119.83	2032.25	1991.35	1983.1	2057.43	2007.2	2071.23	2069.89	2039.55	1989.6	2046.48	1974.84	1982.8	2002.32	2015.29	2044.28
	1982.87	1964.78	1993.17	1956.12	1980.61	1994.37	1988.46	2062.21	1985.9	1978.6	1994.28	1987.57	2003.36	2009.55	2004.77	2031.63	1994.89	2019.22	2011.75	2027.63	2022.19	1992.89	2129.24	2043.46	2011.64	2019.72	2028.49	2089.12	2080.11	2015.72	1968.74	2084.85	2056.48	2118.73	2031.45	1990.82	1982.92	2056.52	2006.6	2070.39	2068.88	2039.19	1989.38	2045.74	1974.65	1982.61	2002.07	2014.92	2043.73
	1982.65	1964.63	1992.63	1955.95	1980.51	1993.97	1988.04	2061.4	1985.63	1978.35	1993.94	1987.2	2003.06	2009	2004.17	2030.92	1994.41	2018.64	2011.29	2027.12	2021.47	1992.76	2128.03	2042.21	2010.94	2019.08	2027.96	2087.86	2079.15	2015.26	1968.6	2083.88	2055.33	2117.63	2030.65	1990.3	1982.73	2055.62	2006.01	2069.55	2067.88	2038.84	1989.17	2045	1974.46	1982.42	2001.83	2014.55	2043.17
	1982.42	1964.48	1992.09	1955.77	1980.41	1993.57	1987.61	2060.6	1985.37	1978.1	1993.61	1986.83	2002.76	2008.45	2003.57	2030.21	1993.93	2018.06	2010.83	2026.6	2020.76	1992.63	2126.82	2040.97	2010.24	2018.44	2027.42	2086.61	2078.2	2014.8	1968.47	2082.93	2054.18	2116.53	2029.86	1989.78	1982.55	2054.73	2005.42	2068.72	2066.89	2038.49	1988.95	2044.26	1974.28	1982.23	2001.58	2014.17	2042.62
	1982.2	1964.34	1991.55	1955.6	1980.32	1993.17	1987.19	2059.8	1985.11	1977.85	1993.28	1986.46	2002.46	2007.91	2002.97	2029.51	1993.45	2017.49	2010.38	2026.09	2020.05	1992.5	2125.62	2039.74	2009.55	2017.8	2026.89	2085.36	2077.25	2014.35	1968.33	2081.97	2053.04	2115.44	2029.07	1989.27	1982.36	2053.84	2004.83	2067.88	2065.89	2038.13	1988.73	2043.53	1974.09	1982.04	2001.34	2013.8	2042.07
	1981.98	1964.19	1991.02	1955.43	1980.22	1992.78	1986.78	2059.01	1984.85	1977.6	1992.95	1986.09	2002.16	2007.37	2002.38	2028.81	1992.98	2016.91	2009.92	2025.57	2019.34	1992.37	2124.42	2038.52	2008.86	2017.17	2026.36	2084.13	2076.31	2013.9	1968.19	2081.02	2051.91	2114.35	2028.28	1988.76	1982.18	2052.95	2004.25	2067.05	2064.91	2037.78	1988.52	2042.8	1973.9	1981.85	2001.09	2013.43	2041.51
	1981.77	1964.05	1990.49	1955.26	1980.13	1992.39	1986.36	2058.22	1984.6	1977.35	1992.62	1985.72	2001.86	2006.83	2001.8	2028.11	1992.52	2016.34	2009.46	2025.06	2018.64	1992.24	2123.22	2037.31	2008.18	2016.55	2025.83	2082.9	2075.37	2013.44	1968.06	2080.08	2050.79	2113.27	2027.5	1988.26	1981.99	2052.07	2003.68	2066.22	2063.92	2037.43	1988.31	2042.07	1973.71	1981.66	2000.85	2013.07	2040.96
	1981.55	1963.9	1989.96	1955.09	1980.03	1992	1985.95	2057.44	1984.34	1977.1	1992.29	1985.36	2001.56	2006.29	2001.21	2027.42	1992.05	2015.77	2009.01	2024.55	2017.94	1992.1	2122.02	2036.11	2007.5	2015.93	2025.3	2081.67	2074.43	2012.99	1967.92	2079.13	2049.68	2112.19	2026.73	1987.76	1981.81	2051.2	2003.11	2065.4	2062.94	2037.07	1988.09	2041.33	1973.53	1981.48	2000.6	2012.7	2040.41
	1981.34	1963.76	1989.44	1954.92	1979.94	1991.61	1985.55	2056.66	1984.08	1976.85	1991.96	1985	2001.26	2005.76	2000.64	2026.73	1991.59	2015.21	2008.55	2024.04	2017.24	1991.97	2120.83	2034.92	2006.83	2015.32	2024.77	2080.45	2073.49	2012.54	1967.78	2078.19	2048.57	2111.11	2025.96	1987.27	1981.62	2050.33	2002.55	2064.57	2061.96	2036.72	1987.88	2040.61	1973.34	1981.29	2000.35	2012.33	2039.86
	1981.13	1963.62	1988.92	1954.75	1979.85	1991.23	1985.15	2055.88	1983.83	1976.61	1991.64	1984.64	2000.96	2005.23	2000.06	2026.05	1991.13	2014.65	2008.1	2023.53	2016.55	1991.84	2119.64	2033.74	2006.16	2014.71	2024.25	2079.24	2072.56	2012.1	1967.65	2077.26	2047.47	2110.04	2025.19	1986.78	1981.44	2049.47	2001.99	2063.75	2060.98	2036.37	1987.67	2039.88	1973.16	1981.1	2000.11	2011.97	2039.31
	1980.92	1963.48	1988.4	1954.59	1979.76	1990.84	1984.75	2055.11	1983.58	1976.36	1991.31	1984.29	2000.66	2004.71	1999.49	2025.37	1990.68	2014.09	2007.65	2023.02	2015.87	1991.7	2118.45	2032.57	2005.5	2014.1	2023.73	2078.04	2071.63	2011.65	1967.51	2076.33	2046.38	2108.96	2024.43	1986.3	1981.25	2048.61	2001.43	2062.93	2060.01	2036.02	1987.45	2039.15	1972.97	1980.91	1999.86	2011.61	2038.76
	1980.72	1963.34	1987.88	1954.43	1979.67	1990.46	1984.35	2054.34	1983.33	1976.12	1990.99	1983.93	2000.36	2004.18	1998.93	2024.7	1990.23	2013.53	2007.19	2022.51	2015.18	1991.57	2117.26	2031.41	2004.84	2013.5	2023.21	2076.84	2070.7	2011.2	1967.37	2075.4	2045.3	2107.9	2023.67	1985.82	1981.06	2047.76	2000.88	2062.11	2059.04	2035.66	1987.24	2038.43	1972.79	1980.72	1999.62	2011.24	2038.21
	1980.52	1963.2	1987.37	1954.27	1979.58	1990.09	1983.96	2053.58	1983.08	1975.87	1990.66	1983.58	2000.06	2003.67	1998.37	2024.02	1989.79	2012.98	2006.74	2022.01	2014.51	1991.43	2116.07	2030.26	2004.19	2012.9	2022.69	2075.65	2069.78	2010.76	1967.24	2074.47	2044.22	2106.83	2022.92	1985.35	1980.87	2046.91	2000.34	2061.3	2058.08	2035.31	1987.03	2037.71	1972.6	1980.53	1999.37	2010.88	2037.66
	1980.31	1963.06	1986.86	1954.11	1979.49	1989.71	1983.57	2052.82	1982.83	1975.63	1990.34	1983.23	1999.77	2003.15	1997.81	2023.36	1989.34	2012.43	2006.29	2021.5	2013.83	1991.3	2114.89	2029.12	2003.54	2012.31	2022.17	2074.47	2068.86	2010.32	1967.1	2073.55	2043.16	2105.77	2022.17	1984.88	1980.69	2046.07	1999.8	2060.49	2057.12	2034.96	1986.82	2036.99	1972.42	1980.35	1999.13	2010.52	2037.11
	1980.11	1962.92	1986.36	1953.95	1979.4	1989.34	1983.19	2052.07	1982.58	1975.38	1990.02	1982.88	1999.47	2002.64	1997.26	2022.69	1988.9	2011.88	2005.84	2021	2013.16	1991.16	2113.71	2027.99	2002.9	2011.73	2021.66	2073.29	2067.94	2009.88	1966.96	2072.63	2042.1	2104.71	2021.43	1984.42	1980.5	2045.24	1999.26	2059.68	2056.16	2034.61	1986.61	2036.27	1972.24	1980.16	1998.88	2010.16	2036.57
	1979.92	1962.78	1985.85	1953.79	1979.32	1988.97	1982.81	2051.32	1982.34	1975.14	1989.7	1982.54	1999.17	2002.13	1996.71	2022.04	1988.47	2011.34	2005.39	2020.5	2012.5	1991.02	2112.53	2026.87	2002.26	2011.15	2021.14	2072.12	2067.03	2009.44	1966.83	2071.72	2041.04	2103.66	2020.69	1983.96	1980.31	2044.41	1998.73	2058.87	2055.2	2034.26	1986.4	2035.55	1972.06	1979.97	1998.63	2009.81	2036.02
	1979.72	1962.64	1985.35	1953.64	1979.23	1988.61	1982.43	2050.58	1982.1	1974.9	1989.38	1982.2	1998.87	2001.62	1996.17	2021.38	1988.04	2010.79	2004.95	2020	2011.83	1990.89	2111.36	2025.76	2001.63	2010.57	2020.63	2070.96	2066.12	2009	1966.69	2070.81	2040	2102.61	2019.96	1983.51	1980.12	2043.58	1998.21	2058.06	2054.25	2033.91	1986.19	2034.84	1971.87	1979.78	1998.39	2009.45	2035.48
	1979.53	1962.51	1984.86	1953.49	1979.15	1988.24	1982.06	2049.84	1981.85	1974.66	1989.06	1981.86	1998.57	2001.12	1995.63	2020.73	1987.61	2010.26	2004.5	2019.5	2011.18	1990.75	2110.18	2024.66	2001	2010	2020.12	2069.8	2065.21	2008.56	1966.55	2069.91	2038.96	2101.56	2019.23	1983.06	1979.94	2042.76	1997.68	2057.26	2053.31	2033.56	1985.99	2034.12	1971.69	1979.6	1998.14	2009.09	2034.93
	1979.34	1962.37	1984.36	1953.33	1979.06	1987.88	1981.69	2049.1	1981.61	1974.42	1988.75	1981.52	1998.28	2000.62	1995.09	2020.08	1987.18	2009.72	2004.06	2019	2010.52	1990.61	2109.01	2023.57	2000.38	2009.43	2019.62	2068.65	2064.3	2008.13	1966.42	2069.01	2037.94	2100.52	2018.5	1982.62	1979.75	2041.95	1997.17	2056.46	2052.36	2033.21	1985.78	2033.41	1971.51	1979.41	1997.9	2008.74	2034.39
	1979.15	1962.24	1983.87	1953.18	1978.98	1987.52	1981.32	2048.37	1981.37	1974.18	1988.43	1981.18	1997.98	2000.12	1994.56	2019.44	1986.76	2009.19	2003.61	2018.5	2009.87	1990.47	2107.84	2022.49	1999.76	2008.87	2019.11	2067.51	2063.4	2007.69	1966.28	2068.11	2036.92	2099.48	2017.78	1982.18	1979.56	2041.14	1996.66	2055.67	2051.43	2032.87	1985.57	2032.71	1971.33	1979.22	1997.65	2008.39	2033.85
	1978.96	1962.1	1983.38	1953.04	1978.9	1987.16	1980.96	2047.65	1981.14	1973.94	1988.12	1980.85	1997.68	1999.63	1994.04	2018.81	1986.34	2008.66	2003.17	2018.01	2009.23	1990.33	2106.68	2021.42	1999.15	2008.31	2018.61	2066.37	2062.5	2007.26	1966.14	2067.22	2035.9	2098.45	2017.07	1981.75	1979.37	2040.33	1996.15	2054.87	2050.49	2032.52	1985.36	2032	1971.15	1979.04	1997.41	2008.04	2033.31
	1978.77	1961.97	1982.9	1952.89	1978.82	1986.81	1980.59	2046.92	1980.9	1973.7	1987.81	1980.52	1997.39	1999.14	1993.52	2018.17	1985.93	2008.13	2002.73	2017.51	2008.59	1990.19	2105.52	2020.36	1998.54	2007.76	2018.11	2065.24	2061.61	2006.83	1966.01	2066.33	2034.9	2097.42	2016.36	1981.32	1979.18	2039.53	1995.65	2054.08	2049.56	2032.17	1985.16	2031.3	1970.97	1978.85	1997.16	2007.69	2032.77
	1978.59	1961.84	1982.42	1952.74	1978.74	1986.46	1980.24	2046.21	1980.66	1973.46	1987.49	1980.19	1997.09	1998.65	1993	2017.54	1985.52	2007.61	2002.29	2017.02	2007.95	1990.05	2104.36	2019.31	1997.94	2007.21	2017.61	2064.12	2060.72	2006.4	1965.87	2065.44	2033.9	2096.39	2015.65	1980.9	1978.99	2038.74	1995.15	2053.29	2048.63	2031.82	1984.95	2030.59	1970.79	1978.67	1996.92	2007.34	2032.23
	1978.41	1961.7	1981.94	1952.6	1978.66	1986.11	1979.88	2045.49	1980.43	1973.23	1987.18	1979.86	1996.8	1998.17	1992.49	2016.92	1985.11	2007.09	2001.85	2016.53	2007.32	1989.91	2103.2	2018.27	1997.34	2006.66	2017.11	2063	2059.83	2005.97	1965.74	2064.56	2032.91	2095.37	2014.95	1980.48	1978.81	2037.95	1994.65	2052.51	2047.71	2031.48	1984.75	2029.89	1970.61	1978.48	1996.68	2006.99	2031.69
	1978.23	1961.57	1981.46	1952.46	1978.58	1985.76	1979.53	2044.79	1980.2	1972.99	1986.87	1979.54	1996.5	1997.69	1991.98	2016.3	1984.7	2006.57	2001.41	2016.04	2006.69	1989.76	2102.05	2017.23	1996.75	2006.12	2016.61	2061.89	2058.94	2005.54	1965.6	2063.68	2031.93	2094.35	2014.26	1980.07	1978.62	2037.17	1994.17	2051.73	2046.79	2031.13	1984.54	2029.2	1970.44	1978.3	1996.43	2006.65	2031.16
	1978.05	1961.44	1980.99	1952.32	1978.51	1985.42	1979.19	2044.08	1979.97	1972.76	1986.57	1979.22	1996.21	1997.21	1991.47	2015.68	1984.3	2006.05	2000.97	2015.55	2006.06	1989.62	2100.9	2016.21	1996.16	2005.59	2016.12	2060.79	2058.06	2005.12	1965.46	2062.81	2030.95	2093.33	2013.57	1979.66	1978.43	2036.39	1993.68	2050.95	2045.87	2030.79	1984.34	2028.5	1970.26	1978.11	1996.19	2006.3	2030.62
	1977.88	1961.31	1980.52	1952.18	1978.43	1985.08	1978.84	2043.38	1979.74	1972.52	1986.26	1978.9	1995.92	1996.74	1990.97	2015.07	1983.9	2005.54	2000.53	2015.07	2005.44	1989.48	2099.75	2015.2	1995.57	2005.06	2015.63	2059.7	2057.18	2004.69	1965.33	2061.94	2029.99	2092.32	2012.88	1979.26	1978.24	2035.62	1993.2	2050.17	2044.96	2030.44	1984.13	2027.81	1970.08	1977.93	1995.94	2005.96	2030.09
	1977.7	1961.19	1980.05	1952.04	1978.35	1984.74	1978.5	2042.69	1979.51	1972.29	1985.95	1978.58	1995.62	1996.27	1990.48	2014.47	1983.51	2005.03	2000.1	2014.59	2004.83	1989.33	2098.61	2014.2	1994.99	2004.53	2015.14	2058.61	2056.31	2004.27	1965.19	2061.08	2029.03	2091.31	2012.2	1978.86	1978.05	2034.86	1992.73	2049.4	2044.06	2030.1	1983.93	2027.12	1969.91	1977.74	1995.7	2005.62	2029.56
	1977.53	1961.06	1979.59	1951.9	1978.28	1984.41	1978.16	2042	1979.29	1972.06	1985.65	1978.26	1995.33	1995.81	1989.98	2013.86	1983.12	2004.53	1999.67	2014.1	2004.22	1989.19	2097.46	2013.2	1994.42	2004.01	2014.65	2057.53	2055.43	2003.85	1965.06	2060.22	2028.08	2090.31	2011.52	1978.47	1977.86	2034.1	1992.26	2048.63	2043.15	2029.76	1983.73	2026.43	1969.73	1977.56	1995.46	2005.28	2029.03
	1977.36	1960.93	1979.13	1951.77	1978.21	1984.07	1977.83	2041.31	1979.06	1971.83	1985.35	1977.95	1995.04	1995.34	1989.5	2013.27	1982.73	2004.02	1999.23	2013.62	2003.61	1989.04	2096.33	2012.22	1993.85	2003.49	2014.17	2056.45	2054.57	2003.43	1964.92	2059.37	2027.13	2089.31	2010.85	1978.08	1977.68	2033.34	1991.79	2047.86	2042.25	2029.42	1983.53	2025.75	1969.56	1977.38	1995.22	2004.94	2028.5
	1977.19	1960.81	1978.67	1951.64	1978.14	1983.74	1977.5	2040.63	1978.84	1971.6	1985.04	1977.64	1994.75	1994.88	1989.01	2012.67	1982.35	2003.52	1998.8	2013.14	2003.01	1988.9	2095.19	2011.25	1993.28	2002.98	2013.69	2055.38	2053.7	2003.02	1964.78	2058.52	2026.2	2088.32	2010.18	1977.7	1977.49	2032.59	1991.33	2047.09	2041.36	2029.08	1983.33	2025.07	1969.38	1977.2	1994.97	2004.6	2027.97
	1977.02	1960.68	1978.22	1951.5	1978.06	1983.41	1977.17	2039.95	1978.62	1971.37	1984.74	1977.33	1994.45	1994.43	1988.54	2012.08	1981.96	2003.03	1998.37	2012.67	2002.41	1988.75	2094.06	2010.28	1992.72	2002.47	2013.21	2054.32	2052.84	2002.6	1964.65	2057.67	2025.27	2087.33	2009.52	1977.32	1977.3	2031.85	1990.87	2046.33	2040.47	2028.74	1983.12	2024.39	1969.21	1977.01	1994.73	2004.27	2027.45
	1976.86	1960.56	1977.77	1951.37	1977.99	1983.09	1976.85	2039.28	1978.4	1971.14	1984.45	1977.03	1994.16	1993.97	1988.06	2011.5	1981.59	2002.53	1997.94	2012.19	2001.82	1988.6	2092.93	2009.33	1992.17	2001.97	2012.73	2053.27	2051.98	2002.19	1964.51	2056.83	2024.35	2086.34	2008.86	1976.95	1977.11	2031.11	1990.42	2045.58	2039.58	2028.4	1982.92	2023.71	1969.04	1976.83	1994.49	2003.93	2026.92
	1976.69	1960.43	1977.32	1951.25	1977.93	1982.77	1976.53	2038.61	1978.18	1970.91	1984.15	1976.73	1993.87	1993.53	1987.59	2010.92	1981.21	2002.04	1997.52	2011.72	2001.23	1988.46	2091.81	2008.38	1991.62	2001.47	2012.25	2052.22	2051.13	2001.77	1964.38	2055.99	2023.43	2085.36	2008.21	1976.58	1976.92	2030.37	1989.97	2044.82	2038.7	2028.06	1982.72	2023.03	1968.87	1976.65	1994.25	2003.6	2026.4
	1976.53	1960.31	1976.88	1951.12	1977.86	1982.45	1976.21	2037.95	1977.96	1970.68	1983.85	1976.42	1993.58	1993.08	1987.13	2010.34	1980.84	2001.55	1997.09	2011.25	2000.64	1988.31	2090.68	2007.44	1991.07	2000.97	2011.78	2051.19	2050.28	2001.36	1964.24	2055.16	2022.53	2084.38	2007.56	1976.21	1976.74	2029.65	1989.53	2044.07	2037.82	2027.72	1982.52	2022.36	1968.69	1976.47	1994.01	2003.27	2025.88
	1976.37	1960.19	1976.44	1950.99	1977.79	1982.13	1975.89	2037.29	1977.75	1970.46	1983.56	1976.13	1993.3	1992.64	1986.66	2009.77	1980.47	2001.07	1996.67	2010.78	2000.06	1988.16	2089.57	2006.52	1990.53	2000.48	2011.31	2050.15	2049.43	2000.95	1964.11	2054.33	2021.63	2083.41	2006.91	1975.86	1976.55	2028.92	1989.09	2043.32	2036.95	2027.38	1982.33	2021.7	1968.52	1976.29	1993.77	2002.94	2025.36
	1976.22	1960.07	1976	1950.87	1977.73	1981.81	1975.58	2036.64	1977.53	1970.23	1983.26	1975.83	1993.01	1992.2	1986.21	2009.21	1980.11	2000.59	1996.25	2010.31	1999.48	1988.01	2088.45	2005.6	1990	1999.99	2010.84	2049.13	2048.59	2000.55	1963.97	2053.51	2020.73	2082.44	2006.27	1975.5	1976.36	2028.21	1988.66	2042.57	2036.08	2027.04	1982.13	2021.03	1968.35	1976.11	1993.53	2002.61	2024.84
	1976.06	1959.95	1975.57	1950.74	1977.66	1981.5	1975.27	2035.99	1977.32	1970.01	1982.97	1975.54	1992.72	1991.77	1985.75	2008.65	1979.75	2000.11	1995.83	2009.84	1998.91	1987.86	2087.34	2004.69	1989.46	1999.51	2010.37	2048.11	2047.75	2000.14	1963.84	2052.69	2019.85	2081.47	2005.64	1975.15	1976.17	2027.49	1988.22	2041.83	2035.22	2026.71	1981.93	2020.37	1968.18	1975.94	1993.29	2002.28	2024.33
	1975.91	1959.83	1975.14	1950.62	1977.6	1981.19	1974.97	2035.34	1977.11	1969.79	1982.68	1975.25	1992.43	1991.34	1985.31	2008.09	1979.39	1999.63	1995.41	2009.38	1998.34	1987.71	2086.23	2003.8	1988.94	1999.03	2009.9	2047.1	2046.91	1999.74	1963.7	2051.88	2018.97	2080.51	2005.01	1974.81	1975.99	2026.79	1987.8	2041.09	2034.36	2026.37	1981.73	2019.71	1968.01	1975.76	1993.05	2001.96	2023.81
	1975.75	1959.71	1974.71	1950.5	1977.53	1980.89	1974.66	2034.7	1976.9	1969.56	1982.39	1974.96	1992.15	1990.91	1984.86	2007.54	1979.03	1999.16	1994.99	2008.92	1997.78	1987.56	2085.13	2002.91	1988.42	1998.55	2009.44	2046.09	2046.08	1999.33	1963.57	2051.07	2018.11	2079.56	2004.39	1974.47	1975.8	2026.09	1987.38	2040.36	2033.5	2026.04	1981.53	2019.05	1967.85	1975.58	1992.81	2001.64	2023.3
	1975.6	1959.59	1974.29	1950.39	1977.47	1980.58	1974.36	2034.07	1976.69	1969.34	1982.1	1974.67	1991.86	1990.48	1984.42	2006.99	1978.68	1998.69	1994.57	2008.46	1997.22	1987.41	2084.03	2002.03	1987.9	1998.08	2008.98	2045.1	2045.25	1998.93	1963.43	2050.26	2017.24	2078.61	2003.77	1974.14	1975.61	2025.39	1986.96	2039.62	2032.65	2025.71	1981.34	2018.4	1967.68	1975.4	1992.57	2001.32	2022.79
	1975.45	1959.48	1973.87	1950.27	1977.41	1980.28	1974.07	2033.44	1976.49	1969.12	1981.82	1974.39	1991.57	1990.06	1983.99	2006.45	1978.33	1998.22	1994.16	2008	1996.67	1987.25	2082.93	2001.16	1987.39	1997.62	2008.52	2044.11	2044.42	1998.53	1963.3	2049.46	2016.39	2077.66	2003.15	1973.81	1975.43	2024.7	1986.55	2038.89	2031.8	2025.38	1981.14	2017.75	1967.51	1975.23	1992.33	2001	2022.28
	1975.3	1959.36	1973.45	1950.15	1977.35	1979.98	1973.77	2032.81	1976.28	1968.91	1981.53	1974.1	1991.29	1989.65	1983.55	2005.91	1977.99	1997.76	1993.75	2007.55	1996.12	1987.1	2081.84	2000.3	1986.88	1997.15	2008.07	2043.12	2043.6	1998.14	1963.16	2048.67	2015.54	2076.72	2002.54	1973.48	1975.24	2024.01	1986.14	2038.17	2030.96	2025.04	1980.95	2017.1	1967.35	1975.05	1992.09	2000.68	2021.78
	1975.16	1959.25	1973.04	1950.04	1977.3	1979.68	1973.48	2032.19	1976.08	1968.69	1981.25	1973.83	1991.01	1989.23	1983.13	2005.38	1977.64	1997.3	1993.33	2007.09	1995.57	1986.95	2080.75	1999.45	1986.38	1996.7	2007.61	2042.15	2042.78	1997.74	1963.03	2047.88	2014.7	2075.78	2001.94	1973.16	1975.06	2023.33	1985.74	2037.45	2030.12	2024.71	1980.75	2016.46	1967.18	1974.88	1991.86	2000.36	2021.28
	1975.01	1959.13	1972.62	1949.93	1977.24	1979.39	1973.2	2031.57	1975.88	1968.47	1980.97	1973.55	1990.72	1988.82	1982.7	2004.85	1977.3	1996.84	1992.93	2006.64	1995.03	1986.79	2079.66	1998.61	1985.88	1996.24	2007.16	2041.18	2041.97	1997.35	1962.89	2047.1	2013.87	2074.85	2001.34	1972.85	1974.87	2022.66	1985.34	2036.73	2029.29	2024.38	1980.56	2015.82	1967.02	1974.71	1991.62	2000.05	2020.77
	1974.87	1959.02	1972.22	1949.81	1977.18	1979.1	1972.91	2030.96	1975.68	1968.26	1980.69	1973.27	1990.44	1988.42	1982.29	2004.33	1976.97	1996.39	1992.52	2006.2	1994.5	1986.64	2078.58	1997.78	1985.38	1995.79	2006.71	2040.22	2041.16	1996.95	1962.76	2046.32	2013.05	2073.92	2000.74	1972.54	1974.69	2021.99	1984.94	2036.01	2028.46	2024.06	1980.36	2015.18	1966.85	1974.53	1991.39	1999.73	2020.27
	1974.73	1958.91	1971.81	1949.7	1977.13	1978.81	1972.63	2030.35	1975.48	1968.04	1980.41	1973	1990.16	1988.02	1981.87	2003.81	1976.64	1995.93	1992.11	2005.75	1993.96	1986.48	2077.5	1996.95	1984.9	1995.35	2006.27	2039.26	2040.35	1996.56	1962.63	2045.54	2012.23	2073	2000.15	1972.24	1974.5	2021.33	1984.55	2035.3	2027.64	2023.73	1980.17	2014.55	1966.69	1974.36	1991.15	1999.42	2019.78
	1974.59	1958.8	1971.41	1949.6	1977.07	1978.53	1972.35	2029.75	1975.28	1967.83	1980.13	1972.73	1989.88	1987.62	1981.46	2003.3	1976.31	1995.49	1991.71	2005.3	1993.44	1986.33	2076.43	1996.14	1984.41	1994.9	2005.82	2038.32	2039.55	1996.17	1962.49	2044.77	2011.42	2072.08	1999.56	1971.93	1974.32	2020.67	1984.16	2034.59	2026.82	2023.4	1979.98	2013.92	1966.53	1974.19	1990.91	1999.11	2019.28
	1974.45	1958.69	1971.01	1949.49	1977.02	1978.24	1972.08	2029.15	1975.09	1967.62	1979.85	1972.46	1989.6	1987.22	1981.06	2002.79	1975.98	1995.04	1991.3	2004.86	1992.91	1986.17	2075.36	1995.33	1983.93	1994.47	2005.38	2037.37	2038.75	1995.79	1962.36	2044.01	2010.62	2071.16	1998.98	1971.64	1974.13	2020.01	1983.78	2033.89	2026.01	2023.08	1979.78	2013.29	1966.37	1974.02	1990.68	1998.81	2018.79
	1974.32	1958.58	1970.62	1949.38	1976.97	1977.96	1971.81	2028.56	1974.9	1967.41	1979.58	1972.2	1989.32	1986.83	1980.65	2002.28	1975.65	1994.6	1990.9	2004.42	1992.39	1986.01	2074.29	1994.54	1983.46	1994.03	2004.94	2036.44	2037.95	1995.4	1962.23	2043.25	2009.82	2070.25	1998.4	1971.35	1973.95	2019.37	1983.4	2033.18	2025.2	2022.75	1979.59	2012.66	1966.21	1973.85	1990.45	1998.5	2018.3
	1974.18	1958.47	1970.23	1949.28	1976.92	1977.68	1971.54	2027.96	1974.7	1967.2	1979.31	1971.94	1989.04	1986.44	1980.26	2001.78	1975.33	1994.16	1990.5	2003.99	1991.88	1985.86	2073.23	1993.75	1982.98	1993.6	2004.5	2035.51	2037.16	1995.02	1962.09	2042.49	2009.03	2069.35	1997.83	1971.06	1973.77	2018.72	1983.02	2032.48	2024.39	2022.43	1979.4	2012.04	1966.05	1973.68	1990.21	1998.19	2017.81
	1974.05	1958.36	1969.84	1949.17	1976.87	1977.41	1971.27	2027.38	1974.51	1966.99	1979.04	1971.68	1988.76	1986.06	1979.86	2001.29	1975.02	1993.72	1990.1	2003.55	1991.37	1985.7	2072.17	1992.97	1982.52	1993.18	2004.07	2034.59	2036.37	1994.64	1961.96	2041.74	2008.25	2068.45	1997.26	1970.78	1973.59	2018.09	1982.65	2031.79	2023.59	2022.11	1979.21	2011.42	1965.89	1973.51	1989.98	1997.89	2017.32
	1973.91	1958.25	1969.46	1949.07	1976.82	1977.14	1971.01	2026.8	1974.32	1966.78	1978.77	1971.42	1988.49	1985.68	1979.47	2000.8	1974.7	1993.29	1989.71	2003.12	1990.86	1985.54	2071.12	1992.2	1982.06	1992.75	2003.64	2033.68	2035.59	1994.26	1961.83	2041	2007.47	2067.56	1996.7	1970.5	1973.4	2017.45	1982.29	2031.1	2022.8	2021.79	1979.02	2010.81	1965.73	1973.34	1989.75	1997.59	2016.84
	1973.78	1958.15	1969.08	1948.97	1976.77	1976.87	1970.75	2026.22	1974.14	1966.57	1978.5	1971.16	1988.21	1985.3	1979.09	2000.31	1974.39	1992.86	1989.31	2002.69	1990.36	1985.38	2070.07	1991.44	1981.6	1992.34	2003.21	2032.78	2034.81	1993.88	1961.7	2040.25	2006.71	2066.67	1996.14	1970.23	1973.22	2016.83	1981.92	2030.41	2022.01	2021.47	1978.83	2010.2	1965.57	1973.17	1989.52	1997.29	2016.35
	1973.65	1958.04	1968.7	1948.87	1976.73	1976.6	1970.49	2025.65	1973.95	1966.37	1978.23	1970.91	1987.93	1984.92	1978.71	1999.83	1974.08	1992.43	1988.92	2002.26	1989.87	1985.22	2069.02	1990.69	1981.15	1991.92	2002.78	2031.88	2034.03	1993.5	1961.56	2039.52	2005.95	2065.78	1995.59	1969.96	1973.04	2016.2	1981.57	2029.73	2021.22	2021.15	1978.64	2009.59	1965.42	1973.01	1989.29	1996.99	2015.87
	1973.53	1957.94	1968.32	1948.78	1976.68	1976.33	1970.24	2025.08	1973.77	1966.16	1977.97	1970.66	1987.66	1984.55	1978.33	1999.36	1973.77	1992.01	1988.53	2001.83	1989.37	1985.06	2067.98	1989.95	1980.7	1991.51	2002.35	2030.99	2033.26	1993.13	1961.43	2038.79	2005.19	2064.9	1995.04	1969.7	1972.86	2015.59	1981.21	2029.04	2020.44	2020.83	1978.45	2008.98	1965.26	1972.84	1989.05	1996.7	2015.4
	1973.4	1957.83	1967.95	1948.68	1976.64	1976.07	1969.98	2024.51	1973.58	1965.96	1977.7	1970.41	1987.39	1984.19	1977.96	1998.89	1973.47	1991.59	1988.14	2001.41	1988.88	1984.9	2066.95	1989.21	1980.25	1991.1	2001.93	2030.1	2032.49	1992.76	1961.3	2038.06	2004.45	2064.03	1994.49	1969.44	1972.68	2014.97	1980.86	2028.37	2019.66	2020.51	1978.26	2008.38	1965.11	1972.68	1988.82	1996.4	2014.92
	1973.28	1957.73	1967.58	1948.58	1976.6	1975.81	1969.74	2023.95	1973.4	1965.76	1977.44	1970.16	1987.11	1983.82	1977.59	1998.42	1973.17	1991.17	1987.75	2000.99	1988.4	1984.74	2065.91	1988.48	1979.81	1990.7	2001.51	2029.22	2031.73	1992.39	1961.17	2037.34	2003.71	2063.16	1993.95	1969.19	1972.5	2014.37	1980.51	2027.69	2018.89	2020.2	1978.07	2007.78	1964.95	1972.51	1988.6	1996.11	2014.45
	1973.15	1957.63	1967.22	1948.49	1976.55	1975.55	1969.49	2023.4	1973.22	1965.55	1977.18	1969.92	1986.84	1983.46	1977.22	1997.96	1972.87	1990.75	1987.37	2000.57	1987.92	1984.57	2064.88	1987.76	1979.38	1990.3	2001.09	2028.35	2030.96	1992.02	1961.04	2036.62	2002.97	2062.29	1993.42	1968.94	1972.32	2013.76	1980.17	2027.02	2018.12	2019.88	1977.88	2007.19	1964.8	1972.35	1988.37	1995.82	2013.97
	1973.03	1957.53	1966.86	1948.4	1976.51	1975.3	1969.25	2022.85	1973.04	1965.35	1976.92	1969.67	1986.57	1983.11	1976.86	1997.5	1972.57	1990.34	1986.98	2000.15	1987.44	1984.41	2063.86	1987.06	1978.94	1989.91	2000.68	2027.49	2030.21	1991.65	1960.91	2035.91	2002.25	2061.43	1992.88	1968.69	1972.14	2013.17	1979.83	2026.35	2017.36	2019.57	1977.7	2006.6	1964.65	1972.19	1988.14	1995.53	2013.5
	1972.91	1957.43	1966.5	1948.31	1976.47	1975.04	1969.01	2022.3	1972.87	1965.16	1976.66	1969.43	1986.3	1982.75	1976.51	1997.05	1972.28	1989.93	1986.6	1999.74	1986.97	1984.25	2062.84	1986.35	1978.52	1989.52	2000.26	2026.63	2029.45	1991.29	1960.78	2035.21	2001.53	2060.57	1992.36	1968.45	1971.96	2012.57	1979.49	2025.69	2016.6	2019.26	1977.51	2006.01	1964.49	1972.03	1987.91	1995.25	2013.04
	1972.79	1957.33	1966.14	1948.21	1976.43	1974.79	1968.77	2021.76	1972.69	1964.96	1976.41	1969.19	1986.03	1982.41	1976.15	1996.6	1971.99	1989.52	1986.22	1999.33	1986.51	1984.08	2061.82	1985.66	1978.09	1989.13	1999.85	2025.78	2028.7	1990.93	1960.65	2034.5	2000.82	2059.72	1991.84	1968.22	1971.78	2011.99	1979.16	2025.03	2015.85	2018.95	1977.32	2005.43	1964.34	1971.87	1987.68	1994.96	2012.57
	1972.67	1957.23	1965.79	1948.13	1976.4	1974.54	1968.53	2021.22	1972.52	1964.76	1976.15	1968.96	1985.77	1982.06	1975.8	1996.16	1971.7	1989.12	1985.84	1998.92	1986.04	1983.92	2060.81	1984.97	1977.67	1988.74	1999.45	2024.94	2027.96	1990.57	1960.52	2033.81	2000.11	2058.88	1991.32	1967.99	1971.61	2011.4	1978.84	2024.37	2015.1	2018.64	1977.14	2004.84	1964.19	1971.71	1987.46	1994.68	2012.11
	1972.55	1957.13	1965.44	1948.04	1976.36	1974.3	1968.3	2020.68	1972.34	1964.56	1975.9	1968.73	1985.5	1981.72	1975.46	1995.72	1971.42	1988.72	1985.47	1998.51	1985.58	1983.75	2059.8	1984.3	1977.26	1988.36	1999.04	2024.1	2027.21	1990.21	1960.39	2033.12	1999.41	2058.04	1990.81	1967.76	1971.43	2010.82	1978.51	2023.72	2014.36	2018.33	1976.95	2004.27	1964.04	1971.55	1987.23	1994.39	2011.65
	1972.44	1957.03	1965.09	1947.95	1976.32	1974.05	1968.07	2020.15	1972.17	1964.37	1975.65	1968.49	1985.23	1981.38	1975.12	1995.28	1971.14	1988.32	1985.09	1998.11	1985.13	1983.59	2058.8	1983.63	1976.85	1987.99	1998.64	2023.28	2026.48	1989.85	1960.26	2032.43	1998.72	2057.2	1990.3	1967.54	1971.25	2010.25	1978.19	2023.07	2013.62	2018.02	1976.77	2003.69	1963.89	1971.39	1987.01	1994.11	2011.19
	1972.32	1956.94	1964.75	1947.87	1976.29	1973.81	1967.85	2019.63	1972	1964.18	1975.4	1968.27	1984.97	1981.04	1974.78	1994.86	1970.86	1987.93	1984.72	1997.71	1984.68	1983.42	2057.8	1982.97	1976.44	1987.61	1998.24	2022.45	2025.74	1989.5	1960.13	2031.75	1998.03	2056.37	1989.79	1967.32	1971.08	2009.68	1977.87	2022.42	2012.89	2017.72	1976.59	2003.12	1963.75	1971.23	1986.78	1993.84	2010.74
	1972.21	1956.84	1964.41	1947.78	1976.25	1973.57	1967.62	2019.1	1971.84	1963.98	1975.15	1968.04	1984.71	1980.71	1974.45	1994.43	1970.58	1987.54	1984.35	1997.31	1984.23	1983.25	2056.81	1982.31	1976.04	1987.25	1997.84	2021.64	2025.01	1989.15	1960.01	2031.07	1997.35	2055.55	1989.29	1967.1	1970.9	2009.12	1977.56	2021.78	2012.16	2017.41	1976.4	2002.55	1963.6	1971.07	1986.56	1993.56	2010.28
	1972.1	1956.75	1964.07	1947.7	1976.22	1973.34	1967.4	2018.58	1971.67	1963.79	1974.91	1967.81	1984.44	1980.38	1974.12	1994.01	1970.31	1987.15	1983.98	1996.91	1983.79	1983.09	2055.82	1981.67	1975.64	1986.88	1997.44	2020.83	2024.28	1988.8	1959.88	2030.4	1996.68	2054.73	1988.8	1966.89	1970.73	2008.56	1977.25	2021.14	2011.44	2017.11	1976.22	2001.99	1963.45	1970.92	1986.33	1993.29	2009.83
	1971.99	1956.66	1963.74	1947.62	1976.19	1973.1	1967.19	2018.07	1971.51	1963.6	1974.66	1967.59	1984.18	1980.06	1973.79	1993.6	1970.04	1986.76	1983.61	1996.52	1983.35	1982.92	2054.84	1981.03	1975.25	1986.52	1997.05	2020.03	2023.56	1988.45	1959.75	2029.73	1996.02	2053.92	1988.31	1966.69	1970.55	2008.01	1976.95	2020.5	2010.72	2016.81	1976.04	2001.42	1963.31	1970.76	1986.11	1993.01	2009.38
	1971.88	1956.56	1963.41	1947.54	1976.16	1972.87	1966.97	2017.56	1971.34	1963.41	1974.42	1967.37	1983.92	1979.73	1973.47	1993.19	1969.77	1986.38	1983.25	1996.13	1982.92	1982.75	2053.86	1980.4	1974.85	1986.16	1996.66	2019.23	2022.84	1988.1	1959.62	2029.07	1995.36	2053.11	1987.82	1966.49	1970.38	2007.46	1976.64	2019.87	2010	2016.5	1975.86	2000.87	1963.16	1970.61	1985.89	1992.74	2008.94
	1971.77	1956.47	1963.08	1947.46	1976.13	1972.64	1966.76	2017.05	1971.18	1963.22	1974.18	1967.15	1983.66	1979.42	1973.16	1992.78	1969.5	1986	1982.88	1995.74	1982.49	1982.58	2052.88	1979.78	1974.47	1985.81	1996.27	2018.45	2022.13	1987.76	1959.5	2028.41	1994.71	2052.3	1987.34	1966.29	1970.21	2006.91	1976.34	2019.24	2009.3	2016.2	1975.68	2000.31	1963.02	1970.45	1985.67	1992.47	2008.49
	1971.66	1956.38	1962.76	1947.38	1976.1	1972.41	1966.55	2016.55	1971.02	1963.04	1973.94	1966.94	1983.41	1979.1	1972.84	1992.38	1969.24	1985.62	1982.52	1995.36	1982.07	1982.41	2051.91	1979.17	1974.08	1985.45	1995.89	2017.67	2021.42	1987.41	1959.37	2027.76	1994.06	2051.5	1986.86	1966.1	1970.04	2006.37	1976.05	2018.62	2008.59	2015.91	1975.5	1999.76	1962.87	1970.3	1985.45	1992.2	2008.05
	1971.56	1956.29	1962.44	1947.3	1976.07	1972.19	1966.34	2016.05	1970.86	1962.85	1973.7	1966.72	1983.15	1978.79	1972.53	1991.98	1968.98	1985.25	1982.16	1994.97	1981.64	1982.24	2050.94	1978.56	1973.71	1985.11	1995.5	2016.89	2020.71	1987.07	1959.25	2027.11	1993.42	2050.71	1986.39	1965.91	1969.86	2005.84	1975.76	2018	2007.89	2015.61	1975.32	1999.21	1962.73	1970.15	1985.23	1991.94	2007.61
	1971.45	1956.2	1962.12	1947.22	1976.05	1971.96	1966.14	2015.55	1970.7	1962.67	1973.46	1966.51	1982.9	1978.48	1972.23	1991.59	1968.72	1984.88	1981.8	1994.59	1981.23	1982.07	2049.98	1977.96	1973.33	1984.76	1995.12	2016.12	2020.01	1986.74	1959.12	2026.47	1992.79	2049.92	1985.92	1965.73	1969.69	2005.31	1975.47	2017.38	2007.2	2015.31	1975.14	1998.67	1962.59	1970	1985.01	1991.67	2007.17
	1971.35	1956.11	1961.81	1947.15	1976.02	1971.74	1965.94	2015.06	1970.55	1962.48	1973.23	1966.3	1982.64	1978.18	1971.92	1991.2	1968.46	1984.51	1981.45	1994.22	1980.81	1981.9	2049.03	1977.37	1972.96	1984.42	1994.74	2015.36	2019.31	1986.4	1959	2025.83	1992.16	2049.14	1985.45	1965.55	1969.52	2004.78	1975.18	2016.76	2006.51	2015.02	1974.96	1998.13	1962.45	1969.85	1984.79	1991.41	2006.74
	1971.24	1956.02	1961.49	1947.08	1976	1971.53	1965.74	2014.57	1970.39	1962.3	1973	1966.09	1982.39	1977.88	1971.63	1990.82	1968.21	1984.14	1981.09	1993.84	1980.41	1981.73	2048.07	1976.79	1972.59	1984.08	1994.37	2014.61	2018.61	1986.07	1958.88	2025.2	1991.54	2048.36	1984.99	1965.37	1969.35	2004.26	1974.9	2016.15	2005.83	2014.72	1974.78	1997.59	1962.31	1969.7	1984.57	1991.15	2006.31
	1971.14	1955.94	1961.19	1947	1975.97	1971.31	1965.54	2014.09	1970.24	1962.12	1972.76	1965.89	1982.14	1977.58	1971.33	1990.44	1967.96	1983.78	1980.74	1993.47	1980	1981.56	2047.13	1976.21	1972.23	1983.75	1994	2013.87	2017.92	1985.74	1958.75	2024.57	1990.93	2047.59	1984.54	1965.2	1969.18	2003.74	1974.63	2015.55	2005.15	2014.43	1974.6	1997.06	1962.17	1969.55	1984.35	1990.89	2005.88
	1971.04	1955.85	1960.88	1946.93	1975.95	1971.09	1965.35	2013.61	1970.09	1961.94	1972.54	1965.68	1981.89	1977.28	1971.04	1990.07	1967.71	1983.42	1980.39	1993.1	1979.6	1981.38	2046.19	1975.64	1971.87	1983.42	1993.63	2013.13	2017.23	1985.41	1958.63	2023.95	1990.32	2046.82	1984.08	1965.04	1969.02	2003.23	1974.35	2014.94	2004.47	2014.14	1974.43	1996.53	1962.03	1969.41	1984.14	1990.64	2005.45
	1970.94	1955.77	1960.58	1946.86	1975.93	1970.88	1965.16	2013.14	1969.94	1961.76	1972.31	1965.48	1981.64	1976.99	1970.75	1989.7	1967.46	1983.07	1980.04	1992.73	1979.2	1981.21	2045.25	1975.08	1971.51	1983.09	1993.26	2012.39	2016.55	1985.08	1958.51	2023.33	1989.72	2046.06	1983.64	1964.87	1968.85	2002.72	1974.08	2014.34	2003.8	2013.85	1974.25	1996	1961.89	1969.26	1983.92	1990.38	2005.03
	1970.84	1955.68	1960.28	1946.79	1975.91	1970.67	1964.97	2012.66	1969.79	1961.58	1972.08	1965.28	1981.39	1976.7	1970.47	1989.34	1967.22	1982.71	1979.69	1992.37	1978.81	1981.04	2044.32	1974.52	1971.16	1982.77	1992.89	2011.67	2015.87	1984.75	1958.39	2022.72	1989.12	2045.31	1983.19	1964.71	1968.68	2002.22	1973.81	2013.75	2003.14	2013.57	1974.07	1995.48	1961.76	1969.11	1983.71	1990.13	2004.6
	1970.74	1955.6	1959.98	1946.72	1975.89	1970.47	1964.79	2012.19	1969.64	1961.4	1971.86	1965.09	1981.14	1976.42	1970.19	1988.98	1966.97	1982.36	1979.35	1992.01	1978.42	1980.86	2043.39	1973.97	1970.81	1982.45	1992.53	2010.95	2015.2	1984.43	1958.27	2022.11	1988.53	2044.56	1982.75	1964.56	1968.52	2001.72	1973.55	2013.15	2002.48	2013.28	1973.9	1994.96	1961.62	1968.97	1983.49	1989.88	2004.18
	1970.65	1955.51	1959.69	1946.65	1975.87	1970.26	1964.6	2011.73	1969.5	1961.23	1971.63	1964.89	1980.9	1976.14	1969.92	1988.62	1966.73	1982.01	1979.01	1991.65	1978.04	1980.69	2042.47	1973.43	1970.47	1982.13	1992.17	2010.24	2014.53	1984.11	1958.15	2021.51	1987.95	2043.81	1982.32	1964.41	1968.35	2001.22	1973.29	2012.56	2001.83	2012.99	1973.72	1994.44	1961.49	1968.82	1983.28	1989.63	2003.77
	1970.55	1955.43	1959.4	1946.59	1975.85	1970.06	1964.42	2011.27	1969.35	1961.05	1971.41	1964.7	1980.65	1975.86	1969.64	1988.27	1966.5	1981.67	1978.66	1991.3	1977.66	1980.51	2041.55	1972.9	1970.12	1981.82	1991.82	2009.53	2013.86	1983.79	1958.03	2020.91	1987.37	2043.07	1981.89	1964.26	1968.19	2000.73	1973.03	2011.98	2001.18	2012.71	1973.55	1993.93	1961.35	1968.68	1983.07	1989.38	2003.35
	1970.45	1955.35	1959.11	1946.52	1975.83	1969.86	1964.25	2010.81	1969.21	1960.88	1971.19	1964.51	1980.41	1975.59	1969.38	1987.93	1966.26	1981.33	1978.33	1990.95	1977.28	1980.34	2040.64	1972.37	1969.79	1981.51	1991.46	2008.83	2013.2	1983.48	1957.91	2020.32	1986.8	2042.34	1981.46	1964.12	1968.02	2000.25	1972.77	2011.4	2000.54	2012.43	1973.38	1993.42	1961.22	1968.54	1982.85	1989.14	2002.94
	1970.36	1955.27	1958.83	1946.46	1975.82	1969.66	1964.07	2010.36	1969.07	1960.71	1970.98	1964.32	1980.17	1975.31	1969.11	1987.59	1966.03	1980.99	1977.99	1990.6	1976.91	1980.16	2039.73	1971.85	1969.45	1981.2	1991.11	2008.14	2012.54	1983.16	1957.79	2019.73	1986.24	2041.61	1981.04	1963.98	1967.86	1999.77	1972.52	2010.82	1999.9	2012.15	1973.2	1992.91	1961.09	1968.4	1982.64	1988.89	2002.53
	1970.27	1955.19	1958.55	1946.39	1975.8	1969.46	1963.9	2009.91	1968.93	1960.53	1970.76	1964.13	1979.93	1975.05	1968.85	1987.25	1965.8	1980.65	1977.65	1990.25	1976.54	1979.99	2038.83	1971.34	1969.12	1980.9	1990.76	2007.46	2011.88	1982.85	1957.67	2019.15	1985.68	2040.89	1980.62	1963.85	1967.7	1999.29	1972.27	2010.24	1999.26	2011.87	1973.03	1992.41	1960.95	1968.26	1982.43	1988.65	2002.12
	1970.17	1955.11	1958.27	1946.33	1975.79	1969.27	1963.73	2009.46	1968.79	1960.36	1970.55	1963.95	1979.69	1974.78	1968.59	1986.92	1965.57	1980.32	1977.32	1989.91	1976.18	1979.81	2037.93	1970.84	1968.79	1980.6	1990.41	2006.78	2011.23	1982.54	1957.55	2018.57	1985.13	2040.17	1980.21	1963.72	1967.53	1998.82	1972.03	2009.67	1998.64	2011.59	1972.86	1991.91	1960.82	1968.12	1982.22	1988.41	2001.72
	1970.08	1955.03	1958	1946.27	1975.78	1969.07	1963.56	2009.02	1968.65	1960.19	1970.33	1963.76	1979.45	1974.52	1968.34	1986.59	1965.34	1979.99	1976.99	1989.57	1975.82	1979.63	2037.04	1970.34	1968.47	1980.3	1990.07	2006.11	2010.58	1982.23	1957.44	2018	1984.58	2039.46	1979.8	1963.59	1967.37	1998.35	1971.78	2009.1	1998.01	2011.31	1972.69	1991.42	1960.69	1967.98	1982.01	1988.17	2001.32
	1969.99	1954.96	1957.73	1946.21	1975.77	1968.88	1963.4	2008.58	1968.52	1960.03	1970.12	1963.58	1979.22	1974.26	1968.09	1986.27	1965.12	1979.66	1976.66	1989.23	1975.46	1979.45	2036.15	1969.84	1968.15	1980.01	1989.73	2005.44	2009.94	1981.93	1957.32	2017.43	1984.04	2038.75	1979.39	1963.47	1967.21	1997.88	1971.54	2008.54	1997.39	2011.04	1972.52	1990.92	1960.56	1967.85	1981.8	1987.94	2000.92
	1969.9	1954.88	1957.46	1946.15	1975.75	1968.69	1963.23	2008.14	1968.38	1959.86	1969.92	1963.4	1978.98	1974.01	1967.84	1985.95	1964.89	1979.34	1976.34	1988.89	1975.11	1979.27	2035.27	1969.36	1967.83	1979.72	1989.39	2004.78	2009.3	1981.63	1957.21	2016.87	1983.51	2038.05	1978.99	1963.35	1967.06	1997.42	1971.31	2007.98	1996.78	2010.77	1972.35	1990.44	1960.44	1967.71	1981.59	1987.7	2000.52
	1969.81	1954.8	1957.19	1946.09	1975.75	1968.51	1963.07	2007.71	1968.25	1959.69	1969.71	1963.23	1978.75	1973.76	1967.6	1985.64	1964.67	1979.01	1976.01	1988.56	1974.76	1979.09	2034.4	1968.88	1967.52	1979.43	1989.06	2004.13	2008.67	1981.33	1957.09	2016.31	1982.98	2037.36	1978.59	1963.24	1966.9	1996.97	1971.08	2007.42	1996.17	2010.49	1972.18	1989.95	1960.31	1967.57	1981.39	1987.47	2000.13
	1969.72	1954.73	1956.93	1946.03	1975.74	1968.32	1962.92	2007.28	1968.12	1959.53	1969.5	1963.05	1978.52	1973.51	1967.36	1985.33	1964.46	1978.7	1975.69	1988.23	1974.41	1978.91	2033.52	1968.41	1967.21	1979.15	1988.72	2003.49	2008.04	1981.03	1956.98	2015.76	1982.46	2036.67	1978.2	1963.13	1966.74	1996.52	1970.85	2006.87	1995.57	2010.22	1972.01	1989.47	1960.18	1967.44	1981.18	1987.24	1999.73
	1969.64	1954.66	1956.67	1945.97	1975.73	1968.14	1962.76	2006.85	1967.99	1959.37	1969.3	1962.88	1978.29	1973.27	1967.12	1985.03	1964.24	1978.38	1975.37	1987.91	1974.07	1978.73	2032.66	1967.94	1966.9	1978.87	1988.39	2002.85	2007.41	1980.73	1956.87	2015.21	1981.94	2035.99	1977.81	1963.02	1966.58	1996.07	1970.62	2006.32	1994.98	2009.95	1971.84	1988.99	1960.06	1967.31	1980.98	1987.01	1999.35
	1969.55	1954.58	1956.41	1945.92	1975.72	1967.96	1962.61	2006.43	1967.86	1959.2	1969.1	1962.71	1978.06	1973.03	1966.89	1984.73	1964.02	1978.07	1975.05	1987.59	1973.73	1978.55	2031.8	1967.48	1966.6	1978.59	1988.06	2002.22	2006.79	1980.44	1956.75	2014.67	1981.43	2035.31	1977.42	1962.92	1966.43	1995.63	1970.39	2005.78	1994.38	2009.69	1971.68	1988.52	1959.93	1967.17	1980.77	1986.78	1998.96
	1969.46	1954.51	1956.16	1945.86	1975.72	1967.78	1962.46	2006.01	1967.73	1959.04	1968.9	1962.54	1977.83	1972.79	1966.66	1984.43	1963.81	1977.76	1974.73	1987.27	1973.4	1978.37	2030.94	1967.03	1966.3	1978.32	1987.74	2001.6	2006.17	1980.15	1956.64	2014.13	1980.93	2034.64	1977.04	1962.82	1966.27	1995.19	1970.17	2005.24	1993.8	2009.42	1971.51	1988.05	1959.81	1967.04	1980.57	1986.56	1998.58
	1969.38	1954.44	1955.91	1945.81	1975.71	1967.6	1962.31	2005.6	1967.61	1958.88	1968.7	1962.37	1977.61	1972.55	1966.44	1984.14	1963.6	1977.45	1974.42	1986.95	1973.07	1978.19	2030.09	1966.58	1966	1978.04	1987.42	2000.98	2005.56	1979.86	1956.53	2013.6	1980.43	2033.97	1976.67	1962.73	1966.12	1994.75	1969.95	2004.7	1993.22	2009.16	1971.34	1987.58	1959.68	1966.91	1980.36	1986.34	1998.19
	1969.29	1954.37	1955.66	1945.75	1975.71	1967.43	1962.17	2005.18	1967.48	1958.72	1968.51	1962.21	1977.39	1972.32	1966.22	1983.86	1963.39	1977.14	1974.11	1986.64	1972.75	1978.01	2029.25	1966.14	1965.71	1977.78	1987.1	2000.37	2004.95	1979.57	1956.42	2013.07	1979.94	2033.31	1976.29	1962.63	1965.97	1994.32	1969.74	2004.16	1992.64	2008.9	1971.18	1987.12	1959.56	1966.78	1980.16	1986.12	1997.82
	1969.21	1954.3	1955.42	1945.7	1975.7	1967.26	1962.03	2004.78	1967.36	1958.57	1968.31	1962.04	1977.16	1972.09	1966	1983.58	1963.19	1976.84	1973.8	1986.33	1972.43	1977.83	2028.41	1965.71	1965.42	1977.51	1986.78	1999.76	2004.34	1979.29	1956.31	2012.55	1979.45	2032.66	1975.92	1962.55	1965.81	1993.9	1969.53	2003.63	1992.07	2008.63	1971.01	1986.66	1959.44	1966.65	1979.96	1985.9	1997.44
	1969.12	1954.23	1955.17	1945.65	1975.7	1967.09	1961.89	2004.37	1967.24	1958.41	1968.12	1961.88	1976.94	1971.87	1965.78	1983.3	1962.98	1976.54	1973.49	1986.02	1972.11	1977.64	2027.58	1965.28	1965.13	1977.25	1986.47	1999.17	2003.74	1979.01	1956.2	2012.03	1978.97	2032.01	1975.56	1962.46	1965.66	1993.47	1969.32	2003.11	1991.5	2008.37	1970.85	1986.21	1959.32	1966.53	1979.76	1985.68	1997.07
	1969.04	1954.16	1954.94	1945.6	1975.7	1966.92	1961.75	2003.97	1967.12	1958.26	1967.93	1961.72	1976.72	1971.65	1965.57	1983.03	1962.78	1976.25	1973.18	1985.72	1971.79	1977.46	2026.75	1964.86	1964.85	1976.99	1986.16	1998.58	2003.14	1978.73	1956.1	2011.52	1978.5	2031.37	1975.2	1962.38	1965.51	1993.05	1969.11	2002.58	1990.94	2008.12	1970.69	1985.75	1959.2	1966.4	1979.56	1985.46	1996.7
	1968.96	1954.09	1954.7	1945.55	1975.7	1966.75	1961.62	2003.57	1967	1958.1	1967.74	1961.56	1976.51	1971.43	1965.36	1982.76	1962.58	1975.95	1972.88	1985.42	1971.48	1977.28	2025.93	1964.44	1964.57	1976.73	1985.85	1997.99	2002.55	1978.45	1955.99	2011.01	1978.03	2030.73	1974.84	1962.31	1965.36	1992.64	1968.9	2002.06	1990.39	2007.86	1970.52	1985.31	1959.08	1966.28	1979.36	1985.25	1996.33
	1968.88	1954.03	1954.47	1945.5	1975.7	1966.58	1961.48	2003.17	1966.88	1957.95	1967.55	1961.41	1976.29	1971.21	1965.16	1982.5	1962.38	1975.66	1972.58	1985.12	1971.18	1977.09	2025.11	1964.03	1964.29	1976.48	1985.54	1997.42	2001.96	1978.18	1955.88	2010.51	1977.56	2030.1	1974.49	1962.24	1965.22	1992.23	1968.7	2001.55	1989.84	2007.61	1970.36	1984.86	1958.96	1966.15	1979.16	1985.04	1995.97
	1968.8	1953.96	1954.24	1945.45	1975.7	1966.42	1961.35	2002.78	1966.77	1957.8	1967.37	1961.26	1976.08	1971	1964.96	1982.24	1962.18	1975.38	1972.28	1984.83	1970.88	1976.91	2024.3	1963.63	1964.02	1976.23	1985.24	1996.85	2001.37	1977.91	1955.78	2010.01	1977.1	2029.48	1974.14	1962.17	1965.07	1991.82	1968.5	2001.04	1989.3	2007.35	1970.2	1984.42	1958.84	1966.03	1978.97	1984.83	1995.6
	1968.71	1953.89	1954.01	1945.4	1975.7	1966.26	1961.23	2002.39	1966.65	1957.65	1967.18	1961.1	1975.87	1970.79	1964.76	1981.99	1961.99	1975.09	1971.98	1984.54	1970.58	1976.72	2023.5	1963.23	1963.74	1975.98	1984.94	1996.28	2000.79	1977.64	1955.67	2009.52	1976.65	2028.86	1973.79	1962.1	1964.92	1991.42	1968.31	2000.53	1988.76	2007.1	1970.04	1983.99	1958.73	1965.91	1978.77	1984.62	1995.24
	1968.63	1953.83	1953.79	1945.36	1975.71	1966.1	1961.1	2002.01	1966.54	1957.5	1967	1960.95	1975.66	1970.59	1964.57	1981.74	1961.79	1974.81	1971.69	1984.25	1970.28	1976.54	2022.7	1962.84	1963.48	1975.74	1984.64	1995.73	2000.22	1977.37	1955.57	2009.03	1976.2	2028.25	1973.45	1962.04	1964.78	1991.02	1968.11	2000.02	1988.22	2006.85	1969.88	1983.55	1958.61	1965.79	1978.57	1984.42	1994.89
	1968.55	1953.77	1953.57	1945.31	1975.71	1965.94	1960.98	2001.62	1966.43	1957.35	1966.82	1960.81	1975.45	1970.39	1964.38	1981.49	1961.6	1974.53	1971.4	1983.96	1969.99	1976.35	2021.91	1962.45	1963.21	1975.5	1984.35	1995.18	1999.64	1977.11	1955.47	2008.55	1975.76	2027.64	1973.11	1961.98	1964.63	1990.62	1967.92	1999.52	1987.69	2006.61	1969.72	1983.12	1958.5	1965.67	1978.38	1984.21	1994.53
	1968.48	1953.7	1953.35	1945.26	1975.72	1965.79	1960.86	2001.25	1966.32	1957.2	1966.65	1960.66	1975.24	1970.19	1964.19	1981.25	1961.41	1974.25	1971.1	1983.68	1969.7	1976.16	2021.12	1962.07	1962.95	1975.26	1984.06	1994.63	1999.07	1976.85	1955.37	2008.07	1975.33	2027.04	1972.78	1961.93	1964.49	1990.23	1967.73	1999.03	1987.17	2006.36	1969.56	1982.7	1958.38	1965.55	1978.19	1984.01	1994.18
	1968.4	1953.64	1953.13	1945.22	1975.72	1965.63	1960.74	2000.87	1966.21	1957.05	1966.47	1960.52	1975.03	1969.99	1964	1981.02	1961.22	1973.98	1970.82	1983.4	1969.42	1975.98	2020.33	1961.7	1962.69	1975.02	1983.77	1994.1	1998.51	1976.59	1955.26	2007.6	1974.9	2026.45	1972.45	1961.88	1964.35	1989.85	1967.55	1998.53	1986.65	2006.12	1969.4	1982.27	1958.27	1965.43	1977.99	1983.81	1993.84
	1968.32	1953.58	1952.92	1945.18	1975.73	1965.48	1960.62	2000.5	1966.1	1956.91	1966.3	1960.37	1974.83	1969.8	1963.82	1980.79	1961.04	1973.71	1970.53	1983.13	1969.14	1975.79	2019.56	1961.33	1962.43	1974.79	1983.48	1993.57	1997.95	1976.33	1955.16	2007.13	1974.47	2025.86	1972.12	1961.83	1964.21	1989.46	1967.36	1998.04	1986.14	2005.87	1969.24	1981.86	1958.16	1965.31	1977.8	1983.61	1993.49
	1968.24	1953.52	1952.71	1945.13	1975.74	1965.33	1960.51	2000.13	1966	1956.77	1966.12	1960.23	1974.63	1969.61	1963.65	1980.56	1960.85	1973.44	1970.25	1982.86	1968.86	1975.6	2018.79	1960.96	1962.18	1974.56	1983.2	1993.04	1997.39	1976.08	1955.06	2006.67	1974.05	2025.27	1971.8	1961.79	1964.06	1989.08	1967.18	1997.56	1985.63	2005.63	1969.09	1981.44	1958.04	1965.2	1977.61	1983.42	1993.15
	1968.17	1953.46	1952.51	1945.09	1975.74	1965.18	1960.4	1999.76	1965.89	1956.62	1965.95	1960.09	1974.43	1969.42	1963.47	1980.34	1960.67	1973.18	1969.96	1982.59	1968.59	1975.41	2018.02	1960.61	1961.93	1974.33	1982.92	1992.53	1996.84	1975.82	1954.97	2006.21	1973.64	2024.7	1971.48	1961.75	1963.93	1988.71	1967.01	1997.07	1985.13	2005.39	1968.93	1981.03	1957.93	1965.08	1977.42	1983.22	1992.81
	1968.09	1953.4	1952.3	1945.05	1975.75	1965.04	1960.29	1999.39	1965.79	1956.48	1965.79	1959.96	1974.23	1969.24	1963.3	1980.12	1960.49	1972.92	1969.68	1982.32	1968.32	1975.22	2017.26	1960.25	1961.68	1974.11	1982.64	1992.02	1996.29	1975.57	1954.87	2005.76	1973.23	2024.12	1971.17	1961.72	1963.79	1988.34	1966.83	1996.6	1984.63	2005.16	1968.77	1980.62	1957.82	1964.97	1977.23	1983.03	1992.47
	1968.01	1953.34	1952.1	1945.01	1975.76	1964.89	1960.18	1999.03	1965.69	1956.34	1965.62	1959.82	1974.03	1969.06	1963.13	1979.9	1960.31	1972.66	1969.41	1982.06	1968.06	1975.04	2016.51	1959.91	1961.44	1973.89	1982.36	1991.51	1995.75	1975.33	1954.77	2005.31	1972.82	2023.56	1970.86	1961.69	1963.65	1987.97	1966.66	1996.12	1984.14	2004.92	1968.62	1980.22	1957.72	1964.85	1977.04	1982.84	1992.14
	1967.94	1953.28	1951.91	1944.97	1975.78	1964.75	1960.08	1998.67	1965.59	1956.2	1965.45	1959.69	1973.83	1968.88	1962.97	1979.69	1960.13	1972.4	1969.13	1981.8	1967.79	1974.85	2015.76	1959.57	1961.2	1973.67	1982.09	1991.01	1995.21	1975.08	1954.68	2004.87	1972.42	2023	1970.55	1961.66	1963.51	1987.6	1966.49	1995.65	1983.66	2004.69	1968.46	1979.82	1957.61	1964.74	1976.85	1982.65	1991.81
	1967.87	1953.23	1951.71	1944.93	1975.79	1964.61	1959.98	1998.32	1965.49	1956.06	1965.29	1959.56	1973.64	1968.71	1962.8	1979.49	1959.95	1972.15	1968.86	1981.55	1967.54	1974.66	2015.01	1959.23	1960.96	1973.46	1981.82	1990.52	1994.67	1974.84	1954.58	2004.43	1972.03	2022.44	1970.24	1961.63	1963.38	1987.24	1966.32	1995.18	1983.17	2004.45	1968.31	1979.42	1957.5	1964.63	1976.67	1982.47	1991.48
	1967.79	1953.17	1951.52	1944.89	1975.8	1964.47	1959.88	1997.97	1965.39	1955.93	1965.13	1959.43	1973.45	1968.54	1962.65	1979.29	1959.78	1971.9	1968.59	1981.3	1967.28	1974.47	2014.28	1958.9	1960.72	1973.24	1981.55	1990.04	1994.14	1974.6	1954.49	2004	1971.64	2021.9	1969.94	1961.61	1963.24	1986.88	1966.15	1994.72	1982.7	2004.22	1968.16	1979.03	1957.4	1964.52	1976.48	1982.28	1991.15
	1967.72	1953.12	1951.33	1944.85	1975.81	1964.33	1959.78	1997.62	1965.29	1955.79	1964.97	1959.3	1973.26	1968.37	1962.49	1979.09	1959.6	1971.65	1968.32	1981.05	1967.03	1974.28	2013.54	1958.58	1960.49	1973.03	1981.29	1989.56	1993.61	1974.36	1954.39	2003.57	1971.26	2021.35	1969.65	1961.59	1963.11	1986.53	1965.99	1994.26	1982.23	2003.99	1968	1978.64	1957.29	1964.41	1976.3	1982.1	1990.83
	1967.65	1953.06	1951.14	1944.82	1975.83	1964.2	1959.68	1997.27	1965.2	1955.66	1964.82	1959.17	1973.07	1968.2	1962.34	1978.9	1959.43	1971.4	1968.05	1980.8	1966.78	1974.09	2012.82	1958.26	1960.26	1972.82	1981.03	1989.09	1993.09	1974.13	1954.3	2003.15	1970.88	2020.82	1969.36	1961.58	1962.98	1986.18	1965.83	1993.8	1981.76	2003.77	1967.85	1978.25	1957.19	1964.3	1976.11	1981.92	1990.51
	1967.57	1953.01	1950.96	1944.78	1975.84	1964.06	1959.59	1996.93	1965.1	1955.52	1964.66	1959.04	1972.88	1968.04	1962.19	1978.71	1959.26	1971.16	1967.79	1980.56	1966.54	1973.9	2012.1	1957.94	1960.03	1972.62	1980.77	1988.62	1992.57	1973.9	1954.21	2002.73	1970.51	2020.28	1969.07	1961.57	1962.84	1985.84	1965.67	1993.35	1981.3	2003.54	1967.7	1977.87	1957.08	1964.2	1975.93	1981.74	1990.19
	1967.5	1952.95	1950.78	1944.75	1975.86	1963.93	1959.5	1996.59	1965.01	1955.39	1964.51	1958.92	1972.7	1967.88	1962.04	1978.52	1959.09	1970.92	1967.53	1980.32	1966.3	1973.71	2011.38	1957.63	1959.8	1972.42	1980.51	1988.16	1992.05	1973.67	1954.12	2002.32	1970.14	2019.76	1968.78	1961.56	1962.71	1985.49	1965.51	1992.9	1980.84	2003.32	1967.55	1977.49	1956.98	1964.09	1975.75	1981.56	1989.87
	1967.43	1952.9	1950.6	1944.71	1975.88	1963.8	1959.41	1996.25	1964.92	1955.26	1964.36	1958.8	1972.51	1967.73	1961.9	1978.34	1958.93	1970.68	1967.27	1980.09	1966.06	1973.52	2010.67	1957.33	1959.58	1972.22	1980.26	1987.71	1991.54	1973.44	1954.03	2001.91	1969.77	2019.24	1968.5	1961.55	1962.58	1985.16	1965.36	1992.45	1980.39	2003.1	1967.4	1977.11	1956.88	1963.99	1975.57	1981.39	1989.56
	1967.36	1952.85	1950.43	1944.68	1975.9	1963.67	1959.32	1995.91	1964.83	1955.13	1964.21	1958.68	1972.33	1967.58	1961.76	1978.16	1958.76	1970.45	1967.01	1979.85	1965.83	1973.33	2009.97	1957.03	1959.36	1972.02	1980.01	1987.26	1991.03	1973.22	1953.94	2001.5	1969.42	2018.72	1968.22	1961.55	1962.45	1984.82	1965.21	1992.01	1979.94	2002.88	1967.25	1976.74	1956.78	1963.88	1975.38	1981.22	1989.25
	1967.29	1952.8	1950.26	1944.65	1975.92	1963.54	1959.24	1995.58	1964.74	1955	1964.06	1958.56	1972.15	1967.43	1961.62	1977.99	1958.6	1970.22	1966.75	1979.62	1965.59	1973.14	2009.27	1956.74	1959.15	1971.83	1979.76	1986.82	1990.53	1972.99	1953.85	2001.11	1969.06	2018.21	1967.94	1961.56	1962.33	1984.49	1965.06	1991.57	1979.5	2002.66	1967.1	1976.37	1956.68	1963.78	1975.21	1981.04	1988.94
	1967.22	1952.75	1950.09	1944.61	1975.93	1963.42	1959.16	1995.25	1964.65	1954.87	1963.91	1958.44	1971.97	1967.28	1961.48	1977.82	1958.44	1969.99	1966.5	1979.4	1965.37	1972.95	2008.58	1956.45	1958.93	1971.64	1979.51	1986.38	1990.03	1972.77	1953.76	2000.71	1968.71	2017.71	1967.67	1961.56	1962.2	1984.16	1964.91	1991.14	1979.06	2002.44	1966.96	1976.01	1956.58	1963.68	1975.03	1980.87	1988.64
	1967.16	1952.7	1949.92	1944.58	1975.95	1963.29	1959.08	1994.92	1964.57	1954.74	1963.77	1958.33	1971.8	1967.14	1961.35	1977.66	1958.28	1969.77	1966.25	1979.17	1965.14	1972.76	2007.89	1956.17	1958.72	1971.45	1979.27	1985.95	1989.53	1972.56	1953.68	2000.32	1968.37	2017.21	1967.4	1961.57	1962.07	1983.84	1964.76	1990.7	1978.63	2002.23	1966.81	1975.65	1956.48	1963.58	1974.85	1980.71	1988.34
	1967.09	1952.65	1949.76	1944.55	1975.98	1963.17	1959	1994.6	1964.48	1954.61	1963.63	1958.22	1971.62	1966.99	1961.22	1977.5	1958.12	1969.54	1966	1978.95	1964.92	1972.57	2007.21	1955.89	1958.51	1971.26	1979.03	1985.53	1989.04	1972.34	1953.59	1999.94	1968.03	2016.72	1967.14	1961.58	1961.95	1983.52	1964.62	1990.28	1978.2	2002.02	1966.66	1975.29	1956.38	1963.48	1974.67	1980.54	1988.04
	1967.02	1952.61	1949.6	1944.52	1976	1963.05	1958.92	1994.28	1964.4	1954.49	1963.49	1958.1	1971.45	1966.86	1961.09	1977.34	1957.96	1969.32	1965.75	1978.74	1964.7	1972.38	2006.54	1955.62	1958.3	1971.08	1978.79	1985.11	1988.55	1972.13	1953.51	1999.56	1967.7	2016.23	1966.88	1961.6	1961.82	1983.2	1964.48	1989.85	1977.78	2001.81	1966.52	1974.94	1956.29	1963.38	1974.5	1980.38	1987.74
	1966.95	1952.56	1949.44	1944.49	1976.02	1962.93	1958.85	1993.96	1964.32	1954.36	1963.35	1957.99	1971.28	1966.72	1960.97	1977.19	1957.8	1969.11	1965.51	1978.53	1964.49	1972.19	2005.87	1955.35	1958.1	1970.9	1978.56	1984.7	1988.06	1971.92	1953.42	1999.18	1967.37	2015.75	1966.62	1961.62	1961.7	1982.89	1964.34	1989.43	1977.36	2001.6	1966.37	1974.59	1956.19	1963.28	1974.32	1980.22	1987.45
	1966.89	1952.51	1949.29	1944.46	1976.04	1962.82	1958.77	1993.64	1964.23	1954.24	1963.21	1957.88	1971.11	1966.59	1960.85	1977.04	1957.65	1968.89	1965.27	1978.32	1964.28	1972	2005.21	1955.09	1957.9	1970.72	1978.32	1984.3	1987.58	1971.71	1953.34	1998.81	1967.04	2015.28	1966.37	1961.64	1961.58	1982.58	1964.21	1989.01	1976.95	2001.39	1966.23	1974.24	1956.1	1963.18	1974.15	1980.06	1987.16
	1966.82	1952.47	1949.13	1944.44	1976.07	1962.7	1958.7	1993.33	1964.15	1954.12	1963.08	1957.78	1970.94	1966.46	1960.73	1976.89	1957.5	1968.68	1965.03	1978.11	1964.07	1971.81	2004.55	1954.83	1957.7	1970.54	1978.09	1983.9	1987.1	1971.51	1953.26	1998.45	1966.72	2014.81	1966.11	1961.67	1961.46	1982.27	1964.07	1988.6	1976.54	2001.19	1966.08	1973.9	1956	1963.09	1973.98	1979.9	1986.87
	1966.76	1952.42	1948.98	1944.41	1976.09	1962.59	1958.64	1993.02	1964.08	1954	1962.95	1957.67	1970.77	1966.33	1960.61	1976.75	1957.35	1968.47	1964.79	1977.91	1963.87	1971.63	2003.9	1954.57	1957.5	1970.37	1977.87	1983.51	1986.63	1971.31	1953.17	1998.09	1966.4	2014.34	1965.87	1961.7	1961.34	1981.97	1963.94	1988.19	1976.14	2000.99	1965.94	1973.56	1955.91	1962.99	1973.8	1979.74	1986.59
	1966.69	1952.38	1948.84	1944.38	1976.12	1962.48	1958.57	1992.71	1964	1953.88	1962.82	1957.57	1970.61	1966.21	1960.5	1976.61	1957.2	1968.27	1964.56	1977.71	1963.67	1971.44	2003.25	1954.32	1957.31	1970.2	1977.64	1983.12	1986.16	1971.11	1953.09	1997.73	1966.09	2013.88	1965.62	1961.73	1961.22	1981.67	1963.81	1987.78	1975.74	2000.78	1965.8	1973.22	1955.82	1962.9	1973.63	1979.59	1986.31
	1966.63	1952.34	1948.69	1944.36	1976.15	1962.37	1958.51	1992.4	1963.92	1953.76	1962.69	1957.46	1970.44	1966.09	1960.39	1976.47	1957.05	1968.06	1964.32	1977.51	1963.47	1971.25	2002.61	1954.08	1957.12	1970.03	1977.42	1982.74	1985.69	1970.91	1953.01	1997.38	1965.79	2013.43	1965.38	1961.76	1961.1	1981.37	1963.68	1987.38	1975.35	2000.59	1965.66	1972.89	1955.73	1962.81	1973.46	1979.43	1986.03
	1966.57	1952.29	1948.55	1944.33	1976.17	1962.26	1958.45	1992.1	1963.85	1953.64	1962.56	1957.36	1970.28	1965.97	1960.28	1976.34	1956.9	1967.86	1964.09	1977.32	1963.27	1971.06	2001.97	1953.84	1956.93	1969.86	1977.2	1982.37	1985.23	1970.72	1952.94	1997.03	1965.48	2012.98	1965.14	1961.8	1960.98	1981.08	1963.55	1986.98	1974.96	2000.39	1965.52	1972.56	1955.64	1962.72	1973.29	1979.28	1985.75
	1966.5	1952.25	1948.41	1944.31	1976.2	1962.15	1958.39	1991.8	1963.77	1953.52	1962.44	1957.26	1970.12	1965.86	1960.17	1976.21	1956.76	1967.67	1963.87	1977.13	1963.08	1970.87	2001.34	1953.6	1956.74	1969.7	1976.99	1982	1984.77	1970.52	1952.86	1996.69	1965.18	2012.54	1964.91	1961.84	1960.87	1980.79	1963.43	1986.58	1974.58	2000.19	1965.38	1972.23	1955.55	1962.62	1973.13	1979.13	1985.48
	1966.44	1952.21	1948.28	1944.28	1976.23	1962.05	1958.33	1991.5	1963.7	1953.4	1962.32	1957.16	1969.97	1965.75	1960.07	1976.09	1956.61	1967.47	1963.64	1976.94	1962.89	1970.68	2000.72	1953.37	1956.56	1969.54	1976.77	1981.63	1984.31	1970.34	1952.78	1996.35	1964.89	2012.1	1964.68	1961.89	1960.75	1980.51	1963.31	1986.19	1974.2	2000	1965.24	1971.91	1955.46	1962.53	1972.96	1978.99	1985.21
	1966.38	1952.17	1948.15	1944.26	1976.26	1961.94	1958.27	1991.2	1963.63	1953.29	1962.19	1957.07	1969.81	1965.64	1959.97	1975.97	1956.47	1967.28	1963.42	1976.76	1962.71	1970.49	2000.1	1953.15	1956.38	1969.38	1976.56	1981.28	1983.86	1970.15	1952.7	1996.02	1964.6	2011.67	1964.45	1961.94	1960.63	1980.22	1963.19	1985.8	1973.82	1999.81	1965.1	1971.59	1955.37	1962.45	1972.79	1978.84	1984.94
	1966.32	1952.13	1948.02	1944.24	1976.29	1961.84	1958.22	1990.91	1963.56	1953.17	1962.08	1956.97	1969.66	1965.53	1959.87	1975.85	1956.33	1967.09	1963.2	1976.57	1962.52	1970.3	1999.49	1952.93	1956.2	1969.22	1976.35	1980.93	1983.41	1969.96	1952.63	1995.69	1964.32	2011.25	1964.22	1961.99	1960.52	1979.94	1963.07	1985.41	1973.45	1999.62	1964.96	1971.27	1955.28	1962.36	1972.63	1978.7	1984.67
	1966.26	1952.09	1947.89	1944.22	1976.32	1961.74	1958.17	1990.62	1963.49	1953.06	1961.96	1956.88	1969.5	1965.43	1959.78	1975.74	1956.19	1966.91	1962.98	1976.4	1962.35	1970.11	1998.89	1952.71	1956.02	1969.07	1976.15	1980.58	1982.97	1969.78	1952.55	1995.36	1964.04	2010.83	1964	1962.04	1960.41	1979.67	1962.95	1985.03	1973.09	1999.43	1964.82	1970.96	1955.2	1962.27	1972.46	1978.56	1984.41
	1966.2	1952.05	1947.77	1944.2	1976.35	1961.64	1958.12	1990.33	1963.42	1952.95	1961.84	1956.78	1969.35	1965.33	1959.68	1975.63	1956.05	1966.72	1962.76	1976.22	1962.17	1969.93	1998.28	1952.5	1955.84	1968.92	1975.94	1980.24	1982.53	1969.6	1952.48	1995.04	1963.76	2010.41	1963.78	1962.1	1960.3	1979.4	1962.84	1984.65	1972.73	1999.25	1964.69	1970.65	1955.11	1962.19	1972.3	1978.42	1984.15
	1966.14	1952.02	1947.64	1944.18	1976.38	1961.54	1958.07	1990.04	1963.36	1952.84	1961.73	1956.69	1969.2	1965.23	1959.59	1975.52	1955.91	1966.54	1962.55	1976.05	1962	1969.74	1997.69	1952.29	1955.67	1968.77	1975.74	1979.91	1982.09	1969.43	1952.41	1994.73	1963.49	2010	1963.57	1962.16	1960.19	1979.13	1962.72	1984.28	1972.37	1999.07	1964.55	1970.35	1955.03	1962.1	1972.14	1978.28	1983.89
	1966.08	1951.98	1947.52	1944.16	1976.42	1961.45	1958.02	1989.76	1963.29	1952.73	1961.62	1956.6	1969.06	1965.13	1959.5	1975.42	1955.78	1966.36	1962.34	1975.89	1961.83	1969.55	1997.1	1952.08	1955.5	1968.62	1975.54	1979.58	1981.66	1969.25	1952.34	1994.42	1963.22	2009.6	1963.35	1962.23	1960.08	1978.86	1962.61	1983.9	1972.02	1998.88	1964.42	1970.05	1954.95	1962.02	1971.98	1978.14	1983.64
	1966.02	1951.95	1947.41	1944.14	1976.45	1961.35	1957.98	1989.47	1963.23	1952.62	1961.51	1956.51	1968.91	1965.04	1959.42	1975.32	1955.64	1966.19	1962.13	1975.72	1961.66	1969.37	1996.52	1951.88	1955.33	1968.48	1975.35	1979.26	1981.23	1969.08	1952.27	1994.11	1962.95	2009.2	1963.14	1962.29	1959.97	1978.6	1962.5	1983.53	1971.67	1998.71	1964.28	1969.75	1954.86	1961.93	1971.82	1978.01	1983.39
	1965.96	1951.91	1947.29	1944.12	1976.48	1961.26	1957.94	1989.19	1963.17	1952.51	1961.4	1956.43	1968.77	1964.95	1959.33	1975.22	1955.51	1966.02	1961.92	1975.56	1961.49	1969.18	1995.94	1951.69	1955.17	1968.33	1975.16	1978.94	1980.8	1968.91	1952.2	1993.81	1962.69	2008.8	1962.94	1962.36	1959.86	1978.34	1962.4	1983.17	1971.33	1998.53	1964.15	1969.45	1954.78	1961.85	1971.66	1977.88	1983.14
	1965.91	1951.88	1947.18	1944.1	1976.52	1961.17	1957.9	1988.91	1963.1	1952.4	1961.3	1956.34	1968.63	1964.86	1959.25	1975.13	1955.38	1965.85	1961.72	1975.41	1961.33	1968.99	1995.37	1951.5	1955	1968.19	1974.97	1978.63	1980.38	1968.74	1952.13	1993.52	1962.44	2008.41	1962.73	1962.44	1959.75	1978.09	1962.29	1982.81	1970.99	1998.35	1964.01	1969.16	1954.7	1961.77	1971.5	1977.75	1982.89
	1965.85	1951.84	1947.08	1944.08	1976.55	1961.08	1957.86	1988.64	1963.04	1952.29	1961.2	1956.26	1968.49	1964.78	1959.17	1975.04	1955.25	1965.68	1961.51	1975.25	1961.17	1968.81	1994.8	1951.31	1954.84	1968.06	1974.78	1978.32	1979.96	1968.58	1952.06	1993.22	1962.19	2008.03	1962.53	1962.51	1959.65	1977.83	1962.19	1982.45	1970.66	1998.18	1963.88	1968.88	1954.62	1961.69	1971.35	1977.62	1982.65
	1965.8	1951.81	1946.97	1944.07	1976.59	1960.99	1957.82	1988.37	1962.98	1952.19	1961.09	1956.17	1968.35	1964.7	1959.09	1974.95	1955.12	1965.52	1961.31	1975.1	1961.02	1968.62	1994.24	1951.13	1954.68	1967.92	1974.59	1978.02	1979.54	1968.42	1951.99	1992.94	1961.94	2007.65	1962.33	1962.59	1959.54	1977.58	1962.08	1982.09	1970.33	1998.01	1963.75	1968.59	1954.55	1961.61	1971.19	1977.49	1982.41
	1965.74	1951.78	1946.87	1944.05	1976.63	1960.91	1957.79	1988.09	1962.93	1952.08	1961	1956.09	1968.21	1964.62	1959.02	1974.87	1954.99	1965.36	1961.12	1974.95	1960.86	1968.44	1993.69	1950.95	1954.52	1967.79	1974.41	1977.73	1979.13	1968.26	1951.93	1992.65	1961.69	2007.28	1962.14	1962.67	1959.44	1977.34	1961.98	1981.74	1970.01	1997.84	1963.62	1968.31	1954.47	1961.53	1971.04	1977.37	1982.17
	1965.69	1951.75	1946.77	1944.04	1976.67	1960.82	1957.75	1987.83	1962.87	1951.98	1960.9	1956.01	1968.08	1964.54	1958.95	1974.79	1954.86	1965.2	1960.92	1974.81	1960.71	1968.25	1993.14	1950.77	1954.37	1967.66	1974.23	1977.44	1978.72	1968.1	1951.86	1992.37	1961.45	2006.91	1961.95	1962.76	1959.33	1977.1	1961.88	1981.39	1969.69	1997.67	1963.49	1968.03	1954.39	1961.46	1970.88	1977.24	1981.94
	1965.63	1951.72	1946.67	1944.02	1976.7	1960.74	1957.72	1987.56	1962.81	1951.87	1960.8	1955.93	1967.95	1964.47	1958.88	1974.71	1954.74	1965.05	1960.73	1974.67	1960.57	1968.07	1992.6	1950.6	1954.22	1967.53	1974.05	1977.16	1978.32	1967.95	1951.8	1992.1	1961.22	2006.55	1961.76	1962.84	1959.23	1976.86	1961.79	1981.05	1969.37	1997.51	1963.36	1967.76	1954.32	1961.38	1970.73	1977.12	1981.7
	1965.58	1951.69	1946.58	1944.01	1976.74	1960.66	1957.69	1987.29	1962.76	1951.77	1960.71	1955.85	1967.82	1964.4	1958.81	1974.64	1954.61	1964.89	1960.54	1974.53	1960.42	1967.89	1992.06	1950.44	1954.06	1967.4	1973.88	1976.88	1977.92	1967.8	1951.73	1991.83	1960.98	2006.19	1961.57	1962.93	1959.13	1976.62	1961.69	1980.71	1969.06	1997.35	1963.23	1967.49	1954.24	1961.31	1970.58	1977	1981.47
	1965.52	1951.66	1946.48	1944	1976.78	1960.58	1957.66	1987.03	1962.71	1951.67	1960.62	1955.78	1967.69	1964.33	1958.74	1974.57	1954.49	1964.74	1960.35	1974.4	1960.28	1967.7	1991.53	1950.27	1953.92	1967.27	1973.7	1976.61	1977.52	1967.65	1951.67	1991.56	1960.76	2005.84	1961.39	1963.03	1959.03	1976.39	1961.6	1980.37	1968.75	1997.19	1963.1	1967.22	1954.17	1961.23	1970.43	1976.88	1981.25
	1965.47	1951.63	1946.4	1943.99	1976.82	1960.5	1957.64	1986.77	1962.65	1951.57	1960.53	1955.7	1967.56	1964.27	1958.68	1974.5	1954.37	1964.6	1960.16	1974.27	1960.14	1967.52	1991.01	1950.11	1953.77	1967.15	1973.54	1976.34	1977.12	1967.5	1951.61	1991.3	1960.53	2005.49	1961.21	1963.12	1958.93	1976.16	1961.51	1980.03	1968.45	1997.03	1962.98	1966.96	1954.09	1961.16	1970.28	1976.77	1981.02
	1965.42	1951.6	1946.31	1943.97	1976.86	1960.42	1957.61	1986.51	1962.6	1951.47	1960.44	1955.63	1967.44	1964.2	1958.62	1974.43	1954.25	1964.45	1959.98	1974.14	1960.01	1967.34	1990.49	1949.96	1953.62	1967.03	1973.37	1976.08	1976.73	1967.36	1951.55	1991.05	1960.31	2005.15	1961.03	1963.22	1958.83	1975.93	1961.41	1979.7	1968.15	1996.87	1962.85	1966.7	1954.02	1961.09	1970.13	1976.65	1980.8
	1965.37	1951.57	1946.22	1943.96	1976.9	1960.35	1957.59	1986.25	1962.55	1951.37	1960.36	1955.55	1967.31	1964.14	1958.56	1974.37	1954.13	1964.31	1959.8	1974.02	1959.87	1967.16	1989.97	1949.81	1953.48	1966.91	1973.2	1975.83	1976.34	1967.22	1951.49	1990.79	1960.09	2004.82	1960.86	1963.33	1958.73	1975.71	1961.32	1979.37	1967.86	1996.72	1962.72	1966.44	1953.95	1961.02	1969.98	1976.54	1980.58
	1965.32	1951.55	1946.14	1943.95	1976.95	1960.27	1957.57	1986	1962.5	1951.27	1960.27	1955.48	1967.19	1964.09	1958.5	1974.31	1954.01	1964.17	1959.62	1973.9	1959.74	1966.98	1989.47	1949.66	1953.34	1966.8	1973.04	1975.58	1975.96	1967.08	1951.43	1990.55	1959.88	2004.49	1960.69	1963.43	1958.64	1975.48	1961.24	1979.05	1967.57	1996.56	1962.6	1966.19	1953.88	1960.95	1969.84	1976.43	1980.37
	1965.27	1951.52	1946.07	1943.94	1976.99	1960.2	1957.55	1985.75	1962.46	1951.17	1960.19	1955.41	1967.07	1964.03	1958.44	1974.26	1953.9	1964.04	1959.45	1973.78	1959.61	1966.8	1988.96	1949.51	1953.2	1966.68	1972.88	1975.33	1975.58	1966.95	1951.37	1990.3	1959.67	2004.16	1960.52	1963.54	1958.54	1975.27	1961.15	1978.73	1967.29	1996.41	1962.47	1965.94	1953.81	1960.88	1969.69	1976.32	1980.15
	1965.22	1951.5	1945.99	1943.93	1977.03	1960.13	1957.53	1985.5	1962.41	1951.08	1960.11	1955.34	1966.95	1963.98	1958.39	1974.2	1953.78	1963.91	1959.27	1973.67	1959.49	1966.62	1988.47	1949.37	1953.06	1966.57	1972.72	1975.09	1975.2	1966.81	1951.31	1990.06	1959.46	2003.84	1960.35	1963.65	1958.45	1975.05	1961.07	1978.41	1967	1996.27	1962.35	1965.69	1953.74	1960.81	1969.55	1976.21	1979.94
	1965.17	1951.47	1945.92	1943.93	1977.07	1960.06	1957.52	1985.25	1962.36	1950.98	1960.03	1955.27	1966.84	1963.93	1958.33	1974.16	1953.66	1963.78	1959.1	1973.56	1959.37	1966.44	1987.98	1949.24	1952.93	1966.46	1972.57	1974.86	1974.83	1966.68	1951.26	1989.83	1959.26	2003.52	1960.19	1963.76	1958.35	1974.84	1960.98	1978.09	1966.73	1996.12	1962.23	1965.45	1953.67	1960.74	1969.4	1976.11	1979.74
	1965.12	1951.45	1945.85	1943.92	1977.12	1959.99	1957.51	1985	1962.32	1950.89	1959.96	1955.2	1966.73	1963.88	1958.28	1974.11	1953.55	1963.65	1958.93	1973.45	1959.25	1966.26	1987.49	1949.1	1952.79	1966.35	1972.42	1974.63	1974.46	1966.55	1951.2	1989.6	1959.06	2003.21	1960.03	1963.88	1958.26	1974.63	1960.9	1977.78	1966.46	1995.98	1962.11	1965.2	1953.61	1960.68	1969.26	1976.01	1979.53
	1965.07	1951.43	1945.78	1943.91	1977.16	1959.92	1957.49	1984.75	1962.28	1950.79	1959.89	1955.14	1966.61	1963.84	1958.24	1974.06	1953.44	1963.53	1958.77	1973.34	1959.13	1966.08	1987.02	1948.97	1952.66	1966.25	1972.27	1974.41	1974.09	1966.43	1951.15	1989.37	1958.86	2002.91	1959.87	1964	1958.17	1974.43	1960.82	1977.47	1966.19	1995.84	1961.98	1964.97	1953.54	1960.61	1969.12	1975.9	1979.33
	1965.03	1951.4	1945.71	1943.9	1977.21	1959.86	1957.48	1984.51	1962.23	1950.7	1959.81	1955.07	1966.5	1963.79	1958.19	1974.02	1953.33	1963.4	1958.6	1973.24	1959.01	1965.91	1986.54	1948.85	1952.53	1966.14	1972.12	1974.19	1973.72	1966.31	1951.09	1989.15	1958.67	2002.61	1959.72	1964.12	1958.08	1974.22	1960.74	1977.17	1965.93	1995.7	1961.86	1964.73	1953.48	1960.55	1968.98	1975.8	1979.13
	1964.98	1951.38	1945.65	1943.9	1977.26	1959.79	1957.47	1984.27	1962.19	1950.61	1959.74	1955.01	1966.39	1963.75	1958.14	1973.98	1953.22	1963.29	1958.44	1973.15	1958.9	1965.73	1986.08	1948.72	1952.4	1966.04	1971.98	1973.97	1973.36	1966.19	1951.04	1988.93	1958.48	2002.31	1959.56	1964.24	1957.99	1974.02	1960.66	1976.87	1965.67	1995.56	1961.74	1964.5	1953.41	1960.48	1968.84	1975.71	1978.94
	1964.93	1951.36	1945.59	1943.89	1977.3	1959.73	1957.47	1984.03	1962.15	1950.52	1959.68	1954.95	1966.29	1963.72	1958.1	1973.95	1953.11	1963.17	1958.28	1973.05	1958.79	1965.56	1985.62	1948.61	1952.28	1965.94	1971.84	1973.77	1973.01	1966.07	1950.99	1988.72	1958.3	2002.02	1959.41	1964.37	1957.9	1973.83	1960.59	1976.57	1965.41	1995.43	1961.62	1964.28	1953.35	1960.42	1968.71	1975.61	1978.74
	1964.89	1951.34	1945.53	1943.89	1977.35	1959.67	1957.46	1983.79	1962.11	1950.43	1959.61	1954.89	1966.18	1963.68	1958.06	1973.92	1953	1963.06	1958.13	1972.96	1958.68	1965.38	1985.16	1948.49	1952.15	1965.84	1971.7	1973.56	1972.65	1965.95	1950.94	1988.51	1958.11	2001.74	1959.27	1964.5	1957.81	1973.63	1960.51	1976.27	1965.16	1995.29	1961.51	1964.05	1953.29	1960.36	1968.57	1975.52	1978.55
	1964.84	1951.32	1945.48	1943.88	1977.4	1959.61	1957.46	1983.55	1962.08	1950.34	1959.55	1954.82	1966.08	1963.65	1958.02	1973.89	1952.9	1962.95	1957.97	1972.88	1958.58	1965.21	1984.71	1948.38	1952.03	1965.75	1971.56	1973.37	1972.3	1965.84	1950.89	1988.31	1957.93	2001.46	1959.12	1964.63	1957.73	1973.44	1960.44	1975.98	1964.91	1995.16	1961.39	1963.83	1953.23	1960.3	1968.43	1975.42	1978.36
	1964.8	1951.3	1945.42	1943.88	1977.44	1959.55	1957.46	1983.32	1962.04	1950.25	1959.49	1954.77	1965.98	1963.62	1957.98	1973.86	1952.79	1962.84	1957.82	1972.79	1958.48	1965.04	1984.27	1948.27	1951.91	1965.65	1971.42	1973.17	1971.95	1965.73	1950.84	1988.11	1957.76	2001.18	1958.98	1964.77	1957.64	1973.26	1960.36	1975.69	1964.67	1995.04	1961.27	1963.62	1953.17	1960.24	1968.3	1975.33	1978.18
	1964.75	1951.28	1945.37	1943.88	1977.49	1959.49	1957.46	1983.09	1962	1950.16	1959.43	1954.71	1965.88	1963.59	1957.95	1973.83	1952.69	1962.74	1957.67	1972.71	1958.38	1964.86	1983.83	1948.16	1951.79	1965.56	1971.29	1972.99	1971.61	1965.62	1950.79	1987.91	1957.59	2000.91	1958.84	1964.91	1957.55	1973.07	1960.29	1975.41	1964.43	1994.91	1961.16	1963.4	1953.11	1960.18	1968.17	1975.24	1977.99
	1964.71	1951.27	1945.33	1943.87	1977.54	1959.44	1957.46	1982.86	1961.97	1950.07	1959.37	1954.65	1965.78	1963.57	1957.91	1973.81	1952.58	1962.63	1957.52	1972.63	1958.28	1964.69	1983.4	1948.06	1951.67	1965.47	1971.16	1972.81	1971.27	1965.52	1950.74	1987.72	1957.42	2000.65	1958.7	1965.05	1957.47	1972.89	1960.22	1975.12	1964.2	1994.79	1961.04	1963.19	1953.05	1960.12	1968.04	1975.15	1977.81
	1964.67	1951.25	1945.28	1943.87	1977.59	1959.38	1957.46	1982.63	1961.94	1949.99	1959.31	1954.59	1965.69	1963.54	1957.88	1973.79	1952.48	1962.53	1957.38	1972.56	1958.19	1964.52	1982.98	1947.96	1951.56	1965.38	1971.04	1972.63	1970.93	1965.42	1950.7	1987.53	1957.25	2000.39	1958.57	1965.19	1957.39	1972.71	1960.15	1974.84	1963.97	1994.66	1960.93	1962.99	1952.99	1960.07	1967.9	1975.07	1977.64
	1964.62	1951.23	1945.24	1943.87	1977.64	1959.33	1957.46	1982.4	1961.9	1949.9	1959.26	1954.54	1965.6	1963.52	1957.85	1973.77	1952.38	1962.44	1957.24	1972.49	1958.09	1964.35	1982.56	1947.86	1951.44	1965.29	1970.91	1972.46	1970.6	1965.32	1950.65	1987.35	1957.09	2000.13	1958.44	1965.34	1957.3	1972.53	1960.09	1974.57	1963.74	1994.55	1960.81	1962.78	1952.94	1960.01	1967.77	1974.98	1977.46
	1964.58	1951.22	1945.2	1943.87	1977.69	1959.28	1957.47	1982.18	1961.87	1949.82	1959.21	1954.48	1965.5	1963.51	1957.82	1973.76	1952.28	1962.34	1957.1	1972.42	1958.01	1964.18	1982.14	1947.77	1951.33	1965.21	1970.79	1972.29	1970.27	1965.22	1950.61	1987.17	1956.93	1999.88	1958.31	1965.48	1957.22	1972.36	1960.02	1974.29	1963.52	1994.43	1960.7	1962.58	1952.88	1959.96	1967.65	1974.9	1977.29
	1964.54	1951.2	1945.16	1943.87	1977.74	1959.23	1957.48	1981.95	1961.84	1949.73	1959.16	1954.43	1965.41	1963.49	1957.79	1973.75	1952.18	1962.25	1956.96	1972.36	1957.92	1964.01	1981.74	1947.68	1951.22	1965.13	1970.67	1972.13	1969.94	1965.13	1950.56	1987	1956.77	1999.64	1958.18	1965.63	1957.14	1972.19	1959.95	1974.02	1963.3	1994.31	1960.59	1962.38	1952.82	1959.9	1967.52	1974.82	1977.12
	1964.5	1951.19	1945.13	1943.87	1977.8	1959.18	1957.48	1981.73	1961.81	1949.65	1959.11	1954.38	1965.33	1963.48	1957.77	1973.74	1952.08	1962.17	1956.83	1972.3	1957.83	1963.85	1981.33	1947.59	1951.11	1965.05	1970.55	1971.97	1969.61	1965.03	1950.52	1986.82	1956.62	1999.4	1958.06	1965.79	1957.06	1972.02	1959.89	1973.76	1963.08	1994.2	1960.48	1962.19	1952.77	1959.85	1967.39	1974.74	1976.95
	1964.46	1951.18	1945.1	1943.87	1977.85	1959.13	1957.49	1981.51	1961.78	1949.57	1959.06	1954.33	1965.24	1963.47	1957.74	1973.73	1951.99	1962.08	1956.69	1972.24	1957.75	1963.68	1980.94	1947.51	1951	1964.97	1970.44	1971.82	1969.29	1964.94	1950.48	1986.66	1956.47	1999.16	1957.94	1965.94	1956.98	1971.86	1959.83	1973.49	1962.87	1994.09	1960.37	1962	1952.72	1959.8	1967.27	1974.67	1976.79
	1964.42	1951.16	1945.07	1943.87	1977.9	1959.09	1957.51	1981.29	1961.76	1949.49	1959.01	1954.28	1965.16	1963.46	1957.72	1973.73	1951.89	1962	1956.56	1972.19	1957.67	1963.51	1980.55	1947.43	1950.9	1964.89	1970.32	1971.67	1968.97	1964.86	1950.44	1986.49	1956.33	1998.93	1957.82	1966.1	1956.91	1971.7	1959.77	1973.23	1962.67	1993.98	1960.26	1961.81	1952.67	1959.75	1967.14	1974.59	1976.63
	1964.38	1951.15	1945.04	1943.87	1977.95	1959.04	1957.52	1981.07	1961.73	1949.41	1958.97	1954.23	1965.07	1963.45	1957.7	1973.72	1951.8	1961.92	1956.43	1972.13	1957.59	1963.35	1980.16	1947.35	1950.79	1964.81	1970.21	1971.53	1968.66	1964.77	1950.4	1986.34	1956.18	1998.7	1957.7	1966.26	1956.83	1971.54	1959.71	1972.98	1962.46	1993.87	1960.15	1961.62	1952.61	1959.7	1967.02	1974.52	1976.47
	1964.34	1951.14	1945.01	1943.87	1978.01	1959	1957.53	1980.86	1961.71	1949.33	1958.93	1954.18	1964.99	1963.45	1957.68	1973.72	1951.7	1961.84	1956.31	1972.09	1957.52	1963.19	1979.78	1947.28	1950.69	1964.74	1970.1	1971.4	1968.34	1964.69	1950.36	1986.18	1956.04	1998.48	1957.59	1966.43	1956.75	1971.38	1959.65	1972.72	1962.26	1993.77	1960.04	1961.44	1952.56	1959.65	1966.9	1974.45	1976.31
	1964.3	1951.13	1944.99	1943.87	1978.06	1958.96	1957.55	1980.65	1961.68	1949.25	1958.89	1954.13	1964.91	1963.45	1957.67	1973.73	1951.61	1961.76	1956.18	1972.04	1957.45	1963.02	1979.41	1947.21	1950.59	1964.67	1970	1971.26	1968.03	1964.61	1950.32	1986.03	1955.91	1998.26	1957.48	1966.59	1956.68	1971.23	1959.59	1972.47	1962.07	1993.67	1959.93	1961.26	1952.51	1959.6	1966.78	1974.38	1976.15
	1964.26	1951.12	1944.97	1943.87	1978.12	1958.92	1957.57	1980.44	1961.66	1949.17	1958.85	1954.08	1964.84	1963.45	1957.65	1973.73	1951.52	1961.69	1956.06	1972	1957.38	1962.86	1979.04	1947.14	1950.49	1964.6	1969.9	1971.14	1967.73	1964.53	1950.29	1985.88	1955.77	1998.05	1957.37	1966.76	1956.61	1971.08	1959.53	1972.22	1961.88	1993.57	1959.83	1961.09	1952.46	1959.56	1966.66	1974.31	1976
	1964.22	1951.11	1944.95	1943.87	1978.17	1958.88	1957.59	1980.23	1961.63	1949.1	1958.82	1954.04	1964.76	1963.45	1957.64	1973.74	1951.43	1961.62	1955.94	1971.96	1957.31	1962.7	1978.68	1947.08	1950.39	1964.53	1969.79	1971.01	1967.42	1964.45	1950.25	1985.74	1955.64	1997.84	1957.26	1966.93	1956.53	1970.93	1959.48	1971.97	1961.69	1993.47	1959.72	1960.91	1952.42	1959.51	1966.54	1974.24	1975.85
	1964.18	1951.1	1944.94	1943.88	1978.23	1958.84	1957.61	1980.02	1961.61	1949.02	1958.78	1953.99	1964.69	1963.46	1957.62	1973.75	1951.34	1961.56	1955.82	1971.93	1957.24	1962.54	1978.32	1947.02	1950.3	1964.46	1969.7	1970.9	1967.12	1964.38	1950.21	1985.6	1955.51	1997.64	1957.16	1967.1	1956.46	1970.78	1959.42	1971.73	1961.5	1993.38	1959.62	1960.74	1952.37	1959.47	1966.42	1974.18	1975.7
	1964.15	1951.09	1944.92	1943.88	1978.28	1958.81	1957.63	1979.81	1961.59	1948.94	1958.75	1953.95	1964.61	1963.46	1957.61	1973.76	1951.25	1961.49	1955.71	1971.89	1957.18	1962.38	1977.97	1946.96	1950.2	1964.39	1969.6	1970.78	1966.82	1964.31	1950.18	1985.47	1955.39	1997.44	1957.06	1967.28	1956.39	1970.64	1959.37	1971.49	1961.32	1993.28	1959.51	1960.58	1952.32	1959.42	1966.3	1974.11	1975.56
	1964.11	1951.08	1944.91	1943.88	1978.34	1958.77	1957.65	1979.61	1961.57	1948.87	1958.72	1953.91	1964.54	1963.47	1957.6	1973.77	1951.17	1961.43	1955.6	1971.87	1957.12	1962.22	1977.62	1946.9	1950.11	1964.33	1969.51	1970.68	1966.53	1964.24	1950.15	1985.34	1955.27	1997.24	1956.96	1967.46	1956.32	1970.5	1959.32	1971.26	1961.14	1993.19	1959.41	1960.41	1952.28	1959.38	1966.19	1974.05	1975.42
	1964.07	1951.08	1944.91	1943.89	1978.39	1958.74	1957.68	1979.4	1961.55	1948.8	1958.69	1953.86	1964.48	1963.49	1957.6	1973.78	1951.08	1961.37	1955.48	1971.84	1957.06	1962.06	1977.29	1946.85	1950.02	1964.27	1969.41	1970.57	1966.24	1964.18	1950.11	1985.21	1955.15	1997.05	1956.86	1967.64	1956.25	1970.36	1959.27	1971.02	1960.97	1993.1	1959.31	1960.25	1952.23	1959.34	1966.08	1973.99	1975.28
	1964.04	1951.07	1944.9	1943.89	1978.45	1958.71	1957.71	1979.2	1961.54	1948.72	1958.66	1953.82	1964.41	1963.5	1957.59	1973.8	1951	1961.31	1955.38	1971.82	1957	1961.91	1976.95	1946.8	1949.93	1964.21	1969.32	1970.47	1965.95	1964.11	1950.08	1985.09	1955.03	1996.87	1956.77	1967.82	1956.18	1970.23	1959.22	1970.79	1960.8	1993.01	1959.21	1960.09	1952.19	1959.3	1965.96	1973.93	1975.14
	1964	1951.06	1944.9	1943.9	1978.51	1958.68	1957.73	1979	1961.52	1948.65	1958.64	1953.78	1964.34	1963.52	1957.59	1973.82	1950.91	1961.26	1955.27	1971.8	1956.95	1961.75	1976.62	1946.75	1949.84	1964.15	1969.24	1970.38	1965.66	1964.05	1950.05	1984.97	1954.92	1996.69	1956.68	1968	1956.12	1970.1	1959.17	1970.56	1960.63	1992.93	1959.11	1959.94	1952.14	1959.26	1965.85	1973.88	1975
	1963.96	1951.06	1944.89	1943.9	1978.56	1958.65	1957.76	1978.81	1961.5	1948.58	1958.61	1953.74	1964.28	1963.53	1957.58	1973.84	1950.83	1961.21	1955.17	1971.78	1956.9	1961.6	1976.3	1946.71	1949.76	1964.09	1969.15	1970.29	1965.38	1963.99	1950.02	1984.86	1954.81	1996.51	1956.59	1968.19	1956.05	1969.97	1959.12	1970.34	1960.47	1992.85	1959.01	1959.79	1952.1	1959.22	1965.74	1973.82	1974.87
	1963.93	1951.05	1944.9	1943.91	1978.62	1958.62	1957.79	1978.61	1961.49	1948.51	1958.59	1953.7	1964.22	1963.56	1957.58	1973.87	1950.75	1961.16	1955.06	1971.77	1956.85	1961.44	1975.98	1946.66	1949.67	1964.03	1969.07	1970.21	1965.1	1963.94	1949.99	1984.75	1954.71	1996.34	1956.5	1968.38	1955.99	1969.84	1959.07	1970.12	1960.31	1992.77	1958.91	1959.64	1952.06	1959.18	1965.63	1973.77	1974.74
	1963.89	1951.05	1944.9	1943.91	1978.68	1958.59	1957.83	1978.42	1961.48	1948.44	1958.57	1953.67	1964.16	1963.58	1957.58	1973.89	1950.67	1961.11	1954.96	1971.76	1956.8	1961.29	1975.67	1946.63	1949.59	1963.98	1968.99	1970.13	1964.83	1963.88	1949.96	1984.64	1954.6	1996.17	1956.42	1968.57	1955.92	1969.72	1959.03	1969.9	1960.16	1992.69	1958.81	1959.49	1952.02	1959.15	1965.52	1973.72	1974.61
	1963.86	1951.04	1944.9	1943.92	1978.74	1958.57	1957.86	1978.22	1961.46	1948.37	1958.55	1953.63	1964.1	1963.6	1957.58	1973.92	1950.59	1961.07	1954.86	1971.75	1956.76	1961.14	1975.37	1946.59	1949.51	1963.93	1968.91	1970.05	1964.55	1963.83	1949.94	1984.54	1954.5	1996	1956.34	1968.77	1955.86	1969.6	1958.98	1969.68	1960	1992.61	1958.71	1959.35	1951.98	1959.11	1965.41	1973.67	1974.48
	1963.82	1951.04	1944.91	1943.92	1978.8	1958.54	1957.89	1978.03	1961.45	1948.3	1958.53	1953.59	1964.05	1963.63	1957.59	1973.95	1950.51	1961.03	1954.77	1971.74	1956.72	1960.99	1975.07	1946.56	1949.43	1963.88	1968.84	1969.98	1964.28	1963.78	1949.91	1984.44	1954.4	1995.85	1956.26	1968.96	1955.8	1969.48	1958.94	1969.47	1959.85	1992.54	1958.62	1959.21	1951.94	1959.08	1965.31	1973.62	1974.36
	1963.79	1951.04	1944.92	1943.93	1978.86	1958.52	1957.93	1977.84	1961.44	1948.24	1958.52	1953.56	1963.99	1963.66	1957.59	1973.98	1950.43	1960.99	1954.67	1971.74	1956.68	1960.84	1974.77	1946.53	1949.35	1963.83	1968.76	1969.92	1964.01	1963.73	1949.88	1984.34	1954.31	1995.69	1956.18	1969.16	1955.74	1969.36	1958.9	1969.25	1959.71	1992.47	1958.52	1959.07	1951.9	1959.04	1965.2	1973.58	1974.23
	1963.76	1951.03	1944.93	1943.93	1978.92	1958.5	1957.97	1977.66	1961.43	1948.17	1958.5	1953.52	1963.94	1963.69	1957.6	1974.01	1950.36	1960.95	1954.58	1971.74	1956.64	1960.69	1974.48	1946.5	1949.27	1963.78	1968.69	1969.85	1963.75	1963.69	1949.86	1984.25	1954.22	1995.54	1956.11	1969.36	1955.68	1969.25	1958.86	1969.05	1959.57	1992.4	1958.43	1958.94	1951.86	1959.01	1965.1	1973.53	1974.11
	1963.72	1951.03	1944.95	1943.94	1978.98	1958.48	1958.01	1977.47	1961.42	1948.1	1958.49	1953.49	1963.89	1963.73	1957.6	1974.05	1950.28	1960.92	1954.49	1971.75	1956.6	1960.54	1974.2	1946.47	1949.2	1963.73	1968.62	1969.8	1963.48	1963.64	1949.84	1984.16	1954.13	1995.39	1956.04	1969.56	1955.62	1969.14	1958.82	1968.84	1959.43	1992.33	1958.34	1958.8	1951.83	1958.98	1964.99	1973.49	1974
	1963.69	1951.03	1944.97	1943.94	1979.04	1958.46	1958.05	1977.29	1961.41	1948.04	1958.48	1953.46	1963.84	1963.76	1957.61	1974.08	1950.21	1960.89	1954.4	1971.76	1956.57	1960.39	1973.92	1946.45	1949.12	1963.69	1968.55	1969.74	1963.22	1963.6	1949.81	1984.08	1954.04	1995.25	1955.97	1969.77	1955.56	1969.03	1958.78	1968.64	1959.29	1992.26	1958.25	1958.67	1951.79	1958.95	1964.89	1973.45	1973.88
	1963.66	1951.03	1944.99	1943.95	1979.1	1958.44	1958.09	1977.1	1961.4	1947.98	1958.47	1953.42	1963.79	1963.8	1957.62	1974.12	1950.14	1960.86	1954.32	1971.77	1956.54	1960.25	1973.65	1946.43	1949.05	1963.64	1968.49	1969.7	1962.97	1963.57	1949.79	1984	1953.96	1995.11	1955.9	1969.97	1955.5	1968.93	1958.74	1968.44	1959.16	1992.2	1958.15	1958.55	1951.76	1958.92	1964.79	1973.41	1973.77
	1963.63	1951.03	1945.01	1943.96	1979.16	1958.43	1958.13	1976.92	1961.4	1947.91	1958.46	1953.39	1963.75	1963.84	1957.63	1974.16	1950.07	1960.83	1954.23	1971.78	1956.51	1960.1	1973.38	1946.41	1948.98	1963.6	1968.43	1969.65	1962.71	1963.53	1949.77	1983.92	1953.88	1994.98	1955.83	1970.18	1955.45	1968.82	1958.7	1968.24	1959.03	1992.14	1958.06	1958.42	1951.72	1958.89	1964.69	1973.37	1973.65
	1963.59	1951.03	1945.03	1943.96	1979.22	1958.41	1958.17	1976.74	1961.39	1947.85	1958.45	1953.36	1963.7	1963.88	1957.65	1974.2	1950	1960.81	1954.15	1971.8	1956.48	1959.96	1973.12	1946.4	1948.91	1963.56	1968.37	1969.61	1962.46	1963.5	1949.75	1983.85	1953.8	1994.85	1955.77	1970.39	1955.39	1968.72	1958.66	1968.05	1958.9	1992.08	1957.98	1958.3	1951.69	1958.86	1964.59	1973.34	1973.55
	1963.56	1951.03	1945.06	1943.97	1979.28	1958.4	1958.22	1976.57	1961.38	1947.79	1958.45	1953.33	1963.66	1963.92	1957.66	1974.25	1949.93	1960.79	1954.07	1971.82	1956.46	1959.82	1972.87	1946.39	1948.84	1963.52	1968.31	1969.58	1962.21	1963.46	1949.73	1983.78	1953.73	1994.72	1955.71	1970.61	1955.34	1968.63	1958.63	1967.85	1958.78	1992.02	1957.89	1958.18	1951.65	1958.84	1964.49	1973.3	1973.44
	1963.53	1951.03	1945.08	1943.98	1979.34	1958.39	1958.27	1976.39	1961.38	1947.73	1958.44	1953.3	1963.62	1963.97	1957.68	1974.29	1949.86	1960.77	1953.99	1971.84	1956.43	1959.67	1972.62	1946.38	1948.78	1963.48	1968.25	1969.55	1961.97	1963.43	1949.71	1983.72	1953.65	1994.6	1955.65	1970.82	1955.28	1968.53	1958.59	1967.66	1958.66	1991.97	1957.8	1958.07	1951.62	1958.81	1964.4	1973.27	1973.33
	1963.5	1951.03	1945.11	1943.98	1979.41	1958.38	1958.31	1976.22	1961.38	1947.67	1958.44	1953.27	1963.58	1964.02	1957.69	1974.34	1949.79	1960.75	1953.92	1971.87	1956.41	1959.53	1972.37	1946.37	1948.71	1963.44	1968.2	1969.52	1961.72	1963.41	1949.69	1983.66	1953.58	1994.48	1955.6	1971.04	1955.23	1968.44	1958.56	1967.48	1958.54	1991.91	1957.71	1957.96	1951.59	1958.79	1964.3	1973.24	1973.23
	1963.47	1951.03	1945.15	1943.99	1979.47	1958.37	1958.36	1976.04	1961.37	1947.61	1958.44	1953.24	1963.54	1964.07	1957.71	1974.39	1949.73	1960.74	1953.84	1971.89	1956.4	1959.4	1972.13	1946.37	1948.65	1963.41	1968.14	1969.5	1961.48	1963.38	1949.68	1983.6	1953.52	1994.37	1955.54	1971.26	1955.18	1968.35	1958.53	1967.29	1958.43	1991.86	1957.63	1957.85	1951.56	1958.76	1964.21	1973.21	1973.13
	1963.43	1951.04	1945.18	1944	1979.53	1958.36	1958.41	1975.87	1961.37	1947.55	1958.44	1953.22	1963.51	1964.12	1957.73	1974.44	1949.66	1960.73	1953.77	1971.93	1956.38	1959.26	1971.9	1946.36	1948.58	1963.37	1968.09	1969.48	1961.25	1963.36	1949.66	1983.54	1953.45	1994.26	1955.49	1971.48	1955.13	1968.26	1958.49	1967.11	1958.32	1991.81	1957.55	1957.74	1951.53	1958.74	1964.11	1973.18	1973.03
	1963.4	1951.04	1945.22	1944	1979.59	1958.35	1958.46	1975.7	1961.37	1947.49	1958.44	1953.19	1963.47	1964.17	1957.75	1974.49	1949.6	1960.72	1953.7	1971.96	1956.37	1959.12	1971.67	1946.36	1948.52	1963.34	1968.05	1969.47	1961.01	1963.34	1949.65	1983.49	1953.39	1994.15	1955.44	1971.7	1955.08	1968.17	1958.46	1966.93	1958.21	1991.77	1957.46	1957.63	1951.5	1958.72	1964.02	1973.15	1972.93
	1963.37	1951.04	1945.26	1944.01	1979.66	1958.35	1958.52	1975.53	1961.37	1947.44	1958.44	1953.16	1963.44	1964.23	1957.77	1974.54	1949.53	1960.71	1953.63	1972	1956.35	1958.98	1971.45	1946.37	1948.46	1963.31	1968	1969.46	1960.78	1963.32	1949.63	1983.45	1953.33	1994.05	1955.4	1971.93	1955.03	1968.09	1958.43	1966.76	1958.11	1991.72	1957.38	1957.53	1951.47	1958.7	1963.93	1973.13	1972.83
	1963.34	1951.04	1945.3	1944.02	1979.72	1958.35	1958.57	1975.37	1961.37	1947.38	1958.45	1953.14	1963.41	1964.29	1957.8	1974.59	1949.47	1960.71	1953.57	1972.04	1956.34	1958.85	1971.23	1946.37	1948.4	1963.28	1967.96	1969.46	1960.55	1963.3	1949.62	1983.4	1953.28	1993.95	1955.35	1972.16	1954.98	1968.01	1958.4	1966.58	1958.01	1991.68	1957.3	1957.43	1951.44	1958.68	1963.84	1973.11	1972.74
	1963.31	1951.05	1945.34	1944.02	1979.78	1958.34	1958.62	1975.2	1961.37	1947.33	1958.46	1953.11	1963.38	1964.34	1957.82	1974.65	1949.41	1960.71	1953.5	1972.08	1956.34	1958.72	1971.02	1946.38	1948.35	1963.25	1967.91	1969.46	1960.32	1963.29	1949.61	1983.36	1953.22	1993.86	1955.31	1972.39	1954.94	1967.93	1958.37	1966.41	1957.91	1991.64	1957.22	1957.33	1951.41	1958.66	1963.75	1973.09	1972.65
	1963.28	1951.05	1945.38	1944.03	1979.85	1958.34	1958.68	1975.04	1961.38	1947.27	1958.46	1953.09	1963.36	1964.41	1957.85	1974.7	1949.35	1960.71	1953.44	1972.13	1956.33	1958.58	1970.82	1946.39	1948.29	1963.22	1967.87	1969.46	1960.1	1963.27	1949.6	1983.33	1953.17	1993.77	1955.27	1972.62	1954.89	1967.86	1958.35	1966.24	1957.81	1991.6	1957.14	1957.24	1951.39	1958.65	1963.67	1973.07	1972.56
	1963.25	1951.06	1945.43	1944.04	1979.91	1958.34	1958.74	1974.88	1961.38	1947.22	1958.47	1953.06	1963.33	1964.47	1957.87	1974.76	1949.29	1960.71	1953.38	1972.17	1956.33	1958.45	1970.62	1946.4	1948.24	1963.2	1967.84	1969.47	1959.87	1963.26	1949.58	1983.3	1953.12	1993.68	1955.23	1972.85	1954.85	1967.78	1958.32	1966.08	1957.72	1991.56	1957.06	1957.15	1951.36	1958.63	1963.58	1973.05	1972.47
	1963.22	1951.06	1945.48	1944.04	1979.97	1958.34	1958.8	1974.72	1961.38	1947.17	1958.48	1953.04	1963.31	1964.53	1957.9	1974.82	1949.24	1960.72	1953.32	1972.23	1956.32	1958.32	1970.42	1946.41	1948.18	1963.17	1967.8	1969.48	1959.65	1963.25	1949.58	1983.27	1953.08	1993.6	1955.2	1973.09	1954.8	1967.71	1958.29	1965.91	1957.63	1991.53	1956.98	1957.06	1951.34	1958.61	1963.49	1973.03	1972.38
	1963.19	1951.07	1945.53	1944.05	1980.04	1958.35	1958.86	1974.56	1961.39	1947.12	1958.49	1953.02	1963.28	1964.6	1957.93	1974.88	1949.18	1960.72	1953.26	1972.28	1956.33	1958.19	1970.23	1946.43	1948.13	1963.15	1967.77	1969.5	1959.44	1963.25	1949.57	1983.24	1953.04	1993.52	1955.17	1973.32	1954.76	1967.64	1958.27	1965.75	1957.54	1991.5	1956.91	1956.97	1951.31	1958.6	1963.41	1973.02	1972.3
	1963.16	1951.08	1945.58	1944.06	1980.1	1958.35	1958.92	1974.4	1961.39	1947.07	1958.51	1952.99	1963.26	1964.67	1957.96	1974.94	1949.12	1960.73	1953.21	1972.34	1956.33	1958.07	1970.05	1946.45	1948.08	1963.13	1967.74	1969.52	1959.22	1963.24	1949.56	1983.22	1952.99	1993.44	1955.13	1973.56	1954.72	1967.58	1958.24	1965.59	1957.46	1991.47	1956.83	1956.89	1951.29	1958.59	1963.33	1973.01	1972.22
	1963.13	1951.08	1945.64	1944.07	1980.17	1958.35	1958.98	1974.25	1961.4	1947.02	1958.52	1952.97	1963.24	1964.74	1957.99	1975.01	1949.07	1960.75	1953.15	1972.4	1956.33	1957.94	1969.87	1946.47	1948.03	1963.1	1967.71	1969.54	1959.01	1963.24	1949.55	1983.2	1952.96	1993.37	1955.11	1973.8	1954.68	1967.51	1958.22	1965.44	1957.38	1991.44	1956.76	1956.81	1951.26	1958.58	1963.24	1973	1972.14
	1963.1	1951.09	1945.7	1944.07	1980.23	1958.36	1959.04	1974.09	1961.4	1946.97	1958.54	1952.95	1963.23	1964.81	1958.03	1975.07	1949.02	1960.76	1953.1	1972.46	1956.34	1957.81	1969.7	1946.49	1947.99	1963.08	1967.68	1969.57	1958.8	1963.24	1949.54	1983.19	1952.92	1993.3	1955.08	1974.05	1954.64	1967.45	1958.19	1965.28	1957.3	1991.41	1956.69	1956.73	1951.24	1958.56	1963.16	1972.99	1972.06
	1963.07	1951.1	1945.76	1944.08	1980.3	1958.37	1959.1	1973.94	1961.41	1946.92	1958.55	1952.93	1963.21	1964.89	1958.06	1975.14	1948.96	1960.78	1953.05	1972.53	1956.35	1957.69	1969.53	1946.52	1947.94	1963.06	1967.65	1969.6	1958.59	1963.24	1949.54	1983.18	1952.89	1993.24	1955.05	1974.29	1954.6	1967.39	1958.17	1965.13	1957.23	1991.39	1956.61	1956.65	1951.22	1958.55	1963.08	1972.98	1971.98
	1963.05	1951.1	1945.82	1944.08	1980.36	1958.38	1959.17	1973.79	1961.42	1946.87	1958.57	1952.91	1963.2	1964.96	1958.1	1975.2	1948.91	1960.8	1953	1972.59	1956.36	1957.57	1969.37	1946.54	1947.89	1963.05	1967.63	1969.64	1958.39	1963.25	1949.53	1983.17	1952.86	1993.18	1955.03	1974.54	1954.56	1967.34	1958.15	1964.98	1957.15	1991.37	1956.54	1956.58	1951.2	1958.55	1963	1972.97	1971.9
	1963.02	1951.11	1945.88	1944.09	1980.43	1958.39	1959.24	1973.64	1961.43	1946.83	1958.59	1952.89	1963.18	1965.04	1958.13	1975.27	1948.86	1960.82	1952.95	1972.67	1956.37	1957.44	1969.21	1946.57	1947.85	1963.03	1967.61	1969.68	1958.19	1963.25	1949.53	1983.17	1952.83	1993.12	1955.01	1974.78	1954.53	1967.28	1958.13	1964.84	1957.08	1991.35	1956.47	1956.5	1951.18	1958.54	1962.93	1972.97	1971.83
	1962.99	1951.12	1945.94	1944.1	1980.49	1958.4	1959.3	1973.49	1961.44	1946.78	1958.61	1952.87	1963.17	1965.12	1958.17	1975.34	1948.81	1960.84	1952.91	1972.74	1956.38	1957.32	1969.06	1946.61	1947.81	1963.01	1967.59	1969.73	1957.99	1963.26	1949.53	1983.17	1952.8	1993.07	1954.99	1975.03	1954.49	1967.23	1958.11	1964.69	1957.02	1991.33	1956.4	1956.43	1951.16	1958.53	1962.85	1972.97	1971.76
	1962.96	1951.13	1946.01	1944.1	1980.56	1958.41	1959.37	1973.35	1961.45	1946.73	1958.63	1952.85	1963.16	1965.2	1958.21	1975.41	1948.77	1960.87	1952.87	1972.82	1956.4	1957.21	1968.91	1946.64	1947.77	1963	1967.57	1969.77	1957.79	1963.27	1949.52	1983.17	1952.78	1993.02	1954.98	1975.29	1954.46	1967.18	1958.09	1964.55	1956.95	1991.32	1956.34	1956.37	1951.14	1958.53	1962.77	1972.97	1971.69
	1962.93	1951.14	1946.08	1944.11	1980.62	1958.43	1959.44	1973.2	1961.46	1946.69	1958.66	1952.84	1963.16	1965.29	1958.25	1975.48	1948.72	1960.9	1952.83	1972.9	1956.42	1957.09	1968.77	1946.67	1947.73	1962.99	1967.56	1969.83	1957.59	1963.28	1949.52	1983.18	1952.76	1992.97	1954.96	1975.54	1954.42	1967.13	1958.07	1964.41	1956.89	1991.3	1956.27	1956.3	1951.12	1958.52	1962.7	1972.97	1971.62
	1962.9	1951.15	1946.15	1944.11	1980.69	1958.44	1959.51	1973.06	1961.47	1946.65	1958.68	1952.82	1963.15	1965.37	1958.29	1975.55	1948.67	1960.93	1952.79	1972.98	1956.44	1956.97	1968.63	1946.71	1947.69	1962.97	1967.54	1969.88	1957.4	1963.3	1949.52	1983.19	1952.74	1992.93	1954.95	1975.79	1954.39	1967.09	1958.05	1964.27	1956.83	1991.29	1956.2	1956.24	1951.1	1958.52	1962.63	1972.97	1971.55
	1962.87	1951.16	1946.22	1944.12	1980.75	1958.46	1959.58	1972.92	1961.49	1946.6	1958.71	1952.8	1963.15	1965.46	1958.33	1975.62	1948.63	1960.96	1952.75	1973.06	1956.46	1956.86	1968.5	1946.75	1947.65	1962.96	1967.53	1969.94	1957.21	1963.31	1949.52	1983.2	1952.73	1992.89	1954.94	1976.05	1954.36	1967.04	1958.03	1964.14	1956.77	1991.28	1956.14	1956.18	1951.08	1958.51	1962.55	1972.97	1971.49
	1962.84	1951.17	1946.3	1944.12	1980.82	1958.48	1959.65	1972.78	1961.5	1946.56	1958.73	1952.78	1963.14	1965.55	1958.37	1975.7	1948.58	1961	1952.71	1973.15	1956.48	1956.74	1968.38	1946.79	1947.61	1962.95	1967.52	1970.01	1957.02	1963.33	1949.52	1983.22	1952.71	1992.86	1954.94	1976.31	1954.33	1967	1958.02	1964.01	1956.72	1991.27	1956.08	1956.12	1951.07	1958.51	1962.48	1972.98	1971.42
	1962.82	1951.18	1946.38	1944.13	1980.89	1958.5	1959.73	1972.64	1961.51	1946.52	1958.76	1952.77	1963.14	1965.63	1958.42	1975.77	1948.54	1961.03	1952.68	1973.24	1956.51	1956.63	1968.26	1946.84	1947.58	1962.94	1967.51	1970.08	1956.84	1963.35	1949.53	1983.24	1952.7	1992.83	1954.93	1976.57	1954.3	1966.96	1958	1963.88	1956.67	1991.27	1956.01	1956.07	1951.05	1958.51	1962.41	1972.98	1971.36
	1962.79	1951.19	1946.45	1944.13	1980.95	1958.52	1959.8	1972.5	1961.53	1946.48	1958.79	1952.75	1963.14	1965.73	1958.46	1975.85	1948.5	1961.07	1952.64	1973.33	1956.54	1956.52	1968.15	1946.88	1947.54	1962.93	1967.51	1970.15	1956.66	1963.37	1949.53	1983.26	1952.69	1992.8	1954.93	1976.83	1954.27	1966.93	1957.98	1963.75	1956.62	1991.27	1955.95	1956.01	1951.03	1958.51	1962.34	1972.99	1971.3
	1962.76	1951.2	1946.54	1944.14	1981.02	1958.54	1959.88	1972.37	1961.54	1946.44	1958.82	1952.74	1963.15	1965.82	1958.51	1975.92	1948.46	1961.12	1952.61	1973.43	1956.57	1956.41	1968.04	1946.93	1947.51	1962.93	1967.5	1970.22	1956.48	1963.39	1949.53	1983.29	1952.69	1992.77	1954.93	1977.09	1954.24	1966.89	1957.97	1963.62	1956.57	1991.26	1955.89	1955.96	1951.02	1958.51	1962.27	1973	1971.24
	1962.73	1951.22	1946.62	1944.14	1981.08	1958.56	1959.95	1972.23	1961.56	1946.4	1958.85	1952.72	1963.15	1965.91	1958.56	1976	1948.42	1961.16	1952.58	1973.53	1956.6	1956.3	1967.93	1946.98	1947.48	1962.92	1967.5	1970.3	1956.3	1963.42	1949.54	1983.32	1952.68	1992.75	1954.93	1977.36	1954.22	1966.86	1957.96	1963.5	1956.53	1991.27	1955.83	1955.91	1951.01	1958.52	1962.21	1973.01	1971.18
	1962.7	1951.23	1946.7	1944.15	1981.15	1958.59	1960.03	1972.1	1961.57	1946.37	1958.88	1952.71	1963.15	1966.01	1958.61	1976.08	1948.38	1961.21	1952.55	1973.63	1956.63	1956.19	1967.83	1947.03	1947.45	1962.92	1967.5	1970.39	1956.12	1963.45	1949.54	1983.35	1952.68	1992.73	1954.93	1977.62	1954.19	1966.83	1957.94	1963.38	1956.49	1991.27	1955.78	1955.87	1950.99	1958.52	1962.14	1973.03	1971.13
	1962.68	1951.24	1946.79	1944.15	1981.22	1958.61	1960.11	1971.97	1961.59	1946.33	1958.92	1952.69	1963.16	1966.11	1958.66	1976.16	1948.34	1961.25	1952.53	1973.73	1956.67	1956.09	1967.74	1947.08	1947.42	1962.91	1967.5	1970.47	1955.95	1963.48	1949.55	1983.39	1952.68	1992.72	1954.94	1977.89	1954.17	1966.8	1957.93	1963.26	1956.45	1991.27	1955.72	1955.82	1950.98	1958.52	1962.08	1973.04	1971.07
	1962.65	1951.25	1946.88	1944.16	1981.28	1958.64	1960.19	1971.84	1961.61	1946.29	1958.95	1952.68	1963.17	1966.21	1958.71	1976.24	1948.31	1961.3	1952.5	1973.84	1956.71	1955.98	1967.65	1947.14	1947.39	1962.91	1967.5	1970.57	1955.78	1963.51	1949.55	1983.43	1952.68	1992.7	1954.94	1978.16	1954.14	1966.78	1957.92	1963.14	1956.41	1991.28	1955.66	1955.78	1950.97	1958.53	1962.01	1973.06	1971.02
	1962.62	1951.27	1946.97	1944.16	1981.35	1958.67	1960.27	1971.71	1961.63	1946.26	1958.99	1952.67	1963.18	1966.31	1958.76	1976.32	1948.27	1961.36	1952.48	1973.95	1956.75	1955.88	1967.57	1947.19	1947.37	1962.91	1967.51	1970.66	1955.61	1963.54	1949.56	1983.47	1952.69	1992.7	1954.95	1978.43	1954.12	1966.76	1957.9	1963.03	1956.38	1991.29	1955.61	1955.74	1950.95	1958.54	1961.95	1973.08	1970.97
	1962.59	1951.28	1947.06	1944.16	1981.42	1958.7	1960.35	1971.59	1961.65	1946.22	1959.03	1952.65	1963.19	1966.41	1958.81	1976.4	1948.24	1961.41	1952.46	1974.06	1956.79	1955.77	1967.49	1947.25	1947.34	1962.9	1967.51	1970.76	1955.44	1963.57	1949.57	1983.51	1952.7	1992.69	1954.96	1978.71	1954.1	1966.74	1957.89	1962.92	1956.34	1991.3	1955.56	1955.7	1950.94	1958.54	1961.89	1973.1	1970.91
	1962.56	1951.29	1947.15	1944.17	1981.49	1958.73	1960.43	1971.46	1961.67	1946.19	1959.06	1952.64	1963.2	1966.52	1958.86	1976.48	1948.21	1961.47	1952.44	1974.17	1956.83	1955.67	1967.42	1947.31	1947.32	1962.9	1967.52	1970.86	1955.27	1963.61	1949.58	1983.56	1952.71	1992.69	1954.98	1978.98	1954.08	1966.72	1957.88	1962.81	1956.32	1991.31	1955.51	1955.67	1950.93	1958.55	1961.83	1973.12	1970.87
	1962.54	1951.31	1947.25	1944.17	1981.55	1958.76	1960.51	1971.34	1961.69	1946.16	1959.1	1952.63	1963.22	1966.63	1958.92	1976.56	1948.17	1961.53	1952.42	1974.29	1956.88	1955.57	1967.35	1947.37	1947.29	1962.91	1967.53	1970.97	1955.11	1963.65	1949.59	1983.62	1952.72	1992.69	1954.99	1979.25	1954.06	1966.7	1957.87	1962.7	1956.29	1991.33	1955.45	1955.63	1950.92	1958.56	1961.77	1973.14	1970.82
	1962.51	1951.32	1947.34	1944.17	1981.62	1958.79	1960.6	1971.22	1961.71	1946.12	1959.14	1952.62	1963.23	1966.73	1958.98	1976.65	1948.14	1961.59	1952.4	1974.41	1956.92	1955.48	1967.29	1947.44	1947.27	1962.91	1967.55	1971.08	1954.95	1963.69	1949.6	1983.67	1952.73	1992.7	1955.01	1979.53	1954.04	1966.69	1957.86	1962.59	1956.26	1991.34	1955.41	1955.6	1950.91	1958.57	1961.71	1973.17	1970.77
	1962.48	1951.34	1947.44	1944.18	1981.69	1958.82	1960.68	1971.1	1961.73	1946.09	1959.19	1952.61	1963.25	1966.84	1959.03	1976.73	1948.11	1961.65	1952.38	1974.53	1956.97	1955.38	1967.23	1947.5	1947.25	1962.91	1967.56	1971.19	1954.79	1963.73	1949.61	1983.73	1952.75	1992.7	1955.03	1979.81	1954.02	1966.67	1957.85	1962.49	1956.24	1991.36	1955.36	1955.57	1950.9	1958.58	1961.65	1973.19	1970.72
	1962.45	1951.35	1947.54	1944.18	1981.76	1958.86	1960.77	1970.98	1961.76	1946.06	1959.23	1952.6	1963.27	1966.95	1959.09	1976.82	1948.08	1961.72	1952.37	1974.65	1957.02	1955.28	1967.18	1947.57	1947.23	1962.91	1967.57	1971.31	1954.64	1963.77	1949.62	1983.79	1952.77	1992.72	1955.05	1980.09	1954	1966.67	1957.85	1962.39	1956.22	1991.38	1955.31	1955.55	1950.89	1958.59	1961.6	1973.22	1970.68
	1962.42	1951.37	1947.65	1944.19	1981.82	1958.9	1960.86	1970.87	1961.78	1946.03	1959.27	1952.59	1963.29	1967.07	1959.15	1976.9	1948.06	1961.79	1952.36	1974.78	1957.08	1955.19	1967.13	1947.64	1947.21	1962.92	1967.59	1971.43	1954.48	1963.82	1949.63	1983.86	1952.79	1992.73	1955.07	1980.37	1953.98	1966.66	1957.84	1962.29	1956.2	1991.41	1955.26	1955.52	1950.89	1958.61	1961.54	1973.25	1970.64
	1962.4	1951.39	1947.75	1944.19	1981.89	1958.93	1960.94	1970.75	1961.8	1946	1959.32	1952.58	1963.31	1967.18	1959.21	1976.99	1948.03	1961.86	1952.34	1974.91	1957.13	1955.1	1967.09	1947.71	1947.19	1962.92	1967.61	1971.55	1954.33	1963.87	1949.64	1983.93	1952.82	1992.75	1955.09	1980.65	1953.97	1966.65	1957.83	1962.19	1956.19	1991.43	1955.22	1955.5	1950.88	1958.62	1961.49	1973.28	1970.59
	1962.37	1951.4	1947.86	1944.19	1981.96	1958.97	1961.03	1970.64	1961.83	1945.97	1959.36	1952.57	1963.33	1967.3	1959.27	1977.08	1948	1961.93	1952.33	1975.04	1957.19	1955	1967.05	1947.78	1947.18	1962.93	1967.63	1971.68	1954.18	1963.92	1949.65	1984	1952.84	1992.77	1955.12	1980.93	1953.95	1966.65	1957.83	1962.1	1956.18	1991.46	1955.18	1955.47	1950.87	1958.63	1961.44	1973.32	1970.55
	1962.34	1951.42	1947.97	1944.2	1982.03	1959.01	1961.12	1970.53	1961.85	1945.95	1959.41	1952.56	1963.35	1967.41	1959.34	1977.17	1947.98	1962	1952.33	1975.17	1957.25	1954.91	1967.02	1947.86	1947.16	1962.94	1967.65	1971.81	1954.03	1963.97	1949.67	1984.07	1952.87	1992.79	1955.15	1981.22	1953.94	1966.65	1957.82	1962.01	1956.16	1991.48	1955.13	1955.45	1950.86	1958.65	1961.39	1973.35	1970.51
	1962.31	1951.44	1948.08	1944.2	1982.1	1959.05	1961.21	1970.42	1961.88	1945.92	1959.46	1952.55	1963.38	1967.53	1959.4	1977.26	1947.95	1962.08	1952.32	1975.31	1957.31	1954.82	1966.99	1947.93	1947.15	1962.95	1967.68	1971.94	1953.89	1964.02	1949.68	1984.15	1952.9	1992.82	1955.18	1981.5	1953.93	1966.65	1957.81	1961.92	1956.16	1991.51	1955.09	1955.44	1950.86	1958.67	1961.33	1973.39	1970.47
	1962.29	1951.46	1948.19	1944.2	1982.16	1959.1	1961.3	1970.31	1961.9	1945.89	1959.51	1952.54	1963.41	1967.65	1959.46	1977.35	1947.93	1962.16	1952.31	1975.44	1957.37	1954.74	1966.97	1948.01	1947.14	1962.95	1967.7	1972.08	1953.74	1964.07	1949.7	1984.23	1952.93	1992.85	1955.21	1981.79	1953.92	1966.66	1957.81	1961.83	1956.15	1991.55	1955.05	1955.42	1950.85	1958.68	1961.28	1973.42	1970.43
	1962.26	1951.48	1948.3	1944.21	1982.23	1959.14	1961.4	1970.21	1961.93	1945.87	1959.56	1952.53	1963.43	1967.78	1959.53	1977.44	1947.91	1962.23	1952.31	1975.59	1957.43	1954.65	1966.95	1948.09	1947.13	1962.96	1967.73	1972.22	1953.6	1964.13	1949.71	1984.31	1952.97	1992.88	1955.24	1982.08	1953.9	1966.66	1957.81	1961.74	1956.15	1991.58	1955.01	1955.41	1950.85	1958.7	1961.24	1973.46	1970.4
	1962.23	1951.49	1948.42	1944.21	1982.3	1959.18	1961.49	1970.1	1961.96	1945.84	1959.61	1952.53	1963.46	1967.9	1959.6	1977.53	1947.89	1962.32	1952.31	1975.73	1957.5	1954.57	1966.94	1948.17	1947.11	1962.98	1967.76	1972.37	1953.46	1964.19	1949.73	1984.4	1953.01	1992.92	1955.28	1982.37	1953.89	1966.67	1957.8	1961.66	1956.14	1991.62	1954.98	1955.39	1950.84	1958.72	1961.19	1973.5	1970.36
	1962.21	1951.51	1948.54	1944.21	1982.37	1959.23	1961.58	1970	1961.99	1945.82	1959.66	1952.52	1963.49	1968.02	1959.67	1977.62	1947.87	1962.4	1952.3	1975.87	1957.57	1954.48	1966.93	1948.25	1947.11	1962.99	1967.79	1972.52	1953.32	1964.24	1949.74	1984.49	1953.05	1992.96	1955.31	1982.66	1953.88	1966.68	1957.8	1961.58	1956.14	1991.65	1954.94	1955.38	1950.84	1958.74	1961.14	1973.55	1970.32
	1962.18	1951.53	1948.66	1944.22	1982.44	1959.28	1961.68	1969.9	1962.02	1945.8	1959.71	1952.51	1963.53	1968.15	1959.73	1977.72	1947.85	1962.49	1952.3	1976.02	1957.64	1954.4	1966.93	1948.34	1947.1	1963	1967.82	1972.67	1953.19	1964.31	1949.76	1984.58	1953.09	1993	1955.35	1982.95	1953.88	1966.69	1957.8	1961.5	1956.15	1991.69	1954.91	1955.37	1950.83	1958.76	1961.1	1973.59	1970.29
	1962.15	1951.55	1948.78	1944.22	1982.51	1959.32	1961.77	1969.8	1962.05	1945.78	1959.77	1952.51	1963.56	1968.28	1959.81	1977.81	1947.83	1962.57	1952.3	1976.17	1957.71	1954.32	1966.93	1948.42	1947.09	1963.01	1967.86	1972.83	1953.06	1964.37	1949.78	1984.67	1953.13	1993.05	1955.39	1983.24	1953.87	1966.71	1957.8	1961.42	1956.15	1991.73	1954.87	1955.36	1950.83	1958.78	1961.05	1973.64	1970.25
	1962.12	1951.57	1948.9	1944.22	1982.58	1959.37	1961.87	1969.7	1962.08	1945.75	1959.82	1952.5	1963.59	1968.41	1959.88	1977.9	1947.82	1962.66	1952.31	1976.32	1957.78	1954.24	1966.94	1948.51	1947.08	1963.03	1967.89	1972.99	1952.92	1964.43	1949.79	1984.77	1953.18	1993.09	1955.43	1983.54	1953.86	1966.72	1957.8	1961.34	1956.16	1991.78	1954.84	1955.36	1950.83	1958.8	1961.01	1973.69	1970.22
	1962.1	1951.59	1949.03	1944.23	1982.65	1959.42	1961.97	1969.61	1962.11	1945.73	1959.88	1952.49	1963.63	1968.54	1959.95	1978	1947.8	1962.76	1952.31	1976.47	1957.86	1954.16	1966.95	1948.6	1947.08	1963.04	1967.93	1973.15	1952.79	1964.5	1949.81	1984.87	1953.23	1993.15	1955.48	1983.83	1953.86	1966.74	1957.79	1961.27	1956.17	1991.82	1954.81	1955.35	1950.83	1958.83	1960.97	1973.73	1970.19
	1962.07	1951.62	1949.15	1944.23	1982.72	1959.47	1962.07	1969.52	1962.14	1945.71	1959.94	1952.49	1963.67	1968.67	1960.02	1978.09	1947.79	1962.85	1952.32	1976.63	1957.94	1954.08	1966.97	1948.69	1947.08	1963.06	1967.97	1973.31	1952.67	1964.56	1949.83	1984.98	1953.28	1993.2	1955.52	1984.13	1953.85	1966.77	1957.79	1961.2	1956.18	1991.87	1954.78	1955.35	1950.82	1958.85	1960.92	1973.79	1970.16
	1962.04	1951.64	1949.28	1944.23	1982.79	1959.53	1962.16	1969.42	1962.17	1945.69	1959.99	1952.48	1963.71	1968.81	1960.1	1978.19	1947.77	1962.95	1952.32	1976.79	1958.02	1954.01	1966.99	1948.78	1947.07	1963.08	1968.01	1973.48	1952.54	1964.63	1949.85	1985.08	1953.33	1993.26	1955.57	1984.43	1953.85	1966.79	1957.8	1961.13	1956.19	1991.92	1954.75	1955.35	1950.82	1958.87	1960.88	1973.84	1970.13
	1962.01	1951.66	1949.41	1944.24	1982.86	1959.58	1962.26	1969.33	1962.2	1945.68	1960.05	1952.48	1963.75	1968.94	1960.17	1978.29	1947.76	1963.04	1952.33	1976.95	1958.1	1953.93	1967.02	1948.88	1947.07	1963.09	1968.05	1973.66	1952.42	1964.7	1949.87	1985.19	1953.39	1993.32	1955.62	1984.73	1953.84	1966.82	1957.8	1961.06	1956.21	1991.97	1954.72	1955.35	1950.82	1958.9	1960.84	1973.89	1970.1
	1961.99	1951.68	1949.54	1944.24	1982.93	1959.63	1962.36	1969.25	1962.24	1945.66	1960.11	1952.48	1963.79	1969.08	1960.25	1978.39	1947.75	1963.14	1952.34	1977.11	1958.18	1953.86	1967.05	1948.97	1947.07	1963.11	1968.1	1973.83	1952.29	1964.77	1949.89	1985.31	1953.44	1993.38	1955.67	1985.02	1953.84	1966.84	1957.8	1961	1956.23	1992.02	1954.7	1955.35	1950.82	1958.93	1960.81	1973.95	1970.07
	1961.96	1951.7	1949.68	1944.24	1983	1959.69	1962.47	1969.16	1962.27	1945.64	1960.17	1952.47	1963.83	1969.21	1960.33	1978.48	1947.74	1963.24	1952.35	1977.27	1958.27	1953.79	1967.08	1949.07	1947.07	1963.13	1968.14	1974.01	1952.17	1964.85	1949.91	1985.42	1953.5	1993.45	1955.72	1985.32	1953.84	1966.87	1957.8	1960.93	1956.24	1992.07	1954.67	1955.36	1950.82	1958.95	1960.77	1974.01	1970.04
	1961.93	1951.73	1949.81	1944.25	1983.07	1959.75	1962.57	1969.07	1962.31	1945.62	1960.24	1952.47	1963.87	1969.35	1960.41	1978.58	1947.73	1963.35	1952.36	1977.44	1958.36	1953.72	1967.12	1949.16	1947.07	1963.15	1968.19	1974.19	1952.05	1964.92	1949.93	1985.54	1953.57	1993.51	1955.78	1985.63	1953.84	1966.91	1957.8	1960.87	1956.27	1992.13	1954.65	1955.36	1950.82	1958.98	1960.73	1974.06	1970.01
	1961.91	1951.75	1949.95	1944.25	1983.14	1959.8	1962.67	1968.99	1962.34	1945.61	1960.3	1952.46	1963.92	1969.5	1960.49	1978.68	1947.72	1963.45	1952.37	1977.61	1958.45	1953.65	1967.17	1949.26	1947.08	1963.17	1968.23	1974.38	1951.94	1965	1949.95	1985.66	1953.63	1993.59	1955.83	1985.93	1953.84	1966.94	1957.81	1960.81	1956.29	1992.18	1954.63	1955.37	1950.82	1959.01	1960.7	1974.12	1969.98
	1961.88	1951.78	1950.09	1944.26	1983.21	1959.86	1962.78	1968.91	1962.38	1945.59	1960.36	1952.46	1963.96	1969.64	1960.57	1978.78	1947.72	1963.56	1952.38	1977.78	1958.54	1953.58	1967.22	1949.36	1947.08	1963.2	1968.28	1974.57	1951.82	1965.08	1949.97	1985.78	1953.7	1993.66	1955.89	1986.23	1953.84	1966.98	1957.81	1960.75	1956.31	1992.24	1954.61	1955.38	1950.82	1959.04	1960.66	1974.19	1969.96
	1961.85	1951.8	1950.23	1944.26	1983.28	1959.92	1962.88	1968.83	1962.41	1945.58	1960.43	1952.46	1964.01	1969.78	1960.65	1978.88	1947.71	1963.67	1952.4	1977.95	1958.63	1953.51	1967.27	1949.47	1947.09	1963.22	1968.34	1974.76	1951.71	1965.16	1949.99	1985.91	1953.77	1993.74	1955.95	1986.53	1953.84	1967.02	1957.81	1960.7	1956.34	1992.3	1954.59	1955.39	1950.83	1959.07	1960.63	1974.25	1969.93
	1961.83	1951.83	1950.37	1944.26	1983.35	1959.98	1962.99	1968.75	1962.45	1945.57	1960.49	1952.46	1964.06	1969.93	1960.74	1978.98	1947.71	1963.78	1952.42	1978.13	1958.73	1953.45	1967.33	1949.57	1947.09	1963.24	1968.39	1974.96	1951.6	1965.24	1950.01	1986.04	1953.84	1993.82	1956.01	1986.84	1953.84	1967.06	1957.82	1960.64	1956.37	1992.37	1954.57	1955.4	1950.83	1959.1	1960.6	1974.32	1969.9
	1961.8	1951.85	1950.51	1944.27	1983.42	1960.05	1963.09	1968.68	1962.49	1945.55	1960.56	1952.45	1964.11	1970.07	1960.82	1979.09	1947.7	1963.89	1952.43	1978.3	1958.82	1953.39	1967.39	1949.68	1947.1	1963.26	1968.44	1975.16	1951.49	1965.32	1950.03	1986.17	1953.91	1993.9	1956.07	1987.14	1953.84	1967.1	1957.82	1960.59	1956.4	1992.43	1954.55	1955.41	1950.83	1959.13	1960.57	1974.38	1969.88
	1961.77	1951.88	1950.66	1944.27	1983.49	1960.11	1963.2	1968.61	1962.52	1945.54	1960.63	1952.45	1964.16	1970.22	1960.91	1979.19	1947.7	1964.01	1952.45	1978.48	1958.92	1953.32	1967.46	1949.78	1947.11	1963.29	1968.5	1975.36	1951.38	1965.4	1950.06	1986.3	1953.98	1993.99	1956.13	1987.45	1953.85	1967.15	1957.83	1960.54	1956.44	1992.5	1954.54	1955.43	1950.83	1959.16	1960.54	1974.45	1969.85
	1961.75	1951.9	1950.81	1944.28	1983.56	1960.17	1963.31	1968.53	1962.56	1945.53	1960.69	1952.45	1964.21	1970.37	1960.99	1979.29	1947.7	1964.12	1952.47	1978.66	1959.02	1953.26	1967.53	1949.89	1947.12	1963.32	1968.55	1975.56	1951.27	1965.49	1950.08	1986.44	1954.06	1994.07	1956.2	1987.76	1953.85	1967.2	1957.84	1960.5	1956.47	1992.56	1954.53	1955.44	1950.84	1959.19	1960.51	1974.52	1969.83
	1961.72	1951.93	1950.96	1944.28	1983.64	1960.24	1963.42	1968.46	1962.6	1945.52	1960.76	1952.45	1964.26	1970.52	1961.08	1979.4	1947.7	1964.24	1952.49	1978.84	1959.13	1953.2	1967.61	1950	1947.13	1963.34	1968.61	1975.77	1951.17	1965.57	1950.1	1986.58	1954.14	1994.16	1956.27	1988.06	1953.86	1967.25	1957.84	1960.45	1956.51	1992.63	1954.51	1955.46	1950.84	1959.23	1960.48	1974.6	1969.8
	1961.69	1951.96	1951.11	1944.29	1983.71	1960.3	1963.53	1968.4	1962.64	1945.51	1960.83	1952.45	1964.32	1970.67	1961.17	1979.5	1947.7	1964.36	1952.51	1979.03	1959.23	1953.14	1967.69	1950.11	1947.14	1963.37	1968.67	1975.99	1951.07	1965.66	1950.13	1986.72	1954.22	1994.26	1956.33	1988.37	1953.86	1967.3	1957.85	1960.41	1956.55	1992.71	1954.5	1955.48	1950.84	1959.26	1960.45	1974.67	1969.78
	1961.66	1951.98	1951.26	1944.29	1983.78	1960.37	1963.64	1968.33	1962.68	1945.5	1960.9	1952.45	1964.37	1970.82	1961.26	1979.6	1947.7	1964.48	1952.54	1979.21	1959.34	1953.09	1967.78	1950.22	1947.15	1963.4	1968.73	1976.2	1950.96	1965.75	1950.15	1986.86	1954.3	1994.35	1956.4	1988.68	1953.87	1967.35	1957.86	1960.36	1956.59	1992.78	1954.49	1955.49	1950.85	1959.29	1960.43	1974.75	1969.75
	1961.64	1952.01	1951.41	1944.3	1983.85	1960.44	1963.75	1968.27	1962.72	1945.49	1960.98	1952.45	1964.43	1970.98	1961.35	1979.71	1947.7	1964.6	1952.56	1979.4	1959.45	1953.03	1967.87	1950.33	1947.16	1963.42	1968.8	1976.42	1950.87	1965.84	1950.17	1987.01	1954.39	1994.45	1956.47	1988.99	1953.88	1967.41	1957.87	1960.32	1956.63	1992.85	1954.49	1955.51	1950.85	1959.33	1960.4	1974.82	1969.73
	1961.61	1952.04	1951.57	1944.3	1983.92	1960.51	1963.86	1968.21	1962.76	1945.48	1961.05	1952.45	1964.49	1971.13	1961.45	1979.82	1947.7	1964.73	1952.58	1979.59	1959.56	1952.98	1967.96	1950.45	1947.18	1963.45	1968.86	1976.64	1950.77	1965.93	1950.2	1987.16	1954.48	1994.55	1956.55	1989.3	1953.89	1967.47	1957.88	1960.29	1956.68	1992.93	1954.48	1955.54	1950.86	1959.37	1960.38	1974.9	1969.71
	1961.58	1952.07	1951.73	1944.31	1984	1960.58	1963.97	1968.15	1962.81	1945.48	1961.12	1952.45	1964.55	1971.29	1961.54	1979.92	1947.71	1964.86	1952.61	1979.78	1959.67	1952.93	1968.06	1950.56	1947.2	1963.48	1968.93	1976.86	1950.67	1966.03	1950.22	1987.31	1954.57	1994.66	1956.62	1989.61	1953.89	1967.53	1957.89	1960.25	1956.72	1993.01	1954.47	1955.56	1950.86	1959.4	1960.35	1974.98	1969.68
	1961.56	1952.1	1951.88	1944.32	1984.07	1960.65	1964.08	1968.09	1962.85	1945.47	1961.2	1952.45	1964.61	1971.45	1961.64	1980.03	1947.71	1964.99	1952.64	1979.98	1959.78	1952.87	1968.16	1950.68	1947.21	1963.51	1968.99	1977.09	1950.58	1966.12	1950.24	1987.46	1954.66	1994.76	1956.7	1989.92	1953.9	1967.59	1957.9	1960.22	1956.77	1993.09	1954.47	1955.58	1950.87	1959.44	1960.33	1975.06	1969.66
	1961.53	1952.13	1952.05	1944.32	1984.14	1960.72	1964.2	1968.03	1962.89	1945.47	1961.27	1952.45	1964.67	1971.61	1961.73	1980.14	1947.72	1965.12	1952.66	1980.17	1959.9	1952.82	1968.27	1950.8	1947.23	1963.55	1969.06	1977.32	1950.48	1966.22	1950.27	1987.62	1954.75	1994.87	1956.77	1990.24	1953.91	1967.66	1957.91	1960.18	1956.82	1993.17	1954.47	1955.61	1950.87	1959.48	1960.31	1975.15	1969.64
	1961.5	1952.16	1952.21	1944.33	1984.22	1960.8	1964.31	1967.98	1962.94	1945.46	1961.35	1952.45	1964.73	1971.77	1961.83	1980.24	1947.73	1965.25	1952.69	1980.37	1960.02	1952.78	1968.38	1950.92	1947.25	1963.58	1969.13	1977.55	1950.39	1966.32	1950.29	1987.78	1954.85	1994.99	1956.85	1990.55	1953.93	1967.72	1957.92	1960.15	1956.87	1993.25	1954.47	1955.63	1950.88	1959.52	1960.29	1975.23	1969.62
	1961.48	1952.19	1952.37	1944.33	1984.29	1960.87	1964.43	1967.92	1962.98	1945.46	1961.42	1952.46	1964.79	1971.93	1961.93	1980.35	1947.74	1965.38	1952.72	1980.57	1960.14	1952.73	1968.5	1951.04	1947.27	1963.61	1969.2	1977.79	1950.3	1966.42	1950.32	1987.94	1954.95	1995.1	1956.93	1990.86	1953.94	1967.79	1957.93	1960.12	1956.92	1993.33	1954.47	1955.66	1950.89	1959.55	1960.27	1975.32	1969.59
	1961.45	1952.22	1952.54	1944.34	1984.36	1960.95	1964.54	1967.87	1963.02	1945.45	1961.5	1952.46	1964.85	1972.09	1962.03	1980.46	1947.75	1965.52	1952.75	1980.77	1960.26	1952.68	1968.62	1951.16	1947.29	1963.64	1969.27	1978.03	1950.21	1966.52	1950.34	1988.11	1955.05	1995.22	1957.01	1991.18	1953.95	1967.87	1957.94	1960.1	1956.98	1993.42	1954.47	1955.69	1950.89	1959.59	1960.25	1975.41	1969.57
	1961.42	1952.25	1952.71	1944.35	1984.44	1961.02	1964.66	1967.83	1963.07	1945.45	1961.58	1952.46	1964.92	1972.26	1962.13	1980.57	1947.76	1965.65	1952.79	1980.97	1960.39	1952.64	1968.75	1951.28	1947.31	1963.68	1969.35	1978.27	1950.13	1966.62	1950.37	1988.27	1955.15	1995.34	1957.09	1991.49	1953.96	1967.94	1957.95	1960.07	1957.04	1993.51	1954.47	1955.72	1950.9	1959.63	1960.23	1975.5	1969.55
	1961.4	1952.28	1952.87	1944.36	1984.51	1961.1	1964.78	1967.78	1963.12	1945.45	1961.66	1952.46	1964.99	1972.42	1962.23	1980.68	1947.77	1965.79	1952.82	1981.18	1960.51	1952.6	1968.88	1951.4	1947.33	1963.71	1969.42	1978.52	1950.04	1966.72	1950.39	1988.44	1955.25	1995.46	1957.18	1991.81	1953.98	1968.02	1957.96	1960.05	1957.09	1993.6	1954.48	1955.75	1950.91	1959.67	1960.22	1975.59	1969.53
	1961.37	1952.32	1953.05	1944.36	1984.58	1961.18	1964.9	1967.74	1963.16	1945.45	1961.74	1952.46	1965.05	1972.59	1962.33	1980.79	1947.78	1965.93	1952.85	1981.38	1960.64	1952.55	1969.01	1951.53	1947.36	1963.75	1969.5	1978.77	1949.96	1966.82	1950.42	1988.61	1955.36	1995.58	1957.26	1992.12	1953.99	1968.09	1957.98	1960.03	1957.15	1993.69	1954.48	1955.78	1950.91	1959.72	1960.2	1975.68	1969.5
	1961.34	1952.35	1953.22	1944.37	1984.66	1961.26	1965.01	1967.69	1963.21	1945.45	1961.82	1952.47	1965.12	1972.76	1962.43	1980.9	1947.8	1966.08	1952.89	1981.59	1960.77	1952.51	1969.15	1951.66	1947.38	1963.78	1969.57	1979.02	1949.88	1966.93	1950.44	1988.79	1955.47	1995.71	1957.35	1992.44	1954.01	1968.17	1957.99	1960.01	1957.22	1993.78	1954.49	1955.81	1950.92	1959.76	1960.19	1975.78	1969.48
	1961.31	1952.38	1953.39	1944.38	1984.73	1961.34	1965.13	1967.65	1963.26	1945.45	1961.9	1952.47	1965.19	1972.92	1962.54	1981.01	1947.81	1966.22	1952.92	1981.8	1960.9	1952.48	1969.29	1951.78	1947.41	1963.82	1969.65	1979.27	1949.79	1967.04	1950.47	1988.96	1955.58	1995.84	1957.44	1992.75	1954.02	1968.26	1958	1959.99	1957.28	1993.87	1954.5	1955.85	1950.93	1959.8	1960.17	1975.88	1969.46
	1961.29	1952.42	1953.57	1944.39	1984.81	1961.42	1965.25	1967.61	1963.3	1945.45	1961.98	1952.47	1965.26	1973.09	1962.65	1981.12	1947.83	1966.36	1952.96	1982.01	1961.04	1952.44	1969.44	1951.91	1947.44	1963.86	1969.73	1979.53	1949.72	1967.14	1950.49	1989.14	1955.69	1995.97	1957.52	1993.07	1954.04	1968.34	1958.02	1959.97	1957.35	1993.97	1954.51	1955.88	1950.94	1959.84	1960.16	1975.97	1969.44
	1961.26	1952.45	1953.74	1944.4	1984.88	1961.5	1965.37	1967.58	1963.35	1945.45	1962.06	1952.48	1965.33	1973.27	1962.75	1981.23	1947.85	1966.51	1953	1982.22	1961.17	1952.4	1969.59	1952.04	1947.46	1963.89	1969.81	1979.79	1949.64	1967.25	1950.52	1989.32	1955.81	1996.1	1957.61	1993.39	1954.06	1968.43	1958.03	1959.96	1957.41	1994.06	1954.53	1955.92	1950.95	1959.89	1960.15	1976.07	1969.41
	1961.23	1952.48	1953.92	1944.41	1984.95	1961.58	1965.5	1967.54	1963.4	1945.45	1962.15	1952.48	1965.4	1973.44	1962.86	1981.34	1947.86	1966.66	1953.04	1982.43	1961.31	1952.37	1969.74	1952.17	1947.49	1963.93	1969.89	1980.05	1949.56	1967.36	1950.54	1989.51	1955.92	1996.24	1957.71	1993.7	1954.08	1968.52	1958.05	1959.95	1957.48	1994.16	1954.54	1955.95	1950.96	1959.93	1960.14	1976.18	1969.39
	1961.21	1952.52	1954.1	1944.41	1985.03	1961.67	1965.62	1967.51	1963.45	1945.45	1962.23	1952.49	1965.47	1973.61	1962.97	1981.45	1947.88	1966.81	1953.08	1982.65	1961.45	1952.33	1969.9	1952.3	1947.52	1963.97	1969.98	1980.32	1949.49	1967.48	1950.57	1989.69	1956.04	1996.38	1957.8	1994.02	1954.1	1968.61	1958.06	1959.93	1957.55	1994.26	1954.56	1955.99	1950.97	1959.98	1960.13	1976.28	1969.37
	1961.18	1952.55	1954.29	1944.42	1985.1	1961.75	1965.74	1967.48	1963.5	1945.46	1962.31	1952.49	1965.55	1973.79	1963.08	1981.57	1947.9	1966.96	1953.12	1982.87	1961.59	1952.3	1970.07	1952.44	1947.55	1964.01	1970.06	1980.58	1949.41	1967.59	1950.59	1989.88	1956.16	1996.52	1957.89	1994.34	1954.11	1968.7	1958.08	1959.93	1957.62	1994.36	1954.57	1956.03	1950.98	1960.02	1960.12	1976.39	1969.34
	1961.15	1952.59	1954.47	1944.43	1985.18	1961.84	1965.86	1967.45	1963.55	1945.46	1962.4	1952.5	1965.62	1973.96	1963.19	1981.68	1947.92	1967.12	1953.16	1983.09	1961.73	1952.27	1970.23	1952.57	1947.58	1964.05	1970.15	1980.86	1949.34	1967.7	1950.62	1990.07	1956.29	1996.66	1957.99	1994.66	1954.13	1968.8	1958.1	1959.92	1957.69	1994.47	1954.59	1956.07	1950.98	1960.07	1960.11	1976.49	1969.32
	1961.13	1952.63	1954.66	1944.44	1985.26	1961.93	1965.99	1967.43	1963.6	1945.47	1962.49	1952.5	1965.7	1974.14	1963.31	1981.79	1947.95	1967.27	1953.2	1983.31	1961.88	1952.24	1970.4	1952.7	1947.62	1964.09	1970.23	1981.13	1949.27	1967.82	1950.64	1990.26	1956.41	1996.81	1958.08	1994.98	1954.16	1968.9	1958.11	1959.91	1957.77	1994.57	1954.61	1956.11	1950.99	1960.11	1960.1	1976.6	1969.3
	1961.1	1952.66	1954.84	1944.45	1985.33	1962.01	1966.11	1967.4	1963.65	1945.47	1962.57	1952.51	1965.78	1974.32	1963.42	1981.91	1947.97	1967.43	1953.24	1983.53	1962.03	1952.21	1970.58	1952.84	1947.65	1964.13	1970.32	1981.41	1949.2	1967.93	1950.67	1990.46	1956.54	1996.95	1958.18	1995.3	1954.18	1969	1958.13	1959.91	1957.85	1994.68	1954.63	1956.15	1951	1960.16	1960.1	1976.71	1969.27
	1961.07	1952.7	1955.03	1944.47	1985.41	1962.1	1966.24	1967.38	1963.71	1945.48	1962.66	1952.51	1965.85	1974.5	1963.53	1982.02	1947.99	1967.59	1953.28	1983.75	1962.18	1952.19	1970.76	1952.98	1947.69	1964.18	1970.41	1981.69	1949.13	1968.05	1950.69	1990.65	1956.67	1997.1	1958.28	1995.62	1954.2	1969.1	1958.15	1959.91	1957.92	1994.78	1954.65	1956.19	1951.02	1960.21	1960.09	1976.82	1969.25
	1961.05	1952.74	1955.22	1944.48	1985.48	1962.19	1966.36	1967.36	1963.76	1945.48	1962.75	1952.52	1965.93	1974.68	1963.65	1982.14	1948.02	1967.75	1953.33	1983.97	1962.33	1952.16	1970.94	1953.12	1947.72	1964.22	1970.5	1981.97	1949.07	1968.17	1950.72	1990.85	1956.8	1997.26	1958.38	1995.94	1954.22	1969.2	1958.17	1959.91	1958	1994.89	1954.68	1956.23	1951.03	1960.25	1960.09	1976.93	1969.23
	1961.02	1952.78	1955.41	1944.49	1985.56	1962.28	1966.49	1967.35	1963.81	1945.49	1962.84	1952.52	1966.01	1974.86	1963.77	1982.25	1948.05	1967.91	1953.37	1984.2	1962.48	1952.14	1971.13	1953.25	1947.76	1964.26	1970.59	1982.25	1949	1968.29	1950.74	1991.05	1956.93	1997.41	1958.48	1996.25	1954.25	1969.31	1958.19	1959.91	1958.08	1995	1954.71	1956.27	1951.04	1960.3	1960.09	1977.05	1969.2
	1960.99	1952.82	1955.61	1944.5	1985.64	1962.37	1966.61	1967.33	1963.86	1945.5	1962.93	1952.53	1966.09	1975.04	1963.89	1982.37	1948.07	1968.07	1953.42	1984.43	1962.63	1952.12	1971.32	1953.39	1947.8	1964.31	1970.69	1982.54	1948.94	1968.41	1950.77	1991.25	1957.07	1997.57	1958.58	1996.57	1954.27	1969.42	1958.21	1959.91	1958.17	1995.12	1954.73	1956.32	1951.05	1960.35	1960.08	1977.17	1969.18
	1960.97	1952.85	1955.8	1944.51	1985.71	1962.47	1966.74	1967.32	1963.92	1945.51	1963.02	1952.54	1966.17	1975.23	1964.01	1982.48	1948.1	1968.23	1953.47	1984.66	1962.79	1952.1	1971.52	1953.54	1947.84	1964.35	1970.78	1982.83	1948.88	1968.53	1950.79	1991.46	1957.21	1997.73	1958.69	1996.89	1954.29	1969.53	1958.23	1959.92	1958.25	1995.23	1954.76	1956.36	1951.06	1960.4	1960.08	1977.28	1969.16
	1960.94	1952.89	1956	1944.52	1985.79	1962.56	1966.87	1967.3	1963.97	1945.52	1963.11	1952.54	1966.26	1975.41	1964.13	1982.6	1948.13	1968.4	1953.51	1984.89	1962.95	1952.08	1971.72	1953.68	1947.88	1964.4	1970.88	1983.13	1948.82	1968.65	1950.82	1991.67	1957.35	1997.89	1958.79	1997.22	1954.32	1969.64	1958.25	1959.92	1958.34	1995.34	1954.79	1956.41	1951.07	1960.45	1960.08	1977.4	1969.13
	1960.91	1952.93	1956.19	1944.54	1985.87	1962.65	1967	1967.3	1964.03	1945.53	1963.2	1952.55	1966.34	1975.6	1964.25	1982.72	1948.16	1968.57	1953.56	1985.12	1963.11	1952.06	1971.93	1953.82	1947.92	1964.44	1970.97	1983.42	1948.76	1968.77	1950.85	1991.88	1957.49	1998.05	1958.9	1997.54	1954.34	1969.75	1958.27	1959.93	1958.42	1995.46	1954.82	1956.46	1951.08	1960.5	1960.08	1977.52	1969.11
	1960.89	1952.97	1956.39	1944.55	1985.94	1962.75	1967.12	1967.29	1964.08	1945.54	1963.29	1952.56	1966.42	1975.79	1964.37	1982.83	1948.19	1968.74	1953.61	1985.35	1963.27	1952.04	1972.13	1953.97	1947.96	1964.49	1971.07	1983.72	1948.7	1968.9	1950.87	1992.09	1957.64	1998.22	1959	1997.86	1954.37	1969.87	1958.29	1959.94	1958.51	1995.58	1954.86	1956.5	1951.09	1960.55	1960.08	1977.65	1969.09
	1960.86	1953.02	1956.6	1944.56	1986.02	1962.85	1967.25	1967.28	1964.14	1945.55	1963.38	1952.57	1966.51	1975.98	1964.49	1982.95	1948.23	1968.91	1953.66	1985.59	1963.44	1952.03	1972.35	1954.11	1948	1964.54	1971.17	1984.02	1948.65	1969.02	1950.9	1992.3	1957.78	1998.39	1959.11	1998.18	1954.4	1969.99	1958.31	1959.95	1958.6	1995.7	1954.89	1956.55	1951.11	1960.6	1960.08	1977.77	1969.06
	1960.84	1953.06	1956.8	1944.58	1986.1	1962.94	1967.38	1967.28	1964.2	1945.56	1963.47	1952.57	1966.6	1976.17	1964.62	1983.07	1948.26	1969.08	1953.71	1985.83	1963.6	1952.01	1972.56	1954.26	1948.05	1964.58	1971.27	1984.32	1948.6	1969.15	1950.92	1992.52	1957.93	1998.55	1959.22	1998.5	1954.43	1970.11	1958.33	1959.97	1958.7	1995.82	1954.93	1956.6	1951.12	1960.65	1960.08	1977.89	1969.04
	1960.81	1953.1	1957	1944.59	1986.18	1963.04	1967.51	1967.28	1964.25	1945.58	1963.57	1952.58	1966.68	1976.36	1964.74	1983.19	1948.29	1969.25	1953.76	1986.06	1963.77	1952	1972.78	1954.41	1948.09	1964.63	1971.37	1984.63	1948.55	1969.28	1950.95	1992.73	1958.08	1998.73	1959.33	1998.82	1954.45	1970.23	1958.36	1959.98	1958.79	1995.94	1954.96	1956.65	1951.13	1960.7	1960.09	1978.02	1969.02
	1960.79	1953.14	1957.21	1944.61	1986.26	1963.14	1967.64	1967.28	1964.31	1945.59	1963.66	1952.59	1966.77	1976.55	1964.87	1983.31	1948.33	1969.42	1953.81	1986.3	1963.94	1951.99	1973.01	1954.55	1948.14	1964.68	1971.47	1984.94	1948.5	1969.41	1950.97	1992.95	1958.24	1998.9	1959.44	1999.14	1954.48	1970.35	1958.38	1960	1958.88	1996.06	1955	1956.7	1951.14	1960.75	1960.09	1978.15	1968.99
	1960.76	1953.18	1957.42	1944.62	1986.34	1963.24	1967.77	1967.28	1964.37	1945.61	1963.75	1952.6	1966.86	1976.74	1965	1983.43	1948.37	1969.6	1953.87	1986.54	1964.11	1951.98	1973.24	1954.7	1948.18	1964.73	1971.57	1985.25	1948.45	1969.53	1951	1993.17	1958.39	1999.08	1959.55	1999.46	1954.51	1970.48	1958.4	1960.02	1958.98	1996.19	1955.04	1956.75	1951.16	1960.8	1960.09	1978.28	1968.97
	1960.74	1953.23	1957.62	1944.64	1986.41	1963.34	1967.9	1967.29	1964.43	1945.62	1963.85	1952.61	1966.95	1976.94	1965.13	1983.55	1948.4	1969.78	1953.92	1986.78	1964.29	1951.97	1973.47	1954.86	1948.23	1964.78	1971.68	1985.57	1948.4	1969.66	1951.02	1993.4	1958.55	1999.26	1959.67	1999.78	1954.54	1970.61	1958.43	1960.04	1959.08	1996.31	1955.09	1956.8	1951.17	1960.86	1960.1	1978.41	1968.95
	1960.71	1953.27	1957.83	1944.65	1986.49	1963.44	1968.03	1967.3	1964.49	1945.64	1963.94	1952.62	1967.05	1977.13	1965.26	1983.67	1948.44	1969.95	1953.98	1987.03	1964.46	1951.96	1973.7	1955.01	1948.28	1964.83	1971.78	1985.88	1948.36	1969.79	1951.05	1993.62	1958.71	1999.44	1959.78	2000.1	1954.57	1970.74	1958.45	1960.06	1959.18	1996.44	1955.13	1956.85	1951.18	1960.91	1960.1	1978.54	1968.92
	1960.69	1953.31	1958.05	1944.67	1986.57	1963.55	1968.17	1967.31	1964.54	1945.65	1964.04	1952.63	1967.14	1977.33	1965.39	1983.79	1948.48	1970.13	1954.03	1987.27	1964.64	1951.96	1973.94	1955.16	1948.33	1964.89	1971.89	1986.2	1948.31	1969.93	1951.07	1993.85	1958.88	1999.62	1959.9	2000.43	1954.61	1970.87	1958.48	1960.08	1959.28	1996.57	1955.17	1956.91	1951.2	1960.96	1960.11	1978.68	1968.9
	1960.66	1953.36	1958.26	1944.68	1986.65	1963.65	1968.3	1967.32	1964.6	1945.67	1964.14	1952.64	1967.23	1977.53	1965.52	1983.92	1948.52	1970.32	1954.09	1987.52	1964.82	1951.95	1974.19	1955.32	1948.38	1964.94	1971.99	1986.52	1948.27	1970.06	1951.1	1994.08	1959.04	1999.8	1960.01	2000.75	1954.64	1971.01	1958.51	1960.11	1959.38	1996.7	1955.22	1956.96	1951.21	1961.02	1960.12	1978.81	1968.88
	1960.64	1953.4	1958.48	1944.7	1986.73	1963.76	1968.43	1967.33	1964.67	1945.69	1964.23	1952.65	1967.33	1977.73	1965.66	1984.04	1948.56	1970.5	1954.14	1987.77	1965	1951.95	1974.44	1955.47	1948.43	1964.99	1972.1	1986.85	1948.23	1970.19	1951.12	1994.31	1959.21	1999.99	1960.13	2001.07	1954.67	1971.14	1958.53	1960.14	1959.49	1996.83	1955.27	1957.01	1951.22	1961.07	1960.12	1978.95	1968.85
	1960.62	1953.45	1958.69	1944.72	1986.81	1963.86	1968.56	1967.35	1964.73	1945.71	1964.33	1952.66	1967.42	1977.93	1965.79	1984.16	1948.61	1970.68	1954.2	1988.01	1965.18	1951.95	1974.69	1955.63	1948.49	1965.05	1972.21	1987.17	1948.2	1970.33	1951.15	1994.54	1959.38	2000.18	1960.25	2001.39	1954.7	1971.28	1958.56	1960.17	1959.59	1996.97	1955.32	1957.07	1951.24	1961.13	1960.13	1979.09	1968.83
	1960.59	1953.49	1958.91	1944.73	1986.89	1963.97	1968.7	1967.36	1964.79	1945.73	1964.43	1952.67	1967.52	1978.13	1965.92	1984.29	1948.65	1970.87	1954.26	1988.27	1965.36	1951.94	1974.94	1955.78	1948.54	1965.1	1972.32	1987.5	1948.16	1970.46	1951.17	1994.78	1959.55	2000.37	1960.37	2001.71	1954.74	1971.42	1958.59	1960.2	1959.7	1997.1	1955.37	1957.12	1951.25	1961.18	1960.14	1979.23	1968.81
	1960.57	1953.54	1959.13	1944.75	1986.97	1964.08	1968.83	1967.38	1964.85	1945.75	1964.52	1952.68	1967.62	1978.34	1966.06	1984.41	1948.7	1971.05	1954.32	1988.52	1965.55	1951.94	1975.2	1955.94	1948.6	1965.16	1972.43	1987.83	1948.13	1970.6	1951.2	1995.02	1959.73	2000.56	1960.49	2002.03	1954.77	1971.57	1958.62	1960.23	1959.81	1997.24	1955.42	1957.18	1951.27	1961.24	1960.15	1979.37	1968.79
	1960.55	1953.58	1959.35	1944.77	1987.05	1964.19	1968.96	1967.41	1964.91	1945.77	1964.62	1952.69	1967.72	1978.54	1966.2	1984.54	1948.74	1971.24	1954.38	1988.77	1965.74	1951.95	1975.47	1956.1	1948.65	1965.22	1972.54	1988.17	1948.1	1970.73	1951.23	1995.25	1959.91	2000.76	1960.61	2002.35	1954.81	1971.71	1958.65	1960.26	1959.92	1997.37	1955.47	1957.24	1951.28	1961.29	1960.16	1979.51	1968.76
	1960.53	1953.63	1959.57	1944.79	1987.14	1964.3	1969.09	1967.43	1964.98	1945.79	1964.72	1952.7	1967.82	1978.75	1966.34	1984.67	1948.79	1971.43	1954.44	1989.02	1965.93	1951.95	1975.73	1956.26	1948.71	1965.27	1972.65	1988.51	1948.07	1970.87	1951.25	1995.5	1960.09	2000.96	1960.73	2002.68	1954.84	1971.86	1958.68	1960.3	1960.03	1997.51	1955.53	1957.3	1951.3	1961.35	1960.17	1979.65	1968.74
	1960.51	1953.68	1959.8	1944.81	1987.22	1964.41	1969.23	1967.46	1965.04	1945.81	1964.82	1952.71	1967.92	1978.95	1966.48	1984.79	1948.84	1971.62	1954.5	1989.28	1966.12	1951.95	1976	1956.42	1948.77	1965.33	1972.77	1988.84	1948.04	1971.01	1951.28	1995.74	1960.27	2001.15	1960.85	2003	1954.88	1972	1958.71	1960.34	1960.14	1997.65	1955.58	1957.35	1951.31	1961.4	1960.18	1979.8	1968.72
	1960.48	1953.73	1960.02	1944.83	1987.3	1964.52	1969.36	1967.49	1965.1	1945.84	1964.92	1952.72	1968.02	1979.16	1966.62	1984.92	1948.89	1971.81	1954.56	1989.53	1966.31	1951.96	1976.28	1956.59	1948.83	1965.39	1972.88	1989.19	1948.01	1971.15	1951.3	1995.98	1960.45	2001.35	1960.97	2003.32	1954.91	1972.15	1958.74	1960.37	1960.26	1997.79	1955.64	1957.41	1951.33	1961.46	1960.19	1979.95	1968.7
	1960.46	1953.77	1960.25	1944.85	1987.38	1964.63	1969.5	1967.52	1965.17	1945.86	1965.02	1952.73	1968.12	1979.37	1966.76	1985.05	1948.94	1972	1954.62	1989.79	1966.51	1951.97	1976.56	1956.75	1948.89	1965.45	1973	1989.53	1947.99	1971.28	1951.33	1996.23	1960.64	2001.56	1961.1	2003.64	1954.95	1972.31	1958.77	1960.41	1960.37	1997.93	1955.7	1957.47	1951.34	1961.52	1960.21	1980.09	1968.68
	1960.44	1953.82	1960.48	1944.87	1987.46	1964.75	1969.63	1967.55	1965.23	1945.89	1965.12	1952.75	1968.23	1979.58	1966.9	1985.18	1948.99	1972.2	1954.68	1990.05	1966.7	1951.97	1976.84	1956.92	1948.95	1965.51	1973.11	1989.87	1947.96	1971.42	1951.35	1996.48	1960.83	2001.76	1961.22	2003.96	1954.99	1972.46	1958.8	1960.46	1960.49	1998.08	1955.76	1957.53	1951.36	1961.57	1960.22	1980.24	1968.66
	1960.42	1953.87	1960.71	1944.89	1987.55	1964.86	1969.77	1967.58	1965.3	1945.91	1965.22	1952.76	1968.33	1979.79	1967.04	1985.31	1949.04	1972.39	1954.74	1990.31	1966.9	1951.98	1977.13	1957.08	1949.01	1965.57	1973.23	1990.22	1947.94	1971.56	1951.38	1996.73	1961.02	2001.97	1961.35	2004.28	1955.03	1972.62	1958.83	1960.5	1960.61	1998.22	1955.82	1957.59	1951.37	1961.63	1960.23	1980.39	1968.64
	1960.4	1953.92	1960.94	1944.91	1987.63	1964.98	1969.9	1967.62	1965.36	1945.94	1965.32	1952.77	1968.44	1980	1967.19	1985.44	1949.09	1972.59	1954.81	1990.57	1967.1	1951.99	1977.42	1957.25	1949.07	1965.64	1973.35	1990.57	1947.92	1971.7	1951.4	1996.98	1961.22	2002.18	1961.48	2004.6	1955.06	1972.77	1958.87	1960.55	1960.73	1998.37	1955.88	1957.65	1951.39	1961.69	1960.24	1980.54	1968.62
	1960.38	1953.97	1961.17	1944.93	1987.71	1965.09	1970.04	1967.66	1965.43	1945.97	1965.42	1952.79	1968.54	1980.22	1967.33	1985.57	1949.14	1972.79	1954.87	1990.84	1967.31	1952.01	1977.71	1957.42	1949.14	1965.7	1973.47	1990.93	1947.91	1971.85	1951.43	1997.23	1961.42	2002.39	1961.6	2004.92	1955.1	1972.93	1958.9	1960.59	1960.85	1998.52	1955.95	1957.72	1951.4	1961.75	1960.26	1980.7	1968.6
	1960.37	1954.02	1961.41	1944.95	1987.8	1965.21	1970.17	1967.7	1965.5	1946	1965.52	1952.8	1968.65	1980.43	1967.48	1985.7	1949.2	1972.98	1954.94	1991.1	1967.51	1952.02	1978.01	1957.59	1949.2	1965.76	1973.59	1991.28	1947.89	1971.99	1951.45	1997.48	1961.62	2002.6	1961.73	2005.24	1955.14	1973.1	1958.93	1960.64	1960.98	1998.67	1956.01	1957.78	1951.42	1961.8	1960.27	1980.85	1968.58
	1960.35	1954.07	1961.65	1944.97	1987.88	1965.33	1970.31	1967.75	1965.56	1946.02	1965.62	1952.81	1968.76	1980.65	1967.63	1985.84	1949.26	1973.18	1955	1991.36	1967.72	1952.03	1978.31	1957.76	1949.27	1965.83	1973.71	1991.64	1947.88	1972.13	1951.48	1997.74	1961.82	2002.81	1961.86	2005.56	1955.18	1973.26	1958.97	1960.69	1961.1	1998.82	1956.08	1957.84	1951.43	1961.86	1960.29	1981.01	1968.56
	1960.33	1954.12	1961.88	1944.99	1987.96	1965.45	1970.44	1967.79	1965.63	1946.05	1965.72	1952.83	1968.87	1980.87	1967.78	1985.97	1949.31	1973.38	1955.07	1991.63	1967.92	1952.05	1978.61	1957.93	1949.34	1965.89	1973.83	1992	1947.87	1972.27	1951.5	1998	1962.03	2003.03	1961.99	2005.88	1955.22	1973.43	1959.01	1960.74	1961.23	1998.97	1956.15	1957.91	1951.45	1961.92	1960.3	1981.16	1968.54
	1960.31	1954.17	1962.12	1945.02	1988.05	1965.57	1970.58	1967.84	1965.7	1946.08	1965.82	1952.84	1968.98	1981.08	1967.92	1986.11	1949.37	1973.59	1955.14	1991.9	1968.13	1952.07	1978.92	1958.1	1949.41	1965.96	1973.95	1992.36	1947.86	1972.42	1951.53	1998.26	1962.23	2003.25	1962.12	2006.2	1955.27	1973.59	1959.04	1960.8	1961.35	1999.12	1956.22	1957.97	1951.46	1961.98	1960.32	1981.32	1968.52
	1960.3	1954.22	1962.36	1945.04	1988.13	1965.69	1970.71	1967.89	1965.77	1946.12	1965.92	1952.86	1969.1	1981.3	1968.07	1986.24	1949.43	1973.79	1955.2	1992.17	1968.34	1952.08	1979.23	1958.27	1949.47	1966.02	1974.07	1992.72	1947.85	1972.56	1951.55	1998.52	1962.45	2003.47	1962.25	2006.52	1955.31	1973.76	1959.08	1960.85	1961.48	1999.27	1956.29	1958.03	1951.48	1962.04	1960.34	1981.48	1968.5
	1960.28	1954.27	1962.61	1945.06	1988.22	1965.82	1970.85	1967.94	1965.84	1946.15	1966.03	1952.87	1969.21	1981.53	1968.23	1986.38	1949.49	1973.99	1955.27	1992.44	1968.56	1952.1	1979.55	1958.45	1949.55	1966.09	1974.2	1993.09	1947.85	1972.71	1951.57	1998.78	1962.66	2003.69	1962.39	2006.84	1955.35	1973.93	1959.12	1960.91	1961.61	1999.43	1956.36	1958.1	1951.5	1962.1	1960.35	1981.64	1968.48
	1960.26	1954.32	1962.85	1945.09	1988.3	1965.94	1970.98	1968	1965.91	1946.18	1966.13	1952.89	1969.32	1981.75	1968.38	1986.51	1949.55	1974.2	1955.34	1992.71	1968.77	1952.12	1979.87	1958.62	1949.62	1966.16	1974.32	1993.46	1947.84	1972.85	1951.6	1999.05	1962.87	2003.91	1962.52	2007.16	1955.39	1974.11	1959.15	1960.97	1961.75	1999.59	1956.43	1958.17	1951.51	1962.16	1960.37	1981.8	1968.46
	1960.25	1954.38	1963.09	1945.11	1988.39	1966.07	1971.12	1968.05	1965.98	1946.21	1966.23	1952.9	1969.44	1981.97	1968.53	1986.65	1949.61	1974.4	1955.41	1992.98	1968.99	1952.15	1980.19	1958.8	1949.69	1966.23	1974.45	1993.83	1947.84	1973	1951.62	1999.31	1963.09	2004.14	1962.65	2007.48	1955.44	1974.28	1959.19	1961.03	1961.88	1999.74	1956.51	1958.23	1951.53	1962.22	1960.39	1981.97	1968.44
	1960.23	1954.43	1963.34	1945.14	1988.47	1966.19	1971.25	1968.11	1966.05	1946.25	1966.33	1952.92	1969.56	1982.2	1968.69	1986.79	1949.67	1974.61	1955.48	1993.25	1969.2	1952.17	1980.52	1958.98	1949.76	1966.3	1974.58	1994.2	1947.84	1973.14	1951.65	1999.58	1963.32	2004.36	1962.79	2007.8	1955.48	1974.46	1959.23	1961.09	1962.01	1999.9	1956.58	1958.3	1951.55	1962.28	1960.41	1982.13	1968.43
	1960.22	1954.48	1963.59	1945.16	1988.56	1966.32	1971.39	1968.17	1966.12	1946.28	1966.44	1952.93	1969.67	1982.42	1968.84	1986.93	1949.74	1974.82	1955.55	1993.53	1969.42	1952.19	1980.85	1959.16	1949.84	1966.37	1974.7	1994.58	1947.85	1973.29	1951.67	1999.85	1963.54	2004.59	1962.92	2008.12	1955.52	1974.64	1959.27	1961.15	1962.15	2000.06	1956.66	1958.37	1951.56	1962.34	1960.43	1982.3	1968.41
	1960.21	1954.54	1963.84	1945.19	1988.65	1966.45	1971.52	1968.24	1966.19	1946.32	1966.54	1952.95	1969.79	1982.65	1969	1987.07	1949.8	1975.03	1955.62	1993.8	1969.64	1952.22	1981.18	1959.34	1949.91	1966.44	1974.83	1994.95	1947.85	1973.44	1951.7	2000.12	1963.77	2004.82	1963.06	2008.43	1955.57	1974.82	1959.31	1961.22	1962.29	2000.22	1956.74	1958.43	1951.58	1962.4	1960.44	1982.46	1968.39
	1960.19	1954.59	1964.09	1945.21	1988.73	1966.57	1971.66	1968.3	1966.26	1946.36	1966.64	1952.96	1969.91	1982.88	1969.15	1987.21	1949.87	1975.24	1955.69	1994.08	1969.87	1952.25	1981.52	1959.52	1949.99	1966.52	1974.96	1995.33	1947.86	1973.58	1951.72	2000.39	1964	2005.06	1963.19	2008.75	1955.61	1975	1959.36	1961.29	1962.43	2000.39	1956.82	1958.5	1951.6	1962.46	1960.46	1982.63	1968.38
	1960.18	1954.65	1964.34	1945.24	1988.82	1966.7	1971.8	1968.37	1966.33	1946.39	1966.75	1952.98	1970.04	1983.11	1969.31	1987.35	1949.94	1975.45	1955.76	1994.35	1970.09	1952.28	1981.86	1959.7	1950.07	1966.59	1975.09	1995.72	1947.87	1973.73	1951.75	2000.67	1964.23	2005.29	1963.33	2009.07	1955.66	1975.18	1959.4	1961.35	1962.57	2000.55	1956.9	1958.57	1951.61	1962.52	1960.48	1982.8	1968.36
	1960.17	1954.7	1964.6	1945.27	1988.91	1966.84	1971.93	1968.44	1966.41	1946.43	1966.85	1953	1970.16	1983.34	1969.47	1987.5	1950	1975.66	1955.83	1994.63	1970.32	1952.3	1982.21	1959.88	1950.15	1966.67	1975.22	1996.1	1947.88	1973.88	1951.77	2000.94	1964.46	2005.52	1963.47	2009.39	1955.71	1975.37	1959.44	1961.42	1962.71	2000.71	1956.99	1958.64	1951.63	1962.58	1960.5	1982.97	1968.35
	1960.16	1954.76	1964.85	1945.3	1989	1966.97	1972.07	1968.51	1966.48	1946.47	1966.95	1953.02	1970.28	1983.57	1969.63	1987.64	1950.07	1975.88	1955.91	1994.91	1970.55	1952.34	1982.55	1960.07	1950.23	1966.74	1975.35	1996.48	1947.9	1974.03	1951.79	2001.22	1964.7	2005.76	1963.61	2009.7	1955.75	1975.55	1959.49	1961.5	1962.85	2000.88	1957.07	1958.71	1951.65	1962.64	1960.52	1983.14	1968.33
	1960.15	1954.81	1965.11	1945.32	1989.09	1967.1	1972.2	1968.59	1966.55	1946.51	1967.05	1953.03	1970.41	1983.8	1969.79	1987.78	1950.14	1976.09	1955.98	1995.19	1970.78	1952.37	1982.91	1960.25	1950.31	1966.82	1975.48	1996.87	1947.91	1974.18	1951.82	2001.5	1964.94	2006	1963.75	2010.02	1955.8	1975.74	1959.53	1961.57	1963	2001.05	1957.16	1958.78	1951.66	1962.7	1960.54	1983.31	1968.32
	1960.14	1954.87	1965.37	1945.35	1989.17	1967.23	1972.34	1968.66	1966.63	1946.55	1967.16	1953.05	1970.53	1984.04	1969.95	1987.93	1950.21	1976.31	1956.05	1995.47	1971.01	1952.4	1983.26	1960.44	1950.39	1966.89	1975.61	1997.26	1947.93	1974.32	1951.84	2001.78	1965.19	2006.24	1963.89	2010.33	1955.85	1975.93	1959.57	1961.64	1963.14	2001.22	1957.24	1958.85	1951.68	1962.76	1960.56	1983.49	1968.3
	1960.13	1954.92	1965.63	1945.38	1989.26	1967.37	1972.47	1968.74	1966.7	1946.59	1967.26	1953.07	1970.66	1984.27	1970.12	1988.08	1950.29	1976.52	1956.13	1995.76	1971.24	1952.43	1983.62	1960.63	1950.47	1966.97	1975.75	1997.65	1947.95	1974.47	1951.87	2002.06	1965.43	2006.48	1964.03	2010.65	1955.9	1976.13	1959.62	1961.72	1963.29	2001.38	1957.33	1958.92	1951.7	1962.82	1960.58	1983.66	1968.29
	1960.12	1954.98	1965.89	1945.41	1989.35	1967.5	1972.61	1968.82	1966.78	1946.64	1967.36	1953.09	1970.79	1984.51	1970.28	1988.22	1950.36	1976.74	1956.2	1996.04	1971.48	1952.47	1983.98	1960.81	1950.56	1967.05	1975.88	1998.05	1947.97	1974.62	1951.89	2002.34	1965.68	2006.73	1964.17	2010.96	1955.94	1976.32	1959.67	1961.8	1963.44	2001.56	1957.42	1958.99	1951.71	1962.89	1960.61	1983.84	1968.28
	1960.11	1955.04	1966.15	1945.44	1989.44	1967.64	1972.74	1968.91	1966.85	1946.68	1967.47	1953.11	1970.91	1984.75	1970.44	1988.37	1950.43	1976.96	1956.28	1996.32	1971.71	1952.51	1984.35	1961	1950.64	1967.13	1976.02	1998.44	1948	1974.77	1951.91	2002.63	1965.93	2006.97	1964.31	2011.28	1955.99	1976.52	1959.71	1961.88	1963.59	2001.73	1957.51	1959.06	1951.73	1962.95	1960.63	1984.01	1968.26
	1960.1	1955.09	1966.41	1945.47	1989.53	1967.78	1972.88	1968.99	1966.93	1946.72	1967.57	1953.13	1971.04	1984.99	1970.61	1988.52	1950.51	1977.18	1956.35	1996.61	1971.95	1952.54	1984.72	1961.19	1950.73	1967.21	1976.15	1998.84	1948.02	1974.92	1951.94	2002.91	1966.19	2007.22	1964.45	2011.59	1956.04	1976.72	1959.76	1961.96	1963.74	2001.9	1957.6	1959.13	1951.75	1963.01	1960.65	1984.19	1968.25
	1960.1	1955.15	1966.68	1945.5	1989.62	1967.92	1973.01	1969.08	1967.01	1946.77	1967.68	1953.14	1971.18	1985.23	1970.77	1988.67	1950.58	1977.4	1956.43	1996.9	1972.19	1952.58	1985.09	1961.39	1950.81	1967.29	1976.29	1999.24	1948.05	1975.07	1951.96	2003.2	1966.45	2007.47	1964.59	2011.9	1956.09	1976.91	1959.81	1962.04	1963.89	2002.07	1957.7	1959.21	1951.76	1963.07	1960.67	1984.37	1968.24
	1960.09	1955.21	1966.95	1945.53	1989.71	1968.06	1973.14	1969.17	1967.08	1946.81	1967.78	1953.16	1971.31	1985.47	1970.94	1988.82	1950.66	1977.62	1956.5	1997.18	1972.43	1952.62	1985.47	1961.58	1950.9	1967.38	1976.42	1999.64	1948.09	1975.22	1951.98	2003.49	1966.71	2007.72	1964.73	2012.22	1956.14	1977.12	1959.86	1962.12	1964.05	2002.25	1957.79	1959.28	1951.78	1963.13	1960.69	1984.55	1968.23
	1960.09	1955.27	1967.21	1945.56	1989.81	1968.2	1973.28	1969.26	1967.16	1946.86	1967.88	1953.18	1971.44	1985.71	1971.11	1988.98	1950.74	1977.84	1956.58	1997.47	1972.67	1952.66	1985.85	1961.77	1950.99	1967.46	1976.56	2000.04	1948.12	1975.37	1952.01	2003.78	1966.97	2007.97	1964.88	2012.53	1956.19	1977.32	1959.91	1962.21	1964.2	2002.42	1957.89	1959.35	1951.8	1963.2	1960.71	1984.73	1968.22
	1960.08	1955.33	1967.48	1945.6	1989.9	1968.34	1973.41	1969.35	1967.24	1946.91	1967.99	1953.2	1971.58	1985.96	1971.28	1989.13	1950.82	1978.06	1956.66	1997.76	1972.92	1952.71	1986.23	1961.97	1951.08	1967.54	1976.7	2000.45	1948.16	1975.52	1952.03	2004.07	1967.24	2008.23	1965.02	2012.84	1956.25	1977.52	1959.96	1962.3	1964.36	2002.6	1957.98	1959.43	1951.82	1963.26	1960.74	1984.91	1968.21
	1960.08	1955.38	1967.76	1945.63	1989.99	1968.48	1973.55	1969.45	1967.32	1946.95	1968.09	1953.22	1971.71	1986.2	1971.45	1989.28	1950.9	1978.29	1956.73	1998.05	1973.17	1952.75	1986.61	1962.16	1951.17	1967.63	1976.84	2000.85	1948.19	1975.68	1952.06	2004.36	1967.51	2008.48	1965.16	2013.15	1956.3	1977.73	1960.01	1962.38	1964.52	2002.78	1958.08	1959.5	1951.83	1963.32	1960.76	1985.1	1968.2
	1960.07	1955.44	1968.03	1945.66	1990.08	1968.63	1973.68	1969.55	1967.4	1947	1968.19	1953.24	1971.85	1986.45	1971.62	1989.44	1950.98	1978.51	1956.81	1998.34	1973.41	1952.8	1987	1962.36	1951.27	1967.72	1976.97	2001.26	1948.23	1975.83	1952.08	2004.66	1967.78	2008.74	1965.31	2013.46	1956.35	1977.94	1960.07	1962.47	1964.68	2002.96	1958.18	1959.57	1951.85	1963.38	1960.78	1985.28	1968.19
	1960.07	1955.5	1968.3	1945.69	1990.17	1968.77	1973.81	1969.65	1967.48	1947.05	1968.3	1953.27	1971.99	1986.69	1971.79	1989.59	1951.06	1978.74	1956.89	1998.63	1973.66	1952.84	1987.4	1962.56	1951.36	1967.8	1977.11	2001.67	1948.28	1975.98	1952.1	2004.95	1968.06	2009	1965.45	2013.77	1956.4	1978.15	1960.12	1962.57	1964.84	2003.14	1958.28	1959.65	1951.87	1963.45	1960.81	1985.47	1968.18
	1960.07	1955.56	1968.58	1945.73	1990.27	1968.92	1973.95	1969.75	1967.56	1947.1	1968.4	1953.29	1972.12	1986.94	1971.96	1989.75	1951.14	1978.96	1956.97	1998.93	1973.91	1952.89	1987.79	1962.76	1951.45	1967.89	1977.26	2002.09	1948.32	1976.13	1952.12	2005.25	1968.34	2009.26	1965.6	2014.08	1956.45	1978.36	1960.17	1962.66	1965	2003.32	1958.38	1959.72	1951.89	1963.51	1960.83	1985.65	1968.17
	1960.07	1955.62	1968.85	1945.76	1990.36	1969.07	1974.08	1969.86	1967.64	1947.16	1968.5	1953.31	1972.27	1987.19	1972.14	1989.91	1951.22	1979.19	1957.05	1999.22	1974.17	1952.94	1988.19	1962.96	1951.55	1967.98	1977.4	2002.5	1948.37	1976.28	1952.15	2005.54	1968.62	2009.52	1965.75	2014.39	1956.51	1978.57	1960.23	1962.75	1965.17	2003.5	1958.49	1959.8	1951.9	1963.57	1960.85	1985.84	1968.17
	1960.07	1955.69	1969.13	1945.8	1990.45	1969.21	1974.21	1969.97	1967.72	1947.21	1968.61	1953.33	1972.41	1987.44	1972.31	1990.07	1951.31	1979.42	1957.13	1999.52	1974.42	1952.99	1988.6	1963.16	1951.65	1968.07	1977.54	2002.92	1948.42	1976.43	1952.17	2005.84	1968.9	2009.78	1965.89	2014.7	1956.56	1978.79	1960.28	1962.85	1965.33	2003.69	1958.59	1959.88	1951.92	1963.63	1960.87	1986.03	1968.16
	1960.07	1955.75	1969.41	1945.83	1990.55	1969.36	1974.34	1970.08	1967.8	1947.26	1968.71	1953.35	1972.55	1987.7	1972.49	1990.23	1951.39	1979.65	1957.21	1999.81	1974.68	1953.04	1989	1963.36	1951.74	1968.16	1977.68	2003.34	1948.47	1976.58	1952.19	2006.14	1969.19	2010.04	1966.04	2015.01	1956.62	1979	1960.34	1962.95	1965.5	2003.87	1958.7	1959.95	1951.94	1963.7	1960.9	1986.22	1968.15
	1960.07	1955.81	1969.69	1945.87	1990.64	1969.51	1974.48	1970.19	1967.88	1947.31	1968.81	1953.38	1972.69	1987.95	1972.66	1990.39	1951.48	1979.88	1957.29	2000.11	1974.94	1953.09	1989.41	1963.56	1951.84	1968.25	1977.82	2003.76	1948.53	1976.74	1952.22	2006.45	1969.48	2010.31	1966.19	2015.31	1956.67	1979.22	1960.4	1963.05	1965.67	2004.06	1958.81	1960.03	1951.96	1963.76	1960.92	1986.41	1968.15
	1960.08	1955.87	1969.98	1945.91	1990.74	1969.66	1974.61	1970.3	1967.96	1947.37	1968.92	1953.4	1972.84	1988.21	1972.84	1990.55	1951.57	1980.11	1957.37	2000.41	1975.2	1953.14	1989.83	1963.77	1951.94	1968.35	1977.97	2004.18	1948.58	1976.89	1952.24	2006.75	1969.77	2010.58	1966.34	2015.62	1956.73	1979.44	1960.45	1963.15	1965.84	2004.24	1958.91	1960.1	1951.97	1963.82	1960.95	1986.6	1968.14
	1960.08	1955.93	1970.26	1945.94	1990.83	1969.81	1974.74	1970.42	1968.04	1947.43	1969.02	1953.42	1972.98	1988.46	1973.02	1990.72	1951.66	1980.34	1957.45	2000.71	1975.46	1953.2	1990.24	1963.97	1952.04	1968.44	1978.11	2004.6	1948.64	1977.04	1952.26	2007.05	1970.07	2010.85	1966.48	2015.93	1956.78	1979.66	1960.51	1963.25	1966.01	2004.43	1959.02	1960.18	1951.99	1963.89	1960.97	1986.79	1968.14
	1960.08	1955.99	1970.55	1945.98	1990.93	1969.97	1974.87	1970.54	1968.12	1947.48	1969.12	1953.45	1973.13	1988.72	1973.2	1990.88	1951.75	1980.57	1957.53	2001.01	1975.72	1953.25	1990.66	1964.18	1952.14	1968.53	1978.26	2005.03	1948.7	1977.2	1952.28	2007.36	1970.37	2011.12	1966.63	2016.23	1956.84	1979.89	1960.57	1963.36	1966.18	2004.62	1959.13	1960.26	1952.01	1963.95	1960.99	1986.98	1968.14
	1960.09	1956.06	1970.83	1946.02	1991.03	1970.12	1975	1970.66	1968.21	1947.54	1969.23	1953.47	1973.28	1988.98	1973.38	1991.05	1951.84	1980.8	1957.62	2001.31	1975.99	1953.31	1991.09	1964.39	1952.25	1968.63	1978.4	2005.45	1948.77	1977.35	1952.31	2007.67	1970.67	2011.39	1966.78	2016.54	1956.89	1980.11	1960.63	1963.46	1966.35	2004.81	1959.25	1960.34	1952.03	1964.01	1961.02	1987.18	1968.13
	1960.1	1956.12	1971.12	1946.06	1991.12	1970.28	1975.14	1970.78	1968.29	1947.6	1969.33	1953.49	1973.43	1989.24	1973.56	1991.21	1951.93	1981.03	1957.7	2001.61	1976.25	1953.37	1991.52	1964.6	1952.35	1968.73	1978.55	2005.88	1948.83	1977.5	1952.33	2007.98	1970.98	2011.67	1966.93	2016.84	1956.95	1980.34	1960.69	1963.57	1966.53	2005	1959.36	1960.42	1952.04	1964.08	1961.04	1987.37	1968.13
	1960.1	1956.18	1971.41	1946.09	1991.22	1970.43	1975.27	1970.91	1968.37	1947.66	1969.43	1953.52	1973.58	1989.5	1973.74	1991.38	1952.02	1981.27	1957.78	2001.91	1976.52	1953.42	1991.95	1964.81	1952.46	1968.82	1978.7	2006.31	1948.9	1977.66	1952.35	2008.29	1971.29	2011.94	1967.08	2017.14	1957.01	1980.57	1960.75	1963.68	1966.7	2005.19	1959.47	1960.49	1952.06	1964.14	1961.07	1987.57	1968.13
	1960.11	1956.25	1971.71	1946.13	1991.32	1970.59	1975.4	1971.03	1968.46	1947.72	1969.54	1953.54	1973.73	1989.76	1973.92	1991.55	1952.11	1981.5	1957.87	2002.21	1976.79	1953.48	1992.38	1965.02	1952.56	1968.92	1978.84	2006.75	1948.97	1977.81	1952.38	2008.6	1971.6	2012.22	1967.23	2017.45	1957.07	1980.79	1960.82	1963.79	1966.88	2005.38	1959.59	1960.57	1952.08	1964.2	1961.09	1987.76	1968.13
	1960.12	1956.31	1972	1946.17	1991.42	1970.75	1975.53	1971.16	1968.54	1947.78	1969.64	1953.57	1973.88	1990.02	1974.1	1991.72	1952.21	1981.74	1957.95	2002.52	1977.06	1953.55	1992.82	1965.23	1952.67	1969.02	1978.99	2007.18	1949.04	1977.97	1952.4	2008.91	1971.92	2012.5	1967.39	2017.75	1957.13	1981.03	1960.88	1963.9	1967.06	2005.57	1959.7	1960.65	1952.1	1964.27	1961.12	1987.96	1968.13
	1960.13	1956.38	1972.29	1946.21	1991.51	1970.9	1975.66	1971.3	1968.63	1947.84	1969.74	1953.59	1974.03	1990.29	1974.29	1991.89	1952.3	1981.98	1958.03	2002.83	1977.34	1953.61	1993.26	1965.45	1952.78	1969.12	1979.14	2007.62	1949.12	1978.12	1952.42	2009.22	1972.24	2012.78	1967.54	2018.05	1957.18	1981.26	1960.94	1964.01	1967.24	2005.76	1959.82	1960.73	1952.12	1964.33	1961.14	1988.16	1968.13
	1960.14	1956.44	1972.59	1946.25	1991.61	1971.06	1975.79	1971.43	1968.71	1947.9	1969.85	1953.62	1974.19	1990.55	1974.47	1992.06	1952.4	1982.22	1958.12	2003.13	1977.61	1953.67	1993.7	1965.66	1952.89	1969.22	1979.29	2008.05	1949.2	1978.28	1952.44	2009.54	1972.56	2013.06	1967.69	2018.35	1957.24	1981.49	1961.01	1964.13	1967.43	2005.96	1959.94	1960.81	1952.13	1964.39	1961.17	1988.36	1968.13
	1960.15	1956.51	1972.89	1946.3	1991.71	1971.22	1975.92	1971.57	1968.8	1947.96	1969.95	1953.65	1974.34	1990.82	1974.66	1992.24	1952.49	1982.45	1958.2	2003.44	1977.89	1953.74	1994.15	1965.88	1953	1969.32	1979.44	2008.49	1949.28	1978.43	1952.47	2009.86	1972.88	2013.34	1967.84	2018.65	1957.3	1981.73	1961.07	1964.25	1967.61	2006.15	1960.06	1960.89	1952.15	1964.46	1961.2	1988.56	1968.13
	1960.16	1956.57	1973.19	1946.34	1991.81	1971.38	1976.05	1971.7	1968.88	1948.03	1970.05	1953.67	1974.5	1991.08	1974.85	1992.41	1952.59	1982.69	1958.29	2003.75	1978.17	1953.8	1994.6	1966.1	1953.11	1969.43	1979.59	2008.94	1949.36	1978.59	1952.49	2010.17	1973.21	2013.63	1968	2018.95	1957.36	1981.96	1961.14	1964.36	1967.8	2006.35	1960.18	1960.98	1952.17	1964.52	1961.22	1988.76	1968.13
	1960.18	1956.64	1973.49	1946.38	1991.91	1971.55	1976.18	1971.85	1968.97	1948.09	1970.16	1953.7	1974.66	1991.35	1975.03	1992.59	1952.69	1982.93	1958.37	2004.06	1978.45	1953.87	1995.05	1966.31	1953.23	1969.53	1979.75	2009.38	1949.44	1978.75	1952.51	2010.49	1973.54	2013.92	1968.15	2019.25	1957.43	1982.2	1961.21	1964.48	1967.98	2006.55	1960.3	1961.06	1952.19	1964.59	1961.25	1988.96	1968.14
	1960.19	1956.71	1973.79	1946.42	1992.01	1971.71	1976.31	1971.99	1969.05	1948.16	1970.26	1953.73	1974.81	1991.62	1975.22	1992.76	1952.79	1983.17	1958.46	2004.37	1978.73	1953.94	1995.51	1966.53	1953.34	1969.64	1979.9	2009.82	1949.53	1978.9	1952.53	2010.81	1973.88	2014.2	1968.31	2019.55	1957.49	1982.44	1961.27	1964.61	1968.17	2006.74	1960.43	1961.14	1952.21	1964.65	1961.27	1989.16	1968.14
	1960.2	1956.77	1974.1	1946.47	1992.11	1971.87	1976.44	1972.13	1969.14	1948.23	1970.37	1953.76	1974.97	1991.89	1975.41	1992.94	1952.89	1983.42	1958.55	2004.68	1979.02	1954	1995.96	1966.76	1953.46	1969.74	1980.05	2010.27	1949.62	1979.06	1952.56	2011.14	1974.22	2014.5	1968.46	2019.85	1957.55	1982.68	1961.34	1964.73	1968.36	2006.94	1960.55	1961.22	1952.23	1964.71	1961.3	1989.37	1968.15
	1960.22	1956.84	1974.4	1946.51	1992.21	1972.04	1976.57	1972.28	1969.23	1948.29	1970.47	1953.79	1975.13	1992.16	1975.6	1993.12	1952.99	1983.66	1958.64	2004.99	1979.3	1954.07	1996.43	1966.98	1953.57	1969.85	1980.21	2010.72	1949.71	1979.22	1952.58	2011.46	1974.56	2014.79	1968.62	2020.14	1957.61	1982.93	1961.41	1964.85	1968.55	2007.14	1960.68	1961.31	1952.25	1964.78	1961.33	1989.57	1968.15
	1960.24	1956.91	1974.71	1946.55	1992.31	1972.2	1976.7	1972.43	1969.31	1948.36	1970.57	1953.82	1975.3	1992.44	1975.79	1993.3	1953.09	1983.9	1958.72	2005.31	1979.59	1954.14	1996.89	1967.2	1953.69	1969.96	1980.36	2011.17	1949.8	1979.37	1952.6	2011.78	1974.9	2015.08	1968.77	2020.44	1957.67	1983.17	1961.48	1964.98	1968.75	2007.34	1960.8	1961.39	1952.26	1964.84	1961.36	1989.78	1968.16
	1960.26	1956.98	1975.02	1946.6	1992.42	1972.37	1976.83	1972.58	1969.4	1948.43	1970.68	1953.85	1975.46	1992.71	1975.99	1993.48	1953.2	1984.15	1958.81	2005.62	1979.88	1954.22	1997.36	1967.43	1953.81	1970.07	1980.52	2011.62	1949.9	1979.53	1952.63	2012.11	1975.25	2015.38	1968.93	2020.73	1957.74	1983.42	1961.55	1965.11	1968.94	2007.54	1960.93	1961.47	1952.28	1964.91	1961.38	1989.98	1968.17
	1960.27	1957.05	1975.33	1946.64	1992.52	1972.54	1976.96	1972.73	1969.49	1948.5	1970.78	1953.88	1975.62	1992.99	1976.18	1993.66	1953.3	1984.39	1958.9	2005.94	1980.17	1954.29	1997.84	1967.65	1953.93	1970.18	1980.67	2012.07	1949.99	1979.69	1952.65	2012.44	1975.6	2015.67	1969.08	2021.03	1957.8	1983.66	1961.63	1965.24	1969.14	2007.74	1961.06	1961.56	1952.3	1964.97	1961.41	1990.19	1968.17
	1960.29	1957.11	1975.64	1946.69	1992.62	1972.71	1977.09	1972.89	1969.58	1948.57	1970.89	1953.91	1975.79	1993.26	1976.37	1993.85	1953.41	1984.64	1958.99	2006.26	1980.46	1954.36	1998.31	1967.88	1954.05	1970.29	1980.83	2012.53	1950.09	1979.85	1952.67	2012.77	1975.96	2015.97	1969.24	2021.32	1957.86	1983.91	1961.7	1965.37	1969.33	2007.94	1961.19	1961.64	1952.32	1965.04	1961.44	1990.39	1968.18
	1960.31	1957.18	1975.95	1946.73	1992.73	1972.88	1977.22	1973.05	1969.66	1948.64	1970.99	1953.94	1975.96	1993.54	1976.57	1994.03	1953.51	1984.88	1959.08	2006.57	1980.76	1954.44	1998.79	1968.11	1954.17	1970.4	1980.99	2012.99	1950.2	1980.01	1952.7	2013.1	1976.31	2016.27	1969.4	2021.61	1957.93	1984.16	1961.77	1965.5	1969.53	2008.14	1961.32	1961.73	1952.34	1965.1	1961.47	1990.6	1968.19
	1960.34	1957.25	1976.27	1946.78	1992.83	1973.05	1977.35	1973.21	1969.75	1948.72	1971.1	1953.97	1976.12	1993.82	1976.76	1994.22	1953.62	1985.13	1959.17	2006.89	1981.05	1954.52	1999.27	1968.34	1954.3	1970.51	1981.15	2013.44	1950.3	1980.17	1952.72	2013.43	1976.68	2016.57	1969.56	2021.9	1957.99	1984.41	1961.84	1965.63	1969.73	2008.34	1961.45	1961.81	1952.36	1965.17	1961.49	1990.81	1968.2
	1960.36	1957.32	1976.59	1946.83	1992.93	1973.22	1977.48	1973.37	1969.84	1948.79	1971.2	1954	1976.29	1994.1	1976.96	1994.41	1953.72	1985.38	1959.26	2007.21	1981.35	1954.59	1999.76	1968.57	1954.42	1970.63	1981.31	2013.9	1950.41	1980.33	1952.74	2013.76	1977.04	2016.88	1969.72	2022.2	1958.06	1984.66	1961.92	1965.77	1969.94	2008.55	1961.58	1961.9	1952.38	1965.23	1961.52	1991.02	1968.21
	1960.38	1957.39	1976.9	1946.87	1993.04	1973.39	1977.61	1973.53	1969.93	1948.86	1971.31	1954.03	1976.46	1994.38	1977.16	1994.59	1953.83	1985.63	1959.35	2007.54	1981.65	1954.67	2000.25	1968.8	1954.55	1970.74	1981.47	2014.37	1950.52	1980.49	1952.76	2014.09	1977.41	2017.18	1969.88	2022.49	1958.13	1984.92	1962	1965.9	1970.14	2008.75	1961.71	1961.98	1952.4	1965.3	1961.55	1991.23	1968.22
	1960.41	1957.46	1977.22	1946.92	1993.14	1973.56	1977.74	1973.7	1970.02	1948.94	1971.41	1954.07	1976.63	1994.66	1977.36	1994.78	1953.94	1985.88	1959.44	2007.86	1981.95	1954.75	2000.74	1969.03	1954.67	1970.86	1981.63	2014.83	1950.63	1980.65	1952.79	2014.43	1977.78	2017.49	1970.04	2022.78	1958.19	1985.17	1962.07	1966.04	1970.34	2008.95	1961.85	1962.07	1952.42	1965.36	1961.58	1991.44	1968.24
	1960.43	1957.53	1977.55	1946.97	1993.25	1973.74	1977.87	1973.87	1970.11	1949.02	1971.52	1954.1	1976.8	1994.94	1977.56	1994.97	1954.05	1986.13	1959.53	2008.18	1982.26	1954.83	2001.23	1969.27	1954.8	1970.98	1981.79	2015.29	1950.74	1980.82	1952.81	2014.77	1978.15	2017.79	1970.2	2023.06	1958.26	1985.43	1962.15	1966.18	1970.55	2009.16	1961.98	1962.16	1952.44	1965.43	1961.61	1991.65	1968.25
	1960.46	1957.61	1977.87	1947.02	1993.35	1973.91	1977.99	1974.04	1970.2	1949.09	1971.62	1954.13	1976.97	1995.23	1977.76	1995.17	1954.16	1986.38	1959.62	2008.51	1982.56	1954.91	2001.73	1969.5	1954.93	1971.09	1981.95	2015.76	1950.86	1980.98	1952.83	2015.11	1978.53	2018.1	1970.36	2023.35	1958.33	1985.69	1962.23	1966.32	1970.76	2009.36	1962.12	1962.25	1952.46	1965.49	1961.64	1991.86	1968.26
	1960.49	1957.68	1978.19	1947.07	1993.46	1974.09	1978.12	1974.21	1970.28	1949.17	1971.73	1954.17	1977.15	1995.51	1977.96	1995.36	1954.28	1986.63	1959.71	2008.83	1982.87	1955	2002.23	1969.74	1955.06	1971.21	1982.12	2016.23	1950.98	1981.14	1952.86	2015.45	1978.91	2018.42	1970.52	2023.64	1958.4	1985.95	1962.31	1966.47	1970.97	2009.57	1962.26	1962.33	1952.48	1965.56	1961.66	1992.08	1968.28
	1960.52	1957.75	1978.52	1947.12	1993.57	1974.26	1978.25	1974.39	1970.37	1949.25	1971.83	1954.2	1977.32	1995.8	1978.16	1995.55	1954.39	1986.88	1959.81	2009.16	1983.18	1955.08	2002.74	1969.98	1955.19	1971.33	1982.28	2016.7	1951.1	1981.3	1952.88	2015.79	1979.3	2018.73	1970.68	2023.93	1958.46	1986.21	1962.39	1966.61	1971.18	2009.78	1962.4	1962.42	1952.5	1965.63	1961.69	1992.29	1968.3
	1960.55	1957.82	1978.85	1947.17	1993.68	1974.44	1978.38	1974.57	1970.46	1949.33	1971.94	1954.24	1977.5	1996.08	1978.36	1995.75	1954.5	1987.14	1959.9	2009.49	1983.49	1955.17	2003.25	1970.22	1955.33	1971.45	1982.45	2017.17	1951.22	1981.47	1952.91	2016.13	1979.69	2019.04	1970.84	2024.21	1958.53	1986.47	1962.47	1966.76	1971.4	2009.98	1962.54	1962.51	1952.52	1965.69	1961.72	1992.5	1968.31
	1960.58	1957.9	1979.18	1947.22	1993.78	1974.62	1978.51	1974.75	1970.55	1949.41	1972.04	1954.27	1977.68	1996.37	1978.56	1995.95	1954.62	1987.39	1959.99	2009.82	1983.81	1955.25	2003.76	1970.46	1955.46	1971.58	1982.61	2017.64	1951.35	1981.63	1952.93	2016.47	1980.08	2019.36	1971.01	2024.5	1958.6	1986.73	1962.55	1966.9	1971.61	2010.19	1962.68	1962.6	1952.54	1965.76	1961.75	1992.72	1968.33
	1960.61	1957.97	1979.51	1947.27	1993.89	1974.8	1978.64	1974.93	1970.64	1949.49	1972.15	1954.31	1977.85	1996.66	1978.77	1996.15	1954.73	1987.65	1960.09	2010.15	1984.12	1955.34	2004.27	1970.7	1955.6	1971.7	1982.78	2018.12	1951.47	1981.8	1952.95	2016.82	1980.48	2019.68	1971.17	2024.78	1958.67	1987	1962.63	1967.05	1971.83	2010.4	1962.82	1962.69	1952.56	1965.82	1961.78	1992.93	1968.35
	1960.64	1958.04	1979.84	1947.32	1994	1974.98	1978.76	1975.11	1970.73	1949.57	1972.26	1954.35	1978.03	1996.95	1978.97	1996.35	1954.85	1987.9	1960.18	2010.48	1984.44	1955.43	2004.79	1970.94	1955.73	1971.82	1982.94	2018.59	1951.6	1981.96	1952.98	2017.16	1980.88	2020	1971.33	2025.06	1958.74	1987.27	1962.71	1967.2	1972.05	2010.61	1962.96	1962.78	1952.58	1965.89	1961.81	1993.15	1968.37
	1960.68	1958.12	1980.18	1947.38	1994.11	1975.16	1978.89	1975.3	1970.82	1949.66	1972.36	1954.38	1978.21	1997.24	1979.18	1996.55	1954.96	1988.16	1960.28	2010.81	1984.76	1955.52	2005.31	1971.19	1955.87	1971.95	1983.11	2019.07	1951.74	1982.13	1953	2017.51	1981.28	2020.32	1971.5	2025.34	1958.82	1987.53	1962.8	1967.35	1972.27	2010.81	1963.1	1962.87	1952.6	1965.96	1961.84	1993.36	1968.39
	1960.71	1958.19	1980.52	1947.43	1994.22	1975.34	1979.02	1975.49	1970.91	1949.74	1972.47	1954.42	1978.39	1997.53	1979.39	1996.75	1955.08	1988.42	1960.37	2011.14	1985.08	1955.61	2005.83	1971.44	1956.01	1972.07	1983.28	2019.55	1951.87	1982.3	1953.03	2017.86	1981.69	2020.64	1971.66	2025.63	1958.89	1987.8	1962.88	1967.51	1972.49	2011.02	1963.25	1962.96	1952.62	1966.02	1961.87	1993.58	1968.41
	1960.75	1958.27	1980.85	1947.48	1994.33	1975.52	1979.15	1975.68	1971.01	1949.83	1972.57	1954.46	1978.57	1997.83	1979.6	1996.95	1955.2	1988.67	1960.47	2011.48	1985.4	1955.7	2006.36	1971.68	1956.15	1972.2	1983.45	2020.03	1952.01	1982.46	1953.05	2018.21	1982.1	2020.97	1971.83	2025.91	1958.96	1988.07	1962.97	1967.66	1972.71	2011.23	1963.39	1963.06	1952.65	1966.09	1961.91	1993.8	1968.43
	1960.79	1958.34	1981.19	1947.54	1994.44	1975.7	1979.28	1975.87	1971.1	1949.91	1972.68	1954.5	1978.76	1998.12	1979.8	1997.16	1955.32	1988.93	1960.56	2011.81	1985.72	1955.79	2006.89	1971.93	1956.29	1972.33	1983.62	2020.52	1952.15	1982.63	1953.07	2018.56	1982.51	2021.29	1971.99	2026.18	1959.03	1988.34	1963.05	1967.82	1972.93	2011.44	1963.54	1963.15	1952.67	1966.15	1961.94	1994.02	1968.46
	1960.82	1958.42	1981.54	1947.59	1994.55	1975.89	1979.4	1976.06	1971.19	1950	1972.79	1954.54	1978.94	1998.42	1980.01	1997.36	1955.44	1989.19	1960.66	2012.15	1986.05	1955.88	2007.42	1972.18	1956.43	1972.46	1983.79	2021	1952.29	1982.8	1953.1	2018.92	1982.93	2021.62	1972.16	2026.46	1959.11	1988.61	1963.14	1967.98	1973.16	2011.65	1963.69	1963.24	1952.69	1966.22	1961.97	1994.24	1968.48
	1960.86	1958.49	1981.88	1947.64	1994.66	1976.07	1979.53	1976.26	1971.28	1950.09	1972.9	1954.58	1979.13	1998.71	1980.22	1997.57	1955.56	1989.45	1960.76	2012.49	1986.38	1955.98	2007.95	1972.43	1956.58	1972.59	1983.96	2021.49	1952.43	1982.97	1953.12	2019.27	1983.35	2021.95	1972.32	2026.74	1959.18	1988.89	1963.23	1968.14	1973.39	2011.86	1963.83	1963.33	1952.71	1966.29	1962	1994.45	1968.5
	1960.9	1958.57	1982.22	1947.7	1994.77	1976.26	1979.66	1976.46	1971.37	1950.18	1973	1954.62	1979.31	1999.01	1980.44	1997.78	1955.68	1989.71	1960.85	2012.83	1986.71	1956.07	2008.49	1972.69	1956.72	1972.72	1984.14	2021.97	1952.58	1983.14	1953.15	2019.63	1983.77	2022.28	1972.49	2027.02	1959.25	1989.16	1963.32	1968.3	1973.62	2012.07	1963.98	1963.43	1952.73	1966.35	1962.03	1994.67	1968.53
	1960.95	1958.65	1982.57	1947.76	1994.89	1976.44	1979.79	1976.66	1971.46	1950.27	1973.11	1954.66	1979.5	1999.31	1980.65	1997.99	1955.81	1989.98	1960.95	2013.17	1987.04	1956.17	2009.03	1972.94	1956.87	1972.85	1984.31	2022.46	1952.72	1983.31	1953.17	2019.99	1984.2	2022.61	1972.66	2027.29	1959.33	1989.44	1963.41	1968.46	1973.85	2012.28	1964.13	1963.52	1952.75	1966.42	1962.06	1994.89	1968.56
	1960.99	1958.72	1982.92	1947.81	1995	1976.63	1979.91	1976.86	1971.55	1950.36	1973.22	1954.7	1979.69	1999.61	1980.86	1998.2	1955.93	1990.24	1961.05	2013.51	1987.37	1956.27	2009.58	1973.2	1957.02	1972.98	1984.49	2022.95	1952.88	1983.48	1953.2	2020.34	1984.63	2022.95	1972.83	2027.57	1959.4	1989.72	1963.5	1968.63	1974.08	2012.5	1964.28	1963.62	1952.78	1966.49	1962.09	1995.12	1968.58
	1961.03	1958.8	1983.27	1947.87	1995.11	1976.82	1980.04	1977.07	1971.64	1950.45	1973.33	1954.74	1979.88	1999.91	1981.08	1998.42	1956.05	1990.5	1961.15	2013.85	1987.71	1956.36	2010.13	1973.45	1957.17	1973.12	1984.66	2023.44	1953.03	1983.65	1953.22	2020.7	1985.07	2023.28	1973	2027.84	1959.48	1989.99	1963.59	1968.79	1974.32	2012.71	1964.43	1963.71	1952.8	1966.56	1962.13	1995.34	1968.61
	1961.08	1958.88	1983.62	1947.93	1995.23	1977.01	1980.17	1977.27	1971.73	1950.54	1973.43	1954.79	1980.07	2000.21	1981.29	1998.63	1956.18	1990.76	1961.24	2014.19	1988.05	1956.46	2010.68	1973.71	1957.32	1973.25	1984.84	2023.94	1953.18	1983.82	1953.25	2021.07	1985.51	2023.62	1973.16	2028.11	1959.56	1990.27	1963.68	1968.96	1974.55	2012.92	1964.59	1963.81	1952.82	1966.62	1962.16	1995.56	1968.64
	1961.13	1958.96	1983.98	1947.98	1995.34	1977.2	1980.3	1977.48	1971.83	1950.63	1973.54	1954.83	1980.26	2000.51	1981.51	1998.85	1956.31	1991.03	1961.34	2014.54	1988.39	1956.56	2011.23	1973.97	1957.47	1973.39	1985.01	2024.43	1953.34	1984	1953.28	2021.43	1985.95	2023.96	1973.33	2028.38	1959.63	1990.55	1963.77	1969.13	1974.79	2013.13	1964.74	1963.9	1952.84	1966.69	1962.19	1995.78	1968.67
	1961.17	1959.04	1984.33	1948.04	1995.46	1977.39	1980.42	1977.69	1971.92	1950.73	1973.65	1954.88	1980.45	2000.81	1981.72	1999.06	1956.43	1991.29	1961.44	2014.88	1988.73	1956.66	2011.79	1974.23	1957.62	1973.53	1985.19	2024.93	1953.5	1984.17	1953.3	2021.79	1986.39	2024.3	1973.5	2028.65	1959.71	1990.83	1963.87	1969.3	1975.03	2013.34	1964.89	1964	1952.87	1966.76	1962.22	1996	1968.71
	1961.22	1959.12	1984.69	1948.1	1995.57	1977.58	1980.55	1977.91	1972.01	1950.82	1973.76	1954.92	1980.64	2001.12	1981.94	1999.28	1956.56	1991.56	1961.54	2015.23	1989.07	1956.77	2012.35	1974.5	1957.77	1973.67	1985.37	2025.42	1953.66	1984.34	1953.33	2022.16	1986.85	2024.65	1973.67	2028.92	1959.79	1991.12	1963.96	1969.47	1975.27	2013.56	1965.05	1964.1	1952.89	1966.82	1962.26	1996.23	1968.74
	1961.27	1959.19	1985.05	1948.16	1995.69	1977.77	1980.68	1978.12	1972.1	1950.92	1973.87	1954.97	1980.84	2001.42	1982.16	1999.5	1956.69	1991.83	1961.64	2015.58	1989.42	1956.87	2012.91	1974.76	1957.93	1973.81	1985.55	2025.92	1953.83	1984.52	1953.35	2022.53	1987.3	2024.99	1973.84	2029.19	1959.87	1991.4	1964.06	1969.64	1975.52	2013.77	1965.2	1964.2	1952.91	1966.89	1962.29	1996.45	1968.77
	1961.33	1959.27	1985.41	1948.22	1995.8	1977.96	1980.8	1978.34	1972.19	1951.01	1973.98	1955.01	1981.03	2001.73	1982.38	1999.72	1956.82	1992.09	1961.74	2015.93	1989.76	1956.97	2013.48	1975.03	1958.09	1973.95	1985.73	2026.42	1953.99	1984.69	1953.38	2022.89	1987.76	2025.34	1974.02	2029.46	1959.94	1991.69	1964.15	1969.82	1975.76	2013.98	1965.36	1964.29	1952.94	1966.96	1962.32	1996.67	1968.81
	1961.38	1959.36	1985.77	1948.28	1995.92	1978.16	1980.93	1978.56	1972.28	1951.11	1974.09	1955.06	1981.23	2002.03	1982.6	1999.94	1956.95	1992.36	1961.84	2016.28	1990.11	1957.08	2014.04	1975.29	1958.24	1974.09	1985.91	2026.93	1954.16	1984.87	1953.41	2023.26	1988.22	2025.68	1974.19	2029.73	1960.02	1991.97	1964.25	1969.99	1976.01	2014.19	1965.52	1964.39	1952.96	1967.03	1962.36	1996.9	1968.84
	1961.43	1959.44	1986.14	1948.34	1996.04	1978.35	1981.06	1978.78	1972.37	1951.21	1974.2	1955.1	1981.43	2002.34	1982.82	2000.17	1957.08	1992.63	1961.95	2016.63	1990.46	1957.19	2014.62	1975.56	1958.4	1974.23	1986.09	2027.43	1954.33	1985.05	1953.43	2023.64	1988.68	2026.03	1974.36	2029.99	1960.1	1992.26	1964.35	1970.17	1976.26	2014.41	1965.67	1964.49	1952.98	1967.1	1962.39	1997.12	1968.88
	1961.49	1959.52	1986.5	1948.4	1996.15	1978.54	1981.19	1979.01	1972.47	1951.31	1974.31	1955.15	1981.63	2002.65	1983.04	2000.39	1957.21	1992.9	1962.05	2016.98	1990.82	1957.29	2015.19	1975.83	1958.56	1974.37	1986.28	2027.93	1954.51	1985.22	1953.46	2024.01	1989.15	2026.38	1974.53	2030.26	1960.19	1992.55	1964.45	1970.35	1976.51	2014.62	1965.83	1964.59	1953.01	1967.16	1962.42	1997.35	1968.92
	1961.54	1959.6	1986.87	1948.46	1996.27	1978.74	1981.31	1979.23	1972.56	1951.41	1974.42	1955.2	1981.82	2002.96	1983.26	2000.62	1957.34	1993.17	1962.15	2017.34	1991.17	1957.4	2015.77	1976.1	1958.73	1974.52	1986.46	2028.44	1954.68	1985.4	1953.49	2024.38	1989.63	2026.74	1974.71	2030.52	1960.27	1992.84	1964.55	1970.53	1976.76	2014.83	1965.99	1964.69	1953.03	1967.23	1962.46	1997.57	1968.96
	1961.6	1959.68	1987.24	1948.53	1996.39	1978.94	1981.44	1979.46	1972.65	1951.51	1974.53	1955.25	1982.02	2003.27	1983.49	2000.85	1957.48	1993.44	1962.25	2017.69	1991.53	1957.51	2016.35	1976.37	1958.89	1974.66	1986.64	2028.95	1954.86	1985.58	1953.51	2024.76	1990.1	2027.09	1974.88	2030.78	1960.35	1993.13	1964.65	1970.72	1977.01	2015.05	1966.15	1964.79	1953.06	1967.3	1962.49	1997.8	1969
	1961.66	1959.76	1987.61	1948.59	1996.51	1979.13	1981.57	1979.69	1972.74	1951.61	1974.64	1955.3	1982.23	2003.58	1983.71	2001.08	1957.61	1993.71	1962.36	2018.05	1991.89	1957.62	2016.93	1976.65	1959.05	1974.81	1986.83	2029.46	1955.04	1985.76	1953.54	2025.13	1990.58	2027.45	1975.05	2031.04	1960.43	1993.42	1964.75	1970.9	1977.27	2015.26	1966.31	1964.89	1953.08	1967.37	1962.53	1998.03	1969.04
	1961.72	1959.85	1987.98	1948.65	1996.63	1979.33	1981.69	1979.92	1972.83	1951.72	1974.75	1955.35	1982.43	2003.89	1983.94	2001.31	1957.75	1993.98	1962.46	2018.4	1992.25	1957.73	2017.52	1976.92	1959.22	1974.96	1987.02	2029.97	1955.22	1985.94	1953.57	2025.51	1991.07	2027.81	1975.23	2031.3	1960.51	1993.71	1964.85	1971.09	1977.53	2015.47	1966.47	1965	1953.11	1967.44	1962.56	1998.25	1969.08
	1961.78	1959.93	1988.36	1948.71	1996.75	1979.53	1981.82	1980.16	1972.93	1951.82	1974.86	1955.4	1982.63	2004.21	1984.16	2001.54	1957.88	1994.26	1962.56	2018.76	1992.61	1957.84	2018.11	1977.2	1959.38	1975.11	1987.2	2030.48	1955.41	1986.12	1953.6	2025.89	1991.56	2028.17	1975.4	2031.56	1960.6	1994.01	1964.96	1971.27	1977.78	2015.69	1966.64	1965.1	1953.13	1967.5	1962.6	1998.48	1969.12
	1961.84	1960.01	1988.74	1948.78	1996.87	1979.73	1981.95	1980.39	1973.02	1951.93	1974.97	1955.45	1982.84	2004.52	1984.39	2001.78	1958.02	1994.53	1962.67	2019.12	1992.98	1957.96	2018.7	1977.48	1959.55	1975.26	1987.39	2030.99	1955.6	1986.3	1953.63	2026.27	1992.05	2028.53	1975.58	2031.82	1960.68	1994.3	1965.06	1971.46	1978.04	2015.9	1966.8	1965.2	1953.16	1967.57	1962.63	1998.71	1969.17
	1961.91	1960.09	1989.11	1948.84	1996.99	1979.93	1982.07	1980.63	1973.11	1952.03	1975.08	1955.51	1983.04	2004.84	1984.62	2002.01	1958.15	1994.81	1962.77	2019.48	1993.34	1958.07	2019.3	1977.76	1959.72	1975.41	1987.58	2031.51	1955.78	1986.49	1953.65	2026.66	1992.54	2028.89	1975.76	2032.08	1960.76	1994.6	1965.17	1971.65	1978.31	2016.12	1966.96	1965.3	1953.18	1967.64	1962.67	1998.93	1969.21
	1961.97	1960.18	1989.49	1948.91	1997.11	1980.13	1982.2	1980.87	1973.2	1952.14	1975.19	1955.56	1983.25	2005.15	1984.84	2002.25	1958.29	1995.08	1962.88	2019.85	1993.71	1958.18	2019.9	1978.04	1959.89	1975.56	1987.77	2032.03	1955.98	1986.67	1953.68	2027.04	1993.04	2029.26	1975.93	2032.33	1960.85	1994.89	1965.27	1971.84	1978.57	2016.33	1967.13	1965.41	1953.21	1967.71	1962.7	1999.16	1969.26
	1962.04	1960.26	1989.88	1948.98	1997.24	1980.33	1982.33	1981.11	1973.29	1952.25	1975.31	1955.61	1983.45	2005.47	1985.07	2002.48	1958.43	1995.36	1962.98	2020.21	1994.08	1958.3	2020.5	1978.32	1960.06	1975.71	1987.96	2032.54	1956.17	1986.85	1953.71	2027.43	1993.55	2029.62	1976.11	2032.59	1960.93	1995.19	1965.38	1972.04	1978.84	2016.55	1967.29	1965.51	1953.23	1967.78	1962.74	1999.39	1969.3
	1962.11	1960.35	1990.26	1949.04	1997.36	1980.53	1982.46	1981.36	1973.38	1952.35	1975.42	1955.67	1983.66	2005.79	1985.3	2002.72	1958.57	1995.63	1963.09	2020.57	1994.45	1958.42	2021.1	1978.6	1960.24	1975.87	1988.15	2033.06	1956.36	1987.04	1953.74	2027.81	1994.05	2029.99	1976.29	2032.84	1961.02	1995.49	1965.49	1972.23	1979.1	2016.76	1967.46	1965.62	1953.26	1967.85	1962.78	1999.62	1969.35
	1962.18	1960.43	1990.64	1949.11	1997.48	1980.74	1982.58	1981.6	1973.48	1952.46	1975.53	1955.72	1983.87	2006.1	1985.53	2002.96	1958.71	1995.91	1963.19	2020.94	1994.83	1958.53	2021.71	1978.89	1960.41	1976.02	1988.34	2033.58	1956.56	1987.22	1953.77	2028.2	1994.56	2030.36	1976.47	2033.1	1961.11	1995.79	1965.59	1972.43	1979.37	2016.98	1967.63	1965.72	1953.29	1967.91	1962.81	1999.85	1969.4
	1962.25	1960.52	1991.03	1949.18	1997.61	1980.94	1982.71	1981.85	1973.57	1952.57	1975.65	1955.78	1984.08	2006.42	1985.77	2003.21	1958.85	1996.19	1963.3	2021.31	1995.2	1958.65	2022.32	1979.17	1960.59	1976.18	1988.54	2034.11	1956.76	1987.41	1953.8	2028.59	1995.08	2030.73	1976.64	2033.35	1961.19	1996.09	1965.7	1972.63	1979.64	2017.19	1967.8	1965.83	1953.31	1967.98	1962.85	2000.08	1969.45
	1962.32	1960.6	1991.42	1949.25	1997.73	1981.14	1982.84	1982.1	1973.66	1952.69	1975.76	1955.83	1984.29	2006.74	1986	2003.45	1958.99	1996.47	1963.41	2021.68	1995.58	1958.77	2022.93	1979.46	1960.76	1976.33	1988.73	2034.63	1956.96	1987.6	1953.83	2028.99	1995.6	2031.11	1976.82	2033.6	1961.28	1996.39	1965.81	1972.83	1979.91	2017.4	1967.96	1965.93	1953.34	1968.05	1962.89	2000.31	1969.5
	1962.39	1960.69	1991.81	1949.31	1997.86	1981.35	1982.97	1982.35	1973.75	1952.8	1975.87	1955.89	1984.51	2007.06	1986.23	2003.69	1959.14	1996.75	1963.51	2022.05	1995.96	1958.89	2023.55	1979.75	1960.94	1976.49	1988.92	2035.16	1957.17	1987.79	1953.86	2029.38	1996.12	2031.48	1977	2033.85	1961.37	1996.7	1965.93	1973.03	1980.19	2017.62	1968.13	1966.04	1953.37	1968.12	1962.92	2000.54	1969.55
	1962.47	1960.78	1992.2	1949.38	1997.98	1981.55	1983.09	1982.6	1973.84	1952.91	1975.99	1955.95	1984.72	2007.38	1986.46	2003.94	1959.28	1997.03	1963.62	2022.42	1996.34	1959.01	2024.16	1980.04	1961.12	1976.65	1989.12	2035.69	1957.37	1987.98	1953.89	2029.78	1996.65	2031.86	1977.18	2034.09	1961.46	1997	1966.04	1973.24	1980.46	2017.84	1968.3	1966.14	1953.4	1968.19	1962.96	2000.77	1969.61
	1962.54	1960.86	1992.59	1949.45	1998.11	1981.76	1983.22	1982.86	1973.94	1953.02	1976.1	1956	1984.93	2007.71	1986.7	2004.19	1959.42	1997.31	1963.73	2022.79	1996.73	1959.13	2024.79	1980.33	1961.3	1976.81	1989.32	2036.22	1957.58	1988.17	1953.92	2030.17	1997.17	2032.24	1977.36	2034.34	1961.55	1997.3	1966.15	1973.44	1980.74	2018.05	1968.47	1966.25	1953.43	1968.26	1963	2001	1969.66
	1962.62	1960.95	1992.99	1949.52	1998.23	1981.96	1983.35	1983.12	1974.03	1953.14	1976.22	1956.06	1985.15	2008.03	1986.93	2004.44	1959.57	1997.6	1963.84	2023.16	1997.11	1959.26	2025.41	1980.63	1961.49	1976.96	1989.51	2036.75	1957.79	1988.36	1953.95	2030.57	1997.71	2032.62	1977.54	2034.59	1961.64	1997.61	1966.27	1973.65	1981.02	2018.27	1968.65	1966.36	1953.46	1968.32	1963.04	2001.23	1969.72
	1962.7	1961.04	1993.38	1949.6	1998.36	1982.17	1983.48	1983.37	1974.12	1953.25	1976.34	1956.12	1985.36	2008.35	1987.17	2004.68	1959.71	1997.88	1963.95	2023.54	1997.5	1959.38	2026.04	1980.92	1961.67	1977.13	1989.71	2037.28	1958	1988.55	1953.98	2030.97	1998.25	2033	1977.73	2034.83	1961.73	1997.92	1966.38	1973.86	1981.3	2018.48	1968.82	1966.47	1953.48	1968.39	1963.08	2001.46	1969.77
	1962.78	1961.12	1993.78	1949.67	1998.49	1982.38	1983.61	1983.63	1974.21	1953.37	1976.45	1956.18	1985.58	2008.68	1987.41	2004.94	1959.86	1998.16	1964.05	2023.91	1997.89	1959.51	2026.67	1981.22	1961.85	1977.29	1989.91	2037.81	1958.22	1988.74	1954.01	2031.38	1998.79	2033.39	1977.91	2035.07	1961.82	1998.22	1966.5	1974.07	1981.58	2018.7	1968.99	1966.58	1953.51	1968.46	1963.11	2001.69	1969.83
	1962.86	1961.21	1994.18	1949.74	1998.62	1982.59	1983.74	1983.9	1974.31	1953.48	1976.57	1956.24	1985.8	2009	1987.65	2005.19	1960.01	1998.45	1964.16	2024.29	1998.28	1959.63	2027.3	1981.52	1962.04	1977.45	1990.11	2038.35	1958.43	1988.94	1954.04	2031.78	1999.33	2033.78	1978.09	2035.31	1961.91	1998.53	1966.61	1974.28	1981.86	2018.91	1969.16	1966.68	1953.54	1968.53	1963.15	2001.92	1969.89
	1962.94	1961.3	1994.58	1949.81	1998.75	1982.8	1983.87	1984.16	1974.4	1953.6	1976.69	1956.3	1986.02	2009.33	1987.88	2005.44	1960.16	1998.74	1964.27	2024.67	1998.68	1959.76	2027.94	1981.82	1962.23	1977.61	1990.31	2038.89	1958.65	1989.13	1954.07	2032.19	1999.88	2034.16	1978.27	2035.56	1962	1998.84	1966.73	1974.49	1982.14	2019.13	1969.34	1966.79	1953.57	1968.59	1963.19	2002.15	1969.95
	1963.03	1961.39	1994.98	1949.89	1998.88	1983.01	1984	1984.42	1974.49	1953.72	1976.8	1956.37	1986.24	2009.65	1988.12	2005.7	1960.3	1999.02	1964.38	2025.04	1999.07	1959.88	2028.57	1982.12	1962.42	1977.77	1990.51	2039.43	1958.87	1989.33	1954.1	2032.59	2000.43	2034.55	1978.46	2035.79	1962.09	1999.15	1966.85	1974.71	1982.43	2019.35	1969.51	1966.9	1953.6	1968.66	1963.23	2002.38	1970.01
	1963.11	1961.47	1995.39	1949.96	1999.01	1983.22	1984.12	1984.69	1974.58	1953.84	1976.92	1956.43	1986.46	2009.98	1988.36	2005.95	1960.45	1999.31	1964.49	2025.43	1999.47	1960.01	2029.22	1982.42	1962.61	1977.94	1990.72	2039.97	1959.09	1989.53	1954.13	2033	2000.99	2034.95	1978.64	2036.03	1962.19	1999.46	1966.97	1974.93	1982.72	2019.56	1969.69	1967.01	1953.64	1968.73	1963.27	2002.61	1970.07
	1963.2	1961.56	1995.79	1950.04	1999.14	1983.43	1984.25	1984.96	1974.67	1953.96	1977.04	1956.49	1986.68	2010.31	1988.6	2006.21	1960.6	1999.6	1964.6	2025.81	1999.87	1960.14	2029.86	1982.72	1962.8	1978.1	1990.92	2040.51	1959.31	1989.72	1954.16	2033.42	2001.55	2035.34	1978.82	2036.27	1962.28	1999.78	1967.09	1975.15	1983.01	2019.78	1969.86	1967.12	1953.67	1968.8	1963.31	2002.84	1970.13
	1963.29	1961.65	1996.2	1950.11	1999.27	1983.64	1984.39	1985.23	1974.77	1954.08	1977.16	1956.56	1986.9	2010.64	1988.84	2006.47	1960.76	1999.89	1964.71	2026.19	2000.27	1960.27	2030.51	1983.03	1962.99	1978.27	1991.12	2041.05	1959.54	1989.92	1954.19	2033.83	2002.11	2035.74	1979.01	2036.5	1962.37	2000.09	1967.21	1975.37	1983.3	2019.99	1970.04	1967.23	1953.7	1968.86	1963.35	2003.07	1970.2
	1963.38	1961.74	1996.61	1950.19	1999.4	1983.85	1984.52	1985.5	1974.86	1954.2	1977.28	1956.62	1987.13	2010.97	1989.09	2006.73	1960.91	2000.18	1964.83	2026.57	2000.67	1960.4	2031.16	1983.33	1963.18	1978.44	1991.33	2041.6	1959.77	1990.12	1954.23	2034.25	2002.68	2036.14	1979.19	2036.74	1962.47	2000.4	1967.33	1975.59	1983.59	2020.21	1970.22	1967.35	1953.73	1968.93	1963.39	2003.31	1970.26
	1963.47	1961.83	1997.02	1950.27	1999.53	1984.06	1984.65	1985.77	1974.95	1954.32	1977.4	1956.68	1987.35	2011.3	1989.33	2006.99	1961.06	2000.47	1964.94	2026.96	2001.07	1960.53	2031.81	1983.64	1963.38	1978.6	1991.54	2042.15	1960	1990.33	1954.26	2034.66	2003.25	2036.54	1979.38	2036.97	1962.56	2000.72	1967.46	1975.82	1983.88	2020.43	1970.4	1967.46	1953.76	1969	1963.43	2003.54	1970.32
	1963.56	1961.92	1997.43	1950.35	1999.67	1984.28	1984.78	1986.05	1975.04	1954.44	1977.52	1956.75	1987.58	2011.63	1989.57	2007.25	1961.21	2000.77	1965.05	2027.35	2001.48	1960.66	2032.46	1983.95	1963.57	1978.77	1991.74	2042.7	1960.23	1990.53	1954.29	2035.08	2003.83	2036.94	1979.57	2037.2	1962.66	2001.04	1967.58	1976.04	1984.18	2020.64	1970.58	1967.57	1953.8	1969.06	1963.48	2003.77	1970.39
	1963.65	1962.01	1997.84	1950.43	1999.8	1984.49	1984.91	1986.33	1975.14	1954.57	1977.65	1956.82	1987.8	2011.96	1989.82	2007.52	1961.37	2001.06	1965.16	2027.74	2001.89	1960.8	2033.12	1984.26	1963.77	1978.94	1991.95	2043.25	1960.46	1990.73	1954.32	2035.5	2004.4	2037.34	1979.75	2037.43	1962.75	2001.35	1967.71	1976.27	1984.47	2020.86	1970.76	1967.68	1953.83	1969.13	1963.52	2004	1970.46
	1963.75	1962.1	1998.26	1950.5	1999.94	1984.7	1985.04	1986.6	1975.23	1954.69	1977.77	1956.88	1988.03	2012.29	1990.06	2007.78	1961.52	2001.35	1965.27	2028.12	2002.3	1960.93	2033.78	1984.57	1963.97	1979.11	1992.16	2043.8	1960.69	1990.93	1954.35	2035.93	2004.99	2037.75	1979.94	2037.66	1962.85	2001.67	1967.83	1976.5	1984.77	2021.08	1970.94	1967.79	1953.86	1969.2	1963.56	2004.23	1970.53
	1963.85	1962.19	1998.67	1950.58	2000.07	1984.92	1985.17	1986.88	1975.32	1954.82	1977.89	1956.95	1988.26	2012.62	1990.31	2008.05	1961.68	2001.65	1965.39	2028.51	2002.71	1961.07	2034.45	1984.89	1964.17	1979.28	1992.37	2044.36	1960.93	1991.14	1954.39	2036.35	2005.57	2038.16	1980.13	2037.89	1962.95	2001.99	1967.96	1976.74	1985.07	2021.29	1971.12	1967.91	1953.9	1969.26	1963.6	2004.47	1970.6
	1963.94	1962.28	1999.09	1950.67	2000.21	1985.13	1985.31	1987.16	1975.41	1954.94	1978.01	1957.02	1988.49	2012.95	1990.55	2008.32	1961.84	2001.95	1965.5	2028.91	2003.13	1961.2	2035.11	1985.2	1964.37	1979.45	1992.58	2044.92	1961.17	1991.35	1954.42	2036.78	2006.16	2038.57	1980.32	2038.12	1963.04	2002.31	1968.09	1976.97	1985.37	2021.51	1971.3	1968.02	1953.93	1969.33	1963.64	2004.7	1970.67
	1964.04	1962.37	1999.51	1950.75	2000.34	1985.35	1985.44	1987.45	1975.51	1955.07	1978.14	1957.09	1988.72	2013.29	1990.8	2008.59	1961.99	2002.24	1965.61	2029.3	2003.54	1961.34	2035.78	1985.52	1964.57	1979.62	1992.79	2045.47	1961.41	1991.55	1954.45	2037.21	2006.76	2038.98	1980.51	2038.34	1963.14	2002.63	1968.22	1977.21	1985.67	2021.73	1971.48	1968.13	1953.97	1969.39	1963.69	2004.93	1970.74
	1964.14	1962.46	1999.93	1950.83	2000.48	1985.56	1985.57	1987.73	1975.6	1955.2	1978.26	1957.16	1988.95	2013.62	1991.05	2008.86	1962.15	2002.54	1965.73	2029.69	2003.96	1961.47	2036.45	1985.83	1964.78	1979.8	1993	2046.03	1961.65	1991.76	1954.49	2037.64	2007.35	2039.39	1980.7	2038.56	1963.24	2002.95	1968.35	1977.44	1985.97	2021.94	1971.66	1968.25	1954	1969.46	1963.73	2005.16	1970.81
	1964.25	1962.55	2000.35	1950.91	2000.62	1985.78	1985.71	1988.02	1975.69	1955.32	1978.39	1957.23	1989.18	2013.95	1991.29	2009.13	1962.31	2002.84	1965.84	2030.09	2004.38	1961.61	2037.13	1986.15	1964.98	1979.97	1993.21	2046.6	1961.89	1991.97	1954.52	2038.07	2007.96	2039.81	1980.89	2038.79	1963.34	2003.27	1968.48	1977.68	1986.28	2022.16	1971.85	1968.36	1954.04	1969.52	1963.77	2005.4	1970.88
	1964.35	1962.64	2000.77	1951	2000.76	1986	1985.84	1988.3	1975.78	1955.45	1978.52	1957.3	1989.41	2014.29	1991.54	2009.4	1962.47	2003.14	1965.95	2030.49	2004.8	1961.75	2037.81	1986.47	1965.19	1980.14	1993.43	2047.16	1962.14	1992.18	1954.55	2038.51	2008.56	2040.23	1981.08	2039.01	1963.44	2003.6	1968.61	1977.93	1986.58	2022.38	1972.03	1968.48	1954.08	1969.59	1963.82	2005.63	1970.96
	1964.46	1962.73	2001.2	1951.08	2000.89	1986.22	1985.97	1988.59	1975.88	1955.58	1978.64	1957.37	1989.65	2014.62	1991.79	2009.67	1962.63	2003.45	1966.07	2030.89	2005.22	1961.89	2038.49	1986.79	1965.4	1980.32	1993.64	2047.73	1962.38	1992.4	1954.59	2038.94	2009.17	2040.65	1981.27	2039.23	1963.54	2003.92	1968.74	1978.17	1986.89	2022.6	1972.22	1968.59	1954.11	1969.65	1963.86	2005.86	1971.03
	1964.56	1962.82	2001.62	1951.17	2001.03	1986.43	1986.11	1988.88	1975.97	1955.71	1978.77	1957.45	1989.88	2014.96	1992.04	2009.95	1962.79	2003.75	1966.18	2031.28	2005.65	1962.03	2039.17	1987.12	1965.61	1980.49	1993.86	2048.29	1962.63	1992.61	1954.62	2039.38	2009.78	2041.07	1981.46	2039.44	1963.64	2004.25	1968.88	1978.42	1987.2	2022.81	1972.4	1968.71	1954.15	1969.72	1963.91	2006.09	1971.11
	1964.67	1962.92	2002.05	1951.25	2001.17	1986.65	1986.25	1989.17	1976.06	1955.84	1978.9	1957.52	1990.12	2015.3	1992.29	2010.23	1962.95	2004.05	1966.3	2031.69	2006.07	1962.17	2039.85	1987.44	1965.82	1980.67	1994.08	2048.86	1962.88	1992.82	1954.65	2039.82	2010.4	2041.49	1981.65	2039.66	1963.74	2004.57	1969.01	1978.66	1987.51	2023.03	1972.59	1968.82	1954.19	1969.78	1963.95	2006.33	1971.19
	1964.78	1963.01	2002.48	1951.34	2001.31	1986.87	1986.38	1989.46	1976.15	1955.97	1979.03	1957.59	1990.35	2015.63	1992.54	2010.5	1963.11	2004.36	1966.41	2032.09	2006.5	1962.31	2040.54	1987.77	1966.03	1980.84	1994.29	2049.43	1963.13	1993.04	1954.69	2040.27	2011.02	2041.92	1981.84	2039.88	1963.84	2004.9	1969.15	1978.91	1987.82	2023.25	1972.77	1968.94	1954.23	1969.84	1964	2006.56	1971.26
	1964.9	1963.1	2002.91	1951.43	2001.46	1987.09	1986.52	1989.76	1976.25	1956.11	1979.16	1957.67	1990.59	2015.97	1992.79	2010.78	1963.28	2004.66	1966.53	2032.49	2006.93	1962.45	2041.23	1988.1	1966.24	1981.02	1994.51	2050.01	1963.38	1993.26	1954.72	2040.71	2011.64	2042.35	1982.04	2040.09	1963.95	2005.23	1969.29	1979.17	1988.13	2023.47	1972.96	1969.05	1954.27	1969.91	1964.04	2006.79	1971.34
	1965.01	1963.19	2003.34	1951.52	2001.6	1987.31	1986.66	1990.05	1976.34	1956.24	1979.29	1957.74	1990.83	2016.31	1993.05	2011.06	1963.44	2004.97	1966.65	2032.9	2007.37	1962.6	2041.93	1988.42	1966.46	1981.2	1994.73	2050.58	1963.64	1993.47	1954.76	2041.16	2012.27	2042.78	1982.23	2040.3	1964.05	2005.55	1969.42	1979.42	1988.44	2023.68	1973.15	1969.17	1954.31	1969.97	1964.09	2007.02	1971.42
	1965.12	1963.28	2003.77	1951.61	2001.74	1987.53	1986.79	1990.35	1976.43	1956.37	1979.42	1957.82	1991.07	2016.65	1993.3	2011.34	1963.61	2005.28	1966.76	2033.3	2007.8	1962.74	2042.62	1988.75	1966.67	1981.37	1994.95	2051.16	1963.89	1993.69	1954.79	2041.61	2012.9	2043.21	1982.42	2040.51	1964.15	2005.88	1969.56	1979.68	1988.76	2023.9	1973.34	1969.29	1954.35	1970.03	1964.13	2007.25	1971.5
	1965.24	1963.37	2004.2	1951.7	2001.88	1987.75	1986.93	1990.65	1976.52	1956.51	1979.55	1957.89	1991.31	2016.98	1993.55	2011.62	1963.77	2005.59	1966.88	2033.71	2008.24	1962.88	2043.32	1989.09	1966.89	1981.55	1995.17	2051.74	1964.15	1993.91	1954.83	2042.06	2013.53	2043.65	1982.62	2040.72	1964.26	2006.21	1969.7	1979.93	1989.08	2024.12	1973.53	1969.41	1954.39	1970.09	1964.18	2007.49	1971.59
	1965.36	1963.47	2004.64	1951.79	2002.03	1987.97	1987.07	1990.95	1976.62	1956.64	1979.68	1957.97	1991.55	2017.32	1993.81	2011.91	1963.94	2005.9	1967	2034.12	2008.67	1963.03	2044.02	1989.42	1967.11	1981.73	1995.39	2052.32	1964.41	1994.14	1954.86	2042.52	2014.17	2044.08	1982.81	2040.93	1964.36	2006.54	1969.84	1980.19	1989.39	2024.34	1973.72	1969.52	1954.43	1970.16	1964.23	2007.72	1971.67
	1965.48	1963.56	2005.07	1951.88	2002.17	1988.19	1987.21	1991.25	1976.71	1956.77	1979.82	1958.05	1991.79	2017.66	1994.06	2012.19	1964.11	2006.21	1967.11	2034.53	2009.11	1963.18	2044.73	1989.75	1967.33	1981.91	1995.62	2052.9	1964.67	1994.36	1954.9	2042.97	2014.82	2044.52	1983.01	2041.14	1964.46	2006.88	1969.99	1980.46	1989.71	2024.56	1973.91	1969.64	1954.47	1970.22	1964.27	2007.95	1971.75
	1965.6	1963.65	2005.51	1951.97	2002.32	1988.41	1987.35	1991.55	1976.8	1956.91	1979.95	1958.13	1992.03	2018	1994.32	2012.48	1964.27	2006.53	1967.23	2034.94	2009.55	1963.32	2045.43	1990.09	1967.55	1982.09	1995.84	2053.49	1964.93	1994.58	1954.93	2043.43	2015.46	2044.96	1983.2	2041.34	1964.57	2007.21	1970.13	1980.72	1990.03	2024.77	1974.1	1969.76	1954.52	1970.28	1964.32	2008.18	1971.84
	1965.72	1963.74	2005.95	1952.06	2002.46	1988.64	1987.49	1991.85	1976.89	1957.05	1980.08	1958.21	1992.28	2018.34	1994.57	2012.76	1964.44	2006.84	1967.35	2035.35	2010	1963.47	2046.14	1990.43	1967.77	1982.27	1996.06	2054.08	1965.2	1994.81	1954.97	2043.89	2016.11	2045.41	1983.4	2041.55	1964.68	2007.54	1970.27	1980.99	1990.35	2024.99	1974.29	1969.88	1954.56	1970.34	1964.37	2008.41	1971.92
	1965.84	1963.83	2006.39	1952.16	2002.61	1988.86	1987.63	1992.15	1976.99	1957.18	1980.22	1958.29	1992.52	2018.68	1994.83	2013.05	1964.61	2007.15	1967.47	2035.77	2010.44	1963.62	2046.85	1990.76	1967.99	1982.45	1996.29	2054.66	1965.46	1995.04	1955	2044.36	2016.77	2045.85	1983.6	2041.75	1964.78	2007.88	1970.42	1981.26	1990.68	2025.21	1974.48	1970	1954.61	1970.4	1964.42	2008.65	1972.01
	1965.97	1963.93	2006.83	1952.25	2002.76	1989.08	1987.77	1992.46	1977.08	1957.32	1980.36	1958.37	1992.77	2019.02	1995.09	2013.34	1964.78	2007.47	1967.59	2036.18	2010.89	1963.77	2047.57	1991.1	1968.22	1982.63	1996.52	2055.26	1965.73	1995.26	1955.04	2044.82	2017.42	2046.3	1983.8	2041.95	1964.89	2008.21	1970.56	1981.53	1991	2025.43	1974.67	1970.11	1954.65	1970.46	1964.47	2008.88	1972.1
	1966.1	1964.02	2007.27	1952.35	2002.91	1989.3	1987.91	1992.76	1977.17	1957.46	1980.49	1958.45	1993.01	2019.36	1995.34	2013.63	1964.95	2007.79	1967.7	2036.6	2011.34	1963.92	2048.29	1991.45	1968.44	1982.81	1996.74	2055.85	1966	1995.49	1955.08	2045.29	2018.08	2046.75	1983.99	2042.15	1965	2008.55	1970.71	1981.8	1991.33	2025.65	1974.87	1970.23	1954.7	1970.52	1964.52	2009.11	1972.19
	1966.23	1964.11	2007.72	1952.45	2003.06	1989.53	1988.06	1993.07	1977.27	1957.6	1980.63	1958.53	1993.26	2019.71	1995.6	2013.92	1965.12	2008.11	1967.82	2037.02	2011.79	1964.07	2049.01	1991.79	1968.67	1982.99	1996.97	2056.44	1966.27	1995.72	1955.11	2045.76	2018.75	2047.2	1984.19	2042.34	1965.1	2008.88	1970.86	1982.07	1991.65	2025.87	1975.06	1970.35	1954.74	1970.58	1964.56	2009.34	1972.28
	1966.36	1964.2	2008.16	1952.54	2003.21	1989.75	1988.2	1993.38	1977.36	1957.74	1980.77	1958.61	1993.51	2020.05	1995.86	2014.22	1965.3	2008.43	1967.94	2037.43	2012.24	1964.22	2049.73	1992.13	1968.9	1983.18	1997.2	2057.04	1966.54	1995.96	1955.15	2046.24	2019.42	2047.66	1984.39	2042.54	1965.21	2009.22	1971.01	1982.35	1991.98	2026.08	1975.26	1970.47	1954.79	1970.64	1964.61	2009.57	1972.37
	1966.49	1964.3	2008.61	1952.64	2003.36	1989.98	1988.34	1993.69	1977.45	1957.88	1980.91	1958.7	1993.76	2020.39	1996.12	2014.51	1965.47	2008.75	1968.06	2037.85	2012.7	1964.37	2050.45	1992.48	1969.13	1983.36	1997.43	2057.64	1966.81	1996.19	1955.18	2046.71	2020.09	2048.11	1984.59	2042.73	1965.32	2009.56	1971.16	1982.63	1992.31	2026.3	1975.45	1970.59	1954.84	1970.7	1964.66	2009.8	1972.46
	1966.62	1964.39	2009.05	1952.74	2003.51	1990.2	1988.49	1994	1977.54	1958.02	1981.05	1958.78	1994.01	2020.73	1996.38	2014.8	1965.64	2009.07	1968.18	2038.28	2013.15	1964.52	2051.18	1992.82	1969.36	1983.54	1997.66	2058.24	1967.08	1996.43	1955.22	2047.19	2020.77	2048.57	1984.79	2042.93	1965.43	2009.89	1971.31	1982.91	1992.64	2026.52	1975.65	1970.71	1954.88	1970.75	1964.72	2010.03	1972.55
	1966.76	1964.48	2009.5	1952.84	2003.66	1990.43	1988.63	1994.31	1977.64	1958.16	1981.19	1958.87	1994.26	2021.07	1996.64	2015.1	1965.82	2009.4	1968.3	2038.7	2013.61	1964.67	2051.91	1993.17	1969.59	1983.72	1997.89	2058.84	1967.36	1996.66	1955.26	2047.67	2021.45	2049.03	1984.99	2043.12	1965.54	2010.23	1971.46	1983.19	1992.97	2026.74	1975.84	1970.83	1954.93	1970.81	1964.77	2010.26	1972.65
	1966.9	1964.58	2009.95	1952.94	2003.81	1990.65	1988.78	1994.62	1977.73	1958.3	1981.34	1958.95	1994.51	2021.42	1996.9	2015.4	1965.99	2009.72	1968.42	2039.12	2014.07	1964.83	2052.65	1993.52	1969.83	1983.91	1998.13	2059.45	1967.63	1996.9	1955.3	2048.15	2022.13	2049.49	1985.19	2043.31	1965.65	2010.57	1971.62	1983.48	1993.3	2026.96	1976.04	1970.95	1954.98	1970.87	1964.82	2010.49	1972.74
	1967.03	1964.67	2010.4	1953.05	2003.96	1990.88	1988.93	1994.94	1977.82	1958.45	1981.48	1959.04	1994.76	2021.76	1997.16	2015.7	1966.17	2010.05	1968.54	2039.55	2014.53	1964.98	2053.38	1993.87	1970.06	1984.09	1998.36	2060.06	1967.91	1997.14	1955.33	2048.64	2022.82	2049.96	1985.39	2043.49	1965.76	2010.91	1971.77	1983.77	1993.63	2027.18	1976.24	1971.07	1955.03	1970.92	1964.87	2010.72	1972.84
	1967.17	1964.76	2010.85	1953.15	2004.12	1991.1	1989.07	1995.25	1977.92	1958.59	1981.63	1959.13	1995.01	2022.1	1997.42	2016	1966.35	2010.37	1968.66	2039.98	2014.99	1965.13	2054.12	1994.23	1970.3	1984.28	1998.59	2060.66	1968.19	1997.38	1955.37	2049.13	2023.51	2050.43	1985.6	2043.68	1965.87	2011.26	1971.93	1984.06	1993.97	2027.4	1976.43	1971.2	1955.08	1970.98	1964.92	2010.95	1972.93
	1967.32	1964.85	2011.31	1953.25	2004.27	1991.33	1989.22	1995.57	1978.01	1958.73	1981.77	1959.21	1995.27	2022.45	1997.69	2016.3	1966.52	2010.7	1968.78	2040.41	2015.46	1965.29	2054.86	1994.58	1970.53	1984.46	1998.83	2061.28	1968.47	1997.62	1955.41	2049.62	2024.2	2050.9	1985.8	2043.87	1965.99	2011.6	1972.08	1984.35	1994.3	2027.62	1976.63	1971.32	1955.13	1971.04	1964.97	2011.18	1973.03
	1967.46	1964.95	2011.76	1953.36	2004.43	1991.56	1989.37	1995.88	1978.1	1958.88	1981.92	1959.3	1995.52	2022.79	1997.95	2016.6	1966.7	2011.03	1968.9	2040.84	2015.92	1965.44	2055.6	1994.94	1970.77	1984.65	1999.06	2061.89	1968.75	1997.87	1955.44	2050.11	2024.9	2051.37	1986	2044.05	1966.1	2011.94	1972.24	1984.64	1994.64	2027.83	1976.83	1971.44	1955.18	1971.09	1965.03	2011.41	1973.13
	1967.61	1965.04	2012.21	1953.46	2004.58	1991.78	1989.52	1996.2	1978.2	1959.02	1982.06	1959.39	1995.78	2023.14	1998.21	2016.9	1966.88	2011.36	1969.02	2041.27	2016.39	1965.6	2056.35	1995.29	1971.01	1984.83	1999.3	2062.51	1969.03	1998.11	1955.48	2050.61	2025.6	2051.84	1986.21	2044.23	1966.21	2012.28	1972.4	1984.94	1994.98	2028.05	1977.03	1971.56	1955.24	1971.15	1965.08	2011.64	1973.23
	1967.75	1965.13	2012.67	1953.57	2004.74	1992.01	1989.67	1996.52	1978.29	1959.17	1982.21	1959.48	1996.03	2023.48	1998.48	2017.2	1967.06	2011.7	1969.15	2041.7	2016.86	1965.76	2057.1	1995.65	1971.26	1985.02	1999.54	2063.12	1969.32	1998.36	1955.52	2051.1	2026.31	2052.32	1986.41	2044.41	1966.32	2012.63	1972.56	1985.24	1995.32	2028.27	1977.23	1971.68	1955.29	1971.2	1965.14	2011.87	1973.33
	1967.9	1965.23	2013.13	1953.68	2004.9	1992.24	1989.82	1996.84	1978.38	1959.31	1982.36	1959.57	1996.29	2023.82	1998.74	2017.51	1967.24	2012.03	1969.27	2042.13	2017.34	1965.92	2057.85	1996.01	1971.5	1985.21	1999.78	2063.74	1969.6	1998.6	1955.56	2051.6	2027.02	2052.8	1986.62	2044.59	1966.44	2012.97	1972.72	1985.54	1995.66	2028.49	1977.43	1971.8	1955.35	1971.25	1965.19	2012.1	1973.43
	1968.05	1965.32	2013.59	1953.79	2005.06	1992.46	1989.97	1997.16	1978.48	1959.46	1982.51	1959.66	1996.55	2024.17	1999.01	2017.81	1967.42	2012.36	1969.39	2042.57	2017.81	1966.07	2058.6	1996.37	1971.74	1985.39	2000.02	2064.36	1969.89	1998.85	1955.6	2052.11	2027.73	2053.28	1986.82	2044.77	1966.55	2013.32	1972.88	1985.84	1996	2028.71	1977.63	1971.93	1955.4	1971.31	1965.24	2012.32	1973.53
	1968.2	1965.41	2014.04	1953.89	2005.21	1992.69	1990.12	1997.48	1978.57	1959.61	1982.66	1959.75	1996.81	2024.51	1999.27	2018.12	1967.6	2012.7	1969.51	2043.01	2018.28	1966.23	2059.36	1996.73	1971.99	1985.58	2000.26	2064.99	1970.17	1999.1	1955.64	2052.61	2028.45	2053.76	1987.03	2044.94	1966.67	2013.66	1973.04	1986.15	1996.34	2028.93	1977.83	1972.05	1955.46	1971.36	1965.3	2012.55	1973.64
	1968.36	1965.5	2014.5	1954	2005.37	1992.92	1990.28	1997.8	1978.66	1959.75	1982.81	1959.84	1997.07	2024.86	1999.54	2018.43	1967.79	2013.04	1969.63	2043.44	2018.76	1966.39	2060.11	1997.1	1972.23	1985.77	2000.5	2065.61	1970.46	1999.36	1955.67	2053.12	2029.17	2054.25	1987.23	2045.11	1966.78	2014.01	1973.21	1986.45	1996.68	2029.15	1978.03	1972.17	1955.51	1971.41	1965.36	2012.78	1973.74
	1968.51	1965.6	2014.97	1954.12	2005.53	1993.15	1990.43	1998.13	1978.76	1959.9	1982.97	1959.94	1997.33	2025.2	1999.8	2018.74	1967.97	2013.38	1969.76	2043.88	2019.24	1966.55	2060.87	1997.46	1972.48	1985.96	2000.74	2066.24	1970.75	1999.61	1955.71	2053.63	2029.89	2054.74	1987.44	2045.29	1966.9	2014.36	1973.37	1986.76	1997.03	2029.37	1978.23	1972.3	1955.57	1971.46	1965.41	2013.01	1973.84
	1968.67	1965.69	2015.43	1954.23	2005.7	1993.38	1990.58	1998.45	1978.85	1960.05	1983.12	1960.03	1997.59	2025.55	2000.07	2019.05	1968.15	2013.72	1969.88	2044.32	2019.72	1966.71	2061.64	1997.83	1972.73	1986.14	2000.99	2066.87	1971.04	1999.86	1955.75	2054.14	2030.61	2055.23	1987.65	2045.46	1967.02	2014.71	1973.54	1987.07	1997.37	2029.59	1978.44	1972.42	1955.63	1971.52	1965.47	2013.23	1973.95
	1968.83	1965.78	2015.89	1954.34	2005.86	1993.61	1990.74	1998.78	1978.94	1960.2	1983.27	1960.13	1997.85	2025.89	2000.34	2019.36	1968.34	2014.06	1970	2044.76	2020.2	1966.88	2062.4	1998.19	1972.98	1986.33	2001.23	2067.51	1971.33	2000.12	1955.79	2054.66	2031.34	2055.72	1987.85	2045.62	1967.13	2015.05	1973.7	1987.39	1997.72	2029.81	1978.64	1972.54	1955.68	1971.57	1965.53	2013.46	1974.06
	1968.99	1965.88	2016.36	1954.45	2006.02	1993.84	1990.9	1999.1	1979.04	1960.35	1983.43	1960.22	1998.11	2026.24	2000.6	2019.67	1968.52	2014.4	1970.13	2045.21	2020.69	1967.04	2063.17	1998.56	1973.23	1986.52	2001.47	2068.14	1971.62	2000.38	1955.83	2055.18	2032.08	2056.21	1988.06	2045.79	1967.25	2015.4	1973.87	1987.71	1998.06	2030.03	1978.84	1972.67	1955.74	1971.62	1965.58	2013.69	1974.16
	1969.15	1965.97	2016.82	1954.57	2006.18	1994.07	1991.05	1999.43	1979.13	1960.5	1983.59	1960.32	1998.38	2026.59	2000.87	2019.98	1968.71	2014.74	1970.25	2045.65	2021.17	1967.2	2063.94	1998.93	1973.48	1986.71	2001.72	2068.78	1971.92	2000.63	1955.87	2055.7	2032.81	2056.71	1988.27	2045.96	1967.37	2015.75	1974.04	1988.02	1998.41	2030.25	1979.05	1972.79	1955.8	1971.67	1965.64	2013.91	1974.27
	1969.32	1966.06	2017.29	1954.68	2006.35	1994.3	1991.21	1999.76	1979.23	1960.65	1983.74	1960.41	1998.64	2026.93	2001.14	2020.29	1968.9	2015.09	1970.37	2046.09	2021.66	1967.37	2064.71	1999.3	1973.74	1986.9	2001.97	2069.42	1972.21	2000.89	1955.91	2056.22	2033.55	2057.21	1988.48	2046.12	1967.49	2016.1	1974.21	1988.34	1998.76	2030.47	1979.25	1972.92	1955.86	1971.72	1965.7	2014.14	1974.38
	1969.48	1966.16	2017.76	1954.8	2006.51	1994.53	1991.37	2000.08	1979.32	1960.8	1983.9	1960.51	1998.91	2027.28	2001.41	2020.61	1969.08	2015.43	1970.5	2046.54	2022.15	1967.53	2065.49	1999.67	1973.99	1987.09	2002.21	2070.06	1972.51	2001.16	1955.95	2056.75	2034.29	2057.71	1988.69	2046.28	1967.6	2016.45	1974.38	1988.67	1999.11	2030.69	1979.46	1973.04	1955.93	1971.77	1965.76	2014.37	1974.49
	1969.65	1966.25	2018.22	1954.92	2006.68	1994.76	1991.52	2000.41	1979.42	1960.95	1984.06	1960.61	1999.17	2027.62	2001.68	2020.92	1969.27	2015.78	1970.62	2046.99	2022.64	1967.69	2066.26	2000.04	1974.25	1987.28	2002.46	2070.7	1972.8	2001.42	1955.99	2057.28	2035.04	2058.22	1988.9	2046.44	1967.72	2016.8	1974.56	1988.99	1999.46	2030.91	1979.66	1973.17	1955.99	1971.82	1965.82	2014.59	1974.6
	1969.82	1966.34	2018.69	1955.04	2006.84	1994.99	1991.68	2000.74	1979.51	1961.11	1984.22	1960.71	1999.44	2027.97	2001.95	2021.24	1969.46	2016.13	1970.75	2047.43	2023.13	1967.86	2067.04	2000.42	1974.51	1987.47	2002.71	2071.35	1973.1	2001.68	1956.03	2057.81	2035.78	2058.72	1989.11	2046.6	1967.84	2017.16	1974.73	1989.32	1999.82	2031.13	1979.87	1973.29	1956.05	1971.87	1965.88	2014.82	1974.71
	1969.99	1966.44	2019.16	1955.15	2007.01	1995.22	1991.84	2001.08	1979.61	1961.26	1984.38	1960.81	1999.71	2028.31	2002.22	2021.56	1969.65	2016.48	1970.87	2047.88	2023.63	1968.03	2067.82	2000.79	1974.77	1987.66	2002.96	2072	1973.4	2001.95	1956.07	2058.34	2036.54	2059.23	1989.32	2046.76	1967.96	2017.51	1974.9	1989.65	2000.17	2031.35	1980.08	1973.42	1956.11	1971.91	1965.94	2015.04	1974.83
	1970.16	1966.53	2019.64	1955.27	2007.17	1995.45	1992	2001.41	1979.7	1961.41	1984.54	1960.91	1999.97	2028.66	2002.49	2021.88	1969.84	2016.83	1971	2048.33	2024.13	1968.19	2068.61	2001.17	1975.03	1987.85	2003.21	2072.65	1973.69	2002.21	1956.11	2058.88	2037.29	2059.74	1989.53	2046.92	1968.08	2017.86	1975.08	1989.98	2000.52	2031.57	1980.28	1973.54	1956.18	1971.96	1966	2015.27	1974.94
	1970.34	1966.62	2020.11	1955.39	2007.34	1995.68	1992.16	2001.74	1979.8	1961.57	1984.7	1961.01	2000.24	2029.01	2002.77	2022.19	1970.03	2017.18	1971.12	2048.79	2024.62	1968.36	2069.39	2001.55	1975.29	1988.05	2003.47	2073.3	1973.99	2002.48	1956.15	2059.42	2038.05	2060.26	1989.74	2047.07	1968.2	2018.21	1975.26	1990.32	2000.88	2031.79	1980.49	1973.67	1956.24	1972.01	1966.07	2015.49	1975.05
	1970.51	1966.72	2020.58	1955.51	2007.51	1995.91	1992.32	2002.07	1979.9	1961.72	1984.86	1961.11	2000.51	2029.35	2003.04	2022.51	1970.22	2017.53	1971.25	2049.24	2025.12	1968.53	2070.18	2001.92	1975.55	1988.24	2003.72	2073.95	1974.29	2002.75	1956.19	2059.96	2038.8	2060.77	1989.95	2047.22	1968.32	2018.57	1975.43	1990.65	2001.23	2032.01	1980.7	1973.79	1956.31	1972.06	1966.13	2015.72	1975.17
	1970.69	1966.81	2021.06	1955.64	2007.68	1996.15	1992.49	2002.41	1979.99	1961.88	1985.02	1961.21	2000.78	2029.7	2003.31	2022.83	1970.41	2017.88	1971.37	2049.69	2025.63	1968.7	2070.97	2002.3	1975.81	1988.43	2003.97	2074.61	1974.59	2003.02	1956.24	2060.5	2039.57	2061.29	1990.16	2047.37	1968.44	2018.92	1975.61	1990.99	2001.59	2032.23	1980.91	1973.92	1956.37	1972.1	1966.19	2015.94	1975.28
	1970.87	1966.9	2021.53	1955.76	2007.85	1996.38	1992.65	2002.74	1980.09	1962.03	1985.19	1961.31	2001.05	2030.04	2003.58	2023.16	1970.61	2018.24	1971.5	2050.15	2026.13	1968.87	2071.76	2002.68	1976.08	1988.63	2004.23	2075.27	1974.89	2003.29	1956.28	2061.05	2040.33	2061.81	1990.37	2047.52	1968.57	2019.27	1975.79	1991.33	2001.95	2032.45	1981.12	1974.05	1956.44	1972.15	1966.26	2016.16	1975.4
	1971.06	1967	2022.01	1955.88	2008.02	1996.61	1992.81	2003.08	1980.19	1962.19	1985.35	1961.41	2001.33	2030.39	2003.86	2023.48	1970.8	2018.59	1971.62	2050.6	2026.63	1969.04	2072.55	2003.06	1976.34	1988.82	2004.48	2075.93	1975.19	2003.57	1956.32	2061.6	2041.1	2062.34	1990.59	2047.67	1968.69	2019.63	1975.97	1991.68	2002.31	2032.67	1981.33	1974.18	1956.51	1972.2	1966.32	2016.39	1975.52
	1971.24	1967.09	2022.49	1956.01	2008.19	1996.84	1992.98	2003.42	1980.29	1962.35	1985.52	1961.52	2001.6	2030.73	2004.13	2023.8	1970.99	2018.95	1971.75	2051.06	2027.14	1969.21	2073.35	2003.45	1976.61	1989.01	2004.74	2076.59	1975.5	2003.84	1956.36	2062.15	2041.87	2062.86	1990.8	2047.81	1968.81	2019.98	1976.15	1992.02	2002.67	2032.89	1981.54	1974.3	1956.58	1972.24	1966.38	2016.61	1975.63
	1971.43	1967.19	2022.96	1956.13	2008.36	1997.08	1993.14	2003.76	1980.38	1962.51	1985.68	1961.62	2001.87	2031.08	2004.41	2024.12	1971.19	2019.31	1971.87	2051.51	2027.65	1969.38	2074.15	2003.83	1976.88	1989.21	2005	2077.26	1975.8	2004.12	1956.4	2062.7	2042.64	2063.39	1991.01	2047.96	1968.93	2020.34	1976.34	1992.37	2003.03	2033.11	1981.75	1974.43	1956.65	1972.29	1966.45	2016.83	1975.75
	1971.61	1967.28	2023.44	1956.26	2008.53	1997.31	1993.3	2004.09	1980.48	1962.66	1985.85	1961.73	2002.15	2031.42	2004.68	2024.45	1971.38	2019.67	1972	2051.97	2028.16	1969.55	2074.95	2004.21	1977.15	1989.4	2005.26	2077.93	1976.1	2004.39	1956.44	2063.26	2043.42	2063.92	1991.23	2048.1	1969.06	2020.7	1976.52	1992.72	2003.39	2033.34	1981.96	1974.56	1956.72	1972.33	1966.52	2017.06	1975.87
	1971.8	1967.38	2023.92	1956.39	2008.71	1997.54	1993.47	2004.43	1980.58	1962.82	1986.02	1961.83	2002.42	2031.77	2004.96	2024.77	1971.58	2020.03	1972.13	2052.43	2028.67	1969.72	2075.75	2004.6	1977.42	1989.6	2005.51	2078.6	1976.41	2004.67	1956.49	2063.82	2044.19	2064.45	1991.44	2048.24	1969.18	2021.05	1976.71	1993.07	2003.75	2033.56	1982.17	1974.69	1956.79	1972.38	1966.58	2017.28	1975.99
	1971.99	1967.47	2024.4	1956.51	2008.88	1997.78	1993.64	2004.77	1980.68	1962.98	1986.18	1961.94	2002.7	2032.12	2005.24	2025.1	1971.77	2020.39	1972.25	2052.89	2029.18	1969.9	2076.55	2004.98	1977.69	1989.8	2005.77	2079.27	1976.71	2004.95	1956.53	2064.38	2044.97	2064.99	1991.65	2048.38	1969.31	2021.41	1976.89	1993.43	2004.12	2033.78	1982.38	1974.82	1956.86	1972.42	1966.65	2017.5	1976.11
	1972.19	1967.56	2024.89	1956.64	2009.05	1998.01	1993.8	2005.11	1980.78	1963.14	1986.35	1962.05	2002.97	2032.46	2005.51	2025.43	1971.97	2020.75	1972.38	2053.35	2029.7	1970.07	2077.36	2005.37	1977.96	1989.99	2006.04	2079.94	1977.01	2005.23	1956.57	2064.94	2045.76	2065.52	1991.87	2048.52	1969.43	2021.76	1977.08	1993.78	2004.48	2034	1982.59	1974.95	1956.93	1972.47	1966.72	2017.72	1976.23
	1972.38	1967.66	2025.37	1956.77	2009.23	1998.24	1993.97	2005.46	1980.88	1963.3	1986.52	1962.15	2003.25	2032.81	2005.79	2025.75	1972.17	2021.11	1972.51	2053.82	2030.21	1970.25	2078.17	2005.76	1978.24	1990.19	2006.3	2080.62	1977.32	2005.51	1956.62	2065.51	2046.54	2066.06	1992.08	2048.66	1969.55	2022.12	1977.27	1994.14	2004.84	2034.23	1982.81	1975.08	1957.01	1972.51	1966.79	2017.94	1976.36
	1972.58	1967.75	2025.85	1956.9	2009.4	1998.48	1994.14	2005.8	1980.98	1963.46	1986.69	1962.26	2003.53	2033.15	2006.07	2026.08	1972.37	2021.48	1972.63	2054.28	2030.73	1970.42	2078.98	2006.15	1978.51	1990.39	2006.56	2081.3	1977.62	2005.79	1956.66	2066.08	2047.33	2066.6	1992.3	2048.79	1969.68	2022.48	1977.46	1994.5	2005.21	2034.45	1983.02	1975.21	1957.08	1972.56	1966.86	2018.17	1976.48
	1972.78	1967.85	2026.34	1957.03	2009.58	1998.71	1994.3	2006.14	1981.08	1963.62	1986.86	1962.37	2003.81	2033.49	2006.35	2026.41	1972.56	2021.84	1972.76	2054.74	2031.25	1970.6	2079.79	2006.54	1978.79	1990.58	2006.82	2081.98	1977.93	2006.08	1956.7	2066.65	2048.12	2067.15	1992.51	2048.92	1969.8	2022.84	1977.65	1994.87	2005.58	2034.67	1983.23	1975.34	1957.15	1972.6	1966.93	2018.39	1976.6
	1972.98	1967.94	2026.82	1957.16	2009.75	1998.95	1994.47	2006.49	1981.19	1963.78	1987.03	1962.48	2004.08	2033.84	2006.63	2026.74	1972.76	2022.21	1972.89	2055.21	2031.77	1970.77	2080.6	2006.93	1979.07	1990.78	2007.09	2082.66	1978.24	2006.36	1956.75	2067.22	2048.91	2067.7	1992.73	2049.05	1969.93	2023.2	1977.84	1995.23	2005.95	2034.89	1983.45	1975.47	1957.23	1972.65	1967	2018.61	1976.73
	1973.18	1968.04	2027.31	1957.3	2009.93	1999.18	1994.64	2006.83	1981.29	1963.95	1987.21	1962.59	2004.36	2034.18	2006.91	2027.07	1972.96	2022.58	1973.02	2055.67	2032.3	1970.95	2081.42	2007.32	1979.35	1990.98	2007.35	2083.35	1978.54	2006.65	1956.79	2067.8	2049.7	2068.24	1992.94	2049.18	1970.06	2023.55	1978.03	1995.6	2006.31	2035.12	1983.66	1975.6	1957.31	1972.69	1967.07	2018.83	1976.85
	1973.39	1968.13	2027.79	1957.43	2010.11	1999.42	1994.81	2007.18	1981.39	1964.11	1987.38	1962.7	2004.64	2034.53	2007.19	2027.4	1973.16	2022.95	1973.14	2056.14	2032.82	1971.13	2082.24	2007.71	1979.63	1991.18	2007.62	2084.04	1978.85	2006.94	1956.83	2068.38	2050.5	2068.8	1993.16	2049.31	1970.18	2023.91	1978.22	1995.97	2006.68	2035.34	1983.88	1975.73	1957.38	1972.73	1967.14	2019.05	1976.98
	1973.59	1968.23	2028.28	1957.56	2010.29	1999.65	1994.98	2007.52	1981.49	1964.27	1987.55	1962.81	2004.93	2034.87	2007.47	2027.73	1973.36	2023.31	1973.27	2056.61	2033.35	1971.31	2083.06	2008.1	1979.91	1991.38	2007.89	2084.73	1979.16	2007.23	1956.88	2068.96	2051.29	2069.35	1993.38	2049.44	1970.31	2024.27	1978.42	1996.35	2007.05	2035.57	1984.09	1975.86	1957.46	1972.77	1967.22	2019.27	1977.1
	1973.8	1968.33	2028.77	1957.7	2010.46	1999.89	1995.15	2007.87	1981.6	1964.44	1987.72	1962.92	2005.21	2035.21	2007.75	2028.07	1973.57	2023.69	1973.4	2057.07	2033.88	1971.49	2083.88	2008.5	1980.19	1991.58	2008.15	2085.42	1979.47	2007.52	1956.92	2069.55	2052.09	2069.91	1993.59	2049.56	1970.44	2024.63	1978.61	1996.72	2007.42	2035.79	1984.31	1975.99	1957.54	1972.82	1967.29	2019.49	1977.23
	1974.01	1968.42	2029.26	1957.83	2010.64	2000.12	1995.32	2008.22	1981.7	1964.6	1987.9	1963.04	2005.49	2035.56	2008.03	2028.4	1973.77	2024.06	1973.53	2057.54	2034.41	1971.67	2084.7	2008.89	1980.47	1991.78	2008.42	2086.12	1979.77	2007.81	1956.97	2070.14	2052.9	2070.47	1993.81	2049.68	1970.56	2024.99	1978.81	1997.1	2007.8	2036.01	1984.52	1976.13	1957.62	1972.86	1967.37	2019.71	1977.36
	1974.22	1968.52	2029.75	1957.97	2010.82	2000.36	1995.5	2008.56	1981.81	1964.76	1988.07	1963.15	2005.77	2035.9	2008.31	2028.73	1973.97	2024.43	1973.66	2058.01	2034.94	1971.85	2085.52	2009.29	1980.76	1991.98	2008.69	2086.81	1980.08	2008.1	1957.01	2070.73	2053.7	2071.03	1994.03	2049.81	1970.69	2025.35	1979.01	1997.48	2008.17	2036.24	1984.74	1976.26	1957.7	1972.9	1967.44	2019.93	1977.49
	1974.44	1968.61	2030.24	1958.11	2011	2000.6	1995.67	2008.91	1981.91	1964.93	1988.25	1963.26	2006.06	2036.24	2008.6	2029.07	1974.17	2024.8	1973.78	2058.48	2035.47	1972.03	2086.35	2009.68	1981.04	1992.18	2008.96	2087.51	1980.39	2008.39	1957.06	2071.32	2054.5	2071.59	1994.24	2049.93	1970.82	2025.71	1979.21	1997.86	2008.54	2036.46	1984.96	1976.39	1957.78	1972.94	1967.52	2020.15	1977.62
	1974.65	1968.71	2030.73	1958.24	2011.18	2000.83	1995.84	2009.26	1982.02	1965.1	1988.43	1963.38	2006.34	2036.59	2008.88	2029.4	1974.38	2025.18	1973.91	2058.95	2036.01	1972.21	2087.18	2010.08	1981.33	1992.38	2009.23	2088.21	1980.7	2008.69	1957.1	2071.91	2055.31	2072.16	1994.46	2050.04	1970.95	2026.07	1979.41	1998.24	2008.92	2036.69	1985.17	1976.53	1957.86	1972.99	1967.59	2020.36	1977.74
	1974.87	1968.8	2031.23	1958.38	2011.37	2001.07	1996.02	2009.61	1982.12	1965.26	1988.6	1963.49	2006.63	2036.93	2009.16	2029.73	1974.58	2025.55	1974.04	2059.42	2036.54	1972.39	2088.01	2010.47	1981.62	1992.58	2009.5	2088.92	1981	2008.98	1957.15	2072.51	2056.12	2072.73	1994.68	2050.16	1971.08	2026.43	1979.61	1998.63	2009.29	2036.91	1985.39	1976.66	1957.94	1973.03	1967.67	2020.58	1977.87
	1975.09	1968.9	2031.72	1958.52	2011.55	2001.31	1996.19	2009.96	1982.23	1965.43	1988.78	1963.61	2006.91	2037.27	2009.45	2030.07	1974.78	2025.93	1974.17	2059.9	2037.08	1972.58	2088.84	2010.87	1981.91	1992.79	2009.78	2089.63	1981.31	2009.28	1957.19	2073.11	2056.93	2073.3	1994.9	2050.27	1971.2	2026.79	1979.81	1999.02	2009.67	2037.14	1985.61	1976.79	1958.02	1973.07	1967.75	2020.8	1978.01
	1975.31	1969	2032.21	1958.66	2011.73	2001.54	1996.36	2010.31	1982.34	1965.6	1988.96	1963.73	2007.2	2037.61	2009.73	2030.41	1974.99	2026.3	1974.3	2060.37	2037.62	1972.76	2089.67	2011.27	1982.2	1992.99	2010.05	2090.33	1981.62	2009.58	1957.24	2073.72	2057.74	2073.87	1995.11	2050.39	1971.33	2027.15	1980.01	1999.41	2010.04	2037.37	1985.83	1976.93	1958.11	1973.11	1967.83	2021.02	1978.14
	1975.54	1969.09	2032.71	1958.8	2011.91	2001.78	1996.54	2010.66	1982.45	1965.76	1989.14	1963.84	2007.48	2037.95	2010.02	2030.74	1975.19	2026.68	1974.43	2060.84	2038.16	1972.95	2090.51	2011.67	1982.49	1993.19	2010.33	2091.05	1981.93	2009.88	1957.29	2074.32	2058.56	2074.45	1995.33	2050.5	1971.46	2027.51	1980.21	1999.8	2010.42	2037.59	1986.05	1977.06	1958.19	1973.15	1967.91	2021.24	1978.27
	1975.76	1969.19	2033.21	1958.94	2012.1	2002.02	1996.71	2011.02	1982.55	1965.93	1989.32	1963.96	2007.77	2038.3	2010.3	2031.08	1975.4	2027.06	1974.56	2061.32	2038.71	1973.13	2091.35	2012.07	1982.78	1993.4	2010.6	2091.76	1982.24	2010.18	1957.33	2074.93	2059.37	2075.02	1995.55	2050.61	1971.59	2027.87	1980.42	2000.2	2010.8	2037.82	1986.27	1977.2	1958.28	1973.19	1967.99	2021.45	1978.4
	1975.99	1969.29	2033.7	1959.09	2012.28	2002.26	1996.89	2011.37	1982.66	1966.1	1989.49	1964.08	2008.06	2038.64	2010.59	2031.42	1975.61	2027.44	1974.69	2061.79	2039.25	1973.32	2092.18	2012.47	1983.07	1993.6	2010.88	2092.48	1982.55	2010.48	1957.38	2075.54	2060.19	2075.61	1995.77	2050.72	1971.72	2028.23	1980.63	2000.6	2011.17	2038.05	1986.48	1977.33	1958.37	1973.23	1968.07	2021.67	1978.53
	1976.22	1969.38	2034.2	1959.23	2012.47	2002.49	1997.07	2011.72	1982.77	1966.27	1989.67	1964.2	2008.35	2038.98	2010.88	2031.76	1975.81	2027.82	1974.82	2062.27	2039.8	1973.5	2093.02	2012.87	1983.37	1993.81	2011.15	2093.19	1982.85	2010.78	1957.43	2076.16	2061.01	2076.19	1995.99	2050.82	1971.85	2028.59	1980.83	2001	2011.55	2038.27	1986.7	1977.47	1958.45	1973.27	1968.15	2021.89	1978.67
	1976.45	1969.48	2034.7	1959.37	2012.65	2002.73	1997.24	2012.08	1982.89	1966.44	1989.86	1964.32	2008.64	2039.32	2011.16	2032.09	1976.02	2028.2	1974.95	2062.74	2040.35	1973.69	2093.86	2013.27	1983.66	1994.01	2011.43	2093.91	1983.16	2011.08	1957.47	2076.77	2061.83	2076.77	1996.21	2050.93	1971.98	2028.95	1981.04	2001.4	2011.93	2038.5	1986.93	1977.61	1958.54	1973.32	1968.24	2022.1	1978.8
	1976.69	1969.58	2035.2	1959.52	2012.84	2002.97	1997.42	2012.43	1983	1966.61	1990.04	1964.44	2008.93	2039.66	2011.45	2032.43	1976.23	2028.59	1975.08	2063.22	2040.9	1973.88	2094.71	2013.67	1983.96	1994.22	2011.71	2094.64	1983.47	2011.39	1957.52	2077.39	2062.65	2077.36	1996.43	2051.03	1972.11	2029.31	1981.25	2001.81	2012.31	2038.73	1987.15	1977.74	1958.63	1973.36	1968.32	2022.32	1978.94
	1976.92	1969.68	2035.7	1959.66	2013.02	2003.21	1997.6	2012.79	1983.11	1966.78	1990.22	1964.56	2009.22	2039.99	2011.74	2032.77	1976.44	2028.97	1975.21	2063.7	2041.45	1974.07	2095.55	2014.07	1984.26	1994.42	2011.99	2095.36	1983.78	2011.69	1957.57	2078.01	2063.48	2077.95	1996.64	2051.13	1972.24	2029.67	1981.46	2002.21	2012.7	2038.96	1987.37	1977.88	1958.72	1973.4	1968.4	2022.53	1979.07
	1977.16	1969.77	2036.2	1959.81	2013.21	2003.45	1997.77	2013.14	1983.22	1966.95	1990.4	1964.68	2009.51	2040.33	2012.03	2033.11	1976.65	2029.36	1975.34	2064.18	2042	1974.26	2096.4	2014.48	1984.56	1994.63	2012.27	2096.09	1984.09	2012	1957.62	2078.64	2064.3	2078.55	1996.86	2051.23	1972.38	2030.03	1981.67	2002.62	2013.08	2039.18	1987.59	1978.02	1958.81	1973.44	1968.49	2022.75	1979.21
	1977.4	1969.87	2036.7	1959.95	2013.4	2003.69	1997.95	2013.5	1983.34	1967.13	1990.58	1964.8	2009.8	2040.67	2012.32	2033.45	1976.86	2029.74	1975.47	2064.65	2042.55	1974.45	2097.25	2014.88	1984.86	1994.84	2012.55	2096.82	1984.39	2012.31	1957.66	2079.26	2065.13	2079.14	1997.08	2051.33	1972.51	2030.4	1981.88	2003.04	2013.46	2039.41	1987.81	1978.16	1958.9	1973.48	1968.58	2022.96	1979.34
	1977.65	1969.97	2037.2	1960.1	2013.58	2003.93	1998.13	2013.86	1983.45	1967.3	1990.77	1964.92	2010.09	2041.01	2012.61	2033.79	1977.07	2030.13	1975.6	2065.13	2043.11	1974.64	2098.09	2015.28	1985.16	1995.05	2012.84	2097.55	1984.7	2012.62	1957.71	2079.89	2065.95	2079.74	1997.3	2051.43	1972.64	2030.76	1982.1	2003.45	2013.84	2039.64	1988.03	1978.3	1958.99	1973.52	1968.66	2023.18	1979.48
	1977.89	1970.07	2037.7	1960.25	2013.77	2004.16	1998.31	2014.22	1983.57	1967.47	1990.95	1965.05	2010.39	2041.35	2012.9	2034.14	1977.28	2030.51	1975.73	2065.61	2043.67	1974.83	2098.94	2015.69	1985.46	1995.25	2013.12	2098.29	1985.01	2012.93	1957.76	2080.53	2066.78	2080.34	1997.52	2051.52	1972.77	2031.12	1982.31	2003.87	2014.23	2039.87	1988.26	1978.43	1959.08	1973.56	1968.75	2023.39	1979.62
	1978.14	1970.17	2038.2	1960.4	2013.96	2004.4	1998.49	2014.57	1983.68	1967.64	1991.13	1965.17	2010.68	2041.68	2013.19	2034.48	1977.49	2030.9	1975.86	2066.09	2044.23	1975.02	2099.8	2016.09	1985.76	1995.46	2013.4	2099.03	1985.32	2013.24	1957.81	2081.16	2067.61	2080.95	1997.74	2051.61	1972.9	2031.48	1982.53	2004.29	2014.61	2040.1	1988.48	1978.57	1959.18	1973.6	1968.84	2023.61	1979.75
	1978.38	1970.27	2038.71	1960.55	2014.15	2004.64	1998.67	2014.93	1983.8	1967.82	1991.32	1965.29	2010.97	2042.02	2013.48	2034.82	1977.7	2031.29	1975.99	2066.57	2044.79	1975.21	2100.65	2016.5	1986.07	1995.67	2013.69	2099.77	1985.62	2013.55	1957.86	2081.8	2068.44	2081.55	1997.96	2051.7	1973.03	2031.84	1982.74	2004.71	2015	2040.33	1988.7	1978.71	1959.27	1973.64	1968.93	2023.82	1979.89
	1978.64	1970.36	2039.21	1960.69	2014.34	2004.88	1998.85	2015.29	1983.92	1967.99	1991.5	1965.42	2011.27	2042.36	2013.77	2035.16	1977.91	2031.68	1976.12	2067.05	2045.35	1975.41	2101.5	2016.9	1986.37	1995.88	2013.97	2100.51	1985.93	2013.86	1957.91	2082.44	2069.27	2082.16	1998.18	2051.79	1973.17	2032.2	1982.96	2005.13	2015.38	2040.56	1988.93	1978.85	1959.37	1973.68	1969.02	2024.04	1980.03
	1978.89	1970.46	2039.72	1960.85	2014.53	2005.12	1999.03	2015.65	1984.04	1968.17	1991.69	1965.55	2011.56	2042.69	2014.06	2035.5	1978.12	2032.07	1976.25	2067.54	2045.91	1975.6	2102.36	2017.31	1986.68	1996.09	2014.26	2101.25	1986.23	2014.17	1957.96	2083.08	2070.1	2082.77	1998.4	2051.88	1973.3	2032.56	1983.18	2005.56	2015.77	2040.79	1989.15	1978.99	1959.46	1973.71	1969.11	2024.25	1980.17
	1979.14	1970.56	2040.22	1961	2014.72	2005.36	1999.21	2016.01	1984.16	1968.34	1991.87	1965.67	2011.86	2043.03	2014.36	2035.85	1978.33	2032.46	1976.38	2068.02	2046.48	1975.8	2103.22	2017.72	1986.98	1996.3	2014.55	2102	1986.54	2014.49	1958.01	2083.73	2070.94	2083.38	1998.62	2051.97	1973.43	2032.92	1983.4	2005.99	2016.16	2041.02	1989.37	1979.14	1959.56	1973.75	1969.21	2024.46	1980.31
	1979.4	1970.66	2040.73	1961.15	2014.91	2005.6	1999.4	2016.37	1984.28	1968.52	1992.06	1965.8	2012.16	2043.36	2014.65	2036.19	1978.55	2032.86	1976.51	2068.5	2047.05	1975.99	2104.08	2018.12	1987.29	1996.51	2014.83	2102.75	1986.84	2014.81	1958.06	2084.37	2071.77	2084	1998.84	2052.05	1973.56	2033.28	1983.62	2006.42	2016.54	2041.25	1989.6	1979.28	1959.66	1973.79	1969.3	2024.67	1980.45
	1979.66	1970.76	2041.24	1961.3	2015.1	2005.84	1999.58	2016.73	1984.4	1968.69	1992.25	1965.93	2012.45	2043.69	2014.95	2036.53	1978.76	2033.25	1976.64	2068.98	2047.62	1976.19	2104.94	2018.53	1987.6	1996.72	2015.12	2103.5	1987.15	2015.12	1958.11	2085.02	2072.6	2084.62	1999.06	2052.14	1973.7	2033.64	1983.84	2006.85	2016.93	2041.49	1989.82	1979.42	1959.75	1973.83	1969.39	2024.89	1980.59
	1979.92	1970.86	2041.74	1961.45	2015.3	2006.08	1999.76	2017.1	1984.52	1968.87	1992.43	1966.05	2012.75	2044.03	2015.24	2036.88	1978.97	2033.64	1976.77	2069.47	2048.19	1976.39	2105.8	2018.94	1987.91	1996.94	2015.41	2104.26	1987.45	2015.44	1958.16	2085.68	2073.44	2085.24	1999.28	2052.22	1973.83	2034	1984.06	2007.29	2017.32	2041.72	1990.05	1979.56	1959.85	1973.87	1969.49	2025.1	1980.73
	1980.18	1970.96	2042.25	1961.61	2015.49	2006.32	1999.94	2017.46	1984.64	1969.05	1992.62	1966.18	2013.05	2044.36	2015.53	2037.22	1979.19	2034.04	1976.91	2069.95	2048.76	1976.58	2106.66	2019.34	1988.22	1997.15	2015.7	2105.01	1987.76	2015.76	1958.21	2086.33	2074.28	2085.86	1999.5	2052.3	1973.96	2034.36	1984.29	2007.72	2017.71	2041.95	1990.27	1979.7	1959.95	1973.91	1969.59	2025.31	1980.87
	1980.45	1971.06	2042.76	1961.76	2015.68	2006.56	2000.13	2017.82	1984.76	1969.23	1992.81	1966.31	2013.35	2044.69	2015.83	2037.57	1979.4	2034.43	1977.04	2070.43	2049.33	1976.78	2107.52	2019.75	1988.53	1997.36	2016	2105.77	1988.06	2016.08	1958.26	2086.99	2075.11	2086.49	1999.72	2052.37	1974.1	2034.72	1984.51	2008.16	2018.1	2042.18	1990.5	1979.85	1960.05	1973.95	1969.68	2025.52	1981.01
	1980.71	1971.16	2043.27	1961.92	2015.87	2006.8	2000.31	2018.19	1984.89	1969.4	1993	1966.44	2013.65	2045.02	2016.13	2037.91	1979.62	2034.83	1977.17	2070.92	2049.9	1976.98	2108.39	2020.16	1988.85	1997.58	2016.29	2106.53	1988.36	2016.4	1958.31	2087.65	2075.95	2087.12	1999.94	2052.45	1974.23	2035.08	1984.74	2008.61	2018.49	2042.42	1990.73	1979.99	1960.16	1973.99	1969.78	2025.73	1981.15
	1980.98	1971.26	2043.78	1962.07	2016.07	2007.05	2000.5	2018.55	1985.01	1969.58	1993.18	1966.57	2013.95	2045.36	2016.42	2038.26	1979.83	2035.23	1977.3	2071.4	2050.48	1977.18	2109.25	2020.57	1989.16	1997.79	2016.58	2107.3	1988.67	2016.72	1958.36	2088.31	2076.79	2087.75	2000.16	2052.53	1974.36	2035.44	1984.96	2009.05	2018.88	2042.65	1990.95	1980.13	1960.26	1974.03	1969.88	2025.94	1981.3
	1981.26	1971.36	2044.29	1962.23	2016.26	2007.29	2000.68	2018.91	1985.14	1969.76	1993.37	1966.7	2014.25	2045.69	2016.72	2038.6	1980.05	2035.62	1977.43	2071.89	2051.06	1977.38	2110.12	2020.98	1989.48	1998.01	2016.88	2108.06	1988.97	2017.04	1958.41	2088.98	2077.63	2088.38	2000.38	2052.6	1974.49	2035.8	1985.19	2009.5	2019.27	2042.89	1991.18	1980.28	1960.36	1974.07	1969.98	2026.16	1981.44
	1981.53	1971.47	2044.8	1962.39	2016.46	2007.53	2000.87	2019.28	1985.27	1969.94	1993.56	1966.83	2014.55	2046.02	2017.02	2038.95	1980.26	2036.02	1977.57	2072.37	2051.64	1977.58	2110.98	2021.39	1989.79	1998.22	2017.17	2108.83	1989.27	2017.36	1958.46	2089.65	2078.47	2089.01	2000.6	2052.67	1974.63	2036.16	1985.42	2009.95	2019.66	2043.12	1991.41	1980.42	1960.46	1974.11	1970.08	2026.37	1981.58
	1981.8	1971.57	2045.31	1962.54	2016.65	2007.77	2001.05	2019.65	1985.39	1970.12	1993.75	1966.96	2014.85	2046.35	2017.31	2039.29	1980.48	2036.42	1977.7	2072.86	2052.22	1977.78	2111.85	2021.8	1990.11	1998.44	2017.47	2109.6	1989.57	2017.69	1958.51	2090.32	2079.31	2089.65	2000.82	2052.74	1974.76	2036.52	1985.65	2010.4	2020.05	2043.36	1991.63	1980.57	1960.57	1974.15	1970.18	2026.58	1981.73
	1982.08	1971.67	2045.82	1962.7	2016.85	2008.01	2001.24	2020.01	1985.52	1970.3	1993.94	1967.1	2015.15	2046.68	2017.61	2039.64	1980.7	2036.82	1977.83	2073.34	2052.8	1977.98	2112.72	2022.21	1990.43	1998.65	2017.76	2110.37	1989.87	2018.01	1958.57	2090.99	2080.15	2090.29	2001.04	2052.81	1974.89	2036.88	1985.88	2010.85	2020.45	2043.59	1991.86	1980.71	1960.67	1974.19	1970.28	2026.78	1981.87
	1982.36	1971.77	2046.34	1962.86	2017.05	2008.25	2001.43	2020.38	1985.65	1970.48	1994.13	1967.23	2015.46	2047	2017.91	2039.98	1980.91	2037.22	1977.96	2073.83	2053.38	1978.18	2113.59	2022.61	1990.75	1998.87	2018.06	2111.15	1990.17	2018.34	1958.62	2091.67	2080.99	2090.93	2001.26	2052.87	1975.02	2037.24	1986.11	2011.31	2020.84	2043.83	1992.09	1980.86	1960.78	1974.23	1970.39	2026.99	1982.01
	1982.64	1971.88	2046.85	1963.02	2017.24	2008.49	2001.62	2020.75	1985.78	1970.66	1994.32	1967.36	2015.76	2047.33	2018.21	2040.33	1981.13	2037.62	1978.1	2074.31	2053.97	1978.39	2114.46	2023.02	1991.07	1999.09	2018.36	2111.92	1990.47	2018.66	1958.67	2092.34	2081.83	2091.58	2001.48	2052.94	1975.16	2037.6	1986.34	2011.76	2021.23	2044.06	1992.32	1981.01	1960.89	1974.27	1970.49	2027.2	1982.16
	1982.92	1971.98	2047.36	1963.18	2017.44	2008.74	2001.8	2021.12	1985.91	1970.84	1994.51	1967.5	2016.06	2047.66	2018.51	2040.68	1981.35	2038.02	1978.23	2074.8	2054.55	1978.59	2115.33	2023.44	1991.39	1999.31	2018.66	2112.7	1990.77	2018.99	1958.73	2093.02	2082.67	2092.22	2001.7	2053	1975.29	2037.96	1986.58	2012.22	2021.63	2044.3	1992.54	1981.15	1960.99	1974.31	1970.6	2027.41	1982.3
	1983.21	1972.08	2047.88	1963.34	2017.64	2008.98	2001.99	2021.49	1986.04	1971.03	1994.71	1967.63	2016.37	2047.99	2018.81	2041.02	1981.57	2038.43	1978.36	2075.29	2055.14	1978.79	2116.21	2023.85	1991.71	1999.52	2018.96	2113.48	1991.07	2019.32	1958.78	2093.7	2083.51	2092.87	2001.92	2053.06	1975.42	2038.32	1986.81	2012.68	2022.02	2044.54	1992.77	1981.3	1961.1	1974.35	1970.7	2027.62	1982.45
	1983.5	1972.19	2048.39	1963.5	2017.83	2009.22	2002.18	2021.86	1986.18	1971.21	1994.9	1967.77	2016.67	2048.32	2019.1	2041.37	1981.78	2038.83	1978.5	2075.77	2055.73	1979	2117.08	2024.26	1992.04	1999.74	2019.26	2114.26	1991.37	2019.65	1958.83	2094.39	2084.35	2093.52	2002.14	2053.12	1975.55	2038.68	1987.04	2013.15	2022.42	2044.78	1993	1981.45	1961.21	1974.4	1970.81	2027.83	1982.6
	1983.78	1972.29	2048.91	1963.67	2018.03	2009.46	2002.37	2022.23	1986.31	1971.39	1995.09	1967.91	2016.98	2048.64	2019.4	2041.72	1982	2039.23	1978.63	2076.26	2056.32	1979.2	2117.95	2024.67	1992.36	1999.96	2019.56	2115.05	1991.67	2019.98	1958.89	2095.07	2085.19	2094.17	2002.36	2053.18	1975.68	2039.03	1987.28	2013.61	2022.81	2045.01	1993.23	1981.6	1961.32	1974.44	1970.92	2028.04	1982.74
	1984.08	1972.39	2049.42	1963.83	2018.23	2009.7	2002.56	2022.6	1986.44	1971.57	1995.28	1968.04	2017.29	2048.97	2019.7	2042.06	1982.22	2039.64	1978.76	2076.74	2056.91	1979.41	2118.83	2025.08	1992.69	2000.18	2019.86	2115.84	1991.96	2020.31	1958.94	2095.76	2086.03	2094.83	2002.58	2053.23	1975.81	2039.39	1987.52	2014.08	2023.21	2045.25	1993.46	1981.74	1961.43	1974.48	1971.02	2028.24	1982.89
	1984.37	1972.5	2049.94	1963.99	2018.43	2009.95	2002.75	2022.97	1986.58	1971.76	1995.47	1968.18	2017.59	2049.29	2020	2042.41	1982.44	2040.04	1978.9	2077.23	2057.5	1979.61	2119.7	2025.49	1993.02	2000.4	2020.16	2116.62	1992.26	2020.64	1958.99	2096.45	2086.87	2095.48	2002.8	2053.29	1975.94	2039.75	1987.75	2014.55	2023.6	2045.49	1993.69	1981.89	1961.54	1974.52	1971.13	2028.45	1983.04
	1984.66	1972.6	2050.45	1964.16	2018.63	2010.19	2002.94	2023.34	1986.72	1971.94	1995.67	1968.32	2017.9	2049.62	2020.31	2042.76	1982.66	2040.45	1979.03	2077.72	2058.1	1979.82	2120.58	2025.9	1993.34	2000.62	2020.47	2117.41	1992.56	2020.97	1959.05	2097.14	2087.71	2096.14	2003.01	2053.34	1976.07	2040.11	1987.99	2015.02	2024	2045.73	1993.91	1982.04	1961.65	1974.56	1971.24	2028.66	1983.19
	1984.96	1972.71	2050.97	1964.32	2018.83	2010.43	2003.14	2023.72	1986.85	1972.12	1995.86	1968.46	2018.21	2049.94	2020.61	2043.1	1982.88	2040.86	1979.17	2078.2	2058.69	1980.03	2121.45	2026.31	1993.67	2000.84	2020.77	2118.21	1992.85	2021.3	1959.1	2097.84	2088.55	2096.8	2003.23	2053.39	1976.19	2040.46	1988.23	2015.5	2024.39	2045.97	1994.14	1982.19	1961.76	1974.61	1971.36	2028.86	1983.33
	1985.26	1972.82	2051.49	1964.49	2019.03	2010.68	2003.33	2024.09	1986.99	1972.31	1996.05	1968.6	2018.52	2050.27	2020.91	2043.45	1983.1	2041.26	1979.3	2078.69	2059.29	1980.23	2122.33	2026.72	1994	2001.07	2021.08	2119	1993.15	2021.63	1959.16	2098.53	2089.39	2097.47	2003.45	2053.44	1976.32	2040.82	1988.47	2015.98	2024.79	2046.21	1994.37	1982.34	1961.87	1974.65	1971.47	2029.07	1983.48
	1985.56	1972.92	2052	1964.65	2019.23	2010.92	2003.52	2024.47	1987.13	1972.49	1996.25	1968.74	2018.83	2050.59	2021.21	2043.8	1983.32	2041.67	1979.44	2079.18	2059.89	1980.44	2123.2	2027.13	1994.33	2001.29	2021.39	2119.8	1993.44	2021.96	1959.21	2099.23	2090.23	2098.13	2003.67	2053.49	1976.45	2041.18	1988.71	2016.45	2025.19	2046.45	1994.6	1982.49	1961.99	1974.69	1971.58	2029.28	1983.63
	1985.86	1973.03	2052.52	1964.82	2019.44	2011.16	2003.72	2024.84	1987.27	1972.68	1996.44	1968.88	2019.14	2050.91	2021.51	2044.14	1983.54	2042.08	1979.57	2079.66	2060.49	1980.65	2124.08	2027.55	1994.67	2001.51	2021.69	2120.59	1993.73	2022.3	1959.27	2099.93	2091.07	2098.8	2003.89	2053.53	1976.57	2041.54	1988.95	2016.93	2025.58	2046.7	1994.83	1982.64	1962.1	1974.74	1971.69	2029.48	1983.78
	1986.16	1973.14	2053.04	1964.99	2019.64	2011.41	2003.91	2025.22	1987.41	1972.86	1996.64	1969.02	2019.45	2051.23	2021.81	2044.49	1983.76	2042.49	1979.71	2080.15	2061.09	1980.86	2124.96	2027.96	1995	2001.74	2022	2121.39	1994.03	2022.63	1959.32	2100.64	2091.91	2099.47	2004.11	2053.58	1976.7	2041.89	1989.19	2017.42	2025.98	2046.94	1995.06	1982.79	1962.22	1974.78	1971.81	2029.69	1983.93
	1986.47	1973.24	2053.56	1965.15	2019.84	2011.65	2004.11	2025.6	1987.55	1973.05	1996.83	1969.16	2019.77	2051.56	2022.11	2044.84	1983.98	2042.9	1979.85	2080.63	2061.69	1981.07	2125.83	2028.37	1995.34	2001.96	2022.31	2122.19	1994.32	2022.97	1959.38	2101.34	2092.75	2100.14	2004.32	2053.62	1976.82	2042.25	1989.43	2017.9	2026.38	2047.18	1995.29	1982.94	1962.33	1974.83	1971.92	2029.89	1984.08
	1986.78	1973.35	2054.08	1965.32	2020.04	2011.89	2004.3	2025.98	1987.69	1973.24	1997.03	1969.31	2020.08	2051.88	2022.42	2045.18	1984.2	2043.31	1979.98	2081.12	2062.29	1981.28	2126.71	2028.78	1995.67	2002.18	2022.62	2123	1994.61	2023.3	1959.44	2102.05	2093.59	2100.81	2004.54	2053.66	1976.95	2042.6	1989.68	2018.39	2026.77	2047.42	1995.52	1983.09	1962.45	1974.87	1972.04	2030.1	1984.23
	1987.09	1973.46	2054.6	1965.49	2020.25	2012.14	2004.5	2026.36	1987.83	1973.42	1997.22	1969.45	2020.39	2052.2	2022.72	2045.53	1984.42	2043.72	1980.12	2081.6	2062.9	1981.49	2127.59	2029.19	1996.01	2002.41	2022.93	2123.8	1994.9	2023.64	1959.49	2102.75	2094.43	2101.49	2004.76	2053.7	1977.07	2042.96	1989.92	2018.87	2027.17	2047.67	1995.75	1983.24	1962.56	1974.92	1972.15	2030.3	1984.38
	1987.4	1973.57	2055.12	1965.66	2020.45	2012.38	2004.7	2026.74	1987.98	1973.61	1997.42	1969.59	2020.71	2052.52	2023.02	2045.88	1984.64	2044.13	1980.26	2082.09	2063.5	1981.7	2128.47	2029.6	1996.35	2002.64	2023.24	2124.61	1995.2	2023.97	1959.55	2103.46	2095.26	2102.16	2004.97	2053.74	1977.19	2043.31	1990.16	2019.36	2027.57	2047.91	1995.98	1983.4	1962.68	1974.97	1972.27	2030.5	1984.53
	1987.71	1973.68	2055.64	1965.83	2020.65	2012.62	2004.89	2027.12	1988.12	1973.8	1997.61	1969.74	2021.02	2052.84	2023.32	2046.22	1984.86	2044.54	1980.39	2082.57	2064.11	1981.91	2129.34	2030.02	1996.69	2002.86	2023.55	2125.42	1995.49	2024.31	1959.61	2104.18	2096.1	2102.84	2005.19	2053.77	1977.31	2043.67	1990.41	2019.86	2027.97	2048.16	1996.2	1983.55	1962.8	1975.01	1972.39	2030.71	1984.68
	1988.03	1973.79	2056.16	1966	2020.86	2012.87	2005.09	2027.5	1988.26	1973.98	1997.81	1969.88	2021.34	2053.16	2023.62	2046.57	1985.08	2044.95	1980.53	2083.06	2064.72	1982.12	2130.22	2030.43	1997.03	2003.09	2023.87	2126.23	1995.78	2024.64	1959.66	2104.89	2096.94	2103.52	2005.41	2053.81	1977.43	2044.02	1990.66	2020.35	2028.37	2048.4	1996.43	1983.7	1962.92	1975.06	1972.51	2030.91	1984.83
	1988.34	1973.9	2056.68	1966.17	2021.06	2013.11	2005.29	2027.88	1988.41	1974.17	1998	1970.03	2021.66	2053.48	2023.93	2046.92	1985.3	2045.36	1980.67	2083.54	2065.33	1982.33	2131.1	2030.84	1997.37	2003.32	2024.18	2127.04	1996.07	2024.98	1959.72	2105.6	2097.77	2104.2	2005.62	2053.84	1977.55	2044.38	1990.9	2020.85	2028.76	2048.65	1996.66	1983.85	1963.03	1975.11	1972.63	2031.11	1984.99
	1988.66	1974.01	2057.2	1966.35	2021.27	2013.36	2005.49	2028.27	1988.56	1974.36	1998.2	1970.18	2021.97	2053.8	2024.23	2047.26	1985.53	2045.78	1980.81	2084.03	2065.94	1982.54	2131.98	2031.25	1997.71	2003.54	2024.5	2127.85	1996.35	2025.32	1959.78	2106.32	2098.61	2104.89	2005.84	2053.87	1977.67	2044.73	1991.15	2021.34	2029.16	2048.89	1996.89	1984.01	1963.15	1975.16	1972.75	2031.32	1985.14
	1988.98	1974.13	2057.72	1966.52	2021.47	2013.6	2005.69	2028.65	1988.7	1974.55	1998.39	1970.32	2022.29	2054.11	2024.53	2047.61	1985.75	2046.19	1980.95	2084.51	2066.55	1982.76	2132.85	2031.66	1998.05	2003.77	2024.81	2128.67	1996.64	2025.66	1959.84	2107.04	2099.44	2105.57	2006.05	2053.9	1977.79	2045.09	1991.4	2021.84	2029.56	2049.14	1997.12	1984.16	1963.27	1975.2	1972.87	2031.52	1985.29
	1989.31	1974.24	2058.24	1966.69	2021.68	2013.85	2005.89	2029.04	1988.85	1974.74	1998.59	1970.47	2022.61	2054.43	2024.84	2047.96	1985.97	2046.6	1981.09	2085	2067.16	1982.97	2133.73	2032.07	1998.4	2004	2025.13	2129.48	1996.93	2025.99	1959.9	2107.76	2100.27	2106.26	2006.27	2053.92	1977.91	2045.44	1991.64	2022.34	2029.96	2049.39	1997.35	1984.31	1963.39	1975.25	1972.99	2031.72	1985.44
	1989.63	1974.35	2058.76	1966.86	2021.89	2014.09	2006.1	2029.42	1989	1974.93	1998.79	1970.62	2022.93	2054.75	2025.14	2048.3	1986.19	2047.02	1981.23	2085.48	2067.77	1983.18	2134.61	2032.49	1998.74	2004.23	2025.45	2130.3	1997.22	2026.33	1959.95	2108.48	2101.1	2106.95	2006.48	2053.95	1978.02	2045.79	1991.89	2022.85	2030.36	2049.64	1997.58	1984.47	1963.51	1975.3	1973.12	2031.92	1985.6
	1989.96	1974.46	2059.28	1967.04	2022.09	2014.34	2006.3	2029.81	1989.15	1975.12	1998.98	1970.77	2023.25	2055.06	2025.44	2048.65	1986.41	2047.43	1981.37	2085.96	2068.39	1983.39	2135.48	2032.9	1999.09	2004.46	2025.76	2131.12	1997.5	2026.67	1960.01	2109.21	2101.93	2107.64	2006.7	2053.97	1978.14	2046.14	1992.14	2023.35	2030.76	2049.89	1997.81	1984.62	1963.64	1975.36	1973.24	2032.12	1985.75
	1990.28	1974.58	2059.8	1967.21	2022.3	2014.58	2006.5	2030.2	1989.3	1975.3	1999.18	1970.92	2023.57	2055.38	2025.75	2048.99	1986.64	2047.85	1981.51	2086.44	2069	1983.61	2136.36	2033.31	1999.44	2004.69	2026.08	2131.94	1997.79	2027.01	1960.07	2109.93	2102.76	2108.33	2006.91	2054	1978.25	2046.5	1992.39	2023.86	2031.16	2050.14	1998.04	1984.78	1963.76	1975.41	1973.36	2032.32	1985.9
	1990.61	1974.69	2060.32	1967.39	2022.51	2014.83	2006.71	2030.59	1989.45	1975.49	1999.38	1971.07	2023.89	2055.7	2026.05	2049.34	1986.86	2048.26	1981.65	2086.93	2069.62	1983.82	2137.24	2033.72	1999.79	2004.92	2026.4	2132.76	1998.07	2027.35	1960.13	2110.66	2103.59	2109.03	2007.12	2054.02	1978.36	2046.85	1992.64	2024.37	2031.55	2050.39	1998.27	1984.93	1963.88	1975.46	1973.49	2032.52	1986.06
	1990.94	1974.81	2060.85	1967.57	2022.72	2015.07	2006.91	2030.98	1989.61	1975.68	1999.58	1971.22	2024.22	2056.01	2026.35	2049.68	1987.08	2048.68	1981.79	2087.41	2070.24	1984.04	2138.11	2034.13	2000.14	2005.15	2026.72	2133.59	1998.36	2027.69	1960.19	2111.39	2104.42	2109.72	2007.34	2054.03	1978.47	2047.2	1992.89	2024.88	2031.95	2050.64	1998.49	1985.09	1964	1975.51	1973.61	2032.72	1986.21
	1991.28	1974.92	2061.37	1967.74	2022.92	2015.32	2007.12	2031.37	1989.76	1975.87	1999.77	1971.38	2024.54	2056.33	2026.65	2050.03	1987.3	2049.1	1981.93	2087.89	2070.86	1984.25	2138.99	2034.54	2000.49	2005.38	2027.04	2134.41	1998.64	2028.03	1960.25	2112.12	2105.24	2110.42	2007.55	2054.05	1978.58	2047.55	1993.15	2025.39	2032.35	2050.89	1998.72	1985.24	1964.13	1975.57	1973.74	2032.92	1986.37
	1991.61	1975.04	2061.89	1967.92	2023.13	2015.56	2007.32	2031.76	1989.92	1976.07	1999.97	1971.53	2024.87	2056.64	2026.96	2050.37	1987.52	2049.51	1982.07	2088.37	2071.48	1984.47	2139.86	2034.95	2000.84	2005.62	2027.37	2135.24	1998.92	2028.37	1960.31	2112.85	2106.07	2111.12	2007.76	2054.06	1978.69	2047.9	1993.4	2025.9	2032.75	2051.14	1998.95	1985.4	1964.25	1975.62	1973.87	2033.12	1986.52
	1991.95	1975.16	2062.41	1968.1	2023.34	2015.81	2007.53	2032.16	1990.07	1976.26	2000.17	1971.68	2025.19	2056.95	2027.26	2050.72	1987.75	2049.93	1982.21	2088.85	2072.1	1984.68	2140.74	2035.36	2001.2	2005.85	2027.69	2136.07	1999.2	2028.71	1960.37	2113.58	2106.89	2111.82	2007.97	2054.08	1978.79	2048.25	1993.65	2026.42	2033.15	2051.39	1999.18	1985.55	1964.38	1975.68	1974	2033.32	1986.68
	1992.29	1975.28	2062.94	1968.28	2023.55	2016.05	2007.74	2032.55	1990.23	1976.45	2000.37	1971.84	2025.52	2057.27	2027.56	2051.06	1987.97	2050.35	1982.36	2089.33	2072.72	1984.9	2141.61	2035.77	2001.55	2006.08	2028.01	2136.9	1999.49	2029.05	1960.43	2114.31	2107.71	2112.52	2008.18	2054.09	1978.9	2048.6	1993.9	2026.94	2033.55	2051.65	1999.41	1985.71	1964.5	1975.73	1974.13	2033.52	1986.83
	1992.63	1975.39	2063.46	1968.46	2023.76	2016.3	2007.95	2032.95	1990.38	1976.64	2000.56	1971.99	2025.84	2057.58	2027.87	2051.4	1988.19	2050.76	1982.5	2089.81	2073.34	1985.11	2142.49	2036.18	2001.91	2006.32	2028.34	2137.73	1999.77	2029.39	1960.49	2115.05	2108.53	2113.22	2008.39	2054.1	1979	2048.95	1994.16	2027.46	2033.95	2051.9	1999.63	1985.87	1964.63	1975.79	1974.26	2033.72	1986.99
	1992.97	1975.51	2063.98	1968.64	2023.97	2016.55	2008.16	2033.34	1990.54	1976.83	2000.76	1972.15	2026.17	2057.89	2028.17	2051.75	1988.41	2051.18	1982.64	2090.29	2073.97	1985.33	2143.36	2036.6	2002.26	2006.55	2028.66	2138.56	2000.05	2029.73	1960.56	2115.79	2109.35	2113.93	2008.6	2054.11	1979.1	2049.3	1994.41	2027.98	2034.35	2052.15	1999.86	1986.02	1964.75	1975.85	1974.39	2033.92	1987.14
	1993.31	1975.63	2064.51	1968.82	2024.18	2016.79	2008.37	2033.74	1990.7	1977.02	2000.96	1972.3	2026.5	2058.2	2028.47	2052.09	1988.64	2051.6	1982.79	2090.77	2074.59	1985.55	2144.23	2037.01	2002.62	2006.79	2028.99	2139.39	2000.32	2030.07	1960.62	2116.52	2110.17	2114.63	2008.81	2054.11	1979.21	2049.65	1994.66	2028.5	2034.74	2052.41	2000.09	1986.18	1964.88	1975.91	1974.52	2034.12	1987.3
	1993.65	1975.75	2065.03	1969	2024.39	2017.04	2008.58	2034.14	1990.86	1977.21	2001.16	1972.46	2026.83	2058.51	2028.78	2052.43	1988.86	2052.02	1982.93	2091.24	2075.22	1985.76	2145.1	2037.41	2002.98	2007.02	2029.32	2140.23	2000.6	2030.41	1960.68	2117.26	2110.99	2115.34	2009.02	2054.12	1979.3	2050	1994.92	2029.02	2035.14	2052.66	2000.32	1986.34	1965	1975.96	1974.65	2034.31	1987.46
	1994	1975.87	2065.55	1969.18	2024.61	2017.28	2008.79	2034.54	1991.02	1977.4	2001.36	1972.62	2027.16	2058.82	2029.08	2052.78	1989.08	2052.44	1983.08	2091.72	2075.84	1985.98	2145.97	2037.82	2003.34	2007.26	2029.64	2141.06	2000.88	2030.75	1960.74	2118	2111.8	2116.05	2009.23	2054.12	1979.4	2050.34	1995.17	2029.55	2035.54	2052.92	2000.54	1986.5	1965.13	1976.02	1974.78	2034.51	1987.61
	1994.35	1976	2066.08	1969.36	2024.82	2017.53	2009.01	2034.94	1991.18	1977.6	2001.55	1972.78	2027.49	2059.13	2029.38	2053.12	1989.3	2052.86	1983.22	2092.2	2076.47	1986.2	2146.84	2038.23	2003.7	2007.5	2029.97	2141.9	2001.16	2031.1	1960.8	2118.75	2112.61	2116.76	2009.44	2054.12	1979.5	2050.69	1995.43	2030.07	2035.94	2053.18	2000.77	1986.65	1965.26	1976.09	1974.92	2034.71	1987.77
	1994.7	1976.12	2066.6	1969.54	2025.03	2017.78	2009.22	2035.34	1991.34	1977.79	2001.75	1972.94	2027.82	2059.44	2029.68	2053.46	1989.53	2053.28	1983.37	2092.67	2077.1	1986.42	2147.71	2038.64	2004.07	2007.74	2030.3	2142.74	2001.43	2031.44	1960.87	2119.49	2113.42	2117.47	2009.65	2054.12	1979.59	2051.04	1995.69	2030.6	2036.34	2053.44	2001	1986.81	1965.39	1976.15	1975.05	2034.9	1987.93
	1995.05	1976.24	2067.12	1969.73	2025.24	2018.02	2009.44	2035.75	1991.5	1977.98	2001.95	1973.1	2028.15	2059.75	2029.99	2053.8	1989.75	2053.7	1983.52	2093.15	2077.73	1986.63	2148.58	2039.05	2004.43	2007.97	2030.63	2143.58	2001.71	2031.78	1960.93	2120.23	2114.23	2118.19	2009.86	2054.12	1979.69	2051.38	1995.94	2031.13	2036.73	2053.69	2001.22	1986.97	1965.52	1976.21	1975.19	2035.1	1988.08
	1995.4	1976.37	2067.65	1969.91	2025.45	2018.27	2009.65	2036.15	1991.67	1978.17	2002.15	1973.26	2028.49	2060.06	2030.29	2054.14	1989.97	2054.12	1983.66	2093.62	2078.36	1986.85	2149.45	2039.46	2004.8	2008.21	2030.96	2144.42	2001.98	2032.12	1960.99	2120.98	2115.04	2118.9	2010.06	2054.11	1979.78	2051.73	1996.2	2031.67	2037.13	2053.95	2001.45	1987.13	1965.65	1976.27	1975.32	2035.29	1988.24
	1995.76	1976.49	2068.17	1970.09	2025.67	2018.52	2009.87	2036.56	1991.83	1978.37	2002.35	1973.42	2028.82	2060.37	2030.59	2054.48	1990.19	2054.54	1983.81	2094.09	2078.99	1987.07	2150.31	2039.87	2005.16	2008.45	2031.3	2145.26	2002.26	2032.46	1961.06	2121.72	2115.84	2119.62	2010.27	2054.11	1979.87	2052.07	1996.46	2032.2	2037.53	2054.21	2001.67	1987.29	1965.78	1976.34	1975.46	2035.49	1988.4
	1996.11	1976.62	2068.69	1970.28	2025.88	2018.76	2010.09	2036.96	1992	1978.56	2002.55	1973.58	2029.16	2060.68	2030.89	2054.82	1990.42	2054.96	1983.96	2094.56	2079.62	1987.29	2151.18	2040.28	2005.53	2008.69	2031.63	2146.1	2002.53	2032.8	1961.12	2122.47	2116.64	2120.34	2010.47	2054.1	1979.95	2052.42	1996.71	2032.73	2037.93	2054.47	2001.9	1987.45	1965.91	1976.41	1975.6	2035.68	1988.56
	1996.47	1976.74	2069.22	1970.46	2026.1	2019.01	2010.3	2037.37	1992.16	1978.75	2002.75	1973.74	2029.49	2060.99	2031.19	2055.16	1990.64	2055.38	1984.11	2095.04	2080.26	1987.51	2152.04	2040.68	2005.9	2008.93	2031.96	2146.94	2002.8	2033.14	1961.19	2123.22	2117.44	2121.05	2010.68	2054.09	1980.04	2052.76	1996.97	2033.27	2038.32	2054.74	2002.12	1987.61	1966.04	1976.47	1975.73	2035.88	1988.72
	1996.83	1976.87	2069.74	1970.65	2026.31	2019.26	2010.52	2037.78	1992.33	1978.95	2002.95	1973.91	2029.83	2061.29	2031.5	2055.5	1990.86	2055.8	1984.26	2095.51	2080.89	1987.73	2152.9	2041.09	2006.27	2009.17	2032.3	2147.79	2003.07	2033.48	1961.25	2123.97	2118.24	2121.77	2010.88	2054.08	1980.12	2053.11	1997.23	2033.81	2038.72	2055	2002.35	1987.77	1966.17	1976.54	1975.87	2036.07	1988.88
	1997.19	1977	2070.26	1970.84	2026.52	2019.5	2010.74	2038.19	1992.5	1979.14	2003.14	1974.07	2030.17	2061.6	2031.8	2055.84	1991.08	2056.22	1984.41	2095.98	2081.53	1987.95	2153.77	2041.5	2006.64	2009.41	2032.63	2148.63	2003.34	2033.83	1961.31	2124.72	2119.04	2122.5	2011.09	2054.07	1980.2	2053.45	1997.49	2034.35	2039.12	2055.26	2002.57	1987.93	1966.3	1976.61	1976.01	2036.27	1989.03
	1997.55	1977.12	2070.79	1971.02	2026.74	2019.75	2010.96	2038.6	1992.67	1979.33	2003.34	1974.23	2030.5	2061.9	2032.1	2056.18	1991.3	2056.64	1984.56	2096.45	2082.16	1988.16	2154.63	2041.9	2007.01	2009.66	2032.97	2149.48	2003.61	2034.17	1961.38	2125.47	2119.83	2123.22	2011.29	2054.05	1980.28	2053.79	1997.75	2034.89	2039.51	2055.52	2002.8	1988.09	1966.43	1976.68	1976.15	2036.46	1989.19
	1997.92	1977.25	2071.31	1971.21	2026.95	2020	2011.19	2039.01	1992.84	1979.53	2003.54	1974.4	2030.84	2062.21	2032.4	2056.52	1991.53	2057.06	1984.71	2096.91	2082.8	1988.38	2155.49	2042.31	2007.38	2009.9	2033.31	2150.33	2003.88	2034.51	1961.44	2126.23	2120.62	2123.94	2011.49	2054.03	1980.36	2054.13	1998.01	2035.43	2039.91	2055.79	2003.02	1988.25	1966.56	1976.75	1976.29	2036.65	1989.35
	1998.28	1977.38	2071.84	1971.4	2027.17	2020.24	2011.41	2039.43	1993.01	1979.72	2003.74	1974.57	2031.18	2062.52	2032.7	2056.86	1991.75	2057.49	1984.86	2097.38	2083.43	1988.6	2156.34	2042.72	2007.76	2010.14	2033.64	2151.17	2004.15	2034.85	1961.51	2126.98	2121.41	2124.67	2011.69	2054.02	1980.44	2054.47	1998.27	2035.98	2040.3	2056.05	2003.24	1988.41	1966.69	1976.82	1976.43	2036.85	1989.51
	1998.65	1977.51	2072.36	1971.59	2027.39	2020.49	2011.63	2039.84	1993.18	1979.92	2003.94	1974.73	2031.53	2062.82	2033	2057.19	1991.97	2057.91	1985.01	2097.85	2084.07	1988.82	2157.2	2043.12	2008.14	2010.38	2033.98	2152.02	2004.42	2035.19	1961.58	2127.73	2122.2	2125.39	2011.89	2054	1980.51	2054.82	1998.52	2036.52	2040.7	2056.32	2003.47	1988.57	1966.82	1976.9	1976.57	2037.04	1989.67
	1999.02	1977.65	2072.88	1971.78	2027.6	2020.74	2011.86	2040.26	1993.35	1980.11	2004.14	1974.9	2031.87	2063.12	2033.3	2057.53	1992.19	2058.33	1985.16	2098.31	2084.71	1989.04	2158.06	2043.53	2008.51	2010.63	2034.32	2152.87	2004.68	2035.53	1961.64	2128.49	2122.98	2126.12	2012.09	2053.97	1980.59	2055.16	1998.78	2037.07	2041.09	2056.58	2003.69	1988.73	1966.96	1976.97	1976.72	2037.23	1989.83
	1999.39	1977.78	2073.41	1971.97	2027.82	2020.99	2012.08	2040.67	1993.52	1980.3	2004.34	1975.07	2032.21	2063.43	2033.6	2057.86	1992.41	2058.75	1985.31	2098.78	2085.35	1989.26	2158.91	2043.93	2008.89	2010.87	2034.66	2153.72	2004.95	2035.87	1961.71	2129.25	2123.76	2126.85	2012.29	2053.95	1980.66	2055.49	1999.05	2037.62	2041.49	2056.85	2003.91	1988.89	1967.09	1977.04	1976.86	2037.42	1989.99
	1999.76	1977.91	2073.93	1972.16	2028.04	2021.24	2012.31	2041.09	1993.7	1980.5	2004.54	1975.24	2032.55	2063.73	2033.9	2058.2	1992.63	2059.17	1985.47	2099.24	2085.99	1989.48	2159.76	2044.34	2009.27	2011.12	2035	2154.57	2005.21	2036.21	1961.78	2130	2124.54	2127.58	2012.49	2053.93	1980.73	2055.83	1999.31	2038.17	2041.88	2057.12	2004.13	1989.05	1967.22	1977.12	1977.01	2037.61	1990.15
	2000.13	1978.05	2074.45	1972.35	2028.25	2021.48	2012.54	2041.51	1993.87	1980.69	2004.73	1975.41	2032.9	2064.03	2034.2	2058.53	1992.86	2059.6	1985.62	2099.7	2086.63	1989.7	2160.61	2044.74	2009.65	2011.36	2035.34	2155.43	2005.48	2036.55	1961.84	2130.76	2125.32	2128.31	2012.69	2053.9	1980.79	2056.17	1999.57	2038.72	2042.28	2057.39	2004.35	1989.21	1967.36	1977.2	1977.15	2037.81	1990.31
	2000.51	1978.18	2074.98	1972.54	2028.47	2021.73	2012.77	2041.93	1994.05	1980.89	2004.93	1975.58	2033.24	2064.34	2034.5	2058.87	1993.08	2060.02	1985.78	2100.16	2087.27	1989.92	2161.46	2045.14	2010.03	2011.61	2035.68	2156.28	2005.74	2036.89	1961.91	2131.52	2126.1	2129.04	2012.89	2053.87	1980.86	2056.51	1999.83	2039.27	2042.67	2057.66	2004.57	1989.37	1967.49	1977.28	1977.3	2038	1990.47
	2000.88	1978.32	2075.5	1972.73	2028.69	2021.98	2013	2042.35	1994.22	1981.08	2005.13	1975.75	2033.59	2064.64	2034.79	2059.2	1993.3	2060.44	1985.93	2100.62	2087.91	1990.14	2162.31	2045.55	2010.41	2011.86	2036.03	2157.13	2006	2037.22	1961.98	2132.28	2126.87	2129.77	2013.09	2053.84	1980.92	2056.85	2000.09	2039.82	2043.06	2057.93	2004.8	1989.54	1967.63	1977.36	1977.44	2038.19	1990.63
	2001.26	1978.45	2076.02	1972.92	2028.91	2022.23	2013.23	2042.77	1994.4	1981.28	2005.33	1975.92	2033.94	2064.94	2035.09	2059.53	1993.52	2060.86	1986.09	2101.08	2088.55	1990.36	2163.16	2045.95	2010.8	2012.11	2036.37	2157.98	2006.27	2037.56	1962.05	2133.04	2127.64	2130.5	2013.28	2053.81	1980.99	2057.18	2000.35	2040.38	2043.46	2058.2	2005.02	1989.7	1967.76	1977.44	1977.59	2038.38	1990.8
	2001.64	1978.59	2076.54	1973.11	2029.13	2022.48	2013.46	2043.2	1994.58	1981.47	2005.53	1976.09	2034.29	2065.24	2035.39	2059.87	1993.74	2061.28	1986.24	2101.54	2089.19	1990.58	2164	2046.35	2011.18	2012.35	2036.72	2158.84	2006.53	2037.9	1962.11	2133.8	2128.4	2131.23	2013.48	2053.78	1981.05	2057.52	2000.61	2040.93	2043.85	2058.47	2005.23	1989.86	1967.9	1977.52	1977.73	2038.57	1990.96
	2002.01	1978.73	2077.07	1973.31	2029.34	2022.72	2013.69	2043.62	1994.76	1981.67	2005.73	1976.27	2034.64	2065.54	2035.69	2060.2	1993.96	2061.7	1986.4	2102	2089.84	1990.8	2164.85	2046.75	2011.57	2012.6	2037.06	2159.69	2006.79	2038.24	1962.18	2134.56	2129.17	2131.97	2013.67	2053.75	1981.11	2057.85	2000.88	2041.49	2044.24	2058.74	2005.45	1990.02	1968.03	1977.6	1977.88	2038.75	1991.12
	2002.39	1978.87	2077.59	1973.5	2029.56	2022.97	2013.92	2044.05	1994.94	1981.86	2005.93	1976.44	2034.99	2065.84	2035.98	2060.53	1994.18	2062.13	1986.56	2102.45	2090.48	1991.02	2165.69	2047.15	2011.96	2012.85	2037.41	2160.55	2007.05	2038.57	1962.25	2135.32	2129.93	2132.7	2013.87	2053.71	1981.16	2058.19	2001.14	2042.05	2044.63	2059.02	2005.67	1990.19	1968.17	1977.69	1978.03	2038.94	1991.28
	2002.78	1979.01	2078.11	1973.69	2029.78	2023.22	2014.16	2044.47	1995.12	1982.06	2006.13	1976.61	2035.34	2066.14	2036.28	2060.86	1994.4	2062.55	1986.71	2102.91	2091.12	1991.24	2166.53	2047.55	2012.35	2013.1	2037.75	2161.4	2007.31	2038.91	1962.32	2136.08	2130.69	2133.44	2014.06	2053.67	1981.22	2058.52	2001.4	2042.6	2045.02	2059.29	2005.89	1990.35	1968.3	1977.77	1978.18	2039.13	1991.44
	2003.16	1979.15	2078.63	1973.89	2030	2023.47	2014.39	2044.9	1995.3	1982.25	2006.33	1976.79	2035.69	2066.44	2036.57	2061.19	1994.62	2062.97	1986.87	2103.36	2091.77	1991.46	2167.37	2047.95	2012.74	2013.35	2038.1	2162.26	2007.57	2039.25	1962.39	2136.84	2131.45	2134.17	2014.26	2053.63	1981.27	2058.85	2001.66	2043.16	2045.41	2059.56	2006.11	1990.51	1968.44	1977.86	1978.33	2039.32	1991.61
	2003.54	1979.29	2079.16	1974.08	2030.22	2023.72	2014.63	2045.33	1995.48	1982.45	2006.53	1976.96	2036.04	2066.73	2036.87	2061.52	1994.84	2063.39	1987.03	2103.81	2092.41	1991.68	2168.2	2048.35	2013.13	2013.6	2038.45	2163.11	2007.82	2039.58	1962.46	2137.6	2132.2	2134.91	2014.45	2053.59	1981.33	2059.18	2001.93	2043.72	2045.8	2059.84	2006.32	1990.68	1968.58	1977.94	1978.48	2039.5	1991.77
	2003.93	1979.43	2079.68	1974.28	2030.44	2023.97	2014.86	2045.75	1995.67	1982.64	2006.73	1977.14	2036.39	2067.03	2037.16	2061.85	1995.06	2063.81	1987.19	2104.27	2093.06	1991.9	2169.04	2048.75	2013.52	2013.86	2038.8	2163.97	2008.08	2039.91	1962.53	2138.36	2132.95	2135.65	2014.64	2053.55	1981.38	2059.51	2002.19	2044.28	2046.19	2060.12	2006.54	1990.84	1968.71	1978.03	1978.63	2039.69	1991.93
	2004.31	1979.58	2080.2	1974.47	2030.66	2024.22	2015.1	2046.18	1995.85	1982.84	2006.93	1977.32	2036.75	2067.33	2037.46	2062.17	1995.28	2064.23	1987.35	2104.72	2093.7	1992.12	2169.87	2049.14	2013.91	2014.11	2039.15	2164.83	2008.34	2040.25	1962.6	2139.13	2133.7	2136.39	2014.83	2053.51	1981.43	2059.84	2002.46	2044.85	2046.58	2060.39	2006.76	1991	1968.85	1978.12	1978.78	2039.88	1992.09
	2004.7	1979.72	2080.72	1974.67	2030.88	2024.47	2015.34	2046.61	1996.04	1983.03	2007.13	1977.49	2037.1	2067.62	2037.75	2062.5	1995.5	2064.65	1987.51	2105.16	2094.35	1992.34	2170.7	2049.54	2014.31	2014.36	2039.5	2165.68	2008.59	2040.58	1962.67	2139.89	2134.44	2137.12	2015.02	2053.47	1981.48	2060.17	2002.72	2045.41	2046.97	2060.67	2006.97	1991.17	1968.99	1978.21	1978.93	2040.06	1992.26
	2005.09	1979.87	2081.24	1974.86	2031.1	2024.72	2015.58	2047.04	1996.22	1983.23	2007.33	1977.67	2037.46	2067.92	2038.04	2062.83	1995.73	2065.07	1987.68	2105.61	2094.99	1992.56	2171.53	2049.94	2014.71	2014.61	2039.85	2166.54	2008.85	2040.91	1962.74	2140.65	2135.19	2137.86	2015.21	2053.42	1981.52	2060.5	2002.99	2045.97	2047.36	2060.95	2007.19	1991.33	1969.13	1978.31	1979.08	2040.25	1992.42
	2005.48	1980.02	2081.76	1975.06	2031.33	2024.97	2015.82	2047.48	1996.41	1983.43	2007.53	1977.85	2037.81	2068.21	2038.34	2063.15	1995.95	2065.49	1987.84	2106.06	2095.64	1992.78	2172.36	2050.33	2015.1	2014.87	2040.2	2167.4	2009.11	2041.24	1962.81	2141.41	2135.93	2138.6	2015.4	2053.38	1981.57	2060.82	2003.25	2046.54	2047.74	2061.23	2007.4	1991.49	1969.26	1978.4	1979.24	2040.43	1992.58
	2005.87	1980.16	2082.28	1975.26	2031.55	2025.22	2016.06	2047.91	1996.6	1983.62	2007.73	1978.03	2038.17	2068.51	2038.63	2063.48	1996.17	2065.91	1988	2106.5	2096.28	1993	2173.18	2050.72	2015.5	2015.12	2040.55	2168.25	2009.36	2041.57	1962.88	2142.18	2136.66	2139.34	2015.59	2053.33	1981.61	2061.15	2003.52	2047.1	2048.13	2061.51	2007.62	1991.66	1969.4	1978.49	1979.39	2040.61	1992.75
	2006.26	1980.31	2082.8	1975.45	2031.77	2025.46	2016.31	2048.34	1996.79	1983.82	2007.93	1978.21	2038.53	2068.8	2038.92	2063.8	1996.39	2066.33	1988.17	2106.95	2096.93	1993.22	2174.01	2051.12	2015.9	2015.38	2040.91	2169.11	2009.61	2041.9	1962.95	2142.94	2137.4	2140.08	2015.78	2053.28	1981.66	2061.48	2003.78	2047.67	2048.52	2061.79	2007.83	1991.82	1969.54	1978.59	1979.54	2040.8	1992.91
	2006.65	1980.46	2083.32	1975.65	2031.99	2025.72	2016.55	2048.77	1996.98	1984.01	2008.13	1978.39	2038.89	2069.1	2039.21	2064.12	1996.61	2066.75	1988.33	2107.39	2097.58	1993.44	2174.83	2051.51	2016.3	2015.63	2041.26	2169.97	2009.87	2042.23	1963.03	2143.7	2138.13	2140.82	2015.97	2053.23	1981.7	2061.8	2004.05	2048.23	2048.9	2062.07	2008.04	1991.99	1969.68	1978.68	1979.7	2040.98	1993.07
	2007.04	1980.61	2083.84	1975.85	2032.21	2025.97	2016.79	2049.21	1997.17	1984.21	2008.33	1978.57	2039.25	2069.39	2039.5	2064.44	1996.83	2067.17	1988.49	2107.83	2098.22	1993.66	2175.65	2051.9	2016.7	2015.89	2041.62	2170.82	2010.12	2042.56	1963.1	2144.46	2138.86	2141.56	2016.16	2053.18	1981.74	2062.12	2004.32	2048.8	2049.29	2062.35	2008.25	1992.15	1969.82	1978.78	1979.85	2041.16	1993.24
	2007.43	1980.76	2084.36	1976.04	2032.44	2026.22	2017.04	2049.64	1997.36	1984.4	2008.53	1978.75	2039.61	2069.68	2039.79	2064.77	1997.05	2067.59	1988.66	2108.27	2098.87	1993.88	2176.46	2052.29	2017.11	2016.15	2041.97	2171.68	2010.37	2042.89	1963.17	2145.22	2139.58	2142.31	2016.34	2053.13	1981.78	2062.44	2004.58	2049.37	2049.67	2062.63	2008.46	1992.32	1969.96	1978.88	1980	2041.34	1993.4
	2007.83	1980.92	2084.88	1976.24	2032.66	2026.47	2017.29	2050.08	1997.55	1984.6	2008.73	1978.93	2039.97	2069.98	2040.08	2065.09	1997.26	2068.01	1988.83	2108.71	2099.51	1994.1	2177.28	2052.68	2017.51	2016.41	2042.33	2172.53	2010.63	2043.21	1963.24	2145.99	2140.3	2143.05	2016.53	2053.07	1981.82	2062.77	2004.85	2049.93	2050.05	2062.92	2008.67	1992.48	1970.09	1978.98	1980.16	2041.53	1993.57
	2008.22	1981.07	2085.4	1976.44	2032.88	2026.72	2017.53	2050.52	1997.74	1984.8	2008.93	1979.12	2040.33	2070.27	2040.37	2065.41	1997.48	2068.42	1988.99	2109.15	2100.16	1994.32	2178.09	2053.07	2017.92	2016.66	2042.68	2173.39	2010.88	2043.54	1963.32	2146.75	2141.02	2143.79	2016.71	2053.02	1981.85	2063.08	2005.12	2050.5	2050.44	2063.2	2008.88	1992.65	1970.23	1979.08	1980.31	2041.71	1993.73
	2008.62	1981.23	2085.92	1976.64	2033.1	2026.97	2017.78	2050.95	1997.94	1984.99	2009.13	1979.3	2040.7	2070.56	2040.65	2065.72	1997.7	2068.84	1989.16	2109.58	2100.81	1994.53	2178.9	2053.46	2018.32	2016.92	2043.04	2174.24	2011.13	2043.86	1963.39	2147.51	2141.74	2144.53	2016.9	2052.96	1981.89	2063.4	2005.39	2051.07	2050.82	2063.49	2009.09	1992.81	1970.37	1979.18	1980.47	2041.89	1993.9
	2009.01	1981.38	2086.44	1976.84	2033.33	2027.22	2018.03	2051.39	1998.13	1985.19	2009.33	1979.48	2041.06	2070.85	2040.94	2066.04	1997.92	2069.26	1989.33	2110.01	2101.45	1994.75	2179.71	2053.85	2018.73	2017.18	2043.4	2175.1	2011.38	2044.18	1963.46	2148.27	2142.45	2145.27	2017.08	2052.9	1981.92	2063.72	2005.65	2051.64	2051.2	2063.78	2009.3	1992.98	1970.51	1979.29	1980.63	2042.07	1994.06
	2009.41	1981.54	2086.96	1977.04	2033.55	2027.47	2018.28	2051.83	1998.33	1985.38	2009.53	1979.67	2041.43	2071.14	2041.22	2066.36	1998.14	2069.67	1989.5	2110.45	2102.1	1994.97	2180.52	2054.24	2019.14	2017.44	2043.76	2175.95	2011.63	2044.5	1963.54	2149.03	2143.16	2146.01	2017.27	2052.85	1981.96	2064.04	2005.92	2052.21	2051.58	2064.06	2009.51	1993.14	1970.65	1979.39	1980.78	2042.24	1994.23
	2009.81	1981.7	2087.48	1977.24	2033.78	2027.72	2018.53	2052.26	1998.52	1985.58	2009.73	1979.85	2041.79	2071.43	2041.51	2066.68	1998.36	2070.09	1989.67	2110.88	2102.74	1995.19	2181.32	2054.62	2019.55	2017.7	2044.12	2176.81	2011.88	2044.82	1963.61	2149.79	2143.87	2146.76	2017.45	2052.79	1981.99	2064.35	2006.19	2052.78	2051.96	2064.35	2009.72	1993.31	1970.79	1979.5	1980.94	2042.42	1994.4
	2010.2	1981.85	2088	1977.43	2034	2027.97	2018.78	2052.7	1998.72	1985.77	2009.93	1980.04	2042.16	2071.72	2041.79	2066.99	1998.58	2070.5	1989.84	2111.31	2103.39	1995.4	2182.12	2055.01	2019.96	2017.96	2044.48	2177.66	2012.13	2045.14	1963.68	2150.55	2144.57	2147.5	2017.63	2052.73	1982.02	2064.67	2006.46	2053.35	2052.34	2064.64	2009.92	1993.47	1970.93	1979.6	1981.1	2042.6	1994.56
	2010.6	1982.01	2088.52	1977.63	2034.22	2028.22	2019.04	2053.14	1998.92	1985.97	2010.14	1980.22	2042.53	2072	2042.08	2067.3	1998.8	2070.92	1990.01	2111.74	2104.04	1995.62	2182.92	2055.39	2020.38	2018.23	2044.84	2178.51	2012.38	2045.46	1963.76	2151.31	2145.27	2148.24	2017.81	2052.67	1982.05	2064.98	2006.73	2053.92	2052.72	2064.93	2010.13	1993.64	1971.07	1979.71	1981.26	2042.78	1994.73
	2011	1982.18	2089.03	1977.83	2034.45	2028.48	2019.29	2053.58	1999.12	1986.17	2010.34	1980.41	2042.9	2072.29	2042.36	2067.62	1999.02	2071.33	1990.18	2112.16	2104.68	1995.84	2183.72	2055.77	2020.79	2018.49	2045.2	2179.37	2012.62	2045.78	1963.83	2152.07	2145.97	2148.98	2017.99	2052.6	1982.08	2065.29	2007	2054.49	2053.09	2065.22	2010.34	1993.8	1971.21	1979.82	1981.41	2042.95	1994.89
	2011.4	1982.34	2089.55	1978.03	2034.67	2028.73	2019.55	2054.02	1999.32	1986.36	2010.54	1980.59	2043.27	2072.58	2042.64	2067.93	1999.24	2071.75	1990.36	2112.59	2105.33	1996.05	2184.51	2056.16	2021.21	2018.75	2045.56	2180.22	2012.87	2046.09	1963.91	2152.83	2146.66	2149.73	2018.17	2052.54	1982.11	2065.6	2007.27	2055.06	2053.47	2065.51	2010.54	1993.97	1971.35	1979.93	1981.57	2043.13	1995.06
	2011.8	1982.5	2090.07	1978.23	2034.9	2028.98	2019.8	2054.46	1999.52	1986.56	2010.74	1980.78	2043.64	2072.86	2042.92	2068.24	1999.46	2072.16	1990.53	2113.01	2105.97	1996.27	2185.3	2056.54	2021.62	2019.02	2045.92	2181.07	2013.12	2046.41	1963.98	2153.58	2147.35	2150.47	2018.35	2052.48	1982.14	2065.91	2007.54	2055.63	2053.85	2065.8	2010.74	1994.13	1971.49	1980.04	1981.73	2043.3	1995.23
	2012.2	1982.66	2090.58	1978.43	2035.12	2029.23	2020.06	2054.9	1999.72	1986.75	2010.94	1980.97	2044.01	2073.15	2043.2	2068.55	1999.68	2072.57	1990.71	2113.43	2106.61	1996.49	2186.09	2056.92	2022.04	2019.28	2046.28	2181.92	2013.37	2046.72	1964.06	2154.34	2148.04	2151.21	2018.53	2052.41	1982.16	2066.22	2007.81	2056.2	2054.22	2066.09	2010.95	1994.3	1971.63	1980.15	1981.89	2043.48	1995.39
	2012.6	1982.83	2091.1	1978.64	2035.35	2029.49	2020.32	2055.34	1999.92	1986.95	2011.15	1981.16	2044.38	2073.44	2043.48	2068.86	1999.9	2072.98	1990.88	2113.85	2107.26	1996.7	2186.88	2057.29	2022.46	2019.55	2046.65	2182.77	2013.61	2047.03	1964.14	2155.1	2148.72	2151.95	2018.71	2052.35	1982.19	2066.53	2008.08	2056.77	2054.6	2066.39	2011.15	1994.46	1971.77	1980.27	1982.05	2043.65	1995.56
	2013	1983	2091.61	1978.84	2035.57	2029.74	2020.58	2055.78	2000.13	1987.14	2011.35	1981.34	2044.75	2073.72	2043.76	2069.17	2000.12	2073.39	1991.06	2114.27	2107.9	1996.92	2187.66	2057.67	2022.88	2019.81	2047.01	2183.62	2013.86	2047.34	1964.21	2155.85	2149.4	2152.69	2018.89	2052.28	1982.21	2066.83	2008.36	2057.34	2054.97	2066.68	2011.35	1994.63	1971.91	1980.38	1982.21	2043.82	1995.73
	2013.4	1983.16	2092.13	1979.04	2035.8	2029.99	2020.84	2056.23	2000.33	1987.34	2011.55	1981.53	2045.12	2074	2044.03	2069.48	2000.34	2073.8	1991.23	2114.69	2108.54	1997.13	2188.44	2058.05	2023.3	2020.08	2047.38	2184.47	2014.11	2047.65	1964.29	2156.61	2150.07	2153.43	2019.07	2052.21	1982.24	2067.14	2008.63	2057.91	2055.34	2066.98	2011.55	1994.8	1972.05	1980.5	1982.37	2044	1995.9
	2013.8	1983.33	2092.65	1979.24	2036.03	2030.24	2021.1	2056.67	2000.54	1987.53	2011.75	1981.72	2045.5	2074.29	2044.31	2069.78	2000.55	2074.21	1991.41	2115.1	2109.19	1997.35	2189.22	2058.42	2023.73	2020.35	2047.74	2185.32	2014.35	2047.96	1964.36	2157.36	2150.75	2154.17	2019.24	2052.14	1982.26	2067.44	2008.9	2058.48	2055.71	2067.27	2011.75	1994.96	1972.2	1980.61	1982.53	2044.17	1996.06
	2014.21	1983.5	2093.16	1979.44	2036.25	2030.5	2021.36	2057.11	2000.75	1987.73	2011.96	1981.91	2045.87	2074.57	2044.58	2070.09	2000.77	2074.62	1991.59	2115.52	2109.83	1997.56	2189.99	2058.8	2024.15	2020.61	2048.11	2186.16	2014.6	2048.26	1964.44	2158.11	2151.42	2154.91	2019.42	2052.07	1982.28	2067.74	2009.17	2059.05	2056.08	2067.57	2011.95	1995.13	1972.34	1980.73	1982.69	2044.34	1996.23
	2014.61	1983.67	2093.67	1979.64	2036.48	2030.75	2021.62	2057.55	2000.95	1987.93	2012.16	1982.1	2046.25	2074.85	2044.86	2070.39	2000.99	2075.03	1991.77	2115.93	2110.47	1997.77	2190.77	2059.17	2024.58	2020.88	2048.47	2187.01	2014.85	2048.57	1964.52	2158.86	2152.08	2155.65	2019.6	2052	1982.3	2068.04	2009.45	2059.62	2056.45	2067.87	2012.15	1995.29	1972.48	1980.85	1982.85	2044.51	1996.4
	2015.01	1983.85	2094.19	1979.84	2036.7	2031	2021.89	2058	2001.16	1988.12	2012.36	1982.29	2046.63	2075.13	2045.13	2070.7	2001.21	2075.43	1991.95	2116.34	2111.11	1997.99	2191.54	2059.54	2025	2021.15	2048.84	2187.85	2015.09	2048.87	1964.6	2159.61	2152.75	2156.39	2019.77	2051.93	1982.32	2068.34	2009.72	2060.19	2056.82	2068.16	2012.34	1995.46	1972.62	1980.97	1983.01	2044.68	1996.57
	2015.41	1984.02	2094.7	1980.04	2036.93	2031.26	2022.15	2058.44	2001.37	1988.32	2012.56	1982.48	2047	2075.41	2045.4	2071	2001.43	2075.84	1992.13	2116.75	2111.75	1998.2	2192.3	2059.91	2025.43	2021.42	2049.21	2188.7	2015.34	2049.17	1964.67	2160.36	2153.4	2157.13	2019.94	2051.86	1982.34	2068.64	2009.99	2060.76	2057.19	2068.46	2012.54	1995.63	1972.76	1981.09	1983.17	2044.85	1996.74
	2015.82	1984.19	2095.21	1980.24	2037.16	2031.51	2022.42	2058.88	2001.58	1988.51	2012.77	1982.67	2047.38	2075.7	2045.67	2071.3	2001.65	2076.24	1992.31	2117.15	2112.39	1998.41	2193.07	2060.28	2025.86	2021.69	2049.57	2189.54	2015.58	2049.47	1964.75	2161.11	2154.06	2157.87	2020.12	2051.79	1982.36	2068.93	2010.27	2061.33	2057.56	2068.76	2012.74	1995.79	1972.9	1981.22	1983.33	2045.02	1996.91
	2016.22	1984.37	2095.73	1980.44	2037.38	2031.77	2022.69	2059.32	2001.79	1988.71	2012.97	1982.87	2047.76	2075.97	2045.94	2071.6	2001.87	2076.65	1992.49	2117.56	2113.03	1998.62	2193.83	2060.65	2026.29	2021.96	2049.94	2190.38	2015.82	2049.76	1964.83	2161.86	2154.71	2158.61	2020.29	2051.72	1982.38	2069.23	2010.54	2061.9	2057.92	2069.06	2012.93	1995.96	1973.04	1981.34	1983.49	2045.18	1997.07
	2016.62	1984.55	2096.24	1980.65	2037.61	2032.02	2022.95	2059.77	2002	1988.9	2013.18	1983.06	2048.14	2076.25	2046.21	2071.9	2002.09	2077.05	1992.67	2117.96	2113.67	1998.83	2194.59	2061.02	2026.72	2022.23	2050.31	2191.22	2016.07	2050.06	1964.91	2162.6	2155.36	2159.35	2020.46	2051.64	1982.4	2069.52	2010.82	2062.47	2058.29	2069.37	2013.12	1996.13	1973.18	1981.47	1983.65	2045.35	1997.24
	2017.03	1984.72	2096.75	1980.85	2037.84	2032.28	2023.22	2060.21	2002.22	1989.1	2013.38	1983.25	2048.52	2076.53	2046.48	2072.2	2002.3	2077.45	1992.86	2118.36	2114.31	1999.04	2195.34	2061.38	2027.15	2022.51	2050.68	2192.06	2016.31	2050.35	1964.99	2163.35	2156	2160.08	2020.64	2051.57	1982.42	2069.81	2011.09	2063.04	2058.65	2069.67	2013.32	1996.29	1973.32	1981.59	1983.82	2045.51	1997.41
	2017.43	1984.9	2097.26	1981.05	2038.07	2032.53	2023.49	2060.65	2002.43	1989.29	2013.58	1983.44	2048.9	2076.81	2046.74	2072.49	2002.52	2077.85	1993.04	2118.76	2114.95	1999.25	2196.1	2061.75	2027.59	2022.78	2051.05	2192.89	2016.56	2050.65	1965.07	2164.09	2156.64	2160.82	2020.81	2051.49	1982.43	2070.1	2011.37	2063.61	2059.02	2069.97	2013.51	1996.46	1973.47	1981.72	1983.98	2045.68	1997.58
	2017.83	1985.08	2097.77	1981.25	2038.29	2032.79	2023.76	2061.1	2002.64	1989.48	2013.79	1983.64	2049.29	2077.09	2047.01	2072.79	2002.74	2078.25	1993.23	2119.16	2115.58	1999.46	2196.84	2062.11	2028.02	2023.05	2051.42	2193.73	2016.8	2050.94	1965.15	2164.83	2157.28	2161.55	2020.98	2051.42	1982.45	2070.39	2011.65	2064.17	2059.38	2070.28	2013.7	1996.62	1973.61	1981.85	1984.14	2045.84	1997.75
	2018.24	1985.27	2098.28	1981.45	2038.52	2033.04	2024.04	2061.54	2002.86	1989.68	2013.99	1983.83	2049.67	2077.36	2047.27	2073.08	2002.96	2078.65	1993.41	2119.55	2116.22	1999.67	2197.59	2062.47	2028.46	2023.33	2051.79	2194.56	2017.04	2051.22	1965.23	2165.57	2157.91	2162.29	2021.15	2051.34	1982.47	2070.68	2011.92	2064.74	2059.74	2070.58	2013.89	1996.79	1973.75	1981.98	1984.3	2046.01	1997.92
	2018.64	1985.45	2098.79	1981.65	2038.75	2033.3	2024.31	2061.98	2003.08	1989.87	2014.2	1984.02	2050.05	2077.64	2047.54	2073.38	2003.18	2079.05	1993.6	2119.95	2116.86	1999.88	2198.33	2062.83	2028.9	2023.6	2052.17	2195.4	2017.29	2051.51	1965.31	2166.31	2158.54	2163.02	2021.32	2051.27	1982.48	2070.97	2012.2	2065.31	2060.1	2070.89	2014.08	1996.96	1973.89	1982.11	1984.46	2046.17	1998.09
	2019.04	1985.63	2099.3	1981.86	2038.98	2033.55	2024.58	2062.43	2003.29	1990.07	2014.4	1984.22	2050.44	2077.91	2047.8	2073.67	2003.4	2079.45	1993.79	2120.34	2117.49	2000.09	2199.07	2063.19	2029.34	2023.88	2052.54	2196.23	2017.53	2051.8	1965.39	2167.05	2159.17	2163.76	2021.48	2051.19	1982.49	2071.25	2012.48	2065.87	2060.46	2071.19	2014.27	1997.12	1974.03	1982.25	1984.63	2046.33	1998.26
	2019.45	1985.82	2099.81	1982.06	2039.2	2033.81	2024.86	2062.87	2003.51	1990.26	2014.61	1984.41	2050.82	2078.19	2048.06	2073.96	2003.61	2079.84	1993.98	2120.73	2118.12	2000.29	2199.81	2063.55	2029.78	2024.16	2052.91	2197.06	2017.77	2052.08	1965.47	2167.79	2159.79	2164.49	2021.65	2051.11	1982.51	2071.53	2012.75	2066.44	2060.81	2071.5	2014.46	1997.29	1974.17	1982.38	1984.79	2046.49	1998.43
	2019.85	1986.01	2100.32	1982.26	2039.43	2034.07	2025.13	2063.31	2003.73	1990.46	2014.81	1984.61	2051.21	2078.46	2048.32	2074.25	2003.83	2080.24	1994.17	2121.12	2118.76	2000.5	2200.54	2063.91	2030.22	2024.43	2053.28	2197.89	2018.02	2052.36	1965.55	2168.52	2160.41	2165.22	2021.82	2051.03	1982.52	2071.81	2013.03	2067	2061.17	2071.81	2014.64	1997.46	1974.31	1982.51	1984.95	2046.65	1998.6
	2020.25	1986.19	2100.83	1982.46	2039.66	2034.32	2025.41	2063.76	2003.95	1990.65	2015.02	1984.8	2051.6	2078.74	2048.58	2074.54	2004.05	2080.63	1994.36	2121.5	2119.39	2000.71	2201.27	2064.26	2030.66	2024.71	2053.66	2198.72	2018.26	2052.64	1965.63	2169.25	2161.02	2165.95	2021.99	2050.95	1982.54	2072.09	2013.31	2067.57	2061.53	2072.12	2014.83	1997.62	1974.45	1982.65	1985.11	2046.81	1998.77
	2020.65	1986.38	2101.34	1982.66	2039.89	2034.58	2025.69	2064.2	2004.17	1990.84	2015.22	1985	2051.98	2079.01	2048.83	2074.82	2004.27	2081.02	1994.55	2121.89	2120.02	2000.91	2202	2064.61	2031.11	2024.99	2054.03	2199.54	2018.5	2052.91	1965.71	2169.99	2161.63	2166.68	2022.15	2050.87	1982.55	2072.37	2013.59	2068.13	2061.88	2072.43	2015.01	1997.79	1974.59	1982.79	1985.28	2046.97	1998.95
	2021.06	1986.57	2101.84	1982.86	2040.12	2034.84	2025.97	2064.64	2004.39	1991.04	2015.43	1985.19	2052.37	2079.28	2049.09	2075.11	2004.49	2081.42	1994.74	2122.27	2120.65	2001.12	2202.72	2064.97	2031.55	2025.27	2054.41	2200.36	2018.75	2053.19	1965.79	2170.71	2162.23	2167.41	2022.32	2050.8	1982.56	2072.65	2013.87	2068.69	2062.23	2072.74	2015.19	1997.95	1974.74	1982.93	1985.44	2047.13	1999.12
	2021.46	1986.76	2102.35	1983.06	2040.34	2035.09	2026.25	2065.09	2004.62	1991.23	2015.64	1985.39	2052.76	2079.55	2049.34	2075.39	2004.71	2081.81	1994.93	2122.65	2121.28	2001.32	2203.44	2065.32	2032	2025.55	2054.78	2201.19	2018.99	2053.46	1965.87	2171.44	2162.83	2168.14	2022.48	2050.72	1982.57	2072.92	2014.15	2069.25	2062.58	2073.05	2015.38	1998.12	1974.88	1983.07	1985.6	2047.29	1999.29
	2021.86	1986.96	2102.86	1983.26	2040.57	2035.35	2026.53	2065.53	2004.84	1991.42	2015.84	1985.59	2053.15	2079.82	2049.6	2075.68	2004.92	2082.19	1995.13	2123.03	2121.9	2001.52	2204.16	2065.67	2032.45	2025.83	2055.16	2202.01	2019.23	2053.73	1965.95	2172.17	2163.43	2168.86	2022.65	2050.64	1982.59	2073.19	2014.43	2069.81	2062.94	2073.36	2015.56	1998.29	1975.02	1983.21	1985.77	2047.44	1999.46
	2022.26	1987.15	2103.36	1983.47	2040.8	2035.61	2026.81	2065.97	2005.07	1991.62	2016.05	1985.78	2053.54	2080.09	2049.85	2075.96	2005.14	2082.58	1995.32	2123.4	2122.53	2001.73	2204.87	2066.01	2032.9	2026.11	2055.53	2202.82	2019.47	2054	1966.04	2172.89	2164.03	2169.59	2022.81	2050.55	1982.6	2073.46	2014.71	2070.37	2063.28	2073.68	2015.74	1998.45	1975.16	1983.35	1985.93	2047.6	1999.63
	2022.66	1987.35	2103.87	1983.67	2041.03	2035.87	2027.09	2066.41	2005.29	1991.81	2016.26	1985.98	2053.94	2080.36	2050.1	2076.24	2005.36	2082.97	1995.52	2123.77	2123.16	2001.93	2205.58	2066.36	2033.35	2026.39	2055.91	2203.64	2019.72	2054.26	1966.12	2173.61	2164.62	2170.31	2022.98	2050.47	1982.61	2073.73	2014.99	2070.93	2063.63	2073.99	2015.92	1998.62	1975.3	1983.5	1986.09	2047.75	1999.8
	2023.06	1987.54	2104.37	1983.87	2041.26	2036.13	2027.38	2066.85	2005.52	1992	2016.46	1986.18	2054.33	2080.63	2050.35	2076.52	2005.58	2083.35	1995.71	2124.15	2123.78	2002.13	2206.29	2066.7	2033.8	2026.67	2056.29	2204.46	2019.96	2054.53	1966.2	2174.33	2165.2	2171.04	2023.14	2050.39	1982.62	2074	2015.27	2071.49	2063.98	2074.3	2016.1	1998.79	1975.44	1983.64	1986.26	2047.91	1999.98
	2023.46	1987.74	2104.87	1984.07	2041.49	2036.38	2027.66	2067.3	2005.75	1992.19	2016.67	1986.37	2054.72	2080.9	2050.59	2076.8	2005.8	2083.74	1995.91	2124.52	2124.4	2002.33	2206.99	2067.05	2034.25	2026.96	2056.66	2205.27	2020.2	2054.79	1966.28	2175.05	2165.78	2171.76	2023.3	2050.31	1982.63	2074.27	2015.55	2072.05	2064.33	2074.62	2016.27	1998.95	1975.58	1983.79	1986.42	2048.06	2000.15
	2023.86	1987.94	2105.38	1984.27	2041.72	2036.64	2027.95	2067.74	2005.97	1992.39	2016.88	1986.57	2055.12	2081.17	2050.84	2077.07	2006.02	2084.12	1996.11	2124.88	2125.02	2002.53	2207.69	2067.39	2034.7	2027.24	2057.04	2206.08	2020.44	2055.05	1966.37	2175.77	2166.36	2172.48	2023.46	2050.23	1982.64	2074.53	2015.83	2072.61	2064.67	2074.94	2016.45	1999.12	1975.72	1983.93	1986.58	2048.21	2000.32
	2024.26	1988.14	2105.88	1984.47	2041.95	2036.9	2028.24	2068.18	2006.2	1992.58	2017.09	1986.77	2055.51	2081.43	2051.09	2077.35	2006.23	2084.5	1996.31	2125.25	2125.65	2002.73	2208.39	2067.73	2035.16	2027.52	2057.42	2206.89	2020.68	2055.31	1966.45	2176.48	2166.93	2173.2	2023.62	2050.14	1982.65	2074.79	2016.11	2073.16	2065.01	2075.25	2016.62	1999.28	1975.86	1984.08	1986.74	2048.36	2000.49
	2024.66	1988.34	2106.38	1984.67	2042.18	2037.16	2028.53	2068.62	2006.43	1992.77	2017.3	1986.97	2055.91	2081.7	2051.33	2077.62	2006.45	2084.88	1996.51	2125.61	2126.26	2002.93	2209.08	2068.07	2035.62	2027.81	2057.8	2207.69	2020.92	2055.57	1966.53	2177.2	2167.5	2173.92	2023.78	2050.06	1982.66	2075.05	2016.39	2073.72	2065.36	2075.57	2016.8	1999.45	1976	1984.23	1986.91	2048.51	2000.67
	2025.06	1988.55	2106.88	1984.87	2042.41	2037.42	2028.81	2069.06	2006.66	1992.96	2017.5	1987.17	2056.3	2081.96	2051.57	2077.9	2006.67	2085.26	1996.71	2125.97	2126.88	2003.13	2209.77	2068.41	2036.07	2028.09	2058.18	2208.5	2021.16	2055.82	1966.62	2177.91	2168.07	2174.64	2023.94	2049.98	1982.67	2075.31	2016.68	2074.27	2065.7	2075.89	2016.97	1999.62	1976.14	1984.38	1987.07	2048.66	2000.84
	2025.46	1988.75	2107.39	1985.07	2042.63	2037.68	2029.1	2069.5	2006.9	1993.16	2017.71	1987.37	2056.7	2082.23	2051.81	2078.17	2006.89	2085.64	1996.91	2126.33	2127.5	2003.33	2210.46	2068.74	2036.53	2028.38	2058.56	2209.3	2021.4	2056.07	1966.7	2178.62	2168.63	2175.35	2024.1	2049.89	1982.68	2075.57	2016.96	2074.82	2066.04	2076.21	2017.14	1999.78	1976.28	1984.53	1987.23	2048.81	2001.01
	2025.86	1988.96	2107.89	1985.27	2042.86	2037.94	2029.4	2069.94	2007.13	1993.35	2017.92	1987.56	2057.1	2082.49	2052.06	2078.44	2007.11	2086.01	1997.11	2126.69	2128.11	2003.52	2211.14	2069.08	2036.99	2028.66	2058.94	2210.1	2021.64	2056.33	1966.79	2179.32	2169.18	2176.07	2024.26	2049.81	1982.69	2075.83	2017.24	2075.37	2066.38	2076.53	2017.32	1999.95	1976.42	1984.69	1987.39	2048.96	2001.18
	2026.26	1989.16	2108.39	1985.47	2043.09	2038.2	2029.69	2070.38	2007.36	1993.54	2018.13	1987.76	2057.49	2082.75	2052.29	2078.71	2007.33	2086.39	1997.32	2127.05	2128.73	2003.72	2211.82	2069.41	2037.45	2028.95	2059.32	2210.9	2021.88	2056.57	1966.87	2180.03	2169.74	2176.78	2024.42	2049.73	1982.7	2076.08	2017.52	2075.92	2066.71	2076.85	2017.49	2000.11	1976.56	1984.84	1987.56	2049.1	2001.36
	2026.65	1989.37	2108.89	1985.67	2043.32	2038.46	2029.98	2070.82	2007.6	1993.73	2018.34	1987.96	2057.89	2083.01	2052.53	2078.98	2007.54	2086.76	1997.52	2127.4	2129.34	2003.92	2212.49	2069.74	2037.91	2029.24	2059.7	2211.7	2022.12	2056.82	1966.96	2180.73	2170.28	2177.49	2024.58	2049.64	1982.71	2076.33	2017.8	2076.47	2067.05	2077.17	2017.66	2000.28	1976.7	1984.99	1987.72	2049.25	2001.53
	2027.05	1989.58	2109.38	1985.87	2043.55	2038.72	2030.27	2071.26	2007.83	1993.92	2018.55	1988.16	2058.29	2083.27	2052.77	2079.24	2007.76	2087.13	1997.73	2127.75	2129.95	2004.11	2213.16	2070.07	2038.38	2029.52	2060.08	2212.49	2022.36	2057.07	1967.04	2181.43	2170.83	2178.2	2024.74	2049.56	1982.72	2076.58	2018.09	2077.02	2067.39	2077.49	2017.82	2000.44	1976.84	1985.15	1987.88	2049.39	2001.7
	2027.44	1989.79	2109.88	1986.07	2043.78	2038.98	2030.57	2071.69	2008.07	1994.11	2018.75	1988.36	2058.69	2083.53	2053	2079.51	2007.98	2087.5	1997.93	2128.1	2130.55	2004.31	2213.83	2070.4	2038.84	2029.81	2060.46	2213.28	2022.6	2057.31	1967.13	2182.13	2171.37	2178.91	2024.89	2049.47	1982.73	2076.83	2018.37	2077.57	2067.72	2077.81	2017.99	2000.61	1976.98	1985.31	1988.04	2049.54	2001.88
	2027.84	1990	2110.38	1986.27	2044.01	2039.24	2030.86	2072.13	2008.3	1994.3	2018.96	1988.56	2059.09	2083.79	2053.24	2079.77	2008.2	2087.87	1998.14	2128.45	2131.16	2004.5	2214.49	2070.72	2039.31	2030.1	2060.85	2214.07	2022.84	2057.56	1967.21	2182.82	2171.9	2179.62	2025.05	2049.38	1982.74	2077.08	2018.65	2078.12	2068.05	2078.13	2018.16	2000.78	1977.12	1985.46	1988.21	2049.68	2002.05
	2028.23	1990.21	2110.88	1986.47	2044.24	2039.5	2031.16	2072.57	2008.54	1994.49	2019.17	1988.76	2059.49	2084.05	2053.47	2080.04	2008.42	2088.24	1998.35	2128.79	2131.77	2004.69	2215.15	2071.05	2039.77	2030.39	2061.23	2214.86	2023.07	2057.8	1967.3	2183.52	2172.44	2180.33	2025.21	2049.3	1982.74	2077.32	2018.93	2078.66	2068.38	2078.46	2018.32	2000.94	1977.26	1985.62	1988.37	2049.82	2002.22
	2028.63	1990.42	2111.38	1986.67	2044.47	2039.76	2031.46	2073.01	2008.78	1994.68	2019.38	1988.96	2059.89	2084.31	2053.7	2080.3	2008.64	2088.6	1998.56	2129.13	2132.37	2004.89	2215.81	2071.37	2040.24	2030.68	2061.61	2215.64	2023.31	2058.04	1967.39	2184.21	2172.96	2181.03	2025.36	2049.21	1982.75	2077.57	2019.21	2079.21	2068.71	2078.78	2018.49	2001.11	1977.4	1985.78	1988.53	2049.96	2002.4
	2029.02	1990.64	2111.87	1986.87	2044.7	2040.02	2031.76	2073.44	2009.02	1994.87	2019.59	1989.16	2060.29	2084.56	2053.93	2080.56	2008.86	2088.97	1998.77	2129.48	2132.97	2005.08	2216.47	2071.69	2040.71	2030.97	2062	2216.42	2023.55	2058.27	1967.47	2184.9	2173.49	2181.74	2025.52	2049.12	1982.76	2077.81	2019.5	2079.75	2069.04	2079.1	2018.65	2001.27	1977.53	1985.94	1988.69	2050.1	2002.57
	2029.41	1990.85	2112.37	1987.06	2044.93	2040.28	2032.06	2073.88	2009.26	1995.06	2019.8	1989.36	2060.69	2084.82	2054.16	2080.82	2009.08	2089.33	1998.98	2129.81	2133.57	2005.27	2217.11	2072.01	2041.18	2031.26	2062.38	2217.2	2023.78	2058.51	1967.56	2185.58	2174.01	2182.44	2025.68	2049.04	1982.77	2078.05	2019.78	2080.29	2069.37	2079.43	2018.81	2001.44	1977.67	1986.1	1988.85	2050.24	2002.74
	2029.8	1991.07	2112.86	1987.26	2045.16	2040.54	2032.36	2074.31	2009.5	1995.25	2020.01	1989.56	2061.1	2085.07	2054.39	2081.08	2009.3	2089.69	1999.19	2130.15	2134.17	2005.46	2217.76	2072.33	2041.65	2031.54	2062.77	2217.98	2024.02	2058.74	1967.65	2186.27	2174.52	2183.14	2025.83	2048.95	1982.78	2078.28	2020.06	2080.83	2069.69	2079.75	2018.97	2001.6	1977.81	1986.27	1989.01	2050.38	2002.92
	2030.2	1991.29	2113.36	1987.46	2045.39	2040.8	2032.66	2074.75	2009.74	1995.44	2020.22	1989.77	2061.5	2085.33	2054.62	2081.33	2009.52	2090.05	1999.4	2130.49	2134.76	2005.65	2218.4	2072.65	2042.12	2031.83	2063.15	2218.76	2024.25	2058.98	1967.74	2186.95	2175.03	2183.84	2025.98	2048.86	1982.79	2078.52	2020.34	2081.37	2070.02	2080.07	2019.13	2001.77	1977.95	1986.43	1989.17	2050.52	2003.09
	2030.59	1991.51	2113.85	1987.66	2045.62	2041.06	2032.96	2075.18	2009.98	1995.63	2020.43	1989.97	2061.9	2085.58	2054.85	2081.59	2009.74	2090.4	1999.61	2130.82	2135.35	2005.84	2219.04	2072.97	2042.59	2032.13	2063.54	2219.53	2024.49	2059.21	1967.82	2187.63	2175.54	2184.54	2026.14	2048.77	1982.8	2078.75	2020.62	2081.91	2070.34	2080.4	2019.29	2001.93	1978.09	1986.59	1989.33	2050.66	2003.27
	2030.98	1991.73	2114.35	1987.85	2045.85	2041.32	2033.26	2075.61	2010.23	1995.82	2020.64	1990.17	2062.31	2085.83	2055.07	2081.84	2009.96	2090.76	1999.83	2131.15	2135.95	2006.03	2219.68	2073.28	2043.07	2032.42	2063.93	2220.3	2024.72	2059.44	1967.91	2188.31	2176.04	2185.23	2026.29	2048.69	1982.81	2078.99	2020.9	2082.45	2070.66	2080.72	2019.45	2002.1	1978.23	1986.76	1989.49	2050.79	2003.44
	2031.36	1991.95	2114.84	1988.05	2046.08	2041.58	2033.57	2076.05	2010.47	1996	2020.85	1990.37	2062.71	2086.08	2055.29	2082.1	2010.18	2091.11	2000.04	2131.48	2136.53	2006.22	2220.31	2073.59	2043.54	2032.71	2064.31	2221.07	2024.95	2059.67	1968	2188.98	2176.54	2185.93	2026.45	2048.6	1982.82	2079.22	2021.18	2082.98	2070.99	2081.05	2019.61	2002.26	1978.36	1986.92	1989.65	2050.93	2003.61
	2031.75	1992.17	2115.33	1988.25	2046.31	2041.84	2033.87	2076.48	2010.72	1996.19	2021.06	1990.57	2063.11	2086.33	2055.52	2082.35	2010.4	2091.46	2000.26	2131.8	2137.12	2006.4	2220.93	2073.9	2044.02	2033	2064.7	2221.83	2025.18	2059.9	1968.09	2189.65	2177.03	2186.62	2026.6	2048.51	1982.83	2079.45	2021.47	2083.52	2071.31	2081.37	2019.76	2002.43	1978.5	1987.09	1989.81	2051.06	2003.79
	2032.14	1992.39	2115.82	1988.45	2046.54	2042.1	2034.18	2076.91	2010.96	1996.38	2021.27	1990.77	2063.52	2086.58	2055.74	2082.6	2010.62	2091.81	2000.48	2132.13	2137.71	2006.59	2221.56	2074.21	2044.5	2033.29	2065.09	2222.59	2025.41	2060.12	1968.18	2190.32	2177.52	2187.31	2026.75	2048.42	1982.84	2079.67	2021.75	2084.05	2071.62	2081.7	2019.92	2002.59	1978.64	1987.26	1989.97	2051.19	2003.96
	2032.53	1992.61	2116.31	1988.64	2046.77	2042.36	2034.48	2077.34	2011.21	1996.57	2021.48	1990.97	2063.92	2086.82	2055.96	2082.85	2010.84	2092.16	2000.7	2132.45	2138.29	2006.78	2222.18	2074.52	2044.97	2033.58	2065.47	2223.35	2025.64	2060.35	1968.27	2190.99	2178.01	2188	2026.91	2048.33	1982.85	2079.9	2022.03	2084.58	2071.94	2082.03	2020.07	2002.76	1978.78	1987.42	1990.13	2051.32	2004.13
	2032.91	1992.84	2116.81	1988.84	2047	2042.62	2034.79	2077.77	2011.46	1996.75	2021.69	1991.17	2064.33	2087.07	2056.18	2083.09	2011.06	2092.51	2000.92	2132.77	2138.87	2006.96	2222.79	2074.83	2045.45	2033.87	2065.86	2224.11	2025.87	2060.57	1968.36	2191.65	2178.49	2188.69	2027.06	2048.24	1982.86	2080.12	2022.31	2085.12	2072.26	2082.35	2020.23	2002.92	1978.91	1987.59	1990.29	2051.45	2004.31
	2033.3	1993.06	2117.3	1989.03	2047.23	2042.88	2035.1	2078.2	2011.7	1996.94	2021.9	1991.37	2064.73	2087.32	2056.39	2083.34	2011.28	2092.85	2001.14	2133.09	2139.45	2007.15	2223.41	2075.13	2045.93	2034.16	2066.25	2224.86	2026.1	2060.79	1968.45	2192.31	2178.96	2189.37	2027.21	2048.15	1982.87	2080.34	2022.59	2085.65	2072.57	2082.68	2020.38	2003.09	1979.05	1987.76	1990.45	2051.58	2004.48
	2033.68	1993.29	2117.79	1989.23	2047.46	2043.14	2035.41	2078.63	2011.95	1997.13	2022.11	1991.58	2065.14	2087.56	2056.61	2083.59	2011.5	2093.2	2001.36	2133.41	2140.02	2007.33	2224.02	2075.44	2046.41	2034.46	2066.64	2225.61	2026.33	2061.01	1968.54	2192.97	2179.44	2190.06	2027.36	2048.06	1982.88	2080.56	2022.86	2086.17	2072.88	2083.01	2020.53	2003.25	1979.19	1987.93	1990.61	2051.71	2004.65
	2034.06	1993.51	2118.27	1989.43	2047.69	2043.4	2035.72	2079.06	2012.2	1997.31	2022.32	1991.78	2065.55	2087.8	2056.83	2083.83	2011.72	2093.54	2001.58	2133.72	2140.59	2007.52	2224.62	2075.74	2046.89	2034.75	2067.03	2226.36	2026.55	2061.23	1968.63	2193.63	2179.9	2190.74	2027.51	2047.97	1982.89	2080.78	2023.14	2086.7	2073.19	2083.33	2020.68	2003.42	1979.32	1988.1	1990.77	2051.84	2004.83
	2034.44	1993.74	2118.76	1989.62	2047.92	2043.66	2036.03	2079.48	2012.45	1997.5	2022.53	1991.98	2065.95	2088.04	2057.04	2084.07	2011.94	2093.88	2001.8	2134.03	2141.17	2007.7	2225.22	2076.04	2047.38	2035.04	2067.42	2227.11	2026.78	2061.45	1968.72	2194.28	2180.37	2191.42	2027.67	2047.88	1982.9	2080.99	2023.42	2087.23	2073.5	2083.66	2020.83	2003.58	1979.46	1988.27	1990.92	2051.97	2005
	2034.82	1993.97	2119.25	1989.81	2048.15	2043.92	2036.34	2079.91	2012.7	1997.68	2022.74	1992.18	2066.36	2088.28	2057.25	2084.31	2012.16	2094.21	2002.02	2134.34	2141.73	2007.88	2225.82	2076.34	2047.86	2035.33	2067.81	2227.85	2027	2061.67	1968.81	2194.93	2180.83	2192.1	2027.82	2047.79	1982.91	2081.21	2023.7	2087.75	2073.81	2083.99	2020.98	2003.74	1979.6	1988.45	1991.08	2052.09	2005.17
	2035.2	1994.2	2119.74	1990.01	2048.38	2044.18	2036.65	2080.33	2012.95	1997.87	2022.95	1992.38	2066.76	2088.52	2057.47	2084.55	2012.38	2094.55	2002.25	2134.65	2142.3	2008.06	2226.41	2076.63	2048.34	2035.62	2068.2	2228.59	2027.23	2061.88	1968.9	2195.58	2181.28	2192.77	2027.97	2047.7	1982.92	2081.42	2023.98	2088.27	2074.12	2084.31	2021.13	2003.91	1979.73	1988.62	1991.24	2052.22	2005.34
	2035.58	1994.43	2120.23	1990.2	2048.61	2044.44	2036.97	2080.76	2013.21	1998.06	2023.16	1992.58	2067.17	2088.76	2057.68	2084.79	2012.61	2094.88	2002.48	2134.96	2142.86	2008.24	2227	2076.93	2048.83	2035.92	2068.6	2229.33	2027.45	2062.1	1968.99	2196.22	2181.73	2193.45	2028.12	2047.61	1982.93	2081.63	2024.26	2088.79	2074.43	2084.64	2021.27	2004.07	1979.87	1988.79	1991.39	2052.34	2005.52
	2035.96	1994.66	2120.71	1990.4	2048.84	2044.7	2037.28	2081.18	2013.46	1998.24	2023.37	1992.79	2067.58	2089	2057.89	2085.03	2012.83	2095.21	2002.7	2135.26	2143.42	2008.42	2227.59	2077.22	2049.31	2036.21	2068.99	2230.06	2027.67	2062.31	1969.08	2196.87	2182.18	2194.12	2028.27	2047.51	1982.94	2081.84	2024.53	2089.31	2074.73	2084.97	2021.42	2004.23	1980	1988.97	1991.55	2052.46	2005.69
[truncated: 7,520 more rows]
[truncated: 68 more columns]

## Sheet: Analysis
Cell:	Peak Time 1	Peak Time 2	Peak Time 3	Peak Time 4	Peak Time 5	Peak ZT 1	Peak ZT 2	Peak ZT 3	Peak ZT 4	Peak ZT 5	Peak ExT 1	Peak ExT 2	Peak ExT 3	Peak ExT 4	Peak ExT 5	Peak 1 luminescence value	Peak 2 luminescence value	Peak 3 luminescence value	Peak 4 luminescence value	Peak 5 luminescence value	Trough Time 1	Trough Time 2	Trough Time 3	Trough Time 4	Trough Time 5	Trough Time 6	Trough ZT 1	Trough ZT 2	Trough ZT 3	Trough ZT 4	Trough ZT 5	Trough ZT 6	Trough ExT 1	Trough ExT 2	Trough ExT 3	Trough ExT 4	Trough ExT 5	Trough ExT 6	Trough 1 luminescence value	Trough 2 luminescence value	Trough 3 luminescence value	Trough 4 luminescence value	Trough 5 luminescence value	Trough 6 luminescence value	Rising Edge Halfmax Time 1	Rising Edge Halfmax Time 2	Rising Edge Halfmax Time 3	Rising Edge Halfmax Time 4	Rising Edge Halfmax Time 5
[truncated: 117 more rows]
[truncated: 44 more columns]
