# Supplementary material for: Single cell model for re‐entrainment to a shifted light cycle
Source: FASEB J. 2022 Sep 3;36(10):e22518. doi: 10.1096/fj.202200478R (PMC9543151; doi:10.1096/fj.202200478R)
Supplement: Supplementary file 19 — Dataset S18 [file FSB2-36-0-s020.xlsx]

## Sheet: Information
Cell num	X	Y	Size
1	74	177.5	6
2	74	181	9
3	75	168	9
4	76	161	9
5	75.5	172	6
6	76	175.333	3
7	76.5	150	6
8	76.5	157	6
9	76.5	164.5	4
10	77.5	153.5	4
11	78	185	9
12	78.6667	141.667	3
13	79	169	9
14	78.5	173	6
15	79.5	138.5	4
16	79.4	145.2	5
17	79.5	157	6
18	79.3333	160.333	3
19	79.75	165.75	4
20	80	177	9
21	80	131	3
22	80.25	135	4
23	80.4	149.2	5
24	80.5	152.5	4
25	81.5	142.5	4
26	81.8571	163.286	7
27	82.1429	173.714	7
28	82	183	9
29	82	186.5	6
30	82.125	189.875	8
31	83	126	9
32	83	132	9
33	82.4	138.2	5
34	82.4	146.2	5
35	83	156.5	6
36	82.3333	170.667	3
37	83.3333	149.667	3
38	83.875	153.125	8
39	84	160	9
40	84.8	135.2	5
41	85	143.5	6
42	85	168	9
43	85	179	9
44	85.6667	123.333	3
45	85.6667	129.333	3
46	85.5	140	6
47	86	147	9
48	85.875	163.875	8
49	85.5	175.5	4
50	86	190	9
51	87	150.5	6
52	87.125	156.125	8
53	86.4	172.2	5
54	88.3333	120.333	6
55	88	136	3
56	87.5	159.5	4
57	88.5	125	6
58	89	129.5	6
59	89	133	9
60	89	139	9
61	88.5	142.5	4
62	88.5	167	6
63	89	170	3
64	89.5	147	6
65	89.5	163.5	4
66	90	173	9
67	90.5	150.5	4
68	91	154	9
69	91	160	9
70	91	188	9
71	92	119	9
72	91.5	123.5	4
73	91.5	126.5	4
74	92	143	9
75	92	157	3
76	91.5	176.5	4
77	92	182	9
78	93	130	9
79	92.5	133.5	4
80	93	146	3
81	93	164	9
82	93	167.5	6
83	94	149	9
84	94.6667	115.667	3
85	94.5	123.5	4
86	95.1429	126.714	7
87	95	139	9
88	94.5	153	6
89	94.5	160	6
90	95.1429	170.286	7
91	95	175	9
92	95.8571	118.714	7
93	96	132.4	5
94	96	135.5	6
95	95.5	142.5	4
96	95.5	178.5	4
97	95.5	186	6
98	97.125	145.875	8
99	96.6667	156.333	3
100	96	164	3
101	97.4	114.8	5
102	97.4	121.8	5
103	97.5	153	6
104	98.875	130.125	8
105	98.6	138.2	5
106	99.1429	142.714	7
107	98.875	162.875	8
108	98.5	167	6
109	98	171	3
110	98.5	175	6
111	99	178.5	6
112	99	182.5	6
113	99	186	9
114	100	118	9
115	99.4	124.8	5
116	99.5	134.5	4
117	99.75	148.25	4
118	99.4	158.2	5
119	101	113.5	6
120	100.75	121.25	4
121	101	171	9
122	102	127.5	6
123	101	139	3
124	102	155	9
125	102	166	9
126	101.5	174.5	4
127	103	124	9
128	103	130	3
129	103	142	3
130	103	149	9
131	103	152	3
132	102.5	158.5	4
133	102.5	180	6
134	102.333	184.333	3
135	104	133	9
136	103.5	136.5	4
137	103.5	139.5	4
138	104	145	9
139	103.5	162.5	4
140	104.286	176.143	7
141	104.333	113.667	3
142	105	118	9
143	105	169.5	6
144	104.5	172.5	4
145	105.667	121.333	3
146	105.4	157.8	5
147	105.5	166.5	4
148	106.5	127	6
149	107	137	9
150	107	140.5	6
151	107	163	9
152	108	133	9
153	108	153	9
154	108	160	3
155	108.5	117	6
156	108.5	121.5	4
157	109.2	124.4	5
158	108.5	144	6
159	108.5	149	6
160	109	157	9
161	108.5	166.5	4
162	108.5	170	6
163	110	128	9
164	111.2	135.6	5
165	111	139	9
166	110.5	163.5	4
167	111.25	120.75	4
168	111.5	132.5	4
169	112	142	3
170	112	145	9
171	112	148.5	6
172	111.6	153.8	5
173	111.5	160.5	4
174	112.5	157.5	4
175	114	123	9
176	114	126.5	6
177	113.6	129.8	5
178	113.667	151.333	3
179	114.5	133.5	4
180	114.5	136.5	4
181	114.6	139.8	5
182	114.5	154.5	4
183	115.5	143.5	4
184	115.5	146.5	4
185	115.667	149.333	3
186	116.667	128.667	3
187	117.286	131.857	7
188	117.5	135.5	4
189	117.5	140	6
190	118.4	146.2	5
191	120.5	137	6
192	120.667	144.333	3
193	123.5	159	6
194	123.5	163	6
195	124	169	9
196	123.5	172.5	4
197	125.5	153	6
198	126	176	9
199	127	159	9
200	127	162.5	6
201	127	165.5	6
202	127.2	171.6	5
203	127.5	147.5	4
204	127.5	168.5	4
205	128.333	150.667	3
206	128.857	153.714	7
207	130	141	9
208	131	144.5	6
209	131	148	9
210	131	157	9
211	130.5	164	6
212	130.714	169.857	7
213	130.875	175.125	8
214	132.286	151.857	7
215	132	160.5	6
216	133.25	167.25	4
217	134	172	9
218	135	138	9
219	134.5	143.5	4
220	134	147	3
221	135	164	9
222	135.75	153.75	4
223	136	157.125	8
224	135.5	160.5	4
225	135.5	177	6
226	136.4	147.2	5
227	137.143	167.286	7
228	137.857	151.286	7
229	139	138	9
230	139	141	3
231	139	144	9
232	138.333	160.667	3
233	139	172.5	6
234	139	176	9
235	140	134.5	6
236	140	148	9
237	140	164.667	3
238	140.5	158	6
239	141.857	152.714	7
240	141.857	162.286	7
241	142	168	9
242	142.333	137.333	3
243	142.5	142	6
244	142.25	174.25	4
245	143.8	149.4	5
246	144	155.5	6
247	144	159	9
248	145.2	139.4	5
249	144.5	146.5	4
250	145	172	9
251	146	143	9
252	145.5	168.5	4
253	147	152	9
254	146.857	165.286	7
255	148.143	146.286	7
256	147.5	157	6
257	149	162	9
258	148.714	169.857	7
259	150	141	9
260	151	150	9
261	151	154	9
262	150.5	165.5	4
263	151.8	137.6	5
264	151.8	146.4	5
265	152	157.5	6
266	153.286	143.143	7
267	152.5	162	6
268	154.5	149	6
269	154.5	152.5	4
270	155.2	155.4	5
271	155.667	145.667	3

## Sheet: Raw Data
Cell:	1	2	3	4	5	6	7	8	9	10	11	12	13	14	15	16	17	18	19	20	21	22	23	24	25	26	27	28	29	30	31	32	33	34	35	36	37	38	39	40	41	42	43	44	45	46	47	48	49
	2128.17	2115.33	2173.44	2155.44	2134	2152	2189.67	2149.17	2211	2177.75	2165.89	2204	2335.56	2197.67	2205.5	2231.4	2199.17	2214.67	2288.25	2258.22	2184.67	2211.25	2294.4	2259.5	2258.75	2277	2354.29	2307.44	2430.17	2266.12	2414.89	2463.78	2277.2	2304.6	2330.33	2303.33	2440.33	2412.25	2310.11	2774	2586.33	2337	2482.67	2261.33	2577	2451.83	2672.89	2375	2370.75
	2072.5	2054.78	2094.11	2111.89	2077.67	2077.67	2144.67	2115.67	2118.25	2142.5	2097.56	2162.67	2154.67	2108.17	2181.5	2186.6	2156.17	2145	2167	2130.33	2164.33	2180.75	2235.4	2211	2227.75	2185.86	2179.71	2167.89	2231.33	2152	2300.89	2377	2257.2	2271.2	2264.5	2179	2342.67	2328.25	2253	2636.6	2445.17	2220.56	2274.78	2185.67	2451.67	2462.33	2567.44	2265	2216
	2063	2042	2084.11	2086.11	2064.67	2066	2132.67	2106.67	2083	2126.75	2094.56	2148.67	2142.78	2090.83	2160.25	2160.8	2143.17	2130.67	2127	2122.22	2144.67	2172.5	2217.4	2196.5	2220.75	2165.43	2159	2149.56	2180.33	2135.5	2277.56	2356.89	2236.6	2255.6	2254.33	2138.67	2308.67	2323.38	2233.33	2599.2	2402.83	2192.22	2230.78	2200	2369.67	2435	2506.11	2220.88	2170.5
	2094.17	2074.44	2099.11	2100.22	2074.17	2094	2134.33	2126.33	2120.5	2156.5	2093.56	2142.67	2163.22	2115.17	2132.5	2166.8	2171	2151.33	2170	2150.89	2132.33	2164.5	2202.4	2206	2215.5	2192.14	2179	2170.33	2157.17	2135.5	2266.56	2307.67	2229.8	2238.8	2290.33	2174.67	2275	2339.38	2238.67	2526.4	2377.33	2225.22	2261.67	2171.67	2319.33	2378.67	2464.22	2235.38	2200.25
	2124.67	2087.89	2121.78	2106.11	2098.17	2112	2112.33	2122.17	2126.75	2151	2091.56	2111.33	2170.56	2143.83	2115.75	2148.2	2181.83	2167	2164.5	2169.11	2101.67	2117.75	2181.8	2188.5	2169.75	2213.29	2226.29	2175.22	2147	2145.38	2220.61	2246	2180.8	2198.8	2257.83	2205.33	2244.67	2310.75	2242.11	2420	2322.67	2268.11	2270.44	2163.33	2262.33	2323.33	2409.44	2248.75	2259.75
	2086.5	2058.78	2081.44	2079.44	2072	2081.67	2082.67	2094.83	2092.25	2112.5	2060.78	2077.67	2118.44	2099.33	2078.25	2106.6	2132.17	2140	2133	2120	2059	2078.5	2132.8	2141	2127.25	2166.86	2168.43	2129.78	2100.33	2093.5	2149.22	2159.89	2136.6	2156	2190.83	2164	2191.33	2236.88	2173.11	2284.8	2249.5	2217.67	2217.56	2105.33	2163.67	2227.83	2311.44	2188.88	2200
	2053.5	2032.89	2043.44	2042.11	2032	2045	2046.5	2066	2059.75	2083.5	2031	2032	2068.56	2077.83	2037	2066.2	2086.17	2080	2089	2062.44	2016.67	2046.75	2076.4	2084.75	2068	2119.71	2102.57	2076.78	2052.33	2053.62	2087.11	2092.44	2084.2	2098.4	2111.67	2099.67	2114.67	2161.88	2112.33	2178.8	2160.5	2131.33	2140.67	2079.33	2097	2140.83	2218.78	2139.62	2129.75
	2025.17	2007.33	2014.78	2008.78	2013.83	2012	2026.5	2030.67	2014.25	2040	1995.56	2013	2028.67	2047.67	2005.5	2016.4	2044.5	2051	2045.25	2022.44	2011.33	2009.75	2039.6	2045	2039	2063.71	2057.57	2038.78	2012.33	2023.12	2029.44	2054.67	2047.6	2045.8	2061.17	2056	2066.67	2092.38	2072.11	2117.2	2117	2068.67	2079.67	2038.33	2062.67	2084.33	2144.33	2092.25	2052.75
	2005.17	1984.78	1993.89	2006.44	1989.83	2000	2013.17	2012.5	1993.75	2016.5	1980.78	1986	2014.67	2014.33	1985.25	2007.6	2018.33	2021.67	1997	1995.56	1983.67	2001	2016.6	2017.5	2013.75	2025.29	2024.29	2010.78	1987.17	1991.5	2005.56	2014.67	2018.4	2032.8	2035.67	2031	2036.33	2054	2037.67	2045	2087.67	2046.33	2036	2001.33	2018	2040.83	2101.44	2054.12	2023.25
	1992.5	1980.56	1987.44	2006.78	1999.17	1988	2003.33	1998.17	1987.75	2012	1968.44	1988.33	1998.44	2007.67	1976.5	1990	2006.5	2014.67	2006.75	1989.44	1971	1975.75	2024.6	2007.5	1997	2010.29	2012.29	1994	1977.33	1976.75	1997	1993.11	2000.6	2017	2019.83	2012	2026.67	2042.38	2015.56	2024.6	2075.33	2023.67	2010.11	1995.67	1998.67	2026.67	2069	2032.62	2006.25
	1987.83	1975.44	1985.11	2000.67	1988.5	1985	1993.33	1987.33	1987.5	2007.5	1968	1975	1995	2001.67	1977.5	1990.8	1999.83	1991.33	1994	1987.33	1967.67	1966.5	2010	2019	2005	1999.57	2002.71	1987.22	1967.67	1970.62	1981.89	1980.89	1989.2	2007.8	2007.5	1998.33	2031.33	2021.75	2007.33	1997.4	2061.17	2010.11	1996.78	1976	1974.33	2002.83	2063	2019.5	1995.5
	1990.67	1976.22	1993.22	2004.78	1993.83	1991.33	1982.83	1988.67	1981	1990.25	1972.67	1985.33	2003.22	2006.5	1967.5	1986.2	2000.83	2003	1992	1999.44	1967.33	1981.25	2021	2010.5	1993.75	2007.14	2015.86	1992.33	1983.33	1985.62	1969.33	1984	1989.4	2004.2	2013	1998.33	2014	2025.75	2012.78	1994.6	2060.67	2009.33	2007.33	1970.33	1985.67	2009.33	2055.33	2022.38	2004.5
	2000.67	1999	2007.33	2023.78	2002.17	2002	1997.5	1999.17	2000.5	1999.25	1992.22	1988.33	2021	2023.17	1977.25	1991.4	2016.17	2018	2006.5	2026.78	1962.67	1972.5	2010.6	2014.25	2008	2021.57	2031.57	2013.67	2009.33	2000.38	1971.33	1991.22	1992.8	2019.4	2035.83	2013.33	2028.67	2039.38	2044.11	2004.6	2127	2028.44	2028.67	1974.33	1984	2020.67	2084.11	2046.75	2031
	2023.33	2018.44	2030.67	2040.67	2029	2018	2006.67	2011.5	2008.25	2010.25	2006.44	1995	2048.22	2043	1985.75	2000.6	2021.17	2035.33	2033.75	2069.11	1976.67	1982.5	2031.4	2024	2027.75	2039.71	2066.14	2045	2021.83	2013.75	1979.67	1999.33	2005.4	2039	2075.33	2036	2036.67	2064.38	2081.67	2011.4	2105.83	2055.11	2047.78	1970.67	1986.5	2036.67	2115.67	2078.25	2063.5
	2043.83	2067.56	2063.67	2051.22	2046	2044	2032	2026.17	2042.25	2030.5	2046	2019.33	2076.33	2064.17	2001	2016.2	2048.33	2038.33	2058.5	2100	1977.33	1989.5	2044.8	2047	2040.75	2060	2118.71	2076.11	2058.17	2041.75	1995.44	2018.78	2012	2059.8	2108.17	2078.33	2091	2113.88	2097.89	2039.8	2129.33	2116.67	2091.89	1988	2005.67	2068.17	2161.22	2110.12	2108.5
	2070.5	2095.89	2095.22	2070.56	2075	2088.67	2036.33	2053.67	2074.75	2047.75	2071.22	2018.33	2112.33	2092.5	2021.5	2049.4	2072.83	2082	2091.25	2160	1994.67	2009	2080.4	2081.75	2070.25	2102.71	2162.29	2122.56	2097.17	2075.62	2017.89	2044.11	2043.8	2097.2	2153.83	2115.67	2120.33	2165.25	2158.89	2077.8	2161.5	2138.56	2118	2002.67	2036.33	2131.83	2217.56	2153.12	2147
	2081.67	2126	2113.44	2095.67	2103.5	2097	2056.17	2069.5	2098	2070	2094.56	2048.33	2151.78	2136.83	2041.75	2067.6	2109.33	2093.67	2131.75	2187.11	2006	2035	2103.8	2108.5	2096.75	2135.71	2199.29	2167.44	2143.67	2109.12	2049.67	2071.67	2065	2122.4	2201.83	2152	2143	2229.25	2190.22	2127.6	2220	2180.33	2175	2017.33	2057.33	2185.33	2278.11	2195.5	2186.25
	2118.17	2147.44	2145.67	2122.22	2127.67	2132.33	2077.5	2090	2129.75	2088.5	2131.67	2050.33	2174.67	2160.17	2053.5	2079.6	2138	2117.33	2164	2215.33	2035	2064.5	2137	2126.25	2114.25	2184.86	2235.14	2214.33	2182.67	2145.38	2078.56	2114.33	2105.4	2159.8	2246.33	2192	2191	2275.62	2261.22	2173.6	2254	2240.89	2197.22	2031.67	2094.33	2235.5	2334.67	2255	2219.75
	2125.33	2167.67	2159.67	2125.89	2147	2144	2093.33	2100.17	2140.75	2116.5	2143.33	2080	2205	2178.83	2074.75	2098.8	2145	2173.33	2186	2224.44	2062.67	2071.25	2170.2	2165	2161.25	2208	2259	2214.89	2197.17	2165	2090.11	2147.89	2125	2186.6	2291	2212.67	2229	2312.12	2287	2234.4	2282.33	2273.22	2213.67	2064.67	2124	2282.5	2392	2293.62	2256.75
	2136	2186.22	2166	2145	2155.83	2151.67	2118.83	2138.33	2153	2126.5	2162	2098	2218.22	2200.67	2089.75	2120.6	2176.83	2183.33	2215.25	2243	2070	2102.25	2198.6	2197.75	2163.5	2231.86	2277.14	2234.44	2229.67	2166.88	2101.67	2176.11	2143.8	2212.8	2326.33	2251.33	2237	2368.5	2313	2281.8	2314.5	2306.56	2240.33	2063	2145	2315.33	2430	2339.62	2269.75
	2144.83	2197.5	2177.78	2154.89	2159.67	2161.33	2130.17	2141.17	2165.25	2142.25	2158.78	2097.67	2235	2197.83	2103.75	2139	2204	2208	2219	2236.11	2087.67	2122.25	2215.6	2201.25	2160	2259.57	2280.14	2230	2228.17	2180.75	2114.33	2193	2170.2	2243	2342.83	2267.67	2279.67	2387.12	2321.22	2310.8	2351.67	2332.56	2243.33	2062	2171	2319.5	2457.89	2360.25	2266.75
	2155.67	2172.67	2156.56	2159.78	2165	2182.33	2134.17	2155.67	2185.25	2153.75	2165.78	2119	2230	2197.33	2105.75	2138	2207.67	2198.33	2236	2248	2091.67	2116.75	2210	2211.75	2180	2255.86	2289.57	2237.44	2223.83	2174.38	2121	2222.33	2199.4	2267.2	2335.83	2276.67	2273.67	2347.75	2331.56	2328.4	2360	2339.44	2251	2116.33	2225	2377.5	2496.67	2347.38	2277.25
	2157.17	2171.44	2147.56	2157.22	2150	2172.67	2136.33	2150.5	2163.75	2154	2167.33	2117.33	2232.89	2189.17	2114.75	2142.6	2210.17	2194	2252.62	2235	2106.33	2132.5	2186.6	2227.5	2187	2271.14	2285.29	2222.22	2206.25	2164.75	2129.78	2224.67	2189.6	2244	2333.33	2290.33	2284.67	2356.12	2329.44	2344	2362.17	2323	2245.44	2136.67	2235.33	2369.17	2490.56	2348.38	2254.75
	2138.33	2147.22	2141.33	2143.44	2153.83	2158	2124.83	2138.5	2153.5	2153.5	2154	2102	2227.56	2199.67	2131	2154	2196.67	2214	2203.5	2218.89	2121.67	2147.25	2196.8	2210.75	2200	2250.57	2264	2197	2173.83	2150.12	2135.33	2232	2220.2	2240.6	2295	2277.67	2290	2329.75	2322.22	2334.2	2366	2311.33	2239.11	2131.33	2239.33	2396.17	2457.67	2330.62	2248.75
	2141.83	2144.78	2118.78	2135.22	2138.17	2152.33	2119.17	2136.33	2149	2139.5	2149.56	2115	2218.22	2180.83	2094.5	2142.2	2180	2190	2198.75	2203.33	2121	2133	2186	2212	2199	2227.57	2243.57	2189.44	2159.33	2134.25	2119.11	2209.44	2193.2	2238.8	2266	2272.33	2258.33	2298.5	2293.44	2318.8	2337	2287.33	2213	2130.67	2229.67	2368.83	2426.67	2296.88	2214.25
	2122	2131.78	2114.56	2125.56	2123.17	2134.67	2110.67	2124.5	2136.5	2121.25	2135.44	2104.33	2201.67	2162.67	2110	2131.2	2174	2196.67	2169.75	2192.11	2110.33	2114.5	2172.6	2186	2178.5	2214.86	2242.86	2168.22	2150	2118.25	2103.78	2192.89	2190.4	2217.6	2254.17	2243	2267.67	2275.25	2255.67	2267.8	2297.83	2276.33	2188.22	2126.67	2217.67	2334.17	2385.22	2268.38	2208.5
	2140	2159	2102.78	2117.67	2114	2122.33	2086.67	2109.17	2112.5	2099.75	2129.78	2069.67	2174.22	2166.67	2069.5	2082	2144.83	2134	2177.5	2170.33	2058.67	2091	2127	2149	2140	2185.71	2245.71	2167.67	2139.67	2103.25	2090.44	2164.67	2123.6	2183.4	2240.33	2220.67	2198.67	2268.5	2226.11	2242.2	2257.17	2235.22	2185.11	2101	2151	2252	2360.89	2241.12	2175.75
	2108.83	2138.56	2082.56	2078.33	2095.83	2114	2071.83	2082.67	2086.5	2079	2108.89	2045.67	2137.78	2141.67	2060.25	2083.4	2127.83	2119.33	2157	2145.78	2040.33	2066.5	2108.8	2131.5	2103.5	2177	2195.57	2161.44	2131.33	2090.12	2091.22	2152.56	2111.8	2132.2	2216.33	2163.67	2167.33	2283.88	2196.22	2221.2	2227	2200.11	2171.89	2102.67	2135.33	2202	2301.56	2196.38	2157
	2096.33	2110.33	2060.89	2063.44	2076.17	2105	2050.33	2072.33	2067	2067.5	2090.22	2030.33	2123.56	2116	2034	2063.6	2091.33	2092.67	2121.25	2151.78	2032	2052.25	2107.8	2106.75	2092.75	2146.29	2151.86	2130.89	2113.67	2073.88	2078.56	2116.67	2087.4	2128.6	2182	2121.67	2161.67	2243.25	2161.56	2173.4	2181.33	2171.22	2153.67	2070.33	2118.67	2211.5	2260.56	2182.25	2138.25
	2090	2109.44	2053.78	2052.89	2060.83	2088.67	2043	2055.83	2054.5	2059	2088.78	2023	2092.33	2091.17	2043	2051.8	2086	2095.67	2117.25	2116.89	2021.33	2038.25	2092.4	2072	2063.5	2130.57	2125.14	2109.11	2095.33	2059.12	2043.33	2084	2067.2	2098	2159.33	2127	2097	2197.25	2145.11	2139.6	2163.17	2148.67	2118.22	2054.33	2076.33	2135.5	2222.22	2163.25	2114
	2074.67	2088.11	2037.78	2046.33	2052.83	2075	2037.17	2044	2039.5	2050.5	2070.11	2007.67	2068	2073	2016.5	2039.2	2073.67	2067.33	2099.5	2104.78	2004	2018.25	2067.8	2064	2056.75	2099.29	2100.43	2102.22	2082.83	2049.88	2032.89	2048.11	2045.8	2081.6	2124.67	2103.67	2088.67	2157.12	2129.44	2095	2142.67	2115.67	2094.33	2034.67	2053	2108.67	2180.33	2152.12	2087
	2064.67	2078.22	2030.89	2024	2033	2052	2027.5	2035.67	2042	2038.38	2051.22	2014.33	2048.78	2046	1998	2030.8	2050	2048.33	2072.5	2071.22	1982.33	2000.5	2055.2	2052.25	2047	2088.86	2080.71	2089.89	2062.67	2062.06	2019	2031.56	2019.8	2059.2	2095.5	2071.33	2081.67	2112.12	2108.78	2070.8	2130	2101.11	2065.78	2015.67	2019.67	2078.33	2143.33	2124.38	2079.5
	2046.67	2070.89	2017.78	2020.89	2013.17	2040.67	2018	2028.67	2018.75	2022.25	2044.78	1997.33	2040.11	2034.83	1996.25	2017.4	2043.33	2045.33	2074.5	2058.11	1978.67	1984.25	2038.2	2035.25	2026.25	2077.29	2071.29	2073.22	2051.17	2020.5	2013.33	2018.22	2017.8	2049.2	2088	2053.33	2074	2100.25	2102.78	2041.6	2104.5	2082.56	2063.78	2003.67	2003.33	2065	2119.22	2108.5	2059.25
	2039.83	2062.67	2013.89	2012.67	2015.33	2033.33	2004.67	2006.5	2010.5	2016.75	2038	1985	2043.67	2030	1986.5	1996.4	2027	2036	2065.5	2051.33	1981.33	1988	2033	2030.75	2018	2057.86	2060.29	2064.22	2041.17	2014	2005.89	2003.67	2001.4	2036.4	2075.83	2048.67	2049.33	2087.25	2085.33	2030.4	2095.83	2062.56	2050	1991.67	2003	2054.67	2100.44	2091.62	2046.75
	2036.33	2050.44	2014.11	2013.67	2011.5	2023	2004.5	2014.67	2030	2015.75	2031.67	1997	2032	2025.17	1981	1998.8	2023.83	2016.33	2059.5	2065.67	1969.33	1978.5	2013.4	2016	2014.5	2044.86	2050.86	2055.56	2039.83	2017.62	1998.56	1996.11	1997.2	2025.8	2063.33	2030	2033.67	2063.88	2080.44	2012.6	2075	2058.44	2052.28	1972.33	1990.67	2037.67	2092.11	2087.62	2048
	2042	2053.67	2022.78	2016.11	2027.17	2034.67	2007.17	2007.5	2016.25	2014.75	2035.22	1981.67	2048.11	2024.67	1984.5	2000.6	2036	2034.33	2063.25	2055.89	1982	1981.5	2013.8	2025.5	2024.5	2055.43	2051.86	2056.11	2034.17	2019.88	1997.44	1986.78	2003	2034.8	2068.33	2047.67	2044	2066.5	2076.22	2010.6	2095.5	2064.22	2049.56	1985.67	1992.33	2051	2102.22	2094.38	2043.75
	2041.5	2057.44	2024.67	2015	2031.67	2041.33	2006.67	2021.67	2016.75	2012.75	2032.22	1994	2048.67	2039.17	1979.75	2013	2038.83	2038	2077.25	2064.89	1972	1989.25	2030.2	2030.5	2017.75	2058	2056.71	2063	2039.67	2021.38	1999.56	1996.22	2000.4	2047	2076.17	2050.67	2049.33	2083	2104	2021	2095.83	2082	2066.33	1978.33	1985	2062.67	2128.78	2109.75	2063.5
	2048.67	2052.22	2040.78	2036.33	2035	2051	2020.83	2024.33	2038.25	2022.25	2036.56	1990.33	2076.22	2063.5	1993.25	2024	2054.67	2055	2088.25	2085.22	1975.33	1986	2056.8	2061.5	2034.75	2080	2088.71	2090.78	2043.83	2024.5	2000.67	2011.78	2011	2057.6	2109.83	2090.67	2077	2115.12	2133	2050	2106.33	2107.78	2085.78	1989	1999.33	2080.67	2175.67	2135.62	2081.75
	2066.5	2066.22	2065	2045	2067.5	2072.67	2034.83	2036.83	2054	2043	2044.11	2014	2107	2080.17	2012.75	2026.2	2099.67	2062.33	2102	2115.44	1996.33	1994.5	2064	2056.5	2056.75	2111.29	2113.71	2103.67	2059.33	2047.75	2003.56	2021.33	2029.6	2087.6	2129.17	2121	2102	2126.38	2176.89	2073.6	2132.67	2144.89	2121.56	2008.33	2027	2120.83	2202.11	2164.62	2119
	2061.83	2078.78	2096.78	2064.22	2082.67	2087	2043.67	2054.83	2078.25	2058.25	2069.78	2044	2136.33	2111.83	2015.25	2044	2087	2088.67	2127.25	2142.78	2006.67	2015.25	2082.4	2075.75	2081.5	2134	2149	2129.33	2090	2067.88	2031.22	2046.67	2051.6	2104.8	2160.67	2146.33	2121.67	2164.12	2189.67	2093	2175.17	2187.33	2147	2023	2041.33	2157.67	2244.89	2206.38	2159.25
	2088.5	2089.89	2106.67	2073.67	2093.67	2103.33	2057.33	2065.17	2086	2064	2090.56	2034	2169.67	2143	2041.25	2056.8	2102.17	2121	2153	2167.67	2029	2038	2108.4	2114.25	2104.5	2179.71	2187.71	2158.67	2121.5	2097.25	2039.78	2089.67	2085.6	2143.6	2196.33	2182.67	2159.67	2214.88	2237.22	2155.2	2207.83	2241.67	2178.67	2023.67	2082.67	2207.67	2308.11	2251.12	2196.25
	2096.33	2107.22	2119	2086.22	2112	2121.67	2068.33	2078.67	2112.25	2074	2110.56	2069.33	2191.44	2171.33	2066	2090.8	2132.67	2129.33	2175.25	2202.44	2048.33	2060.75	2142.6	2143	2123.75	2207.14	2217.14	2184.67	2144.33	2118.62	2066.78	2125.33	2094.4	2161.4	2228.5	2230	2197.67	2263	2272.33	2205.8	2251.33	2275.78	2209.56	2047	2117	2257.83	2368	2294.25	2211.25
	2100.5	2115.11	2143.22	2108.33	2134.83	2120.67	2099.33	2111.17	2136.25	2107.25	2113.22	2073.67	2211.22	2194.33	2076.75	2108	2150.17	2158.33	2200.25	2217.89	2071	2086.75	2163.4	2156.25	2155	2224.86	2240.71	2181.44	2155.83	2131.25	2094	2168.44	2132.2	2197	2271	2241.33	2254.33	2295.38	2294.33	2225	2296	2306.67	2222.67	2078	2173	2286.17	2447.56	2303.88	2234.12
	2107	2114.11	2138.56	2115.56	2138.17	2138.33	2123	2112.17	2147	2122.75	2123.33	2114	2212	2176.67	2082.75	2133	2162	2152.67	2195	2227.33	2082.33	2108	2178.8	2180.5	2181.5	2225.43	2240	2189.89	2156.67	2135.62	2112.56	2193.78	2157	2246.4	2292.33	2246.33	2255.33	2313.12	2287.78	2275.6	2324.67	2313.89	2225.56	2084.67	2184.33	2329	2494.33	2330.25	2246.5
	2112.67	2112.89	2152.33	2123.22	2142.67	2141.33	2107.67	2120.67	2148	2116.5	2124.89	2105	2223.67	2183.33	2113.75	2140	2169.83	2181	2221.75	2220.56	2091.67	2105.5	2200.6	2206.5	2171.5	2250.71	2230.86	2197	2177.17	2139.25	2116	2204.56	2181.2	2240.8	2296.17	2263.33	2291	2351.25	2294.67	2329.2	2339.83	2314.78	2227.33	2115.33	2206.67	2333.5	2472.22	2321.88	2246
	2091.5	2107.89	2145.67	2124	2129.67	2142.33	2112.33	2110.83	2155.25	2121.5	2120.44	2113.67	2205.56	2190.67	2103.5	2136	2183.83	2166.67	2205.25	2211.89	2114.67	2109.25	2177.8	2200	2175.75	2243.14	2244.86	2189.67	2154.67	2132.5	2126.56	2203.67	2180.4	2235.4	2282	2234.67	2300	2334.25	2274	2328.4	2344.67	2319.44	2215.11	2102.33	2238.33	2333.17	2433.67	2324.5	2257.75
	2104	2096.89	2131.89	2118.11	2120.67	2113.33	2106.33	2113.67	2139.75	2114.75	2121.89	2096	2207.33	2176.67	2111	2134.2	2167.17	2149	2199.75	2198.22	2099	2110.25	2162.2	2175.25	2175.25	2226.57	2247.86	2178.56	2155.5	2122.38	2127.67	2228.22	2183.6	2231	2279.67	2232.33	2275.67	2331.88	2281.56	2323.6	2338.33	2286.89	2206.67	2120.67	2222.67	2317.17	2469.33	2292.25	2221.75
	2103.17	2096.67	2122.33	2118	2105.67	2111.33	2104	2102.33	2136	2107.75	2102.11	2098.67	2181.11	2167.33	2093.5	2126.6	2154.33	2141	2198.5	2199.44	2087	2118.25	2154.6	2172	2164.25	2216.43	2225.71	2175.56	2152	2113.12	2133.67	2242.89	2165.6	2224.2	2266	2238.33	2231.33	2308.12	2264.67	2312.6	2332.17	2269.22	2196.89	2125.33	2209.67	2331.5	2442.44	2284.88	2194.25
	2095.5	2100.56	2098.22	2095.11	2106.83	2118.67	2087.67	2095.17	2124.75	2105.25	2093.22	2094.33	2157.56	2145.67	2101.25	2125.6	2148.67	2146	2168.75	2177.44	2094.33	2109	2153.2	2157.5	2159	2202.14	2233.86	2146.33	2131	2086.38	2118	2216.33	2164.8	2201.2	2263.33	2210	2236.33	2283.62	2245.33	2275.4	2301	2239.22	2183.33	2119.67	2211.33	2295.17	2406.22	2257.88	2188.25
	2087.83	2074	2098.89	2092.44	2086	2098	2085.33	2088.83	2099.5	2102	2082.11	2084	2142.22	2129.17	2097.75	2117	2134.83	2133	2158.75	2161.89	2077.33	2106	2145	2149.75	2140.75	2182.57	2214.86	2119.22	2103	2082.25	2102.33	2196.67	2151.6	2194.2	2237.33	2175	2222.67	2267.75	2228.67	2258.2	2270.5	2228.78	2159	2114.33	2196.33	2258.5	2374.56	2233.25	2167.25
	2070.67	2066	2074.67	2075.44	2077.83	2090	2074.5	2080.67	2091.5	2095.5	2070	2072	2129.56	2113.5	2073.75	2093.8	2116.5	2112	2131.5	2139.89	2060.67	2071.25	2119.6	2132.25	2123.5	2153.71	2166.43	2112.22	2084	2062	2094.33	2169.78	2127	2169.4	2219.83	2182.33	2176.33	2243.88	2209.89	2210.8	2249.5	2243.11	2130.89	2089.67	2174.33	2231.33	2347.44	2191.5	2155
	2061.67	2058.44	2056.67	2073	2060.67	2063.33	2054	2061.17	2055	2077	2047.67	2053	2103.33	2099.33	2053.25	2082.8	2102.33	2100.67	2120	2110.44	2055	2052.25	2105.2	2110	2096	2135.57	2150.43	2093	2069	2043.5	2071.89	2135.44	2098.6	2134.4	2181	2141.33	2160.67	2203.88	2178.89	2167	2203.67	2162.89	2105.56	2091.67	2132.33	2188.5	2308.44	2163.88	2114.5
	2044	2041.89	2049.33	2048.22	2054	2059	2048.17	2056	2070.75	2053.25	2034	2041	2085.11	2083.83	2041	2057.8	2079.33	2086.33	2102.75	2085.44	2032.33	2039.5	2072.6	2077.25	2077	2119.29	2128.43	2068.56	2048.67	2029.25	2059.78	2103.33	2072.4	2114	2162.83	2103.67	2128.33	2183	2156.89	2139.4	2169.33	2126	2079.89	2057.33	2107.67	2156	2245.89	2141.75	2091.5
	2035.33	2028.22	2029.56	2043.67	2027	2039.33	2034.33	2035.83	2041.5	2040	2029	2039.67	2079.44	2068.17	2021	2044.8	2064	2060.33	2073.5	2072.22	2008	2014.5	2062.6	2067	2058	2102.29	2094.57	2061.33	2044.33	2012.38	2046.44	2065.44	2058.8	2094.8	2119.5	2087.33	2114	2134	2127.33	2104.2	2139.67	2104.89	2066.56	2059.67	2072.67	2126.67	2192.89	2100.12	2068.25
	2024.67	2021.78	2024.22	2027.11	2024.17	2039.33	2025.17	2030	2040	2028.25	2018.33	2019.67	2059.67	2047.67	2015.25	2032.4	2052.67	2053	2059.75	2049.33	1997.33	2010.75	2057.4	2059.75	2044.5	2076.29	2077.71	2050.44	2027.33	2009.12	2030.22	2047.89	2046	2063.8	2103	2067	2072	2121.38	2098.67	2063.6	2108.33	2081.56	2048.44	2044	2045.67	2089.17	2157.67	2089.38	2058.75
	2017.83	2019.22	2015.22	2020	2021	2026.33	2039.33	2019.67	2026.25	2021.5	2010.44	2020.33	2042.56	2032.67	2003.75	2026.5	2044.33	2044.33	2048.75	2037.33	1991.67	1994.25	2044	2040.25	2035	2074.86	2065	2042.33	2020.33	1999.88	2020.11	2025.33	2021.4	2050.6	2094	2053.33	2065.33	2100.88	2087.11	2051.2	2100	2068.89	2036	2020	2038	2068.5	2107.56	2076	2043.75
	2004.5	2004.33	2006.67	2011.33	2013.83	2011.67	2014.33	2016	2011.25	2009.75	2003.33	1995.67	2028.56	2034.17	1992.75	2014.2	2040.17	2030	2034.25	2040.44	1991.33	1990.5	2034.6	2029.5	2014.75	2048.14	2062	2031.89	2012.83	2005.12	2014.33	2008	2022.8	2043.4	2060.33	2046.33	2066.33	2077.38	2072.11	2036.6	2072	2056.78	2025.44	1993	2022	2052.83	2098.89	2063.88	2041
	1999.17	2000.44	2003	1998.33	2008.67	2012	2003.17	2012.5	2014.25	2008.75	1998.44	1996.33	2022.89	2035.67	1993.75	2015.4	2028.33	2026.33	2035.75	2041.22	1978	1986.75	2029.4	2028.25	2018.25	2046.86	2053.29	2029.56	2008.58	1992.12	1995.89	2005.56	2009.4	2036.4	2057.5	2037.67	2060.67	2066.5	2076.67	2031.4	2070.17	2051	2028.11	1988.33	2003	2053.5	2094.33	2061.75	2027.25
	1993.67	2000.33	1999.11	1997.67	2013	2021.67	2002.67	2001.83	2011	2000	2006	1986.67	2024.78	2026.83	1991.25	2008.4	2026	2035.67	2034.5	2044.67	1979.33	1984.5	2023.6	2036.75	2022	2043.86	2052	2041.44	2007.67	1998.5	1992.78	1999.11	2008	2039.2	2063.67	2043.67	2057.33	2068.38	2075.22	2024.8	2074.67	2056.33	2030.78	1993.67	2014.33	2052.5	2085	2065.25	2031.75
	1997.5	2001.67	2006.44	2004.33	2015.33	2017.33	2010.5	2000.5	2008.75	2009.5	2004.11	1996	2030	2028	1996.5	2014.2	2037.5	2030	2040	2051.78	1984	1984	2029.6	2026.5	2032.5	2049.29	2053.86	2044.89	2013.33	1994.75	1995.78	2006	2013.2	2044.6	2071.83	2051	2050	2083.75	2085.67	2044.8	2085.5	2062.44	2035.11	1996.67	2005.67	2087	2100.78	2076.62	2038.75
	2010.83	2011.78	2024.67	2016	2028.5	2019	2015.5	2020.17	2017	2013.5	2010.44	2000	2043	2024.17	1992.75	2017.6	2049.17	2039.33	2050	2064.33	1981.33	1995	2042.4	2045.5	2033.75	2057.29	2073.43	2066.06	2020.33	2009.5	1997.56	2008.67	2021.4	2055	2092.17	2053	2056.67	2093.12	2106.78	2048.2	2093.33	2081.78	2051.11	1994.33	2010.67	2087.33	2118.56	2099.75	2060
	2014.33	2015	2032.22	2013.56	2038.33	2030	2028.67	2035.33	2038.5	2027	2029.89	2012.33	2061.78	2053.5	2007.75	2025.8	2057.33	2046.33	2064.25	2073.11	1982.67	1998.25	2059.4	2053.75	2053	2073.57	2085.71	2067.67	2048.67	2015	2014.22	2023.78	2031.2	2070	2114.83	2084	2082	2105.38	2122.33	2075.4	2114.83	2099.11	2066.78	2009.33	2028.33	2109	2158.11	2128.25	2069
	2025.83	2033.78	2050.11	2032.78	2048.17	2043.67	2041.33	2044.17	2058.5	2051.25	2033.67	2030.33	2075.67	2057.83	2015.5	2041	2067	2055.33	2071.75	2077.56	2014.33	2014.5	2063.2	2067.25	2068	2093.14	2099.71	2074.22	2061.33	2033.62	2030.56	2057.67	2051.6	2100	2134.67	2088	2118.33	2138.88	2138.78	2106	2141.5	2125.89	2086	2016	2046.33	2130.5	2198.33	2152.75	2084.25
	2039	2035.33	2055.56	2045.67	2056.33	2057	2034.33	2046.5	2061	2053	2046.33	2029.67	2087.56	2082.5	2035	2049.6	2078	2073	2094.5	2090.89	2028	2031.25	2078.8	2085.25	2088.25	2107.57	2127.43	2094.22	2065.17	2047.88	2039.56	2077.78	2070.2	2102.4	2148.5	2121.67	2138	2161.5	2167	2133.6	2171.17	2151.33	2101.67	2023.33	2079.33	2156.33	2244.11	2169.25	2100
	2047.17	2039.78	2072.22	2059.89	2070.83	2050.33	2057	2060.17	2081.25	2066	2056.11	2061.67	2110.56	2100.33	2041.25	2067.6	2092.67	2079.67	2119	2115.78	2035.67	2044	2098	2094	2109.25	2129.71	2149.86	2113.33	2085	2059.75	2057.89	2109	2092	2148	2174.5	2141.33	2149.67	2177.12	2187.44	2162.2	2206.67	2175.89	2116.22	2040.67	2111.67	2188.83	2282.44	2200.5	2133.75
	2049.67	2048.44	2080.89	2072.56	2085.83	2079.67	2083	2079.17	2099	2087.25	2077.67	2069.67	2132.33	2130.33	2065.75	2099	2124.67	2124.67	2135.75	2139.78	2044.33	2082	2113.6	2141.75	2131.5	2165.86	2172.29	2129.89	2108	2072.88	2073.11	2128.67	2123.6	2170.2	2200.67	2179.67	2188.5	2212.88	2220.89	2201.4	2240.33	2212.33	2131.22	2061.67	2134	2248	2310	2221.5	2167.25
	2063.17	2063.11	2091.22	2084.56	2096.17	2086.33	2079.17	2082	2102	2094	2078.56	2099.33	2154.22	2144.33	2090	2112.8	2140.33	2134	2165.75	2155.33	2081.33	2083	2144.8	2152.5	2140.25	2176.57	2191	2143.56	2105.17	2085	2086.33	2163.67	2136	2186.2	2214.67	2177	2223	2238.12	2240	2253.4	2256.5	2245.22	2144.44	2080	2154.67	2278.17	2332.67	2250.88	2165.75
	2079.17	2068.67	2107.67	2098.89	2099.5	2081	2096.33	2091.5	2116.75	2095	2093.78	2098.33	2162.89	2141.17	2102.5	2123.4	2150.67	2142.67	2172	2150.44	2086.33	2110.5	2149	2151.5	2158	2192.71	2201.29	2149.22	2123.67	2087.75	2089.22	2199	2157.2	2200.6	2217.83	2211.33	2226.33	2263.75	2256.89	2273.4	2277.17	2246.44	2144.89	2080.67	2181.67	2290.83	2357.44	2258.62	2179.25
	2074	2062.44	2108.56	2096.33	2107.33	2103	2105.17	2106.17	2116.25	2111.75	2086.33	2103.67	2167.44	2145.17	2106	2136.2	2137.67	2136	2168.75	2154.11	2093	2112.75	2154.2	2167.5	2163.75	2194.71	2185.86	2147.33	2129.67	2099	2108.44	2205.78	2179.4	2214.2	2248.83	2192	2222.67	2289.12	2254.67	2293.2	2290.67	2247.44	2162.67	2099	2190.33	2309.5	2375.67	2278.75	2188.25
	2081.83	2073.78	2108.67	2100.67	2110.33	2108	2095.17	2100.83	2123	2104.5	2084.78	2119	2171.11	2153	2111.5	2123.4	2147	2135.67	2167.75	2160.44	2102	2116.25	2157.2	2156.75	2160.25	2202.57	2199.86	2149.89	2130	2095.25	2106.78	2227.11	2168.4	2203.4	2243.17	2196.33	2230	2281.62	2242.67	2299.4	2295.83	2256.11	2155.28	2093	2206	2297.67	2389	2265.75	2204
	2070.83	2064.56	2104.56	2107.33	2103.83	2108.33	2103	2106.83	2121.5	2117.5	2087.33	2106.67	2179.22	2157.5	2112.5	2141.8	2147.5	2151.33	2169.25	2156.89	2107.33	2119	2161.8	2154.75	2170.25	2185.71	2211.29	2152.11	2123.33	2098.75	2118.56	2223.44	2163	2208.2	2263.17	2212.67	2231.67	2284.25	2252.67	2299.6	2304.67	2255	2165.44	2110.33	2212.67	2319.5	2400.33	2264.25	2191.75
	2075.67	2059.22	2098.67	2094.22	2103.33	2111.33	2082.83	2097.33	2105	2108	2087.11	2095	2173	2142	2102.75	2135	2145.83	2144.33	2161	2160	2112.33	2097	2151.2	2168.25	2154.5	2190.86	2209.57	2135	2124.17	2096.5	2112.67	2225.56	2164.8	2191.6	2247	2200.33	2241	2277.38	2243.78	2275.4	2274.83	2233.89	2152.89	2120.67	2230	2284.67	2365.67	2252	2180.5
	2069.67	2062.67	2096.44	2085.22	2098.17	2096.33	2081.17	2092.17	2109	2092.25	2076.22	2102	2166.22	2132.5	2092	2119.8	2132	2141	2152	2131.67	2099.33	2110.25	2146.8	2148	2141.75	2171.57	2188.43	2125.67	2099.33	2076.12	2112.78	2199.44	2162.4	2180.2	2229.33	2185.67	2224.67	2259.38	2213.89	2271.8	2247	2228.78	2140.78	2111	2211.33	2270.17	2334.22	2221.38	2168.25
	2066.67	2060	2089.56	2081.67	2084.67	2072.33	2082.67	2077.5	2104.75	2086.5	2065.33	2087.33	2143.78	2121	2093.25	2112.2	2122.83	2125.67	2129.5	2133.33	2080	2093.5	2125.6	2129.75	2128.75	2161.29	2162.14	2107.33	2087	2067.5	2103.67	2184.22	2152.4	2175.2	2216.67	2168.67	2202.67	2244.75	2209.56	2237.8	2243.5	2196.56	2126.44	2084	2179.67	2267.17	2317.56	2209	2166.25
	2052.17	2046	2074.78	2073	2081.67	2074	2066.17	2070.5	2082.25	2085.25	2055.11	2057	2131.33	2110.5	2077	2092.6	2099	2111.67	2128.5	2105.22	2068	2082.75	2115.4	2106.5	2112.75	2141.86	2144.57	2092.78	2069.33	2047.12	2076.44	2160.67	2134.6	2154.8	2177.17	2169	2177	2216.75	2187.33	2200.4	2222.83	2181.44	2113.44	2084	2139.33	2219.5	2281.11	2181.25	2144.25
	2039.83	2041.33	2053	2055.22	2064.67	2060	2067.17	2070.17	2065.25	2061.75	2043.11	2061	2111.11	2086.17	2064.75	2078	2095.33	2105.33	2110.25	2087.89	2059	2071.5	2104	2102	2102	2115	2135.29	2067.56	2045.5	2039.25	2069.11	2126.78	2106.2	2129.4	2158.83	2138.33	2143.67	2201.88	2154.33	2177.6	2195.33	2154.89	2092.22	2066	2136.67	2177.17	2248.33	2155.62	2111.25
	2030.67	2024.22	2047.56	2044.33	2041.33	2048.33	2047.5	2045.33	2059	2053.5	2029.11	2039	2089.22	2079.17	2041.75	2060.2	2074.17	2069	2083	2076.56	2044.67	2047.5	2084	2084.75	2086.75	2100	2095	2062.22	2042	2029.75	2053.33	2101.33	2081.8	2104.6	2133.5	2095.33	2123	2156.5	2131.22	2143.8	2153.83	2119.44	2072.78	2056.67	2113.33	2165.5	2206	2122.25	2102.5
	2012.17	2014	2034.56	2031	2035.5	2040.67	2037.5	2040	2044.25	2047.5	2021.44	2032.33	2071.22	2048.5	2031.25	2051.4	2056.33	2054.67	2077.75	2052.44	2039.67	2030.25	2070.6	2076.5	2068	2077.14	2079.14	2041.22	2033.67	2022.5	2042.11	2077	2063.2	2088	2114	2084	2114	2137.25	2116.89	2129	2129.33	2098.56	2050.33	2046	2080.33	2137	2170.44	2095.38	2074.25
	2006.33	2007.22	2026.67	2023.89	2027.5	2022	2028.83	2026.5	2029.5	2032.75	2013.11	2023.33	2059	2041.17	2010.25	2038.6	2046.83	2046.33	2045	2038.78	2013.67	2022	2055	2056	2059.5	2060.43	2062.71	2034.67	2015.67	2014.38	2026.56	2061.56	2050.8	2065.6	2091.5	2059	2085.33	2111.12	2086.11	2105	2107.17	2077	2036.44	2034	2071.33	2106.33	2132.44	2077.75	2056.25
	2000.33	2004.56	2011.44	2016.56	2025.17	2019	2016	2024.67	2015.25	2027.25	2006.22	2006.33	2038.44	2030.17	2014.25	2029.6	2045.67	2038	2037.25	2034.56	1989.67	2007.25	2041.4	2045.5	2039.75	2051	2046.71	2024.78	2008.67	1996.88	2012.89	2041.89	2039.8	2044.2	2067.17	2068.33	2067	2093.25	2073.33	2064.2	2088	2060.22	2027.22	2022	2049	2077.83	2111.78	2067.5	2038.75
	2011	2005.67	2004.67	2014.11	2013.17	2016.33	2019.5	2012.5	2014	2014	2002.44	2008	2034.89	2036.17	1997.25	2017.4	2030	2046.67	2040	2032.11	1993.67	1998.25	2035.6	2033.75	2022	2041.71	2044.43	2014.56	2002.5	1997.25	2009.11	2018.44	2016.4	2043.2	2076.83	2039.33	2049.67	2077	2065.11	2042	2075.33	2053.78	2022.78	1999	2023.33	2073.33	2094.22	2060.12	2033.75
	2007.33	2000.67	2008.22	2012.78	2007.67	2010.33	2008.33	2015.17	2008.5	2021.75	2000.11	2002.33	2028.78	2018.83	1992.5	2012.8	2025	2028	2028.75	2024.67	1980.33	1998	2029.4	2026.75	2021.75	2043.57	2037.29	2009.22	1996.5	1982.12	2001.78	2014.44	2017.6	2036.4	2056.17	2039.67	2054.67	2073.88	2058.78	2041	2067.33	2044.33	2019.44	2009.67	2024.67	2058	2086.89	2051.75	2023
	1996.17	1995.44	1998.56	2007.56	2000.5	2003	2008.5	2003.17	2005.25	2020	1990.78	1985.67	2013.44	2022.17	1989.75	2014.6	2023.83	2026	2028	2021.11	1980.67	1993.75	2027.4	2035.5	2023.75	2042.14	2030.43	2000.22	2000.83	1998.12	2001	2021.44	2017	2035.8	2055.83	2030	2049.33	2065.25	2054.22	2095	2056.67	2043.22	2019.33	2004	2016	2061.17	2077	2112.62	2014.75
	1992.33	1999.78	2004.67	2007.78	2006.5	2008	2006	2016.5	2011.5	2014.75	1993.78	2001.67	2029.56	2020	2000.5	2020.4	2025.67	2028.33	2020.25	2020.22	1984	1994	2028	2022	2027	2039.14	2039.57	2014	1997.67	1992.25	1999.56	2020.56	2019.6	2040.4	2063.33	2034	2051	2069.88	2051.44	2050.4	2076.83	2044.89	2022	1995	2012	2065.5	2086	2049.62	2039.5
	1999.17	2007.44	2008	2009.22	2015	2020.33	2018	2023.5	2010	2021	2003.33	2008.33	2034	2026.33	2001.75	2026.2	2030.33	2031.67	2037.25	2035.78	1986.67	1994.75	2038	2044.5	2029.75	2054	2049	2031	2007.17	2007.88	2005.89	2029	2018.6	2046.8	2063	2036	2048	2070.88	2069	2060.2	2078.67	2066.56	2024.67	2002	2019.67	2071.83	2108.44	2069.5	2042
	2006.17	2011.56	2017.89	2024.56	2007.33	2023.33	2025.67	2022.5	2022.25	2035.75	2008	2007.33	2038.44	2042.33	2014	2029.2	2036.83	2037	2059.5	2051.33	2006.67	2005.75	2049.4	2042	2046.25	2058.86	2064.57	2034.22	2027.5	2004.62	2012.67	2032.33	2029.6	2049.4	2073.5	2059.33	2060.67	2087.88	2087	2068	2096	2080.78	2045.67	2018.33	2044.33	2102	2122.89	2093.88	2056.25
	2017.33	2015.67	2024.78	2026.89	2029	2040.33	2026.83	2032	2035	2028.5	2020.78	2029.67	2052	2053.67	2005.75	2035.4	2043.33	2056.33	2050.25	2064.33	2008.33	2001.75	2063	2050	2055	2078	2082.86	2046.33	2031.83	2021.75	2013.22	2053.44	2034.2	2064.4	2102.67	2078	2070.67	2099	2110.11	2091	2111.17	2099	2054.56	2014	2044	2113	2125.44	2107.38	2068
	2025.33	2024.56	2038.22	2039.22	2050.17	2032.67	2045.5	2035.33	2050.25	2053.25	2031.44	2029	2066.11	2062.67	2030	2053	2070.83	2048.33	2074.75	2079	2022.33	2027.5	2078.6	2078.5	2070	2092.86	2086.43	2060.78	2052.33	2033.62	2028	2073.67	2064	2089.8	2100.83	2086.33	2101	2118.88	2128.44	2116.6	2139.5	2109.56	2073.56	2022	2060	2171.67	2166.89	2123.12	2092.75
	2047.5	2032.67	2049.78	2048.78	2057.5	2056.67	2051.83	2051.33	2055.5	2064	2038.11	2051.33	2083.89	2084.83	2033.5	2070.2	2083.67	2072	2097.5	2086.78	2045.33	2045.5	2081.6	2091.5	2091.25	2108.71	2101.57	2070.22	2057	2040	2057.67	2102.11	2078.6	2114	2123.67	2106.67	2134.33	2143.38	2148	2150.4	2169.33	2138.11	2089.33	2045.33	2095.33	2198.67	2220.89	2161.38	2100.5
	2053.83	2051.56	2065.78	2058.33	2064.5	2070.33	2061.33	2069.17	2061.75	2068.5	2047.33	2060.33	2105	2093.17	2050.25	2078.8	2096.33	2092.33	2104.5	2110.89	2052.33	2072.25	2098.4	2106	2104.25	2129.43	2126.86	2082.67	2072.67	2048.5	2065.22	2141.22	2103.6	2138.8	2146.5	2131.33	2148.67	2175.62	2170.67	2200.2	2206.17	2157.44	2105.78	2054	2124	2230.5	2263.11	2174	2123
	2057.5	2043.44	2068.22	2069.67	2070	2078.67	2071.67	2082	2076.25	2076.5	2054.11	2082.67	2107.11	2104	2063.5	2095.4	2107.33	2115.33	2107.5	2121.89	2062.67	2076	2112.4	2118.25	2129	2143.57	2157.57	2092.67	2082.17	2058.25	2075	2160.78	2118.6	2154	2177.17	2132	2172.33	2189.88	2194.89	2205.8	2245.33	2173.78	2114.44	2054	2150	2266.83	2305.67	2195.62	2126.5
	2060	2054.56	2078	2082.56	2075.5	2091.33	2082.5	2083.83	2094.5	2096.25	2061.89	2083.33	2123.89	2128.17	2089.5	2103.8	2123.33	2121	2123.5	2132.78	2069	2097.25	2125.2	2135.25	2145	2159	2150.29	2099.89	2101.33	2057.75	2088.11	2188.89	2140.6	2168	2199.67	2135.67	2206.33	2227	2212.89	2247.8	2260.33	2198.33	2130.44	2077.33	2159	2294.67	2314.11	2224.5	2140
	2073.5	2062.89	2084.56	2086.44	2088.17	2079.33	2086.5	2087.17	2101	2091	2062.44	2101.67	2141	2122.83	2105	2120.4	2128.17	2123.33	2149.5	2144.56	2092.67	2119.5	2141.4	2131.5	2152.75	2171.14	2163.29	2105	2099.67	2068.25	2098	2213.56	2162.4	2173.6	2205.5	2170	2203.67	2232.75	2216.89	2276.6	2260.67	2214.22	2141.22	2087.67	2196	2304.17	2352.56	2239.25	2154.25
	2073.33	2065.22	2091.89	2096.22	2094.17	2094.33	2091	2100.33	2097	2100.75	2070.44	2096.33	2146.56	2128.83	2106.5	2125	2138.17	2158.33	2159.25	2140.44	2093.67	2123.5	2141.2	2160	2146.75	2170.29	2168.14	2119	2097.17	2071.12	2105.33	2207.22	2165	2192	2224.5	2166.67	2211	2243.25	2222.67	2263.6	2273.17	2225.33	2143.78	2098.67	2193.67	2317	2349.11	2227.75	2181.5
	2071.33	2066.56	2089.67	2082.11	2094.33	2087.33	2095.83	2096.5	2107.25	2109	2074.22	2090.33	2144.67	2130.83	2098.75	2128.8	2146.17	2142.33	2154.75	2146.33	2109.67	2115.75	2146	2144	2145.5	2172.43	2172.36	2108.78	2098	2072.12	2105.44	2205.22	2167	2198.2	2219	2179.33	2215	2255.62	2227	2254.2	2273.83	2228.89	2147.22	2092	2212.33	2302.33	2355.22	2242.88	2166.25
	2062.17	2053.78	2095.22	2081.67	2093.83	2096.33	2097.67	2099.17	2099.25	2094.75	2068.56	2097.33	2154.67	2129.5	2105.5	2121.8	2136.17	2136.33	2151.25	2138.78	2090	2111	2138.8	2135	2142.75	2174.14	2183.43	2106.67	2090	2064.88	2107	2198	2144.6	2180.2	2221.17	2176	2223.67	2240.38	2226.11	2261	2262	2232.33	2138.67	2103	2182	2275	2341	2227.5	2171.5
	2071.5	2047.22	2085.22	2090.22	2090.33	2089.67	2077.83	2090.5	2107.5	2095.25	2069.78	2087	2144.78	2125.5	2092.5	2133.6	2130.67	2139.67	2139.25	2128.44	2141	2113.25	2133	2154	2141.25	2173.14	2173.29	2108.67	2076.83	2058.38	2104.33	2179.67	2147.8	2172.2	2208.33	2178.67	2197.33	2239.88	2214.56	2237	2256.5	2212.22	2134.78	2093	2186.33	2271.17	2328.22	2223.5	2176.75
	2056	2058	2091.22	2078.22	2080	2068.67	2087.67	2084.17	2096.75	2085	2057.22	2081.33	2135.56	2126.83	2088.5	2107.6	2127.17	2117	2136.75	2124.11	2067	2089	2123.2	2137.75	2140.5	2145.71	2163.14	2089.67	2076.17	2052.88	2090.78	2173.56	2133.8	2165.8	2203.17	2164	2204	2231.62	2189.33	2227.4	2236.17	2202.78	2123.33	2089.67	2172.67	2264	2303.22	2210.5	2154.75
	2065.5	2053.67	2073.67	2077.22	2079.83	2072.67	2079.5	2075.83	2101	2089.5	2047.56	2071	2117.67	2108.83	2078.75	2096.6	2101.83	2111.33	2130.25	2111.89	2074.33	2073	2120.8	2130.25	2119.5	2134.43	2150.29	2076.56	2062.83	2043.75	2089	2156.89	2122.8	2165.6	2182.5	2165.67	2178.33	2208.62	2196.44	2188.4	2223.17	2185.11	2118.11	2080	2158.67	2231.83	2277.67	2192.88	2135.25
	2059.17	2042.56	2067.67	2062	2079.67	2057.33	2067.67	2065.67	2073.5	2077.25	2045.33	2055.67	2119.11	2097.17	2065	2089.2	2112.5	2106	2117.25	2096.44	2051.67	2061.25	2093.8	2101.75	2102.75	2126.14	2121.29	2077.33	2054.33	2035.12	2072.44	2139.44	2109.4	2143	2161	2137.67	2167	2186.62	2156.89	2171	2200.5	2169.33	2099.11	2073	2125	2206.33	2251.22	2163.88	2124
	2044.5	2034	2054.56	2057.33	2065.67	2045.33	2051.5	2058.17	2063.5	2064.25	2034.44	2053.67	2095.44	2088.83	2056.75	2087.8	2083.83	2085	2101.25	2096.56	2049.33	2058.25	2098	2103.75	2087	2108.86	2114.43	2066.78	2048.83	2034.88	2052.56	2119.33	2096	2121.8	2151.67	2110.33	2131	2179.12	2147.11	2148.6	2177.5	2145.22	2087.11	2059.33	2120.67	2183.5	2216	2151.88	2107.25
	2036	2032.22	2053.33	2047.33	2063.67	2052.67	2045.83	2049.67	2059.5	2049.5	2030.78	2038.67	2088.89	2074.5	2043.75	2067	2070.17	2068.67	2066	2073	2035	2051.25	2079.4	2092.25	2071	2094.29	2100.14	2045.89	2031.17	2026.88	2043.89	2096	2088.4	2101.4	2126.67	2091.67	2109.67	2140.38	2131.78	2122.2	2147	2127.33	2067.56	2054.33	2083	2142	2193.89	2122.88	2084.75
	2036.67	2023.67	2043.11	2042.11	2043	2047.67	2036.83	2038.83	2054.25	2040.5	2019.78	2048.67	2074.67	2057.67	2029.25	2056.6	2069.17	2065.67	2080.5	2062.22	2024.67	2029.25	2063.2	2070.25	2061.25	2084	2100	2045.89	2028	2014.12	2033.56	2070.44	2060.6	2084	2102.83	2083.67	2114	2130.5	2107.33	2099.2	2134.17	2108.22	2053	2041.67	2063.33	2129.67	2164.78	2115.88	2073.25
	2024.67	2022.89	2033.78	2023.22	2040.17	2045	2035	2032.67	2033.25	2036.25	2022	2025	2061.89	2053.5	2028.25	2047.6	2058.67	2048.67	2064.25	2051.78	2028	2026.25	2063	2062.75	2060.5	2069.57	2077.71	2033.67	2021.17	2018	2018.78	2053.67	2047.4	2081.2	2101	2071	2091.67	2119.25	2086.22	2072.6	2112.5	2089.22	2047.22	2021.33	2046.33	2099	2142.44	2099.62	2073
	2011	2010.22	2029.67	2025.67	2037.5	2035.67	2034.67	2029	2031	2037.5	2015.89	2016	2057.22	2047.17	2009.25	2030.6	2044.67	2052	2048.25	2043.67	1986	2012.75	2054.4	2055.75	2051	2064.14	2059.71	2033.22	2016.5	2004.12	2007.78	2040.11	2037.2	2062.2	2079.17	2076.67	2078.33	2095	2080.89	2048.8	2097.83	2084.33	2036.78	2018.33	2050.67	2081	2121	2084.38	2053.75
	2015.83	2006.67	2025.33	2022.89	2030.17	2020	2027.83	2022	2025	2031.5	2001.89	2018.67	2042.11	2036.67	2018.25	2030.2	2041	2031.67	2035	2041.33	2005.67	2010.75	2043.6	2045	2046	2051.43	2059	2024.56	2024.83	2008.5	2002.56	2027.89	2034.8	2051.4	2070	2059.67	2076.67	2085.5	2077.11	2045	2088.83	2078.67	2028.33	2010	2032	2072.67	2119.44	2072	2035.25
	2015.33	2011.33	2026.67	2018	2016	2035	2019.83	2025.33	2028.5	2030.5	2004.22	2027.33	2044.11	2021.17	2007.5	2031	2038	2039	2034.25	2038.22	1996.33	2010	2041	2047.5	2035.5	2051.86	2059.86	2020.56	2007.83	2003.75	1996.33	2030.89	2022.4	2046.8	2062.83	2056.67	2078.33	2082.88	2064.67	2045.2	2089	2065.44	2029	1998.33	2025.67	2067.33	2122.22	2073.5	2037.75
	2000.83	2002.33	2015.78	2014.89	2018.67	2019.33	2017.33	2019.83	2026.25	2038.25	2004.44	2016.33	2037.56	2038.5	2010.25	2032.8	2044.33	2052.33	2045	2033.11	2003	1999.5	2047	2043.25	2041.25	2053.86	2061.71	2019.56	2008.67	2008.5	1994.56	2017.33	2026.8	2057.6	2065.17	2068.67	2084	2090.25	2065.11	2037	2089.33	2065.11	2034.22	2005.67	2026.67	2075.5	2138.78	2069.75	2044.5
	2005.83	2011.56	2021.33	2017.89	2028	2021.33	2023.83	2023.83	2021.75	2024.75	2007.22	2022	2038.44	2031	2008.25	2030	2038.33	2032.33	2047.5	2037.33	1990.33	2009	2044	2041.5	2040	2047.57	2053.29	2020.67	2018.67	2008.88	1991.33	2021.89	2019.6	2051.6	2073.67	2065	2067.33	2088.12	2069.78	2046	2095.83	2069.67	2029.22	1995.67	2022	2072.17	2136.67	2075.38	2047.75
	2018.83	2012.56	2023.33	2018.22	2026	2023	2032.5	2029	2037	2029.5	2007.67	2027	2037.44	2050	2016	2032.8	2034	2033	2047.75	2044.89	2000.33	1999	2042	2050.75	2047.75	2057.29	2074.14	2029.56	2033.17	2020	2003.56	2025.67	2035.4	2061.6	2073.33	2058.67	2105.67	2098.38	2081.33	2047.8	2096.17	2086.22	2045.67	2016	2041.67	2091	2155.56	2090.62	2044.75
	2019.83	2017.11	2031.22	2030.78	2034.33	2046	2032.33	2036.83	2050	2038.75	2020.44	2024.67	2053.44	2058.5	2028.5	2041.4	2047	2052.67	2053.5	2054.89	2007	2020.5	2057	2074.75	2044.5	2069	2082.43	2032	2039	2030.62	2005.44	2042.67	2035	2071.4	2090.33	2077.67	2086	2112.62	2090.22	2062.8	2118.17	2095	2044.56	2016	2035	2118.33	2177.22	2097.38	2069
	2029.5	2027.33	2035.78	2040.89	2043.17	2043.67	2041.5	2036.5	2053.75	2047	2022.33	2044.67	2071.67	2059.67	2033.75	2044.8	2063	2068	2077.5	2064.78	2012.67	2027.25	2069.2	2069.5	2066.5	2092.14	2090.57	2042.67	2045.5	2034.62	2028.78	2064	2058.6	2092.4	2109.83	2091.33	2095.33	2132.5	2103.33	2091.6	2140.33	2112.78	2061.11	2022	2064.67	2128.5	2200	2125.88	2088
	2034.33	2032.22	2046.89	2049.11	2048.67	2040	2048	2046.17	2058.25	2046	2040.78	2047	2080	2080.83	2043.25	2064	2068.17	2066.67	2091.25	2079.67	2029.33	2039.75	2086.4	2079	2081.5	2106.14	2109.57	2058.33	2070	2047	2034	2074.89	2077.8	2099.6	2116.83	2120.33	2143	2146.88	2132.56	2119.8	2144	2133.78	2075.22	2031.67	2070.33	2149.67	2221.89	2154.75	2101.25
	2046.83	2039.44	2062.11	2051.67	2061.83	2043	2058.83	2061.17	2069	2068.75	2053.78	2052.33	2088.56	2085.17	2047.25	2088.2	2083.83	2104.33	2111	2091.89	2036.33	2061.75	2100.6	2093.75	2090.75	2110	2116	2068.11	2068.33	2048.5	2043	2090	2083.8	2119.2	2137.67	2108.67	2138.33	2161.88	2149	2130.6	2171	2145.33	2094.78	2037.33	2087	2179.83	2234.67	2166.88	2117.5
	2044	2040.44	2070.89	2065.78	2061.67	2070.33	2065	2065.17	2075.75	2080.5	2059	2059.67	2102.22	2094.67	2056.5	2086.6	2099.67	2091.67	2109.75	2106	2057	2049.75	2113.6	2116.5	2100.75	2121.71	2127.43	2089.67	2083.67	2052.62	2062.11	2109.67	2103.6	2145	2154.33	2122.67	2159.33	2174.62	2160.56	2168.6	2193.5	2166.22	2095.67	2045.67	2103.67	2184.67	2242.78	2186	2120.25
	2051.17	2052.78	2069.33	2070.11	2068.83	2069.33	2065.5	2075	2077	2088	2069.67	2070	2107.33	2098.17	2063	2102.6	2116.33	2107.33	2125	2107.89	2056.33	2078.5	2131.2	2115.75	2112	2130.43	2152.14	2104	2092.17	2063.75	2074.56	2129.11	2102.6	2130.4	2166.33	2134	2170	2189.12	2180	2177.8	2207.33	2183	2113.11	2064.33	2127.67	2214.67	2264.67	2190	2129.25
	2052.67	2052.78	2069	2084	2078.33	2065	2076.83	2073	2078.25	2079.25	2079.11	2083	2115.11	2113.83	2073.75	2090.4	2130	2113.33	2121.5	2121.89	2081	2086.5	2117	2130	2121.75	2147.71	2144.43	2100.22	2091.17	2071.88	2078.22	2137.67	2128	2174.4	2185.17	2160.67	2191.67	2216.5	2188.56	2195	2231.67	2186.67	2119.67	2075.33	2148.67	2218.67	2274.11	2206.25	2143.25
	2064.83	2061.22	2082.22	2078.78	2075.33	2090.67	2083.33	2080.83	2090.5	2102.5	2068.33	2091	2118.22	2121	2082	2100.8	2127.67	2125.33	2131.5	2125.78	2089.33	2086.5	2127.8	2131.75	2128.75	2158	2144.57	2110.11	2101.17	2067.88	2087.78	2155.56	2150	2167	2199.33	2152.67	2193.33	2219.25	2197.33	2206.4	2233.83	2204	2139	2074	2169	2223.83	2292.44	2216	2143.25
	2056.33	2064.11	2086.33	2078.44	2083	2089.67	2080.5	2082.83	2085.75	2101.75	2072	2080	2119.67	2111.67	2083.75	2101.8	2115	2124.67	2143.5	2136.33	2069	2078.75	2131.6	2153.75	2125.5	2155.29	2145.57	2112.67	2099	2074.12	2091.33	2161.44	2138.2	2163.6	2209.33	2167.33	2184.33	2240.88	2195.11	2222.6	2232.67	2202.56	2139.89	2091	2174	2217.67	2286.89	2218.88	2156.5
	2056	2058.67	2085	2077.11	2082.17	2102.67	2083	2080.33	2088.5	2104.5	2070.44	2078.67	2134	2128.5	2094.75	2107.2	2131.67	2111.33	2122.75	2136.22	2080.33	2081.75	2134.4	2142.5	2126	2145.86	2154.29	2116.11	2100.5	2067.62	2099.89	2153.67	2137.6	2167.2	2203.5	2166.67	2196	2229.88	2192.56	2223.8	2232	2196.33	2134.11	2101	2184.33	2244.33	2292.78	2217.12	2155
	2060	2055.67	2084.56	2083.78	2079.33	2069	2085.83	2075.17	2087.5	2097.25	2060.33	2087.67	2127.44	2111.5	2087	2112.4	2131.67	2115	2135.25	2128.56	2070.33	2088.25	2132.4	2132	2126	2157.71	2158.43	2113.44	2095.67	2064.38	2093.22	2160	2140.6	2164	2201.33	2157.67	2189.33	2229.88	2200.22	2214.8	2215.5	2197.56	2132.11	2094.67	2179.33	2224.5	2287.11	2201.38	2157
	2068.67	2051.11	2073.67	2081.22	2079.33	2090.67	2090.17	2085.83	2102.75	2089	2066.22	2080.33	2120.56	2125.5	2089	2104	2120.67	2127.67	2121.25	2128.33	2071	2094	2131.6	2137.25	2125.25	2154.14	2155.29	2105.67	2085.5	2058.62	2095.89	2161.89	2133.8	2154.8	2193	2166	2181.67	2225.38	2189.67	2218.4	2239.67	2199.67	2131	2088.67	2161	2223.5	2280	2222.38	2148.75
	2066.33	2057.56	2081.11	2079	2083.17	2075.33	2080.17	2079	2110.5	2084.75	2061	2086.5	2129	2118.33	2085.5	2103.2	2125	2115.67	2133	2124.33	2063	2089.75	2124.2	2132.25	2108.5	2152.57	2151.86	2102	2085.83	2057.75	2092.56	2142.44	2127.4	2145.6	2210.5	2165	2182.33	2225	2193.67	2194.4	2218	2190.44	2113.17	2084	2162.33	2219.83	2271.22	2203.75	2141.5
	2059.33	2045.89	2079.56	2086.22	2085.67	2086.33	2068.33	2078.83	2083.5	2079.5	2054.56	2073	2122.56	2109.17	2077.5	2084.6	2121.67	2128.67	2125.25	2111.33	2068	2080	2124.4	2126	2106.25	2139.57	2136	2095.11	2078	2055.25	2084.11	2142.67	2129	2156.4	2195.5	2154.67	2185.33	2220.75	2180.33	2191.6	2222.67	2175.67	2119.94	2086	2158.67	2209.33	2242	2195	2134.75
	2064.5	2051.44	2077.22	2077.67	2082.33	2076.67	2067.83	2073.5	2081.75	2085	2049.67	2059.67	2121.33	2096.33	2068	2093.2	2115.5	2106.33	2108.75	2106.56	2056	2078.75	2109	2124	2123.75	2171.71	2131.14	2079.89	2059.67	2049.62	2079.56	2127.11	2106.4	2147.4	2184.33	2144	2151.33	2201.5	2166.67	2172.2	2200.33	2169	2094.22	2073.33	2127.67	2197.5	2230.78	2182.62	2133.75
	2053.83	2046	2070.11	2063.67	2064.5	2068	2049.83	2074.83	2074.75	2068.75	2048.11	2063.67	2107.44	2100.67	2062.25	2086.4	2099.67	2094.33	2107.75	2095.89	2060.67	2066.25	2109.8	2100	2104.25	2130.43	2115.14	2070.44	2058.17	2042.62	2055.78	2117.22	2085.6	2123.8	2158.67	2121.67	2149.67	2186	2166.89	2139.8	2186.5	2153.44	2094.22	2072.67	2130	2175.17	2221.33	2169.38	2125.75
	2051.83	2038	2078	2053.33	2055.17	2050.67	2043.17	2058.5	2070.75	2061.5	2038.78	2058.67	2110	2091	2047.5	2072.6	2087.83	2106	2101.25	2087.44	2041.33	2053.75	2092.2	2101	2086.25	2128.86	2116.14	2057.11	2048.5	2031.38	2048.78	2099.56	2085.2	2111	2143.83	2129.33	2129	2162.88	2137.44	2129.6	2152.67	2141.22	2081.89	2047.33	2118.33	2143.83	2183.56	2147.5	2111.75
	2037	2030.78	2056.33	2053.22	2053.33	2057.33	2052.67	2051	2059.25	2050.25	2032.33	2038	2088.89	2086.67	2045.75	2055.8	2076	2098	2090.25	2079.89	2034	2033	2093	2090	2071.25	2099.43	2102.29	2065.22	2035.83	2032.12	2043.44	2081.33	2069.4	2091.4	2128.83	2114	2132	2136	2130.78	2089.8	2128.83	2128.44	2075	2049	2089.67	2128.33	2157	2125.88	2103.25
	2033.67	2025.11	2050.11	2039.56	2046.83	2056.67	2043.67	2048	2046	2045.25	2023.67	2030.67	2080.56	2071.83	2019	2054.8	2062.5	2058	2078.75	2075.78	2016.67	2029.5	2074.2	2084.75	2063.5	2087	2094.57	2048.22	2027.83	2011.88	2029.78	2063	2043.8	2075.4	2107	2090.33	2119	2128.88	2117.22	2090	2120.5	2120	2061.56	2055.67	2061.33	2099.33	2135.89	2114.62	2092.5
	2036	2021	2050	2041.78	2043.17	2053.33	2030.83	2038.33	2046.5	2049.5	2027.22	2019	2072.56	2060.33	2022.75	2041.8	2064.33	2075.33	2072.75	2073.56	2008.33	2015.5	2061.8	2070	2052.75	2080.29	2088.43	2035.89	2023.5	2020.62	2017.89	2051.11	2044.2	2074.2	2103.67	2106.67	2097.67	2137.25	2115.11	2064	2110	2114.78	2050.56	2025	2064.33	2090.17	2136.56	2122.25	2083.25
	2029.33	2014.89	2044.89	2037	2040.83	2037.33	2034.5	2032.83	2039.75	2032.25	2015.78	2017.67	2065.67	2065.5	2020.5	2036	2052.83	2056.67	2071.5	2070.89	2004.33	2019.75	2063	2068.25	2045.75	2072.71	2091.43	2030.67	2018.83	2010.12	2010.44	2043.56	2027.4	2058.4	2092	2083	2097.33	2098.75	2104.56	2063.8	2098.83	2112	2046.67	2014.33	2046	2085.33	2130.44	2118.12	2074.25
	2011.67	2019.33	2037.11	2032.22	2032.33	2034.33	2023.17	2034.67	2044	2036.75	2012.67	2029.67	2063.22	2060.5	2015.5	2034.4	2055.17	2054.67	2065.25	2072.11	2004.33	2010	2046.4	2056.75	2044.75	2082	2080.43	2035.22	2017.5	2008.5	2012.67	2033.89	2031.4	2060.2	2091.5	2097	2083.67	2100.38	2106.33	2059.2	2097.83	2110.33	2054.11	2028.67	2042.67	2090.5	2134.67	2118	2069.5
	2017.5	2007.89	2039.44	2027.11	2038	2041.33	2024.33	2030	2034.75	2036.5	2014.22	2020	2070.22	2065.5	2018.5	2035	2057.5	2053	2055.5	2059.22	2002	2007.75	2050.8	2061	2030.75	2094.71	2074	2030.11	2024	2018.75	2007.67	2031.44	2027.2	2053.6	2094.17	2092.67	2093	2104.75	2105.11	2044.8	2110.33	2110.89	2045.89	2008.33	2048	2086	2137.78	2111.62	2074
	2012.67	2015	2035.22	2036.89	2045.17	2027.67	2037.17	2035	2041.5	2038.5	2022.78	2021.33	2063.11	2088.33	2019.25	2027.4	2050.17	2064.33	2064.5	2064.89	2002	2030	2059.8	2055.5	2044	2089.71	2081.29	2043.11	2026.83	2017.75	2017.11	2042.56	2032.8	2067.4	2095.17	2066.67	2075	2103.5	2094.67	2055.4	2108.17	2103.33	2053.89	2009.67	2033	2099.17	2139.56	2116.12	2072.25
	2026.67	2008	2041.11	2037.11	2045	2057.67	2025	2044.5	2042.5	2039.75	2025	2026.33	2060.11	2091.5	2034.5	2043.2	2049.67	2061	2061.25	2072.78	2016	2018.5	2052	2052.25	2044.75	2080.29	2081.57	2046.78	2034.83	2020.62	2021.56	2039.78	2040.6	2066.6	2099.83	2089	2096	2103.62	2108.67	2074.4	2113.17	2128.89	2063.44	2002	2056.67	2097.33	2149.33	2132	2073.25
	2026.17	2025.33	2041.56	2040.33	2042.17	2053.33	2033.83	2035.33	2058	2047.5	2030.56	2030	2068.67	2065	2028	2043.8	2064.17	2071.67	2073.25	2073.22	2023	2023.5	2063.8	2063.5	2063.25	2103.43	2088.71	2054.33	2045.17	2025.62	2023.33	2054.67	2062.8	2092	2104.83	2107.33	2096.67	2117.62	2119.67	2076.8	2125.33	2131.33	2073.89	2026.33	2060.33	2112.83	2174.67	2144.75	2082.75
	2034.17	2024.33	2046.56	2043.33	2048.33	2039.67	2037.5	2050.33	2058.25	2059.75	2031.89	2029.33	2077.22	2081.83	2023.5	2049.6	2071.83	2072.33	2076	2084.89	2012.33	2035.5	2077	2076	2068.25	2104.57	2090	2070.33	2056.17	2041.06	2034.22	2066.11	2064.2	2094.8	2108.17	2107.33	2101	2120.88	2124.33	2104.6	2136.33	2143.22	2074.89	2028.67	2080	2136.5	2186.67	2162.12	2083
	2032.83	2033.67	2051.78	2054	2050.17	2056.67	2054.67	2048.33	2054.75	2053	2043.44	2035.67	2083.22	2079	2036.25	2054.2	2072.67	2075.33	2103.25	2087.67	2041.67	2043.5	2078.4	2078.75	2082.75	2106.43	2101.71	2073.44	2062.5	2035.62	2048.11	2079.67	2064.8	2106.6	2130	2120	2114	2136.88	2140	2115.6	2154.5	2152.56	2090.67	2047	2101.67	2142.33	2198.89	2155.25	2098.5
	2035.17	2035.22	2054.89	2057.44	2058.83	2045	2049.5	2057.83	2064.75	2061	2044.56	2060	2086.89	2086.33	2063	2062.2	2079.83	2090.33	2096	2093.22	2042	2058.75	2073.8	2086.25	2078.5	2111.14	2112.86	2091.11	2070	2056.25	2047.44	2086.78	2091.4	2116.6	2129.67	2119.67	2124	2157.12	2145.56	2122.6	2164.67	2155.11	2092.22	2051	2109.33	2159.5	2224.89	2177.88	2115.25
	2042.83	2037.22	2061.11	2057.89	2052.33	2059.67	2057.17	2065.5	2066.75	2065	2053.56	2065.33	2092.67	2084.67	2065.25	2076.8	2094.17	2084	2097.75	2097.78	2055.33	2060.75	2099.8	2094	2088	2126.57	2113.71	2101.67	2072.67	2059.88	2061.56	2101.33	2109.2	2114.4	2145.5	2117.33	2142.67	2159	2155.44	2132.6	2174.67	2166.56	2104.78	2048	2126	2172	2239.11	2183.38	2110.25
	2040.17	2044.56	2056.33	2062.56	2062.17	2072	2055.67	2069.5	2062.5	2070.5	2059	2061.67	2095.89	2089.33	2063.75	2074.6	2100.33	2091.67	2090.5	2098	2042	2065	2102.8	2120	2114.75	2133	2116.29	2101	2089.5	2063.38	2070	2119.22	2110	2126.6	2157.33	2099.67	2143.33	2171.38	2156.78	2160	2209.83	2175	2100.33	2058	2154	2186.33	2249.44	2185.5	2118
	2041.33	2043.44	2055.56	2069.44	2049	2063	2057.83	2066.67	2072.5	2068.75	2063.78	2074.33	2087.44	2095.67	2060	2079.4	2095.83	2103	2115.5	2099.22	2061.33	2077	2113.2	2107.75	2113.5	2127.43	2119.43	2115	2089.83	2060.75	2072.78	2139.44	2118.4	2149.2	2164.83	2133	2157.67	2176.75	2169.22	2182	2193	2169.11	2112.44	2059.33	2146	2205.5	2259.78	2182.12	2128.25
	2042.5	2035.78	2063.89	2061.67	2063.67	2067.67	2071.33	2062	2073.5	2076.5	2064.11	2058	2096.78	2100.67	2078	2083.6	2101	2095.33	2100	2106	2068.67	2079	2113.2	2101.75	2121.25	2131.29	2123.14	2108.33	2093.17	2060	2069.11	2135.67	2129	2141	2171.83	2131	2172	2185.5	2172.67	2194.2	2209.5	2173.11	2113.56	2091.33	2148	2193.67	2254.56	2179.25	2117.5
[truncated: 222 more columns]

## Sheet: Raw Time
Time	ZT	ExT
14.5833	12.5833	18.5833
15.5833	13.5833	19.5833
16.5833	14.5833	20.5833
17.5833	15.5833	21.5833
18.5833	16.5833	22.5833
19.5833	17.5833	23.5833
20.5833	18.5833	0.583333
21.5833	19.5833	1.58333
22.5833	20.5833	2.58333
23.5833	21.5833	3.58333
24.5833	22.5833	4.58333
25.5833	23.5833	5.58333
26.5833	0.583333	6.58333
27.5833	1.58333	7.58333
28.5833	2.58333	8.58333
29.5833	3.58333	9.58333
30.5833	4.58333	10.5833
31.5833	5.58333	11.5833
32.5833	6.58333	12.5833
33.5833	7.58333	13.5833
34.5833	8.58333	14.5833
35.5833	9.58333	15.5833
36.5833	10.5833	16.5833
37.5833	11.5833	17.5833
38.5833	12.5833	18.5833
39.5833	13.5833	19.5833
40.5833	14.5833	20.5833
41.5833	15.5833	21.5833
42.5833	16.5833	22.5833
43.5833	17.5833	23.5833
44.5833	18.5833	0.583333
45.5833	19.5833	1.58333
46.5833	20.5833	2.58333
47.5833	21.5833	3.58333
48.5833	22.5833	4.58333
49.5833	23.5833	5.58333
50.5833	0.583333	6.58333
51.5833	1.58333	7.58333
52.5833	2.58333	8.58333
53.5833	3.58333	9.58333
54.5833	4.58333	10.5833
55.5833	5.58333	11.5833
56.5833	6.58333	12.5833
57.5833	7.58333	13.5833
58.5833	8.58333	14.5833
59.5833	9.58333	15.5833
60.5833	10.5833	16.5833
61.5833	11.5833	17.5833
62.5833	12.5833	18.5833
63.5833	13.5833	19.5833
64.5833	14.5833	20.5833
65.5833	15.5833	21.5833
66.5833	16.5833	22.5833
67.5833	17.5833	23.5833
68.5833	18.5833	0.583333
69.5833	19.5833	1.58333
70.5833	20.5833	2.58333
71.5833	21.5833	3.58333
72.5833	22.5833	4.58333
73.5833	23.5833	5.58333
74.5833	0.583333	6.58333
75.5833	1.58333	7.58333
76.5833	2.58333	8.58333
77.5833	3.58333	9.58333
78.5833	4.58333	10.5833
79.5833	5.58333	11.5833
80.5833	6.58333	12.5833
81.5833	7.58333	13.5833
82.5833	8.58333	14.5833
83.5833	9.58333	15.5833
84.5833	10.5833	16.5833
85.5833	11.5833	17.5833
86.5833	12.5833	18.5833
87.5833	13.5833	19.5833
88.5833	14.5833	20.5833
89.5833	15.5833	21.5833
90.5833	16.5833	22.5833
91.5833	17.5833	23.5833
92.5833	18.5833	0.583333
93.5833	19.5833	1.58333
94.5833	20.5833	2.58333
95.5833	21.5833	3.58333
96.5833	22.5833	4.58333
97.5833	23.5833	5.58333
98.5833	0.583333	6.58333
99.5833	1.58333	7.58333
100.583	2.58333	8.58333
101.583	3.58333	9.58333
102.583	4.58333	10.5833
103.583	5.58333	11.5833
104.583	6.58333	12.5833
105.583	7.58333	13.5833
106.583	8.58333	14.5833
107.583	9.58333	15.5833
108.583	10.5833	16.5833
109.583	11.5833	17.5833
110.583	12.5833	18.5833
111.583	13.5833	19.5833
112.583	14.5833	20.5833
113.583	15.5833	21.5833
114.583	16.5833	22.5833
115.583	17.5833	23.5833
116.583	18.5833	0.583333
117.583	19.5833	1.58333
118.583	20.5833	2.58333
119.583	21.5833	3.58333
120.583	22.5833	4.58333
121.583	23.5833	5.58333
122.583	0.583333	6.58333
123.583	1.58333	7.58333
124.583	2.58333	8.58333
125.583	3.58333	9.58333
126.583	4.58333	10.5833
127.583	5.58333	11.5833
128.583	6.58333	12.5833
129.583	7.58333	13.5833
130.583	8.58333	14.5833
131.583	9.58333	15.5833
132.583	10.5833	16.5833
133.583	11.5833	17.5833
134.583	12.5833	18.5833
135.583	13.5833	19.5833
136.583	14.5833	20.5833
137.583	15.5833	21.5833
138.583	16.5833	22.5833
139.583	17.5833	23.5833
140.583	18.5833	0.583333
141.583	19.5833	1.58333
142.583	20.5833	2.58333
143.583	21.5833	3.58333
144.583	22.5833	4.58333
145.583	23.5833	5.58333
146.583	0.583333	6.58333
147.583	1.58333	7.58333
148.583	2.58333	8.58333
149.583	3.58333	9.58333
150.583	4.58333	10.5833
151.583	5.58333	11.5833
152.583	6.58333	12.5833
153.583	7.58333	13.5833
154.583	8.58333	14.5833
155.583	9.58333	15.5833
156.583	10.5833	16.5833

## Sheet: Smoothed Data
Cell:	1	2	3	4	5	6	7	8	9	10	11	12	13	14	15	16	17	18	19	20	21	22	23	24	25	26	27	28	29	30	31	32	33	34	35	36	37	38	39	40	41	42	43	44	45	46	47	48	49
	2106.34	2092.71	2146.7	2142.13	2114.57	2125.18	2180.52	2139.35	2178.4	2167.29	2146.75	2198.91	2275.96	2165.27	2207.45	2222.91	2185.85	2191.1	2246.66	2215.06	2187.76	2211.9	2285	2250.14	2260.05	2245.97	2293.26	2262.2	2371.71	2231.64	2391.54	2457.83	2282.74	2306.06	2316.11	2258.6	2422.64	2394.31	2297.62	2766.23	2557.97	2295.7	2413.41	2245.6	2559.17	2480.36	2661.6	2340.94	2314.78
	2106.13	2092.44	2146.28	2141.79	2114.25	2124.82	2180.16	2139.18	2177.82	2167.1	2146.34	2198.51	2274.93	2164.79	2207.05	2222.49	2185.65	2190.73	2245.89	2214.42	2187.42	2211.56	2284.45	2249.78	2259.73	2245.48	2292.29	2261.37	2370.13	2230.9	2390.6	2456.88	2282.39	2305.65	2315.75	2257.85	2421.68	2393.8	2297.2	2764.68	2556.68	2295.07	2412.09	2245.12	2557.6	2479.93	2660.34	2340.13	2313.85
	2105.93	2092.16	2145.86	2141.46	2113.93	2124.47	2179.79	2139.01	2177.24	2166.92	2145.92	2198.11	2273.9	2164.32	2206.66	2222.07	2185.46	2190.37	2245.12	2213.78	2187.08	2211.22	2283.91	2249.42	2259.41	2244.98	2291.32	2260.55	2368.55	2230.15	2389.66	2455.93	2282.05	2305.23	2315.38	2257.1	2420.73	2393.3	2296.77	2763.13	2555.39	2294.45	2410.77	2244.64	2556.04	2479.5	2659.09	2339.31	2312.92
	2105.73	2091.89	2145.44	2141.12	2113.61	2124.12	2179.43	2138.84	2176.66	2166.73	2145.51	2197.71	2272.87	2163.84	2206.26	2221.66	2185.26	2190	2244.35	2213.13	2186.73	2210.88	2283.36	2249.07	2259.08	2244.49	2290.36	2259.73	2366.97	2229.41	2388.73	2454.98	2281.7	2304.82	2315.02	2256.35	2419.78	2392.8	2296.35	2761.57	2554.1	2293.83	2409.45	2244.16	2554.48	2479.08	2657.83	2338.5	2311.99
	2105.52	2091.62	2145.02	2140.79	2113.29	2123.76	2179.07	2138.67	2176.08	2166.54	2145.09	2197.31	2271.84	2163.37	2205.86	2221.24	2185.06	2189.63	2243.59	2212.49	2186.39	2210.54	2282.82	2248.71	2258.76	2243.99	2289.39	2258.91	2365.39	2228.67	2387.79	2454.03	2281.35	2304.4	2314.65	2255.6	2418.82	2392.29	2295.93	2760.02	2552.82	2293.21	2408.13	2243.67	2552.91	2478.65	2656.58	2337.69	2311.06
	2105.32	2091.34	2144.6	2140.45	2112.98	2123.41	2178.7	2138.49	2175.5	2166.35	2144.68	2196.91	2270.81	2162.9	2205.46	2220.82	2184.86	2189.27	2242.82	2211.85	2186.05	2210.2	2282.27	2248.35	2258.44	2243.5	2288.42	2258.08	2363.81	2227.93	2386.86	2453.08	2281	2303.98	2314.29	2254.85	2417.87	2391.79	2295.51	2758.47	2551.53	2292.59	2406.82	2243.19	2551.35	2478.22	2655.33	2336.88	2310.14
	2105.12	2091.07	2144.19	2140.12	2112.66	2123.06	2178.34	2138.32	2174.92	2166.16	2144.26	2196.51	2269.78	2162.42	2205.06	2220.4	2184.66	2188.9	2242.05	2211.21	2185.71	2209.86	2281.73	2247.99	2258.11	2243.01	2287.46	2257.26	2362.24	2227.19	2385.92	2452.14	2280.66	2303.57	2313.93	2254.1	2416.92	2391.29	2295.09	2756.92	2550.24	2291.97	2405.5	2242.71	2549.79	2477.79	2654.07	2336.07	2309.21
	2104.91	2090.8	2143.77	2139.79	2112.34	2122.7	2177.98	2138.15	2174.34	2165.97	2143.85	2196.11	2268.76	2161.95	2204.66	2219.99	2184.46	2188.53	2241.29	2210.57	2185.37	2209.52	2281.18	2247.63	2257.79	2242.51	2286.5	2256.44	2360.66	2226.45	2384.99	2451.19	2280.31	2303.15	2313.56	2253.35	2415.96	2390.79	2294.66	2755.38	2548.96	2291.35	2404.19	2242.23	2548.23	2477.36	2652.82	2335.25	2308.28
	2104.71	2090.53	2143.35	2139.45	2112.02	2122.35	2177.62	2137.98	2173.76	2165.78	2143.43	2195.71	2267.73	2161.48	2204.27	2219.57	2184.27	2188.17	2240.53	2209.93	2185.02	2209.18	2280.64	2247.27	2257.47	2242.02	2285.53	2255.62	2359.09	2225.71	2384.05	2450.24	2279.96	2302.73	2313.2	2252.6	2415.01	2390.29	2294.24	2753.83	2547.67	2290.73	2402.88	2241.75	2546.68	2476.93	2651.57	2334.44	2307.36
	2104.51	2090.25	2142.93	2139.12	2111.71	2122	2177.25	2137.81	2173.18	2165.59	2143.02	2195.31	2266.71	2161.01	2203.87	2219.15	2184.07	2187.8	2239.76	2209.29	2184.68	2208.84	2280.09	2246.91	2257.15	2241.53	2284.57	2254.81	2357.52	2224.97	2383.12	2449.3	2279.62	2302.32	2312.84	2251.85	2414.06	2389.79	2293.82	2752.28	2546.39	2290.11	2401.57	2241.27	2545.12	2476.51	2650.32	2333.64	2306.44
	2104.31	2089.98	2142.52	2138.78	2111.39	2121.65	2176.89	2137.64	2172.6	2165.41	2142.6	2194.91	2265.68	2160.54	2203.47	2218.74	2183.87	2187.44	2239	2208.65	2184.34	2208.5	2279.55	2246.55	2256.82	2241.04	2283.61	2253.99	2355.95	2224.23	2382.19	2448.35	2279.27	2301.9	2312.48	2251.11	2413.11	2389.28	2293.4	2750.74	2545.11	2289.5	2400.26	2240.79	2543.57	2476.08	2649.07	2332.83	2305.51
	2104.1	2089.71	2142.1	2138.45	2111.07	2121.3	2176.53	2137.47	2172.03	2165.22	2142.19	2194.51	2264.66	2160.07	2203.07	2218.32	2183.67	2187.07	2238.24	2208.02	2184	2208.15	2279	2246.19	2256.5	2240.55	2282.66	2253.17	2354.38	2223.49	2381.26	2447.41	2278.92	2301.49	2312.11	2250.36	2412.16	2388.78	2292.98	2749.19	2543.83	2288.88	2398.95	2240.31	2542.01	2475.65	2647.82	2332.02	2304.59
	2103.9	2089.44	2141.69	2138.12	2110.76	2120.95	2176.17	2137.3	2171.45	2165.03	2141.78	2194.11	2263.64	2159.6	2202.67	2217.9	2183.48	2186.71	2237.48	2207.38	2183.65	2207.81	2278.46	2245.84	2256.18	2240.06	2281.7	2252.36	2352.81	2222.76	2380.33	2446.46	2278.57	2301.07	2311.75	2249.62	2411.21	2388.28	2292.56	2747.65	2542.55	2288.26	2397.65	2239.83	2540.46	2475.22	2646.58	2331.21	2303.67
	2103.7	2089.17	2141.27	2137.78	2110.44	2120.59	2175.81	2137.13	2170.88	2164.84	2141.36	2193.71	2262.62	2159.13	2202.27	2217.49	2183.28	2186.35	2236.72	2206.74	2183.31	2207.47	2277.92	2245.48	2255.86	2239.57	2280.74	2251.54	2351.25	2222.02	2379.4	2445.52	2278.22	2300.65	2311.39	2248.87	2410.27	2387.78	2292.14	2746.11	2541.27	2287.65	2396.34	2239.35	2538.91	2474.79	2645.33	2330.41	2302.76
	2103.5	2088.9	2140.86	2137.45	2110.13	2120.25	2175.44	2136.96	2170.3	2164.66	2140.95	2193.31	2261.61	2158.66	2201.88	2217.07	2183.08	2185.98	2235.96	2206.11	2182.97	2207.13	2277.37	2245.12	2255.53	2239.08	2279.79	2250.73	2349.69	2221.29	2378.47	2444.57	2277.88	2300.24	2311.03	2248.13	2409.32	2387.29	2291.72	2744.57	2539.99	2287.04	2395.04	2238.87	2537.36	2474.36	2644.08	2329.6	2301.84
	2103.3	2088.63	2140.44	2137.12	2109.81	2119.9	2175.08	2136.79	2169.73	2164.47	2140.54	2192.91	2260.59	2158.19	2201.48	2216.66	2182.89	2185.62	2235.2	2205.48	2182.63	2206.79	2276.83	2244.76	2255.21	2238.59	2278.84	2249.92	2348.13	2220.55	2377.54	2443.63	2277.53	2299.82	2310.67	2247.39	2408.37	2386.79	2291.3	2743.03	2538.72	2286.42	2393.74	2238.39	2535.81	2473.92	2642.84	2328.8	2300.92
	2103.1	2088.36	2140.03	2136.79	2109.5	2119.55	2174.72	2136.62	2169.16	2164.28	2140.13	2192.51	2259.58	2157.73	2201.08	2216.24	2182.69	2185.26	2234.45	2204.84	2182.29	2206.45	2276.29	2244.41	2254.89	2238.1	2277.89	2249.11	2346.57	2219.82	2376.61	2442.69	2277.18	2299.41	2310.31	2246.65	2407.43	2386.29	2290.88	2741.49	2537.44	2285.81	2392.45	2237.91	2534.26	2473.49	2641.59	2327.99	2300.01
	2102.9	2088.1	2139.62	2136.46	2109.18	2119.2	2174.36	2136.45	2168.58	2164.1	2139.72	2192.11	2258.57	2157.26	2200.68	2215.82	2182.5	2184.9	2233.69	2204.21	2181.94	2206.11	2275.75	2244.05	2254.57	2237.62	2276.94	2248.3	2345.02	2219.09	2375.69	2441.74	2276.83	2298.99	2309.95	2245.91	2406.48	2385.79	2290.46	2739.95	2536.17	2285.2	2391.16	2237.43	2532.72	2473.06	2640.35	2327.19	2299.1
	2102.7	2087.83	2139.21	2136.12	2108.87	2118.85	2174	2136.28	2168.01	2163.91	2139.31	2191.71	2257.56	2156.8	2200.28	2215.41	2182.3	2184.54	2232.94	2203.58	2181.6	2205.77	2275.2	2243.69	2254.24	2237.13	2275.99	2247.49	2343.47	2218.36	2374.76	2440.8	2276.49	2298.58	2309.59	2245.17	2405.54	2385.3	2290.04	2738.41	2534.89	2284.59	2389.86	2236.96	2531.17	2472.62	2639.11	2326.39	2298.19
	2102.51	2087.56	2138.8	2135.79	2108.56	2118.51	2173.64	2136.11	2167.44	2163.72	2138.9	2191.32	2256.55	2156.34	2199.89	2215	2182.11	2184.18	2232.19	2202.96	2181.26	2205.43	2274.66	2243.34	2253.92	2236.65	2275.05	2246.69	2341.92	2217.63	2373.84	2439.86	2276.14	2298.16	2309.23	2244.44	2404.59	2384.8	2289.63	2736.88	2533.62	2283.99	2388.58	2236.48	2529.63	2472.19	2637.87	2325.59	2297.28
	2102.31	2087.3	2138.39	2135.46	2108.25	2118.16	2173.28	2135.94	2166.88	2163.54	2138.49	2190.92	2255.55	2155.87	2199.49	2214.58	2181.91	2183.82	2231.44	2202.33	2180.92	2205.09	2274.12	2242.98	2253.6	2236.17	2274.11	2245.88	2340.38	2216.9	2372.91	2438.92	2275.79	2297.75	2308.87	2243.71	2403.65	2384.3	2289.21	2735.34	2532.36	2283.38	2387.29	2236	2528.09	2471.75	2636.62	2324.79	2296.38
	2102.11	2087.03	2137.98	2135.13	2107.93	2117.82	2172.92	2135.77	2166.31	2163.35	2138.08	2190.52	2254.55	2155.41	2199.09	2214.17	2181.72	2183.46	2230.69	2201.71	2180.57	2204.75	2273.58	2242.63	2253.28	2235.68	2273.17	2245.08	2338.83	2216.18	2371.99	2437.98	2275.44	2297.33	2308.51	2242.97	2402.71	2383.81	2288.79	2733.81	2531.09	2282.77	2386.01	2235.53	2526.55	2471.32	2635.38	2324	2295.47
	2101.92	2086.77	2137.57	2134.8	2107.62	2117.48	2172.57	2135.6	2165.74	2163.17	2137.68	2190.12	2253.55	2154.95	2198.69	2213.75	2181.53	2183.1	2229.94	2201.08	2180.23	2204.41	2273.04	2242.27	2252.95	2235.2	2272.23	2244.28	2337.29	2215.45	2371.07	2437.04	2275.09	2296.91	2308.16	2242.24	2401.77	2383.31	2288.38	2732.27	2529.82	2282.17	2384.73	2235.05	2525.01	2470.88	2634.15	2323.2	2294.57
	2101.72	2086.5	2137.16	2134.48	2107.31	2117.13	2172.21	2135.44	2165.18	2162.98	2137.27	2189.73	2252.55	2154.49	2198.29	2213.34	2181.33	2182.75	2229.2	2200.46	2179.89	2204.07	2272.5	2241.92	2252.63	2234.72	2271.3	2243.48	2335.76	2214.73	2370.15	2436.1	2274.74	2296.5	2307.8	2241.51	2400.83	2382.82	2287.96	2730.74	2528.56	2281.57	2383.45	2234.58	2523.48	2470.44	2632.91	2322.41	2293.67
	2101.53	2086.24	2136.76	2134.15	2107	2116.79	2171.85	2135.27	2164.61	2162.8	2136.86	2189.33	2251.56	2154.04	2197.9	2212.93	2181.14	2182.39	2228.45	2199.84	2179.55	2203.73	2271.96	2241.56	2252.31	2234.24	2270.37	2242.69	2334.22	2214	2369.23	2435.16	2274.39	2296.08	2307.44	2240.79	2399.89	2382.33	2287.55	2729.21	2527.29	2280.97	2382.18	2234.11	2521.94	2470.01	2631.67	2321.62	2292.78
	2101.34	2085.98	2136.35	2133.82	2106.7	2116.45	2171.49	2135.1	2164.05	2162.62	2136.46	2188.93	2250.56	2153.58	2197.5	2212.52	2180.95	2182.04	2227.71	2199.22	2179.21	2203.39	2271.42	2241.21	2251.99	2233.77	2269.44	2241.89	2332.69	2213.28	2368.31	2434.23	2274.05	2295.67	2307.09	2240.06	2398.95	2381.84	2287.13	2727.68	2526.03	2280.37	2380.91	2233.63	2520.41	2469.57	2630.43	2320.82	2291.88
	2101.15	2085.72	2135.95	2133.49	2106.39	2116.11	2171.14	2134.94	2163.49	2162.43	2136.06	2188.54	2249.57	2153.13	2197.1	2212.11	2180.76	2181.68	2226.97	2198.61	2178.86	2203.05	2270.89	2240.85	2251.66	2233.29	2268.51	2241.1	2331.16	2212.57	2367.4	2433.29	2273.7	2295.25	2306.73	2239.34	2398.02	2381.35	2286.72	2726.15	2524.77	2279.78	2379.64	2233.16	2518.87	2469.12	2629.2	2320.04	2290.99
	2100.95	2085.46	2135.55	2133.17	2106.08	2115.78	2170.78	2134.77	2162.93	2162.25	2135.65	2188.14	2248.59	2152.67	2196.7	2211.69	2180.57	2181.33	2226.23	2197.99	2178.52	2202.71	2270.35	2240.5	2251.34	2232.82	2267.59	2240.31	2329.64	2211.85	2366.48	2432.35	2273.35	2294.84	2306.38	2238.62	2397.08	2380.86	2286.3	2724.63	2523.52	2279.18	2378.38	2232.69	2517.34	2468.68	2627.97	2319.25	2290.1
	2100.76	2085.2	2135.15	2132.84	2105.78	2115.44	2170.42	2134.6	2162.38	2162.07	2135.25	2187.74	2247.61	2152.22	2196.3	2211.28	2180.38	2180.98	2225.5	2197.38	2178.18	2202.37	2269.81	2240.15	2251.02	2232.34	2266.67	2239.52	2328.12	2211.13	2365.57	2431.42	2273	2294.42	2306.02	2237.9	2396.15	2380.37	2285.89	2723.1	2522.26	2278.59	2377.12	2232.22	2515.82	2468.24	2626.73	2318.46	2289.21
	2100.58	2084.94	2134.75	2132.52	2105.47	2115.11	2170.07	2134.44	2161.82	2161.89	2134.85	2187.35	2246.62	2151.77	2195.91	2210.87	2180.19	2180.63	2224.76	2196.77	2177.83	2202.03	2269.28	2239.8	2250.7	2231.87	2265.75	2238.73	2326.6	2210.42	2364.66	2430.48	2272.65	2294.01	2305.67	2237.18	2395.21	2379.88	2285.48	2721.58	2521.01	2278	2375.86	2231.75	2514.29	2467.79	2625.5	2317.68	2288.33
	2100.39	2084.69	2134.35	2132.19	2105.17	2114.77	2169.71	2134.27	2161.27	2161.7	2134.45	2186.95	2245.65	2151.32	2195.51	2210.46	2180	2180.28	2224.03	2196.16	2177.49	2201.69	2268.74	2239.45	2250.37	2231.4	2264.83	2237.95	2325.09	2209.71	2363.75	2429.55	2272.3	2293.59	2305.32	2236.47	2394.28	2379.39	2285.07	2720.05	2519.76	2277.41	2374.61	2231.28	2512.76	2467.35	2624.27	2316.9	2287.45
	2100.2	2084.43	2133.95	2131.87	2104.87	2114.44	2169.36	2134.11	2160.71	2161.52	2134.05	2186.56	2244.67	2150.87	2195.11	2210.05	2179.81	2179.93	2223.3	2195.56	2177.15	2201.35	2268.2	2239.09	2250.05	2230.93	2263.92	2237.17	2323.58	2209	2362.84	2428.61	2271.95	2293.18	2304.97	2235.76	2393.35	2378.9	2284.66	2718.53	2518.51	2276.82	2373.36	2230.81	2511.24	2466.9	2623.04	2316.12	2286.57
	2100.01	2084.18	2133.56	2131.54	2104.56	2114.11	2169	2133.95	2160.16	2161.34	2133.65	2186.16	2243.7	2150.43	2194.71	2209.64	2179.62	2179.59	2222.57	2194.96	2176.8	2201.01	2267.67	2238.74	2249.73	2230.47	2263.02	2236.39	2322.08	2208.29	2361.93	2427.68	2271.6	2292.76	2304.62	2235.05	2392.42	2378.42	2284.25	2717.01	2517.26	2276.24	2372.12	2230.35	2509.72	2466.45	2621.81	2315.34	2285.7
	2099.83	2083.92	2133.16	2131.22	2104.26	2113.78	2168.65	2133.78	2159.61	2161.16	2133.25	2185.77	2242.74	2149.99	2194.31	2209.24	2179.44	2179.24	2221.85	2194.35	2176.46	2200.67	2267.14	2238.39	2249.41	2230	2262.11	2235.61	2320.57	2207.58	2361.02	2426.75	2271.25	2292.34	2304.27	2234.34	2391.5	2377.93	2283.84	2715.49	2516.01	2275.66	2370.88	2229.88	2508.2	2466	2620.59	2314.56	2284.83
	2099.65	2083.67	2132.77	2130.9	2103.96	2113.45	2168.3	2133.62	2159.07	2160.98	2132.86	2185.37	2241.77	2149.54	2193.91	2208.83	2179.25	2178.9	2221.13	2193.76	2176.12	2200.33	2266.6	2238.05	2249.08	2229.54	2261.21	2234.84	2319.08	2206.88	2360.12	2425.81	2270.9	2291.93	2303.92	2233.64	2390.57	2377.45	2283.43	2713.97	2514.77	2275.08	2369.64	2229.41	2506.68	2465.55	2619.36	2313.79	2283.96
	2099.46	2083.42	2132.38	2130.58	2103.66	2113.12	2167.94	2133.46	2158.52	2160.81	2132.46	2184.98	2240.81	2149.1	2193.52	2208.42	2179.07	2178.55	2220.41	2193.16	2175.77	2199.99	2266.07	2237.7	2248.76	2229.08	2260.31	2234.07	2317.58	2206.18	2359.22	2424.88	2270.55	2291.51	2303.57	2232.94	2389.64	2376.97	2283.02	2712.46	2513.53	2274.5	2368.41	2228.95	2505.17	2465.1	2618.13	2313.02	2283.09
	2099.28	2083.17	2131.99	2130.26	2103.37	2112.8	2167.59	2133.3	2157.98	2160.63	2132.07	2184.59	2239.86	2148.67	2193.12	2208.01	2178.88	2178.21	2219.69	2192.57	2175.43	2199.65	2265.54	2237.35	2248.44	2228.62	2259.42	2233.3	2316.09	2205.48	2358.32	2423.95	2270.19	2291.1	2303.22	2232.24	2388.72	2376.49	2282.61	2710.94	2512.29	2273.93	2367.18	2228.49	2503.65	2464.65	2616.91	2312.25	2282.23
	2099.1	2082.92	2131.6	2129.94	2103.07	2112.47	2167.24	2133.14	2157.44	2160.45	2131.68	2184.19	2238.9	2148.23	2192.72	2207.61	2178.7	2177.87	2218.97	2191.98	2175.09	2199.31	2265.01	2237	2248.12	2228.16	2258.53	2232.54	2314.61	2204.78	2357.42	2423.02	2269.84	2290.68	2302.87	2231.54	2387.8	2376.01	2282.21	2709.43	2511.05	2273.35	2365.96	2228.02	2502.14	2464.19	2615.69	2311.48	2281.37
	2098.92	2082.68	2131.21	2129.62	2102.78	2112.15	2166.89	2132.98	2156.9	2160.27	2131.28	2183.8	2237.95	2147.8	2192.32	2207.2	2178.51	2177.53	2218.26	2191.39	2174.74	2198.97	2264.47	2236.65	2247.79	2227.7	2257.65	2231.77	2313.13	2204.08	2356.52	2422.09	2269.49	2290.27	2302.53	2230.85	2386.87	2375.53	2281.8	2707.91	2509.82	2272.78	2364.74	2227.56	2500.63	2463.73	2614.47	2310.71	2280.52
	2098.75	2082.43	2130.83	2129.31	2102.48	2111.83	2166.54	2132.82	2156.36	2160.1	2130.89	2183.41	2237.01	2147.36	2191.92	2206.8	2178.33	2177.2	2217.55	2190.8	2174.4	2198.63	2263.94	2236.31	2247.47	2227.25	2256.76	2231.01	2311.65	2203.39	2355.62	2421.16	2269.14	2289.85	2302.18	2230.16	2385.95	2375.05	2281.4	2706.4	2508.58	2272.22	2363.53	2227.1	2499.12	2463.27	2613.25	2309.95	2279.67
	2098.57	2082.19	2130.45	2128.99	2102.19	2111.51	2166.19	2132.66	2155.83	2159.92	2130.5	2183.02	2236.07	2146.93	2191.53	2206.39	2178.15	2176.86	2216.85	2190.22	2174.06	2198.29	2263.41	2235.96	2247.15	2226.8	2255.89	2230.26	2310.18	2202.7	2354.73	2420.24	2268.79	2289.44	2301.84	2229.47	2385.04	2374.57	2280.99	2704.89	2507.35	2271.65	2362.32	2226.64	2497.61	2462.81	2612.03	2309.19	2278.82
	2098.4	2081.95	2130.07	2128.67	2101.9	2111.2	2165.84	2132.5	2155.29	2159.75	2130.12	2182.63	2235.13	2146.51	2191.13	2205.99	2177.97	2176.53	2216.14	2189.64	2173.71	2197.95	2262.89	2235.62	2246.83	2226.35	2255.01	2229.5	2308.71	2202.01	2353.84	2419.31	2268.43	2289.02	2301.5	2228.79	2384.12	2374.1	2280.59	2703.38	2506.12	2271.09	2361.12	2226.19	2496.11	2462.35	2610.81	2308.43	2277.98
	2098.22	2081.71	2129.69	2128.36	2101.61	2110.88	2165.49	2132.34	2154.76	2159.57	2129.73	2182.24	2234.2	2146.08	2190.73	2205.59	2177.79	2176.19	2215.44	2189.06	2173.37	2197.61	2262.36	2235.27	2246.5	2225.9	2254.14	2228.75	2307.25	2201.32	2352.94	2418.38	2268.08	2288.61	2301.15	2228.1	2383.2	2373.62	2280.19	2701.87	2504.9	2270.53	2359.92	2225.73	2494.61	2461.89	2609.59	2307.67	2277.14
	2098.05	2081.47	2129.31	2128.04	2101.32	2110.57	2165.15	2132.18	2154.23	2159.4	2129.35	2181.85	2233.27	2145.66	2190.33	2205.18	2177.61	2175.86	2214.74	2188.49	2173.02	2197.28	2261.83	2234.93	2246.18	2225.45	2253.28	2228.01	2305.79	2200.64	2352.06	2417.46	2267.73	2288.19	2300.81	2227.43	2382.29	2373.15	2279.79	2700.37	2503.68	2269.98	2358.73	2225.27	2493.11	2461.42	2608.38	2306.92	2276.31
	2097.88	2081.23	2128.93	2127.73	2101.03	2110.26	2164.8	2132.03	2153.71	2159.23	2128.96	2181.46	2232.35	2145.24	2189.93	2204.78	2177.43	2175.53	2214.05	2187.92	2172.68	2196.94	2261.3	2234.58	2245.86	2225.01	2252.42	2227.26	2304.34	2199.96	2351.17	2416.53	2267.37	2287.77	2300.47	2226.75	2381.38	2372.68	2279.39	2698.86	2502.46	2269.42	2357.54	2224.82	2491.61	2460.95	2607.17	2306.17	2275.47
	2097.71	2080.99	2128.56	2127.42	2100.75	2109.95	2164.45	2131.87	2153.18	2159.06	2128.58	2181.07	2231.43	2144.82	2189.53	2204.38	2177.26	2175.21	2213.36	2187.35	2172.33	2196.6	2260.78	2234.24	2245.53	2224.57	2251.56	2226.52	2302.89	2199.28	2350.28	2415.61	2267.02	2287.36	2300.13	2226.08	2380.47	2372.21	2278.99	2697.36	2501.24	2268.87	2356.36	2224.37	2490.11	2460.48	2605.95	2305.42	2274.65
	2097.55	2080.76	2128.19	2127.11	2100.46	2109.64	2164.11	2131.72	2152.66	2158.88	2128.2	2180.68	2230.51	2144.4	2189.13	2203.98	2177.08	2174.88	2212.67	2186.79	2171.99	2196.26	2260.25	2233.9	2245.21	2224.13	2250.71	2225.79	2301.44	2198.6	2349.4	2414.68	2266.66	2286.94	2299.79	2225.41	2379.56	2371.74	2278.59	2695.86	2500.02	2268.33	2355.18	2223.91	2488.62	2460.01	2604.74	2304.68	2273.82
	2097.38	2080.53	2127.82	2126.8	2100.18	2109.33	2163.76	2131.56	2152.14	2158.71	2127.82	2180.29	2229.6	2143.99	2188.73	2203.58	2176.91	2174.56	2211.98	2186.23	2171.64	2195.92	2259.73	2233.56	2244.89	2223.69	2249.86	2225.05	2300.01	2197.93	2348.52	2413.76	2266.31	2286.53	2299.46	2224.75	2378.65	2371.27	2278.19	2694.35	2498.81	2267.78	2354.01	2223.46	2487.13	2459.53	2603.53	2303.93	2273.01
	2097.22	2080.29	2127.45	2126.49	2099.9	2109.03	2163.42	2131.41	2151.63	2158.55	2127.44	2179.9	2228.7	2143.58	2188.34	2203.18	2176.73	2174.23	2211.3	2185.67	2171.3	2195.58	2259.21	2233.22	2244.56	2223.26	2249.02	2224.33	2298.57	2197.26	2347.64	2412.84	2265.95	2286.11	2299.12	2224.09	2377.74	2370.81	2277.79	2692.85	2497.6	2267.24	2352.84	2223.01	2485.64	2459.06	2602.33	2303.19	2272.19
	2097.06	2080.06	2127.09	2126.18	2099.62	2108.73	2163.08	2131.26	2151.12	2158.38	2127.07	2179.51	2227.8	2143.17	2187.94	2202.78	2176.56	2173.91	2210.62	2185.11	2170.95	2195.24	2258.68	2232.88	2244.24	2222.83	2248.19	2223.6	2297.14	2196.59	2346.76	2411.92	2265.6	2285.7	2298.79	2223.43	2376.84	2370.34	2277.4	2691.36	2496.39	2266.7	2351.68	2222.56	2484.15	2458.58	2601.12	2302.45	2271.38
	2096.9	2079.84	2126.72	2125.88	2099.34	2108.43	2162.73	2131.11	2150.6	2158.21	2126.69	2179.12	2226.9	2142.76	2187.54	2202.38	2176.39	2173.6	2209.95	2184.56	2170.6	2194.9	2258.16	2232.54	2243.92	2222.4	2247.35	2222.88	2295.72	2195.93	2345.89	2411	2265.24	2285.28	2298.45	2222.77	2375.94	2369.88	2277	2689.86	2495.19	2266.17	2350.53	2222.12	2482.67	2458.1	2599.91	2301.72	2270.58
	2096.74	2079.61	2126.36	2125.57	2099.06	2108.13	2162.39	2130.95	2150.1	2158.04	2126.32	2178.74	2226.01	2142.36	2187.14	2201.99	2176.22	2173.28	2209.28	2184.02	2170.26	2194.56	2257.64	2232.2	2243.6	2221.97	2246.53	2222.16	2294.3	2195.27	2345.02	2410.08	2264.89	2284.87	2298.12	2222.12	2375.04	2369.42	2276.61	2688.36	2493.99	2265.64	2349.38	2221.67	2481.19	2457.62	2598.71	2300.99	2269.78
	2096.58	2079.39	2126	2125.27	2098.79	2107.84	2162.05	2130.8	2149.59	2157.88	2125.95	2178.35	2225.13	2141.96	2186.74	2201.59	2176.05	2172.97	2208.61	2183.47	2169.91	2194.22	2257.12	2231.87	2243.27	2221.55	2245.71	2221.44	2292.89	2194.61	2344.15	2409.16	2264.53	2284.45	2297.79	2221.48	2374.14	2368.96	2276.22	2686.87	2492.79	2265.11	2348.23	2221.23	2479.71	2457.13	2597.51	2300.26	2268.98
	2096.43	2079.17	2125.65	2124.96	2098.51	2107.55	2161.71	2130.65	2149.09	2157.71	2125.58	2177.96	2224.25	2141.56	2186.34	2201.2	2175.88	2172.65	2207.94	2182.93	2169.57	2193.88	2256.6	2231.53	2242.95	2221.13	2244.89	2220.73	2291.49	2193.95	2343.28	2408.24	2264.17	2284.03	2297.46	2220.83	2373.24	2368.5	2275.83	2685.38	2491.59	2264.59	2347.1	2220.78	2478.23	2456.65	2596.31	2299.53	2268.19
	2096.27	2078.95	2125.29	2124.66	2098.24	2107.26	2161.37	2130.51	2148.59	2157.55	2125.21	2177.58	2223.37	2141.16	2185.94	2200.8	2175.71	2172.34	2207.28	2182.4	2169.22	2193.54	2256.08	2231.2	2242.62	2220.71	2244.08	2220.03	2290.09	2193.3	2342.41	2407.33	2263.82	2283.62	2297.13	2220.2	2372.34	2368.04	2275.44	2683.89	2490.4	2264.07	2345.97	2220.34	2476.75	2456.16	2595.11	2298.81	2267.41
	2096.12	2078.73	2124.94	2124.36	2097.97	2106.97	2161.03	2130.36	2148.09	2157.38	2124.84	2177.19	2222.5	2140.77	2185.54	2200.41	2175.55	2172.03	2206.62	2181.86	2168.87	2193.2	2255.57	2230.86	2242.3	2220.29	2243.27	2219.32	2288.69	2192.65	2341.55	2406.41	2263.46	2283.2	2296.81	2219.56	2371.45	2367.59	2275.05	2682.4	2489.21	2263.55	2344.84	2219.9	2475.28	2455.66	2593.91	2298.09	2266.63
	2095.97	2078.51	2124.59	2124.06	2097.7	2106.68	2160.7	2130.21	2147.6	2157.22	2124.48	2176.81	2221.64	2140.38	2185.14	2200.01	2175.38	2171.73	2205.97	2181.34	2168.53	2192.86	2255.05	2230.53	2241.98	2219.88	2242.47	2218.63	2287.3	2192	2340.69	2405.5	2263.1	2282.79	2296.48	2218.93	2370.56	2367.13	2274.66	2680.91	2488.02	2263.04	2343.73	2219.46	2473.81	2455.17	2592.71	2297.38	2265.85
	2095.83	2078.3	2124.24	2123.76	2097.43	2106.4	2160.36	2130.07	2147.11	2157.06	2124.11	2176.43	2220.78	2139.99	2184.74	2199.62	2175.22	2171.42	2205.32	2180.81	2168.18	2192.52	2254.54	2230.19	2241.65	2219.47	2241.68	2217.93	2285.92	2191.36	2339.83	2404.58	2262.74	2282.37	2296.16	2218.3	2369.67	2366.68	2274.27	2679.42	2486.84	2262.53	2342.62	2219.03	2472.34	2454.67	2591.52	2296.66	2265.08
	2095.68	2078.09	2123.9	2123.46	2097.17	2106.12	2160.02	2129.92	2146.62	2156.9	2123.75	2176.04	2219.93	2139.61	2184.34	2199.23	2175.06	2171.12	2204.68	2180.29	2167.83	2192.18	2254.02	2229.86	2241.33	2219.06	2240.89	2217.24	2284.54	2190.72	2338.97	2403.67	2262.38	2281.95	2295.83	2217.68	2368.78	2366.23	2273.89	2677.94	2485.66	2262.02	2341.51	2218.59	2470.87	2454.17	2590.33	2295.95	2264.31
	2095.54	2077.88	2123.56	2123.17	2096.91	2105.84	2159.69	2129.78	2146.14	2156.74	2123.39	2175.66	2219.08	2139.23	2183.94	2198.84	2174.9	2170.82	2204.03	2179.77	2167.48	2191.84	2253.51	2229.53	2241.01	2218.66	2240.11	2216.56	2283.17	2190.08	2338.12	2402.76	2262.02	2281.54	2295.51	2217.06	2367.89	2365.78	2273.51	2676.46	2484.48	2261.52	2340.41	2218.16	2469.41	2453.67	2589.13	2295.25	2263.55
	2095.4	2077.67	2123.22	2122.87	2096.65	2105.57	2159.35	2129.63	2145.65	2156.58	2123.04	2175.28	2218.24	2138.85	2183.54	2198.45	2174.74	2170.52	2203.4	2179.26	2167.14	2191.5	2253	2229.2	2240.68	2218.26	2239.33	2215.88	2281.8	2189.45	2337.27	2401.84	2261.66	2281.12	2295.19	2216.45	2367.01	2365.34	2273.12	2674.97	2483.3	2261.03	2339.32	2217.72	2467.95	2453.17	2587.94	2294.54	2262.8
	2095.26	2077.46	2122.88	2122.58	2096.39	2105.29	2159.02	2129.49	2145.18	2156.42	2122.68	2174.89	2217.4	2138.48	2183.14	2198.06	2174.58	2170.23	2202.76	2178.75	2166.79	2191.16	2252.49	2228.87	2240.36	2217.86	2238.56	2215.2	2280.45	2188.82	2336.42	2400.93	2261.3	2280.7	2294.87	2215.84	2366.13	2364.89	2272.74	2673.49	2482.13	2260.53	2338.24	2217.29	2466.49	2452.66	2586.76	2293.84	2262.05
	2095.12	2077.26	2122.55	2122.29	2096.13	2105.02	2158.69	2129.35	2144.7	2156.27	2122.33	2174.51	2216.57	2138.11	2182.74	2197.67	2174.42	2169.94	2202.13	2178.25	2166.44	2190.82	2251.98	2228.54	2240.03	2217.46	2237.79	2214.53	2279.09	2188.2	2335.57	2400.02	2260.94	2280.29	2294.55	2215.23	2365.25	2364.45	2272.36	2672.01	2480.96	2260.04	2337.16	2216.86	2465.04	2452.15	2585.57	2293.15	2261.31
	2094.99	2077.06	2122.21	2122	2095.87	2104.76	2158.36	2129.21	2144.23	2156.11	2121.97	2174.13	2215.75	2137.74	2182.34	2197.29	2174.27	2169.65	2201.51	2177.75	2166.09	2190.48	2251.47	2228.22	2239.71	2217.07	2237.03	2213.86	2277.75	2187.57	2334.73	2399.11	2260.58	2279.87	2294.24	2214.63	2364.37	2364.01	2271.98	2670.54	2479.8	2259.56	2336.09	2216.44	2463.58	2451.64	2584.38	2292.46	2260.57
	2094.85	2076.86	2121.88	2121.71	2095.62	2104.49	2158.03	2129.07	2143.76	2155.96	2121.62	2173.75	2214.93	2137.37	2181.94	2196.9	2174.11	2169.36	2200.89	2177.25	2165.74	2190.14	2250.96	2227.89	2239.39	2216.68	2236.28	2213.19	2276.41	2186.95	2333.89	2398.21	2260.22	2279.46	2293.92	2214.04	2363.49	2363.57	2271.6	2669.06	2478.64	2259.08	2335.03	2216.01	2462.13	2451.12	2583.2	2291.77	2259.84
	2094.72	2076.66	2121.56	2121.42	2095.37	2104.23	2157.7	2128.93	2143.3	2155.8	2121.28	2173.37	2214.12	2137.01	2181.54	2196.52	2173.96	2169.07	2200.27	2176.76	2165.39	2189.8	2250.45	2227.57	2239.06	2216.29	2235.53	2212.54	2275.07	2186.34	2333.05	2397.3	2259.85	2279.04	2293.61	2213.45	2362.62	2363.13	2271.23	2667.59	2477.48	2258.6	2333.97	2215.58	2460.68	2450.61	2582.02	2291.08	2259.11
	2094.59	2076.47	2121.23	2121.13	2095.12	2103.97	2157.37	2128.79	2142.83	2155.65	2120.93	2172.99	2213.31	2136.65	2181.14	2196.13	2173.8	2168.79	2199.66	2176.28	2165.04	2189.46	2249.94	2227.24	2238.74	2215.91	2234.79	2211.88	2273.74	2185.72	2332.21	2396.39	2259.49	2278.62	2293.29	2212.86	2361.75	2362.7	2270.85	2666.11	2476.32	2258.13	2332.92	2215.16	2459.24	2450.08	2580.84	2290.4	2258.39
	2094.47	2076.28	2120.91	2120.85	2094.87	2103.71	2157.04	2128.66	2142.37	2155.5	2120.58	2172.62	2212.51	2136.3	2180.74	2195.75	2173.65	2168.51	2199.05	2175.79	2164.69	2189.12	2249.44	2226.92	2238.41	2215.53	2234.06	2211.23	2272.42	2185.12	2331.38	2395.49	2259.13	2278.2	2292.98	2212.27	2360.88	2362.26	2270.48	2664.64	2475.17	2257.66	2331.88	2214.74	2457.79	2449.56	2579.66	2289.72	2257.67
	2094.34	2076.09	2120.59	2120.56	2094.62	2103.46	2156.71	2128.52	2141.92	2155.35	2120.24	2172.24	2211.72	2135.95	2180.34	2195.37	2173.5	2168.23	2198.44	2175.31	2164.34	2188.78	2248.93	2226.6	2238.09	2215.15	2233.33	2210.59	2271.11	2184.51	2330.55	2394.58	2258.76	2277.79	2292.67	2211.7	2360.01	2361.83	2270.1	2663.17	2474.02	2257.19	2330.85	2214.32	2456.35	2449.04	2578.48	2289.04	2256.96
	2094.22	2075.9	2120.28	2120.28	2094.38	2103.2	2156.39	2128.39	2141.47	2155.2	2119.9	2171.86	2210.93	2135.6	2179.94	2194.98	2173.36	2167.95	2197.84	2174.84	2163.99	2188.44	2248.43	2226.27	2237.76	2214.78	2232.6	2209.94	2269.8	2183.91	2329.72	2393.68	2258.4	2277.37	2292.36	2211.12	2359.14	2361.4	2269.73	2661.7	2472.87	2256.73	2329.82	2213.9	2454.91	2448.51	2577.3	2288.37	2256.26
	2094.1	2075.71	2119.96	2120	2094.14	2102.95	2156.06	2128.25	2141.02	2155.05	2119.56	2171.48	2210.14	2135.25	2179.53	2194.6	2173.21	2167.67	2197.24	2174.37	2163.64	2188.1	2247.93	2225.95	2237.44	2214.41	2231.88	2209.31	2268.49	2183.31	2328.89	2392.77	2258.03	2276.95	2292.06	2210.55	2358.28	2360.97	2269.36	2660.23	2471.73	2256.27	2328.8	2213.48	2453.48	2447.97	2576.13	2287.7	2255.56
	2093.98	2075.53	2119.65	2119.72	2093.9	2102.71	2155.74	2128.12	2140.57	2154.9	2119.22	2171.1	2209.37	2134.91	2179.13	2194.22	2173.06	2167.4	2196.65	2173.9	2163.29	2187.76	2247.43	2225.63	2237.11	2214.04	2231.17	2208.67	2267.2	2182.71	2328.06	2391.87	2257.67	2276.53	2291.75	2209.99	2357.42	2360.54	2268.99	2658.76	2470.59	2255.82	2327.78	2213.06	2452.05	2447.44	2574.96	2287.04	2254.87
	2093.87	2075.35	2119.34	2119.44	2093.66	2102.46	2155.42	2127.99	2140.13	2154.76	2118.89	2170.73	2208.59	2134.57	2178.73	2193.84	2172.92	2167.13	2196.06	2173.44	2162.94	2187.42	2246.92	2225.31	2236.78	2213.67	2230.47	2208.05	2265.9	2182.12	2327.24	2390.97	2257.3	2276.12	2291.44	2209.43	2356.55	2360.11	2268.62	2657.3	2469.45	2255.37	2326.77	2212.65	2450.61	2446.9	2573.79	2286.38	2254.18
	2093.75	2075.17	2119.04	2119.16	2093.42	2102.22	2155.09	2127.86	2139.69	2154.61	2118.55	2170.35	2207.83	2134.23	2178.33	2193.46	2172.77	2166.86	2195.48	2172.98	2162.59	2187.08	2246.42	2224.99	2236.46	2213.31	2229.77	2207.42	2264.62	2181.53	2326.42	2390.07	2256.93	2275.7	2291.14	2208.87	2355.7	2359.69	2268.26	2655.83	2468.32	2254.93	2325.77	2212.24	2449.19	2446.36	2572.61	2285.72	2253.49
	2093.64	2074.99	2118.73	2118.89	2093.19	2101.98	2154.77	2127.73	2139.25	2154.47	2118.22	2169.98	2207.07	2133.9	2177.93	2193.09	2172.63	2166.6	2194.9	2172.52	2162.23	2186.74	2245.93	2224.68	2236.13	2212.95	2229.07	2206.8	2263.34	2180.94	2325.6	2389.16	2256.56	2275.28	2290.84	2208.32	2354.84	2359.26	2267.89	2654.37	2467.19	2254.48	2324.78	2211.82	2447.76	2445.82	2571.45	2285.06	2252.82
	2093.53	2074.82	2118.43	2118.61	2092.95	2101.74	2154.45	2127.6	2138.82	2154.32	2117.89	2169.6	2206.31	2133.57	2177.52	2192.71	2172.49	2166.33	2194.32	2172.07	2161.88	2186.39	2245.43	2224.36	2235.8	2212.59	2228.38	2206.19	2262.07	2180.36	2324.78	2388.26	2256.19	2274.86	2290.53	2207.77	2353.98	2358.84	2267.52	2652.9	2466.06	2254.05	2323.79	2211.41	2446.34	2445.27	2570.28	2284.41	2252.15
	2093.42	2074.65	2118.13	2118.34	2092.72	2101.51	2154.13	2127.47	2138.39	2154.18	2117.56	2169.23	2205.56	2133.24	2177.12	2192.33	2172.35	2166.07	2193.75	2171.63	2161.53	2186.05	2244.93	2224.04	2235.47	2212.24	2227.7	2205.57	2260.8	2179.78	2323.97	2387.36	2255.82	2274.44	2290.23	2207.23	2353.13	2358.42	2267.16	2651.44	2464.93	2253.61	2322.81	2211	2444.92	2444.72	2569.11	2283.76	2251.48
	2093.32	2074.47	2117.84	2118.07	2092.49	2101.28	2153.81	2127.34	2137.96	2154.04	2117.24	2168.85	2204.82	2132.92	2176.72	2191.96	2172.21	2165.81	2193.18	2171.18	2161.18	2185.71	2244.43	2223.73	2235.15	2211.89	2227.02	2204.97	2259.54	2179.21	2323.16	2386.46	2255.45	2274.02	2289.93	2206.69	2352.28	2358	2266.8	2649.98	2463.81	2253.18	2321.83	2210.59	2443.5	2444.16	2567.95	2283.12	2250.82
	2093.22	2074.31	2117.54	2117.8	2092.27	2101.05	2153.49	2127.21	2137.54	2153.9	2116.91	2168.48	2204.08	2132.6	2176.31	2191.58	2172.07	2165.56	2192.62	2170.74	2160.82	2185.37	2243.94	2223.41	2234.82	2211.54	2226.35	2204.37	2258.29	2178.63	2322.35	2385.56	2255.08	2273.6	2289.63	2206.15	2351.43	2357.58	2266.43	2648.51	2462.69	2252.76	2320.87	2210.18	2442.08	2443.61	2566.78	2282.48	2250.16
	2093.11	2074.14	2117.25	2117.53	2092.04	2100.82	2153.17	2127.09	2137.12	2153.76	2116.59	2168.1	2203.35	2132.28	2175.91	2191.21	2171.94	2165.3	2192.06	2170.31	2160.47	2185.02	2243.44	2223.1	2234.49	2211.19	2225.69	2203.77	2257.04	2178.06	2321.54	2384.66	2254.71	2273.18	2289.33	2205.62	2350.58	2357.16	2266.07	2647.05	2461.57	2252.34	2319.91	2209.78	2440.67	2443.05	2565.62	2281.84	2249.52
	2093.01	2073.98	2116.96	2117.26	2091.82	2100.6	2152.86	2126.96	2136.7	2153.62	2116.26	2167.73	2202.62	2131.96	2175.51	2190.84	2171.8	2165.05	2191.51	2169.88	2160.11	2184.68	2242.95	2222.78	2234.16	2210.85	2225.03	2203.17	2255.8	2177.5	2320.73	2383.76	2254.34	2272.76	2289.04	2205.1	2349.73	2356.74	2265.71	2645.59	2460.46	2251.92	2318.95	2209.37	2439.26	2442.49	2564.46	2281.21	2248.87
	2092.92	2073.81	2116.68	2116.99	2091.6	2100.38	2152.54	2126.84	2136.29	2153.48	2115.94	2167.36	2201.9	2131.65	2175.1	2190.46	2171.67	2164.8	2190.96	2169.45	2159.76	2184.34	2242.45	2222.47	2233.83	2210.51	2224.37	2202.58	2254.56	2176.94	2319.93	2382.86	2253.97	2272.34	2288.74	2204.58	2348.89	2356.33	2265.35	2644.13	2459.34	2251.51	2318.01	2208.96	2437.85	2441.92	2563.3	2280.58	2248.23
	2092.82	2073.65	2116.39	2116.73	2091.38	2100.16	2152.22	2126.71	2135.88	2153.34	2115.63	2166.98	2201.18	2131.34	2174.7	2190.09	2171.53	2164.55	2190.41	2169.03	2159.4	2183.99	2241.96	2222.16	2233.5	2210.18	2223.73	2202	2253.33	2176.38	2319.13	2381.96	2253.59	2271.92	2288.44	2204.06	2348.04	2355.91	2265	2642.67	2458.23	2251.1	2317.07	2208.56	2436.44	2441.35	2562.14	2279.95	2247.6
	2092.73	2073.5	2116.11	2116.47	2091.16	2099.94	2151.91	2126.59	2135.47	2153.2	2115.31	2166.61	2200.47	2131.04	2174.3	2189.72	2171.4	2164.3	2189.87	2168.61	2159.05	2183.65	2241.47	2221.84	2233.17	2209.84	2223.08	2201.42	2252.11	2175.82	2318.33	2381.07	2253.22	2271.49	2288.15	2203.55	2347.2	2355.5	2264.64	2641.21	2457.13	2250.69	2316.13	2208.16	2435.04	2440.78	2560.98	2279.32	2246.97
	2092.64	2073.34	2115.83	2116.2	2090.94	2099.73	2151.59	2126.47	2135.07	2153.07	2114.99	2166.24	2199.76	2130.74	2173.89	2189.35	2171.27	2164.06	2189.33	2168.19	2158.69	2183.3	2240.97	2221.53	2232.83	2209.51	2222.45	2200.84	2250.89	2175.27	2317.53	2380.17	2252.84	2271.07	2287.85	2203.04	2346.36	2355.09	2264.28	2639.75	2456.02	2250.29	2315.21	2207.75	2433.64	2440.2	2559.83	2278.7	2246.35
	2092.55	2073.19	2115.56	2115.94	2090.73	2099.51	2151.28	2126.35	2134.67	2152.93	2114.68	2165.87	2199.06	2130.44	2173.49	2188.98	2171.14	2163.82	2188.79	2167.78	2158.33	2182.96	2240.48	2221.22	2232.5	2209.19	2221.82	2200.27	2249.68	2174.72	2316.74	2379.27	2252.46	2270.65	2287.56	2202.54	2345.53	2354.67	2263.93	2638.3	2454.92	2249.89	2314.29	2207.35	2432.24	2439.62	2558.67	2278.09	2245.74
	2092.46	2073.04	2115.28	2115.68	2090.52	2099.3	2150.97	2126.22	2134.27	2152.8	2114.37	2165.49	2198.37	2130.14	2173.08	2188.61	2171.01	2163.58	2188.26	2167.37	2157.98	2182.61	2239.99	2220.91	2232.17	2208.86	2221.19	2199.7	2248.48	2174.17	2315.94	2378.37	2252.09	2270.22	2287.27	2202.04	2344.69	2354.26	2263.57	2636.84	2453.83	2249.5	2313.37	2206.95	2430.85	2439.04	2557.52	2277.47	2245.13
	2092.37	2072.89	2115.01	2115.43	2090.31	2099.1	2150.66	2126.1	2133.88	2152.67	2114.06	2165.12	2197.68	2129.85	2172.68	2188.25	2170.88	2163.34	2187.74	2166.97	2157.62	2182.26	2239.5	2220.6	2231.83	2208.54	2220.57	2199.13	2247.28	2173.63	2315.15	2377.47	2251.71	2269.8	2286.98	2201.55	2343.85	2353.85	2263.22	2635.38	2452.73	2249.11	2312.47	2206.55	2429.45	2438.45	2556.37	2276.86	2244.52
	2092.29	2072.74	2114.74	2115.17	2090.1	2098.89	2150.34	2125.99	2133.49	2152.53	2113.75	2164.75	2197	2129.56	2172.27	2187.88	2170.75	2163.11	2187.21	2166.57	2157.26	2181.92	2239.01	2220.29	2231.5	2208.22	2219.96	2198.57	2246.09	2173.08	2314.36	2376.58	2251.33	2269.37	2286.68	2201.06	2343.02	2353.45	2262.87	2633.92	2451.64	2248.72	2311.57	2206.15	2428.06	2437.86	2555.22	2276.26	2243.93
	2092.21	2072.6	2114.48	2114.91	2089.89	2098.69	2150.03	2125.87	2133.1	2152.4	2113.44	2164.38	2196.32	2129.27	2171.86	2187.51	2170.63	2162.87	2186.7	2166.17	2156.9	2181.57	2238.52	2219.98	2231.16	2207.91	2219.35	2198.02	2244.9	2172.55	2313.57	2375.68	2250.95	2268.95	2286.39	2200.58	2342.19	2353.04	2262.51	2632.46	2450.55	2248.34	2310.67	2205.76	2426.67	2437.27	2554.07	2275.66	2243.33
	2092.13	2072.45	2114.21	2114.66	2089.69	2098.49	2149.72	2125.75	2132.72	2152.27	2113.13	2164.01	2195.65	2128.99	2171.46	2187.15	2170.5	2162.64	2186.18	2165.78	2156.54	2181.22	2238.04	2219.68	2230.83	2207.59	2218.75	2197.46	2243.72	2172.01	2312.78	2374.78	2250.57	2268.52	2286.1	2200.1	2341.36	2352.63	2262.16	2631.01	2449.46	2247.96	2309.79	2205.36	2425.29	2436.67	2552.92	2275.06	2242.75
	2092.05	2072.31	2113.95	2114.41	2089.48	2098.3	2149.41	2125.63	2132.34	2152.14	2112.83	2163.64	2194.98	2128.71	2171.05	2186.78	2170.38	2162.42	2185.67	2165.39	2156.18	2180.87	2237.55	2219.37	2230.49	2207.28	2218.16	2196.91	2242.55	2171.48	2312	2373.88	2250.18	2268.1	2285.81	2199.62	2340.53	2352.23	2261.81	2629.55	2448.37	2247.59	2308.91	2204.96	2423.9	2436.08	2551.77	2274.46	2242.16
	2091.98	2072.17	2113.69	2114.16	2089.28	2098.1	2149.1	2125.52	2131.96	2152.01	2112.53	2163.27	2194.32	2128.43	2170.65	2186.42	2170.26	2162.19	2185.17	2165	2155.82	2180.52	2237.06	2219.06	2230.15	2206.97	2217.57	2196.37	2241.38	2170.95	2311.21	2372.98	2249.8	2267.67	2285.52	2199.15	2339.7	2351.82	2261.46	2628.09	2447.29	2247.22	2308.03	2204.57	2422.52	2435.47	2550.62	2273.87	2241.59
	2091.91	2072.04	2113.43	2113.91	2089.08	2097.91	2148.8	2125.4	2131.59	2151.88	2112.22	2162.9	2193.66	2128.16	2170.24	2186.05	2170.13	2161.96	2184.67	2164.62	2155.46	2180.17	2236.58	2218.75	2229.81	2206.67	2216.98	2195.83	2240.22	2170.43	2310.43	2372.09	2249.42	2267.24	2285.23	2198.68	2338.88	2351.42	2261.12	2626.63	2446.21	2246.85	2307.17	2204.17	2421.14	2434.86	2549.48	2273.28	2241.02
	2091.84	2071.9	2113.18	2113.66	2088.89	2097.72	2148.49	2125.29	2131.22	2151.76	2111.92	2162.53	2193.01	2127.89	2169.83	2185.69	2170.01	2161.74	2184.17	2164.24	2155.1	2179.82	2236.09	2218.45	2229.47	2206.37	2216.4	2195.3	2239.06	2169.91	2309.65	2371.19	2249.03	2266.81	2284.95	2198.22	2338.06	2351.01	2260.77	2625.18	2445.13	2246.49	2306.31	2203.78	2419.77	2434.25	2548.33	2272.7	2240.45
	2091.77	2071.77	2112.93	2113.41	2088.69	2097.53	2148.18	2125.17	2130.85	2151.63	2111.63	2162.15	2192.36	2127.62	2169.42	2185.33	2169.89	2161.52	2183.68	2163.87	2154.74	2179.47	2235.61	2218.14	2229.13	2206.07	2215.83	2194.76	2237.91	2169.39	2308.87	2370.29	2248.65	2266.38	2284.66	2197.76	2337.23	2350.61	2260.42	2623.72	2444.06	2246.13	2305.46	2203.38	2418.39	2433.64	2547.19	2272.11	2239.89
	2091.7	2071.64	2112.68	2113.17	2088.5	2097.35	2147.87	2125.06	2130.49	2151.5	2111.33	2161.78	2191.72	2127.36	2169.01	2184.97	2169.77	2161.3	2183.19	2163.5	2154.38	2179.12	2235.12	2217.84	2228.79	2205.77	2215.26	2194.24	2236.77	2168.87	2308.1	2369.39	2248.26	2265.95	2284.37	2197.31	2336.41	2350.21	2260.08	2622.26	2442.99	2245.77	2304.61	2202.99	2417.02	2433.02	2546.04	2271.54	2239.34
	2091.63	2071.51	2112.43	2112.92	2088.3	2097.17	2147.57	2124.95	2130.13	2151.38	2111.03	2161.41	2191.08	2127.1	2168.61	2184.6	2169.66	2161.09	2182.71	2163.13	2154.01	2178.77	2234.64	2217.53	2228.45	2205.48	2214.7	2193.71	2235.63	2168.36	2307.32	2368.49	2247.87	2265.52	2284.08	2196.86	2335.59	2349.8	2259.73	2620.8	2441.92	2245.42	2303.77	2202.6	2415.65	2432.4	2544.9	2270.96	2238.79
	2091.57	2071.39	2112.19	2112.68	2088.12	2096.99	2147.26	2124.83	2129.77	2151.26	2110.74	2161.04	2190.45	2126.84	2168.2	2184.24	2169.54	2160.87	2182.23	2162.77	2153.65	2178.42	2234.15	2217.23	2228.11	2205.19	2214.15	2193.19	2234.5	2167.85	2306.55	2367.59	2247.48	2265.09	2283.8	2196.42	2334.78	2349.4	2259.39	2619.34	2440.85	2245.08	2302.94	2202.21	2414.29	2431.78	2543.76	2270.39	2238.25
	2091.51	2071.26	2111.94	2112.44	2087.93	2096.81	2146.96	2124.72	2129.42	2151.13	2110.45	2160.67	2189.83	2126.58	2167.79	2183.88	2169.42	2160.66	2181.75	2162.41	2153.28	2178.06	2233.67	2216.92	2227.76	2204.9	2213.6	2192.68	2233.37	2167.35	2305.78	2366.69	2247.09	2264.66	2283.51	2195.98	2333.96	2349	2259.04	2617.88	2439.78	2244.73	2302.11	2201.82	2412.92	2431.15	2542.62	2269.82	2237.72
	2091.45	2071.14	2111.7	2112.2	2087.74	2096.64	2146.65	2124.61	2129.07	2151.01	2110.15	2160.3	2189.21	2126.33	2167.38	2183.53	2169.31	2160.45	2181.28	2162.05	2152.92	2177.71	2233.19	2216.62	2227.42	2204.62	2213.05	2192.17	2232.25	2166.84	2305.01	2365.79	2246.7	2264.22	2283.23	2195.55	2333.15	2348.6	2258.7	2616.42	2438.72	2244.39	2301.29	2201.42	2411.56	2430.51	2541.48	2269.26	2237.19
	2091.39	2071.02	2111.47	2111.96	2087.56	2096.47	2146.35	2124.5	2128.72	2150.89	2109.86	2159.93	2188.59	2126.08	2166.97	2183.17	2169.19	2160.25	2180.81	2161.7	2152.55	2177.35	2232.71	2216.32	2227.07	2204.34	2212.51	2191.66	2231.14	2166.34	2304.24	2364.89	2246.31	2263.79	2282.94	2195.12	2332.33	2348.2	2258.36	2614.96	2437.66	2244.06	2300.48	2201.03	2410.2	2429.88	2540.34	2268.7	2236.66
	2091.34	2070.91	2111.23	2111.72	2087.38	2096.3	2146.05	2124.39	2128.38	2150.77	2109.58	2159.56	2187.99	2125.84	2166.56	2182.81	2169.08	2160.04	2180.35	2161.35	2152.19	2177	2232.22	2216.01	2226.73	2204.06	2211.98	2191.16	2230.03	2165.85	2303.47	2363.99	2245.91	2263.36	2282.65	2194.69	2331.52	2347.8	2258.02	2613.5	2436.6	2243.73	2299.67	2200.64	2408.84	2429.24	2539.21	2268.14	2236.14
	2091.29	2070.79	2111	2111.49	2087.19	2096.13	2145.74	2124.29	2128.04	2150.65	2109.29	2159.2	2187.38	2125.59	2166.15	2182.45	2168.97	2159.84	2179.89	2161.01	2151.82	2176.64	2231.74	2215.71	2226.38	2203.78	2211.45	2190.66	2228.93	2165.35	2302.71	2363.09	2245.52	2262.92	2282.37	2194.27	2330.71	2347.41	2257.68	2612.04	2435.55	2243.4	2298.87	2200.26	2407.49	2428.59	2538.07	2267.59	2235.63
	2091.24	2070.68	2110.77	2111.25	2087.02	2095.96	2145.44	2124.18	2127.71	2150.53	2109	2158.83	2186.78	2125.36	2165.74	2182.1	2168.86	2159.64	2179.44	2160.67	2151.45	2176.28	2231.26	2215.41	2226.03	2203.51	2210.93	2190.16	2227.84	2164.86	2301.94	2362.19	2245.12	2262.48	2282.09	2193.86	2329.9	2347.01	2257.34	2610.58	2434.49	2243.08	2298.08	2199.87	2406.14	2427.94	2536.94	2267.04	2235.12
	2091.19	2070.57	2110.54	2111.02	2086.84	2095.8	2145.14	2124.07	2127.37	2150.41	2108.72	2158.46	2186.19	2125.12	2165.33	2181.74	2168.74	2159.44	2178.99	2160.33	2151.09	2175.93	2230.78	2215.11	2225.68	2203.24	2210.41	2189.67	2226.75	2164.38	2301.18	2361.29	2244.73	2262.05	2281.8	2193.45	2329.1	2346.61	2257	2609.12	2433.44	2242.76	2297.29	2199.48	2404.79	2427.29	2535.8	2266.49	2234.62
	2091.14	2070.46	2110.31	2110.79	2086.67	2095.64	2144.84	2123.96	2127.04	2150.29	2108.44	2158.09	2185.6	2124.89	2164.91	2181.38	2168.64	2159.24	2178.54	2159.99	2150.72	2175.57	2230.3	2214.8	2225.33	2202.97	2209.9	2189.18	2225.67	2163.89	2300.42	2360.39	2244.33	2261.61	2281.52	2193.04	2328.29	2346.21	2256.66	2607.66	2432.39	2242.44	2296.51	2199.09	2403.44	2426.64	2534.67	2265.95	2234.13
	2091.09	2070.35	2110.09	2110.56	2086.49	2095.48	2144.54	2123.86	2126.72	2150.17	2108.16	2157.72	2185.01	2124.66	2164.5	2181.03	2168.53	2159.04	2178.1	2159.66	2150.35	2175.21	2229.82	2214.5	2224.98	2202.71	2209.4	2188.7	2224.59	2163.41	2299.66	2359.49	2243.93	2261.17	2281.23	2192.64	2327.48	2345.82	2256.32	2606.19	2431.34	2242.13	2295.74	2198.7	2402.1	2425.98	2533.54	2265.41	2233.64
	2091.05	2070.25	2109.87	2110.33	2086.32	2095.33	2144.24	2123.75	2126.4	2150.05	2107.87	2157.35	2184.44	2124.43	2164.09	2180.68	2168.42	2158.85	2177.66	2159.34	2149.98	2174.85	2229.34	2214.2	2224.62	2202.44	2208.9	2188.22	2223.52	2162.93	2298.9	2358.58	2243.53	2260.73	2280.95	2192.24	2326.68	2345.42	2255.98	2604.73	2430.3	2241.82	2294.97	2198.31	2400.76	2425.31	2532.4	2264.87	2233.15
	2091.01	2070.15	2109.65	2110.11	2086.15	2095.18	2143.94	2123.65	2126.08	2149.94	2107.6	2156.98	2183.86	2124.21	2163.68	2180.32	2168.31	2158.66	2177.23	2159.01	2149.61	2174.48	2228.86	2213.9	2224.27	2202.18	2208.4	2187.74	2222.46	2162.45	2298.14	2357.68	2243.13	2260.29	2280.66	2191.85	2325.88	2345.02	2255.65	2603.26	2429.26	2241.52	2294.21	2197.93	2399.42	2424.64	2531.27	2264.34	2232.67
	2090.97	2070.05	2109.43	2109.88	2085.99	2095.03	2143.64	2123.54	2125.76	2149.82	2107.32	2156.61	2183.29	2123.99	2163.26	2179.97	2168.2	2158.47	2176.8	2158.69	2149.24	2174.12	2228.38	2213.6	2223.91	2201.93	2207.92	2187.27	2221.4	2161.98	2297.39	2356.78	2242.72	2259.85	2280.38	2191.46	2325.08	2344.63	2255.31	2601.8	2428.22	2241.22	2293.46	2197.54	2398.08	2423.97	2530.14	2263.81	2232.2
	2090.93	2069.95	2109.22	2109.66	2085.82	2094.88	2143.34	2123.44	2125.45	2149.71	2107.04	2156.24	2182.73	2123.77	2162.85	2179.62	2168.1	2158.29	2176.37	2158.38	2148.86	2173.76	2227.9	2213.3	2223.56	2201.67	2207.43	2186.81	2220.35	2161.51	2296.63	2355.87	2242.32	2259.41	2280.1	2191.08	2324.28	2344.23	2254.98	2600.33	2427.18	2240.92	2292.71	2197.15	2396.74	2423.3	2529.01	2263.29	2231.73
	2090.9	2069.85	2109.01	2109.43	2085.66	2094.73	2143.04	2123.34	2125.14	2149.6	2106.77	2155.87	2182.17	2123.56	2162.43	2179.26	2167.99	2158.1	2175.95	2158.06	2148.49	2173.39	2227.43	2213	2223.2	2201.42	2206.96	2186.34	2219.3	2161.05	2295.88	2354.97	2241.91	2258.96	2279.81	2190.7	2323.48	2343.83	2254.64	2598.86	2426.14	2240.63	2291.97	2196.76	2395.41	2422.62	2527.89	2262.77	2231.27
	2090.87	2069.76	2108.8	2109.21	2085.49	2094.59	2142.74	2123.23	2124.83	2149.48	2106.49	2155.5	2181.62	2123.34	2162.02	2178.91	2167.89	2157.92	2175.53	2157.75	2148.12	2173.03	2226.95	2212.7	2222.84	2201.18	2206.48	2185.88	2218.26	2160.58	2295.13	2354.06	2241.51	2258.52	2279.53	2190.33	2322.69	2343.44	2254.31	2597.39	2425.11	2240.34	2291.24	2196.38	2394.08	2421.93	2526.76	2262.25	2230.82
	2090.84	2069.67	2108.59	2108.99	2085.33	2094.45	2142.45	2123.13	2124.53	2149.37	2106.22	2155.13	2181.07	2123.14	2161.6	2178.56	2167.79	2157.74	2175.12	2157.45	2147.74	2172.66	2226.47	2212.4	2222.48	2200.93	2206.02	2185.43	2217.23	2160.12	2294.38	2353.15	2241.1	2258.07	2279.24	2189.96	2321.89	2343.04	2253.97	2595.92	2424.08	2240.05	2290.51	2195.99	2392.75	2421.24	2525.63	2261.74	2230.37
	2090.81	2069.58	2108.38	2108.78	2085.18	2094.31	2142.15	2123.03	2124.24	2149.26	2105.95	2154.76	2180.53	2122.93	2161.19	2178.21	2167.69	2157.56	2174.71	2157.14	2147.37	2172.29	2225.99	2212.1	2222.12	2200.69	2205.56	2184.97	2216.2	2159.66	2293.63	2352.25	2240.69	2257.63	2278.96	2189.6	2321.1	2342.65	2253.64	2594.45	2423.05	2239.77	2289.79	2195.61	2391.43	2420.55	2524.5	2261.23	2229.93
	2090.78	2069.49	2108.18	2108.56	2085.02	2094.18	2141.85	2122.93	2123.94	2149.15	2105.68	2154.39	2179.99	2122.73	2160.77	2177.86	2167.58	2157.38	2174.31	2156.84	2146.99	2171.93	2225.52	2211.8	2221.75	2200.45	2205.1	2184.53	2215.18	2159.21	2292.88	2351.34	2240.28	2257.18	2278.68	2189.24	2320.3	2342.25	2253.31	2592.98	2422.02	2239.5	2289.08	2195.22	2390.11	2419.86	2523.38	2260.72	2229.49
	2090.75	2069.4	2107.98	2108.34	2084.87	2094.04	2141.56	2122.83	2123.65	2149.04	2105.41	2154.02	2179.45	2122.53	2160.36	2177.51	2167.48	2157.21	2173.91	2156.55	2146.62	2171.56	2225.04	2211.5	2221.39	2200.21	2204.65	2184.08	2214.16	2158.76	2292.13	2350.43	2239.86	2256.73	2278.39	2188.88	2319.51	2341.85	2252.97	2591.51	2421	2239.22	2288.37	2194.83	2388.78	2419.15	2522.25	2260.21	2229.06
	2090.73	2069.32	2107.78	2108.13	2084.71	2093.91	2141.26	2122.73	2123.36	2148.93	2105.14	2153.64	2178.92	2122.34	2159.94	2177.17	2167.38	2157.04	2173.52	2156.25	2146.24	2171.19	2224.56	2211.2	2221.02	2199.98	2204.21	2183.64	2213.15	2158.31	2291.39	2349.52	2239.45	2256.28	2278.11	2188.53	2318.72	2341.46	2252.64	2590.03	2419.97	2238.95	2287.67	2194.45	2387.47	2418.45	2521.13	2259.71	2228.63
	2090.71	2069.24	2107.58	2107.92	2084.56	2093.79	2140.97	2122.63	2123.08	2148.82	2104.88	2153.27	2178.4	2122.15	2159.52	2176.82	2167.29	2156.87	2173.13	2155.97	2145.86	2170.82	2224.09	2210.9	2220.66	2199.74	2203.77	2183.2	2212.15	2157.86	2290.64	2348.61	2239.04	2255.83	2277.82	2188.19	2317.93	2341.06	2252.31	2588.56	2418.95	2238.69	2286.98	2194.06	2386.15	2417.74	2520.01	2259.22	2228.21
	2090.69	2069.16	2107.39	2107.71	2084.42	2093.66	2140.67	2122.53	2122.8	2148.71	2104.61	2152.9	2177.88	2121.96	2159.1	2176.47	2167.19	2156.7	2172.74	2155.68	2145.48	2170.44	2223.61	2210.6	2220.29	2199.52	2203.34	2182.77	2211.15	2157.42	2289.9	2347.7	2238.62	2255.38	2277.54	2187.85	2317.15	2340.67	2251.98	2587.08	2417.93	2238.43	2286.29	2193.67	2384.84	2417.03	2518.88	2258.73	2227.8
	2090.67	2069.08	2107.2	2107.5	2084.27	2093.54	2140.38	2122.44	2122.52	2148.6	2104.35	2152.53	2177.37	2121.77	2158.69	2176.12	2167.09	2156.53	2172.36	2155.4	2145.1	2170.07	2223.13	2210.3	2219.92	2199.29	2202.91	2182.34	2210.16	2156.98	2289.15	2346.79	2238.2	2254.92	2277.25	2187.51	2316.36	2340.27	2251.65	2585.6	2416.91	2238.17	2285.61	2193.29	2383.53	2416.31	2517.76	2258.24	2227.39
	2090.66	2069.01	2107.01	2107.29	2084.12	2093.41	2140.08	2122.34	2122.25	2148.49	2104.09	2152.16	2176.86	2121.59	2158.27	2175.78	2166.99	2156.37	2171.98	2155.12	2144.72	2169.69	2222.66	2210	2219.55	2199.07	2202.49	2181.92	2209.18	2156.54	2288.41	2345.87	2237.78	2254.47	2276.97	2187.18	2315.58	2339.87	2251.32	2584.12	2415.9	2237.91	2284.93	2192.9	2382.22	2415.59	2516.64	2257.75	2226.99
	2090.64	2068.93	2106.82	2107.09	2083.98	2093.3	2139.79	2122.24	2121.97	2148.39	2103.82	2151.79	2176.35	2121.41	2157.85	2175.43	2166.9	2156.2	2171.61	2154.84	2144.34	2169.32	2222.18	2209.7	2219.17	2198.84	2202.07	2181.5	2208.2	2156.11	2287.67	2344.96	2237.36	2254.01	2276.68	2186.85	2314.79	2339.48	2250.99	2582.64	2414.88	2237.66	2284.27	2192.51	2380.91	2414.86	2515.52	2257.27	2226.59
	2090.63	2068.86	2106.64	2106.88	2083.84	2093.18	2139.49	2122.15	2121.71	2148.28	2103.56	2151.42	2175.85	2121.23	2157.43	2175.09	2166.8	2156.04	2171.24	2154.57	2143.96	2168.94	2221.71	2209.4	2218.8	2198.63	2201.66	2181.08	2207.22	2155.67	2286.93	2344.04	2236.94	2253.56	2276.4	2186.53	2314.01	2339.08	2250.66	2581.16	2413.87	2237.42	2283.6	2192.13	2379.61	2414.13	2514.4	2256.79	2226.2
	2090.62	2068.79	2106.45	2106.68	2083.7	2093.06	2139.2	2122.05	2121.44	2148.18	2103.3	2151.04	2175.36	2121.06	2157.01	2174.74	2166.71	2155.88	2170.87	2154.3	2143.58	2168.56	2221.23	2209.1	2218.42	2198.41	2201.26	2180.67	2206.26	2155.24	2286.19	2343.13	2236.52	2253.1	2276.11	2186.22	2313.23	2338.68	2250.33	2579.67	2412.86	2237.17	2282.95	2191.74	2378.31	2413.39	2513.28	2256.32	2225.81
	2090.61	2068.73	2106.27	2106.48	2083.56	2092.95	2138.91	2121.95	2121.18	2148.07	2103.05	2150.67	2174.87	2120.89	2156.59	2174.4	2166.61	2155.73	2170.51	2154.03	2143.19	2168.18	2220.76	2208.8	2218.04	2198.2	2200.86	2180.25	2205.3	2154.82	2285.46	2342.21	2236.09	2252.64	2275.82	2185.9	2312.45	2338.29	2250.01	2578.19	2411.85	2236.93	2282.3	2191.35	2377.01	2412.65	2512.16	2255.84	2225.43
	2090.61	2068.66	2106.09	2106.28	2083.43	2092.84	2138.61	2121.86	2120.93	2147.97	2102.79	2150.3	2174.38	2120.72	2156.16	2174.05	2166.52	2155.57	2170.15	2153.77	2142.81	2167.8	2220.28	2208.5	2217.66	2197.99	2200.46	2179.85	2204.34	2154.39	2284.72	2341.29	2235.67	2252.18	2275.53	2185.59	2311.67	2337.89	2249.68	2576.7	2410.85	2236.7	2281.65	2190.97	2375.71	2411.91	2511.04	2255.37	2225.06
	2090.6	2068.6	2105.92	2106.08	2083.29	2092.73	2138.32	2121.76	2120.67	2147.86	2102.53	2149.93	2173.9	2120.56	2155.74	2173.71	2166.42	2155.42	2169.8	2153.51	2142.42	2167.42	2219.81	2208.2	2217.28	2197.78	2200.07	2179.44	2203.39	2153.97	2283.98	2340.37	2235.24	2251.72	2275.25	2185.29	2310.89	2337.49	2249.35	2575.21	2409.84	2236.46	2281.02	2190.58	2374.42	2411.16	2509.92	2254.91	2224.69
	2090.6	2068.54	2105.74	2105.88	2083.16	2092.63	2138.03	2121.67	2120.42	2147.76	2102.28	2149.55	2173.42	2120.39	2155.32	2173.36	2166.33	2155.27	2169.45	2153.25	2142.04	2167.04	2219.33	2207.9	2216.9	2197.57	2199.69	2179.04	2202.45	2153.55	2283.25	2339.45	2234.81	2251.25	2274.96	2184.99	2310.11	2337.09	2249.02	2573.72	2408.84	2236.24	2280.38	2190.19	2373.12	2410.41	2508.8	2254.45	2224.32
	2090.59	2068.47	2105.57	2105.68	2083.03	2092.52	2137.74	2121.57	2120.17	2147.65	2102.02	2149.18	2172.95	2120.23	2154.9	2173.02	2166.24	2155.12	2169.1	2152.99	2141.65	2166.65	2218.85	2207.6	2216.52	2197.37	2199.31	2178.65	2201.51	2153.14	2282.51	2338.53	2234.38	2250.79	2274.67	2184.69	2309.33	2336.69	2248.69	2572.23	2407.84	2236.01	2279.76	2189.8	2371.83	2409.65	2507.68	2253.99	2223.96
	2090.59	2068.42	2105.4	2105.48	2082.9	2092.42	2137.44	2121.48	2119.93	2147.55	2101.77	2148.8	2172.48	2120.08	2154.47	2172.68	2166.15	2154.97	2168.76	2152.74	2141.26	2166.27	2218.38	2207.3	2216.13	2197.17	2198.93	2178.25	2200.57	2152.72	2281.78	2337.61	2233.94	2250.32	2274.38	2184.4	2308.56	2336.29	2248.37	2570.74	2406.84	2235.78	2279.14	2189.42	2370.55	2408.89	2506.56	2253.53	2223.61
	2090.6	2068.36	2105.23	2105.29	2082.77	2092.32	2137.15	2121.39	2119.68	2147.45	2101.52	2148.43	2172.02	2119.92	2154.05	2172.33	2166.05	2154.82	2168.42	2152.49	2140.87	2165.88	2217.9	2207	2215.74	2196.97	2198.56	2177.86	2199.65	2152.31	2281.04	2336.68	2233.51	2249.86	2274.08	2184.11	2307.78	2335.89	2248.04	2569.24	2405.84	2235.56	2278.52	2189.03	2369.26	2408.12	2505.45	2253.08	2223.26
	2090.6	2068.3	2105.06	2105.1	2082.64	2092.22	2136.86	2121.29	2119.44	2147.34	2101.26	2148.06	2171.56	2119.77	2153.63	2171.99	2165.96	2154.67	2168.08	2152.24	2140.48	2165.5	2217.43	2206.7	2215.35	2196.77	2198.19	2177.47	2198.72	2151.9	2280.31	2335.76	2233.07	2249.39	2273.79	2183.83	2307.01	2335.48	2247.71	2567.74	2404.84	2235.35	2277.91	2188.64	2367.98	2407.35	2504.33	2252.63	2222.92
	2090.6	2068.25	2104.89	2104.9	2082.52	2092.12	2136.57	2121.2	2119.21	2147.24	2101.01	2147.68	2171.1	2119.62	2153.2	2171.65	2165.87	2154.53	2167.75	2152	2140.09	2165.11	2216.95	2206.4	2214.96	2196.57	2197.83	2177.09	2197.81	2151.5	2279.58	2334.83	2232.64	2248.92	2273.5	2183.55	2306.24	2335.08	2247.38	2566.24	2403.85	2235.13	2277.31	2188.25	2366.69	2406.58	2503.21	2252.18	2222.58
	2090.61	2068.2	2104.73	2104.71	2082.39	2092.03	2136.28	2121.1	2118.97	2147.14	2100.76	2147.3	2170.65	2119.48	2152.77	2171.31	2165.78	2154.39	2167.42	2151.76	2139.7	2164.72	2216.48	2206.1	2214.57	2196.38	2197.47	2176.71	2196.9	2151.09	2278.84	2333.91	2232.2	2248.45	2273.2	2183.27	2305.46	2334.68	2247.06	2564.74	2402.85	2234.92	2276.71	2187.86	2365.41	2405.8	2502.09	2251.73	2222.24
	2090.61	2068.15	2104.57	2104.52	2082.27	2091.94	2135.98	2121.01	2118.74	2147.03	2100.51	2146.93	2170.2	2119.33	2152.35	2170.96	2165.69	2154.24	2167.09	2151.52	2139.31	2164.32	2216	2205.79	2214.18	2196.18	2197.12	2176.33	2195.99	2150.69	2278.11	2332.98	2231.76	2247.98	2272.91	2183	2304.69	2334.27	2246.73	2563.24	2401.86	2234.71	2276.11	2187.47	2364.14	2405.02	2500.98	2251.29	2221.91
	2090.62	2068.1	2104.41	2104.33	2082.15	2091.84	2135.69	2120.92	2118.51	2146.93	2100.27	2146.55	2169.75	2119.19	2151.92	2170.62	2165.59	2154.1	2166.77	2151.28	2138.91	2163.93	2215.52	2205.49	2213.78	2195.99	2196.77	2175.95	2195.09	2150.29	2277.38	2332.05	2231.31	2247.5	2272.61	2182.73	2303.92	2333.87	2246.4	2561.74	2400.87	2234.5	2275.52	2187.08	2362.86	2404.23	2499.86	2250.85	2221.59
	2090.63	2068.05	2104.25	2104.14	2082.03	2091.75	2135.4	2120.82	2118.28	2146.83	2100.02	2146.17	2169.31	2119.05	2151.49	2170.28	2165.5	2153.97	2166.45	2151.04	2138.52	2163.54	2215.05	2205.18	2213.38	2195.81	2196.43	2175.58	2194.2	2149.89	2276.65	2331.12	2230.87	2247.03	2272.31	2182.46	2303.15	2333.46	2246.07	2560.23	2399.88	2234.3	2274.94	2186.69	2361.59	2403.44	2498.74	2250.42	2221.27
	2090.64	2068	2104.09	2103.96	2081.91	2091.67	2135.11	2120.73	2118.06	2146.72	2099.77	2145.8	2168.87	2118.91	2151.07	2169.93	2165.41	2153.83	2166.13	2150.81	2138.12	2163.14	2214.57	2204.88	2212.98	2195.62	2196.08	2175.21	2193.31	2149.5	2275.92	2330.19	2230.42	2246.55	2272.01	2182.2	2302.38	2333.05	2245.74	2558.72	2398.89	2234.1	2274.36	2186.3	2360.31	2402.64	2497.62	2249.98	2220.95
	2090.65	2067.95	2103.93	2103.77	2081.8	2091.58	2134.82	2120.64	2117.84	2146.62	2099.52	2145.42	2168.44	2118.78	2150.64	2169.59	2165.32	2153.69	2165.82	2150.58	2137.73	2162.74	2214.09	2204.58	2212.58	2195.43	2195.75	2174.84	2192.42	2149.1	2275.19	2329.26	2229.97	2246.07	2271.71	2181.94	2301.62	2332.64	2245.41	2557.21	2397.9	2233.9	2273.79	2185.91	2359.04	2401.84	2496.51	2249.55	2220.64
	2090.66	2067.91	2103.78	2103.58	2081.68	2091.49	2134.52	2120.54	2117.62	2146.52	2099.28	2145.04	2168.01	2118.64	2150.21	2169.25	2165.22	2153.55	2165.5	2150.35	2137.33	2162.34	2213.62	2204.27	2212.18	2195.25	2195.42	2174.47	2191.54	2148.71	2274.46	2328.32	2229.52	2245.59	2271.4	2181.69	2300.85	2332.23	2245.08	2555.7	2396.91	2233.7	2273.22	2185.52	2357.78	2401.04	2495.39	2249.12	2220.33
	2090.67	2067.87	2103.62	2103.4	2081.56	2091.41	2134.23	2120.45	2117.4	2146.41	2099.03	2144.66	2167.58	2118.51	2149.78	2168.91	2165.13	2153.42	2165.2	2150.12	2136.93	2161.95	2213.14	2203.96	2211.77	2195.07	2195.09	2174.11	2190.67	2148.32	2273.73	2327.39	2229.07	2245.11	2271.1	2181.43	2300.08	2331.82	2244.75	2554.19	2395.93	2233.51	2272.65	2185.13	2356.51	2400.23	2494.27	2248.69	2220.02
	2090.69	2067.82	2103.47	2103.21	2081.45	2091.32	2133.94	2120.35	2117.19	2146.31	2098.79	2144.28	2167.16	2118.38	2149.35	2168.56	2165.04	2153.29	2164.89	2149.89	2136.53	2161.54	2212.66	2203.65	2211.37	2194.89	2194.76	2173.75	2189.8	2147.93	2273	2326.45	2228.62	2244.63	2270.79	2181.18	2299.31	2331.4	2244.42	2552.67	2394.94	2233.31	2272.09	2184.74	2355.25	2399.42	2493.15	2248.27	2219.72
	2090.7	2067.78	2103.32	2103.03	2081.34	2091.24	2133.65	2120.26	2116.97	2146.2	2098.54	2143.9	2166.73	2118.26	2148.92	2168.22	2164.95	2153.15	2164.59	2149.67	2136.13	2161.14	2212.18	2203.35	2210.96	2194.71	2194.44	2173.39	2188.93	2147.55	2272.27	2325.52	2228.16	2244.14	2270.49	2180.94	2298.55	2330.99	2244.09	2551.16	2393.96	2233.12	2271.53	2184.34	2353.98	2398.6	2492.04	2247.85	2219.43
	2090.72	2067.74	2103.17	2102.85	2081.23	2091.16	2133.35	2120.16	2116.76	2146.1	2098.3	2143.52	2166.32	2118.13	2148.49	2167.88	2164.85	2153.02	2164.29	2149.45	2135.73	2160.74	2211.7	2203.04	2210.55	2194.53	2194.12	2173.04	2188.07	2147.16	2271.54	2324.58	2227.71	2243.66	2270.18	2180.69	2297.78	2330.57	2243.76	2549.64	2392.97	2232.93	2270.98	2183.95	2352.72	2397.78	2490.92	2247.42	2219.13
	2090.73	2067.7	2103.02	2102.67	2081.12	2091.08	2133.06	2120.07	2116.55	2145.99	2098.06	2143.14	2165.9	2118.01	2148.05	2167.53	2164.76	2152.89	2163.99	2149.23	2135.33	2160.33	2211.22	2202.73	2210.13	2194.35	2193.81	2172.68	2187.22	2146.78	2270.81	2323.64	2227.25	2243.17	2269.86	2180.45	2297.02	2330.15	2243.43	2548.12	2391.99	2232.75	2270.43	2183.56	2351.46	2396.95	2489.8	2247.01	2218.84
	2090.75	2067.66	2102.87	2102.49	2081.01	2091	2132.77	2119.97	2116.35	2145.89	2097.82	2142.75	2165.49	2117.89	2147.62	2167.19	2164.66	2152.76	2163.69	2149.01	2134.92	2159.92	2210.74	2202.42	2209.72	2194.17	2193.5	2172.33	2186.37	2146.4	2270.08	2322.7	2226.79	2242.68	2269.55	2180.22	2296.26	2329.73	2243.09	2546.59	2391.01	2232.56	2269.89	2183.16	2350.2	2396.12	2488.68	2246.59	2218.56
	2090.77	2067.63	2102.72	2102.3	2080.9	2090.93	2132.47	2119.88	2116.14	2145.78	2097.57	2142.37	2165.08	2117.77	2147.19	2166.84	2164.57	2152.63	2163.4	2148.79	2134.52	2159.52	2210.26	2202.11	2209.3	2194	2193.19	2171.98	2185.52	2146.02	2269.35	2321.75	2226.33	2242.19	2269.23	2179.98	2295.49	2329.31	2242.76	2545.07	2390.03	2232.38	2269.35	2182.77	2348.95	2395.29	2487.56	2246.18	2218.28
	2090.78	2067.59	2102.58	2102.12	2080.79	2090.85	2132.18	2119.78	2115.94	2145.68	2097.33	2141.99	2164.68	2117.65	2146.76	2166.5	2164.47	2152.5	2163.11	2148.58	2134.11	2159.11	2209.78	2201.79	2208.88	2193.83	2192.89	2171.64	2184.68	2145.65	2268.62	2320.81	2225.86	2241.7	2268.92	2179.75	2294.73	2328.88	2242.43	2543.54	2389.05	2232.2	2268.81	2182.38	2347.7	2394.45	2486.44	2245.76	2218
	2090.8	2067.55	2102.43	2101.94	2080.69	2090.78	2131.89	2119.68	2115.74	2145.57	2097.09	2141.6	2164.27	2117.54	2146.32	2166.15	2164.38	2152.37	2162.82	2148.36	2133.71	2158.69	2209.3	2201.48	2208.46	2193.65	2192.59	2171.29	2183.84	2145.27	2267.89	2319.87	2225.39	2241.21	2268.6	2179.52	2293.97	2328.46	2242.09	2542.01	2388.07	2232.02	2268.28	2181.98	2346.44	2393.61	2485.32	2245.35	2217.72
	2090.82	2067.52	2102.29	2101.77	2080.58	2090.7	2131.59	2119.59	2115.54	2145.46	2096.85	2141.22	2163.87	2117.42	2145.89	2165.81	2164.28	2152.24	2162.53	2148.15	2133.3	2158.28	2208.82	2201.16	2208.04	2193.48	2192.29	2170.95	2183.01	2144.9	2267.16	2318.92	2224.93	2240.71	2268.28	2179.29	2293.21	2328.03	2241.76	2540.48	2387.09	2231.84	2267.75	2181.58	2345.19	2392.76	2484.2	2244.95	2217.45
	2090.84	2067.48	2102.14	2101.59	2080.48	2090.63	2131.3	2119.49	2115.34	2145.35	2096.61	2140.83	2163.48	2117.31	2145.45	2165.46	2164.18	2152.12	2162.25	2147.94	2132.89	2157.87	2208.34	2200.85	2207.61	2193.31	2192	2170.61	2182.19	2144.52	2266.43	2317.97	2224.46	2240.21	2267.95	2179.07	2292.44	2327.6	2241.42	2538.95	2386.11	2231.66	2267.23	2181.19	2343.94	2391.91	2483.08	2244.54	2217.18
	2090.86	2067.45	2102	2101.41	2080.37	2090.56	2131	2119.39	2115.14	2145.24	2096.37	2140.44	2163.08	2117.2	2145.01	2165.12	2164.08	2151.99	2161.97	2147.73	2132.48	2157.45	2207.86	2200.53	2207.19	2193.14	2191.71	2170.27	2181.36	2144.15	2265.7	2317.02	2223.98	2239.72	2267.62	2178.85	2291.68	2327.17	2241.08	2537.41	2385.14	2231.49	2266.71	2180.79	2342.7	2391.06	2481.96	2244.14	2216.92
	2090.88	2067.42	2101.86	2101.23	2080.27	2090.48	2130.71	2119.29	2114.95	2145.13	2096.13	2140.05	2162.69	2117.09	2144.58	2164.77	2163.98	2151.86	2161.69	2147.52	2132.07	2157.03	2207.37	2200.21	2206.76	2192.97	2191.42	2169.93	2180.55	2143.78	2264.97	2316.07	2223.51	2239.22	2267.3	2178.63	2290.92	2326.74	2240.74	2535.87	2384.16	2231.31	2266.19	2180.39	2341.45	2390.2	2480.84	2243.73	2216.66
	2090.9	2067.38	2101.72	2101.05	2080.17	2090.41	2130.41	2119.19	2114.75	2145.02	2095.89	2139.67	2162.3	2116.98	2144.14	2164.42	2163.88	2151.74	2161.41	2147.31	2131.65	2156.61	2206.89	2199.89	2206.33	2192.8	2191.14	2169.59	2179.73	2143.42	2264.24	2315.12	2223.03	2238.71	2266.96	2178.41	2290.16	2326.3	2240.4	2534.33	2383.18	2231.14	2265.68	2180	2340.2	2389.33	2479.72	2243.33	2216.4
	2090.92	2067.35	2101.58	2100.88	2080.06	2090.34	2130.12	2119.1	2114.56	2144.91	2095.65	2139.28	2161.91	2116.87	2143.7	2164.07	2163.78	2151.61	2161.13	2147.1	2131.24	2156.19	2206.41	2199.57	2205.89	2192.64	2190.86	2169.26	2178.92	2143.05	2263.5	2314.17	2222.55	2238.21	2266.63	2178.2	2289.4	2325.86	2240.06	2532.79	2382.21	2230.97	2265.16	2179.6	2338.96	2388.46	2478.59	2242.93	2216.14
	2090.94	2067.32	2101.44	2100.7	2079.96	2090.27	2129.82	2118.99	2114.37	2144.8	2095.41	2138.89	2161.53	2116.77	2143.26	2163.72	2163.68	2151.49	2160.86	2146.89	2130.83	2155.77	2205.92	2199.25	2205.46	2192.47	2190.58	2168.93	2178.12	2142.69	2262.77	2313.21	2222.07	2237.7	2266.29	2177.98	2288.64	2325.42	2239.72	2531.25	2381.23	2230.8	2264.66	2179.2	2337.72	2387.59	2477.47	2242.53	2215.89
	2090.97	2067.29	2101.3	2100.52	2079.86	2090.21	2129.52	2118.89	2114.18	2144.69	2095.17	2138.49	2161.14	2116.67	2142.82	2163.37	2163.58	2151.36	2160.59	2146.69	2130.41	2155.35	2205.43	2198.93	2205.02	2192.3	2190.3	2168.59	2177.32	2142.32	2262.04	2312.26	2221.59	2237.2	2265.96	2177.77	2287.88	2324.98	2239.38	2529.7	2380.26	2230.63	2264.15	2178.8	2336.48	2386.71	2476.35	2242.14	2215.64
	2090.99	2067.26	2101.17	2100.35	2079.76	2090.14	2129.23	2118.79	2114	2144.57	2094.93	2138.1	2160.76	2116.56	2142.38	2163.02	2163.47	2151.24	2160.31	2146.48	2129.99	2154.92	2204.95	2198.6	2204.58	2192.14	2190.03	2168.27	2176.52	2141.96	2261.31	2311.3	2221.11	2236.69	2265.61	2177.56	2287.12	2324.54	2239.04	2528.15	2379.28	2230.46	2263.65	2178.4	2335.24	2385.83	2475.22	2241.74	2215.39
	2091.01	2067.22	2101.03	2100.17	2079.67	2090.07	2128.93	2118.69	2113.81	2144.46	2094.69	2137.71	2160.39	2116.46	2141.94	2162.67	2163.37	2151.12	2160.04	2146.28	2129.58	2154.49	2204.46	2198.28	2204.14	2191.97	2189.76	2167.94	2175.73	2141.6	2260.57	2310.34	2220.62	2236.18	2265.27	2177.36	2286.36	2324.09	2238.69	2526.6	2378.31	2230.29	2263.15	2177.99	2334	2384.95	2474.1	2241.35	2215.15
	2091.03	2067.19	2100.89	2100	2079.57	2090	2128.63	2118.59	2113.62	2144.34	2094.45	2137.32	2160.01	2116.36	2141.5	2162.32	2163.26	2150.99	2159.78	2146.08	2129.16	2154.06	2203.97	2197.95	2203.69	2191.8	2189.49	2167.61	2174.94	2141.24	2259.84	2309.38	2220.13	2235.66	2264.92	2177.15	2285.6	2323.64	2238.35	2525.05	2377.34	2230.13	2262.66	2177.59	2332.77	2384.06	2472.97	2240.95	2214.9
	2091.05	2067.16	2100.76	2099.82	2079.47	2089.94	2128.33	2118.48	2113.44	2144.22	2094.22	2136.92	2159.64	2116.26	2141.06	2161.97	2163.15	2150.87	2159.51	2145.87	2128.73	2153.63	2203.48	2197.62	2203.24	2191.64	2189.22	2167.28	2174.16	2140.88	2259.1	2308.42	2219.64	2235.15	2264.57	2176.95	2284.85	2323.19	2238	2523.49	2376.36	2229.96	2262.16	2177.19	2331.53	2383.17	2471.84	2240.56	2214.66
	2091.07	2067.13	2100.62	2099.65	2079.37	2089.87	2128.03	2118.38	2113.26	2144.1	2093.98	2136.52	2159.26	2116.16	2140.62	2161.62	2163.04	2150.74	2159.24	2145.67	2128.31	2153.2	2203	2197.29	2202.8	2191.47	2188.96	2166.96	2173.38	2140.52	2258.37	2307.46	2219.15	2234.63	2264.22	2176.75	2284.09	2322.73	2237.65	2521.93	2375.39	2229.8	2261.67	2176.79	2330.3	2382.27	2470.71	2240.17	2214.42
	2091.1	2067.1	2100.48	2099.47	2079.28	2089.8	2127.73	2118.27	2113.07	2143.99	2093.74	2136.13	2158.89	2116.07	2140.18	2161.26	2162.93	2150.62	2158.98	2145.47	2127.89	2152.77	2202.51	2196.96	2202.34	2191.31	2188.7	2166.64	2172.6	2140.16	2257.63	2306.49	2218.65	2234.12	2263.87	2176.55	2283.33	2322.28	2237.3	2520.37	2374.42	2229.63	2261.18	2176.38	2329.07	2381.37	2469.59	2239.78	2214.19
	2091.12	2067.07	2100.35	2099.3	2079.18	2089.74	2127.43	2118.17	2112.89	2143.86	2093.5	2135.73	2158.52	2115.97	2139.73	2160.91	2162.82	2150.5	2158.72	2145.27	2127.47	2152.33	2202.01	2196.63	2201.89	2191.14	2188.44	2166.31	2171.83	2139.81	2256.89	2305.53	2218.15	2233.6	2263.51	2176.35	2282.57	2321.82	2236.95	2518.81	2373.44	2229.47	2260.7	2175.98	2327.84	2380.46	2468.46	2239.39	2213.95
	2091.14	2067.04	2100.22	2099.12	2079.08	2089.67	2127.13	2118.06	2112.71	2143.74	2093.26	2135.33	2158.16	2115.88	2139.29	2160.55	2162.71	2150.37	2158.45	2145.07	2127.04	2151.89	2201.52	2196.29	2201.43	2190.98	2188.18	2165.99	2171.06	2139.45	2256.15	2304.56	2217.66	2233.07	2263.15	2176.15	2281.81	2321.35	2236.59	2517.24	2372.47	2229.3	2260.22	2175.57	2326.61	2379.55	2467.33	2239.01	2213.72
	2091.16	2067.01	2100.08	2098.95	2078.99	2089.61	2126.83	2117.95	2112.53	2143.62	2093.02	2134.93	2157.79	2115.78	2138.84	2160.2	2162.59	2150.25	2158.19	2144.87	2126.61	2151.45	2201.03	2195.95	2200.97	2190.82	2187.92	2165.67	2170.3	2139.1	2255.42	2303.59	2217.15	2232.55	2262.78	2175.96	2281.05	2320.89	2236.24	2515.67	2371.5	2229.14	2259.73	2175.16	2325.38	2378.64	2466.19	2238.62	2213.49
	2091.18	2066.98	2099.95	2098.77	2078.89	2089.54	2126.52	2117.84	2112.35	2143.5	2092.78	2134.53	2157.43	2115.69	2138.4	2159.84	2162.48	2150.12	2157.93	2144.67	2126.18	2151.01	2200.54	2195.62	2200.51	2190.65	2187.67	2165.35	2169.54	2138.75	2254.68	2302.62	2216.65	2232.02	2262.41	2175.76	2280.3	2320.42	2235.88	2514.1	2370.52	2228.97	2259.26	2174.75	2324.15	2377.72	2465.06	2238.24	2213.27
	2091.2	2066.95	2099.81	2098.6	2078.8	2089.48	2126.22	2117.73	2112.18	2143.37	2092.55	2134.13	2157.07	2115.6	2137.95	2159.48	2162.36	2150	2157.68	2144.47	2125.76	2150.57	2200.04	2195.28	2200.05	2190.49	2187.42	2165.03	2168.78	2138.39	2253.93	2301.65	2216.14	2231.5	2262.04	2175.57	2279.54	2319.95	2235.53	2512.53	2369.55	2228.81	2258.78	2174.35	2322.93	2376.79	2463.93	2237.85	2213.04
	2091.22	2066.92	2099.68	2098.42	2078.7	2089.41	2125.92	2117.62	2112	2143.24	2092.31	2133.72	2156.71	2115.5	2137.5	2159.12	2162.24	2149.88	2157.42	2144.27	2125.32	2150.13	2199.55	2194.94	2199.58	2190.32	2187.17	2164.72	2168.03	2138.04	2253.19	2300.67	2215.63	2230.97	2261.67	2175.38	2278.78	2319.47	2235.17	2510.95	2368.58	2228.65	2258.3	2173.94	2321.7	2375.87	2462.79	2237.47	2212.82
	2091.24	2066.89	2099.55	2098.25	2078.61	2089.35	2125.61	2117.51	2111.82	2143.11	2092.07	2133.32	2156.35	2115.41	2137.05	2158.76	2162.12	2149.75	2157.16	2144.07	2124.89	2149.68	2199.05	2194.59	2199.11	2190.16	2186.92	2164.4	2167.28	2137.69	2252.45	2299.7	2215.12	2230.43	2261.29	2175.19	2278.02	2318.99	2234.81	2509.37	2367.6	2228.48	2257.83	2173.53	2320.48	2374.93	2461.66	2237.09	2212.59
	2091.26	2066.86	2099.41	2098.07	2078.52	2089.28	2125.31	2117.39	2111.64	2142.98	2091.83	2132.92	2155.99	2115.32	2136.61	2158.4	2162	2149.63	2156.9	2143.87	2124.46	2149.23	2198.55	2194.25	2198.64	2189.99	2186.68	2164.08	2166.53	2137.34	2251.71	2298.72	2214.61	2229.9	2260.91	2175	2277.26	2318.51	2234.44	2507.79	2366.63	2228.32	2257.36	2173.12	2319.26	2374	2460.52	2236.7	2212.37
	2091.28	2066.83	2099.28	2097.9	2078.42	2089.22	2125	2117.28	2111.47	2142.85	2091.59	2132.51	2155.63	2115.23	2136.16	2158.04	2161.87	2149.5	2156.65	2143.67	2124.02	2148.78	2198.05	2193.9	2198.17	2189.83	2186.43	2163.77	2165.79	2136.99	2250.96	2297.74	2214.09	2229.37	2260.52	2174.81	2276.5	2318.03	2234.08	2506.21	2365.66	2228.16	2256.89	2172.7	2318.04	2373.06	2459.38	2236.32	2212.15
	2091.3	2066.8	2099.15	2097.72	2078.33	2089.15	2124.69	2117.16	2111.29	2142.72	2091.35	2132.1	2155.28	2115.14	2135.71	2157.68	2161.75	2149.37	2156.39	2143.47	2123.59	2148.33	2197.55	2193.55	2197.69	2189.66	2186.19	2163.45	2165.05	2136.64	2250.22	2296.76	2213.58	2228.83	2260.13	2174.63	2275.74	2317.54	2233.71	2504.62	2364.68	2227.99	2256.43	2172.29	2316.82	2372.12	2458.24	2235.94	2211.94
	2091.32	2066.77	2099.01	2097.55	2078.24	2089.08	2124.39	2117.04	2111.12	2142.58	2091.11	2131.69	2154.92	2115.05	2135.26	2157.31	2161.62	2149.25	2156.14	2143.27	2123.15	2147.88	2197.05	2193.2	2197.21	2189.49	2185.95	2163.14	2164.32	2136.29	2249.47	2295.78	2213.06	2228.29	2259.74	2174.44	2274.99	2317.05	2233.35	2503.03	2363.71	2227.83	2255.96	2171.88	2315.6	2371.17	2457.1	2235.56	2211.72
	2091.33	2066.74	2098.88	2097.37	2078.14	2089.02	2124.08	2116.92	2110.94	2142.45	2090.87	2131.28	2154.57	2114.96	2134.8	2156.95	2161.49	2149.12	2155.88	2143.07	2122.71	2147.42	2196.55	2192.85	2196.73	2189.33	2185.71	2162.82	2163.59	2135.95	2248.72	2294.8	2212.53	2227.75	2259.34	2174.25	2274.23	2316.56	2232.98	2501.44	2362.73	2227.66	2255.5	2171.46	2314.38	2370.22	2455.96	2235.18	2211.5
	2091.35	2066.71	2098.74	2097.19	2078.05	2088.95	2123.77	2116.8	2110.77	2142.31	2090.63	2130.87	2154.22	2114.88	2134.35	2156.58	2161.36	2148.99	2155.63	2142.86	2122.27	2146.96	2196.05	2192.49	2196.25	2189.16	2185.47	2162.51	2162.86	2135.6	2247.97	2293.81	2212.01	2227.2	2258.94	2174.07	2273.47	2316.06	2232.61	2499.85	2361.76	2227.5	2255.03	2171.05	2313.16	2369.26	2454.82	2234.8	2211.29
	2091.37	2066.67	2098.61	2097.02	2077.96	2088.89	2123.46	2116.68	2110.59	2142.17	2090.39	2130.46	2153.87	2114.79	2133.9	2156.21	2161.23	2148.86	2155.38	2142.66	2121.83	2146.5	2195.54	2192.14	2195.76	2188.99	2185.23	2162.19	2162.14	2135.25	2247.22	2292.82	2211.48	2226.66	2258.54	2173.89	2272.71	2315.56	2232.23	2498.25	2360.78	2227.33	2254.57	2170.63	2311.95	2368.3	2453.67	2234.42	2211.08
	2091.38	2066.64	2098.48	2096.84	2077.86	2088.82	2123.15	2116.56	2110.42	2142.03	2090.14	2130.04	2153.52	2114.7	2133.45	2155.84	2161.09	2148.73	2155.12	2142.46	2121.39	2146.04	2195.04	2191.78	2195.27	2188.82	2184.99	2161.88	2161.41	2134.91	2246.47	2291.83	2210.95	2226.11	2258.13	2173.7	2271.95	2315.06	2231.86	2496.65	2359.81	2227.17	2254.11	2170.21	2310.73	2367.33	2452.53	2234.04	2210.87
	2091.39	2066.61	2098.34	2096.66	2077.77	2088.75	2122.83	2116.44	2110.24	2141.88	2089.9	2129.63	2153.17	2114.61	2132.99	2155.47	2160.95	2148.6	2154.87	2142.26	2120.95	2145.58	2194.53	2191.42	2194.78	2188.65	2184.76	2161.57	2160.7	2134.56	2245.71	2290.84	2210.42	2225.56	2257.72	2173.52	2271.19	2314.55	2231.48	2495.05	2358.83	2227	2253.65	2169.79	2309.52	2366.37	2451.38	2233.66	2210.65
	2091.41	2066.57	2098.21	2096.49	2077.68	2088.68	2122.52	2116.31	2110.07	2141.74	2089.66	2129.21	2152.82	2114.53	2132.54	2155.1	2160.81	2148.47	2154.62	2142.05	2120.5	2145.11	2194.03	2191.05	2194.29	2188.48	2184.52	2161.25	2159.98	2134.21	2244.96	2289.85	2209.88	2225.01	2257.3	2173.34	2270.43	2314.04	2231.1	2493.44	2357.85	2226.83	2253.19	2169.37	2308.31	2365.39	2450.23	2233.29	2210.44
	2091.42	2066.54	2098.07	2096.31	2077.58	2088.62	2122.21	2116.18	2109.9	2141.59	2089.42	2128.79	2152.47	2114.44	2132.08	2154.73	2160.67	2148.34	2154.37	2141.85	2120.05	2144.65	2193.52	2190.69	2193.79	2188.31	2184.29	2160.94	2159.27	2133.87	2244.2	2288.86	2209.34	2224.45	2256.88	2173.15	2269.67	2313.52	2230.72	2491.83	2356.87	2226.67	2252.74	2168.95	2307.09	2364.42	2449.08	2232.91	2210.24
	2091.43	2066.5	2097.94	2096.13	2077.49	2088.55	2121.89	2116.06	2109.72	2141.44	2089.17	2128.38	2152.12	2114.35	2131.62	2154.35	2160.53	2148.21	2154.11	2141.64	2119.6	2144.18	2193.01	2190.32	2193.29	2188.14	2184.05	2160.63	2158.56	2133.52	2243.44	2287.86	2208.8	2223.9	2256.46	2172.97	2268.91	2313.01	2230.33	2490.22	2355.9	2226.5	2252.28	2168.53	2305.88	2363.43	2447.93	2232.53	2210.03
	2091.44	2066.46	2097.8	2095.95	2077.4	2088.48	2121.58	2115.93	2109.55	2141.29	2088.93	2127.96	2151.77	2114.26	2131.17	2153.98	2160.38	2148.08	2153.86	2141.44	2119.16	2143.71	2192.5	2189.95	2192.79	2187.96	2183.82	2160.31	2157.86	2133.18	2242.68	2286.87	2208.26	2223.34	2256.03	2172.79	2268.15	2312.48	2229.95	2488.61	2354.92	2226.33	2251.83	2168.11	2304.67	2362.45	2446.77	2232.15	2209.82
	2091.45	2066.43	2097.66	2095.77	2077.3	2088.41	2121.26	2115.8	2109.37	2141.14	2088.68	2127.53	2151.43	2114.18	2130.71	2153.6	2160.23	2147.94	2153.61	2141.23	2118.7	2143.23	2191.98	2189.58	2192.28	2187.79	2183.59	2160	2157.15	2132.83	2241.92	2285.87	2207.72	2222.78	2255.6	2172.61	2267.38	2311.96	2229.56	2486.99	2353.94	2226.16	2251.37	2167.68	2303.46	2361.46	2445.62	2231.77	2209.61
	2091.46	2066.39	2097.53	2095.59	2077.21	2088.34	2120.94	2115.66	2109.2	2140.99	2088.44	2127.11	2151.08	2114.09	2130.25	2153.22	2160.08	2147.81	2153.35	2141.02	2118.25	2142.76	2191.47	2189.2	2191.78	2187.62	2183.36	2159.69	2156.45	2132.49	2241.16	2284.87	2207.17	2222.21	2255.16	2172.43	2266.62	2311.43	2229.17	2485.37	2352.96	2225.98	2250.92	2167.26	2302.25	2360.47	2444.46	2231.39	2209.4
	2091.46	2066.35	2097.39	2095.41	2077.12	2088.27	2120.62	2115.53	2109.02	2140.83	2088.19	2126.69	2150.74	2114	2129.79	2152.84	2159.93	2147.67	2153.1	2140.82	2117.8	2142.28	2190.95	2188.83	2191.27	2187.44	2183.13	2159.37	2155.76	2132.14	2240.4	2283.87	2206.62	2221.65	2254.72	2172.25	2265.86	2310.89	2228.78	2483.75	2351.98	2225.81	2250.46	2166.83	2301.05	2359.47	2443.31	2231.01	2209.2
	2091.47	2066.31	2097.25	2095.23	2077.02	2088.19	2120.3	2115.39	2108.85	2140.67	2087.95	2126.26	2150.39	2113.92	2129.33	2152.46	2159.78	2147.54	2152.85	2140.61	2117.34	2141.81	2190.44	2188.45	2190.75	2187.26	2182.9	2159.06	2155.06	2131.8	2239.63	2282.86	2206.07	2221.08	2254.28	2172.06	2265.1	2310.36	2228.38	2482.12	2351	2225.64	2250.01	2166.4	2299.84	2358.47	2442.15	2230.64	2208.99
	2091.48	2066.27	2097.11	2095.05	2076.93	2088.12	2119.98	2115.26	2108.67	2140.51	2087.7	2125.84	2150.05	2113.83	2128.87	2152.08	2159.62	2147.4	2152.59	2140.4	2116.89	2141.33	2189.92	2188.07	2190.24	2187.08	2182.67	2158.75	2154.37	2131.45	2238.87	2281.86	2205.51	2220.51	2253.83	2171.88	2264.33	2309.82	2227.99	2480.5	2350.01	2225.46	2249.56	2165.97	2298.63	2357.46	2440.99	2230.26	2208.78
	2091.48	2066.23	2096.97	2094.86	2076.83	2088.05	2119.66	2115.12	2108.49	2140.35	2087.45	2125.41	2149.7	2113.74	2128.41	2151.69	2159.46	2147.26	2152.34	2140.18	2116.43	2140.84	2189.4	2187.68	2189.72	2186.9	2182.44	2158.43	2153.69	2131.11	2238.1	2280.85	2204.96	2219.94	2253.38	2171.7	2263.57	2309.27	2227.59	2478.87	2349.03	2225.28	2249.11	2165.54	2297.43	2356.45	2439.82	2229.88	2208.57
	2091.48	2066.19	2096.83	2094.68	2076.74	2087.97	2119.34	2114.98	2108.32	2140.18	2087.21	2124.98	2149.36	2113.65	2127.94	2151.31	2159.3	2147.12	2152.09	2139.97	2115.97	2140.36	2188.88	2187.3	2189.2	2186.72	2182.21	2158.12	2153	2130.77	2237.33	2279.84	2204.4	2219.37	2252.92	2171.52	2262.81	2308.72	2227.19	2477.24	2348.05	2225.1	2248.65	2165.11	2296.22	2355.44	2438.66	2229.5	2208.37
	2091.48	2066.14	2096.69	2094.5	2076.64	2087.9	2119.01	2114.83	2108.14	2140.02	2086.96	2124.55	2149.01	2113.56	2127.48	2150.92	2159.13	2146.98	2151.83	2139.76	2115.51	2139.87	2188.36	2186.91	2188.68	2186.54	2181.98	2157.8	2152.32	2130.42	2236.56	2278.83	2203.84	2218.79	2252.46	2171.34	2262.04	2308.17	2226.78	2475.6	2347.07	2224.92	2248.2	2164.68	2295.02	2354.42	2437.5	2229.12	2208.16
	2091.48	2066.1	2096.55	2094.31	2076.54	2087.82	2118.69	2114.69	2107.96	2139.85	2086.71	2124.12	2148.67	2113.48	2127.02	2150.53	2158.96	2146.83	2151.58	2139.54	2115.05	2139.39	2187.84	2186.52	2188.15	2186.35	2181.75	2157.48	2151.64	2130.08	2235.79	2277.82	2203.27	2218.21	2252	2171.15	2261.28	2307.62	2226.37	2473.97	2346.08	2224.74	2247.75	2164.25	2293.82	2353.4	2436.33	2228.74	2207.95
	2091.48	2066.05	2096.41	2094.13	2076.45	2087.74	2118.36	2114.55	2107.78	2139.68	2086.46	2123.68	2148.32	2113.39	2126.55	2150.14	2158.8	2146.69	2151.32	2139.33	2114.59	2138.9	2187.31	2186.13	2187.62	2186.17	2181.52	2157.17	2150.96	2129.73	2235.01	2276.81	2202.71	2217.63	2251.53	2170.97	2260.51	2307.06	2225.97	2472.33	2345.1	2224.56	2247.3	2163.81	2292.61	2352.38	2435.16	2228.36	2207.74
	2091.47	2066.01	2096.27	2093.94	2076.35	2087.66	2118.03	2114.4	2107.61	2139.5	2086.21	2123.25	2147.98	2113.3	2126.09	2149.75	2158.62	2146.54	2151.07	2139.11	2114.12	2138.41	2186.79	2185.74	2187.09	2185.98	2181.29	2156.85	2150.29	2129.38	2234.24	2275.79	2202.14	2217.05	2251.05	2170.79	2259.74	2306.49	2225.55	2470.68	2344.11	2224.37	2246.85	2163.38	2291.41	2351.35	2433.99	2227.97	2207.53
	2091.47	2065.96	2096.12	2093.76	2076.25	2087.59	2117.71	2114.25	2107.43	2139.33	2085.96	2122.81	2147.63	2113.21	2125.62	2149.36	2158.45	2146.4	2150.81	2138.89	2113.66	2137.92	2186.26	2185.34	2186.56	2185.79	2181.06	2156.53	2149.61	2129.04	2233.46	2274.78	2201.57	2216.47	2250.58	2170.6	2258.98	2305.93	2225.14	2469.04	2343.12	2224.18	2246.4	2162.94	2290.21	2350.32	2432.82	2227.59	2207.32
	2091.46	2065.91	2095.98	2093.57	2076.15	2087.5	2117.38	2114.1	2107.25	2139.15	2085.7	2122.38	2147.29	2113.12	2125.15	2148.96	2158.27	2146.25	2150.55	2138.67	2113.19	2137.42	2185.74	2184.94	2186.02	2185.6	2180.83	2156.22	2148.94	2128.69	2232.68	2273.76	2201	2215.88	2250.09	2170.42	2258.21	2305.35	2224.72	2467.39	2342.14	2223.99	2245.94	2162.5	2289.01	2349.28	2431.65	2227.21	2207.11
	2091.45	2065.86	2095.83	2093.38	2076.05	2087.42	2117.05	2113.95	2107.07	2138.97	2085.45	2121.94	2146.95	2113.02	2124.68	2148.57	2158.09	2146.1	2150.3	2138.45	2112.72	2136.93	2185.21	2184.54	2185.49	2185.41	2180.6	2155.9	2148.28	2128.35	2231.9	2272.74	2200.42	2215.3	2249.61	2170.23	2257.44	2304.78	2224.3	2465.75	2341.15	2223.8	2245.49	2162.06	2287.81	2348.24	2430.47	2226.82	2206.9
	2091.44	2065.81	2095.68	2093.19	2075.95	2087.34	2116.72	2113.79	2106.88	2138.79	2085.2	2121.5	2146.6	2112.93	2124.21	2148.17	2157.91	2145.95	2150.04	2138.22	2112.25	2136.43	2184.68	2184.13	2184.95	2185.21	2180.37	2155.58	2147.61	2128	2231.12	2271.72	2199.85	2214.71	2249.12	2170.05	2256.67	2304.2	2223.88	2464.09	2340.16	2223.61	2245.04	2161.62	2286.62	2347.2	2429.29	2226.44	2206.69
	2091.43	2065.76	2095.53	2093	2075.85	2087.26	2116.38	2113.64	2106.7	2138.61	2084.94	2121.06	2146.25	2112.84	2123.74	2147.77	2157.72	2145.79	2149.78	2138	2111.78	2135.93	2184.14	2183.73	2184.4	2185.02	2180.13	2155.26	2146.95	2127.65	2230.34	2270.7	2199.27	2214.11	2248.62	2169.86	2255.9	2303.62	2223.46	2462.44	2339.17	2223.41	2244.59	2161.18	2285.42	2346.15	2428.12	2226.06	2206.48
	2091.42	2065.7	2095.38	2092.81	2075.75	2087.17	2116.05	2113.48	2106.52	2138.42	2084.69	2120.62	2145.91	2112.75	2123.27	2147.37	2157.53	2145.64	2149.52	2137.77	2111.31	2135.43	2183.61	2183.32	2183.86	2184.82	2179.9	2154.94	2146.29	2127.31	2229.55	2269.68	2198.68	2213.52	2248.12	2169.67	2255.13	2303.03	2223.03	2460.79	2338.18	2223.21	2244.13	2160.74	2284.22	2345.1	2426.94	2225.67	2206.26
	2091.4	2065.65	2095.23	2092.62	2075.64	2087.08	2115.72	2113.32	2106.33	2138.23	2084.43	2120.17	2145.56	2112.65	2122.8	2146.97	2157.34	2145.48	2149.26	2137.54	2110.84	2134.93	2183.08	2182.91	2183.31	2184.62	2179.67	2154.62	2145.63	2126.96	2228.77	2268.65	2198.1	2212.93	2247.62	2169.48	2254.36	2302.44	2222.6	2459.13	2337.19	2223.01	2243.68	2160.29	2283.03	2344.04	2425.75	2225.28	2206.05
	2091.38	2065.59	2095.08	2092.42	2075.54	2087	2115.38	2113.16	2106.15	2138.04	2084.17	2119.73	2145.22	2112.56	2122.33	2146.56	2157.15	2145.32	2149	2137.31	2110.37	2134.43	2182.54	2182.5	2182.76	2184.42	2179.43	2154.29	2144.97	2126.61	2227.98	2267.63	2197.52	2212.33	2247.11	2169.29	2253.59	2301.84	2222.17	2457.47	2336.2	2222.81	2243.23	2159.85	2281.83	2342.98	2424.57	2224.89	2205.83
	2091.37	2065.53	2094.93	2092.23	2075.44	2086.91	2115.05	2113	2105.96	2137.85	2083.91	2119.28	2144.87	2112.46	2121.86	2146.16	2156.95	2145.17	2148.74	2137.08	2109.89	2133.92	2182	2182.08	2182.21	2184.22	2179.2	2153.97	2144.32	2126.26	2227.19	2266.6	2196.93	2211.73	2246.6	2169.1	2252.82	2301.25	2221.73	2455.81	2335.21	2222.6	2242.77	2159.4	2280.64	2341.92	2423.39	2224.51	2205.61
	2091.34	2065.48	2094.77	2092.03	2075.33	2086.82	2114.71	2112.84	2105.78	2137.66	2083.65	2118.84	2144.52	2112.36	2121.38	2145.75	2156.75	2145	2148.47	2136.84	2109.41	2133.42	2181.46	2181.66	2181.65	2184.01	2178.96	2153.64	2143.66	2125.91	2226.4	2265.57	2196.34	2211.13	2246.09	2168.91	2252.05	2300.64	2221.3	2454.14	2334.21	2222.39	2242.32	2158.95	2279.44	2340.86	2422.2	2224.11	2205.39
	2091.32	2065.41	2094.62	2091.84	2075.22	2086.72	2114.37	2112.67	2105.59	2137.46	2083.39	2118.39	2144.18	2112.26	2120.91	2145.34	2156.55	2144.84	2148.21	2136.61	2108.94	2132.91	2180.92	2181.24	2181.1	2183.8	2178.72	2153.32	2143.01	2125.56	2225.61	2264.54	2195.74	2210.52	2245.57	2168.71	2251.27	2300.04	2220.86	2452.48	2333.22	2222.18	2241.86	2158.5	2278.25	2339.79	2421.01	2223.72	2205.17
	2091.3	2065.35	2094.46	2091.64	2075.12	2086.63	2114.03	2112.5	2105.4	2137.26	2083.13	2117.94	2143.83	2112.17	2120.43	2144.93	2156.35	2144.68	2147.94	2136.37	2108.46	2132.4	2180.38	2180.82	2180.54	2183.59	2178.49	2152.99	2142.37	2125.21	2224.81	2263.51	2195.15	2209.92	2245.04	2168.52	2250.5	2299.43	2220.41	2450.81	2332.23	2221.97	2241.4	2158.05	2277.06	2338.71	2419.82	2223.33	2204.95
	2091.27	2065.29	2094.3	2091.44	2075.01	2086.53	2113.69	2112.33	2105.21	2137.06	2082.87	2117.49	2143.48	2112.06	2119.96	2144.52	2156.14	2144.51	2147.68	2136.13	2107.98	2131.89	2179.84	2180.39	2179.98	2183.38	2178.25	2152.66	2141.72	2124.85	2224.02	2262.48	2194.55	2209.31	2244.52	2168.32	2249.72	2298.81	2219.97	2449.14	2331.23	2221.75	2240.94	2157.6	2275.87	2337.64	2418.63	2222.94	2204.72
	2091.24	2065.22	2094.14	2091.24	2074.9	2086.44	2113.35	2112.16	2105.02	2136.85	2082.61	2117.04	2143.13	2111.96	2119.48	2144.11	2155.93	2144.34	2147.41	2135.89	2107.5	2131.37	2179.29	2179.96	2179.41	2183.16	2178	2152.33	2141.07	2124.5	2223.22	2261.44	2193.96	2208.7	2243.98	2168.12	2248.95	2298.19	2219.52	2447.47	2330.23	2221.53	2240.48	2157.14	2274.68	2336.56	2417.44	2222.54	2204.5
	2091.21	2065.16	2093.98	2091.04	2074.79	2086.34	2113.01	2111.99	2104.83	2136.65	2082.34	2116.59	2142.78	2111.86	2119	2143.69	2155.71	2144.17	2147.14	2135.64	2107.02	2130.86	2178.75	2179.53	2178.85	2182.95	2177.76	2152	2140.43	2124.15	2222.42	2260.41	2193.35	2208.09	2243.45	2167.92	2248.17	2297.57	2219.06	2445.79	2329.24	2221.31	2240.02	2156.69	2273.49	2335.48	2416.24	2222.15	2204.27
	2091.18	2065.09	2093.82	2090.84	2074.67	2086.24	2112.67	2111.81	2104.63	2136.44	2082.08	2116.13	2142.43	2111.76	2118.52	2143.28	2155.5	2144	2146.87	2135.4	2106.53	2130.35	2178.2	2179.1	2178.28	2182.73	2177.52	2151.67	2139.79	2123.79	2221.62	2259.37	2192.75	2207.47	2242.91	2167.72	2247.39	2296.94	2218.61	2444.12	2328.24	2221.08	2239.56	2156.23	2272.3	2334.39	2415.04	2221.75	2204.04
	2091.14	2065.02	2093.65	2090.64	2074.56	2086.14	2112.32	2111.63	2104.44	2136.23	2081.81	2115.68	2142.07	2111.65	2118.04	2142.86	2155.28	2143.82	2146.6	2135.15	2106.05	2129.83	2177.65	2178.67	2177.71	2182.51	2177.27	2151.34	2139.15	2123.44	2220.82	2258.33	2192.15	2206.86	2242.36	2167.52	2246.62	2296.31	2218.15	2442.44	2327.24	2220.85	2239.1	2155.77	2271.11	2333.3	2413.85	2221.35	2203.8
	2091.1	2064.95	2093.49	2090.43	2074.45	2086.03	2111.98	2111.46	2104.24	2136.01	2081.54	2115.22	2141.72	2111.54	2117.56	2142.44	2155.05	2143.65	2146.33	2134.9	2105.56	2129.31	2177.1	2178.23	2177.13	2182.28	2177.02	2151.01	2138.51	2123.08	2220.02	2257.29	2191.54	2206.24	2241.81	2167.31	2245.84	2295.67	2217.69	2440.76	2326.24	2220.62	2238.63	2155.31	2269.92	2332.21	2412.65	2220.95	2203.57
	2091.06	2064.87	2093.32	2090.23	2074.33	2085.93	2111.63	2111.27	2104.05	2135.8	2081.28	2114.76	2141.37	2111.44	2117.08	2142.01	2154.83	2143.47	2146.06	2134.64	2105.08	2128.79	2176.55	2177.79	2176.56	2182.06	2176.77	2150.67	2137.88	2122.72	2219.21	2256.25	2190.93	2205.62	2241.26	2167.11	2245.06	2295.03	2217.23	2439.08	2325.24	2220.38	2238.17	2154.85	2268.73	2331.11	2411.44	2220.55	2203.33
	2091.02	2064.8	2093.15	2090.02	2074.21	2085.82	2111.29	2111.09	2103.85	2135.58	2081.01	2114.31	2141.01	2111.33	2116.6	2141.59	2154.6	2143.29	2145.78	2134.39	2104.59	2128.27	2175.99	2177.34	2175.98	2181.83	2176.52	2150.33	2137.24	2122.36	2218.41	2255.21	2190.32	2205	2240.7	2166.9	2244.28	2294.39	2216.76	2437.39	2324.24	2220.14	2237.7	2154.39	2267.55	2330.01	2410.24	2220.14	2203.09
	2090.97	2064.72	2092.98	2089.81	2074.1	2085.71	2110.94	2110.91	2103.65	2135.36	2080.73	2113.85	2140.65	2111.22	2116.11	2141.17	2154.37	2143.1	2145.51	2134.13	2104.1	2127.75	2175.44	2176.9	2175.4	2181.59	2176.27	2149.99	2136.61	2122	2217.6	2254.17	2189.71	2204.37	2240.13	2166.69	2243.49	2293.74	2216.29	2435.71	2323.24	2219.9	2237.23	2153.92	2266.36	2328.91	2409.03	2219.74	2202.85
	2090.93	2064.64	2092.8	2089.6	2073.98	2085.6	2110.59	2110.72	2103.45	2135.14	2080.46	2113.38	2140.3	2111.1	2115.63	2140.74	2154.13	2142.92	2145.23	2133.87	2103.61	2127.23	2174.88	2176.45	2174.82	2181.36	2176.02	2149.65	2135.98	2121.64	2216.79	2253.12	2189.09	2203.75	2239.57	2166.48	2242.71	2293.09	2215.82	2434.02	2322.23	2219.66	2236.76	2153.46	2265.18	2327.8	2407.82	2219.33	2202.6
	2090.88	2064.56	2092.63	2089.39	2073.85	2085.49	2110.24	2110.53	2103.24	2134.91	2080.19	2112.92	2139.94	2110.99	2115.14	2140.31	2153.89	2142.73	2144.95	2133.6	2103.12	2126.7	2174.32	2176	2174.23	2181.12	2175.76	2149.31	2135.35	2121.28	2215.98	2252.08	2188.48	2203.12	2239	2166.26	2241.93	2292.43	2215.34	2432.33	2321.23	2219.41	2236.29	2152.99	2263.99	2326.69	2406.62	2218.92	2202.35
	2090.82	2064.48	2092.45	2089.18	2073.73	2085.38	2109.89	2110.34	2103.04	2134.68	2079.91	2112.46	2139.58	2110.87	2114.66	2139.88	2153.65	2142.54	2144.67	2133.34	2102.63	2126.17	2173.76	2175.55	2173.65	2180.88	2175.5	2148.97	2134.72	2120.92	2215.17	2251.03	2187.86	2202.49	2238.42	2166.04	2241.14	2291.77	2214.86	2430.64	2320.22	2219.15	2235.81	2152.52	2262.81	2325.57	2405.4	2218.51	2202.1
	2090.77	2064.4	2092.27	2088.97	2073.61	2085.26	2109.53	2110.15	2102.83	2134.45	2079.64	2111.99	2139.22	2110.75	2114.17	2139.45	2153.4	2142.35	2144.39	2133.07	2102.14	2125.65	2173.2	2175.09	2173.06	2180.64	2175.24	2148.62	2134.09	2120.55	2214.35	2249.99	2187.24	2201.86	2237.84	2165.83	2240.36	2291.11	2214.38	2428.95	2319.22	2218.9	2235.34	2152.05	2261.62	2324.46	2404.19	2218.1	2201.85
	2090.71	2064.31	2092.09	2088.75	2073.48	2085.14	2109.18	2109.95	2102.62	2134.22	2079.36	2111.53	2138.85	2110.64	2113.68	2139.01	2153.16	2142.15	2144.11	2132.8	2101.64	2125.12	2172.64	2174.63	2172.47	2180.39	2174.97	2148.27	2133.46	2120.19	2213.53	2248.94	2186.62	2201.23	2237.25	2165.6	2239.57	2290.44	2213.89	2427.25	2318.21	2218.64	2234.86	2151.58	2260.44	2323.34	2402.98	2217.68	2201.59
	2090.65	2064.22	2091.91	2088.54	2073.35	2085.02	2108.83	2109.75	2102.41	2133.98	2079.08	2111.06	2138.49	2110.51	2113.19	2138.58	2152.9	2141.95	2143.82	2132.52	2101.15	2124.59	2172.07	2174.17	2171.88	2180.14	2174.71	2147.93	2132.84	2119.82	2212.72	2247.89	2185.99	2200.59	2236.66	2165.38	2238.78	2289.77	2213.4	2425.56	2317.2	2218.37	2234.38	2151.11	2259.26	2322.22	2401.76	2217.27	2201.33
	2090.59	2064.13	2091.73	2088.32	2073.22	2084.9	2108.47	2109.55	2102.2	2133.74	2078.8	2110.59	2138.12	2110.39	2112.7	2138.14	2152.65	2141.75	2143.53	2132.25	2100.65	2124.06	2171.51	2173.71	2171.28	2179.89	2174.44	2147.58	2132.21	2119.45	2211.9	2246.84	2185.36	2199.96	2236.07	2165.15	2237.99	2289.09	2212.91	2423.86	2316.2	2218.1	2233.9	2150.63	2258.08	2321.09	2400.54	2216.85	2201.06
	2090.52	2064.04	2091.54	2088.1	2073.09	2084.77	2108.11	2109.35	2101.99	2133.5	2078.52	2110.12	2137.76	2110.27	2112.21	2137.7	2152.39	2141.55	2143.24	2131.97	2100.15	2123.53	2170.94	2173.24	2170.69	2179.64	2174.17	2147.22	2131.59	2119.08	2211.08	2245.78	2184.74	2199.32	2235.47	2164.93	2237.2	2288.41	2212.41	2422.16	2315.19	2217.83	2233.41	2150.16	2256.9	2319.96	2399.32	2216.43	2200.79
	2090.46	2063.95	2091.35	2087.88	2072.96	2084.65	2107.76	2109.15	2101.77	2133.26	2078.24	2109.65	2137.39	2110.14	2111.72	2137.26	2152.13	2141.35	2142.95	2131.69	2099.65	2122.99	2170.37	2172.77	2170.09	2179.38	2173.89	2146.87	2130.97	2118.71	2210.25	2244.73	2184.11	2198.68	2234.87	2164.69	2236.41	2287.72	2211.91	2420.46	2314.18	2217.55	2232.93	2149.68	2255.72	2318.83	2398.1	2216	2200.52
	2090.38	2063.85	2091.16	2087.66	2072.83	2084.52	2107.4	2108.94	2101.56	2133.01	2077.96	2109.18	2137.02	2110.01	2111.23	2136.82	2151.86	2141.14	2142.66	2131.4	2099.16	2122.46	2169.8	2172.3	2169.49	2179.12	2173.61	2146.51	2130.35	2118.34	2209.43	2243.68	2183.48	2198.03	2234.26	2164.46	2235.62	2287.03	2211.41	2418.76	2313.16	2217.27	2232.44	2149.2	2254.54	2317.69	2396.87	2215.58	2200.25
	2090.31	2063.75	2090.97	2087.43	2072.69	2084.38	2107.04	2108.74	2101.34	2132.76	2077.67	2108.71	2136.65	2109.88	2110.73	2136.37	2151.59	2140.93	2142.37	2131.11	2098.66	2121.92	2169.23	2171.82	2168.88	2178.85	2173.33	2146.15	2129.73	2117.96	2208.6	2242.62	2182.84	2197.39	2233.65	2164.22	2234.83	2286.34	2210.91	2417.05	2312.15	2216.98	2231.95	2148.72	2253.36	2316.55	2395.64	2215.15	2199.97
	2090.23	2063.65	2090.77	2087.21	2072.55	2084.25	2106.68	2108.52	2101.12	2132.51	2077.39	2108.24	2136.27	2109.75	2110.24	2135.93	2151.32	2140.71	2142.07	2130.82	2098.15	2121.38	2168.65	2171.35	2168.28	2178.58	2173.05	2145.79	2129.11	2117.59	2207.77	2241.57	2182.21	2196.74	2233.04	2163.98	2234.03	2285.64	2210.4	2415.35	2311.14	2216.69	2231.45	2148.24	2252.18	2315.41	2394.41	2214.72	2199.69
	2090.15	2063.55	2090.57	2086.98	2072.41	2084.11	2106.31	2108.31	2100.9	2132.26	2077.1	2107.76	2135.9	2109.61	2109.74	2135.48	2151.04	2140.5	2141.77	2130.53	2097.65	2120.85	2168.08	2170.86	2167.67	2178.31	2172.77	2145.43	2128.49	2117.21	2206.94	2240.51	2181.57	2196.09	2232.42	2163.74	2233.24	2284.93	2209.88	2413.64	2310.12	2216.4	2230.96	2147.75	2251	2314.27	2393.18	2214.29	2199.4
	2090.07	2063.45	2090.37	2086.75	2072.27	2083.98	2105.95	2108.1	2100.67	2132	2076.81	2107.28	2135.52	2109.48	2109.25	2135.03	2150.76	2140.28	2141.47	2130.23	2097.15	2120.31	2167.5	2170.38	2167.06	2178.04	2172.48	2145.07	2127.87	2116.83	2206.11	2239.45	2180.93	2195.44	2231.79	2163.5	2232.44	2284.23	2209.37	2411.93	2309.11	2216.1	2230.46	2147.26	2249.82	2313.12	2391.95	2213.86	2199.11
	2089.98	2063.34	2090.17	2086.52	2072.13	2083.83	2105.59	2107.88	2100.44	2131.74	2076.52	2106.81	2135.14	2109.34	2108.75	2134.57	2150.48	2140.06	2141.17	2129.93	2096.65	2119.77	2166.92	2169.9	2166.45	2177.76	2172.19	2144.7	2127.25	2116.45	2205.28	2238.39	2180.29	2194.79	2231.16	2163.25	2231.64	2283.51	2208.85	2410.22	2308.09	2215.8	2229.96	2146.78	2248.65	2311.97	2390.72	2213.42	2198.82
	2089.9	2063.23	2089.96	2086.29	2071.98	2083.69	2105.22	2107.66	2100.22	2131.48	2076.22	2106.33	2134.76	2109.2	2108.25	2134.12	2150.19	2139.83	2140.87	2129.62	2096.14	2119.23	2166.34	2169.41	2165.84	2177.48	2171.89	2144.33	2126.64	2116.07	2204.45	2237.33	2179.65	2194.14	2230.53	2163	2230.85	2282.8	2208.32	2408.51	2307.07	2215.49	2229.45	2146.29	2247.47	2310.81	2389.48	2212.98	2198.52
	2089.8	2063.12	2089.76	2086.05	2071.84	2083.54	2104.85	2107.44	2099.98	2131.21	2075.93	2105.85	2134.38	2109.05	2107.75	2133.66	2149.9	2139.61	2140.56	2129.32	2095.63	2118.68	2165.76	2168.92	2165.22	2177.19	2171.59	2143.96	2126.02	2115.69	2203.61	2236.27	2179	2193.48	2229.89	2162.74	2230.05	2282.08	2207.8	2406.8	2306.06	2215.17	2228.95	2145.8	2246.29	2309.66	2388.24	2212.54	2198.22
	2089.71	2063.01	2089.55	2085.82	2071.69	2083.4	2104.49	2107.22	2099.75	2130.95	2075.64	2105.37	2134	2108.91	2107.25	2133.21	2149.6	2139.38	2140.25	2129	2095.13	2118.14	2165.17	2168.42	2164.6	2176.91	2171.29	2143.58	2125.41	2115.3	2202.77	2235.21	2178.36	2192.82	2229.25	2162.49	2229.24	2281.35	2207.27	2405.09	2305.04	2214.86	2228.44	2145.3	2245.12	2308.5	2387	2212.1	2197.91
	2089.61	2062.89	2089.34	2085.58	2071.54	2083.25	2104.12	2106.99	2099.52	2130.67	2075.34	2104.89	2133.61	2108.76	2106.75	2132.75	2149.3	2139.14	2139.94	2128.69	2094.62	2117.6	2164.59	2167.93	2163.98	2176.61	2170.98	2143.21	2124.79	2114.91	2201.93	2234.14	2177.71	2192.17	2228.6	2162.23	2228.44	2280.62	2206.73	2403.37	2304.01	2214.53	2227.92	2144.81	2243.94	2307.34	2385.76	2211.65	2197.6
	2089.51	2062.77	2089.12	2085.34	2071.38	2083.09	2103.75	2106.76	2099.28	2130.4	2075.04	2104.4	2133.22	2108.61	2106.25	2132.28	2149	2138.91	2139.63	2128.37	2094.11	2117.05	2164	2167.43	2163.36	2176.32	2170.67	2142.83	2124.18	2114.52	2201.09	2233.08	2177.06	2191.5	2227.95	2161.96	2227.64	2279.88	2206.19	2401.66	2302.99	2214.2	2227.41	2144.31	2242.77	2306.17	2384.51	2211.2	2197.28
	2089.4	2062.65	2088.9	2085.1	2071.23	2082.94	2103.38	2106.53	2099.04	2130.12	2074.74	2103.92	2132.83	2108.45	2105.74	2131.82	2148.7	2138.67	2139.31	2128.05	2093.6	2116.5	2163.41	2166.93	2162.74	2176.02	2170.36	2142.45	2123.57	2114.13	2200.25	2232.02	2176.41	2190.84	2227.29	2161.69	2226.83	2279.15	2205.65	2399.94	2301.97	2213.87	2226.89	2143.82	2241.59	2305	2383.27	2210.75	2196.96
	2089.3	2062.53	2088.68	2084.86	2071.07	2082.78	2103	2106.3	2098.8	2129.85	2074.44	2103.43	2132.44	2108.3	2105.24	2131.35	2148.39	2138.43	2138.99	2127.73	2093.09	2115.96	2162.82	2166.42	2162.12	2175.72	2170.05	2142.06	2122.95	2113.74	2199.4	2230.95	2175.75	2190.18	2226.63	2161.42	2226.03	2278.4	2205.11	2398.22	2300.95	2213.53	2226.37	2143.32	2240.42	2303.83	2382.02	2210.29	2196.64
	2089.18	2062.4	2088.46	2084.61	2070.91	2082.61	2102.63	2106.07	2098.55	2129.56	2074.13	2102.95	2132.04	2108.14	2104.74	2130.89	2148.07	2138.18	2138.67	2127.4	2092.58	2115.41	2162.23	2165.91	2161.49	2175.41	2169.72	2141.68	2122.34	2113.34	2198.56	2229.88	2175.1	2189.51	2225.97	2161.15	2225.22	2277.65	2204.56	2396.5	2299.92	2213.19	2225.84	2142.81	2239.25	2302.66	2380.77	2209.84	2196.31
	2089.07	2062.27	2088.23	2084.36	2070.75	2082.45	2102.26	2105.83	2098.31	2129.28	2073.83	2102.46	2131.64	2107.98	2104.23	2130.42	2147.75	2137.93	2138.35	2127.07	2092.07	2114.86	2161.63	2165.4	2160.86	2175.1	2169.4	2141.29	2121.73	2112.95	2197.71	2228.81	2174.44	2188.84	2225.3	2160.87	2224.41	2276.9	2204	2394.78	2298.9	2212.84	2225.31	2142.31	2238.08	2301.48	2379.52	2209.38	2195.97
	2088.95	2062.14	2088.01	2084.12	2070.58	2082.28	2101.88	2105.59	2098.06	2128.99	2073.52	2101.97	2131.24	2107.81	2103.72	2129.94	2147.43	2137.68	2138.03	2126.73	2091.55	2114.31	2161.04	2164.89	2160.23	2174.78	2169.07	2140.9	2121.12	2112.55	2196.86	2227.75	2173.79	2188.17	2224.62	2160.59	2223.6	2276.14	2203.45	2393.06	2297.87	2212.49	2224.78	2141.81	2236.9	2300.3	2378.26	2208.91	2195.63
	2088.83	2062.01	2087.78	2083.87	2070.42	2082.11	2101.5	2105.35	2097.81	2128.7	2073.21	2101.48	2130.84	2107.64	2103.21	2129.47	2147.11	2137.43	2137.7	2126.39	2091.04	2113.76	2160.44	2164.37	2159.6	2174.46	2168.74	2140.5	2120.51	2112.14	2196	2226.68	2173.13	2187.5	2223.94	2160.3	2222.79	2275.38	2202.89	2391.34	2296.84	2212.13	2224.24	2141.3	2235.73	2299.12	2377	2208.45	2195.28
	2088.7	2061.87	2087.54	2083.61	2070.25	2081.94	2101.13	2105.1	2097.55	2128.41	2072.9	2100.99	2130.44	2107.48	2102.7	2128.99	2146.78	2137.17	2137.37	2126.05	2090.53	2113.2	2159.84	2163.85	2158.96	2174.14	2168.4	2140.11	2119.9	2111.74	2195.15	2225.61	2172.47	2186.82	2223.26	2160.02	2221.98	2274.62	2202.32	2389.61	2295.81	2211.76	2223.7	2140.79	2234.56	2297.94	2375.74	2207.98	2194.93
	2088.57	2061.73	2087.31	2083.36	2070.08	2081.76	2100.75	2104.86	2097.3	2128.11	2072.59	2100.5	2130.03	2107.3	2102.19	2128.52	2146.44	2136.91	2137.04	2125.7	2090.01	2112.65	2159.24	2163.33	2158.33	2173.81	2168.06	2139.71	2119.29	2111.34	2194.3	2224.54	2171.8	2186.15	2222.57	2159.72	2221.16	2273.85	2201.76	2387.89	2294.78	2211.39	2223.16	2140.28	2233.39	2296.75	2374.48	2207.5	2194.58
	2088.44	2061.59	2087.07	2083.1	2069.9	2081.59	2100.37	2104.61	2097.04	2127.81	2072.28	2100.01	2129.62	2107.13	2101.68	2128.04	2146.11	2136.64	2136.7	2125.35	2089.49	2112.1	2158.63	2162.81	2157.69	2173.48	2167.72	2139.31	2118.68	2110.93	2193.44	2223.46	2171.14	2185.47	2221.88	2159.43	2220.35	2273.07	2201.18	2386.16	2293.75	2211.02	2222.62	2139.77	2232.22	2295.56	2373.22	2207.03	2194.22
	2088.31	2061.45	2086.82	2082.84	2069.73	2081.4	2099.99	2104.35	2096.78	2127.51	2071.96	2099.51	2129.21	2106.95	2101.17	2127.56	2145.77	2136.37	2136.37	2125	2088.98	2111.54	2158.03	2162.28	2157.05	2173.15	2167.37	2138.9	2118.06	2110.52	2192.58	2222.39	2170.47	2184.79	2221.19	2159.13	2219.53	2272.29	2200.61	2384.43	2292.72	2210.63	2222.07	2139.26	2231.05	2294.37	2371.96	2206.55	2193.85
	2088.17	2061.3	2086.58	2082.58	2069.55	2081.22	2099.61	2104.1	2096.51	2127.2	2071.65	2099.02	2128.8	2106.77	2100.66	2127.07	2145.42	2136.1	2136.03	2124.64	2088.46	2110.99	2157.42	2161.75	2156.41	2172.81	2167.02	2138.49	2117.45	2110.11	2191.72	2221.32	2169.81	2184.11	2220.48	2158.82	2218.71	2271.51	2200.03	2382.71	2291.68	2210.25	2221.51	2138.74	2229.89	2293.17	2370.69	2206.07	2193.48
	2088.03	2061.15	2086.33	2082.32	2069.37	2081.03	2099.22	2103.85	2096.25	2126.9	2071.33	2098.52	2128.38	2106.59	2100.14	2126.59	2145.07	2135.83	2135.68	2124.28	2087.94	2110.43	2156.81	2161.22	2155.76	2172.47	2166.66	2138.08	2116.85	2109.69	2190.86	2220.25	2169.14	2183.43	2219.78	2158.52	2217.89	2270.72	2199.45	2380.98	2290.65	2209.86	2220.96	2138.22	2228.72	2291.97	2369.42	2205.59	2193.11
	2087.88	2061	2086.08	2082.06	2069.18	2080.84	2098.84	2103.59	2095.98	2126.59	2071.01	2098.02	2127.96	2106.4	2099.63	2126.1	2144.72	2135.55	2135.34	2123.91	2087.42	2109.87	2156.21	2160.68	2155.12	2172.12	2166.3	2137.67	2116.24	2109.28	2190	2219.17	2168.47	2182.74	2219.07	2158.21	2217.07	2269.93	2198.86	2379.25	2289.61	2209.46	2220.4	2137.71	2227.55	2290.78	2368.15	2205.1	2192.73
	2087.73	2060.85	2085.83	2081.79	2069	2080.65	2098.45	2103.33	2095.71	2126.27	2070.69	2097.53	2127.54	2106.22	2099.11	2125.61	2144.36	2135.27	2134.99	2123.55	2086.9	2109.32	2155.59	2160.14	2154.47	2171.77	2165.94	2137.26	2115.63	2108.86	2189.13	2218.1	2167.8	2182.06	2218.36	2157.89	2216.25	2269.13	2198.27	2377.52	2288.58	2209.06	2219.84	2137.19	2226.38	2289.57	2366.88	2204.61	2192.34
	2087.58	2060.69	2085.58	2081.53	2068.81	2080.46	2098.07	2103.06	2095.43	2125.96	2070.36	2097.03	2127.12	2106.03	2098.6	2125.12	2144	2134.99	2134.64	2123.17	2086.38	2108.76	2154.98	2159.6	2153.83	2171.42	2165.57	2136.84	2115.02	2108.44	2188.26	2217.02	2167.12	2181.37	2217.64	2157.57	2215.43	2268.33	2197.68	2375.79	2287.54	2208.65	2219.27	2136.66	2225.22	2288.37	2365.61	2204.12	2191.95
	2087.42	2060.53	2085.32	2081.26	2068.62	2080.26	2097.68	2102.8	2095.16	2125.64	2070.04	2096.53	2126.69	2105.83	2098.08	2124.63	2143.64	2134.7	2134.29	2122.8	2085.86	2108.2	2154.37	2159.06	2153.18	2171.06	2165.2	2136.42	2114.41	2108.02	2187.4	2215.95	2166.45	2180.68	2216.92	2157.25	2214.6	2267.53	2197.08	2374.06	2286.5	2208.24	2218.7	2136.14	2224.05	2287.16	2364.33	2203.62	2191.56
	2087.27	2060.37	2085.06	2080.99	2068.43	2080.06	2097.29	2102.53	2094.88	2125.32	2069.71	2096.03	2126.27	2105.64	2097.56	2124.13	2143.27	2134.41	2133.94	2122.42	2085.34	2107.64	2153.75	2158.51	2152.52	2170.7	2164.83	2136	2113.8	2107.6	2186.53	2214.87	2165.77	2179.99	2216.19	2156.93	2213.78	2266.72	2196.49	2372.33	2285.47	2207.82	2218.13	2135.62	2222.89	2285.96	2363.05	2203.13	2191.15
	2087.1	2060.21	2084.8	2080.71	2068.24	2079.86	2096.91	2102.26	2094.6	2125	2069.39	2095.53	2125.84	2105.44	2097.04	2123.64	2142.9	2134.12	2133.58	2122.04	2084.82	2107.08	2153.14	2157.96	2151.87	2170.33	2164.45	2135.57	2113.19	2107.17	2185.66	2213.79	2165.1	2179.3	2215.46	2156.6	2212.95	2265.91	2195.88	2370.6	2284.43	2207.4	2217.55	2135.09	2221.73	2284.75	2361.78	2202.63	2190.75
	2086.94	2060.04	2084.53	2080.44	2068.04	2079.65	2096.52	2101.99	2094.32	2124.67	2069.06	2095.02	2125.41	2105.24	2096.52	2123.14	2142.53	2133.82	2133.22	2121.65	2084.29	2106.52	2152.52	2157.41	2151.22	2169.96	2164.06	2135.15	2112.58	2106.75	2184.79	2212.72	2164.42	2178.61	2214.73	2156.27	2212.12	2265.09	2195.28	2368.86	2283.39	2206.97	2216.97	2134.56	2220.57	2283.53	2360.5	2202.12	2190.34
	2086.77	2059.87	2084.26	2080.16	2067.84	2079.44	2096.13	2101.71	2094.03	2124.34	2068.73	2094.52	2124.97	2105.03	2096	2122.64	2142.15	2133.52	2132.86	2121.26	2083.77	2105.95	2151.9	2156.86	2150.56	2169.59	2163.68	2134.72	2111.98	2106.32	2183.91	2211.64	2163.74	2177.91	2213.99	2155.93	2211.3	2264.27	2194.67	2367.13	2282.35	2206.53	2216.39	2134.03	2219.41	2282.32	2359.21	2201.62	2189.92
	2086.6	2059.7	2083.99	2079.88	2067.64	2079.23	2095.73	2101.44	2093.74	2124.01	2068.39	2094.02	2124.54	2104.83	2095.48	2122.14	2141.77	2133.22	2132.49	2120.87	2083.24	2105.39	2151.28	2156.3	2149.91	2169.21	2163.29	2134.28	2111.37	2105.89	2183.04	2210.56	2163.06	2177.22	2213.25	2155.59	2210.47	2263.45	2194.05	2365.4	2281.31	2206.1	2215.8	2133.5	2218.25	2281.1	2357.93	2201.11	2189.5
	2086.42	2059.53	2083.72	2079.6	2067.44	2079.02	2095.34	2101.16	2093.45	2123.68	2068.06	2093.51	2124.1	2104.62	2094.96	2121.63	2141.39	2132.91	2132.13	2120.48	2082.72	2104.83	2150.66	2155.75	2149.25	2168.83	2162.89	2133.85	2110.76	2105.45	2182.16	2209.49	2162.38	2176.52	2212.51	2155.25	2209.64	2262.62	2193.44	2363.67	2280.26	2205.65	2215.21	2132.97	2217.09	2279.89	2356.65	2200.6	2189.08
	2086.25	2059.35	2083.44	2079.32	2067.24	2078.8	2094.95	2100.88	2093.16	2123.34	2067.72	2093	2123.66	2104.41	2094.44	2121.13	2141	2132.6	2131.76	2120.08	2082.2	2104.26	2150.03	2155.19	2148.59	2168.45	2162.49	2133.41	2110.15	2105.02	2181.29	2208.41	2161.69	2175.82	2211.76	2154.9	2208.81	2261.79	2192.82	2361.94	2279.22	2205.2	2214.62	2132.44	2215.93	2278.67	2355.36	2200.08	2188.65
	2086.07	2059.17	2083.17	2079.04	2067.03	2078.58	2094.55	2100.6	2092.87	2123	2067.39	2092.5	2123.22	2104.2	2093.91	2120.62	2140.61	2132.29	2131.39	2119.67	2081.67	2103.7	2149.41	2154.62	2147.93	2168.06	2162.09	2132.97	2109.55	2104.58	2180.41	2207.33	2161.01	2175.12	2211.01	2154.55	2207.97	2260.95	2192.2	2360.21	2278.18	2204.75	2214.02	2131.9	2214.77	2277.45	2354.07	2199.57	2188.21
	2085.88	2058.99	2082.89	2078.75	2066.82	2078.36	2094.16	2100.31	2092.57	2122.66	2067.05	2091.99	2122.78	2103.98	2093.39	2120.11	2140.21	2131.98	2131.01	2119.27	2081.14	2103.14	2148.78	2154.06	2147.26	2167.67	2161.69	2132.53	2108.94	2104.15	2179.53	2206.26	2160.32	2174.42	2210.25	2154.2	2207.14	2260.11	2191.57	2358.47	2277.14	2204.29	2213.42	2131.37	2213.62	2276.22	2352.79	2199.05	2187.77
	2085.69	2058.81	2082.6	2078.47	2066.61	2078.14	2093.76	2100.02	2092.27	2122.31	2066.71	2091.48	2122.33	2103.76	2092.86	2119.6	2139.81	2131.66	2130.63	2118.86	2080.62	2102.57	2148.15	2153.49	2146.6	2167.27	2161.28	2132.08	2108.33	2103.71	2178.65	2205.18	2159.63	2173.71	2209.49	2153.84	2206.3	2259.27	2190.94	2356.74	2276.09	2203.83	2212.82	2130.83	2212.46	2275	2351.5	2198.52	2187.33
	2085.5	2058.63	2082.32	2078.18	2066.4	2077.91	2093.37	2099.73	2091.97	2121.97	2066.37	2090.97	2121.88	2103.54	2092.34	2119.09	2139.41	2131.34	2130.25	2118.45	2080.09	2102	2147.52	2152.92	2145.93	2166.87	2160.86	2131.64	2107.72	2103.27	2177.77	2204.1	2158.95	2173.01	2208.73	2153.48	2205.47	2258.42	2190.31	2355.01	2275.05	2203.36	2212.21	2130.29	2211.31	2273.77	2350.2	2198	2186.88
	2085.31	2058.44	2082.03	2077.89	2066.18	2077.68	2092.97	2099.44	2091.67	2121.62	2066.02	2090.46	2121.43	2103.32	2091.81	2118.58	2139.01	2131.01	2129.87	2118.03	2079.57	2101.44	2146.89	2152.35	2145.27	2166.47	2160.45	2131.19	2107.12	2102.82	2176.89	2203.02	2158.26	2172.3	2207.96	2153.11	2204.63	2257.57	2189.68	2353.28	2274	2202.88	2211.6	2129.75	2210.16	2272.55	2348.91	2197.47	2186.42
	2085.11	2058.25	2081.74	2077.6	2065.96	2077.45	2092.57	2099.15	2091.36	2121.27	2065.68	2089.95	2120.98	2103.09	2091.28	2118.07	2138.6	2130.68	2129.49	2117.61	2079.04	2100.87	2146.26	2151.77	2144.6	2166.07	2160.03	2130.74	2106.51	2102.38	2176.01	2201.95	2157.57	2171.59	2207.19	2152.75	2203.79	2256.72	2189.04	2351.55	2272.96	2202.4	2210.98	2129.21	2209.01	2271.32	2347.62	2196.94	2185.96
	2084.91	2058.06	2081.45	2077.3	2065.75	2077.22	2092.17	2098.85	2091.05	2120.91	2065.33	2089.44	2120.52	2102.87	2090.76	2117.55	2138.19	2130.35	2129.1	2117.19	2078.51	2100.31	2145.63	2151.2	2143.93	2165.66	2159.6	2130.28	2105.9	2101.93	2175.12	2200.87	2156.88	2170.89	2206.42	2152.37	2202.96	2255.86	2188.4	2349.82	2271.91	2201.92	2210.37	2128.67	2207.86	2270.09	2346.32	2196.41	2185.5
	2084.71	2057.86	2081.15	2077.01	2065.52	2076.98	2091.77	2098.56	2090.74	2120.56	2064.99	2088.93	2120.07	2102.64	2090.23	2117.03	2137.77	2130.02	2128.71	2116.76	2077.98	2099.74	2145	2150.62	2143.26	2165.24	2159.17	2129.82	2105.3	2101.48	2174.24	2199.79	2156.18	2170.18	2205.64	2152	2202.12	2255	2187.76	2348.09	2270.87	2201.43	2209.75	2128.12	2206.71	2268.86	2345.03	2195.87	2185.03
	2084.5	2057.67	2080.85	2076.71	2065.3	2076.74	2091.37	2098.26	2090.43	2120.2	2064.64	2088.42	2119.61	2102.4	2089.7	2116.51	2137.35	2129.68	2128.32	2116.33	2077.46	2099.17	2144.36	2150.04	2142.59	2164.82	2158.74	2129.37	2104.69	2101.03	2173.35	2198.72	2155.49	2169.46	2204.86	2151.62	2201.28	2254.13	2187.11	2346.36	2269.82	2200.93	2209.12	2127.58	2205.56	2267.62	2343.73	2195.34	2184.55
	2084.3	2057.47	2080.55	2076.41	2065.07	2076.5	2090.97	2097.95	2090.11	2119.84	2064.29	2087.91	2119.15	2102.17	2089.17	2115.99	2136.93	2129.34	2127.93	2115.9	2076.93	2098.6	2143.73	2149.45	2141.92	2164.4	2158.3	2128.9	2104.09	2100.58	2172.46	2197.64	2154.8	2168.75	2204.08	2151.24	2200.44	2253.27	2186.46	2344.63	2268.77	2200.43	2208.49	2127.03	2204.42	2266.39	2342.43	2194.8	2184.08
	2084.08	2057.26	2080.25	2076.11	2064.85	2076.25	2090.57	2097.65	2089.79	2119.47	2063.94	2087.39	2118.69	2101.93	2088.64	2115.47	2136.51	2129	2127.53	2115.47	2076.4	2098.03	2143.09	2148.87	2141.24	2163.98	2157.86	2128.44	2103.48	2100.13	2171.58	2196.56	2154.1	2168.04	2203.29	2150.85	2199.59	2252.39	2185.81	2342.91	2267.73	2199.93	2207.86	2126.49	2203.27	2265.16	2341.14	2194.25	2183.59
	2083.87	2057.06	2079.95	2075.81	2064.62	2076.01	2090.17	2097.34	2089.47	2119.11	2063.58	2086.88	2118.22	2101.69	2088.11	2114.95	2136.08	2128.66	2127.13	2115.03	2075.87	2097.46	2142.45	2148.28	2140.57	2163.55	2157.42	2127.97	2102.87	2099.67	2170.69	2195.49	2153.41	2167.32	2202.5	2150.46	2198.75	2251.52	2185.15	2341.18	2266.68	2199.42	2207.23	2125.94	2202.13	2263.92	2339.84	2193.71	2183.1
	2083.65	2056.86	2079.64	2075.51	2064.38	2075.76	2089.76	2097.04	2089.15	2118.74	2063.23	2086.36	2117.76	2101.45	2087.58	2114.42	2135.65	2128.31	2126.73	2114.59	2075.34	2096.9	2141.81	2147.69	2139.89	2163.12	2156.97	2127.51	2102.27	2099.22	2169.8	2194.41	2152.71	2166.61	2201.71	2150.07	2197.91	2250.64	2184.5	2339.45	2265.63	2198.9	2206.59	2125.39	2200.99	2262.68	2338.54	2193.16	2182.61
	2083.43	2056.65	2079.33	2075.2	2064.15	2075.51	2089.36	2096.73	2088.83	2118.37	2062.87	2085.85	2117.29	2101.2	2087.04	2113.9	2135.21	2127.96	2126.33	2114.14	2074.81	2096.33	2141.17	2147.1	2139.22	2162.68	2156.52	2127.03	2101.66	2098.76	2168.91	2193.34	2152.01	2165.89	2200.91	2149.67	2197.06	2249.76	2183.83	2337.73	2264.58	2198.38	2205.95	2124.84	2199.85	2261.45	2337.23	2192.61	2182.11
	2083.21	2056.44	2079.02	2074.89	2063.91	2075.25	2088.95	2096.41	2088.5	2118	2062.51	2085.33	2116.82	2100.95	2086.51	2113.37	2134.78	2127.6	2125.92	2113.69	2074.28	2095.76	2140.53	2146.51	2138.54	2162.24	2156.07	2126.56	2101.06	2098.3	2168.02	2192.26	2151.31	2165.17	2200.11	2149.27	2196.22	2248.88	2183.17	2336	2263.54	2197.86	2205.31	2124.29	2198.71	2260.21	2335.93	2192.06	2181.61
	2082.98	2056.22	2078.71	2074.59	2063.68	2074.99	2088.55	2096.1	2088.17	2117.62	2062.16	2084.82	2116.35	2100.71	2085.98	2112.84	2134.34	2127.24	2125.51	2113.24	2073.75	2095.19	2139.89	2145.91	2137.86	2161.8	2155.61	2126.09	2100.45	2097.84	2167.13	2191.19	2150.61	2164.45	2199.31	2148.87	2195.37	2247.99	2182.51	2334.28	2262.49	2197.33	2204.66	2123.73	2197.57	2258.97	2334.63	2191.5	2181.1
	2082.75	2056.01	2078.39	2074.28	2063.44	2074.73	2088.14	2095.78	2087.84	2117.25	2061.8	2084.3	2115.87	2100.45	2085.44	2112.31	2133.89	2126.88	2125.1	2112.79	2073.23	2094.62	2139.25	2145.32	2137.18	2161.35	2155.15	2125.61	2099.85	2097.37	2166.24	2190.11	2149.91	2163.73	2198.5	2148.46	2194.52	2247.1	2181.84	2332.56	2261.44	2196.79	2204.01	2123.18	2196.44	2257.73	2333.32	2190.94	2180.58
	2082.52	2055.79	2078.07	2073.97	2063.19	2074.47	2087.74	2095.47	2087.51	2116.87	2061.43	2083.78	2115.4	2100.2	2084.91	2111.77	2133.45	2126.52	2124.69	2112.33	2072.7	2094.05	2138.61	2144.72	2136.5	2160.9	2154.68	2125.13	2099.24	2096.91	2165.34	2189.04	2149.21	2163.01	2197.69	2148.05	2193.68	2246.2	2181.17	2330.84	2260.39	2196.25	2203.35	2122.63	2195.31	2256.49	2332.02	2190.38	2180.07
	2082.28	2055.57	2077.75	2073.65	2062.95	2074.21	2087.33	2095.15	2087.17	2116.49	2061.07	2083.26	2114.92	2099.94	2084.38	2111.24	2133	2126.15	2124.27	2111.87	2072.17	2093.48	2137.96	2144.12	2135.82	2160.45	2154.22	2124.65	2098.64	2096.44	2164.45	2187.97	2148.51	2162.29	2196.88	2147.64	2192.83	2245.31	2180.49	2329.12	2259.34	2195.71	2202.69	2122.07	2194.17	2255.24	2330.71	2189.82	2179.54
	2082.04	2055.35	2077.43	2073.34	2062.7	2073.94	2086.92	2094.82	2086.84	2116.1	2060.71	2082.75	2114.44	2099.68	2083.84	2110.71	2132.55	2125.78	2123.85	2111.41	2071.64	2092.91	2137.32	2143.51	2135.14	2159.99	2153.74	2124.16	2098.03	2095.98	2163.56	2186.9	2147.81	2161.57	2196.07	2147.22	2191.98	2244.41	2179.82	2327.4	2258.3	2195.16	2202.03	2121.51	2193.04	2254	2329.41	2189.25	2179.02
	2081.8	2055.13	2077.1	2073.02	2062.46	2073.67	2086.51	2094.5	2086.5	2115.72	2060.34	2082.23	2113.96	2099.42	2083.31	2110.17	2132.09	2125.41	2123.43	2110.94	2071.11	2092.33	2136.67	2142.91	2134.46	2159.53	2153.27	2123.67	2097.43	2095.51	2162.66	2185.83	2147.1	2160.84	2195.25	2146.8	2191.13	2243.5	2179.14	2325.68	2257.25	2194.61	2201.37	2120.96	2191.91	2252.76	2328.1	2188.68	2178.48
	2081.56	2054.9	2076.78	2072.7	2062.2	2073.4	2086.1	2094.17	2086.15	2115.33	2059.97	2081.71	2113.48	2099.16	2082.77	2109.63	2131.63	2125.03	2123	2110.47	2070.58	2091.76	2136.02	2142.3	2133.77	2159.07	2152.79	2123.18	2096.82	2095.04	2161.77	2184.75	2146.4	2160.12	2194.43	2146.38	2190.28	2242.6	2178.46	2323.97	2256.2	2194.05	2200.7	2120.4	2190.79	2251.51	2326.79	2188.11	2177.95
	2081.31	2054.67	2076.45	2072.39	2061.95	2073.13	2085.69	2093.84	2085.81	2114.94	2059.61	2081.19	2112.99	2098.89	2082.23	2109.09	2131.17	2124.66	2122.58	2110	2070.05	2091.19	2135.38	2141.69	2133.09	2158.6	2152.3	2122.69	2096.22	2094.56	2160.87	2183.69	2145.69	2159.39	2193.61	2145.95	2189.43	2241.69	2177.77	2322.25	2255.15	2193.48	2200.03	2119.84	2189.66	2250.27	2325.49	2187.54	2177.4
	2081.06	2054.44	2076.12	2072.07	2061.7	2072.85	2085.28	2093.51	2085.46	2114.54	2059.24	2080.67	2112.51	2098.63	2081.7	2108.55	2130.71	2124.27	2122.15	2109.52	2069.52	2090.62	2134.73	2141.08	2132.4	2158.13	2151.82	2122.2	2095.61	2094.09	2159.98	2182.62	2144.99	2158.66	2192.78	2145.52	2188.57	2240.78	2177.09	2320.54	2254.1	2192.92	2199.35	2119.28	2188.54	2249.03	2324.18	2186.97	2176.86
	2080.81	2054.21	2075.78	2071.74	2061.44	2072.57	2084.87	2093.18	2085.11	2114.15	2058.87	2080.15	2112.02	2098.36	2081.16	2108.01	2130.24	2123.89	2121.72	2109.05	2068.99	2090.05	2134.08	2140.47	2131.72	2157.65	2151.33	2121.7	2095.01	2093.61	2159.08	2181.55	2144.28	2157.94	2191.96	2145.08	2187.72	2239.86	2176.4	2318.83	2253.06	2192.34	2198.68	2118.72	2187.42	2247.78	2322.87	2186.39	2176.3
	2080.55	2053.97	2075.45	2071.42	2061.18	2072.29	2084.46	2092.85	2084.76	2113.75	2058.49	2079.63	2111.53	2098.08	2080.62	2107.47	2129.77	2123.5	2121.28	2108.56	2068.47	2089.48	2133.43	2139.86	2131.03	2157.18	2150.83	2121.2	2094.4	2093.14	2158.18	2180.48	2143.58	2157.21	2191.12	2144.65	2186.87	2238.95	2175.71	2317.12	2252.01	2191.76	2197.99	2118.16	2186.3	2246.54	2321.56	2185.81	2175.75
	2080.3	2053.74	2075.11	2071.09	2060.92	2072.01	2084.05	2092.51	2084.41	2113.36	2058.12	2079.11	2111.03	2097.81	2080.08	2106.93	2129.3	2123.11	2120.85	2108.08	2067.94	2088.91	2132.78	2139.24	2130.34	2156.69	2150.34	2120.7	2093.8	2092.66	2157.28	2179.41	2142.87	2156.48	2190.29	2144.2	2186.01	2238.02	2175.02	2315.41	2250.96	2191.18	2197.31	2117.59	2185.18	2245.29	2320.25	2185.23	2175.19
	2080.04	2053.5	2074.77	2070.77	2060.66	2071.72	2083.64	2092.18	2084.05	2112.95	2057.75	2078.58	2110.54	2097.53	2079.55	2106.38	2128.82	2122.72	2120.41	2107.59	2067.41	2088.34	2132.13	2138.63	2129.66	2156.21	2149.84	2120.2	2093.19	2092.18	2156.39	2178.35	2142.16	2155.75	2189.46	2143.76	2185.16	2237.1	2174.32	2313.7	2249.91	2190.59	2196.62	2117.03	2184.06	2244.04	2318.94	2184.64	2174.62
	2079.77	2053.26	2074.43	2070.44	2060.4	2071.43	2083.22	2091.84	2083.7	2112.55	2057.37	2078.06	2110.04	2097.25	2079.01	2105.84	2128.35	2122.32	2119.97	2107.1	2066.88	2087.77	2131.47	2138.01	2128.97	2155.72	2149.33	2119.7	2092.59	2091.7	2155.49	2177.29	2141.45	2155.01	2188.62	2143.31	2184.3	2236.18	2173.62	2312	2248.87	2190	2195.93	2116.47	2182.95	2242.8	2317.63	2184.06	2174.05
	2079.51	2053.01	2074.08	2070.11	2060.13	2071.14	2082.81	2091.5	2083.34	2112.15	2056.99	2077.54	2109.55	2096.97	2078.47	2105.29	2127.86	2121.92	2119.52	2106.61	2066.35	2087.19	2130.82	2137.39	2128.28	2155.23	2148.82	2119.19	2091.98	2091.22	2154.59	2176.22	2140.74	2154.28	2187.78	2142.86	2183.45	2235.25	2172.93	2310.29	2247.82	2189.4	2195.23	2115.9	2181.84	2241.55	2316.32	2183.47	2173.47
	2079.24	2052.77	2073.74	2069.78	2059.86	2070.85	2082.4	2091.15	2082.97	2111.74	2056.61	2077.02	2109.05	2096.69	2077.93	2104.74	2127.38	2121.52	2119.08	2106.12	2065.83	2086.62	2130.17	2136.76	2127.59	2154.73	2148.31	2118.68	2091.38	2090.73	2153.69	2175.16	2140.03	2153.55	2186.93	2142.4	2182.59	2234.32	2172.22	2308.59	2246.77	2188.8	2194.54	2115.34	2180.73	2240.31	2315.01	2182.87	2172.89
	2078.96	2052.52	2073.39	2069.45	2059.59	2070.55	2081.98	2090.81	2082.61	2111.33	2056.23	2076.49	2108.55	2096.4	2077.39	2104.19	2126.9	2121.12	2118.63	2105.62	2065.3	2086.05	2129.51	2136.14	2126.9	2154.23	2147.8	2118.17	2090.77	2090.25	2152.79	2174.1	2139.32	2152.82	2186.09	2141.94	2181.74	2233.38	2171.52	2306.89	2245.73	2188.19	2193.83	2114.77	2179.62	2239.06	2313.7	2182.28	2172.31
	2078.69	2052.27	2073.04	2069.11	2059.32	2070.25	2081.57	2090.46	2082.24	2110.92	2055.85	2075.97	2108.05	2096.11	2076.85	2103.64	2126.41	2120.71	2118.18	2105.12	2064.77	2085.48	2128.86	2135.52	2126.21	2153.73	2147.28	2117.66	2090.17	2089.76	2151.9	2173.04	2138.61	2152.08	2185.24	2141.48	2180.88	2232.45	2170.81	2305.2	2244.68	2187.58	2193.13	2114.2	2178.51	2237.81	2312.38	2181.68	2171.72
	2078.41	2052.02	2072.68	2068.78	2059.05	2069.95	2081.15	2090.11	2081.88	2110.51	2055.47	2075.45	2107.54	2095.82	2076.31	2103.09	2125.92	2120.3	2117.73	2104.61	2064.25	2084.91	2128.2	2134.89	2125.51	2153.23	2146.76	2117.14	2089.56	2089.27	2151	2171.98	2137.9	2151.35	2184.39	2141.02	2180.02	2231.51	2170.11	2303.5	2243.64	2186.97	2192.42	2113.63	2177.41	2236.57	2311.07	2181.09	2171.12
	2078.13	2051.77	2072.33	2068.44	2058.77	2069.65	2080.74	2089.76	2081.51	2110.09	2055.09	2074.92	2107.04	2095.53	2075.77	2102.54	2125.42	2119.88	2117.27	2104.11	2063.72	2084.34	2127.55	2134.26	2124.82	2152.72	2146.23	2116.62	2088.96	2088.78	2150.1	2170.92	2137.19	2150.61	2183.54	2140.55	2179.16	2230.57	2169.4	2301.81	2242.59	2186.34	2191.71	2113.07	2176.31	2235.32	2309.76	2180.49	2170.52
	2077.85	2051.51	2071.97	2068.11	2058.5	2069.35	2080.32	2089.41	2081.13	2109.68	2054.7	2074.4	2106.53	2095.24	2075.23	2101.98	2124.93	2119.47	2116.81	2103.6	2063.19	2083.77	2126.89	2133.63	2124.13	2152.21	2145.7	2116.1	2088.35	2088.29	2149.2	2169.86	2136.48	2149.87	2182.68	2140.07	2178.3	2229.63	2168.68	2300.12	2241.55	2185.72	2190.99	2112.5	2175.21	2234.08	2308.45	2179.88	2169.92
	2077.57	2051.25	2071.61	2067.77	2058.22	2069.04	2079.9	2089.06	2080.76	2109.26	2054.32	2073.88	2106.02	2094.94	2074.69	2101.43	2124.43	2119.05	2116.35	2103.08	2062.67	2083.2	2126.24	2133	2123.44	2151.69	2145.17	2115.58	2087.75	2087.8	2148.3	2168.81	2135.77	2149.14	2181.83	2139.6	2177.44	2228.68	2167.97	2298.43	2240.5	2185.09	2190.27	2111.93	2174.11	2232.83	2307.14	2179.28	2169.31
	2077.28	2050.99	2071.25	2067.43	2057.93	2068.73	2079.49	2088.7	2080.38	2108.84	2053.93	2073.35	2105.51	2094.64	2074.15	2100.87	2123.93	2118.63	2115.89	2102.57	2062.14	2082.63	2125.58	2132.37	2122.74	2151.17	2144.63	2115.06	2087.14	2087.31	2147.4	2167.76	2135.06	2148.4	2180.97	2139.12	2176.58	2227.73	2167.25	2296.74	2239.46	2184.45	2189.55	2111.36	2173.02	2231.59	2305.82	2178.67	2168.7
	2076.99	2050.73	2070.89	2067.08	2057.65	2068.42	2079.07	2088.34	2080	2108.42	2053.54	2072.83	2105	2094.34	2073.6	2100.32	2123.42	2118.2	2115.42	2102.05	2061.62	2082.06	2124.92	2131.73	2122.05	2150.65	2144.1	2114.53	2086.54	2086.81	2146.5	2166.7	2134.34	2147.66	2180.11	2138.64	2175.72	2226.78	2166.54	2295.06	2238.41	2183.81	2188.83	2110.79	2171.92	2230.34	2304.51	2178.06	2168.08
	2076.7	2050.47	2070.53	2066.74	2057.37	2068.1	2078.65	2087.98	2079.62	2107.99	2053.15	2072.3	2104.48	2094.04	2073.06	2099.76	2122.91	2117.77	2114.95	2101.53	2061.1	2081.49	2124.26	2131.1	2121.36	2150.12	2143.55	2114	2085.93	2086.32	2145.6	2165.65	2133.63	2146.92	2179.25	2138.15	2174.86	2225.83	2165.82	2293.37	2237.37	2183.17	2188.1	2110.21	2170.83	2229.1	2303.2	2177.45	2167.46
	2076.4	2050.2	2070.16	2066.4	2057.08	2067.79	2078.24	2087.62	2079.24	2107.57	2052.76	2071.78	2103.97	2093.73	2072.52	2099.2	2122.41	2117.34	2114.48	2101.01	2060.57	2080.92	2123.61	2130.46	2120.66	2149.59	2143.01	2113.47	2085.33	2085.82	2144.7	2164.6	2132.92	2146.18	2178.38	2137.66	2174	2224.87	2165.09	2291.7	2236.33	2182.52	2187.37	2109.64	2169.74	2227.85	2301.89	2176.84	2166.83
	2076.1	2049.93	2069.79	2066.05	2056.79	2067.47	2077.82	2087.26	2078.85	2107.14	2052.37	2071.26	2103.45	2093.43	2071.98	2098.64	2121.89	2116.91	2114.01	2100.48	2060.05	2080.35	2122.95	2129.82	2119.97	2149.06	2142.46	2112.94	2084.72	2085.32	2143.8	2163.55	2132.2	2145.44	2177.52	2137.17	2173.14	2223.92	2164.37	2290.02	2235.29	2181.87	2186.63	2109.07	2168.66	2226.61	2300.57	2176.22	2166.2
	2075.8	2049.66	2069.42	2065.7	2056.5	2067.15	2077.4	2086.89	2078.47	2106.71	2051.97	2070.73	2102.93	2093.12	2071.44	2098.08	2121.38	2116.47	2113.53	2099.95	2059.53	2079.78	2122.29	2129.19	2119.27	2148.53	2141.9	2112.4	2084.11	2084.82	2142.9	2162.51	2131.49	2144.7	2176.65	2136.67	2172.28	2222.96	2163.65	2288.34	2234.24	2181.21	2185.89	2108.5	2167.57	2225.37	2299.26	2175.6	2165.56
	2075.5	2049.39	2069.05	2065.36	2056.21	2066.83	2076.98	2086.53	2078.08	2106.28	2051.58	2070.21	2102.41	2092.81	2070.89	2097.52	2120.86	2116.03	2113.05	2099.42	2059	2079.22	2121.63	2128.54	2118.58	2147.99	2141.35	2111.87	2083.51	2084.32	2142	2161.46	2130.78	2143.96	2175.78	2136.17	2171.41	2222	2162.92	2286.67	2233.2	2180.55	2185.15	2107.92	2166.49	2224.13	2297.95	2174.98	2164.92
	2075.19	2049.12	2068.68	2065.01	2055.91	2066.5	2076.56	2086.16	2077.69	2105.85	2051.18	2069.68	2101.89	2092.49	2070.35	2096.95	2120.35	2115.59	2112.57	2098.89	2058.48	2078.65	2120.97	2127.9	2117.88	2147.44	2140.79	2111.33	2082.9	2083.82	2141.1	2160.42	2130.06	2143.22	2174.9	2135.67	2170.55	2221.03	2162.19	2285	2232.16	2179.88	2184.4	2107.35	2165.41	2222.88	2296.64	2174.36	2164.27
	2074.89	2048.84	2068.3	2064.65	2055.62	2066.17	2076.14	2085.79	2077.29	2105.41	2050.79	2069.16	2101.37	2092.18	2069.81	2096.39	2119.83	2115.15	2112.09	2098.36	2057.96	2078.08	2120.31	2127.26	2117.19	2146.9	2140.23	2110.79	2082.3	2083.31	2140.21	2159.38	2129.35	2142.47	2174.03	2135.16	2169.69	2220.07	2161.46	2283.34	2231.12	2179.21	2183.66	2106.78	2164.34	2221.64	2295.33	2173.73	2163.62
	2074.58	2048.56	2067.92	2064.3	2055.32	2065.84	2075.72	2085.42	2076.9	2104.98	2050.39	2068.63	2100.84	2091.86	2069.27	2095.83	2119.3	2114.7	2111.61	2097.82	2057.44	2077.51	2119.65	2126.62	2116.49	2146.35	2139.66	2110.25	2081.69	2082.81	2139.31	2158.34	2128.63	2141.73	2173.16	2134.65	2168.83	2219.1	2160.73	2281.67	2230.09	2178.53	2182.91	2106.2	2163.26	2220.4	2294.02	2173.11	2162.97
	2074.26	2048.28	2067.54	2063.95	2055.02	2065.51	2075.3	2085.05	2076.5	2104.54	2049.99	2068.11	2100.31	2091.54	2068.73	2095.26	2118.78	2114.25	2111.12	2097.28	2056.92	2076.95	2118.99	2125.97	2115.8	2145.8	2139.09	2109.7	2081.09	2082.3	2138.41	2157.3	2127.92	2140.99	2172.28	2134.14	2167.96	2218.13	2159.99	2280.01	2229.05	2177.86	2182.15	2105.63	2162.19	2219.16	2292.71	2172.48	2162.31
	2073.95	2048	2067.16	2063.6	2054.72	2065.18	2074.88	2084.67	2076.1	2104.1	2049.59	2067.58	2099.79	2091.22	2068.18	2094.7	2118.25	2113.8	2110.63	2096.73	2056.4	2076.38	2118.33	2125.33	2115.1	2145.24	2138.52	2109.16	2080.48	2081.8	2137.51	2156.26	2127.21	2140.25	2171.4	2133.63	2167.1	2217.16	2159.26	2278.35	2228.01	2177.17	2181.39	2105.05	2161.12	2217.93	2291.4	2171.85	2161.65
	2073.63	2047.72	2066.78	2063.24	2054.42	2064.85	2074.46	2084.3	2075.7	2103.66	2049.19	2067.06	2099.26	2090.9	2067.64	2094.13	2117.72	2113.35	2110.14	2096.19	2055.89	2075.81	2117.67	2124.68	2114.41	2144.69	2137.95	2108.61	2079.87	2081.29	2136.61	2155.22	2126.49	2139.5	2170.52	2133.11	2166.24	2216.19	2158.52	2276.7	2226.98	2176.48	2180.63	2104.47	2160.05	2216.69	2290.09	2171.22	2160.98
	2073.31	2047.43	2066.39	2062.88	2054.11	2064.51	2074.04	2083.92	2075.3	2103.22	2048.79	2066.53	2098.73	2090.57	2067.1	2093.56	2117.19	2112.89	2109.64	2095.64	2055.37	2075.25	2117.01	2124.03	2113.71	2144.13	2137.37	2108.06	2079.27	2080.78	2135.72	2154.19	2125.78	2138.76	2169.64	2132.59	2165.37	2215.22	2157.78	2275.05	2225.94	2175.79	2179.87	2103.9	2158.99	2215.45	2288.78	2170.58	2160.31
	2072.99	2047.15	2066.01	2062.53	2053.81	2064.17	2073.62	2083.54	2074.89	2102.77	2048.39	2066.01	2098.2	2090.25	2066.56	2092.99	2116.66	2112.43	2109.15	2095.09	2054.85	2074.68	2116.35	2123.38	2113.02	2143.56	2136.79	2107.51	2078.66	2080.27	2134.82	2153.16	2125.06	2138.01	2168.76	2132.06	2164.51	2214.24	2157.04	2273.4	2224.91	2175.1	2179.1	2103.32	2157.93	2214.22	2287.47	2169.95	2159.63
	2072.67	2046.86	2065.62	2062.17	2053.5	2063.83	2073.2	2083.16	2074.48	2102.33	2047.98	2065.49	2097.67	2089.92	2066.01	2092.43	2116.12	2111.97	2108.65	2094.54	2054.34	2074.12	2115.69	2122.73	2112.32	2143	2136.21	2106.96	2078.06	2079.76	2133.92	2152.13	2124.35	2137.27	2167.87	2131.54	2163.65	2213.26	2156.3	2271.75	2223.88	2174.4	2178.33	2102.74	2156.87	2212.98	2286.16	2169.31	2158.95
	2072.34	2046.57	2065.23	2061.81	2053.19	2063.48	2072.78	2082.78	2074.08	2101.88	2047.58	2064.96	2097.13	2089.59	2065.47	2091.86	2115.59	2111.5	2108.15	2093.99	2053.82	2073.55	2115.03	2122.08	2111.63	2142.43	2135.62	2106.4	2077.45	2079.25	2133.03	2151.1	2123.63	2136.53	2166.99	2131.01	2162.78	2212.29	2155.56	2270.11	2222.84	2173.7	2177.56	2102.17	2155.81	2211.75	2284.86	2168.67	2158.27
	2072.01	2046.28	2064.84	2061.45	2052.88	2063.14	2072.36	2082.4	2073.67	2101.43	2047.17	2064.44	2096.6	2089.26	2064.93	2091.29	2115.05	2111.04	2107.64	2093.43	2053.31	2072.99	2114.37	2121.43	2110.93	2141.86	2135.03	2105.85	2076.85	2078.73	2132.13	2150.07	2122.92	2135.78	2166.1	2130.47	2161.92	2211.3	2154.82	2268.47	2221.81	2172.99	2176.79	2101.59	2154.75	2210.52	2283.55	2168.03	2157.58
	2071.68	2045.98	2064.45	2061.09	2052.57	2062.79	2071.94	2082.01	2073.25	2100.98	2046.77	2063.92	2096.06	2088.92	2064.39	2090.72	2114.51	2110.57	2107.14	2092.87	2052.79	2072.42	2113.71	2120.78	2110.24	2141.28	2134.44	2105.29	2076.24	2078.22	2131.24	2149.05	2122.2	2135.04	2165.22	2129.94	2161.06	2210.32	2154.08	2266.83	2220.78	2172.28	2176.01	2101.01	2153.7	2209.28	2282.24	2167.38	2156.89
	2071.35	2045.69	2064.06	2060.72	2052.26	2062.45	2071.52	2081.62	2072.84	2100.53	2046.36	2063.39	2095.52	2088.59	2063.84	2090.15	2113.96	2110.1	2106.63	2092.31	2052.28	2071.86	2113.05	2120.12	2109.54	2140.7	2133.85	2104.73	2075.64	2077.71	2130.34	2148.02	2121.49	2134.29	2164.33	2129.4	2160.19	2209.34	2153.33	2265.19	2219.76	2171.56	2175.23	2100.43	2152.65	2208.05	2280.94	2166.74	2156.2
	2071.02	2045.39	2063.66	2060.36	2051.94	2062.1	2071.1	2081.24	2072.43	2100.08	2045.95	2062.87	2094.99	2088.25	2063.3	2089.58	2113.42	2109.62	2106.12	2091.75	2051.77	2071.3	2112.39	2119.47	2108.85	2140.12	2133.25	2104.17	2075.03	2077.19	2129.45	2147	2120.78	2133.55	2163.44	2128.86	2159.33	2208.36	2152.58	2263.56	2218.73	2170.85	2174.45	2099.86	2151.61	2206.83	2279.63	2166.09	2155.5
	2070.68	2045.09	2063.26	2060	2051.63	2061.74	2070.68	2080.85	2072.01	2099.63	2045.54	2062.35	2094.45	2087.91	2062.76	2089	2112.87	2109.15	2105.61	2091.19	2051.26	2070.74	2111.73	2118.82	2108.16	2139.54	2132.65	2103.61	2074.43	2076.67	2128.56	2145.98	2120.06	2132.8	2162.55	2128.32	2158.47	2207.37	2151.84	2261.94	2217.71	2170.13	2173.66	2099.28	2150.56	2205.6	2278.33	2165.44	2154.8
	2070.34	2044.79	2062.87	2059.63	2051.31	2061.39	2070.26	2080.46	2071.59	2099.17	2045.13	2061.83	2093.91	2087.57	2062.22	2088.43	2112.32	2108.67	2105.1	2090.62	2050.74	2070.18	2111.07	2118.16	2107.46	2138.96	2132.05	2103.04	2073.83	2076.16	2127.66	2144.97	2119.35	2132.06	2161.66	2127.77	2157.61	2206.38	2151.09	2260.31	2216.68	2169.4	2172.87	2098.7	2149.52	2204.37	2277.03	2164.79	2154.09
	2070	2044.49	2062.47	2059.27	2050.99	2061.04	2069.84	2080.07	2071.17	2098.72	2044.72	2061.3	2093.37	2087.23	2061.68	2087.86	2111.77	2108.19	2104.59	2090.06	2050.24	2069.62	2110.41	2117.51	2106.77	2138.37	2131.45	2102.48	2073.22	2075.64	2126.77	2143.95	2118.64	2131.32	2160.77	2127.22	2156.75	2205.4	2150.34	2258.69	2215.66	2168.68	2172.08	2098.12	2148.48	2203.15	2275.73	2164.14	2153.38
	2069.66	2044.19	2062.07	2058.9	2050.67	2060.68	2069.42	2079.67	2070.75	2098.26	2044.31	2060.78	2092.83	2086.88	2061.14	2087.29	2111.22	2107.71	2104.07	2089.49	2049.73	2069.06	2109.76	2116.85	2106.08	2137.78	2130.84	2101.91	2072.62	2075.12	2125.88	2142.94	2117.92	2130.57	2159.88	2126.67	2155.89	2204.41	2149.59	2257.07	2214.64	2167.95	2171.29	2097.54	2147.44	2201.93	2274.43	2163.49	2152.67
	2069.32	2043.88	2061.66	2058.54	2050.35	2060.32	2069	2079.28	2070.33	2097.8	2043.9	2060.26	2092.28	2086.54	2060.6	2086.71	2110.67	2107.23	2103.55	2088.92	2049.22	2068.5	2109.1	2116.19	2105.38	2137.18	2130.23	2101.34	2072.02	2074.6	2124.99	2141.93	2117.21	2129.83	2158.98	2126.12	2155.03	2203.42	2148.84	2255.46	2213.62	2167.21	2170.5	2096.96	2146.41	2200.71	2273.13	2162.83	2151.95
	2068.97	2043.58	2061.26	2058.17	2050.03	2059.96	2068.58	2078.88	2069.9	2097.34	2043.49	2059.74	2091.74	2086.19	2060.06	2086.14	2110.12	2106.74	2103.03	2088.35	2048.71	2067.94	2108.44	2115.54	2104.69	2136.59	2129.62	2100.78	2071.41	2074.08	2124.1	2140.92	2116.5	2129.08	2158.09	2125.56	2154.17	2202.43	2148.08	2253.85	2212.6	2166.48	2169.7	2096.38	2145.38	2199.49	2271.83	2162.18	2151.23
	2068.62	2043.27	2060.86	2057.8	2049.71	2059.6	2068.16	2078.49	2069.48	2096.88	2043.08	2059.22	2091.2	2085.84	2059.52	2085.57	2109.56	2106.26	2102.51	2087.77	2048.21	2067.38	2107.78	2114.88	2104	2135.99	2129.01	2100.21	2070.81	2073.56	2123.21	2139.91	2115.79	2128.34	2157.2	2125	2153.31	2201.44	2147.33	2252.24	2211.59	2165.74	2168.9	2095.8	2144.35	2198.27	2270.53	2161.52	2150.51
	2068.27	2042.96	2060.45	2057.43	2049.38	2059.24	2067.74	2078.09	2069.05	2096.41	2042.66	2058.7	2090.65	2085.49	2058.98	2084.99	2109	2105.77	2101.99	2087.2	2047.7	2066.82	2107.13	2114.22	2103.31	2135.39	2128.39	2099.63	2070.21	2073.04	2122.33	2138.91	2115.08	2127.6	2156.3	2124.44	2152.45	2200.44	2146.58	2250.63	2210.57	2164.99	2168.1	2095.22	2143.33	2197.05	2269.24	2160.86	2149.78
	2067.92	2042.65	2060.05	2057.06	2049.06	2058.87	2067.32	2077.69	2068.62	2095.95	2042.25	2058.18	2090.11	2085.13	2058.44	2084.42	2108.44	2105.28	2101.46	2086.62	2047.2	2066.26	2106.47	2113.56	2102.62	2134.79	2127.77	2099.06	2069.61	2072.52	2121.44	2137.91	2114.37	2126.86	2155.41	2123.88	2151.59	2199.45	2145.82	2249.03	2209.56	2164.25	2167.3	2094.64	2142.3	2195.84	2267.95	2160.2	2149.05
	2067.57	2042.34	2059.64	2056.69	2048.73	2058.51	2066.9	2077.29	2068.19	2095.48	2041.83	2057.66	2089.56	2084.78	2057.9	2083.84	2107.88	2104.79	2100.93	2086.04	2046.69	2065.71	2105.82	2112.91	2101.93	2134.18	2127.15	2098.49	2069.01	2071.99	2120.56	2136.9	2113.66	2126.11	2154.51	2123.32	2150.73	2198.46	2145.07	2247.44	2208.55	2163.5	2166.49	2094.06	2141.28	2194.62	2266.65	2159.54	2148.32
	2067.22	2042.02	2059.23	2056.32	2048.41	2058.14	2066.48	2076.89	2067.76	2095.02	2041.42	2057.15	2089.01	2084.42	2057.36	2083.27	2107.32	2104.29	2100.4	2085.47	2046.19	2065.15	2105.16	2112.25	2101.24	2133.58	2126.53	2097.91	2068.41	2071.47	2119.67	2135.91	2112.95	2125.37	2153.62	2122.75	2149.88	2197.46	2144.31	2245.84	2207.54	2162.75	2165.68	2093.48	2140.27	2193.41	2265.36	2158.88	2147.58
	2066.86	2041.71	2058.82	2055.95	2048.08	2057.77	2066.06	2076.49	2067.32	2094.55	2041	2056.63	2088.47	2084.07	2056.82	2082.69	2106.76	2103.8	2099.87	2084.88	2045.69	2064.6	2104.51	2111.59	2100.55	2132.97	2125.91	2097.34	2067.81	2070.95	2118.79	2134.91	2112.24	2124.63	2152.72	2122.18	2149.02	2196.47	2143.55	2244.25	2206.53	2162	2164.88	2092.9	2139.25	2192.2	2264.07	2158.21	2146.85
	2066.5	2041.39	2058.41	2055.58	2047.75	2057.4	2065.64	2076.08	2066.89	2094.08	2040.58	2056.11	2087.92	2083.71	2056.29	2082.12	2106.2	2103.3	2099.34	2084.3	2045.19	2064.04	2103.85	2110.93	2099.87	2132.36	2125.28	2096.76	2067.2	2070.42	2117.91	2133.92	2111.53	2123.89	2151.82	2121.61	2148.16	2195.47	2142.8	2242.67	2205.53	2161.24	2164.06	2092.31	2138.24	2191	2262.78	2157.55	2146.1
	2066.14	2041.07	2058	2055.21	2047.42	2057.03	2065.22	2075.68	2066.45	2093.61	2040.16	2055.6	2087.37	2083.35	2055.75	2081.54	2105.63	2102.8	2098.81	2083.72	2044.69	2063.49	2103.2	2110.27	2099.18	2131.74	2124.66	2096.18	2066.61	2069.9	2117.02	2132.93	2110.82	2123.15	2150.93	2121.04	2147.31	2194.48	2142.04	2241.09	2204.52	2160.48	2163.25	2091.73	2137.23	2189.79	2261.5	2156.88	2145.36
	2065.78	2040.76	2057.59	2054.84	2047.09	2056.66	2064.81	2075.27	2066.02	2093.14	2039.75	2055.08	2086.82	2082.99	2055.21	2080.97	2105.07	2102.3	2098.27	2083.14	2044.2	2062.94	2102.55	2109.61	2098.49	2131.13	2124.03	2095.6	2066.01	2069.37	2116.14	2131.94	2110.11	2122.41	2150.03	2120.46	2146.46	2193.48	2141.28	2239.51	2203.52	2159.72	2162.44	2091.15	2136.23	2188.59	2260.21	2156.21	2144.61
	2065.42	2040.44	2057.17	2054.47	2046.76	2056.29	2064.39	2074.87	2065.58	2092.67	2039.33	2054.57	2086.27	2082.62	2054.68	2080.39	2104.5	2101.8	2097.74	2082.55	2043.7	2062.39	2101.9	2108.96	2097.81	2130.51	2123.4	2095.02	2065.41	2068.84	2115.27	2130.95	2109.41	2121.67	2149.14	2119.89	2145.6	2192.48	2140.52	2237.93	2202.52	2158.96	2161.62	2090.57	2135.22	2187.39	2258.93	2155.55	2143.86
	2065.05	2040.12	2056.76	2054.1	2046.42	2055.91	2063.97	2074.46	2065.14	2092.2	2038.91	2054.05	2085.72	2082.26	2054.14	2079.82	2103.93	2101.3	2097.2	2081.96	2043.21	2061.84	2101.25	2108.3	2097.13	2129.89	2122.76	2094.44	2064.81	2068.32	2114.39	2129.97	2108.7	2120.93	2148.24	2119.31	2144.75	2191.48	2139.76	2236.36	2201.52	2158.19	2160.8	2089.99	2134.22	2186.19	2257.64	2154.88	2143.11
	2064.69	2039.79	2056.34	2053.72	2046.09	2055.53	2063.55	2074.05	2064.7	2091.73	2038.49	2053.54	2085.17	2081.89	2053.61	2079.24	2103.36	2100.8	2096.66	2081.38	2042.71	2061.29	2100.6	2107.64	2096.44	2129.27	2122.13	2093.86	2064.21	2067.79	2113.51	2128.98	2107.99	2120.19	2147.35	2118.73	2143.9	2190.49	2139	2234.8	2200.53	2157.42	2159.98	2089.41	2133.23	2184.99	2256.36	2154.2	2142.35
	2064.32	2039.47	2055.93	2053.35	2045.76	2055.16	2063.14	2073.64	2064.26	2091.25	2038.07	2053.03	2084.62	2081.52	2053.07	2078.66	2102.79	2100.29	2096.12	2080.79	2042.22	2060.74	2099.95	2106.98	2095.76	2128.64	2121.49	2093.28	2063.61	2067.26	2112.64	2128.01	2107.29	2119.45	2146.45	2118.15	2143.05	2189.49	2138.25	2233.23	2199.54	2156.65	2159.16	2088.83	2132.23	2183.8	2255.09	2153.53	2141.6
	2063.95	2039.14	2055.51	2052.98	2045.42	2054.78	2062.72	2073.23	2063.81	2090.78	2037.65	2052.52	2084.07	2081.15	2052.54	2078.09	2102.22	2099.78	2095.57	2080.2	2041.73	2060.19	2099.3	2106.32	2095.08	2128.02	2120.86	2092.7	2063.02	2066.74	2111.76	2127.03	2106.59	2118.72	2145.56	2117.56	2142.2	2188.49	2137.49	2231.68	2198.55	2155.88	2158.33	2088.25	2131.24	2182.61	2253.81	2152.86	2140.84
	2063.58	2038.82	2055.09	2052.6	2045.09	2054.4	2062.3	2072.82	2063.37	2090.3	2037.23	2052.01	2083.52	2080.78	2052.01	2077.51	2101.64	2099.28	2095.03	2079.61	2041.24	2059.64	2098.66	2105.66	2094.4	2127.39	2120.22	2092.11	2062.42	2066.21	2110.89	2126.05	2105.88	2117.98	2144.66	2116.98	2141.36	2187.49	2136.73	2230.12	2197.56	2155.11	2157.51	2087.66	2130.25	2181.42	2252.53	2152.18	2140.07
	2063.21	2038.49	2054.67	2052.23	2044.75	2054.02	2061.89	2072.41	2062.92	2089.83	2036.81	2051.5	2082.97	2080.41	2051.48	2076.94	2101.07	2098.77	2094.49	2079.02	2040.75	2059.09	2098.01	2105	2093.72	2126.76	2119.58	2091.53	2061.83	2065.68	2110.02	2125.08	2105.18	2117.25	2143.77	2116.39	2140.51	2186.49	2135.97	2228.57	2196.57	2154.33	2156.68	2087.08	2129.27	2180.23	2251.26	2151.51	2139.31
	2062.84	2038.16	2054.25	2051.86	2044.41	2053.64	2061.47	2071.99	2062.48	2089.35	2036.39	2050.99	2082.42	2080.04	2050.94	2076.36	2100.5	2098.26	2093.94	2078.43	2040.26	2058.55	2097.37	2104.35	2093.04	2126.13	2118.93	2090.94	2061.23	2065.15	2109.15	2124.11	2104.48	2116.51	2142.87	2115.8	2139.67	2185.5	2135.21	2227.02	2195.59	2153.56	2155.85	2086.5	2128.28	2179.04	2249.99	2150.83	2138.54
	2062.46	2037.83	2053.83	2051.48	2044.08	2053.26	2061.06	2071.58	2062.03	2088.87	2035.96	2050.48	2081.87	2079.66	2050.41	2075.79	2099.92	2097.74	2093.39	2077.83	2039.77	2058	2096.72	2103.69	2092.37	2125.49	2118.29	2090.36	2060.64	2064.62	2108.28	2123.15	2103.78	2115.78	2141.98	2115.21	2138.82	2184.5	2134.45	2225.48	2194.61	2152.78	2155.02	2085.92	2127.3	2177.86	2248.72	2150.16	2137.77
	2062.09	2037.5	2053.41	2051.11	2043.74	2052.87	2060.65	2071.16	2061.58	2088.39	2035.54	2049.97	2081.31	2079.29	2049.88	2075.21	2099.35	2097.23	2092.84	2077.24	2039.29	2057.46	2096.08	2103.03	2091.69	2124.86	2117.65	2089.77	2060.04	2064.09	2107.42	2122.18	2103.08	2115.04	2141.09	2114.62	2137.98	2183.5	2133.69	2223.94	2193.63	2151.99	2154.19	2085.34	2126.33	2176.68	2247.45	2149.48	2137
	2061.71	2037.17	2052.99	2050.74	2043.4	2052.49	2060.23	2070.75	2061.13	2087.91	2035.12	2049.47	2080.76	2078.91	2049.36	2074.64	2098.77	2096.72	2092.29	2076.65	2038.8	2056.91	2095.44	2102.38	2091.02	2124.22	2117	2089.18	2059.45	2063.56	2106.55	2121.22	2102.38	2114.31	2140.19	2114.03	2137.14	2182.5	2132.93	2222.41	2192.65	2151.21	2153.36	2084.76	2125.36	2175.5	2246.19	2148.8	2136.22
	2061.34	2036.84	2052.57	2050.36	2043.06	2052.1	2059.82	2070.33	2060.68	2087.43	2034.7	2048.96	2080.21	2078.53	2048.83	2074.07	2098.19	2096.2	2091.74	2076.05	2038.32	2056.37	2094.8	2101.72	2090.34	2123.58	2116.35	2088.59	2058.86	2063.03	2105.69	2120.26	2101.68	2113.58	2139.3	2113.43	2136.3	2181.5	2132.17	2220.88	2191.68	2150.43	2152.53	2084.18	2124.39	2174.33	2244.92	2148.12	2135.45
	2060.96	2036.51	2052.15	2049.99	2042.72	2051.72	2059.41	2069.91	2060.23	2086.95	2034.27	2048.46	2079.66	2078.15	2048.3	2073.49	2097.61	2095.69	2091.19	2075.46	2037.84	2055.83	2094.16	2101.06	2089.67	2122.94	2115.7	2088.01	2058.27	2062.5	2104.82	2119.31	2100.98	2112.85	2138.41	2112.84	2135.46	2180.5	2131.41	2219.36	2190.7	2149.64	2151.69	2083.6	2123.42	2173.16	2243.66	2147.44	2134.67
	2060.58	2036.17	2051.73	2049.62	2042.38	2051.33	2058.99	2069.5	2059.78	2086.47	2033.85	2047.96	2079.1	2077.77	2047.77	2072.92	2097.04	2095.17	2090.63	2074.86	2037.36	2055.29	2093.52	2100.41	2089	2122.3	2115.05	2087.42	2057.68	2061.98	2103.96	2118.35	2100.29	2112.12	2137.52	2112.24	2134.63	2179.51	2130.65	2217.83	2189.74	2148.85	2150.86	2083.01	2122.45	2171.99	2242.41	2146.76	2133.89
	2060.2	2035.84	2051.3	2049.24	2042.04	2050.94	2058.58	2069.08	2059.33	2085.99	2033.43	2047.45	2078.55	2077.39	2047.25	2072.35	2096.46	2094.65	2090.08	2074.26	2036.88	2054.75	2092.89	2099.75	2088.33	2121.66	2114.4	2086.83	2057.09	2061.45	2103.11	2117.4	2099.59	2111.39	2136.63	2111.64	2133.79	2178.51	2129.89	2216.32	2188.77	2148.06	2150.02	2082.43	2121.49	2170.82	2241.15	2146.08	2133.11
	2059.81	2035.5	2050.88	2048.87	2041.7	2050.56	2058.17	2068.66	2058.87	2085.51	2033	2046.95	2078	2077.01	2046.72	2071.77	2095.88	2094.14	2089.52	2073.67	2036.41	2054.21	2092.25	2099.1	2087.66	2121.01	2113.75	2086.24	2056.5	2060.91	2102.25	2116.45	2098.9	2110.67	2135.74	2111.04	2132.96	2177.51	2129.13	2214.81	2187.81	2147.27	2149.18	2081.85	2120.54	2169.66	2239.89	2145.39	2132.32
	2059.43	2035.16	2050.45	2048.5	2041.36	2050.17	2057.76	2068.24	2058.42	2085.02	2032.58	2046.45	2077.45	2076.62	2046.2	2071.2	2095.3	2093.62	2088.96	2073.07	2035.93	2053.68	2091.62	2098.44	2087	2120.37	2113.1	2085.65	2055.91	2060.38	2101.39	2115.51	2098.2	2109.94	2134.85	2110.44	2132.12	2176.52	2128.37	2213.3	2186.85	2146.48	2148.34	2081.27	2119.58	2168.5	2238.64	2144.71	2131.54
	2059.05	2034.82	2050.03	2048.12	2041.01	2049.78	2057.35	2067.82	2057.96	2084.54	2032.15	2045.95	2076.9	2076.24	2045.67	2070.63	2094.72	2093.1	2088.41	2072.47	2035.46	2053.14	2090.98	2097.79	2086.33	2119.72	2112.45	2085.06	2055.32	2059.85	2100.54	2114.57	2097.51	2109.22	2133.97	2109.84	2131.29	2175.52	2127.61	2211.8	2185.89	2145.69	2147.5	2080.69	2118.63	2167.34	2237.39	2144.03	2130.75
	2058.66	2034.49	2049.61	2047.75	2040.67	2049.39	2056.94	2067.4	2057.5	2084.05	2031.73	2045.46	2076.34	2075.85	2045.15	2070.06	2094.13	2092.58	2087.85	2071.88	2034.98	2052.6	2090.35	2097.14	2085.67	2119.07	2111.79	2084.47	2054.73	2059.32	2099.69	2113.63	2096.82	2108.49	2133.08	2109.24	2130.47	2174.53	2126.85	2210.3	2184.93	2144.89	2146.66	2080.11	2117.68	2166.18	2236.15	2143.34	2129.96
	2058.28	2034.15	2049.18	2047.38	2040.33	2049	2056.54	2066.97	2057.05	2083.57	2031.31	2044.96	2075.79	2075.47	2044.63	2069.49	2093.55	2092.06	2087.29	2071.28	2034.51	2052.07	2089.72	2096.49	2085.01	2118.42	2111.14	2083.88	2054.15	2058.79	2098.84	2112.69	2096.13	2107.77	2132.2	2108.64	2129.64	2173.53	2126.09	2208.8	2183.98	2144.1	2145.82	2079.53	2116.74	2165.03	2234.9	2142.66	2129.17
	2057.89	2033.81	2048.75	2047	2039.99	2048.6	2056.13	2066.55	2056.59	2083.08	2030.88	2044.47	2075.24	2075.08	2044.11	2068.91	2092.97	2091.54	2086.73	2070.68	2034.04	2051.54	2089.1	2095.84	2084.35	2117.77	2110.48	2083.29	2053.56	2058.26	2097.99	2111.76	2095.44	2107.05	2131.31	2108.03	2128.81	2172.54	2125.33	2207.31	2183.03	2143.3	2144.98	2078.95	2115.8	2163.88	2233.66	2141.97	2128.37
	2057.5	2033.46	2048.33	2046.63	2039.64	2048.21	2055.72	2066.13	2056.13	2082.6	2030.46	2043.97	2074.69	2074.69	2043.59	2068.34	2092.39	2091.01	2086.16	2070.08	2033.58	2051	2088.47	2095.19	2083.69	2117.11	2109.82	2082.69	2052.98	2057.73	2097.14	2110.82	2094.75	2106.33	2130.43	2107.42	2127.99	2171.55	2124.58	2205.83	2182.09	2142.5	2144.13	2078.37	2114.86	2162.73	2232.42	2141.28	2127.58
	2057.11	2033.12	2047.9	2046.26	2039.3	2047.82	2055.32	2065.7	2055.67	2082.11	2030.03	2043.48	2074.14	2074.3	2043.07	2067.77	2091.81	2090.49	2085.6	2069.48	2033.11	2050.47	2087.85	2094.54	2083.03	2116.46	2109.17	2082.1	2052.4	2057.2	2096.3	2109.9	2094.07	2105.61	2129.55	2106.82	2127.17	2170.55	2123.82	2204.35	2181.14	2141.71	2143.29	2077.79	2113.92	2161.59	2231.18	2140.6	2126.78
	2056.72	2032.78	2047.48	2045.89	2038.96	2047.43	2054.91	2065.28	2055.21	2081.62	2029.61	2042.99	2073.59	2073.9	2042.55	2067.21	2091.22	2089.97	2085.04	2068.88	2032.64	2049.94	2087.22	2093.89	2082.37	2115.8	2108.51	2081.51	2051.81	2056.67	2095.46	2108.97	2093.38	2104.9	2128.67	2106.21	2126.35	2169.56	2123.06	2202.88	2180.2	2140.91	2142.44	2077.21	2112.99	2160.45	2229.95	2139.91	2125.98
	2056.33	2032.44	2047.05	2045.52	2038.62	2047.03	2054.51	2064.86	2054.75	2081.14	2029.18	2042.5	2073.04	2073.51	2042.04	2066.64	2090.64	2089.44	2084.47	2068.29	2032.18	2049.42	2086.6	2093.24	2081.72	2115.15	2107.85	2080.92	2051.23	2056.14	2094.62	2108.05	2092.7	2104.18	2127.8	2105.6	2125.53	2168.57	2122.31	2201.41	2179.26	2140.11	2141.6	2076.63	2112.06	2159.31	2228.72	2139.22	2125.19
	2055.94	2032.09	2046.62	2045.15	2038.27	2046.64	2054.1	2064.43	2054.29	2080.65	2028.76	2042.01	2072.49	2073.12	2041.52	2066.07	2090.06	2088.92	2083.91	2067.69	2031.72	2048.89	2085.98	2092.6	2081.07	2114.49	2107.19	2080.33	2050.65	2055.61	2093.78	2107.13	2092.02	2103.47	2126.92	2104.99	2124.71	2167.58	2121.55	2199.94	2178.33	2139.31	2140.75	2076.06	2111.14	2158.18	2227.49	2138.53	2124.39
	2055.55	2031.75	2046.2	2044.78	2037.93	2046.24	2053.7	2064	2053.83	2080.16	2028.33	2041.52	2071.94	2072.72	2041.01	2065.5	2089.47	2088.39	2083.34	2067.09	2031.26	2048.36	2085.36	2091.95	2080.42	2113.83	2106.53	2079.74	2050.07	2055.08	2092.94	2106.22	2091.34	2102.75	2126.04	2104.38	2123.9	2166.59	2120.8	2198.48	2177.4	2138.51	2139.9	2075.48	2110.21	2157.05	2226.26	2137.85	2123.58
	2055.16	2031.4	2045.77	2044.41	2037.59	2045.85	2053.3	2063.58	2053.37	2079.67	2027.91	2041.04	2071.39	2072.33	2040.5	2064.94	2088.89	2087.87	2082.78	2066.49	2030.8	2047.84	2084.75	2091.31	2079.77	2113.17	2105.87	2079.14	2049.49	2054.55	2092.11	2105.3	2090.66	2102.04	2125.17	2103.77	2123.09	2165.61	2120.05	2197.02	2176.47	2137.7	2139.06	2074.9	2109.3	2155.92	2225.04	2137.16	2122.78
	2054.76	2031.05	2045.34	2044.04	2037.24	2045.45	2052.9	2063.15	2052.9	2079.19	2027.49	2040.55	2070.84	2071.93	2039.98	2064.37	2088.31	2087.34	2082.21	2065.89	2030.34	2047.31	2084.13	2090.66	2079.12	2112.51	2105.21	2078.55	2048.91	2054.03	2091.28	2104.39	2089.98	2101.33	2124.3	2103.16	2122.28	2164.62	2119.29	2195.57	2175.55	2136.9	2138.21	2074.32	2108.38	2154.8	2223.82	2136.47	2121.98
	2054.37	2030.71	2044.92	2043.67	2036.9	2045.06	2052.5	2062.72	2052.44	2078.7	2027.06	2040.07	2070.29	2071.53	2039.47	2063.81	2087.72	2086.82	2081.64	2065.29	2029.89	2046.79	2083.52	2090.02	2078.47	2111.85	2104.55	2077.96	2048.34	2053.5	2090.45	2103.49	2089.3	2100.62	2123.43	2102.55	2121.47	2163.63	2118.54	2194.13	2174.63	2136.1	2137.36	2073.74	2107.47	2153.68	2222.6	2135.78	2121.17
	2053.98	2030.36	2044.49	2043.3	2036.56	2044.66	2052.1	2062.3	2051.98	2078.21	2026.64	2039.59	2069.75	2071.13	2038.96	2063.24	2087.14	2086.29	2081.07	2064.7	2029.44	2046.27	2082.91	2089.38	2077.83	2111.18	2103.89	2077.37	2047.76	2052.97	2089.62	2102.58	2088.62	2099.92	2122.56	2101.94	2120.66	2162.65	2117.79	2192.69	2173.71	2135.3	2136.51	2073.17	2106.56	2152.56	2221.39	2135.09	2120.37
	2053.58	2030.01	2044.06	2042.93	2036.21	2044.26	2051.7	2061.87	2051.51	2077.72	2026.21	2039.11	2069.2	2070.73	2038.46	2062.68	2086.56	2085.77	2080.5	2064.1	2028.99	2045.75	2082.3	2088.74	2077.19	2110.52	2103.23	2076.78	2047.18	2052.44	2088.79	2101.68	2087.95	2099.21	2121.69	2101.33	2119.86	2161.67	2117.04	2191.25	2172.8	2134.49	2135.66	2072.59	2105.66	2151.45	2220.17	2134.4	2119.56
	2053.18	2029.66	2043.64	2042.57	2035.87	2043.87	2051.3	2061.44	2051.05	2077.23	2025.79	2038.63	2068.65	2070.33	2037.95	2062.12	2085.97	2085.24	2079.93	2063.5	2028.54	2045.23	2081.69	2088.1	2076.55	2109.85	2102.56	2076.18	2046.61	2051.91	2087.97	2100.79	2087.28	2098.51	2120.83	2100.71	2119.06	2160.68	2116.29	2189.82	2171.88	2133.69	2134.81	2072.01	2104.75	2150.34	2218.97	2133.71	2118.75
	2052.79	2029.32	2043.21	2042.2	2035.53	2043.47	2050.9	2061.01	2050.58	2076.74	2025.37	2038.15	2068.11	2069.93	2037.44	2061.55	2085.39	2084.72	2079.36	2062.9	2028.09	2044.71	2081.09	2087.46	2075.91	2109.19	2101.9	2075.59	2046.04	2051.38	2087.15	2099.89	2086.61	2097.81	2119.97	2100.1	2118.26	2159.7	2115.54	2188.39	2170.98	2132.89	2133.96	2071.44	2103.86	2149.23	2217.76	2133.02	2117.94
	2052.39	2028.97	2042.78	2041.83	2035.18	2043.07	2050.51	2060.58	2050.12	2076.25	2024.94	2037.67	2067.56	2069.53	2036.94	2060.99	2084.81	2084.19	2078.79	2062.31	2027.64	2044.19	2080.48	2086.83	2075.27	2108.52	2101.24	2075	2045.47	2050.86	2086.33	2099	2085.94	2097.11	2119.11	2099.49	2117.46	2158.72	2114.79	2186.97	2170.07	2132.08	2133.11	2070.86	2102.96	2148.13	2216.56	2132.33	2117.13
	2051.99	2028.62	2042.36	2041.47	2034.84	2042.68	2050.11	2060.16	2049.65	2075.76	2024.52	2037.2	2067.02	2069.13	2036.43	2060.43	2084.23	2083.66	2078.22	2061.71	2027.2	2043.68	2079.88	2086.19	2074.64	2107.85	2100.58	2074.41	2044.9	2050.33	2085.51	2098.11	2085.27	2096.41	2118.25	2098.87	2116.66	2157.75	2114.05	2185.56	2169.17	2131.28	2132.26	2070.29	2102.07	2147.03	2215.36	2131.64	2116.32
	2051.6	2028.27	2041.93	2041.1	2034.5	2042.28	2049.72	2059.73	2049.19	2075.27	2024.1	2036.73	2066.48	2068.73	2035.93	2059.88	2083.64	2083.14	2077.65	2061.12	2026.75	2043.16	2079.28	2085.56	2074.01	2107.18	2099.92	2073.82	2044.33	2049.8	2084.7	2097.23	2084.6	2095.71	2117.39	2098.26	2115.87	2156.77	2113.3	2184.15	2168.27	2130.47	2131.41	2069.71	2101.18	2145.93	2214.16	2130.95	2115.51
	2051.2	2027.91	2041.5	2040.74	2034.15	2041.88	2049.33	2059.3	2048.72	2074.78	2023.67	2036.26	2065.93	2068.32	2035.43	2059.32	2083.06	2082.61	2077.07	2060.52	2026.31	2042.65	2078.68	2084.93	2073.38	2106.52	2099.25	2073.23	2043.76	2049.27	2083.89	2096.35	2083.94	2095.01	2116.53	2097.64	2115.08	2155.8	2112.56	2182.74	2167.38	2129.67	2130.56	2069.14	2100.3	2144.84	2212.97	2130.26	2114.7
	2050.8	2027.56	2041.08	2040.38	2033.81	2041.48	2048.93	2058.87	2048.26	2074.29	2023.25	2035.79	2065.39	2067.92	2034.93	2058.76	2082.48	2082.08	2076.5	2059.93	2025.87	2042.14	2078.09	2084.29	2072.75	2105.85	2098.59	2072.64	2043.19	2048.75	2083.08	2095.47	2083.27	2094.32	2115.68	2097.03	2114.29	2154.82	2111.82	2181.34	2166.49	2128.87	2129.71	2068.56	2099.41	2143.75	2211.78	2129.57	2113.89
	2050.4	2027.21	2040.65	2040.01	2033.47	2041.09	2048.54	2058.44	2047.79	2073.81	2022.83	2035.32	2064.85	2067.51	2034.43	2058.2	2081.9	2081.56	2075.93	2059.33	2025.43	2041.63	2077.49	2083.67	2072.12	2105.18	2097.93	2072.05	2042.62	2048.22	2082.27	2094.59	2082.61	2093.63	2114.83	2096.41	2113.51	2153.85	2111.07	2179.94	2165.6	2128.06	2128.86	2067.99	2098.54	2142.66	2210.59	2128.88	2113.08
	2050	2026.86	2040.23	2039.65	2033.13	2040.69	2048.15	2058.01	2047.33	2073.32	2022.41	2034.85	2064.31	2067.11	2033.94	2057.65	2081.32	2081.03	2075.35	2058.74	2024.99	2041.12	2076.9	2083.04	2071.5	2104.51	2097.27	2071.46	2042.06	2047.7	2081.46	2093.72	2081.95	2092.94	2113.98	2095.8	2112.72	2152.88	2110.33	2178.55	2164.72	2127.26	2128.01	2067.42	2097.66	2141.58	2209.41	2128.19	2112.27
	2049.6	2026.51	2039.8	2039.29	2032.79	2040.29	2047.76	2057.58	2046.86	2072.83	2021.98	2034.38	2063.77	2066.7	2033.44	2057.1	2080.73	2080.51	2074.78	2058.15	2024.56	2040.61	2076.31	2082.41	2070.88	2103.84	2096.6	2070.87	2041.5	2047.17	2080.66	2092.85	2081.29	2092.25	2113.13	2095.18	2111.94	2151.91	2109.59	2177.17	2163.84	2126.45	2127.16	2066.85	2096.79	2140.5	2208.23	2127.5	2111.45
	2049.2	2026.16	2039.38	2038.93	2032.44	2039.89	2047.37	2057.15	2046.39	2072.34	2021.56	2033.92	2063.23	2066.29	2032.95	2056.54	2080.15	2079.98	2074.21	2057.55	2024.13	2040.11	2075.72	2081.79	2070.26	2103.17	2095.94	2070.28	2040.93	2046.65	2079.86	2091.99	2080.63	2091.57	2112.29	2094.56	2111.16	2150.95	2108.85	2175.79	2162.96	2125.65	2126.31	2066.27	2095.92	2139.43	2207.05	2126.81	2110.64
	2048.8	2025.8	2038.95	2038.57	2032.1	2039.5	2046.99	2056.72	2045.93	2071.85	2021.14	2033.46	2062.69	2065.88	2032.45	2055.99	2079.57	2079.45	2073.63	2056.96	2023.69	2039.6	2075.14	2081.16	2069.64	2102.49	2095.28	2069.7	2040.37	2046.13	2079.07	2091.12	2079.98	2090.88	2111.44	2093.95	2110.38	2149.98	2108.11	2174.41	2162.09	2124.85	2125.46	2065.7	2095.06	2138.36	2205.88	2126.12	2109.83
	2048.4	2025.45	2038.53	2038.22	2031.76	2039.1	2046.6	2056.29	2045.46	2071.36	2020.72	2033	2062.16	2065.48	2031.96	2055.44	2078.99	2078.93	2073.06	2056.37	2023.26	2039.1	2074.55	2080.54	2069.02	2101.82	2094.62	2069.11	2039.81	2045.6	2078.27	2090.26	2079.32	2090.2	2110.6	2093.33	2109.61	2149.02	2107.38	2173.04	2161.22	2124.05	2124.61	2065.13	2094.19	2137.29	2204.71	2125.43	2109.02
	2048	2025.1	2038.1	2037.86	2031.42	2038.7	2046.22	2055.86	2044.99	2070.87	2020.3	2032.54	2061.62	2065.07	2031.47	2054.89	2078.42	2078.4	2072.49	2055.78	2022.83	2038.6	2073.97	2079.92	2068.41	2101.15	2093.96	2068.52	2039.26	2045.08	2077.48	2089.41	2078.67	2089.52	2109.77	2092.72	2108.84	2148.06	2106.64	2171.67	2160.35	2123.24	2123.76	2064.56	2093.34	2136.23	2203.54	2124.74	2108.2
	2047.6	2024.74	2037.68	2037.5	2031.08	2038.3	2045.83	2055.43	2044.53	2070.39	2019.88	2032.08	2061.09	2064.66	2030.98	2054.35	2077.84	2077.88	2071.91	2055.19	2022.41	2038.1	2073.39	2079.3	2067.79	2100.48	2093.3	2067.94	2038.7	2044.56	2076.69	2088.56	2078.02	2088.84	2108.93	2092.1	2108.07	2147.1	2105.91	2170.31	2159.49	2122.44	2122.92	2063.99	2092.48	2135.17	2202.38	2124.05	2107.39
	2047.2	2024.39	2037.26	2037.15	2030.74	2037.91	2045.45	2055	2044.06	2069.9	2019.47	2031.62	2060.55	2064.25	2030.5	2053.8	2077.26	2077.35	2071.34	2054.6	2021.98	2037.6	2072.82	2078.68	2067.18	2099.81	2092.64	2067.35	2038.14	2044.04	2075.9	2087.71	2077.37	2088.17	2108.09	2091.49	2107.3	2146.14	2105.18	2168.96	2158.63	2121.64	2122.07	2063.42	2091.63	2134.11	2201.22	2123.36	2106.58
	2046.8	2024.04	2036.84	2036.8	2030.4	2037.51	2045.07	2054.57	2043.6	2069.41	2019.05	2031.17	2060.02	2063.84	2030.01	2053.25	2076.68	2076.83	2070.77	2054.02	2021.56	2037.1	2072.24	2078.07	2066.58	2099.13	2091.98	2066.76	2037.59	2043.52	2075.12	2086.86	2076.72	2087.49	2107.26	2090.87	2106.54	2145.18	2104.45	2167.61	2157.77	2120.84	2121.22	2062.86	2090.78	2133.06	2200.06	2122.67	2105.76
	2046.4	2023.68	2036.41	2036.44	2030.06	2037.11	2044.68	2054.14	2043.13	2068.92	2018.63	2030.72	2059.49	2063.43	2029.53	2052.71	2076.11	2076.3	2070.19	2053.43	2021.14	2036.61	2071.67	2077.45	2065.97	2098.46	2091.32	2066.18	2037.04	2043	2074.33	2086.02	2076.07	2086.82	2106.43	2090.26	2105.78	2144.23	2103.72	2166.26	2156.92	2120.04	2120.37	2062.29	2089.93	2132.01	2198.91	2121.98	2104.95
	2046	2023.33	2035.99	2036.09	2029.73	2036.72	2044.3	2053.71	2042.67	2068.44	2018.21	2030.27	2058.96	2063.02	2029.04	2052.17	2075.53	2075.78	2069.62	2052.85	2020.71	2036.11	2071.1	2076.84	2065.37	2097.79	2090.66	2065.6	2036.48	2042.48	2073.55	2085.18	2075.43	2086.15	2105.61	2089.64	2105.02	2143.28	2102.99	2164.92	2156.07	2119.24	2119.53	2061.72	2089.09	2130.97	2197.76	2121.29	2104.14
	2045.6	2022.97	2035.57	2035.74	2029.39	2036.32	2043.92	2053.28	2042.2	2067.95	2017.8	2029.82	2058.43	2062.61	2028.56	2051.63	2074.95	2075.25	2069.04	2052.26	2020.3	2035.62	2070.53	2076.23	2064.76	2097.12	2090	2065.01	2035.93	2041.96	2072.78	2084.34	2074.79	2085.48	2104.78	2089.03	2104.26	2142.33	2102.26	2163.59	2155.23	2118.44	2118.68	2061.16	2088.25	2129.93	2196.61	2120.61	2103.33
	2045.19	2022.62	2035.15	2035.39	2029.05	2035.93	2043.55	2052.85	2041.74	2067.46	2017.38	2029.37	2057.9	2062.2	2028.08	2051.09	2074.38	2074.73	2068.47	2051.68	2019.88	2035.13	2069.96	2075.62	2064.16	2096.44	2089.34	2064.43	2035.39	2041.44	2072	2083.51	2074.15	2084.82	2103.96	2088.41	2103.51	2141.38	2101.53	2162.26	2154.39	2117.65	2117.84	2060.59	2087.42	2128.89	2195.47	2119.92	2102.52
	2044.79	2022.27	2034.73	2035.04	2028.71	2035.53	2043.17	2052.42	2041.27	2066.98	2016.97	2028.92	2057.38	2061.79	2027.6	2050.55	2073.81	2074.21	2067.9	2051.1	2019.46	2034.64	2069.4	2075.01	2063.57	2095.77	2088.69	2063.85	2034.84	2040.93	2071.23	2082.68	2073.51	2084.15	2103.14	2087.8	2102.76	2140.44	2100.81	2160.93	2153.55	2116.85	2116.99	2060.03	2086.59	2127.86	2194.33	2119.24	2101.71
	2044.39	2021.91	2034.31	2034.69	2028.38	2035.14	2042.79	2051.99	2040.81	2066.49	2016.55	2028.48	2056.85	2061.38	2027.13	2050.01	2073.23	2073.68	2067.33	2050.52	2019.05	2034.15	2068.84	2074.41	2062.97	2095.1	2088.03	2063.27	2034.29	2040.41	2070.46	2081.85	2072.87	2083.49	2102.32	2087.18	2102.01	2139.5	2100.09	2159.61	2152.72	2116.05	2116.15	2059.47	2085.76	2126.83	2193.19	2118.55	2100.9
	2043.99	2021.56	2033.89	2034.35	2028.04	2034.74	2042.42	2051.57	2040.35	2066.01	2016.14	2028.03	2056.33	2060.96	2026.65	2049.48	2072.66	2073.16	2066.75	2049.94	2018.63	2033.66	2068.28	2073.8	2062.38	2094.43	2087.38	2062.69	2033.75	2039.89	2069.7	2081.02	2072.23	2082.83	2101.51	2086.57	2101.26	2138.55	2099.37	2158.3	2151.89	2115.26	2115.31	2058.9	2084.93	2125.8	2192.06	2117.86	2100.09
	2043.59	2021.21	2033.48	2034	2027.71	2034.35	2042.04	2051.14	2039.88	2065.53	2015.73	2027.59	2055.8	2060.55	2026.18	2048.94	2072.09	2072.64	2066.18	2049.36	2018.22	2033.18	2067.72	2073.2	2061.79	2093.75	2086.72	2062.11	2033.21	2039.38	2068.94	2080.2	2071.6	2082.18	2100.7	2085.96	2100.52	2137.62	2098.65	2156.99	2151.06	2114.46	2114.46	2058.34	2084.11	2124.78	2190.94	2117.18	2099.28
	2043.19	2020.85	2033.06	2033.66	2027.37	2033.95	2041.67	2050.71	2039.42	2065.04	2015.32	2027.15	2055.28	2060.14	2025.71	2048.41	2071.52	2072.12	2065.61	2048.78	2017.81	2032.69	2067.17	2072.6	2061.2	2093.08	2086.07	2061.53	2032.67	2038.87	2068.18	2079.39	2070.97	2081.52	2099.89	2085.34	2099.78	2136.68	2097.93	2155.69	2150.24	2113.67	2113.62	2057.78	2083.29	2123.77	2189.81	2116.5	2098.47
	2042.79	2020.5	2032.64	2033.32	2027.04	2033.56	2041.3	2050.28	2038.96	2064.56	2014.91	2026.71	2054.76	2059.73	2025.24	2047.88	2070.95	2071.6	2065.04	2048.2	2017.4	2032.21	2066.62	2072	2060.61	2092.41	2085.41	2060.95	2032.13	2038.35	2067.42	2078.57	2070.34	2080.87	2099.08	2084.73	2099.04	2135.75	2097.21	2154.39	2149.42	2112.88	2112.78	2057.22	2082.48	2122.75	2188.69	2115.81	2097.66
	2042.39	2020.14	2032.23	2032.98	2026.71	2033.17	2040.93	2049.86	2038.5	2064.08	2014.5	2026.28	2054.24	2059.32	2024.77	2047.35	2070.38	2071.08	2064.47	2047.63	2017	2031.73	2066.07	2071.41	2060.03	2091.74	2084.76	2060.38	2031.59	2037.84	2066.66	2077.76	2069.71	2080.22	2098.28	2084.12	2098.31	2134.82	2096.5	2153.09	2148.61	2112.09	2111.94	2056.66	2081.66	2121.74	2187.58	2115.13	2096.86
	2041.99	2019.79	2031.81	2032.64	2026.37	2032.78	2040.56	2049.43	2038.04	2063.6	2014.09	2025.84	2053.72	2058.9	2024.3	2046.82	2069.82	2070.56	2063.9	2047.06	2016.59	2031.25	2065.52	2070.81	2059.45	2091.07	2084.11	2059.8	2031.05	2037.33	2065.91	2076.95	2069.08	2079.57	2097.48	2083.51	2097.58	2133.89	2095.78	2151.8	2147.79	2111.3	2111.11	2056.1	2080.86	2120.74	2186.46	2114.45	2096.05
	2041.59	2019.44	2031.4	2032.3	2026.04	2032.38	2040.19	2049	2037.58	2063.12	2013.68	2025.41	2053.21	2058.49	2023.83	2046.3	2069.25	2070.04	2063.33	2046.48	2016.19	2030.78	2064.98	2070.22	2058.87	2090.4	2083.46	2059.23	2030.52	2036.82	2065.16	2076.15	2068.46	2078.93	2096.68	2082.9	2096.85	2132.96	2095.07	2150.52	2146.99	2110.51	2110.27	2055.55	2080.05	2119.74	2185.36	2113.77	2095.25
	2041.19	2019.08	2030.99	2031.96	2025.71	2031.99	2039.82	2048.58	2037.12	2062.64	2013.27	2024.98	2052.69	2058.08	2023.37	2045.77	2068.68	2069.52	2062.76	2045.91	2015.79	2030.3	2064.43	2069.63	2058.29	2089.73	2082.81	2058.65	2029.99	2036.31	2064.42	2075.35	2067.84	2078.29	2095.88	2082.29	2096.12	2132.04	2094.36	2149.24	2146.18	2109.73	2109.43	2054.99	2079.25	2118.74	2184.25	2113.09	2094.44
	2040.79	2018.73	2030.57	2031.63	2025.38	2031.6	2039.46	2048.15	2036.66	2062.16	2012.86	2024.55	2052.18	2057.67	2022.91	2045.25	2068.12	2069.01	2062.19	2045.34	2015.39	2029.83	2063.9	2069.04	2057.71	2089.06	2082.16	2058.08	2029.46	2035.8	2063.67	2074.55	2067.22	2077.65	2095.09	2081.68	2095.4	2131.12	2093.66	2147.97	2145.38	2108.94	2108.6	2054.44	2078.45	2117.75	2183.15	2112.41	2093.64
	2040.39	2018.38	2030.16	2031.29	2025.05	2031.21	2039.09	2047.73	2036.2	2061.68	2012.46	2024.12	2051.67	2057.25	2022.45	2044.73	2067.56	2068.49	2061.62	2044.78	2014.99	2029.35	2063.36	2068.46	2057.14	2088.4	2081.52	2057.51	2028.93	2035.3	2062.93	2073.76	2066.6	2077.01	2094.3	2081.07	2094.68	2130.2	2092.95	2146.7	2144.59	2108.16	2107.76	2053.88	2077.65	2116.76	2182.06	2111.73	2092.84
	2039.99	2018.03	2029.75	2030.96	2024.72	2030.83	2038.73	2047.3	2035.75	2061.21	2012.05	2023.7	2051.16	2056.84	2021.99	2044.21	2067	2067.97	2061.05	2044.21	2014.59	2028.88	2062.82	2067.88	2056.57	2087.73	2080.87	2056.94	2028.4	2034.79	2062.2	2072.97	2065.98	2076.37	2093.51	2080.46	2093.96	2129.29	2092.25	2145.44	2143.8	2107.38	2106.93	2053.33	2076.86	2115.77	2180.96	2111.05	2092.04
	2039.59	2017.68	2029.34	2030.63	2024.39	2030.44	2038.37	2046.88	2035.29	2060.73	2011.65	2023.27	2050.65	2056.43	2021.53	2043.69	2066.44	2067.46	2060.49	2043.65	2014.19	2028.41	2062.29	2067.29	2056	2087.06	2080.23	2056.37	2027.88	2034.29	2061.46	2072.18	2065.36	2075.74	2092.73	2079.86	2093.25	2128.37	2091.54	2144.18	2143.01	2106.6	2106.1	2052.78	2076.07	2114.79	2179.87	2110.38	2091.24
	2039.19	2017.32	2028.93	2030.3	2024.06	2030.05	2038.01	2046.45	2034.84	2060.26	2011.25	2022.85	2050.14	2056.02	2021.08	2043.18	2065.88	2066.94	2059.92	2043.08	2013.8	2027.95	2061.76	2066.71	2055.44	2086.4	2079.58	2055.8	2027.35	2033.78	2060.73	2071.39	2064.75	2075.11	2091.95	2079.25	2092.54	2127.46	2090.84	2142.93	2142.23	2105.82	2105.27	2052.23	2075.28	2113.81	2178.79	2109.7	2090.45
	2038.79	2016.97	2028.53	2029.97	2023.74	2029.66	2037.65	2046.03	2034.38	2059.78	2010.85	2022.43	2049.64	2055.61	2020.62	2042.66	2065.32	2066.43	2059.36	2042.52	2013.41	2027.48	2061.23	2066.14	2054.87	2085.73	2078.94	2055.24	2026.83	2033.28	2060.01	2070.61	2064.14	2074.48	2091.17	2078.65	2091.83	2126.56	2090.14	2141.68	2141.45	2105.04	2104.44	2051.68	2074.5	2112.84	2177.71	2109.03	2089.65
	2038.4	2016.62	2028.12	2029.64	2023.41	2029.28	2037.29	2045.61	2033.93	2059.31	2010.45	2022.01	2049.13	2055.19	2020.17	2042.15	2064.76	2065.92	2058.79	2041.96	2013.01	2027.02	2060.71	2065.56	2054.31	2085.07	2078.3	2054.67	2026.31	2032.78	2059.28	2069.83	2063.53	2073.86	2090.39	2078.04	2091.12	2125.65	2089.45	2140.44	2140.67	2104.26	2103.62	2051.13	2073.72	2111.87	2176.63	2108.36	2088.86
	2038	2016.27	2027.71	2029.32	2023.09	2028.89	2036.93	2045.19	2033.48	2058.84	2010.05	2021.59	2048.63	2054.78	2019.72	2041.64	2064.21	2065.41	2058.23	2041.41	2012.62	2026.55	2060.19	2064.99	2053.75	2084.4	2077.66	2054.11	2025.79	2032.28	2058.56	2069.06	2062.93	2073.24	2089.62	2077.44	2090.42	2124.75	2088.75	2139.21	2139.9	2103.49	2102.79	2050.58	2072.95	2110.91	2175.56	2107.68	2088.06
	2037.6	2015.92	2027.31	2028.99	2022.76	2028.51	2036.57	2044.76	2033.02	2058.36	2009.65	2021.18	2048.13	2054.37	2019.27	2041.13	2063.65	2064.89	2057.67	2040.85	2012.24	2026.09	2059.67	2064.42	2053.2	2083.74	2077.02	2053.54	2025.27	2031.78	2057.84	2068.29	2062.32	2072.62	2088.85	2076.84	2089.72	2123.85	2088.06	2137.98	2139.13	2102.72	2101.97	2050.03	2072.17	2109.95	2174.49	2107.01	2087.27
	2037.21	2015.57	2026.91	2028.67	2022.44	2028.13	2036.22	2044.34	2032.57	2057.89	2009.25	2020.76	2047.63	2053.96	2018.83	2040.63	2063.1	2064.39	2057.11	2040.3	2011.85	2025.63	2059.15	2063.85	2052.64	2083.08	2076.38	2052.98	2024.76	2031.28	2057.13	2067.52	2061.72	2072	2088.09	2076.24	2089.03	2122.96	2087.37	2136.75	2138.36	2101.95	2101.15	2049.49	2071.4	2108.99	2173.43	2106.34	2086.48
	2036.81	2015.22	2026.5	2028.35	2022.12	2027.74	2035.86	2043.92	2032.13	2057.42	2008.86	2020.35	2047.14	2053.55	2018.38	2040.13	2062.55	2063.88	2056.55	2039.74	2011.46	2025.18	2058.64	2063.28	2052.09	2082.42	2075.75	2052.42	2024.25	2030.78	2056.41	2066.76	2061.12	2071.38	2087.32	2075.64	2088.33	2122.07	2086.68	2135.53	2137.6	2101.18	2100.32	2048.94	2070.64	2108.04	2172.37	2105.67	2085.7
	2036.42	2014.87	2026.1	2028.03	2021.8	2027.36	2035.51	2043.51	2031.68	2056.96	2008.46	2019.94	2046.64	2053.14	2017.94	2039.62	2062	2063.37	2055.99	2039.19	2011.08	2024.72	2058.13	2062.72	2051.54	2081.76	2075.12	2051.86	2023.74	2030.29	2055.71	2065.99	2060.52	2070.77	2086.56	2075.04	2087.64	2121.18	2085.99	2134.31	2136.85	2100.41	2099.51	2048.4	2069.87	2107.09	2171.32	2105.01	2084.91
	2036.02	2014.53	2025.7	2027.72	2021.48	2026.98	2035.16	2043.09	2031.23	2056.49	2008.07	2019.53	2046.15	2052.73	2017.5	2039.12	2061.45	2062.86	2055.43	2038.65	2010.7	2024.27	2057.62	2062.16	2051	2081.1	2074.48	2051.31	2023.23	2029.79	2055	2065.24	2059.92	2070.16	2085.81	2074.44	2086.96	2120.29	2085.31	2133.1	2136.1	2099.65	2098.69	2047.86	2069.11	2106.15	2170.27	2104.34	2084.13
	2035.63	2014.18	2025.3	2027.4	2021.16	2026.6	2034.81	2042.67	2030.78	2056.02	2007.68	2019.13	2045.66	2052.32	2017.06	2038.63	2060.91	2062.36	2054.87	2038.1	2010.32	2023.82	2057.12	2061.6	2050.45	2080.44	2073.85	2050.75	2022.72	2029.3	2054.3	2064.48	2059.33	2069.56	2085.05	2073.84	2086.27	2119.41	2084.63	2131.9	2135.35	2098.89	2097.87	2047.32	2068.36	2105.21	2169.22	2103.67	2083.35
	2035.24	2013.83	2024.91	2027.09	2020.84	2026.23	2034.46	2042.25	2030.34	2055.56	2007.29	2018.72	2045.17	2051.91	2016.62	2038.13	2060.36	2061.85	2054.32	2037.56	2009.94	2023.37	2056.61	2061.04	2049.91	2079.79	2073.22	2050.19	2022.22	2028.8	2053.6	2063.73	2058.73	2068.95	2084.3	2073.25	2085.59	2118.53	2083.95	2130.7	2134.6	2098.13	2097.06	2046.78	2067.6	2104.28	2168.18	2103.01	2082.57
	2034.85	2013.49	2024.51	2026.78	2020.52	2025.85	2034.11	2041.84	2029.9	2055.1	2006.9	2018.32	2044.68	2051.5	2016.19	2037.64	2059.82	2061.35	2053.76	2037.01	2009.56	2022.92	2056.11	2060.49	2049.37	2079.13	2072.6	2049.64	2021.71	2028.31	2052.9	2062.98	2058.14	2068.35	2083.56	2072.65	2084.92	2117.66	2083.27	2129.51	2133.86	2097.37	2096.25	2046.24	2066.85	2103.35	2167.14	2102.35	2081.79
	2034.45	2013.14	2024.12	2026.47	2020.21	2025.47	2033.76	2041.42	2029.45	2054.63	2006.51	2017.92	2044.19	2051.09	2015.75	2037.15	2059.28	2060.84	2053.21	2036.47	2009.18	2022.47	2055.62	2059.94	2048.84	2078.48	2071.97	2049.09	2021.21	2027.82	2052.21	2062.24	2057.56	2067.76	2082.81	2072.06	2084.24	2116.78	2082.59	2128.32	2133.13	2096.61	2095.44	2045.71	2066.1	2102.42	2166.11	2101.69	2081.02
	2034.06	2012.79	2023.72	2026.16	2019.89	2025.1	2033.42	2041.01	2029.01	2054.17	2006.12	2017.52	2043.71	2050.68	2015.32	2036.66	2058.74	2060.34	2052.65	2035.93	2008.81	2022.03	2055.12	2059.39	2048.3	2077.83	2071.35	2048.54	2020.71	2027.34	2051.52	2061.5	2056.97	2067.16	2082.08	2071.47	2083.57	2115.91	2081.92	2127.14	2132.4	2095.86	2094.63	2045.17	2065.36	2101.5	2165.08	2101.03	2080.24
	2033.67	2012.45	2023.33	2025.85	2019.58	2024.72	2033.07	2040.59	2028.57	2053.71	2005.74	2017.13	2043.23	2050.28	2014.89	2036.17	2058.2	2059.84	2052.1	2035.4	2008.43	2021.59	2054.63	2058.84	2047.77	2077.17	2070.72	2047.99	2020.22	2026.85	2050.84	2060.76	2056.39	2066.57	2081.34	2070.88	2082.91	2115.05	2081.25	2125.96	2131.67	2095.11	2093.83	2044.64	2064.62	2100.58	2164.06	2100.37	2079.47
	2033.28	2012.11	2022.94	2025.55	2019.27	2024.35	2032.73	2040.18	2028.14	2053.26	2005.35	2016.73	2042.75	2049.87	2014.47	2035.69	2057.66	2059.34	2051.55	2034.86	2008.06	2021.15	2054.14	2058.3	2047.24	2076.52	2070.1	2047.44	2019.72	2026.36	2050.15	2060.03	2055.8	2065.98	2080.61	2070.29	2082.24	2114.18	2080.58	2124.78	2130.95	2094.36	2093.02	2044.1	2063.88	2099.67	2163.04	2099.71	2078.71
	2032.9	2011.76	2022.55	2025.25	2018.95	2023.98	2032.39	2039.77	2027.7	2052.8	2004.97	2016.34	2042.27	2049.46	2014.04	2035.2	2057.13	2058.85	2051	2034.33	2007.69	2020.71	2053.66	2057.76	2046.72	2075.88	2069.49	2046.9	2019.23	2025.88	2049.48	2059.29	2055.22	2065.4	2079.88	2069.7	2081.58	2113.33	2079.91	2123.62	2130.23	2093.61	2092.22	2043.57	2063.15	2098.76	2162.02	2099.06	2077.94
	2032.51	2011.42	2022.16	2024.95	2018.64	2023.61	2032.05	2039.36	2027.26	2052.34	2004.59	2015.95	2041.8	2049.06	2013.62	2034.72	2056.59	2058.35	2050.46	2033.8	2007.32	2020.27	2053.17	2057.22	2046.19	2075.23	2068.87	2046.36	2018.74	2025.4	2048.8	2058.57	2054.65	2064.81	2079.15	2069.11	2080.93	2112.47	2079.24	2122.46	2129.51	2092.87	2091.42	2043.04	2062.42	2097.86	2161.01	2098.4	2077.18
	2032.12	2011.08	2021.77	2024.65	2018.33	2023.24	2031.71	2038.95	2026.83	2051.89	2004.21	2015.56	2041.32	2048.65	2013.2	2034.25	2056.06	2057.85	2049.91	2033.28	2006.95	2019.84	2052.69	2056.68	2045.67	2074.59	2068.25	2045.81	2018.25	2024.92	2048.13	2057.84	2054.07	2064.23	2078.43	2068.53	2080.27	2111.62	2078.58	2121.3	2128.8	2092.13	2090.62	2042.51	2061.69	2096.96	2160.01	2097.75	2076.42
	2031.74	2010.74	2021.39	2024.35	2018.03	2022.87	2031.37	2038.54	2026.4	2051.44	2003.83	2015.17	2040.85	2048.25	2012.78	2033.77	2055.53	2057.36	2049.37	2032.75	2006.59	2019.4	2052.22	2056.15	2045.15	2073.94	2067.64	2045.27	2017.77	2024.44	2047.46	2057.12	2053.5	2063.66	2077.71	2067.95	2079.62	2110.77	2077.92	2120.15	2128.09	2091.39	2089.83	2041.99	2060.97	2096.07	2159.01	2097.1	2075.66
	2031.35	2010.4	2021.01	2024.06	2017.72	2022.51	2031.04	2038.14	2025.97	2050.99	2003.45	2014.79	2040.38	2047.84	2012.36	2033.3	2055.01	2056.87	2048.82	2032.23	2006.22	2018.97	2051.74	2055.62	2044.64	2073.3	2067.03	2044.73	2017.28	2023.96	2046.8	2056.41	2052.93	2063.08	2076.99	2067.36	2078.98	2109.92	2077.27	2119	2127.39	2090.65	2089.04	2041.46	2060.24	2095.18	2158.01	2096.45	2074.9
	2030.97	2010.06	2020.62	2023.76	2017.41	2022.14	2030.7	2037.73	2025.54	2050.54	2003.08	2014.4	2039.91	2047.44	2011.94	2032.83	2054.48	2056.38	2048.28	2031.71	2005.86	2018.54	2051.27	2055.09	2044.12	2072.66	2066.42	2044.2	2016.8	2023.48	2046.13	2055.69	2052.36	2062.51	2076.28	2066.78	2078.33	2109.08	2076.61	2117.86	2126.69	2089.92	2088.24	2040.94	2059.53	2094.29	2157.02	2095.8	2074.15
	2030.59	2009.72	2020.24	2023.47	2017.11	2021.78	2030.37	2037.32	2025.11	2050.09	2002.7	2014.02	2039.45	2047.04	2011.53	2032.36	2053.96	2055.89	2047.74	2031.19	2005.5	2018.12	2050.8	2054.57	2043.61	2072.02	2065.82	2043.66	2016.32	2023.01	2045.48	2054.98	2051.8	2061.94	2075.57	2066.21	2077.7	2108.25	2075.96	2116.73	2126	2089.19	2087.46	2040.41	2058.81	2093.41	2156.03	2095.16	2073.4
	2030.2	2009.38	2019.86	2023.19	2016.81	2021.42	2030.04	2036.92	2024.68	2049.64	2002.33	2013.64	2038.99	2046.64	2011.12	2031.89	2053.43	2055.4	2047.2	2030.68	2005.14	2017.69	2050.34	2054.04	2043.11	2071.39	2065.21	2043.13	2015.85	2022.53	2044.82	2054.27	2051.23	2061.38	2074.87	2065.63	2077.06	2107.41	2075.31	2115.6	2125.31	2088.46	2086.67	2039.89	2058.1	2092.53	2155.05	2094.51	2072.66
	2029.82	2009.05	2019.49	2022.9	2016.5	2021.06	2029.71	2036.52	2024.26	2049.2	2001.96	2013.27	2038.53	2046.24	2010.71	2031.43	2052.92	2054.91	2046.67	2030.16	2004.78	2017.27	2049.88	2053.52	2042.6	2070.75	2064.61	2042.6	2015.37	2022.06	2044.17	2053.57	2050.67	2060.82	2074.17	2065.05	2076.43	2106.58	2074.66	2114.48	2124.63	2087.73	2085.89	2039.37	2057.39	2091.66	2154.07	2093.87	2071.91
	2029.44	2008.71	2019.11	2022.61	2016.2	2020.7	2029.38	2036.11	2023.84	2048.76	2001.59	2012.89	2038.07	2045.84	2010.3	2030.97	2052.4	2054.43	2046.13	2029.65	2004.42	2016.85	2049.42	2053.01	2042.1	2070.12	2064.01	2042.07	2014.9	2021.59	2043.52	2052.87	2050.11	2060.26	2073.47	2064.48	2075.8	2105.76	2074.01	2113.36	2123.94	2087.01	2085.11	2038.85	2056.69	2090.79	2153.1	2093.23	2071.17
	2029.06	2008.38	2018.73	2022.33	2015.9	2020.34	2029.05	2035.71	2023.42	2048.32	2001.22	2012.52	2037.61	2045.44	2009.9	2030.51	2051.88	2053.94	2045.6	2029.14	2004.06	2016.43	2048.96	2052.49	2041.6	2069.49	2063.41	2041.54	2014.43	2021.12	2042.88	2052.17	2049.55	2059.7	2072.78	2063.91	2075.17	2104.93	2073.37	2112.24	2123.27	2086.29	2084.33	2038.34	2055.98	2089.93	2152.13	2092.59	2070.43
	2028.69	2008.04	2018.36	2022.05	2015.61	2019.98	2028.72	2035.31	2023	2047.88	2000.86	2012.15	2037.16	2045.04	2009.5	2030.06	2051.37	2053.46	2045.07	2028.64	2003.71	2016.01	2048.51	2051.98	2041.1	2068.86	2062.82	2041.01	2013.96	2020.65	2042.24	2051.48	2049	2059.15	2072.09	2063.34	2074.55	2104.12	2072.73	2111.14	2122.59	2085.57	2083.55	2037.82	2055.28	2089.07	2151.17	2091.95	2069.7
	2028.31	2007.71	2017.99	2021.77	2015.31	2019.63	2028.4	2034.92	2022.58	2047.44	2000.49	2011.78	2036.71	2044.64	2009.09	2029.6	2050.86	2052.98	2044.54	2028.14	2003.36	2015.6	2048.06	2051.47	2040.61	2068.23	2062.22	2040.49	2013.49	2020.19	2041.6	2050.79	2048.45	2058.6	2071.4	2062.77	2073.93	2103.3	2072.09	2110.03	2121.93	2084.86	2082.78	2037.31	2054.59	2088.22	2150.21	2091.32	2068.96
	2027.93	2007.38	2017.62	2021.5	2015.01	2019.27	2028.07	2034.52	2022.16	2047	2000.13	2011.41	2036.26	2044.24	2008.7	2029.15	2050.35	2052.5	2044.01	2027.64	2003	2015.18	2047.61	2050.97	2040.11	2067.6	2061.63	2039.97	2013.03	2019.72	2040.97	2050.1	2047.9	2058.06	2070.72	2062.2	2073.32	2102.49	2071.46	2108.94	2121.26	2084.15	2082.01	2036.8	2053.9	2087.37	2149.26	2090.68	2068.23
	2027.56	2007.05	2017.25	2021.22	2014.72	2018.92	2027.75	2034.12	2021.75	2046.57	1999.77	2011.05	2035.81	2043.85	2008.3	2028.7	2049.84	2052.02	2043.48	2027.14	2002.65	2014.77	2047.17	2050.46	2039.63	2066.98	2061.04	2039.45	2012.57	2019.26	2040.34	2049.42	2047.35	2057.51	2070.04	2061.64	2072.71	2101.68	2070.83	2107.85	2120.6	2083.44	2081.24	2036.29	2053.21	2086.53	2148.31	2090.05	2067.51
	2027.19	2006.72	2016.89	2020.95	2014.43	2018.57	2027.43	2033.73	2021.34	2046.13	1999.41	2010.68	2035.37	2043.45	2007.91	2028.26	2049.33	2051.54	2042.96	2026.64	2002.3	2014.36	2046.73	2049.96	2039.14	2066.36	2060.46	2038.93	2012.11	2018.8	2039.71	2048.74	2046.81	2056.97	2069.37	2061.07	2072.1	2100.88	2070.2	2106.76	2119.95	2082.73	2080.47	2035.78	2052.52	2085.69	2147.37	2089.42	2066.78
	2026.81	2006.39	2016.52	2020.68	2014.14	2018.22	2027.11	2033.33	2020.93	2045.7	1999.05	2010.32	2034.92	2043.06	2007.51	2027.81	2048.83	2051.07	2042.44	2026.15	2001.96	2013.95	2046.29	2049.46	2038.66	2065.74	2059.87	2038.41	2011.66	2018.34	2039.09	2048.07	2046.26	2056.44	2068.69	2060.51	2071.5	2100.08	2069.57	2105.68	2119.3	2082.03	2079.71	2035.27	2051.84	2084.85	2146.43	2088.79	2066.06
	2026.44	2006.06	2016.16	2020.41	2013.85	2017.87	2026.79	2032.94	2020.52	2045.27	1998.7	2009.96	2034.48	2042.66	2007.12	2027.37	2048.33	2050.6	2041.92	2025.66	2001.61	2013.55	2045.86	2048.97	2038.17	2065.12	2059.29	2037.9	2011.2	2017.89	2038.47	2047.39	2045.72	2055.9	2068.03	2059.95	2070.9	2099.28	2068.95	2104.61	2118.65	2081.33	2078.95	2034.76	2051.16	2084.02	2145.49	2088.17	2065.35
	2026.07	2005.74	2015.8	2020.15	2013.56	2017.53	2026.47	2032.55	2020.11	2044.84	1998.34	2009.61	2034.05	2042.27	2006.73	2026.93	2047.83	2050.12	2041.4	2025.17	2001.27	2013.14	2045.42	2048.48	2037.7	2064.5	2058.71	2037.39	2010.75	2017.43	2037.86	2046.72	2045.18	2055.37	2067.36	2059.4	2070.3	2098.49	2068.32	2103.54	2118.01	2080.63	2078.19	2034.26	2050.48	2083.19	2144.56	2087.54	2064.63
	2025.7	2005.41	2015.44	2019.88	2013.27	2017.18	2026.15	2032.16	2019.7	2044.42	1997.99	2009.25	2033.61	2041.88	2006.35	2026.49	2047.33	2049.65	2040.88	2024.69	2000.92	2012.74	2044.99	2047.99	2037.22	2063.89	2058.14	2036.88	2010.3	2016.98	2037.24	2046.06	2044.65	2054.84	2066.7	2058.84	2069.71	2097.7	2067.71	2102.47	2117.37	2079.94	2077.43	2033.76	2049.81	2082.37	2143.64	2086.92	2063.92
	2025.34	2005.09	2015.08	2019.62	2012.99	2016.84	2025.84	2031.77	2019.3	2043.99	1997.64	2008.9	2033.18	2041.49	2005.96	2026.06	2046.84	2049.18	2040.37	2024.21	2000.58	2012.34	2044.57	2047.5	2036.75	2063.28	2057.56	2036.37	2009.85	2016.53	2036.64	2045.4	2044.12	2054.32	2066.05	2058.29	2069.12	2096.92	2067.09	2101.41	2116.73	2079.25	2076.68	2033.26	2049.14	2081.55	2142.72	2086.3	2063.21
	2024.97	2004.76	2014.72	2019.36	2012.7	2016.5	2025.53	2031.38	2018.9	2043.57	1997.29	2008.55	2032.75	2041.1	2005.58	2025.63	2046.35	2048.72	2039.85	2023.73	2000.24	2011.94	2044.15	2047.02	2036.28	2062.67	2056.99	2035.86	2009.41	2016.08	2036.03	2044.74	2043.58	2053.8	2065.39	2057.73	2068.53	2096.14	2066.48	2100.36	2116.1	2078.56	2075.93	2032.76	2048.47	2080.74	2141.8	2085.69	2062.51
	2024.61	2004.44	2014.37	2019.1	2012.42	2016.16	2025.21	2030.99	2018.5	2043.15	1996.94	2008.2	2032.32	2040.72	2005.2	2025.2	2045.86	2048.25	2039.34	2023.25	1999.9	2011.55	2043.73	2046.54	2035.81	2062.06	2056.42	2035.36	2008.97	2015.63	2035.43	2044.08	2043.06	2053.28	2064.74	2057.18	2067.95	2095.36	2065.86	2099.31	2115.48	2077.87	2075.19	2032.26	2047.81	2079.93	2140.89	2085.07	2061.8
	2024.24	2004.12	2014.02	2018.85	2012.14	2015.82	2024.9	2030.61	2018.1	2042.73	1996.6	2007.85	2031.89	2040.33	2004.83	2024.77	2045.37	2047.79	2038.83	2022.78	1999.57	2011.15	2043.31	2046.06	2035.35	2061.46	2055.85	2034.86	2008.53	2015.18	2034.83	2043.43	2042.53	2052.76	2064.1	2056.63	2067.37	2094.59	2065.26	2098.27	2114.86	2077.19	2074.44	2031.76	2047.15	2079.13	2139.99	2084.46	2061.11
	2023.88	2003.8	2013.67	2018.59	2011.86	2015.48	2024.59	2030.23	2017.7	2042.31	1996.25	2007.51	2031.47	2039.94	2004.45	2024.35	2044.88	2047.33	2038.33	2022.31	1999.23	2010.76	2042.9	2045.59	2034.88	2060.85	2055.29	2034.36	2008.09	2014.74	2034.23	2042.78	2042.01	2052.25	2063.46	2056.09	2066.79	2093.82	2064.65	2097.24	2114.24	2076.51	2073.7	2031.27	2046.49	2078.33	2139.09	2083.84	2060.41
	2023.52	2003.48	2013.32	2018.34	2011.58	2015.14	2024.29	2029.84	2017.31	2041.89	1995.91	2007.17	2031.05	2039.56	2004.08	2023.92	2044.4	2046.87	2037.82	2021.84	1998.9	2010.37	2042.48	2045.12	2034.43	2060.25	2054.73	2033.86	2007.66	2014.29	2033.64	2042.14	2041.48	2051.74	2062.82	2055.54	2066.22	2093.05	2064.05	2096.2	2113.62	2075.83	2072.96	2030.78	2045.84	2077.54	2138.19	2083.23	2059.72
	2023.16	2003.17	2012.97	2018.09	2011.31	2014.81	2023.98	2029.46	2016.92	2041.48	1995.57	2006.83	2030.63	2039.18	2003.71	2023.5	2043.92	2046.41	2037.32	2021.38	1998.57	2009.98	2042.08	2044.65	2033.97	2059.66	2054.17	2033.37	2007.23	2013.85	2033.05	2041.49	2040.97	2051.24	2062.19	2055	2065.65	2092.29	2063.45	2095.18	2113.02	2075.16	2072.23	2030.29	2045.19	2076.75	2137.3	2082.63	2059.03
	2022.8	2002.85	2012.63	2017.85	2011.03	2014.48	2023.67	2029.08	2016.53	2041.06	1995.23	2006.49	2030.21	2038.79	2003.34	2023.09	2043.44	2045.95	2036.82	2020.91	1998.24	2009.6	2041.67	2044.18	2033.51	2059.06	2053.61	2032.87	2006.8	2013.42	2032.47	2040.86	2040.45	2050.73	2061.56	2054.46	2065.09	2091.54	2062.85	2094.16	2112.41	2074.49	2071.49	2029.8	2044.54	2075.96	2136.42	2082.02	2058.34
	2022.44	2002.54	2012.28	2017.6	2010.76	2014.15	2023.37	2028.7	2016.14	2040.65	1994.9	2006.15	2029.8	2038.41	2002.97	2022.67	2042.96	2045.5	2036.32	2020.45	1997.91	2009.21	2041.27	2043.72	2033.06	2058.47	2053.06	2032.38	2006.37	2012.98	2031.89	2040.22	2039.94	2050.23	2060.93	2053.92	2064.53	2090.78	2062.26	2093.14	2111.81	2073.82	2070.76	2029.31	2043.9	2075.18	2135.54	2081.42	2057.66
	2022.09	2002.22	2011.94	2017.36	2010.49	2013.82	2023.07	2028.33	2015.75	2040.24	1994.56	2005.82	2029.38	2038.04	2002.61	2022.26	2042.48	2045.04	2035.83	2020	1997.58	2008.83	2040.87	2043.26	2032.62	2057.87	2052.5	2031.89	2005.94	2012.54	2031.31	2039.59	2039.42	2049.73	2060.31	2053.38	2063.97	2090.03	2061.67	2092.14	2111.21	2073.16	2070.04	2028.83	2043.26	2074.4	2134.66	2080.82	2056.98
	2021.73	2001.91	2011.6	2017.11	2010.22	2013.49	2022.77	2027.95	2015.37	2039.84	1994.23	2005.49	2028.97	2037.66	2002.24	2021.85	2042.01	2044.59	2035.33	2019.54	1997.25	2008.45	2040.48	2042.8	2032.17	2057.29	2051.96	2031.41	2005.52	2012.11	2030.74	2038.96	2038.91	2049.24	2059.69	2052.85	2063.42	2089.29	2061.08	2091.13	2110.62	2072.49	2069.31	2028.34	2042.62	2073.63	2133.79	2080.22	2056.31
	2021.38	2001.6	2011.26	2016.88	2009.95	2013.16	2022.47	2027.58	2014.98	2039.43	1993.9	2005.16	2028.57	2037.28	2001.88	2021.44	2041.54	2044.14	2034.84	2019.09	1996.93	2008.07	2040.08	2042.35	2031.73	2056.7	2051.41	2030.92	2005.1	2011.68	2030.17	2038.34	2038.41	2048.75	2059.07	2052.32	2062.87	2088.55	2060.49	2090.13	2110.04	2071.84	2068.59	2027.86	2041.99	2072.87	2132.92	2079.62	2055.63
	2021.03	2001.29	2010.93	2016.64	2009.68	2012.84	2022.17	2027.2	2014.6	2039.03	1993.57	2004.83	2028.16	2036.91	2001.52	2021.04	2041.07	2043.7	2034.35	2018.65	1996.61	2007.69	2039.69	2041.9	2031.29	2056.11	2050.87	2030.44	2004.69	2011.25	2029.6	2037.72	2037.9	2048.26	2058.46	2051.79	2062.32	2087.81	2059.91	2089.14	2109.45	2071.18	2067.87	2027.38	2041.36	2072.1	2132.06	2079.03	2054.97
	2020.68	2000.98	2010.59	2016.4	2009.41	2012.52	2021.87	2026.83	2014.22	2038.62	1993.24	2004.51	2027.76	2036.53	2001.17	2020.63	2040.61	2043.25	2033.87	2018.2	1996.29	2007.32	2039.31	2041.45	2030.85	2055.53	2050.32	2029.96	2004.27	2010.83	2029.03	2037.1	2037.4	2047.78	2057.85	2051.26	2061.78	2087.08	2059.33	2088.16	2108.87	2070.53	2067.16	2026.9	2040.73	2071.35	2131.21	2078.44	2054.3
	2020.33	2000.68	2010.26	2016.17	2009.15	2012.2	2021.58	2026.46	2013.85	2038.22	1992.92	2004.18	2027.36	2036.16	2000.81	2020.23	2040.14	2042.81	2033.38	2017.76	1995.97	2006.94	2038.92	2041	2030.42	2054.95	2049.79	2029.48	2003.86	2010.4	2028.47	2036.49	2036.9	2047.29	2057.25	2050.73	2061.24	2086.35	2058.76	2087.17	2108.3	2069.88	2066.45	2026.43	2040.1	2070.59	2130.35	2077.85	2053.64
	2019.98	2000.37	2009.93	2015.94	2008.89	2011.88	2021.28	2026.09	2013.47	2037.83	1992.59	2003.86	2026.96	2035.79	2000.46	2019.83	2039.68	2042.36	2032.9	2017.32	1995.65	2006.57	2038.54	2040.56	2029.99	2054.38	2049.25	2029.01	2003.45	2009.98	2027.91	2035.88	2036.4	2046.81	2056.65	2050.21	2060.7	2085.63	2058.18	2086.2	2107.73	2069.23	2065.74	2025.95	2039.48	2069.84	2129.51	2077.26	2052.98
	2019.63	2000.07	2009.6	2015.71	2008.63	2011.56	2020.99	2025.72	2013.1	2037.43	1992.27	2003.54	2026.57	2035.42	2000.11	2019.44	2039.22	2041.92	2032.42	2016.88	1995.33	2006.2	2038.16	2040.12	2029.56	2053.8	2048.72	2028.53	2003.04	2009.56	2027.36	2035.27	2035.91	2046.34	2056.05	2049.68	2060.17	2084.9	2057.61	2085.23	2107.16	2068.59	2065.04	2025.48	2038.87	2069.1	2128.67	2076.68	2052.33
	2019.29	1999.77	2009.28	2015.48	2008.37	2011.24	2020.7	2025.36	2012.73	2037.04	1991.95	2003.23	2026.17	2035.05	1999.77	2019.05	2038.77	2041.49	2031.95	2016.45	1995.02	2005.84	2037.79	2039.68	2029.13	2053.23	2048.19	2028.06	2002.64	2009.14	2026.81	2034.67	2035.42	2045.86	2055.46	2049.16	2059.64	2084.19	2057.04	2084.26	2106.6	2067.95	2064.33	2025.01	2038.25	2068.36	2127.83	2076.09	2051.67
	2018.94	1999.46	2008.95	2015.26	2008.11	2010.93	2020.41	2024.99	2012.36	2036.64	1991.63	2002.91	2025.78	2034.69	1999.42	2018.66	2038.31	2041.05	2031.47	2016.02	1994.7	2005.47	2037.42	2039.25	2028.71	2052.66	2047.66	2027.59	2002.24	2008.72	2026.26	2034.07	2034.93	2045.39	2054.87	2048.64	2059.12	2083.48	2056.48	2083.31	2106.04	2067.31	2063.64	2024.54	2037.64	2067.63	2127	2075.52	2051.03
	2018.6	1999.16	2008.63	2015.03	2007.86	2010.62	2020.12	2024.63	2011.99	2036.25	1991.31	2002.6	2025.39	2034.32	1999.08	2018.27	2037.86	2040.62	2031	2015.59	1994.39	2005.11	2037.05	2038.82	2028.29	2052.1	2047.14	2027.13	2001.84	2008.31	2025.72	2033.47	2034.44	2044.93	2054.29	2048.13	2058.59	2082.77	2055.92	2082.35	2105.49	2066.68	2062.94	2024.08	2037.03	2066.9	2126.17	2074.94	2050.38
	2018.26	1998.87	2008.31	2014.81	2007.6	2010.31	2019.83	2024.27	2011.63	2035.86	1991	2002.29	2025.01	2033.96	1998.74	2017.88	2037.41	2040.18	2030.53	2015.17	1994.08	2004.74	2036.68	2038.39	2027.87	2051.53	2046.62	2026.66	2001.44	2007.9	2025.18	2032.88	2033.96	2044.46	2053.71	2047.61	2058.08	2082.06	2055.36	2081.41	2104.94	2066.05	2062.25	2023.61	2036.43	2066.17	2125.35	2074.36	2049.74
	2017.92	1998.57	2007.99	2014.59	2007.35	2010	2019.54	2023.91	2011.27	2035.48	1990.69	2001.98	2024.63	2033.6	1998.4	2017.5	2036.97	2039.75	2030.07	2014.75	1993.77	2004.38	2036.32	2037.97	2027.46	2050.97	2046.1	2026.2	2001.05	2007.49	2024.64	2032.29	2033.47	2044	2053.13	2047.1	2057.56	2081.36	2054.8	2080.46	2104.39	2065.42	2061.56	2023.15	2035.83	2065.45	2124.53	2073.79	2049.11
	2017.59	1998.28	2007.68	2014.38	2007.1	2009.69	2019.26	2023.55	2010.91	2035.09	1990.38	2001.68	2024.25	2033.24	1998.06	2017.12	2036.52	2039.32	2029.6	2014.33	1993.47	2004.03	2035.96	2037.55	2027.04	2050.41	2045.59	2025.74	2000.66	2007.08	2024.11	2031.71	2032.99	2043.54	2052.56	2046.59	2057.05	2080.67	2054.25	2079.53	2103.85	2064.8	2060.87	2022.69	2035.23	2064.73	2123.72	2073.22	2048.47
	2017.25	1997.98	2007.36	2014.16	2006.86	2009.38	2018.98	2023.19	2010.55	2034.71	1990.07	2001.38	2023.87	2032.88	1997.73	2016.74	2036.08	2038.9	2029.14	2013.92	1993.16	2003.67	2035.6	2037.13	2026.63	2049.86	2045.07	2025.29	2000.27	2006.68	2023.58	2031.12	2032.52	2043.09	2051.99	2046.09	2056.55	2079.97	2053.7	2078.6	2103.31	2064.18	2060.19	2022.23	2034.63	2064.02	2122.92	2072.65	2047.84
	2016.92	1997.69	2007.05	2013.95	2006.61	2009.08	2018.69	2022.84	2010.19	2034.33	1989.76	2001.08	2023.49	2032.52	1997.4	2016.36	2035.64	2038.47	2028.68	2013.51	1992.86	2003.32	2035.25	2036.72	2026.23	2049.3	2044.57	2024.83	1999.89	2006.28	2023.05	2030.55	2032.04	2042.64	2051.43	2045.58	2056.04	2079.29	2053.16	2077.67	2102.78	2063.56	2059.51	2021.77	2034.04	2063.31	2122.11	2072.09	2047.22
	2016.59	1997.4	2006.74	2013.74	2006.36	2008.78	2018.41	2022.48	2009.84	2033.95	1989.46	2000.78	2023.12	2032.17	1997.07	2015.99	2035.21	2038.05	2028.23	2013.1	1992.55	2002.96	2034.9	2036.3	2025.83	2048.75	2044.06	2024.38	1999.5	2005.88	2022.53	2029.97	2031.57	2042.19	2050.86	2045.08	2055.54	2078.6	2052.61	2076.75	2102.25	2062.94	2058.84	2021.32	2033.45	2062.61	2121.32	2071.53	2046.6
	2016.26	1997.11	2006.44	2013.53	2006.12	2008.48	2018.13	2022.13	2009.49	2033.57	1989.16	2000.48	2022.75	2031.81	1996.74	2015.62	2034.77	2037.63	2027.78	2012.7	1992.25	2002.61	2034.55	2035.9	2025.42	2048.21	2043.56	2023.93	1999.12	2005.48	2022	2029.4	2031.1	2041.74	2050.31	2044.58	2055.05	2077.92	2052.08	2075.84	2101.73	2062.33	2058.17	2020.87	2032.87	2061.91	2120.53	2070.97	2045.98
	2015.93	1996.82	2006.13	2013.32	2005.88	2008.18	2017.85	2021.78	2009.14	2033.2	1988.86	2000.19	2022.38	2031.46	1996.41	2015.25	2034.34	2037.21	2027.32	2012.29	1991.95	2002.26	2034.21	2035.49	2025.03	2047.66	2043.06	2023.49	1998.75	2005.08	2021.49	2028.83	2030.63	2041.3	2049.75	2044.08	2054.56	2077.25	2051.54	2074.93	2101.21	2061.73	2057.5	2020.41	2032.29	2061.22	2119.74	2070.41	2045.36
	2015.6	1996.54	2005.83	2013.12	2005.64	2007.88	2017.58	2021.43	2008.79	2032.83	1988.56	1999.89	2022.02	2031.11	1996.09	2014.88	2033.91	2036.8	2026.88	2011.9	1991.66	2001.92	2033.86	2035.09	2024.63	2047.12	2042.56	2023.04	1998.37	2004.69	2020.97	2028.27	2030.17	2040.86	2049.2	2043.58	2054.07	2076.58	2051.01	2074.03	2100.69	2061.12	2056.84	2019.97	2031.71	2060.53	2118.96	2069.86	2044.75
	2015.27	1996.26	2005.53	2012.91	2005.4	2007.59	2017.3	2021.08	2008.45	2032.45	1988.26	1999.6	2021.65	2030.77	1995.77	2014.52	2033.49	2036.38	2026.43	2011.5	1991.36	2001.57	2033.53	2034.69	2024.24	2046.58	2042.07	2022.6	1998	2004.3	2020.46	2027.71	2029.71	2040.42	2048.66	2043.09	2053.58	2075.91	2050.48	2073.13	2100.18	2060.52	2056.17	2019.52	2031.13	2059.85	2118.18	2069.31	2044.15
	2014.95	1995.97	2005.23	2012.71	2005.17	2007.29	2017.03	2020.73	2008.11	2032.09	1987.97	1999.32	2021.29	2030.42	1995.45	2014.15	2033.06	2035.97	2025.99	2011.11	1991.07	2001.23	2033.19	2034.29	2023.85	2046.04	2041.58	2022.16	1997.63	2003.91	2019.96	2027.15	2029.25	2039.99	2048.12	2042.6	2053.1	2075.25	2049.95	2072.24	2099.68	2059.92	2055.52	2019.07	2030.56	2059.17	2117.41	2068.76	2043.54
	2014.63	1995.69	2004.93	2012.52	2004.94	2007	2016.76	2020.39	2007.77	2031.72	1987.67	1999.03	2020.94	2030.08	1995.13	2013.79	2032.64	2035.56	2025.55	2010.72	1990.78	2000.89	2032.86	2033.9	2023.47	2045.51	2041.09	2021.73	1997.27	2003.52	2019.45	2026.59	2028.79	2039.56	2047.58	2042.11	2052.62	2074.59	2049.43	2071.35	2099.17	2059.33	2054.86	2018.63	2029.99	2058.49	2116.65	2068.21	2042.94
	2014.31	1995.41	2004.64	2012.32	2004.7	2006.71	2016.48	2020.05	2007.43	2031.35	1987.38	1998.75	2020.58	2029.73	1994.82	2013.44	2032.22	2035.16	2025.12	2010.34	1990.49	2000.55	2032.53	2033.51	2023.08	2044.98	2040.61	2021.3	1996.9	2003.14	2018.95	2026.04	2028.34	2039.13	2047.05	2041.63	2052.15	2073.94	2048.91	2070.47	2098.67	2058.74	2054.21	2018.19	2029.43	2057.82	2115.88	2067.67	2042.35
	2013.99	1995.14	2004.35	2012.12	2004.47	2006.43	2016.22	2019.7	2007.09	2030.99	1987.1	1998.47	2020.23	2029.39	1994.51	2013.08	2031.81	2034.75	2024.68	2009.96	1990.2	2000.21	2032.2	2033.12	2022.7	2044.45	2040.12	2020.86	1996.54	2002.76	2018.45	2025.5	2027.89	2038.7	2046.52	2041.14	2051.68	2073.29	2048.39	2069.6	2098.18	2058.15	2053.57	2017.75	2028.87	2057.15	2115.13	2067.13	2041.76
	2013.67	1994.86	2004.06	2011.93	2004.25	2006.14	2015.95	2019.36	2006.76	2030.63	1986.81	1998.19	2019.88	2029.06	1994.2	2012.73	2031.39	2034.35	2024.25	2009.58	1989.91	1999.87	2031.88	2032.74	2022.32	2043.93	2039.65	2020.44	1996.18	2002.38	2017.96	2024.95	2027.44	2038.28	2045.99	2040.66	2051.21	2072.64	2047.88	2068.73	2097.69	2057.57	2052.92	2017.32	2028.31	2056.49	2114.38	2066.59	2041.17
	2013.36	1994.59	2003.77	2011.74	2004.02	2005.86	2015.68	2019.03	2006.43	2030.27	1986.53	1997.91	2019.53	2028.72	1993.89	2012.38	2030.98	2033.95	2023.83	2009.2	1989.62	1999.54	2031.56	2032.36	2021.95	2043.41	2039.17	2020.01	1995.83	2002	2017.47	2024.42	2026.99	2037.86	2045.47	2040.18	2050.75	2072	2047.37	2067.86	2097.2	2056.98	2052.28	2016.88	2027.75	2055.84	2113.63	2066.06	2040.59
	2013.04	1994.32	2003.48	2011.55	2003.8	2005.58	2015.41	2018.69	2006.1	2029.92	1986.24	1997.64	2019.19	2028.38	1993.59	2012.03	2030.58	2033.55	2023.4	2008.83	1989.34	1999.21	2031.24	2031.98	2021.58	2042.89	2038.7	2019.59	1995.48	2001.63	2016.98	2023.88	2026.55	2037.44	2044.95	2039.7	2050.29	2071.37	2046.86	2067.01	2096.72	2056.41	2051.65	2016.45	2027.2	2055.18	2112.89	2065.53	2040.01
	2012.73	1994.05	2003.2	2011.37	2003.58	2005.3	2015.15	2018.36	2005.77	2029.56	1985.96	1997.37	2018.84	2028.05	1993.28	2011.69	2030.17	2033.15	2022.98	2008.46	1989.06	1998.87	2030.93	2031.61	2021.21	2042.38	2038.23	2019.17	1995.13	2001.26	2016.5	2023.35	2026.1	2037.03	2044.44	2039.23	2049.84	2070.73	2046.36	2066.16	2096.25	2055.83	2051.02	2016.02	2026.65	2054.54	2112.16	2065	2039.44
	2012.42	1993.78	2002.92	2011.18	2003.36	2005.02	2014.89	2018.02	2005.45	2029.21	1985.69	1997.1	2018.5	2027.72	1992.98	2011.35	2029.77	2032.76	2022.57	2008.1	1988.78	1998.55	2030.61	2031.24	2020.84	2041.87	2037.77	2018.75	1994.78	2000.89	2016.02	2022.82	2025.67	2036.62	2043.93	2038.76	2049.39	2070.11	2045.86	2065.31	2095.77	2055.26	2050.39	2015.59	2026.11	2053.89	2111.42	2064.47	2038.86
	2012.11	1993.51	2002.64	2011	2003.14	2004.74	2014.62	2017.69	2005.13	2028.86	1985.41	1996.83	2018.17	2027.39	1992.68	2011.01	2029.37	2032.37	2022.15	2007.74	1988.5	1998.22	2030.31	2030.87	2020.48	2041.36	2037.31	2018.34	1994.44	2000.52	2015.54	2022.29	2025.23	2036.21	2043.42	2038.29	2048.94	2069.48	2045.36	2064.47	2095.3	2054.7	2049.77	2015.17	2025.57	2053.26	2110.7	2063.95	2038.3
	2011.81	1993.25	2002.37	2010.82	2002.92	2004.47	2014.36	2017.36	2004.81	2028.51	1985.14	1996.57	2017.83	2027.07	1992.39	2010.67	2028.97	2031.98	2021.74	2007.38	1988.22	1997.89	2030	2030.51	2020.12	2040.85	2036.85	2017.92	1994.1	2000.16	2015.07	2021.77	2024.8	2035.81	2042.92	2037.82	2048.49	2068.86	2044.87	2063.63	2094.84	2054.13	2049.15	2014.75	2025.03	2052.62	2109.98	2063.43	2037.74
	2011.5	1992.99	2002.09	2010.64	2002.71	2004.2	2014.11	2017.03	2004.49	2028.17	1984.87	1996.31	2017.5	2026.74	1992.09	2010.33	2028.58	2031.59	2021.33	2007.03	1987.94	1997.57	2029.7	2030.14	2019.76	2040.35	2036.4	2017.52	1993.76	1999.8	2014.6	2021.25	2024.37	2035.41	2042.42	2037.36	2048.05	2068.25	2044.38	2062.8	2094.38	2053.57	2048.53	2014.32	2024.49	2051.99	2109.26	2062.91	2037.18
	2011.2	1992.73	2001.82	2010.47	2002.5	2003.93	2013.85	2016.71	2004.18	2027.82	1984.6	1996.05	2017.17	2026.42	1991.8	2010	2028.18	2031.21	2020.93	2006.68	1987.67	1997.25	2029.4	2029.79	2019.41	2039.85	2035.95	2017.11	1993.42	1999.44	2014.13	2020.74	2023.94	2035.01	2041.93	2036.9	2047.62	2067.64	2043.89	2061.98	2093.92	2053.02	2047.92	2013.91	2023.96	2051.37	2108.55	2062.4	2036.62
	2010.9	1992.47	2001.55	2010.29	2002.29	2003.66	2013.59	2016.38	2003.87	2027.48	1984.33	1995.79	2016.85	2026.1	1991.51	2009.67	2027.8	2030.82	2020.53	2006.33	1987.4	1996.93	2029.1	2029.43	2019.06	2039.35	2035.5	2016.71	1993.09	1999.08	2013.66	2020.23	2023.51	2034.61	2041.44	2036.44	2047.19	2067.03	2043.41	2061.16	2093.47	2052.46	2047.31	2013.49	2023.43	2050.75	2107.85	2061.89	2036.07
	2010.6	1992.21	2001.29	2010.12	2002.08	2003.39	2013.34	2016.06	2003.56	2027.14	1984.07	1995.54	2016.52	2025.78	1991.23	2009.34	2027.41	2030.44	2020.13	2005.99	1987.13	1996.61	2028.81	2029.08	2018.71	2038.86	2035.06	2016.31	1992.76	1998.73	2013.2	2019.72	2023.09	2034.22	2040.95	2035.98	2046.76	2066.43	2042.93	2060.35	2093.02	2051.91	2046.7	2013.08	2022.91	2050.14	2107.15	2061.38	2035.53
	2010.3	1991.96	2001.02	2009.95	2001.87	2003.13	2013.08	2015.74	2003.25	2026.81	1983.8	1995.28	2016.2	2025.47	1990.94	2009.02	2027.03	2030.07	2019.73	2005.65	1986.86	1996.3	2028.52	2028.73	2018.36	2038.37	2034.61	2015.91	1992.44	1998.38	2012.74	2019.22	2022.67	2033.83	2040.47	2035.53	2046.33	2065.83	2042.45	2059.55	2092.58	2051.37	2046.1	2012.66	2022.39	2049.53	2106.46	2060.87	2034.99
	2010.01	1991.71	2000.76	2009.78	2001.67	2002.86	2012.83	2015.42	2002.95	2026.47	1983.54	1995.03	2015.89	2025.16	1990.66	2008.69	2026.65	2029.69	2019.34	2005.31	1986.59	1995.98	2028.23	2028.39	2018.02	2037.89	2034.18	2015.51	1992.11	1998.03	2012.29	2018.72	2022.25	2033.44	2039.99	2035.08	2045.91	2065.24	2041.98	2058.75	2092.14	2050.83	2045.51	2012.25	2021.87	2048.92	2105.77	2060.37	2034.45
	2009.72	1991.46	2000.5	2009.62	2001.47	2002.6	2012.58	2015.1	2002.65	2026.14	1983.29	1994.78	2015.57	2024.85	1990.38	2008.37	2026.27	2029.32	2018.95	2004.98	1986.33	1995.67	2027.95	2028.05	2017.68	2037.41	2033.74	2015.12	1991.79	1997.69	2011.84	2018.22	2021.83	2033.06	2039.52	2034.63	2045.49	2064.65	2041.51	2057.95	2091.71	2050.29	2044.92	2011.85	2021.35	2048.32	2105.08	2059.87	2033.92
	2009.43	1991.21	2000.25	2009.46	2001.27	2002.35	2012.33	2014.79	2002.35	2025.81	1983.03	1994.54	2015.26	2024.54	1990.1	2008.06	2025.89	2028.95	2018.57	2004.65	1986.06	1995.36	2027.67	2027.71	2017.34	2036.93	2033.32	2014.73	1991.48	1997.34	2011.39	2017.73	2021.42	2032.68	2039.05	2034.18	2045.08	2064.07	2041.05	2057.16	2091.28	2049.75	2044.33	2011.44	2020.84	2047.72	2104.4	2059.38	2033.39
	2009.14	1990.96	1999.99	2009.29	2001.07	2002.09	2012.08	2014.47	2002.05	2025.48	1982.78	1994.3	2014.95	2024.23	1989.83	2007.74	2025.52	2028.58	2018.18	2004.33	1985.8	1995.05	2027.39	2027.37	2017.01	2036.45	2032.89	2014.35	1991.16	1997	2010.95	2017.24	2021.01	2032.3	2038.58	2033.74	2044.67	2063.49	2040.58	2056.38	2090.85	2049.22	2043.74	2011.04	2020.33	2047.13	2103.73	2058.89	2032.86
	2008.85	1990.72	1999.74	2009.13	2000.88	2001.84	2011.84	2014.16	2001.75	2025.15	1982.52	1994.06	2014.64	2023.93	1989.55	2007.43	2025.15	2028.21	2017.81	2004.01	1985.54	1994.74	2027.11	2027.04	2016.68	2035.98	2032.47	2013.96	1990.85	1996.67	2010.5	2016.75	2020.61	2031.93	2038.12	2033.3	2044.26	2062.92	2040.13	2055.6	2090.43	2048.69	2043.16	2010.64	2019.83	2046.54	2103.06	2058.4	2032.34
	2008.57	1990.47	1999.49	2008.98	2000.68	2001.58	2011.59	2013.85	2001.46	2024.83	1982.28	1993.82	2014.34	2023.62	1989.28	2007.12	2024.79	2027.85	2017.43	2003.69	1985.28	1994.44	2026.84	2026.71	2016.35	2035.51	2032.05	2013.58	1990.54	1996.33	2010.06	2016.27	2020.2	2031.56	2037.66	2032.86	2043.86	2062.35	2039.67	2054.83	2090.01	2048.17	2042.59	2010.24	2019.32	2045.96	2102.4	2057.91	2031.83
	2008.28	1990.23	1999.24	2008.82	2000.49	2001.33	2011.35	2013.54	2001.17	2024.51	1982.03	1993.58	2014.03	2023.32	1989.01	2006.81	2024.42	2027.49	2017.06	2003.37	1985.03	1994.14	2026.57	2026.39	2016.03	2035.04	2031.63	2013.2	1990.24	1996	2009.63	2015.79	2019.8	2031.19	2037.21	2032.42	2043.46	2061.78	2039.22	2054.06	2089.6	2047.65	2042.01	2009.84	2018.83	2045.38	2101.74	2057.43	2031.31
	2008	1989.99	1999	2008.67	2000.3	2001.09	2011.11	2013.23	2000.89	2024.19	1981.78	1993.35	2013.73	2023.03	1988.75	2006.5	2024.06	2027.13	2016.69	2003.06	1984.77	1993.84	2026.3	2026.07	2015.7	2034.58	2031.22	2012.83	1989.94	1995.67	2009.2	2015.31	2019.4	2030.82	2036.76	2031.99	2043.06	2061.22	2038.77	2053.3	2089.19	2047.13	2041.45	2009.45	2018.33	2044.81	2101.09	2056.95	2030.81
	2007.72	1989.76	1998.76	2008.52	2000.11	2000.84	2010.87	2012.93	2000.6	2023.87	1981.54	1993.11	2013.44	2022.73	1988.48	2006.2	2023.7	2026.78	2016.32	2002.76	1984.52	1993.54	2026.04	2025.75	2015.39	2034.12	2030.81	2012.46	1989.64	1995.35	2008.77	2014.84	2019	2030.46	2036.31	2031.56	2042.67	2060.66	2038.33	2052.55	2088.78	2046.62	2040.88	2009.06	2017.84	2044.24	2100.44	2056.47	2030.3
	2007.45	1989.52	1998.52	2008.37	1999.93	2000.6	2010.63	2012.63	2000.32	2023.56	1981.3	1992.89	2013.14	2022.44	1988.22	2005.9	2023.35	2026.42	2015.96	2002.45	1984.27	1993.24	2025.78	2025.43	2015.07	2033.67	2030.41	2012.09	1989.34	1995.02	2008.34	2014.37	2018.61	2030.1	2035.87	2031.13	2042.28	2060.11	2037.89	2051.8	2088.38	2046.11	2040.32	2008.67	2017.35	2043.68	2099.8	2056	2029.81
	2007.17	1989.29	1998.28	2008.22	1999.75	2000.35	2010.39	2012.33	2000.04	2023.24	1981.06	1992.66	2012.85	2022.15	1987.96	2005.6	2022.99	2026.07	2015.6	2002.15	1984.02	1992.94	2025.52	2025.12	2014.76	2033.22	2030	2011.72	1989.05	1994.7	2007.92	2013.91	2018.22	2029.74	2035.43	2030.71	2041.9	2059.56	2037.45	2051.05	2087.98	2045.6	2039.77	2008.28	2016.86	2043.12	2099.16	2055.53	2029.31
	2006.9	1989.06	1998.05	2008.07	1999.57	2000.11	2010.15	2012.03	1999.76	2022.93	1980.83	1992.43	2012.57	2021.86	1987.7	2005.3	2022.64	2025.72	2015.25	2001.86	1983.77	1992.65	2025.27	2024.81	2014.45	2032.77	2029.61	2011.36	1988.76	1994.39	2007.5	2013.45	2017.83	2029.39	2035	2030.28	2041.52	2059.01	2037.02	2050.31	2087.59	2045.1	2039.21	2007.89	2016.38	2042.56	2098.53	2055.06	2028.82
	2006.63	1988.83	1997.81	2007.93	1999.39	1999.88	2009.92	2011.73	1999.49	2022.62	1980.6	1992.21	2012.28	2021.57	1987.45	2005.01	2022.3	2025.38	2014.89	2001.56	1983.52	1992.36	2025.01	2024.5	2014.14	2032.32	2029.21	2011	1988.47	1994.07	2007.08	2012.99	2017.44	2029.03	2034.57	2029.87	2041.14	2058.47	2036.59	2049.58	2087.2	2044.6	2038.67	2007.51	2015.9	2042.01	2097.9	2054.6	2028.34
	2006.36	1988.6	1997.59	2007.79	1999.21	1999.64	2009.68	2011.43	1999.22	2022.32	1980.37	1991.99	2012	2021.29	1987.2	2004.72	2021.95	2025.03	2014.54	2001.28	1983.28	1992.07	2024.76	2024.2	2013.83	2031.88	2028.82	2010.64	1988.19	1993.76	2006.67	2012.54	2017.06	2028.69	2034.14	2029.45	2040.76	2057.94	2036.17	2048.85	2086.82	2044.1	2038.12	2007.13	2015.43	2041.47	2097.28	2054.14	2027.85
	2006.09	1988.38	1997.36	2007.65	1999.03	1999.41	2009.45	2011.14	1998.95	2022.01	1980.14	1991.77	2011.72	2021.01	1986.94	2004.43	2021.61	2024.69	2014.2	2000.99	1983.03	1991.78	2024.52	2023.9	2013.53	2031.44	2028.43	2010.29	1987.9	1993.45	2006.26	2012.09	2016.68	2028.34	2033.72	2029.03	2040.39	2057.41	2035.75	2048.13	2086.44	2043.61	2037.58	2006.75	2014.95	2040.92	2096.66	2053.68	2027.38
	2005.83	1988.16	1997.13	2007.51	1998.86	1999.18	2009.22	2010.85	1998.68	2021.71	1979.91	1991.56	2011.44	2020.73	1986.7	2004.14	2021.27	2024.35	2013.85	2000.71	1982.79	1991.49	2024.27	2023.6	2013.23	2031.01	2028.05	2009.94	1987.63	1993.14	2005.85	2011.64	2016.3	2028	2033.3	2028.62	2040.03	2056.88	2035.33	2047.41	2086.06	2043.12	2037.05	2006.38	2014.48	2040.39	2096.05	2053.23	2026.9
	2005.56	1987.94	1996.91	2007.38	1998.69	1998.95	2008.99	2010.56	1998.41	2021.41	1979.69	1991.34	2011.17	2020.45	1986.45	2003.85	2020.94	2024.02	2013.51	2000.43	1982.55	1991.21	2024.03	2023.31	2012.94	2030.57	2027.67	2009.59	1987.35	1992.84	2005.44	2011.2	2015.92	2027.66	2032.89	2028.21	2039.66	2056.36	2034.91	2046.7	2085.69	2042.64	2036.52	2006	2014.02	2039.85	2095.44	2052.77	2026.44
	2005.3	1987.72	1996.69	2007.24	1998.52	1998.72	2008.76	2010.27	1998.15	2021.11	1979.46	1991.13	2010.89	2020.18	1986.21	2003.57	2020.61	2023.68	2013.18	2000.16	1982.32	1990.93	2023.79	2023.02	2012.64	2030.15	2027.3	2009.25	1987.08	1992.54	2005.04	2010.76	2015.55	2027.32	2032.48	2027.81	2039.3	2055.84	2034.5	2046	2085.32	2042.16	2035.99	2005.63	2013.56	2039.32	2094.84	2052.33	2025.97
	2005.04	1987.5	1996.47	2007.11	1998.35	1998.49	2008.53	2009.98	1997.89	2020.81	1979.25	1990.92	2010.63	2019.91	1985.96	2003.29	2020.28	2023.35	2012.84	1999.89	1982.08	1990.65	2023.56	2022.73	2012.35	2029.72	2026.92	2008.9	1986.81	1992.24	2004.64	2010.32	2015.18	2026.99	2032.07	2027.41	2038.95	2055.33	2034.09	2045.3	2084.96	2041.68	2035.47	2005.26	2013.1	2038.8	2094.25	2051.88	2025.51
	2004.79	1987.29	1996.26	2006.98	1998.19	1998.27	2008.31	2009.7	1997.64	2020.52	1979.03	1990.72	2010.36	2019.64	1985.72	2003.02	2019.95	2023.02	2012.51	1999.62	1981.84	1990.37	2023.32	2022.45	2012.07	2029.3	2026.55	2008.57	1986.54	1991.94	2004.25	2009.89	2014.81	2026.66	2031.67	2027.01	2038.59	2054.82	2033.69	2044.6	2084.6	2041.21	2034.95	2004.89	2012.64	2038.28	2093.66	2051.44	2025.06
	2004.53	1987.08	1996.05	2006.86	1998.02	1998.05	2008.08	2009.42	1997.38	2020.23	1978.81	1990.51	2010.1	2019.37	1985.49	2002.74	2019.62	2022.7	2012.18	1999.36	1981.61	1990.09	2023.09	2022.17	2011.78	2028.88	2026.19	2008.23	1986.28	1991.65	2003.85	2009.46	2014.45	2026.33	2031.27	2026.61	2038.24	2054.31	2033.29	2043.91	2084.24	2040.74	2034.44	2004.52	2012.19	2037.77	2093.07	2051	2024.61
	2004.28	1986.87	1995.84	2006.73	1997.86	1997.83	2007.86	2009.14	1997.13	2019.94	1978.6	1990.31	2009.84	2019.11	1985.25	2002.47	2019.3	2022.37	2011.86	1999.1	1981.38	1989.82	2022.86	2021.89	2011.5	2028.47	2025.83	2007.9	1986.02	1991.36	2003.46	2009.03	2014.08	2026	2030.88	2026.21	2037.9	2053.81	2032.9	2043.23	2083.89	2040.27	2033.93	2004.16	2011.74	2037.25	2092.49	2050.57	2024.16
	2004.03	1986.66	1995.63	2006.61	1997.7	1997.61	2007.64	2008.86	1996.88	2019.65	1978.39	1990.11	2009.58	2018.84	1985.02	2002.2	2018.98	2022.05	2011.54	1998.84	1981.15	1989.54	2022.64	2021.61	2011.22	2028.06	2025.47	2007.57	1985.76	1991.07	2003.08	2008.61	2013.72	2025.68	2030.49	2025.82	2037.55	2053.31	2032.5	2042.55	2083.54	2039.81	2033.42	2003.8	2011.29	2036.75	2091.91	2050.14	2023.72
	2003.78	1986.45	1995.43	2006.48	1997.55	1997.4	2007.42	2008.58	1996.63	2019.36	1978.18	1989.91	2009.32	2018.58	1984.79	2001.93	2018.67	2021.73	2011.22	1998.59	1980.92	1989.27	2022.41	2021.34	2010.95	2027.65	2025.11	2007.24	1985.51	1990.79	2002.69	2008.19	2013.37	2025.36	2030.11	2025.43	2037.22	2052.82	2032.12	2041.87	2083.2	2039.35	2032.92	2003.44	2010.85	2036.25	2091.34	2049.71	2023.28
	2003.54	1986.25	1995.22	2006.36	1997.39	1997.19	2007.2	2008.31	1996.39	2019.08	1977.98	1989.71	2009.07	2018.33	1984.56	2001.66	2018.35	2021.41	2010.91	1998.34	1980.7	1989	2022.19	2021.07	2010.67	2027.24	2024.76	2006.92	1985.26	1990.51	2002.31	2007.77	2013.01	2025.04	2029.72	2025.05	2036.88	2052.33	2031.73	2041.2	2082.86	2038.89	2032.42	2003.08	2010.41	2035.75	2090.78	2049.29	2022.85
	2003.29	1986.05	1995.02	2006.25	1997.24	1996.98	2006.98	2008.03	1996.14	2018.8	1977.78	1989.52	2008.82	2018.07	1984.33	2001.4	2018.04	2021.1	2010.59	1998.1	1980.47	1988.74	2021.98	2020.81	2010.4	2026.84	2024.42	2006.6	1985.01	1990.23	2001.93	2007.36	2012.66	2024.73	2029.35	2024.66	2036.55	2051.85	2031.35	2040.54	2082.52	2038.44	2031.93	2002.73	2009.97	2035.25	2090.22	2048.87	2022.42
	2003.05	1985.85	1994.83	2006.13	1997.09	1996.77	2006.77	2007.76	1995.9	2018.52	1977.58	1989.33	2008.58	2017.82	1984.11	2001.14	2017.73	2020.79	2010.29	1997.86	1980.25	1988.47	2021.76	2020.54	2010.14	2026.45	2024.07	2006.28	1984.76	1989.95	2001.56	2006.95	2012.31	2024.42	2028.97	2024.28	2036.22	2051.37	2030.97	2039.88	2082.19	2038	2031.44	2002.38	2009.54	2034.77	2089.67	2048.45	2021.99
	2002.81	1985.65	1994.63	2006.02	1996.94	1996.56	2006.55	2007.49	1995.66	2018.24	1977.38	1989.14	2008.33	2017.57	1983.88	2000.88	2017.43	2020.48	2009.98	1997.62	1980.03	1988.21	2021.55	2020.28	2009.87	2026.05	2023.73	2005.96	1984.52	1989.68	2001.18	2006.55	2011.96	2024.11	2028.6	2023.9	2035.89	2050.89	2030.6	2039.23	2081.87	2037.55	2030.95	2002.02	2009.1	2034.28	2089.12	2048.04	2021.57
	2002.57	1985.46	1994.44	2005.9	1996.79	1996.36	2006.34	2007.23	1995.43	2017.97	1977.18	1988.95	2008.09	2017.32	1983.66	2000.63	2017.13	2020.17	2009.68	1997.38	1979.81	1987.95	2021.34	2020.03	2009.61	2025.66	2023.4	2005.65	1984.28	1989.41	2000.81	2006.14	2011.62	2023.8	2028.24	2023.53	2035.57	2050.42	2030.23	2038.58	2081.54	2037.11	2030.47	2001.68	2008.68	2033.8	2088.57	2047.63	2021.16
	2002.34	1985.26	1994.25	2005.79	1996.64	1996.16	2006.13	2006.96	1995.2	2017.69	1976.99	1988.77	2007.86	2017.07	1983.44	2000.37	2016.83	2019.87	2009.38	1997.16	1979.59	1987.69	2021.13	2019.77	2009.35	2025.27	2023.07	2005.34	1984.05	1989.15	2000.45	2005.75	2011.28	2023.5	2027.87	2023.16	2035.25	2049.96	2029.86	2037.94	2081.22	2036.67	2030	2001.33	2008.25	2033.32	2088.03	2047.22	2020.75
	2002.11	1985.07	1994.06	2005.69	1996.5	1995.96	2005.92	2006.7	1994.97	2017.42	1976.8	1988.58	2007.62	2016.83	1983.23	2000.12	2016.53	2019.56	2009.08	1996.93	1979.38	1987.43	2020.92	2019.52	2009.1	2024.89	2022.74	2005.04	1983.82	1988.88	2000.08	2005.35	2010.94	2023.2	2027.52	2022.79	2034.94	2049.49	2029.5	2037.3	2080.91	2036.24	2029.53	2000.98	2007.83	2032.85	2087.5	2046.82	2020.34
	2001.87	1984.88	1993.88	2005.58	1996.36	1995.76	2005.71	2006.44	1994.74	2017.15	1976.61	1988.4	2007.39	2016.59	1983.01	1999.87	2016.24	2019.26	2008.79	1996.71	1979.16	1987.18	2020.72	2019.28	2008.84	2024.51	2022.41	2004.74	1983.59	1988.62	1999.72	2004.96	2010.6	2022.9	2027.16	2022.42	2034.63	2049.04	2029.14	2036.67	2080.6	2035.81	2029.06	2000.64	2007.41	2032.38	2086.97	2046.42	2019.94
	2001.65	1984.7	1993.7	2005.47	1996.22	1995.56	2005.5	2006.18	1994.51	2016.88	1976.42	1988.22	2007.16	2016.35	1982.8	1999.63	2015.95	2018.97	2008.5	1996.49	1978.95	1986.92	2020.52	2019.03	2008.59	2024.13	2022.09	2004.44	1983.36	1988.36	1999.36	2004.57	2010.27	2022.61	2026.81	2022.06	2034.32	2048.58	2028.79	2036.04	2080.29	2035.39	2028.6	2000.3	2007	2031.92	2086.45	2046.02	2019.54
	2001.42	1984.51	1993.52	2005.37	1996.08	1995.37	2005.29	2005.92	1994.29	2016.62	1976.24	1988.04	2006.93	2016.11	1982.59	1999.38	2015.66	2018.67	2008.21	1996.27	1978.74	1986.67	2020.32	2018.79	2008.35	2023.76	2021.77	2004.14	1983.13	1988.11	1999	2004.19	2009.94	2022.32	2026.47	2021.7	2034.01	2048.13	2028.44	2035.42	2079.99	2034.97	2028.14	1999.96	2006.59	2031.46	2085.93	2045.63	2019.14
	2001.19	1984.33	1993.34	2005.27	1995.94	1995.18	2005.09	2005.66	1994.07	2016.35	1976.06	1987.87	2006.71	2015.88	1982.38	1999.14	2015.37	2018.38	2007.92	1996.06	1978.53	1986.42	2020.13	2018.55	2008.1	2023.39	2021.46	2003.85	1982.91	1987.85	1998.65	2003.8	2009.61	2022.03	2026.13	2021.34	2033.71	2047.69	2028.09	2034.8	2079.69	2034.55	2027.68	1999.63	2006.18	2031.01	2085.41	2045.24	2018.76
	2000.97	1984.15	1993.16	2005.17	1995.81	1994.99	2004.89	2005.41	1993.85	2016.09	1975.88	1987.7	2006.49	2015.65	1982.18	1998.9	2015.09	2018.09	2007.64	1995.85	1978.32	1986.18	2019.93	2018.31	2007.86	2023.02	2021.15	2003.56	1982.7	1987.61	1998.3	2003.43	2009.28	2021.75	2025.79	2020.98	2033.41	2047.24	2027.75	2034.19	2079.39	2034.13	2027.23	1999.29	2005.77	2030.56	2084.91	2044.85	2018.37
	2000.75	1983.97	1992.99	2005.08	1995.67	1994.81	2004.68	2005.16	1993.64	2015.83	1975.7	1987.53	2006.27	2015.42	1981.98	1998.66	2014.81	2017.8	2007.36	1995.65	1978.11	1985.93	2019.74	2018.08	2007.62	2022.66	2020.84	2003.28	1982.48	1987.36	1997.95	2003.05	2008.96	2021.46	2025.45	2020.63	2033.12	2046.81	2027.41	2033.59	2079.1	2033.72	2026.79	1998.96	2005.37	2030.11	2084.4	2044.47	2017.99
	2000.53	1983.8	1992.82	2004.98	1995.54	1994.62	2004.48	2004.91	1993.42	2015.58	1975.53	1987.36	2006.06	2015.19	1981.77	1998.43	2014.53	2017.52	2007.09	1995.45	1977.91	1985.69	2019.55	2017.85	2007.39	2022.3	2020.54	2002.99	1982.27	1987.12	1997.6	2002.68	2008.64	2021.18	2025.12	2020.28	2032.83	2046.37	2027.08	2032.98	2078.81	2033.32	2026.35	1998.63	2004.97	2029.67	2083.91	2044.09	2017.61
	2000.32	1983.63	1992.66	2004.89	1995.41	1994.44	2004.29	2004.66	1993.21	2015.32	1975.36	1987.19	2005.85	2014.97	1981.57	1998.2	2014.26	2017.24	2006.82	1995.25	1977.71	1985.45	2019.37	2017.62	2007.15	2021.95	2020.24	2002.71	1982.06	1986.88	1997.26	2002.31	2008.32	2020.91	2024.8	2019.94	2032.54	2045.94	2026.74	2032.39	2078.53	2032.91	2025.91	1998.3	2004.58	2029.23	2083.41	2043.71	2017.24
	2000.11	1983.46	1992.49	2004.8	1995.29	1994.26	2004.09	2004.42	1993	2015.07	1975.19	1987.02	2005.64	2014.75	1981.38	1997.97	2013.99	2016.96	2006.55	1995.06	1977.51	1985.21	2019.18	2017.4	2006.92	2021.59	2019.95	2002.44	1981.86	1986.64	1996.92	2001.95	2008	2020.63	2024.48	2019.59	2032.25	2045.52	2026.42	2031.8	2078.25	2032.52	2025.48	1997.98	2004.18	2028.79	2082.93	2043.34	2016.88
	1999.89	1983.29	1992.33	2004.71	1995.16	1994.08	2003.89	2004.17	1992.8	2014.81	1975.02	1986.86	2005.43	2014.53	1981.18	1997.74	2013.72	2016.68	2006.28	1994.87	1977.31	1984.97	2019	2017.18	2006.7	2021.25	2019.66	2002.16	1981.66	1986.4	1996.58	2001.59	2007.69	2020.36	2024.16	2019.25	2031.97	2045.1	2026.09	2031.21	2077.98	2032.12	2025.05	1997.65	2003.79	2028.36	2082.44	2042.97	2016.51
	1999.68	1983.12	1992.17	2004.62	1995.04	1993.91	2003.7	2003.93	1992.59	2014.57	1974.86	1986.7	2005.23	2014.31	1980.99	1997.51	2013.45	2016.41	2006.02	1994.69	1977.11	1984.74	2018.82	2016.96	2006.47	2020.9	2019.37	2001.89	1981.46	1986.17	1996.25	2001.23	2007.38	2020.09	2023.84	2018.91	2031.69	2044.68	2025.77	2030.63	2077.7	2031.73	2024.63	1997.33	2003.41	2027.94	2081.97	2042.61	2016.16
	1999.48	1982.96	1992.01	2004.53	1994.92	1993.73	2003.5	2003.69	1992.39	2014.32	1974.69	1986.54	2005.03	2014.1	1980.8	1997.29	2013.19	2016.13	2005.76	1994.51	1976.91	1984.5	2018.65	2016.74	2006.25	2020.56	2019.08	2001.63	1981.26	1985.94	1995.91	2000.88	2007.07	2019.83	2023.53	2018.58	2031.42	2044.27	2025.46	2030.05	2077.44	2031.34	2024.21	1997.01	2003.02	2027.52	2081.49	2042.24	2015.8
	1999.27	1982.79	1991.86	2004.45	1994.8	1993.56	2003.31	2003.46	1992.19	2014.07	1974.53	1986.39	2004.83	2013.89	1980.61	1997.07	2012.93	2015.86	2005.5	1994.33	1976.72	1984.27	2018.47	2016.53	2006.03	2020.22	2018.8	2001.36	1981.07	1985.72	1995.58	2000.53	2006.77	2019.56	2023.23	2018.25	2031.14	2043.86	2025.15	2029.48	2077.17	2030.96	2023.79	1996.69	2002.64	2027.1	2081.03	2041.89	2015.45
	1999.07	1982.63	1991.71	2004.37	1994.68	1993.39	2003.12	2003.22	1992	2013.83	1974.38	1986.23	2004.64	2013.68	1980.42	1996.85	2012.67	2015.6	2005.24	1994.15	1976.53	1984.04	2018.3	2016.32	2005.81	2019.89	2018.53	2001.1	1980.88	1985.5	1995.26	2000.18	2006.46	2019.3	2022.93	2017.92	2030.87	2043.46	2024.84	2028.91	2076.91	2030.58	2023.38	1996.38	2002.26	2026.69	2080.57	2041.53	2015.11
	1998.87	1982.48	1991.56	2004.29	1994.56	1993.23	2002.93	2002.99	1991.8	2013.59	1974.22	1986.08	2004.45	2013.47	1980.24	1996.64	2012.42	2015.33	2004.99	1993.98	1976.34	1983.82	2018.13	2016.12	2005.6	2019.56	2018.26	2000.85	1980.69	1985.28	1994.93	1999.84	2006.16	2019.04	2022.63	2017.59	2030.61	2043.06	2024.54	2028.35	2076.66	2030.2	2022.98	1996.06	2001.89	2026.28	2080.11	2041.18	2014.77
	1998.67	1982.32	1991.41	2004.21	1994.45	1993.06	2002.74	2002.76	1991.61	2013.35	1974.07	1985.93	2004.26	2013.27	1980.05	1996.42	2012.17	2015.07	2004.74	1993.82	1976.15	1983.59	2017.96	2015.91	2005.39	2019.23	2017.99	2000.59	1980.51	1985.06	1994.61	1999.49	2005.87	2018.79	2022.33	2017.27	2030.35	2042.66	2024.24	2027.8	2076.41	2029.83	2022.57	1995.75	2001.52	2025.87	2079.66	2040.83	2014.43
	1998.48	1982.17	1991.27	2004.13	1994.34	1992.9	2002.56	2002.53	1991.42	2013.11	1973.92	1985.78	2004.07	2013.07	1979.87	1996.21	2011.92	2014.81	2004.5	1993.65	1975.96	1983.37	2017.79	2015.71	2005.18	2018.91	2017.72	2000.34	1980.33	1984.85	1994.29	1999.16	2005.57	2018.54	2022.04	2016.95	2030.09	2042.27	2023.94	2027.24	2076.16	2029.46	2022.18	1995.44	2001.15	2025.47	2079.21	2040.49	2014.1
	1998.29	1982.02	1991.13	2004.06	1994.22	1992.74	2002.37	2002.3	1991.24	2012.87	1973.77	1985.63	2003.89	2012.87	1979.69	1996	2011.67	2014.55	2004.25	1993.5	1975.77	1983.15	2017.63	2015.51	2004.98	2018.58	2017.46	2000.09	1980.15	1984.64	1993.97	1998.82	2005.28	2018.29	2021.76	2016.64	2029.83	2041.88	2023.65	2026.7	2075.91	2029.1	2021.79	1995.13	2000.79	2025.07	2078.77	2040.15	2013.78
	1998.09	1981.87	1990.99	2003.98	1994.12	1992.58	2002.19	2002.08	1991.05	2012.64	1973.63	1985.49	2003.71	2012.67	1979.52	1995.79	2011.43	2014.3	2004.01	1993.34	1975.59	1982.93	2017.47	2015.32	2004.78	2018.27	2017.2	1999.85	1979.98	1984.43	1993.66	1998.49	2004.99	2018.04	2021.48	2016.32	2029.58	2041.5	2023.36	2026.16	2075.67	2028.74	2021.4	1994.83	2000.42	2024.68	2078.34	2039.82	2013.45
	1997.91	1981.72	1990.85	2003.91	1994.01	1992.43	2002	2001.85	1990.87	2012.4	1973.49	1985.34	2003.54	2012.48	1979.34	1995.59	2011.19	2014.05	2003.78	1993.19	1975.41	1982.71	2017.31	2015.12	2004.58	2017.96	2016.95	1999.61	1979.81	1984.23	1993.34	1998.17	2004.7	2017.8	2021.2	2016.01	2029.33	2041.12	2023.08	2025.62	2075.44	2028.38	2021.01	1994.52	2000.07	2024.29	2077.91	2039.48	2013.14
	1997.72	1981.58	1990.72	2003.84	1993.9	1992.27	2001.82	2001.63	1990.69	2012.17	1973.35	1985.2	2003.36	2012.29	1979.17	1995.39	2010.95	2013.8	2003.54	1993.04	1975.23	1982.5	2017.15	2014.93	2004.38	2017.65	2016.7	1999.37	1979.64	1984.02	1993.03	1997.84	2004.42	2017.56	2020.92	2015.7	2029.08	2040.75	2022.8	2025.09	2075.21	2028.03	2020.64	1994.22	1999.71	2023.91	2077.48	2039.15	2012.82
	1997.54	1981.44	1990.59	2003.77	1993.8	1992.12	2001.64	2001.41	1990.52	2011.95	1973.21	1985.06	2003.19	2012.1	1979	1995.19	2010.71	2013.55	2003.31	1992.9	1975.05	1982.29	2016.99	2014.75	2004.19	2017.34	2016.46	1999.14	1979.47	1983.83	1992.73	1997.52	2004.13	2017.32	2020.65	2015.4	2028.83	2040.37	2022.52	2024.56	2074.98	2027.68	2020.26	1993.92	1999.36	2023.53	2077.06	2038.83	2012.52
	1997.35	1981.3	1990.46	2003.71	1993.7	1991.98	2001.47	2001.2	1990.34	2011.72	1973.08	1984.93	2003.03	2011.91	1978.83	1994.99	2010.48	2013.31	2003.08	1992.76	1974.87	1982.08	2016.84	2014.56	2004	2017.04	2016.21	1998.91	1979.31	1983.63	1992.42	1997.2	2003.86	2017.09	2020.39	2015.1	2028.59	2040.01	2022.25	2024.04	2074.75	2027.33	2019.89	1993.62	1999.01	2023.15	2076.65	2038.51	2012.21
	1997.18	1981.16	1990.34	2003.64	1993.6	1991.83	2001.29	2000.98	1990.17	2011.49	1972.95	1984.79	2002.86	2011.73	1978.66	1994.8	2010.25	2013.07	2002.86	1992.62	1974.69	1981.87	2016.69	2014.38	2003.81	2016.74	2015.98	1998.68	1979.15	1983.44	1992.12	1996.89	2003.58	2016.85	2020.12	2014.8	2028.36	2039.64	2021.98	2023.52	2074.53	2026.99	2019.53	1993.33	1998.66	2022.78	2076.24	2038.19	2011.91
	1997	1981.03	1990.21	2003.58	1993.5	1991.69	2001.11	2000.77	1990	2011.27	1972.82	1984.66	2002.7	2011.55	1978.5	1994.6	2010.03	2012.83	2002.63	1992.49	1974.52	1981.66	2016.54	2014.2	2003.62	2016.44	2015.74	1998.46	1979	1983.25	1991.82	1996.58	2003.3	2016.62	2019.87	2014.5	2028.12	2039.29	2021.72	2023.01	2074.32	2026.65	2019.17	1993.03	1998.32	2022.41	2075.83	2037.88	2011.62
	1996.82	1980.9	1990.09	2003.52	1993.4	1991.54	2000.94	2000.56	1989.83	2011.05	1972.69	1984.53	2002.54	2011.37	1978.34	1994.41	2009.8	2012.59	2002.41	1992.36	1974.35	1981.46	2016.39	2014.03	2003.44	2016.15	2015.51	1998.24	1978.85	1983.06	1991.52	1996.27	2003.03	2016.4	2019.61	2014.21	2027.89	2038.93	2021.46	2022.5	2074.1	2026.32	2018.81	1992.74	1997.98	2022.05	2075.43	2037.57	2011.33
	1996.65	1980.77	1989.98	2003.46	1993.31	1991.4	2000.77	2000.35	1989.67	2010.83	1972.57	1984.4	2002.39	2011.2	1978.18	1994.22	2009.58	2012.36	2002.2	1992.24	1974.18	1981.26	2016.24	2013.85	2003.26	2015.86	2015.29	1998.02	1978.7	1982.88	1991.22	1995.97	2002.76	2016.17	2019.36	2013.92	2027.66	2038.58	2021.21	2021.99	2073.89	2025.99	2018.46	1992.45	1997.64	2021.68	2075.04	2037.26	2011.04
	1996.48	1980.64	1989.86	2003.4	1993.21	1991.27	2000.6	2000.14	1989.51	2010.61	1972.44	1984.27	2002.23	2011.02	1978.02	1994.04	2009.36	2012.12	2001.98	1992.12	1974.01	1981.06	2016.1	2013.68	2003.08	2015.58	2015.06	1997.8	1978.55	1982.7	1990.93	1995.67	2002.5	2015.95	2019.11	2013.64	2027.44	2038.23	2020.95	2021.49	2073.69	2025.66	2018.11	1992.16	1997.31	2021.33	2074.65	2036.96	2010.76
	1996.31	1980.51	1989.75	2003.35	1993.12	1991.13	2000.43	1999.94	1989.35	2010.4	1972.32	1984.14	2002.08	2010.85	1977.86	1993.85	2009.15	2011.9	2001.77	1992	1973.84	1980.86	2015.96	2013.52	2002.91	2015.3	2014.84	1997.59	1978.41	1982.53	1990.64	1995.37	2002.23	2015.73	2018.87	2013.35	2027.21	2037.89	2020.71	2021	2073.49	2025.34	2017.77	1991.88	1996.97	2020.98	2074.27	2036.66	2010.49
	1996.15	1980.39	1989.64	2003.3	1993.03	1991	2000.26	1999.74	1989.19	2010.18	1972.21	1984.02	2001.94	2010.69	1977.71	1993.67	2008.94	2011.67	2001.56	1991.89	1973.67	1980.66	2015.82	2013.35	2002.74	2015.02	2014.63	1997.39	1978.27	1982.35	1990.35	1995.08	2001.97	2015.52	2018.63	2013.07	2027	2037.55	2020.46	2020.51	2073.29	2025.02	2017.43	1991.59	1996.65	2020.63	2073.89	2036.36	2010.21
	1995.99	1980.27	1989.53	2003.24	1992.95	1990.87	2000.09	1999.54	1989.04	2009.97	1972.09	1983.9	2001.79	2010.52	1977.55	1993.49	2008.73	2011.44	2001.36	1991.78	1973.51	1980.47	2015.68	2013.19	2002.57	2014.75	2014.42	1997.18	1978.13	1982.18	1990.06	1994.79	2001.71	2015.3	2018.4	2012.8	2026.78	2037.22	2020.23	2020.03	2073.09	2024.71	2017.1	1991.31	1996.32	2020.28	2073.51	2036.07	2009.95
	1995.83	1980.15	1989.43	2003.19	1992.86	1990.74	1999.93	1999.34	1988.88	2009.76	1971.98	1983.78	2001.65	2010.36	1977.4	1993.32	2008.52	2011.22	2001.16	1991.67	1973.35	1980.28	2015.54	2013.03	2002.4	2014.48	2014.21	1996.98	1978	1982.02	1989.78	1994.5	2001.46	2015.09	2018.17	2012.52	2026.57	2036.89	2019.99	2019.55	2072.9	2024.4	2016.77	1991.03	1996	2019.94	2073.14	2035.79	2009.69
	1995.67	1980.04	1989.32	2003.15	1992.78	1990.62	1999.76	1999.15	1988.73	2009.56	1971.87	1983.66	2001.52	2010.2	1977.25	1993.14	2008.31	2011	2000.96	1991.57	1973.18	1980.09	2015.41	2012.87	2002.24	2014.21	2014.01	1996.79	1977.87	1981.85	1989.5	1994.22	2001.2	2014.88	2017.94	2012.25	2026.36	2036.56	2019.76	2019.07	2072.72	2024.09	2016.45	1990.75	1995.68	2019.6	2072.78	2035.5	2009.43
	1995.51	1979.92	1989.23	2003.1	1992.69	1990.5	1999.6	1998.95	1988.59	2009.35	1971.77	1983.54	2001.38	2010.04	1977.11	1992.97	2008.11	2010.79	2000.76	1991.47	1973.03	1979.9	2015.28	2012.72	2002.08	2013.95	2013.81	1996.59	1977.74	1981.69	1989.22	1993.94	2000.95	2014.68	2017.72	2011.99	2026.15	2036.24	2019.53	2018.6	2072.54	2023.79	2016.13	1990.47	1995.36	2019.27	2072.42	2035.22	2009.17
	1995.36	1979.81	1989.13	2003.05	1992.61	1990.37	1999.44	1998.76	1988.44	2009.14	1971.66	1983.43	2001.25	2009.89	1976.96	1992.8	2007.91	2010.58	2000.56	1991.38	1972.87	1979.72	2015.15	2012.57	2001.92	2013.69	2013.61	1996.4	1977.62	1981.53	1988.94	1993.66	2000.7	2014.48	2017.5	2011.72	2025.94	2035.92	2019.31	2018.13	2072.36	2023.49	2015.81	1990.2	1995.05	2018.94	2072.07	2034.95	2008.93
	1995.21	1979.7	1989.03	2003.01	1992.53	1990.26	1999.28	1998.57	1988.3	2008.94	1971.56	1983.31	2001.12	2009.74	1976.82	1992.63	2007.72	2010.36	2000.37	1991.29	1972.71	1979.53	2015.02	2012.42	2001.77	2013.44	2013.42	1996.22	1977.5	1981.38	1988.66	1993.39	2000.46	2014.28	2017.29	2011.46	2025.74	2035.61	2019.09	2017.67	2072.18	2023.2	2015.5	1989.93	1994.74	2018.62	2071.72	2034.68	2008.68
	1995.06	1979.6	1988.94	2002.97	1992.46	1990.14	1999.12	1998.39	1988.16	2008.74	1971.46	1983.2	2001	2009.59	1976.68	1992.47	2007.52	2010.16	2000.18	1991.2	1972.56	1979.35	2014.89	2012.27	2001.62	2013.19	2013.24	1996.03	1977.38	1981.23	1988.39	1993.11	2000.21	2014.08	2017.08	2011.2	2025.54	2035.3	2018.88	2017.22	2072.01	2022.91	2015.2	1989.66	1994.43	2018.3	2071.38	2034.41	2008.44
	1994.91	1979.49	1988.85	2002.93	1992.38	1990.03	1998.96	1998.2	1988.02	2008.54	1971.37	1983.09	2000.88	2009.44	1976.54	1992.3	2007.33	2009.95	2000	1991.12	1972.4	1979.17	2014.77	2012.13	2001.47	2012.94	2013.05	1995.85	1977.27	1981.08	1988.12	1992.85	1999.97	2013.89	2016.87	2010.95	2025.35	2034.99	2018.67	2016.76	2071.84	2022.62	2014.9	1989.39	1994.13	2017.98	2071.04	2034.14	2008.21
	1994.77	1979.39	1988.77	2002.89	1992.31	1989.92	1998.81	1998.02	1987.88	2008.35	1971.28	1982.98	2000.76	2009.3	1976.4	1992.14	2007.15	2009.75	1999.81	1991.04	1972.25	1979	2014.65	2011.99	2001.32	2012.69	2012.87	1995.68	1977.16	1980.93	1987.85	1992.58	1999.73	2013.7	2016.67	2010.7	2025.16	2034.69	2018.46	2016.32	2071.68	2022.34	2014.6	1989.12	1993.83	2017.67	2070.71	2033.88	2007.98
	1994.63	1979.29	1988.68	2002.86	1992.23	1989.81	1998.65	1997.84	1987.75	2008.15	1971.18	1982.88	2000.64	2009.15	1976.26	1991.99	2006.96	2009.55	1999.63	1990.97	1972.1	1978.82	2014.52	2011.85	2001.18	2012.45	2012.7	1995.5	1977.05	1980.79	1987.59	1992.32	1999.5	2013.51	2016.47	2010.45	2024.97	2034.39	2018.26	2015.87	2071.52	2022.06	2014.31	1988.86	1993.53	2017.36	2070.38	2033.62	2007.75
	1994.49	1979.2	1988.6	2002.82	1992.16	1989.7	1998.5	1997.66	1987.62	2007.96	1971.1	1982.78	2000.53	2009.02	1976.13	1991.83	2006.78	2009.35	1999.46	1990.9	1971.96	1978.65	2014.41	2011.72	2001.04	2012.21	2012.53	1995.33	1976.95	1980.65	1987.32	1992.06	1999.26	2013.32	2016.27	2010.2	2024.78	2034.1	2018.06	2015.44	2071.37	2021.78	2014.02	1988.59	1993.23	2017.05	2070.06	2033.37	2007.53
	1994.35	1979.1	1988.53	2002.79	1992.1	1989.6	1998.35	1997.48	1987.49	2007.77	1971.01	1982.67	2000.42	2008.88	1976	1991.67	2006.6	2009.15	1999.28	1990.83	1971.81	1978.48	2014.29	2011.58	2000.9	2011.98	2012.36	1995.17	1976.84	1980.52	1987.06	1991.81	1999.03	2013.14	2016.08	2009.96	2024.6	2033.81	2017.87	2015	2071.21	2021.51	2013.74	1988.33	1992.94	2016.75	2069.74	2033.12	2007.31
	1994.22	1979.01	1988.45	2002.76	1992.03	1989.49	1998.2	1997.31	1987.37	2007.58	1970.93	1982.57	2000.31	2008.75	1975.87	1991.52	2006.42	2008.96	1999.11	1990.76	1971.66	1978.31	2014.17	2011.45	2000.76	2011.75	2012.19	1995.01	1976.75	1980.39	1986.8	1991.56	1998.8	2012.96	2015.89	2009.72	2024.42	2033.52	2017.68	2014.57	2071.07	2021.24	2013.47	1988.07	1992.65	2016.45	2069.43	2032.88	2007.1
	1994.09	1978.92	1988.38	2002.73	1991.96	1989.39	1998.05	1997.14	1987.24	2007.39	1970.85	1982.48	2000.21	2008.61	1975.74	1991.37	2006.25	2008.77	1998.94	1990.7	1971.52	1978.14	2014.06	2011.32	2000.63	2011.52	2012.03	1994.85	1976.65	1980.26	1986.54	1991.31	1998.58	2012.78	2015.71	2009.49	2024.24	2033.24	2017.49	2014.15	2070.92	2020.98	2013.19	1987.82	1992.37	2016.16	2069.12	2032.64	2006.89
	1993.96	1978.83	1988.31	2002.7	1991.9	1989.3	1997.91	1996.97	1987.12	2007.2	1970.77	1982.38	2000.11	2008.49	1975.62	1991.22	2006.08	2008.58	1998.78	1990.65	1971.38	1977.98	2013.95	2011.2	2000.5	2011.3	2011.88	1994.69	1976.56	1980.13	1986.29	1991.07	1998.35	2012.61	2015.53	2009.25	2024.06	2032.96	2017.31	2013.73	2070.78	2020.72	2012.92	1987.56	1992.08	2015.87	2068.82	2032.4	2006.69
	1993.83	1978.75	1988.24	2002.68	1991.84	1989.2	1997.76	1996.8	1987	2007.02	1970.69	1982.28	2000.01	2008.36	1975.49	1991.08	2005.91	2008.4	1998.61	1990.6	1971.24	1977.82	2013.84	2011.07	2000.37	2011.08	2011.73	1994.54	1976.47	1980.01	1986.04	1990.82	1998.13	2012.43	2015.36	2009.02	2023.89	2032.69	2017.14	2013.31	2070.64	2020.47	2012.66	1987.31	1991.8	2015.58	2068.53	2032.17	2006.49
	1993.71	1978.67	1988.17	2002.66	1991.78	1989.11	1997.62	1996.64	1986.89	2006.83	1970.62	1982.19	1999.92	2008.24	1975.37	1990.94	2005.74	2008.22	1998.45	1990.55	1971.1	1977.66	2013.73	2010.95	2000.24	2010.87	2011.58	1994.39	1976.39	1979.89	1985.79	1990.58	1997.92	2012.26	2015.19	2008.8	2023.72	2032.42	2016.96	2012.9	2070.51	2020.22	2012.4	1987.06	1991.52	2015.3	2068.23	2031.94	2006.3
	1993.59	1978.59	1988.11	2002.63	1991.72	1989.02	1997.48	1996.47	1986.77	2006.65	1970.55	1982.1	1999.82	2008.12	1975.25	1990.79	2005.58	2008.04	1998.3	1990.51	1970.96	1977.5	2013.63	2010.83	2000.12	2010.65	2011.43	1994.24	1976.3	1979.77	1985.54	1990.35	1997.7	2012.1	2015.02	2008.57	2023.55	2032.16	2016.79	2012.49	2070.38	2019.97	2012.15	1986.81	1991.25	2015.03	2067.95	2031.71	2006.11
	1993.47	1978.51	1988.05	2002.61	1991.67	1988.93	1997.34	1996.31	1986.66	2006.47	1970.48	1982.01	1999.74	2008	1975.13	1990.65	2005.42	2007.86	1998.14	1990.46	1970.83	1977.34	2013.52	2010.72	2000	2010.45	2011.29	1994.1	1976.22	1979.65	1985.29	1990.12	1997.49	2011.93	2014.86	2008.36	2023.39	2031.9	2016.63	2012.09	2070.25	2019.73	2011.9	1986.56	1990.98	2014.75	2067.67	2031.49	2005.93
	1993.35	1978.44	1987.99	2002.6	1991.61	1988.84	1997.2	1996.15	1986.55	2006.3	1970.42	1981.92	1999.65	2007.89	1975.01	1990.52	2005.26	2007.69	1997.99	1990.43	1970.69	1977.19	2013.42	2010.6	1999.88	2010.24	2011.16	1993.96	1976.15	1979.54	1985.05	1989.89	1997.28	2011.77	2014.7	2008.14	2023.23	2031.64	2016.47	2011.7	2070.13	2019.49	2011.65	1986.31	1990.71	2014.48	2067.39	2031.27	2005.75
	1993.23	1978.37	1987.94	2002.58	1991.56	1988.76	1997.06	1996	1986.44	2006.12	1970.35	1981.84	1999.57	2007.77	1974.9	1990.38	2005.11	2007.52	1997.84	1990.4	1970.56	1977.04	2013.32	2010.49	1999.76	2010.04	2011.03	1993.83	1976.08	1979.44	1984.81	1989.66	1997.07	2011.61	2014.54	2007.93	2023.07	2031.39	2016.31	2011.3	2070.01	2019.25	2011.41	1986.07	1990.45	2014.22	2067.12	2031.06	2005.57
	1993.12	1978.3	1987.89	2002.56	1991.51	1988.68	1996.92	1995.84	1986.34	2005.95	1970.29	1981.76	1999.49	2007.66	1974.78	1990.25	2004.96	2007.35	1997.69	1990.37	1970.43	1976.89	2013.22	2010.38	1999.65	2009.84	2010.9	1993.7	1976.01	1979.33	1984.57	1989.44	1996.86	2011.46	2014.39	2007.72	2022.91	2031.14	2016.16	2010.91	2069.9	2019.02	2011.17	1985.83	1990.18	2013.95	2066.85	2030.84	2005.4
	1993.01	1978.23	1987.84	2002.55	1991.46	1988.6	1996.79	1995.69	1986.24	2005.78	1970.24	1981.67	1999.41	2007.56	1974.67	1990.12	2004.81	2007.19	1997.55	1990.34	1970.3	1976.74	2013.13	2010.28	1999.54	2009.65	2010.77	1993.57	1975.94	1979.23	1984.33	1989.22	1996.66	2011.3	2014.25	2007.51	2022.76	2030.89	2016.01	2010.53	2069.79	2018.79	2010.94	1985.59	1989.92	2013.7	2066.59	2030.64	2005.23
	1992.9	1978.17	1987.79	2002.54	1991.42	1988.53	1996.66	1995.54	1986.14	2005.61	1970.18	1981.59	1999.34	2007.45	1974.56	1989.99	2004.66	2007.02	1997.41	1990.32	1970.17	1976.6	2013.03	2010.17	1999.43	2009.46	2010.65	1993.44	1975.88	1979.13	1984.1	1989	1996.46	2011.15	2014.1	2007.31	2022.61	2030.65	2015.87	2010.15	2069.68	2018.57	2010.71	1985.35	1989.67	2013.44	2066.33	2030.44	2005.07
	1992.8	1978.1	1987.75	2002.53	1991.37	1988.45	1996.53	1995.39	1986.04	2005.44	1970.13	1981.52	1999.27	2007.35	1974.45	1989.86	2004.52	2006.86	1997.27	1990.3	1970.05	1976.45	2012.94	2010.07	1999.32	2009.27	2010.54	1993.32	1975.82	1979.04	1983.86	1988.79	1996.26	2011.01	2013.96	2007.11	2022.46	2030.42	2015.73	2009.78	2069.58	2018.35	2010.49	1985.11	1989.41	2013.19	2066.08	2030.24	2004.92
	1992.69	1978.04	1987.7	2002.52	1991.33	1988.38	1996.4	1995.25	1985.94	2005.27	1970.08	1981.44	1999.2	2007.25	1974.35	1989.74	2004.38	2006.71	1997.14	1990.29	1969.92	1976.31	2012.85	2009.97	1999.22	2009.08	2010.42	1993.21	1975.76	1978.94	1983.63	1988.58	1996.06	2010.86	2013.83	2006.91	2022.32	2030.18	2015.59	2009.41	2069.48	2018.13	2010.27	1984.88	1989.16	2012.95	2065.83	2030.04	2004.76
	1992.59	1977.99	1987.67	2002.52	1991.29	1988.31	1996.27	1995.1	1985.85	2005.11	1970.03	1981.37	1999.14	2007.15	1974.24	1989.62	2004.24	2006.55	1997.01	1990.28	1969.8	1976.17	2012.76	2009.87	1999.12	2008.9	2010.32	1993.09	1975.71	1978.85	1983.4	1988.37	1995.87	2010.72	2013.7	2006.72	2022.18	2029.96	2015.46	2009.04	2069.38	2017.92	2010.06	1984.65	1988.92	2012.7	2065.59	2029.85	2004.62
	1992.5	1977.93	1987.63	2002.51	1991.25	1988.24	1996.14	1994.96	1985.76	2004.94	1969.99	1981.29	1999.07	2007.06	1974.14	1989.5	2004.1	2006.4	1996.88	1990.27	1969.68	1976.03	2012.67	2009.78	1999.02	2008.73	2010.21	1992.98	1975.66	1978.77	1983.18	1988.17	1995.68	2010.58	2013.57	2006.52	2022.04	2029.73	2015.33	2008.68	2069.29	2017.72	2009.85	1984.42	1988.67	2012.46	2065.36	2029.67	2004.47
	1992.4	1977.88	1987.6	2002.51	1991.21	1988.18	1996.02	1994.82	1985.67	2004.78	1969.95	1981.22	1999.02	2006.97	1974.04	1989.38	2003.97	2006.25	1996.75	1990.27	1969.56	1975.9	2012.59	2009.68	1998.93	2008.55	2010.11	1992.87	1975.61	1978.68	1982.95	1987.97	1995.49	2010.44	2013.45	2006.34	2021.9	2029.51	2015.21	2008.32	2069.2	2017.51	2009.65	1984.19	1988.43	2012.23	2065.12	2029.48	2004.33
	1992.31	1977.83	1987.56	2002.51	1991.18	1988.12	1995.89	1994.69	1985.59	2004.62	1969.91	1981.15	1998.96	2006.88	1973.94	1989.26	2003.84	2006.1	1996.63	1990.27	1969.44	1975.76	2012.5	2009.59	1998.83	2008.39	2010.01	1992.77	1975.57	1978.6	1982.73	1987.77	1995.3	2010.31	2013.33	2006.15	2021.77	2029.3	2015.09	2007.97	2069.12	2017.31	2009.45	1983.97	1988.19	2012	2064.9	2029.3	2004.2
	1992.22	1977.79	1987.54	2002.51	1991.14	1988.06	1995.77	1994.55	1985.5	2004.47	1969.87	1981.09	1998.91	2006.8	1973.84	1989.15	2003.71	2005.96	1996.51	1990.28	1969.32	1975.63	2012.42	2009.5	1998.74	2008.22	2009.92	1992.67	1975.53	1978.53	1982.51	1987.57	1995.12	2010.18	2013.22	2005.97	2021.64	2029.08	2014.97	2007.62	2069.04	2017.12	2009.25	1983.74	1987.96	2011.77	2064.68	2029.13	2004.07
	1992.13	1977.74	1987.51	2002.52	1991.11	1988	1995.65	1994.42	1985.42	2004.31	1969.83	1981.02	1998.86	2006.71	1973.75	1989.04	2003.58	2005.82	1996.39	1990.29	1969.2	1975.5	2012.34	2009.42	1998.65	2008.06	2009.83	1992.57	1975.49	1978.45	1982.29	1987.38	1994.94	2010.05	2013.11	2005.8	2021.51	2028.88	2014.86	2007.27	2068.96	2016.93	2009.06	1983.52	1987.72	2011.55	2064.46	2028.96	2003.94
	1992.04	1977.7	1987.49	2002.52	1991.08	1987.94	1995.53	1994.29	1985.34	2004.16	1969.8	1980.96	1998.81	2006.63	1973.65	1988.93	2003.46	2005.68	1996.28	1990.3	1969.09	1975.37	2012.26	2009.33	1998.57	2007.9	2009.75	1992.48	1975.46	1978.38	1982.08	1987.19	1994.76	2009.92	2013	2005.62	2021.38	2028.67	2014.76	2006.93	2068.89	2016.74	2008.88	1983.3	1987.49	2011.33	2064.25	2028.79	2003.82
	1991.96	1977.66	1987.47	2002.53	1991.05	1987.89	1995.42	1994.16	1985.27	2004	1969.77	1980.9	1998.77	2006.55	1973.56	1988.82	2003.34	2005.55	1996.16	1990.32	1968.98	1975.25	2012.19	2009.25	1998.48	2007.74	2009.67	1992.39	1975.43	1978.32	1981.87	1987.01	1994.58	2009.8	2012.9	2005.45	2021.26	2028.47	2014.65	2006.6	2068.82	2016.56	2008.69	1983.08	1987.27	2011.12	2064.04	2028.63	2003.71
	1991.88	1977.63	1987.45	2002.54	1991.03	1987.84	1995.3	1994.04	1985.19	2003.85	1969.75	1980.84	1998.73	2006.48	1973.47	1988.71	2003.23	2005.42	1996.05	1990.34	1968.87	1975.13	2012.11	2009.17	1998.4	2007.59	2009.59	1992.3	1975.4	1978.25	1981.65	1986.83	1994.41	2009.68	2012.8	2005.28	2021.14	2028.28	2014.56	2006.27	2068.75	2016.38	2008.52	1982.86	1987.04	2010.91	2063.84	2028.47	2003.6
	1991.8	1977.59	1987.43	2002.55	1991	1987.79	1995.19	1993.92	1985.12	2003.7	1969.72	1980.78	1998.69	2006.41	1973.38	1988.61	2003.11	2005.29	1995.95	1990.36	1968.76	1975	2012.04	2009.09	1998.32	2007.44	2009.52	1992.22	1975.38	1978.19	1981.45	1986.65	1994.24	2009.56	2012.7	2005.12	2021.02	2028.09	2014.46	2005.94	2068.69	2016.2	2008.34	1982.65	1986.82	2010.7	2063.64	2028.31	2003.49
	1991.72	1977.56	1987.42	2002.56	1990.98	1987.74	1995.07	1993.79	1985.05	2003.56	1969.7	1980.72	1998.66	2006.34	1973.29	1988.51	2003	2005.16	1995.85	1990.39	1968.65	1974.88	2011.97	2009.02	1998.24	2007.3	2009.45	1992.14	1975.36	1978.13	1981.24	1986.47	1994.07	2009.44	2012.61	2004.96	2020.91	2027.9	2014.37	2005.62	2068.63	2016.03	2008.18	1982.44	1986.61	2010.5	2063.45	2028.16	2003.39
	1991.65	1977.53	1987.41	2002.57	1990.96	1987.7	1994.96	1993.68	1984.98	2003.41	1969.68	1980.67	1998.63	2006.27	1973.21	1988.41	2002.89	2005.04	1995.75	1990.42	1968.54	1974.77	2011.9	2008.94	1998.17	2007.16	2009.39	1992.07	1975.34	1978.08	1981.03	1986.3	1993.9	2009.33	2012.52	2004.8	2020.79	2027.72	2014.29	2005.3	2068.58	2015.86	2008.01	1982.23	1986.39	2010.3	2063.26	2028.02	2003.29
	1991.57	1977.51	1987.4	2002.59	1990.94	1987.66	1994.85	1993.56	1984.92	2003.27	1969.66	1980.62	1998.6	2006.21	1973.13	1988.31	2002.78	2004.91	1995.65	1990.46	1968.43	1974.65	2011.83	2008.87	1998.1	2007.02	2009.33	1992	1975.32	1978.02	1980.83	1986.13	1993.74	2009.22	2012.44	2004.65	2020.68	2027.54	2014.2	2004.99	2068.52	2015.7	2007.85	1982.02	1986.18	2010.1	2063.08	2027.87	2003.2
	1991.5	1977.48	1987.4	2002.61	1990.93	1987.62	1994.75	1993.44	1984.86	2003.12	1969.65	1980.56	1998.57	2006.15	1973.04	1988.21	2002.68	2004.8	1995.55	1990.5	1968.33	1974.54	2011.76	2008.8	1998.03	2006.88	2009.27	1991.93	1975.31	1977.97	1980.63	1985.96	1993.58	2009.11	2012.36	2004.5	2020.57	2027.36	2014.13	2004.68	2068.48	2015.54	2007.7	1981.81	1985.97	2009.91	2062.9	2027.73	2003.11
	1991.44	1977.46	1987.4	2002.62	1990.91	1987.58	1994.64	1993.33	1984.8	2002.98	1969.64	1980.52	1998.55	2006.09	1972.96	1988.12	2002.58	2004.68	1995.46	1990.54	1968.23	1974.43	2011.7	2008.73	1997.96	2006.75	2009.22	1991.86	1975.3	1977.93	1980.43	1985.79	1993.42	2009.01	2012.29	2004.35	2020.47	2027.19	2014.05	2004.37	2068.43	2015.39	2007.55	1981.61	1985.76	2009.72	2062.73	2027.6	2003.03
	1991.37	1977.45	1987.4	2002.65	1990.9	1987.55	1994.54	1993.22	1984.74	2002.85	1969.63	1980.47	1998.53	2006.03	1972.88	1988.03	2002.48	2004.57	1995.37	1990.59	1968.13	1974.32	2011.64	2008.67	1997.89	2006.63	2009.17	1991.8	1975.3	1977.88	1980.24	1985.63	1993.26	2008.91	2012.22	2004.21	2020.37	2027.03	2013.98	2004.07	2068.39	2015.24	2007.41	1981.41	1985.56	2009.54	2062.56	2027.47	2002.95
	1991.31	1977.43	1987.4	2002.67	1990.89	1987.52	1994.43	1993.12	1984.68	2002.71	1969.62	1980.42	1998.52	2005.98	1972.81	1987.94	2002.38	2004.46	1995.29	1990.64	1968.03	1974.21	2011.58	2008.6	1997.83	2006.5	2009.12	1991.74	1975.3	1977.84	1980.04	1985.47	1993.11	2008.81	2012.15	2004.07	2020.27	2026.86	2013.92	2003.78	2068.36	2015.09	2007.27	1981.2	1985.36	2009.36	2062.4	2027.34	2002.87
	1991.25	1977.42	1987.4	2002.69	1990.88	1987.49	1994.33	1993.01	1984.63	2002.57	1969.62	1980.38	1998.51	2005.93	1972.73	1987.85	2002.29	2004.35	1995.2	1990.7	1967.93	1974.1	2011.52	2008.54	1997.77	2006.38	2009.08	1991.69	1975.3	1977.81	1979.85	1985.32	1992.95	2008.71	2012.09	2003.93	2020.17	2026.71	2013.86	2003.48	2068.32	2014.95	2007.13	1981.01	1985.16	2009.18	2062.24	2027.22	2002.8
	1991.2	1977.41	1987.41	2002.72	1990.87	1987.46	1994.23	1992.91	1984.58	2002.44	1969.62	1980.34	1998.5	2005.88	1972.66	1987.76	2002.2	2004.25	1995.12	1990.76	1967.83	1974	2011.46	2008.48	1997.71	2006.27	2009.05	1991.64	1975.31	1977.77	1979.66	1985.17	1992.8	2008.62	2012.03	2003.8	2020.07	2026.55	2013.8	2003.2	2068.29	2014.81	2007	1980.81	1984.97	2009.01	2062.09	2027.1	2002.74
	1991.14	1977.4	1987.42	2002.75	1990.87	1987.44	1994.14	1992.81	1984.53	2002.31	1969.62	1980.3	1998.49	2005.83	1972.59	1987.68	2002.11	2004.15	1995.04	1990.82	1967.73	1973.9	2011.41	2008.42	1997.66	2006.15	2009.01	1991.59	1975.31	1977.74	1979.47	1985.02	1992.66	2008.53	2011.98	2003.67	2019.98	2026.4	2013.75	2002.91	2068.27	2014.67	2006.87	1980.61	1984.78	2008.84	2061.94	2026.98	2002.68
	1991.09	1977.4	1987.44	2002.78	1990.87	1987.41	1994.04	1992.71	1984.48	2002.18	1969.62	1980.26	1998.49	2005.79	1972.52	1987.6	2002.02	2004.05	1994.97	1990.89	1967.64	1973.8	2011.35	2008.37	1997.6	2006.04	2008.99	1991.55	1975.33	1977.71	1979.29	1984.87	1992.51	2008.44	2011.93	2003.54	2019.89	2026.26	2013.7	2002.63	2068.25	2014.54	2006.75	1980.42	1984.59	2008.68	2061.79	2026.87	2002.62
	1991.04	1977.39	1987.45	2002.81	1990.86	1987.39	1993.94	1992.61	1984.44	2002.05	1969.63	1980.22	1998.48	2005.75	1972.45	1987.52	2001.94	2003.96	1994.9	1990.96	1967.55	1973.7	2011.3	2008.31	1997.55	2005.94	2008.96	1991.51	1975.34	1977.69	1979.1	1984.73	1992.37	2008.35	2011.88	2003.42	2019.8	2026.11	2013.66	2002.36	2068.23	2014.42	2006.63	1980.23	1984.4	2008.52	2061.65	2026.77	2002.57
	1990.99	1977.4	1987.47	2002.84	1990.87	1987.37	1993.85	1992.52	1984.4	2001.92	1969.64	1980.19	1998.49	2005.71	1972.38	1987.44	2001.86	2003.86	1994.83	1991.03	1967.45	1973.6	2011.25	2008.26	1997.5	2005.83	2008.94	1991.47	1975.36	1977.67	1978.92	1984.59	1992.23	2008.27	2011.84	2003.3	2019.72	2025.98	2013.62	2002.09	2068.21	2014.29	2006.52	1980.04	1984.22	2008.36	2061.52	2026.66	2002.52
	1990.95	1977.4	1987.49	2002.88	1990.87	1987.36	1993.76	1992.43	1984.36	2001.8	1969.65	1980.15	1998.49	2005.68	1972.31	1987.36	2001.78	2003.78	1994.76	1991.11	1967.36	1973.51	2011.2	2008.21	1997.45	2005.74	2008.92	1991.44	1975.38	1977.65	1978.74	1984.45	1992.09	2008.19	2011.8	2003.18	2019.63	2025.84	2013.58	2001.82	2068.2	2014.18	2006.41	1979.86	1984.04	2008.21	2061.39	2026.56	2002.48
	1990.9	1977.41	1987.52	2002.92	1990.87	1987.35	1993.67	1992.34	1984.32	2001.67	1969.67	1980.12	1998.5	2005.65	1972.25	1987.29	2001.71	2003.69	1994.7	1991.2	1967.28	1973.42	2011.16	2008.16	1997.41	2005.64	2008.91	1991.41	1975.41	1977.63	1978.56	1984.31	1991.96	2008.11	2011.76	2003.07	2019.55	2025.71	2013.55	2001.56	2068.2	2014.06	2006.31	1979.67	1983.87	2008.06	2061.27	2026.47	2002.44
	1990.86	1977.41	1987.55	2002.95	1990.88	1987.33	1993.58	1992.25	1984.28	2001.55	1969.68	1980.09	1998.51	2005.62	1972.19	1987.21	2001.64	2003.61	1994.64	1991.28	1967.19	1973.33	2011.11	2008.11	1997.36	2005.55	2008.9	1991.38	1975.43	1977.62	1978.39	1984.18	1991.82	2008.04	2011.73	2002.96	2019.48	2025.59	2013.52	2001.3	2068.19	2013.95	2006.21	1979.49	1983.69	2007.92	2061.15	2026.38	2002.41
	1990.83	1977.43	1987.57	2003	1990.89	1987.33	1993.5	1992.17	1984.25	2001.43	1969.7	1980.07	1998.53	2005.59	1972.13	1987.14	2001.57	2003.53	1994.58	1991.37	1967.1	1973.24	2011.07	2008.07	1997.32	2005.46	2008.9	1991.36	1975.47	1977.61	1978.21	1984.05	1991.69	2007.96	2011.71	2002.85	2019.4	2025.47	2013.5	2001.05	2068.19	2013.85	2006.11	1979.31	1983.52	2007.78	2061.03	2026.29	2002.38
	1990.79	1977.44	1987.61	2003.04	1990.9	1987.32	1993.41	1992.08	1984.22	2001.31	1969.72	1980.04	1998.55	2005.57	1972.07	1987.07	2001.5	2003.45	1994.53	1991.47	1967.02	1973.15	2011.03	2008.02	1997.28	2005.37	2008.9	1991.34	1975.5	1977.61	1978.04	1983.93	1991.57	2007.89	2011.69	2002.75	2019.33	2025.35	2013.48	2000.8	2068.2	2013.74	2006.02	1979.13	1983.35	2007.64	2060.92	2026.21	2002.36
	1990.76	1977.46	1987.64	2003.08	1990.91	1987.32	1993.33	1992	1984.19	2001.2	1969.75	1980.02	1998.57	2005.54	1972.01	1987.01	2001.43	2003.38	1994.48	1991.56	1966.93	1973.07	2010.99	2007.98	1997.25	2005.29	2008.9	1991.33	1975.54	1977.6	1977.87	1983.8	1991.44	2007.83	2011.67	2002.65	2019.26	2025.24	2013.47	2000.55	2068.2	2013.65	2005.94	1978.95	1983.19	2007.51	2060.82	2026.13	2002.34
	1990.73	1977.48	1987.68	2003.13	1990.93	1987.31	1993.25	1991.92	1984.16	2001.08	1969.78	1980	1998.59	2005.53	1971.95	1986.94	2001.37	2003.3	1994.43	1991.67	1966.85	1972.99	2010.95	2007.94	1997.21	2005.21	2008.91	1991.32	1975.58	1977.6	1977.71	1983.68	1991.32	2007.76	2011.65	2002.55	2019.19	2025.13	2013.45	2000.31	2068.22	2013.55	2005.86	1978.78	1983.03	2007.38	2060.72	2026.06	2002.32
	1990.7	1977.5	1987.72	2003.18	1990.94	1987.32	1993.17	1991.85	1984.14	2000.97	1969.81	1979.97	1998.62	2005.51	1971.9	1986.88	2001.31	2003.24	1994.38	1991.77	1966.77	1972.91	2010.92	2007.9	1997.18	2005.14	2008.92	1991.31	1975.63	1977.6	1977.54	1983.56	1991.19	2007.7	2011.64	2002.46	2019.12	2025.03	2013.45	2000.07	2068.23	2013.46	2005.78	1978.6	1982.87	2007.25	2060.62	2025.99	2002.31
	1990.67	1977.53	1987.76	2003.23	1990.96	1987.32	1993.09	1991.78	1984.12	2000.86	1969.84	1979.96	1998.65	2005.5	1971.84	1986.81	2001.26	2003.17	1994.34	1991.88	1966.69	1972.83	2010.88	2007.87	1997.15	2005.07	2008.94	1991.3	1975.67	1977.61	1977.38	1983.45	1991.08	2007.64	2011.64	2002.37	2019.06	2024.93	2013.45	1999.84	2068.25	2013.38	2005.71	1978.43	1982.71	2007.13	2060.53	2025.92	2002.31
	1990.65	1977.55	1987.81	2003.28	1990.98	1987.32	1993.02	1991.71	1984.1	2000.75	1969.87	1979.94	1998.68	2005.49	1971.79	1986.76	2001.2	2003.11	1994.3	1991.99	1966.61	1972.75	2010.85	2007.83	1997.12	2005	2008.96	1991.3	1975.72	1977.62	1977.22	1983.34	1990.96	2007.59	2011.64	2002.29	2019	2024.83	2013.45	1999.61	2068.27	2013.3	2005.64	1978.26	1982.56	2007.01	2060.45	2025.86	2002.3
	1990.63	1977.58	1987.85	2003.33	1991.01	1987.33	1992.94	1991.64	1984.08	2000.64	1969.91	1979.92	1998.72	2005.48	1971.74	1986.7	2001.15	2003.05	1994.26	1992.11	1966.54	1972.68	2010.82	2007.8	1997.09	2004.94	2008.98	1991.31	1975.78	1977.63	1977.06	1983.23	1990.85	2007.53	2011.64	2002.2	2018.94	2024.74	2013.46	1999.39	2068.3	2013.22	2005.58	1978.1	1982.41	2006.9	2060.37	2025.8	2002.31
	1990.61	1977.62	1987.9	2003.39	1991.03	1987.34	1992.87	1991.57	1984.07	2000.53	1969.95	1979.91	1998.75	2005.48	1971.69	1986.64	2001.1	2002.99	1994.23	1992.23	1966.46	1972.6	2010.79	2007.77	1997.07	2004.87	2009.01	1991.31	1975.84	1977.65	1976.9	1983.12	1990.73	2007.48	2011.65	2002.13	2018.88	2024.65	2013.47	1999.17	2068.33	2013.15	2005.52	1977.93	1982.26	2006.79	2060.29	2025.75	2002.32
	1990.6	1977.65	1987.96	2003.44	1991.06	1987.35	1992.8	1991.51	1984.05	2000.43	1969.99	1979.9	1998.8	2005.47	1971.65	1986.59	2001.05	2002.94	1994.19	1992.36	1966.39	1972.53	2010.76	2007.74	1997.05	2004.82	2009.05	1991.32	1975.9	1977.66	1976.75	1983.02	1990.63	2007.43	2011.66	2002.05	2018.83	2024.57	2013.48	1998.95	2068.36	2013.08	2005.46	1977.77	1982.12	2006.69	2060.22	2025.7	2002.33
	1990.58	1977.69	1988.01	2003.5	1991.09	1987.37	1992.73	1991.44	1984.04	2000.33	1970.04	1979.89	1998.84	2005.47	1971.6	1986.53	2001.01	2002.89	1994.17	1992.48	1966.32	1972.46	2010.74	2007.71	1997.03	2004.76	2009.08	1991.34	1975.96	1977.69	1976.59	1982.92	1990.52	2007.39	2011.67	2001.98	2018.78	2024.49	2013.5	1998.74	2068.4	2013.01	2005.42	1977.61	1981.97	2006.58	2060.15	2025.65	2002.35
	1990.57	1977.74	1988.07	2003.56	1991.12	1987.39	1992.66	1991.38	1984.03	2000.22	1970.09	1979.88	1998.89	2005.48	1971.56	1986.48	2000.97	2002.84	1994.14	1992.62	1966.24	1972.4	2010.71	2007.68	1997.01	2004.71	2009.12	1991.35	1976.03	1977.71	1976.44	1982.82	1990.41	2007.35	2011.69	2001.91	2018.73	2024.41	2013.52	1998.53	2068.44	2012.95	2005.37	1977.45	1981.84	2006.49	2060.09	2025.61	2002.37
	1990.56	1977.78	1988.13	2003.62	1991.15	1987.41	1992.6	1991.33	1984.03	2000.13	1970.14	1979.88	1998.94	2005.48	1971.52	1986.43	2000.93	2002.8	1994.12	1992.75	1966.17	1972.33	2010.69	2007.66	1996.99	2004.67	2009.17	1991.38	1976.1	1977.74	1976.29	1982.73	1990.31	2007.31	2011.71	2001.85	2018.68	2024.34	2013.55	1998.32	2068.48	2012.89	2005.33	1977.29	1981.7	2006.39	2060.03	2025.57	2002.39
	1990.56	1977.83	1988.19	2003.69	1991.18	1987.43	1992.53	1991.27	1984.03	2000.03	1970.19	1979.87	1998.99	2005.49	1971.47	1986.39	2000.89	2002.75	1994.1	1992.89	1966.11	1972.27	2010.67	2007.63	1996.98	2004.62	2009.22	1991.4	1976.18	1977.77	1976.14	1982.64	1990.21	2007.27	2011.74	2001.79	2018.63	2024.28	2013.58	1998.12	2068.53	2012.84	2005.29	1977.13	1981.57	2006.3	2059.98	2025.54	2002.42
	1990.56	1977.88	1988.26	2003.75	1991.22	1987.45	1992.47	1991.22	1984.02	1999.93	1970.24	1979.87	1999.05	2005.5	1971.44	1986.34	2000.86	2002.72	1994.08	1993.04	1966.04	1972.21	2010.65	2007.61	1996.97	2004.58	2009.27	1991.43	1976.25	1977.8	1976	1982.55	1990.11	2007.23	2011.77	2001.73	2018.59	2024.21	2013.62	1997.93	2068.58	2012.79	2005.26	1976.98	1981.44	2006.22	2059.93	2025.51	2002.46
	1990.55	1977.93	1988.33	2003.82	1991.26	1987.48	1992.41	1991.17	1984.02	1999.84	1970.3	1979.87	1999.11	2005.52	1971.4	1986.3	2000.83	2002.68	1994.07	1993.19	1965.97	1972.15	2010.63	2007.59	1996.96	2004.55	2009.33	1991.46	1976.33	1977.84	1975.86	1982.46	1990.02	2007.2	2011.8	2001.67	2018.55	2024.16	2013.66	1997.74	2068.63	2012.75	2005.24	1976.83	1981.31	2006.13	2059.89	2025.49	2002.5
	1990.56	1977.99	1988.4	2003.89	1991.3	1987.51	1992.35	1991.12	1984.03	1999.74	1970.36	1979.87	1999.18	2005.53	1971.36	1986.26	2000.8	2002.65	1994.05	1993.34	1965.91	1972.09	2010.62	2007.57	1996.95	2004.51	2009.39	1991.5	1976.42	1977.87	1975.72	1982.38	1989.93	2007.17	2011.84	2001.62	2018.51	2024.1	2013.7	1997.55	2068.69	2012.71	2005.21	1976.68	1981.18	2006.05	2059.85	2025.47	2002.54
	1990.56	1978.05	1988.47	2003.96	1991.34	1987.54	1992.3	1991.08	1984.03	1999.65	1970.42	1979.87	1999.24	2005.55	1971.33	1986.22	2000.77	2002.62	1994.05	1993.49	1965.84	1972.03	2010.6	2007.56	1996.95	2004.48	2009.45	1991.54	1976.5	1977.92	1975.58	1982.3	1989.83	2007.15	2011.89	2001.58	2018.48	2024.05	2013.75	1997.36	2068.75	2012.67	2005.19	1976.53	1981.06	2005.98	2059.82	2025.45	2002.59
	1990.57	1978.11	1988.55	2004.04	1991.39	1987.57	1992.24	1991.03	1984.04	1999.56	1970.49	1979.87	1999.31	2005.58	1971.29	1986.18	2000.75	2002.59	1994.04	1993.65	1965.78	1971.98	2010.59	2007.54	1996.94	2004.45	2009.52	1991.58	1976.59	1977.96	1975.44	1982.22	1989.75	2007.12	2011.93	2001.53	2018.45	2024.01	2013.8	1997.18	2068.82	2012.64	2005.18	1976.39	1980.94	2005.91	2059.79	2025.44	2002.64
	1990.57	1978.17	1988.63	2004.11	1991.43	1987.61	1992.19	1990.99	1984.05	1999.48	1970.56	1979.88	1999.38	2005.6	1971.26	1986.14	2000.72	2002.57	1994.04	1993.81	1965.72	1971.93	2010.58	2007.53	1996.94	2004.43	2009.59	1991.62	1976.69	1978.01	1975.31	1982.14	1989.66	2007.1	2011.98	2001.49	2018.42	2023.96	2013.86	1997.01	2068.88	2012.61	2005.17	1976.24	1980.82	2005.84	2059.76	2025.43	2002.7
	1990.59	1978.24	1988.71	2004.19	1991.48	1987.65	1992.14	1990.95	1984.06	1999.39	1970.63	1979.89	1999.46	2005.63	1971.23	1986.11	2000.7	2002.54	1994.04	1993.98	1965.66	1971.88	2010.57	2007.52	1996.94	2004.41	2009.67	1991.67	1976.78	1978.06	1975.17	1982.07	1989.58	2007.08	2012.04	2001.46	2018.39	2023.93	2013.92	1996.84	2068.96	2012.59	2005.17	1976.1	1980.71	2005.78	2059.74	2025.42	2002.76
	1990.6	1978.31	1988.8	2004.27	1991.53	1987.69	1992.09	1990.92	1984.08	1999.31	1970.7	1979.89	1999.54	2005.66	1971.2	1986.07	2000.69	2002.53	1994.04	1994.15	1965.6	1971.83	2010.56	2007.51	1996.95	2004.39	2009.75	1991.73	1976.88	1978.11	1975.04	1982	1989.49	2007.06	2012.1	2001.42	2018.36	2023.89	2013.99	1996.67	2069.03	2012.57	2005.17	1975.96	1980.6	2005.72	2059.73	2025.42	2002.83
	1990.61	1978.38	1988.88	2004.35	1991.59	1987.73	1992.04	1990.88	1984.09	1999.22	1970.78	1979.9	1999.62	2005.69	1971.18	1986.04	2000.67	2002.51	1994.05	1994.33	1965.54	1971.78	2010.56	2007.5	1996.95	2004.38	2009.84	1991.78	1976.99	1978.17	1974.91	1981.94	1989.42	2007.05	2012.16	2001.39	2018.34	2023.86	2014.05	1996.5	2069.11	2012.56	2005.17	1975.82	1980.49	2005.66	2059.72	2025.43	2002.9
	1990.63	1978.46	1988.97	2004.43	1991.64	1987.78	1992	1990.85	1984.11	1999.14	1970.85	1979.92	1999.7	2005.73	1971.15	1986.01	2000.66	2002.5	1994.06	1994.5	1965.49	1971.73	2010.55	2007.49	1996.96	2004.37	2009.92	1991.85	1977.09	1978.23	1974.79	1981.87	1989.34	2007.04	2012.23	2001.37	2018.32	2023.84	2014.13	1996.34	2069.19	2012.54	2005.18	1975.69	1980.38	2005.61	2059.72	2025.43	2002.98
	1990.65	1978.54	1989.06	2004.51	1991.7	1987.82	1991.95	1990.82	1984.13	1999.07	1970.93	1979.93	1999.79	2005.76	1971.13	1985.99	2000.65	2002.49	1994.07	1994.69	1965.43	1971.69	2010.55	2007.49	1996.97	2004.36	2010.02	1991.91	1977.2	1978.29	1974.66	1981.81	1989.26	2007.03	2012.3	2001.34	2018.3	2023.82	2014.2	1996.19	2069.28	2012.54	2005.19	1975.55	1980.28	2005.56	2059.72	2025.45	2003.06
	1990.68	1978.62	1989.16	2004.6	1991.76	1987.87	1991.91	1990.79	1984.16	1998.99	1971.02	1979.95	1999.88	2005.81	1971.11	1985.96	2000.65	2002.48	1994.08	1994.87	1965.38	1971.65	2010.55	2007.49	1996.98	2004.36	2010.11	1991.98	1977.31	1978.35	1974.54	1981.75	1989.19	2007.03	2012.37	2001.33	2018.29	2023.8	2014.29	1996.04	2069.37	2012.53	2005.21	1975.42	1980.18	2005.52	2059.72	2025.46	2003.14
	1990.7	1978.7	1989.25	2004.68	1991.82	1987.92	1991.87	1990.76	1984.18	1998.91	1971.1	1979.96	1999.97	2005.85	1971.09	1985.94	2000.64	2002.47	1994.1	1995.06	1965.33	1971.61	2010.55	2007.49	1996.99	2004.36	2010.21	1992.05	1977.43	1978.42	1974.42	1981.69	1989.12	2007.02	2012.45	2001.31	2018.27	2023.79	2014.37	1995.89	2069.46	2012.54	2005.23	1975.29	1980.08	2005.48	2059.73	2025.48	2003.23
	1990.73	1978.79	1989.35	2004.77	1991.88	1987.98	1991.83	1990.74	1984.21	1998.84	1971.19	1979.98	2000.07	2005.89	1971.07	1985.92	2000.64	2002.47	1994.12	1995.25	1965.28	1971.57	2010.55	2007.49	1997.01	2004.36	2010.32	1992.12	1977.55	1978.49	1974.3	1981.64	1989.05	2007.02	2012.53	2001.3	2018.26	2023.78	2014.46	1995.74	2069.55	2012.54	2005.25	1975.16	1979.99	2005.44	2059.74	2025.5	2003.32
	1990.76	1978.88	1989.46	2004.86	1991.94	1988.04	1991.79	1990.72	1984.24	1998.77	1971.28	1980	2000.17	2005.94	1971.05	1985.9	2000.64	2002.47	1994.14	1995.45	1965.23	1971.53	2010.55	2007.49	1997.03	2004.37	2010.43	1992.2	1977.67	1978.56	1974.19	1981.59	1988.99	2007.03	2012.62	2001.29	2018.26	2023.77	2014.55	1995.6	2069.65	2012.55	2005.28	1975.03	1979.89	2005.4	2059.76	2025.53	2003.42
	1990.79	1978.97	1989.56	2004.95	1992.01	1988.09	1991.76	1990.7	1984.28	1998.7	1971.37	1980.02	2000.27	2005.99	1971.03	1985.88	2000.64	2002.48	1994.17	1995.65	1965.18	1971.49	2010.56	2007.49	1997.05	2004.38	2010.54	1992.28	1977.79	1978.64	1974.07	1981.54	1988.92	2007.03	2012.71	2001.28	2018.25	2023.77	2014.65	1995.47	2069.75	2012.56	2005.31	1974.91	1979.8	2005.38	2059.79	2025.56	2003.52
	1990.83	1979.07	1989.67	2005.05	1992.08	1988.16	1991.73	1990.68	1984.31	1998.63	1971.47	1980.05	2000.37	2006.05	1971.02	1985.86	2000.65	2002.48	1994.2	1995.85	1965.13	1971.46	2010.57	2007.5	1997.07	2004.39	2010.66	1992.37	1977.92	1978.72	1973.96	1981.49	1988.86	2007.04	2012.8	2001.28	2018.25	2023.78	2014.75	1995.33	2069.86	2012.58	2005.35	1974.79	1979.72	2005.35	2059.81	2025.6	2003.63
	1990.86	1979.16	1989.78	2005.14	1992.15	1988.22	1991.69	1990.67	1984.35	1998.57	1971.57	1980.07	2000.48	2006.1	1971.01	1985.85	2000.66	2002.49	1994.23	1996.06	1965.09	1971.43	2010.57	2007.51	1997.09	2004.41	2010.78	1992.46	1978.05	1978.8	1973.85	1981.45	1988.8	2007.05	2012.9	2001.28	2018.25	2023.79	2014.86	1995.2	2069.97	2012.6	2005.39	1974.67	1979.63	2005.33	2059.85	2025.64	2003.74
	1990.9	1979.27	1989.89	2005.24	1992.22	1988.28	1991.67	1990.66	1984.39	1998.5	1971.67	1980.1	2000.59	2006.16	1971	1985.83	2000.67	2002.5	1994.27	1996.27	1965.04	1971.4	2010.58	2007.52	1997.12	2004.43	2010.9	1992.55	1978.19	1978.88	1973.74	1981.41	1988.74	2007.06	2013.01	2001.29	2018.25	2023.8	2014.97	1995.08	2070.08	2012.63	2005.44	1974.55	1979.55	2005.31	2059.88	2025.68	2003.85
	1990.95	1979.37	1990	2005.34	1992.3	1988.35	1991.64	1990.65	1984.43	1998.44	1971.77	1980.12	2000.7	2006.23	1970.99	1985.82	2000.68	2002.52	1994.3	1996.49	1965	1971.37	2010.6	2007.53	1997.15	2004.45	2011.03	1992.65	1978.32	1978.97	1973.64	1981.37	1988.69	2007.08	2013.11	2001.3	2018.25	2023.81	2015.08	1994.96	2070.19	2012.66	2005.49	1974.43	1979.47	2005.29	2059.93	2025.73	2003.97
	1990.99	1979.48	1990.12	2005.44	1992.37	1988.42	1991.61	1990.64	1984.48	1998.38	1971.88	1980.15	2000.82	2006.29	1970.98	1985.81	2000.7	2002.53	1994.34	1996.71	1964.96	1971.34	2010.61	2007.54	1997.18	2004.47	2011.16	1992.75	1978.46	1979.06	1973.53	1981.34	1988.64	2007.1	2013.22	2001.31	2018.26	2023.83	2015.2	1994.84	2070.31	2012.69	2005.54	1974.31	1979.39	2005.28	2059.97	2025.78	2004.1
	1991.04	1979.59	1990.24	2005.54	1992.45	1988.49	1991.59	1990.63	1984.52	1998.32	1971.99	1980.18	2000.94	2006.36	1970.97	1985.81	2000.71	2002.55	1994.39	1996.93	1964.91	1971.31	2010.62	2007.55	1997.21	2004.5	2011.3	1992.85	1978.61	1979.15	1973.43	1981.3	1988.59	2007.12	2013.34	2001.33	2018.27	2023.86	2015.32	1994.73	2070.44	2012.73	2005.6	1974.2	1979.32	2005.28	2060.03	2025.84	2004.22
	1991.09	1979.7	1990.36	2005.65	1992.53	1988.57	1991.57	1990.63	1984.57	1998.27	1972.1	1980.22	2001.06	2006.43	1970.97	1985.8	2000.73	2002.58	1994.43	1997.16	1964.88	1971.29	2010.64	2007.57	1997.25	2004.53	2011.44	1992.96	1978.75	1979.25	1973.33	1981.27	1988.54	2007.14	2013.46	2001.35	2018.28	2023.89	2015.45	1994.62	2070.56	2012.77	2005.66	1974.09	1979.24	2005.27	2060.08	2025.9	2004.36
	1991.14	1979.81	1990.49	2005.75	1992.62	1988.65	1991.55	1990.63	1984.62	1998.21	1972.21	1980.25	2001.19	2006.5	1970.97	1985.8	2000.76	2002.6	1994.48	1997.39	1964.84	1971.26	2010.66	2007.59	1997.28	2004.57	2011.58	1993.07	1978.9	1979.34	1973.23	1981.25	1988.49	2007.17	2013.58	2001.37	2018.3	2023.92	2015.58	1994.51	2070.69	2012.82	2005.73	1973.98	1979.17	2005.27	2060.14	2025.96	2004.49
	1991.19	1979.93	1990.62	2005.86	1992.7	1988.73	1991.53	1990.63	1984.68	1998.16	1972.32	1980.28	2001.31	2006.57	1970.97	1985.79	2000.78	2002.63	1994.53	1997.62	1964.8	1971.24	2010.68	2007.61	1997.32	2004.61	2011.73	1993.18	1979.05	1979.44	1973.14	1981.22	1988.45	2007.2	2013.7	2001.39	2018.32	2023.95	2015.71	1994.41	2070.82	2012.87	2005.8	1973.87	1979.1	2005.28	2060.21	2026.03	2004.63
	1991.25	1980.05	1990.75	2005.97	1992.79	1988.81	1991.51	1990.63	1984.73	1998.11	1972.44	1980.32	2001.44	2006.65	1970.97	1985.79	2000.81	2002.66	1994.59	1997.86	1964.76	1971.22	2010.7	2007.63	1997.37	2004.65	2011.88	1993.3	1979.21	1979.55	1973.05	1981.2	1988.41	2007.23	2013.83	2001.42	2018.34	2024	2015.85	1994.31	2070.95	2012.92	2005.88	1973.77	1979.04	2005.28	2060.28	2026.1	2004.78
	1991.31	1980.18	1990.88	2006.08	1992.88	1988.89	1991.5	1990.64	1984.79	1998.06	1972.56	1980.36	2001.58	2006.73	1970.97	1985.79	2000.84	2002.69	1994.65	1998.1	1964.73	1971.2	2010.72	2007.65	1997.41	2004.69	2012.04	1993.42	1979.37	1979.65	1972.95	1981.18	1988.37	2007.27	2013.97	2001.46	2018.36	2024.04	2015.99	1994.21	2071.09	2012.98	2005.96	1973.66	1978.98	2005.29	2060.36	2026.18	2004.93
	1991.37	1980.31	1991.01	2006.19	1992.97	1988.98	1991.49	1990.65	1984.85	1998.02	1972.69	1980.4	2001.71	2006.81	1970.97	1985.8	2000.87	2002.73	1994.71	1998.34	1964.69	1971.19	2010.74	2007.67	1997.45	2004.74	2012.2	1993.54	1979.53	1979.76	1972.87	1981.16	1988.33	2007.3	2014.11	2001.49	2018.39	2024.09	2016.14	1994.12	2071.23	2013.04	2006.04	1973.56	1978.92	2005.31	2060.44	2026.26	2005.08
	1991.43	1980.44	1991.15	2006.31	1993.06	1989.07	1991.48	1990.66	1984.92	1997.97	1972.81	1980.44	2001.85	2006.9	1970.98	1985.8	2000.9	2002.76	1994.77	1998.59	1964.66	1971.17	2010.77	2007.7	1997.5	2004.79	2012.36	1993.67	1979.69	1979.87	1972.78	1981.14	1988.29	2007.34	2014.25	2001.53	2018.42	2024.14	2016.29	1994.04	2071.38	2013.11	2006.13	1973.46	1978.86	2005.33	2060.52	2026.34	2005.24
	1991.5	1980.57	1991.29	2006.42	1993.16	1989.16	1991.47	1990.67	1984.98	1997.93	1972.94	1980.48	2002	2006.99	1970.98	1985.81	2000.94	2002.8	1994.84	1998.84	1964.63	1971.16	2010.8	2007.73	1997.55	2004.84	2012.53	1993.8	1979.86	1979.99	1972.69	1981.13	1988.26	2007.39	2014.39	2001.58	2018.45	2024.2	2016.44	1993.95	2071.52	2013.18	2006.22	1973.36	1978.8	2005.35	2060.61	2026.43	2005.4
	1991.56	1980.7	1991.43	2006.54	1993.25	1989.25	1991.46	1990.68	1985.05	1997.89	1973.07	1980.53	2002.14	2007.08	1970.99	1985.82	2000.98	2002.85	1994.91	1999.1	1964.6	1971.14	2010.83	2007.76	1997.6	2004.9	2012.7	1993.94	1980.03	1980.1	1972.61	1981.12	1988.23	2007.43	2014.54	2001.63	2018.48	2024.26	2016.6	1993.87	2071.67	2013.26	2006.31	1973.26	1978.75	2005.37	2060.71	2026.52	2005.57
	1991.63	1980.84	1991.58	2006.66	1993.35	1989.34	1991.46	1990.7	1985.12	1997.85	1973.2	1980.57	2002.29	2007.17	1971	1985.83	2001.02	2002.89	1994.98	1999.36	1964.57	1971.13	2010.86	2007.79	1997.66	2004.96	2012.87	1994.08	1980.2	1980.22	1972.53	1981.11	1988.2	2007.48	2014.7	2001.68	2018.52	2024.32	2016.76	1993.8	2071.83	2013.34	2006.41	1973.17	1978.7	2005.4	2060.81	2026.62	2005.74
	1991.71	1980.98	1991.73	2006.78	1993.45	1989.44	1991.45	1990.72	1985.19	1997.81	1973.34	1980.62	2002.44	2007.26	1971.01	1985.84	2001.07	2002.94	1995.06	1999.62	1964.54	1971.12	2010.89	2007.82	1997.71	2005.02	2013.05	1994.22	1980.37	1980.34	1972.45	1981.11	1988.17	2007.53	2014.86	2001.73	2018.56	2024.39	2016.93	1993.72	2071.98	2013.42	2006.51	1973.08	1978.65	2005.44	2060.91	2026.72	2005.91
	1991.78	1981.13	1991.87	2006.91	1993.55	1989.54	1991.45	1990.74	1985.27	1997.78	1973.48	1980.67	2002.59	2007.36	1971.03	1985.85	2001.11	2002.99	1995.14	1999.89	1964.52	1971.11	2010.92	2007.85	1997.77	2005.09	2013.23	1994.37	1980.55	1980.47	1972.38	1981.1	1988.15	2007.58	2015.02	2001.79	2018.6	2024.47	2017.1	1993.66	2072.14	2013.51	2006.62	1972.99	1978.6	2005.47	2061.02	2026.82	2006.09
	1991.86	1981.28	1992.03	2007.03	1993.66	1989.64	1991.45	1990.76	1985.34	1997.75	1973.62	1980.72	2002.75	2007.46	1971.04	1985.87	2001.16	2003.05	1995.22	2000.16	1964.49	1971.1	2010.95	2007.89	1997.83	2005.16	2013.42	1994.52	1980.73	1980.59	1972.3	1981.1	1988.12	2007.64	2015.18	2001.85	2018.64	2024.55	2017.27	1993.59	2072.31	2013.6	2006.73	1972.9	1978.56	2005.51	2061.13	2026.93	2006.27
	1991.94	1981.43	1992.18	2007.16	1993.77	1989.75	1991.46	1990.78	1985.42	1997.72	1973.76	1980.77	2002.91	2007.57	1971.06	1985.89	2001.21	2003.1	1995.3	2000.43	1964.47	1971.1	2010.99	2007.93	1997.9	2005.23	2013.61	1994.67	1980.92	1980.72	1972.23	1981.11	1988.1	2007.7	2015.35	2001.92	2018.69	2024.63	2017.45	1993.53	2072.47	2013.69	2006.85	1972.81	1978.52	2005.56	2061.25	2027.04	2006.46
	1992.02	1981.58	1992.34	2007.28	1993.88	1989.85	1991.46	1990.81	1985.51	1997.69	1973.9	1980.82	2003.07	2007.67	1971.08	1985.91	2001.26	2003.16	1995.39	2000.71	1964.44	1971.09	2011.03	2007.97	1997.96	2005.31	2013.8	1994.83	1981.11	1980.85	1972.16	1981.11	1988.09	2007.76	2015.52	2001.98	2018.74	2024.71	2017.63	1993.47	2072.64	2013.79	2006.97	1972.72	1978.48	2005.6	2061.37	2027.16	2006.65
	1992.1	1981.74	1992.5	2007.41	1993.99	1989.96	1991.47	1990.84	1985.59	1997.66	1974.05	1980.87	2003.24	2007.78	1971.09	1985.93	2001.32	2003.22	1995.48	2000.99	1964.42	1971.09	2011.07	2008.01	1998.03	2005.38	2014	1994.98	1981.3	1980.99	1972.09	1981.12	1988.07	2007.82	2015.7	2002.06	2018.79	2024.8	2017.82	1993.42	2072.81	2013.9	2007.09	1972.64	1978.44	2005.65	2061.5	2027.28	2006.85
	1992.19	1981.9	1992.66	2007.54	1994.1	1990.07	1991.48	1990.87	1985.68	1997.64	1974.2	1980.93	2003.41	2007.89	1971.12	1985.95	2001.38	2003.28	1995.57	2001.28	1964.4	1971.09	2011.11	2008.05	1998.1	2005.46	2014.2	1995.15	1981.49	1981.12	1972.03	1981.12	1988.05	2007.89	2015.88	2002.13	2018.85	2024.9	2018.01	1993.37	2072.99	2014.01	2007.22	1972.56	1978.4	2005.71	2061.63	2027.4	2007.05
	1992.28	1982.06	1992.83	2007.68	1994.21	1990.18	1991.49	1990.9	1985.77	1997.61	1974.35	1980.98	2003.58	2008	1971.14	1985.97	2001.44	2003.35	1995.67	2001.56	1964.38	1971.09	2011.15	2008.1	1998.17	2005.55	2014.41	1995.32	1981.68	1981.26	1971.97	1981.14	1988.04	2007.96	2016.07	2002.21	2018.9	2024.99	2018.2	1993.32	2073.17	2014.12	2007.35	1972.48	1978.37	2005.77	2061.77	2027.53	2007.25
	1992.37	1982.22	1992.99	2007.81	1994.33	1990.3	1991.5	1990.94	1985.86	1997.59	1974.51	1981.04	2003.75	2008.12	1971.16	1986	2001.5	2003.42	1995.77	2001.86	1964.36	1971.09	2011.19	2008.14	1998.24	2005.64	2014.62	1995.49	1981.88	1981.4	1971.9	1981.15	1988.03	2008.03	2016.26	2002.29	2018.96	2025.1	2018.4	1993.28	2073.35	2014.23	2007.48	1972.4	1978.34	2005.83	2061.91	2027.66	2007.46
	1992.46	1982.39	1993.16	2007.95	1994.45	1990.42	1991.52	1990.98	1985.95	1997.57	1974.67	1981.1	2003.93	2008.24	1971.19	1986.03	2001.56	2003.49	1995.87	2002.15	1964.35	1971.09	2011.24	2008.19	1998.32	2005.73	2014.83	1995.66	1982.08	1981.55	1971.85	1981.17	1988.02	2008.1	2016.45	2002.38	2019.03	2025.2	2018.6	1993.24	2073.53	2014.35	2007.62	1972.32	1978.31	2005.89	2062.06	2027.79	2007.67
	1992.56	1982.56	1993.33	2008.09	1994.57	1990.54	1991.53	1991.02	1986.05	1997.56	1974.83	1981.16	2004.1	2008.36	1971.22	1986.06	2001.63	2003.56	1995.97	2002.45	1964.33	1971.09	2011.28	2008.24	1998.4	2005.82	2015.05	1995.84	1982.29	1981.69	1971.79	1981.18	1988.02	2008.18	2016.65	2002.47	2019.09	2025.31	2018.8	1993.2	2073.72	2014.48	2007.76	1972.25	1978.28	2005.96	2062.21	2027.93	2007.89
	1992.66	1982.74	1993.51	2008.23	1994.7	1990.66	1991.55	1991.06	1986.15	1997.54	1974.99	1981.22	2004.29	2008.48	1971.25	1986.09	2001.7	2003.64	1996.08	2002.75	1964.32	1971.1	2011.33	2008.29	1998.48	2005.91	2015.27	1996.02	1982.49	1981.84	1971.73	1981.2	1988.01	2008.26	2016.85	2002.56	2019.16	2025.43	2019.01	1993.17	2073.91	2014.61	2007.91	1972.18	1978.26	2006.03	2062.37	2028.08	2008.11
	1992.76	1982.91	1993.69	2008.37	1994.82	1990.78	1991.57	1991.1	1986.25	1997.53	1975.15	1981.29	2004.47	2008.61	1971.28	1986.12	2001.77	2003.71	1996.19	2003.06	1964.3	1971.1	2011.38	2008.35	1998.56	2006.01	2015.49	1996.2	1982.7	1981.99	1971.68	1981.23	1988.01	2008.34	2017.05	2002.66	2019.24	2025.54	2019.23	1993.14	2074.1	2014.74	2008.06	1972.11	1978.24	2006.11	2062.53	2028.22	2008.33
	1992.86	1983.09	1993.86	2008.51	1994.95	1990.91	1991.6	1991.15	1986.35	1997.52	1975.32	1981.35	2004.66	2008.74	1971.31	1986.16	2001.85	2003.79	1996.3	2003.37	1964.29	1971.11	2011.43	2008.4	1998.64	2006.12	2015.72	1996.39	1982.92	1982.15	1971.63	1981.25	1988.01	2008.43	2017.26	2002.76	2019.31	2025.67	2019.44	1993.11	2074.3	2014.88	2008.21	1972.04	1978.22	2006.19	2062.69	2028.37	2008.56
	1992.97	1983.28	1994.05	2008.65	1995.08	1991.04	1991.62	1991.2	1986.46	1997.51	1975.49	1981.42	2004.85	2008.87	1971.35	1986.2	2001.92	2003.88	1996.42	2003.68	1964.28	1971.12	2011.48	2008.46	1998.73	2006.22	2015.95	1996.58	1983.13	1982.3	1971.58	1981.28	1988.01	2008.52	2017.47	2002.86	2019.39	2025.79	2019.66	1993.09	2074.49	2015.02	2008.37	1971.97	1978.2	2006.27	2062.86	2028.53	2008.79
	1993.07	1983.46	1994.23	2008.8	1995.21	1991.17	1991.65	1991.25	1986.57	1997.51	1975.66	1981.48	2005.04	2009	1971.38	1986.23	2002	2003.96	1996.54	2004	1964.27	1971.13	2011.54	2008.52	1998.82	2006.33	2016.19	1996.78	1983.35	1982.46	1971.54	1981.31	1988.02	2008.61	2017.69	2002.97	2019.47	2025.92	2019.89	1993.07	2074.7	2015.16	2008.53	1971.91	1978.19	2006.36	2063.04	2028.69	2009.03
	1993.18	1983.65	1994.42	2008.95	1995.34	1991.3	1991.68	1991.3	1986.68	1997.5	1975.84	1981.55	2005.24	2009.14	1971.42	1986.27	2002.08	2004.05	1996.66	2004.32	1964.26	1971.14	2011.59	2008.58	1998.91	2006.44	2016.43	1996.98	1983.57	1982.62	1971.49	1981.34	1988.02	2008.7	2017.91	2003.08	2019.55	2026.06	2020.12	1993.06	2074.9	2015.31	2008.7	1971.84	1978.17	2006.45	2063.22	2028.85	2009.27
	1993.29	1983.84	1994.61	2009.1	1995.48	1991.44	1991.71	1991.35	1986.79	1997.5	1976.01	1981.62	2005.44	2009.28	1971.46	1986.32	2002.16	2004.14	1996.79	2004.64	1964.25	1971.15	2011.65	2008.64	1999	2006.55	2016.67	1997.18	1983.79	1982.79	1971.45	1981.38	1988.03	2008.8	2018.13	2003.19	2019.64	2026.2	2020.35	1993.05	2075.11	2015.46	2008.87	1971.78	1978.16	2006.54	2063.4	2029.02	2009.52
	1993.41	1984.04	1994.8	2009.25	1995.61	1991.57	1991.74	1991.41	1986.91	1997.5	1976.19	1981.69	2005.64	2009.42	1971.5	1986.36	2002.25	2004.23	1996.91	2004.97	1964.24	1971.16	2011.71	2008.7	1999.1	2006.67	2016.92	1997.38	1984.02	1982.95	1971.41	1981.41	1988.04	2008.9	2018.36	2003.31	2019.73	2026.34	2020.59	1993.04	2075.32	2015.62	2009.04	1971.72	1978.15	2006.64	2063.59	2029.19	2009.76
	1993.52	1984.24	1994.99	2009.4	1995.75	1991.71	1991.78	1991.47	1987.02	1997.5	1976.38	1981.76	2005.84	2009.56	1971.54	1986.41	2002.34	2004.33	1997.04	2005.3	1964.24	1971.17	2011.77	2008.77	1999.19	2006.79	2017.17	1997.59	1984.25	1983.12	1971.37	1981.45	1988.05	2009	2018.59	2003.43	2019.82	2026.49	2020.83	1993.03	2075.53	2015.78	2009.22	1971.66	1978.14	2006.74	2063.78	2029.36	2010.02
	1993.64	1984.44	1995.19	2009.55	1995.89	1991.85	1991.82	1991.53	1987.14	1997.51	1976.56	1981.84	2006.05	2009.71	1971.59	1986.45	2002.43	2004.42	1997.18	2005.64	1964.23	1971.19	2011.83	2008.84	1999.29	2006.91	2017.43	1997.81	1984.48	1983.29	1971.34	1981.49	1988.07	2009.1	2018.82	2003.56	2019.91	2026.64	2021.07	1993.03	2075.75	2015.95	2009.4	1971.6	1978.14	2006.84	2063.98	2029.54	2010.27
	1993.76	1984.64	1995.39	2009.71	1996.04	1992	1991.86	1991.59	1987.27	1997.52	1976.75	1981.91	2006.26	2009.85	1971.63	1986.5	2002.52	2004.52	1997.32	2005.98	1964.23	1971.21	2011.89	2008.91	1999.39	2007.03	2017.68	1998.02	1984.72	1983.46	1971.31	1981.54	1988.08	2009.21	2019.06	2003.69	2020.01	2026.79	2021.32	1993.03	2075.96	2016.12	2009.58	1971.55	1978.13	2006.95	2064.19	2029.72	2010.54
	1993.89	1984.85	1995.59	2009.87	1996.18	1992.14	1991.9	1991.65	1987.39	1997.52	1976.94	1981.98	2006.47	2010.01	1971.68	1986.55	2002.61	2004.62	1997.45	2006.32	1964.23	1971.22	2011.95	2008.98	1999.5	2007.16	2017.95	1998.24	1984.95	1983.64	1971.28	1981.58	1988.1	2009.32	2019.3	2003.82	2020.11	2026.95	2021.57	1993.04	2076.19	2016.29	2009.77	1971.5	1978.13	2007.06	2064.39	2029.91	2010.8
	1994.01	1985.06	1995.79	2010.02	1996.33	1992.29	1991.94	1991.72	1987.52	1997.54	1977.13	1982.06	2006.69	2010.16	1971.73	1986.61	2002.71	2004.73	1997.6	2006.66	1964.22	1971.24	2012.02	2009.05	1999.6	2007.29	2018.21	1998.47	1985.19	1983.81	1971.25	1981.63	1988.12	2009.43	2019.55	2003.95	2020.21	2027.11	2021.82	1993.05	2076.41	2016.47	2009.96	1971.45	1978.13	2007.17	2064.61	2030.1	2011.07
	1994.14	1985.27	1996	2010.18	1996.48	1992.44	1991.99	1991.79	1987.65	1997.55	1977.32	1982.14	2006.9	2010.32	1971.78	1986.66	2002.81	2004.83	1997.74	2007.01	1964.22	1971.26	2012.08	2009.12	1999.71	2007.43	2018.48	1998.69	1985.43	1983.99	1971.22	1981.68	1988.14	2009.54	2019.8	2004.09	2020.32	2027.28	2022.08	1993.06	2076.64	2016.65	2010.16	1971.4	1978.14	2007.29	2064.82	2030.29	2011.34
	1994.27	1985.49	1996.2	2010.35	1996.63	1992.59	1992.03	1991.86	1987.78	1997.56	1977.52	1982.22	2007.13	2010.47	1971.84	1986.72	2002.91	2004.94	1997.89	2007.36	1964.23	1971.28	2012.15	2009.2	1999.82	2007.56	2018.75	1998.92	1985.68	1984.18	1971.2	1981.73	1988.17	2009.66	2020.06	2004.23	2020.43	2027.45	2022.35	1993.08	2076.87	2016.84	2010.35	1971.35	1978.14	2007.41	2065.05	2030.49	2011.62
	1994.4	1985.71	1996.42	2010.51	1996.79	1992.75	1992.08	1991.93	1987.92	1997.58	1977.72	1982.3	2007.35	2010.63	1971.89	1986.77	2003.01	2005.05	1998.04	2007.72	1964.23	1971.3	2012.22	2009.28	1999.94	2007.7	2019.03	1999.16	1985.93	1984.36	1971.17	1981.79	1988.19	2009.78	2020.31	2004.38	2020.54	2027.63	2022.61	1993.1	2077.1	2017.03	2010.56	1971.3	1978.15	2007.54	2065.27	2030.69	2011.9
	1994.54	1985.93	1996.63	2010.68	1996.94	1992.9	1992.13	1992.01	1988.05	1997.6	1977.92	1982.38	2007.58	2010.8	1971.95	1986.83	2003.11	2005.16	1998.2	2008.08	1964.23	1971.33	2012.29	2009.35	2000.05	2007.84	2019.31	1999.39	1986.18	1984.55	1971.15	1981.84	1988.22	2009.9	2020.58	2004.53	2020.65	2027.81	2022.88	1993.12	2077.33	2017.22	2010.76	1971.26	1978.16	2007.67	2065.5	2030.9	2012.19
	1994.67	1986.15	1996.84	2010.84	1997.1	1993.06	1992.19	1992.09	1988.19	1997.62	1978.12	1982.46	2007.8	2010.96	1972	1986.9	2003.22	2005.28	1998.35	2008.44	1964.23	1971.35	2012.36	2009.44	2000.17	2007.99	2019.6	1999.63	1986.43	1984.73	1971.14	1981.9	1988.25	2010.03	2020.84	2004.68	2020.77	2027.99	2023.16	1993.15	2077.57	2017.42	2010.97	1971.22	1978.17	2007.8	2065.74	2031.11	2012.47
	1994.81	1986.38	1997.06	2011.01	1997.26	1993.22	1992.24	1992.17	1988.34	1997.65	1978.33	1982.55	2008.04	2011.13	1972.06	1986.96	2003.33	2005.4	1998.51	2008.8	1964.24	1971.38	2012.44	2009.52	2000.29	2008.14	2019.88	1999.88	1986.69	1984.93	1971.12	1981.96	1988.28	2010.15	2021.11	2004.84	2020.89	2028.18	2023.44	1993.18	2077.81	2017.62	2011.19	1971.18	1978.18	2007.93	2065.98	2031.32	2012.77
	1994.95	1986.61	1997.28	2011.18	1997.42	1993.39	1992.3	1992.25	1988.48	1997.67	1978.53	1982.63	2008.27	2011.3	1972.12	1987.02	2003.44	2005.52	1998.68	2009.17	1964.25	1971.4	2012.51	2009.6	2000.41	2008.29	2020.18	2000.12	1986.95	1985.12	1971.11	1982.03	1988.32	2010.28	2021.38	2005	2021.01	2028.37	2023.72	1993.21	2078.05	2017.83	2011.4	1971.14	1978.2	2008.07	2066.23	2031.54	2013.06
	1995.1	1986.84	1997.5	2011.35	1997.58	1993.55	1992.36	1992.33	1988.63	1997.7	1978.74	1982.72	2008.51	2011.47	1972.19	1987.09	2003.56	2005.64	1998.84	2009.55	1964.25	1971.43	2012.59	2009.69	2000.53	2008.44	2020.47	2000.37	1987.21	1985.31	1971.1	1982.09	1988.35	2010.42	2021.66	2005.16	2021.14	2028.56	2024	1993.25	2078.3	2018.04	2011.62	1971.1	1978.21	2008.21	2066.48	2031.76	2013.36
	1995.24	1987.08	1997.73	2011.52	1997.75	1993.72	1992.42	1992.41	1988.77	1997.73	1978.96	1982.81	2008.75	2011.65	1972.25	1987.16	2003.67	2005.76	1999.01	2009.92	1964.26	1971.46	2012.67	2009.78	2000.65	2008.59	2020.77	2000.63	1987.47	1985.51	1971.09	1982.16	1988.39	2010.55	2021.94	2005.33	2021.27	2028.76	2024.29	1993.29	2078.54	2018.25	2011.85	1971.07	1978.23	2008.36	2066.73	2031.98	2013.67
	1995.39	1987.32	1997.96	2011.7	1997.92	1993.89	1992.48	1992.5	1988.93	1997.76	1979.17	1982.89	2008.99	2011.83	1972.32	1987.23	2003.79	2005.89	1999.18	2010.3	1964.27	1971.49	2012.75	2009.87	2000.78	2008.75	2021.07	2000.89	1987.74	1985.71	1971.08	1982.23	1988.43	2010.69	2022.22	2005.5	2021.4	2028.97	2024.58	1993.33	2078.79	2018.47	2012.07	1971.03	1978.25	2008.51	2066.99	2032.21	2013.97
	1995.54	1987.56	1998.18	2011.87	1998.09	1994.06	1992.55	1992.59	1989.08	1997.8	1979.39	1982.98	2009.23	2012.01	1972.38	1987.3	2003.91	2006.01	1999.36	2010.68	1964.28	1971.52	2012.83	2009.96	2000.91	2008.91	2021.38	2001.15	1988.01	1985.91	1971.08	1982.3	1988.47	2010.83	2022.51	2005.67	2021.53	2029.17	2024.88	1993.38	2079.04	2018.69	2012.3	1971	1978.28	2008.66	2067.25	2032.44	2014.29
	1995.69	1987.81	1998.42	2012.05	1998.26	1994.24	1992.62	1992.68	1989.24	1997.83	1979.61	1983.07	2009.48	2012.19	1972.45	1987.37	2004.03	2006.14	1999.53	2011.07	1964.29	1971.55	2012.91	2010.05	2001.04	2009.08	2021.69	2001.41	1988.28	1986.12	1971.07	1982.38	1988.52	2010.97	2022.8	2005.85	2021.67	2029.39	2025.18	1993.43	2079.3	2018.92	2012.54	1970.97	1978.3	2008.82	2067.52	2032.68	2014.6
	1995.85	1988.06	1998.65	2012.23	1998.43	1994.41	1992.69	1992.77	1989.39	1997.87	1979.83	1983.17	2009.73	2012.37	1972.52	1987.45	2004.16	2006.28	1999.71	2011.46	1964.31	1971.59	2012.99	2010.15	2001.18	2009.24	2022	2001.68	1988.55	1986.33	1971.07	1982.45	1988.56	2011.12	2023.1	2006.03	2021.81	2029.6	2025.48	1993.48	2079.55	2019.15	2012.78	1970.94	1978.33	2008.97	2067.79	2032.92	2014.92
	1996	1988.31	1998.89	2012.41	1998.61	1994.59	1992.76	1992.87	1989.55	1997.91	1980.05	1983.26	2009.98	2012.56	1972.59	1987.53	2004.28	2006.41	1999.9	2011.85	1964.32	1971.62	2013.08	2010.24	2001.31	2009.41	2022.32	2001.95	1988.83	1986.53	1971.08	1982.53	1988.61	2011.27	2023.4	2006.21	2021.95	2029.82	2025.79	1993.54	2079.81	2019.38	2013.02	1970.91	1978.36	2009.14	2068.07	2033.16	2015.24
	1996.16	1988.56	1999.13	2012.59	1998.78	1994.77	1992.83	1992.97	1989.72	1997.95	1980.28	1983.35	2010.24	2012.75	1972.67	1987.6	2004.41	2006.55	2000.08	2012.25	1964.34	1971.66	2013.17	2010.34	2001.45	2009.59	2022.64	2002.22	1989.11	1986.75	1971.08	1982.61	1988.66	2011.42	2023.7	2006.4	2022.1	2030.04	2026.1	1993.6	2080.07	2019.62	2013.26	1970.89	1978.39	2009.3	2068.35	2033.41	2015.57
	1996.32	1988.82	1999.37	2012.77	1998.96	1994.95	1992.9	1993.06	1989.88	1998	1980.51	1983.45	2010.5	2012.94	1972.74	1987.69	2004.54	2006.69	2000.27	2012.65	1964.35	1971.7	2013.26	2010.44	2001.59	2009.76	2022.97	2002.5	1989.39	1986.96	1971.09	1982.69	1988.71	2011.57	2024	2006.59	2022.25	2030.27	2026.41	1993.66	2080.33	2019.86	2013.51	1970.87	1978.42	2009.47	2068.64	2033.66	2015.9
	1996.48	1989.08	1999.61	2012.96	1999.15	1995.14	1992.98	1993.17	1990.05	1998.05	1980.74	1983.55	2010.76	2013.14	1972.82	1987.77	2004.68	2006.83	2000.46	2013.05	1964.37	1971.74	2013.35	2010.54	2001.73	2009.94	2023.29	2002.78	1989.67	1987.18	1971.09	1982.78	1988.76	2011.72	2024.31	2006.79	2022.4	2030.5	2026.73	1993.73	2080.6	2020.11	2013.76	1970.84	1978.46	2009.65	2068.93	2033.91	2016.23
	1996.65	1989.34	1999.85	2013.14	1999.33	1995.32	1993.06	1993.27	1990.22	1998.09	1980.97	1983.65	2011.02	2013.33	1972.9	1987.85	2004.81	2006.97	2000.65	2013.45	1964.39	1971.78	2013.44	2010.65	2001.87	2010.12	2023.63	2003.07	1989.96	1987.39	1971.11	1982.86	1988.82	2011.88	2024.63	2006.98	2022.55	2030.74	2027.05	1993.79	2080.86	2020.36	2014.02	1970.82	1978.49	2009.82	2069.22	2034.17	2016.57
	1996.82	1989.6	2000.1	2013.33	1999.51	1995.51	1993.14	1993.37	1990.39	1998.15	1981.21	1983.74	2011.28	2013.53	1972.98	1987.94	2004.95	2007.11	2000.85	2013.86	1964.41	1971.82	2013.53	2010.75	2002.02	2010.3	2023.96	2003.35	1990.25	1987.61	1971.12	1982.95	1988.87	2012.04	2024.94	2007.18	2022.71	2030.98	2027.37	1993.87	2081.13	2020.61	2014.28	1970.81	1978.53	2010	2069.52	2034.43	2016.91
	1996.98	1989.87	2000.35	2013.52	1999.7	1995.7	1993.22	1993.48	1990.57	1998.2	1981.45	1983.84	2011.55	2013.73	1973.06	1988.02	2005.09	2007.26	2001.05	2014.27	1964.43	1971.86	2013.63	2010.86	2002.17	2010.49	2024.3	2003.64	1990.54	1987.83	1971.13	1983.04	1988.93	2012.21	2025.26	2007.39	2022.87	2031.22	2027.7	1993.94	2081.4	2020.87	2014.54	1970.79	1978.57	2010.19	2069.82	2034.7	2017.26
	1997.16	1990.14	2000.61	2013.71	1999.89	1995.9	1993.31	1993.59	1990.74	1998.25	1981.69	1983.95	2011.82	2013.94	1973.14	1988.11	2005.23	2007.41	2001.25	2014.69	1964.45	1971.9	2013.73	2010.97	2002.32	2010.67	2024.64	2003.94	1990.83	1988.06	1971.15	1983.14	1988.99	2012.37	2025.59	2007.6	2023.03	2031.47	2028.03	1994.02	2081.68	2021.13	2014.8	1970.77	1978.61	2010.37	2070.13	2034.96	2017.61
	1997.33	1990.42	2000.86	2013.9	2000.08	1996.09	1993.39	1993.7	1990.92	1998.31	1981.93	1984.05	2012.1	2014.14	1973.23	1988.2	2005.37	2007.56	2001.46	2015.11	1964.48	1971.95	2013.83	2011.08	2002.47	2010.86	2024.99	2004.23	1991.13	1988.29	1971.17	1983.23	1989.06	2012.54	2025.91	2007.81	2023.2	2031.72	2028.36	1994.11	2081.95	2021.4	2015.07	1970.76	1978.66	2010.57	2070.44	2035.24	2017.96
	1997.5	1990.69	2001.12	2014.09	2000.28	1996.29	1993.48	1993.81	1991.1	1998.37	1982.17	1984.15	2012.37	2014.35	1973.31	1988.3	2005.51	2007.71	2001.66	2015.53	1964.5	1971.99	2013.93	2011.19	2002.62	2011.06	2025.34	2004.53	1991.43	1988.51	1971.19	1983.33	1989.12	2012.71	2026.25	2008.02	2023.37	2031.98	2028.7	1994.19	2082.23	2021.67	2015.34	1970.75	1978.71	2010.76	2070.76	2035.51	2018.32
	1997.68	1990.97	2001.38	2014.28	2000.47	1996.49	1993.57	1993.92	1991.29	1998.43	1982.42	1984.26	2012.65	2014.56	1973.4	1988.39	2005.66	2007.87	2001.87	2015.95	1964.53	1972.04	2014.03	2011.31	2002.78	2011.25	2025.69	2004.84	1991.73	1988.74	1971.21	1983.43	1989.19	2012.88	2026.58	2008.24	2023.54	2032.24	2029.04	1994.28	2082.51	2021.94	2015.62	1970.74	1978.76	2010.96	2071.08	2035.79	2018.68
	1997.86	1991.25	2001.64	2014.48	2000.67	1996.69	1993.66	1994.04	1991.47	1998.49	1982.67	1984.36	2012.93	2014.77	1973.49	1988.49	2005.81	2008.02	2002.09	2016.38	1964.56	1972.09	2014.13	2011.43	2002.93	2011.45	2026.05	2005.15	1992.03	1988.98	1971.24	1983.53	1989.26	2013.06	2026.92	2008.46	2023.71	2032.5	2029.39	1994.37	2082.79	2022.22	2015.9	1970.73	1978.81	2011.16	2071.41	2036.07	2019.04
	1998.04	1991.54	2001.9	2014.67	2000.87	1996.89	1993.75	1994.16	1991.66	1998.56	1982.92	1984.47	2013.21	2014.99	1973.58	1988.58	2005.96	2008.18	2002.3	2016.81	1964.58	1972.14	2014.24	2011.54	2003.09	2011.65	2026.41	2005.46	1992.34	1989.21	1971.27	1983.63	1989.33	2013.24	2027.26	2008.68	2023.89	2032.77	2029.74	1994.47	2083.07	2022.5	2016.18	1970.73	1978.86	2011.36	2071.74	2036.36	2019.4
	1998.23	1991.82	2002.17	2014.87	2001.07	1997.1	1993.85	1994.28	1991.85	1998.63	1983.17	1984.58	2013.5	2015.2	1973.67	1988.68	2006.12	2008.34	2002.52	2017.24	1964.61	1972.19	2014.35	2011.66	2003.26	2011.86	2026.77	2005.77	1992.65	1989.45	1971.3	1983.74	1989.4	2013.42	2027.6	2008.91	2024.07	2033.04	2030.09	1994.57	2083.35	2022.78	2016.46	1970.72	1978.91	2011.57	2072.07	2036.65	2019.77
	1998.41	1992.11	2002.43	2015.07	2001.27	1997.31	1993.94	1994.4	1992.04	1998.7	1983.43	1984.69	2013.79	2015.42	1973.77	1988.78	2006.27	2008.5	2002.74	2017.68	1964.64	1972.24	2014.45	2011.79	2003.42	2012.06	2027.14	2006.09	1992.96	1989.69	1971.33	1983.84	1989.47	2013.6	2027.95	2009.14	2024.25	2033.32	2030.44	1994.67	2083.64	2023.07	2016.75	1970.72	1978.97	2011.78	2072.41	2036.94	2020.15
	1998.6	1992.41	2002.7	2015.27	2001.48	1997.52	1994.04	1994.52	1992.23	1998.77	1983.68	1984.8	2014.08	2015.64	1973.86	1988.89	2006.43	2008.67	2002.97	2018.12	1964.67	1972.29	2014.57	2011.91	2003.59	2012.27	2027.51	2006.41	1993.27	1989.93	1971.37	1983.95	1989.55	2013.78	2028.3	2009.38	2024.44	2033.6	2030.8	1994.78	2083.92	2023.36	2017.04	1970.72	1979.03	2011.99	2072.75	2037.24	2020.52
	1998.79	1992.7	2002.98	2015.47	2001.68	1997.73	1994.14	1994.64	1992.43	1998.84	1983.94	1984.91	2014.37	2015.87	1973.96	1988.99	2006.59	2008.83	2003.19	2018.56	1964.71	1972.35	2014.68	2012.04	2003.75	2012.48	2027.88	2006.73	1993.58	1990.17	1971.4	1984.06	1989.63	2013.97	2028.66	2009.62	2024.63	2033.88	2031.16	1994.89	2084.21	2023.66	2017.34	1970.71	1979.09	2012.21	2073.1	2037.54	2020.91
	1998.98	1993	2003.25	2015.68	2001.89	1997.94	1994.25	1994.77	1992.63	1998.91	1984.21	1985.02	2014.67	2016.09	1974.06	1989.1	2006.75	2009	2003.42	2019.01	1964.74	1972.4	2014.79	2012.16	2003.92	2012.7	2028.26	2007.05	1993.9	1990.42	1971.44	1984.18	1989.71	2014.16	2029.02	2009.86	2024.82	2034.17	2031.52	1995	2084.5	2023.96	2017.63	1970.72	1979.15	2012.43	2073.45	2037.84	2021.29
	1999.18	1993.3	2003.53	2015.88	2002.11	1998.16	1994.35	1994.9	1992.83	1998.99	1984.47	1985.14	2014.97	2016.32	1974.16	1989.21	2006.91	2009.17	2003.66	2019.46	1964.78	1972.46	2014.91	2012.29	2004.09	2012.91	2028.64	2007.38	1994.22	1990.67	1971.48	1984.29	1989.79	2014.35	2029.38	2010.1	2025.01	2034.46	2031.89	1995.11	2084.79	2024.26	2017.93	1970.72	1979.22	2012.66	2073.81	2038.15	2021.68
	1999.37	1993.61	2003.81	2016.08	2002.32	1998.38	1994.45	1995.03	1993.03	1999.07	1984.74	1985.25	2015.27	2016.55	1974.26	1989.32	2007.08	2009.34	2003.89	2019.91	1964.81	1972.52	2015.03	2012.42	2004.27	2013.13	2029.03	2007.72	1994.55	1990.92	1971.53	1984.41	1989.87	2014.55	2029.75	2010.35	2025.21	2034.76	2032.26	1995.23	2085.08	2024.57	2018.24	1970.72	1979.28	2012.89	2074.17	2038.46	2022.07
	1999.57	1993.91	2004.09	2016.29	2002.53	1998.6	1994.56	1995.16	1993.24	1999.15	1985	1985.37	2015.57	2016.78	1974.36	1989.43	2007.24	2009.52	2004.13	2020.37	1964.85	1972.58	2015.15	2012.56	2004.44	2013.35	2029.42	2008.05	1994.87	1991.17	1971.57	1984.53	1989.96	2014.74	2030.12	2010.6	2025.41	2035.06	2032.63	1995.35	2085.38	2024.88	2018.55	1970.73	1979.35	2013.12	2074.53	2038.77	2022.46
	1999.77	1994.22	2004.37	2016.5	2002.75	1998.82	1994.67	1995.3	1993.45	1999.24	1985.27	1985.48	2015.88	2017.02	1974.47	1989.54	2007.41	2009.69	2004.37	2020.82	1964.89	1972.64	2015.27	2012.69	2004.62	2013.58	2029.81	2008.39	1995.2	1991.42	1971.62	1984.65	1990.04	2014.94	2030.49	2010.85	2025.61	2035.36	2033.01	1995.48	2085.67	2025.19	2018.86	1970.74	1979.42	2013.35	2074.9	2039.09	2022.86
	1999.97	1994.53	2004.66	2016.71	2002.97	1999.04	1994.78	1995.43	1993.66	1999.32	1985.55	1985.6	2016.18	2017.25	1974.57	1989.66	2007.58	2009.87	2004.61	2021.28	1964.93	1972.7	2015.39	2012.83	2004.8	2013.81	2030.2	2008.73	1995.53	1991.68	1971.67	1984.77	1990.13	2015.15	2030.86	2011.11	2025.82	2035.67	2033.39	1995.61	2085.97	2025.51	2019.17	1970.75	1979.49	2013.59	2075.27	2039.41	2023.26
	2000.18	1994.85	2004.95	2016.92	2003.19	1999.27	1994.89	1995.57	1993.87	1999.41	1985.82	1985.72	2016.49	2017.49	1974.68	1989.77	2007.76	2010.05	2004.86	2021.75	1964.97	1972.76	2015.52	2012.97	2004.98	2014.03	2030.6	2009.08	1995.86	1991.94	1971.72	1984.9	1990.22	2015.35	2031.24	2011.37	2026.02	2035.98	2033.77	1995.74	2086.27	2025.83	2019.49	1970.76	1979.57	2013.84	2075.65	2039.73	2023.66
	2000.38	1995.16	2005.24	2017.13	2003.41	1999.5	1995.01	1995.71	1994.08	1999.5	1986.1	1985.84	2016.81	2017.73	1974.79	1989.89	2007.93	2010.23	2005.11	2022.22	1965.01	1972.83	2015.64	2013.11	2005.16	2014.27	2031.01	2009.43	1996.19	1992.2	1971.78	1985.03	1990.32	2015.56	2031.62	2011.64	2026.23	2036.3	2034.16	1995.87	2086.57	2026.16	2019.81	1970.77	1979.64	2014.08	2076.03	2040.06	2024.07
	2000.59	1995.48	2005.53	2017.34	2003.64	1999.73	1995.12	1995.85	1994.3	1999.59	1986.38	1985.96	2017.12	2017.98	1974.9	1990.01	2008.11	2010.41	2005.36	2022.69	1965.05	1972.9	2015.77	2013.25	2005.35	2014.5	2031.41	2009.78	1996.53	1992.46	1971.83	1985.16	1990.41	2015.77	2032.01	2011.9	2026.45	2036.62	2034.55	1996.01	2086.87	2026.49	2020.13	1970.79	1979.72	2014.33	2076.42	2040.39	2024.48
	2000.8	1995.81	2005.82	2017.55	2003.86	1999.96	1995.24	1995.99	1994.52	1999.68	1986.66	1986.09	2017.44	2018.22	1975.01	1990.13	2008.29	2010.6	2005.61	2023.16	1965.1	1972.96	2015.9	2013.39	2005.53	2014.74	2031.82	2010.13	1996.87	1992.72	1971.89	1985.29	1990.51	2015.98	2032.4	2012.17	2026.67	2036.94	2034.94	1996.15	2087.17	2026.82	2020.45	1970.8	1979.8	2014.58	2076.8	2040.72	2024.9
	2001.01	1996.13	2006.12	2017.77	2004.09	2000.2	1995.36	1996.14	1994.74	1999.78	1986.94	1986.21	2017.76	2018.47	1975.13	1990.25	2008.47	2010.78	2005.87	2023.63	1965.14	1973.03	2016.03	2013.54	2005.72	2014.98	2032.23	2010.49	1997.21	1992.99	1971.95	1985.42	1990.61	2016.19	2032.79	2012.45	2026.89	2037.27	2035.33	1996.29	2087.47	2027.16	2020.78	1970.82	1979.89	2014.84	2077.2	2041.06	2025.31
	2001.23	1996.46	2006.42	2017.99	2004.32	2000.43	1995.48	1996.28	1994.96	1999.88	1987.22	1986.33	2018.08	2018.72	1975.24	1990.38	2008.65	2010.97	2006.12	2024.11	1965.19	1973.1	2016.17	2013.69	2005.91	2015.22	2032.65	2010.85	1997.55	1993.25	1972.01	1985.56	1990.71	2016.41	2033.19	2012.72	2027.11	2037.6	2035.73	1996.44	2087.78	2027.5	2021.11	1970.84	1979.97	2015.1	2077.6	2041.4	2025.73
	2001.44	1996.79	2006.72	2018.2	2004.56	2000.67	1995.6	1996.43	1995.18	1999.97	1987.51	1986.46	2018.41	2018.97	1975.36	1990.51	2008.83	2011.16	2006.39	2024.59	1965.24	1973.17	2016.3	2013.84	2006.1	2015.46	2033.07	2011.21	1997.9	1993.52	1972.08	1985.69	1990.81	2016.62	2033.59	2013	2027.33	2037.94	2036.13	1996.59	2088.08	2027.85	2021.45	1970.86	1980.06	2015.36	2078	2041.75	2026.16
	2001.66	1997.12	2007.02	2018.42	2004.79	2000.91	1995.73	1996.58	1995.41	2000.08	1987.8	1986.59	2018.73	2019.22	1975.48	1990.63	2009.02	2011.35	2006.65	2025.08	1965.29	1973.24	2016.44	2013.99	2006.3	2015.71	2033.49	2011.58	1998.24	1993.8	1972.15	1985.83	1990.91	2016.84	2033.99	2013.29	2027.56	2038.28	2036.54	1996.74	2088.39	2028.19	2021.79	1970.88	1980.14	2015.63	2078.4	2042.09	2026.59
	2001.88	1997.46	2007.32	2018.64	2005.03	2001.16	1995.85	1996.73	1995.64	2000.18	1988.09	1986.72	2019.06	2019.48	1975.6	1990.76	2009.21	2011.55	2006.92	2025.57	1965.34	1973.32	2016.58	2014.14	2006.49	2015.96	2033.92	2011.95	1998.59	1994.07	1972.22	1985.97	1991.02	2017.07	2034.4	2013.57	2027.79	2038.62	2036.94	1996.9	2088.7	2028.55	2022.13	1970.91	1980.23	2015.89	2078.81	2042.44	2027.02
	2002.1	1997.8	2007.63	2018.86	2005.26	2001.4	1995.98	1996.88	1995.87	2000.28	1988.38	1986.84	2019.4	2019.74	1975.72	1990.9	2009.4	2011.74	2007.19	2026.05	1965.39	1973.39	2016.72	2014.3	2006.69	2016.21	2034.35	2012.32	1998.95	1994.35	1972.29	1986.12	1991.13	2017.29	2034.8	2013.86	2028.03	2038.97	2037.35	1997.05	2089.01	2028.9	2022.47	1970.93	1980.32	2016.17	2079.23	2042.8	2027.45
	2002.32	1998.14	2007.94	2019.08	2005.5	2001.65	1996.11	1997.04	1996.1	2000.39	1988.68	1986.97	2019.73	2020	1975.84	1991.03	2009.59	2011.94	2007.46	2026.55	1965.44	1973.47	2016.87	2014.46	2006.89	2016.46	2034.78	2012.7	1999.3	1994.62	1972.36	1986.26	1991.24	2017.52	2035.22	2014.16	2028.26	2039.32	2037.76	1997.22	2089.32	2029.26	2022.82	1970.96	1980.42	2016.44	2079.65	2043.15	2027.89
	2002.55	1998.48	2008.25	2019.3	2005.75	2001.9	1996.24	1997.2	1996.34	2000.5	1988.98	1987.11	2020.07	2020.26	1975.96	1991.16	2009.78	2012.13	2007.73	2027.04	1965.5	1973.55	2017.01	2014.61	2007.09	2016.72	2035.22	2013.08	1999.66	1994.9	1972.44	1986.41	1991.35	2017.75	2035.63	2014.45	2028.5	2039.67	2038.18	1997.38	2089.63	2029.62	2023.17	1970.99	1980.51	2016.72	2080.07	2043.51	2028.33
	2002.78	1998.83	2008.57	2019.53	2005.99	2002.15	1996.37	1997.35	1996.58	2000.61	1989.28	1987.24	2020.41	2020.52	1976.09	1991.3	2009.98	2012.33	2008.01	2027.54	1965.55	1973.63	2017.16	2014.78	2007.3	2016.98	2035.66	2013.46	2000.01	1995.19	1972.51	1986.56	1991.46	2017.98	2036.05	2014.75	2028.74	2040.03	2038.6	1997.55	2089.94	2029.99	2023.52	1971.02	1980.61	2017.01	2080.49	2043.88	2028.77
	2003.01	1999.18	2008.88	2019.75	2006.24	2002.4	1996.51	1997.51	1996.82	2000.72	1989.58	1987.37	2020.75	2020.79	1976.21	1991.44	2010.18	2012.54	2008.29	2028.04	1965.61	1973.71	2017.31	2014.94	2007.5	2017.24	2036.1	2013.84	2000.38	1995.47	1972.6	1986.71	1991.57	2018.22	2036.47	2015.06	2028.99	2040.4	2039.02	1997.72	2090.25	2030.36	2023.87	1971.05	1980.71	2017.29	2080.92	2044.24	2029.21
	2003.24	1999.53	2009.2	2019.98	2006.48	2002.66	1996.64	1997.67	1997.06	2000.84	1989.88	1987.51	2021.09	2021.06	1976.34	1991.58	2010.38	2012.74	2008.57	2028.55	1965.66	1973.79	2017.46	2015.1	2007.71	2017.5	2036.55	2014.23	2000.74	1995.76	1972.68	1986.86	1991.69	2018.45	2036.9	2015.36	2029.24	2040.77	2039.44	1997.89	2090.56	2030.73	2024.23	1971.08	1980.81	2017.58	2081.36	2044.61	2029.66
	2003.47	1999.88	2009.52	2020.2	2006.73	2002.91	1996.78	1997.84	1997.3	2000.96	1990.18	1987.64	2021.44	2021.33	1976.47	1991.72	2010.58	2012.94	2008.85	2029.05	1965.72	1973.87	2017.61	2015.27	2007.92	2017.76	2037	2014.62	2001.1	1996.04	1972.76	1987.01	1991.81	2018.69	2037.33	2015.67	2029.49	2041.14	2039.87	1998.07	2090.88	2031.11	2024.59	1971.12	1980.92	2017.88	2081.8	2044.98	2030.12
	2003.71	2000.24	2009.84	2020.43	2006.99	2003.17	1996.92	1998	1997.55	2001.08	1990.49	1987.78	2021.78	2021.6	1976.6	1991.87	2010.78	2013.15	2009.14	2029.56	1965.78	1973.95	2017.77	2015.44	2008.13	2018.03	2037.45	2015.02	2001.47	1996.33	1972.85	1987.17	1991.93	2018.93	2037.76	2015.98	2029.74	2041.51	2040.3	1998.25	2091.19	2031.49	2024.96	1971.15	1981.02	2018.17	2082.24	2045.36	2030.57
	2003.94	2000.6	2010.16	2020.66	2007.24	2003.43	1997.06	1998.17	1997.79	2001.2	1990.8	1987.91	2022.13	2021.87	1976.73	1992.01	2010.98	2013.36	2009.43	2030.07	1965.84	1974.04	2017.93	2015.61	2008.34	2018.3	2037.91	2015.41	2001.84	1996.62	1972.94	1987.33	1992.05	2019.17	2038.19	2016.3	2030	2041.89	2040.73	1998.43	2091.51	2031.88	2025.32	1971.19	1981.13	2018.47	2082.69	2045.74	2031.03
	2004.18	2000.96	2010.49	2020.89	2007.49	2003.7	1997.2	1998.34	1998.04	2001.32	1991.11	1988.05	2022.49	2022.15	1976.87	1992.16	2011.19	2013.57	2009.72	2030.59	1965.91	1974.13	2018.09	2015.78	2008.55	2018.58	2038.37	2015.81	2002.21	1996.92	1973.03	1987.49	1992.17	2019.42	2038.63	2016.62	2030.26	2042.28	2041.17	1998.62	2091.82	2032.27	2025.69	1971.23	1981.24	2018.78	2083.14	2046.12	2031.49
	2004.42	2001.32	2010.82	2021.12	2007.75	2003.96	1997.35	1998.51	1998.3	2001.44	1991.42	1988.19	2022.84	2022.43	1977	1992.31	2011.4	2013.78	2010.02	2031.11	1965.97	1974.21	2018.25	2015.96	2008.77	2018.85	2038.83	2016.21	2002.58	1997.21	1973.12	1987.65	1992.3	2019.67	2039.07	2016.94	2030.52	2042.66	2041.61	1998.81	2092.14	2032.66	2026.06	1971.27	1981.35	2019.08	2083.59	2046.5	2031.96
	2004.66	2001.69	2011.15	2021.35	2008.01	2004.23	1997.49	1998.68	1998.55	2001.57	1991.74	1988.33	2023.2	2022.71	1977.14	1992.46	2011.61	2013.99	2010.32	2031.63	1966.03	1974.3	2018.41	2016.13	2008.98	2019.13	2039.3	2016.62	2002.96	1997.51	1973.22	1987.81	1992.43	2019.92	2039.51	2017.26	2030.79	2043.05	2042.05	1999	2092.46	2033.05	2026.44	1971.31	1981.46	2019.39	2084.05	2046.89	2032.42
	2004.91	2002.06	2011.48	2021.59	2008.27	2004.5	1997.64	1998.85	1998.8	2001.7	1992.06	1988.47	2023.56	2022.99	1977.28	1992.61	2011.82	2014.2	2010.62	2032.15	1966.1	1974.39	2018.57	2016.31	2009.2	2019.41	2039.77	2017.03	2003.34	1997.81	1973.32	1987.98	1992.56	2020.17	2039.96	2017.59	2031.05	2043.45	2042.49	1999.2	2092.77	2033.45	2026.82	1971.36	1981.58	2019.71	2084.51	2047.28	2032.89
	2005.15	2002.43	2011.81	2021.82	2008.54	2004.77	1997.78	1999.02	1999.06	2001.83	1992.37	1988.62	2023.92	2023.27	1977.42	1992.76	2012.03	2014.42	2010.92	2032.67	1966.17	1974.49	2018.74	2016.49	2009.42	2019.69	2040.24	2017.44	2003.72	1998.11	1973.42	1988.15	1992.69	2020.42	2040.41	2017.92	2031.33	2043.85	2042.94	1999.39	2093.09	2033.85	2027.2	1971.4	1981.69	2020.02	2084.98	2047.68	2033.37
	2005.4	2002.8	2012.15	2022.05	2008.8	2005.04	1997.93	1999.2	1999.32	2001.96	1992.7	1988.76	2024.28	2023.56	1977.56	1992.92	2012.25	2014.64	2011.22	2033.2	1966.24	1974.58	2018.91	2016.67	2009.65	2019.97	2040.72	2017.85	2004.1	1998.41	1973.52	1988.32	1992.82	2020.68	2040.87	2018.26	2031.6	2044.25	2043.39	1999.6	2093.41	2034.26	2027.58	1971.45	1981.81	2020.34	2085.45	2048.08	2033.84
	2005.65	2003.18	2012.49	2022.29	2009.07	2005.32	1998.09	1999.38	1999.58	2002.1	1993.02	1988.9	2024.65	2023.85	1977.7	1993.07	2012.47	2014.85	2011.53	2033.73	1966.3	1974.68	2019.08	2016.86	2009.87	2020.26	2041.2	2018.27	2004.48	1998.72	1973.62	1988.49	1992.95	2020.94	2041.32	2018.59	2031.88	2044.66	2043.84	1999.8	2093.73	2034.67	2027.97	1971.5	1981.93	2020.67	2085.92	2048.48	2034.32
	2005.9	2003.56	2012.83	2022.53	2009.34	2005.6	1998.24	1999.56	1999.85	2002.23	1993.34	1989.05	2025.02	2024.14	1977.84	1993.23	2012.69	2015.07	2011.84	2034.27	1966.38	1974.77	2019.26	2017.05	2010.1	2020.55	2041.69	2018.69	2004.87	1999.02	1973.73	1988.66	1993.09	2021.2	2041.78	2018.94	2032.16	2045.07	2044.29	2000.01	2094.05	2035.08	2028.36	1971.54	1982.05	2021	2086.4	2048.88	2034.8
	2006.16	2003.94	2013.17	2022.76	2009.61	2005.87	1998.39	1999.74	2000.11	2002.37	1993.67	1989.2	2025.39	2024.43	1977.99	1993.39	2012.91	2015.29	2012.15	2034.8	1966.45	1974.87	2019.43	2017.23	2010.33	2020.84	2042.17	2019.12	2005.25	1999.33	1973.84	1988.84	1993.23	2021.46	2042.24	2019.28	2032.44	2045.49	2044.75	2000.22	2094.37	2035.5	2028.75	1971.6	1982.18	2021.33	2086.88	2049.29	2035.29
	2006.41	2004.32	2013.51	2023	2009.88	2006.16	1998.55	1999.92	2000.38	2002.51	1994	1989.34	2025.76	2024.72	1978.14	1993.55	2013.13	2015.52	2012.47	2035.34	1966.52	1974.97	2019.61	2017.42	2010.56	2021.13	2042.66	2019.54	2005.64	1999.64	1973.95	1989.01	1993.37	2021.73	2042.71	2019.63	2032.72	2045.91	2045.21	2000.43	2094.69	2035.92	2029.14	1971.65	1982.3	2021.66	2087.37	2049.7	2035.78
	2006.67	2004.71	2013.86	2023.24	2010.15	2006.44	1998.7	2000.1	2000.65	2002.65	1994.33	1989.49	2026.13	2025.02	1978.28	1993.72	2013.35	2015.74	2012.79	2035.88	1966.59	1975.07	2019.79	2017.62	2010.79	2021.43	2043.15	2019.97	2006.04	1999.95	1974.06	1989.19	1993.51	2021.99	2043.18	2019.98	2033.01	2046.33	2045.67	2000.65	2095.02	2036.34	2029.54	1971.7	1982.43	2022	2087.86	2050.11	2036.27
	2006.93	2005.09	2014.21	2023.48	2010.43	2006.72	1998.86	2000.29	2000.92	2002.79	1994.66	1989.64	2026.51	2025.32	1978.43	1993.88	2013.58	2015.97	2013.11	2036.42	1966.67	1975.17	2019.97	2017.81	2011.02	2021.73	2043.65	2020.4	2006.43	2000.27	1974.17	1989.37	1993.65	2022.26	2043.65	2020.33	2033.3	2046.76	2046.14	2000.87	2095.34	2036.77	2029.94	1971.76	1982.56	2022.34	2088.35	2050.52	2036.76
	2007.19	2005.49	2014.56	2023.72	2010.71	2007.01	1999.02	2000.48	2001.2	2002.94	1994.99	1989.79	2026.89	2025.62	1978.58	1994.05	2013.81	2016.2	2013.43	2036.97	1966.75	1975.27	2020.15	2018.01	2011.25	2022.03	2044.15	2020.84	2006.83	2000.58	1974.29	1989.55	1993.8	2022.54	2044.13	2020.68	2033.59	2047.19	2046.61	2001.09	2095.66	2037.2	2030.34	1971.82	1982.7	2022.68	2088.85	2050.94	2037.26
	2007.45	2005.88	2014.91	2023.96	2010.98	2007.3	1999.18	2000.66	2001.47	2003.09	1995.33	1989.94	2027.27	2025.92	1978.73	1994.22	2014.04	2016.42	2013.75	2037.52	1966.82	1975.38	2020.34	2018.2	2011.49	2022.33	2044.65	2021.27	2007.22	2000.9	1974.41	1989.74	1993.94	2022.81	2044.6	2021.04	2033.89	2047.62	2047.08	2001.31	2095.99	2037.63	2030.74	1971.87	1982.83	2023.03	2089.35	2051.36	2037.76
	2007.71	2006.27	2015.26	2024.21	2011.27	2007.59	1999.35	2000.85	2001.75	2003.24	1995.67	1990.1	2027.65	2026.22	1978.89	1994.39	2014.27	2016.66	2014.08	2038.07	1966.9	1975.48	2020.52	2018.4	2011.73	2022.63	2045.16	2021.71	2007.62	2001.22	1974.53	1989.92	1994.09	2023.09	2045.08	2021.4	2034.19	2048.06	2047.55	2001.54	2096.31	2038.07	2031.15	1971.93	1982.97	2023.38	2089.85	2051.79	2038.26
	2007.98	2006.67	2015.62	2024.45	2011.55	2007.88	1999.51	2001.04	2002.03	2003.39	1996.01	1990.25	2028.04	2026.53	1979.04	1994.56	2014.5	2016.89	2014.41	2038.62	1966.98	1975.59	2020.71	2018.6	2011.97	2022.94	2045.67	2022.16	2008.03	2001.54	1974.66	1990.11	1994.24	2023.36	2045.57	2021.77	2034.49	2048.5	2048.02	2001.77	2096.64	2038.51	2031.56	1972	1983.1	2023.74	2090.36	2052.21	2038.76
	2008.25	2007.07	2015.97	2024.7	2011.83	2008.18	1999.68	2001.24	2002.31	2003.54	1996.35	1990.4	2028.43	2026.84	1979.2	1994.73	2014.74	2017.12	2014.74	2039.17	1967.06	1975.7	2020.9	2018.81	2012.21	2023.25	2046.18	2022.6	2008.43	2001.87	1974.78	1990.3	1994.4	2023.64	2046.05	2022.14	2034.8	2048.95	2048.5	2002.01	2096.96	2038.95	2031.97	1972.06	1983.24	2024.1	2090.87	2052.64	2039.27
	2008.51	2007.47	2016.33	2024.94	2012.12	2008.47	1999.84	2001.43	2002.6	2003.69	1996.69	1990.56	2028.82	2027.15	1979.36	1994.91	2014.97	2017.35	2015.07	2039.73	1967.14	1975.81	2021.1	2019.01	2012.45	2023.56	2046.7	2023.05	2008.84	2002.19	1974.91	1990.49	1994.55	2023.93	2046.54	2022.51	2035.1	2049.4	2048.98	2002.24	2097.29	2039.4	2032.39	1972.12	1983.39	2024.46	2091.39	2053.08	2039.78
	2008.78	2007.88	2016.69	2025.19	2012.41	2008.77	2000.01	2001.63	2002.88	2003.85	1997.03	1990.72	2029.21	2027.46	1979.51	1995.09	2015.21	2017.59	2015.41	2040.29	1967.23	1975.92	2021.29	2019.22	2012.7	2023.87	2047.21	2023.5	2009.25	2002.52	1975.04	1990.69	1994.7	2024.21	2047.03	2022.88	2035.41	2049.85	2049.47	2002.48	2097.62	2039.85	2032.81	1972.19	1983.53	2024.82	2091.91	2053.51	2040.29
	2009.06	2008.29	2017.06	2025.44	2012.7	2009.07	2000.18	2001.83	2003.17	2004.01	1997.38	1990.87	2029.6	2027.77	1979.67	1995.26	2015.45	2017.83	2015.75	2040.85	1967.31	1976.03	2021.49	2019.43	2012.94	2024.19	2047.73	2023.95	2009.66	2002.85	1975.17	1990.88	1994.86	2024.5	2047.53	2023.26	2035.73	2050.31	2049.95	2002.73	2097.95	2040.3	2033.23	1972.26	1983.67	2025.19	2092.43	2053.95	2040.81
	2009.33	2008.7	2017.42	2025.68	2012.99	2009.38	2000.35	2002.02	2003.46	2004.17	1997.73	1991.03	2030	2028.08	1979.84	1995.44	2015.69	2018.07	2016.09	2041.42	1967.4	1976.14	2021.69	2019.64	2013.19	2024.51	2048.26	2024.41	2010.07	2003.18	1975.3	1991.08	1995.02	2024.78	2048.03	2023.64	2036.04	2050.77	2050.44	2002.97	2098.28	2040.76	2033.65	1972.33	1983.82	2025.56	2092.96	2054.39	2041.33
	2009.61	2009.11	2017.79	2025.93	2013.28	2009.68	2000.53	2002.22	2003.75	2004.33	1998.08	1991.19	2030.39	2028.4	1980	1995.63	2015.94	2018.31	2016.43	2041.98	1967.48	1976.26	2021.89	2019.86	2013.44	2024.83	2048.79	2024.87	2010.48	2003.51	1975.44	1991.28	1995.18	2025.07	2048.53	2024.02	2036.36	2051.24	2050.93	2003.22	2098.61	2041.21	2034.08	1972.4	1983.97	2025.94	2093.49	2054.84	2041.85
	2009.88	2009.52	2018.16	2026.18	2013.58	2009.99	2000.7	2002.43	2004.04	2004.5	1998.43	1991.35	2030.79	2028.72	1980.16	1995.81	2016.18	2018.55	2016.78	2042.55	1967.57	1976.38	2022.09	2020.07	2013.69	2025.15	2049.32	2025.33	2010.9	2003.85	1975.58	1991.48	1995.34	2025.37	2049.03	2024.4	2036.68	2051.71	2051.42	2003.48	2098.94	2041.68	2034.5	1972.47	1984.12	2026.32	2094.03	2055.28	2042.37
	2010.16	2009.94	2018.53	2026.43	2013.87	2010.29	2000.88	2002.63	2004.34	2004.66	1998.79	1991.51	2031.19	2029.04	1980.33	1995.99	2016.43	2018.79	2017.13	2043.12	1967.66	1976.49	2022.3	2020.29	2013.94	2025.48	2049.85	2025.79	2011.32	2004.18	1975.72	1991.68	1995.51	2025.66	2049.54	2024.79	2037.01	2052.18	2051.92	2003.73	2099.28	2042.14	2034.94	1972.54	1984.28	2026.7	2094.56	2055.73	2042.9
	2010.44	2010.36	2018.9	2026.69	2014.17	2010.6	2001.05	2002.83	2004.64	2004.83	1999.14	1991.68	2031.6	2029.36	1980.49	1996.18	2016.68	2019.04	2017.48	2043.7	1967.75	1976.61	2022.51	2020.51	2014.2	2025.8	2050.39	2026.26	2011.74	2004.52	1975.86	1991.89	1995.67	2025.96	2050.05	2025.18	2037.34	2052.66	2052.41	2003.99	2099.61	2042.61	2035.37	1972.62	1984.43	2027.08	2095.11	2056.19	2043.43
	2010.72	2010.78	2019.27	2026.94	2014.47	2010.92	2001.23	2003.04	2004.94	2005	1999.5	1991.84	2032	2029.69	1980.66	1996.37	2016.93	2019.28	2017.83	2044.27	1967.84	1976.73	2022.71	2020.73	2014.45	2026.13	2050.92	2026.73	2012.16	2004.86	1976.01	1992.09	1995.84	2026.26	2050.56	2025.58	2037.67	2053.14	2052.91	2004.25	2099.95	2043.09	2035.8	1972.7	1984.59	2027.47	2095.65	2056.64	2043.96
	2011.01	2011.2	2019.65	2027.19	2014.77	2011.23	2001.41	2003.25	2005.24	2005.17	1999.86	1992	2032.41	2030.01	1980.83	1996.56	2017.18	2019.53	2018.18	2044.85	1967.93	1976.85	2022.93	2020.95	2014.71	2026.46	2051.47	2027.2	2012.59	2005.2	1976.15	1992.3	1996.01	2026.56	2051.07	2025.98	2038	2053.62	2053.42	2004.52	2100.28	2043.56	2036.24	1972.77	1984.75	2027.87	2096.2	2057.1	2044.49
	2011.29	2011.63	2020.02	2027.45	2015.08	2011.54	2001.59	2003.46	2005.54	2005.34	2000.22	1992.17	2032.82	2030.34	1981	1996.75	2017.44	2019.78	2018.54	2045.43	1968.03	1976.98	2023.14	2021.18	2014.97	2026.8	2052.01	2027.68	2013.01	2005.55	1976.3	1992.51	1996.18	2026.86	2051.59	2026.38	2038.33	2054.11	2053.92	2004.78	2100.62	2044.04	2036.68	1972.85	1984.91	2028.26	2096.76	2057.56	2045.03
	2011.58	2012.05	2020.4	2027.7	2015.38	2011.86	2001.77	2003.67	2005.85	2005.51	2000.58	1992.33	2033.23	2030.67	1981.17	1996.94	2017.69	2020.03	2018.9	2046.01	1968.12	1977.1	2023.35	2021.4	2015.23	2027.13	2052.56	2028.15	2013.44	2005.89	1976.45	1992.72	1996.36	2027.16	2052.11	2026.78	2038.67	2054.61	2054.43	2005.05	2100.96	2044.52	2037.13	1972.94	1985.08	2028.66	2097.31	2058.03	2045.57
	2011.86	2012.48	2020.78	2027.96	2015.69	2012.18	2001.96	2003.88	2006.16	2005.69	2000.95	1992.5	2033.65	2031	1981.35	1997.14	2017.95	2020.28	2019.26	2046.6	1968.22	1977.23	2023.57	2021.63	2015.49	2027.47	2053.11	2028.63	2013.88	2006.24	1976.61	1992.94	1996.53	2027.47	2052.63	2027.18	2039.01	2055.1	2054.94	2005.33	2101.3	2045.01	2037.57	1973.02	1985.24	2029.06	2097.87	2058.49	2046.11
	2012.15	2012.92	2021.17	2028.21	2016	2012.5	2002.14	2004.09	2006.47	2005.87	2001.31	1992.67	2034.06	2031.33	1981.52	1997.33	2018.21	2020.54	2019.62	2047.18	1968.31	1977.36	2023.79	2021.86	2015.75	2027.81	2053.66	2029.12	2014.31	2006.59	1976.76	1993.15	1996.71	2027.78	2053.16	2027.59	2039.36	2055.6	2055.45	2005.6	2101.64	2045.5	2038.02	1973.1	1985.41	2029.47	2098.44	2058.96	2046.65
	2012.44	2013.35	2021.55	2028.47	2016.31	2012.82	2002.33	2004.31	2006.78	2006.05	2001.68	1992.84	2034.48	2031.67	1981.7	1997.53	2018.48	2020.79	2019.99	2047.77	1968.41	1977.48	2024.01	2022.1	2016.02	2028.15	2054.22	2029.6	2014.74	2006.94	1976.92	1993.37	1996.88	2028.09	2053.68	2028	2039.7	2056.11	2055.96	2005.88	2101.98	2045.99	2038.47	1973.19	1985.58	2029.88	2099.01	2059.43	2047.2
	2012.74	2013.79	2021.94	2028.73	2016.62	2013.15	2002.52	2004.52	2007.09	2006.23	2002.05	1993.01	2034.9	2032.01	1981.87	1997.73	2018.74	2021.05	2020.36	2048.36	1968.51	1977.61	2024.23	2022.33	2016.29	2028.5	2054.78	2030.09	2015.18	2007.29	1977.08	1993.59	1997.06	2028.4	2054.21	2028.42	2040.05	2056.61	2056.48	2006.17	2102.32	2046.48	2038.92	1973.28	1985.75	2030.29	2099.58	2059.91	2047.75
	2013.03	2014.23	2022.32	2028.99	2016.93	2013.48	2002.7	2004.74	2007.41	2006.41	2002.42	1993.18	2035.32	2032.34	1982.05	1997.93	2019	2021.3	2020.73	2048.95	1968.61	1977.75	2024.46	2022.57	2016.55	2028.85	2055.34	2030.58	2015.62	2007.65	1977.24	1993.81	1997.24	2028.72	2054.75	2028.83	2040.4	2057.13	2057	2006.45	2102.66	2046.98	2039.38	1973.36	1985.92	2030.71	2100.15	2060.39	2048.3
	2013.32	2014.67	2022.71	2029.25	2017.25	2013.8	2002.89	2004.96	2007.72	2006.6	2002.8	1993.35	2035.74	2032.68	1982.23	1998.13	2019.27	2021.56	2021.1	2049.55	1968.71	1977.88	2024.68	2022.81	2016.82	2029.19	2055.9	2031.07	2016.06	2008.01	1977.4	1994.04	1997.43	2029.03	2055.28	2029.25	2040.76	2057.64	2057.52	2006.74	2103.01	2047.48	2039.84	1973.45	1986.1	2031.13	2100.73	2060.87	2048.85
	2013.62	2015.11	2023.1	2029.51	2017.56	2014.13	2003.09	2005.18	2008.04	2006.78	2003.17	1993.52	2036.17	2033.03	1982.41	1998.34	2019.54	2021.82	2021.47	2050.14	1968.81	1978.01	2024.91	2023.05	2017.09	2029.55	2056.47	2031.57	2016.51	2008.36	1977.57	1994.26	1997.61	2029.35	2055.82	2029.67	2041.12	2058.16	2058.04	2007.03	2103.35	2047.98	2040.3	1973.55	1986.27	2031.55	2101.31	2061.35	2049.41
	2013.92	2015.55	2023.5	2029.77	2017.88	2014.47	2003.28	2005.4	2008.36	2006.97	2003.55	1993.7	2036.59	2033.37	1982.6	1998.54	2019.81	2022.08	2021.85	2050.74	1968.92	1978.15	2025.14	2023.29	2017.37	2029.9	2057.04	2032.07	2016.95	2008.72	1977.74	1994.49	1997.8	2029.67	2056.36	2030.1	2041.48	2058.68	2058.57	2007.33	2103.7	2048.49	2040.76	1973.64	1986.45	2031.98	2101.9	2061.84	2049.97
	2014.22	2016	2023.89	2030.03	2018.2	2014.8	2003.47	2005.63	2008.69	2007.16	2003.93	1993.87	2037.02	2033.71	1982.78	1998.75	2020.08	2022.34	2022.23	2051.34	1969.02	1978.28	2025.37	2023.54	2017.64	2030.25	2057.61	2032.57	2017.4	2009.09	1977.91	1994.72	1997.99	2030	2056.91	2030.53	2041.84	2059.21	2059.1	2007.63	2104.05	2049	2041.22	1973.73	1986.64	2032.41	2102.49	2062.32	2050.53
	2014.52	2016.45	2024.29	2030.3	2018.52	2015.13	2003.67	2005.85	2009.01	2007.35	2004.31	1994.05	2037.45	2034.06	1982.96	1998.96	2020.36	2022.61	2022.61	2051.94	1969.13	1978.42	2025.61	2023.78	2017.92	2030.61	2058.19	2033.07	2017.85	2009.45	1978.08	1994.95	1998.18	2030.32	2057.45	2030.96	2042.21	2059.74	2059.63	2007.93	2104.4	2049.51	2041.69	1973.83	1986.82	2032.85	2103.08	2062.81	2051.09
	2014.82	2016.9	2024.68	2030.56	2018.84	2015.47	2003.86	2006.08	2009.34	2007.55	2004.69	1994.22	2037.88	2034.41	1983.15	1999.17	2020.63	2022.87	2022.99	2052.54	1969.23	1978.56	2025.84	2024.03	2018.19	2030.97	2058.77	2033.57	2018.3	2009.82	1978.25	1995.18	1998.37	2030.65	2058	2031.39	2042.58	2060.27	2060.16	2008.23	2104.75	2050.03	2042.16	1973.93	1987	2033.28	2103.68	2063.31	2051.65
	2015.12	2017.35	2025.08	2030.82	2019.16	2015.81	2004.06	2006.3	2009.67	2007.74	2005.07	1994.4	2038.32	2034.76	1983.34	1999.38	2020.91	2023.14	2023.38	2053.15	1969.34	1978.7	2026.08	2024.28	2018.47	2031.33	2059.35	2034.08	2018.76	2010.18	1978.43	1995.41	1998.56	2030.98	2058.55	2031.83	2042.95	2060.81	2060.69	2008.54	2105.1	2050.55	2042.63	1974.03	1987.19	2033.72	2104.28	2063.8	2052.22
	2015.43	2017.81	2025.48	2031.09	2019.49	2016.15	2004.26	2006.53	2010	2007.94	2005.46	1994.58	2038.75	2035.11	1983.53	1999.6	2021.19	2023.41	2023.76	2053.76	1969.45	1978.84	2026.32	2024.53	2018.75	2031.7	2059.93	2034.59	2019.21	2010.55	1978.61	1995.65	1998.76	2031.31	2059.1	2032.26	2043.32	2061.35	2061.23	2008.85	2105.45	2051.07	2043.11	1974.13	1987.38	2034.17	2104.88	2064.3	2052.79
	2015.73	2018.27	2025.89	2031.35	2019.81	2016.49	2004.46	2006.76	2010.33	2008.14	2005.85	1994.76	2039.19	2035.47	1983.72	1999.81	2021.47	2023.68	2024.15	2054.37	1969.56	1978.99	2026.57	2024.79	2019.03	2032.06	2060.52	2035.1	2019.67	2010.92	1978.79	1995.89	1998.95	2031.64	2059.66	2032.71	2043.7	2061.9	2061.77	2009.16	2105.81	2051.59	2043.58	1974.23	1987.57	2034.62	2105.49	2064.8	2053.36
	2016.04	2018.72	2026.29	2031.62	2020.14	2016.84	2004.66	2006.99	2010.67	2008.33	2006.23	1994.94	2039.63	2035.82	1983.91	2000.03	2021.76	2023.95	2024.54	2054.98	1969.67	1979.13	2026.81	2025.05	2019.31	2032.43	2061.11	2035.62	2020.13	2011.3	1978.97	1996.13	1999.15	2031.97	2060.22	2033.15	2044.08	2062.45	2062.31	2009.48	2106.16	2052.12	2044.06	1974.34	1987.77	2035.07	2106.1	2065.31	2053.94
	2016.35	2019.19	2026.7	2031.89	2020.47	2017.18	2004.86	2007.23	2011	2008.54	2006.63	1995.12	2040.07	2036.18	1984.1	2000.25	2022.04	2024.22	2024.94	2055.59	1969.78	1979.28	2027.06	2025.3	2019.6	2032.8	2061.7	2036.13	2020.59	2011.67	1979.15	1996.37	1999.35	2032.31	2060.78	2033.6	2044.46	2063	2062.85	2009.8	2106.52	2052.65	2044.54	1974.44	1987.96	2035.52	2106.71	2065.81	2054.51
	2016.66	2019.65	2027.1	2032.16	2020.8	2017.53	2005.07	2007.46	2011.34	2008.74	2007.02	1995.3	2040.52	2036.54	1984.29	2000.47	2022.33	2024.49	2025.33	2056.2	1969.89	1979.43	2027.3	2025.57	2019.88	2033.18	2062.29	2036.65	2021.06	2012.05	1979.34	1996.61	1999.55	2032.64	2061.34	2034.05	2044.84	2063.56	2063.4	2010.12	2106.88	2053.19	2045.03	1974.55	1988.16	2035.98	2107.33	2066.32	2055.09
	2016.97	2020.11	2027.51	2032.43	2021.13	2017.88	2005.27	2007.7	2011.68	2008.94	2007.41	1995.48	2040.96	2036.9	1984.49	2000.69	2022.62	2024.77	2025.73	2056.82	1970.01	1979.58	2027.55	2025.83	2020.17	2033.55	2062.89	2037.18	2021.53	2012.43	1979.53	1996.86	1999.76	2032.98	2061.91	2034.5	2045.23	2064.12	2063.94	2010.45	2107.24	2053.72	2045.51	1974.66	1988.36	2036.44	2107.95	2066.83	2055.67
	2017.28	2020.58	2027.92	2032.69	2021.47	2018.23	2005.48	2007.93	2012.02	2009.15	2007.81	1995.67	2041.41	2037.26	1984.69	2000.91	2022.91	2025.04	2026.13	2057.44	1970.12	1979.73	2027.8	2026.09	2020.46	2033.93	2063.49	2037.7	2021.99	2012.81	1979.72	1997.11	1999.96	2033.33	2062.48	2034.95	2045.62	2064.68	2064.49	2010.78	2107.6	2054.26	2046	1974.77	1988.56	2036.91	2108.58	2067.35	2056.26
	2017.6	2021.05	2028.33	2032.96	2021.8	2018.59	2005.68	2008.17	2012.37	2009.36	2008.2	1995.85	2041.85	2037.63	1984.88	2001.14	2023.2	2025.32	2026.53	2058.06	1970.24	1979.88	2028.06	2026.36	2020.75	2034.31	2064.09	2038.23	2022.47	2013.19	1979.91	1997.36	2000.17	2033.67	2063.05	2035.41	2046.02	2065.25	2065.04	2011.11	2107.96	2054.8	2046.49	1974.88	1988.76	2037.38	2109.2	2067.86	2056.84
	2017.91	2021.52	2028.74	2033.24	2022.14	2018.94	2005.89	2008.41	2012.71	2009.57	2008.6	1996.04	2042.3	2037.99	1985.08	2001.36	2023.49	2025.6	2026.93	2058.68	1970.35	1980.03	2028.31	2026.63	2021.04	2034.69	2064.69	2038.75	2022.94	2013.57	1980.11	1997.61	2000.38	2034.01	2063.62	2035.87	2046.41	2065.82	2065.6	2011.45	2108.33	2055.35	2046.98	1974.99	1988.97	2037.85	2109.83	2068.38	2057.43
	2018.23	2022	2029.16	2033.51	2022.48	2019.3	2006.1	2008.65	2013.06	2009.78	2009	1996.22	2042.76	2038.36	1985.28	2001.59	2023.79	2025.87	2027.33	2059.3	1970.47	1980.19	2028.57	2026.9	2021.33	2035.07	2065.3	2039.29	2023.41	2013.96	1980.3	1997.86	2000.59	2034.36	2064.19	2036.33	2046.81	2066.4	2066.15	2011.78	2108.69	2055.89	2047.48	1975.11	1989.18	2038.32	2110.47	2068.9	2058.02
	2018.55	2022.47	2029.58	2033.78	2022.81	2019.66	2006.31	2008.89	2013.41	2009.99	2009.4	1996.41	2043.21	2038.73	1985.48	2001.82	2024.09	2026.15	2027.74	2059.92	1970.59	1980.34	2028.83	2027.17	2021.63	2035.46	2065.91	2039.82	2023.89	2014.34	1980.5	1998.12	2000.8	2034.71	2064.77	2036.79	2047.21	2066.97	2066.71	2012.13	2109.06	2056.45	2047.97	1975.22	1989.38	2038.8	2111.11	2069.43	2058.61
	2018.86	2022.95	2029.99	2034.05	2023.15	2020.02	2006.52	2009.13	2013.76	2010.21	2009.81	1996.6	2043.66	2039.1	1985.68	2002.05	2024.39	2026.44	2028.15	2060.55	1970.71	1980.5	2029.09	2027.44	2021.92	2035.84	2066.52	2040.35	2024.37	2014.73	1980.7	1998.37	2001.01	2035.06	2065.35	2037.26	2047.62	2067.56	2067.27	2012.47	2109.43	2057	2048.47	1975.34	1989.6	2039.29	2111.75	2069.95	2059.2
	2019.18	2023.43	2030.41	2034.32	2023.5	2020.38	2006.74	2009.38	2014.12	2010.42	2010.21	1996.79	2044.12	2039.47	1985.89	2002.28	2024.69	2026.72	2028.56	2061.18	1970.83	1980.66	2029.35	2027.72	2022.22	2036.23	2067.13	2040.89	2024.85	2015.12	1980.9	1998.63	2001.23	2035.41	2065.93	2037.73	2048.02	2068.14	2067.83	2012.82	2109.8	2057.55	2048.97	1975.46	1989.81	2039.77	2112.39	2070.48	2059.8
	2019.5	2023.91	2030.83	2034.6	2023.84	2020.74	2006.95	2009.62	2014.47	2010.64	2010.62	1996.98	2044.58	2039.85	1986.09	2002.52	2024.99	2027	2028.97	2061.8	1970.95	1980.82	2029.62	2028	2022.52	2036.62	2067.75	2041.43	2025.33	2015.52	1981.11	1998.89	2001.44	2035.77	2066.52	2038.2	2048.43	2068.73	2068.39	2013.17	2110.17	2058.11	2049.48	1975.58	1990.03	2040.26	2113.04	2071.01	2060.39
	2019.83	2024.39	2031.25	2034.87	2024.18	2021.11	2007.17	2009.87	2014.83	2010.86	2011.03	1997.17	2045.04	2040.22	1986.3	2002.75	2025.3	2027.29	2029.39	2062.43	1971.07	1980.98	2029.89	2028.28	2022.81	2037.02	2068.37	2041.97	2025.82	2015.91	1981.32	1999.15	2001.66	2036.12	2067.1	2038.68	2048.85	2069.33	2068.96	2013.52	2110.54	2058.67	2049.98	1975.7	1990.24	2040.76	2113.69	2071.55	2060.99
	2020.15	2024.87	2031.68	2035.15	2024.53	2021.47	2007.38	2010.12	2015.19	2011.08	2011.44	1997.36	2045.5	2040.6	1986.51	2002.99	2025.6	2027.57	2029.8	2063.07	1971.2	1981.14	2030.16	2028.56	2023.11	2037.41	2068.99	2042.52	2026.31	2016.31	1981.52	1999.42	2001.88	2036.48	2067.69	2039.16	2049.26	2069.92	2069.52	2013.88	2110.91	2059.24	2050.49	1975.82	1990.46	2041.25	2114.35	2072.08	2061.59
	2020.47	2025.36	2032.1	2035.43	2024.88	2021.84	2007.6	2010.37	2015.55	2011.3	2011.85	1997.55	2045.96	2040.98	1986.71	2003.23	2025.91	2027.86	2030.22	2063.7	1971.32	1981.31	2030.43	2028.85	2023.42	2037.81	2069.61	2043.07	2026.8	2016.71	1981.74	1999.68	2002.1	2036.84	2068.28	2039.64	2049.68	2070.52	2070.09	2014.24	2111.29	2059.8	2051	1975.95	1990.69	2041.75	2115.01	2072.62	2062.2
	2020.8	2025.85	2032.53	2035.7	2025.22	2022.21	2007.82	2010.62	2015.92	2011.52	2012.26	1997.74	2046.43	2041.36	1986.92	2003.47	2026.22	2028.15	2030.64	2064.33	1971.45	1981.47	2030.7	2029.13	2023.72	2038.21	2070.24	2043.61	2027.29	2017.11	1981.95	1999.95	2002.33	2037.2	2068.88	2040.12	2050.1	2071.13	2070.67	2014.6	2111.67	2060.37	2051.51	1976.08	1990.91	2042.26	2115.67	2073.16	2062.8
	2021.13	2026.34	2032.95	2035.98	2025.57	2022.58	2008.04	2010.87	2016.28	2011.75	2012.67	1997.94	2046.89	2041.74	1987.14	2003.71	2026.53	2028.44	2031.06	2064.97	1971.58	1981.64	2030.97	2029.42	2024.02	2038.61	2070.86	2044.17	2027.78	2017.51	1982.16	2000.22	2002.55	2037.57	2069.47	2040.6	2050.52	2071.74	2071.24	2014.97	2112.05	2060.95	2052.03	1976.21	1991.14	2042.77	2116.33	2073.7	2063.41
	2021.45	2026.83	2033.38	2036.26	2025.92	2022.96	2008.26	2011.12	2016.65	2011.98	2013.09	1998.13	2047.36	2042.13	1987.35	2003.95	2026.85	2028.73	2031.49	2065.61	1971.7	1981.81	2031.25	2029.71	2024.33	2039.02	2071.49	2044.72	2028.28	2017.91	1982.38	2000.49	2002.78	2037.93	2070.07	2041.09	2050.95	2072.35	2071.81	2015.34	2112.43	2061.52	2052.54	1976.33	1991.36	2043.28	2117	2074.25	2064.02
	2021.78	2027.33	2033.81	2036.54	2026.28	2023.33	2008.48	2011.38	2017.02	2012.2	2013.51	1998.33	2047.83	2042.51	1987.56	2004.2	2027.16	2029.03	2031.91	2066.25	1971.83	1981.98	2031.53	2030	2024.64	2039.42	2072.13	2045.27	2028.78	2018.31	1982.6	2000.77	2003.01	2038.3	2070.67	2041.58	2051.38	2072.96	2072.39	2015.71	2112.81	2062.1	2053.06	1976.47	1991.59	2043.79	2117.67	2074.79	2064.63
	2022.11	2027.82	2034.24	2036.81	2026.63	2023.71	2008.7	2011.63	2017.39	2012.43	2013.93	1998.52	2048.3	2042.9	1987.77	2004.44	2027.48	2029.32	2032.34	2066.89	1971.96	1982.15	2031.81	2030.3	2024.94	2039.83	2072.76	2045.83	2029.28	2018.72	1982.82	2001.04	2003.24	2038.67	2071.27	2042.07	2051.81	2073.58	2072.97	2016.09	2113.19	2062.68	2053.58	1976.6	1991.83	2044.31	2118.34	2075.34	2065.24
	2022.44	2028.32	2034.68	2037.09	2026.98	2024.09	2008.92	2011.89	2017.76	2012.67	2014.35	1998.72	2048.77	2043.29	1987.99	2004.69	2027.8	2029.61	2032.77	2067.53	1972.09	1982.32	2032.09	2030.6	2025.25	2040.24	2073.4	2046.39	2029.78	2019.13	1983.04	2001.32	2003.47	2039.04	2071.87	2042.57	2052.24	2074.2	2073.55	2016.46	2113.58	2063.26	2054.1	1976.73	1992.06	2044.83	2119.02	2075.9	2065.86
	2022.78	2028.82	2035.11	2037.37	2027.34	2024.47	2009.15	2012.15	2018.13	2012.9	2014.77	1998.92	2049.25	2043.68	1988.21	2004.94	2028.12	2029.91	2033.2	2068.17	1972.22	1982.49	2032.38	2030.89	2025.56	2040.65	2074.04	2046.95	2030.28	2019.54	1983.27	2001.6	2003.7	2039.41	2072.48	2043.06	2052.68	2074.83	2074.13	2016.85	2113.97	2063.84	2054.63	1976.87	1992.3	2045.36	2119.7	2076.45	2066.47
	2023.11	2029.32	2035.55	2037.66	2027.69	2024.85	2009.38	2012.41	2018.51	2013.13	2015.19	1999.12	2049.72	2044.07	1988.42	2005.19	2028.44	2030.21	2033.63	2068.81	1972.36	1982.67	2032.66	2031.19	2025.88	2041.07	2074.68	2047.52	2030.79	2019.95	1983.49	2001.88	2003.93	2039.78	2073.09	2043.56	2053.12	2075.46	2074.71	2017.23	2114.36	2064.43	2055.16	1977.01	1992.53	2045.88	2120.39	2077.01	2067.09
	2023.44	2029.82	2035.98	2037.94	2028.05	2025.23	2009.6	2012.67	2018.89	2013.37	2015.62	1999.32	2050.2	2044.46	1988.64	2005.44	2028.77	2030.5	2034.07	2069.46	1972.49	1982.85	2032.95	2031.5	2026.19	2041.48	2075.32	2048.08	2031.3	2020.37	1983.72	2002.16	2004.17	2040.16	2073.7	2044.07	2053.56	2076.09	2075.3	2017.62	2114.75	2065.02	2055.68	1977.15	1992.77	2046.42	2121.08	2077.57	2067.71
	2023.78	2030.32	2036.42	2038.22	2028.41	2025.62	2009.83	2012.93	2019.27	2013.61	2016.04	1999.52	2050.68	2044.85	1988.86	2005.7	2029.1	2030.8	2034.5	2070.11	1972.62	1983.02	2033.24	2031.8	2026.5	2041.9	2075.97	2048.65	2031.81	2020.78	1983.95	2002.45	2004.41	2040.54	2074.31	2044.57	2054	2076.73	2075.89	2018.01	2115.14	2065.61	2056.21	1977.29	1993.02	2046.95	2121.77	2078.13	2068.33
	2024.11	2030.83	2036.86	2038.5	2028.77	2026	2010.06	2013.19	2019.65	2013.84	2016.47	1999.72	2051.16	2045.25	1989.09	2005.95	2029.42	2031.1	2034.94	2070.75	1972.76	1983.2	2033.53	2032.11	2026.82	2042.32	2076.61	2049.22	2032.32	2021.2	1984.19	2002.73	2004.65	2040.91	2074.92	2045.08	2054.45	2077.37	2076.48	2018.4	2115.53	2066.21	2056.75	1977.43	1993.26	2047.49	2122.46	2078.69	2068.96
	2024.45	2031.34	2037.3	2038.78	2029.13	2026.39	2010.29	2013.45	2020.03	2014.08	2016.9	1999.92	2051.64	2045.65	1989.31	2006.21	2029.75	2031.41	2035.38	2071.4	1972.9	1983.38	2033.82	2032.42	2027.14	2042.74	2077.26	2049.79	2032.83	2021.62	1984.42	2003.02	2004.89	2041.3	2075.54	2045.58	2054.9	2078.01	2077.07	2018.8	2115.93	2066.81	2057.28	1977.57	1993.51	2048.03	2123.16	2079.26	2069.58
	2024.79	2031.85	2037.74	2039.07	2029.5	2026.78	2010.52	2013.72	2020.42	2014.33	2017.33	2000.12	2052.12	2046.05	1989.53	2006.47	2030.08	2031.71	2035.82	2072.05	1973.03	1983.57	2034.12	2032.73	2027.46	2043.17	2077.91	2050.37	2033.35	2022.04	1984.66	2003.31	2005.13	2041.68	2076.16	2046.1	2055.35	2078.66	2077.66	2019.2	2116.33	2067.41	2057.82	1977.71	1993.76	2048.58	2123.86	2079.82	2070.21
	2025.13	2032.36	2038.18	2039.35	2029.86	2027.17	2010.75	2013.98	2020.8	2014.57	2017.76	2000.33	2052.61	2046.45	1989.76	2006.73	2030.42	2032.01	2036.27	2072.7	1973.17	1983.75	2034.42	2033.04	2027.77	2043.6	2078.57	2050.94	2033.87	2022.46	1984.9	2003.6	2005.38	2042.06	2076.78	2046.61	2055.81	2079.31	2078.26	2019.61	2116.72	2068.01	2058.36	1977.86	1994.01	2049.13	2124.56	2080.39	2070.84
	2025.47	2032.87	2038.63	2039.64	2030.23	2027.56	2010.98	2014.25	2021.19	2014.81	2018.2	2000.53	2053.09	2046.85	1989.98	2006.99	2030.75	2032.32	2036.71	2073.36	1973.31	1983.93	2034.72	2033.35	2028.1	2044.02	2079.22	2051.52	2034.39	2022.88	1985.14	2003.9	2005.62	2042.45	2077.4	2047.12	2056.26	2079.96	2078.86	2020.01	2117.13	2068.61	2058.9	1978.01	1994.26	2049.68	2125.27	2080.97	2071.47
	2025.81	2033.38	2039.07	2039.92	2030.59	2027.96	2011.22	2014.52	2021.58	2015.06	2018.63	2000.74	2053.58	2047.25	1990.21	2007.25	2031.09	2032.63	2037.16	2074.01	1973.45	1984.12	2035.02	2033.67	2028.42	2044.45	2079.88	2052.1	2034.91	2023.31	1985.38	2004.19	2005.87	2042.83	2078.02	2047.64	2056.72	2080.62	2079.45	2020.42	2117.53	2069.22	2059.44	1978.16	1994.51	2050.24	2125.98	2081.54	2072.1
	2026.15	2033.9	2039.52	2040.21	2030.96	2028.35	2011.45	2014.79	2021.98	2015.31	2019.07	2000.94	2054.07	2047.66	1990.44	2007.52	2031.43	2032.93	2037.61	2074.67	1973.59	1984.31	2035.32	2033.99	2028.74	2044.89	2080.54	2052.68	2035.43	2023.74	1985.63	2004.49	2006.12	2043.22	2078.65	2048.16	2057.18	2081.28	2080.06	2020.84	2117.93	2069.83	2059.98	1978.31	1994.77	2050.8	2126.69	2082.12	2072.73
	2026.49	2034.41	2039.97	2040.5	2031.33	2028.75	2011.69	2015.06	2022.37	2015.55	2019.5	2001.15	2054.56	2048.07	1990.67	2007.78	2031.77	2033.24	2038.05	2075.32	1973.74	1984.5	2035.63	2034.31	2029.07	2045.32	2081.2	2053.27	2035.96	2024.17	1985.87	2004.79	2006.37	2043.61	2079.28	2048.68	2057.65	2081.95	2080.66	2021.25	2118.34	2070.44	2060.53	1978.46	1995.03	2051.36	2127.4	2082.7	2073.37
	2026.84	2034.93	2040.41	2040.78	2031.7	2029.15	2011.92	2015.33	2022.76	2015.8	2019.94	2001.36	2055.05	2048.47	1990.9	2008.05	2032.11	2033.55	2038.51	2075.98	1973.88	1984.69	2035.93	2034.63	2029.39	2045.76	2081.86	2053.85	2036.49	2024.6	1986.12	2005.09	2006.62	2044.01	2079.91	2049.21	2058.11	2082.61	2081.26	2021.67	2118.75	2071.05	2061.07	1978.61	1995.29	2051.93	2128.12	2083.28	2074
	2027.18	2035.45	2040.86	2041.07	2032.07	2029.55	2012.16	2015.6	2023.16	2016.06	2020.38	2001.57	2055.54	2048.88	1991.13	2008.32	2032.45	2033.87	2038.96	2076.64	1974.02	1984.88	2036.24	2034.95	2029.72	2046.2	2082.53	2054.44	2037.02	2025.03	1986.37	2005.39	2006.88	2044.4	2080.54	2049.73	2058.58	2083.28	2081.87	2022.09	2119.16	2071.67	2061.62	1978.77	1995.55	2052.5	2128.84	2083.86	2074.64
	2027.53	2035.97	2041.31	2041.36	2032.44	2029.95	2012.4	2015.87	2023.56	2016.31	2020.82	2001.78	2056.04	2049.29	1991.36	2008.59	2032.8	2034.18	2039.41	2077.3	1974.17	1985.07	2036.55	2035.28	2030.05	2046.64	2083.2	2055.03	2037.55	2025.46	1986.62	2005.7	2007.13	2044.8	2081.18	2050.26	2059.05	2083.96	2082.48	2022.52	2119.57	2072.29	2062.17	1978.92	1995.82	2053.07	2129.57	2084.45	2075.28
	2027.87	2036.5	2041.76	2041.65	2032.81	2030.35	2012.63	2016.15	2023.96	2016.56	2021.27	2001.98	2056.53	2049.71	1991.59	2008.86	2033.15	2034.49	2039.87	2077.96	1974.32	1985.27	2036.86	2035.6	2030.38	2047.08	2083.86	2055.62	2038.08	2025.9	1986.88	2006	2007.39	2045.19	2081.81	2050.79	2059.53	2084.64	2083.09	2022.95	2119.98	2072.91	2062.73	1979.08	1996.08	2053.65	2130.3	2085.03	2075.92
	2028.22	2037.02	2042.22	2041.94	2033.19	2030.75	2012.87	2016.42	2024.36	2016.82	2021.71	2002.19	2057.03	2050.12	1991.83	2009.13	2033.49	2034.81	2040.33	2078.62	1974.47	1985.46	2037.18	2035.93	2030.71	2047.52	2084.53	2056.22	2038.62	2026.33	1987.13	2006.31	2007.65	2045.59	2082.45	2051.33	2060	2085.32	2083.7	2023.38	2120.39	2073.53	2063.28	1979.24	1996.35	2054.23	2131.03	2085.62	2076.56
	2028.57	2037.54	2042.67	2042.23	2033.56	2031.16	2013.11	2016.7	2024.76	2017.07	2022.16	2002.41	2057.53	2050.54	1992.07	2009.4	2033.84	2035.12	2040.79	2079.28	1974.61	1985.66	2037.49	2036.26	2031.04	2047.97	2085.21	2056.81	2039.16	2026.77	1987.39	2006.62	2007.91	2045.99	2083.09	2051.86	2060.48	2086	2084.31	2023.81	2120.81	2074.15	2063.84	1979.4	1996.62	2054.81	2131.76	2086.22	2077.21
	2028.92	2038.07	2043.13	2042.52	2033.94	2031.56	2013.36	2016.98	2025.17	2017.33	2022.6	2002.62	2058.03	2050.95	1992.3	2009.68	2034.2	2035.44	2041.25	2079.94	1974.76	1985.86	2037.81	2036.6	2031.37	2048.42	2085.88	2057.41	2039.7	2027.21	1987.65	2006.93	2008.18	2046.4	2083.73	2052.4	2060.96	2086.69	2084.93	2024.25	2121.23	2074.78	2064.39	1979.56	1996.89	2055.4	2132.5	2086.81	2077.85
	2029.27	2038.6	2043.58	2042.81	2034.32	2031.97	2013.6	2017.26	2025.57	2017.59	2023.05	2002.83	2058.53	2051.37	1992.54	2009.95	2034.55	2035.76	2041.71	2080.61	1974.92	1986.06	2038.13	2036.93	2031.7	2048.87	2086.56	2058.01	2040.24	2027.65	1987.91	2007.25	2008.44	2046.8	2084.38	2052.94	2061.44	2087.38	2085.55	2024.69	2121.65	2075.41	2064.95	1979.72	1997.17	2055.99	2133.24	2087.41	2078.5
	2029.62	2039.13	2044.04	2043.11	2034.69	2032.38	2013.84	2017.54	2025.98	2017.85	2023.5	2003.04	2059.03	2051.79	1992.78	2010.23	2034.9	2036.08	2042.18	2081.27	1975.07	1986.26	2038.45	2037.27	2032.04	2049.32	2087.23	2058.61	2040.78	2028.1	1988.17	2007.56	2008.71	2047.2	2085.02	2053.48	2061.92	2088.07	2086.17	2025.13	2122.07	2076.04	2065.51	1979.89	1997.44	2056.58	2133.98	2088.01	2079.15
	2029.97	2039.65	2044.49	2043.4	2035.07	2032.79	2014.08	2017.82	2026.39	2018.11	2023.95	2003.26	2059.54	2052.21	1993.02	2010.51	2035.26	2036.4	2042.64	2081.94	1975.22	1986.47	2038.78	2037.6	2032.38	2049.77	2087.91	2059.21	2041.33	2028.54	1988.44	2007.88	2008.97	2047.61	2085.67	2054.02	2062.41	2088.77	2086.79	2025.58	2122.5	2076.67	2066.08	1980.05	1997.72	2057.18	2134.73	2088.61	2079.79
	2030.32	2040.19	2044.95	2043.69	2035.45	2033.2	2014.33	2018.1	2026.8	2018.38	2024.4	2003.47	2060.04	2052.63	1993.26	2010.79	2035.62	2036.73	2043.11	2082.6	1975.37	1986.67	2039.1	2037.94	2032.71	2050.23	2088.59	2059.82	2041.87	2028.99	1988.71	2008.2	2009.24	2048.02	2086.32	2054.56	2062.9	2089.47	2087.41	2026.03	2122.92	2077.31	2066.64	1980.22	1998	2057.78	2135.47	2089.21	2080.45
	2030.67	2040.72	2045.41	2043.99	2035.84	2033.62	2014.57	2018.39	2027.21	2018.64	2024.85	2003.68	2060.55	2053.06	1993.5	2011.07	2035.98	2037.05	2043.58	2083.27	1975.53	1986.88	2039.43	2038.29	2033.05	2050.69	2089.27	2060.42	2042.42	2029.44	1988.98	2008.52	2009.52	2048.43	2086.97	2055.11	2063.39	2090.17	2088.03	2026.48	2123.35	2077.94	2067.21	1980.39	1998.28	2058.38	2136.23	2089.81	2081.1
	2031.03	2041.25	2045.87	2044.28	2036.22	2034.03	2014.82	2018.67	2027.63	2018.91	2025.3	2003.9	2061.05	2053.48	1993.74	2011.36	2036.34	2037.38	2044.05	2083.94	1975.69	1987.09	2039.76	2038.63	2033.39	2051.15	2089.95	2061.03	2042.97	2029.88	1989.25	2008.84	2009.79	2048.84	2087.62	2055.66	2063.88	2090.88	2088.66	2026.94	2123.78	2078.58	2067.77	1980.56	1998.57	2058.99	2136.98	2090.42	2081.75
	2031.38	2041.78	2046.33	2044.58	2036.6	2034.45	2015.07	2018.95	2028.04	2019.18	2025.75	2004.12	2061.56	2053.91	1993.99	2011.64	2036.7	2037.7	2044.53	2084.61	1975.84	1987.29	2040.09	2038.98	2033.74	2051.61	2090.64	2061.64	2043.52	2030.34	1989.52	2009.17	2010.06	2049.26	2088.28	2056.21	2064.37	2091.59	2089.29	2027.4	2124.21	2079.22	2068.34	1980.73	1998.85	2059.6	2137.74	2091.03	2082.4
	2031.74	2042.32	2046.8	2044.87	2036.99	2034.86	2015.31	2019.24	2028.46	2019.44	2026.21	2004.33	2062.07	2054.34	1994.23	2011.93	2037.07	2038.03	2045	2085.28	1976	1987.5	2040.42	2039.32	2034.08	2052.08	2091.32	2062.25	2044.08	2030.79	1989.79	2009.49	2010.34	2049.67	2088.93	2056.76	2064.87	2092.3	2089.92	2027.86	2124.64	2079.86	2068.91	1980.9	1999.14	2060.21	2138.5	2091.64	2083.06
	2032.09	2042.86	2047.26	2045.17	2037.37	2035.28	2015.56	2019.53	2028.88	2019.71	2026.66	2004.55	2062.58	2054.77	1994.48	2012.21	2037.43	2038.36	2045.47	2085.95	1976.16	1987.72	2040.76	2039.67	2034.42	2052.54	2092.01	2062.86	2044.63	2031.24	1990.07	2009.82	2010.62	2050.09	2089.59	2057.31	2065.37	2093.01	2090.55	2028.32	2125.08	2080.5	2069.48	1981.07	1999.43	2060.83	2139.26	2092.25	2083.72
	2032.45	2043.39	2047.72	2045.47	2037.76	2035.7	2015.81	2019.82	2029.3	2019.98	2027.12	2004.77	2063.1	2055.2	1994.73	2012.5	2037.8	2038.69	2045.95	2086.62	1976.32	1987.93	2041.09	2040.02	2034.77	2053.01	2092.7	2063.48	2045.19	2031.7	1990.35	2010.15	2010.9	2050.51	2090.25	2057.87	2065.87	2093.73	2091.19	2028.79	2125.51	2081.15	2070.06	1981.25	1999.72	2061.45	2140.03	2092.87	2084.38
	2032.81	2043.93	2048.19	2045.76	2038.15	2036.12	2016.06	2020.11	2029.72	2020.26	2027.58	2004.99	2063.61	2055.63	1994.97	2012.79	2038.17	2039.02	2046.43	2087.3	1976.48	1988.14	2041.43	2040.37	2035.11	2053.48	2093.39	2064.1	2045.75	2032.15	1990.63	2010.48	2011.18	2050.92	2090.92	2058.43	2066.37	2094.45	2091.82	2029.26	2125.95	2081.8	2070.63	1981.42	2000.02	2062.07	2140.79	2093.49	2085.04
	2033.17	2044.47	2048.65	2046.06	2038.54	2036.54	2016.31	2020.4	2030.14	2020.53	2028.04	2005.21	2064.13	2056.06	1995.22	2013.08	2038.54	2039.35	2046.91	2087.97	1976.65	1988.36	2041.77	2040.73	2035.46	2053.95	2094.08	2064.71	2046.31	2032.61	1990.91	2010.81	2011.46	2051.35	2091.58	2058.99	2066.87	2095.18	2092.46	2029.73	2126.39	2082.45	2071.21	1981.6	2000.31	2062.7	2141.57	2094.11	2085.7
	2033.53	2045.01	2049.12	2046.36	2038.93	2036.97	2016.56	2020.69	2030.56	2020.8	2028.5	2005.43	2064.64	2056.5	1995.47	2013.37	2038.91	2039.69	2047.39	2088.64	1976.81	1988.58	2042.11	2041.08	2035.81	2054.42	2094.77	2065.33	2046.87	2033.07	1991.19	2011.15	2011.75	2051.77	2092.25	2059.55	2067.38	2095.91	2093.1	2030.21	2126.84	2083.1	2071.79	1981.78	2000.61	2063.33	2142.34	2094.73	2086.36
	2033.89	2045.55	2049.58	2046.66	2039.32	2037.39	2016.81	2020.98	2030.99	2021.08	2028.96	2005.65	2065.16	2056.93	1995.72	2013.67	2039.28	2040.02	2047.88	2089.32	1976.98	1988.8	2042.46	2041.44	2036.16	2054.9	2095.47	2065.96	2047.44	2033.53	1991.48	2011.49	2012.03	2052.19	2092.91	2060.11	2067.89	2096.64	2093.74	2030.69	2127.28	2083.75	2072.37	1981.96	2000.91	2063.96	2143.12	2095.35	2087.02
	2034.25	2046.09	2050.05	2046.96	2039.71	2037.82	2017.07	2021.27	2031.41	2021.35	2029.42	2005.87	2065.68	2057.37	1995.98	2013.96	2039.66	2040.36	2048.36	2089.99	1977.14	1989.02	2042.8	2041.8	2036.51	2055.38	2096.16	2066.58	2048	2033.99	1991.76	2011.83	2012.32	2052.62	2093.58	2060.67	2068.4	2097.37	2094.39	2031.17	2127.73	2084.4	2072.95	1982.14	2001.21	2064.59	2143.9	2095.98	2087.68
	2034.61	2046.64	2050.52	2047.26	2040.1	2038.24	2017.32	2021.57	2031.84	2021.63	2029.88	2006.09	2066.2	2057.81	1996.23	2014.26	2040.03	2040.7	2048.85	2090.67	1977.31	1989.24	2043.15	2042.16	2036.86	2055.86	2096.86	2067.2	2048.57	2034.46	1992.05	2012.17	2012.61	2053.05	2094.26	2061.24	2068.91	2098.1	2095.03	2031.66	2128.17	2085.06	2073.53	1982.32	2001.51	2065.23	2144.68	2096.6	2088.35
	2034.97	2047.18	2050.99	2047.56	2040.5	2038.67	2017.57	2021.86	2032.27	2021.91	2030.34	2006.31	2066.72	2058.25	1996.48	2014.55	2040.41	2041.04	2049.33	2091.35	1977.48	1989.46	2043.5	2042.52	2037.21	2056.34	2097.56	2067.83	2049.14	2034.92	1992.34	2012.51	2012.9	2053.47	2094.93	2061.81	2069.42	2098.84	2095.68	2032.15	2128.62	2085.72	2074.11	1982.5	2001.82	2065.88	2145.46	2097.23	2089.01
	2035.33	2047.72	2051.46	2047.86	2040.89	2039.1	2017.83	2022.16	2032.7	2022.19	2030.81	2006.53	2067.24	2058.69	1996.74	2014.85	2040.79	2041.38	2049.82	2092.02	1977.65	1989.69	2043.85	2042.89	2037.57	2056.82	2098.26	2068.46	2049.71	2035.39	1992.63	2012.85	2013.19	2053.9	2095.6	2062.38	2069.93	2099.59	2096.33	2032.64	2129.08	2086.37	2074.69	1982.68	2002.12	2066.52	2146.25	2097.86	2089.68
	2035.69	2048.27	2051.93	2048.17	2041.29	2039.53	2018.08	2022.45	2033.13	2022.47	2031.27	2006.75	2067.76	2059.14	1996.99	2015.15	2041.17	2041.72	2050.31	2092.7	1977.82	1989.91	2044.2	2043.26	2037.92	2057.31	2098.96	2069.09	2050.28	2035.86	1992.93	2013.2	2013.49	2054.34	2096.28	2062.95	2070.45	2100.33	2096.98	2033.13	2129.53	2087.03	2075.28	1982.87	2002.43	2067.17	2147.04	2098.5	2090.35
	2036.06	2048.81	2052.4	2048.47	2041.69	2039.96	2018.34	2022.75	2033.56	2022.76	2031.74	2006.98	2068.29	2059.58	1997.25	2015.45	2041.55	2042.07	2050.8	2093.38	1977.99	1990.14	2044.56	2043.62	2038.28	2057.79	2099.66	2069.72	2050.86	2036.33	1993.22	2013.55	2013.78	2054.77	2096.96	2063.52	2070.97	2101.08	2097.63	2033.63	2129.99	2087.7	2075.87	1983.06	2002.74	2067.82	2147.83	2099.13	2091.02
	2036.42	2049.36	2052.87	2048.77	2042.08	2040.39	2018.59	2023.05	2033.99	2023.04	2032.2	2007.2	2068.81	2060.03	1997.51	2015.75	2041.94	2042.41	2051.3	2094.06	1978.16	1990.37	2044.91	2043.99	2038.64	2058.28	2100.36	2070.35	2051.44	2036.8	1993.52	2013.9	2014.08	2055.2	2097.64	2064.09	2071.49	2101.83	2098.29	2034.13	2130.44	2088.36	2076.45	1983.24	2003.05	2068.48	2148.63	2099.77	2091.69
	2036.79	2049.91	2053.34	2049.08	2042.48	2040.82	2018.85	2023.35	2034.43	2023.32	2032.67	2007.43	2069.34	2060.47	1997.76	2016.06	2042.32	2042.76	2051.79	2094.74	1978.34	1990.6	2045.27	2044.36	2039	2058.77	2101.06	2070.99	2052.01	2037.27	1993.82	2014.25	2014.38	2055.64	2098.32	2064.67	2072.01	2102.58	2098.94	2034.63	2130.9	2089.02	2077.04	1983.43	2003.37	2069.14	2149.43	2100.41	2092.36
	2037.15	2050.46	2053.82	2049.38	2042.88	2041.26	2019.11	2023.65	2034.86	2023.61	2033.14	2007.65	2069.86	2060.92	1998.02	2016.36	2042.71	2043.11	2052.29	2095.42	1978.51	1990.83	2045.63	2044.74	2039.36	2059.27	2101.77	2071.62	2052.59	2037.74	1994.12	2014.6	2014.68	2056.08	2099	2065.25	2072.53	2103.34	2099.6	2035.14	2131.36	2089.69	2077.63	1983.62	2003.68	2069.8	2150.23	2101.05	2093.03
	2037.52	2051	2054.29	2049.69	2043.28	2041.69	2019.36	2023.95	2035.3	2023.9	2033.61	2007.87	2070.39	2061.37	1998.28	2016.67	2043.1	2043.46	2052.79	2096.1	1978.69	1991.07	2045.99	2045.11	2039.72	2059.76	2102.47	2072.26	2053.17	2038.22	1994.42	2014.95	2014.99	2056.52	2099.69	2065.83	2073.05	2104.1	2100.26	2035.65	2131.83	2090.36	2078.22	1983.81	2004	2070.46	2151.03	2101.7	2093.7
	2037.88	2051.55	2054.76	2050	2043.68	2042.13	2019.62	2024.26	2035.74	2024.18	2034.08	2008.1	2070.92	2061.82	1998.54	2016.97	2043.48	2043.81	2053.29	2096.78	1978.87	1991.3	2046.36	2045.49	2040.08	2060.26	2103.18	2072.9	2053.76	2038.69	1994.73	2015.31	2015.29	2056.96	2100.37	2066.41	2073.58	2104.86	2100.92	2036.16	2132.29	2091.03	2078.82	1984	2004.32	2071.13	2151.84	2102.34	2094.38
	2038.25	2052.1	2055.24	2050.3	2044.09	2042.56	2019.88	2024.56	2036.17	2024.47	2034.55	2008.33	2071.45	2062.27	1998.81	2017.28	2043.87	2044.16	2053.79	2097.47	1979.05	1991.54	2046.72	2045.86	2040.44	2060.76	2103.88	2073.54	2054.34	2039.17	1995.03	2015.67	2015.6	2057.4	2101.06	2066.99	2074.11	2105.62	2101.59	2036.68	2132.76	2091.7	2079.41	1984.2	2004.64	2071.8	2152.65	2102.99	2095.05
	2038.62	2052.65	2055.71	2050.61	2044.49	2043	2020.14	2024.86	2036.61	2024.76	2035.02	2008.55	2071.98	2062.73	1999.07	2017.59	2044.27	2044.51	2054.29	2098.15	1979.23	1991.78	2047.09	2046.24	2040.81	2061.26	2104.59	2074.18	2054.93	2039.65	1995.34	2016.03	2015.91	2057.84	2101.75	2067.57	2074.63	2106.39	2102.25	2037.2	2133.23	2092.37	2080.01	1984.39	2004.96	2072.47	2153.46	2103.64	2095.73
	2038.99	2053.2	2056.19	2050.92	2044.89	2043.44	2020.4	2025.17	2037.05	2025.05	2035.49	2008.78	2072.52	2063.18	1999.33	2017.9	2044.66	2044.86	2054.79	2098.83	1979.41	1992.02	2047.46	2046.62	2041.17	2061.76	2105.3	2074.82	2055.51	2040.13	1995.65	2016.39	2016.22	2058.29	2102.44	2068.16	2075.16	2107.16	2102.92	2037.72	2133.7	2093.04	2080.6	1984.59	2005.29	2073.15	2154.27	2104.29	2096.4
	2039.36	2053.75	2056.66	2051.23	2045.3	2043.88	2020.66	2025.48	2037.5	2025.34	2035.96	2009.01	2073.05	2063.64	1999.6	2018.21	2045.05	2045.22	2055.29	2099.52	1979.59	1992.26	2047.83	2047.01	2041.54	2062.26	2106.01	2075.47	2056.1	2040.61	1995.96	2016.75	2016.53	2058.73	2103.14	2068.74	2075.69	2107.93	2103.59	2038.24	2134.18	2093.72	2081.2	1984.78	2005.62	2073.83	2155.09	2104.94	2097.08
	2039.73	2054.31	2057.14	2051.54	2045.7	2044.32	2020.92	2025.78	2037.94	2025.64	2036.43	2009.24	2073.58	2064.09	1999.86	2018.52	2045.45	2045.58	2055.8	2100.2	1979.77	1992.5	2048.2	2047.39	2041.91	2062.77	2106.72	2076.11	2056.69	2041.1	1996.27	2017.12	2016.84	2059.18	2103.83	2069.33	2076.23	2108.71	2104.26	2038.77	2134.65	2094.39	2081.8	1984.98	2005.94	2074.51	2155.91	2105.6	2097.76
	2040.09	2054.86	2057.62	2051.85	2046.11	2044.76	2021.18	2026.09	2038.38	2025.93	2036.91	2009.46	2074.12	2064.55	2000.13	2018.83	2045.85	2045.94	2056.31	2100.88	1979.96	1992.74	2048.58	2047.78	2042.28	2063.27	2107.43	2076.76	2057.28	2041.58	1996.59	2017.49	2017.16	2059.63	2104.53	2069.92	2076.76	2109.48	2104.94	2039.3	2135.13	2095.07	2082.4	1985.18	2006.27	2075.2	2156.73	2106.25	2098.43
	2040.47	2055.41	2058.09	2052.16	2046.52	2045.2	2021.45	2026.4	2038.83	2026.23	2037.38	2009.69	2074.65	2065.01	2000.4	2019.15	2046.25	2046.3	2056.82	2101.57	1980.14	1992.99	2048.95	2048.16	2042.65	2063.78	2108.14	2077.41	2057.88	2042.06	1996.9	2017.85	2017.48	2060.08	2105.23	2070.51	2077.3	2110.26	2105.61	2039.83	2135.61	2095.74	2083	1985.38	2006.61	2075.89	2157.55	2106.91	2099.11
	2040.84	2055.96	2058.57	2052.47	2046.93	2045.64	2021.71	2026.71	2039.27	2026.52	2037.85	2009.92	2075.19	2065.47	2000.66	2019.46	2046.64	2046.66	2057.32	2102.25	1980.33	1993.23	2049.33	2048.55	2043.02	2064.3	2108.85	2078.06	2058.47	2042.55	1997.22	2018.22	2017.79	2060.53	2105.93	2071.1	2077.83	2111.05	2106.29	2040.37	2136.09	2096.42	2083.6	1985.58	2006.94	2076.58	2158.38	2107.57	2099.79
	2041.21	2056.51	2059.05	2052.78	2047.34	2046.09	2021.97	2027.02	2039.72	2026.82	2038.33	2010.15	2075.73	2065.93	2000.93	2019.78	2047.05	2047.02	2057.84	2102.94	1980.52	1993.48	2049.71	2048.94	2043.39	2064.81	2109.57	2078.71	2059.07	2043.04	1997.54	2018.6	2018.11	2060.99	2106.63	2071.69	2078.37	2111.83	2106.97	2040.9	2136.58	2097.1	2084.2	1985.78	2007.28	2077.28	2159.21	2108.24	2100.47
	2041.58	2057.07	2059.53	2053.09	2047.75	2046.53	2022.23	2027.33	2040.17	2027.12	2038.8	2010.38	2076.27	2066.4	2001.2	2020.1	2047.45	2047.38	2058.35	2103.62	1980.71	1993.73	2050.09	2049.33	2043.76	2065.32	2110.28	2079.37	2059.67	2043.53	1997.86	2018.97	2018.44	2061.44	2107.33	2072.29	2078.91	2112.62	2107.65	2041.45	2137.06	2097.78	2084.8	1985.98	2007.61	2077.98	2160.04	2108.9	2101.15
	2041.95	2057.62	2060.01	2053.41	2048.16	2046.98	2022.5	2027.64	2040.62	2027.42	2039.28	2010.61	2076.81	2066.86	2001.47	2020.42	2047.85	2047.75	2058.86	2104.31	1980.9	1993.98	2050.47	2049.73	2044.14	2065.84	2110.99	2080.02	2060.26	2044.02	1998.18	2019.35	2018.76	2061.9	2108.04	2072.88	2079.45	2113.41	2108.33	2041.99	2137.55	2098.47	2085.41	1986.19	2007.95	2078.68	2160.87	2109.57	2101.84
	2042.32	2058.18	2060.49	2053.72	2048.57	2047.42	2022.76	2027.95	2041.07	2027.72	2039.75	2010.84	2077.35	2067.33	2001.74	2020.74	2048.26	2048.12	2059.38	2105	1981.09	1994.24	2050.86	2050.12	2044.51	2066.36	2111.71	2080.68	2060.87	2044.51	1998.5	2019.72	2019.09	2062.35	2108.74	2073.48	2079.99	2114.2	2109.01	2042.54	2138.04	2099.15	2086.01	1986.39	2008.29	2079.38	2161.71	2110.24	2102.52
	2042.7	2058.73	2060.97	2054.03	2048.98	2047.87	2023.03	2028.27	2041.52	2028.02	2040.23	2011.07	2077.89	2067.79	2002.02	2021.06	2048.66	2048.49	2059.89	2105.68	1981.28	1994.49	2051.25	2050.52	2044.89	2066.88	2112.42	2081.33	2061.47	2045	1998.83	2020.1	2019.41	2062.81	2109.45	2074.07	2080.53	2115	2109.7	2043.09	2138.53	2099.83	2086.62	1986.6	2008.64	2080.09	2162.55	2110.91	2103.2
	2043.07	2059.28	2061.45	2054.35	2049.4	2048.32	2023.29	2028.58	2041.97	2028.32	2040.71	2011.3	2078.43	2068.26	2002.29	2021.38	2049.07	2048.86	2060.41	2106.37	1981.48	1994.75	2051.64	2050.91	2045.27	2067.4	2113.14	2081.99	2062.07	2045.5	1999.16	2020.48	2019.74	2063.27	2110.16	2074.67	2081.08	2115.79	2110.39	2043.64	2139.03	2100.52	2087.22	1986.81	2008.98	2080.8	2163.39	2111.58	2103.88
	2043.44	2059.84	2061.93	2054.66	2049.81	2048.77	2023.55	2028.9	2042.42	2028.62	2041.19	2011.53	2078.98	2068.73	2002.56	2021.7	2049.48	2049.23	2060.93	2107.05	1981.67	1995	2052.03	2051.31	2045.65	2067.93	2113.86	2082.65	2062.68	2045.99	1999.49	2020.87	2020.07	2063.74	2110.87	2075.27	2081.62	2116.59	2111.08	2044.2	2139.52	2101.2	2087.83	1987.01	2009.33	2081.51	2164.23	2112.25	2104.57
	2043.82	2060.39	2062.41	2054.98	2050.23	2049.22	2023.82	2029.21	2042.87	2028.92	2041.66	2011.77	2079.52	2069.2	2002.84	2022.02	2049.89	2049.6	2061.45	2107.74	1981.87	1995.26	2052.42	2051.71	2046.03	2068.45	2114.57	2083.31	2063.28	2046.49	1999.82	2021.25	2020.41	2064.2	2111.58	2075.87	2082.17	2117.4	2111.77	2044.76	2140.02	2101.89	2088.44	1987.22	2009.67	2082.23	2165.08	2112.93	2105.25
	2044.19	2060.95	2062.89	2055.3	2050.64	2049.67	2024.09	2029.53	2043.33	2029.23	2042.14	2012	2080.07	2069.67	2003.11	2022.35	2050.3	2049.97	2061.97	2108.43	1982.07	1995.52	2052.81	2052.12	2046.41	2068.98	2115.29	2083.97	2063.89	2046.98	2000.15	2021.64	2020.74	2064.66	2112.29	2076.48	2082.71	2118.2	2112.46	2045.32	2140.52	2102.58	2089.05	1987.43	2010.02	2082.95	2165.93	2113.61	2105.94
	2044.57	2061.5	2063.37	2055.61	2051.06	2050.12	2024.35	2029.85	2043.78	2029.53	2042.62	2012.23	2080.61	2070.14	2003.39	2022.67	2050.71	2050.35	2062.49	2109.12	1982.27	1995.78	2053.21	2052.52	2046.79	2069.51	2116.01	2084.63	2064.5	2047.48	2000.48	2022.02	2021.08	2065.13	2113.01	2077.08	2083.26	2119.01	2113.16	2045.88	2141.02	2103.27	2089.66	1987.64	2010.37	2083.67	2166.78	2114.28	2106.62
	2044.94	2062.06	2063.85	2055.93	2051.48	2050.57	2024.62	2030.17	2044.24	2029.84	2043.1	2012.46	2081.16	2070.62	2003.66	2023	2051.13	2050.73	2063.01	2109.8	1982.47	1996.05	2053.61	2052.93	2047.17	2070.04	2116.72	2085.3	2065.11	2047.98	2000.81	2022.41	2021.41	2065.59	2113.73	2077.68	2083.81	2119.82	2113.86	2046.45	2141.53	2103.95	2090.27	1987.85	2010.73	2084.4	2167.63	2114.97	2107.31
	2045.32	2062.61	2064.33	2056.25	2051.9	2051.02	2024.89	2030.49	2044.69	2030.15	2043.58	2012.7	2081.71	2071.09	2003.94	2023.33	2051.54	2051.1	2063.54	2110.49	1982.67	1996.31	2054.01	2053.33	2047.56	2070.57	2117.44	2085.96	2065.72	2048.48	2001.15	2022.8	2021.75	2066.06	2114.44	2078.29	2084.36	2120.63	2114.56	2047.02	2142.03	2104.65	2090.88	1988.07	2011.08	2085.13	2168.49	2115.65	2107.99
	2045.7	2063.17	2064.81	2056.57	2052.32	2051.47	2025.15	2030.81	2045.15	2030.45	2044.06	2012.93	2082.26	2071.57	2004.22	2023.66	2051.96	2051.48	2064.06	2111.18	1982.87	1996.58	2054.41	2053.74	2047.94	2071.11	2118.16	2086.63	2066.33	2048.98	2001.49	2023.2	2022.09	2066.53	2115.16	2078.89	2084.91	2121.45	2115.26	2047.59	2142.54	2105.34	2091.49	1988.28	2011.44	2085.86	2169.34	2116.33	2108.68
	2046.07	2063.72	2065.29	2056.89	2052.73	2051.93	2025.42	2031.13	2045.61	2030.76	2044.54	2013.17	2082.81	2072.05	2004.5	2023.99	2052.37	2051.86	2064.59	2111.87	1983.08	1996.84	2054.81	2054.15	2048.33	2071.65	2118.88	2087.3	2066.95	2049.49	2001.83	2023.59	2022.44	2067	2115.88	2079.5	2085.46	2122.26	2115.96	2048.17	2143.05	2106.03	2092.1	1988.49	2011.8	2086.59	2170.2	2117.02	2109.37
	2046.45	2064.28	2065.77	2057.21	2053.16	2052.38	2025.69	2031.45	2046.07	2031.07	2045.02	2013.4	2083.36	2072.52	2004.78	2024.32	2052.79	2052.25	2065.12	2112.55	1983.28	1997.11	2055.21	2054.56	2048.71	2072.18	2119.6	2087.97	2067.56	2049.99	2002.17	2023.99	2022.78	2067.47	2116.61	2080.11	2086.02	2123.08	2116.66	2048.75	2143.57	2106.72	2092.72	1988.71	2012.16	2087.33	2171.06	2117.71	2110.05
	2046.83	2064.83	2066.26	2057.53	2053.58	2052.83	2025.96	2031.77	2046.52	2031.38	2045.5	2013.63	2083.91	2073	2005.06	2024.65	2053.21	2052.63	2065.65	2113.24	1983.49	1997.38	2055.62	2054.97	2049.1	2072.72	2120.32	2088.64	2068.18	2050.49	2002.51	2024.38	2023.13	2067.95	2117.33	2080.72	2086.57	2123.9	2117.37	2049.33	2144.08	2107.42	2093.33	1988.93	2012.52	2088.07	2171.93	2118.4	2110.74
	2047.2	2065.39	2066.74	2057.85	2054	2053.29	2026.23	2032.09	2046.98	2031.7	2045.98	2013.87	2084.46	2073.48	2005.34	2024.98	2053.63	2053.01	2066.18	2113.93	1983.7	1997.65	2056.03	2055.39	2049.49	2073.26	2121.04	2089.31	2068.8	2051	2002.85	2024.78	2023.47	2068.42	2118.05	2081.33	2087.12	2124.72	2118.08	2049.91	2144.6	2108.11	2093.94	1989.14	2012.88	2088.81	2172.79	2119.09	2111.43
	2047.58	2065.94	2067.22	2058.17	2054.42	2053.74	2026.5	2032.42	2047.44	2032.01	2046.46	2014.11	2085.01	2073.96	2005.62	2025.31	2054.05	2053.4	2066.71	2114.62	1983.9	1997.93	2056.44	2055.8	2049.88	2073.81	2121.76	2089.98	2069.42	2051.51	2003.2	2025.18	2023.82	2068.9	2118.78	2081.94	2087.68	2125.55	2118.78	2050.5	2145.12	2108.81	2094.56	1989.36	2013.24	2089.55	2173.66	2119.78	2112.12
	2047.96	2066.5	2067.7	2058.49	2054.84	2054.2	2026.77	2032.74	2047.91	2032.32	2046.95	2014.34	2085.56	2074.45	2005.9	2025.65	2054.48	2053.79	2067.24	2115.3	1984.11	1998.2	2056.85	2056.22	2050.27	2074.35	2122.48	2090.65	2070.04	2052.02	2003.55	2025.59	2024.17	2069.37	2119.51	2082.55	2088.24	2126.38	2119.5	2051.09	2145.64	2109.5	2095.18	1989.58	2013.61	2090.3	2174.53	2120.48	2112.81
	2048.34	2067.05	2068.19	2058.82	2055.27	2054.66	2027.04	2033.06	2048.37	2032.63	2047.43	2014.58	2086.12	2074.93	2006.19	2025.98	2054.9	2054.18	2067.77	2115.99	1984.33	1998.48	2057.26	2056.63	2050.66	2074.9	2123.2	2091.32	2070.66	2052.52	2003.89	2025.99	2024.53	2069.85	2120.24	2083.17	2088.8	2127.21	2120.21	2051.68	2146.16	2110.2	2095.79	1989.8	2013.98	2091.05	2175.4	2121.17	2113.5
	2048.72	2067.61	2068.67	2059.14	2055.69	2055.11	2027.31	2033.39	2048.83	2032.95	2047.91	2014.81	2086.67	2075.41	2006.47	2026.32	2055.32	2054.56	2068.31	2116.68	1984.54	1998.75	2057.68	2057.05	2051.06	2075.45	2123.92	2092	2071.29	2053.03	2004.24	2026.4	2024.88	2070.33	2120.97	2083.78	2089.35	2128.04	2120.92	2052.28	2146.68	2110.9	2096.41	1990.02	2014.35	2091.8	2176.28	2121.87	2114.19
	2049.09	2068.16	2069.15	2059.46	2056.12	2055.57	2027.58	2033.72	2049.29	2033.26	2048.39	2015.05	2087.23	2075.9	2006.75	2026.65	2055.75	2054.96	2068.84	2117.36	1984.75	1999.03	2058.09	2057.47	2051.45	2076	2124.64	2092.67	2071.91	2053.54	2004.59	2026.81	2025.24	2070.81	2121.7	2084.4	2089.91	2128.87	2121.64	2052.88	2147.21	2111.6	2097.03	1990.24	2014.72	2092.56	2177.16	2122.57	2114.88
	2049.47	2068.72	2069.64	2059.79	2056.54	2056.03	2027.85	2034.04	2049.76	2033.58	2048.87	2015.29	2087.78	2076.39	2007.04	2026.99	2056.18	2055.35	2069.38	2118.05	1984.97	1999.31	2058.51	2057.89	2051.85	2076.55	2125.36	2093.35	2072.53	2054.06	2004.95	2027.22	2025.59	2071.29	2122.43	2085.01	2090.47	2129.71	2122.35	2053.48	2147.74	2112.3	2097.65	1990.46	2015.09	2093.32	2178.03	2123.28	2115.57
	2049.85	2069.27	2070.12	2060.11	2056.97	2056.49	2028.12	2034.37	2050.22	2033.9	2049.36	2015.53	2088.34	2076.87	2007.32	2027.33	2056.61	2055.74	2069.92	2118.74	1985.18	1999.59	2058.93	2058.32	2052.24	2077.1	2126.08	2094.03	2073.16	2054.57	2005.3	2027.63	2025.95	2071.78	2123.17	2085.63	2091.04	2130.55	2123.07	2054.08	2148.27	2113	2098.27	1990.69	2015.47	2094.08	2178.91	2123.98	2116.26
	2050.23	2069.83	2070.6	2060.44	2057.4	2056.94	2028.39	2034.7	2050.68	2034.22	2049.84	2015.76	2088.9	2077.36	2007.61	2027.66	2057.03	2056.14	2070.46	2119.42	1985.4	1999.88	2059.35	2058.74	2052.64	2077.65	2126.81	2094.71	2073.79	2055.08	2005.65	2028.04	2026.31	2072.26	2123.9	2086.25	2091.6	2131.39	2123.79	2054.69	2148.8	2113.7	2098.89	1990.91	2015.84	2094.84	2179.8	2124.68	2116.95
	2050.61	2070.38	2071.08	2060.77	2057.83	2057.4	2028.67	2035.03	2051.15	2034.53	2050.32	2016	2089.45	2077.85	2007.9	2028	2057.46	2056.53	2071	2120.11	1985.62	2000.16	2059.77	2059.17	2053.03	2078.21	2127.53	2095.38	2074.42	2055.6	2006.01	2028.45	2026.67	2072.74	2124.64	2086.87	2092.16	2132.23	2124.51	2055.3	2149.34	2114.4	2099.51	1991.14	2016.22	2095.6	2180.68	2125.39	2117.64
	2050.99	2070.94	2071.57	2061.09	2058.25	2057.86	2028.94	2035.36	2051.61	2034.85	2050.81	2016.24	2090.01	2078.34	2008.18	2028.34	2057.9	2056.93	2071.54	2120.79	1985.84	2000.45	2060.19	2059.59	2053.43	2078.77	2128.25	2096.06	2075.05	2056.11	2006.37	2028.87	2027.04	2073.23	2125.38	2087.49	2092.73	2133.07	2125.24	2055.91	2149.87	2115.11	2100.13	1991.36	2016.6	2096.37	2181.57	2126.1	2118.33
	2051.37	2071.49	2072.05	2061.42	2058.68	2058.32	2029.21	2035.69	2052.08	2035.17	2051.29	2016.48	2090.57	2078.83	2008.47	2028.68	2058.33	2057.33	2072.08	2121.48	1986.06	2000.73	2060.62	2060.02	2053.83	2079.33	2128.97	2096.74	2075.68	2056.63	2006.73	2029.29	2027.4	2073.72	2126.12	2088.11	2093.29	2133.92	2125.96	2056.52	2150.41	2115.81	2100.75	1991.59	2016.98	2097.14	2182.46	2126.81	2119.02
	2051.75	2072.05	2072.53	2061.75	2059.11	2058.78	2029.49	2036.02	2052.55	2035.5	2051.78	2016.72	2091.13	2079.32	2008.76	2029.02	2058.76	2057.72	2072.62	2122.16	1986.28	2001.02	2061.05	2060.45	2054.23	2079.89	2129.69	2097.43	2076.31	2057.14	2007.08	2029.71	2027.77	2074.21	2126.86	2088.73	2093.86	2134.76	2126.69	2057.14	2150.95	2116.52	2101.37	1991.82	2017.36	2097.91	2183.35	2127.52	2119.71
	2052.13	2072.6	2073.02	2062.08	2059.54	2059.24	2029.76	2036.35	2053.01	2035.82	2052.26	2016.96	2091.69	2079.82	2009.05	2029.37	2059.2	2058.12	2073.16	2122.84	1986.5	2001.31	2061.47	2060.88	2054.63	2080.45	2130.41	2098.11	2076.94	2057.66	2007.45	2030.13	2028.14	2074.69	2127.6	2089.35	2094.42	2135.61	2127.41	2057.76	2151.49	2117.22	2101.99	1992.05	2017.74	2098.69	2184.24	2128.23	2120.4
	2052.51	2073.16	2073.5	2062.4	2059.97	2059.7	2030.04	2036.68	2053.48	2036.14	2052.75	2017.2	2092.25	2080.31	2009.34	2029.71	2059.63	2058.53	2073.71	2123.53	1986.73	2001.6	2061.9	2061.31	2055.03	2081.01	2131.13	2098.79	2077.58	2058.18	2007.81	2030.55	2028.5	2075.19	2128.34	2089.97	2094.99	2136.46	2128.14	2058.38	2152.04	2117.93	2102.62	1992.28	2018.13	2099.47	2185.13	2128.95	2121.09
	2052.89	2073.71	2073.98	2062.73	2060.4	2060.16	2030.31	2037.01	2053.95	2036.46	2053.23	2017.44	2092.81	2080.8	2009.63	2030.05	2060.07	2058.93	2074.25	2124.21	1986.95	2001.89	2062.33	2061.74	2055.44	2081.58	2131.85	2099.47	2078.21	2058.7	2008.17	2030.97	2028.88	2075.68	2129.09	2090.6	2095.56	2137.32	2128.87	2059.01	2152.58	2118.64	2103.24	1992.51	2018.51	2100.24	2186.03	2129.66	2121.78
	2053.27	2074.26	2074.46	2063.06	2060.83	2060.62	2030.59	2037.34	2054.42	2036.79	2053.71	2017.69	2093.37	2081.3	2009.92	2030.39	2060.5	2059.33	2074.8	2124.89	1987.18	2002.19	2062.77	2062.17	2055.84	2082.14	2132.58	2100.16	2078.85	2059.22	2008.54	2031.4	2029.25	2076.17	2129.83	2091.22	2096.13	2138.17	2129.6	2059.64	2153.13	2119.35	2103.86	1992.74	2018.9	2101.03	2186.93	2130.38	2122.48
	2053.65	2074.82	2074.95	2063.39	2061.27	2061.08	2030.86	2037.67	2054.89	2037.11	2054.2	2017.93	2093.93	2081.8	2010.21	2030.74	2060.94	2059.74	2075.35	2125.57	1987.4	2002.48	2063.2	2062.61	2056.24	2082.71	2133.3	2100.84	2079.48	2059.74	2008.9	2031.83	2029.62	2076.66	2130.58	2091.85	2096.7	2139.03	2130.34	2060.27	2153.68	2120.06	2104.49	1992.97	2019.29	2101.81	2187.83	2131.1	2123.17
[truncated: 7,711 more rows]
[truncated: 222 more columns]

## Sheet: Analysis
Cell:	Peak Time 1	Peak Time 2	Peak Time 3	Peak Time 4	Peak Time 5	Peak ZT 1	Peak ZT 2	Peak ZT 3	Peak ZT 4	Peak ZT 5	Peak ExT 1	Peak ExT 2	Peak ExT 3	Peak ExT 4	Peak ExT 5	Peak 1 luminescence value	Peak 2 luminescence value	Peak 3 luminescence value	Peak 4 luminescence value	Peak 5 luminescence value	Trough Time 1	Trough Time 2	Trough Time 3	Trough Time 4	Trough Time 5	Trough Time 6	Trough ZT 1	Trough ZT 2	Trough ZT 3	Trough ZT 4	Trough ZT 5	Trough ZT 6	Trough ExT 1	Trough ExT 2	Trough ExT 3	Trough ExT 4	Trough ExT 5	Trough ExT 6	Trough 1 luminescence value	Trough 2 luminescence value	Trough 3 luminescence value	Trough 4 luminescence value	Trough 5 luminescence value	Trough 6 luminescence value	Rising Edge Halfmax Time 1	Rising Edge Halfmax Time 2	Rising Edge Halfmax Time 3	Rising Edge Halfmax Time 4	Rising Edge Halfmax Time 5
[truncated: 271 more rows]
[truncated: 44 more columns]
