# Supplementary material for: Single cell model for re‐entrainment to a shifted light cycle
Source: FASEB J. 2022 Sep 3;36(10):e22518. doi: 10.1096/fj.202200478R (PMC9543151; doi:10.1096/fj.202200478R)
Supplement: Supplementary file 20 — Dataset S19 [file FSB2-36-0-s003.xlsx]

## Sheet: Information
Cell num	X	Y	Size
1	45	94.1667	6
2	44.3333	102.333	3
3	47	91.5	6
4	47.125	104.875	8
5	48	88	9
6	48.25	94.75	4
7	51	97	9
8	50.5	105.5	4
9	51.125	108.875	8
10	51.7143	93.1429	7
11	54.25	85.25	4
12	55	88	3
13	54.5	108	6
14	54.5	112	6
15	57.2857	75.1429	7
16	57.1429	83.2857	7
17	57	95	3
18	57	98	9
19	58	111	9
20	58.5	88.5	4
21	60.125	79.875	8
22	60.875	84.125	8
23	60.5	97	6
24	62.125	70.125	8
25	62	103	9
26	61.5	111	6
27	64	77	9
28	64	81	9
29	64.2857	86.1429	7
30	63.8571	98.2857	7
31	65	106.5	6
32	65	110	9
33	66.125	68.125	8
34	66	95	9
35	67	72	9
36	66.5	102	6
37	68	86	9
38	68.75	82.75	4
39	68.5	90	6
40	68.5	111	6
41	70.2	64.6	5
42	70	68	9
43	69.5	104.5	4
44	69.5	107.5	4
46	71.8571	88.2857	7
47	72	92	9
48	71.5	112	6
49	73	106	9
50	74	66	3
51	74	97	9
52	73.6667	109.333	3
53	75	63	9
54	74.875	71.875	8
55	74.75	100.25	4
56	76.1429	93.7143	7
57	76.8571	102.714	7
58	76.8571	109.286	7
59	78	75	9
60	78.5	62	6
61	78.5	71.5	4
62	78.8	78.6	5
63	79	86.5	6
64	79	98	9
65	79	106	9
66	79.5	68	6
67	80	83	9
68	80.5	102	6
69	81.7143	61.8571	7
70	81.8	72.4	5
71	81.5	76	6
72	82.2857	108.143	7
73	82.6667	67.1667	6
74	82.4	94.8	5
75	83	105	3
76	84	90	9
77	84	102	9
78	84.875	63.875	8
79	84.5	75	6
80	84.875	97.875	8
81	86	60.5	6
82	85.875	81.125	8
83	85.5	94.5	4
84	86.2857	106.143	7
85	85.5	109.5	4
86	86.5	57.5	4
87	87.5	101	6
88	88.5	63.5	4
89	89	96	9
90	89.3333	82.6667	3
91	90	86	9
92	90	89.5	6
93	89.5	104.5	4
94	91.1429	92.7143	7
95	92	101	9
96	92.4	63.8	5
97	93	79	9
98	92.5	97	6
99	92.8	104.6	5
100	94	74	9
101	94.5	84	6
102	94.3333	89.6667	3
103	94.5	92.5	4
104	96	55	9
105	96	96	9
106	96	99.5	6
107	95.5	102.5	4
108	97	87.5	6
109	98	80	9
110	98	84.5	6
111	98	91	9
112	98.8571	76.2857	7
113	99.5	61	6
114	99.5	95	6
115	99.5	98.5	4
116	101	57	9
117	100.875	72.875	8
118	101.5	81	6
119	102	86	9
120	103	89.5	6
121	102.5	94	6
122	102.5	98	6
123	104	76	9
124	104	56	3
125	104.6	82.8	5
126	105.4	65.2	5
127	106.143	79.2857	7
128	106	94	9
129	106	97.5	6
130	107	88	9
131	108	62	9
132	108	84.5	6
133	109	66	9
134	108.714	74.8571	7
135	109.333	91.1667	6
136	111	80	9
137	111.5	76.5	4
138	112	83.5	6
139	112.286	88.8571	7
140	113	73	9
142	116	84.5	6
143	116	87.5	6
144	115.5	90.5	4
145	117	81	9
146	119.6	84.2	5
147	143	79	9
148	143	83	9
149	143	86.5	6
150	143.667	89.3333	3
151	145	75	9
152	147.333	71.8333	6
153	146.5	79	6
154	146.5	82.5	4
155	146.714	87.1429	7
156	149.714	77.1429	7
157	149.714	84.8571	7
158	153	87	9
159	152.5	92	6
160	154	79.5	6
161	154	83	9
162	155	96	9
163	155.5	68	6
164	156	92	9
165	157.286	85.1429	7
166	156.5	88.5	4
167	157	100	9
168	159	67	9
169	162	85.5	6
170	162	88.5	6
171	162	92	9
172	161.5	95.5	4
173	164	71.5	6
174	163.875	107.875	8
175	164.75	75.75	4
176	165	97	9
177	165	100.5	6
178	165	104.5	6
179	165.5	93.5	4
180	167	84.5	6
181	168	81.5	6
182	167.5	108	6
183	168.5	69	6
184	168.714	97.8571	7
185	168.5	101.5	4
186	169.143	104.714	7
187	170.125	76.125	8
188	170	93	9
189	170.25	108.75	4
190	171.5	86	6
191	173	96.5	4
192	172.857	111.286	7
193	174.75	75.75	4
194	175	86	9
195	175.143	108.286	7
196	175.875	78.875	8
197	176.2	102.4	5
198	176.714	73	7
199	176.667	112.333	3
200	179	109	9
201	180	98.5	6
202	179.5	112.5	4
203	183	78.75	4
204	182.5	81.5	4
205	182.5	108.5	4
206	183.333	94.6667	3
207	186.286	92.1429	7
208	186	106	9
209	186.167	109.667	6
210	186	114	3
211	187.4	84.2	5
212	188	87.5	6
213	187.857	95.7143	7
214	189	113	9
215	189.875	92.125	8
216	189.714	99.1429	7
217	191	103	9
218	190.333	109.667	3
219	193	97	9
220	193	107	9
221	193.667	100.333	3

## Sheet: Raw Data
Cell:	1	2	3	4	5	6	7	8	9	10	11	12	13	14	15	16	17	18	19	20	21	22	23	24	25	26	27	28	29	30	31	32	33	34	35	36	37	38	39	40	41	42	43	44	46	47	48	49	50
	2397.83	2346.67	2375.67	2598.8	2324.44	2481.5	2837.89	3006	2984.62	2810.86	2604.25	2767.83	3072.5	2861.83	2392.14	2543	3413	3362.67	3131.47	3308.5	2551.62	2990.62	3871.83	2307.43	3464.33	2999.33	2676.67	3162	3302.43	4230	3430.83	3069.5	2360.5	4077.22	2557.44	4132.5	3926.78	3606	4211.99	3535	2440.4	2615.78	4236.75	3877.5	4774.43	4577.56	3096.83	4301.33	2584.67
	2341	2277.33	2370.33	2461	2251.22	2353	2761.67	2677	2748.88	2655.43	2489.5	2666	2791.83	2665.67	2303.29	2462	3145.33	3085.11	2784	3117.75	2468	2919.62	3547.33	2287.29	3192.44	2720.5	2682.22	3083.67	3058.57	3606.29	3160.67	2866.44	2375	3615.67	2553.44	3726.5	3570.67	3489.25	3723.5	3072.67	2452.2	2527.33	3652.25	3371.5	4362.43	4178.89	2745.33	3697.78	2436
	2243.67	2217.67	2215.17	2356.2	2182.33	2255	2584.78	2427.25	2509.88	2481.71	2362	2549.67	2585.83	2477.67	2238.14	2373.43	2826	2812.89	2543.44	2801.25	2386.25	2796.38	3084	2197	2907.22	2501.83	2516.89	2819.56	2855.57	3216.29	2849.17	2617.33	2338.38	3249.89	2453.89	3321.83	3229.22	3261.5	3336.33	2672.33	2370.4	2339.44	3170	2941	3799.86	3722.67	2511.5	3256.78	2338
	2159.83	2150.67	2154.33	2279.4	2138.44	2196.5	2421.44	2291	2335.62	2339.57	2299.75	2422	2407.67	2335.17	2175.71	2291.57	2594.67	2581.67	2373.67	2575.25	2280.62	2604.25	2788.67	2148.43	2635.78	2352.17	2363.78	2548	2677.57	2929.86	2613.83	2476.44	2299.38	2941.78	2326.44	2938.33	2982.89	2979.25	2992.33	2437.17	2278.6	2246.67	2885.25	2695	3392.86	3337.67	2394	2974.33	2273.67
	2090.17	2123	2101.17	2255.2	2076.67	2144	2330.33	2259.5	2258.75	2272.14	2212	2304.33	2326	2281.83	2128.71	2212.14	2448	2425	2286.33	2392.75	2216.25	2422.62	2595.5	2100	2477.78	2252	2283.67	2387.89	2532.14	2708.57	2492.83	2383.33	2239.12	2690.22	2230.44	2714.17	2792.22	2767	2777.33	2318.17	2193.6	2198.22	2684	2574	3069.29	3049.67	2300.5	2779.89	2218.67
	2066.67	2125.33	2088.33	2252.8	2053	2104.25	2261.33	2236.25	2215.75	2226.14	2153.25	2270	2244.17	2259.83	2141.43	2166.57	2328	2332	2226.33	2303.75	2190.12	2302.12	2469	2087.86	2404	2200.17	2237.67	2322.89	2438.86	2600	2410.67	2322.67	2211.25	2544.78	2199.89	2552.33	2648.89	2652.75	2605.5	2256.33	2181.4	2177.22	2577.5	2482	2809.29	2813.67	2258	2620.78	2172.67
	2049.5	2138.33	2080.67	2269	2049.33	2098.75	2242.56	2214.25	2214.62	2175.29	2145.25	2203.33	2248.67	2213.17	2129.86	2157.43	2288	2289.33	2193.67	2251.25	2150.62	2230.62	2464.83	2095.57	2343.22	2174.5	2215.89	2269.33	2444.86	2567.29	2340.83	2299.11	2219.25	2519.56	2226.22	2514	2617.33	2565.75	2514.67	2243.83	2160.2	2156.44	2468	2430	2725.14	2690.22	2264.83	2546.67	2179.67
	2058	2144.67	2060.5	2298.4	2053.56	2113.75	2226.67	2224.5	2213.25	2197	2118.25	2216	2286	2205.83	2147.43	2136.86	2290.33	2274.89	2193.44	2271.5	2162.25	2221	2616.33	2112.71	2341.56	2180.83	2207.44	2268	2456.57	2527.29	2329.5	2292.11	2234.75	2475.67	2227	2490	2644.78	2545.5	2475.33	2259.67	2200	2165.44	2447	2470	2681.71	2671	2247	2524.44	2199.33
	2091.17	2182	2072	2309.4	2064.11	2151.25	2302	2256.5	2198.88	2246.43	2118.25	2195.67	2283.17	2319.17	2187.71	2164.86	2323.67	2288.78	2205	2327	2187	2253	2392.17	2143.43	2393.11	2201.17	2241.22	2279	2513.43	2509.14	2378	2273.78	2206.25	2497.56	2268	2530	2742.89	2544	2480	2264.67	2271	2203.56	2499.75	2553.25	2676.86	2665.33	2288	2540.89	2219
	2101.67	2262.33	2092	2311.8	2086.89	2171.25	2365.56	2266.25	2219.62	2334.43	2162	2266.33	2314.33	2260.5	2282.86	2198.57	2364	2310.89	2242.67	2373.5	2254.5	2306.5	2449.83	2164.57	2438.67	2256.67	2269.78	2347.78	2614.71	2531.86	2397.67	2292.67	2233.5	2558.44	2373.89	2607	2862.78	2606.25	2575.17	2310.83	2288.8	2240.11	2582.5	2653.75	2727.14	2750.56	2316	2596	2272
	2152.83	2302	2132	2351	2133.89	2207.5	2424.22	2336.25	2258.12	2391.14	2195.5	2349.33	2411.5	2311.33	2272	2248.86	2443.67	2388.67	2301.33	2503.25	2330	2347.88	2589.17	2205.29	2498.33	2297.17	2299.67	2439.67	2706.43	2631.14	2470	2332.89	2285	2643.44	2453.67	2703.17	2950.11	2666.75	2662.67	2385.5	2316	2315.11	2658.75	2754.25	2833.71	2882.56	2368.67	2891.44	2346.67
	2167.33	2347	2167.83	2418.8	2165.89	2272.75	2515.22	2431.75	2315.38	2476.43	2243	2480.33	2479.5	2313.83	2306.86	2310.57	2523.67	2465.44	2369.61	2593	2339.88	2442.88	2621.5	2229.43	2603	2354	2319.78	2540.56	2799.14	2725.43	2628	2420.44	2375.75	2751.89	2517	2886.33	3060.56	2746	2749.83	2450.5	2375.6	2387.22	2785	2861.75	2946.57	2967.33	2461.83	2697.22	2364.33
	2215.5	2437.33	2196.17	2458.8	2182.56	2338.5	2610.33	2549	2371.88	2597	2325.25	2574.67	2580.33	2399.33	2375.43	2328.14	2597.33	2560.11	2471.89	2714.75	2405.38	2514.88	2725.33	2240.14	2697.22	2471.5	2357.56	2592	2937.57	2830	2761.17	2535.33	2411.25	2842.56	2633.11	3004.33	3113.78	2843.5	2815.67	2527.83	2418	2434	2886.75	2967.75	3069.29	3096.56	2529.33	2819.44	2404.67
	2285.33	2475.33	2265	2488.8	2225.78	2398.5	2691.33	2607	2402	2700.43	2402	2643	2652.17	2497	2356.29	2364	2675.33	2619.22	2572	2793.5	2503	2553.38	2788.5	2248.29	2793.89	2553	2402	2662.89	3005	2871	2845.17	2639.78	2448.62	2924	2726.56	3103.83	3141.56	2896.75	2891.17	2647.83	2424.6	2500.67	2985	2988.5	3196.86	3153.78	2570	2895.89	2422
	2340.17	2482.67	2326.83	2535	2276	2462.5	2816	2684.75	2468	2750	2456.25	2789.67	2756.33	2547	2376.29	2427.43	2746.67	2692.67	2649.78	2859	2555.62	2651.88	2853.17	2260.71	2857.78	2594	2458.44	2767.44	3122.57	2958.57	2883.5	2691.33	2508.75	3069	2777.11	3127.5	3218.67	3013.5	3000	2697.33	2480.2	2577.22	3107	3032.25	3324.86	3270.78	2599.33	3005.89	2481
	2351	2472	2381.17	2550.4	2318.56	2542	2945.89	2722.25	2491.25	2828.57	2509.75	2836.33	2780.67	2540.5	2373.71	2466.57	2833.67	2753.22	2724.22	2931	2625	2694.38	2894.5	2278.71	2927.56	2653.83	2571.44	2863.89	3242.71	3059.14	2938	2754.33	2567.38	3211	2801.11	3218.17	3360.67	3168	3120.67	2730.17	2523.4	2643	3242.75	3030.75	3483.71	3398.11	2633.17	3086	2525.33
	2376.5	2500.67	2418.67	2544.4	2353.11	2627.75	3013	2719.75	2506.5	2873.29	2565	2910.33	2801.67	2578	2397.71	2524.86	2909	2832	2758.11	3062.75	2657.25	2748.25	3033.17	2316.71	2997.89	2673.5	2604.67	2893.78	3416.14	3184.57	3001.83	2791.89	2595.88	3357.33	2816.33	3283.33	3454.44	3182.5	3343.17	2751.67	2526.8	2638.22	3340	3080.75	3690	3527.89	2611.17	3176.22	2541.67
	2353.33	2499	2439.67	2583	2344.33	2640	3033.78	2666.75	2527.75	2918.71	2652.25	2953.33	2804.83	2586.17	2430.57	2557.29	3001.33	2879.44	2788.56	3054	2665	2806.12	3149.5	2330	3049.89	2706.67	2681.78	2973.22	3492.71	3288.14	3029.67	2815.89	2580.88	3550	2861.56	3332.17	3503.67	3286	3421	2764.5	2522.2	2643.44	3380.75	3047.25	3830.57	3645.22	2620.67	3171.44	2607
	2386.33	2501	2452.5	2596.6	2373.44	2690.5	3034.11	2648	2517.88	2958.71	2694	2963.33	2783.5	2602.67	2461.14	2583.86	3084	2896.11	2765.89	3096	2742.12	2845.62	3195.17	2332.43	3030.33	2706.17	2727.56	3051.67	3532.57	3375.14	3042	2832.22	2571.12	3621	2853.22	3351.33	3526.44	3379.5	3500.67	2722.17	2517.4	2666.22	3385.5	2995.75	3947.29	3749.11	2597.67	3230.56	2646.33
	2391.33	2441.67	2443.33	2542.8	2355.56	2706	3015.89	2655	2513.5	2945.14	2736.5	2955.67	2852.83	2634	2473.71	2593	3093	2902.44	2768.44	3091	2770	2802.25	3282.83	2339.29	3029.67	2683.83	2791.78	3025.56	3550.14	3334.57	3013.17	2808.56	2584.38	3640.22	2794.89	3361.17	3591.22	3457.75	3577.83	2719.5	2484.6	2669.11	3383.5	2949.75	4007.43	3801.44	2568.33	3228.22	2650.33
	2360.33	2361.67	2450.33	2523.8	2353.89	2680.5	2998.44	2647	2506.5	2909.29	2655.25	2898.67	2832.5	2671	2451.57	2603	3065.67	2878.11	2763.67	3051.25	2753	2779	3270.17	2339.43	3042.89	2661	2776.67	3011.22	3505.29	3357.57	2976.33	2797.78	2538.12	3687.67	2730.56	3342.67	3579.56	3438	3601.5	2664.67	2454	2675.11	3316.25	2896	3963.29	3844	2522.17	3190.78	2583.33
	2325.33	2306.33	2411.67	2504.4	2331.11	2598	2942.78	2596.25	2477.62	2809.43	2638	2878.33	2815	2588.5	2402.86	2595.71	3000.67	2816.22	2693.44	3018.25	2659.88	2772.12	3237.33	2299.71	2960	2585.5	2715.78	2932.33	3483.86	3369	2957.5	2727.44	2462.5	3685.78	2698.44	3259	3456.89	3338.75	3571.83	2605.17	2415.8	2631.11	3273.5	2795.75	3923.29	3769.33	2459.17	3122.33	2523.33
	2284	2296	2348	2483.2	2304.78	2532.25	2849	2555.75	2435.25	2696.29	2590	2800.67	2755.33	2549	2343.29	2585.71	2954	2768.78	2674.89	2954.25	2593.38	2734.5	3179	2275.57	2911.78	2493	2715.22	3105.78	3379	3311.14	2911	2670.22	2401.88	3602.33	2688.89	3164.83	3374.33	3296.5	3529.83	2556.67	2371.8	2552.78	3183	2731.75	3811.29	3736.78	2422.17	2994.44	2497.33
	2265.33	2221	2326.67	2449.2	2288.44	2513.25	2810.33	2497	2405.75	2664.43	2524.25	2757.33	2702.83	2512.83	2285.43	2549.71	2859.67	2713.78	2612.44	2900.5	2557.75	2717.12	3177.33	2260.14	2833	2440.33	2690.67	2850.22	3394.43	3193.71	2788.83	2572.44	2373.88	3474.11	2605.67	3094.83	3314.33	3195.25	3446.83	2502.33	2323.4	2490.22	3068.25	2632.5	3704.43	3640.78	2361.5	2894.22	2441.33
	2208.33	2177	2267.5	2418.2	2264.44	2478.75	2725.78	2429.5	2355.5	2661	2450.25	2661	2628	2452.33	2247.86	2488.14	2786.67	2647.67	2508.89	2782.5	2493.75	2610.5	3080.33	2248.29	2739.89	2384.67	2672.44	2765.78	3294.86	3092	2672.17	2493.33	2353.38	3372.44	2488.11	2991.67	3161.44	3108	3333.83	2454.5	2278.2	2394.67	2935.75	2567.5	3552.86	3482.56	2330.83	2796.78	2395.33
	2172	2165.67	2244.5	2393.2	2228.22	2418	2608	2395.75	2315.5	2580.86	2440	2614.33	2556.83	2376	2211.57	2420.29	2702.33	2562	2426.44	2697.75	2384.38	2516.62	2972.33	2250.71	2616.22	2327.33	2541.89	2644	3190.71	2968.29	2576.67	2443.78	2309.25	3214	2423.22	2844	3032.11	2971.5	3161.67	2386.5	2229.2	2318	2850.75	2476.75	3363.86	3280.78	2274.33	2690.56	2376.33
	2136	2131	2178	2324.6	2165.56	2354.75	2515.33	2351.75	2258.12	2485	2379.5	2526.33	2504.5	2319	2172.14	2348.57	2566	2472.44	2400	2597.25	2303.25	2432.5	2836.5	2211.29	2551.22	2265.33	2448.89	2587.11	3060.71	2837.57	2503.33	2373.67	2239.12	3133.56	2353.11	2747.5	2929	2843	3042.5	2339.5	2189.6	2268.67	2762.5	2439	3189.43	3181.78	2221.17	2583.11	2312.33
	2111.83	2105.67	2160.67	2295.2	2129	2293	2441.56	2344.25	2253.88	2418.71	2287.5	2426.67	2431.83	2282	2131.29	2268.71	2509.33	2429.11	2306.11	2517.25	2231	2380	2757.17	2195.86	2491	2200.5	2360.56	2496.11	2850.86	2746.14	2438.83	2308.22	2194.5	2985.33	2270.78	2657.17	2826.89	2767.25	2893.17	2285.17	2152	2215	2689	2361.25	3060	3105.44	2198	2511.33	2267.67
	2083.33	2115.33	2113.5	2269	2108.22	2240	2397.33	2300.25	2229	2359	2220.5	2343.33	2373.83	2251.33	2087.43	2234.86	2458	2392.44	2252.11	2455.75	2185.5	2380.5	2701.67	2188	2432.22	2163.5	2279.33	2421.78	2776.57	2665.43	2374.33	2280.78	2161.25	2856.33	2217	2561	2723.56	2641.75	2757.17	2226.33	2128.4	2181.11	2557.75	2312	2937.29	2982.56	2152.5	2439	2254
	2079.17	2154	2093.5	2267.6	2083.78	2192.25	2344.89	2256.25	2196	2330	2175.5	2278.67	2349.5	2219.67	2085.43	2180.57	2352	2316.67	2237.78	2410.25	2165.62	2339.75	2603	2167.43	2385.11	2152.67	2246.22	2378.22	2797.71	2575.43	2324.17	2260.56	2119.75	2767.11	2222.33	2488.83	2654.33	2607	2657.83	2193.83	2102.6	2164.89	2527	2276.5	2811	2840.78	2125	2381.44	2207
	2075.83	2177.67	2090.83	2256.8	2083.11	2158	2318.89	2261.5	2195.5	2328.43	2160	2237	2308.17	2191	2061.86	2142.86	2344	2294.22	2232.78	2354.5	2143.88	2307.5	2562.67	2147.14	2327.44	2142.5	2217.56	2345.33	2814.43	2519.57	2314.67	2241.33	2102.5	2739.44	2251.44	2462.5	2596.11	2575.25	2596.67	2189.83	2106	2164	2478.25	2288.25	2687.86	2786.56	2121.5	2357.56	2214.67
	2092.67	2199.67	2091.83	2341	2097.44	2142.75	2321.67	2292.5	2226.12	2304.57	2155.25	2217.67	2296.67	2168.83	2060.71	2149.86	2322.67	2292.89	2228.11	2312.75	2140.75	2303.25	2515	2129.43	2335.22	2131.67	2212.78	2339.56	2742.29	2471.29	2299.67	2249.56	2093.62	2674.22	2310.22	2424.83	2563.78	2538.25	2531.5	2186	2100	2155.11	2430.25	2291	2636.14	2747.89	2136.67	2364.11	2206.33
	2106.83	2276.33	2126.83	2313.8	2115.56	2169	2333.44	2320	2203.5	2326.14	2154.25	2240.33	2276.83	2161	2070.29	2145.43	2328.67	2283.78	2235.11	2337.75	2147.88	2327.88	2502.67	2114.71	2354	2162.67	2217.33	2318.11	2682.29	2474.29	2305.83	2290.22	2093.62	2602.22	2343	2409.67	2564.78	2596	2506.33	2214.83	2131.4	2189.56	2449.5	2315	2629.71	2693.33	2155.33	2362.78	2224.33
	2129.17	2335	2155.33	2346.4	2139.89	2211.75	2387.56	2363.75	2181	2388.43	2191.75	2264.33	2283.17	2159.5	2095.71	2162.29	2344.67	2320	2239.78	2369.5	2194.25	2350.38	2526.33	2114.29	2349.22	2175.67	2273	2355.44	2647.86	2475.86	2296.83	2289.78	2116.12	2596.33	2355.22	2447	2606	2635.5	2512.67	2248.5	2146.6	2224.11	2451.25	2369.5	2615.14	2680.11	2176	2393.11	2217.33
	2159.33	2366.67	2169.5	2360.8	2154.78	2260.5	2449	2405	2201.75	2449.71	2241.25	2299.33	2333.33	2192.67	2105.71	2173.29	2429	2352.44	2271.56	2410.5	2253.5	2421	2556.83	2129.43	2363.67	2219.17	2326.11	2414.33	2657	2498.14	2323.17	2315.89	2120.5	2692.67	2412.22	2469.5	2632.44	2691.5	2566.33	2300	2183.4	2280.33	2523.5	2411.75	2641.57	2701.67	2228.67	2442	2248.67
	2177.67	2407	2199	2379.8	2199.56	2298.75	2565.11	2420	2220.25	2489.14	2296	2361	2360.5	2234.67	2126.57	2205	2487.67	2382	2318.44	2477.75	2302.5	2496.12	2595.67	2194.43	2433.22	2253.5	2349	2443.89	2707.86	2516	2512.83	2360.44	2150.5	2758.11	2465.89	2540	2671.56	2788.25	2607.83	2343.67	2229.2	2346.89	2571	2416.25	2717.43	2758.11	2276	2482.44	2267.33
	2206.83	2421.33	2213.17	2408.6	2242.67	2336.75	2645.44	2459	2240.5	2516.86	2362.5	2427	2420.83	2304.5	2152.43	2244.71	2547	2419.33	2363.44	2566	2354	2580.75	2592.83	2334.43	2528.33	2320.5	2431.56	2542.89	2825.43	2582.71	2479.83	2401	2177.12	2856.33	2507.78	2632.5	2728.22	2944.75	2673.67	2404.67	2252	2421.78	2640.5	2468.25	2778.71	2866.44	2302.67	2582.11	2289.67
	2227.17	2421.67	2259.83	2405.8	2283.22	2386.75	2744.22	2467	2251.75	2587.57	2414	2515	2443.5	2358	2188.43	2294.71	2590	2464.89	2414.11	2641.75	2412.12	2661.5	2662	2274.14	2583.22	2365.83	2498.67	2633.44	2873.86	2666.29	2551.83	2427.89	2208.88	2954.44	2545	2684	2809.44	3007	2758.67	2447.83	2286.4	2482.33	2732.5	2517.62	2916	2927.67	2364.33	2639.44	2324
	2262.5	2467	2323.67	2422.8	2300.89	2472.75	2816.78	2492.75	2289.62	2662	2497.25	2578.67	2469.67	2392.5	2213.43	2354.71	2640	2498.78	2436	2662.5	2461.38	2705	2758.33	2299.29	2637.67	2396.83	2558.56	2748.67	2925.43	2783	2634.17	2470.11	2269.12	3032.11	2565.78	2761.5	2856.11	3083.5	2842	2500	2307.2	2493.22	2865.5	2550	3038.43	2989.78	2421.67	2723.11	2368
	2294.83	2435.33	2374	2407.2	2334.33	2543.25	2849.44	2525.75	2311.25	2723.71	2553.75	2618	2510	2424	2259.14	2407.86	2743	2549.78	2504.11	2738.5	2548.38	2727.62	2817.5	2381.14	2713.44	2423.33	2591.33	2857	2964.29	2868.86	2690.33	2491.78	2307.12	3180.22	2556.22	2815.33	2927.44	3155.25	2948	2525.83	2323.4	2496.11	2944.75	2573.25	3153.29	3105.67	2450.17	2844.78	2387.67
	2307.83	2414	2370.5	2458.2	2385	2581.25	2828.11	2535.5	2325.88	2735.29	2568.5	2700.33	2536.5	2453	2325.71	2443	2774.67	2594.67	2532.11	2840.5	2572.5	2780.75	2915	2452	2753.22	2482.67	2631.78	2960	3025.71	2967.43	2743.33	2545.11	2321.25	3290.67	2558.44	2908.5	3011.67	3214	3019.5	2557.33	2348.4	2519.22	3020	2610.5	3265.14	3228.78	2481.17	2973.89	2404.67
	2296	2419	2397.17	2461.4	2393.22	2586.5	2755.22	2581.5	2360	2727.86	2644.25	2740	2595.33	2464.83	2346.29	2471.43	2796.33	2633.44	2565.22	2886	2572.75	2824.38	2971.67	2457.43	2794.11	2492.67	2669.33	3019.33	3071.43	3032.86	2793.33	2581.44	2326.12	3381.11	2558.89	2976.33	3115.56	3318.25	3061.17	2550.5	2345.4	2531.89	3008.5	2596.75	3336.29	3275.67	2507.17	3024.33	2428
	2287.5	2386	2411	2496	2411.56	2629.5	2774.33	2615.5	2384.5	2767.86	2653.25	2772.67	2631.5	2501.67	2376.14	2491.71	2842	2651.44	2576.44	2897	2604.38	2845.5	3014.5	2446	2818.78	2520.17	2657	3052.11	3111.71	3086.86	2815.33	2647.56	2349	3435.78	2510.67	2989.33	3172	3391.75	3145.5	2588.33	2340.6	2532.22	3010.5	2599.25	3410.86	3314.22	2499.5	3014	2449.67
	2306.5	2379.67	2440.67	2522.8	2411	2729.25	2774.56	2601	2415.62	2789.29	2727	2798.67	2696.33	2519.17	2378.14	2501.43	2827	2661	2574.44	2905.5	2603.75	2874.88	2991.33	2501.71	2788.89	2489.17	2663.22	3042.78	3179.29	3114.86	2766	2647.22	2360.38	3456.33	2490.56	2977.17	3226.44	3430.25	3191.33	2555.83	2359.4	2509.89	2974	2574	3463.14	3341.33	2500.17	2974.33	2470.67
	2307.17	2327.33	2428.17	2549	2383.11	2729	2743	2570.25	2397.25	2730.57	2757.5	2787.33	2713	2537.17	2338	2515.71	2813	2641.11	2519.89	2923.25	2580	2817.38	2935.17	2453	2781.78	2508.17	2679.56	2981.67	3142.86	3132.14	2730.17	2605.78	2364.25	3496.44	2455.11	2985.67	3222.89	3414	3181.67	2519	2331.4	2483.78	2897.5	2562.5	3518.29	3294.33	2455.67	2906.67	2471
	2300	2277.33	2397.83	2499.4	2368.44	2689.75	2686	2501	2395.75	2714	2687.25	2760	2668	2540.33	2333.71	2500.86	2828	2639.67	2484.56	2850	2543.62	2803.12	2906.5	2413	2743.78	2423.17	2634.78	2917.33	3074.71	3066.86	2683.5	2561.22	2301.88	3427.11	2412	2934.33	3183.78	3326	3102	2481.33	2302	2466.78	2847.5	2531.5	3460.43	3268.22	2444.5	2878.89	2445.67
	2274	2293.33	2352	2478.8	2353	2589.25	2638	2466.75	2367.5	2665.71	2606.75	2708	2625.5	2500	2300	2469.86	2787.67	2622.22	2424.22	2794.25	2482.5	2785.5	2872.67	2368.57	2698.89	2346	2567.56	2818.78	2972	3010.29	2653.83	2509.22	2316.25	3352.22	2392.56	2896.83	3085.89	3244.5	3054.33	2454.5	2293.2	2438.78	2778.75	2477	3357.86	3248.44	2379.67	2846	2438
	2244.83	2310.67	2324.5	2442.4	2349	2534	2589.11	2426	2350.69	2642.14	2541.5	2637.67	2590.17	2466.17	2270.57	2382.29	2759.67	2614.33	2382.33	2736	2407.38	2708.62	2822	2328.14	2637.11	2328	2489.67	2736	2880.29	2948.57	2597.17	2496.22	2279.12	3284.11	2360.33	2842.33	3010.67	3148	2979.83	2400.83	2254.2	2382.89	2677.5	2453.25	3304	3177.11	2341.83	2819.33	2386.33
	2207.5	2305	2297.33	2466.2	2322.22	2496.25	2530.11	2389.75	2317.38	2624.57	2536.25	2595	2540.5	2412.83	2242.43	2349.43	2714.67	2569.22	2326.78	2698	2340.62	2637.38	2752.17	2288.29	2584.67	2279.33	2441.78	2695.78	2779.14	2901.71	2516	2431.22	2245.62	3116.33	2310.56	2754.33	2987	3017.75	2884.17	2345.83	2225.4	2327.22	2633.5	2409.5	3227.71	3084.89	2303.67	2753.56	2315.67
	2193.33	2277.67	2252	2464	2301.67	2441.25	2482.89	2366.25	2316.38	2553.29	2486.25	2526.67	2494.83	2340.17	2228.86	2311.86	2645.33	2524	2284.67	2668	2292.88	2586.88	2705.33	2239.71	2532.44	2260	2370.78	2621.22	2703.14	2790.57	2501.17	2424	2203.75	2995	2274.78	2690	2919.22	2913	2833.17	2271	2199.2	2298.11	2564	2373.25	3158.57	3012.33	2254.33	2730.78	2308.67
	2181.83	2296	2234.67	2444.2	2257.56	2416.75	2428	2366	2275.38	2501.29	2452.75	2470.67	2418.17	2274	2209.57	2282.57	2567	2476.11	2256.44	2632.75	2253.5	2566.5	2636.33	2199.71	2484.56	2209	2309.11	2594.11	2661.71	2663.29	2468.33	2416.78	2191.88	2873.22	2252.33	2643.33	2884	2851.25	2768.17	2244.5	2175	2258.33	2528.75	2339.5	3058.57	2910.22	2230.83	2677.44	2285
	2164.83	2256.33	2202	2396.4	2220.28	2380.25	2431.78	2341.25	2234.88	2451.71	2400.75	2403.67	2378.83	2238.5	2170.43	2240.71	2496	2440.11	2203.67	2541.5	2227.88	2516	2558.17	2200.43	2432.56	2175.83	2277	2517.56	2596	2582.29	2388.5	2350.33	2184	2764.56	2259.89	2580.5	2816.56	2786	2682.5	2234.83	2141	2233.33	2435.25	2304	2999.43	2836.56	2219.5	2634	2286
	2167	2274	2187.83	2381	2186	2342.5	2398.22	2318	2211	2415	2356.25	2355	2340.5	2202.5	2131.14	2223.43	2436.67	2392.78	2176.22	2485.25	2193	2513.88	2528	2189.71	2391.22	2165.17	2247.11	2429.89	2553.71	2509.71	2348	2325	2179.25	2650.89	2259	2503.17	2765.11	2704.25	2598.33	2207.67	2154.4	2217	2414.5	2273	2898.71	2756.56	2178.17	2577.44	2244.67
	2152.67	2280.33	2162.17	2368.2	2164	2350.75	2378.67	2306.25	2191.75	2393.29	2351	2313.33	2315.5	2166	2124.14	2220.14	2413.67	2353.78	2159.44	2433.5	2197.12	2535.38	2499.67	2194	2372.89	2156.5	2239.56	2425.44	2486.29	2467.29	2319.5	2274.44	2158.25	2637	2243.22	2445.83	2717.44	2705.5	2552.33	2177.83	2141.6	2201.33	2372.75	2257.75	2864.71	2725.44	2165.33	2517.78	2232.67
	2130.33	2320.67	2145.83	2318	2156.67	2380.25	2401.78	2313	2168	2363.29	2342.75	2316.67	2295	2135	2112	2214.43	2380.33	2347	2129.44	2402.5	2198.25	2519	2481.33	2178	2438	2162.67	2224.56	2412.67	2457.43	2436	2305.5	2252	2162.25	2610.33	2209.44	2400.67	2694.67	2710	2531.83	2174.17	2147.6	2196.56	2353.75	2251.5	2865.14	2693.44	2160.5	2438.33	2208.67
	2131.83	2370	2128.67	2321.6	2154.22	2364.5	2390.44	2309.25	2172.88	2354	2338.25	2332.33	2323.5	2131	2122.14	2234	2410.33	2338.33	2155.78	2385.5	2231.62	2537.75	2472.5	2177.71	2421.22	2163.33	2244.78	2431.89	2439.29	2427.86	2294	2231.67	2169.25	2597.11	2213	2402.33	2691.11	2711.75	2562.17	2179	2163.2	2218.56	2348	2250.5	2872.14	2694.11	2154	2416.22	2223
	2142.83	2419	2125.67	2359.2	2143	2381.75	2404.44	2351.5	2168.88	2368.29	2360.5	2376	2317.17	2132.67	2123.71	2250.29	2402	2353.22	2166.78	2381	2246.75	2587.38	2565.5	2175	2370.44	2193.67	2279.56	2455.11	2432.29	2595	2308.83	2223.56	2177.12	2595.44	2247.56	2412.67	2721	2721.75	2605.33	2183.67	2184.6	2245.33	2377.25	2286.25	2902.86	2696.33	2180.5	2437.11	2237.67
	2164.17	2403.67	2161.83	2337.4	2150.22	2369.75	2442.11	2337	2189.25	2407.14	2373.5	2408.33	2314.83	2148.17	2119.86	2288.86	2435.67	2374.56	2180.33	2460	2290.38	2638.88	2446.33	2210.43	2386	2220	2334	2500.33	2472.86	2462.29	2329.5	2242	2209.5	2590.11	2289.56	2428.5	2722	2748.25	2622.33	2208.5	2209	2289.11	2402	2300.5	2896.71	2709.22	2209	2472.44	2267.67
	2203	2459.33	2167.33	2375.6	2169.56	2373.25	2461.78	2342	2190.5	2434.71	2395.75	2429.33	2324.83	2175.17	2144.43	2316.29	2485.33	2400.89	2222.22	2497.25	2359.62	2705.75	2474.83	2224.57	2432.44	2279.17	2407.11	2602.44	2554.86	2502	2361.33	2272.22	2262.75	2671.44	2333	2457.17	2778.67	2811	2663.5	2291.83	2229.6	2329.11	2454.25	2350.5	2900.57	2750.89	2251.67	2519	2272.67
	2238.83	2552	2203.33	2404	2194.89	2410.25	2508.89	2362	2195	2474.86	2423	2496.33	2361	2234.83	2156.43	2358.86	2516.33	2454.22	2274.33	2538.75	2424.62	2747.88	2524.17	2256.71	2493	2329.67	2443.22	2693.44	2620.57	2556.29	2407	2300.44	2308.88	2759.44	2353	2540.5	2860.89	2874.5	2768.83	2331.17	2250	2402.67	2510.25	2399	2950.71	2852.56	2277.5	2542.22	2339.33
	2283	2485	2255.83	2423	2271.44	2471.75	2548.33	2399.75	2238.5	2681	2489.75	2516.67	2408	2364.17	2182	2406.71	2551.33	2506.89	2319.89	2607	2519	2796.88	2570.33	2293.43	2574.67	2370.17	2513.78	2764.56	2694.71	2675.86	2484.33	2349.56	2366.25	2907.44	2393.22	2612.33	2917.22	2984.25	2851.67	2380	2256.6	2439.89	2569.5	2421.25	3048.86	2987.78	2323.17	2572.44	2376.33
	2337.5	2471.33	2293.33	2455.4	2326.11	2523	2602.89	2412.5	2254.25	2618.57	2572	2655.33	2463.33	2334	2235.57	2487	2606.67	2560.11	2384.89	2689.5	2594.88	2841.38	2654.5	2354.86	2630.56	2409.67	2562.78	2860.78	2762.57	2778.57	2553.5	2372.22	2414.62	2986.33	2416.89	2686.5	3003.22	3070.75	2968.17	2401	2297.6	2470.78	2649.25	2466.5	3119.43	3077.44	2336	2627	2462
	2365.5	2518	2360.17	2489.6	2380.22	2552.25	2624.44	2423.5	2305.12	2671.29	2601	2703.33	2530.67	2403.5	2302.71	2523.14	2709	2609.44	2444.11	2771	2679	2930.62	2709.17	2405.29	2696.67	2428.83	2632.78	2967.44	2852.29	2857.71	2618.17	2388.56	2456.88	3134.89	2457.78	2731.67	3166.67	3207	3077.33	2426.17	2349.4	2535.89	2629.75	2519.25	3193.43	3211	2365	2669.78	2514.67
	2372.67	2485.33	2402.33	2503.6	2453.89	2627.75	2699.67	2448.5	2346	2752.43	2640	2751.67	2587.67	2472	2386	2552.86	2723.33	2630.89	2501.44	2856.5	2719.75	2997.62	2807.67	2475.43	2759.44	2436.67	2723.78	3087	2924.43	2930.14	2674.17	2402.78	2533	3229.56	2516.89	2822.17	3229.22	3293.25	3107.67	2445.33	2384.8	2579.11	2683.75	2511	3320.43	3298.78	2391.67	2712.89	2533
	2403.5	2439.67	2460.5	2531.8	2518.22	2648.5	2734.56	2481.75	2366.88	2779.14	2718	2841	2625.17	2485.33	2484.71	2600.29	2798	2672.56	2573.78	2924.25	2748.12	3030.88	2830.33	2490.43	2825.44	2488.83	2795.11	3148.67	2958.29	3007.14	2711.83	2417.56	2573.88	3285.89	2543.22	2908.17	3275.44	3395.25	3151.67	2491.83	2414.8	2606.56	2716.25	2531.5	3408.14	3376.89	2387.17	2733	2568
	2398	2413	2499	2529.2	2589.33	2675.5	2679.67	2453.75	2397.12	2812	2714.25	2847	2640.83	2534.67	2518.71	2627.43	2824	2726.11	2585.78	2961.75	2746	3093.75	2864.33	2527.86	2867.56	2487.17	2873.22	3218.11	3016.86	3061.71	2775.5	2426.56	2595.75	3332.56	2569.89	2995.33	3335.67	3469.75	3186.33	2478.83	2441.2	2624.89	2743.5	2564.25	3467.14	3520.33	2397.17	2791.67	2557.67
	2426.33	2373.67	2529.5	2490.2	2619	2714.25	2685.67	2478.75	2440.81	2856.29	2734.75	2892	2691.33	2514.5	2591.71	2652.57	2815	2749.22	2605.78	3054	2767.62	3125	2892.83	2541.14	2881.11	2481.83	2889	3274.89	3073.57	3102.71	2817	2425.78	2592.88	3365.33	2578	3018.33	3423.56	3526.25	3215	2477	2454	2682	2753.75	2567.5	3570.29	3566.67	2410.17	2792.56	2551.67
	2427.17	2304.67	2533.5	2492.8	2616.33	2660	2701.56	2522.75	2456.62	2897	2808.5	2936	2709.67	2529	2624.86	2679.14	2895.67	2752.11	2619.89	3150.75	2777.12	3157.88	2923.83	2551.71	2903.89	2457.17	2938	3323	3111.71	3127.43	2820.17	2432.56	2578.62	3492.44	2591.11	3043	3487.67	3590.75	3266.5	2457	2457	2704.33	2823.75	2569	3608.29	3607.33	2427.17	2812.67	2554.33
	2442.5	2256.33	2502.5	2504.6	2627.56	2684.5	2641.44	2526.75	2433.5	2954.57	2804.25	2953	2709.17	2520.17	2581.57	2697.29	2928	2806.11	2628.44	3151.75	2810.75	3186.75	2980.33	2560.29	2914.11	2440.5	2984.11	3330	3109.29	3142.29	2842.67	2476.22	2554.12	3354.22	2608.56	3028.5	3575.22	3595.5	3278.33	2440.83	2454.6	2682.89	2813.25	2571	3635.57	3564	2419.17	2813	2556.33
	2450.5	2226	2495	2536.4	2645.89	2692.75	2591.22	2555	2435.62	2911.29	2823	2877	2673.5	2483.5	2586	2692	2908	2789.33	2604.89	3162.25	2810.12	3182.88	2963.67	2571.14	2961.67	2441.67	2980.22	3299.78	3096.29	3122.71	2901.67	2433.78	2531	3353.11	2592.67	2995.5	3618.22	3596.25	3302.83	2406	2437.8	2654.56	2802.25	2560.75	3683	3564.67	2403.17	2840.33	2566.67
	2442.17	2196	2480.83	2458.6	2703.67	2641.5	2611.22	2564	2405.38	2869.86	2840	2832.67	2684.17	2436.17	2547.86	2664.14	2928	2780.11	2597.78	3144.5	2778	3115.75	2950.67	2557.43	2886.33	2414.33	2978	3262.44	3066.14	3101.57	2887.17	2432.22	2530.62	3337.11	2573.56	2965.17	3578.89	3551	3283.33	2399.5	2410.6	2618	2756.5	2553.75	3710.43	3551.44	2392.83	2830.44	2532
	2459.67	2191.67	2504.67	2403	2698.22	2586	2619.56	2518.5	2358.75	2886	2783	2820.33	2688.83	2393	2519.14	2627.86	2933	2739.11	2573.67	3115.25	2738.25	3030.75	2950.33	2537.57	2874	2404	2969.33	3250.67	3045.43	3121.43	2885.83	2406.89	2492.75	3288.11	2591.67	2941.83	3578.56	3511.75	3274.5	2380	2378.4	2603.44	2751	2511.25	3701.43	3529.67	2354.67	2795.44	2529
	2464	2185.67	2459.5	2358.6	2642.11	2590.5	2579.44	2497.75	2333.12	2836.57	2764.75	2766.33	2596.67	2361.83	2479.86	2628.57	2871.33	2746.11	2584	3118	2687	3016.38	2950.83	2475.86	2824.22	2394.67	2944.22	3215.67	3038.57	3148	2828.67	2388.89	2466.88	3306.78	2546.22	2883.83	3539.11	3443.25	3296.67	2326.67	2368.6	2589.78	2742	2493.5	3655	3499.56	2337.5	2772.22	2543.33
	2459.33	2162.33	2425.17	2349	2577.89	2543.75	2543.44	2492.25	2337.5	2783.71	2690.75	2734.33	2545.5	2319.67	2459.29	2612	2856	2721.56	2535	3046.5	2654.5	2970.5	2912.67	2448.43	2766.44	2350.67	2941	3159.56	2996	3111	2763.17	2363.67	2414.25	3238.22	2542.11	2828.83	3481.67	3368	3249.67	2297.83	2318.6	2570.67	2668.75	2464.5	3580.71	3450.33	2330.5	2714.44	2515.33
	2416	2178	2451	2305.2	2497	2445.25	2489.22	2488.75	2321.88	2757.57	2652.5	2662	2511.5	2287	2441.86	2556.57	2819	2713.44	2513.33	2985.25	2615.62	2897.75	2870	2430.71	2740.89	2314.83	2888.44	3110.22	2954.43	3065.43	2689.33	2334.67	2371.88	3167.78	2524.67	2741.67	3422.44	3344	3193.67	2284.67	2300.6	2566.89	2629.5	2431.5	3500.43	3399.11	2296.83	2689.78	2491.33
	2369.67	2205.67	2416.67	2285.2	2465	2388.25	2461.33	2467.25	2276.25	2686.43	2720	2696.33	2492.5	2249.5	2434.71	2577.43	2785.33	2722	2468.44	2892.25	2564	2882.12	2824.83	2417.43	2675.78	2290.83	2818.11	3118.67	2932.14	3039	2660	2313	2345	3133.44	2527	2705.17	3366.78	3290	3163.83	2246.67	2272.2	2537	2602.75	2413	3420.43	3365.89	2265.67	2645.33	2494.67
	2334.17	2231	2400	2265.6	2403	2375	2402.67	2428.75	2260	2615.71	2693	2645.67	2446.5	2217.67	2396.14	2542.14	2707.33	2729.44	2437.56	2822.25	2542.12	2890.12	2823.5	2413.86	2663.22	2272.67	2728.44	3064.33	2940	3026.29	2557	2286.67	2321.5	3074.22	2534.33	2657.67	3310.11	3289.25	3095	2245.67	2255.2	2534.67	2587	2399.5	3386.14	3272.67	2265.83	2615.56	2516.33
	2325.5	2250	2387.17	2248.8	2380.78	2366.25	2381.56	2384	2228.62	2597.29	2692.25	2650.67	2406.33	2199.33	2356	2573.86	2670.67	2688.89	2381.56	2766.75	2501.12	2868.25	2812.83	2403.71	2599	2257.33	2682.67	3048.11	2890.71	2997	2491.5	2287.44	2312.5	3013.56	2543.78	2594.17	3292.33	3225.25	3086.33	2235.83	2262.8	2524.44	2569.5	2380.75	3365.57	3230.56	2254.67	2578.44	2487
	2287	2263.67	2350.17	2226	2382.33	2374.25	2352.44	2369.75	2206.25	2552.57	2681.75	2630	2389.83	2199.83	2318.14	2619	2704	2668.67	2336.33	2717	2491.75	2807	2769	2387.14	2562.33	2225.33	2628.56	3012.78	2852	2934.14	2448.83	2269.56	2296.88	2958.33	2554.78	2574.5	3186.89	3209.25	3040.67	2248.67	2257.2	2482.44	2595.25	2401.75	3331	3179.33	2266	2581.33	2474
	2293.17	2273.67	2374	2233.2	2392.89	2387	2333.33	2353.25	2198.12	2531.57	2646	2625.33	2395.5	2209.83	2322.29	2641.71	2676.33	2724.44	2323	2703	2504.75	2805	2796.67	2353	2532.33	2216.67	2641.11	2980.78	2820.29	2868.43	2438.33	2273.56	2298.12	2900.44	2549.33	2582.33	3142.44	3167.75	3046	2241	2248.4	2495.22	2574.75	2408.25	3299.29	3147.67	2266	2566.22	2506.67
	2287.83	2337.67	2402.17	2238.4	2390.11	2405	2335.22	2326.25	2214.25	2474.29	2615.5	2606.67	2405.83	2215.67	2314.43	2675.71	2639.67	2743	2319.11	2719.75	2522.62	2863	2806.5	2338	2520.89	2217.5	2634.56	3044.67	2827	2845.57	2450.17	2294	2305.5	2859.22	2577.89	2562.5	3149.78	3185	3023.67	2258.5	2278.2	2492.56	2616	2443.5	3297.14	3171.33	2263	2570.22	2524
	2299.17	2384.33	2467	2246.6	2413.44	2457.5	2347.56	2330.5	2207.5	2441.86	2635.5	2601	2401.67	2254.67	2334.57	2703.43	2641.67	2762.33	2354	2723.75	2566.12	2878.38	2895.83	2376.29	2553.44	2227.83	2630.89	3047.11	2840	2870.57	2473.33	2320.56	2319	2870.78	2614.78	2596.17	3135.22	3207.75	3040.67	2245	2295	2505.67	2626.75	2412.5	3311.43	3205	2272.17	2553.78	2513.67
	2314.17	2414	2537	2262.2	2453.56	2477	2374.89	2316.25	2247.88	2420.57	2594.75	2637.33	2418.83	2294.83	2368.57	2736.86	2662	2771.78	2385.78	2724	2623.38	2874.88	2902.83	2409.43	2542.56	2226	2653.89	3042.89	2872.29	2911.29	2492.17	2345.78	2354.88	2893.67	2607.67	2615.33	3134.44	3150.25	3046	2275.83	2301.2	2504.78	2657.5	2457.75	3344	3225.22	2284	2586.44	2567
	2303.33	2422	2594.5	2284.6	2479.89	2474	2409.11	2307.5	2291.5	2395.43	2648.5	2729	2472.58	2364	2392.29	2767.29	2750.67	2816.44	2385.22	2697	2655.88	2902.62	2918.67	2435.57	2555.33	2229.5	2695.11	3109.67	2918.86	2914.29	2496.17	2359.89	2375	2888.89	2625.33	2641.67	3155.78	3197	3079.17	2304.5	2356.6	2547.78	2668.5	2434.75	3375.86	3259.56	2318.83	2588.78	2568
	2317.67	2418.67	2637.33	2318.2	2549.89	2504	2432.56	2315.25	2345.5	2447.71	2691	2746	2483.5	2422.33	2435	2802	2774.67	2791	2396.67	2744	2737.38	2973.25	2914.17	2443.29	2576.33	2243.67	2763.89	3158.89	2994.43	2920	2472.83	2358.11	2408.12	2916.78	2653.22	2688.17	3178.89	3231.5	3094	2320.17	2385.2	2594.67	2720	2463.5	3446.71	3316.78	2345.83	2608.67	2631.33
	2352.5	2446.33	2668.5	2329.8	2611	2587	2468.44	2321.25	2386.38	2475.29	2723.75	2830	2535	2476.5	2422.71	2826.71	2839.33	2848.44	2421.33	2840.5	2823.88	3059.88	2917.33	2489.71	2590.33	2252.17	2857	3221.44	3006.86	3016.36	2458	2373.78	2502.62	2958.67	2660.89	2706.5	3235.33	3279.75	3142.33	2370.5	2413	2669.56	2736	2493.5	3477.71	3412.11	2407.67	2624.44	2645.67
	2403	2459.33	2717.17	2368.4	2710.67	2639.75	2496.11	2375.25	2422.38	2524.14	2776.25	2861.67	2590	2523.5	2479	2846.71	2907	2897.78	2452.56	2907	2890.5	3116.12	2955	2496.29	2642.89	2298	2903.44	3308.33	3114.86	2997.71	2502.67	2396.56	2553.25	3033.89	2697.22	2778.67	3293.33	3316.25	3250.5	2398.67	2471.6	2743.33	2758.75	2497.25	3574.86	3548.67	2471	2672.33	2665.67
	2471.83	2442	2775.5	2391.8	2778.22	2683.75	2514.22	2464.25	2481.38	2572.57	2791.75	2910.67	2647.83	2571.33	2521.71	2847.14	2952	2994.67	2486.11	3017.25	2941	3158.12	3077	2524	2700.89	2286.67	2940.78	3333.44	3132.57	3056.14	2541	2409.78	2566.88	3129.56	2742.33	2841.83	3372.44	3407	3294.5	2456.33	2477.2	2788.56	2822.5	2565.75	3601.29	3600.33	2512.33	2716	2738
	2552.5	2409.67	2732	2416	2865.67	2668	2529.44	2505.25	2528.38	2629.29	2798.75	2959	2684.33	2593.67	2530.43	2860.57	3069.67	3034.78	2516.33	3134.75	2976	3227.38	3173.33	2550.86	2756.56	2313.5	2966.67	3422.89	3262.29	3134	2617	2407.89	2606.88	3220	2783.33	2929.83	3433.78	3453.25	3426.67	2476.17	2497.8	2823.44	2841.5	2563.5	3617.86	3680.89	2531	2753.67	2765
	2632.83	2436	2737.17	2449.6	2920.33	2679.25	2546.11	2566.25	2581.12	2649.86	2820.5	3072.33	2725.17	2620	2555.57	2921.29	3092.33	3062.78	2509.56	3200.75	3007	3276.12	3241.33	2559.29	2826.78	2312.17	3020.89	3469.89	3275.57	3156.43	2663.5	2440.56	2658.12	3257.33	2794.89	2962.17	3485.11	3531	3525.33	2478.33	2508.2	2879.56	2819	2571.25	3665.43	3765.11	2547.17	2785	2802.33
	2705.5	2389	2785	2499.6	2936.44	2728.5	2617.22	2620.5	2634.5	2698.43	2844	3098	2709.67	2628.83	2589	2937	3130.33	3108.56	2539.44	3261.25	3046	3325.62	3338.17	2559.86	2974.56	2324.17	3104.22	3509.67	3287	3225.29	2691	2432.78	2675.12	3295.56	2822.89	3009.33	3559.89	3589.75	3582.33	2511.67	2518.4	2920.22	2856.25	2603.75	3737.29	3867.78	2570.5	2821.33	2840.33
	2741.17	2391	2842.83	2525.4	3027.33	2743.5	2637.67	2669	2697	2711	2877.75	3087.67	2739.67	2640.67	2610.43	3023	3174.33	3086.22	2539.11	3367	3081.5	3346.5	3380.5	2578.29	2905.56	2345.33	3162.22	3514.89	3279.14	3294.43	2748.5	2434.67	2687.62	3384.89	2851.33	3058.17	3602.11	3689.25	3634.5	2515.33	2537.4	2970.56	2896.25	2612	3787.57	3941.56	2590.17	2860.56	2810.67
	2753.17	2407.33	2874.5	2544.4	3069.33	2814.25	2680.67	2705.5	2699.5	2761.57	2962.75	3143.67	2704.33	2655.33	2665.71	3084.71	3253	3074	2542.33	3388	3104.62	3375.25	3449.83	2598.29	2891.11	2360	3211.89	3560.44	3320.71	3370.14	2726.33	2421.89	2671.88	3425.67	2905.78	3058.5	3696.22	3729.75	3681.67	2537.67	2555.8	3024	2931.25	2628.25	3852.29	4038.78	2585.17	2924.33	2812
	2805.17	2401.33	2829.83	2570.6	3088.56	2818	2699.22	2751	2687	2755.14	2994.75	3132.67	2721.67	2644.67	2694	3117.14	3285	3116.33	2541.67	3359.5	3136.12	3346.88	3496.83	2597.29	2902.78	2365.17	3256.44	3552.22	3367.86	3401.86	2742	2418.78	2655.25	3455.33	2896.44	3050.83	3779	3796.25	3785.17	2547.33	2566	3085.11	2931.5	2608.75	3888.29	4072.44	2599.83	2945.44	2838
	2799.67	2372.67	2758.17	2558.6	3024.44	2809	2681.22	2717	2664.88	2725.71	3009.25	3076.33	2713.5	2642.83	2658.86	3169.29	3273.33	3161.89	2521.11	3355.75	3122.38	3366	3473.5	2587.29	2884.56	2361.67	3274.89	3607.89	3358.29	3380.71	2759.83	2448	2654.75	3466.78	2920.78	3025	3740.22	3883	3771.67	2524.5	2565.2	3079.67	2920.5	2618.25	3918.14	4087.89	2578.67	2965.22	2842
	2808.33	2352	2722.33	2559.4	2996.33	2764.75	2657.44	2730.5	2640.38	2696.29	3033.25	3101.67	2688.83	2598.67	2687.71	3207.57	3271.67	3214.44	2516.33	3377.5	3080.5	3289.75	3436.5	2557.57	2876	2355.5	3252.11	3581.89	3282.71	3407	2753.17	2435	2637.12	3476.56	2915.78	3037.83	3678.11	3846.75	3721	2490.33	2518.6	3086.11	2924.5	2590.75	3859.57	4083.89	2566.5	2935.44	2852.33
	2781	2369	2714.83	2567.2	2929	2714.75	2647	2705.75	2575.12	2681	2984	3093.67	2666	2533.83	2659.14	3211.43	3222	3199.11	2474.67	3337.25	3084.62	3297	3393.17	2538	2877.22	2347.17	3243.11	3647.78	3234.43	3376.71	2745.83	2409.56	2620.88	3439	2930.33	2961	3719.56	3858.5	3689.17	2450.17	2507.6	3064.22	2841.25	2564.75	3873.71	4057.22	2529.5	2887	2880.33
	2728	2323	2683.33	2541	2911.33	2680.75	2621.11	2644	2519.62	2655.29	2971.75	3083.33	2617.17	2496.5	2610.29	3246.57	3217.33	3176.11	2481.11	3315.75	3031.88	3278.62	3334.17	2533	2831.11	2318	3198.78	3605.11	3233	3322	2699.5	2401.33	2600.25	3384.78	2915.44	2882	3758	3870.5	3640.5	2436.67	2486.8	3030.22	2874.75	2570	3879.57	3972.56	2484.5	2852.56	2833.67
	2681.33	2304.67	2593.67	2476.4	2838.67	2649.5	2600.44	2574.5	2511	2652.86	3021.5	3055	2579.5	2453.17	2579.86	3247.86	3146.33	3140.11	2451.11	3270	3015.12	3231.12	3226.17	2510.57	2768.56	2317.67	3169.44	3533.33	3194	3221.14	2666	2390.67	2588.88	3317.44	2907.22	2861.83	3708.78	3861.75	3577.67	2420	2471	2998.33	2807.25	2554	3813	3865.78	2477.67	2781.89	2790.33
	2647.33	2306	2516.33	2434.6	2752.56	2631.5	2529.56	2500.5	2474.5	2590.29	3014.25	2999.33	2555.33	2404.83	2550.86	3253.57	3086	3070.67	2440.22	3165.25	2962.5	3170	3090.33	2514.57	2712.67	2293.17	3128	3478.78	3149.71	3138.71	2622.83	2365.22	2567.62	3251.11	2845.11	2790.17	3667.67	3761.25	3500	2428	2450	2977.67	2786.25	2519	3713.29	3770.11	2455.83	2733.11	2775.67
	2603.17	2329	2498.83	2398.8	2644.11	2609.75	2482.33	2445.75	2393.88	2537.29	2964.75	2910	2490	2380.33	2519.86	3234.71	3017	2996.67	2399.44	3105.25	2919.38	3092.75	3020.17	2506.43	2652.89	2303.17	3032	3383.78	3097.14	3063.43	2558.17	2353.56	2509.5	3188.22	2782.22	2733.5	3573	3672	3377.33	2408.33	2422.2	2917.11	2716.75	2495.5	3605.86	3651.44	2429	2696.33	2765
	2582.17	2343.33	2462.33	2412.6	2598.33	2546.5	2435.44	2416.75	2378.62	2525.43	2941.25	2879.67	2461.5	2333.83	2463.14	3196.14	2943.33	2922.44	2371	3076.5	2868	3008	2930.17	2487.14	2574.89	2277.33	3007.22	3350.44	3030.86	2951.57	2538.17	2344.89	2490.12	3102.89	2717.22	2651.5	3429.78	3569	3272.67	2390.83	2411.2	2885.56	2633	2456.25	3491	3526.89	2389.5	2613.89	2748
	2519	2407.67	2447	2362.2	2585.78	2512.25	2410.11	2346.25	2348	2525.57	2870.5	2817.67	2396.67	2316.83	2445.21	3144.14	2889.67	2867.67	2347.56	2957.75	2958.06	2943.5	2885.67	2440	2511.56	2279.5	2902.89	3224.44	3011	2869.71	2493.67	2344.78	2449.38	3057	2655.67	2612	3342.33	3458.75	3189.5	2352	2377.6	2831	2590.5	2408.5	3421	3436.11	2389.5	2549.33	2739
	2482.67	2442	2410.17	2319.4	2567.22	2467.25	2371.78	2332.75	2317.88	2507.71	2808.75	2769.67	2352.17	2280.17	2432.71	3073.43	2817.67	2811	2321.89	2854.75	2842.75	2884.62	2809.83	2414.57	2477.67	2263.17	2905.44	3145.56	3006.29	2847.57	2455	2358.56	2432.88	3013.67	2648.33	2590	3238	3360.75	3149.83	2349.33	2392.4	2824.44	2556	2400	3341.43	3289.44	2377.83	2515.56	2732.33
	2486.67	2426.67	2381.33	2304.6	2567	2418.75	2352.33	2296.75	2310.25	2477.29	2795.25	2718	2322.33	2292.17	2417.71	3007.14	2787.67	2779	2279.44	2812.75	2827.88	2843.88	2753	2396.14	2448.44	2256.33	2874.44	3097.67	2957.57	2794.29	2411.83	2384.89	2429.5	2953.67	2613.44	2560.17	3180.44	3298.5	3093.17	2354.83	2387.8	2795.22	2521.5	2412.5	3247.29	3179.56	2346.33	2470	2689
	2481.5	2424.33	2370.5	2282.4	2571.22	2391.75	2323.78	2266.75	2300.38	2457.71	2747.25	2715.67	2297.17	2284.33	2420.14	2944	2748.33	2770.78	2270.44	2752.75	2784.25	2816.12	2727.33	2359.14	2416.67	2264.5	2844.56	3041.89	2927.14	2747.86	2379.67	2385.22	2432.25	2906.67	2583.22	2553.83	3076.44	3165.25	3040.67	2348.5	2379	2748.11	2511.75	2393.25	3235	3099.22	2360.17	2447.56	2676.33
	2479.5	2401.67	2353.83	2264.8	2569.56	2439	2326.56	2247.5	2286.38	2466.57	2707.5	2655.33	2304.17	2279	2402.57	2914	2729	2740.89	2247.56	2698.5	2822.62	2776.5	2686.83	2337.29	2403.22	2277.5	2808.22	2975	2903.86	2711	2363.5	2377.56	2428.12	2905.89	2556.78	2547.33	3046.33	3148.75	3029.83	2348.17	2401.8	2713.44	2486.25	2406	3219.43	3058.67	2334	2436.89	2660.33
	2473.67	2415	2364.33	2260.2	2594.67	2455.75	2329.78	2266.75	2286.38	2448.14	2650.5	2669.67	2279.67	2288	2394.71	2861.43	2759.33	2704.56	2248.78	2679.5	2776	2752.88	2680.5	2333.86	2391.67	2251.17	2773.11	2975.56	2890.43	2661.71	2357.67	2379.33	2436	2900.33	2523.56	2553	3013	3008.75	3011.33	2340.83	2395.8	2724.11	2474.5	2367.75	3215.71	3040.67	2322.67	2412.89	2635
	2531.17	2434.33	2404	2268.6	2616.33	2431	2359.67	2270.25	2292.88	2457.57	2685.25	2672.67	2291.67	2298.33	2439.57	2841.43	2741	2648.67	2263.33	2656.75	2778.75	2739.12	2660.67	2319.57	2387.78	2242.83	2727.56	2938	2902.86	2636.14	2334.5	2370	2441.12	2896.89	2512.11	2558.33	2988	2950.5	3047.33	2322.5	2423	2711.44	2469.75	2363.75	3199.29	3016.11	2404.17	2405.11	2629.67
	2561.17	2408.33	2433.33	2254.2	2630.56	2444	2350.11	2288.25	2305.62	2435.29	2691.25	2694.67	2298.33	2321.17	2452.71	2818.43	2736	2604.33	2252.44	2649.25	2798	2761.62	2680.67	2306.71	2400.33	2232.5	2702.78	2892.44	2919.14	2652.29	2338.67	2356	2444.12	2899.11	2515.22	2570.5	2964.22	2951.25	3057.33	2346.67	2444.4	2736.56	2462.5	2396.5	3206.71	3007.44	2345	2432.56	2643.67
	2594	2385.33	2463.67	2269.2	2616.67	2405	2378	2313	2373.62	2432	2705	2729.33	2325	2324	2468.71	2830.14	2740.33	2621.11	2259.22	2645.5	2790.88	2778.12	2699	2321.71	2434.78	2226.83	2702.78	2872.56	2917.57	2694.29	2373	2346.44	2458.38	2931.11	2502.44	2594.33	2998.89	2970	3049.33	2324.67	2437.4	2752.67	2521.75	2432	3197.29	3032.44	2361.5	2470.56	2665.67
	2592	2405.33	2487.67	2320.6	2578.22	2409.25	2421.78	2343.25	2431.38	2425.29	2697.25	2764.67	2353	2384.5	2468.43	2825.57	2742.67	2637	2277.22	2641.5	2805.75	2810.88	2707.17	2330.86	2475.78	2252.17	2688.56	2862.78	2909.14	2709.43	2398.67	2357.33	2492.75	2917.78	2534	2616	3059.44	3040	3088.83	2331.5	2441.8	2754.44	2511	2476	3245.14	3057.33	2388.5	2491.89	2676.33
	2625.33	2430	2499.67	2343.8	2582.89	2391.25	2430.33	2356	2491.62	2432.14	2723.5	2783.67	2393.5	2418	2507	2858.57	2768.67	2693.11	2296.67	2689.5	2815.62	2833.38	2731.83	2333.86	2511.78	2271.5	2683.56	2883.67	2968.71	2736.43	2444.17	2375	2486.62	2928.44	2531	2619.33	3069.56	3081.25	3132.83	2330.5	2458.6	2750	2535.25	2480.5	3299.71	3067.33	2378.17	2540.78	2639.33
	2651.33	2438	2548.17	2383.8	2635.33	2393.75	2465.89	2396.5	2539.62	2448.14	2756.25	2819.67	2453.83	2450	2553.71	2892.29	2780.33	2793.44	2299.11	2791	2855.88	2849.38	2756.67	2348.86	2520.89	2271.17	2738.11	2896.78	3006.29	2792.29	2428.33	2381.11	2521.25	2956.22	2567.44	2625.17	3112.22	3119.25	3162.5	2346.67	2462	2769.11	2541.25	2496.75	3331.14	3092.78	2381.83	2586.67	2688.33
	2675.67	2401	2592.83	2436.8	2644.56	2426	2498.78	2425.25	2574.5	2473.14	2767.5	2842.67	2475.17	2492.5	2580.29	2929.86	2823	2709.89	2325.78	2764	2866.38	2872.62	2822.67	2370.86	2570.33	2266.17	2764.44	2897.56	3076.29	2856.14	2581.83	2376	2532.62	2978.33	2588.11	2659.17	3153.33	3148.25	3182.83	2359.83	2483	2803.11	2588.75	2522	3378.71	3140.89	2408.67	2618	2692.67
	2661.83	2412.67	2629.33	2467.4	2656.78	2454.25	2500.78	2435.75	2564.38	2480.71	2760	2861.67	2480.83	2501.5	2605	2980.14	2812	2719.11	2344	2853.75	2866.25	2860.88	2845.83	2386	2582.67	2275.17	2778.11	2933.78	3067.43	2878.43	2494.5	2375	2530.12	2976.33	2629.33	2670.83	3192.11	3211	3285.5	2359.5	2485.6	2841.89	2649.25	2525.25	3381.86	3164.89	2416.17	2664	2707.33
	2635.5	2393.67	2644.33	2481.2	2661.44	2458.5	2527.56	2470.25	2583.25	2510.43	2784	2827	2493	2519.5	2595.43	2993.29	2905	2707.89	2369.56	2812.25	2872.5	2877.75	2902	2390.86	2591	2274.17	2799.22	2926	3073.86	2909	2503.5	2395.44	2554.38	3014.67	2642.22	2701.67	3217.22	3248	3324.17	2378.17	2487.2	2866.33	2657	2502	3396	3200.89	2395.33	2688.11	2730.33
	2618.67	2379.67	2651.83	2500.6	2669	2442	2512.33	2458	2602.12	2558.57	2782.5	2825	2474.33	2496.33	2619.14	2988.57	2935.33	2735.89	2365.56	2859.75	2860.25	2903	2930.5	2395.29	2598.22	2286.67	2828.89	2940.33	3077.86	2945.71	2501	2392	2538.75	3025.56	2654.56	2715.17	3267.67	3256.5	3263	2359	2477.6	2888	2684.5	2514.5	3425	3262.56	2402.67	2727.11	2690
	2578.33	2382.33	2668.17	2506.6	2673.11	2444	2533.67	2482.25	2581.94	2564.57	2827.75	2892	2474.33	2494.83	2638.57	3006.43	2923.33	2749.67	2372.33	2902.25	2856.12	2998.38	2956.33	2389.71	2576.67	2333.5	2858.78	2942.78	3104.29	2956.86	2525.17	2422.56	2513.75	3031.56	2681.22	2720.33	3289.89	3246.25	3291.33	2369.17	2458.2	2891.44	2722	2519	3438.14	3287.67	2400.17	2747.89	2702.67
	2574.5	2325	2633.5	2480.4	2667.78	2437.25	2533.78	2470.25	2561.88	2563.71	2845.5	2956.33	2447	2476.67	2613.43	3055.57	2918.33	2747.33	2415.11	2867.25	2863	2924.38	2941.5	2418	2544.33	2328.5	2878.56	2976.56	3111	2947.14	2559	2427.56	2529.75	3005.89	2720	2703.33	3296.89	3326.25	3256.67	2377.67	2445.2	2874	2713.5	2529.25	3386.29	3309.33	2387.5	2744.11	2694
	2542	2324.67	2577.17	2475.4	2605	2447.25	2539.67	2458	2530.5	2565.14	2840.25	2996.33	2467.33	2432.17	2586.86	3047	2863.67	2728.33	2402.44	2946.25	2823	2893.38	2941	2409	2527.56	2332.67	2864.22	2965.44	3059.86	2910.14	2553.33	2417.89	2508.75	2979.44	2710.44	2686.83	3325.78	3305.25	3220.67	2362	2423	2869.78	2688	2510.25	3357.29	3300.33	2359.17	2695	2668.67
	2524.67	2313.67	2547.67	2445	2597.33	2435.75	2508.56	2444.25	2466.88	2557.29	2833	2994.33	2418.67	2420	2564.86	3068.43	2840.33	2706	2382.67	2913.25	2811.38	2889.88	2928.33	2390.14	2506.78	2336.5	2866.89	2952.11	3055.29	2905.14	2515.5	2396.33	2495.38	2973.89	2682.22	2696	3320.78	3337	3181.83	2336.33	2427	2853.67	2678	2511.25	3376.43	3295.22	2358.33	2677.33	2670.33
	2501.5	2356.33	2527.33	2457	2571.78	2440.5	2505.44	2429.75	2435	2536.86	2825.75	2976.33	2402.67	2409	2525.86	3049.29	2832.67	2711.44	2369.89	2910.25	2763.25	2848.62	2920.67	2375.86	2498.78	2326.5	2835.89	2966.89	3063.29	2894.57	2508.33	2363.11	2477.12	2972.11	2673.44	2689.17	3293.33	3315.75	3175.67	2323.83	2413.6	2809.22	2663	2474.25	3355.86	3290.44	2318.83	2649.67	2628
	2470	2355	2507.67	2422.2	2531.33	2379	2475.78	2404.75	2403.75	2510	2781.25	2977.67	2393.5	2378.5	2523.57	2968.57	2765	2688.44	2353.56	2903.5	2750.62	2869.88	2914.17	2377.86	2520.11	2310.67	2864.44	2985.22	3030.71	2850.29	2491.5	2359.11	2483	2989.67	2666	2679.5	3289.56	3353.25	3146.17	2331.83	2391.6	2840.78	2641.25	2470.25	3352.29	3275.56	2319	2636.78	2613
	2418	2365.67	2452.33	2384.2	2500.44	2357	2455.33	2341.25	2356.5	2516.29	2777.5	2945	2408.83	2302	2501.57	2914.43	2719.67	2647	2313.22	2857.25	2733.12	2834.5	2874.83	2363.57	2442.22	2268	2856.56	2973.22	2997.71	2830.86	2465.17	2327.33	2480.88	2980.67	2648.33	2616	3295.22	3321.25	3122.67	2321.33	2407.6	2824.11	2604.5	2429.25	3292.71	3270.78	2300.83	2602.22	2627.33
	2380.83	2330.67	2438.33	2349.8	2496.11	2334.75	2430	2316	2305.75	2513.86	2750.75	2994.33	2386.33	2287	2459.14	2860.57	2719	2633.11	2309.44	2815	2722.5	2786.38	2851.83	2351.71	2417.33	2278.17	2862.89	2949	2966.71	2834.43	2414.67	2313.11	2460.38	2947.44	2614	2575	3223	3294	3061	2294	2394.8	2809.22	2593.75	2413	3262.86	3242.89	2282.33	2499.11	2619.67
	2375.17	2303.67	2422.83	2273.8	2493.11	2303.5	2417.11	2277	2258.88	2506.14	2724.75	2887.33	2379.5	2262	2425.86	2811.29	2700.33	2630.78	2287.44	2779.75	2679.75	2761.5	2822	2349	2382.78	2269.5	2825.33	2919.22	2917.29	2796.29	2395	2311.78	2449.88	2959.67	2597.67	2526.83	3143.78	3294	3034.5	2298.83	2394.4	2789.33	2557.5	2409.75	3201	3182.78	2274.17	2460.22	2601.67
	2399.17	2317.67	2398	2250.6	2480.22	2283.5	2396.67	2274.25	2214.12	2479	2666.25	2821.67	2323.5	2231.33	2399.57	2778.43	2658	2564.78	2262.33	2705.5	2643.75	2696.38	2755.5	2336.57	2366.67	2246.83	2773.56	2849.33	2862	2735.86	2346.33	2280.33	2436.25	2919.11	2557.33	2480.17	3047.56	3161.5	2955.83	2273	2380.4	2767.56	2502.75	2357.5	3160.14	3126	2272.67	2406.33	2605
	2408.83	2302.67	2366.5	2225.4	2458.33	2298.5	2390.22	2238	2178.38	2478.43	2605.25	2740.67	2301.33	2229.17	2395.71	2722	2658.67	2559.33	2243.44	2638	2603.62	2654.88	2709.67	2330.71	2348.44	2246	2754.89	2792	2798.14	2689.29	2324.17	2279.11	2425.38	2894.22	2529.33	2449.83	2974.44	3112.5	2944	2281.17	2400.2	2763.56	2467	2339.75	3133.43	3063.67	2275.17	2354.44	2597
	2409.33	2291.33	2361.83	2208.4	2439.11	2284.75	2377.22	2243.25	2167	2458.86	2568.75	2700.33	2285.17	2203.5	2377.57	2664.57	2664	2537.44	2233	2710.25	2606.25	2642.62	2686.33	2314.86	2323.89	2248.83	2748	2760.56	2751.43	2675.29	2293.33	2267.11	2410.88	2861.89	2503.67	2421	2894.33	3055.25	2901.17	2260.17	2382.8	2720.22	2427.5	2317	3080.43	2997.56	2261.83	2336.11	2593.33
	2393.67	2303.67	2351.17	2184.6	2419.33	2300.25	2377.44	2243.25	2180.62	2458.29	2523.25	2663.67	2272.83	2197.67	2375.29	2601.71	2680	2537.22	2195.33	2571.25	2682.25	2668.25	2682.17	2302.57	2299.33	2230.83	2714	2700.56	2736.71	2631.57	2304.17	2265.89	2409.75	2867.67	2498.44	2415.83	2866.22	2929.75	2880.83	2239.33	2394.8	2726.78	2450.5	2286.5	3050.14	2961.56	2259	2357.56	2571.33
	2406.5	2298.67	2357.67	2192.2	2446.56	2342	2382.89	2257	2191.5	2454.14	2529.5	2628	2282.17	2202.17	2381.86	2612.57	2671.67	2521.11	2181.78	2552.25	2552.12	2654.25	2630.5	2311.86	2272.78	2202.33	2720.11	2666.22	2719.71	2578.14	2305.67	2244.11	2411.75	2799.56	2502.89	2393.5	2823	2939.25	2867.33	2223.5	2415.4	2721.11	2416	2268.25	3004	2874	2249.33	2323.33	2579.33
	2398.83	2310.67	2404.33	2194.6	2442.56	2367.5	2400.22	2291.75	2217.5	2507.43	2519.5	2693.67	2317	2226.33	2400.29	2618.29	2645.33	2530.67	2180.78	2579.5	2569.12	2694.12	2622.17	2313.71	2280	2182.83	2726.22	2706.44	2727.57	2577.29	2304	2240.44	2419	2787.44	2504.89	2413.67	2827.33	3012.25	2822.83	2205.5	2418.8	2711.78	2391	2260.5	2979.57	2837	2237.17	2314	2624
	2402.67	2296.67	2402	2196.2	2450.22	2368	2429.78	2331.5	2240.38	2480.86	2573	2719.33	2327.33	2216.17	2432	2643.14	2664.33	2568.22	2194	2611.75	2598.75	2709.75	2633	2311.71	2299.33	2183.83	2738.22	2729.89	2735.71	2592.29	2307.17	2222.78	2410.25	2782.33	2518	2441.5	2849.44	3007.25	2850.67	2236.17	2416	2713.89	2383.75	2274	2955.43	2827.67	2256.83	2312.67	2615.33
	2426.83	2325.33	2430.67	2211.4	2439.22	2414.75	2423.89	2363.75	2277.12	2481.43	2565.75	2725	2354.17	2244.33	2420.57	2643.14	2701.67	2560.11	2206.56	2660.25	2615.62	2714.75	2645.5	2324.71	2309.11	2202.67	2759	2760	2738	2589.29	2321.83	2234.56	2412.12	2776.22	2520.33	2454.17	2871.33	3045	2865.17	2234.5	2458.8	2706.67	2408.75	2298.5	2939.57	2834.56	2263.33	2312.78	2649.33
	2417.83	2344	2410.67	2265.8	2439.33	2422.75	2488.44	2418	2320.62	2502.57	2594	2724.67	2395.5	2245.83	2443.57	2640.57	2743	2619.22	2210.11	2641.75	2633.88	2750	2676.83	2310.29	2336.78	2185.67	2754.22	2782.78	2736.14	2637	2341.67	2253.89	2431	2815.11	2522.33	2432.83	2899.78	3015	2910.83	2243.5	2468	2701.89	2400.75	2307.5	2960.14	2875.67	2293.17	2352.33	2646.33
	2451.17	2361.33	2413.5	2298.2	2431.11	2413.75	2506.11	2446.25	2356	2522.43	2622.5	2732	2454.17	2282.83	2454.57	2657.71	2824	2657.33	2229.33	2680.5	2663.12	2788	2728.5	2336	2351.89	2208.83	2734.89	2817.78	2798.43	2660.43	2358.67	2270.67	2454.5	2862	2536.33	2443.83	2944.44	3060	2959	2247.17	2476	2740.56	2428.25	2309.75	2963.86	2906.78	2306.5	2400.56	2652.67
	2434.17	2394.33	2438	2320.8	2413.22	2401.5	2521.22	2471.5	2448.12	2529.43	2589.25	2796.67	2497.83	2292.5	2491.57	2656.29	2839.33	2685.78	2248.33	2689	2684.75	2829.25	2749.67	2364.71	2361.78	2215	2745.33	2832.67	2806.14	2666	2385.83	2274.89	2456.25	2867	2552.56	2461.33	2989.33	3102.25	2993.67	2247.17	2480	2742.67	2434.75	2331.5	3032.29	2919.89	2317.5	2424.67	2647
	2401.83	2387.67	2448.33	2340	2403.22	2418	2521	2508.25	2386.5	2529.71	2624	2777.67	2500.67	2290	2521.57	2691.71	2833.67	2668.33	2253.44	2707.25	2725.5	2832.75	2743.5	2353.71	2370.56	2224.5	2749.56	2843.78	2823	2680.57	2396.17	2276.56	2457.12	2915.22	2569.56	2452.83	3052.89	3077.5	3009.5	2275.83	2465.6	2781.67	2463.75	2337	3048.29	2984.89	2320.5	2443.78	2663.33
	2403.67	2412	2455	2361.6	2411.44	2422.75	2539.89	2545.5	2416.38	2532.71	2653.25	2762.33	2522.33	2283.17	2544.57	2722.29	2833.33	2669.56	2264.56	2726.75	2733.25	2842.25	2753.67	2371.43	2375.56	2227.17	2783.33	2867.67	2853	2687.43	2398.33	2282.67	2478.12	2904.22	2578.44	2459	3060	3081	3023.5	2276	2493.4	2788.44	2478.25	2374.25	3068.14	2975.11	2367.83	2482	2677
	2389.83	2377	2473.5	2395.6	2397.89	2475.25	2524.33	2546.25	2428.38	2530.29	2680	2827.67	2548.67	2259.83	2559.14	2750.43	2821.33	2663.22	2259.44	2742.5	2821.88	2806.62	2774.33	2362	2389.11	2212.5	2783.67	2888	2863.57	2723.29	2420.17	2281.56	2496.38	2901.11	2611.22	2456.83	3068.78	3105	3059.5	2282.83	2537.2	2821.22	2476.25	2378.5	3075.29	3027	2319.17	2509.78	2728.67
	2379.67	2396.67	2484	2399	2387.56	2488	2523.89	2516.5	2429.62	2558.43	2716.75	2831.67	2564.5	2269.17	2602.29	2809.57	2828.67	2688.33	2284	2739.75	2747	2795.25	2784.83	2384	2384.22	2233.83	2812	2910	2898.43	2745.57	2424	2289.33	2522.75	2896.89	2639.56	2464.67	3123.89	3164.25	3086.5	2277.33	2543.6	2850.89	2515.75	2558	3092.29	3055.33	2328.83	2630.22	2733.33
	2382.83	2393	2493.67	2395	2383.11	2493.75	2515.33	2489.5	2406.38	2573.57	2739.75	2903.67	2590.33	2260.67	2573.57	2809.29	2785	2691.56	2274.67	2723	2744	2780.38	2791	2385.29	2382.33	2233.67	2829.11	2951.67	2886.86	2735.14	2407.5	2293	2552.62	2919	2684.67	2464.67	3148.78	3201.75	3083.33	2279.33	2528.4	2866.11	2537	2391.5	3123.86	3080.78	2310.5	2549.56	2737
	2338.83	2362.67	2532.67	2379.6	2369.89	2470.75	2510.67	2480.75	2412.75	2577	2776.25	2926.33	2605.33	2257.83	2545.14	2855.71	2791.67	2688	2269.89	2735.5	2763.75	2781.88	2786.67	2374.29	2384.33	2227	2871.67	2991.78	2890.71	2725.14	2416.5	2279.33	2555.62	2927.78	2690.33	2500.33	3143.44	3219.5	3100.67	2282.67	2531.8	2895.56	2514.25	2399.25	3158.86	3100.56	2297.5	2542.56	2749
	2328.83	2347.67	2516.33	2375.6	2352.44	2471.75	2498.33	2477.5	2401.12	2612.43	2850	2953	2590.67	2246.33	2525.57	2852.43	2805.33	2695.22	2271.56	2761.5	2788.88	2761	2760	2370.43	2396	2243.17	2900.44	2983.11	2952.29	2737.57	2406.5	2276.67	2544.25	2926.33	2700.11	2533.33	3175.67	3255.75	3106.5	2282	2566.6	2893	2534.75	2403	3142.71	3105.22	2295.83	2546.11	2797
[truncated: 170 more columns]

## Sheet: Raw Time
Time	ZT	ExT
17.5833	15.5833	21.5833
18.5833	16.5833	22.5833
19.5833	17.5833	23.5833
20.5833	18.5833	0.583333
21.5833	19.5833	1.58333
22.5833	20.5833	2.58333
23.5833	21.5833	3.58333
24.5833	22.5833	4.58333
25.5833	23.5833	5.58333
26.5833	0.583333	6.58333
27.5833	1.58333	7.58333
28.5833	2.58333	8.58333
29.5833	3.58333	9.58333
30.5833	4.58333	10.5833
31.5833	5.58333	11.5833
32.5833	6.58333	12.5833
33.5833	7.58333	13.5833
34.5833	8.58333	14.5833
35.5833	9.58333	15.5833
36.5833	10.5833	16.5833
37.5833	11.5833	17.5833
38.5833	12.5833	18.5833
39.5833	13.5833	19.5833
40.5833	14.5833	20.5833
41.5833	15.5833	21.5833
42.5833	16.5833	22.5833
43.5833	17.5833	23.5833
44.5833	18.5833	0.583333
45.5833	19.5833	1.58333
46.5833	20.5833	2.58333
47.5833	21.5833	3.58333
48.5833	22.5833	4.58333
49.5833	23.5833	5.58333
50.5833	0.583333	6.58333
51.5833	1.58333	7.58333
52.5833	2.58333	8.58333
53.5833	3.58333	9.58333
54.5833	4.58333	10.5833
55.5833	5.58333	11.5833
56.5833	6.58333	12.5833
57.5833	7.58333	13.5833
58.5833	8.58333	14.5833
59.5833	9.58333	15.5833
60.5833	10.5833	16.5833
61.5833	11.5833	17.5833
62.5833	12.5833	18.5833
63.5833	13.5833	19.5833
64.5833	14.5833	20.5833
65.5833	15.5833	21.5833
66.5833	16.5833	22.5833
67.5833	17.5833	23.5833
68.5833	18.5833	0.583333
69.5833	19.5833	1.58333
70.5833	20.5833	2.58333
71.5833	21.5833	3.58333
72.5833	22.5833	4.58333
73.5833	23.5833	5.58333
74.5833	0.583333	6.58333
75.5833	1.58333	7.58333
76.5833	2.58333	8.58333
77.5833	3.58333	9.58333
78.5833	4.58333	10.5833
79.5833	5.58333	11.5833
80.5833	6.58333	12.5833
81.5833	7.58333	13.5833
82.5833	8.58333	14.5833
83.5833	9.58333	15.5833
84.5833	10.5833	16.5833
85.5833	11.5833	17.5833
86.5833	12.5833	18.5833
87.5833	13.5833	19.5833
88.5833	14.5833	20.5833
89.5833	15.5833	21.5833
90.5833	16.5833	22.5833
91.5833	17.5833	23.5833
92.5833	18.5833	0.583333
93.5833	19.5833	1.58333
94.5833	20.5833	2.58333
95.5833	21.5833	3.58333
96.5833	22.5833	4.58333
97.5833	23.5833	5.58333
98.5833	0.583333	6.58333
99.5833	1.58333	7.58333
100.583	2.58333	8.58333
101.583	3.58333	9.58333
102.583	4.58333	10.5833
103.583	5.58333	11.5833
104.583	6.58333	12.5833
105.583	7.58333	13.5833
106.583	8.58333	14.5833
107.583	9.58333	15.5833
108.583	10.5833	16.5833
109.583	11.5833	17.5833
110.583	12.5833	18.5833
111.583	13.5833	19.5833
112.583	14.5833	20.5833
113.583	15.5833	21.5833
114.583	16.5833	22.5833
115.583	17.5833	23.5833
116.583	18.5833	0.583333
117.583	19.5833	1.58333
118.583	20.5833	2.58333
119.583	21.5833	3.58333
120.583	22.5833	4.58333
121.583	23.5833	5.58333
122.583	0.583333	6.58333
123.583	1.58333	7.58333
124.583	2.58333	8.58333
125.583	3.58333	9.58333
126.583	4.58333	10.5833
127.583	5.58333	11.5833
128.583	6.58333	12.5833
129.583	7.58333	13.5833
130.583	8.58333	14.5833
131.583	9.58333	15.5833
132.583	10.5833	16.5833
133.583	11.5833	17.5833
134.583	12.5833	18.5833
135.583	13.5833	19.5833
136.583	14.5833	20.5833
137.583	15.5833	21.5833
138.583	16.5833	22.5833
139.583	17.5833	23.5833
140.583	18.5833	0.583333
141.583	19.5833	1.58333
142.583	20.5833	2.58333
143.583	21.5833	3.58333
144.583	22.5833	4.58333
145.583	23.5833	5.58333
146.583	0.583333	6.58333
147.583	1.58333	7.58333
148.583	2.58333	8.58333
149.583	3.58333	9.58333
150.583	4.58333	10.5833
151.583	5.58333	11.5833
152.583	6.58333	12.5833
153.583	7.58333	13.5833
154.583	8.58333	14.5833
155.583	9.58333	15.5833
156.583	10.5833	16.5833
157.583	11.5833	17.5833
158.583	12.5833	18.5833
159.583	13.5833	19.5833
160.583	14.5833	20.5833
161.583	15.5833	21.5833

## Sheet: Smoothed Data
Cell:	1	2	3	4	5	6	7	8	9	10	11	12	13	14	15	16	17	18	19	20	21	22	23	24	25	26	27	28	29	30	31	32	33	34	35	36	37	38	39	40	41	42	43	44	46	47	48	49	50
	2399.4	2332.45	2388.88	2559.45	2313.53	2452.48	2851.96	2908.84	2935.88	2788.91	2588.7	2770.92	3012.26	2819.26	2372.55	2539.59	3384.56	3329.33	3046.62	3310.25	2547.56	3032.92	3836.82	2311.96	3437.95	2937.52	2713.26	3203.85	3267.4	4090.29	3395.48	3034.01	2380.16	4011.83	2586.38	4098.9	3876.31	3650.62	4144.3	3421.68	2467.74	2603.92	4114.26	3755.42	4778.03	4572.81	2999.23	4173.42	2549.36
	2397.99	2331.38	2387.57	2557.7	2312.39	2450.8	2849.47	2904.73	2932.08	2786.15	2586.81	2768.81	3008.33	2816.25	2371.32	2538.07	3379.45	3324.49	3042.1	3305.56	2546	3030.4	3829.93	2311	3432.86	2933.62	2711.44	3200.09	3263.53	4082.04	3390.51	3030.46	2379.72	4004.5	2584.98	4091.26	3870.29	3646.69	4136.53	3414.88	2466.73	2601.77	4105.58	3748.04	4768.77	4564.65	2995.01	4164.93	2547.52
	2396.57	2330.3	2386.26	2555.96	2311.26	2449.12	2846.99	2900.61	2928.29	2783.39	2584.93	2766.7	3004.4	2813.25	2370.09	2536.54	3374.35	3319.67	3037.59	3300.87	2544.44	3027.89	3823.04	2310.05	3427.78	2929.73	2709.63	3196.33	3259.66	4073.81	3385.55	3026.92	2379.29	3997.18	2583.58	4083.64	3864.29	3642.76	4128.78	3408.09	2465.73	2599.63	4096.91	3740.67	4759.52	4556.5	2990.78	4156.46	2545.68
	2395.17	2329.23	2384.96	2554.22	2310.12	2447.43	2844.51	2896.51	2924.5	2780.63	2583.04	2764.59	3000.48	2810.25	2368.85	2535.02	3369.25	3314.85	3033.08	3296.2	2542.88	3025.37	3816.17	2309.1	3422.71	2925.85	2707.81	3192.58	3255.8	4065.59	3380.59	3023.37	2378.85	3989.87	2582.18	4076.02	3858.29	3638.84	4121.04	3401.31	2464.72	2597.49	4088.27	3733.32	4750.29	4548.37	2986.56	4148.01	2543.85
	2393.76	2328.16	2383.65	2552.47	2308.99	2445.75	2842.04	2892.41	2920.72	2777.88	2581.16	2762.49	2996.56	2807.25	2367.62	2533.5	3364.16	3310.04	3028.58	3291.53	2541.32	3022.86	3809.31	2308.15	3417.64	2921.97	2706	3188.83	3251.94	4057.4	3375.64	3019.84	2378.41	3982.58	2580.78	4068.43	3852.31	3634.92	4113.31	3394.55	2463.71	2595.35	4079.64	3725.99	4741.08	4540.26	2982.35	4139.58	2542.02
	2392.35	2327.09	2382.34	2550.73	2307.86	2444.07	2839.56	2888.31	2916.95	2775.13	2579.27	2760.38	2992.65	2804.26	2366.39	2531.99	3359.07	3305.24	3024.09	3286.86	2539.76	3020.36	3802.46	2307.19	3412.59	2918.1	2704.19	3185.08	3248.08	4049.22	3370.7	3016.3	2377.98	3975.3	2579.38	4060.84	3846.33	3631.01	4105.6	3387.8	2462.71	2593.21	4071.03	3718.66	4731.89	4532.16	2978.15	4131.17	2540.18
	2390.94	2326.02	2381.04	2548.99	2306.72	2442.39	2837.09	2884.22	2913.18	2772.39	2577.39	2758.28	2988.74	2801.27	2365.16	2530.47	3354	3300.44	3019.6	3282.2	2538.2	3017.85	3795.63	2306.24	3407.54	2914.23	2702.38	3181.34	3244.23	4041.05	3365.77	3012.77	2377.54	3968.03	2577.98	4053.27	3840.36	3627.09	4097.9	3381.07	2461.7	2591.08	4062.44	3711.36	4722.71	4524.07	2973.95	4122.77	2538.35
	2389.53	2324.95	2379.73	2547.26	2305.59	2440.72	2834.62	2880.14	2909.41	2769.64	2575.51	2756.18	2984.84	2798.28	2363.94	2528.95	3348.93	3295.65	3015.12	3277.55	2536.65	3015.34	3788.81	2305.29	3402.49	2910.37	2700.57	3177.61	3240.39	4032.91	3360.84	3009.25	2377.1	3960.78	2576.59	4045.72	3834.4	3623.19	4090.22	3374.35	2460.7	2588.94	4053.87	3704.07	4713.56	4516	2969.76	4114.39	2536.52
	2388.13	2323.88	2378.43	2545.52	2304.46	2439.04	2832.15	2876.07	2905.65	2766.9	2573.63	2754.08	2980.95	2795.3	2362.71	2527.44	3343.88	3290.87	3010.65	3272.91	2535.09	3012.84	3782	2304.34	3397.46	2906.51	2698.76	3173.87	3236.55	4024.78	3355.92	3005.73	2376.67	3953.55	2575.19	4038.18	3828.46	3619.28	4082.55	3367.64	2459.69	2586.81	4045.32	3696.79	4704.42	4507.95	2965.58	4106.03	2534.7
	2386.72	2322.81	2377.12	2543.79	2303.33	2437.37	2829.68	2872	2901.9	2764.17	2571.75	2751.99	2977.06	2792.32	2361.48	2525.92	3338.82	3286.1	3006.18	3268.27	2533.54	3010.34	3775.2	2303.39	3392.43	2902.66	2696.95	3170.15	3232.71	4016.67	3351.01	3002.21	2376.23	3946.32	2573.79	4030.65	3822.52	3615.38	4074.9	3360.95	2458.69	2584.68	4036.79	3689.53	4695.3	4499.9	2961.4	4097.69	2532.87
	2385.32	2321.74	2375.82	2542.05	2302.2	2435.69	2827.22	2867.94	2898.15	2761.43	2569.88	2749.89	2973.18	2789.35	2360.26	2524.41	3333.78	3281.33	3001.73	3263.64	2531.98	3007.84	3768.42	2302.44	3387.42	2898.81	2695.14	3166.42	3228.88	4008.58	3346.11	2998.7	2375.79	3939.11	2572.4	4023.14	3816.59	3611.49	4067.26	3354.27	2457.68	2582.55	4028.28	3682.29	4686.19	4491.87	2957.23	4089.37	2531.05
	2383.92	2320.67	2374.52	2540.32	2301.07	2434.02	2824.76	2863.89	2894.41	2758.7	2568	2747.8	2969.3	2786.37	2359.03	2522.89	3328.75	3276.57	2997.28	3259.02	2530.43	3005.34	3761.65	2301.49	3382.41	2894.97	2693.34	3162.7	3225.06	4000.51	3341.21	2995.2	2375.35	3931.92	2571	4015.64	3810.67	3607.6	4059.64	3347.61	2456.68	2580.42	4019.79	3675.06	4677.11	4483.86	2953.06	4081.06	2529.23
	2382.52	2319.61	2373.21	2538.59	2299.94	2432.35	2822.29	2859.84	2890.67	2755.97	2566.13	2745.7	2965.43	2783.41	2357.81	2521.38	3323.72	3271.82	2992.84	3254.4	2528.88	3002.84	3754.89	2300.54	3377.4	2891.14	2691.53	3158.98	3221.23	3992.45	3336.33	2991.69	2374.92	3924.73	2569.61	4008.16	3804.76	3603.71	4052.04	3340.96	2455.67	2578.3	4011.31	3667.85	4668.04	4475.86	2948.91	4072.77	2527.4
	2381.11	2318.54	2371.91	2536.86	2298.81	2430.69	2819.84	2855.8	2886.94	2753.25	2564.26	2743.61	2961.56	2780.44	2356.58	2519.87	3318.7	3267.07	2988.4	3249.79	2527.33	3000.34	3748.14	2299.6	3372.41	2887.31	2689.72	3155.27	3217.42	3984.42	3331.45	2988.2	2374.48	3917.57	2568.21	4000.69	3798.87	3599.82	4044.44	3334.33	2454.67	2576.18	4002.86	3660.65	4658.99	4467.88	2944.76	4064.51	2525.59
	2379.71	2317.48	2370.61	2535.14	2297.69	2429.02	2817.38	2851.77	2883.21	2750.52	2562.39	2741.52	2957.7	2777.48	2355.36	2518.36	3313.69	3262.34	2983.98	3245.18	2525.78	2997.85	3741.41	2298.65	3367.42	2883.49	2687.92	3151.56	3213.61	3976.4	3326.57	2984.7	2374.04	3910.41	2566.82	3993.24	3792.98	3595.94	4036.87	3327.72	2453.66	2574.06	3994.42	3653.47	4649.95	4459.91	2940.62	4056.26	2523.77
	2378.31	2316.41	2369.31	2533.41	2296.56	2427.35	2814.92	2847.74	2879.49	2747.8	2560.52	2739.44	2953.85	2774.52	2354.14	2516.85	3308.69	3257.6	2979.56	3240.58	2524.23	2995.35	3734.69	2297.7	3362.44	2879.68	2686.11	3147.85	3209.8	3968.4	3321.71	2981.22	2373.6	3903.27	2565.43	3985.8	3787.1	3592.06	4029.31	3321.11	2452.66	2571.94	3986.01	3646.31	4640.94	4451.95	2936.48	4048.03	2521.95
	2376.91	2315.35	2368.01	2531.69	2295.43	2425.69	2812.47	2843.73	2875.77	2745.09	2558.66	2737.35	2950	2771.57	2352.92	2515.34	3303.69	3252.88	2975.15	3235.99	2522.68	2992.86	3727.98	2296.75	3357.47	2875.87	2684.31	3144.15	3206	3960.42	3316.85	2977.73	2373.16	3896.15	2564.03	3978.38	3781.23	3588.19	4021.76	3314.53	2451.65	2569.82	3977.62	3639.16	4631.94	4444.01	2932.36	4039.82	2520.14
	2375.52	2314.29	2366.71	2529.97	2294.31	2424.03	2810.02	2839.72	2872.06	2742.37	2556.79	2735.27	2946.16	2768.62	2351.7	2513.84	3298.71	3248.17	2970.75	3231.4	2521.14	2990.37	3721.29	2295.8	3352.51	2872.07	2682.51	3140.45	3202.21	3952.46	3312	2974.25	2372.72	3889.04	2562.64	3970.97	3775.37	3584.31	4014.23	3307.96	2450.65	2567.71	3969.24	3632.03	4622.96	4436.08	2928.24	4031.62	2518.33
	2374.12	2313.22	2365.41	2528.25	2293.19	2422.37	2807.57	2835.71	2868.36	2739.67	2554.93	2733.18	2942.33	2765.68	2350.48	2512.33	3293.73	3243.46	2966.36	3226.82	2519.59	2987.88	3714.6	2294.86	3347.55	2868.27	2680.7	3136.76	3198.42	3944.51	3307.16	2970.78	2372.28	3881.94	2561.25	3963.57	3769.52	3580.44	4006.72	3301.4	2449.64	2565.59	3960.89	3624.91	4613.99	4428.17	2924.13	4023.45	2516.52
	2372.72	2312.16	2364.11	2526.54	2292.06	2420.71	2805.12	2831.72	2864.66	2736.96	2553.07	2731.1	2938.5	2762.74	2349.27	2510.82	3288.76	3238.76	2961.97	3222.25	2518.05	2985.39	3707.93	2293.91	3342.6	2864.48	2678.9	3133.07	3194.64	3936.59	3302.33	2967.31	2371.84	3874.86	2559.85	3956.19	3763.68	3576.58	3999.22	3294.86	2448.64	2563.48	3952.56	3617.81	4605.05	4420.27	2920.02	4015.3	2514.72
	2371.33	2311.1	2362.81	2524.82	2290.94	2419.06	2802.68	2827.73	2860.97	2734.25	2551.21	2729.02	2934.68	2759.8	2348.05	2509.32	3283.8	3234.07	2957.6	3217.69	2516.5	2982.91	3701.28	2292.96	3337.66	2860.7	2677.1	3129.38	3190.86	3928.68	3297.5	2963.85	2371.4	3867.79	2558.46	3948.82	3757.86	3572.72	3991.74	3288.33	2447.63	2561.37	3944.24	3610.73	4596.12	4412.38	2915.93	4007.16	2512.91
	2369.93	2310.04	2361.52	2523.11	2289.82	2417.4	2800.23	2823.76	2857.28	2731.55	2549.35	2726.94	2930.86	2756.87	2346.84	2507.82	3278.84	3229.38	2953.23	3213.13	2514.96	2980.42	3694.63	2292.02	3332.73	2856.92	2675.3	3125.69	3187.08	3920.8	3292.68	2960.39	2370.96	3860.74	2557.07	3941.47	3752.04	3568.86	3984.27	3281.82	2446.62	2559.27	3935.95	3603.67	4587.2	4404.51	2911.84	3999.05	2511.11
	2368.54	2308.98	2360.22	2521.4	2288.7	2415.75	2797.79	2819.79	2853.6	2728.86	2547.5	2724.87	2927.05	2753.94	2345.62	2506.31	3273.9	3224.71	2948.87	3208.57	2513.42	2977.93	3688	2291.07	3327.81	2853.15	2673.5	3122.01	3183.32	3912.93	3287.87	2956.93	2370.52	3853.7	2555.67	3934.13	3746.23	3565	3976.82	3275.33	2445.62	2557.16	3927.68	3596.62	4578.31	4396.65	2907.76	3990.96	2509.31
	2367.14	2307.93	2358.92	2519.7	2287.58	2414.1	2795.35	2815.82	2849.93	2726.16	2545.64	2722.79	2923.25	2751.02	2344.41	2504.81	3268.96	3220.04	2944.52	3204.03	2511.88	2975.45	3681.38	2290.13	3322.89	2849.39	2671.69	3118.33	3179.55	3905.08	3283.07	2953.49	2370.08	3846.68	2554.28	3926.81	3740.44	3561.15	3969.39	3268.85	2444.61	2555.06	3919.43	3589.59	4569.43	4388.81	2903.69	3982.88	2507.51
	2365.75	2306.87	2357.62	2517.99	2286.46	2412.45	2792.91	2811.87	2846.26	2723.47	2543.79	2720.72	2919.45	2748.1	2343.2	2503.31	3264.03	3215.37	2940.18	3199.48	2510.34	2972.96	3674.78	2289.18	3317.98	2845.63	2669.89	3114.65	3175.8	3897.26	3278.28	2950.04	2369.64	3839.67	2552.89	3919.5	3734.65	3557.3	3961.97	3262.39	2443.6	2552.96	3911.2	3582.58	4560.57	4380.98	2899.63	3974.83	2505.72
	2364.36	2305.81	2356.33	2516.29	2285.34	2410.8	2790.47	2807.92	2842.6	2720.79	2541.94	2718.64	2915.66	2745.18	2341.99	2501.81	3259.11	3210.72	2935.85	3194.95	2508.8	2970.48	3668.19	2288.23	3313.08	2841.88	2668.09	3110.98	3172.04	3889.45	3273.49	2946.6	2369.2	3832.67	2551.49	3912.21	3728.87	3553.45	3954.56	3255.95	2442.6	2550.86	3902.99	3575.58	4551.73	4373.17	2895.58	3966.79	2503.92
	2362.97	2304.76	2355.03	2514.59	2284.22	2409.16	2788.04	2803.99	2838.94	2718.1	2540.09	2716.57	2911.88	2742.27	2340.78	2500.32	3254.2	3206.07	2931.53	3190.42	2507.26	2968	3661.61	2287.29	3308.19	2838.14	2666.29	3107.31	3168.3	3881.66	3268.71	2943.17	2368.75	3825.7	2550.1	3904.93	3723.11	3549.6	3947.17	3249.52	2441.59	2548.76	3894.8	3568.6	4542.9	4365.37	2891.54	3958.78	2502.13
	2361.58	2303.7	2353.73	2512.89	2283.11	2407.52	2785.6	2800.06	2835.29	2715.42	2538.25	2714.5	2908.11	2739.37	2339.57	2498.82	3249.29	3201.44	2927.21	3185.9	2505.73	2965.52	3655.04	2286.34	3303.31	2834.4	2664.49	3103.64	3164.56	3873.89	3263.94	2939.74	2368.31	3818.73	2548.7	3897.66	3717.35	3545.76	3939.8	3243.11	2440.58	2546.67	3886.63	3561.64	4534.09	4357.58	2887.5	3950.79	2500.35
	2360.19	2302.65	2352.44	2511.2	2281.99	2405.88	2783.17	2796.14	2831.65	2712.75	2536.4	2712.43	2904.34	2736.47	2338.37	2497.32	3244.4	3196.8	2922.91	3181.39	2504.19	2963.03	3648.49	2285.4	3298.43	2830.67	2662.69	3099.98	3160.82	3866.15	3259.18	2936.32	2367.86	3811.78	2547.31	3890.41	3711.61	3541.92	3932.45	3236.71	2439.57	2544.58	3878.49	3554.69	4525.3	4349.81	2883.47	3942.81	2498.56
	2358.8	2301.6	2351.14	2509.5	2280.88	2404.24	2780.74	2792.23	2828.01	2710.07	2534.56	2710.37	2900.58	2733.57	2337.16	2495.83	3239.51	3192.18	2918.61	3176.88	2502.66	2960.55	3641.95	2284.46	3293.56	2826.95	2660.89	3096.32	3157.09	3858.42	3254.43	2932.9	2367.42	3804.85	2545.91	3883.18	3705.87	3538.08	3925.11	3230.33	2438.56	2542.49	3870.36	3547.77	4516.52	4342.05	2879.46	3934.86	2496.78
	2357.41	2300.55	2349.84	2507.81	2279.76	2402.6	2778.31	2788.33	2824.38	2707.4	2532.72	2708.3	2896.82	2730.68	2335.96	2494.33	3234.63	3187.57	2914.33	3172.37	2501.13	2958.07	3635.42	2283.51	3288.71	2823.23	2659.08	3092.66	3153.37	3850.71	3249.68	2929.49	2366.97	3797.93	2544.52	3875.96	3700.15	3534.25	3917.78	3223.96	2437.55	2540.4	3862.26	3540.86	4507.76	4334.31	2875.45	3926.93	2495
	2356.02	2299.5	2348.55	2506.13	2278.65	2400.97	2775.88	2784.44	2820.76	2704.73	2530.88	2706.24	2893.07	2727.79	2334.76	2492.84	3229.76	3182.96	2910.05	3167.88	2499.6	2955.59	3628.9	2282.57	3283.85	2819.52	2657.28	3089	3149.65	3843.02	3244.95	2926.08	2366.53	3791.02	2543.12	3868.75	3694.44	3530.42	3910.48	3217.62	2436.54	2538.31	3854.17	3533.97	4499.02	4326.57	2871.45	3919.01	2493.22
	2354.63	2298.45	2347.25	2504.44	2277.54	2399.34	2773.46	2780.55	2817.14	2702.07	2529.04	2704.18	2889.33	2724.91	2333.55	2491.35	3224.9	3178.36	2905.78	3163.39	2498.07	2953.11	3622.4	2281.62	3279.01	2815.82	2655.48	3085.35	3145.94	3835.36	3240.22	2922.68	2366.08	3784.13	2541.73	3861.56	3688.74	3526.59	3903.18	3211.29	2435.53	2536.23	3846.11	3527.1	4490.3	4318.86	2867.46	3911.12	2491.44
	2353.25	2297.4	2345.96	2502.76	2276.43	2397.71	2771.03	2776.68	2813.53	2699.41	2527.21	2702.12	2885.6	2722.03	2332.36	2489.86	3220.05	3173.77	2901.53	3158.9	2496.54	2950.63	3615.91	2280.68	3274.18	2812.13	2653.68	3081.7	3142.23	3827.71	3235.5	2919.28	2365.63	3777.25	2540.33	3854.38	3683.05	3522.76	3895.91	3204.97	2434.51	2534.15	3838.07	3520.24	4481.59	4311.16	2863.48	3903.25	2489.67
	2351.86	2296.35	2344.66	2501.08	2275.32	2396.08	2768.61	2772.81	2809.93	2696.76	2525.37	2700.06	2881.88	2719.16	2331.16	2488.37	3215.2	3169.19	2897.28	3154.43	2495.01	2948.16	3609.44	2279.74	3269.35	2808.44	2651.87	3078.05	3138.53	3820.09	3230.79	2915.89	2365.18	3770.4	2538.94	3847.22	3677.37	3518.93	3888.65	3198.68	2433.5	2532.07	3830.06	3513.41	4472.89	4303.47	2859.51	3895.4	2487.9
	2350.48	2295.31	2343.37	2499.4	2274.21	2394.46	2766.19	2768.96	2806.33	2694.1	2523.54	2698	2878.16	2716.29	2329.96	2486.88	3210.36	3164.61	2893.04	3149.96	2493.48	2945.68	3602.98	2278.79	3264.53	2804.77	2650.07	3074.41	3134.84	3812.49	3226.08	2912.5	2364.73	3763.55	2537.54	3840.07	3671.7	3515.11	3881.41	3192.4	2432.49	2529.99	3822.06	3506.59	4464.22	4295.79	2855.55	3887.57	2486.13
	2349.09	2294.26	2342.07	2497.73	2273.1	2392.84	2763.77	2765.11	2802.74	2691.45	2521.71	2695.94	2874.45	2713.42	2328.77	2485.39	3205.54	3160.05	2888.81	3145.49	2491.96	2943.2	3596.53	2277.85	3259.72	2801.1	2648.27	3070.76	3131.15	3804.9	3221.39	2909.12	2364.28	3756.72	2536.14	3832.94	3666.04	3511.29	3874.18	3186.14	2431.47	2527.92	3814.09	3499.79	4455.56	4288.13	2851.59	3879.77	2484.37
	2347.71	2293.22	2340.78	2496.06	2272	2391.22	2761.35	2761.28	2799.16	2688.81	2519.89	2693.89	2870.74	2710.57	2327.57	2483.9	3200.72	3155.49	2884.59	3141.03	2490.43	2940.72	3590.09	2276.91	3254.92	2797.43	2646.46	3067.12	3127.47	3797.34	3216.7	2905.75	2363.83	3749.91	2534.74	3825.82	3660.39	3507.47	3866.97	3179.89	2430.46	2525.84	3806.13	3493.01	4446.92	4280.49	2847.65	3871.98	2482.61
	2346.33	2292.18	2339.49	2494.39	2270.89	2389.6	2758.93	2757.45	2795.58	2686.17	2518.06	2691.83	2867.05	2707.71	2326.38	2482.42	3195.9	3150.94	2880.38	3136.58	2488.91	2938.24	3583.67	2275.97	3250.13	2793.78	2644.66	3063.48	3123.79	3789.8	3212.02	2902.38	2363.38	3743.11	2533.35	3818.72	3654.76	3503.65	3859.78	3173.66	2429.44	2523.77	3798.2	3486.24	4438.29	4272.85	2843.72	3864.21	2480.85
	2344.95	2291.14	2338.19	2492.73	2269.79	2387.99	2756.52	2753.63	2792.01	2683.53	2516.24	2689.78	2863.36	2704.86	2325.19	2480.93	3191.1	3146.39	2876.19	3132.13	2487.38	2935.76	3577.26	2275.02	3245.34	2790.13	2642.85	3059.85	3120.12	3782.28	3207.35	2899.01	2362.93	3736.32	2531.95	3811.63	3649.13	3499.84	3852.6	3167.45	2428.42	2521.71	3790.29	3479.5	4429.69	4265.23	2839.8	3856.47	2479.09
	2343.57	2290.09	2336.9	2491.07	2268.68	2386.38	2754.11	2749.83	2788.45	2680.89	2514.42	2687.73	2859.68	2702.02	2324	2479.45	3186.31	3141.86	2872	3127.69	2485.86	2933.29	3570.86	2274.08	3240.56	2786.49	2641.05	3056.21	3116.45	3774.78	3202.69	2895.66	2362.47	3729.56	2530.55	3804.56	3643.52	3496.03	3845.44	3161.26	2427.41	2519.64	3782.41	3472.78	4421.09	4257.63	2835.88	3848.75	2477.34
	2342.19	2289.06	2335.6	2489.41	2267.58	2384.77	2751.69	2746.03	2784.89	2678.26	2512.6	2685.68	2856	2699.18	2322.81	2477.96	3181.52	3137.33	2867.82	3123.26	2484.34	2930.81	3564.48	2273.14	3235.79	2782.85	2639.24	3052.58	3112.79	3767.31	3198.04	2892.3	2362.02	3722.8	2529.15	3797.5	3637.91	3492.21	3838.3	3155.08	2426.39	2517.58	3774.54	3466.07	4412.52	4250.04	2831.98	3841.05	2475.59
	2340.81	2288.02	2334.31	2487.75	2266.48	2383.16	2749.28	2742.24	2781.34	2675.64	2510.78	2683.63	2852.34	2696.35	2321.63	2476.48	3176.75	3132.81	2863.65	3118.83	2482.82	2928.33	3558.1	2272.2	3231.03	2779.23	2637.44	3048.95	3109.14	3759.85	3193.39	2888.96	2361.56	3716.06	2527.74	3790.45	3632.32	3488.41	3831.17	3148.92	2425.37	2515.52	3766.7	3459.38	4403.96	4242.46	2828.09	3833.37	2473.84
	2339.43	2286.98	2333.01	2486.1	2265.38	2381.55	2746.87	2738.47	2777.8	2673.01	2508.97	2681.59	2848.68	2693.52	2320.45	2475	3171.98	3128.3	2859.49	3114.41	2481.31	2925.85	3551.75	2271.26	3226.28	2775.61	2635.63	3045.33	3105.49	3752.42	3188.76	2885.61	2361.11	3709.34	2526.34	3783.43	3626.74	3484.6	3824.06	3142.78	2424.34	2513.46	3758.88	3452.71	4395.42	4234.89	2824.21	3825.71	2472.1
	2338.05	2285.95	2331.72	2484.45	2264.28	2379.95	2744.46	2734.7	2774.27	2670.39	2507.15	2679.54	2845.03	2690.7	2319.26	2473.52	3167.22	3123.8	2855.35	3110	2479.79	2923.37	3545.4	2270.31	3221.54	2772	2633.82	3041.7	3101.85	3745.01	3184.13	2882.28	2360.65	3702.64	2524.94	3776.41	3621.17	3480.79	3816.96	3136.66	2423.32	2511.4	3751.09	3446.06	4386.89	4227.34	2820.34	3818.07	2470.36
	2336.67	2284.91	2330.42	2482.8	2263.18	2378.35	2742.06	2730.94	2770.74	2667.78	2505.34	2677.5	2841.39	2687.88	2318.08	2472.04	3162.47	3119.31	2851.21	3105.59	2478.27	2920.89	3539.07	2269.37	3216.8	2768.4	2632.01	3038.08	3098.22	3737.62	3179.51	2878.95	2360.19	3695.94	2523.53	3769.41	3615.61	3476.99	3809.89	3130.55	2422.3	2509.35	3743.31	3439.43	4378.38	4219.81	2816.48	3810.46	2468.62
	2335.3	2283.88	2329.13	2481.16	2262.09	2376.76	2739.65	2727.2	2767.22	2665.16	2503.54	2675.45	2837.76	2685.07	2316.9	2470.57	3157.72	3114.82	2847.08	3101.19	2476.76	2918.41	3532.75	2268.43	3212.08	2764.81	2630.2	3034.46	3094.59	3730.25	3174.9	2875.63	2359.73	3689.27	2522.13	3762.43	3610.07	3473.19	3802.83	3124.47	2421.27	2507.29	3735.56	3432.82	4369.89	4212.28	2812.63	3802.87	2466.89
	2333.92	2282.85	2327.84	2479.52	2260.99	2375.16	2737.25	2723.46	2763.7	2662.56	2501.73	2673.41	2834.13	2682.26	2315.73	2469.09	3152.99	3110.35	2842.97	3096.79	2475.24	2915.93	3526.45	2267.49	3207.36	2761.22	2628.39	3030.84	3090.97	3722.9	3170.3	2872.31	2359.27	3682.61	2520.72	3755.46	3604.53	3469.39	3795.78	3118.4	2420.25	2505.25	3727.83	3426.23	4361.41	4204.78	2808.79	3795.3	2465.16
	2332.55	2281.82	2326.54	2477.89	2259.9	2373.57	2734.84	2719.74	2760.2	2659.95	2499.93	2671.37	2830.51	2679.46	2314.55	2467.62	3148.27	3105.88	2838.86	3092.4	2473.73	2913.45	3520.16	2266.55	3202.65	2757.65	2626.58	3027.22	3087.35	3715.58	3165.71	2869	2358.81	3675.97	2519.32	3748.5	3599.01	3465.59	3788.76	3112.35	2419.22	2503.2	3720.12	3419.65	4352.95	4197.28	2804.96	3787.75	2463.43
	2331.17	2280.79	2325.25	2476.25	2258.8	2371.99	2732.44	2716.02	2756.7	2657.35	2498.13	2669.33	2826.9	2676.66	2313.38	2466.14	3143.55	3101.42	2834.77	3088.01	2472.22	2910.97	3513.88	2265.61	3197.95	2754.08	2624.76	3023.61	3083.74	3708.28	3161.12	2865.69	2358.34	3669.34	2517.91	3741.56	3593.49	3461.79	3781.75	3106.31	2418.19	2501.15	3712.44	3413.1	4344.5	4189.8	2801.14	3780.22	2461.71
	2329.8	2279.76	2323.95	2474.63	2257.71	2370.4	2730.04	2712.32	2753.21	2654.75	2496.33	2667.3	2823.3	2673.87	2312.21	2464.67	3138.84	3096.97	2830.69	3083.64	2470.71	2908.49	3507.61	2264.67	3193.25	2750.52	2622.95	3019.99	3080.14	3701	3156.55	2862.39	2357.88	3662.72	2516.5	3734.63	3587.99	3457.99	3774.75	3100.3	2417.16	2499.11	3704.78	3406.57	4336.07	4182.33	2797.33	3772.72	2459.99
	2328.43	2278.74	2322.66	2473	2256.62	2368.82	2727.64	2708.63	2749.72	2652.16	2494.53	2665.26	2819.71	2671.09	2311.04	2463.2	3134.14	3092.52	2826.62	3079.26	2469.2	2906.01	3501.36	2263.73	3188.57	2746.97	2621.13	3016.38	3076.54	3693.74	3151.98	2859.09	2357.42	3656.13	2515.09	3727.72	3582.5	3454.2	3767.78	3094.3	2416.13	2497.07	3697.14	3400.05	4327.66	4174.87	2793.54	3765.24	2458.27
	2327.05	2277.71	2321.36	2471.38	2255.53	2367.24	2725.24	2704.95	2746.24	2649.57	2492.74	2663.23	2816.12	2668.31	2309.87	2461.73	3129.45	3088.09	2822.56	3074.9	2467.7	2903.53	3495.12	2262.79	3183.89	2743.42	2619.32	3012.77	3072.95	3686.51	3147.42	2855.81	2356.95	3649.55	2513.68	3720.83	3577.02	3450.41	3760.82	3088.32	2415.1	2495.03	3689.52	3393.56	4319.26	4167.43	2789.75	3757.78	2456.56
	2325.68	2276.69	2320.07	2469.76	2254.44	2365.66	2722.84	2701.28	2742.77	2646.99	2490.94	2661.19	2812.55	2665.53	2308.7	2460.26	3124.77	3083.66	2818.51	3070.54	2466.19	2901.05	3488.89	2261.84	3179.22	2739.89	2617.5	3009.16	3069.37	3679.3	3142.87	2852.52	2356.48	3642.98	2512.27	3713.94	3571.55	3446.61	3753.87	3082.36	2414.06	2493	3681.93	3387.08	4310.88	4160.01	2785.98	3750.34	2454.85
	2324.31	2275.67	2318.77	2468.15	2253.36	2364.09	2720.45	2697.62	2739.31	2644.41	2489.15	2659.16	2808.98	2662.76	2307.54	2458.79	3120.1	3079.24	2814.47	3066.18	2464.68	2898.56	3482.68	2260.9	3174.56	2736.36	2615.68	3005.55	3065.79	3672.11	3138.33	2849.25	2356.01	3636.43	2510.86	3707.08	3566.1	3442.82	3746.95	3076.42	2413.03	2490.97	3674.36	3380.63	4302.52	4152.59	2782.21	3742.93	2453.14
	2322.94	2274.65	2317.48	2466.54	2252.27	2362.52	2718.05	2693.97	2735.86	2641.83	2487.37	2657.13	2805.42	2660	2306.38	2457.32	3115.44	3074.83	2810.44	3061.84	2463.18	2896.08	3476.48	2259.96	3169.91	2732.84	2613.86	3001.95	3062.22	3664.94	3133.8	2845.98	2355.54	3629.9	2509.44	3700.22	3560.65	3439.03	3740.04	3070.5	2411.99	2488.94	3666.81	3374.19	4294.17	4145.19	2778.46	3735.54	2451.44
	2321.57	2273.63	2316.18	2464.93	2251.19	2360.95	2715.66	2690.33	2732.41	2639.26	2485.58	2655.1	2801.87	2657.24	2305.22	2455.85	3110.78	3070.43	2806.42	3057.49	2461.68	2893.59	3470.3	2259.02	3165.27	2729.33	2612.04	2998.34	3058.65	3657.8	3129.28	2842.71	2355.07	3623.38	2508.03	3693.39	3555.22	3435.24	3733.15	3064.59	2410.95	2486.91	3659.29	3367.78	4285.84	4137.8	2774.72	3728.17	2449.74
	2320.2	2272.61	2314.88	2463.33	2250.1	2359.39	2713.27	2686.71	2728.97	2636.69	2483.8	2653.08	2798.32	2654.49	2304.06	2454.39	3106.14	3066.04	2802.42	3053.16	2460.18	2891.11	3464.12	2258.08	3160.64	2725.83	2610.22	2994.74	3055.1	3650.68	3124.77	2839.45	2354.6	3616.88	2506.61	3686.57	3549.8	3431.46	3726.27	3058.7	2409.92	2484.88	3651.79	3361.38	4277.52	4130.43	2770.99	3720.82	2448.04
	2318.84	2271.59	2313.59	2461.73	2249.02	2357.83	2710.88	2683.09	2725.54	2634.12	2482.02	2651.05	2794.79	2651.75	2302.9	2452.92	3101.5	3061.66	2798.42	3048.83	2458.68	2888.62	3457.97	2257.14	3156.01	2722.34	2608.4	2991.14	3051.54	3643.58	3120.26	2836.2	2354.12	3610.39	2505.19	3679.76	3544.39	3427.67	3719.42	3052.84	2408.87	2482.86	3644.31	3355.01	4269.22	4123.07	2767.28	3713.5	2446.35
	2317.47	2270.58	2312.29	2460.13	2247.94	2356.27	2708.49	2679.49	2722.12	2631.56	2480.24	2649.02	2791.26	2649.01	2301.75	2451.46	3096.87	3057.28	2794.44	3044.5	2457.18	2886.13	3451.82	2256.2	3151.4	2718.86	2606.57	2987.54	3048	3636.51	3115.76	2832.96	2353.65	3603.92	2503.77	3672.97	3538.99	3423.89	3712.58	3046.99	2407.83	2480.84	3636.86	3348.65	4260.94	4115.72	2763.57	3706.2	2444.66
	2316.1	2269.57	2311	2458.54	2246.86	2354.71	2706.1	2675.9	2718.7	2629	2478.46	2647	2787.75	2646.27	2300.59	2450	3092.25	3052.91	2790.47	3040.19	2455.68	2883.65	3445.69	2255.26	3146.79	2715.38	2604.74	2983.94	3044.46	3629.45	3111.28	2829.72	2353.17	3597.47	2502.35	3666.19	3533.61	3420.1	3705.75	3041.16	2406.79	2478.82	3629.43	3342.32	4252.67	4108.39	2759.88	3698.92	2442.97
	2314.74	2268.56	2309.7	2456.95	2245.78	2353.16	2703.71	2672.32	2715.29	2626.45	2476.69	2644.98	2784.24	2643.55	2299.44	2448.54	3087.64	3048.55	2786.51	3035.87	2454.18	2881.16	3439.57	2254.32	3142.19	2711.91	2602.92	2980.35	3040.93	3622.43	3106.8	2826.49	2352.69	3591.03	2500.93	3659.42	3528.23	3416.32	3698.95	3035.35	2405.74	2476.81	3622.03	3336	4244.41	4101.07	2756.2	3691.67	2441.29
	2313.37	2267.55	2308.4	2455.37	2244.71	2351.61	2701.32	2668.75	2711.89	2623.9	2474.92	2642.96	2780.74	2640.82	2298.3	2447.08	3083.04	3044.21	2782.57	3031.57	2452.69	2878.67	3433.46	2253.38	3137.6	2708.46	2601.09	2976.75	3037.4	3615.42	3102.33	2823.26	2352.21	3584.61	2499.5	3652.68	3522.87	3412.54	3692.16	3029.55	2404.69	2474.8	3614.64	3329.71	4236.18	4093.76	2752.53	3684.43	2439.62
	2312.01	2266.54	2307.1	2453.79	2243.63	2350.07	2698.94	2665.2	2708.5	2621.36	2473.15	2640.94	2777.25	2638.11	2297.15	2445.62	3078.45	3039.86	2778.63	3027.27	2451.19	2876.17	3427.37	2252.44	3133.02	2705.01	2599.26	2973.16	3033.88	3608.44	3097.87	2820.04	2351.73	3578.21	2498.08	3645.94	3517.52	3408.75	3685.39	3023.78	2403.64	2472.79	3607.28	3323.44	4227.96	4086.47	2748.87	3677.23	2437.94
	2310.64	2265.53	2305.81	2452.21	2242.56	2348.53	2696.55	2661.65	2705.11	2618.82	2471.39	2638.92	2773.77	2635.4	2296.01	2444.16	3073.86	3035.53	2774.71	3022.98	2449.7	2873.68	3421.29	2251.5	3128.44	2701.57	2597.42	2969.56	3030.37	3601.48	3093.42	2816.82	2351.25	3571.82	2496.65	3639.23	3512.18	3404.97	3678.64	3018.03	2402.59	2470.78	3599.95	3317.18	4219.75	4079.19	2745.22	3670.04	2436.27
	2309.28	2264.53	2304.51	2450.64	2241.49	2346.99	2694.17	2658.12	2701.74	2616.28	2469.62	2636.9	2770.29	2632.7	2294.86	2442.71	3069.29	3031.21	2770.8	3018.69	2448.21	2871.19	3415.23	2250.56	3123.88	2698.14	2595.59	2965.97	3026.87	3594.54	3088.98	2813.62	2350.76	3565.44	2495.23	3632.52	3506.86	3401.19	3671.9	3012.29	2401.54	2468.77	3592.64	3310.95	4211.56	4071.93	2741.59	3662.88	2434.61
	2307.92	2263.52	2303.21	2449.07	2240.42	2345.45	2691.79	2654.6	2698.37	2613.75	2467.86	2634.89	2766.83	2630	2293.72	2441.25	3064.73	3026.89	2766.9	3014.41	2446.72	2868.69	3409.18	2249.62	3119.33	2694.72	2593.76	2962.38	3023.37	3587.63	3084.55	2810.42	2350.28	3559.09	2493.8	3625.83	3501.54	3397.42	3665.18	3006.58	2400.49	2466.77	3585.35	3304.74	4203.39	4064.67	2737.97	3655.74	2432.94
	2306.56	2262.52	2301.92	2447.51	2239.35	2343.92	2689.4	2651.09	2695.01	2611.22	2466.1	2632.87	2763.38	2627.31	2292.59	2439.8	3060.17	3022.59	2763.01	3010.13	2445.23	2866.2	3403.14	2248.68	3114.78	2691.31	2591.92	2958.79	3019.88	3580.74	3080.13	2807.22	2349.79	3552.75	2492.37	3619.16	3496.24	3393.64	3658.48	3000.88	2399.43	2464.77	3578.09	3298.55	4195.23	4057.44	2734.36	3648.62	2431.29
	2305.2	2261.52	2300.62	2445.95	2238.28	2342.39	2687.03	2647.6	2691.66	2608.7	2464.35	2630.86	2759.93	2624.62	2291.45	2438.35	3055.62	3018.29	2759.13	3005.87	2443.74	2863.7	3397.12	2247.75	3110.24	2687.91	2590.08	2955.21	3016.4	3573.88	3075.71	2804.04	2349.3	3546.43	2490.94	3612.51	3490.95	3389.86	3651.8	2995.21	2398.38	2462.78	3570.85	3292.38	4187.09	4050.21	2730.76	3641.53	2429.63
	2303.84	2260.52	2299.32	2444.4	2237.21	2340.87	2684.65	2644.11	2688.31	2606.18	2462.6	2628.85	2756.49	2621.94	2290.32	2436.89	3051.09	3014.01	2755.27	3001.61	2442.25	2861.2	3391.11	2246.81	3105.71	2684.51	2588.25	2951.62	3012.92	3567.04	3071.31	2800.86	2348.81	3540.12	2489.5	3605.86	3485.67	3386.09	3645.13	2989.55	2397.32	2460.79	3563.63	3286.23	4178.97	4043	2727.18	3634.46	2427.98
	2302.48	2259.53	2298.02	2442.85	2236.15	2339.34	2682.27	2640.64	2684.98	2603.67	2460.85	2626.84	2753.07	2619.27	2289.19	2435.44	3046.56	3009.73	2751.42	2997.35	2440.77	2858.71	3385.12	2245.87	3101.2	2681.13	2586.41	2948.04	3009.45	3560.22	3066.92	2797.68	2348.32	3533.83	2488.07	3599.24	3480.41	3382.31	3638.48	2983.91	2396.26	2458.8	3556.44	3280.11	4170.86	4035.81	2723.61	3627.42	2426.34
	2301.12	2258.53	2296.73	2441.3	2235.09	2337.83	2679.9	2637.19	2681.65	2601.16	2459.1	2624.83	2749.65	2616.61	2288.06	2434	3042.05	3005.46	2747.58	2993.11	2439.29	2856.21	3379.14	2244.93	3096.69	2677.76	2584.57	2944.46	3005.99	3553.43	3062.53	2794.52	2347.83	3527.55	2486.64	3592.63	3475.16	3378.54	3631.85	2978.3	2395.2	2456.81	3549.27	3274	4162.77	4028.62	2720.05	3620.4	2424.7
	2299.76	2257.54	2295.43	2439.76	2234.02	2336.31	2677.52	2633.74	2678.34	2598.66	2457.35	2622.83	2746.24	2613.95	2286.93	2432.55	3037.54	3001.2	2743.75	2988.87	2437.8	2853.7	3373.18	2243.99	3092.19	2674.39	2582.73	2940.88	3002.53	3546.66	3058.16	2791.36	2347.33	3521.3	2485.2	3586.03	3469.92	3374.77	3625.24	2972.7	2394.13	2454.83	3542.13	3267.92	4154.7	4021.46	2716.5	3613.4	2423.06
	2298.41	2256.55	2294.14	2438.23	2232.96	2334.8	2675.15	2630.31	2675.03	2596.16	2455.61	2620.82	2742.84	2611.3	2285.81	2431.1	3033.04	2996.95	2739.94	2984.63	2436.32	2851.2	3367.23	2243.06	3087.7	2671.04	2580.89	2937.31	2999.08	3539.91	3053.8	2788.21	2346.84	3515.06	2483.76	3579.45	3464.69	3371	3618.64	2967.12	2393.07	2452.85	3535.01	3261.86	4146.65	4014.3	2712.96	3606.43	2421.42
	2297.05	2255.56	2292.84	2436.69	2231.9	2333.29	2672.78	2626.89	2671.73	2593.66	2453.87	2618.82	2739.45	2608.65	2284.69	2429.66	3028.55	2992.71	2736.13	2980.41	2434.84	2848.7	3361.29	2242.12	3083.22	2667.69	2579.04	2933.73	2995.64	3533.19	3049.44	2785.06	2346.34	3508.83	2482.33	3572.89	3459.48	3367.23	3612.07	2961.57	2392.01	2450.87	3527.92	3255.81	4138.61	4007.16	2709.44	3599.48	2419.8
	2295.7	2254.57	2291.55	2435.17	2230.85	2331.79	2670.42	2623.48	2668.43	2591.17	2452.14	2616.82	2736.07	2606.01	2283.57	2428.22	3024.08	2988.48	2732.34	2976.19	2433.37	2846.2	3355.38	2241.19	3078.75	2664.36	2577.2	2930.16	2992.21	3526.49	3045.1	2781.92	2345.84	3502.63	2480.89	3566.34	3454.28	3363.47	3605.51	2956.03	2390.94	2448.9	3520.85	3249.8	4130.59	4000.04	2705.93	3592.55	2418.17
	2294.35	2253.59	2290.25	2433.64	2229.79	2330.29	2668.05	2620.08	2665.15	2588.69	2450.4	2614.82	2732.7	2603.38	2282.45	2426.77	3019.61	2984.25	2728.56	2971.98	2431.89	2843.69	3349.47	2240.25	3074.28	2661.03	2575.36	2926.6	2988.78	3519.81	3040.77	2778.79	2345.34	3496.44	2479.45	3559.81	3449.09	3359.7	3598.97	2950.51	2389.87	2446.93	3513.81	3243.8	4122.58	3992.93	2702.44	3585.65	2416.55
	2293	2252.6	2288.96	2432.13	2228.74	2328.79	2665.69	2616.7	2661.88	2586.21	2448.67	2612.82	2729.34	2600.76	2281.34	2425.33	3015.15	2980.04	2724.8	2967.77	2430.42	2841.19	3343.58	2239.32	3069.83	2657.71	2573.51	2923.03	2985.36	3513.16	3036.44	2775.67	2344.84	3490.26	2478.01	3553.3	3443.91	3355.94	3592.44	2945.02	2388.8	2444.97	3506.79	3237.82	4114.59	3985.83	2698.95	3578.77	2414.93
	2291.65	2251.62	2287.67	2430.61	2227.69	2327.3	2663.32	2613.33	2658.61	2583.73	2446.95	2610.82	2725.99	2598.14	2280.23	2423.89	3010.71	2975.84	2721.05	2963.58	2428.94	2838.68	3337.71	2238.38	3065.39	2654.41	2571.67	2919.47	2981.95	3506.53	3032.13	2772.56	2344.34	3484.11	2476.57	3546.8	3438.75	3352.18	3585.94	2939.54	2387.73	2443.01	3499.79	3231.87	4106.63	3978.75	2695.48	3571.92	2413.32
	2290.3	2250.64	2286.38	2429.1	2226.64	2325.81	2660.96	2609.98	2655.36	2581.26	2445.22	2608.82	2722.65	2595.53	2279.12	2422.46	3006.27	2971.65	2717.31	2959.39	2427.47	2836.17	3331.86	2237.45	3060.96	2651.11	2569.82	2915.91	2978.54	3499.93	3027.83	2769.45	2343.84	3477.97	2475.13	3540.32	3433.6	3348.41	3579.45	2934.09	2386.66	2441.05	3492.82	3225.94	4098.67	3971.68	2692.02	3565.09	2411.71
	2288.95	2249.66	2285.09	2427.6	2225.59	2324.32	2658.61	2606.64	2652.11	2578.8	2443.5	2606.83	2719.32	2592.93	2278.01	2421.02	3001.84	2967.46	2713.58	2955.21	2426	2833.66	3326.02	2236.52	3056.54	2647.82	2567.98	2912.35	2975.15	3493.35	3023.54	2766.35	2343.33	3471.85	2473.68	3533.85	3428.46	3344.66	3572.98	2928.66	2385.59	2439.09	3485.88	3220.03	4090.74	3964.63	2688.58	3558.28	2410.11
	2287.61	2248.69	2283.8	2426.1	2224.54	2322.84	2656.25	2603.31	2648.88	2576.34	2441.78	2604.84	2715.99	2590.33	2276.91	2419.59	2997.43	2963.29	2709.86	2951.03	2424.53	2831.15	3320.19	2235.58	3052.12	2644.54	2566.13	2908.79	2971.76	3486.79	3019.26	2763.26	2342.83	3465.74	2472.24	3527.4	3423.34	3340.9	3566.53	2923.24	2384.52	2437.15	3478.96	3214.14	4082.82	3957.59	2685.14	3551.5	2408.51
	2286.26	2247.71	2282.51	2424.61	2223.49	2321.36	2653.9	2599.99	2645.65	2573.88	2440.07	2602.85	2712.68	2587.74	2275.81	2418.15	2993.02	2959.13	2706.16	2946.87	2423.07	2828.64	3314.38	2234.65	3047.72	2641.28	2564.29	2905.24	2968.37	3480.26	3014.98	2760.17	2342.32	3459.65	2470.8	3520.97	3418.23	3337.14	3560.1	2917.85	2383.44	2435.2	3472.06	3208.28	4074.93	3950.57	2681.73	3544.74	2406.91
	2284.92	2246.74	2281.22	2423.12	2222.45	2319.89	2651.55	2596.69	2642.43	2571.43	2438.36	2600.86	2709.38	2585.16	2274.71	2416.72	2988.63	2954.97	2702.47	2942.71	2421.6	2826.13	3308.59	2233.72	3043.33	2638.02	2562.44	2901.69	2965	3473.75	3010.72	2757.1	2341.81	3453.58	2469.35	3514.55	3413.13	3333.39	3553.68	2912.48	2382.37	2433.26	3465.19	3202.44	4067.04	3943.56	2678.32	3538.01	2405.32
	2283.58	2245.77	2279.93	2421.63	2221.41	2318.42	2649.2	2593.4	2639.22	2568.99	2436.65	2598.87	2706.09	2582.58	2273.61	2415.29	2984.25	2950.83	2698.8	2938.56	2420.14	2823.62	3302.81	2232.79	3038.95	2634.77	2560.6	2898.15	2961.63	3467.27	3006.48	2754.03	2341.3	3447.53	2467.91	3508.15	3408.05	3329.64	3547.29	2907.13	2381.29	2431.32	3458.35	3196.62	4059.18	3936.57	2674.93	3531.3	2403.74
	2282.24	2244.81	2278.65	2420.16	2220.37	2316.95	2646.85	2590.12	2636.02	2566.55	2434.94	2596.89	2702.8	2580.02	2272.52	2413.87	2979.87	2946.69	2695.13	2934.41	2418.68	2821.1	3297.05	2231.87	3034.57	2631.54	2558.75	2894.6	2958.27	3460.81	3002.24	2750.97	2340.79	3441.49	2466.46	3501.76	3402.98	3325.89	3540.91	2901.8	2380.21	2429.39	3451.53	3190.82	4051.34	3929.59	2671.55	3524.61	2402.15
	2280.9	2243.84	2277.36	2418.68	2219.33	2315.49	2644.51	2586.86	2632.83	2564.11	2433.24	2594.91	2699.53	2577.46	2271.43	2412.44	2975.51	2942.57	2691.48	2930.28	2417.22	2818.59	3291.31	2230.94	3030.21	2628.31	2556.9	2891.06	2954.92	3454.37	2998.01	2747.92	2340.27	3435.48	2465.01	3495.4	3397.93	3322.14	3534.55	2896.49	2379.13	2427.46	3444.74	3185.05	4043.51	3922.62	2668.18	3517.95	2400.58
	2279.56	2242.88	2276.08	2417.21	2218.29	2314.03	2642.17	2583.61	2629.65	2561.69	2431.54	2592.92	2696.27	2574.91	2270.34	2411.01	2971.16	2938.46	2687.85	2926.15	2415.76	2816.07	3285.58	2230.01	3025.86	2625.09	2555.06	2887.53	2951.58	3447.96	2993.79	2744.87	2339.76	3429.47	2463.57	3489.04	3392.88	3318.39	3528.21	2891.21	2378.05	2425.53	3437.97	3179.3	4035.7	3915.68	2664.83	3511.32	2399
	2278.22	2241.92	2274.8	2415.75	2217.26	2312.58	2639.83	2580.38	2626.48	2559.26	2429.84	2590.95	2693.02	2572.36	2269.26	2409.59	2966.82	2934.35	2684.22	2922.04	2414.3	2813.56	3279.87	2229.09	3021.52	2621.89	2553.21	2883.99	2948.24	3441.58	2989.59	2741.84	2339.24	3423.49	2462.12	3482.71	3387.86	3314.65	3521.89	2885.94	2376.97	2423.61	3431.22	3173.57	4027.91	3908.74	2661.49	3504.7	2397.44
	2276.89	2240.96	2273.52	2414.29	2216.23	2311.12	2637.49	2577.16	2623.32	2556.85	2428.15	2588.97	2689.77	2569.82	2268.17	2408.17	2962.49	2930.26	2680.61	2917.93	2412.85	2811.04	3274.18	2228.16	3017.19	2618.69	2551.36	2880.46	2944.92	3435.21	2985.4	2738.81	2338.73	3417.52	2460.67	3476.39	3382.84	3310.91	3515.58	2880.7	2375.89	2421.7	3424.51	3167.86	4020.14	3901.82	2658.16	3498.12	2395.87
	2275.56	2240.01	2272.24	2412.84	2215.2	2309.68	2635.15	2573.95	2620.17	2554.43	2426.46	2586.99	2686.54	2567.29	2267.09	2406.75	2958.17	2926.18	2677.01	2913.83	2411.39	2808.52	3268.5	2227.24	3012.87	2615.51	2549.52	2876.94	2941.6	3428.88	2981.21	2735.79	2338.21	3411.57	2459.22	3470.09	3377.84	3307.16	3509.3	2875.47	2374.81	2419.79	3417.82	3162.18	4012.39	3894.92	2654.85	3491.55	2394.31
	2274.22	2239.05	2270.96	2411.39	2214.17	2308.23	2632.82	2570.76	2617.03	2552.03	2424.77	2585.02	2683.32	2564.77	2266.02	2405.33	2953.86	2922.1	2673.43	2909.73	2409.94	2806	3262.84	2226.32	3008.56	2612.33	2547.67	2873.42	2938.29	3422.56	2977.04	2732.78	2337.69	3405.64	2457.77	3463.81	3372.85	3303.43	3503.03	2870.27	2373.73	2417.88	3411.15	3156.52	4004.66	3888.03	2651.55	3485.02	2392.76
	2272.89	2238.1	2269.69	2409.95	2213.14	2306.8	2630.49	2567.58	2613.9	2549.63	2423.09	2583.05	2680.11	2562.26	2264.94	2403.91	2949.57	2918.04	2669.86	2905.65	2408.49	2803.48	3257.2	2225.4	3004.26	2609.17	2545.82	2869.9	2934.98	3416.27	2972.88	2729.78	2337.17	3399.73	2456.32	3457.54	3367.88	3299.69	3496.78	2865.1	2372.64	2415.98	3404.51	3150.88	3996.94	3881.16	2648.26	3478.5	2391.21
	2271.57	2237.15	2268.41	2408.51	2212.11	2305.36	2628.17	2564.41	2610.78	2547.23	2421.41	2581.08	2676.91	2559.75	2263.87	2402.5	2945.28	2913.99	2666.3	2901.57	2407.05	2800.96	3251.57	2224.48	2999.97	2606.01	2543.98	2866.38	2931.69	3410.01	2968.73	2726.79	2336.64	3393.83	2454.87	3451.29	3362.92	3295.96	3490.55	2859.94	2371.56	2414.08	3397.89	3145.27	3989.24	3874.3	2644.99	3472.02	2389.66
	2270.24	2236.21	2267.14	2407.08	2211.09	2303.93	2625.84	2561.26	2607.67	2544.85	2419.73	2579.11	2673.72	2557.26	2262.8	2401.09	2941.01	2909.95	2662.75	2897.51	2405.6	2798.43	3245.97	2223.56	2995.7	2602.87	2542.13	2862.87	2928.4	3403.77	2964.6	2723.8	2336.12	3387.95	2453.42	3445.06	3357.98	3292.22	3484.34	2854.8	2370.47	2412.19	3391.31	3139.68	3981.57	3867.46	2641.73	3465.55	2388.12
	2268.91	2235.26	2265.87	2405.65	2210.07	2302.5	2623.52	2558.13	2604.57	2542.46	2418.06	2577.14	2670.54	2554.77	2261.74	2399.67	2936.75	2905.92	2659.22	2893.45	2404.16	2795.91	3240.38	2222.64	2991.43	2599.74	2540.29	2859.36	2925.12	3397.55	2960.47	2720.82	2335.6	3382.09	2451.97	3438.85	3353.04	3288.49	3478.15	2849.69	2369.38	2410.3	3384.74	3134.12	3973.91	3860.64	2638.49	3459.11	2386.59
	2267.59	2234.32	2264.6	2404.23	2209.05	2301.08	2621.21	2555.01	2601.48	2540.09	2416.39	2575.18	2667.37	2552.28	2260.68	2398.26	2932.5	2901.9	2655.7	2889.4	2402.72	2793.38	3234.8	2221.72	2987.17	2596.62	2538.44	2855.86	2921.85	3391.36	2956.36	2717.86	2335.07	3376.25	2450.52	3432.65	3348.13	3284.77	3471.97	2844.6	2368.3	2408.42	3378.21	3128.57	3966.27	3853.83	2635.26	3452.7	2385.06
	2266.27	2233.38	2263.33	2402.81	2208.03	2299.66	2618.89	2551.9	2598.41	2537.71	2414.72	2573.22	2664.21	2549.81	2259.62	2396.86	2928.26	2897.89	2652.2	2885.36	2401.28	2790.86	3229.25	2220.81	2982.93	2593.51	2536.6	2852.36	2918.58	3385.19	2952.26	2714.9	2334.54	3370.42	2449.07	3426.47	3343.23	3281.04	3465.82	2839.53	2367.21	2406.54	3371.69	3123.05	3958.65	3847.03	2632.04	3446.31	2383.53
	2264.95	2232.45	2262.07	2401.4	2207.02	2298.25	2616.58	2548.8	2595.34	2535.35	2413.06	2571.26	2661.06	2547.34	2258.56	2395.45	2924.03	2893.89	2648.71	2881.33	2399.84	2788.33	3223.71	2219.89	2978.7	2590.41	2534.76	2848.86	2915.33	3379.05	2948.17	2711.95	2334.01	3364.61	2447.62	3420.3	3338.34	3277.32	3459.68	2834.48	2366.12	2404.67	3365.21	3117.56	3951.04	3840.25	2628.84	3439.94	2382.01
	2263.63	2231.51	2260.8	2400	2206	2296.84	2614.27	2545.72	2592.28	2532.99	2411.4	2569.3	2657.92	2544.89	2257.51	2394.05	2919.82	2889.9	2645.23	2877.3	2398.4	2785.8	3218.19	2218.98	2974.47	2587.32	2532.91	2845.37	2912.08	3372.93	2944.09	2709.01	2333.48	3358.82	2446.17	3414.16	3333.46	3273.6	3453.56	2829.46	2365.03	2402.8	3358.75	3112.09	3943.46	3833.49	2625.65	3433.6	2380.49
	2262.31	2230.58	2259.54	2398.6	2204.99	2295.43	2611.97	2542.66	2589.23	2530.64	2409.74	2567.34	2654.8	2542.44	2256.46	2392.64	2915.61	2885.92	2641.77	2873.29	2396.97	2783.27	3212.69	2218.07	2970.26	2584.24	2531.07	2841.89	2908.84	3366.83	2940.02	2706.08	2332.95	3353.05	2444.71	3408.03	3328.6	3269.88	3447.46	2824.45	2363.94	2400.94	3352.32	3106.64	3935.9	3826.74	2622.47	3427.29	2378.98
	2261	2229.65	2258.28	2397.21	2203.98	2294.03	2609.66	2539.61	2586.19	2528.29	2408.09	2565.39	2651.68	2540	2255.41	2391.24	2911.42	2881.95	2638.32	2869.29	2395.54	2780.74	3207.2	2217.16	2966.06	2581.17	2529.23	2838.4	2905.61	3360.76	2935.97	2703.15	2332.42	3347.29	2443.26	3401.92	3323.76	3266.16	3441.38	2819.47	2362.85	2399.09	3345.91	3101.21	3928.35	3820.01	2619.31	3421	2377.47
	2259.69	2228.72	2257.02	2395.82	2202.97	2292.64	2607.36	2536.58	2583.17	2525.95	2406.44	2563.44	2648.57	2537.56	2254.36	2389.84	2907.24	2878	2634.88	2865.29	2394.11	2778.21	3201.74	2216.25	2961.87	2578.11	2527.39	2834.92	2902.39	3354.72	2931.92	2700.24	2331.89	3341.56	2441.81	3395.82	3318.93	3262.45	3435.32	2814.51	2361.76	2397.24	3339.53	3095.81	3920.83	3813.29	2616.17	3414.74	2375.97
	2258.38	2227.8	2255.77	2394.44	2201.97	2291.24	2605.07	2533.55	2580.15	2523.61	2404.8	2561.49	2645.48	2535.14	2253.32	2388.45	2903.07	2874.05	2631.46	2861.31	2392.68	2775.68	3196.29	2215.35	2957.69	2575.07	2525.55	2831.45	2899.18	3348.7	2927.89	2697.34	2331.35	3335.84	2440.36	3389.75	3314.11	3258.74	3429.28	2809.58	2360.67	2395.39	3333.18	3090.44	3913.32	3806.59	2613.03	3408.5	2374.47
	2257.07	2226.88	2254.52	2393.07	2200.97	2289.86	2602.77	2530.55	2577.15	2521.28	2403.16	2559.54	2642.4	2532.72	2252.28	2387.05	2898.92	2870.12	2628.05	2857.33	2391.25	2773.15	3190.86	2214.44	2953.53	2572.03	2523.71	2827.98	2895.97	3342.71	2923.88	2694.44	2330.81	3330.13	2438.91	3383.69	3309.31	3255.03	3423.26	2804.67	2359.57	2393.55	3326.85	3085.09	3905.84	3799.91	2609.91	3402.28	2372.98
	2255.76	2225.96	2253.27	2391.7	2199.96	2288.47	2600.48	2527.56	2574.15	2518.96	2401.52	2557.59	2639.32	2530.31	2251.25	2385.66	2894.77	2866.19	2624.65	2853.36	2389.83	2770.61	3185.45	2213.54	2949.37	2569.01	2521.88	2824.52	2892.78	3336.73	2919.87	2691.56	2330.28	3324.45	2437.45	3377.65	3304.53	3251.32	3417.25	2799.77	2358.48	2391.72	3320.55	3079.76	3898.37	3793.24	2606.81	3396.09	2371.49
	2254.46	2225.04	2252.02	2390.33	2198.97	2287.09	2598.2	2524.58	2571.17	2516.65	2399.89	2555.65	2636.26	2527.92	2250.22	2384.27	2890.64	2862.28	2621.27	2849.41	2388.41	2768.08	3180.06	2212.64	2945.23	2566	2520.04	2821.05	2889.59	3330.79	2915.88	2688.68	2329.74	3318.79	2436	3371.63	3299.75	3247.62	3411.27	2794.91	2357.39	2389.89	3314.27	3074.46	3890.93	3786.59	2603.72	3389.93	2370.01
	2253.15	2224.13	2250.77	2388.97	2197.97	2285.72	2595.92	2521.62	2568.2	2514.34	2398.26	2553.71	2633.21	2525.53	2249.19	2382.88	2886.52	2858.38	2617.9	2845.46	2386.99	2765.54	3174.69	2211.74	2941.1	2563	2518.2	2817.6	2886.41	3324.87	2911.9	2685.81	2329.2	3313.14	2434.55	3365.62	3295	3243.92	3405.3	2790.06	2356.29	2388.06	3308.03	3069.18	3883.5	3779.95	2600.64	3383.79	2368.53
	2251.85	2223.22	2249.53	2387.62	2196.97	2284.35	2593.64	2518.68	2565.24	2512.03	2396.63	2551.77	2630.17	2523.14	2248.16	2381.49	2882.42	2854.49	2614.55	2841.52	2385.57	2763.01	3169.33	2210.84	2936.98	2560.01	2516.37	2814.15	2883.24	3318.97	2907.93	2682.96	2328.66	3307.51	2433.1	3359.64	3290.26	3240.22	3399.36	2785.24	2355.2	2386.25	3301.8	3063.92	3876.09	3773.33	2597.58	3377.68	2367.06
	2250.55	2222.31	2248.29	2386.28	2195.98	2282.98	2591.36	2515.75	2562.29	2509.74	2395.01	2549.83	2627.14	2520.77	2247.14	2380.11	2878.32	2850.61	2611.21	2837.59	2384.15	2760.47	3164	2209.94	2932.87	2557.03	2514.53	2810.7	2880.08	3313.1	2903.97	2680.11	2328.11	3301.9	2431.65	3353.67	3285.53	3236.52	3393.43	2780.44	2354.11	2384.43	3295.61	3058.69	3868.71	3766.73	2594.54	3371.59	2365.59
	2249.26	2221.41	2247.05	2384.94	2194.99	2281.62	2589.09	2512.83	2559.35	2507.45	2393.39	2547.9	2624.12	2518.41	2246.12	2378.72	2874.24	2846.74	2607.89	2833.67	2382.74	2757.93	3158.68	2209.05	2928.77	2554.06	2512.7	2807.26	2876.92	3307.25	2900.03	2677.27	2327.57	3296.31	2430.19	3347.72	3280.82	3232.83	3387.52	2775.66	2353.01	2382.63	3289.44	3053.49	3861.34	3760.14	2591.5	3365.53	2364.13
	2247.96	2220.51	2245.81	2383.6	2194	2280.26	2586.82	2509.93	2556.42	2505.16	2391.77	2545.97	2621.12	2516.05	2245.11	2377.34	2870.17	2842.89	2604.58	2829.76	2381.33	2755.39	3153.38	2208.15	2924.68	2551.1	2510.87	2803.82	2873.78	3301.43	2896.1	2674.44	2327.02	3290.73	2428.74	3341.78	3276.12	3229.14	3381.63	2770.91	2351.91	2380.83	3283.3	3048.3	3853.99	3753.57	2588.49	3359.49	2362.67
	2246.67	2219.61	2244.58	2382.28	2193.02	2278.91	2584.55	2507.05	2553.51	2502.89	2390.16	2544.04	2618.12	2513.7	2244.09	2375.96	2866.11	2839.04	2601.28	2825.86	2379.92	2752.85	3148.11	2207.26	2920.61	2548.16	2509.04	2800.39	2870.64	3295.63	2892.18	2671.62	2326.48	3285.18	2427.29	3335.87	3271.44	3225.45	3375.76	2766.18	2350.82	2379.03	3277.18	3043.15	3846.67	3747.01	2585.48	3353.48	2361.22
	2245.38	2218.71	2243.35	2380.96	2192.03	2277.56	2582.29	2504.18	2550.6	2500.61	2388.56	2542.11	2615.14	2511.37	2243.08	2374.58	2862.06	2835.21	2598	2821.98	2378.51	2750.31	3142.85	2206.37	2916.55	2545.23	2507.21	2796.97	2867.51	3289.86	2888.27	2668.81	2325.93	3279.64	2425.84	3329.97	3266.77	3221.77	3369.91	2761.47	2349.72	2377.25	3271.1	3038.02	3839.36	3740.47	2582.49	3347.49	2359.78
	2244.09	2217.82	2242.12	2379.64	2191.05	2276.22	2580.03	2501.32	2547.71	2498.35	2386.95	2540.18	2612.16	2509.04	2242.08	2373.21	2858.03	2831.38	2594.73	2818.1	2377.11	2747.76	3137.61	2205.49	2912.5	2542.31	2505.39	2793.54	2864.4	3284.11	2884.38	2666.02	2325.38	3274.12	2424.39	3324.09	3262.12	3218.09	3364.08	2756.79	2348.63	2375.46	3265.03	3032.91	3832.07	3733.95	2579.52	3341.53	2358.33
	2242.8	2216.93	2240.9	2378.33	2190.07	2274.88	2577.78	2498.48	2544.83	2496.09	2385.35	2538.26	2609.2	2506.72	2241.08	2371.84	2854.01	2827.57	2591.47	2814.23	2375.7	2745.22	3132.39	2204.6	2908.46	2539.4	2503.56	2790.13	2861.29	3278.39	2880.5	2663.23	2324.83	3268.62	2422.94	3318.23	3257.49	3214.41	3358.27	2752.13	2347.53	2373.69	3259	3027.83	3824.81	3727.44	2576.56	3335.59	2356.9
	2241.52	2216.04	2239.68	2377.03	2189.09	2273.55	2575.53	2495.66	2541.96	2493.84	2383.76	2536.34	2606.25	2504.41	2240.08	2370.47	2850	2823.77	2588.23	2810.37	2374.3	2742.68	3127.18	2203.72	2904.43	2536.5	2501.74	2786.72	2858.19	3272.69	2876.63	2660.45	2324.28	3263.13	2421.49	3312.39	3252.86	3210.73	3352.48	2747.49	2346.43	2371.92	3252.99	3022.77	3817.56	3720.95	2573.62	3329.68	2355.47
	2240.24	2215.15	2238.46	2375.73	2188.12	2272.22	2573.28	2492.85	2539.1	2491.6	2382.17	2534.42	2603.31	2502.11	2239.08	2369.1	2846.01	2819.98	2585.01	2806.52	2372.91	2740.13	3122	2202.83	2900.42	2533.61	2499.91	2783.31	2855.09	3267.02	2872.78	2657.68	2323.73	3257.67	2420.03	3306.57	3248.26	3207.06	3346.7	2742.88	2345.33	2370.16	3247.01	3017.74	3810.34	3714.48	2570.69	3323.8	2354.04
	2238.96	2214.27	2237.24	2374.45	2187.15	2270.89	2571.04	2490.06	2536.25	2489.36	2380.58	2532.51	2600.38	2499.81	2238.09	2367.73	2842.03	2816.21	2581.8	2802.68	2371.51	2737.58	3116.84	2201.95	2896.41	2530.73	2498.09	2779.91	2852.01	3261.38	2868.94	2654.92	2323.17	3252.22	2418.58	3300.76	3243.67	3203.39	3340.95	2738.29	2344.24	2368.4	3241.06	3012.73	3803.13	3708.02	2567.77	3317.94	2352.62
	2237.68	2213.39	2236.03	2373.16	2186.18	2269.58	2568.8	2487.29	2533.42	2487.13	2379	2530.59	2597.47	2497.53	2237.1	2366.37	2838.06	2812.44	2578.6	2798.85	2370.12	2735.04	3111.7	2201.08	2892.42	2527.87	2496.27	2776.52	2848.94	3255.75	2865.11	2652.17	2322.62	3246.79	2417.14	3294.97	3239.1	3199.72	3335.21	2733.72	2343.14	2366.65	3235.13	3007.75	3795.95	3701.58	2564.87	3312.11	2351.2
	2236.41	2212.52	2234.82	2371.89	2185.21	2268.26	2566.57	2484.53	2530.59	2484.91	2377.42	2528.68	2594.56	2495.26	2236.12	2365	2834.1	2808.69	2575.42	2795.04	2368.73	2732.49	3106.58	2200.2	2888.44	2525.02	2494.46	2773.13	2845.87	3250.16	2861.3	2649.43	2322.06	3241.38	2415.69	3289.2	3234.54	3196.06	3329.5	2729.18	2342.04	2364.9	3229.23	3002.79	3788.78	3695.16	2561.99	3306.3	2349.8
	2235.14	2211.64	2233.61	2370.62	2184.24	2266.95	2564.34	2481.78	2527.78	2482.69	2375.84	2526.77	2591.67	2492.99	2235.13	2363.64	2830.16	2804.95	2572.25	2791.23	2367.34	2729.94	3101.47	2199.33	2884.48	2522.18	2492.64	2769.74	2842.82	3244.58	2857.49	2646.71	2321.5	3235.99	2414.24	3283.45	3229.99	3192.4	3323.8	2724.66	2340.94	2363.17	3223.36	2997.86	3781.64	3688.75	2559.12	3300.52	2348.39
	2233.87	2210.77	2232.41	2369.35	2183.28	2265.65	2562.11	2479.06	2524.98	2480.49	2374.27	2524.87	2588.79	2490.74	2234.16	2362.29	2826.23	2801.22	2569.09	2787.43	2365.95	2727.39	3096.39	2198.46	2880.52	2519.35	2490.83	2766.37	2839.77	3239.04	2853.71	2643.99	2320.95	3230.62	2412.79	3277.72	3225.47	3188.74	3318.13	2720.16	2339.85	2361.44	3217.51	2992.95	3774.52	3682.36	2556.26	3294.76	2346.99
	2232.6	2209.91	2231.21	2368.1	2182.32	2264.34	2559.89	2476.34	2522.2	2478.28	2372.7	2522.96	2585.92	2488.49	2233.18	2360.93	2822.31	2797.5	2565.96	2783.65	2364.57	2724.84	3091.33	2197.59	2876.58	2516.54	2489.01	2762.99	2836.73	3233.51	2849.93	2641.28	2320.39	3225.27	2411.34	3272.01	3220.95	3185.08	3312.47	2715.69	2338.75	2359.71	3211.7	2988.07	3767.41	3675.99	2553.42	3289.03	2345.6
	2231.33	2209.04	2230.01	2366.85	2181.36	2263.05	2557.67	2473.65	2519.42	2476.09	2371.14	2521.06	2583.06	2486.26	2232.21	2359.58	2818.41	2793.79	2562.83	2779.87	2363.19	2722.28	3086.29	2196.72	2872.65	2513.73	2487.2	2759.63	2833.71	3228.02	2846.17	2638.58	2319.82	3219.93	2409.89	3266.32	3216.46	3181.43	3306.83	2711.24	2337.65	2357.99	3205.91	2983.21	3760.33	3669.63	2550.6	3283.33	2344.21
	2230.07	2208.18	2228.82	2365.6	2180.41	2261.76	2555.46	2470.97	2516.66	2473.9	2369.58	2519.16	2580.22	2484.03	2231.24	2358.23	2814.52	2790.1	2559.72	2776.11	2361.81	2719.73	3081.26	2195.85	2868.73	2510.94	2485.39	2756.27	2830.69	3222.54	2842.42	2635.9	2319.26	3214.61	2408.45	3260.64	3211.98	3177.78	3301.21	2706.81	2336.55	2356.28	3200.14	2978.38	3753.27	3663.29	2547.79	3277.65	2342.83
	2228.81	2207.33	2227.62	2364.36	2179.45	2260.47	2553.25	2468.3	2513.9	2471.72	2368.03	2517.27	2577.38	2481.81	2230.28	2356.88	2810.64	2786.42	2556.63	2772.36	2360.43	2717.18	3076.26	2194.99	2864.83	2508.16	2483.59	2752.91	2827.68	3217.1	2838.69	2633.22	2318.7	3209.32	2407	3254.98	3207.51	3174.14	3295.62	2702.41	2335.45	2354.58	3194.4	2973.57	3746.23	3656.97	2544.99	3271.99	2341.45
	2227.55	2206.47	2226.44	2363.13	2178.5	2259.19	2551.04	2465.65	2511.16	2469.55	2366.48	2515.37	2574.56	2479.61	2229.32	2355.53	2806.78	2782.75	2553.55	2768.61	2359.06	2714.62	3071.28	2194.13	2860.94	2505.39	2481.78	2749.57	2824.68	3211.67	2834.97	2630.56	2318.14	3204.04	2405.56	3249.35	3203.06	3170.5	3290.04	2698.03	2334.36	2352.88	3188.69	2968.79	3739.21	3650.66	2542.21	3266.36	2340.08
	2226.3	2205.62	2225.25	2361.91	2177.56	2257.92	2548.84	2463.02	2508.44	2467.38	2364.93	2513.48	2571.75	2477.41	2228.36	2354.19	2802.93	2779.09	2550.48	2764.88	2357.68	2712.07	3066.32	2193.27	2857.06	2502.63	2479.98	2746.22	2821.69	3206.28	2831.26	2627.9	2317.57	3198.78	2404.11	3243.73	3198.63	3166.86	3284.48	2693.68	2333.26	2351.19	3183.01	2964.04	3732.22	3644.37	2539.45	3260.76	2338.71
	2225.05	2204.77	2224.07	2360.69	2176.61	2256.64	2546.65	2460.4	2505.72	2465.22	2363.39	2511.6	2568.95	2475.22	2227.41	2352.84	2799.09	2775.44	2547.43	2761.16	2356.32	2709.51	3061.37	2192.42	2853.19	2499.89	2478.18	2742.89	2818.7	3200.9	2827.56	2625.26	2317	3193.53	2402.67	3238.13	3194.21	3163.23	3278.94	2689.35	2332.16	2349.51	3177.35	2959.3	3725.24	3638.1	2536.7	3255.18	2337.35
	2223.8	2203.93	2222.9	2359.48	2175.67	2255.38	2544.46	2457.8	2503.02	2463.07	2361.85	2509.71	2566.16	2473.04	2226.46	2351.5	2795.26	2771.81	2544.39	2757.45	2354.95	2706.96	3056.45	2191.56	2849.34	2497.15	2476.39	2739.56	2815.73	3195.55	2823.88	2622.62	2316.44	3188.31	2401.23	3232.55	3189.81	3159.6	3273.42	2685.04	2331.06	2347.83	3171.72	2954.6	3718.29	3631.85	2533.96	3249.63	2335.99
	2222.55	2203.09	2221.72	2358.28	2174.73	2254.12	2542.27	2455.22	2500.33	2460.93	2360.32	2507.83	2563.38	2470.87	2225.52	2350.17	2791.45	2768.18	2541.37	2753.75	2353.59	2704.4	3051.55	2190.71	2845.5	2494.43	2474.59	2736.24	2812.77	3190.23	2820.22	2620	2315.87	3183.11	2399.79	3226.99	3185.43	3155.98	3267.92	2680.75	2329.97	2346.16	3166.12	2949.92	3711.35	3625.61	2531.24	3244.11	2334.64
	2221.31	2202.25	2220.55	2357.08	2173.79	2252.86	2540.09	2452.65	2497.65	2458.79	2358.79	2505.95	2560.62	2468.71	2224.57	2348.83	2787.66	2764.57	2538.36	2750.07	2352.23	2701.85	3046.67	2189.86	2841.67	2491.72	2472.8	2732.92	2809.82	3184.93	2816.56	2617.39	2315.3	3177.92	2398.35	3221.45	3181.06	3152.36	3262.44	2676.49	2328.87	2344.5	3160.54	2945.26	3704.44	3619.39	2528.53	3238.6	2333.3
	2220.07	2201.42	2219.38	2355.89	2172.85	2251.61	2537.91	2450.09	2494.98	2456.66	2357.26	2504.07	2557.87	2466.56	2223.64	2347.5	2783.87	2760.97	2535.36	2746.39	2350.87	2699.29	3041.81	2189.02	2837.85	2489.03	2471.01	2729.62	2806.87	3179.66	2812.92	2614.78	2314.73	3172.75	2396.91	3215.92	3176.71	3148.74	3256.98	2672.26	2327.78	2342.84	3154.99	2940.63	3697.55	3613.19	2525.84	3233.13	2331.96
	2218.83	2200.59	2218.22	2354.71	2171.92	2250.36	2535.74	2447.55	2492.33	2454.54	2355.74	2502.2	2555.13	2464.42	2222.7	2346.17	2780.1	2757.39	2532.39	2742.72	2349.51	2696.74	3036.97	2188.17	2834.05	2486.34	2469.23	2726.32	2803.94	3174.41	2809.3	2612.19	2314.16	3167.61	2395.48	3210.42	3172.37	3145.13	3251.54	2668.04	2326.68	2341.19	3149.47	2936.02	3690.68	3607.01	2523.17	3227.68	2330.63
	2217.59	2199.76	2217.06	2353.53	2170.99	2249.12	2533.57	2445.03	2489.68	2452.42	2354.22	2500.33	2552.4	2462.29	2221.77	2344.85	2776.34	2753.82	2529.42	2739.07	2348.16	2694.19	3032.15	2187.33	2830.26	2483.67	2467.44	2723.02	2801.02	3169.19	2805.69	2609.61	2313.59	3162.48	2394.04	3204.94	3168.05	3141.52	3246.12	2663.85	2325.59	2339.55	3143.98	2931.44	3683.83	3600.84	2520.5	3222.25	2329.3
	2216.36	2198.94	2215.9	2352.36	2170.06	2247.88	2531.41	2442.52	2487.05	2450.32	2352.71	2498.46	2549.69	2460.17	2220.85	2343.52	2772.6	2750.25	2526.47	2735.43	2346.81	2691.63	3027.36	2186.49	2826.49	2481.01	2465.66	2719.74	2798.1	3163.99	2802.09	2607.04	2313.02	3157.37	2392.61	3199.47	3163.74	3137.92	3240.72	2659.68	2324.5	2337.91	3138.51	2926.89	3677.01	3594.69	2517.86	3216.85	2327.98
	2215.13	2198.12	2214.75	2351.2	2169.13	2246.65	2529.25	2440.03	2484.43	2448.22	2351.2	2496.6	2546.98	2458.06	2219.93	2342.2	2768.87	2746.71	2523.53	2731.8	2345.47	2689.08	3022.58	2185.66	2822.73	2478.36	2463.89	2716.46	2795.2	3158.81	2798.51	2604.48	2312.44	3152.28	2391.18	3194.03	3159.46	3134.32	3235.34	2655.54	2323.4	2336.28	3133.06	2922.36	3670.2	3588.56	2515.22	3211.47	2326.66
	2213.9	2197.3	2213.6	2350.05	2168.21	2245.42	2527.1	2437.56	2481.83	2446.13	2349.7	2494.74	2544.29	2455.96	2219.01	2340.88	2765.16	2743.17	2520.61	2728.18	2344.12	2686.52	3017.82	2184.82	2818.98	2475.72	2462.11	2713.19	2792.3	3153.66	2794.93	2601.93	2311.87	3147.21	2389.75	3188.61	3155.18	3130.73	3229.98	2651.42	2322.31	2334.66	3127.65	2917.85	3663.42	3582.45	2512.61	3206.12	2325.35
	2212.68	2196.49	2212.46	2348.9	2167.29	2244.2	2524.96	2435.1	2479.24	2444.04	2348.2	2492.88	2541.61	2453.86	2218.09	2339.57	2761.45	2739.65	2517.71	2724.57	2342.78	2683.97	3013.09	2183.99	2815.24	2473.09	2460.34	2709.92	2789.42	3148.53	2791.38	2599.39	2311.29	3142.15	2388.32	3183.2	3150.93	3127.15	3224.64	2647.32	2321.22	2333.05	3122.26	2913.37	3656.66	3576.35	2510	3200.8	2324.04
	2211.46	2195.68	2211.32	2347.75	2166.37	2242.98	2522.81	2432.65	2476.66	2441.97	2346.7	2491.02	2538.94	2451.78	2217.18	2338.25	2757.77	2736.14	2514.81	2720.98	2341.45	2681.42	3008.37	2183.16	2811.52	2470.48	2458.57	2706.67	2786.54	3143.43	2787.84	2596.86	2310.72	3137.12	2386.9	3177.82	3146.69	3123.56	3219.32	2643.25	2320.13	2331.44	3116.89	2908.91	3649.92	3570.28	2507.41	3195.5	2322.74
	2210.24	2194.87	2210.18	2346.62	2165.46	2241.77	2520.68	2430.23	2474.09	2439.9	2345.21	2489.17	2536.29	2449.71	2216.28	2336.94	2754.09	2732.64	2511.94	2717.4	2340.11	2678.86	3003.68	2182.34	2807.81	2467.88	2456.81	2703.42	2783.68	3138.36	2784.31	2594.34	2310.14	3132.11	2385.47	3172.46	3142.47	3119.99	3214.02	2639.2	2319.04	2329.84	3111.55	2904.48	3643.2	3564.22	2504.84	3190.22	2321.45
	2209.03	2194.07	2209.04	2345.49	2164.54	2240.56	2518.55	2427.81	2471.53	2437.84	2343.72	2487.32	2533.64	2447.65	2215.38	2335.63	2750.43	2729.15	2509.07	2713.82	2338.78	2676.31	2999	2181.51	2804.12	2465.29	2455.04	2700.18	2780.83	3133.3	2780.79	2591.83	2309.56	3127.11	2384.05	3167.11	3138.26	3116.42	3208.74	2635.17	2317.96	2328.24	3106.24	2900.07	3636.5	3558.18	2502.28	3184.97	2320.16
	2207.82	2193.27	2207.91	2344.37	2163.63	2239.36	2516.42	2425.41	2468.99	2435.78	2342.24	2485.48	2531.01	2445.6	2214.48	2334.33	2746.78	2725.68	2506.22	2710.26	2337.45	2673.76	2994.35	2180.69	2800.43	2462.71	2453.29	2696.95	2777.98	3128.28	2777.29	2589.33	2308.99	3122.13	2382.63	3161.79	3134.07	3112.85	3203.48	2631.17	2316.87	2326.66	3100.96	2895.69	3629.83	3552.15	2499.74	3179.75	2318.87
	2206.61	2192.48	2206.79	2343.26	2162.73	2238.17	2514.3	2423.03	2466.46	2433.74	2340.76	2483.64	2528.39	2443.56	2213.58	2333.02	2743.15	2722.22	2503.39	2706.72	2336.13	2671.21	2989.72	2179.88	2796.77	2460.15	2451.53	2693.72	2775.15	3123.27	2773.81	2586.85	2308.41	3117.18	2381.21	3156.49	3129.9	3109.29	3198.24	2627.19	2315.79	2325.08	3095.7	2891.33	3623.18	3546.15	2497.21	3174.55	2317.59
	2205.4	2191.69	2205.66	2342.15	2161.82	2236.97	2512.19	2420.67	2463.94	2431.7	2339.28	2481.8	2525.79	2441.52	2212.69	2331.73	2739.53	2718.77	2500.57	2703.18	2334.81	2668.66	2985.11	2179.06	2793.11	2457.6	2449.78	2690.51	2772.32	3118.29	2770.34	2584.37	2307.83	3112.24	2379.8	3151.2	3125.74	3105.74	3193.02	2623.23	2314.7	2323.51	3090.47	2887	3616.55	3540.16	2494.69	3169.37	2316.32
	2204.2	2190.9	2204.54	2341.05	2160.92	2235.79	2510.08	2418.32	2461.43	2429.67	2337.81	2479.97	2523.19	2439.5	2211.81	2330.43	2735.93	2715.33	2497.76	2699.66	2333.49	2666.12	2980.52	2178.25	2789.47	2455.05	2448.03	2687.3	2769.51	3113.34	2766.88	2581.91	2307.25	3107.32	2378.38	3145.94	3121.6	3102.19	3187.82	2619.3	2313.62	2321.94	3085.26	2882.69	3609.94	3534.19	2492.19	3164.22	2315.05
	2203	2190.12	2203.43	2339.95	2160.02	2234.6	2507.98	2415.98	2458.94	2427.65	2336.35	2478.13	2520.61	2437.49	2210.93	2329.13	2732.34	2711.91	2494.97	2696.15	2332.18	2663.57	2975.96	2177.44	2785.85	2452.53	2446.29	2684.1	2766.7	3108.41	2763.43	2579.45	2306.67	3102.42	2376.97	3140.7	3117.48	3098.64	3182.64	2615.39	2312.54	2320.38	3080.08	2878.41	3603.36	3528.24	2489.7	3159.09	2313.79
	2201.81	2189.34	2202.32	2338.87	2159.12	2233.43	2505.88	2413.66	2456.46	2425.64	2334.88	2476.31	2518.04	2435.49	2210.05	2327.84	2728.76	2708.5	2492.2	2692.65	2330.87	2661.02	2971.41	2176.63	2782.23	2450.01	2444.55	2680.91	2763.91	3103.5	2760.01	2577.01	2306.09	3097.55	2375.57	3135.48	3113.37	3095.11	3177.48	2611.5	2311.46	2318.83	3074.93	2874.15	3596.79	3522.31	2487.23	3153.99	2312.54
	2200.62	2188.56	2201.21	2337.79	2158.23	2232.25	2503.79	2411.36	2453.99	2423.63	2333.43	2474.48	2515.48	2433.5	2209.18	2326.56	2725.2	2705.1	2489.43	2689.16	2329.56	2658.48	2966.88	2175.83	2778.64	2447.5	2442.81	2677.73	2761.13	3098.62	2756.59	2574.58	2305.51	3092.69	2374.16	3130.28	3109.28	3091.58	3172.35	2607.64	2310.38	2317.29	3069.8	2869.92	3590.25	3516.4	2484.77	3148.91	2311.29
	2199.43	2187.79	2200.1	2336.72	2157.34	2231.09	2501.71	2409.07	2451.54	2421.63	2331.97	2472.66	2512.94	2431.51	2208.31	2325.27	2721.65	2701.72	2486.69	2685.68	2328.25	2655.94	2962.38	2175.03	2775.05	2445.01	2441.08	2674.56	2758.35	3093.77	2753.19	2572.16	2304.93	3087.85	2372.76	3125.1	3105.21	3088.05	3167.23	2603.8	2309.31	2315.75	3064.7	2865.71	3583.74	3510.5	2482.33	3143.86	2310.04
	2198.24	2187.02	2199	2335.65	2156.45	2229.92	2499.63	2406.8	2449.09	2419.64	2330.52	2470.85	2510.4	2429.54	2207.44	2323.99	2718.11	2698.35	2483.95	2682.22	2326.95	2653.4	2957.9	2174.23	2771.48	2442.53	2439.35	2671.4	2755.59	3088.93	2749.8	2569.75	2304.34	3083.02	2371.36	3119.94	3101.15	3084.53	3162.13	2599.98	2308.23	2314.23	3059.62	2861.52	3577.24	3504.63	2479.9	3138.84	2308.8
	2197.06	2186.26	2197.91	2334.6	2155.56	2228.77	2497.55	2404.54	2446.66	2417.66	2329.08	2469.03	2507.88	2427.58	2206.58	2322.71	2714.59	2694.99	2481.23	2678.77	2325.66	2650.86	2953.44	2173.44	2767.93	2440.06	2437.63	2668.24	2752.84	3084.13	2746.43	2567.34	2303.76	3078.22	2369.96	3114.8	3097.11	3081.02	3157.05	2596.18	2307.16	2312.71	3054.58	2857.36	3570.77	3498.77	2477.49	3133.83	2307.57
	2195.88	2185.5	2196.82	2333.54	2154.68	2227.61	2495.49	2402.3	2444.25	2415.69	2327.64	2467.22	2505.38	2425.63	2205.73	2321.43	2711.09	2691.65	2478.53	2675.33	2324.36	2648.32	2949	2172.65	2764.39	2437.61	2435.91	2665.1	2750.1	3079.34	2743.08	2564.96	2303.18	3073.44	2368.56	3109.68	3093.09	3077.52	3151.99	2592.41	2306.09	2311.19	3049.55	2853.23	3564.32	3492.93	2475.09	3128.85	2306.34
	2194.71	2184.74	2195.73	2332.5	2153.8	2226.47	2493.43	2400.07	2441.84	2413.72	2326.2	2465.42	2502.88	2423.69	2204.88	2320.16	2707.6	2688.32	2475.84	2671.91	2323.07	2645.78	2944.58	2171.86	2760.86	2435.16	2434.19	2661.96	2747.37	3074.58	2739.73	2562.58	2302.6	3068.68	2367.17	3104.58	3089.08	3074.02	3146.96	2588.66	2305.02	2309.69	3044.55	2849.12	3557.89	3487.11	2472.7	3123.9	2305.12
	2193.54	2183.99	2194.65	2331.47	2152.92	2225.33	2491.37	2397.86	2439.45	2411.77	2324.77	2463.62	2500.4	2421.76	2204.03	2318.89	2704.12	2685	2473.17	2668.5	2321.79	2643.25	2940.18	2171.07	2757.35	2432.73	2432.48	2658.83	2744.64	3069.85	2736.4	2560.21	2302.01	3063.94	2365.78	3099.51	3085.09	3070.52	3141.94	2584.94	2303.95	2308.19	3039.58	2845.03	3551.48	3481.31	2470.33	3118.97	2303.9
	2192.37	2183.24	2193.57	2330.44	2152.05	2224.19	2489.32	2395.67	2437.07	2409.82	2323.34	2461.82	2497.93	2419.84	2203.19	2317.62	2700.66	2681.69	2470.51	2665.1	2320.5	2640.71	2935.8	2170.29	2753.85	2430.31	2430.77	2655.72	2741.93	3065.13	2733.09	2557.85	2301.43	3059.21	2364.4	3094.45	3081.12	3067.04	3136.94	2581.24	2302.88	2306.7	3034.64	2840.97	3545.1	3475.53	2467.98	3114.07	2302.69
	2191.21	2182.5	2192.49	2329.41	2151.18	2223.06	2487.28	2393.49	2434.71	2407.88	2321.91	2460.03	2495.47	2417.93	2202.35	2316.36	2697.21	2678.4	2467.86	2661.71	2319.23	2638.18	2931.45	2169.51	2750.37	2427.9	2429.07	2652.61	2739.24	3060.45	2729.79	2555.51	2300.84	3054.51	2363.01	3089.42	3077.17	3063.56	3131.97	2577.56	2301.82	2305.21	3029.72	2836.93	3538.74	3469.77	2465.64	3109.19	2301.49
	2190.04	2181.76	2191.42	2328.4	2150.31	2221.93	2485.25	2391.32	2432.36	2405.95	2320.49	2458.24	2493.02	2416.03	2201.51	2315.1	2693.78	2675.12	2465.23	2658.34	2317.95	2635.65	2927.12	2168.73	2746.9	2425.51	2427.37	2649.51	2736.55	3055.78	2726.51	2553.17	2300.26	3049.83	2361.64	3084.41	3073.23	3060.09	3127.01	2573.91	2300.76	2303.74	3024.82	2832.92	3532.4	3464.02	2463.31	3104.33	2300.29
	2188.89	2181.03	2190.35	2327.39	2149.44	2220.81	2483.22	2389.18	2430.02	2404.02	2319.08	2456.45	2490.59	2414.14	2200.68	2313.84	2690.36	2671.86	2462.61	2654.97	2316.68	2633.12	2922.81	2167.96	2743.44	2423.13	2425.68	2646.42	2733.87	3051.15	2723.24	2550.85	2299.68	3045.16	2360.26	3079.42	3069.31	3056.63	3122.08	2570.27	2299.7	2302.27	3019.96	2828.93	3526.09	3458.3	2460.99	3099.5	2299.1
	2187.74	2180.3	2189.29	2326.39	2148.58	2219.69	2481.2	2387.04	2427.69	2402.11	2317.67	2454.67	2488.17	2412.26	2199.86	2312.59	2686.95	2668.6	2460.01	2651.63	2315.41	2630.6	2918.52	2167.19	2740	2420.76	2423.99	2643.34	2731.2	3046.53	2719.98	2548.53	2299.09	3040.52	2358.89	3074.45	3065.4	3053.17	3117.16	2566.66	2298.64	2300.81	3015.11	2824.97	3519.79	3452.59	2458.7	3094.69	2297.91
	2186.59	2179.57	2188.23	2325.4	2147.72	2218.58	2479.18	2384.92	2425.38	2400.2	2316.26	2452.89	2485.76	2410.39	2199.04	2311.33	2683.56	2665.36	2457.42	2648.29	2314.15	2628.08	2914.25	2166.42	2736.58	2418.4	2422.31	2640.28	2728.54	3041.94	2716.74	2546.23	2298.5	3035.89	2357.52	3069.5	3061.52	3049.72	3112.27	2563.08	2297.58	2299.35	3010.3	2821.03	3513.53	3446.91	2456.41	3089.91	2296.73
	2185.44	2178.85	2187.17	2324.42	2146.86	2217.47	2477.17	2382.82	2423.08	2398.3	2314.86	2451.12	2483.37	2408.53	2198.22	2310.09	2680.19	2662.14	2454.85	2644.97	2312.89	2625.55	2910.01	2165.66	2733.17	2416.05	2420.63	2637.22	2725.9	3037.37	2713.52	2543.94	2297.92	3031.29	2356.15	3064.57	3057.65	3046.28	3107.4	2559.52	2296.53	2297.91	3005.51	2817.12	3507.28	3441.24	2454.14	3085.15	2295.55
	2184.3	2178.13	2186.12	2323.44	2146	2216.37	2475.17	2380.74	2420.79	2396.41	2313.46	2449.35	2480.99	2406.68	2197.41	2308.84	2676.82	2658.93	2452.29	2641.66	2311.63	2623.04	2905.78	2164.9	2729.77	2413.72	2418.95	2634.17	2723.26	3032.83	2710.31	2541.66	2297.33	3026.7	2354.79	3059.66	3053.79	3042.84	3102.54	2555.98	2295.48	2296.47	3000.74	2813.23	3501.06	3435.59	2451.88	3080.42	2294.38
	2183.16	2177.42	2185.08	2322.47	2145.15	2215.28	2473.17	2378.66	2418.51	2394.53	2312.07	2447.58	2478.62	2404.85	2196.61	2307.6	2673.48	2655.73	2449.74	2638.36	2310.38	2620.52	2901.58	2164.14	2726.39	2411.4	2417.28	2631.13	2720.64	3028.31	2707.11	2539.39	2296.75	3022.14	2353.43	3054.78	3049.96	3039.41	3097.71	2552.46	2294.43	2295.04	2996	2809.36	3494.86	3429.96	2449.64	3075.71	2293.22
	2182.03	2176.71	2184.04	2321.51	2144.3	2214.19	2471.18	2376.61	2416.25	2392.66	2310.68	2445.82	2476.26	2403.02	2195.8	2306.36	2670.15	2652.54	2447.21	2635.08	2309.13	2618	2897.4	2163.39	2723.03	2409.09	2415.62	2628.1	2718.03	3023.82	2703.93	2537.13	2296.16	3017.59	2352.07	3049.92	3046.14	3035.99	3092.9	2548.97	2293.39	2293.62	2991.29	2805.52	3488.68	3424.35	2447.42	3071.03	2292.06
	2180.9	2176	2183	2320.55	2143.46	2213.1	2469.2	2374.57	2414.01	2390.79	2309.29	2444.07	2473.92	2401.2	2195.01	2305.13	2666.83	2649.37	2444.7	2631.81	2307.89	2615.49	2893.25	2162.64	2719.68	2406.79	2413.96	2625.09	2715.43	3019.35	2700.76	2534.88	2295.58	3013.07	2350.72	3045.08	3042.34	3032.58	3088.11	2545.5	2292.34	2292.2	2986.6	2801.7	3482.53	3418.76	2445.2	3066.36	2290.9
	2179.77	2175.3	2181.97	2319.6	2142.61	2212.02	2467.23	2372.54	2411.77	2388.94	2307.91	2442.31	2471.59	2399.4	2194.21	2303.9	2663.53	2646.21	2442.19	2628.55	2306.65	2612.98	2889.11	2161.89	2716.34	2404.51	2412.3	2622.08	2712.83	3014.9	2697.61	2532.65	2294.99	3008.56	2349.38	3040.26	3038.56	3029.18	3083.34	2542.05	2291.3	2290.8	2981.94	2797.91	3476.39	3413.19	2443	3061.73	2289.76
	2178.65	2174.61	2180.94	2318.66	2141.77	2210.94	2465.26	2370.53	2409.55	2387.09	2306.53	2440.57	2469.27	2397.6	2193.43	2302.67	2660.24	2643.07	2439.71	2625.31	2305.41	2610.48	2885	2161.15	2713.02	2402.23	2410.65	2619.08	2710.25	3010.48	2694.48	2530.42	2294.4	3004.07	2348.03	3035.46	3034.79	3025.78	3078.59	2538.62	2290.26	2289.4	2977.3	2794.14	3470.29	3407.64	2440.82	3057.12	2288.62
	2177.53	2173.91	2179.91	2317.73	2140.94	2209.87	2463.3	2368.54	2407.34	2385.25	2305.16	2438.82	2466.96	2395.82	2192.64	2301.45	2656.97	2639.94	2437.23	2622.08	2304.18	2607.97	2880.9	2160.41	2709.71	2399.97	2409.01	2616.1	2707.69	3006.08	2691.35	2528.21	2293.82	2999.61	2346.69	3030.68	3031.04	3022.39	3073.86	2535.22	2289.23	2288	2972.69	2790.4	3464.2	3402.11	2438.65	3052.53	2287.48
	2176.42	2173.23	2178.89	2316.8	2140.1	2208.81	2461.34	2366.56	2405.15	2383.42	2303.79	2437.08	2464.67	2394.04	2191.86	2300.22	2653.71	2636.82	2434.78	2618.86	2302.95	2605.47	2876.84	2159.67	2706.42	2397.73	2407.37	2613.12	2705.13	3001.7	2688.25	2526	2293.23	2995.16	2345.36	3025.93	3027.31	3019.01	3069.15	2531.84	2288.19	2286.62	2968.1	2786.68	3458.14	3396.59	2436.49	3047.96	2286.35
	2175.31	2172.55	2177.88	2315.88	2139.27	2207.75	2459.4	2364.6	2402.96	2381.6	2302.43	2435.35	2462.39	2392.28	2191.09	2299.01	2650.46	2633.72	2432.33	2615.66	2301.73	2602.98	2872.79	2158.94	2703.15	2395.49	2405.74	2610.16	2702.58	2997.35	2685.16	2523.81	2292.65	2990.74	2344.03	3021.2	3023.6	3015.64	3064.46	2528.49	2287.16	2285.25	2963.54	2782.99	3452.1	3391.1	2434.35	3043.42	2285.23
	2174.2	2171.87	2176.87	2314.97	2138.44	2206.69	2457.46	2362.65	2400.79	2379.79	2301.07	2433.62	2460.13	2390.53	2190.32	2297.79	2647.24	2630.63	2429.9	2612.47	2300.51	2600.48	2868.76	2158.21	2699.89	2393.27	2404.11	2607.21	2700.05	2993.03	2682.08	2521.63	2292.06	2986.33	2342.7	3016.49	3019.9	3012.27	3059.79	2525.16	2286.14	2283.88	2959.01	2779.32	3446.09	3385.63	2432.22	3038.91	2284.11
	2173.1	2171.19	2175.86	2314.07	2137.62	2205.65	2455.52	2360.72	2398.64	2377.99	2299.72	2431.89	2457.87	2388.79	2189.56	2296.58	2644.02	2627.55	2427.49	2609.29	2299.3	2597.99	2864.76	2157.48	2696.65	2391.06	2402.49	2604.26	2697.52	2988.72	2679.02	2519.46	2291.47	2981.94	2341.37	3011.8	3016.22	3008.92	3055.15	2521.85	2285.11	2282.52	2954.5	2775.67	3440.1	3380.17	2430.11	3034.41	2283
	2172	2170.53	2174.86	2313.18	2136.79	2204.6	2453.6	2358.8	2396.5	2376.19	2298.37	2430.17	2455.63	2387.06	2188.8	2295.38	2640.83	2624.49	2425.09	2606.13	2298.09	2595.5	2860.78	2156.76	2693.42	2388.86	2400.87	2601.33	2695.01	2984.44	2675.98	2517.3	2290.89	2977.58	2340.06	3007.13	3012.56	3005.57	3050.52	2518.56	2284.09	2281.17	2950.01	2772.05	3434.13	3374.74	2428.01	3029.94	2281.89
	2170.91	2169.86	2173.86	2312.29	2135.97	2203.56	2451.68	2356.9	2394.37	2374.41	2297.02	2428.45	2453.4	2385.34	2188.04	2294.17	2637.64	2621.44	2422.71	2602.98	2296.88	2593.01	2856.82	2156.04	2690.21	2386.67	2399.26	2598.41	2692.51	2980.19	2672.94	2515.15	2290.3	2973.23	2338.74	3002.49	3008.92	3002.23	3045.92	2515.3	2283.07	2279.82	2945.55	2768.45	3428.19	3369.33	2425.92	3025.5	2280.79
	2169.82	2169.2	2172.87	2311.41	2135.16	2202.53	2449.77	2355.01	2392.25	2372.63	2295.68	2426.74	2451.19	2383.63	2187.29	2292.97	2634.47	2618.41	2420.33	2599.85	2295.68	2590.53	2852.88	2155.32	2687.01	2384.5	2397.65	2595.51	2690.02	2975.96	2669.93	2513.02	2289.72	2968.91	2337.43	2997.87	3005.29	2998.9	3041.34	2512.06	2282.05	2278.49	2941.12	2764.88	3422.26	3363.93	2423.85	3021.08	2279.69
	2168.73	2168.55	2171.88	2310.54	2134.34	2201.5	2447.87	2353.14	2390.15	2370.86	2294.34	2425.04	2448.99	2381.93	2186.55	2291.78	2631.32	2615.39	2417.98	2596.72	2294.48	2588.05	2848.97	2154.61	2683.83	2382.34	2396.05	2592.61	2687.54	2971.75	2666.93	2510.89	2289.13	2964.6	2336.13	2993.27	3001.68	2995.58	3036.77	2508.84	2281.04	2277.16	2936.71	2761.33	3416.37	3358.56	2421.79	3016.68	2278.61
	2167.65	2167.9	2170.9	2309.67	2133.53	2200.48	2445.97	2351.29	2388.06	2369.1	2293.01	2423.33	2446.8	2380.24	2185.81	2290.58	2628.18	2612.38	2415.64	2593.62	2293.29	2585.57	2845.08	2153.9	2680.66	2380.19	2394.46	2589.73	2685.07	2967.56	2663.94	2508.78	2288.54	2960.31	2334.83	2988.69	2998.09	2992.27	3032.23	2505.65	2280.03	2275.84	2932.33	2757.81	3410.49	3353.2	2419.75	3012.31	2277.52
	2166.57	2167.25	2169.92	2308.81	2132.73	2199.46	2444.09	2349.45	2385.99	2367.36	2291.68	2421.63	2444.63	2378.56	2185.07	2289.4	2625.06	2609.39	2413.31	2590.52	2292.1	2583.1	2841.21	2153.2	2677.51	2378.05	2392.87	2586.85	2682.62	2963.4	2660.98	2506.67	2287.96	2956.05	2333.53	2984.14	2994.52	2988.97	3027.71	2502.48	2279.02	2274.53	2927.97	2754.31	3404.64	3347.87	2417.72	3007.96	2276.45
	2165.5	2166.61	2168.94	2307.97	2131.92	2198.45	2442.21	2347.62	2383.93	2365.61	2290.36	2419.94	2442.46	2376.9	2184.34	2288.21	2621.95	2606.41	2411	2587.44	2290.92	2580.63	2837.36	2152.5	2674.38	2375.93	2391.29	2583.99	2680.18	2959.27	2658.02	2504.58	2287.37	2951.8	2332.24	2979.61	2990.96	2985.67	3023.21	2499.33	2278.02	2273.22	2923.64	2750.83	3398.82	3342.56	2415.7	3003.64	2275.37
	2164.43	2165.98	2167.97	2307.12	2131.12	2197.44	2440.33	2345.81	2381.88	2363.88	2289.04	2418.25	2440.31	2375.24	2183.62	2287.03	2618.86	2603.44	2408.7	2584.38	2289.74	2578.17	2833.54	2151.8	2671.26	2373.82	2389.71	2581.14	2677.74	2955.15	2655.08	2502.5	2286.79	2947.58	2330.95	2975.1	2987.43	2982.39	3018.73	2496.2	2277.02	2271.93	2919.33	2747.38	3393.01	3337.26	2413.7	2999.33	2274.31
	2163.37	2165.35	2167.01	2306.29	2130.32	2196.44	2438.47	2344.02	2379.85	2362.16	2287.72	2416.57	2438.18	2373.6	2182.9	2285.85	2615.78	2600.49	2406.41	2581.33	2288.57	2575.7	2829.74	2151.11	2668.16	2371.72	2388.14	2578.3	2675.32	2951.06	2652.16	2500.43	2286.2	2943.37	2329.67	2970.61	2983.91	2979.11	3014.27	2493.1	2276.02	2270.64	2915.04	2743.96	3387.23	3331.99	2411.72	2995.06	2273.25
	2162.31	2164.72	2166.05	2305.46	2129.53	2195.44	2436.61	2342.24	2377.83	2360.45	2286.41	2414.89	2436.06	2371.96	2182.19	2284.68	2612.72	2597.56	2404.14	2578.29	2287.4	2573.25	2825.96	2150.42	2665.07	2369.64	2386.58	2575.48	2672.91	2947	2649.25	2498.37	2285.62	2939.19	2328.39	2966.14	2980.41	2975.84	3009.83	2490.02	2275.03	2269.36	2910.79	2740.55	3381.48	3326.73	2409.74	2990.8	2272.2
	2161.26	2164.1	2165.09	2304.65	2128.74	2194.45	2434.76	2340.48	2375.82	2358.74	2285.11	2413.22	2433.95	2370.34	2181.48	2283.51	2609.67	2594.64	2401.89	2575.27	2286.23	2570.79	2822.2	2149.73	2662	2367.56	2385.02	2572.66	2670.52	2942.95	2646.36	2496.33	2285.04	2935.03	2327.12	2961.7	2976.92	2972.59	3005.42	2486.96	2274.04	2268.09	2906.55	2737.17	3375.75	3321.5	2407.78	2986.57	2271.15
	2160.21	2163.48	2164.14	2303.83	2127.95	2193.46	2432.92	2338.73	2373.83	2357.05	2283.8	2411.55	2431.85	2368.73	2180.77	2282.34	2606.64	2591.73	2399.65	2572.26	2285.07	2568.34	2818.47	2149.05	2658.94	2365.5	2383.47	2569.86	2668.13	2938.94	2643.48	2494.29	2284.45	2930.88	2325.85	2957.28	2973.46	2969.34	3001.02	2483.93	2273.06	2266.83	2902.34	2733.82	3370.04	3316.29	2405.84	2982.37	2270.11
	2159.16	2162.87	2163.2	2303.03	2127.16	2192.48	2431.09	2337	2371.85	2355.36	2282.51	2409.89	2429.77	2367.13	2180.07	2281.18	2603.63	2588.83	2397.42	2569.26	2283.92	2565.89	2814.76	2148.37	2655.9	2363.45	2381.92	2567.07	2665.76	2934.94	2640.62	2492.27	2283.87	2926.76	2324.59	2952.88	2970.01	2966.1	2996.64	2480.92	2272.07	2265.57	2898.16	2730.49	3364.36	3311.09	2403.91	2978.18	2269.07
	2158.12	2162.27	2162.26	2302.24	2126.38	2191.5	2429.26	2335.28	2369.88	2353.69	2281.21	2408.23	2427.7	2365.54	2179.38	2280.02	2600.62	2585.95	2395.21	2566.28	2282.77	2563.45	2811.07	2147.7	2652.88	2361.42	2380.39	2564.29	2663.39	2930.97	2637.77	2490.25	2283.29	2922.65	2323.34	2948.51	2966.58	2962.87	2992.29	2477.93	2271.09	2264.32	2894	2727.18	3358.69	3305.92	2401.99	2974.02	2268.04
	2157.08	2161.67	2161.32	2301.45	2125.6	2190.53	2427.45	2333.57	2367.93	2352.02	2279.92	2406.57	2425.64	2363.96	2178.69	2278.87	2597.64	2583.09	2393.01	2563.31	2281.62	2561.01	2807.4	2147.03	2649.87	2359.39	2378.85	2561.53	2661.04	2927.02	2634.94	2488.25	2282.71	2918.57	2322.08	2944.16	2963.16	2959.65	2987.96	2474.96	2270.12	2263.09	2889.87	2723.9	3353.06	3300.77	2400.09	2969.88	2267.02
	2156.05	2161.07	2160.39	2300.67	2124.83	2189.57	2425.64	2331.88	2365.99	2350.36	2278.64	2404.93	2423.59	2362.39	2178	2277.72	2594.67	2580.24	2390.83	2560.36	2280.48	2558.58	2803.76	2146.36	2646.88	2357.38	2377.33	2558.77	2658.71	2923.09	2632.12	2486.26	2282.13	2914.51	2320.84	2939.83	2959.77	2956.44	2983.64	2472.02	2269.15	2261.85	2885.76	2720.64	3347.45	3295.64	2398.2	2965.77	2266
	2155.02	2160.48	2159.46	2299.89	2124.05	2188.61	2423.84	2330.21	2364.06	2348.71	2277.36	2403.28	2421.56	2360.83	2177.32	2276.57	2591.71	2577.4	2388.66	2557.42	2279.34	2556.15	2800.14	2145.7	2643.9	2355.38	2375.81	2556.03	2656.38	2919.19	2629.32	2484.28	2281.54	2910.47	2319.6	2935.52	2956.39	2953.24	2979.35	2469.09	2268.18	2260.63	2881.67	2717.4	3341.86	3290.52	2396.32	2961.68	2264.99
	2154	2159.89	2158.54	2299.13	2123.28	2187.65	2422.04	2328.55	2362.14	2347.07	2276.09	2401.64	2419.54	2359.28	2176.65	2275.43	2588.77	2574.58	2386.5	2554.5	2278.21	2553.72	2796.54	2145.04	2640.94	2353.39	2374.29	2553.3	2654.06	2915.31	2626.54	2482.31	2280.96	2906.44	2318.36	2931.24	2953.03	2950.05	2975.08	2466.19	2267.21	2259.42	2877.61	2714.19	3336.29	3285.43	2394.46	2957.61	2263.99
	2152.98	2159.31	2157.62	2298.37	2122.52	2186.71	2420.26	2326.91	2360.24	2345.44	2274.82	2400.01	2417.54	2357.75	2175.98	2274.29	2585.85	2571.77	2384.36	2551.59	2277.08	2551.3	2792.96	2144.38	2638	2351.42	2372.79	2550.59	2651.76	2911.45	2623.77	2480.35	2280.39	2902.44	2317.13	2926.97	2949.69	2946.87	2970.83	2463.32	2266.25	2258.21	2873.58	2711	3330.75	3280.36	2392.61	2953.57	2262.99
	2151.97	2158.73	2156.71	2297.62	2121.76	2185.76	2418.48	2325.27	2358.36	2343.82	2273.55	2398.38	2415.55	2356.22	2175.32	2273.15	2582.94	2568.97	2382.23	2548.69	2275.96	2548.89	2789.4	2143.73	2635.07	2349.46	2371.28	2547.88	2649.47	2907.62	2621.01	2478.4	2279.81	2898.46	2315.91	2922.73	2946.37	2943.7	2966.6	2460.46	2265.3	2257.01	2869.56	2707.83	3325.23	3275.31	2390.77	2949.55	2261.99
	2150.96	2158.16	2155.8	2296.88	2121	2184.82	2416.71	2323.66	2356.48	2342.2	2272.29	2396.76	2413.57	2354.7	2174.66	2272.02	2580.04	2566.19	2380.12	2545.81	2274.84	2546.48	2785.87	2143.09	2632.16	2347.51	2369.79	2545.19	2647.19	2903.81	2618.27	2476.47	2279.23	2894.5	2314.69	2918.51	2943.07	2940.54	2962.39	2457.63	2264.35	2255.82	2865.58	2704.69	3319.74	3270.28	2388.95	2945.55	2261.01
	2149.95	2157.59	2154.9	2296.14	2120.24	2183.89	2414.95	2322.06	2354.62	2340.6	2271.04	2395.15	2411.6	2353.2	2174.01	2270.9	2577.16	2563.42	2378.02	2542.94	2273.73	2544.07	2782.36	2142.44	2629.26	2345.57	2368.3	2542.51	2644.93	2900.02	2615.54	2474.54	2278.65	2890.56	2313.47	2914.32	2939.78	2937.39	2958.2	2454.81	2263.4	2254.64	2861.61	2701.57	3314.27	3265.27	2387.14	2941.58	2260.03
	2148.95	2157.03	2154	2295.42	2119.49	2182.96	2413.2	2320.47	2352.77	2339	2269.78	2393.53	2409.65	2351.7	2173.36	2269.77	2574.3	2560.67	2375.93	2540.09	2272.62	2541.67	2778.87	2141.81	2626.38	2343.64	2366.82	2539.84	2642.67	2896.26	2612.83	2472.63	2278.08	2886.64	2312.27	2910.15	2936.51	2934.25	2954.03	2452.02	2262.45	2253.46	2857.67	2698.47	3308.83	3260.28	2385.35	2937.62	2259.05
	2147.96	2156.47	2153.11	2294.7	2118.74	2182.04	2411.45	2318.9	2350.94	2337.42	2268.54	2391.93	2407.71	2350.22	2172.72	2268.66	2571.45	2557.93	2373.86	2537.25	2271.52	2539.27	2775.4	2141.17	2623.52	2341.73	2365.35	2537.19	2640.43	2892.52	2610.14	2470.72	2277.5	2882.74	2311.07	2906	2933.26	2931.12	2949.88	2449.25	2261.51	2252.3	2853.76	2695.4	3303.41	3255.31	2383.57	2933.69	2258.08
	2146.97	2155.92	2152.22	2293.98	2117.99	2181.12	2409.71	2317.34	2349.12	2335.84	2267.29	2390.33	2405.78	2348.75	2172.08	2267.54	2568.61	2555.2	2371.8	2534.43	2270.42	2536.88	2771.96	2140.54	2620.67	2339.83	2363.88	2534.55	2638.2	2888.8	2607.46	2468.83	2276.93	2878.85	2309.87	2901.87	2930.03	2928	2945.76	2446.5	2260.58	2251.14	2849.86	2692.35	3298.01	3250.37	2381.8	2929.79	2257.12
	2145.98	2155.38	2151.34	2293.28	2117.25	2180.21	2407.99	2315.79	2347.31	2334.27	2266.06	2388.73	2403.86	2347.28	2171.45	2266.43	2565.79	2552.49	2369.76	2531.62	2269.33	2534.49	2768.53	2139.92	2617.83	2337.94	2362.42	2531.92	2635.98	2885.1	2604.79	2466.95	2276.35	2875	2308.68	2897.76	2926.82	2924.9	2941.65	2443.78	2259.65	2249.99	2846	2689.32	3292.64	3245.44	2380.04	2925.9	2256.16
	2145	2154.83	2150.46	2292.58	2116.51	2179.31	2406.27	2314.26	2345.51	2332.71	2264.82	2387.14	2401.96	2345.83	2170.82	2265.33	2562.99	2549.8	2367.73	2528.83	2268.24	2532.11	2765.13	2139.29	2615.02	2336.06	2360.96	2529.3	2633.77	2881.43	2602.14	2465.08	2275.78	2871.16	2307.49	2893.68	2923.62	2921.8	2937.56	2441.07	2258.72	2248.85	2842.15	2686.32	3287.29	3240.53	2378.3	2922.04	2255.21
	2144.03	2154.3	2149.59	2291.89	2115.78	2178.4	2404.55	2312.74	2343.73	2331.16	2263.6	2385.56	2400.07	2344.39	2170.2	2264.23	2560.2	2547.11	2365.71	2526.05	2267.16	2529.74	2761.75	2138.68	2612.22	2334.2	2359.51	2526.7	2631.58	2877.78	2599.5	2463.22	2275.21	2867.34	2306.32	2889.62	2920.44	2918.71	2933.5	2438.39	2257.8	2247.71	2838.33	2683.34	3281.97	3235.65	2376.58	2918.2	2254.27
	2143.06	2153.76	2148.72	2291.21	2115.05	2177.51	2402.85	2311.24	2341.96	2329.62	2262.37	2383.98	2398.19	2342.95	2169.58	2263.13	2557.42	2544.45	2363.71	2523.28	2266.08	2527.37	2758.4	2138.06	2609.43	2332.34	2358.07	2524.1	2629.4	2874.15	2596.88	2461.37	2274.64	2863.54	2305.14	2885.58	2917.28	2915.63	2929.45	2435.73	2256.88	2246.59	2834.53	2680.38	3276.67	3230.78	2374.86	2914.39	2253.33
	2142.09	2153.24	2147.85	2290.53	2114.32	2176.62	2401.16	2309.75	2340.2	2328.09	2261.16	2382.41	2396.33	2341.53	2168.97	2262.04	2554.67	2541.79	2361.72	2520.53	2265.01	2525	2755.06	2137.45	2606.66	2330.5	2356.64	2521.53	2627.23	2870.54	2594.28	2459.53	2274.07	2859.76	2303.98	2881.57	2914.14	2912.57	2925.43	2433.09	2255.96	2245.47	2830.76	2677.44	3271.39	3225.94	2373.16	2910.59	2252.39
	2141.13	2152.71	2146.99	2289.87	2113.59	2175.73	2399.47	2308.27	2338.45	2326.57	2259.94	2380.84	2394.48	2340.12	2168.36	2260.95	2551.92	2539.15	2359.74	2517.8	2263.94	2522.64	2751.75	2136.85	2603.91	2328.67	2355.21	2518.96	2625.07	2866.96	2591.68	2457.7	2273.5	2856	2302.82	2877.57	2911.02	2909.51	2921.42	2430.47	2255.06	2244.36	2827.01	2674.53	3266.14	3221.11	2371.47	2906.82	2251.47
	2140.18	2152.2	2146.14	2289.2	2112.87	2174.86	2397.79	2306.81	2336.72	2325.05	2258.73	2379.28	2392.64	2338.72	2167.76	2259.86	2549.19	2536.52	2357.78	2515.08	2262.88	2520.29	2748.46	2136.25	2601.17	2326.86	2353.79	2516.41	2622.93	2863.4	2589.11	2455.88	2272.93	2852.27	2301.66	2873.6	2907.92	2906.47	2917.44	2427.87	2254.15	2243.25	2823.28	2671.63	3260.91	3216.31	2369.8	2903.07	2250.55
	2139.22	2151.69	2145.29	2288.55	2112.15	2173.98	2396.12	2305.36	2335	2323.55	2257.53	2377.73	2390.81	2337.33	2167.17	2258.79	2546.48	2533.91	2355.83	2512.37	2261.82	2517.94	2745.19	2135.65	2598.45	2325.05	2352.37	2513.87	2620.8	2859.86	2586.55	2454.08	2272.37	2848.55	2300.52	2869.65	2904.83	2903.43	2913.47	2425.29	2253.25	2242.16	2819.58	2668.76	3255.71	3211.53	2368.14	2899.35	2249.63
	2138.28	2151.18	2144.45	2287.91	2111.44	2173.11	2394.46	2303.92	2333.3	2322.05	2256.33	2376.18	2389	2335.95	2166.58	2257.71	2543.78	2531.31	2353.89	2509.68	2260.77	2515.6	2741.94	2135.06	2595.74	2323.26	2350.96	2511.34	2618.68	2856.34	2584	2452.28	2271.8	2844.85	2299.38	2865.73	2901.76	2900.41	2909.53	2422.73	2252.36	2241.07	2815.9	2665.92	3250.53	3206.77	2366.49	2895.64	2248.73
	2137.34	2150.68	2143.61	2287.27	2110.73	2172.25	2392.81	2302.5	2331.6	2320.57	2255.14	2374.63	2387.2	2334.58	2165.99	2256.64	2541.1	2528.73	2351.97	2507	2259.72	2513.27	2738.72	2134.47	2593.05	2321.48	2349.56	2508.82	2616.57	2852.85	2581.47	2450.5	2271.24	2841.18	2298.24	2861.82	2898.71	2897.4	2905.61	2420.2	2251.46	2239.99	2812.24	2663.09	3245.37	3202.03	2364.85	2891.96	2247.82
	2136.4	2150.18	2142.77	2286.64	2110.02	2171.39	2391.16	2301.09	2329.92	2319.09	2253.95	2373.1	2385.41	2333.22	2165.41	2255.57	2538.43	2526.16	2350.06	2504.34	2258.68	2510.94	2735.51	2133.88	2590.38	2319.71	2348.17	2506.32	2614.48	2849.38	2578.95	2448.72	2270.68	2837.52	2297.11	2857.94	2895.68	2894.4	2901.7	2417.68	2250.58	2238.92	2808.61	2660.29	3240.24	3197.31	2363.23	2888.3	2246.93
	2135.47	2149.69	2141.94	2286.01	2109.32	2170.54	2389.53	2299.7	2328.25	2317.62	2252.76	2371.56	2383.64	2331.87	2164.84	2254.51	2535.78	2523.61	2348.16	2501.7	2257.64	2508.62	2732.33	2133.31	2587.72	2317.95	2346.78	2503.83	2612.39	2845.93	2576.45	2446.96	2270.12	2833.89	2295.99	2854.08	2892.67	2891.41	2897.82	2415.19	2249.7	2237.86	2805	2657.51	3235.14	3192.61	2361.62	2884.66	2246.04
	2134.54	2149.2	2141.12	2285.39	2108.62	2169.69	2387.9	2298.32	2326.6	2316.16	2251.58	2370.04	2381.88	2330.52	2164.27	2253.46	2533.14	2521.06	2346.28	2499.07	2256.61	2506.3	2729.17	2132.73	2585.08	2316.21	2345.4	2501.36	2610.32	2842.5	2573.96	2445.21	2269.56	2830.27	2294.87	2850.25	2889.67	2888.43	2893.96	2412.71	2248.82	2236.8	2801.41	2654.75	3230.06	3187.94	2360.03	2881.04	2245.15
	2133.62	2148.72	2140.3	2284.78	2107.92	2168.85	2386.28	2296.95	2324.95	2314.71	2250.41	2368.52	2380.13	2329.19	2163.71	2252.4	2530.52	2518.54	2344.41	2496.45	2255.59	2503.99	2726.03	2132.16	2582.45	2314.47	2344.03	2498.9	2608.27	2839.09	2571.48	2443.46	2269	2826.68	2293.77	2846.43	2886.7	2885.47	2890.11	2410.26	2247.95	2235.75	2797.85	2652.02	3225	3183.28	2358.44	2877.45	2244.28
	2132.71	2148.24	2139.48	2284.18	2107.23	2168.02	2384.67	2295.59	2323.32	2313.27	2249.24	2367	2378.39	2327.87	2163.15	2251.36	2527.91	2516.02	2342.55	2493.85	2254.57	2501.69	2722.92	2131.59	2579.84	2312.75	2342.66	2496.45	2606.22	2835.71	2569.03	2441.73	2268.44	2823.1	2292.66	2842.64	2883.74	2882.51	2886.29	2407.83	2247.08	2234.72	2794.31	2649.3	3219.97	3178.64	2356.87	2873.88	2243.41
	2131.8	2147.77	2138.67	2283.59	2106.54	2167.19	2383.07	2294.25	2321.7	2311.84	2248.07	2365.5	2376.66	2326.56	2162.6	2250.31	2525.32	2513.52	2340.71	2491.26	2253.55	2499.39	2719.82	2131.03	2577.24	2311.04	2341.3	2494.01	2604.19	2832.35	2566.58	2440.01	2267.89	2819.55	2291.57	2838.87	2880.8	2879.57	2882.49	2405.41	2246.22	2233.68	2790.79	2646.61	3214.96	3174.03	2355.31	2870.33	2242.54
	2130.89	2147.31	2137.86	2283	2105.86	2166.36	2381.47	2292.92	2320.1	2310.42	2246.91	2363.99	2374.95	2325.26	2162.05	2249.28	2522.74	2511.04	2338.88	2488.69	2252.54	2497.1	2716.75	2130.47	2574.67	2309.35	2339.95	2491.59	2602.17	2829.01	2564.15	2438.3	2267.34	2816.02	2290.48	2835.13	2877.88	2876.64	2878.71	2403.02	2245.37	2232.66	2787.29	2643.94	3209.97	3169.44	2353.77	2866.8	2241.68
	2129.99	2146.85	2137.06	2282.42	2105.18	2165.54	2379.89	2291.6	2318.5	2309.01	2245.76	2362.5	2373.25	2323.97	2161.51	2248.24	2520.18	2508.57	2337.06	2486.13	2251.53	2494.81	2713.7	2129.92	2572.1	2307.66	2338.6	2489.18	2600.17	2825.69	2561.74	2436.6	2266.79	2812.5	2289.4	2831.4	2874.98	2873.72	2874.95	2400.65	2244.52	2231.64	2783.82	2641.29	3205.02	3164.87	2352.24	2863.29	2240.83
	2129.1	2146.39	2136.27	2281.84	2104.5	2164.73	2378.32	2290.3	2316.92	2307.6	2244.61	2361.01	2371.57	2322.69	2160.98	2247.21	2517.63	2506.11	2335.25	2483.59	2250.54	2492.54	2710.67	2129.37	2569.56	2305.99	2337.27	2486.78	2598.17	2822.4	2559.34	2434.91	2266.24	2809.01	2288.32	2827.7	2872.1	2870.81	2871.21	2398.3	2243.67	2230.64	2780.37	2638.66	3200.08	3160.32	2350.72	2859.81	2239.98
	2128.21	2145.94	2135.48	2281.28	2103.83	2163.92	2376.75	2289	2315.35	2306.21	2243.46	2359.53	2369.89	2321.42	2160.45	2246.19	2515.1	2503.67	2333.46	2481.07	2249.54	2490.27	2707.66	2128.83	2567.03	2304.33	2335.94	2484.4	2596.19	2819.12	2556.95	2433.23	2265.69	2805.54	2287.26	2824.02	2869.23	2867.91	2867.49	2395.97	2242.83	2229.64	2776.94	2636.06	3195.17	3155.79	2349.21	2856.34	2239.14
	2127.32	2145.49	2134.69	2280.72	2103.16	2163.12	2375.19	2287.73	2313.8	2304.82	2242.33	2358.05	2368.23	2320.16	2159.92	2245.17	2512.58	2501.24	2331.68	2478.56	2248.55	2488	2704.68	2128.29	2564.51	2302.68	2334.61	2482.03	2594.23	2815.87	2554.58	2431.56	2265.14	2802.09	2286.19	2820.36	2866.38	2865.03	2863.78	2393.66	2242	2228.64	2773.53	2633.47	3190.28	3151.28	2347.72	2852.9	2238.31
	2126.44	2145.05	2133.91	2280.17	2102.49	2162.32	2373.64	2286.46	2312.25	2303.44	2241.19	2356.58	2366.58	2318.91	2159.4	2244.15	2510.08	2498.83	2329.92	2476.06	2247.57	2485.75	2701.71	2127.75	2562.01	2301.04	2333.3	2479.67	2592.27	2812.64	2552.22	2429.91	2264.6	2798.66	2285.14	2816.73	2863.56	2862.15	2860.1	2391.36	2241.17	2227.66	2770.15	2630.91	3185.42	3146.79	2346.24	2849.48	2237.48
	2125.57	2144.62	2133.14	2279.62	2101.83	2161.53	2372.1	2285.21	2310.72	2302.07	2240.06	2355.12	2364.94	2317.67	2158.89	2243.14	2507.59	2496.43	2328.17	2473.58	2246.59	2483.5	2698.77	2127.22	2559.53	2299.42	2331.99	2477.33	2590.33	2809.43	2549.88	2428.26	2264.05	2795.25	2284.09	2813.12	2860.75	2859.29	2856.44	2389.09	2240.34	2226.68	2766.79	2628.37	3180.59	3142.33	2344.77	2846.08	2236.66
	2124.7	2144.19	2132.37	2279.08	2101.18	2160.74	2370.57	2283.96	2309.2	2300.71	2238.94	2353.66	2363.32	2316.44	2158.38	2242.14	2505.12	2494.04	2326.43	2471.11	2245.62	2481.26	2695.85	2126.7	2557.06	2297.8	2330.68	2475	2588.4	2806.25	2547.55	2426.62	2263.51	2791.86	2283.05	2809.53	2857.96	2856.44	2852.8	2386.84	2239.52	2225.71	2763.45	2625.85	3175.77	3137.88	2343.32	2842.7	2235.84
	2123.84	2143.76	2131.6	2278.55	2100.52	2159.96	2369.05	2282.74	2307.7	2299.36	2237.82	2352.21	2361.71	2315.22	2157.88	2241.14	2502.67	2491.67	2324.7	2468.66	2244.65	2479.02	2692.95	2126.18	2554.61	2296.2	2329.39	2472.68	2586.49	2803.08	2545.24	2424.99	2262.97	2788.49	2282.02	2805.96	2855.18	2853.61	2849.18	2384.61	2238.71	2224.75	2760.14	2623.35	3170.99	3133.46	2341.87	2839.35	2235.03
	2122.98	2143.34	2130.84	2278.03	2099.87	2159.19	2367.53	2281.52	2306.2	2298.02	2236.7	2350.76	2360.11	2314.01	2157.38	2240.14	2500.22	2489.31	2322.98	2466.23	2243.69	2476.79	2690.07	2125.66	2552.18	2294.61	2328.1	2470.38	2584.58	2799.94	2542.94	2423.38	2262.44	2785.15	2281	2802.41	2852.43	2850.78	2845.58	2382.4	2237.9	2223.8	2756.84	2620.87	3166.22	3129.06	2340.44	2836.01	2234.23
	2122.13	2142.93	2130.08	2277.51	2099.23	2158.42	2366.03	2280.32	2304.72	2296.69	2235.59	2349.32	2358.52	2312.81	2156.89	2239.15	2497.8	2486.97	2321.28	2463.81	2242.73	2474.57	2687.22	2125.15	2549.76	2293.03	2326.82	2468.09	2582.69	2796.82	2540.65	2421.77	2261.9	2781.82	2279.98	2798.89	2849.7	2847.97	2842	2380.21	2237.1	2222.85	2753.57	2618.42	3161.48	3124.68	2339.03	2832.7	2233.43
	2121.28	2142.52	2129.33	2277	2098.58	2157.65	2364.53	2279.12	2303.25	2295.37	2234.49	2347.89	2356.94	2311.62	2156.41	2238.17	2495.39	2484.64	2319.59	2461.41	2241.78	2472.36	2684.38	2124.64	2547.35	2291.46	2325.55	2465.81	2580.82	2793.72	2538.38	2420.18	2261.37	2778.51	2278.97	2795.39	2846.98	2845.17	2838.44	2378.03	2236.3	2221.91	2750.32	2615.98	3156.77	3120.32	2337.62	2829.41	2232.64
	2120.44	2142.12	2128.59	2276.5	2097.95	2156.89	2363.05	2277.94	2301.79	2294.05	2233.39	2346.46	2355.38	2310.44	2155.93	2237.19	2492.99	2482.33	2317.92	2459.02	2240.84	2470.16	2681.57	2124.14	2544.97	2289.91	2324.28	2463.55	2578.95	2790.64	2536.13	2418.59	2260.84	2775.23	2277.97	2791.91	2844.28	2842.38	2834.9	2375.88	2235.51	2220.98	2747.1	2613.57	3152.08	3115.98	2336.23	2826.14	2231.86
	2119.61	2141.72	2127.85	2276.01	2097.31	2156.14	2361.57	2276.78	2300.34	2292.75	2232.3	2345.05	2353.83	2309.26	2155.45	2236.21	2490.61	2480.03	2316.25	2456.65	2239.9	2467.96	2678.78	2123.64	2542.59	2288.36	2323.03	2461.31	2577.1	2787.58	2533.88	2417.02	2260.31	2771.96	2276.97	2788.46	2841.61	2839.61	2831.38	2373.75	2234.73	2220.06	2743.89	2611.17	3147.42	3111.67	2334.85	2822.89	2231.08
	2118.78	2141.32	2127.11	2275.52	2096.68	2155.39	2360.1	2275.62	2298.91	2291.45	2231.21	2343.63	2352.29	2308.1	2154.99	2235.24	2488.24	2477.74	2314.6	2454.29	2238.96	2465.77	2676.01	2123.15	2540.24	2286.83	2321.78	2459.07	2575.27	2784.54	2531.66	2415.45	2259.78	2768.72	2275.98	2785.03	2838.95	2836.84	2827.88	2371.63	2233.95	2219.15	2740.71	2608.8	3142.78	3107.37	2333.48	2819.66	2230.31
	2117.95	2140.94	2126.38	2275.04	2096.06	2154.65	2358.64	2274.48	2297.49	2290.17	2230.13	2342.23	2350.77	2306.95	2154.52	2234.28	2485.89	2475.47	2312.96	2451.95	2238.04	2463.59	2673.26	2122.66	2537.9	2285.31	2320.53	2456.85	2573.44	2781.53	2529.44	2413.9	2259.25	2765.49	2275	2781.61	2836.31	2834.09	2824.4	2369.54	2233.18	2218.24	2737.55	2606.45	3138.16	3103.1	2332.13	2816.45	2229.55
	2117.13	2140.55	2125.65	2274.56	2095.43	2153.91	2357.19	2273.35	2296.08	2288.89	2229.05	2340.83	2349.26	2305.81	2154.07	2233.32	2483.56	2473.21	2311.34	2449.62	2237.11	2461.42	2670.53	2122.18	2535.58	2283.81	2319.3	2454.64	2571.63	2778.54	2527.25	2412.36	2258.73	2762.29	2274.03	2778.23	2833.68	2831.35	2820.94	2367.46	2232.41	2217.34	2734.41	2604.12	3133.57	3098.85	2330.79	2813.26	2228.79
	2116.32	2140.18	2124.93	2274.1	2094.82	2153.18	2355.75	2272.23	2294.68	2287.62	2227.98	2339.44	2347.76	2304.67	2153.62	2232.36	2481.24	2470.96	2309.72	2447.31	2236.2	2459.25	2667.83	2121.7	2533.27	2282.31	2318.07	2452.45	2569.83	2775.56	2525.06	2410.82	2258.21	2759.11	2273.07	2774.86	2831.08	2828.63	2817.49	2365.41	2231.65	2216.45	2731.29	2601.81	3129	3094.62	2329.46	2810.1	2228.04
	2115.51	2139.8	2124.22	2273.63	2094.2	2152.46	2354.32	2271.12	2293.29	2286.36	2226.91	2338.05	2346.27	2303.55	2153.17	2231.41	2478.93	2468.74	2308.12	2445.01	2235.29	2457.09	2665.14	2121.23	2530.98	2280.82	2316.85	2450.27	2568.05	2772.61	2522.89	2409.3	2257.69	2755.95	2272.11	2771.52	2828.5	2825.92	2814.07	2363.37	2230.89	2215.57	2728.2	2599.52	3124.46	3090.41	2328.14	2806.95	2227.29
	2114.71	2139.44	2123.51	2273.18	2093.59	2151.74	2352.89	2270.02	2291.92	2285.11	2225.85	2336.67	2344.79	2302.44	2152.73	2230.47	2476.64	2466.52	2306.53	2442.73	2234.38	2454.95	2662.48	2120.76	2528.7	2279.35	2315.64	2448.11	2566.28	2769.68	2520.74	2407.79	2257.18	2752.8	2271.16	2768.2	2825.93	2823.22	2810.67	2361.35	2230.15	2214.69	2725.12	2597.26	3119.95	3086.22	2326.83	2803.83	2226.55
	2113.91	2139.08	2122.8	2272.73	2092.99	2151.02	2351.48	2268.94	2290.56	2283.87	2224.79	2335.3	2343.33	2301.33	2152.3	2229.53	2474.37	2464.32	2304.96	2440.47	2233.48	2452.8	2659.84	2120.29	2526.45	2277.89	2314.43	2445.96	2564.52	2766.78	2518.59	2406.28	2256.66	2749.68	2270.22	2764.9	2823.38	2820.53	2807.29	2359.35	2229.4	2213.83	2722.07	2595.01	3115.46	3082.06	2325.54	2800.73	2225.82
	2113.12	2138.72	2122.1	2272.3	2092.39	2150.31	2350.07	2267.87	2289.21	2282.64	2223.74	2333.93	2341.88	2300.24	2151.87	2228.59	2472.11	2462.13	2303.39	2438.22	2232.59	2450.67	2657.22	2119.83	2524.2	2276.44	2313.24	2443.82	2562.78	2763.89	2516.47	2404.79	2256.15	2746.58	2269.29	2761.62	2820.86	2817.86	2803.93	2357.37	2228.67	2212.97	2719.04	2592.78	3110.99	3077.92	2324.26	2797.65	2225.09
	2112.33	2138.37	2121.4	2271.86	2091.79	2149.61	2348.68	2266.81	2287.87	2281.42	2222.69	2332.58	2340.44	2299.15	2151.44	2227.66	2469.86	2459.96	2301.84	2435.99	2231.7	2448.55	2654.62	2119.38	2521.98	2275	2312.05	2441.7	2561.05	2761.02	2514.35	2403.31	2255.64	2743.51	2268.36	2758.37	2818.35	2815.2	2800.59	2355.41	2227.94	2212.11	2716.03	2590.58	3106.55	3073.79	2322.99	2794.58	2224.37
	2111.55	2138.02	2120.71	2271.44	2091.2	2148.91	2347.29	2265.76	2286.55	2280.21	2221.65	2331.22	2339.01	2298.08	2151.03	2226.74	2467.63	2457.8	2300.3	2433.77	2230.82	2446.43	2652.04	2118.93	2519.76	2273.57	2310.86	2439.59	2559.33	2758.18	2512.25	2401.84	2255.14	2740.45	2267.44	2755.14	2815.86	2812.55	2797.27	2353.47	2227.21	2211.27	2713.04	2588.39	3102.13	3069.69	2321.73	2791.54	2223.65
	2110.78	2137.68	2120.03	2271.02	2090.61	2148.22	2345.92	2264.72	2285.23	2279	2220.62	2329.88	2337.6	2297.01	2150.62	2225.82	2465.42	2455.66	2298.77	2431.57	2229.94	2444.33	2649.49	2118.49	2517.57	2272.16	2309.69	2437.49	2557.62	2755.35	2510.17	2400.38	2254.63	2737.41	2266.53	2751.93	2813.39	2809.91	2793.96	2351.55	2226.49	2210.43	2710.08	2586.23	3097.74	3065.62	2320.49	2788.52	2222.95
	2110.01	2137.35	2119.35	2270.61	2090.03	2147.54	2344.55	2263.69	2283.93	2277.81	2219.59	2328.54	2336.2	2295.95	2150.21	2224.91	2463.22	2453.53	2297.26	2429.39	2229.07	2442.23	2646.95	2118.05	2515.39	2270.76	2308.52	2435.41	2555.93	2752.55	2508.1	2398.92	2254.13	2734.39	2265.63	2748.74	2810.94	2807.29	2790.68	2349.65	2225.78	2209.6	2707.13	2584.08	3093.37	3061.56	2319.26	2785.52	2222.25
	2109.25	2137.02	2118.67	2270.2	2089.45	2146.86	2343.19	2262.68	2282.64	2276.62	2218.56	2327.21	2334.81	2294.91	2149.81	2224	2461.03	2451.41	2295.76	2427.22	2228.2	2440.14	2644.44	2117.61	2513.23	2269.36	2307.37	2433.35	2554.26	2749.77	2506.04	2397.48	2253.63	2731.4	2264.74	2745.58	2808.51	2804.69	2787.42	2347.76	2225.08	2208.78	2704.21	2581.96	3089.03	3057.53	2318.04	2782.55	2221.55
	2108.49	2136.69	2118	2269.8	2088.87	2146.18	2341.84	2261.67	2281.36	2275.44	2217.54	2325.89	2333.43	2293.87	2149.42	2223.1	2458.86	2449.31	2294.27	2425.07	2227.34	2438.06	2641.95	2117.18	2511.08	2267.98	2306.21	2431.29	2552.59	2747.01	2504	2396.05	2253.13	2728.42	2263.86	2742.44	2806.09	2802.09	2784.18	2345.9	2224.38	2207.97	2701.31	2579.85	3084.71	3053.51	2316.83	2779.59	2220.86
	2107.74	2136.37	2117.34	2269.41	2088.3	2145.51	2340.5	2260.68	2280.09	2274.27	2216.53	2324.57	2332.06	2292.84	2149.03	2222.2	2456.71	2447.22	2292.79	2422.93	2226.49	2435.99	2639.48	2116.76	2508.95	2266.62	2305.07	2429.25	2550.95	2744.27	2501.97	2394.63	2252.64	2725.47	2262.98	2739.32	2803.7	2799.51	2780.95	2344.05	2223.69	2207.16	2698.43	2577.77	3080.42	3049.52	2315.63	2776.65	2220.18
	2107	2136.06	2116.68	2269.03	2087.73	2144.85	2339.17	2259.7	2278.84	2273.12	2215.52	2323.26	2330.71	2291.82	2148.65	2221.31	2454.57	2445.15	2291.32	2420.81	2225.64	2433.92	2637.03	2116.34	2506.84	2265.26	2303.94	2427.23	2549.31	2741.55	2499.96	2393.22	2252.15	2722.53	2262.11	2736.22	2801.32	2796.94	2777.75	2342.22	2223	2206.36	2695.57	2575.71	3076.15	3045.55	2314.45	2773.73	2219.5
	2106.26	2135.75	2116.02	2268.65	2087.17	2144.19	2337.85	2258.73	2277.59	2271.97	2214.52	2321.96	2329.37	2290.81	2148.27	2220.42	2452.44	2443.09	2289.87	2418.7	2224.8	2431.87	2634.6	2115.93	2504.74	2263.91	2302.81	2425.22	2547.69	2738.85	2497.96	2391.82	2251.66	2719.62	2261.25	2733.15	2798.97	2794.39	2774.57	2340.41	2222.32	2205.57	2692.73	2573.66	3071.91	3041.6	2313.28	2770.84	2218.84
	2105.52	2135.45	2115.37	2268.28	2086.61	2143.54	2336.54	2257.77	2276.36	2270.83	2213.52	2320.67	2328.04	2289.81	2147.9	2219.54	2450.34	2441.05	2288.42	2416.61	2223.97	2429.82	2632.2	2115.52	2502.66	2262.58	2301.69	2423.22	2546.08	2736.17	2495.97	2390.43	2251.17	2716.73	2260.4	2730.1	2796.63	2791.84	2771.4	2338.62	2221.65	2204.79	2689.91	2571.64	3067.69	3037.68	2312.12	2767.96	2218.17
	2104.79	2135.15	2114.73	2267.91	2086.05	2142.89	2335.24	2256.82	2275.14	2269.69	2212.53	2319.38	2326.73	2288.82	2147.54	2218.67	2448.24	2439.02	2286.99	2414.54	2223.14	2427.79	2629.81	2115.11	2500.59	2261.26	2300.58	2421.24	2544.48	2733.51	2494	2389.05	2250.69	2713.85	2259.56	2727.07	2794.31	2789.32	2768.26	2336.84	2220.99	2204.02	2687.11	2569.64	3063.49	3033.77	2310.97	2765.11	2217.52
	2104.07	2134.86	2114.09	2267.56	2085.5	2142.25	2333.95	2255.89	2273.93	2268.57	2211.54	2318.1	2325.42	2287.84	2147.18	2217.8	2446.16	2437	2285.57	2412.48	2222.31	2425.76	2627.45	2114.71	2498.54	2259.94	2299.47	2419.28	2542.9	2730.87	2492.04	2387.67	2250.21	2711	2258.73	2724.06	2792.01	2786.8	2765.13	2335.09	2220.33	2203.25	2684.34	2567.65	3059.33	3029.89	2309.84	2762.27	2216.87
	2103.36	2134.57	2113.46	2267.21	2084.96	2141.62	2332.67	2254.96	2272.73	2267.46	2210.56	2316.82	2324.13	2286.87	2146.83	2216.93	2444.1	2435	2284.17	2410.44	2221.49	2423.74	2625.1	2114.32	2496.5	2258.64	2298.38	2417.32	2541.33	2728.25	2490.09	2386.31	2249.73	2708.17	2257.9	2721.08	2789.73	2784.3	2762.03	2333.35	2219.68	2202.49	2681.58	2565.69	3055.18	3026.03	2308.71	2759.45	2216.22
	2102.65	2134.29	2112.83	2266.86	2084.42	2140.99	2331.39	2254.04	2271.55	2266.35	2209.58	2315.56	2322.85	2285.9	2146.48	2216.07	2442.05	2433.01	2282.77	2408.41	2220.68	2421.74	2622.78	2113.93	2494.48	2257.36	2297.29	2415.38	2539.78	2725.66	2488.16	2384.96	2249.25	2705.36	2257.08	2718.11	2787.47	2781.81	2758.94	2331.63	2219.03	2201.74	2678.85	2563.75	3051.06	3022.19	2307.6	2756.66	2215.59
	2101.94	2134.01	2112.2	2266.52	2083.88	2140.36	2330.13	2253.14	2270.37	2265.26	2208.61	2314.3	2321.58	2284.95	2146.14	2215.22	2440.01	2431.03	2281.39	2406.4	2219.88	2419.74	2620.47	2113.55	2492.48	2256.08	2296.21	2413.46	2538.24	2723.08	2486.25	2383.62	2248.78	2702.57	2256.27	2715.17	2785.23	2779.33	2755.87	2329.93	2218.39	2200.99	2676.14	2561.82	3046.97	3018.38	2306.5	2753.88	2214.95
	2101.24	2133.74	2111.58	2266.19	2083.35	2139.74	2328.88	2252.25	2269.21	2264.17	2207.65	2313.04	2320.32	2284	2145.8	2214.37	2437.99	2429.07	2280.02	2404.4	2219.08	2417.75	2618.19	2113.17	2490.49	2254.81	2295.13	2411.54	2536.71	2720.52	2484.34	2382.29	2248.31	2699.8	2255.47	2712.25	2783.01	2776.87	2752.83	2328.24	2217.76	2200.25	2673.44	2559.92	3042.9	3014.58	2305.41	2751.13	2214.33
	2100.55	2133.48	2110.97	2265.87	2082.82	2139.13	2327.63	2251.36	2268.05	2263.1	2206.69	2311.8	2319.08	2283.06	2145.47	2213.53	2435.99	2427.13	2278.66	2402.42	2218.28	2415.77	2615.93	2112.79	2488.52	2253.56	2294.07	2409.65	2535.2	2717.98	2482.45	2380.97	2247.84	2697.05	2254.68	2709.36	2780.8	2774.42	2749.8	2326.58	2217.13	2199.52	2670.77	2558.03	3038.85	3010.81	2304.33	2748.39	2213.71
	2099.86	2133.22	2110.35	2265.55	2082.29	2138.52	2326.4	2250.49	2266.91	2262.03	2205.74	2310.56	2317.85	2282.14	2145.15	2212.69	2434	2425.19	2277.31	2400.46	2217.49	2413.79	2613.69	2112.42	2486.56	2252.31	2293.01	2407.76	2533.7	2715.47	2480.58	2379.65	2247.38	2694.32	2253.89	2706.48	2778.62	2771.99	2746.79	2324.93	2216.51	2198.8	2668.12	2556.17	3034.83	3007.06	2303.26	2745.68	2213.1
	2099.18	2132.96	2109.75	2265.24	2081.77	2137.92	2325.17	2249.63	2265.78	2260.97	2204.79	2309.33	2316.63	2281.22	2144.83	2211.86	2432.03	2423.28	2275.97	2398.51	2216.71	2411.83	2611.47	2112.06	2484.62	2251.08	2291.96	2405.89	2532.21	2712.97	2478.72	2378.35	2246.92	2691.61	2253.12	2703.63	2776.45	2769.57	2743.8	2323.3	2215.9	2198.08	2665.49	2554.32	3030.84	3003.33	2302.21	2742.98	2212.5
	2098.5	2132.71	2109.15	2264.93	2081.26	2137.33	2323.95	2248.77	2264.66	2259.92	2203.84	2308.1	2315.42	2280.31	2144.51	2211.03	2430.07	2421.37	2274.65	2396.57	2215.93	2409.88	2609.27	2111.7	2482.69	2249.86	2290.92	2404.03	2530.74	2710.49	2476.87	2377.06	2246.46	2688.92	2252.35	2700.8	2774.31	2767.16	2740.83	2321.68	2215.29	2197.38	2662.87	2552.5	3026.87	2999.62	2301.17	2740.31	2211.9
	2097.83	2132.47	2108.55	2264.63	2080.75	2136.74	2322.75	2247.93	2263.55	2258.88	2202.91	2306.88	2314.22	2279.41	2144.21	2210.21	2428.12	2419.48	2273.33	2394.66	2215.16	2407.94	2607.09	2111.34	2480.78	2248.65	2289.89	2402.19	2529.28	2708.03	2475.03	2375.78	2246	2686.25	2251.59	2697.99	2772.18	2764.76	2737.88	2320.09	2214.69	2196.68	2660.28	2550.69	3022.92	2995.94	2300.13	2737.65	2211.31
	2097.17	2132.23	2107.96	2264.34	2080.24	2136.15	2321.55	2247.1	2262.46	2257.85	2201.98	2305.67	2313.04	2278.52	2143.9	2209.4	2426.19	2417.6	2272.03	2392.75	2214.4	2406.01	2604.93	2111	2478.89	2247.45	2288.86	2400.36	2527.84	2705.59	2473.21	2374.5	2245.55	2683.6	2250.84	2695.2	2770.07	2762.38	2734.95	2318.51	2214.1	2195.98	2657.71	2548.9	3019	2992.27	2299.11	2735.02	2210.72
	2096.51	2131.99	2107.38	2264.05	2079.74	2135.57	2320.36	2246.28	2261.37	2256.82	2201.05	2304.47	2311.86	2277.63	2143.61	2208.59	2424.28	2415.74	2270.74	2390.87	2213.64	2404.08	2602.78	2110.65	2477.01	2246.26	2287.84	2398.55	2526.4	2703.17	2471.4	2373.24	2245.1	2680.97	2250.1	2692.43	2767.98	2760.02	2732.04	2316.95	2213.51	2195.3	2655.16	2547.13	3015.1	2988.63	2298.1	2732.4	2210.14
	2095.85	2131.76	2106.79	2263.77	2079.24	2135	2319.18	2245.47	2260.29	2255.81	2200.13	2303.27	2310.7	2276.76	2143.32	2207.78	2422.38	2413.89	2269.46	2389	2212.89	2402.17	2600.66	2110.31	2475.14	2245.08	2286.83	2396.75	2524.99	2700.77	2469.61	2371.98	2244.65	2678.36	2249.37	2689.69	2765.91	2757.66	2729.14	2315.4	2212.93	2194.62	2652.63	2545.38	3011.23	2985.01	2297.11	2729.81	2209.57
	2095.21	2131.54	2106.22	2263.5	2078.74	2134.43	2318.01	2244.67	2259.23	2254.81	2199.21	2302.08	2309.55	2275.89	2143.03	2206.98	2420.49	2412.05	2268.19	2387.14	2212.14	2400.26	2598.56	2109.98	2473.29	2243.91	2285.83	2394.96	2523.58	2698.39	2467.83	2370.74	2244.21	2675.77	2248.64	2686.97	2763.86	2755.32	2726.27	2313.87	2212.36	2193.95	2650.12	2543.65	3007.38	2981.41	2296.12	2727.23	2209
	2094.57	2131.32	2105.65	2263.23	2078.25	2133.87	2316.86	2243.88	2258.17	2253.81	2198.3	2300.9	2308.42	2275.03	2142.75	2206.19	2418.62	2410.23	2266.93	2385.3	2211.4	2398.37	2596.48	2109.65	2471.46	2242.76	2284.83	2393.18	2522.19	2696.03	2466.06	2369.5	2243.76	2673.2	2247.92	2684.26	2761.83	2752.99	2723.42	2312.36	2211.79	2193.29	2647.63	2541.94	3003.56	2977.84	2295.14	2724.67	2208.45
	2093.93	2131.11	2105.08	2262.97	2077.77	2133.32	2315.71	2243.1	2257.13	2252.82	2197.4	2299.73	2307.29	2274.19	2142.48	2205.4	2416.76	2408.42	2265.69	2383.48	2210.66	2396.49	2594.42	2109.32	2469.64	2241.61	2283.84	2391.42	2520.81	2693.68	2464.31	2368.28	2243.32	2670.65	2247.21	2681.59	2759.82	2750.68	2720.58	2310.87	2211.23	2192.63	2645.15	2540.25	2999.76	2974.28	2294.18	2722.14	2207.89
	2093.3	2130.9	2104.52	2262.71	2077.29	2132.77	2314.57	2242.33	2256.1	2251.85	2196.5	2298.56	2306.18	2273.35	2142.21	2204.62	2414.92	2406.62	2264.45	2381.67	2209.93	2394.61	2592.38	2109	2467.84	2240.48	2282.86	2389.68	2519.45	2691.36	2462.57	2367.06	2242.89	2668.12	2246.51	2678.93	2757.82	2748.38	2717.77	2309.39	2210.68	2191.98	2642.7	2538.58	2995.99	2970.75	2293.23	2719.62	2207.35
	2092.67	2130.7	2103.96	2262.46	2076.81	2132.22	2313.44	2241.57	2255.07	2250.88	2195.61	2297.4	2305.07	2272.51	2141.95	2203.84	2413.1	2404.84	2263.23	2379.88	2209.21	2392.75	2590.36	2108.69	2466.05	2239.36	2281.89	2387.94	2518.1	2689.05	2460.84	2365.85	2242.45	2665.61	2245.82	2676.29	2755.85	2746.09	2714.97	2307.93	2210.13	2191.34	2640.27	2536.93	2992.24	2967.24	2292.28	2717.12	2206.81
	2092.06	2130.5	2103.41	2262.22	2076.34	2131.68	2312.32	2240.82	2254.06	2249.92	2194.72	2296.25	2303.98	2271.69	2141.69	2203.07	2411.28	2403.07	2262.02	2378.1	2208.49	2390.89	2588.36	2108.38	2464.27	2238.24	2280.92	2386.23	2516.77	2686.77	2459.12	2364.65	2242.02	2663.11	2245.14	2673.68	2753.89	2743.82	2712.19	2306.49	2209.59	2190.71	2637.86	2535.29	2988.51	2963.75	2291.35	2714.65	2206.27
	2091.44	2130.31	2102.86	2261.98	2075.87	2131.15	2311.2	2240.08	2253.06	2248.97	2193.84	2295.1	2302.91	2270.88	2141.44	2202.31	2409.49	2401.32	2260.82	2376.34	2207.78	2389.05	2586.38	2108.07	2462.52	2237.14	2279.97	2384.52	2515.44	2684.5	2457.42	2363.47	2241.6	2660.64	2244.47	2671.08	2751.96	2741.55	2709.43	2305.06	2209.06	2190.08	2635.46	2533.68	2984.81	2960.29	2290.43	2712.19	2205.75
	2090.84	2130.12	2102.31	2261.75	2075.4	2130.62	2310.1	2239.34	2252.07	2248.03	2192.96	2293.96	2301.84	2270.07	2141.19	2201.55	2407.7	2399.58	2259.63	2374.59	2207.08	2387.21	2584.41	2107.77	2460.77	2236.05	2279.02	2382.83	2514.13	2682.25	2455.74	2362.29	2241.17	2658.19	2243.8	2668.51	2750.04	2739.31	2706.69	2303.65	2208.53	2189.46	2633.09	2532.08	2981.14	2956.84	2289.52	2709.75	2205.23
	2090.23	2129.93	2101.78	2261.53	2074.94	2130.1	2309.01	2238.62	2251.09	2247.1	2192.09	2292.83	2300.78	2269.27	2140.95	2200.79	2405.94	2397.85	2258.45	2372.86	2206.38	2385.39	2582.47	2107.48	2459.04	2234.97	2278.08	2381.15	2512.84	2680.02	2454.06	2361.12	2240.75	2655.76	2243.14	2665.96	2748.14	2737.07	2703.97	2302.25	2208.01	2188.85	2630.73	2530.5	2977.49	2953.42	2288.62	2707.33	2204.71
	2089.64	2129.76	2101.24	2261.31	2074.49	2129.58	2307.93	2237.91	2250.11	2246.17	2191.23	2291.7	2299.74	2268.49	2140.71	2200.05	2404.18	2396.13	2257.28	2371.14	2205.68	2383.58	2580.55	2107.19	2457.33	2233.9	2277.14	2379.48	2511.56	2677.81	2452.4	2359.95	2240.33	2653.35	2242.49	2663.43	2746.26	2734.85	2701.27	2300.88	2207.5	2188.24	2628.4	2528.94	2973.86	2950.02	2287.73	2704.93	2204.21
	2089.05	2129.58	2100.71	2261.09	2074.04	2129.07	2306.86	2237.21	2249.15	2245.26	2190.37	2290.58	2298.71	2267.7	2140.48	2199.3	2402.44	2394.43	2256.12	2369.44	2205	2381.77	2578.64	2106.9	2455.63	2232.84	2276.22	2377.83	2510.29	2675.62	2450.75	2358.8	2239.92	2650.95	2241.85	2660.93	2744.4	2732.65	2698.59	2299.51	2206.99	2187.64	2626.08	2527.4	2970.26	2946.65	2286.86	2702.55	2203.71
	2088.46	2129.42	2100.19	2260.89	2073.59	2128.57	2305.79	2236.52	2248.2	2244.35	2189.51	2289.47	2297.69	2266.93	2140.26	2198.57	2400.72	2392.75	2254.98	2367.76	2204.32	2379.98	2576.76	2106.62	2453.95	2231.79	2275.3	2376.19	2509.04	2673.44	2449.12	2357.66	2239.51	2648.58	2241.22	2658.44	2742.56	2730.46	2695.92	2298.17	2206.49	2187.05	2623.78	2525.88	2966.68	2943.29	2285.99	2700.18	2203.21
	2087.88	2129.26	2099.67	2260.68	2073.15	2128.07	2304.74	2235.83	2247.26	2243.46	2188.66	2288.37	2296.68	2266.17	2140.04	2197.83	2399.01	2391.07	2253.84	2366.09	2203.64	2378.2	2574.89	2106.35	2452.28	2230.75	2274.39	2374.57	2507.8	2671.29	2447.5	2356.53	2239.1	2646.23	2240.6	2655.98	2740.74	2728.28	2693.28	2296.84	2206	2186.47	2621.51	2524.38	2963.13	2939.96	2285.14	2697.84	2202.72
	2087.31	2129.1	2099.15	2260.49	2072.71	2127.58	2303.7	2235.16	2246.33	2242.57	2187.82	2287.27	2295.68	2265.41	2139.82	2197.11	2397.32	2389.41	2252.72	2364.44	2202.97	2376.42	2573.04	2106.08	2450.63	2229.73	2273.48	2372.96	2506.57	2669.15	2445.89	2355.4	2238.69	2643.89	2239.98	2653.53	2738.94	2726.11	2690.65	2295.53	2205.51	2185.89	2619.25	2522.89	2959.6	2936.64	2284.29	2695.52	2202.24
	2086.74	2128.95	2098.64	2260.3	2072.27	2127.09	2302.66	2234.49	2245.41	2241.69	2186.98	2286.18	2294.7	2264.67	2139.62	2196.39	2395.64	2387.76	2251.6	2362.8	2202.31	2374.66	2571.22	2105.81	2448.99	2228.71	2272.59	2371.36	2505.36	2667.03	2444.29	2354.29	2238.29	2641.58	2239.38	2651.11	2737.16	2723.96	2688.04	2294.23	2205.04	2185.32	2617.01	2521.43	2956.1	2933.35	2283.46	2693.21	2201.77
	2086.18	2128.8	2098.13	2260.11	2071.84	2126.61	2301.64	2233.84	2244.5	2240.82	2186.15	2285.1	2293.72	2263.93	2139.41	2195.67	2393.97	2386.13	2250.5	2361.17	2201.65	2372.91	2569.41	2105.55	2447.37	2227.7	2271.7	2369.78	2504.16	2664.92	2442.71	2353.18	2237.89	2639.28	2238.78	2648.71	2735.39	2721.82	2685.45	2292.95	2204.56	2184.76	2614.79	2519.98	2952.62	2930.09	2282.63	2690.93	2201.3
	2085.63	2128.66	2097.63	2259.94	2071.42	2126.13	2300.63	2233.19	2243.6	2239.96	2185.33	2284.03	2292.76	2263.19	2139.21	2194.97	2392.32	2384.51	2249.41	2359.57	2201	2371.17	2567.62	2105.3	2445.76	2226.71	2270.82	2368.21	2502.98	2662.84	2441.14	2352.08	2237.49	2637.01	2238.19	2646.33	2733.65	2719.7	2682.88	2291.68	2204.1	2184.21	2612.58	2518.55	2949.16	2926.84	2281.82	2688.66	2200.84
	2085.08	2128.52	2097.13	2259.76	2071	2125.66	2299.62	2232.56	2242.71	2239.11	2184.51	2282.96	2291.81	2262.47	2139.02	2194.26	2390.69	2382.9	2248.32	2357.97	2200.35	2369.44	2565.85	2105.05	2444.16	2225.72	2269.95	2366.65	2501.8	2660.77	2439.59	2351	2237.1	2634.75	2237.61	2643.97	2731.92	2717.58	2680.33	2290.43	2203.64	2183.66	2610.4	2517.14	2945.73	2923.62	2281.01	2686.42	2200.39
	2084.53	2128.39	2096.64	2259.6	2070.58	2125.2	2298.63	2231.93	2241.83	2238.27	2183.69	2281.9	2290.87	2261.76	2138.83	2193.57	2389.06	2381.31	2247.25	2356.4	2199.72	2367.72	2564.09	2104.8	2442.58	2224.75	2269.08	2365.11	2500.65	2658.73	2438.04	2349.92	2236.71	2632.51	2237.04	2641.64	2730.22	2715.49	2677.8	2289.19	2203.19	2183.12	2608.24	2515.75	2942.33	2920.42	2280.22	2684.19	2199.94
	2083.99	2128.26	2096.15	2259.44	2070.17	2124.74	2297.64	2231.31	2240.96	2237.44	2182.88	2280.84	2289.94	2261.05	2138.65	2192.87	2387.46	2379.72	2246.19	2354.84	2199.08	2366.01	2562.36	2104.56	2441.02	2223.78	2268.23	2363.58	2499.5	2656.7	2436.51	2348.85	2236.32	2630.29	2236.48	2639.32	2728.53	2713.4	2675.29	2287.97	2202.74	2182.58	2606.09	2514.37	2938.94	2917.24	2279.44	2681.98	2199.5
	2083.46	2128.14	2095.66	2259.28	2069.76	2124.29	2296.67	2230.7	2240.1	2236.61	2182.08	2279.8	2289.02	2260.35	2138.48	2192.19	2385.87	2378.16	2245.14	2353.29	2198.45	2364.31	2560.65	2104.32	2439.47	2222.83	2267.38	2362.06	2498.37	2654.68	2435	2347.79	2235.94	2628.1	2235.93	2637.02	2726.86	2711.33	2672.79	2286.77	2202.3	2182.05	2603.96	2513.02	2935.59	2914.08	2278.67	2679.79	2199.06
	2082.93	2128.02	2095.18	2259.13	2069.36	2123.84	2295.7	2230.1	2239.25	2235.8	2181.28	2278.76	2288.12	2259.66	2138.31	2191.51	2384.29	2376.6	2244.1	2351.76	2197.83	2362.62	2558.95	2104.09	2437.93	2221.89	2266.53	2360.55	2497.26	2652.69	2433.49	2346.73	2235.56	2625.92	2235.38	2634.75	2725.21	2709.28	2670.32	2285.58	2201.87	2181.53	2601.86	2511.68	2932.25	2910.95	2277.91	2677.62	2198.64
	2082.41	2127.91	2094.71	2258.99	2068.96	2123.4	2294.74	2229.51	2238.41	2234.99	2180.49	2277.73	2287.23	2258.98	2138.14	2190.83	2382.72	2375.06	2243.07	2350.24	2197.22	2360.95	2557.27	2103.87	2436.41	2220.95	2265.7	2359.06	2496.16	2650.71	2432	2345.69	2235.18	2623.75	2234.84	2632.5	2723.58	2707.23	2667.86	2284.41	2201.45	2181.02	2599.77	2510.36	2928.95	2907.83	2277.16	2675.47	2198.21
	2081.89	2127.81	2094.24	2258.85	2068.56	2122.96	2293.8	2228.93	2237.58	2234.19	2179.7	2276.7	2286.34	2258.3	2137.98	2190.17	2381.18	2373.53	2242.05	2348.74	2196.61	2359.28	2555.61	2103.65	2434.9	2220.03	2264.87	2357.59	2495.07	2648.75	2430.52	2344.65	2234.81	2621.61	2234.32	2630.27	2721.97	2705.2	2665.42	2283.25	2201.03	2180.51	2597.69	2509.06	2925.66	2904.74	2276.41	2673.33	2197.8
	2081.38	2127.71	2093.77	2258.71	2068.17	2122.53	2292.86	2228.35	2236.76	2233.41	2178.92	2275.68	2285.47	2257.64	2137.82	2189.5	2379.64	2372.02	2241.05	2347.26	2196.01	2357.63	2553.97	2103.43	2433.41	2219.12	2264.06	2356.12	2493.99	2646.81	2429.05	2343.63	2234.44	2619.49	2233.8	2628.06	2720.38	2703.19	2663	2282.11	2200.62	2180.02	2595.64	2507.77	2922.4	2901.68	2275.68	2671.22	2197.39
	2080.88	2127.61	2093.31	2258.59	2067.79	2122.11	2291.94	2227.79	2235.94	2232.63	2178.15	2274.67	2284.61	2256.98	2137.67	2188.85	2378.12	2370.51	2240.05	2345.79	2195.41	2355.98	2552.35	2103.22	2431.93	2218.21	2263.24	2354.67	2492.93	2644.88	2427.6	2342.61	2234.07	2617.39	2233.29	2625.87	2718.81	2701.19	2660.6	2280.98	2200.22	2179.52	2593.61	2506.51	2919.17	2898.63	2274.96	2669.12	2196.99
	2080.38	2127.52	2092.85	2258.46	2067.41	2121.69	2291.02	2227.23	2235.14	2231.86	2177.38	2273.67	2283.76	2256.33	2137.53	2188.2	2376.62	2369.02	2239.06	2344.33	2194.82	2354.35	2550.75	2103.01	2430.47	2217.32	2262.44	2353.24	2491.88	2642.98	2426.16	2341.6	2233.71	2615.3	2232.79	2623.7	2717.26	2699.2	2658.22	2279.87	2199.82	2179.04	2591.59	2505.26	2915.96	2895.61	2274.25	2667.05	2196.6
	2079.89	2127.43	2092.4	2258.35	2067.03	2121.28	2290.11	2226.68	2234.35	2231.1	2176.61	2272.67	2282.93	2255.68	2137.39	2187.55	2375.13	2367.55	2238.08	2342.89	2194.23	2352.73	2549.16	2102.81	2429.02	2216.44	2261.65	2351.81	2490.85	2641.09	2424.73	2340.6	2233.35	2613.24	2232.29	2621.55	2715.73	2697.22	2655.85	2278.77	2199.43	2178.56	2589.59	2504.03	2912.77	2892.6	2273.55	2664.99	2196.21
	2079.4	2127.35	2091.95	2258.24	2066.66	2120.87	2289.22	2226.14	2233.56	2230.34	2175.86	2271.68	2282.1	2255.05	2137.26	2186.91	2373.65	2366.08	2237.12	2341.47	2193.66	2351.12	2547.59	2102.62	2427.59	2215.57	2260.86	2350.4	2489.83	2639.21	2423.32	2339.61	2232.99	2611.19	2231.81	2619.42	2714.21	2695.26	2653.51	2277.68	2199.05	2178.09	2587.61	2502.82	2909.61	2889.63	2272.86	2662.95	2195.83
	2078.92	2127.27	2091.5	2258.13	2066.29	2120.47	2288.33	2225.61	2232.79	2229.6	2175.1	2270.7	2281.29	2254.42	2137.13	2186.28	2372.19	2364.63	2236.16	2340.06	2193.08	2349.52	2546.05	2102.43	2426.17	2214.7	2260.08	2349	2488.83	2637.36	2421.92	2338.63	2232.64	2609.16	2231.33	2617.32	2712.72	2693.32	2651.18	2276.62	2198.67	2177.62	2585.65	2501.62	2906.47	2886.67	2272.18	2660.93	2195.45
	2078.44	2127.2	2091.06	2258.03	2065.92	2120.08	2287.45	2225.09	2232.02	2228.87	2174.36	2269.73	2280.49	2253.8	2137	2185.65	2370.74	2363.2	2235.21	2338.67	2192.52	2347.93	2544.52	2102.24	2424.76	2213.85	2259.3	2347.62	2487.84	2635.52	2420.53	2337.66	2232.29	2607.15	2230.87	2615.23	2711.25	2691.38	2648.87	2275.56	2198.3	2177.17	2583.7	2500.45	2903.36	2883.73	2271.51	2658.93	2195.08
	2077.97	2127.14	2090.63	2257.93	2065.56	2119.69	2286.59	2224.58	2231.27	2228.14	2173.62	2268.76	2279.69	2253.19	2136.88	2185.03	2369.31	2361.77	2234.28	2337.29	2191.96	2346.35	2543	2102.06	2423.37	2213.01	2258.54	2346.25	2486.86	2633.7	2419.15	2336.69	2231.94	2605.17	2230.41	2613.17	2709.79	2689.46	2646.58	2274.52	2197.94	2176.71	2581.78	2499.29	2900.27	2880.82	2270.85	2656.94	2194.72
	2077.51	2127.07	2090.19	2257.84	2065.21	2119.3	2285.73	2224.07	2230.52	2227.43	2172.88	2267.8	2278.91	2252.58	2136.77	2184.41	2367.89	2360.36	2233.35	2335.93	2191.4	2344.79	2541.51	2101.88	2422	2212.18	2257.78	2344.89	2485.9	2631.89	2417.79	2335.74	2231.6	2603.19	2229.96	2611.13	2708.35	2687.56	2644.31	2273.5	2197.59	2176.27	2579.87	2498.15	2897.21	2877.93	2270.2	2654.98	2194.37
	2077.05	2127.02	2089.77	2257.76	2064.86	2118.92	2284.88	2223.57	2229.78	2226.72	2172.15	2266.85	2278.15	2251.99	2136.66	2183.8	2366.49	2358.96	2232.43	2334.58	2190.86	2343.23	2540.03	2101.71	2420.63	2211.36	2257.03	2343.54	2484.95	2630.1	2416.43	2334.79	2231.26	2601.24	2229.52	2609.1	2706.94	2685.67	2642.06	2272.49	2197.24	2175.83	2577.98	2497.03	2894.17	2875.06	2269.56	2653.03	2194.02
	2076.59	2126.97	2089.34	2257.68	2064.51	2118.55	2284.04	2223.08	2229.06	2226.02	2171.43	2265.9	2277.39	2251.4	2136.56	2183.2	2365.1	2357.58	2231.53	2333.25	2190.31	2341.69	2538.57	2101.54	2419.28	2210.55	2256.29	2342.21	2484.01	2628.33	2415.09	2333.85	2230.92	2599.31	2229.09	2607.1	2705.54	2683.79	2639.82	2271.49	2196.9	2175.4	2576.11	2495.92	2891.15	2872.22	2268.93	2651.11	2193.68
	2076.14	2126.92	2088.92	2257.61	2064.17	2118.19	2283.22	2222.6	2228.34	2225.33	2170.71	2264.96	2276.64	2250.81	2136.46	2182.6	2363.72	2356.2	2230.63	2331.93	2189.78	2340.16	2537.13	2101.38	2417.95	2209.74	2255.56	2340.89	2483.09	2626.58	2413.77	2332.92	2230.59	2597.4	2228.67	2605.12	2704.16	2681.93	2637.61	2270.51	2196.57	2174.98	2574.25	2494.83	2888.16	2869.39	2268.3	2649.2	2193.34
	2075.7	2126.88	2088.51	2257.54	2063.83	2117.83	2282.4	2222.13	2227.63	2224.65	2170	2264.03	2275.91	2250.24	2136.37	2182.01	2362.36	2354.84	2229.74	2330.63	2189.25	2338.64	2535.71	2101.22	2416.63	2208.95	2254.83	2339.59	2482.18	2624.84	2412.45	2331.99	2230.26	2595.5	2228.26	2603.16	2702.8	2680.08	2635.41	2269.55	2196.24	2174.56	2572.41	2493.76	2885.2	2866.59	2267.69	2647.31	2193.02
	2075.27	2126.84	2088.1	2257.47	2063.5	2117.47	2281.59	2221.67	2226.92	2223.98	2169.29	2263.11	2275.18	2249.67	2136.28	2181.42	2361.02	2353.5	2228.87	2329.35	2188.72	2337.13	2534.31	2101.07	2415.33	2208.17	2254.11	2338.3	2481.29	2623.12	2411.15	2331.08	2229.93	2593.62	2227.85	2601.22	2701.46	2678.24	2633.23	2268.59	2195.92	2174.15	2570.6	2492.71	2882.25	2863.82	2267.09	2645.43	2192.7
	2074.84	2126.81	2087.69	2257.41	2063.17	2117.12	2280.79	2221.21	2226.23	2223.32	2168.59	2262.19	2274.47	2249.11	2136.2	2180.84	2359.69	2352.16	2228	2328.08	2188.21	2335.63	2532.92	2100.93	2414.03	2207.4	2253.4	2337.02	2480.41	2621.41	2409.86	2330.17	2229.61	2591.76	2227.46	2599.3	2700.14	2676.42	2631.07	2267.66	2195.61	2173.75	2568.79	2491.68	2879.34	2861.06	2266.5	2643.58	2192.38
	2074.41	2126.78	2087.29	2257.36	2062.84	2116.78	2280.01	2220.76	2225.55	2222.67	2167.9	2261.28	2273.77	2248.56	2136.12	2180.27	2358.37	2350.84	2227.15	2326.82	2187.7	2334.15	2531.55	2100.78	2412.76	2206.64	2252.7	2335.75	2479.54	2619.72	2408.59	2329.28	2229.29	2589.93	2227.07	2597.41	2698.84	2674.61	2628.93	2266.73	2195.3	2173.35	2567.01	2490.66	2876.44	2858.33	2265.92	2641.74	2192.07
	2073.99	2126.76	2086.89	2257.31	2062.52	2116.44	2279.23	2220.32	2224.87	2222.02	2167.21	2260.38	2273.08	2248.02	2136.05	2179.7	2357.07	2349.53	2226.3	2325.58	2187.19	2332.67	2530.2	2100.65	2411.49	2205.88	2252	2334.5	2478.69	2618.05	2407.32	2328.39	2228.98	2588.1	2226.69	2595.53	2697.56	2672.81	2626.8	2265.82	2195	2172.96	2565.24	2489.66	2873.57	2855.61	2265.34	2639.93	2191.77
	2073.58	2126.74	2086.49	2257.27	2062.21	2116.11	2278.46	2219.89	2224.21	2221.39	2166.53	2259.49	2272.4	2247.48	2135.98	2179.14	2355.78	2348.24	2225.46	2324.35	2186.69	2331.21	2528.86	2100.51	2410.24	2205.14	2251.31	2333.26	2477.85	2616.39	2406.07	2327.51	2228.66	2586.3	2226.32	2593.67	2696.3	2671.03	2624.7	2264.93	2194.71	2172.58	2563.49	2488.68	2870.73	2852.93	2264.78	2638.13	2191.48
	2073.17	2126.73	2086.1	2257.23	2061.9	2115.79	2277.71	2219.46	2223.55	2220.76	2165.85	2258.6	2271.73	2246.95	2135.92	2178.58	2354.5	2346.95	2224.63	2323.15	2186.2	2329.76	2527.55	2100.39	2409.01	2204.41	2250.63	2332.03	2477.03	2614.76	2404.83	2326.64	2228.36	2584.52	2225.97	2591.84	2695.06	2669.27	2622.61	2264.04	2194.43	2172.2	2561.76	2487.71	2867.91	2850.26	2264.22	2636.35	2191.19
	2072.77	2126.72	2085.72	2257.19	2061.59	2115.47	2276.96	2219.05	2222.9	2220.14	2165.18	2257.72	2271.07	2246.43	2135.86	2178.03	2353.24	2345.68	2223.82	2321.95	2185.71	2328.32	2526.25	2100.26	2407.79	2203.69	2249.96	2330.82	2476.22	2613.13	2403.6	2325.77	2228.05	2582.75	2225.61	2590.02	2693.84	2667.51	2620.54	2263.18	2194.15	2171.83	2560.05	2486.76	2865.11	2847.61	2263.68	2634.59	2190.91
	2072.37	2126.72	2085.34	2257.17	2061.29	2115.15	2276.22	2218.64	2222.26	2219.54	2164.52	2256.85	2270.43	2245.91	2135.81	2177.48	2352	2344.42	2223.01	2320.77	2185.23	2326.89	2524.97	2100.15	2406.58	2202.97	2249.29	2329.62	2475.42	2611.52	2402.39	2324.92	2227.75	2581.01	2225.27	2588.23	2692.64	2665.77	2618.49	2262.32	2193.88	2171.47	2558.35	2485.83	2862.34	2844.99	2263.14	2632.84	2190.64
	2071.98	2126.72	2084.96	2257.14	2060.99	2114.84	2275.49	2218.24	2221.63	2218.94	2163.86	2255.98	2269.79	2245.4	2135.77	2176.95	2350.77	2343.18	2222.21	2319.61	2184.76	2325.48	2523.7	2100.03	2405.39	2202.27	2248.63	2328.43	2474.64	2609.93	2401.19	2324.07	2227.45	2579.28	2224.94	2586.45	2691.45	2664.05	2616.45	2261.48	2193.62	2171.11	2556.67	2484.92	2859.59	2842.39	2262.62	2631.12	2190.37
	2071.59	2126.73	2084.59	2257.12	2060.69	2114.54	2274.78	2217.84	2221.01	2218.35	2163.2	2255.12	2269.17	2244.9	2135.72	2176.41	2349.55	2341.95	2221.42	2318.46	2184.29	2324.08	2522.45	2099.93	2404.21	2201.57	2247.98	2327.25	2473.87	2608.36	2399.99	2323.23	2227.16	2577.57	2224.62	2584.7	2690.29	2662.34	2614.44	2260.65	2193.36	2170.76	2555.01	2484.02	2856.87	2839.82	2262.1	2629.41	2190.11
	2071.22	2126.74	2084.22	2257.11	2060.41	2114.25	2274.07	2217.46	2220.4	2217.77	2162.55	2254.27	2268.56	2244.41	2135.69	2175.89	2348.35	2340.73	2220.64	2317.32	2183.83	2322.68	2521.22	2099.82	2403.04	2200.89	2247.34	2326.09	2473.12	2606.8	2398.82	2322.4	2226.87	2575.88	2224.3	2582.96	2689.14	2660.64	2612.44	2259.84	2193.12	2170.42	2553.37	2483.15	2854.17	2837.26	2261.59	2627.72	2189.86
	2070.84	2126.76	2083.85	2257.1	2060.12	2113.95	2273.37	2217.08	2219.79	2217.2	2161.91	2253.43	2267.95	2243.92	2135.66	2175.37	2347.16	2339.52	2219.87	2316.2	2183.37	2321.3	2520.01	2099.72	2401.89	2200.22	2246.7	2324.94	2472.38	2605.25	2397.65	2321.57	2226.58	2574.2	2223.99	2581.25	2688.01	2658.95	2610.46	2259.04	2192.87	2170.08	2551.74	2482.28	2851.49	2834.73	2261.09	2626.05	2189.61
	2070.47	2126.78	2083.49	2257.09	2059.84	2113.67	2272.68	2216.71	2219.19	2216.63	2161.27	2252.6	2267.36	2243.44	2135.63	2174.85	2345.98	2338.32	2219.12	2315.1	2182.93	2319.94	2518.81	2099.63	2400.75	2199.55	2246.08	2323.8	2471.65	2603.73	2396.5	2320.76	2226.3	2572.55	2223.7	2579.56	2686.91	2657.28	2608.5	2258.25	2192.64	2169.75	2550.13	2481.44	2848.84	2832.22	2260.6	2624.39	2189.37
	2070.11	2126.81	2083.13	2257.09	2059.56	2113.39	2272	2216.35	2218.6	2216.08	2160.64	2251.77	2266.78	2242.97	2135.61	2174.34	2344.82	2337.14	2218.36	2314.01	2182.48	2318.58	2517.63	2099.54	2399.63	2198.9	2245.46	2322.68	2470.94	2602.21	2395.36	2319.95	2226.02	2570.91	2223.41	2577.88	2685.82	2655.63	2606.56	2257.48	2192.41	2169.43	2548.54	2480.61	2846.21	2829.73	2260.12	2622.76	2189.13
	2069.75	2126.84	2082.78	2257.1	2059.29	2113.12	2271.34	2215.99	2218.02	2215.54	2160.02	2250.95	2266.21	2242.51	2135.59	2173.84	2343.68	2335.97	2217.62	2312.93	2182.05	2317.23	2516.46	2099.46	2398.52	2198.25	2244.84	2321.57	2470.23	2600.72	2394.23	2319.15	2225.74	2569.29	2223.13	2576.23	2684.75	2653.98	2604.64	2256.72	2192.19	2169.11	2546.96	2479.8	2843.6	2827.26	2259.65	2621.14	2188.91
	2069.4	2126.87	2082.43	2257.11	2059.02	2112.85	2270.68	2215.64	2217.45	2215	2159.4	2250.13	2265.65	2242.05	2135.58	2173.34	2342.54	2334.81	2216.89	2311.88	2181.62	2315.9	2515.31	2099.38	2397.42	2197.61	2244.24	2320.47	2469.55	2599.23	2393.11	2318.36	2225.47	2567.68	2222.86	2574.59	2683.7	2652.35	2602.73	2255.97	2191.98	2168.8	2545.4	2479	2841.02	2824.81	2259.19	2619.54	2188.68
	2069.05	2126.92	2082.08	2257.12	2058.76	2112.59	2270.03	2215.3	2216.89	2214.47	2158.78	2249.33	2265.1	2241.6	2135.58	2172.85	2341.42	2333.66	2216.17	2310.83	2181.19	2314.58	2514.18	2099.3	2396.34	2196.99	2243.64	2319.38	2468.88	2597.77	2392.01	2317.58	2225.2	2566.1	2222.59	2572.98	2682.67	2650.74	2600.84	2255.23	2191.77	2168.5	2543.86	2478.23	2838.46	2822.39	2258.74	2617.96	2188.47
	2068.71	2126.96	2081.74	2257.14	2058.5	2112.33	2269.39	2214.97	2216.33	2213.96	2158.18	2248.53	2264.56	2241.16	2135.57	2172.36	2340.32	2332.53	2215.46	2309.8	2180.77	2313.27	2513.06	2099.23	2395.27	2196.37	2243.05	2318.31	2468.22	2596.32	2390.91	2316.8	2224.93	2564.53	2222.34	2571.38	2681.65	2649.14	2598.97	2254.51	2191.57	2168.2	2542.34	2477.47	2835.92	2819.99	2258.29	2616.39	2188.26
	2068.38	2127.01	2081.4	2257.16	2058.24	2112.08	2268.76	2214.65	2215.78	2213.45	2157.57	2247.74	2264.03	2240.72	2135.58	2171.88	2339.23	2331.41	2214.76	2308.79	2180.36	2311.97	2511.96	2099.17	2394.21	2195.76	2242.46	2317.25	2467.57	2594.88	2389.83	2316.04	2224.67	2562.98	2222.09	2569.81	2680.66	2647.55	2597.11	2253.8	2191.38	2167.91	2540.83	2476.72	2833.41	2817.61	2257.86	2614.84	2188.06
	2068.05	2127.07	2081.07	2257.19	2057.99	2111.83	2268.14	2214.33	2215.24	2212.95	2156.98	2246.96	2263.51	2240.3	2135.59	2171.41	2338.15	2330.3	2214.06	2307.78	2179.96	2310.69	2510.87	2099.11	2393.17	2195.16	2241.89	2316.2	2466.94	2593.46	2388.77	2315.28	2224.41	2561.45	2221.86	2568.25	2679.69	2645.97	2595.28	2253.11	2191.19	2167.63	2539.34	2476	2830.92	2815.25	2257.43	2613.31	2187.86
	2067.72	2127.13	2080.74	2257.22	2057.75	2111.59	2267.54	2214.02	2214.71	2212.46	2156.38	2246.18	2263.01	2239.87	2135.6	2170.94	2337.08	2329.2	2213.38	2306.8	2179.56	2309.41	2509.8	2099.05	2392.14	2194.57	2241.32	2315.17	2466.32	2592.05	2387.71	2314.52	2224.16	2559.93	2221.63	2566.72	2678.73	2644.41	2593.46	2252.43	2191.02	2167.35	2537.86	2475.29	2828.45	2812.91	2257.01	2611.8	2187.68
	2067.41	2127.19	2080.42	2257.26	2057.5	2111.36	2266.94	2213.72	2214.19	2211.98	2155.8	2245.41	2262.51	2239.46	2135.62	2170.48	2336.03	2328.11	2212.7	2305.83	2179.17	2308.15	2508.75	2099	2391.12	2193.99	2240.76	2314.14	2465.71	2590.66	2386.67	2313.78	2223.91	2558.43	2221.41	2565.2	2677.79	2642.87	2591.66	2251.76	2190.84	2167.08	2536.41	2474.59	2826.01	2810.6	2256.6	2610.31	2187.49
	2067.09	2127.26	2080.09	2257.3	2057.27	2111.13	2266.35	2213.42	2213.67	2211.51	2155.22	2244.65	2262.02	2239.05	2135.64	2170.02	2335	2327.04	2212.04	2304.87	2178.78	2306.9	2507.71	2098.95	2390.12	2193.42	2240.2	2313.13	2465.12	2589.28	2385.64	2313.04	2223.66	2556.95	2221.2	2563.7	2676.87	2641.33	2589.88	2251.1	2190.68	2166.82	2534.97	2473.92	2823.59	2808.31	2256.2	2608.83	2187.32
	2066.79	2127.34	2079.78	2257.35	2057.03	2110.91	2265.77	2213.13	2213.16	2211.04	2154.64	2243.9	2261.54	2238.65	2135.67	2169.57	2333.97	2325.98	2211.38	2303.93	2178.4	2305.66	2506.68	2098.91	2389.13	2192.86	2239.66	2312.14	2464.54	2587.92	2384.62	2312.32	2223.41	2555.49	2221	2562.22	2675.97	2639.81	2588.11	2250.45	2190.52	2166.56	2533.54	2473.26	2821.19	2806.04	2255.81	2607.37	2187.15
	2066.48	2127.42	2079.46	2257.4	2056.8	2110.69	2265.2	2212.85	2212.66	2210.59	2154.07	2243.15	2261.08	2238.26	2135.71	2169.13	2332.96	2324.93	2210.73	2303	2178.03	2304.43	2505.67	2098.87	2388.16	2192.31	2239.12	2311.15	2463.97	2586.58	2383.61	2311.59	2223.17	2554.04	2220.8	2560.76	2675.09	2638.31	2586.36	2249.82	2190.37	2166.31	2532.14	2472.61	2818.81	2803.79	2255.43	2605.93	2186.98
	2066.19	2127.5	2079.15	2257.45	2056.58	2110.48	2264.64	2212.58	2212.17	2210.15	2153.51	2242.42	2260.62	2237.88	2135.75	2168.69	2331.97	2323.89	2210.09	2302.09	2177.66	2303.22	2504.68	2098.84	2387.2	2191.76	2238.59	2310.18	2463.42	2585.24	2382.61	2310.88	2222.93	2552.61	2220.62	2559.32	2674.23	2636.82	2584.63	2249.2	2190.23	2166.07	2530.75	2471.98	2816.46	2801.56	2255.05	2604.5	2186.83
	2065.9	2127.59	2078.85	2257.51	2056.36	2110.27	2264.09	2212.31	2211.68	2209.71	2152.95	2241.69	2260.17	2237.5	2135.79	2168.26	2330.98	2322.86	2209.46	2301.19	2177.3	2302.02	2503.7	2098.81	2386.25	2191.23	2238.06	2309.22	2462.88	2583.92	2381.63	2310.18	2222.7	2551.2	2220.44	2557.9	2673.38	2635.34	2582.92	2248.59	2190.09	2165.83	2529.38	2471.37	2814.13	2799.35	2254.69	2603.09	2186.68
	2065.61	2127.68	2078.54	2257.57	2056.14	2110.07	2263.55	2212.06	2211.2	2209.29	2152.4	2240.96	2259.74	2237.12	2135.84	2167.83	2330.02	2321.85	2208.84	2300.31	2176.95	2300.83	2502.73	2098.79	2385.31	2190.7	2237.54	2308.27	2462.35	2582.62	2380.66	2309.48	2222.47	2549.8	2220.27	2556.5	2672.55	2633.87	2581.22	2247.99	2189.96	2165.6	2528.02	2470.78	2811.82	2797.17	2254.33	2601.7	2186.53
	2065.33	2127.78	2078.25	2257.64	2055.93	2109.88	2263.02	2211.8	2210.73	2208.87	2151.85	2240.25	2259.31	2236.76	2135.9	2167.41	2329.06	2320.85	2208.23	2299.44	2176.6	2299.65	2501.78	2098.77	2384.39	2190.19	2237.03	2307.34	2461.84	2581.33	2379.7	2308.79	2222.24	2548.42	2220.11	2555.12	2671.75	2632.42	2579.55	2247.41	2189.84	2165.37	2526.68	2470.2	2809.53	2795	2253.98	2600.33	2186.4
	2065.06	2127.88	2077.95	2257.71	2055.72	2109.69	2262.5	2211.56	2210.27	2208.46	2151.31	2239.54	2258.89	2236.4	2135.95	2166.99	2328.12	2319.86	2207.63	2298.59	2176.26	2298.48	2500.85	2098.75	2383.48	2189.68	2236.53	2306.41	2461.34	2580.06	2378.75	2308.1	2222.01	2547.06	2219.96	2553.76	2670.96	2630.98	2577.88	2246.84	2189.73	2165.15	2525.36	2469.64	2807.27	2792.86	2253.64	2598.97	2186.26
	2064.79	2127.99	2077.66	2257.78	2055.51	2109.5	2261.99	2211.32	2209.82	2208.06	2150.78	2238.84	2258.49	2236.05	2136.02	2166.58	2327.19	2318.88	2207.03	2297.75	2175.92	2297.32	2499.93	2098.74	2382.59	2189.18	2236.03	2305.5	2460.85	2578.8	2377.82	2307.43	2221.79	2545.72	2219.82	2552.41	2670.18	2629.56	2576.24	2246.28	2189.62	2164.94	2524.05	2469.09	2805.03	2790.74	2253.3	2597.63	2186.14
	2064.52	2128.1	2077.37	2257.86	2055.31	2109.33	2261.49	2211.09	2209.37	2207.67	2150.25	2238.15	2258.09	2235.71	2136.09	2166.18	2326.27	2317.91	2206.45	2296.92	2175.59	2296.18	2499.02	2098.73	2381.7	2188.69	2235.54	2304.6	2460.37	2577.55	2376.89	2306.76	2221.57	2544.39	2219.68	2551.09	2669.43	2628.14	2574.61	2245.73	2189.52	2164.74	2522.76	2468.57	2802.81	2788.64	2252.98	2596.31	2186.02
	2064.26	2128.22	2077.09	2257.95	2055.12	2109.15	2261	2210.87	2208.93	2207.29	2149.72	2237.47	2257.7	2235.37	2136.16	2165.78	2325.37	2316.95	2205.87	2296.11	2175.27	2295.05	2498.12	2098.73	2380.84	2188.21	2235.06	2303.72	2459.91	2576.32	2375.98	2306.1	2221.36	2543.07	2219.56	2549.78	2668.7	2626.75	2573	2245.2	2189.42	2164.54	2521.49	2468.05	2800.61	2786.56	2252.66	2595	2185.91
	2064.01	2128.34	2076.81	2258.03	2054.92	2108.99	2260.51	2210.65	2208.49	2206.92	2149.2	2236.79	2257.32	2235.04	2136.24	2165.39	2324.48	2316.01	2205.31	2295.32	2174.96	2293.93	2497.24	2098.74	2379.98	2187.74	2234.59	2302.84	2459.46	2575.1	2375.08	2305.45	2221.15	2541.78	2219.44	2548.49	2667.98	2625.36	2571.41	2244.67	2189.33	2164.35	2520.24	2467.56	2798.44	2784.51	2252.36	2593.71	2185.8
	2063.76	2128.47	2076.54	2258.12	2054.74	2108.82	2260.04	2210.44	2208.07	2206.56	2148.69	2236.13	2256.96	2234.72	2136.33	2165	2323.6	2315.08	2204.75	2294.53	2174.65	2292.82	2496.38	2098.74	2379.14	2187.28	2234.12	2301.98	2459.03	2573.89	2374.19	2304.8	2220.94	2540.5	2219.33	2547.22	2667.28	2623.99	2569.84	2244.16	2189.25	2164.16	2519	2467.08	2796.29	2782.47	2252.06	2592.44	2185.7
	2063.52	2128.6	2076.27	2258.22	2054.55	2108.67	2259.58	2210.24	2207.65	2206.21	2148.18	2235.47	2256.6	2234.4	2136.42	2164.62	2322.74	2314.16	2204.2	2293.77	2174.34	2291.72	2495.53	2098.75	2378.31	2186.83	2233.66	2301.13	2458.6	2572.7	2373.32	2304.16	2220.74	2539.23	2219.23	2545.97	2666.6	2622.64	2568.28	2243.66	2189.18	2163.98	2517.77	2466.61	2794.15	2780.46	2251.76	2591.19	2185.61
	2063.28	2128.73	2076	2258.32	2054.37	2108.52	2259.13	2210.05	2207.23	2205.87	2147.68	2234.81	2256.25	2234.09	2136.51	2164.25	2321.89	2313.25	2203.66	2293.01	2174.05	2290.64	2494.69	2098.77	2377.49	2186.38	2233.2	2300.3	2458.19	2571.52	2372.45	2303.53	2220.54	2537.98	2219.13	2544.73	2665.94	2621.29	2566.74	2243.17	2189.11	2163.81	2516.57	2466.16	2792.05	2778.47	2251.48	2589.95	2185.52
	2063.05	2128.87	2075.73	2258.42	2054.2	2108.37	2258.68	2209.86	2206.83	2205.53	2147.18	2234.17	2255.91	2233.79	2136.61	2163.88	2321.05	2312.35	2203.13	2292.27	2173.76	2289.57	2493.87	2098.79	2376.69	2185.95	2232.76	2299.47	2457.8	2570.36	2371.6	2302.91	2220.34	2536.75	2219.05	2543.52	2665.29	2619.96	2565.22	2242.69	2189.05	2163.64	2515.38	2465.73	2789.96	2776.5	2251.2	2588.73	2185.44
	2062.83	2129.02	2075.47	2258.53	2054.03	2108.23	2258.25	2209.68	2206.43	2205.21	2146.69	2233.53	2255.58	2233.5	2136.71	2163.51	2320.23	2311.46	2202.6	2291.55	2173.48	2288.51	2493.05	2098.81	2375.9	2185.52	2232.32	2298.66	2457.41	2569.21	2370.76	2302.29	2220.15	2535.54	2218.97	2542.32	2664.67	2618.64	2563.71	2242.22	2189	2163.48	2514.21	2465.32	2787.89	2774.55	2250.94	2587.52	2185.36
	2062.61	2129.17	2075.22	2258.64	2053.86	2108.1	2257.83	2209.5	2206.04	2204.89	2146.2	2232.9	2255.26	2233.21	2136.82	2163.16	2319.42	2310.59	2202.09	2290.84	2173.2	2287.46	2492.26	2098.84	2375.12	2185.1	2231.88	2297.86	2457.04	2568.07	2369.93	2301.68	2219.96	2534.34	2218.91	2541.15	2664.06	2617.34	2562.22	2241.77	2188.95	2163.33	2513.05	2464.92	2785.85	2772.62	2250.68	2586.34	2185.29
	2062.39	2129.32	2074.96	2258.75	2053.69	2107.97	2257.41	2209.33	2205.65	2204.59	2145.72	2232.28	2254.95	2232.93	2136.94	2162.8	2318.62	2309.72	2201.59	2290.14	2172.93	2286.42	2491.47	2098.88	2374.35	2184.69	2231.46	2297.07	2456.68	2566.95	2369.12	2301.08	2219.77	2533.15	2218.85	2539.99	2663.47	2616.05	2560.75	2241.33	2188.92	2163.18	2511.91	2464.53	2783.83	2770.71	2250.42	2585.17	2185.23
	2062.18	2129.48	2074.71	2258.87	2053.54	2107.84	2257.01	2209.17	2205.28	2204.29	2145.24	2231.67	2254.65	2232.65	2137.06	2162.46	2317.83	2308.87	2201.09	2289.46	2172.67	2285.4	2490.7	2098.91	2373.6	2184.29	2231.04	2296.29	2456.33	2565.84	2368.31	2300.48	2219.59	2531.99	2218.79	2538.84	2662.89	2614.78	2559.29	2240.89	2188.88	2163.04	2510.78	2464.16	2781.82	2768.82	2250.18	2584.01	2185.17
	2061.97	2129.64	2074.47	2258.99	2053.38	2107.72	2256.62	2209.02	2204.91	2204	2144.77	2231.07	2254.35	2232.39	2137.18	2162.12	2317.06	2308.03	2200.6	2288.79	2172.41	2284.38	2489.94	2098.96	2372.86	2183.9	2230.63	2295.53	2456	2564.74	2367.52	2299.89	2219.4	2530.83	2218.75	2537.72	2662.34	2613.51	2557.85	2240.47	2188.86	2162.9	2509.68	2463.81	2779.84	2766.96	2249.94	2582.87	2185.12
	2061.78	2129.81	2074.23	2259.12	2053.23	2107.61	2256.23	2208.87	2204.54	2203.72	2144.31	2230.47	2254.07	2232.13	2137.31	2161.78	2316.3	2307.2	2200.12	2288.14	2172.16	2283.38	2489.2	2099	2372.14	2183.52	2230.22	2294.78	2455.68	2563.66	2366.74	2299.31	2219.23	2529.7	2218.72	2536.62	2661.8	2612.26	2556.43	2240.06	2188.84	2162.78	2508.59	2463.47	2777.89	2765.11	2249.72	2581.75	2185.08
	2061.58	2129.98	2073.99	2259.25	2053.08	2107.5	2255.86	2208.73	2204.18	2203.46	2143.85	2229.88	2253.8	2231.87	2137.45	2161.45	2315.55	2306.38	2199.65	2287.5	2171.92	2282.4	2488.46	2099.05	2371.42	2183.14	2229.82	2294.04	2455.37	2562.59	2365.97	2298.74	2219.05	2528.58	2218.69	2535.53	2661.28	2611.03	2555.02	2239.66	2188.83	2162.65	2507.51	2463.15	2775.95	2763.29	2249.49	2580.65	2185.04
	2061.39	2130.16	2073.75	2259.38	2052.94	2107.4	2255.49	2208.6	2203.83	2203.2	2143.39	2229.3	2253.53	2231.62	2137.58	2161.13	2314.82	2305.57	2199.19	2286.87	2171.68	2281.42	2487.74	2099.11	2370.72	2182.78	2229.43	2293.31	2455.07	2561.53	2365.21	2298.17	2218.88	2527.47	2218.67	2534.46	2660.78	2609.8	2553.64	2239.28	2188.82	2162.54	2506.45	2462.85	2774.03	2761.49	2249.28	2579.56	2185.01
	2061.21	2130.34	2073.52	2259.52	2052.8	2107.3	2255.13	2208.47	2203.49	2202.95	2142.94	2228.73	2253.28	2231.38	2137.73	2160.81	2314.1	2304.77	2198.73	2286.26	2171.45	2280.45	2487.04	2099.16	2370.03	2182.42	2229.05	2292.6	2454.79	2560.49	2364.47	2297.61	2218.72	2526.38	2218.66	2533.41	2660.3	2608.59	2552.27	2238.9	2188.83	2162.43	2505.41	2462.56	2772.14	2759.7	2249.08	2578.49	2184.98
	2061.03	2130.53	2073.29	2259.66	2052.66	2107.21	2254.79	2208.35	2203.15	2202.7	2142.5	2228.16	2253.03	2231.15	2137.88	2160.5	2313.39	2303.99	2198.29	2285.67	2171.22	2279.5	2486.34	2099.23	2369.36	2182.07	2228.67	2291.89	2454.51	2559.46	2363.73	2297.06	2218.55	2525.31	2218.66	2532.37	2659.83	2607.4	2550.91	2238.53	2188.84	2162.33	2504.38	2462.29	2770.27	2757.94	2248.88	2577.43	2184.96
	2060.86	2130.72	2073.07	2259.8	2052.53	2107.13	2254.45	2208.23	2202.82	2202.47	2142.06	2227.61	2252.79	2230.92	2138.03	2160.19	2312.69	2303.21	2197.85	2285.08	2171.01	2278.56	2485.66	2099.29	2368.7	2181.73	2228.3	2291.2	2454.26	2558.44	2363.01	2296.51	2218.39	2524.25	2218.66	2531.36	2659.38	2606.22	2549.57	2238.18	2188.85	2162.23	2503.37	2462.03	2768.41	2756.2	2248.69	2576.39	2184.94
	2060.69	2130.91	2072.85	2259.95	2052.41	2107.05	2254.13	2208.13	2202.5	2202.25	2141.63	2227.06	2252.57	2230.7	2138.19	2159.89	2312.01	2302.45	2197.42	2284.51	2170.8	2277.63	2484.99	2099.37	2368.05	2181.4	2227.94	2290.52	2454.01	2557.44	2362.3	2295.97	2218.23	2523.21	2218.68	2530.36	2658.95	2605.05	2548.25	2237.83	2188.88	2162.14	2502.38	2461.79	2766.58	2754.49	2248.5	2575.37	2184.93
	2060.53	2131.11	2072.63	2260.1	2052.28	2106.97	2253.81	2208.03	2202.18	2202.04	2141.2	2226.52	2252.35	2230.49	2138.36	2159.6	2311.34	2301.7	2197	2283.96	2170.59	2276.72	2484.33	2099.44	2367.41	2181.08	2227.58	2289.85	2453.77	2556.44	2361.6	2295.44	2218.08	2522.18	2218.7	2529.38	2658.54	2603.89	2546.95	2237.5	2188.91	2162.06	2501.4	2461.56	2764.77	2752.79	2248.33	2574.36	2184.93
	2060.37	2131.32	2072.42	2260.25	2052.16	2106.9	2253.5	2207.93	2201.87	2201.84	2140.78	2225.98	2252.14	2230.28	2138.52	2159.31	2310.68	2300.96	2196.59	2283.42	2170.4	2275.81	2483.68	2099.52	2366.78	2180.76	2227.23	2289.2	2453.55	2555.46	2360.91	2294.91	2217.93	2521.16	2218.73	2528.42	2658.15	2602.75	2545.66	2237.17	2188.94	2161.98	2500.44	2461.35	2762.98	2751.11	2248.16	2573.37	2184.93
	2060.22	2131.53	2072.21	2260.41	2052.05	2106.84	2253.2	2207.84	2201.56	2201.64	2140.36	2225.46	2251.94	2230.08	2138.7	2159.03	2310.04	2300.23	2196.18	2282.89	2170.2	2274.92	2483.05	2099.6	2366.17	2180.46	2226.89	2288.55	2453.34	2554.49	2360.24	2294.39	2217.78	2520.17	2218.76	2527.47	2657.77	2601.62	2544.39	2236.86	2188.99	2161.91	2499.5	2461.16	2761.21	2749.45	2248	2572.4	2184.94
	2060.07	2131.74	2072	2260.57	2051.94	2106.78	2252.91	2207.76	2201.26	2201.46	2139.95	2224.94	2251.74	2229.89	2138.88	2158.75	2309.4	2299.51	2195.79	2282.38	2170.02	2274.04	2482.42	2099.69	2365.57	2180.16	2226.55	2287.92	2453.14	2553.54	2359.57	2293.88	2217.64	2519.18	2218.81	2526.54	2657.41	2600.5	2543.13	2236.56	2189.04	2161.84	2498.57	2460.98	2759.47	2747.82	2247.85	2571.44	2184.96
	2059.93	2131.96	2071.8	2260.74	2051.83	2106.72	2252.64	2207.69	2200.97	2201.28	2139.54	2224.44	2251.56	2229.7	2139.06	2158.48	2308.78	2298.8	2195.4	2281.88	2169.84	2273.17	2481.81	2099.78	2364.99	2179.87	2226.22	2287.3	2452.96	2552.6	2358.92	2293.38	2217.5	2518.22	2218.86	2525.63	2657.06	2599.4	2541.89	2236.27	2189.09	2161.79	2497.65	2460.81	2757.74	2746.21	2247.7	2570.5	2184.98
	2059.79	2132.18	2071.6	2260.9	2051.73	2106.67	2252.37	2207.62	2200.68	2201.12	2139.14	2223.94	2251.38	2229.52	2139.25	2158.21	2308.17	2298.1	2195.02	2281.39	2169.67	2272.32	2481.21	2099.88	2364.41	2179.59	2225.9	2286.69	2452.79	2551.67	2358.28	2292.88	2217.36	2517.26	2218.93	2524.74	2656.74	2598.31	2540.67	2235.98	2189.16	2161.73	2496.76	2460.67	2756.03	2744.61	2247.56	2569.57	2185.01
	2059.66	2132.41	2071.41	2261.08	2051.63	2106.63	2252.11	2207.56	2200.4	2200.96	2138.75	2223.45	2251.22	2229.35	2139.44	2157.95	2307.58	2297.41	2194.65	2280.92	2169.51	2271.48	2480.62	2099.98	2363.85	2179.32	2225.58	2286.09	2452.63	2550.75	2357.65	2292.38	2217.23	2516.33	2219	2523.87	2656.43	2597.24	2539.47	2235.71	2189.23	2161.69	2495.88	2460.53	2754.35	2743.04	2247.43	2568.66	2185.04
	2059.54	2132.64	2071.22	2261.25	2051.53	2106.59	2251.86	2207.5	2200.12	2200.81	2138.35	2222.96	2251.06	2229.18	2139.64	2157.69	2307	2296.74	2194.29	2280.47	2169.35	2270.64	2480.05	2100.08	2363.3	2179.05	2225.27	2285.51	2452.48	2549.84	2357.04	2291.9	2217.1	2515.4	2219.07	2523.01	2656.14	2596.18	2538.28	2235.45	2189.31	2161.65	2495.01	2460.42	2752.68	2741.49	2247.3	2567.77	2185.08
	2059.42	2132.87	2071.03	2261.43	2051.44	2106.56	2251.62	2207.45	2199.85	2200.68	2137.97	2222.49	2250.91	2229.02	2139.85	2157.44	2306.42	2296.07	2193.93	2280.02	2169.2	2269.82	2479.48	2100.19	2362.77	2178.8	2224.97	2284.94	2452.34	2548.95	2356.43	2291.42	2216.97	2514.5	2219.16	2522.17	2655.87	2595.13	2537.1	2235.2	2189.39	2161.62	2494.16	2460.31	2751.04	2739.96	2247.19	2566.89	2185.12
	2059.3	2133.11	2070.84	2261.61	2051.35	2106.53	2251.39	2207.41	2199.59	2200.55	2137.59	2222.02	2250.77	2228.87	2140.05	2157.2	2305.87	2295.42	2193.59	2279.59	2169.06	2269.02	2478.92	2100.3	2362.24	2178.55	2224.67	2284.37	2452.22	2548.07	2355.84	2290.95	2216.84	2513.6	2219.25	2521.35	2655.61	2594.09	2535.95	2234.96	2189.49	2161.59	2493.33	2460.23	2749.41	2738.44	2247.08	2566.03	2185.17
	2059.19	2133.36	2070.66	2261.79	2051.27	2106.51	2251.16	2207.37	2199.33	2200.43	2137.21	2221.56	2250.64	2228.72	2140.27	2156.96	2305.32	2294.77	2193.25	2279.18	2168.92	2268.22	2478.38	2100.42	2361.73	2178.31	2224.38	2283.82	2452.1	2547.2	2355.26	2290.48	2216.72	2512.72	2219.35	2520.54	2655.37	2593.07	2534.81	2234.72	2189.59	2161.57	2492.51	2460.16	2747.81	2736.96	2246.97	2565.19	2185.23
	2059.08	2133.61	2070.48	2261.98	2051.19	2106.49	2250.95	2207.34	2199.08	2200.32	2136.84	2221.11	2250.51	2228.58	2140.49	2156.73	2304.79	2294.14	2192.92	2278.78	2168.79	2267.44	2477.85	2100.54	2361.23	2178.08	2224.1	2283.29	2452	2546.34	2354.69	2290.02	2216.6	2511.86	2219.46	2519.75	2655.15	2592.06	2533.68	2234.5	2189.69	2161.55	2491.71	2460.1	2746.22	2735.49	2246.88	2564.36	2185.29
	2058.98	2133.86	2070.31	2262.17	2051.11	2106.48	2250.75	2207.32	2198.84	2200.22	2136.48	2220.67	2250.4	2228.45	2140.71	2156.5	2304.26	2293.52	2192.6	2278.39	2168.67	2266.67	2477.32	2100.66	2360.74	2177.85	2223.82	2282.76	2451.91	2545.49	2354.13	2289.57	2216.49	2511.01	2219.58	2518.98	2654.95	2591.06	2532.58	2234.29	2189.8	2161.55	2490.93	2460.06	2744.66	2734.04	2246.79	2563.54	2185.36
	2058.89	2134.12	2070.14	2262.36	2051.04	2106.47	2250.56	2207.3	2198.6	2200.13	2136.12	2220.24	2250.29	2228.32	2140.94	2156.28	2303.75	2292.9	2192.28	2278.01	2168.55	2265.91	2476.81	2100.79	2360.27	2177.64	2223.55	2282.25	2451.84	2544.66	2353.58	2289.13	2216.38	2510.18	2219.71	2518.22	2654.76	2590.08	2531.49	2234.09	2189.92	2161.55	2490.16	2460.03	2743.12	2732.61	2246.7	2562.75	2185.43
	2058.8	2134.38	2069.97	2262.55	2050.98	2106.47	2250.38	2207.29	2198.36	2200.05	2135.77	2219.81	2250.19	2228.2	2141.17	2156.07	2303.26	2292.3	2191.98	2277.65	2168.44	2265.17	2476.31	2100.92	2359.81	2177.43	2223.29	2281.74	2451.77	2543.84	2353.04	2288.69	2216.27	2509.35	2219.84	2517.49	2654.59	2589.11	2530.41	2233.89	2190.05	2161.55	2489.41	2460.02	2741.59	2731.2	2246.63	2561.96	2185.51
	2058.72	2134.65	2069.81	2262.75	2050.91	2106.47	2250.2	2207.28	2198.13	2199.98	2135.42	2219.4	2250.11	2228.09	2141.41	2155.86	2302.77	2291.71	2191.68	2277.31	2168.34	2264.43	2475.82	2101.06	2359.36	2177.23	2223.04	2281.25	2451.72	2543.03	2352.52	2288.25	2216.17	2508.55	2219.98	2516.77	2654.44	2588.16	2529.35	2233.71	2190.18	2161.56	2488.67	2460.03	2740.09	2729.82	2246.56	2561.2	2185.59
	2058.64	2134.92	2069.65	2262.96	2050.85	2106.48	2250.04	2207.28	2197.91	2199.92	2135.07	2218.99	2250.02	2227.98	2141.65	2155.65	2302.3	2291.13	2191.39	2276.98	2168.25	2263.71	2475.34	2101.2	2358.92	2177.04	2222.79	2280.77	2451.68	2542.23	2352.01	2287.83	2216.06	2507.76	2220.13	2516.06	2654.31	2587.21	2528.31	2233.54	2190.32	2161.58	2487.95	2460.05	2738.61	2728.45	2246.5	2560.45	2185.68
	2058.56	2135.2	2069.49	2263.16	2050.79	2106.49	2249.88	2207.29	2197.69	2199.87	2134.73	2218.59	2249.95	2227.88	2141.9	2155.45	2301.84	2290.56	2191.11	2276.66	2168.16	2263	2474.87	2101.34	2358.49	2176.86	2222.54	2280.31	2451.65	2541.44	2351.51	2287.41	2215.96	2506.98	2220.29	2515.38	2654.19	2586.29	2527.29	2233.37	2190.47	2161.6	2487.24	2460.09	2737.14	2727.1	2246.44	2559.71	2185.78
	2058.49	2135.48	2069.33	2263.37	2050.74	2106.51	2249.74	2207.3	2197.48	2199.82	2134.4	2218.2	2249.88	2227.78	2142.15	2155.26	2301.39	2290	2190.83	2276.35	2168.07	2262.31	2474.41	2101.49	2358.08	2176.69	2222.31	2279.85	2451.64	2540.66	2351.02	2286.99	2215.87	2506.22	2220.45	2514.71	2654.09	2585.37	2526.28	2233.22	2190.62	2161.63	2486.55	2460.14	2735.7	2725.78	2246.39	2558.99	2185.88
	2058.43	2135.76	2069.18	2263.58	2050.69	2106.53	2249.6	2207.32	2197.27	2199.79	2134.07	2217.82	2249.83	2227.69	2142.41	2155.07	2300.95	2289.45	2190.57	2276.06	2168	2261.62	2473.96	2101.64	2357.68	2176.52	2222.07	2279.4	2451.63	2539.9	2350.54	2286.58	2215.78	2505.47	2220.62	2514.05	2654	2584.47	2525.28	2233.08	2190.78	2161.67	2485.88	2460.2	2734.28	2724.47	2246.35	2558.29	2185.99
	2058.37	2136.05	2069.04	2263.79	2050.65	2106.56	2249.48	2207.34	2197.07	2199.77	2133.75	2217.44	2249.78	2227.61	2142.67	2154.89	2300.53	2288.91	2190.31	2275.78	2167.93	2260.95	2473.52	2101.79	2357.29	2176.36	2221.85	2278.97	2451.64	2539.15	2350.07	2286.18	2215.69	2504.73	2220.8	2513.41	2653.94	2583.58	2524.31	2232.94	2190.95	2161.71	2485.22	2460.28	2732.87	2723.19	2246.32	2557.6	2186.1
	2058.31	2136.35	2068.89	2264.01	2050.61	2106.6	2249.36	2207.37	2196.88	2199.75	2133.43	2217.07	2249.74	2227.54	2142.94	2154.71	2300.11	2288.39	2190.06	2275.51	2167.87	2260.29	2473.09	2101.95	2356.91	2176.21	2221.63	2278.55	2451.66	2538.41	2349.62	2285.79	2215.6	2504.01	2220.99	2512.79	2653.89	2582.7	2523.34	2232.81	2191.12	2161.76	2484.58	2460.38	2731.49	2721.92	2246.29	2556.93	2186.22
	2058.27	2136.65	2068.75	2264.23	2050.57	2106.64	2249.25	2207.41	2196.69	2199.75	2133.12	2216.72	2249.71	2227.47	2143.21	2154.54	2299.71	2287.87	2189.82	2275.26	2167.81	2259.64	2472.67	2102.11	2356.55	2176.07	2221.42	2278.14	2451.69	2537.68	2349.17	2285.4	2215.52	2503.31	2221.19	2512.19	2653.85	2581.83	2522.4	2232.7	2191.3	2161.81	2483.95	2460.48	2730.12	2720.68	2246.27	2556.27	2186.35
	2058.22	2136.95	2068.62	2264.45	2050.54	2106.68	2249.16	2207.45	2196.5	2199.75	2132.81	2216.37	2249.68	2227.4	2143.49	2154.38	2299.32	2287.36	2189.58	2275.02	2167.76	2259	2472.26	2102.28	2356.19	2175.93	2221.22	2277.74	2451.73	2536.96	2348.74	2285.02	2215.44	2502.61	2221.39	2511.6	2653.83	2580.98	2521.47	2232.59	2191.49	2161.87	2483.34	2460.61	2728.78	2719.45	2246.25	2555.63	2186.48
	2058.18	2137.26	2068.48	2264.67	2050.51	2106.73	2249.07	2207.5	2196.33	2199.76	2132.51	2216.03	2249.66	2227.35	2143.77	2154.22	2298.94	2286.86	2189.35	2274.8	2167.72	2258.37	2471.85	2102.45	2355.85	2175.81	2221.02	2277.35	2451.78	2536.25	2348.32	2284.64	2215.37	2501.93	2221.6	2511.03	2653.83	2580.14	2520.55	2232.49	2191.68	2161.94	2482.74	2460.75	2727.45	2718.25	2246.25	2555	2186.61
	2058.15	2137.57	2068.35	2264.9	2050.48	2106.78	2248.99	2207.56	2196.15	2199.79	2132.21	2215.69	2249.65	2227.3	2144.06	2154.07	2298.58	2286.37	2189.13	2274.59	2167.69	2257.76	2471.46	2102.62	2355.52	2175.69	2220.83	2276.97	2451.85	2535.56	2347.91	2284.27	2215.29	2501.27	2221.82	2510.48	2653.85	2579.32	2519.66	2232.4	2191.88	2162.01	2482.16	2460.9	2726.15	2717.06	2246.25	2554.39	2186.75
	2058.12	2137.88	2068.23	2265.13	2050.46	2106.84	2248.92	2207.62	2195.98	2199.82	2131.92	2215.37	2249.65	2227.25	2144.35	2153.92	2298.22	2285.9	2188.92	2274.39	2167.66	2257.16	2471.08	2102.8	2355.21	2175.58	2220.64	2276.61	2451.92	2534.87	2347.51	2283.91	2215.22	2500.62	2222.05	2509.94	2653.88	2578.51	2518.77	2232.32	2192.08	2162.09	2481.59	2461.07	2724.86	2715.9	2246.25	2553.79	2186.9
	2058.09	2138.21	2068.11	2265.36	2050.44	2106.91	2248.86	2207.69	2195.82	2199.86	2131.64	2215.05	2249.66	2227.21	2144.65	2153.78	2297.88	2285.43	2188.72	2274.2	2167.64	2256.57	2470.7	2102.98	2354.9	2175.47	2220.46	2276.25	2452.01	2534.2	2347.12	2283.55	2215.16	2499.98	2222.28	2509.42	2653.93	2577.71	2517.91	2232.25	2192.29	2162.17	2481.04	2461.25	2723.59	2714.75	2246.26	2553.21	2187.05
	2058.07	2138.53	2067.99	2265.6	2050.42	2106.97	2248.81	2207.76	2195.66	2199.91	2131.36	2214.74	2249.67	2227.18	2144.95	2153.64	2297.54	2284.97	2188.52	2274.03	2167.62	2255.99	2470.34	2103.17	2354.61	2175.38	2220.29	2275.91	2452.11	2533.54	2346.74	2283.2	2215.09	2499.36	2222.52	2508.92	2653.99	2576.92	2517.05	2232.19	2192.51	2162.26	2480.51	2461.45	2722.34	2713.62	2246.28	2552.65	2187.21
	2058.06	2138.86	2067.87	2265.83	2050.41	2107.05	2248.77	2207.84	2195.51	2199.97	2131.08	2214.44	2249.7	2227.16	2145.25	2153.51	2297.22	2284.52	2188.33	2273.87	2167.61	2255.42	2469.98	2103.35	2354.32	2175.29	2220.12	2275.58	2452.22	2532.89	2346.38	2282.86	2215.03	2498.75	2222.77	2508.43	2654.07	2576.14	2516.22	2232.14	2192.74	2162.36	2479.99	2461.66	2721.11	2712.52	2246.31	2552.09	2187.37
	2058.05	2139.19	2067.76	2266.07	2050.41	2107.13	2248.74	2207.92	2195.36	2200.04	2130.81	2214.15	2249.73	2227.14	2145.56	2153.38	2296.91	2284.09	2188.15	2273.72	2167.61	2254.87	2469.63	2103.55	2354.05	2175.21	2219.96	2275.26	2452.34	2532.25	2346.03	2282.52	2214.98	2498.15	2223.03	2507.95	2654.17	2575.38	2515.4	2232.09	2192.97	2162.46	2479.49	2461.88	2719.9	2711.43	2246.34	2551.56	2187.54
	2058.04	2139.53	2067.65	2266.32	2050.4	2107.21	2248.71	2208.01	2195.22	2200.12	2130.54	2213.87	2249.76	2227.12	2145.87	2153.26	2296.62	2283.66	2187.98	2273.59	2167.61	2254.32	2469.29	2103.74	2353.79	2175.13	2219.8	2274.95	2452.48	2531.62	2345.68	2282.19	2214.92	2497.57	2223.3	2507.5	2654.28	2574.63	2514.59	2232.06	2193.2	2162.57	2479	2462.12	2718.71	2710.36	2246.38	2551.04	2187.71
	2058.04	2139.88	2067.54	2266.56	2050.4	2107.3	2248.7	2208.11	2195.08	2200.2	2130.28	2213.59	2249.81	2227.11	2146.19	2153.15	2296.33	2283.24	2187.81	2273.47	2167.63	2253.79	2468.96	2103.94	2353.55	2175.07	2219.66	2274.65	2452.62	2531	2345.35	2281.86	2214.87	2497	2223.57	2507.06	2654.41	2573.9	2513.8	2232.03	2193.44	2162.69	2478.52	2462.37	2717.53	2709.31	2246.43	2550.53	2187.89
	2058.05	2140.22	2067.44	2266.81	2050.41	2107.39	2248.7	2208.21	2194.95	2200.3	2130.03	2213.33	2249.86	2227.11	2146.52	2153.04	2296.05	2282.84	2187.65	2273.36	2167.64	2253.27	2468.63	2104.14	2353.31	2175.01	2219.51	2274.36	2452.78	2530.4	2345.03	2281.54	2214.83	2496.45	2223.85	2506.63	2654.55	2573.17	2513.03	2232.01	2193.69	2162.81	2478.06	2462.64	2716.38	2708.28	2246.48	2550.04	2188.07
	2058.06	2140.57	2067.34	2267.06	2050.41	2107.49	2248.7	2208.32	2194.83	2200.41	2129.78	2213.07	2249.92	2227.12	2146.85	2152.93	2295.79	2282.44	2187.5	2273.26	2167.67	2252.76	2468.32	2104.35	2353.08	2174.96	2219.38	2274.09	2452.94	2529.8	2344.72	2281.23	2214.78	2495.91	2224.14	2506.22	2654.71	2572.46	2512.27	2232	2193.95	2162.94	2477.62	2462.92	2715.24	2707.27	2246.54	2549.56	2188.26
	2058.07	2140.93	2067.25	2267.31	2050.43	2107.59	2248.72	2208.43	2194.7	2200.52	2129.54	2212.82	2249.99	2227.12	2147.18	2152.84	2295.54	2282.05	2187.36	2273.18	2167.7	2252.27	2468.01	2104.56	2352.87	2174.92	2219.25	2273.82	2453.12	2529.22	2344.42	2280.92	2214.74	2495.38	2224.44	2505.83	2654.88	2571.76	2511.53	2232	2194.21	2163.07	2477.19	2463.22	2714.13	2706.28	2246.6	2549.1	2188.46
	2058.09	2141.29	2067.16	2267.57	2050.44	2107.7	2248.74	2208.55	2194.59	2200.64	2129.3	2212.58	2250.06	2227.14	2147.52	2152.74	2295.29	2281.67	2187.22	2273.11	2167.74	2251.78	2467.71	2104.77	2352.67	2174.88	2219.12	2273.57	2453.31	2528.64	2344.14	2280.62	2214.7	2494.87	2224.74	2505.46	2655.07	2571.08	2510.8	2232.01	2194.47	2163.21	2476.77	2463.53	2713.03	2705.31	2246.67	2548.65	2188.66
	2058.11	2141.66	2067.07	2267.83	2050.46	2107.81	2248.77	2208.68	2194.48	2200.78	2129.06	2212.34	2250.15	2227.16	2147.86	2152.66	2295.06	2281.3	2187.09	2273.05	2167.78	2251.31	2467.42	2104.98	2352.48	2174.86	2219	2273.33	2453.51	2528.08	2343.86	2280.32	2214.67	2494.37	2225.05	2505.09	2655.28	2570.4	2510.09	2232.03	2194.75	2163.36	2476.38	2463.85	2711.95	2704.36	2246.75	2548.22	2188.86
	2058.14	2142.03	2066.99	2268.09	2050.48	2107.93	2248.82	2208.81	2194.37	2200.92	2128.84	2212.12	2250.23	2227.19	2148.21	2152.58	2294.84	2280.95	2186.97	2273.01	2167.83	2250.85	2467.13	2105.2	2352.3	2174.84	2218.89	2273.09	2453.73	2527.53	2343.59	2280.04	2214.64	2493.88	2225.37	2504.75	2655.5	2569.74	2509.39	2232.05	2195.02	2163.51	2475.99	2464.19	2710.88	2703.42	2246.84	2547.8	2189.07
	2058.17	2142.4	2066.9	2268.35	2050.51	2108.05	2248.87	2208.94	2194.27	2201.07	2128.61	2211.9	2250.33	2227.22	2148.56	2152.5	2294.63	2280.6	2186.86	2272.98	2167.89	2250.39	2466.85	2105.43	2352.13	2174.82	2218.78	2272.87	2453.95	2526.99	2343.34	2279.75	2214.61	2493.41	2225.7	2504.42	2655.74	2569.09	2508.71	2232.08	2195.31	2163.66	2475.62	2464.54	2709.84	2702.51	2246.93	2547.4	2189.29
	2058.21	2142.78	2066.83	2268.61	2050.54	2108.18	2248.93	2209.09	2194.17	2201.23	2128.4	2211.7	2250.44	2227.26	2148.91	2152.43	2294.44	2280.26	2186.75	2272.96	2167.95	2249.96	2466.59	2105.65	2351.97	2174.82	2218.68	2272.66	2454.18	2526.46	2343.1	2279.48	2214.59	2492.95	2226.04	2504.11	2655.99	2568.46	2508.04	2232.13	2195.6	2163.83	2475.27	2464.9	2708.81	2701.61	2247.02	2547.01	2189.51
	2058.25	2143.16	2066.75	2268.88	2050.57	2108.31	2249	2209.24	2194.08	2201.4	2128.18	2211.5	2250.55	2227.3	2149.27	2152.37	2294.25	2279.93	2186.65	2272.95	2168.02	2249.53	2466.32	2105.88	2351.83	2174.82	2218.59	2272.46	2454.43	2525.94	2342.86	2279.2	2214.56	2492.5	2226.38	2503.81	2656.26	2567.83	2507.39	2232.18	2195.89	2164	2474.93	2465.28	2707.81	2700.73	2247.13	2546.64	2189.74
	2058.3	2143.55	2066.68	2269.15	2050.61	2108.44	2249.08	2209.39	2194	2201.57	2127.98	2211.3	2250.67	2227.35	2149.64	2152.31	2294.07	2279.61	2186.56	2272.96	2168.1	2249.11	2466.07	2106.11	2351.69	2174.83	2218.5	2272.27	2454.69	2525.43	2342.64	2278.94	2214.55	2492.06	2226.73	2503.53	2656.54	2567.22	2506.75	2232.23	2196.19	2164.17	2474.6	2465.67	2706.82	2699.87	2247.24	2546.28	2189.97
	2058.35	2143.94	2066.62	2269.42	2050.65	2108.58	2249.17	2209.55	2193.91	2201.76	2127.77	2211.12	2250.79	2227.41	2150.01	2152.26	2293.91	2279.3	2186.48	2272.97	2168.18	2248.7	2465.82	2106.35	2351.57	2174.85	2218.42	2272.09	2454.95	2524.94	2342.43	2278.68	2214.53	2491.64	2227.09	2503.26	2656.84	2566.62	2506.13	2232.3	2196.5	2164.35	2474.29	2466.07	2705.85	2699.03	2247.36	2545.93	2190.2
	2058.4	2144.34	2066.55	2269.7	2050.69	2108.73	2249.26	2209.71	2193.84	2201.96	2127.58	2210.95	2250.92	2227.47	2150.38	2152.21	2293.75	2279	2186.4	2273	2168.27	2248.31	2465.58	2106.59	2351.46	2174.87	2218.34	2271.93	2455.23	2524.45	2342.23	2278.43	2214.52	2491.24	2227.46	2503.01	2657.15	2566.04	2505.53	2232.37	2196.81	2164.54	2473.99	2466.49	2704.89	2698.21	2247.48	2545.6	2190.44
	2058.46	2144.74	2066.49	2269.97	2050.74	2108.88	2249.37	2209.88	2193.76	2202.16	2127.39	2210.78	2251.06	2227.54	2150.76	2152.17	2293.61	2278.71	2186.33	2273.05	2168.37	2247.93	2465.34	2106.83	2351.36	2174.9	2218.27	2271.77	2455.52	2523.97	2342.04	2278.18	2214.51	2490.84	2227.83	2502.78	2657.48	2565.46	2504.93	2232.46	2197.13	2164.73	2473.71	2466.92	2703.96	2697.41	2247.61	2545.28	2190.69
	2058.53	2145.14	2066.44	2270.25	2050.79	2109.03	2249.49	2210.06	2193.7	2202.37	2127.2	2210.62	2251.21	2227.61	2151.14	2152.13	2293.47	2278.43	2186.27	2273.1	2168.47	2247.56	2465.12	2107.08	2351.27	2174.94	2218.21	2271.62	2455.82	2523.51	2341.87	2277.94	2214.51	2490.46	2228.21	2502.56	2657.83	2564.9	2504.36	2232.55	2197.45	2164.93	2473.45	2467.36	2703.04	2696.63	2247.74	2544.98	2190.94
	2058.6	2145.55	2066.38	2270.53	2050.84	2109.19	2249.61	2210.24	2193.63	2202.6	2127.02	2210.47	2251.36	2227.69	2151.53	2152.1	2293.35	2278.16	2186.21	2273.17	2168.58	2247.2	2464.9	2107.32	2351.19	2174.99	2218.15	2271.49	2456.13	2523.05	2341.7	2277.71	2214.5	2490.09	2228.6	2502.35	2658.18	2564.35	2503.8	2232.65	2197.78	2165.13	2473.19	2467.82	2702.14	2695.86	2247.89	2544.69	2191.2
	2058.67	2145.97	2066.34	2270.82	2050.9	2109.35	2249.75	2210.43	2193.58	2202.83	2126.84	2210.33	2251.52	2227.77	2151.92	2152.07	2293.24	2277.89	2186.16	2273.25	2168.7	2246.85	2464.68	2107.58	2351.12	2175.04	2218.09	2271.36	2456.45	2522.61	2341.54	2277.48	2214.5	2489.74	2229	2502.16	2658.56	2563.81	2503.25	2232.75	2198.12	2165.34	2472.96	2468.29	2701.26	2695.11	2248.03	2544.42	2191.46
	2058.75	2146.38	2066.29	2271.1	2050.96	2109.52	2249.89	2210.62	2193.52	2203.07	2126.67	2210.2	2251.69	2227.86	2152.31	2152.05	2293.14	2277.64	2186.12	2273.34	2168.82	2246.51	2464.47	2107.83	2351.06	2175.1	2218.04	2271.25	2456.79	2522.17	2341.4	2277.25	2214.51	2489.39	2229.4	2501.99	2658.94	2563.28	2502.72	2232.87	2198.46	2165.56	2472.73	2468.77	2700.4	2694.38	2248.19	2544.16	2191.73
	2058.83	2146.81	2066.25	2271.39	2051.03	2109.69	2250.04	2210.82	2193.48	2203.32	2126.51	2210.07	2251.87	2227.95	2152.71	2152.04	2293.04	2277.4	2186.09	2273.44	2168.95	2246.18	2464.27	2108.09	2351.02	2175.17	2218	2271.14	2457.13	2521.75	2341.26	2277.04	2214.52	2489.06	2229.81	2501.83	2659.35	2562.77	2502.2	2232.99	2198.8	2165.78	2472.52	2469.27	2699.55	2693.67	2248.35	2543.91	2192
	2058.92	2147.23	2066.21	2271.68	2051.09	2109.87	2250.2	2211.03	2193.43	2203.57	2126.35	2209.95	2252.05	2228.05	2153.12	2152.03	2292.96	2277.16	2186.06	2273.56	2169.08	2245.87	2464.07	2108.35	2350.98	2175.24	2217.97	2271.05	2457.48	2521.34	2341.14	2276.83	2214.53	2488.75	2230.23	2501.69	2659.76	2562.27	2501.7	2233.12	2199.15	2166.01	2472.33	2469.78	2698.72	2692.98	2248.52	2543.68	2192.28
	2059.01	2147.67	2066.17	2271.97	2051.17	2110.05	2250.37	2211.24	2193.39	2203.84	2126.2	2209.85	2252.23	2228.16	2153.53	2152.03	2292.89	2276.94	2186.04	2273.69	2169.23	2245.56	2463.88	2108.62	2350.95	2175.33	2217.93	2270.97	2457.85	2520.94	2341.02	2276.62	2214.54	2488.44	2230.66	2501.56	2660.2	2561.78	2501.21	2233.26	2199.51	2166.24	2472.15	2470.3	2697.91	2692.31	2248.69	2543.46	2192.56
	2059.11	2148.1	2066.14	2272.26	2051.24	2110.24	2250.55	2211.45	2193.36	2204.11	2126.05	2209.75	2252.43	2228.27	2153.94	2152.03	2292.83	2276.72	2186.03	2273.82	2169.37	2245.27	2463.7	2108.88	2350.94	2175.42	2217.91	2270.9	2458.22	2520.54	2340.92	2276.42	2214.56	2488.15	2231.1	2501.45	2660.64	2561.3	2500.74	2233.41	2199.87	2166.48	2471.98	2470.84	2697.12	2691.65	2248.87	2543.26	2192.84
	2059.21	2148.54	2066.11	2272.56	2051.32	2110.43	2250.74	2211.67	2193.33	2204.4	2125.9	2209.65	2252.63	2228.39	2154.36	2152.04	2292.78	2276.52	2186.03	2273.98	2169.53	2244.98	2463.52	2109.15	2350.94	2175.51	2217.89	2270.84	2458.61	2520.16	2340.83	2276.23	2214.58	2487.88	2231.54	2501.35	2661.1	2560.83	2500.28	2233.56	2200.24	2166.73	2471.83	2471.39	2696.34	2691.01	2249.06	2543.07	2193.13
	2059.31	2148.99	2066.09	2272.86	2051.4	2110.62	2250.94	2211.9	2193.3	2204.69	2125.77	2209.57	2252.84	2228.51	2154.78	2152.05	2292.74	2276.32	2186.03	2274.14	2169.69	2244.71	2463.35	2109.43	2350.94	2175.61	2217.88	2270.78	2459.01	2519.79	2340.75	2276.04	2214.6	2487.61	2231.99	2501.27	2661.58	2560.38	2499.83	2233.72	2200.61	2166.98	2471.69	2471.95	2695.58	2690.39	2249.25	2542.89	2193.43
	2059.42	2149.44	2066.07	2273.16	2051.49	2110.82	2251.15	2212.13	2193.28	2204.99	2125.63	2209.5	2253.05	2228.63	2155.2	2152.07	2292.71	2276.13	2186.04	2274.31	2169.86	2244.45	2463.18	2109.7	2350.96	2175.72	2217.87	2270.74	2459.42	2519.43	2340.68	2275.86	2214.63	2487.36	2232.45	2501.2	2662.07	2559.93	2499.41	2233.89	2200.98	2167.24	2471.57	2472.52	2694.84	2689.79	2249.45	2542.73	2193.73
	2059.53	2149.89	2066.05	2273.46	2051.58	2111.02	2251.36	2212.37	2193.27	2205.3	2125.51	2209.43	2253.27	2228.76	2155.63	2152.1	2292.69	2275.95	2186.05	2274.5	2170.03	2244.2	2463.02	2109.98	2350.99	2175.84	2217.86	2270.71	2459.83	2519.08	2340.62	2275.68	2214.65	2487.12	2232.91	2501.15	2662.57	2559.5	2498.99	2234.07	2201.37	2167.5	2471.46	2473.11	2694.12	2689.2	2249.65	2542.58	2194.04
	2059.65	2150.35	2066.04	2273.76	2051.67	2111.23	2251.59	2212.61	2193.25	2205.62	2125.39	2209.37	2253.5	2228.9	2156.07	2152.13	2292.69	2275.78	2186.07	2274.7	2170.21	2243.96	2462.86	2110.27	2351.03	2175.96	2217.87	2270.69	2460.26	2518.74	2340.57	2275.51	2214.69	2486.89	2233.39	2501.11	2663.09	2559.09	2498.59	2234.25	2201.75	2167.77	2471.37	2473.7	2693.41	2688.64	2249.86	2542.45	2194.35
	2059.77	2150.81	2066.03	2274.06	2051.77	2111.44	2251.82	2212.86	2193.25	2205.95	2125.27	2209.32	2253.73	2229.04	2156.5	2152.16	2292.69	2275.62	2186.1	2274.91	2170.39	2243.73	2462.71	2110.55	2351.08	2176.1	2217.87	2270.68	2460.7	2518.41	2340.53	2275.35	2214.72	2486.68	2233.87	2501.09	2663.62	2558.68	2498.2	2234.45	2202.15	2168.04	2471.29	2474.32	2692.72	2688.09	2250.08	2542.33	2194.66
	2059.9	2151.28	2066.02	2274.37	2051.87	2111.66	2252.07	2213.11	2193.24	2206.28	2125.16	2209.28	2253.97	2229.19	2156.95	2152.21	2292.7	2275.47	2186.14	2275.13	2170.59	2243.52	2462.57	2110.84	2351.14	2176.23	2217.89	2270.68	2461.15	2518.09	2340.5	2275.19	2214.76	2486.47	2234.36	2501.08	2664.16	2558.28	2497.83	2234.64	2202.54	2168.32	2471.22	2474.94	2692.05	2687.56	2250.31	2542.22	2194.98
	2060.03	2151.75	2066.02	2274.68	2051.97	2111.88	2252.32	2213.37	2193.24	2206.63	2125.05	2209.24	2254.22	2229.34	2157.39	2152.25	2292.72	2275.33	2186.18	2275.36	2170.79	2243.31	2462.43	2111.13	2351.21	2176.38	2217.91	2270.69	2461.61	2517.78	2340.48	2275.04	2214.8	2486.28	2234.85	2501.09	2664.72	2557.9	2497.48	2234.85	2202.94	2168.61	2471.17	2475.57	2691.39	2687.04	2250.53	2542.13	2195.31
	2060.16	2152.23	2066.02	2274.99	2052.08	2112.11	2252.58	2213.64	2193.25	2206.98	2124.95	2209.22	2254.47	2229.5	2157.85	2152.31	2292.75	2275.2	2186.23	2275.61	2170.99	2243.12	2462.29	2111.43	2351.29	2176.53	2217.93	2270.71	2462.08	2517.47	2340.48	2274.89	2214.85	2486.11	2235.36	2501.11	2665.3	2557.53	2497.13	2235.06	2203.35	2168.9	2471.13	2476.22	2690.75	2686.55	2250.77	2542.05	2195.64
	2060.3	2152.71	2066.02	2275.3	2052.19	2112.33	2252.85	2213.91	2193.26	2207.34	2124.86	2209.2	2254.73	2229.66	2158.3	2152.36	2292.79	2275.07	2186.29	2275.87	2171.2	2242.93	2462.16	2111.72	2351.38	2176.69	2217.96	2270.75	2462.56	2517.18	2340.48	2274.75	2214.9	2485.94	2235.87	2501.15	2665.88	2557.17	2496.81	2235.29	2203.76	2169.2	2471.11	2476.88	2690.13	2686.07	2251.01	2541.98	2195.97
	2060.44	2153.19	2066.03	2275.62	2052.3	2112.57	2253.13	2214.18	2193.27	2207.71	2124.77	2209.19	2255	2229.83	2158.76	2152.43	2292.84	2274.96	2186.36	2276.13	2171.42	2242.76	2462.03	2112.02	2351.48	2176.85	2218	2270.79	2463.05	2516.9	2340.49	2274.61	2214.95	2485.79	2236.39	2501.2	2666.49	2556.82	2496.49	2235.51	2204.18	2169.5	2471.1	2477.56	2689.52	2685.61	2251.26	2541.93	2196.31
	2060.59	2153.68	2066.04	2275.93	2052.42	2112.81	2253.42	2214.46	2193.29	2208.09	2124.68	2209.19	2255.27	2230	2159.22	2152.5	2292.9	2274.85	2186.43	2276.41	2171.65	2242.59	2461.91	2112.32	2351.59	2177.02	2218.04	2270.84	2463.55	2516.63	2340.52	2274.48	2215	2485.65	2236.92	2501.27	2667.1	2556.48	2496.19	2235.75	2204.6	2169.81	2471.1	2478.24	2688.93	2685.16	2251.51	2541.89	2196.65
	2060.74	2154.18	2066.05	2276.25	2052.54	2113.05	2253.72	2214.75	2193.32	2208.48	2124.6	2209.2	2255.55	2230.18	2159.69	2152.57	2292.97	2274.75	2186.5	2276.7	2171.88	2242.44	2461.79	2112.63	2351.71	2177.2	2218.08	2270.9	2464.06	2516.37	2340.55	2274.36	2215.06	2485.52	2237.45	2501.35	2667.73	2556.16	2495.91	2235.99	2205.03	2170.12	2471.12	2478.94	2688.36	2684.74	2251.77	2541.86	2197
	2060.9	2154.68	2066.07	2276.57	2052.66	2113.29	2254.02	2215.04	2193.34	2208.88	2124.53	2209.22	2255.83	2230.36	2160.16	2152.65	2293.05	2274.66	2186.59	2277.01	2172.11	2242.3	2461.67	2112.94	2351.84	2177.39	2218.14	2270.97	2464.58	2516.12	2340.6	2274.24	2215.12	2485.41	2237.99	2501.44	2668.37	2555.84	2495.64	2236.24	2205.46	2170.44	2471.15	2479.65	2687.81	2684.33	2252.04	2541.85	2197.35
	2061.06	2155.18	2066.09	2276.89	2052.79	2113.55	2254.34	2215.34	2193.37	2209.28	2124.46	2209.24	2256.12	2230.55	2160.64	2152.74	2293.14	2274.58	2186.68	2277.32	2172.36	2242.17	2461.56	2113.25	2351.99	2177.58	2218.19	2271.05	2465.12	2515.88	2340.65	2274.13	2215.19	2485.3	2238.54	2501.55	2669.03	2555.54	2495.38	2236.5	2205.89	2170.77	2471.19	2480.37	2687.27	2683.94	2252.31	2541.85	2197.71
	2061.22	2155.69	2066.12	2277.21	2052.92	2113.8	2254.66	2215.64	2193.41	2209.69	2124.4	2209.28	2256.42	2230.74	2161.12	2152.83	2293.24	2274.51	2186.78	2277.64	2172.61	2242.05	2461.46	2113.56	2352.14	2177.78	2218.25	2271.15	2465.66	2515.65	2340.72	2274.02	2215.26	2485.21	2239.1	2501.68	2669.7	2555.25	2495.14	2236.76	2206.33	2171.1	2471.25	2481.1	2686.74	2683.57	2252.59	2541.86	2198.07
	2061.39	2156.2	2066.15	2277.54	2053.05	2114.06	2254.99	2215.94	2193.45	2210.12	2124.34	2209.32	2256.72	2230.94	2161.6	2152.93	2293.35	2274.45	2186.88	2277.98	2172.86	2241.94	2461.36	2113.88	2352.3	2177.98	2218.32	2271.25	2466.21	2515.43	2340.79	2273.92	2215.33	2485.14	2239.67	2501.82	2670.38	2554.97	2494.91	2237.03	2206.78	2171.43	2471.32	2481.85	2686.24	2683.21	2252.87	2541.89	2198.44
	2061.56	2156.72	2066.18	2277.86	2053.19	2114.32	2255.33	2216.26	2193.49	2210.55	2124.29	2209.37	2257.03	2231.14	2162.09	2153.03	2293.47	2274.4	2186.99	2278.33	2173.12	2241.84	2461.26	2114.2	2352.47	2178.2	2218.39	2271.36	2466.77	2515.22	2340.88	2273.83	2215.4	2485.07	2240.24	2501.97	2671.08	2554.71	2494.69	2237.31	2207.23	2171.78	2471.41	2482.6	2685.75	2682.87	2253.16	2541.93	2198.81
	2061.74	2157.24	2066.22	2278.19	2053.33	2114.59	2255.69	2216.57	2193.54	2210.99	2124.24	2209.43	2257.34	2231.34	2162.58	2153.14	2293.6	2274.35	2187.11	2278.69	2173.39	2241.75	2461.16	2114.52	2352.66	2178.41	2218.47	2271.48	2467.35	2515.02	2340.98	2273.74	2215.48	2485.02	2240.82	2502.14	2671.79	2554.45	2494.49	2237.59	2207.68	2172.12	2471.51	2483.37	2685.28	2682.55	2253.46	2541.98	2199.19
	2061.91	2157.76	2066.26	2278.52	2053.47	2114.86	2256.05	2216.9	2193.59	2211.43	2124.2	2209.49	2257.66	2231.55	2163.08	2153.25	2293.74	2274.32	2187.24	2279.06	2173.67	2241.67	2461.07	2114.84	2352.85	2178.64	2218.55	2271.61	2467.93	2514.83	2341.09	2273.65	2215.56	2484.97	2241.41	2502.32	2672.51	2554.21	2494.31	2237.88	2208.14	2172.48	2471.62	2484.15	2684.82	2682.24	2253.76	2542.05	2199.57
	2062.1	2158.29	2066.3	2278.85	2053.62	2115.14	2256.41	2217.22	2193.65	2211.89	2124.17	2209.57	2257.99	2231.77	2163.58	2153.37	2293.88	2274.29	2187.37	2279.44	2173.95	2241.61	2460.98	2115.17	2353.05	2178.87	2218.64	2271.76	2468.52	2514.65	2341.2	2273.57	2215.64	2484.94	2242	2502.52	2673.24	2553.97	2494.13	2238.18	2208.6	2172.84	2471.75	2484.94	2684.38	2681.95	2254.07	2542.13	2199.95
	2062.29	2158.82	2066.35	2279.18	2053.77	2115.41	2256.79	2217.56	2193.71	2212.35	2124.14	2209.65	2258.32	2231.99	2164.08	2153.5	2294.04	2274.27	2187.51	2279.83	2174.23	2241.55	2460.9	2115.5	2353.26	2179.11	2218.73	2271.91	2469.12	2514.47	2341.33	2273.5	2215.73	2484.93	2242.6	2502.73	2673.99	2553.75	2493.98	2238.49	2209.07	2173.2	2471.89	2485.75	2683.96	2681.68	2254.38	2542.22	2200.34
	2062.48	2159.36	2066.4	2279.52	2053.92	2115.7	2257.18	2217.89	2193.77	2212.82	2124.11	2209.74	2258.66	2232.22	2164.59	2153.63	2294.21	2274.26	2187.65	2280.23	2174.53	2241.5	2460.82	2115.83	2353.49	2179.35	2218.83	2272.07	2469.74	2514.31	2341.47	2273.43	2215.82	2484.92	2243.21	2502.96	2674.75	2553.54	2493.83	2238.8	2209.54	2173.57	2472.05	2486.56	2683.55	2681.43	2254.7	2542.33	2200.73
	2062.67	2159.91	2066.45	2279.85	2054.08	2115.99	2257.57	2218.24	2193.84	2213.31	2124.09	2209.84	2259	2232.45	2165.1	2153.76	2294.38	2274.26	2187.8	2280.65	2174.83	2241.47	2460.74	2116.17	2353.72	2179.6	2218.94	2272.24	2470.36	2514.16	2341.62	2273.37	2215.91	2484.93	2243.83	2503.2	2675.53	2553.34	2493.7	2239.12	2210.01	2173.95	2472.21	2487.39	2683.16	2681.19	2255.02	2542.45	2201.13
	2062.87	2160.45	2066.51	2280.19	2054.24	2116.28	2257.98	2218.58	2193.91	2213.79	2124.08	2209.95	2259.35	2232.68	2165.61	2153.9	2294.57	2274.27	2187.96	2281.07	2175.13	2241.44	2460.67	2116.5	2353.96	2179.86	2219.04	2272.42	2470.99	2514.02	2341.78	2273.31	2216.01	2484.94	2244.46	2503.45	2676.32	2553.16	2493.58	2239.44	2210.49	2174.33	2472.4	2488.23	2682.78	2680.97	2255.36	2542.58	2201.53
	2063.08	2161.01	2066.57	2280.53	2054.4	2116.57	2258.39	2218.94	2193.99	2214.29	2124.07	2210.07	2259.7	2232.92	2166.13	2154.05	2294.76	2274.28	2188.13	2281.51	2175.44	2241.43	2460.6	2116.84	2354.21	2180.13	2219.16	2272.61	2471.63	2513.88	2341.95	2273.26	2216.11	2484.97	2245.09	2503.72	2677.12	2552.98	2493.48	2239.77	2210.98	2174.72	2472.59	2489.08	2682.42	2680.77	2255.69	2542.72	2201.94
	2063.28	2161.56	2066.63	2280.87	2054.57	2116.87	2258.81	2219.3	2194.07	2214.8	2124.07	2210.2	2260.07	2233.16	2166.66	2154.2	2294.96	2274.31	2188.3	2281.95	2175.76	2241.42	2460.54	2117.18	2354.47	2180.4	2219.28	2272.81	2472.28	2513.76	2342.13	2273.22	2216.21	2485.02	2245.73	2504	2677.93	2552.81	2493.39	2240.11	2211.46	2175.11	2472.8	2489.94	2682.08	2680.58	2256.04	2542.88	2202.35
	2063.49	2162.12	2066.7	2281.21	2054.74	2117.17	2259.24	2219.66	2194.15	2215.31	2124.07	2210.33	2260.43	2233.41	2167.18	2154.36	2295.17	2274.34	2188.48	2282.41	2176.09	2241.43	2460.48	2117.53	2354.74	2180.67	2219.4	2273.02	2472.95	2513.65	2342.31	2273.18	2216.32	2485.07	2246.38	2504.3	2678.75	2552.66	2493.32	2240.46	2211.96	2175.51	2473.02	2490.81	2681.75	2680.41	2256.38	2543.05	2202.77
	2063.71	2162.69	2066.78	2281.55	2054.91	2117.48	2259.68	2220.03	2194.24	2215.83	2124.08	2210.47	2260.81	2233.66	2167.71	2154.52	2295.4	2274.38	2188.66	2282.88	2176.42	2241.44	2460.42	2117.88	2355.02	2180.96	2219.53	2273.25	2473.62	2513.54	2342.51	2273.15	2216.43	2485.13	2247.04	2504.61	2679.59	2552.52	2493.25	2240.81	2212.45	2175.91	2473.25	2491.69	2681.44	2680.25	2256.74	2543.23	2203.19
	2063.93	2163.25	2066.85	2281.9	2055.09	2117.79	2260.12	2220.4	2194.33	2216.36	2124.09	2210.62	2261.18	2233.91	2168.25	2154.69	2295.63	2274.43	2188.85	2283.36	2176.75	2241.47	2460.37	2118.22	2355.31	2181.25	2219.66	2273.48	2474.3	2513.45	2342.72	2273.12	2216.54	2485.21	2247.7	2504.94	2680.44	2552.38	2493.2	2241.16	2212.95	2176.32	2473.5	2492.59	2681.14	2680.12	2257.1	2543.43	2203.61
	2064.15	2163.83	2066.93	2282.24	2055.27	2118.11	2260.58	2220.78	2194.43	2216.9	2124.11	2210.78	2261.57	2234.17	2168.79	2154.86	2295.87	2274.49	2189.05	2283.84	2177.09	2241.5	2460.33	2118.58	2355.61	2181.54	2219.8	2273.71	2474.99	2513.36	2342.94	2273.1	2216.66	2485.3	2248.37	2505.27	2681.3	2552.26	2493.17	2241.53	2213.46	2176.73	2473.76	2493.49	2680.86	2679.99	2257.46	2543.64	2204.04
	2064.38	2164.41	2067.01	2282.59	2055.45	2118.43	2261.04	2221.17	2194.53	2217.45	2124.14	2210.95	2261.96	2234.44	2169.33	2155.04	2296.11	2274.56	2189.25	2284.34	2177.44	2241.55	2460.28	2118.93	2355.92	2181.85	2219.94	2273.96	2475.69	2513.29	2343.17	2273.08	2216.78	2485.4	2249.05	2505.63	2682.18	2552.15	2493.15	2241.9	2213.97	2177.15	2474.03	2494.41	2680.59	2679.89	2257.83	2543.86	2204.47
	2064.61	2164.99	2067.1	2282.94	2055.63	2118.75	2261.51	2221.55	2194.63	2218	2124.17	2211.13	2262.35	2234.7	2169.87	2155.23	2296.37	2274.63	2189.46	2284.85	2177.79	2241.6	2460.24	2119.29	2356.24	2182.15	2220.09	2274.22	2476.4	2513.22	2343.41	2273.07	2216.9	2485.51	2249.73	2505.99	2683.06	2552.05	2493.14	2242.28	2214.48	2177.58	2474.32	2495.33	2680.35	2679.8	2258.21	2544.09	2204.91
	2064.84	2165.57	2067.19	2283.29	2055.82	2119.08	2261.99	2221.95	2194.74	2218.56	2124.2	2211.31	2262.76	2234.97	2170.42	2155.42	2296.64	2274.72	2189.68	2285.37	2178.15	2241.67	2460.21	2119.64	2356.57	2182.47	2220.24	2274.49	2477.12	2513.16	2343.66	2273.06	2217.03	2485.63	2250.42	2506.37	2683.96	2551.97	2493.14	2242.66	2214.99	2178.01	2474.62	2496.27	2680.11	2679.73	2258.59	2544.33	2205.35
	2065.08	2166.16	2067.28	2283.64	2056.01	2119.41	2262.48	2222.35	2194.85	2219.13	2124.24	2211.5	2263.16	2235.25	2170.97	2155.61	2296.91	2274.81	2189.9	2285.91	2178.52	2241.74	2460.18	2120	2356.9	2182.79	2220.39	2274.77	2477.84	2513.12	2343.92	2273.07	2217.16	2485.77	2251.12	2506.77	2684.87	2551.89	2493.16	2243.05	2215.51	2178.44	2474.93	2497.22	2679.89	2679.67	2258.98	2544.59	2205.79
	2065.32	2166.76	2067.38	2283.99	2056.21	2119.74	2262.98	2222.75	2194.97	2219.71	2124.29	2211.71	2263.58	2235.53	2171.53	2155.81	2297.2	2274.91	2190.13	2286.45	2178.89	2241.83	2460.16	2120.37	2357.25	2183.12	2220.55	2275.06	2478.58	2513.08	2344.19	2273.07	2217.29	2485.91	2251.83	2507.17	2685.79	2551.82	2493.19	2243.45	2216.03	2178.88	2475.25	2498.17	2679.69	2679.63	2259.38	2544.86	2206.24
	2065.56	2167.36	2067.48	2284.35	2056.41	2120.08	2263.48	2223.16	2195.09	2220.3	2124.34	2211.92	2264	2235.81	2172.08	2156.01	2297.49	2275.02	2190.37	2287	2179.27	2241.92	2460.14	2120.73	2357.61	2183.45	2220.72	2275.35	2479.33	2513.05	2344.47	2273.09	2217.43	2486.07	2252.54	2507.59	2686.73	2551.77	2493.24	2243.85	2216.56	2179.33	2475.59	2499.14	2679.5	2679.61	2259.77	2545.14	2206.7
	2065.81	2167.96	2067.58	2284.71	2056.61	2120.42	2263.99	2223.58	2195.21	2220.89	2124.39	2212.14	2264.42	2236.1	2172.65	2156.22	2297.79	2275.13	2190.61	2287.56	2179.65	2242.02	2460.13	2121.1	2357.97	2183.79	2220.89	2275.66	2480.09	2513.03	2344.75	2273.1	2217.57	2486.24	2253.26	2508.03	2687.67	2551.72	2493.29	2244.26	2217.09	2179.78	2475.94	2500.12	2679.33	2679.6	2260.18	2545.44	2207.15
	2066.06	2168.57	2067.69	2285.06	2056.81	2120.77	2264.51	2224	2195.34	2221.49	2124.46	2212.36	2264.85	2236.38	2173.21	2156.44	2298.1	2275.26	2190.86	2288.13	2180.04	2242.14	2460.12	2121.47	2358.34	2184.14	2221.06	2275.98	2480.85	2513.02	2345.05	2273.13	2217.71	2486.42	2253.99	2508.47	2688.63	2551.69	2493.36	2244.68	2217.62	2180.24	2476.3	2501.11	2679.17	2679.61	2260.59	2545.74	2207.61
	2066.32	2169.18	2067.8	2285.42	2057.02	2121.12	2265.04	2224.42	2195.47	2222.1	2124.52	2212.6	2265.29	2236.68	2173.78	2156.66	2298.42	2275.39	2191.12	2288.72	2180.44	2242.26	2460.11	2121.84	2358.73	2184.49	2221.24	2276.3	2481.63	2513.03	2345.36	2273.16	2217.86	2486.61	2254.73	2508.94	2689.59	2551.67	2493.45	2245.1	2218.16	2180.7	2476.68	2502.11	2679.03	2679.63	2261.01	2546.06	2208.08
	2066.58	2169.79	2067.91	2285.79	2057.23	2121.47	2265.58	2224.85	2195.61	2222.72	2124.6	2212.85	2265.73	2236.97	2174.35	2156.89	2298.75	2275.53	2191.38	2289.31	2180.84	2242.39	2460.12	2122.22	2359.12	2184.85	2221.43	2276.64	2482.41	2513.04	2345.68	2273.19	2218.02	2486.81	2255.47	2509.41	2690.57	2551.65	2493.54	2245.53	2218.7	2181.16	2477.06	2503.12	2678.91	2679.67	2261.43	2546.39	2208.55
	2066.84	2170.41	2068.03	2286.15	2057.45	2121.83	2266.12	2225.29	2195.75	2223.35	2124.67	2213.1	2266.18	2237.27	2174.93	2157.12	2299.08	2275.68	2191.65	2289.91	2181.24	2242.54	2460.12	2122.59	2359.52	2185.21	2221.61	2276.98	2483.21	2513.06	2346	2273.24	2218.17	2487.03	2256.22	2509.9	2691.56	2551.65	2493.65	2245.97	2219.25	2181.64	2477.46	2504.14	2678.79	2679.73	2261.85	2546.73	2209.02
	2067.11	2171.03	2068.15	2286.51	2057.66	2122.19	2266.67	2225.73	2195.89	2223.98	2124.76	2213.36	2266.63	2237.58	2175.51	2157.35	2299.43	2275.84	2191.92	2290.52	2181.66	2242.69	2460.13	2122.97	2359.93	2185.58	2221.8	2277.33	2484.01	2513.08	2346.34	2273.28	2218.33	2487.25	2256.98	2510.4	2692.56	2551.66	2493.77	2246.41	2219.79	2182.11	2477.87	2505.17	2678.7	2679.8	2262.29	2547.08	2209.5
	2067.38	2171.66	2068.28	2286.88	2057.88	2122.55	2267.23	2226.17	2196.04	2224.62	2124.85	2213.63	2267.09	2237.88	2176.09	2157.59	2299.78	2276.01	2192.21	2291.15	2182.07	2242.85	2460.15	2123.35	2360.35	2185.96	2222	2277.7	2484.82	2513.12	2346.69	2273.34	2218.49	2487.49	2257.74	2510.91	2693.57	2551.68	2493.91	2246.86	2220.34	2182.6	2478.3	2506.21	2678.62	2679.89	2262.72	2547.45	2209.98
	2067.65	2172.29	2068.41	2287.25	2058.11	2122.92	2267.8	2226.62	2196.2	2225.27	2124.94	2213.91	2267.56	2238.19	2176.67	2157.84	2300.14	2276.18	2192.49	2291.78	2182.5	2243.02	2460.18	2123.73	2360.77	2186.34	2222.2	2278.07	2485.64	2513.17	2347.04	2273.4	2218.66	2487.73	2258.51	2511.44	2694.6	2551.71	2494.06	2247.31	2220.9	2183.08	2478.73	2507.26	2678.55	2679.99	2263.17	2547.82	2210.47
	2067.93	2172.93	2068.54	2287.62	2058.33	2123.29	2268.38	2227.08	2196.35	2225.92	2125.04	2214.2	2268.03	2238.51	2177.26	2158.09	2300.51	2276.36	2192.79	2292.42	2182.93	2243.2	2460.2	2124.12	2361.21	2186.73	2222.41	2278.45	2486.47	2513.23	2347.41	2273.46	2218.83	2487.99	2259.29	2511.98	2695.63	2551.75	2494.22	2247.77	2221.45	2183.58	2479.18	2508.32	2678.5	2680.11	2263.61	2548.21	2210.96
	2068.21	2173.57	2068.67	2287.99	2058.56	2123.67	2268.96	2227.54	2196.51	2226.59	2125.14	2214.5	2268.51	2238.82	2177.85	2158.34	2300.89	2276.55	2193.09	2293.07	2183.36	2243.39	2460.24	2124.5	2361.65	2187.12	2222.62	2278.84	2487.31	2513.3	2347.79	2273.53	2219.01	2488.26	2260.08	2512.54	2696.67	2551.8	2494.39	2248.24	2222.02	2184.08	2479.64	2509.39	2678.46	2680.24	2264.07	2548.61	2211.45
	2068.49	2174.21	2068.81	2288.36	2058.8	2124.04	2269.55	2228	2196.68	2227.26	2125.25	2214.8	2268.99	2239.14	2178.44	2158.61	2301.27	2276.75	2193.39	2293.74	2183.8	2243.59	2460.28	2124.89	2362.11	2187.53	2222.83	2279.24	2488.16	2513.37	2348.17	2273.61	2219.19	2488.54	2260.87	2513.1	2697.73	2551.86	2494.58	2248.71	2222.58	2184.58	2480.11	2510.47	2678.44	2680.39	2264.53	2549.02	2211.95
	2068.78	2174.86	2068.95	2288.73	2059.03	2124.43	2270.15	2228.48	2196.85	2227.94	2125.37	2215.12	2269.48	2239.46	2179.04	2158.87	2301.67	2276.96	2193.71	2294.41	2184.25	2243.79	2460.32	2125.28	2362.57	2187.93	2223.05	2279.65	2489.01	2513.46	2348.56	2273.7	2219.37	2488.83	2261.67	2513.68	2698.79	2551.94	2494.77	2249.19	2223.14	2185.09	2480.6	2511.56	2678.44	2680.55	2264.99	2549.45	2212.45
	2069.07	2175.51	2069.1	2289.11	2059.27	2124.81	2270.76	2228.95	2197.02	2228.62	2125.49	2215.44	2269.98	2239.79	2179.64	2159.14	2302.07	2277.17	2194.03	2295.09	2184.7	2244.01	2460.38	2125.67	2363.04	2188.34	2223.27	2280.07	2489.88	2513.55	2348.97	2273.78	2219.56	2489.13	2262.48	2514.28	2699.87	2552.02	2494.98	2249.68	2223.71	2185.6	2481.09	2512.66	2678.44	2680.73	2265.46	2549.88	2212.96
	2069.36	2176.17	2069.25	2289.49	2059.51	2125.2	2271.37	2229.43	2197.2	2229.32	2125.62	2215.77	2270.48	2240.11	2180.24	2159.42	2302.48	2277.39	2194.35	2295.78	2185.16	2244.24	2460.43	2126.06	2363.52	2188.76	2223.49	2280.5	2490.75	2513.66	2349.38	2273.88	2219.75	2489.44	2263.29	2514.88	2700.95	2552.11	2495.21	2250.17	2224.29	2186.12	2481.6	2513.77	2678.47	2680.93	2265.93	2550.33	2213.47
	2069.66	2176.83	2069.4	2289.87	2059.76	2125.59	2271.99	2229.92	2197.38	2230.02	2125.75	2216.11	2270.98	2240.44	2180.85	2159.7	2302.9	2277.62	2194.69	2296.48	2185.62	2244.47	2460.5	2126.46	2364	2189.19	2223.72	2280.93	2491.63	2513.77	2349.8	2273.98	2219.94	2489.77	2264.11	2515.5	2702.05	2552.21	2495.44	2250.67	2224.86	2186.64	2482.12	2514.89	2678.5	2681.14	2266.41	2550.79	2213.98
	2069.95	2177.49	2069.56	2290.25	2060.01	2125.99	2272.62	2230.41	2197.56	2230.73	2125.89	2216.46	2271.5	2240.78	2181.46	2159.98	2303.33	2277.86	2195.02	2297.19	2186.09	2244.72	2460.57	2126.86	2364.5	2189.62	2223.95	2281.38	2492.52	2513.89	2350.24	2274.09	2220.14	2490.1	2264.94	2516.13	2703.16	2552.33	2495.69	2251.18	2225.44	2187.17	2482.65	2516.01	2678.56	2681.37	2266.9	2551.25	2214.5
	2070.26	2178.16	2069.72	2290.63	2060.26	2126.39	2273.26	2230.9	2197.75	2231.44	2126.03	2216.82	2272.01	2241.11	2182.07	2160.27	2303.76	2278.1	2195.37	2297.92	2186.57	2244.97	2460.65	2127.26	2365	2190.05	2224.19	2281.83	2493.42	2514.03	2350.68	2274.2	2220.34	2490.44	2265.77	2516.78	2704.27	2552.45	2495.95	2251.69	2226.02	2187.7	2483.2	2517.15	2678.62	2681.61	2267.39	2551.73	2215.02
	2070.56	2178.83	2069.88	2291.01	2060.51	2126.79	2273.9	2231.4	2197.94	2232.17	2126.18	2217.19	2272.54	2241.45	2182.68	2160.57	2304.2	2278.36	2195.72	2298.64	2187.05	2245.23	2460.73	2127.66	2365.52	2190.5	2224.43	2282.29	2494.33	2514.17	2351.13	2274.32	2220.55	2490.8	2266.61	2517.43	2705.4	2552.59	2496.22	2252.2	2226.6	2188.24	2483.75	2518.29	2678.7	2681.86	2267.88	2552.22	2215.54
	2070.87	2179.5	2070.05	2291.4	2060.77	2127.2	2274.55	2231.91	2198.14	2232.9	2126.33	2217.56	2273.07	2241.79	2183.3	2160.87	2304.66	2278.62	2196.08	2299.38	2187.53	2245.5	2460.82	2128.06	2366.04	2190.94	2224.68	2282.77	2495.25	2514.32	2351.59	2274.45	2220.76	2491.16	2267.46	2518.1	2706.53	2552.73	2496.51	2252.73	2227.19	2188.79	2484.32	2519.45	2678.8	2682.13	2268.38	2552.73	2216.07
	2071.19	2180.18	2070.22	2291.78	2061.03	2127.61	2275.21	2232.42	2198.34	2233.63	2126.49	2217.95	2273.6	2242.13	2183.92	2161.17	2305.11	2278.89	2196.44	2300.13	2188.02	2245.78	2460.91	2128.46	2366.56	2191.4	2224.93	2283.25	2496.18	2514.48	2352.06	2274.58	2220.97	2491.54	2268.32	2518.79	2707.68	2552.88	2496.81	2253.26	2227.78	2189.33	2484.9	2520.61	2678.91	2682.42	2268.89	2553.24	2216.6
	2071.5	2180.86	2070.39	2292.17	2061.29	2128.02	2275.87	2232.94	2198.54	2234.38	2126.65	2218.34	2274.14	2242.48	2184.54	2161.48	2305.58	2279.16	2196.81	2300.89	2188.52	2246.07	2461.02	2128.87	2367.1	2191.86	2225.18	2283.74	2497.11	2514.65	2352.54	2274.71	2221.19	2491.92	2269.18	2519.48	2708.83	2553.05	2497.11	2253.79	2228.37	2189.89	2485.48	2521.79	2679.03	2682.72	2269.4	2553.76	2217.14
	2071.82	2181.55	2070.57	2292.56	2061.55	2128.44	2276.55	2233.46	2198.75	2235.13	2126.82	2218.74	2274.69	2242.82	2185.17	2161.79	2306.05	2279.45	2197.19	2301.66	2189.02	2246.37	2461.13	2129.28	2367.65	2192.32	2225.44	2284.24	2498.05	2514.83	2353.02	2274.86	2221.41	2492.32	2270.05	2520.19	2710	2553.22	2497.44	2254.33	2228.96	2190.45	2486.09	2522.97	2679.17	2683.04	2269.92	2554.3	2217.68
	2072.14	2182.24	2070.75	2292.95	2061.82	2128.86	2277.23	2233.98	2198.97	2235.89	2126.99	2219.16	2275.24	2243.17	2185.79	2162.11	2306.54	2279.74	2197.57	2302.44	2189.53	2246.67	2461.24	2129.69	2368.2	2192.79	2225.7	2284.75	2499	2515.02	2353.52	2275.01	2221.64	2492.73	2270.92	2520.91	2711.17	2553.41	2497.77	2254.88	2229.56	2191.01	2486.7	2524.16	2679.33	2683.37	2270.44	2554.84	2218.22
	2072.47	2182.94	2070.93	2293.35	2062.1	2129.28	2277.91	2234.51	2199.18	2236.66	2127.17	2219.58	2275.8	2243.53	2186.42	2162.44	2307.03	2280.04	2197.96	2303.22	2190.04	2246.99	2461.36	2130.1	2368.76	2193.27	2225.96	2285.26	2499.96	2515.21	2354.03	2275.16	2221.87	2493.15	2271.81	2521.64	2712.35	2553.6	2498.11	2255.44	2230.16	2191.58	2487.32	2525.36	2679.49	2683.71	2270.96	2555.4	2218.77
	2072.8	2183.63	2071.12	2293.74	2062.37	2129.71	2278.61	2235.05	2199.4	2237.43	2127.36	2220.01	2276.36	2243.88	2187.05	2162.76	2307.52	2280.35	2198.35	2304.02	2190.56	2247.31	2461.49	2130.51	2369.33	2193.75	2226.23	2285.79	2500.93	2515.42	2354.54	2275.32	2222.11	2493.57	2272.7	2522.39	2713.54	2553.81	2498.47	2255.99	2230.76	2192.15	2487.95	2526.57	2679.67	2684.07	2271.49	2555.97	2219.32
	2073.13	2184.34	2071.31	2294.14	2062.65	2130.14	2279.31	2235.59	2199.63	2238.21	2127.55	2220.44	2276.93	2244.24	2187.69	2163.1	2308.03	2280.66	2198.75	2304.82	2191.08	2247.64	2461.63	2130.92	2369.91	2194.24	2226.5	2286.32	2501.91	2515.64	2355.07	2275.49	2222.35	2494.01	2273.59	2523.15	2714.75	2554.02	2498.84	2256.56	2231.36	2192.73	2488.6	2527.78	2679.87	2684.45	2272.03	2556.54	2219.87
	2073.46	2185.04	2071.5	2294.54	2062.93	2130.57	2280.01	2236.14	2199.86	2239	2127.75	2220.89	2277.51	2244.59	2188.33	2163.43	2308.54	2280.99	2199.16	2305.63	2191.61	2247.98	2461.77	2131.34	2370.49	2194.73	2226.77	2286.87	2502.89	2515.86	2355.6	2275.67	2222.59	2494.46	2274.5	2523.92	2715.96	2554.25	2499.22	2257.13	2231.97	2193.31	2489.26	2529.01	2680.08	2684.84	2272.57	2557.13	2220.43
	2073.8	2185.75	2071.7	2294.94	2063.21	2131.01	2280.73	2236.69	2200.09	2239.8	2127.95	2221.35	2278.09	2244.95	2188.97	2163.78	2309.06	2281.32	2199.57	2306.46	2192.14	2248.33	2461.92	2131.76	2371.09	2195.23	2227.05	2287.42	2503.88	2516.1	2356.14	2275.85	2222.84	2494.92	2275.41	2524.7	2717.18	2554.48	2499.61	2257.71	2232.57	2193.9	2489.92	2530.24	2680.3	2685.24	2273.12	2557.73	2220.99
	2074.14	2186.46	2071.9	2295.34	2063.5	2131.45	2281.45	2237.24	2200.33	2240.6	2128.15	2221.81	2278.68	2245.32	2189.61	2164.12	2309.59	2281.65	2199.99	2307.29	2192.68	2248.68	2462.08	2132.18	2371.69	2195.74	2227.33	2287.98	2504.89	2516.34	2356.69	2276.03	2223.09	2495.39	2276.32	2525.49	2718.4	2554.72	2500.02	2258.29	2233.18	2194.49	2490.6	2531.48	2680.54	2685.66	2273.67	2558.34	2221.55
	2074.48	2187.18	2072.1	2295.74	2063.79	2131.89	2282.18	2237.8	2200.57	2241.41	2128.37	2222.29	2279.27	2245.68	2190.25	2164.47	2310.13	2282	2200.42	2308.13	2193.22	2249.05	2462.25	2132.6	2372.3	2196.25	2227.62	2288.55	2505.89	2516.59	2357.25	2276.23	2223.35	2495.87	2277.24	2526.3	2719.64	2554.98	2500.43	2258.88	2233.8	2195.08	2491.29	2532.73	2680.79	2686.09	2274.22	2558.96	2222.12
	2074.83	2187.9	2072.31	2296.14	2064.08	2132.34	2282.91	2238.37	2200.81	2242.22	2128.58	2222.77	2279.87	2246.04	2190.9	2164.83	2310.67	2282.35	2200.85	2308.98	2193.77	2249.42	2462.42	2133.02	2372.91	2196.77	2227.91	2289.13	2506.91	2516.86	2357.82	2276.42	2223.61	2496.36	2278.17	2527.12	2720.88	2555.24	2500.86	2259.48	2234.41	2195.69	2491.99	2533.99	2681.06	2686.54	2274.78	2559.59	2222.69
	2075.18	2188.62	2072.52	2296.55	2064.37	2132.79	2283.65	2238.94	2201.06	2243.04	2128.8	2223.26	2280.47	2246.41	2191.55	2165.19	2311.22	2282.71	2201.29	2309.84	2194.33	2249.81	2462.6	2133.44	2373.54	2197.29	2228.2	2289.72	2507.94	2517.13	2358.4	2276.63	2223.87	2496.86	2279.11	2527.95	2722.14	2555.52	2501.3	2260.08	2235.03	2196.29	2492.7	2535.26	2681.34	2687	2275.35	2560.23	2223.27
	2075.53	2189.35	2072.74	2296.96	2064.67	2133.24	2284.4	2239.51	2201.31	2243.87	2129.03	2223.76	2281.08	2246.78	2192.2	2165.55	2311.78	2283.08	2201.73	2310.7	2194.89	2250.2	2462.79	2133.87	2374.17	2197.82	2228.5	2290.31	2508.97	2517.41	2358.99	2276.84	2224.14	2497.37	2280.05	2528.79	2723.4	2555.8	2501.75	2260.69	2235.64	2196.9	2493.43	2536.53	2681.63	2687.48	2275.92	2560.89	2223.85
	2075.88	2190.08	2072.95	2297.37	2064.97	2133.7	2285.16	2240.09	2201.57	2244.71	2129.27	2224.27	2281.7	2247.15	2192.85	2165.92	2312.34	2283.46	2202.18	2311.58	2195.45	2250.59	2462.98	2134.29	2374.81	2198.35	2228.79	2290.92	2510.01	2517.7	2359.58	2277.06	2224.42	2497.88	2281	2529.65	2724.67	2556.09	2502.21	2261.3	2236.26	2197.52	2494.16	2537.82	2681.94	2687.97	2276.49	2561.55	2224.43
	2076.24	2190.82	2073.17	2297.78	2065.28	2134.16	2285.92	2240.68	2201.83	2245.55	2129.5	2224.79	2282.32	2247.52	2193.51	2166.3	2312.91	2283.84	2202.64	2312.46	2196.02	2251	2463.19	2134.72	2375.45	2198.89	2229.1	2291.53	2511.06	2518	2360.19	2277.28	2224.69	2498.41	2281.96	2530.52	2725.95	2556.4	2502.69	2261.92	2236.88	2198.14	2494.9	2539.11	2682.26	2688.48	2277.07	2562.22	2225.02
	2076.6	2191.56	2073.4	2298.19	2065.58	2134.62	2286.69	2241.27	2202.1	2246.4	2129.75	2225.32	2282.95	2247.89	2194.17	2166.67	2313.49	2284.23	2203.1	2313.36	2196.6	2251.41	2463.4	2135.15	2376.11	2199.43	2229.4	2292.15	2512.11	2518.3	2360.8	2277.51	2224.98	2498.95	2282.92	2531.4	2727.24	2556.71	2503.17	2262.54	2237.51	2198.76	2495.66	2540.41	2682.59	2688.99	2277.66	2562.9	2225.6
	2076.97	2192.3	2073.63	2298.6	2065.89	2135.09	2287.46	2241.86	2202.37	2247.26	2130	2225.86	2283.58	2248.27	2194.83	2167.06	2314.08	2284.63	2203.57	2314.26	2197.18	2251.84	2463.62	2135.58	2376.77	2199.98	2229.71	2292.78	2513.18	2518.62	2361.42	2277.75	2225.26	2499.5	2283.89	2532.29	2728.53	2557.03	2503.67	2263.18	2238.13	2199.39	2496.42	2541.71	2682.94	2689.53	2278.24	2563.59	2226.2
	2077.33	2193.05	2073.86	2299.02	2066.2	2135.55	2288.24	2242.46	2202.64	2248.12	2130.25	2226.4	2284.22	2248.64	2195.49	2167.44	2314.67	2285.03	2204.04	2315.17	2197.76	2252.27	2463.84	2136.01	2377.44	2200.54	2230.02	2293.42	2514.25	2518.95	2362.06	2277.99	2225.56	2500.06	2284.87	2533.19	2729.83	2557.36	2504.18	2263.81	2238.76	2200.03	2497.2	2543.03	2683.3	2690.08	2278.84	2564.3	2226.79
	2077.7	2193.8	2074.09	2299.44	2066.52	2136.03	2289.03	2243.07	2202.92	2248.99	2130.51	2226.96	2284.87	2249.02	2196.15	2167.83	2315.27	2285.44	2204.52	2316.09	2198.35	2252.71	2464.08	2136.44	2378.12	2201.1	2230.34	2294.07	2515.33	2519.28	2362.7	2278.24	2225.85	2500.63	2285.85	2534.11	2731.14	2557.71	2504.7	2264.45	2239.39	2200.67	2497.98	2544.35	2683.67	2690.64	2279.44	2565.01	2227.39
	2078.07	2194.55	2074.33	2299.85	2066.84	2136.5	2289.82	2243.68	2203.2	2249.87	2130.78	2227.52	2285.52	2249.4	2196.82	2168.23	2315.88	2285.86	2205.01	2317.01	2198.95	2253.15	2464.32	2136.88	2378.8	2201.66	2230.65	2294.72	2516.42	2519.63	2363.34	2278.49	2226.15	2501.21	2286.84	2535.03	2732.46	2558.06	2505.23	2265.1	2240.02	2201.31	2498.78	2545.68	2684.06	2691.21	2280.04	2565.73	2227.99
	2078.45	2195.31	2074.57	2300.27	2067.16	2136.98	2290.62	2244.29	2203.48	2250.75	2131.05	2228.1	2286.17	2249.78	2197.49	2168.63	2316.5	2286.29	2205.5	2317.95	2199.55	2253.61	2464.57	2137.31	2379.49	2202.23	2230.98	2295.39	2517.51	2519.98	2364	2278.75	2226.46	2501.8	2287.83	2535.97	2733.79	2558.42	2505.77	2265.76	2240.65	2201.96	2499.58	2547.02	2684.47	2691.8	2280.65	2566.46	2228.6
	2078.82	2196.07	2074.82	2300.7	2067.48	2137.46	2291.43	2244.91	2203.77	2251.64	2131.32	2228.68	2286.83	2250.16	2198.15	2169.03	2317.12	2286.72	2206	2318.89	2200.15	2254.07	2464.83	2137.75	2380.19	2202.81	2231.3	2296.06	2518.62	2520.34	2364.67	2279.02	2226.77	2502.39	2288.83	2536.92	2735.12	2558.79	2506.32	2266.42	2241.28	2202.61	2500.4	2548.36	2684.88	2692.4	2281.26	2567.21	2229.21
	2079.2	2196.83	2075.06	2301.12	2067.81	2137.94	2292.24	2245.54	2204.06	2252.54	2131.61	2229.28	2287.5	2250.54	2198.83	2169.44	2317.75	2287.17	2206.5	2319.85	2200.76	2254.54	2465.1	2138.18	2380.89	2203.39	2231.63	2296.74	2519.73	2520.72	2365.34	2279.3	2227.09	2503	2289.84	2537.89	2736.46	2559.17	2506.89	2267.08	2241.92	2203.27	2501.23	2549.72	2685.31	2693.02	2281.88	2567.96	2229.82
	2079.58	2197.6	2075.32	2301.54	2068.14	2138.43	2293.06	2246.17	2204.36	2253.44	2131.89	2229.88	2288.17	2250.92	2199.5	2169.86	2318.38	2287.61	2207.01	2320.81	2201.38	2255.02	2465.38	2138.62	2381.61	2203.98	2231.96	2297.43	2520.85	2521.1	2366.03	2279.58	2227.41	2503.62	2290.86	2538.86	2737.81	2559.56	2507.46	2267.75	2242.56	2203.93	2502.06	2551.07	2685.75	2693.65	2282.5	2568.72	2230.44
	2079.97	2198.37	2075.57	2301.97	2068.47	2138.92	2293.89	2246.8	2204.66	2254.35	2132.18	2230.49	2288.85	2251.3	2200.17	2170.27	2319.03	2288.07	2207.53	2321.78	2202	2255.5	2465.66	2139.06	2382.33	2204.57	2232.29	2298.13	2521.97	2521.49	2366.72	2279.86	2227.73	2504.25	2291.88	2539.84	2739.17	2559.95	2508.05	2268.43	2243.19	2204.59	2502.91	2552.44	2686.21	2694.3	2283.12	2569.49	2231.06
	2080.36	2199.14	2075.83	2302.4	2068.8	2139.41	2294.72	2247.44	2204.97	2255.27	2132.48	2231.11	2289.54	2251.69	2200.85	2170.7	2319.68	2288.53	2208.05	2322.76	2202.62	2255.99	2465.95	2139.5	2383.05	2205.17	2232.63	2298.83	2523.11	2521.89	2367.42	2280.16	2228.06	2504.88	2292.91	2540.84	2740.53	2560.36	2508.64	2269.11	2243.83	2205.27	2503.77	2553.82	2686.68	2694.96	2283.75	2570.27	2231.68
	2080.75	2199.92	2076.09	2302.83	2069.14	2139.91	2295.55	2248.09	2205.28	2256.19	2132.78	2231.74	2290.23	2252.07	2201.53	2171.12	2320.33	2289	2208.58	2323.74	2203.25	2256.49	2466.25	2139.94	2383.79	2205.77	2232.96	2299.55	2524.25	2522.29	2368.13	2280.46	2228.39	2505.53	2293.94	2541.85	2741.9	2560.78	2509.25	2269.8	2244.47	2205.94	2504.64	2555.2	2687.16	2695.63	2284.39	2571.06	2232.3
	2081.14	2200.7	2076.36	2303.26	2069.48	2140.4	2296.4	2248.74	2205.59	2257.12	2133.09	2232.38	2290.92	2252.46	2202.21	2171.55	2321	2289.48	2209.12	2324.74	2203.89	2257	2466.56	2140.39	2384.53	2206.38	2233.31	2300.27	2525.39	2522.71	2368.85	2280.76	2228.73	2506.18	2294.98	2542.87	2743.28	2561.2	2509.87	2270.49	2245.11	2206.62	2505.51	2556.58	2687.65	2696.31	2285.03	2571.86	2232.93
	2081.53	2201.48	2076.62	2303.7	2069.82	2140.91	2297.25	2249.39	2205.9	2258.06	2133.4	2233.02	2291.63	2252.85	2202.89	2171.98	2321.66	2289.97	2209.66	2325.74	2204.53	2257.52	2466.88	2140.83	2385.28	2206.99	2233.65	2301	2526.55	2523.14	2369.57	2281.07	2229.07	2506.85	2296.02	2543.9	2744.66	2561.64	2510.5	2271.19	2245.76	2207.3	2506.4	2557.98	2688.16	2697.01	2285.67	2572.67	2233.56
	2081.93	2202.27	2076.89	2304.13	2070.17	2141.41	2298.1	2250.05	2206.23	2259	2133.72	2233.68	2292.33	2253.23	2203.58	2172.42	2322.34	2290.46	2210.2	2326.75	2205.17	2258.04	2467.21	2141.27	2386.03	2207.61	2234	2301.74	2527.71	2523.57	2370.31	2281.39	2229.42	2507.52	2297.08	2544.94	2746.05	2562.08	2511.14	2271.9	2246.4	2207.99	2507.3	2559.38	2688.68	2697.72	2286.32	2573.49	2234.2
	2082.33	2203.06	2077.17	2304.57	2070.52	2141.92	2298.96	2250.71	2206.55	2259.95	2134.04	2234.35	2293.05	2253.62	2204.26	2172.86	2323.02	2290.96	2210.76	2327.77	2205.82	2258.57	2467.54	2141.72	2386.79	2208.24	2234.35	2302.48	2528.88	2524.02	2371.05	2281.72	2229.78	2508.2	2298.13	2546	2747.45	2562.54	2511.79	2272.61	2247.05	2208.68	2508.2	2560.79	2689.21	2698.45	2286.97	2574.31	2234.84
	2082.74	2203.86	2077.45	2305.01	2070.87	2142.43	2299.83	2251.38	2206.88	2260.9	2134.37	2235.02	2293.77	2254.01	2204.95	2173.31	2323.71	2291.46	2211.31	2328.79	2206.47	2259.11	2467.88	2142.17	2387.56	2208.87	2234.7	2303.24	2530.06	2524.47	2371.8	2282.05	2230.13	2508.89	2299.2	2547.06	2748.85	2563	2512.45	2273.32	2247.69	2209.38	2509.12	2562.21	2689.76	2699.19	2287.63	2575.15	2235.48
	2083.14	2204.65	2077.73	2305.45	2071.22	2142.94	2300.7	2252.06	2207.21	2261.86	2134.71	2235.7	2294.49	2254.41	2205.63	2173.76	2324.41	2291.98	2211.88	2329.83	2207.13	2259.66	2468.24	2142.61	2388.34	2209.5	2235.06	2304	2531.24	2524.93	2372.56	2282.39	2230.49	2509.6	2300.27	2548.14	2750.26	2563.47	2513.12	2274.05	2248.34	2210.08	2510.05	2563.63	2690.32	2699.94	2288.29	2575.99	2236.12
	2083.55	2205.45	2078.01	2305.89	2071.58	2143.46	2301.58	2252.74	2207.55	2262.83	2135.05	2236.4	2295.22	2254.8	2206.32	2174.22	2325.11	2292.5	2212.45	2330.87	2207.79	2260.21	2468.59	2143.06	2389.12	2210.14	2235.42	2304.77	2532.43	2525.4	2373.33	2282.73	2230.86	2510.31	2301.35	2549.23	2751.68	2563.95	2513.8	2274.77	2248.99	2210.79	2510.98	2565.06	2690.89	2700.7	2288.96	2576.85	2236.76
	2083.96	2206.26	2078.3	2306.33	2071.93	2143.98	2302.47	2253.42	2207.89	2263.8	2135.39	2237.1	2295.96	2255.19	2207.01	2174.67	2325.82	2293.02	2213.02	2331.92	2208.46	2260.77	2468.96	2143.51	2389.91	2210.79	2235.78	2305.55	2533.63	2525.88	2374.11	2283.08	2231.23	2511.03	2302.43	2550.32	2753.1	2564.44	2514.49	2275.51	2249.64	2211.5	2511.93	2566.49	2691.48	2701.48	2289.63	2577.71	2237.41
	2084.37	2207.06	2078.59	2306.78	2072.3	2144.5	2303.36	2254.11	2208.23	2264.78	2135.74	2237.81	2296.7	2255.59	2207.7	2175.14	2326.54	2293.56	2213.61	2332.98	2209.13	2261.33	2469.34	2143.96	2390.71	2211.44	2236.14	2306.34	2534.84	2526.37	2374.9	2283.44	2231.61	2511.76	2303.51	2551.43	2754.53	2564.94	2515.2	2276.24	2250.3	2212.21	2512.88	2567.93	2692.08	2702.27	2290.31	2578.58	2238.07
	2084.79	2207.87	2078.89	2307.23	2072.66	2145.03	2304.26	2254.81	2208.58	2265.76	2136.09	2238.53	2297.44	2255.99	2208.4	2175.6	2327.26	2294.1	2214.19	2334.05	2209.81	2261.91	2469.72	2144.42	2391.51	2212.09	2236.51	2307.13	2536.05	2526.87	2375.69	2283.8	2231.99	2512.49	2304.61	2552.55	2755.96	2565.45	2515.91	2276.99	2250.95	2212.93	2513.85	2569.38	2692.69	2703.07	2290.99	2579.46	2238.72
	2085.21	2208.68	2079.19	2307.68	2073.03	2145.55	2305.16	2255.51	2208.93	2266.75	2136.45	2239.25	2298.2	2256.38	2209.09	2176.07	2327.99	2294.65	2214.79	2335.12	2210.49	2262.49	2470.11	2144.87	2392.32	2212.75	2236.88	2307.93	2537.27	2527.37	2376.5	2284.17	2232.37	2513.24	2305.71	2553.69	2757.41	2565.96	2516.63	2277.74	2251.6	2213.66	2514.82	2570.84	2693.31	2703.89	2291.67	2580.35	2239.38
	2085.63	2209.5	2079.49	2308.13	2073.4	2146.08	2306.07	2256.21	2209.29	2267.75	2136.82	2239.99	2298.96	2256.78	2209.78	2176.55	2328.73	2295.2	2215.39	2336.2	2211.17	2263.08	2470.51	2145.32	2393.13	2213.41	2237.25	2308.74	2538.49	2527.89	2377.31	2284.55	2232.76	2514	2306.81	2554.83	2758.85	2566.49	2517.36	2278.49	2252.26	2214.38	2515.8	2572.3	2693.94	2704.71	2292.36	2581.24	2240.04
	2086.05	2210.32	2079.79	2308.58	2073.77	2146.62	2306.98	2256.92	2209.65	2268.75	2137.19	2240.74	2299.72	2257.18	2210.48	2177.03	2329.47	2295.76	2215.99	2337.29	2211.86	2263.67	2470.92	2145.78	2393.96	2214.08	2237.62	2309.56	2539.72	2528.41	2378.13	2284.93	2233.16	2514.76	2307.92	2555.98	2760.31	2567.02	2518.1	2279.25	2252.92	2215.12	2516.79	2573.76	2694.59	2705.55	2293.05	2582.15	2240.7
	2086.48	2211.14	2080.1	2309.04	2074.14	2147.16	2307.9	2257.64	2210.01	2269.76	2137.56	2241.49	2300.49	2257.59	2211.18	2177.51	2330.22	2296.33	2216.6	2338.39	2212.55	2264.28	2471.34	2146.23	2394.79	2214.76	2238	2310.38	2540.96	2528.94	2378.96	2285.32	2233.56	2515.53	2309.04	2557.14	2761.77	2567.56	2518.85	2280.02	2253.58	2215.85	2517.8	2575.24	2695.25	2706.41	2293.75	2583.06	2241.37
	2086.91	2211.96	2080.41	2309.49	2074.52	2147.7	2308.83	2258.36	2210.38	2270.77	2137.94	2242.25	2301.26	2257.99	2211.87	2177.99	2330.97	2296.91	2217.22	2339.5	2213.25	2264.89	2471.76	2146.69	2395.62	2215.44	2238.38	2311.21	2542.21	2529.49	2379.8	2285.72	2233.96	2516.32	2310.16	2558.32	2763.23	2568.11	2519.61	2280.79	2254.23	2216.59	2518.81	2576.72	2695.93	2707.27	2294.45	2583.98	2242.03
	2087.34	2212.79	2080.72	2309.95	2074.9	2148.24	2309.76	2259.08	2210.75	2271.79	2138.32	2243.03	2302.05	2258.4	2212.57	2178.48	2331.73	2297.49	2217.84	2340.61	2213.95	2265.5	2472.2	2147.14	2396.47	2216.12	2238.76	2312.05	2543.46	2530.03	2380.64	2286.12	2234.37	2517.11	2311.29	2559.5	2764.7	2568.67	2520.38	2281.56	2254.9	2217.34	2519.83	2578.2	2696.61	2708.15	2295.16	2584.91	2242.71
	2087.77	2213.62	2081.04	2310.41	2075.28	2148.79	2310.69	2259.81	2211.13	2272.82	2138.71	2243.81	2302.83	2258.8	2213.27	2178.98	2332.5	2298.08	2218.47	2341.73	2214.66	2266.12	2472.64	2147.6	2397.31	2216.81	2239.15	2312.9	2544.72	2530.59	2381.5	2286.53	2234.78	2517.91	2312.42	2560.7	2766.18	2569.24	2521.16	2282.34	2255.56	2218.08	2520.85	2579.69	2697.31	2709.04	2295.87	2585.85	2243.38
	2088.21	2214.45	2081.36	2310.87	2075.66	2149.34	2311.64	2260.55	2211.51	2273.85	2139.11	2244.6	2303.62	2259.21	2213.97	2179.47	2333.27	2298.68	2219.11	2342.86	2215.37	2266.75	2473.09	2148.06	2398.17	2217.51	2239.53	2313.75	2545.99	2531.16	2382.36	2286.94	2235.2	2518.72	2313.56	2561.91	2767.66	2569.81	2521.95	2283.13	2256.22	2218.84	2521.89	2581.19	2698.02	2709.94	2296.58	2586.79	2244.05
	2088.65	2215.29	2081.68	2311.34	2076.05	2149.89	2312.58	2261.29	2211.89	2274.89	2139.51	2245.39	2304.42	2259.62	2214.67	2179.97	2334.05	2299.28	2219.75	2343.99	2216.08	2267.39	2473.54	2148.52	2399.03	2218.21	2239.92	2314.62	2547.26	2531.74	2383.23	2287.37	2235.62	2519.53	2314.7	2563.12	2769.15	2570.4	2522.75	2283.92	2256.88	2219.59	2522.94	2582.69	2698.74	2710.85	2297.3	2587.75	2244.73
	2089.09	2216.12	2082.01	2311.8	2076.44	2150.44	2313.54	2262.04	2212.28	2275.93	2139.91	2246.2	2305.22	2260.03	2215.37	2180.48	2334.84	2299.89	2220.39	2345.14	2216.8	2268.03	2474.01	2148.98	2399.9	2218.91	2240.31	2315.48	2548.54	2532.32	2384.11	2287.79	2236.05	2520.36	2315.85	2564.35	2770.64	2570.99	2523.56	2284.72	2257.55	2220.35	2523.99	2584.2	2699.47	2711.78	2298.02	2588.71	2245.41
	2089.53	2216.96	2082.34	2312.27	2076.83	2151	2314.5	2262.79	2212.67	2276.98	2140.32	2247.02	2306.03	2260.44	2216.07	2180.99	2335.63	2300.51	2221.04	2346.29	2217.52	2268.68	2474.48	2149.44	2400.78	2219.62	2240.71	2316.36	2549.82	2532.91	2385	2288.23	2236.48	2521.19	2317.01	2565.59	2772.14	2571.59	2524.37	2285.52	2258.22	2221.12	2525.06	2585.72	2700.22	2712.71	2298.75	2589.68	2246.1
	2089.98	2217.81	2082.67	2312.74	2077.23	2151.56	2315.46	2263.54	2213.06	2278.03	2140.73	2247.84	2306.85	2260.86	2216.78	2181.5	2336.43	2301.13	2221.7	2347.45	2218.25	2269.34	2474.96	2149.9	2401.66	2220.33	2241.11	2317.24	2551.11	2533.51	2385.9	2288.67	2236.91	2522.03	2318.17	2566.84	2773.64	2572.2	2525.2	2286.33	2258.88	2221.89	2526.13	2587.24	2700.98	2713.66	2299.48	2590.65	2246.78
	2090.43	2218.65	2083.01	2313.21	2077.62	2152.13	2316.43	2264.31	2213.46	2279.09	2141.15	2248.67	2307.67	2261.28	2217.48	2182.01	2337.23	2301.76	2222.37	2348.61	2218.98	2270	2475.45	2150.36	2402.55	2221.05	2241.5	2318.13	2552.41	2534.12	2386.8	2289.12	2237.35	2522.89	2319.33	2568.09	2775.15	2572.81	2526.03	2287.14	2259.55	2222.66	2527.21	2588.76	2701.75	2714.62	2300.22	2591.63	2247.47
	2090.88	2219.5	2083.35	2313.69	2078.02	2152.69	2317.4	2265.07	2213.87	2280.16	2141.57	2249.51	2308.49	2261.69	2218.18	2182.53	2338.04	2302.4	2223.03	2349.79	2219.71	2270.67	2475.95	2150.82	2403.44	2221.77	2241.91	2319.03	2553.71	2534.74	2387.72	2289.57	2237.8	2523.75	2320.5	2569.36	2776.66	2573.44	2526.88	2287.96	2260.22	2223.44	2528.3	2590.29	2702.53	2715.6	2300.96	2592.62	2248.16
	2091.33	2220.35	2083.69	2314.16	2078.43	2153.26	2318.38	2265.84	2214.27	2281.23	2142	2250.36	2309.33	2262.11	2218.89	2183.06	2338.85	2303.04	2223.71	2350.97	2220.45	2271.35	2476.46	2151.29	2404.34	2222.5	2242.31	2319.94	2555.02	2535.37	2388.64	2290.04	2238.25	2524.61	2321.68	2570.64	2778.17	2574.07	2527.73	2288.78	2260.89	2224.22	2529.4	2591.83	2703.33	2716.58	2301.7	2593.62	2248.85
	2091.79	2221.2	2084.04	2314.64	2078.83	2153.84	2319.37	2266.62	2214.68	2282.3	2142.44	2251.22	2310.16	2262.53	2219.59	2183.58	2339.68	2303.69	2224.39	2352.15	2221.19	2272.03	2476.97	2151.75	2405.25	2223.24	2242.72	2320.85	2556.34	2536	2389.57	2290.5	2238.7	2525.49	2322.86	2571.93	2779.7	2574.71	2528.59	2289.61	2261.56	2225.01	2530.51	2593.37	2704.13	2717.58	2302.45	2594.63	2249.55
	2092.25	2222.06	2084.39	2315.12	2079.24	2154.41	2320.36	2267.41	2215.1	2283.38	2142.87	2252.09	2311	2262.96	2220.29	2184.11	2340.5	2304.35	2225.08	2353.35	2221.93	2272.72	2477.49	2152.21	2406.16	2223.97	2243.12	2321.77	2557.66	2536.65	2390.51	2290.98	2239.16	2526.37	2324.04	2573.23	2781.22	2575.36	2529.46	2290.45	2262.24	2225.8	2531.63	2594.92	2704.95	2718.58	2303.2	2595.64	2250.24
	2092.71	2222.92	2084.74	2315.6	2079.65	2154.99	2321.36	2268.19	2215.51	2284.47	2143.32	2252.96	2311.85	2263.38	2221	2184.64	2341.34	2305.01	2225.77	2354.55	2222.68	2273.42	2478.02	2152.68	2407.08	2224.71	2243.53	2322.69	2558.99	2537.3	2391.46	2291.46	2239.63	2527.27	2325.23	2574.54	2782.75	2576.02	2530.34	2291.28	2262.91	2226.59	2532.75	2596.47	2705.78	2719.6	2303.96	2596.66	2250.94
	2093.17	2223.78	2085.09	2316.09	2080.06	2155.57	2322.36	2268.99	2215.94	2285.56	2143.76	2253.84	2312.71	2263.81	2221.7	2185.18	2342.18	2305.68	2226.46	2355.76	2223.44	2274.12	2478.56	2153.14	2408.01	2225.46	2243.95	2323.63	2560.32	2537.96	2392.41	2291.95	2240.1	2528.17	2326.43	2575.86	2784.29	2576.68	2531.23	2292.13	2263.58	2227.39	2533.88	2598.03	2706.62	2720.63	2304.72	2597.68	2251.64
	2093.64	2224.64	2085.45	2316.58	2080.47	2156.16	2323.37	2269.79	2216.36	2286.66	2144.22	2254.74	2313.56	2264.24	2222.41	2185.72	2343.02	2306.36	2227.17	2356.98	2224.19	2274.83	2479.1	2153.61	2408.94	2226.21	2244.36	2324.57	2561.66	2538.63	2393.38	2292.44	2240.57	2529.08	2327.63	2577.19	2785.83	2577.35	2532.12	2292.98	2264.26	2228.19	2535.03	2599.59	2707.47	2721.67	2305.49	2598.71	2252.35
	2094.11	2225.5	2085.81	2317.06	2080.89	2156.75	2324.38	2270.59	2216.79	2287.76	2144.67	2255.64	2314.43	2264.67	2223.11	2186.26	2343.87	2307.04	2227.88	2358.2	2224.95	2275.54	2479.66	2154.08	2409.88	2226.97	2244.78	2325.51	2563.01	2539.3	2394.35	2292.94	2241.05	2529.99	2328.83	2578.53	2787.37	2578.03	2533.03	2293.83	2264.94	2228.99	2536.18	2601.15	2708.34	2722.72	2306.26	2599.75	2253.05
	2094.58	2226.37	2086.18	2317.55	2081.3	2157.34	2325.39	2271.4	2217.22	2288.87	2145.13	2256.54	2315.3	2265.1	2223.82	2186.81	2344.73	2307.73	2228.59	2359.44	2225.72	2276.26	2480.22	2154.54	2410.82	2227.73	2245.2	2326.46	2564.36	2539.99	2395.33	2293.45	2241.53	2530.92	2330.04	2579.88	2788.92	2578.72	2533.94	2294.69	2265.61	2229.8	2537.33	2602.73	2709.21	2723.78	2307.03	2600.8	2253.76
	2095.05	2227.24	2086.55	2318.05	2081.73	2157.93	2326.42	2272.21	2217.66	2289.98	2145.6	2257.46	2316.17	2265.53	2224.52	2187.36	2345.59	2308.43	2229.31	2360.67	2226.48	2276.99	2480.79	2155.01	2411.77	2228.49	2245.62	2327.42	2565.72	2540.68	2396.32	2293.96	2242.02	2531.85	2331.25	2581.24	2790.47	2579.42	2534.86	2295.55	2266.29	2230.62	2538.5	2604.3	2710.1	2724.85	2307.81	2601.85	2254.47
	2095.52	2228.11	2086.92	2318.54	2082.15	2158.53	2327.44	2273.03	2218.1	2291.1	2146.07	2258.39	2317.06	2265.97	2225.23	2187.92	2346.46	2309.13	2230.04	2361.92	2227.25	2277.72	2481.36	2155.48	2412.73	2229.26	2246.04	2328.39	2567.08	2541.39	2397.32	2294.49	2242.51	2532.79	2332.47	2582.6	2792.02	2580.12	2535.79	2296.42	2266.97	2231.43	2539.67	2605.88	2711	2725.94	2308.59	2602.91	2255.18
	2096	2228.99	2087.29	2319.04	2082.57	2159.13	2328.47	2273.86	2218.55	2292.22	2146.55	2259.32	2317.94	2266.4	2225.93	2188.47	2347.33	2309.84	2230.77	2363.17	2228.03	2278.46	2481.95	2155.95	2413.69	2230.04	2246.47	2329.36	2568.45	2542.1	2398.32	2295.01	2243.01	2533.74	2333.7	2583.98	2793.58	2580.83	2536.73	2297.3	2267.65	2232.26	2540.86	2607.47	2711.91	2727.03	2309.37	2603.97	2255.89
	2096.48	2229.86	2087.67	2319.54	2083	2159.73	2329.51	2274.69	2218.99	2293.35	2147.03	2260.26	2318.83	2266.84	2226.64	2189.03	2348.21	2310.56	2231.51	2364.43	2228.81	2279.2	2482.54	2156.41	2414.66	2230.82	2246.9	2330.34	2569.82	2542.82	2399.34	2295.55	2243.51	2534.7	2334.92	2585.37	2795.15	2581.55	2537.67	2298.18	2268.33	2233.08	2542.05	2609.06	2712.83	2728.14	2310.16	2605.04	2256.61
	2096.96	2230.74	2088.05	2320.04	2083.43	2160.34	2330.55	2275.53	2219.44	2294.48	2147.51	2261.21	2319.73	2267.29	2227.34	2189.6	2349.1	2311.28	2232.25	2365.7	2229.59	2279.95	2483.14	2156.88	2415.63	2231.6	2247.33	2331.33	2571.2	2543.54	2400.36	2296.09	2244.01	2535.67	2336.16	2586.77	2796.71	2582.28	2538.63	2299.06	2269.01	2233.91	2543.24	2610.65	2713.76	2729.25	2310.96	2606.12	2257.33
	2097.45	2231.62	2088.43	2320.54	2083.86	2160.95	2331.6	2276.37	2219.9	2295.62	2148	2262.17	2320.63	2267.73	2228.04	2190.16	2349.99	2312.01	2233	2366.97	2230.37	2280.71	2483.75	2157.35	2416.61	2232.39	2247.76	2332.32	2572.59	2544.28	2401.39	2296.64	2244.52	2536.64	2337.39	2588.18	2798.28	2583.01	2539.59	2299.95	2269.7	2234.74	2544.45	2612.25	2714.71	2730.38	2311.76	2607.2	2258.05
	2097.94	2232.5	2088.82	2321.05	2084.3	2161.56	2332.65	2277.22	2220.36	2296.76	2148.5	2263.13	2321.54	2268.17	2228.75	2190.73	2350.88	2312.74	2233.75	2368.25	2231.16	2281.47	2484.37	2157.82	2417.6	2233.18	2248.19	2333.32	2573.98	2545.02	2402.43	2297.19	2245.04	2537.62	2338.63	2589.59	2799.86	2583.75	2540.55	2300.84	2270.38	2235.58	2545.66	2613.86	2715.66	2731.51	2312.56	2608.29	2258.77
	2098.43	2233.38	2089.21	2321.55	2084.73	2162.17	2333.71	2278.07	2220.82	2297.91	2149	2264.11	2322.46	2268.62	2229.45	2191.31	2351.79	2313.48	2234.51	2369.54	2231.95	2282.24	2484.99	2158.29	2418.59	2233.98	2248.63	2334.33	2575.38	2545.77	2403.48	2297.75	2245.56	2538.61	2339.88	2591.02	2801.44	2584.5	2541.53	2301.74	2271.07	2236.42	2546.89	2615.46	2716.63	2732.66	2313.36	2609.39	2259.49
	2098.92	2234.27	2089.6	2322.06	2085.17	2162.79	2334.77	2278.93	2221.29	2299.06	2149.5	2265.09	2323.38	2269.07	2230.15	2191.88	2352.69	2314.23	2235.27	2370.83	2232.74	2283.01	2485.63	2158.76	2419.59	2234.78	2249.06	2335.34	2576.78	2546.53	2404.54	2298.32	2246.08	2539.6	2341.13	2592.45	2803.02	2585.25	2542.51	2302.64	2271.75	2237.26	2548.12	2617.08	2717.61	2733.82	2314.17	2610.49	2260.21
	2099.41	2235.16	2090	2322.58	2085.61	2163.41	2335.84	2279.79	2221.76	2300.22	2150.01	2266.08	2324.3	2269.52	2230.85	2192.46	2353.61	2314.99	2236.05	2372.14	2233.54	2283.79	2486.27	2159.24	2420.59	2235.58	2249.5	2336.36	2578.19	2547.3	2405.6	2298.89	2246.61	2540.61	2342.38	2593.9	2804.6	2586.02	2543.51	2303.55	2272.44	2238.11	2549.35	2618.69	2718.6	2734.98	2314.99	2611.59	2260.94
	2099.91	2236.05	2090.39	2323.09	2086.06	2164.03	2336.91	2280.66	2222.23	2301.38	2150.52	2267.08	2325.23	2269.98	2231.56	2193.04	2354.52	2315.75	2236.82	2373.44	2234.34	2284.58	2486.92	2159.71	2421.6	2236.39	2249.95	2337.38	2579.6	2548.08	2406.67	2299.47	2247.15	2541.62	2343.64	2595.35	2806.19	2586.78	2544.5	2304.47	2273.12	2238.96	2550.6	2620.31	2719.6	2736.16	2315.8	2612.7	2261.67
	2100.41	2236.94	2090.8	2323.61	2086.5	2164.66	2337.99	2281.53	2222.71	2302.55	2151.04	2268.09	2326.17	2270.43	2232.26	2193.63	2355.45	2316.52	2237.6	2374.76	2235.14	2285.37	2487.57	2160.18	2422.62	2237.21	2250.39	2338.41	2581.02	2548.86	2407.76	2300.06	2247.68	2542.64	2344.9	2596.82	2807.77	2587.56	2545.51	2305.38	2273.81	2239.82	2551.85	2621.94	2720.61	2737.35	2316.63	2613.82	2262.4
	2100.91	2237.83	2091.2	2324.12	2086.95	2165.29	2339.07	2282.41	2223.19	2303.72	2151.56	2269.1	2327.11	2270.89	2232.96	2194.22	2356.37	2317.29	2238.39	2376.08	2235.95	2286.17	2488.24	2160.65	2423.64	2238.02	2250.83	2339.45	2582.44	2549.65	2408.85	2300.66	2248.23	2543.66	2346.17	2598.29	2809.37	2588.35	2546.52	2306.31	2274.5	2240.68	2553.11	2623.56	2721.63	2738.54	2317.45	2614.95	2263.13
	2101.41	2238.73	2091.61	2324.65	2087.4	2165.92	2340.15	2283.3	2223.68	2304.89	2152.08	2270.13	2328.06	2271.35	2233.66	2194.81	2357.31	2318.07	2239.18	2377.41	2236.76	2286.97	2488.91	2161.12	2424.67	2238.85	2251.28	2340.49	2583.87	2550.45	2409.94	2301.26	2248.77	2544.7	2347.44	2599.77	2810.96	2589.14	2547.54	2307.23	2275.19	2241.54	2554.38	2625.2	2722.66	2739.75	2318.28	2616.07	2263.86
	2101.92	2239.62	2092.02	2325.17	2087.85	2166.56	2341.24	2284.19	2224.17	2306.07	2152.61	2271.16	2329.01	2271.81	2234.36	2195.4	2358.25	2318.86	2239.98	2378.74	2237.57	2287.77	2489.59	2161.6	2425.7	2239.67	2251.73	2341.54	2585.3	2551.26	2411.05	2301.87	2249.33	2545.74	2348.72	2601.26	2812.56	2589.93	2548.57	2308.17	2275.88	2242.41	2555.65	2626.83	2723.7	2740.97	2319.12	2617.21	2264.59
	2102.43	2240.52	2092.43	2325.69	2088.31	2167.2	2342.34	2285.09	2224.66	2307.26	2153.15	2272.2	2329.97	2272.28	2235.05	2196	2359.19	2319.65	2240.78	2380.08	2238.39	2288.59	2490.27	2162.07	2426.74	2240.5	2252.18	2342.59	2586.74	2552.08	2412.16	2302.48	2249.88	2546.79	2349.99	2602.76	2814.16	2590.74	2549.61	2309.1	2276.57	2243.28	2556.93	2628.47	2724.76	2742.19	2319.95	2618.35	2265.33
	2102.94	2241.42	2092.85	2326.22	2088.76	2167.84	2343.44	2285.99	2225.16	2308.45	2153.69	2273.24	2330.93	2272.75	2235.75	2196.6	2360.14	2320.45	2241.59	2381.43	2239.21	2289.41	2490.97	2162.54	2427.78	2241.34	2252.63	2343.66	2588.18	2552.9	2413.29	2303.1	2250.45	2547.84	2351.28	2604.27	2815.76	2591.55	2550.65	2310.05	2277.26	2244.15	2558.22	2630.11	2725.82	2743.43	2320.79	2619.49	2266.06
	2103.45	2242.32	2093.27	2326.75	2089.22	2168.48	2344.54	2286.9	2225.66	2309.64	2154.23	2274.3	2331.9	2273.22	2236.45	2197.21	2361.1	2321.25	2242.41	2382.78	2240.03	2290.23	2491.67	2163.01	2428.83	2242.18	2253.09	2344.72	2589.63	2553.74	2414.42	2303.73	2251.01	2548.91	2352.56	2605.79	2817.37	2592.37	2551.7	2310.99	2277.95	2245.03	2559.52	2631.76	2726.9	2744.67	2321.64	2620.64	2266.8
	2103.97	2243.22	2093.69	2327.29	2089.68	2169.13	2345.65	2287.81	2226.16	2310.84	2154.78	2275.36	2332.87	2273.69	2237.14	2197.81	2362.06	2322.06	2243.23	2384.14	2240.85	2291.06	2492.38	2163.49	2429.89	2243.02	2253.54	2345.8	2591.08	2554.58	2415.56	2304.37	2251.58	2549.98	2353.85	2607.32	2818.97	2593.2	2552.75	2311.94	2278.65	2245.91	2560.82	2633.41	2727.98	2745.93	2322.49	2621.79	2267.54
	2104.48	2244.13	2094.12	2327.82	2090.14	2169.78	2346.76	2288.73	2226.67	2312.04	2155.33	2276.43	2333.85	2274.16	2237.84	2198.42	2363.02	2322.88	2244.05	2385.51	2241.68	2291.89	2493.1	2163.96	2430.95	2243.87	2254	2346.87	2592.54	2555.42	2416.71	2305.01	2252.16	2551.05	2355.15	2608.85	2820.58	2594.03	2553.81	2312.9	2279.34	2246.8	2562.13	2635.06	2729.08	2747.19	2323.34	2622.95	2268.28
	2105	2245.04	2094.55	2328.36	2090.61	2170.43	2347.88	2289.65	2227.18	2313.25	2155.89	2277.51	2334.84	2274.64	2238.53	2199.03	2363.99	2323.71	2244.89	2386.88	2242.51	2292.73	2493.83	2164.43	2432.01	2244.72	2254.46	2347.96	2594	2556.28	2417.86	2305.66	2252.74	2552.14	2356.45	2610.4	2822.2	2594.87	2554.88	2313.86	2280.03	2247.69	2563.45	2636.72	2730.19	2748.46	2324.2	2624.11	2269.02
	2105.53	2245.94	2094.98	2328.9	2091.08	2171.09	2349	2290.58	2227.69	2314.46	2156.45	2278.59	2335.83	2275.12	2239.22	2199.65	2364.96	2324.54	2245.72	2388.26	2243.34	2293.58	2494.56	2164.91	2433.08	2245.58	2254.92	2349.05	2595.47	2557.15	2419.03	2306.32	2253.32	2553.23	2357.75	2611.95	2823.81	2595.71	2555.96	2314.82	2280.73	2248.58	2564.78	2638.38	2731.3	2749.75	2325.06	2625.28	2269.77
	2106.05	2246.85	2095.41	2329.44	2091.54	2171.75	2350.13	2291.52	2228.21	2315.68	2157.02	2279.69	2336.82	2275.6	2239.91	2200.27	2365.94	2325.37	2246.56	2389.65	2244.18	2294.43	2495.3	2165.38	2434.16	2246.44	2255.38	2350.14	2596.94	2558.02	2420.2	2306.98	2253.91	2554.33	2359.05	2613.51	2825.42	2596.57	2557.04	2315.79	2281.42	2249.47	2566.11	2640.04	2732.43	2751.04	2325.92	2626.45	2270.51
	2106.58	2247.76	2095.85	2329.98	2092.01	2172.41	2351.26	2292.46	2228.73	2316.9	2157.59	2280.79	2337.83	2276.08	2240.6	2200.89	2366.93	2326.21	2247.41	2391.04	2245.02	2295.28	2496.05	2165.85	2435.24	2247.3	2255.84	2351.24	2598.42	2558.9	2421.38	2307.65	2254.51	2555.44	2360.36	2615.08	2827.04	2597.43	2558.13	2316.77	2282.12	2250.37	2567.45	2641.71	2733.57	2752.34	2326.79	2627.63	2271.26
	2107.11	2248.67	2096.29	2330.53	2092.49	2173.08	2352.39	2293.41	2229.26	2318.12	2158.16	2281.9	2338.83	2276.57	2241.29	2201.51	2367.92	2327.06	2248.26	2392.44	2245.86	2296.14	2496.81	2166.33	2436.33	2248.17	2256.31	2352.35	2599.9	2559.79	2422.57	2308.32	2255.11	2556.55	2361.67	2616.66	2828.66	2598.29	2559.22	2317.75	2282.82	2251.28	2568.79	2643.38	2734.72	2753.65	2327.66	2628.81	2272
	2107.64	2249.59	2096.73	2331.08	2092.96	2173.74	2353.53	2294.36	2229.79	2319.35	2158.74	2283.02	2339.84	2277.06	2241.97	2202.14	2368.91	2327.92	2249.12	2393.85	2246.7	2297.01	2497.57	2166.8	2437.42	2249.04	2256.78	2353.46	2601.38	2560.68	2423.77	2309.01	2255.71	2557.67	2362.99	2618.25	2830.28	2599.16	2560.32	2318.73	2283.51	2252.18	2570.14	2645.05	2735.88	2754.96	2328.54	2629.99	2272.75
	2108.17	2250.5	2097.18	2331.63	2093.44	2174.42	2354.67	2295.32	2230.32	2320.58	2159.32	2284.14	2340.86	2277.55	2242.66	2202.76	2369.91	2328.78	2249.99	2395.26	2247.54	2297.88	2498.35	2167.28	2438.52	2249.92	2257.24	2354.58	2602.87	2561.59	2424.97	2309.7	2256.32	2558.79	2364.31	2619.85	2831.9	2600.04	2561.43	2319.72	2284.21	2253.09	2571.5	2646.72	2737.05	2756.29	2329.42	2631.18	2273.5
	2108.71	2251.42	2097.63	2332.18	2093.92	2175.09	2355.82	2296.29	2230.86	2321.82	2159.91	2285.28	2341.88	2278.04	2243.34	2203.4	2370.92	2329.64	2250.85	2396.67	2248.39	2298.75	2499.13	2167.75	2439.63	2250.8	2257.71	2355.71	2604.37	2562.5	2426.19	2310.4	2256.93	2559.93	2365.63	2621.45	2833.53	2600.93	2562.54	2320.71	2284.91	2254	2572.87	2648.4	2738.23	2757.63	2330.3	2632.37	2274.25
	2109.24	2252.33	2098.08	2332.74	2094.4	2175.77	2356.97	2297.26	2231.4	2323.06	2160.5	2286.42	2342.91	2278.54	2244.03	2204.03	2371.93	2330.52	2251.73	2398.1	2249.24	2299.63	2499.91	2168.22	2440.74	2251.68	2258.19	2356.83	2605.87	2563.41	2427.41	2311.1	2257.55	2561.07	2366.96	2623.06	2835.15	2601.82	2563.66	2321.71	2285.61	2254.92	2574.24	2650.08	2739.41	2758.97	2331.19	2633.57	2275
	2109.78	2253.25	2098.54	2333.3	2094.88	2176.45	2358.13	2298.23	2231.94	2324.3	2161.1	2287.56	2343.94	2279.04	2244.71	2204.67	2372.94	2331.39	2252.61	2399.53	2250.1	2300.51	2500.71	2168.7	2441.85	2252.57	2258.66	2357.97	2607.37	2564.34	2428.64	2311.81	2258.17	2562.22	2368.29	2624.69	2836.78	2602.72	2564.79	2322.71	2286.31	2255.84	2575.62	2651.76	2740.61	2760.32	2332.08	2634.77	2275.76
	2110.32	2254.17	2099	2333.86	2095.36	2177.13	2359.29	2299.21	2232.49	2325.55	2161.7	2288.72	2344.98	2279.54	2245.39	2205.31	2373.96	2332.28	2253.49	2400.96	2250.95	2301.4	2501.51	2169.17	2442.97	2253.46	2259.13	2359.11	2608.88	2565.28	2429.87	2312.53	2258.79	2563.37	2369.62	2626.32	2838.41	2603.62	2565.92	2323.72	2287.01	2256.76	2577	2653.45	2741.82	2761.68	2332.97	2635.97	2276.51
	2110.87	2255.09	2099.46	2334.42	2095.85	2177.82	2360.46	2300.2	2233.04	2326.8	2162.3	2289.88	2346.03	2280.04	2246.07	2205.95	2374.98	2333.17	2254.38	2402.4	2251.81	2302.3	2502.32	2169.65	2444.09	2254.36	2259.61	2360.25	2610.39	2566.22	2431.12	2313.25	2259.43	2564.53	2370.96	2627.95	2840.03	2604.53	2567.06	2324.73	2287.71	2257.69	2578.4	2655.14	2743.04	2763.05	2333.87	2637.18	2277.26
	2111.42	2256.01	2099.92	2334.99	2096.34	2178.51	2361.63	2301.19	2233.59	2328.06	2162.91	2291.05	2347.07	2280.55	2246.75	2206.59	2376.01	2334.06	2255.28	2403.85	2252.67	2303.2	2503.13	2170.12	2445.22	2255.26	2260.09	2361.4	2611.91	2567.17	2432.37	2313.98	2260.06	2565.7	2372.3	2629.6	2841.67	2605.45	2568.2	2325.74	2288.41	2258.62	2579.8	2656.83	2744.27	2764.43	2334.77	2638.39	2278.02
	2111.96	2256.94	2100.39	2335.56	2096.83	2179.2	2362.8	2302.19	2234.15	2329.32	2163.52	2292.23	2348.13	2281.06	2247.42	2207.24	2377.04	2334.97	2256.18	2405.3	2253.53	2304.1	2503.96	2170.59	2446.36	2256.16	2260.57	2362.56	2613.43	2568.12	2433.64	2314.72	2260.7	2566.87	2373.64	2631.25	2843.3	2606.37	2569.35	2326.76	2289.11	2259.55	2581.2	2658.52	2745.51	2765.81	2335.68	2639.6	2278.77
	2112.51	2257.86	2100.86	2336.13	2097.32	2179.89	2363.98	2303.19	2234.71	2330.59	2164.14	2293.41	2349.19	2281.57	2248.1	2207.89	2378.08	2335.87	2257.09	2406.76	2254.4	2305.01	2504.78	2171.07	2447.5	2257.07	2261.05	2363.72	2614.95	2569.08	2434.91	2315.47	2261.34	2568.05	2374.98	2632.92	2844.93	2607.3	2570.51	2327.78	2289.81	2260.49	2582.61	2660.21	2746.76	2767.21	2336.58	2640.82	2279.53
	2113.07	2258.79	2101.33	2336.7	2097.81	2180.59	2365.16	2304.2	2235.28	2331.85	2164.76	2294.61	2350.25	2282.08	2248.77	2208.54	2379.12	2336.79	2258	2408.22	2255.26	2305.92	2505.62	2171.54	2448.64	2257.98	2261.53	2364.88	2616.48	2570.06	2436.18	2316.22	2261.99	2569.24	2376.33	2634.59	2846.56	2608.24	2571.67	2328.81	2290.51	2261.43	2584.03	2661.91	2748.02	2768.61	2337.5	2642.04	2280.29
	2113.62	2259.71	2101.8	2337.28	2098.31	2181.29	2366.35	2305.21	2235.84	2333.13	2165.38	2295.81	2351.32	2282.6	2249.45	2209.19	2380.17	2337.71	2258.92	2409.69	2256.13	2306.84	2506.46	2172.01	2449.8	2258.9	2262.01	2366.05	2618.01	2571.03	2437.47	2316.98	2262.64	2570.43	2377.69	2636.26	2848.2	2609.18	2572.83	2329.84	2291.22	2262.37	2585.46	2663.61	2749.29	2770.02	2338.41	2643.26	2281.04
	2114.18	2260.64	2102.28	2337.85	2098.81	2181.99	2367.54	2306.23	2236.42	2334.4	2166.01	2297.01	2352.39	2283.12	2250.12	2209.85	2381.22	2338.63	2259.84	2411.17	2257.01	2307.76	2507.31	2172.48	2450.95	2259.82	2262.5	2367.23	2619.55	2572.02	2438.76	2317.74	2263.3	2571.63	2379.04	2637.95	2849.83	2610.13	2574.01	2330.88	2291.92	2263.32	2586.89	2665.31	2750.57	2771.44	2339.33	2644.48	2281.8
	2114.74	2261.57	2102.76	2338.43	2099.31	2182.7	2368.73	2307.25	2236.99	2335.69	2166.65	2298.23	2353.47	2283.64	2250.79	2210.51	2382.27	2339.56	2260.76	2412.65	2257.88	2308.69	2508.17	2172.96	2452.11	2260.74	2262.98	2368.41	2621.09	2573.01	2440.06	2318.51	2263.96	2572.84	2380.4	2639.64	2851.47	2611.08	2575.18	2331.92	2292.63	2264.27	2588.32	2667.02	2751.85	2772.86	2340.25	2645.71	2282.56
	2115.3	2262.5	2103.25	2339.01	2099.81	2183.41	2369.93	2308.28	2237.57	2336.97	2167.28	2299.45	2354.55	2284.16	2251.46	2211.17	2383.33	2340.49	2261.7	2414.13	2258.76	2309.62	2509.04	2173.43	2453.28	2261.67	2263.47	2369.59	2622.64	2574.01	2441.37	2319.29	2264.63	2574.05	2381.76	2641.34	2853.11	2612.04	2576.37	2332.96	2293.33	2265.22	2589.77	2668.72	2753.15	2774.29	2341.18	2646.94	2283.32
	2115.86	2263.43	2103.73	2339.6	2100.31	2184.12	2371.13	2309.32	2238.15	2338.26	2167.93	2300.68	2355.64	2284.69	2252.13	2211.83	2384.39	2341.44	2262.63	2415.62	2259.63	2310.56	2509.91	2173.9	2454.45	2262.6	2263.96	2370.78	2624.19	2575.02	2442.69	2320.08	2265.3	2575.27	2383.13	2643.05	2854.75	2613	2577.56	2334.01	2294.04	2266.18	2591.22	2670.43	2754.46	2775.73	2342.1	2648.17	2284.08
	2116.43	2264.36	2104.22	2340.18	2100.81	2184.84	2372.34	2310.36	2238.73	2339.55	2168.57	2301.91	2356.73	2285.22	2252.79	2212.5	2385.46	2342.38	2263.58	2417.12	2260.51	2311.5	2510.78	2174.37	2455.62	2263.54	2264.45	2371.98	2625.75	2576.03	2444.01	2320.87	2265.97	2576.5	2384.49	2644.77	2856.39	2613.98	2578.75	2335.06	2294.74	2267.13	2592.67	2672.14	2755.77	2777.18	2343.04	2649.4	2284.84
	2116.99	2265.3	2104.71	2340.77	2101.32	2185.56	2373.55	2311.41	2239.32	2340.85	2169.22	2303.16	2357.83	2285.75	2253.46	2213.16	2386.53	2343.33	2264.52	2418.62	2261.4	2312.45	2511.66	2174.84	2456.8	2264.48	2264.95	2373.17	2627.3	2577.05	2445.34	2321.67	2266.65	2577.73	2385.86	2646.49	2858.03	2614.95	2579.95	2336.12	2295.45	2268.09	2594.14	2673.85	2757.1	2778.64	2343.97	2650.63	2285.61
	2117.56	2266.23	2105.21	2341.36	2101.83	2186.28	2374.77	2312.46	2239.91	2342.15	2169.88	2304.4	2358.93	2286.28	2254.12	2213.83	2387.61	2344.29	2265.48	2420.13	2262.28	2313.4	2512.55	2175.31	2457.99	2265.42	2265.44	2374.38	2628.87	2578.07	2446.68	2322.47	2267.33	2578.97	2387.24	2648.22	2859.67	2615.94	2581.15	2337.18	2296.16	2269.06	2595.6	2675.57	2758.43	2780.1	2344.91	2651.87	2286.37
	2118.13	2267.16	2105.7	2341.96	2102.33	2187	2375.99	2313.51	2240.51	2343.45	2170.53	2305.66	2360.04	2286.82	2254.79	2214.51	2388.69	2345.25	2266.44	2421.64	2263.17	2314.35	2513.45	2175.79	2459.18	2266.37	2265.94	2375.59	2630.43	2579.11	2448.03	2323.29	2268.01	2580.21	2388.61	2649.96	2861.31	2616.93	2582.36	2338.25	2296.86	2270.03	2597.08	2677.28	2759.77	2781.57	2345.85	2653.11	2287.13
	2118.71	2268.1	2106.2	2342.55	2102.85	2187.73	2377.21	2314.57	2241.11	2344.76	2171.2	2306.92	2361.15	2287.36	2255.45	2215.18	2389.78	2346.22	2267.4	2423.15	2264.06	2315.31	2514.35	2176.26	2460.38	2267.32	2266.43	2376.8	2632	2580.15	2449.38	2324.1	2268.7	2581.47	2389.99	2651.71	2862.95	2617.92	2583.58	2339.32	2297.57	2271	2598.56	2679	2761.13	2783.05	2346.8	2654.35	2287.89
	2119.28	2269.04	2106.71	2343.15	2103.36	2188.46	2378.44	2315.64	2241.71	2346.07	2171.86	2308.19	2362.27	2287.9	2256.11	2215.86	2390.86	2347.2	2268.37	2424.68	2264.95	2316.27	2515.26	2176.73	2461.58	2268.28	2266.93	2378.02	2633.58	2581.2	2450.74	2324.93	2269.4	2582.72	2391.37	2653.46	2864.59	2618.92	2584.8	2340.39	2298.28	2271.97	2600.05	2680.72	2762.49	2784.53	2347.75	2655.59	2288.66
	2119.86	2269.98	2107.21	2343.75	2103.87	2189.2	2379.67	2316.71	2242.31	2347.39	2172.53	2309.47	2363.39	2288.45	2256.77	2216.54	2391.96	2348.17	2269.34	2426.2	2265.84	2317.24	2516.17	2177.2	2462.78	2269.24	2267.43	2379.24	2635.15	2582.25	2452.11	2325.76	2270.1	2583.99	2392.76	2655.22	2866.24	2619.93	2586.02	2341.47	2298.99	2272.94	2601.54	2682.44	2763.86	2786.02	2348.7	2656.83	2289.42
	2120.44	2270.92	2107.72	2344.35	2104.39	2189.93	2380.91	2317.79	2242.92	2348.71	2173.21	2310.76	2364.51	2288.99	2257.43	2217.22	2393.05	2349.16	2270.32	2427.73	2266.74	2318.21	2517.09	2177.66	2463.99	2270.2	2267.93	2380.46	2636.74	2583.31	2453.49	2326.6	2270.8	2585.25	2394.15	2656.99	2867.88	2620.94	2587.25	2342.55	2299.7	2273.92	2603.04	2684.16	2765.24	2787.52	2349.65	2658.07	2290.18
	2121.02	2271.86	2108.23	2344.95	2104.9	2190.67	2382.15	2318.87	2243.53	2350.03	2173.89	2312.05	2365.64	2289.54	2258.08	2217.9	2394.15	2350.15	2271.3	2429.27	2267.63	2319.19	2518.02	2178.13	2465.21	2271.17	2268.43	2381.69	2638.32	2584.37	2454.87	2327.45	2271.5	2586.53	2395.54	2658.76	2869.52	2621.96	2588.49	2343.63	2300.41	2274.9	2604.54	2685.89	2766.63	2789.02	2350.61	2659.31	2290.95
	2121.6	2272.8	2108.74	2345.56	2105.42	2191.41	2383.39	2319.96	2244.14	2351.36	2174.57	2313.34	2366.78	2290.1	2258.74	2218.58	2395.26	2351.14	2272.29	2430.81	2268.53	2320.17	2518.95	2178.6	2466.43	2272.14	2268.94	2382.93	2639.91	2585.45	2456.26	2328.3	2272.21	2587.81	2396.93	2660.54	2871.17	2622.98	2589.73	2344.72	2301.12	2275.89	2606.05	2687.61	2768.03	2790.54	2351.57	2660.56	2291.71
	2122.18	2273.74	2109.26	2346.17	2105.94	2192.16	2384.64	2321.05	2244.76	2352.69	2175.26	2314.65	2367.92	2290.65	2259.39	2219.27	2396.37	2352.14	2273.29	2432.35	2269.43	2321.15	2519.89	2179.07	2467.65	2273.11	2269.44	2384.17	2641.5	2586.53	2457.66	2329.16	2272.93	2589.1	2398.33	2662.33	2872.81	2624.01	2590.97	2345.81	2301.83	2276.88	2607.57	2689.34	2769.43	2792.05	2352.53	2661.8	2292.48
	2122.77	2274.68	2109.78	2346.78	2106.46	2192.91	2385.89	2322.15	2245.38	2354.03	2175.95	2315.96	2369.06	2291.21	2260.05	2219.96	2397.48	2353.14	2274.28	2433.9	2270.33	2322.14	2520.83	2179.54	2468.88	2274.09	2269.95	2385.41	2643.1	2587.61	2459.07	2330.02	2273.65	2590.39	2399.72	2664.12	2874.46	2625.05	2592.22	2346.91	2302.54	2277.86	2609.09	2691.06	2770.85	2793.58	2353.5	2663.04	2293.24
	2123.36	2275.62	2110.3	2347.39	2106.99	2193.66	2387.15	2323.25	2246	2355.37	2176.64	2317.28	2370.21	2291.77	2260.7	2220.65	2398.6	2354.15	2275.29	2435.46	2271.24	2323.14	2521.78	2180	2470.11	2275.07	2270.46	2386.66	2644.7	2588.7	2460.48	2330.9	2274.37	2591.69	2401.13	2665.93	2876.1	2626.09	2593.48	2348.01	2303.25	2278.86	2610.62	2692.79	2772.27	2795.11	2354.47	2664.29	2294.01
	2123.95	2276.57	2110.82	2348	2107.51	2194.41	2388.41	2324.36	2246.63	2356.71	2177.34	2318.6	2371.36	2292.33	2261.35	2221.34	2399.72	2355.17	2276.3	2437.02	2272.14	2324.13	2522.73	2180.47	2471.35	2276.06	2270.97	2387.91	2646.31	2589.8	2461.9	2331.78	2275.09	2592.99	2402.53	2667.73	2877.75	2627.13	2594.74	2349.11	2303.96	2279.85	2612.15	2694.52	2773.71	2796.65	2355.44	2665.54	2294.77
	2124.54	2277.51	2111.35	2348.62	2108.04	2195.17	2389.67	2325.47	2247.26	2358.05	2178.04	2319.93	2372.52	2292.9	2262	2222.03	2400.84	2356.19	2277.31	2438.58	2273.05	2325.13	2523.69	2180.93	2472.59	2277.05	2271.48	2389.16	2647.91	2590.91	2463.33	2332.66	2275.82	2594.3	2403.94	2669.55	2879.39	2628.18	2596	2350.22	2304.68	2280.85	2613.69	2696.25	2775.15	2798.19	2356.42	2666.78	2295.54
	2125.13	2278.46	2111.88	2349.24	2108.56	2195.93	2390.94	2326.59	2247.89	2359.4	2178.75	2321.27	2373.68	2293.47	2262.65	2222.73	2401.97	2357.21	2278.33	2440.15	2273.96	2326.14	2524.66	2181.4	2473.84	2278.04	2271.99	2390.42	2649.53	2592.02	2464.76	2333.55	2276.56	2595.62	2405.34	2671.37	2881.04	2629.24	2597.27	2351.33	2305.39	2281.85	2615.24	2697.98	2776.6	2799.74	2357.4	2668.03	2296.3
	2125.73	2279.41	2112.41	2349.86	2109.09	2196.69	2392.21	2327.71	2248.53	2360.76	2179.46	2322.61	2374.84	2294.04	2263.29	2223.43	2403.1	2358.24	2279.35	2441.72	2274.87	2327.15	2525.63	2181.86	2475.09	2279.04	2272.51	2391.68	2651.14	2593.13	2466.2	2334.45	2277.29	2596.94	2406.76	2673.2	2882.68	2630.3	2598.54	2352.45	2306.1	2282.85	2616.79	2699.72	2778.06	2801.3	2358.38	2669.27	2297.07
	2126.33	2280.35	2112.95	2350.48	2109.62	2197.46	2393.49	2328.84	2249.17	2362.11	2180.17	2323.96	2376.01	2294.61	2263.94	2224.13	2404.24	2359.27	2280.38	2443.3	2275.79	2328.16	2526.6	2182.33	2476.35	2280.04	2273.02	2392.95	2652.76	2594.26	2467.65	2335.36	2278.03	2598.27	2408.17	2675.04	2884.32	2631.37	2599.81	2353.57	2306.82	2283.86	2618.34	2701.45	2779.52	2802.86	2359.36	2670.51	2297.83
	2126.93	2281.3	2113.48	2351.11	2110.15	2198.23	2394.77	2329.98	2249.81	2363.47	2180.89	2325.31	2377.18	2295.19	2264.59	2224.83	2405.37	2360.31	2281.41	2444.88	2276.7	2329.18	2527.58	2182.79	2477.61	2281.04	2273.54	2394.22	2654.38	2595.39	2469.11	2336.27	2278.78	2599.6	2409.58	2676.88	2885.97	2632.44	2601.1	2354.69	2307.53	2284.86	2619.9	2703.19	2781	2804.43	2360.35	2671.76	2298.6
	2127.53	2282.25	2114.02	2351.73	2110.68	2199	2396.05	2331.11	2250.46	2364.84	2181.62	2326.68	2378.36	2295.77	2265.23	2225.53	2406.52	2361.35	2282.45	2446.46	2277.62	2330.2	2528.57	2183.25	2478.88	2282.05	2274.06	2395.49	2656.01	2596.52	2470.57	2337.19	2279.53	2600.94	2411	2678.72	2887.61	2633.52	2602.38	2355.81	2308.25	2285.87	2621.47	2704.92	2782.48	2806	2361.34	2673	2299.36
	2128.13	2283.2	2114.57	2352.36	2111.22	2199.77	2397.34	2332.26	2251.1	2366.2	2182.34	2328.04	2379.54	2296.35	2265.87	2226.24	2407.66	2362.4	2283.5	2448.05	2278.53	2331.23	2529.56	2183.72	2480.15	2283.06	2274.58	2396.77	2657.64	2597.66	2472.04	2338.11	2280.28	2602.28	2412.42	2680.58	2889.26	2634.61	2603.67	2356.94	2308.96	2286.89	2623.04	2706.66	2783.97	2807.58	2362.33	2674.24	2300.13
	2128.74	2284.15	2115.11	2352.99	2111.75	2200.55	2398.63	2333.4	2251.75	2367.58	2183.07	2329.42	2380.73	2296.93	2266.51	2226.94	2408.81	2363.45	2284.54	2449.64	2279.45	2332.26	2530.56	2184.18	2481.42	2284.08	2275.1	2398.05	2659.27	2598.81	2473.52	2339.05	2281.03	2603.63	2413.85	2682.44	2890.9	2635.69	2604.96	2358.08	2309.68	2287.9	2624.62	2708.39	2785.47	2809.16	2363.33	2675.49	2300.89
	2129.34	2285.1	2115.66	2353.63	2112.29	2201.33	2399.93	2334.56	2252.41	2368.95	2183.81	2330.8	2381.92	2297.52	2267.15	2227.65	2409.96	2364.51	2285.6	2451.24	2280.37	2333.29	2531.56	2184.64	2482.7	2285.1	2275.62	2399.34	2660.91	2599.96	2475	2339.98	2281.79	2604.99	2415.27	2684.3	2892.54	2636.79	2606.26	2359.21	2310.39	2288.92	2626.21	2710.13	2786.98	2810.76	2364.32	2676.73	2301.66
	2129.95	2286.05	2116.21	2354.26	2112.83	2202.11	2401.23	2335.71	2253.07	2370.33	2184.55	2332.19	2383.11	2298.11	2267.79	2228.36	2411.12	2365.57	2286.65	2452.84	2281.3	2334.33	2532.56	2185.1	2483.99	2286.12	2276.14	2400.63	2662.54	2601.12	2476.49	2340.93	2282.56	2606.35	2416.7	2686.18	2894.18	2637.89	2607.56	2360.35	2311.11	2289.94	2627.79	2711.87	2788.5	2812.35	2365.32	2677.96	2302.42
	2130.56	2287.01	2116.76	2354.9	2113.36	2202.9	2402.53	2336.88	2253.72	2371.71	2185.29	2333.58	2384.31	2298.7	2268.43	2229.07	2412.28	2366.64	2287.72	2454.45	2282.22	2335.37	2533.57	2185.56	2485.27	2287.15	2276.67	2401.92	2664.19	2602.28	2477.99	2341.88	2283.32	2607.72	2418.13	2688.06	2895.83	2638.99	2608.87	2361.5	2311.83	2290.96	2629.39	2713.61	2790.02	2813.95	2366.33	2679.2	2303.19
	2131.17	2287.96	2117.31	2355.54	2113.9	2203.69	2403.84	2338.04	2254.39	2373.1	2186.03	2334.98	2385.51	2299.3	2269.06	2229.78	2413.44	2367.71	2288.78	2456.05	2283.14	2336.41	2534.59	2186.01	2486.57	2288.18	2277.19	2403.21	2665.83	2603.45	2479.49	2342.84	2284.09	2609.09	2419.56	2689.94	2897.47	2640.1	2610.18	2362.65	2312.54	2291.98	2630.99	2715.34	2791.55	2815.56	2367.33	2680.44	2303.95
	2131.78	2288.91	2117.87	2356.18	2114.45	2204.48	2405.15	2339.22	2255.05	2374.48	2186.78	2336.38	2386.71	2299.9	2269.7	2230.5	2414.61	2368.79	2289.86	2457.67	2284.07	2337.46	2535.61	2186.47	2487.86	2289.21	2277.72	2404.51	2667.48	2604.62	2481	2343.8	2284.86	2610.46	2420.99	2691.83	2899.11	2641.21	2611.49	2363.8	2313.26	2293.01	2632.59	2717.08	2793.09	2817.17	2368.34	2681.67	2304.71
	2132.4	2289.87	2118.43	2356.82	2114.99	2205.28	2406.46	2340.39	2255.72	2375.88	2187.54	2337.79	2387.92	2300.5	2270.33	2231.21	2415.78	2369.87	2290.93	2459.28	2285	2338.51	2536.63	2186.93	2489.16	2290.25	2278.25	2405.81	2669.13	2605.8	2482.52	2344.77	2285.64	2611.85	2422.43	2693.73	2900.75	2642.33	2612.81	2364.95	2313.98	2294.04	2634.2	2718.82	2794.64	2818.79	2369.35	2682.9	2305.48
	2133.02	2290.82	2118.99	2357.47	2115.53	2206.08	2407.78	2341.57	2256.39	2377.27	2188.3	2339.21	2389.13	2301.1	2270.97	2231.93	2416.95	2370.95	2292.02	2460.9	2285.93	2339.57	2537.66	2187.38	2490.47	2291.29	2278.78	2407.12	2670.79	2606.99	2484.04	2345.75	2286.42	2613.23	2423.87	2695.63	2902.39	2643.46	2614.13	2366.11	2314.7	2295.07	2635.82	2720.56	2796.2	2820.41	2370.37	2684.13	2306.24
	2133.63	2291.78	2119.56	2358.11	2116.08	2206.88	2409.1	2342.76	2257.07	2378.67	2189.06	2340.63	2390.35	2301.71	2271.6	2232.65	2418.13	2372.04	2293.1	2462.52	2286.86	2340.63	2538.7	2187.84	2491.78	2292.34	2279.31	2408.43	2672.45	2608.18	2485.57	2346.74	2287.2	2614.62	2425.31	2697.54	2904.02	2644.58	2615.45	2367.27	2315.42	2296.1	2637.44	2722.3	2797.76	2822.04	2371.38	2685.36	2307
	2134.25	2292.73	2120.12	2358.76	2116.62	2207.68	2410.43	2343.95	2257.74	2380.07	2189.82	2342.06	2391.57	2302.32	2272.23	2233.37	2419.31	2373.13	2294.19	2464.15	2287.79	2341.69	2539.73	2188.29	2493.09	2293.39	2279.84	2409.74	2674.11	2609.37	2487.11	2347.73	2287.99	2616.02	2426.75	2699.45	2905.66	2645.72	2616.78	2368.43	2316.13	2297.14	2639.06	2724.04	2799.33	2823.67	2372.4	2686.59	2307.76
	2134.88	2293.69	2120.69	2359.41	2117.17	2208.49	2411.76	2345.15	2258.42	2381.48	2190.59	2343.5	2392.79	2302.93	2272.86	2234.09	2420.49	2374.23	2295.29	2465.78	2288.72	2342.76	2540.77	2188.74	2494.41	2294.44	2280.38	2411.05	2675.78	2610.57	2488.66	2348.72	2288.78	2617.42	2428.19	2701.37	2907.3	2646.86	2618.11	2369.6	2316.85	2298.17	2640.69	2725.78	2800.91	2825.31	2373.42	2687.81	2308.52
	2135.5	2294.65	2121.26	2360.07	2117.72	2209.3	2413.09	2346.35	2259.11	2382.89	2191.36	2344.94	2394.02	2303.54	2273.49	2234.81	2421.68	2375.33	2296.39	2467.41	2289.66	2343.83	2541.82	2189.2	2495.73	2295.5	2280.91	2412.37	2677.44	2611.78	2490.21	2349.73	2289.58	2618.83	2429.64	2703.29	2908.93	2648	2619.45	2370.77	2317.57	2299.21	2642.33	2727.51	2802.5	2826.95	2374.45	2689.03	2309.28
	2136.12	2295.6	2121.84	2360.72	2118.27	2210.11	2414.43	2347.55	2259.79	2384.3	2192.14	2346.38	2395.25	2304.16	2274.11	2235.53	2422.86	2376.44	2297.5	2469.05	2290.59	2344.9	2542.87	2189.65	2497.06	2296.56	2281.45	2413.69	2679.11	2612.99	2491.76	2350.74	2290.37	2620.24	2431.09	2705.22	2910.56	2649.15	2620.79	2371.95	2318.29	2300.25	2643.97	2729.25	2804.09	2828.6	2375.47	2690.25	2310.04
	2136.75	2296.56	2122.41	2361.38	2118.82	2210.93	2415.77	2348.76	2260.48	2385.71	2192.92	2347.83	2396.49	2304.78	2274.74	2236.26	2424.06	2377.55	2298.61	2470.68	2291.53	2345.98	2543.93	2190.1	2498.39	2297.62	2281.99	2415.02	2680.79	2614.21	2493.33	2351.75	2291.17	2621.66	2432.54	2707.16	2912.2	2650.3	2622.13	2373.12	2319.01	2301.3	2645.61	2730.99	2805.7	2830.25	2376.5	2691.47	2310.8
	2137.38	2297.52	2122.99	2362.03	2119.37	2211.75	2417.11	2349.98	2261.17	2387.13	2193.71	2349.29	2397.73	2305.4	2275.36	2236.98	2425.25	2378.66	2299.72	2472.33	2292.47	2347.06	2544.98	2190.55	2499.73	2298.69	2282.53	2416.34	2682.47	2615.43	2494.89	2352.78	2291.98	2623.08	2433.99	2709.1	2913.83	2651.46	2623.48	2374.3	2319.73	2302.34	2647.26	2732.73	2807.31	2831.91	2377.53	2692.68	2311.56
	2138.01	2298.48	2123.58	2362.7	2119.92	2212.57	2418.46	2351.2	2261.86	2388.56	2194.49	2350.75	2398.97	2306.03	2275.98	2237.71	2426.45	2379.78	2300.84	2473.97	2293.41	2348.14	2546.05	2190.99	2501.06	2299.76	2283.07	2417.67	2684.15	2616.65	2496.47	2353.81	2292.78	2624.51	2435.44	2711.04	2915.46	2652.62	2624.82	2375.49	2320.46	2303.39	2648.92	2734.47	2808.92	2833.57	2378.57	2693.89	2312.32
	2138.64	2299.44	2124.16	2363.36	2120.47	2213.39	2419.81	2352.42	2262.56	2389.98	2195.29	2352.22	2400.21	2306.66	2276.61	2238.44	2427.65	2380.9	2301.96	2475.62	2294.35	2349.23	2547.11	2191.44	2502.41	2300.83	2283.61	2419	2685.83	2617.89	2498.05	2354.84	2293.59	2625.94	2436.9	2712.99	2917.09	2653.79	2626.18	2376.67	2321.18	2304.44	2650.58	2736.2	2810.55	2835.23	2379.6	2695.09	2313.08
	2139.27	2300.4	2124.74	2364.02	2121.02	2214.22	2421.17	2353.65	2263.26	2391.41	2196.08	2353.7	2401.46	2307.29	2277.23	2239.17	2428.85	2382.03	2303.09	2477.27	2295.29	2350.32	2548.18	2191.89	2503.75	2301.91	2284.15	2420.34	2687.51	2619.12	2499.64	2355.89	2294.41	2627.38	2438.35	2714.95	2918.72	2654.96	2627.53	2377.86	2321.9	2305.49	2652.24	2737.94	2812.18	2836.9	2380.64	2696.3	2313.83
	2139.9	2301.36	2125.33	2364.69	2121.58	2215.05	2422.53	2354.88	2263.96	2392.84	2196.88	2355.17	2402.71	2307.92	2277.85	2239.9	2430.06	2383.16	2304.23	2478.92	2296.23	2351.41	2549.26	2192.33	2505.11	2302.99	2284.7	2421.67	2689.2	2620.36	2501.24	2356.94	2295.22	2628.82	2439.81	2716.91	2920.34	2656.14	2628.89	2379.06	2322.62	2306.54	2653.91	2739.68	2813.82	2838.57	2381.68	2697.5	2314.59
	2140.54	2302.32	2125.92	2365.36	2122.13	2215.89	2423.89	2356.12	2264.67	2394.28	2197.69	2356.66	2403.97	2308.56	2278.47	2240.63	2431.27	2384.29	2305.36	2480.58	2297.17	2352.51	2550.33	2192.78	2506.46	2304.08	2285.24	2423.01	2690.89	2621.61	2502.84	2357.99	2296.04	2630.27	2441.27	2718.87	2921.97	2657.32	2630.25	2380.25	2323.34	2307.6	2655.59	2741.41	2815.46	2840.25	2382.72	2698.69	2315.34
	2141.18	2303.28	2126.52	2366.02	2122.69	2216.72	2425.26	2357.36	2265.37	2395.72	2198.49	2358.15	2405.23	2309.2	2279.08	2241.36	2432.48	2385.43	2306.51	2482.24	2298.12	2353.61	2551.41	2193.22	2507.82	2305.17	2285.79	2424.36	2692.59	2622.86	2504.45	2359.05	2296.86	2631.72	2442.73	2720.85	2923.59	2658.5	2631.61	2381.45	2324.07	2308.65	2657.26	2743.14	2817.11	2841.93	2383.77	2699.88	2316.1
	2141.82	2304.24	2127.11	2366.7	2123.25	2217.56	2426.63	2358.61	2266.08	2397.16	2199.3	2359.64	2406.49	2309.84	2279.7	2242.1	2433.69	2386.57	2307.65	2483.9	2299.06	2354.71	2552.5	2193.66	2509.18	2306.26	2286.34	2425.7	2694.28	2624.11	2506.06	2360.12	2297.69	2633.18	2444.2	2722.82	2925.21	2659.69	2632.98	2382.65	2324.79	2309.71	2658.95	2744.88	2818.77	2843.61	2384.81	2701.07	2316.85
	2142.46	2305.2	2127.71	2367.37	2123.81	2218.4	2428	2359.86	2266.79	2398.6	2200.12	2361.14	2407.75	2310.49	2280.31	2242.83	2434.91	2387.72	2308.81	2485.57	2300.01	2355.82	2553.58	2194.1	2510.55	2307.36	2286.89	2427.05	2695.98	2625.37	2507.68	2361.2	2298.52	2634.64	2445.66	2724.8	2926.83	2660.88	2634.35	2383.86	2325.51	2310.77	2660.64	2746.61	2820.44	2845.3	2385.86	2702.25	2317.6
	2143.1	2306.16	2128.31	2368.04	2124.37	2219.25	2429.38	2361.12	2267.51	2400.05	2200.94	2362.65	2409.02	2311.14	2280.93	2243.57	2436.13	2388.87	2309.96	2487.23	2300.96	2356.93	2554.68	2194.54	2511.92	2308.45	2287.44	2428.4	2697.69	2626.64	2509.3	2362.28	2299.35	2636.1	2447.13	2726.79	2928.45	2662.08	2635.72	2385.07	2326.24	2311.83	2662.33	2748.34	2822.11	2846.99	2386.91	2703.43	2318.35
	2143.74	2307.12	2128.91	2368.72	2124.93	2220.1	2430.76	2362.38	2268.23	2401.5	2201.76	2364.16	2410.29	2311.79	2281.54	2244.3	2437.35	2390.02	2311.12	2488.9	2301.91	2358.04	2555.77	2194.98	2513.29	2309.56	2287.99	2429.75	2699.39	2627.9	2510.94	2363.37	2300.18	2637.57	2448.6	2728.77	2930.06	2663.29	2637.1	2386.28	2326.96	2312.89	2664.02	2750.07	2823.79	2848.69	2387.96	2704.61	2319.1
	2144.38	2308.08	2129.52	2369.4	2125.49	2220.95	2432.15	2363.64	2268.95	2402.95	2202.58	2365.68	2411.57	2312.44	2282.15	2245.04	2438.58	2391.18	2312.29	2490.58	2302.85	2359.16	2556.87	2195.42	2514.67	2310.66	2288.54	2431.1	2701.1	2629.18	2512.57	2364.46	2301.02	2639.04	2450.06	2730.77	2931.68	2664.49	2638.48	2387.49	2327.68	2313.96	2665.73	2751.8	2825.48	2850.38	2389.02	2705.78	2319.85
	2145.03	2309.04	2130.12	2370.08	2126.05	2221.8	2433.53	2364.91	2269.67	2404.41	2203.41	2367.2	2412.85	2313.1	2282.76	2245.78	2439.8	2392.34	2313.46	2492.25	2303.8	2360.28	2557.97	2195.85	2516.05	2311.77	2289.1	2432.46	2702.81	2630.46	2514.22	2365.56	2301.86	2640.52	2451.53	2732.77	2933.29	2665.7	2639.86	2388.71	2328.41	2315.02	2667.43	2753.53	2827.17	2852.09	2390.08	2706.95	2320.6
	2145.68	2310.01	2130.73	2370.76	2126.61	2222.66	2434.93	2366.18	2270.39	2405.87	2204.24	2368.72	2414.13	2313.76	2283.37	2246.52	2441.03	2393.51	2314.63	2493.93	2304.76	2361.4	2559.07	2196.29	2517.44	2312.89	2289.65	2433.82	2704.52	2631.74	2515.87	2366.67	2302.7	2642.01	2453.01	2734.77	2934.9	2666.92	2641.24	2389.93	2329.13	2316.09	2669.14	2755.26	2828.88	2853.79	2391.13	2708.11	2321.34
	2146.33	2310.97	2131.34	2371.45	2127.17	2223.52	2436.32	2367.46	2271.12	2407.33	2205.08	2370.25	2415.41	2314.42	2283.98	2247.26	2442.26	2394.67	2315.81	2495.61	2305.71	2362.53	2560.18	2196.72	2518.83	2314	2290.21	2435.18	2706.24	2633.02	2517.52	2367.78	2303.55	2643.49	2454.48	2736.78	2936.51	2668.14	2642.63	2391.15	2329.86	2317.16	2670.86	2756.99	2830.58	2855.5	2392.19	2709.27	2322.09
	2146.98	2311.93	2131.96	2372.13	2127.74	2224.38	2437.72	2368.74	2271.85	2408.8	2205.92	2371.79	2416.7	2315.09	2284.58	2248	2443.5	2395.85	2316.99	2497.29	2306.66	2363.65	2561.29	2197.15	2520.22	2315.12	2290.77	2436.54	2707.96	2634.31	2519.18	2368.9	2304.4	2644.99	2455.96	2738.79	2938.12	2669.36	2644.01	2392.37	2330.58	2318.23	2672.57	2758.71	2832.3	2857.21	2393.26	2710.43	2322.83
	2147.63	2312.89	2132.57	2372.82	2128.3	2225.25	2439.12	2370.02	2272.58	2410.27	2206.77	2373.33	2417.99	2315.76	2285.19	2248.74	2444.74	2397.02	2318.18	2498.97	2307.62	2364.78	2562.41	2197.58	2521.62	2316.25	2291.33	2437.91	2709.68	2635.61	2520.84	2370.02	2305.25	2646.48	2457.43	2740.8	2939.73	2670.59	2645.41	2393.6	2331.31	2319.3	2674.3	2760.43	2834.02	2858.93	2394.32	2711.59	2323.58
	2148.28	2313.85	2133.19	2373.51	2128.87	2226.12	2440.53	2371.31	2273.32	2411.74	2207.61	2374.87	2419.28	2316.43	2285.79	2249.48	2445.98	2398.2	2319.37	2500.66	2308.57	2365.92	2563.52	2198.01	2523.02	2317.37	2291.89	2439.28	2711.4	2636.91	2522.52	2371.16	2306.1	2647.98	2458.91	2742.82	2941.33	2671.82	2646.8	2394.83	2332.03	2320.38	2676.02	2762.16	2835.75	2860.65	2395.39	2712.74	2324.32
	2148.94	2314.82	2133.81	2374.19	2129.44	2226.99	2441.94	2372.6	2274.05	2413.22	2208.46	2376.42	2420.58	2317.1	2286.4	2250.23	2447.22	2399.38	2320.57	2502.35	2309.53	2367.05	2564.64	2198.44	2524.42	2318.5	2292.45	2440.65	2713.12	2638.21	2524.19	2372.29	2306.96	2649.49	2460.39	2744.84	2942.93	2673.06	2648.2	2396.07	2332.76	2321.45	2677.76	2763.88	2837.48	2862.37	2396.45	2713.89	2325.06
	2149.6	2315.78	2134.43	2374.89	2130	2227.86	2443.35	2373.9	2274.79	2414.69	2209.32	2377.98	2421.88	2317.78	2287	2250.97	2448.46	2400.57	2321.77	2504.04	2310.48	2368.19	2565.77	2198.87	2525.83	2319.64	2293.02	2442.02	2714.85	2639.52	2525.87	2373.44	2307.82	2651	2461.87	2746.87	2944.53	2674.3	2649.6	2397.3	2333.48	2322.53	2679.49	2765.6	2839.22	2864.1	2397.52	2715.03	2325.8
	2150.25	2316.74	2135.06	2375.58	2130.57	2228.74	2444.77	2375.2	2275.53	2416.17	2210.18	2379.54	2423.18	2318.46	2287.6	2251.72	2449.71	2401.76	2322.97	2505.73	2311.44	2369.33	2566.9	2199.3	2527.24	2320.77	2293.58	2443.39	2716.58	2640.83	2527.56	2374.58	2308.68	2652.51	2463.35	2748.9	2946.13	2675.55	2651	2398.54	2334.21	2323.61	2681.23	2767.31	2840.97	2865.83	2398.59	2716.17	2326.55
	2150.91	2317.71	2135.69	2376.27	2131.14	2229.62	2446.19	2376.51	2276.28	2417.66	2211.04	2381.1	2424.48	2319.15	2288.2	2252.46	2450.96	2402.95	2324.18	2507.43	2312.4	2370.48	2568.03	2199.72	2528.65	2321.91	2294.15	2444.77	2718.32	2642.14	2529.25	2375.74	2309.54	2654.03	2464.83	2750.93	2947.72	2676.79	2652.4	2399.78	2334.93	2324.69	2682.97	2769.03	2842.72	2867.56	2399.66	2717.32	2327.28
	2151.57	2318.67	2136.31	2376.97	2131.71	2230.5	2447.61	2377.81	2277.02	2419.14	2211.9	2382.67	2425.79	2319.83	2288.79	2253.21	2452.21	2404.15	2325.4	2509.12	2313.36	2371.63	2569.16	2200.15	2530.07	2323.06	2294.72	2446.14	2720.05	2643.46	2530.95	2376.9	2310.41	2655.55	2466.32	2752.97	2949.32	2678.05	2653.81	2401.03	2335.66	2325.77	2684.72	2770.75	2844.48	2869.3	2400.74	2718.45	2328.02
	2152.24	2319.63	2136.95	2377.66	2132.28	2231.38	2449.03	2379.13	2277.77	2420.63	2212.77	2384.24	2427.1	2320.52	2289.39	2253.96	2453.46	2405.34	2326.61	2510.82	2314.33	2372.78	2570.29	2200.57	2531.49	2324.2	2295.29	2447.52	2721.79	2644.78	2532.65	2378.07	2311.28	2657.08	2467.8	2755.01	2950.91	2679.3	2655.22	2402.27	2336.38	2326.85	2686.47	2772.46	2846.25	2871.04	2401.81	2719.59	2328.76
	2152.9	2320.59	2137.58	2378.36	2132.85	2232.27	2450.46	2380.44	2278.52	2422.12	2213.64	2385.82	2428.41	2321.21	2289.99	2254.7	2454.72	2406.55	2327.84	2512.53	2315.29	2373.93	2571.43	2200.99	2532.92	2325.35	2295.86	2448.9	2723.53	2646.11	2534.35	2379.24	2312.15	2658.61	2469.29	2757.05	2952.5	2680.57	2656.63	2403.52	2337.11	2327.94	2688.23	2774.17	2848.02	2872.78	2402.89	2720.72	2329.5
	2153.57	2321.56	2138.22	2379.06	2133.42	2233.16	2451.9	2381.76	2279.27	2423.62	2214.52	2387.4	2429.73	2321.91	2290.58	2255.45	2455.98	2407.75	2329.06	2514.23	2316.25	2375.08	2572.58	2201.41	2534.34	2326.5	2296.43	2450.29	2725.27	2647.44	2536.06	2380.42	2313.02	2660.14	2470.78	2759.09	2954.09	2681.83	2658.04	2404.77	2337.84	2329.02	2689.99	2775.88	2849.8	2874.53	2403.96	2721.85	2330.23
	2154.23	2322.52	2138.85	2379.76	2134	2234.05	2453.33	2383.08	2280.03	2425.12	2215.4	2388.99	2431.05	2322.61	2291.17	2256.2	2457.24	2408.96	2330.29	2515.93	2317.22	2376.24	2573.72	2201.83	2535.77	2327.66	2297.01	2451.67	2727.02	2648.77	2537.78	2381.6	2313.9	2661.68	2472.26	2761.14	2955.67	2683.1	2659.46	2406.03	2338.56	2330.11	2691.75	2777.59	2851.59	2876.27	2405.04	2722.98	2330.97
	2154.9	2323.48	2139.49	2380.47	2134.57	2234.95	2454.77	2384.41	2280.78	2426.62	2216.28	2390.58	2432.37	2323.31	2291.76	2256.95	2458.5	2410.17	2331.53	2517.64	2318.19	2377.4	2574.87	2202.25	2537.21	2328.82	2297.58	2453.06	2728.77	2650.11	2539.5	2382.79	2314.78	2663.22	2473.75	2763.2	2957.26	2684.37	2660.88	2407.29	2339.29	2331.19	2693.52	2779.29	2853.38	2878.02	2406.12	2724.1	2331.7
	2155.57	2324.44	2140.14	2381.17	2135.14	2235.85	2456.22	2385.74	2281.54	2428.12	2217.16	2392.17	2433.69	2324.02	2292.35	2257.7	2459.77	2411.39	2332.76	2519.35	2319.15	2378.56	2576.02	2202.66	2538.64	2329.98	2298.16	2454.44	2730.52	2651.45	2541.22	2383.98	2315.66	2664.77	2475.24	2765.25	2958.84	2685.65	2662.3	2408.55	2340.01	2332.28	2695.29	2780.99	2855.18	2879.78	2407.2	2725.23	2332.44
	2156.25	2325.4	2140.78	2381.87	2135.72	2236.75	2457.66	2387.07	2282.3	2429.62	2218.05	2393.77	2435.02	2324.72	2292.94	2258.45	2461.03	2412.61	2334.01	2521.06	2320.12	2379.73	2577.17	2203.08	2540.08	2331.15	2298.74	2455.83	2732.27	2652.8	2542.95	2385.18	2316.54	2666.32	2476.74	2767.31	2960.42	2686.93	2663.73	2409.81	2340.74	2333.37	2697.06	2782.7	2856.98	2881.54	2408.28	2726.35	2333.17
	2156.92	2326.37	2141.43	2382.58	2136.29	2237.65	2459.11	2388.41	2283.06	2431.13	2218.95	2395.37	2436.35	2325.43	2293.53	2259.2	2462.3	2413.83	2335.25	2522.77	2321.09	2380.89	2578.33	2203.49	2541.53	2332.31	2299.32	2457.23	2734.03	2654.15	2544.68	2386.39	2317.42	2667.88	2478.23	2769.37	2961.99	2688.21	2665.15	2411.07	2341.46	2334.46	2698.84	2784.39	2858.79	2883.3	2409.36	2727.47	2333.9
	2157.59	2327.33	2142.08	2383.28	2136.87	2238.56	2460.56	2389.75	2283.83	2432.64	2219.84	2396.97	2437.68	2326.15	2294.11	2259.96	2463.57	2415.05	2336.5	2524.49	2322.07	2382.06	2579.49	2203.91	2542.97	2333.49	2299.9	2458.62	2735.78	2655.5	2546.42	2387.6	2318.31	2669.44	2479.72	2771.43	2963.57	2689.5	2666.58	2412.34	2342.19	2335.56	2700.62	2786.09	2860.61	2885.06	2410.45	2728.59	2334.63
	2158.27	2328.29	2142.73	2383.99	2137.45	2239.47	2462.02	2391.09	2284.59	2434.15	2220.74	2398.58	2439.02	2326.86	2294.7	2260.71	2464.85	2416.28	2337.76	2526.2	2323.04	2383.23	2580.65	2204.32	2544.42	2334.66	2300.48	2460.01	2737.54	2656.85	2548.16	2388.82	2319.2	2671	2481.22	2773.5	2965.14	2690.79	2668.01	2413.61	2342.91	2336.65	2702.41	2787.79	2862.43	2886.82	2411.53	2729.7	2335.36
	2158.95	2329.25	2143.38	2384.7	2138.03	2240.38	2463.48	2392.44	2285.36	2435.67	2221.65	2400.2	2440.35	2327.58	2295.28	2261.46	2466.12	2417.51	2339.02	2527.92	2324.01	2384.41	2581.82	2204.73	2545.87	2335.84	2301.07	2461.41	2739.31	2658.21	2549.9	2390.04	2320.09	2672.57	2482.71	2775.56	2966.71	2692.09	2669.45	2414.88	2343.64	2337.74	2704.2	2789.48	2864.26	2888.59	2412.62	2730.82	2336.09
	2159.63	2330.21	2144.04	2385.41	2138.61	2241.3	2464.94	2393.79	2286.13	2437.19	2222.55	2401.81	2441.69	2328.31	2295.86	2262.21	2467.4	2418.74	2340.28	2529.64	2324.99	2385.58	2582.99	2205.14	2547.33	2337.02	2301.65	2462.81	2741.07	2659.57	2551.65	2391.27	2320.98	2674.14	2484.21	2777.63	2968.28	2693.39	2670.88	2416.15	2344.37	2338.84	2705.99	2791.17	2866.1	2890.36	2413.7	2731.93	2336.82
	2160.31	2331.17	2144.7	2386.12	2139.18	2242.21	2466.41	2395.14	2286.9	2438.71	2223.46	2403.43	2443.03	2329.03	2296.44	2262.97	2468.68	2419.98	2341.54	2531.36	2325.96	2386.76	2584.16	2205.55	2548.78	2338.2	2302.24	2464.2	2742.84	2660.94	2553.4	2392.5	2321.88	2675.71	2485.71	2779.7	2969.84	2694.69	2672.32	2417.43	2345.09	2339.94	2707.79	2792.86	2867.94	2892.14	2414.79	2733.05	2337.54
	2160.99	2332.13	2145.36	2386.83	2139.77	2243.13	2467.88	2396.5	2287.68	2440.23	2224.37	2405.06	2444.38	2329.76	2297.02	2263.72	2469.96	2421.22	2342.82	2533.08	2326.94	2387.94	2585.33	2205.95	2550.24	2339.39	2302.83	2465.6	2744.61	2662.31	2555.16	2393.74	2322.77	2677.29	2487.21	2781.78	2971.41	2696	2673.76	2418.71	2345.81	2341.03	2709.59	2794.54	2869.79	2893.91	2415.88	2734.16	2338.27
	2161.68	2333.09	2146.02	2387.55	2140.35	2244.05	2469.35	2397.86	2288.45	2441.75	2225.29	2406.69	2445.72	2330.5	2297.6	2264.48	2471.24	2422.46	2344.09	2534.8	2327.92	2389.12	2586.51	2206.36	2551.71	2340.58	2303.42	2467.01	2746.38	2663.68	2556.92	2394.98	2323.67	2678.87	2488.71	2783.85	2972.97	2697.31	2675.2	2419.99	2346.54	2342.13	2711.39	2796.23	2871.64	2895.69	2416.97	2735.27	2339
	2162.36	2334.05	2146.69	2388.26	2140.93	2244.98	2470.82	2399.22	2289.23	2443.28	2226.21	2408.32	2447.07	2331.23	2298.17	2265.23	2472.53	2423.7	2345.37	2536.53	2328.9	2390.3	2587.69	2206.76	2553.17	2341.77	2304.01	2468.41	2748.15	2665.06	2558.68	2396.23	2324.57	2680.46	2490.21	2785.93	2974.52	2698.62	2676.65	2421.27	2347.26	2343.23	2713.2	2797.91	2873.5	2897.47	2418.05	2736.37	2339.72
	2163.05	2335.01	2147.35	2388.97	2141.51	2245.9	2472.3	2400.59	2290.01	2444.81	2227.13	2409.95	2448.42	2331.97	2298.75	2265.99	2473.81	2424.95	2346.65	2538.25	2329.88	2391.49	2588.87	2207.17	2554.64	2342.97	2304.61	2469.81	2749.93	2666.43	2560.45	2397.48	2325.47	2682.05	2491.71	2788.01	2976.08	2699.94	2678.09	2422.56	2347.99	2344.33	2715.01	2799.58	2875.36	2899.26	2419.14	2737.48	2340.44
	2163.74	2335.97	2148.02	2389.69	2142.09	2246.83	2473.78	2401.95	2290.79	2446.34	2228.06	2411.59	2449.78	2332.71	2299.32	2266.74	2475.1	2426.2	2347.94	2539.98	2330.87	2392.67	2590.05	2207.57	2556.11	2344.17	2305.21	2471.22	2751.7	2667.82	2562.22	2398.74	2326.37	2683.64	2493.21	2790.09	2977.63	2701.26	2679.54	2423.85	2348.71	2345.44	2716.82	2801.26	2877.23	2901.04	2420.23	2738.59	2341.17
	2164.43	2336.93	2148.69	2390.41	2142.68	2247.77	2475.27	2403.32	2291.57	2447.88	2228.99	2413.23	2451.13	2333.46	2299.89	2267.5	2476.39	2427.45	2349.23	2541.71	2331.85	2393.86	2591.24	2207.97	2557.58	2345.37	2305.8	2472.62	2753.48	2669.2	2563.99	2400.01	2327.28	2685.24	2494.71	2792.17	2979.18	2702.59	2680.99	2425.14	2349.44	2346.54	2718.64	2802.93	2879.11	2902.83	2421.32	2739.7	2341.89
	2165.12	2337.89	2149.37	2391.12	2143.26	2248.7	2476.75	2404.7	2292.36	2449.42	2229.92	2414.88	2452.49	2334.21	2300.46	2268.25	2477.69	2428.71	2350.52	2543.44	2332.84	2395.05	2592.43	2208.37	2559.06	2346.57	2306.4	2474.03	2755.26	2670.59	2565.77	2401.28	2328.18	2686.84	2496.22	2794.26	2980.73	2703.91	2682.44	2426.43	2350.16	2347.64	2720.46	2804.6	2880.99	2904.62	2422.42	2740.8	2342.61
	2165.81	2338.84	2150.04	2391.84	2143.85	2249.64	2478.24	2406.07	2293.14	2450.95	2230.86	2416.53	2453.85	2334.96	2301.03	2269.01	2478.98	2429.96	2351.82	2545.17	2333.83	2396.25	2593.62	2208.76	2560.54	2347.78	2307	2475.44	2757.05	2671.98	2567.55	2402.55	2329.09	2688.45	2497.72	2796.34	2982.28	2705.25	2683.9	2427.72	2350.88	2348.75	2722.28	2806.27	2882.87	2906.42	2423.51	2741.9	2343.33
	2166.51	2339.8	2150.72	2392.56	2144.43	2250.58	2479.74	2407.45	2293.93	2452.5	2231.79	2418.18	2455.21	2335.71	2301.6	2269.77	2480.27	2431.22	2353.12	2546.9	2334.82	2397.44	2594.82	2209.16	2562.02	2348.99	2307.61	2476.85	2758.84	2673.37	2569.33	2403.83	2330	2690.05	2499.23	2798.43	2983.82	2706.58	2685.36	2429.02	2351.61	2349.85	2724.11	2807.93	2884.77	2908.21	2424.6	2743.01	2344.05
	2167.21	2340.76	2151.4	2393.28	2145.02	2251.52	2481.23	2408.83	2294.72	2454.04	2232.74	2419.83	2456.58	2336.47	2302.16	2270.52	2481.57	2432.49	2354.42	2548.64	2335.81	2398.64	2596.02	2209.55	2563.5	2350.2	2308.21	2478.26	2760.62	2674.77	2571.11	2405.11	2330.91	2691.67	2500.73	2800.52	2985.36	2707.92	2686.81	2430.32	2352.33	2350.96	2725.94	2809.59	2886.67	2910.01	2425.69	2744.11	2344.77
	2167.9	2341.71	2152.08	2394	2145.6	2252.46	2482.73	2410.22	2295.51	2455.58	2233.68	2421.49	2457.94	2337.23	2302.73	2271.28	2482.87	2433.75	2355.73	2550.37	2336.8	2399.83	2597.22	2209.95	2564.99	2351.41	2308.82	2479.67	2762.41	2676.17	2572.9	2406.4	2331.82	2693.28	2502.24	2802.6	2986.9	2709.26	2688.27	2431.62	2353.05	2352.06	2727.77	2811.25	2888.57	2911.81	2426.78	2745.22	2345.49
	2168.6	2342.67	2152.77	2394.72	2146.19	2253.41	2484.24	2411.6	2296.3	2457.13	2234.63	2423.15	2459.31	2338	2303.29	2272.04	2484.17	2435.02	2357.04	2552.11	2337.79	2401.03	2598.42	2210.34	2566.48	2352.63	2309.43	2481.09	2764.21	2677.57	2574.69	2407.69	2332.73	2694.9	2503.75	2804.69	2988.43	2710.61	2689.74	2432.92	2353.77	2353.17	2729.6	2812.9	2890.48	2913.61	2427.87	2746.32	2346.2
	2169.31	2343.62	2153.45	2395.44	2146.78	2254.36	2485.74	2412.99	2297.1	2458.68	2235.58	2424.82	2460.68	2338.76	2303.85	2272.79	2485.47	2436.29	2358.36	2553.85	2338.79	2402.23	2599.62	2210.73	2567.97	2353.85	2310.04	2482.5	2766	2678.97	2576.49	2408.99	2333.65	2696.52	2505.25	2806.78	2989.96	2711.96	2691.2	2434.23	2354.49	2354.28	2731.44	2814.55	2892.39	2915.42	2428.97	2747.42	2346.92
	2170.01	2344.58	2154.14	2396.16	2147.37	2255.31	2487.25	2414.39	2297.89	2460.23	2236.54	2426.48	2462.05	2339.53	2304.41	2273.55	2486.78	2437.56	2359.68	2555.58	2339.78	2403.44	2600.83	2211.12	2569.46	2355.08	2310.65	2483.91	2767.8	2680.38	2578.28	2410.29	2334.56	2698.15	2506.76	2808.87	2991.49	2713.31	2692.67	2435.53	2355.21	2355.39	2733.28	2816.2	2894.31	2917.22	2430.06	2748.53	2347.63
	2170.71	2345.53	2154.83	2396.88	2147.96	2256.27	2488.76	2415.78	2298.69	2461.79	2237.49	2428.15	2463.43	2340.31	2304.97	2274.31	2488.08	2438.84	2361	2557.32	2340.78	2404.64	2602.04	2211.51	2570.95	2356.3	2311.26	2485.33	2769.6	2681.79	2580.08	2411.6	2335.48	2699.78	2508.27	2810.97	2993.02	2714.66	2694.14	2436.84	2355.94	2356.5	2735.13	2817.84	2896.24	2919.03	2431.15	2749.63	2348.35
	2171.42	2346.49	2155.52	2397.6	2148.55	2257.22	2490.28	2417.17	2299.49	2463.34	2238.46	2429.82	2464.8	2341.09	2305.53	2275.07	2489.39	2440.11	2362.33	2559.06	2341.78	2405.84	2603.25	2211.9	2572.45	2357.53	2311.88	2486.74	2771.4	2683.2	2581.88	2412.91	2336.39	2701.41	2509.78	2813.06	2994.54	2716.02	2695.61	2438.15	2356.66	2357.61	2736.97	2819.49	2898.17	2920.84	2432.24	2750.73	2349.06
	2172.13	2347.44	2156.22	2398.33	2149.14	2258.18	2491.8	2418.57	2300.29	2464.9	2239.42	2431.5	2466.18	2341.87	2306.08	2275.82	2490.7	2441.39	2363.66	2560.8	2342.78	2407.05	2604.46	2212.28	2573.95	2358.76	2312.49	2488.16	2773.2	2684.62	2583.68	2414.23	2337.31	2703.05	2511.29	2815.15	2996.06	2717.38	2697.08	2439.47	2357.38	2358.72	2738.82	2821.12	2900.11	2922.65	2433.33	2751.84	2349.78
	2172.84	2348.39	2156.92	2399.05	2149.73	2259.14	2493.32	2419.97	2301.09	2466.46	2240.39	2433.18	2467.56	2342.65	2306.64	2276.58	2492.01	2442.67	2364.99	2562.54	2343.78	2408.26	2605.68	2212.67	2575.45	2360	2313.11	2489.58	2775	2686.03	2585.49	2415.55	2338.23	2704.69	2512.8	2817.24	2997.58	2718.75	2698.55	2440.78	2358.1	2359.83	2740.67	2822.76	2902.05	2924.47	2434.43	2752.94	2350.49
	2173.55	2349.34	2157.61	2399.77	2150.32	2260.11	2494.84	2421.38	2301.89	2468.02	2241.36	2434.86	2468.94	2343.44	2307.19	2277.34	2493.32	2443.95	2366.33	2564.28	2344.79	2409.47	2606.9	2213.05	2576.96	2361.23	2313.73	2491	2776.81	2687.45	2587.3	2416.88	2339.15	2706.33	2514.31	2819.33	2999.1	2720.12	2700.03	2442.1	2358.81	2360.94	2742.53	2824.39	2903.99	2926.28	2435.52	2754.05	2351.2
	2174.26	2350.29	2158.32	2400.5	2150.91	2261.07	2496.37	2422.78	2302.69	2469.59	2242.33	2436.54	2470.33	2344.23	2307.74	2278.1	2494.63	2445.24	2367.67	2566.03	2345.79	2410.68	2608.12	2213.43	2578.46	2362.47	2314.36	2492.42	2778.62	2688.87	2589.1	2418.21	2340.08	2707.98	2515.83	2821.43	3000.61	2721.49	2701.5	2443.42	2359.53	2362.06	2744.39	2826.02	2905.95	2928.1	2436.61	2755.15	2351.91
	2174.97	2351.24	2159.02	2401.22	2151.51	2262.04	2497.89	2424.19	2303.5	2471.15	2243.31	2438.22	2471.71	2345.02	2308.29	2278.85	2495.95	2446.53	2369.02	2567.77	2346.8	2411.89	2609.34	2213.81	2579.97	2363.71	2314.98	2493.83	2780.43	2690.3	2590.92	2419.54	2341	2709.63	2517.34	2823.52	3002.12	2722.86	2702.98	2444.74	2360.25	2363.17	2746.25	2827.64	2907.9	2929.92	2437.7	2756.26	2352.62
	2175.69	2352.19	2159.72	2401.95	2152.1	2263.01	2499.43	2425.6	2304.3	2472.72	2244.29	2439.91	2473.1	2345.82	2308.83	2279.61	2497.26	2447.82	2370.37	2569.51	2347.81	2413.1	2610.57	2214.19	2581.48	2364.96	2315.61	2495.25	2782.24	2691.72	2592.73	2420.88	2341.92	2711.28	2518.85	2825.61	3003.62	2724.24	2704.46	2446.06	2360.97	2364.28	2748.11	2829.26	2909.87	2931.74	2438.79	2757.36	2353.33
	2176.41	2353.14	2160.43	2402.67	2152.7	2263.98	2500.96	2427.01	2305.11	2474.29	2245.27	2441.6	2474.49	2346.62	2309.38	2280.37	2498.58	2449.11	2371.72	2571.26	2348.82	2414.31	2611.8	2214.57	2582.99	2366.21	2316.24	2496.67	2784.06	2693.15	2594.54	2422.22	2342.85	2712.94	2520.36	2827.7	3005.13	2725.62	2705.95	2447.38	2361.69	2365.4	2749.97	2830.87	2911.83	2933.56	2439.88	2758.47	2354.03
	2177.13	2354.09	2161.14	2403.4	2153.29	2264.96	2502.5	2428.42	2305.92	2475.86	2246.25	2443.29	2475.88	2347.43	2309.92	2281.13	2499.9	2450.4	2373.07	2573	2349.83	2415.53	2613.03	2214.94	2584.5	2367.46	2316.87	2498.1	2785.87	2694.58	2596.36	2423.57	2343.77	2714.6	2521.88	2829.8	3006.63	2727	2707.43	2448.71	2362.4	2366.51	2751.84	2832.49	2913.8	2935.39	2440.97	2759.58	2354.74
	2177.85	2355.03	2161.85	2404.12	2153.89	2265.94	2504.04	2429.83	2306.73	2477.43	2247.24	2444.98	2477.27	2348.23	2310.47	2281.88	2501.22	2451.7	2374.43	2574.75	2350.84	2416.74	2614.26	2215.32	2586.02	2368.71	2317.5	2499.52	2787.69	2696.01	2598.18	2424.92	2344.7	2716.26	2523.39	2831.89	3008.12	2728.39	2708.92	2450.03	2363.12	2367.63	2753.71	2834.09	2915.78	2937.21	2442.06	2760.69	2355.45
	2178.57	2355.98	2162.57	2404.85	2154.48	2266.92	2505.58	2431.25	2307.54	2479.01	2248.23	2446.68	2478.66	2349.05	2311.01	2282.64	2502.54	2452.99	2375.79	2576.49	2351.85	2417.96	2615.49	2215.69	2587.53	2369.96	2318.13	2500.94	2789.51	2697.45	2600	2426.28	2345.62	2717.92	2524.9	2833.98	3009.62	2729.78	2710.4	2451.36	2363.83	2368.74	2755.58	2835.7	2917.76	2939.04	2443.15	2761.8	2356.15
	2179.29	2356.92	2163.28	2405.58	2155.08	2267.9	2507.13	2432.67	2308.35	2480.59	2249.23	2448.38	2480.06	2349.86	2311.55	2283.4	2503.86	2454.29	2377.16	2578.24	2352.87	2419.18	2616.73	2216.06	2589.05	2371.22	2318.77	2502.36	2791.33	2698.89	2601.82	2427.64	2346.55	2719.59	2526.42	2836.07	3011.11	2731.17	2711.89	2452.69	2364.55	2369.86	2757.46	2837.3	2919.75	2940.87	2444.24	2762.91	2356.86
	2180.02	2357.87	2164	2406.3	2155.68	2268.88	2508.68	2434.09	2309.16	2482.16	2250.22	2450.08	2481.46	2350.68	2312.09	2284.16	2505.18	2455.59	2378.53	2579.99	2353.89	2420.4	2617.96	2216.43	2590.57	2372.48	2319.41	2503.78	2793.15	2700.32	2603.64	2429	2347.48	2721.26	2527.93	2838.16	3012.6	2732.57	2713.38	2454.02	2365.26	2370.98	2759.34	2838.89	2921.74	2942.7	2445.32	2764.03	2357.56
	2180.75	2358.81	2164.72	2407.03	2156.27	2269.87	2510.23	2435.51	2309.97	2483.74	2251.23	2451.78	2482.85	2351.5	2312.62	2284.91	2506.51	2456.9	2379.9	2581.73	2354.91	2421.62	2619.2	2216.8	2592.09	2373.74	2320.05	2505.21	2794.98	2701.76	2605.46	2430.37	2348.41	2722.94	2529.45	2840.25	3014.08	2733.96	2714.87	2455.36	2365.98	2372.09	2761.22	2840.49	2923.74	2944.53	2446.41	2765.14	2358.27
	2181.47	2359.75	2165.44	2407.76	2156.87	2270.86	2511.78	2436.93	2310.79	2485.32	2252.23	2453.48	2484.25	2352.32	2313.16	2285.67	2507.83	2458.2	2381.27	2583.48	2355.93	2422.83	2620.45	2217.17	2593.61	2375	2320.69	2506.63	2796.81	2703.21	2607.28	2431.74	2349.33	2724.62	2530.96	2842.33	3015.56	2735.36	2716.37	2456.69	2366.69	2373.21	2763.1	2842.07	2925.74	2946.36	2447.49	2766.26	2358.97
	2182.2	2360.69	2166.17	2408.48	2157.47	2271.85	2513.34	2438.36	2311.6	2486.91	2253.23	2455.19	2485.66	2353.15	2313.69	2286.43	2509.16	2459.51	2382.65	2585.23	2356.95	2424.06	2621.69	2217.53	2595.14	2376.27	2321.33	2508.05	2798.63	2704.65	2609.11	2433.12	2350.26	2726.3	2532.47	2844.42	3017.04	2736.77	2717.86	2458.03	2367.4	2374.33	2764.98	2843.66	2927.74	2948.2	2448.58	2767.38	2359.67
	2182.94	2361.63	2166.89	2409.21	2158.07	2272.84	2514.9	2439.78	2312.42	2488.49	2254.24	2456.9	2487.06	2353.98	2314.22	2287.18	2510.49	2460.81	2384.03	2586.97	2357.98	2425.28	2622.93	2217.9	2596.67	2377.54	2321.98	2509.47	2800.46	2706.1	2610.93	2434.5	2351.19	2727.98	2533.99	2846.5	3018.52	2738.17	2719.36	2459.37	2368.11	2375.44	2766.87	2845.24	2929.76	2950.03	2449.66	2768.5	2360.37
	2183.67	2362.57	2167.62	2409.93	2158.67	2273.84	2516.46	2441.21	2313.24	2490.08	2255.25	2458.61	2488.46	2354.82	2314.75	2287.94	2511.82	2462.12	2385.42	2588.72	2359	2426.5	2624.18	2218.26	2598.19	2378.81	2322.63	2510.9	2802.3	2707.54	2612.76	2435.88	2352.12	2729.67	2535.51	2848.59	3019.99	2739.58	2720.86	2460.71	2368.82	2376.56	2768.75	2846.81	2931.77	2951.87	2450.75	2769.62	2361.07
	2184.4	2363.51	2168.35	2410.66	2159.27	2274.83	2518.03	2442.64	2314.06	2491.67	2256.27	2460.32	2489.87	2355.66	2315.28	2288.69	2513.15	2463.43	2386.81	2590.47	2360.03	2427.72	2625.43	2218.62	2599.72	2380.08	2323.28	2512.32	2804.13	2708.99	2614.59	2437.27	2353.05	2731.36	2537.02	2850.67	3021.46	2741	2722.36	2462.05	2369.53	2377.68	2770.64	2848.38	2933.79	2953.71	2451.83	2770.75	2361.77
	2185.14	2364.44	2169.08	2411.39	2159.87	2275.83	2519.59	2444.07	2314.88	2493.26	2257.29	2462.03	2491.27	2356.5	2315.81	2289.45	2514.48	2464.74	2388.2	2592.22	2361.06	2428.94	2626.68	2218.99	2601.25	2381.36	2323.93	2513.74	2805.96	2710.44	2616.42	2438.66	2353.98	2733.05	2538.54	2852.75	3022.92	2742.41	2723.86	2463.39	2370.24	2378.8	2772.54	2849.95	2935.81	2955.55	2452.91	2771.87	2362.47
	2185.88	2365.38	2169.82	2412.11	2160.47	2276.83	2521.16	2445.5	2315.7	2494.85	2258.31	2463.74	2492.68	2357.34	2316.33	2290.2	2515.81	2466.06	2389.59	2593.96	2362.09	2430.17	2627.93	2219.34	2602.78	2382.63	2324.58	2515.17	2807.8	2711.9	2618.24	2440.06	2354.92	2734.75	2540.05	2854.83	3024.39	2743.83	2725.36	2464.74	2370.95	2379.92	2774.43	2851.51	2937.84	2957.39	2453.99	2773	2363.17
	2186.62	2366.31	2170.55	2412.84	2161.08	2277.84	2522.74	2446.93	2316.52	2496.44	2259.33	2465.46	2494.09	2358.19	2316.85	2290.96	2517.14	2467.37	2390.99	2595.71	2363.13	2431.39	2629.19	2219.7	2604.32	2383.91	2325.24	2516.59	2809.64	2713.35	2620.07	2441.46	2355.85	2736.44	2541.57	2856.91	3025.84	2745.25	2726.86	2466.08	2371.66	2381.03	2776.33	2853.07	2939.88	2959.23	2455.07	2774.13	2363.86
	2187.36	2367.25	2171.29	2413.57	2161.68	2278.84	2524.31	2448.36	2317.34	2498.03	2260.36	2467.18	2495.5	2359.04	2317.37	2291.71	2518.48	2468.69	2392.39	2597.46	2364.16	2432.62	2630.45	2220.06	2605.85	2385.2	2325.9	2518.01	2811.48	2714.81	2621.9	2442.86	2356.78	2738.15	2543.08	2858.98	3027.3	2746.67	2728.37	2467.43	2372.37	2382.15	2778.23	2854.62	2941.92	2961.07	2456.15	2775.26	2364.56
	2188.1	2368.18	2172.03	2414.29	2162.28	2279.85	2525.89	2449.8	2318.16	2499.63	2261.38	2468.89	2496.91	2359.9	2317.89	2292.47	2519.81	2470.01	2393.79	2599.21	2365.2	2433.84	2631.7	2220.41	2607.39	2386.48	2326.56	2519.44	2813.32	2716.26	2623.73	2444.27	2357.71	2739.85	2544.6	2861.06	3028.75	2748.1	2729.87	2468.78	2373.07	2383.27	2780.13	2856.17	2943.96	2962.91	2457.22	2776.4	2365.25
	2188.85	2369.11	2172.78	2415.02	2162.88	2280.86	2527.47	2451.23	2318.98	2501.22	2262.41	2470.61	2498.33	2360.75	2318.41	2293.22	2521.15	2471.33	2395.2	2600.96	2366.24	2435.07	2632.96	2220.77	2608.92	2387.77	2327.22	2520.86	2815.16	2717.72	2625.56	2445.68	2358.64	2741.56	2546.11	2863.13	3030.2	2749.53	2731.38	2470.13	2373.78	2384.39	2782.03	2857.71	2946.01	2964.76	2458.3	2777.53	2365.95
	2189.59	2370.04	2173.52	2415.74	2163.49	2281.87	2529.05	2452.67	2319.81	2502.82	2263.45	2472.33	2499.74	2361.62	2318.93	2293.97	2522.49	2472.65	2396.61	2602.7	2367.28	2436.3	2634.23	2221.12	2610.46	2389.05	2327.88	2522.29	2817.01	2719.18	2627.39	2447.09	2359.58	2743.27	2547.63	2865.2	3031.65	2750.96	2732.89	2471.48	2374.48	2385.51	2783.93	2859.25	2948.06	2966.6	2459.37	2778.67	2366.64
	2190.34	2370.97	2174.27	2416.47	2164.09	2282.89	2530.64	2454.11	2320.63	2504.42	2264.48	2474.06	2501.15	2362.48	2319.44	2294.73	2523.82	2473.97	2398.02	2604.45	2368.32	2437.52	2635.49	2221.47	2612	2390.34	2328.55	2523.71	2818.85	2720.64	2629.22	2448.5	2360.51	2744.98	2549.14	2867.27	3033.1	2752.39	2734.4	2472.83	2375.19	2386.63	2785.84	2860.78	2950.11	2968.45	2460.44	2779.81	2367.34
	2191.09	2371.89	2175.02	2417.19	2164.7	2283.9	2532.23	2455.54	2321.46	2506.02	2265.52	2475.78	2502.57	2363.35	2319.95	2295.48	2525.16	2475.29	2399.43	2606.2	2369.36	2438.75	2636.75	2221.82	2613.54	2391.63	2329.22	2525.14	2820.7	2722.11	2631.05	2449.92	2361.44	2746.7	2550.65	2869.34	3034.54	2753.83	2735.92	2474.18	2375.89	2387.75	2787.75	2862.31	2952.17	2970.3	2461.52	2780.95	2368.03
	2191.84	2372.82	2175.77	2417.92	2165.31	2284.92	2533.82	2456.98	2322.29	2507.62	2266.56	2477.51	2503.98	2364.22	2320.46	2296.23	2526.5	2476.62	2400.85	2607.94	2370.41	2439.98	2638.02	2222.17	2615.08	2392.92	2329.89	2526.56	2822.55	2723.57	2632.88	2451.35	2362.37	2748.42	2552.17	2871.41	3035.97	2755.27	2737.43	2475.54	2376.59	2388.87	2789.66	2863.83	2954.24	2972.14	2462.59	2782.1	2368.72
	2192.59	2373.74	2176.52	2418.64	2165.91	2285.94	2535.41	2458.42	2323.11	2509.22	2267.61	2479.23	2505.4	2365.09	2320.97	2296.99	2527.84	2477.94	2402.27	2609.69	2371.45	2441.21	2639.29	2222.52	2616.62	2394.22	2330.56	2527.99	2824.4	2725.04	2634.71	2452.77	2363.31	2750.14	2553.68	2873.47	3037.41	2756.71	2738.95	2476.89	2377.3	2389.99	2791.57	2865.35	2956.31	2973.99	2463.65	2783.24	2369.41
	2193.34	2374.66	2177.28	2419.37	2166.52	2286.96	2537.01	2459.86	2323.94	2510.82	2268.65	2480.96	2506.82	2365.96	2321.48	2297.74	2529.19	2479.27	2403.69	2611.43	2372.5	2442.44	2640.56	2222.86	2618.17	2395.52	2331.24	2529.41	2826.25	2726.5	2636.54	2454.2	2364.24	2751.86	2555.19	2875.53	3038.84	2758.15	2740.47	2478.25	2378	2391.11	2793.48	2866.87	2958.38	2975.84	2464.72	2784.39	2370.1
	2194.1	2375.58	2178.03	2420.09	2167.13	2287.99	2538.6	2461.3	2324.77	2512.42	2269.7	2482.69	2508.24	2366.84	2321.98	2298.49	2530.53	2480.6	2405.12	2613.18	2373.55	2443.67	2641.83	2223.21	2619.71	2396.81	2331.92	2530.84	2828.11	2727.97	2638.37	2455.63	2365.18	2753.59	2556.7	2877.59	3040.27	2759.6	2741.99	2479.61	2378.7	2392.23	2795.4	2868.37	2960.46	2977.7	2465.79	2785.54	2370.79
	2194.85	2376.5	2178.79	2420.82	2167.74	2289.01	2540.2	2462.74	2325.6	2514.03	2270.75	2484.42	2509.66	2367.72	2322.49	2299.25	2531.87	2481.93	2406.54	2614.93	2374.6	2444.89	2643.1	2223.55	2621.26	2398.11	2332.6	2532.26	2829.96	2729.44	2640.2	2457.07	2366.11	2755.32	2558.22	2879.65	3041.7	2761.05	2743.51	2480.97	2379.4	2393.35	2797.32	2869.88	2962.54	2979.55	2466.85	2786.69	2371.48
	2195.61	2377.42	2179.55	2421.54	2168.35	2290.04	2541.81	2464.18	2326.42	2515.63	2271.81	2486.15	2511.08	2368.61	2322.99	2300	2533.22	2483.26	2407.97	2616.67	2375.65	2446.12	2644.37	2223.89	2622.8	2399.41	2333.28	2533.69	2831.82	2730.91	2642.03	2458.51	2367.04	2757.06	2559.73	2881.7	3043.12	2762.5	2745.03	2482.33	2380.1	2394.47	2799.23	2871.38	2964.63	2981.4	2467.91	2787.84	2372.17
	2196.37	2378.33	2180.32	2422.26	2168.96	2291.07	2543.41	2465.62	2327.25	2517.24	2272.86	2487.89	2512.5	2369.49	2323.49	2300.75	2534.56	2484.59	2409.41	2618.41	2376.7	2447.35	2645.65	2224.23	2624.35	2400.71	2333.96	2535.11	2833.68	2732.39	2643.86	2459.95	2367.98	2758.8	2561.24	2883.76	3044.55	2763.95	2746.56	2483.69	2380.8	2395.59	2801.16	2872.87	2966.72	2983.25	2468.98	2789	2372.86
	2197.13	2379.25	2181.08	2422.99	2169.57	2292.1	2545.02	2467.06	2328.08	2518.85	2273.92	2489.62	2513.92	2370.38	2323.98	2301.5	2535.91	2485.92	2410.84	2620.16	2377.76	2448.59	2646.93	2224.57	2625.9	2402.02	2334.65	2536.54	2835.54	2733.86	2645.68	2461.39	2368.91	2760.54	2562.75	2885.81	3045.96	2765.41	2748.08	2485.05	2381.49	2396.71	2803.08	2874.36	2968.82	2985.11	2470.04	2790.16	2373.55
	2197.89	2380.16	2181.85	2423.71	2170.18	2293.14	2546.63	2468.51	2328.91	2520.45	2274.98	2491.35	2515.34	2371.28	2324.48	2302.26	2537.26	2487.26	2412.28	2621.9	2378.82	2449.82	2648.2	2224.91	2627.44	2403.32	2335.34	2537.96	2837.4	2735.33	2647.51	2462.84	2369.85	2762.28	2564.25	2887.85	3047.38	2766.87	2749.61	2486.41	2382.19	2397.83	2805	2875.85	2970.92	2986.96	2471.09	2791.32	2374.24
	2198.65	2381.07	2182.62	2424.43	2170.79	2294.17	2548.24	2469.95	2329.75	2522.06	2276.05	2493.09	2516.76	2372.17	2324.97	2303.01	2538.61	2488.59	2413.72	2623.64	2379.88	2451.05	2649.48	2225.25	2628.99	2404.63	2336.03	2539.39	2839.26	2736.81	2649.34	2464.28	2370.78	2764.03	2565.76	2889.9	3048.79	2768.33	2751.14	2487.77	2382.89	2398.95	2806.93	2877.32	2973.02	2988.82	2472.15	2792.48	2374.92
	2199.41	2381.98	2183.39	2425.15	2171.4	2295.21	2549.86	2471.39	2330.58	2523.67	2277.11	2494.83	2518.19	2373.07	2325.46	2303.76	2539.95	2489.93	2415.16	2625.39	2380.94	2452.28	2650.76	2225.58	2630.54	2405.93	2336.72	2540.81	2841.12	2738.29	2651.16	2465.74	2371.72	2765.77	2567.27	2891.94	3050.2	2769.79	2752.68	2489.13	2383.58	2400.07	2808.86	2878.8	2975.13	2990.68	2473.2	2793.64	2375.61
	2200.18	2382.88	2184.16	2425.87	2172.01	2296.25	2551.47	2472.83	2331.41	2525.28	2278.18	2496.56	2519.61	2373.97	2325.95	2304.51	2541.3	2491.26	2416.61	2627.13	2382	2453.51	2652.04	2225.92	2632.09	2407.24	2337.42	2542.24	2842.98	2739.77	2652.99	2467.19	2372.65	2767.53	2568.77	2893.98	3051.61	2771.26	2754.21	2490.5	2384.27	2401.19	2810.79	2880.27	2977.24	2992.54	2474.26	2794.81	2376.29
	2200.94	2383.79	2184.94	2426.6	2172.63	2297.29	2553.09	2474.27	2332.24	2526.89	2279.25	2498.3	2521.03	2374.87	2326.44	2305.27	2542.66	2492.6	2418.05	2628.87	2383.06	2454.74	2653.33	2226.25	2633.65	2408.55	2338.12	2543.67	2844.85	2741.25	2654.81	2468.64	2373.59	2769.28	2570.28	2896.02	3053.02	2772.73	2755.75	2491.86	2384.97	2402.31	2812.72	2881.73	2979.36	2994.39	2475.31	2795.98	2376.98
	2201.71	2384.69	2185.71	2427.32	2173.24	2298.34	2554.72	2475.71	2333.07	2528.5	2280.32	2500.04	2522.46	2375.77	2326.92	2306.02	2544.01	2493.94	2419.5	2630.61	2384.12	2455.97	2654.61	2226.58	2635.2	2409.86	2338.82	2545.09	2846.72	2742.73	2656.63	2470.1	2374.52	2771.04	2571.78	2898.06	3054.42	2774.2	2757.28	2493.23	2385.66	2403.43	2814.65	2883.19	2981.48	2996.25	2476.36	2797.15	2377.66
	2202.48	2385.59	2186.49	2428.04	2173.86	2299.38	2556.34	2477.15	2333.91	2530.11	2281.39	2501.78	2523.88	2376.68	2327.41	2306.77	2545.36	2495.28	2420.95	2632.35	2385.19	2457.21	2655.9	2226.92	2636.75	2411.17	2339.52	2546.52	2848.59	2744.21	2658.46	2471.56	2375.46	2772.8	2573.29	2900.09	3055.82	2775.67	2758.82	2494.6	2386.35	2404.55	2816.58	2884.64	2983.61	2998.11	2477.4	2798.32	2378.35
	2203.25	2386.49	2187.27	2428.76	2174.47	2300.43	2557.97	2478.59	2334.74	2531.72	2282.47	2503.53	2525.31	2377.59	2327.89	2307.52	2546.71	2496.61	2422.4	2634.08	2386.26	2458.44	2657.18	2227.25	2638.3	2412.48	2340.22	2547.95	2850.45	2745.69	2660.28	2473.03	2376.39	2774.57	2574.79	2902.12	3057.22	2777.15	2760.36	2495.96	2387.04	2405.67	2818.52	2886.09	2985.74	2999.97	2478.45	2799.49	2379.03
	2204.02	2387.38	2188.06	2429.48	2175.09	2301.48	2559.6	2480.03	2335.57	2533.33	2283.55	2505.27	2526.73	2378.5	2328.36	2308.27	2548.07	2497.95	2423.86	2635.82	2387.33	2459.67	2658.47	2227.57	2639.86	2413.8	2340.93	2549.37	2852.32	2747.17	2662.1	2474.49	2377.33	2776.33	2576.29	2904.15	3058.62	2778.62	2761.91	2497.33	2387.73	2406.79	2820.46	2887.53	2987.87	3001.83	2479.49	2800.67	2379.71
	2204.79	2388.27	2188.84	2430.19	2175.71	2302.53	2561.23	2481.47	2336.41	2534.95	2284.63	2507.01	2528.16	2379.41	2328.84	2309.03	2549.42	2499.3	2425.32	2637.56	2388.4	2460.9	2659.76	2227.9	2641.41	2415.11	2341.64	2550.8	2854.2	2748.66	2663.91	2475.96	2378.26	2778.1	2577.79	2906.17	3060.01	2780.1	2763.45	2498.7	2388.42	2407.91	2822.4	2888.96	2990.01	3003.7	2480.53	2801.85	2380.4
	2205.56	2389.17	2189.63	2430.91	2176.32	2303.58	2562.86	2482.91	2337.24	2536.56	2285.71	2508.75	2529.58	2380.33	2329.32	2309.78	2550.78	2500.64	2426.78	2639.29	2389.47	2462.13	2661.05	2228.23	2642.97	2416.43	2342.35	2552.23	2856.07	2750.15	2665.73	2477.43	2379.2	2779.88	2579.29	2908.19	3061.4	2781.59	2765	2500.06	2389.11	2409.03	2824.34	2890.39	2992.15	3005.56	2481.57	2803.03	2381.08
	2206.33	2390.05	2190.42	2431.63	2176.94	2304.63	2564.5	2484.35	2338.07	2538.17	2286.8	2510.5	2531.01	2381.25	2329.79	2310.53	2552.13	2501.98	2428.24	2641.03	2390.54	2463.37	2662.34	2228.55	2644.52	2417.74	2343.07	2553.65	2857.94	2751.63	2667.55	2478.9	2380.13	2781.65	2580.78	2910.21	3062.79	2783.07	2766.55	2501.43	2389.8	2410.15	2826.28	2891.82	2994.3	3007.42	2482.61	2804.21	2381.76
	2207.11	2390.94	2191.21	2432.35	2177.56	2305.69	2566.13	2485.79	2338.91	2539.78	2287.88	2512.24	2532.43	2382.17	2330.26	2311.28	2553.49	2503.32	2429.7	2642.76	2391.61	2464.6	2663.63	2228.88	2646.08	2419.06	2343.78	2555.08	2859.82	2753.12	2669.36	2480.37	2381.07	2783.43	2582.28	2912.22	3064.18	2784.56	2768.1	2502.8	2390.48	2411.27	2828.22	2893.24	2996.45	3009.28	2483.65	2805.4	2382.44
	2207.88	2391.82	2192	2433.06	2178.18	2306.75	2567.77	2487.23	2339.74	2541.4	2288.97	2513.99	2533.86	2383.09	2330.73	2312.03	2554.85	2504.66	2431.17	2644.49	2392.69	2465.83	2664.93	2229.2	2647.63	2420.37	2344.5	2556.51	2861.69	2754.61	2671.17	2481.85	2382	2785.22	2583.77	2914.24	3065.56	2786.05	2769.65	2504.17	2391.17	2412.39	2830.17	2894.65	2998.6	3011.15	2484.68	2806.58	2383.12
	2208.66	2392.71	2192.8	2433.78	2178.8	2307.81	2569.41	2488.66	2340.58	2543.01	2290.06	2515.73	2535.28	2384.01	2331.19	2312.79	2556.21	2506.01	2432.63	2646.23	2393.77	2467.06	2666.22	2229.53	2649.19	2421.69	2345.22	2557.94	2863.57	2756.1	2672.98	2483.32	2382.94	2787	2585.27	2916.24	3066.94	2787.54	2771.21	2505.54	2391.85	2413.51	2832.11	2896.06	3000.76	3013.01	2485.71	2807.77	2383.8
	2209.44	2393.59	2193.6	2434.49	2179.42	2308.87	2571.06	2490.1	2341.41	2544.62	2291.15	2517.48	2536.71	2384.94	2331.65	2313.54	2557.57	2507.35	2434.1	2647.96	2394.84	2468.3	2667.51	2229.85	2650.74	2423.01	2345.95	2559.37	2865.45	2757.59	2674.79	2484.8	2383.87	2788.79	2586.76	2918.25	3068.32	2789.03	2772.77	2506.91	2392.54	2414.63	2834.06	2897.46	3002.92	3014.88	2486.74	2808.96	2384.48
	2210.22	2394.46	2194.4	2435.21	2180.05	2309.93	2572.71	2491.54	2342.25	2546.23	2292.25	2519.23	2538.13	2385.87	2332.11	2314.29	2558.93	2508.7	2435.57	2649.69	2395.92	2469.53	2668.81	2230.17	2652.3	2424.33	2346.67	2560.79	2867.33	2759.08	2676.6	2486.28	2384.81	2790.58	2588.25	2920.25	3069.7	2790.53	2774.33	2508.28	2393.22	2415.75	2836.01	2898.86	3005.09	3016.74	2487.76	2810.16	2385.16
	2211	2395.34	2195.2	2435.92	2180.67	2311	2574.35	2492.97	2343.08	2547.85	2293.34	2520.98	2539.56	2386.8	2332.57	2315.04	2560.29	2510.04	2437.04	2651.41	2397.01	2470.76	2670.11	2230.49	2653.86	2425.64	2347.4	2562.22	2869.21	2760.57	2678.4	2487.77	2385.74	2792.38	2589.73	2922.25	3071.08	2792.02	2775.89	2509.65	2393.9	2416.87	2837.96	2900.25	3007.26	3018.61	2488.79	2811.35	2385.84
	2211.78	2396.21	2196	2436.63	2181.29	2312.06	2576	2494.4	2343.92	2549.46	2294.44	2522.72	2540.98	2387.73	2333.03	2315.8	2561.65	2511.39	2438.52	2653.14	2398.09	2471.99	2671.4	2230.81	2655.41	2426.96	2348.13	2563.65	2871.09	2762.06	2680.2	2489.25	2386.68	2794.18	2591.22	2924.24	3072.45	2793.52	2777.45	2511.02	2394.58	2417.99	2839.92	2901.63	3009.43	3020.47	2489.81	2812.55	2386.52
	2212.56	2397.08	2196.81	2437.35	2181.92	2313.13	2577.66	2495.83	2344.75	2551.07	2295.54	2524.47	2542.41	2388.67	2333.48	2316.55	2563.01	2512.73	2439.99	2654.87	2399.17	2473.23	2672.7	2231.12	2656.97	2428.28	2348.87	2565.08	2872.97	2763.56	2682	2490.73	2387.61	2795.98	2592.71	2926.24	3073.82	2795.03	2779.02	2512.39	2395.26	2419.11	2841.87	2903.01	3011.61	3022.34	2490.83	2813.75	2387.19
	2213.34	2397.94	2197.61	2438.06	2182.54	2314.2	2579.31	2497.27	2345.58	2552.68	2296.64	2526.22	2543.83	2389.6	2333.94	2317.3	2564.38	2514.08	2441.47	2656.59	2400.26	2474.46	2674	2231.44	2658.53	2429.6	2349.6	2566.51	2874.86	2765.05	2683.8	2492.22	2388.55	2797.78	2594.19	2928.22	3075.19	2796.53	2780.59	2513.76	2395.94	2420.23	2843.82	2904.39	3013.79	3024.21	2491.85	2814.96	2387.87
	2214.12	2398.81	2198.42	2438.77	2183.17	2315.27	2580.97	2498.69	2346.42	2554.3	2297.74	2527.97	2545.25	2390.54	2334.39	2318.05	2565.74	2515.43	2442.94	2658.31	2401.34	2475.69	2675.3	2231.75	2660.08	2430.92	2350.34	2567.94	2876.74	2766.55	2685.6	2493.71	2389.48	2799.59	2595.67	2930.21	3076.56	2798.04	2782.16	2515.13	2396.62	2421.35	2845.78	2905.75	3015.98	3026.07	2492.86	2816.16	2388.55
	2214.91	2399.67	2199.23	2439.48	2183.79	2316.34	2582.63	2500.12	2347.25	2555.91	2298.85	2529.72	2546.68	2391.48	2334.83	2318.81	2567.1	2516.77	2444.42	2660.03	2402.43	2476.92	2676.6	2232.07	2661.64	2432.24	2351.08	2569.36	2878.62	2768.04	2687.39	2495.2	2390.42	2801.4	2597.15	2932.19	3077.92	2799.54	2783.73	2516.5	2397.3	2422.47	2847.74	2907.11	3018.17	3027.94	2493.87	2817.37	2389.22
	2215.69	2400.53	2200.05	2440.19	2184.42	2317.42	2584.29	2501.55	2348.09	2557.52	2299.95	2531.47	2548.1	2392.42	2335.28	2319.56	2568.47	2518.12	2445.9	2661.75	2403.52	2478.15	2677.9	2232.38	2663.2	2433.56	2351.82	2570.79	2880.51	2769.54	2689.18	2496.69	2391.35	2803.21	2598.63	2934.17	3079.28	2801.05	2785.3	2517.87	2397.97	2423.59	2849.7	2908.47	3020.36	3029.81	2494.88	2818.58	2389.9
	2216.48	2401.38	2200.86	2440.9	2185.05	2318.5	2585.95	2502.97	2348.92	2559.13	2301.06	2533.22	2549.52	2393.36	2335.72	2320.31	2569.84	2519.47	2447.39	2663.47	2404.61	2479.38	2679.2	2232.69	2664.76	2434.88	2352.57	2572.22	2882.4	2771.03	2690.97	2498.18	2392.28	2805.03	2600.1	2936.14	3080.65	2802.57	2786.88	2519.24	2398.65	2424.71	2851.66	2909.82	3022.56	3031.68	2495.89	2819.79	2390.58
	2217.27	2402.24	2201.68	2441.6	2185.68	2319.57	2587.62	2504.4	2349.76	2560.74	2302.17	2534.97	2550.94	2394.3	2336.16	2321.07	2571.2	2520.81	2448.87	2665.19	2405.7	2480.61	2680.5	2233.01	2666.31	2436.2	2353.32	2573.65	2884.29	2772.53	2692.76	2499.67	2393.22	2806.85	2601.58	2938.11	3082	2804.08	2788.46	2520.61	2399.32	2425.83	2853.62	2911.16	3024.76	3033.54	2496.89	2821.01	2391.25
	2218.05	2403.08	2202.5	2442.31	2186.31	2320.65	2589.28	2505.82	2350.59	2562.35	2303.28	2536.72	2552.36	2395.25	2336.6	2321.82	2572.57	2522.16	2450.35	2666.9	2406.79	2481.85	2681.81	2233.32	2667.87	2437.52	2354.07	2575.08	2886.17	2774.03	2694.54	2501.16	2394.15	2808.67	2603.05	2940.07	3083.36	2805.6	2790.04	2521.98	2400	2426.95	2855.58	2912.5	3026.97	3035.41	2497.89	2822.22	2391.93
	2218.84	2403.93	2203.32	2443.02	2186.94	2321.73	2590.95	2507.24	2351.42	2563.96	2304.39	2538.47	2553.78	2396.2	2337.03	2322.57	2573.94	2523.51	2451.84	2668.62	2407.89	2483.08	2683.11	2233.63	2669.43	2438.83	2354.82	2576.51	2888.06	2775.53	2696.32	2502.66	2395.08	2810.5	2604.52	2942.03	3084.72	2807.11	2791.62	2523.35	2400.67	2428.06	2857.54	2913.83	3029.18	3037.28	2498.89	2823.44	2392.6
	2219.63	2404.78	2204.14	2443.72	2187.57	2322.82	2592.62	2508.66	2352.26	2565.57	2305.5	2540.22	2555.2	2397.14	2337.46	2323.33	2575.3	2524.85	2453.33	2670.33	2408.98	2484.31	2684.41	2233.94	2670.98	2440.15	2355.58	2577.94	2889.95	2777.03	2698.1	2504.15	2396.01	2812.33	2605.98	2943.99	3086.07	2808.64	2793.21	2524.72	2401.34	2429.18	2859.51	2915.15	3031.39	3039.15	2499.89	2824.66	2393.28
	2220.42	2405.62	2204.97	2444.43	2188.2	2323.9	2594.29	2510.08	2353.09	2567.18	2306.62	2541.97	2556.62	2398.09	2337.89	2324.08	2576.67	2526.2	2454.82	2672.04	2410.08	2485.53	2685.72	2234.24	2672.54	2441.47	2356.34	2579.37	2891.84	2778.52	2699.87	2505.65	2396.95	2814.16	2607.45	2945.94	3087.42	2810.16	2794.79	2526.09	2402.01	2430.3	2861.47	2916.47	3033.61	3041.02	2500.88	2825.89	2393.95
	2221.21	2406.45	2205.8	2445.13	2188.83	2324.99	2595.97	2511.49	2353.92	2568.78	2307.74	2543.72	2558.04	2399.05	2338.32	2324.83	2578.04	2527.55	2456.3	2673.75	2411.18	2486.76	2687.02	2234.55	2674.09	2442.79	2357.1	2580.8	2893.74	2780.02	2701.65	2507.14	2397.88	2815.99	2608.91	2947.89	3088.77	2811.68	2796.38	2527.46	2402.68	2431.42	2863.44	2917.78	3035.83	3042.89	2501.87	2827.11	2394.62
	2222	2407.29	2206.62	2445.83	2189.47	2326.07	2597.65	2512.9	2354.75	2570.39	2308.85	2545.47	2559.46	2400	2338.75	2325.59	2579.41	2528.9	2457.79	2675.46	2412.28	2487.99	2688.33	2234.86	2675.65	2444.11	2357.87	2582.23	2895.63	2781.52	2703.42	2508.64	2398.81	2817.83	2610.37	2949.84	3090.12	2813.21	2797.98	2528.83	2403.35	2432.53	2865.41	2919.09	3038.05	3044.76	2502.86	2828.34	2395.3
	2222.8	2408.12	2207.46	2446.53	2190.1	2327.16	2599.32	2514.31	2355.59	2572	2309.97	2547.22	2560.87	2400.95	2339.17	2326.34	2580.78	2530.24	2459.29	2677.16	2413.38	2489.22	2689.63	2235.16	2677.2	2445.43	2358.63	2583.66	2897.52	2783.02	2705.18	2510.14	2399.74	2819.67	2611.83	2951.78	3091.47	2814.73	2799.57	2530.2	2404.02	2433.65	2867.38	2920.39	3040.28	3046.62	2503.84	2829.57	2395.97
	2223.59	2408.95	2208.29	2447.23	2190.74	2328.25	2601	2515.72	2356.42	2573.6	2311.09	2548.97	2562.29	2401.91	2339.59	2327.1	2582.15	2531.59	2460.78	2678.87	2414.48	2490.45	2690.94	2235.47	2678.76	2446.74	2359.4	2585.09	2899.41	2784.53	2706.94	2511.63	2400.67	2821.52	2613.29	2953.71	3092.81	2816.26	2801.17	2531.56	2404.68	2434.77	2869.35	2921.68	3042.51	3048.49	2504.83	2830.81	2396.64
	2224.38	2409.77	2209.12	2447.93	2191.37	2329.34	2602.69	2517.13	2357.25	2575.21	2312.22	2550.72	2563.7	2402.86	2340.01	2327.85	2583.53	2532.94	2462.27	2680.57	2415.58	2491.68	2692.25	2235.77	2680.31	2448.06	2360.17	2586.52	2901.31	2786.03	2708.7	2513.13	2401.6	2823.36	2614.74	2955.64	3094.16	2817.79	2802.77	2532.93	2405.35	2435.88	2871.32	2922.96	3044.74	3050.36	2505.8	2832.04	2397.32
	2225.18	2410.59	2209.96	2448.63	2192.01	2330.44	2604.37	2518.53	2358.08	2576.81	2313.34	2552.47	2565.12	2403.82	2340.42	2328.61	2584.9	2534.28	2463.76	2682.27	2416.69	2492.9	2693.55	2236.07	2681.87	2449.37	2360.95	2587.95	2903.2	2787.53	2710.46	2514.63	2402.53	2825.21	2616.19	2957.57	3095.5	2819.33	2804.37	2534.3	2406.01	2437	2873.29	2924.24	3046.98	3052.23	2506.78	2833.28	2397.99
	2225.97	2411.41	2210.8	2449.33	2192.65	2331.53	2606.06	2519.94	2358.91	2578.41	2314.46	2554.22	2566.53	2404.78	2340.83	2329.36	2586.27	2535.63	2465.26	2683.97	2417.79	2494.13	2694.86	2236.37	2683.42	2450.69	2361.73	2589.39	2905.1	2789.03	2712.21	2516.13	2403.46	2827.07	2617.64	2959.49	3096.84	2820.86	2805.97	2535.66	2406.68	2438.12	2875.26	2925.52	3049.22	3054.1	2507.75	2834.52	2398.66
	2226.77	2412.23	2211.64	2450.02	2193.29	2332.63	2607.74	2521.34	2359.74	2580.02	2315.59	2555.97	2567.94	2405.74	2341.24	2330.12	2587.64	2536.98	2466.75	2685.66	2418.9	2495.36	2696.17	2236.68	2684.97	2452	2362.51	2590.82	2907	2790.53	2713.96	2517.63	2404.39	2828.92	2619.08	2961.41	3098.18	2822.4	2807.58	2537.03	2407.34	2439.23	2877.24	2926.78	3051.47	3055.97	2508.72	2835.76	2399.33
	2227.56	2413.04	2212.48	2450.72	2193.93	2333.73	2609.43	2522.73	2360.57	2581.62	2316.72	2557.72	2569.35	2406.7	2341.65	2330.88	2589.02	2538.32	2468.25	2687.36	2420	2496.58	2697.47	2236.98	2686.52	2453.32	2363.29	2592.25	2908.89	2792.03	2715.71	2519.13	2405.32	2830.78	2620.53	2963.32	3099.51	2823.94	2809.19	2538.39	2408	2440.35	2879.21	2928.04	3053.72	3057.84	2509.69	2837.01	2400
	2228.36	2413.85	2213.33	2451.41	2194.57	2334.83	2611.12	2524.13	2361.4	2583.22	2317.84	2559.47	2570.76	2407.66	2342.06	2331.63	2590.39	2539.67	2469.75	2689.05	2421.11	2497.81	2698.78	2237.28	2688.07	2454.63	2364.07	2593.68	2910.79	2793.54	2717.45	2520.63	2406.25	2832.65	2621.97	2965.23	3100.85	2825.48	2810.8	2539.76	2408.66	2441.46	2881.19	2929.3	3055.97	3059.71	2510.65	2838.26	2400.68
	2229.16	2414.65	2214.18	2452.11	2195.21	2335.93	2612.82	2525.52	2362.23	2584.81	2318.97	2561.22	2572.17	2408.62	2342.46	2332.39	2591.77	2541.01	2471.24	2690.74	2422.22	2499.03	2700.09	2237.57	2689.63	2455.94	2364.86	2595.11	2912.69	2795.04	2719.18	2522.13	2407.18	2834.51	2623.41	2967.13	3102.19	2827.02	2812.41	2541.12	2409.32	2442.57	2883.17	2930.54	3058.23	3061.57	2511.61	2839.51	2401.35
	2229.95	2415.45	2215.02	2452.8	2195.85	2337.03	2614.51	2526.91	2363.06	2586.41	2320.1	2562.96	2573.57	2409.58	2342.86	2333.15	2593.14	2542.36	2472.74	2692.42	2423.33	2500.25	2701.4	2237.87	2691.18	2457.25	2365.65	2596.54	2914.59	2796.54	2720.92	2523.63	2408.11	2836.38	2624.84	2969.03	3103.52	2828.56	2814.03	2542.48	2409.98	2443.69	2885.14	2931.78	3060.49	3063.44	2512.57	2840.76	2402.02
	2230.75	2416.25	2215.87	2453.49	2196.49	2338.13	2616.21	2528.3	2363.88	2588.01	2321.23	2564.71	2574.98	2410.55	2343.25	2333.9	2594.52	2543.7	2474.24	2694.11	2424.44	2501.48	2702.7	2238.17	2692.72	2458.56	2366.45	2597.98	2916.49	2798.04	2722.65	2525.13	2409.03	2838.26	2626.27	2970.92	3104.85	2830.11	2815.65	2543.85	2410.63	2444.8	2887.12	2933.01	3062.75	3065.31	2513.52	2842.02	2402.69
	2231.55	2417.04	2216.73	2454.18	2197.13	2339.24	2617.91	2529.68	2364.71	2589.6	2322.37	2566.46	2576.38	2411.51	2343.65	2334.66	2595.89	2545.04	2475.74	2695.79	2425.56	2502.7	2704.01	2238.47	2694.27	2459.87	2367.24	2599.41	2918.39	2799.55	2724.37	2526.63	2409.96	2840.13	2627.7	2972.81	3106.18	2831.66	2817.27	2545.21	2411.29	2445.92	2889.1	2934.24	3065.02	3067.18	2514.47	2843.28	2403.36
	2232.35	2417.83	2217.58	2454.87	2197.78	2340.34	2619.61	2531.06	2365.54	2591.2	2323.5	2568.21	2577.78	2412.48	2344.04	2335.42	2597.27	2546.39	2477.24	2697.47	2426.67	2503.92	2705.32	2238.76	2695.82	2461.18	2368.04	2600.84	2920.29	2801.05	2726.1	2528.13	2410.89	2842.01	2629.13	2974.69	3107.51	2833.2	2818.89	2546.57	2411.94	2447.03	2891.08	2935.46	3067.29	3069.05	2515.42	2844.54	2404.03
	2233.15	2418.62	2218.44	2455.55	2198.42	2341.45	2621.31	2532.44	2366.36	2592.79	2324.63	2569.95	2579.19	2413.44	2344.43	2336.18	2598.65	2547.73	2478.74	2699.15	2427.78	2505.14	2706.63	2239.06	2697.37	2462.48	2368.85	2602.27	2922.19	2802.55	2727.81	2529.62	2411.81	2843.89	2630.55	2976.57	3108.84	2834.75	2820.52	2547.93	2412.6	2448.14	2893.06	2936.67	3069.56	3070.92	2516.36	2845.8	2404.7
	2233.95	2419.4	2219.3	2456.24	2199.07	2342.56	2623.01	2533.82	2367.19	2594.38	2325.77	2571.7	2580.58	2414.41	2344.81	2336.94	2600.02	2549.07	2480.24	2700.83	2428.9	2506.36	2707.94	2239.35	2698.91	2463.79	2369.65	2603.71	2924.09	2804.06	2729.53	2531.12	2412.74	2845.78	2631.97	2978.45	3110.16	2836.31	2822.15	2549.28	2413.25	2449.25	2895.04	2937.88	3071.84	3072.78	2517.3	2847.07	2405.37
	2234.75	2420.18	2220.16	2456.92	2199.72	2343.67	2624.72	2535.19	2368.01	2595.97	2326.91	2573.44	2581.98	2415.38	2345.2	2337.7	2601.4	2550.41	2481.74	2702.51	2430.02	2507.58	2709.25	2239.64	2700.46	2465.09	2370.46	2605.14	2925.99	2805.56	2731.24	2532.62	2413.66	2847.67	2633.39	2980.31	3111.49	2837.86	2823.78	2550.64	2413.9	2450.36	2897.03	2939.08	3074.12	3074.65	2518.24	2848.33	2406.04
	2235.55	2420.96	2221.02	2457.61	2200.36	2344.78	2626.42	2536.56	2368.83	2597.56	2328.04	2575.19	2583.38	2416.34	2345.58	2338.45	2602.78	2551.75	2483.24	2704.18	2431.13	2508.8	2710.56	2239.94	2702	2466.4	2371.27	2606.57	2927.89	2807.07	2732.94	2534.12	2414.59	2849.56	2634.8	2982.18	3112.81	2839.42	2825.42	2552	2414.55	2451.47	2899.01	2940.27	3076.4	3076.52	2519.18	2849.6	2406.71
	2236.35	2421.73	2221.88	2458.29	2201.01	2345.89	2628.13	2537.93	2369.66	2599.14	2329.18	2576.93	2584.77	2417.31	2345.96	2339.21	2604.16	2553.09	2484.74	2705.85	2432.25	2510.02	2711.87	2240.23	2703.55	2467.7	2372.08	2608	2929.8	2808.57	2734.65	2535.62	2415.51	2851.45	2636.21	2984.04	3114.14	2840.97	2827.05	2553.35	2415.2	2452.58	2900.99	2941.46	3078.69	3078.39	2520.11	2850.88	2407.38
	2237.15	2422.5	2222.75	2458.97	2201.66	2347.01	2629.84	2539.29	2370.48	2600.73	2330.32	2578.67	2586.17	2418.28	2346.33	2339.97	2605.54	2554.44	2486.24	2707.52	2433.37	2511.24	2713.18	2240.52	2705.09	2469	2372.9	2609.44	2931.7	2810.08	2736.34	2537.11	2416.43	2853.35	2637.62	2985.89	3115.46	2842.53	2828.69	2554.7	2415.85	2453.69	2902.98	2942.64	3080.98	3080.26	2521.03	2852.15	2408.05
	2237.95	2423.26	2223.61	2459.65	2202.31	2348.12	2631.55	2540.65	2371.3	2602.31	2331.46	2580.42	2587.56	2419.25	2346.71	2340.73	2606.92	2555.77	2487.74	2709.18	2434.49	2512.46	2714.48	2240.81	2706.63	2470.3	2373.72	2610.87	2933.61	2811.58	2738.04	2538.61	2417.36	2855.25	2639.03	2987.74	3116.78	2844.09	2830.34	2556.05	2416.5	2454.8	2904.96	2943.81	3083.28	3082.13	2521.96	2853.43	2408.72
	2238.75	2424.02	2224.48	2460.33	2202.96	2349.24	2633.26	2542.01	2372.12	2603.89	2332.6	2582.16	2588.95	2420.21	2347.08	2341.5	2608.3	2557.11	2489.24	2710.85	2435.61	2513.67	2715.79	2241.1	2708.17	2471.59	2374.54	2612.31	2935.51	2813.09	2739.73	2540.1	2418.28	2857.16	2640.43	2989.58	3118.1	2845.66	2831.98	2557.4	2417.15	2455.91	2906.95	2944.97	3085.57	3084	2522.88	2854.71	2409.39
	2239.55	2424.78	2225.35	2461.01	2203.61	2350.35	2634.98	2543.36	2372.94	2605.47	2333.74	2583.9	2590.34	2421.18	2347.45	2342.26	2609.68	2558.45	2490.75	2712.51	2436.73	2514.89	2717.1	2241.39	2709.71	2472.89	2375.36	2613.74	2937.42	2814.59	2741.41	2541.6	2419.2	2859.07	2641.83	2991.42	3119.42	2847.22	2833.63	2558.75	2417.79	2457.02	2908.94	2946.13	3087.88	3085.86	2523.79	2855.99	2410.06
	2240.35	2425.53	2226.22	2461.68	2204.27	2351.47	2636.69	2544.71	2373.76	2607.05	2334.88	2585.64	2591.72	2422.15	2347.82	2343.02	2611.06	2559.79	2492.25	2714.17	2437.85	2516.11	2718.41	2241.68	2711.25	2474.19	2376.19	2615.17	2939.33	2816.1	2743.09	2543.09	2420.12	2860.98	2643.22	2993.26	3120.74	2848.79	2835.28	2560.1	2418.44	2458.13	2910.93	2947.29	3090.18	3087.73	2524.71	2857.27	2410.73
	2241.15	2426.28	2227.1	2462.36	2204.92	2352.59	2638.41	2546.06	2374.58	2608.63	2336.03	2587.38	2593.11	2423.12	2348.18	2343.78	2612.44	2561.13	2493.75	2715.83	2438.98	2517.32	2719.73	2241.97	2712.78	2475.48	2377.02	2616.61	2941.23	2817.61	2744.77	2544.59	2421.04	2862.89	2644.61	2995.08	3122.06	2850.35	2836.94	2561.45	2419.08	2459.23	2912.91	2948.43	3092.49	3089.6	2525.62	2858.56	2411.4
	2241.95	2427.03	2227.97	2463.03	2205.57	2353.72	2640.13	2547.41	2375.4	2610.21	2337.17	2589.12	2594.49	2424.09	2348.54	2344.54	2613.82	2562.47	2495.25	2717.48	2440.1	2518.54	2721.04	2242.26	2714.32	2476.77	2377.85	2618.04	2943.14	2819.11	2746.44	2546.08	2421.96	2864.81	2646	2996.91	3123.38	2851.92	2838.59	2562.79	2419.72	2460.34	2914.9	2949.57	3094.8	3091.47	2526.52	2859.85	2412.07
	2242.75	2427.77	2228.85	2463.7	2206.23	2354.84	2641.85	2548.75	2376.21	2611.78	2338.32	2590.86	2595.87	2425.06	2348.9	2345.3	2615.2	2563.8	2496.75	2719.13	2441.22	2519.75	2722.35	2242.55	2715.86	2478.06	2378.69	2619.47	2945.05	2820.62	2748.11	2547.57	2422.88	2866.73	2647.39	2998.73	3124.7	2853.49	2840.25	2564.13	2420.36	2461.45	2916.89	2950.71	3097.12	3093.34	2527.43	2861.14	2412.74
	2243.55	2428.51	2229.72	2464.37	2206.88	2355.96	2643.57	2550.09	2377.03	2613.35	2339.46	2592.6	2597.25	2426.03	2349.26	2346.07	2616.59	2565.14	2498.25	2720.78	2442.35	2520.96	2723.66	2242.83	2717.39	2479.35	2379.52	2620.91	2946.96	2822.13	2749.78	2549.06	2423.8	2868.66	2648.77	3000.54	3126.02	2855.07	2841.92	2565.47	2421	2462.55	2918.88	2951.83	3099.44	3095.21	2528.33	2862.43	2413.41
	2244.36	2429.25	2230.6	2465.04	2207.54	2357.09	2645.29	2551.42	2377.85	2614.92	2340.61	2594.34	2598.63	2427	2349.62	2346.83	2617.97	2566.47	2499.75	2722.43	2443.47	2522.17	2724.97	2243.12	2718.92	2480.64	2380.36	2622.34	2948.87	2823.64	2751.44	2550.55	2424.72	2870.59	2650.15	3002.35	3127.33	2856.64	2843.58	2566.81	2421.64	2463.65	2920.87	2952.95	3101.76	3097.08	2529.22	2863.73	2414.08
	2245.16	2429.98	2231.48	2465.71	2208.19	2358.22	2647.02	2552.76	2378.66	2616.49	2341.76	2596.07	2600	2427.96	2349.97	2347.59	2619.35	2567.81	2501.25	2724.08	2444.6	2523.39	2726.28	2243.41	2720.45	2481.92	2381.21	2623.78	2950.78	2825.15	2753.09	2552.04	2425.63	2872.52	2651.52	3004.15	3128.65	2858.22	2845.25	2568.15	2422.28	2464.76	2922.86	2954.07	3104.08	3098.95	2530.12	2865.03	2414.75
	2245.96	2430.71	2232.37	2466.38	2208.85	2359.34	2648.74	2554.08	2379.47	2618.06	2342.9	2597.81	2601.37	2428.93	2350.32	2348.36	2620.74	2569.14	2502.75	2725.72	2445.72	2524.6	2727.59	2243.69	2721.98	2483.21	2382.05	2625.21	2952.7	2826.66	2754.74	2553.53	2426.55	2874.46	2652.89	3005.95	3129.96	2859.8	2846.92	2569.48	2422.92	2465.86	2924.86	2955.17	3106.41	3100.83	2531	2866.33	2415.42
	2246.76	2431.43	2233.25	2467.04	2209.51	2360.47	2650.47	2555.41	2380.29	2619.62	2344.05	2599.55	2602.75	2429.9	2350.67	2349.12	2622.12	2570.48	2504.25	2727.37	2446.85	2525.81	2728.9	2243.98	2723.51	2484.49	2382.9	2626.65	2954.61	2828.17	2756.39	2555.02	2427.47	2876.4	2654.26	3007.74	3131.28	2861.38	2848.6	2570.82	2423.56	2466.96	2926.85	2956.27	3108.74	3102.7	2531.89	2867.63	2416.09
	2247.56	2432.15	2234.14	2467.71	2210.16	2361.6	2652.2	2556.73	2381.1	2621.19	2345.2	2601.28	2604.11	2430.87	2351.02	2349.89	2623.5	2571.81	2505.75	2729	2447.97	2527.02	2730.22	2244.26	2725.04	2485.77	2383.76	2628.08	2956.53	2829.68	2758.03	2556.5	2428.38	2878.34	2655.62	3009.53	3132.6	2862.96	2850.28	2572.15	2424.19	2468.06	2928.84	2957.37	3111.08	3104.57	2532.77	2868.93	2416.76
	2248.36	2432.86	2235.02	2468.37	2210.82	2362.73	2653.93	2558.05	2381.91	2622.75	2346.35	2603.01	2605.48	2431.83	2351.37	2350.65	2624.89	2573.14	2507.25	2730.64	2449.1	2528.23	2731.53	2244.55	2726.57	2487.05	2384.61	2629.52	2958.44	2831.19	2759.67	2557.99	2429.3	2880.29	2656.99	3011.31	3133.91	2864.54	2851.96	2573.48	2424.83	2469.16	2930.84	2958.46	3113.42	3106.44	2533.65	2870.24	2417.43
	2249.15	2433.58	2235.91	2469.03	2211.48	2363.87	2655.66	2559.36	2382.72	2624.31	2347.5	2604.75	2606.85	2432.8	2351.71	2351.42	2626.28	2574.47	2508.74	2732.28	2450.23	2529.44	2732.84	2244.83	2728.09	2488.33	2385.47	2630.95	2960.36	2832.71	2761.3	2559.47	2430.21	2882.24	2658.34	3013.09	3135.23	2866.13	2853.64	2574.8	2425.46	2470.26	2932.83	2959.54	3115.76	3108.31	2534.53	2871.55	2418.11
	2249.95	2434.28	2236.8	2469.69	2212.14	2365	2657.39	2560.67	2383.53	2625.86	2348.65	2606.48	2608.21	2433.77	2352.05	2352.19	2627.66	2575.8	2510.24	2733.91	2451.36	2530.65	2734.15	2245.12	2729.61	2489.6	2386.33	2632.39	2962.27	2834.22	2762.93	2560.95	2431.12	2884.19	2659.69	3014.86	3136.54	2867.72	2855.33	2576.13	2426.1	2471.36	2934.82	2960.61	3118.11	3110.19	2535.4	2872.86	2418.78
	2250.75	2434.99	2237.69	2470.35	2212.8	2366.14	2659.12	2561.98	2384.34	2627.42	2349.8	2608.21	2609.57	2434.73	2352.39	2352.95	2629.05	2577.13	2511.74	2735.54	2452.48	2531.85	2735.47	2245.4	2731.14	2490.87	2387.19	2633.82	2964.19	2835.73	2764.56	2562.43	2432.04	2886.15	2661.04	3016.63	3137.85	2869.31	2857.02	2577.45	2426.73	2472.45	2936.82	2961.68	3120.46	3112.06	2536.26	2874.17	2419.45
	2251.55	2435.69	2238.58	2471.01	2213.46	2367.27	2660.86	2563.28	2385.15	2628.97	2350.95	2609.94	2610.93	2435.7	2352.73	2353.72	2630.43	2578.46	2513.23	2737.17	2453.61	2533.06	2736.78	2245.68	2732.66	2492.15	2388.06	2635.26	2966.11	2837.25	2766.18	2563.91	2432.95	2888.11	2662.39	3018.39	3139.17	2870.9	2858.71	2578.77	2427.36	2473.55	2938.81	2962.74	3122.81	3113.94	2537.13	2875.49	2420.12
	2252.35	2436.39	2239.47	2471.67	2214.12	2368.41	2662.59	2564.58	2385.95	2630.52	2352.1	2611.67	2612.28	2436.66	2353.07	2354.49	2631.82	2579.79	2514.73	2738.79	2454.74	2534.27	2738.1	2245.96	2734.18	2493.41	2388.93	2636.7	2968.03	2838.77	2767.79	2565.39	2433.86	2890.07	2663.73	3020.15	3140.48	2872.49	2860.41	2580.09	2427.99	2474.65	2940.81	2963.8	3125.17	3115.81	2537.99	2876.81	2420.79
	2253.14	2437.08	2240.37	2472.32	2214.79	2369.55	2664.33	2565.88	2386.76	2632.07	2353.26	2613.4	2613.64	2437.62	2353.4	2355.25	2633.21	2581.12	2516.22	2740.42	2455.87	2535.47	2739.41	2246.25	2735.69	2494.68	2389.8	2638.13	2969.95	2840.28	2769.4	2566.86	2434.77	2892.04	2665.07	3021.9	3141.8	2874.09	2862.11	2581.4	2428.62	2475.74	2942.81	2964.85	3127.52	3117.69	2538.84	2878.13	2421.46
	2253.94	2437.77	2241.26	2472.97	2215.45	2370.69	2666.07	2567.17	2387.56	2633.62	2354.41	2615.12	2614.99	2438.59	2353.73	2356.02	2634.6	2582.45	2517.72	2742.04	2457	2536.68	2740.72	2246.53	2737.21	2495.95	2390.67	2639.57	2971.87	2841.8	2771.01	2568.34	2435.68	2894.01	2666.4	3023.65	3143.11	2875.68	2863.81	2582.71	2429.25	2476.83	2944.8	2965.89	3129.89	3119.56	2539.7	2879.45	2422.14
	2254.74	2438.45	2242.16	2473.63	2216.11	2371.83	2667.81	2568.46	2388.37	2635.16	2355.56	2616.85	2616.34	2439.55	2354.06	2356.79	2635.99	2583.78	2519.21	2743.66	2458.13	2537.88	2742.04	2246.81	2738.72	2497.21	2391.55	2641	2973.8	2843.32	2772.61	2569.81	2436.59	2895.99	2667.73	3025.39	3144.43	2877.28	2865.52	2584.02	2429.88	2477.93	2946.8	2966.92	3132.25	3121.44	2540.55	2880.77	2422.81
	2255.53	2439.13	2243.06	2474.28	2216.78	2372.97	2669.55	2569.74	2389.17	2636.71	2356.72	2618.58	2617.68	2440.51	2354.39	2357.56	2637.38	2585.1	2520.7	2745.27	2459.25	2539.09	2743.35	2247.09	2740.24	2498.47	2392.43	2642.44	2975.72	2844.84	2774.2	2571.28	2437.5	2897.97	2669.06	3027.12	3145.74	2878.88	2867.23	2585.33	2430.51	2479.02	2948.8	2967.95	3134.62	3123.32	2541.39	2882.1	2423.48
	2256.33	2439.81	2243.95	2474.93	2217.44	2374.11	2671.29	2571.02	2389.97	2638.25	2357.87	2620.3	2619.03	2441.47	2354.72	2358.33	2638.76	2586.43	2522.19	2746.89	2460.38	2540.29	2744.67	2247.37	2741.75	2499.73	2393.32	2643.88	2977.65	2846.36	2775.8	2572.75	2438.41	2899.95	2670.38	3028.85	3147.06	2880.48	2868.94	2586.63	2431.13	2480.11	2950.8	2968.98	3137	3125.2	2542.23	2883.42	2424.15
	2257.12	2440.48	2244.85	2475.57	2218.1	2375.26	2673.03	2572.29	2390.77	2639.78	2359.02	2622.02	2620.37	2442.42	2355.04	2359.1	2640.15	2587.75	2523.68	2748.5	2461.51	2541.49	2745.98	2247.65	2743.26	2500.99	2394.2	2645.31	2979.57	2847.88	2777.38	2574.22	2439.31	2901.93	2671.7	3030.58	3148.37	2882.09	2870.66	2587.94	2431.76	2481.2	2952.79	2969.99	3139.37	3127.08	2543.07	2884.75	2424.83
	2257.91	2441.15	2245.75	2476.22	2218.77	2376.4	2674.78	2573.57	2391.57	2641.32	2360.18	2623.74	2621.71	2443.38	2355.37	2359.87	2641.54	2589.08	2525.17	2750.11	2462.64	2542.7	2747.3	2247.93	2744.76	2502.24	2395.09	2646.75	2981.5	2849.4	2778.96	2575.68	2440.22	2903.92	2673.01	3032.3	3149.69	2883.69	2872.38	2589.23	2432.38	2482.28	2954.79	2971	3141.75	3128.96	2543.91	2886.09	2425.5
	2258.7	2441.82	2246.66	2476.86	2219.43	2377.55	2676.52	2574.83	2392.37	2642.85	2361.33	2625.47	2623.04	2444.34	2355.69	2360.64	2642.93	2590.4	2526.66	2751.72	2463.77	2543.9	2748.61	2248.22	2746.27	2503.49	2395.98	2648.19	2983.43	2850.92	2780.54	2577.14	2441.13	2905.92	2674.32	3034.01	3151.01	2885.3	2874.1	2590.53	2433	2483.37	2956.79	2972.01	3144.14	3130.84	2544.74	2887.42	2426.18
	2259.5	2442.48	2247.56	2477.51	2220.1	2378.69	2678.27	2576.1	2393.17	2644.38	2362.49	2627.19	2624.38	2445.29	2356.01	2361.42	2644.33	2591.72	2528.15	2753.32	2464.9	2545.1	2749.93	2248.5	2747.78	2504.74	2396.88	2649.62	2985.36	2852.44	2782.11	2578.61	2442.03	2907.92	2675.62	3035.72	3152.33	2886.91	2875.83	2591.82	2433.63	2484.46	2958.79	2973.01	3146.52	3132.72	2545.56	2888.76	2426.85
	2260.29	2443.14	2248.46	2478.15	2220.77	2379.84	2680.01	2577.36	2393.97	2645.91	2363.64	2628.9	2625.71	2446.24	2356.33	2362.19	2645.72	2593.04	2529.63	2754.92	2466.03	2546.3	2751.25	2248.78	2749.28	2505.99	2397.78	2651.06	2987.29	2853.97	2783.68	2580.06	2442.94	2909.92	2676.92	3037.42	3153.64	2888.52	2877.56	2593.11	2434.25	2485.54	2960.79	2974	3148.91	3134.6	2546.39	2890.09	2427.53
	2261.08	2443.79	2249.37	2478.79	2221.43	2380.99	2681.76	2578.61	2394.76	2647.44	2364.8	2630.62	2627.03	2447.2	2356.64	2362.96	2647.11	2594.36	2531.12	2756.52	2467.15	2547.5	2752.56	2249.06	2750.78	2507.23	2398.68	2652.5	2989.22	2855.49	2785.24	2581.52	2443.84	2911.92	2678.22	3039.12	3154.96	2890.14	2879.3	2594.4	2434.87	2486.62	2962.79	2974.98	3151.3	3136.48	2547.2	2891.43	2428.2
	2261.86	2444.44	2250.27	2479.43	2222.1	2382.14	2683.51	2579.86	2395.56	2648.96	2365.96	2632.34	2628.36	2448.15	2356.96	2363.73	2648.5	2595.68	2532.6	2758.12	2468.28	2548.7	2753.88	2249.33	2752.28	2508.48	2399.58	2653.93	2991.15	2857.02	2786.8	2582.98	2444.74	2913.93	2679.51	3040.82	3156.28	2891.75	2881.03	2595.68	2435.49	2487.71	2964.79	2975.96	3153.7	3138.37	2548.02	2892.77	2428.88
	2262.65	2445.08	2251.18	2480.06	2222.77	2383.29	2685.26	2581.11	2396.35	2650.48	2367.11	2634.05	2629.68	2449.1	2357.27	2364.51	2649.89	2597	2534.08	2759.72	2469.41	2549.9	2755.2	2249.61	2753.78	2509.72	2400.49	2655.37	2993.09	2858.55	2788.35	2584.43	2445.64	2915.95	2680.8	3042.5	3157.6	2893.37	2882.78	2596.96	2436.11	2488.79	2966.79	2976.94	3156.1	3140.25	2548.83	2894.12	2429.55
	2263.44	2445.72	2252.09	2480.7	2223.44	2384.45	2687.01	2582.35	2397.15	2652	2368.27	2635.77	2631	2450.04	2357.58	2365.28	2651.29	2598.32	2535.56	2761.31	2470.54	2551.09	2756.52	2249.89	2755.27	2510.95	2401.4	2656.81	2995.02	2860.07	2789.9	2585.88	2446.54	2917.96	2682.08	3044.19	3158.92	2894.99	2884.52	2598.24	2436.73	2489.87	2968.79	2977.9	3158.5	3142.14	2549.64	2895.46	2430.23
	2264.22	2446.36	2253	2481.33	2224.11	2385.6	2688.76	2583.59	2397.94	2653.52	2369.42	2637.48	2632.32	2450.99	2357.89	2366.06	2652.68	2599.64	2537.04	2762.9	2471.67	2552.29	2757.83	2250.17	2756.76	2512.19	2402.31	2658.24	2996.96	2861.6	2791.44	2587.33	2447.44	2919.98	2683.36	3045.86	3160.24	2896.61	2886.27	2599.52	2437.35	2490.95	2970.79	2978.86	3160.91	3144.02	2550.44	2896.81	2430.91
	2265.01	2446.99	2253.9	2481.96	2224.78	2386.75	2690.52	2584.82	2398.73	2655.03	2370.58	2639.19	2633.63	2451.93	2358.2	2366.83	2654.07	2600.95	2538.52	2764.49	2472.79	2553.49	2759.15	2250.45	2758.26	2513.42	2403.23	2659.68	2998.89	2863.13	2792.98	2588.77	2448.34	2922.01	2684.64	3047.53	3161.56	2898.23	2888.02	2600.79	2437.96	2492.02	2972.79	2979.82	3163.32	3145.91	2551.24	2898.16	2431.58
	2265.79	2447.62	2254.81	2482.59	2225.44	2387.91	2692.27	2586.05	2399.52	2656.54	2371.74	2640.9	2634.94	2452.87	2358.51	2367.61	2655.47	2602.27	2539.99	2766.07	2473.92	2554.68	2760.47	2250.73	2759.75	2514.65	2404.14	2661.12	3000.83	2864.66	2794.51	2590.22	2449.24	2924.04	2685.91	3049.2	3162.89	2899.86	2889.78	2602.05	2438.58	2493.1	2974.79	2980.77	3165.73	3147.8	2552.04	2899.51	2432.26
	2266.57	2448.25	2255.73	2483.22	2226.11	2389.06	2694.02	2587.27	2400.3	2658.05	2372.89	2642.61	2636.25	2453.81	2358.82	2368.39	2656.86	2603.59	2541.47	2767.66	2475.04	2555.88	2761.79	2251.01	2761.23	2515.88	2405.06	2662.56	3002.77	2866.2	2796.04	2591.66	2450.14	2926.07	2687.17	3050.86	3164.21	2901.48	2891.54	2603.32	2439.2	2494.17	2976.79	2981.71	3168.15	3149.69	2552.83	2900.86	2432.94
	2267.35	2448.87	2256.64	2483.85	2226.78	2390.22	2695.78	2588.49	2401.09	2659.55	2374.05	2644.32	2637.56	2454.75	2359.12	2369.16	2658.26	2604.9	2542.94	2769.24	2476.17	2557.07	2763.11	2251.29	2762.72	2517.1	2405.99	2663.99	3004.71	2867.73	2797.56	2593.09	2451.04	2928.11	2688.43	3052.52	3165.54	2903.11	2893.3	2604.58	2439.81	2495.25	2978.79	2982.64	3170.57	3151.58	2553.62	2902.22	2433.62
	2268.13	2449.48	2257.55	2484.48	2227.45	2391.38	2697.54	2589.71	2401.88	2661.06	2375.21	2646.03	2638.86	2455.69	2359.43	2369.94	2659.65	2606.21	2544.41	2770.81	2477.3	2558.27	2764.43	2251.57	2764.2	2518.32	2406.92	2665.43	3006.66	2869.27	2799.08	2594.53	2451.93	2930.15	2689.69	3054.16	3166.86	2904.74	2895.07	2605.83	2440.42	2496.32	2980.79	2983.57	3172.99	3153.47	2554.4	2903.58	2434.3
	2268.91	2450.09	2258.46	2485.1	2228.13	2392.54	2699.29	2590.92	2402.66	2662.56	2376.36	2647.73	2640.16	2456.62	2359.73	2370.72	2661.05	2607.52	2545.88	2772.39	2478.42	2559.46	2765.75	2251.85	2765.68	2519.54	2407.85	2666.87	3008.6	2870.8	2800.59	2595.96	2452.83	2932.19	2690.94	3055.81	3168.19	2906.38	2896.84	2607.09	2441.04	2497.39	2982.79	2984.49	3175.42	3155.36	2555.18	2904.93	2434.98
	2269.69	2450.7	2259.38	2485.72	2228.8	2393.7	2701.05	2592.12	2403.44	2664.05	2377.52	2649.43	2641.45	2457.56	2360.03	2371.5	2662.44	2608.84	2547.34	2773.96	2479.54	2560.65	2767.07	2252.13	2767.16	2520.76	2408.78	2668.31	3010.55	2872.34	2802.1	2597.39	2453.72	2934.24	2692.19	3057.45	3169.52	2908.01	2898.61	2608.34	2441.65	2498.46	2984.79	2985.41	3177.85	3157.26	2555.95	2906.29	2435.66
	2270.46	2451.3	2260.29	2486.34	2229.47	2394.86	2702.81	2593.32	2404.23	2665.55	2378.68	2651.14	2642.75	2458.49	2360.33	2372.28	2663.84	2610.15	2548.81	2775.53	2480.67	2561.85	2768.39	2252.4	2768.64	2521.97	2409.71	2669.74	3012.49	2873.88	2803.6	2598.82	2454.61	2936.29	2693.43	3059.08	3170.85	2909.65	2900.39	2609.58	2442.26	2499.52	2986.79	2986.32	3180.28	3159.15	2556.73	2907.66	2436.34
	2271.24	2451.9	2261.2	2486.96	2230.14	2396.02	2704.57	2594.52	2405.01	2667.04	2379.83	2652.84	2644.04	2459.42	2360.63	2373.06	2665.23	2611.46	2550.27	2777.1	2481.79	2563.04	2769.71	2252.68	2770.11	2523.18	2410.65	2671.18	3014.44	2875.42	2805.1	2600.24	2455.51	2938.35	2694.67	3060.71	3172.18	2911.28	2902.17	2610.82	2442.87	2500.59	2988.8	2987.23	3182.72	3161.05	2557.49	2909.02	2437.02
	2272.01	2452.5	2262.12	2487.58	2230.81	2397.18	2706.33	2595.71	2405.79	2668.53	2380.99	2654.54	2645.32	2460.34	2360.92	2373.84	2666.63	2612.76	2551.73	2778.67	2482.91	2564.23	2771.03	2252.96	2771.59	2524.39	2411.6	2672.62	3016.39	2876.96	2806.59	2601.66	2456.4	2940.41	2695.9	3062.33	3173.51	2912.93	2903.96	2612.06	2443.48	2501.65	2990.8	2988.13	3185.16	3162.95	2558.26	2910.39	2437.71
	2272.78	2453.09	2263.04	2488.2	2231.48	2398.35	2708.09	2596.9	2406.56	2670.01	2382.15	2656.24	2646.61	2461.27	2361.22	2374.62	2668.03	2614.07	2553.19	2780.23	2484.04	2565.42	2772.35	2253.24	2773.06	2525.59	2412.54	2674.06	3018.34	2878.5	2808.07	2603.08	2457.29	2942.47	2697.13	3063.95	3174.84	2914.57	2905.75	2613.29	2444.09	2502.72	2992.8	2989.02	3187.6	3164.85	2559.02	2911.75	2438.39
	2273.55	2453.68	2263.95	2488.81	2232.16	2399.51	2709.85	2598.08	2407.34	2671.49	2383.3	2657.93	2647.89	2462.19	2361.51	2375.4	2669.43	2615.38	2554.65	2781.79	2485.16	2566.61	2773.68	2253.52	2774.53	2526.79	2413.49	2675.5	3020.29	2880.04	2809.55	2604.5	2458.18	2944.54	2698.35	3065.56	3176.18	2916.21	2907.54	2614.52	2444.7	2503.78	2994.8	2989.9	3190.04	3166.75	2559.77	2913.12	2439.07
	2274.32	2454.26	2264.87	2489.42	2232.83	2400.68	2711.61	2599.25	2408.12	2672.97	2384.46	2659.63	2649.16	2463.11	2361.81	2376.18	2670.82	2616.68	2556.11	2783.35	2486.28	2567.8	2775	2253.8	2775.99	2527.99	2414.44	2676.94	3022.24	2881.59	2811.03	2605.91	2459.06	2946.62	2699.57	3067.16	3177.52	2917.86	2909.34	2615.75	2445.31	2504.84	2996.8	2990.78	3192.49	3168.65	2560.52	2914.49	2439.76
	2275.09	2454.84	2265.79	2490.04	2233.5	2401.85	2713.37	2600.43	2408.89	2674.45	2385.61	2661.32	2650.44	2464.02	2362.1	2376.97	2672.22	2617.99	2557.56	2784.91	2487.4	2568.99	2776.32	2254.08	2777.46	2529.19	2415.39	2678.37	3024.2	2883.13	2812.49	2607.32	2459.95	2948.69	2700.78	3068.76	3178.85	2919.51	2911.14	2616.97	2445.91	2505.9	2998.8	2991.66	3194.95	3170.55	2561.27	2915.87	2440.44
	2275.85	2455.41	2266.7	2490.64	2234.18	2403.01	2715.14	2601.59	2409.66	2675.92	2386.77	2663.01	2651.71	2464.94	2362.39	2377.75	2673.62	2619.29	2559.01	2786.46	2488.52	2570.17	2777.64	2254.36	2778.92	2530.38	2416.35	2679.81	3026.15	2884.68	2813.96	2608.73	2460.84	2950.78	2701.99	3070.36	3180.19	2921.16	2912.95	2618.19	2446.52	2506.95	3000.8	2992.53	3197.4	3172.45	2562.01	2917.24	2441.13
	2276.62	2455.98	2267.62	2491.25	2234.85	2404.18	2716.9	2602.75	2410.44	2677.39	2387.92	2664.7	2652.97	2465.85	2362.68	2378.54	2675.02	2620.59	2560.46	2788.01	2489.63	2571.36	2778.97	2254.64	2780.38	2531.57	2417.31	2681.25	3028.11	2886.23	2815.42	2610.13	2461.72	2952.86	2703.19	3071.94	3181.54	2922.81	2914.76	2619.4	2447.13	2508.01	3002.8	2993.39	3199.86	3174.36	2562.75	2918.62	2441.82
	2277.38	2456.55	2268.54	2491.86	2235.52	2405.35	2718.66	2603.91	2411.21	2678.86	2389.08	2666.39	2654.23	2466.76	2362.97	2379.32	2676.42	2621.9	2561.91	2789.56	2490.75	2572.55	2780.29	2254.92	2781.83	2532.75	2418.27	2682.69	3030.07	2887.78	2816.87	2611.53	2462.61	2954.95	2704.39	3073.53	3182.88	2924.46	2916.57	2620.61	2447.73	2509.06	3004.8	2994.25	3202.32	3176.27	2563.49	2919.99	2442.5
	2278.14	2457.11	2269.46	2492.46	2236.2	2406.52	2720.43	2605.06	2411.98	2680.32	2390.23	2668.08	2655.49	2467.66	2363.26	2380.11	2677.82	2623.2	2563.35	2791.11	2491.87	2573.73	2781.62	2255.2	2783.29	2533.94	2419.24	2684.13	3032.03	2889.33	2818.32	2612.92	2463.49	2957.04	2705.58	3075.11	3184.22	2926.12	2918.39	2621.81	2448.33	2510.11	3006.8	2995.1	3204.79	3178.17	2564.22	2921.37	2443.19
	2278.9	2457.66	2270.38	2493.06	2236.87	2407.69	2722.19	2606.21	2412.74	2681.78	2391.39	2669.76	2656.75	2468.57	2363.55	2380.89	2679.22	2624.5	2564.79	2792.65	2492.98	2574.92	2782.94	2255.48	2784.74	2535.11	2420.21	2685.57	3033.99	2890.89	2819.76	2614.32	2464.38	2959.14	2706.77	3076.68	3185.57	2927.77	2920.22	2623.01	2448.94	2511.16	3008.8	2995.94	3207.26	3180.08	2564.94	2922.75	2443.88
	2279.65	2458.22	2271.3	2493.66	2237.54	2408.86	2723.96	2607.35	2413.51	2683.24	2392.54	2671.45	2658	2469.47	2363.83	2381.68	2680.62	2625.79	2566.23	2794.19	2494.1	2576.1	2784.27	2255.76	2786.19	2536.29	2421.18	2687	3035.96	2892.44	2821.2	2615.71	2465.26	2961.24	2707.95	3078.24	3186.92	2929.43	2922.04	2624.21	2449.54	2512.21	3010.8	2996.78	3209.73	3182	2565.67	2924.13	2444.57
	2280.41	2458.76	2272.22	2494.26	2238.22	2410.03	2725.73	2608.48	2414.27	2684.69	2393.7	2673.13	2659.25	2470.37	2364.12	2382.47	2682.02	2627.09	2567.67	2795.73	2495.21	2577.29	2785.59	2256.04	2787.63	2537.46	2422.15	2688.44	3037.92	2894	2822.63	2617.09	2466.14	2963.35	2709.13	3079.8	3188.27	2931.1	2923.87	2625.4	2450.14	2513.26	3012.8	2997.61	3212.2	3183.91	2566.39	2925.52	2445.26
	2281.16	2459.31	2273.14	2494.86	2238.89	2411.21	2727.49	2609.61	2415.04	2686.14	2394.85	2674.81	2660.49	2471.26	2364.4	2383.25	2683.42	2628.39	2569.1	2797.26	2496.32	2578.47	2786.92	2256.32	2789.08	2538.63	2423.13	2689.88	3039.89	2895.55	2824.05	2618.48	2467.02	2965.46	2710.3	3081.36	3189.62	2932.76	2925.71	2626.59	2450.74	2514.3	3014.8	2998.44	3214.68	3185.82	2567.1	2926.9	2445.95
	2281.91	2459.85	2274.06	2495.46	2239.57	2412.38	2729.26	2610.74	2415.8	2687.59	2396	2676.49	2661.74	2472.16	2364.68	2384.04	2684.82	2629.68	2570.54	2798.8	2497.43	2579.65	2788.25	2256.6	2790.52	2539.8	2424.11	2691.32	3041.85	2897.11	2825.47	2619.86	2467.89	2967.58	2711.46	3082.91	3190.97	2934.42	2927.55	2627.77	2451.34	2515.34	3016.8	2999.26	3217.16	3187.74	2567.81	2928.29	2446.64
	2282.66	2460.38	2274.98	2496.05	2240.24	2413.55	2731.02	2611.86	2416.56	2689.04	2397.16	2678.16	2662.97	2473.05	2364.97	2384.83	2686.22	2630.98	2571.96	2800.33	2498.55	2580.83	2789.57	2256.88	2791.96	2540.96	2425.09	2692.76	3043.82	2898.67	2826.89	2621.23	2468.77	2969.69	2712.63	3084.45	3192.33	2936.09	2929.39	2628.95	2451.94	2516.38	3018.8	3000.07	3219.65	3189.65	2568.51	2929.68	2447.34
	2283.41	2460.91	2275.9	2496.64	2240.92	2414.73	2732.79	2612.97	2417.32	2690.48	2398.31	2679.84	2664.21	2473.93	2365.25	2385.62	2687.63	2632.27	2573.39	2801.86	2499.66	2582.01	2790.9	2257.16	2793.4	2542.12	2426.08	2694.19	3045.79	2900.23	2828.3	2622.6	2469.65	2971.82	2713.78	3085.99	3193.69	2937.76	2931.24	2630.12	2452.54	2517.42	3020.8	3000.88	3222.13	3191.57	2569.22	2931.07	2448.03
	2284.15	2461.44	2276.82	2497.23	2241.59	2415.9	2734.56	2614.08	2418.07	2691.92	2399.46	2681.51	2665.44	2474.82	2365.53	2386.41	2689.03	2633.56	2574.82	2803.38	2500.76	2583.19	2792.23	2257.44	2794.83	2543.28	2427.07	2695.63	3047.76	2901.8	2829.7	2623.97	2470.52	2973.94	2714.93	3087.53	3195.04	2939.43	2933.09	2631.29	2453.14	2518.46	3022.8	3001.68	3224.62	3193.49	2569.91	2932.46	2448.72
	2284.9	2461.97	2277.74	2497.82	2242.27	2417.08	2736.32	2615.18	2418.83	2693.35	2400.61	2683.18	2666.66	2475.7	2365.81	2387.2	2690.43	2634.85	2576.24	2804.91	2501.87	2584.37	2793.56	2257.72	2796.26	2544.43	2428.06	2697.07	3049.74	2903.36	2831.1	2625.34	2471.39	2976.07	2716.08	3089.06	3196.4	2941.1	2934.94	2632.45	2453.73	2519.5	3024.79	3002.48	3227.12	3195.41	2570.61	2933.85	2449.42
	2285.64	2462.48	2278.67	2498.4	2242.94	2418.26	2738.09	2616.28	2419.58	2694.78	2401.76	2684.85	2667.88	2476.58	2366.09	2387.99	2691.83	2636.14	2577.66	2806.43	2502.98	2585.55	2794.89	2258	2797.69	2545.58	2429.05	2698.51	3051.71	2904.93	2832.49	2626.7	2472.27	2978.21	2717.22	3090.58	3197.77	2942.77	2936.8	2633.61	2454.33	2520.53	3026.79	3003.27	3229.62	3197.33	2571.29	2935.24	2450.11
	2286.38	2463	2279.59	2498.99	2243.62	2419.44	2739.86	2617.37	2420.34	2696.21	2402.92	2686.52	2669.1	2477.46	2366.37	2388.78	2693.24	2637.43	2579.07	2807.95	2504.08	2586.73	2796.22	2258.28	2799.12	2546.73	2430.05	2699.94	3053.69	2906.5	2833.88	2628.06	2473.14	2980.35	2718.36	3092.1	3199.13	2944.45	2938.66	2634.77	2454.92	2521.56	3028.79	3004.05	3232.12	3199.26	2571.98	2936.63	2450.81
	2287.12	2463.51	2280.51	2499.57	2244.29	2420.61	2741.62	2618.46	2421.09	2697.64	2404.07	2688.18	2670.31	2478.33	2366.64	2389.57	2694.64	2638.72	2580.49	2809.46	2505.19	2587.9	2797.55	2258.57	2800.54	2547.87	2431.05	2701.38	3055.66	2908.07	2835.26	2629.42	2474.01	2982.49	2719.49	3093.61	3200.49	2946.12	2940.53	2635.92	2455.52	2522.59	3030.78	3004.83	3234.62	3201.18	2572.66	2938.03	2451.5
	2287.85	2464.02	2281.43	2500.15	2244.96	2421.79	2743.39	2619.54	2421.84	2699.06	2405.22	2689.84	2671.52	2479.2	2366.92	2390.37	2696.04	2640	2581.9	2810.98	2506.29	2589.08	2798.88	2258.85	2801.97	2549.01	2432.05	2702.82	3057.64	2909.64	2836.64	2630.77	2474.88	2984.63	2720.61	3095.12	3201.86	2947.8	2942.4	2637.06	2456.11	2523.61	3032.78	3005.6	3237.13	3203.11	2573.34	2939.42	2452.2
	2288.58	2464.52	2282.35	2500.73	2245.64	2422.97	2745.16	2620.61	2422.58	2700.48	2406.37	2691.5	2672.73	2480.07	2367.2	2391.16	2697.45	2641.29	2583.31	2812.49	2507.39	2590.25	2800.21	2259.13	2803.39	2550.15	2433.06	2704.25	3059.62	2911.21	2838.01	2632.12	2475.74	2986.78	2721.73	3096.62	3203.23	2949.48	2944.28	2638.2	2456.7	2524.64	3034.77	3006.37	3239.64	3205.04	2574.01	2940.82	2452.9
	2289.32	2465.02	2283.27	2501.3	2246.31	2424.15	2746.92	2621.68	2423.33	2701.9	2407.52	2693.16	2673.93	2480.93	2367.47	2391.95	2698.85	2642.57	2584.71	2813.99	2508.5	2591.42	2801.54	2259.41	2804.8	2551.28	2434.07	2705.69	3061.6	2912.78	2839.38	2633.46	2476.61	2988.94	2722.85	3098.12	3204.6	2951.16	2946.16	2639.34	2457.29	2525.66	3036.76	3007.13	3242.15	3206.96	2574.68	2942.22	2453.59
	2290.04	2465.51	2284.19	2501.88	2246.99	2425.33	2748.69	2622.74	2424.07	2703.31	2408.67	2694.81	2675.13	2481.8	2367.75	2392.74	2700.26	2643.86	2586.11	2815.5	2509.6	2592.6	2802.88	2259.7	2806.22	2552.41	2435.08	2707.12	3063.58	2914.36	2840.74	2634.8	2477.47	2991.1	2723.96	3099.62	3205.97	2952.85	2948.04	2640.47	2457.88	2526.68	3038.76	3007.88	3244.67	3208.9	2575.34	2943.62	2454.29
	2290.77	2466	2285.11	2502.45	2247.66	2426.51	2750.45	2623.8	2424.81	2704.72	2409.82	2696.46	2676.32	2482.65	2368.02	2393.54	2701.66	2645.14	2587.51	2817	2510.7	2593.77	2804.21	2259.98	2807.63	2553.54	2436.09	2708.56	3065.56	2915.93	2842.1	2636.14	2478.33	2993.26	2725.06	3101.1	3207.35	2954.53	2949.93	2641.6	2458.46	2527.7	3040.75	3008.63	3247.19	3210.83	2576	2945.02	2454.99
	2291.5	2466.49	2286.03	2503.02	2248.33	2427.7	2752.22	2624.85	2425.55	2706.12	2410.97	2698.11	2677.51	2483.51	2368.29	2394.33	2703.07	2646.42	2588.91	2818.51	2511.79	2594.94	2805.55	2260.26	2809.04	2554.66	2437.11	2709.99	3067.55	2917.51	2843.45	2637.47	2479.19	2995.42	2726.16	3102.59	3208.72	2956.21	2951.82	2642.72	2459.05	2528.72	3042.74	3009.38	3249.71	3212.76	2576.65	2946.42	2455.69
	2292.22	2466.97	2286.95	2503.59	2249.01	2428.88	2753.98	2625.9	2426.29	2707.53	2412.12	2699.76	2678.7	2484.36	2368.56	2395.13	2704.48	2647.7	2590.31	2820	2512.89	2596.1	2806.88	2260.55	2810.44	2555.78	2438.13	2711.43	3069.53	2919.09	2844.8	2638.8	2480.05	2997.59	2727.26	3104.06	3210.1	2957.9	2953.72	2643.84	2459.64	2529.73	3044.73	3010.11	3252.23	3214.7	2577.3	2947.82	2456.39
	2292.94	2467.45	2287.88	2504.16	2249.68	2430.06	2755.74	2626.94	2427.03	2708.93	2413.26	2701.4	2679.88	2485.21	2368.84	2395.92	2705.88	2648.97	2591.7	2821.5	2513.99	2597.27	2808.22	2260.83	2811.85	2556.89	2439.15	2712.86	3071.52	2920.67	2846.14	2640.13	2480.91	2999.77	2728.35	3105.54	3211.48	2959.59	2955.62	2644.95	2460.22	2530.74	3046.72	3010.84	3254.76	3216.63	2577.95	2949.22	2457.09
	2293.66	2467.93	2288.8	2504.72	2250.35	2431.24	2757.51	2627.97	2427.76	2710.32	2414.41	2703.04	2681.05	2486.06	2369.11	2396.72	2707.29	2650.25	2593.08	2822.99	2515.08	2598.44	2809.55	2261.11	2813.25	2558.01	2440.17	2714.29	3073.51	2922.25	2847.47	2641.45	2481.77	3001.95	2729.43	3107.01	3212.86	2961.28	2957.52	2646.06	2460.8	2531.75	3048.71	3011.57	3257.29	3218.57	2578.59	2950.62	2457.79
	2294.37	2468.4	2289.71	2505.28	2251.02	2432.43	2759.27	2629	2428.5	2711.72	2415.56	2704.68	2682.22	2486.9	2369.38	2397.51	2708.7	2651.52	2594.47	2824.48	2516.17	2599.6	2810.89	2261.4	2814.65	2559.12	2441.2	2715.73	3075.49	2923.84	2848.81	2642.77	2482.62	3004.13	2730.51	3108.47	3214.24	2962.97	2959.43	2647.16	2461.38	2532.76	3050.69	3012.29	3259.83	3220.51	2579.23	2952.03	2458.49
	2295.09	2468.86	2290.63	2505.84	2251.7	2433.61	2761.03	2630.02	2429.23	2713.11	2416.71	2706.32	2683.39	2487.74	2369.65	2398.31	2710.1	2652.8	2595.85	2825.97	2517.27	2600.77	2812.23	2261.68	2816.04	2560.22	2442.23	2717.16	3077.48	2925.42	2850.13	2644.09	2483.48	3006.31	2731.58	3109.93	3215.63	2964.66	2961.34	2648.26	2461.96	2533.76	3052.68	3013	3262.37	3222.45	2579.86	2953.43	2459.19
	2295.8	2469.33	2291.55	2506.4	2252.37	2434.8	2762.79	2631.04	2429.95	2714.5	2417.85	2707.95	2684.55	2488.58	2369.92	2399.1	2711.51	2654.07	2597.23	2827.46	2518.36	2601.93	2813.57	2261.97	2817.44	2561.33	2443.26	2718.59	3079.47	2927.01	2851.45	2645.4	2484.33	3008.5	2732.65	3111.38	3217.01	2966.35	2963.26	2649.35	2462.54	2534.76	3054.66	3013.71	3264.91	3224.39	2580.49	2954.83	2459.9
	2296.51	2469.78	2292.47	2506.96	2253.04	2435.98	2764.55	2632.05	2430.68	2715.88	2419	2709.58	2685.71	2489.42	2370.19	2399.9	2712.92	2655.34	2598.6	2828.94	2519.45	2603.09	2814.91	2262.25	2818.83	2562.42	2444.3	2720.02	3081.47	2928.6	2852.77	2646.71	2485.18	3010.69	2733.71	3112.83	3218.4	2968.05	2965.18	2650.44	2463.12	2535.76	3056.65	3014.41	3267.45	3226.33	2581.12	2956.24	2460.6
	2297.21	2470.24	2293.39	2507.51	2253.71	2437.17	2766.31	2633.05	2431.41	2717.26	2420.15	2711.21	2686.87	2490.25	2370.45	2400.7	2714.33	2656.61	2599.98	2830.43	2520.53	2604.25	2816.25	2262.54	2820.22	2563.52	2445.33	2721.45	3083.46	2930.19	2854.08	2648.01	2486.03	3012.89	2734.77	3114.28	3219.79	2969.74	2967.1	2651.52	2463.7	2536.76	3058.63	3015.11	3270	3228.28	2581.74	2957.64	2461.3
	2297.92	2470.69	2294.31	2508.07	2254.38	2438.35	2768.07	2634.05	2432.13	2718.64	2421.29	2712.83	2688.02	2491.08	2370.72	2401.49	2715.74	2657.88	2601.34	2831.9	2521.62	2605.41	2817.6	2262.83	2821.6	2564.61	2446.37	2722.88	3085.45	2931.78	2855.38	2649.31	2486.87	3015.09	2735.82	3115.72	3221.18	2971.44	2969.03	2652.6	2464.27	2537.75	3060.61	3015.8	3272.55	3230.23	2582.36	2959.05	2462.01
	2298.62	2471.14	2295.23	2508.62	2255.05	2439.54	2769.82	2635.04	2432.85	2720.01	2422.44	2714.46	2689.16	2491.9	2370.99	2402.29	2717.15	2659.15	2602.71	2833.38	2522.71	2606.57	2818.94	2263.11	2822.99	2565.7	2447.42	2724.31	3087.45	2933.37	2856.68	2650.61	2487.72	3017.29	2736.87	3117.15	3222.58	2973.14	2970.96	2653.67	2464.85	2538.75	3062.59	3016.49	3275.1	3232.17	2582.97	2960.45	2462.71
	2299.32	2471.58	2296.14	2509.16	2255.72	2440.72	2771.58	2636.03	2433.57	2721.38	2423.58	2716.07	2690.3	2492.72	2371.26	2403.09	2718.56	2660.41	2604.07	2834.85	2523.79	2607.72	2820.28	2263.4	2824.36	2566.79	2448.46	2725.74	3089.45	2934.97	2857.98	2651.9	2488.56	3019.5	2737.91	3118.58	3223.97	2974.84	2972.9	2654.74	2465.42	2539.73	3064.57	3017.17	3277.66	3234.12	2583.58	2961.86	2463.42
	2300.01	2472.02	2297.06	2509.71	2256.39	2441.91	2773.33	2637.01	2434.28	2722.75	2424.73	2717.69	2691.44	2493.54	2371.52	2403.89	2719.97	2661.68	2605.43	2836.33	2524.87	2608.88	2821.63	2263.69	2825.74	2567.87	2449.51	2727.17	3091.44	2936.56	2859.27	2653.19	2489.4	3021.71	2738.95	3120.01	3225.37	2976.54	2974.84	2655.8	2465.99	2540.72	3066.54	3017.84	3280.22	3236.07	2584.18	2963.27	2464.12
	2300.71	2472.46	2297.98	2510.25	2257.06	2443.1	2775.08	2637.98	2435	2724.12	2425.87	2719.3	2692.57	2494.36	2371.79	2404.68	2721.38	2662.94	2606.79	2837.8	2525.95	2610.03	2822.97	2263.98	2827.12	2568.95	2450.56	2728.59	3093.44	2938.16	2860.55	2654.48	2490.24	3023.92	2739.98	3121.43	3226.77	2978.24	2976.78	2656.86	2466.56	2541.7	3068.52	3018.51	3282.78	3238.03	2584.78	2964.67	2464.83
	2301.4	2472.89	2298.89	2510.79	2257.73	2444.28	2776.84	2638.95	2435.71	2725.48	2427.02	2720.91	2693.69	2495.17	2372.05	2405.48	2722.79	2664.2	2608.14	2839.26	2527.03	2611.18	2824.32	2264.26	2828.49	2570.02	2451.61	2730.02	3095.44	2939.76	2861.83	2655.76	2491.08	3026.14	2741	3122.85	3228.17	2979.94	2978.73	2657.91	2467.12	2542.69	3070.49	3019.17	3285.34	3239.98	2585.37	2966.08	2465.53
	2302.09	2473.31	2299.81	2511.33	2258.39	2445.47	2778.59	2639.91	2436.42	2726.84	2428.16	2722.52	2694.81	2495.98	2372.32	2406.28	2724.2	2665.46	2609.49	2840.73	2528.11	2612.33	2825.67	2264.55	2829.86	2571.09	2452.67	2731.44	3097.44	2941.36	2863.11	2657.04	2491.91	3028.36	2742.02	3124.26	3229.57	2981.64	2980.69	2658.96	2467.69	2543.66	3072.47	3019.82	3287.91	3241.94	2585.96	2967.49	2466.24
	2302.77	2473.74	2300.72	2511.87	2259.06	2446.66	2780.34	2640.86	2437.13	2728.19	2429.3	2724.12	2695.93	2496.79	2372.58	2407.08	2725.61	2666.72	2610.83	2842.19	2529.19	2613.48	2827.02	2264.84	2831.22	2572.16	2453.73	2732.87	3099.44	2942.96	2864.38	2658.31	2492.75	3030.59	2743.04	3125.67	3230.97	2983.35	2982.64	2660	2468.26	2544.64	3074.44	3020.48	3290.48	3243.89	2586.55	2968.89	2466.94
	2303.46	2474.16	2301.63	2512.41	2259.73	2447.85	2782.08	2641.81	2437.84	2729.54	2430.45	2725.72	2697.04	2497.59	2372.85	2407.88	2727.02	2667.98	2612.17	2843.65	2530.27	2614.63	2828.37	2265.13	2832.59	2573.22	2454.79	2734.29	3101.45	2944.56	2865.64	2659.58	2493.58	3032.82	2744.05	3127.07	3232.38	2985.05	2984.6	2661.04	2468.82	2545.61	3076.41	3021.12	3293.06	3245.85	2587.13	2970.3	2467.65
	2304.14	2474.58	2302.55	2512.94	2260.39	2449.04	2783.83	2642.75	2438.54	2730.89	2431.59	2727.31	2698.15	2498.39	2373.11	2408.68	2728.43	2669.24	2613.51	2845.1	2531.34	2615.78	2829.72	2265.42	2833.95	2574.28	2455.85	2735.71	3103.45	2946.17	2866.9	2660.85	2494.41	3035.05	2745.05	3128.47	3233.79	2986.76	2986.57	2662.07	2469.38	2546.58	3078.37	3021.76	3295.64	3247.81	2587.71	2971.71	2468.36
	2304.81	2474.99	2303.46	2513.47	2261.06	2450.23	2785.58	2643.69	2439.24	2732.24	2432.73	2728.91	2699.25	2499.19	2373.38	2409.47	2729.85	2670.49	2614.85	2846.56	2532.41	2616.92	2831.07	2265.71	2835.31	2575.34	2456.91	2737.13	3105.45	2947.78	2868.16	2662.11	2495.24	3037.28	2746.05	3129.87	3235.2	2988.46	2988.54	2663.1	2469.94	2547.55	3080.34	3022.39	3298.22	3249.77	2588.28	2973.12	2469.07
	2305.49	2475.4	2304.37	2514	2261.72	2451.41	2787.32	2644.61	2439.94	2733.58	2433.87	2730.49	2700.34	2499.98	2373.64	2410.27	2731.26	2671.74	2616.18	2848.01	2533.49	2618.06	2832.43	2266	2836.66	2576.39	2457.98	2738.56	3107.46	2949.38	2869.41	2663.37	2496.06	3039.52	2747.05	3131.26	3236.61	2990.17	2990.51	2664.12	2470.5	2548.51	3082.3	3023.02	3300.8	3251.73	2588.85	2974.52	2469.78
	2306.16	2475.8	2305.28	2514.52	2262.39	2452.6	2789.06	2645.54	2440.64	2734.92	2435.01	2732.08	2701.44	2500.77	2373.9	2411.07	2732.67	2673	2617.5	2849.46	2534.56	2619.21	2833.78	2266.29	2838.01	2577.44	2459.05	2739.97	3109.46	2950.99	2870.65	2664.62	2496.89	3041.76	2748.03	3132.65	3238.02	2991.88	2992.49	2665.14	2471.05	2549.48	3084.27	3023.64	3303.39	3253.7	2589.42	2975.93	2470.48
	2306.83	2476.2	2306.19	2515.05	2263.05	2453.79	2790.8	2646.45	2441.33	2736.25	2436.15	2733.66	2702.52	2501.55	2374.17	2411.87	2734.09	2674.25	2618.83	2850.91	2535.62	2620.34	2835.14	2266.58	2839.36	2578.49	2460.12	2741.39	3111.47	2952.61	2871.89	2665.87	2497.71	3044.01	2749.02	3134.03	3239.44	2993.59	2994.47	2666.15	2471.61	2550.43	3086.23	3024.26	3305.98	3255.66	2589.98	2977.34	2471.19
	2307.5	2476.6	2307.1	2515.57	2263.71	2454.98	2792.54	2647.36	2442.02	2737.59	2437.29	2735.24	2703.6	2502.34	2374.43	2412.67	2735.5	2675.5	2620.15	2852.35	2536.69	2621.48	2836.49	2266.87	2840.71	2579.53	2461.2	2742.81	3113.48	2954.22	2873.13	2667.12	2498.53	3046.26	2749.99	3135.41	3240.85	2995.3	2996.45	2667.15	2472.16	2551.39	3088.19	3024.87	3308.57	3257.63	2590.53	2978.74	2471.9
	2308.16	2477	2308.01	2516.09	2264.37	2456.17	2794.27	2648.26	2442.71	2738.91	2438.43	2736.81	2704.68	2503.11	2374.69	2413.47	2736.91	2676.74	2621.46	2853.8	2537.76	2622.62	2837.85	2267.17	2842.05	2580.57	2462.27	2744.23	3115.49	2955.83	2874.36	2668.36	2499.35	3048.51	2750.97	3136.78	3242.27	2997.01	2998.44	2668.15	2472.71	2552.34	3090.14	3025.47	3311.16	3259.6	2591.08	2980.15	2472.61
	2308.82	2477.39	2308.91	2516.61	2265.03	2457.36	2796.01	2649.15	2443.4	2740.24	2439.57	2738.38	2705.75	2503.89	2374.95	2414.27	2738.33	2677.99	2622.77	2855.24	2538.82	2623.75	2839.21	2267.46	2843.39	2581.6	2463.35	2745.64	3117.5	2957.45	2875.58	2669.6	2500.16	3050.77	2751.93	3138.15	3243.69	2998.72	3000.44	2669.15	2473.26	2553.29	3092.1	3026.07	3313.76	3261.57	2591.63	2981.56	2473.32
	2309.48	2477.77	2309.82	2517.12	2265.69	2458.55	2797.74	2650.04	2444.08	2741.56	2440.71	2739.95	2706.81	2504.66	2375.22	2415.07	2739.74	2679.23	2624.08	2856.67	2539.88	2624.89	2840.57	2267.75	2844.73	2582.64	2464.43	2747.06	3119.51	2959.07	2876.8	2670.83	2500.98	3053.03	2752.89	3139.52	3245.11	3000.43	3002.44	2670.14	2473.81	2554.24	3094.05	3026.67	3316.36	3263.54	2592.17	2982.96	2474.03
	2310.14	2478.16	2310.72	2517.63	2266.35	2459.74	2799.47	2650.92	2444.76	2742.88	2441.85	2741.51	2707.88	2505.43	2375.48	2415.87	2741.16	2680.48	2625.39	2858.11	2540.94	2626.02	2841.94	2268.04	2846.07	2583.66	2465.52	2748.47	3121.52	2960.69	2878.02	2672.06	2501.79	3055.29	2753.85	3140.88	3246.54	3002.14	3004.44	2671.12	2474.36	2555.18	3096	3027.26	3318.97	3265.51	2592.71	2984.37	2474.74
	2310.79	2478.54	2311.63	2518.14	2267.01	2460.93	2801.2	2651.8	2445.44	2744.2	2442.99	2743.07	2708.93	2506.2	2375.74	2416.67	2742.57	2681.72	2626.69	2859.54	2542	2627.15	2843.3	2268.34	2847.4	2584.69	2466.6	2749.88	3123.53	2962.31	2879.23	2673.29	2502.6	3057.56	2754.8	3142.24	3247.96	3003.86	3006.44	2672.1	2474.9	2556.12	3097.95	3027.84	3321.57	3267.49	2593.25	2985.77	2475.45
	2311.44	2478.91	2312.53	2518.65	2267.67	2462.12	2802.93	2652.67	2446.12	2745.51	2444.12	2744.62	2709.98	2506.96	2376	2417.47	2743.99	2682.96	2627.98	2860.97	2543.06	2628.28	2844.66	2268.63	2848.73	2585.71	2467.69	2751.29	3125.55	2963.93	2880.44	2674.51	2503.41	3059.83	2755.74	3143.59	3249.39	3005.57	3008.45	2673.07	2475.44	2557.06	3099.9	3028.42	3324.18	3269.46	2593.78	2987.17	2476.16
	2312.09	2479.29	2313.43	2519.16	2268.32	2463.31	2804.65	2653.53	2446.8	2746.82	2445.26	2746.18	2711.02	2507.72	2376.26	2418.27	2745.41	2684.19	2629.28	2862.4	2544.12	2629.4	2846.03	2268.93	2850.06	2586.72	2468.78	2752.7	3127.56	2965.56	2881.64	2675.73	2504.21	3062.1	2756.68	3144.94	3250.82	3007.28	3010.47	2674.04	2475.98	2557.99	3101.85	3028.99	3326.8	3271.44	2594.3	2988.58	2476.87
	2312.73	2479.66	2314.33	2519.66	2268.98	2464.5	2806.37	2654.38	2447.47	2748.13	2446.4	2747.72	2712.06	2508.47	2376.52	2419.07	2746.82	2685.43	2630.56	2863.83	2545.17	2630.53	2847.4	2269.22	2851.38	2587.74	2469.88	2754.11	3129.58	2967.18	2882.84	2676.94	2505.01	3064.38	2757.62	3146.29	3252.25	3009	3012.48	2675	2476.52	2558.92	3103.79	3029.55	3329.41	3273.42	2594.82	2989.98	2477.59
	2313.37	2480.02	2315.23	2520.16	2269.63	2465.69	2808.09	2655.23	2448.14	2749.43	2447.53	2749.26	2713.1	2509.22	2376.79	2419.86	2748.24	2686.67	2631.85	2865.25	2546.22	2631.65	2848.77	2269.52	2852.7	2588.75	2470.97	2755.52	3131.59	2968.81	2884.03	2678.15	2505.81	3066.66	2758.55	3147.63	3253.69	3010.71	3014.51	2675.96	2477.06	2559.85	3105.73	3030.11	3332.03	3275.4	2595.34	2991.38	2478.3
	2314.01	2480.38	2316.13	2520.66	2270.29	2466.88	2809.81	2656.07	2448.8	2750.73	2448.67	2750.8	2714.12	2509.97	2377.05	2420.66	2749.66	2687.9	2633.13	2866.67	2547.27	2632.77	2850.14	2269.82	2854.02	2589.75	2472.07	2756.93	3133.61	2970.44	2885.22	2679.35	2506.61	3068.94	2759.47	3148.97	3255.12	3012.43	3016.53	2676.91	2477.59	2560.77	3107.67	3030.67	3334.65	3277.38	2595.85	2992.79	2479.01
	2314.64	2480.74	2317.03	2521.15	2270.94	2468.07	2811.52	2656.9	2449.47	2752.03	2449.8	2752.34	2715.15	2510.71	2377.31	2421.46	2751.07	2689.13	2634.4	2868.09	2548.32	2633.89	2851.51	2270.11	2855.33	2590.75	2473.17	2758.33	3135.63	2972.07	2886.4	2680.55	2507.41	3071.23	2760.39	3150.31	3256.56	3014.14	3018.56	2677.86	2478.12	2561.69	3109.6	3031.22	3337.28	3279.37	2596.36	2994.19	2479.72
	2315.27	2481.1	2317.93	2521.65	2271.59	2469.26	2813.23	2657.72	2450.13	2753.32	2450.94	2753.87	2716.16	2511.45	2377.57	2422.26	2752.49	2690.36	2635.68	2869.51	2549.37	2635	2852.88	2270.41	2856.64	2591.75	2474.27	2759.73	3137.65	2973.7	2887.58	2681.75	2508.2	3073.52	2761.3	3151.64	3258	3015.86	3020.6	2678.8	2478.65	2562.61	3111.54	3031.76	3339.91	3281.35	2596.86	2995.59	2480.43
	2315.9	2481.45	2318.82	2522.14	2272.24	2470.45	2814.94	2658.54	2450.79	2754.61	2452.07	2755.39	2717.17	2512.19	2377.83	2423.06	2753.91	2691.59	2636.94	2870.92	2550.42	2636.12	2854.25	2270.71	2857.95	2592.75	2475.37	2761.14	3139.66	2975.34	2888.75	2682.94	2508.99	3075.81	2762.21	3152.97	3259.44	3017.57	3022.64	2679.73	2479.18	2563.53	3113.47	3032.3	3342.54	3283.34	2597.36	2996.99	2481.15
	2316.53	2481.8	2319.71	2522.63	2272.89	2471.63	2816.65	2659.35	2451.45	2755.9	2453.2	2756.91	2718.18	2512.92	2378.09	2423.86	2755.33	2692.82	2638.21	2872.33	2551.46	2637.23	2855.63	2271.01	2859.26	2593.74	2476.48	2762.54	3141.68	2976.97	2889.92	2684.13	2509.78	3078.1	2763.11	3154.29	3260.88	3019.29	3024.68	2680.66	2479.71	2564.44	3115.4	3032.83	3345.17	3285.32	2597.86	2998.38	2481.86
	2317.15	2482.14	2320.61	2523.11	2273.54	2472.82	2818.36	2660.16	2452.1	2757.18	2454.34	2758.43	2719.18	2513.65	2378.36	2424.66	2756.75	2694.04	2639.47	2873.74	2552.5	2638.34	2857.01	2271.31	2860.56	2594.72	2477.59	2763.94	3143.7	2978.61	2891.08	2685.32	2510.56	3080.4	2764	3155.61	3262.33	3021.01	3026.72	2681.58	2480.23	2565.34	3117.32	3033.36	3347.81	3287.31	2598.35	2999.78	2482.57
	2317.77	2482.48	2321.5	2523.6	2274.19	2474.01	2820.06	2660.96	2452.75	2758.46	2455.47	2759.94	2720.17	2514.38	2378.62	2425.46	2758.17	2695.27	2640.72	2875.15	2553.54	2639.45	2858.38	2271.61	2861.86	2595.71	2478.7	2765.33	3145.73	2980.25	2892.24	2686.49	2511.35	3082.7	2764.89	3156.93	3263.77	3022.72	3028.78	2682.5	2480.76	2566.25	3119.25	3033.88	3350.44	3289.31	2598.83	3001.18	2483.28
	2318.38	2482.82	2322.39	2524.08	2274.83	2475.2	2821.76	2661.75	2453.4	2759.74	2456.6	2761.45	2721.16	2515.1	2378.88	2426.26	2759.59	2696.49	2641.97	2876.56	2554.58	2640.56	2859.77	2271.91	2863.16	2596.69	2479.81	2766.73	3147.75	2981.89	2893.4	2687.67	2512.13	3085.01	2765.78	3158.24	3265.22	3024.44	3030.83	2683.41	2481.28	2567.15	3121.17	3034.4	3353.09	3291.3	2599.31	3002.57	2484
	2318.99	2483.15	2323.27	2524.56	2275.48	2476.39	2823.45	2662.53	2454.04	2761.01	2457.73	2762.95	2722.14	2515.81	2379.14	2427.05	2761.01	2697.71	2643.22	2877.96	2555.62	2641.66	2861.15	2272.21	2864.45	2597.66	2480.93	2768.13	3149.77	2983.53	2894.55	2688.84	2512.91	3087.32	2766.66	3159.55	3266.67	3026.16	3032.89	2684.32	2481.8	2568.04	3123.09	3034.91	3355.73	3293.29	2599.79	3003.97	2484.71
	2319.6	2483.48	2324.16	2525.03	2276.12	2477.58	2825.15	2663.3	2454.69	2762.28	2458.86	2764.45	2723.12	2516.53	2379.4	2427.85	2762.43	2698.93	2644.46	2879.36	2556.65	2642.76	2862.53	2272.51	2865.74	2598.63	2482.04	2769.52	3151.79	2985.18	2895.69	2690.01	2513.68	3089.63	2767.53	3160.86	3268.13	3027.88	3034.95	2685.22	2482.31	2568.94	3125	3035.42	3358.38	3295.29	2600.26	3005.36	2485.42
	2320.21	2483.81	2325.05	2525.51	2276.77	2478.77	2826.84	2664.07	2455.32	2763.55	2459.99	2765.94	2724.09	2517.24	2379.67	2428.65	2763.85	2700.14	2645.7	2880.76	2557.68	2643.86	2863.91	2272.81	2867.03	2599.6	2483.16	2770.91	3153.82	2986.82	2896.84	2691.17	2514.46	3091.94	2768.4	3162.16	3269.58	3029.59	3037.02	2686.11	2482.83	2569.83	3126.91	3035.92	3361.03	3297.29	2600.73	3006.75	2486.14
	2320.81	2484.13	2325.93	2525.98	2277.41	2479.96	2828.52	2664.83	2455.96	2764.81	2461.12	2767.43	2725.05	2517.95	2379.93	2429.45	2765.27	2701.36	2646.93	2882.15	2558.72	2644.96	2865.3	2273.12	2868.32	2600.57	2484.28	2772.3	3155.84	2988.47	2897.97	2692.33	2515.23	3094.26	2769.26	3163.46	3271.04	3031.31	3039.09	2687	2483.34	2570.71	3128.83	3036.41	3363.68	3299.28	2601.2	3008.14	2486.85
	2321.41	2484.46	2326.81	2526.45	2278.05	2481.14	2830.21	2665.58	2456.6	2766.07	2462.25	2768.92	2726.01	2518.65	2380.19	2430.25	2766.69	2702.57	2648.16	2883.54	2559.74	2646.06	2866.69	2273.42	2869.6	2601.53	2485.4	2773.69	3157.86	2990.12	2899.1	2693.48	2515.99	3096.58	2770.12	3164.75	3272.49	3033.03	3041.16	2687.88	2483.85	2571.59	3130.73	3036.9	3366.34	3301.28	2601.65	3009.53	2487.57
	2322	2484.77	2327.69	2526.91	2278.69	2482.33	2831.89	2666.33	2457.23	2767.33	2463.38	2770.4	2726.97	2519.35	2380.45	2431.04	2768.11	2703.78	2649.38	2884.93	2560.77	2647.15	2868.08	2273.72	2870.88	2602.48	2486.53	2775.08	3159.89	2991.77	2900.23	2694.63	2516.76	3098.9	2770.97	3166.05	3273.95	3034.75	3043.24	2688.76	2484.35	2572.47	3132.64	3037.38	3368.99	3303.29	2602.11	3010.92	2488.28
	2322.6	2485.09	2328.57	2527.38	2279.32	2483.52	2833.57	2667.07	2457.86	2768.58	2464.51	2771.87	2727.91	2520.04	2380.72	2431.84	2769.53	2704.99	2650.6	2886.32	2561.8	2648.24	2869.47	2274.03	2872.15	2603.44	2487.65	2776.46	3161.91	2993.42	2901.35	2695.77	2517.52	3101.23	2771.82	3167.33	3275.41	3036.46	3045.32	2689.63	2484.86	2573.35	3134.54	3037.86	3371.65	3305.29	2602.56	3012.31	2488.99
	2323.18	2485.4	2329.45	2527.84	2279.96	2484.7	2835.24	2667.8	2458.48	2769.83	2465.63	2773.34	2728.85	2520.74	2380.98	2432.64	2770.95	2706.2	2651.81	2887.71	2562.82	2649.33	2870.86	2274.33	2873.42	2604.38	2488.78	2777.85	3163.94	2995.07	2902.47	2696.91	2518.28	3103.56	2772.66	3168.62	3276.87	3038.18	3047.41	2690.5	2485.36	2574.22	3136.44	3038.34	3374.32	3307.29	2603.01	3013.69	2489.71
	2323.77	2485.7	2330.32	2528.3	2280.6	2485.89	2836.91	2668.53	2459.1	2771.08	2466.76	2774.81	2729.79	2521.43	2381.24	2433.43	2772.38	2707.41	2653.02	2889.09	2563.84	2650.42	2872.26	2274.64	2874.69	2605.33	2489.91	2779.23	3165.97	2996.73	2903.59	2698.05	2519.04	3105.89	2773.49	3169.9	3278.34	3039.9	3049.5	2691.36	2485.86	2575.09	3138.33	3038.8	3376.98	3309.3	2603.45	3015.08	2490.42
	2324.35	2486.01	2331.2	2528.75	2281.23	2487.08	2838.58	2669.24	2459.72	2772.32	2467.89	2776.27	2730.72	2522.11	2381.51	2434.23	2773.8	2708.61	2654.23	2890.47	2564.86	2651.51	2873.65	2274.94	2875.96	2606.27	2491.04	2780.61	3167.99	2998.38	2904.69	2699.18	2519.79	3108.22	2774.32	3171.18	3279.8	3041.61	3051.59	2692.21	2486.36	2575.95	3140.22	3039.27	3379.65	3311.31	2603.88	3016.46	2491.14
	2324.93	2486.31	2332.07	2529.21	2281.86	2488.26	2840.24	2669.95	2460.34	2773.56	2469.01	2777.73	2731.65	2522.79	2381.77	2435.03	2775.22	2709.81	2655.43	2891.85	2565.88	2652.59	2875.05	2275.25	2877.22	2607.21	2492.18	2781.99	3170.02	3000.04	2905.8	2700.31	2520.54	3110.56	2775.15	3172.45	3281.27	3043.33	3053.69	2693.06	2486.85	2576.81	3142.11	3039.72	3382.32	3313.31	2604.32	3017.84	2491.85
	2325.51	2486.61	2332.94	2529.66	2282.49	2489.45	2841.9	2670.65	2460.95	2774.79	2470.14	2779.18	2732.57	2523.47	2382.04	2435.82	2776.64	2711.01	2656.63	2893.22	2566.89	2653.67	2876.45	2275.55	2878.48	2608.14	2493.31	2783.37	3172.05	3001.7	2906.9	2701.43	2521.29	3112.9	2775.97	3173.72	3282.73	3045.05	3055.79	2693.9	2487.35	2577.66	3144	3040.17	3384.99	3315.32	2604.74	3019.22	2492.56
	2326.08	2486.9	2333.81	2530.11	2283.12	2490.63	2843.56	2671.35	2461.57	2776.03	2471.26	2780.62	2733.48	2524.15	2382.3	2436.62	2778.07	2712.21	2657.82	2894.59	2567.91	2654.75	2877.85	2275.86	2879.74	2609.07	2494.45	2784.74	3174.07	3003.36	2907.99	2702.55	2522.04	3115.24	2776.78	3174.99	3284.2	3046.76	3057.89	2694.74	2487.84	2578.52	3145.88	3040.62	3387.67	3317.33	2605.17	3020.6	2493.28
	2326.65	2487.19	2334.68	2530.55	2283.75	2491.81	2845.21	2672.04	2462.17	2777.26	2472.39	2782.07	2734.39	2524.82	2382.57	2437.41	2779.49	2713.41	2659	2895.96	2568.92	2655.83	2879.25	2276.17	2880.99	2609.99	2495.58	2786.11	3176.1	3005.02	2909.09	2703.66	2522.78	3117.59	2777.59	3176.25	3285.67	3048.48	3060	2695.57	2488.33	2579.37	3147.76	3041.06	3390.35	3319.35	2605.59	3021.98	2493.99
	2327.22	2487.48	2335.54	2531	2284.38	2493	2846.86	2672.72	2462.78	2778.48	2473.51	2783.5	2735.29	2525.49	2382.83	2438.21	2780.91	2714.6	2660.19	2897.33	2569.93	2656.9	2880.66	2276.48	2882.24	2610.92	2496.72	2787.49	3178.13	3006.68	2910.17	2704.77	2523.52	3119.93	2778.39	3177.51	3287.14	3050.19	3062.11	2696.39	2488.81	2580.21	3149.63	3041.5	3393.03	3321.36	2606	3023.35	2494.71
	2327.78	2487.76	2336.41	2531.44	2285	2494.18	2848.51	2673.39	2463.38	2779.7	2474.63	2784.94	2736.18	2526.15	2383.1	2439	2782.34	2715.8	2661.36	2898.7	2570.94	2657.97	2882.06	2276.79	2883.49	2611.83	2497.86	2788.86	3180.15	3008.35	2911.25	2705.87	2524.25	3122.28	2779.19	3178.77	3288.61	3051.91	3064.23	2697.21	2489.29	2581.05	3151.51	3041.93	3395.71	3323.37	2606.41	3024.73	2495.42
	2328.34	2488.05	2337.27	2531.88	2285.63	2495.36	2850.15	2674.06	2463.98	2780.92	2475.75	2786.36	2737.07	2526.81	2383.36	2439.8	2783.76	2716.99	2662.54	2900.06	2571.94	2659.05	2883.47	2277.1	2884.73	2612.75	2499	2790.22	3182.18	3010.01	2912.33	2706.97	2524.99	3124.64	2779.99	3180.02	3290.09	3053.62	3066.35	2698.03	2489.78	2581.89	3153.37	3042.35	3398.39	3325.39	2606.82	3026.1	2496.13
	2328.9	2488.32	2338.13	2532.32	2286.25	2496.54	2851.79	2674.71	2464.58	2782.14	2476.88	2787.79	2737.96	2527.47	2383.63	2440.59	2785.18	2718.18	2663.7	2901.42	2572.95	2660.11	2884.88	2277.41	2885.97	2613.65	2500.15	2791.59	3184.21	3011.68	2913.4	2708.07	2525.72	3126.99	2780.77	3181.27	3291.56	3055.34	3068.47	2698.83	2490.25	2582.72	3155.24	3042.77	3401.08	3327.4	2607.22	3027.47	2496.85
	2329.45	2488.6	2338.99	2532.75	2286.87	2497.72	2853.42	2675.36	2465.17	2783.35	2478	2789.21	2738.84	2528.13	2383.9	2441.38	2786.61	2719.36	2664.87	2902.78	2573.95	2661.18	2886.29	2277.72	2887.21	2614.56	2501.29	2792.95	3186.23	3013.35	2914.47	2709.16	2526.45	3129.35	2781.56	3182.52	3293.03	3057.05	3070.59	2699.64	2490.73	2583.55	3157.1	3043.19	3403.77	3329.42	2607.62	3028.84	2497.56
	2330	2488.87	2339.84	2533.18	2287.49	2498.9	2855.05	2676.01	2465.77	2784.56	2479.12	2790.62	2739.71	2528.78	2384.17	2442.18	2788.03	2720.55	2666.02	2904.13	2574.95	2662.24	2887.71	2278.03	2888.44	2615.46	2502.44	2794.32	3188.26	3015.02	2915.54	2710.25	2527.17	3131.71	2782.33	3183.76	3294.51	3058.76	3072.72	2700.43	2491.2	2584.38	3158.96	3043.6	3406.45	3331.44	2608.01	3030.2	2498.28
	2330.55	2489.14	2340.7	2533.61	2288.11	2500.08	2856.68	2676.64	2466.35	2785.76	2480.24	2792.03	2740.58	2529.43	2384.43	2442.97	2789.45	2721.73	2667.18	2905.48	2575.94	2663.3	2889.12	2278.34	2889.67	2616.36	2503.58	2795.68	3190.28	3016.69	2916.59	2711.33	2527.89	3134.07	2783.1	3185	3295.98	3060.47	3074.85	2701.22	2491.67	2585.2	3160.81	3044	3409.15	3333.46	2608.4	3031.57	2498.99
	2331.09	2489.41	2341.55	2534.04	2288.72	2501.25	2858.3	2677.27	2466.94	2786.96	2481.36	2793.43	2741.44	2530.07	2384.7	2443.76	2790.88	2722.91	2668.33	2906.83	2576.94	2664.36	2890.54	2278.65	2890.9	2617.25	2504.73	2797.03	3192.31	3018.36	2917.65	2712.4	2528.61	3136.43	2783.87	3186.23	3297.46	3062.18	3076.99	2702.01	2492.14	2586.02	3162.66	3044.4	3411.84	3335.48	2608.78	3032.93	2499.7
	2331.63	2489.67	2342.4	2534.46	2289.34	2502.43	2859.91	2677.89	2467.52	2788.16	2482.47	2794.83	2742.3	2530.71	2384.97	2444.56	2792.3	2724.09	2669.47	2908.18	2577.93	2665.42	2891.96	2278.96	2892.12	2618.14	2505.88	2798.39	3194.34	3020.03	2918.7	2713.48	2529.32	3138.8	2784.63	3187.47	3298.94	3063.89	3079.12	2702.79	2492.6	2586.83	3164.5	3044.79	3414.54	3337.5	2609.16	3034.29	2500.42
	2332.17	2489.93	2343.25	2534.88	2289.95	2503.6	2861.53	2678.51	2468.1	2789.36	2483.59	2796.22	2743.15	2531.35	2385.24	2445.35	2793.72	2725.27	2670.61	2909.52	2578.92	2666.48	2893.38	2279.27	2893.34	2619.03	2507.03	2799.74	3196.36	3021.7	2919.75	2714.54	2530.03	3141.17	2785.39	3188.69	3300.41	3065.6	3081.26	2703.56	2493.07	2587.64	3166.35	3045.18	3417.23	3339.53	2609.53	3035.65	2501.13
	2332.7	2490.19	2344.1	2535.3	2290.56	2504.78	2863.13	2679.12	2468.68	2790.55	2484.71	2797.61	2744	2531.99	2385.51	2446.14	2795.15	2726.44	2671.74	2910.86	2579.91	2667.53	2894.8	2279.58	2894.56	2619.91	2508.18	2801.1	3198.38	3023.38	2920.79	2715.61	2530.74	3143.54	2786.14	3189.92	3301.89	3067.31	3083.41	2704.33	2493.53	2588.45	3168.18	3045.56	3419.93	3341.55	2609.9	3037	2501.84
	2333.23	2490.44	2344.94	2535.72	2291.17	2505.95	2864.74	2679.72	2469.25	2791.73	2485.83	2799	2744.84	2532.62	2385.78	2446.93	2796.57	2727.62	2672.87	2912.2	2580.9	2668.58	2896.23	2279.9	2895.77	2620.78	2509.34	2802.45	3200.41	3025.05	2921.82	2716.67	2531.45	3145.91	2786.88	3191.14	3303.37	3069.01	3085.55	2705.09	2493.98	2589.25	3170.01	3045.94	3422.63	3343.58	2610.27	3038.36	2502.56
[truncated: 7,832 more rows]
[truncated: 170 more columns]

## Sheet: Analysis
Cell:	Peak Time 1	Peak Time 2	Peak Time 3	Peak Time 4	Peak Time 5	Peak ZT 1	Peak ZT 2	Peak ZT 3	Peak ZT 4	Peak ZT 5	Peak ExT 1	Peak ExT 2	Peak ExT 3	Peak ExT 4	Peak ExT 5	Peak 1 luminescence value	Peak 2 luminescence value	Peak 3 luminescence value	Peak 4 luminescence value	Peak 5 luminescence value	Trough Time 1	Trough Time 2	Trough Time 3	Trough Time 4	Trough Time 5	Trough Time 6	Trough ZT 1	Trough ZT 2	Trough ZT 3	Trough ZT 4	Trough ZT 5	Trough ZT 6	Trough ExT 1	Trough ExT 2	Trough ExT 3	Trough ExT 4	Trough ExT 5	Trough ExT 6	Trough 1 luminescence value	Trough 2 luminescence value	Trough 3 luminescence value	Trough 4 luminescence value	Trough 5 luminescence value	Trough 6 luminescence value	Rising Edge Halfmax Time 1	Rising Edge Halfmax Time 2	Rising Edge Halfmax Time 3	Rising Edge Halfmax Time 4	Rising Edge Halfmax Time 5
[truncated: 219 more rows]
[truncated: 44 more columns]
