# Supplementary material for: Single cell model for re‐entrainment to a shifted light cycle
Source: FASEB J. 2022 Sep 3;36(10):e22518. doi: 10.1096/fj.202200478R (PMC9543151; doi:10.1096/fj.202200478R)
Supplement: Supplementary file 21 — Dataset S20 [file FSB2-36-0-s033.xlsx]

## Sheet: Information
Cell num	X	Y	Size
1	82	122	9
2	81.5	132	6
3	84.75	125.25	4
4	84.8571	131.286	7
5	84.5	134.5	4
6	85	138	9
7	86.5	128	6
8	88	112	9
9	88.2857	122.143	7
10	89.2	125.4	5
11	88.5	132.5	4
12	89	137	9
13	88.5	141	6
14	90.75	109.75	4
15	91.5	116	6
16	92	120	9
17	92.2	123.4	5
18	91.8	132.2	5
19	92	141.5	6
20	93	97	9
21	94.125	89.125	8
22	93.5	92.5	4
23	94	104	9
24	94	112.5	6
25	93.6667	126.667	3
26	93.8	137.4	5
27	95	85.75	4
28	94.5	100.5	4
29	96	115.5	6
30	97.2857	91.1429	7
31	96.5	122.5	4
32	97	126	9
33	98	83	9
34	97.5	94.5	4
35	98	105	9
36	97.5	109.5	4
37	98.1429	112.714	7
38	98.2857	131.857	7
39	98.3333	140.667	6
40	99	98	9
41	99.25	128.75	4
42	99.5	87.5	4
43	99.5	121	6
44	100.667	80.3333	3
45	100.333	90.6667	3
46	101	94	9
47	100.5	109	6
48	100.5	124.5	4
49	100.75	134.25	4
50	101.5	84.5	4
51	101.5	104	6
52	102.833	77.3333	6
53	103	88	9
54	102.5	97.5	4
55	103.125	127.875	8
56	102.875	138.875	8
57	103	144	9
58	103.5	80.5	4
59	103.667	110.167	6
60	104	134	9
61	105.143	84.7143	7
62	105.875	75.125	8
63	106	99	9
64	106	107	9
65	105.667	125.333	3
66	106.286	141.857	7
67	106.8	78.4	5
68	107	90	9
69	107	103.5	6
70	106.857	129.286	7
71	107	146.8	5
72	108	132.5	6
73	109	82	9
74	109	126	9
75	109	137	9
76	110	95	9
77	109.333	100.667	3
78	109.5	144.5	4
79	110.5	78	6
80	110.857	86.2857	7
81	110.8	103.6	5
82	111.2	106.6	5
83	111	110	9
84	110.5	113.5	4
85	111	141	9
86	112	122.8	5
87	112.333	153.167	6
88	113	83	9
89	112.5	100	6
90	113	132	9
91	113	135	3
92	112.5	145	6
93	114	75	3
94	113.5	78	6
95	113.5	128.5	4
96	114.125	137.875	8
97	115	87	9
98	115	92	9
99	114.857	103.714	7
100	115	119	9
101	115	149	9
102	116	96.5	6
103	116	100	9
104	116	110.5	6
105	116	115.5	6
106	116	144	9
107	115.5	152.5	4
108	115.667	155.333	3
109	117	79	9
110	116.5	83.5	4
111	117	107	9
112	117.143	128.286	7
113	117.5	140.5	4
114	118.333	118	3
115	118.875	124.125	8
116	119.143	131.286	7
117	118.5	151	6
118	119.5	75.5	4
119	119.5	83.5	4
120	120	91.5	6
121	120	95	9
122	120	103.5	6
123	120	111	9
124	120	114.5	6
125	120	136	9
126	119.8	154.4	5
127	121	79	9
128	121	87	9
129	120.5	107	6
130	120.5	120	6
131	120.5	127.5	4
132	121	139	3
133	121	142	9
134	122.333	100.833	6
135	122.75	82.25	4
136	123	116	5
137	122.6	124.8	5
138	122	131	3
139	123.6	111.2	5
140	123.857	121.286	7
141	123.333	153.333	3
142	125	85	9
143	125	88.5	6
144	125	93	9
145	125	96.5	6
146	124.667	107.667	3
147	125	132	9
148	124.75	135.25	4
149	124.5	149	6
150	126	99.5	6
151	126	118	9
152	126	141	9
153	126	144.5	6
154	126.714	111.857	7
155	126.667	123.667	3
156	126.75	137.75	4
157	127.5	103	6
158	127.875	107.125	8
159	128	127	9
160	128	148	9
161	128.333	87.6667	3
162	128.857	90.7143	7
163	128.5	97	4
164	129.286	120.143	7
165	129	135.125	8
166	130	114	9
167	130	123.5	6
168	129.6	130.8	5
169	129.4	143.2	5
170	130.857	93.7143	7
171	130.6	100.2	5
172	131	104	9
173	132	107	3
174	132	110	9
175	132	140	9
176	132.8	96.6	5
177	133.286	116.143	7
178	133	131	9
179	132.5	136	6
180	133	145	9
181	133	148.5	6
182	134	99.5	6
183	134	127.5	6
184	135	102.5	6
185	134.667	112.667	3
186	135.143	119.286	7
187	136	106	9
188	135.5	134.5	4
189	135.5	138	6
190	137	109.5	6
191	136.5	123	6
192	136.6	130.2	5
193	138	114	9
194	137.6	142.2	5
195	139	118	9
196	140	121.5	6
197	140	124.5	6
198	140	128	9
199	141	131.5	6
200	141	135	9
201	141	138.5	6
202	140.333	141.333	3
203	149.2	71.6	5
204	149	75	9
205	149	78.5	6
206	149	83	9
207	150	86.5	6
208	150	89.5	6
209	150	97.5	6
210	150	100.5	6
211	150	103	3
212	151.143	68.7143	7
213	151	94	9
214	150.875	106.125	8
215	152	111	9
216	153	80.5	6
217	153	114.5	6
218	153.667	62.3333	3
219	153.8	73.6	5
220	154	77	9
221	153.8	83.6	5
222	153	88	3
223	154	103	9
224	154.2	117.4	5
225	155.125	59.125	8
226	155	96	9
227	155	99.5	6
228	154	107	3
229	155.5	87	6
230	155.5	92	6
231	155.5	111.5	4
232	155.8	123.4	5
233	156.8	62.2	5
234	157	68	9
235	157	71.5	6
236	156.5	81	6
237	157	108	9
238	157.125	120.125	8
239	158.286	101.143	7
240	157.5	104.5	4
241	158.2	112.8	5
242	159	76	9
243	159	86	9
244	159	93	9
245	159	126	9
246	159.857	63.7143	7
247	159.5	81	6
248	159.5	116	6
249	160	71	3
250	160.5	109	6
251	160	121	3
252	162	67	9
253	162.2	88.6	5
254	162	103	9
255	163	72	9
256	162.6	77.8	5
257	162.8	81.6	5
258	162.5	85	6
259	162.5	92	6
260	163	96	9
261	163	115	9
262	163	121	9
263	162.5	131	6
264	164	60	9
265	163.8	111.4	5
266	163.5	127.5	4
267	164.75	100.75	4
268	164.833	106	6
269	165.143	124.286	7
270	165	67	3
271	166	79	9
272	165.4	87.2	5
273	165.714	90.8571	7
274	166	132	9
275	166.875	73.875	8
276	167	114	9
277	167	128.5	6
278	168	65	9
279	167.857	83.7143	7
280	168	96.5	6
281	168	101	9
282	167.857	108.286	7
283	168	111	3
284	167.714	120.143	7
285	169	70	9
286	169	93	9
287	169	126	5
288	170	77	9
289	170	87	9
290	170	105	9
291	169.333	132.667	3
292	171	114.5	6
293	171	118	9
294	171.125	123.125	8
295	172	81	9
296	171.5	98.5	4
297	171.5	101.5	4
298	172	110	9
299	171.4	129.8	5
300	172.667	84.3333	3
301	172.5	93	6
302	173.5	87.5	4
303	173.6	104.2	5
304	174.286	125.143	7
305	175.2	91.2	5
306	174.714	97.1429	7
307	174.5	119	6
308	175.333	80.6667	3
309	175.5	100.5	4
310	176	111	9
311	176	115	9
312	176.875	88.125	8
313	176.4	104.2	5
314	176.5	107.5	4
315	178	95	9
316	178	120	9
317	178.8	91.6	5
318	178.8	98.6	5
319	179	101.5	6
320	180	105	9
321	180	108.5	6
322	179.5	112	6
323	179.333	115.333	3

## Sheet: Raw Data
Cell:	1	2	3	4	5	6	7	8	9	10	11	12	13	14	15	16	17	18	19	20	21	22	23	24	25	26	27	28	29	30	31	32	33	34	35	36	37	38	39	40	41	42	43	44	45	46	47	48	49
	4951	5653	5933.25	6647.14	5457.25	5248.29	7431.83	5111	5619.29	6367.6	5909.25	4684.5	4413.67	5401.75	4917.67	4840	5268.6	5597	3723.5	4734.78	4445.75	4272	5048.89	5848.83	5102.67	4049.4	3815	4732.75	5279	5654.43	5132	5044.33	3798.22	5402.75	5087.78	5045.5	5263.14	4659.33	3832	5359.44	5027.75	4709.75	5148	3923	5558.33	5654.11	5785.83	5232.5	4813.75
	4131.89	4264.5	4756	5166	4535	4231.43	5791.5	4250.44	4609.14	5392	5090.5	4092.67	3728.08	4435	4280.33	4492.5	4955.2	4575	3439.75	4006.22	3853.88	3652.25	4590.44	4928.5	4459	3620	3389.5	4134.25	4623.5	4791.43	4399.25	4442.89	3416.11	4606.25	4489.11	4397.5	4775.43	3976.67	3340.5	4667	4559.25	4113.25	4639	3443.67	4848.67	4977.22	4614.17	4499.5	4031.25
	3792.33	3739.5	4134.25	4495.71	4036.25	3773.57	4960.33	3863.5	3924.14	4670.9	4451	3829.17	3461	3885	3856.83	4057.33	4288.8	4103.2	3197.5	3610.78	3395.38	3292.25	4101.22	4473	3991.33	3240	3189.75	3720	4094	4245.14	3951.25	4037.78	3111.11	4050	4132.44	4076.75	4244.71	3644.5	3057.5	4211.11	4120.5	3702.5	4235.5	3097.67	4206.33	4384.22	4212.5	4032.5	3621.25
	3551.22	3390.83	3713.75	3850.43	3621	3462.71	4359.17	3654.67	3596.21	4203.6	3941	3492.83	3217.67	3659	3489.67	3793	3819.2	3649.8	2954.75	3351.11	3152.5	3080.25	3898.67	4200.17	3611	2986.6	2969.75	3600.25	3805	3892.86	3622.75	3722.22	2929.67	3644.5	3969.56	3903.25	3919.43	3399.5	2847.17	3933.44	3627	3399.5	3956.33	2870	3902.33	3955.44	3955.17	3782.5	3266.5
	3322.33	3100.33	3381.75	3447	3268.75	3169	3827	3490.44	3284.43	3690.6	3469.25	3158	2918.5	3475.25	3289.83	3493.44	3470.4	3277.4	2704.5	3183.44	2904.25	2944	3745.22	3894	3242.67	2748.8	2803.25	3465.5	3516	3598.43	3404.75	3414.11	2796.33	3353	3886.44	3724.25	3642.57	3106.67	2630.83	3718.33	3304.5	3213.75	3755.08	2698	3679	3618.33	3766.17	3521.75	2953
	3108.44	2806	3114.5	3155.14	2979	2851.43	3437.17	3271.11	3001	3321.6	3147.75	2870.5	2675.33	3261.5	3115	3228.22	3177.4	2984.2	2509.5	2973.89	2723.88	2793.75	3539.11	3548	3014	2558.4	2650.5	3374.5	3350.5	3249	3211	3173.89	2702.11	3153.25	3760.89	3574.75	3486.43	2878.17	2478.17	3590.11	3064.25	3077.5	3548.17	2603	3542	3332	3591.83	3351.25	2783.25
	2854	2621.67	2867	2883.86	2668	2631.57	3048.5	3055.78	2798.86	3041.8	2863.5	2652	2536.67	3030.75	3010	3015.11	2943.4	2735.6	2385.25	2790.11	2571	2619.5	3336.56	3292.33	2829	2421.4	2502.25	3247.5	3219.67	2920.57	3123.25	2999.56	2583.44	2909	3602.44	3401.25	3403	2741	2386.83	3407.11	2903.25	2863	3413.5	2503	3226	3085.78	3533	3199.75	2731
	2663.67	2501	2697.75	2732.29	2550.75	2525.86	2886.5	2882.44	2645.43	2822.4	2678.25	2568.17	2429.83	2866	2908.83	2878.33	2778.2	2606.6	2304.25	2689.56	2466.62	2527.5	3131	3223.5	2734.67	2351.2	2395.25	3166.25	3227.33	2768.43	3070	2911.33	2464.89	2790	3427.44	3269	3316.71	2656.83	2351.33	3270.89	2767.5	2711.5	3302.67	2455.67	2986	2962.56	3403.5	3139	2705
	2589.89	2419.33	2586.5	2673	2464.5	2467.14	2748.33	2823.89	2550	2719.8	2573	2506.5	2375.83	2780	2770.83	2775	2665.2	2514	2275.25	2630	2414.38	2435	3014.33	3096.33	2657.67	2303	2332.75	3008.5	3087	2673.43	2977	2817	2386.33	2719.25	3305.56	3216.25	3223.29	2649.17	2354.5	3239.67	2706.25	2635.25	3143	2368.33	2820.67	2959.44	3381.17	3081.75	2628.75
	2476.22	2435.83	2503	2584.14	2422.75	2430	2645.17	2761.33	2500.14	2633.2	2534.75	2456.17	2339	2773.25	2752.17	2703.33	2651.4	2490	2267.5	2616.33	2443.88	2443.5	2939.67	3056.33	2575.33	2286.6	2340	2928.75	3014.17	2664.29	2888.25	2729.67	2368.56	2651.5	3270.44	3151	3258.86	2650.67	2336.67	3280.33	2675.25	2578.5	3162.83	2388	2767	2908	3380.5	3031.5	2613.5
	2495.11	2477	2535.25	2591	2432	2423.43	2769.33	2748.78	2460.43	2670.8	2481.5	2442.83	2334.17	2804	2752.67	2658.67	2651.2	2465.4	2314	2617	2512.75	2468	2875.22	3063.17	2572.33	2294.4	2379.5	2856.75	3041.5	2687	2936.25	2764.56	2446.78	2693.75	3246.67	3129.5	3246.71	2771.67	2380.33	3311.67	2786	2578	3318.33	2423.67	2805.33	2899.89	3345	3087.75	2634.75
	2514.22	2541.33	2563	2669.43	2507.75	2486.86	2706.83	2719	2493.86	2856	2511.5	2506.33	2366.17	2796.75	2798.83	2668.67	2680	2473.2	2332	2659	2546.62	2493.25	2889	3053	2618.33	2347.8	2374.5	2796.25	3043.5	2690.43	2958	2820.89	2555.56	2704.5	3183.78	3113.25	3271.86	2797.17	2448.17	3293	2861	2590	3322.83	2505.33	2820.67	3013.67	3292.33	3158	2691.25
	2577.56	2648.5	2569.25	2744.71	2580.75	2550.57	2762.83	2733.33	2523.57	2780.8	2574	2565	2417	2794	2867	2710.22	2718.6	2574.4	2408.5	2701	2655.62	2583	2916.11	2975.17	2696.67	2414.8	2445	2776	3035.33	2769.57	3026	2907	2608.11	2775.25	3150.67	3109.5	3318.29	2815.67	2504.83	3406.11	2954	2630.25	3352.83	2596.33	2876	3107.89	3302.67	3190.25	2760.75
	2708.67	2767.33	2637.75	2854.71	2669.75	2602.29	2847.67	2765.11	2612.14	2874.8	2642.75	2621.67	2458.83	2867.75	2905	2755.67	2776.8	2658.6	2494.75	2746.78	2788.75	2670.25	2986.22	3002.67	2743	2488.8	2547	2855.75	3074	2882.29	3030.5	2961.44	2706.33	2865	3236.44	3184.75	3338.43	2914.33	2577.67	3493.11	3089.25	2731.25	3448.67	2669	2905.33	3201.44	3272.33	3304	2829.25
	2750.22	2839.17	2699.5	2947.14	2788.5	2615.57	3002.67	2791.22	2706.14	2969.4	2783.75	2715.17	2530.67	2912.5	2932.17	2812.67	2898.6	2753.4	2525.25	2827.78	2907	2729.5	3027.89	3115.5	2860.67	2570.2	2636.75	2894	3134.67	3020.57	3076.5	3055.67	2808.78	2942.75	3261.78	3180.25	3388.29	2991.67	2655.5	3483.11	3160.25	2821.75	3466.17	2851.67	3070.67	3270	3322.67	3413.5	2872
	2755.22	2946.5	2798.25	3050.14	2837	2685	3094.67	2853	2740.57	3123.2	2912.25	2792.5	2568.5	2957	2990.5	2926.78	3012.8	2840.2	2618.75	2866.78	2989.38	2831	3118.56	3189.83	2881	2626.8	2704.75	2942.5	3127.83	3175.71	3147	3114.11	2935.44	3028.25	3255.44	3206.25	3401	3089.67	2743.5	3447.89	3246.25	3012.25	3560.5	2978.33	3216	3372.67	3347.33	3456	2931
	2849.33	2982.67	2899.75	3229.57	2933.5	2722.14	3213.17	2877.33	2784	3149.8	3027.5	2890.33	2628.17	3018.75	2993.83	3004.22	3102.4	2934.8	2703.75	2873.22	3090.5	2902	3206.11	3240.67	2948	2648.4	2808.25	2993.5	3204.67	3228.71	3201.5	3153.44	2987.78	3073	3301	3208.25	3469.14	3159.83	2821	3478.56	3396.75	3138.5	3617	3006.67	3371.33	3471.56	3355.67	3511.75	2999.5
	2979.67	3039.67	3054.25	3360.29	2982.5	2797	3333.17	2920.56	2849.43	3209.6	3121.75	2935.83	2669.67	3116	2983.17	3107.78	3132.4	3047.2	2771.5	2940.78	3128.75	2924	3261.89	3323	3041	2673.2	2826.75	3070.75	3251.17	3289	3258.5	3234.33	3014.78	3124.75	3362.78	3300	3474.43	3199.83	2807	3487.22	3477.75	3191.5	3667.5	3085	3412	3577.44	3402.5	3545.75	3062
	3018.89	3105	3079	3463	2996.75	2825.86	3449.17	2969.78	2913.43	3252.2	3166.75	2954.83	2681.17	3170.5	3023	3159.33	3190.8	3138	2851.25	2970	3169.88	2975	3313.22	3478.17	3076.67	2727.6	2894	3102.75	3399.17	3308.86	3281	3302.89	3075.56	3148.75	3360.33	3342.25	3587.14	3232.5	2843.33	3518.44	3463	3277	3656	3145.67	3631.67	3659	3436.5	3531.25	3122.5
	3113.67	3037.5	3123.5	3512.14	3036.75	2832.29	3492.5	3014.89	3002	3386	3300	3082.17	2727.5	3225.5	3041.17	3231.56	3268.4	3207	2937.5	2994.33	3222.88	3018.25	3374.33	3582.33	3099.33	2761.2	2942.75	3123.25	3414.33	3309.86	3306.5	3378.56	3125.33	3203.75	3406.11	3387.75	3651.29	3269	2856	3550.89	3538.75	3318.5	3685.33	3165	3588.33	3700	3455.33	3554.25	3126.25
	3184.67	2994.83	3170.25	3545.71	3030	2850	3546.5	3064.67	3112.14	3413.8	3309.75	3110	2758.17	3241.5	3076.5	3319.89	3371.8	3239.6	2973.25	3040.44	3287.75	3069.75	3452.44	3592.33	3116.67	2798.4	2970.5	3109.75	3443.5	3383.86	3430.75	3482.67	3155.44	3220.25	3462.56	3459.25	3687.71	3267	2804.83	3557.11	3572.5	3317.5	3695.33	3172.67	3642.33	3769.89	3551.33	3594.25	3127.25
	3113.44	2934.67	3161.5	3478.71	3046.25	2867.29	3545	3105.78	3204.14	3580	3347.25	3083.67	2733.83	3316.75	3112.67	3303.67	3382	3258.6	2950.25	3090.89	3295.12	3126.5	3475.78	3600	3204.33	2794.2	2993.5	3115.25	3441.67	3448.86	3430	3492.11	3116.78	3227.5	3543.78	3520	3765.71	3318	2757.5	3606.56	3573.5	3349.5	3680.67	3053.67	3641	3688.67	3646.67	3618	3185.75
	3123.22	2862.67	3103	3297.43	3057.5	2824.43	3448.17	3131.11	3181.57	3551	3284	3097.33	2763	3346.75	3150.5	3301.67	3393.8	3284.6	2959	3087.33	3275.25	3148	3477.78	3637	3220.67	2795	2933.5	3114	3421.5	3526.14	3444.75	3483.33	3101.33	3225.75	3564.89	3535.25	3850.14	3307.17	2781.83	3560.67	3628.5	3369.25	3669	3022.67	3636.67	3610.44	3644.67	3608.5	3102.5
	3189	2789.33	3163	3227.29	3002	2785.86	3509.5	3180.67	3120.43	3537.4	3253.5	3163.67	2725.33	3315.5	3223.83	3330.44	3420	3225.4	3103.25	3047	3271.38	3079.5	3531.44	3698.67	3193.33	2733.6	2987.25	3092.25	3458.33	3486	3401.5	3483.11	3100.44	3178.5	3502.67	3547.25	3801.57	3303.83	2750.83	3463.44	3550	3321.5	3720.17	2974	3705.67	3646.44	3531	3591.25	3056.25
	3123.67	2734.67	3140.75	3201.71	2929.75	2768.71	3450.83	3151.11	3084.14	3540.4	3239	3161.67	2726.17	3246.5	3191.67	3260.44	3317.4	3189	3056	3021.11	3196.5	3005.5	3477.11	3602.33	3140.67	2698.4	2944.25	3051.75	3432.83	3450.57	3334.75	3468.78	3035.33	3120.5	3508.44	3480	3695.71	3234	2731.17	3418.89	3483.75	3294.75	3683.33	2906.33	3690.33	3557.56	3503.33	3546.5	2962.75
	2993.89	2643.67	3055.5	3117.71	2799.25	2733.43	3376.83	3143.89	3003	3489	3165.25	3115.67	2659.33	3155.25	3097.83	3185.78	3252.8	3161.4	3006.5	2919	3077.38	2922	3381.11	3496.5	3103.33	2684.6	2894.25	2968.5	3446.83	3371.29	3307.75	3397.44	2959.89	3043.25	3446.33	3483.5	3590	3125.5	2708.17	3403.67	3394.5	3228.75	3621.83	2772.33	3617	3425.78	3472.33	3536.75	2899.5
	2926.78	2580.83	2988.75	3040.43	2761.75	2684.86	3282.33	3025.33	2917.57	3393.6	3066.75	3053.17	2586.33	3113	3007	3141.33	3181.4	3077	2914	2839.67	3013	2862.75	3248.33	3452.33	3017	2613.6	2828.25	2902.25	3365.67	3333.43	3172.75	3342.22	2882.89	2939.25	3392.11	3419.75	3512.57	3075.5	2659.5	3325.56	3262.25	3179.75	3539	2689.67	3529.67	3327.22	3453.17	3474.5	2886.5
	2834.33	2493.67	2903.75	2901.43	2655	2619.29	3216.67	2937.67	2896.29	3260.2	2954.25	2948	2532.83	3072	2939	3092.89	3121.8	2997	2861.5	2744.67	2873.12	2801.25	3166.33	3403.67	2937.33	2561.8	2772	2863.75	3306	3187.86	3111.5	3272.78	2787.22	2864.25	3380.89	3391	3436.43	2977.67	2601	3231.33	3174.75	3103	3463.5	2608.33	3400.67	3236.67	3415.67	3394.75	2842.75
	2748.22	2461	2813.75	2760.14	2581	2556.29	3127.5	2896.44	2824.71	3197.2	2875.75	2865.67	2500	3039	2876.83	3039.78	3078.4	2901.2	2827.25	2661.33	2755	2666.25	3065.89	3320.67	2914	2495.2	2690.5	2793.25	3200	3050.14	3046.75	3207.44	2709.44	2767	3290.11	3333	3313.57	2898.17	2546.17	3100.78	3098	2978	3439.33	2511	3196.33	3026.56	3381.33	3319.5	2797.25
	2717.89	2425.67	2787.25	2674.14	2560.25	2545.57	2956.17	2826.44	2744.57	3134.8	2756.75	2801.67	2472.17	2971.75	2811.17	3000.89	3034.6	2770.2	2777.25	2605.33	2639.5	2577.5	2961.78	3199.33	2841	2440.6	2625.75	2740.5	3122	2899.43	2939.25	3079.33	2611	2669	3229.56	3256.75	3264.71	2775.67	2501	3042.67	2989.75	2884.5	3334.83	2435.67	3039.33	2894.56	3340	3267.25	2936.75
	2671.11	2392.33	2706.75	2642.71	2546.75	2504.29	2895.33	2784	2702	3017.2	2709.25	2741.5	2423	2899.75	2774	2934.78	2953.2	2689.4	2677.75	2531.22	2556	2493.75	2884.67	3114.67	2799.33	2414.4	2524.75	2719.5	3013.67	2742.43	2886.5	2935.44	2543.56	2608.5	3208.33	3199.25	3212.43	2709.5	2463.33	2940	2885.5	2798.5	3226.67	2383	2930	2790.78	3316.33	3208.25	2651.25
	2609.78	2362	2648.5	2567	2538	2487.57	2799	2697.56	2636.29	2998.2	2687.75	2659	2428.33	2800.25	2711	2885.22	2946.2	2674.4	2691.75	2445.67	2470	2450.25	2786.33	2966.17	2753.33	2381.2	2436.25	2668.75	2966.67	2642	2829	2792.33	2490.56	2560.75	3091.56	3076.75	3169.29	2714.33	2458.33	2866.67	2750.75	2740.75	3143.5	2360	2795	2701.44	3241.33	3078.5	2632
	2602.22	2340.17	2586.5	2503.86	2522.75	2509.86	2713.33	2648.44	2576	2926.4	2657	2618.83	2400.67	2695	2638.33	2783.33	2834	2623.4	2659	2405.78	2416.38	2384.25	2671.33	2875	2729.67	2362.4	2397	2633.75	2873	2608.29	2770.75	2687.22	2431.78	2508	3018.22	2937.25	3055.43	2617.33	2466.33	2797.22	2663.75	2601.5	3036.5	2315.33	2729.67	2678.89	3132.17	3045	2579.25
	2569.56	2347	2591.5	2482.71	2506.5	2517.57	2634	2600.67	2506.14	2773.6	2616	2576	2410.33	2670.5	2575	2689.67	2773	2604.2	2580	2369.33	2386	2330	2624	2773.33	2681	2341.8	2349.5	2609.75	2790.83	2556.86	2684	2630	2409.44	2487.25	2920.78	2884.75	2958.14	2583.67	2430.5	2778.33	2589.5	2529.75	2925.5	2321.33	2660.33	2659.89	3046	2957.25	2531.75
	2594.33	2415.67	2547.5	2540.43	2529.25	2564.14	2635.33	2582.33	2492.43	2712.6	2585	2579.67	2397.5	2641	2539	2637.89	2721.6	2563.6	2604	2360.44	2393.12	2308.25	2616.56	2701.17	2653.33	2320	2325	2590.75	2756.5	2519.57	2783.25	2737.11	2391.33	2486.25	2850.11	2816.25	2886.43	2598.83	2390	2780.67	2583.5	2511.5	2826.5	2351.67	2684	2659	2943.17	2920	2509.75
	2690.33	2500.17	2593.5	2585.57	2622	2552.71	2631.67	2590.11	2468.57	2640.4	2605.5	2575.17	2430.83	2655	2551.83	2643.67	2699.8	2560.6	2699.25	2383.33	2435.25	2322.5	2613.33	2722.17	2587.67	2321	2349.75	2612.25	2756.33	2526	2692.75	2570.33	2429.11	2527.25	2841	2781.5	2882.43	2569.83	2370.5	2796	2643.75	2541.25	2819.5	2428.33	2697.33	2706	2936.33	2877.25	2517.5
	2733.56	2568	2620.5	2636.43	2622.5	2560.86	2618	2614.11	2475.86	2611	2620	2624.33	2464.33	2664.25	2563.67	2735.67	2699.8	2618.2	2674.25	2427.56	2525.62	2392	2668.67	2780.33	2565.67	2364.2	2383.5	2639.25	2788.17	2562	2683.5	2571.78	2471.33	2608	2830.56	2761.25	2952.86	2581.83	2422.83	2867.67	2691.5	2577.5	2832.83	2516	2779.67	2818.22	2933.5	2962	2509.25
	2723.89	2642.33	2637	2732.86	2597.75	2540.57	2675.33	2670.56	2482	2625	2655.75	2656.33	2474.5	2717.75	2588.33	2695.89	2695.8	2677	2588.25	2476.56	2591.75	2426.75	2703.33	2882.83	2638.33	2389.6	2451.75	2666.5	2808	2616.14	2756	2604.78	2554.56	2651	2965.11	2784	2981	2609.33	2524.17	2907.67	2675.25	2630	2862	2581.33	2887.67	2922.44	2919.17	3013	2540
	2720.44	2712	2656	2806	2633.25	2568	2699.83	2734.56	2498.71	2632.4	2719.75	2733.17	2513.17	2773	2673	2722	2699	2730.2	2554.25	2504.11	2701.12	2483.5	2733.89	2907.5	2710.33	2431	2501	2676.5	2859.67	2684	2824.5	2698.44	2624.56	2612	2869.11	2817	2952.71	2669.33	2558.33	2950.78	2656.25	2732.5	2949.67	2647.33	2991.67	3036.67	2916	3038.25	2592.75
	2833.33	2742	2792.5	2871.86	2685.25	2619.86	2770.83	2754.67	2547.14	2690.6	2853	2783.83	2544.17	2833	2742.33	2715.56	2761.8	2802	2560.5	2540.11	2801	2547.75	2781.44	2933	2787	2463.6	2568	2721.5	2860.33	2788.43	2880.75	2745.22	2718	2640.5	2875.11	2884	2988.43	2745.33	2624.33	2964.89	2718.5	2852.25	2995.17	2700	3141.33	3116.11	2904.17	3087.5	2639
	2910.67	2785	2739.25	2951.43	2711	2669.14	2919.5	2853.56	2629.71	2772.4	2936.25	2845	2582.33	2880	2788	2741.22	2876.2	2886	2672.75	2579.11	2930.25	2620	2851.67	3014.67	2817.67	2548.6	2623.5	2761.5	2896.67	2875.86	2974.5	2807	2748.78	2671.25	2935.33	2883.25	3041.86	2829.17	2706	3015.44	2818.75	2925.75	3018.67	2742.33	3263.33	3211.11	2938.67	3042.75	2690.5
	2964.44	2785.83	2787.75	3036.86	2799	2666	3024	2908.22	2685.43	2854.2	2983.25	2893.83	2637.17	2955	2840.83	2819	2960.6	2954.2	2772.5	2631.44	2981.62	2666.5	2987.22	3056.33	2893.33	2594.6	2741	2813.25	2959.33	2949.29	2969.75	2858	2792.11	2737.25	3027.11	2945.75	3074.29	2917.83	2720.67	3078.56	2907.75	3014.5	3064.17	2780	3410	3321.78	2980.5	3044.5	2763.5
	2981.22	2786.33	2897	3061.57	2854	2692.57	3144	2914.22	2741	2973.2	3037	2948.33	2732	2985.5	2894.5	2935.89	3013.8	3060	2785.5	2666.67	3026.5	2739	3066.44	3162	2966.33	2639	2761.25	2902.75	3038.33	3001.86	3010.5	2990.44	2860	2776.5	3123	3067.5	3183	2986.67	2811.5	3129.78	2974.5	3023.75	3098	2755.67	3465.33	3407.89	3024.5	3125	2841.75
	2969.22	2777.17	2976.75	3107.71	2875.25	2724.29	3254.5	2937.44	2820.14	3065.2	3102	3039.5	2735	3016.5	2949.83	3008.44	3121.6	3124.8	2745.75	2691.44	3067.62	2761.75	3090.44	3206	2996.67	2647.6	2790.75	2898.75	3119.17	3002.86	3030.25	3124.11	2845.06	2807.25	3209.33	3106.5	3214.57	3121.33	2805.17	3153.67	3125.5	3080.25	3158.67	2776.33	3517.33	3446.11	3133.83	3212.25	2911.75
	2990.78	2752.33	3009	3089.57	2903.75	2720	3344.67	2908.33	2879.14	3162.4	3178.5	3055.33	2773.67	3044.25	2964.83	3034.33	3145.2	3184	2803.75	2675	3035.88	2779.25	3120.78	3274.5	3063	2687.8	2767	2880.25	3121.17	3028	3021.5	3218	2796.89	2804.5	3295.33	3171.75	3214	3196.5	2778.83	3152.33	3191	3084.25	3215.33	2776.33	3460.67	3488.11	3188	3276.5	2969.75
	2987.67	2715	2989.75	3066.86	2882.75	2803.43	3374.17	2914	2870.43	3193.2	3138.75	3038.67	2856.75	3025.5	3003.17	3039.67	3127.4	3170.4	2905.25	2670.67	3017.75	2795.75	3148.67	3268	3124.67	2701.8	2737.75	2868	3118	3042	3039.75	3279.56	2762.44	2801.5	3305.44	3205	3249.14	3205.5	2780.67	3133.78	3212.25	3103	3315.5	2753	3500.33	3396.78	3230.67	3291	2971
	2975.67	2648.17	2945.5	3050.86	2849.25	2798.57	3354.33	2955.11	2906.29	3173.4	3071.5	3023.5	2816.67	3018.5	3014.17	3045.22	3117.2	3135.8	2973.5	2653	2980.88	2765.5	3103.89	3285.17	3020	2666.4	2712.25	2874.75	3115.33	3083.57	3013.75	3268	2761.56	2746.5	3298.67	3194.75	3211.14	3184.17	2740.17	3122.22	3273	3082.25	3295.33	2721	3504.67	3336.11	3280	3278	2965
	2937.56	2580.67	2896	2990.29	2791.75	2754.57	3328.83	2932.22	2877.71	3153.6	3021.5	2979.67	2725	2988.25	2990	2988.67	3120	3063.8	2902.5	2623.11	2896.88	2717.5	3051.33	3283.83	3041.33	2657.2	2674.5	2796.5	3143.17	3027	2974.25	3205.89	2728.44	2722.5	3263.22	3179	3218.14	3137.17	2698.17	3130	3256.25	3055	3277.33	2666.67	3400	3291	3280.67	3285.5	2947
	2870.44	2524	2834.75	2991.14	2712	2720.71	3253	2861	2815.71	3092.8	3005.5	2932.17	2686.33	2955	2902.67	2985.11	3140.2	3022	2835	2570.89	2848	2662.25	3010.22	3241.33	2986.33	2617.2	2603.75	2754.25	3105.33	2980	2916.75	3220.33	2645.78	2677	3246.22	3120.75	3182.71	3084.17	2622	3075.22	3171.5	3025	3189	2590	3282	3183.22	3236.83	3258	2912.25
	2813	2489.5	2743.25	3020.57	2645.75	2667.86	3181.67	2812.89	2802.57	3068.8	2991	2915.33	2650.17	2904.5	2865.67	2985.44	3112.8	3018.2	2786.75	2553.56	2778.5	2618.75	2972.33	3200.17	2900.67	2539	2608.5	2734.25	3079.17	2902.43	2811.5	3164.33	2621.67	2648	3128.89	3064.5	3122.43	2978	2525.5	3000.22	3095.75	2967	3150.33	2569.33	3150.67	3085.78	3250.83	3223	2845.5
	2750.11	2431.33	2708.25	2899.43	2624	2646.29	3128.67	2763.67	2761.14	3045.4	2954	2881.67	2613.33	2818.5	2791.33	2947.44	3075.6	2956.2	2720.25	2527.89	2716.25	2563.75	2883.89	3128.83	2839.67	2507.8	2537.75	2662.5	3046.5	2809.29	2791.25	3118.89	2575.11	2609	3050.89	3027	3071.86	2928.17	2523.17	2922.44	3090.25	2909.5	3152	2513.33	3044	3000.22	3190	3168.5	2769.25
	2738	2400	2668.5	2916.14	2563.75	2616.71	3053	2714.33	2707.57	3040.4	2929	2859.33	2576	2753.25	2740.83	2879.11	2985.4	2881	2667.25	2463.78	2615.25	2484.5	2775	3066.67	2808	2439.4	2473.75	2592.75	2967.5	2733.43	2723	3072.11	2510.56	2545	2992.67	2984.5	2964.29	2919.83	2446.83	2838.33	3015	2843.5	3084.83	2449.67	2954	2886.67	3110.5	3094.25	2713
	2659.44	2369.67	2568	2843	2500.75	2573.57	2968.33	2626.33	2633.43	2984.4	2844.5	2737.33	2536	2662.25	2679	2796.89	2915.4	2818.8	2595.25	2399.33	2522.12	2439.5	2682.22	2972.83	2744.33	2393.2	2401.25	2528	2842.33	2650.86	2660	2940.78	2431.78	2483.5	2939.56	2940.5	2857.29	2842	2364.17	2784.33	2935	2754.25	2984.33	2405	2830.33	2778.67	3050.67	3009	2631.75
	2628.44	2353.33	2529.75	2794.86	2474.75	2527.14	2898.17	2569.67	2596.86	2920.6	2789.5	2666	2527	2621.25	2633.67	2754.89	2900.6	2749.4	2557	2345.67	2437.88	2386.5	2648.67	2892.33	2698.67	2372.2	2343.75	2496.5	2773.83	2565.29	2610	2821.33	2411.22	2438	2895.89	2921.75	2768.86	2711	2293.33	2713.22	2864	2689	2920.67	2361	2714.67	2655	2987.67	2981.25	2533
	2582.33	2372.17	2499.5	2752.14	2454.75	2492.86	2836.67	2548.44	2573.57	2823.4	2732	2615.5	2514.67	2570.5	2579.67	2710.67	2807	2698.4	2546.5	2328.22	2380.25	2311.75	2631.67	2834.5	2687.67	2371.2	2317.25	2481	2678.17	2489.71	2614	2729.33	2373.11	2417	2843.33	2886.5	2705.43	2593.67	2264.33	2665.89	2738.75	2638.25	2846.17	2335.33	2696.67	2578.67	2963	2963.5	2466.25
	2562.67	2412.67	2437.5	2795.14	2452.75	2518.29	2779.5	2536.44	2566.71	2740.4	2716.25	2589.17	2507.17	2529.5	2568.83	2662.22	2719.4	2681.8	2561.75	2404.11	2324	2267.5	2566.44	2796.5	2649.33	2345.8	2299.75	2477.25	2659.67	2463.14	2585	2660.11	2341.11	2394	2819.22	2879.25	2675.86	2579.33	2252.17	2661.56	2647.5	2604	2828.5	2309.67	2657.33	2556.33	2949.83	2929	2449.75
	2555.56	2427.5	2437.75	2748.71	2476.75	2466.57	2730	2562.78	2551	2638.4	2729.5	2588.67	2489.5	2523	2583.67	2609.33	2691.2	2648.4	2592.5	2303.89	2310.38	2258.5	2525.78	2776.67	2618.67	2349.8	2313.75	2506	2604.83	2472.43	2595.5	2617.56	2372.22	2376.25	2799.78	2835.5	2674.57	2577.83	2261.17	2653.67	2600.5	2627.5	2817	2307.33	2694.33	2551.22	2893.83	2935.5	2391.75
	2547.11	2485.33	2413.5	2754	2514.5	2495.29	2728.33	2592.11	2490.14	2575.2	2669.5	2647.17	2494.67	2526	2551.67	2586.44	2641.6	2653.8	2625.25	2274.67	2336.12	2257	2540.67	2768.67	2580	2325.8	2316.5	2498.75	2596.33	2482.57	2589.25	2573.78	2390.89	2377.5	2800.89	3020	2678.86	2559.17	2272.83	2659.33	2544.75	2629	2781	2348.67	2686.33	2554.33	2878.33	2900.75	2385.5
	2557.89	2560.33	2416.5	2811.43	2564	2532.14	2766	2604.78	2441.71	2577.4	2677.5	2720.5	2506.5	2516.5	2557.83	2586.56	2606	2694	2661	2285	2364.38	2276.5	2545.44	2724.83	2655.33	2367.2	2364.5	2509.25	2594	2498.86	2611.75	2546.11	2433	2395.25	2810.33	2737.25	2677.86	2575.17	2331.33	2676.22	2542	2629	2772.17	2351	2675	2580.78	2847.83	2871.25	2359.75
	2536.67	2555.33	2427	2801.29	2555.25	2579.57	2793	2615.33	2491.71	2577.8	2690	2742.83	2532.17	2518.75	2617.83	2598.44	2619.8	2716.4	2702.5	2304.22	2413.62	2293.75	2598	2694.33	2715.33	2388.4	2389.5	2499.75	2622.33	2528.57	2632	2567.89	2479.56	2410.75	2932.78	2749.75	2672.57	2558	2382.67	2727.22	2567	2670.25	2780.83	2394	2748	2614.67	2791.17	2860.75	2382.5
	2580.22	2588.67	2449.25	2828.57	2585	2677.71	2872.17	2647.33	2528.71	2616	2728.75	2831	2563.83	2563.75	2614.33	2623.33	2661.4	2699.6	2753.5	2340.22	2461.5	2345.5	2662.56	2766.17	2736	2453	2458.25	2544.75	2606.33	2563.14	2677	2567.89	2537.56	2480.25	2917.11	2816	2676.14	2579.83	2463.5	2803.67	2593.75	2670.75	2787	2451.33	2815.67	2718.67	2758.67	2913.25	2434.75
	2620	2587.83	2462.75	2811.57	2588.75	2632.43	2955.5	2658.56	2526	2633.6	2787	2905	2599.5	2592	2628.67	2644.33	2716	2749	2827.75	2366.33	2528.5	2394.75	2660.33	2661	2699.67	2506.6	2535.5	2580.75	2624.33	2625.57	2720.25	2606.89	2568.33	2540.75	2912	2808.25	2741.57	2627	2501.33	2871	2605.5	2719.75	2813.67	2512	2894.67	2820.78	2761	2927.5	2487.75
	2670.78	2626.33	2499	2852	2643	2632.14	2985.33	2656.67	2618.14	2663.4	2813.25	2951	2627.5	2588.5	2704.67	2695	2724.4	2774	2791.25	2394.78	2610.62	2475.75	2685.33	2719	2733.33	2578	2588	2591	2696.5	2717.86	2769.75	2716	2624	2598.5	2926.22	2865.5	2811.29	2722.33	2560.33	2981.89	2631	2777.25	2837.17	2562	2955	2906.44	2799	2971	2543.5
	2751.33	2630.17	2565.75	2863.71	2653.75	2633.14	3037.67	2718.44	2705	2684	2852.5	2996.67	2673.67	2667.25	2751.67	2794.44	2828	2840	2760.75	2447.67	2643.62	2562	2717	2765.17	2801	2603	2642	2636.75	2799.67	2766	2752.25	2796.22	2672	2632.75	2991.56	2929.5	2839.29	2800.17	2660.83	3035.11	2687	2806.75	2889.67	2604.33	3020.67	2975	2822.83	3009.5	2617.5
	2767.78	2673.33	2635.25	2866.57	2694.25	2672.29	3076.17	2754	2855.43	2765.8	2897.5	3038	2698.17	2718	2849.33	2892.33	2865	2919.8	2802	2505.67	2704.38	2617.5	2767.67	2843.5	2822.67	2658.6	2679	2662.5	2913.5	2837.43	2766.25	2837.56	2707.78	2677	3039.22	3017.75	2932	2861	2763.5	3053.11	2721.5	2897.75	2968.67	2654	3068	3048.78	2851.17	3037.75	2677.25
	2856.44	2653.33	2654	2878.57	2746	2700.86	3132	2805.11	2744.86	2766.4	2903.5	3015.83	2708.83	2729.75	2854.67	2896.89	2927	2949.8	2797.5	2557.89	2757.25	2646.75	2798.22	2866.83	2832.33	2676.8	2731.75	2713.25	2980.5	2865.43	2776.75	2841.78	2767.11	2697.75	3076.89	3093.75	2979.14	2894	2825.5	3124	2780.25	2917	3006	2671	3132.33	3096.44	2932.83	3062	2758
	2905.56	2665.17	2670	2906.14	2774.5	2723.29	3206.83	2830.11	2748	2807.8	2940.5	2999.33	2709.33	2781.25	2880.83	2933.33	2994.6	2959.2	2875.25	2586.44	2815.38	2688	2848.33	2919.17	2815	2671.2	2743.5	2749.5	3037.83	2895.29	2858.5	2874	2791.78	2758.5	3106	3075	3005.57	2935.67	2872.5	3175.22	2834.5	2989.75	3063.5	2717.67	3183.33	3163.67	2957.33	3105.75	2868.25
	2932.56	2665.33	2730	2941.71	2765	2734.86	3211.83	2889.78	2775.43	2894.4	2996.75	3042.33	2734.17	2852	2932.83	2986.22	3033.2	2976.6	2853	2655.22	2833.12	2688	2904	2971.5	2878.67	2683	2721.25	2792.5	3089.17	2969.43	2930.25	3004	2771	2774.5	3188.89	3123.5	3087.71	3049.83	2865.67	3187.33	2897.75	3005.75	3180.67	2735	3250	3246.89	2973.33	3188.75	2973.25
	2991.22	2612.67	2806.25	2930.57	2759.25	2723.71	3276.67	2901.44	2809.43	2951.4	3015	3040.5	2733.5	2871.75	2968.17	3095.33	3117	3038.6	2871.25	2793.33	2852	2683.5	2950.11	3005.33	2935	2719.6	2725	2856	3127.25	3017	2938	3115.89	2772.78	2799.25	3258	3367	3087.71	3110.83	2877.83	3155.89	2959	3019	3208.67	2746	3286.67	3275.11	3013.83	3192	2971.75
	3025.44	2589.5	2804.25	2921	2740.25	2719.14	3356	2930.44	2854.86	2987.8	3023.75	3059.83	2747.17	2876.75	3015.83	3135.11	3141	3042.6	2846.5	2730.11	2875.5	2717.25	2931.56	3036.5	2959.67	2699.8	2729.75	2835.5	3133.17	3038.86	2962.25	3181.44	2759.33	2791.25	3272.78	3128.75	3056.43	3174.83	2850.33	3199	2970.75	3077.5	3248.33	2739.67	3330.33	3285	3025.17	3221.75	2971.75
	2950.67	2587	2790	2901.14	2750.75	2675	3306.83	2908	2850.43	3021.8	3033.5	3178.42	2772.67	2888.25	2987.67	3157.11	3130	3072.2	2877.75	2718.33	2859	2763.25	2915.67	3103.17	2920	2773.6	2710.75	2845.5	3146.5	3027.57	2971.75	3209.11	2738.11	2780.25	3213.22	3092	3047.71	3162.5	2852.17	3176.22	2972.75	3102.5	3264.5	2702	3322.33	3269	3012.5	3255.25	2980
	2880.78	2571.17	2746.5	2870.14	2702	2638.57	3271	2860.89	2871.86	3061.2	3042.5	3035	2781.67	2869.75	2921.17	3114.67	3145.8	3059.4	2889.5	2695.44	2860.12	2747.25	2996.11	3062.33	2868.33	2801.8	2695	2799.5	3137.5	3010.29	2956.5	3258.44	2719.11	2762.25	3170.78	3090.25	3038.29	3156	2834.17	3125.22	2934.25	3068.75	3274.67	2675	3274.33	3247	3022.67	3188.25	2897
	2832.33	2521.33	2722	2874	2679.75	2637.86	3265	2834	2898.14	3052.8	3043.5	2987.17	2804	2847.5	2877.5	3106.56	3120.6	3045.4	2834.25	2632.22	2810.12	2690	2939.78	3045.67	2865	2794.8	2659.5	2760.75	3139.33	2978.86	2944	3252.11	2706.11	2763.25	3235.56	3085.5	3023.86	3219.5	2856.17	3143.33	2934.5	3076.5	3286.33	2644.67	3224.33	3191.44	3056.83	3162.5	2918
	2815.44	2483.67	2689.25	2817.29	2630	2581.86	3175.67	2798.56	2851	3001.6	3012.75	2939.33	2756.5	2840.5	2868.33	3063	3105.6	3013.2	2786.5	2614.67	2804.5	2645.5	2950.44	3064	2870.67	2832.4	2610.25	2701.75	3143.5	2921.29	2944.75	3229.89	2656.78	2726	3264	3062.75	2998.14	3188.83	2813.33	3126.67	2983.75	2990.25	3272.83	2597.67	3191	3127.44	3102.33	3163.75	2970
	2785.89	2417.17	2684.25	2767.29	2602.5	2571.29	3110.33	2756.33	2823.43	3060.2	2994.5	2814.67	2703.83	2815	2875.67	3044.22	3104	2980.4	2740.75	2566.67	2736.75	2566	2921.56	3032.17	2832	2840	2581	2628.75	3100.33	2890.86	2931	3176.56	2590.67	2673	3236	3032.5	2995	3100.83	2702	3126.22	2955	2974	3331.83	2556	3159.67	3069.22	3106.83	3167.5	2871.25
	2750.11	2428.17	2660.25	2753	2552.75	2552.93	3126.83	2747.89	2788.43	2980	2961.5	2802.33	2675.33	2775.5	2822.67	3020.89	3081.2	2987.4	2697.25	2527.67	2664.62	2506.25	2887.56	2980.83	2767.33	2845.4	2497	2608.5	3038	2784.43	2909.5	3110.89	2538.11	2631.75	3190.67	3049	3001.14	3100.83	2601.5	3013.56	2939	2915.75	3283	2475.67	3013	2967.22	3135.83	3169.5	2805.75
	2652.33	2428.33	2684.5	2754.43	2526	2518.43	3117.67	2716.78	2755.86	2947.6	2929.25	2801.83	2697.17	2750.5	2756.83	2976.44	2990	2980.6	2663	2485.33	2583.62	2453	2857.67	2942.17	2739	2779	2451	2572.75	2955.5	2731.86	2892.75	3010.44	2511.44	2599.25	3156.22	3012.5	3005.29	3107.5	2530.83	2955.33	2905.5	2864.75	3237.17	2470.67	2982.67	2887.33	3150.33	3094	2816.75
	2611.44	2440.67	2641.75	2701.57	2504	2514.71	3100.33	2679.89	2722.57	2900.6	2848	2707.5	2669.17	2670.25	2740.83	2919.67	2935.2	2840.4	2631.5	2447.67	2538.62	2431.75	2819.44	2929.33	2729	2736.4	2415.25	2537	2878.17	2685.57	2877.5	2957.11	2488.67	2591.5	3127.67	3002.25	2961.14	3139.33	2483.5	2934.78	2833.25	2848.75	3175	2428.67	2943.67	2836.67	3170.33	3074.5	2736
	2613.33	2443.67	2622.25	2708.14	2508.25	2624.43	3048.33	2671.22	2668	2850.8	2821.25	2686.17	2633.67	2638.25	2724.33	2872.44	2856.8	2839.8	2581.25	2455.11	2492.5	2381.75	2824.78	2935	2715.67	2736	2409.25	2561.25	2814	2620.57	2878.25	2942.67	2473	2559.25	3071.56	2953	2936	3113	2438.83	2927.11	2815	2936.75	3151.83	2415.67	2926.33	2770.33	3143.67	3040.25	2635
	2611.22	2485.67	2591	2707.14	2473.25	2483.86	2992.33	2658.22	2631.71	2783	2767	2662.83	2629.33	2644.25	2730	2815.56	2769.4	2840.4	2540.75	2461.56	2487	2323	2837	2877.17	2688.67	2724.2	2398.25	2548.25	2782.17	2611.29	2896	2870.33	2474.56	2529	3026.78	2921.5	2866.71	3001.67	2401.67	2887.44	2796	2832.75	3102.67	2405.33	2903	2753.78	3099.83	2980.5	2588.5
	2575	2522.17	2577.25	2679	2466.25	2480	2996.83	2664.22	2593.43	2724	2722	2619.5	2666.5	2635.25	2690	2771.11	2725.4	2853.6	2539.5	2503.78	2447.62	2306	2834.33	2859	2682.33	2696.6	2392	2555.75	2713	2573.29	2872.5	2864.56	2465.67	2517	2948.22	2934.25	2841.14	2975	2384	2870.44	2738.75	2823.5	2995.33	2401.67	2850.67	2736.56	3078.83	2977	2516.25
	2543.78	2511.33	2534	2684.43	2631.25	2508.57	2982.67	2665.78	2572.57	2679	2689.75	2625.83	2651.83	2623	2676	2805.11	2714	2869	2530.5	2419.11	2418.5	2303.75	2852.44	2883.17	2697.67	2721.4	2399.75	2562.5	2678	2548.86	2931.5	2912.11	2458.33	2504.75	2967.67	2950.5	2826.86	2989.67	2390	2912.89	2731.75	2820.25	2971.5	2419.67	2861.67	2742.56	3052.33	2913.25	2482.5
	2547.33	2555.17	2536.75	2698.86	2497	2523.43	3002.33	2694.56	2581.57	2675.2	2689.75	2608.5	2653.17	2627.75	2791.5	2811.56	2679.6	2875.6	2526.25	2424.78	2426.88	2320.75	2852.56	2875.33	2731.33	2722.2	2396.75	2560	2656.5	2564.14	2954.5	2889.33	2477.11	2506.25	2960.89	2961.75	2845	2981.67	2439.67	2922.67	2763.25	2833.25	2923.67	2429.33	2839.67	2747.44	3000.5	2896.25	2484.5
	2567.56	2575.33	2517.25	2745.57	2522.25	2530	2990.17	2699.89	2609.43	2640.4	2713.25	2617.33	2627.83	2601	2733.67	2802.22	2678.8	2913.6	2492	2430.44	2431.5	2315.25	2870.78	2854.83	2711.67	2745.2	2434.75	2589	2648.5	2581.43	2958.25	2856.44	2478.78	2529.75	2921.56	2975.5	2886.71	3009.83	2496.33	2923.67	2736	2857	2922.83	2481.67	2879.33	2763.33	2980.5	2871.5	2487.25
	2585.67	2558.5	2530.25	2737.43	2531.75	2552.71	3031.92	2684.44	2627.86	2616	2717	2624.67	2616.17	2625.5	2769.5	2793.44	2678.2	2979	2516.75	2477.22	2424.75	2334.75	2902	2837.33	2671.67	2760.4	2477.75	2587	2644.17	2608.86	2970.75	2887.44	2515.78	2541	2898.78	3005.5	2936.29	3052.17	2517	2959.33	2729.5	2917	2876.33	2511.67	2899	2783.56	2976.67	2858.25	2495.75
	2614.56	2548.17	2517	2726.71	2552.5	2573.29	3018.33	2700.22	2682.86	2671.6	2698.75	2617	2608	2656.25	2821.67	2811	2733	3024	2495.5	2496.67	2478.75	2359.25	2904.33	2857.33	2689.33	2727	2487	2662.75	2672.5	2611.86	3024.25	2946.89	2548.22	2535.5	2929.44	3008.75	2980	3121.5	2587.83	2913.11	2742.75	2914.25	2880.17	2536.67	2898	2806.89	2996.17	2843.25	2529.5
	2656.89	2560	2588	2730.43	2590.25	2582	3089.33	2743.78	2736.43	2709	2740.25	2654	2640.17	2676	2847.67	2808.89	2798	3076.8	2515.5	2552.22	2513.12	2413	2972.11	2915	2750.33	2707.8	2561.5	2731	2692.67	2652.29	3033.75	3057.89	2595.67	2574.25	2940.22	3012.75	3017.86	3131.17	2649.33	2959.78	2791.75	2946.75	2931.17	2620	2960.33	2872.11	2955.83	2902.25	2548
	2725.11	2596.33	2607.5	2745.14	2661.5	2583.14	3144.17	2771.22	2800	2760.4	2747.25	2666	2672.67	2744	2850.83	2804.33	2815.6	3071.8	2549.25	2604.11	2560.38	2422.25	3054.56	2978	2793.67	2745.8	2599.25	2778	2760.33	2711.29	3096.25	3108	2629	2605.5	2969.89	3083.75	3077	3166.33	2788	3073.33	2844	3008.5	2958.83	2638.67	2992.33	2924.11	2973.83	2907	2608.5
	2790.11	2634.83	2585.25	2738.71	2702.25	2605.29	3150.33	2848.67	2828.86	2787	2769	2701.5	2693	2801.5	2926.17	2827.11	2822.6	3156.2	2602.75	2671.22	2627.38	2490.25	3099.11	3011.17	2848.67	2717	2633.75	2815	2853.17	2814.71	3118	3165.67	2652.33	2681.5	3021.44	3098.5	3085.57	3163.5	2857.5	3143.56	2888.5	3018.5	2965.33	2632	3095	3014.56	3007.83	2924	2644.25
	2801.33	2657.33	2633.75	2730.57	2710.25	2642.71	3136	2845.44	2884	2792.6	2806	2716.83	2753	2856	3090.5	2881.44	2846.8	3125.6	2639.75	2657.67	2695.88	2565.5	3109.78	3042	2877.67	2787.4	2669.75	2817.5	2946.17	2853.29	3122.25	3236	2662	2705.75	3066.22	3103	3123.57	3183.5	2955.5	3180.11	2910.25	3076.5	2979.83	2655.67	3099.33	3053.11	3047.5	2956	2695.25
	2817.67	2641.67	2671.5	2793.43	2734	2652.57	3185	2860.67	2956.29	2823.6	2820.5	2762.5	2766.67	2869.25	3133	2889.67	2935.8	3181.2	2655.5	2698.78	2757.25	2639	3111.44	3138.5	2880.33	2876.6	2697.5	2847.75	3013.17	2870.71	3094.75	3327.11	2671.11	2731.25	3078.67	3148.75	3223.71	3215.33	3022.67	3134	2948	3077.75	3032.5	2676.33	3137	3087.33	3073.33	3024.5	2773.75
	2860	2619.33	2750	2832.86	2781.5	2677.86	3215.17	2859.11	2986	2877.4	2878.75	2816.17	2761.33	2907.25	3121.67	2908	2996.4	3210.8	2677	2708.22	2773.88	2679.5	3124.89	3149.67	2883.67	2933.8	2696.75	2878	3087	2906.14	3135.5	3347.67	2672.22	2741.75	3087.89	3179.25	3235.14	3314	3022.83	3180.78	2966.75	3101.25	3078.17	2688.33	3164.33	3152.11	3099.17	3091	2847.75
	2863	2622.67	2776.75	2834.57	2766.25	2689.71	3269.17	2904.67	2966.71	2929.4	2910.25	2855.5	2762.83	2923.5	3128.67	2919.06	3092	3162.8	2727.25	2734.78	2803.25	2711.25	3101.33	3162.17	2947.33	2958.4	2710.25	2877.75	3159.33	2904.57	3169.75	3397.78	2680.22	2770.75	3141.11	3193.25	3223.71	3335	2959.67	3246.44	3100.75	3074.75	3116.67	2662	3161.33	3165.89	3140.5	3116.5	2940.25
	2856.22	2617.83	2799.25	2836.71	2774	2678.14	3281.33	2904.33	3012.86	2943.4	2933	2888.33	2725.83	2943	3152.33	2892.67	3088.8	3184.4	2719	2768.56	2793.75	2682.5	3098.78	3176.33	2928	2995.8	2736.25	2890	3251	2937.14	3157.5	3402.11	2657.11	2748	3159.56	3226.5	3197.43	3446.17	2965.5	3246.67	3116.5	3074.5	3158	2651.33	3169.33	3190	3135.83	3079.75	2967.75
	2823.89	2616	2824.5	2821.29	2738.5	2665.71	3317.33	2900.56	3020.43	3018.4	2979.75	2851.17	2740.33	2973.75	3138	2866.44	3104.8	3164	2653.5	2743.33	2811.5	2669.25	3059.33	3220.33	2921.67	2974.6	2712.25	2878	3300.67	2905	3127	3387.33	2660.33	2755.5	3182.33	3215.75	3168.57	3467.33	2928	3247.44	3120.75	3061.5	3222.5	2600	3187	3163.67	3173.83	3036.25	2970
	2775.33	2570.67	2848	2823.14	2684	2674.71	3366.83	2875.11	3029.29	3041.8	2955.75	2847.67	2784	2993.5	3113.67	2853.33	3125.4	3180.2	2618	2722.33	2796.88	2640.5	3064.89	3203.5	2947.67	2993.8	2710	2842	3235.5	2916.29	3098.25	3355.22	2642.11	2731.5	3230.67	3206.25	3167.14	3424.83	2910.5	3192.78	3080	3012.75	3230.33	2598.67	3230	3143.56	3181.5	3012.5	2967.25
	2775.11	2525	2848.25	2817.86	2666.75	2677	3396.5	2834.89	3011	3027.6	2924	2861.17	2808.5	2972.25	3113.83	2927.11	3094	3144.2	2605.5	2708.56	2797.25	2618.75	3062.44	3164.67	2934	2991.2	2686	2843.75	3195.33	2857	3049	3306.56	2609.11	2697.75	3194.22	3148	3139.57	3443.33	2883.5	3132.22	3065.75	3015	3253.33	2571.67	3196.33	3080	3176.33	3023.5	2980.75
	2740.89	2529.33	2852	2848.29	2641.5	2652.43	3397.83	2796.56	2976.43	3078.4	2879.75	2785.83	2739.17	2949.75	3071.5	2795.44	3082	3125	2565.25	2661.67	2761.5	2594.5	2996.44	3129.83	2924.33	2942.8	2619.75	2778.25	3148.83	2811.71	3035.5	3241.11	2584	2646.75	3199.89	3135.75	3121.57	3431.33	2834	3076.22	3015.75	2948.25	3260.83	2511.67	3134	3022	3172.83	3004.5	3036.75
	2763.33	2534	2805.75	2891.43	2638.5	2641.14	3340.17	2741	2948.71	3083.8	2864.25	2785.33	2694.83	2896.5	3080.5	2765.89	3078.2	3113	2569.5	2628.56	2718.5	2544	3013	3109.17	2862.33	2914.4	2569	2771.5	3092.17	2749.71	3017.25	3176.56	2556.67	2651.75	3171.22	3121.75	3105.43	3375.33	2765.17	3035.11	2993.5	2926.5	3271.67	2507.67	3044.67	2981.11	3328.33	2969.5	3023
	2677.67	2543.5	2762.75	2933.14	2612	2606.14	3347.5	2684.11	2928.71	3064.2	2836.25	2767.67	2657.5	2851.25	3051	2767.33	3065.8	3074.2	2534.5	2606.89	2648.38	2489	2984.33	3031.5	3064.67	2896	2579.25	2741.75	3040	2685	2988	3082.33	2548.44	2604.5	3148.11	3106.75	3034	3352.5	2666.5	2995.22	2996	2869.75	3258.83	2507	2978	2879.56	3170.83	2968.5	3017.5
	2599.44	2538.5	2743.25	2938.14	2553.5	2570.14	3309.5	2644.56	2896.43	3066.6	2909	2751.33	2643.33	2796.75	2969.5	2765.33	3033	3044.6	2540.75	2588.44	2597.75	2455	2916.11	2946.33	2837	2884	2532.75	2709.75	2972	2657.71	2933.5	3012.22	2503	2581.5	3123.22	3093.75	2986.14	3311.83	2616.5	2959.78	2951.25	2848.25	3158.17	2456	2941.33	2849.11	3159.67	2937	3012.75
	2558.78	2550.33	2701	2920.57	2562.5	2558.71	3280.67	2602.78	2876.29	3019.6	2914.75	2768.67	2661.83	2732.25	2970	2748.67	3005.4	3018.4	2520	2539.22	2530.12	2454.5	2881.33	2919.67	2799	2833.2	2495	2640.75	2918.67	2632.86	2872	2922	2479.33	2581	3096.33	3041.25	2954.14	3254.5	2555.33	2937.56	2911	2772.25	3053.83	2429.67	2849.33	2798.67	3124	2866.75	2931.25
	2518.78	2577.67	2666.25	2843.14	2556.25	2554.86	3153.67	2559.33	2844.14	3006.8	2897.5	2770.17	2643.33	2691.75	2925.33	2724.22	2969.6	2919.4	2475.25	2529.89	2497.62	2397.75	2813	2928.33	2769.67	2784.4	2469.5	2640.5	2862.5	2591	2859.5	2873.56	2456.11	2558.25	3037	3031	2905.29	3204	2515.67	2927.33	2867.75	2731.5	2987.5	2427.33	2828	2775.89	3086	2820.5	2895.5
	2505.67	2597.83	2664	2866.29	2567	2543.86	3063.83	2537.89	2807.57	2939	2881.75	2730.83	2625.25	2630.75	2946.83	2686	2986.6	2883.6	2456	2497.89	2453	2390.5	2792.11	2872.17	2779	2809.2	2396	2607.5	2832.5	2554.86	2853.75	2819.22	2431.67	2526	2990.89	2987.75	2849.57	3148.17	2502.67	2924.89	2796.25	2693	2958.33	2410.67	2759.67	2745.33	3053.67	2792	2838.75
	2497.11	2638.67	2610.25	2861.14	2566	2532.43	2977.83	2512.67	2770.29	2929.6	2827	2753	2645.17	2618	2950.33	2680.33	2946.6	2898.6	2487	2469.56	2415	2355.25	2748.22	2804.83	2772	2847.2	2390	2597	2819.83	2510.86	2809.25	2758.22	2385.44	2518.5	2926.56	2956	2834	3104.33	2480.83	2898.67	2724.75	2644.25	2955.83	2388.67	2716	2696.89	3008.83	2727.5	2772.5
	2488.89	2625.67	2587.25	2874	2585.75	2523.29	2935.5	2516.89	2718.14	2859.2	2747.5	2748.5	2627.67	2586.75	2900.67	2690.78	2896	2871.2	2440.75	2470.44	2396.5	2330.5	2688.56	2751.33	2759	2791.2	2352	2549.75	2767.5	2494	2806.75	2753.44	2405.22	2484	2877.22	2918.25	2804.29	3013.83	2440.67	2890.89	2694	2587.5	2922	2412.33	2690	2689.67	2959.33	2708.25	2753.75
	2494.67	2655.17	2566.25	2856.86	2610.25	2549.57	2903.17	2508.67	2676.86	2846.8	2723.25	2700.83	2585.17	2604.5	2911.33	2691.56	2863.6	2856.4	2430.5	2484.11	2376.38	2342.25	2690.67	2684.83	2786.67	2803.2	2349.5	2533	2756.33	2470.14	2744	2719	2403.78	2490.5	2864	2867	2770.14	2991.5	2426.17	2910.67	2688.75	2565.75	2863.33	2421	2657	2669.22	2920.67	2679	2709.5
	2507.67	2680.67	2567	2830.29	2622.25	2555	2889.33	2524.67	2606.29	2794.6	2693.25	2683.17	2566.33	2589	2890.33	2672.44	2888	2868.4	2441.25	2504.44	2387.88	2356.75	2660.56	2682.33	2768.33	2765.6	2358.25	2572.75	2696.17	2470	2730.75	2717.56	2391.22	2485.25	2847.11	2836	2746	2924.67	2439	2839.22	2633.5	2559	2862.83	2417.33	2650.33	2648.33	2872.67	2682.5	2595
	2522	2655.33	2565.75	2832.86	2653.5	2572.57	2870.17	2535.89	2591.71	2781.2	2668	2663.17	2527.67	2639.5	2882.67	2645.89	2870.6	2847.4	2476.75	2516.22	2399.25	2371.5	2653.78	2677.83	2741	2766.2	2365.75	2579	2697.33	2495.43	2740.5	2764.67	2397.56	2518	2812	2823.75	2708.71	2870	2482.83	2798.11	2631.25	2545	2861.83	2416.67	2650.67	2697.67	2851.17	2694	2591
	2524.11	2641.5	2559.25	2804.43	2694.5	2592.86	2851.67	2540.06	2594.14	2720.4	2645.5	2625.5	2514.17	2618.5	2839.83	2638	2850.4	2912.6	2490	2477.78	2407.75	2397	2643.33	2690	2755.33	2753.8	2362.5	2559.25	2661.33	2514.71	2720.75	2779.56	2402.78	2499.5	2812.67	2821.75	2737.57	2902.5	2508.83	2832.11	2656.75	2553	2814.67	2445.33	2642.67	2651.44	2842.67	2704.25	2594.5
	2541.78	2669.33	2541	2800.43	2738.25	2607	2837.17	2551.22	2537.14	2685.4	2629.25	2634.67	2533.5	2591.5	2785.5	2620.11	2837.4	2921.2	2527.75	2478.33	2417.5	2400.5	2648.33	2722	2786.67	2734.2	2367.5	2568.25	2665.83	2538.57	2689.25	2789.78	2416.11	2498.5	2774.56	2805	2724.86	2877	2560.17	2811.89	2637.5	2598	2832.17	2449	2664.67	2637.11	2797	2680.25	2620.25
	2582.78	2664.67	2518	2786.86	2753	2620.29	2814	2562	2569.14	2689.8	2660	2622	2571	2603.75	2805.83	2634.89	2846.8	2902.4	2554	2485.56	2444.75	2432.5	2642.44	2713.83	2799.33	2772.8	2411.25	2620.75	2682.17	2577.43	2646.25	2820.22	2426.67	2550.5	2752.56	2790.25	2763.43	2855.5	2620.5	2864.78	2640	2666.25	2811.67	2473	2699	2670.11	2803.5	2710.25	2631.75
	2618.67	2654.67	2541.25	2774.86	2754	2644.43	2824.17	2601.44	2583.57	2703.4	2707.25	2676.83	2588.33	2668	2811.33	2627.44	2853	2925.8	2578.75	2509.56	2509.25	2460	2625.11	2719.67	2764.67	2778.6	2413.25	2661.25	2725.83	2614.14	2647.25	2785.89	2447.11	2574	2765.56	2787.75	2761	2812.67	2653.17	2915.56	2669.25	2673	2815.67	2504.67	2668	2921.78	2819.83	2715.25	2630.5
	2640.33	2598.83	2577.5	2775.71	2744	2644.71	2787.83	2637.22	2576.71	2718.6	2714	2681.83	2599	2712	2799.33	2648.78	2874.2	2953	2612.25	2542.44	2524.75	2479.25	2630.44	2766.67	2766.67	2739	2464.5	2665.25	2736.83	2666	2642.75	2798.67	2452.22	2636.25	2772.89	2812.25	2765.71	2768.5	2708	2962.78	2692.25	2696.25	2811.33	2508.33	2688	2745.22	2859.83	2748.5	2646.25
	2648	2555.67	2571.5	2768.57	2815.75	2660.29	2786.17	2663.44	2574.57	2680.6	2765.75	2729.33	2585.67	2752	2829.67	2660.56	2871.4	2997.4	2625.5	2533.89	2564.12	2503.5	2636.67	2814	2779.67	2805.6	2491.25	2687.25	2740.67	2706.14	2630.25	2828.78	2464.33	2652.25	2800.56	2846.75	2787.43	2784.5	2746.83	2973.78	2718.25	2704.75	2816	2523.67	2713.67	2800.44	2883.33	2746.25	2678.5
	2661.22	2535.33	2602	2753.71	2828.25	2658.43	2781.17	2646.56	2610.43	2712.4	2786.5	2746.17	2604.67	2754.25	2862	2664.56	2889.2	3046.8	2604.5	2541.67	2602.38	2527.25	2661.33	2912.67	2835.67	2779	2525.25	2707	2800.5	2716	2673.5	2891.67	2482.44	2650.75	2820.22	2865	2816.71	2788.33	2737.67	2971	2770.75	2747.25	2859.5	2531	2751.33	2827.22	2912.17	2776.75	2692.5
	2631.33	2518	2620.25	2750.71	2779.5	2647.86	2819.67	2640.44	2617.29	2717.8	2812	2735.5	2634.33	2785.5	2874.67	2657.89	2895.6	3059.4	2574.5	2545.67	2599.12	2556.25	2671.56	2947.33	2871	2765.4	2551.5	2711	2855.67	2715.43	2680.25	2934.22	2482.22	2623.5	2852.44	2894.75	2851.71	2820.17	2766.33	2929.22	2806.75	2751	2843.83	2535	2808	2833.22	2971.17	2779	2752.5
	2623.33	2487.67	2655.75	2739.86	2727.5	2638.14	2840.83	2648.11	2644.14	2738.8	2877.75	2740.17	2646.33	2827.5	2859	2651.67	2860	3091.8	2547.75	2536	2640.62	2599.5	2672	2924.33	2861.67	2770.6	2518.75	2696.75	2900.17	2725.29	2664	2921.89	2487.22	2649.25	2903.22	2894.25	2866.14	2860.83	2776.83	2942.78	2831.5	2745.5	2853.83	2499.33	2810.33	2826.67	2996.33	2803	2784.25
	2604.56	2475	2678.25	2713	2682.25	2642.43	2823.5	2659.44	2680.57	2764.4	2858.5	2764.83	2638.5	2827	2880.17	2640.89	2853.8	3086.6	2525.25	2520.67	2655.88	2574	2708.56	2910.67	2843.33	2782	2521.5	2693.25	2900	2753.86	2698.25	2961.78	2481.56	2640.75	2933.33	2905	2891.43	2861.33	2777	2904.56	2908	2756.75	2873.5	2520	2842.33	2845.33	3009	2819.25	2799.5
	2566	2472.67	2704.5	2706.14	2677.75	2646.14	2795.5	2668	2718.71	2783.6	2899	2720	2623	2821	2843.17	2647.67	2824.8	3100.2	2523.25	2501	2688	2578.5	2693.33	2914.33	2854	2798.4	2510.25	2696	2909.67	2752	2714.75	2958.78	2488	2629.75	2937.33	2904	2905.86	2893.17	2758	2878.67	2876.5	2775.25	2873.5	2491.67	2837	2834.33	3038	2801.5	2846.75
	2562.33	2482.33	2699.75	2709	2634.75	2623.57	2797.33	2636.33	2748.14	2797.8	2921	2713.17	2618.83	2832.25	2837.17	2627.22	2827.6	3056	2501.75	2510.89	2656	2539.5	2703.89	2893.83	2863	2799.8	2486.25	2645.5	2912.83	2736	2731.75	2942.44	2498	2619.75	2939.11	2918.75	2914.71	2885	2707.33	2859.22	2829.75	2968	2884.33	2500	2805.33	2818.56	3025.33	2782.5	2837
	2542.78	2463.67	2708.5	2696.14	2628.5	2593	2766.17	2572.11	2738.57	2768.8	2907.25	2692.5	2617.17	2788.5	2784.67	2600.11	2848	3005.8	2496.25	2484	2651.5	2514.25	2701.44	2849.67	2803	2787.4	2488	2648.75	2892.67	2708.86	2730.5	2906.11	2475.22	2603	2921.67	2891.25	2905.43	2898.5	2640.17	2832.78	2841	2763.5	2959.17	2487	2834.67	2782.89	3016.5	2754.25	2884.5
	2500.22	2451.67	2671.75	2683.43	2566.75	2559.86	2719.33	2529.33	2701.14	2777.2	3036	2659	2564	2731	2794.67	2568.22	2864	2977.6	2480.75	2470.89	2596.12	2493.5	2688.89	2833	2814	2754	2473.25	2588.75	2886.67	2673.57	2714.75	2886.22	2462.11	2598.25	2905.56	2869.25	2890	2892.17	2570.83	2791.11	2822.5	2732.75	2850	2469.33	2781.67	2763.33	3008	2754.5	2939.75
	2475.33	2459.33	2662.25	2681.57	2531.75	2525.71	2705	2496.67	2692.29	2777.6	2892.75	2640.67	2555	2690.5	2747.5	2553	2865.4	2901	2467.75	2425.67	2564	2440.75	2662.44	2818	2832.67	2709.6	2443	2558.5	2840.33	2624.86	2733.75	2846	2439.11	2537	2870	2853.75	2879.14	2866.17	2548.17	2761.56	2866.75	2684.5	2842.67	2455.67	2767	2724.78	2993.5	2733.25	2906.25
	2461.78	2474.33	2652.75	2676	2535.75	2502.71	2681.83	2470.22	2658.29	2753.2	2836.5	2597.83	2553.83	2647.25	2721.5	2536.11	2840.8	2834.6	2448.5	2410.44	2569	2441.25	2634.89	2817.33	2866	2677.4	2439.5	2534.5	2850.5	2600	2701	2834.11	2410.44	2514.25	2835.44	2802.25	2819.14	2826.33	2505.5	2724.78	2836	2644.5	2832.67	2422	2727.33	2711.22	2928.83	2682	2865
	2431.33	2494.83	2604.5	2662.14	2545.25	2473.86	2630.33	2440.33	2639.71	2728.4	2818	2581.67	2536.67	2601.75	2709.67	2511.33	2776	2808.2	2456	2384.89	2544	2413.5	2579.33	2774	2841.67	2621.8	2401	2467.75	2862	2576.29	2689	2794.33	2399.11	2479.25	2814.67	2790.25	2798.71	2833	2469	2680.89	2784	2640.75	2819.67	2403.67	2704.33	2669.11	2905.33	2650.75	2847
	2419.33	2506.17	2564.5	2648.43	2581.75	2456.57	2613.5	2405.33	2605.86	2688.6	2769	2555.83	2515.33	2583.25	2673.83	2489	2758.8	2787	2434.25	2357.78	2497.75	2368.75	2555.22	2739.33	2850.33	2582.2	2386.25	2435.75	2844.83	2542.43	2697.75	2774.67	2383.89	2449.25	2770.44	2775	2778.43	2796.17	2407.83	2661.33	2801.5	2595.75	2760	2371.33	2670.33	2644.89	2892.33	2643.5	2817
	2422.67	2516.83	2562.5	2649.29	2563.5	2439.71	2616.33	2427.44	2595.29	2673.8	2751	2552.83	2472.17	2560	2623.17	2486.78	2741.4	2738	2416.25	2332.89	2500.88	2346.5	2543.78	2728.17	2826.67	2543	2355.75	2433	2827	2520.14	2720.5	2750.89	2365.44	2442.75	2722.56	2790	2740.14	2807.33	2405.33	2637.33	2760.5	2588.25	2718.17	2361.33	2666.33	2602.67	2842.33	2655	2772
	2413.22	2521.67	2534	2679.71	2563	2405.71	2633.17	2412.33	2570.29	2659	2719.5	2513.33	2460.67	2544.25	2604.67	2481.33	2667.6	2703.2	2421.75	2315.67	2467	2334.75	2519.44	2725.5	2732.33	2531.2	2333.25	2411.75	2778.5	2480	2718.75	2693.44	2354.89	2417.25	2689.67	2723.25	2905	2769.5	2364	2602.22	2676.5	2540.25	2721	2372.33	2627.67	2592.89	2788.67	2605.25	2719.5
	2425.22	2487.33	2527.25	2711.43	2590.25	2407.43	2618.67	2416.11	2545.86	2633.4	2710.25	2512.5	2446.67	2533	2558.83	2458.56	2655.4	2705.2	2410	2308.78	2442.75	2309.25	2500.44	2714.67	2702	2518.8	2336	2411	2727.33	2461	2687.75	2671.11	2338.89	2401.5	2645.78	2683	2680.14	2669.83	2359	2572.78	2635.25	2499	2649.5	2362	2610.67	2583	2761.83	2551.5	2650.25
	2439.33	2488.67	2516.75	2719.86	2583.5	2395.71	2619.17	2436.67	2499.86	2594.6	2704.25	2474.17	2424.33	2531	2539	2462.11	2648.6	2670.6	2381.75	2322.22	2411.25	2313.75	2511.33	2704.33	2666.67	2527.2	2335.75	2447.75	2719	2443.43	2665.5	2645.78	2344.67	2409.5	2644.67	2675.75	2676.71	2672.67	2347.5	2587.78	2558.25	2511.5	2595.67	2366.67	2600.67	2594.56	2703.33	2541.75	2618.5
	2461.67	2486.17	2493.5	2707.43	2584.25	2393	2614	2435.11	2472	2577	2671.25	2448.83	2403.67	2537.75	2529.5	2471.44	2648.4	2666.4	2378.25	2318.56	2393.12	2324.5	2506.78	2701.17	2682.33	2530.2	2344	2418.75	2698.67	2437.29	2609.5	2614.67	2329.78	2401.75	2621.33	2641.75	2632.57	2726.17	2382.17	2599.67	2548.75	2472	2578.17	2366.67	2546.67	2596.78	2681.33	2530	2564.25
	2469.89	2496.83	2477.25	2698.43	2593.75	2404.29	2600.17	2452.44	2475.29	2595	2637.25	2419.83	2373.83	2550.5	2522.17	2484.67	2658	2682.4	2349.25	2326.44	2347.5	2336.75	2516.56	2704.67	2715	2485	2314.75	2465	2709.17	2448	2607	2609	2338.11	2420.75	2607.44	2632	2630.29	2661.67	2387	2611.22	2531.75	2472.75	2567.33	2370.33	2553.67	2594	2688.17	2551.75	2538
	2488.67	2480.67	2515	2688	2538.25	2399.86	2601.33	2474.44	2448.71	2604.4	2649	2406.17	2385.17	2585	2566.33	2505	2670.8	2702.8	2394.25	2333.67	2348.5	2340	2515	2765.33	2713	2525.2	2319.5	2460.25	2676.17	2466.43	2577	2604.56	2346.11	2426.75	2616.89	2617.25	2614.29	2688.33	2410.5	2610.11	2516.25	2513.75	2564.83	2348	2578.67	2594.78	2671.83	2533.5	2516
	2484.33	2485.67	2496.5	2691.29	2560	2427.43	2641.5	2484.44	2482.43	2613.6	2644.25	2418.33	2385	2605.75	2561.5	2520.44	2685.6	2728.8	2391.5	2330.67	2378.88	2336	2526.89	2746.33	2696.33	2545.2	2334	2477	2646.83	2489	2529.75	2587.22	2373.56	2431	2621.11	2625.25	2606.14	2695	2439.83	2645.11	2523.75	2483.5	2553.83	2392.67	2579.67	2598.11	2668.67	2546.75	2480.75
	2500.78	2502.5	2515.25	2685.14	2582	2444	2615.83	2500.33	2463.86	2638.4	2650.25	2436.33	2401.83	2656.25	2560.17	2533.22	2665.8	2775.4	2390.25	2345.67	2380	2391	2541	2719	2687.67	2556.6	2359.5	2478.5	2615.83	2508.43	2539.5	2571.89	2374.78	2454	2629.67	2615.25	2574	2673.83	2454.17	2686.67	2482.75	2547.5	2572.33	2414	2645.67	2625	2656.83	2543.25	2467
	2500.33	2489.17	2533.75	2669.86	2612.25	2457.86	2623.5	2531.33	2500.29	2693.6	2602.75	2474.67	2423.33	2680.5	2589.67	2561.33	2672.8	2809.6	2423.25	2357.22	2384.5	2373.75	2546	2713.17	2665.67	2557	2364.5	2526.75	2577.83	2532.14	2503.5	2573.67	2380.22	2462	2660	2615.25	2582	2642.5	2493.17	2691.22	2475	2570.75	2576.17	2424.33	2642	2635.11	2655.83	2531.5	2486.5
	2495.56	2461.17	2563.25	2635	2614	2492.43	2660	2534	2530.71	2705	2638	2531.5	2445	2738.25	2614.33	2563.44	2647	2828	2456	2372.11	2381	2379.75	2560.11	2726.67	2685.33	2547	2367	2562.5	2581.33	2547.43	2497.75	2579.44	2384.67	2498.5	2692.89	2615.75	2583.14	2624.83	2543.17	2716.89	2479	2545	2594.67	2442.67	2654	2657.78	2702.33	2563.25	2496.5
	2504.22	2453	2553.75	2643.29	2625.25	2532	2686	2525.11	2584.57	2702.8	2710.25	2572.17	2484.83	2719.5	2628.17	2576.67	2636.4	2904.4	2467	2379.44	2398	2393.25	2571.78	2708	2656.67	2553.4	2362.75	2558.25	2579.5	2555	2493.75	2595	2380.89	2495	2730.33	2646.5	2607.71	2619.67	2566.17	2735.56	2518.5	2578	2610.33	2450	2677.33	2672.89	2736.33	2574	2520.25
	2491.33	2426.83	2580	2630	2631.25	2543.71	2717.17	2503.56	2630.57	2744.8	2770.25	2583.67	2547.33	2716	2636.67	2565	2623.8	2935.6	2484.75	2396.44	2401.5	2402.5	2575.89	2749.5	2684.33	2597	2364.5	2580	2578.33	2581.43	2520.25	2638.33	2391.56	2514.75	2766.89	2665	2643.29	2598	2582.67	2741.44	2559.75	2592	2612.33	2450.67	2673.33	2672.22	2790	2589	2544
	2478.89	2420.17	2577	2604.43	2640.5	2565.71	2724.33	2485.89	2645.29	2735.8	2795	2619	2539.67	2697.25	2675.33	2575.22	2640.6	3003.8	2517.75	2392.67	2422.75	2438.25	2586.33	2772.5	2660	2580	2361.75	2601.25	2571.83	2614.57	2507	2645.89	2387.33	2816.25	2776.56	2690.25	2641.71	2607.83	2593.5	2760.44	2572	2621	2639.5	2439	2706.67	2711	2817.83	2571.75	2562.25
	2472.11	2440.67	2599	2609	2640	2543.43	2718	2470.67	2645.14	2755.2	2792	2614.67	2542.17	2717.75	2692.83	2571.56	2628.2	3039.2	2470.5	2397.67	2451	2436.75	2611.11	2766.17	2646.67	2621	2380.25	2628	2596.33	2624.14	2523.25	2637.56	2412	2534.25	2806.56	2717.5	2670.29	2626	2578.17	2787.22	2608.5	2670.5	2664.83	2479	2729.33	2731.89	2825	2572.75	2590
	2477.56	2435.5	2610.75	2596.57	2625	2536.71	2729.33	2475.44	2670	2787.4	2851.5	2621.17	2556.33	2697.75	2778.33	2567.22	2646.2	3037.8	2463.75	2409.67	2464.88	2418.25	2627.44	2790.17	2703.33	2637	2389.5	2632.25	2614.67	2648	2532.25	2638	2414.56	2556.75	2847.11	2755.75	2671.71	2613.67	2581.17	2903	2678.5	2709.25	2697.17	2460.33	2763	2734.44	2846.67	2615	2639
[truncated: 274 more columns]

## Sheet: Raw Time
Time	ZT	ExT
14.0833	12.0833	18.0833
15.0833	13.0833	19.0833
16.0833	14.0833	20.0833
17.0833	15.0833	21.0833
18.0833	16.0833	22.0833
19.0833	17.0833	23.0833
20.0833	18.0833	0.0833333
21.0833	19.0833	1.08333
22.0833	20.0833	2.08333
23.0833	21.0833	3.08333
24.0833	22.0833	4.08333
25.0833	23.0833	5.08333
26.0833	0.0833333	6.08333
27.0833	1.08333	7.08333
28.0833	2.08333	8.08333
29.0833	3.08333	9.08333
30.0833	4.08333	10.0833
31.0833	5.08333	11.0833
32.0833	6.08333	12.0833
33.0833	7.08333	13.0833
34.0833	8.08333	14.0833
35.0833	9.08333	15.0833
36.0833	10.0833	16.0833
37.0833	11.0833	17.0833
38.0833	12.0833	18.0833
39.0833	13.0833	19.0833
40.0833	14.0833	20.0833
41.0833	15.0833	21.0833
42.0833	16.0833	22.0833
43.0833	17.0833	23.0833
44.0833	18.0833	0.0833333
45.0833	19.0833	1.08333
46.0833	20.0833	2.08333
47.0833	21.0833	3.08333
48.0833	22.0833	4.08333
49.0833	23.0833	5.08333
50.0833	0.0833333	6.08333
51.0833	1.08333	7.08333
52.0833	2.08333	8.08333
53.0833	3.08333	9.08333
54.0833	4.08333	10.0833
55.0833	5.08333	11.0833
56.0833	6.08333	12.0833
57.0833	7.08333	13.0833
58.0833	8.08333	14.0833
59.0833	9.08333	15.0833
60.0833	10.0833	16.0833
61.0833	11.0833	17.0833
62.0833	12.0833	18.0833
63.0833	13.0833	19.0833
64.0833	14.0833	20.0833
65.0833	15.0833	21.0833
66.0833	16.0833	22.0833
67.0833	17.0833	23.0833
68.0833	18.0833	0.0833333
69.0833	19.0833	1.08333
70.0833	20.0833	2.08333
71.0833	21.0833	3.08333
72.0833	22.0833	4.08333
73.0833	23.0833	5.08333
74.0833	0.0833333	6.08333
75.0833	1.08333	7.08333
76.0833	2.08333	8.08333
77.0833	3.08333	9.08333
78.0833	4.08333	10.0833
79.0833	5.08333	11.0833
80.0833	6.08333	12.0833
81.0833	7.08333	13.0833
82.0833	8.08333	14.0833
83.0833	9.08333	15.0833
84.0833	10.0833	16.0833
85.0833	11.0833	17.0833
86.0833	12.0833	18.0833
87.0833	13.0833	19.0833
88.0833	14.0833	20.0833
89.0833	15.0833	21.0833
90.0833	16.0833	22.0833
91.0833	17.0833	23.0833
92.0833	18.0833	0.0833333
93.0833	19.0833	1.08333
94.0833	20.0833	2.08333
95.0833	21.0833	3.08333
96.0833	22.0833	4.08333
97.0833	23.0833	5.08333
98.0833	0.0833333	6.08333
99.0833	1.08333	7.08333
100.083	2.08333	8.08333
101.083	3.08333	9.08333
102.083	4.08333	10.0833
103.083	5.08333	11.0833
104.083	6.08333	12.0833
105.083	7.08333	13.0833
106.083	8.08333	14.0833
107.083	9.08333	15.0833
108.083	10.0833	16.0833
109.083	11.0833	17.0833
110.083	12.0833	18.0833
111.083	13.0833	19.0833
112.083	14.0833	20.0833
113.083	15.0833	21.0833
114.083	16.0833	22.0833
115.083	17.0833	23.0833
116.083	18.0833	0.0833333
117.083	19.0833	1.08333
118.083	20.0833	2.08333
119.083	21.0833	3.08333
120.083	22.0833	4.08333
121.083	23.0833	5.08333
122.083	0.0833333	6.08333
123.083	1.08333	7.08333
124.083	2.08333	8.08333
125.083	3.08333	9.08333
126.083	4.08333	10.0833
127.083	5.08333	11.0833
128.083	6.08333	12.0833
129.083	7.08333	13.0833
130.083	8.08333	14.0833
131.083	9.08333	15.0833
132.083	10.0833	16.0833
133.083	11.0833	17.0833
134.083	12.0833	18.0833
135.083	13.0833	19.0833
136.083	14.0833	20.0833
137.083	15.0833	21.0833
138.083	16.0833	22.0833
139.083	17.0833	23.0833
140.083	18.0833	0.0833333
141.083	19.0833	1.08333
142.083	20.0833	2.08333
143.083	21.0833	3.08333
144.083	22.0833	4.08333
145.083	23.0833	5.08333
146.083	0.0833333	6.08333
147.083	1.08333	7.08333
148.083	2.08333	8.08333
149.083	3.08333	9.08333
150.083	4.08333	10.0833
151.083	5.08333	11.0833
152.083	6.08333	12.0833
153.083	7.08333	13.0833
154.083	8.08333	14.0833
155.083	9.08333	15.0833
156.083	10.0833	16.0833

## Sheet: Smoothed Data
Cell:	1	2	3	4	5	6	7	8	9	10	11	12	13	14	15	16	17	18	19	20	21	22	23	24	25	26	27	28	29	30	31	32	33	34	35	36	37	38	39	40	41	42	43	44	45	46	47	48	49
	4755.51	5272.23	5660.52	6322.17	5296.57	5013.75	7094.28	4876.59	5389.29	6242.7	5834.89	4617.95	4277.82	5133.4	4787.71	4840.4	5336.43	5402.57	3722.68	4557.48	4330.46	4115.64	4963.52	5645.49	5020.1	3994.43	3739.2	4553.74	5140.34	5501.46	4960.52	4953.46	3718.1	5252.87	4916.53	4876.21	5189.26	4520.26	3732.44	5194.6	5022.99	4587.2	5058.47	3816.36	5409.55	5574.12	5417.45	5057.86	4642.22
	4746.88	5257.54	5646.12	6303.67	5284.51	5002.15	7073.32	4867.78	5376.02	6227.88	5821.55	4610.16	4270.08	5122.62	4779.05	4833.57	5326.82	5389.83	3717.66	4549.01	4322.14	4108.45	4956.58	5634.95	5010.33	3987.59	3734.09	4547.07	5131.03	5490.05	4951.26	4945	3712.91	5241.67	4910.17	4869.39	5180.84	4512.11	3726.2	5185.93	5013.99	4579.28	5051.22	3809.92	5399.35	5563.06	5406.5	5048.78	4632.31
	4738.26	5242.89	5631.76	6285.23	5272.48	4990.57	7052.43	4859	5362.78	6213.09	5808.25	4602.38	4262.35	5111.85	4770.4	4826.75	5317.23	5377.12	3712.64	4540.55	4313.83	4101.27	4949.65	5624.44	5000.57	3980.76	3728.98	4540.41	5121.73	5478.67	4942.01	4936.55	3707.73	5230.5	4903.81	4862.58	5172.43	4503.97	3719.98	5177.27	5005.02	4571.37	5043.97	3803.5	5389.16	5552.01	5395.58	5039.71	4622.41
	4729.66	5228.28	5617.44	6266.84	5260.48	4979.03	7031.6	4850.23	5349.58	6198.34	5794.97	4594.62	4254.63	5101.11	4761.76	4819.93	5307.65	5364.43	3707.63	4532.11	4305.53	4094.11	4942.73	5613.94	4990.83	3973.93	3723.88	4533.75	5112.46	5467.3	4932.78	4928.11	3702.56	5219.35	4897.47	4855.78	5164.04	4495.85	3713.76	5168.63	4996.06	4563.48	5036.74	3797.09	5378.99	5540.98	5384.68	5030.67	4612.54
	4721.08	5213.71	5603.15	6248.51	5248.51	4967.51	7010.83	4841.47	5336.41	6183.62	5781.72	4586.87	4246.93	5090.4	4753.14	4813.13	5298.09	5351.78	3702.63	4523.69	4297.26	4086.95	4935.82	5603.47	4981.12	3967.12	3718.79	4527.11	5103.2	5455.97	4923.57	4919.69	3697.4	5208.22	4891.13	4848.98	5155.66	4487.74	3707.55	5160	4987.11	4555.6	5029.52	3790.69	5368.85	5529.98	5373.8	5021.63	4602.69
	4712.51	5199.19	5588.9	6230.23	5236.56	4956.02	6990.13	4832.74	5323.27	6168.94	5768.51	4579.13	4239.25	5079.7	4744.54	4806.34	5288.55	5339.16	3697.63	4515.29	4289	4079.82	4928.92	5593.01	4971.42	3960.33	3713.71	4520.48	5093.96	5444.65	4914.38	4911.29	3692.24	5197.12	4884.81	4842.2	5147.29	4479.65	3701.36	5151.39	4978.18	4547.73	5022.31	3784.3	5358.72	5519	5362.95	5012.62	4592.86
	4703.96	5184.7	5574.69	6212.01	5224.64	4944.55	6969.49	4824.02	5310.17	6154.3	5755.33	4571.41	4231.58	5069.04	4735.95	4799.55	5279.02	5326.57	3692.64	4506.9	4280.75	4072.69	4922.03	5582.58	4961.74	3953.54	3708.63	4513.86	5084.73	5433.36	4905.2	4902.9	3687.09	5186.04	4878.49	4835.43	5138.94	4471.58	3695.17	5142.79	4969.27	4539.88	5015.11	3777.92	5348.61	5508.04	5352.12	5003.62	4583.05
	4695.43	5170.26	5560.52	6193.84	5212.75	4933.12	6948.91	4815.31	5297.09	6139.69	5742.17	4563.7	4223.92	5058.39	4727.39	4792.78	5269.51	5314.01	3687.66	4498.53	4272.53	4065.58	4915.15	5572.16	4952.08	3946.76	3703.56	4507.26	5075.53	5422.1	4896.05	4894.53	3681.95	5174.99	4872.18	4828.67	5130.6	4463.52	3689	5134.21	4960.37	4532.04	5007.92	3771.56	5338.52	5497.11	5341.31	4994.65	4573.27
	4686.92	5155.87	5546.38	6175.73	5200.89	4921.71	6928.39	4806.63	5284.06	6125.12	5729.05	4556	4216.28	5047.77	4718.83	4786.01	5260.02	5301.48	3682.69	4490.17	4264.32	4058.48	4908.28	5561.77	4942.44	3940	3698.5	4500.66	5066.34	5410.86	4886.91	4886.17	3676.81	5163.96	4865.88	4821.92	5122.28	4455.47	3682.83	5125.64	4951.49	4524.22	5000.74	3765.2	5328.46	5486.19	5330.53	4985.68	4563.51
	4678.42	5141.51	5532.29	6157.67	5189.06	4910.33	6907.94	4797.96	5271.06	6110.58	5715.96	4548.32	4208.66	5037.18	4710.3	4779.25	5250.54	5288.99	3677.72	4481.83	4256.12	4051.4	4901.42	5551.4	4932.82	3933.25	3693.44	4494.07	5057.17	5399.64	4877.79	4877.82	3671.69	5152.96	4859.59	4815.19	5113.97	4447.45	3676.68	5117.09	4942.63	4516.41	4993.57	3758.86	5318.41	5475.3	5319.78	4976.74	4553.76
	4669.94	5127.21	5518.23	6139.67	5177.26	4898.98	6887.56	4789.31	5258.09	6096.08	5702.9	4540.65	4201.05	5026.61	4701.78	4772.51	5241.08	5276.52	3672.75	4473.51	4247.95	4044.33	4894.57	5541.05	4923.22	3926.51	3688.39	4487.5	5048.01	5388.45	4868.69	4869.49	3666.57	5141.98	4853.31	4808.46	5105.67	4439.43	3670.54	5108.56	4933.78	4508.61	4986.41	3752.53	5308.38	5464.43	5309.05	4967.81	4544.05
	4661.47	5112.94	5504.21	6121.72	5165.48	4887.66	6867.23	4780.68	5245.15	6081.61	5689.87	4532.99	4193.45	5016.06	4693.27	4765.77	5231.64	5264.09	3667.8	4465.21	4239.79	4037.27	4887.73	5530.72	4913.64	3919.79	3683.35	4480.93	5038.88	5377.28	4859.61	4861.18	3661.46	5131.03	4847.04	4801.74	5097.39	4431.44	3664.41	5100.04	4924.95	4500.83	4979.27	3746.21	5298.38	5453.59	5298.34	4958.91	4534.35
	4653.03	5098.72	5490.23	6103.84	5153.73	4876.37	6846.97	4772.07	5232.25	6067.18	5676.87	4525.35	4185.87	5005.54	4684.79	4759.04	5222.21	5251.68	3662.85	4456.92	4231.65	4030.23	4880.9	5520.42	4904.08	3913.08	3678.32	4474.38	5029.76	5366.14	4850.55	4852.88	3656.36	5120.1	4840.79	4795.04	5089.13	4423.46	3658.3	5091.54	4916.13	4493.07	4972.14	3739.9	5288.39	5442.76	5287.67	4950.02	4524.68
	4644.6	5084.54	5476.29	6086.01	5142.02	4865.1	6826.78	4763.48	5219.39	6052.79	5663.9	4517.72	4178.31	4995.05	4676.32	4752.32	5212.8	5239.31	3657.9	4448.66	4223.52	4023.21	4874.09	5510.13	4894.54	3906.37	3673.3	4467.84	5020.67	5355.02	4841.5	4844.6	3651.26	5109.2	4834.54	4788.35	5080.87	4415.49	3652.19	5083.05	4907.33	4485.32	4965.01	3733.61	5278.43	5431.96	5277.01	4941.14	4515.03
	4636.19	5070.41	5462.39	6068.23	5130.33	4853.87	6806.65	4754.9	5206.56	6038.43	5650.96	4510.11	4170.76	4984.58	4667.87	4745.61	5203.4	5226.98	3652.97	4440.41	4215.41	4016.19	4867.28	5499.87	4885.02	3899.69	3668.28	4461.32	5011.59	5343.93	4832.48	4836.33	3646.18	5098.32	4828.3	4781.67	5072.64	4407.55	3646.1	5074.58	4898.54	4477.59	4957.9	3727.33	5268.49	5421.18	5266.39	4932.29	4505.4
	4627.8	5056.33	5448.52	6050.51	5118.67	4842.67	6786.58	4746.35	5193.77	6024.11	5638.05	4502.51	4163.23	4974.14	4659.44	4738.92	5194.02	5214.67	3648.04	4432.18	4207.32	4009.2	4860.49	5489.63	4875.52	3893.01	3663.27	4454.8	5002.52	5332.87	4823.48	4828.08	3641.1	5087.47	4822.07	4775	5064.41	4399.61	3640.01	5066.13	4889.77	4469.87	4950.8	3721.06	5258.56	5410.43	5255.79	4923.46	4495.8
	4619.43	5042.28	5434.7	6032.85	5107.04	4831.49	6766.58	4737.81	5181.01	6009.82	5625.18	4494.92	4155.71	4963.72	4651.02	4732.23	5184.66	5202.39	3643.12	4423.96	4199.25	4002.21	4853.7	5479.41	4866.03	3886.34	3658.27	4448.3	4993.48	5321.83	4814.49	4819.84	3636.03	5076.64	4815.86	4768.34	5056.21	4391.7	3633.94	5057.7	4881.02	4462.17	4943.72	3714.8	5248.66	5399.7	5245.22	4914.64	4486.22
	4611.07	5028.29	5420.92	6015.25	5095.44	4820.35	6746.64	4729.29	5168.28	5995.57	5612.33	4487.35	4148.21	4953.33	4642.62	4725.54	5175.31	5190.15	3638.2	4415.77	4191.2	3995.24	4846.93	5469.22	4856.57	3879.69	3653.28	4441.81	4984.46	5310.81	4805.53	4811.62	3630.97	5065.84	4809.65	4761.7	5048.01	4383.8	3627.89	5049.28	4872.28	4454.48	4936.64	3708.55	5238.78	5388.99	5234.68	4905.84	4476.66
	4602.74	5014.34	5407.17	5997.7	5083.87	4809.23	6726.77	4720.8	5155.6	5981.36	5599.52	4479.79	4140.72	4942.97	4634.24	4718.87	5165.97	5177.94	3633.29	4407.59	4183.16	3988.29	4840.17	5459.05	4847.13	3873.05	3648.3	4435.33	4975.46	5299.82	4796.58	4803.42	3625.92	5055.07	4803.46	4755.07	5039.83	4375.92	3621.84	5040.88	4863.56	4446.81	4929.58	3702.32	5228.93	5378.3	5224.16	4897.06	4467.13
	4594.42	5000.44	5393.47	5980.22	5072.32	4798.15	6706.97	4712.32	5142.94	5967.18	5586.73	4472.24	4133.26	4932.64	4625.88	4712.21	5156.66	5165.77	3628.39	4399.43	4175.14	3981.35	4833.42	5448.9	4837.71	3866.43	3643.32	4428.87	4966.47	5288.86	4787.66	4795.23	3620.87	5044.32	4797.28	4748.45	5031.67	4368.06	3615.81	5032.49	4854.85	4439.15	4922.52	3696.1	5219.09	5367.63	5213.68	4888.31	4457.62
	4586.13	4986.58	5379.81	5962.79	5060.81	4787.1	6687.23	4703.86	5130.33	5953.04	5573.98	4464.71	4125.8	4922.33	4617.53	4705.56	5147.35	5153.62	3623.49	4391.29	4167.14	3974.43	4826.68	5438.77	4828.31	3859.81	3638.36	4422.42	4957.5	5277.93	4778.75	4787.05	3615.84	5033.6	4791.1	4741.84	5023.52	4360.21	3609.78	5024.13	4846.16	4431.51	4915.48	3689.89	5209.27	5356.99	5203.22	4879.57	4448.14
	4577.85	4972.77	5366.19	5945.41	5049.33	4776.07	6667.55	4695.43	5117.75	5938.93	5561.26	4457.2	4118.37	4912.05	4609.2	4698.92	5138.07	5141.51	3618.6	4383.17	4159.15	3967.53	4819.95	5428.67	4818.93	3853.21	3633.4	4415.99	4948.56	5267.01	4769.87	4778.9	3610.81	5022.9	4784.95	4735.25	5015.38	4352.38	3603.77	5015.78	4837.49	4423.88	4908.46	3683.69	5199.48	5346.37	5192.79	4870.85	4438.68
	4569.59	4959.01	5352.61	5928.1	5037.88	4765.08	6647.94	4687.01	5105.2	5924.86	5548.56	4449.7	4110.95	4901.8	4600.89	4692.28	5128.79	5129.43	3613.72	4375.07	4151.19	3960.63	4813.23	5418.59	4809.56	3846.62	3628.45	4409.56	4939.63	5256.13	4761.01	4770.76	3605.8	5012.23	4778.8	4728.67	5007.26	4344.57	3597.78	5007.45	4828.83	4416.28	4901.44	3677.51	5189.71	5335.78	5182.39	4862.15	4429.24
	4561.35	4945.29	5339.07	5910.84	5026.45	4754.12	6628.4	4678.62	5092.7	5910.83	5535.9	4442.21	4103.55	4891.57	4592.6	4685.66	5119.54	5117.39	3608.84	4366.99	4143.24	3953.76	4806.53	5408.54	4800.22	3840.04	3623.51	4403.15	4930.72	5245.27	4752.16	4762.63	3600.79	5001.59	4772.66	4722.1	4999.16	4336.77	3591.79	4999.13	4820.18	4408.68	4894.44	3671.34	5179.96	5325.2	5172.02	4853.47	4419.83
	4553.13	4931.62	5325.57	5893.64	5015.06	4743.19	6608.92	4670.24	5080.22	5896.84	5523.27	4434.74	4096.16	4881.38	4584.33	4679.04	5110.29	5105.38	3603.97	4358.93	4135.31	3946.9	4799.83	5398.5	4790.9	3833.48	3618.58	4396.76	4921.83	5234.44	4743.34	4754.52	3595.79	4990.97	4766.54	4715.55	4991.07	4329	3585.82	4990.84	4811.55	4401.11	4887.45	3665.19	5170.23	5314.65	5161.68	4844.81	4410.44
	4544.94	4918	5312.11	5876.5	5003.7	4732.29	6589.51	4661.89	5067.79	5882.88	5510.67	4427.28	4088.79	4871.21	4576.07	4672.44	5101.07	5093.4	3599.11	4350.89	4127.4	3940.06	4793.15	5388.5	4781.6	3826.93	3613.65	4390.38	4912.97	5223.63	4734.54	4746.43	3590.8	4980.38	4760.43	4709.01	4982.99	4321.24	3579.86	4982.56	4802.94	4393.55	4880.47	3659.04	5160.53	5304.13	5151.38	4836.17	4401.07
	4536.76	4904.42	5298.7	5859.42	4992.36	4721.42	6570.16	4653.56	5055.39	5868.95	5498.1	4419.83	4081.44	4861.07	4567.84	4665.84	5091.85	5081.45	3594.26	4342.86	4119.5	3933.23	4786.48	5378.51	4772.32	3820.39	3608.74	4384.01	4904.12	5212.85	4725.76	4738.35	3585.82	4969.81	4754.34	4702.48	4974.94	4313.5	3573.91	4974.3	4794.34	4386	4873.5	3652.92	5150.85	5293.62	5141.1	4827.55	4391.73
	4528.6	4890.9	5285.32	5842.4	4981.06	4710.59	6550.88	4645.25	5043.03	5855.07	5485.56	4412.4	4074.11	4850.96	4559.62	4659.26	5082.66	5069.54	3589.41	4334.86	4111.63	3926.42	4779.82	5368.56	4763.06	3813.86	3603.83	4377.66	4895.29	5202.1	4717	4730.29	3580.85	4959.28	4748.25	4695.97	4966.89	4305.77	3567.98	4966.06	4785.76	4378.48	4866.55	3646.8	5141.19	5283.14	5130.85	4818.95	4382.42
	4520.46	4877.42	5271.99	5825.44	4969.79	4699.78	6531.66	4636.96	5030.71	5841.22	5473.06	4404.99	4066.79	4840.87	4551.42	4652.68	5073.47	5057.66	3584.56	4326.88	4103.77	3919.63	4773.18	5358.62	4753.82	3807.35	3598.94	4371.32	4886.48	5191.38	4708.26	4722.25	3575.89	4948.76	4742.18	4689.47	4958.86	4298.07	3562.05	4957.84	4777.2	4370.97	4859.61	3640.7	5131.55	5272.68	5120.63	4810.37	4373.13
	4512.34	4863.99	5258.7	5808.53	4958.55	4689.01	6512.52	4628.69	5018.42	5827.4	5460.58	4397.59	4059.49	4830.82	4543.24	4646.11	5064.3	5045.82	3579.73	4318.92	4095.94	3912.85	4766.54	5348.71	4744.6	3800.85	3594.05	4365	4877.69	5180.68	4699.55	4714.22	3570.94	4938.28	4736.12	4682.99	4950.85	4290.38	3556.14	4949.64	4768.65	4363.47	4852.68	3634.61	5121.94	5262.25	5110.45	4801.81	4363.86
	4504.25	4850.61	5245.45	5791.69	4947.33	4678.27	6493.44	4620.45	5006.17	5813.63	5448.13	4390.2	4052.21	4820.8	4535.08	4639.55	5055.15	5034.01	3574.9	4310.97	4088.12	3906.09	4759.92	5338.83	4735.4	3794.36	3589.17	4358.69	4868.92	5170	4690.85	4706.21	3565.99	4927.82	4730.08	4676.52	4942.85	4282.71	3550.25	4941.45	4760.11	4355.99	4845.77	3628.53	5112.34	5251.84	5100.29	4793.27	4354.63
	4496.17	4837.28	5232.24	5774.9	4936.15	4667.56	6474.42	4612.23	4993.95	5799.89	5435.72	4382.83	4044.94	4810.8	4526.94	4633	5046.01	5022.23	3570.07	4303.05	4080.32	3899.34	4753.31	5328.97	4726.23	3787.89	3584.3	4352.39	4860.17	5159.36	4682.18	4698.22	3561.06	4917.39	4724.04	4670.07	4934.87	4275.06	3544.37	4933.29	4751.59	4348.53	4838.86	3622.47	5102.77	5241.45	5090.17	4784.76	4345.41
	4488.12	4824	5219.08	5758.17	4925	4656.89	6455.47	4604.03	4981.78	5786.18	5423.34	4375.47	4037.7	4800.84	4518.81	4626.46	5036.88	5010.49	3565.25	4295.15	4072.53	3892.62	4746.71	5319.13	4717.07	3781.43	3579.44	4346.12	4851.45	5148.74	4673.53	4690.24	3556.14	4906.99	4718.03	4663.63	4926.9	4267.42	3538.5	4925.14	4743.09	4341.09	4831.97	3616.42	5093.23	5231.08	5080.08	4776.26	4336.22
	4480.09	4810.76	5205.95	5741.5	4913.88	4646.24	6436.59	4595.85	4969.64	5772.52	5410.98	4368.13	4030.47	4790.9	4510.71	4619.93	5027.77	4998.78	3560.44	4287.27	4064.77	3885.91	4740.12	5309.32	4707.93	3774.98	3574.59	4339.85	4842.74	5138.15	4664.9	4682.28	3551.22	4896.61	4712.02	4657.2	4918.95	4259.81	3532.64	4917.02	4734.6	4333.66	4825.1	3610.39	5083.7	5220.74	5070.03	4767.79	4327.06
	4472.07	4797.58	5192.87	5724.89	4902.8	4635.63	6417.78	4587.7	4957.54	5758.89	5398.66	4360.8	4023.26	4781	4502.63	4613.41	5018.67	4987.11	3555.64	4279.41	4057.03	3879.21	4733.55	5299.54	4698.82	3768.54	3569.75	4333.61	4834.05	5127.59	4656.29	4674.34	3546.32	4886.27	4706.03	4650.79	4911.01	4252.21	3526.8	4908.91	4726.12	4326.26	4818.23	3604.37	5074.2	5210.43	5060.01	4759.33	4317.92
	4464.08	4784.44	5179.84	5708.34	4891.74	4625.06	6399.03	4579.57	4945.48	5745.29	5386.37	4353.49	4016.06	4771.12	4494.56	4606.9	5009.59	4975.47	3550.84	4271.57	4049.3	3872.54	4726.99	5289.78	4689.72	3762.12	3564.92	4327.37	4825.39	5117.05	4647.71	4666.41	3541.42	4875.95	4700.06	4644.4	4903.09	4244.64	3520.97	4900.82	4717.67	4318.86	4811.38	3598.36	5064.73	5200.13	5050.02	4750.9	4308.81
	4456.12	4771.36	5166.84	5691.85	4880.71	4614.51	6380.35	4571.46	4933.45	5731.74	5374.11	4346.19	4008.89	4761.28	4486.51	4600.39	5000.52	4963.86	3546.05	4263.75	4041.6	3865.88	4720.44	5280.05	4680.65	3755.71	3560.1	4321.16	4816.74	5106.54	4639.15	4658.5	3536.54	4865.65	4694.09	4638.02	4895.18	4237.08	3515.15	4892.75	4709.22	4311.49	4804.55	3592.37	5055.27	5189.86	5040.06	4742.49	4299.72
	4448.17	4758.32	5153.89	5675.42	4869.72	4604	6361.74	4563.38	4921.47	5718.22	5361.88	4338.91	4001.73	4751.47	4478.49	4593.9	4991.46	4952.29	3541.27	4255.96	4033.91	3859.24	4713.9	5270.34	4671.59	3749.32	3555.28	4314.96	4808.12	5096.06	4630.61	4650.61	3531.66	4855.39	4688.15	4631.66	4887.29	4229.54	3509.35	4884.71	4700.79	4304.13	4797.72	3586.39	5045.85	5179.61	5030.14	4734.1	4290.66
	4440.25	4745.33	5140.98	5659.05	4858.75	4593.52	6343.19	4555.32	4909.52	5704.74	5349.68	4331.64	3994.59	4741.68	4470.48	4587.41	4982.42	4940.76	3536.49	4248.18	4026.24	3852.62	4707.38	5260.66	4662.56	3742.93	3550.48	4308.78	4799.52	5085.61	4622.09	4642.73	3526.8	4845.15	4682.21	4625.31	4879.42	4222.02	3503.56	4876.68	4692.38	4296.79	4790.91	3580.43	5036.44	5169.39	5020.25	4725.74	4281.62
	4432.34	4732.4	5128.12	5642.74	4847.82	4583.07	6324.71	4547.28	4897.61	5691.29	5337.51	4324.39	3987.47	4731.93	4462.49	4580.94	4973.39	4929.25	3531.72	4240.43	4018.6	3846.01	4700.86	5251	4653.55	3736.56	3545.69	4302.61	4790.94	5075.18	4613.6	4634.88	3521.94	4834.94	4676.29	4618.98	4871.56	4214.52	3497.78	4868.67	4683.98	4289.47	4784.11	3574.48	5027.06	5159.19	5010.39	4717.39	4272.61
	4424.46	4719.52	5115.29	5626.49	4836.91	4572.66	6306.3	4539.27	4885.73	5677.88	5325.37	4317.15	3980.37	4722.21	4454.53	4574.47	4964.37	4917.79	3526.95	4232.7	4010.97	3839.43	4694.37	5241.38	4644.56	3730.21	3540.9	4296.46	4782.37	5064.78	4605.13	4627.03	3517.1	4824.75	4670.39	4612.66	4863.72	4207.04	3492.02	4860.68	4675.6	4282.17	4777.33	3568.54	5017.7	5149.01	5000.57	4709.07	4263.63
	4416.61	4706.68	5102.52	5610.3	4826.04	4562.28	6287.96	4531.28	4873.9	5664.51	5313.26	4309.93	3973.28	4712.52	4446.58	4568.01	4955.37	4906.36	3522.19	4224.99	4003.36	3832.86	4687.88	5231.77	4635.59	3723.86	3536.13	4290.32	4773.84	5054.41	4596.68	4619.21	3512.27	4814.6	4664.5	4606.36	4855.89	4199.57	3486.28	4852.71	4667.24	4274.88	4770.56	3562.62	5008.36	5138.85	4990.79	4700.77	4254.67
	4408.77	4693.9	5089.78	5594.17	4815.2	4551.94	6269.68	4523.32	4862.11	5651.17	5301.19	4302.72	3966.22	4702.87	4438.65	4561.56	4946.38	4894.96	3517.44	4217.3	3995.77	3826.31	4681.41	5222.2	4626.64	3717.53	3531.36	4284.21	4765.32	5044.07	4588.25	4611.4	3507.44	4804.47	4658.63	4600.08	4848.08	4192.13	3480.54	4844.76	4658.88	4267.61	4763.81	3556.72	4999.05	5128.72	4981.04	4692.49	4245.74
	4400.96	4681.17	5077.09	5578.1	4804.4	4541.63	6251.47	4515.38	4850.35	5637.87	5289.14	4295.52	3959.17	4693.24	4430.74	4555.12	4937.4	4883.6	3512.7	4209.63	3988.2	3819.77	4674.95	5212.65	4617.71	3711.22	3526.61	4278.11	4756.82	5033.76	4579.85	4603.61	3502.63	4794.37	4652.77	4593.81	4840.29	4184.71	3474.82	4836.84	4650.55	4260.36	4757.06	3550.82	4989.76	5118.62	4971.32	4684.24	4236.83
	4393.17	4668.48	5064.44	5562.09	4793.62	4531.35	6233.33	4507.47	4838.63	5624.61	5277.13	4288.35	3952.14	4683.64	4422.85	4548.69	4928.44	4872.27	3507.96	4201.99	3980.65	3813.26	4668.5	5203.13	4608.8	3704.91	3521.87	4272.02	4748.35	5023.47	4571.47	4595.84	3497.82	4784.3	4646.93	4587.56	4832.51	4177.3	3469.12	4828.93	4642.23	4253.13	4750.33	3544.95	4980.5	5108.53	4961.64	4676.01	4227.96
	4385.4	4655.85	5051.84	5546.15	4782.88	4521.11	6215.26	4499.58	4826.95	5611.39	5265.14	4281.18	3945.14	4674.08	4414.99	4542.27	4919.49	4860.98	3503.22	4194.36	3973.12	3806.76	4662.06	5193.63	4599.92	3698.62	3517.13	4265.96	4739.89	5013.21	4563.11	4588.09	3493.03	4774.26	4641.1	4581.32	4824.75	4169.92	3463.42	4821.05	4633.92	4245.91	4743.62	3539.09	4971.26	5098.47	4952	4667.8	4219.1
	4377.66	4643.27	5039.28	5530.26	4772.16	4510.9	6197.25	4491.71	4815.31	5598.2	5253.19	4274.04	3938.15	4664.55	4407.14	4535.86	4910.55	4849.72	3498.5	4186.76	3965.61	3800.29	4655.64	5184.16	4591.05	3692.34	3512.41	4259.91	4731.46	5002.98	4554.78	4580.35	3488.25	4764.24	4635.29	4575.11	4817	4162.55	3457.75	4813.18	4625.63	4238.72	4736.92	3533.24	4962.05	5088.44	4942.39	4659.61	4210.28
	4369.94	4630.75	5026.76	5514.43	4761.48	4500.72	6179.31	4483.87	4803.71	5585.05	5241.27	4266.9	3931.17	4655.05	4399.31	4529.45	4901.63	4838.5	3493.78	4179.19	3958.12	3793.83	4649.23	5174.72	4582.21	3686.08	3507.69	4253.88	4723.05	4992.78	4546.47	4572.63	3483.48	4754.26	4629.5	4568.91	4809.27	4155.21	3452.08	4805.34	4617.35	4231.54	4730.23	3527.41	4952.86	5078.43	4932.82	4651.44	4201.48
	4362.24	4618.27	5014.29	5498.66	4750.83	4490.58	6161.44	4476.06	4792.15	5571.94	5229.38	4259.79	3924.22	4645.59	4391.51	4523.06	4892.71	4827.32	3489.06	4171.63	3950.65	3787.39	4642.84	5165.31	4573.38	3679.83	3502.99	4247.86	4714.67	4982.61	4538.19	4564.93	3478.72	4744.3	4623.72	4562.72	4801.56	4147.88	3446.43	4797.51	4609.09	4224.38	4723.56	3521.59	4943.69	5068.44	4923.28	4643.3	4192.71
	4354.57	4605.85	5001.86	5482.95	4740.21	4480.47	6143.64	4468.27	4780.63	5558.86	5217.51	4252.69	3917.29	4636.16	4383.72	4516.67	4883.81	4816.17	3484.36	4164.1	3943.19	3780.97	4636.46	5155.92	4564.58	3673.59	3498.3	4241.87	4706.3	4972.46	4529.93	4557.25	3473.97	4734.37	4617.95	4556.56	4793.86	4140.58	3440.8	4789.71	4600.85	4217.24	4716.9	3515.79	4934.55	5058.47	4913.79	4635.19	4183.96
	4346.92	4593.48	4989.48	5467.31	4729.63	4470.4	6125.9	4460.51	4769.14	5545.82	5205.68	4245.6	3910.38	4626.76	4375.95	4510.3	4874.93	4805.05	3479.65	4156.59	3935.76	3774.57	4630.09	5146.56	4555.8	3667.37	3493.61	4235.89	4697.96	4962.35	4521.69	4549.58	3469.23	4724.47	4612.21	4550.41	4786.18	4133.29	3435.18	4781.93	4592.62	4210.11	4710.25	3510	4925.44	5048.53	4904.32	4627.09	4175.25
	4339.29	4581.16	4977.14	5451.72	4719.07	4460.37	6108.24	4452.77	4757.7	5532.82	5193.88	4238.53	3903.48	4617.39	4368.21	4503.93	4866.05	4793.97	3474.96	4149.1	3928.35	3768.18	4623.74	5137.23	4547.04	3661.16	3488.94	4229.93	4689.64	4952.26	4513.48	4541.93	3464.5	4714.6	4606.48	4544.28	4778.51	4126.03	3429.57	4774.17	4584.4	4203.01	4703.62	3504.23	4916.34	5038.61	4894.9	4619.02	4166.56
	4331.69	4568.89	4964.85	5436.2	4708.55	4450.36	6090.64	4445.06	4746.29	5519.85	5182.12	4231.47	3896.61	4608.06	4360.49	4497.57	4857.19	4782.93	3470.27	4141.64	3920.96	3761.82	4617.39	5127.93	4538.31	3654.96	3484.28	4223.99	4681.34	4942.2	4505.29	4534.3	3459.78	4704.75	4600.76	4538.16	4770.86	4118.78	3423.98	4766.44	4576.2	4195.92	4697.01	3498.47	4907.28	5028.72	4885.51	4610.97	4157.89
	4324.11	4556.67	4952.6	5420.74	4698.06	4440.4	6073.11	4437.38	4734.93	5506.93	5170.38	4224.43	3889.76	4598.76	4352.78	4491.22	4848.34	4771.92	3465.59	4134.2	3913.59	3755.48	4611.07	5118.66	4529.59	3648.78	3479.63	4218.07	4673.06	4932.17	4497.12	4526.69	3455.07	4694.94	4595.07	4532.07	4763.23	4111.56	3418.41	4758.72	4568.01	4188.86	4690.41	3492.73	4898.24	5018.85	4876.16	4602.95	4149.26
	4316.56	4544.51	4940.39	5405.33	4687.6	4430.46	6055.65	4429.72	4723.6	5494.04	5158.67	4217.41	3882.92	4589.49	4345.1	4484.88	4839.5	4760.95	3460.92	4126.78	3906.24	3749.15	4604.75	5109.41	4520.9	3642.61	3474.99	4212.16	4664.81	4922.17	4488.98	4519.09	3450.38	4685.15	4589.39	4525.99	4755.61	4104.36	3412.84	4751.03	4559.84	4181.81	4683.82	3487.01	4889.22	5009.01	4866.85	4594.95	4140.65
	4309.03	4532.4	4928.23	5389.99	4677.18	4420.57	6038.25	4422.09	4712.31	5481.18	5146.99	4210.4	3876.11	4580.26	4337.44	4478.55	4830.68	4750.02	3456.25	4119.39	3898.91	3742.85	4598.45	5100.19	4512.22	3636.46	3470.36	4206.27	4656.57	4912.19	4480.87	4511.52	3445.69	4675.39	4583.72	4519.93	4748.01	4097.17	3407.3	4743.36	4551.69	4174.78	4677.25	3481.3	4880.23	4999.18	4857.58	4586.97	4132.07
	4301.53	4520.35	4916.12	5374.71	4666.79	4410.7	6020.93	4414.48	4701.07	5468.36	5135.35	4203.41	3869.31	4571.06	4329.8	4472.22	4821.87	4739.12	3451.58	4112.02	3891.6	3736.56	4592.16	5091	4503.57	3630.31	3465.74	4200.41	4648.36	4902.25	4472.78	4503.96	3441.02	4665.66	4578.08	4513.88	4740.43	4090.01	3401.77	4735.71	4543.54	4167.77	4670.69	3475.6	4871.26	4989.39	4848.35	4579.02	4123.51
	4294.04	4508.34	4904.05	5359.49	4656.42	4400.88	6003.67	4406.9	4689.86	5455.58	5123.73	4196.43	3862.53	4561.89	4322.18	4465.91	4813.07	4728.25	3446.93	4104.67	3884.31	3730.3	4585.89	5081.84	4494.94	3624.19	3461.13	4194.56	4640.18	4892.34	4464.71	4496.42	3436.36	4655.96	4572.45	4507.86	4732.86	4082.87	3396.25	4728.08	4535.42	4160.78	4664.14	3469.92	4862.32	4979.61	4839.15	4571.09	4114.99
	4286.59	4496.39	4892.03	5344.33	4646.1	4391.09	5986.48	4399.35	4678.69	5442.84	5112.15	4189.47	3855.78	4552.76	4314.58	4459.6	4804.28	4717.43	3442.28	4097.35	3877.04	3724.05	4579.63	5072.7	4486.33	3618.07	3456.53	4188.73	4632.01	4882.45	4456.67	4488.89	3431.7	4646.29	4566.84	4501.85	4725.31	4075.75	3390.75	4720.47	4527.31	4153.81	4657.62	3464.26	4853.4	4969.86	4830	4563.19	4106.49
	4279.16	4484.49	4880.05	5329.24	4635.8	4381.33	5969.36	4391.83	4667.57	5430.14	5100.59	4182.52	3849.04	4543.66	4307.01	4453.31	4795.5	4706.64	3437.63	4090.05	3869.8	3717.83	4573.39	5063.6	4477.74	3611.97	3451.94	4182.92	4623.87	4872.6	4448.65	4481.39	3427.06	4636.65	4561.24	4495.87	4717.78	4068.65	3385.26	4712.89	4519.21	4146.85	4651.1	3458.61	4844.51	4960.13	4820.88	4555.31	4098.02
	4271.75	4472.65	4868.11	5314.2	4625.54	4371.61	5952.3	4384.33	4656.48	5417.47	5089.07	4175.59	3842.33	4534.6	4299.45	4447.02	4786.73	4695.88	3433	4082.77	3862.57	3711.62	4567.15	5054.52	4469.18	3605.88	3447.37	4177.13	4615.75	4862.77	4440.66	4473.9	3422.44	4627.04	4555.67	4489.9	4710.26	4061.57	3379.79	4705.33	4511.13	4139.92	4644.6	3452.98	4835.65	4950.43	4811.8	4547.45	4089.57
	4264.37	4460.86	4856.22	5299.23	4615.3	4361.93	5935.32	4376.86	4645.43	5404.84	5077.58	4168.67	3835.63	4525.57	4291.92	4440.74	4777.98	4685.16	3428.37	4075.52	3855.36	3705.43	4560.94	5045.48	4460.63	3599.81	3442.8	4171.36	4607.66	4852.97	4432.69	4466.43	3417.82	4617.45	4550.11	4483.95	4702.76	4054.51	3374.33	4697.79	4503.06	4133	4638.12	3447.37	4826.81	4940.75	4802.76	4539.62	4081.16
	4257.01	4449.12	4844.38	5284.31	4605.11	4352.28	5918.4	4369.42	4634.43	5392.24	5066.11	4161.78	3828.96	4516.57	4284.4	4434.47	4769.24	4674.48	3423.74	4068.29	3848.18	3699.27	4554.73	5036.46	4452.11	3593.75	3438.25	4165.6	4599.59	4843.2	4424.75	4458.98	3413.21	4607.9	4544.57	4478.02	4695.28	4047.47	3368.89	4690.28	4495.01	4126.11	4631.65	3441.77	4817.99	4931.1	4793.76	4531.81	4072.77
	4249.68	4437.43	4832.58	5269.46	4594.94	4342.66	5901.55	4362	4623.46	5379.69	5054.68	4154.89	3822.3	4507.61	4276.91	4428.21	4760.51	4663.84	3419.12	4061.09	3841.01	3693.12	4548.54	5027.47	4443.61	3587.71	3433.7	4159.87	4591.54	4833.46	4416.83	4451.55	3408.62	4598.37	4539.05	4472.11	4687.81	4040.46	3363.46	4682.78	4486.97	4119.23	4625.19	3436.19	4809.2	4921.47	4784.8	4524.03	4064.41
	4242.38	4425.8	4820.83	5254.67	4584.81	4333.09	5884.77	4354.62	4612.53	5367.17	5043.28	4148.02	3815.67	4498.69	4269.44	4421.96	4751.79	4653.23	3414.51	4053.91	3833.87	3687	4542.37	5018.51	4435.13	3581.67	3429.17	4154.16	4583.51	4823.75	4408.94	4444.14	3404.04	4588.88	4533.55	4466.21	4680.36	4033.46	3358.05	4675.31	4478.95	4112.38	4618.75	3430.62	4800.44	4911.86	4775.88	4516.27	4056.08
	4235.09	4414.22	4809.12	5239.94	4574.7	4323.54	5868.06	4347.26	4601.65	5354.68	5031.91	4141.17	3809.05	4489.8	4262	4415.72	4743.08	4642.65	3409.9	4046.75	3826.74	3680.9	4536.21	5009.58	4426.67	3575.66	3424.65	4148.47	4575.51	4814.07	4401.08	4436.74	3399.47	4579.41	4528.06	4460.34	4672.93	4026.49	3352.65	4667.87	4470.94	4105.54	4612.33	3425.07	4791.7	4902.28	4767	4508.54	4047.78
	4227.84	4402.69	4797.46	5225.27	4564.63	4314.04	5851.41	4339.92	4590.8	5342.24	5020.57	4134.33	3802.46	4480.94	4254.57	4409.48	4734.39	4632.11	3405.3	4039.62	3819.64	3674.81	4530.06	5000.68	4418.23	3569.65	3420.14	4142.79	4567.53	4804.42	4393.23	4429.37	3394.91	4569.97	4522.59	4454.48	4665.51	4019.53	3347.27	4660.44	4462.94	4098.72	4605.92	3419.53	4782.99	4892.72	4758.16	4500.83	4039.5
	4220.61	4391.22	4785.84	5210.66	4554.6	4304.57	5834.83	4332.62	4580	5329.83	5009.26	4127.51	3795.88	4472.12	4247.17	4403.26	4725.71	4621.61	3400.71	4032.51	3812.56	3668.75	4523.93	4991.8	4409.82	3563.66	3415.64	4137.14	4559.57	4794.8	4385.42	4422.01	3390.36	4560.56	4517.14	4448.65	4658.12	4012.6	3341.91	4653.04	4454.97	4091.93	4599.52	3414.01	4774.31	4883.19	4749.36	4493.15	4031.26
	4213.4	4379.8	4774.27	5196.11	4544.59	4295.13	5818.32	4325.34	4569.23	5317.46	4997.98	4120.7	3789.33	4463.33	4239.78	4397.04	4717.04	4611.14	3396.12	4025.43	3805.5	3662.7	4517.81	4982.96	4401.42	3557.68	3411.15	4131.51	4551.64	4785.2	4377.63	4414.67	3385.82	4551.19	4511.71	4442.83	4650.74	4005.69	3336.56	4645.66	4447	4085.15	4593.14	3408.51	4765.65	4873.68	4740.59	4485.49	4023.04
	4206.21	4368.43	4762.75	5181.62	4534.62	4285.73	5801.87	4318.09	4558.5	5305.12	4986.73	4113.91	3782.79	4454.58	4232.42	4390.84	4708.38	4600.71	3391.54	4018.37	3798.46	3656.68	4511.71	4974.14	4393.05	3551.72	3406.67	4125.89	4543.73	4775.64	4369.86	4407.35	3381.3	4541.84	4506.3	4437.03	4643.37	3998.8	3331.22	4638.31	4439.05	4078.39	4586.78	3403.02	4757.02	4864.2	4731.87	4477.86	4014.84
	4199.06	4357.11	4751.26	5167.19	4524.68	4276.36	5785.5	4310.86	4547.82	5292.82	4975.51	4107.13	3776.28	4445.86	4225.08	4384.64	4699.74	4590.32	3386.97	4011.34	3791.44	3650.68	4505.62	4965.35	4384.7	3545.77	3402.2	4120.3	4535.85	4766.1	4362.12	4400.04	3376.79	4532.52	4500.9	4431.25	4636.03	3991.93	3325.9	4630.97	4431.12	4071.65	4580.43	3397.55	4748.41	4854.73	4723.18	4470.25	4006.68
	4191.92	4345.84	4739.83	5152.82	4514.77	4267.03	5769.19	4303.67	4537.17	5280.56	4964.32	4100.37	3769.78	4437.18	4217.77	4378.45	4691.11	4579.96	3382.4	4004.32	3784.44	3644.7	4499.55	4956.59	4376.37	3539.84	3397.75	4114.73	4527.99	4756.6	4354.41	4392.76	3372.29	4523.22	4495.53	4425.49	4628.7	3985.08	3320.6	4623.66	4423.2	4064.93	4574.1	3392.1	4739.83	4845.3	4714.54	4462.66	3998.54
	4184.81	4334.63	4728.43	5138.51	4504.89	4257.73	5752.94	4296.5	4526.57	5268.34	4953.17	4093.63	3763.31	4428.53	4210.47	4372.27	4682.49	4569.63	3377.84	3997.34	3777.47	3638.73	4493.49	4947.86	4368.07	3533.92	3393.3	4109.17	4520.15	4747.12	4346.72	4385.49	3367.8	4513.96	4490.17	4419.75	4621.39	3978.25	3315.31	4616.38	4415.3	4058.23	4567.78	3386.66	4731.28	4835.89	4705.93	4455.1	3990.44
	4177.73	4323.47	4717.08	5124.26	4495.04	4248.47	5736.76	4289.35	4516	5256.15	4942.04	4086.89	3756.85	4419.91	4203.2	4366.1	4673.89	4559.35	3373.29	3990.37	3770.51	3632.79	4487.45	4939.16	4359.78	3528.02	3388.86	4103.64	4512.34	4737.67	4339.06	4378.24	3363.32	4504.73	4484.83	4414.02	4614.1	3971.45	3310.03	4609.11	4407.41	4051.55	4561.48	3381.24	4722.75	4826.5	4697.37	4447.57	3982.36
	4170.67	4312.36	4705.78	5110.07	4485.23	4239.24	5720.65	4282.24	4505.48	5244	4930.94	4080.18	3750.41	4411.33	4195.94	4359.94	4665.3	4549.09	3368.74	3983.43	3763.58	3626.87	4481.42	4930.48	4351.52	3522.12	3384.44	4098.13	4504.55	4728.25	4331.42	4371.01	3358.86	4495.53	4479.51	4408.32	4606.83	3964.66	3304.77	4601.87	4399.54	4044.89	4555.19	3375.84	4714.25	4817.14	4688.84	4440.06	3974.3
	4163.63	4301.3	4694.52	5095.93	4475.45	4230.05	5704.6	4275.15	4495	5231.89	4919.88	4073.48	3743.99	4402.79	4188.72	4353.79	4656.72	4538.87	3364.19	3976.52	3756.67	3620.97	4475.41	4921.84	4343.28	3516.25	3380.03	4092.64	4496.78	4718.86	4323.81	4363.8	3354.4	4486.36	4474.21	4402.63	4599.57	3957.89	3299.53	4594.66	4391.68	4038.25	4548.92	3370.45	4705.77	4807.8	4680.35	4432.58	3966.28
	4156.62	4290.29	4683.31	5081.86	4465.7	4220.89	5688.62	4268.09	4484.55	5219.81	4908.84	4066.79	3737.59	4394.28	4181.51	4347.65	4648.15	4528.69	3359.66	3969.63	3749.77	3615.09	4469.41	4913.22	4335.06	3510.38	3375.62	4087.17	4489.04	4709.5	4316.22	4356.61	3349.96	4477.21	4468.92	4396.97	4592.34	3951.15	3294.3	4587.46	4383.84	4031.63	4542.66	3365.08	4697.33	4798.49	4671.9	4425.12	3958.28
	4149.63	4279.33	4672.14	5067.85	4455.98	4211.77	5672.7	4261.06	4474.15	5207.77	4897.83	4060.12	3731.21	4385.8	4174.32	4341.52	4639.6	4518.54	3355.13	3962.76	3742.9	3609.23	4463.43	4904.63	4326.86	3504.54	3371.23	4081.72	4481.32	4700.16	4308.66	4349.43	3345.54	4468.1	4463.66	4391.32	4585.12	3944.42	3289.09	4580.29	4376.01	4025.03	4536.42	3359.73	4688.91	4789.2	4663.49	4417.69	3950.32
	4142.67	4268.43	4661.01	5053.89	4446.29	4202.68	5656.85	4254.05	4463.78	5195.76	4886.86	4053.46	3724.85	4377.36	4167.16	4335.4	4631.06	4508.43	3350.6	3955.92	3736.05	3603.39	4457.46	4896.07	4318.68	3498.7	3366.85	4076.29	4473.63	4690.86	4301.13	4342.28	3341.12	4459.01	4458.41	4385.69	4577.92	3937.72	3283.89	4573.15	4368.2	4018.45	4530.2	3354.39	4680.51	4779.93	4655.12	4410.28	3942.38
	4135.73	4257.57	4649.93	5040	4436.63	4193.63	5641.07	4247.07	4453.46	5183.8	4875.91	4046.81	3718.51	4368.95	4160.02	4329.28	4622.54	4498.35	3346.09	3949.1	3729.23	3597.57	4451.51	4887.54	4310.53	3492.88	3362.48	4070.88	4465.96	4681.58	4293.62	4335.14	3336.72	4449.96	4453.19	4380.08	4570.74	3931.04	3278.71	4566.03	4360.41	4011.89	4523.99	3349.07	4672.15	4770.69	4646.79	4402.89	3934.46
	4128.81	4246.77	4638.89	5026.16	4427.01	4184.61	5625.35	4240.12	4443.18	5171.87	4865	4040.18	3712.19	4360.58	4152.9	4323.18	4614.03	4488.3	3341.57	3942.31	3722.42	3591.78	4445.58	4879.04	4302.39	3487.08	3358.12	4065.49	4458.32	4672.34	4286.13	4328.02	3332.32	4440.93	4447.98	4374.49	4563.57	3924.37	3273.54	4558.93	4352.62	4005.35	4517.8	3343.77	4663.81	4761.48	4638.5	4395.54	3926.58
	4121.92	4236.01	4627.9	5012.38	4417.41	4175.62	5609.69	4233.19	4432.93	5159.97	4854.12	4033.57	3705.89	4352.25	4145.8	4317.09	4605.53	4478.29	3337.07	3935.54	3715.64	3586	4439.66	4870.56	4294.28	3481.29	3353.77	4060.12	4450.7	4663.12	4278.68	4320.92	3327.95	4431.94	4442.79	4368.92	4556.43	3917.73	3268.39	4551.85	4344.86	3998.83	4511.62	3338.48	4655.49	4752.29	4630.24	4388.2	3918.72
	4115.05	4225.31	4616.95	4998.66	4407.85	4166.67	5594.1	4226.29	4422.73	5148.11	4843.26	4026.97	3699.6	4343.94	4138.73	4311	4597.05	4468.32	3332.57	3928.79	3708.87	3580.24	4433.75	4862.11	4286.19	3475.51	3349.43	4054.78	4443.1	4653.93	4271.25	4313.84	3323.58	4422.97	4437.62	4363.37	4549.31	3911.11	3263.25	4544.8	4337.11	3992.33	4505.46	3333.21	4647.21	4743.12	4622.03	4380.89	3910.89
	4108.21	4214.66	4606.05	4985	4398.32	4157.75	5578.57	4219.42	4412.57	5136.29	4832.44	4020.38	3693.34	4335.68	4131.68	4304.93	4588.58	4458.38	3328.08	3922.07	3702.13	3574.51	4427.86	4853.69	4278.12	3469.75	3345.11	4049.45	4435.53	4644.77	4263.84	4306.77	3319.23	4414.04	4432.47	4357.84	4542.2	3904.51	3258.13	4537.77	4329.37	3985.85	4499.32	3327.96	4638.95	4733.98	4613.85	4373.61	3903.09
	4101.39	4204.05	4595.19	4971.39	4388.82	4148.87	5563.11	4212.58	4402.44	5124.51	4821.64	4013.81	3687.09	4327.44	4124.65	4298.87	4580.12	4448.47	3323.59	3915.37	3695.41	3568.79	4421.99	4845.3	4270.08	3464	3340.79	4044.15	4427.98	4635.64	4256.46	4299.73	3314.88	4405.13	4427.34	4352.33	4535.11	3897.93	3253.03	4530.77	4321.65	3979.39	4493.19	3322.72	4630.72	4724.87	4605.72	4366.36	3895.32
	4094.59	4193.5	4584.37	4957.84	4379.35	4140.02	5547.71	4205.76	4392.36	5112.76	4810.88	4007.25	3680.87	4319.25	4117.64	4292.81	4571.68	4438.6	3319.11	3908.7	3688.71	3563.1	4416.13	4836.94	4262.05	3458.27	3336.48	4038.87	4420.46	4626.53	4249.11	4292.7	3310.55	4396.25	4422.22	4346.83	4528.04	3891.37	3247.94	4523.78	4313.95	3972.95	4487.07	3317.5	4622.52	4715.78	4597.62	4359.12	3887.57
	4087.82	4183	4573.6	4944.35	4369.91	4131.2	5532.38	4198.97	4382.32	5101.05	4800.15	4000.71	3674.66	4311.08	4110.65	4286.77	4563.26	4428.76	3314.64	3902.05	3682.04	3557.42	4410.29	4828.6	4254.05	3452.55	3332.19	4033.61	4412.97	4617.46	4241.78	4285.69	3306.24	4387.41	4417.13	4341.36	4521	3884.83	3242.86	4516.83	4306.26	3966.53	4480.98	3312.3	4614.34	4706.71	4589.56	4351.92	3879.86
	4081.07	4172.54	4562.87	4930.92	4360.51	4122.42	5517.11	4192.21	4372.32	5089.37	4789.44	3994.18	3668.47	4302.95	4103.69	4280.73	4554.85	4418.96	3310.17	3895.42	3675.38	3551.77	4404.47	4820.29	4246.07	3446.85	3327.9	4028.37	4405.5	4608.41	4234.48	4278.7	3301.93	4378.59	4412.06	4335.9	4513.97	3878.31	3237.8	4509.89	4298.59	3960.13	4474.89	3307.12	4606.2	4697.67	4581.54	4344.74	3872.17
	4074.35	4162.14	4552.19	4917.55	4351.13	4113.67	5501.9	4185.47	4362.35	5077.73	4778.77	3987.66	3662.3	4294.86	4096.75	4274.71	4546.45	4409.19	3305.71	3888.82	3668.75	3546.14	4398.66	4812.01	4238.11	3441.16	3323.63	4023.15	4398.05	4599.39	4227.2	4271.73	3297.64	4369.8	4407	4330.46	4506.96	3871.81	3232.76	4502.98	4290.93	3953.75	4468.83	3301.95	4598.08	4688.66	4573.56	4337.58	3864.51
	4067.65	4151.79	4541.55	4904.23	4341.78	4104.96	5486.76	4178.76	4352.43	5066.13	4768.13	3981.16	3656.14	4286.8	4089.83	4268.69	4538.07	4399.45	3301.26	3882.24	3662.14	3540.53	4392.87	4803.76	4230.17	3435.49	3319.36	4017.95	4390.63	4590.4	4219.95	4264.77	3293.36	4361.04	4401.97	4325.05	4499.97	3865.33	3227.73	4496.1	4283.29	3947.39	4462.78	3296.8	4589.98	4679.67	4565.61	4330.45	3856.87
	4060.97	4141.48	4530.95	4890.97	4332.47	4096.28	5471.68	4172.08	4342.55	5054.56	4757.52	3974.67	3650.01	4278.78	4082.94	4262.68	4529.7	4389.75	3296.81	3875.69	3655.55	3534.94	4387.09	4795.54	4222.26	3429.83	3315.11	4012.78	4383.23	4581.44	4212.73	4257.84	3289.1	4352.31	4396.95	4319.65	4493	3858.87	3222.72	4489.24	4275.66	3941.05	4456.75	3291.67	4581.92	4670.7	4557.71	4323.35	3849.27
	4054.31	4131.23	4520.4	4877.77	4323.18	4087.63	5456.66	4165.42	4332.71	5043.03	4746.93	3968.2	3643.89	4270.79	4076.07	4256.69	4521.35	4380.08	3292.37	3869.16	3648.98	3529.37	4381.33	4787.34	4214.36	3424.18	3310.86	4007.62	4375.86	4572.51	4205.53	4250.92	3284.84	4343.62	4391.95	4314.27	4486.05	3852.43	3217.72	4482.4	4268.05	3934.73	4450.73	3286.55	4573.88	4661.76	4549.85	4316.27	3841.69
	4047.68	4121.02	4509.89	4864.62	4313.93	4079.02	5441.71	4158.79	4322.91	5031.54	4736.38	3961.74	3637.8	4262.84	4069.22	4250.7	4513.01	4370.45	3287.93	3862.66	3642.43	3523.82	4375.58	4779.17	4206.49	3418.55	3306.63	4002.49	4368.51	4563.61	4198.36	4244.02	3280.6	4334.95	4386.97	4308.91	4479.12	3846.01	3212.74	4475.59	4260.46	3928.44	4444.73	3281.45	4565.87	4652.85	4542.02	4309.22	3834.14
	4041.08	4110.86	4499.42	4851.53	4304.71	4070.44	5426.82	4152.19	4313.15	5020.08	4725.86	3955.29	3631.72	4254.92	4062.39	4244.73	4504.69	4360.85	3283.5	3856.18	3635.91	3518.29	4369.86	4771.03	4198.64	3412.94	3302.41	3997.38	4361.19	4554.73	4191.22	4237.14	3276.38	4326.31	4382.02	4303.57	4472.21	3839.62	3207.77	4468.8	4252.88	3922.16	4438.75	3276.37	4557.89	4643.96	4534.23	4302.19	3826.62
	4034.49	4100.76	4489	4838.5	4295.52	4061.89	5411.99	4145.62	4303.43	5008.66	4715.36	3948.86	3625.66	4247.03	4055.59	4238.76	4496.38	4351.28	3279.08	3849.72	3629.4	3512.78	4364.15	4762.92	4190.81	3407.34	3298.2	3992.29	4353.9	4545.88	4184.1	4230.28	3272.16	4317.7	4377.08	4298.25	4465.31	3833.24	3202.82	4462.03	4245.31	3915.9	4432.78	3271.31	4549.94	4635.09	4526.48	4295.19	3819.12
	4027.93	4090.7	4478.62	4825.52	4286.35	4053.38	5397.22	4139.07	4293.74	4997.27	4704.9	3942.44	3619.62	4239.18	4048.81	4232.81	4488.09	4341.75	3274.66	3843.29	3622.92	3507.29	4358.45	4754.84	4183.01	3401.75	3294	3987.23	4346.62	4537.06	4177.01	4223.44	3267.96	4309.12	4372.16	4292.94	4458.44	3826.88	3197.89	4455.29	4237.77	3909.66	4426.83	3266.26	4542.01	4626.25	4518.77	4288.22	3811.66
	4021.4	4080.68	4468.28	4812.6	4277.22	4044.9	5382.52	4132.55	4284.1	4985.92	4694.47	3936.03	3613.59	4231.37	4042.05	4226.86	4479.81	4332.25	3270.25	3836.88	3616.46	3501.83	4352.78	4746.78	4175.22	3396.18	3289.81	3982.18	4339.38	4528.27	4169.94	4216.61	3263.77	4300.57	4367.26	4287.66	4451.59	3820.55	3192.97	4448.58	4230.23	3903.45	4420.9	3261.23	4534.11	4617.44	4511.1	4281.27	3804.22
	4014.88	4070.72	4457.99	4799.74	4268.12	4036.45	5367.88	4126.05	4274.5	4974.61	4684.07	3929.64	3607.59	4223.59	4035.31	4220.93	4471.55	4322.78	3265.85	3830.5	3610.03	3496.38	4347.12	4738.75	4167.46	3390.63	3285.63	3977.16	4332.16	4519.51	4162.9	4209.81	3259.6	4292.05	4362.38	4282.4	4444.76	3814.23	3188.06	4441.89	4222.72	3897.25	4414.98	3256.22	4526.25	4608.65	4503.47	4274.34	3796.81
	4008.39	4060.81	4447.74	4786.93	4259.05	4028.03	5353.3	4119.59	4264.94	4963.33	4673.69	3923.26	3601.6	4215.84	4028.6	4215	4463.3	4313.35	3261.45	3824.14	3603.61	3490.96	4341.47	4730.75	4159.72	3385.09	3281.46	3972.16	4324.97	4510.78	4155.89	4203.02	3255.43	4283.56	4357.52	4277.15	4437.95	3807.93	3183.17	4435.22	4215.22	3891.08	4409.08	3251.23	4518.4	4599.89	4495.87	4267.45	3789.42
	4001.93	4050.94	4437.53	4774.17	4250.01	4019.65	5338.78	4113.14	4255.42	4952.09	4663.35	3916.9	3595.63	4208.13	4021.91	4209.09	4455.07	4303.95	3257.06	3817.8	3597.22	3485.56	4335.84	4722.77	4152	3379.56	3277.3	3967.18	4317.8	4502.07	4148.9	4196.25	3251.28	4275.1	4352.68	4271.93	4431.16	3801.66	3178.3	4428.58	4207.73	3884.92	4403.19	3246.26	4510.59	4591.15	4488.32	4260.57	3782.07
	3995.48	4041.12	4427.37	4761.48	4241	4011.3	5324.33	4106.73	4245.94	4940.88	4653.04	3910.54	3589.68	4200.45	4015.24	4203.18	4446.85	4294.58	3252.67	3811.49	3590.85	3480.18	4330.23	4714.82	4144.3	3374.05	3273.15	3962.23	4310.65	4493.39	4141.94	4189.5	3247.15	4266.67	4347.86	4266.72	4424.39	3795.4	3173.44	4421.96	4200.26	3878.79	4397.32	3241.3	4502.81	4582.44	4480.8	4253.73	3774.74
	3989.06	4031.35	4417.25	4748.84	4232.02	4002.99	5309.93	4100.34	4236.5	4929.71	4642.75	3904.2	3583.75	4192.81	4008.6	4197.29	4438.65	4285.25	3248.29	3805.2	3584.5	3474.82	4324.64	4706.9	4136.62	3368.56	3269.01	3957.29	4303.54	4484.74	4135.01	4182.77	3243.02	4258.27	4343.06	4261.54	4417.65	3789.16	3168.6	4415.36	4192.81	3872.67	4391.47	3236.36	4495.05	4573.75	4473.32	4246.91	3767.44
	3982.66	4021.63	4407.17	4736.25	4223.07	3994.7	5295.6	4093.98	4227.1	4918.57	4632.5	3897.88	3577.83	4185.21	4001.97	4191.4	4430.47	4275.95	3243.92	3798.94	3578.17	3469.48	4319.07	4699.01	4128.97	3363.08	3264.88	3952.38	4296.45	4476.12	4128.1	4176.05	3238.91	4249.9	4338.28	4256.37	4410.92	3782.95	3163.77	4408.79	4185.37	3866.58	4385.64	3231.43	4487.33	4565.09	4465.88	4240.11	3760.17
	3976.29	4011.96	4397.13	4723.72	4214.15	3986.45	5281.33	4087.65	4217.74	4907.47	4622.28	3891.56	3571.93	4177.64	3995.37	4185.53	4422.3	4266.68	3239.56	3792.7	3571.87	3464.16	4313.51	4691.14	4121.34	3357.61	3260.76	3947.49	4289.38	4467.53	4121.22	4169.36	3234.82	4241.56	4333.52	4251.22	4404.21	3776.75	3158.96	4402.25	4177.95	3860.51	4379.82	3226.53	4479.63	4556.45	4458.48	4233.34	3752.93
	3969.94	4002.33	4387.14	4711.24	4205.26	3978.23	5267.11	4081.34	4208.41	4896.41	4612.08	3885.26	3566.05	4170.1	3988.8	4179.67	4414.15	4257.44	3235.2	3786.49	3565.58	3458.86	4307.97	4683.31	4113.73	3352.16	3256.65	3942.63	4282.34	4458.96	4114.36	4162.68	3230.73	4233.25	4328.78	4246.09	4397.52	3770.58	3154.17	4395.73	4170.54	3854.45	4374.02	3221.64	4471.96	4547.84	4451.12	4226.6	3745.71
	3963.61	3992.75	4377.19	4698.82	4196.4	3970.05	5252.96	4075.06	4199.13	4885.38	4601.92	3878.98	3560.19	4162.6	3982.25	4173.81	4406.01	4248.24	3230.84	3780.3	3559.32	3453.58	4302.44	4675.5	4106.14	3346.73	3252.56	3937.78	4275.33	4450.42	4107.54	4156.02	3226.66	4224.97	4324.06	4240.99	4390.86	3764.42	3149.39	4389.23	4163.15	3848.42	4368.24	3216.77	4464.32	4539.26	4443.79	4219.89	3738.52
	3957.3	3983.22	4367.29	4686.46	4187.57	3961.89	5238.87	4068.81	4189.89	4874.39	4591.78	3872.7	3554.35	4155.13	3975.72	4167.97	4397.89	4239.07	3226.49	3774.13	3553.09	3448.33	4296.93	4667.71	4098.57	3341.31	3248.47	3932.96	4268.34	4441.91	4100.74	4149.38	3222.61	4216.72	4319.36	4235.9	4384.21	3758.28	3144.62	4382.76	4155.78	3842.41	4362.47	3211.92	4456.7	4530.7	4436.51	4213.2	3731.36
	3951.02	3973.73	4357.42	4674.15	4178.77	3953.77	5224.84	4062.58	4180.69	4863.43	4581.68	3866.44	3548.52	4147.7	3969.21	4162.14	4389.79	4229.93	3222.15	3767.99	3546.87	3443.09	4291.45	4659.96	4091.03	3335.91	3244.39	3928.16	4261.38	4433.43	4093.96	4142.76	3218.56	4208.5	4314.68	4230.83	4377.59	3752.17	3139.87	4376.32	4148.42	3836.42	4356.72	3207.09	4449.12	4522.16	4429.26	4206.53	3724.23
	3944.76	3964.29	4347.6	4661.89	4169.99	3945.68	5210.87	4056.38	4171.53	4852.51	4571.6	3860.19	3542.71	4140.3	3962.73	4156.32	4381.7	4220.83	3217.82	3761.87	3540.67	3437.88	4285.97	4652.23	4083.5	3330.52	3240.33	3923.39	4254.44	4424.98	4087.21	4136.16	3214.53	4200.31	4310.02	4225.78	4370.99	3746.07	3135.14	4369.89	4141.08	3830.45	4350.98	3202.27	4441.56	4513.66	4422.05	4199.89	3717.12
	3938.52	3954.9	4337.82	4649.69	4161.25	3937.63	5196.97	4050.21	4162.41	4841.62	4561.56	3853.96	3536.92	4132.94	3956.27	4150.51	4373.63	4211.75	3213.49	3755.78	3534.5	3432.69	4280.52	4644.53	4076	3325.14	3236.27	3918.64	4247.53	4416.55	4080.49	4129.57	3210.51	4192.15	4305.38	4220.75	4364.41	3740	3130.42	4363.5	4133.75	3824.5	4345.27	3197.48	4434.04	4505.17	4414.88	4193.28	3710.05
	3932.3	3945.56	4328.08	4637.54	4152.54	3929.6	5183.12	4044.06	4153.33	4830.77	4551.54	3847.73	3531.15	4125.62	3949.83	4144.7	4365.58	4202.71	3209.17	3749.71	3528.35	3427.51	4275.08	4636.85	4068.52	3319.78	3232.23	3913.91	4240.65	4408.15	4073.8	4123.01	3206.51	4184.02	4300.76	4215.73	4357.85	3733.94	3125.72	4357.13	4126.44	3818.58	4339.57	3192.7	4426.54	4496.72	4407.74	4186.7	3703
	3926.11	3936.26	4318.39	4625.45	4143.86	3921.61	5169.33	4037.94	4144.28	4819.96	4541.55	3841.52	3525.39	4118.32	3943.41	4138.91	4357.54	4193.71	3204.85	3743.67	3522.23	3422.36	4269.66	4629.2	4061.06	3314.44	3228.19	3909.2	4233.79	4399.78	4067.13	4116.46	3202.52	4175.92	4296.16	4210.74	4351.31	3727.9	3121.03	4350.78	4119.15	3812.67	4333.89	3187.94	4419.07	4488.28	4400.65	4180.14	3695.98
	3919.94	3927.01	4308.74	4613.41	4135.2	3913.65	5155.6	4031.84	4135.28	4809.18	4531.59	3835.32	3519.65	4111.07	3937.02	4133.14	4349.51	4184.73	3200.54	3737.65	3516.12	3417.24	4264.26	4621.58	4053.63	3309.11	3224.16	3904.51	4226.96	4391.44	4060.49	4109.93	3198.55	4167.84	4291.58	4205.77	4344.79	3721.89	3116.36	4344.46	4111.87	3806.78	4328.22	3183.19	4411.63	4479.88	4393.59	4173.6	3688.98
	3913.79	3917.8	4299.13	4601.42	4126.58	3905.72	5141.93	4025.78	4126.32	4798.43	4521.67	3829.14	3513.93	4103.84	3930.66	4127.37	4341.51	4175.78	3196.24	3731.65	3510.04	3412.13	4258.88	4613.99	4046.21	3303.8	3220.15	3899.85	4220.16	4383.13	4053.87	4103.42	3194.58	4159.8	4287.03	4200.82	4338.3	3715.89	3111.71	4338.16	4104.61	3800.92	4322.57	3178.47	4404.22	4471.5	4386.57	4167.09	3682.01
	3907.67	3908.65	4289.56	4589.49	4117.99	3897.83	5128.32	4019.73	4117.4	4787.73	4511.77	3822.97	3508.23	4096.66	3924.31	4121.61	4333.52	4166.87	3191.94	3725.68	3503.98	3407.04	4253.51	4606.42	4038.82	3298.5	3216.14	3895.22	4213.38	4374.84	4047.29	4096.93	3190.63	4151.79	4282.49	4195.88	4331.83	3709.91	3107.07	4331.89	4097.36	3795.07	4316.94	3173.76	4396.84	4463.14	4379.59	4160.61	3675.08
	3901.57	3899.53	4280.03	4577.61	4109.42	3889.96	5114.76	4013.72	4108.52	4777.05	4501.9	3816.8	3502.54	4089.5	3917.99	4115.86	4325.55	4157.99	3187.65	3719.73	3497.94	3401.98	4248.16	4598.88	4031.45	3293.22	3212.15	3890.6	4206.63	4366.58	4040.73	4090.46	3186.7	4143.81	4277.97	4190.97	4325.37	3703.95	3102.44	4325.64	4090.13	3789.25	4311.33	3169.07	4389.49	4454.81	4372.65	4154.16	3668.16
	3895.49	3890.47	4270.55	4565.79	4100.88	3882.13	5101.27	4007.73	4099.67	4766.41	4492.06	3810.66	3496.87	4082.39	3911.69	4110.12	4317.59	4149.14	3183.36	3713.81	3491.92	3396.93	4242.83	4591.37	4024.1	3287.95	3208.17	3886.01	4199.9	4358.35	4034.19	4084	3182.78	4135.86	4273.47	4186.07	4318.94	3698.02	3097.83	4319.42	4082.92	3783.45	4305.73	3164.4	4382.17	4446.51	4365.75	4147.73	3661.28
	3889.43	3881.45	4261.11	4554.01	4092.38	3874.33	5087.84	4001.77	4090.87	4755.81	4482.25	3804.52	3491.22	4075.3	3905.42	4104.4	4309.66	4140.33	3179.09	3707.91	3485.93	3391.91	4237.52	4583.88	4016.77	3282.7	3204.19	3881.44	4193.2	4350.15	4027.69	4077.56	3178.87	4127.94	4269	4181.2	4312.54	3692.1	3093.24	4313.22	4075.72	3777.67	4300.15	3159.75	4374.87	4438.23	4358.88	4141.33	3654.42
	3883.4	3872.47	4251.71	4542.3	4083.9	3866.56	5074.46	3995.83	4082.11	4745.24	4472.47	3798.4	3485.58	4068.26	3899.17	4098.68	4301.74	4131.54	3174.81	3702.03	3479.96	3386.91	4232.23	4576.42	4009.47	3277.47	3200.23	3876.9	4186.53	4341.97	4021.21	4071.15	3174.97	4120.05	4264.54	4176.34	4306.15	3686.2	3088.66	4307.05	4068.54	3771.9	4294.59	3155.12	4367.61	4429.98	4352.05	4134.95	3647.6
	3877.38	3863.54	4242.35	4530.63	4075.45	3858.82	5061.14	3989.93	4073.38	4734.71	4462.72	3792.29	3479.96	4061.24	3892.94	4092.98	4293.83	4122.79	3170.55	3696.18	3474.01	3381.92	4226.95	4568.99	4002.19	3272.25	3196.27	3872.37	4179.88	4333.82	4014.75	4064.75	3171.09	4112.19	4260.11	4171.51	4299.78	3680.32	3084.1	4300.9	4061.38	3766.16	4289.04	3150.5	4360.37	4421.75	4345.26	4128.6	3640.79
	3871.39	3854.66	4233.03	4519.02	4067.03	3851.12	5047.89	3984.04	4064.7	4724.21	4453	3786.19	3474.36	4054.26	3886.73	4087.28	4285.95	4114.07	3166.29	3690.35	3468.08	3376.97	4221.69	4561.59	3994.92	3267.04	3192.33	3867.88	4173.26	4325.7	4008.33	4058.37	3167.23	4104.35	4255.7	4166.69	4293.44	3674.46	3079.56	4294.78	4054.23	3760.45	4283.52	3145.91	4353.17	4413.55	4338.51	4122.28	3634.02
	3865.42	3845.82	4223.76	4507.46	4058.64	3843.44	5034.69	3978.19	4056.05	4713.74	4443.3	3780.1	3468.78	4047.32	3880.55	4081.6	4278.08	4105.38	3162.03	3684.55	3462.18	3372.03	4216.46	4554.21	3987.68	3261.85	3188.4	3863.4	4166.67	4317.61	4001.93	4052	3163.37	4096.55	4251.3	4161.89	4287.12	3668.62	3075.02	4288.68	4047.09	3754.75	4278.01	3141.33	4345.99	4405.38	4331.8	4115.98	3627.28
	3859.48	3837.03	4214.53	4495.95	4050.28	3835.8	5021.54	3972.36	4047.45	4703.32	4433.64	3774.02	3463.21	4040.41	3874.4	4075.93	4270.22	4096.72	3157.79	3678.77	3456.3	3367.11	4211.23	4546.86	3980.47	3256.68	3184.47	3858.95	4160.11	4309.54	3995.55	4045.66	3159.54	4088.78	4246.93	4157.12	4280.82	3662.8	3070.51	4282.61	4039.98	3749.07	4272.51	3136.77	4338.85	4397.23	4325.12	4109.71	3620.56
	3853.55	3828.28	4205.33	4484.5	4041.94	3828.19	5008.46	3966.55	4038.88	4692.92	4424	3767.96	3457.66	4033.54	3868.26	4070.27	4262.39	4088.09	3153.55	3673.02	3450.44	3362.21	4206.03	4539.53	3973.27	3251.52	3180.56	3854.52	4153.57	4301.5	3989.21	4039.33	3155.71	4081.04	4242.58	4152.36	4274.55	3657	3066.01	4276.57	4032.88	3743.42	4267.04	3132.22	4331.73	4389.11	4318.48	4103.47	3613.87
	3847.65	3819.58	4196.18	4473.09	4033.64	3820.61	4995.43	3960.78	4030.35	4682.56	4414.4	3761.91	3452.13	4026.7	3862.15	4064.61	4254.57	4079.49	3149.31	3667.28	3444.6	3357.34	4200.85	4532.23	3966.09	3246.38	3176.65	3850.12	4147.06	4293.49	3982.89	4033.02	3151.9	4073.33	4238.25	4147.62	4268.29	3651.22	3061.53	4270.55	4025.79	3737.78	4261.58	3127.7	4324.64	4381.01	4311.88	4097.25	3607.2
	3841.77	3810.92	4187.07	4461.74	4025.36	3813.06	4982.46	3955.03	4021.87	4672.24	4404.82	3755.87	3446.61	4019.89	3856.06	4058.97	4246.77	4070.93	3145.08	3661.58	3438.79	3352.48	4195.68	4524.96	3958.94	3241.25	3172.76	3845.74	4140.57	4285.5	3976.6	4026.74	3148.1	4065.65	4233.94	4142.9	4262.06	3645.46	3057.06	4264.55	4018.73	3732.17	4256.14	3123.19	4317.58	4372.94	4305.32	4091.06	3600.57
	3835.91	3802.31	4178	4450.45	4017.12	3805.54	4969.55	3949.3	4013.42	4661.95	4395.28	3749.84	3441.11	4013.12	3850	4053.35	4238.99	4062.39	3140.86	3655.89	3433	3347.65	4190.53	4517.71	3951.81	3236.14	3168.88	3841.38	4134.11	4277.54	3970.33	4020.46	3144.32	4057.99	4229.65	4138.2	4255.85	3639.72	3052.61	4258.58	4011.68	3726.57	4250.72	3118.71	4310.55	4364.89	4298.79	4084.89	3593.96
	3830.07	3793.74	4168.97	4439.2	4008.9	3798.05	4956.69	3943.6	4005.01	4651.69	4385.76	3743.83	3435.62	4006.38	3843.96	4047.73	4231.23	4053.89	3136.65	3650.23	3427.23	3342.84	4185.4	4510.49	3944.7	3231.04	3165	3837.04	4127.68	4269.61	3964.09	4014.21	3140.55	4050.37	4225.38	4133.52	4249.67	3633.99	3048.17	4252.63	4004.64	3721	4245.31	3114.24	4303.55	4356.87	4292.3	4078.75	3587.38
	3824.26	3785.21	4159.99	4428	4000.7	3790.59	4943.89	3937.92	3996.63	4641.47	4376.27	3737.83	3430.16	3999.68	3837.94	4042.12	4223.48	4045.42	3132.44	3644.6	3421.48	3338.05	4180.28	4503.29	3937.61	3225.96	3161.14	3832.73	4121.27	4261.71	3957.88	4007.98	3136.79	4042.78	4221.13	4128.86	4243.5	3628.29	3043.75	4246.71	3997.62	3715.45	4239.92	3109.79	4296.58	4348.88	4285.85	4072.64	3580.83
	3818.46	3776.73	4151.04	4416.86	3992.54	3783.16	4931.14	3932.27	3988.3	4631.28	4366.81	3731.84	3424.71	3993.01	3831.95	4036.52	4215.75	4036.97	3128.24	3638.99	3415.75	3333.28	4175.19	4496.12	3930.54	3220.9	3157.29	3828.44	4114.89	4253.83	3951.69	4001.76	3133.05	4035.21	4216.9	4124.21	4237.36	3622.61	3039.34	4240.81	3990.62	3709.92	4234.55	3105.36	4289.63	4340.91	4279.44	4066.55	3574.3
	3812.69	3768.29	4142.13	4405.77	3984.41	3775.76	4918.45	3926.65	3980	4621.13	4357.38	3725.86	3419.27	3986.37	3825.97	4030.94	4208.04	4028.56	3124.04	3633.4	3410.05	3328.52	4170.11	4488.98	3923.5	3215.85	3153.44	3824.17	4108.54	4245.98	3945.53	3995.56	3129.32	4027.68	4212.68	4119.59	4231.24	3616.94	3034.95	4234.94	3983.64	3704.41	4229.2	3100.94	4282.71	4332.97	4273.06	4060.49	3567.8
	3806.93	3759.89	4133.26	4394.73	3976.3	3768.39	4905.82	3921.05	3971.74	4611.01	4347.97	3719.89	3413.85	3979.76	3820.03	4025.36	4200.34	4020.18	3119.85	3627.83	3404.36	3323.79	4165.05	4481.86	3916.48	3210.81	3149.61	3819.93	4102.21	4238.15	3939.4	3989.39	3125.6	4020.17	4208.49	4114.98	4225.14	3611.29	3030.57	4229.09	3976.67	3698.91	4223.86	3096.54	4275.83	4325.05	4266.71	4054.45	3561.33
	3801.2	3751.54	4124.43	4383.74	3968.22	3761.05	4893.24	3915.47	3963.52	4600.92	4338.6	3713.94	3408.45	3973.19	3814.1	4019.8	4192.67	4011.83	3115.67	3622.29	3398.7	3319.08	4160	4474.76	3909.48	3205.79	3145.79	3815.7	4095.91	4230.35	3933.29	3983.22	3121.9	4012.7	4204.32	4110.39	4219.07	3605.67	3026.21	4223.27	3969.73	3693.44	4218.54	3092.17	4268.97	4317.16	4260.41	4048.44	3554.88
	3795.49	3743.23	4115.65	4372.8	3960.17	3753.74	4880.72	3909.92	3955.34	4590.87	4329.26	3708	3403.07	3966.65	3808.2	4014.24	4185.01	4003.51	3111.49	3616.77	3393.06	3314.39	4154.98	4467.69	3902.5	3200.79	3141.97	3811.5	4089.63	4222.58	3927.21	3977.08	3118.21	4005.25	4200.17	4105.82	4213.01	3600.06	3021.87	4217.47	3962.79	3688	4213.24	3087.81	4262.13	4309.29	4254.14	4042.45	3548.47
	3789.8	3734.96	4106.9	4361.91	3952.15	3746.46	4868.25	3904.39	3947.19	4580.85	4319.94	3702.07	3397.7	3960.14	3802.32	4008.7	4177.37	3995.22	3107.33	3611.27	3387.45	3309.72	4149.97	4460.65	3895.54	3195.8	3138.17	3807.32	4083.38	4214.83	3921.16	3970.96	3114.54	3997.83	4196.04	4101.27	4206.98	3594.47	3017.54	4211.7	3955.88	3682.57	4207.95	3083.46	4255.33	4301.45	4247.9	4036.49	3542.08
	3784.13	3726.73	4098.19	4351.07	3944.15	3739.21	4855.84	3898.89	3939.08	4570.86	4310.65	3696.15	3392.34	3953.66	3796.47	4003.17	4169.75	3986.96	3103.16	3605.79	3381.85	3305.07	4144.98	4453.63	3888.6	3190.83	3134.37	3803.17	4077.16	4207.11	3915.13	3964.85	3110.87	3990.44	4191.93	4096.74	4200.97	3588.9	3013.23	4205.95	3948.98	3677.16	4202.68	3079.14	4248.55	4293.63	4241.7	4030.56	3535.72
	3778.47	3718.55	4089.52	4340.29	3936.18	3731.99	4843.48	3893.41	3931.01	4560.91	4301.39	3690.24	3387.01	3947.22	3790.64	3997.64	4162.15	3978.73	3099.01	3600.34	3376.27	3300.44	4140	4446.63	3881.69	3185.87	3130.59	3799.03	4070.96	4199.41	3909.13	3958.76	3107.23	3983.08	4187.83	4092.22	4194.98	3583.34	3008.93	4200.22	3942.1	3671.77	4197.43	3074.83	4241.8	4285.84	4235.54	4024.65	3529.38
	3772.84	3710.4	4080.88	4329.55	3928.24	3724.8	4831.17	3887.96	3922.97	4550.99	4292.17	3684.35	3381.68	3940.81	3784.83	3992.13	4154.56	3970.53	3094.86	3594.91	3370.72	3295.83	4135.04	4439.66	3874.79	3180.93	3126.82	3794.92	4064.79	4191.74	3903.16	3952.69	3103.59	3975.75	4183.76	4087.73	4189.02	3577.81	3004.64	4194.52	3935.24	3666.4	4192.2	3070.55	4235.08	4278.08	4229.41	4018.76	3523.07
	3767.23	3702.3	4072.29	4318.86	3920.33	3717.63	4818.92	3882.53	3914.97	4541.11	4282.96	3678.47	3376.38	3934.43	3779.04	3986.63	4147	3962.37	3090.72	3589.51	3365.19	3291.24	4130.1	4432.72	3867.92	3176	3123.05	3790.83	4058.64	4184.09	3897.21	3946.64	3099.97	3968.45	4179.7	4083.25	4183.08	3572.29	3000.38	4188.85	3928.39	3661.05	4186.98	3066.28	4228.39	4270.34	4223.32	4012.9	3516.79
	3761.64	3694.24	4063.73	4308.22	3912.44	3710.5	4806.72	3877.12	3907.01	4531.25	4273.79	3672.6	3371.09	3928.08	3773.28	3981.14	4139.45	3954.23	3086.58	3584.13	3359.68	3286.67	4125.18	4425.8	3861.07	3171.09	3119.3	3786.76	4052.53	4176.47	3891.28	3940.6	3096.36	3961.18	4175.67	4078.79	4177.16	3566.8	2996.12	4183.19	3921.57	3655.72	4181.78	3062.02	4221.72	4262.62	4217.26	4007.07	3510.54
	3756.07	3686.22	4055.22	4297.64	3904.58	3703.39	4794.58	3871.74	3899.08	4521.43	4264.65	3666.74	3365.81	3921.76	3767.54	3975.66	4131.92	3946.12	3082.45	3578.76	3354.19	3282.12	4120.27	4418.9	3854.24	3166.19	3115.55	3782.71	4046.43	4168.88	3885.39	3934.58	3092.76	3953.93	4171.65	4074.35	4171.26	3561.32	2991.89	4177.56	3914.76	3650.42	4176.59	3057.79	4215.08	4254.94	4211.24	4001.26	3504.31
	3750.52	3678.24	4046.74	4287.1	3896.75	3696.31	4782.49	3866.38	3891.19	4511.65	4255.53	3660.89	3360.56	3915.47	3761.83	3970.19	4124.41	3938.04	3078.33	3573.43	3348.72	3277.59	4115.38	4412.03	3847.44	3161.31	3111.82	3778.68	4040.36	4161.31	3879.52	3928.59	3089.18	3946.72	4167.65	4069.92	4165.39	3555.86	2987.66	4171.96	3907.97	3645.13	4171.43	3053.57	4208.47	4247.27	4205.25	3995.47	3498.11
	3744.99	3670.3	4038.3	4276.61	3888.94	3689.26	4770.45	3861.04	3883.34	4501.89	4246.45	3655.06	3355.31	3909.21	3756.13	3964.73	4116.92	3929.99	3074.22	3568.11	3343.27	3273.08	4110.5	4405.18	3840.65	3156.44	3108.09	3774.67	4034.32	4153.76	3873.67	3922.6	3085.61	3939.53	4163.67	4065.51	4159.53	3550.42	2983.46	4166.38	3901.19	3639.86	4166.28	3049.38	4201.88	4239.64	4199.3	3989.71	3491.94
	3739.47	3662.4	4029.9	4266.17	3881.16	3682.24	4758.46	3855.73	3875.52	4492.17	4237.39	3649.24	3350.09	3902.99	3750.46	3959.29	4109.44	3921.97	3070.11	3562.81	3337.85	3268.59	4105.64	4398.35	3833.89	3151.59	3104.38	3770.69	4028.3	4146.24	3867.85	3916.64	3082.06	3932.37	4159.71	4061.12	4153.7	3545	2979.26	4160.82	3894.44	3634.61	4161.14	3045.2	4195.32	4232.02	4193.38	3983.97	3485.79
	3733.98	3654.54	4021.53	4255.78	3873.41	3675.25	4746.53	3850.44	3867.73	4482.48	4228.36	3643.43	3344.88	3896.79	3744.82	3953.85	4101.99	3913.97	3066.01	3557.54	3332.44	3264.11	4100.8	4391.55	3827.14	3146.76	3100.67	3766.72	4022.31	4138.75	3862.06	3910.7	3078.52	3925.24	4155.77	4056.75	4147.9	3539.59	2975.09	4155.29	3887.7	3629.38	4156.03	3041.03	4188.79	4224.44	4187.5	3978.26	3479.67
	3728.51	3646.72	4013.2	4245.44	3865.69	3668.28	4734.65	3845.17	3859.99	4472.83	4219.36	3637.63	3339.68	3890.63	3739.19	3948.42	4094.55	3906.01	3061.92	3552.29	3327.06	3259.66	4095.97	4384.77	3820.42	3141.94	3096.98	3762.78	4016.35	4131.27	3856.29	3904.77	3074.99	3918.14	4151.84	4052.4	4142.11	3534.2	2970.93	4149.78	3880.98	3624.18	4150.93	3036.89	4182.28	4216.88	4181.65	3972.57	3473.58
	3723.05	3638.94	4004.91	4235.15	3857.99	3661.34	4722.82	3839.92	3852.27	4463.2	4210.38	3631.84	3334.5	3884.49	3733.59	3943.01	4087.13	3898.08	3057.83	3547.06	3321.69	3255.23	4091.16	4378.01	3813.72	3137.13	3093.29	3758.85	4010.41	4123.83	3850.55	3898.86	3071.47	3911.07	4147.94	4048.06	4136.35	3528.84	2966.78	4144.29	3874.28	3618.99	4145.85	3032.76	4175.8	4209.34	4175.83	3966.91	3467.51
	3717.61	3631.2	3996.66	4224.9	3850.32	3654.43	4711.04	3834.7	3844.59	4453.61	4201.44	3626.07	3329.34	3878.39	3728.02	3937.6	4079.73	3890.18	3053.75	3541.86	3316.35	3250.81	4086.37	4371.28	3807.05	3132.34	3089.61	3754.95	4004.49	4116.41	3844.84	3892.97	3067.97	3904.02	4144.05	4043.74	4130.61	3523.49	2962.65	4138.83	3867.6	3613.82	4140.78	3028.65	4169.35	4201.83	4170.05	3961.27	3461.47
	3712.2	3623.5	3988.44	4214.71	3842.67	3647.55	4699.32	3829.5	3836.95	4444.05	4192.52	3620.31	3324.19	3872.31	3722.46	3932.21	4072.35	3882.3	3049.68	3536.67	3311.03	3246.41	4081.59	4364.57	3800.39	3127.56	3085.95	3751.07	3998.61	4109.01	3839.15	3887.09	3064.48	3897	4140.18	4039.43	4124.89	3518.15	2958.53	4133.39	3860.93	3608.67	4135.73	3024.56	4162.92	4194.34	4164.3	3955.66	3455.46
	3706.8	3615.84	3980.27	4204.56	3835.05	3640.69	4687.64	3824.32	3829.34	4434.52	4183.63	3614.56	3319.05	3866.27	3716.93	3926.82	4064.99	3874.46	3045.62	3531.51	3305.73	3242.04	4076.83	4357.89	3793.75	3122.8	3082.29	3747.21	3992.74	4101.63	3833.48	3881.24	3061	3890.02	4136.33	4035.15	4119.19	3512.84	2954.43	4127.97	3854.29	3603.54	4130.7	3020.49	4156.52	4186.88	4158.58	3950.07	3449.48
	3701.42	3608.21	3972.12	4194.46	3827.46	3633.86	4676.02	3819.16	3821.77	4425.03	4174.77	3608.82	3313.93	3860.25	3711.42	3921.45	4057.65	3866.64	3041.56	3526.37	3300.44	3237.68	4072.09	4351.22	3787.14	3118.06	3078.64	3743.37	3986.9	4094.28	3827.84	3875.4	3057.53	3883.06	4132.5	4030.88	4113.52	3507.54	2950.34	4122.58	3847.66	3598.43	4125.69	3016.43	4150.15	4179.45	4152.9	3944.5	3443.52
	3696.05	3600.63	3964.02	4184.41	3819.89	3627.06	4664.44	3814.03	3814.23	4415.56	4165.94	3603.1	3308.83	3854.26	3705.94	3916.08	4050.33	3858.85	3037.51	3521.25	3295.18	3233.34	4067.36	4344.58	3780.55	3113.33	3075	3739.55	3981.09	4086.96	3822.23	3869.58	3054.08	3876.12	4128.68	4026.63	4107.87	3502.27	2946.27	4117.21	3841.05	3593.34	4120.69	3012.39	4143.8	4172.04	4147.25	3938.96	3437.59
	3690.71	3593.08	3955.95	4174.41	3812.35	3620.29	4652.92	3808.92	3806.72	4406.13	4157.14	3597.38	3303.74	3848.31	3700.47	3910.73	4043.03	3851.1	3033.46	3516.15	3289.94	3229.02	4062.64	4337.96	3773.98	3108.62	3071.38	3735.75	3975.3	4079.65	3816.64	3863.78	3050.64	3869.22	4124.88	4022.39	4102.24	3497.01	2942.21	4111.87	3834.46	3588.27	4115.71	3008.37	4137.48	4164.65	4141.64	3933.44	3431.68
	3685.39	3585.57	3947.92	4164.45	3804.84	3613.54	4641.45	3803.83	3799.25	4396.73	4148.36	3591.68	3298.67	3842.38	3695.04	3905.39	4035.74	3843.37	3029.43	3511.07	3284.72	3224.71	4057.95	4331.37	3767.43	3103.92	3067.76	3731.97	3969.54	4072.38	3811.08	3857.99	3047.22	3862.34	4121.1	4018.17	4096.63	3491.76	2938.17	4106.55	3827.89	3583.22	4110.74	3004.37	4131.18	4157.29	4136.06	3927.95	3425.8
	3680.08	3578.1	3939.92	4154.55	3797.35	3606.82	4630.03	3798.76	3791.81	4387.36	4139.62	3585.99	3293.61	3836.48	3689.62	3900.06	4028.48	3835.66	3025.4	3506.02	3279.52	3220.43	4053.26	4324.8	3760.9	3099.23	3064.15	3728.2	3963.8	4065.12	3805.54	3852.22	3043.81	3855.5	4117.34	4013.97	4091.05	3486.54	2934.15	4101.25	3821.34	3578.19	4105.79	3000.38	4124.9	4149.95	4130.51	3922.48	3419.95
	3674.79	3570.67	3931.96	4144.69	3789.89	3600.12	4618.65	3793.71	3784.4	4378.02	4130.9	3580.31	3288.56	3830.61	3684.23	3894.74	4021.23	3827.99	3021.38	3500.98	3274.35	3216.16	4048.6	4318.25	3754.39	3094.56	3060.55	3724.46	3958.09	4057.89	3800.03	3846.47	3040.41	3848.68	4113.59	4009.78	4085.49	3481.33	2930.13	4095.97	3814.8	3573.18	4100.86	2996.41	4118.66	4142.64	4124.99	3917.03	3414.13
	3669.52	3563.27	3924.03	4134.88	3782.45	3593.45	4607.33	3788.68	3777.03	4368.72	4122.2	3574.65	3283.53	3824.76	3678.85	3889.43	4014	3820.35	3017.36	3495.97	3269.19	3211.92	4043.94	4311.72	3747.91	3089.91	3056.96	3720.74	3952.41	4050.68	3794.55	3840.74	3037.02	3841.88	4109.87	4005.61	4079.95	3476.14	2926.14	4090.72	3808.29	3568.18	4095.95	2992.46	4112.44	4135.36	4119.51	3911.61	3408.33
	3664.26	3555.91	3916.14	4125.11	3775.04	3586.81	4596.06	3783.68	3769.7	4359.44	4113.54	3569	3278.52	3818.95	3673.51	3884.12	4006.8	3812.73	3013.36	3490.98	3264.05	3207.69	4039.31	4305.21	3741.44	3085.27	3053.38	3717.04	3946.74	4043.49	3789.08	3835.02	3033.64	3835.12	4106.16	4001.46	4074.44	3470.97	2922.15	4085.49	3801.79	3563.21	4091.05	2988.53	4106.24	4128.1	4114.06	3906.21	3402.56
	3659.03	3548.59	3908.29	4115.39	3767.66	3580.19	4584.83	3778.7	3762.39	4350.2	4104.91	3563.35	3273.52	3813.16	3668.18	3878.83	3999.61	3805.15	3009.36	3486	3258.93	3203.48	4034.69	4298.73	3735	3080.64	3049.81	3713.36	3941.11	4036.33	3783.65	3829.33	3030.28	3828.38	4102.46	3997.32	4068.94	3465.82	2918.19	4080.29	3795.32	3558.26	4086.17	2984.61	4100.07	4120.86	4108.64	3900.83	3396.81
	3653.81	3541.3	3900.47	4105.72	3760.3	3573.6	4573.66	3773.73	3755.12	4340.99	4096.3	3557.72	3268.54	3807.4	3662.88	3873.56	3992.44	3797.59	3005.37	3481.05	3253.83	3199.29	4030.08	4292.26	3728.58	3076.04	3046.25	3709.7	3935.5	4029.19	3778.24	3823.65	3026.93	3821.67	4098.79	3993.2	4063.47	3460.68	2914.24	4075.1	3788.86	3553.32	4081.3	2980.71	4093.92	4113.65	4103.25	3895.48	3391.09
	3648.61	3534.05	3892.69	4096.1	3752.96	3567.04	4562.53	3768.79	3747.88	4331.8	4087.72	3552.11	3263.57	3801.67	3657.6	3868.29	3985.29	3790.06	3001.38	3476.12	3248.75	3195.11	4025.49	4285.82	3722.18	3071.44	3042.69	3706.05	3929.91	4022.08	3772.85	3817.98	3023.6	3814.99	4095.13	3989.1	4058.02	3455.56	2910.3	4069.94	3782.42	3548.41	4076.45	2976.83	4087.8	4106.47	4097.9	3890.15	3385.4
	3643.42	3526.84	3884.94	4086.52	3745.66	3560.5	4551.46	3763.87	3740.68	4322.65	4079.17	3546.5	3258.61	3795.97	3652.35	3863.03	3978.16	3782.55	2997.41	3471.21	3243.69	3190.96	4020.92	4279.4	3715.8	3066.86	3039.15	3702.43	3924.35	4014.98	3767.49	3812.34	3020.27	3808.34	4091.48	3985.01	4052.6	3450.46	2906.37	4064.8	3776	3543.51	4071.62	2972.97	4081.7	4099.31	4092.57	3884.85	3379.73
	3638.25	3519.67	3877.23	4076.99	3738.37	3553.99	4540.43	3758.97	3733.5	4313.53	4070.64	3540.91	3253.67	3790.29	3647.11	3857.78	3971.05	3775.08	2993.44	3466.33	3238.65	3186.82	4016.36	4273.01	3709.44	3062.3	3035.62	3698.82	3918.81	4007.91	3762.16	3806.71	3016.96	3801.71	4087.86	3980.94	4047.19	3445.37	2902.47	4059.69	3769.6	3538.63	4066.8	2969.12	4075.63	4092.17	4087.28	3879.56	3374.09
	3633.1	3512.53	3869.55	4067.5	3731.11	3547.5	4529.45	3754.09	3726.36	4304.44	4062.14	3535.33	3248.74	3784.64	3641.9	3852.54	3963.96	3767.63	2989.48	3461.46	3233.64	3182.7	4011.81	4266.63	3703.11	3057.75	3032.09	3695.24	3913.3	4000.87	3756.85	3801.1	3013.66	3795.11	4084.25	3976.88	4041.81	3440.31	2898.57	4054.6	3763.22	3533.78	4062	2965.29	4069.58	4085.06	4082.02	3874.31	3368.48
	3627.97	3505.42	3861.91	4058.07	3723.88	3541.03	4518.51	3749.22	3719.26	4295.39	4053.68	3529.76	3243.83	3779.02	3636.71	3847.31	3956.89	3760.21	2985.52	3456.61	3228.64	3178.59	4007.28	4260.27	3696.79	3053.21	3028.58	3691.67	3907.81	3993.84	3751.57	3795.51	3010.38	3788.54	4080.66	3972.84	4036.45	3435.26	2894.69	4049.53	3756.86	3528.94	4057.22	2961.48	4063.56	4077.98	4076.8	3869.07	3362.9
	3622.85	3498.35	3854.3	4048.67	3716.67	3534.6	4507.63	3744.38	3712.18	4286.36	4045.23	3524.2	3238.93	3773.43	3631.55	3842.1	3949.84	3752.82	2981.58	3451.78	3223.66	3174.51	4002.77	4253.94	3690.5	3048.7	3025.08	3688.12	3902.35	3986.84	3746.31	3789.93	3007.1	3781.99	4077.08	3968.81	4031.12	3430.22	2890.83	4044.48	3750.52	3524.12	4052.45	2957.69	4057.56	4070.92	4071.6	3863.86	3357.33
	3617.76	3491.32	3846.72	4039.33	3709.49	3528.18	4496.79	3739.56	3705.14	4277.36	4036.82	3518.65	3234.05	3767.86	3626.41	3836.89	3942.81	3745.46	2977.64	3446.98	3218.7	3170.44	3998.26	4247.63	3684.23	3044.19	3021.58	3684.59	3896.91	3979.86	3741.07	3784.37	3003.84	3775.48	4073.52	3964.8	4025.81	3425.21	2886.98	4039.46	3744.2	3519.32	4047.71	2953.91	4051.59	4063.88	4066.43	3858.67	3351.8
	3612.67	3484.32	3839.18	4030.03	3702.33	3521.8	4486	3734.76	3698.12	4268.39	4028.43	3513.12	3229.18	3762.32	3621.29	3831.69	3935.8	3738.12	2973.71	3442.19	3213.76	3166.39	3993.78	4241.33	3677.98	3039.7	3018.09	3681.08	3891.5	3972.9	3735.86	3778.83	3000.59	3768.99	4069.98	3960.81	4020.52	3420.21	2883.15	4034.46	3737.89	3514.53	4042.97	2950.15	4045.64	4056.87	4061.3	3853.5	3346.29
	3607.61	3477.36	3831.67	4020.77	3695.2	3515.43	4475.26	3729.98	3691.14	4259.45	4020.08	3507.59	3224.33	3756.8	3616.19	3826.51	3928.81	3730.81	2969.78	3437.42	3208.84	3162.36	3989.31	4235.06	3671.75	3035.23	3014.62	3677.59	3886.11	3965.96	3730.68	3773.31	2997.36	3762.52	4066.46	3956.83	4015.25	3415.23	2879.33	4029.48	3731.61	3509.77	4038.25	2946.41	4039.71	4049.88	4056.2	3848.36	3340.81
	3602.56	3470.43	3824.2	4011.56	3688.09	3509.1	4464.56	3725.22	3684.2	4250.55	4011.74	3502.08	3219.49	3751.31	3611.12	3821.33	3921.84	3723.53	2965.87	3432.68	3203.94	3158.35	3984.85	4228.81	3665.54	3030.77	3011.15	3674.12	3880.75	3959.05	3725.52	3767.8	2994.13	3756.09	4062.95	3952.87	4010	3410.26	2875.52	4024.52	3725.35	3505.02	4033.55	2942.69	4033.81	4042.92	4051.12	3843.23	3335.36
	3597.52	3463.54	3816.76	4002.4	3681	3502.78	4453.91	3720.48	3677.28	4241.67	4003.44	3496.59	3214.66	3745.85	3606.07	3816.16	3914.89	3716.28	2961.96	3427.95	3199.05	3154.35	3980.41	4222.58	3659.35	3026.32	3007.69	3670.66	3875.41	3952.15	3720.38	3762.31	2990.92	3749.68	4059.45	3948.92	4004.78	3405.32	2871.73	4019.59	3719.11	3500.3	4028.87	2938.98	4027.93	4035.99	4046.08	3838.14	3329.93
	3592.5	3456.68	3809.36	3993.28	3673.95	3496.49	4443.31	3715.76	3670.39	4232.82	3995.16	3491.1	3209.85	3740.42	3601.04	3811.01	3907.96	3709.05	2958.06	3423.24	3194.19	3150.37	3975.98	4216.37	3653.18	3021.89	3004.24	3667.23	3870.09	3945.28	3715.27	3756.84	2987.72	3743.3	4055.98	3944.99	3999.58	3400.39	2867.96	4014.67	3712.88	3495.59	4024.2	2935.29	4022.08	4029.07	4041.07	3833.06	3324.52
	3587.5	3449.86	3801.99	3984.21	3666.91	3490.23	4432.75	3711.05	3663.54	4224.01	3986.91	3485.62	3205.05	3735	3596.03	3805.86	3901.04	3701.85	2954.16	3418.56	3189.35	3146.41	3971.57	4210.18	3647.04	3017.48	3000.81	3663.81	3864.8	3938.43	3710.19	3751.39	2984.54	3736.94	4052.51	3941.07	3994.4	3395.47	2864.19	4009.78	3706.68	3490.9	4019.55	2931.62	4016.25	4022.19	4036.09	3828.01	3319.15
	3582.52	3443.07	3794.65	3975.18	3659.9	3483.99	4422.24	3706.37	3656.71	4215.22	3978.69	3480.16	3200.27	3729.62	3591.05	3800.73	3894.15	3694.68	2950.28	3413.89	3184.52	3142.46	3967.17	4204.01	3640.91	3013.08	2997.38	3660.41	3859.53	3931.61	3705.13	3745.95	2981.36	3730.61	4049.07	3937.17	3989.25	3390.58	2860.45	4004.92	3700.5	3486.23	4014.91	2927.96	4010.44	4015.32	4031.14	3822.97	3313.8
	3577.55	3436.31	3787.34	3966.19	3652.91	3477.77	4411.77	3701.7	3649.92	4206.46	3970.5	3474.71	3195.5	3724.26	3586.09	3795.61	3887.28	3687.54	2946.4	3409.24	3179.72	3138.53	3962.78	4197.86	3634.81	3008.69	2993.96	3657.02	3854.29	3924.8	3700.09	3740.53	2978.2	3724.31	4045.64	3933.28	3984.12	3385.7	2856.71	4000.07	3694.33	3481.58	4010.29	2924.32	4004.65	4008.48	4026.22	3817.97	3308.47
	3572.59	3429.59	3780.07	3957.25	3645.95	3471.58	4401.35	3697.06	3643.16	4197.73	3962.33	3469.27	3190.74	3718.93	3581.15	3790.49	3880.43	3680.42	2942.53	3404.61	3174.93	3134.62	3958.41	4191.73	3628.73	3004.32	2990.54	3653.66	3849.08	3918.02	3695.08	3735.12	2975.05	3718.04	4042.23	3929.41	3979.01	3380.83	2853	3995.25	3688.19	3476.95	4005.69	2920.7	3998.89	4001.67	4021.33	3812.98	3303.17
	3567.66	3422.9	3772.83	3948.36	3639.01	3465.41	4390.98	3692.43	3636.43	4189.03	3954.19	3463.84	3186	3713.62	3576.24	3785.39	3873.6	3673.33	2938.67	3400.01	3170.17	3130.73	3954.05	4185.62	3622.67	2999.97	2987.14	3650.31	3843.88	3911.25	3690.09	3729.74	2971.91	3711.79	4038.83	3925.55	3973.92	3375.99	2849.29	3990.45	3682.07	3472.34	4001.1	2917.09	3993.16	3994.88	4016.47	3808.02	3297.9
	3562.73	3416.25	3765.62	3939.51	3632.1	3459.27	4380.65	3687.82	3629.73	4180.37	3946.08	3458.43	3181.27	3708.34	3571.34	3780.29	3866.79	3666.27	2934.82	3395.42	3165.42	3126.85	3949.71	4179.53	3616.63	2995.63	2983.75	3646.98	3838.71	3904.51	3685.13	3724.37	2968.79	3705.57	4035.45	3921.71	3968.85	3371.16	2845.6	3985.67	3675.96	3467.74	3996.53	2913.51	3987.44	3988.12	4011.64	3803.07	3292.65
	3557.83	3409.62	3758.45	3930.7	3625.21	3453.15	4370.37	3683.23	3623.06	4171.73	3937.99	3453.03	3176.55	3703.08	3566.47	3775.21	3860	3659.23	2930.97	3390.85	3160.69	3122.99	3945.38	4173.46	3610.61	2991.3	2980.37	3643.67	3833.57	3897.79	3680.19	3719.02	2965.68	3699.37	4032.08	3917.88	3963.81	3366.34	2841.93	3980.91	3669.88	3463.16	3991.98	2909.94	3981.75	3981.38	4006.84	3798.15	3287.43
	3552.93	3403.04	3751.31	3921.94	3618.35	3447.05	4360.13	3678.66	3616.42	4163.11	3929.93	3447.63	3171.85	3697.84	3561.63	3770.14	3853.23	3652.22	2927.14	3386.3	3155.98	3119.15	3941.07	4167.41	3604.61	2986.99	2976.99	3640.38	3828.45	3891.09	3675.28	3713.68	2962.58	3693.2	4028.73	3914.07	3958.79	3361.54	2838.27	3976.17	3663.82	3458.61	3987.44	2906.38	3976.08	3974.66	4002.07	3793.26	3282.24
	3548.06	3396.48	3744.2	3913.22	3611.5	3440.98	4349.94	3674.1	3609.8	4154.53	3921.9	3442.25	3167.16	3692.63	3556.8	3765.07	3846.48	3645.24	2923.31	3381.77	3151.29	3115.32	3936.76	4161.38	3598.63	2982.69	2973.63	3637.1	3823.35	3884.41	3670.39	3708.36	2959.49	3687.06	4025.39	3910.27	3953.8	3356.76	2834.62	3971.46	3657.77	3454.07	3982.92	2902.85	3970.44	3967.97	3997.33	3788.38	3277.07
	3543.2	3389.96	3737.12	3904.55	3604.69	3434.92	4339.79	3669.57	3603.22	4145.98	3913.9	3436.89	3162.49	3687.45	3552	3760.02	3839.75	3638.28	2919.49	3377.26	3146.62	3111.51	3932.48	4155.37	3592.68	2978.41	2970.27	3633.84	3818.28	3877.75	3665.53	3703.06	2956.41	3680.95	4022.07	3906.48	3948.82	3352	2830.99	3966.77	3651.75	3449.54	3978.41	2899.33	3964.82	3961.3	3992.62	3783.53	3271.93
	3538.35	3383.47	3730.08	3895.92	3597.89	3428.9	4329.68	3665.05	3596.67	4137.46	3905.92	3431.53	3157.83	3682.29	3547.22	3754.98	3833.04	3631.35	2915.67	3372.76	3141.97	3107.72	3928.2	4149.38	3586.74	2974.14	2966.92	3630.6	3813.23	3871.11	3660.69	3697.78	2953.35	3674.86	4018.76	3902.71	3943.87	3347.25	2827.38	3962.1	3645.75	3445.04	3973.92	2895.83	3959.22	3954.66	3987.94	3778.7	3266.81
	3533.52	3377.01	3723.07	3887.33	3591.12	3422.89	4319.62	3660.55	3590.15	4128.96	3897.97	3426.19	3153.18	3677.15	3542.46	3749.95	3826.36	3624.44	2911.87	3368.29	3137.33	3103.94	3923.94	4143.4	3580.83	2969.89	2963.59	3627.38	3808.21	3864.49	3655.87	3692.51	2950.29	3668.79	4015.47	3898.96	3938.95	3342.52	2823.77	3957.45	3639.77	3440.55	3969.45	2892.34	3953.64	3948.04	3983.29	3773.89	3261.72
	3528.7	3370.58	3716.09	3878.79	3584.37	3416.91	4309.6	3656.07	3583.66	4120.5	3890.04	3420.85	3148.55	3672.04	3537.73	3744.92	3819.69	3617.57	2908.07	3363.84	3132.72	3100.18	3919.7	4137.45	3574.94	2965.65	2960.26	3624.17	3803.21	3857.9	3651.08	3687.26	2947.25	3662.76	4012.2	3895.22	3934.04	3337.81	2820.19	3952.82	3633.81	3436.09	3964.99	2888.87	3948.08	3941.45	3978.66	3769.1	3256.66
	3523.9	3364.19	3709.14	3870.29	3577.65	3410.95	4299.63	3651.6	3577.2	4112.06	3882.15	3415.53	3143.93	3666.96	3533.02	3739.91	3813.04	3610.71	2904.28	3359.4	3128.12	3096.43	3915.46	4131.51	3569.06	2961.43	2956.94	3620.98	3798.23	3851.32	3646.31	3682.02	2944.22	3656.75	4008.94	3891.49	3929.16	3333.11	2816.61	3948.22	3627.87	3431.64	3960.55	2885.42	3942.55	3934.88	3974.07	3764.33	3251.62
	3519.11	3357.82	3702.22	3861.83	3570.95	3405.02	4289.7	3647.16	3570.76	4103.65	3874.28	3410.23	3139.32	3661.89	3528.33	3734.91	3806.41	3603.89	2900.5	3354.98	3123.54	3092.7	3911.24	4125.6	3563.21	2957.22	2953.63	3617.81	3793.28	3844.77	3641.57	3676.81	2941.21	3650.76	4005.69	3887.78	3924.3	3328.42	2813.05	3943.64	3621.95	3427.21	3956.12	2881.99	3937.04	3928.33	3969.5	3759.59	3246.6
	3514.34	3351.49	3695.33	3853.42	3564.27	3399.1	4279.81	3642.73	3564.36	4095.27	3866.43	3404.93	3134.73	3656.85	3523.66	3729.92	3799.81	3597.09	2896.73	3350.58	3118.98	3088.99	3907.03	4119.7	3557.38	2953.03	2950.33	3614.65	3788.35	3838.23	3636.85	3671.61	2938.2	3644.8	4002.46	3884.08	3919.46	3323.76	2809.51	3939.07	3616.05	3422.79	3951.71	2878.57	3931.55	3921.81	3964.96	3754.87	3241.62
	3509.58	3345.19	3688.48	3845.05	3557.62	3393.21	4269.97	3638.32	3557.98	4086.92	3858.62	3399.65	3130.15	3651.83	3519.01	3724.94	3793.22	3590.32	2892.96	3346.2	3114.44	3085.3	3902.84	4113.82	3551.57	2948.85	2947.03	3611.51	3783.45	3831.72	3632.15	3666.42	2935.21	3638.87	3999.24	3880.39	3914.64	3319.11	2805.98	3934.53	3610.17	3418.4	3947.32	2875.17	3926.08	3915.32	3960.45	3750.17	3236.65
	3504.84	3338.93	3681.65	3836.72	3550.99	3387.35	4260.17	3633.92	3551.64	4078.6	3850.83	3394.37	3125.58	3646.84	3514.39	3719.97	3786.66	3583.57	2889.21	3341.84	3109.92	3081.61	3898.66	4107.96	3545.79	2944.68	2943.75	3608.38	3778.57	3825.22	3627.48	3661.26	2932.23	3632.96	3996.04	3876.72	3909.85	3314.48	2802.46	3930.01	3604.31	3414.02	3942.94	2871.78	3920.63	3908.84	3955.97	3745.49	3231.72
	3500.11	3332.69	3674.86	3828.43	3544.39	3381.5	4250.42	3629.54	3545.32	4070.31	3843.07	3389.11	3121.03	3641.87	3509.78	3715.01	3780.11	3576.85	2885.46	3337.5	3105.41	3077.95	3894.49	4102.12	3540.02	2940.53	2940.48	3605.28	3773.71	3818.74	3622.83	3656.11	2929.26	3627.08	3992.85	3873.06	3905.08	3309.86	2798.96	3925.51	3598.48	3409.66	3938.57	2868.41	3915.21	3902.39	3951.52	3740.83	3226.81
	3495.39	3326.48	3668.1	3820.18	3537.8	3375.68	4240.7	3625.18	3539.03	4062.05	3835.33	3383.87	3116.49	3636.92	3505.2	3710.06	3773.59	3570.16	2881.72	3333.17	3100.93	3074.3	3890.33	4096.3	3534.27	2936.4	2937.21	3602.18	3768.88	3812.29	3618.2	3650.98	2926.3	3621.22	3989.67	3869.42	3900.33	3305.26	2795.47	3921.03	3592.66	3405.31	3934.23	2865.06	3909.8	3895.97	3947.09	3736.19	3221.92
	3490.69	3320.31	3661.37	3811.98	3531.24	3369.88	4231.03	3620.83	3532.77	4053.81	3827.62	3378.63	3111.97	3631.99	3500.64	3705.12	3767.08	3563.49	2877.99	3328.87	3096.46	3070.67	3886.19	4090.5	3528.55	2932.28	2933.96	3599.11	3764.07	3805.85	3613.6	3645.86	2923.35	3615.39	3986.51	3865.79	3895.6	3300.68	2792	3916.58	3586.86	3400.99	3929.89	2861.72	3904.42	3889.57	3942.69	3731.58	3217.06
	3486.01	3314.17	3654.66	3803.82	3524.71	3364.1	4221.4	3616.51	3526.54	4045.61	3819.94	3373.41	3107.46	3627.09	3496.11	3700.19	3760.6	3556.84	2874.27	3324.58	3092.01	3067.05	3882.06	4084.72	3522.84	2928.17	2930.71	3596.05	3759.28	3799.44	3609.02	3640.76	2920.41	3609.58	3983.36	3862.17	3890.9	3296.11	2788.54	3912.14	3581.09	3396.68	3925.58	2858.4	3899.06	3883.19	3938.32	3726.98	3212.23
	3481.33	3308.05	3647.99	3795.7	3518.19	3358.34	4211.81	3612.19	3520.33	4037.43	3812.28	3368.2	3102.96	3622.21	3491.59	3695.27	3754.13	3550.23	2870.56	3320.31	3087.58	3063.44	3877.94	4078.95	3517.16	2924.08	2927.47	3593	3754.52	3793.04	3604.47	3635.68	2917.49	3603.8	3980.22	3858.57	3886.22	3291.56	2785.1	3907.72	3575.33	3392.38	3921.28	2855.1	3893.71	3876.84	3933.98	3722.41	3207.42
	3476.67	3301.97	3641.35	3787.62	3511.7	3352.61	4202.27	3607.9	3514.15	4029.28	3804.65	3363	3098.48	3617.35	3487.09	3690.36	3747.69	3543.63	2866.86	3316.05	3083.17	3059.86	3873.83	4073.2	3511.5	2920.01	2924.24	3589.97	3749.78	3786.67	3599.94	3630.61	2914.58	3598.05	3977.1	3854.98	3881.56	3287.03	2781.67	3903.33	3569.6	3388.11	3916.99	2851.81	3888.39	3870.51	3929.66	3717.85	3202.63
	3472.03	3295.91	3634.74	3779.58	3505.23	3346.9	4192.77	3603.62	3508	4021.16	3797.05	3357.82	3094.01	3612.51	3482.62	3685.47	3741.27	3537.07	2863.16	3311.82	3078.77	3056.28	3869.73	4067.47	3505.86	2915.94	2921.02	3586.96	3745.06	3780.31	3595.43	3625.57	2911.67	3592.31	3973.99	3851.4	3876.92	3282.51	2778.25	3898.95	3563.88	3383.85	3912.72	2848.54	3883.09	3864.21	3925.37	3713.32	3197.88
	3467.4	3289.89	3628.16	3771.58	3498.79	3341.21	4183.31	3599.35	3501.88	4013.07	3789.48	3352.65	3089.55	3607.69	3478.17	3680.58	3734.86	3530.53	2859.48	3307.6	3074.39	3052.73	3865.65	4061.76	3500.24	2911.9	2917.81	3583.96	3740.36	3773.97	3590.94	3620.53	2908.78	3586.61	3970.9	3847.84	3872.31	3278.01	2774.85	3894.6	3558.19	3379.61	3908.47	2845.29	3877.81	3857.92	3921.11	3708.81	3193.14
	3462.78	3283.9	3621.6	3763.63	3492.36	3335.54	4173.89	3595.11	3495.79	4005	3781.93	3347.49	3085.11	3602.9	3473.74	3675.7	3728.48	3524.01	2855.8	3303.4	3070.03	3049.18	3861.58	4056.07	3494.64	2907.86	2914.61	3580.98	3735.69	3767.65	3586.48	3615.52	2905.9	3580.93	3967.82	3844.29	3867.71	3273.52	2771.46	3890.26	3552.52	3375.38	3904.23	2842.05	3872.55	3851.67	3916.87	3704.32	3188.43
	3458.17	3277.93	3615.08	3755.71	3485.96	3329.89	4164.51	3590.87	3489.72	3996.97	3774.41	3342.34	3080.68	3598.13	3469.33	3670.84	3722.12	3517.52	2852.13	3299.21	3065.69	3045.65	3857.52	4050.4	3489.06	2903.85	2911.41	3578.01	3731.05	3761.36	3582.04	3610.52	2903.03	3575.27	3964.74	3840.75	3863.14	3269.05	2768.09	3885.95	3546.86	3371.17	3900	2838.83	3867.31	3845.43	3912.66	3699.85	3183.75
	3453.58	3272	3608.59	3747.83	3479.59	3324.27	4155.17	3586.66	3483.68	3988.96	3766.91	3337.21	3076.26	3593.38	3464.94	3665.98	3715.78	3511.06	2848.47	3295.05	3061.37	3042.14	3853.47	4044.74	3483.5	2899.84	2908.23	3575.06	3726.42	3755.08	3577.62	3605.54	2900.18	3569.64	3961.69	3837.23	3858.59	3264.6	2764.73	3881.65	3541.23	3366.98	3895.79	2835.62	3862.08	3839.22	3908.48	3695.41	3179.1
	3449	3266.09	3602.12	3740	3473.23	3318.66	4145.87	3582.46	3477.67	3980.98	3759.44	3332.09	3071.86	3588.65	3460.57	3661.14	3709.46	3504.62	2844.82	3290.9	3057.06	3038.64	3849.44	4039.11	3477.96	2895.85	2905.05	3572.12	3721.82	3748.82	3573.23	3600.58	2897.33	3564.03	3958.64	3833.71	3854.07	3260.17	2761.39	3877.38	3535.62	3362.81	3891.6	2832.43	3856.88	3833.04	3904.32	3690.98	3174.46
	3444.44	3260.22	3595.69	3732.2	3466.9	3313.08	4136.62	3578.27	3471.68	3973.03	3752	3326.98	3067.47	3583.94	3456.22	3656.3	3703.16	3498.21	2841.18	3286.77	3052.78	3035.16	3845.41	4033.49	3472.45	2891.88	2901.88	3569.2	3717.24	3742.57	3568.85	3595.63	2894.49	3558.44	3955.61	3830.22	3849.56	3255.75	2758.06	3873.12	3530.03	3358.65	3887.42	2829.26	3851.7	3826.87	3900.19	3686.57	3169.86
	3439.89	3254.37	3589.28	3724.44	3460.59	3307.52	4127.4	3574.1	3465.72	3965.11	3744.58	3321.88	3063.1	3579.25	3451.89	3651.48	3696.88	3491.82	2837.55	3282.65	3048.51	3031.69	3841.4	4027.89	3466.95	2887.92	2898.72	3566.29	3712.69	3736.35	3564.5	3590.7	2891.67	3552.88	3952.59	3826.73	3845.08	3251.35	2754.74	3868.89	3524.46	3354.5	3883.26	2826.1	3846.53	3820.74	3896.09	3682.19	3165.28
	3435.35	3248.55	3582.9	3716.73	3454.3	3301.98	4118.23	3569.95	3459.79	3957.22	3737.19	3316.8	3058.74	3574.58	3447.58	3646.67	3690.62	3485.45	2833.93	3278.55	3044.25	3028.23	3837.4	4022.31	3461.48	2883.97	2895.57	3563.4	3708.15	3730.15	3560.18	3585.79	2888.85	3547.35	3949.58	3823.26	3840.62	3246.96	2751.44	3864.68	3518.91	3350.38	3879.11	2822.95	3841.39	3814.62	3892.01	3677.82	3160.72
	3430.82	3242.76	3576.55	3709.05	3448.04	3296.46	4109.1	3565.8	3453.88	3949.36	3729.83	3311.73	3054.39	3569.93	3443.3	3641.87	3684.38	3479.11	2830.32	3274.47	3040.02	3024.79	3833.41	4016.74	3456.03	2880.04	2892.43	3560.52	3703.65	3723.97	3555.87	3580.89	2886.05	3541.84	3946.58	3819.8	3836.18	3242.59	2748.16	3860.48	3513.39	3346.26	3874.97	2819.83	3836.26	3808.53	3887.95	3673.47	3156.19
	3426.31	3237	3570.23	3701.41	3441.79	3290.97	4100	3561.68	3448	3941.52	3722.49	3306.68	3050.06	3565.3	3439.03	3637.08	3678.16	3472.8	2826.71	3270.41	3035.8	3021.36	3829.43	4011.19	3450.6	2876.13	2889.3	3557.65	3699.16	3717.8	3551.59	3576.01	2883.26	3536.35	3943.6	3816.35	3831.76	3238.24	2744.88	3856.31	3507.88	3342.17	3870.85	2816.71	3831.15	3802.46	3883.93	3669.15	3151.68
	3421.81	3231.27	3563.94	3693.81	3435.57	3285.49	4090.95	3557.57	3442.15	3933.71	3715.18	3301.63	3045.74	3560.7	3434.79	3632.3	3671.96	3466.51	2823.12	3266.36	3031.6	3017.95	3825.46	4005.67	3445.18	2872.22	2886.18	3554.8	3694.69	3711.65	3547.33	3571.14	2880.47	3530.89	3940.62	3812.91	3827.37	3233.9	2741.63	3852.15	3502.39	3338.09	3866.75	2813.62	3826.06	3796.41	3879.92	3664.85	3147.2
	3417.32	3225.57	3557.67	3686.25	3429.37	3280.04	4081.94	3553.47	3436.32	3925.93	3707.9	3296.6	3041.44	3556.11	3430.56	3627.53	3665.79	3460.25	2819.54	3262.33	3027.42	3014.55	3821.5	4000.15	3439.79	2868.34	2883.06	3551.97	3690.25	3705.52	3543.09	3566.3	2877.7	3525.45	3937.66	3809.49	3823	3229.58	2738.38	3848.01	3496.92	3334.03	3862.66	2810.54	3820.99	3790.39	3875.95	3660.56	3142.74
	3412.85	3219.89	3551.43	3678.73	3423.2	3274.6	4072.97	3549.39	3430.52	3918.18	3700.64	3291.59	3037.14	3551.54	3426.36	3622.77	3659.63	3454.01	2815.96	3258.31	3023.26	3011.17	3817.56	3994.66	3434.42	2864.46	2879.96	3549.14	3685.83	3699.41	3538.87	3561.47	2874.94	3520.03	3934.71	3806.08	3818.65	3225.28	2735.15	3843.9	3491.48	3329.98	3858.59	2807.47	3815.94	3784.39	3871.99	3656.3	3138.31
	3408.38	3214.24	3545.23	3671.24	3417.04	3269.19	4064.03	3545.32	3424.75	3910.45	3693.41	3286.58	3032.87	3546.99	3422.17	3618.02	3653.49	3447.79	2812.4	3254.31	3019.11	3007.8	3813.62	3989.19	3429.08	2860.61	2876.86	3546.33	3681.44	3693.32	3534.68	3556.65	2872.19	3514.64	3931.77	3802.68	3814.32	3220.99	2731.94	3839.8	3486.05	3325.95	3854.53	2804.42	3810.9	3778.42	3868.07	3652.05	3133.91
	3403.93	3208.62	3539.04	3663.8	3410.91	3263.8	4055.14	3541.27	3419	3902.76	3686.21	3281.59	3028.6	3542.47	3418	3613.28	3647.38	3441.6	2808.84	3250.33	3014.98	3004.44	3809.69	3983.73	3423.75	2856.76	2873.77	3543.54	3677.06	3687.25	3530.51	3551.86	2869.45	3509.27	3928.85	3799.29	3810.01	3216.72	2728.74	3835.72	3480.65	3321.93	3850.48	2801.39	3805.88	3772.47	3864.16	3647.83	3129.52
	3399.49	3203.03	3532.89	3656.39	3404.8	3258.43	4046.28	3537.23	3413.27	3895.09	3679.03	3276.62	3024.35	3537.96	3413.86	3608.55	3641.28	3435.44	2805.29	3246.36	3010.87	3001.09	3805.78	3978.29	3418.44	2852.93	2870.69	3540.76	3672.71	3681.2	3526.36	3547.08	2866.72	3503.93	3925.93	3795.92	3805.72	3212.47	2725.55	3831.66	3475.27	3317.93	3846.45	2798.37	3800.89	3766.54	3860.28	3643.62	3125.17
	3395.07	3197.47	3526.76	3649.02	3398.71	3253.08	4037.47	3533.2	3407.57	3887.45	3671.88	3271.65	3020.12	3533.47	3409.73	3603.84	3635.2	3429.3	2801.76	3242.41	3006.77	2997.76	3801.87	3972.86	3413.16	2849.12	2867.62	3537.99	3668.38	3675.16	3522.23	3542.31	2864	3498.6	3923.02	3792.56	3801.46	3208.23	2722.38	3827.62	3469.91	3313.94	3842.43	2795.36	3795.9	3760.63	3856.43	3639.44	3120.83
	3390.66	3191.93	3520.66	3641.69	3392.64	3247.75	4028.69	3529.19	3401.9	3879.84	3664.75	3266.7	3015.89	3528.99	3405.63	3599.13	3629.15	3423.18	2798.23	3238.48	3002.7	2994.45	3797.98	3967.46	3407.89	2845.32	2864.55	3535.23	3664.08	3669.14	3518.12	3537.57	2861.29	3493.31	3920.13	3789.21	3797.21	3204.01	2719.22	3823.6	3464.56	3309.97	3838.43	2792.38	3790.94	3754.75	3852.6	3635.28	3116.53
	3386.25	3186.42	3514.59	3634.4	3386.6	3242.44	4019.95	3525.2	3396.25	3872.26	3657.65	3261.76	3011.68	3524.54	3401.54	3594.44	3623.11	3417.09	2794.72	3234.56	2998.64	2991.14	3794.09	3962.07	3402.65	2841.53	2861.5	3532.49	3659.79	3663.14	3514.03	3532.84	2858.59	3488.03	3917.24	3785.87	3792.99	3199.8	2716.08	3819.6	3459.24	3306.01	3834.45	2789.4	3785.99	3748.89	3848.8	3631.13	3112.24
	3381.86	3180.93	3508.55	3627.14	3380.57	3237.15	4011.25	3521.21	3390.63	3864.7	3650.58	3256.84	3007.49	3520.11	3397.48	3589.76	3617.1	3411.02	2791.21	3230.66	2994.59	2987.85	3790.22	3956.7	3397.43	2837.76	2858.45	3529.76	3655.53	3657.16	3509.97	3528.12	2855.9	3482.78	3914.37	3782.54	3788.79	3195.62	2712.95	3815.61	3453.94	3302.07	3830.47	2786.44	3781.06	3743.06	3845.02	3627.01	3107.99
	3377.49	3175.48	3502.53	3619.92	3374.57	3231.88	4002.59	3517.24	3385.03	3857.17	3643.53	3251.93	3003.31	3515.69	3393.43	3585.08	3611.11	3404.98	2787.71	3226.77	2990.57	2984.57	3786.36	3951.35	3392.22	2834	2855.42	3527.05	3651.29	3651.19	3505.93	3523.43	2853.22	3477.55	3911.5	3779.22	3784.62	3191.45	2709.83	3811.65	3448.66	3298.14	3826.52	2783.5	3776.15	3737.24	3841.26	3622.9	3103.75
	3373.12	3170.05	3496.53	3612.74	3368.59	3226.63	3993.97	3513.28	3379.46	3849.67	3636.51	3247.03	2999.14	3511.3	3389.4	3580.42	3605.13	3398.96	2784.23	3222.9	2986.56	2981.31	3782.5	3946.01	3387.04	2830.26	2852.39	3524.34	3647.07	3645.25	3501.91	3518.75	2850.55	3472.34	3908.65	3775.92	3780.46	3187.29	2706.73	3807.7	3443.41	3294.23	3822.57	2780.57	3771.25	3731.45	3837.53	3618.82	3099.55
	3368.77	3164.65	3490.57	3605.59	3362.63	3221.4	3985.38	3509.34	3373.91	3842.2	3629.52	3242.15	2994.99	3506.92	3385.4	3575.77	3599.18	3392.97	2780.75	3219.04	2982.57	2978.06	3778.66	3940.69	3381.88	2826.53	2849.37	3521.65	3642.88	3639.32	3497.91	3514.08	2847.89	3467.16	3905.8	3772.63	3776.33	3183.15	2703.64	3803.78	3438.17	3290.34	3818.64	2777.66	3766.37	3725.69	3833.82	3614.75	3095.36
	3364.43	3159.27	3484.63	3598.49	3356.7	3216.2	3976.84	3505.41	3368.39	3834.75	3622.55	3237.28	2990.85	3502.56	3381.41	3571.13	3593.25	3387	2777.28	3215.2	2978.59	2974.82	3774.82	3935.39	3376.74	2822.82	2846.36	3518.97	3638.7	3633.41	3493.93	3509.44	2845.24	3462	3902.97	3769.35	3772.21	3179.03	2700.57	3799.87	3432.95	3286.45	3814.73	2774.76	3761.51	3719.94	3830.13	3610.71	3091.2
	3360.1	3153.92	3478.72	3591.42	3350.78	3211.01	3968.33	3501.49	3362.89	3827.34	3615.61	3232.42	2986.72	3498.22	3377.44	3566.5	3587.33	3381.05	2773.83	3211.37	2974.63	2971.59	3771	3930.11	3371.62	2819.12	2843.35	3516.31	3634.55	3627.51	3489.97	3504.81	2842.6	3456.86	3900.15	3766.08	3768.12	3174.92	2697.51	3795.98	3427.76	3282.59	3810.83	2771.88	3756.66	3714.22	3826.47	3606.68	3087.07
	3355.78	3148.59	3472.83	3584.38	3344.89	3205.84	3959.86	3497.59	3357.41	3819.95	3608.69	3227.58	2982.61	3493.89	3373.49	3561.89	3581.44	3375.13	2770.38	3207.56	2970.69	2968.38	3767.18	3924.84	3366.53	2815.43	2840.36	3513.66	3630.42	3621.64	3486.03	3500.19	2839.97	3451.75	3897.33	3762.82	3764.05	3170.84	2694.47	3792.1	3422.58	3278.73	3806.94	2769.01	3751.83	3708.52	3822.83	3602.67	3082.96
	3351.47	3143.3	3466.97	3577.38	3339.01	3200.69	3951.43	3493.7	3351.96	3812.59	3601.8	3222.75	2978.51	3489.58	3369.56	3557.28	3575.57	3369.23	2766.95	3203.77	2966.77	2965.18	3763.37	3919.59	3361.45	2811.76	2837.37	3511.02	3626.31	3615.78	3482.12	3495.6	2837.35	3446.65	3894.53	3759.58	3760	3166.76	2691.44	3788.25	3417.43	3274.9	3803.07	2766.16	3747.02	3702.85	3819.21	3598.68	3078.87
	3347.17	3138.02	3461.14	3570.42	3333.16	3195.56	3943.03	3489.82	3346.54	3805.25	3594.94	3217.94	2974.43	3485.29	3365.64	3552.68	3569.72	3363.35	2763.52	3199.99	2962.86	2961.99	3759.58	3914.36	3356.39	2808.11	2834.39	3508.39	3622.23	3609.94	3478.22	3491.02	2834.74	3441.58	3891.73	3756.34	3755.97	3162.71	2688.43	3784.42	3412.29	3271.07	3799.21	2763.32	3742.22	3697.2	3815.62	3594.72	3074.81
	3342.89	3132.78	3455.33	3563.49	3327.33	3190.46	3934.67	3485.95	3341.13	3797.95	3588.1	3213.14	2970.36	3481.02	3361.75	3548.1	3563.89	3357.5	2760.1	3196.22	2958.97	2958.81	3755.79	3909.14	3351.36	2804.46	2831.42	3505.77	3618.16	3604.12	3474.35	3486.45	2832.14	3436.53	3888.94	3753.12	3751.97	3158.67	2685.42	3780.6	3407.18	3267.26	3795.37	2760.5	3737.43	3691.57	3812.05	3590.77	3070.78
	3338.61	3127.56	3449.54	3556.6	3321.52	3185.37	3926.35	3482.09	3335.75	3790.67	3581.29	3208.35	2966.3	3476.77	3357.88	3543.53	3558.08	3351.67	2756.7	3192.47	2955.1	2955.65	3752.01	3903.94	3346.34	2800.84	2828.46	3503.17	3614.12	3598.31	3470.49	3481.9	2829.55	3431.51	3886.17	3749.9	3747.98	3154.64	2682.44	3776.8	3402.09	3263.47	3791.54	2757.69	3732.67	3685.96	3808.5	3586.84	3066.76
	3334.35	3122.36	3443.79	3549.75	3315.73	3180.3	3918.07	3478.25	3330.4	3783.42	3574.5	3203.57	2962.26	3472.53	3354.02	3538.96	3552.29	3345.87	2753.3	3188.73	2951.24	2952.5	3748.24	3898.76	3341.35	2797.22	2825.51	3500.58	3610.1	3592.52	3466.66	3477.37	2826.97	3426.5	3883.4	3746.7	3744.02	3150.64	2679.47	3773.02	3397.02	3259.68	3787.72	2754.89	3727.92	3680.38	3804.98	3582.93	3062.78
	3330.1	3117.19	3438.05	3542.93	3309.96	3175.25	3909.82	3474.42	3325.07	3776.19	3567.74	3198.82	2958.23	3468.31	3350.19	3534.41	3546.52	3340.09	2749.92	3185.01	2947.4	2949.36	3744.48	3893.6	3336.38	2793.62	2822.56	3498	3606.1	3586.75	3462.85	3472.86	2824.4	3421.52	3880.64	3743.51	3740.08	3146.65	2676.51	3769.25	3391.97	3255.92	3783.92	2752.11	3723.18	3674.82	3801.48	3579.03	3058.81
	3325.86	3112.05	3432.35	3536.15	3304.22	3170.22	3901.61	3470.61	3319.76	3769	3561.01	3194.07	2954.21	3464.1	3346.37	3529.87	3540.77	3334.34	2746.55	3181.31	2943.57	2946.23	3740.73	3888.45	3331.42	2790.04	2819.63	3495.43	3602.13	3581	3459.06	3468.36	2821.84	3416.56	3877.89	3740.33	3736.16	3142.68	2673.56	3765.51	3386.94	3252.16	3780.13	2749.35	3718.46	3669.28	3798	3575.16	3054.87
	3321.63	3106.93	3426.67	3529.4	3298.49	3165.21	3893.44	3466.8	3314.48	3761.83	3554.3	3189.34	2950.21	3459.92	3342.57	3525.34	3535.04	3328.6	2743.18	3177.62	2939.77	2943.12	3736.99	3883.32	3326.49	2786.47	2816.7	3492.87	3598.17	3575.26	3455.29	3463.88	2819.28	3411.63	3875.15	3737.16	3732.26	3138.72	2670.63	3761.78	3381.93	3248.42	3776.35	2746.6	3713.75	3663.76	3794.54	3571.31	3050.96
	3317.41	3101.83	3421.01	3522.69	3292.79	3160.21	3885.3	3463.01	3309.22	3754.68	3547.62	3184.62	2946.22	3455.75	3338.79	3520.82	3529.33	3322.89	2739.83	3173.94	2935.98	2940.01	3733.25	3878.2	3321.58	2782.91	2813.78	3490.32	3594.24	3569.54	3451.53	3459.42	2816.74	3406.71	3872.42	3734	3728.38	3134.78	2667.72	3758.07	3376.95	3244.7	3772.59	2743.86	3709.06	3658.27	3791.11	3567.47	3047.07
	3313.2	3096.77	3415.38	3516.01	3287.1	3155.24	3877.2	3459.22	3303.98	3747.57	3540.96	3179.92	2942.25	3451.59	3335.03	3516.32	3523.64	3317.21	2736.49	3170.27	2932.2	2936.92	3729.53	3873.1	3316.69	2779.37	2810.87	3487.79	3590.32	3563.83	3447.8	3454.97	2814.21	3401.82	3869.69	3730.86	3724.52	3130.85	2664.82	3754.38	3371.98	3240.98	3768.85	2741.14	3704.39	3652.8	3787.69	3563.66	3043.2
	3309	3091.72	3409.77	3509.36	3281.44	3150.29	3869.14	3455.45	3298.77	3740.48	3534.33	3175.23	2938.29	3447.45	3331.28	3511.82	3517.97	3311.55	2733.16	3166.63	2928.44	2933.84	3725.81	3868.02	3311.82	2775.84	2807.96	3485.27	3586.43	3558.15	3444.09	3450.54	2811.68	3396.94	3866.97	3727.72	3720.69	3126.95	2661.93	3750.7	3367.04	3237.28	3765.11	2738.43	3699.72	3647.35	3784.3	3559.86	3039.36
	3304.82	3086.7	3404.19	3502.76	3275.8	3145.35	3861.11	3451.69	3293.57	3733.42	3527.73	3170.55	2934.35	3443.33	3327.56	3507.34	3512.33	3305.91	2729.84	3162.99	2924.7	2930.77	3722.1	3862.95	3306.98	2772.33	2805.07	3482.75	3582.56	3552.48	3440.4	3446.12	2809.17	3392.09	3864.27	3724.59	3716.87	3123.06	2659.06	3747.04	3362.11	3233.6	3761.39	2735.74	3695.08	3641.92	3780.93	3556.08	3035.54
	3300.64	3081.71	3398.63	3496.18	3270.17	3140.44	3853.12	3447.95	3288.41	3726.39	3521.15	3165.89	2930.41	3439.22	3323.85	3502.86	3506.7	3300.29	2726.53	3159.37	2920.98	2927.72	3718.4	3857.9	3302.15	2768.83	2802.18	3480.25	3578.72	3546.82	3436.73	3441.72	2806.66	3387.27	3861.57	3721.48	3713.08	3119.18	2656.2	3743.4	3357.21	3229.93	3757.69	2733.06	3690.45	3636.52	3777.58	3552.32	3031.75
	3296.47	3076.73	3393.1	3489.64	3264.57	3135.54	3845.16	3444.21	3283.26	3719.38	3514.59	3161.24	2926.5	3435.13	3320.16	3498.4	3501.09	3294.7	2723.23	3155.76	2917.27	2924.67	3714.71	3852.87	3297.34	2765.35	2799.31	3477.76	3574.89	3541.18	3433.08	3437.34	2804.16	3382.46	3858.87	3718.37	3709.31	3115.32	2653.35	3739.78	3352.33	3226.27	3754	2730.39	3685.83	3631.14	3774.26	3548.58	3027.98
	3292.32	3071.79	3387.59	3483.14	3258.99	3130.67	3837.24	3440.49	3278.14	3712.41	3508.07	3156.61	2922.59	3431.06	3316.49	3493.95	3495.51	3289.13	2719.94	3152.17	2913.58	2921.64	3711.02	3847.85	3292.56	2761.88	2796.44	3475.28	3571.09	3535.56	3429.46	3432.98	2801.67	3377.67	3856.19	3715.27	3705.56	3111.48	2650.52	3736.17	3347.46	3222.62	3750.32	2727.74	3681.22	3625.78	3770.95	3544.86	3024.24
	3288.17	3066.86	3382.1	3476.67	3253.43	3125.81	3829.36	3436.77	3273.04	3705.46	3501.56	3151.99	2918.7	3427	3312.84	3489.51	3489.94	3283.58	2716.66	3148.59	2909.9	2918.62	3707.35	3842.85	3287.79	2758.42	2793.57	3472.81	3567.3	3529.96	3425.85	3428.63	2799.19	3372.91	3853.51	3712.19	3701.83	3107.66	2647.71	3732.59	3342.62	3218.99	3746.65	2725.11	3676.63	3620.44	3767.67	3541.16	3020.51
	3284.04	3061.96	3376.64	3470.23	3247.89	3120.97	3821.51	3433.07	3267.96	3698.53	3495.09	3147.38	2914.83	3422.95	3309.2	3485.08	3484.39	3278.06	2713.4	3145.03	2906.24	2915.6	3703.68	3837.87	3283.05	2754.98	2790.72	3470.36	3563.54	3524.37	3422.26	3424.29	2796.72	3368.16	3850.84	3709.11	3698.12	3103.85	2644.91	3729.01	3337.8	3215.37	3743	2722.49	3672.06	3615.13	3764.4	3537.47	3016.82
	3279.91	3057.09	3371.2	3463.83	3242.37	3116.15	3813.69	3429.38	3262.9	3691.63	3488.64	3142.79	2910.96	3418.92	3305.58	3480.66	3478.87	3272.56	2710.14	3141.48	2902.6	2912.6	3700.02	3832.9	3278.32	2751.55	2787.87	3467.91	3559.8	3518.8	3418.69	3419.98	2794.26	3363.44	3848.18	3706.05	3694.43	3100.06	2642.12	3725.46	3333.01	3211.76	3739.36	2719.88	3667.5	3609.83	3761.16	3533.8	3013.14
	3275.8	3052.24	3365.79	3457.46	3236.87	3111.35	3805.91	3425.7	3257.87	3684.76	3482.21	3138.22	2907.11	3414.91	3301.98	3476.25	3473.36	3267.08	2706.9	3137.94	2898.97	2909.62	3696.36	3827.95	3273.62	2748.14	2785.04	3465.47	3556.08	3513.25	3415.13	3415.68	2791.81	3358.74	3845.53	3702.99	3690.76	3096.28	2639.35	3721.92	3328.23	3208.17	3735.74	2717.28	3662.95	3604.57	3757.94	3530.16	3009.5
	3271.69	3047.41	3360.4	3451.12	3231.39	3106.56	3798.17	3422.03	3252.86	3677.92	3475.81	3133.66	2903.28	3410.91	3298.4	3471.86	3467.88	3261.63	2703.67	3134.42	2895.36	2906.64	3692.72	3823.01	3268.94	2744.74	2782.21	3463.04	3552.38	3507.71	3411.6	3411.39	2789.36	3354.06	3842.88	3699.95	3687.12	3092.52	2636.59	3718.4	3323.47	3204.59	3732.13	2714.7	3658.41	3599.32	3754.74	3526.53	3005.87
	3267.6	3042.61	3355.03	3444.82	3225.94	3101.8	3790.46	3418.37	3247.87	3671.11	3469.44	3129.11	2899.46	3406.93	3294.84	3467.48	3462.41	3256.2	2700.44	3130.9	2891.76	2903.67	3689.08	3818.1	3264.28	2741.35	2779.39	3460.63	3548.7	3502.19	3408.09	3407.13	2786.93	3349.4	3840.24	3696.91	3683.49	3088.78	2633.84	3714.9	3318.74	3201.02	3728.53	2712.14	3653.89	3594.09	3751.56	3522.91	3002.27
	3263.51	3037.82	3349.69	3438.55	3220.5	3097.05	3782.78	3414.72	3242.9	3664.32	3463.09	3124.58	2895.65	3402.96	3291.29	3463.1	3456.97	3250.79	2697.23	3127.41	2888.19	2900.71	3685.45	3813.19	3259.64	2737.98	2776.57	3458.22	3545.04	3496.68	3404.6	3402.88	2784.5	3344.76	3837.61	3693.89	3679.89	3085.06	2631.11	3711.41	3314.02	3197.47	3724.95	2709.58	3649.38	3588.89	3748.4	3519.32	2998.69
	3259.44	3033.07	3344.37	3432.31	3215.08	3092.32	3775.14	3411.08	3237.96	3657.55	3456.77	3120.06	2891.86	3399	3287.76	3458.74	3451.54	3245.4	2694.03	3123.92	2884.62	2897.77	3681.83	3808.31	3255.02	2734.62	2773.77	3455.82	3541.41	3491.19	3401.13	3398.64	2782.08	3340.14	3834.98	3690.88	3676.3	3081.35	2628.4	3707.94	3309.33	3193.92	3721.37	2707.05	3644.89	3583.71	3745.26	3515.75	2995.14
	3255.37	3028.33	3339.07	3426.11	3209.68	3087.61	3767.54	3407.45	3233.03	3650.82	3450.47	3115.55	2888.08	3395.07	3284.25	3454.39	3446.14	3240.04	2690.84	3120.45	2881.08	2894.84	3678.22	3803.44	3250.42	2731.28	2770.97	3453.44	3537.79	3485.72	3397.68	3394.43	2779.68	3335.55	3832.36	3687.87	3672.74	3077.65	2625.69	3704.49	3304.65	3190.39	3717.82	2704.52	3640.41	3578.55	3742.14	3512.19	2991.61
	3251.31	3023.62	3333.8	3419.93	3204.3	3082.92	3759.97	3403.83	3228.13	3644.11	3444.2	3111.06	2884.32	3391.14	3280.76	3450.05	3440.75	3234.7	2687.67	3117	2877.54	2891.91	3674.61	3798.58	3245.84	2727.95	2768.18	3451.06	3534.2	3480.26	3394.24	3390.22	2777.28	3330.97	3829.75	3684.87	3669.2	3073.98	2623	3701.05	3300	3186.88	3714.27	2702.01	3635.94	3573.41	3739.04	3508.65	2988.1
	3247.27	3018.94	3328.55	3413.8	3198.95	3078.25	3752.43	3400.23	3223.25	3637.43	3437.95	3106.59	2880.57	3387.23	3277.28	3445.73	3435.39	3229.38	2684.5	3113.55	2874.03	2889	3671.01	3793.74	3241.28	2724.64	2765.4	3448.69	3530.62	3474.82	3390.83	3386.04	2774.88	3326.42	3827.14	3681.89	3665.67	3070.32	2620.33	3697.63	3295.37	3183.37	3710.74	2699.51	3631.48	3568.3	3735.96	3505.13	2984.62
	3243.23	3014.27	3323.32	3407.69	3193.61	3073.6	3744.93	3396.63	3218.39	3630.77	3431.73	3102.13	2876.83	3383.34	3273.82	3441.41	3430.05	3224.08	2681.35	3110.12	2870.53	2886.1	3667.42	3788.92	3236.74	2721.34	2762.63	3446.33	3527.07	3469.4	3387.43	3381.87	2772.5	3321.88	3824.54	3678.91	3662.17	3066.68	2617.67	3694.23	3290.76	3179.88	3707.22	2697.03	3627.04	3563.21	3732.91	3501.63	2981.16
	3239.21	3009.63	3318.12	3401.62	3188.29	3068.96	3737.46	3393.05	3213.56	3624.14	3425.53	3097.68	2873.11	3379.45	3270.38	3437.11	3424.72	3218.81	2678.2	3106.71	2867.05	2883.21	3663.83	3784.12	3232.22	2718.05	2759.87	3443.98	3523.53	3463.99	3384.06	3377.72	2770.12	3317.36	3821.95	3675.95	3658.69	3063.05	2615.02	3690.84	3286.17	3176.4	3703.72	2694.56	3622.61	3558.14	3729.87	3498.14	2977.73
	3235.19	3005.01	3312.94	3395.57	3182.99	3064.35	3730.02	3389.47	3208.74	3617.54	3419.36	3093.25	2869.4	3375.59	3266.95	3432.81	3419.42	3213.56	2675.07	3103.31	2863.58	2880.33	3660.26	3779.33	3227.72	2714.78	2757.11	3441.64	3520.02	3458.6	3380.7	3373.58	2767.76	3312.87	3819.37	3672.99	3655.23	3059.44	2612.39	3687.47	3281.6	3172.93	3700.23	2692.1	3618.19	3553.09	3726.85	3494.67	2974.31
	3231.19	3000.42	3307.78	3389.57	3177.72	3059.75	3722.62	3385.9	3203.95	3610.97	3413.21	3088.84	2865.7	3371.74	3263.54	3428.53	3414.13	3208.33	2671.95	3099.92	2860.13	2877.45	3656.69	3774.56	3223.25	2711.52	2754.36	3439.31	3516.53	3453.22	3377.36	3369.46	2765.4	3308.39	3816.79	3670.04	3651.79	3055.85	2609.78	3684.11	3277.05	3169.48	3696.75	2689.66	3613.78	3548.06	3723.85	3491.22	2970.92
	3227.19	2995.84	3302.64	3383.59	3172.46	3055.17	3715.26	3382.35	3199.18	3604.42	3407.09	3084.44	2862.02	3367.9	3260.15	3424.26	3408.87	3203.13	2668.84	3096.54	2856.69	2874.6	3653.13	3769.8	3218.79	2708.28	2751.62	3436.99	3513.05	3447.86	3374.04	3365.36	2763.05	3303.94	3814.21	3667.11	3648.37	3052.27	2607.17	3680.77	3272.52	3166.03	3693.28	2687.22	3609.39	3543.06	3720.87	3487.79	2967.56
	3223.2	2991.29	3297.53	3377.64	3167.22	3050.61	3707.92	3378.81	3194.42	3597.9	3400.99	3080.05	2858.36	3364.07	3256.78	3420.01	3403.63	3197.94	2665.74	3093.18	2853.27	2871.75	3649.57	3765.06	3214.35	2705.05	2748.89	3434.68	3509.6	3442.52	3370.74	3361.27	2760.71	3299.51	3811.65	3664.18	3644.97	3048.71	2604.58	3677.45	3268.02	3162.6	3689.83	2684.81	3605.01	3538.07	3717.91	3484.38	2964.21
	3219.22	2986.77	3292.44	3371.73	3162.01	3046.07	3700.62	3375.27	3189.69	3591.4	3394.92	3075.68	2854.7	3360.26	3253.42	3415.76	3398.41	3192.78	2662.66	3089.83	2849.86	2868.91	3646.02	3760.34	3209.93	2701.83	2746.17	3432.38	3506.17	3437.2	3367.46	3357.2	2758.38	3295.09	3809.09	3661.26	3641.58	3045.17	2602.01	3674.14	3263.53	3159.18	3686.39	2682.4	3600.64	3533.11	3714.97	3480.98	2960.89
	3215.26	2982.26	3287.37	3365.84	3156.81	3041.54	3693.36	3371.75	3184.98	3584.93	3388.87	3071.32	2851.06	3356.47	3250.08	3411.52	3393.2	3187.64	2659.58	3086.49	2846.48	2866.08	3642.48	3755.63	3205.54	2698.63	2743.45	3430.08	3502.75	3431.89	3364.19	3353.14	2756.05	3290.7	3806.53	3658.35	3638.22	3041.64	2599.44	3670.85	3259.06	3155.77	3682.97	2680.01	3596.28	3528.17	3712.05	3477.6	2957.59
	3211.3	2977.78	3282.32	3359.99	3151.63	3037.04	3686.12	3368.23	3180.3	3578.49	3382.85	3066.98	2847.44	3352.69	3246.75	3407.3	3388.02	3182.53	2656.52	3083.17	2843.1	2863.26	3638.95	3750.94	3201.16	2695.44	2740.75	3427.8	3499.36	3426.6	3360.95	3349.11	2753.73	3286.32	3803.99	3655.45	3634.88	3038.13	2596.9	3667.57	3254.62	3152.38	3679.55	2677.63	3591.93	3523.26	3709.14	3474.24	2954.32
	3207.35	2973.32	3277.3	3354.17	3146.48	3032.55	3678.92	3364.73	3175.63	3572.07	3376.86	3062.66	2843.83	3348.92	3243.44	3403.09	3382.86	3177.43	2653.47	3079.85	2839.74	2860.45	3635.43	3746.27	3196.8	2692.27	2738.05	3425.52	3495.99	3421.32	3357.72	3345.08	2751.42	3281.96	3801.44	3652.56	3631.56	3034.64	2594.36	3664.31	3250.19	3148.99	3676.15	2675.27	3587.6	3518.36	3706.26	3470.89	2951.06
	3203.41	2968.88	3272.29	3348.38	3141.34	3028.09	3671.76	3361.24	3170.98	3565.68	3370.88	3058.35	2840.23	3345.17	3240.15	3398.89	3377.71	3172.36	2650.43	3076.56	2836.4	2857.66	3631.91	3741.61	3192.46	2689.11	2735.36	3423.25	3492.63	3416.07	3354.51	3341.08	2749.12	3277.63	3798.91	3649.68	3628.26	3031.16	2591.84	3661.07	3245.79	3145.62	3672.77	2672.91	3583.28	3513.49	3703.39	3467.57	2947.83
	3199.48	2964.47	3267.31	3342.62	3136.22	3023.64	3664.62	3357.76	3166.36	3559.32	3364.93	3054.05	2836.65	3341.43	3236.87	3394.7	3372.59	3167.31	2647.4	3073.27	2833.07	2854.87	3628.4	3736.97	3188.15	2685.97	2732.68	3420.99	3489.3	3410.83	3351.32	3337.09	2746.83	3273.31	3796.38	3646.81	3624.97	3027.7	2589.34	3657.84	3241.4	3142.26	3669.39	2670.57	3578.96	3508.64	3700.55	3464.26	2944.62
	3195.56	2960.08	3262.35	3336.89	3131.12	3019.21	3657.52	3354.28	3161.75	3552.98	3359.01	3049.77	2833.08	3337.7	3233.61	3390.53	3367.49	3162.28	2644.38	3070	2829.76	2852.09	3624.89	3732.35	3183.85	2682.83	2730	3418.74	3485.98	3405.6	3348.15	3333.11	2744.55	3269.01	3793.85	3643.95	3621.71	3024.26	2586.85	3654.62	3237.04	3138.91	3666.03	2668.25	3574.66	3503.81	3697.72	3460.96	2941.44
	3191.65	2955.71	3257.42	3331.19	3126.05	3014.79	3650.45	3350.82	3157.16	3546.67	3353.11	3045.51	2829.53	3333.99	3230.37	3386.36	3362.4	3157.27	2641.38	3066.74	2826.47	2849.33	3621.39	3727.74	3179.57	2679.72	2727.34	3416.49	3482.69	3400.39	3345	3329.15	2742.27	3264.74	3791.34	3641.09	3618.47	3020.83	2584.37	3651.42	3232.7	3135.57	3662.69	2665.93	3570.38	3499	3694.91	3457.69	2938.27
	3187.75	2951.36	3252.5	3325.53	3120.99	3010.4	3643.42	3347.37	3152.6	3540.38	3347.24	3041.26	2825.99	3330.29	3227.14	3382.21	3357.34	3152.29	2638.39	3063.5	2823.18	2846.57	3617.9	3723.15	3175.31	2676.61	2724.68	3414.26	3479.41	3395.2	3341.86	3325.21	2740	3260.48	3788.82	3638.25	3615.24	3017.42	2581.9	3648.24	3228.37	3132.24	3659.35	2663.63	3566.1	3494.21	3692.12	3454.43	2935.13
	3183.86	2947.03	3247.6	3319.89	3115.95	3006.03	3636.41	3343.92	3148.06	3534.13	3341.39	3037.02	2822.46	3326.6	3223.93	3378.07	3352.3	3147.33	2635.41	3060.26	2819.92	2843.82	3614.42	3718.58	3171.07	2673.52	2722.03	3412.03	3476.15	3390.03	3338.74	3321.29	2737.74	3256.24	3786.32	3635.41	3612.04	3014.03	2579.45	3645.07	3224.07	3128.92	3656.03	2661.34	3561.83	3489.45	3689.35	3451.19	2932.01
	3179.98	2942.73	3242.73	3314.28	3110.93	3001.67	3629.44	3340.49	3143.53	3527.89	3335.56	3032.81	2818.95	3322.93	3220.73	3373.94	3347.27	3142.39	2632.44	3057.04	2816.67	2841.09	3610.94	3714.02	3166.86	2670.45	2719.39	3409.81	3472.91	3384.87	3335.64	3317.38	2735.49	3252.02	3783.82	3632.59	3608.85	3010.65	2577.02	3641.92	3219.79	3125.62	3652.72	2659.07	3557.58	3484.71	3686.6	3447.96	2928.91
	3176.11	2938.45	3237.88	3308.7	3105.94	2997.33	3622.51	3337.07	3139.03	3521.69	3329.76	3028.6	2815.46	3319.27	3217.55	3369.82	3342.27	3137.47	2629.48	3053.84	2813.43	2838.36	3607.47	3709.48	3162.66	2667.39	2716.76	3407.6	3469.69	3379.73	3332.56	3313.48	2733.24	3247.82	3781.32	3629.77	3605.68	3007.29	2574.6	3638.78	3215.52	3122.33	3649.43	2656.8	3553.33	3479.99	3683.86	3444.76	2925.84
	3172.25	2934.19	3233.05	3303.16	3100.96	2993.01	3615.6	3333.65	3134.55	3515.51	3323.99	3024.41	2811.97	3315.63	3214.39	3365.72	3337.29	3132.57	2626.53	3050.64	2810.22	2835.64	3604.01	3704.96	3158.48	2664.34	2714.13	3405.39	3466.49	3374.61	3329.49	3309.61	2731	3243.64	3778.83	3626.96	3602.53	3003.95	2572.19	3635.66	3211.28	3119.04	3646.14	2654.55	3549.1	3475.29	3681.14	3441.56	2922.78
	3168.39	2929.95	3228.24	3297.64	3096	2988.71	3608.73	3330.25	3130.09	3509.35	3318.24	3020.24	2808.5	3312	3211.24	3361.63	3332.32	3127.69	2623.6	3047.46	2807.01	2832.94	3600.56	3700.45	3154.32	2661.3	2711.51	3403.19	3463.31	3369.5	3326.45	3305.74	2728.77	3239.47	3776.34	3624.16	3599.4	3000.62	2569.79	3632.55	3207.06	3115.77	3642.88	2652.31	3544.88	3470.61	3678.44	3438.39	2919.75
	3164.55	2925.74	3223.45	3292.15	3091.06	2984.43	3601.88	3326.86	3125.64	3503.22	3312.51	3016.09	2805.05	3308.38	3208.11	3357.54	3327.38	3122.84	2620.68	3044.29	2803.82	2830.24	3597.11	3695.96	3150.18	2658.29	2708.91	3401	3460.15	3364.41	3323.42	3301.9	2726.55	3235.33	3773.86	3621.37	3596.29	2997.32	2567.41	3629.46	3202.86	3112.51	3639.62	2650.08	3540.66	3465.95	3675.76	3435.23	2916.74
	3160.71	2921.54	3218.68	3286.69	3086.14	2980.16	3595.07	3323.47	3121.22	3497.12	3306.8	3011.94	2801.61	3304.77	3204.99	3353.48	3322.46	3118.01	2617.77	3041.14	2800.65	2827.56	3593.66	3691.49	3146.05	2655.28	2706.31	3398.82	3457	3359.34	3320.41	3298.07	2724.34	3231.2	3771.39	3618.59	3593.2	2994.02	2565.05	3626.38	3198.68	3109.26	3636.37	2647.87	3536.46	3461.32	3673.1	3432.09	2913.75
	3156.89	2917.37	3213.94	3281.26	3081.24	2975.92	3588.3	3320.1	3116.82	3491.04	3301.12	3007.82	2798.18	3301.18	3201.89	3349.42	3317.55	3113.2	2614.87	3038	2797.49	2824.88	3590.23	3687.03	3141.95	2652.29	2703.71	3396.65	3453.88	3354.28	3317.41	3294.26	2722.13	3227.1	3768.92	3615.82	3590.13	2990.75	2562.69	3623.32	3194.52	3106.02	3633.14	2645.66	3532.27	3456.71	3670.45	3428.97	2910.78
	3153.07	2913.22	3209.21	3275.86	3076.36	2971.69	3581.55	3316.74	3112.43	3484.99	3295.47	3003.71	2794.77	3297.6	3198.8	3345.37	3312.67	3108.41	2611.99	3034.87	2794.35	2822.21	3586.8	3682.59	3137.87	2649.31	2701.13	3394.48	3450.77	3349.24	3314.43	3290.46	2719.93	3223.01	3766.45	3613.05	3587.07	2987.49	2560.35	3620.27	3190.38	3102.79	3629.92	2643.47	3528.09	3452.11	3667.82	3425.86	2907.83
	3149.27	2909.09	3204.5	3270.49	3071.5	2967.48	3574.84	3313.38	3108.07	3478.97	3289.84	2999.62	2791.37	3294.04	3195.73	3341.34	3307.8	3103.64	2609.11	3031.75	2791.22	2819.55	3583.38	3678.17	3133.81	2646.35	2698.55	3392.32	3447.68	3344.22	3311.48	3286.68	2717.74	3218.94	3763.99	3610.3	3584.04	2984.25	2558.03	3617.24	3186.26	3099.58	3626.72	2641.29	3523.92	3447.55	3665.21	3422.77	2904.91
	3145.47	2904.98	3199.82	3265.15	3066.66	2963.29	3568.15	3310.04	3103.73	3472.97	3284.23	2995.54	2787.99	3290.49	3192.67	3337.32	3302.96	3098.89	2606.25	3028.64	2788.1	2816.91	3579.96	3673.77	3129.76	2643.39	2695.99	3390.16	3444.61	3339.22	3308.53	3282.91	2715.56	3214.89	3761.54	3607.55	3581.02	2981.02	2555.72	3614.22	3182.16	3096.37	3623.53	2639.13	3519.76	3443	3662.62	3419.7	2902.01
	3141.68	2900.89	3195.15	3259.83	3061.84	2959.12	3561.5	3306.7	3099.41	3467	3278.65	2991.47	2784.62	3286.95	3189.63	3333.31	3298.13	3094.17	2603.4	3025.55	2785.01	2814.27	3576.56	3669.38	3125.74	2640.46	2693.43	3388.02	3441.56	3334.23	3305.61	3279.16	2713.38	3210.85	3759.09	3604.82	3578.02	2977.81	2553.42	3611.22	3178.08	3093.17	3620.35	2636.97	3515.61	3438.47	3660.04	3416.64	2899.12
	3137.9	2896.83	3190.51	3254.55	3057.04	2954.97	3554.88	3303.37	3095.1	3461.05	3273.09	2987.43	2781.27	3283.42	3186.61	3329.31	3293.33	3089.46	2600.56	3022.47	2781.92	2811.64	3573.15	3665.01	3121.73	2637.54	2690.88	3385.88	3438.52	3329.26	3302.7	3275.43	2711.21	3206.84	3756.65	3602.09	3575.04	2974.62	2551.13	3608.23	3174.01	3089.99	3617.18	2634.83	3511.46	3433.97	3657.48	3413.6	2896.26
	3134.13	2892.79	3185.89	3249.29	3052.26	2950.83	3548.29	3300.06	3090.82	3455.13	3267.55	2983.4	2777.93	3279.91	3183.59	3325.33	3288.54	3084.78	2597.74	3019.41	2778.85	2809.02	3569.76	3660.65	3117.75	2634.63	2688.34	3383.74	3435.51	3324.31	3299.81	3271.71	2709.05	3202.84	3754.2	3599.37	3572.08	2971.45	2548.86	3605.25	3169.97	3086.81	3614.02	2632.7	3507.33	3429.48	3654.94	3410.57	2893.42
	3130.37	2888.76	3181.28	3244.06	3047.5	2946.72	3541.73	3296.75	3086.55	3449.23	3262.04	2979.38	2774.6	3276.4	3180.6	3321.36	3283.78	3080.12	2594.93	3016.35	2775.8	2806.41	3566.37	3656.31	3113.78	2631.73	2685.8	3381.62	3432.51	3319.37	3296.94	3268.01	2706.89	3198.86	3751.77	3596.65	3569.13	2968.29	2546.61	3602.29	3165.95	3083.65	3610.88	2630.58	3503.21	3425.02	3652.41	3407.56	2890.6
	3126.62	2884.76	3176.7	3238.86	3042.76	2942.62	3535.21	3293.45	3082.31	3443.36	3256.56	2975.38	2771.29	3272.92	3177.62	3317.4	3279.03	3075.48	2592.13	3013.31	2772.76	2803.81	3562.99	3651.99	3109.83	2628.85	2683.27	3379.5	3429.53	3314.45	3294.08	3264.32	2704.74	3194.9	3749.34	3593.95	3566.2	2965.15	2544.37	3599.34	3161.95	3080.49	3607.75	2628.47	3499.1	3420.58	3649.9	3404.57	2887.8
	3122.88	2880.78	3172.14	3233.69	3038.03	2938.54	3528.71	3290.17	3078.08	3437.52	3251.09	2971.4	2767.99	3269.44	3174.65	3313.45	3274.31	3070.86	2589.34	3010.28	2769.74	2801.22	3559.61	3647.69	3105.9	2625.98	2680.76	3377.38	3426.57	3309.55	3291.24	3260.65	2702.6	3190.96	3746.91	3591.25	3563.3	2962.02	2542.14	3596.41	3157.97	3077.35	3604.64	2626.37	3494.99	3416.16	3647.41	3401.59	2885.03
	3119.15	2876.82	3167.59	3228.55	3033.33	2934.48	3522.25	3286.89	3073.87	3431.7	3245.65	2967.43	2764.71	3265.98	3171.7	3309.51	3269.6	3066.27	2586.56	3007.26	2766.73	2798.64	3556.24	3643.4	3101.99	2623.13	2678.25	3375.27	3423.63	3304.66	3288.41	3257	2700.47	3187.04	3744.49	3588.57	3560.41	2958.91	2539.92	3593.49	3154.01	3074.21	3601.53	2624.29	3490.9	3411.76	3644.93	3398.63	2882.27
	3115.42	2872.88	3163.07	3223.43	3028.64	2930.44	3515.81	3283.62	3069.69	3425.9	3240.24	2963.48	2761.44	3262.53	3168.76	3305.59	3264.91	3061.69	2583.8	3004.26	2763.73	2796.07	3552.88	3639.13	3098.1	2620.29	2675.75	3373.17	3420.7	3299.8	3285.61	3253.36	2698.34	3183.13	3742.07	3585.89	3557.53	2955.82	2537.72	3590.59	3150.07	3071.09	3598.44	2622.22	3486.82	3407.38	3642.48	3395.69	2879.53
	3111.71	2868.97	3158.57	3218.34	3023.98	2926.41	3509.41	3280.36	3065.52	3420.13	3234.84	2959.55	2758.18	3259.09	3165.84	3301.68	3260.24	3057.13	2581.05	3001.27	2760.76	2793.51	3549.52	3634.88	3094.23	2617.47	2673.25	3371.08	3417.79	3294.94	3282.82	3249.74	2696.22	3179.24	3739.66	3583.22	3554.68	2952.75	2535.53	3587.7	3146.15	3067.97	3595.36	2620.15	3482.74	3403.03	3640.03	3392.76	2876.82
	3108	2865.07	3154.08	3213.28	3019.34	2922.41	3503.04	3277.11	3061.37	3414.39	3229.47	2955.63	2754.94	3255.66	3162.93	3297.78	3255.6	3052.6	2578.31	2998.29	2757.79	2790.95	3546.17	3630.65	3090.38	2614.65	2670.77	3368.99	3414.9	3290.11	3280.04	3246.13	2694.11	3175.37	3737.25	3580.56	3551.84	2949.69	2533.36	3584.82	3142.25	3064.87	3592.3	2618.1	3478.67	3398.7	3637.61	3389.85	2874.12
	3104.31	2861.2	3149.62	3208.25	3014.71	2918.42	3496.69	3273.87	3057.24	3408.67	3224.13	2951.73	2751.72	3252.25	3160.04	3293.89	3250.97	3048.09	2575.58	2995.32	2754.84	2788.41	3542.83	3626.43	3086.54	2611.86	2668.29	3366.9	3412.03	3285.3	3277.29	3242.54	2692.01	3171.52	3734.84	3577.9	3549.03	2946.65	2531.2	3581.96	3138.37	3061.77	3589.24	2616.06	3474.62	3394.38	3635.2	3386.95	2871.45
	3100.62	2857.34	3145.17	3203.24	3010.1	2914.45	3490.38	3270.64	3053.13	3402.98	3218.81	2947.84	2748.5	3248.85	3157.16	3290.02	3246.36	3043.6	2572.87	2992.37	2751.91	2785.88	3539.49	3622.23	3082.73	2609.07	2665.82	3364.82	3409.17	3280.5	3274.55	3238.97	2689.91	3167.68	3732.44	3575.26	3546.22	2943.63	2529.05	3579.11	3134.51	3058.69	3586.2	2614.04	3470.57	3390.09	3632.8	3384.07	2868.79
	3096.94	2853.51	3140.75	3198.27	3005.52	2910.5	3484.1	3267.42	3049.03	3397.32	3213.51	2943.97	2745.31	3245.46	3154.29	3286.16	3241.77	3039.12	2570.17	2989.42	2748.99	2783.35	3536.16	3618.04	3078.93	2606.3	2663.36	3362.75	3406.33	3275.71	3271.82	3235.41	2687.82	3163.86	3730.04	3572.62	3543.44	2940.62	2526.92	3576.27	3130.67	3055.61	3583.18	2612.02	3466.53	3385.82	3630.43	3381.2	2866.16
	3093.27	2849.69	3136.34	3193.32	3000.95	2906.57	3477.85	3264.2	3044.96	3391.67	3208.23	2940.12	2742.12	3242.08	3151.44	3282.31	3237.2	3034.67	2567.48	2986.49	2746.08	2780.84	3532.84	3613.88	3075.15	2603.54	2660.91	3360.69	3403.51	3270.95	3269.12	3231.87	2685.73	3160.06	3727.65	3569.99	3540.67	2937.63	2524.8	3573.45	3126.85	3052.55	3580.16	2610.02	3462.5	3381.57	3628.06	3378.35	2863.55
	3089.61	2845.9	3131.96	3188.39	2996.4	2902.65	3471.63	3261	3040.91	3386.06	3202.98	2936.28	2738.96	3238.71	3148.61	3278.47	3232.65	3030.24	2564.8	2983.58	2743.19	2778.33	3529.52	3609.73	3071.39	2600.8	2658.47	3358.62	3400.71	3266.2	3266.43	3228.34	2683.66	3156.28	3725.26	3567.37	3537.93	2934.66	2522.69	3570.64	3123.04	3049.49	3577.16	2608.02	3458.47	3377.35	3625.72	3375.52	2860.95
	3085.96	2842.13	3127.59	3183.49	2991.87	2898.76	3465.43	3257.8	3036.87	3380.47	3197.75	2932.46	2735.8	3235.36	3145.78	3274.64	3228.12	3025.84	2562.14	2980.67	2740.31	2775.83	3526.2	3605.59	3067.65	2598.07	2656.03	3356.57	3397.92	3261.47	3263.75	3224.83	2681.59	3152.51	3722.88	3564.76	3535.2	2931.71	2520.6	3567.85	3119.26	3046.45	3574.17	2606.04	3454.46	3373.14	3623.39	3372.7	2858.38
	3082.32	2838.38	3123.24	3178.62	2987.36	2894.88	3459.27	3254.62	3032.85	3374.9	3192.55	2928.66	2732.66	3232.02	3142.97	3270.83	3223.61	3021.45	2559.49	2977.78	2737.45	2773.34	3522.9	3601.48	3063.93	2595.36	2653.6	3354.52	3395.15	3256.76	3261.09	3221.33	2679.52	3148.76	3720.5	3562.15	3532.48	2928.77	2518.52	3565.07	3115.5	3043.41	3571.19	2604.07	3450.45	3368.95	3621.08	3369.9	2855.83
	3078.68	2834.65	3118.91	3173.78	2982.87	2891.02	3453.14	3251.44	3028.85	3369.36	3187.37	2924.87	2729.54	3228.69	3140.18	3267.03	3219.12	3017.08	2556.85	2974.9	2734.6	2770.86	3519.6	3597.38	3060.22	2592.65	2651.19	3352.47	3392.4	3252.06	3258.45	3217.85	2677.47	3145.03	3718.12	3559.56	3529.79	2925.85	2516.46	3562.3	3111.76	3040.38	3568.22	2602.1	3446.45	3364.79	3618.78	3367.11	2853.29
	3075.06	2830.94	3114.6	3168.96	2978.4	2887.18	3447.04	3248.27	3024.87	3363.85	3182.21	2921.1	2726.43	3225.37	3137.4	3263.24	3214.65	3012.73	2554.23	2972.03	2731.77	2768.39	3516.3	3593.3	3056.54	2589.97	2648.78	3350.43	3389.66	3247.39	3255.82	3214.38	2675.42	3141.32	3715.74	3556.97	3527.11	2922.94	2514.4	3559.55	3108.04	3037.36	3565.27	2600.15	3442.46	3360.65	3616.49	3364.34	2850.78
	3071.44	2827.25	3110.31	3164.17	2973.95	2883.36	3440.97	3245.12	3020.91	3358.36	3177.07	2917.34	2723.33	3222.07	3134.63	3259.47	3210.19	3008.41	2551.61	2969.17	2728.95	2765.93	3513.02	3589.24	3052.87	2587.29	2646.37	3348.4	3386.95	3242.73	3253.21	3210.94	2673.37	3137.62	3713.37	3554.39	3524.44	2920.05	2512.37	3556.81	3104.33	3034.36	3562.33	2598.21	3438.48	3356.53	3614.23	3361.58	2848.29
	3067.83	2823.58	3106.04	3159.41	2969.52	2879.55	3434.92	3241.97	3016.97	3352.89	3171.96	2913.6	2720.25	3218.78	3131.88	3255.71	3205.76	3004.1	2549.01	2966.33	2726.15	2763.48	3509.73	3585.19	3049.23	2584.63	2643.98	3346.37	3384.24	3238.08	3250.62	3207.5	2671.34	3133.94	3711	3551.82	3521.8	2917.18	2510.34	3554.08	3100.65	3031.36	3559.4	2596.29	3434.51	3352.43	3611.97	3358.84	2845.81
	3064.23	2819.93	3101.78	3154.67	2965.1	2875.77	3428.91	3238.83	3013.04	3347.45	3166.87	2909.88	2717.18	3215.49	3129.14	3251.96	3201.35	2999.82	2546.43	2963.49	2723.36	2761.03	3506.46	3581.16	3045.6	2581.98	2641.59	3344.34	3381.56	3233.46	3248.04	3204.09	2669.31	3130.27	3708.64	3549.25	3519.17	2914.33	2508.33	3551.36	3096.98	3028.37	3556.49	2594.37	3430.54	3348.35	3609.74	3356.12	2843.36
	3060.64	2816.3	3097.55	3149.96	2960.71	2872	3422.93	3235.69	3009.13	3342.04	3161.81	2906.18	2714.13	3212.22	3126.41	3248.22	3196.95	2995.55	2543.85	2960.67	2720.58	2758.6	3503.19	3577.15	3041.99	2579.35	2639.22	3342.32	3378.89	3228.85	3245.47	3200.68	2667.28	3126.63	3706.28	3546.69	3516.56	2911.49	2506.33	3548.66	3093.34	3025.39	3553.58	2592.46	3426.59	3344.29	3607.52	3353.41	2840.92
	3057.06	2812.69	3093.33	3145.27	2956.33	2868.25	3416.97	3232.57	3005.24	3336.65	3156.77	2902.49	2711.09	3208.96	3123.7	3244.49	3192.58	2991.31	2541.29	2957.86	2717.82	2756.17	3499.92	3573.15	3038.39	2576.73	2636.85	3340.31	3376.24	3224.26	3242.93	3197.3	2665.26	3123	3703.92	3544.14	3513.97	2908.67	2504.35	3545.97	3089.72	3022.41	3550.69	2590.56	3422.64	3340.25	3605.31	3350.71	2838.51
	3053.49	2809.1	3089.13	3140.61	2951.98	2864.52	3411.05	3229.46	3001.37	3331.28	3151.75	2898.82	2708.07	3205.72	3121	3240.78	3188.22	2987.09	2538.74	2955.07	2715.08	2753.75	3496.66	3569.18	3034.82	2574.12	2634.49	3338.3	3373.6	3219.68	3240.39	3193.93	2663.25	3119.38	3701.57	3541.6	3511.39	2905.87	2502.38	3543.3	3086.11	3019.45	3547.81	2588.68	3418.69	3336.23	3603.12	3348.03	2836.11
	3049.93	2805.53	3084.95	3135.98	2947.64	2860.81	3405.15	3226.35	2997.52	3325.94	3146.75	2895.16	2705.06	3202.48	3118.32	3237.08	3183.89	2982.88	2536.2	2952.28	2712.35	2751.35	3493.41	3565.22	3031.26	2571.53	2632.13	3336.29	3370.99	3215.13	3237.88	3190.57	2661.25	3115.79	3699.22	3539.07	3508.83	2903.08	2500.42	3540.64	3082.53	3016.5	3544.95	2586.8	3414.76	3332.24	3600.94	3345.37	2833.74
	3046.37	2801.98	3080.79	3131.37	2943.32	2857.12	3399.28	3223.26	2993.69	3320.63	3141.77	2891.52	2702.06	3199.26	3115.65	3233.39	3179.57	2978.7	2533.68	2949.51	2709.63	2748.95	3490.17	3561.28	3027.72	2568.95	2629.79	3334.29	3368.38	3210.59	3235.38	3187.23	2659.25	3112.21	3696.87	3536.54	3506.29	2900.32	2498.48	3537.99	3078.96	3013.55	3542.09	2584.94	3410.83	3328.27	3598.78	3342.72	2831.38
	3042.83	2798.45	3076.65	3126.78	2939.02	2853.44	3393.44	3220.17	2989.87	3315.34	3136.82	2887.9	2699.08	3196.05	3112.99	3229.72	3175.27	2974.54	2531.17	2946.75	2706.92	2746.55	3486.93	3557.35	3024.2	2566.39	2627.45	3332.29	3365.8	3206.07	3232.89	3183.91	2657.26	3108.64	3694.53	3534.02	3503.76	2897.56	2496.55	3535.35	3075.41	3010.62	3539.25	2583.08	3406.91	3324.31	3596.63	3340.09	2829.05
	3039.29	2794.94	3072.52	3122.23	2934.74	2849.78	3387.63	3217.09	2986.07	3310.07	3131.9	2884.3	2696.12	3192.84	3110.34	3226.06	3170.99	2970.4	2528.67	2944	2704.23	2744.17	3483.69	3553.44	3020.7	2563.84	2625.12	3330.3	3363.23	3201.56	3230.42	3180.6	2655.28	3105.1	3692.18	3531.51	3501.25	2894.83	2494.64	3532.73	3071.89	3007.69	3536.42	2581.24	3403	3320.38	3594.5	3337.47	2826.73
	3035.76	2791.46	3068.42	3117.69	2930.48	2846.15	3381.85	3214.02	2982.29	3304.83	3126.99	2880.71	2693.16	3189.65	3107.71	3222.41	3166.74	2966.28	2526.19	2941.27	2701.56	2741.8	3480.46	3549.55	3017.22	2561.3	2622.8	3328.31	3360.68	3197.08	3227.97	3177.31	2653.3	3101.57	3689.85	3529.01	3498.76	2892.11	2492.73	3530.12	3068.38	3004.77	3533.6	2579.41	3399.09	3316.47	3592.38	3334.86	2824.43
	3032.24	2787.99	3064.33	3113.19	2926.24	2842.52	3376.1	3210.96	2978.53	3299.62	3122.11	2877.14	2690.23	3186.48	3105.09	3218.77	3162.5	2962.18	2523.72	2938.54	2698.9	2739.43	3477.24	3545.68	3013.75	2558.77	2620.49	3326.32	3358.14	3192.61	3225.53	3174.03	2651.33	3098.05	3687.51	3526.51	3496.28	2889.41	2490.85	3527.52	3064.89	3001.86	3530.8	2577.58	3395.2	3312.58	3590.28	3332.27	2822.15
	3028.73	2784.54	3060.26	3108.71	2922.02	2838.92	3370.38	3207.91	2974.78	3294.42	3117.25	2873.58	2687.3	3183.31	3102.49	3215.15	3158.28	2958.09	2521.26	2935.83	2696.25	2737.08	3474.02	3541.83	3010.31	2556.26	2618.19	3324.34	3355.62	3188.16	3223.1	3170.77	2649.36	3094.55	3685.18	3524.02	3493.82	2886.73	2488.97	3524.93	3061.42	2998.96	3528.01	2575.77	3391.31	3308.71	3588.19	3329.7	2819.89
	3025.23	2781.11	3056.21	3104.25	2917.82	2835.34	3364.68	3204.87	2971.05	3289.26	3112.41	2870.04	2684.4	3180.15	3099.89	3211.54	3154.08	2954.03	2518.81	2933.13	2693.62	2734.73	3470.81	3537.99	3006.88	2553.77	2615.9	3322.36	3353.11	3183.72	3220.69	3167.52	2647.4	3091.07	3682.85	3521.54	3491.37	2884.06	2487.11	3522.36	3057.97	2996.07	3525.23	2573.97	3387.43	3304.86	3586.11	3327.14	2817.65
	3021.74	2777.7	3052.17	3099.82	2913.63	2831.77	3359.02	3201.83	2967.34	3284.12	3107.6	2866.52	2681.5	3177.01	3097.31	3207.94	3149.89	2949.99	2516.38	2930.44	2691	2732.39	3467.61	3534.17	3003.47	2551.28	2613.61	3320.39	3350.62	3179.31	3218.3	3164.29	2645.45	3087.61	3680.52	3519.07	3488.95	2881.41	2485.26	3519.8	3054.54	2993.19	3522.46	2572.18	3383.55	3301.04	3584.05	3324.59	2815.42
	3018.25	2774.3	3048.16	3095.41	2909.47	2828.22	3353.38	3198.81	2963.65	3279	3102.8	2863.02	2678.62	3173.88	3094.74	3204.35	3145.73	2945.97	2513.96	2927.77	2688.4	2730.06	3464.41	3530.36	3000.07	2548.81	2611.33	3318.42	3348.15	3174.91	3215.92	3161.08	2643.5	3084.16	3678.2	3516.61	3486.53	2878.78	2483.42	3517.26	3051.13	2990.32	3519.7	2570.39	3379.69	3297.23	3582.01	3322.06	2813.22
	3014.78	2770.93	3044.16	3091.03	2905.32	2824.69	3347.77	3195.79	2959.97	3273.91	3098.03	2859.53	2675.76	3170.76	3092.19	3200.78	3141.59	2941.97	2511.55	2925.1	2685.81	2727.74	3461.22	3526.58	2996.7	2546.36	2609.06	3316.46	3345.69	3170.53	3213.56	3157.88	2641.56	3080.73	3675.88	3514.15	3484.14	2876.16	2481.6	3514.72	3047.74	2987.45	3516.96	2568.62	3375.83	3293.44	3579.97	3319.55	2811.03
	3011.31	2767.58	3040.18	3086.67	2901.2	2821.18	3342.19	3192.79	2956.32	3268.84	3093.29	2856.06	2672.91	3167.65	3089.65	3197.22	3137.46	2937.99	2509.16	2922.45	2683.24	2725.43	3458.03	3522.81	2993.34	2543.91	2606.8	3314.5	3343.25	3166.17	3211.21	3154.69	2639.63	3077.31	3673.56	3511.7	3481.76	2873.56	2479.79	3512.2	3044.36	2984.6	3514.23	2566.86	3371.98	3289.68	3577.95	3317.05	2808.86
	3007.86	2764.25	3036.22	3082.34	2897.09	2817.69	3336.64	3189.79	2952.68	3263.79	3088.56	2852.6	2670.07	3164.55	3087.12	3193.67	3133.36	2934.03	2506.78	2919.81	2680.67	2723.12	3454.85	3519.06	2990	2541.48	2604.55	3312.54	3340.82	3161.83	3208.87	3151.53	2637.7	3073.91	3671.25	3509.26	3479.39	2870.98	2478	3509.69	3041.01	2981.75	3511.51	2565.11	3368.14	3285.94	3575.95	3314.56	2806.71
	3004.41	2760.94	3032.27	3078.03	2893	2814.21	3331.12	3186.8	2949.05	3258.78	3083.86	2849.17	2667.25	3161.47	3084.6	3190.14	3129.27	2930.09	2504.41	2917.18	2678.13	2720.83	3451.67	3515.33	2986.68	2539.07	2602.31	3310.59	3338.41	3157.5	3206.55	3148.37	2635.79	3070.53	3668.94	3506.82	3477.04	2868.42	2476.21	3507.2	3037.68	2978.91	3508.8	2563.37	3364.3	3282.21	3573.96	3312.09	2804.58
	3000.97	2757.64	3028.34	3073.75	2888.93	2810.76	3325.63	3183.82	2945.45	3253.78	3079.18	2845.75	2664.44	3158.39	3082.1	3186.62	3125.21	2926.17	2502.05	2914.56	2675.59	2718.54	3448.51	3511.61	2983.37	2536.66	2600.07	3308.64	3336.01	3153.2	3204.24	3145.23	2633.87	3067.16	3666.63	3504.4	3474.71	2865.87	2474.45	3504.72	3034.36	2976.09	3506.11	2561.64	3360.48	3278.51	3571.98	3309.63	2802.46
	2997.54	2754.37	3024.44	3069.49	2884.89	2807.32	3320.16	3180.85	2941.86	3248.81	3074.52	2842.34	2661.64	3155.33	3079.61	3183.11	3121.16	2922.27	2499.71	2911.96	2673.08	2716.27	3445.34	3507.91	2980.08	2534.27	2597.85	3306.69	3333.63	3148.91	3201.95	3142.11	2631.97	3063.81	3664.33	3501.98	3472.39	2863.34	2472.69	3502.25	3031.06	2973.27	3503.42	2559.91	3356.66	3274.83	3570.01	3307.19	2800.37
	2994.12	2751.11	3020.54	3065.26	2880.86	2803.9	3314.72	3177.89	2938.29	3243.86	3069.89	2838.96	2658.86	3152.28	3077.13	3179.61	3117.13	2918.39	2497.38	2909.37	2670.57	2714	3442.19	3504.23	2976.81	2531.9	2595.63	3304.75	3331.26	3144.64	3199.67	3139	2630.07	3060.48	3662.03	3499.57	3470.09	2860.82	2470.95	3499.79	3027.79	2970.46	3500.75	2558.2	3352.85	3271.17	3568.06	3304.77	2798.29
	2990.71	2747.88	3016.67	3061.05	2876.85	2800.49	3309.31	3174.94	2934.74	3238.94	3065.28	2835.59	2656.1	3149.24	3074.66	3176.13	3113.12	2914.53	2495.06	2906.79	2668.08	2711.74	3439.04	3500.56	2973.56	2529.53	2593.42	3302.81	3328.91	3140.38	3197.41	3135.91	2628.17	3057.16	3659.73	3497.16	3467.8	2858.32	2469.22	3497.35	3024.53	2967.66	3498.1	2556.5	3349.05	3267.53	3566.12	3302.35	2796.23
	2987.31	2744.66	3012.82	3056.86	2872.86	2797.11	3303.93	3172	2931.2	3234.05	3060.69	2832.23	2653.34	3146.21	3072.21	3172.66	3109.13	2910.69	2492.76	2904.22	2665.61	2709.49	3435.9	3496.92	2970.33	2527.19	2591.22	3300.88	3326.58	3136.15	3195.16	3132.83	2626.29	3053.86	3657.44	3494.77	3465.53	2855.84	2467.5	3494.92	3021.29	2964.87	3495.45	2554.81	3345.25	3263.91	3564.2	3299.95	2794.18
	2983.92	2741.46	3008.98	3052.7	2868.88	2793.74	3298.58	3169.07	2927.68	3229.17	3056.12	2828.9	2650.61	3143.2	3069.76	3169.2	3105.16	2906.87	2490.47	2901.66	2663.14	2707.25	3432.76	3493.29	2967.11	2524.85	2589.03	3298.95	3324.26	3131.93	3192.92	3129.77	2624.4	3050.58	3655.15	3492.38	3463.27	2853.38	2465.79	3492.5	3018.07	2962.08	3492.82	2553.13	3341.47	3260.31	3562.29	3297.57	2792.16
	2980.54	2738.29	3005.16	3048.57	2864.93	2790.39	3293.25	3166.14	2924.18	3224.32	3051.57	2825.58	2647.88	3140.2	3067.33	3165.75	3101.21	2903.07	2488.19	2899.12	2660.7	2705.02	3429.63	3489.68	2963.91	2522.53	2586.85	3297.02	3321.95	3127.74	3190.7	3126.72	2622.53	3047.31	3652.86	3490	3461.03	2850.93	2464.1	3490.09	3014.86	2959.31	3490.19	2551.46	3337.69	3256.74	3560.39	3295.2	2790.15
	2977.17	2735.13	3001.35	3044.45	2861	2787.06	3287.96	3163.23	2920.69	3219.5	3047.05	2822.28	2645.17	3137.2	3064.91	3162.32	3097.27	2899.28	2485.92	2896.59	2658.26	2702.79	3426.5	3486.08	2960.72	2520.22	2584.67	3295.1	3319.66	3123.56	3188.49	3123.69	2620.66	3044.06	3650.58	3487.63	3458.81	2848.5	2462.42	3487.7	3011.68	2956.54	3487.58	2549.8	3333.93	3253.18	3558.5	3292.84	2788.15
	2973.81	2731.99	2997.57	3040.36	2857.09	2783.75	3282.69	3160.32	2917.22	3214.7	3042.55	2818.99	2642.48	3134.22	3062.51	3158.9	3093.36	2895.52	2483.67	2894.07	2655.84	2700.58	3423.39	3482.5	2957.56	2517.92	2582.51	3293.18	3317.38	3119.4	3186.3	3120.67	2618.8	3040.82	3648.3	3485.26	3456.59	2846.08	2460.76	3485.32	3008.51	2953.79	3484.99	2548.14	3330.17	3249.65	3556.63	3290.5	2786.18
	2970.46	2728.87	2993.8	3036.3	2853.19	2780.45	3277.45	3157.43	2913.77	3209.92	3038.07	2815.72	2639.79	3131.26	3060.11	3155.49	3089.46	2891.78	2481.43	2891.56	2653.44	2698.37	3420.27	3478.94	2954.41	2515.64	2580.35	3291.26	3315.12	3115.25	3184.11	3117.67	2616.95	3037.6	3646.02	3482.91	3454.4	2843.69	2459.11	3482.95	3005.37	2951.04	3482.4	2546.5	3326.42	3246.13	3554.77	3288.18	2784.22
	2967.12	2725.76	2990.05	3032.26	2849.32	2777.18	3272.24	3154.54	2910.33	3205.17	3033.61	2812.47	2637.13	3128.3	3057.73	3152.1	3085.58	2888.06	2479.2	2889.07	2651.04	2696.18	3417.17	3475.4	2951.28	2513.37	2578.2	3289.35	3312.87	3111.13	3181.95	3114.68	2615.1	3034.4	3643.74	3480.56	3452.22	2841.3	2457.47	3480.6	3002.24	2948.31	3479.83	2544.87	3322.68	3242.64	3552.92	3285.86	2782.28
	2963.78	2722.68	2986.32	3028.24	2845.46	2773.92	3267.05	3151.66	2906.92	3200.44	3029.17	2809.23	2634.47	3125.35	3055.36	3148.72	3081.73	2884.35	2476.99	2886.58	2648.67	2693.99	3414.07	3471.88	2948.16	2511.11	2576.06	3287.44	3310.63	3107.03	3179.79	3111.71	2613.26	3031.21	3641.47	3478.22	3450.05	2838.94	2455.84	3478.26	2999.13	2945.58	3477.27	2543.25	3318.94	3239.16	3551.09	3283.57	2780.35
	2960.46	2719.62	2982.6	3024.25	2841.63	2770.68	3261.89	3148.8	2903.51	3195.74	3024.76	2806.01	2631.83	3122.42	3053	3145.35	3077.89	2880.67	2474.79	2884.11	2646.3	2691.81	3410.98	3468.37	2945.06	2508.86	2573.93	3285.53	3308.41	3102.94	3177.65	3108.75	2611.43	3028.04	3639.2	3475.89	3447.9	2836.59	2454.23	3475.93	2996.04	2942.86	3474.72	2541.63	3315.22	3235.71	3549.26	3281.28	2778.44
	2957.15	2716.57	2978.9	3020.28	2837.81	2767.45	3256.76	3145.94	2900.13	3191.06	3020.37	2802.81	2629.21	3119.5	3050.65	3141.99	3074.07	2877.01	2472.6	2881.65	2643.95	2689.65	3407.89	3464.88	2941.98	2506.63	2571.81	3283.62	3306.21	3098.87	3175.52	3105.8	2609.6	3024.88	3636.94	3473.56	3445.76	2834.26	2452.62	3473.62	2992.97	2940.15	3472.18	2540.03	3311.51	3232.28	3547.45	3279.01	2776.55
	2953.85	2713.54	2975.22	3016.33	2834.02	2764.25	3251.66	3143.09	2896.76	3186.4	3016	2799.63	2626.59	3116.59	3048.32	3138.65	3070.26	2873.36	2470.42	2879.2	2641.62	2687.49	3404.81	3461.4	2938.92	2504.42	2569.7	3281.72	3304.02	3094.83	3173.41	3102.88	2607.78	3021.74	3634.68	3471.24	3443.64	2831.95	2451.04	3471.31	2989.92	2937.45	3469.66	2538.44	3307.8	3228.87	3545.65	3276.76	2774.68
	2950.55	2710.53	2971.56	3012.41	2830.24	2761.06	3246.59	3140.25	2893.41	3181.77	3011.65	2796.46	2623.99	3113.69	3045.99	3135.32	3066.48	2869.74	2468.26	2876.77	2639.3	2685.33	3401.74	3457.95	2935.87	2502.21	2567.6	3279.83	3301.84	3090.8	3171.31	3099.96	2605.97	3018.62	3632.42	3468.93	3441.53	2829.65	2449.46	3469.02	2986.88	2934.76	3467.14	2536.85	3304.1	3225.48	3543.87	3274.51	2772.82
	2947.27	2707.54	2967.91	3008.51	2826.48	2757.89	3241.54	3137.42	2890.07	3177.16	3007.33	2793.31	2621.41	3110.81	3043.68	3132	3062.72	2866.13	2466.11	2874.34	2636.99	2683.19	3398.67	3454.51	2932.84	2500.02	2565.5	3277.93	3299.68	3086.79	3169.22	3097.06	2604.16	3015.51	3630.16	3466.63	3439.44	2827.37	2447.9	3466.75	2983.87	2932.08	3464.64	2535.28	3300.41	3222.11	3542.09	3272.29	2770.97
	2944	2704.57	2964.28	3004.63	2822.75	2754.74	3236.53	3134.6	2886.76	3172.57	3003.02	2790.18	2618.84	3107.93	3041.38	3128.7	3058.97	2862.55	2463.97	2871.93	2634.7	2681.06	3395.62	3451.09	2929.83	2497.84	2563.42	3276.04	3297.53	3082.79	3167.15	3094.18	2602.36	3012.42	3627.91	3464.34	3437.36	2825.1	2446.35	3464.48	2980.87	2929.41	3462.15	2533.72	3296.73	3218.76	3540.33	3270.07	2769.14
	2940.74	2701.62	2960.67	3000.78	2819.03	2751.61	3231.54	3131.79	2883.45	3168.01	2998.74	2787.06	2616.28	3105.07	3039.09	3125.41	3055.25	2858.98	2461.85	2869.53	2632.42	2678.94	3392.56	3447.68	2926.83	2495.68	2561.34	3274.15	3295.39	3078.82	3165.08	3091.31	2600.57	3009.34	3625.66	3462.05	3435.29	2822.85	2444.81	3462.23	2977.89	2926.74	3459.68	2532.16	3293.06	3215.43	3538.58	3267.87	2767.33
	2937.48	2698.69	2957.07	2996.95	2815.33	2748.49	3226.57	3128.99	2880.17	3163.48	2994.48	2783.96	2613.74	3102.22	3036.81	3122.13	3051.54	2855.43	2459.74	2867.15	2630.15	2676.82	3389.52	3444.3	2923.85	2493.52	2559.27	3272.27	3293.27	3074.87	3163.03	3088.46	2598.78	3006.28	3623.42	3459.77	3433.24	2820.62	2443.28	3459.99	2974.93	2924.09	3457.21	2530.62	3289.4	3212.12	3536.84	3265.69	2765.54
	2934.24	2695.77	2953.49	2993.14	2811.65	2745.39	3221.64	3126.19	2876.9	3158.96	2990.24	2780.88	2611.21	3099.38	3034.54	3118.87	3047.85	2851.91	2457.64	2864.77	2627.9	2674.72	3386.48	3440.93	2920.89	2491.38	2557.21	3270.38	3291.16	3070.93	3161	3085.62	2597	3003.24	3621.18	3457.5	3431.2	2818.41	2441.77	3457.77	2971.98	2921.45	3454.76	2529.08	3285.75	3208.83	3535.12	3263.51	2763.76
	2931.01	2692.88	2949.93	2989.35	2807.99	2742.31	3216.73	3123.41	2873.65	3154.47	2986.03	2777.81	2608.69	3096.56	3032.29	3115.61	3044.18	2848.4	2455.55	2862.41	2625.66	2672.62	3383.44	3437.58	2917.94	2489.26	2555.16	3268.5	3289.06	3067.02	3158.97	3082.79	2595.23	3000.21	3618.94	3455.24	3429.18	2816.21	2440.27	3455.56	2969.06	2918.81	3452.32	2527.55	3282.11	3205.56	3533.4	3261.36	2761.99
	2927.79	2690	2946.39	2985.59	2804.35	2739.25	3211.85	3120.64	2870.41	3150.01	2981.83	2774.76	2606.19	3093.74	3030.04	3112.37	3040.53	2844.91	2453.48	2860.06	2623.44	2670.54	3380.42	3434.24	2915.01	2487.14	2553.12	3266.63	3286.98	3063.12	3156.96	3079.98	2593.47	2997.2	3616.7	3452.98	3427.17	2814.02	2438.78	3453.36	2966.15	2916.19	3449.89	2526.04	3278.47	3202.32	3531.7	3259.21	2760.24
	2924.57	2687.14	2942.86	2981.85	2800.73	2736.21	3207	3117.88	2867.19	3145.56	2977.66	2771.73	2603.7	3090.94	3027.81	3109.15	3036.89	2841.44	2451.42	2857.72	2621.23	2668.46	3377.4	3430.92	2912.1	2485.04	2551.09	3264.75	3284.91	3059.24	3154.96	3077.19	2591.71	2994.21	3614.47	3450.74	3425.17	2811.86	2437.31	3451.17	2963.27	2913.57	3447.47	2524.53	3274.85	3199.09	3530.01	3257.08	2758.51
	2921.37	2684.3	2939.35	2978.14	2797.13	2733.18	3202.17	3115.12	2863.98	3141.15	2973.5	2768.71	2601.23	3088.15	3025.58	3105.93	3033.28	2837.99	2449.37	2855.39	2619.03	2666.39	3374.38	3427.62	2909.2	2482.96	2549.07	3262.88	3282.86	3055.39	3152.98	3074.41	2589.95	2991.23	3612.25	3448.5	3423.19	2809.71	2435.84	3449	2960.4	2910.96	3445.07	2523.03	3271.24	3195.89	3528.33	3254.96	2756.79
	2918.18	2681.47	2935.85	2974.45	2793.55	2730.17	3197.37	3112.38	2860.79	3136.75	2969.37	2765.71	2598.76	3085.37	3023.37	3102.73	3029.68	2834.56	2447.34	2853.08	2616.85	2664.33	3371.38	3424.34	2906.32	2480.88	2547.06	3261.01	3280.82	3051.55	3151	3071.64	2588.21	2988.26	3610.02	3446.27	3421.22	2807.58	2434.39	3446.83	2957.54	2908.36	3442.67	2521.54	3267.63	3192.7	3526.66	3252.86	2755.09
	2915	2678.67	2932.38	2970.78	2789.99	2727.18	3192.6	3109.64	2857.62	3132.38	2965.27	2762.73	2596.32	3082.61	3021.17	3099.54	3026.1	2831.14	2445.32	2850.77	2614.69	2662.28	3368.38	3421.08	2903.45	2478.82	2545.05	3259.15	3278.79	3047.73	3149.04	3068.89	2586.47	2985.32	3607.8	3444.04	3419.27	2805.46	2432.96	3444.69	2954.71	2905.77	3440.29	2520.06	3264.03	3189.54	3525	3250.77	2753.4
	2911.83	2675.88	2928.92	2967.13	2786.45	2724.21	3187.86	3106.92	2854.47	3128.03	2961.18	2759.77	2593.88	3079.86	3018.98	3096.37	3022.55	2827.75	2443.31	2848.48	2612.53	2660.24	3365.38	3417.83	2900.6	2476.77	2543.06	3257.28	3276.77	3043.93	3147.09	3066.15	2584.74	2982.38	3605.58	3441.83	3417.33	2803.36	2431.53	3442.55	2951.9	2903.2	3437.92	2518.59	3260.45	3186.39	3523.35	3248.7	2751.73
	2908.67	2673.11	2925.47	2963.5	2782.93	2721.25	3183.14	3104.2	2851.32	3123.71	2957.11	2756.82	2591.46	3077.11	3016.8	3093.21	3019.01	2824.38	2441.31	2846.21	2610.39	2658.21	3362.4	3414.6	2897.77	2474.73	2541.07	3255.42	3274.77	3040.15	3145.15	3063.43	2583.01	2979.47	3603.37	3439.62	3415.4	2801.28	2430.12	3440.43	2949.1	2900.63	3435.56	2517.13	3256.87	3183.27	3521.72	3246.63	2750.07
	2905.52	2670.36	2922.05	2959.9	2779.43	2718.32	3178.45	3101.5	2848.2	3119.41	2953.07	2753.89	2589.05	3074.38	3014.63	3090.06	3015.48	2821.02	2439.33	2843.94	2608.27	2656.19	3359.42	3411.38	2894.96	2472.71	2539.09	3253.57	3272.78	3036.39	3143.23	3060.72	2581.29	2976.57	3601.15	3437.42	3413.49	2799.21	2428.72	3438.32	2946.32	2898.07	3433.22	2515.68	3253.3	3180.17	3520.09	3244.59	2748.42
	2902.38	2667.63	2918.64	2956.32	2775.95	2715.4	3173.79	3098.8	2845.09	3115.13	2949.04	2750.97	2586.66	3071.67	3012.48	3086.92	3011.98	2817.69	2437.36	2841.69	2606.15	2654.18	3356.45	3408.19	2892.16	2470.7	2537.13	3251.71	3270.8	3032.65	3141.31	3058.03	2579.58	2973.68	3598.95	3435.23	3411.59	2797.16	2427.33	3436.22	2943.56	2895.51	3430.89	2514.24	3249.75	3177.08	3518.48	3242.55	2746.8
	2899.26	2664.91	2915.25	2952.76	2772.49	2712.49	3169.16	3096.12	2842	3110.87	2945.04	2748.08	2584.28	3068.96	3010.33	3083.8	3008.5	2814.37	2435.4	2839.44	2604.06	2652.18	3353.48	3405.01	2889.37	2468.7	2535.17	3249.86	3268.84	3028.92	3139.41	3055.35	2577.88	2970.82	3596.74	3433.04	3409.7	2795.12	2425.95	3434.14	2940.82	2892.97	3428.56	2512.8	3246.2	3174.02	3516.87	3240.53	2745.18
	2896.14	2662.22	2911.87	2949.23	2769.04	2709.61	3164.55	3093.44	2838.92	3106.64	2941.06	2745.2	2581.91	3066.27	3008.19	3080.69	3005.03	2811.07	2433.45	2837.21	2601.97	2650.18	3350.52	3401.85	2886.61	2466.72	2533.22	3248.01	3266.89	3025.22	3137.52	3052.68	2576.18	2967.96	3594.54	3430.87	3407.82	2793.11	2424.59	3432.07	2938.09	2890.44	3426.25	2511.38	3242.66	3170.98	3515.28	3238.52	2743.58
	2893.03	2659.54	2908.51	2945.72	2765.62	2706.74	3159.97	3090.78	2835.86	3102.44	2937.1	2742.33	2579.56	3063.59	3006.06	3077.59	3001.58	2807.79	2431.52	2835	2599.9	2648.2	3347.57	3398.7	2883.86	2464.75	2531.28	3246.16	3264.95	3021.54	3135.64	3050.03	2574.49	2965.13	3592.34	3428.7	3405.96	2791.1	2423.24	3430.01	2935.38	2887.92	3423.96	2509.97	3239.13	3167.96	3513.7	3236.53	2742
	2889.94	2656.88	2905.17	2942.22	2762.22	2703.89	3155.42	3088.12	2832.82	3098.25	2933.17	2739.49	2577.22	3060.92	3003.95	3074.51	2998.15	2804.53	2429.6	2832.79	2597.85	2646.22	3344.63	3395.58	2881.12	2462.79	2529.35	3244.31	3263.02	3017.88	3133.78	3047.4	2572.81	2962.31	3590.15	3426.54	3404.11	2789.12	2421.9	3427.96	2932.69	2885.4	3421.67	2508.56	3235.61	3164.96	3512.12	3234.55	2740.43
	2886.85	2654.24	2901.84	2938.76	2758.84	2701.06	3150.89	3085.48	2829.79	3094.09	2929.25	2736.66	2574.89	3058.26	3001.84	3071.43	2994.74	2801.29	2427.7	2830.6	2595.8	2644.26	3341.69	3392.47	2878.4	2460.84	2527.43	3242.47	3261.11	3014.23	3131.92	3044.77	2571.13	2959.5	3587.96	3424.39	3402.28	2787.15	2420.57	3425.93	2930.02	2882.9	3419.4	2507.16	3232.1	3161.98	3510.56	3232.58	2738.87
	2883.78	2651.61	2898.53	2935.31	2755.47	2698.25	3146.39	3082.84	2826.77	3089.95	2925.35	2733.84	2572.58	3055.61	2999.75	3068.38	2991.35	2798.07	2425.8	2828.42	2593.77	2642.3	3338.76	3389.38	2875.7	2458.91	2525.52	3240.63	3259.21	3010.61	3130.08	3042.17	2569.46	2956.71	3585.77	3422.24	3400.46	2785.2	2419.26	3423.91	2927.37	2880.41	3417.13	2505.78	3228.6	3159.02	3509.01	3230.62	2737.33
	2880.71	2649.01	2895.24	2931.88	2752.13	2695.45	3141.92	3080.21	2823.77	3085.84	2921.48	2731.05	2570.28	3052.98	2997.66	3065.33	2987.98	2794.87	2423.92	2826.25	2591.76	2640.35	3335.83	3386.3	2873.01	2456.99	2523.62	3238.79	3257.32	3007.01	3128.25	3039.57	2567.8	2953.94	3583.59	3420.11	3398.65	2783.26	2417.95	3421.9	2924.73	2877.92	3414.88	2504.4	3225.12	3156.08	3507.47	3228.68	2735.8
	2877.66	2646.42	2891.96	2928.48	2748.81	2692.68	3137.47	3077.6	2820.79	3081.75	2917.63	2728.27	2568	3050.36	2995.59	3062.3	2984.62	2791.68	2422.05	2824.09	2589.76	2638.42	3332.92	3383.24	2870.34	2455.08	2521.72	3236.95	3255.44	3003.42	3126.43	3036.99	2566.14	2951.18	3581.41	3417.98	3396.85	2781.34	2416.66	3419.91	2922.11	2875.44	3412.65	2503.03	3221.64	3153.16	3505.94	3226.76	2734.28
	2874.62	2643.85	2888.7	2925.1	2745.51	2689.91	3133.05	3074.99	2817.82	3077.68	2913.8	2725.51	2565.72	3047.75	2993.52	3059.28	2981.28	2788.52	2420.2	2821.94	2587.77	2636.49	3330.01	3380.2	2867.68	2453.18	2519.84	3235.11	3253.58	2999.86	3124.62	3034.43	2564.5	2948.44	3579.23	3415.86	3395.07	2779.44	2415.38	3417.93	2919.51	2872.98	3410.42	2501.67	3218.17	3150.26	3504.42	3224.84	2732.78
	2871.59	2641.3	2885.45	2921.74	2742.22	2687.17	3128.66	3072.39	2814.87	3073.64	2909.99	2722.77	2563.46	3045.16	2991.47	3056.27	2977.97	2785.37	2418.36	2819.81	2585.8	2634.57	3327.1	3377.18	2865.04	2451.3	2517.97	3233.28	3251.73	2996.31	3122.82	3031.88	2562.85	2945.71	3577.05	3413.75	3393.29	2777.55	2414.12	3415.96	2916.93	2870.52	3408.2	2500.32	3214.71	3147.38	3502.91	3222.94	2731.29
	2868.57	2638.76	2882.23	2918.4	2738.96	2684.45	3124.29	3069.81	2811.93	3069.61	2906.2	2720.04	2561.22	3042.57	2989.43	3053.28	2974.67	2782.24	2416.53	2817.69	2583.84	2632.66	3324.21	3374.18	2862.42	2449.43	2516.1	3231.45	3249.89	2992.79	3121.03	3029.34	2561.22	2943	3574.88	3411.64	3391.54	2775.68	2412.86	3414	2914.37	2868.07	3406	2498.97	3211.26	3144.53	3501.41	3221.05	2729.82
	2865.56	2636.24	2879.01	2915.09	2735.72	2681.74	3119.96	3067.23	2809.01	3065.62	2902.43	2717.33	2558.98	3040	2987.39	3050.3	2971.38	2779.14	2414.71	2815.58	2581.89	2630.76	3321.32	3371.19	2859.81	2447.57	2514.25	3229.62	3248.06	2989.29	3119.26	3026.82	2559.59	2940.3	3572.72	3409.55	3389.79	2773.82	2411.62	3412.06	2911.82	2865.64	3403.81	2497.64	3207.82	3141.69	3499.92	3219.18	2728.36
	2862.56	2633.74	2875.82	2911.79	2732.49	2679.05	3115.64	3064.66	2806.11	3061.64	2898.68	2714.64	2556.77	3037.44	2985.37	3047.33	2968.12	2776.05	2412.91	2813.49	2579.96	2628.87	3318.44	3368.22	2857.22	2445.73	2512.4	3227.79	3246.24	2985.8	3117.49	3024.31	2557.97	2937.63	3570.55	3407.46	3388.06	2771.99	2410.39	3410.13	2909.29	2863.21	3401.63	2496.32	3204.39	3138.87	3498.44	3217.32	2726.91
	2859.57	2631.26	2872.64	2908.52	2729.29	2676.38	3111.36	3062.11	2803.22	3057.69	2894.95	2711.96	2554.56	3034.89	2983.35	3044.38	2964.87	2772.97	2411.12	2811.4	2578.04	2626.99	3315.56	3365.27	2854.64	2443.9	2510.57	3225.97	3244.43	2982.34	3115.74	3021.82	2556.36	2934.96	3568.39	3405.38	3386.33	2770.16	2409.17	3408.22	2906.78	2860.79	3399.46	2495	3200.98	3136.08	3496.96	3215.47	2725.48
	2856.6	2628.8	2869.48	2905.27	2726.11	2673.72	3107.1	3059.56	2800.34	3053.76	2891.25	2709.3	2552.37	3032.36	2981.35	3041.44	2961.65	2769.92	2409.34	2809.33	2576.14	2625.12	3312.69	3362.33	2852.08	2442.08	2508.74	3224.14	3242.64	2978.89	3113.99	3019.34	2554.75	2932.31	3566.24	3403.3	3384.62	2768.36	2407.96	3406.31	2904.28	2858.38	3397.31	2493.69	3197.57	3133.3	3495.5	3213.64	2724.06
	2853.63	2626.35	2866.33	2902.04	2722.94	2671.08	3102.87	3057.03	2797.48	3049.85	2887.56	2706.66	2550.19	3029.84	2979.35	3038.51	2958.44	2766.89	2407.57	2807.27	2574.25	2623.26	3309.83	3359.41	2849.53	2440.27	2506.92	3222.32	3240.86	2975.47	3112.26	3016.88	2553.15	2929.68	3564.09	3401.24	3382.93	2766.57	2406.77	3404.42	2901.81	2855.98	3395.16	2492.4	3194.17	3130.55	3494.05	3211.81	2722.65
	2850.68	2623.92	2863.2	2898.83	2719.8	2668.47	3098.66	3054.5	2794.64	3045.97	2883.9	2704.03	2548.02	3027.33	2977.37	3035.6	2955.25	2763.87	2405.82	2805.22	2572.37	2621.41	3306.98	3356.51	2847	2438.48	2505.12	3220.5	3239.09	2972.07	3110.54	3014.42	2551.56	2927.06	3561.94	3399.18	3381.24	2764.8	2405.59	3402.54	2899.35	2853.59	3393.03	2491.11	3190.78	3127.81	3492.61	3210	2721.26
	2847.74	2621.51	2860.09	2895.64	2716.68	2665.86	3094.48	3051.98	2791.81	3042.11	2880.26	2701.43	2545.87	3024.83	2975.39	3032.7	2952.08	2760.88	2404.08	2803.19	2570.51	2619.56	3304.14	3353.63	2844.49	2436.7	2503.32	3218.68	3237.33	2968.68	3108.83	3011.99	2549.97	2924.46	3559.79	3397.13	3379.57	2763.04	2404.42	3400.68	2896.91	2851.21	3390.91	2489.83	3187.41	3125.1	3491.17	3208.21	2719.88
	2844.81	2619.11	2856.99	2892.48	2713.57	2663.28	3090.33	3049.48	2788.99	3038.27	2876.64	2698.84	2543.73	3022.34	2973.43	3029.81	2948.92	2757.9	2402.36	2801.17	2568.66	2617.73	3301.3	3350.76	2841.99	2434.93	2501.53	3216.87	3235.58	2965.32	3107.12	3009.56	2548.39	2921.88	3557.65	3395.09	3377.91	2761.3	2403.26	3398.83	2894.48	2848.84	3388.8	2488.55	3184.04	3122.4	3489.75	3206.43	2718.51
	2841.89	2616.74	2853.9	2889.33	2710.49	2660.71	3086.2	3046.98	2786.19	3034.46	2873.03	2696.26	2541.6	3019.87	2971.47	3026.93	2945.79	2754.94	2400.64	2799.16	2566.83	2615.91	3298.47	3347.91	2839.5	2433.17	2499.75	3215.05	3233.85	2961.98	3105.43	3007.15	2546.82	2919.31	3555.51	3393.06	3376.26	2759.57	2402.11	3396.99	2892.08	2846.48	3386.71	2487.29	3180.69	3119.73	3488.33	3204.66	2717.15
	2838.98	2614.38	2850.84	2886.21	2707.43	2658.16	3082.1	3044.5	2783.41	3030.67	2869.45	2693.71	2539.49	3017.41	2969.52	3024.07	2942.67	2752	2398.94	2797.16	2565.01	2614.1	3295.64	3345.08	2837.04	2431.43	2497.99	3213.24	3232.12	2958.65	3103.75	3004.76	2545.26	2916.75	3553.37	3391.04	3374.62	2757.87	2400.98	3395.16	2889.69	2844.13	3384.62	2486.04	3177.34	3117.07	3486.93	3202.9	2715.81
	2836.08	2612.04	2847.79	2883.1	2704.38	2655.63	3078.03	3042.02	2780.64	3026.9	2865.89	2691.17	2537.38	3014.96	2967.59	3021.22	2939.57	2749.08	2397.25	2795.17	2563.2	2612.29	3292.83	3342.26	2834.58	2429.69	2496.23	3211.43	3230.41	2955.35	3102.08	3002.38	2543.7	2914.21	3551.24	3389.02	3373	2756.17	2399.85	3393.35	2887.32	2841.78	3382.55	2484.79	3174.01	3114.44	3485.53	3201.16	2714.48
	2833.2	2609.71	2844.75	2880.02	2701.36	2653.11	3073.98	3039.56	2777.89	3023.15	2862.36	2688.64	2535.3	3012.53	2965.66	3018.38	2936.49	2746.17	2395.58	2793.19	2561.41	2610.5	3290.02	3339.46	2832.14	2427.97	2494.48	3209.62	3228.71	2952.07	3100.43	3000.01	2542.15	2911.69	3549.12	3387.01	3371.38	2754.5	2398.74	3391.55	2884.96	2839.45	3380.49	2483.55	3170.68	3111.83	3484.14	3199.42	2713.16
	2830.32	2607.4	2841.74	2876.96	2698.35	2650.62	3069.96	3037.1	2775.15	3019.43	2858.84	2686.13	2533.22	3010.1	2963.74	3015.56	2933.42	2743.29	2393.91	2791.23	2559.63	2608.71	3287.21	3336.68	2829.72	2426.27	2492.74	3207.81	3227.02	2948.81	3098.78	2997.66	2540.61	2909.18	3546.99	3385.01	3369.78	2752.84	2397.64	3389.76	2882.63	2837.13	3378.44	2482.33	3167.37	3109.23	3482.76	3197.71	2711.86
	2827.46	2605.11	2838.73	2873.92	2695.37	2648.14	3065.96	3034.66	2772.42	3015.73	2855.34	2683.64	2531.16	3007.69	2961.83	3012.75	2930.38	2740.42	2392.26	2789.28	2557.86	2606.94	3284.42	3333.92	2827.31	2424.57	2491.01	3206.01	3225.33	2945.56	3097.14	2995.32	2539.08	2906.69	3544.87	3383.02	3368.19	2751.19	2396.55	3387.98	2880.31	2834.82	3376.4	2481.11	3164.07	3106.66	3481.39	3196	2710.57
	2824.61	2602.84	2835.75	2870.9	2692.4	2645.67	3061.99	3032.22	2769.71	3012.05	2851.86	2681.17	2529.11	3005.29	2959.94	3009.95	2927.35	2737.57	2390.63	2787.34	2556.11	2605.17	3281.63	3331.17	2824.92	2422.89	2489.29	3204.2	3223.66	2942.34	3095.51	2992.99	2537.55	2904.21	3542.76	3381.03	3366.61	2749.56	2395.48	3386.22	2878.01	2832.51	3374.38	2479.9	3160.78	3104.1	3480.03	3194.31	2709.29
	2821.77	2600.58	2832.78	2867.9	2689.46	2643.23	3058.05	3029.8	2767.02	3008.4	2848.4	2678.71	2527.07	3002.91	2958.05	3007.17	2924.34	2734.74	2389	2785.42	2554.37	2603.42	3278.86	3328.44	2822.54	2421.22	2487.58	3202.4	3222	2939.14	3093.89	2990.68	2536.03	2901.75	3540.65	3379.06	3365.05	2747.95	2394.41	3384.47	2875.72	2830.22	3372.36	2478.7	3157.5	3101.57	3478.68	3192.63	2708.02
	2818.94	2598.35	2829.82	2864.92	2686.53	2640.8	3054.13	3027.38	2764.34	3004.76	2844.97	2676.27	2525.05	3000.53	2956.17	3004.39	2921.35	2731.92	2387.39	2783.5	2552.65	2601.67	3276.08	3325.72	2820.18	2419.56	2485.88	3200.6	3220.36	2935.96	3092.28	2988.38	2534.52	2899.3	3538.54	3377.09	3363.49	2746.35	2393.36	3382.74	2873.45	2827.94	3370.36	2477.5	3154.23	3099.05	3477.34	3190.96	2706.76
	2816.13	2596.12	2826.89	2861.97	2683.62	2638.38	3050.24	3024.98	2761.67	3001.15	2841.55	2673.85	2523.04	2998.17	2954.3	3001.64	2918.38	2729.13	2385.79	2781.6	2550.93	2599.93	3273.32	3323.02	2817.83	2417.92	2484.19	3198.8	3218.72	2932.79	3090.68	2986.09	2533.02	2896.87	3536.43	3375.13	3361.95	2744.77	2392.31	3381.01	2871.2	2825.66	3368.37	2476.32	3150.98	3096.56	3476.01	3189.3	2705.52
	2813.32	2593.92	2823.96	2859.03	2680.74	2635.99	3046.37	3022.59	2759.02	2997.57	2838.15	2671.44	2521.04	2995.82	2952.44	2998.89	2915.42	2726.35	2384.2	2779.71	2549.24	2598.21	3270.57	3320.34	2815.49	2416.28	2482.51	3197	3217.09	2929.65	3089.09	2983.82	2531.52	2894.45	3534.34	3373.18	3360.42	2743.21	2391.28	3379.3	2868.97	2823.4	3366.39	2475.14	3147.73	3094.08	3474.68	3187.66	2704.29
	2810.53	2591.73	2821.06	2856.11	2677.87	2633.61	3042.52	3020.2	2756.38	2994	2834.78	2669.05	2519.06	2993.49	2950.59	2996.16	2912.48	2723.59	2382.63	2777.83	2547.55	2596.49	3267.82	3317.67	2813.17	2414.66	2480.83	3195.2	3215.47	2926.53	3087.52	2981.56	2530.03	2892.05	3532.24	3371.23	3358.9	2741.66	2390.26	3377.61	2866.76	2821.14	3364.43	2473.97	3144.5	3091.63	3473.36	3186.03	2703.07
	2807.75	2589.56	2818.17	2853.21	2675.02	2631.25	3038.71	3017.83	2753.76	2990.46	2831.42	2666.67	2517.09	2991.16	2948.75	2993.44	2909.56	2720.85	2381.06	2775.97	2545.88	2594.78	3265.08	3315.02	2810.87	2413.05	2479.17	3193.41	3213.86	2923.42	3085.95	2979.32	2528.55	2889.66	3530.15	3369.29	3357.39	2740.13	2389.25	3375.92	2864.56	2818.9	3362.47	2472.82	3141.28	3089.19	3472.06	3184.41	2701.86
	2804.98	2587.41	2815.29	2850.34	2672.19	2628.9	3034.91	3015.47	2751.16	2986.94	2828.09	2664.31	2515.13	2988.85	2946.91	2990.73	2906.66	2718.13	2379.51	2774.11	2544.23	2593.08	3262.35	3312.39	2808.58	2411.46	2477.52	3191.62	3212.26	2920.34	3084.39	2977.09	2527.08	2887.29	3528.06	3367.37	3355.89	2738.61	2388.26	3374.25	2862.38	2816.66	3360.53	2471.67	3138.07	3086.78	3470.76	3182.81	2700.66
	2802.22	2585.27	2812.43	2847.48	2669.38	2626.57	3031.14	3013.12	2748.56	2983.44	2824.77	2661.97	2513.18	2986.55	2945.09	2988.03	2903.78	2715.42	2377.98	2772.27	2542.59	2591.4	3259.62	3309.77	2806.3	2409.87	2475.88	3189.83	3210.68	2917.28	3082.84	2974.87	2525.61	2884.93	3525.98	3365.45	3354.41	2737.11	2387.27	3372.59	2860.21	2814.44	3358.6	2470.52	3134.87	3084.38	3469.47	3181.22	2699.48
	2799.47	2583.15	2809.59	2844.64	2666.59	2624.26	3027.4	3010.78	2745.99	2979.97	2821.47	2659.64	2511.25	2984.27	2943.28	2985.35	2900.91	2712.73	2376.45	2770.44	2540.96	2589.72	3256.91	3307.17	2804.04	2408.3	2474.25	3188.04	3209.1	2914.23	3081.3	2972.66	2524.15	2882.59	3523.9	3363.54	3352.93	2735.62	2386.29	3370.95	2858.07	2812.22	3356.69	2469.39	3131.68	3082	3468.19	3179.64	2698.3
	2796.74	2581.05	2806.76	2841.83	2663.82	2621.97	3023.68	3008.45	2743.42	2976.51	2818.2	2657.33	2509.32	2982	2941.48	2982.68	2898.06	2710.06	2374.94	2768.62	2539.34	2588.05	3254.2	3304.58	2801.79	2406.74	2472.63	3186.25	3207.53	2911.21	3079.77	2970.47	2522.71	2880.27	3521.83	3361.63	3351.47	2734.15	2385.33	3369.32	2855.94	2810.02	3354.78	2468.27	3128.51	3079.64	3466.92	3178.07	2697.14
	2794.02	2578.97	2803.95	2839.03	2661.07	2619.69	3019.99	3006.12	2740.88	2973.08	2814.94	2655.04	2507.42	2979.73	2939.68	2980.02	2895.23	2707.41	2373.44	2766.81	2537.74	2586.39	3251.5	3302.01	2799.56	2405.19	2471.01	3184.46	3205.97	2908.21	3078.25	2968.3	2521.26	2877.95	3519.76	3359.74	3350.02	2732.69	2384.38	3367.7	2853.82	2807.82	3352.89	2467.15	3125.34	3077.3	3465.65	3176.51	2695.99
	2791.31	2576.9	2801.15	2836.25	2658.33	2617.43	3016.32	3003.81	2738.34	2969.68	2811.71	2652.76	2505.52	2977.49	2937.9	2977.38	2892.42	2704.77	2371.95	2765.02	2536.15	2584.74	3248.81	3299.46	2797.34	2403.65	2469.41	3182.68	3204.42	2905.22	3076.74	2966.13	2519.83	2875.66	3517.7	3357.85	3348.58	2731.25	2383.44	3366.09	2851.73	2805.64	3351.01	2466.05	3122.19	3074.98	3464.4	3174.97	2694.85
	2788.61	2574.85	2798.37	2833.5	2655.62	2615.18	3012.68	3001.52	2735.82	2966.29	2808.49	2650.5	2503.64	2975.25	2936.12	2974.75	2889.62	2702.15	2370.48	2763.24	2534.58	2583.1	3246.13	3296.92	2795.14	2402.12	2467.82	3180.89	3202.88	2902.26	3075.23	2963.98	2518.4	2873.38	3515.64	3355.97	3347.15	2729.83	2382.51	3364.5	2849.65	2803.46	3349.14	2464.95	3119.05	3072.68	3463.15	3173.44	2693.73
	2785.92	2572.81	2795.6	2830.76	2652.92	2612.95	3009.06	2999.23	2733.32	2962.93	2805.29	2648.25	2501.76	2973.03	2934.35	2972.13	2886.84	2699.55	2369.01	2761.47	2533.02	2581.47	3243.45	3294.4	2792.95	2400.61	2466.24	3179.11	3201.35	2899.31	3073.74	2961.84	2516.99	2871.11	3513.58	3354.1	3345.73	2728.42	2381.59	3362.92	2847.59	2801.3	3347.28	2463.86	3115.93	3070.4	3461.92	3171.92	2692.61
	2783.25	2570.79	2792.85	2828.04	2650.24	2610.74	3005.46	2996.95	2730.82	2959.59	2802.12	2646.02	2499.91	2970.82	2932.6	2969.52	2884.08	2696.97	2367.56	2759.71	2531.47	2579.85	3240.79	3291.89	2790.77	2399.11	2464.67	3177.33	3199.83	2896.39	3072.26	2959.72	2515.58	2868.86	3511.53	3352.23	3344.32	2727.03	2380.68	3361.35	2845.55	2799.14	3345.44	2462.78	3112.81	3068.14	3460.69	3170.41	2691.5
	2780.59	2568.79	2790.12	2825.34	2647.59	2608.54	3001.89	2994.68	2728.35	2956.27	2798.96	2643.8	2498.06	2968.62	2930.85	2966.93	2881.34	2694.4	2366.13	2757.96	2529.94	2578.24	3238.13	3289.4	2788.61	2397.62	2463.1	3175.55	3198.32	2893.48	3070.78	2957.6	2514.18	2866.62	3509.49	3350.38	3342.93	2725.65	2379.78	3359.8	2843.52	2797	3343.6	2461.7	3109.71	3065.9	3459.47	3168.91	2690.41
	2777.94	2566.81	2787.4	2822.66	2644.95	2606.36	2998.35	2992.42	2725.89	2952.97	2795.82	2641.6	2496.23	2966.44	2929.11	2964.35	2878.61	2691.85	2364.7	2756.22	2528.42	2576.64	3235.48	3286.92	2786.46	2396.14	2461.55	3173.77	3196.82	2890.6	3069.32	2955.51	2512.78	2864.4	3507.45	3348.53	3341.54	2724.29	2378.89	3358.26	2841.51	2794.86	3341.78	2460.64	3106.62	3063.67	3458.26	3167.43	2689.33
	2775.3	2564.84	2784.69	2820	2642.33	2604.2	2994.82	2990.18	2723.44	2949.7	2792.7	2639.42	2494.4	2964.27	2927.38	2961.78	2875.9	2689.32	2363.29	2754.5	2526.92	2575.05	3232.84	3284.46	2784.33	2394.67	2460.01	3172	3195.32	2887.73	3067.86	2953.42	2511.4	2862.19	3505.41	3346.69	3340.17	2722.94	2378.02	3356.73	2839.52	2792.74	3339.97	2459.58	3103.54	3061.47	3457.05	3165.96	2688.25
	2772.67	2562.89	2782	2817.36	2639.73	2602.05	2991.33	2987.94	2721	2946.44	2789.61	2637.25	2492.6	2962.11	2925.66	2959.22	2873.21	2686.81	2361.88	2752.79	2525.42	2573.47	3230.21	3282.02	2782.21	2393.22	2458.48	3170.22	3193.84	2884.88	3066.42	2951.35	2510.02	2859.99	3503.38	3344.86	3338.8	2721.61	2377.15	3355.22	2837.54	2790.62	3338.18	2458.54	3100.48	3059.28	3455.86	3164.5	2687.19
	2770.06	2560.95	2779.33	2814.74	2637.14	2599.92	2987.85	2985.71	2718.58	2943.21	2786.53	2635.1	2490.8	2959.96	2923.95	2956.68	2870.54	2684.31	2360.49	2751.09	2523.95	2571.9	3227.58	3279.59	2780.1	2391.77	2456.96	3168.45	3192.36	2882.06	3064.98	2949.29	2508.66	2857.82	3501.35	3343.04	3337.45	2720.29	2376.3	3353.71	2835.58	2788.52	3336.4	2457.5	3097.42	3057.11	3454.67	3163.05	2686.14
	2767.46	2559.03	2776.67	2812.14	2634.58	2597.81	2984.4	2983.5	2716.18	2940.01	2783.47	2632.96	2489.01	2957.83	2922.25	2954.15	2867.88	2681.83	2359.12	2749.4	2522.48	2570.34	3224.97	3277.17	2778.01	2390.34	2455.44	3166.68	3190.9	2879.25	3063.55	2947.24	2507.3	2855.65	3499.33	3341.23	3336.11	2718.99	2375.45	3352.23	2833.64	2786.42	3334.62	2456.47	3094.38	3054.97	3453.49	3161.62	2685.1
	2764.87	2557.13	2774.03	2809.56	2632.03	2595.71	2980.98	2981.29	2713.79	2936.82	2780.43	2630.84	2487.24	2955.71	2920.56	2951.63	2865.25	2679.36	2357.75	2747.72	2521.03	2568.79	3222.36	3274.77	2775.93	2388.92	2453.94	3164.91	3189.44	2876.46	3062.13	2945.21	2505.95	2853.5	3497.32	3339.42	3334.78	2717.71	2374.62	3350.75	2831.72	2784.34	3332.86	2455.45	3091.36	3052.84	3452.32	3160.19	2684.07
	2762.29	2555.25	2771.4	2807	2629.51	2593.63	2977.57	2979.1	2711.41	2933.65	2777.41	2628.73	2485.48	2953.6	2918.88	2949.13	2862.63	2676.92	2356.4	2746.06	2519.59	2567.25	3219.77	3272.39	2773.87	2387.51	2452.45	3163.14	3187.99	2873.69	3060.72	2943.19	2504.6	2851.37	3495.3	3337.62	3333.46	2716.44	2373.8	3349.29	2829.81	2782.26	3331.12	2454.43	3088.34	3050.73	3451.16	3158.78	2683.05
	2759.73	2553.38	2768.79	2804.45	2627	2591.56	2974.19	2976.92	2709.05	2930.51	2774.4	2626.64	2483.74	2951.5	2917.2	2946.63	2860.02	2674.49	2355.06	2744.41	2518.17	2565.72	3217.18	3270.02	2771.82	2386.12	2450.97	3161.37	3186.55	2870.95	3059.32	2941.18	2503.27	2849.25	3493.3	3335.83	3332.15	2715.18	2372.98	3347.84	2827.92	2780.2	3329.38	2453.43	3085.34	3048.63	3450.01	3157.38	2682.04
	2757.18	2551.53	2766.2	2801.93	2624.51	2589.51	2970.84	2974.75	2706.7	2927.39	2771.42	2624.56	2482	2949.42	2915.54	2944.15	2857.44	2672.08	2353.73	2742.77	2516.76	2564.2	3214.6	3267.66	2769.78	2384.73	2449.5	3159.61	3185.12	2868.22	3057.92	2939.18	2501.94	2847.14	3491.3	3334.05	3330.85	2713.94	2372.18	3346.4	2826.05	2778.14	3327.66	2452.43	3082.35	3046.56	3448.86	3155.99	2681.05
	2754.64	2549.69	2763.62	2799.42	2622.04	2587.47	2967.51	2972.58	2704.36	2924.29	2768.46	2622.5	2480.28	2947.35	2913.88	2941.68	2854.87	2669.68	2352.41	2741.14	2515.37	2562.69	3212.02	3265.32	2767.76	2383.36	2448.04	3157.84	3183.69	2865.51	3056.54	2937.2	2500.63	2845.05	3489.3	3332.28	3329.56	2712.72	2371.39	3344.98	2824.19	2776.1	3325.95	2451.44	3079.38	3044.5	3447.72	3154.62	2680.06
	2752.11	2547.87	2761.05	2796.93	2619.59	2585.45	2964.2	2970.43	2702.04	2921.22	2765.51	2620.45	2478.57	2945.3	2912.24	2939.23	2852.31	2667.3	2351.11	2739.52	2513.98	2561.18	3209.46	3263	2765.75	2381.99	2446.58	3156.08	3182.27	2862.82	3055.16	2935.23	2499.32	2842.98	3487.31	3330.51	3328.29	2711.51	2370.61	3343.57	2822.35	2774.06	3324.25	2450.46	3076.41	3042.47	3446.59	3153.25	2679.08
	2749.59	2546.07	2758.5	2794.47	2617.15	2583.45	2960.92	2968.29	2699.73	2918.16	2762.59	2618.42	2476.87	2943.25	2910.6	2936.78	2849.78	2664.94	2349.82	2737.91	2512.61	2559.69	3206.91	3260.69	2763.75	2380.64	2445.14	3154.32	3180.87	2860.15	3053.8	2933.27	2498.02	2840.91	3485.33	3328.76	3327.02	2710.31	2369.84	3342.18	2820.53	2772.04	3322.57	2449.49	3073.46	3040.45	3445.47	3151.9	2678.11
	2747.09	2544.28	2755.96	2792.02	2614.74	2581.46	2957.65	2966.16	2697.44	2915.13	2759.68	2616.41	2475.18	2941.22	2908.97	2934.35	2847.26	2662.59	2348.54	2736.32	2511.26	2558.21	3204.36	3258.39	2761.77	2379.3	2443.71	3152.56	3179.47	2857.49	3052.44	2931.33	2496.73	2838.87	3483.35	3327.01	3325.76	2709.13	2369.08	3340.79	2818.72	2770.03	3320.9	2448.53	3070.53	3038.45	3444.36	3150.56	2677.16
	2744.6	2542.51	2753.44	2789.58	2612.34	2579.49	2954.42	2964.05	2695.16	2912.12	2756.8	2614.41	2473.51	2939.21	2907.35	2931.93	2844.76	2660.26	2347.27	2734.74	2509.92	2556.74	3201.83	3256.11	2759.8	2377.98	2442.29	3150.8	3178.07	2854.86	3051.09	2929.4	2495.45	2836.83	3481.37	3325.27	3324.52	2707.97	2368.33	3339.42	2816.93	2768.02	3319.24	2447.58	3067.6	3036.47	3443.25	3149.23	2676.21
	2742.12	2540.76	2750.94	2787.17	2609.96	2577.54	2951.2	2961.94	2692.89	2909.13	2753.93	2612.42	2471.84	2937.2	2905.74	2929.53	2842.28	2657.95	2346.01	2733.16	2508.59	2555.28	3199.3	3253.84	2757.84	2376.66	2440.88	3149.04	3176.69	2852.25	3049.74	2927.48	2494.17	2834.81	3479.41	3323.54	3323.28	2706.82	2367.59	3338.07	2815.16	2766.03	3317.59	2446.63	3064.69	3034.51	3442.16	3147.91	2675.27
	2739.66	2539.02	2748.45	2784.78	2607.6	2575.6	2948.01	2959.84	2690.64	2906.17	2751.08	2610.45	2470.19	2935.21	2904.14	2927.13	2839.81	2655.66	2344.77	2731.61	2507.28	2553.83	3196.79	3251.59	2755.9	2375.35	2439.48	3147.28	3175.31	2849.66	3048.41	2925.57	2492.91	2832.81	3477.44	3321.81	3322.06	2705.68	2366.86	3336.72	2813.4	2764.05	3315.95	2445.69	3061.8	3032.56	3441.07	3146.6	2674.34
	2737.21	2537.3	2745.97	2782.4	2605.26	2573.67	2944.84	2957.75	2688.41	2903.22	2748.25	2608.5	2468.56	2933.23	2902.55	2924.75	2837.37	2653.38	2343.54	2730.06	2505.98	2552.38	3194.28	3249.35	2753.96	2374.06	2438.09	3145.53	3173.95	2847.08	3047.09	2923.68	2491.66	2830.82	3475.48	3320.1	3320.85	2704.56	2366.14	3335.39	2811.66	2762.07	3314.33	2444.76	3058.91	3030.64	3439.99	3145.31	2673.43
	2734.77	2535.59	2743.52	2780.05	2602.93	2571.76	2941.7	2955.68	2686.18	2900.3	2745.44	2606.56	2466.93	2931.26	2900.97	2922.38	2834.94	2651.11	2342.32	2728.52	2504.69	2550.95	3191.78	3247.13	2752.05	2372.77	2436.71	3143.78	3172.59	2844.53	3045.77	2921.79	2490.41	2828.84	3473.53	3318.39	3319.64	2703.46	2365.44	3334.08	2809.94	2760.11	3312.72	2443.84	3056.04	3028.73	3438.91	3144.02	2672.52
	2732.34	2533.9	2741.07	2777.71	2600.62	2569.87	2938.57	2953.61	2683.97	2897.4	2742.65	2604.63	2465.31	2929.31	2899.4	2920.03	2832.52	2648.87	2341.11	2727	2503.42	2549.53	3189.29	3244.92	2750.14	2371.5	2435.34	3142.02	3171.23	2842	3044.46	2919.93	2489.17	2826.88	3471.59	3316.69	3318.45	2702.37	2364.74	3332.77	2808.24	2758.16	3311.12	2442.93	3053.19	3026.84	3437.85	3142.75	2671.62
	2729.93	2532.23	2738.64	2775.39	2598.34	2567.99	2935.47	2951.56	2681.77	2894.52	2739.88	2602.72	2463.71	2927.37	2897.83	2917.68	2830.12	2646.64	2339.91	2725.48	2502.16	2548.12	3186.81	3242.72	2748.25	2370.24	2433.98	3140.27	3169.89	2839.48	3043.16	2918.07	2487.95	2824.93	3469.65	3315	3317.26	2701.29	2364.05	3331.48	2806.55	2756.22	3309.53	2442.03	3050.35	3024.97	3436.79	3141.49	2670.73
	2727.53	2530.58	2736.23	2773.08	2596.07	2566.13	2932.4	2949.52	2679.59	2891.66	2737.12	2600.82	2462.12	2925.45	2896.28	2915.35	2827.74	2644.42	2338.73	2723.98	2500.91	2546.72	3184.34	3240.54	2746.37	2368.99	2432.64	3138.52	3168.55	2836.98	3041.87	2916.22	2486.73	2823	3467.71	3313.32	3316.09	2700.23	2363.37	3330.21	2804.88	2754.29	3307.96	2441.13	3047.52	3023.11	3435.74	3140.24	2669.85
	2725.14	2528.94	2733.83	2770.8	2593.81	2564.28	2929.34	2947.49	2677.42	2888.82	2734.39	2598.94	2460.54	2923.53	2894.73	2913.03	2825.38	2642.23	2337.56	2722.49	2499.68	2545.33	3181.88	3238.37	2744.51	2367.75	2431.3	3136.77	3167.22	2834.51	3040.58	2914.39	2485.52	2821.08	3465.78	3311.64	3314.93	2699.19	2362.7	3328.94	2803.22	2752.37	3306.4	2440.25	3044.7	3021.28	3434.7	3139	2668.98
	2722.76	2527.31	2731.44	2768.53	2591.58	2562.45	2926.31	2945.47	2675.27	2886.01	2731.67	2597.08	2458.98	2921.63	2893.19	2910.72	2823.04	2640.05	2336.4	2721.02	2498.46	2543.94	3179.42	3236.22	2742.66	2366.53	2429.97	3135.03	3165.89	2832.05	3039.31	2912.57	2484.32	2819.17	3463.86	3309.98	3313.78	2698.16	2362.04	3327.69	2801.58	2750.46	3304.85	2439.37	3041.9	3019.46	3433.66	3137.77	2668.12
	2720.4	2525.7	2729.07	2766.29	2589.36	2560.63	2923.3	2943.46	2673.12	2883.21	2728.97	2595.22	2457.42	2919.74	2891.66	2908.43	2820.71	2637.88	2335.25	2719.55	2497.25	2542.57	3176.98	3234.08	2740.82	2365.31	2428.65	3133.28	3164.57	2829.61	3038.04	2910.77	2483.13	2817.28	3461.94	3308.32	3312.63	2697.14	2361.4	3326.45	2799.96	2748.56	3303.32	2438.5	3039.12	3017.66	3432.64	3136.55	2667.27
	2718.05	2524.11	2726.72	2764.06	2587.17	2558.83	2920.32	2941.46	2670.99	2880.44	2726.29	2593.39	2455.88	2917.87	2890.14	2906.14	2818.39	2635.73	2334.11	2718.1	2496.06	2541.21	3174.55	3231.96	2738.99	2364.11	2427.34	3131.54	3163.26	2827.19	3036.78	2908.97	2481.94	2815.41	3460.03	3306.67	3311.5	2696.14	2360.76	3325.23	2798.36	2746.67	3301.79	2437.63	3036.34	3015.88	3431.62	3135.35	2666.43
	2715.71	2522.54	2724.38	2761.85	2584.99	2557.05	2917.35	2939.47	2668.88	2877.69	2723.63	2591.56	2454.35	2916.01	2888.63	2903.87	2816.1	2633.6	2332.99	2716.65	2494.89	2539.86	3172.13	3229.85	2737.18	2362.91	2426.05	3129.79	3161.96	2824.79	3035.52	2907.19	2480.77	2813.54	3458.12	3305.03	3310.38	2695.16	2360.13	3324.02	2796.77	2744.79	3300.28	2436.78	3033.58	3014.12	3430.6	3134.16	2665.59
	2713.39	2520.98	2722.06	2759.65	2582.82	2555.28	2914.41	2937.49	2666.78	2874.96	2720.99	2589.76	2452.83	2914.16	2887.13	2901.61	2813.82	2631.48	2331.88	2715.22	2493.72	2538.52	3169.71	3227.75	2735.37	2361.73	2424.76	3128.05	3160.67	2822.41	3034.28	2905.42	2479.61	2811.7	3456.22	3303.4	3309.27	2694.19	2359.51	3322.82	2795.2	2742.92	3298.79	2435.94	3030.84	3012.37	3429.6	3132.97	2664.77
	2711.08	2519.43	2719.75	2757.48	2580.68	2553.52	2911.49	2935.53	2664.69	2872.26	2718.36	2587.96	2451.32	2912.33	2885.64	2899.36	2811.56	2629.38	2330.77	2713.8	2492.57	2537.19	3167.31	3225.66	2733.59	2360.56	2423.49	3126.31	3159.38	2820.05	3033.04	2903.66	2478.45	2809.86	3454.33	3301.77	3308.16	2693.23	2358.9	3321.64	2793.64	2741.06	3297.3	2435.1	3028.11	3010.65	3428.6	3131.8	2663.95
	2708.78	2517.91	2717.45	2755.32	2578.55	2551.78	2908.6	2933.57	2662.61	2869.57	2715.76	2586.18	2449.82	2910.5	2884.15	2897.13	2809.32	2627.3	2329.69	2712.39	2491.43	2535.87	3164.91	3223.59	2731.81	2359.4	2422.22	3124.57	3158.09	2817.71	3031.81	2901.91	2477.31	2808.04	3452.44	3300.15	3307.07	2692.29	2358.31	3320.47	2792.1	2739.21	3295.83	2434.27	3025.39	3008.94	3427.61	3130.64	2663.15
	2706.5	2516.39	2715.17	2753.18	2576.45	2550.06	2905.72	2931.63	2660.55	2866.91	2713.17	2584.42	2448.34	2908.7	2882.68	2894.91	2807.09	2625.23	2328.61	2711	2490.31	2534.56	3162.53	3221.54	2730.05	2358.25	2420.96	3122.83	3156.82	2815.39	3030.59	2900.18	2476.18	2806.23	3450.56	3298.55	3305.99	2691.36	2357.72	3319.31	2790.58	2737.38	3294.37	2433.45	3022.69	3007.24	3426.63	3129.49	2662.35
	2704.22	2514.9	2712.91	2751.05	2574.36	2548.35	2902.87	2929.7	2658.51	2864.27	2710.6	2582.67	2446.87	2906.9	2881.21	2892.7	2804.88	2623.18	2327.54	2709.61	2489.2	2533.25	3160.15	3219.49	2728.29	2357.11	2419.72	3121.09	3155.55	2813.09	3029.38	2898.46	2475.05	2804.44	3448.69	3296.95	3304.92	2690.45	2357.14	3318.17	2789.08	2735.55	3292.92	2432.64	3020	3005.57	3425.66	3128.35	2661.56
	2701.96	2513.42	2710.66	2748.95	2572.28	2546.65	2900.04	2927.77	2656.47	2861.65	2708.05	2580.93	2445.4	2905.12	2879.76	2890.5	2802.69	2621.14	2326.49	2708.24	2488.11	2531.96	3157.79	3217.47	2726.56	2355.98	2418.49	3119.36	3154.28	2810.8	3028.17	2896.75	2473.93	2802.66	3446.82	3295.36	3303.85	2689.55	2356.57	3317.04	2787.59	2733.73	3291.49	2431.83	3017.33	3003.91	3424.69	3127.22	2660.78
	2699.72	2511.95	2708.42	2746.86	2570.23	2544.97	2897.23	2925.86	2654.45	2859.05	2705.52	2579.21	2443.95	2903.35	2878.31	2888.31	2800.51	2619.12	2325.45	2706.88	2487.02	2530.68	3155.43	3215.45	2724.83	2354.86	2417.26	3117.62	3153.03	2808.54	3026.97	2895.05	2472.83	2800.9	3444.95	3293.77	3302.8	2688.67	2356.01	3315.92	2786.12	2731.93	3290.07	2431.04	3014.67	3002.28	3423.73	3126.11	2660.01
	2697.49	2510.51	2706.2	2744.79	2568.19	2543.31	2894.44	2923.96	2652.44	2856.47	2703	2577.5	2442.52	2901.6	2876.87	2886.14	2798.35	2617.12	2324.42	2705.52	2485.96	2529.41	3153.09	3213.45	2723.12	2353.76	2416.05	3115.89	3151.78	2806.29	3025.78	2893.36	2471.73	2799.15	3443.1	3292.2	3301.76	2687.8	2355.46	3314.81	2784.66	2730.13	3288.66	2430.25	3012.03	3000.65	3422.78	3125	2659.25
	2695.27	2509.07	2704	2742.74	2566.17	2541.66	2891.68	2922.08	2650.45	2853.91	2700.51	2575.81	2441.09	2899.85	2875.44	2883.98	2796.21	2615.13	2323.4	2704.19	2484.9	2528.15	3150.75	3211.46	2721.41	2352.66	2414.85	3114.16	3150.53	2804.07	3024.6	2891.69	2470.65	2797.41	3441.25	3290.63	3300.72	2686.94	2354.92	3313.72	2783.23	2728.35	3287.26	2429.47	3009.4	2999.05	3421.84	3123.9	2658.49
	2693.06	2507.66	2701.8	2740.71	2564.17	2540.02	2888.93	2920.2	2648.47	2851.38	2698.03	2574.13	2439.68	2898.12	2874.01	2881.83	2794.08	2613.15	2322.39	2702.86	2483.86	2526.9	3148.42	3209.48	2719.73	2351.57	2413.66	3112.42	3149.29	2801.86	3023.42	2890.03	2469.57	2795.68	3439.4	3289.08	3299.7	2686.1	2354.39	3312.65	2781.81	2726.58	3285.88	2428.7	3006.78	2997.47	3420.9	3122.82	2657.75
	2690.87	2506.26	2699.63	2738.69	2562.18	2538.4	2886.21	2918.33	2646.5	2848.86	2695.57	2572.46	2438.27	2896.41	2872.6	2879.69	2791.97	2611.2	2321.4	2701.54	2482.83	2525.66	3146.11	3207.52	2718.05	2350.5	2412.48	3110.69	3148.06	2799.67	3022.25	2888.38	2468.5	2793.98	3437.57	3287.53	3298.68	2685.28	2353.87	3311.58	2780.4	2724.81	3284.51	2427.94	3004.18	2995.9	3419.97	3121.75	2657.01
	2688.69	2504.87	2697.47	2736.69	2560.22	2536.8	2883.51	2916.48	2644.55	2846.37	2693.13	2570.81	2436.88	2894.71	2871.2	2877.56	2789.88	2609.25	2320.41	2700.24	2481.82	2524.43	3143.8	3205.57	2716.38	2349.44	2411.31	3108.96	3146.84	2797.5	3021.09	2886.74	2467.45	2792.28	3435.74	3285.98	3297.68	2684.47	2353.36	3310.53	2779.01	2723.06	3283.15	2427.18	3001.6	2994.35	3419.05	3120.68	2656.28
	2686.52	2503.5	2695.32	2734.71	2558.27	2535.21	2880.84	2914.63	2642.6	2843.9	2690.71	2569.18	2435.5	2893.02	2869.8	2875.45	2787.8	2607.33	2319.44	2698.94	2480.82	2523.22	3141.51	3203.63	2714.73	2348.39	2410.15	3107.24	3145.62	2795.35	3019.93	2885.12	2466.4	2790.6	3433.91	3284.45	3296.68	2683.67	2352.85	3309.5	2777.64	2721.32	3281.81	2426.44	2999.03	2992.81	3418.13	3119.63	2655.56
	2684.37	2502.15	2693.19	2732.74	2556.33	2533.63	2878.18	2912.8	2640.68	2841.45	2688.3	2567.55	2434.13	2891.34	2868.41	2873.35	2785.74	2605.42	2318.48	2697.66	2479.83	2522.01	3139.22	3201.71	2713.09	2347.34	2409	3105.51	3144.4	2793.22	3018.79	2883.5	2465.36	2788.93	3432.1	3282.93	3295.7	2682.89	2352.36	3308.47	2776.29	2719.59	3280.48	2425.7	2996.47	2991.3	3417.22	3118.59	2654.85
	2682.23	2500.81	2691.07	2730.79	2554.42	2532.07	2875.54	2910.98	2638.76	2839.02	2685.91	2565.94	2432.77	2889.68	2867.04	2871.26	2783.7	2603.52	2317.53	2696.39	2478.86	2520.81	3136.95	3199.8	2711.46	2346.31	2407.86	3103.79	3143.19	2791.11	3017.65	2881.9	2464.33	2787.27	3430.28	3281.41	3294.72	2682.12	2351.88	3307.46	2774.95	2717.87	3279.16	2424.97	2993.93	2989.8	3416.32	3117.56	2654.15
	2680.1	2499.49	2688.97	2728.86	2552.52	2530.52	2872.93	2909.17	2636.86	2836.62	2683.54	2564.35	2431.43	2888.03	2865.67	2869.18	2781.67	2601.64	2316.59	2695.13	2477.9	2519.62	3134.68	3197.9	2709.85	2345.29	2406.73	3102.06	3141.99	2789.01	3016.52	2880.31	2463.32	2785.63	3428.48	3279.9	3293.76	2681.37	2351.4	3306.47	2773.62	2716.16	3277.85	2424.25	2991.41	2988.31	3415.43	3116.54	2653.45
	2677.99	2498.19	2686.88	2726.94	2550.64	2528.99	2870.34	2907.37	2634.97	2834.23	2681.19	2562.77	2430.09	2886.39	2864.31	2867.11	2779.66	2599.78	2315.67	2693.88	2476.95	2518.44	3132.43	3196.01	2708.24	2344.28	2405.61	3100.34	3140.8	2786.94	3015.39	2878.73	2462.31	2784.01	3426.68	3278.4	3292.8	2680.63	2350.94	3305.48	2772.32	2714.46	3276.56	2423.54	2988.89	2986.85	3414.54	3115.53	2652.77
	2675.89	2496.9	2684.8	2725.05	2548.78	2527.47	2867.77	2905.58	2633.09	2831.86	2678.86	2561.2	2428.77	2884.77	2862.96	2865.06	2777.67	2597.93	2314.75	2692.65	2476.02	2517.27	3130.18	3194.14	2706.65	2343.28	2404.5	3098.62	3139.61	2784.88	3014.27	2877.16	2461.31	2782.39	3424.89	3276.91	3291.85	2679.9	2350.48	3304.51	2771.03	2712.77	3275.28	2422.83	2986.4	2985.4	3413.66	3114.53	2652.09
	2673.8	2495.62	2682.74	2723.17	2546.93	2525.97	2865.22	2903.8	2631.23	2829.52	2676.54	2559.65	2427.46	2883.16	2861.62	2863.01	2775.69	2596.09	2313.85	2691.42	2475.1	2516.12	3127.95	3192.28	2705.07	2342.29	2403.41	3096.9	3138.43	2782.85	3013.16	2875.61	2460.32	2780.79	3423.11	3275.43	3290.92	2679.19	2350.04	3303.55	2769.76	2711.09	3274.02	2422.14	2983.92	2983.97	3412.78	3113.55	2651.42
	2671.72	2494.36	2680.7	2721.3	2545.11	2524.48	2862.69	2902.03	2629.38	2827.2	2674.24	2558.11	2426.16	2881.56	2860.28	2860.98	2773.73	2594.27	2312.96	2690.21	2474.2	2514.97	3125.72	3190.43	2703.5	2341.32	2402.32	3095.18	3137.25	2780.83	3012.06	2874.07	2459.35	2779.2	3421.33	3273.95	3289.99	2678.49	2349.6	3302.61	2768.5	2709.42	3272.76	2421.45	2981.45	2982.55	3411.92	3112.57	2650.76
	2669.66	2493.12	2678.67	2719.45	2543.29	2523.01	2860.18	2900.28	2627.54	2824.89	2671.96	2556.58	2424.87	2879.98	2858.96	2858.96	2771.79	2592.47	2312.08	2689	2473.3	2513.83	3123.51	3188.6	2701.95	2340.35	2401.25	3093.47	3136.08	2778.83	3010.97	2872.54	2458.38	2777.63	3419.56	3272.48	3289.07	2677.81	2349.17	3301.67	2767.26	2707.77	3271.52	2420.77	2979	2981.16	3411.06	3111.6	2650.1
	2667.61	2491.89	2676.65	2717.62	2541.5	2521.55	2857.7	2898.53	2625.72	2822.61	2669.7	2555.07	2423.59	2878.41	2857.65	2856.96	2769.86	2590.68	2311.21	2687.81	2472.43	2512.71	3121.3	3186.78	2700.4	2339.39	2400.18	3091.76	3134.92	2776.85	3009.88	2871.02	2457.42	2776.07	3417.79	3271.03	3288.16	2677.14	2348.75	3300.76	2766.03	2706.12	3270.3	2420.1	2976.57	2979.77	3410.2	3110.65	2649.46
	2665.58	2490.68	2674.65	2715.81	2539.72	2520.1	2855.23	2896.8	2623.91	2820.35	2667.45	2553.57	2422.32	2876.85	2856.34	2854.96	2767.95	2588.91	2310.35	2686.63	2471.56	2511.59	3119.11	3184.97	2698.87	2338.44	2399.13	3090.04	3133.76	2774.88	3008.8	2869.51	2456.48	2774.52	3416.03	3269.57	3287.26	2676.48	2348.34	3299.85	2764.83	2704.48	3269.08	2419.44	2974.14	2978.41	3409.35	3109.7	2648.82
	2663.55	2489.48	2672.66	2714.01	2537.96	2518.67	2852.78	2895.07	2622.11	2818.11	2665.22	2552.08	2421.07	2875.3	2855.05	2852.98	2766.05	2587.15	2309.5	2685.46	2470.71	2510.48	3116.92	3183.18	2697.35	2337.51	2398.08	3088.33	3132.61	2772.94	3007.72	2868.02	2455.54	2772.99	3414.28	3268.13	3286.37	2675.84	2347.94	3298.96	2763.64	2702.86	3267.88	2418.79	2971.74	2977.06	3408.51	3108.77	2648.19
	2661.55	2488.3	2670.69	2712.23	2536.22	2517.25	2850.36	2893.36	2620.32	2815.89	2663.01	2550.61	2419.82	2873.77	2853.76	2851.01	2764.17	2585.41	2308.67	2684.3	2469.87	2509.39	3114.75	3181.39	2695.84	2336.58	2397.05	3086.63	3131.46	2771.01	3006.66	2866.53	2454.61	2771.47	3412.54	3266.7	3285.49	2675.21	2347.55	3298.07	2762.46	2701.24	3266.7	2418.15	2969.35	2975.73	3407.68	3107.84	2647.57
	2659.55	2487.13	2668.73	2710.47	2534.49	2515.85	2847.96	2891.65	2618.55	2813.69	2660.81	2549.15	2418.59	2872.25	2852.48	2849.05	2762.31	2583.68	2307.84	2683.15	2469.04	2508.3	3112.58	3179.62	2694.35	2335.67	2396.02	3084.92	3130.32	2769.1	3005.6	2865.06	2453.7	2769.96	3410.8	3265.27	3284.62	2674.6	2347.17	3297.21	2761.3	2699.64	3265.52	2417.51	2966.97	2974.41	3406.85	3106.93	2646.96
	2657.57	2485.98	2666.79	2708.72	2532.78	2514.46	2845.57	2889.96	2616.79	2811.51	2658.64	2547.7	2417.36	2870.74	2851.22	2847.1	2760.46	2581.96	2307.03	2682.02	2468.23	2507.23	3110.43	3177.86	2692.86	2334.76	2395.01	3083.22	3129.19	2767.21	3004.55	2863.6	2452.79	2768.47	3409.07	3263.85	3283.76	2674	2346.8	3296.35	2760.16	2698.05	3264.36	2416.88	2964.61	2973.11	3406.03	3106.03	2646.36
	2655.6	2484.85	2664.86	2706.99	2531.09	2513.08	2843.21	2888.28	2615.04	2809.35	2656.48	2546.27	2416.15	2869.25	2849.96	2845.16	2758.63	2580.27	2306.23	2680.89	2467.43	2506.16	3108.29	3176.12	2691.39	2333.87	2394.01	3081.52	3128.06	2765.34	3003.51	2862.16	2451.9	2766.99	3407.35	3262.44	3282.91	2673.41	2346.43	3295.51	2759.03	2696.46	3263.22	2416.27	2962.27	2971.83	3405.21	3105.14	2645.76
	2653.64	2483.73	2662.94	2705.27	2529.41	2511.72	2840.87	2886.61	2613.31	2807.22	2654.33	2544.85	2414.95	2867.77	2848.71	2843.24	2756.82	2578.58	2305.44	2679.78	2466.65	2505.11	3106.15	3174.38	2689.93	2332.98	2393.02	3079.82	3126.94	2763.49	3002.47	2860.72	2451.02	2765.52	3405.63	3261.04	3282.06	2672.83	2346.08	3294.68	2757.92	2694.89	3262.08	2415.66	2959.94	2970.56	3404.4	3104.26	2645.17
	2651.7	2482.62	2661.04	2703.57	2527.75	2510.37	2838.55	2884.95	2611.59	2805.1	2652.21	2543.44	2413.76	2866.3	2847.47	2841.32	2755.02	2576.91	2304.66	2678.67	2465.88	2504.07	3104.03	3172.66	2688.48	2332.11	2392.04	3078.12	3125.83	2761.66	3001.44	2859.3	2450.14	2764.07	3403.92	3259.64	3281.23	2672.27	2345.73	3293.86	2756.83	2693.33	3260.96	2415.06	2957.63	2969.31	3403.6	3103.39	2644.59
	2649.76	2481.53	2659.15	2701.89	2526.11	2509.04	2836.25	2883.3	2609.88	2803	2650.1	2542.05	2412.58	2864.84	2846.24	2839.42	2753.24	2575.26	2303.89	2677.58	2465.12	2503.03	3101.92	3170.95	2687.04	2331.24	2391.06	3076.42	3124.72	2759.84	3000.42	2857.88	2449.28	2762.63	3402.22	3258.25	3280.41	2671.72	2345.39	3293.06	2755.75	2691.78	3259.86	2414.47	2955.33	2968.07	3402.8	3102.53	2644.02
	2647.85	2480.46	2657.28	2700.22	2524.48	2507.72	2833.97	2881.66	2608.18	2800.92	2648	2540.67	2411.41	2863.4	2845.02	2837.53	2751.47	2573.62	2303.13	2676.5	2464.37	2502.01	3099.81	3169.26	2685.61	2330.39	2390.1	3074.73	3123.62	2758.04	2999.41	2856.48	2448.43	2761.2	3400.52	3256.88	3279.59	2671.19	2345.06	3292.27	2754.68	2690.24	3258.77	2413.88	2953.04	2966.85	3402.01	3101.68	2643.46
	2645.94	2479.4	2655.42	2698.57	2522.87	2506.41	2831.71	2880.03	2606.49	2798.87	2645.93	2539.3	2410.25	2861.97	2843.8	2835.65	2749.72	2571.99	2302.38	2675.43	2463.64	2501	3097.72	3167.57	2684.2	2329.55	2389.15	3073.04	3122.52	2756.26	2998.4	2855.1	2447.58	2759.79	3398.83	3255.5	3278.79	2670.67	2344.74	3291.49	2753.64	2688.71	3257.69	2413.31	2950.78	2965.65	3401.23	3100.84	2642.91
	2644.05	2478.36	2653.58	2696.93	2521.28	2505.12	2829.47	2878.41	2604.82	2796.83	2643.87	2537.95	2409.1	2860.55	2842.6	2833.79	2747.98	2570.38	2301.64	2674.37	2462.92	2500	3095.64	3165.9	2682.8	2328.71	2388.21	3071.35	3121.43	2754.5	2997.41	2853.72	2446.75	2758.39	3397.15	3254.14	3277.99	2670.16	2344.43	3290.72	2752.61	2687.19	3256.62	2412.74	2948.53	2964.46	3400.45	3100.01	2642.36
	2642.17	2477.33	2651.75	2695.32	2519.71	2503.84	2827.25	2876.8	2603.16	2794.81	2641.83	2536.61	2407.97	2859.15	2841.41	2831.93	2746.26	2568.79	2300.92	2673.32	2462.22	2499.01	3093.57	3164.24	2681.41	2327.89	2387.29	3069.66	3120.35	2752.75	2996.41	2852.35	2445.93	2757	3395.47	3252.78	3277.2	2669.67	2344.13	3289.97	2751.59	2685.68	3255.57	2412.19	2946.29	2963.29	3399.68	3099.19	2641.82
	2640.31	2476.32	2649.93	2693.71	2518.15	2502.57	2825.05	2875.2	2601.52	2792.82	2639.8	2535.28	2406.84	2857.76	2840.22	2830.09	2744.56	2567.21	2300.2	2672.28	2461.52	2498.02	3091.51	3162.59	2680.03	2327.08	2386.37	3067.98	3119.28	2751.02	2995.43	2851	2445.12	2755.62	3393.8	3251.44	3276.42	2669.18	2343.83	3289.22	2750.6	2684.18	3254.53	2411.64	2944.07	2962.13	3398.91	3098.38	2641.29
	2638.45	2475.32	2648.13	2692.12	2516.6	2501.32	2822.87	2873.61	2599.88	2790.84	2637.79	2533.97	2405.72	2856.38	2839.05	2828.25	2742.87	2565.64	2299.5	2671.25	2460.84	2497.05	3089.46	3160.96	2678.66	2326.28	2385.46	3066.3	3118.21	2749.31	2994.45	2849.66	2444.32	2754.26	3392.14	3250.1	3275.66	2668.71	2343.55	3288.49	2749.61	2682.69	3253.51	2411.1	2941.86	2960.99	3398.15	3097.58	2640.77
	2636.61	2474.33	2646.34	2690.55	2515.07	2500.08	2820.71	2872.03	2598.26	2788.89	2635.8	2532.67	2404.62	2855.01	2837.89	2826.43	2741.2	2564.09	2298.81	2670.24	2460.18	2496.09	3087.42	3159.33	2677.3	2325.48	2384.56	3064.62	3117.14	2747.62	2993.49	2848.33	2443.53	2752.91	3390.49	3248.76	3274.9	2668.26	2343.27	3287.78	2748.65	2681.21	3252.5	2410.57	2939.67	2959.86	3397.39	3096.8	2640.25
	2634.79	2473.37	2644.57	2689	2513.56	2498.86	2818.58	2870.47	2596.65	2786.95	2633.82	2531.38	2403.52	2853.66	2836.73	2824.62	2739.55	2562.55	2298.12	2669.23	2459.52	2495.15	3085.39	3157.72	2675.95	2324.7	2383.67	3062.95	3116.08	2745.95	2992.53	2847.01	2442.75	2751.58	3388.84	3247.44	3274.15	2667.82	2343	3287.07	2747.7	2679.75	3251.51	2410.05	2937.5	2958.75	3396.64	3096.02	2639.75
	2632.97	2472.41	2642.81	2687.45	2512.07	2497.65	2816.46	2868.91	2595.05	2785.03	2631.86	2530.1	2402.44	2852.32	2835.59	2822.82	2737.9	2561.02	2297.45	2668.24	2458.88	2494.21	3083.37	3156.12	2674.62	2323.93	2382.8	3061.27	3115.03	2744.29	2991.57	2845.71	2441.99	2750.25	3387.2	3246.12	3273.41	2667.39	2342.74	3286.38	2746.76	2678.29	3250.52	2409.54	2935.34	2957.66	3395.9	3095.26	2639.25
	2631.17	2471.48	2641.06	2685.93	2510.59	2496.45	2814.36	2867.36	2593.47	2783.14	2629.92	2528.84	2401.37	2850.99	2834.45	2821.04	2736.28	2559.51	2296.79	2667.25	2458.26	2493.28	3081.36	3154.53	2673.3	2323.17	2381.93	3059.6	3113.99	2742.66	2990.63	2844.41	2441.23	2748.94	3385.57	3244.81	3272.67	2666.97	2342.49	3285.7	2745.84	2676.84	3249.56	2409.04	2933.2	2956.57	3395.16	3094.5	2638.76
	2629.38	2470.55	2639.33	2684.42	2509.13	2495.26	2812.28	2865.82	2591.9	2781.26	2628	2527.59	2400.31	2849.67	2833.32	2819.26	2734.67	2558.02	2296.14	2666.28	2457.64	2492.36	3079.36	3152.96	2671.99	2322.42	2381.07	3057.93	3112.95	2741.03	2989.69	2843.13	2440.49	2747.64	3383.95	3243.51	3271.95	2666.56	2342.24	3285.03	2744.94	2675.41	3248.6	2408.55	2931.07	2955.51	3394.43	3093.76	2638.28
	2627.61	2469.65	2637.61	2682.93	2507.68	2494.09	2810.22	2864.3	2590.34	2779.4	2626.08	2526.35	2399.25	2848.37	2832.21	2817.5	2733.08	2556.54	2295.5	2665.32	2457.04	2491.45	3077.37	3151.39	2670.69	2321.67	2380.23	3056.27	3111.92	2739.43	2988.76	2841.86	2439.75	2746.36	3382.33	3242.22	3271.24	2666.17	2342.01	3284.37	2744.05	2673.98	3247.66	2408.06	2928.96	2954.46	3393.7	3093.02	2637.8
	2625.85	2468.75	2635.9	2681.45	2506.25	2492.93	2808.18	2862.78	2588.79	2777.57	2624.19	2525.12	2398.21	2847.08	2831.1	2815.75	2731.5	2555.07	2294.87	2664.36	2456.46	2490.56	3075.4	3149.84	2669.4	2320.94	2379.39	3054.61	3110.89	2737.85	2987.83	2840.6	2439.03	2745.09	3380.72	3240.93	3270.53	2665.79	2341.78	3283.73	2743.18	2672.57	3246.74	2407.59	2926.86	2953.42	3392.98	3092.3	2637.34
	2624.1	2467.88	2634.21	2679.98	2504.84	2491.79	2806.16	2861.27	2587.25	2775.75	2622.31	2523.91	2397.18	2845.8	2830	2814	2729.94	2553.62	2294.25	2663.42	2455.88	2489.67	3073.43	3148.3	2668.12	2320.22	2378.57	3052.95	3109.87	2736.28	2986.92	2839.35	2438.32	2743.83	3379.11	3239.66	3269.84	2665.43	2341.56	3283.1	2742.33	2671.17	3245.82	2407.12	2924.78	2952.4	3392.27	3091.58	2636.88
	2622.36	2467.01	2632.54	2678.53	2503.44	2490.65	2804.16	2859.78	2585.73	2773.95	2620.45	2522.71	2396.16	2844.53	2828.92	2812.27	2728.39	2552.18	2293.64	2662.49	2455.32	2488.8	3071.47	3146.77	2666.86	2319.51	2377.75	3051.29	3108.86	2734.73	2986.01	2838.12	2437.62	2742.58	3377.52	3238.39	3269.15	2665.08	2341.35	3282.48	2741.49	2669.77	3244.93	2406.66	2922.72	2951.4	3391.55	3090.88	2636.43
	2620.64	2466.17	2630.88	2677.1	2502.06	2489.54	2802.18	2858.29	2584.22	2772.18	2618.61	2521.52	2395.15	2843.28	2827.84	2810.56	2726.86	2550.75	2293.04	2661.57	2454.77	2487.93	3069.53	3145.25	2665.6	2318.8	2376.95	3049.64	3107.85	2733.19	2985.11	2836.9	2436.93	2741.35	3375.93	3237.12	3268.48	2664.73	2341.15	3281.87	2740.66	2668.39	3244.04	2406.22	2920.67	2950.41	3390.85	3090.19	2635.99
	2618.93	2465.33	2629.23	2675.68	2500.7	2488.43	2800.21	2856.81	2582.72	2770.42	2616.78	2520.35	2394.15	2842.04	2826.77	2808.85	2725.34	2549.34	2292.46	2660.66	2454.24	2487.08	3067.59	3143.75	2664.36	2318.11	2376.16	3047.99	3106.85	2731.68	2984.21	2835.68	2436.25	2740.13	3374.35	3235.87	3267.81	2664.41	2340.96	3281.28	2739.86	2667.02	3243.17	2405.78	2918.64	2949.43	3390.15	3089.5	2635.55
	2617.23	2464.52	2627.59	2674.28	2499.35	2487.34	2798.27	2855.35	2581.23	2768.68	2614.96	2519.18	2393.16	2840.81	2825.71	2807.15	2723.84	2547.95	2291.88	2659.76	2453.72	2486.24	3065.67	3142.25	2663.13	2317.43	2375.37	3046.34	3105.86	2730.18	2983.33	2834.48	2435.58	2738.92	3372.77	3234.62	3267.15	2664.09	2340.77	3280.69	2739.06	2665.66	3242.32	2405.35	2916.63	2948.47	3389.45	3088.83	2635.13
	2615.55	2463.71	2625.97	2672.89	2498.01	2486.26	2796.35	2853.89	2579.76	2766.96	2613.17	2518.03	2392.18	2839.59	2824.67	2805.47	2722.36	2546.57	2291.31	2658.87	2453.21	2485.4	3063.76	3140.77	2661.9	2316.76	2374.6	3044.69	3104.87	2728.7	2982.45	2833.3	2434.92	2737.72	3371.21	3233.38	3266.5	2663.79	2340.59	3280.12	2738.29	2664.3	3241.48	2404.93	2914.63	2947.52	3388.76	3088.17	2634.71
	2613.88	2462.92	2624.36	2671.52	2496.7	2485.19	2794.44	2852.44	2578.29	2765.26	2611.38	2516.9	2391.21	2838.39	2823.63	2803.79	2720.89	2545.2	2290.76	2658	2452.71	2484.58	3061.85	3139.3	2660.69	2316.09	2373.84	3043.05	3103.89	2727.24	2981.58	2832.12	2434.28	2736.54	3369.65	3232.15	3265.86	2663.5	2340.42	3279.56	2737.53	2662.96	3240.65	2404.52	2912.64	2946.59	3388.08	3087.52	2634.3
	2612.22	2462.15	2622.77	2670.16	2495.4	2484.13	2792.56	2851.01	2576.84	2763.58	2609.62	2515.77	2390.25	2837.2	2822.6	2802.13	2719.43	2543.84	2290.21	2657.13	2452.23	2483.77	3059.96	3137.84	2659.5	2315.44	2373.08	3041.41	3102.91	2725.79	2980.71	2830.96	2433.65	2735.37	3368.1	3230.92	3265.23	2663.22	2340.26	3279.01	2736.78	2661.63	3239.84	2404.12	2910.68	2945.67	3387.4	3086.87	2633.89
	2610.57	2461.39	2621.19	2668.82	2494.11	2483.09	2790.7	2849.58	2575.4	2761.92	2607.87	2514.66	2389.3	2836.02	2821.58	2800.48	2717.99	2542.5	2289.67	2656.27	2451.76	2482.97	3058.08	3136.39	2658.31	2314.8	2372.34	3039.78	3101.94	2724.36	2979.86	2829.8	2433.02	2734.21	3366.55	3229.71	3264.61	2662.95	2340.11	3278.48	2736.05	2660.31	3239.04	2403.72	2908.73	2944.77	3386.73	3086.24	2633.5
	2608.94	2460.65	2619.62	2667.49	2492.84	2482.06	2788.85	2848.16	2573.98	2760.28	2606.13	2513.55	2388.36	2834.85	2820.57	2798.84	2716.57	2541.17	2289.15	2655.42	2451.3	2482.18	3056.21	3134.95	2657.13	2314.16	2371.61	3038.15	3100.98	2722.95	2979.01	2828.66	2432.41	2733.07	3365.02	3228.5	3263.99	2662.7	2339.96	3277.95	2735.34	2659.01	3238.26	2403.34	2906.79	2943.88	3386.06	3085.62	2633.11
	2607.32	2459.92	2618.07	2666.18	2491.59	2481.05	2787.02	2846.76	2572.56	2758.66	2604.42	2512.46	2387.43	2833.7	2819.58	2797.21	2715.16	2539.86	2288.63	2654.59	2450.86	2481.4	3054.35	3133.53	2655.97	2313.54	2370.89	3036.52	3100.02	2721.55	2978.17	2827.53	2431.81	2731.94	3363.49	3227.29	3263.39	2662.45	2339.83	3277.44	2734.64	2657.71	3237.49	2402.97	2904.87	2943.01	3385.39	3085.01	2632.73
	2605.71	2459.21	2616.53	2664.88	2490.35	2480.04	2785.22	2845.36	2571.16	2757.05	2602.71	2511.39	2386.51	2832.56	2818.59	2795.6	2713.77	2538.56	2288.13	2653.76	2450.43	2480.63	3052.5	3132.11	2654.81	2312.93	2370.18	3034.89	3099.07	2720.18	2977.34	2826.41	2431.23	2730.81	3361.97	3226.1	3262.79	2662.22	2339.7	3276.94	2733.96	2656.42	3236.73	2402.61	2902.97	2942.15	3384.73	3084.41	2632.36
	2604.12	2458.51	2615.01	2663.6	2489.12	2479.05	2783.43	2843.97	2569.77	2755.47	2601.03	2510.32	2385.6	2831.43	2817.61	2793.99	2712.39	2537.27	2287.63	2652.95	2450.01	2479.88	3050.66	3130.71	2653.67	2312.32	2369.48	3033.27	3098.13	2718.81	2976.51	2825.31	2430.65	2729.71	3360.45	3224.91	3262.2	2662.01	2339.58	3276.45	2733.29	2655.14	3235.99	2402.25	2901.08	2941.3	3384.08	3083.82	2632
	2602.54	2457.82	2613.5	2662.33	2487.92	2478.07	2781.66	2842.59	2568.39	2753.91	2599.35	2509.27	2384.71	2830.31	2816.64	2792.39	2711.02	2536	2287.15	2652.14	2449.6	2479.13	3048.83	3129.32	2652.54	2311.73	2368.79	3031.65	3097.19	2717.47	2975.69	2824.21	2430.08	2728.61	3358.95	3223.73	3261.63	2661.8	2339.46	3275.97	2732.64	2653.87	3235.27	2401.91	2899.21	2940.47	3383.43	3083.24	2631.64
	2600.97	2457.16	2612	2661.08	2486.73	2477.11	2779.91	2841.23	2567.02	2752.36	2597.7	2508.23	2383.82	2829.21	2815.68	2790.81	2709.68	2534.74	2286.67	2651.35	2449.21	2478.39	3047.01	3127.94	2651.41	2311.14	2368.11	3030.04	3096.26	2716.14	2974.88	2823.13	2429.53	2727.53	3357.45	3222.56	3261.06	2661.61	2339.36	3275.51	2732	2652.62	3234.56	2401.57	2897.36	2939.65	3382.78	3082.67	2631.29
	2599.42	2456.5	2610.52	2659.84	2485.55	2476.16	2778.17	2839.87	2565.67	2750.84	2596.06	2507.2	2382.94	2828.11	2814.73	2789.24	2708.34	2533.5	2286.21	2650.56	2448.83	2477.67	3045.2	3126.57	2650.3	2310.57	2367.44	3028.43	3095.34	2714.83	2974.08	2822.06	2428.99	2726.46	3355.96	3221.39	3260.5	2661.42	2339.26	3275.05	2731.38	2651.37	3233.86	2401.25	2895.52	2938.85	3382.14	3082.11	2630.95
	2597.88	2455.86	2609.05	2658.61	2484.39	2475.22	2776.46	2838.52	2564.32	2749.33	2594.43	2506.18	2382.07	2827.03	2813.8	2787.67	2707.02	2532.27	2285.75	2649.79	2448.46	2476.95	3043.41	3125.21	2649.2	2310	2366.78	3026.82	3094.42	2713.54	2973.28	2821	2428.46	2725.4	3354.48	3220.23	3259.95	2661.25	2339.17	3274.61	2730.78	2650.14	3233.18	2400.93	2893.7	2938.06	3381.5	3081.56	2630.62
	2596.35	2455.24	2607.59	2657.4	2483.25	2474.29	2774.77	2837.18	2562.99	2747.84	2592.82	2505.18	2381.21	2825.97	2812.87	2786.12	2705.72	2531.05	2285.31	2649.03	2448.11	2476.25	3041.62	3123.86	2648.11	2309.45	2366.14	3025.21	3093.51	2712.26	2972.49	2819.95	2427.94	2724.35	3353	3219.08	3259.41	2661.1	2339.09	3274.18	2730.19	2648.91	3232.52	2400.62	2891.9	2937.28	3380.87	3081.02	2630.3
	2594.83	2454.62	2606.15	2656.21	2482.12	2473.37	2773.09	2835.85	2561.67	2746.38	2591.23	2504.19	2380.36	2824.91	2811.95	2784.58	2704.43	2529.84	2284.87	2648.27	2447.77	2475.56	3039.85	3122.53	2647.04	2308.9	2365.5	3023.61	3092.61	2711.01	2971.71	2818.92	2427.43	2723.32	3351.53	3217.94	3258.87	2660.95	2339.01	3273.76	2729.62	2647.7	3231.86	2400.33	2890.11	2936.52	3380.24	3080.49	2629.98
	2593.33	2454.03	2604.72	2655.02	2481	2472.47	2771.44	2834.53	2560.37	2744.93	2589.65	2503.2	2379.52	2823.87	2811.04	2783.06	2703.16	2528.65	2284.45	2647.53	2447.44	2474.88	3038.09	3121.2	2645.97	2308.36	2364.87	3022.02	3091.71	2709.76	2970.94	2817.89	2426.94	2722.3	3350.07	3216.81	3258.35	2660.82	2338.95	3273.35	2729.06	2646.49	3231.23	2400.04	2888.34	2935.77	3379.62	3079.97	2629.67
	2591.84	2453.45	2603.3	2653.86	2479.91	2471.58	2769.8	2833.22	2559.07	2743.5	2588.09	2502.24	2378.69	2822.84	2810.15	2781.54	2701.9	2527.47	2284.03	2646.8	2447.13	2474.21	3036.33	3119.89	2644.91	2307.84	2364.25	3020.42	3090.82	2708.54	2970.17	2816.88	2426.46	2721.29	3348.62	3215.68	3257.83	2660.69	2338.89	3272.96	2728.52	2645.3	3230.61	2399.76	2886.58	2935.03	3379	3079.46	2629.37
	2590.36	2452.88	2601.9	2652.7	2478.82	2470.7	2768.18	2831.92	2557.78	2742.09	2586.54	2501.28	2377.87	2821.82	2809.26	2780.03	2700.66	2526.31	2283.63	2646.07	2446.83	2473.55	3034.59	3118.58	2643.87	2307.32	2363.65	3018.83	3089.93	2707.33	2969.42	2815.88	2425.98	2720.29	3347.18	3214.56	3257.33	2660.58	2338.84	3272.57	2727.99	2644.12	3230	2399.49	2884.85	2934.31	3378.39	3078.97	2629.08
	2588.9	2452.33	2600.51	2651.57	2477.76	2469.83	2766.58	2830.63	2556.51	2740.69	2585.01	2500.33	2377.06	2820.81	2808.38	2778.53	2699.43	2525.16	2283.23	2645.36	2446.54	2472.9	3032.86	3117.29	2642.83	2306.81	2363.05	3017.25	3089.05	2706.14	2968.67	2814.89	2425.53	2719.31	3345.74	3213.44	3256.83	2660.48	2338.79	3272.2	2727.48	2642.94	3229.41	2399.23	2883.12	2933.6	3377.78	3078.48	2628.79
	2587.45	2451.79	2599.13	2650.44	2476.7	2468.98	2765	2829.35	2555.25	2739.32	2583.49	2499.4	2376.26	2819.81	2807.52	2777.05	2698.22	2524.02	2282.85	2644.66	2446.26	2472.26	3031.14	3116.01	2641.81	2306.31	2362.47	3015.67	3088.18	2704.96	2967.92	2813.91	2425.08	2718.34	3344.31	3212.34	3256.34	2660.39	2338.76	3271.84	2726.98	2641.78	3228.83	2398.99	2881.42	2932.91	3377.17	3078	2628.51
	2586.01	2451.27	2597.77	2649.33	2475.67	2468.13	2763.43	2828.08	2554	2737.97	2581.98	2498.48	2375.47	2818.83	2806.66	2775.58	2697.02	2522.89	2282.47	2643.97	2446	2471.63	3029.43	3114.74	2640.8	2305.82	2361.89	3014.09	3087.31	2703.8	2967.19	2812.95	2424.64	2717.38	3342.89	3211.24	3255.86	2660.32	2338.73	3271.48	2726.5	2640.63	3228.27	2398.75	2879.73	2932.23	3376.57	3077.53	2628.24
	2584.58	2450.76	2596.42	2648.23	2474.65	2467.3	2761.89	2826.81	2552.76	2736.63	2580.5	2497.57	2374.69	2817.86	2805.82	2774.11	2695.84	2521.78	2282.11	2643.29	2445.75	2471.02	3027.73	3113.48	2639.79	2305.34	2361.32	3012.51	3086.45	2702.66	2966.46	2811.99	2424.22	2716.43	3341.48	3210.14	3255.39	2660.25	2338.7	3271.15	2726.04	2639.49	3227.72	2398.52	2878.06	2931.56	3375.98	3077.07	2627.98
	2583.17	2450.27	2595.09	2647.15	2473.64	2466.49	2760.36	2825.56	2551.54	2735.32	2579.02	2496.67	2373.92	2816.9	2804.98	2772.66	2694.67	2520.68	2281.75	2642.61	2445.51	2470.41	3026.05	3112.23	2638.8	2304.87	2360.77	3010.94	3085.6	2701.53	2965.74	2811.05	2423.81	2715.5	3340.07	3209.06	3254.92	2660.2	2338.69	3270.82	2725.59	2638.36	3227.19	2398.3	2876.41	2930.9	3375.38	3076.62	2627.72
	2581.77	2449.79	2593.77	2646.08	2472.65	2465.68	2758.85	2824.32	2550.32	2734.02	2577.57	2495.78	2373.16	2815.96	2804.16	2771.22	2693.51	2519.6	2281.41	2641.95	2445.28	2469.82	3024.37	3110.99	2637.82	2304.41	2360.23	3009.38	3084.75	2700.42	2965.03	2810.12	2423.41	2714.57	3338.68	3207.98	3254.47	2660.16	2338.68	3270.5	2725.15	2637.24	3226.67	2398.09	2874.77	2930.26	3374.79	3076.19	2627.48
	2580.38	2449.32	2592.46	2645.03	2471.67	2464.89	2757.36	2823.08	2549.12	2732.74	2576.12	2494.9	2372.41	2815.02	2803.34	2769.79	2692.38	2518.53	2281.07	2641.3	2445.07	2469.23	3022.7	3109.76	2636.85	2303.96	2359.69	3007.82	3083.91	2699.33	2964.32	2809.2	2423.02	2713.66	3337.29	3206.91	3254.02	2660.13	2338.69	3270.19	2724.74	2636.13	3226.17	2397.89	2873.15	2929.63	3374.21	3075.76	2627.24
	2579.01	2448.87	2591.16	2643.99	2470.71	2464.1	2755.89	2821.86	2547.93	2731.48	2574.69	2494.04	2371.67	2814.1	2802.54	2768.37	2691.25	2517.47	2280.75	2640.66	2444.87	2468.66	3021.05	3108.54	2635.89	2303.52	2359.17	3006.26	3083.08	2698.25	2963.63	2808.3	2422.65	2712.76	3335.91	3205.85	3253.59	2660.11	2338.69	3269.9	2724.33	2635.03	3225.68	2397.7	2871.54	2929.02	3373.63	3075.34	2627
	2577.65	2448.44	2589.88	2642.96	2469.77	2463.33	2754.43	2820.64	2546.75	2730.24	2573.28	2493.19	2370.93	2813.19	2801.74	2766.96	2690.14	2516.42	2280.43	2640.03	2444.68	2468.1	3019.41	3107.34	2634.94	2303.09	2358.65	3004.71	3082.25	2697.19	2962.94	2807.4	2422.28	2711.87	3334.53	3204.79	3253.16	2660.1	2338.71	3269.62	2723.94	2633.94	3225.21	2397.52	2869.95	2928.42	3373.05	3074.93	2626.78
	2576.3	2448.01	2588.61	2641.95	2468.84	2462.58	2753	2819.44	2545.58	2729.01	2571.88	2492.34	2370.21	2812.29	2800.96	2765.57	2689.04	2515.39	2280.12	2639.41	2444.51	2467.55	3017.77	3106.14	2634.01	2302.66	2358.15	3003.16	3081.43	2696.15	2962.26	2806.52	2421.93	2711	3333.17	3203.74	3252.74	2660.1	2338.73	3269.34	2723.57	2632.87	3224.75	2397.35	2868.38	2927.83	3372.48	3074.54	2626.56
	2574.97	2447.61	2587.36	2640.96	2467.92	2461.83	2751.58	2818.24	2544.42	2727.81	2570.5	2491.51	2369.5	2811.4	2800.19	2764.18	2687.96	2514.37	2279.82	2638.8	2444.35	2467.01	3016.15	3104.95	2633.08	2302.25	2357.66	3001.61	3080.61	2695.12	2961.58	2805.65	2421.59	2710.14	3331.81	3202.7	3252.32	2660.12	2338.76	3269.08	2723.21	2631.8	3224.31	2397.19	2866.83	2927.25	3371.91	3074.15	2626.35
	2573.64	2447.21	2586.12	2639.97	2467.02	2461.09	2750.18	2817.05	2543.28	2726.62	2569.13	2490.7	2368.79	2810.52	2799.42	2762.8	2686.9	2513.36	2279.54	2638.19	2444.2	2466.48	3014.54	3103.78	2632.16	2301.84	2357.17	3000.07	3079.81	2694.11	2960.92	2804.79	2421.26	2709.29	3330.46	3201.67	3251.92	2660.14	2338.8	3268.83	2722.87	2630.74	3223.88	2397.04	2865.29	2926.69	3371.34	3073.77	2626.15
	2572.33	2446.83	2584.89	2639	2466.14	2460.37	2748.8	2815.87	2542.14	2725.45	2567.77	2489.89	2368.1	2809.66	2798.67	2761.44	2685.84	2512.36	2279.26	2637.6	2444.06	2465.96	3012.94	3102.61	2631.26	2301.45	2356.7	2998.53	3079	2693.11	2960.26	2803.94	2420.95	2708.45	3329.11	3200.64	3251.53	2660.18	2338.85	3268.59	2722.54	2629.7	3223.47	2396.89	2863.77	2926.14	3370.78	3073.4	2625.96
	2571.04	2446.47	2583.67	2638.05	2465.27	2459.66	2747.43	2814.7	2541.02	2724.3	2566.43	2489.09	2367.42	2808.81	2797.93	2760.08	2684.8	2511.38	2278.99	2637.02	2443.94	2465.45	3011.35	3101.45	2630.36	2301.06	2356.24	2997	3078.21	2692.13	2959.61	2803.1	2420.64	2707.62	3327.78	3199.62	3251.14	2660.23	2338.9	3268.36	2722.23	2628.66	3223.07	2396.76	2862.26	2925.6	3370.22	3073.05	2625.77
	2569.76	2446.12	2582.47	2637.1	2464.41	2458.96	2746.09	2813.54	2539.91	2723.17	2565.11	2488.31	2366.74	2807.96	2797.2	2758.74	2683.78	2510.41	2278.73	2636.45	2443.82	2464.96	3009.77	3100.31	2629.48	2300.69	2355.78	2995.47	3077.42	2691.17	2958.96	2802.28	2420.35	2706.8	3326.45	3198.61	3250.76	2660.28	2338.96	3268.14	2721.93	2627.64	3222.68	2396.64	2860.77	2925.08	3369.67	3072.7	2625.59
	2568.49	2445.78	2581.28	2636.18	2463.57	2458.27	2744.76	2812.39	2538.81	2722.06	2563.8	2487.54	2366.07	2807.13	2796.47	2757.41	2682.77	2509.46	2278.48	2635.88	2443.72	2464.47	3008.21	3099.17	2628.6	2300.32	2355.34	2993.95	3076.64	2690.22	2958.33	2801.46	2420.07	2706	3325.13	3197.6	3250.39	2660.35	2339.03	3267.93	2721.65	2626.62	3222.31	2396.53	2859.3	2924.57	3369.12	3072.36	2625.42
	2567.23	2445.46	2580.11	2635.26	2462.75	2457.6	2743.45	2811.25	2537.72	2720.97	2562.5	2486.78	2365.42	2806.31	2795.76	2756.08	2681.77	2508.51	2278.24	2635.33	2443.63	2463.99	3006.65	3098.05	2627.74	2299.96	2354.91	2992.43	3075.86	2689.29	2957.7	2800.66	2419.81	2705.21	3323.82	3196.6	3250.03	2660.43	2339.11	3267.73	2721.38	2625.62	3221.95	2396.42	2857.84	2924.07	3368.57	3072.04	2625.26
	2565.98	2445.15	2578.94	2634.36	2461.93	2456.93	2742.15	2810.12	2536.64	2719.89	2561.22	2486.03	2364.77	2805.51	2795.06	2754.77	2680.79	2507.58	2278.01	2634.79	2443.56	2463.53	3005.11	3096.93	2626.89	2299.61	2354.48	2990.91	3075.09	2688.37	2957.08	2799.87	2419.55	2704.43	3322.52	3195.61	3249.67	2660.52	2339.19	3267.54	2721.13	2624.62	3221.61	2396.33	2856.4	2923.59	3368.03	3071.72	2625.1
	2564.75	2444.85	2577.79	2633.48	2461.14	2456.28	2740.88	2808.99	2535.57	2718.83	2559.95	2485.29	2364.13	2804.71	2794.37	2753.47	2679.82	2506.66	2277.78	2634.25	2443.49	2463.07	3003.57	3095.83	2626.04	2299.27	2354.07	2989.4	3074.33	2687.47	2956.47	2799.1	2419.3	2703.66	3321.22	3194.63	3249.32	2660.62	2339.28	3267.36	2720.89	2623.64	3221.28	2396.25	2854.97	2923.12	3367.49	3071.41	2624.95
	2563.53	2444.57	2576.66	2632.6	2460.36	2455.64	2739.62	2807.88	2534.52	2717.79	2558.69	2484.56	2363.5	2803.92	2793.68	2752.18	2678.87	2505.76	2277.57	2633.73	2443.44	2462.63	3002.05	3094.73	2625.21	2298.94	2353.67	2987.9	3073.58	2686.58	2955.87	2798.33	2419.07	2702.91	3319.93	3193.65	3248.99	2660.73	2339.37	3267.19	2720.67	2622.67	3220.97	2396.17	2853.56	2922.66	3366.95	3071.12	2624.81
	2562.33	2444.3	2575.53	2631.74	2459.59	2455.01	2738.38	2806.77	2533.48	2716.77	2557.45	2483.84	2362.88	2803.15	2793.01	2750.9	2677.93	2504.86	2277.37	2633.22	2443.4	2462.19	3000.54	3093.64	2624.39	2298.62	2353.27	2986.4	3072.83	2685.71	2955.27	2797.58	2418.85	2702.16	3318.65	3192.68	3248.66	2660.86	2339.48	3267.04	2720.46	2621.7	3220.67	2396.11	2852.17	2922.21	3366.42	3070.83	2624.67
	2561.14	2444.05	2574.42	2630.9	2458.84	2454.39	2737.15	2805.68	2532.44	2715.76	2556.23	2483.14	2362.27	2802.39	2792.35	2749.64	2677	2503.98	2277.17	2632.71	2443.38	2461.77	2999.03	3092.57	2623.58	2298.31	2352.89	2984.9	3072.08	2684.86	2954.68	2796.83	2418.64	2701.43	3317.37	3191.71	3248.33	2660.99	2339.59	3266.89	2720.27	2620.75	3220.38	2396.06	2850.79	2921.78	3365.89	3070.55	2624.55
	2559.96	2443.8	2573.32	2630.07	2458.1	2453.78	2735.95	2804.59	2531.42	2714.78	2555.02	2482.44	2361.67	2801.63	2791.7	2748.38	2676.08	2503.11	2276.99	2632.21	2443.36	2461.35	2997.54	3091.5	2622.79	2298	2352.51	2983.41	3071.35	2684.02	2954.1	2796.1	2418.45	2700.71	3316.11	3190.76	3248.02	2661.13	2339.71	3266.75	2720.09	2619.81	3220.11	2396.01	2849.43	2921.36	3365.36	3070.29	2624.43
	2558.79	2443.58	2572.24	2629.25	2457.38	2453.19	2734.76	2803.51	2530.41	2713.81	2553.82	2481.76	2361.08	2800.89	2791.06	2747.13	2675.18	2502.25	2276.81	2631.73	2443.36	2460.95	2996.06	3090.44	2622	2297.71	2352.15	2981.92	3070.62	2683.19	2953.53	2795.38	2418.26	2700	3314.85	3189.81	3247.71	2661.28	2339.84	3266.62	2719.93	2618.88	3219.85	2395.97	2848.09	2920.95	3364.84	3070.03	2624.32
	2557.64	2443.36	2571.17	2628.45	2456.67	2452.6	2733.59	2802.44	2529.41	2712.86	2552.64	2481.09	2360.5	2800.16	2790.42	2745.89	2674.3	2501.41	2276.64	2631.25	2443.37	2460.56	2994.59	3089.4	2621.22	2297.42	2351.79	2980.43	3069.89	2682.38	2952.96	2794.68	2418.09	2699.31	3313.59	3188.87	3247.41	2661.45	2339.97	3266.5	2719.78	2617.96	3219.6	2395.95	2846.76	2920.56	3364.32	3069.78	2624.21
	2556.5	2443.16	2570.11	2627.66	2455.97	2452.03	2732.43	2801.38	2528.42	2711.92	2551.47	2480.43	2359.92	2799.44	2789.8	2744.67	2673.43	2500.58	2276.49	2630.78	2443.39	2460.18	2993.14	3088.36	2620.45	2297.15	2351.45	2978.96	3069.18	2681.59	2952.41	2793.98	2417.93	2698.62	3312.35	3187.93	3247.12	2661.62	2340.11	3266.4	2719.65	2617.05	3219.37	2395.93	2845.45	2920.18	3363.8	3069.55	2624.12
	2555.37	2442.98	2569.06	2626.88	2455.29	2451.47	2731.29	2800.32	2527.44	2711.01	2550.31	2479.78	2359.36	2798.73	2789.19	2743.45	2672.57	2499.76	2276.34	2630.33	2443.42	2459.8	2991.69	3087.33	2619.7	2296.88	2351.11	2977.48	3068.47	2680.81	2951.86	2793.3	2417.78	2697.95	3311.11	3187	3246.83	2661.81	2340.26	3266.3	2719.53	2616.15	3219.15	2395.93	2844.15	2919.81	3363.29	3069.32	2624.03
	2554.26	2442.8	2568.03	2626.12	2454.63	2450.91	2730.17	2799.28	2526.48	2710.11	2549.17	2479.14	2358.81	2798.03	2788.59	2742.25	2671.72	2498.95	2276.2	2629.88	2443.46	2459.44	2990.25	3086.31	2618.95	2296.62	2350.78	2976.01	3067.76	2680.05	2951.32	2792.63	2417.64	2697.29	3309.88	3186.08	3246.55	2662	2340.41	3266.21	2719.42	2615.26	3218.95	2395.93	2842.87	2919.45	3362.78	3069.1	2623.95
	2553.16	2442.64	2567.01	2625.37	2453.97	2450.37	2729.07	2798.25	2525.52	2709.23	2548.04	2478.51	2358.26	2797.35	2788	2741.05	2670.89	2498.15	2276.07	2629.44	2443.52	2459.09	2988.83	3085.3	2618.22	2296.37	2350.47	2974.55	3067.07	2679.3	2950.79	2791.97	2417.52	2696.64	3308.66	3185.17	3246.28	2662.2	2340.58	3266.13	2719.33	2614.38	3218.76	2395.94	2841.61	2919.11	3362.27	3068.9	2623.87
	2552.07	2442.5	2566	2624.64	2453.34	2449.85	2727.98	2797.22	2524.58	2708.37	2546.93	2477.89	2357.72	2796.67	2787.41	2739.87	2670.07	2497.37	2275.94	2629.01	2443.58	2458.75	2987.41	3084.3	2617.49	2296.13	2350.16	2973.09	3066.38	2678.56	2950.26	2791.32	2417.41	2696	3307.45	3184.26	3246.02	2662.42	2340.75	3266.06	2719.26	2613.51	3218.58	2395.96	2840.36	2918.78	3361.76	3068.7	2623.8
	2550.99	2442.36	2565	2623.92	2452.71	2449.33	2726.91	2796.2	2523.64	2707.52	2545.82	2477.29	2357.19	2796	2786.84	2738.7	2669.26	2496.6	2275.83	2628.59	2443.66	2458.42	2986.01	3083.31	2616.78	2295.9	2349.86	2971.64	3065.69	2677.84	2949.75	2790.68	2417.31	2695.38	3306.24	3183.36	3245.77	2662.64	2340.92	3266	2719.2	2612.65	3218.42	2396	2839.12	2918.46	3361.26	3068.51	2623.74
	2549.93	2442.24	2564.02	2623.21	2452.1	2448.82	2725.86	2795.19	2522.72	2706.7	2544.74	2476.69	2356.67	2795.34	2786.28	2737.53	2668.47	2495.84	2275.73	2628.18	2443.75	2458.1	2984.61	3082.33	2616.08	2295.68	2349.57	2970.19	3065.02	2677.14	2949.24	2790.06	2417.22	2694.76	3305.04	3182.46	3245.52	2662.88	2341.11	3265.95	2719.15	2611.8	3218.27	2396.04	2837.91	2918.16	3360.76	3068.34	2623.69
	2548.88	2442.13	2563.05	2622.52	2451.51	2448.33	2724.82	2794.19	2521.81	2705.89	2543.66	2476.11	2356.16	2794.7	2785.73	2736.38	2667.69	2495.09	2275.63	2627.78	2443.86	2457.79	2983.23	3081.35	2615.39	2295.46	2349.3	2968.74	3064.34	2676.45	2948.74	2789.45	2417.14	2694.16	3303.84	3181.58	3245.28	2663.12	2341.3	3265.91	2719.12	2610.96	3218.13	2396.09	2836.71	2917.86	3360.27	3068.17	2623.65
	2547.84	2442.04	2562.09	2621.84	2450.93	2447.84	2723.8	2793.2	2520.91	2705.09	2542.6	2475.54	2355.66	2794.06	2785.19	2735.24	2666.92	2494.36	2275.54	2627.38	2443.97	2457.48	2981.86	3080.39	2614.7	2295.26	2349.03	2967.3	3063.68	2675.77	2948.24	2788.85	2417.07	2693.57	3302.66	3180.7	3245.04	2663.38	2341.5	3265.88	2719.1	2610.14	3218	2396.15	2835.52	2917.58	3359.77	3068.02	2623.61
	2546.82	2441.96	2561.15	2621.17	2450.36	2447.37	2722.8	2792.22	2520.02	2704.32	2541.56	2474.98	2355.17	2793.44	2784.65	2734.11	2666.17	2493.63	2275.47	2627	2444.09	2457.19	2980.5	3079.44	2614.03	2295.06	2348.77	2965.87	3063.02	2675.11	2947.76	2788.26	2417.02	2692.99	3301.48	3179.82	3244.82	2663.64	2341.7	3265.85	2719.1	2609.32	3217.89	2396.22	2834.35	2917.31	3359.28	3067.87	2623.58
	2545.81	2441.89	2560.22	2620.52	2449.81	2446.91	2721.82	2791.24	2519.14	2703.56	2540.52	2474.43	2354.69	2792.82	2784.13	2732.99	2665.43	2492.92	2275.4	2626.62	2444.23	2456.91	2979.15	3078.49	2613.37	2294.87	2348.51	2964.44	3062.37	2674.47	2947.28	2787.68	2416.98	2692.42	3300.31	3178.96	3244.6	2663.91	2341.91	3265.84	2719.11	2608.51	3217.8	2396.3	2833.2	2917.06	3358.8	3067.73	2623.56
	2544.82	2441.84	2559.3	2619.88	2449.27	2446.45	2720.85	2790.28	2518.27	2702.82	2539.5	2473.89	2354.21	2792.22	2783.62	2731.88	2664.7	2492.22	2275.34	2626.26	2444.38	2456.64	2977.81	3077.55	2612.73	2294.69	2348.27	2963.01	3061.73	2673.84	2946.82	2787.12	2416.95	2691.87	3299.14	3178.1	3244.39	2664.2	2342.13	3265.84	2719.14	2607.72	3217.71	2396.39	2832.06	2916.81	3358.31	3067.61	2623.54
	2543.83	2441.79	2558.39	2619.25	2448.75	2446.01	2719.89	2789.32	2517.41	2702.1	2538.5	2473.36	2353.75	2791.62	2783.12	2730.78	2663.98	2491.53	2275.28	2625.9	2444.54	2456.38	2976.48	3076.62	2612.09	2294.53	2348.04	2961.59	3061.09	2673.22	2946.36	2786.56	2416.93	2691.32	3297.99	3177.25	3244.18	2664.49	2342.36	3265.84	2719.18	2606.93	3217.64	2396.49	2830.93	2916.58	3357.83	3067.49	2623.53
	2542.86	2441.76	2557.5	2618.64	2448.24	2445.58	2718.96	2788.37	2516.56	2701.39	2537.51	2472.84	2353.29	2791.04	2782.62	2729.69	2663.28	2490.86	2275.24	2625.55	2444.71	2456.13	2975.17	3075.7	2611.46	2294.36	2347.82	2960.18	3060.46	2672.62	2945.9	2786.02	2416.92	2690.79	3296.84	3176.4	3243.98	2664.79	2342.59	3265.85	2719.23	2606.15	3217.58	2396.59	2829.83	2916.37	3357.35	3067.39	2623.53
	2541.9	2441.75	2556.62	2618.04	2447.74	2445.16	2718.04	2787.43	2515.73	2700.71	2536.53	2472.33	2352.84	2790.46	2782.14	2728.61	2662.59	2490.19	2275.21	2625.21	2444.89	2455.89	2973.86	3074.79	2610.84	2294.21	2347.6	2958.77	3059.84	2672.03	2945.46	2785.49	2416.93	2690.27	3295.7	3175.56	3243.79	2665.1	2342.83	3265.88	2719.3	2605.39	3217.54	2396.71	2828.74	2916.16	3356.87	3067.29	2623.54
	2540.96	2441.74	2555.75	2617.46	2447.26	2444.75	2717.13	2786.5	2514.9	2700.03	2535.56	2471.83	2352.41	2789.9	2781.67	2727.54	2661.91	2489.54	2275.18	2624.89	2445.08	2455.66	2972.57	3073.89	2610.24	2294.07	2347.4	2957.37	3059.22	2671.45	2945.02	2784.98	2416.95	2689.76	3294.56	3174.73	3243.61	2665.42	2343.08	3265.91	2719.39	2604.63	3217.51	2396.84	2827.66	2915.97	3356.4	3067.2	2623.55
	2540.03	2441.75	2554.89	2616.89	2446.79	2444.36	2716.25	2785.57	2514.09	2699.38	2534.61	2471.35	2351.98	2789.34	2781.2	2726.48	2661.25	2488.9	2275.16	2624.56	2445.29	2455.44	2971.28	3073	2609.64	2293.93	2347.2	2955.97	3058.61	2670.89	2944.6	2784.47	2416.98	2689.26	3293.43	3173.91	3243.43	2665.75	2343.34	3265.95	2719.49	2603.89	3217.49	2396.98	2826.6	2915.79	3355.93	3067.13	2623.58
	2539.11	2441.78	2554.05	2616.33	2446.34	2443.97	2715.37	2784.66	2513.28	2698.74	2533.67	2470.87	2351.55	2788.8	2780.75	2725.43	2660.6	2488.27	2275.16	2624.25	2445.51	2455.23	2970.01	3072.11	2609.06	2293.81	2347.02	2954.57	3058	2670.35	2944.18	2783.98	2417.02	2688.77	3292.31	3173.09	3243.26	2666.09	2343.6	3266	2719.6	2603.16	3217.48	2397.12	2825.55	2915.62	3355.46	3067.06	2623.6
	2538.21	2441.81	2553.21	2615.78	2445.9	2443.59	2714.52	2783.75	2512.49	2698.12	2532.74	2470.41	2351.14	2788.26	2780.3	2724.4	2659.96	2487.65	2275.16	2623.95	2445.73	2455.03	2968.75	3071.24	2608.48	2293.69	2346.84	2953.18	3057.4	2669.82	2943.77	2783.5	2417.07	2688.3	3291.2	3172.28	3243.1	2666.44	2343.87	3266.05	2719.72	2602.43	3217.48	2397.28	2824.52	2915.46	3354.99	3067.01	2623.64
	2537.31	2441.86	2552.39	2615.25	2445.47	2443.23	2713.68	2782.85	2511.71	2697.52	2531.83	2469.96	2350.74	2787.74	2779.87	2723.37	2659.33	2487.04	2275.16	2623.65	2445.97	2454.84	2967.5	3070.37	2607.92	2293.58	2346.67	2951.8	3056.81	2669.3	2943.37	2783.03	2417.14	2687.83	3290.09	3171.47	3242.94	2666.8	2344.14	3266.12	2719.86	2601.72	3217.5	2397.44	2823.51	2915.32	3354.52	3066.96	2623.68
	2536.44	2441.92	2551.59	2614.74	2445.06	2442.87	2712.86	2781.96	2510.93	2696.94	2530.93	2469.51	2350.34	2787.22	2779.45	2722.35	2658.72	2486.45	2275.18	2623.37	2446.22	2454.66	2966.26	3069.51	2607.37	2293.48	2346.51	2950.42	3056.23	2668.8	2942.97	2782.57	2417.22	2687.38	3288.99	3170.68	3242.79	2667.17	2344.43	3266.19	2720.02	2601.02	3217.54	2397.62	2822.51	2915.18	3354.06	3066.92	2623.73
	2535.57	2441.99	2550.79	2614.23	2444.66	2442.53	2712.05	2781.08	2510.17	2696.37	2530.04	2469.08	2349.96	2786.71	2779.03	2721.34	2658.12	2485.86	2275.21	2623.09	2446.48	2454.49	2965.03	3068.66	2606.82	2293.39	2346.36	2949.05	3055.65	2668.31	2942.59	2782.12	2417.31	2686.94	3287.9	3169.88	3242.64	2667.55	2344.72	3266.28	2720.19	2600.32	3217.58	2397.8	2821.53	2915.06	3353.6	3066.9	2623.79
	2534.72	2442.08	2550.01	2613.74	2444.27	2442.19	2711.26	2780.21	2509.42	2695.82	2529.16	2468.66	2349.58	2786.22	2778.63	2720.35	2657.53	2485.29	2275.24	2622.82	2446.75	2454.33	2963.81	3067.82	2606.29	2293.31	2346.22	2947.68	3055.08	2667.83	2942.21	2781.69	2417.41	2686.51	3286.81	3169.1	3242.51	2667.93	2345.02	3266.37	2720.37	2599.64	3217.64	2398	2820.56	2914.96	3353.14	3066.88	2623.86
	2533.88	2442.17	2549.24	2613.27	2443.9	2441.87	2710.49	2779.34	2508.68	2695.28	2528.3	2468.25	2349.21	2785.73	2778.23	2719.36	2656.95	2484.73	2275.28	2622.56	2447.03	2454.18	2962.6	3066.98	2605.77	2293.24	2346.09	2946.32	3054.51	2667.37	2941.84	2781.27	2417.52	2686.09	3285.73	3168.32	3242.38	2668.33	2345.32	3266.47	2720.57	2598.97	3217.7	2398.2	2819.61	2914.86	3352.69	3066.88	2623.93
	2533.05	2442.28	2548.48	2612.8	2443.54	2441.55	2709.73	2778.49	2507.95	2694.76	2527.45	2467.85	2348.85	2785.25	2777.85	2718.39	2656.38	2484.18	2275.33	2622.31	2447.33	2454.04	2961.4	3066.16	2605.26	2293.17	2345.97	2944.97	3053.96	2666.92	2941.48	2780.86	2417.65	2685.68	3284.66	3167.55	3242.25	2668.73	2345.63	3266.58	2720.78	2598.31	3217.79	2398.41	2818.67	2914.78	3352.23	3066.88	2624.01
	2532.24	2442.41	2547.74	2612.35	2443.19	2441.25	2708.99	2777.64	2507.23	2694.26	2526.62	2467.46	2348.5	2784.78	2777.47	2717.42	2655.83	2483.64	2275.39	2622.07	2447.63	2453.9	2960.22	3065.34	2604.76	2293.11	2345.85	2943.62	3053.41	2666.49	2941.13	2780.46	2417.78	2685.29	3283.6	3166.79	3242.13	2669.15	2345.95	3266.69	2721	2597.66	3217.88	2398.63	2817.75	2914.71	3351.78	3066.89	2624.09
	2531.44	2442.54	2547	2611.92	2442.86	2440.96	2708.26	2776.8	2506.52	2693.78	2525.79	2467.08	2348.15	2784.32	2777.1	2716.47	2655.29	2483.11	2275.46	2621.84	2447.95	2453.78	2959.04	3064.53	2604.28	2293.07	2345.75	2942.27	3052.86	2666.06	2940.78	2780.07	2417.93	2684.9	3282.54	3166.03	3242.02	2669.57	2346.27	3266.82	2721.24	2597.01	3217.99	2398.87	2816.84	2914.65	3351.33	3066.92	2624.19
	2530.66	2442.69	2546.28	2611.5	2442.55	2440.67	2707.55	2775.96	2505.82	2693.31	2524.98	2466.71	2347.82	2783.87	2776.75	2715.52	2654.76	2482.6	2275.53	2621.61	2448.27	2453.67	2957.88	3063.73	2603.8	2293.03	2345.65	2940.93	3052.32	2665.66	2940.45	2779.7	2418.09	2684.53	3281.49	3165.28	3241.91	2670	2346.61	3266.95	2721.5	2596.38	3218.1	2399.11	2815.95	2914.6	3350.88	3066.95	2624.29
	2529.88	2442.85	2545.58	2611.09	2442.24	2440.4	2706.86	2775.14	2505.13	2692.86	2524.18	2466.35	2347.49	2783.43	2776.4	2714.59	2654.24	2482.09	2275.61	2621.4	2448.61	2453.57	2956.72	3062.93	2603.33	2292.99	2345.56	2939.6	3051.79	2665.26	2940.12	2779.34	2418.27	2684.17	3280.44	3164.54	3241.81	2670.44	2346.94	3267.09	2721.76	2595.76	3218.24	2399.36	2815.08	2914.56	3350.44	3067	2624.4
	2529.12	2443.02	2544.88	2610.69	2441.95	2440.14	2706.18	2774.32	2504.46	2692.42	2523.4	2466	2347.17	2783	2776.06	2713.66	2653.74	2481.6	2275.7	2621.19	2448.96	2453.47	2955.58	3062.15	2602.88	2292.97	2345.48	2938.27	3051.27	2664.88	2939.8	2778.99	2418.45	2683.82	3279.41	3163.8	3241.72	2670.89	2347.29	3267.24	2722.05	2595.15	3218.38	2399.62	2814.22	2914.54	3349.99	3067.05	2624.51
	2528.38	2443.21	2544.2	2610.31	2441.67	2439.89	2705.51	2773.51	2503.79	2692.01	2522.63	2465.66	2346.86	2782.58	2775.73	2712.75	2653.24	2481.12	2275.8	2620.99	2449.31	2453.39	2954.45	3061.37	2602.43	2292.96	2345.41	2936.95	3050.75	2664.52	2939.49	2778.65	2418.65	2683.48	3278.38	3163.07	3241.63	2671.34	2347.64	3267.39	2722.34	2594.55	3218.53	2399.89	2813.37	2914.53	3349.55	3067.12	2624.64
	2527.64	2443.4	2543.52	2609.94	2441.41	2439.65	2704.87	2772.71	2503.13	2691.6	2521.87	2465.34	2346.56	2782.17	2775.42	2711.85	2652.76	2480.64	2275.91	2620.8	2449.68	2453.32	2953.33	3060.6	2602	2292.95	2345.35	2935.63	3050.24	2664.16	2939.19	2778.33	2418.86	2683.15	3277.35	3162.35	3241.55	2671.81	2348	3267.56	2722.65	2593.97	3218.7	2400.17	2812.54	2914.53	3349.11	3067.19	2624.77
	2526.92	2443.61	2542.86	2609.58	2441.16	2439.42	2704.23	2771.92	2502.48	2691.22	2521.12	2465.02	2346.27	2781.76	2775.11	2710.95	2652.29	2480.18	2276.03	2620.62	2450.06	2453.25	2952.22	3059.84	2601.57	2292.95	2345.3	2934.32	3049.73	2663.82	2938.89	2778.01	2419.08	2682.84	3276.34	3161.63	3241.48	2672.28	2348.37	3267.73	2722.97	2593.39	3218.88	2400.46	2811.73	2914.55	3348.67	3067.27	2624.9
	2526.22	2443.83	2542.22	2609.24	2440.92	2439.2	2703.62	2771.14	2501.85	2690.85	2520.38	2464.72	2345.99	2781.37	2774.81	2710.07	2651.84	2479.74	2276.15	2620.44	2450.45	2453.2	2951.12	3059.08	2601.16	2292.97	2345.25	2933.01	3049.24	2663.5	2938.61	2777.71	2419.31	2682.53	3275.33	3160.92	3241.41	2672.76	2348.74	3267.91	2723.31	2592.82	3219.07	2400.75	2810.93	2914.57	3348.23	3067.37	2625.05
	2525.52	2444.06	2541.58	2608.91	2440.7	2438.98	2703.02	2770.36	2501.22	2690.5	2519.66	2464.42	2345.71	2780.98	2774.52	2709.2	2651.39	2479.3	2276.28	2620.28	2450.85	2453.15	2950.03	3058.33	2600.76	2292.99	2345.22	2931.71	3048.75	2663.18	2938.33	2777.42	2419.55	2682.24	3274.32	3160.22	3241.35	2673.26	2349.12	3268.1	2723.66	2592.26	3219.27	2401.06	2810.14	2914.61	3347.8	3067.47	2625.2
	2524.84	2444.31	2540.96	2608.6	2440.49	2438.78	2702.43	2769.59	2500.61	2690.17	2518.95	2464.13	2345.44	2780.6	2774.24	2708.33	2650.96	2478.87	2276.42	2620.12	2451.26	2453.12	2948.95	3057.59	2600.37	2293.01	2345.19	2930.42	3048.26	2662.88	2938.06	2777.15	2419.81	2681.96	3273.33	3159.52	3241.29	2673.75	2349.51	3268.29	2724.02	2591.71	3219.49	2401.38	2809.38	2914.66	3347.37	3067.59	2625.36
	2524.18	2444.56	2540.35	2608.3	2440.29	2438.59	2701.86	2768.83	2500	2689.85	2518.25	2463.86	2345.19	2780.23	2773.97	2707.48	2650.53	2478.45	2276.57	2619.97	2451.68	2453.09	2947.89	3056.86	2599.98	2293.05	2345.17	2929.13	3047.79	2662.6	2937.8	2776.88	2420.08	2681.69	3272.34	3158.83	3241.24	2674.26	2349.9	3268.49	2724.4	2591.17	3219.71	2401.71	2808.62	2914.72	3346.93	3067.71	2625.52
	2523.52	2444.83	2539.75	2608.01	2440.11	2438.41	2701.31	2768.08	2499.41	2689.55	2517.57	2463.6	2344.93	2779.87	2773.71	2706.64	2650.12	2478.05	2276.73	2619.83	2452.12	2453.08	2946.83	3056.14	2599.61	2293.1	2345.16	2927.85	3047.31	2662.32	2937.55	2776.63	2420.36	2681.43	3271.35	3158.15	3241.19	2674.78	2350.3	3268.7	2724.79	2590.65	3219.95	2402.04	2807.88	2914.79	3346.5	3067.85	2625.7
	2522.88	2445.11	2539.16	2607.73	2439.94	2438.24	2700.77	2767.33	2498.82	2689.26	2516.9	2463.34	2344.69	2779.52	2773.46	2705.81	2649.72	2477.65	2276.89	2619.7	2452.56	2453.07	2945.79	3055.42	2599.26	2293.15	2345.16	2926.58	3046.85	2662.06	2937.31	2776.39	2420.65	2681.18	3270.38	3157.47	3241.15	2675.3	2350.71	3268.92	2725.2	2590.13	3220.2	2402.39	2807.16	2914.88	3346.07	3067.99	2625.88
	2522.26	2445.41	2538.58	2607.47	2439.78	2438.08	2700.24	2766.6	2498.25	2688.99	2516.24	2463.1	2344.46	2779.18	2773.22	2704.98	2649.33	2477.27	2277.06	2619.57	2453.01	2453.07	2944.75	3054.71	2598.91	2293.21	2345.17	2925.31	3046.39	2661.81	2937.08	2776.16	2420.96	2680.94	3269.41	3156.8	3241.12	2675.84	2351.13	3269.14	2725.62	2589.62	3220.46	2402.74	2806.45	2914.97	3345.65	3068.15	2626.06
	2521.64	2445.71	2538.02	2607.22	2439.63	2437.93	2699.73	2765.87	2497.68	2688.74	2515.59	2462.86	2344.23	2778.85	2772.99	2704.17	2648.96	2476.9	2277.24	2619.46	2453.47	2453.09	2943.73	3054.01	2598.57	2293.28	2345.18	2924.04	3045.94	2661.58	2936.85	2775.94	2421.27	2680.71	3268.45	3156.14	3241.09	2676.38	2351.55	3269.38	2726.05	2589.13	3220.74	2403.11	2805.75	2915.08	3345.22	3068.31	2626.26
	2521.04	2446.03	2537.47	2606.99	2439.5	2437.79	2699.24	2765.15	2497.13	2688.5	2514.95	2462.64	2344.02	2778.52	2772.76	2703.37	2648.59	2476.54	2277.43	2619.35	2453.95	2453.11	2942.72	3053.32	2598.24	2293.36	2345.21	2922.78	3045.5	2661.36	2936.63	2775.74	2421.6	2680.5	3267.49	3155.48	3241.07	2676.92	2351.98	3269.61	2726.5	2588.64	3221.02	2403.48	2805.08	2915.2	3344.8	3068.48	2626.46
	2520.46	2446.35	2536.93	2606.77	2439.39	2437.66	2698.76	2764.43	2496.58	2688.28	2514.33	2462.43	2343.81	2778.2	2772.55	2702.58	2648.24	2476.18	2277.62	2619.25	2454.43	2453.14	2941.72	3052.63	2597.93	2293.45	2345.24	2921.53	3045.06	2661.15	2936.43	2775.54	2421.94	2680.3	3266.54	3154.83	3241.05	2677.48	2352.41	3269.86	2726.96	2588.17	3221.32	2403.86	2804.41	2915.33	3344.37	3068.67	2626.67
	2519.88	2446.69	2536.4	2606.56	2439.28	2437.54	2698.3	2763.73	2496.05	2688.07	2513.72	2462.23	2343.61	2777.9	2772.35	2701.79	2647.9	2475.84	2277.82	2619.16	2454.93	2453.18	2940.73	3051.95	2597.62	2293.54	2345.28	2920.28	3044.63	2660.95	2936.23	2775.36	2422.29	2680.1	3265.6	3154.19	3241.04	2678.04	2352.85	3270.11	2727.43	2587.7	3221.62	2404.26	2803.76	2915.48	3343.95	3068.86	2626.88
	2519.32	2447.04	2535.88	2606.36	2439.19	2437.42	2697.85	2763.03	2495.52	2687.88	2513.12	2462.03	2343.41	2777.6	2772.15	2701.02	2647.56	2475.51	2278.03	2619.08	2455.43	2453.23	2939.75	3051.28	2597.32	2293.64	2345.33	2919.04	3044.21	2660.77	2936.03	2775.19	2422.65	2679.92	3264.66	3153.55	3241.03	2678.62	2353.3	3270.37	2727.92	2587.25	3221.94	2404.66	2803.13	2915.63	3343.53	3069.07	2627.1
	2518.77	2447.4	2535.38	2606.18	2439.11	2437.32	2697.41	2762.34	2495.01	2687.71	2512.53	2461.85	2343.23	2777.3	2771.97	2700.26	2647.24	2475.2	2278.25	2619	2455.94	2453.29	2938.78	3050.61	2597.04	2293.75	2345.39	2917.81	3043.79	2660.6	2935.85	2775.04	2423.03	2679.75	3263.73	3152.92	3241.03	2679.2	2353.75	3270.64	2728.42	2586.8	3222.27	2405.07	2802.51	2915.8	3343.12	3069.28	2627.33
	2518.24	2447.78	2534.89	2606.01	2439.04	2437.23	2696.99	2761.65	2494.51	2687.55	2511.95	2461.68	2343.05	2777.02	2771.79	2699.51	2646.93	2474.89	2278.48	2618.93	2456.47	2453.35	2937.82	3049.95	2596.77	2293.87	2345.45	2916.58	3043.38	2660.44	2935.67	2774.89	2423.41	2679.59	3262.81	3152.29	3241.03	2679.78	2354.22	3270.92	2728.93	2586.37	3222.61	2405.49	2801.9	2915.98	3342.7	3069.5	2627.57
	2517.72	2448.16	2534.4	2605.85	2438.99	2437.15	2696.59	2760.98	2494.01	2687.41	2511.39	2461.52	2342.88	2776.75	2771.63	2698.77	2646.64	2474.59	2278.71	2618.87	2457	2453.43	2936.88	3049.3	2596.5	2294	2345.53	2915.36	3042.97	2660.29	2935.51	2774.76	2423.81	2679.44	3261.89	3151.67	3241.05	2680.38	2354.68	3271.2	2729.45	2585.94	3222.96	2405.92	2801.31	2916.17	3342.28	3069.73	2627.81
	2517.21	2448.56	2533.93	2605.71	2438.95	2437.07	2696.19	2760.31	2493.53	2687.28	2510.84	2461.36	2342.72	2776.48	2771.47	2698.04	2646.35	2474.3	2278.95	2618.82	2457.55	2453.52	2935.94	3048.66	2596.25	2294.14	2345.61	2914.15	3042.58	2660.16	2935.35	2774.63	2424.22	2679.3	3260.99	3151.06	3241.06	2680.98	2355.16	3271.49	2729.99	2585.53	3223.32	2406.36	2800.73	2916.37	3341.87	3069.98	2628.06
	2516.71	2448.97	2533.47	2605.58	2438.92	2437.01	2695.82	2759.65	2493.06	2687.17	2510.3	2461.22	2342.57	2776.22	2771.32	2697.31	2646.07	2474.03	2279.2	2618.78	2458.1	2453.61	2935.02	3048.02	2596.01	2294.28	2345.7	2912.94	3042.18	2660.04	2935.2	2774.52	2424.64	2679.17	3260.08	3150.46	3241.08	2681.59	2355.64	3271.78	2730.54	2585.13	3223.69	2406.81	2800.17	2916.58	3341.46	3070.23	2628.32
	2516.23	2449.39	2533.03	2605.46	2438.9	2436.96	2695.45	2759	2492.59	2687.07	2509.78	2461.09	2342.43	2775.97	2771.18	2696.6	2645.81	2473.76	2279.45	2618.74	2458.66	2453.72	2934.1	3047.39	2595.77	2294.43	2345.8	2911.74	3041.8	2659.93	2935.05	2774.42	2425.07	2679.05	3259.19	3149.86	3241.11	2682.21	2356.13	3272.08	2731.11	2584.73	3224.07	2407.26	2799.62	2916.81	3341.05	3070.49	2628.58
	2515.76	2449.82	2532.59	2605.36	2438.9	2436.91	2695.1	2758.35	2492.14	2686.99	2509.26	2460.97	2342.29	2775.73	2771.05	2695.9	2645.55	2473.51	2279.72	2618.71	2459.24	2453.83	2933.2	3046.76	2595.55	2294.59	2345.9	2910.54	3041.42	2659.83	2934.92	2774.33	2425.51	2678.95	3258.3	3149.27	3241.14	2682.83	2356.62	3272.39	2731.68	2584.35	3224.46	2407.73	2799.08	2917.04	3340.64	3070.76	2628.85
	2515.3	2450.26	2532.16	2605.26	2438.91	2436.88	2694.77	2757.71	2491.7	2686.92	2508.76	2460.86	2342.16	2775.49	2770.93	2695.21	2645.31	2473.26	2279.99	2618.69	2459.82	2453.95	2932.31	3046.15	2595.34	2294.76	2346.02	2909.35	3041.05	2659.75	2934.79	2774.26	2425.97	2678.85	3257.41	3148.68	3241.18	2683.46	2357.12	3272.71	2732.27	2583.97	3224.86	2408.2	2798.56	2917.29	3340.23	3071.04	2629.13
	2514.85	2450.71	2531.75	2605.19	2438.93	2436.85	2694.44	2757.08	2491.26	2686.87	2508.27	2460.75	2342.04	2775.26	2770.82	2694.53	2645.08	2473.03	2280.26	2618.68	2460.41	2454.08	2931.43	3045.54	2595.14	2294.94	2346.14	2908.17	3040.68	2659.68	2934.67	2774.19	2426.43	2678.76	3256.53	3148.1	3241.22	2684.1	2357.63	3273.03	2732.88	2583.61	3225.27	2408.69	2798.06	2917.55	3339.82	3071.33	2629.41
	2514.42	2451.18	2531.35	2605.12	2438.97	2436.83	2694.14	2756.46	2490.84	2686.83	2507.79	2460.66	2341.93	2775.04	2770.71	2693.85	2644.86	2472.8	2280.55	2618.68	2461.02	2454.23	2930.55	3044.93	2594.95	2295.12	2346.27	2906.99	3040.32	2659.62	2934.56	2774.14	2426.91	2678.69	3255.66	3147.53	3241.27	2684.74	2358.14	3273.36	2733.49	2583.26	3225.69	2409.18	2797.56	2917.82	3339.42	3071.63	2629.71
	2514	2451.65	2530.95	2605.07	2439.01	2436.83	2693.84	2755.84	2490.43	2686.81	2507.33	2460.58	2341.83	2774.83	2770.62	2693.19	2644.65	2472.59	2280.84	2618.68	2461.63	2454.37	2929.69	3044.33	2594.77	2295.31	2346.41	2905.82	3039.96	2659.57	2934.46	2774.1	2427.39	2678.62	3254.8	3146.96	3241.33	2685.39	2358.66	3273.69	2734.12	2582.91	3226.12	2409.69	2797.08	2918.1	3339.02	3071.94	2630
	2513.59	2452.14	2530.57	2605.03	2439.07	2436.83	2693.56	2755.24	2490.02	2686.8	2506.87	2460.51	2341.73	2774.63	2770.54	2692.54	2644.44	2472.39	2281.14	2618.69	2462.25	2454.53	2928.85	3043.74	2594.6	2295.51	2346.56	2904.65	3039.61	2659.54	2934.36	2774.07	2427.89	2678.57	3253.94	3146.4	3241.38	2686.05	2359.19	3274.03	2734.75	2582.58	3226.56	2410.2	2796.62	2918.4	3338.61	3072.25	2630.31
	2513.19	2452.64	2530.2	2605	2439.14	2436.84	2693.29	2754.63	2489.63	2686.81	2506.43	2460.45	2341.64	2774.43	2770.46	2691.9	2644.26	2472.2	2281.44	2618.71	2462.88	2454.7	2928.01	3043.16	2594.44	2295.72	2346.71	2903.5	3039.27	2659.52	2934.27	2774.05	2428.4	2678.53	3253.09	3145.85	3241.45	2686.72	2359.72	3274.38	2735.41	2582.26	3227.01	2410.72	2796.17	2918.7	3338.21	3072.58	2630.62
	2512.81	2453.15	2529.84	2604.98	2439.23	2436.86	2693.03	2754.04	2489.24	2686.83	2506	2460.39	2341.56	2774.24	2770.39	2691.26	2644.08	2472.02	2281.76	2618.74	2463.53	2454.88	2927.18	3042.58	2594.29	2295.94	2346.87	2902.34	3038.94	2659.5	2934.19	2774.04	2428.92	2678.49	3252.25	3145.3	3241.52	2687.39	2360.26	3274.74	2736.07	2581.95	3227.47	2411.25	2795.73	2919.02	3337.82	3072.92	2630.94
	2512.44	2453.67	2529.49	2604.98	2439.33	2436.89	2692.79	2753.45	2488.87	2686.86	2505.58	2460.35	2341.48	2774.06	2770.33	2690.64	2643.91	2471.85	2282.08	2618.77	2464.18	2455.06	2926.36	3042.01	2594.15	2296.16	2347.05	2901.2	3038.61	2659.51	2934.12	2774.04	2429.45	2678.47	3251.41	3144.76	3241.59	2688.07	2360.8	3275.1	2736.74	2581.64	3227.94	2411.79	2795.31	2919.35	3337.42	3073.26	2631.26
	2512.08	2454.2	2529.15	2604.99	2439.43	2436.93	2692.56	2752.87	2488.51	2686.91	2505.18	2460.32	2341.42	2773.88	2770.28	2690.03	2643.75	2471.69	2282.4	2618.81	2464.84	2455.26	2925.56	3041.45	2594.02	2296.39	2347.22	2900.06	3038.28	2659.52	2934.06	2774.05	2429.99	2678.45	3250.57	3144.22	3241.67	2688.75	2361.35	3275.47	2737.43	2581.35	3228.42	2412.34	2794.9	2919.68	3337.02	3073.61	2631.59
	2511.74	2454.74	2528.83	2605.01	2439.55	2436.98	2692.35	2752.3	2488.15	2686.97	2504.78	2460.29	2341.36	2773.72	2770.24	2689.43	2643.6	2471.54	2282.74	2618.86	2465.51	2455.46	2924.76	3040.89	2593.91	2296.63	2347.41	2898.93	3037.96	2659.55	2934	2774.08	2430.54	2678.45	3249.75	3143.69	3241.76	2689.44	2361.91	3275.84	2738.13	2581.07	3228.9	2412.9	2794.5	2920.03	3336.63	3073.98	2631.93
	2511.4	2455.29	2528.51	2605.05	2439.69	2437.03	2692.14	2751.73	2487.81	2687.05	2504.4	2460.28	2341.31	2773.56	2770.21	2688.83	2643.47	2471.4	2283.08	2618.92	2466.19	2455.67	2923.98	3040.34	2593.8	2296.88	2347.6	2897.81	3037.65	2659.58	2933.95	2774.11	2431.1	2678.46	3248.93	3143.17	3241.85	2690.14	2362.48	3276.22	2738.84	2580.8	3229.4	2413.47	2794.12	2920.4	3336.24	3074.35	2632.28
	2511.08	2455.85	2528.2	2605.09	2439.83	2437.1	2691.95	2751.18	2487.47	2687.14	2504.03	2460.28	2341.27	2773.41	2770.19	2688.25	2643.34	2471.27	2283.43	2618.98	2466.88	2455.89	2923.2	3039.79	2593.7	2297.13	2347.8	2896.69	3037.34	2659.63	2933.91	2774.16	2431.67	2678.47	3248.11	3142.65	3241.94	2690.85	2363.05	3276.61	2739.56	2580.53	3229.9	2414.04	2793.75	2920.77	3335.84	3074.73	2632.63
	2510.77	2456.42	2527.91	2605.16	2439.99	2437.17	2691.77	2750.62	2487.15	2687.25	2503.67	2460.28	2341.23	2773.26	2770.17	2687.68	2643.22	2471.15	2283.78	2619.05	2467.57	2456.12	2922.44	3039.25	2593.61	2297.4	2348.01	2895.58	3037.04	2659.69	2933.87	2774.22	2432.26	2678.5	3247.31	3142.14	3242.04	2691.56	2363.62	3277	2740.3	2580.28	3230.41	2414.63	2793.39	2921.15	3335.45	3075.12	2632.98
	2510.48	2457.01	2527.62	2605.23	2440.16	2437.26	2691.61	2750.08	2486.83	2687.37	2503.33	2460.3	2341.21	2773.12	2770.16	2687.11	2643.12	2471.04	2284.15	2619.13	2468.28	2456.36	2921.69	3038.72	2593.53	2297.67	2348.23	2894.47	3036.75	2659.77	2933.84	2774.29	2432.85	2678.54	3246.51	3141.64	3242.15	2692.27	2364.2	3277.4	2741.04	2580.04	3230.93	2415.22	2793.05	2921.55	3335.07	3075.52	2633.35
	2510.19	2457.6	2527.34	2605.31	2440.34	2437.35	2691.45	2749.54	2486.53	2687.5	2502.99	2460.32	2341.19	2772.99	2770.17	2686.56	2643.02	2470.95	2284.51	2619.21	2469	2456.6	2920.95	3038.19	2593.46	2297.95	2348.45	2893.37	3036.46	2659.85	2933.82	2774.37	2433.45	2678.58	3245.71	3141.14	3242.26	2692.99	2364.79	3277.8	2741.8	2579.8	3231.46	2415.82	2792.72	2921.95	3334.68	3075.93	2633.72
	2509.92	2458.21	2527.08	2605.41	2440.53	2437.45	2691.31	2749.01	2486.23	2687.65	2502.67	2460.36	2341.18	2772.87	2770.18	2686.02	2642.93	2470.86	2284.89	2619.31	2469.72	2456.86	2920.22	3037.67	2593.41	2298.23	2348.69	2892.28	3036.18	2659.95	2933.81	2774.46	2434.07	2678.64	3244.92	3140.65	3242.37	2693.72	2365.39	3278.21	2742.57	2579.58	3232	2416.43	2792.4	2922.37	3334.29	3076.34	2634.1
	2509.66	2458.82	2526.82	2605.52	2440.74	2437.56	2691.18	2748.49	2485.95	2687.81	2502.36	2460.4	2341.17	2772.75	2770.2	2685.48	2642.86	2470.78	2285.27	2619.41	2470.46	2457.12	2919.5	3037.15	2593.36	2298.53	2348.93	2891.2	3035.9	2660.06	2933.81	2774.56	2434.69	2678.71	3244.14	3140.16	3242.49	2694.45	2365.99	3278.63	2743.35	2579.37	3232.54	2417.06	2792.1	2922.8	3333.91	3076.77	2634.48
	2509.41	2459.45	2526.58	2605.64	2440.95	2437.68	2691.07	2747.97	2485.67	2687.98	2502.06	2460.46	2341.17	2772.64	2770.22	2684.96	2642.79	2470.72	2285.66	2619.52	2471.2	2457.39	2918.79	3036.64	2593.32	2298.83	2349.17	2890.12	3035.63	2660.17	2933.81	2774.67	2435.33	2678.78	3243.36	3139.68	3242.62	2695.19	2366.59	3279.05	2744.14	2579.17	3233.1	2417.69	2791.81	2923.24	3333.53	3077.2	2634.87
	2509.17	2460.08	2526.34	2605.78	2441.18	2437.81	2690.96	2747.46	2485.41	2688.17	2501.77	2460.52	2341.18	2772.54	2770.26	2684.44	2642.74	2470.66	2286.06	2619.63	2471.95	2457.67	2918.09	3036.14	2593.29	2299.14	2349.43	2889.05	3035.36	2660.31	2933.82	2774.79	2435.97	2678.87	3242.59	3139.21	3242.75	2695.94	2367.21	3279.48	2744.94	2578.97	3233.66	2418.32	2791.53	2923.69	3333.14	3077.65	2635.27
	2508.95	2460.73	2526.12	2605.92	2441.42	2437.94	2690.87	2746.96	2485.15	2688.37	2501.5	2460.59	2341.2	2772.44	2770.3	2683.94	2642.69	2470.62	2286.46	2619.75	2472.71	2457.96	2917.4	3035.64	2593.28	2299.46	2349.69	2887.99	3035.1	2660.45	2933.84	2774.93	2436.63	2678.97	3241.83	3138.74	3242.88	2696.69	2367.83	3279.91	2745.75	2578.79	3234.23	2418.97	2791.27	2924.15	3332.76	3078.1	2635.67
	2508.73	2461.39	2525.91	2606.08	2441.67	2438.09	2690.79	2746.46	2484.9	2688.58	2501.23	2460.68	2341.23	2772.35	2770.36	2683.44	2642.66	2470.58	2286.87	2619.88	2473.48	2458.26	2916.72	3035.15	2593.27	2299.78	2349.96	2886.93	3034.85	2660.6	2933.86	2775.07	2437.29	2679.07	3241.07	3138.28	3243.02	2697.45	2368.45	3280.35	2746.58	2578.62	3234.8	2419.63	2791.01	2924.62	3332.39	3078.56	2636.08
	2508.53	2462.05	2525.7	2606.26	2441.94	2438.24	2690.72	2745.97	2484.66	2688.81	2500.98	2460.77	2341.26	2772.27	2770.42	2682.96	2642.63	2470.55	2287.28	2620.02	2474.26	2458.56	2916.06	3034.66	2593.27	2300.11	2350.24	2885.88	3034.6	2660.77	2933.89	2775.23	2437.97	2679.19	3240.32	3137.82	3243.17	2698.21	2369.08	3280.79	2747.41	2578.45	3235.39	2420.29	2790.78	2925.1	3332.01	3079.03	2636.5
	2508.34	2462.73	2525.51	2606.44	2442.21	2438.41	2690.66	2745.49	2484.44	2689.05	2500.74	2460.87	2341.3	2772.19	2770.49	2682.48	2642.62	2470.54	2287.71	2620.16	2475.05	2458.88	2915.4	3034.18	2593.28	2300.45	2350.52	2884.84	3034.35	2660.94	2933.93	2775.39	2438.65	2679.31	3239.57	3137.37	3243.32	2698.97	2369.72	3281.25	2748.26	2578.3	3235.98	2420.97	2790.55	2925.6	3331.63	3079.5	2636.92
	2508.17	2463.42	2525.32	2606.63	2442.5	2438.58	2690.61	2745.02	2484.22	2689.3	2500.51	2460.98	2341.35	2772.12	2770.57	2682.01	2642.61	2470.54	2288.13	2620.32	2475.85	2459.2	2914.76	3033.71	2593.31	2300.8	2350.81	2883.8	3034.11	2661.13	2933.97	2775.57	2439.35	2679.45	3238.83	3136.93	3243.47	2699.75	2370.36	3281.7	2749.12	2578.16	3236.58	2421.65	2790.34	2926.1	3331.26	3079.99	2637.35
	2508	2464.12	2525.15	2606.84	2442.8	2438.76	2690.58	2744.55	2484.01	2689.56	2500.3	2461.1	2341.4	2772.06	2770.65	2681.56	2642.62	2470.54	2288.57	2620.47	2476.66	2459.53	2914.12	3033.24	2593.34	2301.15	2351.11	2882.78	3033.88	2661.33	2934.03	2775.75	2440.05	2679.59	3238.1	3136.49	3243.63	2700.52	2371.01	3282.16	2749.99	2578.02	3237.19	2422.34	2790.13	2926.62	3330.88	3080.48	2637.78
	2507.85	2464.82	2524.98	2607.06	2443.11	2438.94	2690.55	2744.08	2483.81	2689.84	2500.09	2461.23	2341.47	2772	2770.75	2681.11	2642.63	2470.56	2289.01	2620.64	2477.47	2459.87	2913.5	3032.78	2593.38	2301.52	2351.42	2881.75	3033.65	2661.54	2934.09	2775.95	2440.77	2679.74	3237.37	3136.06	3243.79	2701.31	2371.66	3282.63	2750.86	2577.9	3237.8	2423.04	2789.95	2927.14	3330.51	3080.98	2638.22
	2507.71	2465.54	2524.82	2607.3	2443.43	2439.14	2690.54	2743.63	2483.62	2690.13	2499.9	2461.37	2341.54	2771.95	2770.85	2680.67	2642.65	2470.58	2289.46	2620.81	2478.29	2460.22	2912.89	3032.32	2593.43	2301.89	2351.73	2880.74	3033.43	2661.76	2934.15	2776.16	2441.49	2679.91	3236.65	3135.63	3243.96	2702.09	2372.32	3283.1	2751.75	2577.79	3238.42	2423.75	2789.77	2927.68	3330.14	3081.49	2638.67
	2507.58	2466.27	2524.68	2607.54	2443.76	2439.35	2690.54	2743.18	2483.44	2690.43	2499.72	2461.52	2341.61	2771.91	2770.96	2680.25	2642.69	2470.62	2289.91	2620.99	2479.12	2460.57	2912.29	3031.86	2593.49	2302.26	2352.05	2879.73	3033.22	2662	2934.23	2776.37	2442.22	2680.08	3235.93	3135.21	3244.13	2702.89	2372.99	3283.58	2752.65	2577.68	3239.05	2424.47	2789.61	2928.23	3329.77	3082.01	2639.13
	2507.46	2467.01	2524.54	2607.8	2444.11	2439.56	2690.55	2742.74	2483.27	2690.75	2499.55	2461.68	2341.7	2771.87	2771.08	2679.83	2642.73	2470.67	2290.37	2621.18	2479.97	2460.94	2911.7	3031.42	2593.56	2302.65	2352.38	2878.73	3033	2662.24	2934.31	2776.6	2442.97	2680.26	3235.22	3134.8	3244.31	2703.68	2373.66	3284.07	2753.56	2577.59	3239.68	2425.2	2789.46	2928.79	3329.41	3082.54	2639.59
	2507.35	2467.76	2524.41	2608.06	2444.46	2439.78	2690.57	2742.3	2483.11	2691.08	2499.39	2461.85	2341.79	2771.84	2771.2	2679.42	2642.78	2470.72	2290.84	2621.37	2480.81	2461.31	2911.12	3030.97	2593.65	2303.04	2352.72	2877.74	3032.8	2662.5	2934.39	2776.84	2443.72	2680.45	3234.52	3134.39	3244.49	2704.48	2374.34	3284.55	2754.48	2577.5	3240.32	2425.93	2789.32	2929.36	3329.04	3083.08	2640.05
	2507.25	2468.51	2524.3	2608.34	2444.83	2440.01	2690.6	2741.87	2482.96	2691.42	2499.24	2462.02	2341.89	2771.81	2771.34	2679.02	2642.85	2470.79	2291.31	2621.57	2481.67	2461.69	2910.55	3030.54	2593.74	2303.44	2353.06	2876.76	3032.6	2662.76	2934.49	2777.09	2444.48	2680.65	3233.82	3133.99	3244.68	2705.29	2375.02	3285.05	2755.41	2577.43	3240.97	2426.68	2789.19	2929.94	3328.68	3083.62	2640.53
	2507.17	2469.28	2524.19	2608.64	2445.21	2440.25	2690.64	2741.45	2482.82	2691.77	2499.11	2462.21	2342	2771.79	2771.48	2678.63	2642.92	2470.87	2291.79	2621.78	2482.54	2462.08	2909.99	3030.11	2593.84	2303.85	2353.41	2875.78	3032.4	2663.04	2934.59	2777.35	2445.26	2680.86	3233.13	3133.59	3244.87	2706.1	2375.71	3285.55	2756.36	2577.36	3241.62	2427.43	2789.08	2930.53	3328.31	3084.17	2641
	2507.1	2470.06	2524.09	2608.94	2445.6	2440.49	2690.69	2741.03	2482.69	2692.13	2498.99	2462.4	2342.11	2771.78	2771.63	2678.25	2643	2470.95	2292.27	2621.99	2483.41	2462.47	2909.44	3029.68	2593.95	2304.26	2353.77	2874.81	3032.21	2663.33	2934.69	2777.62	2446.04	2681.08	3232.44	3133.2	3245.06	2706.92	2376.4	3286.05	2757.31	2577.31	3242.28	2428.19	2788.97	2931.13	3327.95	3084.73	2641.49
	2507.03	2470.85	2524	2609.26	2446	2440.75	2690.75	2740.62	2482.57	2692.51	2498.87	2462.61	2342.23	2771.77	2771.79	2677.88	2643.09	2471.05	2292.76	2622.21	2484.3	2462.88	2908.9	3029.26	2594.07	2304.69	2354.13	2873.84	3032.03	2663.63	2934.81	2777.89	2446.83	2681.31	3231.76	3132.81	3245.26	2707.74	2377.1	3286.56	2758.27	2577.27	3242.95	2428.96	2788.88	2931.75	3327.59	3085.3	2641.98
	2506.98	2471.64	2523.92	2609.59	2446.41	2441.01	2690.83	2740.22	2482.46	2692.9	2498.78	2462.82	2342.36	2771.77	2771.96	2677.52	2643.19	2471.16	2293.26	2622.44	2485.19	2463.29	2908.37	3028.84	2594.2	2305.11	2354.5	2872.89	3031.85	2663.94	2934.93	2778.18	2447.63	2681.54	3231.09	3132.44	3245.47	2708.56	2377.81	3287.08	2759.24	2577.23	3243.62	2429.74	2788.81	2932.37	3327.23	3085.88	2642.48
	2506.95	2472.45	2523.85	2609.93	2446.83	2441.28	2690.91	2739.82	2482.35	2693.3	2498.69	2463.05	2342.49	2771.77	2772.13	2677.17	2643.3	2471.27	2293.76	2622.67	2486.09	2463.71	2907.86	3028.43	2594.34	2305.55	2354.88	2871.94	3031.67	2664.26	2935.06	2778.48	2448.44	2681.79	3230.42	3132.06	3245.68	2709.39	2378.52	3287.6	2760.22	2577.2	3244.29	2430.53	2788.74	2933	3326.87	3086.46	2642.98
	2506.92	2473.26	2523.78	2610.28	2447.27	2441.56	2691	2739.43	2482.26	2693.71	2498.61	2463.28	2342.63	2771.78	2772.32	2676.83	2643.42	2471.4	2294.27	2622.91	2486.99	2464.14	2907.35	3028.03	2594.49	2306	2355.26	2871	3031.5	2664.59	2935.19	2778.79	2449.26	2682.04	3229.76	3131.69	3245.89	2710.22	2379.24	3288.12	2761.21	2577.19	3244.98	2431.33	2788.69	2933.65	3326.52	3087.06	2643.49
	2506.9	2474.09	2523.73	2610.64	2447.71	2441.85	2691.11	2739.04	2482.18	2694.13	2498.55	2463.52	2342.78	2771.8	2772.51	2676.5	2643.55	2471.54	2294.79	2623.16	2487.91	2464.58	2906.86	3027.63	2594.65	2306.45	2355.65	2870.06	3031.34	2664.93	2935.33	2779.11	2450.09	2682.31	3229.1	3131.33	3246.11	2711.06	2379.96	3288.65	2762.21	2577.18	3245.67	2432.13	2788.64	2934.3	3326.16	3087.66	2644.01
	2506.9	2474.92	2523.69	2611.02	2448.17	2442.14	2691.22	2738.66	2482.1	2694.57	2498.49	2463.77	2342.94	2771.82	2772.71	2676.18	2643.69	2471.69	2295.31	2623.41	2488.83	2465.02	2906.37	3027.23	2594.82	2306.91	2356.05	2869.14	3031.18	2665.29	2935.48	2779.44	2450.92	2682.58	3228.45	3130.98	3246.33	2711.9	2380.69	3289.18	2763.22	2577.19	3246.36	2432.95	2788.61	2934.97	3325.81	3088.26	2644.53
	2506.9	2475.77	2523.65	2611.4	2448.63	2442.44	2691.34	2738.29	2482.04	2695.01	2498.45	2464.03	2343.1	2771.85	2772.91	2675.86	2643.83	2471.84	2295.84	2623.67	2489.77	2465.47	2905.9	3026.84	2594.99	2307.37	2356.46	2868.22	3031.03	2665.65	2935.63	2779.78	2451.77	2682.86	3227.81	3130.63	3246.56	2712.75	2381.42	3289.72	2764.24	2577.2	3247.06	2433.77	2788.6	2935.65	3325.46	3088.88	2645.06
	2506.92	2476.62	2523.63	2611.8	2449.11	2442.75	2691.48	2737.93	2481.98	2695.47	2498.42	2464.3	2343.27	2771.88	2773.12	2675.56	2643.99	2472.01	2296.37	2623.94	2490.71	2465.94	2905.44	3026.45	2595.18	2307.84	2356.87	2867.31	3030.88	2666.02	2935.79	2780.13	2452.63	2683.15	3227.17	3130.28	3246.79	2713.59	2382.16	3290.27	2765.27	2577.22	3247.77	2434.6	2788.59	2936.33	3325.1	3089.5	2645.59
	2506.95	2477.49	2523.61	2612.21	2449.6	2443.07	2691.62	2737.57	2481.93	2695.94	2498.4	2464.58	2343.45	2771.92	2773.35	2675.27	2644.15	2472.19	2296.91	2624.21	2491.65	2466.4	2904.99	3026.07	2595.38	2308.32	2357.29	2866.41	3030.73	2666.41	2935.96	2780.48	2453.49	2683.45	3226.53	3129.94	3247.02	2714.45	2382.9	3290.82	2766.31	2577.26	3248.48	2435.44	2788.59	2937.03	3324.75	3090.14	2646.13
	2506.99	2478.36	2523.6	2612.64	2450.1	2443.4	2691.77	2737.21	2481.9	2696.42	2498.4	2464.86	2343.63	2771.96	2773.58	2674.98	2644.33	2472.38	2297.45	2624.5	2492.61	2466.88	2904.54	3025.69	2595.59	2308.81	2357.72	2865.51	3030.59	2666.8	2936.13	2780.85	2454.36	2683.76	3225.9	3129.61	3247.26	2715.3	2383.65	3291.37	2767.35	2577.3	3249.19	2436.29	2788.61	2937.74	3324.41	3090.78	2646.68
	2507.04	2479.24	2523.6	2613.07	2450.61	2443.73	2691.94	2736.87	2481.87	2696.91	2498.4	2465.16	2343.82	2772.01	2773.81	2674.71	2644.51	2472.57	2298	2624.78	2493.58	2467.36	2904.11	3025.32	2595.8	2309.31	2358.15	2864.62	3030.46	2667.21	2936.31	2781.23	2455.25	2684.07	3225.28	3129.28	3247.5	2716.16	2384.41	3291.93	2768.41	2577.35	3249.91	2437.14	2788.64	2938.46	3324.06	3091.42	2647.23
	2507.1	2480.13	2523.61	2613.51	2451.13	2444.08	2692.11	2736.52	2481.85	2697.41	2498.42	2465.46	2344.02	2772.07	2774.06	2674.44	2644.7	2472.78	2298.56	2625.08	2494.55	2467.86	2903.69	3024.95	2596.03	2309.81	2358.59	2863.74	3030.33	2667.63	2936.49	2781.62	2456.14	2684.4	3224.67	3128.96	3247.75	2717.03	2385.17	3292.49	2769.48	2577.41	3250.64	2438.01	2788.68	2939.19	3323.71	3092.08	2647.79
	2507.18	2481.03	2523.63	2613.97	2451.66	2444.42	2692.29	2736.19	2481.84	2697.93	2498.45	2465.78	2344.22	2772.13	2774.31	2674.19	2644.9	2473	2299.12	2625.38	2495.53	2468.35	2903.29	3024.59	2596.26	2310.32	2359.03	2862.87	3030.2	2668.05	2936.68	2782.01	2457.04	2684.73	3224.05	3128.65	3248	2717.89	2385.94	3293.06	2770.55	2577.49	3251.37	2438.88	2788.73	2939.93	3323.37	3092.74	2648.35
	2507.26	2481.94	2523.65	2614.44	2452.21	2444.78	2692.48	2735.86	2481.84	2698.45	2498.48	2466.1	2344.44	2772.19	2774.57	2673.94	2645.11	2473.22	2299.68	2625.68	2496.52	2468.86	2902.89	3024.23	2596.51	2310.83	2359.49	2862	3030.08	2668.49	2936.88	2782.42	2457.95	2685.08	3223.45	3128.34	3248.26	2718.76	2386.71	3293.63	2771.64	2577.57	3252.11	2439.77	2788.79	2940.68	3323.03	3093.41	2648.92
	2507.36	2482.86	2523.69	2614.92	2452.76	2445.15	2692.68	2735.54	2481.85	2698.99	2498.54	2466.43	2344.65	2772.26	2774.84	2673.7	2645.33	2473.46	2300.26	2625.99	2497.51	2469.38	2902.5	3023.88	2596.76	2311.36	2359.95	2861.15	3029.97	2668.94	2937.08	2782.84	2458.86	2685.43	3222.85	3128.03	3248.52	2719.64	2387.48	3294.2	2772.73	2577.66	3252.85	2440.66	2788.86	2941.44	3322.68	3094.09	2649.5
	2507.46	2483.79	2523.73	2615.41	2453.32	2445.52	2692.89	2735.22	2481.87	2699.53	2498.6	2466.77	2344.88	2772.34	2775.11	2673.48	2645.56	2473.71	2300.84	2626.31	2498.52	2469.9	2902.12	3023.53	2597.03	2311.89	2360.41	2860.3	3029.86	2669.4	2937.29	2783.26	2459.79	2685.79	3222.26	3127.73	3248.78	2720.51	2388.27	3294.79	2773.83	2577.76	3253.59	2441.56	2788.95	2942.21	3322.34	3094.78	2650.08
	2507.58	2484.73	2523.78	2615.92	2453.9	2445.9	2693.1	2734.91	2481.9	2700.09	2498.67	2467.12	2345.11	2772.42	2775.39	2673.26	2645.8	2473.97	2301.42	2626.64	2499.53	2470.43	2901.76	3023.19	2597.3	2312.42	2360.89	2859.46	3029.75	2669.86	2937.51	2783.7	2460.72	2686.16	3221.67	3127.44	3249.05	2721.39	2389.05	3295.37	2774.94	2577.87	3254.34	2442.46	2789.04	2942.99	3322.01	3095.47	2650.66
	2507.71	2485.67	2523.84	2616.43	2454.48	2446.29	2693.33	2734.6	2481.94	2700.65	2498.76	2467.48	2345.35	2772.51	2775.68	2673.05	2646.04	2474.23	2302.01	2626.97	2500.55	2470.97	2901.4	3022.85	2597.58	2312.97	2361.37	2858.62	3029.65	2670.34	2937.73	2784.14	2461.67	2686.53	3221.09	3127.15	3249.32	2722.28	2389.85	3295.96	2776.06	2577.99	3255.09	2443.38	2789.15	2943.78	3321.67	3096.17	2651.26
	2507.84	2486.63	2523.91	2616.96	2455.08	2446.68	2693.57	2734.3	2481.99	2701.23	2498.85	2467.85	2345.59	2772.6	2775.98	2672.85	2646.3	2474.51	2302.6	2627.31	2501.57	2471.51	2901.05	3022.51	2597.87	2313.52	2361.85	2857.8	3029.55	2670.83	2937.96	2784.6	2462.62	2686.92	3220.51	3126.87	3249.6	2723.16	2390.64	3296.55	2777.19	2578.12	3255.85	2444.3	2789.27	2944.58	3321.33	3096.88	2651.86
	2507.99	2487.59	2523.99	2617.49	2455.68	2447.08	2693.81	2734.01	2482.04	2701.82	2498.96	2468.22	2345.85	2772.7	2776.28	2672.66	2646.56	2474.8	2303.2	2627.65	2502.61	2472.07	2900.72	3022.18	2598.17	2314.08	2362.35	2856.98	3029.46	2671.33	2938.19	2785.06	2463.58	2687.31	3219.94	3126.59	3249.88	2724.05	2391.45	3297.15	2778.33	2578.26	3256.61	2445.24	2789.4	2945.39	3321	3097.59	2652.46
	2508.15	2488.56	2524.07	2618.04	2456.3	2447.49	2694.07	2733.72	2482.11	2702.41	2499.08	2468.61	2346.1	2772.8	2776.59	2672.48	2646.83	2475.09	2303.81	2628	2503.65	2472.63	2900.39	3021.85	2598.48	2314.64	2362.84	2856.17	3029.38	2671.84	2938.43	2785.53	2464.54	2687.71	3219.37	3126.32	3250.16	2724.95	2392.25	3297.75	2779.48	2578.41	3257.38	2446.18	2789.54	2946.21	3320.66	3098.31	2653.07
	2508.32	2489.54	2524.16	2618.6	2456.92	2447.91	2694.33	2733.44	2482.18	2703.02	2499.21	2469	2346.37	2772.91	2776.91	2672.31	2647.11	2475.4	2304.42	2628.36	2504.7	2473.2	2900.08	3021.53	2598.8	2315.21	2363.35	2855.37	3029.29	2672.36	2938.68	2786.01	2465.52	2688.13	3218.81	3126.05	3250.45	2725.85	2393.07	3298.36	2780.63	2578.57	3258.15	2447.13	2789.69	2947.04	3320.33	3099.04	2653.68
	2508.5	2490.53	2524.27	2619.17	2457.56	2448.33	2694.61	2733.17	2482.26	2703.64	2499.35	2469.4	2346.64	2773.02	2777.23	2672.15	2647.4	2475.71	2305.04	2628.72	2505.76	2473.77	2899.77	3021.22	2599.13	2315.79	2363.86	2854.57	3029.22	2672.89	2938.93	2786.51	2466.5	2688.54	3218.26	3125.79	3250.74	2726.75	2393.89	3298.97	2781.8	2578.74	3258.93	2448.08	2789.86	2947.88	3320	3099.78	2654.31
	2508.69	2491.53	2524.38	2619.75	2458.2	2448.77	2694.89	2732.9	2482.35	2704.26	2499.5	2469.81	2346.92	2773.14	2777.57	2671.99	2647.7	2476.04	2305.66	2629.09	2506.82	2474.35	2899.48	3020.9	2599.47	2316.38	2364.38	2853.79	3029.14	2673.43	2939.19	2787	2467.5	2688.97	3217.71	3125.54	3251.04	2727.65	2394.71	3299.59	2782.97	2578.91	3259.71	2449.05	2790.03	2948.73	3319.67	3100.52	2654.93
	2508.9	2492.54	2524.49	2620.34	2458.86	2449.2	2695.18	2732.63	2482.46	2704.9	2499.67	2470.23	2347.2	2773.26	2777.9	2671.85	2648	2476.37	2306.28	2629.46	2507.9	2474.95	2899.2	3020.6	2599.81	2316.97	2364.91	2853.01	3029.07	2673.98	2939.45	2787.51	2468.5	2689.41	3217.17	3125.29	3251.34	2728.56	2395.54	3300.21	2784.15	2579.1	3260.49	2450.02	2790.21	2949.59	3319.35	3101.27	2655.56
	2509.11	2493.55	2524.62	2620.95	2459.52	2449.65	2695.48	2732.38	2482.57	2705.54	2499.84	2470.66	2347.49	2773.39	2778.25	2671.72	2648.32	2476.72	2306.92	2629.84	2508.98	2475.54	2898.92	3020.29	2600.17	2317.57	2365.44	2852.24	3029.01	2674.54	2939.72	2788.03	2469.5	2689.85	3216.63	3125.05	3251.64	2729.46	2396.37	3300.83	2785.34	2579.3	3261.28	2451.01	2790.41	2950.45	3319.02	3102.03	2656.2
	2509.33	2494.58	2524.75	2621.56	2460.2	2450.1	2695.79	2732.13	2482.68	2706.2	2500.03	2471.09	2347.79	2773.52	2778.6	2671.59	2648.64	2477.07	2307.56	2630.23	2510.07	2476.15	2898.66	3019.99	2600.53	2318.17	2365.98	2851.48	3028.95	2675.11	2939.99	2788.56	2470.52	2690.3	3216.1	3124.81	3251.95	2730.38	2397.21	3301.46	2786.53	2579.51	3262.07	2452	2790.62	2951.33	3318.7	3102.8	2656.85
	2509.56	2495.61	2524.9	2622.19	2460.89	2450.56	2696.11	2731.88	2482.81	2706.86	2500.23	2471.53	2348.09	2773.66	2778.96	2671.47	2648.97	2477.44	2308.2	2630.62	2511.16	2476.76	2898.41	3019.7	2600.91	2318.78	2366.53	2850.72	3028.9	2675.69	2940.28	2789.09	2471.54	2690.76	3215.58	3124.57	3252.26	2731.29	2398.05	3302.09	2787.74	2579.72	3262.87	2452.99	2790.83	2952.22	3318.38	3103.57	2657.49
	2509.81	2496.65	2525.05	2622.82	2461.58	2451.03	2696.44	2731.64	2482.95	2707.53	2500.44	2471.99	2348.4	2773.8	2779.33	2671.37	2649.31	2477.81	2308.85	2631.02	2512.27	2477.38	2898.17	3019.41	2601.29	2319.4	2367.08	2849.98	3028.85	2676.29	2940.56	2789.64	2472.57	2691.23	3215.06	3124.35	3252.57	2732.21	2398.9	3302.72	2788.95	2579.95	3263.67	2454	2791.06	2953.12	3318.06	3104.35	2658.15
	2510.06	2497.7	2525.2	2623.47	2462.29	2451.5	2696.78	2731.41	2483.09	2708.21	2500.66	2472.44	2348.72	2773.95	2779.7	2671.27	2649.66	2478.2	2309.5	2631.42	2513.38	2478.01	2897.93	3019.13	2601.68	2320.03	2367.64	2849.24	3028.8	2676.89	2940.85	2790.19	2473.61	2691.71	3214.55	3124.12	3252.89	2733.14	2399.75	3303.36	2790.17	2580.18	3264.47	2455.01	2791.3	2954.02	3317.74	3105.14	2658.81
	2510.32	2498.76	2525.37	2624.13	2463	2451.98	2697.13	2731.18	2483.25	2708.9	2500.89	2472.91	2349.04	2774.1	2780.08	2671.18	2650.02	2478.59	2310.16	2631.83	2514.5	2478.64	2897.71	3018.84	2602.08	2320.66	2368.21	2848.51	3028.76	2677.5	2941.15	2790.75	2474.66	2692.19	3214.04	3123.91	3253.21	2734.06	2400.61	3304.01	2791.4	2580.43	3265.28	2456.04	2791.55	2954.94	3317.42	3105.93	2659.47
	2510.6	2499.83	2525.54	2624.79	2463.72	2452.46	2697.48	2730.96	2483.41	2709.6	2501.13	2473.39	2349.37	2774.26	2780.46	2671.1	2650.39	2478.99	2310.83	2632.25	2515.62	2479.29	2897.5	3018.57	2602.48	2321.3	2368.78	2847.79	3028.72	2678.12	2941.45	2791.32	2475.71	2692.69	3213.54	3123.7	3253.54	2734.99	2401.47	3304.66	2792.64	2580.68	3266.09	2457.07	2791.81	2955.86	3317.11	3106.73	2660.14
	2510.88	2500.9	2525.73	2625.47	2464.46	2452.95	2697.85	2730.74	2483.58	2710.31	2501.38	2473.87	2349.71	2774.42	2780.86	2671.03	2650.76	2479.4	2311.5	2632.67	2516.75	2479.94	2897.3	3018.3	2602.9	2321.94	2369.36	2847.07	3028.69	2678.75	2941.76	2791.9	2476.78	2693.19	3213.04	3123.49	3253.87	2735.92	2402.34	3305.31	2793.88	2580.95	3266.91	2458.1	2792.09	2956.79	3316.79	3107.53	2660.82
	2511.17	2501.99	2525.92	2626.16	2465.2	2453.45	2698.23	2730.53	2483.76	2711.02	2501.64	2474.37	2350.05	2774.59	2781.25	2670.97	2651.14	2479.83	2312.17	2633.09	2517.9	2480.59	2897.1	3018.03	2603.32	2322.59	2369.94	2846.37	3028.66	2679.39	2942.07	2792.49	2477.84	2693.69	3212.55	3123.29	3254.2	2736.86	2403.21	3305.96	2795.14	2581.22	3267.73	2459.15	2792.37	2957.74	3316.48	3108.35	2661.5
	2511.48	2503.08	2526.11	2626.86	2465.95	2453.96	2698.61	2730.32	2483.95	2711.75	2501.92	2474.87	2350.4	2774.76	2781.66	2670.91	2651.53	2480.26	2312.85	2633.53	2519.04	2481.26	2896.92	3017.77	2603.76	2323.25	2370.54	2845.67	3028.64	2680.04	2942.39	2793.08	2478.92	2694.21	3212.07	3123.09	3254.54	2737.79	2404.09	3306.62	2796.4	2581.51	3268.55	2460.2	2792.66	2958.69	3316.17	3109.17	2662.18
	2511.79	2504.18	2526.32	2627.57	2466.72	2454.47	2699	2730.13	2484.15	2712.48	2502.2	2475.37	2350.75	2774.94	2782.07	2670.87	2651.93	2480.7	2313.54	2633.96	2520.2	2481.93	2896.75	3017.51	2604.2	2323.91	2371.14	2844.98	3028.62	2680.71	2942.72	2793.68	2480.01	2694.74	3211.59	3122.9	3254.88	2738.73	2404.97	3307.29	2797.67	2581.8	3269.38	2461.27	2792.96	2959.65	3315.86	3109.99	2662.87
	2512.11	2505.28	2526.53	2628.29	2467.49	2454.99	2699.41	2729.93	2484.35	2713.22	2502.5	2475.89	2351.11	2775.12	2782.49	2670.83	2652.34	2481.15	2314.23	2634.41	2521.36	2482.6	2896.59	3017.26	2604.65	2324.58	2371.74	2844.3	3028.6	2681.38	2943.05	2794.3	2481.1	2695.27	3211.12	3122.72	3255.22	2739.68	2405.85	3307.96	2798.94	2582.1	3270.21	2462.34	2793.28	2960.62	3315.56	3110.83	2663.57
	2512.45	2506.4	2526.75	2629.02	2468.27	2455.51	2699.82	2729.74	2484.56	2713.97	2502.81	2476.41	2351.47	2775.3	2782.91	2670.81	2652.75	2481.61	2314.92	2634.85	2522.53	2483.29	2896.44	3017.01	2605.11	2325.25	2372.35	2843.63	3028.59	2682.06	2943.38	2794.92	2482.19	2695.81	3210.66	3122.54	3255.57	2740.62	2406.74	3308.63	2800.23	2582.42	3271.05	2463.41	2793.6	2961.6	3315.25	3111.67	2664.27
	2512.79	2507.52	2526.98	2629.76	2469.06	2456.04	2700.24	2729.56	2484.79	2714.73	2503.13	2476.94	2351.85	2775.5	2783.34	2670.79	2653.17	2482.08	2315.62	2635.31	2523.71	2483.98	2896.29	3016.76	2605.57	2325.94	2372.97	2842.97	3028.59	2682.75	2943.72	2795.54	2483.3	2696.36	3210.2	3122.37	3255.92	2741.57	2407.64	3309.3	2801.52	2582.74	3271.89	2464.5	2793.94	2962.58	3314.95	3112.51	2664.97
	2513.14	2508.65	2527.22	2630.52	2469.86	2456.58	2700.67	2729.39	2485.02	2715.49	2503.46	2477.48	2352.22	2775.69	2783.78	2670.78	2653.61	2482.56	2316.33	2635.77	2524.9	2484.68	2896.16	3016.52	2606.05	2326.62	2373.6	2842.31	3028.59	2683.45	2944.07	2796.18	2484.41	2696.92	3209.74	3122.2	3256.27	2742.53	2408.54	3309.98	2802.82	2583.07	3272.73	2465.59	2794.28	2963.58	3314.65	3113.37	2665.68
	2513.51	2509.79	2527.46	2631.28	2470.66	2457.12	2701.11	2729.22	2485.26	2716.26	2503.8	2478.03	2352.61	2775.89	2784.22	2670.78	2654.05	2483.04	2317.04	2636.23	2526.09	2485.39	2896.04	3016.29	2606.53	2327.32	2374.23	2841.66	3028.59	2684.16	2944.42	2796.83	2485.53	2697.48	3209.29	3122.03	3256.63	2743.48	2409.44	3310.67	2804.13	2583.41	3273.58	2466.69	2794.64	2964.58	3314.35	3114.23	2666.4
	2513.88	2510.94	2527.71	2632.05	2471.48	2457.67	2701.55	2729.05	2485.5	2717.04	2504.15	2478.59	2353	2776.1	2784.67	2670.79	2654.49	2483.54	2317.76	2636.7	2527.29	2486.1	2895.92	3016.06	2607.02	2328.02	2374.87	2841.02	3028.6	2684.88	2944.78	2797.48	2486.66	2698.05	3208.85	3121.87	3256.99	2744.44	2410.35	3311.35	2805.44	2583.76	3274.43	2467.8	2795.01	2965.59	3314.05	3115.09	2667.12
	2514.26	2512.09	2527.97	2632.83	2472.31	2458.22	2702.01	2728.89	2485.76	2717.83	2504.51	2479.15	2353.39	2776.31	2785.12	2670.8	2654.95	2484.05	2318.48	2637.18	2528.5	2486.82	2895.82	3015.83	2607.52	2328.72	2375.52	2840.39	3028.61	2685.62	2945.14	2798.14	2487.79	2698.63	3208.42	3121.72	3257.35	2745.4	2411.26	3312.04	2806.76	2584.12	3275.28	2468.91	2795.38	2966.61	3313.76	3115.96	2667.85
	2514.65	2513.26	2528.23	2633.62	2473.14	2458.78	2702.48	2728.74	2486.02	2718.62	2504.88	2479.72	2353.79	2776.53	2785.58	2670.83	2655.41	2484.57	2319.21	2637.66	2529.71	2487.55	2895.73	3015.61	2608.03	2329.44	2376.17	2839.77	3028.62	2686.36	2945.5	2798.81	2488.93	2699.22	3207.99	3121.57	3257.72	2746.36	2412.18	3312.74	2808.09	2584.49	3276.14	2470.04	2795.77	2967.64	3313.46	3116.84	2668.58
	2515.05	2514.43	2528.51	2634.42	2473.98	2459.35	2702.95	2728.59	2486.3	2719.42	2505.26	2480.3	2354.2	2776.75	2786.04	2670.86	2655.88	2485.09	2319.94	2638.15	2530.93	2488.28	2895.64	3015.39	2608.55	2330.15	2376.83	2839.16	3028.64	2687.11	2945.87	2799.48	2490.08	2699.81	3207.56	3121.43	3258.09	2747.33	2413.1	3313.44	2809.43	2584.87	3277	2471.17	2796.17	2968.68	3313.17	3117.73	2669.31
	2515.47	2515.61	2528.79	2635.24	2474.84	2459.92	2703.44	2728.45	2486.58	2720.23	2505.65	2480.88	2354.61	2776.97	2786.51	2670.91	2656.36	2485.63	2320.67	2638.64	2532.16	2489.02	2895.57	3015.18	2609.07	2330.88	2377.49	2838.55	3028.67	2687.87	2946.25	2800.17	2491.23	2700.42	3207.14	3121.29	3258.47	2748.3	2414.03	3314.14	2810.77	2585.26	3277.87	2472.31	2796.58	2969.72	3312.89	3118.62	2670.05
	2515.89	2516.79	2529.08	2636.06	2475.7	2460.5	2703.93	2728.31	2486.87	2721.05	2506.06	2481.47	2355.03	2777.2	2786.99	2670.96	2656.85	2486.17	2321.41	2639.13	2533.4	2489.77	2895.5	3014.97	2609.6	2331.61	2378.16	2837.96	3028.7	2688.64	2946.63	2800.86	2492.39	2701.03	3206.73	3121.16	3258.84	2749.27	2414.96	3314.84	2812.12	2585.66	3278.73	2473.45	2797	2970.78	3312.6	3119.51	2670.8
	2516.31	2517.98	2529.37	2636.89	2476.57	2461.08	2704.44	2728.18	2487.16	2721.87	2506.47	2482.07	2355.45	2777.44	2787.47	2671.02	2657.34	2486.72	2322.16	2639.63	2534.64	2490.53	2895.45	3014.77	2610.14	2332.34	2378.84	2837.37	3028.73	2689.42	2947.02	2801.56	2493.56	2701.65	3206.33	3121.03	3259.22	2750.25	2415.9	3315.55	2813.48	2586.06	3279.61	2474.61	2797.42	2971.84	3312.31	3120.42	2671.55
	2516.75	2519.19	2529.67	2637.73	2477.44	2461.67	2704.95	2728.06	2487.47	2722.7	2506.9	2482.68	2355.88	2777.68	2787.96	2671.09	2657.85	2487.29	2322.91	2640.14	2535.89	2491.29	2895.4	3014.57	2610.69	2333.08	2379.53	2836.79	3028.77	2690.21	2947.41	2802.26	2494.73	2702.27	3205.93	3120.91	3259.61	2751.23	2416.83	3316.27	2814.84	2586.48	3280.48	2475.77	2797.86	2972.91	3312.03	3121.33	2672.3
	2517.2	2520.39	2529.98	2638.58	2478.33	2462.27	2705.47	2727.94	2487.78	2723.53	2507.33	2483.3	2356.32	2777.92	2788.45	2671.17	2658.36	2487.86	2323.67	2640.65	2537.15	2492.05	2895.37	3014.38	2611.25	2333.83	2380.22	2836.22	3028.81	2691.01	2947.8	2802.98	2495.91	2702.91	3205.53	3120.79	3259.99	2752.21	2417.78	3316.98	2816.22	2586.91	3281.36	2476.94	2798.31	2973.98	3311.75	3122.24	2673.06
	2517.66	2521.61	2530.3	2639.44	2479.22	2462.87	2706	2727.83	2488.1	2724.38	2507.78	2483.92	2356.76	2778.17	2788.95	2671.25	2658.88	2488.44	2324.43	2641.17	2538.41	2492.83	2895.34	3014.19	2611.81	2334.59	2380.91	2835.66	3028.85	2691.82	2948.2	2803.7	2497.1	2703.55	3205.14	3120.68	3260.38	2753.19	2418.73	3317.7	2817.59	2587.34	3282.24	2478.11	2798.77	2975.07	3311.47	3123.16	2673.82
	2518.13	2522.83	2530.62	2640.31	2480.13	2463.47	2706.54	2727.72	2488.43	2725.22	2508.24	2484.55	2357.21	2778.42	2789.46	2671.35	2659.4	2489.03	2325.2	2641.69	2539.68	2493.61	2895.32	3014	2612.38	2335.34	2381.62	2835.1	3028.9	2692.64	2948.61	2804.43	2498.29	2704.2	3204.76	3120.57	3260.77	2754.18	2419.68	3318.42	2818.98	2587.79	3283.12	2479.29	2799.24	2976.16	3311.2	3124.09	2674.59
	2518.6	2524.06	2530.95	2641.19	2481.04	2464.08	2707.09	2727.61	2488.77	2726.08	2508.7	2485.18	2357.66	2778.68	2789.97	2671.45	2659.94	2489.63	2325.97	2642.22	2540.96	2494.4	2895.31	3013.82	2612.96	2336.11	2382.33	2834.56	3028.95	2693.47	2949.02	2805.17	2499.49	2704.85	3204.39	3120.47	3261.17	2755.16	2420.63	3319.15	2820.37	2588.25	3284.01	2480.48	2799.72	2977.26	3310.92	3125.02	2675.36
	2519.09	2525.3	2531.29	2642.08	2481.96	2464.7	2707.64	2727.52	2489.11	2726.94	2509.18	2485.83	2358.12	2778.94	2790.48	2671.56	2660.48	2490.24	2326.74	2642.75	2542.25	2495.2	2895.32	3013.65	2613.54	2336.88	2383.05	2834.02	3029.01	2694.31	2949.43	2805.91	2500.69	2705.52	3204.02	3120.38	3261.57	2756.15	2421.59	3319.88	2821.77	2588.71	3284.9	2481.68	2800.21	2978.37	3310.65	3125.96	2676.14
	2519.58	2526.54	2531.64	2642.98	2482.89	2465.32	2708.21	2727.43	2489.47	2727.8	2509.67	2486.48	2358.58	2779.21	2791	2671.68	2661.03	2490.86	2327.52	2643.28	2543.54	2496	2895.33	3013.47	2614.14	2337.65	2383.77	2833.49	3029.07	2695.16	2949.85	2806.66	2501.9	2706.19	3203.65	3120.28	3261.97	2757.15	2422.56	3320.61	2823.17	2589.18	3285.79	2482.89	2800.71	2979.48	3310.38	3126.91	2676.92
	2520.09	2527.8	2531.99	2643.89	2483.82	2465.95	2708.79	2727.34	2489.83	2728.68	2510.17	2487.13	2359.05	2779.48	2791.53	2671.81	2661.58	2491.49	2328.31	2643.82	2544.84	2496.81	2895.35	3013.31	2614.74	2338.43	2384.5	2832.97	3029.14	2696.02	2950.28	2807.42	2503.12	2706.87	3203.3	3120.2	3262.38	2758.15	2423.53	3321.35	2824.59	2589.67	3286.69	2484.1	2801.22	2980.61	3310.11	3127.86	2677.71
	2520.6	2529.05	2532.35	2644.81	2484.77	2466.58	2709.37	2727.26	2490.2	2729.55	2510.68	2487.8	2359.52	2779.76	2792.06	2671.95	2662.15	2492.12	2329.1	2644.37	2546.15	2497.62	2895.38	3013.14	2615.35	2339.22	2385.24	2832.46	3029.21	2696.89	2950.71	2808.19	2504.34	2707.55	3202.95	3120.12	3262.78	2759.14	2424.5	3322.09	2826	2590.16	3287.59	2485.32	2801.74	2981.74	3309.85	3128.81	2678.5
	2521.12	2530.32	2532.71	2645.74	2485.72	2467.21	2709.97	2727.18	2490.57	2730.44	2511.2	2488.47	2360	2780.04	2792.59	2672.09	2662.72	2492.77	2329.89	2644.92	2547.46	2498.44	2895.41	3012.99	2615.97	2340.01	2385.98	2831.96	3029.28	2697.77	2951.14	2808.96	2505.57	2708.25	3202.6	3120.04	3263.19	2760.15	2425.47	3322.84	2827.43	2590.66	3288.49	2486.54	2802.26	2982.87	3309.59	3129.77	2679.29
	2521.65	2531.59	2533.09	2646.67	2486.68	2467.85	2710.57	2727.12	2490.96	2731.33	2511.73	2489.15	2360.49	2780.32	2793.13	2672.25	2663.3	2493.42	2330.69	2645.48	2548.78	2499.27	2895.46	3012.83	2616.59	2340.81	2386.73	2831.47	3029.36	2698.66	2951.58	2809.74	2506.8	2708.95	3202.26	3119.97	3263.61	2761.15	2426.45	3323.58	2828.86	2591.18	3289.39	2487.78	2802.8	2984.02	3309.32	3130.74	2680.09
	2522.19	2532.87	2533.47	2647.62	2487.65	2468.5	2711.18	2727.05	2491.35	2732.22	2512.27	2489.83	2360.98	2780.61	2793.68	2672.41	2663.89	2494.09	2331.5	2646.04	2550.11	2500.11	2895.52	3012.68	2617.22	2341.61	2387.49	2830.99	3029.44	2699.56	2952.02	2810.53	2508.04	2709.65	3201.93	3119.9	3264.02	2762.16	2427.44	3324.33	2830.3	2591.7	3290.3	2489.02	2803.35	2985.17	3309.07	3131.71	2680.89
	2522.74	2534.16	2533.85	2648.58	2488.63	2469.15	2711.8	2726.99	2491.75	2733.12	2512.82	2490.52	2361.47	2780.91	2794.23	2672.58	2664.48	2494.76	2332.31	2646.6	2551.44	2500.95	2895.59	3012.54	2617.86	2342.42	2388.25	2830.51	3029.53	2700.46	2952.47	2811.32	2509.29	2710.37	3201.6	3119.84	3264.44	2763.17	2428.43	3325.09	2831.74	2592.23	3291.21	2490.27	2803.91	2986.33	3308.81	3132.69	2681.7
	2523.29	2535.46	2534.25	2649.54	2489.61	2469.81	2712.43	2726.94	2492.16	2734.02	2513.38	2491.22	2361.97	2781.2	2794.79	2672.76	2665.08	2495.44	2333.12	2647.17	2552.78	2501.8	2895.66	3012.4	2618.51	2343.24	2389.02	2830.04	3029.62	2701.38	2952.92	2812.12	2510.54	2711.09	3201.28	3119.78	3264.86	2764.18	2429.42	3325.84	2833.19	2592.77	3292.13	2491.52	2804.48	2987.5	3308.56	3133.68	2682.51
	2523.86	2536.76	2534.65	2650.51	2490.6	2470.47	2713.07	2726.89	2492.57	2734.93	2513.95	2491.93	2362.48	2781.51	2795.35	2672.94	2665.69	2496.13	2333.94	2647.74	2554.13	2502.65	2895.75	3012.26	2619.16	2344.05	2389.8	2829.59	3029.71	2702.31	2953.37	2812.93	2511.79	2711.82	3200.97	3119.73	3265.29	2765.19	2430.41	3326.6	2834.65	2593.32	3293.04	2492.78	2805.06	2988.67	3308.31	3134.67	2683.33
	2524.43	2538.06	2535.05	2651.5	2491.6	2471.14	2713.72	2726.85	2492.99	2735.85	2514.53	2492.64	2362.99	2781.81	2795.91	2673.14	2666.31	2496.83	2334.76	2648.32	2555.49	2503.51	2895.84	3012.13	2619.82	2344.88	2390.58	2829.14	3029.81	2703.24	2953.83	2813.74	2513.06	2712.56	3200.66	3119.68	3265.72	2766.21	2431.41	3327.37	2836.11	2593.88	3293.96	2494.05	2805.65	2989.85	3308.06	3135.66	2684.15
	2525.02	2539.38	2535.47	2652.49	2492.61	2471.81	2714.38	2726.81	2493.42	2736.77	2515.12	2493.36	2363.51	2782.13	2796.48	2673.34	2666.94	2497.54	2335.59	2648.9	2556.85	2504.38	2895.94	3012	2620.49	2345.71	2391.37	2828.7	3029.91	2704.19	2954.3	2814.56	2514.32	2713.3	3200.36	3119.64	3266.15	2767.23	2432.42	3328.13	2837.58	2594.45	3294.88	2495.33	2806.24	2991.04	3307.81	3136.66	2684.97
	2525.61	2540.7	2535.89	2653.49	2493.62	2472.48	2715.04	2726.78	2493.86	2737.69	2515.73	2494.08	2364.03	2782.44	2797.05	2673.55	2667.57	2498.26	2336.42	2649.49	2558.22	2505.25	2896.06	3011.88	2621.16	2346.54	2392.17	2828.27	3030.01	2705.15	2954.77	2815.39	2515.6	2714.05	3200.06	3119.61	3266.58	2768.25	2433.42	3328.9	2839.05	2595.03	3295.81	2496.61	2806.85	2992.23	3307.57	3137.67	2685.8
	2526.21	2542.03	2536.31	2654.5	2494.64	2473.16	2715.72	2726.76	2494.31	2738.62	2516.34	2494.82	2364.55	2782.76	2797.63	2673.77	2668.21	2498.99	2337.26	2650.08	2559.59	2506.13	2896.18	3011.76	2621.85	2347.38	2392.97	2827.85	3030.12	2706.11	2955.24	2816.22	2516.87	2714.81	3199.77	3119.57	3267.02	2769.27	2434.44	3329.68	2840.53	2595.62	3296.73	2497.9	2807.47	2993.43	3307.33	3138.68	2686.63
	2526.82	2543.36	2536.75	2655.52	2495.67	2473.84	2716.4	2726.74	2494.76	2739.55	2516.96	2495.56	2365.08	2783.09	2798.22	2674	2668.85	2499.72	2338.1	2650.68	2560.97	2507.02	2896.31	3011.65	2622.54	2348.23	2393.78	2827.43	3030.24	2707.09	2955.71	2817.06	2518.16	2715.58	3199.49	3119.55	3267.45	2770.3	2435.45	3330.45	2842.02	2596.21	3297.66	2499.2	2808.09	2994.64	3307.09	3139.69	2687.47
	2527.43	2544.7	2537.19	2656.54	2496.71	2474.53	2717.1	2726.72	2495.22	2740.49	2517.59	2496.3	2365.62	2783.42	2798.8	2674.24	2669.51	2500.47	2338.95	2651.28	2562.36	2507.91	2896.45	3011.54	2623.23	2349.08	2394.59	2827.03	3030.35	2708.07	2956.2	2817.91	2519.45	2716.35	3199.21	3119.52	3267.9	2771.33	2436.47	3331.23	2843.51	2596.82	3298.59	2500.5	2808.73	2995.85	3306.85	3140.72	2688.31
	2528.06	2546.05	2537.63	2657.58	2497.75	2475.22	2717.8	2726.71	2495.69	2741.43	2518.23	2497.05	2366.16	2783.75	2799.4	2674.48	2670.17	2501.22	2339.8	2651.88	2563.76	2508.81	2896.59	3011.44	2623.94	2349.93	2395.42	2826.64	3030.48	2709.07	2956.68	2818.77	2520.74	2717.13	3198.94	3119.51	3268.34	2772.36	2437.49	3332.01	2845.01	2597.44	3299.53	2501.81	2809.37	2997.07	3306.62	3141.74	2689.15
	2528.69	2547.4	2538.09	2658.62	2498.81	2475.92	2718.51	2726.71	2496.16	2742.37	2518.89	2497.81	2366.71	2784.09	2799.99	2674.73	2670.83	2501.99	2340.65	2652.49	2565.16	2509.71	2896.75	3011.34	2624.65	2350.79	2396.24	2826.25	3030.6	2710.07	2957.17	2819.63	2522.04	2717.92	3198.68	3119.49	3268.78	2773.39	2438.52	3332.8	2846.51	2598.06	3300.47	2503.13	2810.03	2998.3	3306.39	3142.77	2690
	2529.34	2548.76	2538.54	2659.68	2499.86	2476.62	2719.23	2726.71	2496.64	2743.32	2519.55	2498.57	2367.26	2784.43	2800.59	2674.99	2671.51	2502.76	2341.51	2653.1	2566.57	2510.63	2896.92	3011.24	2625.36	2351.66	2397.08	2825.87	3030.73	2711.08	2957.66	2820.49	2523.34	2718.71	3198.42	3119.49	3269.23	2774.43	2439.54	3333.58	2848.02	2598.7	3301.4	2504.45	2810.69	2999.53	3306.16	3143.81	2690.85
	2529.99	2550.13	2539.01	2660.74	2500.93	2477.33	2719.96	2726.71	2497.13	2744.27	2520.22	2499.34	2367.82	2784.77	2801.2	2675.26	2672.19	2503.54	2342.38	2653.72	2567.99	2511.54	2897.09	3011.15	2626.09	2352.53	2397.92	2825.51	3030.86	2712.1	2958.16	2821.36	2524.65	2719.51	3198.17	3119.48	3269.68	2775.46	2440.58	3334.37	2849.54	2599.35	3302.35	2505.78	2811.37	3000.77	3305.93	3144.85	2691.71
	2530.65	2551.5	2539.48	2661.81	2502	2478.04	2720.7	2726.73	2497.63	2745.23	2520.9	2500.12	2368.38	2785.12	2801.81	2675.54	2672.88	2504.33	2343.25	2654.34	2569.41	2512.47	2897.27	3011.06	2626.82	2353.4	2398.77	2825.15	3031	2713.14	2958.66	2822.24	2525.96	2720.32	3197.92	3119.49	3270.14	2776.5	2441.61	3335.17	2851.06	2600	3303.29	2507.12	2812.05	3002.02	3305.71	3145.9	2692.57
	2531.31	2552.88	2539.96	2662.89	2503.08	2478.75	2721.45	2726.74	2498.13	2746.19	2521.6	2500.9	2368.94	2785.48	2802.42	2675.82	2673.58	2505.13	2344.12	2654.96	2570.84	2513.4	2897.47	3010.98	2627.55	2354.28	2399.62	2824.8	3031.14	2714.18	2959.17	2823.13	2527.28	2721.13	3197.68	3119.49	3270.59	2777.55	2442.65	3335.96	2852.58	2600.66	3304.23	2508.46	2812.74	3003.27	3305.49	3146.95	2693.43
	2531.99	2554.27	2540.44	2663.98	2504.17	2479.47	2722.21	2726.77	2498.65	2747.15	2522.3	2501.69	2369.51	2785.84	2803.04	2676.12	2674.28	2505.93	2345	2655.59	2572.27	2514.33	2897.67	3010.91	2628.3	2355.16	2400.48	2824.46	3031.28	2715.23	2959.68	2824.02	2528.6	2721.95	3197.45	3119.5	3271.05	2778.59	2443.7	3336.76	2854.11	2601.34	3305.18	2509.81	2813.45	3004.53	3305.27	3148.01	2694.3
	2532.67	2555.66	2540.93	2665.07	2505.26	2480.19	2722.97	2726.79	2499.16	2748.12	2523.01	2502.49	2370.09	2786.2	2803.66	2676.42	2674.99	2506.75	2345.88	2656.22	2573.71	2515.27	2897.88	3010.83	2629.05	2356.05	2401.35	2824.13	3031.43	2716.29	2960.19	2824.91	2529.93	2722.78	3197.22	3119.52	3271.51	2779.64	2444.74	3337.57	2855.65	2602.02	3306.13	2511.17	2814.16	3005.79	3305.05	3149.07	2695.17
	2533.36	2557.05	2541.43	2666.18	2506.36	2480.91	2723.75	2726.83	2499.69	2749.09	2523.73	2503.29	2370.67	2786.57	2804.28	2676.72	2675.71	2507.58	2346.77	2656.86	2575.16	2516.22	2898.1	3010.77	2629.81	2356.95	2402.22	2823.81	3031.58	2717.36	2960.71	2825.82	2531.26	2723.62	3197	3119.54	3271.98	2780.69	2445.79	3338.37	2857.19	2602.71	3307.09	2512.53	2814.88	3007.06	3304.84	3150.14	2696.04
	2534.06	2558.46	2541.93	2667.29	2507.47	2481.64	2724.53	2726.86	2500.22	2750.07	2524.47	2504.09	2371.25	2786.94	2804.91	2677.04	2676.43	2508.41	2347.66	2657.5	2576.62	2517.18	2898.32	3010.7	2630.57	2357.84	2403.1	2823.5	3031.73	2718.44	2961.23	2826.73	2532.6	2724.46	3196.79	3119.57	3272.44	2781.74	2446.84	3339.18	2858.74	2603.42	3308.04	2513.9	2815.61	3008.34	3304.63	3151.21	2696.92
	2534.77	2559.87	2542.44	2668.41	2508.58	2482.38	2725.32	2726.91	2500.76	2751.05	2525.21	2504.91	2371.84	2787.31	2805.55	2677.36	2677.16	2509.25	2348.55	2658.15	2578.08	2518.14	2898.56	3010.64	2631.34	2358.75	2403.99	2823.19	3031.89	2719.53	2961.75	2827.64	2533.94	2725.31	3196.58	3119.6	3272.91	2782.79	2447.9	3339.99	2860.29	2604.13	3309	2515.28	2816.35	3009.62	3304.42	3152.28	2697.8
	2535.49	2561.28	2542.96	2669.54	2509.71	2483.11	2726.12	2726.95	2501.31	2752.03	2525.96	2505.73	2372.44	2787.69	2806.18	2677.7	2677.9	2510.1	2349.45	2658.8	2579.54	2519.1	2898.8	3010.59	2632.12	2359.66	2404.88	2822.9	3032.05	2720.62	2962.28	2828.56	2535.29	2726.16	3196.38	3119.63	3273.38	2783.85	2448.96	3340.8	2861.85	2604.85	3309.96	2516.66	2817.1	3010.91	3304.22	3153.37	2698.69
	2536.21	2562.7	2543.48	2670.68	2510.83	2483.85	2726.93	2727.01	2501.86	2753.02	2526.72	2506.55	2373.03	2788.08	2806.82	2678.04	2678.65	2510.96	2350.35	2659.45	2581.02	2520.07	2899.06	3010.54	2632.9	2360.57	2405.78	2822.61	3032.22	2721.73	2962.81	2829.49	2536.64	2727.02	3196.18	3119.67	3273.85	2784.91	2450.02	3341.61	2863.41	2605.58	3310.92	2518.05	2817.85	3012.2	3304.01	3154.45	2699.58
	2536.94	2564.13	2544.01	2671.83	2511.97	2484.6	2727.75	2727.07	2502.42	2754.01	2527.49	2507.38	2373.64	2788.47	2807.47	2678.38	2679.4	2511.83	2351.26	2660.1	2582.5	2521.05	2899.32	3010.5	2633.69	2361.48	2406.69	2822.34	3032.39	2722.85	2963.34	2830.42	2537.99	2727.89	3195.99	3119.72	3274.33	2785.97	2451.09	3342.43	2864.98	2606.32	3311.88	2519.45	2818.62	3013.5	3303.81	3155.54	2700.47
	2537.68	2565.56	2544.55	2672.98	2513.11	2485.35	2728.58	2727.13	2502.99	2755	2528.28	2508.22	2374.25	2788.86	2808.12	2678.74	2680.16	2512.7	2352.17	2660.77	2583.98	2522.03	2899.59	3010.46	2634.49	2362.41	2407.6	2822.07	3032.56	2723.97	2963.88	2831.35	2539.35	2728.76	3195.81	3119.76	3274.8	2787.03	2452.16	3343.25	2866.55	2607.06	3312.85	2520.85	2819.4	3014.81	3303.62	3156.64	2701.36
	2538.43	2567	2545.09	2674.15	2514.26	2486.1	2729.42	2727.2	2503.57	2756	2529.07	2509.06	2374.86	2789.25	2808.77	2679.1	2680.93	2513.58	2353.09	2661.43	2585.47	2523.02	2899.86	3010.43	2635.29	2363.33	2408.51	2821.81	3032.74	2725.11	2964.43	2832.3	2540.72	2729.65	3195.63	3119.82	3275.28	2788.09	2453.23	3344.07	2868.13	2607.82	3313.81	2522.26	2820.18	3016.12	3303.42	3157.74	2702.26
	2539.18	2568.44	2545.63	2675.32	2515.41	2486.85	2730.26	2727.27	2504.15	2757	2529.87	2509.91	2375.47	2789.66	2809.42	2679.47	2681.7	2514.48	2354.01	2662.1	2586.97	2524.02	2900.15	3010.4	2636.1	2364.26	2409.44	2821.56	3032.92	2726.25	2964.97	2833.25	2542.09	2730.53	3195.46	3119.88	3275.76	2789.16	2454.31	3344.89	2869.71	2608.59	3314.78	2523.68	2820.98	3017.44	3303.23	3158.84	2703.16
	2539.94	2569.89	2546.19	2676.5	2516.57	2487.61	2731.12	2727.35	2504.74	2758.01	2530.68	2510.77	2376.09	2790.06	2810.08	2679.85	2682.48	2515.38	2354.93	2662.77	2588.48	2525.02	2900.45	3010.38	2636.91	2365.19	2410.37	2821.32	3033.11	2727.4	2965.52	2834.2	2543.46	2731.43	3195.3	3119.94	3276.25	2790.23	2455.39	3345.71	2871.3	2609.37	3315.76	2525.1	2821.78	3018.76	3303.04	3159.95	2704.07
	2540.71	2571.35	2546.75	2677.68	2517.74	2488.37	2731.98	2727.44	2505.33	2759.02	2531.5	2511.63	2376.72	2790.47	2810.74	2680.23	2683.27	2516.28	2355.86	2663.44	2589.99	2526.02	2900.75	3010.36	2637.73	2366.13	2411.3	2821.09	3033.3	2728.56	2966.07	2835.16	2544.84	2732.33	3195.14	3120	3276.73	2791.3	2456.47	3346.54	2872.89	2610.15	3316.73	2526.53	2822.6	3020.09	3302.85	3161.06	2704.98
	2541.49	2572.81	2547.31	2678.88	2518.91	2489.14	2732.86	2727.52	2505.93	2760.03	2532.33	2512.49	2377.35	2790.88	2811.41	2680.63	2684.06	2517.2	2356.79	2664.12	2591.5	2527.03	2901.06	3010.35	2638.56	2367.08	2412.24	2820.87	3033.49	2729.73	2966.63	2836.12	2546.22	2733.23	3194.99	3120.08	3277.22	2792.38	2457.56	3347.37	2874.48	2610.95	3317.71	2527.96	2823.42	3021.42	3302.67	3162.18	2705.89
	2542.27	2574.27	2547.89	2680.08	2520.09	2489.9	2733.74	2727.62	2506.54	2761.05	2533.17	2513.36	2377.98	2791.3	2812.07	2681.03	2684.86	2518.13	2357.73	2664.8	2593.02	2528.05	2901.38	3010.34	2639.39	2368.02	2413.19	2820.66	3033.68	2730.91	2967.19	2837.09	2547.61	2734.14	3194.84	3120.15	3277.71	2793.46	2458.65	3348.19	2876.09	2611.75	3318.69	2529.4	2824.25	3022.76	3302.49	3163.31	2706.81
	2543.06	2575.74	2548.47	2681.29	2521.27	2490.68	2734.63	2727.72	2507.16	2762.07	2534.01	2514.24	2378.62	2791.72	2812.74	2681.44	2685.67	2519.06	2358.67	2665.49	2594.55	2529.07	2901.71	3010.34	2640.23	2368.97	2414.14	2820.45	3033.88	2732.1	2967.75	2838.07	2549	2735.06	3194.7	3120.23	3278.2	2794.54	2459.74	3349.03	2877.69	2612.57	3319.67	2530.85	2825.09	3024.1	3302.31	3164.43	2707.72
	2543.86	2577.22	2549.05	2682.51	2522.46	2491.45	2735.52	2727.82	2507.78	2763.1	2534.87	2515.12	2379.26	2792.15	2813.42	2681.85	2686.48	2520	2359.61	2666.18	2596.09	2530.09	2902.04	3010.34	2641.07	2369.93	2415.1	2820.26	3034.09	2733.29	2968.32	2839.05	2550.39	2735.99	3194.57	3120.32	3278.7	2795.62	2460.84	3349.86	2879.3	2613.39	3320.65	2532.3	2825.94	3025.45	3302.13	3165.57	2708.65
	2544.66	2578.7	2549.64	2683.74	2523.66	2492.23	2736.43	2727.93	2508.41	2764.13	2535.74	2516.01	2379.91	2792.58	2814.1	2682.28	2687.3	2520.95	2360.56	2666.87	2597.63	2531.13	2902.39	3010.35	2641.92	2370.89	2416.07	2820.07	3034.3	2734.5	2968.89	2840.03	2551.79	2736.92	3194.44	3120.41	3279.19	2796.7	2461.93	3350.69	2880.92	2614.22	3321.63	2533.76	2826.8	3026.81	3301.96	3166.7	2709.57
	2545.47	2580.19	2550.24	2684.98	2524.87	2493.01	2737.35	2728.04	2509.04	2765.16	2536.62	2516.9	2380.56	2793.01	2814.78	2682.71	2688.13	2521.9	2361.51	2667.57	2599.17	2532.16	2902.74	3010.36	2642.78	2371.85	2417.04	2819.89	3034.51	2735.71	2969.46	2841.02	2553.19	2737.85	3194.32	3120.5	3279.69	2797.79	2463.04	3351.53	2882.54	2615.06	3322.62	2535.22	2827.67	3028.17	3301.79	3167.84	2710.5
	2546.29	2581.68	2550.84	2686.22	2526.08	2493.79	2738.27	2728.16	2509.68	2766.2	2537.5	2517.8	2381.22	2793.45	2815.46	2683.14	2688.96	2522.87	2362.47	2668.27	2600.72	2533.21	2903.1	3010.38	2643.64	2372.82	2418.02	2819.72	3034.72	2736.94	2970.04	2842.02	2554.6	2738.79	3194.2	3120.6	3280.19	2798.88	2464.14	3352.36	2884.16	2615.92	3323.61	2536.69	2828.55	3029.53	3301.62	3168.99	2711.43
	2547.12	2583.17	2551.45	2687.47	2527.29	2494.58	2739.21	2728.29	2510.33	2767.24	2538.4	2518.71	2381.87	2793.89	2816.15	2683.59	2689.8	2523.84	2363.43	2668.97	2602.28	2534.25	2903.47	3010.41	2644.51	2373.79	2419	2819.56	3034.94	2738.17	2970.62	2843.02	2556.01	2739.74	3194.09	3120.7	3280.69	2799.97	2465.25	3353.2	2885.79	2616.78	3324.6	2538.17	2829.43	3030.9	3301.46	3170.14	2712.36
	2547.95	2584.68	2552.07	2688.73	2528.51	2495.37	2740.15	2728.41	2510.98	2768.28	2539.3	2519.62	2382.54	2794.34	2816.84	2684.04	2690.65	2524.82	2364.39	2669.68	2603.84	2535.31	2903.84	3010.44	2645.38	2374.76	2419.99	2819.41	3035.16	2739.41	2971.2	2844.02	2557.43	2740.7	3193.99	3120.81	3281.2	2801.06	2466.36	3354.04	2887.42	2617.65	3325.59	2539.65	2830.33	3032.28	3301.3	3171.29	2713.3
	2548.79	2586.18	2552.69	2689.99	2529.74	2496.16	2741.1	2728.55	2511.65	2769.33	2540.22	2520.53	2383.2	2794.79	2817.53	2684.5	2691.51	2525.8	2365.36	2670.39	2605.41	2536.36	2904.23	3010.48	2646.26	2375.74	2420.98	2819.27	3035.39	2740.66	2971.78	2845.03	2558.85	2741.66	3193.89	3120.92	3281.7	2802.16	2467.47	3354.88	2889.06	2618.52	3326.58	2541.14	2831.23	3033.66	3301.14	3172.45	2714.24
	2549.64	2587.69	2553.32	2691.27	2530.97	2496.96	2742.06	2728.69	2512.31	2770.39	2541.14	2521.45	2383.88	2795.25	2818.22	2684.97	2692.37	2526.8	2366.33	2671.1	2606.98	2537.43	2904.62	3010.52	2647.14	2376.73	2421.98	2819.14	3035.62	2741.91	2972.37	2846.05	2560.28	2742.62	3193.8	3121.03	3282.21	2803.26	2468.59	3355.72	2890.7	2619.41	3327.58	2542.64	2832.15	3035.04	3300.98	3173.61	2715.18
	2550.49	2589.21	2553.95	2692.55	2532.21	2497.76	2743.03	2728.83	2512.99	2771.44	2542.07	2522.38	2384.55	2795.71	2818.92	2685.45	2693.24	2527.8	2367.3	2671.82	2608.56	2538.5	2905.02	3010.57	2648.03	2377.71	2422.99	2819.01	3035.85	2743.18	2972.96	2847.06	2561.7	2743.6	3193.72	3121.15	3282.72	2804.36	2469.71	3356.56	2892.35	2620.31	3328.58	2544.14	2833.07	3036.43	3300.82	3174.78	2716.13
	2551.35	2590.73	2554.59	2693.84	2533.46	2498.56	2744	2728.98	2513.67	2772.51	2543.02	2523.31	2385.23	2796.17	2819.62	2685.93	2694.11	2528.81	2368.28	2672.54	2610.14	2539.57	2905.43	3010.62	2648.92	2378.7	2424	2818.9	3036.09	2744.45	2973.56	2848.09	2563.14	2744.57	3193.64	3121.28	3283.23	2805.46	2470.83	3357.41	2894	2621.22	3329.58	2545.64	2834	3037.82	3300.67	3175.95	2717.08
	2552.22	2592.25	2555.24	2695.13	2534.71	2499.36	2744.99	2729.13	2514.35	2773.57	2543.97	2524.25	2385.91	2796.64	2820.32	2686.42	2694.99	2529.83	2369.26	2673.26	2611.73	2540.65	2905.84	3010.68	2649.82	2379.7	2425.02	2818.79	3036.33	2745.74	2974.15	2849.12	2564.57	2745.56	3193.57	3121.41	3283.74	2806.57	2471.96	3358.25	2895.66	2622.13	3330.58	2547.16	2834.94	3039.22	3300.52	3177.13	2718.03
	2553.09	2593.78	2555.89	2696.44	2535.96	2500.17	2745.98	2729.28	2515.04	2774.64	2544.93	2525.19	2386.6	2797.11	2821.02	2686.91	2695.88	2530.85	2370.24	2673.99	2613.33	2541.73	2906.27	3010.75	2650.73	2380.69	2426.04	2818.7	3036.58	2747.03	2974.75	2850.15	2566.01	2746.54	3193.5	3121.54	3284.26	2807.68	2473.08	3359.09	2897.31	2623.06	3331.58	2548.68	2835.89	3040.63	3300.38	3178.31	2718.98
	2553.97	2595.32	2556.55	2697.75	2537.22	2500.98	2746.98	2729.45	2515.74	2775.71	2545.9	2526.14	2387.29	2797.59	2821.73	2687.42	2696.77	2531.88	2371.23	2674.72	2614.92	2542.81	2906.7	3010.82	2651.64	2381.7	2427.07	2818.61	3036.83	2748.33	2975.36	2851.19	2567.46	2747.54	3193.44	3121.67	3284.77	2808.79	2474.21	3359.94	2898.98	2623.99	3332.58	2550.2	2836.85	3042.03	3300.24	3179.49	2719.94
	2554.85	2596.85	2557.22	2699.07	2538.49	2501.79	2747.99	2729.61	2516.45	2776.79	2546.88	2527.09	2387.98	2798.07	2822.44	2687.93	2697.67	2532.92	2372.22	2675.45	2616.53	2543.91	2907.14	3010.9	2652.56	2382.7	2428.11	2818.53	3037.08	2749.63	2975.96	2852.23	2568.91	2748.54	3193.39	3121.81	3285.29	2809.9	2475.35	3360.78	2900.64	2624.93	3333.59	2551.73	2837.81	3043.45	3300.1	3180.68	2720.9
	2555.75	2598.4	2557.89	2700.4	2539.76	2502.61	2749.01	2729.78	2517.16	2777.87	2547.86	2528.05	2388.68	2798.55	2823.15	2688.45	2698.58	2533.97	2373.22	2676.19	2618.14	2545	2907.58	3010.98	2653.48	2383.71	2429.14	2818.46	3037.33	2750.95	2976.57	2853.27	2570.36	2749.54	3193.34	3121.96	3285.81	2811.02	2476.49	3361.63	2902.31	2625.89	3334.6	2553.27	2838.79	3044.86	3299.96	3181.87	2721.86
	2556.64	2599.94	2558.57	2701.73	2541.04	2503.42	2750.04	2729.96	2517.88	2778.96	2548.86	2529.01	2389.38	2799.04	2823.87	2688.97	2699.49	2535.02	2374.22	2676.93	2619.75	2546.1	2908.04	3011.07	2654.4	2384.72	2430.19	2818.4	3037.59	2752.27	2977.18	2854.32	2571.81	2750.55	3193.3	3122.11	3286.33	2812.13	2477.62	3362.47	2903.99	2626.85	3335.61	2554.81	2839.77	3046.29	3299.82	3183.07	2722.83
	2557.55	2601.5	2559.25	2703.07	2542.32	2504.24	2751.08	2730.14	2518.6	2780.04	2549.87	2529.98	2390.09	2799.53	2824.58	2689.51	2700.41	2536.08	2375.22	2677.67	2621.37	2547.21	2908.5	3011.17	2655.33	2385.73	2431.24	2818.34	3037.86	2753.61	2977.8	2855.38	2573.27	2751.57	3193.26	3122.26	3286.86	2813.26	2478.77	3363.32	2905.67	2627.82	3336.62	2556.35	2840.77	3047.71	3299.69	3184.27	2723.79
	2558.46	2603.05	2559.94	2704.42	2543.61	2505.07	2752.12	2730.33	2519.33	2781.14	2550.88	2530.95	2390.8	2800.03	2825.3	2690.04	2701.34	2537.15	2376.23	2678.41	2623	2548.32	2908.97	3011.27	2656.27	2386.75	2432.3	2818.3	3038.12	2754.95	2978.41	2856.44	2574.74	2752.59	3193.23	3122.42	3287.38	2814.38	2479.91	3364.17	2907.35	2628.8	3337.64	2557.91	2841.77	3049.14	3299.56	3185.47	2724.76
	2559.38	2604.61	2560.63	2705.77	2544.9	2505.89	2753.17	2730.51	2520.06	2782.24	2551.9	2531.93	2391.51	2800.53	2826.02	2690.59	2702.27	2538.22	2377.23	2679.16	2624.63	2549.43	2909.44	3011.38	2657.21	2387.77	2433.36	2818.26	3038.4	2756.3	2979.03	2857.5	2576.2	2753.62	3193.21	3122.58	3287.91	2815.51	2481.06	3365.01	2909.04	2629.79	3338.65	2559.46	2842.78	3050.58	3299.43	3186.68	2725.74
	2560.3	2606.17	2561.34	2707.14	2546.2	2506.72	2754.24	2730.71	2520.8	2783.34	2552.94	2532.91	2392.23	2801.03	2826.74	2691.14	2703.21	2539.3	2378.25	2679.91	2626.26	2550.55	2909.93	3011.5	2658.15	2388.8	2434.43	2818.24	3038.67	2757.65	2979.65	2858.57	2577.67	2754.65	3193.19	3122.75	3288.44	2816.63	2482.21	3365.86	2910.73	2630.78	3339.67	2561.03	2843.8	3052.02	3299.31	3187.89	2726.71
	2561.23	2607.74	2562.04	2708.51	2547.51	2507.54	2755.31	2730.91	2521.55	2784.44	2553.98	2533.89	2392.95	2801.54	2827.47	2691.7	2704.15	2540.39	2379.26	2680.66	2627.9	2551.68	2910.42	3011.62	2659.1	2389.83	2435.5	2818.22	3038.95	2759.02	2980.28	2859.64	2579.15	2755.69	3193.18	3122.92	3288.96	2817.76	2483.36	3366.71	2912.42	2631.79	3340.69	2562.6	2844.83	3053.46	3299.19	3189.1	2727.69
	2562.16	2609.31	2562.76	2709.88	2548.81	2508.38	2756.38	2731.11	2522.31	2785.55	2555.03	2534.89	2393.67	2802.06	2828.19	2692.27	2705.11	2541.49	2380.28	2681.42	2629.55	2552.8	2910.92	3011.74	2660.06	2390.86	2436.58	2818.21	3039.23	2760.39	2980.9	2860.71	2580.63	2756.73	3193.18	3123.09	3289.5	2818.9	2484.52	3367.55	2914.12	2632.81	3341.71	2564.17	2845.87	3054.91	3299.07	3190.32	2728.67
	2563.1	2610.89	2563.48	2711.27	2550.13	2509.21	2757.47	2731.32	2523.06	2786.66	2556.09	2535.88	2394.39	2802.57	2828.92	2692.85	2706.06	2542.59	2381.3	2682.18	2631.2	2553.94	2911.42	3011.88	2661.02	2391.89	2437.66	2818.21	3039.52	2761.77	2981.53	2861.79	2582.11	2757.78	3193.18	3123.27	3290.03	2820.03	2485.68	3368.4	2915.82	2633.83	3342.73	2565.75	2846.91	3056.36	3298.96	3191.55	2729.65
	2564.05	2612.47	2564.2	2712.66	2551.45	2510.04	2758.57	2731.53	2523.83	2787.78	2557.16	2536.88	2395.13	2803.1	2829.65	2693.43	2707.03	2543.7	2382.33	2682.94	2632.85	2555.07	2911.94	3012.02	2661.98	2392.93	2438.75	2818.22	3039.81	2763.16	2982.17	2862.87	2583.59	2758.83	3193.19	3123.45	3290.56	2821.17	2486.84	3369.24	2917.52	2634.87	3343.76	2567.34	2847.97	3057.81	3298.84	3192.78	2730.63
	2565	2614.05	2564.94	2714.06	2552.77	2510.88	2759.67	2731.75	2524.6	2788.9	2558.23	2537.89	2395.86	2803.62	2830.38	2694.01	2708	2544.81	2383.36	2683.71	2634.51	2556.21	2912.46	3012.17	2662.95	2393.97	2439.84	2818.24	3040.1	2764.56	2982.8	2863.96	2585.08	2759.89	3193.2	3123.63	3291.1	2822.31	2488	3370.09	2919.23	2635.91	3344.78	2568.93	2849.03	3059.27	3298.73	3194.01	2731.62
	2565.96	2615.64	2565.67	2715.46	2554.1	2511.72	2760.78	2731.97	2525.38	2790.03	2559.32	2538.9	2396.6	2804.15	2831.11	2694.61	2708.98	2545.94	2384.39	2684.48	2636.18	2557.36	2912.99	3012.32	2663.93	2395.02	2440.94	2818.26	3040.4	2765.96	2983.44	2865.05	2586.57	2760.95	3193.22	3123.82	3291.63	2823.46	2489.17	3370.93	2920.94	2636.96	3345.81	2570.53	2850.1	3060.74	3298.63	3195.24	2732.61
	2566.92	2617.23	2566.42	2716.88	2555.43	2512.56	2761.9	2732.19	2526.16	2791.16	2560.41	2539.92	2397.34	2804.69	2831.85	2695.21	2709.96	2547.06	2385.42	2685.25	2637.84	2558.51	2913.52	3012.48	2664.9	2396.06	2442.04	2818.3	3040.7	2767.38	2984.08	2866.14	2588.07	2762.02	3193.24	3124.02	3292.17	2824.6	2490.33	3371.78	2922.65	2638.03	3346.84	2572.13	2851.18	3062.2	3298.52	3196.48	2733.6
	2567.89	2618.82	2567.17	2718.3	2556.77	2513.4	2763.03	2732.42	2526.94	2792.29	2561.51	2540.94	2398.08	2805.22	2832.59	2695.82	2710.95	2548.2	2386.46	2686.02	2639.52	2559.66	2914.07	3012.65	2665.89	2397.11	2443.15	2818.34	3041	2768.8	2984.72	2867.24	2589.57	2763.09	3193.27	3124.21	3292.71	2825.75	2491.51	3372.62	2924.37	2639.1	3347.87	2573.73	2852.27	3063.67	3298.42	3197.72	2734.59
	2568.86	2620.42	2567.93	2719.72	2558.11	2514.25	2764.17	2732.66	2527.74	2793.43	2562.63	2541.96	2398.83	2805.77	2833.32	2696.43	2711.95	2549.34	2387.5	2686.79	2641.19	2560.81	2914.62	3012.82	2666.87	2398.17	2444.27	2818.39	3041.31	2770.22	2985.36	2868.34	2591.07	2764.17	3193.31	3124.41	3293.25	2826.9	2492.68	3373.47	2926.09	2640.18	3348.9	2575.35	2853.37	3065.15	3298.32	3198.97	2735.59
	2569.84	2622.02	2568.69	2721.16	2559.46	2515.09	2765.31	2732.9	2528.54	2794.57	2563.75	2542.99	2399.58	2806.31	2834.06	2697.05	2712.95	2550.49	2388.54	2687.57	2642.87	2561.97	2915.17	3013.01	2667.86	2399.22	2445.39	2818.45	3041.62	2771.66	2986.01	2869.44	2592.58	2765.25	3193.35	3124.62	3293.79	2828.06	2493.86	3374.31	2927.81	2641.27	3349.93	2576.97	2854.48	3066.63	3298.23	3200.22	2736.59
	2570.83	2623.63	2569.46	2722.6	2560.81	2515.94	2766.47	2733.14	2529.34	2795.72	2564.88	2544.02	2400.33	2806.86	2834.8	2697.68	2713.96	2551.64	2389.59	2688.35	2644.56	2563.14	2915.74	3013.19	2668.86	2400.28	2446.51	2818.52	3041.94	2773.1	2986.65	2870.55	2594.09	2766.34	3193.4	3124.83	3294.34	2829.21	2495.03	3375.15	2929.54	2642.36	3350.97	2578.59	2855.59	3068.11	3298.13	3201.47	2737.59
	2571.82	2625.23	2570.23	2724.04	2562.17	2516.79	2767.63	2733.39	2530.15	2796.87	2566.01	2545.06	2401.08	2807.42	2835.54	2698.32	2714.97	2552.81	2390.64	2689.14	2646.25	2564.31	2916.31	3013.39	2669.86	2401.34	2447.64	2818.6	3042.26	2774.56	2987.3	2871.66	2595.6	2767.43	3193.46	3125.04	3294.88	2830.37	2496.21	3375.99	2931.27	2643.47	3352	2580.22	2856.72	3069.59	3298.04	3202.73	2738.59
	2572.81	2626.84	2571.01	2725.5	2563.53	2517.64	2768.8	2733.64	2530.97	2798.03	2567.16	2546.1	2401.84	2807.98	2836.29	2698.96	2715.99	2553.97	2391.69	2689.92	2647.95	2565.48	2916.89	3013.59	2670.86	2402.4	2448.77	2818.69	3042.58	2776.01	2987.96	2872.78	2597.12	2768.53	3193.52	3125.26	3295.43	2831.53	2497.4	3376.83	2933	2644.59	3353.04	2581.85	2857.85	3071.08	3297.96	3203.99	2739.59
	2573.81	2628.46	2571.8	2726.96	2564.89	2518.5	2769.98	2733.9	2531.79	2799.19	2568.31	2547.15	2402.61	2808.54	2837.03	2699.61	2717.02	2555.15	2392.74	2690.71	2649.64	2566.66	2917.47	3013.8	2671.87	2403.47	2449.91	2818.79	3042.91	2777.48	2988.61	2873.89	2598.64	2769.63	3193.59	3125.48	3295.97	2832.7	2498.58	3377.67	2934.74	2645.71	3354.08	2583.49	2858.99	3072.57	3297.87	3205.26	2740.6
	2574.82	2630.07	2572.59	2728.42	2566.26	2519.35	2771.17	2734.16	2532.61	2800.35	2569.48	2548.2	2403.37	2809.11	2837.77	2700.26	2718.05	2556.33	2393.8	2691.5	2651.35	2567.84	2918.06	3014.01	2672.88	2404.54	2451.06	2818.89	3043.24	2778.96	2989.27	2875.01	2600.16	2770.73	3193.66	3125.7	3296.52	2833.87	2499.77	3378.51	2936.48	2646.84	3355.12	2585.13	2860.14	3074.07	3297.79	3206.52	2741.6
	2575.83	2631.69	2573.39	2729.9	2567.63	2520.21	2772.36	2734.42	2533.45	2801.52	2570.65	2549.26	2404.14	2809.68	2838.52	2700.92	2719.09	2557.51	2394.86	2692.3	2653.05	2569.02	2918.66	3014.24	2673.9	2405.61	2452.21	2819.01	3043.57	2780.44	2989.92	2876.14	2601.68	2771.84	3193.74	3125.93	3297.07	2835.04	2500.96	3379.35	2938.22	2647.99	3356.16	2586.78	2861.3	3075.57	3297.71	3207.79	2742.61
	2576.84	2633.32	2574.19	2731.38	2569.01	2521.06	2773.56	2734.69	2534.28	2802.69	2571.83	2550.32	2404.91	2810.25	2839.27	2701.59	2720.14	2558.71	2395.93	2693.09	2654.77	2570.2	2919.27	3014.47	2674.92	2406.68	2453.36	2819.13	3043.91	2781.93	2990.58	2877.26	2603.21	2772.96	3193.83	3126.16	3297.62	2836.21	2502.15	3380.18	2939.97	2649.14	3357.21	2588.43	2862.46	3077.07	3297.64	3209.07	2743.62
	2577.86	2634.94	2575	2732.86	2570.39	2521.92	2774.77	2734.96	2535.12	2803.86	2573.02	2551.38	2405.69	2810.83	2840.01	2702.27	2721.19	2559.9	2396.99	2693.89	2656.48	2571.4	2919.88	3014.71	2675.94	2407.76	2454.52	2819.26	3044.25	2783.42	2991.25	2878.39	2604.74	2774.08	3193.92	3126.39	3298.17	2837.38	2503.35	3381.02	2941.71	2650.3	3358.25	2590.09	2863.64	3078.57	3297.56	3210.35	2744.64
	2578.89	2636.57	2575.82	2734.36	2571.78	2522.78	2775.99	2735.24	2535.97	2805.04	2574.21	2552.45	2406.46	2811.41	2840.76	2702.95	2722.25	2561.11	2398.06	2694.69	2658.2	2572.59	2920.5	3014.95	2676.97	2408.84	2455.68	2819.4	3044.6	2784.93	2991.91	2879.52	2606.28	2775.2	3194.01	3126.63	3298.73	2838.56	2504.55	3381.85	2943.46	2651.47	3359.3	2591.76	2864.82	3080.08	3297.49	3211.63	2745.65
	2579.92	2638.2	2576.64	2735.86	2573.17	2523.64	2777.22	2735.52	2536.83	2806.23	2575.42	2553.52	2407.24	2812	2841.51	2703.63	2723.31	2562.32	2399.13	2695.49	2659.92	2573.79	2921.13	3015.2	2678	2409.92	2456.85	2819.55	3044.94	2786.44	2992.58	2880.66	2607.82	2776.33	3194.12	3126.87	3299.28	2839.74	2505.74	3382.68	2945.22	2652.65	3360.35	2593.43	2866.02	3081.59	3297.43	3212.91	2746.67
	2580.95	2639.84	2577.47	2737.36	2574.56	2524.5	2778.46	2735.81	2537.68	2807.42	2576.63	2554.6	2408.03	2812.59	2842.26	2704.33	2724.38	2563.53	2400.21	2696.3	2661.65	2574.99	2921.76	3015.46	2679.04	2411.01	2458.03	2819.71	3045.3	2787.96	2993.24	2881.8	2609.36	2777.46	3194.23	3127.12	3299.83	2840.92	2506.95	3383.51	2946.97	2653.84	3361.4	2595.1	2867.22	3083.11	3297.36	3214.2	2747.69
	2581.99	2641.47	2578.3	2738.87	2575.96	2525.37	2779.7	2736.1	2538.55	2808.61	2577.85	2555.68	2408.81	2813.19	2843.01	2705.03	2725.45	2564.76	2401.28	2697.1	2663.38	2576.19	2922.4	3015.73	2680.08	2412.09	2459.2	2819.87	3045.65	2789.48	2993.91	2882.94	2610.9	2778.6	3194.34	3127.37	3300.39	2842.11	2508.15	3384.34	2948.73	2655.03	3362.45	2596.78	2868.43	3084.63	3297.3	3215.49	2748.71
	2583.04	2643.11	2579.14	2740.39	2577.36	2526.23	2780.95	2736.39	2539.42	2809.81	2579.08	2556.76	2409.6	2813.79	2843.76	2705.73	2726.53	2565.98	2402.36	2697.91	2665.12	2577.4	2923.05	3016	2681.12	2413.18	2460.39	2820.05	3046.01	2791.02	2994.58	2884.08	2612.45	2779.74	3194.46	3127.62	3300.95	2843.3	2509.36	3385.16	2950.49	2656.24	3363.5	2598.46	2869.64	3086.15	3297.24	3216.79	2749.73
	2584.09	2644.76	2579.99	2741.92	2578.77	2527.1	2782.21	2736.69	2540.29	2811.01	2580.32	2557.85	2410.39	2814.39	2844.51	2706.45	2727.62	2567.22	2403.44	2698.72	2666.85	2578.61	2923.7	3016.28	2682.16	2414.27	2461.57	2820.23	3046.38	2792.56	2995.26	2885.23	2614	2780.88	3194.59	3127.88	3301.5	2844.49	2510.56	3385.99	2952.25	2657.45	3364.55	2600.15	2870.87	3087.67	3297.19	3218.09	2750.75
	2585.14	2646.4	2580.84	2743.45	2580.18	2527.96	2783.48	2736.99	2541.17	2812.21	2581.57	2558.94	2411.19	2815	2845.27	2707.16	2728.72	2568.46	2404.53	2699.54	2668.6	2579.82	2924.36	3016.57	2683.21	2415.36	2462.77	2820.42	3046.74	2794.1	2995.93	2886.37	2615.55	2782.03	3194.72	3128.14	3302.06	2845.68	2511.77	3386.81	2954.02	2658.68	3365.6	2601.84	2872.1	3089.19	3297.13	3219.39	2751.77
	2586.2	2648.05	2581.7	2744.99	2581.59	2528.83	2784.76	2737.3	2542.05	2813.42	2582.82	2560.04	2411.98	2815.61	2846.02	2707.89	2729.81	2569.7	2405.62	2700.35	2670.34	2581.04	2925.03	3016.87	2684.27	2416.46	2463.96	2820.62	3047.12	2795.66	2996.61	2887.53	2617.11	2783.19	3194.86	3128.4	3302.62	2846.88	2512.98	3387.63	2955.79	2659.91	3366.66	2603.54	2873.35	3090.72	3297.08	3220.69	2752.8
	2587.26	2649.7	2582.57	2746.53	2583.01	2529.7	2786.04	2737.61	2542.94	2814.64	2584.09	2561.14	2412.78	2816.23	2846.77	2708.62	2730.92	2570.95	2406.71	2701.17	2672.09	2582.26	2925.7	3017.17	2685.32	2417.55	2465.17	2820.83	3047.49	2797.22	2997.28	2888.68	2618.67	2784.34	3195.01	3128.67	3303.18	2848.07	2514.2	3388.45	2957.56	2661.15	3367.72	2605.24	2874.6	3092.26	3297.04	3222	2753.83
	2588.32	2651.35	2583.43	2748.08	2584.43	2530.57	2787.33	2737.92	2543.83	2815.86	2585.36	2562.25	2413.59	2816.85	2847.53	2709.36	2732.03	2572.21	2407.8	2701.99	2673.84	2583.48	2926.38	3017.48	2686.38	2418.65	2466.37	2821.05	3047.87	2798.79	2997.96	2889.84	2620.23	2785.5	3195.16	3128.94	3303.74	2849.28	2515.42	3389.27	2959.33	2662.4	3368.77	2606.95	2875.86	3093.79	3296.99	3223.31	2754.86
	2589.39	2653	2584.31	2749.64	2585.86	2531.44	2788.63	2738.24	2544.73	2817.08	2586.64	2563.35	2414.39	2817.47	2848.28	2710.1	2733.15	2573.47	2408.89	2702.81	2675.6	2584.71	2927.06	3017.8	2687.45	2419.75	2467.58	2821.27	3048.25	2800.36	2998.65	2890.99	2621.79	2786.67	3195.31	3129.22	3304.31	2850.48	2516.63	3390.08	2961.1	2663.66	3369.83	2608.66	2877.12	3095.33	3296.95	3224.62	2755.89
	2590.47	2654.66	2585.19	2751.2	2587.28	2532.31	2789.94	2738.56	2545.63	2818.3	2587.92	2564.47	2415.2	2818.1	2849.04	2710.85	2734.27	2574.74	2409.99	2703.64	2677.36	2585.94	2927.76	3018.13	2688.51	2420.86	2468.8	2821.5	3048.64	2801.95	2999.33	2892.16	2623.36	2787.84	3195.47	3129.49	3304.87	2851.68	2517.85	3390.89	2962.88	2664.93	3370.89	2610.38	2878.4	3096.87	3296.91	3225.94	2756.92
	2591.55	2656.32	2586.08	2752.77	2588.71	2533.18	2791.26	2738.89	2546.54	2819.53	2589.22	2565.58	2416.01	2818.73	2849.79	2711.61	2735.4	2576.01	2411.09	2704.46	2679.12	2587.17	2928.45	3018.46	2689.58	2421.96	2470.01	2821.75	3049.02	2803.53	3000.01	2893.32	2624.93	2789.01	3195.64	3129.77	3305.43	2852.89	2519.08	3391.7	2964.66	2666.2	3371.95	2612.1	2879.69	3098.41	3296.88	3227.26	2757.95
	2592.63	2657.98	2586.97	2754.34	2590.15	2534.06	2792.58	2739.22	2547.45	2820.77	2590.52	2566.7	2416.82	2819.37	2850.55	2712.37	2736.53	2577.29	2412.19	2705.29	2680.89	2588.41	2929.16	3018.8	2690.66	2423.07	2471.24	2822	3049.42	2805.13	3000.7	2894.49	2626.5	2790.19	3195.81	3130.06	3306	2854.1	2520.3	3392.51	2966.44	2667.49	3373.02	2613.82	2880.98	3099.95	3296.85	3228.58	2758.99
	2593.72	2659.64	2587.87	2755.92	2591.59	2534.93	2793.91	2739.55	2548.37	2822.01	2591.83	2567.83	2417.63	2820	2851.3	2713.14	2737.67	2578.57	2413.29	2706.12	2682.66	2589.64	2929.87	3019.15	2691.73	2424.18	2472.46	2822.25	3049.81	2806.73	3001.39	2895.65	2628.07	2791.37	3195.99	3130.35	3306.57	2855.32	2521.52	3393.32	2968.22	2668.78	3374.08	2615.55	2882.28	3101.5	3296.82	3229.9	2760.02
	2594.81	2661.3	2588.78	2757.51	2593.03	2535.81	2795.25	2739.89	2549.29	2823.25	2593.15	2568.95	2418.45	2820.65	2852.06	2713.92	2738.82	2579.86	2414.4	2706.95	2684.43	2590.89	2930.59	3019.51	2692.81	2425.29	2473.7	2822.52	3050.21	2808.34	3002.08	2896.82	2629.65	2792.55	3196.17	3130.64	3307.13	2856.53	2522.75	3394.12	2970.01	2670.08	3375.14	2617.29	2883.59	3103.05	3296.79	3231.23	2761.06
	2595.9	2662.97	2589.69	2759.1	2594.47	2536.68	2796.6	2740.23	2550.22	2824.49	2594.48	2570.09	2419.27	2821.29	2852.81	2714.7	2739.97	2581.16	2415.51	2707.79	2686.21	2592.13	2931.31	3019.87	2693.9	2426.4	2474.93	2822.79	3050.62	2809.96	3002.77	2898	2631.23	2793.74	3196.36	3130.93	3307.7	2857.75	2523.98	3394.92	2971.8	2671.39	3376.21	2619.03	2884.91	3104.61	3296.77	3232.56	2762.1
	2597	2664.64	2590.6	2760.7	2595.92	2537.56	2797.95	2740.58	2551.15	2825.74	2595.81	2571.22	2420.09	2821.94	2853.57	2715.49	2741.13	2582.46	2416.62	2708.62	2687.99	2593.38	2932.04	3020.24	2694.98	2427.51	2476.17	2823.08	3051.02	2811.58	3003.47	2899.17	2632.81	2794.93	3196.55	3131.22	3308.27	2858.97	2525.21	3395.72	2973.59	2672.71	3377.27	2620.77	2886.23	3106.16	3296.75	3233.89	2763.14
	2598.1	2666.31	2591.52	2762.3	2597.37	2538.44	2799.31	2740.93	2552.08	2827	2597.16	2572.36	2420.92	2822.6	2854.33	2716.28	2742.29	2583.76	2417.73	2709.46	2689.77	2594.63	2932.78	3020.62	2696.07	2428.63	2477.42	2823.36	3051.43	2813.21	3004.16	2900.35	2634.4	2796.12	3196.75	3131.52	3308.84	2860.19	2526.45	3396.52	2975.38	2674.04	3378.34	2622.52	2887.57	3107.72	3296.73	3235.22	2764.18
	2599.2	2667.98	2592.45	2763.92	2598.83	2539.32	2800.68	2741.28	2553.02	2828.26	2598.51	2573.5	2421.75	2823.26	2855.08	2717.08	2743.46	2585.07	2418.84	2710.3	2691.55	2595.88	2933.52	3021	2697.17	2429.75	2478.66	2823.66	3051.85	2814.84	3004.86	2901.53	2635.98	2797.32	3196.95	3131.83	3309.41	2861.42	2527.68	3397.31	2977.17	2675.37	3379.41	2624.27	2888.91	3109.28	3296.72	3236.56	2765.23
	2600.31	2669.65	2593.38	2765.53	2600.29	2540.2	2802.06	2741.64	2553.97	2829.52	2599.86	2574.65	2422.58	2823.92	2855.84	2717.88	2744.63	2586.39	2419.96	2711.14	2693.34	2597.13	2934.27	3021.4	2698.26	2430.86	2479.92	2823.97	3052.26	2816.48	3005.56	2902.71	2637.57	2798.52	3197.16	3132.13	3309.98	2862.65	2528.92	3398.1	2978.96	2676.72	3380.48	2626.02	2890.27	3110.84	3296.71	3237.9	2766.27
	2601.42	2671.33	2594.32	2767.15	2601.75	2541.08	2803.45	2742	2554.91	2830.78	2601.23	2575.8	2423.41	2824.58	2856.59	2718.7	2745.81	2587.71	2421.08	2711.98	2695.13	2598.39	2935.02	3021.8	2699.36	2431.98	2481.17	2824.28	3052.68	2818.13	3006.26	2903.9	2639.16	2799.73	3197.37	3132.44	3310.56	2863.88	2530.16	3398.89	2980.76	2678.07	3381.55	2627.79	2891.63	3112.41	3296.7	3239.24	2767.32
	2602.54	2673	2595.27	2768.78	2603.21	2541.96	2804.84	2742.36	2555.86	2832.05	2602.6	2576.95	2424.24	2825.25	2857.35	2719.51	2747	2589.03	2422.2	2712.82	2696.92	2599.65	2935.78	3022.21	2700.46	2433.11	2482.43	2824.6	3053.11	2819.78	3006.96	2905.08	2640.76	2800.93	3197.59	3132.75	3311.13	2865.11	2531.4	3399.68	2982.56	2679.43	3382.62	2629.55	2892.99	3113.98	3296.7	3240.58	2768.36
	2603.66	2674.68	2596.22	2770.42	2604.68	2542.84	2806.24	2742.73	2556.82	2833.32	2603.99	2578.11	2425.08	2825.92	2858.11	2720.34	2748.19	2590.36	2423.33	2713.67	2698.72	2600.91	2936.54	3022.62	2701.57	2434.23	2483.69	2824.93	3053.54	2821.44	3007.67	2906.27	2642.35	2802.15	3197.81	3133.06	3311.71	2866.34	2532.64	3400.46	2984.36	2680.8	3383.69	2631.32	2894.37	3115.55	3296.7	3241.93	2769.41
	2604.78	2676.36	2597.17	2772.05	2606.15	2543.72	2807.65	2743.1	2557.78	2834.6	2605.37	2579.27	2425.92	2826.6	2858.86	2721.17	2749.38	2591.7	2424.45	2714.52	2700.52	2602.18	2937.32	3023.04	2702.68	2435.35	2484.96	2825.26	3053.97	2823.11	3008.37	2907.46	2643.95	2803.36	3198.04	3133.38	3312.28	2867.58	2533.88	3401.24	2986.16	2682.17	3384.76	2633.09	2895.76	3117.12	3296.7	3243.28	2770.46
	2605.9	2678.04	2598.14	2773.7	2607.62	2544.6	2809.06	2743.48	2558.74	2835.88	2606.77	2580.43	2426.76	2827.28	2859.62	2722	2750.58	2593.04	2425.58	2715.36	2702.32	2603.44	2938.09	3023.47	2703.79	2436.48	2486.23	2825.61	3054.4	2824.78	3009.08	2908.65	2645.55	2804.58	3198.27	3133.7	3312.86	2868.82	2535.13	3402.02	2987.96	2683.56	3385.83	2634.87	2897.15	3118.69	3296.7	3244.63	2771.51
	2607.03	2679.72	2599.1	2775.35	2609.09	2545.49	2810.48	2743.86	2559.71	2837.17	2608.18	2581.6	2427.6	2827.96	2860.38	2722.84	2751.79	2594.38	2426.71	2716.21	2704.12	2604.71	2938.88	3023.91	2704.9	2437.61	2487.51	2825.96	3054.84	2826.45	3009.79	2909.85	2647.15	2805.8	3198.51	3134.02	3313.43	2870.06	2536.37	3402.79	2989.77	2684.95	3386.91	2636.65	2898.55	3120.27	3296.71	3245.98	2772.56
	2608.16	2681.4	2600.08	2777.01	2610.57	2546.37	2811.91	2744.24	2560.68	2838.45	2609.59	2582.77	2428.45	2828.65	2861.13	2723.69	2753	2595.73	2427.84	2717.07	2705.93	2605.99	2939.66	3024.36	2706.02	2438.74	2488.78	2826.31	3055.28	2828.14	3010.5	2911.04	2648.76	2807.02	3198.75	3134.35	3314.01	2871.3	2537.62	3403.56	2991.57	2686.35	3387.98	2638.44	2899.96	3121.85	3296.72	3247.33	2773.61
	2609.29	2683.09	2601.05	2778.67	2612.05	2547.26	2813.35	2744.63	2561.66	2839.75	2611.01	2583.94	2429.29	2829.34	2861.89	2724.54	2754.22	2597.09	2428.98	2717.92	2707.73	2607.26	2940.46	3024.81	2707.14	2439.87	2490.07	2826.68	3055.73	2829.82	3011.21	2912.24	2650.37	2808.25	3199	3134.67	3314.59	2872.54	2538.87	3404.33	2993.38	2687.76	3389.05	2640.23	2901.38	3123.43	3296.74	3248.69	2774.67
	2610.43	2684.77	2602.04	2780.34	2613.54	2548.14	2814.79	2745.02	2562.64	2841.04	2612.43	2585.12	2430.14	2830.03	2862.65	2725.4	2755.44	2598.45	2430.11	2718.78	2709.54	2608.54	2941.26	3025.27	2708.26	2441	2491.35	2827.05	3056.17	2831.52	3011.93	2913.44	2651.97	2809.48	3199.25	3135	3315.17	2873.79	2540.12	3405.1	2995.19	2689.18	3390.13	2642.02	2902.81	3125.01	3296.76	3250.04	2775.72
	2611.57	2686.46	2603.03	2782.01	2615.02	2549.03	2816.24	2745.41	2563.62	2842.34	2613.87	2586.3	2430.99	2830.73	2863.4	2726.27	2756.67	2599.81	2431.25	2719.63	2711.36	2609.82	2942.06	3025.74	2709.39	2442.13	2492.64	2827.43	3056.63	2833.22	3012.65	2914.64	2653.58	2810.71	3199.51	3135.34	3315.75	2875.04	2541.37	3405.86	2997	2690.61	3391.21	2643.82	2904.24	3126.6	3296.78	3251.4	2776.78
	2612.71	2688.15	2604.02	2783.69	2616.51	2549.91	2817.7	2745.81	2564.61	2843.64	2615.31	2587.49	2431.85	2831.43	2864.16	2727.14	2757.9	2601.18	2432.39	2720.49	2713.17	2611.1	2942.87	3026.21	2710.51	2443.26	2493.93	2827.82	3057.08	2834.92	3013.36	2915.85	2655.2	2811.95	3199.77	3135.67	3316.34	2876.29	2542.63	3406.62	2998.81	2692.04	3392.28	2645.62	2905.68	3128.19	3296.8	3252.76	2777.83
	2613.86	2689.84	2605.02	2785.37	2618	2550.8	2819.17	2746.21	2565.6	2844.95	2616.76	2588.68	2432.7	2832.14	2864.91	2728.01	2759.14	2602.56	2433.53	2721.35	2714.99	2612.38	2943.69	3026.7	2711.64	2444.4	2495.23	2828.21	3057.54	2836.64	3014.08	2917.05	2656.81	2813.19	3200.03	3136.01	3316.92	2877.54	2543.88	3407.37	3000.62	2693.48	3393.36	2647.43	2907.14	3129.78	3296.83	3254.12	2778.89
	2615	2691.53	2606.03	2787.06	2619.5	2551.69	2820.64	2746.61	2566.59	2846.26	2618.21	2589.87	2433.56	2832.84	2865.67	2728.9	2760.39	2603.93	2434.67	2722.21	2716.81	2613.67	2944.51	3027.19	2712.78	2445.53	2496.53	2828.61	3058	2838.35	3014.81	2918.26	2658.43	2814.43	3200.3	3136.35	3317.5	2878.8	2545.14	3408.13	3002.43	2694.93	3394.44	2649.24	2908.6	3131.37	3296.86	3255.49	2779.95
	2616.15	2693.22	2607.04	2788.76	2620.99	2552.57	2822.12	2747.02	2567.59	2847.57	2619.68	2591.06	2434.42	2833.55	2866.42	2729.79	2761.64	2605.32	2435.82	2723.07	2718.63	2614.95	2945.34	3027.68	2713.91	2446.67	2497.83	2829.02	3058.46	2840.07	3015.53	2919.47	2660.05	2815.67	3200.57	3136.69	3318.09	2880.05	2546.39	3408.88	3004.25	2696.39	3395.51	2651.05	2910.06	3132.96	3296.89	3256.85	2781.01
	2617.3	2694.91	2608.06	2790.46	2622.49	2553.46	2823.61	2747.43	2568.59	2848.89	2621.15	2592.26	2435.28	2834.27	2867.18	2730.68	2762.89	2606.71	2436.97	2723.93	2720.45	2616.24	2946.17	3028.19	2715.05	2447.81	2499.13	2829.43	3058.93	2841.8	3016.26	2920.68	2661.67	2816.92	3200.85	3137.03	3318.67	2881.31	2547.65	3409.62	3006.06	2697.85	3396.59	2652.87	2911.54	3134.56	3296.93	3258.22	2782.07
	2618.46	2696.6	2609.08	2792.16	2623.99	2554.35	2825.1	2747.85	2569.6	2850.21	2622.63	2593.46	2436.15	2834.98	2867.93	2731.58	2764.15	2608.1	2438.12	2724.8	2722.27	2617.53	2947.01	3028.7	2716.19	2448.94	2500.44	2829.85	3059.4	2843.53	3016.98	2921.89	2663.29	2818.17	3201.13	3137.38	3319.26	2882.57	2548.91	3410.36	3007.88	2699.33	3397.67	2654.69	2913.03	3136.16	3296.97	3259.59	2783.13
	2619.62	2698.29	2610.11	2793.88	2625.49	2555.24	2826.6	2748.26	2570.61	2851.53	2624.11	2594.66	2437.01	2835.7	2868.68	2732.48	2765.41	2609.5	2439.27	2725.66	2724.1	2618.83	2947.85	3029.22	2717.34	2450.08	2501.75	2830.28	3059.88	2845.27	3017.71	2923.11	2664.91	2819.42	3201.41	3137.73	3319.85	2883.83	2550.18	3411.1	3009.7	2700.81	3398.75	2656.51	2914.52	3137.76	3297.02	3260.96	2784.19
	2620.78	2699.99	2611.14	2795.59	2627	2556.13	2828.11	2748.68	2571.62	2852.86	2625.6	2595.87	2437.88	2836.43	2869.43	2733.39	2766.68	2610.9	2440.42	2726.53	2725.93	2620.12	2948.7	3029.75	2718.48	2451.22	2503.07	2830.72	3060.36	2847.01	3018.44	2924.32	2666.54	2820.67	3201.7	3138.08	3320.43	2885.1	2551.44	3411.84	3011.52	2702.3	3399.83	2658.34	2916.02	3139.36	3297.06	3262.33	2785.25
	2621.94	2701.68	2612.18	2797.31	2628.5	2557.02	2829.63	2749.11	2572.63	2854.19	2627.1	2597.08	2438.75	2837.16	2870.19	2734.31	2767.96	2612.3	2441.57	2727.4	2727.76	2621.42	2949.56	3030.29	2719.63	2452.36	2504.39	2831.16	3060.84	2848.76	3019.18	2925.54	2668.16	2821.93	3202	3138.43	3321.02	2886.36	2552.7	3412.57	3013.34	2703.79	3400.91	2660.17	2917.53	3140.96	3297.11	3263.7	2786.32
	2623.1	2703.37	2613.22	2799.04	2630.01	2557.91	2831.15	2749.54	2573.65	2855.52	2628.61	2598.3	2439.62	2837.89	2870.94	2735.23	2769.24	2613.71	2442.73	2728.27	2729.59	2622.72	2950.42	3030.83	2720.78	2453.5	2505.71	2831.61	3061.32	2850.51	3019.91	2926.76	2669.79	2823.19	3202.29	3138.79	3321.61	2887.63	2553.97	3413.3	3015.16	2705.3	3401.99	2662.01	2919.05	3142.57	3297.17	3265.07	2787.38
	2624.27	2705.07	2614.27	2800.77	2631.53	2558.8	2832.68	2749.97	2574.67	2856.86	2630.12	2599.51	2440.49	2838.62	2871.69	2736.16	2770.52	2615.13	2443.89	2729.14	2731.42	2624.02	2951.28	3031.38	2721.93	2454.65	2507.03	2832.06	3061.81	2852.27	3020.65	2927.98	2671.42	2824.45	3202.59	3139.15	3322.2	2888.9	2555.23	3414.02	3016.98	2706.81	3403.07	2663.85	2920.57	3144.17	3297.22	3266.44	2788.45
	2625.43	2706.76	2615.33	2802.51	2633.04	2559.69	2834.21	2750.4	2575.69	2858.2	2631.64	2600.73	2441.37	2839.36	2872.44	2737.1	2771.81	2616.54	2445.05	2730.01	2733.26	2625.32	2952.15	3031.94	2723.09	2455.79	2508.36	2832.52	3062.3	2854.03	3021.39	2929.2	2673.06	2825.71	3202.9	3139.51	3322.8	2890.17	2556.5	3414.74	3018.8	2708.33	3404.15	2665.69	2922.11	3145.78	3297.28	3267.82	2789.51
	2626.6	2708.46	2616.39	2804.25	2634.55	2560.58	2835.76	2750.84	2576.72	2859.54	2633.17	2601.95	2442.25	2840.1	2873.19	2738.03	2773.11	2617.97	2446.21	2730.88	2735.09	2626.63	2953.02	3032.5	2724.25	2456.93	2509.69	2832.99	3062.79	2855.8	3022.12	2930.43	2674.69	2826.98	3203.21	3139.87	3323.39	2891.44	2557.77	3415.46	3020.62	2709.85	3405.23	2667.54	2923.65	3147.39	3297.35	3269.19	2790.58
	2627.77	2710.15	2617.45	2806	2636.07	2561.47	2837.3	2751.28	2577.75	2860.89	2634.71	2603.18	2443.13	2840.84	2873.94	2738.98	2774.41	2619.39	2447.37	2731.76	2736.93	2627.93	2953.9	3033.08	2725.4	2458.08	2511.02	2833.46	3063.29	2857.57	3022.87	2931.65	2676.32	2828.25	3203.52	3140.23	3323.98	2892.72	2559.04	3416.17	3022.44	2711.39	3406.31	2669.39	2925.2	3149	3297.42	3270.57	2791.65
	2628.95	2711.85	2618.52	2807.75	2637.59	2562.36	2838.86	2751.72	2578.78	2862.24	2636.25	2604.41	2444.01	2841.58	2874.69	2739.93	2775.71	2620.83	2448.53	2732.63	2738.77	2629.24	2954.79	3033.66	2726.57	2459.22	2512.36	2833.94	3063.79	2859.35	3023.61	2932.88	2677.96	2829.52	3203.83	3140.6	3324.57	2894	2560.31	3416.88	3024.27	2712.93	3407.39	2671.24	2926.76	3150.62	3297.49	3271.95	2792.72
	2630.12	2713.55	2619.6	2809.51	2639.11	2563.25	2840.42	2752.17	2579.82	2863.6	2637.8	2605.64	2444.89	2842.33	2875.43	2740.89	2777.02	2622.26	2449.7	2733.51	2740.61	2630.55	2955.68	3034.24	2727.73	2460.36	2513.69	2834.43	3064.29	2861.13	3024.35	2934.1	2679.6	2830.79	3204.15	3140.97	3325.17	2895.27	2561.58	3417.59	3026.09	2714.48	3408.47	2673.1	2928.33	3152.23	3297.56	3273.32	2793.78
	2631.3	2715.24	2620.68	2811.27	2640.63	2564.14	2841.99	2752.62	2580.86	2864.95	2639.35	2606.88	2445.77	2843.08	2876.18	2741.85	2778.34	2623.7	2450.87	2734.39	2742.45	2631.86	2956.57	3034.84	2728.9	2461.51	2515.03	2834.92	3064.8	2862.92	3025.1	2935.33	2681.24	2832.07	3204.48	3141.33	3325.77	2896.55	2562.85	3418.29	3027.92	2716.03	3409.55	2674.96	2929.91	3153.85	3297.64	3274.7	2794.85
	2632.47	2716.94	2621.77	2813.04	2642.15	2565.04	2843.57	2753.08	2581.9	2866.31	2640.92	2608.11	2446.66	2843.84	2876.92	2742.81	2779.66	2625.14	2452.03	2735.26	2744.29	2633.17	2957.47	3035.44	2730.07	2462.65	2516.38	2835.42	3065.31	2864.71	3025.85	2936.56	2682.88	2833.34	3204.8	3141.71	3326.36	2897.83	2564.13	3418.98	3029.74	2717.6	3410.63	2676.83	2931.49	3155.47	3297.72	3276.08	2795.92
	2633.65	2718.63	2622.86	2814.81	2643.68	2565.93	2845.15	2753.53	2582.94	2867.68	2642.49	2609.35	2447.54	2844.6	2877.67	2743.79	2780.98	2626.59	2453.21	2736.14	2746.13	2634.48	2958.37	3036.05	2731.24	2463.8	2517.72	2835.93	3065.82	2866.5	3026.6	2937.79	2684.52	2834.62	3205.13	3142.08	3326.96	2899.12	2565.4	3419.68	3031.57	2719.17	3411.71	2678.69	2933.08	3157.09	3297.8	3277.46	2796.99
	2634.83	2720.33	2623.96	2816.59	2645.21	2566.82	2846.74	2753.99	2583.99	2869.04	2644.06	2610.6	2448.43	2845.36	2878.41	2744.76	2782.31	2628.04	2454.38	2737.02	2747.98	2635.8	2959.28	3036.67	2732.41	2464.95	2519.07	2836.44	3066.34	2868.3	3027.35	2939.03	2686.16	2835.9	3205.47	3142.45	3327.56	2900.4	2566.68	3420.37	3033.39	2720.75	3412.8	2680.56	2934.68	3158.71	3297.89	3278.84	2798.06
	2636.02	2722.02	2625.06	2818.37	2646.74	2567.71	2848.34	2754.45	2585.04	2870.41	2645.65	2611.84	2449.32	2846.12	2879.16	2745.75	2783.64	2629.5	2455.55	2737.9	2749.82	2637.11	2960.19	3037.3	2733.58	2466.09	2520.42	2836.95	3066.86	2870.11	3028.11	2940.26	2687.8	2837.18	3205.8	3142.83	3328.16	2901.69	2567.95	3421.05	3035.22	2722.33	3413.88	2682.44	2936.29	3160.33	3297.98	3280.22	2799.14
	2637.2	2723.72	2626.17	2820.16	2648.27	2568.6	2849.94	2754.92	2586.09	2871.78	2647.24	2613.09	2450.21	2846.89	2879.9	2746.74	2784.98	2630.95	2456.72	2738.78	2751.67	2638.43	2961.11	3037.93	2734.76	2467.24	2521.78	2837.48	3067.38	2871.91	3028.86	2941.49	2689.45	2838.47	3206.14	3143.21	3328.76	2902.97	2569.23	3421.73	3037.04	2723.93	3414.96	2684.31	2937.91	3161.96	3298.08	3281.6	2800.21
	2638.38	2725.41	2627.28	2821.95	2649.8	2569.49	2851.55	2755.39	2587.14	2873.16	2648.83	2614.34	2451.11	2847.66	2880.64	2747.73	2786.33	2632.42	2457.9	2739.66	2753.52	2639.75	2962.03	3038.57	2735.94	2468.39	2523.13	2838.01	3067.9	2873.72	3029.62	2942.73	2691.09	2839.75	3206.48	3143.59	3329.36	2904.26	2570.51	3422.4	3038.87	2725.53	3416.04	2686.2	2939.53	3163.58	3298.17	3282.98	2801.28
	2639.57	2727.11	2628.4	2823.75	2651.33	2570.39	2853.16	2755.86	2588.2	2874.54	2650.43	2615.6	2452	2848.43	2881.38	2748.73	2787.67	2633.88	2459.08	2740.55	2755.36	2641.07	2962.96	3039.22	2737.12	2469.53	2524.49	2838.54	3068.43	2875.54	3030.38	2943.97	2692.74	2841.04	3206.83	3143.97	3329.96	2905.55	2571.79	3423.08	3040.7	2727.14	3417.12	2688.08	2941.17	3165.21	3298.27	3284.36	2802.35
	2640.75	2728.8	2629.52	2825.55	2652.86	2571.28	2854.79	2756.34	2589.26	2875.92	2652.04	2616.86	2452.9	2849.21	2882.12	2749.73	2789.03	2635.35	2460.26	2741.43	2757.21	2642.39	2963.89	3039.88	2738.3	2470.68	2525.85	2839.08	3068.96	2877.36	3031.14	2945.2	2694.39	2842.33	3207.18	3144.35	3330.56	2906.85	2573.07	3423.74	3042.52	2728.75	3418.2	2689.97	2942.81	3166.84	3298.38	3285.74	2803.43
	2641.94	2730.49	2630.65	2827.36	2654.4	2572.17	2856.41	2756.81	2590.32	2877.31	2653.66	2618.12	2453.79	2849.98	2882.85	2750.74	2790.38	2636.83	2461.44	2742.32	2759.06	2643.71	2964.83	3040.54	2739.48	2471.83	2527.21	2839.63	3069.5	2879.18	3031.9	2946.44	2696.04	2843.62	3207.53	3144.73	3331.16	2908.14	2574.35	3424.4	3044.35	2730.37	3419.28	2691.85	2944.46	3168.47	3298.49	3287.13	2804.5
	2643.13	2732.19	2631.78	2829.17	2655.93	2573.06	2858.05	2757.29	2591.39	2878.69	2655.28	2619.38	2454.69	2850.76	2883.59	2751.76	2791.75	2638.3	2462.62	2743.2	2760.91	2645.03	2965.77	3041.21	2740.67	2472.97	2528.57	2840.18	3070.04	2881.01	3032.67	2947.68	2697.69	2844.91	3207.89	3145.12	3331.77	2909.43	2575.63	3425.06	3046.18	2732	3420.36	2693.75	2946.12	3170.1	3298.6	3288.51	2805.58
	2644.32	2733.88	2632.92	2830.99	2657.47	2573.95	2859.69	2757.78	2592.45	2880.08	2656.91	2620.64	2455.59	2851.55	2884.33	2752.78	2793.11	2639.79	2463.8	2744.09	2762.76	2646.36	2966.72	3041.89	2741.86	2474.12	2529.94	2840.74	3070.58	2882.84	3033.43	2948.92	2699.34	2846.2	3208.24	3145.51	3332.37	2910.73	2576.91	3425.71	3048	2733.64	3421.44	2695.64	2947.78	3171.73	3298.72	3289.89	2806.65
	2645.51	2735.57	2634.06	2832.81	2659.01	2574.85	2861.34	2758.27	2593.52	2881.48	2658.55	2621.91	2456.49	2852.33	2885.06	2753.81	2794.48	2641.27	2464.98	2744.97	2764.61	2647.68	2967.66	3042.58	2743.05	2475.27	2531.31	2841.3	3071.12	2884.68	3034.2	2950.16	2700.99	2847.5	3208.6	3145.89	3332.98	2912.03	2578.19	3426.36	3049.83	2735.28	3422.52	2697.54	2949.46	3173.36	3298.83	3291.27	2807.72
	2646.7	2737.26	2635.21	2834.63	2660.55	2575.74	2862.99	2758.75	2594.59	2882.87	2660.19	2623.18	2457.4	2853.12	2885.79	2754.84	2795.86	2642.76	2466.17	2745.86	2766.46	2649.01	2968.62	3043.27	2744.24	2476.41	2532.68	2841.87	3071.66	2886.52	3034.97	2951.41	2702.64	2848.79	3208.97	3146.28	3333.58	2913.32	2579.47	3427.01	3051.65	2736.93	3423.6	2699.44	2951.14	3175	3298.96	3292.65	2808.8
	2647.89	2738.95	2636.36	2836.46	2662.09	2576.63	2864.65	2759.25	2595.66	2884.27	2661.84	2624.45	2458.3	2853.92	2886.52	2755.87	2797.24	2644.25	2467.35	2746.75	2768.31	2650.34	2969.58	3043.98	2745.43	2477.56	2534.05	2842.44	3072.21	2888.36	3035.74	2952.65	2704.3	2850.09	3209.33	3146.67	3334.19	2914.62	2580.76	3427.64	3053.48	2738.59	3424.68	2701.35	2952.83	3176.64	3299.08	3294.03	2809.88
	2649.08	2740.64	2637.52	2838.3	2663.63	2577.52	2866.32	2759.74	2596.74	2885.67	2663.5	2625.73	2459.21	2854.71	2887.26	2756.92	2798.62	2645.74	2468.54	2747.63	2770.16	2651.66	2970.54	3044.69	2746.62	2478.7	2535.43	2843.02	3072.77	2890.21	3036.52	2953.89	2705.95	2851.39	3209.7	3147.07	3334.8	2915.92	2582.04	3428.28	3055.3	2740.25	3425.76	2703.26	2954.53	3178.27	3299.21	3295.41	2810.95
	2650.27	2742.33	2638.69	2840.13	2665.17	2578.41	2867.99	2760.24	2597.81	2887.08	2665.16	2627.01	2460.11	2855.51	2887.98	2757.96	2800.01	2647.24	2469.73	2748.52	2772.01	2652.99	2971.5	3045.4	2747.82	2479.85	2536.8	2843.61	3073.32	2892.06	3037.29	2955.14	2707.61	2852.69	3210.07	3147.46	3335.41	2917.23	2583.32	3428.91	3057.13	2741.92	3426.84	2705.17	2956.24	3179.91	3299.35	3296.79	2812.03
	2651.46	2744.01	2639.86	2841.98	2666.72	2579.3	2869.67	2760.74	2598.89	2888.49	2666.83	2628.29	2461.02	2856.31	2888.71	2759.01	2801.41	2648.74	2470.92	2749.41	2773.86	2654.32	2972.48	3046.13	2749.02	2480.99	2538.18	2844.2	3073.88	2893.91	3038.07	2956.38	2709.26	2853.99	3210.45	3147.85	3336.01	2918.53	2584.61	3429.53	3058.95	2743.6	3427.92	2707.08	2957.96	3181.55	3299.48	3298.17	2813.1
	2652.66	2745.7	2641.03	2843.82	2668.26	2580.19	2871.35	2761.25	2599.97	2889.9	2668.5	2629.57	2461.93	2857.11	2889.44	2760.07	2802.8	2650.25	2472.11	2750.3	2775.71	2655.65	2973.45	3046.86	2750.21	2482.14	2539.56	2844.79	3074.44	2895.77	3038.85	2957.63	2710.92	2855.29	3210.82	3148.25	3336.62	2919.83	2585.89	3430.15	3060.78	2745.28	3428.99	2709	2959.68	3183.19	3299.62	3299.55	2814.18
	2653.85	2747.38	2642.21	2845.68	2669.8	2581.08	2873.04	2761.75	2601.05	2891.31	2670.18	2630.86	2462.84	2857.91	2890.16	2761.13	2804.21	2651.76	2473.3	2751.19	2777.56	2656.98	2974.43	3047.6	2751.41	2483.28	2540.94	2845.39	3075	2897.63	3039.63	2958.88	2712.58	2856.6	3211.2	3148.65	3337.24	2921.14	2587.18	3430.76	3062.6	2746.97	3430.07	2710.91	2961.41	3184.83	3299.77	3300.93	2815.26
	2655.04	2749.07	2643.39	2847.53	2671.35	2581.97	2874.74	2762.26	2602.13	2892.73	2671.87	2632.14	2463.75	2858.72	2890.89	2762.2	2805.61	2653.27	2474.49	2752.08	2779.41	2658.31	2975.41	3048.35	2752.62	2484.43	2542.33	2846	3075.57	2899.49	3040.41	2960.12	2714.23	2857.9	3211.59	3149.04	3337.85	2922.45	2588.46	3431.37	3064.43	2748.67	3431.15	2712.84	2963.15	3186.47	3299.92	3302.31	2816.33
	2656.24	2750.75	2644.58	2849.39	2672.89	2582.86	2876.44	2762.77	2603.22	2894.15	2673.56	2633.43	2464.66	2859.53	2891.61	2763.27	2807.02	2654.78	2475.69	2752.97	2781.26	2659.64	2976.4	3049.1	2753.82	2485.57	2543.71	2846.61	3076.14	2901.36	3041.2	2961.37	2715.89	2859.2	3211.97	3149.44	3338.46	2923.76	2589.75	3431.98	3066.25	2750.37	3432.23	2714.76	2964.9	3188.11	3300.07	3303.69	2817.41
	2657.43	2752.43	2645.77	2851.26	2674.44	2583.75	2878.15	2763.29	2604.31	2895.57	2675.26	2634.73	2465.57	2860.34	2892.33	2764.35	2808.44	2656.3	2476.88	2753.86	2783.11	2660.98	2977.39	3049.87	2755.02	2486.71	2545.1	2847.23	3076.71	2903.22	3041.98	2962.62	2717.55	2860.51	3212.36	3149.84	3339.07	2925.06	2591.04	3432.58	3068.07	2752.08	3433.3	2716.68	2966.65	3189.76	3300.22	3305.07	2818.49
	2658.63	2754.11	2646.97	2853.13	2675.99	2584.64	2879.86	2763.8	2605.39	2896.99	2676.96	2636.02	2466.49	2861.16	2893.05	2765.44	2809.86	2657.82	2478.08	2754.75	2784.96	2662.31	2978.39	3050.64	2756.23	2487.85	2546.48	2847.85	3077.29	2905.1	3042.77	2963.87	2719.21	2861.82	3212.75	3150.24	3339.69	2926.37	2592.32	3433.17	3069.89	2753.8	3434.38	2718.61	2968.42	3191.4	3300.38	3306.44	2819.57
	2659.82	2755.79	2648.18	2855	2677.53	2585.53	2881.58	2764.32	2606.48	2898.42	2678.67	2637.32	2467.4	2861.98	2893.76	2766.52	2811.28	2659.34	2479.28	2755.64	2786.81	2663.64	2979.38	3051.41	2757.43	2489	2547.87	2848.47	3077.87	2906.97	3043.56	2965.12	2720.87	2863.13	3213.14	3150.65	3340.3	2927.69	2593.61	3433.76	3071.72	2755.53	3435.45	2720.54	2970.19	3193.05	3300.54	3307.82	2820.64
	2661.02	2757.47	2649.38	2856.88	2679.08	2586.42	2883.3	2764.85	2607.58	2899.85	2680.39	2638.62	2468.32	2862.8	2894.48	2767.62	2812.7	2660.87	2480.47	2756.54	2788.66	2664.98	2980.39	3052.2	2758.64	2490.14	2549.27	2849.1	3078.45	2908.85	3044.35	2966.37	2722.53	2864.43	3213.53	3151.05	3340.92	2929	2594.9	3434.35	3073.54	2757.26	3436.53	2722.48	2971.97	3194.7	3300.71	3309.19	2821.72
	2662.21	2759.14	2650.6	2858.76	2680.63	2587.31	2885.03	2765.37	2608.67	2901.28	2682.11	2639.92	2469.24	2863.62	2895.19	2768.71	2814.14	2662.4	2481.67	2757.43	2790.51	2666.31	2981.39	3052.99	2759.85	2491.28	2550.66	2849.74	3079.03	2910.73	3045.14	2967.62	2724.19	2865.74	3213.93	3151.46	3341.53	2930.31	2596.19	3434.93	3075.36	2758.99	3437.6	2724.41	2973.75	3196.35	3300.87	3310.57	2822.8
	2663.41	2760.82	2651.82	2860.65	2682.18	2588.2	2886.77	2765.9	2609.76	2902.71	2683.84	2641.22	2470.16	2864.44	2895.91	2769.82	2815.57	2663.93	2482.88	2758.32	2792.36	2667.65	2982.41	3053.79	2761.06	2492.42	2552.05	2850.38	3079.62	2912.61	3045.94	2968.87	2725.85	2867.05	3214.33	3151.86	3342.15	2931.62	2597.47	3435.5	3077.18	2760.73	3438.68	2726.35	2975.55	3197.99	3301.05	3311.94	2823.88
	2664.6	2762.49	2653.04	2862.54	2683.72	2589.09	2888.51	2766.43	2610.86	2904.15	2685.57	2642.52	2471.08	2865.27	2896.62	2770.92	2817.01	2665.47	2484.08	2759.21	2794.21	2668.98	2983.42	3054.59	2762.27	2493.56	2553.45	2851.03	3080.21	2914.5	3046.73	2970.12	2727.51	2868.36	3214.73	3152.27	3342.77	2932.94	2598.76	3436.08	3079	2762.48	3439.75	2728.28	2977.35	3199.64	3301.22	3313.31	2824.96
	2665.8	2764.16	2654.27	2864.43	2685.27	2589.97	2890.26	2766.96	2611.96	2905.58	2687.31	2643.83	2472	2866.1	2897.33	2772.04	2818.45	2667.01	2485.28	2760.1	2796.06	2670.32	2984.44	3055.41	2763.48	2494.69	2554.84	2851.68	3080.8	2916.38	3047.53	2971.38	2729.17	2869.68	3215.13	3152.68	3343.38	2934.25	2600.05	3436.64	3080.82	2764.24	3440.82	2730.22	2979.16	3201.3	3301.4	3314.68	2826.03
	2667	2765.83	2655.5	2866.33	2686.82	2590.86	2892.01	2767.5	2613.05	2907.02	2689.06	2645.14	2472.92	2866.94	2898.04	2773.15	2819.9	2668.55	2486.49	2760.99	2797.9	2671.66	2985.46	3056.23	2764.7	2495.83	2556.24	2852.33	3081.39	2918.27	3048.33	2972.63	2730.83	2870.99	3215.54	3153.09	3344	2935.57	2601.34	3437.2	3082.64	2766	3441.9	2732.17	2980.97	3202.95	3301.58	3316.05	2827.11
	2668.2	2767.5	2656.74	2868.24	2688.37	2591.75	2893.77	2768.04	2614.15	2908.47	2690.81	2646.45	2473.84	2867.77	2898.74	2774.28	2821.35	2670.1	2487.69	2761.89	2799.75	2672.99	2986.49	3057.05	2765.91	2496.97	2557.64	2852.99	3081.99	2920.17	3049.13	2973.88	2732.49	2872.3	3215.94	3153.5	3344.62	2936.89	2602.62	3437.76	3084.46	2767.77	3442.97	2734.11	2982.8	3204.6	3301.76	3317.42	2828.19
	2669.39	2769.17	2657.98	2870.15	2689.92	2592.64	2895.53	2768.58	2615.26	2909.91	2692.56	2647.77	2474.76	2868.61	2899.45	2775.4	2822.8	2671.65	2488.9	2762.78	2801.6	2674.33	2987.52	3057.89	2767.12	2498.1	2559.04	2853.66	3082.59	2922.06	3049.93	2975.14	2734.15	2873.61	3216.35	3153.91	3345.24	2938.21	2603.91	3438.31	3086.27	2769.54	3444.04	2736.05	2984.63	3206.25	3301.95	3318.79	2829.27
	2670.59	2770.84	2659.23	2872.06	2691.47	2593.53	2897.3	2769.12	2616.36	2911.36	2694.32	2649.08	2475.68	2869.45	2900.15	2776.54	2824.25	2673.2	2490.11	2763.67	2803.44	2675.67	2988.55	3058.73	2768.34	2499.24	2560.44	2854.33	3083.2	2923.96	3050.74	2976.39	2735.81	2874.93	3216.77	3154.33	3345.87	2939.52	2605.2	3438.86	3088.09	2771.32	3445.11	2738	2986.46	3207.91	3302.14	3320.15	2830.35
	2671.79	2772.5	2660.48	2873.97	2693.02	2594.42	2899.07	2769.67	2617.46	2912.81	2696.09	2650.4	2476.61	2870.29	2900.86	2777.67	2825.71	2674.75	2491.32	2764.56	2805.28	2677.01	2989.59	3059.57	2769.56	2500.37	2561.85	2855	3083.8	2925.86	3051.55	2977.64	2737.47	2876.24	3217.18	3154.74	3346.49	2940.84	2606.49	3439.41	3089.91	2773.11	3446.19	2739.95	2988.31	3209.57	3302.34	3321.52	2831.43
	2672.99	2774.16	2661.73	2875.9	2694.56	2595.3	2900.85	2770.22	2618.57	2914.26	2697.86	2651.72	2477.53	2871.14	2901.56	2778.81	2827.18	2676.31	2492.53	2765.46	2807.13	2678.35	2990.63	3060.43	2770.77	2501.5	2563.25	2855.68	3084.41	2927.76	3052.35	2978.9	2739.13	2877.56	3217.6	3155.16	3347.11	2942.16	2607.77	3439.95	3091.72	2774.9	3447.26	2741.9	2990.16	3211.22	3302.54	3322.88	2832.51
	2674.19	2775.82	2662.99	2877.82	2696.11	2596.19	2902.63	2770.77	2619.67	2915.71	2699.64	2653.04	2478.46	2871.98	2902.25	2779.96	2828.65	2677.86	2493.74	2766.35	2808.97	2679.69	2991.68	3061.29	2771.99	2502.64	2564.66	2856.36	3085.02	2929.66	3053.16	2980.15	2740.79	2878.87	3218.02	3155.58	3347.73	2943.49	2609.06	3440.48	3093.54	2776.69	3448.33	2743.85	2992.02	3212.88	3302.74	3324.24	2833.59
	2675.39	2777.48	2664.26	2879.75	2697.66	2597.08	2904.42	2771.32	2620.78	2917.17	2701.42	2654.36	2479.38	2872.83	2902.95	2781.11	2830.12	2679.43	2494.95	2767.24	2810.81	2681.02	2992.73	3062.16	2773.21	2503.77	2566.06	2857.05	3085.64	2931.57	3053.97	2981.41	2742.45	2880.19	3218.44	3155.99	3348.36	2944.81	2610.35	3441.01	3095.35	2778.5	3449.4	2745.8	2993.88	3214.54	3302.94	3325.6	2834.67
	2676.59	2779.14	2665.53	2881.68	2699.21	2597.97	2906.21	2771.88	2621.89	2918.63	2703.21	2655.69	2480.31	2873.69	2903.65	2782.27	2831.59	2680.99	2496.16	2768.13	2812.65	2682.36	2993.78	3063.03	2774.43	2504.9	2567.47	2857.74	3086.25	2933.47	3054.79	2982.66	2744.11	2881.5	3218.86	3156.41	3348.98	2946.13	2611.63	3441.54	3097.17	2780.31	3450.47	2747.75	2995.76	3216.2	3303.15	3326.96	2835.75
	2677.79	2780.8	2666.81	2883.62	2700.76	2598.85	2908.01	2772.44	2623	2920.08	2705	2657.01	2481.24	2874.54	2904.34	2783.43	2833.07	2682.56	2497.38	2769.02	2814.5	2683.7	2994.84	3063.91	2775.65	2506.02	2568.88	2858.44	3086.87	2935.38	3055.6	2983.92	2745.77	2882.82	3219.28	3156.84	3349.61	2947.45	2612.92	3442.06	3098.98	2782.12	3451.54	2749.71	2997.64	3217.86	3303.36	3328.32	2836.83
	2678.99	2782.45	2668.09	2885.56	2702.3	2599.74	2909.81	2773	2624.11	2921.55	2706.8	2658.34	2482.16	2875.4	2905.03	2784.59	2834.55	2684.13	2498.6	2769.91	2816.33	2685.04	2995.9	3064.8	2776.87	2507.15	2570.29	2859.14	3087.49	2937.29	3056.42	2985.17	2747.43	2884.14	3219.71	3157.26	3350.24	2948.77	2614.2	3442.58	3100.8	2783.94	3452.6	2751.66	2999.52	3219.52	3303.57	3329.68	2837.91
	2680.19	2784.1	2669.37	2887.51	2703.85	2600.63	2911.61	2773.56	2625.22	2923.01	2708.6	2659.67	2483.09	2876.26	2905.72	2785.77	2836.03	2685.7	2499.81	2770.8	2818.17	2686.38	2996.96	3065.69	2778.09	2508.28	2571.7	2859.84	3088.12	2939.2	3057.24	2986.43	2749.09	2885.45	3220.14	3157.68	3350.87	2950.1	2615.49	3443.09	3102.61	2785.77	3453.67	2753.62	3001.41	3221.18	3303.79	3331.03	2838.99
	2681.39	2785.75	2670.66	2889.46	2705.4	2601.52	2913.43	2774.13	2626.33	2924.47	2710.4	2661	2484.02	2877.12	2906.41	2786.94	2837.51	2687.28	2501.03	2771.69	2820.01	2687.72	2998.03	3066.59	2779.31	2509.4	2573.11	2860.55	3088.75	2941.11	3058.05	2987.68	2750.75	2886.77	3220.57	3158.11	3351.49	2951.42	2616.77	3443.6	3104.42	2787.6	3454.74	2755.57	3003.31	3222.84	3304.01	3332.38	2840.07
	2682.59	2787.4	2671.95	2891.41	2706.94	2602.4	2915.24	2774.69	2627.44	2925.94	2712.22	2662.33	2484.95	2877.99	2907.1	2788.12	2839	2688.85	2502.25	2772.58	2821.85	2689.07	2999.1	3067.5	2780.53	2510.53	2574.52	2861.27	3089.38	2943.03	3058.88	2988.94	2752.4	2888.09	3221	3158.53	3352.12	2952.75	2618.06	3444.1	3106.23	2789.44	3455.81	2757.53	3005.22	3224.51	3304.23	3333.73	2841.16
	2683.79	2789.05	2673.25	2893.37	2708.49	2603.29	2917.06	2775.26	2628.56	2927.41	2714.03	2663.67	2485.88	2878.85	2907.78	2789.3	2840.49	2690.43	2503.48	2773.47	2823.68	2690.41	3000.17	3068.41	2781.75	2511.65	2575.93	2861.98	3090.01	2944.94	3059.7	2990.19	2754.06	2889.4	3221.44	3158.96	3352.75	2954.07	2619.34	3444.6	3108.04	2791.28	3456.87	2759.49	3007.13	3226.17	3304.46	3335.08	2842.24
	2685	2790.69	2674.56	2895.33	2710.03	2604.18	2918.89	2775.84	2629.67	2928.88	2715.85	2665	2486.81	2879.72	2908.47	2790.49	2841.99	2692.02	2504.7	2774.36	2825.51	2691.75	3001.25	3069.33	2782.98	2512.77	2577.34	2862.71	3090.65	2946.86	3060.52	2991.45	2755.72	2890.72	3221.88	3159.39	3353.38	2955.4	2620.63	3445.1	3109.85	2793.13	3457.94	2761.45	3009.05	3227.84	3304.69	3336.43	2843.32
	2686.2	2792.34	2675.86	2897.29	2711.57	2605.07	2920.72	2776.41	2630.79	2930.35	2717.68	2666.34	2487.74	2880.59	2909.15	2791.68	2843.49	2693.6	2505.92	2775.25	2827.35	2693.09	3002.33	3070.26	2784.2	2513.89	2578.76	2863.43	3091.28	2948.77	3061.35	2992.7	2757.38	2892.04	3222.31	3159.82	3354.02	2956.72	2621.91	3445.59	3111.66	2794.98	3459.01	2763.4	3010.97	3229.51	3304.92	3337.77	2844.4
	2687.4	2793.98	2677.18	2899.26	2713.12	2605.95	2922.55	2776.99	2631.9	2931.82	2719.51	2667.68	2488.67	2881.47	2909.83	2792.88	2844.99	2695.19	2507.15	2776.14	2829.18	2694.43	3003.41	3071.19	2785.42	2515.01	2580.17	2864.16	3091.92	2950.69	3062.17	2993.96	2759.03	2893.36	3222.76	3160.25	3354.65	2958.05	2623.19	3446.07	3113.47	2796.84	3460.07	2765.36	3012.9	3231.17	3305.15	3339.11	2845.48
	2688.6	2795.61	2678.49	2901.24	2714.66	2606.84	2924.39	2777.57	2633.02	2933.3	2721.34	2669.02	2489.6	2882.34	2910.51	2794.08	2846.49	2696.78	2508.38	2777.03	2831.01	2695.77	3004.5	3072.13	2786.64	2516.12	2581.59	2864.9	3092.57	2952.61	3063	2995.21	2760.69	2894.67	3223.2	3160.68	3355.28	2959.38	2624.47	3446.56	3115.28	2798.7	3461.14	2767.32	3014.84	3232.84	3305.39	3340.45	2846.56
	2689.81	2797.25	2679.81	2903.22	2716.2	2607.73	2926.23	2778.15	2634.14	2934.77	2723.18	2670.36	2490.53	2883.22	2911.18	2795.29	2848	2698.37	2509.6	2777.92	2832.83	2697.11	3005.59	3073.08	2787.87	2517.24	2583	2865.63	3093.21	2954.53	3063.83	2996.47	2762.34	2895.99	3223.64	3161.12	3355.91	2960.7	2625.75	3447.03	3117.08	2800.57	3462.2	2769.28	3016.79	3234.51	3305.63	3341.79	2847.64
	2691.01	2798.88	2681.14	2905.2	2717.74	2608.61	2928.08	2778.74	2635.25	2936.25	2725.02	2671.7	2491.47	2884.1	2911.86	2796.5	2849.5	2699.97	2510.83	2778.8	2834.66	2698.45	3006.69	3074.03	2789.09	2518.35	2584.42	2866.38	3093.86	2956.45	3064.67	2997.72	2764	2897.31	3224.09	3161.55	3356.55	2962.03	2627.03	3447.51	3118.89	2802.45	3463.27	2771.24	3018.73	3236.18	3305.88	3343.13	2848.73
	2692.21	2800.52	2682.47	2907.18	2719.28	2609.5	2929.93	2779.32	2636.37	2937.73	2726.87	2673.05	2492.4	2884.98	2912.53	2797.72	2851.01	2701.56	2512.06	2779.69	2836.48	2699.79	3007.79	3074.98	2790.31	2519.47	2585.83	2867.12	3094.51	2958.37	3065.5	2998.98	2765.65	2898.62	3224.54	3161.99	3357.18	2963.36	2628.31	3447.98	3120.69	2804.33	3464.33	2773.2	3020.69	3237.85	3306.12	3344.46	2849.81
	2693.42	2802.15	2683.8	2909.17	2720.82	2610.39	2931.78	2779.91	2637.49	2939.21	2728.72	2674.39	2493.33	2885.87	2913.2	2798.94	2852.53	2703.16	2513.3	2780.58	2838.31	2701.13	3008.89	3075.95	2791.54	2520.58	2587.25	2867.87	3095.17	2960.29	3066.33	3000.23	2767.3	2899.94	3224.98	3162.43	3357.82	2964.69	2629.59	3448.44	3122.5	2806.21	3465.39	2775.16	3022.65	3239.52	3306.37	3345.79	2850.89
	2694.62	2803.77	2685.14	2911.17	2722.36	2611.28	2933.64	2780.5	2638.61	2940.69	2730.57	2675.74	2494.26	2886.76	2913.87	2800.16	2854.04	2704.76	2514.53	2781.46	2840.13	2702.47	3009.99	3076.92	2792.76	2521.69	2588.67	2868.63	3095.82	2962.22	3067.17	3001.49	2768.95	2901.26	3225.44	3162.87	3358.46	2966.02	2630.87	3448.91	3124.3	2808.1	3466.46	2777.12	3024.62	3241.2	3306.62	3347.12	2851.97
	2695.83	2805.4	2686.49	2913.16	2723.9	2612.16	2935.5	2781.1	2639.73	2942.18	2732.43	2677.09	2495.19	2887.65	2914.54	2801.39	2855.56	2706.37	2515.76	2782.34	2841.95	2703.81	3011.1	3077.89	2793.98	2522.79	2590.09	2869.38	3096.48	2964.14	3068.01	3002.74	2770.6	2902.57	3225.89	3163.31	3359.1	2967.34	2632.15	3449.36	3126.1	2810	3467.52	2779.08	3026.59	3242.87	3306.88	3348.45	2853.06
	2697.03	2807.02	2687.84	2915.16	2725.43	2613.05	2937.37	2781.69	2640.85	2943.66	2734.3	2678.43	2496.13	2888.54	2915.2	2802.62	2857.08	2707.97	2517	2783.23	2843.77	2705.15	3012.21	3078.87	2795.21	2523.9	2591.5	2870.14	3097.14	2966.06	3068.85	3003.99	2772.25	2903.89	3226.34	3163.75	3359.73	2968.67	2633.42	3449.82	3127.91	2811.9	3468.58	2781.03	3028.57	3244.54	3307.14	3349.77	2854.14
	2698.24	2808.64	2689.19	2917.17	2726.97	2613.94	2939.24	2782.29	2641.97	2945.15	2736.16	2679.79	2497.06	2889.43	2915.87	2803.86	2858.61	2709.58	2518.24	2784.11	2845.58	2706.49	3013.32	3079.86	2796.43	2525	2592.92	2870.91	3097.8	2967.98	3069.69	3005.25	2773.9	2905.2	3226.8	3164.19	3360.37	2970	2634.7	3450.27	3129.71	2813.8	3469.64	2782.99	3030.55	3246.22	3307.4	3351.09	2855.22
	2699.44	2810.26	2690.55	2919.18	2728.5	2614.82	2941.11	2782.89	2643.09	2946.63	2738.04	2681.14	2497.99	2890.33	2916.53	2805.1	2860.13	2711.19	2519.47	2784.99	2847.4	2707.83	3014.44	3080.85	2797.65	2526.1	2594.34	2871.68	3098.47	2969.91	3070.53	3006.5	2775.55	2906.52	3227.26	3164.64	3361.01	2971.33	2635.97	3450.71	3131.51	2815.71	3470.7	2784.95	3032.54	3247.89	3307.66	3352.41	2856.3
	2700.65	2811.87	2691.91	2921.19	2730.03	2615.71	2942.99	2783.49	2644.21	2948.12	2739.91	2682.49	2498.93	2891.23	2917.19	2806.35	2861.66	2712.8	2520.71	2785.87	2849.21	2709.17	3015.56	3081.85	2798.87	2527.2	2595.76	2872.45	3099.14	2971.83	3071.38	3007.75	2777.2	2907.83	3227.72	3165.08	3361.65	2972.66	2637.25	3451.15	3133.31	2817.63	3471.76	2786.91	3034.54	3249.57	3307.93	3353.73	2857.39
	2701.85	2813.49	2693.27	2923.21	2731.56	2616.6	2944.87	2784.09	2645.33	2949.61	2741.79	2683.84	2499.86	2892.13	2917.85	2807.6	2863.19	2714.42	2521.96	2786.75	2851.02	2710.51	3016.69	3082.85	2800.1	2528.3	2597.18	2873.23	3099.81	2973.75	3072.22	3009.01	2778.84	2909.14	3228.18	3165.53	3362.3	2973.98	2638.52	3451.59	3135.1	2819.54	3472.82	2788.86	3036.54	3251.25	3308.2	3355.04	2858.47
	2703.06	2815.1	2694.64	2925.23	2733.09	2617.49	2946.75	2784.7	2646.45	2951.1	2743.67	2685.2	2500.79	2893.03	2918.5	2808.86	2864.72	2716.03	2523.2	2787.63	2852.83	2711.85	3017.81	3083.86	2801.32	2529.4	2598.6	2874	3100.48	2975.68	3073.07	3010.26	2780.49	2910.46	3228.64	3165.98	3362.94	2975.31	2639.79	3452.02	3136.9	2821.47	3473.88	2790.82	3038.54	3252.93	3308.47	3356.35	2859.55
	2704.26	2816.71	2696.02	2927.25	2734.62	2618.37	2948.64	2785.31	2647.57	2952.59	2745.56	2686.55	2501.72	2893.94	2919.15	2810.11	2866.25	2717.65	2524.44	2788.51	2854.63	2713.19	3018.94	3084.88	2802.54	2530.49	2600.02	2874.79	3101.16	2977.6	3073.92	3011.51	2782.13	2911.77	3229.1	3166.43	3363.58	2976.64	2641.06	3452.45	3138.7	2823.4	3474.94	2792.77	3040.56	3254.6	3308.74	3357.66	2860.64
	2705.47	2818.31	2697.4	2929.28	2736.14	2619.26	2950.53	2785.92	2648.69	2954.09	2747.45	2687.91	2502.66	2894.85	2919.81	2811.38	2867.78	2719.27	2525.69	2789.39	2856.44	2714.53	3020.08	3085.9	2803.76	2531.59	2601.43	2875.57	3101.84	2979.52	3074.77	3012.76	2783.77	2913.08	3229.57	3166.88	3364.23	2977.97	2642.33	3452.88	3140.49	2825.33	3476	2794.72	3042.57	3256.28	3309.02	3358.96	2861.72
	2706.68	2819.91	2698.78	2931.31	2737.67	2620.15	2952.43	2786.53	2649.82	2955.58	2749.34	2689.26	2503.59	2895.76	2920.46	2812.64	2869.32	2720.9	2526.93	2790.27	2858.24	2715.86	3021.21	3086.93	2804.98	2532.68	2602.85	2876.36	3102.52	2981.44	3075.62	3014.01	2785.41	2914.39	3230.04	3167.33	3364.87	2979.3	2643.59	3453.3	3142.29	2827.27	3477.06	2796.68	3044.59	3257.96	3309.3	3360.26	2862.8
	2707.88	2821.51	2700.17	2933.35	2739.19	2621.04	2954.32	2787.14	2650.94	2957.07	2751.24	2690.62	2504.52	2896.67	2921.1	2813.92	2870.86	2722.52	2528.18	2791.14	2860.04	2717.2	3022.35	3087.96	2806.2	2533.77	2604.27	2877.16	3103.2	2983.37	3076.47	3015.26	2787.05	2915.7	3230.5	3167.79	3365.52	2980.63	2644.86	3453.72	3144.08	2829.21	3478.12	2798.63	3046.62	3259.64	3309.58	3361.56	2863.89
	2709.09	2823.11	2701.56	2935.39	2740.71	2621.92	2956.22	2787.76	2652.06	2958.57	2753.14	2691.98	2505.45	2897.58	2921.75	2815.19	2872.4	2724.15	2529.43	2792.02	2861.84	2718.54	3023.49	3089	2807.42	2534.85	2605.69	2877.95	3103.88	2985.29	3077.32	3016.51	2788.69	2917.01	3230.97	3168.24	3366.16	2981.95	2646.13	3454.13	3145.88	2831.15	3479.17	2800.58	3048.65	3261.33	3309.87	3362.86	2864.97
	2710.3	2824.71	2702.95	2937.43	2742.23	2622.81	2958.13	2788.38	2653.18	2960.06	2755.04	2693.34	2506.39	2898.5	2922.39	2816.47	2873.94	2725.77	2530.68	2792.89	2863.63	2719.88	3024.64	3090.04	2808.64	2535.94	2607.11	2878.75	3104.57	2987.21	3078.18	3017.76	2790.33	2918.32	3231.45	3168.7	3366.81	2983.28	2647.39	3454.54	3147.67	2833.1	3480.23	2802.52	3050.69	3263.01	3310.16	3364.15	2866.05
	2711.51	2826.3	2704.35	2939.48	2743.75	2623.7	2960.03	2789	2654.3	2961.56	2756.94	2694.7	2507.32	2899.42	2923.03	2817.75	2875.49	2727.4	2531.93	2793.76	2865.43	2721.21	3025.79	3091.09	2809.86	2537.02	2608.53	2879.55	3105.26	2989.13	3079.04	3019.01	2791.96	2919.63	3231.92	3169.16	3367.46	2984.61	2648.65	3454.95	3149.46	2835.06	3481.29	2804.47	3052.73	3264.69	3310.45	3365.44	2867.14
	2712.71	2827.89	2705.76	2941.53	2745.26	2624.59	2961.94	2789.62	2655.42	2963.06	2758.85	2696.06	2508.25	2900.34	2923.67	2819.04	2877.03	2729.03	2533.19	2794.63	2867.22	2722.55	3026.94	3092.14	2811.08	2538.1	2609.95	2880.36	3105.95	2991.05	3079.9	3020.25	2793.6	2920.93	3232.39	3169.62	3368.11	2985.94	2649.91	3455.35	3151.25	2837.02	3482.34	2806.42	3054.78	3266.38	3310.74	3366.72	2868.22
	2713.92	2829.47	2707.17	2943.58	2746.78	2625.48	2963.86	2790.25	2656.54	2964.56	2760.77	2697.42	2509.18	2901.26	2924.31	2820.33	2878.58	2730.67	2534.44	2795.5	2869.01	2723.88	3028.09	3093.2	2812.29	2539.18	2611.36	2881.17	3106.65	2992.96	3080.76	3021.5	2795.23	2922.24	3232.87	3170.08	3368.75	2987.26	2651.17	3455.75	3153.04	2838.98	3483.4	2808.36	3056.83	3268.06	3311.03	3368	2869.3
	2715.13	2831.06	2708.58	2945.64	2748.29	2626.36	2965.77	2790.87	2657.66	2966.06	2762.68	2698.78	2510.11	2902.19	2924.95	2821.63	2880.13	2732.3	2535.7	2796.37	2870.79	2725.22	3029.25	3094.26	2813.51	2540.25	2612.78	2881.98	3107.35	2994.88	3081.62	3022.75	2796.86	2923.55	3233.34	3170.54	3369.41	2988.59	2652.43	3456.15	3154.82	2840.95	3484.45	2810.3	3058.89	3269.75	3311.33	3369.28	2870.39
	2716.34	2832.64	2710	2947.7	2749.8	2627.25	2967.69	2791.5	2658.78	2967.56	2764.6	2700.15	2511.04	2903.11	2925.58	2822.93	2881.68	2733.94	2536.96	2797.24	2872.57	2726.55	3030.41	3095.33	2814.72	2541.33	2614.2	2882.8	3108.05	2996.8	3082.48	3023.99	2798.49	2924.85	3233.82	3171	3370.06	2989.92	2653.69	3456.54	3156.61	2842.92	3485.5	2812.24	3060.95	3271.43	3311.63	3370.56	2871.47
	2717.54	2834.21	2711.42	2949.76	2751.31	2628.14	2969.61	2792.13	2659.9	2969.06	2766.52	2701.51	2511.97	2904.04	2926.21	2824.23	2883.23	2735.58	2538.22	2798.11	2874.35	2727.88	3031.57	3096.41	2815.94	2542.4	2615.62	2883.62	3108.75	2998.71	3083.34	3025.24	2800.11	2926.15	3234.3	3171.47	3370.71	2991.24	2654.94	3456.92	3158.4	2844.9	3486.56	2814.18	3063.01	3273.12	3311.94	3371.83	2872.56
	2718.75	2835.79	2712.84	2951.83	2752.81	2629.03	2971.54	2792.76	2661.02	2970.56	2768.45	2702.87	2512.9	2904.97	2926.84	2825.54	2884.78	2737.22	2539.48	2798.97	2876.13	2729.22	3032.74	3097.49	2817.15	2543.47	2617.03	2884.44	3109.45	3000.62	3084.21	3026.48	2801.74	2927.45	3234.78	3171.93	3371.36	2992.57	2656.19	3457.31	3160.18	2846.87	3487.61	2816.12	3065.08	3274.81	3312.24	3373.1	2873.64
	2719.96	2837.36	2714.27	2953.9	2754.32	2629.92	2973.46	2793.4	2662.14	2972.06	2770.37	2704.24	2513.83	2905.91	2927.47	2826.85	2886.33	2738.86	2540.74	2799.84	2877.91	2730.55	3033.9	3098.57	2818.36	2544.53	2618.45	2885.26	3110.16	3002.54	3085.08	3027.73	2803.36	2928.76	3235.26	3172.4	3372.01	2993.89	2657.45	3457.69	3161.97	2848.86	3488.66	2818.05	3067.16	3276.49	3312.55	3374.36	2874.72
	2721.17	2838.93	2715.7	2955.98	2755.82	2630.81	2975.39	2794.03	2663.26	2973.56	2772.3	2705.6	2514.76	2906.84	2928.09	2828.17	2887.89	2740.5	2542	2800.7	2879.68	2731.88	3035.07	3099.66	2819.57	2545.6	2619.86	2886.09	3110.87	3004.45	3085.95	3028.97	2804.98	2930.05	3235.74	3172.87	3372.67	2995.22	2658.7	3458.07	3163.75	2850.84	3489.72	2819.99	3069.23	3278.18	3312.86	3375.63	2875.81
	2722.38	2840.49	2717.14	2958.06	2757.32	2631.7	2977.33	2794.67	2664.37	2975.06	2774.23	2706.97	2515.69	2907.78	2928.71	2829.49	2889.44	2742.14	2543.27	2801.56	2881.45	2733.21	3036.25	3100.76	2820.78	2546.66	2621.28	2886.92	3111.58	3006.35	3086.82	3030.21	2806.6	2931.35	3236.23	3173.34	3373.32	2996.54	2659.95	3458.44	3165.53	2852.84	3490.77	2821.92	3071.32	3279.87	3313.17	3376.88	2876.89
	2723.59	2842.05	2718.58	2960.14	2758.81	2632.59	2979.26	2795.31	2665.49	2976.56	2776.17	2708.33	2516.62	2908.72	2929.33	2830.81	2891	2743.79	2544.53	2802.42	2883.21	2734.54	3037.42	3101.86	2821.99	2547.72	2622.69	2887.75	3112.29	3008.26	3087.69	3031.45	2808.22	2932.65	3236.71	3173.81	3373.98	2997.86	2661.19	3458.81	3167.31	2854.83	3491.82	2823.84	3073.4	3281.56	3313.49	3378.14	2877.98
	2724.79	2843.61	2720.03	2962.22	2760.31	2633.47	2981.2	2795.95	2666.61	2978.07	2778.11	2709.7	2517.54	2909.66	2929.95	2832.14	2892.56	2745.44	2545.8	2803.28	2884.98	2735.87	3038.6	3102.96	2823.2	2548.77	2624.11	2888.59	3113.01	3010.17	3088.56	3032.69	2809.83	2933.95	3237.2	3174.29	3374.64	2999.19	2662.44	3459.17	3169.09	2856.83	3492.87	2825.77	3075.49	3283.25	3313.8	3379.39	2879.06
	2726	2845.17	2721.48	2964.31	2761.8	2634.36	2983.14	2796.59	2667.72	2979.57	2780.04	2711.07	2518.47	2910.6	2930.57	2833.47	2894.11	2747.09	2547.07	2804.13	2886.74	2737.2	3039.78	3104.07	2824.41	2549.83	2625.52	2889.43	3113.72	3012.07	3089.43	3033.93	2811.45	2935.24	3237.68	3174.76	3375.29	3000.51	2663.68	3459.54	3170.87	2858.83	3493.92	2827.69	3077.59	3284.94	3314.12	3380.63	2880.15
	2727.21	2846.72	2722.93	2966.4	2763.29	2635.25	2985.08	2797.24	2668.84	2981.07	2781.99	2712.43	2519.4	2911.55	2931.18	2834.81	2895.67	2748.74	2548.34	2804.99	2888.5	2738.53	3040.97	3105.18	2825.61	2550.88	2626.93	2890.27	3114.44	3013.97	3090.31	3035.17	2813.06	2936.53	3238.17	3175.24	3375.95	3001.83	2664.92	3459.9	3172.64	2860.84	3494.97	2829.61	3079.69	3286.63	3314.45	3381.88	2881.23
	2728.42	2848.27	2724.39	2968.5	2764.78	2636.14	2987.02	2797.89	2669.95	2982.57	2783.93	2713.8	2520.32	2912.5	2931.79	2836.15	2897.23	2750.39	2549.61	2805.84	2890.25	2739.85	3042.15	3106.3	2826.82	2551.93	2628.34	2891.11	3115.17	3015.87	3091.18	3036.4	2814.67	2937.82	3238.66	3175.71	3376.61	3003.15	2666.16	3460.25	3174.42	2862.84	3496.01	2831.53	3081.79	3288.33	3314.77	3383.11	2882.31
	2729.63	2849.81	2725.85	2970.6	2766.26	2637.03	2988.97	2798.53	2671.07	2984.08	2785.88	2715.17	2521.25	2913.45	2932.4	2837.49	2898.79	2752.04	2550.89	2806.69	2892	2741.18	3043.34	3107.43	2828.02	2552.97	2629.76	2891.96	3115.89	3017.77	3092.06	3037.64	2816.28	2939.11	3239.15	3176.19	3377.27	3004.47	2667.4	3460.61	3176.19	2864.86	3497.06	2833.45	3083.9	3290.02	3315.1	3384.35	2883.4
	2730.84	2851.36	2727.32	2972.7	2767.74	2637.92	2990.92	2799.18	2672.18	2985.58	2787.83	2716.53	2522.17	2914.4	2933.01	2838.83	2900.36	2753.7	2552.16	2807.55	2893.75	2742.5	3044.53	3108.56	2829.23	2554.02	2631.17	2892.81	3116.62	3019.67	3092.94	3038.88	2817.88	2940.4	3239.64	3176.67	3377.93	3005.79	2668.63	3460.95	3177.96	2866.87	3498.11	2835.36	3086.01	3291.71	3315.43	3385.58	2884.48
	2732.05	2852.89	2728.79	2974.81	2769.22	2638.81	2992.87	2799.83	2673.3	2987.08	2789.78	2717.9	2523.1	2915.35	2933.61	2840.18	2901.92	2755.35	2553.44	2808.39	2895.5	2743.83	3045.73	3109.69	2830.43	2555.06	2632.57	2893.66	3117.35	3021.56	3093.82	3040.11	2819.48	2941.69	3240.14	3177.15	3378.59	3007.11	2669.87	3461.3	3179.74	2868.89	3499.15	2837.27	3088.12	3293.41	3315.76	3386.81	2885.57
	2733.27	2854.43	2730.26	2976.92	2770.7	2639.7	2994.82	2800.49	2674.41	2988.59	2791.73	2719.27	2524.02	2916.31	2934.21	2841.54	2903.48	2757.01	2554.71	2809.24	2897.24	2745.15	3046.92	3110.83	2831.63	2556.1	2633.98	2894.51	3118.08	3023.45	3094.7	3041.35	2821.09	2942.98	3240.63	3177.64	3379.26	3008.43	2671.1	3461.64	3181.51	2870.91	3500.2	2839.18	3090.24	3295.1	3316.09	3388.03	2886.65
	2734.48	2855.96	2731.73	2979.03	2772.18	2640.59	2996.77	2801.14	2675.52	2990.09	2793.69	2720.64	2524.94	2917.26	2934.81	2842.89	2905.05	2758.67	2555.99	2810.09	2898.98	2746.47	3048.12	3111.97	2832.83	2557.13	2635.39	2895.37	3118.81	3025.34	3095.58	3042.58	2822.68	2944.26	3241.13	3178.12	3379.92	3009.75	2672.33	3461.98	3183.28	2872.94	3501.24	2841.08	3092.36	3296.8	3316.43	3389.25	2887.74
	2735.69	2857.49	2733.21	2981.15	2773.65	2641.48	2998.73	2801.8	2676.64	2991.59	2795.64	2722	2525.86	2918.22	2935.41	2844.25	2906.61	2760.33	2557.27	2810.93	2900.72	2747.79	3049.32	3113.12	2834.03	2558.17	2636.8	2896.23	3119.55	3027.23	3096.47	3043.81	2824.28	2945.54	3241.62	3178.61	3380.59	3011.06	2673.55	3462.32	3185.04	2874.96	3502.29	2842.98	3094.49	3298.49	3316.77	3390.46	2888.82
	2736.9	2859.01	2734.7	2983.26	2775.12	2642.37	3000.69	2802.46	2677.75	2993.1	2797.6	2723.37	2526.79	2919.18	2936.01	2845.62	2908.17	2761.99	2558.55	2811.78	2902.45	2749.11	3050.52	3114.27	2835.22	2559.2	2638.2	2897.09	3120.29	3029.11	3097.35	3045.04	2825.87	2946.83	3242.12	3179.1	3381.25	3012.38	2674.78	3462.65	3186.81	2876.99	3503.33	2844.88	3096.62	3300.19	3317.11	3391.68	2889.9
	2738.11	2860.54	2736.19	2985.39	2776.59	2643.26	3002.65	2803.12	2678.86	2994.6	2799.56	2724.74	2527.71	2920.15	2936.6	2846.98	2909.74	2763.65	2559.83	2812.62	2904.18	2750.43	3051.73	3115.43	2836.42	2560.22	2639.61	2897.95	3121.03	3031	3098.24	3046.27	2827.46	2948.11	3242.62	3179.59	3381.92	3013.69	2676	3462.99	3188.58	2879.02	3504.37	2846.78	3098.75	3301.88	3317.45	3392.88	2890.99
	2739.33	2862.05	2737.68	2987.51	2778.05	2644.15	3004.61	2803.78	2679.97	2996.1	2801.52	2726.11	2528.63	2921.11	2937.19	2848.35	2911.31	2765.31	2561.12	2813.46	2905.91	2751.75	3052.94	3116.59	2837.62	2561.25	2641.01	2898.82	3121.78	3032.87	3099.13	3047.5	2829.05	2949.38	3243.12	3180.08	3382.59	3015	2677.22	3463.31	3190.34	2881.06	3505.41	2848.67	3100.88	3303.58	3317.8	3394.09	2892.07
	2740.54	2863.57	2739.17	2989.64	2779.52	2645.04	3006.58	2804.44	2681.08	2997.6	2803.49	2727.48	2529.55	2922.08	2937.78	2849.73	2912.87	2766.98	2562.4	2814.3	2907.63	2753.07	3054.15	3117.75	2838.81	2562.27	2642.42	2899.69	3122.52	3034.75	3100.01	3048.73	2830.64	2950.66	3243.62	3180.57	3383.25	3016.32	2678.44	3463.64	3192.1	2883.1	3506.45	2850.56	3103.02	3305.28	3318.14	3395.29	2893.16
	2741.76	2865.08	2740.67	2991.77	2780.98	2645.93	3008.55	2805.11	2682.19	2999.11	2805.46	2728.84	2530.47	2923.05	2938.36	2851.1	2914.44	2768.64	2563.69	2815.14	2909.35	2754.38	3055.36	3118.92	2840	2563.29	2643.82	2900.56	3123.27	3036.63	3100.9	3049.96	2832.22	2951.93	3244.12	3181.06	3383.92	3017.63	2679.65	3463.96	3193.86	2885.14	3507.49	2852.45	3105.16	3306.98	3318.49	3396.48	2894.24
	2742.97	2866.58	2742.17	2993.9	2782.43	2646.82	3010.52	2805.77	2683.3	3000.61	2807.42	2730.21	2531.38	2924.02	2938.95	2852.48	2916	2770.31	2564.97	2815.98	2911.07	2755.7	3056.57	3120.1	2841.2	2564.31	2645.22	2901.43	3124.02	3038.5	3101.79	3051.19	2833.8	2953.21	3244.62	3181.56	3384.6	3018.94	2680.87	3464.28	3195.62	2887.18	3508.53	2854.33	3107.31	3308.67	3318.85	3397.67	2895.32
	2744.19	2868.09	2743.68	2996.04	2783.89	2647.71	3012.49	2806.44	2684.41	3002.11	2809.39	2731.58	2532.3	2925	2939.53	2853.86	2917.57	2771.98	2566.26	2816.81	2912.79	2757.01	3057.79	3121.28	2842.39	2565.33	2646.62	2902.31	3124.78	3040.37	3102.69	3052.41	2835.38	2954.48	3245.13	3182.06	3385.27	3020.25	2682.08	3464.6	3197.38	2889.22	3509.56	2856.21	3109.46	3310.37	3319.2	3398.86	2896.41
	2745.41	2869.58	2745.18	2998.18	2785.34	2648.6	3014.46	2807.11	2685.52	3003.61	2811.36	2732.95	2533.22	2925.97	2940.11	2855.25	2919.14	2773.65	2567.55	2817.65	2914.5	2758.32	3059.01	3122.46	2843.58	2566.34	2648.02	2903.19	3125.53	3042.23	3103.58	3053.64	2836.96	2955.75	3245.64	3182.55	3385.94	3021.56	2683.28	3464.91	3199.14	2891.27	3510.6	2858.09	3111.61	3312.07	3319.56	3400.04	2897.49
	2746.62	2871.08	2746.7	3000.32	2786.79	2649.49	3016.43	2807.78	2686.63	3005.11	2813.34	2734.32	2534.13	2926.95	2940.68	2856.64	2920.71	2775.32	2568.84	2818.48	2916.21	2759.63	3060.23	3123.65	2844.77	2567.35	2649.42	2904.07	3126.29	3044.09	3104.47	3054.87	2838.53	2957.02	3246.14	3183.05	3386.62	3022.86	2684.49	3465.23	3200.89	2893.32	3511.63	2859.96	3113.76	3313.77	3319.92	3401.22	2898.57
	2747.84	2872.57	2748.21	3002.47	2788.24	2650.38	3018.41	2808.45	2687.74	3006.61	2815.31	2735.68	2535.05	2927.93	2941.26	2858.03	2922.27	2776.99	2570.13	2819.31	2917.91	2760.94	3061.45	3124.84	2845.96	2568.36	2650.82	2904.95	3127.06	3045.95	3105.37	3056.09	2840.1	2958.28	3246.65	3183.56	3387.29	3024.17	2685.69	3465.54	3202.65	2895.37	3512.67	2861.83	3115.92	3315.47	3320.28	3402.4	2899.66
	2749.06	2874.06	2749.73	3004.62	2789.68	2651.27	3020.39	2809.12	2688.84	3008.11	2817.29	2737.05	2535.96	2928.91	2941.83	2859.43	2923.84	2778.66	2571.43	2820.14	2919.61	2762.25	3062.67	3126.04	2847.14	2569.36	2652.22	2905.84	3127.82	3047.81	3106.26	3057.31	2841.67	2959.55	3247.16	3184.06	3387.97	3025.47	2686.89	3465.84	3204.4	2897.42	3513.7	2863.7	3118.08	3317.17	3320.64	3403.57	2900.74
	2750.28	2875.54	2751.25	3006.77	2791.13	2652.16	3022.37	2809.8	2689.95	3009.6	2819.26	2738.42	2536.88	2929.89	2942.4	2860.82	2925.41	2780.34	2572.72	2820.97	2921.31	2763.55	3063.9	3127.24	2848.33	2570.36	2653.61	2906.72	3128.59	3049.66	3107.16	3058.54	2843.23	2960.81	3247.67	3184.57	3388.65	3026.77	2688.09	3466.15	3206.15	2899.47	3514.73	2865.56	3120.24	3318.87	3321.01	3404.74	2901.82
	2751.5	2877.02	2752.78	3008.93	2792.56	2653.04	3024.35	2810.47	2691.06	3011.1	2821.24	2739.79	2537.79	2930.88	2942.97	2862.22	2926.97	2782.01	2574.01	2821.79	2923.01	2764.86	3065.13	3128.45	2849.52	2571.36	2655.01	2907.61	3129.36	3051.51	3108.05	3059.76	2844.79	2962.07	3248.18	3185.07	3389.33	3028.08	2689.28	3466.45	3207.9	2901.53	3515.76	2867.42	3122.4	3320.57	3321.38	3405.9	2902.9
	2752.72	2878.49	2754.31	3011.08	2794	2653.93	3026.33	2811.15	2692.17	3012.6	2823.22	2741.15	2538.7	2931.87	2943.53	2863.63	2928.54	2783.69	2575.31	2822.62	2924.7	2766.16	3066.36	3129.66	2850.7	2572.36	2656.4	2908.5	3130.13	3053.36	3108.95	3060.98	2846.35	2963.33	3248.7	3185.58	3390.01	3029.38	2690.47	3466.75	3209.65	2903.58	3516.79	2869.28	3124.57	3322.27	3321.75	3407.06	2903.99
[truncated: 7,713 more rows]
[truncated: 274 more columns]

## Sheet: Analysis
Cell:	Peak Time 1	Peak Time 2	Peak Time 3	Peak Time 4	Peak Time 5	Peak ZT 1	Peak ZT 2	Peak ZT 3	Peak ZT 4	Peak ZT 5	Peak ExT 1	Peak ExT 2	Peak ExT 3	Peak ExT 4	Peak ExT 5	Peak 1 luminescence value	Peak 2 luminescence value	Peak 3 luminescence value	Peak 4 luminescence value	Peak 5 luminescence value	Trough Time 1	Trough Time 2	Trough Time 3	Trough Time 4	Trough Time 5	Trough Time 6	Trough ZT 1	Trough ZT 2	Trough ZT 3	Trough ZT 4	Trough ZT 5	Trough ZT 6	Trough ExT 1	Trough ExT 2	Trough ExT 3	Trough ExT 4	Trough ExT 5	Trough ExT 6	Trough 1 luminescence value	Trough 2 luminescence value	Trough 3 luminescence value	Trough 4 luminescence value	Trough 5 luminescence value	Trough 6 luminescence value	Rising Edge Halfmax Time 1	Rising Edge Halfmax Time 2	Rising Edge Halfmax Time 3	Rising Edge Halfmax Time 4	Rising Edge Halfmax Time 5
[truncated: 323 more rows]
[truncated: 44 more columns]
