# Supplementary material for: Single cell model for re‐entrainment to a shifted light cycle
Source: FASEB J. 2022 Sep 3;36(10):e22518. doi: 10.1096/fj.202200478R (PMC9543151; doi:10.1096/fj.202200478R)
Supplement: Supplementary file 22 — Dataset S21 [file FSB2-36-0-s028.xlsx]

## Sheet: Information
Cell num	X	Y	Size
1	95.2	135.6	5
2	96.2	120.6	5
3	96.2	124.6	5
4	96	139	9
5	97.2	113.6	5
6	97	128	9
7	98	107	9
8	98	110.5	6
9	98	144.5	6
10	98	147.5	6
11	98	156	9
12	99	151	9
13	100	100.5	6
14	100	103.5	6
15	99	140	3
16	101.286	112.143	7
17	100.875	121.125	8
18	101	136	9
19	102	93.5	6
20	102	97	9
21	101.5	141	6
22	103	89	9
23	103.25	123.75	4
24	105	109	9
25	105	140	9
26	105.25	97.75	4
27	106	136.5	6
28	106.5	88	6
29	107	153	9
30	107	162	9
31	107.5	100	6
32	107.5	121.5	4
33	107.714	125.143	7
34	108	133	9
36	108	168	9
37	108.5	116	6
38	108.8	128.6	5
39	110	89	9
40	111	99	9
41	111	105	9
42	111	120	3
43	111	123	9
45	111	145	9
46	110.5	152	6
47	111.5	113.5	4
48	112	117	9
49	111.5	126.5	4
50	111.8	141.4	5
51	111.5	148.5	4
52	112	158	9
53	111.5	168.5	4
54	113.833	86	6
56	114.2	149.8	5
57	114	162	9
58	115	96	9
59	115	101	9
60	114.5	104.5	4
61	114.5	108	6
62	115.286	114.857	7
63	114.667	119.667	3
64	114.25	122.75	4
66	115.125	168.875	8
67	116	140	9
68	116	153	9
69	115.6	157.8	5
70	117.2	87.4	5
71	117	111.5	6
72	117	132	9
73	117.2	136.6	5
74	118	91	9
75	118	108	9
77	118	145	9
78	119	100.5	6
79	119	104	9
80	118.5	125.5	4
81	119	158	9
82	120.333	94.1667	6
83	120	97.5	6
85	120	137	3
86	122	127	9
87	122	141.5	6
88	122	145	9
89	122	153	9
90	123	137	9
91	124.5	123	6
92	125.5	128	6
93	126.333	137.667	3
94	127	144.5	6
95	127.857	122.714	7
96	128	141	9
97	127.8	158.4	5
98	129	135	9
99	129	155	9
100	130	126	9
101	130	129.5	6
102	130.25	138.25	4
103	130	151.5	6
104	131.25	132.25	4
105	132.5	135.5	4
106	143	104	9
107	143.5	100.5	4
108	144	107.5	6
109	143.714	112.143	7
110	144	124.5	6
111	144	127.5	6
112	144	134.5	6
113	144.2	137.4	5
114	145	116	9
115	145	121	9
116	145	131	9
117	146.143	148.714	7
118	146.5	99	6
119	148.286	113.857	7
120	147.5	125	6
121	150	119	9
122	151	123	9
123	151.286	132.143	7
124	151.5	91	6
125	152	98	9
126	152	114	9
127	152	141	9
128	152.5	110.5	4
129	153	136	9
130	153.5	117.5	4
131	155	90	9
132	154.5	131	6
133	156	110	9
134	156	125	9
135	157	116	9
136	157	119.5	6
137	158	138.5	6
138	158.833	128.167	6
139	159	135	9
140	159	145	9
141	159.5	106	6
142	161	120	9
143	162	95	9
144	162	116	9
145	161.857	124.714	7
146	162.125	138.125	8
147	163	106	9
148	162.5	134	6
149	162.5	142	6
150	163.4	128.2	5
151	164.5	120	6
152	165	156.5	6
153	165.2	159.4	5
154	165	115	3
155	166	132.5	6
156	167	153	9
157	168	102.5	6
158	167.5	114	6
159	169	106	9
160	169	124	9
161	168.5	157	6
162	170	109.5	6
163	169.5	120.5	4
164	170.857	116.714	7
165	173	120	9
166	172.4	123.8	5
167	172.5	144	6
168	172.5	148.5	4
169	173	152	9
171	174	105.5	6
173	175	116	9
175	175.857	145.286	7
176	176.286	149.857	7
177	177	155.5	6
178	177	159	9
179	178	142	9
180	178.5	137	6
181	181.125	158.875	8
182	182	138	9
184	184	154	9
185	184.875	159.125	8
186	186.4	130.2	5
187	186.5	143.5	4
188	188	156	9
189	189.125	127.125	8
190	190	143	9
191	191	150.5	6
192	192	135	9
193	192	147	9
194	191.714	158.857	7
195	192.5	138.5	4
196	194.333	155.833	6
197	194.875	151.875	8
198	195	161	9
199	196	127	9
200	196	139	9
201	195.875	148.125	8
202	198	155	9
203	198.5	160	6
204	200	130	9
205	201.5	156.5	4
206	202.125	159.875	8
207	203.5	131	6
208	204.5	141.5	4
209	204.5	144.5	4
210	205	152	9
211	205.5	159	6
212	206.5	131	6
213	207.143	155.714	7
214	207.875	142.125	8
215	209	149	9
216	210.143	145.286	7
217	210.5	154.5	4
218	213.875	148.875	8
219	216.5	145.5	4

## Sheet: Raw Data
Cell:	1	2	3	4	5	6	7	8	9	10	11	12	13	14	15	16	17	18	19	20	21	22	23	24	25	26	27	28	29	30	31	32	33	34	36	37	38	39	40	41	42	43	45	46	47	48	49	50	51
	3135.4	3533.8	3165.8	3043.22	2934.8	3069.33	2772.22	3320.67	2695.17	2681.33	2814.38	2772	3203.67	3009	3043.67	2870	3531.38	2773.22	2986.67	3261.11	3034.67	2800.89	3118.25	3218.11	2979.5	2906.75	2673.33	2539.5	3011.33	2765.22	3303.33	3162	2965.43	2629.56	2582.78	3236.17	3042	2982.44	3292.56	4120.22	3853.67	3294.78	2825.44	3230.67	3090	3353	2675.75	2742.4	3210
	2843.2	3358.2	2926.7	2896.89	2705.6	2890.39	2733.33	3095.83	2537	2531.5	2604.25	2600.5	2878	2746.83	2840.67	2810.71	3259.38	2668.44	2923.33	3098.11	2945.17	2575.22	3057	2883.22	2893.5	2729.5	2605.17	2450.83	2871.22	2663.67	3131.5	3059.75	2847	2500.11	2591.44	3164.83	2937.2	2604.22	3059.56	3701.72	3719.67	2818.11	2779.44	2900.33	2973.75	3225.39	2537.5	2696.2	3385
	2845.6	3251.8	2854.8	2920.89	2678.2	2890.22	2807.89	2951.17	2553	2560.21	2556.88	2606.25	2833.46	2762	2750	2910.57	3170	2708	2922.83	3017.78	3009.42	2561	3048.25	2876.78	2813.75	2694.5	2606.17	2478.5	2887.56	2638	3162.17	3066	2866	2455.33	2650.75	3239.83	2943.2	2467.44	2946.44	3464.33	3419	2639.11	2904.33	2944.5	3011	3104.67	2455	2765.2	3344.25
	2757.6	3014.2	2718.6	2830	2637.8	2827	2726.33	2732.83	2477.33	2531.75	2483	2567.75	2741.98	2719.83	2650	2841.43	2970.25	2638.33	2801.83	2759.33	2897.33	2440.33	2907.75	2799.22	2676.75	2560.75	2537.5	2419	2834.22	2530.11	3016.5	2951	2803.86	2392.89	2583.6	3135.17	2801.8	2373.78	2808.33	3247.11	3041.67	2502.44	2862.89	2877.17	2885.5	2875.56	2355.5	2708.4	3128.25
	2595.2	2764	2569.2	2629	2501.4	2633.67	2573.11	2557.83	2375.33	2429	2363.75	2451.75	2588.67	2600	2525	2673.43	2704.38	2529.22	2545.83	2574.89	2698.5	2340.44	2758.75	2614.67	2450.62	2442.75	2390	2314.17	2653	2374.22	2817.5	2728	2686.86	2292.44	2485.44	2955.33	2597.2	2265.89	2688.56	3005.67	2799.67	2382.22	2714.44	2752.5	2664.5	2673.56	2279.75	2567.4	2846
	2419.6	2642.8	2443.4	2442.56	2468	2492.44	2471	2439.17	2267.33	2337.67	2287.88	2352.25	2489.17	2500.33	2400	2592.29	2540.38	2409.11	2395.83	2457.22	2494.33	2262.33	2599.5	2477.78	2329.5	2399.5	2304.67	2201.33	2532.33	2290.33	2647.67	2511.75	2581.43	2199.89	2349.56	2755.5	2447.6	2195.56	2571.56	2764.78	2592.67	2303.89	2556.78	2574.67	2526.75	2509.67	2189.5	2448.8	2638.25
	2323.8	2488	2340.6	2326	2502	2439.33	2378.11	2341.33	2218.33	2287.33	2240.62	2307.88	2342.83	2407.33	2332	2495.86	2381	2335.11	2247.5	2287.78	2386.67	2158.33	2485.25	2398.78	2276.25	2348.75	2225.67	2103.17	2379.44	2263.22	2540.5	2424.75	2514.71	2152.89	2259	2635.17	2327.6	2133.11	2427.22	2596.44	2392	2236	2491	2475.5	2378	2394.22	2154.25	2401.2	2535.25
	2259.6	2389.6	2254.2	2284.22	2481.6	2378.11	2301.67	2237.17	2177	2246	2177.75	2255.5	2209.67	2282.83	2298.33	2454.57	2302.38	2306.78	2163	2188.33	2341	2107.78	2451.5	2368	2211	2297	2175.67	2046	2314.78	2234.22	2393.33	2344.5	2428.14	2111.11	2192.56	2548.33	2274	2069.44	2288.67	2480.22	2281.33	2179.78	2431.56	2418.83	2261.5	2319.22	2111	2355.4	2426.75
	2186.6	2278.6	2198.8	2203	2444.4	2282.44	2247	2187.33	2139.33	2200.33	2131.12	2204.75	2115.17	2217.83	2235.67	2384.86	2235.62	2231.78	2097.83	2120	2288.17	2089.33	2384.5	2244.22	2181.88	2232.25	2115	2031.5	2253.22	2188.44	2287.67	2284	2346.43	2075.89	2146.56	2440.67	2231.2	2038.56	2228.56	2353.56	2206.33	2128.78	2386.89	2334.83	2211.5	2245.56	2101.25	2301.3	2329
	2144.8	2232.4	2164.2	2154.89	2417.6	2249	2193.33	2158.67	2098.67	2139	2093.75	2177.5	2075	2152.67	2187.67	2326.43	2193.88	2181	2055.5	2069.11	2252.67	2065.89	2303	2176.89	2129.12	2175.75	2084.17	2028.67	2193.44	2143.67	2213.33	2225	2279.86	2061.78	2090.44	2335.5	2206.4	2027	2186.11	2286.44	2135.33	2115.33	2307.78	2265.17	2124	2169.56	2101.5	2248.8	2266.25
	2083.4	2170.8	2116.2	2126.78	2337	2186.56	2134.67	2099.83	2082.17	2108.67	2079.38	2126.75	2047.5	2121.67	2157.67	2281.86	2146.12	2158.78	2040.67	2050.44	2203.67	2035.33	2226.5	2130.33	2098	2110.75	2062.17	2015.83	2158.78	2130.56	2131.5	2328.25	2254.43	2047.11	2143.33	2279.83	2151.2	2021.33	2123.33	2218.44	2078	2078.44	2227.67	2194.33	2080.5	2117.89	2066.25	2221.8	2204.75
	2071.2	2189.4	2098.6	2095.22	2300.2	2195.44	2120.22	2111.17	2049.17	2089.33	2062	2106.75	2032.17	2087.67	2145	2220.29	2113.75	2132.56	2026.67	2053.56	2149.5	2041.56	2188	2106.56	2071.88	2091.75	2043.67	2023.17	2157.22	2106.89	2097	2167	2200.29	2025.11	2063.22	2198.67	2118.6	2020.11	2095.89	2174.78	2075.33	2067.56	2199.67	2150.83	2090.75	2099.44	2048.75	2226.4	2190.75
	2055.4	2126.6	2076.4	2075.67	2237.4	2160	2094.22	2089.5	2049	2078.33	2064	2090.75	2042.5	2083	2122.33	2188.57	2106	2119.22	2037.5	2052.67	2165.5	2052.44	2149.25	2094.67	2066.88	2073.25	2046.5	2027.67	2156.44	2069	2083	2142.5	2164.43	2029	2059.56	2164	2106	2040.56	2090.78	2152.56	2059.33	2049.11	2181.89	2144	2076.5	2076.89	2021.5	2196	2189.25
	2052.8	2125.4	2096.4	2068	2192.4	2143.33	2099	2082	2045.67	2053.5	2077.62	2084.62	2084.83	2092	2135.33	2177	2125.12	2119.44	2054	2073.22	2193	2078.78	2152.75	2101.22	2095.88	2077.75	2047.17	2063.33	2168.33	2063	2116	2167.5	2183.57	2035	2066.78	2188.67	2105.6	2076.56	2099.67	2160.67	2092.33	2052.11	2186.56	2145.67	2095.5	2083.44	2023.5	2213.6	2178.75
	2095.6	2167.6	2112.2	2081.56	2184.8	2196.33	2111.78	2106.33	2056.67	2054.33	2095.5	2068.5	2102.67	2107.83	2186	2207.14	2135.75	2120.44	2115.5	2121.11	2235	2141.89	2172.5	2117.56	2090.62	2131.75	2064	2100.5	2175.33	2059.56	2178.5	2162.75	2197	2045	2063.56	2215.67	2119.2	2121.44	2137.11	2193	2084	2047	2193.78	2154	2124	2097.89	2024.75	2246.4	2193
	2132.8	2184.2	2162	2116.11	2175.4	2275	2130	2101.5	2075.33	2072.67	2106.25	2076.5	2149.83	2139.33	2290	2192.29	2158.75	2145.89	2154.83	2150	2316.83	2159.11	2151.75	2146.89	2124.12	2172.5	2102.5	2150.33	2191.67	2071.11	2209.33	2198	2213.43	2062.22	2099	2269	2139.4	2159.33	2187.67	2252.78	2098	2047	2215.67	2188.33	2177.25	2120.33	2040.5	2302.4	2248
	2177.4	2225.6	2214.8	2139.67	2206.8	2326.78	2170.11	2113.67	2088.67	2102.83	2110.25	2106	2197.33	2179.83	2309.33	2220.29	2183	2178.78	2198	2186.44	2353.5	2220.22	2162.5	2183.67	2150.38	2228	2126.17	2201.33	2239.67	2095.11	2300.83	2195.75	2254.86	2082.22	2121.78	2328.67	2149.6	2242.33	2259.44	2330.11	2108.67	2051.56	2250.56	2211	2255.5	2150.78	2061	2366.4	2291.25
	2251.6	2335	2255.8	2167.78	2270.8	2362.11	2226.11	2170.17	2119	2126	2129	2136.25	2273.17	2235.17	2411	2252.71	2223.75	2207	2263.83	2256.22	2394.33	2298.44	2190.75	2250.56	2183.38	2313.5	2163.67	2243.67	2298.44	2099.67	2413.83	2226.25	2297	2097.67	2177.33	2406.67	2166.6	2359.89	2317.89	2406.67	2151.33	2073	2318.89	2250.67	2289	2173.22	2068.75	2449.2	2335.75
	2298.8	2378.2	2324	2196.22	2322	2425.78	2279.67	2204.17	2171.67	2164.33	2134.75	2160.5	2323.17	2274.33	2492.33	2301.71	2317.38	2278.22	2334	2327.22	2491.33	2353	2234	2302.33	2232.12	2387.75	2194.17	2295.17	2373.78	2123.78	2552.67	2284	2348.71	2123.89	2208.22	2547.17	2183.6	2373.78	2390.56	2542.33	2181	2091.11	2364.44	2301.17	2355	2230.89	2090	2485.2	2365
	2375.6	2471.8	2408.4	2280.67	2384	2480.67	2298.11	2273.67	2207.33	2188	2152.38	2193.38	2375.33	2331.33	2544.33	2323.71	2436.62	2310.56	2411.17	2380.22	2504.33	2409.33	2298.25	2377.11	2262.62	2435.75	2217.83	2342.17	2420	2144.67	2670.33	2356	2417.86	2140.11	2243.89	2658.17	2211.4	2429.22	2479.78	2638.78	2225.67	2113.44	2442.44	2395.5	2378.75	2276.89	2101	2550.2	2434.5
	2366	2467.4	2385.2	2302.44	2431.6	2489.22	2359.33	2294.33	2244.33	2230.33	2190.38	2199.88	2353.5	2325.5	2408.33	2338	2559.88	2336.22	2480.33	2411.67	2581.5	2408.56	2358.5	2441	2417.5	2443.75	2335.5	2360.17	2451.22	2198.67	2797.67	2427.25	2491.29	2208.11	2305.89	2675.5	2230.2	2451.22	2557.11	2736	2339	2242.89	2508.22	2467.5	2471	2461.11	2192.5	2494.4	2466.25
	2397.6	2530.4	2437.4	2326.44	2474.4	2521.89	2404.22	2288.67	2290.67	2283.17	2205.62	2241.88	2423	2386.5	2438.67	2380.86	2621.25	2357.67	2507	2461.89	2616.33	2454.22	2435.75	2565	2444.38	2526	2335.17	2365.17	2505.78	2244.56	2887.5	2468	2557.71	2226	2328.11	2747.17	2266.6	2421.33	2594.89	2847.44	2362.33	2275.11	2548	2519.33	2493.25	2500.11	2202.25	2530.2	2515.5
	2437	2574.6	2459.6	2357.78	2529.2	2526.22	2465.44	2311.67	2329	2310	2241.25	2262.25	2462.83	2422	2420	2425	2685.5	2401	2554.83	2525	2652	2466	2533.5	2629.22	2502.25	2593.25	2363.33	2383.5	2568.33	2289.33	2986.83	2492.75	2640.14	2258	2332.78	2753.33	2273.8	2422.67	2667.89	2916.22	2394	2307.33	2601.33	2566.17	2565.5	2594.22	2245.75	2532.8	2579.75
	2441.8	2641	2477.4	2386.89	2554	2612.78	2457.89	2351.5	2362.67	2339.5	2248.12	2326.12	2472.67	2427.67	2492	2472.86	2726.12	2416.22	2593.5	2563.67	2683.83	2465.44	2581	2670	2532.88	2607.25	2377.33	2390.83	2564.56	2306.11	3081.17	2530	2667.29	2279.78	2319.33	2836	2307.8	2431.67	2678.78	3001.44	2382	2308.33	2643.89	2572	2625.5	2653.67	2260	2554.2	2613
	2463.2	2624.8	2444.8	2408	2591.2	2616.78	2444.11	2360	2366.67	2345.5	2254.12	2357.88	2462.33	2439	2430.33	2474.29	2732.62	2452.89	2621.33	2539	2673.5	2461	2571	2669.22	2556.62	2616.75	2389.83	2402.67	2587	2328.11	3055.33	2529.5	2667.86	2289.89	2330.44	2803.17	2323.2	2420.67	2701.89	2999	2383.67	2361.33	2670.44	2549	2710	2711.56	2292.75	2544.6	2616.75
	2432.2	2643	2441	2407.11	2593.9	2612.72	2411.22	2357.17	2375.5	2354	2258.25	2377.88	2441.33	2443.83	2439.33	2459.57	2711.62	2441.11	2549	2489.78	2654.17	2430.56	2551	2621.89	2539.25	2597	2379.5	2352.83	2575	2326.67	3003.5	2564.75	2638.57	2299.78	2333.78	2841.67	2309	2393.89	2724.67	2996.22	2393.33	2364.44	2627.67	2564.67	2660.75	2728.89	2290	2545.4	2606
	2418.2	2646	2452.6	2397.78	2576.2	2616.22	2409.78	2377	2366.67	2375	2276	2404.88	2392.83	2442.5	2409	2456.71	2662.62	2440.33	2456.33	2435.22	2598.83	2375.89	2529	2595.22	2549.5	2521.5	2377.17	2317.5	2563.56	2336.56	2875	2554.5	2638.86	2293.56	2333.11	2824.33	2289	2380.22	2692.78	2983.11	2375	2381.44	2622.67	2537.5	2650.75	2723.89	2267.5	2549.6	2580
	2377.2	2587	2394.4	2363.44	2532.6	2544.78	2432.33	2377.83	2363.83	2355.67	2260.25	2381.25	2366.17	2420	2376.67	2474.86	2604.38	2469	2432.17	2413.78	2543.83	2360	2500.5	2579.22	2525.25	2439.75	2365.5	2291.5	2572.44	2339.22	2771.83	2588.25	2624.86	2298.67	2328.67	2801.67	2277.2	2316.56	2641	2956.11	2361	2376.11	2596.89	2529.33	2664.5	2677.67	2274.5	2553.4	2537
	2312.4	2496.8	2339.8	2317.89	2489.8	2504.22	2430.44	2360.83	2327.67	2321.17	2243.5	2342.75	2340.5	2402.17	2375	2461.86	2554	2466.89	2414.33	2387.78	2503.83	2317.67	2466	2548.67	2509.5	2398.75	2333	2260.33	2538.56	2331.56	2651.17	2594	2620.86	2281.78	2286.11	2769.17	2222.8	2260.44	2569.33	2891.11	2371.33	2376	2569.78	2497.33	2624.5	2626.67	2242.75	2545.8	2484.5
	2264.6	2486	2298.8	2267.11	2457	2465.67	2404.11	2329.5	2262.17	2280.83	2233.38	2299	2324.5	2391.67	2316.33	2411.57	2527.12	2411.56	2394.5	2348.78	2469	2302.56	2406.5	2521.67	2452.62	2348	2275.83	2218	2487.78	2296.44	2589.5	2585	2603	2253.78	2244	2689	2208.4	2223.78	2515	2846.89	2349.33	2361.22	2582.22	2454.17	2600.5	2600.89	2222.25	2521	2451
	2219	2397.6	2253.8	2228.89	2389.2	2403.78	2342.33	2305	2214.67	2239.33	2217.75	2267	2288.83	2346.17	2295	2366.29	2456.25	2401.56	2300.83	2306.22	2411.67	2237.44	2351.5	2475.11	2400	2300	2254	2172	2444.78	2293.67	2519.83	2526.5	2508.14	2218.89	2213.56	2637.5	2181.6	2191.11	2447	2754.11	2347.67	2323.89	2523.67	2404	2562.5	2562.11	2184	2474.6	2398.25
	2197.2	2381.2	2214.6	2180.78	2342.6	2365.22	2286.78	2255	2175.33	2203.17	2192.62	2238.62	2235.5	2291.83	2286.33	2325.86	2401.12	2388.22	2230.5	2258.44	2376.33	2173.89	2304.25	2444.33	2331.25	2270	2224.33	2106.5	2420.22	2257.44	2460	2482.75	2453.71	2207.44	2182.67	2548.5	2146.4	2169.89	2441.44	2690.22	2327	2290.11	2473.67	2367.67	2508	2547.11	2162.5	2411.4	2348.75
	2172.2	2369.4	2193	2152.33	2295.8	2340.44	2226.56	2218.33	2139.83	2178.83	2181.62	2225.62	2195.33	2247.5	2248.67	2300.57	2362.88	2369.33	2199.67	2223.44	2304.17	2125.33	2276	2405.56	2292.25	2227	2196.67	2085.17	2379.44	2203.44	2358	2409	2411.57	2175.78	2154.67	2479.83	2126.6	2142.89	2359.67	2554.67	2251	2266.78	2410.67	2333	2469	2455	2144	2366.6	2292.75
	2177.6	2331.6	2165.4	2141.11	2290	2297.11	2181.33	2190.5	2111.83	2121	2171.12	2161.25	2170	2203.17	2235	2261.71	2324.62	2335.78	2146	2190.22	2236.67	2106.44	2251.5	2349.11	2271.25	2222.75	2180	2059.17	2338.44	2166.56	2297.33	2386	2397.86	2170.11	2129.89	2405.33	2112	2130.78	2289.78	2492.78	2214	2226.78	2362.11	2291.5	2405.5	2401.11	2132.25	2316.8	2230
	2149	2326	2145.6	2104.67	2260.2	2240.33	2146.89	2168.33	2084.67	2112	2162.12	2136.62	2118.33	2164	2213.67	2246.86	2269.12	2303.22	2124	2150	2211.83	2100.78	2234	2273.44	2246.25	2194.75	2157.67	2090.5	2302.44	2139.89	2242.17	2317	2355.43	2155.56	2100.44	2329.5	2106.6	2143	2240.89	2483.22	2163.67	2191.33	2336.89	2241	2376	2362.22	2116	2284.8	2223.25
	2136.2	2302.4	2141.6	2091.11	2244.6	2203.89	2132.89	2160.17	2067.5	2086	2147.62	2111.25	2094.17	2172.67	2178	2209.71	2238	2289.56	2096.67	2124.56	2173.5	2082.56	2214.25	2245.22	2207.5	2188.75	2146.17	2067	2292	2088.56	2217.17	2293	2319.29	2139.67	2079.56	2300	2104.8	2122.56	2221.22	2491.67	2159.33	2156.56	2339.67	2263.33	2353.25	2329.67	2106.75	2268.2	2206.5
	2145.4	2259.8	2125.4	2098.44	2233.8	2200.44	2116.11	2147.33	2052.17	2070.33	2165.38	2082.12	2074.5	2166.67	2182.33	2209.86	2183	2251.22	2087.5	2106.44	2160.5	2087.44	2177.75	2194.67	2164.5	2190.25	2125.83	2061.33	2257.56	2059.33	2206.33	2249.25	2287.71	2114.67	2063	2241.83	2076.2	2126.11	2203.78	2423.33	2171	2152.67	2298.33	2225.83	2359	2300.44	2078.5	2255.8	2163.5
	2140.3	2283.8	2125.6	2107.89	2223.4	2259.67	2123.89	2168	2073.67	2077	2146.12	2068.88	2086	2166	2182.33	2208.29	2189.25	2244.78	2103.67	2131.67	2166.5	2123.89	2159.5	2172.11	2138.38	2198	2126.67	2070	2225.89	2046.78	2246	2223.75	2227.86	2109.11	2059	2222.83	2115.2	2161.22	2214.11	2394.44	2144	2140.56	2255.22	2229.33	2329.75	2266	2078.25	2263.8	2181.25
	2153.4	2311.2	2155	2110.22	2217	2196.67	2106.67	2140.33	2061.33	2074.83	2147.12	2068.62	2085.33	2160.5	2184.33	2187	2197	2267.56	2129.17	2137.22	2164.17	2156.78	2154.5	2163.22	2153.5	2202.75	2150.33	2084.83	2248.56	2058.78	2258.33	2200.75	2222.57	2115.11	2065.33	2228	2070	2216.67	2230.78	2424.67	2125.67	2127.44	2239.56	2214.83	2330.25	2246.89	2095.75	2261	2183.25
	2150.8	2305.8	2174.2	2110.22	2207.2	2224	2110.33	2134.33	2080	2089.33	2192.75	2085.75	2105	2170.67	2173.67	2186	2220.12	2281.78	2180.67	2193.78	2174	2191.44	2186	2160	2167.5	2247.5	2166.5	2111.33	2292.56	2067.56	2297.17	2226.5	2233.71	2113.44	2080.78	2237.83	2085.4	2283.56	2261.89	2415.67	2123.33	2152.33	2264.11	2230.5	2322.25	2266.22	2123.5	2262.6	2192.75
	2170.4	2323.4	2207.4	2124.67	2239.4	2242	2128.22	2138.83	2095.17	2109	2231.62	2081.25	2144.33	2193.33	2204.67	2215.14	2263.38	2262.56	2234.17	2244.33	2194.17	2254.56	2250.25	2177.33	2172	2299.25	2181.67	2172.33	2327	2103	2354.83	2229.75	2252	2126.44	2116.56	2232.67	2101.2	2319.89	2330.22	2462.89	2139.33	2172.44	2288.89	2250.83	2342.5	2289.11	2129.75	2281.6	2239
	2183.6	2329.4	2211.8	2144.89	2253.2	2251.22	2151.11	2144.17	2105.5	2115.33	2246.25	2097.62	2161.67	2230.33	2205.33	2232	2267.75	2275	2271.33	2278.44	2234.67	2301.67	2257	2196.11	2199.88	2346.5	2211.5	2219.33	2366.11	2118.44	2464.67	2238	2283.29	2139.44	2134.11	2255	2133	2372.33	2403.44	2525	2142.33	2185.56	2306.11	2271.33	2344.75	2292.67	2156.75	2274.6	2284.5
	2203.2	2340.2	2255.6	2177.44	2273.6	2255.56	2178	2167.5	2121.67	2153.5	2242.62	2119	2220.83	2278	2211.67	2243.43	2309	2279.56	2321.5	2288.67	2266.5	2347.33	2293.25	2229.67	2206	2360.5	2279.67	2255.17	2407	2131	2512.83	2269.5	2308.86	2193.22	2149.78	2317.33	2167.6	2423.56	2507.56	2553.67	2177	2266.78	2359	2285.17	2382.75	2348	2174.25	2322.8	2336.5
	2236.2	2351.2	2315.6	2224.11	2279.2	2282.11	2195.78	2215.33	2170.67	2185.33	2258.62	2156.25	2239.83	2279.33	2267.67	2286.29	2354.62	2327.78	2352.17	2320.89	2303	2389.56	2368.5	2259.67	2276.25	2432.5	2330.33	2303.67	2414.56	2150.67	2556.5	2289.25	2338.43	2228.44	2166.22	2383	2215.8	2504.56	2588.44	2591.11	2210.33	2263.56	2429.89	2339.83	2440.25	2434	2224	2356.6	2502
	2282.6	2405	2327.4	2263	2316.6	2326	2226.22	2220.5	2222	2214.5	2276.5	2190.75	2273.5	2293.83	2300.67	2328	2423.75	2353.89	2409.5	2386.33	2352	2406.11	2406.25	2298.22	2322.62	2470.75	2360.17	2364.83	2421.89	2203.11	2650.33	2339.75	2421.57	2236.33	2180.11	2417.33	2240.8	2588.11	2661.56	2670.06	2248	2299.67	2482.78	2413.67	2496.75	2481.33	2278.25	2402.4	2453.75
	2314.4	2408	2374.6	2279.22	2373	2357.89	2269.22	2231.83	2229.67	2229.5	2271.25	2224.62	2294.83	2326.33	2311.33	2351.71	2450.62	2364.44	2479.67	2449.44	2371.5	2418.89	2462	2389.78	2360.12	2559.25	2391.17	2400.83	2457.89	2220.22	2714.33	2401.75	2440.71	2270.56	2209.33	2470.5	2287	2586.44	2743.44	2676.56	2310.67	2370.89	2513.89	2475	2552.25	2543.11	2302.5	2445.2	2504.75
	2336.8	2414.4	2356.6	2310.67	2385	2390.44	2280	2262.5	2265	2260.33	2256.75	2256.88	2331.67	2363.83	2327	2398.86	2487.38	2395.78	2510.5	2494.56	2407.17	2431.22	2558.25	2486.11	2402.88	2599.75	2438	2438.42	2499	2267	2756.83	2462.25	2497	2295.44	2257.11	2490.5	2336.6	2541.44	2806.67	2726.33	2360	2443.56	2551.11	2515.67	2610	2599.67	2333.5	2456.4	2540
	2332.6	2402.6	2357	2333.78	2376.4	2431.78	2286.56	2276.33	2291.67	2281.5	2254.5	2272	2351	2370.92	2377.67	2413	2533.62	2420.56	2545.5	2511.67	2473.83	2411.33	2521.5	2520.22	2442.25	2577.75	2458.67	2407.83	2501.67	2312.56	2703.83	2501.75	2552.86	2326.44	2265.89	2521.5	2362.6	2533	2868.22	2751.11	2402	2508.22	2609	2584	2621.75	2668.78	2382.5	2501.6	2577.5
	2324.2	2415.2	2352.2	2335.67	2406.4	2442.67	2312.89	2305.67	2309.67	2285.17	2258	2297.5	2328.17	2363.17	2377	2455.29	2568.12	2409.44	2568.67	2517.44	2463.83	2393.89	2515.5	2537.56	2485.25	2600.75	2452.67	2398.67	2524.56	2358.78	2689.83	2508	2562.29	2335.78	2299.44	2562.17	2376.8	2504.78	2887.44	2774.89	2415.67	2528.67	2655.56	2621.5	2685.75	2730.44	2345.75	2538.6	2594.75
	2298.2	2424.8	2365.4	2303.44	2422.8	2449.44	2297.44	2320.33	2320.5	2293.33	2250.25	2321.38	2316.67	2345.17	2358.33	2490.14	2593	2408.67	2546.5	2506.33	2457.67	2381.33	2555.5	2560.11	2536.5	2561.25	2426	2368	2555	2375.89	2635.33	2581	2575.14	2357.22	2336.11	2564	2393.6	2463.22	2899.33	2782.56	2462.33	2551	2663.22	2614.83	2673	2764.56	2362	2549.4	2549.5
	2272	2369.8	2356.2	2260.33	2401.4	2443.44	2288.44	2334.67	2316	2313.33	2261.5	2338.12	2327	2330.5	2339.33	2483.57	2572.88	2388.56	2484.67	2450.67	2438.33	2342	2540.25	2574.89	2485.25	2486.5	2437.67	2332.67	2545.56	2387.11	2571.17	2575	2642.71	2401.11	2338.56	2564.17	2405.6	2396.78	2851.22	2784.11	2474.33	2571.67	2685.22	2627.17	2702.75	2759.56	2369.25	2544.8	2573.5
	2232.2	2595.8	2354.6	2238.78	2400.6	2432.67	2270.11	2298.67	2310.67	2337	2261	2350.38	2294.5	2306	2330.67	2465.57	2517.62	2392.89	2436.17	2399.22	2427.17	2325.11	2532.75	2552.89	2470.75	2442.5	2422.17	2309.17	2532.11	2396.56	2528.5	2568.25	2658.14	2392.44	2332	2543	2383	2353.89	2789.33	2741.22	2471.33	2571.89	2658.78	2623.67	2687.5	2728.22	2359	2553.4	2542.5
	2227.2	2330.8	2288	2235.78	2367.8	2408.67	2247.56	2290.83	2279.17	2307.67	2272.38	2359.5	2261.67	2256.33	2334.67	2446.86	2503.75	2391.56	2380	2360.22	2417.67	2281	2519.25	2526.56	2464.75	2400.25	2414	2258.83	2501.11	2365.56	2483.83	2566.25	2650	2403.33	2310.11	2502.67	2357.4	2308.22	2708.89	2687.44	2448	2556.56	2662	2542.17	2635.75	2742.89	2342.75	2539.2	2521.75
	2207.4	2310.4	2262.6	2214.56	2314.8	2370.78	2244.56	2259.33	2240	2284.67	2243.88	2367.38	2247	2243.5	2271	2417.86	2478.62	2349.56	2322.33	2302.33	2385.83	2243.89	2470	2519.44	2440.25	2335.25	2373.33	2221.5	2458.78	2349	2407	2553.75	2629.57	2369.89	2283.67	2481.17	2332	2271.11	2636.78	2609	2438.33	2557.11	2637.22	2534.33	2599	2725.89	2317	2535.6	2497
	2177.8	2268.4	2231	2199.44	2286.2	2353.33	2210.67	2240.17	2213.33	2239.67	2233	2334.38	2201.33	2206.67	2272	2420.43	2410	2337.89	2272.17	2261.22	2331	2214.22	2425.25	2478.33	2391.62	2279.5	2361.5	2198.5	2411.11	2323.67	2339.17	2529.25	2558.86	2338.33	2251	2436.5	2318.8	2213.11	2526.44	2513.89	2438.67	2528	2624.11	2476.83	2600.5	2704.22	2288	2515.4	2456
	2161.8	2237.2	2217.2	2167.56	2256.6	2326.11	2196.56	2215.5	2180.33	2227.5	2204.38	2299.75	2178.33	2178.83	2256	2397.86	2390	2319.78	2230.33	2217.33	2291.5	2189.33	2405.5	2418.67	2354.12	2219.5	2329.5	2150.5	2385.56	2270.67	2267.17	2475.25	2544.64	2324	2204.44	2394.33	2268.2	2163.78	2431.89	2459	2380.67	2460.22	2566.56	2439.17	2521.5	2643.11	2221	2461.2	2439.75
	2128.6	2221.4	2185.2	2136	2218.8	2304.78	2167.22	2211.67	2157.17	2216.17	2194.88	2294.75	2140.5	2145.5	2222	2335.43	2346.38	2283.67	2180.33	2178.56	2256.83	2184.83	2371.25	2354.56	2318.75	2196.75	2294.83	2131.83	2352.78	2240.22	2219.83	2432	2519.86	2288.89	2182	2387.83	2244	2108.44	2376.56	2415.11	2324	2413.44	2584.67	2461.5	2484	2619.33	2205.25	2418.4	2430.75
	2117.2	2210	2163.4	2114.67	2206.8	2265.22	2135.56	2174.83	2128.67	2181.83	2174.75	2259.62	2116.33	2122.67	2190	2331.57	2315.12	2246.67	2122.33	2127.78	2199.5	2160	2322	2302.44	2276.25	2181.75	2289	2110.67	2301.89	2201.33	2195.17	2403.75	2471.86	2265.89	2164.56	2337	2227.4	2092.56	2336.67	2337.67	2336.33	2373	2575.33	2421.5	2506.5	2591.44	2177.75	2363	2386
	2102.8	2191.8	2159.8	2102.22	2184	2233.11	2123	2157.5	2106	2141.67	2159.25	2199.62	2107.83	2125.33	2160.33	2334.29	2271.12	2194.33	2097.17	2093.44	2163.83	2135	2318.5	2273.33	2261.62	2148.5	2269.17	2094.33	2265.33	2176.22	2184.17	2358.75	2407	2253.33	2145.56	2312	2201.6	2086.44	2276.22	2272.78	2288.67	2333.33	2544.33	2385.83	2499.5	2551.33	2163.75	2348.2	2365
	2109.4	2196.6	2152.6	2091.67	2153.8	2216.33	2098.78	2141.5	2070.17	2112.33	2128.5	2169.62	2080.33	2110.67	2126	2324.57	2240.5	2187.44	2089.83	2098.33	2145	2115.33	2287.25	2251.78	2245.38	2150	2235.33	2093.17	2233.44	2145.89	2160.17	2318.75	2350.43	2222.78	2134.22	2277.83	2177	2092.56	2230.33	2234.44	2267	2286	2502.44	2380.83	2441.62	2487.44	2131	2337	2333.75
	2108	2164.4	2141.8	2094.33	2139.2	2191.33	2094.56	2128.5	2058.33	2086.67	2140.25	2161.5	2084.17	2118.83	2131.67	2352.57	2201.38	2193.56	2077.17	2091.33	2165.5	2109.78	2252.75	2234.33	2203.88	2161.75	2232.33	2096.33	2211.22	2118.67	2162.5	2278.5	2298.57	2217	2102.89	2217.83	2152.4	2131.56	2217.44	2233.44	2206.33	2222.67	2481.11	2342.5	2382.25	2398.67	2119	2297.2	2320.25
	2096.8	2150.8	2144.8	2087.78	2118.4	2185.33	2099.89	2123	2061.33	2080.83	2143.38	2148.75	2096	2116	2118	2280.14	2194.25	2200.78	2068.17	2109.11	2164.17	2114.44	2242.25	2203.33	2210.38	2157	2208	2102.33	2211.78	2107	2173.33	2251	2272.71	2205.89	2100.56	2205	2131	2175.56	2203.89	2217.22	2189	2197.78	2462.22	2329.5	2374.25	2334.89	2117.25	2260.4	2341.25
	2104.6	2157.6	2143.6	2091.89	2112	2175.56	2113.11	2113.33	2072.33	2088.67	2160.38	2128.12	2089.5	2130.33	2123	2275.71	2185.75	2190	2065.17	2108.78	2171	2121.89	2236.25	2193	2198.75	2153.5	2189.5	2130.17	2209.56	2091.56	2193.83	2246.25	2272.14	2192.11	2085.11	2191	2134.2	2213.44	2205	2206.78	2167	2186.44	2438.44	2291.17	2341	2286.11	2117.25	2267.6	2327
	2108.4	2157.2	2166	2090.89	2121.8	2187.56	2109.22	2107	2077	2083	2175.88	2112.25	2109.67	2143	2148.67	2270.14	2179.75	2193.89	2073.67	2130.44	2204.5	2135.78	2229.25	2198.11	2199.88	2176.5	2189.17	2166.33	2214.56	2098.78	2238.83	2256.75	2289.43	2187	2094.78	2186.17	2153.6	2249.44	2244.56	2223.78	2136.67	2197.89	2414	2283.83	2314.25	2268.89	2143.5	2254.6	2332
	2125	2168.4	2172.6	2114.22	2128.8	2219.33	2136	2127.33	2079.67	2081.5	2209.75	2113.38	2133.67	2145.17	2175.33	2287.86	2193	2214.11	2117.33	2162.78	2252	2172	2269.25	2188.78	2218.62	2296.38	2211	2206	2228.89	2104	2304	2250.75	2285.29	2201.33	2119.11	2183	2170	2299.33	2273	2280.78	2144.67	2219.67	2393.33	2309	2326.5	2266.11	2187.5	2248.8	2336.75
	2159.2	2182.4	2154	2146.33	2129.2	2232.22	2142.89	2140.33	2103.83	2116.17	2193.12	2120.25	2153	2168.67	2202	2276.29	2226	2233.44	2147.5	2189.78	2305.83	2206.89	2291.75	2217.44	2243	2252.5	2242.83	2249.5	2225	2135.33	2345	2280	2311.71	2211.78	2130	2208.33	2190	2358.89	2319.67	2322.89	2172	2234.78	2409.89	2333.17	2313.75	2302.67	2210.25	2256.4	2375
	2172.2	2185	2181.4	2182.11	2155	2240.11	2178.78	2161.5	2128.5	2141.33	2173.12	2130	2153.33	2193	2227	2297	2279.75	2279.33	2193.5	2215.22	2347	2257.56	2307.75	2257.67	2280.5	2300	2254	2301.33	2263.67	2174.56	2386.83	2292.5	2314.29	2233.56	2149.67	2249.5	2213.8	2415.44	2354.67	2353.33	2175.67	2253.89	2416.11	2379.83	2354.25	2303.89	2227.25	2283.4	2425.25
	2196.8	2212	2193.8	2196.11	2167.6	2246.44	2202.89	2201.33	2163.17	2179.17	2184	2145.62	2185.67	2224.17	2242.67	2337.29	2329.12	2313	2243.83	2254.78	2383	2290.11	2331	2296.56	2313	2331.5	2303.67	2329.83	2310	2214.22	2440.67	2321	2347.29	2262.56	2184.67	2288.67	2250.4	2459.11	2391	2407.56	2221.67	2283.33	2453.11	2383.17	2384.25	2339.56	2257.25	2304.4	2439.75
	2187.6	2212.4	2226	2216.67	2203.8	2252	2233.89	2232	2188.17	2223.67	2205.5	2168.25	2203.83	2278.5	2268.67	2382	2369.88	2331.89	2294.5	2280.44	2402.33	2289.33	2381.25	2327.33	2358.5	2397	2332.17	2362.83	2371.78	2236.22	2500.5	2386.25	2373.57	2315.78	2216.44	2338.5	2290.4	2499.89	2450.44	2454.22	2270.33	2323.44	2456.89	2382.33	2404.25	2396.33	2289.75	2361.8	2445.75
	2214.8	2226.4	2228	2245.44	2215.2	2268	2240.89	2239.17	2210.67	2241.5	2245	2189.12	2228.17	2306.17	2300	2435.43	2410.75	2374.67	2327	2315.11	2454.67	2301.44	2410.25	2365.67	2419.88	2431.5	2381.17	2398.33	2427.78	2260.44	2516.5	2463.75	2458.14	2327.78	2237.22	2382.33	2318	2481.33	2474.67	2480.22	2323.33	2414.89	2460.56	2406.67	2447	2461.44	2316.25	2390.4	2487.25
	2211.6	2252.2	2244.4	2273.33	2249.6	2281.11	2255.22	2247.17	2251.17	2291	2260.62	2265	2250.83	2300.5	2352.33	2457.29	2466.5	2402.44	2346.17	2339.89	2504	2277.67	2438.5	2420.11	2470.75	2489.75	2415.5	2392.67	2441.67	2304.11	2509.17	2469.75	2502.5	2340.11	2271.11	2397.33	2340.2	2460	2546.44	2520.33	2374.67	2496.22	2456.11	2461.83	2443.25	2503.22	2350.5	2392.4	2492.5
	2233.6	2258	2262	2250.22	2248.8	2288.78	2255.44	2260.5	2276.5	2291.5	2299.75	2242.12	2245.17	2300.67	2337.67	2452.86	2482.38	2404.89	2340.5	2345	2533.17	2294.11	2463.75	2467.22	2513.12	2490.75	2431.67	2368.33	2448.11	2334.33	2514.17	2519.75	2518.14	2359	2294.56	2444.17	2381.6	2432.89	2559.67	2539.56	2403.67	2550.33	2480.44	2496.17	2453.25	2558.89	2392.25	2436.6	2505
	2223	2261.6	2279	2227.78	2248	2323.22	2251	2266.33	2291.17	2293.67	2307.62	2273.25	2255.83	2300.33	2331.33	2457.71	2499.38	2420.22	2341	2381.44	2487.83	2285	2496.75	2511.78	2514.5	2509.75	2457.33	2353	2468.33	2349.89	2479	2552.5	2562.14	2423.33	2306.44	2478.5	2432.4	2400.33	2542.44	2554.89	2467	2579.78	2509.33	2521.33	2488.25	2621.33	2440.5	2457.2	2500.5
	2241	2225	2290.4	2239.44	2251.6	2332.56	2244.11	2265.17	2296.5	2315.67	2318.75	2297.62	2272.5	2296.67	2359.67	2469.14	2508.12	2388.67	2349.33	2381.89	2476.33	2260	2527.5	2519.5	2527.75	2528	2460.5	2316.33	2489.33	2386.44	2481	2553.5	2615.14	2387.22	2328.56	2484.33	2451.2	2371.56	2582.78	2588.89	2491	2611.22	2523.56	2538.67	2474.25	2648.22	2444.75	2492.8	2522.75
	2249.4	2225.6	2276	2256.22	2244.6	2335.56	2253.78	2254	2312.17	2344.67	2313.12	2309.88	2262.83	2284.33	2376.33	2452.43	2503.5	2396.44	2315.17	2336.67	2473.67	2255.33	2537	2482.67	2502.62	2459	2446.33	2278	2483.56	2415.89	2444.33	2575	2588.29	2373.22	2368.33	2456.33	2447.2	2322.22	2601.78	2565.22	2500.33	2599.22	2525.89	2533.33	2451.25	2635.89	2441	2504.8	2531.25
	2225.6	2242.4	2265.6	2253	2208	2313.56	2242.44	2264.17	2305.5	2352.67	2294.38	2338.38	2236	2252.83	2364	2438.43	2490.5	2377.78	2301.33	2318	2433.33	2234.33	2521	2484.33	2476.88	2420.25	2425.5	2265	2455.67	2434.44	2395.33	2593.5	2599.57	2354	2384.67	2470.17	2449.2	2288.89	2553.11	2520.33	2509.33	2668.67	2526.78	2518.67	2462.75	2654.33	2454.75	2492.6	2507.75
	2228.4	2226.4	2228	2242.89	2213	2310.11	2205.78	2226.83	2288.17	2350.67	2294.12	2334.62	2212.33	2233.83	2366.67	2421.43	2484.88	2368.22	2275.33	2288	2420.83	2238	2514.25	2478.67	2481.5	2377.25	2430.83	2236	2438.56	2422.78	2353	2571	2610.14	2351.44	2368.89	2457.67	2444.4	2244.78	2509.11	2485.22	2494.67	2679.11	2525.67	2528.17	2436	2629.89	2471	2487	2484.75
	2229.4	2209.8	2202.8	2231.89	2217.2	2291.22	2174.33	2198.67	2273.5	2341.67	2298.75	2335.62	2197.83	2238.33	2338	2418.57	2454.88	2372.67	2232	2278.67	2413.33	2233.56	2499.25	2482.89	2473.12	2347.75	2426.83	2205.83	2393.11	2395.78	2324.17	2537.75	2591	2336.11	2363.33	2431	2411.6	2231.78	2487.22	2469	2490	2695.33	2534.22	2486	2424.5	2610.22	2449.25	2488.6	2458
	2192.2	2208.4	2183.8	2209.67	2190.8	2259.89	2168.67	2165.17	2240	2300.17	2290.62	2314	2181.33	2210	2323	2387	2434.38	2364.33	2209.17	2261.44	2365.5	2208.67	2481.5	2446.89	2460.88	2325.25	2415.67	2167.67	2317.56	2360.67	2308.33	2515.75	2558	2318	2345.44	2425.17	2381	2208.33	2477.67	2451.44	2520.33	2671.56	2516.78	2411.83	2429	2633	2416.5	2446.8	2454.75
	2171.8	2205.2	2174.6	2180.56	2175.8	2236.11	2156.89	2164.17	2232.83	2270	2281.12	2339.5	2172.67	2192	2309.33	2367.29	2407.62	2339	2180.33	2229.67	2322.33	2170.11	2422	2405.44	2439.5	2308.75	2399.5	2153.67	2274.11	2355.89	2268	2492.75	2516.71	2302.89	2312.78	2420.17	2378.4	2169.33	2442.33	2396.67	2473.67	2614.44	2500.11	2368.17	2411.5	2600.22	2389.5	2414	2412
	2156.6	2182.6	2156.4	2172.11	2161.6	2229.22	2130.22	2150.33	2195.5	2261.17	2251.5	2316.62	2151.5	2173.17	2282	2345.86	2358.75	2311.22	2138.5	2212	2303.67	2132.89	2393.25	2385.33	2426	2275.75	2360.17	2114.5	2244.44	2323.11	2242.83	2409	2529.86	2274.11	2303.22	2391	2369.4	2123.33	2402	2366.78	2412.33	2592.56	2498.44	2344.17	2402.75	2533.56	2360.25	2404.4	2368.75
	2155.8	2179	2120.8	2165.67	2143.2	2165	2105.89	2131.17	2178.33	2211.5	2220.38	2289.75	2119.5	2145	2257	2294.14	2314.88	2301.67	2125.83	2183.56	2278.83	2106.22	2367.5	2338.56	2420.38	2250.5	2370.67	2083.67	2215.11	2294.56	2227.17	2375.75	2492.71	2260.56	2273	2358.67	2352.6	2100.67	2351.89	2311.33	2399.67	2556.33	2485.44	2323.33	2383.25	2508.67	2351.75	2370.8	2378.5
	2142.4	2166	2123.4	2165.56	2125.6	2150.44	2080	2092.83	2140.33	2179.67	2194	2238.62	2097.5	2112.33	2232.67	2279.57	2289.88	2293.56	2118.67	2185.22	2252	2093.56	2338	2317.22	2389	2253	2372.17	2085.33	2184.22	2243.56	2199.17	2333	2455.86	2242.33	2236.44	2345	2325.8	2103.22	2314.89	2292.44	2358.67	2526.67	2459.78	2317.33	2386	2460	2360.5	2346.2	2323.25
	2137.8	2158.2	2111	2158.11	2111.8	2128.44	2062.78	2092.17	2118.83	2164	2190.62	2215.75	2099.67	2090.17	2240	2243.14	2268.25	2290.67	2100.83	2168.89	2230.33	2091.11	2306.75	2267.33	2360.75	2232.5	2337.67	2095.83	2159.89	2213.67	2173	2342.25	2419.57	2220.78	2212	2335	2289.4	2138.89	2292.11	2269.33	2327.33	2509	2442.11	2297.83	2384.75	2466.22	2352.25	2322.4	2313
	2130.4	2157.8	2107.8	2160.89	2110.8	2127.78	2066.44	2080.33	2097.33	2146.83	2183.38	2193.38	2078.33	2083.5	2260	2228.14	2234.38	2289.89	2097.33	2153.44	2207.5	2088	2310.25	2257.78	2332.5	2239.5	2324.83	2126.5	2138	2179.56	2194.5	2301.5	2391.14	2189.44	2179.67	2296.5	2258.8	2137.56	2252.89	2234	2304.33	2461	2427.22	2252.67	2386.75	2429	2327.75	2286.4	2291.25
	2124.6	2147.2	2109	2147.78	2091.6	2124.56	2069.11	2077.17	2098.17	2129.33	2178.38	2167.75	2086.83	2111.33	2175	2227	2202.88	2298.22	2091	2149.33	2205.17	2078.67	2249.75	2252.67	2344.62	2235.5	2317.5	2122.17	2134.56	2180.67	2224	2280.5	2426.57	2193.44	2155.11	2293	2242.8	2150.67	2247	2239.44	2292.67	2436	2423.56	2226.17	2381.5	2429.89	2297.75	2271	2285
	2123.4	2151	2111.8	2159.56	2102.2	2111.44	2079.33	2084	2095.5	2120.83	2160.12	2145.88	2088.17	2116.83	2187.67	2215.71	2208.62	2274.56	2088.17	2142	2215.5	2072	2255.5	2220.44	2361.5	2228.5	2312.17	2124.67	2138.11	2186.56	2239.83	2271	2332.43	2188.33	2139	2271.83	2228.8	2174.22	2242	2219.22	2233	2376.56	2404.67	2212.67	2377.25	2388.78	2299.25	2255.2	2279.75
	2134.4	2135	2099.6	2166.44	2099.6	2100	2081.33	2083.33	2099.5	2108.33	2160.12	2144	2104.83	2126.83	2202	2210.86	2198.12	2253.11	2098.5	2144.44	2230	2082.56	2247	2216.89	2359.88	2235	2319	2156.67	2140.67	2191.78	2251	2294	2337.43	2191.56	2132.67	2254	2212.6	2229.22	2246.78	2240.56	2220.67	2362.89	2384.44	2214.5	2370.5	2344.44	2294.5	2233.4	2283.75
	2146.2	2128.2	2100	2186.89	2101.2	2110.56	2090.67	2089	2097	2121.67	2167.75	2134.12	2116.17	2142.67	2183.67	2227.43	2202.88	2268	2134.67	2162.11	2246.5	2113.22	2244	2227.78	2374.88	2263.5	2327.67	2180.17	2150.67	2188.33	2296.5	2302.5	2338.71	2181.67	2132	2255.83	2210.8	2283.44	2281.89	2269.33	2206.67	2346	2374	2237.83	2330.5	2342.44	2304	2211	2299.75
	2167	2113	2096	2206.56	2116.6	2111.33	2111.33	2113	2097	2110	2180.62	2130.38	2139.5	2160.5	2196.33	2235.43	2199.38	2266.78	2141.83	2178.11	2260.67	2131.11	2247	2245.56	2373.12	2286.5	2339.33	2241.83	2173.11	2197.67	2349.67	2305	2363.57	2199.22	2133.22	2255.83	2231.4	2314.11	2300.33	2296.78	2229.67	2340.33	2371.89	2250.17	2330.25	2353.56	2312.5	2216.2	2314.5
	2173	2117.6	2113.6	2234.33	2136.4	2120.78	2117.89	2126.33	2116.67	2127.33	2183.75	2131.12	2138.5	2177	2207	2255.14	2228.5	2277.78	2150.17	2187.89	2274.5	2154.78	2275.75	2245.56	2404.88	2315	2372.83	2261.5	2207.78	2201.44	2371.5	2343.75	2353.43	2234.67	2139.89	2277.5	2243.8	2343.33	2327.11	2316.67	2247.33	2353.06	2399.67	2279.5	2333.25	2374.89	2328.75	2225	2327
	2212.4	2115.4	2120.4	2262.78	2131.6	2130.56	2130.56	2133	2156.5	2139	2196	2141.25	2149.33	2204.5	2222.33	2258.86	2242.62	2311.67	2165.33	2197.56	2318.17	2173.44	2281.75	2257.44	2433.88	2341.75	2378.33	2292.67	2226.33	2225.33	2390.83	2352	2364.29	2240.78	2164.89	2288.5	2251	2366.78	2380.11	2355.22	2270.33	2371.44	2375.89	2287.83	2311.25	2391.56	2341.25	2241.2	2378.75
	2243.4	2139	2140.6	2293.89	2147	2141.56	2143	2169.33	2175	2162.5	2213.62	2140.12	2164.5	2213.33	2243	2298.86	2282.12	2344.89	2194.5	2212.67	2346.17	2195.67	2313.25	2308.78	2466.5	2364	2413.33	2317.67	2259.33	2248.89	2423.17	2390.75	2388.29	2274.11	2189.33	2308.33	2271.6	2396.11	2414.67	2406.89	2310	2400.11	2354.78	2307.33	2325.25	2425.33	2370.75	2265.2	2359
	2235.2	2132.4	2151.2	2293.67	2153.4	2140.44	2166.11	2182.83	2180.5	2182.5	2224.75	2164.75	2172.33	2217	2244	2337.57	2312.38	2352.22	2217	2244.78	2371.33	2213.44	2342.5	2329.22	2487.75	2384.5	2440	2322	2303.44	2271.33	2455.67	2415.5	2401.43	2312.56	2214.56	2345.17	2305.8	2401.89	2463.33	2428.33	2353	2429.33	2356.44	2326.5	2363.25	2457.11	2372.25	2281	2367.5
	2238	2138.4	2211.4	2293.67	2191	2171.33	2180.56	2210.5	2206.67	2198.83	2225.62	2182.38	2211.17	2273.17	2291.33	2353.14	2347.75	2381.89	2235.33	2254.44	2362.5	2232	2361	2367.56	2478.25	2427	2434.33	2318.17	2332.44	2293.67	2459.67	2470.5	2417.71	2312.89	2224.33	2358	2322.6	2403	2497.56	2474.78	2369.33	2457.33	2360.33	2355.67	2381	2504.22	2432.75	2315.6	2391.75
	2245.4	2146.2	2175.6	2306.22	2181.2	2182.44	2176.44	2221.67	2207.33	2199	2224.12	2178.88	2204.33	2250.17	2294.67	2371.14	2355.38	2375.44	2233.17	2252.22	2412.5	2225.89	2390.75	2379.22	2512.62	2398	2428.83	2283	2355	2292.89	2459	2470.25	2423.43	2343.67	2252.33	2360.33	2340.8	2402.56	2511.78	2497	2403	2473.78	2371.89	2381.17	2428.5	2544.56	2411	2341.2	2413
	2263.6	2133.2	2167.8	2304.11	2189.6	2177.22	2174.89	2215.17	2228.33	2225.67	2217.5	2191.25	2195.83	2251.83	2328.33	2393.29	2363.75	2391.78	2230	2249.56	2406	2210.22	2422.75	2389.56	2550.38	2380.5	2440.67	2280.67	2382.67	2316.22	2434.33	2490.75	2454.71	2352	2289.33	2416.33	2363.6	2384.78	2524.67	2523.67	2454.67	2534.44	2372.11	2395	2430.5	2583.89	2433.75	2378	2392.5
	2246	2120.2	2163.4	2302.56	2204	2186.11	2163.89	2216.83	2245	2235.33	2215.38	2223.38	2186.33	2241.67	2336.83	2407	2372.12	2417.22	2231.5	2229.78	2429.33	2205.89	2411	2397.67	2546.62	2380.5	2452.5	2273.17	2403.56	2337.11	2415.17	2528	2492.71	2357.22	2322.67	2403.5	2366.4	2343.67	2538.44	2523.67	2470	2564.44	2372.89	2405.5	2433.5	2600.22	2450.5	2375.2	2384.5
	2261.4	2120.6	2158.6	2309.39	2182	2189.78	2146.78	2206.83	2235.67	2251	2231.75	2250.88	2178.5	2228.33	2330	2399.57	2381.88	2416.56	2221.67	2232.56	2439.5	2178.89	2433.25	2400.67	2554.38	2365.5	2455	2234	2403.33	2314.78	2362.17	2535.5	2470.71	2357.11	2323.11	2415.67	2367.8	2324.11	2516.22	2534	2479	2587.89	2373.44	2398	2437.5	2623.22	2462.25	2369	2395.25
	2254	2101.2	2151	2316.67	2165.6	2204.22	2130.56	2196	2225.5	2256	2241.38	2267.75	2180.33	2218.67	2314	2371	2340.88	2417.67	2188.33	2211.33	2433.67	2159	2434.75	2404.78	2535.25	2331	2440.5	2227.33	2387.89	2304	2332.67	2560	2461.71	2354	2317.33	2418.17	2352	2291.22	2493.89	2523.44	2498	2593.44	2370.78	2385.5	2415	2599.67	2444.75	2362.4	2361
	2242.8	2110.8	2151.8	2298.56	2159.8	2198.67	2111.33	2142.67	2237.67	2243.83	2226.62	2279.5	2153	2194.5	2317.67	2366.29	2333	2418.78	2165.33	2200.33	2409	2136.11	2437.5	2364.89	2515.88	2335.75	2427.33	2182	2376.33	2297.56	2297.33	2521	2457.71	2346.67	2308.33	2394.33	2350.2	2247.89	2442.67	2484.56	2491.67	2598.89	2368.44	2356.5	2395	2597.44	2427.75	2360.6	2380
	2240.4	2101.6	2133	2304.11	2152.8	2177.44	2092.78	2143	2210.5	2242.67	2233.88	2272.62	2142.67	2169.5	2321	2329.86	2302.88	2392.11	2151.5	2191.67	2371.67	2122.56	2416.5	2351.78	2491.25	2313.75	2399.5	2157.67	2364.22	2290	2271.83	2531	2448.29	2331.89	2307.78	2386	2325.2	2200	2418.78	2459.89	2480.67	2576.33	2369.89	2360.33	2380.5	2583.56	2415.25	2359.4	2342.5
	2223.2	2104	2125.6	2279.89	2152.6	2166.56	2084.11	2113.5	2194.67	2225.67	2209	2272.25	2108.5	2147	2275.33	2308	2287.25	2356.78	2140	2160.56	2355	2117.67	2424.75	2319.44	2468	2284.25	2379.67	2148.67	2311.44	2259.67	2239.83	2469.25	2411.71	2332.44	2292	2367.5	2289.6	2176	2372.78	2441.56	2431	2552	2374.33	2320.5	2397.5	2552.22	2404.25	2355.4	2339
	2217.8	2266.8	2106.8	2278.44	2125.8	2166.89	2077.56	2104.17	2180.17	2218.17	2185.12	2251.75	2104.83	2121.67	2264.67	2251.14	2299.5	2362.89	2125.17	2145.44	2311.83	2106.89	2374.25	2294.89	2437.38	2243.75	2385.83	2138.67	2286.22	2221	2205.5	2470.5	2386.43	2302.67	2272.33	2432	2275.8	2161.67	2330.89	2389.67	2420.33	2539.22	2373.89	2302.5	2373.75	2533.11	2364	2348	2333.25
	2224.8	2104.8	2117	2281.11	2120.6	2156.44	2064.67	2078.83	2155.5	2200.33	2168.62	2251.62	2092.83	2103.17	2260.67	2228.29	2242	2371.11	2098.5	2133.89	2298	2096.67	2373.25	2246.67	2435.38	2236.75	2344	2116.17	2227.22	2214.56	2183.67	2445.25	2348.57	2300.67	2253	2292.67	2275.8	2139.33	2310.22	2361	2409	2503.28	2389.22	2258.83	2346.25	2516.33	2340	2316.4	2333
	2202.4	2092.8	2126.1	2268.67	2113.4	2147.22	2057.78	2079.67	2122.33	2183.67	2148.12	2225.5	2111	2079.5	2232.33	2199.86	2276.25	2353.44	2092.67	2112.78	2284.5	2094.33	2363	2211.89	2426.88	2205.25	2336.83	2120.83	2184.33	2191	2164	2431.5	2331.14	2274.22	2224.22	2232.5	2252	2142.89	2310.44	2331.56	2360.33	2453	2377.11	2220	2320	2469.78	2323.75	2294.2	2291
	2179.8	2103	2112.6	2248.11	2106.2	2146.44	2055.11	2062.67	2122.5	2156.17	2157.25	2217.38	2079	2079.33	2238.33	2180.43	2199.25	2373.56	2079	2117.11	2259.83	2097.22	2350.25	2192.78	2408.25	2215.5	2325.17	2128.17	2168.56	2168.89	2156	2370.5	2296.29	2254.44	2185.33	2210	2255.8	2137.44	2307.56	2288.44	2332.67	2429.22	2372.11	2197.33	2291.25	2411.22	2290	2266.8	2265.75
	2154.8	2097.4	2104.4	2227.67	2093	2131.56	2057.78	2069.5	2107.33	2148.83	2174.62	2194.38	2080.17	2080.83	2214.33	2159.71	2190.25	2343.44	2060	2099.33	2275	2089.22	2321.5	2180.89	2410.25	2180.75	2307.5	2123.83	2156.78	2147.67	2133.33	2339.5	2270.86	2248.22	2165.44	2161.67	2229.4	2147.33	2286.56	2259	2318.67	2395.78	2369.11	2180.17	2268.75	2369.56	2283	2245.6	2245
	2147.6	2087.8	2101.8	2221.33	2097.8	2120.33	2052.67	2066.67	2097.83	2130.67	2168.88	2173.88	2078.17	2085	2206.67	2155.86	2177.25	2318.33	2050.33	2085	2246.33	2101.67	2319	2159.89	2375.38	2169.75	2275.83	2132.33	2142.78	2137.33	2151.33	2331.25	2246	2211	2163	2147	2210.8	2151.11	2287.56	2243.22	2285	2374.11	2361.67	2169	2242.25	2326.67	2268.25	2235.6	2280
	2148	2081.4	2096.8	2221.56	2086.4	2107.44	2061.89	2066.5	2086.17	2121.33	2148.75	2203.62	2087.67	2098.83	2191	2146.29	2158.62	2316.33	2045.83	2078.33	2232.17	2103.67	2278	2157.56	2354.62	2165.25	2251.83	2142.67	2128	2123	2160.83	2318	2234.43	2209.67	2144.56	2150	2212.4	2168.44	2269.78	2244.78	2246	2343	2339.67	2144.83	2218.25	2287.11	2246	2214	2276.25
	2148.6	2078.8	2086	2212.78	2084	2102.44	2069.22	2076.17	2069.5	2106.5	2147.5	2143.12	2088.17	2098.33	2193	2152.57	2154.5	2309.78	2061	2086.67	2240.67	2115.22	2279.5	2168.44	2361	2175.25	2263.17	2172.5	2127.11	2115.56	2180.17	2296	2234.14	2197.22	2123.78	2150	2200.6	2179.44	2281.22	2250.33	2253.33	2295	2363.22	2143.5	2247.25	2286.89	2228	2206.8	2283.5
	2140.6	2071	2082.6	2206.11	2076.8	2087.78	2076.78	2075	2081	2106	2150.38	2136.12	2093.83	2107.83	2177.33	2152.43	2163.25	2285.22	2073.67	2100.67	2226	2120.56	2265.75	2165.56	2363.38	2189.75	2257.5	2177.5	2121.56	2117.22	2218	2307.25	2231.86	2192	2113.56	2148.5	2201.4	2194.78	2289.44	2285.11	2229.67	2272.56	2354.11	2125.67	2237.25	2281.44	2223.25	2202.4	2276.75
	2140.4	2078.2	2077.4	2197.67	2070	2094.22	2077.44	2079.5	2086.67	2095.67	2140.62	2121.38	2116	2119.17	2196.33	2159.29	2167.25	2283.89	2091.5	2112.44	2235.83	2139.22	2259.5	2178.67	2367.38	2219.5	2269.5	2192.5	2129.22	2122.44	2249.83	2339	2231.71	2206.22	2110.22	2160.17	2223.8	2218.89	2320.33	2302.56	2221	2283.11	2363.22	2157.67	2246.25	2271.22	2228.75	2215.6	2295.5
	2141.6	2092.2	2083	2190.56	2076.8	2085	2092	2086	2083	2110.33	2140.38	2123	2114.33	2131.5	2177.67	2174.57	2165.5	2273.67	2111.5	2111.22	2229.67	2164.56	2265.25	2199.44	2375.25	2236.5	2325.33	2236.33	2131	2131.44	2285.17	2345.25	2257.71	2210.56	2118.78	2169.83	2218.8	2269	2359.11	2315.44	2201	2283.44	2356.89	2163.17	2240.75	2262.33	2232	2194	2296
	2131.6	2097.5	2098	2178.89	2071.6	2086.67	2097.44	2099	2098.33	2116.5	2154.62	2133.25	2111.5	2140.83	2181.33	2181.29	2182.75	2259.78	2109.33	2125.56	2231.83	2181	2268.25	2220.44	2357.88	2244.75	2285.67	2248.5	2188.56	2133.33	2322.33	2362.25	2272	2231.44	2123.78	2196.33	2223.8	2321.44	2397.78	2334.44	2240.67	2304	2358.44	2188.33	2243	2299.67	2281	2206.6	2286
	2129.6	2093.6	2096.4	2179	2069.2	2083.44	2116.89	2128.67	2108.17	2122.83	2144.12	2129.75	2132.83	2166.67	2174.33	2202	2198	2246.67	2131.5	2165.44	2239.17	2193.33	2258.75	2231.67	2366.62	2281	2300	2275.67	2187.22	2152.78	2358	2373.75	2314.29	2247.33	2121.33	2346.67	2251.6	2349.33	2412.56	2364.78	2274.67	2331.67	2335.89	2207.17	2266.25	2315.33	2289.5	2206.6	2302.25
	2141.8	2110.4	2104.6	2196.56	2078.8	2093.33	2121.56	2129.17	2127.67	2143.67	2150.5	2129.12	2147.17	2178.17	2188.33	2220.71	2207.12	2258.67	2160.83	2178.89	2271.83	2190.33	2281.25	2264.44	2364.88	2319.5	2311.33	2287.83	2206.67	2172.33	2380.67	2408.5	2336.14	2252.56	2145.44	2258.5	2255.2	2363.11	2414.78	2381.11	2291	2334.33	2334.67	2228.33	2266.75	2337.56	2296.25	2227	2307
	2154.6	2114.6	2096.6	2208	2099.2	2089	2124.56	2147.33	2147	2142.83	2147.38	2154.62	2150.33	2175.5	2223.67	2238	2223.88	2239.22	2155.17	2182.44	2283.17	2211.11	2297.75	2282	2367.38	2312	2316.17	2285	2227.78	2179.33	2390.33	2452.75	2364.57	2266.44	2172.78	2300.33	2270	2355.67	2429.11	2391	2310.67	2366.44	2322.67	2259.5	2260	2390.56	2301	2231.4	2299.75
	2161.4	2098.4	2094.4	2205.89	2097.4	2102.11	2129.89	2158.67	2157.33	2151.5	2147.25	2154.12	2146.67	2174.5	2236	2259.29	2238.75	2250	2172.5	2189.44	2293.83	2203	2288.25	2306.22	2363.5	2342.25	2319	2293	2249.11	2190	2418.17	2431.5	2369	2271.22	2188.22	2329	2296.6	2370.89	2434.67	2405.33	2349.67	2374.89	2310.78	2252.83	2314.75	2380.56	2308.25	2239.2	2288.75
	2165.4	2092.8	2103.4	2224.89	2101.2	2105.67	2138.33	2161.33	2171	2156.17	2156.62	2165.25	2154.17	2185.17	2235	2274	2234.12	2246.56	2165.67	2185.44	2288.67	2186.33	2263	2322.67	2358.25	2345.5	2314.67	2278.17	2258.67	2205.67	2423	2425	2360.14	2289.89	2187.33	2342.83	2287.6	2374.44	2455.33	2424.11	2342	2400.22	2301.11	2290.33	2316.5	2380.11	2308	2265.6	2276.5
	2140.8	2096.8	2099	2204.11	2115.2	2097.56	2125.89	2156.5	2172.17	2156.67	2163.5	2165.25	2157.17	2188.17	2234	2296.29	2235.25	2252.11	2173.5	2194.11	2289.67	2183.78	2283.25	2331.33	2353	2343.75	2318.83	2281.33	2264.33	2217.44	2423.33	2441.75	2361.14	2278.22	2198.11	2366.5	2286.4	2351.22	2454.67	2445.44	2356.67	2413.11	2305.78	2288	2334.75	2401.89	2327	2288	2271.5
	2159.6	2090.8	2092.2	2183.44	2121.6	2110.11	2115.22	2153	2189.17	2165.83	2159.5	2164.5	2147	2180	2264.67	2325.43	2248.75	2249	2175.17	2197.33	2280.5	2192.11	2291.75	2335.44	2357.5	2341.5	2321	2247.83	2258.44	2223.33	2394.17	2448.5	2372.43	2287.56	2194.78	2377	2315.4	2328.56	2447.78	2438.56	2376	2424.33	2278.22	2294.17	2358	2425.33	2349	2304.8	2272.25
	2147.8	2088.4	2108.6	2177.11	2097.2	2111.11	2115.33	2151	2173	2164.17	2151.5	2178.25	2147	2160.83	2258.67	2338.14	2266.12	2256.78	2150	2180.67	2286	2183.78	2317.5	2329.44	2322.12	2311.75	2298.17	2244.83	2266.11	2217.67	2360.33	2444.25	2378.57	2292	2225.78	2380.5	2303.6	2290.33	2407.56	2427.44	2389.33	2419.11	2267.67	2298.5	2357	2456.22	2363	2310.8	2256.75
[truncated: 160 more columns]

## Sheet: Raw Time
Time	ZT	ExT
14.05	12.05	18.05
15.05	13.05	19.05
16.05	14.05	20.05
17.05	15.05	21.05
18.05	16.05	22.05
19.05	17.05	23.05
20.05	18.05	0.05
21.05	19.05	1.05
22.05	20.05	2.05
23.05	21.05	3.05
24.05	22.05	4.05
25.05	23.05	5.05
26.05	0.05	6.05
27.05	1.05	7.05
28.05	2.05	8.05
29.05	3.05	9.05
30.05	4.05	10.05
31.05	5.05	11.05
32.05	6.05	12.05
33.05	7.05	13.05
34.05	8.05	14.05
35.05	9.05	15.05
36.05	10.05	16.05
37.05	11.05	17.05
38.05	12.05	18.05
39.05	13.05	19.05
40.05	14.05	20.05
41.05	15.05	21.05
42.05	16.05	22.05
43.05	17.05	23.05
44.05	18.05	0.05
45.05	19.05	1.05
46.05	20.05	2.05
47.05	21.05	3.05
48.05	22.05	4.05
49.05	23.05	5.05
50.05	0.05	6.05
51.05	1.05	7.05
52.05	2.05	8.05
53.05	3.05	9.05
54.05	4.05	10.05
55.05	5.05	11.05
56.05	6.05	12.05
57.05	7.05	13.05
58.05	8.05	14.05
59.05	9.05	15.05
60.05	10.05	16.05
61.05	11.05	17.05
62.05	12.05	18.05
63.05	13.05	19.05
64.05	14.05	20.05
65.05	15.05	21.05
66.05	16.05	22.05
67.05	17.05	23.05
68.05	18.05	0.05
69.05	19.05	1.05
70.05	20.05	2.05
71.05	21.05	3.05
72.05	22.05	4.05
73.05	23.05	5.05
74.05	0.05	6.05
75.05	1.05	7.05
76.05	2.05	8.05
77.05	3.05	9.05
78.05	4.05	10.05
79.05	5.05	11.05
80.05	6.05	12.05
81.05	7.05	13.05
82.05	8.05	14.05
83.05	9.05	15.05
84.05	10.05	16.05
85.05	11.05	17.05
86.05	12.05	18.05
87.05	13.05	19.05
88.05	14.05	20.05
89.05	15.05	21.05
90.05	16.05	22.05
91.05	17.05	23.05
92.05	18.05	0.05
93.05	19.05	1.05
94.05	20.05	2.05
95.05	21.05	3.05
96.05	22.05	4.05
97.05	23.05	5.05
98.05	0.05	6.05
99.05	1.05	7.05
100.05	2.05	8.05
101.05	3.05	9.05
102.05	4.05	10.05
103.05	5.05	11.05
104.05	6.05	12.05
105.05	7.05	13.05
106.05	8.05	14.05
107.05	9.05	15.05
108.05	10.05	16.05
109.05	11.05	17.05
110.05	12.05	18.05
111.05	13.05	19.05
112.05	14.05	20.05
113.05	15.05	21.05
114.05	16.05	22.05
115.05	17.05	23.05
116.05	18.05	0.05
117.05	19.05	1.05
118.05	20.05	2.05
119.05	21.05	3.05
120.05	22.05	4.05
121.05	23.05	5.05
122.05	0.05	6.05
123.05	1.05	7.05
124.05	2.05	8.05
125.05	3.05	9.05
126.05	4.05	10.05
127.05	5.05	11.05
128.05	6.05	12.05
129.05	7.05	13.05
130.05	8.05	14.05
131.05	9.05	15.05
132.05	10.05	16.05
133.05	11.05	17.05
134.05	12.05	18.05
135.05	13.05	19.05
136.05	14.05	20.05

## Sheet: Smoothed Data
Cell:	1	2	3	4	5	6	7	8	9	10	11	12	13	14	15	16	17	18	19	20	21	22	23	24	25	26	27	28	29	30	31	32	33	34	36	37	38	39	40	41	42	43	45	46	47	48	49	50	51
	3086.31	3559.73	3137.44	3052.27	2877.51	3055.22	2800.43	3314.08	2674.09	2655.22	2775.2	2742.28	3138.91	2951.3	3016.81	2888.89	3525.73	2772.34	3035.55	3285.65	3066.09	2762.6	3152.38	3150.15	3012.16	2883.22	2688.09	2544.09	3010.41	2772.37	3309.41	3195.01	2958.86	2615.88	2621.39	3269.36	3069.91	2885.88	3264.51	4073.65	3932.07	3171.78	2848	3158.73	3114.48	3389.1	2660.23	2762.66	3356.45
	3083.87	3556.49	3134.7	3050.72	2875.59	3053.51	2800.02	3310.51	2672.74	2654.21	2773.15	2740.93	3136.06	2949.49	3014.37	2888.54	3522.08	2771.45	3034.13	3282.7	3065.02	2760.48	3151.07	3147.43	3010.09	2881.22	2687.13	2543.26	3009.1	2770.85	3307.6	3193.45	2957.82	2614.38	2621.29	3268.59	3068.29	2882.14	3261.64	4068.06	3927.04	3166.91	2847.97	3156.52	3113.07	3386.17	2658.33	2762.27	3355.73
	3081.43	3553.26	3131.96	3049.17	2873.68	3051.8	2799.6	3306.95	2671.38	2653.19	2771.09	2739.57	3133.22	2947.67	3011.93	2888.18	3518.43	2770.56	3032.71	3279.74	3063.95	2758.37	3149.76	3144.71	3008.03	2879.23	2686.17	2542.43	3007.8	2769.34	3305.79	3191.88	2956.78	2612.89	2621.19	3267.82	3066.67	2878.4	3258.77	4062.48	3922.02	3162.04	2847.93	3154.3	3111.65	3383.23	2656.43	2761.88	3355.01
	3079	3550.04	3129.22	3047.63	2871.76	3050.09	2799.19	3303.39	2670.03	2652.17	2769.04	2738.22	3130.38	2945.87	3009.49	2887.83	3514.79	2769.67	3031.29	3276.8	3062.88	2756.26	3148.44	3142	3005.97	2877.23	2685.21	2541.6	3006.5	2767.82	3303.98	3190.31	2955.74	2611.39	2621.1	3267.04	3065.05	2874.67	3255.91	4056.91	3917.01	3157.19	2847.9	3152.09	3110.24	3380.3	2654.54	2761.49	3354.29
	3076.56	3546.81	3126.49	3046.08	2869.85	3048.38	2798.77	3299.83	2668.68	2651.16	2766.99	2736.87	3127.54	2944.06	3007.05	2887.47	3511.15	2768.79	3029.87	3273.85	3061.81	2754.15	3147.13	3139.29	3003.91	2875.24	2684.25	2540.77	3005.2	2766.31	3302.17	3188.74	2954.7	2609.9	2621	3266.27	3063.43	2870.95	3253.04	4051.35	3912	3152.34	2847.86	3149.88	3108.83	3377.37	2652.64	2761.1	3353.57
	3074.13	3543.59	3123.75	3044.54	2867.94	3046.67	2798.36	3296.27	2667.33	2650.14	2764.95	2735.51	3124.71	2942.25	3004.62	2887.11	3507.52	2767.9	3028.45	3270.9	3060.74	2752.05	3145.82	3136.59	3001.85	2873.24	2683.29	2539.94	3003.9	2764.8	3300.36	3187.17	2953.67	2608.41	2620.9	3265.5	3061.81	2867.23	3250.18	4045.79	3906.99	3147.5	2847.82	3147.67	3107.41	3374.45	2650.75	2760.71	3352.85
	3071.7	3540.37	3121.02	3042.99	2866.04	3044.96	2797.95	3292.72	2665.97	2649.13	2762.9	2734.16	3121.88	2940.45	3002.19	2886.76	3503.88	2767.02	3027.02	3267.96	3059.67	2749.94	3144.51	3133.88	2999.79	2871.25	2682.33	2539.12	3002.61	2763.28	3298.56	3185.61	2952.63	2606.92	2620.8	3264.72	3060.2	2863.52	3247.33	4040.25	3901.99	3142.67	2847.79	3145.46	3106	3371.52	2648.86	2760.32	3352.13
	3069.28	3537.15	3118.3	3041.45	2864.13	3043.25	2797.53	3289.18	2664.62	2648.12	2760.86	2732.81	3119.05	2938.64	2999.76	2886.4	3500.26	2766.13	3025.6	3265.02	3058.61	2747.84	3143.2	3131.18	2997.74	2869.26	2681.37	2538.29	3001.31	2761.77	3296.75	3184.04	2951.59	2605.42	2620.7	3263.95	3058.58	2859.81	3244.47	4034.71	3897	3137.85	2847.75	3143.26	3104.59	3368.6	2646.97	2759.92	3351.41
	3066.85	3533.94	3115.57	3039.91	2862.23	3041.54	2797.12	3285.63	2663.28	2647.1	2758.82	2731.46	3116.23	2936.84	2997.33	2886.05	3496.63	2765.24	3024.18	3262.08	3057.54	2745.74	3141.89	3128.49	2995.68	2867.28	2680.42	2537.46	3000.01	2760.26	3294.95	3182.48	2950.56	2603.93	2620.6	3263.18	3056.96	2856.11	3241.62	4029.17	3892.01	3133.04	2847.72	3141.06	3103.18	3365.68	2645.08	2759.53	3350.69
	3064.43	3530.73	3112.85	3038.36	2860.32	3039.84	2796.7	3282.09	2661.93	2646.09	2756.78	2730.11	3113.4	2935.04	2994.9	2885.69	3493.01	2764.36	3022.76	3259.15	3056.47	2743.64	3140.58	3125.79	2993.63	2865.29	2679.46	2536.63	2998.71	2758.75	3293.14	3180.91	2949.52	2602.45	2620.5	3262.41	3055.35	2852.41	3238.77	4023.65	3887.03	3128.23	2847.68	3138.86	3101.77	3362.76	2643.2	2759.14	3349.96
	3062.01	3527.52	3110.13	3036.82	2858.42	3038.14	2796.29	3278.56	2660.58	2645.08	2754.74	2728.77	3110.59	2933.24	2992.48	2885.33	3489.4	2763.47	3021.34	3256.22	3055.4	2741.54	3139.27	3123.1	2991.57	2863.31	2678.5	2535.81	2997.42	2757.24	3291.34	3179.35	2948.49	2600.96	2620.39	3261.63	3053.73	2848.72	3235.93	4018.13	3882.05	3123.44	2847.64	3136.66	3100.36	3359.85	2641.31	2758.75	3349.24
	3059.59	3524.31	3107.41	3035.28	2856.53	3036.43	2795.87	3275.03	2659.23	2644.07	2752.7	2727.42	3107.77	2931.45	2990.06	2884.98	3485.78	2762.59	3019.92	3253.29	3054.33	2739.45	3137.96	3120.41	2989.52	2861.32	2677.54	2534.98	2996.12	2755.73	3289.54	3177.78	2947.45	2599.47	2620.29	3260.86	3052.12	2845.04	3233.08	4012.63	3877.08	3118.65	2847.6	3134.46	3098.94	3356.93	2639.43	2758.36	3348.51
	3057.18	3521.11	3104.7	3033.74	2854.63	3034.73	2795.46	3271.5	2657.89	2643.06	2750.67	2726.07	3104.96	2929.65	2987.64	2884.62	3482.17	2761.71	3018.5	3250.36	3053.26	2737.36	3136.65	3117.73	2987.47	2859.34	2676.58	2534.15	2994.83	2754.22	3287.74	3176.22	2946.42	2597.98	2620.19	3260.08	3050.5	2841.36	3230.24	4007.13	3872.11	3113.87	2847.57	3132.27	3097.53	3354.02	2637.55	2757.96	3347.77
	3054.77	3517.9	3101.99	3032.2	2852.74	3033.03	2795.04	3267.98	2656.54	2642.05	2748.64	2724.73	3102.15	2927.86	2985.23	2884.26	3478.57	2760.82	3017.08	3247.43	3052.19	2735.27	3135.34	3115.05	2985.42	2857.36	2675.62	2533.32	2993.53	2752.72	3285.93	3174.65	2945.38	2596.5	2620.09	3259.31	3048.89	2837.69	3227.41	4001.64	3867.15	3109.1	2847.53	3130.08	3096.12	3351.11	2635.67	2757.57	3347.04
	3052.36	3514.7	3099.28	3030.66	2850.85	3031.33	2794.62	3264.46	2655.2	2641.04	2746.61	2723.39	3099.35	2926.07	2982.81	2883.9	3474.97	2759.94	3015.66	3244.51	3051.12	2733.18	3134.03	3112.37	2983.37	2855.39	2674.66	2532.5	2992.24	2751.21	3284.14	3173.09	2944.35	2595.02	2619.98	3258.53	3047.28	2834.03	3224.57	3996.16	3862.2	3104.35	2847.49	3127.9	3094.71	3348.2	2633.79	2757.18	3346.3
	3049.95	3511.51	3096.58	3029.13	2848.96	3029.63	2794.21	3260.94	2653.86	2640.04	2744.58	2722.05	3096.55	2924.28	2980.4	2883.54	3471.37	2759.06	3014.24	3241.59	3050.06	2731.09	3132.71	3109.7	2981.32	2853.41	2673.71	2531.67	2990.95	2749.7	3282.34	3171.52	2943.32	2593.53	2619.88	3257.76	3045.66	2830.37	3221.74	3990.68	3857.24	3099.6	2847.45	3125.71	3093.31	3345.3	2631.91	2756.78	3345.57
	3047.55	3508.31	3093.87	3027.59	2847.07	3027.94	2793.79	3257.43	2652.52	2639.03	2742.56	2720.71	3093.76	2922.5	2977.99	2883.19	3467.78	2758.17	3012.82	3238.67	3048.99	2729.01	3131.4	3107.03	2979.27	2851.44	2672.75	2530.85	2989.65	2748.2	3280.54	3169.96	2942.29	2592.05	2619.77	3256.98	3044.05	2826.72	3218.91	3985.22	3852.3	3094.86	2847.41	3123.53	3091.9	3342.39	2630.04	2756.39	3344.82
	3045.15	3505.12	3091.18	3026.05	2845.19	3026.24	2793.37	3253.92	2651.18	2638.02	2740.54	2719.37	3090.96	2920.72	2975.59	2882.83	3464.19	2757.29	3011.39	3235.75	3047.92	2726.93	3130.09	3104.36	2977.22	2849.47	2671.79	2530.02	2988.36	2746.69	3278.74	3168.4	2941.25	2590.57	2619.66	3256.21	3042.44	2823.07	3216.09	3979.76	3847.35	3090.13	2847.37	3121.36	3090.49	3339.49	2628.16	2756	3344.08
	3042.76	3501.93	3088.48	3024.51	2843.31	3024.55	2792.95	3250.42	2649.84	2637.02	2738.52	2718.03	3088.18	2918.94	2973.18	2882.47	3460.6	2756.41	3009.97	3232.83	3046.84	2724.85	3128.78	3101.7	2975.18	2847.5	2670.83	2529.19	2987.07	2745.19	3276.95	3166.83	2940.22	2589.09	2619.56	3255.43	3040.82	2819.44	3213.27	3974.31	3842.42	3085.41	2847.33	3119.18	3089.08	3336.59	2626.29	2755.6	3343.33
	3040.36	3498.74	3085.79	3022.98	2841.43	3022.86	2792.53	3246.92	2648.5	2636.02	2736.5	2716.7	3085.39	2917.16	2970.78	2882.11	3457.02	2755.53	3008.55	3229.92	3045.77	2722.78	3127.47	3099.04	2973.13	2845.53	2669.87	2528.37	2985.78	2743.69	3275.15	3165.27	2939.19	2587.62	2619.45	3254.65	3039.21	2815.81	3210.45	3968.87	3837.48	3080.7	2847.29	3117.01	3087.67	3333.69	2624.42	2755.2	3342.57
	3037.97	3495.56	3083.1	3021.44	2839.55	3021.16	2792.11	3243.42	2647.17	2635.01	2734.49	2715.36	3082.62	2915.38	2968.39	2881.75	3453.44	2754.64	3007.12	3227.01	3044.7	2720.71	3126.16	3096.39	2971.08	2843.56	2668.91	2527.54	2984.49	2742.18	3273.36	3163.7	2938.16	2586.14	2619.34	3253.87	3037.6	2812.19	3207.63	3963.44	3832.55	3076.01	2847.25	3114.85	3086.26	3330.79	2622.55	2754.81	3341.81
	3035.59	3492.37	3080.41	3019.91	2837.68	3019.47	2791.69	3239.93	2645.83	2634.01	2732.47	2714.03	3079.84	2913.61	2965.99	2881.39	3449.87	2753.76	3005.7	3224.1	3043.63	2718.64	3124.84	3093.74	2969.04	2841.6	2667.95	2526.72	2983.2	2740.68	3271.56	3162.14	2937.13	2584.66	2619.23	3253.09	3035.98	2808.57	3204.82	3958.02	3827.63	3071.32	2847.2	3112.68	3084.85	3327.89	2620.69	2754.41	3341.05
	3033.2	3489.19	3077.73	3018.37	2835.81	3017.79	2791.26	3236.45	2644.5	2633.01	2730.46	2712.7	3077.07	2911.84	2963.6	2881.03	3446.3	2752.88	3004.27	3221.19	3042.56	2716.57	3123.53	3091.09	2966.99	2839.64	2667	2525.89	2981.91	2739.18	3269.77	3160.57	2936.11	2583.19	2619.11	3252.31	3034.37	2804.96	3202.01	3952.61	3822.7	3066.64	2847.16	3110.52	3083.44	3325	2618.82	2754.02	3340.29
	3030.82	3486.01	3075.05	3016.84	2833.94	3016.1	2790.84	3232.96	2643.17	2632.02	2728.46	2711.37	3074.31	2910.08	2961.21	2880.66	3442.73	2752	3002.85	3218.29	3041.48	2714.51	3122.22	3088.45	2964.95	2837.68	2666.04	2525.07	2980.62	2737.68	3267.98	3159.01	2935.08	2581.72	2619	3251.53	3032.76	2801.36	3199.21	3947.2	3817.78	3061.98	2847.12	3108.37	3082.03	3322.1	2616.96	2753.62	3339.51
	3028.45	3482.83	3072.37	3015.31	2832.08	3014.41	2790.42	3229.48	2641.83	2631.02	2726.45	2710.04	3071.55	2908.31	2958.82	2880.3	3439.17	2751.12	3001.42	3215.38	3040.41	2712.45	3120.9	3085.82	2962.9	2835.72	2665.08	2524.24	2979.33	2736.18	3266.19	3157.44	2934.05	2580.25	2618.89	3250.75	3031.14	2797.77	3196.41	3941.81	3812.87	3057.33	2847.07	3106.22	3080.62	3319.21	2615.1	2753.22	3338.74
	3026.07	3479.66	3069.7	3013.77	2830.22	3012.73	2789.99	3226.01	2640.51	2630.02	2724.45	2708.71	3068.79	2906.55	2956.44	2879.94	3435.61	2750.24	2999.99	3212.48	3039.33	2710.39	3119.59	3083.18	2960.86	2833.77	2664.12	2523.42	2978.04	2734.68	3264.4	3155.88	2933.02	2578.78	2618.77	3249.96	3029.53	2794.19	3193.61	3936.42	3807.96	3052.68	2847.03	3104.07	3079.21	3316.32	2613.24	2752.82	3337.96
	3023.7	3476.49	3067.03	3012.24	2828.37	3011.05	2789.57	3222.53	2639.18	2629.03	2722.46	2707.39	3066.04	2904.8	2954.06	2879.57	3432.06	2749.36	2998.56	3209.58	3038.26	2708.33	3118.27	3080.56	2958.81	2831.81	2663.16	2522.59	2976.76	2733.18	3262.61	3154.31	2932	2577.31	2618.65	3249.18	3027.92	2790.61	3190.81	3931.04	3803.05	3048.05	2846.98	3101.93	3077.8	3313.43	2611.39	2752.42	3337.17
	3021.34	3473.31	3064.36	3010.71	2826.51	3009.36	2789.14	3219.07	2637.85	2628.04	2720.46	2706.07	3063.29	2903.04	2951.68	2879.21	3428.51	2748.48	2997.13	3206.68	3037.18	2706.28	3116.95	3077.94	2956.77	2829.86	2662.2	2521.77	2975.47	2731.68	3260.82	3152.74	2930.97	2575.84	2618.53	3248.39	3026.3	2787.05	3188.02	3925.68	3798.15	3043.43	2846.93	3099.79	3076.38	3310.54	2609.53	2752.02	3336.38
	3018.98	3470.14	3061.7	3009.18	2824.66	3007.68	2788.71	3215.6	2636.53	2627.04	2718.47	2704.75	3060.55	2901.29	2949.3	2878.84	3424.96	2747.6	2995.69	3203.78	3036.1	2704.23	3115.64	3075.32	2954.73	2827.92	2661.24	2520.94	2974.19	2730.18	3259.03	3151.18	2929.94	2574.37	2618.41	3247.6	3024.69	2783.49	3185.24	3920.32	3793.24	3038.82	2846.88	3097.65	3074.97	3307.65	2607.68	2751.62	3335.58
	3016.62	3466.98	3059.04	3007.65	2822.82	3006.01	2788.28	3212.14	2635.2	2626.05	2716.48	2703.43	3057.82	2899.55	2946.93	2878.48	3421.42	2746.72	2994.26	3200.88	3035.02	2702.18	3114.32	3072.71	2952.68	2825.97	2660.28	2520.12	2972.9	2728.68	3257.24	3149.61	2928.92	2572.91	2618.29	3246.82	3023.08	2779.94	3182.45	3914.97	3788.35	3034.23	2846.83	3095.52	3073.56	3304.76	2605.83	2751.22	3334.77
	3014.27	3463.81	3056.38	3006.11	2820.97	3004.33	2787.85	3208.69	2633.88	2625.06	2714.5	2702.11	3055.09	2897.8	2944.56	2878.11	3417.88	2745.84	2992.82	3197.99	3033.95	2700.14	3113	3070.1	2950.64	2824.03	2659.32	2519.29	2971.62	2727.19	3255.45	3148.04	2927.9	2571.45	2618.16	3246.03	3021.46	2776.39	3179.67	3909.63	3783.45	3029.65	2846.78	3093.4	3072.15	3301.88	2603.98	2750.81	3333.96
	3011.92	3460.65	3053.73	3004.58	2819.14	3002.65	2787.42	3205.23	2632.56	2624.08	2712.51	2700.79	3052.36	2896.06	2942.2	2877.74	3414.34	2744.97	2991.39	3195.1	3032.86	2698.1	3111.68	3067.5	2948.59	2822.08	2658.36	2518.47	2970.33	2725.69	3253.67	3146.47	2926.87	2569.98	2618.04	3245.24	3019.85	2772.86	3176.89	3904.3	3778.56	3025.07	2846.73	3091.27	3070.74	3298.99	2602.13	2750.41	3333.14
	3009.57	3457.48	3051.08	3003.05	2817.3	3000.98	2786.99	3201.79	2631.24	2623.09	2710.53	2699.48	3049.64	2894.33	2939.83	2877.37	3410.81	2744.09	2989.95	3192.21	3031.78	2696.07	3110.36	3064.9	2946.55	2820.15	2657.4	2517.64	2969.05	2724.19	3251.88	3144.9	2925.85	2568.52	2617.91	3244.44	3018.23	2769.34	3174.12	3898.98	3773.67	3020.51	2846.68	3089.16	3069.32	3296.11	2600.28	2750	3332.32
	3007.23	3454.32	3048.44	3001.52	2815.47	2999.31	2786.55	3198.34	2629.93	2622.11	2708.56	2698.17	3046.92	2892.6	2937.48	2877.01	3407.29	2743.21	2988.51	3189.32	3030.7	2694.03	3109.03	3062.31	2944.51	2818.21	2656.44	2516.82	2967.77	2722.7	3250.1	3143.33	2924.83	2567.07	2617.78	3243.65	3016.62	2765.82	3171.35	3893.66	3768.78	3015.97	2846.63	3087.05	3067.91	3293.22	2598.44	2749.6	3331.49
	3004.89	3451.16	3045.79	2999.99	2813.64	2997.64	2786.12	3194.9	2628.61	2621.13	2706.59	2696.86	3044.22	2890.87	2935.12	2876.64	3403.76	2742.33	2987.07	3186.43	3029.62	2692	3107.71	3059.73	2942.46	2816.28	2655.47	2515.99	2966.48	2721.2	3248.31	3141.76	2923.81	2565.61	2617.65	3242.86	3015	2762.31	3168.59	3888.36	3763.9	3011.43	2846.57	3084.94	3066.5	3290.34	2596.6	2749.19	3330.65
	3002.56	3448	3043.16	2998.47	2811.82	2995.97	2785.68	3191.47	2627.3	2620.15	2704.62	2695.55	3041.51	2889.14	2932.77	2876.26	3400.24	2741.46	2985.62	3183.54	3028.53	2689.98	3106.39	3057.15	2940.42	2814.34	2654.51	2515.17	2965.2	2719.71	3246.53	3140.18	2922.79	2564.15	2617.52	3242.06	3013.38	2758.82	3165.83	3883.07	3759.01	3006.91	2846.52	3082.84	3065.08	3287.46	2594.76	2748.78	3329.8
	3000.23	3444.85	3040.52	2996.94	2810	2994.3	2785.24	3188.03	2625.99	2619.17	2702.65	2694.25	3038.81	2887.42	2930.42	2875.89	3396.73	2740.58	2984.18	3180.65	3027.45	2687.95	3105.06	3054.57	2938.37	2812.42	2653.55	2514.35	2963.92	2718.21	3244.75	3138.61	2921.77	2562.7	2617.38	3241.26	3011.77	2755.33	3163.07	3877.78	3754.13	3002.4	2846.46	3080.74	3063.67	3284.58	2592.92	2748.38	3328.95
	2997.91	3441.69	3037.89	2995.41	2808.19	2992.64	2784.8	3184.61	2624.68	2618.19	2700.69	2692.95	3036.12	2885.71	2928.07	2875.52	3393.22	2739.7	2982.73	3177.77	3026.36	2685.93	3103.73	3052	2936.33	2810.49	2652.59	2513.52	2962.64	2716.72	3242.96	3137.03	2920.75	2561.25	2617.24	3240.46	3010.15	2751.85	3160.31	3872.51	3749.26	2997.91	2846.4	3078.65	3062.25	3281.7	2591.09	2747.97	3328.09
	2995.59	3438.54	3035.26	2993.88	2806.38	2990.97	2784.36	3181.18	2623.37	2617.21	2698.73	2691.65	3033.44	2883.99	2925.73	2875.14	3389.71	2738.83	2981.28	3174.89	3025.27	2683.92	3102.4	3049.44	2934.28	2808.57	2651.62	2512.7	2961.36	2715.23	3241.18	3135.46	2919.73	2559.79	2617.1	3239.66	3008.53	2748.38	3157.56	3867.24	3744.38	2993.42	2846.34	3076.56	3060.83	3278.82	2589.26	2747.56	3327.22
	2993.27	3435.39	3032.64	2992.35	2804.57	2989.31	2783.92	3177.76	2622.06	2616.24	2696.77	2690.35	3030.76	2882.29	2923.39	2874.77	3386.2	2737.95	2979.83	3172.01	3024.18	2681.91	3101.07	3046.88	2932.23	2806.64	2650.66	2511.87	2960.08	2713.73	3239.4	3133.88	2918.71	2558.35	2616.96	3238.86	3006.91	2744.92	3154.82	3861.99	3739.51	2988.95	2846.28	3074.48	3059.41	3275.94	2587.43	2747.14	3326.34
	2990.96	3432.24	3030.02	2990.82	2802.77	2987.65	2783.47	3174.35	2620.76	2615.27	2694.82	2689.05	3028.08	2880.58	2921.05	2874.39	3382.7	2737.08	2978.37	3169.12	3023.09	2679.9	3099.74	3044.33	2930.19	2804.73	2649.69	2511.05	2958.8	2712.24	3237.62	3132.3	2917.69	2556.9	2616.82	3238.05	3005.29	2741.47	3152.08	3856.74	3734.64	2984.5	2846.22	3072.41	3058	3273.06	2585.6	2746.73	3325.45
	2988.65	3429.09	3027.41	2989.3	2800.97	2985.99	2783.03	3170.94	2619.46	2614.3	2692.88	2687.76	3025.41	2878.88	2918.72	2874.02	3379.21	2736.2	2976.92	3166.25	3021.99	2677.89	3098.41	3041.79	2928.14	2802.81	2648.73	2510.22	2957.53	2710.75	3235.84	3130.72	2916.68	2555.45	2616.67	3237.25	3003.67	2738.03	3149.34	3851.51	3729.77	2980.06	2846.15	3070.34	3056.58	3270.18	2583.77	2746.32	3324.56
	2986.35	3425.94	3024.8	2987.77	2799.18	2984.33	2782.58	3167.53	2618.16	2613.33	2690.93	2686.47	3022.75	2877.19	2916.39	2873.64	3375.72	2735.33	2975.46	3163.37	3020.9	2675.89	3097.07	3039.25	2926.09	2800.9	2647.76	2509.4	2956.25	2709.26	3234.06	3129.14	2915.66	2554.01	2616.52	3236.44	3002.05	2734.6	3146.6	3846.28	3724.9	2975.63	2846.09	3068.27	3055.16	3267.3	2581.95	2745.9	3323.65
	2984.06	3422.8	3022.19	2986.24	2797.39	2982.68	2782.13	3164.12	2616.86	2612.37	2688.99	2685.18	3020.09	2875.5	2914.06	2873.26	3372.23	2734.45	2974	3160.49	3019.8	2673.9	3095.74	3036.71	2924.04	2798.99	2646.8	2508.57	2954.97	2707.77	3232.29	3127.56	2914.65	2552.56	2616.37	3235.63	3000.42	2731.18	3143.87	3841.07	3720.03	2971.21	2846.02	3066.22	3053.74	3264.42	2580.13	2745.49	3322.74
	2981.76	3419.65	3019.59	2984.71	2795.61	2981.03	2781.68	3160.73	2615.56	2611.4	2687.05	2683.9	3017.45	2873.81	2911.74	2872.88	3368.75	2733.58	2972.53	3157.61	3018.7	2671.9	3094.4	3034.19	2922	2797.08	2645.83	2507.75	2953.7	2706.27	3230.51	3125.98	2913.63	2551.12	2616.21	3234.82	2998.8	2727.76	3141.15	3835.86	3715.17	2966.81	2845.96	3064.16	3052.32	3261.54	2578.31	2745.07	3321.82
	2979.48	3416.51	3016.99	2983.19	2793.83	2979.38	2781.22	3157.33	2614.27	2610.44	2685.12	2682.61	3014.8	2872.13	2909.42	2872.5	3365.27	2732.7	2971.07	3154.74	3017.6	2669.91	3093.06	3031.67	2919.95	2795.18	2644.86	2506.93	2952.42	2704.78	3228.73	3124.4	2912.62	2549.68	2616.06	3234	2997.18	2724.36	3138.43	3830.66	3710.3	2962.42	2845.89	3062.12	3050.89	3258.66	2576.49	2744.65	3320.88
	2977.19	3413.36	3014.39	2981.66	2792.06	2977.73	2780.77	3153.94	2612.97	2609.48	2683.19	2681.33	3012.17	2870.45	2907.1	2872.11	3361.79	2731.83	2969.6	3151.86	3016.5	2667.93	3091.72	3029.16	2917.9	2793.27	2643.89	2506.1	2951.15	2703.29	3226.95	3122.81	2911.61	2548.24	2615.9	3233.19	2995.55	2720.97	3135.71	3825.48	3705.44	2958.05	2845.82	3060.08	3049.47	3255.79	2574.68	2744.23	3319.94
	2974.92	3410.22	3011.8	2980.14	2790.29	2976.08	2780.31	3150.55	2611.68	2608.52	2681.27	2680.05	3009.54	2868.78	2904.79	2871.73	3358.32	2730.96	2968.13	3148.99	3015.4	2665.95	3090.38	3026.65	2915.85	2791.38	2642.92	2505.28	2949.87	2701.8	3225.18	3121.22	2910.6	2546.81	2615.74	3232.37	2993.92	2717.59	3132.99	3820.3	3700.58	2953.69	2845.74	3058.04	3048.04	3252.91	2572.86	2743.81	3318.99
	2972.65	3407.08	3009.21	2978.61	2788.52	2974.43	2779.85	3147.17	2610.39	2607.57	2679.35	2678.78	3006.91	2867.12	2902.48	2871.34	3354.85	2730.09	2966.66	3146.12	3014.29	2663.97	3089.03	3024.15	2913.79	2789.48	2641.95	2504.45	2948.6	2700.31	3223.4	3119.63	2909.59	2545.37	2615.57	3231.55	2992.3	2714.23	3130.29	3815.14	3695.72	2949.35	2845.67	3056.01	3046.62	3250.03	2571.05	2743.38	3318.03
	2970.38	3403.94	3006.63	2977.08	2786.76	2972.79	2779.39	3143.79	2609.11	2606.61	2677.43	2677.51	3004.3	2865.45	2900.18	2870.95	3351.38	2729.21	2965.18	3143.25	3013.19	2662	3087.69	3021.66	2911.74	2787.59	2640.98	2503.63	2947.33	2698.82	3221.63	3118.04	2908.58	2543.94	2615.4	3230.72	2990.67	2710.87	3127.58	3809.98	3690.86	2945.02	2845.59	3053.99	3045.19	3247.15	2569.25	2742.96	3317.06
	2968.12	3400.8	3004.05	2975.56	2785.01	2971.15	2778.93	3140.41	2607.82	2605.66	2675.52	2676.24	3001.69	2863.8	2897.88	2870.57	3347.92	2728.34	2963.7	3140.38	3012.08	2660.03	3086.34	3019.17	2909.69	2785.7	2640.01	2502.8	2946.05	2697.33	3219.85	3116.45	2907.57	2542.51	2615.23	3229.9	2989.04	2707.52	3124.88	3804.84	3686	2940.7	2845.52	3051.98	3043.76	3244.28	2567.44	2742.53	3316.07
	2965.86	3397.67	3001.48	2974.03	2783.26	2969.51	2778.47	3137.04	2606.54	2604.71	2673.61	2674.97	2999.08	2862.15	2895.58	2870.18	3344.47	2727.47	2962.22	3137.51	3010.97	2658.06	3084.99	3016.69	2907.63	2783.81	2639.04	2501.98	2944.78	2695.85	3218.08	3114.86	2906.56	2541.08	2615.06	3229.07	2987.41	2704.18	3122.18	3799.7	3681.15	2936.4	2845.44	3049.97	3042.33	3241.4	2565.64	2742.11	3315.08
	2963.61	3394.53	2998.91	2972.51	2781.52	2967.87	2778	3133.68	2605.26	2603.77	2671.71	2673.7	2996.49	2860.5	2893.29	2869.79	3341.02	2726.6	2960.73	3134.64	3009.85	2656.1	3083.64	3014.22	2905.58	2781.92	2638.07	2501.15	2943.51	2694.36	3216.31	3113.26	2905.55	2539.65	2614.88	3228.24	2985.77	2700.86	3119.49	3794.58	3676.29	2932.11	2845.36	3047.97	3040.9	3238.52	2563.84	2741.68	3314.07
	2961.36	3391.39	2996.34	2970.98	2779.78	2966.23	2777.53	3130.31	2603.98	2602.82	2669.81	2672.44	2993.9	2858.86	2891	2869.39	3337.57	2725.73	2959.25	3131.77	3008.74	2654.15	3082.28	3011.75	2903.52	2780.04	2637.1	2500.33	2942.24	2692.87	3214.53	3111.67	2904.54	2538.23	2614.7	3227.41	2984.14	2697.54	3116.81	3789.46	3671.43	2927.84	2845.27	3045.97	3039.47	3235.64	2562.04	2741.25	3313.05
	2959.12	3388.26	2993.78	2969.45	2778.05	2964.6	2777.06	3126.96	2602.71	2601.88	2667.91	2671.18	2991.32	2857.22	2888.71	2869	3334.12	2724.86	2957.76	3128.9	3007.62	2652.2	3080.93	3009.29	2901.46	2778.17	2636.12	2499.5	2940.97	2691.38	3212.76	3110.07	2903.54	2536.81	2614.52	3226.58	2982.51	2694.24	3114.12	3784.36	3666.58	2923.59	2845.19	3043.98	3038.04	3232.77	2560.24	2740.81	3312.03
	2956.89	3385.13	2991.23	2967.93	2776.33	2962.97	2776.58	3123.6	2601.44	2600.94	2666.02	2669.93	2988.74	2855.59	2886.43	2868.6	3330.68	2723.99	2956.26	3126.04	3006.5	2650.25	3079.57	3006.84	2899.4	2776.29	2635.15	2498.68	2939.7	2689.89	3210.99	3108.47	2902.53	2535.38	2614.34	3225.74	2980.87	2690.95	3111.44	3779.26	3661.72	2919.35	2845.1	3042	3036.61	3229.89	2558.45	2740.38	3310.99
	2954.66	3381.99	2988.67	2966.4	2774.6	2961.34	2776.11	3120.25	2600.17	2600.01	2664.14	2668.68	2986.18	2853.97	2884.16	2868.21	3327.25	2723.12	2954.76	3123.17	3005.38	2648.31	3078.21	3004.4	2897.34	2774.42	2634.17	2497.85	2938.43	2688.41	3209.22	3106.87	2901.53	2533.96	2614.15	3224.9	2979.23	2687.67	3108.77	3774.18	3656.87	2915.12	2845.01	3040.03	3035.17	3227.01	2556.66	2739.95	3309.93
	2952.44	3378.86	2986.13	2964.88	2772.89	2959.71	2775.63	3116.9	2598.9	2599.07	2662.26	2667.43	2983.62	2852.35	2881.88	2867.81	3323.81	2722.25	2953.26	3120.31	3004.26	2646.37	3076.84	3001.96	2895.28	2772.55	2633.2	2497.03	2937.16	2686.92	3207.45	3105.26	2900.53	2532.55	2613.95	3224.06	2977.59	2684.4	3106.1	3769.11	3652.01	2910.91	2844.92	3038.06	3033.73	3224.13	2554.87	2739.51	3308.87
	2950.22	3375.73	2983.58	2963.35	2771.18	2958.08	2775.15	3113.56	2597.63	2598.14	2660.38	2666.18	2981.06	2850.74	2879.61	2867.41	3320.39	2721.38	2951.76	3117.44	3003.13	2644.43	3075.48	2999.53	2893.22	2770.69	2632.22	2496.2	2935.9	2685.43	3205.68	3103.66	2899.52	2531.13	2613.76	3223.21	2975.95	2681.14	3103.44	3764.04	3647.16	2906.72	2844.83	3036.1	3032.3	3221.25	2553.09	2739.07	3307.79
	2948.01	3372.6	2981.04	2961.83	2769.48	2956.46	2774.67	3110.22	2596.37	2597.21	2658.51	2664.94	2978.52	2849.13	2877.35	2867.01	3316.96	2720.51	2950.25	3114.58	3002.01	2642.51	3074.11	2997.11	2891.16	2768.82	2631.24	2495.38	2934.63	2683.94	3203.91	3102.05	2898.52	2529.72	2613.56	3222.37	2974.31	2677.89	3100.78	3758.99	3642.31	2902.54	2844.74	3034.14	3030.86	3218.37	2551.3	2738.63	3306.7
	2945.8	3369.47	2978.51	2960.3	2767.78	2954.84	2774.18	3106.89	2595.11	2596.29	2656.64	2663.7	2975.98	2847.53	2875.09	2866.6	3313.54	2719.64	2948.74	3111.71	3000.88	2640.58	3072.74	2994.7	2889.09	2766.96	2630.26	2494.55	2933.36	2682.46	3202.14	3100.44	2897.52	2528.3	2613.36	3221.52	2972.67	2674.66	3098.12	3753.95	3637.45	2898.38	2844.64	3032.2	3029.42	3215.49	2549.52	2738.19	3305.6
	2943.6	3366.34	2975.98	2958.78	2766.09	2953.22	2773.7	3103.56	2593.85	2595.36	2654.77	2662.46	2973.45	2845.93	2872.83	2866.2	3310.13	2718.77	2947.22	3108.85	2999.74	2638.66	3071.37	2992.29	2887.03	2765.11	2629.28	2493.73	2932.1	2680.97	3200.37	3098.82	2896.52	2526.89	2613.15	3220.66	2971.02	2671.43	3095.47	3748.92	3632.6	2894.23	2844.54	3030.26	3027.97	3212.61	2547.75	2737.75	3304.49
	2941.41	3363.21	2973.45	2957.25	2764.4	2951.6	2773.21	3100.23	2592.59	2594.44	2652.92	2661.23	2970.93	2844.34	2870.57	2865.79	3306.71	2717.91	2945.71	3105.99	2998.61	2636.75	3069.99	2989.89	2884.96	2763.26	2628.3	2492.9	2930.83	2679.48	3198.6	3097.21	2895.53	2525.49	2612.94	3219.81	2969.38	2668.22	3092.82	3743.9	3627.74	2890.1	2844.44	3028.33	3026.53	3209.73	2545.97	2737.3	3303.36
	2939.22	3360.09	2970.93	2955.72	2762.72	2949.98	2772.71	3096.91	2591.34	2593.52	2651.06	2659.99	2968.41	2842.76	2868.32	2865.38	3303.3	2717.04	2944.18	3103.13	2997.47	2634.84	3068.62	2987.5	2882.89	2761.41	2627.32	2492.07	2929.57	2678	3196.83	3095.59	2894.53	2524.08	2612.73	3218.95	2967.73	2665.03	3090.18	3738.89	3622.89	2885.99	2844.34	3026.4	3025.08	3206.84	2544.2	2736.85	3302.22
	2937.03	3356.96	2968.42	2954.2	2761.05	2948.37	2772.22	3093.6	2590.09	2592.61	2649.21	2658.77	2965.91	2841.18	2866.08	2864.97	3299.9	2716.17	2942.66	3100.26	2996.33	2632.93	3067.24	2985.12	2880.82	2759.56	2626.33	2491.25	2928.3	2676.51	3195.06	3093.97	2893.53	2522.68	2612.51	3218.09	2966.08	2661.84	3087.55	3733.89	3618.03	2881.89	2844.24	3024.49	3023.64	3203.96	2542.43	2736.4	3301.06
	2934.85	3353.83	2965.91	2952.67	2759.38	2946.76	2771.72	3090.28	2588.84	2591.69	2647.37	2657.54	2963.41	2839.61	2863.84	2864.56	3296.5	2715.3	2941.13	3097.4	2995.19	2631.03	3065.85	2982.74	2878.74	2757.72	2625.35	2490.42	2927.04	2675.03	3193.29	3092.35	2892.53	2521.27	2612.29	3217.22	2964.43	2658.66	3084.91	3728.9	3613.18	2877.81	2844.13	3022.58	3022.19	3201.08	2540.66	2735.95	3299.89
	2932.68	3350.7	2963.4	2951.15	2757.72	2945.15	2771.22	3086.97	2587.59	2590.78	2645.53	2656.32	2960.92	2838.04	2861.6	2864.14	3293.1	2714.44	2939.59	3094.54	2994.04	2629.13	3064.47	2980.37	2876.67	2755.88	2624.36	2489.59	2925.78	2673.54	3191.52	3090.73	2891.54	2519.87	2612.07	3216.36	2962.77	2655.5	3082.28	3723.92	3608.32	2873.74	2844.02	3020.67	3020.74	3198.19	2538.89	2735.5	3298.71
	2930.52	3347.58	2960.9	2949.62	2756.06	2943.54	2770.71	3083.67	2586.35	2589.87	2643.69	2655.1	2958.43	2836.48	2859.37	2863.73	3289.71	2713.57	2938.06	3091.68	2992.89	2627.24	3063.08	2978.01	2874.6	2754.04	2623.38	2488.76	2924.51	2672.05	3189.76	3089.1	2890.54	2518.47	2611.84	3215.48	2961.12	2652.35	3079.66	3718.95	3603.47	2869.69	2843.91	3018.78	3019.28	3195.31	2537.13	2735.04	3297.52
	2928.35	3344.45	2958.4	2948.09	2754.41	2941.93	2770.2	3080.37	2585.1	2588.96	2641.86	2653.88	2955.95	2834.92	2857.14	2863.31	3286.32	2712.7	2936.51	3088.82	2991.74	2625.35	3061.69	2975.66	2872.52	2752.21	2622.39	2487.94	2923.25	2670.57	3187.99	3087.47	2889.55	2517.08	2611.61	3214.61	2959.46	2649.21	3077.04	3714	3598.61	2865.65	2843.79	3016.89	3017.83	3192.42	2535.37	2734.58	3296.31
	2926.2	3341.33	2955.9	2946.56	2752.77	2940.33	2769.69	3077.07	2583.86	2588.06	2640.03	2652.67	2953.48	2833.37	2854.91	2862.88	3282.93	2711.83	2934.97	3085.96	2990.58	2623.47	3060.29	2973.31	2870.44	2750.38	2621.4	2487.11	2921.98	2669.08	3186.22	3085.84	2888.55	2515.68	2611.37	3213.73	2957.8	2646.08	3074.43	3709.05	3593.76	2861.63	2843.67	3015.01	3016.37	3189.54	2533.62	2734.12	3295.09
	2924.04	3338.2	2953.41	2945.03	2751.13	2938.72	2769.18	3073.78	2582.62	2587.15	2638.21	2651.46	2951.02	2831.82	2852.69	2862.46	3279.55	2710.96	2933.41	3083.1	2989.42	2621.59	3058.9	2970.97	2868.36	2748.55	2620.41	2486.28	2920.72	2667.59	3184.45	3084.2	2887.56	2514.29	2611.13	3212.85	2956.14	2642.97	3071.82	3704.11	3588.9	2857.63	2843.55	3013.13	3014.91	3186.65	2531.86	2733.66	3293.85
	2921.9	3335.08	2950.92	2943.5	2749.5	2937.12	2768.66	3070.49	2581.38	2586.25	2636.39	2650.25	2948.56	2830.28	2850.47	2862.03	3276.17	2710.1	2931.86	3080.24	2988.26	2619.71	3057.5	2968.64	2866.28	2746.73	2619.41	2485.45	2919.46	2666.11	3182.68	3082.56	2886.57	2512.9	2610.88	3211.96	2954.47	2639.86	3069.21	3699.19	3584.05	2853.64	2843.42	3011.26	3013.44	3183.76	2530.11	2733.19	3292.6
	2919.75	3331.95	2948.44	2941.96	2747.87	2935.52	2768.14	3067.2	2580.15	2585.35	2634.58	2649.04	2946.11	2828.75	2848.26	2861.6	3272.79	2709.23	2930.3	3077.38	2987.09	2617.84	3056.09	2966.31	2864.19	2744.91	2618.42	2484.61	2918.19	2664.62	3180.9	3080.92	2885.57	2511.51	2610.63	3211.07	2952.8	2636.77	3066.61	3694.27	3579.19	2849.67	2843.29	3009.4	3011.98	3180.87	2528.36	2732.72	3291.34
	2917.62	3328.83	2945.96	2940.43	2746.25	2933.92	2767.61	3063.92	2578.92	2584.46	2632.77	2647.84	2943.67	2827.22	2846.05	2861.17	3269.41	2708.36	2928.73	3074.52	2985.92	2615.97	3054.69	2963.99	2862.11	2743.09	2617.42	2483.78	2916.93	2663.13	3179.13	3079.28	2884.58	2510.12	2610.38	3210.17	2951.13	2633.69	3064.02	3689.36	3574.34	2845.72	2843.16	3007.54	3010.51	3177.98	2526.61	2732.25	3290.06
	2915.48	3325.7	2943.49	2938.9	2744.63	2932.32	2767.09	3060.64	2577.68	2583.56	2630.96	2646.64	2941.23	2825.69	2843.84	2860.73	3266.04	2707.49	2927.16	3071.66	2984.75	2614.11	3053.28	2961.68	2860.02	2741.27	2616.42	2482.95	2915.66	2661.65	3177.36	3077.63	2883.59	2508.73	2610.12	3209.27	2949.46	2630.62	3061.42	3684.47	3569.48	2841.78	2843.02	3005.69	3009.04	3175.09	2524.87	2731.78	3288.77
	2913.36	3322.58	2941.02	2937.36	2743.02	2930.72	2766.55	3057.37	2576.45	2582.67	2629.16	2645.44	2938.8	2824.17	2841.64	2860.29	3262.67	2706.62	2925.59	3068.8	2983.57	2612.25	3051.86	2959.37	2857.93	2739.46	2615.43	2482.11	2914.39	2660.16	3175.58	3075.98	2882.59	2507.35	2609.85	3208.36	2947.78	2627.56	3058.83	3679.58	3564.63	2837.85	2842.88	3003.84	3007.56	3172.2	2523.13	2731.3	3287.46
	2911.23	3319.45	2938.55	2935.82	2741.42	2929.13	2766.02	3054.1	2575.22	2581.78	2627.37	2644.25	2936.38	2822.65	2839.44	2859.85	3259.31	2705.74	2924.01	3065.93	2982.38	2610.39	3050.44	2957.07	2855.84	2737.65	2614.42	2481.27	2913.13	2658.67	3173.81	3074.32	2881.6	2505.97	2609.58	3207.45	2946.1	2624.52	3056.25	3674.7	3559.77	2833.95	2842.74	3002	3006.08	3169.31	2521.39	2730.82	3286.14
	2909.11	3316.33	2936.09	2934.28	2739.82	2927.53	2765.47	3050.84	2574	2580.89	2625.57	2643.05	2933.96	2821.14	2837.25	2859.4	3255.95	2704.87	2922.42	3063.07	2981.19	2608.54	3049.02	2954.78	2853.75	2735.84	2613.42	2480.44	2911.86	2657.18	3172.03	3072.66	2880.6	2504.58	2609.31	3206.54	2944.42	2621.48	3053.67	3669.84	3554.92	2830.05	2842.59	3000.16	3004.6	3166.41	2519.65	2730.33	3284.8
	2907	3313.2	2933.63	2932.74	2738.23	2925.93	2764.93	3047.57	2572.77	2580	2623.78	2641.86	2931.55	2819.63	2835.06	2858.95	3252.59	2704	2920.83	3060.21	2980	2606.69	3047.6	2952.49	2851.65	2734.04	2612.42	2479.6	2910.59	2655.69	3170.25	3071	2879.61	2503.2	2609.03	3205.62	2942.74	2618.46	3051.1	3664.98	3550.07	2826.18	2842.43	2998.34	3003.11	3163.52	2517.92	2729.85	3283.45
	2904.88	3310.08	2931.18	2931.19	2736.64	2924.34	2764.38	3044.32	2571.55	2579.11	2622	2640.67	2929.15	2818.13	2832.87	2858.5	3249.23	2703.12	2919.23	3057.35	2978.8	2604.85	3046.17	2950.21	2849.55	2732.24	2611.41	2478.76	2909.32	2654.2	3168.47	3069.33	2878.62	2501.83	2608.74	3204.69	2941.05	2615.45	3048.52	3660.13	3545.22	2822.32	2842.28	2996.51	3001.62	3160.62	2516.19	2729.35	3282.09
	2902.78	3306.95	2928.73	2929.65	2735.06	2922.74	2763.83	3041.06	2570.32	2578.22	2620.22	2639.48	2926.75	2816.63	2830.69	2858.04	3245.87	2702.25	2917.63	3054.48	2977.6	2603.01	3044.74	2947.93	2847.45	2730.44	2610.4	2477.91	2908.05	2652.71	3166.69	3067.66	2877.62	2500.45	2608.45	3203.76	2939.36	2612.45	3045.96	3655.3	3540.36	2818.47	2842.11	2994.69	3000.13	3157.73	2514.46	2728.86	3280.71
	2900.67	3303.82	2926.28	2928.1	2733.48	2921.15	2763.27	3037.81	2569.1	2577.34	2618.44	2638.3	2924.36	2815.13	2828.51	2857.58	3242.52	2701.37	2916.02	3051.62	2976.4	2601.17	3043.3	2945.66	2845.35	2728.65	2609.39	2477.07	2906.78	2651.22	3164.9	3065.98	2876.63	2499.07	2608.16	3202.83	2937.66	2609.47	3043.39	3650.47	3535.51	2814.64	2841.95	2992.88	2998.64	3154.83	2512.73	2728.36	3279.31
	2898.57	3300.7	2923.83	2926.55	2731.91	2919.56	2762.7	3034.57	2567.88	2576.46	2616.67	2637.11	2921.97	2813.64	2826.33	2857.11	3239.17	2700.49	2914.41	3048.76	2975.18	2599.34	3041.87	2943.4	2843.25	2726.85	2608.37	2476.23	2905.5	2649.73	3163.11	3064.3	2875.63	2497.7	2607.86	3201.89	2935.96	2606.49	3040.84	3645.66	3530.66	2810.83	2841.78	2991.07	2997.14	3151.93	2511.01	2727.86	3277.91
	2896.48	3297.57	2921.39	2925	2730.35	2917.96	2762.14	3031.33	2566.66	2575.58	2614.9	2635.93	2919.59	2812.16	2824.16	2856.64	3235.82	2699.61	2912.79	3045.89	2973.97	2597.51	3040.42	2941.14	2841.14	2725.06	2607.36	2475.38	2904.23	2648.24	3161.33	3062.62	2874.64	2496.33	2607.55	3200.94	2934.26	2603.53	3038.28	3640.85	3525.81	2807.03	2841.6	2989.27	2995.63	3149.03	2509.29	2727.35	3276.48
	2894.39	3294.44	2918.96	2923.44	2728.79	2916.37	2761.56	3028.09	2565.44	2574.69	2613.14	2634.75	2917.22	2810.68	2821.99	2856.17	3232.48	2698.73	2911.16	3043.03	2972.74	2595.68	3038.97	2938.89	2839.04	2723.27	2606.34	2474.53	2902.95	2646.75	3159.54	3060.93	2873.64	2494.95	2607.24	3199.99	2932.56	2600.58	3035.73	3636.05	3520.96	2803.25	2841.42	2987.47	2994.12	3146.13	2507.57	2726.84	3275.04
	2892.3	3291.32	2916.52	2921.88	2727.23	2914.78	2760.99	3024.85	2564.22	2573.82	2611.38	2633.58	2914.85	2809.2	2819.82	2855.69	3229.13	2697.85	2909.53	3040.16	2971.52	2593.86	3037.52	2936.64	2836.93	2721.49	2605.32	2473.68	2901.67	2645.26	3157.74	3059.23	2872.64	2493.58	2606.93	3199.03	2930.85	2597.64	3033.18	3631.26	3516.11	2799.49	2841.23	2985.68	2992.61	3143.22	2505.85	2726.33	3273.59
	2890.21	3288.19	2914.09	2920.32	2725.68	2913.19	2760.4	3021.62	2563.01	2572.94	2609.62	2632.4	2912.49	2807.73	2817.66	2855.21	3225.79	2696.96	2907.9	3037.3	2970.28	2592.04	3036.07	2934.4	2834.81	2719.71	2604.3	2472.83	2900.39	2643.76	3155.95	3057.53	2871.64	2492.22	2606.6	3198.07	2929.13	2594.71	3030.64	3626.49	3511.26	2795.74	2841.04	2983.89	2991.09	3140.32	2504.14	2725.81	3272.12
	2888.13	3285.06	2911.67	2918.76	2724.14	2911.6	2759.82	3018.39	2561.79	2572.06	2607.87	2631.23	2910.13	2806.26	2815.5	2854.72	3222.45	2696.08	2906.25	3034.43	2969.04	2590.23	3034.61	2932.16	2832.7	2717.93	2603.27	2471.97	2899.11	2642.27	3154.15	3055.83	2870.64	2490.85	2606.27	3197.09	2927.42	2591.79	3028.1	3621.72	3506.41	2792	2840.84	2982.11	2989.57	3137.41	2502.43	2725.29	3270.64
	2886.05	3281.93	2909.24	2917.19	2722.6	2910	2759.22	3015.17	2560.58	2571.18	2606.12	2630.05	2907.78	2804.79	2813.35	2854.23	3219.12	2695.19	2904.6	3031.56	2967.8	2588.41	3033.14	2929.93	2830.58	2716.15	2602.24	2471.11	2897.83	2640.77	3152.35	3054.12	2869.64	2489.48	2605.94	3196.12	2925.7	2588.89	3025.57	3616.96	3501.56	2788.28	2840.63	2980.33	2988.04	3134.51	2500.72	2724.76	3269.14
	2883.98	3278.8	2906.82	2915.62	2721.07	2908.41	2758.63	3011.95	2559.36	2570.31	2604.38	2628.88	2905.44	2803.33	2811.2	2853.73	3215.78	2694.3	2902.95	3028.69	2966.55	2586.6	3031.68	2927.71	2828.46	2714.38	2601.21	2470.26	2896.54	2639.27	3150.55	3052.41	2868.64	2488.12	2605.6	3195.13	2923.97	2585.99	3023.04	3612.21	3496.71	2784.58	2840.42	2978.55	2986.51	3131.6	2499.02	2724.23	3267.62
	2881.91	3275.67	2904.41	2914.05	2719.54	2906.82	2758.02	3008.74	2558.15	2569.43	2602.64	2627.71	2903.1	2801.87	2809.05	2853.23	3212.45	2693.41	2901.28	3025.82	2965.29	2584.8	3030.2	2925.49	2826.34	2712.6	2600.18	2469.39	2895.25	2637.78	3148.74	3050.69	2867.64	2486.76	2605.25	3194.14	2922.24	2583.11	3020.51	3607.47	3491.87	2780.89	2840.21	2976.78	2984.98	3128.69	2497.31	2723.7	3266.09
	2879.84	3272.54	2901.99	2912.48	2718.02	2905.23	2757.41	3005.53	2556.94	2568.56	2600.9	2626.54	2900.77	2800.41	2806.9	2852.72	3209.12	2692.52	2899.61	3022.95	2964.03	2582.99	3028.73	2923.27	2824.22	2710.83	2599.15	2468.53	2893.96	2636.28	3146.93	3048.97	2866.64	2485.39	2604.9	3193.15	2920.51	2580.24	3017.99	3602.74	3487.02	2777.22	2839.99	2975.01	2983.44	3125.78	2495.61	2723.16	3264.55
	2877.77	3269.4	2899.58	2910.9	2716.5	2903.63	2756.8	3002.32	2555.72	2567.69	2599.17	2625.38	2898.44	2798.96	2804.76	2852.21	3205.79	2691.62	2897.94	3020.08	2962.76	2581.19	3027.24	2921.06	2822.09	2709.07	2598.11	2467.67	2892.67	2634.78	3145.12	3047.24	2865.64	2484.03	2604.54	3192.14	2918.77	2577.39	3015.47	3598.02	3482.18	2773.57	2839.76	2973.25	2981.89	3122.87	2493.92	2722.62	3262.98
	2875.71	3266.27	2897.18	2909.31	2714.99	2902.04	2756.18	2999.11	2554.51	2566.81	2597.44	2624.21	2896.12	2797.51	2802.63	2851.69	3202.46	2690.73	2896.26	3017.21	2961.49	2579.4	3025.76	2918.86	2819.96	2707.3	2597.07	2466.8	2891.38	2633.28	3143.31	3045.51	2864.63	2482.67	2604.17	3191.13	2917.03	2574.54	3012.96	3593.31	3477.33	2769.93	2839.53	2971.49	2980.34	3119.95	2492.22	2722.07	3261.41
	2873.65	3263.14	2894.77	2907.73	2713.49	2900.45	2755.55	2995.91	2553.3	2565.94	2595.71	2623.05	2893.8	2796.07	2800.49	2851.17	3199.13	2689.83	2894.57	3014.33	2960.2	2577.6	3024.27	2916.66	2817.83	2705.54	2596.02	2465.93	2890.08	2631.78	3141.49	3043.77	2863.62	2481.31	2603.8	3190.12	2915.29	2571.7	3010.45	3588.61	3472.49	2766.3	2839.29	2969.74	2978.78	3117.04	2490.53	2721.51	3259.81
	2871.59	3260	2892.37	2906.14	2711.99	2898.85	2754.92	2992.72	2552.09	2565.07	2593.99	2621.89	2891.49	2794.63	2798.36	2850.64	3195.81	2688.93	2892.87	3011.46	2958.91	2575.81	3022.77	2914.46	2815.7	2703.78	2594.98	2465.05	2888.78	2630.28	3139.67	3042.02	2862.62	2479.96	2603.42	3189.09	2913.54	2568.88	3007.94	3583.92	3467.64	2762.69	2839.04	2967.99	2977.22	3114.12	2488.84	2720.95	3258.2
	2869.54	3256.87	2889.98	2904.55	2710.49	2897.26	2754.28	2989.52	2550.88	2564.2	2592.27	2620.73	2889.18	2793.19	2796.24	2850.11	3192.48	2688.02	2891.17	3008.58	2957.62	2574.03	3021.27	2912.27	2813.56	2702.02	2593.93	2464.18	2887.48	2628.77	3137.84	3040.27	2861.61	2478.6	2603.04	3188.06	2911.78	2566.07	3005.44	3579.23	3462.8	2759.1	2838.78	2966.24	2975.66	3111.2	2487.15	2720.39	3256.58
	2867.48	3253.73	2887.58	2902.95	2709	2895.66	2753.64	2986.33	2549.67	2563.33	2590.56	2619.57	2886.88	2791.75	2794.11	2849.57	3189.16	2687.12	2889.46	3005.7	2956.32	2572.24	3019.76	2910.09	2811.42	2700.27	2592.87	2463.3	2886.18	2627.27	3136.01	3038.52	2860.6	2477.25	2602.64	3187.02	2910.02	2563.27	3002.94	3574.56	3457.96	2755.52	2838.52	2964.5	2974.08	3108.28	2485.47	2719.82	3254.94
	2865.43	3250.59	2885.19	2901.35	2707.52	2894.07	2752.99	2983.15	2548.46	2562.46	2588.84	2618.41	2884.59	2790.32	2791.99	2849.02	3185.84	2686.21	2887.74	3002.82	2955.01	2570.46	3018.25	2907.91	2809.28	2698.51	2591.82	2462.42	2884.87	2625.76	3134.18	3036.75	2859.58	2475.89	2602.25	3185.97	2908.26	2560.48	3000.44	3569.9	3453.12	2751.96	2838.26	2962.76	2972.5	3105.36	2483.79	2719.25	3253.28
	2863.39	3247.45	2882.8	2899.74	2706.04	2892.47	2752.33	2979.97	2547.25	2561.59	2587.14	2617.25	2882.3	2788.89	2789.87	2848.47	3182.52	2685.3	2886.01	2999.94	2953.69	2568.68	3016.74	2905.73	2807.13	2696.76	2590.76	2461.53	2883.56	2624.26	3132.34	3034.99	2858.57	2474.54	2601.84	3184.92	2906.49	2557.7	2997.95	3565.24	3448.28	2748.42	2837.98	2961.02	2970.92	3102.44	2482.11	2718.67	3251.61
	2861.34	3244.31	2880.41	2898.14	2704.56	2890.87	2751.67	2976.79	2546.04	2560.72	2585.43	2616.09	2880.01	2787.46	2787.76	2847.92	3179.2	2684.39	2884.28	2997.06	2952.37	2566.9	3015.22	2903.56	2804.99	2695.02	2589.7	2460.65	2882.25	2622.75	3130.5	3033.21	2857.56	2473.19	2601.43	3183.85	2904.71	2554.94	2995.46	3560.59	3443.44	2744.89	2837.7	2959.28	2969.33	3099.51	2480.43	2718.09	3249.92
	2859.3	3241.17	2878.03	2896.52	2703.09	2889.27	2751	2973.61	2544.83	2559.85	2583.73	2614.94	2877.73	2786.04	2785.65	2847.35	3175.88	2683.47	2882.54	2994.18	2951.04	2565.13	3013.69	2901.39	2802.84	2693.27	2588.63	2459.76	2880.93	2621.24	3128.66	3031.43	2856.54	2471.84	2601.01	3182.78	2902.93	2552.18	2992.97	3555.96	3438.6	2741.37	2837.41	2957.55	2967.73	3096.58	2478.76	2717.5	3248.21
	2857.26	3238.03	2875.65	2894.91	2701.63	2887.67	2750.32	2970.44	2543.63	2558.98	2582.03	2613.78	2875.45	2784.62	2783.54	2846.78	3172.56	2682.55	2880.79	2991.29	2949.7	2563.36	3012.16	2899.23	2800.68	2691.52	2587.56	2458.86	2879.61	2619.73	3126.81	3029.65	2855.52	2470.49	2600.58	3181.7	2901.15	2549.44	2990.49	3551.33	3433.77	2737.87	2837.11	2955.83	2966.13	3093.66	2477.08	2716.9	3246.49
	2855.22	3234.88	2873.27	2893.28	2700.17	2886.07	2749.64	2967.27	2542.42	2558.11	2580.34	2612.63	2873.18	2783.2	2781.44	2846.21	3169.25	2681.63	2879.03	2988.41	2948.35	2561.59	3010.63	2897.07	2798.53	2689.78	2586.49	2457.97	2878.29	2618.22	3124.96	3027.85	2854.5	2469.14	2600.15	3180.62	2899.36	2546.71	2988.02	3546.71	3428.93	2734.39	2836.81	2954.1	2964.52	3090.73	2475.42	2716.3	3244.75
	2853.18	3231.74	2870.9	2891.66	2698.71	2884.47	2748.95	2964.11	2541.21	2557.24	2578.65	2611.48	2870.91	2781.78	2779.34	2845.63	3165.93	2680.71	2877.27	2985.52	2947	2559.82	3009.08	2894.91	2796.37	2688.04	2585.42	2457.07	2876.97	2616.7	3123.1	3026.05	2853.48	2467.79	2599.7	3179.52	2897.56	2543.99	2985.54	3542.1	3424.09	2730.92	2836.5	2952.38	2962.91	3087.79	2473.75	2715.69	3242.99
	2851.14	3228.59	2868.53	2890.03	2697.27	2882.87	2748.25	2960.95	2540	2556.37	2576.96	2610.32	2868.65	2780.37	2777.24	2845.04	3162.62	2679.78	2875.5	2982.63	2945.64	2558.06	3007.54	2892.76	2794.21	2686.31	2584.34	2456.16	2875.64	2615.19	3121.24	3024.25	2852.45	2466.44	2599.25	3178.42	2895.76	2541.28	2983.07	3537.5	3419.26	2727.47	2836.18	2950.66	2961.29	3084.86	2472.09	2715.08	3241.22
	2849.11	3225.44	2866.16	2888.39	2695.82	2881.26	2747.55	2957.79	2538.79	2555.5	2575.28	2609.17	2866.39	2778.96	2775.15	2844.44	3159.31	2678.85	2873.72	2979.74	2944.27	2556.3	3005.99	2890.61	2792.05	2684.57	2583.25	2455.26	2874.31	2613.67	3119.38	3022.43	2851.43	2465.1	2598.8	3177.3	2893.96	2538.59	2980.6	3532.91	3414.43	2724.04	2835.85	2948.94	2959.66	3081.92	2470.42	2714.46	3239.43
	2847.08	3222.29	2863.79	2886.75	2694.38	2879.66	2746.83	2954.64	2537.58	2554.63	2573.6	2608.02	2864.14	2777.55	2773.06	2843.84	3155.99	2677.92	2871.93	2976.85	2942.89	2554.54	3004.43	2888.47	2789.88	2682.84	2582.17	2454.35	2872.97	2612.16	3117.51	3020.62	2850.4	2463.75	2598.33	3176.18	2892.14	2535.9	2978.14	3528.33	3409.6	2720.61	2835.51	2947.23	2958.03	3078.99	2468.77	2713.84	3237.62
	2845.05	3219.14	2861.43	2885.11	2692.95	2878.05	2746.12	2951.49	2536.37	2553.76	2571.92	2606.87	2861.89	2776.15	2770.97	2843.23	3152.68	2676.98	2870.14	2973.95	2941.51	2552.78	3002.86	2886.33	2787.71	2681.11	2581.08	2453.44	2871.63	2610.64	3115.63	3018.79	2849.37	2462.41	2597.86	3175.05	2890.33	2533.23	2975.68	3523.75	3404.77	2717.21	2835.17	2945.52	2956.38	3076.05	2467.11	2713.21	3235.8
	2843.02	3215.99	2859.07	2883.46	2691.52	2876.44	2745.39	2948.34	2535.16	2552.89	2570.25	2605.72	2859.64	2774.74	2768.88	2842.62	3149.37	2676.04	2868.33	2971.06	2940.11	2551.03	3001.3	2884.2	2785.54	2679.38	2579.99	2452.52	2870.29	2609.12	3113.75	3016.96	2848.33	2461.06	2597.38	3173.91	2888.5	2530.57	2973.22	3519.19	3399.94	2713.82	2834.82	2943.81	2954.74	3073.11	2465.46	2712.57	3233.96
	2840.99	3212.83	2856.71	2881.8	2690.1	2874.83	2744.66	2945.2	2533.95	2552.02	2568.58	2604.57	2857.4	2773.34	2766.8	2842	3146.06	2675.1	2866.52	2968.16	2938.71	2549.28	2999.72	2882.06	2783.36	2677.65	2578.89	2451.6	2868.94	2607.59	3111.87	3015.12	2847.3	2459.72	2596.89	3172.76	2886.68	2527.92	2970.77	3514.63	3395.11	2710.45	2834.45	2942.1	2953.08	3070.16	2463.81	2711.93	3232.1
	2838.96	3209.68	2854.35	2880.14	2688.68	2873.22	2743.92	2942.06	2532.74	2551.15	2566.91	2603.42	2855.17	2771.94	2764.73	2841.37	3142.75	2674.15	2864.7	2965.26	2937.3	2547.53	2998.14	2879.94	2781.18	2675.92	2577.79	2450.68	2867.59	2606.07	3109.98	3013.27	2846.26	2458.38	2596.4	3171.61	2884.84	2525.28	2968.32	3510.09	3390.28	2707.09	2834.08	2940.4	2951.42	3067.22	2462.16	2711.28	3230.23
	2836.94	3206.52	2851.99	2878.47	2687.26	2871.6	2743.17	2938.93	2531.53	2550.28	2565.24	2602.28	2852.94	2770.54	2762.65	2840.73	3139.43	2673.2	2862.87	2962.36	2935.88	2545.78	2996.55	2877.81	2779	2674.2	2576.68	2449.75	2866.24	2604.55	3108.08	3011.42	2845.22	2457.04	2595.89	3170.44	2883	2522.65	2965.88	3505.55	3385.46	2703.74	2833.71	2938.69	2949.75	3064.27	2460.51	2710.62	3228.34
	2834.91	3203.36	2849.64	2876.8	2685.85	2869.99	2742.41	2935.8	2530.31	2549.41	2563.58	2601.13	2850.71	2769.15	2760.58	2840.08	3136.12	2672.25	2861.03	2959.45	2934.45	2544.03	2994.96	2875.69	2776.82	2672.48	2575.58	2448.82	2864.88	2603.02	3106.18	3009.55	2844.18	2455.7	2595.38	3169.26	2881.15	2520.04	2963.43	3501.02	3380.63	2700.42	2833.32	2936.99	2948.07	3061.32	2458.87	2709.96	3226.43
	2832.89	3200.2	2847.29	2875.13	2684.45	2868.37	2741.65	2932.67	2529.1	2548.53	2561.92	2599.98	2848.48	2767.75	2758.51	2839.43	3132.81	2671.29	2859.18	2956.55	2933.01	2542.29	2993.36	2873.57	2774.63	2670.76	2574.46	2447.88	2863.52	2601.49	3104.27	3007.69	2843.13	2454.36	2594.86	3168.08	2879.3	2517.44	2960.99	3496.5	3375.81	2697.11	2832.92	2935.29	2946.39	3058.37	2457.23	2709.29	3224.5
	2830.87	3197.03	2844.95	2873.44	2683.05	2866.75	2740.88	2929.54	2527.89	2547.66	2560.27	2598.83	2846.26	2766.36	2756.44	2838.77	3129.5	2670.33	2857.33	2953.64	2931.57	2540.55	2991.76	2871.45	2772.44	2669.04	2573.35	2446.94	2862.15	2599.96	3102.36	3005.81	2842.08	2453.02	2594.33	3166.88	2877.44	2514.84	2958.56	3491.98	3370.99	2693.81	2832.51	2933.6	2944.7	3055.42	2455.59	2708.62	3222.56
	2828.85	3193.87	2842.6	2871.76	2681.65	2865.13	2740.1	2926.42	2526.67	2546.79	2558.62	2597.68	2844.05	2764.97	2754.38	2838.1	3126.19	2669.37	2855.46	2950.73	2930.11	2538.81	2990.15	2869.34	2770.24	2667.32	2572.23	2446	2860.78	2598.43	3100.45	3003.93	2841.03	2451.68	2593.8	3165.68	2875.58	2512.26	2956.13	3487.48	3366.17	2690.53	2832.1	2931.9	2943	3052.46	2453.96	2707.93	3220.6
	2826.83	3190.7	2840.26	2870.06	2680.26	2863.51	2739.31	2923.3	2525.46	2545.91	2556.97	2596.54	2841.84	2763.58	2752.32	2837.43	3122.88	2668.4	2853.59	2947.82	2928.65	2537.07	2988.53	2867.23	2768.05	2665.61	2571.1	2445.05	2859.4	2596.89	3098.52	3002.03	2839.98	2450.34	2593.25	3164.46	2873.71	2509.69	2953.7	3482.99	3361.35	2687.26	2831.67	2930.21	2941.29	3049.51	2452.33	2707.25	3218.62
	2824.81	3187.53	2837.92	2868.36	2678.88	2861.88	2738.52	2920.19	2524.24	2545.04	2555.32	2595.39	2839.63	2762.2	2750.26	2836.75	3119.57	2667.43	2851.71	2944.91	2927.17	2535.34	2986.91	2865.13	2765.85	2663.9	2569.98	2444.1	2858.02	2595.36	3096.6	3000.13	2838.92	2449	2592.7	3163.24	2871.83	2507.13	2951.27	3478.5	3356.53	2684.01	2831.24	2928.51	2939.58	3046.55	2450.7	2706.55	3216.62
	2822.79	3184.36	2835.58	2866.66	2677.5	2860.25	2737.71	2917.08	2523.03	2544.16	2553.68	2594.24	2837.42	2760.81	2748.21	2836.05	3116.26	2666.45	2849.81	2941.99	2925.69	2533.6	2985.28	2863.02	2763.64	2662.19	2568.84	2443.15	2856.64	2593.82	3094.66	2998.23	2837.86	2447.67	2592.13	3162	2869.95	2504.59	2948.85	3474.02	3351.72	2680.78	2830.8	2926.82	2937.85	3043.59	2449.07	2705.85	3214.61
	2820.77	3181.19	2833.24	2864.95	2676.12	2858.62	2736.9	2913.97	2521.81	2543.28	2552.04	2593.1	2835.22	2759.43	2746.16	2835.35	3112.95	2665.47	2847.91	2939.07	2924.2	2531.87	2983.65	2860.92	2761.43	2660.48	2567.71	2442.19	2855.25	2592.28	3092.72	2996.31	2836.8	2446.33	2591.56	3160.75	2868.06	2502.05	2946.43	3469.55	3346.9	2677.56	2830.34	2925.13	2936.12	3040.62	2447.44	2705.14	3212.58
	2818.75	3178.02	2830.91	2863.23	2674.75	2856.99	2736.08	2910.86	2520.59	2542.4	2550.4	2591.95	2833.02	2758.04	2744.11	2834.65	3109.64	2664.49	2846	2936.15	2922.7	2530.14	2982.01	2858.83	2759.22	2658.77	2566.57	2441.22	2853.86	2590.74	3090.78	2994.39	2835.74	2445	2590.98	3159.5	2866.16	2499.53	2944.01	3465.09	3342.09	2674.36	2829.88	2923.44	2934.39	3037.66	2445.82	2704.42	3210.53
	2816.73	3174.84	2828.57	2861.5	2673.39	2855.35	2735.25	2907.76	2519.37	2541.52	2548.77	2590.8	2830.83	2756.66	2742.07	2833.93	3106.33	2663.5	2844.08	2933.23	2921.18	2528.41	2980.36	2856.73	2757.01	2657.07	2565.42	2440.25	2852.46	2589.19	3088.82	2992.46	2834.67	2443.66	2590.39	3158.23	2864.26	2497.02	2941.6	3460.64	3337.28	2671.17	2829.4	2921.76	2932.64	3034.69	2444.2	2703.69	3208.46
	2814.71	3171.66	2826.24	2859.77	2672.03	2853.71	2734.41	2904.67	2518.15	2540.64	2547.14	2589.65	2828.64	2755.28	2740.02	2833.21	3103.02	2662.51	2842.15	2930.3	2919.66	2526.68	2978.7	2854.64	2754.79	2655.36	2564.27	2439.28	2851.05	2587.65	3086.87	2990.52	2833.6	2442.33	2589.8	3156.95	2862.34	2494.52	2939.19	3456.2	3332.47	2668	2828.92	2920.07	2930.88	3031.72	2442.59	2702.96	3206.38
	2812.7	3168.48	2823.91	2858.04	2670.67	2852.07	2733.57	2901.57	2516.93	2539.76	2545.51	2588.51	2826.45	2753.9	2737.98	2832.47	3099.71	2661.51	2840.22	2927.38	2918.13	2524.96	2977.04	2852.55	2752.57	2653.66	2563.12	2438.3	2849.65	2586.1	3084.9	2988.57	2832.52	2440.99	2589.19	3155.67	2860.43	2492.03	2936.78	3451.76	3327.66	2664.84	2828.43	2918.38	2929.12	3028.75	2440.97	2702.22	3204.28
	2810.68	3165.3	2821.59	2856.3	2669.32	2850.43	2732.71	2898.48	2515.71	2538.88	2543.88	2587.36	2824.27	2752.53	2735.95	2831.73	3096.4	2660.51	2838.27	2924.45	2916.59	2523.24	2975.38	2850.46	2750.35	2651.96	2561.96	2437.32	2848.23	2584.55	3082.93	2986.62	2831.45	2439.66	2588.57	3154.37	2858.5	2489.55	2934.38	3447.33	3322.85	2661.7	2827.92	2916.7	2927.35	3025.77	2439.36	2701.48	3202.16
	2808.66	3162.12	2819.26	2854.55	2667.97	2848.78	2731.85	2895.4	2514.48	2537.99	2542.26	2586.21	2822.09	2751.15	2733.91	2830.98	3093.09	2659.51	2836.31	2921.52	2915.04	2521.51	2973.7	2848.38	2748.12	2650.26	2560.8	2436.34	2846.82	2583	3080.95	2984.66	2830.37	2438.33	2587.95	3153.06	2856.57	2487.08	2931.98	3442.91	3318.05	2658.58	2827.41	2915.01	2925.57	3022.8	2437.75	2700.72	3200.02
	2806.65	3158.93	2816.94	2852.79	2666.63	2847.14	2730.98	2892.31	2513.26	2537.11	2540.64	2585.06	2819.91	2749.77	2731.88	2830.23	3089.78	2658.5	2834.34	2918.59	2913.48	2519.8	2972.02	2846.3	2745.89	2648.57	2559.63	2435.35	2845.39	2581.45	3078.97	2982.68	2829.28	2436.99	2587.32	3151.74	2854.64	2484.62	2929.58	3438.5	3313.25	2655.46	2826.88	2913.33	2923.78	3019.82	2436.15	2699.96	3197.87
	2804.63	3155.74	2814.62	2851.03	2665.29	2845.49	2730.1	2889.23	2512.03	2536.22	2539.02	2583.91	2817.74	2748.4	2729.86	2829.46	3086.46	2657.48	2832.37	2915.65	2911.91	2518.08	2970.34	2844.22	2743.66	2646.87	2558.46	2434.35	2843.97	2579.89	3076.98	2980.71	2828.2	2435.66	2586.67	3150.41	2852.7	2482.18	2927.19	3434.1	3308.45	2652.37	2826.35	2911.64	2921.99	3016.84	2434.54	2699.2	3195.7
	2802.61	3152.56	2812.3	2849.26	2663.96	2843.83	2729.21	2886.16	2510.81	2535.33	2537.41	2582.76	2815.57	2747.02	2727.83	2828.69	3083.15	2656.47	2830.38	2912.72	2910.33	2516.36	2968.65	2842.14	2741.43	2645.18	2557.28	2433.35	2842.53	2578.34	3074.99	2978.72	2827.11	2434.33	2586.02	3149.07	2850.75	2479.74	2924.79	3429.71	3303.65	2649.29	2825.81	2909.96	2920.18	3013.86	2432.94	2698.42	3193.51
	2800.6	3149.37	2809.98	2847.49	2662.63	2842.18	2728.31	2883.09	2509.58	2534.45	2535.8	2581.62	2813.4	2745.65	2725.81	2827.91	3079.84	2655.45	2828.39	2909.78	2908.74	2514.65	2966.95	2840.06	2739.19	2643.49	2556.1	2432.35	2841.1	2576.78	3072.99	2976.72	2826.02	2433	2585.36	3147.72	2848.79	2477.32	2922.41	3425.32	3298.86	2646.22	2825.25	2908.28	2918.37	3010.88	2431.35	2697.64	3191.31
	2798.58	3146.18	2807.67	2845.71	2661.31	2840.52	2727.41	2880.02	2508.35	2533.56	2534.19	2580.47	2811.23	2744.28	2723.79	2827.12	3076.53	2654.42	2826.39	2906.84	2907.14	2512.93	2965.25	2837.99	2736.95	2641.8	2554.92	2431.34	2839.65	2575.22	3070.98	2974.72	2824.92	2431.67	2584.69	3146.36	2846.83	2474.91	2920.02	3420.94	3294.07	2643.17	2824.69	2906.6	2916.55	3007.9	2429.75	2696.85	3189.09
	2796.56	3142.98	2805.36	2843.93	2659.99	2838.86	2726.49	2876.95	2507.12	2532.66	2532.58	2579.32	2809.07	2742.91	2721.77	2826.32	3073.22	2653.39	2824.38	2903.9	2905.54	2511.22	2963.54	2835.92	2734.7	2640.12	2553.73	2430.33	2838.2	2573.66	3068.97	2972.71	2823.82	2430.34	2584.02	3144.99	2844.86	2472.51	2917.64	3416.57	3289.28	2640.13	2824.11	2904.92	2914.73	3004.91	2428.16	2696.05	3186.85
	2794.55	3139.79	2803.05	2842.13	2658.67	2837.19	2725.57	2873.89	2505.89	2531.77	2530.98	2578.17	2806.91	2741.54	2719.76	2825.51	3069.91	2652.36	2822.36	2900.96	2903.92	2509.51	2961.82	2833.85	2732.46	2638.43	2552.54	2429.31	2836.75	2572.09	3066.95	2970.69	2822.72	2429.01	2583.33	3143.6	2842.89	2470.12	2915.26	3412.21	3284.49	2637.11	2823.53	2903.24	2912.89	3001.93	2426.57	2695.25	3184.6
	2792.53	3136.59	2800.74	2840.34	2657.36	2835.53	2724.64	2870.84	2504.66	2530.88	2529.38	2577.01	2804.76	2740.16	2717.75	2824.7	3066.6	2651.32	2820.33	2898.01	2902.29	2507.81	2960.1	2831.79	2730.21	2636.75	2551.34	2428.29	2835.29	2570.53	3064.93	2968.67	2821.61	2427.68	2582.64	3142.21	2840.91	2467.74	2912.88	3407.86	3279.71	2634.1	2822.93	2901.56	2911.05	2998.94	2424.98	2694.44	3182.33
	2790.51	3133.4	2798.43	2838.53	2656.06	2833.86	2723.7	2867.79	2503.42	2529.98	2527.78	2575.86	2802.6	2738.79	2715.74	2823.87	3063.28	2650.28	2818.29	2895.07	2900.65	2506.1	2958.37	2829.72	2727.96	2635.07	2550.14	2427.26	2833.83	2568.96	3062.89	2966.64	2820.51	2426.35	2581.93	3140.81	2838.92	2465.37	2910.51	3403.51	3274.93	2631.11	2822.33	2899.88	2909.2	2995.95	2423.4	2693.62	3180.05
	2788.5	3130.2	2796.13	2836.72	2654.75	2832.19	2722.76	2864.74	2502.19	2529.08	2526.19	2574.71	2800.45	2737.42	2713.74	2823.04	3059.97	2649.23	2816.24	2892.12	2899.01	2504.4	2956.64	2827.66	2725.7	2633.39	2548.94	2426.23	2832.36	2567.4	3060.86	2964.59	2819.39	2425.02	2581.22	3139.4	2836.93	2463.01	2908.14	3399.17	3270.16	2628.13	2821.71	2898.19	2907.34	2992.96	2421.82	2692.79	3177.75
	2786.48	3127	2793.82	2834.9	2653.46	2830.51	2721.8	2861.7	2500.95	2528.18	2524.59	2573.56	2798.3	2736.05	2711.73	2822.2	3056.66	2648.18	2814.18	2889.18	2897.35	2502.69	2954.9	2825.6	2723.45	2631.72	2547.73	2425.2	2830.89	2565.83	3058.82	2962.54	2818.28	2423.7	2580.5	3137.97	2834.93	2460.66	2905.77	3394.84	3265.38	2625.17	2821.09	2896.51	2905.47	2989.97	2420.24	2691.96	3175.43
	2784.46	3123.8	2791.52	2833.08	2652.17	2828.84	2720.84	2858.66	2499.72	2527.28	2523	2572.41	2796.16	2734.69	2709.73	2821.36	3053.35	2647.13	2812.12	2886.23	2895.69	2500.99	2953.16	2823.54	2721.19	2630.04	2546.52	2424.16	2829.41	2564.26	3056.77	2960.49	2817.16	2422.37	2579.77	3136.54	2832.93	2458.32	2903.4	3390.52	3260.62	2622.22	2820.45	2894.83	2903.59	2986.98	2418.66	2691.12	3173.1
	2782.44	3120.61	2789.22	2831.25	2650.88	2827.16	2719.87	2855.62	2498.48	2526.38	2521.42	2571.25	2794.01	2733.32	2707.74	2820.5	3050.04	2646.07	2810.04	2883.28	2894.02	2499.29	2951.41	2821.49	2718.92	2628.37	2545.3	2423.11	2827.92	2562.69	3054.71	2958.42	2816.04	2421.04	2579.03	3135.09	2830.92	2455.99	2901.04	3386.21	3255.85	2619.29	2819.8	2893.15	2901.71	2983.99	2417.09	2690.27	3170.75
	2780.43	3117.4	2786.93	2829.41	2649.6	2825.47	2718.89	2852.59	2497.24	2525.48	2519.83	2570.1	2791.87	2731.95	2705.74	2819.64	3046.73	2645.01	2807.96	2880.33	2892.33	2497.6	2949.65	2819.43	2716.66	2626.7	2544.08	2422.06	2826.44	2561.12	3052.65	2956.35	2814.91	2419.72	2578.28	3133.64	2828.9	2453.68	2898.68	3381.9	3251.09	2616.37	2819.15	2891.47	2899.82	2980.99	2415.52	2689.42	3168.39
	2778.41	3114.2	2784.63	2827.57	2648.32	2823.79	2717.9	2849.56	2496	2524.57	2518.25	2568.94	2789.74	2730.58	2703.75	2818.76	3043.42	2643.94	2805.87	2877.38	2890.64	2495.9	2947.89	2817.38	2714.39	2625.04	2542.85	2421.01	2824.94	2559.54	3050.59	2954.27	2813.79	2418.39	2577.53	3132.17	2826.88	2451.37	2896.33	3377.6	3246.33	2613.46	2818.48	2889.79	2897.92	2978	2413.95	2688.56	3166.01
	2776.39	3111	2782.34	2825.72	2647.04	2822.1	2716.91	2846.54	2494.76	2523.66	2516.67	2567.79	2787.6	2729.21	2701.76	2817.88	3040.11	2642.87	2803.77	2874.43	2888.94	2494.21	2946.12	2815.33	2712.13	2623.37	2541.62	2419.95	2823.44	2557.97	3048.51	2952.18	2812.65	2417.06	2576.76	3130.69	2824.85	2449.07	2893.97	3373.31	3241.58	2610.57	2817.8	2888.11	2896.02	2975	2412.39	2687.69	3163.62
	2774.37	3107.8	2780.05	2823.87	2645.77	2820.41	2715.9	2843.52	2493.51	2522.75	2515.09	2566.63	2785.46	2727.84	2699.78	2817	3036.8	2641.79	2801.66	2871.48	2887.23	2492.52	2944.35	2813.28	2709.85	2621.71	2540.39	2418.89	2821.93	2556.39	3046.43	2950.09	2811.52	2415.74	2575.99	3129.21	2822.82	2446.79	2891.62	3369.03	3236.83	2607.69	2817.12	2886.43	2894.1	2972.01	2410.83	2686.82	3161.21
	2772.35	3104.6	2777.76	2822	2644.51	2818.71	2714.89	2840.51	2492.27	2521.84	2513.52	2565.47	2783.33	2726.47	2697.79	2816.1	3033.49	2640.71	2799.54	2868.53	2885.5	2490.82	2942.57	2811.23	2707.58	2620.05	2539.15	2417.82	2820.42	2554.82	3044.35	2947.98	2810.38	2414.41	2575.21	3127.71	2820.78	2444.51	2889.27	3364.75	3232.09	2604.83	2816.42	2884.75	2892.18	2969.01	2409.27	2685.93	3158.79
	2770.33	3101.39	2775.47	2820.14	2643.25	2817.02	2713.87	2837.5	2491.03	2520.93	2511.94	2564.31	2781.2	2725.1	2695.81	2815.2	3030.18	2639.63	2797.41	2865.58	2883.77	2489.14	2940.79	2809.19	2705.31	2618.39	2537.91	2416.75	2818.91	2553.24	3042.26	2945.87	2809.24	2413.09	2574.42	3126.2	2818.73	2442.24	2886.93	3360.48	3227.35	2601.98	2815.71	2883.07	2890.25	2966.02	2407.71	2685.04	3156.35
	2768.31	3098.19	2773.18	2818.26	2641.99	2815.32	2712.84	2834.49	2489.78	2520.02	2510.37	2563.16	2779.08	2723.73	2693.83	2814.28	3026.87	2638.54	2795.27	2862.62	2882.04	2487.45	2939	2807.14	2703.03	2616.74	2536.66	2415.68	2817.38	2551.66	3040.16	2943.75	2808.09	2411.76	2573.62	3124.68	2816.68	2439.99	2884.58	3356.22	3222.61	2599.14	2814.99	2881.38	2888.31	2963.02	2406.16	2684.15	3153.9
	2766.28	3094.98	2770.9	2816.38	2640.74	2813.61	2711.8	2831.49	2488.53	2519.1	2508.81	2562	2776.95	2722.36	2691.86	2813.36	3023.56	2637.45	2793.13	2859.67	2880.29	2485.76	2937.2	2805.1	2700.75	2615.08	2535.41	2414.59	2815.85	2550.08	3038.06	2941.63	2806.94	2410.44	2572.81	3123.16	2814.62	2437.74	2882.24	3351.97	3217.88	2596.32	2814.26	2879.7	2886.36	2960.02	2404.61	2683.24	3151.43
	2764.26	3091.78	2768.62	2814.49	2639.49	2811.91	2710.76	2828.5	2487.28	2518.18	2507.24	2560.83	2774.83	2720.99	2689.89	2812.44	3020.26	2636.35	2790.98	2856.72	2878.53	2484.08	2935.4	2803.06	2698.47	2613.43	2534.15	2413.51	2814.32	2548.5	3035.95	2939.5	2805.79	2409.12	2571.99	3121.62	2812.56	2435.51	2879.91	3347.72	3213.16	2593.52	2813.52	2878.01	2884.41	2957.02	2403.06	2682.33	3148.95
	2762.24	3088.57	2766.34	2812.6	2638.25	2810.2	2709.7	2825.51	2486.03	2517.26	2505.68	2559.67	2772.7	2719.62	2687.91	2811.5	3016.95	2635.25	2788.81	2853.76	2876.76	2482.4	2933.59	2801.02	2696.18	2611.78	2532.9	2412.42	2812.78	2546.91	3033.84	2937.35	2804.64	2407.79	2571.17	3120.07	2810.49	2433.28	2877.57	3343.48	3208.44	2590.72	2812.77	2876.33	2882.45	2954.03	2401.52	2681.41	3146.46
	2760.21	3085.37	2764.06	2810.7	2637.01	2808.48	2708.64	2822.52	2484.78	2516.34	2504.12	2558.51	2770.58	2718.25	2685.95	2810.55	3013.64	2634.15	2786.64	2850.81	2874.99	2480.72	2931.78	2798.98	2693.9	2610.14	2531.63	2411.32	2811.24	2545.33	3031.72	2935.21	2803.48	2406.47	2570.33	3118.51	2808.42	2431.06	2875.24	3339.25	3203.72	2587.94	2812.01	2874.64	2880.48	2951.03	2399.98	2680.49	3143.95
	2758.19	3082.16	2761.78	2808.79	2635.77	2806.77	2707.57	2819.54	2483.53	2515.42	2502.56	2557.35	2768.46	2716.88	2683.98	2809.6	3010.33	2633.04	2784.47	2847.85	2873.2	2479.04	2929.97	2796.94	2691.61	2608.5	2530.36	2410.22	2809.69	2543.75	3029.59	2933.05	2802.31	2405.15	2569.49	3116.94	2806.34	2428.86	2872.91	3335.03	3199.01	2585.18	2811.24	2872.96	2878.5	2948.03	2398.44	2679.55	3141.43
	2756.16	3078.96	2759.51	2806.88	2634.54	2805.05	2706.49	2816.56	2482.28	2514.49	2501	2556.18	2766.35	2715.5	2682.02	2808.64	3007.03	2631.93	2782.28	2844.9	2871.41	2477.36	2928.15	2794.9	2689.32	2606.86	2529.09	2409.12	2808.13	2542.16	3027.46	2930.88	2801.15	2403.82	2568.64	3115.35	2804.25	2426.66	2870.58	3330.81	3194.31	2582.42	2810.46	2871.27	2876.52	2945.03	2396.9	2678.61	3138.89
	2754.13	3075.75	2757.24	2804.96	2633.32	2803.33	2705.41	2813.59	2481.02	2513.56	2499.45	2555.02	2764.23	2714.13	2680.06	2807.67	3003.72	2630.81	2780.08	2841.95	2869.6	2475.69	2926.32	2792.87	2687.03	2605.22	2527.82	2408.01	2806.57	2540.57	3025.32	2928.71	2799.98	2402.5	2567.78	3113.76	2802.16	2424.47	2868.25	3326.6	3189.61	2579.68	2809.67	2869.58	2874.52	2942.03	2395.37	2677.67	3136.34
	2752.11	3072.55	2754.97	2803.03	2632.09	2801.6	2704.31	2810.62	2479.77	2512.63	2497.9	2553.85	2762.12	2712.76	2678.1	2806.7	3000.42	2629.69	2777.88	2838.99	2867.79	2474.02	2924.49	2790.83	2684.74	2603.58	2526.54	2406.9	2805	2538.99	3023.18	2926.53	2798.8	2401.18	2566.91	3112.16	2800.07	2422.3	2865.93	3322.4	3184.91	2576.96	2808.87	2867.89	2872.52	2939.04	2393.84	2676.71	3133.78
	2750.08	3069.34	2752.7	2801.1	2630.88	2799.88	2703.21	2807.66	2478.51	2511.7	2496.35	2552.68	2760.01	2711.38	2676.15	2805.71	2997.11	2628.56	2775.66	2836.04	2865.97	2472.34	2922.65	2788.8	2682.44	2601.95	2525.25	2405.78	2803.42	2537.4	3021.03	2924.35	2797.63	2399.86	2566.03	3110.55	2797.96	2420.13	2863.61	3318.2	3180.22	2574.25	2808.06	2866.2	2870.51	2936.04	2392.31	2675.75	3131.2
	2748.05	3066.14	2750.43	2799.16	2629.66	2798.15	2702.1	2804.7	2477.25	2510.77	2494.8	2551.51	2757.9	2710.01	2674.2	2804.72	2993.81	2627.43	2773.44	2833.09	2864.14	2470.67	2920.81	2786.77	2680.15	2600.32	2523.97	2404.66	2801.85	2535.81	3018.87	2922.15	2796.45	2398.54	2565.14	3108.93	2795.86	2417.97	2861.29	3314.02	3175.54	2571.55	2807.23	2864.51	2868.5	2933.04	2390.79	2674.79	3128.61
	2746.01	3062.93	2748.17	2797.22	2628.45	2796.41	2700.98	2801.75	2475.99	2509.83	2493.26	2550.34	2755.79	2708.63	2672.25	2803.72	2990.5	2626.29	2771.21	2830.13	2862.29	2469.01	2918.96	2784.74	2677.85	2598.69	2522.67	2403.53	2800.26	2534.22	3016.71	2919.95	2795.26	2397.22	2564.25	3107.29	2793.74	2415.82	2858.98	3309.84	3170.86	2568.86	2806.4	2862.82	2866.47	2930.04	2389.27	2673.81	3126.01
	2743.98	3059.73	2745.9	2795.27	2627.25	2794.68	2699.86	2798.8	2474.73	2508.89	2491.72	2549.17	2753.68	2707.25	2670.3	2802.71	2987.2	2625.15	2768.97	2827.18	2860.45	2467.34	2917.11	2782.71	2675.55	2597.07	2521.38	2402.4	2798.67	2532.63	3014.54	2917.74	2794.07	2395.89	2563.34	3105.65	2791.63	2413.68	2856.67	3305.66	3166.19	2566.19	2805.55	2861.12	2864.44	2927.05	2387.75	2672.83	3123.39
	2741.95	3056.52	2743.64	2793.31	2626.05	2792.93	2698.72	2795.86	2473.47	2507.95	2490.18	2548	2751.57	2705.87	2668.36	2801.69	2983.9	2624.01	2766.73	2824.23	2858.59	2465.67	2915.25	2780.68	2673.25	2595.45	2520.08	2401.26	2797.07	2531.04	3012.37	2915.53	2792.88	2394.57	2562.43	3103.99	2789.5	2411.55	2854.36	3301.5	3161.52	2563.53	2804.7	2859.43	2862.4	2924.05	2386.24	2671.84	3120.76
	2739.91	3053.32	2741.38	2791.34	2624.85	2791.19	2697.58	2792.92	2472.21	2507.01	2488.64	2546.82	2749.47	2704.49	2666.41	2800.67	2980.6	2622.86	2764.47	2821.28	2856.72	2464.01	2913.39	2778.65	2670.95	2593.83	2518.77	2400.12	2795.47	2529.45	3010.19	2913.3	2791.69	2393.25	2561.51	3102.33	2787.38	2409.43	2852.05	3297.34	3156.87	2560.89	2803.83	2857.73	2860.36	2921.05	2384.73	2670.84	3118.12
	2737.88	3050.12	2739.12	2789.37	2623.66	2789.44	2696.43	2789.99	2470.94	2506.06	2487.1	2545.65	2747.36	2703.11	2664.47	2799.63	2977.29	2621.71	2762.21	2818.33	2854.84	2462.35	2911.52	2776.62	2668.65	2592.21	2517.47	2398.97	2793.86	2527.86	3008.01	2911.07	2790.49	2391.93	2560.58	3100.65	2785.24	2407.32	2849.74	3293.19	3152.21	2558.26	2802.96	2856.03	2858.3	2918.06	2383.22	2669.84	3115.46
	2735.84	3046.92	2736.87	2787.4	2622.47	2787.69	2695.27	2787.06	2469.68	2505.11	2485.57	2544.47	2745.26	2701.73	2662.54	2798.59	2973.99	2620.55	2759.94	2815.38	2852.96	2460.69	2909.64	2774.6	2666.34	2590.6	2516.15	2397.82	2792.24	2526.27	3005.81	2908.84	2789.29	2390.61	2559.64	3098.97	2783.1	2405.22	2847.44	3289.04	3147.57	2555.64	2802.07	2854.33	2856.24	2915.06	2381.71	2668.83	3112.8
	2733.8	3043.71	2734.61	2785.41	2621.29	2785.94	2694.11	2784.13	2468.41	2504.16	2484.04	2543.29	2743.16	2700.35	2660.6	2797.54	2970.69	2619.39	2757.66	2812.43	2851.06	2459.03	2907.77	2772.57	2664.04	2588.99	2514.84	2396.66	2790.62	2524.67	3003.62	2906.59	2788.08	2389.29	2558.69	3097.27	2780.96	2403.13	2845.14	3284.9	3142.93	2553.03	2801.18	2852.63	2854.17	2912.07	2380.21	2667.81	3110.12
	2731.76	3040.51	2732.36	2783.42	2620.11	2784.18	2692.93	2781.22	2467.14	2503.21	2482.51	2542.12	2741.06	2698.96	2658.67	2796.49	2967.39	2618.23	2755.37	2809.48	2849.16	2457.38	2905.88	2770.55	2661.73	2587.38	2513.52	2395.5	2788.99	2523.08	3001.42	2904.34	2786.87	2387.97	2557.74	3095.57	2778.81	2401.04	2842.84	3280.77	3138.29	2550.44	2800.27	2850.93	2852.09	2909.08	2378.71	2666.79	3107.42
	2729.72	3037.31	2730.11	2781.42	2618.93	2782.42	2691.75	2778.3	2465.87	2502.26	2480.98	2540.93	2738.96	2697.58	2656.74	2795.42	2964.1	2617.06	2753.07	2806.53	2847.25	2455.72	2904	2768.52	2659.42	2585.77	2512.19	2394.33	2787.36	2521.49	2999.21	2902.08	2785.66	2386.65	2556.77	3093.85	2776.66	2398.97	2840.54	3276.65	3133.66	2547.86	2799.35	2849.22	2850.01	2906.08	2377.22	2665.75	3104.72
	2727.68	3034.11	2727.86	2779.42	2617.76	2780.66	2690.56	2775.4	2464.6	2501.3	2479.46	2539.75	2736.86	2696.19	2654.81	2794.35	2960.8	2615.88	2750.77	2803.58	2845.33	2454.07	2902.11	2766.5	2657.11	2584.17	2510.86	2393.16	2785.72	2519.89	2996.99	2899.81	2784.44	2385.34	2555.8	3092.12	2774.5	2396.9	2838.25	3272.53	3129.04	2545.29	2798.42	2847.51	2847.92	2903.09	2375.72	2664.71	3102
	2725.63	3030.91	2725.61	2777.41	2616.59	2778.89	2689.36	2772.5	2463.33	2500.34	2477.94	2538.57	2734.76	2694.8	2652.89	2793.27	2957.5	2614.71	2748.46	2800.64	2843.4	2452.42	2900.21	2764.47	2654.8	2582.57	2509.53	2391.99	2784.07	2518.3	2994.77	2897.53	2783.22	2384.02	2554.82	3090.38	2772.33	2394.84	2835.96	3268.42	3124.43	2542.74	2797.48	2845.8	2845.82	2900.1	2374.23	2663.67	3099.28
	2723.58	3027.71	2723.37	2775.39	2615.43	2777.12	2688.16	2769.6	2462.06	2499.38	2476.42	2537.38	2732.66	2693.41	2650.97	2792.18	2954.21	2613.52	2746.14	2797.69	2841.46	2450.77	2898.31	2762.45	2652.49	2580.98	2508.2	2390.81	2782.42	2516.7	2992.55	2895.25	2781.99	2382.7	2553.83	3088.63	2770.16	2392.8	2833.67	3264.31	3119.82	2540.2	2796.53	2844.09	2843.71	2897.11	2372.75	2662.62	3096.54
	2721.54	3024.52	2721.12	2773.37	2614.27	2775.35	2686.94	2766.71	2460.78	2498.41	2474.9	2536.2	2730.57	2692.01	2649.05	2791.09	2950.91	2612.34	2743.81	2794.75	2839.51	2449.12	2896.4	2760.43	2650.17	2579.38	2506.85	2389.62	2780.76	2515.11	2990.31	2892.96	2780.76	2381.38	2552.83	3086.88	2767.99	2390.76	2831.38	3260.22	3115.22	2537.67	2795.57	2842.38	2841.59	2894.12	2371.26	2661.56	3093.78
	2719.49	3021.32	2718.88	2771.34	2613.11	2773.57	2685.72	2763.82	2459.5	2497.45	2473.38	2535.01	2728.47	2690.62	2647.13	2789.98	2947.62	2611.15	2741.47	2791.81	2837.55	2447.47	2894.49	2758.41	2647.86	2577.79	2505.51	2388.43	2779.1	2513.51	2988.08	2890.66	2779.53	2380.06	2551.82	3085.11	2765.81	2388.73	2829.1	3256.13	3110.63	2535.15	2794.6	2840.67	2839.47	2891.13	2369.78	2660.49	3091.02
	2717.44	3018.12	2716.64	2769.3	2611.96	2771.79	2684.49	2760.94	2458.23	2496.48	2471.87	2533.82	2726.37	2689.22	2645.21	2788.87	2944.32	2609.95	2739.13	2788.87	2835.59	2445.83	2892.57	2756.38	2645.54	2576.2	2504.16	2387.23	2777.42	2511.92	2985.83	2888.36	2778.29	2378.74	2550.81	3083.33	2763.63	2386.71	2826.81	3252.04	3106.05	2532.65	2793.62	2838.95	2837.34	2888.15	2368.31	2659.41	3088.25
	2715.38	3014.93	2714.4	2767.26	2610.81	2770.01	2683.26	2758.07	2456.95	2495.5	2470.35	2532.63	2724.28	2687.83	2643.3	2787.75	2941.03	2608.75	2736.77	2785.93	2833.61	2444.19	2890.65	2754.36	2643.23	2574.62	2502.81	2386.03	2775.75	2510.32	2983.58	2886.05	2777.05	2377.42	2549.78	3081.54	2761.44	2384.7	2824.53	3247.97	3101.47	2530.16	2792.62	2837.23	2835.2	2885.16	2366.83	2658.33	3085.46
	2713.33	3011.74	2712.17	2765.21	2609.67	2768.22	2682.01	2755.2	2455.67	2494.53	2468.84	2531.44	2722.19	2686.43	2641.39	2786.62	2937.74	2607.55	2734.41	2782.99	2831.63	2442.55	2888.73	2752.34	2640.91	2573.04	2501.45	2384.83	2774.06	2508.72	2981.33	2883.73	2775.81	2376.1	2548.75	3079.74	2759.24	2382.69	2822.25	3243.9	3096.9	2527.68	2791.62	2835.51	2833.06	2882.18	2365.36	2657.25	3082.67
	2711.27	3008.54	2709.93	2763.15	2608.53	2766.43	2680.76	2752.33	2454.38	2493.55	2467.33	2530.24	2720.09	2685.02	2639.48	2785.49	2934.45	2606.34	2732.05	2780.05	2829.63	2440.91	2886.8	2750.32	2638.59	2571.46	2500.09	2383.62	2772.37	2507.13	2979.07	2881.41	2774.56	2374.79	2547.71	3077.93	2757.05	2380.7	2819.98	3239.83	3092.33	2525.22	2790.61	2833.78	2830.9	2879.19	2363.89	2656.15	3079.86
	2709.22	3005.35	2707.7	2761.09	2607.39	2764.64	2679.5	2749.48	2453.1	2492.57	2465.83	2529.05	2718	2683.62	2637.58	2784.34	2931.16	2605.12	2729.67	2777.12	2827.63	2439.27	2884.87	2748.3	2636.28	2569.88	2498.73	2382.4	2770.68	2505.53	2976.8	2879.07	2773.31	2373.47	2546.66	3076.1	2754.84	2378.71	2817.7	3235.77	3087.78	2522.76	2789.58	2832.06	2828.74	2876.21	2362.43	2655.05	3077.04
	2707.16	3002.16	2705.47	2759.02	2606.26	2762.84	2678.23	2746.62	2451.82	2491.59	2464.32	2527.85	2715.9	2682.21	2635.67	2783.19	2927.87	2603.91	2727.29	2774.18	2825.62	2437.63	2882.93	2746.28	2633.96	2568.31	2497.36	2381.19	2768.97	2503.93	2974.53	2876.73	2772.05	2372.15	2545.6	3074.27	2752.64	2376.73	2815.43	3231.72	3083.23	2520.32	2788.54	2830.33	2826.58	2873.23	2360.97	2653.94	3074.21
	2705.09	2998.98	2703.24	2756.95	2605.13	2761.04	2676.95	2743.78	2450.53	2490.6	2462.82	2526.65	2713.81	2680.8	2633.77	2782.03	2924.58	2602.68	2724.89	2771.25	2823.61	2436	2880.99	2744.26	2631.64	2566.74	2495.99	2379.96	2767.26	2502.34	2972.25	2874.39	2770.79	2370.83	2544.54	3072.43	2750.42	2374.76	2813.16	3227.68	3078.69	2517.9	2787.5	2828.6	2824.4	2870.25	2359.51	2652.82	3071.37
	2703.03	2995.79	2701.01	2754.86	2604.01	2759.23	2675.67	2740.94	2449.24	2489.61	2461.32	2525.45	2711.72	2679.39	2631.87	2780.87	2921.29	2601.46	2722.49	2768.32	2821.58	2434.37	2879.04	2742.24	2629.32	2565.18	2494.61	2378.73	2765.55	2500.74	2969.97	2872.03	2769.53	2369.52	2543.46	3070.58	2748.21	2372.8	2810.89	3223.64	3074.16	2515.48	2786.44	2826.87	2822.22	2867.28	2358.06	2651.7	3068.52
	2700.96	2992.6	2698.78	2752.78	2602.89	2757.42	2674.38	2738.1	2447.95	2488.62	2459.82	2524.24	2709.63	2677.98	2629.98	2779.69	2918.01	2600.23	2720.09	2765.39	2819.54	2432.73	2877.09	2740.22	2626.99	2563.61	2493.23	2377.5	2763.82	2499.14	2967.68	2869.67	2768.26	2368.2	2542.38	3068.72	2745.98	2370.85	2808.63	3219.61	3069.64	2513.08	2785.37	2825.13	2820.03	2864.3	2356.6	2650.57	3065.66
	2698.9	2989.42	2696.56	2750.68	2601.77	2755.61	2673.08	2735.27	2446.66	2487.63	2458.32	2523.04	2707.53	2676.57	2628.08	2778.51	2914.72	2598.99	2717.67	2762.46	2817.5	2431.1	2875.13	2738.2	2624.67	2562.05	2491.85	2376.26	2762.09	2497.55	2965.38	2867.3	2766.99	2366.88	2541.28	3066.84	2743.76	2368.91	2806.36	3215.59	3065.12	2510.68	2784.29	2823.39	2817.83	2861.33	2355.16	2649.43	3062.79
	2696.83	2986.24	2694.34	2748.58	2600.66	2753.8	2671.77	2732.45	2445.37	2486.63	2456.83	2521.83	2705.44	2675.15	2626.19	2777.32	2911.44	2597.75	2715.25	2759.54	2815.45	2429.48	2873.17	2736.18	2622.35	2560.5	2490.46	2375.01	2760.36	2495.95	2963.08	2864.93	2765.71	2365.56	2540.18	3064.96	2741.53	2366.97	2804.1	3211.57	3060.61	2508.31	2783.2	2821.65	2815.63	2858.36	2353.71	2648.29	3059.91
	2694.76	2983.06	2692.12	2746.47	2599.55	2751.98	2670.46	2729.63	2444.08	2485.63	2455.33	2520.62	2703.35	2673.73	2624.3	2776.12	2908.16	2596.51	2712.82	2756.61	2813.38	2427.85	2871.21	2734.16	2620.03	2558.94	2489.07	2373.76	2758.61	2494.35	2960.78	2862.55	2764.43	2364.25	2539.08	3063.07	2739.29	2365.04	2801.84	3207.55	3056.11	2505.94	2782.1	2819.9	2813.41	2855.39	2352.27	2647.14	3057.02
	2692.68	2979.88	2689.9	2744.35	2598.45	2750.15	2669.13	2726.82	2442.79	2484.62	2453.84	2519.41	2701.26	2672.31	2622.42	2774.92	2904.87	2595.26	2710.38	2753.69	2811.31	2426.23	2869.24	2732.14	2617.7	2557.4	2487.67	2372.51	2756.87	2492.76	2958.46	2860.16	2763.15	2362.93	2537.96	3061.16	2737.05	2363.12	2799.58	3203.55	3051.62	2503.58	2780.99	2818.16	2811.2	2852.42	2350.83	2645.98	3054.11
	2690.61	2976.7	2687.68	2742.23	2597.35	2748.33	2667.8	2724.01	2441.49	2483.62	2452.35	2518.2	2699.16	2670.88	2620.53	2773.7	2901.59	2594.01	2707.93	2750.77	2809.24	2424.6	2867.27	2730.12	2615.38	2555.85	2486.27	2371.25	2755.11	2491.16	2956.15	2857.76	2761.86	2361.61	2536.83	3059.25	2734.81	2361.21	2797.32	3199.55	3047.14	2501.24	2779.87	2816.41	2808.97	2849.45	2349.4	2644.82	3051.2
	2688.53	2973.53	2685.46	2740.11	2596.25	2746.5	2666.47	2721.21	2440.19	2482.61	2450.86	2516.99	2697.07	2669.45	2618.65	2772.48	2898.32	2592.75	2705.48	2747.86	2807.15	2422.98	2865.29	2728.1	2613.06	2554.31	2484.87	2369.99	2753.35	2489.56	2953.82	2855.36	2760.57	2360.29	2535.7	3057.32	2732.56	2359.31	2795.07	3195.56	3042.66	2498.91	2778.74	2814.66	2806.74	2846.49	2347.96	2643.65	3048.28
	2686.45	2970.36	2683.25	2737.97	2595.16	2744.66	2665.12	2718.41	2438.89	2481.6	2449.38	2515.77	2694.98	2668.02	2616.77	2771.25	2895.04	2591.49	2703.02	2744.94	2805.05	2421.36	2863.31	2726.08	2610.73	2552.77	2483.46	2368.72	2751.58	2487.97	2951.49	2852.95	2759.27	2358.98	2534.56	3055.39	2730.31	2357.42	2792.82	3191.57	3038.2	2496.59	2777.6	2812.9	2804.5	2843.53	2346.54	2642.47	3045.36
	2684.37	2967.18	2681.04	2735.83	2594.07	2742.83	2663.77	2715.62	2437.59	2480.59	2447.89	2514.55	2692.89	2666.59	2614.89	2770.02	2891.76	2590.22	2700.55	2742.03	2802.95	2419.75	2861.33	2724.06	2608.41	2551.23	2482.05	2367.44	2749.81	2486.37	2949.16	2850.54	2757.98	2357.66	2533.41	3053.45	2728.05	2355.53	2790.57	3187.59	3033.74	2494.28	2776.44	2811.14	2802.25	2840.57	2345.11	2641.28	3042.42
	2682.29	2964.02	2678.83	2733.69	2592.99	2740.99	2662.41	2712.84	2436.29	2479.57	2446.41	2513.33	2690.8	2665.16	2613.02	2768.78	2888.49	2588.96	2698.08	2739.12	2800.84	2418.13	2859.34	2722.04	2606.09	2549.7	2480.64	2366.17	2748.03	2484.78	2946.82	2848.12	2756.67	2356.34	2532.25	3051.49	2725.79	2353.65	2788.32	3183.62	3029.29	2491.99	2775.28	2809.38	2800	2837.61	2343.69	2640.09	3039.47
	2680.2	2960.85	2676.62	2731.54	2591.91	2739.15	2661.05	2710.06	2434.99	2478.55	2444.93	2512.11	2688.7	2663.72	2611.14	2767.53	2885.22	2587.68	2695.6	2736.21	2798.73	2416.52	2857.35	2720.02	2603.77	2548.17	2479.22	2364.88	2746.24	2483.19	2944.48	2845.69	2755.37	2355.03	2531.08	3049.53	2723.53	2351.78	2786.07	3179.65	3024.85	2489.7	2774.11	2807.62	2797.74	2834.66	2342.27	2638.9	3036.52
	2678.12	2957.69	2674.41	2729.38	2590.83	2737.3	2659.67	2707.29	2433.69	2477.53	2443.45	2510.89	2686.61	2662.28	2609.27	2766.27	2881.95	2586.41	2693.12	2733.31	2796.6	2414.9	2855.36	2718	2601.44	2546.64	2477.8	2363.6	2744.45	2481.59	2942.13	2843.26	2754.06	2353.71	2529.91	3047.56	2721.26	2349.92	2783.83	3175.69	3020.42	2487.43	2772.93	2805.86	2795.47	2831.7	2340.85	2637.7	3033.56
	2676.03	2954.52	2672.21	2727.22	2589.76	2735.46	2658.29	2704.53	2432.39	2476.5	2441.97	2509.67	2684.52	2660.84	2607.41	2765.01	2878.68	2585.12	2690.62	2730.4	2794.47	2413.29	2853.36	2715.98	2599.12	2545.12	2476.38	2362.31	2742.65	2480	2939.77	2840.82	2752.74	2352.4	2528.73	3045.58	2718.99	2348.07	2781.58	3171.73	3016	2485.17	2771.73	2804.09	2793.2	2828.75	2339.44	2636.49	3030.59
	2673.94	2951.37	2670.01	2725.05	2588.7	2733.61	2656.91	2701.77	2431.08	2475.48	2440.5	2508.44	2682.43	2659.4	2605.54	2763.74	2875.41	2583.84	2688.13	2727.5	2792.33	2411.69	2851.36	2713.96	2596.8	2543.6	2474.95	2361.01	2740.85	2478.41	2937.42	2838.38	2751.42	2351.08	2527.54	3043.59	2716.72	2346.22	2779.34	3167.79	3011.59	2482.92	2770.53	2802.32	2790.92	2825.81	2338.03	2635.27	3027.61
	2671.85	2948.21	2667.81	2722.88	2587.64	2731.75	2655.52	2699.02	2429.78	2474.45	2439.03	2507.22	2680.34	2657.95	2603.68	2762.47	2872.15	2582.55	2685.62	2724.6	2790.18	2410.08	2849.35	2711.94	2594.48	2542.08	2473.52	2359.71	2739.04	2476.82	2935.05	2835.93	2750.1	2349.77	2526.34	3041.59	2714.44	2344.38	2777.1	3163.85	3007.18	2480.68	2769.32	2800.55	2788.64	2822.86	2336.63	2634.05	3024.62
	2669.76	2945.06	2665.61	2720.7	2586.58	2729.9	2654.12	2696.27	2428.47	2473.42	2437.56	2505.99	2678.25	2656.5	2601.82	2761.18	2868.89	2581.26	2683.11	2721.71	2788.03	2408.47	2847.34	2709.93	2592.16	2540.57	2472.09	2358.41	2737.22	2475.23	2932.68	2833.48	2748.78	2348.46	2525.14	3039.58	2712.16	2342.55	2774.86	3159.91	3002.78	2478.46	2768.1	2798.77	2786.35	2819.92	2335.23	2632.83	3021.63
	2667.67	2941.91	2663.41	2718.52	2585.52	2728.04	2652.71	2693.53	2427.16	2472.38	2436.09	2504.76	2676.15	2655.05	2599.96	2759.9	2865.63	2579.96	2680.6	2718.82	2785.87	2406.87	2845.33	2707.91	2589.85	2539.06	2470.65	2357.1	2735.4	2473.64	2930.31	2831.02	2747.45	2347.14	2523.93	3037.56	2709.88	2340.73	2772.63	3155.98	2998.4	2476.24	2766.87	2797	2784.05	2816.98	2333.83	2631.59	3018.63
	2665.57	2938.76	2661.22	2716.33	2584.48	2726.18	2651.3	2690.8	2425.85	2471.35	2434.62	2503.53	2674.06	2653.6	2598.11	2758.6	2862.37	2578.66	2678.08	2715.93	2783.7	2405.27	2843.32	2705.89	2587.53	2537.56	2469.21	2355.79	2733.58	2472.06	2927.94	2828.55	2746.12	2345.83	2522.71	3035.53	2707.6	2338.91	2770.39	3152.06	2994.02	2474.04	2765.63	2795.22	2781.75	2814.04	2332.43	2630.36	3015.62
	2663.48	2935.61	2659.03	2714.14	2583.43	2724.32	2649.88	2688.07	2424.55	2470.31	2433.16	2502.3	2671.97	2652.14	2596.26	2757.3	2859.12	2577.36	2675.55	2713.04	2781.53	2403.67	2841.3	2703.88	2585.22	2536.05	2467.77	2354.47	2731.75	2470.47	2925.55	2826.09	2744.79	2344.52	2521.48	3033.5	2705.31	2337.11	2768.16	3148.15	2989.65	2471.85	2764.39	2793.43	2779.44	2811.11	2331.04	2629.11	3012.61
	2661.38	2932.47	2656.84	2711.94	2582.39	2722.45	2648.46	2685.35	2423.24	2469.27	2431.7	2501.07	2669.88	2650.68	2594.41	2755.99	2855.87	2576.06	2673.02	2710.15	2779.35	2402.07	2839.28	2701.86	2582.9	2534.56	2466.33	2353.15	2729.91	2468.89	2923.17	2823.61	2743.45	2343.21	2520.25	3031.46	2703.02	2335.31	2765.93	3144.24	2985.29	2469.67	2763.13	2791.65	2777.13	2808.18	2329.66	2627.87	3009.59
	2659.28	2929.33	2654.65	2709.74	2581.36	2720.59	2647.03	2682.63	2421.93	2468.22	2430.24	2499.83	2667.79	2649.22	2592.56	2754.68	2852.62	2574.75	2670.48	2707.27	2777.17	2400.48	2837.26	2699.85	2580.59	2533.06	2464.88	2351.83	2728.07	2467.3	2920.78	2821.13	2742.11	2341.89	2519.01	3029.4	2700.73	2333.52	2763.7	3140.34	2980.94	2467.5	2761.86	2789.86	2774.81	2805.25	2328.27	2626.61	3006.56
	2657.18	2926.2	2652.47	2707.53	2580.33	2718.72	2645.59	2679.93	2420.61	2467.18	2428.78	2498.6	2665.7	2647.76	2590.72	2753.36	2849.38	2573.43	2667.94	2704.39	2774.97	2398.88	2835.23	2697.84	2578.28	2531.57	2463.43	2350.5	2726.23	2465.72	2918.38	2818.65	2740.76	2340.58	2517.76	3027.34	2698.43	2331.73	2761.47	3136.44	2976.6	2465.34	2760.59	2788.07	2772.49	2802.33	2326.89	2625.35	3003.53
	2655.08	2923.06	2650.28	2705.32	2579.3	2716.85	2644.15	2677.22	2419.3	2466.13	2427.33	2497.36	2663.6	2646.3	2588.87	2752.04	2846.14	2572.12	2665.4	2701.52	2772.78	2397.29	2833.2	2695.82	2575.97	2530.08	2461.98	2349.17	2724.37	2464.14	2915.99	2816.17	2739.41	2339.27	2516.5	3025.27	2696.14	2329.96	2759.25	3132.55	2972.26	2463.19	2759.3	2786.28	2770.16	2799.41	2325.51	2624.09	3000.49
	2652.98	2919.94	2648.1	2703.11	2578.28	2714.98	2642.7	2674.53	2417.99	2465.08	2425.88	2496.13	2661.51	2644.83	2587.04	2750.71	2842.9	2570.8	2662.85	2698.65	2770.57	2395.7	2831.17	2693.81	2573.66	2528.6	2460.53	2347.83	2722.52	2462.57	2913.58	2813.68	2738.06	2337.97	2515.24	3023.2	2693.84	2328.19	2757.02	3128.67	2967.94	2461.05	2758.01	2784.49	2767.83	2796.49	2324.14	2622.82	2997.44
	2650.88	2916.81	2645.92	2700.89	2577.26	2713.1	2641.25	2671.84	2416.68	2464.03	2424.42	2494.89	2659.42	2643.36	2585.2	2749.37	2839.66	2569.47	2660.29	2695.78	2768.37	2394.11	2829.14	2691.8	2571.36	2527.12	2459.07	2346.49	2720.66	2460.99	2911.18	2811.18	2736.71	2336.66	2513.97	3021.11	2691.54	2326.43	2754.8	3124.8	2963.63	2458.93	2756.71	2782.69	2765.49	2793.58	2322.77	2621.55	2994.4
	2648.78	2913.69	2643.75	2698.66	2576.25	2711.23	2639.79	2669.15	2415.36	2462.98	2422.98	2493.65	2657.33	2641.89	2583.37	2748.03	2836.43	2568.15	2657.73	2692.91	2766.15	2392.53	2827.1	2689.79	2569.06	2525.64	2457.61	2345.15	2718.79	2459.42	2908.77	2808.68	2735.35	2335.35	2512.7	3019.02	2689.23	2324.67	2752.58	3120.93	2959.32	2456.81	2755.4	2780.9	2763.14	2790.67	2321.4	2620.27	2991.34
	2646.67	2910.57	2641.57	2696.44	2575.25	2709.35	2638.33	2666.48	2414.05	2461.92	2421.53	2492.41	2655.24	2640.42	2581.54	2746.69	2833.2	2566.82	2655.17	2690.05	2763.93	2390.94	2825.07	2687.79	2566.76	2524.17	2456.15	2343.8	2716.92	2457.84	2906.35	2806.18	2733.99	2334.04	2511.41	3016.92	2686.93	2322.93	2750.36	3117.07	2955.03	2454.71	2754.09	2779.1	2760.8	2787.76	2320.04	2618.99	2988.28
	2644.57	2907.46	2639.4	2694.21	2574.24	2707.47	2636.86	2663.81	2412.74	2460.86	2420.09	2491.17	2653.15	2638.94	2579.71	2745.34	2829.97	2565.48	2652.6	2687.19	2761.71	2389.36	2823.03	2685.78	2564.46	2522.7	2454.69	2342.45	2715.05	2456.27	2903.94	2803.67	2732.63	2332.74	2510.13	3014.81	2684.62	2321.19	2748.14	3113.21	2950.74	2452.62	2752.76	2777.29	2758.44	2784.86	2318.68	2617.7	2985.22
	2642.46	2904.35	2637.23	2691.97	2573.25	2705.59	2635.38	2661.14	2411.42	2459.8	2418.65	2489.93	2651.06	2637.46	2577.89	2743.98	2826.75	2564.15	2650.03	2684.33	2759.48	2387.78	2820.98	2683.77	2562.16	2521.24	2453.23	2341.1	2713.17	2454.7	2901.51	2801.17	2731.26	2331.43	2508.83	3012.7	2682.31	2319.46	2745.93	3109.37	2946.47	2450.53	2751.43	2775.49	2756.09	2781.96	2317.32	2616.41	2982.15
	2640.36	2901.24	2635.07	2689.73	2572.26	2703.71	2633.9	2658.49	2410.11	2458.74	2417.21	2488.68	2648.96	2635.98	2576.06	2742.62	2823.53	2562.81	2647.46	2681.48	2757.24	2386.2	2818.94	2681.77	2559.87	2519.78	2451.76	2339.74	2711.28	2453.14	2899.09	2798.65	2729.89	2330.13	2507.53	3010.57	2680	2317.73	2743.71	3105.52	2942.2	2448.46	2750.09	2773.68	2753.73	2779.06	2315.97	2615.11	2979.07
	2638.25	2898.14	2632.9	2687.49	2571.27	2701.83	2632.42	2655.84	2408.79	2457.68	2415.77	2487.44	2646.87	2634.5	2574.25	2741.25	2820.32	2561.47	2644.88	2678.63	2755	2384.63	2816.89	2679.76	2557.58	2518.32	2450.29	2338.38	2709.39	2451.57	2896.66	2796.14	2728.52	2328.83	2506.22	3008.44	2677.69	2316.02	2741.5	3101.69	2937.94	2446.4	2748.74	2771.87	2751.36	2776.17	2314.62	2613.81	2976
	2636.14	2895.04	2630.74	2685.25	2570.29	2699.95	2630.93	2653.19	2407.47	2456.61	2414.34	2486.2	2644.78	2633.01	2572.43	2739.88	2817.11	2560.12	2642.3	2675.78	2752.76	2383.05	2814.84	2677.76	2555.29	2516.86	2448.82	2337.01	2707.5	2450.01	2894.23	2793.62	2727.15	2327.52	2504.9	3006.3	2675.38	2314.31	2739.29	3097.86	2933.7	2444.35	2747.38	2770.06	2748.99	2773.28	2313.27	2612.5	2972.91
	2634.03	2891.94	2628.58	2683	2569.31	2698.06	2629.43	2650.55	2406.16	2455.54	2412.91	2484.95	2642.69	2631.53	2570.62	2738.5	2813.9	2558.78	2639.71	2672.94	2750.51	2381.48	2812.79	2675.76	2553.01	2515.41	2447.35	2335.64	2705.6	2448.45	2891.8	2791.1	2725.77	2326.22	2503.58	3004.16	2673.07	2312.6	2737.08	3094.04	2929.46	2442.31	2746.02	2768.25	2746.62	2770.4	2311.93	2611.19	2969.83
	2631.93	2888.85	2626.43	2680.74	2568.34	2696.18	2627.93	2647.92	2404.84	2454.48	2411.48	2483.71	2640.6	2630.04	2568.81	2737.12	2810.7	2557.43	2637.12	2670.1	2748.25	2379.91	2810.74	2673.76	2550.73	2513.97	2445.87	2334.27	2703.7	2446.9	2889.36	2788.57	2724.39	2324.92	2502.25	3002.01	2670.75	2310.91	2734.87	3090.23	2925.23	2440.28	2744.65	2766.43	2744.24	2767.52	2310.59	2609.88	2966.74
	2629.82	2885.77	2624.27	2678.49	2567.37	2694.29	2626.43	2645.3	2403.53	2453.41	2410.05	2482.46	2638.51	2628.55	2567	2735.74	2807.5	2556.08	2634.53	2667.26	2745.99	2378.34	2808.69	2671.76	2548.45	2512.53	2444.4	2332.9	2701.8	2445.34	2886.92	2786.05	2723.01	2323.62	2500.92	2999.85	2668.44	2309.22	2732.66	3086.42	2921.02	2438.26	2743.27	2764.62	2741.86	2764.65	2309.25	2608.56	2963.65
	2627.71	2882.69	2622.12	2676.23	2566.41	2692.4	2624.92	2642.68	2402.21	2452.33	2408.62	2481.21	2636.42	2627.05	2565.2	2734.35	2804.31	2554.72	2631.94	2664.43	2743.73	2376.78	2806.63	2669.77	2546.17	2511.09	2442.92	2331.52	2699.89	2443.79	2884.47	2783.52	2721.62	2322.32	2499.58	2997.68	2666.12	2307.54	2730.46	3082.62	2916.81	2436.25	2741.88	2762.8	2739.47	2761.77	2307.92	2607.24	2960.55
	2625.6	2879.61	2619.97	2673.97	2565.46	2690.51	2623.4	2640.07	2400.89	2451.26	2407.2	2479.97	2634.33	2625.56	2563.4	2732.96	2801.12	2553.36	2629.34	2661.6	2741.46	2375.21	2804.57	2667.77	2543.9	2509.65	2441.44	2330.14	2697.97	2442.24	2882.02	2780.98	2720.23	2321.03	2498.24	2995.51	2663.81	2305.87	2728.25	3078.83	2912.61	2434.25	2740.49	2760.98	2737.09	2758.91	2306.59	2605.91	2957.45
	2623.49	2876.54	2617.83	2671.71	2564.51	2688.63	2621.88	2637.47	2399.58	2450.18	2405.78	2478.72	2632.23	2624.06	2561.6	2731.56	2797.93	2552	2626.74	2658.77	2739.19	2373.65	2802.51	2665.78	2541.63	2508.22	2439.96	2328.76	2696.06	2440.69	2879.57	2778.45	2718.84	2319.73	2496.88	2993.33	2661.49	2304.2	2726.05	3075.04	2908.42	2432.26	2739.09	2759.15	2734.69	2756.04	2305.27	2604.58	2954.35
	2621.38	2873.47	2615.68	2669.44	2563.56	2686.74	2620.36	2634.87	2398.26	2449.11	2404.37	2477.47	2630.14	2622.56	2559.81	2730.16	2794.75	2550.64	2624.14	2655.95	2736.92	2372.09	2800.45	2663.78	2539.37	2506.8	2438.48	2327.37	2694.13	2439.15	2877.12	2775.91	2717.45	2318.44	2495.53	2991.14	2659.17	2302.54	2723.85	3071.26	2904.24	2430.28	2737.68	2757.33	2732.3	2753.19	2303.95	2603.25	2951.24
	2619.27	2870.4	2613.54	2667.17	2562.62	2684.85	2618.83	2632.28	2396.94	2448.03	2402.95	2476.22	2628.05	2621.06	2558.01	2728.75	2791.57	2549.27	2621.54	2653.13	2734.64	2370.53	2798.39	2661.79	2537.11	2505.38	2437	2325.98	2692.21	2437.61	2874.67	2773.37	2716.05	2317.14	2494.16	2988.95	2656.86	2300.89	2721.65	3067.49	2900.08	2428.31	2736.27	2755.5	2729.9	2750.33	2302.63	2601.91	2948.14
	2617.16	2867.35	2611.4	2664.9	2561.69	2682.96	2617.3	2629.7	2395.63	2446.95	2401.54	2474.97	2625.96	2619.55	2556.23	2727.34	2788.4	2547.91	2618.93	2650.32	2732.36	2368.98	2796.33	2659.8	2534.85	2503.96	2435.52	2324.59	2690.28	2436.07	2872.21	2770.83	2714.65	2315.85	2492.79	2986.75	2654.54	2299.24	2719.45	3063.72	2895.92	2426.36	2734.85	2753.67	2727.5	2747.48	2301.32	2600.57	2945.03
	2615.04	2864.29	2609.27	2662.63	2560.76	2681.07	2615.76	2627.12	2394.31	2445.87	2400.13	2473.72	2623.87	2618.05	2554.44	2725.93	2785.23	2546.54	2616.32	2647.51	2730.07	2367.42	2794.27	2657.82	2532.6	2502.54	2434.03	2323.19	2688.35	2434.54	2869.75	2768.29	2713.25	2314.56	2491.42	2984.54	2652.22	2297.61	2717.25	3059.96	2891.77	2424.41	2733.42	2751.84	2725.09	2744.64	2300.01	2599.23	2941.92
	2612.93	2861.24	2607.14	2660.35	2559.83	2679.18	2614.22	2624.55	2392.99	2444.78	2398.72	2472.47	2621.78	2616.54	2552.66	2724.51	2782.07	2545.16	2613.71	2644.71	2727.79	2365.87	2792.2	2655.83	2530.35	2501.13	2432.55	2321.79	2686.41	2433	2867.28	2765.75	2711.85	2313.27	2490.04	2982.33	2649.9	2295.97	2715.06	3056.21	2887.63	2422.47	2731.99	2750.01	2722.68	2741.8	2298.7	2597.88	2938.8
	2610.82	2858.2	2605.01	2658.07	2558.92	2677.28	2612.68	2621.99	2391.68	2443.7	2397.32	2471.22	2619.69	2615.03	2550.88	2723.09	2778.91	2543.79	2611.1	2641.9	2725.49	2364.32	2790.14	2653.85	2528.1	2499.73	2431.06	2320.39	2684.47	2431.47	2864.82	2763.2	2710.44	2311.98	2488.65	2980.11	2647.58	2294.35	2712.86	3052.46	2883.51	2420.54	2730.54	2748.17	2720.27	2738.96	2297.4	2596.53	2935.69
	2608.71	2855.16	2602.88	2655.79	2558	2675.39	2611.13	2619.43	2390.36	2442.61	2395.92	2469.97	2617.6	2613.51	2549.1	2721.66	2775.76	2542.41	2608.48	2639.11	2723.2	2362.78	2788.07	2651.86	2525.86	2498.32	2429.57	2318.99	2682.53	2429.95	2862.35	2760.66	2709.03	2310.69	2487.26	2977.89	2645.27	2292.73	2710.67	3048.73	2879.39	2418.62	2729.1	2746.34	2717.86	2736.13	2296.1	2595.18	2932.57
	2606.6	2852.13	2600.75	2653.51	2557.1	2673.5	2609.58	2616.88	2389.04	2441.52	2394.52	2468.72	2615.5	2612	2547.33	2720.24	2772.61	2541.03	2605.87	2636.31	2720.9	2361.23	2786	2649.88	2523.62	2496.93	2428.08	2317.58	2680.59	2428.43	2859.88	2758.11	2707.62	2309.41	2485.86	2975.66	2642.95	2291.12	2708.48	3044.99	2875.28	2416.71	2727.64	2744.5	2715.44	2733.31	2294.8	2593.82	2929.46
	2604.49	2849.1	2598.63	2651.23	2556.2	2671.61	2608.03	2614.34	2387.73	2440.43	2393.12	2467.47	2613.41	2610.48	2545.56	2718.8	2769.47	2539.65	2603.25	2633.52	2718.6	2359.69	2783.93	2647.9	2521.39	2495.53	2426.59	2316.18	2678.64	2426.91	2857.4	2755.56	2706.21	2308.12	2484.46	2973.42	2640.63	2289.52	2706.29	3041.27	2871.19	2414.82	2726.19	2742.66	2713.02	2730.49	2293.51	2592.47	2926.34
	2602.38	2846.07	2596.52	2648.94	2555.3	2669.72	2606.47	2611.81	2386.41	2439.34	2391.73	2466.22	2611.32	2608.96	2543.8	2717.37	2766.33	2538.27	2600.63	2630.74	2716.3	2358.15	2781.86	2645.93	2519.16	2494.14	2425.1	2314.76	2676.69	2425.39	2854.93	2753.01	2704.79	2306.84	2483.05	2971.18	2638.32	2287.92	2704.1	3037.55	2867.1	2412.93	2724.72	2740.82	2710.6	2727.67	2292.22	2591.1	2923.22
	2600.26	2843.06	2594.4	2646.65	2554.41	2667.83	2604.91	2609.28	2385.1	2438.25	2390.34	2464.97	2609.23	2607.44	2542.03	2715.93	2763.2	2536.89	2598.02	2627.96	2713.99	2356.61	2779.79	2643.95	2516.94	2492.76	2423.61	2313.35	2674.73	2423.88	2852.45	2750.46	2703.37	2305.56	2481.64	2968.94	2636	2286.33	2701.91	3033.84	2863.02	2411.05	2723.25	2738.97	2708.18	2724.86	2290.94	2589.74	2920.1
	2598.15	2840.04	2592.29	2644.36	2553.53	2665.94	2603.34	2606.76	2383.78	2437.16	2388.95	2463.72	2607.14	2605.91	2540.28	2714.49	2760.07	2535.5	2595.4	2625.18	2711.68	2355.08	2777.72	2641.98	2514.72	2491.38	2422.12	2311.93	2672.77	2422.37	2849.97	2747.91	2701.95	2304.28	2480.22	2966.68	2633.69	2284.75	2699.73	3030.14	2858.96	2409.18	2721.77	2737.13	2705.75	2722.05	2289.66	2588.37	2916.98
	2596.04	2837.04	2590.18	2642.07	2552.65	2664.05	2601.77	2604.25	2382.47	2436.07	2387.57	2462.47	2605.05	2604.39	2538.52	2713.05	2756.95	2534.11	2592.77	2622.41	2709.37	2353.54	2775.65	2640.01	2512.5	2490	2420.63	2310.51	2670.81	2420.87	2847.49	2745.35	2700.53	2303	2478.8	2964.43	2631.37	2283.17	2697.54	3026.44	2854.9	2407.32	2720.29	2735.28	2703.33	2719.25	2288.38	2587	2913.86
	2593.93	2834.04	2588.07	2639.78	2551.78	2662.16	2600.2	2601.74	2381.15	2434.97	2386.18	2461.21	2602.96	2602.86	2536.77	2711.6	2753.83	2532.72	2590.15	2619.64	2707.06	2352.01	2773.58	2638.04	2510.29	2488.63	2419.14	2309.09	2668.85	2419.37	2845.01	2742.8	2699.11	2301.72	2477.37	2962.16	2629.06	2281.6	2695.36	3022.75	2850.86	2405.47	2718.8	2733.43	2700.9	2716.46	2287.11	2585.63	2910.74
	2591.82	2831.04	2585.97	2637.49	2550.91	2660.27	2598.62	2599.24	2379.84	2433.88	2384.81	2459.96	2600.87	2601.33	2535.02	2710.15	2750.72	2531.33	2587.53	2616.88	2704.74	2350.48	2771.51	2636.08	2508.09	2487.26	2417.65	2307.67	2666.88	2417.87	2842.52	2740.25	2697.68	2300.45	2475.94	2959.9	2626.75	2280.04	2693.18	3019.07	2846.83	2403.63	2717.31	2731.58	2698.46	2713.67	2285.84	2584.25	2907.62
	2589.71	2828.05	2583.87	2635.19	2550.05	2658.38	2597.05	2596.75	2378.53	2432.78	2383.43	2458.71	2598.77	2599.8	2533.27	2708.7	2747.62	2529.93	2584.91	2614.12	2702.43	2348.95	2769.44	2634.11	2505.89	2485.89	2416.15	2306.24	2664.91	2416.38	2840.04	2737.7	2696.25	2299.17	2474.5	2957.62	2624.44	2278.48	2691	3015.4	2842.8	2401.79	2715.81	2729.73	2696.03	2710.89	2284.57	2582.88	2904.5
	2587.6	2825.07	2581.77	2632.9	2549.19	2656.5	2595.46	2594.26	2377.22	2431.68	2382.05	2457.46	2596.68	2598.26	2531.53	2707.25	2744.52	2528.54	2582.29	2611.36	2700.11	2347.43	2767.36	2632.15	2503.69	2484.53	2414.66	2304.82	2662.94	2414.89	2837.55	2735.14	2694.82	2297.9	2473.06	2955.34	2622.13	2276.93	2688.82	3011.73	2838.79	2399.97	2714.3	2727.88	2693.59	2708.11	2283.31	2581.5	2901.38
	2585.49	2822.09	2579.67	2630.6	2548.35	2654.61	2593.88	2591.78	2375.9	2430.58	2380.68	2456.21	2594.59	2596.73	2529.79	2705.79	2741.43	2527.14	2579.66	2608.61	2697.79	2345.91	2765.29	2630.19	2501.51	2483.18	2413.17	2303.39	2660.97	2413.4	2835.06	2732.59	2693.39	2296.63	2471.61	2953.06	2619.82	2275.38	2686.64	3008.07	2834.79	2398.16	2712.79	2726.02	2691.16	2705.33	2282.05	2580.12	2898.26
	2583.39	2819.11	2577.58	2628.31	2547.5	2652.72	2592.29	2589.31	2374.59	2429.48	2379.31	2454.96	2592.5	2595.19	2528.05	2704.33	2738.34	2525.74	2577.04	2605.87	2695.46	2344.39	2763.22	2628.23	2499.32	2481.82	2411.67	2301.95	2658.99	2411.92	2832.57	2730.03	2691.95	2295.36	2470.16	2950.77	2617.51	2273.85	2684.46	3004.41	2830.8	2396.36	2711.28	2724.16	2688.72	2702.57	2280.8	2578.73	2895.14
	2581.28	2816.15	2575.49	2626.01	2546.67	2650.84	2590.7	2586.85	2373.28	2428.38	2377.95	2453.71	2590.41	2593.65	2526.32	2702.87	2735.26	2524.34	2574.42	2603.13	2693.14	2342.87	2761.14	2626.28	2497.14	2480.48	2410.18	2300.52	2657.01	2410.44	2830.08	2727.48	2690.52	2294.09	2468.7	2948.48	2615.2	2272.31	2682.29	3000.76	2826.82	2394.56	2709.76	2722.31	2686.28	2699.8	2279.55	2577.35	2892.02
	2579.17	2813.19	2573.41	2623.71	2545.84	2648.95	2589.11	2584.39	2371.97	2427.28	2376.59	2452.46	2588.32	2592.1	2524.59	2701.41	2732.19	2522.94	2571.79	2600.39	2690.81	2341.35	2759.07	2624.33	2494.97	2479.13	2408.69	2299.08	2655.03	2408.97	2827.58	2724.93	2689.08	2292.83	2467.24	2946.18	2612.9	2270.79	2680.11	2997.12	2822.85	2392.78	2708.23	2720.45	2683.84	2697.05	2278.3	2575.96	2888.9
	2577.06	2810.23	2571.33	2621.41	2545.01	2647.07	2587.51	2581.95	2370.66	2426.18	2375.23	2451.21	2586.23	2590.56	2522.87	2699.94	2729.12	2521.54	2569.17	2597.66	2688.49	2339.84	2757	2622.38	2492.8	2477.8	2407.19	2297.65	2653.05	2407.5	2825.09	2722.38	2687.64	2291.57	2465.77	2943.88	2610.6	2269.27	2677.94	2993.49	2818.89	2391	2706.7	2718.58	2681.39	2694.3	2277.06	2574.57	2885.79
	2574.96	2807.29	2569.25	2619.11	2544.19	2645.19	2585.92	2579.5	2369.35	2425.07	2373.87	2449.96	2584.13	2589.01	2521.15	2698.47	2726.06	2520.13	2566.55	2594.93	2686.16	2338.33	2754.93	2620.43	2490.64	2476.46	2405.7	2296.21	2651.06	2406.04	2822.59	2719.82	2686.2	2290.3	2464.3	2941.58	2608.3	2267.76	2675.76	2989.87	2814.94	2389.23	2705.17	2716.72	2678.95	2691.55	2275.82	2573.18	2882.67
	2572.85	2804.34	2567.17	2616.81	2543.38	2643.31	2584.32	2577.07	2368.05	2423.97	2372.52	2448.71	2582.04	2587.46	2519.43	2697	2723	2518.72	2563.93	2592.21	2683.83	2336.82	2752.86	2618.48	2488.49	2475.13	2404.21	2294.76	2649.07	2404.58	2820.09	2717.27	2684.76	2289.04	2462.83	2939.26	2606	2266.25	2673.59	2986.25	2811.01	2387.47	2703.63	2714.86	2676.51	2688.81	2274.59	2571.79	2879.56
	2570.75	2801.41	2565.1	2614.51	2542.58	2641.43	2582.71	2574.64	2366.74	2422.86	2371.16	2447.46	2579.95	2585.91	2517.71	2695.53	2719.95	2517.32	2561.31	2589.49	2681.5	2335.32	2750.78	2616.54	2486.34	2473.81	2402.71	2293.32	2647.08	2403.12	2817.6	2714.72	2683.31	2287.78	2461.35	2936.95	2603.7	2264.75	2671.42	2982.64	2807.08	2385.73	2702.09	2712.99	2674.06	2686.08	2273.36	2570.39	2876.45
	2568.64	2798.48	2563.03	2612.21	2541.78	2639.55	2581.11	2572.22	2365.43	2421.76	2369.82	2446.21	2577.86	2584.36	2516	2694.06	2716.91	2515.91	2558.69	2586.78	2679.17	2333.81	2748.71	2614.6	2484.19	2472.49	2401.22	2291.88	2645.09	2401.67	2815.1	2712.17	2681.86	2286.53	2459.87	2934.63	2601.41	2263.26	2669.25	2979.03	2803.17	2383.99	2700.54	2711.12	2671.61	2683.36	2272.13	2569	2873.34
	2566.54	2795.56	2560.96	2609.91	2540.98	2637.67	2579.5	2569.81	2364.13	2420.65	2368.47	2444.96	2575.77	2582.8	2514.3	2692.58	2713.87	2514.5	2556.07	2584.08	2676.84	2332.31	2746.64	2612.66	2482.06	2471.17	2399.73	2290.43	2643.1	2400.22	2812.6	2709.62	2680.42	2285.27	2458.38	2932.31	2599.12	2261.77	2667.08	2975.43	2799.26	2382.26	2698.99	2709.25	2669.16	2680.63	2270.9	2567.6	2870.24
	2564.44	2792.64	2558.9	2607.61	2540.2	2635.8	2577.89	2567.41	2362.83	2419.54	2367.13	2443.71	2573.68	2581.25	2512.59	2691.11	2710.84	2513.09	2553.45	2581.37	2674.51	2330.81	2744.57	2610.73	2479.93	2469.86	2398.24	2288.98	2641.1	2398.78	2810.09	2707.08	2678.97	2284.02	2456.89	2929.98	2596.83	2260.29	2664.92	2971.84	2795.37	2380.53	2697.43	2707.38	2666.72	2677.92	2269.69	2566.2	2867.13
	2562.34	2789.73	2556.84	2605.31	2539.42	2633.92	2576.28	2565.01	2361.52	2418.44	2365.79	2442.46	2571.59	2579.69	2510.89	2689.63	2707.82	2511.68	2550.83	2578.68	2672.18	2329.32	2742.5	2608.8	2477.8	2468.55	2396.75	2287.53	2639.1	2397.35	2807.59	2704.53	2677.52	2282.77	2455.4	2927.65	2594.54	2258.82	2662.75	2968.26	2791.49	2378.82	2695.87	2705.51	2664.27	2675.21	2268.47	2564.8	2864.03
	2560.24	2786.83	2554.79	2603.01	2538.64	2632.05	2574.67	2562.62	2360.22	2417.33	2364.45	2441.22	2569.49	2578.13	2509.19	2688.15	2704.8	2510.26	2548.22	2575.98	2669.84	2327.82	2740.43	2606.87	2475.68	2467.24	2395.26	2286.08	2637.1	2395.91	2805.09	2701.99	2676.06	2281.52	2453.9	2925.32	2592.26	2257.35	2660.59	2964.69	2787.62	2377.12	2694.31	2703.64	2661.82	2672.51	2267.26	2563.4	2860.93
	2558.14	2783.93	2552.73	2600.71	2537.87	2630.18	2573.06	2560.24	2358.92	2416.22	2363.12	2439.97	2567.4	2576.56	2507.5	2686.67	2701.79	2508.85	2545.6	2573.3	2667.51	2326.33	2738.37	2604.94	2473.57	2465.95	2393.77	2284.63	2635.1	2394.48	2802.59	2699.44	2674.61	2280.27	2452.4	2922.98	2589.98	2255.89	2658.42	2961.12	2783.76	2375.42	2692.74	2701.77	2659.37	2669.81	2266.05	2562	2857.83
	2556.04	2781.04	2550.68	2598.41	2537.11	2628.31	2571.44	2557.86	2357.62	2415.11	2361.79	2438.73	2565.31	2575	2505.81	2685.19	2698.79	2507.44	2542.99	2570.61	2665.18	2324.84	2736.3	2603.02	2471.46	2464.65	2392.28	2283.17	2633.1	2393.06	2800.08	2696.9	2673.15	2279.03	2450.89	2920.64	2587.7	2254.43	2656.26	2957.56	2779.91	2373.73	2691.17	2699.89	2656.92	2667.12	2264.85	2560.6	2854.74
	2553.95	2778.15	2548.64	2596.11	2536.35	2626.45	2569.82	2555.49	2356.32	2414	2360.46	2437.48	2563.22	2573.43	2504.13	2683.7	2695.79	2506.02	2540.38	2567.94	2662.85	2323.35	2734.23	2601.1	2469.36	2463.36	2390.79	2281.72	2631.1	2391.64	2797.58	2694.36	2671.7	2277.79	2449.38	2918.3	2585.42	2252.98	2654.1	2954	2776.08	2372.05	2689.59	2698.02	2654.47	2664.44	2263.65	2559.19	2851.65
	2551.85	2775.28	2546.6	2593.81	2535.6	2624.58	2568.2	2553.13	2355.02	2412.89	2359.14	2436.24	2561.13	2571.87	2502.45	2682.22	2692.8	2504.6	2537.77	2565.27	2660.52	2321.87	2732.17	2599.18	2467.27	2462.07	2389.3	2280.26	2629.09	2390.23	2795.07	2691.83	2670.24	2276.55	2447.87	2915.95	2583.15	2251.54	2651.94	2950.46	2772.25	2370.38	2688.01	2696.14	2652.02	2661.76	2262.45	2557.79	2848.56
	2549.76	2772.4	2544.56	2591.52	2534.86	2622.72	2566.58	2550.78	2353.73	2411.78	2357.82	2434.99	2559.04	2570.3	2500.77	2680.73	2689.82	2503.19	2535.16	2562.6	2658.18	2320.39	2730.1	2597.27	2465.18	2460.79	2387.81	2278.81	2627.09	2388.82	2792.57	2689.29	2668.78	2275.31	2446.35	2913.6	2580.87	2250.1	2649.78	2946.92	2768.43	2368.72	2686.43	2694.26	2649.56	2659.09	2261.26	2556.38	2845.48
	2547.67	2769.54	2542.52	2589.22	2534.12	2620.86	2564.96	2548.43	2352.43	2410.67	2356.5	2433.75	2556.95	2568.72	2499.1	2679.25	2686.84	2501.77	2532.55	2559.94	2655.85	2318.91	2728.04	2595.35	2463.1	2459.51	2386.33	2277.35	2625.08	2387.41	2790.06	2686.76	2667.32	2274.07	2444.84	2911.25	2578.61	2248.67	2647.62	2943.39	2764.63	2367.07	2684.84	2692.39	2647.11	2656.43	2260.07	2554.98	2842.39
	2545.58	2766.68	2540.49	2586.92	2533.39	2619	2563.33	2546.1	2351.14	2409.55	2355.18	2432.51	2554.85	2567.15	2497.43	2677.76	2683.88	2500.35	2529.95	2557.28	2653.52	2317.43	2725.98	2593.44	2461.02	2458.24	2384.84	2275.89	2623.07	2386.01	2787.56	2684.23	2665.85	2272.84	2443.31	2908.89	2576.34	2247.24	2645.47	2939.87	2760.84	2365.43	2683.26	2690.51	2644.66	2653.77	2258.89	2553.57	2839.32
	2543.49	2763.83	2538.46	2584.63	2532.66	2617.14	2561.71	2543.76	2349.85	2408.44	2353.87	2431.27	2552.76	2565.57	2495.76	2676.27	2680.91	2498.93	2527.35	2554.63	2651.2	2315.96	2723.92	2591.54	2458.95	2456.97	2383.36	2274.43	2621.06	2384.62	2785.05	2681.7	2664.39	2271.61	2441.79	2906.53	2574.08	2245.82	2643.31	2936.35	2757.06	2363.79	2681.67	2688.63	2642.21	2651.12	2257.71	2552.16	2836.24
	2541.4	2760.98	2536.44	2582.34	2531.94	2615.29	2560.08	2541.44	2348.56	2407.33	2352.56	2430.03	2550.67	2564	2494.1	2674.78	2677.96	2497.52	2524.75	2551.98	2648.87	2314.49	2721.86	2589.63	2456.89	2455.7	2381.87	2272.97	2619.05	2383.23	2782.54	2679.17	2662.93	2270.38	2440.26	2904.17	2571.82	2244.41	2641.16	2932.84	2753.29	2362.16	2680.07	2686.75	2639.76	2648.47	2256.53	2550.75	2833.17
	2539.32	2758.14	2534.42	2580.05	2531.23	2613.43	2558.45	2539.12	2347.27	2406.22	2351.25	2428.79	2548.58	2562.42	2492.44	2673.29	2675.01	2496.1	2522.15	2549.34	2646.54	2313.02	2719.8	2587.73	2454.84	2454.44	2380.39	2271.51	2617.04	2381.84	2780.04	2676.65	2661.46	2269.15	2438.73	2901.81	2569.57	2243	2639.01	2929.34	2749.53	2360.54	2678.47	2684.87	2637.31	2645.83	2255.36	2549.35	2830.1
	2537.24	2755.31	2532.4	2577.76	2530.52	2611.58	2556.82	2536.81	2345.98	2405.11	2349.95	2427.55	2546.49	2560.84	2490.78	2671.8	2672.07	2494.68	2519.55	2546.7	2644.21	2311.55	2717.75	2585.84	2452.79	2453.18	2378.91	2270.05	2615.03	2380.46	2777.53	2674.13	2659.99	2267.92	2437.2	2899.44	2567.31	2241.6	2636.86	2925.85	2745.78	2358.93	2676.87	2682.99	2634.86	2643.2	2254.19	2547.94	2827.04
	2535.16	2752.48	2530.38	2575.47	2529.81	2609.73	2555.19	2534.51	2344.7	2403.99	2348.65	2426.31	2544.4	2559.26	2489.13	2670.3	2669.14	2493.26	2516.96	2544.07	2641.89	2310.09	2715.7	2583.94	2450.75	2451.92	2377.43	2268.58	2613.01	2379.09	2775.02	2671.61	2658.52	2266.7	2435.66	2897.07	2565.07	2240.2	2634.71	2922.37	2742.04	2357.33	2675.27	2681.11	2632.41	2640.57	2253.03	2546.53	2823.98
	2533.08	2749.66	2528.37	2573.18	2529.12	2607.89	2553.56	2532.22	2343.41	2402.88	2347.35	2425.08	2542.31	2557.67	2487.49	2668.81	2666.21	2491.84	2514.37	2541.44	2639.57	2308.63	2713.64	2582.05	2448.71	2450.67	2375.95	2267.12	2611	2377.72	2772.52	2669.1	2657.06	2265.48	2434.13	2894.7	2562.82	2238.81	2632.56	2918.89	2738.32	2355.73	2673.67	2679.23	2629.96	2637.95	2251.87	2545.12	2820.92
	2531	2746.85	2526.37	2570.9	2528.42	2606.04	2551.92	2529.93	2342.13	2401.77	2346.06	2423.84	2540.22	2556.09	2485.85	2667.32	2663.29	2490.42	2511.78	2538.82	2637.25	2307.17	2711.59	2580.16	2446.68	2449.42	2374.47	2265.66	2608.98	2376.35	2770.01	2666.59	2655.59	2264.26	2432.59	2892.33	2560.58	2237.42	2630.41	2915.42	2734.6	2354.14	2672.06	2677.35	2627.51	2635.34	2250.72	2543.71	2817.87
	2528.93	2744.04	2524.36	2568.62	2527.74	2604.2	2550.29	2527.65	2340.85	2400.66	2344.77	2422.61	2538.13	2554.5	2484.21	2665.82	2660.38	2489	2509.19	2536.21	2634.93	2305.71	2709.55	2578.28	2444.66	2448.18	2372.99	2264.2	2606.97	2374.99	2767.51	2664.08	2654.12	2263.05	2431.04	2889.96	2558.34	2236.04	2628.26	2911.96	2730.9	2352.56	2670.45	2675.47	2625.06	2632.74	2249.57	2542.3	2814.82
	2526.86	2741.24	2522.37	2566.33	2527.06	2602.36	2548.65	2525.37	2339.57	2399.55	2343.48	2421.37	2536.04	2552.91	2482.58	2664.33	2657.48	2487.58	2506.61	2533.6	2632.61	2304.26	2707.5	2576.4	2442.64	2446.94	2371.52	2262.73	2604.95	2373.63	2765	2661.58	2652.64	2261.84	2429.5	2887.58	2556.11	2234.67	2626.12	2908.51	2727.21	2350.99	2668.84	2673.59	2622.61	2630.14	2248.42	2540.89	2811.78
	2524.79	2738.45	2520.37	2564.06	2526.38	2600.53	2547.02	2523.11	2338.29	2398.43	2342.19	2420.14	2533.95	2551.32	2480.95	2662.83	2654.58	2486.16	2504.02	2530.99	2630.3	2302.81	2705.46	2574.52	2440.64	2445.71	2370.04	2261.27	2602.94	2372.28	2762.5	2659.08	2651.17	2260.63	2427.95	2885.2	2553.88	2233.3	2623.98	2905.06	2723.53	2349.43	2667.23	2671.71	2620.17	2627.54	2247.28	2539.48	2808.74
	2522.72	2735.66	2518.38	2561.78	2525.72	2598.7	2545.38	2520.85	2337.02	2397.32	2340.91	2418.91	2531.86	2549.73	2479.32	2661.33	2651.69	2484.74	2501.45	2528.39	2627.98	2301.36	2703.41	2572.65	2438.63	2444.47	2368.57	2259.81	2600.92	2370.93	2759.99	2656.59	2649.7	2259.42	2426.4	2882.82	2551.65	2231.94	2621.83	2901.63	2719.86	2347.87	2665.61	2669.83	2617.72	2624.96	2246.14	2538.08	2805.71
	2520.65	2732.88	2516.39	2559.51	2525.05	2596.87	2543.74	2518.6	2335.75	2396.21	2339.63	2417.68	2529.77	2548.14	2477.7	2659.84	2648.81	2483.32	2498.87	2525.8	2625.67	2299.92	2701.37	2570.78	2436.64	2443.25	2367.09	2258.35	2598.9	2369.59	2757.49	2654.09	2648.22	2258.21	2424.85	2880.44	2549.43	2230.58	2619.69	2898.2	2716.21	2346.33	2663.99	2667.95	2615.27	2622.38	2245	2536.67	2802.68
	2518.59	2730.11	2514.41	2557.23	2524.4	2595.04	2542.11	2516.35	2334.48	2395.1	2338.36	2416.46	2527.68	2546.55	2476.08	2658.34	2645.94	2481.9	2496.3	2523.21	2623.36	2298.48	2699.34	2568.91	2434.65	2442.02	2365.62	2256.88	2596.89	2368.26	2754.98	2651.61	2646.75	2257.01	2423.3	2878.06	2547.21	2229.23	2617.55	2894.78	2712.56	2344.79	2662.38	2666.07	2612.83	2619.81	2243.88	2535.26	2799.65
	2516.53	2727.34	2512.43	2554.97	2523.74	2593.21	2540.47	2514.12	2333.21	2393.99	2337.08	2415.23	2525.59	2544.95	2474.47	2656.84	2643.07	2480.49	2493.73	2520.62	2621.06	2297.04	2697.3	2567.04	2432.67	2440.8	2364.15	2255.42	2594.87	2366.93	2752.48	2649.12	2645.27	2255.81	2421.75	2875.68	2545	2227.88	2615.42	2891.36	2708.93	2343.25	2660.76	2664.19	2610.39	2617.24	2242.75	2533.85	2796.63
	2514.48	2724.58	2510.45	2552.7	2523.1	2591.39	2538.83	2511.89	2331.94	2392.88	2335.81	2414	2523.5	2543.35	2472.86	2655.35	2640.22	2479.07	2491.16	2518.04	2618.76	2295.6	2695.27	2565.18	2430.7	2439.58	2362.69	2253.96	2592.85	2365.6	2749.98	2646.64	2643.8	2254.62	2420.19	2873.29	2542.79	2226.54	2613.28	2887.96	2705.3	2341.73	2659.13	2662.31	2607.94	2614.69	2241.63	2532.45	2793.62
	2512.42	2721.82	2508.48	2550.44	2522.46	2589.57	2537.19	2509.66	2330.67	2391.77	2334.55	2412.78	2521.41	2541.76	2471.26	2653.85	2637.36	2477.65	2488.6	2515.47	2616.46	2294.17	2693.24	2563.33	2428.73	2438.37	2361.22	2252.5	2590.83	2364.28	2747.48	2644.17	2642.32	2253.42	2418.64	2870.91	2540.58	2225.21	2611.14	2884.56	2701.69	2340.21	2657.51	2660.43	2605.5	2612.14	2240.51	2531.04	2790.61
	2510.37	2719.08	2506.51	2548.17	2521.82	2587.76	2535.55	2507.45	2329.41	2390.66	2333.28	2411.56	2519.32	2540.16	2469.66	2652.35	2634.52	2476.23	2486.04	2512.9	2614.16	2292.74	2691.21	2561.47	2426.77	2437.16	2359.75	2251.03	2588.82	2362.96	2744.98	2641.7	2640.84	2252.23	2417.08	2868.52	2538.38	2223.88	2609.01	2881.17	2698.09	2338.7	2655.89	2658.56	2603.06	2609.59	2239.4	2529.63	2787.61
	2508.32	2716.33	2504.55	2545.92	2521.19	2585.94	2533.91	2505.24	2328.15	2389.55	2332.02	2410.34	2517.24	2538.56	2468.06	2650.85	2631.69	2474.82	2483.49	2510.34	2611.86	2291.31	2689.19	2559.62	2424.82	2435.95	2358.29	2249.57	2586.8	2361.65	2742.48	2639.23	2639.36	2251.04	2415.52	2866.14	2536.19	2222.55	2606.88	2877.79	2694.5	2337.2	2654.26	2656.68	2600.62	2607.05	2238.29	2528.23	2784.61
	2506.28	2713.6	2502.59	2543.66	2520.57	2584.13	2532.27	2503.04	2326.89	2388.44	2330.76	2409.12	2515.15	2536.95	2466.47	2649.35	2628.86	2473.4	2480.93	2507.78	2609.57	2289.88	2687.16	2557.77	2422.87	2434.75	2356.83	2248.11	2584.78	2360.35	2739.98	2636.77	2637.89	2249.86	2413.96	2863.75	2534	2221.23	2604.75	2874.42	2690.93	2335.71	2652.64	2654.8	2598.19	2604.52	2237.19	2526.83	2781.61
	2504.24	2710.87	2500.63	2541.41	2519.95	2582.33	2530.63	2500.84	2325.63	2387.33	2329.51	2407.9	2513.06	2535.35	2464.88	2647.86	2626.04	2471.99	2478.39	2505.23	2607.29	2288.46	2685.14	2555.93	2420.93	2433.55	2355.37	2246.65	2582.77	2359.05	2737.48	2634.31	2636.41	2248.67	2412.4	2861.36	2531.81	2219.92	2602.62	2871.06	2687.36	2334.22	2651.01	2652.93	2595.75	2602	2236.09	2525.42	2778.63
	2502.2	2708.15	2498.68	2539.16	2519.34	2580.52	2528.98	2498.66	2324.38	2386.22	2328.26	2406.69	2510.97	2533.75	2463.3	2646.36	2623.23	2470.57	2475.84	2502.68	2605	2287.04	2683.13	2554.09	2419	2432.35	2353.91	2245.19	2580.75	2357.75	2734.98	2631.86	2634.93	2247.49	2410.83	2858.97	2529.63	2218.61	2600.49	2867.7	2683.81	2332.74	2649.38	2651.06	2593.32	2599.49	2234.99	2524.02	2775.64
	2500.16	2705.43	2496.73	2536.92	2518.73	2578.72	2527.34	2496.48	2323.13	2385.11	2327.01	2405.47	2508.88	2532.14	2461.72	2644.86	2620.42	2469.16	2473.3	2500.14	2602.72	2285.63	2681.11	2552.25	2417.07	2431.16	2352.45	2243.73	2578.74	2356.46	2732.49	2629.41	2633.45	2246.32	2409.27	2856.58	2527.45	2217.31	2598.36	2864.36	2680.26	2331.27	2647.75	2649.18	2590.88	2596.98	2233.9	2522.62	2772.67
	2498.13	2702.73	2494.79	2534.68	2518.13	2576.93	2525.7	2494.31	2321.88	2384	2325.76	2404.26	2506.8	2530.53	2460.15	2643.36	2617.63	2467.75	2470.76	2497.6	2600.45	2284.21	2679.1	2550.42	2415.16	2429.97	2351	2242.28	2576.72	2355.18	2729.99	2626.97	2631.97	2245.14	2407.7	2854.2	2525.28	2216.01	2596.24	2861.02	2676.73	2329.8	2646.12	2647.31	2588.45	2594.48	2232.82	2521.22	2769.7
	2496.1	2700.02	2492.85	2532.44	2517.53	2575.13	2524.06	2492.14	2320.63	2382.9	2324.52	2403.05	2504.71	2528.92	2458.58	2641.87	2614.84	2466.34	2468.23	2495.07	2598.17	2282.8	2677.09	2548.59	2413.25	2428.78	2349.54	2240.82	2574.71	2353.9	2727.5	2624.54	2630.49	2243.97	2406.14	2851.81	2523.11	2214.72	2594.11	2857.69	2673.21	2328.34	2644.5	2645.44	2586.02	2591.98	2231.74	2519.82	2766.74
	2494.07	2697.33	2490.91	2530.2	2516.94	2573.34	2522.42	2489.98	2319.39	2381.79	2323.28	2401.84	2502.62	2527.31	2457.01	2640.37	2612.06	2464.93	2465.7	2492.55	2595.9	2281.39	2675.09	2546.77	2411.35	2427.6	2348.09	2239.37	2572.69	2352.62	2725.01	2622.11	2629.01	2242.8	2404.57	2849.42	2520.95	2213.43	2591.99	2854.36	2669.71	2326.89	2642.87	2643.57	2583.59	2589.5	2230.66	2518.42	2763.78
	2492.05	2694.64	2488.98	2527.97	2516.35	2571.56	2520.78	2487.83	2318.15	2380.69	2322.04	2400.63	2500.54	2525.7	2455.45	2638.87	2609.29	2463.52	2463.18	2490.03	2593.64	2279.99	2673.09	2544.95	2409.45	2426.42	2346.64	2237.91	2570.68	2351.35	2722.52	2619.68	2627.53	2241.64	2403.01	2847.03	2518.79	2212.15	2589.87	2851.05	2666.21	2325.45	2641.24	2641.7	2581.17	2587.02	2229.59	2517.03	2760.83
	2490.03	2691.96	2487.05	2525.75	2515.77	2569.77	2519.14	2485.69	2316.91	2379.58	2320.81	2399.43	2498.45	2524.09	2453.9	2637.38	2606.53	2462.11	2460.66	2487.51	2591.38	2278.59	2671.09	2543.13	2407.56	2425.25	2345.19	2236.46	2568.67	2350.09	2720.03	2617.26	2626.04	2240.47	2401.44	2844.64	2516.64	2210.87	2587.75	2847.75	2662.73	2324.01	2639.61	2639.83	2578.74	2584.54	2228.52	2515.63	2757.88
	2488.02	2689.28	2485.13	2523.53	2515.2	2567.99	2517.5	2483.55	2315.67	2378.48	2319.58	2398.23	2496.36	2522.48	2452.35	2635.88	2603.77	2460.7	2458.14	2485	2589.12	2277.19	2669.1	2541.32	2405.68	2424.07	2343.75	2235.01	2566.66	2348.83	2717.54	2614.85	2624.56	2239.32	2399.87	2842.25	2514.49	2209.6	2585.63	2844.45	2659.25	2322.58	2637.98	2637.97	2576.32	2582.08	2227.46	2514.24	2754.94
	2486.01	2686.61	2483.21	2521.31	2514.63	2566.22	2515.86	2481.42	2314.44	2377.38	2318.35	2397.02	2494.28	2520.87	2450.8	2634.39	2601.03	2459.3	2455.63	2482.5	2586.87	2275.79	2667.1	2539.51	2403.81	2422.9	2342.31	2233.56	2564.65	2347.58	2715.05	2612.44	2623.08	2238.16	2398.3	2839.87	2512.35	2208.34	2583.51	2841.16	2655.79	2321.16	2636.35	2636.1	2573.9	2579.62	2226.4	2512.85	2752.01
	2484	2683.95	2481.29	2519.09	2514.06	2564.45	2514.22	2479.3	2313.2	2376.28	2317.13	2395.83	2492.19	2519.25	2449.26	2632.89	2598.29	2457.89	2453.12	2480	2584.62	2274.4	2665.12	2537.7	2401.95	2421.74	2340.86	2232.11	2562.64	2346.33	2712.57	2610.04	2621.6	2237.01	2396.74	2837.48	2510.21	2207.07	2581.4	2837.88	2652.34	2319.74	2634.72	2634.24	2571.49	2577.17	2225.34	2511.46	2749.09
	2481.99	2681.3	2479.38	2516.88	2513.5	2562.68	2512.58	2477.18	2311.97	2375.18	2315.91	2394.63	2490.11	2517.64	2447.72	2631.4	2595.56	2456.49	2450.62	2477.51	2582.38	2273.01	2663.13	2535.9	2400.09	2420.57	2339.42	2230.66	2560.63	2345.09	2710.09	2607.64	2620.12	2235.86	2395.17	2835.09	2508.08	2205.82	2579.28	2834.61	2648.91	2318.33	2633.09	2632.38	2569.07	2574.73	2224.29	2510.07	2746.17
	2479.99	2678.65	2477.48	2514.68	2512.95	2560.91	2510.94	2475.08	2310.75	2374.08	2314.69	2393.43	2488.03	2516.02	2446.19	2629.91	2592.84	2455.09	2448.12	2475.02	2580.14	2271.62	2661.15	2534.1	2398.24	2419.41	2337.99	2229.21	2558.62	2343.85	2707.6	2605.25	2618.64	2234.71	2393.6	2832.71	2505.96	2204.57	2577.17	2831.35	2645.48	2316.93	2631.46	2630.52	2566.66	2572.29	2223.25	2508.68	2743.26
	2478	2676.01	2475.57	2512.48	2512.4	2559.15	2509.3	2472.98	2309.53	2372.98	2313.48	2392.24	2485.94	2514.4	2444.66	2628.41	2590.12	2453.69	2445.63	2472.54	2577.91	2270.24	2659.18	2532.31	2396.39	2418.26	2336.55	2227.77	2556.61	2342.62	2705.12	2602.87	2617.15	2233.57	2392.03	2830.32	2503.84	2203.32	2575.06	2828.1	2642.06	2315.53	2629.83	2628.66	2564.25	2569.87	2222.21	2507.3	2740.35
	2476.01	2673.37	2473.68	2510.28	2511.85	2557.4	2507.67	2470.88	2308.3	2371.88	2312.27	2391.05	2483.86	2512.78	2443.14	2626.92	2587.42	2452.29	2443.14	2470.06	2575.68	2268.86	2657.2	2530.52	2394.56	2417.1	2335.12	2226.32	2554.61	2341.4	2702.65	2600.49	2615.67	2232.43	2390.47	2827.94	2501.72	2202.08	2572.95	2824.85	2638.66	2314.14	2628.2	2626.81	2561.84	2567.45	2221.17	2505.92	2737.45
	2474.02	2670.74	2471.78	2508.09	2511.31	2555.64	2506.03	2468.79	2307.09	2370.78	2311.06	2389.86	2481.77	2511.16	2441.62	2625.43	2584.72	2450.89	2440.66	2467.59	2573.46	2267.48	2655.23	2528.73	2392.73	2415.95	2333.69	2224.88	2552.61	2340.18	2700.17	2598.12	2614.19	2231.29	2388.9	2825.56	2499.62	2200.84	2570.84	2821.62	2635.27	2312.76	2626.57	2624.95	2559.43	2565.03	2220.14	2504.53	2734.56
	2472.03	2668.12	2469.89	2505.9	2510.78	2553.89	2504.39	2466.72	2305.87	2369.69	2309.85	2388.67	2479.69	2509.54	2440.11	2623.94	2582.03	2449.5	2438.18	2465.13	2571.24	2266.1	2653.27	2526.95	2390.91	2414.81	2332.26	2223.44	2550.6	2338.96	2697.7	2595.76	2612.71	2230.16	2387.33	2823.17	2497.51	2199.61	2568.74	2818.39	2631.89	2311.39	2624.95	2623.1	2557.03	2562.63	2219.11	2503.16	2731.68
	2470.05	2665.5	2468.01	2503.72	2510.25	2552.15	2502.76	2464.64	2304.66	2368.59	2308.65	2387.49	2477.61	2507.92	2438.6	2622.45	2579.35	2448.11	2435.7	2462.67	2569.03	2264.73	2651.31	2525.17	2389.1	2413.66	2330.83	2222.01	2548.6	2337.75	2695.23	2593.41	2611.23	2229.03	2385.77	2820.79	2495.42	2198.38	2566.63	2815.17	2628.52	2310.02	2623.32	2621.25	2554.63	2560.23	2218.09	2501.78	2728.81
	2468.08	2662.89	2466.13	2501.54	2509.73	2550.41	2501.13	2462.58	2303.45	2367.5	2307.45	2386.3	2475.53	2506.3	2437.1	2620.97	2576.68	2446.71	2433.24	2460.22	2566.82	2263.36	2649.35	2523.4	2387.3	2412.52	2329.41	2220.57	2546.6	2336.55	2692.76	2591.06	2609.75	2227.9	2384.2	2818.41	2493.33	2197.16	2564.53	2811.96	2625.17	2308.66	2621.7	2619.4	2552.23	2557.84	2217.07	2500.4	2725.94
	2466.11	2660.29	2464.25	2499.37	2509.21	2548.67	2499.49	2460.52	2302.25	2366.41	2306.26	2385.12	2473.44	2504.68	2435.6	2619.48	2574.02	2445.32	2430.77	2457.77	2564.62	2262	2647.4	2521.63	2385.5	2411.38	2327.99	2219.14	2544.61	2335.35	2690.29	2588.71	2608.27	2226.78	2382.64	2816.04	2491.24	2195.94	2562.43	2808.76	2621.82	2307.3	2620.07	2617.56	2549.84	2555.46	2216.06	2499.03	2723.08
	2464.14	2657.7	2462.38	2497.2	2508.69	2546.94	2497.86	2458.47	2301.04	2365.32	2305.06	2383.95	2471.36	2503.05	2434.11	2617.99	2571.37	2443.94	2428.31	2455.33	2562.43	2260.64	2645.45	2519.87	2383.71	2410.24	2326.57	2217.7	2542.61	2334.16	2687.82	2586.38	2606.78	2225.66	2381.07	2813.66	2489.16	2194.73	2560.33	2805.57	2618.49	2305.95	2618.45	2615.71	2547.44	2553.09	2215.05	2497.66	2720.23
	2462.18	2655.11	2460.51	2495.04	2508.18	2545.21	2496.23	2456.42	2299.85	2364.23	2303.87	2382.77	2469.28	2501.43	2432.62	2616.51	2568.72	2442.55	2425.86	2452.89	2560.24	2259.28	2643.5	2518.11	2381.93	2409.11	2325.15	2216.27	2540.62	2332.97	2685.36	2584.05	2605.3	2224.54	2379.51	2811.29	2487.09	2193.52	2558.23	2802.39	2615.17	2304.61	2616.83	2613.87	2545.05	2550.72	2214.05	2496.29	2717.38
	2460.22	2652.53	2458.65	2492.88	2507.68	2543.49	2494.6	2454.39	2298.65	2363.14	2302.69	2381.6	2467.2	2499.8	2431.13	2615.03	2566.09	2441.17	2423.41	2450.46	2558.05	2257.92	2641.56	2516.35	2380.16	2407.98	2323.74	2214.85	2538.62	2331.79	2682.9	2581.73	2603.82	2223.43	2377.95	2808.91	2485.03	2192.32	2556.14	2799.22	2611.86	2303.27	2615.21	2612.03	2542.67	2548.36	2213.05	2494.93	2714.54
	2458.27	2649.95	2456.79	2490.73	2507.18	2541.77	2492.97	2452.36	2297.46	2362.05	2301.5	2380.43	2465.12	2498.18	2429.66	2613.55	2563.46	2439.79	2420.97	2448.03	2555.88	2256.57	2639.63	2514.6	2378.4	2406.85	2322.33	2213.42	2536.63	2330.62	2680.44	2579.42	2602.34	2222.32	2376.38	2806.54	2482.97	2191.12	2554.04	2796.05	2608.57	2301.94	2613.59	2610.19	2540.28	2546.01	2212.05	2493.57	2711.72
	2456.32	2647.38	2454.94	2488.59	2506.69	2540.06	2491.34	2450.33	2296.27	2360.97	2300.32	2379.26	2463.04	2496.55	2428.18	2612.06	2560.84	2438.41	2418.54	2445.61	2553.71	2255.22	2637.7	2512.85	2376.64	2405.73	2320.92	2212	2534.64	2329.45	2677.98	2577.11	2600.87	2221.21	2374.82	2804.18	2480.91	2189.93	2551.95	2792.9	2605.28	2300.62	2611.98	2608.36	2537.9	2543.67	2211.07	2492.21	2708.89
	2454.37	2644.82	2453.09	2486.45	2506.2	2538.35	2489.72	2448.32	2295.08	2359.88	2299.15	2378.09	2460.96	2494.92	2426.71	2610.59	2558.23	2437.03	2416.11	2443.2	2551.54	2253.87	2635.77	2511.1	2374.89	2404.61	2319.51	2210.58	2532.66	2328.28	2675.53	2574.81	2599.39	2220.11	2373.26	2801.81	2478.87	2188.74	2549.85	2789.75	2602.01	2299.3	2610.36	2606.53	2535.53	2541.34	2210.08	2490.85	2706.08
	2452.43	2642.27	2451.25	2484.31	2505.71	2536.64	2488.09	2446.31	2293.9	2358.8	2297.97	2376.93	2458.88	2493.29	2425.25	2609.11	2555.63	2435.65	2413.68	2440.79	2549.38	2252.53	2633.85	2509.37	2373.15	2403.49	2318.11	2209.16	2530.67	2327.13	2673.08	2572.52	2597.91	2219.01	2371.71	2799.45	2476.83	2187.56	2547.76	2786.61	2598.75	2297.99	2608.75	2604.7	2533.15	2539.01	2209.1	2489.5	2703.28
	2450.5	2639.72	2449.41	2482.18	2505.23	2534.94	2486.47	2444.31	2292.72	2357.72	2296.8	2375.77	2456.8	2491.66	2423.79	2607.63	2553.04	2434.28	2411.26	2438.39	2547.23	2251.19	2631.93	2507.63	2371.42	2402.37	2316.71	2207.75	2528.69	2325.97	2670.63	2570.24	2596.43	2217.92	2370.15	2797.08	2474.79	2186.38	2545.68	2783.48	2595.5	2296.68	2607.14	2602.87	2530.78	2536.69	2208.13	2488.14	2700.48
	2448.57	2637.18	2447.57	2480.06	2504.76	2533.24	2484.85	2442.31	2291.54	2356.64	2295.64	2374.61	2454.73	2490.03	2422.34	2606.16	2550.46	2432.91	2408.85	2435.99	2545.09	2249.85	2630.02	2505.9	2369.69	2401.26	2315.31	2206.33	2526.71	2324.83	2668.18	2567.97	2594.95	2216.83	2368.6	2794.72	2472.77	2185.2	2543.59	2780.36	2592.26	2295.38	2605.53	2601.05	2528.41	2534.38	2207.16	2486.79	2697.7
	2446.64	2634.64	2445.74	2477.94	2504.29	2531.55	2483.23	2440.33	2290.37	2355.56	2294.47	2373.45	2452.65	2488.4	2420.89	2604.68	2547.88	2431.54	2406.45	2433.6	2542.95	2248.52	2628.11	2504.17	2367.98	2400.15	2313.92	2204.92	2524.73	2323.68	2665.74	2565.7	2593.48	2215.74	2367.04	2792.37	2470.75	2184.03	2541.5	2777.25	2589.03	2294.09	2603.93	2599.23	2526.05	2532.08	2206.19	2485.45	2694.92
	2444.72	2632.11	2443.92	2475.83	2503.83	2529.87	2481.61	2438.35	2289.2	2354.49	2293.31	2372.3	2450.57	2486.77	2419.45	2603.21	2545.32	2430.18	2404.04	2431.22	2540.82	2247.19	2626.2	2502.45	2366.27	2399.04	2312.52	2203.52	2522.76	2322.55	2663.29	2563.44	2592	2214.65	2365.49	2790.01	2468.73	2182.87	2539.42	2774.15	2585.82	2292.8	2602.32	2597.41	2523.69	2529.78	2205.23	2484.11	2692.15
	2442.81	2629.59	2442.1	2473.73	2503.36	2528.18	2479.99	2436.37	2288.03	2353.41	2292.15	2371.15	2448.5	2485.14	2418.01	2601.74	2542.76	2428.82	2401.65	2428.84	2538.69	2245.86	2624.31	2500.74	2364.57	2397.93	2311.14	2202.11	2520.78	2321.42	2660.86	2561.19	2590.52	2213.57	2363.94	2787.66	2466.73	2181.71	2537.34	2771.06	2582.62	2291.52	2600.72	2595.59	2521.33	2527.49	2204.28	2482.77	2689.38
	2440.9	2627.08	2440.28	2471.63	2502.91	2526.51	2478.38	2434.41	2286.87	2352.34	2291	2370	2446.42	2483.51	2416.57	2600.27	2540.22	2427.46	2399.26	2426.47	2536.58	2244.54	2622.41	2499.02	2362.88	2396.83	2309.75	2200.71	2518.81	2320.3	2658.42	2558.95	2589.05	2212.5	2362.39	2785.31	2464.73	2180.55	2535.26	2767.98	2579.43	2290.24	2599.12	2593.78	2518.98	2525.21	2203.33	2481.43	2686.63
	2438.99	2624.57	2438.47	2469.54	2502.46	2524.83	2476.77	2432.45	2285.71	2351.27	2289.85	2368.86	2444.35	2481.88	2415.14	2598.81	2537.68	2426.1	2396.88	2424.1	2534.46	2243.22	2620.52	2497.31	2361.19	2395.73	2308.37	2199.31	2516.84	2319.18	2655.99	2556.72	2587.57	2211.42	2360.84	2782.96	2462.74	2179.4	2533.18	2764.91	2576.25	2288.98	2597.52	2591.97	2516.63	2522.94	2202.38	2480.09	2683.89
	2437.09	2622.07	2436.66	2467.45	2502.01	2523.16	2475.15	2430.49	2284.56	2350.2	2288.7	2367.72	2442.27	2480.25	2413.72	2597.34	2535.15	2424.74	2394.5	2421.74	2532.36	2241.9	2618.64	2495.61	2359.52	2394.63	2306.98	2197.92	2514.88	2318.06	2653.56	2554.49	2586.1	2210.36	2359.3	2780.62	2460.75	2178.25	2531.1	2761.84	2573.08	2287.71	2595.93	2590.16	2514.28	2520.68	2201.44	2478.76	2681.15
	2435.2	2619.57	2434.86	2465.37	2501.57	2521.5	2473.54	2428.55	2283.4	2349.13	2287.55	2366.58	2440.2	2478.61	2412.3	2595.88	2532.63	2423.39	2392.13	2419.38	2530.26	2240.59	2616.76	2493.91	2357.85	2393.54	2305.61	2196.52	2512.91	2316.96	2651.13	2552.27	2584.63	2209.29	2357.76	2778.28	2458.77	2177.11	2529.03	2758.79	2569.93	2286.45	2594.34	2588.36	2511.94	2518.42	2200.5	2477.44	2678.42
	2433.31	2617.09	2433.06	2463.3	2501.13	2519.84	2471.94	2426.61	2282.25	2348.06	2286.41	2365.44	2438.13	2476.98	2410.89	2594.42	2530.12	2422.04	2389.77	2417.03	2528.17	2239.28	2614.89	2492.21	2356.19	2392.44	2304.23	2195.13	2510.95	2315.86	2648.7	2550.06	2583.15	2208.23	2356.21	2775.94	2456.8	2175.97	2526.96	2755.74	2566.79	2285.2	2592.75	2586.55	2509.6	2516.18	2199.57	2476.11	2675.7
	2431.42	2614.61	2431.27	2461.23	2500.69	2518.19	2470.33	2424.68	2281.11	2347	2285.27	2364.3	2436.05	2475.35	2409.48	2592.96	2527.62	2420.69	2387.41	2414.69	2526.09	2237.97	2613.02	2490.52	2354.54	2391.35	2302.86	2193.75	2508.99	2314.76	2646.28	2547.86	2581.68	2207.17	2354.67	2773.6	2454.83	2174.84	2524.89	2752.7	2563.65	2283.96	2591.16	2584.76	2507.27	2513.94	2198.64	2474.79	2672.99
	2429.54	2612.13	2429.48	2459.17	2500.26	2516.54	2468.72	2422.75	2279.97	2345.94	2284.13	2363.17	2433.98	2473.71	2408.08	2591.5	2525.13	2419.34	2385.06	2412.35	2524.01	2236.67	2611.15	2488.84	2352.89	2390.26	2301.49	2192.37	2507.04	2313.67	2643.86	2545.67	2580.21	2206.12	2353.14	2771.27	2452.88	2173.71	2522.82	2749.67	2560.54	2282.72	2589.57	2582.96	2504.93	2511.71	2197.72	2473.47	2670.29
	2427.67	2609.67	2427.7	2457.11	2499.84	2514.89	2467.12	2420.83	2278.83	2344.87	2283	2362.04	2431.91	2472.08	2406.68	2590.05	2522.64	2418	2382.72	2410.02	2521.94	2235.37	2609.29	2487.15	2351.25	2389.18	2300.12	2190.99	2505.09	2312.58	2641.45	2543.48	2578.74	2205.06	2351.6	2768.94	2450.92	2172.58	2520.75	2746.66	2557.43	2281.48	2587.99	2581.17	2502.61	2509.48	2196.8	2472.15	2667.6
	2425.8	2607.21	2425.92	2455.06	2499.41	2513.25	2465.52	2418.92	2277.69	2343.81	2281.87	2360.91	2429.85	2470.44	2405.29	2588.59	2520.17	2416.66	2380.38	2407.7	2519.88	2234.08	2607.44	2485.47	2349.62	2388.1	2298.76	2189.61	2503.14	2311.5	2639.03	2541.31	2577.27	2204.02	2350.07	2766.61	2448.98	2171.46	2518.69	2743.65	2554.34	2280.25	2586.41	2579.38	2500.28	2507.27	2195.89	2470.84	2664.91
	2423.93	2604.75	2424.15	2453.02	2499	2511.61	2463.92	2417.02	2276.56	2342.76	2280.74	2359.79	2427.78	2468.81	2403.9	2587.14	2517.71	2415.32	2378.05	2405.38	2517.83	2232.79	2605.59	2483.8	2348	2387.01	2297.4	2188.24	2501.19	2310.43	2636.62	2539.14	2575.8	2202.97	2348.54	2764.29	2447.04	2170.35	2516.63	2740.65	2551.25	2279.03	2584.83	2577.59	2497.97	2505.06	2194.98	2469.53	2662.24
	2422.07	2602.31	2422.38	2450.98	2498.58	2509.98	2462.32	2415.12	2275.43	2341.7	2279.62	2358.67	2425.71	2467.17	2402.51	2585.69	2515.25	2413.99	2375.73	2403.07	2515.78	2231.5	2603.74	2482.13	2346.39	2385.94	2296.04	2186.87	2499.25	2309.36	2634.21	2536.98	2574.33	2201.93	2347.01	2761.96	2445.11	2169.23	2514.57	2737.65	2548.18	2277.81	2583.25	2575.81	2495.65	2502.86	2194.08	2468.22	2659.57
	2420.22	2599.87	2420.61	2448.95	2498.17	2508.35	2460.73	2413.23	2274.31	2340.64	2278.5	2357.55	2423.65	2465.54	2401.13	2584.24	2512.8	2412.66	2373.41	2400.76	2513.74	2230.21	2601.9	2480.46	2344.78	2384.86	2294.69	2185.5	2497.31	2308.29	2631.81	2534.83	2572.86	2200.9	2345.48	2759.65	2443.19	2168.13	2512.51	2734.67	2545.12	2276.6	2581.68	2574.03	2493.34	2500.67	2193.18	2466.92	2656.91
	2418.37	2597.44	2418.85	2446.92	2497.76	2506.73	2459.14	2411.35	2273.19	2339.59	2277.38	2356.43	2421.59	2463.9	2399.76	2582.8	2510.37	2411.33	2371.1	2398.46	2511.7	2228.93	2600.07	2478.8	2343.18	2383.78	2293.34	2184.14	2495.37	2307.23	2629.41	2532.68	2571.4	2199.87	2343.96	2757.33	2441.27	2167.02	2510.46	2731.7	2542.08	2275.39	2580.1	2572.25	2491.03	2498.48	2192.29	2465.62	2654.26
	2416.52	2595.01	2417.1	2444.91	2497.36	2505.11	2457.55	2409.47	2272.07	2338.54	2276.27	2355.32	2419.52	2462.27	2398.39	2581.35	2507.94	2410	2368.79	2396.17	2509.68	2227.66	2598.24	2477.14	2341.59	2382.71	2291.99	2182.78	2493.44	2306.18	2627.01	2530.55	2569.93	2198.84	2342.44	2755.02	2439.37	2165.93	2508.41	2728.73	2539.04	2274.19	2578.54	2570.47	2488.73	2496.3	2191.4	2464.32	2651.62
	2414.68	2592.59	2415.35	2442.9	2496.96	2503.49	2455.96	2407.6	2270.96	2337.49	2275.16	2354.21	2417.46	2460.64	2397.03	2579.91	2505.52	2408.68	2366.5	2393.88	2507.66	2226.38	2596.41	2475.49	2340.01	2381.64	2290.65	2181.42	2491.51	2305.13	2624.61	2528.42	2568.46	2197.81	2340.92	2752.71	2437.46	2164.83	2506.36	2725.78	2536.02	2273	2576.97	2568.7	2486.43	2494.13	2190.51	2463.02	2648.98
	2412.85	2590.18	2413.6	2440.89	2496.56	2501.88	2454.37	2405.74	2269.84	2336.44	2274.05	2353.1	2415.41	2459	2395.67	2578.47	2503.11	2407.36	2364.21	2391.61	2505.65	2225.11	2594.59	2473.84	2338.43	2380.57	2289.3	2180.07	2489.58	2304.09	2622.22	2526.3	2567	2196.79	2339.4	2750.4	2435.57	2163.74	2504.31	2722.83	2533.01	2271.81	2575.4	2566.93	2484.14	2491.97	2189.63	2461.73	2646.36
	2411.02	2587.78	2411.86	2438.89	2496.16	2500.28	2452.79	2403.88	2268.74	2335.39	2272.94	2351.99	2413.35	2457.37	2394.31	2577.03	2500.71	2406.04	2361.92	2389.33	2503.64	2223.85	2592.78	2472.2	2336.87	2379.51	2287.97	2178.72	2487.66	2303.05	2619.83	2524.19	2565.53	2195.77	2337.89	2748.1	2433.68	2162.66	2502.26	2719.9	2530.01	2270.63	2573.84	2565.17	2481.85	2489.82	2188.76	2460.44	2643.74
	2409.2	2585.38	2410.13	2436.9	2495.77	2498.68	2451.21	2402.03	2267.63	2334.35	2271.84	2350.89	2411.29	2455.73	2392.96	2575.6	2498.32	2404.72	2359.65	2387.07	2501.64	2222.59	2590.97	2470.55	2335.31	2378.44	2286.63	2177.38	2485.74	2302.02	2617.44	2522.09	2564.07	2194.76	2336.37	2745.79	2431.8	2161.58	2500.22	2716.97	2527.02	2269.45	2572.28	2563.4	2479.57	2487.67	2187.88	2459.16	2641.13
	2407.38	2582.99	2408.4	2434.92	2495.38	2497.08	2449.63	2400.19	2266.53	2333.31	2270.74	2349.78	2409.24	2454.1	2391.62	2574.16	2495.94	2403.41	2357.38	2384.8	2499.65	2221.33	2589.16	2468.92	2333.75	2377.38	2285.3	2176.04	2483.83	2300.99	2615.05	2520	2562.61	2193.75	2334.87	2743.5	2429.93	2160.5	2498.18	2714.05	2524.05	2268.27	2570.73	2561.65	2477.29	2485.54	2187.02	2457.87	2638.53
	2405.56	2580.6	2406.67	2432.94	2495	2495.49	2448.05	2398.36	2265.44	2332.26	2269.64	2348.69	2407.19	2452.46	2390.28	2572.73	2493.57	2402.1	2355.12	2382.55	2497.67	2220.08	2587.37	2467.28	2332.21	2376.32	2283.97	2174.7	2481.91	2299.97	2612.67	2517.91	2561.15	2192.74	2333.36	2741.2	2428.07	2159.43	2496.15	2711.14	2521.09	2267.1	2569.17	2559.89	2475.01	2483.41	2186.16	2456.59	2635.94
	2403.75	2578.23	2404.95	2430.96	2494.62	2493.9	2446.47	2396.53	2264.34	2331.22	2268.55	2347.59	2405.13	2450.83	2388.94	2571.3	2491.21	2400.79	2352.86	2380.3	2495.7	2218.83	2585.57	2465.65	2330.67	2375.26	2282.64	2173.37	2480.01	2298.95	2610.29	2515.83	2559.69	2191.74	2331.86	2738.91	2426.21	2158.36	2494.11	2708.24	2518.14	2265.94	2567.62	2558.14	2472.74	2481.28	2185.3	2455.32	2633.36
	2401.95	2575.86	2403.24	2429	2494.24	2492.31	2444.9	2394.7	2263.25	2330.19	2267.46	2346.5	2403.09	2449.19	2387.61	2569.88	2488.86	2399.48	2350.61	2378.06	2493.73	2217.58	2583.78	2464.03	2329.14	2374.21	2281.32	2172.04	2478.1	2297.93	2607.92	2513.76	2558.23	2190.74	2330.35	2736.62	2424.36	2157.3	2492.08	2705.35	2515.2	2264.78	2566.07	2556.39	2470.47	2479.17	2184.45	2454.04	2630.79
	2400.15	2573.49	2401.53	2427.04	2493.86	2490.74	2443.33	2392.89	2262.17	2329.15	2266.37	2345.4	2401.04	2447.56	2386.29	2568.45	2486.51	2398.18	2348.37	2375.83	2491.77	2216.34	2582	2462.41	2327.61	2373.16	2280	2170.72	2476.2	2296.93	2605.55	2511.7	2556.77	2189.75	2328.86	2734.34	2422.52	2156.24	2490.05	2702.47	2512.27	2263.63	2564.53	2554.64	2468.21	2477.06	2183.6	2452.77	2628.22
	2398.36	2571.14	2399.82	2425.09	2493.49	2489.16	2441.76	2391.08	2261.08	2328.11	2265.28	2344.32	2398.99	2445.93	2384.97	2567.03	2484.18	2396.88	2346.14	2373.6	2489.82	2215.1	2580.22	2460.79	2326.1	2372.1	2278.69	2169.4	2474.3	2295.92	2603.18	2509.65	2555.31	2188.76	2327.36	2732.06	2420.68	2155.18	2488.03	2699.59	2509.36	2262.49	2562.99	2552.9	2465.96	2474.96	2182.75	2451.51	2625.66
	2396.57	2568.79	2398.12	2423.14	2493.12	2487.59	2440.2	2389.28	2260	2327.08	2264.2	2343.23	2396.95	2444.29	2383.65	2565.61	2481.85	2395.59	2343.91	2371.38	2487.87	2213.87	2578.45	2459.18	2324.59	2371.05	2277.37	2168.08	2472.41	2294.92	2600.81	2507.61	2553.85	2187.77	2325.87	2729.78	2418.85	2154.13	2486	2696.73	2506.46	2261.34	2561.45	2551.16	2463.71	2472.87	2181.91	2450.24	2623.12
	2394.79	2566.45	2396.42	2421.21	2492.75	2486.02	2438.63	2387.48	2258.93	2326.05	2263.12	2342.15	2394.91	2442.66	2382.34	2564.19	2479.54	2394.29	2341.69	2369.17	2485.93	2212.64	2576.68	2457.57	2323.09	2370	2276.06	2166.77	2470.52	2293.93	2598.45	2505.58	2552.39	2186.78	2324.38	2727.51	2417.03	2153.09	2483.98	2693.88	2503.57	2260.21	2559.91	2549.42	2461.46	2470.79	2181.08	2448.98	2620.58
	2393.02	2564.11	2394.73	2419.27	2492.38	2484.46	2437.07	2385.7	2257.85	2325.02	2262.04	2341.07	2392.87	2441.03	2381.03	2562.78	2477.23	2393	2339.48	2366.97	2484	2211.41	2574.91	2455.96	2321.59	2368.96	2274.76	2165.46	2468.64	2292.94	2596.09	2503.55	2550.94	2185.8	2322.9	2725.23	2415.22	2152.04	2481.97	2691.03	2500.69	2259.08	2558.37	2547.69	2459.22	2468.71	2180.25	2447.72	2618.05
	2391.24	2561.78	2393.05	2417.35	2492.02	2482.9	2435.52	2383.91	2256.78	2323.99	2260.97	2339.99	2390.83	2439.4	2379.73	2561.36	2474.94	2391.72	2337.28	2364.77	2482.08	2210.19	2573.16	2454.36	2320.1	2367.91	2273.45	2164.16	2466.76	2291.96	2593.73	2501.53	2549.48	2184.83	2321.41	2722.97	2413.41	2151.01	2479.95	2688.19	2497.82	2257.95	2556.84	2545.96	2456.98	2466.64	2179.42	2446.47	2615.52
	2389.48	2559.46	2391.37	2415.43	2491.66	2481.35	2433.96	2382.14	2255.72	2322.97	2259.9	2338.91	2388.8	2437.76	2378.44	2559.95	2472.65	2390.43	2335.08	2362.57	2480.17	2208.98	2571.4	2452.77	2318.62	2366.87	2272.15	2162.86	2464.88	2290.98	2591.38	2499.52	2548.03	2183.85	2319.93	2720.7	2411.61	2149.97	2477.94	2685.37	2494.97	2256.83	2555.31	2544.23	2454.75	2464.58	2178.6	2445.22	2613.01
	2387.72	2557.15	2389.69	2413.52	2491.3	2479.8	2432.41	2380.37	2254.66	2321.94	2258.83	2337.84	2386.77	2436.13	2377.14	2558.54	2470.38	2389.15	2332.89	2360.39	2478.26	2207.76	2569.66	2451.17	2317.15	2365.83	2270.86	2161.57	2463.01	2290	2589.03	2497.52	2546.58	2182.89	2318.46	2718.44	2409.82	2148.94	2475.93	2682.55	2492.13	2255.71	2553.79	2542.51	2452.52	2462.53	2177.78	2443.97	2610.5
	2385.96	2554.84	2388.02	2411.62	2490.94	2478.25	2430.86	2378.61	2253.6	2320.92	2257.77	2336.77	2384.74	2434.5	2375.86	2557.14	2468.11	2387.87	2330.71	2358.21	2476.36	2206.56	2567.92	2449.58	2315.68	2364.79	2269.57	2160.28	2461.15	2289.03	2586.68	2495.53	2545.12	2181.92	2316.99	2716.19	2408.04	2147.92	2473.93	2679.74	2489.3	2254.6	2552.26	2540.79	2450.3	2460.48	2176.97	2442.73	2608.01
	2384.21	2552.54	2386.35	2409.72	2490.59	2476.71	2429.31	2376.85	2252.54	2319.9	2256.7	2335.7	2382.71	2432.87	2374.57	2555.74	2465.85	2386.6	2328.54	2356.04	2474.47	2205.35	2566.18	2448	2314.23	2363.75	2268.28	2158.99	2459.28	2288.07	2584.34	2493.55	2543.67	2180.96	2315.52	2713.93	2406.27	2146.9	2471.93	2676.94	2486.48	2253.5	2550.74	2539.07	2448.08	2458.44	2176.16	2441.48	2605.52
	2382.47	2550.25	2384.69	2407.83	2490.24	2475.17	2427.77	2375.1	2251.49	2318.88	2255.64	2334.64	2380.68	2431.24	2373.29	2554.33	2463.6	2385.32	2326.37	2353.88	2472.59	2204.15	2564.45	2446.41	2312.77	2362.71	2266.99	2157.71	2457.42	2287.11	2582	2491.57	2542.22	2180	2314.05	2711.68	2404.5	2145.88	2469.93	2674.15	2483.67	2252.39	2549.23	2537.36	2445.87	2456.41	2175.36	2440.25	2603.04
	2380.73	2547.97	2383.04	2405.94	2489.89	2473.64	2426.22	2373.36	2250.44	2317.86	2254.59	2333.57	2378.66	2429.61	2372.02	2552.94	2461.36	2384.06	2324.22	2351.72	2470.71	2202.96	2562.72	2444.84	2311.33	2361.68	2265.71	2156.44	2455.57	2286.15	2579.66	2489.61	2540.77	2179.05	2312.59	2709.44	2402.74	2144.87	2467.94	2671.37	2480.88	2251.3	2547.71	2535.65	2443.67	2454.39	2174.56	2439.01	2600.57
	2379	2545.69	2381.39	2404.07	2489.54	2472.11	2424.68	2371.63	2249.4	2316.85	2253.53	2332.51	2376.64	2427.99	2370.75	2551.54	2459.13	2382.79	2322.07	2349.57	2468.84	2201.76	2561	2443.26	2309.89	2360.65	2264.43	2155.17	2453.72	2285.2	2577.32	2487.65	2539.32	2178.1	2311.13	2707.19	2400.99	2143.86	2465.94	2668.59	2478.1	2250.21	2546.2	2533.94	2441.47	2452.37	2173.77	2437.78	2598.1
	2377.27	2543.42	2379.74	2402.2	2489.19	2470.59	2423.15	2369.9	2248.36	2315.84	2252.48	2331.46	2374.62	2426.36	2369.49	2550.15	2456.91	2381.53	2319.92	2347.43	2466.98	2200.58	2559.29	2441.69	2308.46	2359.61	2263.16	2153.9	2451.88	2284.25	2574.99	2485.7	2537.88	2177.15	2309.67	2704.96	2399.24	2142.85	2463.96	2665.83	2475.33	2249.12	2544.69	2532.24	2439.27	2450.36	2172.97	2436.55	2595.65
	2375.54	2541.15	2378.1	2400.34	2488.85	2469.07	2421.61	2368.18	2247.32	2314.82	2251.43	2330.4	2372.6	2424.73	2368.23	2548.76	2454.7	2380.27	2317.79	2345.29	2465.13	2199.4	2557.58	2440.12	2307.04	2358.58	2261.88	2152.64	2450.04	2283.31	2572.67	2483.76	2536.43	2176.21	2308.22	2702.72	2397.51	2141.85	2461.97	2663.08	2472.57	2248.04	2543.19	2530.54	2437.08	2448.36	2172.19	2435.32	2593.2
	2373.83	2538.9	2376.47	2398.48	2488.5	2467.55	2420.08	2366.46	2246.28	2313.81	2250.39	2329.35	2370.59	2423.11	2366.97	2547.37	2452.5	2379.01	2315.66	2343.17	2463.29	2198.22	2555.87	2438.56	2305.62	2357.56	2260.62	2151.38	2448.21	2282.37	2570.34	2481.83	2534.99	2175.27	2306.77	2700.49	2395.78	2140.86	2459.99	2660.33	2469.83	2246.96	2541.68	2528.85	2434.9	2446.37	2171.41	2434.1	2590.77
	2372.11	2536.65	2374.84	2396.63	2488.16	2466.04	2418.56	2364.75	2245.25	2312.81	2249.35	2328.3	2368.58	2421.48	2365.72	2545.99	2450.31	2377.76	2313.54	2341.05	2461.45	2197.04	2554.17	2437	2304.21	2356.53	2259.35	2150.13	2446.38	2281.43	2568.02	2479.91	2533.54	2174.33	2305.33	2698.26	2394.06	2139.87	2458.01	2657.59	2467.1	2245.89	2540.19	2527.16	2432.72	2444.39	2170.63	2432.88	2588.34
	2370.41	2534.4	2373.21	2394.79	2487.82	2464.53	2417.03	2363.05	2244.22	2311.8	2248.31	2327.25	2366.57	2419.86	2364.48	2544.6	2448.13	2376.5	2311.43	2338.93	2459.62	2195.88	2552.48	2435.45	2302.81	2355.5	2258.09	2148.88	2444.55	2280.5	2565.7	2477.99	2532.1	2173.4	2303.89	2696.04	2392.34	2138.88	2456.04	2654.87	2464.38	2244.82	2538.69	2525.47	2430.55	2442.41	2169.86	2431.67	2585.92
	2368.71	2532.17	2371.59	2392.96	2487.48	2463.03	2415.51	2361.35	2243.2	2310.8	2247.27	2326.21	2364.57	2418.23	2363.23	2543.22	2445.96	2375.26	2309.33	2336.83	2457.8	2194.71	2550.79	2433.9	2301.41	2354.48	2256.83	2147.64	2442.73	2279.58	2563.39	2476.09	2530.66	2172.47	2302.45	2693.82	2390.64	2137.89	2454.07	2652.15	2461.67	2243.76	2537.2	2523.78	2428.38	2440.44	2169.09	2430.45	2583.51
	2367.01	2529.94	2369.98	2391.13	2487.15	2461.53	2413.99	2359.66	2242.18	2309.79	2246.24	2325.16	2362.57	2416.61	2362	2541.85	2443.8	2374.01	2307.24	2334.73	2455.99	2193.55	2549.11	2432.35	2300.02	2353.46	2255.58	2146.41	2440.92	2278.66	2561.08	2474.19	2529.22	2171.55	2301.02	2691.6	2388.94	2136.91	2452.1	2649.44	2458.97	2242.7	2535.71	2522.1	2426.22	2438.48	2168.32	2429.24	2581.11
	2365.32	2527.72	2368.37	2389.32	2486.81	2460.03	2412.47	2357.98	2241.16	2308.79	2245.2	2324.12	2360.57	2414.99	2360.76	2540.47	2441.65	2372.77	2305.15	2332.64	2454.19	2192.4	2547.43	2430.8	2298.64	2352.43	2254.33	2145.18	2439.11	2277.74	2558.77	2472.31	2527.78	2170.63	2299.59	2689.39	2387.25	2135.94	2450.13	2646.74	2456.29	2241.65	2534.22	2520.42	2424.07	2436.52	2167.56	2428.04	2578.71
	2363.64	2525.5	2366.76	2387.5	2486.47	2458.54	2410.96	2356.31	2240.15	2307.79	2244.18	2323.09	2358.57	2413.37	2359.54	2539.1	2439.51	2371.53	2303.07	2330.55	2452.39	2191.25	2545.76	2429.26	2297.27	2351.41	2253.08	2143.95	2437.3	2276.83	2556.47	2470.43	2526.34	2169.71	2298.16	2687.18	2385.57	2134.97	2448.17	2644.05	2453.62	2240.6	2532.74	2518.75	2421.92	2434.57	2166.81	2426.84	2576.33
	2361.96	2523.3	2365.16	2385.7	2486.14	2457.05	2409.45	2354.64	2239.14	2306.8	2243.15	2322.05	2356.58	2411.75	2358.31	2537.73	2437.38	2370.3	2301	2328.48	2450.6	2190.1	2544.09	2427.73	2295.9	2350.39	2251.84	2142.73	2435.51	2275.92	2554.17	2468.56	2524.9	2168.8	2296.74	2684.98	2383.9	2134	2446.22	2641.37	2450.96	2239.56	2531.26	2517.08	2419.77	2432.63	2166.06	2425.64	2573.95
	2360.29	2521.1	2363.57	2383.9	2485.81	2455.57	2407.95	2352.97	2238.13	2305.8	2242.13	2321.02	2354.59	2410.13	2357.1	2536.37	2435.25	2369.07	2298.94	2326.41	2448.82	2188.96	2542.43	2426.19	2294.54	2349.38	2250.6	2141.51	2433.71	2275.02	2551.87	2466.7	2523.46	2167.89	2295.32	2682.78	2382.23	2133.04	2444.27	2638.7	2448.31	2238.52	2529.78	2515.41	2417.63	2430.7	2165.31	2424.44	2571.58
	2358.62	2518.91	2361.98	2382.11	2485.48	2454.09	2406.44	2351.32	2237.13	2304.81	2241.1	2319.99	2352.6	2408.51	2355.88	2535.01	2433.14	2367.84	2296.89	2324.35	2447.05	2187.82	2540.78	2424.66	2293.18	2348.36	2249.36	2140.3	2431.92	2274.12	2549.58	2464.84	2522.03	2166.98	2293.91	2680.59	2380.57	2132.08	2442.32	2636.03	2445.68	2237.48	2528.3	2513.75	2415.5	2428.78	2164.57	2423.25	2569.22
	2356.96	2516.72	2360.39	2380.33	2485.15	2452.62	2404.94	2349.67	2236.13	2303.82	2240.09	2318.96	2350.61	2406.89	2354.67	2533.65	2431.04	2366.61	2294.84	2322.3	2445.29	2186.69	2539.13	2423.14	2291.83	2347.34	2248.13	2139.1	2430.14	2273.22	2547.29	2463	2520.59	2166.08	2292.5	2678.39	2378.92	2131.12	2440.37	2633.38	2443.05	2236.45	2526.83	2512.09	2413.38	2426.86	2163.83	2422.06	2566.87
	2355.3	2514.54	2358.82	2378.56	2484.82	2451.14	2403.45	2348.02	2235.14	2302.83	2239.07	2317.94	2348.63	2405.28	2353.47	2532.29	2428.95	2365.39	2292.81	2320.25	2443.53	2185.56	2537.48	2421.62	2290.49	2346.33	2246.9	2137.9	2428.36	2272.33	2545	2461.17	2519.16	2165.18	2291.1	2676.21	2377.28	2130.17	2438.43	2630.73	2440.44	2235.43	2525.37	2510.44	2411.26	2424.95	2163.09	2420.87	2564.53
	2353.65	2512.37	2357.24	2376.79	2484.49	2449.68	2401.95	2346.39	2234.14	2301.84	2238.06	2316.92	2346.66	2403.66	2352.27	2530.94	2426.86	2364.17	2290.78	2318.21	2441.79	2184.44	2535.84	2420.1	2289.16	2345.32	2245.68	2136.71	2426.59	2271.44	2542.72	2459.34	2517.73	2164.29	2289.7	2674.02	2375.65	2129.22	2436.49	2628.1	2437.84	2234.4	2523.9	2508.78	2409.14	2423.05	2162.36	2419.69	2562.19
	2352.01	2510.21	2355.67	2375.03	2484.16	2448.21	2400.46	2344.75	2233.16	2300.85	2237.05	2315.9	2344.68	2402.05	2351.07	2529.59	2424.79	2362.96	2288.76	2316.18	2440.05	2183.33	2534.21	2418.58	2287.83	2344.3	2244.46	2135.52	2424.83	2270.56	2540.44	2457.52	2516.29	2163.4	2288.3	2671.85	2374.02	2128.28	2434.56	2625.47	2435.26	2233.39	2522.44	2507.14	2407.03	2421.15	2161.64	2418.51	2559.87
	2350.37	2508.05	2354.11	2373.28	2483.83	2446.75	2398.97	2343.13	2232.17	2299.87	2236.04	2314.88	2342.71	2400.44	2349.88	2528.24	2422.73	2361.75	2286.75	2314.16	2438.32	2182.21	2532.58	2417.07	2286.5	2343.29	2243.24	2134.34	2423.07	2269.68	2538.17	2455.72	2514.86	2162.51	2286.91	2669.67	2372.41	2127.34	2432.63	2622.85	2432.68	2232.37	2520.98	2505.49	2404.93	2419.26	2160.91	2417.34	2557.55
	2348.73	2505.9	2352.55	2371.53	2483.5	2445.3	2397.49	2341.51	2231.19	2298.89	2235.04	2313.87	2340.74	2398.82	2348.69	2526.89	2420.67	2360.54	2284.74	2312.15	2436.6	2181.1	2530.96	2415.56	2285.19	2342.28	2242.03	2133.16	2421.31	2268.81	2535.89	2453.92	2513.44	2161.63	2285.52	2667.5	2370.8	2126.41	2430.7	2620.24	2430.12	2231.37	2519.53	2503.85	2402.84	2417.38	2160.2	2416.16	2555.24
	2347.1	2503.76	2351	2369.79	2483.17	2443.85	2396.01	2339.9	2230.21	2297.91	2234.04	2312.86	2338.78	2397.21	2347.51	2525.55	2418.63	2359.33	2282.75	2310.14	2434.88	2180	2529.35	2414.06	2283.88	2341.27	2240.82	2131.99	2419.56	2267.94	2533.62	2452.13	2512.01	2160.75	2284.14	2665.33	2369.2	2125.47	2428.78	2617.64	2427.57	2230.36	2518.08	2502.22	2400.75	2415.51	2159.48	2415	2552.94
	2345.48	2501.63	2349.45	2368.06	2482.85	2442.4	2394.53	2338.3	2229.24	2296.93	2233.04	2311.85	2336.81	2395.61	2346.33	2524.21	2416.6	2358.13	2280.77	2308.14	2433.18	2178.9	2527.74	2412.56	2282.58	2340.27	2239.62	2130.82	2417.82	2267.07	2531.36	2450.35	2510.58	2159.87	2282.76	2663.17	2367.6	2124.55	2426.87	2615.05	2425.04	2229.36	2516.63	2500.58	2398.67	2413.64	2158.77	2413.83	2550.65
	2343.86	2499.5	2347.91	2366.34	2482.52	2440.96	2393.06	2336.7	2228.27	2295.95	2232.04	2310.84	2334.86	2394	2345.16	2522.88	2414.57	2356.93	2278.79	2306.15	2431.48	2177.81	2526.13	2411.06	2281.28	2339.26	2238.41	2129.67	2416.08	2266.2	2529.1	2448.57	2509.16	2159	2281.39	2661.01	2366.02	2123.62	2424.95	2612.47	2422.51	2228.37	2515.19	2498.96	2396.59	2411.79	2158.07	2412.67	2548.37
	2342.25	2497.38	2346.38	2364.63	2482.2	2439.52	2391.59	2335.11	2227.3	2294.98	2231.05	2309.84	2332.9	2392.39	2343.99	2521.54	2412.56	2355.74	2276.82	2304.17	2429.8	2176.72	2524.53	2409.56	2279.99	2338.25	2237.22	2128.51	2414.35	2265.35	2526.84	2446.81	2507.73	2158.13	2280.02	2658.86	2364.44	2122.7	2423.04	2609.9	2420	2227.38	2513.75	2497.33	2394.52	2409.94	2157.37	2411.51	2546.1
	2340.65	2495.27	2344.84	2362.92	2481.87	2438.08	2390.12	2333.52	2226.33	2294.01	2230.05	2308.84	2330.95	2390.79	2342.82	2520.22	2410.55	2354.55	2274.86	2302.19	2428.12	2175.64	2522.94	2408.07	2278.71	2337.25	2236.02	2127.36	2412.63	2264.49	2524.59	2445.06	2506.31	2157.27	2278.65	2656.71	2362.88	2121.79	2421.14	2607.33	2417.5	2226.39	2512.31	2495.71	2392.46	2408.09	2156.67	2410.35	2543.83
	2339.05	2493.16	2343.32	2361.22	2481.54	2436.65	2388.66	2331.94	2225.37	2293.04	2229.06	2307.84	2329	2389.18	2341.66	2518.89	2408.56	2353.36	2272.91	2300.23	2426.45	2174.56	2521.35	2406.59	2277.43	2336.24	2234.83	2126.22	2410.91	2263.64	2522.34	2443.31	2504.89	2156.41	2277.29	2654.57	2361.32	2120.88	2419.24	2604.78	2415.01	2225.41	2510.88	2494.09	2390.4	2406.26	2155.98	2409.2	2541.57
	2337.45	2491.06	2341.8	2359.53	2481.22	2435.22	2387.2	2330.37	2224.42	2292.07	2228.08	2306.84	2327.06	2387.58	2340.5	2517.57	2406.58	2352.18	2270.97	2298.27	2424.78	2173.49	2519.77	2405.1	2276.16	2335.24	2233.65	2125.09	2409.19	2262.79	2520.09	2441.58	2503.47	2155.55	2275.94	2652.43	2359.77	2119.97	2417.34	2602.23	2412.53	2224.43	2509.45	2492.48	2388.35	2404.43	2155.29	2408.05	2539.32
	2335.87	2488.97	2340.28	2357.84	2480.89	2433.8	2385.74	2328.8	2223.46	2291.1	2227.1	2305.85	2325.12	2385.98	2339.35	2516.25	2404.6	2351	2269.04	2296.32	2423.13	2172.42	2518.19	2403.62	2274.9	2334.24	2232.46	2123.96	2407.49	2261.95	2517.85	2439.85	2502.05	2154.7	2274.59	2650.29	2358.22	2119.07	2415.45	2599.7	2410.07	2223.45	2508.02	2490.87	2386.3	2402.61	2154.61	2406.91	2537.09
	2334.28	2486.89	2338.77	2356.17	2480.57	2432.38	2384.29	2327.24	2222.51	2290.14	2226.11	2304.86	2323.18	2384.38	2338.2	2514.93	2402.64	2349.82	2267.11	2294.37	2421.48	2171.36	2516.62	2402.15	2273.64	2333.24	2231.29	2122.83	2405.79	2261.11	2515.61	2438.13	2500.63	2153.85	2273.24	2648.16	2356.69	2118.17	2413.56	2597.17	2407.62	2222.49	2506.6	2489.26	2384.27	2400.79	2153.93	2405.77	2534.85
	2332.71	2484.81	2337.27	2354.5	2480.24	2430.96	2382.84	2325.69	2221.57	2289.17	2225.14	2303.87	2321.25	2382.79	2337.06	2513.62	2400.68	2348.64	2265.2	2292.44	2419.85	2170.3	2515.06	2400.67	2272.39	2332.23	2230.11	2121.72	2404.09	2260.27	2513.37	2436.42	2499.22	2153.01	2271.9	2646.03	2355.16	2117.27	2411.68	2594.65	2405.18	2221.52	2505.18	2487.66	2382.24	2398.98	2153.25	2404.63	2532.63
	2331.14	2482.74	2335.77	2352.84	2479.91	2429.55	2381.4	2324.14	2220.62	2288.21	2224.16	2302.88	2319.32	2381.19	2335.92	2512.31	2398.74	2347.47	2263.29	2290.51	2418.22	2169.25	2513.5	2399.2	2271.15	2331.23	2228.94	2120.6	2402.4	2259.44	2511.14	2434.72	2497.8	2152.17	2270.56	2643.91	2353.64	2116.38	2409.8	2592.14	2402.75	2220.56	2503.76	2486.06	2380.21	2397.18	2152.58	2403.49	2530.42
	2329.57	2480.68	2334.27	2351.18	2479.59	2428.14	2379.95	2322.6	2219.68	2287.25	2223.19	2301.9	2317.4	2379.6	2334.79	2511	2396.8	2346.3	2261.39	2288.59	2416.6	2168.2	2511.94	2397.73	2269.91	2330.24	2227.77	2119.5	2400.72	2258.61	2508.92	2433.03	2496.39	2151.33	2269.23	2641.79	2352.13	2115.49	2407.93	2589.64	2400.34	2219.6	2502.35	2484.47	2378.19	2395.39	2151.91	2402.36	2528.21
	2328.01	2478.63	2332.78	2349.53	2479.26	2426.73	2378.51	2321.06	2218.75	2286.3	2222.22	2300.92	2315.48	2378.01	2333.66	2509.69	2394.88	2345.14	2259.51	2286.68	2414.98	2167.16	2510.39	2396.27	2268.68	2329.24	2226.61	2118.4	2399.04	2257.78	2506.69	2431.35	2494.97	2150.49	2267.91	2639.68	2350.63	2114.61	2406.06	2587.15	2397.93	2218.65	2500.94	2482.88	2376.18	2393.61	2151.24	2401.23	2526.01
	2326.45	2476.58	2331.3	2347.89	2478.94	2425.33	2377.08	2319.54	2217.82	2285.34	2221.25	2299.94	2313.56	2376.42	2332.53	2508.39	2392.96	2343.98	2257.63	2284.78	2413.38	2166.12	2508.85	2394.81	2267.45	2328.24	2225.45	2117.3	2397.37	2256.96	2504.47	2429.67	2493.56	2149.66	2266.58	2637.57	2349.13	2113.73	2404.19	2584.67	2395.54	2217.7	2499.53	2481.29	2374.18	2391.83	2150.58	2400.11	2523.83
	2324.91	2474.54	2329.82	2346.26	2478.61	2423.93	2375.65	2318.01	2216.89	2284.39	2220.28	2298.96	2311.65	2374.83	2331.41	2507.09	2391.06	2342.82	2255.75	2282.88	2411.78	2165.09	2507.31	2393.35	2266.23	2327.24	2224.3	2116.22	2395.7	2256.14	2502.26	2428.01	2492.15	2148.84	2265.27	2635.46	2347.65	2112.85	2402.33	2582.19	2393.16	2216.75	2498.13	2479.71	2372.18	2390.06	2149.93	2398.99	2521.64
	2323.36	2472.5	2328.35	2344.64	2478.28	2422.54	2374.22	2316.5	2215.96	2283.43	2219.32	2297.99	2309.74	2373.24	2330.29	2505.8	2389.16	2341.67	2253.89	2280.99	2410.19	2164.06	2505.77	2391.9	2265.01	2326.25	2223.15	2115.13	2394.04	2255.32	2500.05	2426.35	2490.75	2148.01	2263.95	2633.36	2346.17	2111.98	2400.48	2579.73	2390.79	2215.81	2496.73	2478.13	2370.19	2388.29	2149.28	2397.87	2519.47
	2321.82	2470.48	2326.88	2343.02	2477.95	2421.15	2372.8	2314.99	2215.04	2282.48	2218.36	2297.02	2307.84	2371.66	2329.17	2504.5	2387.27	2340.51	2252.04	2279.11	2408.61	2163.03	2504.24	2390.45	2263.81	2325.25	2222	2114.06	2392.39	2254.51	2497.84	2424.7	2489.34	2147.19	2262.64	2631.26	2344.7	2111.11	2398.63	2577.27	2388.44	2214.87	2495.33	2476.55	2368.2	2386.53	2148.63	2396.75	2517.31
	2320.29	2468.46	2325.42	2341.41	2477.63	2419.77	2371.37	2313.49	2214.12	2281.54	2217.41	2296.05	2305.94	2370.07	2328.06	2503.21	2385.39	2339.37	2250.19	2277.24	2407.04	2162.02	2502.72	2389	2262.6	2324.26	2220.85	2112.99	2390.74	2253.7	2495.64	2423.06	2487.94	2146.38	2261.34	2629.17	2343.23	2110.25	2396.78	2574.82	2386.09	2213.94	2493.94	2474.98	2366.22	2384.78	2147.98	2395.64	2515.15
	2318.76	2466.45	2323.96	2339.8	2477.3	2418.38	2369.96	2311.99	2213.2	2280.59	2216.45	2295.08	2304.04	2368.49	2326.96	2501.93	2383.52	2338.22	2248.35	2275.38	2405.47	2161	2501.2	2387.55	2261.41	2323.26	2219.72	2111.93	2389.1	2252.9	2493.44	2421.43	2486.53	2145.57	2260.04	2627.08	2341.78	2109.39	2394.94	2572.38	2383.76	2213.01	2492.55	2473.41	2364.25	2383.04	2147.34	2394.53	2513.01
	2317.24	2464.44	2322.51	2338.21	2476.97	2417	2368.54	2310.5	2212.29	2279.65	2215.5	2294.12	2302.15	2366.92	2325.85	2500.64	2381.67	2337.08	2246.53	2273.52	2403.91	2159.99	2499.69	2386.11	2260.22	2322.27	2218.58	2110.87	2387.47	2252.1	2491.24	2419.81	2485.13	2144.76	2258.75	2625	2340.33	2108.53	2393.1	2569.95	2381.44	2212.09	2491.16	2471.85	2362.29	2381.3	2146.71	2393.43	2510.87
	2315.72	2462.45	2321.06	2336.62	2476.64	2415.63	2367.13	2309.02	2211.38	2278.7	2214.55	2293.16	2300.26	2365.34	2324.75	2499.36	2379.82	2335.94	2244.71	2271.68	2402.37	2158.99	2498.18	2384.67	2259.03	2321.28	2217.45	2109.82	2385.84	2251.3	2489.05	2418.2	2483.73	2143.95	2257.46	2622.92	2338.89	2107.68	2391.27	2567.53	2379.13	2211.17	2489.78	2470.29	2360.33	2379.57	2146.08	2392.33	2508.74
	2314.21	2460.46	2319.62	2335.03	2476.31	2414.26	2365.73	2307.54	2210.47	2277.76	2213.61	2292.2	2298.38	2363.77	2323.66	2498.08	2377.98	2334.81	2242.9	2269.84	2400.82	2157.99	2496.67	2383.23	2257.86	2320.29	2216.32	2108.77	2384.21	2250.5	2486.86	2416.59	2482.33	2143.15	2256.18	2620.84	2337.46	2106.83	2389.44	2565.12	2376.83	2210.25	2488.4	2468.73	2358.38	2377.85	2145.45	2391.23	2506.61
	2312.71	2458.47	2318.18	2333.46	2475.98	2412.89	2364.32	2306.07	2209.57	2276.82	2212.66	2291.24	2296.51	2362.2	2322.57	2496.81	2376.14	2333.67	2241.09	2268.01	2399.29	2157	2495.17	2381.8	2256.68	2319.3	2215.19	2107.73	2382.6	2249.71	2484.68	2415	2480.93	2142.35	2254.9	2618.77	2336.03	2105.99	2387.62	2562.71	2374.54	2209.33	2487.02	2467.17	2356.43	2376.13	2144.82	2390.13	2504.5
	2311.21	2456.5	2316.75	2331.89	2475.65	2411.53	2362.92	2304.6	2208.67	2275.89	2211.72	2290.29	2294.63	2360.63	2321.48	2495.53	2374.32	2332.54	2239.3	2266.18	2397.76	2156.01	2493.68	2380.37	2255.52	2318.31	2214.07	2106.7	2380.98	2248.92	2482.5	2413.41	2479.54	2141.56	2253.62	2616.7	2334.61	2105.15	2385.8	2560.32	2372.27	2208.43	2485.65	2465.62	2354.49	2374.42	2144.2	2389.04	2502.39
	2309.71	2454.53	2315.33	2330.33	2475.31	2410.17	2361.53	2303.14	2207.78	2274.95	2210.78	2289.34	2292.76	2359.06	2320.4	2494.26	2372.51	2331.42	2237.51	2264.37	2396.25	2155.03	2492.19	2378.94	2254.36	2317.32	2212.96	2105.67	2379.38	2248.14	2480.33	2411.83	2478.14	2140.77	2252.36	2614.64	2333.2	2104.31	2383.99	2557.93	2370	2207.52	2484.28	2464.07	2352.56	2372.72	2143.58	2387.95	2500.3
	2308.22	2452.56	2313.91	2328.77	2474.98	2408.81	2360.14	2301.69	2206.88	2274.02	2209.85	2288.39	2290.9	2357.49	2319.32	2493	2370.71	2330.29	2235.74	2262.56	2394.73	2154.05	2490.7	2377.52	2253.2	2316.33	2211.84	2104.65	2377.78	2247.35	2478.16	2410.26	2476.75	2139.98	2251.09	2612.58	2331.8	2103.48	2382.18	2555.55	2367.75	2206.62	2482.91	2462.53	2350.64	2371.02	2142.97	2386.87	2498.21
	2306.74	2450.61	2312.49	2327.22	2474.65	2407.46	2358.75	2300.25	2205.99	2273.08	2208.92	2287.44	2289.04	2355.93	2318.24	2491.73	2368.91	2329.17	2233.97	2260.76	2393.23	2153.07	2489.22	2376.09	2252.05	2315.34	2210.74	2103.63	2376.19	2246.57	2475.99	2408.7	2475.36	2139.2	2249.83	2610.52	2330.41	2102.66	2380.38	2553.18	2365.51	2205.72	2481.55	2460.99	2348.72	2369.33	2142.36	2385.78	2496.13
	2305.26	2448.66	2311.08	2325.68	2474.31	2406.11	2357.36	2298.81	2205.11	2272.15	2207.99	2286.5	2287.19	2354.37	2317.17	2490.47	2367.13	2328.06	2232.21	2258.97	2391.74	2152.1	2487.75	2374.67	2250.91	2314.35	2209.63	2102.63	2374.6	2245.8	2473.83	2407.15	2473.97	2138.42	2248.58	2608.47	2329.02	2101.83	2378.59	2550.82	2363.28	2204.83	2480.19	2459.45	2346.81	2367.65	2141.76	2384.7	2494.05
	2303.79	2446.72	2309.68	2324.15	2473.98	2404.76	2355.98	2297.37	2204.22	2271.22	2207.06	2285.55	2285.34	2352.82	2316.1	2489.21	2365.35	2326.94	2230.46	2257.19	2390.25	2151.14	2486.28	2373.26	2249.77	2313.36	2208.53	2101.62	2373.02	2245.02	2471.68	2405.6	2472.58	2137.65	2247.33	2606.43	2327.64	2101.01	2376.79	2548.47	2361.06	2203.94	2478.83	2457.92	2344.91	2365.97	2141.15	2383.63	2491.99
	2302.32	2444.79	2308.28	2322.62	2473.64	2403.42	2354.6	2295.95	2203.34	2270.3	2206.13	2284.61	2283.5	2351.26	2315.04	2487.96	2363.59	2325.83	2228.72	2255.41	2388.77	2150.18	2484.81	2371.84	2248.64	2312.38	2207.43	2100.63	2371.44	2244.25	2469.52	2404.07	2471.2	2136.88	2246.08	2604.38	2326.27	2100.2	2375.01	2546.12	2358.86	2203.05	2477.47	2456.39	2343.01	2364.3	2140.56	2382.56	2489.93
	2300.86	2442.86	2306.89	2321.1	2473.3	2402.08	2353.23	2294.53	2202.47	2269.37	2205.21	2283.68	2281.66	2349.71	2313.97	2486.7	2361.83	2324.72	2226.99	2253.64	2387.29	2149.23	2483.35	2370.43	2247.51	2311.39	2206.34	2099.64	2369.87	2243.49	2467.38	2402.54	2469.81	2136.11	2244.85	2602.34	2324.9	2099.39	2373.23	2543.79	2356.66	2202.17	2476.12	2454.86	2341.12	2362.64	2139.96	2381.49	2487.88
	2299.4	2440.94	2305.5	2319.59	2472.96	2400.74	2351.86	2293.11	2201.59	2268.45	2204.29	2282.74	2279.82	2348.16	2312.92	2485.45	2360.08	2323.62	2225.26	2251.88	2385.83	2148.28	2481.89	2369.02	2246.39	2310.41	2205.25	2098.65	2368.31	2242.72	2465.23	2401.02	2468.43	2135.34	2243.61	2600.31	2323.55	2098.58	2371.45	2541.46	2354.48	2201.29	2474.77	2453.34	2339.23	2360.98	2139.37	2380.42	2485.84
	2297.94	2439.03	2304.11	2318.08	2472.62	2399.41	2350.49	2291.71	2200.72	2267.53	2203.38	2281.81	2277.99	2346.61	2311.86	2484.2	2358.34	2322.52	2223.55	2250.13	2384.37	2147.33	2480.43	2367.62	2245.28	2309.42	2204.16	2097.67	2366.75	2241.96	2463.1	2399.51	2467.05	2134.58	2242.38	2598.28	2322.2	2097.78	2369.68	2539.14	2352.3	2200.42	2473.42	2451.82	2337.36	2359.33	2138.79	2379.36	2483.81
	2296.5	2437.12	2302.74	2316.58	2472.28	2398.08	2349.13	2290.31	2199.86	2266.61	2202.46	2280.88	2276.17	2345.07	2310.81	2482.96	2356.61	2321.42	2221.84	2248.39	2382.92	2146.39	2478.98	2366.21	2244.17	2308.44	2203.08	2096.7	2365.2	2241.2	2460.96	2398.01	2465.67	2133.82	2241.16	2596.25	2320.85	2096.98	2367.91	2536.83	2350.14	2199.55	2472.08	2450.3	2335.49	2357.68	2138.2	2378.3	2481.79
	2295.06	2435.22	2301.36	2315.08	2471.94	2396.76	2347.77	2288.91	2198.99	2265.69	2201.55	2279.95	2274.35	2343.53	2309.77	2481.72	2354.89	2320.32	2220.14	2246.66	2381.48	2145.46	2477.54	2364.81	2243.06	2307.45	2202	2095.74	2363.66	2240.45	2458.83	2396.52	2464.29	2133.07	2239.94	2594.23	2319.52	2096.18	2366.15	2534.52	2347.99	2198.68	2470.74	2448.79	2333.63	2356.04	2137.62	2377.24	2479.77
	2293.62	2433.33	2300	2313.6	2471.6	2395.44	2346.42	2287.52	2198.13	2264.77	2200.65	2279.03	2272.54	2341.99	2308.72	2480.48	2353.17	2319.23	2218.45	2244.93	2380.04	2144.53	2476.1	2363.41	2241.97	2306.47	2200.93	2094.78	2362.12	2239.7	2456.71	2395.03	2462.92	2132.32	2238.72	2592.21	2318.19	2095.39	2364.4	2532.23	2345.85	2197.81	2469.4	2447.28	2331.77	2354.41	2137.05	2376.19	2477.76
	2292.19	2431.45	2298.63	2312.11	2471.25	2394.12	2345.06	2286.14	2197.27	2263.86	2199.74	2278.11	2270.73	2340.46	2307.68	2479.24	2351.47	2318.14	2216.77	2243.21	2378.61	2143.6	2474.66	2362.01	2240.87	2305.49	2199.86	2093.82	2360.58	2238.95	2454.59	2393.56	2461.55	2131.57	2237.52	2590.2	2316.87	2094.6	2362.65	2529.94	2343.72	2196.96	2468.07	2445.78	2329.92	2352.79	2136.47	2375.14	2475.76
	2290.76	2429.57	2297.28	2310.64	2470.91	2392.81	2343.72	2284.76	2196.42	2262.95	2198.84	2277.19	2268.93	2338.93	2306.65	2478	2349.77	2317.05	2215.1	2241.5	2377.19	2142.69	2473.23	2360.62	2239.79	2304.51	2198.79	2092.88	2359.06	2238.2	2452.47	2392.09	2460.17	2130.83	2236.31	2588.19	2315.55	2093.82	2360.91	2527.67	2341.61	2196.1	2466.74	2444.27	2328.08	2351.17	2135.91	2374.09	2473.77
	2289.34	2427.7	2295.93	2309.17	2470.56	2391.5	2342.37	2283.39	2195.57	2262.03	2197.94	2276.27	2267.13	2337.4	2305.61	2476.77	2348.09	2315.96	2213.43	2239.8	2375.77	2141.77	2471.8	2359.23	2238.7	2303.52	2197.73	2091.94	2357.54	2237.45	2450.36	2390.63	2458.8	2130.09	2235.11	2586.18	2314.25	2093.04	2359.17	2525.4	2339.5	2195.25	2465.41	2442.77	2326.25	2349.55	2135.34	2373.04	2471.79
	2287.92	2425.83	2294.58	2307.71	2470.21	2390.19	2341.03	2282.03	2194.72	2261.12	2197.04	2275.35	2265.34	2335.87	2304.58	2475.54	2346.41	2314.88	2211.78	2238.1	2374.37	2140.86	2470.38	2357.84	2237.63	2302.54	2196.67	2091	2356.02	2236.71	2448.26	2389.18	2457.44	2129.35	2233.92	2584.18	2312.95	2092.27	2357.44	2523.14	2337.4	2194.4	2464.09	2441.28	2324.42	2347.95	2134.78	2372	2469.81
	2286.51	2423.98	2293.24	2306.25	2469.86	2388.89	2339.69	2280.67	2193.88	2260.22	2196.15	2274.44	2263.55	2334.35	2303.56	2474.31	2344.74	2313.8	2210.13	2236.42	2372.96	2139.96	2468.96	2356.45	2236.55	2301.56	2195.61	2090.08	2354.51	2235.97	2446.15	2387.73	2456.07	2128.62	2232.73	2582.18	2311.66	2091.5	2355.71	2520.88	2335.32	2193.55	2462.76	2439.78	2322.6	2346.35	2134.22	2370.96	2467.84
	2285.1	2422.13	2291.9	2304.81	2469.51	2387.59	2338.36	2279.32	2193.03	2259.31	2195.26	2273.53	2261.77	2332.83	2302.53	2473.09	2343.08	2312.73	2208.49	2234.74	2371.57	2139.06	2467.54	2355.07	2235.49	2300.58	2194.56	2089.15	2353.01	2235.24	2444.06	2386.3	2454.71	2127.89	2231.55	2580.19	2310.37	2090.73	2353.99	2518.64	2333.25	2192.71	2461.44	2438.29	2320.78	2344.75	2133.67	2369.93	2465.88
	2283.7	2420.28	2290.57	2303.36	2469.15	2386.29	2337.03	2277.98	2192.19	2258.4	2194.37	2272.62	2260	2331.31	2301.51	2471.87	2341.43	2311.65	2206.86	2233.07	2370.19	2138.16	2466.13	2353.68	2234.43	2299.6	2193.51	2088.24	2351.51	2234.5	2441.97	2384.87	2453.35	2127.16	2230.37	2578.2	2309.09	2089.97	2352.27	2516.4	2331.18	2191.87	2460.13	2436.81	2318.98	2343.16	2133.12	2368.9	2463.93
	2282.31	2418.45	2289.25	2301.93	2468.8	2384.99	2335.7	2276.64	2191.36	2257.5	2193.48	2271.72	2258.23	2329.8	2300.5	2470.65	2339.79	2310.58	2205.24	2231.41	2368.81	2137.27	2464.72	2352.3	2233.37	2298.62	2192.47	2087.33	2350.02	2233.77	2439.88	2383.45	2451.98	2126.44	2229.2	2576.21	2307.82	2089.21	2350.57	2514.17	2329.13	2191.04	2458.81	2435.32	2317.18	2341.58	2132.57	2367.87	2461.99
	2280.92	2416.62	2287.93	2300.5	2468.44	2383.7	2334.38	2275.31	2190.52	2256.6	2192.6	2270.81	2256.46	2328.29	2299.48	2469.43	2338.15	2309.52	2203.63	2229.75	2367.43	2136.38	2463.31	2350.93	2232.32	2297.64	2191.43	2086.43	2348.54	2233.05	2437.8	2382.04	2450.63	2125.72	2228.03	2574.23	2306.56	2088.46	2348.86	2511.95	2327.09	2190.21	2457.5	2433.84	2315.38	2340	2132.03	2366.84	2460.05
	2279.53	2414.8	2286.61	2299.08	2468.08	2382.42	2333.06	2273.99	2189.69	2255.7	2191.72	2269.91	2254.71	2326.78	2298.47	2468.22	2336.53	2308.45	2202.03	2228.11	2366.07	2135.5	2461.91	2349.55	2231.28	2296.66	2190.39	2085.53	2347.06	2232.32	2435.72	2380.64	2449.27	2125.01	2226.87	2572.25	2305.3	2087.71	2347.16	2509.74	2325.06	2189.38	2456.2	2432.36	2313.6	2338.43	2131.49	2365.82	2458.12
	2278.15	2412.98	2285.3	2297.66	2467.72	2381.13	2331.75	2272.67	2188.87	2254.8	2190.84	2269.01	2252.95	2325.28	2297.47	2467	2334.91	2307.39	2200.43	2226.47	2364.71	2134.63	2460.51	2348.18	2230.24	2295.68	2189.36	2084.64	2345.59	2231.6	2433.65	2379.25	2447.92	2124.3	2225.71	2570.28	2304.05	2086.96	2345.47	2507.54	2323.04	2188.56	2454.89	2430.89	2311.82	2336.87	2130.95	2364.8	2456.2
	2276.77	2411.17	2284	2296.25	2467.36	2379.85	2330.44	2271.35	2188.04	2253.91	2189.97	2268.12	2251.21	2323.78	2296.46	2465.8	2333.3	2306.33	2198.84	2224.84	2363.36	2133.76	2459.12	2346.8	2229.2	2294.71	2188.33	2083.76	2344.12	2230.87	2431.58	2377.86	2446.56	2123.59	2224.56	2568.31	2302.81	2086.22	2343.79	2505.34	2321.03	2187.74	2453.59	2429.42	2310.05	2335.31	2130.42	2363.78	2454.29
	2275.4	2409.37	2282.7	2294.84	2467	2378.58	2329.13	2270.05	2187.22	2253.01	2189.1	2267.22	2249.47	2322.28	2295.46	2464.59	2331.7	2305.27	2197.27	2223.22	2362.01	2132.89	2457.73	2345.44	2228.17	2293.73	2187.3	2082.88	2342.66	2230.16	2429.52	2376.48	2445.21	2122.88	2223.41	2566.34	2301.57	2085.48	2342.1	2503.15	2319.03	2186.92	2452.29	2427.95	2308.29	2333.76	2129.89	2362.77	2452.38
	2274.04	2407.58	2281.41	2293.44	2466.63	2377.3	2327.83	2268.75	2186.4	2252.12	2188.23	2266.33	2247.73	2320.79	2294.46	2463.38	2330.11	2304.22	2195.7	2221.61	2360.67	2132.03	2456.35	2344.07	2227.15	2292.75	2186.28	2082.01	2341.2	2229.44	2427.46	2375.11	2443.87	2122.18	2222.27	2564.38	2300.34	2084.75	2340.43	2500.97	2317.04	2186.11	2450.99	2426.49	2306.53	2332.21	2129.37	2361.76	2450.48
	2272.68	2405.79	2280.12	2292.05	2466.27	2376.03	2326.53	2267.45	2185.59	2251.22	2187.36	2265.44	2246	2319.3	2293.47	2462.18	2328.53	2303.17	2194.13	2220	2359.34	2131.18	2454.96	2342.7	2226.13	2291.77	2185.26	2081.14	2339.76	2228.73	2425.41	2373.75	2442.52	2121.48	2221.13	2562.42	2299.12	2084.02	2338.76	2498.8	2315.07	2185.3	2449.7	2425.03	2304.78	2330.67	2128.84	2360.75	2448.6
	2271.32	2404.01	2278.83	2290.67	2465.9	2374.77	2325.23	2266.17	2184.78	2250.33	2186.5	2264.56	2244.28	2317.81	2292.48	2460.98	2326.95	2302.12	2192.58	2218.41	2358.02	2130.33	2453.58	2341.34	2225.11	2290.8	2184.25	2080.29	2338.31	2228.01	2423.36	2372.4	2441.18	2120.79	2220	2560.47	2297.9	2083.29	2337.1	2496.64	2313.1	2184.5	2448.41	2423.57	2303.04	2329.14	2128.32	2359.75	2446.71
	2269.97	2402.23	2277.56	2289.29	2465.52	2373.5	2323.94	2264.89	2183.97	2249.45	2185.64	2263.67	2242.57	2316.33	2291.49	2459.78	2325.39	2301.07	2191.04	2216.82	2356.7	2129.48	2452.21	2339.98	2224.1	2289.82	2183.24	2079.43	2336.88	2227.31	2421.32	2371.06	2439.83	2120.1	2218.87	2558.52	2296.69	2082.57	2335.44	2494.48	2311.14	2183.69	2447.12	2422.11	2301.3	2327.61	2127.81	2358.75	2444.84
	2268.62	2400.47	2276.28	2287.91	2465.15	2372.24	2322.65	2263.61	2183.16	2248.56	2184.78	2262.79	2240.86	2314.85	2290.51	2458.59	2323.83	2300.03	2189.5	2215.24	2355.39	2128.64	2450.84	2338.62	2223.1	2288.84	2182.23	2078.59	2335.45	2226.6	2419.29	2369.72	2438.49	2119.41	2217.75	2556.57	2295.49	2081.86	2333.79	2492.33	2309.2	2182.9	2445.83	2420.66	2299.58	2326.08	2127.3	2357.75	2442.97
	2267.28	2398.71	2275.02	2286.54	2464.78	2370.99	2321.37	2262.34	2182.36	2247.67	2183.93	2261.91	2239.15	2313.38	2289.52	2457.4	2322.28	2298.99	2187.98	2213.67	2354.08	2127.8	2449.47	2337.26	2222.1	2287.87	2181.23	2077.75	2334.02	2225.89	2417.25	2368.39	2437.16	2118.73	2216.64	2554.63	2294.29	2081.14	2332.15	2490.19	2307.26	2182.1	2444.55	2419.21	2297.85	2324.57	2126.79	2356.75	2441.12
	2265.94	2396.95	2273.76	2285.18	2464.4	2369.73	2320.09	2261.08	2181.56	2246.79	2183.08	2261.03	2237.45	2311.91	2288.54	2456.21	2320.74	2297.95	2186.46	2212.1	2352.79	2126.97	2448.1	2335.91	2221.11	2286.89	2180.23	2076.92	2332.6	2225.19	2415.23	2367.07	2435.82	2118.04	2215.53	2552.69	2293.11	2080.43	2330.51	2488.06	2305.34	2181.31	2443.27	2417.76	2296.14	2323.06	2126.28	2355.76	2439.27
	2264.61	2395.21	2272.5	2283.83	2464.02	2368.48	2318.81	2259.83	2180.76	2245.91	2182.23	2260.15	2235.76	2310.44	2287.57	2455.02	2319.2	2296.91	2184.95	2210.55	2351.5	2126.14	2446.74	2334.55	2220.12	2285.92	2179.24	2076.09	2331.19	2224.49	2413.21	2365.76	2434.49	2117.37	2214.42	2550.75	2291.92	2079.73	2328.88	2485.94	2303.42	2180.52	2441.99	2416.32	2294.44	2321.55	2125.78	2354.77	2437.42
	2263.29	2393.47	2271.25	2282.48	2463.64	2367.24	2317.54	2258.58	2179.97	2245.03	2181.38	2259.28	2234.08	2308.97	2286.59	2453.83	2317.68	2295.88	2183.45	2209	2350.21	2125.32	2445.38	2333.2	2219.13	2284.94	2178.25	2075.27	2329.79	2223.79	2411.19	2364.45	2433.16	2116.69	2213.33	2548.82	2290.75	2079.03	2327.25	2483.82	2301.52	2179.74	2440.72	2414.88	2292.74	2320.05	2125.28	2353.78	2435.59
	2261.96	2391.74	2270	2281.13	2463.25	2365.99	2316.27	2257.33	2179.17	2244.15	2180.54	2258.41	2232.4	2307.52	2285.62	2452.65	2316.16	2294.85	2181.95	2207.46	2348.93	2124.51	2444.03	2331.85	2218.15	2283.97	2177.26	2074.46	2328.39	2223.1	2409.18	2363.16	2431.83	2116.02	2212.23	2546.9	2289.58	2078.33	2325.63	2481.71	2299.63	2178.95	2439.45	2413.44	2291.05	2318.55	2124.79	2352.8	2433.76
	2260.65	2390.01	2268.76	2279.79	2462.86	2364.75	2315.01	2256.1	2178.38	2243.27	2179.7	2257.54	2230.73	2306.06	2284.65	2451.47	2314.65	2293.82	2180.47	2205.93	2347.66	2123.69	2442.68	2330.5	2217.18	2282.99	2176.28	2073.65	2326.99	2222.4	2407.17	2361.87	2430.5	2115.36	2211.14	2544.97	2288.42	2077.64	2324.02	2479.61	2297.74	2178.18	2438.18	2412.01	2289.36	2317.07	2124.3	2351.82	2431.94
	2259.34	2388.29	2267.53	2278.46	2462.47	2363.51	2313.75	2254.87	2177.6	2242.39	2178.86	2256.68	2229.06	2304.61	2283.69	2450.29	2313.15	2292.8	2179	2204.4	2346.39	2122.89	2441.33	2329.15	2216.21	2282.02	2175.3	2072.86	2325.61	2221.71	2405.17	2360.59	2429.18	2114.69	2210.06	2543.05	2287.26	2076.96	2322.42	2477.52	2295.87	2177.4	2436.91	2410.58	2287.68	2315.58	2123.81	2350.84	2430.13
	2258.03	2386.58	2266.3	2277.13	2462.08	2362.28	2312.49	2253.64	2176.81	2241.52	2178.03	2255.81	2227.4	2303.16	2282.73	2449.11	2311.66	2291.77	2177.53	2202.89	2345.13	2122.09	2439.98	2327.81	2215.24	2281.04	2174.32	2072.06	2324.22	2221.02	2403.18	2359.32	2427.85	2114.03	2208.98	2541.14	2286.11	2076.27	2320.82	2475.43	2294.01	2176.63	2435.65	2409.15	2286.01	2314.1	2123.32	2349.87	2428.32
	2256.72	2384.87	2265.07	2275.81	2461.69	2361.05	2311.24	2252.42	2176.03	2240.64	2177.2	2254.95	2225.75	2301.72	2281.77	2447.94	2310.18	2290.75	2176.07	2201.38	2343.88	2121.29	2438.64	2326.47	2214.28	2280.07	2173.35	2071.28	2322.85	2220.33	2401.19	2358.05	2426.53	2113.38	2207.91	2539.23	2284.97	2075.59	2319.22	2473.36	2292.16	2175.86	2434.39	2407.72	2284.35	2312.63	2122.84	2348.9	2426.53
	2255.43	2383.17	2263.85	2274.5	2461.29	2359.82	2309.99	2251.21	2175.26	2239.77	2176.37	2254.09	2224.1	2300.28	2280.81	2446.76	2308.7	2289.74	2174.62	2199.89	2342.64	2120.5	2437.3	2325.12	2213.32	2279.1	2172.38	2070.5	2321.48	2219.65	2399.2	2356.8	2425.22	2112.72	2206.85	2537.32	2283.83	2074.92	2317.63	2471.29	2290.32	2175.1	2433.13	2406.3	2282.7	2311.16	2122.36	2347.93	2424.74
	2254.13	2381.48	2262.64	2273.19	2460.89	2358.6	2308.74	2250.01	2174.48	2238.9	2175.54	2253.23	2222.46	2298.84	2279.86	2445.6	2307.23	2288.72	2173.18	2198.4	2341.4	2119.71	2435.96	2323.78	2212.37	2278.12	2171.42	2069.72	2320.12	2218.96	2397.23	2355.55	2423.9	2112.07	2205.78	2535.41	2282.7	2074.25	2316.05	2469.23	2288.48	2174.33	2431.87	2404.88	2281.05	2309.7	2121.89	2346.96	2422.96
	2252.85	2379.8	2261.43	2271.89	2460.49	2357.37	2307.5	2248.81	2173.71	2238.03	2174.72	2252.38	2220.83	2297.41	2278.91	2444.43	2305.77	2287.71	2171.75	2196.91	2340.16	2118.93	2434.63	2322.45	2211.43	2277.15	2170.46	2068.95	2318.76	2218.28	2395.25	2354.31	2422.59	2111.42	2204.73	2533.51	2281.58	2073.58	2314.48	2467.17	2286.66	2173.58	2430.62	2403.46	2279.41	2308.25	2121.41	2346	2421.18
	2251.56	2378.12	2260.22	2270.59	2460.09	2356.16	2306.26	2247.62	2172.94	2237.17	2173.9	2251.53	2219.2	2295.98	2277.96	2443.26	2304.32	2286.7	2170.32	2195.44	2338.93	2118.15	2433.3	2321.11	2210.48	2276.17	2169.5	2068.19	2317.41	2217.6	2393.28	2353.08	2421.28	2110.78	2203.68	2531.62	2280.46	2072.92	2312.91	2465.12	2284.85	2172.82	2429.37	2402.05	2277.78	2306.8	2120.95	2345.04	2419.42
	2250.28	2376.45	2259.03	2269.3	2459.68	2354.94	2305.03	2246.43	2172.17	2236.3	2173.08	2250.67	2217.59	2294.56	2277.01	2442.1	2302.88	2285.69	2168.91	2193.98	2337.71	2117.38	2431.97	2319.78	2209.55	2275.2	2168.55	2067.44	2316.06	2216.92	2391.32	2351.85	2419.97	2110.14	2202.63	2529.73	2279.35	2072.26	2311.35	2463.09	2283.05	2172.07	2428.12	2400.64	2276.15	2305.35	2120.48	2344.08	2417.66
	2249.01	2374.78	2257.83	2268.01	2459.27	2353.73	2303.8	2245.25	2171.41	2235.44	2172.27	2249.83	2215.97	2293.14	2276.07	2440.94	2301.44	2284.69	2167.5	2192.52	2336.5	2116.61	2430.65	2318.44	2208.61	2274.23	2167.6	2066.69	2314.72	2216.25	2389.36	2350.63	2418.66	2109.5	2201.59	2527.84	2278.24	2071.61	2309.79	2461.06	2281.26	2171.32	2426.87	2399.23	2274.54	2303.91	2120.02	2343.13	2415.91
	2247.74	2373.12	2256.64	2266.73	2458.86	2352.52	2302.57	2244.07	2170.65	2234.57	2171.46	2248.98	2214.37	2291.73	2275.13	2439.78	2300.01	2283.68	2166.1	2191.07	2335.29	2115.84	2429.33	2317.11	2207.68	2273.25	2166.65	2065.95	2313.39	2215.57	2387.41	2349.42	2417.36	2108.87	2200.56	2525.95	2277.15	2070.96	2308.24	2459.03	2279.48	2170.58	2425.63	2397.83	2272.92	2302.48	2119.56	2342.17	2414.16
	2246.47	2371.47	2255.46	2265.45	2458.44	2351.32	2301.35	2242.91	2169.89	2233.71	2170.65	2248.14	2212.77	2290.32	2274.19	2438.62	2298.59	2282.68	2164.71	2189.63	2334.08	2115.09	2428.01	2315.78	2206.76	2272.28	2165.71	2065.22	2312.06	2214.9	2385.47	2348.22	2416.06	2108.24	2199.53	2524.07	2276.05	2070.31	2306.7	2457.02	2277.7	2169.83	2424.39	2396.42	2271.32	2301.05	2119.1	2341.23	2412.43
	2245.21	2369.83	2254.28	2264.18	2458.03	2350.11	2300.13	2241.74	2169.14	2232.85	2169.84	2247.3	2211.18	2288.91	2273.26	2437.47	2297.18	2281.69	2163.33	2188.2	2332.89	2114.33	2426.69	2314.46	2205.84	2271.31	2164.77	2064.49	2310.74	2214.23	2383.53	2347.03	2414.76	2107.61	2198.51	2522.19	2274.97	2069.67	2305.17	2455.01	2275.94	2169.1	2423.15	2395.02	2269.73	2299.62	2118.65	2340.28	2410.7
	2243.96	2368.19	2253.11	2262.92	2457.61	2348.91	2298.92	2240.59	2168.38	2231.99	2169.04	2246.46	2209.59	2287.51	2272.32	2436.32	2295.78	2280.69	2161.95	2186.77	2331.7	2113.58	2425.38	2313.13	2204.93	2270.34	2163.84	2063.77	2309.43	2213.56	2381.59	2345.84	2413.46	2106.99	2197.49	2520.32	2273.89	2069.04	2303.64	2453.01	2274.19	2168.36	2421.91	2393.63	2268.14	2298.21	2118.2	2339.34	2408.98
	2242.71	2366.56	2251.94	2261.66	2457.18	2347.72	2297.7	2239.44	2167.63	2231.14	2168.24	2245.62	2208.01	2286.11	2271.39	2435.17	2294.38	2279.7	2160.59	2185.35	2330.51	2112.84	2424.07	2311.81	2204.02	2269.37	2162.91	2063.05	2308.12	2212.89	2379.66	2344.67	2412.17	2106.37	2196.48	2518.45	2272.81	2068.4	2302.11	2451.02	2272.45	2167.63	2420.68	2392.23	2266.55	2296.79	2117.75	2338.4	2407.26
	2241.46	2364.93	2250.78	2260.41	2456.76	2346.53	2296.5	2238.29	2166.89	2230.28	2167.44	2244.78	2206.44	2284.72	2270.47	2434.02	2292.99	2278.71	2159.23	2183.95	2329.33	2112.1	2422.76	2310.49	2203.11	2268.39	2161.98	2062.34	2306.82	2212.23	2377.74	2343.49	2410.88	2105.75	2195.47	2516.59	2271.75	2067.77	2300.6	2449.03	2270.72	2166.9	2419.45	2390.84	2264.98	2295.39	2117.31	2337.46	2405.56
	2240.22	2363.32	2249.62	2259.16	2456.33	2345.34	2295.29	2237.16	2166.14	2229.43	2166.65	2243.95	2204.88	2283.33	2269.54	2432.87	2291.61	2277.72	2157.88	2182.55	2328.16	2111.36	2421.46	2309.17	2202.21	2267.42	2161.06	2061.64	2305.52	2211.57	2375.82	2342.33	2409.59	2105.14	2194.47	2514.72	2270.68	2067.15	2299.09	2447.05	2268.99	2166.17	2418.22	2389.46	2263.41	2293.98	2116.86	2336.53	2403.86
	2238.98	2361.71	2248.47	2257.92	2455.9	2344.15	2294.09	2236.03	2165.4	2228.58	2165.86	2243.12	2203.32	2281.94	2268.62	2431.73	2290.23	2276.74	2156.54	2181.15	2326.99	2110.63	2420.16	2307.85	2201.31	2266.45	2160.14	2060.94	2304.23	2210.9	2373.91	2341.18	2408.3	2104.53	2193.47	2512.87	2269.63	2066.53	2297.58	2445.08	2267.28	2165.45	2417	2388.07	2261.85	2292.59	2116.42	2335.6	2402.17
	2237.75	2360.1	2247.32	2256.69	2455.47	2342.97	2292.9	2234.9	2164.66	2227.73	2165.07	2242.29	2201.77	2280.56	2267.7	2430.59	2288.87	2275.76	2155.21	2179.77	2325.83	2109.91	2418.86	2306.53	2200.42	2265.48	2159.22	2060.25	2302.94	2210.24	2372	2340.03	2407.02	2103.92	2192.48	2511.01	2268.58	2065.91	2296.08	2443.12	2265.58	2164.73	2415.77	2386.69	2260.3	2291.19	2115.99	2334.67	2400.48
	2236.52	2358.5	2246.18	2255.46	2455.03	2341.79	2291.71	2233.78	2163.92	2226.88	2164.29	2241.47	2200.23	2279.19	2266.79	2429.45	2287.51	2274.78	2153.88	2178.39	2324.67	2109.19	2417.56	2305.22	2199.53	2264.51	2158.31	2059.56	2301.67	2209.59	2370.1	2338.89	2405.74	2103.32	2191.5	2509.16	2267.53	2065.3	2294.59	2441.17	2263.88	2164.02	2414.55	2385.31	2258.75	2289.81	2115.56	2333.74	2398.81
	2235.3	2356.91	2245.04	2254.23	2454.59	2340.62	2290.52	2232.67	2163.19	2226.03	2163.5	2240.64	2198.69	2277.81	2265.87	2428.31	2286.16	2273.8	2152.57	2177.02	2323.52	2108.47	2416.27	2303.91	2198.64	2263.54	2157.41	2058.88	2300.39	2208.93	2368.2	2337.75	2404.46	2102.72	2190.52	2507.32	2266.49	2064.69	2293.11	2439.22	2262.2	2163.3	2413.33	2383.93	2257.21	2288.43	2115.13	2332.82	2397.14
	2234.08	2355.33	2243.91	2253.01	2454.15	2339.44	2289.33	2231.56	2162.46	2225.18	2162.72	2239.82	2197.16	2276.45	2264.96	2427.18	2284.81	2272.83	2151.26	2175.66	2322.38	2107.76	2414.98	2302.6	2197.76	2262.57	2156.5	2058.21	2299.13	2208.28	2366.31	2336.63	2403.18	2102.12	2189.54	2505.48	2265.46	2064.09	2291.63	2437.28	2260.52	2162.59	2412.11	2382.56	2255.68	2287.05	2114.7	2331.9	2395.48
	2232.87	2353.75	2242.78	2251.8	2453.71	2338.27	2288.15	2230.46	2161.73	2224.34	2161.95	2239	2195.64	2275.08	2264.06	2426.04	2283.48	2271.86	2149.96	2174.31	2321.24	2107.05	2413.69	2301.3	2196.88	2261.6	2155.6	2057.54	2297.86	2207.62	2364.43	2335.51	2401.91	2101.53	2188.57	2503.64	2264.43	2063.49	2290.15	2435.35	2258.86	2161.89	2410.9	2381.19	2254.16	2285.68	2114.27	2330.99	2393.82
	2231.66	2352.18	2241.66	2250.59	2453.26	2337.11	2286.98	2229.36	2161	2223.5	2161.18	2238.19	2194.12	2273.72	2263.15	2424.91	2282.15	2270.89	2148.67	2172.97	2320.11	2106.35	2412.4	2299.99	2196.01	2260.63	2154.71	2056.88	2296.61	2206.97	2362.55	2334.4	2400.64	2100.94	2187.61	2501.8	2263.41	2062.89	2288.69	2433.43	2257.2	2161.18	2409.69	2379.82	2252.64	2284.31	2113.85	2330.08	2392.18
	2230.45	2350.62	2240.55	2249.39	2452.81	2335.95	2285.8	2228.27	2160.28	2222.66	2160.41	2237.37	2192.61	2272.37	2262.25	2423.78	2280.82	2269.92	2147.39	2171.63	2318.98	2105.65	2411.12	2298.69	2195.14	2259.67	2153.81	2056.23	2295.36	2206.33	2360.67	2333.29	2399.37	2100.35	2186.65	2499.97	2262.4	2062.3	2287.23	2431.51	2255.55	2160.48	2408.48	2378.46	2251.13	2282.95	2113.43	2329.17	2390.54
	2229.25	2349.07	2239.43	2248.19	2452.36	2334.79	2284.63	2227.19	2159.56	2221.82	2159.64	2236.56	2191.11	2271.02	2261.35	2422.66	2279.51	2268.96	2146.11	2170.3	2317.86	2104.95	2409.84	2297.39	2194.28	2258.7	2152.93	2055.58	2294.12	2205.68	2358.8	2332.2	2398.1	2099.76	2185.69	2498.15	2261.39	2061.72	2285.77	2429.6	2253.92	2159.79	2407.27	2377.1	2249.63	2281.6	2113.01	2328.26	2388.9
	2228.06	2347.52	2238.33	2247	2451.9	2333.63	2283.47	2226.11	2158.84	2220.98	2158.87	2235.75	2189.62	2269.67	2260.45	2421.53	2278.2	2268	2144.84	2168.98	2316.74	2104.26	2408.56	2296.1	2193.42	2257.73	2152.04	2054.94	2292.88	2205.03	2356.94	2331.11	2396.84	2099.18	2184.74	2496.32	2260.38	2061.13	2284.32	2427.7	2252.29	2159.09	2406.06	2375.74	2248.13	2280.24	2112.6	2327.35	2387.28
	2226.87	2345.97	2237.22	2245.81	2451.44	2332.48	2282.3	2225.03	2158.13	2220.14	2158.11	2234.94	2188.13	2268.33	2259.56	2420.41	2276.9	2267.04	2143.58	2167.67	2315.63	2103.58	2407.29	2294.8	2192.56	2256.76	2151.16	2054.3	2291.65	2204.39	2355.09	2330.02	2395.58	2098.6	2183.8	2494.51	2259.38	2060.55	2282.88	2425.81	2250.67	2158.4	2404.86	2374.38	2246.64	2278.9	2112.19	2326.45	2385.66
	2225.68	2344.44	2236.13	2244.63	2450.98	2331.34	2281.15	2223.97	2157.41	2219.31	2157.36	2234.13	2186.65	2267	2258.67	2419.29	2275.61	2266.09	2142.33	2166.37	2314.52	2102.9	2406.02	2293.51	2191.71	2255.8	2150.28	2053.67	2290.42	2203.75	2353.23	2328.95	2394.32	2098.03	2182.86	2492.69	2258.39	2059.98	2281.44	2423.92	2249.06	2157.71	2403.66	2373.03	2245.16	2277.56	2111.78	2325.55	2384.05
	2224.5	2342.91	2235.03	2243.46	2450.52	2330.19	2279.99	2222.91	2156.7	2218.47	2156.6	2233.33	2185.18	2265.66	2257.78	2418.17	2274.32	2265.13	2141.09	2165.07	2313.42	2102.22	2404.75	2292.22	2190.86	2254.83	2149.41	2053.05	2289.2	2203.11	2351.39	2327.88	2393.07	2097.46	2181.93	2490.88	2257.4	2059.41	2280.02	2422.04	2247.46	2157.03	2402.46	2371.68	2243.68	2276.22	2111.37	2324.66	2382.45
	2223.32	2341.39	2233.95	2242.29	2450.05	2329.05	2278.84	2221.85	2156	2217.64	2155.85	2232.53	2183.71	2264.34	2256.89	2417.06	2273.04	2264.18	2139.86	2163.78	2312.33	2101.55	2403.48	2290.93	2190.02	2253.87	2148.54	2052.43	2287.99	2202.47	2349.55	2326.82	2391.82	2096.89	2181	2489.08	2256.42	2058.84	2278.59	2420.17	2245.87	2156.35	2401.26	2370.33	2242.21	2274.89	2110.97	2323.77	2380.85
	2222.15	2339.87	2232.86	2241.12	2449.58	2327.91	2277.69	2220.8	2155.29	2216.81	2155.1	2231.73	2182.25	2263.01	2256.01	2415.95	2271.77	2263.24	2138.63	2162.5	2311.24	2100.88	2402.22	2289.65	2189.18	2252.9	2147.68	2051.82	2286.78	2201.83	2347.72	2325.76	2390.57	2096.32	2180.08	2487.27	2255.44	2058.28	2277.17	2418.31	2244.28	2155.67	2400.07	2368.99	2240.75	2273.57	2110.56	2322.88	2379.27
	2220.98	2338.36	2231.78	2239.96	2449.11	2326.78	2276.55	2219.76	2154.59	2215.98	2154.35	2230.93	2180.8	2261.69	2255.13	2414.83	2270.51	2262.29	2137.41	2161.23	2310.16	2100.22	2400.95	2288.37	2188.34	2251.94	2146.82	2051.21	2285.58	2201.2	2345.89	2324.72	2389.32	2095.76	2179.16	2485.47	2254.47	2057.72	2275.76	2416.45	2242.71	2154.99	2398.88	2367.65	2239.29	2272.25	2110.17	2321.99	2377.68
	2219.82	2336.86	2230.71	2238.81	2448.63	2325.65	2275.41	2218.72	2153.89	2215.15	2153.61	2230.14	2179.36	2260.38	2254.25	2413.72	2269.25	2261.35	2136.2	2159.96	2309.08	2099.56	2399.69	2287.09	2187.51	2250.97	2145.96	2050.61	2284.38	2200.56	2344.07	2323.68	2388.08	2095.2	2178.25	2483.68	2253.5	2057.17	2274.36	2414.61	2241.15	2154.32	2397.69	2366.31	2237.85	2270.93	2109.77	2321.11	2376.11
	2218.66	2335.37	2229.64	2237.66	2448.16	2324.52	2274.27	2217.68	2153.19	2214.33	2152.87	2229.34	2177.92	2259.07	2253.37	2412.62	2268	2260.41	2135	2158.71	2308.01	2098.9	2398.44	2285.81	2186.68	2250.01	2145.1	2050.01	2283.19	2199.93	2342.25	2322.64	2386.84	2094.65	2177.34	2481.89	2252.54	2056.62	2272.96	2412.76	2239.59	2153.65	2396.5	2364.98	2236.4	2269.62	2109.37	2320.23	2374.54
	2217.5	2333.88	2228.58	2236.52	2447.68	2323.4	2273.14	2216.66	2152.49	2213.5	2152.13	2228.55	2176.49	2257.76	2252.5	2411.51	2266.75	2259.48	2133.8	2157.46	2306.94	2098.25	2397.18	2284.54	2185.85	2249.05	2144.25	2049.42	2282.01	2199.3	2340.44	2321.62	2385.6	2094.09	2176.44	2480.1	2251.58	2056.07	2271.57	2410.93	2238.04	2152.98	2395.31	2363.64	2234.97	2268.32	2108.98	2319.35	2372.98
	2216.35	2332.4	2227.52	2235.38	2447.19	2322.28	2272.01	2215.63	2151.8	2212.68	2151.4	2227.76	2175.07	2256.46	2251.63	2410.41	2265.52	2258.55	2132.61	2156.21	2305.87	2097.61	2395.93	2283.27	2185.03	2248.08	2143.41	2048.84	2280.83	2198.67	2338.64	2320.6	2384.36	2093.54	2175.55	2478.32	2250.63	2055.53	2270.18	2409.1	2236.5	2152.32	2394.13	2362.32	2233.54	2267.01	2108.59	2318.48	2371.43
	2215.21	2330.92	2226.47	2234.25	2446.7	2321.16	2270.89	2214.62	2151.11	2211.86	2150.67	2226.98	2173.66	2255.17	2250.76	2409.31	2264.29	2257.62	2131.43	2154.98	2304.82	2096.96	2394.68	2282	2184.21	2247.12	2142.57	2048.26	2279.65	2198.05	2336.84	2319.59	2383.13	2093	2174.65	2476.54	2249.68	2054.99	2268.8	2407.29	2234.98	2151.66	2392.95	2360.99	2232.12	2265.72	2108.2	2317.61	2369.89
	2214.07	2329.45	2225.42	2233.12	2446.21	2320.05	2269.76	2213.61	2150.42	2211.04	2149.94	2226.19	2172.25	2253.88	2249.9	2408.21	2263.06	2256.69	2130.26	2153.76	2303.76	2096.33	2393.43	2280.73	2183.4	2246.16	2141.73	2047.69	2278.49	2197.42	2335.04	2318.58	2381.9	2092.45	2173.77	2474.77	2248.74	2054.46	2267.43	2405.48	2233.46	2151	2391.77	2359.67	2230.71	2264.43	2107.82	2316.74	2368.35
	2212.93	2327.99	2224.37	2232	2445.72	2318.94	2268.65	2212.6	2149.74	2210.22	2149.22	2225.41	2170.85	2252.59	2249.04	2407.11	2261.85	2255.76	2129.1	2152.54	2302.72	2095.69	2392.19	2279.47	2182.59	2245.2	2140.89	2047.12	2277.33	2196.8	2333.26	2317.58	2380.68	2091.91	2172.89	2473	2247.8	2053.93	2266.06	2403.67	2231.94	2150.35	2390.59	2358.35	2229.3	2263.14	2107.43	2315.87	2366.82
	2211.8	2326.54	2223.33	2230.88	2445.22	2317.84	2267.53	2211.6	2149.06	2209.41	2148.5	2224.63	2169.46	2251.31	2248.18	2406.02	2260.64	2254.84	2127.94	2151.33	2301.67	2095.06	2390.94	2278.21	2181.78	2244.24	2140.06	2046.56	2276.17	2196.18	2331.47	2316.59	2379.45	2091.37	2172.01	2471.23	2246.87	2053.4	2264.69	2401.88	2230.44	2149.7	2389.41	2357.03	2227.9	2261.86	2107.05	2315.01	2365.3
	2210.67	2325.09	2222.3	2229.77	2444.72	2316.74	2266.42	2210.61	2148.38	2208.59	2147.78	2223.85	2168.08	2250.03	2247.32	2404.93	2259.44	2253.92	2126.79	2150.12	2300.64	2094.44	2389.7	2276.95	2180.98	2243.28	2139.24	2046	2275.02	2195.56	2329.7	2315.61	2378.23	2090.84	2171.14	2469.47	2245.95	2052.88	2263.34	2400.09	2228.95	2149.05	2388.24	2355.71	2226.5	2260.58	2106.67	2314.15	2363.78
	2209.54	2323.65	2221.27	2228.66	2444.22	2315.64	2265.31	2209.62	2147.7	2207.78	2147.06	2223.08	2166.7	2248.75	2246.47	2403.84	2258.24	2253.01	2125.65	2148.93	2299.61	2093.82	2388.47	2275.7	2180.18	2242.32	2138.41	2045.45	2273.88	2194.94	2327.93	2314.63	2377.01	2090.31	2170.27	2467.71	2245.02	2052.36	2261.99	2398.31	2227.46	2148.41	2387.07	2354.4	2225.12	2259.31	2106.3	2313.29	2362.27
	2208.43	2322.22	2220.24	2227.56	2443.72	2314.54	2264.21	2208.64	2147.02	2206.97	2146.35	2222.3	2165.33	2247.49	2245.61	2402.75	2257.05	2252.1	2124.52	2147.74	2298.58	2093.2	2387.23	2274.44	2179.38	2241.37	2137.59	2044.91	2272.74	2194.32	2326.17	2313.66	2375.8	2089.78	2169.41	2465.95	2244.11	2051.85	2260.64	2396.53	2225.98	2147.76	2385.9	2353.09	2223.74	2258.05	2105.92	2312.44	2360.77
	2207.31	2320.79	2219.22	2226.46	2443.21	2313.45	2263.11	2207.66	2146.35	2206.16	2145.64	2221.53	2163.97	2246.22	2244.77	2401.66	2255.87	2251.19	2123.4	2146.56	2297.56	2092.58	2386	2273.2	2178.59	2240.41	2136.78	2044.37	2271.61	2193.71	2324.41	2312.69	2374.59	2089.25	2168.56	2464.2	2243.19	2051.34	2259.31	2394.77	2224.52	2147.13	2384.73	2351.79	2222.36	2256.78	2105.55	2311.59	2359.28
	2206.2	2319.37	2218.21	2225.37	2442.7	2312.37	2262.01	2206.69	2145.68	2205.35	2144.93	2220.76	2162.61	2244.96	2243.92	2400.58	2254.69	2250.28	2122.28	2145.39	2296.54	2091.98	2384.76	2271.95	2177.8	2239.45	2135.97	2043.84	2270.48	2193.09	2322.66	2311.73	2373.38	2088.73	2167.71	2462.46	2242.29	2050.83	2257.97	2393.01	2223.06	2146.49	2383.56	2350.49	2220.99	2255.53	2105.18	2310.74	2357.79
	2205.09	2317.96	2217.19	2224.29	2442.18	2311.29	2260.92	2205.72	2145.01	2204.54	2144.23	2220	2161.27	2243.71	2243.08	2399.49	2253.52	2249.37	2121.17	2144.23	2295.53	2091.37	2383.53	2270.71	2177.01	2238.5	2135.16	2043.31	2269.36	2192.48	2320.91	2310.78	2372.18	2088.21	2166.86	2460.71	2241.38	2050.33	2256.65	2391.26	2221.6	2145.86	2382.4	2349.19	2219.63	2254.28	2104.81	2309.9	2356.31
	2203.99	2316.55	2216.19	2223.21	2441.66	2310.21	2259.83	2204.76	2144.35	2203.74	2143.53	2219.23	2159.93	2242.46	2242.24	2398.41	2252.36	2248.47	2120.07	2143.07	2294.52	2090.77	2382.31	2269.47	2176.23	2237.54	2134.36	2042.79	2268.24	2191.87	2319.17	2309.84	2370.97	2087.7	2166.02	2458.98	2240.49	2049.84	2255.33	2389.51	2220.16	2145.23	2381.24	2347.89	2218.28	2253.03	2104.44	2309.06	2354.83
	2202.89	2315.15	2215.18	2222.13	2441.14	2309.13	2258.74	2203.8	2143.68	2202.93	2142.83	2218.47	2158.6	2241.21	2241.4	2397.34	2251.2	2247.57	2118.98	2141.92	2293.51	2090.17	2381.08	2268.23	2175.45	2236.59	2133.56	2042.27	2267.13	2191.26	2317.44	2308.9	2369.77	2087.18	2165.19	2457.24	2239.59	2049.34	2254.01	2387.77	2218.73	2144.6	2380.08	2346.6	2216.93	2251.79	2104.07	2308.22	2353.37
	2201.8	2313.76	2214.19	2221.06	2440.62	2308.06	2257.66	2202.85	2143.02	2202.13	2142.14	2217.71	2157.27	2239.97	2240.56	2396.26	2250.05	2246.68	2117.89	2140.78	2292.52	2089.58	2379.86	2267	2174.68	2235.63	2132.76	2041.76	2266.03	2190.65	2315.71	2307.96	2368.58	2086.67	2164.36	2455.51	2238.71	2048.85	2252.71	2386.05	2217.3	2143.97	2378.92	2345.31	2215.59	2250.55	2103.71	2307.39	2351.91
	2200.71	2312.37	2213.19	2220	2440.09	2306.99	2256.58	2201.9	2142.36	2201.33	2141.45	2216.95	2155.96	2238.74	2239.73	2395.19	2248.91	2245.79	2116.81	2139.65	2291.52	2088.99	2378.64	2265.77	2173.9	2234.68	2131.97	2041.25	2264.93	2190.05	2313.99	2307.04	2367.38	2086.16	2163.53	2453.78	2237.82	2048.37	2251.4	2384.32	2215.88	2143.35	2377.76	2344.02	2214.26	2249.31	2103.35	2306.55	2350.46
	2199.63	2310.99	2212.21	2218.94	2439.56	2305.93	2255.51	2200.96	2141.71	2200.53	2140.76	2216.19	2154.65	2237.5	2238.9	2394.11	2247.77	2244.9	2115.74	2138.53	2290.53	2088.41	2377.42	2264.54	2173.13	2233.73	2131.18	2040.75	2263.84	2189.44	2312.27	2306.12	2366.19	2085.66	2162.71	2452.06	2236.94	2047.89	2250.11	2382.61	2214.47	2142.73	2376.61	2342.73	2212.93	2248.08	2102.99	2305.72	2349.01
	2198.55	2309.62	2211.22	2217.88	2439.03	2304.87	2254.44	2200.03	2141.05	2199.73	2140.08	2215.44	2153.35	2236.28	2238.07	2393.04	2246.64	2244.01	2114.68	2137.41	2289.55	2087.82	2376.2	2263.32	2172.37	2232.78	2130.4	2040.26	2262.75	2188.84	2310.56	2305.21	2365.01	2085.16	2161.9	2450.34	2236.07	2047.41	2248.82	2380.9	2213.07	2142.12	2375.46	2341.45	2211.61	2246.86	2102.63	2304.9	2347.57
	2197.47	2308.25	2210.24	2216.83	2438.49	2303.81	2253.37	2199.1	2140.4	2198.94	2139.4	2214.68	2152.05	2235.06	2237.25	2391.98	2245.51	2243.13	2113.62	2136.3	2288.57	2087.25	2374.99	2262.1	2171.61	2231.82	2129.62	2039.77	2261.67	2188.24	2308.86	2304.3	2363.82	2084.66	2161.09	2448.63	2235.2	2046.94	2247.53	2379.2	2211.68	2141.51	2374.3	2340.17	2210.29	2245.64	2102.28	2304.08	2346.14
	2196.4	2306.89	2209.27	2215.79	2437.95	2302.76	2252.3	2198.17	2139.75	2198.14	2138.72	2213.93	2150.77	2233.84	2236.43	2390.91	2244.4	2242.24	2112.57	2135.2	2287.6	2086.67	2373.78	2260.88	2170.85	2230.87	2128.84	2039.28	2260.59	2187.64	2307.16	2303.4	2362.64	2084.16	2160.28	2446.92	2234.33	2046.47	2246.26	2377.51	2210.29	2140.9	2373.16	2338.9	2208.99	2244.43	2101.92	2303.26	2344.72
	2195.33	2305.54	2208.3	2214.75	2437.41	2301.71	2251.24	2197.25	2139.11	2197.35	2138.04	2213.19	2149.49	2232.63	2235.61	2389.85	2243.28	2241.37	2111.53	2134.1	2286.63	2086.1	2372.57	2259.66	2170.09	2229.93	2128.07	2038.81	2259.52	2187.04	2305.47	2302.51	2361.47	2083.67	2159.49	2445.21	2233.47	2046	2244.98	2375.82	2208.92	2140.29	2372.01	2337.62	2207.69	2243.22	2101.57	2302.44	2343.3
	2194.27	2304.2	2207.33	2213.71	2436.86	2300.67	2250.18	2196.34	2138.46	2196.56	2137.37	2212.44	2148.22	2231.42	2234.79	2388.79	2242.18	2240.49	2110.5	2133.01	2285.66	2085.54	2371.36	2258.45	2169.34	2228.98	2127.3	2038.33	2258.46	2186.44	2303.78	2301.62	2360.29	2083.18	2158.69	2443.51	2232.61	2045.54	2243.72	2374.15	2207.55	2139.69	2370.86	2336.35	2206.39	2242.01	2101.22	2301.62	2341.89
	2193.21	2302.86	2206.37	2212.68	2436.31	2299.62	2249.13	2195.43	2137.82	2195.77	2136.7	2211.7	2146.96	2230.22	2233.98	2387.73	2241.08	2239.62	2109.48	2131.93	2284.7	2084.98	2370.15	2257.25	2168.59	2228.03	2126.54	2037.86	2257.4	2185.85	2302.1	2300.74	2359.12	2082.69	2157.9	2441.81	2231.76	2045.09	2242.46	2372.48	2206.19	2139.09	2369.72	2335.09	2205.1	2240.81	2100.87	2300.81	2340.49
	2192.16	2301.53	2205.41	2211.66	2435.76	2298.59	2248.08	2194.52	2137.18	2194.98	2136.04	2210.95	2145.71	2229.02	2233.17	2386.67	2239.98	2238.75	2108.46	2130.86	2283.74	2084.42	2368.95	2256.04	2167.84	2227.08	2125.78	2037.4	2256.35	2185.25	2300.43	2299.86	2357.95	2082.21	2157.12	2440.12	2230.91	2044.63	2241.2	2370.81	2204.83	2138.49	2368.58	2333.82	2203.82	2239.61	2100.52	2300.01	2339.09
	2191.11	2300.2	2204.46	2210.64	2435.2	2297.55	2247.03	2193.62	2136.54	2194.19	2135.38	2210.21	2144.46	2227.83	2232.36	2385.61	2238.9	2237.88	2107.45	2129.8	2282.79	2083.86	2367.74	2254.84	2167.1	2226.14	2125.02	2036.94	2255.3	2184.66	2298.76	2298.99	2356.79	2081.73	2156.34	2438.43	2230.07	2044.18	2239.95	2369.16	2203.49	2137.89	2367.43	2332.56	2202.54	2238.42	2100.17	2299.2	2337.7
	2190.06	2298.89	2203.51	2209.63	2434.64	2296.53	2245.99	2192.73	2135.91	2193.41	2134.72	2209.48	2143.22	2226.64	2231.55	2384.56	2237.82	2237.02	2106.44	2128.74	2281.84	2083.31	2366.54	2253.64	2166.35	2225.19	2124.27	2036.49	2254.26	2184.07	2297.1	2298.13	2355.63	2081.25	2155.56	2436.75	2229.23	2043.74	2238.71	2367.51	2202.15	2137.3	2366.3	2331.31	2201.27	2237.23	2099.83	2298.4	2336.32
	2189.02	2297.58	2202.57	2208.62	2434.08	2295.5	2244.95	2191.84	2135.28	2192.62	2134.06	2208.74	2141.99	2225.46	2230.75	2383.51	2236.74	2236.16	2105.45	2127.69	2280.9	2082.77	2365.35	2252.45	2165.62	2224.25	2123.52	2036.04	2253.22	2183.48	2295.44	2297.27	2354.47	2080.78	2154.79	2435.06	2228.39	2043.3	2237.47	2365.87	2200.82	2136.71	2365.16	2330.05	2200.01	2236.05	2099.49	2297.6	2334.95
	2187.98	2296.27	2201.63	2207.61	2433.51	2294.48	2243.91	2190.96	2134.65	2191.84	2133.41	2208.01	2140.77	2224.28	2229.95	2382.46	2235.67	2235.31	2104.46	2126.65	2279.96	2082.22	2364.15	2251.26	2164.88	2223.3	2122.78	2035.6	2252.19	2182.89	2293.79	2296.42	2353.32	2080.3	2154.03	2433.39	2227.56	2042.86	2236.24	2364.23	2199.5	2136.12	2364.02	2328.8	2198.76	2234.87	2099.14	2296.8	2333.58
	2186.95	2294.97	2200.7	2206.61	2432.94	2293.46	2242.88	2190.08	2134.02	2191.06	2132.76	2207.27	2139.55	2223.11	2229.15	2381.41	2234.61	2234.45	2103.48	2125.62	2279.02	2081.69	2362.95	2250.07	2164.15	2222.36	2122.04	2035.16	2251.17	2182.3	2292.15	2295.58	2352.17	2079.83	2153.27	2431.71	2226.73	2042.43	2235.02	2362.61	2198.19	2135.54	2362.89	2327.55	2197.51	2233.7	2098.8	2296.01	2332.22
	2185.92	2293.68	2199.77	2205.62	2432.37	2292.45	2241.85	2189.2	2133.39	2190.28	2132.11	2206.55	2138.35	2221.94	2228.36	2380.36	2233.55	2233.6	2102.51	2124.59	2278.09	2081.15	2361.76	2248.89	2163.42	2221.42	2121.3	2034.73	2250.15	2181.72	2290.51	2294.74	2351.02	2079.37	2152.51	2430.04	2225.91	2042	2233.8	2360.99	2196.89	2134.96	2361.76	2326.3	2196.26	2232.53	2098.46	2295.22	2330.86
	2184.9	2292.4	2198.84	2204.63	2431.8	2291.44	2240.82	2188.34	2132.77	2189.51	2131.47	2205.82	2137.15	2220.77	2227.56	2379.32	2232.5	2232.75	2101.54	2123.57	2277.17	2080.62	2360.57	2247.71	2162.69	2220.48	2120.57	2034.3	2249.14	2181.13	2288.88	2293.91	2349.88	2078.9	2151.76	2428.38	2225.09	2041.58	2232.58	2359.38	2195.59	2134.38	2360.63	2325.06	2195.02	2231.36	2098.13	2294.44	2329.51
	2183.88	2291.12	2197.92	2203.64	2431.22	2290.43	2239.8	2187.47	2132.15	2188.73	2130.83	2205.09	2135.96	2219.62	2226.77	2378.28	2231.45	2231.91	2100.58	2122.56	2276.25	2080.09	2359.38	2246.53	2161.97	2219.54	2119.84	2033.88	2248.13	2180.55	2287.26	2293.08	2348.73	2078.44	2151.02	2426.72	2224.27	2041.15	2231.38	2357.77	2194.3	2133.81	2359.5	2323.82	2193.79	2230.2	2097.79	2293.65	2328.17
	2182.86	2289.85	2197	2202.66	2430.63	2289.43	2238.78	2186.61	2131.53	2187.96	2130.19	2204.37	2134.78	2218.46	2225.99	2377.24	2230.41	2231.07	2099.63	2121.56	2275.33	2079.57	2358.19	2245.36	2161.25	2218.6	2119.11	2033.46	2247.13	2179.97	2285.64	2292.26	2347.6	2077.98	2150.28	2425.06	2223.46	2040.74	2230.17	2356.17	2193.02	2133.23	2358.37	2322.58	2192.57	2229.05	2097.46	2292.87	2326.84
	2181.85	2288.59	2196.09	2201.69	2430.05	2288.43	2237.77	2185.76	2130.91	2187.19	2129.56	2203.65	2133.6	2217.31	2225.2	2376.2	2229.38	2230.23	2098.69	2120.56	2274.41	2079.05	2357.01	2244.19	2160.53	2217.66	2118.39	2033.05	2246.13	2179.39	2284.03	2291.45	2346.46	2077.53	2149.55	2423.41	2222.65	2040.32	2228.98	2354.58	2191.74	2132.66	2357.24	2321.35	2191.35	2227.9	2097.12	2292.09	2325.51
	2180.84	2287.33	2195.18	2200.72	2429.46	2287.44	2236.75	2184.91	2130.3	2186.42	2128.93	2202.93	2132.43	2216.17	2224.42	2375.17	2228.35	2229.39	2097.75	2119.57	2273.5	2078.53	2355.82	2243.03	2159.82	2216.73	2117.68	2032.64	2245.14	2178.81	2282.42	2290.64	2345.33	2077.08	2148.82	2421.76	2221.85	2039.92	2227.79	2353	2190.48	2132.1	2356.12	2320.12	2190.14	2226.75	2096.79	2291.32	2324.19
	2179.84	2286.08	2194.28	2199.75	2428.87	2286.45	2235.74	2184.07	2129.68	2185.65	2128.3	2202.21	2131.28	2215.03	2223.64	2374.13	2227.33	2228.56	2096.83	2118.59	2272.6	2078.01	2354.64	2241.87	2159.11	2215.79	2116.96	2032.24	2244.15	2178.23	2280.82	2289.84	2344.2	2076.63	2148.09	2420.12	2221.05	2039.51	2226.6	2351.42	2189.22	2131.53	2355	2318.89	2188.93	2225.61	2096.46	2290.55	2322.88
	2178.84	2284.84	2193.38	2198.79	2428.27	2285.46	2234.74	2183.23	2129.07	2184.88	2127.68	2201.5	2130.12	2213.9	2222.87	2373.1	2226.32	2227.73	2095.9	2117.62	2271.7	2077.51	2353.46	2240.71	2158.4	2214.86	2116.25	2031.84	2243.17	2177.66	2279.23	2289.04	2343.08	2076.18	2147.37	2418.48	2220.25	2039.11	2225.42	2349.85	2187.97	2130.97	2353.88	2317.67	2187.74	2224.47	2096.13	2289.78	2321.57
	2177.84	2283.6	2192.48	2197.84	2427.67	2284.48	2233.74	2182.39	2128.47	2184.12	2127.06	2200.78	2128.98	2212.77	2222.09	2372.07	2225.3	2226.9	2094.99	2116.65	2270.8	2077	2352.29	2239.55	2157.69	2213.93	2115.55	2031.45	2242.2	2177.08	2277.64	2288.25	2341.96	2075.73	2146.65	2416.84	2219.46	2038.71	2224.25	2348.29	2186.72	2130.41	2352.76	2316.44	2186.54	2223.34	2095.8	2289.02	2320.27
	2176.85	2282.37	2191.59	2196.89	2427.07	2283.5	2232.74	2181.56	2127.86	2183.35	2126.44	2200.07	2127.85	2211.65	2221.32	2371.04	2224.3	2226.08	2094.08	2115.69	2269.91	2076.5	2351.11	2238.4	2156.99	2212.99	2114.85	2031.06	2241.23	2176.51	2276.06	2287.46	2340.84	2075.29	2145.94	2415.21	2218.67	2038.32	2223.08	2346.74	2185.49	2129.85	2351.64	2315.23	2185.36	2222.21	2095.47	2288.26	2318.98
	2175.86	2281.15	2190.7	2195.94	2426.46	2282.53	2231.74	2180.74	2127.26	2182.59	2125.82	2199.36	2126.72	2210.53	2220.55	2370.02	2223.3	2225.26	2093.18	2114.74	2269.02	2076	2349.94	2237.26	2156.29	2212.06	2114.15	2030.68	2240.27	2175.94	2274.48	2286.68	2339.73	2074.85	2145.24	2413.58	2217.89	2037.93	2221.92	2345.19	2184.26	2129.3	2350.53	2314.01	2184.18	2221.08	2095.15	2287.5	2317.69
	2174.88	2279.93	2189.82	2195	2425.85	2281.56	2230.75	2179.92	2126.66	2181.83	2125.21	2198.66	2125.6	2209.41	2219.79	2368.99	2222.31	2224.45	2092.29	2113.8	2268.14	2075.5	2348.77	2236.11	2155.59	2211.13	2113.45	2030.3	2239.31	2175.37	2272.92	2285.91	2338.62	2074.42	2144.54	2411.96	2217.1	2037.54	2220.77	2343.65	2183.04	2128.75	2349.41	2312.8	2183	2219.96	2094.82	2286.74	2316.42
	2173.9	2278.72	2188.94	2194.06	2425.24	2280.59	2229.76	2179.1	2126.06	2181.07	2124.6	2197.95	2124.49	2208.3	2219.02	2367.97	2221.32	2223.63	2091.4	2112.86	2267.26	2075.01	2347.6	2234.97	2154.9	2210.2	2112.76	2029.93	2238.36	2174.8	2271.35	2285.14	2337.51	2073.98	2143.84	2410.34	2216.33	2037.16	2219.62	2342.12	2181.82	2128.2	2348.3	2311.59	2181.84	2218.85	2094.5	2285.99	2315.14
	2172.93	2277.52	2188.07	2193.13	2424.62	2279.63	2228.78	2178.29	2125.46	2180.32	2124	2197.25	2123.38	2207.2	2218.26	2366.95	2220.34	2222.82	2090.53	2111.93	2266.38	2074.52	2346.43	2233.84	2154.21	2209.28	2112.08	2029.56	2237.41	2174.23	2269.8	2284.38	2336.41	2073.55	2143.15	2408.73	2215.55	2036.79	2218.47	2340.59	2180.62	2127.66	2347.19	2310.38	2180.68	2217.74	2094.18	2285.24	2313.88
	2171.96	2276.32	2187.2	2192.2	2424	2278.67	2227.8	2177.48	2124.87	2179.56	2123.4	2196.55	2122.29	2206.1	2217.51	2365.93	2219.36	2222.01	2089.65	2111.01	2265.51	2074.04	2345.26	2232.71	2153.52	2208.35	2111.4	2029.19	2236.47	2173.67	2268.25	2283.62	2335.31	2073.13	2142.46	2407.12	2214.78	2036.41	2217.33	2339.07	2179.42	2127.11	2346.09	2309.18	2179.52	2216.63	2093.86	2284.49	2312.62
	2170.99	2275.13	2186.33	2191.28	2423.38	2277.72	2226.82	2176.68	2124.27	2178.81	2122.8	2195.85	2121.2	2205.01	2216.75	2364.92	2218.39	2221.21	2088.79	2110.09	2264.64	2073.56	2344.1	2231.58	2152.83	2207.43	2110.72	2028.84	2235.53	2173.1	2266.7	2282.86	2334.21	2072.7	2141.78	2405.52	2214.02	2036.04	2216.2	2337.56	2178.23	2126.57	2344.98	2307.98	2178.38	2215.53	2093.53	2283.75	2311.37
	2170.03	2273.95	2185.47	2190.36	2422.76	2276.77	2225.84	2175.88	2123.68	2178.06	2122.21	2195.15	2120.12	2203.92	2216	2363.91	2217.42	2220.41	2087.93	2109.18	2263.77	2073.08	2342.94	2230.46	2152.15	2206.5	2110.04	2028.48	2234.6	2172.54	2265.16	2282.12	2333.12	2072.28	2141.1	2403.91	2213.25	2035.68	2215.07	2336.05	2177.05	2126.03	2343.88	2306.78	2177.24	2214.43	2093.22	2283.01	2310.12
	2169.07	2272.77	2184.61	2189.45	2422.13	2275.82	2224.87	2175.09	2123.1	2177.31	2121.61	2194.45	2119.04	2202.83	2215.25	2362.89	2216.46	2219.61	2087.08	2108.28	2262.91	2072.61	2341.78	2229.34	2151.47	2205.58	2109.37	2028.13	2233.68	2171.98	2263.63	2281.38	2332.03	2071.86	2140.43	2402.32	2212.49	2035.31	2213.95	2334.55	2175.87	2125.5	2342.78	2305.59	2176.1	2213.34	2092.9	2282.28	2308.88
	2168.12	2271.6	2183.76	2188.54	2421.5	2274.88	2223.91	2174.3	2122.51	2176.56	2121.03	2193.76	2117.98	2201.75	2214.51	2361.88	2215.51	2218.81	2086.24	2107.39	2262.06	2072.14	2340.62	2228.22	2150.79	2204.66	2108.71	2027.79	2232.76	2171.42	2262.11	2280.64	2330.94	2071.44	2139.76	2400.73	2211.74	2034.96	2212.83	2333.06	2174.7	2124.97	2341.68	2304.4	2174.97	2212.25	2092.58	2281.54	2307.65
	2167.17	2270.44	2182.91	2187.64	2420.86	2273.94	2222.94	2173.52	2121.93	2175.82	2120.44	2193.07	2116.92	2200.68	2213.76	2360.88	2214.56	2218.02	2085.4	2106.5	2261.2	2071.67	2339.47	2227.11	2150.12	2203.74	2108.04	2027.44	2231.85	2170.86	2260.59	2279.91	2329.86	2071.02	2139.1	2399.14	2210.98	2034.6	2211.72	2331.58	2173.54	2124.44	2340.58	2303.21	2173.85	2211.16	2092.26	2280.81	2306.42
	2166.22	2269.28	2182.06	2186.74	2420.22	2273.01	2221.98	2172.74	2121.35	2175.07	2119.86	2192.38	2115.87	2199.61	2213.02	2359.87	2213.62	2217.23	2084.57	2105.62	2260.36	2071.21	2338.31	2226	2149.45	2202.82	2107.38	2027.11	2230.94	2170.3	2259.08	2279.18	2328.78	2070.61	2138.44	2397.56	2210.24	2034.25	2210.61	2330.1	2172.39	2123.91	2339.48	2302.03	2172.74	2210.09	2091.95	2280.09	2305.2
	2165.28	2268.13	2181.22	2185.84	2419.58	2272.07	2221.02	2171.97	2120.77	2174.33	2119.28	2191.69	2114.83	2198.55	2212.29	2358.87	2212.68	2216.45	2083.75	2104.75	2259.51	2070.75	2337.16	2224.9	2148.78	2201.91	2106.73	2026.78	2230.04	2169.74	2257.57	2278.46	2327.71	2070.2	2137.79	2395.98	2209.49	2033.9	2209.51	2328.63	2171.24	2123.38	2338.39	2300.85	2171.63	2209.01	2091.63	2279.36	2303.99
	2164.34	2266.98	2180.38	2184.95	2418.94	2271.15	2220.07	2171.2	2120.19	2173.59	2118.7	2191.01	2113.79	2197.49	2211.55	2357.87	2211.74	2215.67	2082.94	2103.89	2258.67	2070.3	2336.02	2223.8	2148.11	2200.99	2106.08	2026.45	2229.14	2169.19	2256.07	2277.74	2326.64	2069.8	2137.14	2394.4	2208.75	2033.56	2208.42	2327.16	2170.1	2122.86	2337.3	2299.67	2170.53	2207.94	2091.32	2278.64	2302.79
	2163.41	2265.84	2179.55	2184.07	2418.29	2270.22	2219.12	2170.43	2119.62	2172.85	2118.13	2190.32	2112.77	2196.43	2210.82	2356.87	2210.82	2214.89	2082.13	2103.03	2257.83	2069.84	2334.87	2222.7	2147.45	2200.08	2105.43	2026.13	2228.25	2168.64	2254.58	2277.03	2325.57	2069.39	2136.49	2392.83	2208.01	2033.22	2207.33	2325.71	2168.97	2122.34	2336.21	2298.5	2169.43	2206.87	2091	2277.93	2301.59
	2162.48	2264.71	2178.72	2183.19	2417.64	2269.3	2218.17	2169.67	2119.05	2172.12	2117.56	2189.64	2111.75	2195.39	2210.09	2355.87	2209.89	2214.11	2081.33	2102.18	2257	2069.4	2333.72	2221.61	2146.79	2199.17	2104.78	2025.81	2227.37	2168.08	2253.09	2276.32	2324.5	2068.99	2135.85	2391.27	2207.27	2032.89	2206.24	2324.26	2167.85	2121.82	2335.12	2297.33	2168.34	2205.81	2090.69	2277.21	2300.39
	2161.55	2263.58	2177.89	2182.31	2416.98	2268.39	2217.23	2168.92	2118.48	2171.39	2117	2188.96	2110.74	2194.34	2209.37	2354.87	2208.97	2213.34	2080.53	2101.34	2256.17	2068.95	2332.58	2220.52	2146.13	2198.26	2104.14	2025.49	2226.49	2167.53	2251.61	2275.62	2323.44	2068.59	2135.21	2389.71	2206.54	2032.55	2205.17	2322.81	2166.73	2121.3	2334.04	2296.16	2167.26	2204.76	2090.38	2276.51	2299.21
	2160.63	2262.46	2177.07	2181.44	2416.32	2267.48	2216.29	2168.17	2117.91	2170.65	2116.43	2188.28	2109.73	2193.3	2208.64	2353.88	2208.06	2212.57	2079.74	2100.5	2255.35	2068.51	2331.44	2219.43	2145.48	2197.35	2103.51	2025.19	2225.61	2166.99	2250.13	2274.93	2322.38	2068.19	2134.58	2388.15	2205.81	2032.23	2204.09	2321.38	2165.62	2120.79	2332.95	2295	2166.18	2203.7	2090.07	2275.8	2298.03
	2159.71	2261.35	2176.26	2180.57	2415.66	2266.57	2215.35	2167.42	2117.34	2169.92	2115.87	2187.61	2108.74	2192.27	2207.92	2352.89	2207.16	2211.8	2078.96	2099.67	2254.53	2068.07	2330.31	2218.35	2144.83	2196.44	2102.87	2024.88	2224.74	2166.44	2248.66	2274.23	2321.33	2067.8	2133.96	2386.6	2205.08	2031.9	2203.02	2319.95	2164.52	2120.28	2331.87	2293.84	2165.12	2202.66	2089.76	2275.1	2296.85
	2158.8	2260.24	2175.44	2179.71	2415	2265.67	2214.42	2166.68	2116.78	2169.2	2115.32	2186.93	2107.75	2191.24	2207.21	2351.9	2206.25	2211.04	2078.19	2098.85	2253.71	2067.64	2329.17	2217.28	2144.18	2195.54	2102.24	2024.58	2223.88	2165.89	2247.2	2273.55	2320.28	2067.41	2133.33	2385.05	2204.36	2031.58	2201.96	2318.52	2163.42	2119.77	2330.79	2292.68	2164.05	2201.61	2089.45	2274.4	2295.69
	2157.89	2259.14	2174.63	2178.85	2414.33	2264.77	2213.49	2165.94	2116.22	2168.47	2114.77	2186.26	2106.77	2190.22	2206.49	2350.91	2205.36	2210.28	2077.42	2098.04	2252.89	2067.21	2328.04	2216.21	2143.54	2194.63	2101.62	2024.28	2223.02	2165.35	2245.75	2272.87	2319.23	2067.02	2132.72	2383.51	2203.64	2031.27	2200.9	2317.11	2162.33	2119.26	2329.72	2291.53	2163	2200.57	2089.14	2273.7	2294.53
	2156.98	2258.04	2173.83	2177.99	2413.66	2263.87	2212.57	2165.2	2115.66	2167.75	2114.22	2185.59	2105.79	2189.2	2205.78	2349.93	2204.46	2209.52	2076.66	2097.23	2252.08	2066.78	2326.91	2215.14	2142.89	2193.73	2100.99	2023.99	2222.17	2164.8	2244.3	2272.19	2318.19	2066.63	2132.1	2381.98	2202.93	2030.95	2199.85	2315.7	2161.25	2118.76	2328.64	2290.38	2161.95	2199.54	2088.83	2273.01	2293.37
	2156.08	2256.95	2173.03	2177.14	2412.98	2262.98	2211.64	2164.47	2115.11	2167.03	2113.67	2184.92	2104.83	2188.18	2205.07	2348.94	2203.58	2208.77	2075.91	2096.43	2251.28	2066.36	2325.78	2214.08	2142.25	2192.83	2100.38	2023.7	2221.32	2164.26	2242.85	2271.52	2317.15	2066.24	2131.49	2380.44	2202.21	2030.64	2198.81	2314.29	2160.18	2118.26	2327.57	2289.23	2160.9	2198.51	2088.53	2272.32	2292.23
	2155.18	2255.87	2172.23	2176.3	2412.31	2262.09	2210.72	2163.75	2114.55	2166.31	2113.13	2184.26	2103.87	2187.18	2204.37	2347.96	2202.7	2208.02	2075.16	2095.64	2250.48	2065.94	2324.65	2213.02	2141.62	2191.93	2099.76	2023.42	2220.48	2163.72	2241.42	2270.85	2316.11	2065.86	2130.89	2378.91	2201.5	2030.34	2197.77	2312.9	2159.11	2117.76	2326.5	2288.08	2159.87	2197.49	2088.22	2271.63	2291.09
	2154.29	2254.79	2171.43	2175.46	2411.63	2261.2	2209.81	2163.02	2114	2165.59	2112.59	2183.59	2102.92	2186.17	2203.66	2346.98	2201.82	2207.27	2074.42	2094.85	2249.68	2065.52	2323.53	2211.96	2140.98	2191.04	2099.15	2023.14	2219.64	2163.18	2239.99	2270.18	2315.08	2065.48	2130.29	2377.39	2200.8	2030.04	2196.73	2311.51	2158.05	2117.26	2325.44	2286.94	2158.84	2196.47	2087.91	2270.95	2289.95
	2153.4	2253.72	2170.64	2174.62	2410.94	2260.32	2208.9	2162.31	2113.45	2164.87	2112.05	2182.93	2101.97	2185.17	2202.96	2346.01	2200.95	2206.53	2073.69	2094.07	2248.88	2065.11	2322.41	2210.91	2140.35	2190.14	2098.54	2022.87	2218.81	2162.64	2238.56	2269.53	2314.05	2065.1	2129.69	2375.87	2200.09	2029.74	2195.7	2310.12	2157	2116.77	2324.37	2285.81	2157.81	2195.45	2087.61	2270.27	2288.83
	2152.51	2252.66	2169.86	2173.79	2410.26	2259.45	2207.99	2161.59	2112.9	2164.16	2111.52	2182.27	2101.04	2184.18	2202.27	2345.03	2200.08	2205.78	2072.96	2093.3	2248.09	2064.7	2321.29	2209.87	2139.72	2189.25	2097.94	2022.59	2217.99	2162.11	2237.14	2268.87	2313.03	2064.73	2129.1	2374.36	2199.39	2029.45	2194.67	2308.75	2155.95	2116.27	2323.31	2284.67	2156.8	2194.44	2087.3	2269.59	2287.7
	2151.63	2251.6	2169.08	2172.96	2409.57	2258.57	2207.08	2160.89	2112.36	2163.45	2110.99	2181.61	2100.11	2183.19	2201.57	2344.06	2199.22	2205.05	2072.24	2092.53	2247.3	2064.29	2320.17	2208.82	2139.1	2188.36	2097.34	2022.33	2217.17	2161.57	2235.73	2268.22	2312.01	2064.36	2128.52	2372.85	2198.69	2029.16	2193.65	2307.38	2154.92	2115.78	2322.25	2283.54	2155.79	2193.43	2087	2268.92	2286.59
	2150.75	2250.54	2168.3	2172.14	2408.87	2257.7	2206.18	2160.18	2111.82	2162.74	2110.46	2180.95	2099.19	2182.21	2200.88	2343.09	2198.36	2204.31	2071.52	2091.77	2246.52	2063.89	2319.06	2207.79	2138.48	2187.47	2096.74	2022.06	2216.36	2161.04	2234.33	2267.57	2310.99	2063.98	2127.93	2371.34	2198	2028.87	2192.64	2306.02	2153.88	2115.29	2321.19	2282.42	2154.78	2192.43	2086.69	2268.25	2285.48
	2149.88	2249.5	2167.52	2171.32	2408.18	2256.84	2205.28	2159.48	2111.27	2162.03	2109.94	2180.29	2098.28	2181.23	2200.2	2342.12	2197.51	2203.58	2070.82	2091.02	2245.74	2063.49	2317.94	2206.75	2137.86	2186.58	2096.15	2021.81	2215.55	2160.51	2232.93	2266.93	2309.97	2063.62	2127.36	2369.85	2197.3	2028.59	2191.63	2304.66	2152.86	2114.81	2320.13	2281.29	2153.79	2191.43	2086.39	2267.58	2284.38
	2149.01	2248.46	2166.75	2170.5	2407.48	2255.98	2204.39	2158.78	2110.74	2161.33	2109.42	2179.64	2097.37	2180.26	2199.51	2341.15	2196.66	2202.85	2070.12	2090.28	2244.96	2063.09	2316.83	2205.72	2137.24	2185.69	2095.56	2021.55	2214.74	2159.98	2231.54	2266.3	2308.96	2063.25	2126.78	2368.35	2196.61	2028.31	2190.62	2303.31	2151.84	2114.32	2319.08	2280.17	2152.8	2190.44	2086.08	2266.92	2283.28
	2148.14	2247.42	2165.99	2169.69	2406.77	2255.12	2203.49	2158.09	2110.2	2160.63	2108.9	2178.99	2096.47	2179.29	2198.83	2340.19	2195.82	2202.13	2069.42	2089.54	2244.19	2062.7	2315.73	2204.7	2136.63	2184.81	2094.98	2021.3	2213.95	2159.45	2230.15	2265.66	2307.96	2062.89	2126.21	2366.86	2195.93	2028.03	2189.62	2301.96	2150.83	2113.84	2318.03	2279.06	2151.81	2189.45	2085.78	2266.26	2282.19
	2147.28	2246.39	2165.22	2168.89	2406.07	2254.26	2202.61	2157.4	2109.67	2159.93	2108.39	2178.34	2095.58	2178.33	2198.15	2339.23	2194.98	2201.41	2068.73	2088.81	2243.42	2062.31	2314.62	2203.68	2136.02	2183.93	2094.4	2021.05	2213.15	2158.92	2228.77	2265.04	2306.95	2062.53	2125.65	2365.37	2195.24	2027.76	2188.63	2300.63	2149.83	2113.36	2316.98	2277.94	2150.84	2188.47	2085.48	2265.6	2281.11
	2146.42	2245.37	2164.46	2168.08	2405.36	2253.41	2201.72	2156.72	2109.14	2159.23	2107.88	2177.69	2094.7	2177.37	2197.47	2338.26	2194.15	2200.69	2068.05	2088.09	2242.65	2061.93	2313.52	2202.66	2135.41	2183.05	2093.82	2020.81	2212.37	2158.39	2227.4	2264.41	2305.95	2062.17	2125.09	2363.89	2194.56	2027.49	2187.64	2299.3	2148.83	2112.88	2315.94	2276.83	2149.87	2187.49	2085.18	2264.95	2280.03
	2145.57	2244.35	2163.71	2167.29	2404.65	2252.57	2200.84	2156.04	2108.61	2158.54	2107.37	2177.04	2093.82	2176.42	2196.8	2337.31	2193.32	2199.97	2067.38	2087.37	2241.89	2061.55	2312.42	2201.65	2134.8	2182.17	2093.25	2020.57	2211.59	2157.87	2226.03	2263.79	2304.96	2061.81	2124.53	2362.42	2193.89	2027.23	2186.66	2297.97	2147.84	2112.41	2314.89	2275.73	2148.9	2186.51	2084.87	2264.3	2278.96
	2144.72	2243.34	2162.96	2166.49	2403.93	2251.73	2199.96	2155.36	2108.08	2157.84	2106.87	2176.4	2092.95	2175.47	2196.13	2336.35	2192.5	2199.26	2066.71	2086.66	2241.13	2061.17	2311.32	2200.64	2134.2	2181.3	2092.67	2020.34	2210.81	2157.34	2224.67	2263.18	2303.96	2061.46	2123.98	2360.95	2193.21	2026.96	2185.68	2296.66	2146.86	2111.93	2313.85	2274.63	2147.95	2185.54	2084.57	2263.66	2277.9
	2143.87	2242.34	2162.21	2165.7	2403.21	2250.89	2199.09	2154.69	2107.55	2157.15	2106.37	2175.76	2092.09	2174.53	2195.47	2335.4	2191.68	2198.55	2066.05	2085.96	2240.38	2060.79	2310.23	2199.64	2133.6	2180.42	2092.11	2020.11	2210.04	2156.82	2223.32	2262.56	2302.98	2061.1	2123.43	2359.48	2192.54	2026.71	2184.7	2295.34	2145.89	2111.46	2312.81	2273.53	2147	2184.58	2084.27	2263.02	2276.84
	2143.03	2241.34	2161.46	2164.92	2402.49	2250.05	2198.22	2154.02	2107.03	2156.46	2105.87	2175.11	2091.24	2173.59	2194.8	2334.44	2190.87	2197.85	2065.39	2085.26	2239.62	2060.42	2309.13	2198.64	2133	2179.55	2091.54	2019.88	2209.28	2156.3	2221.97	2261.96	2301.99	2060.75	2122.89	2358.02	2191.87	2026.45	2183.74	2294.04	2144.92	2110.99	2311.78	2272.43	2146.05	2183.62	2083.97	2262.38	2275.79
	2142.19	2240.34	2160.72	2164.14	2401.77	2249.22	2197.35	2153.36	2106.51	2155.78	2105.38	2174.47	2090.39	2172.66	2194.14	2333.49	2190.06	2197.15	2064.74	2084.57	2238.88	2060.05	2308.04	2197.65	2132.41	2178.68	2090.98	2019.66	2208.52	2155.78	2220.63	2261.35	2301.01	2060.41	2122.35	2356.57	2191.2	2026.2	2182.77	2292.74	2143.95	2110.53	2310.74	2271.34	2145.12	2182.66	2083.67	2261.74	2274.75
	2141.35	2239.36	2159.99	2163.36	2401.04	2248.39	2196.49	2152.7	2105.99	2155.09	2104.89	2173.84	2089.55	2171.73	2193.48	2332.54	2189.25	2196.45	2064.1	2083.89	2238.13	2059.69	2306.95	2196.66	2131.82	2177.82	2090.43	2019.44	2207.76	2155.26	2219.29	2260.75	2300.03	2060.06	2121.81	2355.11	2190.53	2025.96	2181.81	2291.45	2143	2110.06	2309.71	2270.25	2144.19	2181.71	2083.37	2261.11	2273.71
	2140.52	2238.38	2159.25	2162.59	2400.31	2247.57	2195.63	2152.04	2105.48	2154.41	2104.41	2173.2	2088.72	2170.81	2192.83	2331.6	2188.45	2195.75	2063.46	2083.21	2237.39	2059.33	2305.87	2195.67	2131.23	2176.95	2089.88	2019.22	2207.02	2154.75	2217.96	2260.16	2299.06	2059.72	2121.28	2353.67	2189.87	2025.71	2180.86	2290.16	2142.05	2109.6	2308.69	2269.17	2143.26	2180.76	2083.07	2260.49	2272.68
	2139.7	2237.4	2158.52	2161.82	2399.57	2246.75	2194.77	2151.39	2104.96	2153.73	2103.92	2172.57	2087.89	2169.9	2192.18	2330.65	2187.66	2195.06	2062.83	2082.54	2236.65	2058.97	2304.79	2194.69	2130.65	2176.09	2089.33	2019.01	2206.27	2154.23	2216.64	2259.56	2298.09	2059.38	2120.75	2352.23	2189.21	2025.47	2179.91	2288.89	2141.11	2109.14	2307.66	2268.08	2142.35	2179.82	2082.76	2259.86	2271.65
	2138.87	2236.43	2157.8	2161.05	2398.84	2245.93	2193.92	2150.74	2104.45	2153.05	2103.44	2171.93	2087.08	2168.99	2191.53	2329.71	2186.87	2194.37	2062.21	2081.88	2235.92	2058.61	2303.71	2193.72	2130.06	2175.23	2088.78	2018.8	2205.54	2153.72	2215.33	2258.97	2297.12	2059.04	2120.23	2350.79	2188.56	2025.24	2178.97	2287.61	2140.17	2108.68	2306.64	2267.01	2141.44	2178.88	2082.46	2259.24	2270.63
	2138.05	2235.46	2157.07	2160.29	2398.1	2245.12	2193.07	2150.1	2103.94	2152.38	2102.97	2171.3	2086.27	2168.08	2190.89	2328.77	2186.08	2193.69	2061.59	2081.22	2235.19	2058.26	2302.63	2192.74	2129.48	2174.37	2088.24	2018.6	2204.8	2153.2	2214.02	2258.39	2296.16	2058.7	2119.71	2349.36	2187.9	2025.01	2178.03	2286.35	2139.25	2108.22	2305.62	2265.93	2140.53	2177.95	2082.16	2258.63	2269.62
	2137.24	2234.51	2156.36	2159.54	2397.35	2244.31	2192.22	2149.46	2103.43	2151.71	2102.49	2170.67	2085.46	2167.18	2190.24	2327.83	2185.3	2193.01	2060.98	2080.57	2234.46	2057.91	2301.55	2191.78	2128.91	2173.51	2087.7	2018.4	2204.08	2152.69	2212.71	2257.81	2295.2	2058.37	2119.2	2347.93	2187.25	2024.78	2177.1	2285.09	2138.32	2107.76	2304.6	2264.86	2139.64	2177.02	2081.86	2258.01	2268.61
	2136.42	2233.55	2155.64	2158.78	2396.61	2243.51	2191.38	2148.82	2102.93	2151.04	2102.02	2170.05	2084.67	2166.28	2189.61	2326.9	2184.52	2192.33	2060.38	2079.93	2233.73	2057.57	2300.48	2190.82	2128.33	2172.66	2087.17	2018.2	2203.36	2152.18	2211.42	2257.23	2294.25	2058.03	2118.69	2346.51	2186.6	2024.55	2176.17	2283.83	2137.41	2107.31	2303.58	2263.8	2138.75	2176.1	2081.56	2257.4	2267.61
	2135.62	2232.61	2154.93	2158.03	2395.86	2242.71	2190.54	2148.18	2102.43	2150.37	2101.56	2169.42	2083.88	2165.39	2188.97	2325.96	2183.75	2191.65	2059.78	2079.3	2233.01	2057.23	2299.41	2189.86	2127.76	2171.81	2086.64	2018.01	2202.64	2151.68	2210.13	2256.66	2293.3	2057.7	2118.18	2345.1	2185.95	2024.33	2175.24	2282.58	2136.5	2106.86	2302.57	2262.73	2137.86	2175.18	2081.26	2256.8	2266.61
	2134.81	2231.66	2154.22	2157.29	2395.1	2241.91	2189.7	2147.56	2101.93	2149.7	2101.09	2168.8	2083.1	2164.51	2188.34	2325.03	2182.98	2190.98	2059.19	2078.67	2232.3	2056.89	2298.34	2188.91	2127.19	2170.96	2086.11	2017.82	2201.93	2151.17	2208.84	2256.09	2292.35	2057.38	2117.68	2343.68	2185.31	2024.11	2174.32	2281.34	2135.6	2106.41	2301.56	2261.67	2136.99	2174.26	2080.96	2256.19	2265.62
	2134.01	2230.73	2153.51	2156.55	2394.35	2241.12	2188.87	2146.93	2101.43	2149.04	2100.63	2168.17	2082.32	2163.63	2187.71	2324.1	2182.22	2190.31	2058.6	2078.05	2231.58	2056.56	2297.28	2187.96	2126.63	2170.11	2085.58	2017.63	2201.23	2150.66	2207.57	2255.52	2291.41	2057.05	2117.18	2342.28	2184.66	2023.9	2173.41	2280.11	2134.71	2105.96	2300.56	2260.62	2136.12	2173.35	2080.66	2255.6	2264.64
	2133.21	2229.8	2152.81	2155.81	2393.59	2240.33	2188.04	2146.31	2100.93	2148.38	2100.18	2167.55	2081.56	2162.75	2187.08	2323.18	2181.46	2189.65	2058.02	2077.43	2230.87	2056.22	2296.21	2187.01	2126.06	2169.27	2085.06	2017.45	2200.53	2150.16	2206.3	2254.96	2290.47	2056.73	2116.69	2340.88	2184.02	2023.69	2172.5	2278.88	2133.82	2105.51	2299.55	2259.57	2135.25	2172.45	2080.36	2255	2263.67
	2132.42	2228.87	2152.12	2155.08	2392.83	2239.54	2187.21	2145.69	2100.44	2147.72	2099.72	2166.93	2080.8	2161.88	2186.46	2322.25	2180.7	2188.98	2057.45	2076.82	2230.16	2055.9	2295.16	2186.08	2125.51	2168.42	2084.55	2017.27	2199.83	2149.66	2205.03	2254.4	2289.53	2056.4	2116.2	2339.48	2183.39	2023.48	2171.6	2277.66	2132.94	2105.07	2298.55	2258.52	2134.4	2171.54	2080.06	2254.41	2262.7
	2131.63	2227.95	2151.42	2154.35	2392.06	2238.76	2186.39	2145.07	2099.95	2147.07	2099.27	2166.32	2080.05	2161.02	2185.84	2321.33	2179.95	2188.33	2056.88	2076.22	2229.46	2055.57	2294.1	2185.14	2124.95	2167.59	2084.03	2017.1	2199.15	2149.16	2203.78	2253.84	2288.6	2056.08	2115.71	2338.09	2182.75	2023.28	2170.7	2276.44	2132.06	2104.63	2297.55	2257.47	2133.55	2170.65	2079.76	2253.82	2261.73
	2130.84	2227.04	2150.73	2153.63	2391.29	2237.98	2185.57	2144.46	2099.46	2146.42	2098.83	2165.7	2079.3	2160.16	2185.22	2320.4	2179.2	2187.67	2056.32	2075.62	2228.76	2055.25	2293.04	2184.21	2124.39	2166.75	2083.52	2016.92	2198.46	2148.66	2202.52	2253.29	2287.67	2055.77	2115.23	2336.71	2182.12	2023.08	2169.8	2275.23	2131.19	2104.19	2296.56	2256.43	2132.71	2169.76	2079.46	2253.24	2260.77
	2130.06	2226.13	2150.04	2152.91	2390.52	2237.21	2184.76	2143.86	2098.97	2145.77	2098.39	2165.09	2078.57	2159.31	2184.61	2319.49	2178.46	2187.02	2055.76	2075.04	2228.06	2054.93	2291.99	2183.29	2123.84	2165.91	2083.02	2016.75	2197.79	2148.16	2201.28	2252.74	2286.75	2055.45	2114.75	2335.33	2181.49	2022.88	2168.91	2274.03	2130.33	2103.75	2295.56	2255.4	2131.87	2168.87	2079.16	2252.66	2259.82
	2129.28	2225.23	2149.36	2152.19	2389.75	2236.44	2183.95	2143.25	2098.49	2145.12	2097.95	2164.47	2077.83	2158.46	2184	2318.57	2177.72	2186.37	2055.21	2074.45	2227.37	2054.62	2290.94	2182.37	2123.29	2165.08	2082.51	2016.59	2197.11	2147.66	2200.04	2252.2	2285.83	2055.14	2114.28	2333.95	2180.86	2022.68	2168.03	2272.83	2129.48	2103.31	2294.57	2254.36	2131.04	2167.99	2078.86	2252.08	2258.88
	2128.51	2224.33	2148.68	2151.48	2388.97	2235.67	2183.14	2142.65	2098	2144.47	2097.51	2163.86	2077.11	2157.61	2183.39	2317.65	2176.99	2185.72	2054.67	2073.88	2226.67	2054.31	2289.9	2181.45	2122.75	2164.25	2082.01	2016.43	2196.45	2147.17	2198.81	2251.65	2284.91	2054.82	2113.81	2332.58	2180.23	2022.5	2167.15	2271.64	2128.63	2102.87	2293.59	2253.33	2130.22	2167.11	2078.56	2251.51	2257.94
	2127.74	2223.44	2148	2150.77	2388.19	2234.91	2182.33	2142.06	2097.52	2143.83	2097.08	2163.26	2076.4	2156.78	2182.79	2316.74	2176.26	2185.08	2054.13	2073.31	2225.99	2054	2288.85	2180.54	2122.21	2163.43	2081.52	2016.27	2195.79	2146.67	2197.59	2251.11	2284	2054.51	2113.34	2331.21	2179.61	2022.31	2166.28	2270.45	2127.79	2102.44	2292.6	2252.31	2129.41	2166.24	2078.25	2250.94	2257
	2126.97	2222.55	2147.33	2150.06	2387.41	2234.15	2181.53	2141.46	2097.05	2143.19	2096.65	2162.65	2075.69	2155.94	2182.19	2315.83	2175.53	2184.44	2053.6	2072.75	2225.3	2053.7	2287.81	2179.64	2121.67	2162.6	2081.03	2016.12	2195.13	2146.18	2196.37	2250.58	2283.09	2054.21	2112.88	2329.86	2178.99	2022.13	2165.41	2269.27	2126.95	2102.01	2291.62	2251.28	2128.6	2165.37	2077.95	2250.37	2256.07
	2126.21	2221.67	2146.66	2149.36	2386.62	2233.39	2180.73	2140.87	2096.57	2142.55	2096.22	2162.04	2074.99	2155.12	2181.59	2314.92	2174.81	2183.81	2053.08	2072.19	2224.62	2053.4	2286.77	2178.74	2121.13	2161.78	2080.54	2015.96	2194.48	2145.69	2195.16	2250.04	2282.18	2053.9	2112.42	2328.5	2178.37	2021.95	2164.54	2268.1	2126.12	2101.58	2290.65	2250.27	2127.79	2164.5	2077.65	2249.81	2255.15
	2125.45	2220.8	2146	2148.67	2385.84	2232.64	2179.94	2140.29	2096.1	2141.92	2095.8	2161.44	2074.29	2154.29	2181	2314.01	2174.09	2183.18	2052.56	2071.64	2223.94	2053.1	2285.74	2177.84	2120.6	2160.96	2080.05	2015.82	2193.83	2145.2	2193.95	2249.51	2281.28	2053.6	2111.96	2327.15	2177.75	2021.77	2163.68	2266.93	2125.3	2101.15	2289.67	2249.25	2127	2163.65	2077.35	2249.25	2254.24
	2124.7	2219.93	2145.33	2147.97	2385.05	2231.89	2179.15	2139.71	2095.62	2141.28	2095.38	2160.84	2073.6	2153.47	2180.41	2313.11	2173.38	2182.55	2052.05	2071.1	2223.27	2052.81	2284.71	2176.95	2120.06	2160.14	2079.57	2015.67	2193.2	2144.71	2192.75	2248.98	2280.38	2053.3	2111.51	2325.81	2177.13	2021.6	2162.83	2265.77	2124.48	2100.72	2288.7	2248.24	2126.21	2162.79	2077.05	2248.7	2253.33
	2123.95	2219.07	2144.67	2147.28	2384.25	2231.15	2178.36	2139.13	2095.16	2140.65	2094.96	2160.24	2072.92	2152.66	2179.82	2312.21	2172.67	2181.92	2051.54	2070.56	2222.6	2052.51	2283.68	2176.06	2119.54	2159.33	2079.09	2015.53	2192.56	2144.22	2191.56	2248.45	2279.49	2053	2111.06	2324.47	2176.52	2021.43	2161.98	2264.62	2123.67	2100.3	2287.73	2247.23	2125.43	2161.94	2076.75	2248.15	2252.43
	2123.2	2218.21	2144.02	2146.6	2383.46	2230.41	2177.58	2138.56	2094.69	2140.03	2094.55	2159.64	2072.25	2151.85	2179.23	2311.31	2171.96	2181.3	2051.04	2070.03	2221.93	2052.23	2282.65	2175.18	2119.01	2158.52	2078.62	2015.4	2191.93	2143.74	2190.38	2247.93	2278.6	2052.7	2110.61	2323.13	2175.91	2021.26	2161.13	2263.47	2122.87	2099.88	2286.77	2246.23	2124.65	2161.1	2076.45	2247.6	2251.53
	2122.45	2217.35	2143.37	2145.91	2382.66	2229.67	2176.8	2137.98	2094.22	2139.4	2094.14	2159.04	2071.58	2151.05	2178.65	2310.41	2171.26	2180.68	2050.54	2069.51	2221.27	2051.94	2281.63	2174.31	2118.49	2157.71	2078.14	2015.26	2191.31	2143.25	2189.2	2247.41	2277.71	2052.4	2110.17	2321.81	2175.3	2021.1	2160.29	2262.33	2122.08	2099.45	2285.8	2245.23	2123.89	2160.26	2076.14	2247.06	2250.64
	2121.72	2216.51	2142.72	2145.24	2381.86	2228.94	2176.02	2137.42	2093.76	2138.78	2093.73	2158.45	2070.92	2150.26	2178.08	2309.51	2170.57	2180.06	2050.05	2068.99	2220.61	2051.66	2280.61	2173.43	2117.97	2156.91	2077.68	2015.13	2190.69	2142.77	2188.03	2246.89	2276.83	2052.11	2109.73	2320.48	2174.7	2020.94	2159.45	2261.19	2121.29	2099.04	2284.84	2244.24	2123.12	2159.42	2075.84	2246.52	2249.75
	2120.98	2215.66	2142.07	2144.56	2381.05	2228.21	2175.25	2136.85	2093.3	2138.16	2093.33	2157.86	2070.27	2149.46	2177.5	2308.62	2169.88	2179.45	2049.57	2068.48	2219.95	2051.39	2279.59	2172.57	2117.45	2156.11	2077.21	2015	2190.08	2142.29	2186.86	2246.37	2275.95	2051.82	2109.3	2319.16	2174.1	2020.79	2158.62	2260.07	2120.5	2098.62	2283.89	2243.25	2122.37	2158.59	2075.54	2245.98	2248.87
	2120.25	2214.83	2141.43	2143.89	2380.25	2227.49	2174.48	2136.29	2092.84	2137.54	2092.93	2157.27	2069.63	2148.68	2176.93	2307.73	2169.19	2178.84	2049.09	2067.97	2219.3	2051.11	2278.58	2171.71	2116.94	2155.31	2076.75	2014.88	2189.47	2141.81	2185.71	2245.86	2275.08	2051.53	2108.87	2317.85	2173.5	2020.64	2157.8	2258.94	2119.72	2098.2	2282.94	2242.26	2121.62	2157.76	2075.24	2245.45	2248
	2119.52	2214	2140.8	2143.22	2379.44	2226.77	2173.71	2135.74	2092.38	2136.93	2092.53	2156.68	2068.99	2147.9	2176.36	2306.84	2168.5	2178.24	2048.62	2067.47	2218.65	2050.84	2277.56	2170.85	2116.43	2154.51	2076.29	2014.76	2188.87	2141.33	2184.56	2245.35	2274.2	2051.24	2108.44	2316.54	2172.9	2020.49	2156.98	2257.82	2118.95	2097.79	2281.99	2241.28	2120.88	2156.94	2074.94	2244.92	2247.14
	2118.8	2213.17	2140.16	2142.56	2378.63	2226.05	2172.95	2135.19	2091.93	2136.31	2092.14	2156.09	2068.36	2147.12	2175.8	2305.95	2167.82	2177.63	2048.15	2066.98	2218.01	2050.58	2276.56	2170	2115.92	2153.72	2075.84	2014.64	2188.27	2140.85	2183.41	2244.83	2273.34	2050.95	2108.01	2315.24	2172.3	2020.35	2156.16	2256.71	2118.19	2097.38	2281.04	2240.3	2120.15	2156.12	2074.64	2244.39	2246.27
	2118.08	2212.35	2139.53	2141.9	2377.82	2225.34	2172.19	2134.64	2091.48	2135.7	2091.75	2155.5	2067.73	2146.35	2175.24	2305.07	2167.15	2177.03	2047.69	2066.49	2217.36	2050.32	2275.55	2169.15	2115.41	2152.93	2075.39	2014.53	2187.68	2140.37	2182.27	2244.33	2272.47	2050.67	2107.59	2313.95	2171.71	2020.21	2155.35	2255.61	2117.43	2096.97	2280.1	2239.33	2119.42	2155.31	2074.33	2243.87	2245.42
	2117.36	2211.53	2138.9	2141.24	2377	2224.63	2171.44	2134.09	2091.03	2135.1	2091.36	2154.92	2067.11	2145.58	2174.68	2304.19	2166.48	2176.44	2047.24	2066.01	2216.73	2050.06	2274.55	2168.3	2114.91	2152.14	2074.94	2014.42	2187.09	2139.9	2181.14	2243.82	2271.61	2050.39	2107.17	2312.65	2171.12	2020.07	2154.55	2254.51	2116.68	2096.56	2279.16	2238.36	2118.7	2154.5	2074.03	2243.35	2244.57
	2116.65	2210.72	2138.28	2140.59	2376.18	2223.93	2170.69	2133.55	2090.58	2134.49	2090.98	2154.34	2066.5	2144.82	2174.13	2303.31	2165.81	2175.84	2046.79	2065.54	2216.09	2049.8	2273.55	2167.47	2114.41	2151.36	2074.49	2014.31	2186.51	2139.42	2180.02	2243.31	2270.76	2050.11	2106.75	2311.37	2170.53	2019.93	2153.75	2253.42	2115.93	2096.15	2278.22	2237.39	2117.98	2153.7	2073.73	2242.84	2243.73
	2115.94	2209.92	2137.66	2139.94	2375.36	2223.23	2169.94	2133.01	2090.14	2133.89	2090.6	2153.76	2065.9	2144.06	2173.58	2302.43	2165.15	2175.25	2046.34	2065.07	2215.46	2049.55	2272.55	2166.63	2113.91	2150.58	2074.05	2014.21	2185.93	2138.95	2178.9	2242.81	2269.9	2049.83	2106.34	2310.09	2169.94	2019.8	2152.95	2252.33	2115.19	2095.75	2277.29	2236.43	2117.27	2152.9	2073.43	2242.33	2242.89
	2115.24	2209.12	2137.05	2139.3	2374.54	2222.53	2169.2	2132.48	2089.69	2133.29	2090.22	2153.18	2065.3	2143.31	2173.03	2301.55	2164.49	2174.67	2045.91	2064.61	2214.83	2049.3	2271.56	2165.81	2113.42	2149.8	2073.62	2014.11	2185.36	2138.48	2177.79	2242.31	2269.05	2049.55	2105.93	2308.81	2169.36	2019.68	2152.16	2251.25	2114.46	2095.34	2276.36	2235.47	2116.57	2152.1	2073.13	2241.82	2242.06
	2114.54	2208.33	2136.43	2138.66	2373.72	2221.84	2168.46	2131.95	2089.25	2132.69	2089.85	2152.6	2064.71	2142.56	2172.49	2300.68	2163.84	2174.08	2045.48	2064.16	2214.21	2049.06	2270.57	2164.98	2112.93	2149.03	2073.18	2014.01	2184.79	2138.01	2176.69	2241.81	2268.21	2049.28	2105.52	2307.54	2168.78	2019.55	2151.38	2250.18	2113.74	2094.94	2275.44	2234.52	2115.88	2151.31	2072.83	2241.32	2241.24
	2113.84	2207.54	2135.83	2138.02	2372.89	2221.15	2167.72	2131.42	2088.81	2132.1	2089.48	2152.03	2064.13	2141.82	2171.95	2299.81	2163.19	2173.5	2045.05	2063.71	2213.59	2048.82	2269.58	2164.16	2112.44	2148.26	2072.75	2013.92	2184.23	2137.54	2175.59	2241.31	2267.37	2049.01	2105.11	2306.28	2168.2	2019.43	2150.6	2249.11	2113.01	2094.54	2274.52	2233.57	2115.19	2150.53	2072.52	2240.82	2240.42
	2113.15	2206.75	2135.22	2137.39	2372.06	2220.46	2166.99	2130.9	2088.38	2131.5	2089.11	2151.46	2063.55	2141.09	2171.41	2298.94	2162.54	2172.93	2044.63	2063.26	2212.97	2048.58	2268.6	2163.35	2111.96	2147.49	2072.32	2013.83	2183.68	2137.07	2174.5	2240.81	2266.53	2048.74	2104.71	2305.02	2167.62	2019.32	2149.82	2248.05	2112.3	2094.14	2273.6	2232.62	2114.5	2149.75	2072.22	2240.33	2239.61
	2112.47	2205.98	2134.62	2136.75	2371.23	2219.78	2166.26	2130.38	2087.94	2130.91	2088.75	2150.89	2062.98	2140.36	2170.87	2298.07	2161.9	2172.35	2044.21	2062.83	2212.36	2048.34	2267.62	2162.54	2111.48	2146.73	2071.9	2013.74	2183.13	2136.6	2173.42	2240.31	2265.69	2048.47	2104.31	2303.76	2167.05	2019.2	2149.05	2246.99	2111.59	2093.75	2272.68	2231.68	2113.83	2148.97	2071.92	2239.83	2238.8
	2111.78	2205.2	2134.02	2136.13	2370.4	2219.11	2165.53	2129.86	2087.51	2130.33	2088.39	2150.32	2062.42	2139.63	2170.34	2297.21	2161.26	2171.78	2043.8	2062.39	2211.75	2048.11	2266.64	2161.74	2111	2145.97	2071.48	2013.66	2182.58	2136.14	2172.35	2239.82	2264.86	2048.2	2103.91	2302.51	2166.48	2019.1	2148.28	2245.94	2110.89	2093.35	2271.77	2230.74	2113.16	2148.2	2071.62	2239.35	2238
	2111.1	2204.43	2133.43	2135.5	2369.57	2218.44	2164.81	2129.35	2087.08	2129.74	2088.03	2149.75	2061.86	2138.91	2169.82	2296.35	2160.63	2171.21	2043.4	2061.97	2211.15	2047.89	2265.67	2160.94	2110.52	2145.21	2071.06	2013.58	2182.04	2135.67	2171.28	2239.32	2264.03	2047.94	2103.52	2301.27	2165.91	2018.99	2147.52	2244.9	2110.2	2092.96	2270.87	2229.81	2112.5	2147.44	2071.32	2238.86	2237.21
	2110.43	2203.67	2132.84	2134.88	2368.73	2217.77	2164.09	2128.84	2086.65	2129.16	2087.68	2149.19	2061.31	2138.19	2169.3	2295.49	2160	2170.65	2043	2061.55	2210.55	2047.66	2264.7	2160.14	2110.05	2144.46	2070.65	2013.5	2181.51	2135.21	2170.22	2238.83	2263.21	2047.68	2103.12	2300.03	2165.34	2018.89	2146.77	2243.86	2109.51	2092.57	2269.96	2228.88	2111.84	2146.67	2071.02	2238.38	2236.42
	2109.76	2202.91	2132.25	2134.27	2367.89	2217.11	2163.38	2128.34	2086.22	2128.58	2087.32	2148.63	2060.77	2137.48	2168.78	2294.63	2159.37	2170.09	2042.61	2061.14	2209.95	2047.44	2263.73	2159.35	2109.58	2143.71	2070.24	2013.43	2180.98	2134.75	2169.16	2238.34	2262.39	2047.41	2102.73	2298.8	2164.78	2018.79	2146.02	2242.83	2108.83	2092.18	2269.06	2227.96	2111.19	2145.92	2070.72	2237.9	2235.64
	2109.09	2202.16	2131.67	2133.65	2367.05	2216.45	2162.67	2127.84	2085.8	2128	2086.98	2148.07	2060.23	2136.78	2168.26	2293.77	2158.75	2169.53	2042.22	2060.73	2209.36	2047.23	2262.77	2158.57	2109.11	2142.96	2069.83	2013.36	2180.45	2134.28	2168.12	2237.84	2261.57	2047.16	2102.35	2297.57	2164.21	2018.69	2145.27	2241.81	2108.15	2091.8	2268.17	2227.04	2110.55	2145.17	2070.41	2237.43	2234.86
	2108.43	2201.42	2131.09	2133.05	2366.21	2215.79	2161.96	2127.34	2085.38	2127.43	2086.63	2147.51	2059.7	2136.07	2167.75	2292.92	2158.13	2168.97	2041.84	2060.33	2208.77	2047.01	2261.81	2157.79	2108.65	2142.22	2069.42	2013.29	2179.93	2133.82	2167.08	2237.35	2260.76	2046.9	2101.96	2296.35	2163.65	2018.6	2144.53	2240.79	2107.48	2091.41	2267.28	2226.12	2109.92	2144.42	2070.11	2236.96	2234.09
	2107.77	2200.67	2130.51	2132.44	2365.37	2215.14	2161.26	2126.85	2084.96	2126.85	2086.29	2146.95	2059.18	2135.38	2167.24	2292.07	2157.52	2168.42	2041.46	2059.93	2208.18	2046.81	2260.85	2157.01	2108.19	2141.48	2069.02	2013.23	2179.42	2133.37	2166.04	2236.86	2259.95	2046.64	2101.58	2295.13	2163.1	2018.51	2143.8	2239.78	2106.81	2091.03	2266.39	2225.21	2109.29	2143.67	2069.81	2236.5	2233.32
	2107.11	2199.94	2129.94	2131.84	2364.52	2214.49	2160.56	2126.36	2084.54	2126.28	2085.95	2146.4	2058.66	2134.69	2166.73	2291.22	2156.91	2167.87	2041.09	2059.54	2207.6	2046.6	2259.9	2156.24	2107.73	2140.74	2068.63	2013.17	2178.91	2132.91	2165.02	2236.37	2259.15	2046.39	2101.2	2293.92	2162.54	2018.43	2143.07	2238.77	2106.16	2090.65	2265.5	2224.31	2108.66	2142.94	2069.51	2236.03	2232.57
	2106.46	2199.21	2129.37	2131.24	2363.68	2213.85	2159.87	2125.87	2084.13	2125.72	2085.62	2145.84	2058.15	2134	2166.23	2290.38	2156.31	2167.33	2040.73	2059.16	2207.02	2046.4	2258.95	2155.48	2107.27	2140.01	2068.23	2013.11	2178.4	2132.45	2164	2235.88	2258.35	2046.14	2100.82	2292.72	2161.99	2018.34	2142.35	2237.77	2105.5	2090.27	2264.62	2223.4	2108.05	2142.2	2069.21	2235.58	2231.81
	2105.82	2198.48	2128.8	2130.64	2362.83	2213.21	2159.18	2125.39	2083.71	2125.15	2085.29	2145.29	2057.65	2133.32	2165.73	2289.53	2155.7	2166.78	2040.37	2058.78	2206.45	2046.2	2258	2154.72	2106.82	2139.28	2067.84	2013.06	2177.9	2132	2162.99	2235.39	2257.55	2045.89	2100.44	2291.52	2161.44	2018.27	2141.63	2236.78	2104.86	2089.89	2263.75	2222.51	2107.44	2141.47	2068.91	2235.12	2231.07
	2105.18	2197.76	2128.24	2130.05	2361.98	2212.57	2158.49	2124.91	2083.3	2124.59	2084.96	2144.75	2057.16	2132.64	2165.24	2288.69	2155.11	2166.25	2040.01	2058.41	2205.88	2046.01	2257.06	2153.97	2106.37	2138.56	2067.45	2013.01	2177.41	2131.54	2161.98	2234.91	2256.75	2045.64	2100.07	2290.32	2160.9	2018.19	2140.91	2235.79	2104.22	2089.51	2262.87	2221.61	2106.84	2140.75	2068.61	2234.67	2230.33
	2104.54	2197.04	2127.68	2129.46	2361.13	2211.94	2157.8	2124.43	2082.89	2124.03	2084.63	2144.2	2056.67	2131.97	2164.75	2287.85	2154.51	2165.71	2039.66	2058.04	2205.31	2045.82	2256.12	2153.22	2105.93	2137.83	2067.07	2012.96	2176.92	2131.09	2160.99	2234.42	2255.96	2045.4	2099.69	2289.13	2160.35	2018.12	2140.2	2234.81	2103.59	2089.14	2262.01	2220.73	2106.24	2140.03	2068.31	2234.22	2229.59
	2103.91	2196.33	2127.13	2128.88	2360.28	2211.32	2157.12	2123.96	2082.49	2123.47	2084.31	2143.65	2056.18	2131.3	2164.26	2287.02	2153.93	2165.18	2039.32	2057.68	2204.75	2045.63	2255.18	2152.47	2105.48	2137.12	2066.69	2012.91	2176.44	2130.64	2160	2233.93	2255.17	2045.15	2099.32	2287.95	2159.81	2018.05	2139.5	2233.83	2102.96	2088.76	2261.14	2219.84	2105.65	2139.31	2068.01	2233.78	2228.86
	2103.28	2195.63	2126.58	2128.29	2359.42	2210.7	2156.45	2123.49	2082.08	2122.92	2083.99	2143.11	2055.71	2130.64	2163.77	2286.18	2153.34	2164.65	2038.98	2057.33	2204.19	2045.45	2254.25	2151.73	2105.04	2136.4	2066.31	2012.87	2175.96	2130.18	2159.01	2233.44	2254.39	2044.91	2098.95	2286.77	2159.27	2017.99	2138.8	2232.86	2102.34	2088.39	2260.28	2218.96	2105.07	2138.6	2067.71	2233.34	2228.14
	2102.65	2194.93	2126.03	2127.72	2358.57	2210.08	2155.78	2123.03	2081.68	2122.37	2083.67	2142.57	2055.24	2129.99	2163.29	2285.35	2152.76	2164.12	2038.65	2056.98	2203.64	2045.27	2253.32	2150.99	2104.61	2135.69	2065.93	2012.83	2175.48	2129.73	2158.04	2232.95	2253.61	2044.67	2098.59	2285.6	2158.74	2017.93	2138.11	2231.9	2101.72	2088.02	2259.43	2218.09	2104.49	2137.9	2067.41	2232.91	2227.42
	2102.03	2194.23	2125.49	2127.14	2357.71	2209.46	2155.11	2122.57	2081.28	2121.82	2083.36	2142.03	2054.77	2129.33	2162.82	2284.52	2152.18	2163.59	2038.32	2056.63	2203.09	2045.09	2252.4	2150.26	2104.17	2134.99	2065.56	2012.8	2175.01	2129.29	2157.07	2232.46	2252.83	2044.43	2098.22	2284.43	2158.2	2017.87	2137.42	2230.94	2101.11	2087.66	2258.57	2217.22	2103.92	2137.2	2067.11	2232.47	2226.71
	2101.41	2193.54	2124.95	2126.57	2356.86	2208.85	2154.44	2122.11	2080.88	2121.27	2083.05	2141.5	2054.31	2128.69	2162.34	2283.7	2151.61	2163.07	2038	2056.3	2202.54	2044.92	2251.48	2149.54	2103.74	2134.29	2065.2	2012.77	2174.55	2128.84	2156.11	2231.97	2252.06	2044.2	2097.86	2283.27	2157.67	2017.82	2136.74	2229.99	2100.51	2087.29	2257.73	2216.35	2103.36	2136.5	2066.81	2232.05	2226.01
	2100.8	2192.85	2124.42	2126	2356	2208.25	2153.78	2121.66	2080.48	2120.73	2082.74	2140.96	2053.86	2128.05	2161.87	2282.87	2151.04	2162.55	2037.68	2055.96	2202	2044.75	2250.56	2148.82	2103.32	2133.59	2064.83	2012.74	2174.09	2128.39	2155.16	2231.48	2251.29	2043.96	2097.5	2282.12	2157.14	2017.77	2136.06	2229.05	2099.91	2086.93	2256.88	2215.49	2102.8	2135.81	2066.51	2231.62	2225.31
	2100.2	2192.17	2123.88	2125.43	2355.14	2207.65	2153.13	2121.21	2080.09	2120.19	2082.44	2140.43	2053.42	2127.41	2161.41	2282.05	2150.48	2162.04	2037.37	2055.64	2201.46	2044.59	2249.65	2148.1	2102.89	2132.9	2064.47	2012.71	2173.63	2127.95	2154.21	2231	2250.52	2043.73	2097.14	2280.97	2156.61	2017.72	2135.38	2228.11	2099.32	2086.56	2256.04	2214.63	2102.25	2135.12	2066.21	2231.2	2224.62
	2099.59	2191.5	2123.35	2124.87	2354.27	2207.05	2152.47	2120.76	2079.7	2119.65	2082.14	2139.9	2052.98	2126.78	2160.95	2281.23	2149.92	2161.53	2037.06	2055.32	2200.93	2044.43	2248.74	2147.39	2102.47	2132.21	2064.11	2012.69	2173.19	2127.5	2153.27	2230.51	2249.76	2043.5	2096.78	2279.82	2156.09	2017.67	2134.72	2227.18	2098.74	2086.2	2255.21	2213.78	2101.7	2134.44	2065.91	2230.78	2223.93
	2098.99	2190.83	2122.83	2124.31	2353.41	2206.46	2151.82	2120.32	2079.31	2119.11	2081.84	2139.37	2052.55	2126.15	2160.49	2280.41	2149.36	2161.02	2036.76	2055	2200.4	2044.27	2247.83	2146.69	2102.05	2131.52	2063.76	2012.67	2172.74	2127.06	2152.34	2230.01	2249	2043.27	2096.42	2278.68	2155.57	2017.63	2134.05	2226.25	2098.16	2085.85	2254.38	2212.94	2101.17	2133.76	2065.61	2230.37	2223.25
	2098.4	2190.16	2122.31	2123.76	2352.55	2205.87	2151.18	2119.88	2078.92	2118.58	2081.55	2138.85	2052.13	2125.53	2160.03	2279.6	2148.81	2160.51	2036.46	2054.69	2199.87	2044.12	2246.93	2145.99	2101.63	2130.84	2063.4	2012.66	2172.3	2126.61	2151.42	2229.52	2248.24	2043.04	2096.07	2277.55	2155.05	2017.6	2133.4	2225.33	2097.59	2085.49	2253.55	2212.09	2100.63	2133.09	2065.32	2229.96	2222.57
	2097.81	2189.5	2121.79	2123.21	2351.68	2205.29	2150.54	2119.44	2078.53	2118.04	2081.26	2138.33	2051.71	2124.91	2159.58	2278.79	2148.26	2160.01	2036.17	2054.39	2199.35	2043.97	2246.03	2145.29	2101.22	2130.16	2063.05	2012.64	2171.87	2126.17	2150.5	2229.03	2247.49	2042.82	2095.71	2276.42	2154.54	2017.56	2132.75	2224.42	2097.02	2085.13	2252.73	2211.25	2100.11	2132.42	2065.02	2229.55	2221.9
	2097.22	2188.85	2121.28	2122.66	2350.82	2204.71	2149.9	2119.01	2078.15	2117.52	2080.97	2137.81	2051.3	2124.3	2159.13	2277.98	2147.72	2159.51	2035.88	2054.09	2198.84	2043.83	2245.13	2144.6	2100.81	2129.49	2062.71	2012.64	2171.44	2125.73	2149.59	2228.54	2246.74	2042.6	2095.36	2275.3	2154.02	2017.53	2132.1	2223.51	2096.46	2084.78	2251.91	2210.42	2099.59	2131.75	2064.72	2229.15	2221.24
	2096.64	2188.2	2120.77	2122.11	2349.95	2204.13	2149.27	2118.58	2077.77	2116.99	2080.68	2137.29	2050.89	2123.69	2158.69	2277.17	2147.18	2159.01	2035.6	2053.8	2198.32	2043.69	2244.24	2143.92	2100.41	2128.82	2062.37	2012.63	2171.01	2125.29	2148.69	2228.05	2246	2042.37	2095.01	2274.18	2153.51	2017.51	2131.46	2222.61	2095.91	2084.43	2251.09	2209.59	2099.08	2131.09	2064.42	2228.75	2220.58
	2096.06	2187.55	2120.26	2121.57	2349.08	2203.56	2148.64	2118.16	2077.39	2116.46	2080.4	2136.77	2050.49	2123.09	2158.25	2276.36	2146.64	2158.52	2035.33	2053.51	2197.82	2043.55	2243.35	2143.24	2100	2128.15	2062.03	2012.63	2170.59	2124.85	2147.79	2227.55	2245.26	2042.15	2094.66	2273.07	2153	2017.48	2130.82	2221.71	2095.36	2084.08	2250.29	2208.77	2098.57	2130.44	2064.12	2228.36	2219.93
	2095.49	2186.91	2119.76	2121.03	2348.22	2203	2148.01	2117.74	2077.01	2115.94	2080.12	2136.25	2050.1	2122.49	2157.81	2275.56	2146.11	2158.03	2035.05	2053.23	2197.31	2043.42	2242.47	2142.56	2099.6	2127.49	2061.69	2012.63	2170.18	2124.41	2146.91	2227.06	2244.52	2041.94	2094.31	2271.97	2152.5	2017.47	2130.19	2220.82	2094.81	2083.73	2249.48	2207.95	2098.07	2129.79	2063.83	2227.97	2219.29
	2094.92	2186.28	2119.26	2120.49	2347.35	2202.44	2147.39	2117.32	2076.63	2115.42	2079.85	2135.74	2049.71	2121.89	2157.38	2274.76	2145.58	2157.54	2034.79	2052.95	2196.81	2043.29	2241.59	2141.89	2099.2	2126.84	2061.36	2012.63	2169.77	2123.98	2146.03	2226.56	2243.78	2041.72	2093.97	2270.87	2151.99	2017.45	2129.56	2219.94	2094.28	2083.39	2248.68	2207.14	2097.58	2129.15	2063.53	2227.58	2218.65
	2094.36	2185.65	2118.77	2119.96	2346.48	2201.88	2146.78	2116.91	2076.26	2114.91	2079.58	2135.23	2049.33	2121.31	2156.95	2273.96	2145.06	2157.06	2034.53	2052.68	2196.32	2043.16	2240.71	2141.23	2098.81	2126.18	2061.03	2012.63	2169.36	2123.54	2145.15	2226.06	2243.05	2041.51	2093.62	2269.77	2151.49	2017.44	2128.94	2219.06	2093.75	2083.04	2247.88	2206.33	2097.1	2128.5	2063.23	2227.2	2218.01
	2093.8	2185.02	2118.28	2119.43	2345.6	2201.33	2146.16	2116.5	2075.89	2114.4	2079.31	2134.72	2048.96	2120.72	2156.53	2273.17	2144.54	2156.57	2034.27	2052.41	2195.83	2043.04	2239.84	2140.57	2098.42	2125.54	2060.7	2012.64	2168.96	2123.11	2144.29	2225.56	2242.33	2041.29	2093.27	2268.68	2151	2017.43	2128.33	2218.19	2093.22	2082.7	2247.09	2205.52	2096.62	2127.87	2062.94	2226.82	2217.38
	2093.24	2184.4	2117.79	2118.9	2344.73	2200.78	2145.55	2116.09	2075.52	2113.88	2079.04	2134.22	2048.59	2120.14	2156.11	2272.38	2144.02	2156.1	2034.02	2052.15	2195.34	2042.92	2238.97	2139.91	2098.03	2124.89	2060.38	2012.66	2168.57	2122.67	2143.43	2225.06	2241.6	2041.08	2092.93	2267.6	2150.5	2017.42	2127.72	2217.33	2092.7	2082.36	2246.31	2204.73	2096.14	2127.24	2062.64	2226.44	2216.76
	2092.69	2183.78	2117.31	2118.38	2343.86	2200.23	2144.95	2115.69	2075.15	2113.38	2078.78	2133.71	2048.23	2119.57	2155.69	2271.59	2143.51	2155.62	2033.77	2051.9	2194.86	2042.81	2238.11	2139.26	2097.65	2124.25	2060.06	2012.67	2168.18	2122.24	2142.58	2224.56	2240.88	2040.87	2092.59	2266.52	2150.01	2017.42	2127.11	2216.47	2092.19	2082.02	2245.52	2203.93	2095.68	2126.61	2062.34	2226.07	2216.15
	2092.15	2183.17	2116.83	2117.86	2342.99	2199.69	2144.35	2115.29	2074.79	2112.87	2078.52	2133.21	2047.88	2119	2155.27	2270.8	2143	2155.15	2033.53	2051.65	2194.38	2042.7	2237.25	2138.62	2097.26	2123.62	2059.74	2012.69	2167.79	2121.81	2141.74	2224.06	2240.16	2040.67	2092.25	2265.45	2149.52	2017.42	2126.51	2215.61	2091.68	2081.68	2244.75	2203.14	2095.22	2125.99	2062.05	2225.7	2215.54
	2091.6	2182.57	2116.35	2117.34	2342.11	2199.16	2143.75	2114.89	2074.42	2112.37	2078.26	2132.71	2047.53	2118.44	2154.86	2270.01	2142.49	2154.68	2033.3	2051.4	2193.9	2042.59	2236.39	2137.98	2096.89	2122.99	2059.43	2012.71	2167.41	2121.38	2140.91	2223.55	2239.45	2040.46	2091.9	2264.39	2149.03	2017.42	2125.92	2214.77	2091.18	2081.34	2243.97	2202.36	2094.76	2125.37	2061.75	2225.34	2214.93
	2091.07	2181.97	2115.88	2116.83	2341.24	2198.63	2143.16	2114.5	2074.06	2111.87	2078	2132.22	2047.19	2117.88	2154.46	2269.23	2141.99	2154.21	2033.07	2051.16	2193.44	2042.49	2235.54	2137.34	2096.51	2122.36	2059.12	2012.74	2167.04	2120.95	2140.08	2223.05	2238.74	2040.26	2091.56	2263.33	2148.55	2017.43	2125.33	2213.93	2090.69	2081.01	2243.21	2201.58	2094.31	2124.76	2061.46	2224.98	2214.33
	2090.53	2181.37	2115.41	2116.32	2340.36	2198.1	2142.57	2114.11	2073.7	2111.37	2077.75	2131.72	2046.85	2117.32	2154.06	2268.45	2141.5	2153.75	2032.84	2050.93	2192.97	2042.39	2234.69	2136.71	2096.14	2121.74	2058.81	2012.76	2166.67	2120.52	2139.26	2222.54	2238.03	2040.05	2091.22	2262.27	2148.07	2017.44	2124.75	2213.09	2090.2	2080.68	2242.44	2200.8	2093.87	2124.15	2061.16	2224.62	2213.74
	2090	2180.78	2114.95	2115.81	2339.49	2197.58	2141.98	2113.73	2073.35	2110.87	2077.51	2131.23	2046.52	2116.77	2153.66	2267.68	2141.01	2153.28	2032.62	2050.7	2192.51	2042.3	2233.85	2136.09	2095.77	2121.13	2058.51	2012.79	2166.3	2120.09	2138.45	2222.03	2237.33	2039.85	2090.89	2261.22	2147.59	2017.46	2124.17	2212.27	2089.71	2080.35	2241.68	2200.03	2093.44	2123.55	2060.87	2224.27	2213.15
	2089.48	2180.19	2114.49	2115.3	2338.61	2197.06	2141.4	2113.35	2072.99	2110.38	2077.26	2130.74	2046.2	2116.23	2153.26	2266.9	2140.52	2152.83	2032.4	2050.48	2192.05	2042.21	2233.01	2135.47	2095.4	2120.51	2058.21	2012.83	2165.94	2119.66	2137.65	2221.52	2236.63	2039.66	2090.55	2260.18	2147.11	2017.48	2123.6	2211.44	2089.23	2080.02	2240.93	2199.27	2093.01	2122.95	2060.57	2223.92	2212.57
	2088.96	2179.61	2114.03	2114.8	2337.74	2196.55	2140.82	2112.97	2072.64	2109.89	2077.02	2130.25	2045.88	2115.69	2152.87	2266.13	2140.03	2152.37	2032.19	2050.26	2191.6	2042.12	2232.17	2134.85	2095.04	2119.91	2057.91	2012.87	2165.58	2119.23	2136.85	2221.01	2235.93	2039.46	2090.21	2259.14	2146.64	2017.5	2123.03	2210.63	2088.76	2079.69	2240.18	2198.51	2092.59	2122.36	2060.28	2223.58	2212
	2088.45	2179.03	2113.58	2114.3	2336.86	2196.04	2140.25	2112.6	2072.29	2109.4	2076.78	2129.77	2045.57	2115.15	2152.49	2265.36	2139.55	2151.92	2031.99	2050.05	2191.16	2042.04	2231.34	2134.24	2094.68	2119.3	2057.61	2012.91	2165.23	2118.81	2136.06	2220.49	2235.24	2039.27	2089.88	2258.11	2146.17	2017.52	2122.47	2209.82	2088.3	2079.37	2239.44	2197.75	2092.17	2121.77	2059.99	2223.24	2211.43
	2087.94	2178.46	2113.13	2113.81	2335.98	2195.54	2139.68	2112.23	2071.94	2108.92	2076.54	2129.28	2045.26	2114.62	2152.1	2264.59	2139.08	2151.47	2031.78	2049.84	2190.71	2041.96	2230.51	2133.64	2094.32	2118.7	2057.32	2012.95	2164.88	2118.38	2135.28	2219.98	2234.55	2039.07	2089.54	2257.09	2145.7	2017.55	2121.91	2209.01	2087.83	2079.04	2238.7	2197	2091.76	2121.18	2059.69	2222.9	2210.86
	2087.43	2177.89	2112.68	2113.31	2335.1	2195.04	2139.12	2111.86	2071.59	2108.43	2076.31	2128.8	2044.96	2114.09	2151.72	2263.83	2138.6	2151.02	2031.59	2049.64	2190.28	2041.88	2229.69	2133.04	2093.97	2118.11	2057.03	2012.99	2164.54	2117.96	2134.51	2219.46	2233.86	2038.88	2089.21	2256.07	2145.24	2017.59	2121.36	2208.22	2087.38	2078.72	2237.96	2196.26	2091.36	2120.6	2059.4	2222.56	2210.31
	2086.93	2177.33	2112.24	2112.82	2334.23	2194.54	2138.56	2111.49	2071.25	2107.95	2076.08	2128.32	2044.67	2113.57	2151.35	2263.07	2138.13	2150.58	2031.4	2049.44	2189.84	2041.81	2228.87	2132.45	2093.62	2117.52	2056.75	2013.04	2164.2	2117.54	2133.74	2218.95	2233.18	2038.69	2088.88	2255.05	2144.77	2017.62	2120.81	2207.43	2086.93	2078.4	2237.23	2195.52	2090.96	2120.03	2059.11	2222.23	2209.75
	2086.43	2176.77	2111.8	2112.34	2333.35	2194.05	2138	2111.13	2070.91	2107.47	2075.85	2127.85	2044.38	2113.06	2150.98	2262.31	2137.67	2150.14	2031.21	2049.25	2189.41	2041.75	2228.06	2131.86	2093.27	2116.94	2056.46	2013.09	2163.87	2117.12	2132.99	2218.43	2232.5	2038.5	2088.55	2254.05	2144.31	2017.66	2120.27	2206.64	2086.49	2078.08	2236.51	2194.79	2090.57	2119.45	2058.81	2221.91	2209.21
	2085.94	2176.22	2111.37	2111.86	2332.47	2193.56	2137.45	2110.78	2070.57	2107	2075.63	2127.37	2044.1	2112.54	2150.61	2261.56	2137.21	2149.7	2031.03	2049.06	2188.99	2041.68	2227.24	2131.27	2092.93	2116.36	2056.18	2013.15	2163.54	2116.7	2132.24	2217.91	2231.83	2038.32	2088.22	2253.05	2143.86	2017.7	2119.74	2205.86	2086.05	2077.77	2235.78	2194.06	2090.19	2118.89	2058.52	2221.59	2208.67
	2085.45	2175.67	2110.94	2111.38	2331.59	2193.08	2136.9	2110.42	2070.23	2106.53	2075.41	2126.9	2043.83	2112.04	2150.25	2260.8	2136.75	2149.27	2030.85	2048.88	2188.57	2041.62	2226.44	2130.69	2092.59	2115.78	2055.91	2013.21	2163.21	2116.28	2131.49	2217.39	2231.16	2038.13	2087.89	2252.05	2143.4	2017.75	2119.21	2205.09	2085.61	2077.45	2235.07	2193.33	2089.81	2118.33	2058.23	2221.27	2208.13
	2084.97	2175.12	2110.51	2110.9	2330.71	2192.6	2136.35	2110.07	2069.9	2106.06	2075.19	2126.43	2043.56	2111.53	2149.89	2260.05	2136.3	2148.84	2030.68	2048.7	2188.16	2041.57	2225.63	2130.12	2092.25	2115.21	2055.64	2013.27	2162.89	2115.86	2130.76	2216.87	2230.49	2037.95	2087.56	2251.06	2142.95	2017.8	2118.68	2204.32	2085.19	2077.14	2234.36	2192.61	2089.44	2117.77	2057.94	2220.95	2207.6
	2084.49	2174.58	2110.09	2110.42	2329.83	2192.13	2135.81	2109.73	2069.56	2105.59	2074.98	2125.96	2043.3	2111.04	2149.53	2259.31	2135.85	2148.41	2030.51	2048.53	2187.75	2041.52	2224.83	2129.55	2091.91	2114.65	2055.37	2013.33	2162.58	2115.44	2130.03	2216.35	2229.83	2037.77	2087.24	2250.08	2142.5	2017.85	2118.16	2203.56	2084.76	2076.83	2233.65	2191.9	2089.07	2117.22	2057.65	2220.64	2207.08
	2084.01	2174.04	2109.67	2109.95	2328.95	2191.66	2135.27	2109.38	2069.23	2105.12	2074.77	2125.5	2043.04	2110.54	2149.18	2258.56	2135.4	2147.98	2030.35	2048.36	2187.34	2041.47	2224.04	2128.99	2091.58	2114.09	2055.1	2013.4	2162.27	2115.02	2129.31	2215.83	2229.17	2037.59	2086.91	2249.1	2142.06	2017.91	2117.65	2202.81	2084.35	2076.52	2232.95	2191.19	2088.71	2116.67	2057.36	2220.33	2206.56
	2083.54	2173.51	2109.26	2109.49	2328.07	2191.2	2134.74	2109.04	2068.9	2104.66	2074.56	2125.03	2042.79	2110.06	2148.83	2257.82	2134.96	2147.56	2030.19	2048.2	2186.95	2041.43	2223.25	2128.43	2091.25	2113.53	2054.84	2013.47	2161.96	2114.61	2128.6	2215.31	2228.51	2037.42	2086.59	2248.13	2141.61	2017.97	2117.14	2202.06	2083.94	2076.21	2232.25	2190.48	2088.35	2116.12	2057.07	2220.03	2206.05
	2083.08	2172.98	2108.85	2109.02	2327.19	2190.74	2134.21	2108.71	2068.57	2104.2	2074.35	2124.57	2042.55	2109.57	2148.49	2257.08	2134.53	2147.14	2030.04	2048.04	2186.55	2041.39	2222.46	2127.87	2090.93	2112.98	2054.58	2013.54	2161.66	2114.19	2127.9	2214.79	2227.86	2037.24	2086.27	2247.17	2141.17	2018.03	2116.64	2201.32	2083.53	2075.9	2231.56	2189.78	2088.01	2115.59	2056.78	2219.73	2205.54
	2082.61	2172.46	2108.44	2108.56	2326.31	2190.28	2133.69	2108.37	2068.25	2103.74	2074.15	2124.12	2042.31	2109.09	2148.15	2256.35	2134.09	2146.72	2029.89	2047.89	2186.16	2041.35	2221.68	2127.32	2090.61	2112.43	2054.32	2013.62	2161.36	2113.78	2127.2	2214.27	2227.21	2037.07	2085.95	2246.21	2140.74	2018.1	2116.14	2200.58	2083.13	2075.6	2230.87	2189.09	2087.66	2115.05	2056.5	2219.43	2205.04
	2082.16	2171.94	2108.04	2108.1	2325.43	2189.83	2133.17	2108.04	2067.93	2103.29	2073.95	2123.66	2042.08	2108.62	2147.82	2255.62	2133.66	2146.31	2029.75	2047.74	2185.78	2041.32	2220.9	2126.78	2090.29	2111.89	2054.06	2013.7	2161.07	2113.36	2126.51	2213.75	2226.56	2036.9	2085.63	2245.26	2140.3	2018.17	2115.65	2199.86	2082.74	2075.29	2230.19	2188.4	2087.33	2114.52	2056.21	2219.14	2204.54
	2081.71	2171.43	2107.64	2107.65	2324.55	2189.38	2132.65	2107.71	2067.61	2102.83	2073.75	2123.2	2041.85	2108.15	2147.49	2254.89	2133.24	2145.9	2029.61	2047.6	2185.4	2041.29	2220.13	2126.24	2089.97	2111.35	2053.81	2013.78	2160.78	2112.95	2125.83	2213.23	2225.92	2036.73	2085.31	2244.31	2139.87	2018.25	2115.16	2199.13	2082.35	2074.99	2229.51	2187.72	2087	2113.99	2055.92	2218.85	2204.05
	2081.26	2170.92	2107.24	2107.19	2323.67	2188.94	2132.13	2107.39	2067.29	2102.38	2073.56	2122.75	2041.63	2107.69	2147.16	2254.16	2132.82	2145.49	2029.47	2047.46	2185.02	2041.27	2219.36	2125.7	2089.66	2110.82	2053.56	2013.87	2160.5	2112.54	2125.16	2212.7	2225.29	2036.56	2084.99	2243.37	2139.44	2018.32	2114.68	2198.42	2081.96	2074.69	2228.83	2187.04	2086.67	2113.47	2055.63	2218.57	2203.56
	2080.81	2170.41	2106.85	2106.74	2322.79	2188.5	2131.62	2107.07	2066.97	2101.94	2073.37	2122.3	2041.42	2107.23	2146.84	2253.44	2132.4	2145.08	2029.34	2047.33	2184.65	2041.25	2218.59	2125.17	2089.35	2110.29	2053.32	2013.96	2160.22	2112.13	2124.49	2212.18	2224.65	2036.4	2084.68	2242.44	2139.01	2018.4	2114.2	2197.71	2081.58	2074.4	2228.17	2186.36	2086.35	2112.96	2055.35	2218.28	2203.08
	2080.37	2169.91	2106.46	2106.3	2321.91	2188.06	2131.12	2106.75	2066.66	2101.49	2073.18	2121.86	2041.21	2106.77	2146.52	2252.72	2131.99	2144.68	2029.22	2047.2	2184.29	2041.24	2217.83	2124.65	2089.05	2109.77	2053.08	2014.05	2159.94	2111.72	2123.83	2211.66	2224.02	2036.24	2084.36	2241.52	2138.59	2018.49	2113.73	2197	2081.21	2074.1	2227.5	2185.7	2086.04	2112.44	2055.06	2218.01	2202.61
	2079.94	2169.41	2106.08	2105.86	2321.03	2187.63	2130.62	2106.44	2066.35	2101.05	2073	2121.41	2041.01	2106.32	2146.21	2252	2131.58	2144.28	2029.1	2047.08	2183.93	2041.22	2217.07	2124.13	2088.75	2109.25	2052.84	2014.14	2159.67	2111.32	2123.18	2211.14	2223.4	2036.07	2084.05	2240.6	2138.17	2018.58	2113.27	2196.3	2080.84	2073.8	2226.84	2185.03	2085.73	2111.94	2054.78	2217.73	2202.14
	2079.51	2168.92	2105.7	2105.42	2320.15	2187.21	2130.12	2106.12	2066.04	2100.61	2072.81	2120.97	2040.81	2105.88	2145.9	2251.29	2131.17	2143.89	2028.99	2046.96	2183.58	2041.22	2216.32	2123.62	2088.45	2108.74	2052.6	2014.24	2159.4	2110.91	2122.54	2210.62	2222.77	2035.92	2083.74	2239.68	2137.75	2018.67	2112.81	2195.61	2080.47	2073.51	2226.19	2184.37	2085.43	2111.43	2054.49	2217.46	2201.68
	2079.08	2168.43	2105.32	2104.98	2319.27	2186.78	2129.63	2105.81	2065.73	2100.17	2072.63	2120.53	2040.62	2105.44	2145.59	2250.58	2130.77	2143.49	2028.88	2046.85	2183.23	2041.21	2215.57	2123.11	2088.15	2108.23	2052.37	2014.34	2159.14	2110.5	2121.91	2210.09	2222.16	2035.76	2083.43	2238.78	2137.34	2018.77	2112.35	2194.93	2080.12	2073.22	2225.54	2183.72	2085.13	2110.93	2054.21	2217.2	2201.22
	2078.66	2167.95	2104.95	2104.55	2318.39	2186.37	2129.14	2105.51	2065.43	2099.73	2072.46	2120.09	2040.43	2105	2145.29	2249.87	2130.38	2143.1	2028.77	2046.74	2182.88	2041.21	2214.82	2122.6	2087.86	2107.72	2052.14	2014.44	2158.88	2110.1	2121.28	2209.57	2221.54	2035.6	2083.12	2237.88	2136.93	2018.87	2111.9	2194.25	2079.76	2072.93	2224.89	2183.07	2084.84	2110.44	2053.93	2216.93	2200.77
	2078.25	2167.47	2104.58	2104.12	2317.51	2185.95	2128.65	2105.21	2065.13	2099.3	2072.29	2119.65	2040.26	2104.57	2144.99	2249.16	2129.98	2142.72	2028.67	2046.64	2182.55	2041.22	2214.08	2122.1	2087.57	2107.23	2051.91	2014.55	2158.63	2109.7	2120.66	2209.05	2220.93	2035.45	2082.82	2236.98	2136.52	2018.97	2111.46	2193.57	2079.41	2072.64	2224.25	2182.43	2084.56	2109.95	2053.64	2216.67	2200.32
	2077.83	2166.99	2104.22	2103.69	2316.64	2185.54	2128.17	2104.91	2064.83	2098.87	2072.12	2119.22	2040.08	2104.15	2144.7	2248.46	2129.59	2142.33	2028.58	2046.54	2182.21	2041.22	2213.34	2121.61	2087.28	2106.73	2051.69	2014.66	2158.38	2109.29	2120.05	2208.53	2220.32	2035.3	2082.51	2236.1	2136.11	2019.07	2111.02	2192.91	2079.07	2072.35	2223.62	2181.79	2084.28	2109.46	2053.36	2216.42	2199.88
	2077.43	2166.52	2103.86	2103.26	2315.76	2185.14	2127.69	2104.61	2064.53	2098.44	2071.95	2118.79	2039.92	2103.73	2144.41	2247.77	2129.21	2141.95	2028.49	2046.44	2181.89	2041.24	2212.61	2121.11	2087	2106.24	2051.47	2014.77	2158.13	2108.89	2119.44	2208.01	2219.72	2035.15	2082.21	2235.22	2135.71	2019.18	2110.59	2192.25	2078.73	2072.07	2222.99	2181.16	2084.01	2108.98	2053.08	2216.17	2199.44
	2077.02	2166.05	2103.5	2102.84	2314.88	2184.74	2127.22	2104.31	2064.23	2098.01	2071.79	2118.36	2039.75	2103.31	2144.12	2247.07	2128.83	2141.57	2028.4	2046.35	2181.56	2041.25	2211.88	2120.63	2086.72	2105.76	2051.25	2014.89	2157.89	2108.49	2118.85	2207.49	2219.12	2035	2081.91	2234.34	2135.31	2019.3	2110.16	2191.59	2078.4	2071.78	2222.36	2180.53	2083.74	2108.5	2052.8	2215.92	2199.01
	2076.62	2165.58	2103.15	2102.42	2314	2184.34	2126.74	2104.02	2063.94	2097.59	2071.62	2117.93	2039.6	2102.9	2143.84	2246.38	2128.45	2141.2	2028.32	2046.27	2181.25	2041.27	2211.16	2120.15	2086.45	2105.28	2051.04	2015.01	2157.65	2108.09	2118.26	2206.97	2218.53	2034.85	2081.61	2233.47	2134.91	2019.42	2109.74	2190.94	2078.07	2071.5	2221.74	2179.91	2083.48	2108.03	2052.52	2215.67	2198.58
	2076.23	2165.12	2102.8	2102.01	2313.12	2183.95	2126.28	2103.73	2063.65	2097.17	2071.47	2117.5	2039.45	2102.49	2143.57	2245.69	2128.08	2140.82	2028.24	2046.19	2180.93	2041.29	2210.44	2119.67	2086.17	2104.81	2050.83	2015.13	2157.42	2107.69	2117.68	2206.46	2217.94	2034.71	2081.31	2232.61	2134.52	2019.54	2109.32	2190.3	2077.75	2071.22	2221.12	2179.29	2083.22	2107.56	2052.24	2215.43	2198.16
	2075.84	2164.66	2102.45	2101.6	2312.24	2183.56	2125.82	2103.45	2063.36	2096.75	2071.31	2117.08	2039.31	2102.09	2143.3	2245.01	2127.71	2140.46	2028.17	2046.11	2180.63	2041.32	2209.72	2119.2	2085.9	2104.34	2050.62	2015.25	2157.19	2107.3	2117.11	2205.94	2217.35	2034.57	2081.02	2231.76	2134.13	2019.66	2108.91	2189.67	2077.43	2070.94	2220.51	2178.68	2082.97	2107.1	2051.96	2215.2	2197.75
	2075.45	2164.21	2102.11	2101.19	2311.37	2183.18	2125.36	2103.17	2063.08	2096.34	2071.16	2116.66	2039.17	2101.69	2143.03	2244.32	2127.34	2140.09	2028.1	2046.04	2180.33	2041.35	2209.01	2118.74	2085.64	2103.87	2050.42	2015.38	2156.97	2106.9	2116.54	2205.42	2216.77	2034.43	2080.72	2230.91	2133.74	2019.79	2108.5	2189.04	2077.11	2070.66	2219.91	2178.07	2082.73	2106.64	2051.69	2214.96	2197.34
	2075.07	2163.76	2101.77	2100.78	2310.49	2182.8	2124.9	2102.89	2062.79	2095.92	2071.01	2116.24	2039.04	2101.3	2142.76	2243.65	2126.98	2139.73	2028.04	2045.97	2180.03	2041.39	2208.3	2118.28	2085.37	2103.41	2050.22	2015.51	2156.75	2106.51	2115.98	2204.91	2216.19	2034.29	2080.43	2230.07	2133.36	2019.92	2108.1	2188.42	2076.8	2070.39	2219.31	2177.47	2082.49	2106.18	2051.41	2214.73	2196.93
	2074.69	2163.32	2101.44	2100.38	2309.61	2182.42	2124.45	2102.61	2062.51	2095.51	2070.86	2115.83	2038.91	2100.91	2142.51	2242.97	2126.62	2139.36	2027.98	2045.91	2179.74	2041.43	2207.6	2117.82	2085.11	2102.96	2050.02	2015.64	2156.53	2106.11	2115.43	2204.39	2215.61	2034.15	2080.14	2229.24	2132.98	2020.06	2107.71	2187.8	2076.5	2070.11	2218.71	2176.87	2082.25	2105.73	2051.13	2214.51	2196.53
	2074.32	2162.88	2101.11	2099.98	2308.74	2182.05	2124	2102.34	2062.23	2095.1	2070.72	2115.41	2038.79	2100.53	2142.25	2242.3	2126.27	2139.01	2027.93	2045.85	2179.46	2041.47	2206.9	2117.37	2084.86	2102.51	2049.82	2015.78	2156.32	2105.72	2114.89	2203.88	2215.04	2034.02	2079.85	2228.41	2132.6	2020.2	2107.32	2187.19	2076.2	2069.84	2218.12	2176.28	2082.03	2105.28	2050.86	2214.28	2196.14
	2073.95	2162.44	2100.79	2099.59	2307.86	2181.68	2123.56	2102.06	2061.96	2094.69	2070.58	2115	2038.67	2100.15	2142	2241.63	2125.92	2138.65	2027.88	2045.8	2179.18	2041.52	2206.21	2116.92	2084.61	2102.07	2049.63	2015.92	2156.11	2105.33	2114.36	2203.37	2214.48	2033.89	2079.56	2227.6	2132.22	2020.34	2106.94	2186.59	2075.9	2069.57	2217.53	2175.7	2081.8	2104.84	2050.59	2214.07	2195.75
	2073.59	2162	2100.47	2099.19	2306.99	2181.32	2123.12	2101.79	2061.68	2094.29	2070.44	2114.59	2038.57	2099.78	2141.76	2240.97	2125.57	2138.3	2027.84	2045.75	2178.91	2041.57	2205.52	2116.48	2084.36	2101.63	2049.44	2016.06	2155.9	2104.94	2113.83	2202.86	2213.91	2033.76	2079.28	2226.78	2131.85	2020.48	2106.56	2185.99	2075.61	2069.3	2216.95	2175.11	2081.59	2104.4	2050.31	2213.85	2195.36
	2073.23	2161.57	2100.15	2098.8	2306.11	2180.96	2122.69	2101.53	2061.41	2093.89	2070.31	2114.18	2038.46	2099.41	2141.51	2240.31	2125.23	2137.95	2027.8	2045.71	2178.64	2041.62	2204.83	2116.04	2084.11	2101.19	2049.25	2016.21	2155.7	2104.55	2113.31	2202.35	2213.36	2033.63	2079	2225.98	2131.48	2020.63	2106.18	2185.4	2075.33	2069.03	2216.37	2174.54	2081.37	2103.97	2050.04	2213.64	2194.98
	2072.88	2161.15	2099.83	2098.41	2305.24	2180.6	2122.25	2101.27	2061.14	2093.49	2070.18	2113.78	2038.36	2099.04	2141.28	2239.65	2124.89	2137.6	2027.76	2045.67	2178.38	2041.68	2204.15	2115.61	2083.87	2100.76	2049.07	2016.35	2155.5	2104.16	2112.8	2201.84	2212.8	2033.5	2078.72	2225.18	2131.11	2020.79	2105.82	2184.81	2075.05	2068.77	2215.8	2173.97	2081.17	2103.54	2049.77	2213.43	2194.61
	2072.53	2160.72	2099.53	2098.03	2304.37	2180.25	2121.83	2101	2060.88	2093.09	2070.05	2113.38	2038.27	2098.68	2141.04	2239	2124.56	2137.26	2027.74	2045.63	2178.13	2041.74	2203.47	2115.19	2083.63	2100.34	2048.89	2016.51	2155.31	2103.77	2112.3	2201.34	2212.25	2033.38	2078.44	2224.39	2130.75	2020.95	2105.45	2184.23	2074.77	2068.5	2215.23	2173.4	2080.97	2103.11	2049.5	2213.23	2194.24
	2072.18	2160.3	2099.22	2097.65	2303.5	2179.91	2121.4	2100.75	2060.61	2092.7	2069.92	2112.98	2038.19	2098.33	2140.82	2238.35	2124.23	2136.92	2027.71	2045.6	2177.88	2041.81	2202.8	2114.76	2083.39	2099.92	2048.71	2016.66	2155.12	2103.39	2111.81	2200.83	2211.71	2033.25	2078.16	2223.6	2130.39	2021.11	2105.1	2183.66	2074.5	2068.24	2214.67	2172.84	2080.77	2102.69	2049.23	2213.03	2193.88
	2071.84	2159.89	2098.92	2097.27	2302.62	2179.56	2120.98	2100.49	2060.35	2092.3	2069.8	2112.58	2038.11	2097.98	2140.59	2237.7	2123.91	2136.58	2027.69	2045.58	2177.63	2041.88	2202.13	2114.35	2083.16	2099.51	2048.54	2016.82	2154.94	2103	2111.32	2200.33	2211.16	2033.13	2077.89	2222.83	2130.03	2021.27	2104.75	2183.1	2074.23	2067.97	2214.11	2172.29	2080.58	2102.27	2048.96	2212.83	2193.52
	2071.5	2159.48	2098.62	2096.9	2301.75	2179.23	2120.56	2100.24	2060.09	2091.91	2069.68	2112.18	2038.03	2097.63	2140.37	2237.06	2123.58	2136.25	2027.67	2045.55	2177.4	2041.96	2201.46	2113.93	2082.93	2099.1	2048.37	2016.98	2154.76	2102.62	2110.84	2199.83	2210.63	2033.02	2077.61	2222.06	2129.67	2021.44	2104.4	2182.54	2073.97	2067.71	2213.56	2171.74	2080.39	2101.86	2048.69	2212.64	2193.16
	2071.17	2159.07	2098.33	2096.53	2300.88	2178.89	2120.15	2099.99	2059.84	2091.53	2069.56	2111.79	2037.96	2097.29	2140.16	2236.42	2123.27	2135.92	2027.66	2045.54	2177.16	2042.03	2200.8	2113.53	2082.71	2098.7	2048.2	2017.14	2154.58	2102.24	2110.37	2199.33	2210.09	2032.9	2077.34	2221.29	2129.32	2021.61	2104.06	2181.98	2073.71	2067.46	2213.01	2171.2	2080.21	2101.45	2048.42	2212.45	2192.82
	2070.84	2158.66	2098.04	2096.16	2300.01	2178.56	2119.74	2099.74	2059.58	2091.14	2069.45	2111.4	2037.9	2096.96	2139.95	2235.78	2122.95	2135.59	2027.66	2045.52	2176.94	2042.12	2200.15	2113.12	2082.48	2098.3	2048.04	2017.31	2154.4	2101.85	2109.91	2198.83	2209.56	2032.79	2077.07	2220.54	2128.98	2021.79	2103.73	2181.44	2073.46	2067.2	2212.46	2170.66	2080.04	2101.05	2048.15	2212.26	2192.47
	2070.52	2158.26	2097.75	2095.79	2299.15	2178.23	2119.34	2099.49	2059.33	2090.76	2069.34	2111.01	2037.84	2096.63	2139.74	2235.15	2122.64	2135.27	2027.65	2045.51	2176.72	2042.2	2199.5	2112.73	2082.26	2097.91	2047.88	2017.48	2154.23	2101.47	2109.45	2198.33	2209.04	2032.67	2076.81	2219.79	2128.63	2021.97	2103.4	2180.9	2073.21	2066.94	2211.93	2170.12	2079.87	2100.65	2047.89	2212.08	2192.13
	2070.2	2157.86	2097.47	2095.43	2298.28	2177.91	2118.94	2099.25	2059.08	2090.38	2069.23	2110.62	2037.79	2096.3	2139.54	2234.52	2122.34	2134.94	2027.66	2045.51	2176.51	2042.29	2198.85	2112.33	2082.05	2097.52	2047.72	2017.65	2154.07	2101.1	2109	2197.84	2208.52	2032.56	2076.54	2219.05	2128.29	2022.15	2103.07	2180.36	2072.96	2066.69	2211.39	2169.6	2079.7	2100.25	2047.62	2211.9	2191.8
	2069.89	2157.47	2097.19	2095.07	2297.41	2177.59	2118.54	2099.01	2058.83	2090	2069.12	2110.24	2037.74	2095.98	2139.35	2233.9	2122.04	2134.62	2027.67	2045.51	2176.3	2042.39	2198.21	2111.94	2081.84	2097.14	2047.56	2017.82	2153.9	2100.72	2108.56	2197.34	2208	2032.46	2076.28	2218.31	2127.95	2022.34	2102.76	2179.84	2072.72	2066.43	2210.86	2169.07	2079.54	2099.86	2047.36	2211.73	2191.47
	2069.58	2157.08	2096.92	2094.72	2296.55	2177.28	2118.15	2098.77	2058.59	2089.62	2069.02	2109.85	2037.7	2095.66	2139.15	2233.28	2121.74	2134.31	2027.68	2045.51	2176.1	2042.48	2197.57	2111.56	2081.63	2096.76	2047.41	2018	2153.75	2100.34	2108.13	2196.85	2207.49	2032.35	2076.02	2217.59	2127.61	2022.53	2102.44	2179.32	2072.49	2066.18	2210.34	2168.56	2079.39	2099.47	2047.1	2211.56	2191.15
	2069.27	2156.69	2096.65	2094.36	2295.68	2176.97	2117.76	2098.54	2058.35	2089.25	2068.92	2109.47	2037.66	2095.35	2138.97	2232.66	2121.44	2133.99	2027.69	2045.52	2175.9	2042.59	2196.93	2111.18	2081.42	2096.39	2047.26	2018.18	2153.59	2099.97	2107.71	2196.37	2206.98	2032.25	2075.76	2216.87	2127.28	2022.72	2102.14	2178.8	2072.26	2065.93	2209.82	2168.04	2079.24	2099.09	2046.83	2211.39	2190.83
	2068.97	2156.31	2096.38	2094.01	2294.82	2176.67	2117.37	2098.3	2058.11	2088.88	2068.82	2109.09	2037.63	2095.04	2138.78	2232.05	2121.15	2133.68	2027.71	2045.53	2175.71	2042.69	2196.3	2110.81	2081.22	2096.02	2047.11	2018.37	2153.44	2099.59	2107.29	2195.88	2206.48	2032.14	2075.51	2216.16	2126.95	2022.92	2101.83	2178.29	2072.03	2065.68	2209.31	2167.54	2079.1	2098.71	2046.57	2211.23	2190.51
	2068.67	2155.93	2096.12	2093.67	2293.95	2176.36	2116.99	2098.07	2057.87	2088.51	2068.73	2108.72	2037.61	2094.74	2138.61	2231.44	2120.87	2133.38	2027.74	2045.55	2175.53	2042.8	2195.68	2110.44	2081.02	2095.66	2046.97	2018.55	2153.29	2099.22	2106.88	2195.4	2205.98	2032.04	2075.25	2215.45	2126.63	2023.12	2101.54	2177.79	2071.81	2065.44	2208.8	2167.04	2078.96	2098.33	2046.31	2211.07	2190.21
	2068.38	2155.55	2095.87	2093.32	2293.09	2176.07	2116.61	2097.84	2057.64	2088.14	2068.64	2108.34	2037.59	2094.44	2138.43	2230.83	2120.59	2133.07	2027.77	2045.57	2175.35	2042.92	2195.06	2110.07	2080.83	2095.3	2046.83	2018.74	2153.15	2098.85	2106.48	2194.91	2205.48	2031.95	2075	2214.75	2126.3	2023.33	2101.25	2177.3	2071.59	2065.19	2208.3	2166.54	2078.82	2097.96	2046.05	2210.91	2189.9
	2068.09	2155.17	2095.61	2092.98	2292.23	2175.77	2116.24	2097.62	2057.41	2087.78	2068.55	2107.97	2037.58	2094.15	2138.26	2230.23	2120.31	2132.77	2027.81	2045.59	2175.18	2043.03	2194.44	2109.71	2080.64	2094.95	2046.69	2018.93	2153.01	2098.48	2106.09	2194.43	2204.99	2031.85	2074.75	2214.06	2125.98	2023.54	2100.96	2176.81	2071.37	2064.95	2207.8	2166.05	2078.7	2097.59	2045.8	2210.76	2189.6
	2067.81	2154.8	2095.36	2092.65	2291.37	2175.48	2115.86	2097.4	2057.18	2087.42	2068.47	2107.6	2037.57	2093.86	2138.1	2229.63	2120.04	2132.47	2027.85	2045.62	2175.01	2043.16	2193.83	2109.36	2080.45	2094.61	2046.56	2019.13	2152.87	2098.11	2105.71	2193.96	2204.51	2031.76	2074.51	2213.38	2125.67	2023.75	2100.68	2176.32	2071.16	2064.7	2207.3	2165.56	2078.57	2097.23	2045.54	2210.61	2189.31
	2067.53	2154.44	2095.12	2092.31	2290.51	2175.2	2115.5	2097.17	2056.95	2087.06	2068.38	2107.24	2037.57	2093.58	2137.94	2229.04	2119.77	2132.17	2027.89	2045.65	2174.85	2043.28	2193.22	2109.01	2080.26	2094.27	2046.43	2019.33	2152.74	2097.74	2105.33	2193.48	2204.03	2031.67	2074.26	2212.71	2125.35	2023.97	2100.41	2175.85	2070.96	2064.46	2206.81	2165.08	2078.45	2096.87	2045.28	2210.46	2189.02
	2067.26	2154.07	2094.88	2091.98	2289.65	2174.92	2115.13	2096.95	2056.73	2086.7	2068.31	2106.87	2037.57	2093.3	2137.79	2228.45	2119.5	2131.88	2027.94	2045.69	2174.7	2043.41	2192.62	2108.66	2080.08	2093.93	2046.3	2019.53	2152.61	2097.37	2104.96	2193.01	2203.55	2031.58	2074.02	2212.04	2125.04	2024.19	2100.14	2175.38	2070.75	2064.22	2206.33	2164.61	2078.34	2096.51	2045.03	2210.32	2188.73
	2066.99	2153.71	2094.64	2091.65	2288.79	2174.64	2114.78	2096.74	2056.5	2086.35	2068.23	2106.51	2037.58	2093.02	2137.64	2227.86	2119.24	2131.59	2027.99	2045.73	2174.56	2043.54	2192.02	2108.32	2079.9	2093.6	2046.18	2019.74	2152.48	2097	2104.6	2192.54	2203.08	2031.49	2073.78	2211.38	2124.74	2024.41	2099.88	2174.92	2070.56	2063.98	2205.85	2164.14	2078.23	2096.16	2044.77	2210.18	2188.45
	2066.72	2153.35	2094.41	2091.33	2287.94	2174.36	2114.42	2096.52	2056.29	2085.99	2068.16	2106.15	2037.59	2092.75	2137.49	2227.28	2118.98	2131.3	2028.05	2045.77	2174.42	2043.68	2191.42	2107.99	2079.73	2093.28	2046.05	2019.94	2152.36	2096.64	2104.25	2192.08	2202.61	2031.4	2073.55	2210.73	2124.43	2024.64	2099.62	2174.46	2070.36	2063.75	2205.38	2163.68	2078.13	2095.82	2044.52	2210.05	2188.18
	2066.46	2153	2094.18	2091.01	2287.08	2174.1	2114.07	2096.31	2056.07	2085.64	2068.08	2105.79	2037.61	2092.49	2137.35	2226.7	2118.73	2131.02	2028.11	2045.82	2174.28	2043.82	2190.83	2107.66	2079.56	2092.96	2045.94	2020.15	2152.24	2096.28	2103.91	2191.61	2202.14	2031.32	2073.31	2210.09	2124.13	2024.87	2099.37	2174.01	2070.17	2063.51	2204.91	2163.22	2078.03	2095.47	2044.27	2209.92	2187.91
	2066.2	2152.64	2093.95	2090.69	2286.23	2173.83	2113.72	2096.1	2055.86	2085.29	2068.02	2105.44	2037.64	2092.23	2137.21	2226.13	2118.48	2130.74	2028.18	2045.88	2174.16	2043.97	2190.24	2107.33	2079.39	2092.64	2045.82	2020.37	2152.12	2095.91	2103.57	2191.15	2201.68	2031.24	2073.08	2209.45	2123.83	2025.11	2099.13	2173.56	2069.99	2063.28	2204.44	2162.77	2077.93	2095.14	2044.02	2209.79	2187.64
	2065.95	2152.3	2093.73	2090.37	2285.38	2173.57	2113.38	2095.89	2055.64	2084.95	2067.95	2105.08	2037.67	2091.97	2137.08	2225.56	2118.23	2130.46	2028.25	2045.93	2174.04	2044.12	2189.66	2107.01	2079.23	2092.34	2045.71	2020.58	2152.01	2095.55	2103.24	2190.7	2201.23	2031.16	2072.85	2208.82	2123.54	2025.35	2098.89	2173.13	2069.81	2063.04	2203.99	2162.32	2077.84	2094.8	2043.77	2209.67	2187.38
	2065.7	2151.95	2093.51	2090.06	2284.53	2173.31	2113.04	2095.69	2055.44	2084.61	2067.89	2104.73	2037.7	2091.72	2136.96	2224.99	2117.99	2130.19	2028.33	2045.99	2173.92	2044.27	2189.08	2106.69	2079.07	2092.03	2045.6	2020.8	2151.9	2095.19	2102.92	2190.24	2200.78	2031.08	2072.62	2208.2	2123.25	2025.59	2098.65	2172.7	2069.63	2062.81	2203.53	2161.88	2077.76	2094.47	2043.52	2209.55	2187.12
	2065.46	2151.61	2093.3	2089.75	2283.68	2173.06	2112.7	2095.48	2055.23	2084.26	2067.83	2104.38	2037.74	2091.48	2136.84	2224.43	2117.75	2129.91	2028.41	2046.06	2173.81	2044.43	2188.51	2106.38	2078.91	2091.74	2045.49	2021.03	2151.8	2094.84	2102.61	2189.79	2200.33	2031.01	2072.4	2207.58	2122.96	2025.84	2098.42	2172.27	2069.45	2062.58	2203.08	2161.44	2077.68	2094.14	2043.27	2209.43	2186.87
	2065.22	2151.27	2093.09	2089.45	2282.83	2172.81	2112.37	2095.28	2055.03	2083.93	2067.77	2104.03	2037.79	2091.23	2136.72	2223.87	2117.52	2129.64	2028.49	2046.13	2173.71	2044.59	2187.94	2106.07	2078.76	2091.44	2045.39	2021.25	2151.7	2094.48	2102.3	2189.34	2199.89	2030.94	2072.18	2206.98	2122.68	2026.09	2098.2	2171.85	2069.28	2062.35	2202.64	2161.01	2077.61	2093.82	2043.03	2209.32	2186.63
	2064.99	2150.94	2092.89	2089.15	2281.99	2172.57	2112.04	2095.08	2054.82	2083.59	2067.72	2103.69	2037.84	2091	2136.61	2223.32	2117.29	2129.38	2028.58	2046.2	2173.62	2044.75	2187.38	2105.77	2078.61	2091.16	2045.29	2021.48	2151.6	2094.12	2102	2188.89	2199.45	2030.87	2071.96	2206.38	2122.39	2026.35	2097.98	2171.44	2069.12	2062.13	2202.2	2160.58	2077.54	2093.5	2042.78	2209.21	2186.38
	2064.76	2150.61	2092.69	2088.85	2281.14	2172.33	2111.71	2094.89	2054.63	2083.25	2067.67	2103.35	2037.9	2090.77	2136.5	2222.76	2117.06	2129.12	2028.67	2046.28	2173.53	2044.92	2186.82	2105.47	2078.46	2090.88	2045.19	2021.71	2151.5	2093.77	2101.72	2188.45	2199.02	2030.8	2071.74	2205.79	2122.12	2026.6	2097.77	2171.04	2068.96	2061.9	2201.76	2160.16	2077.47	2093.19	2042.54	2209.11	2186.15
	2064.53	2150.28	2092.49	2088.55	2280.3	2172.09	2111.39	2094.69	2054.43	2082.92	2067.62	2103.01	2037.96	2090.54	2136.4	2222.22	2116.84	2128.85	2028.77	2046.36	2173.44	2045.09	2186.26	2105.18	2078.32	2090.6	2045.09	2021.94	2151.41	2093.42	2101.43	2188.01	2198.59	2030.73	2071.52	2205.21	2121.84	2026.87	2097.56	2170.64	2068.8	2061.68	2201.33	2159.74	2077.41	2092.88	2042.3	2209.01	2185.91
	2064.31	2149.96	2092.3	2088.26	2279.46	2171.86	2111.07	2094.5	2054.24	2082.59	2067.57	2102.67	2038.03	2090.32	2136.3	2221.68	2116.62	2128.6	2028.88	2046.44	2173.37	2045.27	2185.71	2104.89	2078.18	2090.33	2045	2022.18	2151.32	2093.07	2101.16	2187.57	2198.17	2030.67	2071.31	2204.63	2121.57	2027.13	2097.36	2170.25	2068.65	2061.46	2200.91	2159.33	2077.36	2092.57	2042.06	2208.91	2185.69
	2064.1	2149.64	2092.11	2087.97	2278.62	2171.63	2110.76	2094.31	2054.05	2082.27	2067.53	2102.33	2038.1	2090.1	2136.21	2221.14	2116.41	2128.34	2028.98	2046.53	2173.3	2045.45	2185.17	2104.6	2078.04	2090.07	2044.91	2022.42	2151.24	2092.72	2100.9	2187.14	2197.75	2030.6	2071.1	2204.06	2121.3	2027.4	2097.16	2169.86	2068.5	2061.23	2200.49	2158.93	2077.31	2092.27	2041.82	2208.82	2185.46
	2063.88	2149.32	2091.93	2087.68	2277.78	2171.41	2110.45	2094.12	2053.86	2081.94	2067.49	2102	2038.18	2089.88	2136.13	2220.6	2116.2	2128.09	2029.1	2046.63	2173.23	2045.63	2184.62	2104.32	2077.91	2089.81	2044.83	2022.67	2151.16	2092.37	2100.64	2186.7	2197.34	2030.54	2070.89	2203.5	2121.04	2027.68	2096.97	2169.48	2068.35	2061.01	2200.07	2158.53	2077.26	2091.97	2041.58	2208.73	2185.24
	2063.68	2149.01	2091.75	2087.4	2276.94	2171.19	2110.14	2093.94	2053.67	2081.62	2067.45	2101.67	2038.26	2089.68	2136.05	2220.07	2115.99	2127.84	2029.21	2046.72	2173.17	2045.82	2184.09	2104.05	2077.78	2089.55	2044.75	2022.91	2151.08	2092.02	2100.39	2186.27	2196.93	2030.48	2070.69	2202.95	2120.77	2027.95	2096.79	2169.11	2068.21	2060.8	2199.66	2158.13	2077.22	2091.68	2041.34	2208.65	2185.03
	2063.48	2148.7	2091.57	2087.12	2276.11	2170.98	2109.84	2093.76	2053.49	2081.3	2067.42	2101.34	2038.35	2089.47	2135.97	2219.55	2115.79	2127.6	2029.33	2046.82	2173.12	2046.01	2183.55	2103.78	2077.66	2089.31	2044.67	2023.16	2151	2091.68	2100.15	2185.85	2196.52	2030.43	2070.49	2202.4	2120.51	2028.23	2096.61	2168.75	2068.07	2060.58	2199.26	2157.74	2077.19	2091.39	2041.11	2208.57	2184.82
	2063.28	2148.39	2091.4	2086.84	2275.27	2170.77	2109.54	2093.58	2053.31	2080.98	2067.39	2101.01	2038.44	2089.27	2135.9	2219.03	2115.59	2127.35	2029.46	2046.93	2173.08	2046.21	2183.02	2103.51	2077.53	2089.06	2044.59	2023.41	2150.93	2091.33	2099.91	2185.43	2196.12	2030.37	2070.29	2201.87	2120.26	2028.52	2096.44	2168.39	2067.93	2060.36	2198.86	2157.36	2077.16	2091.1	2040.87	2208.49	2184.62
	2063.08	2148.09	2091.23	2086.57	2274.44	2170.56	2109.25	2093.4	2053.13	2080.66	2067.36	2100.69	2038.54	2089.08	2135.83	2218.51	2115.39	2127.12	2029.59	2047.04	2173.04	2046.41	2182.5	2103.25	2077.41	2088.83	2044.52	2023.67	2150.87	2090.99	2099.69	2185.01	2195.72	2030.32	2070.09	2201.34	2120.01	2028.81	2096.27	2168.03	2067.8	2060.15	2198.46	2156.98	2077.13	2090.82	2040.64	2208.42	2184.42
	2062.9	2147.79	2091.07	2086.29	2273.61	2170.36	2108.96	2093.22	2052.95	2080.35	2067.33	2100.37	2038.65	2088.89	2135.77	2217.99	2115.2	2126.88	2029.72	2047.15	2173.01	2046.61	2181.98	2103	2077.3	2088.6	2044.45	2023.93	2150.8	2090.65	2099.47	2184.59	2195.33	2030.27	2069.9	2200.82	2119.76	2029.1	2096.1	2167.69	2067.68	2059.94	2198.07	2156.61	2077.11	2090.54	2040.41	2208.35	2184.22
	2062.71	2147.49	2090.91	2086.03	2272.79	2170.17	2108.67	2093.05	2052.78	2080.04	2067.3	2100.05	2038.75	2088.7	2135.72	2217.49	2115.02	2126.64	2029.86	2047.27	2172.98	2046.82	2181.46	2102.75	2077.18	2088.37	2044.38	2024.19	2150.74	2090.31	2099.26	2184.18	2194.94	2030.22	2069.7	2200.3	2119.51	2029.4	2095.95	2167.35	2067.55	2059.73	2197.69	2156.24	2077.1	2090.27	2040.18	2208.28	2184.03
	2062.53	2147.2	2090.76	2085.76	2271.96	2169.98	2108.39	2092.88	2052.61	2079.73	2067.28	2099.73	2038.87	2088.52	2135.67	2216.98	2114.83	2126.41	2030	2047.39	2172.96	2047.03	2180.95	2102.5	2077.08	2088.15	2044.31	2024.45	2150.68	2089.98	2099.06	2183.77	2194.56	2030.18	2069.51	2199.8	2119.27	2029.7	2095.8	2167.02	2067.43	2059.52	2197.3	2155.87	2077.08	2090	2039.95	2208.22	2183.84
	2062.36	2146.92	2090.61	2085.5	2271.14	2169.79	2108.11	2092.71	2052.44	2079.42	2067.26	2099.41	2038.99	2088.34	2135.62	2216.48	2114.65	2126.19	2030.15	2047.51	2172.94	2047.25	2180.44	2102.26	2076.97	2087.94	2044.25	2024.72	2150.63	2089.64	2098.86	2183.36	2194.18	2030.13	2069.33	2199.3	2119.03	2030	2095.65	2166.69	2067.32	2059.31	2196.93	2155.51	2077.08	2089.73	2039.72	2208.17	2183.66
	2062.19	2146.63	2090.46	2085.24	2270.32	2169.61	2107.83	2092.54	2052.28	2079.12	2067.25	2099.1	2039.11	2088.17	2135.58	2215.98	2114.48	2125.96	2030.3	2047.64	2172.94	2047.47	2179.94	2102.02	2076.87	2087.73	2044.19	2024.99	2150.57	2089.31	2098.68	2182.96	2193.81	2030.09	2069.14	2198.81	2118.79	2030.31	2095.51	2166.37	2067.2	2059.1	2196.56	2155.16	2077.08	2089.47	2039.5	2208.11	2183.48
	2062.02	2146.35	2090.32	2084.99	2269.5	2169.43	2107.56	2092.37	2052.11	2078.81	2067.23	2098.79	2039.24	2088	2135.55	2215.49	2114.3	2125.74	2030.46	2047.77	2172.93	2047.69	2179.44	2101.78	2076.77	2087.52	2044.14	2025.27	2150.53	2088.97	2098.5	2182.56	2193.44	2030.05	2068.96	2198.33	2118.56	2030.62	2095.38	2166.06	2067.1	2058.89	2196.19	2154.81	2077.08	2089.21	2039.27	2208.07	2183.31
	2061.86	2146.08	2090.19	2084.74	2268.68	2169.25	2107.29	2092.21	2051.95	2078.51	2067.22	2098.48	2039.38	2087.84	2135.52	2215	2114.14	2125.52	2030.62	2047.91	2172.94	2047.92	2178.95	2101.56	2076.67	2087.33	2044.08	2025.54	2150.48	2088.64	2098.33	2182.16	2193.08	2030.01	2068.78	2197.85	2118.33	2030.94	2095.25	2165.75	2066.99	2058.69	2195.83	2154.47	2077.09	2088.96	2039.05	2208.02	2183.14
	2061.7	2145.8	2090.05	2084.49	2267.86	2169.09	2107.03	2092.05	2051.79	2078.22	2067.21	2098.17	2039.51	2087.68	2135.49	2214.52	2113.97	2125.3	2030.78	2048.05	2172.95	2048.15	2178.46	2101.33	2076.58	2087.13	2044.03	2025.82	2150.44	2088.31	2098.16	2181.77	2192.72	2029.97	2068.61	2197.39	2118.1	2031.25	2095.12	2165.45	2066.89	2058.49	2195.47	2154.13	2077.1	2088.71	2038.83	2207.98	2182.98
	2061.55	2145.54	2089.93	2084.25	2267.05	2168.92	2106.77	2091.89	2051.64	2077.92	2067.21	2097.87	2039.66	2087.52	2135.48	2214.04	2113.81	2125.09	2030.95	2048.19	2172.97	2048.38	2177.97	2101.11	2076.49	2086.95	2043.98	2026.11	2150.4	2087.99	2098.01	2181.38	2192.37	2029.94	2068.43	2196.93	2117.88	2031.58	2095	2165.16	2066.79	2058.29	2195.12	2153.8	2077.12	2088.46	2038.61	2207.95	2182.82
	2061.4	2145.27	2089.8	2084	2266.24	2168.76	2106.51	2091.74	2051.49	2077.63	2067.2	2097.56	2039.81	2087.37	2135.46	2213.56	2113.66	2124.88	2031.13	2048.34	2172.99	2048.62	2177.49	2100.9	2076.4	2086.77	2043.94	2026.39	2150.37	2087.66	2097.86	2180.99	2192.02	2029.91	2068.26	2196.48	2117.66	2031.9	2094.89	2164.87	2066.7	2058.09	2194.77	2153.47	2077.15	2088.22	2038.39	2207.92	2182.66
	2061.26	2145.01	2089.68	2083.77	2265.43	2168.61	2106.26	2091.58	2051.34	2077.34	2067.2	2097.26	2039.96	2087.23	2135.46	2213.09	2113.5	2124.68	2031.3	2048.49	2173.02	2048.86	2177.01	2100.69	2076.32	2086.59	2043.9	2026.68	2150.33	2087.34	2097.72	2180.61	2191.67	2029.88	2068.09	2196.03	2117.44	2032.23	2094.78	2164.59	2066.61	2057.89	2194.43	2153.14	2077.17	2087.98	2038.17	2207.89	2182.51
	2061.12	2144.76	2089.57	2083.53	2264.63	2168.46	2106.01	2091.43	2051.19	2077.05	2067.2	2096.96	2040.12	2087.09	2135.46	2212.62	2113.35	2124.47	2031.49	2048.65	2173.05	2049.11	2176.54	2100.48	2076.24	2086.42	2043.86	2026.97	2150.3	2087.02	2097.59	2180.23	2191.33	2029.85	2067.93	2195.6	2117.22	2032.57	2094.68	2164.32	2066.52	2057.69	2194.09	2152.83	2077.21	2087.74	2037.96	2207.87	2182.36
	2060.99	2144.5	2089.46	2083.3	2263.82	2168.31	2105.77	2091.28	2051.04	2076.76	2067.21	2096.67	2040.29	2086.95	2135.46	2212.16	2113.21	2124.27	2031.67	2048.81	2173.09	2049.36	2176.07	2100.28	2076.17	2086.26	2043.82	2027.27	2150.28	2086.7	2097.47	2179.85	2191	2029.82	2067.76	2195.17	2117.01	2032.91	2094.59	2164.05	2066.43	2057.5	2193.76	2152.51	2077.24	2087.51	2037.74	2207.85	2182.22
	2060.86	2144.26	2089.35	2083.07	2263.02	2168.17	2105.53	2091.14	2050.9	2076.48	2067.21	2096.38	2040.45	2086.82	2135.47	2211.7	2113.07	2124.07	2031.86	2048.97	2173.14	2049.61	2175.61	2100.08	2076.09	2086.1	2043.79	2027.57	2150.26	2086.38	2097.35	2179.48	2190.67	2029.8	2067.6	2194.75	2116.81	2033.25	2094.5	2163.79	2066.35	2057.3	2193.43	2152.2	2077.29	2087.29	2037.53	2207.83	2182.08
	2060.74	2144.01	2089.25	2082.85	2262.22	2168.04	2105.29	2090.99	2050.76	2076.2	2067.22	2096.08	2040.63	2086.69	2135.48	2211.24	2112.93	2123.88	2032.06	2049.14	2173.2	2049.87	2175.15	2099.89	2076.02	2085.95	2043.76	2027.87	2150.24	2086.06	2097.24	2179.11	2190.34	2029.77	2067.44	2194.34	2116.6	2033.59	2094.41	2163.53	2066.28	2057.11	2193.11	2151.9	2077.34	2087.07	2037.32	2207.82	2181.95
	2060.62	2143.77	2089.15	2082.62	2261.43	2167.91	2105.06	2090.85	2050.62	2075.92	2067.24	2095.79	2040.81	2086.57	2135.5	2210.79	2112.79	2123.69	2032.26	2049.31	2173.26	2050.13	2174.69	2099.7	2075.96	2085.8	2043.73	2028.17	2150.22	2085.75	2097.14	2178.74	2190.02	2029.75	2067.29	2193.94	2116.4	2033.94	2094.33	2163.29	2066.2	2056.92	2192.79	2151.6	2077.39	2086.85	2037.11	2207.82	2181.82
	2060.5	2143.54	2089.06	2082.41	2260.63	2167.78	2104.83	2090.71	2050.48	2075.64	2067.25	2095.51	2040.99	2086.45	2135.53	2210.34	2112.66	2123.5	2032.46	2049.48	2173.32	2050.4	2174.24	2099.52	2075.9	2085.66	2043.71	2028.48	2150.21	2085.43	2097.05	2178.38	2189.7	2029.74	2067.14	2193.54	2116.2	2034.3	2094.26	2163.05	2066.13	2056.73	2192.48	2151.31	2077.44	2086.63	2036.91	2207.82	2181.7
	2060.39	2143.31	2088.97	2082.19	2259.84	2167.66	2104.61	2090.57	2050.35	2075.37	2067.27	2095.22	2041.18	2086.34	2135.56	2209.9	2112.54	2123.31	2032.67	2049.66	2173.39	2050.67	2173.8	2099.34	2075.84	2085.53	2043.69	2028.79	2150.2	2085.12	2096.97	2178.02	2189.39	2029.72	2066.99	2193.15	2116.01	2034.65	2094.19	2162.81	2066.07	2056.54	2192.17	2151.02	2077.51	2086.42	2036.7	2207.82	2181.58
	2060.29	2143.08	2088.88	2081.98	2259.05	2167.55	2104.39	2090.43	2050.22	2075.09	2067.28	2094.94	2041.37	2086.23	2135.6	2209.46	2112.41	2123.13	2032.88	2049.84	2173.47	2050.94	2173.35	2099.17	2075.78	2085.4	2043.67	2029.1	2150.19	2084.81	2096.89	2177.67	2189.08	2029.7	2066.84	2192.77	2115.81	2035.02	2094.13	2162.59	2066	2056.35	2191.87	2150.74	2077.57	2086.21	2036.5	2207.83	2181.46
	2060.19	2142.85	2088.8	2081.77	2258.27	2167.44	2104.17	2090.3	2050.09	2074.82	2067.31	2094.66	2041.57	2086.12	2135.64	2209.03	2112.3	2122.95	2033.1	2050.03	2173.56	2051.22	2172.92	2099	2075.73	2085.27	2043.66	2029.42	2150.18	2084.51	2096.82	2177.32	2188.78	2029.69	2066.69	2192.4	2115.63	2035.38	2094.07	2162.37	2065.94	2056.17	2191.57	2150.46	2077.65	2086.01	2036.3	2207.84	2181.35
	2060.09	2142.64	2088.73	2081.57	2257.49	2167.33	2103.96	2090.17	2049.96	2074.56	2067.33	2094.38	2041.77	2086.02	2135.69	2208.6	2112.18	2122.77	2033.32	2050.22	2173.65	2051.5	2172.48	2098.83	2075.68	2085.16	2043.64	2029.74	2150.18	2084.2	2096.76	2176.97	2188.49	2029.68	2066.55	2192.04	2115.44	2035.75	2094.02	2162.15	2065.89	2055.98	2191.27	2150.19	2077.72	2085.81	2036.1	2207.86	2181.24
	2060	2142.42	2088.66	2081.36	2256.71	2167.23	2103.75	2090.04	2049.84	2074.29	2067.35	2094.11	2041.98	2085.92	2135.74	2208.18	2112.07	2122.6	2033.55	2050.41	2173.74	2051.79	2172.05	2098.67	2075.63	2085.04	2043.63	2030.07	2150.18	2083.9	2096.71	2176.62	2188.19	2029.67	2066.41	2191.68	2115.26	2036.12	2093.97	2161.95	2065.83	2055.8	2190.98	2149.92	2077.8	2085.62	2035.9	2207.88	2181.14
	2059.91	2142.21	2088.59	2081.16	2255.93	2167.13	2103.54	2089.91	2049.72	2074.03	2067.38	2093.83	2042.19	2085.83	2135.81	2207.75	2111.96	2122.42	2033.78	2050.61	2173.85	2052.08	2171.63	2098.51	2075.59	2084.94	2043.63	2030.39	2150.19	2083.6	2096.66	2176.28	2187.91	2029.66	2066.28	2191.33	2115.08	2036.5	2093.93	2161.75	2065.79	2055.62	2190.7	2149.65	2077.89	2085.43	2035.7	2207.91	2181.04
	2059.83	2142	2088.53	2080.97	2255.15	2167.04	2103.34	2089.79	2049.6	2073.77	2067.41	2093.56	2042.41	2085.74	2135.87	2207.34	2111.86	2122.26	2034.01	2050.81	2173.96	2052.37	2171.21	2098.36	2075.55	2084.84	2043.62	2030.72	2150.2	2083.3	2096.62	2175.95	2187.62	2029.66	2066.14	2191	2114.9	2036.88	2093.9	2161.55	2065.74	2055.44	2190.42	2149.39	2077.98	2085.24	2035.51	2207.94	2180.95
	2059.75	2141.8	2088.47	2080.78	2254.38	2166.96	2103.15	2089.67	2049.49	2073.51	2067.45	2093.29	2042.63	2085.66	2135.94	2206.93	2111.76	2122.09	2034.25	2051.02	2174.07	2052.66	2170.79	2098.21	2075.51	2084.74	2043.62	2031.05	2150.21	2083	2096.59	2175.61	2187.35	2029.65	2066.01	2190.66	2114.73	2037.26	2093.87	2161.36	2065.7	2055.26	2190.14	2149.14	2078.08	2085.06	2035.32	2207.97	2180.86
	2059.68	2141.61	2088.42	2080.59	2253.61	2166.88	2102.95	2089.55	2049.37	2073.25	2067.48	2093.02	2042.86	2085.58	2136.02	2206.52	2111.66	2121.93	2034.49	2051.23	2174.19	2052.97	2170.38	2098.07	2075.48	2084.66	2043.62	2031.39	2150.22	2082.7	2096.57	2175.29	2187.07	2029.65	2065.88	2190.34	2114.56	2037.65	2093.84	2161.18	2065.66	2055.08	2189.87	2148.89	2078.18	2084.88	2035.12	2208.01	2180.77
	2059.61	2141.41	2088.37	2080.4	2252.85	2166.8	2102.76	2089.43	2049.26	2073	2067.52	2092.76	2043.09	2085.51	2136.1	2206.12	2111.57	2121.77	2034.74	2051.44	2174.32	2053.27	2169.97	2097.93	2075.45	2084.57	2043.63	2031.73	2150.24	2082.41	2096.56	2174.96	2186.8	2029.65	2065.76	2190.02	2114.39	2038.04	2093.83	2161.01	2065.62	2054.91	2189.61	2148.65	2078.28	2084.7	2034.94	2208.06	2180.69
	2059.55	2141.22	2088.33	2080.22	2252.08	2166.73	2102.58	2089.31	2049.15	2072.74	2067.56	2092.5	2043.32	2085.44	2136.19	2205.72	2111.48	2121.61	2034.99	2051.65	2174.46	2053.58	2169.57	2097.8	2075.42	2084.5	2043.63	2032.07	2150.26	2082.12	2096.55	2174.64	2186.54	2029.66	2065.63	2189.72	2114.23	2038.44	2093.81	2160.84	2065.58	2054.73	2189.35	2148.41	2078.39	2084.53	2034.75	2208.11	2180.61
	2059.49	2141.04	2088.29	2080.04	2251.32	2166.67	2102.4	2089.2	2049.05	2072.49	2067.6	2092.23	2043.56	2085.37	2136.29	2205.32	2111.39	2121.46	2035.24	2051.87	2174.6	2053.89	2169.17	2097.67	2075.4	2084.43	2043.64	2032.42	2150.28	2081.83	2096.55	2174.32	2186.28	2029.66	2065.52	2189.42	2114.07	2038.83	2093.81	2160.68	2065.55	2054.56	2189.09	2148.17	2078.51	2084.36	2034.56	2208.16	2180.54
	2059.44	2140.86	2088.25	2079.87	2250.57	2166.61	2102.22	2089.09	2048.94	2072.25	2067.65	2091.98	2043.81	2085.31	2136.39	2204.93	2111.31	2121.31	2035.5	2052.1	2174.74	2054.21	2168.78	2097.54	2075.37	2084.36	2043.66	2032.76	2150.31	2081.54	2096.56	2174.01	2186.03	2029.67	2065.4	2189.13	2113.91	2039.24	2093.8	2160.53	2065.53	2054.39	2188.84	2147.94	2078.63	2084.2	2034.38	2208.22	2180.47
	2059.39	2140.68	2088.22	2079.7	2249.81	2166.55	2102.05	2088.98	2048.84	2072	2067.69	2091.72	2044.06	2085.25	2136.5	2204.55	2111.23	2121.16	2035.77	2052.33	2174.89	2054.53	2168.39	2097.42	2075.36	2084.3	2043.67	2033.12	2150.33	2081.26	2096.58	2173.7	2185.78	2029.67	2065.28	2188.84	2113.76	2039.64	2093.81	2160.38	2065.5	2054.22	2188.59	2147.72	2078.75	2084.04	2034.2	2208.28	2180.41
	2059.35	2140.51	2088.19	2079.53	2249.06	2166.5	2101.88	2088.87	2048.74	2071.76	2067.74	2091.47	2044.31	2085.2	2136.61	2204.17	2111.15	2121.02	2036.04	2052.56	2175.05	2054.85	2168	2097.31	2075.34	2084.25	2043.69	2033.47	2150.37	2080.98	2096.61	2173.4	2185.54	2029.68	2065.17	2188.57	2113.61	2040.05	2093.82	2160.25	2065.48	2054.05	2188.35	2147.5	2078.88	2083.88	2034.02	2208.35	2180.34
	2059.31	2140.35	2088.17	2079.36	2248.31	2166.46	2101.71	2088.77	2048.64	2071.52	2067.8	2091.21	2044.57	2085.15	2136.73	2203.79	2111.08	2120.88	2036.31	2052.79	2175.22	2055.18	2167.62	2097.2	2075.33	2084.2	2043.71	2033.83	2150.4	2080.69	2096.64	2173.1	2185.3	2029.7	2065.06	2188.3	2113.46	2040.47	2093.83	2160.11	2065.46	2053.88	2188.12	2147.28	2079.01	2083.73	2033.84	2208.42	2180.29
	2059.27	2140.19	2088.16	2079.2	2247.57	2166.42	2101.55	2088.67	2048.55	2071.28	2067.85	2090.96	2044.83	2085.11	2136.86	2203.42	2111.01	2120.74	2036.58	2053.03	2175.39	2055.51	2167.24	2097.09	2075.32	2084.16	2043.74	2034.19	2150.44	2080.42	2096.68	2172.8	2185.07	2029.71	2064.96	2188.04	2113.32	2040.89	2093.85	2159.99	2065.45	2053.72	2187.88	2147.07	2079.15	2083.58	2033.66	2208.5	2180.24
	2059.24	2140.03	2088.15	2079.04	2246.83	2166.38	2101.39	2088.57	2048.46	2071.04	2067.9	2090.72	2045.1	2085.07	2136.99	2203.05	2110.95	2120.6	2036.86	2053.27	2175.56	2055.84	2166.87	2096.98	2075.32	2084.13	2043.76	2034.55	2150.48	2080.14	2096.73	2172.51	2184.84	2029.73	2064.85	2187.79	2113.18	2041.31	2093.88	2159.87	2065.44	2053.55	2187.66	2146.86	2079.3	2083.44	2033.49	2208.58	2180.19
	2059.22	2139.88	2088.14	2078.89	2246.09	2166.36	2101.24	2088.47	2048.37	2070.81	2067.96	2090.47	2045.37	2085.03	2137.13	2202.68	2110.89	2120.47	2037.15	2053.52	2175.75	2056.18	2166.5	2096.89	2075.32	2084.1	2043.79	2034.92	2150.52	2079.87	2096.79	2172.22	2184.62	2029.74	2064.75	2187.55	2113.04	2041.73	2093.91	2159.75	2065.43	2053.39	2187.43	2146.66	2079.44	2083.3	2033.32	2208.67	2180.14
	2059.2	2139.73	2088.14	2078.74	2245.36	2166.33	2101.09	2088.37	2048.28	2070.58	2068.02	2090.23	2045.65	2085	2137.27	2202.33	2110.83	2120.34	2037.44	2053.77	2175.94	2056.53	2166.14	2096.79	2075.32	2084.07	2043.83	2035.29	2150.57	2079.59	2096.85	2171.93	2184.4	2029.76	2064.66	2187.32	2112.9	2042.16	2093.95	2159.65	2065.42	2053.23	2187.21	2146.47	2079.6	2083.16	2033.15	2208.76	2180.1
	2059.19	2139.58	2088.14	2078.59	2244.62	2166.32	2100.95	2088.28	2048.2	2070.35	2068.09	2089.99	2045.93	2084.97	2137.42	2201.97	2110.78	2120.22	2037.73	2054.02	2176.13	2056.87	2165.78	2096.7	2075.32	2084.06	2043.86	2035.67	2150.61	2079.32	2096.92	2171.65	2184.18	2029.78	2064.56	2187.09	2112.77	2042.6	2093.99	2159.55	2065.42	2053.07	2187	2146.27	2079.75	2083.03	2032.98	2208.86	2180.07
	2059.18	2139.45	2088.14	2078.45	2243.9	2166.3	2100.8	2088.19	2048.11	2070.12	2068.15	2089.75	2046.22	2084.95	2137.58	2201.62	2110.73	2120.09	2038.03	2054.28	2176.33	2057.22	2165.43	2096.62	2075.33	2084.05	2043.9	2036.04	2150.67	2079.06	2097	2171.38	2183.98	2029.81	2064.47	2186.87	2112.64	2043.03	2094.04	2159.46	2065.42	2052.91	2186.79	2146.09	2079.92	2082.9	2032.82	2208.96	2180.04
	2059.17	2139.31	2088.16	2078.31	2243.17	2166.3	2100.67	2088.1	2048.03	2069.9	2068.22	2089.51	2046.51	2084.93	2137.74	2201.28	2110.68	2119.97	2038.33	2054.54	2176.54	2057.58	2165.08	2096.53	2075.34	2084.04	2043.94	2036.42	2150.72	2078.79	2097.09	2171.11	2183.77	2029.83	2064.38	2186.67	2112.52	2043.48	2094.09	2159.37	2065.42	2052.75	2186.59	2145.91	2080.08	2082.77	2032.65	2209.07	2180.01
	2059.17	2139.18	2088.17	2078.17	2242.45	2166.3	2100.53	2088.01	2047.96	2069.67	2068.29	2089.28	2046.8	2084.92	2137.91	2200.93	2110.64	2119.86	2038.64	2054.8	2176.75	2057.94	2164.73	2096.46	2075.36	2084.04	2043.98	2036.81	2150.78	2078.53	2097.19	2170.84	2183.57	2029.86	2064.3	2186.46	2112.4	2043.92	2094.15	2159.29	2065.43	2052.6	2186.39	2145.73	2080.26	2082.65	2032.49	2209.18	2179.99
	2059.17	2139.06	2088.19	2078.03	2241.73	2166.3	2100.4	2087.93	2047.88	2069.45	2068.36	2089.05	2047.1	2084.91	2138.09	2200.6	2110.6	2119.74	2038.95	2055.07	2176.97	2058.3	2164.39	2096.38	2075.38	2084.05	2044.03	2037.2	2150.84	2078.27	2097.29	2170.57	2183.38	2029.89	2064.21	2186.27	2112.28	2044.37	2094.22	2159.22	2065.44	2052.44	2186.19	2145.55	2080.43	2082.53	2032.33	2209.29	2179.97
	2059.18	2138.94	2088.22	2077.9	2241.02	2166.31	2100.28	2087.84	2047.81	2069.24	2068.43	2088.82	2047.4	2084.9	2138.27	2200.27	2110.57	2119.63	2039.26	2055.34	2177.2	2058.66	2164.05	2096.32	2075.4	2084.06	2044.08	2037.59	2150.9	2078.01	2097.4	2170.32	2183.19	2029.92	2064.13	2186.09	2112.16	2044.82	2094.29	2159.16	2065.45	2052.29	2186	2145.39	2080.62	2082.42	2032.18	2209.42	2179.95
	2059.2	2138.83	2088.25	2077.78	2240.31	2166.32	2100.16	2087.76	2047.74	2069.02	2068.51	2088.59	2047.71	2084.9	2138.46	2199.94	2110.54	2119.52	2039.58	2055.62	2177.43	2059.03	2163.72	2096.25	2075.42	2084.08	2044.13	2037.98	2150.96	2077.76	2097.52	2170.06	2183.01	2029.95	2064.06	2185.91	2112.05	2045.28	2094.36	2159.1	2065.47	2052.14	2185.82	2145.22	2080.8	2082.31	2032.02	2209.54	2179.94
	2059.22	2138.72	2088.28	2077.65	2239.6	2166.35	2100.04	2087.69	2047.67	2068.81	2068.59	2088.36	2048.02	2084.9	2138.65	2199.62	2110.51	2119.42	2039.9	2055.89	2177.67	2059.41	2163.39	2096.19	2075.45	2084.11	2044.18	2038.38	2151.03	2077.5	2097.65	2169.81	2182.83	2029.98	2063.98	2185.74	2111.94	2045.74	2094.45	2159.05	2065.49	2051.99	2185.64	2145.06	2080.99	2082.2	2031.87	2209.67	2179.93
	2059.24	2138.61	2088.32	2077.53	2238.9	2166.37	2099.93	2087.61	2047.61	2068.6	2068.67	2088.14	2048.34	2084.91	2138.85	2199.3	2110.48	2119.32	2040.23	2056.18	2177.91	2059.78	2163.06	2096.14	2075.48	2084.14	2044.24	2038.77	2151.1	2077.25	2097.78	2169.56	2182.66	2030.02	2063.91	2185.58	2111.84	2046.2	2094.53	2159	2065.51	2051.84	2185.46	2144.91	2081.19	2082.1	2031.72	2209.81	2179.93
	2059.27	2138.51	2088.37	2077.42	2238.2	2166.4	2099.82	2087.54	2047.54	2068.39	2068.75	2087.92	2048.66	2084.92	2139.06	2198.98	2110.46	2119.22	2040.56	2056.46	2178.16	2060.17	2162.74	2096.09	2075.51	2084.18	2044.3	2039.18	2151.18	2077	2097.93	2169.32	2182.49	2030.06	2063.84	2185.43	2111.73	2046.67	2094.63	2158.97	2065.53	2051.69	2185.29	2144.76	2081.39	2082	2031.57	2209.95	2179.93
	2059.3	2138.41	2088.42	2077.3	2237.51	2166.44	2099.71	2087.47	2047.48	2068.18	2068.83	2087.7	2048.98	2084.94	2139.27	2198.67	2110.44	2119.12	2040.89	2056.75	2178.42	2060.55	2162.43	2096.04	2075.55	2084.22	2044.36	2039.58	2151.25	2076.76	2098.08	2169.08	2182.33	2030.1	2063.77	2185.29	2111.63	2047.14	2094.72	2158.94	2065.56	2051.55	2185.13	2144.61	2081.59	2081.91	2031.42	2210.1	2179.94
	2059.34	2138.32	2088.47	2077.19	2236.81	2166.48	2099.61	2087.4	2047.43	2067.98	2068.92	2087.48	2049.31	2084.95	2139.49	2198.37	2110.43	2119.03	2041.23	2057.05	2178.68	2060.94	2162.11	2096	2075.58	2084.27	2044.43	2039.99	2151.33	2076.51	2098.23	2168.85	2182.17	2030.14	2063.71	2185.15	2111.54	2047.62	2094.83	2158.91	2065.58	2051.4	2184.96	2144.47	2081.8	2081.82	2031.28	2210.25	2179.94
	2059.38	2138.24	2088.53	2077.09	2236.13	2166.53	2099.51	2087.33	2047.37	2067.78	2069.01	2087.27	2049.64	2084.98	2139.72	2198.07	2110.42	2118.94	2041.58	2057.34	2178.95	2061.33	2161.81	2095.96	2075.63	2084.33	2044.5	2040.41	2151.41	2076.27	2098.4	2168.62	2182.02	2030.18	2063.65	2185.03	2111.44	2048.1	2094.94	2158.89	2065.62	2051.26	2184.81	2144.34	2082.02	2081.73	2031.13	2210.41	2179.96
	2059.43	2138.16	2088.59	2076.98	2235.44	2166.59	2099.42	2087.27	2047.32	2067.58	2069.1	2087.06	2049.98	2085.01	2139.95	2197.77	2110.41	2118.85	2041.92	2057.64	2179.22	2061.73	2161.5	2095.93	2075.67	2084.39	2044.57	2040.82	2151.5	2076.03	2098.57	2168.4	2181.87	2030.22	2063.6	2184.91	2111.35	2048.58	2095.05	2158.88	2065.65	2051.12	2184.65	2144.21	2082.24	2081.64	2030.99	2210.57	2179.97
	2059.49	2138.08	2088.66	2076.88	2234.76	2166.65	2099.33	2087.2	2047.27	2067.38	2069.19	2086.85	2050.32	2085.04	2140.19	2197.48	2110.41	2118.77	2042.27	2057.95	2179.5	2062.13	2161.2	2095.9	2075.72	2084.46	2044.64	2041.24	2151.58	2075.79	2098.75	2168.17	2181.72	2030.27	2063.54	2184.8	2111.27	2049.07	2095.17	2158.88	2065.69	2050.98	2184.51	2144.08	2082.46	2081.56	2030.86	2210.74	2180
	2059.54	2138.01	2088.73	2076.79	2234.08	2166.71	2099.25	2087.14	2047.22	2067.19	2069.28	2086.64	2050.67	2085.07	2140.44	2197.19	2110.41	2118.69	2042.63	2058.25	2179.78	2062.53	2160.91	2095.87	2075.77	2084.53	2044.72	2041.66	2151.67	2075.56	2098.94	2167.96	2181.58	2030.32	2063.49	2184.7	2111.18	2049.56	2095.3	2158.88	2065.73	2050.84	2184.36	2143.96	2082.69	2081.49	2030.72	2210.91	2180.02
	2059.61	2137.94	2088.81	2076.69	2233.41	2166.79	2099.17	2087.09	2047.17	2066.99	2069.38	2086.43	2051.02	2085.11	2140.69	2196.91	2110.41	2118.61	2042.99	2058.56	2180.07	2062.94	2160.62	2095.85	2075.82	2084.61	2044.8	2042.09	2151.77	2075.33	2099.14	2167.75	2181.45	2030.37	2063.44	2184.6	2111.1	2050.05	2095.43	2158.89	2065.77	2050.7	2184.22	2143.84	2082.92	2081.42	2030.59	2211.08	2180.05
	2059.67	2137.88	2088.89	2076.61	2232.74	2166.86	2099.09	2087.03	2047.13	2066.81	2069.48	2086.23	2051.37	2085.16	2140.95	2196.63	2110.42	2118.54	2043.35	2058.88	2180.37	2063.35	2160.33	2095.83	2075.88	2084.7	2044.88	2042.52	2151.86	2075.1	2099.34	2167.54	2181.32	2030.42	2063.4	2184.51	2111.02	2050.55	2095.57	2158.91	2065.81	2050.56	2184.09	2143.73	2083.16	2081.35	2030.46	2211.27	2180.08
	2059.75	2137.83	2088.97	2076.52	2232.08	2166.95	2099.01	2086.98	2047.09	2066.62	2069.58	2086.03	2051.73	2085.21	2141.21	2196.36	2110.43	2118.46	2043.72	2059.2	2180.67	2063.77	2160.04	2095.82	2075.94	2084.79	2044.97	2042.95	2151.96	2074.87	2099.55	2167.33	2181.2	2030.48	2063.35	2184.44	2110.95	2051.05	2095.71	2158.94	2065.86	2050.43	2183.96	2143.62	2083.41	2081.28	2030.33	2211.45	2180.12
	2059.82	2137.77	2089.06	2076.44	2231.42	2167.03	2098.95	2086.93	2047.05	2066.43	2069.68	2085.83	2052.09	2085.26	2141.48	2196.09	2110.44	2118.4	2044.09	2059.52	2180.98	2064.19	2159.77	2095.81	2076	2084.89	2045.05	2043.38	2152.06	2074.65	2099.77	2167.13	2181.08	2030.53	2063.31	2184.36	2110.87	2051.56	2095.86	2158.97	2065.91	2050.29	2183.83	2143.51	2083.65	2081.22	2030.2	2211.64	2180.16
	2059.91	2137.73	2089.16	2076.36	2230.76	2167.13	2098.88	2086.88	2047.01	2066.25	2069.78	2085.63	2052.45	2085.32	2141.76	2195.82	2110.45	2118.33	2044.47	2059.84	2181.3	2064.61	2159.49	2095.81	2076.07	2084.99	2045.14	2043.82	2152.16	2074.42	2100	2166.93	2180.96	2030.59	2063.28	2184.3	2110.8	2052.07	2096.01	2159	2065.96	2050.16	2183.71	2143.41	2083.9	2081.16	2030.07	2211.84	2180.21
	2059.99	2137.69	2089.26	2076.28	2230.11	2167.23	2098.82	2086.83	2046.98	2066.07	2069.89	2085.44	2052.82	2085.38	2142.04	2195.56	2110.47	2118.27	2044.85	2060.17	2181.62	2065.03	2159.22	2095.81	2076.14	2085.1	2045.24	2044.26	2152.27	2074.2	2100.23	2166.74	2180.85	2030.65	2063.24	2184.25	2110.74	2052.58	2096.17	2159.05	2066.02	2050.03	2183.6	2143.32	2084.16	2081.11	2029.95	2212.04	2180.26
	2060.09	2137.65	2089.36	2076.21	2229.46	2167.34	2098.76	2086.79	2046.94	2065.9	2070	2085.25	2053.2	2085.44	2142.33	2195.3	2110.5	2118.21	2045.23	2060.5	2181.94	2065.46	2158.95	2095.81	2076.21	2085.22	2045.33	2044.7	2152.38	2073.98	2100.47	2166.55	2180.75	2030.71	2063.21	2184.2	2110.68	2053.1	2096.33	2159.1	2066.07	2049.9	2183.49	2143.23	2084.42	2081.06	2029.83	2212.25	2180.31
	2060.18	2137.62	2089.47	2076.14	2228.81	2167.45	2098.71	2086.75	2046.91	2065.72	2070.1	2085.06	2053.58	2085.51	2142.63	2195.05	2110.52	2118.15	2045.62	2060.84	2182.28	2065.9	2158.69	2095.82	2076.28	2085.34	2045.43	2045.15	2152.49	2073.77	2100.72	2166.37	2180.65	2030.77	2063.18	2184.16	2110.62	2053.62	2096.5	2159.16	2066.13	2049.77	2183.38	2143.14	2084.69	2081.01	2029.71	2212.46	2180.37
	2060.29	2137.59	2089.58	2076.08	2228.17	2167.56	2098.66	2086.71	2046.89	2065.55	2070.22	2084.87	2053.96	2085.58	2142.93	2194.8	2110.55	2118.1	2046.01	2061.17	2182.61	2066.33	2158.43	2095.83	2076.36	2085.47	2045.53	2045.6	2152.61	2073.56	2100.98	2166.19	2180.55	2030.84	2063.16	2184.13	2110.56	2054.15	2096.68	2159.22	2066.2	2049.64	2183.28	2143.06	2084.96	2080.97	2029.59	2212.68	2180.43
	2060.39	2137.57	2089.7	2076.02	2227.54	2167.69	2098.61	2086.67	2046.86	2065.38	2070.33	2084.68	2054.34	2085.66	2143.24	2194.56	2110.59	2118.05	2046.41	2061.52	2182.96	2066.78	2158.17	2095.85	2076.44	2085.6	2045.64	2046.05	2152.72	2073.35	2101.24	2166.01	2180.46	2030.9	2063.14	2184.11	2110.5	2054.68	2096.86	2159.29	2066.26	2049.52	2183.18	2142.98	2085.23	2080.93	2029.48	2212.9	2180.5
	2060.5	2137.55	2089.83	2075.96	2226.91	2167.82	2098.57	2086.63	2046.84	2065.21	2070.44	2084.5	2054.73	2085.74	2143.56	2194.32	2110.62	2118	2046.8	2061.86	2183.31	2067.22	2157.92	2095.87	2076.52	2085.74	2045.74	2046.51	2152.84	2073.14	2101.51	2165.84	2180.38	2030.97	2063.12	2184.09	2110.45	2055.21	2097.05	2159.37	2066.33	2049.39	2183.08	2142.91	2085.51	2080.89	2029.37	2213.13	2180.57
	2060.62	2137.54	2089.95	2075.91	2226.28	2167.95	2098.53	2086.6	2046.82	2065.05	2070.56	2084.32	2055.12	2085.83	2143.88	2194.09	2110.66	2117.95	2047.21	2062.21	2183.66	2067.67	2157.67	2095.9	2076.6	2085.89	2045.85	2046.97	2152.96	2072.93	2101.79	2165.67	2180.3	2031.04	2063.1	2184.09	2110.41	2055.74	2097.24	2159.46	2066.39	2049.27	2183	2142.84	2085.8	2080.86	2029.26	2213.36	2180.64
	2060.74	2137.53	2090.08	2075.85	2225.65	2168.09	2098.5	2086.57	2046.8	2064.89	2070.68	2084.14	2055.52	2085.92	2144.21	2193.86	2110.71	2117.91	2047.62	2062.56	2184.02	2068.12	2157.43	2095.93	2076.69	2086.04	2045.97	2047.43	2153.09	2072.73	2102.07	2165.51	2180.22	2031.11	2063.09	2184.09	2110.36	2056.28	2097.44	2159.55	2066.47	2049.15	2182.91	2142.77	2086.09	2080.83	2029.15	2213.6	2180.72
	2060.87	2137.53	2090.22	2075.81	2225.03	2168.24	2098.47	2086.54	2046.79	2064.73	2070.8	2083.97	2055.92	2086.01	2144.54	2193.63	2110.75	2117.87	2048.03	2062.92	2184.39	2068.58	2157.19	2095.96	2076.78	2086.2	2046.08	2047.89	2153.22	2072.53	2102.37	2165.34	2180.15	2031.18	2063.08	2184.09	2110.32	2056.83	2097.64	2159.65	2066.54	2049.03	2182.83	2142.71	2086.38	2080.8	2029.04	2213.84	2180.81
	2061	2137.53	2090.36	2075.76	2224.42	2168.39	2098.44	2086.52	2046.78	2064.57	2070.92	2083.79	2056.33	2086.11	2144.88	2193.41	2110.8	2117.84	2048.44	2063.28	2184.76	2069.03	2156.95	2096	2076.88	2086.36	2046.2	2048.36	2153.35	2072.33	2102.67	2165.19	2180.08	2031.26	2063.07	2184.11	2110.28	2057.38	2097.85	2159.76	2066.61	2048.91	2182.76	2142.66	2086.68	2080.78	2028.94	2214.09	2180.89
	2061.14	2137.54	2090.51	2075.72	2223.81	2168.55	2098.42	2086.49	2046.77	2064.42	2071.04	2083.62	2056.73	2086.21	2145.23	2193.19	2110.85	2117.81	2048.86	2063.64	2185.13	2069.5	2156.72	2096.04	2076.97	2086.54	2046.32	2048.83	2153.48	2072.13	2102.98	2165.03	2180.02	2031.33	2063.07	2184.13	2110.24	2057.93	2098.06	2159.87	2066.69	2048.79	2182.68	2142.61	2086.98	2080.76	2028.84	2214.34	2180.98
	2061.28	2137.55	2090.66	2075.69	2223.2	2168.72	2098.4	2086.47	2046.76	2064.27	2071.17	2083.45	2057.15	2086.31	2145.59	2192.98	2110.91	2117.78	2049.29	2064.01	2185.52	2069.96	2156.49	2096.09	2077.07	2086.71	2046.44	2049.31	2153.62	2071.94	2103.29	2164.89	2179.96	2031.41	2063.06	2184.17	2110.21	2058.48	2098.28	2159.99	2066.77	2048.67	2182.62	2142.56	2087.29	2080.75	2028.74	2214.6	2181.08
	2061.43	2137.57	2090.81	2075.65	2222.6	2168.89	2098.39	2086.45	2046.75	2064.12	2071.29	2083.28	2057.56	2086.42	2145.95	2192.77	2110.97	2117.75	2049.71	2064.37	2185.91	2070.43	2156.26	2096.14	2077.17	2086.89	2046.57	2049.78	2153.75	2071.75	2103.61	2164.74	2179.9	2031.49	2063.07	2184.21	2110.18	2059.04	2098.5	2160.11	2066.85	2048.55	2182.55	2142.52	2087.6	2080.74	2028.64	2214.86	2181.18
	2061.58	2137.59	2090.97	2075.62	2222	2169.06	2098.37	2086.43	2046.75	2063.97	2071.42	2083.12	2057.98	2086.53	2146.32	2192.57	2111.03	2117.73	2050.15	2064.75	2186.3	2070.91	2156.04	2096.19	2077.27	2087.08	2046.7	2050.26	2153.9	2071.56	2103.94	2164.6	2179.85	2031.57	2063.07	2184.25	2110.15	2059.6	2098.74	2160.25	2066.94	2048.44	2182.5	2142.48	2087.91	2080.73	2028.54	2215.13	2181.28
	2061.73	2137.62	2091.13	2075.6	2221.41	2169.25	2098.37	2086.42	2046.75	2063.83	2071.55	2082.95	2058.4	2086.65	2146.69	2192.37	2111.1	2117.71	2050.58	2065.12	2186.7	2071.38	2155.82	2096.25	2077.38	2087.28	2046.83	2050.75	2154.04	2071.37	2104.28	2164.46	2179.81	2031.65	2063.08	2184.31	2110.13	2060.17	2098.97	2160.39	2067.02	2048.33	2182.44	2142.44	2088.23	2080.72	2028.45	2215.4	2181.39
	2061.89	2137.65	2091.3	2075.57	2220.82	2169.44	2098.37	2086.41	2046.75	2063.69	2071.68	2082.79	2058.83	2086.77	2147.07	2192.17	2111.16	2117.69	2051.02	2065.5	2187.1	2071.86	2155.61	2096.31	2077.49	2087.48	2046.96	2051.23	2154.19	2071.19	2104.62	2164.33	2179.77	2031.74	2063.09	2184.37	2110.1	2060.74	2099.21	2160.53	2067.11	2048.21	2182.39	2142.41	2088.56	2080.72	2028.36	2215.68	2181.5
	2062.06	2137.69	2091.47	2075.56	2220.24	2169.63	2098.37	2086.4	2046.75	2063.55	2071.81	2082.63	2059.26	2086.9	2147.46	2191.98	2111.24	2117.68	2051.46	2065.88	2187.51	2072.35	2155.39	2096.38	2077.6	2087.68	2047.1	2051.72	2154.33	2071.01	2104.97	2164.2	2179.73	2031.83	2063.1	2184.44	2110.08	2061.31	2099.46	2160.69	2067.2	2048.1	2182.35	2142.39	2088.89	2080.73	2028.27	2215.96	2181.62
	2062.23	2137.73	2091.65	2075.54	2219.66	2169.83	2098.37	2086.39	2046.76	2063.41	2071.95	2082.48	2059.69	2087.02	2147.85	2191.79	2111.31	2117.67	2051.91	2066.27	2187.93	2072.83	2155.19	2096.45	2077.71	2087.9	2047.24	2052.21	2154.49	2070.83	2105.33	2164.07	2179.7	2031.91	2063.12	2184.52	2110.07	2061.89	2099.71	2160.85	2067.29	2047.99	2182.31	2142.37	2089.22	2080.73	2028.18	2216.25	2181.74
	2062.41	2137.78	2091.83	2075.53	2219.08	2170.04	2098.38	2086.38	2046.77	2063.28	2072.08	2082.32	2060.13	2087.16	2148.25	2191.61	2111.39	2117.66	2052.36	2066.66	2188.35	2073.33	2154.98	2096.52	2077.83	2088.12	2047.38	2052.71	2154.64	2070.65	2105.7	2163.95	2179.68	2032	2063.14	2184.6	2110.05	2062.47	2099.97	2161.01	2067.38	2047.89	2182.27	2142.35	2089.56	2080.74	2028.1	2216.54	2181.86
	2062.59	2137.83	2092.02	2075.52	2218.51	2170.25	2098.39	2086.38	2046.78	2063.15	2072.22	2082.17	2060.57	2087.29	2148.66	2191.43	2111.47	2117.65	2052.82	2067.05	2188.78	2073.82	2154.78	2096.6	2077.95	2088.34	2047.53	2053.2	2154.8	2070.48	2106.07	2163.83	2179.65	2032.09	2063.16	2184.7	2110.04	2063.06	2100.23	2161.19	2067.48	2047.78	2182.24	2142.33	2089.9	2080.75	2028.02	2216.84	2181.99
	2062.77	2137.89	2092.21	2075.51	2217.95	2170.47	2098.41	2086.38	2046.79	2063.02	2072.36	2082.02	2061.02	2087.43	2149.07	2191.25	2111.55	2117.65	2053.28	2067.45	2189.21	2074.32	2154.59	2096.68	2078.07	2088.57	2047.68	2053.7	2154.96	2070.3	2106.45	2163.72	2179.64	2032.19	2063.18	2184.8	2110.04	2063.64	2100.5	2161.37	2067.58	2047.67	2182.21	2142.33	2090.25	2080.77	2027.94	2217.14	2182.12
	2062.96	2137.95	2092.4	2075.51	2217.39	2170.7	2098.43	2086.38	2046.81	2062.9	2072.5	2081.88	2061.46	2087.58	2149.49	2191.08	2111.64	2117.65	2053.74	2067.85	2189.65	2074.82	2154.39	2096.77	2078.19	2088.81	2047.83	2054.21	2155.12	2070.13	2106.83	2163.6	2179.62	2032.28	2063.21	2184.91	2110.03	2064.24	2100.77	2161.56	2067.68	2047.57	2182.19	2142.32	2090.6	2080.79	2027.86	2217.45	2182.26
	2063.16	2138.02	2092.6	2075.51	2216.83	2170.93	2098.45	2086.38	2046.83	2062.78	2072.64	2081.73	2061.91	2087.73	2149.92	2190.92	2111.73	2117.66	2054.21	2068.25	2190.09	2075.33	2154.2	2096.86	2078.32	2089.05	2047.98	2054.71	2155.28	2069.97	2107.23	2163.5	2179.61	2032.38	2063.24	2185.02	2110.03	2064.83	2101.05	2161.75	2067.78	2047.46	2182.17	2142.32	2090.96	2080.81	2027.78	2217.77	2182.4
	2063.36	2138.09	2092.81	2075.52	2216.28	2171.17	2098.48	2086.39	2046.85	2062.66	2072.78	2081.59	2062.37	2087.88	2150.35	2190.75	2111.82	2117.66	2054.68	2068.65	2190.54	2075.83	2154.01	2096.96	2078.45	2089.3	2048.14	2055.22	2155.45	2069.8	2107.63	2163.39	2179.61	2032.48	2063.27	2185.15	2110.03	2065.43	2101.34	2161.95	2067.88	2047.36	2182.16	2142.32	2091.32	2080.84	2027.71	2218.09	2182.54
	2063.57	2138.17	2093.02	2075.53	2215.74	2171.41	2098.51	2086.4	2046.87	2062.54	2072.93	2081.45	2062.83	2088.03	2150.79	2190.6	2111.92	2117.67	2055.15	2069.06	2190.99	2076.35	2153.83	2097.05	2078.58	2089.55	2048.3	2055.74	2155.62	2069.64	2108.04	2163.29	2179.61	2032.58	2063.31	2185.28	2110.03	2066.04	2101.63	2162.16	2067.98	2047.26	2182.15	2142.33	2091.69	2080.87	2027.64	2218.41	2182.69
	2063.78	2138.26	2093.23	2075.54	2215.19	2171.66	2098.55	2086.41	2046.9	2062.43	2073.07	2081.31	2063.29	2088.19	2151.23	2190.44	2112.02	2117.69	2055.63	2069.47	2191.45	2076.86	2153.65	2097.16	2078.71	2089.81	2048.46	2056.25	2155.79	2069.48	2108.45	2163.2	2179.61	2032.68	2063.35	2185.42	2110.04	2066.64	2101.92	2162.37	2068.09	2047.16	2182.14	2142.34	2092.06	2080.9	2027.57	2218.74	2182.85
	2063.99	2138.34	2093.45	2075.56	2214.66	2171.92	2098.59	2086.42	2046.92	2062.32	2073.22	2081.17	2063.75	2088.36	2151.69	2190.29	2112.12	2117.7	2056.11	2069.89	2191.91	2077.38	2153.48	2097.26	2078.85	2090.08	2048.62	2056.77	2155.97	2069.32	2108.87	2163.1	2179.62	2032.78	2063.39	2185.56	2110.05	2067.25	2102.22	2162.6	2068.2	2047.06	2182.14	2142.36	2092.43	2080.94	2027.5	2219.07	2183
	2064.21	2138.44	2093.67	2075.58	2214.13	2172.18	2098.63	2086.44	2046.95	2062.21	2073.37	2081.04	2064.22	2088.52	2152.14	2190.15	2112.23	2117.72	2056.6	2070.31	2192.38	2077.9	2153.3	2097.37	2078.99	2090.35	2048.79	2057.29	2156.15	2069.17	2109.3	2163.02	2179.64	2032.88	2063.44	2185.72	2110.06	2067.87	2102.53	2162.83	2068.31	2046.96	2182.15	2142.38	2092.81	2080.98	2027.44	2219.41	2183.16
	2064.44	2138.54	2093.9	2075.6	2213.6	2172.45	2098.68	2086.45	2046.99	2062.11	2073.52	2080.91	2064.69	2088.7	2152.61	2190.01	2112.33	2117.75	2057.09	2070.73	2192.86	2078.43	2153.13	2097.49	2079.13	2090.63	2048.96	2057.81	2156.33	2069.02	2109.74	2162.93	2179.65	2032.99	2063.49	2185.88	2110.08	2068.49	2102.84	2163.06	2068.42	2046.87	2182.15	2142.4	2093.19	2081.02	2027.37	2219.76	2183.33
	2064.67	2138.64	2094.13	2075.63	2213.08	2172.72	2098.73	2086.47	2047.02	2062.01	2073.67	2080.78	2065.17	2088.87	2153.08	2189.87	2112.44	2117.77	2057.58	2071.15	2193.34	2078.96	2152.97	2097.61	2079.27	2090.92	2049.13	2058.34	2156.51	2068.87	2110.18	2162.85	2179.67	2033.1	2063.54	2186.05	2110.09	2069.11	2103.16	2163.3	2068.53	2046.77	2182.16	2142.43	2093.58	2081.07	2027.31	2220.11	2183.5
	2064.9	2138.75	2094.36	2075.66	2212.56	2173.01	2098.78	2086.49	2047.06	2061.91	2073.82	2080.65	2065.65	2089.05	2153.56	2189.74	2112.56	2117.8	2058.08	2071.58	2193.82	2079.49	2152.8	2097.73	2079.42	2091.21	2049.31	2058.87	2156.69	2068.72	2110.63	2162.77	2179.7	2033.21	2063.59	2186.22	2110.11	2069.73	2103.48	2163.55	2068.65	2046.68	2182.18	2142.47	2093.97	2081.11	2027.25	2220.46	2183.67
	2065.15	2138.86	2094.6	2075.69	2212.05	2173.29	2098.84	2086.52	2047.1	2061.81	2073.98	2080.53	2066.13	2089.23	2154.05	2189.61	2112.68	2117.83	2058.58	2072.01	2194.31	2080.03	2152.64	2097.86	2079.57	2091.5	2049.49	2059.4	2156.88	2068.58	2111.09	2162.7	2179.73	2033.32	2063.65	2186.4	2110.14	2070.36	2103.81	2163.81	2068.76	2046.58	2182.2	2142.5	2094.37	2081.17	2027.2	2220.82	2183.85
	2065.39	2138.98	2094.84	2075.73	2211.54	2173.59	2098.91	2086.55	2047.14	2061.72	2074.13	2080.41	2066.61	2089.42	2154.54	2189.48	2112.8	2117.87	2059.09	2072.45	2194.81	2080.57	2152.49	2097.99	2079.72	2091.81	2049.67	2059.93	2157.07	2068.44	2111.55	2162.63	2179.77	2033.43	2063.71	2186.6	2110.16	2071	2104.14	2164.07	2068.88	2046.49	2182.22	2142.54	2094.77	2081.22	2027.14	2221.19	2184.03
	2065.64	2139.11	2095.09	2075.77	2211.04	2173.89	2098.97	2086.57	2047.18	2061.63	2074.29	2080.29	2067.1	2089.61	2155.04	2189.36	2112.92	2117.9	2059.6	2072.88	2195.31	2081.11	2152.33	2098.12	2079.87	2092.12	2049.85	2060.47	2157.27	2068.3	2112.02	2162.56	2179.8	2033.54	2063.77	2186.79	2110.19	2071.63	2104.48	2164.34	2069	2046.4	2182.25	2142.59	2095.17	2081.28	2027.09	2221.56	2184.22
	2065.9	2139.24	2095.35	2075.81	2210.54	2174.19	2099.04	2086.61	2047.23	2061.54	2074.45	2080.17	2067.59	2089.8	2155.54	2189.25	2113.04	2117.94	2060.11	2073.32	2195.82	2081.66	2152.18	2098.26	2080.02	2092.43	2050.04	2061.01	2157.46	2068.16	2112.5	2162.49	2179.85	2033.66	2063.84	2187	2110.22	2072.27	2104.83	2164.62	2069.12	2046.31	2182.29	2142.64	2095.58	2081.34	2027.04	2221.93	2184.41
	2066.16	2139.37	2095.6	2075.86	2210.05	2174.51	2099.12	2086.64	2047.28	2061.46	2074.61	2080.05	2068.08	2090	2156.06	2189.14	2113.17	2117.99	2060.62	2073.77	2196.33	2082.21	2152.04	2098.4	2080.18	2092.75	2050.23	2061.56	2157.66	2068.03	2112.98	2162.43	2179.89	2033.77	2063.91	2187.21	2110.25	2072.92	2105.18	2164.9	2069.24	2046.22	2182.32	2142.69	2096	2081.41	2026.99	2222.32	2184.61
	2066.42	2139.51	2095.87	2075.91	2209.56	2174.83	2099.19	2086.67	2047.33	2061.38	2074.77	2079.94	2068.58	2090.2	2156.57	2189.03	2113.3	2118.04	2061.14	2074.21	2196.84	2082.76	2151.89	2098.55	2080.34	2093.08	2050.42	2062.1	2157.86	2067.89	2113.47	2162.38	2179.94	2033.89	2063.98	2187.43	2110.29	2073.57	2105.53	2165.19	2069.36	2046.14	2182.36	2142.75	2096.42	2081.48	2026.95	2222.7	2184.81
	2066.69	2139.66	2096.13	2075.97	2209.08	2175.15	2099.28	2086.71	2047.39	2061.3	2074.93	2079.83	2069.08	2090.41	2157.1	2188.92	2113.44	2118.09	2061.67	2074.66	2197.37	2083.32	2151.75	2098.7	2080.5	2093.41	2050.61	2062.65	2158.06	2067.76	2113.97	2162.32	2180	2034.01	2064.06	2187.66	2110.33	2074.22	2105.89	2165.49	2069.49	2046.05	2182.41	2142.81	2096.84	2081.55	2026.91	2223.09	2185.01
	2066.97	2139.81	2096.4	2076.03	2208.61	2175.49	2099.36	2086.75	2047.44	2061.22	2075.09	2079.72	2069.58	2090.62	2157.63	2188.82	2113.58	2118.14	2062.2	2075.12	2197.89	2083.88	2151.61	2098.86	2080.66	2093.75	2050.81	2063.2	2158.27	2067.64	2114.48	2162.27	2180.06	2034.14	2064.13	2187.9	2110.37	2074.87	2106.26	2165.79	2069.61	2045.96	2182.46	2142.87	2097.26	2081.63	2026.86	2223.49	2185.22
	2067.25	2139.97	2096.68	2076.09	2208.13	2175.82	2099.45	2086.8	2047.5	2061.15	2075.25	2079.62	2070.09	2090.83	2158.17	2188.73	2113.72	2118.19	2062.73	2075.57	2198.42	2084.44	2151.48	2099.01	2080.83	2094.1	2051.01	2063.76	2158.48	2067.51	2114.99	2162.23	2180.12	2034.26	2064.22	2188.14	2110.41	2075.53	2106.63	2166.1	2069.74	2045.88	2182.51	2142.94	2097.7	2081.71	2026.82	2223.89	2185.43
	2067.54	2140.13	2096.96	2076.16	2207.67	2176.17	2099.54	2086.84	2047.56	2061.08	2075.42	2079.51	2070.6	2091.04	2158.72	2188.64	2113.86	2118.25	2063.26	2076.03	2198.96	2085.01	2151.35	2099.18	2080.99	2094.45	2051.21	2064.31	2158.69	2067.39	2115.5	2162.19	2180.19	2034.38	2064.3	2188.39	2110.46	2076.19	2107.01	2166.42	2069.87	2045.8	2182.57	2143.01	2098.13	2081.79	2026.79	2224.3	2185.65
	2067.83	2140.29	2097.24	2076.23	2207.21	2176.52	2099.64	2086.89	2047.62	2061.02	2075.59	2079.41	2071.11	2091.26	2159.27	2188.55	2114.01	2118.32	2063.8	2076.49	2199.5	2085.58	2151.22	2099.34	2081.16	2094.8	2051.42	2064.87	2158.9	2067.27	2116.03	2162.15	2180.26	2034.51	2064.39	2188.65	2110.51	2076.86	2107.39	2166.74	2070	2045.71	2182.63	2143.09	2098.57	2081.87	2026.75	2224.71	2185.87
	2068.12	2140.46	2097.53	2076.3	2206.75	2176.88	2099.74	2086.94	2047.69	2060.95	2075.75	2079.31	2071.63	2091.49	2159.83	2188.47	2114.15	2118.38	2064.35	2076.96	2200.05	2086.15	2151.09	2099.51	2081.34	2095.17	2051.63	2065.44	2159.12	2067.16	2116.56	2162.11	2180.34	2034.64	2064.48	2188.91	2110.56	2077.53	2107.78	2167.07	2070.13	2045.63	2182.7	2143.17	2099.02	2081.96	2026.72	2225.13	2186.09
	2068.42	2140.64	2097.82	2076.38	2206.3	2177.25	2099.84	2086.99	2047.76	2060.89	2075.92	2079.22	2072.14	2091.72	2160.39	2188.39	2114.3	2118.45	2064.89	2077.43	2200.6	2086.72	2150.97	2099.69	2081.51	2095.53	2051.84	2066	2159.34	2067.04	2117.1	2162.08	2180.42	2034.77	2064.57	2189.18	2110.62	2078.2	2108.17	2167.41	2070.26	2045.55	2182.77	2143.26	2099.46	2082.05	2026.69	2225.55	2186.32
	2068.73	2140.82	2098.12	2076.46	2205.86	2177.62	2099.95	2087.04	2047.83	2060.83	2076.09	2079.12	2072.66	2091.95	2160.96	2188.31	2114.46	2118.52	2065.44	2077.9	2201.16	2087.3	2150.85	2099.86	2081.69	2095.91	2052.05	2066.57	2159.56	2066.93	2117.64	2162.05	2180.5	2034.9	2064.67	2189.46	2110.68	2078.88	2108.57	2167.75	2070.4	2045.48	2182.85	2143.34	2099.92	2082.15	2026.66	2225.98	2186.55
	2069.04	2141.01	2098.42	2076.54	2205.42	2178	2100.06	2087.1	2047.9	2060.78	2076.26	2079.03	2073.19	2092.18	2161.54	2188.24	2114.62	2118.6	2066	2078.37	2201.72	2087.89	2150.74	2100.04	2081.86	2096.29	2052.27	2067.14	2159.78	2066.82	2118.2	2162.02	2180.59	2035.03	2064.76	2189.75	2110.74	2079.56	2108.97	2168.11	2070.53	2045.4	2182.92	2143.44	2100.37	2082.24	2026.64	2226.41	2186.79
	2069.35	2141.2	2098.72	2076.63	2204.99	2178.38	2100.18	2087.16	2047.98	2060.73	2076.43	2078.94	2073.72	2092.42	2162.13	2188.17	2114.78	2118.67	2066.56	2078.85	2202.29	2088.47	2150.62	2100.23	2082.04	2096.68	2052.49	2067.71	2160.01	2066.72	2118.75	2162	2180.68	2035.16	2064.87	2190.04	2110.8	2080.25	2109.38	2168.46	2070.67	2045.32	2183.01	2143.53	2100.84	2082.34	2026.61	2226.85	2187.03
	2069.68	2141.4	2099.03	2076.72	2204.56	2178.77	2100.3	2087.22	2048.05	2060.68	2076.6	2078.85	2074.25	2092.66	2162.72	2188.11	2114.94	2118.75	2067.12	2079.33	2202.86	2089.06	2150.51	2100.42	2082.23	2097.07	2052.71	2068.29	2160.24	2066.61	2119.32	2161.98	2180.78	2035.3	2064.97	2190.34	2110.86	2080.93	2109.8	2168.83	2070.8	2045.25	2183.09	2143.63	2101.3	2082.45	2026.59	2227.29	2187.28
	2070	2141.6	2099.35	2076.81	2204.14	2179.17	2100.42	2087.29	2048.13	2060.64	2076.78	2078.77	2074.78	2092.91	2163.32	2188.05	2115.1	2118.84	2067.68	2079.81	2203.43	2089.66	2150.4	2100.61	2082.41	2097.47	2052.93	2068.87	2160.47	2066.51	2119.89	2161.97	2180.88	2035.44	2065.08	2190.65	2110.93	2081.62	2110.22	2169.2	2070.94	2045.17	2183.19	2143.74	2101.77	2082.55	2026.57	2227.74	2187.53
	2070.33	2141.81	2099.67	2076.91	2203.72	2179.57	2100.55	2087.35	2048.21	2060.6	2076.95	2078.69	2075.31	2093.16	2163.92	2188	2115.27	2118.93	2068.25	2080.3	2204.02	2090.25	2150.3	2100.81	2082.6	2097.87	2053.16	2069.45	2160.71	2066.41	2120.47	2161.95	2180.98	2035.57	2065.19	2190.96	2111	2082.32	2110.64	2169.58	2071.08	2045.1	2183.28	2143.84	2102.25	2082.66	2026.55	2228.2	2187.78
	2070.67	2142.03	2099.99	2077.01	2203.31	2179.98	2100.68	2087.42	2048.3	2060.56	2077.13	2078.6	2075.85	2093.41	2164.54	2187.94	2115.44	2119.02	2068.82	2080.79	2204.6	2090.85	2150.2	2101.01	2082.79	2098.28	2053.39	2070.03	2160.94	2066.32	2121.05	2161.95	2181.09	2035.71	2065.31	2191.28	2111.07	2083.02	2111.07	2169.97	2071.22	2045.03	2183.38	2143.96	2102.72	2082.78	2026.54	2228.66	2188.04
	2071.01	2142.25	2100.32	2077.12	2202.9	2180.4	2100.81	2087.49	2048.39	2060.52	2077.3	2078.53	2076.39	2093.67	2165.15	2187.9	2115.62	2119.11	2069.4	2081.28	2205.19	2091.45	2150.1	2101.21	2082.98	2098.7	2053.62	2070.62	2161.18	2066.22	2121.64	2161.94	2181.21	2035.86	2065.42	2191.61	2111.15	2083.72	2111.51	2170.36	2071.36	2044.96	2183.48	2144.07	2103.21	2082.89	2026.53	2229.12	2188.3
	2071.35	2142.47	2100.65	2077.23	2202.5	2180.82	2100.95	2087.56	2048.47	2060.49	2077.48	2078.45	2076.94	2093.93	2165.78	2187.85	2115.79	2119.2	2069.98	2081.78	2205.79	2092.06	2150	2101.42	2083.17	2099.12	2053.86	2071.21	2161.42	2066.13	2122.24	2161.94	2181.32	2036	2065.54	2191.95	2111.23	2084.43	2111.95	2170.76	2071.51	2044.89	2183.59	2144.19	2103.69	2083.01	2026.52	2229.59	2188.57
	2071.7	2142.7	2100.99	2077.34	2202.1	2181.25	2101.09	2087.64	2048.57	2060.46	2077.66	2078.38	2077.49	2094.19	2166.41	2187.81	2115.97	2119.3	2070.56	2082.27	2206.39	2092.67	2149.91	2101.64	2083.36	2099.55	2054.1	2071.8	2161.67	2066.04	2122.85	2161.94	2181.44	2036.14	2065.67	2192.29	2111.31	2085.14	2112.39	2171.16	2071.65	2044.82	2183.7	2144.32	2104.18	2083.13	2026.51	2230.06	2188.84
	2072.06	2142.93	2101.33	2077.45	2201.71	2181.68	2101.24	2087.72	2048.66	2060.43	2077.84	2078.31	2078.04	2094.46	2167.05	2187.78	2116.15	2119.41	2071.15	2082.78	2206.99	2093.28	2149.82	2101.85	2083.56	2099.98	2054.34	2072.39	2161.92	2065.96	2123.46	2161.95	2181.57	2036.29	2065.79	2192.64	2111.39	2085.85	2112.85	2171.58	2071.8	2044.75	2183.82	2144.44	2104.68	2083.26	2026.5	2230.54	2189.11
	2072.42	2143.17	2101.67	2077.57	2201.33	2182.13	2101.39	2087.8	2048.76	2060.41	2078.02	2078.24	2078.59	2094.73	2167.69	2187.74	2116.34	2119.51	2071.74	2083.28	2207.6	2093.9	2149.73	2102.07	2083.76	2100.42	2054.58	2072.99	2162.17	2065.88	2124.07	2161.95	2181.69	2036.44	2065.92	2193	2111.47	2086.57	2113.3	2171.99	2071.94	2044.68	2183.94	2144.57	2105.18	2083.39	2026.5	2231.03	2189.39
	2072.78	2143.42	2102.02	2077.7	2200.95	2182.57	2101.54	2087.88	2048.85	2060.39	2078.2	2078.17	2079.15	2095	2168.34	2187.72	2116.53	2119.62	2072.33	2083.79	2208.22	2094.51	2149.64	2102.3	2083.96	2100.86	2054.83	2073.59	2162.42	2065.79	2124.7	2161.97	2181.83	2036.58	2066.05	2193.37	2111.56	2087.29	2113.77	2172.42	2072.09	2044.62	2184.07	2144.71	2105.68	2083.52	2026.49	2231.52	2189.67
	2073.15	2143.67	2102.37	2077.82	2200.58	2183.03	2101.7	2087.96	2048.95	2060.37	2078.38	2078.11	2079.7	2095.28	2169	2187.69	2116.72	2119.73	2072.93	2084.3	2208.84	2095.13	2149.56	2102.52	2084.17	2101.31	2055.08	2074.19	2162.67	2065.72	2125.33	2161.98	2181.96	2036.74	2066.19	2193.74	2111.65	2088.01	2114.23	2172.85	2072.24	2044.55	2184.19	2144.85	2106.19	2083.65	2026.49	2232.01	2189.96
	2073.52	2143.92	2102.73	2077.95	2200.21	2183.49	2101.86	2088.05	2049.06	2060.36	2078.56	2078.05	2080.27	2095.56	2169.66	2187.67	2116.91	2119.85	2073.53	2084.81	2209.46	2095.76	2149.48	2102.75	2084.37	2101.77	2055.33	2074.8	2162.93	2065.64	2125.96	2162	2182.1	2036.89	2066.33	2194.12	2111.74	2088.74	2114.7	2173.29	2072.39	2044.49	2184.33	2144.99	2106.7	2083.79	2026.5	2232.51	2190.25
	2073.9	2144.18	2103.09	2078.09	2199.85	2183.95	2102.02	2088.14	2049.16	2060.35	2078.74	2077.99	2080.83	2095.85	2170.33	2187.65	2117.11	2119.97	2074.13	2085.32	2210.09	2096.38	2149.41	2102.99	2084.58	2102.23	2055.58	2075.41	2163.19	2065.57	2126.61	2162.02	2182.25	2037.04	2066.47	2194.5	2111.84	2089.47	2115.18	2173.74	2072.55	2044.43	2184.46	2145.14	2107.22	2083.93	2026.5	2233.02	2190.55
	2074.29	2144.44	2103.46	2078.22	2199.49	2184.42	2102.19	2088.23	2049.27	2060.34	2078.93	2077.94	2081.4	2096.14	2171	2187.64	2117.31	2120.09	2074.74	2085.84	2210.72	2097.01	2149.33	2103.23	2084.79	2102.7	2055.84	2076.01	2163.46	2065.5	2127.26	2162.05	2182.39	2037.19	2066.61	2194.89	2111.93	2090.21	2115.67	2174.19	2072.7	2044.37	2184.6	2145.29	2107.74	2084.07	2026.51	2233.53	2190.85
	2074.68	2144.71	2103.83	2078.36	2199.14	2184.9	2102.36	2088.32	2049.38	2060.33	2079.11	2077.88	2081.97	2096.43	2171.69	2187.63	2117.51	2120.21	2075.35	2086.36	2211.36	2097.65	2149.26	2103.47	2085	2103.17	2056.1	2076.63	2163.72	2065.43	2127.91	2162.07	2182.55	2037.35	2066.76	2195.29	2112.03	2090.95	2116.15	2174.65	2072.85	2044.31	2184.75	2145.44	2108.26	2084.22	2026.52	2234.04	2191.15
	2075.07	2144.99	2104.2	2078.51	2198.79	2185.38	2102.53	2088.42	2049.49	2060.33	2079.3	2077.83	2082.54	2096.73	2172.37	2187.62	2117.72	2120.34	2075.96	2086.89	2212	2098.28	2149.19	2103.72	2085.22	2103.65	2056.36	2077.24	2163.99	2065.36	2128.58	2162.11	2182.7	2037.51	2066.91	2195.7	2112.14	2091.69	2116.65	2175.12	2073.01	2044.25	2184.9	2145.6	2108.79	2084.37	2026.53	2234.56	2191.46
	2075.47	2145.27	2104.58	2078.65	2198.45	2185.87	2102.71	2088.51	2049.61	2060.33	2079.48	2077.78	2083.12	2097.03	2173.07	2187.62	2117.92	2120.47	2076.58	2087.41	2212.64	2098.92	2149.12	2103.97	2085.43	2104.13	2056.62	2077.86	2164.26	2065.3	2129.24	2162.14	2182.86	2037.67	2067.07	2196.11	2112.24	2092.43	2117.14	2175.59	2073.17	2044.19	2185.05	2145.76	2109.32	2084.52	2026.54	2235.09	2191.77
	2075.87	2145.55	2104.97	2078.8	2198.12	2186.37	2102.89	2088.61	2049.72	2060.34	2079.67	2077.74	2083.7	2097.33	2173.77	2187.62	2118.13	2120.6	2077.2	2087.94	2213.29	2099.56	2149.06	2104.22	2085.65	2104.62	2056.89	2078.48	2164.54	2065.24	2129.92	2162.18	2183.02	2037.83	2067.22	2196.53	2112.34	2093.18	2117.65	2176.07	2073.32	2044.14	2185.21	2145.93	2109.86	2084.67	2026.55	2235.62	2192.09
	2076.27	2145.84	2105.35	2078.96	2197.79	2186.87	2103.08	2088.72	2049.84	2060.34	2079.86	2077.7	2084.28	2097.64	2174.47	2187.63	2118.35	2120.74	2077.82	2088.47	2213.95	2100.21	2149	2104.48	2085.87	2105.11	2057.16	2079.1	2164.81	2065.18	2130.6	2162.22	2183.19	2037.99	2067.38	2196.96	2112.45	2093.94	2118.16	2176.56	2073.48	2044.08	2185.37	2146.09	2110.4	2084.83	2026.57	2236.15	2192.41
	2076.69	2146.14	2105.75	2079.11	2197.46	2187.38	2103.27	2088.82	2049.96	2060.35	2080.05	2077.65	2084.86	2097.95	2175.19	2187.63	2118.56	2120.88	2078.45	2089.01	2214.61	2100.86	2148.94	2104.74	2086.09	2105.61	2057.43	2079.73	2165.09	2065.13	2131.29	2162.27	2183.36	2038.15	2067.55	2197.4	2112.56	2094.69	2118.67	2177.05	2073.65	2044.03	2185.54	2146.27	2110.95	2084.99	2026.59	2236.69	2192.73
	2077.1	2146.44	2106.14	2079.27	2197.15	2187.89	2103.46	2088.93	2050.09	2060.37	2080.24	2077.62	2085.45	2098.26	2175.9	2187.64	2118.78	2121.02	2079.08	2089.54	2215.27	2101.51	2148.89	2105.01	2086.32	2106.12	2057.71	2080.35	2165.38	2065.07	2131.98	2162.31	2183.54	2038.32	2067.71	2197.84	2112.68	2095.45	2119.19	2177.55	2073.81	2043.98	2185.7	2146.44	2111.49	2085.16	2026.61	2237.24	2193.06
	2077.52	2146.74	2106.54	2079.44	2196.83	2188.41	2103.66	2089.04	2050.21	2060.38	2080.43	2077.58	2086.04	2098.58	2176.63	2187.66	2119.01	2121.17	2079.71	2090.08	2215.94	2102.16	2148.83	2105.28	2086.55	2106.63	2057.98	2080.98	2165.66	2065.02	2132.68	2162.37	2183.72	2038.48	2067.88	2198.28	2112.79	2096.22	2119.71	2178.06	2073.97	2043.93	2185.88	2146.62	2112.05	2085.32	2026.63	2237.79	2193.39
	2077.95	2147.05	2106.95	2079.6	2196.53	2188.93	2103.86	2089.15	2050.34	2060.4	2080.62	2077.55	2086.64	2098.9	2177.36	2187.68	2119.23	2121.32	2080.35	2090.63	2216.61	2102.81	2148.78	2105.55	2086.78	2107.15	2058.26	2081.61	2165.95	2064.97	2133.39	2162.42	2183.9	2038.65	2068.06	2198.74	2112.91	2096.98	2120.24	2178.57	2074.14	2043.88	2186.06	2146.81	2112.6	2085.49	2026.66	2238.34	2193.73
	2078.38	2147.37	2107.35	2079.77	2196.22	2189.46	2104.07	2089.26	2050.47	2060.43	2080.81	2077.52	2087.23	2099.22	2178.09	2187.7	2119.46	2121.47	2080.99	2091.17	2217.29	2103.47	2148.73	2105.83	2087.01	2107.67	2058.55	2082.25	2166.24	2064.93	2134.1	2162.48	2184.08	2038.82	2068.23	2199.2	2113.03	2097.76	2120.77	2179.09	2074.3	2043.83	2186.24	2147	2113.16	2085.67	2026.69	2238.9	2194.07
	2078.81	2147.68	2107.77	2079.95	2195.93	2190	2104.27	2089.38	2050.61	2060.45	2081	2077.49	2087.83	2099.55	2178.84	2187.72	2119.69	2121.63	2081.63	2091.72	2217.97	2104.13	2148.69	2106.11	2087.24	2108.19	2058.83	2082.88	2166.54	2064.89	2134.82	2162.54	2184.27	2038.99	2068.41	2199.67	2113.15	2098.53	2121.31	2179.62	2074.47	2043.78	2186.42	2147.19	2113.73	2085.84	2026.72	2239.47	2194.41
	2079.25	2148.01	2108.18	2080.12	2195.64	2190.54	2104.48	2089.49	2050.74	2060.48	2081.19	2077.47	2088.43	2099.88	2179.58	2187.75	2119.92	2121.78	2082.28	2092.27	2218.65	2104.8	2148.64	2106.39	2087.48	2108.73	2059.12	2083.52	2166.83	2064.84	2135.55	2162.61	2184.47	2039.16	2068.59	2200.15	2113.27	2099.31	2121.86	2180.15	2074.64	2043.73	2186.61	2147.38	2114.3	2086.02	2026.75	2240.04	2194.76
	2079.69	2148.34	2108.61	2080.3	2195.35	2191.08	2104.7	2089.61	2050.88	2060.51	2081.39	2077.44	2089.04	2100.21	2180.34	2187.79	2120.16	2121.95	2082.92	2092.82	2219.34	2105.47	2148.6	2106.68	2087.72	2109.26	2059.41	2084.16	2167.13	2064.81	2136.28	2162.67	2184.67	2039.33	2068.78	2200.63	2113.4	2100.09	2122.41	2180.69	2074.81	2043.69	2186.81	2147.58	2114.87	2086.2	2026.78	2240.61	2195.11
	2080.14	2148.67	2109.03	2080.49	2195.08	2191.64	2104.92	2089.73	2051.02	2060.55	2081.58	2077.42	2089.64	2100.55	2181.1	2187.82	2120.4	2122.11	2083.58	2093.38	2220.03	2106.13	2148.56	2106.97	2087.96	2109.8	2059.7	2084.81	2167.43	2064.77	2137.01	2162.74	2184.87	2039.51	2068.97	2201.12	2113.53	2100.87	2122.96	2181.24	2074.98	2043.64	2187.01	2147.78	2115.45	2086.38	2026.82	2241.19	2195.47
	2080.59	2149.01	2109.46	2080.67	2194.8	2192.19	2105.14	2089.86	2051.16	2060.59	2081.77	2077.41	2090.25	2100.89	2181.86	2187.86	2120.64	2122.28	2084.23	2093.94	2220.73	2106.81	2148.53	2107.27	2088.2	2110.35	2059.99	2085.45	2167.74	2064.74	2137.76	2162.82	2185.07	2039.68	2069.16	2201.61	2113.66	2101.66	2123.52	2181.79	2075.15	2043.6	2187.21	2147.99	2116.03	2086.57	2026.86	2241.78	2195.83
	2081.05	2149.35	2109.89	2080.87	2194.54	2192.76	2105.37	2089.98	2051.3	2060.63	2081.97	2077.39	2090.87	2101.24	2182.63	2187.9	2120.89	2122.45	2084.89	2094.5	2221.43	2107.48	2148.49	2107.57	2088.45	2110.9	2060.29	2086.1	2168.05	2064.71	2138.51	2162.9	2185.28	2039.86	2069.35	2202.12	2113.79	2102.45	2124.08	2182.35	2075.33	2043.56	2187.42	2148.2	2116.61	2086.76	2026.9	2242.37	2196.19
	2081.51	2149.7	2110.33	2081.06	2194.27	2193.33	2105.6	2090.11	2051.45	2060.67	2082.16	2077.38	2091.48	2101.58	2183.41	2187.95	2121.14	2122.63	2085.55	2095.06	2222.14	2108.16	2148.46	2107.87	2088.69	2111.46	2060.59	2086.75	2168.36	2064.68	2139.26	2162.98	2185.49	2040.04	2069.55	2202.63	2113.92	2103.25	2124.65	2182.92	2075.5	2043.52	2187.63	2148.41	2117.2	2086.95	2026.94	2242.96	2196.56
	2081.97	2150.06	2110.77	2081.26	2194.02	2193.9	2105.83	2090.24	2051.6	2060.72	2082.36	2077.37	2092.1	2101.94	2184.19	2187.99	2121.39	2122.8	2086.21	2095.62	2222.85	2108.84	2148.43	2108.18	2088.94	2112.02	2060.89	2087.41	2168.67	2064.65	2140.02	2163.06	2185.71	2040.22	2069.75	2203.14	2114.06	2104.05	2125.22	2183.49	2075.68	2043.48	2187.84	2148.63	2117.79	2087.15	2026.98	2243.56	2196.93
	2082.44	2150.42	2111.22	2081.46	2193.77	2194.48	2106.07	2090.38	2051.75	2060.77	2082.56	2077.36	2092.72	2102.29	2184.98	2188.05	2121.64	2122.99	2086.88	2096.19	2223.56	2109.52	2148.4	2108.49	2089.2	2112.59	2061.2	2088.06	2168.99	2064.63	2140.79	2163.15	2185.93	2040.4	2069.96	2203.66	2114.2	2104.85	2125.8	2184.07	2075.86	2043.44	2188.06	2148.85	2118.39	2087.35	2027.03	2244.16	2197.31
	2082.92	2150.78	2111.67	2081.66	2193.52	2195.06	2106.31	2090.51	2051.9	2060.83	2082.75	2077.36	2093.35	2102.65	2185.77	2188.1	2121.9	2123.17	2087.55	2096.76	2224.28	2110.21	2148.38	2108.8	2089.45	2113.17	2061.51	2088.72	2169.31	2064.61	2141.57	2163.24	2186.15	2040.58	2070.16	2204.19	2114.34	2105.66	2126.39	2184.65	2076.04	2043.4	2188.28	2149.08	2118.99	2087.55	2027.08	2244.77	2197.69
	2083.4	2151.15	2112.13	2081.86	2193.28	2195.66	2106.55	2090.65	2052.06	2060.88	2082.95	2077.36	2093.97	2103.01	2186.57	2188.16	2122.16	2123.36	2088.22	2097.34	2225	2110.9	2148.36	2109.12	2089.71	2113.74	2061.82	2089.38	2169.63	2064.59	2142.35	2163.33	2186.38	2040.77	2070.37	2204.73	2114.48	2106.47	2126.98	2185.25	2076.22	2043.37	2188.51	2149.3	2119.59	2087.75	2027.13	2245.38	2198.07
	2083.88	2151.52	2112.59	2082.07	2193.05	2196.25	2106.8	2090.79	2052.21	2060.94	2083.15	2077.36	2094.6	2103.37	2187.38	2188.22	2122.42	2123.55	2088.9	2097.91	2225.72	2111.59	2148.34	2109.44	2089.96	2114.33	2062.13	2090.04	2169.96	2064.58	2143.13	2163.43	2186.61	2040.95	2070.59	2205.27	2114.62	2107.28	2127.57	2185.85	2076.4	2043.34	2188.74	2149.54	2120.2	2087.96	2027.18	2246	2198.46
	2084.37	2151.9	2113.05	2082.29	2192.82	2196.85	2107.05	2090.93	2052.37	2061.01	2083.35	2077.36	2095.24	2103.74	2188.19	2188.28	2122.69	2123.74	2089.57	2098.49	2226.45	2112.28	2148.32	2109.77	2090.23	2114.91	2062.44	2090.71	2170.29	2064.56	2143.93	2163.53	2186.85	2041.14	2070.81	2205.82	2114.77	2108.1	2128.17	2186.45	2076.59	2043.3	2188.97	2149.77	2120.81	2088.17	2027.23	2246.63	2198.85
	2084.86	2152.28	2113.52	2082.5	2192.6	2197.46	2107.31	2091.07	2052.54	2061.07	2083.54	2077.37	2095.87	2104.11	2189.01	2188.35	2122.96	2123.94	2090.25	2099.07	2227.19	2112.97	2148.3	2110.1	2090.49	2115.51	2062.76	2091.37	2170.62	2064.55	2144.72	2163.64	2187.08	2041.33	2071.03	2206.38	2114.92	2108.92	2128.77	2187.06	2076.77	2043.27	2189.21	2150.01	2121.43	2088.38	2027.29	2247.25	2199.25
	2085.35	2152.67	2113.99	2082.72	2192.39	2198.07	2107.57	2091.22	2052.7	2061.14	2083.74	2077.38	2096.51	2104.49	2189.83	2188.42	2123.23	2124.14	2090.94	2099.65	2227.92	2113.67	2148.29	2110.43	2090.75	2116.1	2063.08	2092.04	2170.95	2064.55	2145.53	2163.74	2187.33	2041.52	2071.25	2206.94	2115.07	2109.74	2129.38	2187.68	2076.96	2043.24	2189.46	2150.25	2122.05	2088.6	2027.35	2247.89	2199.64
	2085.85	2153.06	2114.46	2082.95	2192.18	2198.69	2107.83	2091.36	2052.87	2061.22	2083.94	2077.39	2097.15	2104.87	2190.66	2188.5	2123.51	2124.34	2091.62	2100.24	2228.66	2114.37	2148.28	2110.76	2091.02	2116.71	2063.4	2092.71	2171.29	2064.54	2146.34	2163.85	2187.57	2041.71	2071.48	2207.51	2115.22	2110.57	2129.99	2188.31	2077.15	2043.21	2189.7	2150.5	2122.67	2088.81	2027.41	2248.52	2200.05
	2086.36	2153.45	2114.94	2083.17	2191.97	2199.31	2108.09	2091.51	2053.03	2061.29	2084.14	2077.41	2097.79	2105.25	2191.49	2188.57	2123.78	2124.55	2092.31	2100.83	2229.41	2115.07	2148.27	2111.11	2091.29	2117.31	2063.73	2093.39	2171.63	2064.54	2147.15	2163.97	2187.82	2041.9	2071.71	2208.09	2115.37	2111.4	2130.61	2188.94	2077.34	2043.18	2189.95	2150.75	2123.3	2089.03	2027.47	2249.16	2200.46
	2086.86	2153.85	2115.43	2083.4	2191.77	2199.93	2108.36	2091.66	2053.21	2061.37	2084.34	2077.43	2098.44	2105.64	2192.33	2188.65	2124.07	2124.76	2093	2101.42	2230.15	2115.78	2148.26	2111.45	2091.56	2117.93	2064.06	2094.06	2171.98	2064.54	2147.98	2164.08	2188.07	2042.09	2071.94	2208.67	2115.53	2112.23	2131.23	2189.58	2077.53	2043.16	2190.21	2151	2123.93	2089.26	2027.54	2249.81	2200.87
	2087.38	2154.26	2115.91	2083.63	2191.58	2200.57	2108.64	2091.82	2053.38	2061.45	2084.54	2077.45	2099.09	2106.02	2193.17	2188.73	2124.35	2124.97	2093.7	2102.01	2230.91	2116.49	2148.26	2111.8	2091.84	2118.54	2064.39	2094.74	2172.32	2064.54	2148.8	2164.2	2188.33	2042.29	2072.18	2209.26	2115.68	2113.07	2131.86	2190.23	2077.72	2043.13	2190.47	2151.26	2124.56	2089.48	2027.6	2250.46	2201.28
	2087.89	2154.67	2116.41	2083.87	2191.4	2201.2	2108.91	2091.97	2053.55	2061.54	2084.75	2077.47	2099.74	2106.42	2194.02	2188.82	2124.64	2125.19	2094.4	2102.6	2231.66	2117.2	2148.26	2112.15	2092.12	2119.17	2064.72	2095.42	2172.67	2064.54	2149.64	2164.33	2188.59	2042.48	2072.42	2209.86	2115.84	2113.91	2132.49	2190.88	2077.91	2043.11	2190.73	2151.52	2125.2	2089.71	2027.67	2251.12	2201.7
	2088.41	2155.09	2116.9	2084.11	2191.21	2201.85	2109.19	2092.13	2053.73	2061.63	2084.95	2077.5	2100.4	2106.81	2194.87	2188.91	2124.93	2125.41	2095.1	2103.2	2232.42	2117.91	2148.26	2112.5	2092.4	2119.79	2065.05	2096.1	2173.03	2064.55	2150.48	2164.45	2188.85	2042.68	2072.66	2210.46	2116.01	2114.76	2133.13	2191.54	2078.11	2043.09	2191	2151.78	2125.84	2089.94	2027.74	2251.78	2202.12
	2088.94	2155.5	2117.4	2084.35	2191.04	2202.49	2109.48	2092.29	2053.91	2061.72	2085.15	2077.53	2101.05	2107.21	2195.73	2189	2125.22	2125.63	2095.8	2103.8	2233.18	2118.62	2148.26	2112.86	2092.68	2120.42	2065.39	2096.79	2173.38	2064.56	2151.32	2164.58	2189.12	2042.88	2072.91	2211.07	2116.17	2115.6	2133.77	2192.2	2078.31	2043.06	2191.27	2152.05	2126.49	2090.18	2027.81	2252.45	2202.55
	2089.47	2155.93	2117.91	2084.59	2190.87	2203.15	2109.76	2092.45	2054.09	2061.82	2085.35	2077.56	2101.71	2107.61	2196.6	2189.09	2125.51	2125.86	2096.5	2104.4	2233.95	2119.34	2148.26	2113.22	2092.96	2121.06	2065.73	2097.47	2173.74	2064.57	2152.17	2164.71	2189.39	2043.08	2073.16	2211.69	2116.33	2116.46	2134.41	2192.87	2078.5	2043.04	2191.55	2152.32	2127.14	2090.42	2027.89	2253.12	2202.98
	2090	2156.36	2118.41	2084.84	2190.71	2203.8	2110.05	2092.62	2054.28	2061.91	2085.55	2077.6	2102.38	2108.02	2197.47	2189.19	2125.81	2126.09	2097.21	2105.01	2234.72	2120.06	2148.27	2113.59	2093.25	2121.7	2066.07	2098.16	2174.1	2064.58	2153.03	2164.85	2189.67	2043.28	2073.41	2212.31	2116.5	2117.31	2135.06	2193.55	2078.7	2043.03	2191.83	2152.6	2127.79	2090.66	2027.97	2253.79	2203.42
	2090.53	2156.79	2118.93	2085.09	2190.55	2204.46	2110.35	2092.78	2054.46	2062.01	2085.76	2077.63	2103.04	2108.42	2198.34	2189.29	2126.12	2126.32	2097.92	2105.61	2235.49	2120.78	2148.27	2113.96	2093.54	2122.35	2066.41	2098.85	2174.47	2064.6	2153.89	2164.99	2189.94	2043.48	2073.67	2212.94	2116.67	2118.17	2135.72	2194.23	2078.9	2043.01	2192.11	2152.88	2128.45	2090.9	2028.04	2254.47	2203.86
	2091.08	2157.23	2119.44	2085.35	2190.4	2205.13	2110.65	2092.95	2054.65	2062.12	2085.96	2077.68	2103.71	2108.83	2199.22	2189.39	2126.42	2126.55	2098.63	2106.22	2236.27	2121.51	2148.28	2114.33	2093.83	2123	2066.76	2099.54	2174.84	2064.62	2154.76	2165.13	2190.23	2043.69	2073.93	2213.57	2116.84	2119.03	2136.38	2194.92	2079.11	2042.99	2192.4	2153.16	2129.11	2091.14	2028.12	2255.15	2204.3
	2091.62	2157.67	2119.96	2085.6	2190.25	2205.8	2110.95	2093.12	2054.84	2062.23	2086.16	2077.72	2104.38	2109.25	2200.11	2189.5	2126.73	2126.79	2099.35	2106.83	2237.05	2122.23	2148.3	2114.71	2094.12	2123.65	2067.11	2100.24	2175.21	2064.64	2155.64	2165.27	2190.51	2043.89	2074.19	2214.22	2117.01	2119.9	2137.04	2195.62	2079.31	2042.98	2192.69	2153.44	2129.77	2091.39	2028.21	2255.84	2204.74
	2092.17	2158.12	2120.49	2085.86	2190.11	2206.48	2111.25	2093.29	2055.03	2062.34	2086.37	2077.77	2105.05	2109.67	2201	2189.61	2127.04	2127.03	2100.07	2107.44	2237.83	2122.96	2148.31	2115.09	2094.42	2124.31	2067.46	2100.94	2175.58	2064.67	2156.52	2165.42	2190.8	2044.1	2074.46	2214.86	2117.18	2120.76	2137.71	2196.33	2079.52	2042.96	2192.99	2153.73	2130.44	2091.64	2028.29	2256.54	2205.19
	2092.72	2158.57	2121.02	2086.13	2189.98	2207.16	2111.56	2093.47	2055.23	2062.45	2086.57	2077.82	2105.73	2110.09	2201.9	2189.72	2127.35	2127.28	2100.79	2108.06	2238.62	2123.69	2148.33	2115.47	2094.71	2124.98	2067.81	2101.63	2175.96	2064.69	2157.4	2165.57	2191.09	2044.3	2074.73	2215.52	2117.36	2121.64	2138.39	2197.04	2079.72	2042.95	2193.29	2154.03	2131.11	2091.89	2028.38	2257.23	2205.65
	2093.28	2159.03	2121.55	2086.39	2189.85	2207.85	2111.87	2093.65	2055.43	2062.57	2086.77	2077.87	2106.41	2110.51	2202.8	2189.83	2127.67	2127.53	2101.51	2108.68	2239.41	2124.42	2148.34	2115.86	2095.01	2125.64	2068.17	2102.34	2176.34	2064.72	2158.29	2165.73	2191.39	2044.51	2075	2216.18	2117.53	2122.51	2139.07	2197.75	2079.93	2042.94	2193.59	2154.32	2131.79	2092.15	2028.47	2257.94	2206.11
	2093.84	2159.49	2122.09	2086.66	2189.73	2208.54	2112.19	2093.82	2055.63	2062.69	2086.98	2077.92	2107.09	2110.94	2203.71	2189.95	2127.99	2127.78	2102.23	2109.3	2240.2	2125.16	2148.36	2116.25	2095.32	2126.32	2068.53	2103.04	2176.72	2064.75	2159.19	2165.89	2191.69	2044.72	2075.27	2216.85	2117.71	2123.39	2139.75	2198.48	2080.14	2042.93	2193.9	2154.62	2132.47	2092.41	2028.56	2258.64	2206.57
	2094.4	2159.96	2122.63	2086.93	2189.61	2209.23	2112.51	2094	2055.83	2062.81	2087.18	2077.98	2107.78	2111.37	2204.62	2190.07	2128.31	2128.04	2102.96	2109.92	2241	2125.89	2148.38	2116.65	2095.62	2126.99	2068.89	2103.74	2177.11	2064.79	2160.1	2166.05	2191.99	2044.93	2075.55	2217.52	2117.89	2124.27	2140.44	2199.21	2080.35	2042.92	2194.21	2154.92	2133.15	2092.67	2028.65	2259.35	2207.03
	2094.97	2160.43	2123.17	2087.21	2189.5	2209.93	2112.83	2094.19	2056.03	2062.94	2087.38	2078.04	2108.46	2111.81	2205.53	2190.19	2128.64	2128.3	2103.69	2110.54	2241.8	2126.63	2148.41	2117.05	2095.93	2127.68	2069.25	2104.45	2177.5	2064.82	2161	2166.21	2192.29	2045.15	2075.84	2218.2	2118.08	2125.16	2141.13	2199.94	2080.56	2042.92	2194.53	2155.23	2133.83	2092.93	2028.75	2260.07	2207.5
	2095.55	2160.9	2123.72	2087.49	2189.4	2210.64	2113.16	2094.37	2056.24	2063.07	2087.59	2078.11	2109.15	2112.24	2206.45	2190.32	2128.97	2128.56	2104.42	2111.17	2242.6	2127.37	2148.43	2117.45	2096.24	2128.36	2069.62	2105.16	2177.89	2064.86	2161.92	2166.38	2192.6	2045.36	2076.12	2218.89	2118.26	2126.05	2141.83	2200.69	2080.78	2042.91	2194.85	2155.54	2134.52	2093.2	2028.84	2260.79	2207.97
	2096.12	2161.38	2124.27	2087.77	2189.3	2211.35	2113.49	2094.56	2056.44	2063.2	2087.79	2078.17	2109.85	2112.68	2207.38	2190.44	2129.3	2128.82	2105.16	2111.8	2243.41	2128.12	2148.46	2117.85	2096.55	2129.05	2069.98	2105.87	2178.29	2064.9	2162.84	2166.55	2192.92	2045.58	2076.41	2219.58	2118.44	2126.94	2142.53	2201.43	2080.99	2042.91	2195.17	2155.85	2135.22	2093.47	2028.94	2261.52	2208.45
	2096.7	2161.86	2124.83	2088.06	2189.21	2212.06	2113.82	2094.75	2056.65	2063.34	2088	2078.24	2110.54	2113.13	2208.31	2190.57	2129.64	2129.09	2105.9	2112.43	2244.22	2128.86	2148.49	2118.26	2096.86	2129.75	2070.35	2106.58	2178.69	2064.95	2163.77	2166.72	2193.23	2045.79	2076.71	2220.29	2118.63	2127.84	2143.24	2202.19	2081.21	2042.91	2195.5	2156.17	2135.91	2093.74	2029.04	2262.25	2208.93
	2097.29	2162.35	2125.39	2088.34	2189.12	2212.78	2114.16	2094.94	2056.87	2063.48	2088.2	2078.32	2111.24	2113.58	2209.25	2190.71	2129.97	2129.36	2106.63	2113.06	2245.03	2129.61	2148.52	2118.68	2097.18	2130.45	2070.73	2107.3	2179.09	2064.99	2164.7	2166.9	2193.55	2046.01	2077	2220.99	2118.82	2128.74	2143.95	2202.95	2081.43	2042.9	2195.83	2156.49	2136.62	2094.01	2029.14	2262.98	2209.42
	2097.88	2162.84	2125.96	2088.63	2189.04	2213.5	2114.5	2095.13	2057.08	2063.62	2088.41	2078.39	2111.94	2114.03	2210.19	2190.84	2130.32	2129.64	2107.38	2113.69	2245.85	2130.36	2148.55	2119.09	2097.5	2131.15	2071.1	2108.01	2179.5	2065.04	2165.63	2167.08	2193.88	2046.23	2077.3	2221.7	2119.01	2129.64	2144.66	2203.72	2081.65	2042.9	2196.17	2156.81	2137.32	2094.29	2029.25	2263.72	2209.9
	2098.47	2163.34	2126.53	2088.93	2188.97	2214.23	2114.84	2095.32	2057.3	2063.77	2088.61	2078.47	2112.64	2114.48	2211.13	2190.98	2130.66	2129.91	2108.12	2114.33	2246.67	2131.11	2148.59	2119.51	2097.82	2131.86	2071.48	2108.73	2179.91	2065.09	2166.58	2167.26	2194.2	2046.45	2077.6	2222.42	2119.2	2130.55	2145.38	2204.5	2081.87	2042.91	2196.51	2157.14	2138.03	2094.57	2029.36	2264.46	2210.39
	2099.06	2163.84	2127.1	2089.22	2188.9	2214.96	2115.19	2095.52	2057.52	2063.91	2088.82	2078.55	2113.35	2114.93	2212.08	2191.12	2131.01	2130.2	2108.87	2114.97	2247.49	2131.86	2148.62	2119.94	2098.15	2132.57	2071.86	2109.45	2180.32	2065.15	2167.53	2167.44	2194.53	2046.67	2077.91	2223.15	2119.39	2131.46	2146.11	2205.28	2082.1	2042.91	2196.85	2157.47	2138.74	2094.85	2029.46	2265.21	2210.89
	2099.66	2164.35	2127.68	2089.52	2188.84	2215.7	2115.54	2095.72	2057.74	2064.07	2089.02	2078.64	2114.06	2115.39	2213.04	2191.26	2131.36	2130.48	2109.62	2115.61	2248.31	2132.62	2148.66	2120.37	2098.47	2133.29	2072.24	2110.18	2180.74	2065.2	2168.48	2167.63	2194.87	2046.89	2078.22	2223.88	2119.59	2132.37	2146.84	2206.06	2082.32	2042.91	2197.2	2157.81	2139.45	2095.13	2029.57	2265.96	2211.39
	2100.27	2164.86	2128.26	2089.83	2188.78	2216.44	2115.89	2095.92	2057.96	2064.22	2089.23	2078.73	2114.77	2115.86	2214	2191.41	2131.71	2130.77	2110.37	2116.25	2249.14	2133.38	2148.7	2120.8	2098.8	2134.01	2072.62	2110.9	2181.16	2065.26	2169.44	2167.82	2195.2	2047.12	2078.53	2224.62	2119.78	2133.29	2147.57	2206.86	2082.55	2042.92	2197.55	2158.14	2140.17	2095.42	2029.69	2266.72	2211.89
	2100.87	2165.38	2128.84	2090.13	2188.73	2217.18	2116.25	2096.13	2058.18	2064.38	2089.43	2078.82	2115.48	2116.32	2214.96	2191.56	2132.07	2131.06	2111.12	2116.9	2249.97	2134.14	2148.75	2121.23	2099.13	2134.74	2073.01	2111.63	2181.58	2065.32	2170.41	2168.02	2195.54	2047.34	2078.85	2225.36	2119.98	2134.21	2148.31	2207.66	2082.77	2042.93	2197.91	2158.48	2140.89	2095.71	2029.8	2267.48	2212.4
	2101.48	2165.9	2129.43	2090.44	2188.69	2217.93	2116.61	2096.33	2058.41	2064.54	2089.64	2078.91	2116.2	2116.79	2215.93	2191.71	2132.43	2131.35	2111.88	2117.54	2250.81	2134.9	2148.79	2121.67	2099.46	2135.47	2073.39	2112.35	2182.01	2065.38	2171.38	2168.22	2195.89	2047.57	2079.17	2226.11	2120.18	2135.13	2149.05	2208.47	2083	2042.94	2198.27	2158.83	2141.61	2096	2029.92	2268.24	2212.91
	2102.1	2166.42	2130.02	2090.75	2188.65	2218.68	2116.97	2096.54	2058.64	2064.7	2089.84	2079.01	2116.92	2117.26	2216.9	2191.86	2132.79	2131.65	2112.63	2118.19	2251.64	2135.66	2148.84	2122.11	2099.8	2136.2	2073.78	2113.08	2182.43	2065.45	2172.36	2168.42	2196.23	2047.79	2079.49	2226.87	2120.38	2136.06	2149.8	2209.28	2083.24	2042.95	2198.63	2159.18	2142.34	2096.3	2030.03	2269.01	2213.42
	2102.72	2166.95	2130.62	2091.06	2188.62	2219.44	2117.34	2096.75	2058.87	2064.87	2090.05	2079.11	2117.64	2117.74	2217.88	2192.02	2133.16	2131.95	2113.39	2118.85	2252.48	2136.43	2148.89	2122.56	2100.14	2136.94	2074.18	2113.82	2182.87	2065.51	2173.34	2168.62	2196.59	2048.02	2079.82	2227.63	2120.58	2136.99	2150.55	2210.1	2083.47	2042.96	2199	2159.53	2143.07	2096.6	2030.15	2269.78	2213.93
	2103.34	2167.48	2131.22	2091.38	2188.59	2220.2	2117.71	2096.96	2059.11	2065.04	2090.26	2079.21	2118.36	2118.22	2218.86	2192.18	2133.53	2132.25	2114.16	2119.5	2253.33	2137.2	2148.94	2123.01	2100.48	2137.68	2074.57	2114.55	2183.3	2065.58	2174.33	2168.83	2196.94	2048.25	2080.14	2228.4	2120.78	2137.92	2151.31	2210.92	2083.7	2042.97	2199.37	2159.88	2143.81	2096.9	2030.28	2270.56	2214.45
	2103.96	2168.02	2131.82	2091.7	2188.57	2220.96	2118.09	2097.18	2059.34	2065.22	2090.46	2079.31	2119.09	2118.7	2219.84	2192.34	2133.91	2132.56	2114.92	2120.16	2254.17	2137.97	2148.99	2123.46	2100.82	2138.43	2074.97	2115.28	2183.74	2065.66	2175.33	2169.04	2197.3	2048.48	2080.48	2229.18	2120.99	2138.86	2152.07	2211.76	2083.94	2042.99	2199.75	2160.24	2144.54	2097.2	2030.4	2271.34	2214.98
	2104.59	2168.56	2132.43	2092.02	2188.56	2221.73	2118.47	2097.39	2059.58	2065.39	2090.67	2079.42	2119.81	2119.18	2220.83	2192.51	2134.28	2132.87	2115.69	2120.81	2255.02	2138.74	2149.05	2123.92	2101.16	2139.18	2075.36	2116.02	2184.18	2065.73	2176.33	2169.25	2197.66	2048.72	2080.81	2229.96	2121.19	2139.8	2152.83	2212.59	2084.18	2043	2200.13	2160.6	2145.28	2097.5	2030.52	2272.13	2215.5
	2105.22	2169.11	2133.04	2092.35	2188.55	2222.5	2118.85	2097.61	2059.82	2065.57	2090.87	2079.53	2120.55	2119.67	2221.82	2192.67	2134.66	2133.18	2116.46	2121.47	2255.87	2139.52	2149.11	2124.38	2101.51	2139.94	2075.76	2116.76	2184.63	2065.81	2177.33	2169.46	2198.02	2048.95	2081.15	2230.75	2121.4	2140.74	2153.6	2213.44	2084.42	2043.02	2200.51	2160.96	2146.03	2097.81	2030.65	2272.91	2216.03
	2105.86	2169.66	2133.65	2092.67	2188.55	2223.28	2119.23	2097.83	2060.06	2065.75	2091.08	2079.64	2121.28	2120.16	2222.82	2192.84	2135.05	2133.5	2117.23	2122.14	2256.72	2140.3	2149.17	2124.84	2101.86	2140.7	2076.17	2117.5	2185.08	2065.89	2178.35	2169.68	2198.39	2049.18	2081.49	2231.54	2121.61	2141.69	2154.37	2214.29	2084.66	2043.04	2200.9	2161.33	2146.78	2098.12	2030.78	2273.71	2216.56
	2106.5	2170.22	2134.27	2093	2188.55	2224.06	2119.62	2098.06	2060.31	2065.94	2091.29	2079.76	2122.02	2120.65	2223.82	2193.02	2135.43	2133.82	2118	2122.8	2257.58	2141.07	2149.23	2125.31	2102.21	2141.46	2076.57	2118.24	2185.53	2065.97	2179.37	2169.9	2198.76	2049.42	2081.83	2232.34	2121.82	2142.64	2155.15	2215.14	2084.9	2043.06	2201.3	2161.7	2147.53	2098.44	2030.91	2274.5	2217.1
	2107.14	2170.78	2134.89	2093.34	2188.56	2224.84	2120.02	2098.28	2060.55	2066.13	2091.49	2079.88	2122.75	2121.15	2224.82	2193.19	2135.82	2134.14	2118.78	2123.47	2258.44	2141.86	2149.29	2125.78	2102.57	2142.23	2076.98	2118.99	2185.99	2066.05	2180.39	2170.13	2199.14	2049.65	2082.18	2233.15	2122.03	2143.59	2155.93	2216.01	2085.14	2043.08	2201.69	2162.08	2148.28	2098.75	2031.04	2275.31	2217.64
	2107.79	2171.34	2135.52	2093.67	2188.58	2225.62	2120.41	2098.51	2060.8	2066.32	2091.7	2080	2123.5	2121.65	2225.83	2193.37	2136.22	2134.47	2119.56	2124.14	2259.3	2142.64	2149.36	2126.25	2102.92	2143	2077.39	2119.73	2186.44	2066.14	2181.42	2170.36	2199.52	2049.89	2082.53	2233.96	2122.24	2144.54	2156.72	2216.88	2085.39	2043.11	2202.09	2162.45	2149.04	2099.07	2031.18	2276.11	2218.18
	2108.44	2171.91	2136.14	2094.01	2188.6	2226.41	2120.81	2098.74	2061.05	2066.51	2091.91	2080.13	2124.24	2122.15	2226.84	2193.55	2136.61	2134.8	2120.34	2124.81	2260.16	2143.43	2149.43	2126.73	2103.28	2143.77	2077.8	2120.48	2186.91	2066.22	2182.46	2170.59	2199.9	2050.13	2082.89	2234.78	2122.46	2145.5	2157.51	2217.75	2085.64	2043.13	2202.5	2162.84	2149.79	2099.39	2031.31	2276.92	2218.73
	2109.1	2172.49	2136.78	2094.35	2188.63	2227.21	2121.21	2098.97	2061.31	2066.71	2092.11	2080.26	2124.98	2122.65	2227.86	2193.74	2137.01	2135.13	2121.12	2125.48	2261.03	2144.21	2149.5	2127.21	2103.64	2144.55	2078.21	2121.23	2187.37	2066.31	2183.5	2170.82	2200.28	2050.37	2083.24	2235.6	2122.67	2146.47	2158.3	2218.63	2085.89	2043.16	2202.91	2163.22	2150.56	2099.72	2031.45	2277.73	2219.28
	2109.75	2173.06	2137.41	2094.7	2188.66	2228	2121.62	2099.21	2061.56	2066.91	2092.32	2080.39	2125.73	2123.16	2228.88	2193.92	2137.42	2135.46	2121.91	2126.16	2261.89	2145	2149.57	2127.7	2104.01	2145.34	2078.63	2121.98	2187.84	2066.41	2184.55	2171.05	2200.67	2050.61	2083.6	2236.43	2122.89	2147.43	2159.1	2219.52	2086.14	2043.19	2203.32	2163.61	2151.32	2100.04	2031.59	2278.55	2219.83
	2110.42	2173.65	2138.05	2095.04	2188.7	2228.8	2122.03	2099.45	2061.82	2067.11	2092.53	2080.52	2126.48	2123.67	2229.9	2194.11	2137.83	2135.8	2122.7	2126.83	2262.76	2145.8	2149.65	2128.19	2104.37	2146.13	2079.04	2122.73	2188.31	2066.5	2185.6	2171.29	2201.06	2050.86	2083.97	2237.27	2123.11	2148.4	2159.9	2220.41	2086.39	2043.22	2203.73	2164	2152.09	2100.37	2031.73	2279.37	2220.38
	2111.08	2174.24	2138.7	2095.39	2188.75	2229.61	2122.44	2099.69	2062.08	2067.32	2092.73	2080.66	2127.24	2124.18	2230.93	2194.3	2138.24	2136.14	2123.49	2127.51	2263.64	2146.59	2149.73	2128.68	2104.74	2146.92	2079.46	2123.48	2188.79	2066.6	2186.67	2171.54	2201.46	2051.1	2084.33	2238.11	2123.33	2149.37	2160.71	2221.31	2086.65	2043.25	2204.16	2164.39	2152.86	2100.7	2031.88	2280.19	2220.94
	2111.75	2174.83	2139.34	2095.74	2188.8	2230.41	2122.86	2099.93	2062.34	2067.53	2092.94	2080.8	2127.99	2124.7	2231.96	2194.5	2138.65	2136.49	2124.28	2128.19	2264.51	2147.39	2149.81	2129.18	2105.11	2147.71	2079.88	2124.24	2189.27	2066.7	2187.73	2171.78	2201.86	2051.34	2084.7	2238.96	2123.55	2150.35	2161.52	2222.22	2086.9	2043.29	2204.58	2164.79	2153.64	2101.04	2032.02	2281.02	2221.5
	2112.42	2175.42	2139.99	2096.1	2188.86	2231.22	2123.28	2100.17	2062.6	2067.74	2093.15	2080.94	2128.75	2125.22	2232.99	2194.7	2139.07	2136.83	2125.07	2128.88	2265.39	2148.19	2149.89	2129.68	2105.48	2148.51	2080.3	2124.99	2189.75	2066.8	2188.8	2172.03	2202.26	2051.59	2085.07	2239.82	2123.77	2151.33	2162.33	2223.13	2087.16	2043.32	2205.01	2165.19	2154.41	2101.37	2032.17	2281.85	2222.07
	2113.09	2176.03	2140.65	2096.45	2188.93	2232.04	2123.7	2100.42	2062.87	2067.96	2093.35	2081.08	2129.51	2125.74	2234.03	2194.9	2139.49	2137.18	2125.87	2129.56	2266.27	2148.99	2149.97	2130.18	2105.86	2149.32	2080.73	2125.75	2190.24	2066.9	2189.88	2172.28	2202.66	2051.84	2085.45	2240.68	2123.99	2152.31	2163.15	2224.05	2087.42	2043.36	2205.44	2165.59	2155.19	2101.71	2032.32	2282.69	2222.64
	2113.77	2176.63	2141.3	2096.81	2189	2232.85	2124.12	2100.67	2063.14	2068.17	2093.56	2081.23	2130.27	2126.27	2235.07	2195.1	2139.91	2137.54	2126.67	2130.25	2267.15	2149.79	2150.06	2130.69	2106.23	2150.12	2081.15	2126.51	2190.73	2067.01	2190.97	2172.53	2203.07	2052.08	2085.83	2241.54	2124.22	2153.3	2163.98	2224.97	2087.68	2043.4	2205.88	2166	2155.98	2102.06	2032.47	2283.53	2223.21
	2114.46	2177.24	2141.96	2097.17	2189.07	2233.67	2124.55	2100.92	2063.41	2068.39	2093.77	2081.38	2131.04	2126.79	2236.11	2195.31	2140.34	2137.89	2127.47	2130.94	2268.03	2150.6	2150.15	2131.2	2106.61	2150.94	2081.58	2127.27	2191.22	2067.12	2192.06	2172.79	2203.49	2052.33	2086.21	2242.42	2124.44	2154.28	2164.8	2225.9	2087.95	2043.44	2206.32	2166.41	2156.76	2102.4	2032.62	2284.37	2223.78
	2115.14	2177.86	2142.63	2097.54	2189.16	2234.5	2124.99	2101.17	2063.68	2068.62	2093.97	2081.54	2131.8	2127.33	2237.16	2195.52	2140.77	2138.25	2128.27	2131.64	2268.92	2151.41	2150.24	2131.71	2106.99	2151.75	2082.01	2128.03	2191.72	2067.23	2193.15	2173.05	2203.9	2052.58	2086.59	2243.3	2124.67	2155.28	2165.63	2226.84	2088.21	2043.48	2206.76	2166.82	2157.55	2102.75	2032.77	2285.21	2224.36
	2115.83	2178.48	2143.29	2097.91	2189.25	2235.32	2125.42	2101.43	2063.95	2068.84	2094.18	2081.69	2132.57	2127.86	2238.21	2195.73	2141.21	2138.61	2129.08	2132.33	2269.8	2152.22	2150.34	2132.23	2107.38	2152.57	2082.45	2128.8	2192.22	2067.34	2194.26	2173.31	2204.32	2052.84	2086.98	2244.18	2124.89	2156.27	2166.47	2227.78	2088.48	2043.52	2207.21	2167.24	2158.34	2103.1	2032.93	2286.06	2224.93
	2116.52	2179.1	2143.96	2098.28	2189.34	2236.15	2125.86	2101.69	2064.23	2069.07	2094.39	2081.85	2133.35	2128.39	2239.26	2195.94	2141.65	2138.98	2129.89	2133.03	2270.69	2153.03	2150.44	2132.75	2107.76	2153.39	2082.88	2129.56	2192.72	2067.45	2195.37	2173.57	2204.74	2053.09	2087.37	2245.07	2125.12	2157.27	2167.31	2228.73	2088.75	2043.57	2207.66	2167.66	2159.13	2103.45	2033.08	2286.92	2225.52
	2117.22	2179.73	2144.64	2098.65	2189.44	2236.98	2126.31	2101.95	2064.51	2069.3	2094.6	2082.01	2134.12	2128.93	2240.31	2196.16	2142.09	2139.35	2130.7	2133.73	2271.58	2153.84	2150.54	2133.27	2108.15	2154.22	2083.32	2130.33	2193.23	2067.57	2196.48	2173.84	2205.17	2053.34	2087.76	2245.97	2125.35	2158.27	2168.15	2229.69	2089.02	2043.62	2208.12	2168.08	2159.93	2103.8	2033.24	2287.77	2226.1
	2117.92	2180.36	2145.31	2099.02	2189.55	2237.81	2126.75	2102.22	2064.79	2069.54	2094.8	2082.18	2134.9	2129.48	2241.37	2196.38	2142.54	2139.72	2131.51	2134.43	2272.48	2154.66	2150.64	2133.8	2108.54	2155.05	2083.75	2131.09	2193.74	2067.69	2197.6	2174.11	2205.6	2053.6	2088.16	2246.87	2125.58	2159.27	2169	2230.65	2089.29	2043.66	2208.58	2168.51	2160.73	2104.16	2033.4	2288.63	2226.69
	2118.62	2181	2145.99	2099.4	2189.66	2238.65	2127.2	2102.48	2065.07	2069.78	2095.01	2082.35	2135.67	2130.02	2242.43	2196.6	2142.99	2140.09	2132.32	2135.13	2273.37	2155.48	2150.74	2134.33	2108.94	2155.88	2084.19	2131.86	2194.25	2067.81	2198.73	2174.38	2206.03	2053.85	2088.55	2247.78	2125.82	2160.28	2169.85	2231.61	2089.57	2043.72	2209.04	2168.94	2161.53	2104.52	2033.56	2289.49	2227.28
	2119.32	2181.64	2146.68	2099.78	2189.78	2239.49	2127.65	2102.75	2065.35	2070.02	2095.22	2082.52	2136.46	2130.57	2243.5	2196.82	2143.44	2140.47	2133.14	2135.84	2274.27	2156.3	2150.85	2134.87	2109.33	2156.72	2084.63	2132.63	2194.77	2067.93	2199.86	2174.66	2206.47	2054.11	2088.96	2248.69	2126.05	2161.29	2170.7	2232.58	2089.84	2043.77	2209.51	2169.37	2162.34	2104.89	2033.73	2290.36	2227.87
	2120.03	2182.29	2147.36	2100.16	2189.91	2240.33	2128.11	2103.03	2065.64	2070.26	2095.42	2082.69	2137.24	2131.12	2244.56	2197.05	2143.9	2140.85	2133.96	2136.55	2275.17	2157.12	2150.96	2135.41	2109.73	2157.57	2085.08	2133.41	2195.29	2068.06	2201	2174.93	2206.91	2054.37	2089.36	2249.61	2126.28	2162.3	2171.56	2233.56	2090.12	2043.82	2209.98	2169.81	2163.14	2105.25	2033.89	2291.23	2228.47
	2120.74	2182.94	2148.05	2100.54	2190.04	2241.18	2128.57	2103.3	2065.93	2070.51	2095.63	2082.87	2138.02	2131.67	2245.63	2197.28	2144.36	2141.23	2134.78	2137.26	2276.07	2157.95	2151.07	2135.95	2110.13	2158.41	2085.52	2134.18	2195.82	2068.18	2202.15	2175.22	2207.35	2054.63	2089.77	2250.54	2126.52	2163.32	2172.43	2234.55	2090.4	2043.88	2210.46	2170.25	2163.95	2105.62	2034.06	2292.1	2229.06
	2121.46	2183.59	2148.75	2100.93	2190.18	2242.02	2129.03	2103.58	2066.22	2070.75	2095.84	2083.05	2138.81	2132.22	2246.71	2197.52	2144.82	2141.62	2135.6	2137.97	2276.97	2158.78	2151.19	2136.5	2110.53	2159.26	2085.97	2134.95	2196.34	2068.31	2203.3	2175.5	2207.8	2054.89	2090.18	2251.47	2126.75	2164.34	2173.29	2235.54	2090.68	2043.94	2210.94	2170.69	2164.77	2105.99	2034.23	2292.98	2229.67
	2122.18	2184.25	2149.44	2101.32	2190.33	2242.87	2129.5	2103.86	2066.51	2071.01	2096.05	2083.23	2139.6	2132.78	2247.78	2197.75	2145.29	2142.01	2136.43	2138.68	2277.87	2159.61	2151.31	2137.04	2110.93	2160.11	2086.42	2135.73	2196.88	2068.44	2204.46	2175.79	2208.25	2055.15	2090.59	2252.41	2126.99	2165.36	2174.16	2236.53	2090.97	2044	2211.43	2171.13	2165.58	2106.36	2034.4	2293.86	2230.27
	2122.9	2184.92	2150.14	2101.71	2190.48	2243.72	2129.97	2104.14	2066.81	2071.26	2096.25	2083.41	2140.39	2133.34	2248.86	2197.99	2145.76	2142.4	2137.25	2139.4	2278.78	2160.44	2151.43	2137.6	2111.34	2160.97	2086.87	2136.51	2197.41	2068.58	2205.62	2176.07	2208.7	2055.41	2091.01	2253.35	2127.23	2166.39	2175.04	2237.53	2091.25	2044.06	2211.91	2171.58	2166.4	2106.74	2034.57	2294.74	2230.88
	2123.62	2185.59	2150.84	2102.1	2190.63	2244.58	2130.44	2104.42	2067.1	2071.52	2096.46	2083.6	2141.19	2133.91	2249.94	2198.23	2146.24	2142.8	2138.08	2140.12	2279.68	2161.28	2151.55	2138.15	2111.75	2161.83	2087.32	2137.28	2197.95	2068.71	2206.79	2176.37	2209.15	2055.67	2091.43	2254.3	2127.47	2167.42	2175.92	2238.54	2091.54	2044.12	2212.41	2172.03	2167.22	2107.12	2034.74	2295.63	2231.48
	2124.35	2186.26	2151.55	2102.5	2190.8	2245.43	2130.92	2104.71	2067.4	2071.78	2096.67	2083.79	2141.98	2134.47	2251.02	2198.48	2146.72	2143.19	2138.92	2140.84	2280.59	2162.11	2151.68	2138.71	2112.16	2162.69	2087.77	2138.06	2198.49	2068.85	2207.97	2176.66	2209.61	2055.94	2091.85	2255.26	2127.71	2168.45	2176.8	2239.55	2091.83	2044.18	2212.9	2172.49	2168.04	2107.5	2034.92	2296.52	2232.1
	2125.08	2186.94	2152.26	2102.89	2190.97	2246.29	2131.4	2105	2067.7	2072.04	2096.88	2083.98	2142.78	2135.04	2252.1	2198.73	2147.2	2143.6	2139.75	2141.56	2281.5	2162.95	2151.81	2139.28	2112.57	2163.56	2088.23	2138.84	2199.04	2068.99	2209.15	2176.96	2210.08	2056.2	2092.27	2256.22	2127.95	2169.49	2177.68	2240.57	2092.12	2044.25	2213.4	2172.95	2168.87	2107.88	2035.09	2297.41	2232.71
	2125.81	2187.62	2152.97	2103.29	2191.14	2247.15	2131.88	2105.29	2068.01	2072.31	2097.08	2084.18	2143.58	2135.61	2253.19	2198.98	2147.69	2144	2140.59	2142.29	2282.41	2163.79	2151.94	2139.84	2112.99	2164.43	2088.68	2139.63	2199.59	2069.13	2210.34	2177.26	2210.54	2056.47	2092.7	2257.18	2128.19	2170.52	2178.57	2241.6	2092.42	2044.32	2213.91	2173.41	2169.69	2108.27	2035.27	2298.31	2233.33
	2126.55	2188.31	2153.68	2103.69	2191.32	2248.02	2132.37	2105.59	2068.31	2072.57	2097.29	2084.38	2144.38	2136.19	2254.28	2199.23	2148.18	2144.41	2141.42	2143.02	2283.33	2164.64	2152.07	2140.42	2113.41	2165.31	2089.14	2140.41	2200.14	2069.27	2211.54	2177.56	2211.01	2056.74	2093.13	2258.15	2128.44	2171.57	2179.47	2242.63	2092.71	2044.39	2214.42	2173.87	2170.52	2108.66	2035.45	2299.21	2233.94
	2127.29	2189	2154.4	2104.1	2191.51	2248.88	2132.86	2105.89	2068.62	2072.84	2097.5	2084.58	2145.19	2136.76	2255.37	2199.49	2148.67	2144.82	2142.27	2143.75	2284.24	2165.48	2152.21	2140.99	2113.83	2166.19	2089.6	2141.19	2200.7	2069.42	2212.74	2177.87	2211.49	2057	2093.56	2259.13	2128.68	2172.61	2180.37	2243.67	2093.01	2044.46	2214.93	2174.34	2171.35	2109.05	2035.63	2300.11	2234.57
	2128.03	2189.7	2155.12	2104.51	2191.71	2249.75	2133.35	2106.19	2068.93	2073.12	2097.7	2084.78	2145.99	2137.34	2256.46	2199.74	2149.17	2145.23	2143.11	2144.48	2285.15	2166.33	2152.35	2141.57	2114.25	2167.07	2090.06	2141.98	2201.26	2069.56	2213.95	2178.17	2211.96	2057.27	2094	2260.12	2128.93	2173.66	2181.27	2244.71	2093.31	2044.54	2215.44	2174.81	2172.19	2109.44	2035.82	2301.01	2235.19
	2128.78	2190.4	2155.85	2104.91	2191.91	2250.62	2133.85	2106.49	2069.24	2073.39	2097.91	2084.99	2146.8	2137.92	2257.55	2200.01	2149.68	2145.64	2143.95	2145.21	2286.07	2167.18	2152.49	2142.15	2114.67	2167.95	2090.53	2142.76	2201.82	2069.71	2215.16	2178.48	2212.44	2057.54	2094.44	2261.1	2129.17	2174.71	2182.17	2245.76	2093.61	2044.61	2215.96	2175.28	2173.02	2109.84	2036	2301.92	2235.81
[truncated: 6,487 more rows]
[truncated: 160 more columns]

## Sheet: Analysis
Cell:	Peak Time 1	Peak Time 2	Peak Time 3	Peak Time 4	Peak Time 5	Peak ZT 1	Peak ZT 2	Peak ZT 3	Peak ZT 4	Peak ZT 5	Peak ExT 1	Peak ExT 2	Peak ExT 3	Peak ExT 4	Peak ExT 5	Peak 1 luminescence value	Peak 2 luminescence value	Peak 3 luminescence value	Peak 4 luminescence value	Peak 5 luminescence value	Trough Time 1	Trough Time 2	Trough Time 3	Trough Time 4	Trough Time 5	Trough ZT 1	Trough ZT 2	Trough ZT 3	Trough ZT 4	Trough ZT 5	Trough ExT 1	Trough ExT 2	Trough ExT 3	Trough ExT 4	Trough ExT 5	Trough 1 luminescence value	Trough 2 luminescence value	Trough 3 luminescence value	Trough 4 luminescence value	Trough 5 luminescence value	Rising Edge Halfmax Time 1	Rising Edge Halfmax Time 2	Rising Edge Halfmax Time 3	Rising Edge Halfmax Time 4	Rising Edge Halfmax Time 5	Rising Edge Halfmax ZT 1	Rising Edge Halfmax ZT 2	Rising Edge Halfmax ZT 3	Rising Edge Halfmax ZT 4
[truncated: 209 more rows]
[truncated: 35 more columns]
