# Supplementary material for: Single cell model for re‐entrainment to a shifted light cycle
Source: FASEB J. 2022 Sep 3;36(10):e22518. doi: 10.1096/fj.202200478R (PMC9543151; doi:10.1096/fj.202200478R)
Supplement: Supplementary file 23 — Dataset S22 [file FSB2-36-0-s024.xlsx]

## Sheet: Information
Cell num	X	Y	Size
1	106	138.5	6
2	105.5	141.5	4
3	107	135	9
4	107.125	146.125	8
5	108	131.5	6
6	108	150.5	6
7	109	128.5	6
8	109	154	9
9	110	157.5	6
10	110.125	161.875	8
11	111	165.5	6
12	111.125	168.875	8
13	111.5	131.5	4
14	111.857	149.286	7
15	112.5	128	6
16	112.5	152.5	4
17	114	123	9
18	114	146	9
19	113.5	159	6
20	115.857	119.286	7
21	116	168	9
22	117	156.5	6
23	117	160	9
24	118	116	9
25	118	131	9
26	119	146	9
27	119	149.5	6
28	119	152.5	6
29	119.143	163.286	7
30	120.143	112.714	7
31	120	124.5	6
32	120	142.5	6
33	121	121	9
34	120.75	128.75	4
35	121	137	9
36	121	140	3
37	121.143	155.286	7
38	122	133.5	6
39	124	112	9
40	124	130	9
41	124	163	9
42	126	119	9
43	125.5	134	6
44	128.2	131.4	5
45	129	135	9
46	129	172	9
47	129.5	119	6
48	131	161	9
49	131.5	124	6
50	131.5	151	6
51	132.875	112.125	8
52	133.714	128.857	7
53	134.125	164.125	8
54	135	124	9
55	134.5	150	6
56	134.5	160.5	4
57	136	114	5
58	136	145.5	6
59	135.4	157.2	5
60	136	172	9
61	136.5	131	6
62	136.5	137	6
63	137	142	9
64	137	168	9
65	138	119.5	6
66	138.2	125.8	5
67	138	149	9
68	138	154	9
69	137.333	161.333	3
70	138.875	116.125	8
71	138.4	157.8	5
72	140	123	5
73	140	129	9
74	140	134	9
75	140	137.5	6
76	139.8	163.4	5
77	140.5	145	6
78	141	160.5	6
79	141.875	120.125	8
80	141.5	141.5	4
81	142	157	9
82	143	153	9
83	143.8	124.6	5
84	144	145	9
85	144	148.5	6
86	144.8	127.6	5
87	145	131	9
88	145	134.5	6
89	145	138	9
90	145	141.5	6
91	163	130	3
92	163	133	9
93	163	136.5	6
94	164.125	127.125	8
95	164	140.5	6
96	164	144	9
97	164	148	9
98	165	154	9
99	166.143	123.714	7
100	166	158	9
101	166.4	118	5
102	166.75	129.25	4
103	166.5	132.5	4
104	166.5	136	6
105	166.667	150.667	3
106	167	161.5	6
107	167	164.5	6
108	167	169	9
109	167.2	172.4	5
110	168	140	9
111	169.333	113.333	6
112	169	143.5	6
113	169.5	118	6
114	170	151	9
115	170	157	9
116	170.5	124	6
117	171	147.5	6
118	170.5	161	6
119	170.5	164.5	4
120	171.714	132.857	7
121	171.5	139	6
122	173	114.5	6
123	174.125	111.125	8
124	174	124	9
125	174.2	145.4	5
126	173.5	150.5	4
127	173.5	156	6
128	175	135	9
129	175	142	9
130	175.8	138.6	5
131	176.6	114.2	5
132	177	118	9
133	176.714	150.143	7
134	177	157	9
135	179	131	9
136	180	114	9
137	180	148	9
138	180.5	110.5	4
139	181.125	119.875	8
140	181	135	9
141	181	154	9
142	182.5	131.5	4
143	183.125	144.125	8
144	184	112.125	8
145	184	115.5	6
146	184	128	9
147	185.125	137.125	8
148	186	120	9
149	186.125	147.125	8
150	189	109	9
151	189	113	9
152	189.125	116.875	8
153	189	152.5	6
154	189	165	9
155	189.875	147.875	8
156	190	156	9
157	189.5	159.5	4
158	191.5	143	6
159	193	109	9
160	193	127	9
161	193	170	9
162	192.8	179.4	5
163	193.5	120	6
164	193.5	150	6
165	194	173	3
166	194	176	9
167	195	114	9
168	195	142	9
169	195	145.5	6
170	195	162.5	6
171	195	166	9
172	196	159	9
173	196	109	3
174	197	121	9
175	197	151	9
176	199	110	9
177	200	146	9
178	201	150	9
179	200.8	159.6	5
180	202	134	9
181	202.714	117.143	7
182	203.333	112.333	3
183	203.875	156.875	8
184	205	121	9
185	204.5	141	6
186	205.875	115.125	8
187	206	152	9
188	207	128	9
189	206.8	131.4	5
190	208.2	118.4	5
191	208	140	9
192	209	115	3
193	209.875	145.875	8
194	211	130	9
195	211	135	9
196	213.833	127	6
197	214.714	119.857	7
198	217	125.5	6
199	218	122	9
200	219	133.5	6
201	218.875	136.875	8
202	221	131	3

## Sheet: Raw Data
Cell:	1	2	3	4	5	6	7	8	9	10	11	12	13	14	15	16	17	18	19	20	21	22	23	24	25	26	27	28	29	30	31	32	33	34	35	36	37	38	39	40	41	42	43	44	45	46	47	48	49
	3120	2776	3193.67	2898.88	3164.5	2977.67	3078.17	2859.33	2810.17	2788.75	2749.5	2663.88	3558.5	3382.29	3401.33	3270.75	2959.11	3663.22	3113.75	2874.57	3012.44	3523.5	3381.22	3024.28	3671.67	4159.56	3940.83	3843	3450.43	3206.86	3641.5	4042.5	3656.67	3735.5	4266.56	3945.67	3861.57	4231.17	3027.67	3857	3409.56	3364.94	4299.5	4047	4405.11	2636.44	3538.75	3698.89	3983.83
	2890.17	2652	3039	2772.75	2983.33	2798.67	3009.17	2734.22	2702.33	2690.75	2705.67	2582.62	3286	3145.29	3248.67	3018.75	2923	3417.44	3025	2806.14	2811.89	3358.33	3188.33	2927	3479.67	3775.89	3590.33	3507.67	3196.43	3061.86	3364.67	3743.33	3456.5	3551.5	3953.33	3710.67	3568.14	3902.17	2921.44	3656.22	3101.33	3229.67	3980.5	3826	4025.11	2537.11	3262.5	3405.89	3715.5
	2750.5	2577	2802.67	2596	2817.5	2690.17	2737.67	2677	2628.83	2626.5	2577.17	2519.25	3053.25	2985.43	2975	2912.5	2713.44	3210	2889.33	2664.14	2695.33	3180	3056.89	2754.44	3170.33	3454.78	3257.83	3222.33	3016.86	2750	3133.33	3477.5	3100.11	3183.75	3645.67	3456.33	3312	3516.17	2701.67	3309.89	2973.78	2974.67	3635.33	3357.4	3609.33	2498.11	2996	3160.22	3265.5
	2615	2472.75	2607.11	2470.88	2642.17	2535	2533.17	2572.89	2495.5	2521.12	2456.17	2427.12	2792.5	2805.14	2746.33	2778.25	2537.78	2981.89	2731.83	2510	2612.44	2949.67	2856.56	2525.22	2960.22	3190.22	2978.5	2990.17	2827.14	2518.29	2873.83	3216.67	2807.56	2928	3306.89	3194.67	3060.71	3257.67	2520.78	3025.56	2793.56	2718.22	3335	3045.2	3327.22	2415.56	2747.83	2926.67	2919.67
	2508	2350	2501	2376.5	2504.83	2454.17	2434.67	2493.11	2393.83	2417.75	2344.67	2361.5	2671.75	2644.57	2573.5	2657	2407.22	2822.44	2580.5	2384.86	2511.67	2715.67	2649.33	2357.78	2826.83	2992	2765.83	2746	2613	2385.29	2702.5	3011.67	2637.44	2773.5	3112.78	3019.67	2836.43	2992.67	2401.89	2821.22	2616.44	2528.33	3087.17	2801.8	3091	2290.44	2546.33	2713.67	2702.67
	2405.17	2287.25	2405.56	2282.62	2386.67	2336.17	2329	2376.78	2294	2315.75	2269.17	2277.25	2529.5	2486.43	2445.33	2469.75	2284.89	2625	2433.5	2285.43	2379.33	2530.17	2519.33	2275.44	2684.78	2789.22	2616.83	2588.33	2482	2285.43	2564.17	2840.67	2520.67	2661.75	2900.33	2836.33	2677.57	2813.5	2298.44	2650.89	2469.56	2426.56	2914.17	2617.4	2909.44	2205.67	2404.67	2523.67	2569
	2305.17	2193.75	2324.44	2206.75	2285.17	2244.17	2231.83	2264.89	2228	2245	2201.33	2184.62	2395	2381.29	2303.83	2357.25	2209.78	2536.67	2328.5	2196.71	2257.67	2398	2390.89	2197	2549.11	2661.67	2519.5	2482.5	2348.71	2210.29	2429.17	2686.67	2403.89	2501.75	2738.56	2646	2521.57	2682	2214.78	2527.78	2336.11	2349.89	2743	2510.2	2754.67	2151	2309.17	2392.11	2440.5
	2203.67	2133.5	2253.67	2144.75	2229	2192.67	2182.67	2201.11	2180	2185.12	2160	2151.25	2311.5	2305.71	2230.5	2282.5	2169.33	2425.56	2254.67	2145.71	2171.22	2314.17	2300.78	2128.22	2437.44	2528.22	2410.17	2380.33	2271	2114.29	2319.5	2567.67	2317.11	2379.75	2612.78	2523.67	2406.29	2529.33	2150.33	2422.78	2235.89	2246.56	2620.83	2388.8	2630.33	2120.78	2237.67	2284.22	2307.83
	2155.17	2101.75	2199	2123.12	2175.83	2155.5	2142.33	2170.56	2134.17	2168.12	2147.5	2123.25	2246	2249.14	2166.83	2227.75	2130.22	2383	2201.17	2127.29	2121.22	2252.83	2249.89	2096.67	2369.56	2444.67	2322.67	2311	2221.29	2088.14	2245.67	2465.83	2237.11	2291.75	2495.56	2434	2321	2422.33	2120.67	2325.67	2172.11	2196	2492.67	2294.6	2480.11	2095.89	2199.67	2221.11	2250.5
	2143.67	2096.75	2174.11	2122.12	2159.33	2131.67	2112.67	2136.78	2119.5	2175	2136	2127.62	2223.75	2221.29	2121.67	2192.75	2102.78	2363.89	2177.67	2099.43	2118.33	2229.67	2225.44	2083	2335.33	2392.67	2292.5	2262.33	2232.29	2081.43	2184.5	2393.5	2180.33	2256.25	2484	2402.33	2295.43	2395.5	2113.22	2285	2183.44	2156	2424.5	2231.4	2418.67	2095.33	2190	2221.78	2225.17
	2145.83	2100.25	2185.89	2129.38	2156	2156.33	2126.5	2165	2147.33	2205	2160	2143.25	2193.25	2226	2130.33	2222.75	2095.78	2350.11	2199.17	2102.43	2142.78	2254.33	2257	2085.33	2347.11	2401.56	2321.83	2294.5	2273.86	2088.29	2186.5	2379.5	2197.89	2248.5	2539.44	2483	2332.86	2389.33	2099.67	2276.22	2215.89	2152.67	2417.33	2240.6	2449.44	2124.22	2212	2248.22	2234.17
	2183.83	2132.5	2218.33	2152	2203.67	2206	2150	2202.67	2166.67	2228.25	2187.17	2176.5	2238.5	2289.29	2169.17	2271.75	2130.33	2393.11	2234.83	2110.86	2185.22	2349.67	2361	2111.11	2401.22	2434.11	2377.67	2392.33	2328.57	2107.14	2237	2434.5	2239.89	2258.5	2576.22	2506.33	2414.86	2444.5	2135.89	2292.33	2280.33	2166.22	2458.67	2292.2	2511.56	2164.11	2239.17	2363.56	2270.33
	2220.5	2165	2259.56	2204.88	2263.5	2259.33	2201	2252.22	2232.83	2287.12	2243.5	2209	2302.25	2357.43	2247	2339	2174.33	2472.78	2375.67	2160.43	2247.56	2435.33	2447.78	2146.11	2437.56	2483.56	2453.5	2500.67	2404.14	2136.86	2298.67	2502.67	2297.67	2338.5	2653.22	2570	2504.43	2495	2146.44	2365.78	2348.22	2197.33	2554.5	2373	2583.56	2210.78	2264	2477.56	2324.17
	2255.5	2198	2312	2255.25	2310.83	2308	2255.5	2308.56	2283	2361.5	2298.17	2252	2376.5	2416.29	2312.5	2421.75	2237.67	2557	2356.67	2200.86	2334.89	2514.83	2526.11	2191.89	2484.78	2618.89	2595.5	2649	2498.14	2184	2377.17	2605.33	2381.78	2391.75	2746.78	2661.67	2644.57	2563.33	2185.89	2435.89	2452.89	2277.78	2624.33	2454	2652.44	2268	2317	2570.78	2381.17
	2322	2236.5	2382.33	2317.5	2369.17	2352.5	2306.83	2367	2317.17	2433.88	2318.83	2283.19	2429.25	2481.71	2344	2472.75	2260.89	2634.89	2415.83	2258.57	2417.11	2624	2610.89	2247.56	2571.67	2761.33	2726.5	2764.17	2568.43	2256.29	2440.33	2750	2474	2443.25	2873	2799	2753.57	2666.83	2277.89	2469	2548.11	2329.11	2685	2537.2	2781	2358.78	2407.83	2680.44	2475.17
	2430.83	2317.25	2495.78	2372.38	2452.33	2403.5	2321.33	2427.22	2378	2462.75	2352	2326.25	2512.5	2562.29	2420	2566	2284.11	2747.67	2486.83	2286.14	2489.67	2730.17	2721.78	2319.33	2638.11	2888.11	2860.83	2888.33	2701.57	2309.71	2537	2863.33	2571.67	2530.25	3003.11	2936	2911.71	2776.83	2333.67	2572.56	2681	2417.56	2840.17	2624.6	2821.89	2430.78	2513.67	2840.11	2582
	2522.33	2389.75	2582.89	2441.62	2533.67	2497.5	2407.67	2513.22	2437.33	2550.75	2433.67	2397.38	2602	2646	2528.5	2680.25	2368	2842.11	2554.67	2347.29	2585.78	2838.83	2845.89	2376.78	2734.44	3010.11	2970.83	3013.83	2817.71	2386.57	2606.5	2955.5	2646	2644	3117.78	3051.67	3059	2904.67	2363.22	2686.11	2823.56	2483.78	2975	2727.4	2946.78	2500.22	2579.83	3000.89	2676.83
	2613.67	2458.5	2636	2480.38	2582	2548.17	2477.17	2586.22	2495.17	2576.38	2481.83	2446.5	2697.5	2774.43	2623.83	2829	2431.22	2932.22	2655.83	2381.43	2662.56	2947.5	2954.56	2449.56	2863.33	3149.44	3098.83	3095	2925.57	2430	2724.83	3107.33	2723.67	2762.25	3283.22	3155	3187.86	3001.17	2401.44	2785.89	2977	2536.89	3118.33	2816.8	3076.89	2585.44	2659.33	3136.22	2761.33
	2704.67	2557.5	2712.44	2519.38	2615.5	2659.33	2514.83	2655.56	2556.17	2668.38	2514.5	2518.25	2797	2929.43	2759.33	2849	2475.67	2998.33	2714	2474.86	2782.22	3050.17	2977.22	2514.44	3013.22	3360.44	3162.33	3127	3012.71	2510.29	2837.17	3271.67	2882.33	2830.25	3465.67	3354	3323	3136	2493	2874.22	3095.56	2567.11	3269.33	2957.6	3187.67	2610.56	2782.33	3277.33	2884.33
	2733.33	2579.75	2715.22	2510	2643.5	2692.67	2522.33	2711.44	2602.17	2677.25	2540.83	2552.25	2884	2997.43	2810.83	2901.25	2524.56	3053.33	2759	2550.43	2836.44	3117.17	3001.22	2598	3124.78	3490	3253.67	3174.5	3000.14	2539.14	2945.67	3357	3008	2896.75	3582.56	3449.33	3392.29	3333.83	2543.89	2979.67	3165.67	2657.67	3416.5	3065	3258.44	2631	2838.83	3382	2944.67
	2765.83	2594.5	2764.44	2526.12	2652.83	2694.5	2533.5	2724.33	2598	2701.12	2524.83	2570	2883.75	2998.43	2824.33	2945.25	2548.78	3071.22	2794.67	2575.14	2886.56	3089.83	3019.22	2598.56	3170.78	3556.89	3320.5	3184.67	3015.43	2574	2989.67	3438.5	3052	2989.25	3637	3540.67	3422.43	3417	2567.44	3087.67	3179.67	2662.22	3503.5	3115.6	3354.44	2616.89	2883.5	3422.11	3041.33
	2767.33	2600.5	2735	2533.25	2651	2648.67	2549.33	2715.11	2600	2727.25	2560	2556.5	2887.5	2996.86	2843.17	2966.25	2568.33	3106.89	2812.5	2581.43	2903.56	3112	3032	2608.67	3159.11	3561.67	3355.83	3229.5	3018.86	2551.29	3043	3434.67	3070.56	2985	3678.44	3501.67	3375.43	3470.17	2550.67	3138.33	3204.89	2708	3561	3095.2	3379.33	2604.22	2880.17	3426	3098.17
	2735.33	2584.5	2693.22	2523.75	2622.17	2616.33	2552.5	2698	2621.33	2727.62	2535.33	2531.5	2910	3002.71	2818.83	2940.5	2576.11	3090.78	2833.5	2598	2887.11	3096.5	3073.11	2574.56	3140.11	3555.44	3359	3240.5	3036.14	2541.71	3079.33	3484.67	3054.44	3020.25	3595.56	3481.67	3365.86	3445.33	2538.67	3124	3135.44	2702.11	3590	3075.6	3390.56	2552.11	2870.67	3386.11	3096
	2701.67	2545.75	2665.44	2489.62	2590.67	2586	2541.83	2676.67	2598.33	2707	2522	2536.5	2873.5	2970.57	2759.33	2904.5	2549.78	3049.56	2820.67	2577.57	2826.33	3030.17	3036.67	2544.89	3143.33	3514.22	3323.17	3147.17	3012.14	2515.86	3048.67	3491.67	2986.33	2954.75	3536.22	3420.33	3332.86	3418.5	2515.67	3091.56	3074.56	2683.33	3518.67	3025.4	3357	2529.67	2810.67	3364.22	3042
	2646.5	2502	2641.33	2467.62	2584.33	2544.17	2489	2644	2560.17	2662.88	2508	2511.62	2817.5	2881.14	2715.5	2845.75	2509.89	2979.78	2802.83	2543.14	2792.44	2968.83	2975.78	2498.67	3068.22	3468.67	3206.67	3073.17	2931.43	2474.29	2957.83	3420.83	2931.33	2896.5	3490	3444	3246.86	3383.17	2510	3014.11	3000.22	2670.33	3550.67	2992.6	3366.56	2485.56	2771	3286.22	2998.17
	2620.83	2473.25	2601.89	2431.38	2543.33	2487.67	2455.67	2626.89	2517.33	2620	2465.67	2518.88	2729	2826.29	2600.67	2783	2477.22	2916.78	2718	2483.86	2739.22	2881.83	2894.22	2458.44	2993.22	3382.33	3108.17	2917.67	2869	2388.57	2864.83	3337.17	2837.22	2901.25	3440.22	3399.67	3138.29	3366.83	2465.78	2974.33	2915.44	2635.56	3511.83	2926.6	3287.33	2437.67	2711.83	3165.67	2915.5
	2552.17	2405	2542.89	2371.62	2496.83	2413.67	2403.67	2578.78	2500.5	2606.75	2439.5	2501.75	2675	2726.71	2563.83	2739.75	2431.11	2830.22	2689.5	2434.43	2666.22	2763.67	2814.11	2420.22	2905.44	3273.11	2985	2820.33	2797.86	2333.43	2760	3207.5	2744.11	2843.25	3319.78	3158.67	3011.43	3294.5	2432.78	2896.33	2807.78	2581.44	3414.67	2850.8	3173.33	2355.78	2653.5	3062.11	2827
	2484.33	2366.25	2494.22	2340.38	2431.83	2373.5	2363.33	2522.44	2463.5	2552.38	2420.83	2489.25	2564	2669.43	2511.5	2654.25	2364.44	2774.89	2643.17	2391.71	2631.78	2686.17	2778.11	2393.22	2857	3184.67	2918.67	2743.83	2726.86	2297.57	2686.67	3149	2669.22	2780.5	3140.67	3080	2923.14	3144.33	2385.44	2798.44	2759.22	2514.67	3265.5	2746	3070.22	2310.33	2541.83	2967.11	2754
	2401.17	2296	2422	2310.25	2364.67	2326.17	2313.67	2447.56	2390.67	2497.5	2393.67	2434.25	2504.25	2606.29	2435	2588.75	2359.22	2713.89	2594	2335.43	2593	2640.67	2729.89	2344.78	2751.44	3086.56	2833.33	2692.17	2665.86	2263.86	2621.33	3065.5	2594	2718.5	3035.89	2995.67	2846.14	3020.83	2361.67	2712.67	2660.67	2459.67	3127	2623	2938.67	2248.44	2454.5	2867.11	2672
	2340.67	2251.5	2354.89	2251.75	2310.83	2265.67	2274.67	2366.11	2303.5	2457	2352	2358.75	2439.5	2531.29	2355.17	2529.75	2296	2637.67	2528.33	2285.14	2522.22	2545.17	2638.89	2324.89	2676.11	2946.67	2744.83	2614.67	2615.57	2201.43	2531	2936	2488.44	2659	2937.56	2918	2726.14	2882	2308.22	2662.44	2572.11	2412.11	3057.5	2571	2856.33	2212.78	2393.17	2734.44	2598.33
	2262.33	2213	2315.67	2214.12	2279	2235.67	2206	2331.11	2270.67	2402.12	2302.67	2305.25	2400.5	2460	2290.67	2446.75	2248.22	2540	2434	2225.57	2477.33	2499	2554.44	2261.44	2544.56	2848.11	2638.5	2547	2583	2173.86	2445.33	2836	2438.22	2565.25	2799.78	2745.33	2652.29	2792	2242.44	2571.89	2484.56	2346.89	2938.33	2525.6	2761.56	2181.33	2335.17	2622.44	2500
	2226.5	2169.25	2282.22	2175.62	2251.17	2214.67	2190	2300	2246	2347.25	2271	2238	2367	2401.57	2242.17	2415.25	2211.67	2507.89	2399.17	2180.43	2448.44	2474.33	2522.89	2241.44	2489.33	2766.44	2548	2483.17	2532.29	2145.86	2373.83	2697.5	2375.89	2463	2678.78	2657.33	2574.14	2710.33	2214.44	2493.44	2403.33	2313.89	2812.5	2474.2	2677.22	2163.56	2299.67	2553.89	2409
	2203	2146.25	2247.33	2169	2248	2212.33	2196.5	2273.33	2211	2299	2259.83	2223.25	2350	2382.57	2232.33	2388.5	2175.33	2460.56	2345.67	2136.57	2377	2436.5	2481.78	2187.44	2444.44	2741.33	2528.67	2446.17	2479.86	2132.86	2303	2630.5	2313.56	2409.25	2619.11	2569.67	2536.86	2599.83	2194.89	2458	2354.11	2291.89	2720.17	2408.6	2615.89	2158.11	2264.67	2489	2342.67
	2207.83	2141.25	2238.78	2163.88	2232.17	2197.17	2202	2256.33	2196.17	2294.75	2253.67	2197.12	2338.5	2337.43	2232	2368.5	2170.22	2435.22	2312.17	2136.14	2307.22	2407.33	2442.22	2162.11	2394.44	2743.78	2488.5	2409.83	2426.43	2126.14	2244.17	2607.67	2270.33	2388.75	2602.44	2563.67	2514.43	2560.67	2179	2431.67	2328.89	2249.33	2645.17	2375	2556.33	2154.22	2271.5	2444.33	2288.83
	2205.67	2172.5	2247.22	2206	2257.83	2208.5	2185.83	2273.11	2210	2276.62	2219.67	2178.75	2353.5	2339.29	2245.67	2354	2156.78	2404.11	2318.17	2124.57	2286.56	2410.67	2448.44	2152.89	2375	2714.78	2482.83	2452.33	2440.86	2109.57	2220.17	2613.5	2256	2347.5	2567.11	2533.33	2509.29	2509	2154.11	2401	2356.56	2223.67	2606	2337.2	2546.44	2176.22	2292.67	2461.44	2280
	2240.5	2183.75	2282.44	2216.38	2269.33	2239.17	2205.33	2290	2226.33	2274.62	2228.83	2177.75	2407.25	2363.29	2266.5	2371.5	2158.44	2420.78	2333.17	2121.43	2325.33	2456.5	2480.22	2145.56	2413	2752.44	2503.17	2496.83	2480.29	2113.29	2245.17	2603.33	2272.11	2354	2590.67	2527	2553.71	2517.5	2160.56	2378.33	2396.78	2215.44	2643.17	2362.8	2566.44	2229.89	2316.17	2527.44	2315
	2248.33	2202.75	2292.78	2250.38	2273.67	2270.83	2223.5	2315.78	2254.33	2296.25	2237.67	2192.38	2410.25	2377.43	2307	2391.5	2183.33	2439.22	2345.83	2136	2361.11	2527.67	2571.56	2167.44	2414.22	2769.11	2559.67	2572.67	2571.86	2152.14	2268.17	2611.5	2287.11	2367.25	2630.11	2532.67	2654.14	2541	2175.56	2371.33	2469.22	2227.78	2643.17	2399.8	2580.56	2289.67	2301.67	2602.33	2316.33
	2281.83	2227.25	2314.89	2260.12	2299.83	2300.5	2258.67	2340.78	2281.75	2335.5	2263.5	2222.38	2423.25	2413.14	2357	2442.75	2216.67	2477.33	2373.83	2177.14	2476	2601	2652	2207	2455.11	2773.44	2618.5	2645	2601.86	2177.86	2280.33	2642	2316.33	2377.25	2694.44	2597	2747.57	2582.67	2194	2431	2584.67	2239.78	2653.33	2445.4	2646.78	2357.89	2339.67	2699.89	2352.5
	2360	2265.5	2361.78	2314.5	2342.83	2355.67	2280.67	2378.33	2320	2361.25	2274.5	2262.88	2461.75	2483.14	2417.83	2489	2265.22	2535	2419.5	2202.86	2488.56	2662	2685.44	2241.44	2505.22	2858.11	2716	2745.17	2644.57	2233.43	2327.33	2703.17	2384.78	2435.75	2791.22	2686.67	2837.43	2631.5	2230.11	2489.11	2650.22	2266.78	2749.17	2535.4	2744.44	2431.56	2403	2811.78	2404.5
	2412.17	2330.75	2395.33	2332.12	2377.33	2412.33	2325.33	2436.33	2356.33	2414.62	2324	2303.75	2549.5	2503.43	2476.33	2537.5	2276	2565.89	2473.83	2239.43	2544.56	2748.33	2742.22	2272.22	2566	2960.33	2818.33	2821.33	2726.14	2257.86	2393.83	2801.67	2440.33	2480	2905.22	2835.33	2960.86	2709.67	2275.44	2562.89	2769.33	2322.22	2808.83	2627.6	2863.33	2486.78	2455.33	2917	2528.67
	2482	2396.75	2449.22	2380.88	2415.83	2482	2365.33	2485.67	2383.83	2434.62	2349.83	2344.75	2648	2583	2537.5	2651.25	2328.56	2662.78	2561	2294.71	2612.89	2847.17	2801.22	2330.78	2645.78	3062.78	2966	2934.83	2805.57	2298.29	2483.33	2891.5	2511.78	2548.75	3000.33	2927.33	3072.86	2795.33	2310	2620.56	2871.89	2377	2915.83	2703	2948	2563.83	2520.33	3013	2580.83
	2523.83	2449.5	2484	2430	2452.83	2525.5	2398.83	2531.89	2412.5	2427.12	2404	2370	2692.25	2657	2613.5	2716	2392.89	2730.11	2581.83	2331.86	2635.11	2894.67	2849	2406.56	2729.11	3114.56	3099	3008.67	2839.14	2332.71	2530.5	2979.33	2574.56	2604.5	3078.22	3045.67	3135.14	2899.17	2358.11	2705.44	2967.22	2412.89	3008.33	2818.2	3029.67	2616	2587.5	3123.33	2672.83
	2588.83	2491	2538.67	2469.12	2500.17	2577.5	2423	2574.44	2447.83	2453.19	2404.67	2403.62	2796.75	2717	2670.83	2754.25	2423.89	2826.11	2624.5	2392.71	2691.11	2930.5	2893.11	2465.22	2822	3142	3117.17	3088	2881.71	2393	2639.67	3102.83	2670.11	2711.75	3212.56	3169	3199	3015.67	2408.22	2791.22	3051.56	2498.22	3155.83	2869.2	3110.22	2616.11	2659.17	3219	2768
	2628	2519.5	2550.89	2484.5	2508.83	2601.67	2440.5	2611.22	2480.33	2461.62	2427.67	2404.38	2841	2749.29	2696.83	2798.25	2456.89	2880.56	2661.83	2426.29	2750.33	2987.33	2902.11	2499.11	2868.33	3159.11	3152.5	3138.5	2918.57	2433.43	2736.33	3194.17	2734.22	2809.5	3299.33	3229.67	3245.86	3098.33	2423	2833	3144.78	2558.11	3225.33	2938.2	3205.89	2635.22	2699.67	3253.22	2820
	2616	2526	2574.33	2524.12	2533.33	2584.5	2454.83	2636.56	2524.17	2481.62	2447.33	2428	2867.25	2782.86	2729.67	2837.75	2490.78	2907.56	2687.17	2505.14	2789.33	3006.67	2907.22	2554.33	2900.67	3201.89	3176.67	3138.33	2953.86	2480.57	2799.67	3266.33	2803.22	2850.25	3359.67	3335	3282.71	3178.17	2441.78	2859.44	3151	2600.89	3315.67	2968.6	3239.67	2645.67	2731.67	3297.67	2868.33
	2646.83	2542.25	2589.89	2530.38	2548.67	2545.67	2459.5	2588.33	2477.67	2480	2427.33	2424.88	2880.25	2793.71	2723.83	2819.25	2502	2919.22	2692.5	2520.14	2783.22	2958.67	2933.44	2568.56	2927.78	3224.22	3126.33	3063.67	2935.71	2479.29	2827	3298.83	2814.67	2861.25	3397.89	3325	3207.14	3211.33	2461.33	2893.33	3147.33	2640.78	3329	2988	3246.22	2609.89	2720.33	3266.22	2897.83
	2620.5	2519	2557.89	2483.75	2508.5	2557.83	2440.67	2563	2461.33	2466.75	2424.17	2400.75	2826.5	2758	2682.33	2739.5	2510.33	2878.89	2679.33	2500.57	2742.22	2914.5	2883.22	2562.33	2899	3204.56	3108.17	3014.17	2897.29	2473.43	2811.83	3255.17	2796.67	2829.5	3357.78	3267	3168.43	3242.17	2447.22	2933.33	3097.44	2648.33	3335.67	3002.4	3248.78	2557.33	2712	3204.89	2909.17
	2595.33	2465.75	2530.78	2465.88	2466.33	2517.33	2408.83	2542.89	2429.83	2451.38	2423.33	2404.12	2743.75	2737.43	2642.83	2708	2479.89	2862.22	2646.17	2460	2710.89	2856	2829.44	2507.11	2867.56	3137	3050	2968.67	2812.14	2414.43	2780.17	3204.33	2782.89	2826	3264.11	3224.67	3114	3200.17	2438.89	2936.56	3016.56	2653.11	3324.17	3004	3211.44	2512.67	2733.33	3157.89	2916.33
	2533.67	2444.75	2494.78	2417.5	2425.67	2436.17	2374.67	2499.78	2404.5	2414.25	2383	2382	2658	2700.71	2594	2670	2470.56	2816.78	2595	2412.43	2661.89	2788.67	2758.33	2461.11	2854.22	3094.11	2996	2876.83	2751.43	2371.29	2781.5	3134	2796.33	2820	3159.33	3190	3031	3153.83	2431.67	2899.56	2931.33	2678.67	3333.83	2945.4	3197.11	2426.78	2686	3090	2879.67
	2497.17	2379.75	2452.67	2362.75	2397.17	2385.17	2344.67	2435.11	2382.33	2388.88	2356.67	2349.12	2592	2652	2552.67	2603.25	2429.11	2773.11	2541	2375.14	2601.56	2721	2700.11	2447.78	2831.44	3013.11	2925.33	2828.83	2672.86	2342.57	2771.83	3077.33	2745.22	2770	3144.56	3070.33	2923.86	3142.83	2405.67	2887.67	2856.89	2687.67	3290.83	2880.4	3137	2388.56	2656.17	2973.67	2855
	2438	2356.5	2428.11	2303	2367.17	2335.67	2323.67	2386	2345.17	2344.38	2341.5	2339.38	2547.25	2585.86	2474.67	2539.25	2374.33	2722.78	2505.17	2354.29	2535.56	2620.17	2626.67	2380.22	2746.33	2916.11	2834.67	2757.33	2619.29	2307.43	2708.5	2973.67	2668	2723.75	3068.44	2997.33	2842	3084	2373	2837.33	2750.67	2659.33	3208.67	2840.4	3065.56	2356.44	2565.33	2893.78	2761
	2420	2300.25	2389.89	2278	2357.67	2260.83	2269.33	2332.89	2303.83	2313.62	2301.17	2305.12	2514.75	2516.71	2430	2514.5	2354.44	2659.89	2435.67	2298.43	2480.89	2555.17	2568.22	2331.33	2674.89	2837.11	2732.67	2659.67	2545.71	2240.29	2635.83	2851.33	2581.78	2800	2961.89	2880.67	2738.14	2987.33	2321.56	2780.67	2667.11	2596.33	3089	2776.6	2985.56	2279.56	2491.5	2793.56	2666
	2346.33	2254.5	2334.11	2237.88	2284.17	2222.83	2227.33	2293.22	2259.17	2275.25	2276.67	2262	2429.25	2442.57	2350.33	2418	2292.67	2579.22	2387.5	2248.43	2424.44	2511.33	2499.22	2263.44	2579.78	2736.11	2663.83	2571	2478.86	2205	2543.17	2731.67	2499.67	2593.5	2854.89	2759.67	2634.57	2859.33	2291	2724.11	2570.33	2538.11	2992.67	2676.4	2886.56	2229.22	2444.33	2680.11	2606.67
	2253	2214.75	2283.33	2211.25	2238.33	2189	2203.17	2251.33	2226.67	2234.62	2244.67	2231	2352.25	2369.14	2281	2377	2242.22	2519	2348.67	2203.57	2353.67	2434.33	2436.56	2222.78	2487.89	2663.67	2584.33	2500.67	2407.29	2173.71	2473.33	2660	2417.56	2529.5	2741.67	2696	2546.86	2756.5	2239.44	2682.56	2478.22	2485	2934.17	2612.8	2805	2208.11	2384	2595	2554
	2216.83	2182	2226.89	2165.75	2199.67	2163.83	2175.67	2222.44	2209	2216.12	2202.5	2197.88	2287	2344	2250	2344.5	2214.67	2461.78	2323.67	2179.29	2305.11	2374.67	2374.44	2182	2412.78	2581	2517.5	2442.33	2365	2155.29	2403.5	2591.17	2353.11	2478.25	2628.67	2643	2446.57	2671.83	2216.89	2622.11	2430.67	2434	2834.67	2552.4	2740.56	2175.89	2328.83	2513.44	2514.17
	2201.17	2171.25	2198.22	2145	2163.5	2157.83	2140	2195.78	2170.17	2182.38	2166.83	2165.75	2259.5	2307.14	2219.67	2292.75	2177	2424.78	2278.5	2156.14	2272.33	2332.5	2415.22	2158.89	2359	2549.78	2514.17	2400.83	2347.71	2120.57	2338.83	2504.83	2304.89	2435.75	2551.67	2530.67	2417.57	2597.67	2170.11	2563	2387.11	2377.22	2728	2473.2	2629.44	2171.78	2290	2468.22	2445
	2177	2144.25	2158.78	2137.25	2153.17	2149.67	2142	2179.33	2152.5	2177.12	2157.67	2150.25	2226	2278.71	2191	2289.25	2160.78	2385.22	2241	2126.43	2245.22	2322	2334	2136.44	2312.22	2507.33	2459.33	2392.17	2342.43	2119.29	2299.75	2461.5	2254.78	2381.25	2480.22	2459.33	2424.43	2518.17	2139.22	2537.89	2375.11	2317	2649.5	2406	2560.89	2182.33	2261.33	2436.22	2373.5
	2149.5	2128.25	2164	2143.12	2140.33	2162.83	2149.5	2176.56	2161.67	2174.88	2158.67	2135.62	2217.25	2262.29	2196	2267.25	2136.89	2374.44	2232.83	2133.14	2231.67	2326.67	2364.22	2129.78	2296.67	2485.67	2433	2386.67	2349.86	2121.71	2268.83	2419.83	2219.33	2333	2432.33	2445.67	2405.29	2473.33	2144.78	2489.67	2333.56	2293.44	2596	2377.8	2522.11	2187.11	2243.67	2414.78	2336
	2175.33	2136.5	2171.89	2135.5	2157.5	2184	2153	2196.44	2174.83	2189.62	2166.33	2134.88	2238	2281.43	2211.5	2277.25	2153.33	2350.22	2253.5	2119.14	2236.89	2362	2383	2114.89	2290.11	2498.67	2463.83	2404	2375.14	2120.43	2226.33	2409.83	2210.78	2320.5	2423.56	2416.67	2429.71	2419.83	2133.78	2446.78	2336.33	2268.56	2532.83	2385.8	2504.56	2230.89	2240	2447	2333.17
	2164.5	2147.25	2189.56	2165	2167.83	2203.5	2166	2210.56	2187.5	2204.75	2169.33	2145.25	2255.25	2281.57	2223.67	2298.5	2155.11	2374.33	2266.5	2134.71	2236.33	2418.17	2412.56	2123.78	2275.11	2501.22	2491.5	2462	2420.29	2134.14	2225.5	2432.5	2215.22	2318.75	2416.78	2376	2480.29	2405.17	2144	2432.56	2396.44	2278.67	2559.17	2394.8	2553.56	2261.33	2270.83	2473.56	2339.83
	2198.17	2142	2207.11	2186.88	2193.83	2216.17	2172	2222.89	2193.17	2223.5	2186.67	2158.38	2287	2327.86	2241.33	2294.75	2177.89	2387	2289	2140.71	2273.44	2432.5	2473.78	2162.89	2309.89	2536.78	2535.17	2500	2445.14	2150.14	2245.17	2451.17	2242.44	2331	2446.56	2430.67	2569.57	2426.33	2169.67	2428.78	2445.22	2301	2543.33	2425.2	2566.11	2295.78	2294.67	2537.67	2337.33
	2225.33	2186.5	2230.89	2217.12	2225	2244.17	2205.17	2245.56	2226.33	2237.12	2209.33	2178.75	2347	2347.29	2282.17	2333.25	2193	2436	2323.33	2172.43	2311.78	2468.33	2509.89	2178.33	2355.78	2592.67	2595.33	2548.5	2488.86	2172	2274	2500.83	2284.67	2375.75	2498.11	2486.67	2671.43	2471.83	2206.67	2455.33	2502.11	2325.11	2595.67	2470	2602.22	2362	2323.33	2583.33	2398.83
	2252.17	2214.75	2268	2236.88	2240.17	2294.33	2236.5	2276.22	2256	2259.12	2250	2199.12	2366.25	2391.29	2359.83	2399.25	2220.89	2480.89	2359	2198.57	2334.44	2543.83	2529.22	2226.56	2411.56	2671.22	2655.33	2637.17	2558.86	2202.14	2289.5	2603.83	2328	2414.75	2608.78	2552.33	2743.86	2558.5	2243.89	2499	2597.44	2374.22	2631.67	2535.2	2666.22	2403.67	2380	2675.44	2412
	2313.17	2251.75	2314.22	2303.62	2278.83	2347.83	2262.83	2331.22	2272.67	2272	2263.33	2242.12	2459.75	2444.14	2427.5	2455.25	2260.22	2542.22	2372.83	2222.86	2374.89	2603.33	2573.56	2271.78	2507.78	2730.78	2711	2705.83	2588.29	2244.71	2360.33	2665.5	2388.11	2478	2734.22	2671.33	2807.86	2687.5	2291	2573	2675.78	2395.78	2723	2623	2772.78	2432.89	2419.17	2768.78	2445.5
	2349.33	2293	2346.67	2320.38	2319	2385.83	2311.17	2352.11	2287.67	2290.88	2305.33	2282.62	2524.5	2494.86	2470	2488	2281.11	2565.67	2422	2254.29	2445.67	2660	2655.33	2316.56	2581.67	2808.22	2790.5	2788.33	2622	2261.14	2435.33	2768	2445.56	2549	2825.56	2747.67	2909.14	2791	2319.22	2623.22	2735	2440.89	2807.33	2664.4	2861	2482.44	2473.5	2839.11	2509.83
	2372.17	2322	2375.67	2351	2328.83	2429.67	2333	2389.67	2339.67	2325.38	2324	2316.12	2602	2526.57	2559.83	2540.75	2325.56	2632.44	2469.5	2299.86	2511.67	2733	2708	2357.44	2673.33	2873.33	2864	2843.67	2672.43	2327	2480.33	2827.5	2499.67	2634.25	2916.33	2829	2955.14	2911.67	2388.11	2677.11	2821.67	2500.67	2892.17	2765.2	2931.56	2519.33	2534	2886.89	2573.17
	2402.17	2332.25	2399.22	2368.25	2373.33	2423.17	2377.67	2435.33	2376.5	2347.62	2342.83	2332	2626.5	2568	2597.67	2570	2357.56	2693.44	2527.17	2331.5	2565.11	2759.67	2747.44	2405.22	2760.11	2949.67	2931	2878.33	2743	2387.14	2566	2891	2573.44	2709.25	2992.33	2913.67	3009.14	2982	2408.89	2731.44	2892.11	2553.56	2984.5	2843.8	3042.56	2563	2591	2937.89	2670.67
	2438.83	2364.25	2418.67	2392.38	2397	2422.5	2391	2443.89	2401.83	2378.5	2370.17	2358.88	2680.25	2602.57	2649.83	2620	2400	2745.33	2531.5	2364.14	2583.78	2797.83	2762.33	2438.11	2835.33	2970.56	2971.83	2922.17	2780	2399.57	2647	2973.83	2625.56	2768.25	3060	2994.33	3023.29	3064.83	2437.33	2804.44	2934.89	2618.11	3091.5	2867	3106.22	2570.22	2627.33	2998.22	2774.33
	2444.67	2370	2442.67	2382.12	2419	2420	2416	2455.44	2404.17	2368.75	2363.5	2349.38	2689.75	2604.29	2666.5	2624.75	2417.67	2744	2536.5	2380.29	2595.33	2818	2762.11	2466.67	2860.22	3000.44	2977.33	2969.83	2756.43	2399.71	2683.17	3011.67	2649.56	2814.5	3104.78	3020.67	3042.29	3120.83	2481.33	2835.33	2946.78	2624.33	3091.5	2902.6	3136.33	2566.78	2649.67	3029	2775.17
	2461.67	2387.75	2497.83	2371.12	2430	2394.5	2414	2455.33	2404.17	2386.75	2355.17	2344.88	2690	2617	2642.83	2648	2422.89	2764.67	2561.67	2377.29	2602.56	2792	2773.11	2495.67	2896.78	3021	2989	2929.33	2763.29	2430.43	2719.5	3025.5	2678.78	2877	3130	3022.33	3015.71	3165.83	2498.78	2852.33	2962.56	2655	3137.17	2987	3157.89	2559.44	2664.83	3062.89	2811.83
	2442.83	2367	2428.33	2361.88	2417	2383.67	2420.83	2438.56	2416.33	2366.88	2369.83	2362.25	2695.75	2628	2626.5	2623	2410.22	2792	2569.33	2385	2595.44	2787.5	2766.22	2496.11	2910.67	3019.67	3019	2922.33	2747.29	2418	2775.33	3017.83	2678	2901	3144.22	3049	2997.71	3202.33	2500	2881	2946.89	2666.67	3181.5	2977.6	3218.11	2517.11	2680.5	3038.11	2845
	2415.33	2320	2420.67	2341.88	2405.33	2354	2391.83	2419.22	2392.83	2364.12	2365.67	2341.88	2683	2611.29	2626.83	2658.5	2412.67	2798.22	2548.33	2370.14	2573.89	2763.5	2748.89	2497.33	2929.89	3013.67	2991.67	2866.5	2742.71	2403.14	2724.17	3015.33	2669.67	2877.5	3142.22	3021.67	2957.29	3185.33	2489.22	2876.11	2910.33	2692.33	3230.5	2977.8	3198	2489.78	2672.5	3027.44	2821
	2406.83	2329.5	2405.33	2316.25	2373.5	2320.5	2359.33	2397.67	2367.17	2348.88	2327.5	2342	2628.5	2581.43	2584	2632.25	2386.89	2776.33	2542.67	2356.43	2544.89	2724.5	2730.11	2468.67	2894.78	2975.11	2936.33	2827.17	2701.43	2413	2712.83	2971.17	2674.78	2844.5	3136.56	3006.67	2905.43	3170.33	2495.67	2868	2876.78	2672.78	3248.83	2987.8	3229.56	2441.33	2648.33	2933.67	2795.33
	2382.17	2314	2379.67	2301	2346.83	2284.5	2333.5	2356.89	2341.67	2325.88	2321.83	2310	2570.5	2539.71	2527.33	2604.75	2358.89	2727.22	2523	2324.14	2529.22	2701.67	2712.78	2440.78	2839.78	2963.22	2884.5	2767.67	2672.57	2362	2704.17	2934.83	2624.22	2813	3081.56	2969	2833.86	3146.67	2491.22	2861.89	2819.22	2655.33	3249.17	2965.8	3255.44	2403.78	2608.67	2877.67	2745.33
	2329.67	2283.75	2349.33	2283.5	2331	2265.67	2303.5	2346.67	2336.83	2326.38	2321.67	2311.25	2512	2486.29	2471.5	2579.5	2318.44	2683	2489.33	2292	2505.56	2653.17	2678.56	2394.44	2771.56	2900.33	2836.83	2729.5	2667.71	2342	2676.33	2866.67	2589.67	2747	2987.44	2919.33	2761.86	3069	2457.44	2830.11	2774.67	2627.56	3184.17	2948	3209.78	2371.44	2585.67	2807.11	2702.5
	2295	2245	2308.22	2245.12	2287.67	2246.17	2262.83	2314.67	2325.17	2314.88	2293.5	2303.12	2469.5	2477.14	2418.17	2548.5	2299.89	2628.11	2486.17	2272.86	2475	2605.17	2637.89	2371.78	2687.11	2832.56	2747.33	2658.17	2616.71	2303.14	2615.33	2787.5	2543.78	2684.25	2876.22	2837	2687.14	2913.83	2446.22	2753.56	2693.22	2619.44	3027.33	2830.2	3086.89	2323.89	2517.5	2709.67	2641.17
	2270.33	2206.75	2290.56	2233.5	2261.5	2221	2231.5	2271.22	2278.33	2280.25	2271.5	2270.75	2390.5	2435.29	2355.67	2466.5	2261.44	2585.89	2433.5	2254	2423.89	2572	2611.67	2337.33	2604.56	2749.78	2712.5	2619.5	2563.57	2281.57	2570.33	2715.67	2482.78	2639	2799.78	2701.67	2627.43	2830	2418.44	2693.33	2614.11	2572.89	2942.17	2773.4	3013.89	2284.78	2487.83	2653.89	2598.67
	2248.67	2206.5	2255.56	2191.88	2243.67	2192	2207.17	2239.44	2250.67	2249.62	2262.5	2255	2364.75	2377.43	2303.17	2415.5	2239.89	2537.67	2372.5	2228.29	2372.22	2524.83	2575.78	2306.78	2540.11	2676.22	2647.67	2549.67	2501.86	2243.14	2509.5	2613.17	2447.33	2546.5	2691.22	2616.67	2581.43	2749	2373.44	2639.89	2527.33	2497.44	2907.17	2695.6	2916.22	2248.44	2433.33	2588.89	2545.17
	2208	2179.25	2217.89	2170.62	2213.33	2161.83	2175.67	2219.44	2224	2241	2229.5	2215.75	2285.75	2346.29	2288.33	2384.75	2212.89	2469.78	2358.67	2196.57	2340.56	2467.5	2518.56	2274.89	2473.78	2628.56	2609.33	2503.33	2471.14	2210.86	2457	2532.17	2377.89	2495.5	2598.89	2562.33	2544.43	2644.67	2335.44	2578.89	2465.33	2464.06	2804.83	2631.6	2812	2221.11	2369.33	2516.89	2490
	2180.5	2168	2185.44	2165.88	2179.17	2139.67	2158.5	2205.78	2216	2230.75	2206.67	2199.75	2276.5	2314.86	2241.83	2344.75	2181.67	2421	2316.33	2174.14	2293.89	2431.5	2506.67	2233	2413	2571	2560.67	2474.33	2453.43	2195.57	2397.67	2457.33	2340.56	2435	2525.33	2478.67	2493.43	2531.5	2313.56	2521.44	2400.22	2409.22	2693.83	2554.2	2742.67	2193.78	2326.33	2452.56	2424.33
	2158.5	2147.25	2171.44	2153.25	2168	2155.67	2147.83	2192	2200	2223.38	2189.67	2187.12	2252.5	2293.29	2215.5	2310.25	2163.78	2393.89	2315.33	2169.29	2273.78	2430.67	2492.33	2218.33	2357.33	2539.33	2528.5	2454.17	2420.29	2172.43	2340.83	2451.5	2281.56	2418.25	2482.78	2443.67	2484.86	2507	2291.11	2475.56	2368	2383.89	2632.17	2517.2	2674.56	2202.89	2281.33	2428.11	2381.33
	2156.5	2144	2165	2161.25	2164.33	2152.17	2150.33	2180.67	2193.17	2205.38	2179	2172.75	2246	2279.71	2206	2315	2161.67	2370.11	2294.5	2161	2261.56	2421.33	2498.78	2191.67	2347.56	2533.11	2531.83	2427.83	2431.71	2151.14	2328.67	2435.67	2257.11	2406	2457.33	2408.33	2464.57	2466.83	2258.11	2463.67	2386.56	2361.11	2605.83	2507.2	2627.56	2216.33	2266	2434.22	2356.83
	2160.83	2146	2183	2176.5	2188.17	2182.33	2157.33	2191.11	2190.83	2199.75	2183.83	2178.62	2265.25	2302.43	2220.33	2313.25	2172.22	2374.89	2295.17	2165.14	2280.94	2418.17	2478.11	2187.33	2342.11	2554.44	2525	2446	2430.43	2148.43	2299	2438	2268.22	2408	2464.22	2447.67	2480.43	2478.17	2245.56	2459.67	2371.89	2367.78	2589.5	2469.2	2613	2240.22	2281.5	2448	2353
	2182.33	2182.5	2193.89	2193.5	2198.67	2203.67	2170.83	2193	2204	2200	2190.5	2183.5	2277.75	2304.71	2230.17	2322.75	2176	2393.67	2272.83	2164.43	2309.44	2427.17	2472.33	2190.78	2337	2565.56	2523	2468.67	2442.57	2151.71	2289.5	2486.83	2278.67	2415.25	2477.11	2461	2501.14	2502.83	2235.22	2476.67	2397.22	2364	2595.17	2503.6	2623.89	2258.89	2311.5	2465.11	2346.83
	2216	2181	2212	2204.12	2199.5	2212.67	2172.67	2207.56	2198.5	2191.88	2201.5	2193	2302.75	2333.57	2246.17	2344.75	2192.33	2400.33	2294.83	2173	2324	2450.5	2482.67	2196.44	2364.11	2588.89	2578.67	2490.5	2448.14	2157.29	2333	2524.83	2275.44	2433.25	2523.33	2499	2549.57	2503	2248.89	2496.33	2446.67	2385.33	2623.5	2523.6	2634.33	2293.44	2327	2502.67	2343.33
	2215.67	2210	2232.89	2219.88	2208.83	2237	2195.17	2215.78	2202.33	2207.12	2224.5	2205.75	2321.5	2362.43	2276	2360.5	2213.56	2435.67	2312.67	2179.29	2341.89	2492	2514	2205.11	2424.33	2650.44	2630.83	2572.5	2474.43	2164	2329.5	2588	2296.11	2454	2549.78	2548.67	2596.43	2552.17	2259.56	2512.44	2485.33	2403.44	2655.5	2579.6	2683.33	2319.89	2339.5	2549.11	2376
	2248	2199	2258.33	2232	2249.33	2276.83	2238	2245	2214.5	2216.25	2231.67	2217.88	2347.25	2410.29	2311.33	2392	2229.22	2492.22	2329.5	2199.29	2368	2494.83	2531.22	2218.89	2477.89	2737.67	2698.67	2597	2526.29	2182.43	2360.33	2661.17	2325.22	2522.75	2605.22	2629.67	2662.86	2625.5	2291.78	2557	2542.67	2424.22	2694.17	2619.2	2725.89	2368.78	2355.83	2609	2409.67
	2267	2234.25	2299.33	2255	2269.33	2295	2254.83	2262.56	2236	2250.5	2279.5	2249.62	2402.25	2450.43	2373.83	2424.5	2252.11	2529.33	2347.5	2229.71	2398.89	2546.17	2584.89	2237.78	2539.11	2818.67	2749.67	2675.5	2591.86	2210.43	2402.5	2760.5	2358.78	2562.75	2685.33	2713	2706.14	2690.5	2303.44	2595.33	2604.33	2460.11	2760.83	2655.2	2791.44	2393.22	2393.67	2662.22	2456.83
	2291.83	2234.75	2312.22	2271.75	2298.17	2323	2293	2292	2259.5	2254.75	2281.67	2289.12	2456.25	2469	2403.33	2451.5	2283.22	2578.22	2390.67	2239.43	2448.33	2588.83	2631	2270.56	2592.89	2890.22	2772.67	2692.17	2629	2225.86	2468.33	2819.17	2388.78	2620.25	2760.56	2744.67	2776.71	2785.33	2369.33	2660.11	2707.33	2507.44	2854.5	2724.8	2863.33	2429.33	2433.33	2755.78	2521.83
	2318.67	2260	2345.56	2293.12	2313.33	2339.17	2315.83	2322.44	2286.17	2283.62	2327.83	2315	2494.25	2514	2448.5	2485.5	2322.33	2613.78	2408	2266.14	2476.72	2621.5	2676.67	2300.89	2669.11	2941	2842.5	2758.33	2684.86	2277.29	2500.67	2897.17	2433.11	2731	2859.78	2867	2846.43	2889.5	2382.78	2738.56	2751.33	2548.22	2941.83	2796.8	2970.89	2455	2487.67	2820.22	2584.67
	2317.67	2275.75	2364	2329.25	2362.67	2329.83	2348.67	2334.22	2325	2305.88	2326.33	2303.5	2502.75	2517.86	2472.17	2527	2354.67	2639.44	2469.33	2297.29	2499.78	2666.5	2677.22	2323.11	2729.89	2942.33	2880.17	2832.83	2713.71	2305	2571.83	2949.67	2496.11	2736.25	2948.22	2963.33	2883.43	2939	2364	2808.67	2794.56	2568.44	3033.17	2862.8	3051.78	2484.11	2557.33	2861.22	2641.33
	2333	2297.25	2359.44	2323.75	2354.5	2357.17	2343	2349.89	2328	2295	2329.33	2336.12	2540.25	2543.29	2536.67	2562.75	2350	2699.89	2480	2298	2577	2702.33	2718.22	2378.56	2754.22	3033	2889.83	2869.5	2730.71	2345.86	2628.33	2970.83	2529	2830	2988.11	2967.33	2970.14	3055.5	2467.22	2868.11	2906.67	2667.67	3107.33	2957.6	3088.44	2496.11	2552.67	2938.67	2705.5
	2383.5	2328	2387	2313.5	2362.67	2361	2357.83	2365.89	2333.5	2316.88	2344.17	2355.25	2581.5	2553.43	2551.67	2574	2355	2736	2511.33	2308	2589.33	2731.17	2725.56	2405.33	2786.11	3078.44	2915.83	2894.67	2732.29	2363	2669.33	3023.67	2560.44	2899.75	3041.33	3012.33	2975	3097.33	2501.78	2904.11	2878.89	2686.44	3177.17	2971	3145.78	2484.33	2585.67	2959.44	2765.67
	2387.33	2354	2383.22	2336.62	2392.5	2352.33	2373.17	2378.78	2331.17	2318.62	2338.5	2350.38	2602.5	2576.71	2552.17	2609.75	2378	2757.22	2513.83	2325	2577.44	2757.33	2723.89	2423.33	2833.22	3072.22	2957	2905.83	2741.71	2400.21	2693.67	3030.83	2596.33	2915.5	3051	3034.33	2985.43	3156.83	2521.11	2937.33	2873.56	2734.56	3167.67	3000.8	3225.11	2459.56	2634.08	2969.56	2801
	2398.67	2348.25	2416.33	2335.62	2420.5	2384.67	2398.33	2387.89	2327.17	2318.25	2340.33	2349.88	2627.75	2587	2562.5	2612.25	2382.33	2758.56	2508	2317	2559.89	2758.17	2719.44	2432.89	2831.22	3052.56	2919.5	2926.17	2718.14	2391	2685.67	3036.17	2616.33	2903.5	3069.67	3047.33	2954	3179.5	2560.33	2961	2865.56	2786.11	3226.17	3054.4	3232	2441.44	2654	2960.78	2799.5
	2396.83	2343.25	2408.11	2323.75	2404.33	2353.83	2401.83	2362.33	2318	2309.25	2346.5	2352.25	2620.25	2559.29	2567.67	2617.75	2382.56	2745.11	2510.33	2313.43	2585.89	2717.83	2689	2437.44	2832.56	3016.67	2914	2873	2721.29	2408.29	2684.17	3007	2604.33	2887.25	3065.11	3053.33	2908.43	3150.83	2543.67	2973.67	2854.56	2781	3250.17	3061.8	3252.78	2440.11	2657	2910.56	2828.67
	2378.67	2328.75	2381	2307.12	2397	2326	2372.5	2363.33	2328.17	2292	2319.33	2345.62	2598.25	2520	2566.33	2605.5	2358.44	2710.56	2505.33	2306.14	2574.11	2706.33	2689.33	2419.67	2816.33	3019.11	2897.5	2851.17	2711.86	2390.71	2693	3007	2602.11	2921.5	3046.33	3037.67	2892	3126.83	2540.67	2973.11	2846.33	2779.22	3255.17	3073.8	3275.67	2407.11	2628.17	2897.89	2773.33
	2354.5	2327.25	2362.78	2290.62	2384.17	2306.83	2353.33	2335.67	2293.67	2294.5	2315.67	2321.25	2570.75	2517.71	2528.83	2568.25	2357	2669.89	2492.83	2305.43	2542.22	2711.5	2660.67	2405.56	2771.11	2977.78	2862.83	2831	2690.43	2392.71	2650.67	2965	2596.67	2825.5	3009.22	3003	2851.57	3091.67	2525	2918.22	2798.22	2725.78	3241.5	3079.8	3259.33	2384.89	2598.17	2879.44	2758.5
	2340	2314.75	2335.56	2258.12	2344	2282.5	2331.33	2308.67	2297.33	2289.62	2294	2298.62	2514.5	2475.43	2491.67	2553	2325.11	2761	2470.83	2300.71	2508.56	2685.17	2651.33	2387.33	2711	2922.11	2827.17	2797.33	2660.14	2363	2639	2918.67	2539.44	2799	2962.67	2961.33	2795.14	2993	2491.89	2900.11	2731.56	2666.56	3211.33	3004.8	3224	2361.11	2567.33	2796.33	2722.67
	2295.83	2282.5	2317.44	2248.38	2317	2268.83	2302.17	2296	2284.67	2284.5	2267.33	2263.38	2487	2445.86	2436.33	2521.25	2294.33	2605.89	2475.33	2278.29	2466	2643.33	2605.56	2360.78	2638.44	2863.11	2789.5	2752	2615.43	2339.86	2575.83	2847.67	2510.22	2726.25	2884.56	2858.33	2740.14	2906.5	2461.44	2813.44	2698.78	2617.56	3134.67	2941.2	3139.78	2324	2524	2743.22	2668
	2287	2271.75	2267.33	2234	2293.33	2245.5	2279.5	2279.33	2284.5	2266.12	2252.33	2252.25	2464.25	2414.43	2408.83	2476.25	2272.44	2566.56	2444.5	2256.29	2428.78	2595.17	2609.33	2330.11	2571.56	2791.67	2739.67	2698	2591.57	2334	2556.33	2795.83	2479.44	2674.75	2805.33	2834.67	2698	2820.17	2420.44	2753.67	2660	2566.67	2994.33	2867	3037	2305.89	2511.17	2691.56	2615.67
	2265.83	2237.5	2245.44	2214	2265.17	2238.67	2251.5	2251.67	2244	2249.12	2227.67	2227.38	2433	2381.86	2382.17	2461.5	2261.89	2526.78	2425.5	2242.71	2400.33	2564.5	2564.78	2319.56	2530.33	2748.22	2702.83	2671.5	2551.29	2311.57	2519.5	2727.5	2431.44	2656	2744	2734.67	2671.14	2727.5	2381.78	2706.56	2598.22	2559.56	2911.5	2833.6	2960.44	2277.22	2479.5	2668	2585.33
	2233.5	2230	2224.33	2188.12	2248.67	2205.33	2221	2250.89	2249.5	2235.25	2200.5	2205.25	2385.75	2345.86	2338.5	2426.25	2233.33	2460.56	2411.33	2227.43	2346.22	2536.83	2538.22	2279.78	2484.89	2684.33	2642.67	2646.5	2559.14	2283	2441.83	2669.83	2392	2589.75	2682	2697.33	2631.57	2650.33	2334.33	2639.44	2567.11	2494	2829.67	2782.4	2899.67	2256.78	2438.67	2622.78	2542.33
	2217.33	2196.25	2198.67	2175.38	2225.33	2198.5	2212.17	2233	2232	2226.75	2204.5	2192.5	2362.5	2333.71	2292.5	2400.75	2214.67	2406	2405.5	2208	2322.67	2502.5	2517.44	2269.78	2437.67	2606.89	2600	2597	2540.43	2248.29	2394.17	2584.67	2350.33	2549	2605.78	2610.33	2601.29	2585.17	2284.44	2574.56	2525.44	2447.11	2752.17	2726.2	2811.33	2254.22	2400.5	2578.22	2465.67
	2194.17	2182.25	2177.22	2169.75	2206	2200.5	2200.83	2208.11	2226	2207.88	2196.67	2174.38	2341.5	2376.14	2267	2380.5	2210.11	2365.89	2368.5	2192.14	2296.22	2473.67	2484.33	2229.89	2397.22	2545.33	2526.5	2540.5	2504.71	2228.43	2379.5	2531.17	2310.67	2499.25	2531.56	2521.33	2563.29	2537.17	2268.11	2536.78	2495.33	2419	2683.67	2653.6	2763	2248	2362.5	2530.44	2418
	2185.67	2173.5	2165.78	2153.5	2183.33	2172.5	2194.5	2187.67	2216.67	2224.88	2188.5	2169.25	2327.25	2304.43	2277.33	2341.75	2198.33	2339.89	2336.33	2184.29	2275.56	2425.67	2444.67	2198.67	2376.11	2488.56	2478.67	2509.67	2486	2199.43	2353.67	2479.17	2296.78	2458.5	2493.11	2455.67	2552.71	2481.5	2226.11	2469.67	2452.56	2383.33	2585.67	2598.2	2681.33	2243.22	2338.33	2498	2380.17
	2161.67	2148	2163.44	2144.12	2187.83	2185.33	2192.33	2187.22	2209	2208.12	2192.5	2178	2331.25	2288.86	2278.5	2346.5	2183	2324	2331	2177	2266	2409	2427.56	2181.89	2357.56	2479.11	2465.33	2479.33	2479.86	2210.64	2343.67	2450.67	2285.78	2460.75	2462.11	2435.67	2508.14	2459	2212.78	2438.44	2440.89	2381.78	2548.33	2531.6	2618.78	2251.33	2327.17	2488.67	2334.67
	2144.33	2119	2161.89	2145.75	2185.83	2173.67	2192.67	2177	2193.33	2200.5	2194.67	2165.12	2324.75	2302	2281.67	2335	2184	2331.33	2324.83	2179	2274	2383.67	2425.78	2164.67	2356.67	2462.78	2449.67	2457.67	2470.29	2170.57	2327.5	2455.33	2265.67	2456.75	2437.56	2442.67	2496.14	2444.5	2237.89	2415.22	2441.56	2351.78	2526	2510.6	2591.33	2248.78	2310.17	2477.89	2307.5
	2140.67	2120	2164	2159.12	2188	2191.5	2179.83	2194.44	2205.17	2196.5	2214.83	2173.12	2302	2330.71	2299.5	2349.75	2237.56	2335.22	2329.83	2177.29	2263.44	2399.33	2408.33	2162.56	2366.56	2481.89	2477	2465.33	2471.14	2161	2330.67	2449	2266.33	2419.25	2438.11	2459	2523.14	2436.33	2199.78	2417.56	2446.89	2361.78	2524.5	2499.4	2586.56	2262.78	2298.5	2483.89	2304
	2161	2136.25	2163.22	2184.75	2199	2220.83	2203.5	2203	2220.5	2202.88	2196.67	2176.25	2329	2350.14	2304.67	2368.75	2199.78	2355.78	2343	2184.14	2265.67	2406.5	2431.67	2172.78	2384.67	2502.78	2480.5	2489.67	2471.14	2165.14	2339.17	2508	2268.11	2435.75	2452.67	2479.33	2574.29	2445.83	2200.11	2423.22	2459.11	2371.78	2519.33	2494.2	2565.89	2305.89	2283	2506.89	2314.83
	2177.5	2145	2176.89	2182.12	2189.83	2204.17	2205.67	2197.44	2209	2202.88	2209.17	2180.75	2342.5	2367.29	2309.67	2358	2216.56	2372.67	2347.33	2212.43	2282.67	2414.67	2430.33	2191.56	2420.89	2552.44	2511.67	2506.33	2469.71	2171.86	2364	2553.33	2286.22	2498.5	2500.22	2513.33	2565.29	2491.83	2201.89	2475.44	2495.78	2392.11	2547.33	2519.8	2588.44	2328.78	2310.5	2538.67	2345
	2193.5	2172.75	2197.89	2184.25	2199.17	2209.5	2245.83	2207.22	2210.5	2187.38	2204	2177	2321.25	2369.86	2334.67	2378.25	2238	2405.44	2342.5	2238.14	2294.11	2434.5	2419.44	2208.67	2469.67	2604	2527.5	2516.83	2499.71	2197.29	2376.83	2599.33	2303	2507	2551	2577.67	2581.29	2568.5	2225.44	2518.89	2530.33	2413.89	2588.33	2565.7	2640.67	2340.89	2308.83	2596.44	2377
	2198.5	2167	2207.89	2193.75	2219.67	2215.33	2256.67	2209.33	2214	2203.75	2222.33	2194.25	2350.75	2394.29	2353.5	2380.75	2251.22	2431.78	2349.17	2242.14	2317.22	2435.5	2456.22	2225.67	2509.67	2638.89	2563.5	2542.83	2499.86	2213.71	2399.67	2647.5	2320.56	2530.5	2598	2649.33	2601.57	2597.5	2255.56	2574.11	2576.33	2444.33	2655.33	2620.6	2654.89	2358.56	2348	2664.67	2429
	2224	2180	2228.89	2201.5	2236.83	2205.67	2271.67	2205	2215.17	2218.75	2208.67	2204.5	2370	2401.86	2368.5	2411	2273.22	2451.56	2354.17	2249.43	2337.11	2472.5	2453.22	2246.56	2544.33	2691.44	2770.5	2555.83	2535.14	2243.71	2425.17	2691.33	2335.67	2601	2658.44	2696	2623.43	2658.5	2287.22	2606.67	2577.11	2478.56	2724	2634.4	2714.44	2375.89	2388.83	2719.44	2450.17
	2240	2205	2247.67	2204.62	2250.67	2235.83	2283.67	2222.67	2239.83	2204.12	2227.17	2203.5	2411.75	2431.14	2402.5	2426.5	2286.44	2468.11	2348	2256.86	2365.89	2475.5	2463.33	2262.11	2583.89	2735.44	2648	2600.33	2545.29	2257.43	2458.5	2752.67	2366.56	2627.75	2700.78	2739.67	2648	2717.83	2313.67	2671.89	2621.22	2521.11	2778.67	2688.4	2789.44	2396.44	2416.83	2775.67	2511.5
	2240.5	2186	2254.56	2209.38	2271.17	2239.17	2289.17	2235.78	2244.5	2221	2246.33	2232.12	2413.25	2428.86	2424.5	2460.5	2295.67	2512.11	2377	2260.71	2372	2502.67	2468.11	2292.56	2637.89	2777.33	2676.67	2613.83	2548.29	2278.29	2506	2762.17	2406.67	2684	2807.56	2767	2654.14	2751	2346.22	2752.44	2652.89	2564.22	2843.5	2773	2852.11	2395	2484.5	2788.56	2601.17
	2256.17	2199.75	2271.78	2223.62	2279.83	2251	2273.83	2243.78	2245.33	2222.62	2250.5	2224.25	2435.75	2444.14	2433.5	2473.5	2316	2514.22	2372.67	2272	2382.67	2531.67	2473.44	2308.89	2645.67	2792.44	2712.67	2662.5	2571	2318.57	2538.83	2788.33	2454.33	2720.5	2768.78	2781.33	2681.71	2802.33	2386.44	2831.44	2697.33	2615.33	2905.33	2810.4	2934.67	2397	2504.67	2834.44	2635.67
	2272.5	2223.25	2284.11	2231.12	2286.67	2251.17	2304.17	2250.67	2239.5	2223.88	2245.33	2237	2429.75	2443.57	2434.83	2482	2323	2532	2392.83	2292.43	2390.33	2538.17	2473	2328.33	2667.11	2808.44	2725.33	2676	2569.57	2315.86	2557.33	2806.17	2470.33	2726	2772	2798	2690.14	2823.67	2401.67	2822.44	2683.89	2625.11	2970.17	2846.4	2990.22	2376.22	2529	2850.89	2678.33
	2283.83	2229.25	2285.78	2225.38	2292.5	2248.5	2307.83	2258.67	2237.83	2207.25	2235.67	2221.62	2451.5	2426.43	2457.67	2507.5	2327	2515.67	2356.5	2291	2370.11	2544.5	2479.78	2340.22	2706.44	2814.56	2779	2685.33	2544.86	2318.14	2567.33	2819.33	2483.11	2747.75	2789.33	2812	2667.57	2839.5	2414.78	2847.22	2690.56	2651.11	2988.83	2889.4	3010.44	2367.44	2543.5	2842.56	2691.67
	2281.33	2212.5	2281.89	2227.25	2279.67	2240.33	2307	2244.56	2219.17	2193.12	2219.67	2219.38	2458.5	2422.14	2452	2497	2329	2523.22	2346.83	2290	2372.33	2545.83	2454.78	2335	2691.56	2799.11	2711	2681.33	2562.57	2312.71	2564	2776.83	2493.33	2739.25	2811.67	2819.67	2662.57	2834.83	2422.89	2799.67	2669.89	2624	2987.67	2905	3047.67	2349.33	2556	2796	2722.5
	2274.17	2220.5	2269.56	2204.5	2276.5	2222.83	2289.33	2233.78	2220.5	2192.75	2199.67	2200.62	2446.5	2403.86	2454.5	2485.25	2319.5	2498.11	2344.83	2294.29	2344.22	2520.33	2442.22	2335.33	2675.67	2775.78	2694.33	2661.67	2516.86	2289.57	2544.83	2746.5	2482.22	2707	2774.44	2784.33	2660	2803.33	2417.44	2806.78	2682	2585.22	2972	2892	3030.89	2329.89	2535	2745	2695.5
	2240	2204.5	2254.89	2215.88	2264	2230.5	2284.67	2225.67	2213.67	2181.88	2190.5	2191.62	2465	2403.71	2426.5	2494	2307.11	2481.33	2334.33	2292.86	2327.89	2514.83	2431	2334.44	2660.89	2747.22	2687.83	2638.33	2518.57	2292.57	2532.83	2744.5	2476.44	2695.5	2762.11	2752.67	2632.14	2805.17	2391	2825.22	2643	2571.11	2964.33	2935.4	3043.44	2303	2518.5	2703.11	2660.33
	2236.17	2200.75	2237.67	2210.38	2241.33	2226	2252	2229.22	2209.5	2257.88	2193.33	2178.12	2406.75	2365.29	2412.17	2442.75	2326.89	2461.78	2344.33	2290.29	2320	2485.67	2452.67	2330.33	2615.22	2723.67	2677	2630.33	2489.71	2301.71	2538.67	2711.17	2459.22	2693.75	2766.44	2755.33	2615	2772.83	2391.78	2797	2623.33	2529.22	2951.67	2939.4	3032.67	2296.89	2510.83	2691.78	2642.17
	2222.67	2184.25	2231.89	2191.12	2246.17	2210.67	2253.83	2217.78	2203.33	2176.5	2190	2170.62	2400.75	2352.57	2403	2405.5	2301.56	2414.56	2328	2285.43	2316.89	2475	2444.89	2318.22	2593.78	2663.67	2641.5	2593.83	2475.71	2290.71	2540.17	2677.33	2445.22	2641	2714.78	2714	2600.86	2716.5	2365.78	2754.67	2572	2512.44	2896.17	2937.6	3012.67	2290.78	2483.83	2652.33	2633.83
	2209.83	2159.75	2213.89	2184.38	2226.67	2209.67	2228.5	2196.11	2210.17	2179.12	2173.83	2154.25	2380.75	2322.57	2375.5	2399.25	2287.22	2376.11	2310.5	2289.43	2292	2475.17	2411.67	2299.33	2557	2623.22	2591.33	2563.33	2450.86	2284.71	2514.5	2615.83	2436.44	2622	2690.89	2665	2595.43	2679.83	2322.22	2735.22	2547.33	2460.67	2860.5	2907.4	2977.89	2278	2457.83	2604	2593.67
	2197.83	2165.25	2211.44	2162.62	2216	2177.5	2219.83	2187.22	2191.33	2166.12	2169.67	2157.25	2370	2302.29	2341	2367	2283.11	2344	2313.17	2267.57	2273.11	2431.5	2385.22	2278.11	2530.78	2575.11	2542.5	2550.33	2416.86	2269.57	2471	2604.67	2393.89	2591	2656.78	2661.67	2564.29	2657.5	2284.89	2681	2500.22	2445.22	2811.83	2852.8	2940.33	2247.67	2419.33	2541.11	2528.33
	2189.83	2153	2201.33	2147.5	2193.5	2150.33	2206.17	2171.67	2178.5	2166.5	2153.17	2135.62	2381	2262.86	2353.83	2336.5	2264.11	2336.11	2286	2236.14	2255.56	2424	2368	2251.89	2497	2540.22	2531.5	2510	2402.71	2241.29	2462.5	2567.67	2377.78	2568.75	2616.11	2633	2551.57	2635	2276.33	2599.44	2488.89	2406.89	2749.5	2787	2855.89	2244.67	2392.67	2496.22	2492.33
	2175.17	2144.25	2180.11	2141.62	2195.5	2148.17	2212.33	2162.78	2176.5	2156.5	2141.67	2132	2348	2269.71	2320.33	2331.75	2246	2325.22	2288.83	2205.71	2238.44	2382	2355.22	2214.56	2488.67	2537.44	2507.33	2482.83	2371.86	2250.43	2445.33	2539.83	2338.11	2546.75	2564.78	2553.33	2531.86	2590.83	2257.22	2563.56	2449.56	2388.56	2680.17	2705	2761.78	2242.22	2374.83	2436.56	2463.33
	2166.33	2137.75	2172.33	2120.62	2181.5	2135	2183.5	2142.89	2174	2152.75	2148.83	2128.5	2326.25	2250	2306.67	2301.25	2224.22	2311.22	2257.17	2193.14	2224.89	2352.5	2330.67	2207.33	2537.11	2504.22	2471.5	2454.33	2343.43	2219.29	2408.5	2493.83	2315	2516.25	2525.11	2524.67	2508.43	2554.67	2227.22	2517.22	2428.89	2363.11	2626.67	2650.4	2694.67	2236.44	2463.83	2418.22	2435
	2164.5	2128.5	2167.89	2117.25	2183.17	2127.17	2174.67	2136.33	2149.17	2154.88	2129.83	2123.12	2330.5	2250.43	2280.83	2269	2203.67	2295.33	2236.33	2168.29	2213.78	2340.17	2319.33	2173.22	2420.11	2491.11	2457.5	2437.5	2345.29	2189.29	2380	2488.17	2292.89	2473.75	2477.67	2484	2501.29	2495.33	2228.67	2462.11	2406.78	2343.11	2577.83	2565.4	2621.22	2244.89	2326.5	2411.33	2391.17
	2148.33	2124	2156.67	2113.62	2169.5	2111	2169.17	2119.22	2148	2146.62	2149	2106.88	2312.75	2221.43	2337.5	2233.5	2195.56	2283.56	2234.17	2171.57	2207.11	2508	2360.56	2157.83	2422	2465.78	2438.17	2406.17	2331.14	2163.14	2337.83	2476.17	2268.22	2468	2447.78	2444	2475.71	2489.83	2209.22	2431.56	2394.67	2311.44	2520.67	2516.2	2584	2234.33	2306.67	2394.56	2350.17
	2149.33	2127	2150.78	2105.5	2155.17	2112.17	2164.33	2113	2150.33	2144.25	2150.33	2133.12	2284.75	2218.43	2247.5	2221.75	2177.89	2267.22	2220.5	2168.71	2197.22	2298.17	2279.56	2146.44	2388.78	2468.11	2409.67	2379.83	2305.29	2153	2307.83	2467.83	2247.33	2430.5	2457.22	2480.67	2467.86	2503.67	2173.89	2427.67	2382.22	2280.33	2494.5	2443	2527.22	2235	2282.17	2392.67	2318
	2136.67	2124.75	2159.67	2103.12	2152	2113.33	2157	2116.56	2130.5	2141.75	2164.67	2136	2280.25	2239.43	2237.5	2190	2171.89	2273.67	2230.17	2163.71	2214.78	2287.5	2273.78	2141.11	2387.22	2456.56	2410.17	2381.5	2336.43	2139	2315.5	2476	2238.22	2413.25	2460.56	2480.67	2458.86	2490.17	2169	2427.44	2380.11	2285	2480.17	2450.2	2531.89	2248.56	2280.5	2388.89	2337.83
	2155.33	2111.75	2152.44	2111.88	2159.33	2114.33	2171.33	2119.33	2144.5	2151.12	2167.83	2134.62	2274.75	2235.43	2246.67	2210.25	2180.89	2293.11	2229.67	2159.43	2229.67	2306.33	2286.33	2146.56	2388.11	2469	2423.17	2375.5	2328.29	2138.71	2317	2508.5	2236.33	2423	2474.78	2479	2459.29	2492.5	2171	2510.67	2375.67	2300.11	2510	2462.2	2548.33	2259.89	2289.67	2410.22	2338.33
	2151	2113.5	2147.22	2113	2161.67	2122.83	2165.67	2124.11	2151.5	2167.88	2181.83	2151.12	2272.25	2236.57	2256.33	2218.75	2182.33	2308.33	2235.33	2169.14	2241.33	2286.17	2290.56	2151.33	2410.44	2479.78	2417.83	2374.33	2343.14	2132.43	2327.33	2524.83	2256.78	2454.75	2487.33	2520	2453.71	2533.83	2178	2480.11	2402.44	2304.22	2530.83	2497.4	2552.56	2275.11	2291	2455.33	2350.33
	2152.17	2110.25	2159.67	2120.62	2162.67	2127.67	2176.33	2131.22	2151	2170.5	2178	2159.25	2289	2262	2256.33	2220.25	2179	2320.56	2249.67	2169.57	2260	2296.17	2301.44	2156	2418.11	2534	2434	2375	2364.29	2145.71	2329.83	2559.5	2246	2494	2510.33	2564	2456.57	2537.67	2186	2513.78	2432.78	2323.67	2569.83	2515.6	2593.67	2293.11	2311	2488.22	2377.33
	2161.83	2122.25	2168	2124.38	2167.33	2136.17	2176	2130.33	2158.17	2165.88	2193.83	2163	2288.75	2260.43	2261.33	2232.25	2194.22	2339	2245.17	2170.29	2274.78	2323.83	2312.56	2152	2426.89	2572.44	2451.33	2409.83	2372.43	2150.57	2328.17	2593.67	2253.89	2481.5	2521.56	2587	2467.29	2568.5	2208.44	2530.33	2419.44	2345.44	2606	2559.4	2621.89	2295.89	2320.33	2520.89	2407.33
	2162.33	2127	2175.33	2123.88	2166.83	2140.83	2187.5	2147.78	2159.17	2161	2200	2176	2279.25	2263.14	2267.5	2246.75	2196	2356	2252.33	2168.29	2294.56	2340.67	2327.78	2165.89	2463.56	2593.44	2485.33	2418.67	2390.43	2172.29	2350.33	2634	2276.22	2517.5	2561.44	2606.33	2474.14	2612.67	2241.78	2571.44	2445.22	2372.78	2632.33	2591.4	2675	2307.89	2359	2533.89	2419.17
	2161	2144	2182	2121.38	2176	2133.67	2194	2288.39	2156.67	2165.38	2208.33	2183.12	2314.25	2283	2309.33	2280.75	2203.56	2377.89	2270.17	2171.29	2298.33	2355.83	2347.67	2190.33	2508	2611.22	2505.83	2457.17	2393.14	2177.57	2387.83	2642.67	2292.78	2565.75	2577	2624.33	2507	2655.33	2269.22	2631.44	2468.56	2429.78	2698.5	2651.2	2712.33	2303.56	2374.83	2549.89	2481.5
	2179.5	2137	2184.44	2139.5	2192.33	2147.33	2202.83	2158.89	2172.33	2176.62	2207.83	2189.62	2313	2292	2319	2313.5	2212	2397	2288.83	2183.43	2310.78	2385	2368.11	2206.11	2536.22	2659	2525.83	2480.33	2415.29	2182.86	2417.83	2659.5	2325.56	2572	2609.44	2610.33	2516.43	2666.67	2273.78	2671.56	2485.33	2454.89	2735	2690.8	2779.44	2307.78	2408.17	2592.56	2504
	2169.67	2128.75	2195.22	2160	2196.67	2155.83	2198.67	2170.44	2172.5	2182.12	2208.5	2197.62	2333.5	2297.86	2341.33	2496.5	2228.11	2416.33	2267.67	2197.86	2327.56	2390.83	2376.67	2217.11	2563.89	2691.11	2573.67	2512.67	2434.57	2194	2441.17	2677.67	2346.44	2585	2625.33	2657.33	2534.86	2699.5	2283.11	2689.67	2508.89	2449.78	2776.67	2723.4	2813.33	2329.67	2413.5	2612.44	2545.5
	2181.67	2127	2191	2146.38	2196.83	2173.67	2213.83	2174.56	2185.83	2178.62	2208	2191.75	2351.5	2287.43	2340.83	2326.75	2247.33	2420.89	2278.17	2205.43	2340.44	2418	2368	2233.11	2569.67	2717.67	2594.5	2518.83	2444.57	2208.71	2437.5	2698.5	2353.67	2604	2658.67	2662	2543.86	2720.5	2288.56	2727.22	2535.33	2456.11	2819.5	2781	2880.67	2314	2418.33	2638.11	2562
[truncated: 153 more columns]

## Sheet: Raw Time
Time	ZT	ExT
16.3	14.3	20.3
17.3	15.3	21.3
18.3	16.3	22.3
19.3	17.3	23.3
20.3	18.3	0.3
21.3	19.3	1.3
22.3	20.3	2.3
23.3	21.3	3.3
24.3	22.3	4.3
25.3	23.3	5.3
26.3	0.3	6.3
27.3	1.3	7.3
28.3	2.3	8.3
29.3	3.3	9.3
30.3	4.3	10.3
31.3	5.3	11.3
32.3	6.3	12.3
33.3	7.3	13.3
34.3	8.3	14.3
35.3	9.3	15.3
36.3	10.3	16.3
37.3	11.3	17.3
38.3	12.3	18.3
39.3	13.3	19.3
40.3	14.3	20.3
41.3	15.3	21.3
42.3	16.3	22.3
43.3	17.3	23.3
44.3	18.3	0.3
45.3	19.3	1.3
46.3	20.3	2.3
47.3	21.3	3.3
48.3	22.3	4.3
49.3	23.3	5.3
50.3	0.3	6.3
51.3	1.3	7.3
52.3	2.3	8.3
53.3	3.3	9.3
54.3	4.3	10.3
55.3	5.3	11.3
56.3	6.3	12.3
57.3	7.3	13.3
58.3	8.3	14.3
59.3	9.3	15.3
60.3	10.3	16.3
61.3	11.3	17.3
62.3	12.3	18.3
63.3	13.3	19.3
64.3	14.3	20.3
65.3	15.3	21.3
66.3	16.3	22.3
67.3	17.3	23.3
68.3	18.3	0.3
69.3	19.3	1.3
70.3	20.3	2.3
71.3	21.3	3.3
72.3	22.3	4.3
73.3	23.3	5.3
74.3	0.3	6.3
75.3	1.3	7.3
76.3	2.3	8.3
77.3	3.3	9.3
78.3	4.3	10.3
79.3	5.3	11.3
80.3	6.3	12.3
81.3	7.3	13.3
82.3	8.3	14.3
83.3	9.3	15.3
84.3	10.3	16.3
85.3	11.3	17.3
86.3	12.3	18.3
87.3	13.3	19.3
88.3	14.3	20.3
89.3	15.3	21.3
90.3	16.3	22.3
91.3	17.3	23.3
92.3	18.3	0.3
93.3	19.3	1.3
94.3	20.3	2.3
95.3	21.3	3.3
96.3	22.3	4.3
97.3	23.3	5.3
98.3	0.3	6.3
99.3	1.3	7.3
100.3	2.3	8.3
101.3	3.3	9.3
102.3	4.3	10.3
103.3	5.3	11.3
104.3	6.3	12.3
105.3	7.3	13.3
106.3	8.3	14.3
107.3	9.3	15.3
108.3	10.3	16.3
109.3	11.3	17.3
110.3	12.3	18.3
111.3	13.3	19.3
112.3	14.3	20.3
113.3	15.3	21.3
114.3	16.3	22.3
115.3	17.3	23.3
116.3	18.3	0.3
117.3	19.3	1.3
118.3	20.3	2.3
119.3	21.3	3.3
120.3	22.3	4.3
121.3	23.3	5.3
122.3	0.3	6.3
123.3	1.3	7.3
124.3	2.3	8.3
125.3	3.3	9.3
126.3	4.3	10.3
127.3	5.3	11.3
128.3	6.3	12.3
129.3	7.3	13.3
130.3	8.3	14.3
131.3	9.3	15.3
132.3	10.3	16.3
133.3	11.3	17.3
134.3	12.3	18.3
135.3	13.3	19.3
136.3	14.3	20.3
137.3	15.3	21.3
138.3	16.3	22.3
139.3	17.3	23.3
140.3	18.3	0.3
141.3	19.3	1.3
142.3	20.3	2.3
143.3	21.3	3.3
144.3	22.3	4.3
145.3	23.3	5.3
146.3	0.3	6.3
147.3	1.3	7.3
148.3	2.3	8.3
149.3	3.3	9.3
150.3	4.3	10.3
151.3	5.3	11.3
152.3	6.3	12.3
153.3	7.3	13.3
154.3	8.3	14.3
155.3	9.3	15.3
156.3	10.3	16.3
157.3	11.3	17.3

## Sheet: Smoothed Data
Cell:	1	2	3	4	5	6	7	8	9	10	11	12	13	14	15	16	17	18	19	20	21	22	23	24	25	26	27	28	29	30	31	32	33	34	35	36	37	38	39	40	41	42	43	44	45	46	47	48	49
	3087.65	2773.38	3194.88	2897.36	3161.02	2962.47	3111.43	2856.34	2816.31	2795.45	2775.47	2668.12	3538.54	3368.13	3426.5	3241.38	3003.97	3657.08	3145.12	2902.26	2986.25	3559.08	3391.41	3058.05	3675.21	4121.2	3912.23	3818.4	3439.92	3223.38	3628.01	4030.74	3673.29	3751.31	4267.32	3956.11	3854.1	4221.59	3046.54	3883.5	3373.95	3396.34	4296.63	4081.71	4377.62	2639.55	3527.62	3689.91	3999.09
	3084.64	2771.53	3191.42	2894.79	3157.85	2959.9	3108.2	2854.65	2814.44	2793.82	2773.68	2666.74	3534	3364.56	3422.45	3238.35	3001.39	3652.91	3142.73	2900.05	2983.79	3555.38	3388.11	3055.03	3670.9	4115.15	3906.19	3812.92	3435.94	3219.19	3623.36	4025.65	3668.09	3746.4	4261.45	3951.54	3849.06	4215.31	3043.48	3878.31	3370.12	3392.37	4290.58	4075.26	4370.8	2638.11	3522.62	3684.99	3992.36
	3081.64	2769.67	3187.96	2892.22	3154.68	2957.34	3104.98	2852.96	2812.58	2792.18	2771.89	2665.36	3529.46	3360.99	3418.4	3235.33	2998.81	3648.74	3140.35	2897.84	2981.32	3551.68	3384.81	3052.01	3666.59	4109.11	3900.15	3807.44	3431.96	3215	3618.71	4020.57	3662.9	3741.51	4255.59	3946.97	3844.03	4209.04	3040.43	3873.13	3366.3	3388.41	4284.53	4068.81	4363.99	2636.67	3517.63	3680.08	3985.64
	3078.63	2767.81	3184.5	2889.66	3151.52	2954.77	3101.75	2851.28	2810.73	2790.54	2770.1	2663.98	3524.94	3357.43	3414.35	3232.32	2996.24	3644.57	3137.96	2895.63	2978.86	3547.99	3381.51	3049	3662.29	4103.08	3894.13	3801.98	3427.99	3210.82	3614.06	4015.5	3657.71	3736.62	4249.74	3942.4	3839.01	4202.79	3037.39	3867.95	3362.48	3384.44	4278.5	4062.38	4357.18	2635.24	3512.65	3675.18	3978.94
	3075.64	2765.96	3181.04	2887.09	3148.35	2952.21	3098.54	2849.59	2808.87	2788.91	2768.31	2662.6	3520.41	3353.87	3410.31	3229.3	2993.66	3640.41	3135.58	2893.42	2976.41	3544.3	3378.22	3045.98	3657.99	4097.05	3888.11	3796.52	3424.02	3206.64	3609.42	4010.43	3652.53	3731.73	4243.89	3937.85	3833.99	4196.54	3034.34	3862.78	3358.67	3380.49	4272.47	4055.95	4350.39	2633.81	3507.68	3670.28	3972.24
	3072.64	2764.11	3177.59	2884.53	3145.19	2949.65	3095.32	2847.91	2807.01	2787.27	2766.53	2661.22	3515.9	3350.32	3406.28	3226.29	2991.09	3636.25	3133.2	2891.22	2973.95	3540.62	3374.93	3042.97	3653.7	4091.04	3882.1	3791.07	3420.05	3202.46	3604.79	4005.37	3647.36	3726.85	4238.05	3933.29	3828.98	4190.3	3031.3	3857.62	3354.86	3376.53	4266.45	4049.54	4343.61	2632.37	3502.71	3665.39	3965.56
	3069.65	2762.26	3174.14	2881.97	3142.04	2947.1	3092.11	2846.22	2805.16	2785.64	2764.74	2659.84	3511.39	3346.77	3402.25	3223.28	2988.52	3632.1	3130.83	2889.02	2971.5	3536.94	3371.65	3039.96	3649.42	4085.04	3876.11	3785.63	3416.1	3198.3	3600.17	4000.31	3642.19	3721.98	4232.22	3928.74	3823.98	4184.07	3028.26	3852.46	3351.06	3372.59	4260.43	4043.14	4336.84	2630.94	3497.75	3660.5	3958.89
	3066.66	2760.41	3170.7	2879.41	3138.88	2944.55	3088.9	2844.54	2803.3	2784.01	2762.96	2658.46	3506.88	3343.22	3398.22	3220.27	2985.95	3627.95	3128.45	2886.81	2969.05	3533.26	3368.36	3036.96	3645.14	4079.04	3870.12	3780.2	3412.14	3194.13	3595.54	3995.26	3637.03	3717.12	4226.4	3924.2	3818.98	4177.86	3025.23	3847.31	3347.26	3368.64	4254.43	4036.74	4330.08	2629.51	3492.8	3655.62	3952.23
	3063.67	2758.56	3167.26	2876.85	3135.73	2941.99	3085.7	2842.86	2801.45	2782.38	2761.17	2657.08	3502.39	3339.68	3394.2	3217.27	2983.39	3623.81	3126.08	2884.61	2966.6	3529.59	3365.08	3033.96	3640.86	4073.06	3864.14	3774.77	3408.19	3189.98	3590.93	3990.22	3631.88	3712.26	4220.58	3919.66	3813.99	4171.65	3022.19	3842.17	3343.46	3364.7	4248.44	4030.36	4323.33	2628.08	3487.85	3650.75	3945.58
	3060.69	2756.71	3163.82	2874.3	3132.59	2939.45	3082.5	2841.18	2799.6	2780.75	2759.39	2655.7	3497.89	3336.14	3390.19	3214.27	2980.82	3619.67	3123.7	2882.41	2964.15	3525.92	3361.81	3030.96	3636.59	4067.08	3858.17	3769.35	3404.25	3185.82	3586.32	3985.18	3626.74	3707.4	4214.77	3915.13	3809.01	4165.44	3019.16	3837.03	3339.67	3360.77	4242.45	4023.98	4316.59	2626.65	3482.91	3645.89	3938.94
	3057.71	2754.86	3160.39	2871.75	3129.44	2936.9	3079.3	2839.5	2797.75	2779.12	2757.61	2654.32	3493.41	3332.6	3386.17	3211.28	2978.26	3615.54	3121.33	2880.21	2961.71	3522.25	3358.53	3027.96	3632.32	4061.11	3852.21	3763.94	3400.31	3181.68	3581.72	3980.15	3621.6	3702.56	4208.98	3910.6	3804.03	4159.25	3016.14	3831.9	3335.89	3356.84	4236.47	4017.62	4309.86	2625.22	3477.98	3641.03	3932.31
	3054.73	2753.02	3156.96	2869.2	3126.3	2934.36	3076.1	2837.82	2795.9	2777.49	2755.83	2652.95	3488.93	3329.07	3382.17	3208.28	2975.7	3611.41	3118.96	2878.02	2959.26	3518.59	3355.26	3024.96	3628.06	4055.15	3846.26	3758.54	3396.37	3177.54	3577.13	3975.13	3616.47	3697.72	4203.19	3906.08	3799.06	4153.07	3013.11	3826.78	3332.11	3352.91	4230.5	4011.26	4303.15	2623.79	3473.06	3636.18	3925.7
	3051.76	2751.17	3153.53	2866.65	3123.16	2931.81	3072.91	2836.14	2794.05	2775.86	2754.05	2651.57	3484.45	3325.55	3378.16	3205.29	2973.14	3607.29	3116.59	2875.82	2956.82	3514.93	3351.99	3021.97	3623.81	4049.21	3840.33	3753.15	3392.44	3173.4	3572.54	3970.12	3611.35	3692.88	4197.4	3901.56	3794.09	4146.9	3010.09	3821.66	3328.33	3348.99	4224.54	4004.92	4296.44	2622.36	3468.14	3631.33	3919.09
	3048.79	2749.33	3150.11	2864.1	3120.03	2929.28	3069.72	2834.47	2792.2	2774.23	2752.27	2650.2	3479.98	3322.02	3374.16	3202.31	2970.58	3603.17	3114.22	2873.63	2954.39	3511.27	3348.73	3018.98	3619.55	4043.27	3834.4	3747.77	3388.51	3169.27	3567.95	3965.11	3606.23	3688.05	4191.63	3897.05	3789.14	4140.74	3007.07	3816.55	3324.56	3345.07	4218.59	3998.58	4289.75	2620.94	3463.23	3626.49	3912.5
	3045.82	2747.49	3146.69	2861.56	3116.9	2926.74	3066.53	2832.79	2790.36	2772.61	2750.49	2648.82	3475.52	3318.5	3370.17	3199.32	2968.02	3599.06	3111.86	2871.43	2951.95	3507.62	3345.47	3015.99	3615.31	4037.34	3828.47	3742.39	3384.59	3165.14	3563.37	3960.1	3601.12	3683.23	4185.86	3892.54	3784.19	4134.58	3004.05	3811.45	3320.79	3341.15	4212.64	3992.25	4283.06	2619.51	3458.33	3621.66	3905.91
	3042.86	2745.65	3143.27	2859.02	3113.77	2924.2	3063.34	2831.12	2788.51	2770.98	2748.71	2647.45	3471.07	3314.99	3366.18	3196.34	2965.47	3594.95	3109.49	2869.24	2949.52	3503.97	3342.21	3013.01	3611.07	4031.42	3822.56	3737.02	3380.67	3161.02	3558.8	3955.11	3596.02	3678.41	4180.1	3888.04	3779.24	4128.44	3001.04	3806.35	3317.03	3337.24	4206.71	3985.93	4276.39	2618.08	3453.43	3616.84	3899.34
	3039.9	2743.81	3139.86	2856.48	3110.65	2921.67	3060.16	2829.44	2786.67	2769.36	2746.93	2646.08	3466.62	3311.48	3362.19	3193.37	2962.91	3590.85	3107.13	2867.05	2947.09	3500.32	3338.95	3010.03	3606.83	4025.5	3816.66	3731.66	3376.76	3156.9	3554.24	3950.12	3590.92	3673.6	4174.35	3883.54	3774.3	4122.3	2998.03	3801.26	3313.28	3333.34	4200.78	3979.63	4269.73	2616.66	3448.54	3612.02	3892.78
	3036.95	2741.97	3136.46	2853.95	3107.52	2919.14	3056.98	2827.77	2784.82	2767.73	2745.15	2644.7	3462.17	3307.97	3358.21	3190.39	2960.36	3586.75	3104.77	2864.86	2944.66	3496.68	3335.7	3007.04	3602.6	4019.6	3810.77	3726.31	3372.85	3152.79	3549.68	3945.13	3585.83	3668.8	4168.61	3879.05	3769.37	4116.18	2995.02	3796.17	3309.53	3329.43	4194.86	3973.33	4263.08	2615.23	3443.66	3607.21	3886.22
	3034	2740.14	3133.05	2851.41	3104.41	2916.62	3053.8	2826.1	2782.98	2766.11	2743.38	2643.33	3457.73	3304.47	3354.23	3187.42	2957.81	3582.66	3102.4	2862.67	2942.24	3493.03	3332.45	3004.07	3598.37	4013.71	3804.89	3720.97	3368.95	3148.69	3545.13	3940.15	3580.75	3664	4162.87	3874.56	3764.45	4110.06	2992.02	3791.09	3305.78	3325.53	4188.95	3967.04	4256.44	2613.81	3438.79	3602.4	3879.68
	3031.05	2738.3	3129.65	2848.88	3101.29	2914.09	3050.62	2824.43	2781.14	2764.49	2741.6	2641.96	3453.3	3300.97	3350.26	3184.46	2955.25	3578.57	3100.04	2860.48	2939.82	3489.4	3329.2	3001.09	3594.15	4007.83	3799.02	3715.63	3365.05	3144.59	3540.58	3935.18	3575.68	3659.2	4157.14	3870.08	3759.53	4103.95	2989.01	3786.02	3302.04	3321.64	4183.05	3960.75	4249.81	2612.39	3433.92	3597.6	3873.15
	3028.1	2736.47	3126.26	2846.36	3098.18	2911.57	3047.45	2822.76	2779.3	2762.86	2739.82	2640.59	3448.88	3297.47	3346.29	3181.49	2952.7	3574.48	3097.68	2858.3	2937.4	3485.76	3325.96	2998.11	3589.93	4001.96	3793.16	3710.3	3361.16	3140.49	3536.04	3930.22	3570.61	3654.42	4151.42	3865.6	3754.62	4097.86	2986.01	3780.95	3298.3	3317.75	4177.16	3954.48	4243.19	2610.96	3429.06	3592.81	3866.63
	3025.16	2734.64	3122.86	2843.83	3095.07	2909.05	3044.28	2821.09	2777.46	2761.24	2738.05	2639.22	3444.46	3293.98	3342.32	3178.54	2950.15	3570.4	3095.32	2856.11	2934.98	3482.13	3322.72	2995.14	3585.72	3996.09	3787.31	3704.98	3357.27	3136.4	3531.5	3925.26	3565.55	3649.64	4145.71	3861.13	3749.71	4091.77	2983.01	3775.89	3294.57	3313.86	4171.27	3948.22	4236.58	2609.54	3424.21	3588.02	3860.12
	3022.23	2732.8	3119.47	2841.3	3091.97	2906.54	3041.11	2819.43	2775.63	2759.62	2736.27	2637.85	3440.05	3290.5	3338.36	3175.58	2947.61	3566.33	3092.96	2853.92	2932.57	3478.5	3319.48	2992.17	3581.51	3990.24	3781.46	3699.67	3353.39	3132.31	3526.98	3920.31	3560.49	3644.86	4140.01	3856.66	3744.82	4085.69	2980.02	3770.83	3290.85	3309.97	4165.39	3941.97	4229.99	2608.12	3419.36	3583.24	3853.62
	3019.29	2730.97	3116.09	2838.78	3088.86	2904.02	3037.95	2817.76	2773.79	2758	2734.5	2636.48	3435.64	3287.01	3334.4	3172.63	2945.06	3562.26	3090.61	2851.74	2930.16	3474.87	3316.24	2989.2	3577.31	3984.4	3775.63	3694.37	3349.51	3128.23	3522.45	3915.37	3555.44	3640.09	4134.31	3852.2	3739.93	4079.62	2977.02	3765.78	3287.13	3306.09	4159.53	3935.72	4223.4	2606.7	3414.52	3578.47	3847.14
	3016.37	2729.15	3112.71	2836.26	3085.77	2901.51	3034.78	2816.1	2771.95	2756.39	2732.72	2635.11	3431.24	3283.53	3330.45	3169.68	2942.51	3558.19	3088.25	2849.56	2927.75	3471.24	3313.01	2986.23	3573.11	3978.56	3769.81	3689.08	3345.64	3124.15	3517.94	3910.43	3550.4	3635.33	4128.62	3847.74	3735.04	4073.56	2974.03	3760.74	3283.41	3302.22	4153.67	3929.48	4216.83	2605.28	3409.69	3573.71	3840.66
	3013.44	2727.32	3109.33	2833.75	3082.67	2899.01	3031.62	2814.43	2770.12	2754.77	2730.95	2633.75	3426.84	3280.06	3326.5	3166.74	2939.97	3554.13	3085.89	2847.37	2925.34	3467.62	3309.78	2983.27	3568.92	3972.74	3764	3683.79	3341.77	3120.08	3513.43	3905.5	3545.37	3630.57	4122.94	3843.29	3730.16	4067.51	2971.04	3755.7	3279.7	3298.34	4147.81	3923.26	4210.27	2603.86	3404.87	3568.95	3834.19
	3010.52	2725.49	3105.95	2831.23	3079.58	2896.5	3028.46	2812.77	2768.29	2753.15	2729.17	2632.38	3422.46	3276.59	3322.55	3163.79	2937.42	3550.08	3083.54	2845.19	2922.94	3464	3306.56	2980.31	3564.73	3966.92	3758.19	3678.52	3337.9	3116.01	3508.93	3900.57	3540.34	3625.81	4117.27	3838.84	3725.29	4061.46	2968.06	3750.67	3276	3294.47	4141.97	3917.04	4203.72	2602.45	3400.05	3564.2	3827.73
	3007.6	2723.67	3102.58	2828.72	3076.49	2894	3025.3	2811.11	2766.45	2751.54	2727.4	2631.01	3418.08	3273.12	3318.61	3160.86	2934.87	3546.03	3081.18	2843.01	2920.54	3460.38	3303.33	2977.34	3560.55	3961.12	3752.4	3673.25	3334.05	3111.95	3504.43	3895.66	3535.32	3621.07	4111.61	3834.4	3720.43	4055.43	2965.07	3745.64	3272.3	3290.61	4136.14	3910.83	4197.18	2601.03	3395.24	3559.45	3821.29
	3004.69	2721.85	3099.22	2826.21	3073.4	2891.5	3022.15	2809.45	2764.62	2749.92	2725.63	2629.65	3413.7	3269.66	3314.67	3157.92	2932.33	3541.98	3078.83	2840.83	2918.15	3456.77	3300.11	2974.38	3556.37	3955.32	3746.62	3667.99	3330.19	3107.89	3499.94	3890.75	3530.3	3616.33	4105.95	3829.96	3715.57	4049.41	2962.09	3740.62	3268.61	3286.74	4130.31	3904.62	4190.65	2599.61	3390.44	3554.71	3814.85
	3001.78	2720.02	3095.85	2823.7	3070.32	2889	3019	2807.79	2762.79	2748.3	2723.85	2628.28	3409.33	3266.2	3310.73	3155	2929.79	3537.94	3076.48	2838.65	2915.75	3453.16	3296.89	2971.43	3552.2	3949.54	3740.85	3662.74	3326.34	3103.84	3495.45	3885.84	3525.29	3611.59	4100.3	3825.52	3710.72	4043.39	2959.11	3735.61	3264.92	3282.88	4124.49	3898.43	4184.13	2598.19	3385.64	3549.98	3808.42
	2998.88	2718.2	3092.49	2821.19	3067.24	2886.51	3015.84	2806.13	2760.96	2746.69	2722.08	2626.92	3404.97	3262.75	3306.8	3152.07	2927.24	3533.91	3074.12	2836.47	2913.36	3449.55	3293.67	2968.47	3548.03	3943.76	3735.08	3657.49	3322.5	3099.79	3490.98	3880.94	3520.29	3606.86	4094.66	3821.09	3705.87	4037.39	2956.14	3730.6	3261.24	3279.03	4118.68	3892.25	4177.62	2596.78	3380.86	3545.25	3802.01
	2995.97	2716.38	3089.14	2818.69	3064.16	2884.01	3012.7	2804.47	2759.13	2745.08	2720.31	2625.55	3400.61	3259.3	3302.87	3149.15	2924.7	3529.88	3071.77	2834.29	2910.97	3445.94	3290.46	2965.51	3543.86	3938	3729.33	3652.26	3318.66	3095.74	3486.5	3876.05	3515.3	3602.13	4089.02	3816.67	3701.03	4031.39	2953.16	3725.6	3257.56	3275.17	4112.88	3886.07	4171.13	2595.36	3376.07	3540.53	3795.6
	2993.08	2714.57	3085.78	2816.19	3061.09	2881.52	3009.55	2802.82	2757.3	2743.46	2718.53	2624.19	3396.26	3255.86	3298.95	3146.23	2922.16	3525.85	3069.42	2832.11	2908.59	3442.33	3287.25	2962.56	3539.7	3932.25	3723.59	3647.03	3314.82	3091.7	3482.04	3871.17	3510.31	3597.41	4083.4	3812.25	3696.2	4025.41	2950.19	3720.6	3253.89	3271.32	4107.08	3879.9	4164.64	2593.95	3371.3	3535.82	3789.21
	2990.19	2712.75	3082.43	2813.69	3058.02	2879.04	3006.4	2801.16	2755.48	2741.85	2716.76	2622.82	3391.92	3252.42	3295.03	3143.32	2919.61	3521.83	3067.07	2829.93	2906.21	3438.73	3284.04	2959.61	3535.55	3926.5	3717.86	3641.82	3310.99	3087.67	3477.58	3866.29	3505.32	3592.7	4077.78	3807.83	3691.38	4019.43	2947.22	3715.61	3250.23	3267.47	4101.3	3873.74	4158.17	2592.54	3366.53	3531.11	3782.82
	2987.3	2710.93	3079.09	2811.19	3054.95	2876.56	3003.26	2799.51	2753.65	2740.24	2714.99	2621.46	3387.58	3248.98	3291.11	3140.41	2917.07	3517.81	3064.72	2827.75	2903.83	3435.13	3280.84	2956.66	3531.4	3920.77	3712.13	3636.61	3307.17	3083.64	3473.13	3861.42	3500.35	3587.99	4072.17	3803.42	3686.56	4013.46	2944.25	3710.62	3246.57	3263.63	4095.52	3867.59	4151.71	2591.12	3361.78	3526.42	3776.44
	2984.41	2709.12	3075.75	2808.7	3051.89	2874.07	3000.12	2797.86	2751.83	2738.63	2713.21	2620.1	3383.25	3245.55	3287.19	3137.5	2914.53	3513.8	3062.37	2825.57	2901.46	3431.53	3277.63	2953.71	3527.25	3915.04	3706.42	3631.41	3303.35	3079.61	3468.68	3856.56	3495.38	3583.29	4066.56	3799.01	3681.75	4007.51	2941.28	3705.64	3242.92	3259.79	4089.75	3861.45	4145.26	2589.71	3357.02	3521.72	3770.08
	2981.53	2707.31	3072.41	2806.21	3048.83	2871.6	2996.97	2796.2	2750	2737.02	2711.44	2618.74	3378.93	3242.12	3283.28	3134.6	2911.99	3509.79	3060.02	2823.4	2899.08	3427.93	3274.43	2950.76	3523.11	3909.33	3700.72	3626.21	3299.53	3075.59	3464.24	3851.7	3490.41	3578.59	4060.97	3794.61	3676.94	4001.56	2938.32	3700.67	3239.27	3255.95	4083.99	3855.31	4138.82	2588.3	3352.28	3517.04	3763.72
	2978.66	2705.5	3069.07	2803.72	3045.77	2869.12	2993.84	2794.55	2748.18	2735.41	2709.66	2617.38	3374.61	3238.7	3279.38	3131.7	2909.44	3505.79	3057.67	2821.22	2896.72	3424.34	3271.24	2947.81	3518.98	3903.62	3695.03	3621.03	3295.72	3071.57	3459.8	3846.85	3485.45	3573.9	4055.38	3790.22	3672.14	3995.62	2935.36	3695.69	3235.63	3252.12	4078.24	3849.18	4132.39	2586.89	3347.54	3512.36	3757.38
	2975.79	2703.69	3065.74	2801.23	3042.72	2866.65	2990.7	2792.9	2746.36	2733.8	2707.89	2616.02	3370.3	3235.28	3275.47	3128.81	2906.9	3501.8	3055.32	2819.04	2894.35	3420.74	3268.04	2944.87	3514.85	3897.93	3689.35	3615.86	3291.92	3067.56	3455.38	3842	3480.5	3569.21	4049.8	3785.82	3667.35	3989.69	2932.4	3690.73	3231.99	3248.28	4072.5	3843.06	4125.97	2585.48	3342.81	3507.69	3751.04
	2972.92	2701.88	3062.41	2798.74	3039.67	2864.18	2987.56	2791.26	2744.54	2732.19	2706.12	2614.66	3366	3231.86	3271.57	3125.92	2904.36	3497.8	3052.97	2816.87	2891.99	3417.15	3264.85	2941.92	3510.72	3892.25	3683.67	3610.69	3288.12	3063.55	3450.96	3837.16	3475.56	3564.53	4044.23	3781.43	3662.57	3983.77	2929.44	3685.77	3228.36	3244.46	4066.76	3836.95	4119.57	2584.07	3338.09	3503.02	3744.72
	2970.06	2700.07	3059.09	2796.26	3036.62	2861.72	2984.43	2789.61	2742.72	2730.58	2704.34	2613.3	3361.7	3228.45	3267.68	3123.04	2901.82	3493.82	3050.62	2814.69	2889.63	3413.56	3261.66	2938.98	3506.6	3886.57	3678.01	3605.53	3284.32	3059.55	3446.54	3832.33	3470.62	3559.86	4038.66	3777.05	3657.79	3977.85	2926.48	3680.82	3224.74	3240.63	4061.03	3830.85	4113.18	2582.66	3333.37	3498.36	3738.4
	2967.2	2698.27	3055.77	2793.78	3033.58	2859.25	2981.3	2787.96	2740.9	2728.97	2702.57	2611.94	3357.41	3225.05	3263.78	3120.16	2899.27	3489.83	3048.27	2812.51	2887.27	3409.97	3258.47	2936.04	3502.48	3880.91	3672.36	3600.38	3280.53	3055.55	3442.13	3827.51	3465.68	3555.19	4033.11	3772.67	3653.02	3971.95	2923.53	3675.87	3221.12	3236.81	4055.31	3824.75	4106.79	2581.25	3328.66	3493.71	3732.09
	2964.35	2696.46	3052.45	2791.3	3030.54	2856.79	2978.16	2786.32	2739.08	2727.37	2700.79	2610.58	3353.13	3221.65	3259.89	3117.28	2896.73	3485.86	3045.92	2810.34	2884.92	3406.39	3255.29	2933.1	3498.37	3875.26	3666.72	3595.24	3276.74	3051.55	3437.73	3822.69	3460.76	3550.52	4027.56	3768.3	3648.25	3966.06	2920.57	3670.92	3217.51	3232.98	4049.6	3818.67	4100.42	2579.84	3323.96	3489.06	3725.8
	2961.5	2694.66	3049.14	2788.82	3027.5	2854.34	2975.03	2784.67	2737.26	2725.76	2699.02	2609.22	3348.85	3218.25	3256	3114.41	2894.18	3481.88	3043.57	2808.16	2882.57	3402.81	3252.11	2930.16	3494.26	3869.61	3661.09	3590.11	3272.96	3047.56	3433.33	3817.88	3455.83	3545.86	4022.01	3763.93	3643.49	3960.17	2917.62	3665.98	3213.9	3229.17	4043.9	3812.59	4094.06	2578.43	3319.27	3484.42	3719.51
	2958.66	2692.86	3045.83	2786.35	3024.47	2851.88	2971.91	2783.03	2735.44	2724.16	2697.24	2607.86	3344.58	3214.85	3252.12	3111.54	2891.64	3477.92	3041.22	2805.99	2880.23	3399.22	3248.93	2927.22	3490.16	3863.98	3655.47	3584.99	3269.19	3043.58	3428.94	3813.08	3450.92	3541.2	4016.48	3759.56	3638.74	3954.3	2914.68	3661.05	3210.3	3225.35	4038.2	3806.51	4087.72	2577.03	3314.58	3479.79	3713.24
	2955.82	2691.06	3042.52	2783.88	3021.44	2849.43	2968.78	2781.39	2733.63	2722.55	2695.47	2606.5	3340.31	3211.47	3248.24	3108.68	2889.1	3473.95	3038.87	2803.81	2877.89	3395.64	3245.75	2924.28	3486.06	3858.36	3649.86	3579.88	3265.42	3039.59	3424.56	3808.28	3446.01	3536.55	4010.95	3755.2	3633.99	3948.43	2911.73	3656.12	3206.71	3221.54	4032.52	3800.45	4081.38	2575.62	3309.9	3475.16	3706.97
	2952.98	2689.26	3039.22	2781.41	3018.41	2846.98	2965.65	2779.75	2731.81	2720.95	2693.69	2605.15	3336.05	3208.08	3244.36	3105.82	2886.55	3470	3036.52	2801.63	2875.55	3392.06	3242.58	2921.34	3481.96	3852.75	3644.26	3574.77	3261.65	3035.61	3420.19	3803.49	3441.11	3531.91	4005.43	3750.84	3629.26	3942.58	2908.78	3651.2	3203.12	3217.73	4026.84	3794.39	4075.05	2574.21	3305.23	3470.55	3700.71
	2950.15	2687.46	3035.92	2778.94	3015.38	2844.54	2962.53	2778.11	2730	2719.34	2691.91	2603.79	3331.8	3204.7	3240.49	3102.97	2884	3466.04	3034.17	2799.46	2873.22	3388.49	3239.4	2918.4	3477.87	3847.15	3638.67	3569.68	3257.89	3031.64	3415.82	3798.7	3436.21	3527.27	3999.92	3746.49	3624.52	3936.73	2905.84	3646.28	3199.54	3213.92	4021.17	3788.34	4068.74	2572.81	3300.57	3465.93	3694.46
	2947.33	2685.66	3032.62	2776.48	3012.36	2842.1	2959.4	2776.47	2728.18	2717.74	2690.14	2602.43	3327.56	3201.33	3236.61	3100.12	2881.46	3462.09	3031.82	2797.28	2870.88	3384.91	3236.24	2915.47	3473.79	3841.56	3633.09	3564.59	3254.13	3027.67	3411.45	3793.93	3431.32	3522.64	3994.42	3742.14	3619.8	3930.89	2902.9	3641.37	3195.96	3210.12	4015.51	3782.3	4062.44	2571.4	3295.91	3461.33	3688.23
	2944.51	2683.87	3029.33	2774.01	3009.34	2839.66	2956.28	2774.84	2726.37	2716.13	2688.36	2601.08	3323.32	3197.96	3232.75	3097.27	2878.91	3458.15	3029.47	2795.1	2868.56	3381.33	3233.07	2912.53	3469.71	3835.98	3627.52	3559.51	3250.38	3023.7	3407.09	3789.16	3426.43	3518.01	3988.92	3737.8	3615.08	3925.07	2899.96	3636.46	3192.39	3206.31	4009.85	3776.27	4056.15	2570	3291.26	3456.73	3682
	2941.69	2682.08	3026.04	2771.55	3006.33	2837.22	2953.16	2773.2	2724.56	2714.53	2686.58	2599.72	3319.09	3194.59	3228.88	3094.43	2876.36	3454.21	3027.11	2792.93	2866.23	3377.76	3229.9	2909.6	3465.63	3830.41	3621.96	3554.44	3246.64	3019.74	3402.74	3784.39	3421.55	3513.38	3983.43	3733.46	3610.37	3919.25	2897.02	3631.55	3188.83	3202.51	4004.21	3770.24	4049.87	2568.6	3286.62	3452.14	3675.78
	2938.88	2680.28	3022.75	2769.1	3003.32	2834.79	2950.04	2771.57	2722.75	2712.93	2684.8	2598.37	3314.86	3191.23	3225.02	3091.59	2873.81	3450.28	3024.76	2790.75	2863.91	3374.19	3226.74	2906.66	3461.56	3824.85	3616.42	3549.38	3242.9	3015.78	3398.4	3779.64	3416.68	3508.76	3977.95	3729.13	3605.66	3913.44	2894.09	3626.65	3185.27	3198.71	3998.57	3764.22	4043.6	2567.19	3281.98	3447.55	3669.57
	2936.08	2678.49	3019.47	2766.64	3000.31	2832.36	2946.92	2769.93	2720.94	2711.33	2683.02	2597.01	3310.65	3187.87	3221.16	3088.76	2871.26	3446.35	3022.41	2788.57	2861.6	3370.62	3223.58	2903.73	3457.49	3819.31	3610.88	3544.33	3239.16	3011.83	3394.06	3774.89	3411.81	3504.15	3972.47	3724.8	3600.96	3907.64	2891.15	3621.76	3181.72	3194.92	3992.94	3758.21	4037.34	2565.79	3277.35	3442.97	3663.37
	2933.28	2676.7	3016.19	2764.19	2997.3	2829.93	2943.8	2768.3	2719.13	2709.73	2681.24	2595.66	3306.43	3184.52	3217.3	3085.94	2868.71	3442.43	3020.06	2786.4	2859.28	3367.05	3220.42	2900.8	3453.43	3813.77	3605.35	3539.28	3235.43	3007.88	3389.73	3770.14	3406.95	3499.54	3967.01	3720.47	3596.27	3901.84	2888.22	3616.87	3178.18	3191.13	3987.32	3752.2	4031.1	2564.39	3272.73	3438.4	3657.18
	2930.48	2674.92	3012.92	2761.74	2994.3	2827.51	2940.68	2766.67	2717.32	2708.13	2679.46	2594.3	3302.23	3181.17	3213.45	3083.11	2866.16	3438.51	3017.71	2784.22	2856.98	3363.48	3217.27	2897.87	3449.37	3808.24	3599.83	3534.25	3231.7	3003.94	3385.4	3765.41	3402.09	3494.93	3961.55	3716.15	3591.58	3896.06	2885.29	3611.99	3174.64	3187.34	3981.71	3746.2	4024.87	2562.99	3268.12	3433.83	3651
	2927.69	2673.13	3009.64	2759.29	2991.3	2825.09	2937.57	2765.04	2715.51	2706.53	2677.68	2592.95	3298.03	3177.83	3209.59	3080.3	2863.61	3434.59	3015.35	2782.04	2854.67	3359.92	3214.12	2894.94	3445.32	3802.73	3594.33	3529.22	3227.98	2999.99	3381.09	3760.68	3397.24	3490.33	3956.1	3711.83	3586.91	3890.29	2882.36	3607.11	3171.11	3183.55	3976.1	3740.21	4018.64	2561.59	3263.51	3429.28	3644.83
	2924.91	2671.34	3006.38	2756.84	2988.31	2822.67	2934.45	2763.41	2713.7	2704.93	2675.89	2591.6	3293.84	3174.49	3205.75	3077.48	2861.06	3430.69	3013	2779.86	2852.37	3356.35	3210.97	2892	3441.27	3797.22	3588.83	3524.21	3224.27	2996.06	3376.77	3755.95	3392.4	3485.74	3950.65	3707.52	3582.23	3884.53	2879.43	3602.23	3167.59	3179.76	3970.5	3734.23	4012.43	2560.19	3258.91	3424.72	3638.66
	2922.13	2669.56	3003.11	2754.4	2985.32	2820.26	2931.34	2761.79	2711.89	2703.33	2674.11	2590.24	3289.66	3171.15	3201.9	3074.68	2858.5	3426.78	3010.65	2777.68	2850.07	3352.79	3207.82	2889.07	3437.23	3791.73	3583.35	3519.2	3220.56	2992.12	3372.47	3751.24	3387.56	3481.15	3945.22	3703.21	3577.57	3878.77	2876.5	3597.36	3164.07	3175.98	3964.91	3728.25	4006.24	2558.79	3254.32	3420.18	3632.51
	2919.35	2667.78	2999.85	2751.95	2982.33	2817.85	2928.22	2760.16	2710.09	2701.73	2672.32	2588.89	3285.48	3167.82	3198.06	3071.87	2855.95	3422.88	3008.29	2775.51	2847.78	3349.22	3204.67	2886.14	3433.19	3786.24	3577.87	3514.2	3216.85	2988.19	3368.17	3746.53	3382.73	3476.57	3939.79	3698.9	3572.91	3873.03	2873.58	3592.5	3160.56	3172.19	3959.33	3722.28	4000.05	2557.39	3249.73	3415.64	3626.37
	2916.58	2666	2996.59	2749.51	2979.34	2815.44	2925.11	2758.53	2708.28	2700.13	2670.54	2587.54	3281.31	3164.5	3194.22	3069.07	2853.39	3418.99	3005.94	2773.33	2845.49	3345.66	3201.53	2883.21	3429.15	3780.77	3572.41	3509.21	3213.15	2984.27	3363.88	3741.83	3377.9	3471.99	3934.36	3694.6	3568.26	3867.29	2870.65	3587.63	3157.06	3168.41	3953.76	3716.32	3993.87	2555.99	3245.16	3411.11	3620.23
	2913.82	2664.22	2993.34	2747.08	2976.36	2813.04	2922	2756.91	2706.48	2698.53	2668.75	2586.19	3277.15	3161.18	3190.38	3066.28	2850.83	3415.1	3003.58	2771.15	2843.2	3342.1	3198.39	2880.28	3425.12	3775.31	3566.95	3504.23	3209.46	2980.35	3359.59	3737.13	3373.08	3467.41	3928.95	3690.31	3563.61	3861.56	2867.73	3582.78	3153.56	3164.64	3948.2	3710.36	3987.71	2554.59	3240.59	3406.58	3614.11
	2911.06	2662.44	2990.09	2744.64	2973.38	2810.64	2918.88	2755.29	2704.67	2696.93	2666.97	2584.84	3272.99	3157.86	3186.54	3063.49	2848.27	3411.21	3001.22	2768.97	2840.92	3338.54	3195.25	2877.36	3421.1	3769.86	3561.51	3499.26	3205.77	2976.43	3355.31	3732.44	3368.26	3462.84	3923.54	3686.01	3558.97	3855.85	2864.81	3577.92	3150.07	3160.86	3942.64	3704.41	3981.56	2553.19	3236.02	3402.06	3607.99
	2908.3	2660.66	2986.84	2742.21	2970.41	2808.24	2915.77	2753.67	2702.87	2695.33	2665.18	2583.49	3268.84	3154.55	3182.71	3060.71	2845.71	3407.34	2998.87	2766.78	2838.64	3334.98	3192.11	2874.43	3417.07	3764.42	3556.08	3494.3	3202.08	2972.51	3351.04	3727.76	3363.45	3458.27	3918.14	3681.73	3554.34	3850.14	2861.89	3573.08	3146.58	3157.09	3937.09	3698.47	3975.42	2551.79	3231.47	3397.55	3601.88
	2905.55	2658.89	2983.59	2739.78	2967.43	2805.85	2912.66	2752.05	2701.07	2693.74	2663.39	2582.14	3264.7	3151.24	3178.88	3057.93	2843.15	3403.46	2996.51	2764.6	2836.37	3331.42	3188.98	2871.5	3413.06	3758.99	3550.65	3489.34	3198.4	2968.6	3346.77	3723.08	3358.64	3453.71	3912.75	3677.44	3549.71	3844.44	2858.98	3568.23	3143.11	3153.31	3931.55	3692.53	3969.29	2550.4	3226.92	3393.05	3595.79
	2902.81	2657.11	2980.35	2737.35	2964.47	2803.46	2909.55	2750.43	2699.27	2692.14	2661.6	2580.79	3260.56	3147.94	3175.05	3055.16	2840.58	3399.59	2994.15	2762.42	2834.1	3327.86	3185.84	2868.57	3409.04	3753.57	3545.24	3484.4	3194.72	2964.7	3342.51	3718.42	3353.84	3449.16	3907.36	3673.16	3545.09	3838.75	2856.06	3563.39	3139.64	3149.54	3926.02	3686.61	3963.17	2549	3222.38	3388.55	3589.7
	2900.07	2655.34	2977.12	2734.93	2961.5	2801.07	2906.44	2748.81	2697.46	2690.54	2659.81	2579.44	3256.43	3144.64	3171.23	3052.39	2838.02	3395.73	2991.79	2760.24	2831.83	3324.3	3182.71	2865.64	3405.04	3748.16	3539.84	3479.46	3191.05	2960.8	3338.26	3713.75	3349.05	3444.61	3901.99	3668.89	3540.48	3833.07	2853.15	3558.56	3136.17	3145.78	3920.49	3680.69	3957.07	2547.61	3217.85	3384.06	3583.62
	2897.33	2653.57	2973.88	2732.5	2958.54	2798.69	2903.34	2747.19	2695.66	2688.95	2658.02	2578.09	3252.31	3141.35	3167.41	3049.62	2835.45	3391.87	2989.43	2758.05	2829.57	3320.75	3179.59	2862.71	3401.03	3742.77	3534.45	3474.53	3187.39	2956.9	3334.01	3709.1	3344.26	3440.06	3896.62	3664.62	3535.87	3827.4	2850.23	3553.73	3132.71	3142.01	3914.98	3674.77	3950.98	2546.21	3213.32	3379.57	3577.55
	2894.61	2651.8	2970.65	2730.08	2955.58	2796.31	2900.23	2745.58	2693.86	2687.35	2656.22	2576.74	3248.19	3138.06	3163.59	3046.86	2832.89	3388.01	2987.07	2755.87	2827.31	3317.19	3176.46	2859.79	3397.04	3737.38	3529.07	3469.62	3183.73	2953	3329.77	3704.45	3339.48	3435.52	3891.25	3660.35	3531.28	3821.74	2847.32	3548.91	3129.26	3138.25	3909.47	3668.87	3944.9	2544.81	3208.8	3375.09	3571.49
	2891.88	2650.03	2967.43	2727.66	2952.62	2793.93	2897.12	2743.96	2692.06	2685.76	2654.43	2575.39	3244.09	3134.78	3159.77	3044.11	2830.32	3384.16	2984.71	2753.69	2825.06	3313.64	3173.34	2856.86	3393.04	3732.01	3523.7	3464.71	3180.07	2949.12	3325.54	3699.81	3334.71	3430.99	3885.9	3656.09	3526.68	3816.09	2844.41	3544.09	3125.82	3134.49	3903.97	3662.97	3938.83	2543.42	3204.29	3370.62	3565.45
	2889.16	2648.26	2964.21	2725.25	2949.67	2791.55	2894.02	2742.35	2690.27	2684.16	2652.64	2574.04	3239.98	3131.5	3155.96	3041.36	2827.75	3380.32	2982.34	2751.5	2822.8	3310.09	3170.21	2853.93	3389.05	3726.64	3518.35	3459.81	3176.42	2945.23	3321.31	3695.18	3329.94	3426.46	3880.55	3651.83	3522.1	3810.45	2841.51	3539.27	3122.38	3130.73	3898.48	3657.08	3932.77	2542.02	3199.79	3366.16	3559.41
	2886.45	2646.5	2960.99	2722.83	2946.72	2789.18	2890.92	2740.74	2688.47	2682.57	2650.84	2572.69	3235.89	3128.22	3152.15	3038.61	2825.18	3376.48	2979.98	2749.32	2820.56	3306.53	3167.09	2851.01	3385.07	3721.29	3513	3454.92	3172.78	2941.35	3317.09	3690.55	3325.18	3421.94	3875.21	3647.57	3517.52	3804.81	2838.6	3534.47	3118.94	3126.98	3893	3651.2	3926.73	2540.63	3195.29	3361.7	3553.38
	2883.74	2644.73	2957.78	2720.42	2943.78	2786.81	2887.82	2739.12	2686.67	2680.97	2649.05	2571.34	3231.8	3124.95	3148.34	3035.87	2822.61	3372.64	2977.62	2747.13	2818.31	3302.98	3163.98	2848.08	3381.09	3715.95	3507.66	3450.04	3169.14	2937.48	3312.88	3685.93	3320.42	3417.42	3869.88	3643.32	3512.94	3799.19	2835.7	3529.66	3115.52	3123.22	3887.52	3645.32	3920.69	2539.24	3190.8	3357.25	3547.36
	2881.04	2642.97	2954.57	2718.02	2940.83	2784.45	2884.72	2737.51	2684.87	2679.38	2647.25	2569.99	3227.72	3121.68	3144.54	3033.13	2820.04	3368.81	2975.25	2744.95	2816.07	3299.43	3160.86	2845.16	3377.12	3710.62	3502.34	3445.17	3165.5	2933.61	3308.67	3681.32	3315.67	3412.91	3864.55	3639.08	3508.38	3793.58	2832.8	3524.86	3112.1	3119.47	3882.06	3639.45	3914.67	2537.84	3186.32	3352.8	3541.35
	2878.34	2641.2	2951.36	2715.61	2937.89	2782.09	2881.62	2735.9	2683.08	2677.78	2645.45	2568.65	3223.65	3118.42	3140.74	3030.4	2817.46	3364.99	2972.89	2742.76	2813.84	3295.88	3157.75	2842.23	3373.15	3705.3	3497.02	3440.3	3161.87	2929.74	3304.47	3676.71	3310.93	3408.4	3859.24	3634.83	3503.82	3787.98	2829.9	3520.07	3108.68	3115.72	3876.6	3633.6	3908.67	2536.45	3181.85	3348.36	3535.35
	2875.65	2639.44	2948.16	2713.21	2934.96	2779.73	2878.52	2734.29	2681.28	2676.19	2643.66	2567.3	3219.59	3115.17	3136.94	3027.67	2814.89	3361.17	2970.52	2740.57	2811.61	3292.33	3154.63	2839.31	3369.19	3700	3491.72	3435.45	3158.25	2925.88	3300.28	3672.11	3306.19	3403.9	3853.93	3630.6	3499.27	3782.38	2827	3515.28	3105.28	3111.98	3871.15	3627.75	3902.67	2535.05	3177.39	3343.93	3529.37
	2872.96	2637.68	2944.96	2710.81	2932.03	2777.37	2875.43	2732.68	2679.48	2674.59	2641.86	2565.95	3215.53	3111.91	3133.15	3024.95	2812.32	3357.35	2968.15	2738.39	2809.38	3288.78	3151.52	2836.39	3365.23	3694.7	3486.43	3430.61	3154.63	2922.03	3296.09	3667.52	3301.46	3399.41	3848.63	3626.36	3494.72	3776.8	2824.11	3510.5	3101.88	3108.24	3865.71	3621.9	3896.69	2533.66	3172.93	3339.51	3523.39
	2870.28	2635.92	2941.77	2708.41	2929.1	2775.02	2872.33	2731.08	2677.69	2673	2640.06	2564.6	3211.48	3108.66	3129.36	3022.23	2809.74	3353.54	2965.78	2736.2	2807.15	3285.23	3148.42	2833.46	3361.28	3689.41	3481.15	3425.77	3151.01	2918.18	3291.91	3662.94	3296.74	3394.92	3843.33	3622.14	3490.18	3771.23	2821.21	3505.72	3098.48	3104.5	3860.28	3616.07	3890.72	2532.27	3168.48	3335.09	3517.43
	2867.6	2634.17	2938.58	2706.02	2926.17	2772.67	2869.24	2729.47	2675.89	2671.4	2638.26	2563.26	3207.43	3105.42	3125.57	3019.51	2807.17	3349.74	2963.41	2734.01	2804.93	3281.68	3145.31	2830.54	3357.33	3684.14	3475.88	3420.95	3147.4	2914.33	3287.74	3658.36	3292.02	3390.44	3838.05	3617.91	3485.65	3765.66	2818.32	3500.95	3095.09	3100.76	3854.86	3610.25	3884.76	2530.87	3164.04	3330.68	3511.47
	2864.93	2632.41	2935.4	2703.63	2923.25	2770.33	2866.15	2727.86	2674.1	2669.81	2636.46	2561.91	3203.4	3102.18	3121.79	3016.8	2804.59	3345.94	2961.04	2731.83	2802.72	3278.13	3142.2	2827.62	3353.39	3678.88	3470.62	3416.13	3143.8	2910.49	3283.57	3653.79	3287.32	3385.96	3832.77	3613.69	3481.12	3760.11	2815.44	3496.18	3091.71	3097.03	3849.44	3604.43	3878.82	2529.48	3159.6	3326.27	3505.53
	2862.27	2630.65	2932.22	2701.24	2920.33	2767.99	2863.07	2726.26	2672.31	2668.22	2634.66	2560.56	3199.37	3098.95	3118.01	3014.09	2802.02	3342.14	2958.67	2729.64	2800.5	3274.59	3139.1	2824.7	3349.46	3673.63	3465.38	3411.32	3140.2	2906.66	3279.41	3649.22	3282.62	3381.49	3827.5	3609.48	3476.61	3754.57	2812.55	3491.42	3088.33	3093.29	3844.04	3598.62	3872.88	2528.09	3155.18	3321.87	3499.6
	2859.61	2628.9	2929.04	2698.86	2917.42	2765.65	2859.98	2724.65	2670.51	2666.62	2632.86	2559.22	3195.35	3095.72	3114.23	3011.39	2799.44	3338.35	2956.3	2727.45	2798.29	3271.04	3136	2821.78	3345.53	3668.39	3460.14	3406.52	3136.6	2902.83	3275.26	3644.67	3277.92	3377.03	3822.23	3605.27	3472.09	3749.04	2809.67	3486.67	3084.96	3089.57	3838.64	3592.82	3866.96	2526.69	3150.76	3317.48	3493.67
	2856.95	2627.15	2925.87	2696.47	2914.51	2763.31	2856.9	2723.05	2668.72	2665.03	2631.06	2557.87	3191.33	3092.49	3110.46	3008.69	2796.86	3334.56	2953.93	2725.26	2796.09	3267.5	3132.9	2818.86	3341.61	3663.16	3454.92	3401.74	3133.01	2899.01	3271.11	3640.12	3273.23	3372.58	3816.98	3601.06	3467.59	3743.51	2806.79	3481.92	3081.59	3085.84	3833.25	3587.04	3861.06	2525.3	3146.35	3313.1	3487.76
	2854.3	2625.39	2922.71	2694.09	2911.6	2760.98	2853.82	2721.44	2666.93	2663.43	2629.25	2556.52	3187.32	3089.27	3106.69	3006	2794.28	3330.78	2951.56	2723.07	2793.88	3263.95	3129.8	2815.94	3337.69	3657.94	3449.71	3396.96	3129.42	2895.19	3266.97	3635.57	3268.56	3368.13	3811.73	3596.86	3463.09	3738	2803.91	3477.18	3078.23	3082.12	3827.87	3581.26	3855.16	2523.91	3141.95	3308.72	3481.86
	2851.65	2623.64	2919.55	2691.72	2908.69	2758.65	2850.74	2719.84	2665.13	2661.84	2627.45	2555.18	3183.32	3086.05	3102.93	3003.31	2791.71	3327.01	2949.18	2720.89	2791.68	3260.41	3126.71	2813.03	3333.78	3652.73	3444.51	3392.19	3125.84	2891.38	3262.84	3631.04	3263.88	3363.68	3806.49	3592.66	3458.6	3732.5	2801.03	3472.44	3074.88	3078.4	3822.5	3575.48	3849.28	2522.51	3137.55	3304.35	3475.98
	2849.01	2621.89	2916.39	2689.35	2905.79	2756.32	2847.67	2718.24	2663.34	2660.24	2625.65	2553.83	3179.33	3082.84	3099.16	3000.62	2789.13	3323.24	2946.81	2718.7	2789.49	3256.86	3123.61	2810.11	3329.87	3647.54	3439.32	3387.43	3122.26	2887.58	3258.71	3626.51	3259.22	3359.25	3801.26	3588.47	3454.11	3727.01	2798.16	3467.71	3071.53	3074.68	3817.14	3569.72	3843.41	2521.12	3133.17	3299.99	3470.1
	2846.38	2620.14	2913.24	2686.98	2902.9	2754	2844.59	2716.63	2661.55	2658.65	2623.84	2552.49	3175.35	3079.63	3095.41	2997.94	2786.55	3319.47	2944.43	2716.51	2787.3	3253.32	3120.52	2807.19	3325.97	3642.36	3434.14	3382.67	3118.69	2883.78	3254.59	3621.99	3254.56	3354.82	3796.04	3584.28	3449.63	3721.53	2795.29	3462.98	3068.19	3070.97	3811.79	3563.97	3837.56	2519.72	3128.79	3295.63	3464.24
	2843.75	2618.4	2910.09	2684.61	2900	2751.68	2841.52	2715.03	2659.76	2657.06	2622.04	2551.14	3171.37	3076.42	3091.65	2995.26	2783.97	3315.71	2942.05	2714.32	2785.11	3249.78	3117.43	2804.28	3322.08	3637.19	3428.97	3377.93	3115.12	2879.98	3250.48	3617.47	3249.91	3350.4	3790.82	3580.09	3445.16	3716.06	2792.42	3458.26	3064.85	3067.26	3806.44	3558.23	3831.72	2518.33	3124.42	3291.28	3458.38
	2841.12	2616.65	2906.95	2682.25	2897.11	2749.36	2838.45	2713.43	2657.97	2655.46	2620.23	2549.79	3167.4	3073.22	3087.9	2992.59	2781.39	3311.96	2939.68	2712.13	2782.92	3246.23	3114.34	2801.37	3318.19	3632.03	3423.82	3373.2	3111.56	2876.19	3246.37	3612.96	3245.27	3345.98	3785.62	3575.91	3440.7	3710.6	2789.56	3453.55	3061.52	3063.56	3801.11	3552.49	3825.89	2516.93	3120.06	3286.93	3452.54
	2838.5	2614.9	2903.81	2679.88	2894.22	2747.05	2835.39	2711.83	2656.18	2653.87	2618.43	2548.45	3163.44	3070.03	3084.15	2989.92	2778.81	3308.21	2937.3	2709.94	2780.74	3242.69	3111.25	2798.45	3314.31	3626.88	3418.68	3368.48	3108	2872.41	3242.28	3608.46	3240.64	3341.58	3780.42	3571.74	3436.24	3705.15	2786.69	3448.84	3058.19	3059.85	3795.78	3546.77	3820.07	2515.54	3115.7	3282.59	3446.71
	2835.89	2613.16	2900.68	2677.53	2891.34	2744.74	2832.33	2710.23	2654.39	2652.27	2616.62	2547.1	3159.48	3066.84	3080.41	2987.25	2776.24	3304.46	2934.92	2707.75	2778.57	3239.15	3108.16	2795.54	3310.43	3621.74	3413.55	3363.76	3104.45	2868.64	3238.18	3603.97	3236.01	3337.18	3775.22	3567.57	3431.79	3699.71	2783.84	3444.14	3054.87	3056.16	3790.46	3541.06	3814.27	2514.14	3111.36	3278.26	3440.9
	2833.28	2611.41	2897.56	2675.17	2888.46	2742.43	2829.27	2708.63	2652.6	2650.68	2614.82	2545.76	3155.53	3063.65	3076.67	2984.59	2773.66	3300.72	2932.54	2705.56	2776.39	3235.61	3105.08	2792.63	3306.56	3616.61	3408.43	3359.06	3100.9	2864.87	3234.1	3599.49	3231.4	3332.78	3770.04	3563.4	3427.34	3694.28	2780.98	3439.45	3051.56	3052.46	3785.16	3535.35	3808.48	2512.75	3107.02	3273.94	3435.09
	2830.68	2609.67	2894.43	2672.82	2885.58	2740.12	2826.21	2707.03	2650.81	2649.08	2613.01	2544.41	3151.59	3060.47	3072.94	2981.93	2771.08	3296.99	2930.16	2703.37	2774.22	3232.07	3101.99	2789.72	3302.7	3611.5	3403.32	3354.37	3097.36	2861.11	3230.02	3595.01	3226.79	3328.4	3764.87	3559.24	3422.91	3688.86	2778.13	3434.76	3048.25	3048.77	3779.86	3529.66	3802.71	2511.35	3102.69	3269.62	3429.3
	2828.08	2607.93	2891.32	2670.48	2882.71	2737.82	2823.16	2705.43	2649.02	2647.49	2611.2	2543.07	3147.66	3057.29	3069.21	2979.28	2768.5	3293.26	2927.77	2701.18	2772.05	3228.53	3098.91	2786.81	3298.84	3606.4	3398.23	3349.68	3093.82	2857.35	3225.95	3590.54	3222.19	3324.02	3759.7	3555.08	3418.48	3683.46	2775.27	3430.08	3044.95	3045.08	3774.57	3523.97	3796.94	2509.96	3098.37	3265.31	3423.52
	2825.48	2606.19	2888.21	2668.13	2879.84	2735.53	2820.11	2703.83	2647.23	2645.89	2609.4	2541.72	3143.74	3054.11	3065.48	2976.63	2765.92	3289.53	2925.39	2698.99	2769.89	3224.99	3095.83	2783.9	3294.99	3601.31	3393.14	3345	3090.29	2853.6	3221.88	3586.07	3217.59	3319.65	3754.54	3550.93	3414.05	3678.06	2772.43	3425.41	3041.65	3041.39	3769.29	3518.3	3791.2	2508.56	3094.05	3261.01	3417.75
	2822.89	2604.45	2885.1	2665.79	2876.98	2733.23	2817.06	2702.23	2645.44	2644.3	2607.59	2540.38	3139.82	3050.94	3061.76	2973.98	2763.34	3285.81	2923.01	2696.8	2767.73	3221.45	3092.75	2781	3291.15	3596.23	3388.07	3340.34	3086.76	2849.86	3217.83	3581.61	3213.01	3315.28	3749.39	3546.78	3409.63	3672.68	2769.58	3420.74	3038.36	3037.71	3764.02	3512.64	3785.46	2507.16	3089.75	3256.71	3412
	2820.31	2602.71	2882	2663.45	2874.12	2730.94	2814.02	2700.63	2643.66	2642.7	2605.78	2539.03	3135.91	3047.78	3058.04	2971.34	2760.76	3282.1	2920.62	2694.61	2765.57	3217.91	3089.67	2778.09	3287.31	3591.16	3383.01	3335.68	3083.23	2846.12	3213.78	3577.16	3208.43	3310.93	3744.24	3542.63	3405.22	3667.3	2766.74	3416.07	3035.07	3034.03	3758.75	3506.98	3779.74	2505.77	3085.45	3252.42	3406.25
	2817.73	2600.97	2878.9	2661.12	2871.26	2728.65	2810.98	2699.04	2641.87	2641.1	2603.97	2537.69	3132.01	3044.62	3054.33	2968.7	2758.19	3278.39	2918.23	2692.42	2763.42	3214.37	3086.6	2775.18	3283.48	3586.1	3377.96	3331.04	3079.71	2842.39	3209.73	3572.72	3203.86	3306.58	3739.11	3538.49	3400.82	3661.94	2763.9	3411.42	3031.79	3030.36	3753.5	3501.34	3774.03	2504.37	3081.16	3248.13	3400.52
	2815.16	2599.23	2875.81	2658.79	2868.4	2726.36	2807.94	2697.44	2640.08	2639.51	2602.17	2536.34	3128.11	3041.46	3050.62	2966.06	2755.61	3274.68	2915.85	2690.23	2761.27	3210.83	3083.52	2772.28	3279.66	3581.06	3372.93	3326.4	3076.2	2838.67	3205.7	3568.29	3199.3	3302.24	3733.98	3534.36	3396.42	3656.59	2761.07	3406.77	3028.51	3026.69	3748.26	3495.71	3768.34	2502.97	3076.89	3243.86	3394.8
	2812.59	2597.5	2872.73	2656.46	2865.55	2724.08	2804.91	2695.84	2638.29	2637.91	2600.36	2535	3124.23	3038.31	3046.91	2963.43	2753.03	3270.98	2913.46	2688.04	2759.12	3207.29	3080.45	2769.38	3275.84	3576.03	3367.9	3321.77	3072.69	2834.95	3201.67	3563.86	3194.75	3297.91	3728.86	3530.23	3392.03	3651.24	2758.24	3402.13	3025.24	3023.02	3743.02	3490.09	3762.65	2501.57	3072.61	3239.59	3389.1
	2810.03	2595.76	2869.65	2654.14	2862.7	2721.8	2801.88	2694.24	2636.51	2636.31	2598.55	2533.65	3120.35	3035.16	3043.21	2960.8	2750.45	3267.29	2911.07	2685.85	2756.98	3203.75	3077.37	2766.48	3272.03	3571.01	3362.89	3317.15	3069.18	2831.24	3197.65	3559.44	3190.21	3293.59	3723.75	3526.1	3387.65	3645.91	2755.41	3397.49	3021.98	3019.36	3737.8	3484.47	3756.99	2500.17	3068.35	3235.32	3383.41
	2807.47	2594.03	2866.57	2651.82	2859.86	2719.52	2798.85	2692.64	2634.72	2634.72	2596.74	2532.3	3116.48	3032.01	3039.51	2958.17	2747.88	3263.6	2908.68	2683.66	2754.84	3200.21	3074.3	2763.58	3268.23	3566	3357.89	3312.54	3065.68	2827.54	3193.63	3555.02	3185.68	3289.27	3718.65	3521.98	3383.27	3640.59	2752.58	3392.87	3018.71	3015.7	3732.58	3478.87	3751.33	2498.77	3064.1	3231.06	3377.73
	2804.92	2592.29	2863.51	2649.51	2857.02	2717.25	2795.83	2691.05	2632.93	2633.12	2594.93	2530.96	3112.61	3028.87	3035.82	2955.55	2745.3	3259.91	2906.29	2681.47	2752.7	3196.67	3071.23	2760.68	3264.43	3561	3352.9	3307.94	3062.18	2823.85	3189.62	3550.62	3181.15	3284.96	3713.55	3517.87	3378.9	3635.28	2749.76	3388.24	3015.46	3012.05	3727.37	3473.28	3745.69	2497.37	3059.85	3226.81	3372.06
	2802.37	2590.56	2860.44	2647.19	2854.18	2714.98	2792.81	2689.45	2631.14	2631.52	2593.12	2529.61	3108.76	3025.74	3032.13	2952.93	2742.72	3256.24	2903.9	2679.28	2750.57	3193.14	3068.16	2757.78	3260.64	3556.01	3347.93	3303.35	3058.69	2820.16	3185.62	3546.22	3176.64	3280.66	3708.47	3513.75	3374.54	3629.99	2746.94	3383.63	3012.21	3008.4	3722.18	3467.71	3740.07	2495.97	3055.61	3222.57	3366.41
	2799.83	2588.83	2857.39	2644.89	2851.35	2712.71	2789.79	2687.85	2629.36	2629.92	2591.31	2528.27	3104.91	3022.6	3028.45	2950.32	2740.15	3252.56	2901.5	2677.09	2748.44	3189.6	3065.09	2754.88	3256.86	3551.04	3342.96	3298.77	3055.2	2816.48	3181.63	3541.83	3172.13	3276.37	3703.39	3509.65	3370.18	3624.7	2744.13	3379.02	3008.96	3004.75	3716.99	3462.14	3734.46	2494.57	3051.38	3218.33	3360.77
	2797.29	2587.1	2854.34	2642.58	2848.52	2710.45	2786.78	2686.25	2627.57	2628.32	2589.5	2526.92	3101.07	3019.48	3024.77	2947.7	2737.57	3248.89	2899.11	2674.9	2746.31	3186.06	3062.03	2751.99	3253.08	3546.08	3338.01	3294.2	3051.72	2812.8	3177.64	3537.44	3167.63	3272.09	3698.32	3505.54	3365.84	3619.43	2741.31	3374.42	3005.72	3001.11	3711.81	3456.58	3728.86	2493.17	3047.16	3214.1	3355.14
	2794.76	2585.36	2851.29	2640.28	2845.7	2708.19	2783.78	2684.66	2625.78	2626.72	2587.69	2525.58	3097.24	3016.35	3021.1	2945.09	2735	3245.23	2896.71	2672.71	2744.19	3182.52	3058.96	2749.09	3249.32	3541.13	3333.08	3289.64	3048.24	2809.14	3173.66	3533.06	3163.14	3267.82	3693.26	3501.45	3361.49	3614.16	2738.51	3369.83	3002.49	2997.47	3706.64	3451.04	3723.27	2491.76	3042.95	3209.88	3349.53
	2792.24	2583.63	2848.25	2637.98	2842.87	2705.93	2780.77	2683.06	2624	2625.12	2585.88	2524.23	3093.41	3013.23	3017.43	2942.49	2732.43	3241.57	2894.32	2670.52	2742.07	3178.99	3055.89	2746.2	3245.56	3536.19	3328.15	3285.09	3044.77	2805.48	3169.68	3528.69	3158.66	3263.55	3688.21	3497.35	3357.16	3608.91	2735.7	3365.24	2999.26	2993.83	3701.48	3445.5	3717.7	2490.36	3038.74	3205.66	3343.92
	2789.72	2581.9	2845.22	2635.69	2840.06	2703.68	2777.77	2681.46	2622.21	2623.52	2584.08	2522.88	3089.6	3010.12	3013.76	2939.89	2729.85	3237.91	2891.92	2668.33	2739.95	3175.45	3052.83	2743.31	3241.8	3531.26	3323.23	3280.55	3041.3	2801.83	3165.72	3524.33	3154.19	3259.29	3683.16	3493.26	3352.83	3603.67	2732.9	3360.67	2996.03	2990.2	3696.33	3439.98	3712.15	2488.95	3034.55	3201.45	3338.34
	2787.2	2580.18	2842.19	2633.4	2837.24	2701.42	2774.78	2679.86	2620.42	2621.92	2582.27	2521.54	3085.79	3007.01	3010.1	2937.29	2727.28	3234.27	2889.52	2666.14	2737.84	3171.91	3049.77	2740.42	3238.05	3526.35	3318.33	3276.02	3037.83	2798.19	3161.76	3519.98	3149.73	3255.04	3678.12	3489.18	3348.51	3598.44	2730.1	3356.09	2992.81	2986.58	3691.19	3434.47	3706.61	2487.55	3030.36	3197.24	3332.76
	2784.69	2578.45	2839.17	2631.11	2834.43	2699.17	2771.79	2678.27	2618.64	2620.32	2580.46	2520.19	3081.99	3003.9	3006.45	2934.69	2724.71	3230.62	2887.12	2663.95	2735.73	3168.38	3046.71	2737.53	3234.32	3521.44	3313.44	3271.5	3034.37	2794.55	3157.81	3515.63	3145.28	3250.81	3673.1	3485.1	3344.19	3593.22	2727.31	3351.53	2989.59	2982.96	3686.06	3428.97	3701.08	2486.14	3026.18	3193.05	3327.2
	2782.18	2576.72	2836.15	2628.83	2831.62	2696.93	2768.8	2676.67	2616.85	2618.72	2578.65	2518.84	3078.2	3000.8	3002.8	2932.1	2722.14	3226.98	2884.72	2661.76	2733.62	3164.84	3043.64	2734.64	3230.58	3516.55	3308.57	3266.99	3030.92	2790.92	3153.86	3511.29	3140.84	3246.57	3668.08	3481.02	3339.88	3588.01	2724.52	3346.97	2986.38	2979.34	3680.94	3423.48	3695.57	2484.73	3022.02	3188.86	3321.66
	2779.68	2574.99	2833.14	2626.55	2828.82	2694.69	2765.82	2675.07	2615.07	2617.12	2576.84	2517.5	3074.41	2997.7	2999.15	2929.51	2719.57	3223.35	2882.32	2659.57	2731.51	3161.3	3040.58	2731.76	3226.86	3511.67	3303.7	3262.48	3027.46	2787.3	3149.92	3506.96	3136.41	3242.35	3663.07	3476.95	3335.58	3582.82	2721.74	3342.42	2983.18	2975.73	3675.83	3418	3690.07	2483.33	3017.85	3184.67	3316.13
	2777.19	2573.27	2830.14	2624.28	2826.02	2692.45	2762.84	2673.47	2613.28	2615.51	2575.03	2516.15	3070.63	2994.6	2995.51	2926.93	2717	3219.72	2879.92	2657.39	2729.41	3157.77	3037.53	2728.87	3223.14	3506.81	3298.85	3257.99	3024.02	2783.69	3145.99	3502.63	3131.98	3238.14	3658.06	3472.89	3331.29	3577.63	2718.95	3337.88	2979.98	2972.12	3670.72	3412.54	3684.58	2481.92	3013.7	3180.49	3310.61
	2774.7	2571.54	2827.14	2622.01	2823.23	2690.21	2759.87	2671.87	2611.49	2613.91	2573.22	2514.8	3066.87	2991.51	2991.87	2924.34	2714.44	3216.1	2877.51	2655.2	2727.32	3154.23	3034.47	2725.99	3219.43	3501.95	3294.01	3253.51	3020.58	2780.09	3142.07	3498.31	3127.57	3233.94	3653.07	3468.83	3327	3572.46	2716.17	3333.35	2976.78	2968.51	3665.63	3407.08	3679.11	2480.51	3009.56	3176.32	3305.1
	2772.21	2569.82	2824.15	2619.74	2820.43	2687.98	2756.9	2670.27	2609.71	2612.31	2571.41	2513.46	3063.1	2988.42	2988.24	2921.76	2711.87	3212.48	2875.11	2653.01	2725.22	3150.69	3031.41	2723.11	3215.73	3497.11	3289.18	3249.03	3017.14	2776.49	3138.15	3494	3123.16	3229.74	3648.08	3464.77	3322.72	3567.3	2713.4	3328.82	2973.59	2964.91	3660.55	3401.64	3673.66	2479.1	3005.42	3172.16	3299.61
	2769.73	2568.1	2821.17	2617.48	2817.64	2685.75	2753.93	2668.67	2607.92	2610.7	2569.6	2512.11	3059.35	2985.34	2984.62	2919.19	2709.3	3208.86	2872.7	2650.82	2723.13	3147.16	3028.35	2720.23	3212.04	3492.27	3284.37	3244.57	3013.7	2772.9	3134.24	3489.7	3118.77	3225.55	3643.1	3460.72	3318.45	3562.15	2710.63	3324.3	2970.4	2961.32	3655.48	3396.21	3668.21	2477.68	3001.3	3168	3294.14
	2767.26	2566.37	2818.19	2615.23	2814.86	2683.52	2750.97	2667.07	2606.14	2609.1	2567.79	2510.76	3055.61	2982.26	2981	2916.61	2706.74	3205.26	2870.3	2648.63	2721.04	3143.62	3025.3	2717.35	3208.35	3487.46	3279.57	3240.12	3010.27	2769.32	3130.34	3485.4	3114.39	3221.38	3638.13	3456.67	3314.18	3557.01	2707.86	3319.79	2967.22	2957.73	3650.41	3390.8	3662.79	2476.27	2997.18	3163.85	3288.67
	2764.79	2564.65	2815.22	2612.97	2812.08	2681.29	2748.02	2665.47	2604.35	2607.49	2565.98	2509.41	3051.87	2979.19	2977.38	2914.04	2704.17	3201.65	2867.89	2646.45	2718.96	3140.09	3022.24	2714.48	3204.67	3482.65	3274.78	3235.67	3006.85	2765.75	3126.44	3481.11	3110.01	3217.21	3633.17	3452.63	3309.92	3551.89	2705.1	3315.29	2964.04	2954.14	3645.36	3385.39	3657.37	2474.86	2993.07	3159.71	3283.23
	2762.32	2562.93	2812.25	2610.72	2809.3	2679.07	2745.07	2663.87	2602.56	2605.88	2564.17	2508.07	3048.14	2976.12	2973.77	2911.47	2701.61	3198.06	2865.48	2644.26	2716.87	3136.55	3019.19	2711.6	3201	3477.85	3270	3231.24	3003.43	2762.19	3122.55	3476.83	3105.65	3213.05	3628.22	3448.6	3305.67	3546.77	2702.34	3310.79	2960.87	2950.56	3640.32	3380	3651.98	2473.44	2988.97	3155.57	3277.79
	2759.86	2561.21	2809.29	2608.48	2806.53	2676.85	2742.12	2662.27	2600.78	2604.28	2562.36	2506.72	3044.42	2973.05	2970.16	2908.91	2699.05	3194.46	2863.07	2642.07	2714.8	3133.01	3016.14	2708.73	3197.34	3473.07	3265.24	3226.81	3000.01	2758.63	3118.67	3472.56	3101.29	3208.9	3623.28	3444.56	3301.42	3541.67	2699.59	3306.3	2957.7	2946.98	3635.28	3374.62	3646.59	2472.03	2984.88	3151.44	3272.37
	2757.41	2559.49	2806.34	2606.24	2803.76	2674.64	2739.18	2660.67	2598.99	2602.67	2560.55	2505.37	3040.71	2969.99	2966.56	2906.35	2696.49	3190.88	2860.66	2639.89	2712.72	3129.48	3013.09	2705.86	3193.68	3468.3	3260.49	3222.4	2996.6	2755.08	3114.8	3468.29	3096.95	3204.77	3618.34	3440.54	3297.18	3536.58	2696.84	3301.82	2954.53	2943.41	3630.26	3369.25	3641.22	2470.61	2980.8	3147.31	3266.97
	2754.96	2557.77	2803.39	2604	2801	2672.42	2736.25	2659.07	2597.2	2601.06	2558.74	2504.02	3037	2966.93	2962.97	2903.79	2693.93	3187.29	2858.24	2637.7	2710.65	3125.94	3010.03	2702.99	3190.03	3463.54	3255.75	3217.99	2993.2	2751.55	3110.93	3464.03	3092.61	3200.64	3613.41	3436.51	3292.95	3531.5	2694.09	3297.35	2951.37	2939.84	3625.24	3363.89	3635.87	2469.19	2976.73	3143.2	3261.58
	2752.52	2556.05	2800.45	2601.77	2798.23	2670.21	2733.32	2657.47	2595.42	2599.45	2556.93	2502.67	3033.31	2963.87	2959.38	2901.23	2691.38	3183.72	2855.83	2635.51	2708.58	3122.4	3006.98	2700.12	3186.4	3458.79	3251.03	3213.6	2989.79	2748.02	3107.07	3459.78	3088.29	3196.52	3608.5	3432.49	3288.72	3526.43	2691.35	3292.89	2948.22	2936.28	3620.24	3358.55	3630.53	2467.77	2972.66	3139.09	3256.2
	2750.08	2554.33	2797.52	2599.54	2795.48	2668.01	2730.39	2655.87	2593.63	2597.84	2555.13	2501.32	3029.62	2960.82	2955.79	2898.68	2688.82	3180.14	2853.42	2633.33	2706.51	3118.87	3003.93	2697.25	3182.76	3454.06	3246.31	3209.21	2986.4	2744.49	3103.22	3455.54	3083.97	3192.41	3603.59	3428.48	3284.5	3521.38	2688.62	3288.43	2945.07	2932.72	3615.25	3353.22	3625.21	2466.35	2968.61	3134.98	3250.84
	2747.64	2552.61	2794.59	2597.31	2792.72	2665.8	2727.47	2654.26	2591.85	2596.23	2553.32	2499.97	3025.94	2957.78	2952.21	2896.13	2686.27	3176.58	2851	2631.14	2704.45	3115.33	3000.88	2694.39	3179.14	3449.33	3241.61	3204.84	2983	2740.98	3099.38	3451.3	3079.67	3188.31	3598.68	3424.47	3280.29	3516.33	2685.88	3283.98	2941.92	2929.17	3610.26	3347.9	3619.89	2464.93	2964.56	3130.88	3245.49
	2745.22	2550.89	2791.68	2595.09	2789.97	2663.6	2724.56	2652.66	2590.06	2594.62	2551.51	2498.62	3022.27	2954.73	2948.64	2893.58	2683.71	3173.01	2848.58	2628.96	2702.39	3111.79	2997.84	2691.52	3175.53	3444.62	3236.93	3200.47	2979.61	2737.48	3095.54	3447.07	3075.38	3184.21	3593.79	3420.47	3276.09	3511.3	2683.15	3279.54	2938.78	2925.62	3605.29	3342.6	3614.6	2463.51	2960.53	3126.79	3240.16
	2742.79	2549.17	2788.76	2592.88	2787.23	2661.41	2721.65	2651.06	2588.27	2593.01	2549.7	2497.27	3018.61	2951.7	2945.07	2891.03	2681.16	3169.46	2846.17	2626.78	2700.33	3108.26	2994.79	2688.66	3171.92	3439.92	3232.25	3196.12	2976.23	2733.98	3091.71	3442.85	3071.1	3180.13	3588.91	3416.47	3271.89	3506.28	2680.43	3275.11	2935.64	2922.08	3600.32	3337.3	3609.32	2462.08	2956.5	3122.71	3234.84
	2740.37	2547.46	2785.86	2590.67	2784.48	2659.21	2718.75	2649.45	2586.49	2591.39	2547.9	2495.92	3014.95	2948.66	2941.51	2888.49	2678.61	3165.91	2843.75	2624.59	2698.27	3104.72	2991.74	2685.8	3168.32	3435.23	3227.59	3191.77	2972.85	2730.5	3087.88	3438.63	3066.82	3176.06	3584.03	3412.48	3267.7	3501.28	2677.71	3270.69	2932.51	2918.55	3595.37	3332.02	3604.05	2460.66	2952.48	3118.63	3229.54
	2737.96	2545.74	2782.96	2588.46	2781.75	2657.02	2715.85	2647.85	2584.7	2589.78	2546.09	2494.57	3011.31	2945.63	2937.95	2885.95	2676.06	3162.36	2841.33	2622.41	2696.22	3101.19	2988.7	2682.95	3164.73	3430.56	3222.94	3187.44	2969.47	2727.02	3084.07	3434.43	3062.56	3172	3579.17	3408.49	3263.52	3496.28	2675	3266.27	2929.38	2915.01	3590.42	3326.76	3598.8	2459.23	2948.47	3114.56	3224.25
	2735.55	2544.02	2780.06	2586.26	2779.01	2654.83	2712.95	2646.24	2582.91	2588.17	2544.28	2493.22	3007.67	2942.6	2934.4	2883.42	2673.52	3158.82	2838.91	2620.23	2694.17	3097.65	2985.65	2680.09	3161.14	3425.9	3218.31	3183.11	2966.1	2723.55	3080.26	3430.23	3058.31	3167.95	3574.31	3404.51	3259.34	3491.3	2672.29	3261.86	2926.25	2911.49	3585.49	3321.5	3593.56	2457.81	2944.47	3110.5	3218.98
	2733.15	2542.31	2777.18	2584.06	2776.28	2652.65	2710.07	2644.64	2581.13	2586.55	2542.48	2491.87	3004.04	2939.58	2930.85	2880.88	2670.97	3155.28	2836.49	2618.05	2692.12	3094.12	2982.61	2677.24	3157.57	3421.25	3213.69	3178.8	2962.73	2720.09	3076.46	3426.04	3054.07	3163.91	3569.46	3400.53	3255.17	3486.32	2669.58	3257.47	2923.13	2907.97	3580.57	3316.26	3588.34	2456.38	2940.48	3106.44	3213.72
	2730.75	2540.6	2774.3	2581.86	2773.56	2650.47	2707.18	2643.03	2579.34	2584.94	2540.67	2490.52	3000.42	2936.56	2927.31	2878.35	2668.43	3151.75	2834.07	2615.87	2690.08	3090.58	2979.57	2674.39	3154	3416.61	3209.08	3174.49	2959.37	2716.64	3072.67	3421.85	3049.84	3159.88	3564.62	3396.55	3251.01	3481.36	2666.88	3253.08	2920.02	2904.45	3575.65	3311.03	3583.13	2454.95	2936.5	3102.39	3208.48
	2728.36	2538.88	2771.43	2579.67	2770.83	2648.29	2704.31	2641.43	2577.56	2583.32	2538.87	2489.17	2996.81	2933.55	2923.78	2875.82	2665.89	3148.23	2831.64	2613.69	2688.04	3087.05	2976.53	2671.55	3150.44	3411.98	3204.48	3170.19	2956.02	2713.2	3068.88	3417.68	3045.62	3155.85	3559.79	3392.59	3246.85	3476.41	2664.18	3248.7	2916.91	2900.94	3570.75	3305.82	3577.94	2453.52	2932.53	3098.35	3203.26
	2725.97	2537.17	2768.56	2577.49	2768.12	2646.11	2701.44	2639.82	2575.77	2581.71	2537.07	2487.82	2993.2	2930.54	2920.25	2873.29	2663.35	3144.71	2829.22	2611.51	2686	3083.52	2973.49	2668.7	3146.89	3407.36	3199.9	3165.91	2952.66	2709.77	3065.1	3413.51	3041.41	3151.84	3554.97	3388.62	3242.7	3471.48	2661.49	3244.32	2913.8	2897.44	3565.86	3300.62	3572.76	2452.09	2928.56	3094.31	3198.04
	2723.59	2535.46	2765.71	2575.31	2765.4	2643.94	2698.57	2638.21	2573.99	2580.09	2535.26	2486.47	2989.61	2927.54	2916.72	2870.77	2660.81	3141.2	2826.8	2609.33	2683.96	3079.98	2970.45	2665.86	3143.35	3402.76	3195.33	3161.63	2949.31	2706.34	3061.33	3409.35	3037.22	3147.84	3550.16	3384.66	3238.56	3466.55	2658.8	3239.96	2910.7	2893.94	3560.97	3295.43	3567.6	2450.66	2924.61	3090.28	3192.85
	2721.21	2533.75	2762.85	2573.13	2762.69	2641.77	2695.71	2636.6	2572.2	2578.47	2533.46	2485.12	2986.02	2924.53	2913.21	2868.25	2658.28	3137.69	2824.37	2607.15	2681.93	3076.45	2967.41	2663.02	3139.82	3398.17	3190.77	3157.36	2945.97	2702.93	3057.57	3405.2	3033.03	3143.85	3545.36	3380.71	3234.43	3461.64	2656.12	3235.6	2907.6	2890.45	3556.1	3290.25	3562.45	2449.23	2920.66	3086.26	3187.67
	2718.84	2532.04	2760.01	2570.96	2759.99	2639.61	2692.86	2635	2570.42	2576.85	2531.66	2483.77	2982.44	2921.54	2909.69	2865.73	2655.75	3134.19	2821.95	2604.98	2679.9	3072.92	2964.38	2660.19	3136.29	3393.59	3186.23	3153.11	2942.63	2699.52	3053.82	3401.05	3028.86	3139.87	3540.56	3376.76	3230.3	3456.74	2653.45	3231.26	2904.5	2886.96	3551.24	3285.09	3557.31	2447.79	2916.73	3082.24	3182.5
	2716.47	2530.33	2757.17	2568.79	2757.29	2637.44	2690.01	2633.39	2568.64	2575.24	2529.86	2482.42	2978.87	2918.54	2906.19	2863.21	2653.22	3130.69	2819.52	2602.8	2677.87	3069.39	2961.34	2657.35	3132.77	3389.02	3181.69	3148.86	2939.3	2696.13	3050.07	3396.92	3024.69	3135.89	3535.78	3372.82	3226.18	3451.85	2650.77	3226.92	2901.41	2883.48	3546.39	3279.94	3552.19	2446.36	2912.8	3078.23	3177.35
	2714.11	2528.62	2754.34	2566.63	2754.59	2635.28	2687.17	2631.78	2566.85	2573.62	2528.06	2481.06	2975.31	2915.56	2902.69	2860.7	2650.69	3127.2	2817.1	2600.63	2675.84	3065.86	2958.31	2654.53	3129.26	3384.47	3177.18	3144.63	2935.97	2692.74	3046.33	3392.79	3020.54	3131.93	3531.01	3368.88	3222.07	3446.97	2648.11	3222.59	2898.33	2880.01	3541.54	3274.8	3547.08	2444.92	2908.89	3074.23	3172.21
	2711.75	2526.91	2751.52	2564.47	2751.9	2633.13	2684.34	2630.17	2565.07	2572	2526.26	2479.71	2971.76	2912.57	2899.2	2858.19	2648.16	3123.71	2814.67	2598.46	2673.82	3062.34	2955.28	2651.7	3125.76	3379.93	3172.67	3140.4	2932.64	2689.37	3042.6	3388.66	3016.4	3127.98	3526.24	3364.95	3217.97	3442.11	2645.44	3218.27	2895.25	2876.54	3536.71	3269.68	3541.99	2443.49	2904.98	3070.23	3167.1
	2709.4	2525.2	2748.71	2562.31	2749.21	2630.98	2681.51	2628.56	2563.29	2570.38	2524.46	2478.36	2968.22	2909.59	2895.71	2855.68	2645.64	3120.24	2812.24	2596.29	2671.79	3058.81	2952.25	2648.88	3122.27	3375.39	3168.18	3136.18	2929.32	2686	3038.87	3384.55	3012.27	3124.04	3521.49	3361.03	3213.87	3437.25	2642.79	3213.96	2892.17	2873.08	3531.89	3264.57	3536.92	2442.05	2901.09	3066.24	3161.99
	2707.05	2523.5	2745.9	2560.16	2746.53	2628.83	2678.68	2626.95	2561.51	2568.76	2522.67	2477.01	2964.68	2906.61	2892.23	2853.17	2643.12	3116.76	2809.81	2594.12	2669.77	3055.28	2949.22	2646.06	3118.78	3370.88	3163.7	3131.98	2926.01	2682.64	3035.16	3380.44	3008.15	3120.11	3516.74	3357.1	3209.78	3432.41	2640.13	3209.66	2889.1	2869.63	3527.08	3259.47	3531.85	2440.61	2897.2	3062.26	3156.9
	2704.71	2521.79	2743.1	2558.02	2743.85	2626.68	2675.87	2625.34	2559.73	2567.14	2520.87	2475.66	2961.15	2903.64	2888.75	2850.67	2640.6	3113.29	2807.39	2591.95	2667.76	3051.76	2946.19	2643.24	3115.3	3366.37	3159.24	3127.78	2922.7	2679.29	3031.45	3376.35	3004.04	3116.19	3512	3353.19	3205.7	3427.58	2637.49	3205.36	2886.03	2866.18	3522.28	3254.39	3526.81	2439.17	2893.32	3058.29	3151.83
	2702.37	2520.09	2740.31	2555.88	2741.17	2624.54	2673.06	2623.73	2557.95	2565.52	2519.08	2474.31	2957.64	2900.67	2885.28	2848.17	2638.09	3109.83	2804.96	2589.78	2665.74	3048.23	2943.17	2640.43	3111.84	3361.87	3154.79	3123.59	2919.39	2675.96	3027.75	3372.26	2999.95	3112.28	3507.28	3349.28	3201.62	3422.76	2634.85	3201.08	2882.97	2862.74	3517.49	3249.32	3521.77	2437.73	2889.46	3054.32	3146.78
	2700.03	2518.38	2737.52	2553.74	2738.5	2622.4	2670.25	2622.11	2556.17	2563.9	2517.28	2472.96	2954.13	2897.71	2881.82	2845.67	2635.57	3106.37	2802.53	2587.61	2663.73	3044.71	2940.14	2637.62	3108.37	3357.39	3150.35	3119.42	2916.09	2672.63	3024.05	3368.17	2995.86	3108.38	3502.56	3345.37	3197.55	3417.96	2632.21	3196.8	2879.91	2859.3	3512.71	3244.27	3516.75	2436.29	2885.6	3050.36	3141.73
	2697.71	2516.68	2734.74	2551.61	2735.84	2620.26	2667.45	2620.5	2554.39	2562.28	2515.49	2471.6	2950.63	2894.75	2878.36	2843.17	2633.06	3102.92	2800.1	2585.45	2661.72	3041.19	2937.12	2634.81	3104.92	3352.92	3145.92	3115.25	2912.79	2669.31	3020.37	3364.1	2991.79	3104.49	3497.85	3341.47	3193.49	3413.16	2629.58	3192.54	2876.86	2855.87	3507.94	3239.23	3511.75	2434.85	2881.75	3046.41	3136.71
	2695.38	2514.98	2731.97	2549.48	2733.17	2618.13	2664.66	2618.89	2552.61	2560.66	2513.7	2470.25	2947.14	2891.8	2874.91	2840.67	2630.56	3099.48	2797.67	2583.29	2659.71	3037.67	2934.1	2632.01	3101.48	3348.46	3141.51	3111.09	2909.5	2666	3016.69	3360.03	2987.73	3100.61	3493.15	3337.58	3189.44	3408.38	2626.95	3188.28	2873.81	2852.45	3503.18	3234.2	3506.76	2433.41	2877.91	3042.46	3131.7
	2693.06	2513.28	2729.21	2547.36	2730.52	2616	2661.88	2617.28	2550.83	2559.04	2511.91	2468.9	2943.66	2888.85	2871.47	2838.18	2628.05	3096.04	2795.24	2581.12	2657.7	3034.15	2931.08	2629.21	3098.04	3344.01	3137.11	3106.95	2906.22	2662.7	3013.02	3355.97	2983.68	3096.74	3488.46	3333.69	3185.39	3403.61	2624.33	3184.04	2870.76	2849.04	3498.44	3229.18	3501.78	2431.97	2874.08	3038.52	3126.71
	2690.75	2511.58	2726.45	2545.24	2727.87	2613.88	2659.1	2615.66	2549.05	2557.42	2510.12	2467.55	2940.19	2885.9	2868.03	2835.69	2625.55	3092.6	2792.81	2578.96	2655.7	3030.63	2928.06	2626.42	3094.62	3339.58	3132.73	3102.81	2902.93	2659.41	3009.36	3351.92	2979.64	3092.88	3483.79	3329.81	3181.35	3398.85	2621.72	3179.8	2867.72	2845.63	3493.7	3224.18	3496.82	2430.52	2870.27	3034.59	3121.73
	2688.44	2509.88	2723.71	2543.13	2725.22	2611.76	2656.33	2614.05	2547.28	2555.79	2508.33	2466.2	2936.72	2882.96	2864.6	2833.2	2623.05	3089.18	2790.38	2576.81	2653.7	3027.12	2925.05	2623.63	3091.2	3335.15	3128.36	3098.69	2899.66	2656.13	3005.71	3347.88	2975.62	3089.03	3479.12	3325.93	3177.32	3394.11	2619.11	3175.57	2864.68	2842.23	3488.97	3219.2	3491.88	2429.08	2866.46	3030.66	3116.77
	2686.14	2508.18	2720.97	2541.02	2722.57	2609.64	2653.56	2612.43	2545.5	2554.17	2506.54	2464.85	2933.27	2880.02	2861.18	2830.72	2620.56	3085.75	2787.95	2574.65	2651.7	3023.6	2922.04	2620.84	3087.79	3330.74	3124	3094.57	2896.39	2652.86	3002.07	3343.85	2971.6	3085.2	3474.46	3322.06	3173.3	3389.37	2616.5	3171.35	2861.65	2838.83	3484.26	3214.23	3486.94	2427.64	2862.66	3026.74	3111.83
	2683.84	2506.48	2718.23	2538.92	2719.93	2607.52	2650.8	2610.82	2543.73	2552.55	2504.76	2463.49	2929.82	2877.09	2857.76	2828.23	2618.06	3082.34	2785.52	2572.49	2649.7	3020.09	2919.02	2618.06	3084.39	3326.34	3119.65	3090.46	2893.12	2649.6	2998.43	3339.82	2967.6	3081.37	3469.81	3318.19	3169.28	3384.65	2613.9	3167.14	2858.62	2835.44	3479.55	3209.27	3482.03	2426.19	2858.87	3022.83	3106.9
	2681.54	2504.78	2715.51	2536.82	2717.3	2605.41	2648.05	2609.2	2541.95	2550.93	2502.97	2462.14	2926.39	2874.16	2854.35	2825.75	2615.57	3078.93	2783.09	2570.34	2647.7	3016.58	2916.01	2615.29	3080.99	3321.95	3115.32	3086.37	2889.86	2646.35	2994.8	3335.8	2963.61	3077.55	3465.17	3314.33	3165.28	3379.94	2611.31	3162.94	2855.59	2832.06	3474.86	3204.32	3477.12	2424.74	2855.09	3018.93	3101.99
	2679.25	2503.09	2712.79	2534.72	2714.67	2603.3	2645.31	2607.58	2540.18	2549.3	2501.19	2460.79	2922.96	2871.23	2850.95	2823.27	2613.09	3075.52	2780.66	2568.19	2645.71	3013.07	2913.01	2612.51	3077.61	3317.58	3111	3082.28	2886.6	2643.12	2991.18	3331.79	2959.63	3073.75	3460.54	3310.48	3161.27	3375.24	2608.72	3158.75	2852.57	2828.69	3470.18	3199.39	3472.23	2423.3	2851.33	3015.03	3097.09
	2676.97	2501.39	2710.08	2532.63	2712.05	2601.2	2642.57	2605.97	2538.41	2547.68	2499.41	2459.44	2919.54	2868.31	2847.55	2820.8	2610.6	3072.13	2778.23	2566.04	2643.71	3009.56	2910	2609.74	3074.23	3313.21	3106.7	3078.21	2883.35	2639.89	2987.57	3327.79	2955.67	3069.95	3455.92	3306.63	3157.28	3370.55	2606.14	3154.57	2849.56	2825.33	3465.5	3194.48	3467.36	2421.85	2847.57	3011.14	3092.21
	2674.69	2499.7	2707.38	2530.55	2709.42	2599.1	2639.84	2604.35	2536.63	2546.06	2497.63	2458.09	2916.14	2865.4	2844.16	2818.32	2608.12	3068.73	2775.8	2563.89	2641.72	3006.05	2907	2606.98	3070.86	3308.86	3102.41	3074.14	2880.1	2636.67	2983.97	3323.79	2951.71	3066.17	3451.32	3302.78	3153.3	3365.88	2603.57	3150.4	2846.55	2821.97	3460.84	3189.57	3462.5	2420.4	2843.82	3007.26	3087.35
	2672.41	2498	2704.69	2528.47	2706.81	2597	2637.11	2602.73	2534.86	2544.44	2495.85	2456.74	2912.74	2862.49	2840.77	2815.85	2605.65	3065.35	2773.37	2561.75	2639.73	3002.55	2903.99	2604.22	3067.5	3304.52	3098.13	3070.09	2876.86	2633.46	2980.37	3319.81	2947.77	3062.4	3446.72	3298.95	3149.32	3361.21	2601	3146.24	2843.54	2818.62	3456.19	3184.69	3457.65	2418.95	2840.08	3003.38	3082.51
	2670.14	2496.31	2702	2526.39	2704.2	2594.91	2634.4	2601.11	2533.09	2542.81	2494.08	2455.39	2909.35	2859.58	2837.4	2813.38	2603.17	3061.97	2770.94	2559.6	2637.75	2999.05	2900.99	2601.46	3064.15	3300.19	3093.86	3066.04	2873.62	2630.26	2976.78	3315.83	2943.84	3058.63	3442.13	3295.11	3145.35	3356.56	2598.43	3142.09	2840.54	2815.27	3451.55	3179.81	3452.82	2417.5	2836.36	2999.51	3077.68
	2667.88	2494.62	2699.32	2524.32	2701.59	2592.82	2631.69	2599.49	2531.32	2541.19	2492.3	2454.04	2905.97	2856.68	2834.03	2810.91	2600.7	3058.6	2768.51	2557.46	2635.76	2995.55	2898	2598.71	3060.81	3295.87	3089.61	3062	2870.39	2627.07	2973.2	3311.86	2939.93	3054.88	3437.55	3291.29	3141.39	3351.92	2595.87	3137.95	2837.54	2811.94	3446.92	3174.95	3448.01	2416.05	2832.64	2995.65	3072.86
	2665.62	2492.93	2696.65	2522.25	2698.99	2590.73	2628.98	2597.88	2529.56	2539.56	2490.53	2452.69	2902.6	2853.78	2830.66	2808.44	2598.24	3055.23	2766.08	2555.32	2633.78	2992.05	2895	2595.97	3057.47	3291.57	3085.38	3057.98	2867.16	2623.9	2969.63	3307.9	2936.02	3051.14	3432.99	3287.47	3137.43	3347.3	2593.32	3133.82	2834.54	2808.61	3442.3	3170.11	3443.2	2414.6	2828.93	2991.8	3068.07
	2663.36	2491.24	2693.99	2520.19	2696.39	2588.65	2626.29	2596.26	2527.79	2537.94	2488.76	2451.34	2899.23	2850.89	2827.31	2805.98	2595.77	3051.87	2763.65	2553.18	2631.8	2988.55	2892.01	2593.23	3054.15	3287.27	3081.15	3053.96	2863.94	2620.73	2966.07	3303.94	2932.13	3047.41	3428.43	3283.65	3133.48	3342.68	2590.77	3129.7	2831.55	2805.29	3437.69	3165.28	3438.42	2413.15	2825.23	2987.95	3063.29
	2661.11	2489.55	2691.33	2518.13	2693.8	2586.57	2623.6	2594.64	2526.03	2536.32	2486.99	2449.98	2895.88	2848	2823.96	2803.52	2593.32	3048.51	2761.22	2551.05	2629.81	2985.06	2889.02	2590.49	3050.83	3282.99	3076.94	3049.96	2860.72	2617.57	2962.52	3300	2928.25	3043.69	3423.88	3279.84	3129.54	3338.08	2588.23	3125.59	2828.57	2801.98	3433.1	3160.46	3433.64	2411.69	2821.55	2984.11	3058.52
	2658.86	2487.87	2688.69	2516.08	2691.21	2584.49	2620.92	2593.01	2524.26	2534.69	2485.22	2448.63	2892.54	2845.11	2820.61	2801.06	2590.86	3045.16	2758.79	2548.91	2627.84	2981.56	2886.03	2587.76	3047.52	3278.72	3072.75	3045.96	2857.51	2614.43	2958.97	3296.06	2924.38	3039.98	3419.34	3276.04	3125.61	3333.49	2585.7	3121.48	2825.58	2798.67	3428.51	3155.66	3428.88	2410.24	2817.87	2980.28	3053.78
	2656.62	2486.18	2686.05	2514.03	2688.63	2582.42	2618.24	2591.39	2522.5	2533.07	2483.45	2447.28	2889.2	2842.23	2817.28	2798.6	2588.41	3041.82	2756.36	2546.78	2625.86	2978.07	2883.04	2585.03	3044.22	3274.47	3068.56	3041.98	2854.3	2611.29	2955.44	3292.13	2920.53	3036.29	3414.82	3272.25	3121.69	3328.91	2583.17	3117.39	2822.61	2795.37	3423.94	3150.87	3424.14	2408.79	2814.21	2976.45	3049.05
	2654.39	2484.49	2683.42	2511.99	2686.05	2580.35	2615.58	2589.77	2520.74	2531.45	2481.69	2445.93	2885.88	2839.36	2813.95	2796.14	2585.96	3038.48	2753.93	2544.65	2623.88	2974.59	2880.06	2582.31	3040.93	3270.22	3064.39	3038.01	2851.1	2608.17	2951.91	3288.21	2916.69	3032.6	3410.3	3268.45	3117.77	3324.34	2580.64	3113.31	2819.63	2792.09	3419.37	3146.09	3419.41	2407.33	2810.55	2972.63	3044.34
	2652.15	2482.81	2680.79	2509.95	2683.48	2578.29	2612.92	2588.15	2518.97	2529.82	2479.93	2444.58	2882.56	2836.48	2810.63	2793.69	2583.52	3035.15	2751.51	2542.52	2621.91	2971.1	2877.07	2579.6	3037.65	3265.99	3060.24	3034.04	2847.9	2605.06	2948.39	3284.3	2912.86	3028.92	3405.8	3264.67	3113.86	3319.78	2578.13	3109.24	2816.66	2788.81	3414.82	3141.34	3414.69	2405.88	2806.91	2968.82	3039.64
	2649.93	2481.13	2678.18	2507.92	2680.91	2576.23	2610.27	2586.52	2517.21	2528.2	2478.17	2443.24	2879.26	2833.62	2807.31	2791.24	2581.08	3031.83	2749.08	2540.4	2619.93	2967.62	2874.09	2576.88	3034.37	3261.76	3056.1	3030.09	2844.71	2601.95	2944.88	3280.39	2909.04	3025.26	3401.3	3260.89	3109.96	3315.24	2575.61	3105.18	2813.7	2785.53	3410.28	3136.59	3409.99	2404.42	2803.28	2965.02	3034.96
	2647.7	2479.45	2675.57	2505.89	2678.35	2574.17	2607.62	2584.9	2515.46	2526.57	2476.41	2441.89	2875.96	2830.76	2804.01	2788.78	2578.64	3028.51	2746.65	2538.28	2617.96	2964.13	2871.12	2574.18	3031.11	3257.55	3051.97	3026.14	2841.52	2598.86	2941.37	3276.5	2905.24	3021.6	3396.82	3257.12	3106.07	3310.71	2573.11	3101.13	2810.74	2782.27	3405.75	3131.86	3405.3	2402.97	2799.65	2961.22	3030.3
	2645.48	2477.76	2672.98	2503.86	2675.79	2572.12	2604.99	2583.28	2513.7	2524.95	2474.65	2440.54	2872.68	2827.9	2800.71	2786.34	2576.21	3025.2	2744.22	2536.16	2615.99	2960.66	2868.14	2571.48	3027.85	3253.36	3047.85	3022.21	2838.34	2595.78	2937.88	3272.61	2901.45	3017.96	3392.35	3253.35	3102.18	3306.19	2570.61	3097.09	2807.78	2779.01	3401.23	3127.15	3400.63	2401.51	2796.04	2957.43	3025.65
	2643.27	2476.08	2670.39	2501.84	2673.24	2570.07	2602.36	2581.65	2511.94	2523.33	2472.9	2439.19	2869.4	2825.04	2797.41	2783.89	2573.78	3021.9	2741.8	2534.04	2614.02	2957.18	2865.17	2568.79	3024.6	3249.17	3043.75	3018.29	2835.16	2592.71	2934.39	3268.73	2897.67	3014.33	3387.89	3249.59	3098.31	3301.68	2568.12	3093.06	2804.83	2775.76	3396.72	3122.45	3395.97	2400.06	2792.44	2953.65	3021.03
	2641.06	2474.41	2667.81	2499.83	2670.69	2568.02	2599.73	2580.03	2510.19	2521.7	2471.14	2437.84	2866.13	2822.2	2794.13	2781.44	2571.35	3018.6	2739.37	2531.92	2612.06	2953.7	2862.2	2566.1	3021.36	3244.99	3039.66	3014.37	2831.99	2589.65	2930.92	3264.86	2893.9	3010.71	3383.43	3245.83	3094.44	3297.19	2565.63	3089.04	2801.88	2772.52	3392.22	3117.76	3391.32	2398.6	2788.85	2949.87	3016.42
	2638.86	2472.73	2665.23	2497.82	2668.15	2565.98	2597.12	2578.4	2508.43	2520.08	2469.39	2436.49	2862.88	2819.35	2790.85	2779	2568.93	3015.31	2736.94	2529.81	2610.09	2950.23	2859.23	2563.41	3018.13	3240.83	3035.59	3010.47	2828.83	2586.6	2927.45	3261	2890.15	3007.1	3378.99	3242.09	3090.57	3292.7	2563.15	3085.03	2798.93	2769.29	3387.74	3113.09	3386.69	2397.14	2785.26	2946.11	3011.82
	2636.66	2471.05	2662.67	2495.82	2665.61	2563.94	2594.52	2576.78	2506.68	2518.46	2467.65	2435.14	2859.63	2816.51	2787.58	2776.56	2566.52	3012.02	2734.52	2527.7	2608.12	2946.76	2856.27	2560.74	3014.9	3236.68	3031.53	3006.58	2825.67	2583.56	2923.99	3257.14	2886.41	3003.5	3374.56	3238.34	3086.72	3288.23	2560.68	3081.03	2795.99	2766.07	3383.26	3108.43	3382.08	2395.68	2781.69	2942.35	3007.25
	2634.46	2469.38	2660.11	2493.82	2663.08	2561.91	2591.92	2575.15	2504.93	2516.83	2465.9	2433.79	2856.39	2813.68	2784.32	2774.12	2564.11	3008.74	2732.09	2525.59	2606.16	2943.3	2853.31	2558.06	3011.69	3232.54	3027.48	3002.69	2822.51	2580.54	2920.54	3253.3	2882.69	2999.91	3370.14	3234.61	3082.87	3283.77	2558.21	3077.04	2793.06	2762.86	3378.8	3103.79	3377.48	2394.22	2778.14	2938.59	3002.69
	2632.27	2467.7	2657.56	2491.82	2660.55	2559.88	2589.33	2573.52	2503.18	2515.21	2464.15	2432.45	2853.16	2810.85	2781.06	2771.68	2561.7	3005.47	2729.67	2523.49	2604.2	2939.83	2850.35	2555.4	3008.48	3228.41	3023.45	2998.82	2819.36	2577.52	2917.1	3249.46	2878.97	2996.34	3365.74	3230.88	3079.04	3279.32	2555.75	3073.07	2790.13	2759.65	3374.34	3099.16	3372.89	2392.76	2774.59	2934.85	2998.15
	2630.09	2466.03	2655.02	2489.83	2658.03	2557.85	2586.74	2571.89	2501.44	2513.59	2462.41	2431.1	2849.94	2808.02	2777.81	2769.25	2559.29	3002.2	2727.25	2521.39	2602.24	2936.37	2847.39	2552.74	3005.29	3224.3	3019.43	2994.96	2816.22	2574.52	2913.66	3245.63	2875.27	2992.77	3361.34	3227.15	3075.21	3274.89	2553.3	3069.1	2787.2	2756.45	3369.9	3094.55	3368.31	2391.3	2771.05	2931.11	2993.62
	2627.91	2464.36	2652.49	2487.85	2655.51	2555.83	2584.17	2570.27	2499.69	2511.96	2460.67	2429.75	2846.74	2805.2	2774.57	2766.81	2556.9	2998.94	2724.82	2519.29	2600.28	2932.91	2844.43	2550.08	3002.1	3220.19	3015.43	2991.11	2813.08	2571.52	2910.24	3241.81	2871.59	2989.22	3356.95	3223.44	3071.38	3270.46	2550.85	3065.14	2784.28	2753.27	3365.47	3089.96	3363.76	2389.84	2767.52	2927.38	2989.11
	2625.73	2462.69	2649.97	2485.87	2653	2553.81	2581.6	2568.64	2497.94	2510.34	2458.94	2428.41	2843.54	2802.38	2771.34	2764.38	2554.5	2995.69	2722.4	2517.19	2598.32	2929.46	2841.48	2547.44	2998.92	3216.1	3011.44	2987.26	2809.94	2568.54	2906.82	3237.99	2867.91	2985.68	3352.58	3219.72	3067.57	3266.05	2548.41	3061.2	2781.36	2750.09	3361.05	3085.37	3359.21	2388.38	2764.01	2923.66	2984.62
	2623.56	2461.02	2647.46	2483.89	2650.5	2551.8	2579.05	2567.01	2496.2	2508.72	2457.2	2427.06	2840.35	2799.57	2768.11	2761.95	2552.11	2992.44	2719.98	2515.1	2596.36	2926.01	2838.53	2544.79	2995.75	3212.02	3007.46	2983.43	2806.81	2565.57	2903.41	3234.19	2864.25	2982.15	3348.21	3216.02	3063.76	3261.65	2545.97	3057.26	2778.44	2746.92	3356.65	3080.81	3354.68	2386.92	2760.5	2919.94	2980.15
	2621.39	2459.35	2644.95	2481.92	2647.99	2549.78	2576.5	2565.38	2494.46	2507.09	2455.47	2425.71	2837.17	2796.76	2764.89	2759.52	2549.73	2989.2	2717.56	2513	2594.4	2922.56	2835.59	2542.16	2992.59	3207.95	3003.5	2979.61	2803.69	2562.61	2900.02	3230.39	2860.61	2978.63	3343.86	3212.32	3059.97	3257.26	2543.55	3053.34	2775.53	2743.76	3352.25	3076.26	3350.16	2385.46	2757.01	2916.23	2975.7
	2619.23	2457.68	2642.45	2479.96	2645.5	2547.78	2573.95	2563.75	2492.72	2505.47	2453.74	2424.37	2834	2793.96	2761.68	2757.09	2547.35	2985.97	2715.14	2510.92	2592.44	2919.11	2832.64	2539.53	2989.43	3203.89	2999.55	2975.8	2800.57	2559.66	2896.63	3226.61	2856.97	2975.12	3339.52	3208.63	3056.18	3252.88	2541.12	3049.43	2772.62	2740.6	3347.86	3071.72	3345.66	2384	2753.52	2912.53	2971.26
	2617.07	2456.02	2639.97	2478	2643.01	2545.77	2571.42	2562.12	2490.98	2503.85	2452.01	2423.02	2830.84	2791.16	2758.48	2754.67	2544.97	2982.75	2712.72	2508.83	2590.49	2915.67	2829.7	2536.9	2986.29	3199.85	2995.61	2972	2797.45	2556.72	2893.25	3222.83	2853.35	2971.62	3335.18	3204.94	3052.39	3248.52	2538.71	3045.52	2769.72	2737.46	3343.49	3067.2	3341.17	2382.54	2750.05	2908.84	2966.84
	2614.92	2454.35	2637.49	2476.04	2640.52	2543.78	2568.89	2560.48	2489.24	2502.23	2450.28	2421.68	2827.69	2788.37	2755.29	2752.24	2542.6	2979.53	2710.3	2506.75	2588.53	2912.22	2826.77	2534.29	2983.15	3195.81	2991.69	2968.21	2794.35	2553.8	2889.87	3219.06	2849.74	2968.14	3330.86	3201.26	3048.62	3244.17	2536.3	3041.63	2766.82	2734.33	3339.13	3062.69	3336.7	2381.08	2746.59	2905.15	2962.44
	2612.77	2452.69	2635.01	2474.09	2638.04	2541.78	2566.38	2558.85	2487.51	2500.61	2448.56	2420.33	2824.55	2785.58	2752.1	2749.82	2540.23	2976.31	2707.88	2504.67	2586.58	2908.79	2823.83	2531.68	2980.03	3191.79	2987.79	2964.43	2791.24	2550.89	2886.51	3215.3	2846.15	2964.66	3326.56	3197.59	3044.85	3239.83	2533.9	3037.75	2763.93	2731.2	3334.78	3058.2	3332.24	2379.61	2743.14	2901.47	2958.06
	2610.62	2451.03	2632.55	2472.15	2635.57	2539.79	2563.87	2557.22	2485.78	2498.99	2446.84	2418.99	2821.42	2782.79	2748.92	2747.4	2537.87	2973.11	2705.47	2502.59	2584.63	2905.35	2820.9	2529.07	2976.91	3187.78	2983.89	2960.66	2788.15	2547.98	2883.16	3211.54	2842.57	2961.2	3322.26	3193.92	3041.1	3235.5	2531.51	3033.88	2761.04	2728.08	3330.44	3053.72	3327.79	2378.15	2739.7	2897.8	2953.69
	2608.48	2449.37	2630.1	2470.21	2633.1	2537.8	2561.37	2555.59	2484.04	2497.36	2445.12	2417.64	2818.3	2780.01	2745.75	2744.98	2535.51	2969.91	2703.05	2500.52	2582.68	2901.92	2817.97	2526.48	2973.8	3183.78	2980.01	2956.9	2785.05	2545.09	2879.81	3207.8	2839	2957.75	3317.97	3190.26	3037.35	3231.18	2529.12	3030.02	2758.15	2724.98	3326.11	3049.26	3323.36	2376.69	2736.27	2894.14	2949.34
	2606.35	2447.71	2627.65	2468.27	2630.63	2535.82	2558.87	2553.95	2482.31	2495.74	2443.41	2416.3	2815.19	2777.24	2742.58	2742.56	2533.16	2966.71	2700.64	2498.45	2580.73	2898.49	2815.05	2523.88	2970.7	3179.79	2976.15	2953.15	2781.97	2542.21	2876.48	3204.06	2835.45	2954.31	3313.7	3186.6	3033.6	3226.88	2526.74	3026.17	2755.27	2721.88	3321.79	3044.82	3318.94	2375.23	2732.85	2890.48	2945.01
	2604.21	2446.05	2625.21	2466.34	2628.17	2533.84	2556.39	2552.32	2480.58	2494.12	2441.69	2414.96	2812.09	2774.47	2739.43	2740.15	2530.81	2963.53	2698.22	2496.38	2578.78	2895.07	2812.13	2521.3	2967.6	3175.82	2972.29	2949.41	2778.89	2539.34	2873.15	3200.33	2831.91	2950.88	3309.43	3182.96	3029.87	3222.58	2524.36	3022.34	2752.39	2718.79	3317.49	3040.38	3314.54	2373.76	2729.45	2886.83	2940.69
	2602.09	2444.4	2622.79	2464.42	2625.72	2531.86	2553.91	2550.68	2478.86	2492.5	2439.98	2413.61	2809	2771.7	2736.28	2737.73	2528.47	2960.35	2695.81	2494.32	2576.83	2891.65	2809.21	2518.72	2964.52	3171.85	2968.45	2945.68	2775.81	2536.48	2869.83	3196.61	2828.38	2947.46	3305.18	3179.31	3026.14	3218.3	2521.99	3018.51	2749.52	2715.71	3313.19	3035.97	3310.15	2372.3	2726.05	2883.19	2936.39
	2599.97	2442.74	2620.37	2462.5	2623.27	2529.89	2551.44	2549.05	2477.13	2490.89	2438.28	2412.27	2805.91	2768.94	2733.14	2735.32	2526.13	2957.17	2693.4	2492.26	2574.88	2888.23	2806.29	2516.15	2961.44	3167.9	2964.63	2941.96	2772.74	2533.64	2866.52	3192.9	2824.87	2944.05	3300.93	3175.68	3022.43	3214.03	2519.63	3014.7	2746.65	2712.64	3308.91	3031.57	3305.77	2370.84	2722.67	2879.56	2932.11
	2597.85	2441.09	2617.95	2460.58	2620.83	2527.92	2548.98	2547.41	2475.41	2489.27	2436.57	2410.93	2802.84	2766.19	2730.01	2732.91	2523.8	2954.01	2690.99	2490.2	2572.93	2884.82	2803.38	2513.59	2958.38	3163.96	2960.82	2938.25	2769.68	2530.8	2863.22	3189.2	2821.37	2940.66	3296.7	3172.05	3018.72	3209.78	2517.28	3010.89	2743.79	2709.58	3304.64	3027.18	3301.41	2369.38	2719.29	2875.93	2927.85
	2595.73	2439.44	2615.55	2458.67	2618.39	2525.96	2546.53	2545.78	2473.69	2487.65	2434.87	2409.59	2799.78	2763.44	2726.88	2730.5	2521.47	2950.85	2688.58	2488.14	2570.99	2881.41	2800.47	2511.03	2955.32	3160.03	2957.02	2934.55	2766.62	2527.98	2859.93	3185.51	2817.88	2937.27	3292.48	3168.43	3015.02	3205.53	2514.93	3007.1	2740.93	2706.53	3300.38	3022.81	3297.06	2367.91	2715.93	2872.31	2923.61
	2593.63	2437.79	2613.16	2456.77	2615.96	2524	2544.09	2544.14	2471.97	2486.03	2433.17	2408.25	2796.73	2760.69	2723.76	2728.09	2519.15	2947.7	2686.17	2486.09	2569.04	2878	2797.57	2508.48	2952.27	3156.11	2953.24	2930.87	2763.57	2525.16	2856.65	3181.82	2814.41	2933.9	3288.27	3164.81	3011.33	3201.3	2512.59	3003.31	2738.07	2703.49	3296.13	3018.45	3292.73	2366.45	2712.58	2868.7	2919.38
	2591.52	2436.14	2610.77	2454.87	2613.53	2522.04	2541.65	2542.5	2470.25	2484.42	2431.47	2406.91	2793.68	2757.95	2720.65	2725.69	2516.83	2944.55	2683.77	2484.05	2567.1	2874.6	2794.66	2505.94	2949.23	3152.2	2949.47	2927.19	2760.52	2522.36	2853.37	3178.14	2810.95	2930.53	3284.07	3161.2	3007.64	3197.08	2510.26	2999.54	2735.22	2700.46	3291.89	3014.11	3288.41	2364.99	2709.24	2865.1	2915.17
	2589.42	2434.49	2608.39	2452.97	2611.11	2520.09	2539.22	2540.87	2468.54	2482.8	2429.78	2405.57	2790.65	2755.22	2717.55	2723.29	2514.52	2941.41	2681.36	2482	2565.15	2871.2	2791.77	2503.4	2946.19	3148.31	2945.71	2923.53	2757.48	2519.57	2850.11	3174.47	2807.5	2927.18	3279.89	3157.59	3003.97	3192.87	2507.93	2995.78	2732.37	2697.44	3287.66	3009.79	3284.1	2363.53	2705.91	2861.51	2910.97
	2587.32	2432.85	2606.02	2451.08	2608.69	2518.14	2536.8	2539.23	2466.83	2481.18	2428.09	2404.23	2787.63	2752.48	2714.46	2720.88	2512.21	2938.28	2678.96	2479.96	2563.21	2867.81	2788.87	2500.87	2943.17	3144.42	2941.97	2919.87	2754.45	2516.79	2846.85	3170.81	2804.06	2923.84	3275.71	3154	3000.3	3188.67	2505.61	2992.03	2729.53	2694.42	3283.45	3005.48	3279.81	2362.07	2702.6	2857.92	2906.8
	2585.23	2431.2	2603.66	2449.19	2606.28	2516.2	2534.39	2537.59	2465.11	2479.57	2426.4	2402.89	2784.61	2749.76	2711.37	2718.49	2509.91	2935.15	2676.56	2477.92	2561.27	2864.42	2785.98	2498.35	2940.15	3140.55	2938.24	2916.23	2751.42	2514.02	2843.6	3167.16	2800.64	2920.51	3271.54	3150.41	2996.64	3184.49	2503.3	2988.29	2726.69	2691.42	3279.25	3001.18	3275.53	2360.61	2699.29	2854.34	2902.64
	2583.15	2429.56	2601.31	2447.31	2603.88	2514.26	2531.98	2535.95	2463.4	2477.96	2424.72	2401.55	2781.6	2747.04	2708.3	2716.09	2507.61	2932.04	2674.16	2475.89	2559.33	2861.03	2783.1	2495.83	2937.14	3136.69	2934.52	2912.59	2748.4	2511.27	2840.36	3163.52	2797.23	2917.19	3267.39	3146.82	2992.99	3180.32	2500.99	2984.56	2723.86	2688.42	3275.05	2996.9	3271.26	2359.15	2696	2850.77	2898.49
	2581.06	2427.92	2598.96	2445.44	2601.48	2512.32	2529.59	2534.31	2461.7	2476.34	2423.04	2400.21	2778.61	2744.32	2705.23	2713.69	2505.32	2928.92	2671.76	2473.86	2557.39	2857.65	2780.21	2493.32	2934.14	3132.84	2930.82	2908.97	2745.38	2508.52	2837.13	3159.88	2793.84	2913.88	3263.25	3143.24	2989.35	3176.15	2498.69	2980.85	2721.03	2685.44	3270.87	2992.64	3267.01	2357.69	2692.71	2847.21	2894.37
	2578.98	2426.28	2596.62	2443.57	2599.08	2510.39	2527.2	2532.67	2459.99	2474.73	2421.36	2398.87	2775.62	2741.61	2702.16	2711.3	2503.03	2925.82	2669.37	2471.83	2555.45	2854.28	2777.33	2490.82	2931.15	3129	2927.13	2905.36	2742.37	2505.79	2833.91	3156.26	2790.45	2910.58	3259.11	3139.67	2985.71	3172.01	2496.4	2977.14	2718.21	2682.46	3266.7	2988.39	3262.77	2356.23	2689.44	2843.65	2890.26
	2576.91	2424.64	2594.3	2441.7	2596.69	2508.46	2524.82	2531.03	2458.29	2473.12	2419.68	2397.54	2772.64	2738.91	2699.11	2708.9	2500.75	2922.72	2666.97	2469.81	2553.51	2850.91	2774.46	2488.32	2928.16	3125.17	2923.46	2901.75	2739.37	2503.06	2830.7	3152.64	2787.08	2907.29	3254.99	3136.1	2982.09	3167.87	2494.11	2973.44	2715.39	2679.5	3262.54	2984.15	3258.55	2354.77	2686.18	2840.1	2886.17
	2574.84	2423.01	2591.97	2439.84	2594.31	2506.53	2522.45	2529.4	2456.59	2471.51	2418.01	2396.2	2769.67	2736.21	2696.06	2706.51	2498.47	2919.63	2664.58	2467.79	2551.57	2847.54	2771.59	2485.84	2925.19	3121.35	2919.8	2898.16	2736.37	2500.35	2827.5	3149.03	2783.73	2904.01	3250.88	3132.55	2978.47	3163.75	2491.83	2969.76	2712.57	2676.54	3258.4	2979.93	3254.34	2353.31	2682.93	2836.56	2882.09
	2572.77	2421.38	2589.66	2437.99	2591.93	2504.61	2520.08	2527.75	2454.89	2469.9	2416.34	2394.86	2766.71	2733.51	2693.03	2704.13	2496.2	2916.55	2662.19	2465.77	2549.64	2844.18	2768.72	2483.36	2922.22	3117.55	2916.15	2894.58	2733.38	2497.65	2824.3	3145.43	2780.38	2900.74	3246.78	3128.99	2974.86	3159.63	2489.56	2966.09	2709.76	2673.6	3254.26	2975.72	3250.14	2351.86	2679.69	2833.03	2878.03
	2570.71	2419.75	2587.36	2436.13	2589.56	2502.69	2517.73	2526.11	2453.2	2468.29	2414.68	2393.53	2763.76	2730.82	2690	2701.74	2493.94	2913.47	2659.8	2463.76	2547.7	2840.82	2765.86	2480.88	2919.26	3113.75	2912.52	2891.01	2730.4	2494.96	2821.11	3141.84	2777.05	2897.49	3242.69	3125.45	2971.26	3155.53	2487.29	2962.42	2706.95	2670.66	3250.14	2971.53	3245.96	2350.4	2676.47	2829.51	2873.99
	2568.65	2418.12	2585.06	2434.29	2587.2	2500.78	2515.38	2524.47	2451.5	2466.69	2413.02	2392.19	2760.82	2728.13	2686.97	2699.35	2491.68	2910.4	2657.41	2461.75	2545.77	2837.47	2763	2478.42	2916.31	3109.97	2908.9	2887.45	2727.42	2492.28	2817.94	3138.25	2773.73	2894.24	3238.61	3121.91	2967.67	3151.44	2485.03	2958.77	2704.15	2667.73	3246.02	2967.36	3241.78	2348.94	2673.25	2825.99	2869.97
	2566.6	2416.49	2582.78	2432.45	2584.83	2498.87	2513.04	2522.83	2449.81	2465.08	2411.36	2390.86	2757.89	2725.45	2683.96	2696.97	2489.42	2907.34	2655.03	2459.75	2543.83	2834.12	2760.15	2475.96	2913.37	3106.2	2905.29	2883.9	2724.45	2489.61	2814.77	3134.68	2770.43	2891	3234.55	3118.37	2964.08	3147.37	2482.78	2955.13	2701.35	2664.81	3241.92	2963.2	3237.63	2347.49	2670.05	2822.49	2865.96
	2564.55	2414.87	2580.5	2430.61	2582.48	2496.96	2510.7	2521.19	2448.12	2463.48	2409.7	2389.53	2754.97	2722.78	2680.95	2694.59	2487.17	2904.28	2652.65	2457.75	2541.9	2830.78	2757.3	2473.51	2910.43	3102.44	2901.7	2880.37	2721.48	2486.95	2811.61	3131.11	2767.14	2887.78	3230.49	3114.84	2960.51	3143.3	2480.53	2951.5	2698.56	2661.91	3237.83	2959.05	3233.48	2346.04	2666.85	2818.99	2861.97
	2562.51	2413.24	2578.22	2428.78	2580.13	2495.06	2508.38	2519.55	2446.43	2461.87	2408.05	2388.2	2752.05	2720.11	2677.96	2692.21	2484.93	2901.23	2650.26	2455.75	2539.97	2827.44	2754.46	2471.07	2907.5	3098.69	2898.12	2876.84	2718.53	2484.3	2808.45	3127.55	2763.86	2884.56	3226.44	3111.32	2956.94	3139.25	2478.3	2947.88	2695.78	2659.01	3233.75	2954.92	3229.35	2344.59	2663.67	2815.5	2857.99
	2560.47	2411.62	2575.96	2426.95	2577.79	2493.16	2506.06	2517.91	2444.75	2460.27	2406.4	2386.86	2749.15	2717.45	2674.97	2689.84	2482.69	2898.19	2647.89	2453.76	2538.04	2824.11	2751.62	2468.63	2904.58	3094.95	2894.55	2873.32	2715.57	2481.66	2805.31	3124	2760.59	2881.36	3222.41	3107.81	2953.38	3135.21	2476.06	2944.27	2692.99	2656.12	3229.69	2950.81	3225.23	2343.14	2660.5	2812.01	2854.04
	2558.43	2410	2573.71	2425.13	2575.45	2491.27	2503.75	2516.27	2443.07	2458.67	2404.75	2385.53	2746.25	2714.79	2671.98	2687.46	2480.46	2895.16	2645.51	2451.77	2536.11	2820.78	2748.78	2466.2	2901.67	3091.22	2891	2869.82	2712.63	2479.04	2802.18	3120.46	2757.34	2878.16	3218.38	3104.3	2949.84	3131.18	2473.84	2940.68	2690.22	2653.24	3225.63	2946.71	3221.13	2341.69	2657.34	2808.54	2850.1
	2556.4	2408.39	2571.46	2423.32	2573.12	2489.38	2501.45	2514.62	2441.39	2457.07	2403.11	2384.2	2743.37	2712.13	2669.01	2685.09	2478.23	2892.13	2643.14	2449.78	2534.18	2817.46	2745.95	2463.78	2898.77	3087.5	2887.46	2866.32	2709.69	2476.42	2799.05	3116.92	2754.09	2874.98	3214.37	3100.8	2946.29	3127.17	2471.62	2937.09	2687.44	2650.37	3221.58	2942.62	3217.04	2340.24	2654.2	2805.07	2846.17
	2554.37	2406.77	2569.22	2421.51	2570.79	2487.49	2499.16	2512.98	2439.71	2455.47	2401.47	2382.87	2740.49	2709.48	2666.04	2682.72	2476.01	2889.11	2640.76	2447.8	2532.25	2814.14	2743.12	2461.37	2895.87	3083.8	2883.93	2862.84	2706.76	2473.82	2795.93	3113.4	2750.86	2871.81	3210.37	3097.3	2942.76	3123.16	2469.41	2933.52	2684.67	2647.52	3217.55	2938.55	3212.96	2338.79	2651.06	2801.61	2842.26
	2552.34	2405.16	2566.99	2419.7	2568.47	2485.61	2496.87	2511.34	2438.03	2453.87	2399.84	2381.54	2737.62	2706.84	2663.09	2680.35	2473.79	2886.1	2638.39	2445.82	2530.32	2810.83	2740.3	2458.97	2892.98	3080.1	2880.42	2859.37	2703.83	2471.23	2792.82	3109.88	2747.65	2868.64	3206.38	3093.81	2939.24	3119.17	2467.21	2929.95	2681.91	2644.67	3213.53	2934.49	3208.9	2337.34	2647.94	2798.16	2838.37
	2550.32	2403.55	2564.77	2417.9	2566.15	2483.73	2494.6	2509.7	2436.36	2452.28	2398.21	2380.22	2734.76	2704.2	2660.14	2677.98	2471.58	2883.09	2636.03	2443.85	2528.39	2807.52	2737.48	2456.57	2890.1	3076.42	2876.92	2855.91	2700.91	2468.65	2789.72	3106.37	2744.44	2865.49	3202.4	3090.33	2935.72	3115.19	2465.01	2926.4	2679.15	2641.83	3209.52	2930.45	3204.84	2335.9	2644.83	2794.72	2834.5
	2548.31	2401.94	2562.55	2416.1	2563.84	2481.85	2492.33	2508.05	2434.69	2450.68	2396.58	2378.89	2731.91	2701.57	2657.19	2675.61	2469.38	2880.09	2633.66	2441.88	2526.47	2804.22	2734.67	2454.18	2887.23	3072.74	2873.44	2852.46	2698	2466.08	2786.63	3102.88	2741.25	2862.34	3198.43	3086.85	2932.22	3111.22	2462.82	2922.86	2676.4	2639	3205.52	2926.43	3200.8	2334.46	2641.73	2791.29	2830.64
	2546.3	2400.33	2560.34	2414.31	2561.54	2479.98	2490.07	2506.41	2433.03	2449.09	2394.96	2377.56	2729.06	2698.95	2654.26	2673.25	2467.18	2877.1	2631.3	2439.92	2524.54	2800.93	2731.86	2451.8	2884.37	3069.08	2869.96	2849.02	2695.1	2463.51	2783.55	3099.38	2738.08	2859.21	3194.47	3083.38	2928.72	3107.27	2460.63	2919.33	2673.65	2636.18	3201.53	2922.42	3196.78	2333.02	2638.64	2787.86	2826.8
	2544.29	2398.73	2558.14	2412.52	2559.24	2478.12	2487.81	2504.77	2431.36	2447.5	2393.33	2376.23	2726.23	2696.32	2651.34	2670.89	2464.99	2874.11	2628.94	2437.95	2522.62	2797.64	2729.06	2449.42	2881.51	3065.43	2866.51	2845.59	2692.2	2460.97	2780.48	3095.9	2734.91	2856.09	3190.52	3079.92	2925.23	3103.33	2458.46	2915.81	2670.9	2633.37	3197.55	2918.42	3192.77	2331.58	2635.56	2784.45	2822.98
	2542.28	2397.13	2555.95	2410.74	2556.95	2476.25	2485.57	2503.12	2429.7	2445.91	2391.72	2374.91	2723.4	2693.71	2648.42	2668.53	2462.8	2871.14	2626.58	2436	2520.69	2794.36	2726.26	2447.06	2878.66	3061.79	2863.06	2842.17	2689.31	2458.43	2777.41	3092.43	2731.76	2852.97	3186.58	3076.46	2921.75	3099.39	2456.29	2912.3	2668.17	2630.57	3193.59	2914.44	3188.77	2330.14	2632.49	2781.04	2819.17
	2540.28	2395.53	2553.77	2408.96	2554.66	2474.39	2483.33	2501.48	2428.04	2444.32	2390.1	2373.59	2720.59	2691.1	2645.51	2666.17	2460.62	2868.16	2624.23	2434.04	2518.77	2791.08	2723.47	2444.7	2875.82	3058.16	2859.63	2838.76	2686.43	2455.9	2774.35	3088.96	2728.62	2849.87	3182.65	3073.01	2918.28	3095.48	2454.13	2908.8	2665.43	2627.79	3189.63	2910.47	3184.78	2328.7	2629.44	2777.64	2815.37
	2538.29	2393.93	2551.59	2407.19	2552.38	2472.54	2481.1	2499.84	2426.38	2442.73	2388.5	2372.26	2717.78	2688.49	2642.61	2663.82	2458.45	2865.2	2621.88	2432.1	2516.85	2787.81	2720.68	2442.35	2872.99	3054.54	2856.21	2835.37	2683.55	2453.38	2771.3	3085.5	2725.49	2846.77	3178.74	3069.57	2914.82	3091.57	2451.97	2905.31	2662.7	2625.01	3185.69	2906.52	3180.81	2327.27	2626.4	2774.25	2811.6
	2536.3	2392.34	2549.43	2405.42	2550.11	2470.68	2478.87	2498.19	2424.73	2441.15	2386.89	2370.94	2714.98	2685.89	2639.72	2661.47	2456.28	2862.24	2619.53	2430.15	2514.93	2784.55	2717.9	2440.01	2870.16	3050.93	2852.8	2831.98	2680.68	2450.87	2768.27	3082.05	2722.37	2843.69	3174.83	3066.13	2911.37	3087.67	2449.82	2901.84	2659.98	2622.24	3181.76	2902.59	3176.85	2325.83	2623.37	2770.86	2807.84
	2534.31	2390.75	2547.27	2403.66	2547.84	2468.83	2476.66	2496.55	2423.08	2439.56	2385.29	2369.62	2712.19	2683.3	2636.83	2659.12	2454.12	2859.3	2617.18	2428.21	2513.01	2781.29	2715.12	2437.68	2867.34	3047.34	2849.41	2828.61	2677.82	2448.38	2765.23	3078.61	2719.27	2840.61	3170.94	3062.69	2907.92	3083.79	2447.68	2898.37	2657.26	2619.48	3177.84	2898.66	3172.9	2324.4	2620.35	2767.49	2804.1
	2532.32	2389.16	2545.11	2401.91	2545.58	2466.99	2474.45	2494.9	2421.43	2437.98	2383.69	2368.3	2709.41	2680.71	2633.95	2656.77	2451.96	2856.35	2614.84	2426.28	2511.09	2778.04	2712.35	2435.35	2864.53	3043.75	2846.03	2825.25	2674.96	2445.89	2762.21	3075.18	2716.18	2837.55	3167.05	3059.27	2904.48	3079.92	2445.54	2894.92	2654.54	2616.73	3173.93	2894.76	3168.96	2322.97	2617.34	2764.12	2800.37
	2530.34	2387.57	2542.97	2400.15	2543.32	2465.15	2472.25	2493.26	2419.78	2436.4	2382.1	2366.98	2706.63	2678.13	2631.09	2654.42	2449.81	2853.42	2612.5	2424.35	2509.17	2774.79	2709.59	2433.03	2861.73	3040.17	2842.67	2821.9	2672.11	2443.42	2759.2	3071.76	2713.1	2834.49	3163.18	3055.85	2901.06	3076.06	2443.42	2891.48	2651.84	2613.99	3170.03	2890.87	3165.04	2321.54	2614.34	2760.76	2796.66
	2528.37	2385.99	2540.83	2398.41	2541.07	2463.31	2470.06	2491.62	2418.14	2434.82	2380.51	2365.66	2703.87	2675.55	2628.23	2652.08	2447.66	2850.49	2610.16	2422.42	2507.25	2771.55	2706.83	2430.72	2858.93	3036.61	2839.31	2818.56	2669.27	2440.96	2756.19	3068.34	2710.04	2831.45	3159.31	3052.44	2897.64	3072.22	2441.3	2888.04	2649.13	2611.27	3166.14	2886.99	3161.13	2320.12	2611.36	2757.41	2792.97
	2526.4	2384.4	2538.71	2396.66	2538.82	2461.48	2467.88	2489.97	2416.5	2433.24	2378.92	2364.34	2701.11	2672.98	2625.37	2649.74	2445.53	2847.57	2607.82	2420.5	2505.33	2768.32	2704.07	2428.42	2856.14	3033.05	2835.97	2815.23	2666.44	2438.5	2753.19	3064.93	2706.98	2828.41	3155.46	3049.03	2894.23	3068.38	2439.18	2884.62	2646.43	2608.55	3162.27	2883.13	3157.24	2318.69	2608.39	2754.07	2789.29
	2524.43	2382.82	2536.59	2394.93	2536.58	2459.65	2465.7	2488.33	2414.86	2431.67	2377.34	2363.02	2698.36	2670.41	2622.53	2647.4	2443.39	2844.66	2605.49	2418.58	2503.42	2765.09	2701.32	2426.13	2853.36	3029.51	2832.65	2811.91	2663.61	2436.06	2750.21	3061.54	2703.94	2825.39	3151.62	3045.63	2890.83	3064.56	2437.07	2881.21	2643.74	2605.84	3158.41	2879.28	3153.35	2317.27	2605.43	2750.74	2785.63
	2522.46	2381.25	2534.47	2393.19	2534.35	2457.82	2463.53	2486.68	2413.23	2430.09	2375.76	2361.7	2695.62	2667.85	2619.69	2645.06	2441.27	2841.75	2603.16	2416.67	2501.5	2761.87	2698.58	2423.84	2850.59	3025.98	2829.33	2808.61	2660.79	2433.63	2747.23	3058.15	2700.91	2822.37	3147.79	3042.24	2887.44	3060.75	2434.97	2877.81	2641.05	2603.14	3154.55	2875.45	3149.48	2315.85	2602.48	2747.42	2781.98
	2520.5	2379.67	2532.37	2391.46	2532.12	2456	2461.37	2485.04	2411.59	2428.52	2374.19	2360.39	2692.89	2665.3	2616.87	2642.72	2439.15	2838.85	2600.84	2414.76	2499.59	2758.65	2695.84	2421.57	2847.82	3022.45	2826.03	2805.31	2657.98	2431.21	2744.25	3054.76	2697.9	2819.36	3143.97	3038.85	2884.05	3056.95	2432.88	2874.43	2638.37	2600.46	3150.71	2871.63	3145.62	2314.44	2599.54	2744.1	2778.35
	2518.55	2378.1	2530.27	2389.74	2529.9	2454.18	2459.22	2483.39	2409.97	2426.95	2372.62	2359.07	2690.17	2662.75	2614.05	2640.39	2437.03	2835.96	2598.51	2412.85	2497.67	2755.45	2693.1	2419.3	2845.07	3018.94	2822.75	2802.03	2655.18	2428.8	2741.29	3051.39	2694.89	2816.37	3140.16	3035.47	2880.68	3053.17	2430.8	2871.05	2635.69	2597.78	3146.88	2867.83	3141.78	2313.02	2596.61	2740.8	2774.74
	2516.59	2376.53	2528.18	2388.02	2527.69	2452.36	2457.07	2481.75	2408.34	2425.39	2371.05	2357.76	2687.46	2660.21	2611.24	2638.06	2434.92	2833.08	2596.2	2410.95	2495.76	2752.25	2690.38	2417.04	2842.32	3015.44	2819.47	2798.75	2652.38	2426.4	2738.34	3048.03	2691.9	2813.38	3136.36	3032.09	2877.31	3049.39	2428.72	2867.68	2633.01	2595.12	3143.06	2864.04	3137.94	2311.61	2593.7	2737.5	2771.14
	2514.64	2374.97	2526.1	2386.31	2525.48	2450.55	2454.93	2480.1	2406.72	2423.82	2369.49	2356.45	2684.75	2657.67	2608.43	2635.73	2432.82	2830.2	2593.88	2409.06	2493.85	2749.05	2687.65	2414.79	2839.57	3011.95	2816.21	2795.49	2649.59	2424.01	2735.39	3044.67	2688.92	2810.4	3132.57	3028.73	2873.96	3045.63	2426.64	2864.33	2630.35	2592.46	3139.26	2860.27	3134.12	2310.2	2590.8	2734.21	2767.56
	2512.7	2373.4	2524.02	2384.6	2523.27	2448.75	2452.8	2478.46	2405.1	2422.26	2367.93	2355.13	2682.05	2655.14	2605.64	2633.4	2430.73	2827.33	2591.57	2407.17	2491.93	2745.87	2684.94	2412.55	2836.84	3008.47	2812.97	2792.24	2646.81	2421.63	2732.45	3041.32	2685.95	2807.43	3128.79	3025.36	2870.61	3041.88	2424.58	2860.99	2627.68	2589.81	3135.46	2856.51	3130.32	2308.79	2587.91	2730.93	2763.99
	2510.76	2371.84	2521.96	2382.9	2521.07	2446.94	2450.68	2476.81	2403.48	2420.69	2366.38	2353.82	2679.36	2652.61	2602.85	2631.08	2428.64	2824.47	2589.26	2405.28	2490.02	2742.69	2682.23	2410.31	2834.11	3005	2809.73	2789	2644.04	2419.26	2729.53	3037.98	2683	2804.47	3125.02	3022.01	2867.27	3038.15	2422.52	2857.65	2625.03	2587.18	3131.68	2852.77	3126.52	2307.38	2585.03	2727.66	2760.44
	2508.82	2370.28	2519.9	2381.2	2518.88	2445.14	2448.56	2475.17	2401.87	2419.13	2364.83	2352.51	2676.68	2650.09	2600.08	2628.75	2426.56	2821.61	2586.95	2403.4	2488.11	2739.51	2679.52	2408.09	2831.38	3001.54	2806.51	2785.78	2641.27	2416.9	2726.6	3034.65	2680.06	2801.52	3121.27	3018.66	2863.94	3034.42	2420.47	2854.33	2622.37	2584.55	3127.9	2849.04	3122.74	2305.98	2582.16	2724.4	2756.91
	2506.89	2368.73	2517.85	2379.51	2516.7	2443.35	2446.46	2473.53	2400.26	2417.58	2363.29	2351.2	2674.01	2647.58	2597.31	2626.43	2424.48	2818.77	2584.65	2401.52	2486.2	2736.35	2676.82	2405.87	2828.67	2998.09	2803.3	2782.56	2638.51	2414.55	2723.69	3031.33	2677.13	2798.58	3117.52	3015.32	2860.62	3030.71	2418.43	2851.02	2619.73	2581.94	3124.14	2845.33	3118.97	2304.58	2579.31	2721.14	2753.39
	2504.96	2367.18	2515.8	2377.82	2514.52	2441.55	2444.36	2471.88	2398.65	2416.02	2361.75	2349.89	2671.34	2645.07	2594.54	2624.11	2422.41	2815.93	2582.35	2399.65	2484.29	2733.19	2674.13	2403.66	2825.96	2994.65	2800.11	2779.36	2635.76	2412.22	2720.79	3028.01	2674.21	2795.65	3113.78	3011.98	2857.31	3027.01	2416.39	2847.72	2617.08	2579.34	3120.39	2841.63	3115.21	2303.18	2576.47	2717.9	2749.89
	2503.03	2365.63	2513.77	2376.14	2512.34	2439.76	2442.27	2470.24	2397.04	2414.47	2360.21	2348.59	2668.69	2642.57	2591.79	2621.8	2420.35	2813.1	2580.05	2397.79	2482.39	2730.04	2671.45	2401.46	2823.26	2991.22	2796.93	2776.16	2633.02	2409.89	2717.89	3024.71	2671.3	2792.73	3110.06	3008.65	2854.01	3023.32	2414.36	2844.43	2614.45	2576.74	3116.65	2837.95	3111.46	2301.78	2573.64	2714.66	2746.4
	2501.11	2364.08	2511.74	2374.46	2510.18	2437.98	2440.18	2468.59	2395.44	2412.91	2358.68	2347.28	2666.04	2640.07	2589.05	2619.48	2418.29	2810.27	2577.76	2395.92	2480.48	2726.9	2668.77	2399.27	2820.57	2987.8	2793.76	2772.98	2630.29	2407.58	2715.01	3021.41	2668.41	2789.82	3106.34	3005.33	2850.72	3019.65	2412.34	2841.16	2611.82	2574.16	3112.92	2834.28	3107.73	2300.39	2570.82	2711.43	2742.94
	2499.19	2362.54	2509.72	2372.78	2508.01	2436.2	2438.1	2466.95	2393.84	2411.37	2357.15	2345.98	2663.4	2637.58	2586.31	2617.17	2416.24	2807.45	2575.47	2394.07	2478.57	2723.76	2666.09	2397.09	2817.88	2984.4	2790.6	2769.81	2627.56	2405.27	2712.13	3018.12	2665.53	2786.91	3102.64	3002.01	2847.43	3015.98	2410.32	2837.89	2609.19	2571.59	3109.21	2830.63	3104.01	2299	2568.01	2708.21	2739.48
	2497.28	2361	2507.71	2371.11	2505.86	2434.42	2436.03	2465.3	2392.25	2409.82	2355.63	2344.67	2660.77	2635.09	2583.58	2614.86	2414.2	2804.64	2573.18	2392.22	2476.67	2720.63	2663.42	2394.92	2815.21	2981	2787.46	2766.65	2624.84	2402.98	2709.26	3014.84	2662.66	2784.02	3098.94	2998.7	2844.16	3012.33	2408.31	2834.64	2606.57	2569.03	3105.5	2826.99	3100.3	2297.61	2565.22	2705	2736.04
	2495.37	2359.46	2505.7	2369.45	2503.71	2432.65	2433.97	2463.66	2390.66	2408.27	2354.11	2343.37	2658.14	2632.61	2580.86	2612.56	2412.16	2801.84	2570.9	2390.37	2474.76	2717.51	2660.76	2392.76	2812.53	2977.61	2784.33	2763.5	2622.13	2400.69	2706.4	3011.57	2659.8	2781.13	3095.26	2995.4	2840.89	3008.69	2406.31	2831.39	2603.95	2566.48	3101.81	2823.36	3096.61	2296.23	2562.43	2701.8	2732.62
	2493.46	2357.92	2503.7	2367.79	2501.57	2430.88	2431.92	2462.02	2389.07	2406.73	2352.6	2342.07	2655.52	2630.14	2578.15	2610.25	2410.13	2799.04	2568.62	2388.53	2472.86	2714.39	2658.11	2390.6	2809.87	2974.23	2781.22	2760.37	2619.42	2398.42	2703.54	3008.3	2656.95	2778.26	3091.59	2992.1	2837.63	3005.06	2404.32	2828.16	2601.34	2563.94	3098.12	2819.76	3092.92	2294.84	2559.66	2698.61	2729.21
	2491.55	2356.39	2501.71	2366.14	2499.43	2429.11	2429.87	2460.37	2387.48	2405.19	2351.09	2340.77	2652.92	2627.67	2575.45	2607.95	2408.11	2796.26	2566.35	2386.69	2470.95	2711.29	2655.46	2388.45	2807.21	2970.87	2778.11	2757.24	2616.73	2396.15	2700.7	3005.05	2654.12	2775.39	3087.92	2988.81	2834.39	3001.45	2402.33	2824.94	2598.74	2561.41	3094.45	2816.16	3089.25	2293.46	2556.9	2695.43	2725.82
	2489.65	2354.86	2499.73	2364.49	2497.3	2427.35	2427.83	2458.73	2385.9	2403.65	2349.58	2339.47	2650.32	2625.21	2572.76	2605.65	2406.09	2793.48	2564.08	2384.86	2469.05	2708.19	2652.81	2386.32	2804.56	2967.51	2775.02	2754.13	2614.04	2393.9	2697.86	3001.8	2651.3	2772.53	3084.27	2985.52	2831.15	2997.84	2400.35	2821.73	2596.14	2558.89	3090.79	2812.58	3085.59	2292.09	2554.16	2692.25	2722.45
	2487.76	2353.34	2497.75	2362.84	2495.17	2425.59	2425.8	2457.08	2384.32	2402.12	2348.08	2338.17	2647.72	2622.76	2570.07	2603.35	2404.08	2790.7	2561.81	2383.03	2467.15	2705.1	2650.18	2384.19	2801.92	2964.17	2771.94	2751.03	2611.36	2391.66	2695.03	2998.56	2648.49	2769.68	3080.63	2982.24	2827.92	2994.25	2398.37	2818.53	2593.55	2556.38	3087.14	2809.02	3081.94	2290.71	2551.42	2689.09	2719.09
	2485.87	2351.81	2495.78	2361.2	2493.05	2423.83	2423.78	2455.44	2382.75	2400.58	2346.59	2336.87	2645.14	2620.31	2567.39	2601.06	2402.07	2787.94	2559.55	2381.21	2465.25	2702.01	2647.55	2382.07	2799.28	2960.83	2768.88	2747.94	2608.69	2389.42	2692.22	2995.33	2645.69	2766.84	3077	2978.97	2824.7	2990.67	2396.41	2815.34	2590.96	2553.88	3083.5	2805.47	3078.31	2289.34	2548.7	2685.93	2715.74
	2483.98	2350.29	2493.82	2359.57	2490.94	2422.08	2421.76	2453.8	2381.18	2399.05	2345.1	2335.58	2642.56	2617.87	2564.72	2598.77	2400.08	2785.18	2557.29	2379.39	2463.35	2698.94	2644.92	2379.95	2796.65	2957.51	2765.83	2744.86	2606.03	2387.2	2689.4	2992.11	2642.9	2764.01	3073.38	2975.71	2821.48	2987.11	2394.45	2812.16	2588.38	2551.39	3079.88	2801.93	3074.69	2287.98	2545.99	2682.79	2712.41
	2482.09	2348.78	2491.87	2357.94	2488.84	2420.33	2419.75	2452.16	2379.61	2397.53	2343.61	2334.28	2639.99	2615.43	2562.06	2596.48	2398.09	2782.43	2555.03	2377.58	2461.45	2695.87	2642.31	2377.85	2794.03	2954.19	2762.79	2741.79	2603.37	2384.99	2686.6	2988.89	2640.13	2761.19	3069.77	2972.45	2818.28	2983.55	2392.5	2808.99	2585.8	2548.91	3076.26	2798.41	3071.08	2286.61	2543.29	2679.65	2709.1
	2480.21	2347.26	2489.92	2356.31	2486.73	2418.59	2417.75	2450.51	2378.04	2396	2342.13	2332.99	2637.43	2613	2559.41	2594.19	2396.1	2779.69	2552.78	2375.77	2459.55	2692.81	2639.7	2375.76	2791.42	2950.89	2759.76	2738.74	2600.72	2382.79	2683.81	2985.69	2637.37	2758.37	3066.17	2969.19	2815.09	2980.01	2390.55	2805.84	2583.23	2546.45	3072.66	2794.9	3067.48	2285.25	2540.6	2676.52	2705.8
	2478.33	2345.75	2487.98	2354.69	2484.64	2416.85	2415.76	2448.87	2376.48	2394.48	2340.65	2331.7	2634.88	2610.58	2556.76	2591.91	2394.12	2776.95	2550.53	2373.97	2457.66	2689.76	2637.09	2373.67	2788.81	2947.59	2756.75	2735.69	2598.09	2380.59	2681.02	2982.49	2634.61	2755.57	3062.58	2965.95	2811.91	2976.48	2388.61	2802.69	2580.66	2543.99	3069.06	2791.41	3063.89	2283.89	2537.92	2673.4	2702.52
	2476.46	2344.24	2486.05	2353.08	2482.55	2415.12	2413.77	2447.23	2374.92	2392.96	2339.18	2330.41	2632.34	2608.16	2554.13	2589.63	2392.15	2774.23	2548.29	2372.17	2455.76	2686.71	2634.49	2371.6	2786.21	2944.31	2753.75	2732.66	2595.45	2378.41	2678.24	2979.3	2631.87	2752.77	3059	2962.71	2808.73	2972.96	2386.68	2799.56	2578.11	2541.54	3065.48	2787.93	3060.31	2282.54	2535.26	2670.29	2699.25
	2474.59	2342.74	2484.13	2351.47	2480.47	2413.38	2411.79	2445.59	2373.37	2391.44	2337.71	2329.12	2629.8	2605.75	2551.5	2587.35	2390.19	2771.51	2546.05	2370.38	2453.87	2683.68	2631.9	2369.53	2783.61	2941.03	2750.76	2729.64	2592.83	2376.24	2675.47	2976.12	2629.15	2749.98	3055.43	2959.48	2805.56	2969.45	2384.76	2796.44	2575.55	2539.1	3061.91	2784.47	3056.75	2281.19	2532.61	2667.19	2695.99
	2472.72	2341.24	2482.21	2349.87	2478.4	2411.66	2409.82	2443.95	2371.82	2389.93	2336.25	2327.83	2627.27	2603.34	2548.88	2585.08	2388.23	2768.8	2543.82	2368.6	2451.97	2680.65	2629.32	2367.47	2781.03	2937.77	2747.78	2726.62	2590.22	2374.08	2672.71	2972.95	2626.43	2747.2	3051.88	2956.25	2802.41	2965.96	2382.84	2793.32	2573	2536.68	3058.35	2781.02	3053.2	2279.84	2529.97	2664.1	2692.76
	2470.86	2339.74	2480.3	2348.27	2476.33	2409.93	2407.86	2442.31	2370.27	2388.42	2334.79	2326.54	2624.75	2600.94	2546.27	2582.81	2386.28	2766.09	2541.59	2366.81	2450.08	2677.63	2626.74	2365.42	2778.45	2934.52	2744.82	2723.62	2587.61	2371.93	2669.95	2969.79	2623.72	2744.43	3048.33	2953.03	2799.26	2962.47	2380.93	2790.22	2570.46	2534.26	3054.8	2777.58	3049.66	2278.49	2527.34	2661.01	2689.53
	2469	2338.24	2478.4	2346.67	2474.26	2408.21	2405.9	2440.68	2368.73	2386.91	2333.34	2325.26	2622.24	2598.55	2543.66	2580.54	2384.34	2763.4	2539.36	2365.04	2448.19	2674.62	2624.17	2363.38	2775.87	2931.27	2741.86	2720.64	2585.01	2369.78	2667.21	2966.63	2621.03	2741.67	3044.79	2949.82	2796.12	2959	2379.03	2787.13	2567.92	2531.85	3051.26	2774.16	3046.13	2277.15	2524.72	2657.94	2686.32
	2467.15	2336.75	2476.5	2345.08	2472.21	2406.5	2403.95	2439.04	2367.19	2385.4	2331.89	2323.98	2619.73	2596.16	2541.07	2578.27	2382.4	2760.71	2537.14	2363.27	2446.3	2671.62	2621.6	2361.34	2773.31	2928.04	2738.93	2717.66	2582.42	2367.65	2664.47	2963.48	2618.35	2738.91	3041.27	2946.62	2792.99	2955.54	2377.13	2784.05	2565.39	2529.46	3047.73	2770.75	3042.62	2275.81	2522.12	2654.88	2683.13
	2465.3	2335.26	2474.61	2343.5	2470.16	2404.79	2402.01	2437.4	2365.65	2383.9	2330.45	2322.69	2617.23	2593.78	2538.48	2576.01	2380.47	2758.03	2534.92	2361.5	2444.42	2668.62	2619.05	2359.32	2770.75	2924.82	2736	2714.69	2579.84	2365.53	2661.74	2960.34	2615.68	2736.17	3037.75	2943.42	2789.87	2952.1	2375.24	2780.98	2562.87	2527.07	3044.21	2767.36	3039.11	2274.48	2519.52	2651.82	2679.95
	2463.45	2333.78	2472.73	2341.92	2468.11	2403.08	2400.07	2435.77	2364.12	2382.4	2329.01	2321.41	2614.75	2591.41	2535.9	2573.75	2378.55	2755.36	2532.71	2359.74	2442.53	2665.64	2616.5	2357.3	2768.2	2921.6	2733.08	2711.74	2577.27	2363.42	2659.02	2957.21	2613.01	2733.43	3034.25	2940.23	2786.76	2948.66	2373.36	2777.93	2560.35	2524.7	3040.71	2763.98	3035.62	2273.14	2516.94	2648.78	2676.78
	2461.61	2332.29	2470.86	2340.34	2466.08	2401.38	2398.15	2434.13	2362.59	2380.9	2327.57	2320.14	2612.26	2589.04	2533.33	2571.5	2376.64	2752.7	2530.5	2357.99	2440.65	2662.66	2613.95	2355.3	2765.65	2918.4	2730.18	2708.8	2574.7	2361.31	2656.31	2954.09	2610.37	2730.7	3030.76	2937.04	2783.66	2945.24	2371.49	2774.88	2557.84	2522.33	3037.21	2760.62	3032.14	2271.82	2514.37	2645.74	2673.63
	2459.77	2330.82	2468.99	2338.77	2464.04	2399.68	2396.23	2432.5	2361.06	2379.41	2326.14	2318.86	2609.79	2586.68	2530.77	2569.25	2374.73	2750.04	2528.3	2356.24	2438.76	2659.69	2611.41	2353.3	2763.11	2915.21	2727.29	2705.86	2572.14	2359.22	2653.6	2950.98	2607.73	2727.98	3027.27	2933.87	2780.57	2941.82	2369.62	2771.84	2555.33	2519.97	3033.73	2757.27	3028.67	2270.49	2511.81	2642.72	2670.5
	2457.93	2329.34	2467.13	2337.21	2462.02	2397.98	2394.31	2430.87	2359.54	2377.92	2324.72	2317.59	2607.32	2584.33	2528.22	2567	2372.83	2747.39	2526.1	2354.49	2436.88	2656.73	2608.88	2351.31	2760.58	2912.03	2724.42	2702.94	2569.6	2357.14	2650.91	2947.87	2605.1	2725.27	3023.8	2930.69	2777.48	2938.42	2367.76	2768.82	2552.83	2517.63	3030.25	2753.93	3025.21	2269.17	2509.27	2639.7	2667.37
	2456.1	2327.87	2465.28	2335.65	2460	2396.29	2392.41	2429.24	2358.02	2376.43	2323.3	2316.31	2604.87	2581.98	2525.67	2564.76	2370.93	2744.76	2523.9	2352.76	2435	2653.78	2606.36	2349.32	2758.06	2908.85	2721.55	2700.03	2567.06	2355.06	2648.22	2944.77	2602.48	2722.56	3020.34	2927.53	2774.41	2935.03	2365.9	2765.8	2550.33	2515.29	3026.79	2750.61	3021.76	2267.85	2506.73	2636.69	2664.27
	2454.27	2326.4	2463.43	2334.09	2457.99	2394.6	2390.51	2427.61	2356.51	2374.94	2321.88	2315.04	2602.42	2579.64	2523.14	2562.52	2369.04	2742.13	2521.71	2351.02	2433.13	2650.83	2603.84	2347.35	2755.54	2905.69	2718.7	2697.13	2564.52	2353	2645.54	2941.68	2599.88	2719.87	3016.89	2924.37	2771.34	2931.65	2364.06	2762.8	2547.84	2512.96	3023.34	2747.3	3018.33	2266.54	2504.21	2633.69	2661.17
	2452.44	2324.93	2461.59	2332.54	2455.98	2392.92	2388.62	2425.98	2355	2373.46	2320.47	2313.77	2599.97	2577.31	2520.61	2560.28	2367.16	2739.5	2519.53	2349.29	2431.25	2647.9	2601.33	2345.39	2753.03	2902.54	2715.86	2694.25	2562	2350.94	2642.86	2938.6	2597.28	2717.18	3013.45	2921.23	2768.29	2928.29	2362.22	2759.81	2545.36	2510.65	3019.89	2744.01	3014.9	2265.23	2501.7	2630.71	2658.09
	2450.62	2323.46	2459.76	2331	2453.98	2391.24	2386.74	2424.35	2353.49	2371.99	2319.07	2312.51	2597.54	2574.98	2518.09	2558.05	2365.29	2736.89	2517.35	2347.57	2429.38	2644.97	2598.83	2343.43	2750.53	2899.4	2713.03	2691.37	2559.48	2348.9	2640.2	2935.53	2594.7	2714.5	3010.02	2918.08	2765.24	2924.93	2360.38	2756.82	2542.88	2508.34	3016.46	2740.73	3011.49	2263.92	2499.2	2627.73	2655.03
	2448.8	2322	2457.93	2329.46	2451.99	2389.57	2384.86	2422.72	2351.99	2370.51	2317.67	2311.24	2595.11	2572.66	2515.57	2555.82	2363.42	2734.28	2515.18	2345.85	2427.5	2642.06	2596.33	2341.48	2748.03	2896.27	2710.21	2688.51	2556.98	2346.86	2637.54	2932.46	2592.13	2711.82	3006.6	2914.95	2762.2	2921.59	2358.56	2753.85	2540.41	2506.04	3013.04	2737.46	3008.09	2262.62	2496.71	2624.76	2651.98
	2446.99	2320.55	2456.12	2327.92	2450	2387.9	2382.99	2421.1	2350.49	2369.04	2316.27	2309.98	2592.69	2570.34	2513.07	2553.6	2361.56	2731.69	2513.01	2344.14	2425.63	2639.15	2593.84	2339.54	2745.54	2893.15	2707.4	2685.65	2554.48	2344.84	2634.89	2929.41	2589.57	2709.16	3003.19	2911.82	2759.17	2918.26	2356.74	2750.89	2537.95	2503.75	3009.63	2734.21	3004.7	2261.32	2494.24	2621.8	2648.94
	2445.18	2319.09	2454.3	2326.39	2448.02	2386.24	2381.13	2419.48	2348.99	2367.57	2314.88	2308.72	2590.28	2568.04	2510.57	2551.38	2359.71	2729.1	2510.84	2342.44	2423.77	2636.25	2591.36	2337.61	2743.06	2890.04	2704.61	2682.81	2551.99	2342.82	2632.25	2926.36	2587.01	2706.5	2999.79	2908.7	2756.15	2914.94	2354.93	2747.94	2535.49	2501.48	3006.23	2730.97	3001.32	2260.02	2491.77	2618.85	2645.92
	2443.38	2317.64	2452.5	2324.87	2446.05	2384.58	2379.28	2417.85	2347.5	2366.11	2313.5	2307.46	2587.88	2565.74	2508.09	2549.16	2357.86	2726.52	2508.68	2340.73	2421.9	2633.36	2588.88	2335.69	2740.58	2886.94	2701.83	2679.98	2549.51	2340.81	2629.62	2923.32	2584.47	2703.85	2996.4	2905.58	2753.14	2911.63	2353.12	2745	2533.04	2499.21	3002.84	2727.74	2997.95	2258.73	2489.32	2615.91	2642.91
	2441.57	2316.2	2450.7	2323.35	2444.08	2382.92	2377.43	2416.23	2346.02	2364.65	2312.12	2306.2	2585.48	2563.44	2505.61	2546.95	2356.02	2723.94	2506.53	2339.04	2420.03	2630.48	2586.42	2333.78	2738.11	2883.85	2699.06	2677.16	2547.04	2338.82	2627	2920.29	2581.94	2701.21	2993.03	2902.48	2750.14	2908.33	2351.32	2742.07	2530.59	2496.95	2999.46	2724.53	2994.6	2257.44	2486.88	2612.98	2639.91
	2439.77	2314.75	2448.91	2321.83	2442.12	2381.27	2375.59	2414.61	2344.53	2363.19	2310.74	2304.94	2583.09	2561.16	2503.13	2544.74	2354.19	2721.38	2504.38	2337.35	2418.17	2627.61	2583.95	2331.87	2735.65	2880.77	2696.3	2674.35	2544.57	2336.83	2624.38	2917.26	2579.42	2698.58	2989.66	2899.38	2747.15	2905.05	2349.53	2739.15	2528.15	2494.7	2996.1	2721.34	2991.25	2256.16	2484.45	2610.06	2636.93
	2437.98	2313.31	2447.13	2320.33	2440.16	2379.62	2373.76	2413	2343.06	2361.73	2309.37	2303.69	2580.71	2558.88	2500.67	2542.54	2352.37	2718.82	2502.23	2335.67	2416.31	2624.74	2581.5	2329.97	2733.19	2877.7	2693.56	2671.55	2542.12	2334.85	2621.77	2914.25	2576.91	2695.95	2986.31	2896.28	2744.17	2901.78	2347.75	2736.24	2525.72	2492.46	2992.74	2718.15	2987.92	2254.88	2482.03	2607.15	2633.97
	2436.19	2311.87	2445.35	2318.82	2438.21	2377.98	2371.94	2411.38	2341.58	2360.28	2308	2302.44	2578.34	2556.6	2498.22	2540.34	2350.55	2716.28	2500.09	2333.99	2414.45	2621.89	2579.05	2328.08	2730.75	2874.63	2690.82	2668.76	2539.67	2332.88	2619.17	2911.24	2574.42	2693.34	2982.96	2893.2	2741.19	2898.51	2345.97	2733.34	2523.29	2490.23	2989.39	2714.98	2984.6	2253.6	2479.62	2604.25	2631.01
	2434.4	2310.44	2443.58	2317.32	2436.27	2376.34	2370.12	2409.76	2340.11	2358.84	2306.64	2301.19	2575.97	2554.34	2495.77	2538.14	2348.74	2713.74	2497.96	2332.31	2412.6	2619.05	2576.61	2326.2	2728.3	2871.58	2688.1	2665.99	2537.23	2330.92	2616.57	2908.24	2571.93	2690.73	2979.63	2890.12	2738.23	2895.26	2344.2	2730.46	2520.87	2488.01	2986.06	2711.82	2981.28	2252.33	2477.23	2601.36	2628.07
	2432.62	2309.01	2441.82	2315.83	2434.34	2374.71	2368.31	2408.15	2338.64	2357.39	2305.29	2299.94	2573.62	2552.08	2493.33	2535.95	2346.94	2711.21	2495.83	2330.65	2410.74	2616.21	2574.18	2324.33	2725.87	2868.55	2685.39	2663.22	2534.8	2328.97	2613.99	2905.25	2569.45	2688.12	2976.31	2887.05	2735.27	2892.02	2342.44	2727.58	2518.46	2485.8	2982.73	2708.68	2977.98	2251.06	2474.85	2598.48	2625.14
	2430.84	2307.58	2440.06	2314.34	2432.41	2373.08	2366.51	2406.54	2337.18	2355.95	2303.94	2298.7	2571.27	2549.83	2490.9	2533.77	2345.14	2708.69	2493.7	2328.98	2408.89	2613.38	2571.75	2322.47	2723.44	2865.52	2682.69	2660.47	2532.38	2327.03	2611.41	2902.27	2566.98	2685.53	2972.99	2883.99	2732.33	2888.79	2340.68	2724.71	2516.05	2483.59	2979.41	2705.55	2974.69	2249.8	2472.48	2595.61	2622.23
	2429.06	2306.16	2438.31	2312.86	2430.48	2371.45	2364.71	2404.93	2335.72	2354.52	2302.59	2297.46	2568.92	2547.58	2488.48	2531.59	2343.35	2706.17	2491.59	2327.33	2407.04	2610.57	2569.34	2320.61	2721.02	2862.5	2680	2657.72	2529.96	2325.09	2608.84	2899.29	2564.52	2682.94	2969.69	2880.93	2729.39	2885.58	2338.93	2721.86	2513.65	2481.4	2976.11	2702.43	2971.42	2248.54	2470.12	2592.75	2619.33
	2427.29	2304.73	2436.57	2311.38	2428.57	2369.83	2362.92	2403.32	2334.27	2353.08	2301.25	2296.22	2566.59	2545.34	2486.06	2529.41	2341.57	2703.67	2489.47	2325.68	2405.2	2607.76	2566.93	2318.77	2718.61	2859.49	2677.33	2654.99	2527.56	2323.17	2606.28	2896.33	2562.08	2680.36	2966.4	2877.88	2726.46	2882.37	2337.19	2719.01	2511.25	2479.22	2972.81	2699.33	2968.15	2247.28	2467.77	2589.9	2616.44
	2425.52	2303.32	2434.83	2309.9	2426.66	2368.22	2361.14	2401.72	2332.82	2351.66	2299.92	2294.98	2564.26	2543.11	2483.66	2527.24	2339.8	2701.17	2487.37	2324.03	2403.35	2604.96	2564.52	2316.93	2716.2	2856.49	2674.66	2652.27	2525.16	2321.26	2603.72	2893.37	2559.64	2677.79	2963.12	2874.84	2723.54	2879.18	2335.46	2716.18	2508.86	2477.05	2969.53	2696.24	2964.89	2246.03	2465.43	2587.06	2613.57
	2423.76	2301.9	2433.1	2308.43	2424.75	2366.6	2359.37	2400.11	2331.37	2350.23	2298.58	2293.74	2561.94	2540.89	2481.26	2525.07	2338.03	2698.69	2485.26	2322.39	2401.51	2602.17	2562.13	2315.1	2713.8	2853.5	2672.01	2649.56	2522.78	2319.35	2601.18	2890.42	2557.21	2675.22	2959.85	2871.81	2720.63	2875.99	2333.73	2713.36	2506.48	2474.88	2966.25	2693.16	2961.64	2244.78	2463.11	2584.23	2610.71
	2422	2300.49	2431.37	2306.97	2422.86	2365	2357.6	2398.51	2329.93	2348.81	2297.26	2292.51	2559.63	2538.67	2478.87	2522.91	2336.27	2696.21	2483.17	2320.76	2399.67	2599.4	2559.74	2313.27	2711.4	2850.52	2669.37	2646.86	2520.4	2317.45	2598.64	2887.48	2554.79	2672.67	2956.6	2868.78	2717.73	2872.82	2332.01	2710.54	2504.11	2472.73	2962.99	2690.1	2958.41	2243.54	2460.79	2581.41	2607.86
	2420.24	2299.08	2429.66	2305.51	2420.97	2363.4	2355.84	2396.91	2328.49	2347.39	2295.94	2291.28	2557.33	2536.46	2476.49	2520.75	2334.52	2693.74	2481.08	2319.13	2397.83	2596.63	2557.35	2311.46	2709.02	2847.55	2666.74	2644.17	2518.03	2315.57	2596.11	2884.54	2552.39	2670.11	2953.35	2865.76	2714.84	2869.66	2330.29	2707.74	2501.74	2470.58	2959.73	2687.05	2955.18	2242.3	2458.49	2578.6	2605.03
	2418.49	2297.68	2427.95	2304.06	2419.08	2361.8	2354.09	2395.31	2327.06	2345.98	2294.62	2290.05	2555.03	2534.26	2474.11	2518.6	2332.78	2691.28	2478.99	2317.51	2396	2593.87	2554.98	2309.66	2706.64	2844.59	2664.12	2641.5	2515.67	2313.69	2593.59	2881.62	2549.99	2667.57	2950.11	2862.75	2711.96	2866.51	2328.58	2704.95	2499.38	2468.44	2956.49	2684.01	2951.97	2241.07	2456.2	2575.8	2602.2
	2416.74	2296.28	2426.24	2302.61	2417.21	2360.21	2352.34	2393.72	2325.63	2344.57	2293.31	2288.83	2552.74	2532.06	2471.75	2516.45	2331.04	2688.83	2476.91	2315.89	2394.17	2591.12	2552.61	2307.86	2704.26	2841.64	2661.51	2638.83	2513.32	2311.82	2591.07	2878.7	2547.6	2665.04	2946.89	2859.75	2709.09	2863.37	2326.88	2702.17	2497.02	2466.32	2953.26	2680.99	2948.77	2239.84	2453.92	2573.01	2599.39
	2414.99	2294.88	2424.55	2301.17	2415.34	2358.62	2350.6	2392.13	2324.21	2343.17	2292.01	2287.61	2550.46	2529.88	2469.39	2514.31	2329.31	2686.39	2474.84	2314.28	2392.34	2588.38	2550.25	2306.07	2701.9	2838.7	2658.91	2636.18	2510.97	2309.96	2588.56	2875.79	2545.23	2662.51	2943.67	2856.75	2706.22	2860.25	2325.19	2699.39	2494.67	2464.2	2950.03	2677.98	2945.57	2238.61	2451.65	2570.23	2596.6
	2413.25	2293.49	2422.85	2299.73	2413.47	2357.04	2348.87	2390.53	2322.79	2341.77	2290.71	2286.39	2548.18	2527.7	2467.04	2512.17	2327.59	2683.95	2472.77	2312.68	2390.51	2585.65	2547.9	2304.29	2699.54	2835.77	2656.33	2633.53	2508.64	2308.11	2586.06	2872.89	2542.86	2659.98	2940.47	2853.76	2703.37	2857.13	2323.5	2696.63	2492.33	2462.09	2946.82	2674.98	2942.39	2237.39	2449.4	2567.46	2593.82
	2411.52	2292.1	2421.17	2298.3	2411.61	2355.46	2347.15	2388.94	2321.37	2340.37	2289.42	2285.17	2545.92	2525.52	2464.7	2510.04	2325.87	2681.53	2470.71	2311.08	2388.69	2582.93	2545.56	2302.52	2697.18	2832.85	2653.76	2630.9	2506.31	2306.26	2583.57	2870	2540.5	2657.47	2937.27	2850.78	2700.52	2854.02	2321.82	2693.88	2489.99	2459.99	2943.62	2672	2939.22	2236.17	2447.15	2564.7	2591.05
	2409.78	2290.71	2419.49	2296.87	2409.76	2353.88	2345.43	2387.36	2319.96	2338.98	2288.13	2283.95	2543.66	2523.36	2462.37	2507.91	2324.16	2679.11	2468.65	2309.48	2386.87	2580.22	2543.22	2300.75	2694.84	2829.95	2651.19	2628.28	2504	2304.43	2581.08	2867.11	2538.15	2654.96	2934.09	2847.81	2697.69	2850.93	2320.15	2691.14	2487.66	2457.9	2940.42	2669.03	2936.06	2234.96	2444.92	2561.95	2588.29
	2408.05	2289.33	2417.82	2295.45	2407.92	2352.31	2343.72	2385.77	2318.56	2337.59	2286.84	2282.74	2541.41	2521.2	2460.04	2505.79	2322.46	2676.71	2466.6	2307.9	2385.05	2577.52	2540.89	2299	2692.5	2827.05	2648.64	2625.67	2501.69	2302.61	2578.61	2864.24	2535.82	2652.46	2930.92	2844.84	2694.86	2847.85	2318.49	2688.41	2485.34	2455.81	2937.24	2666.07	2932.91	2233.75	2442.7	2559.21	2585.54
	2406.33	2287.95	2416.16	2294.04	2406.08	2350.75	2342.02	2384.19	2317.15	2336.21	2285.57	2281.53	2539.16	2519.05	2457.73	2503.67	2320.77	2674.31	2464.56	2306.31	2383.23	2574.83	2538.57	2297.25	2690.16	2824.16	2646.1	2623.07	2499.39	2300.79	2576.14	2861.37	2533.49	2649.97	2927.76	2841.89	2692.04	2844.78	2316.83	2685.69	2483.03	2453.74	2934.07	2663.13	2929.77	2232.55	2440.49	2556.48	2582.81
	2404.6	2286.57	2414.5	2292.62	2404.25	2349.19	2340.32	2382.61	2315.76	2334.83	2284.29	2280.32	2536.93	2516.9	2455.42	2501.56	2319.08	2671.92	2462.52	2304.74	2381.42	2572.15	2536.25	2295.51	2687.84	2821.28	2643.57	2620.48	2497.1	2298.98	2573.68	2858.51	2531.17	2647.48	2924.61	2838.93	2689.24	2841.71	2315.17	2682.98	2480.72	2451.68	2930.9	2660.19	2926.64	2231.35	2438.29	2553.76	2580.09
	2402.88	2285.2	2412.84	2291.22	2402.43	2347.64	2338.63	2381.03	2314.36	2333.45	2283.02	2279.12	2534.7	2514.76	2453.12	2499.46	2317.41	2669.54	2460.49	2303.17	2379.61	2569.48	2533.95	2293.78	2685.52	2818.41	2641.06	2617.9	2494.82	2297.18	2571.22	2855.65	2528.86	2645	2921.47	2835.99	2686.44	2838.66	2313.53	2680.28	2478.42	2449.62	2927.75	2657.28	2923.52	2230.16	2436.1	2551.05	2577.39
	2401.17	2283.83	2411.2	2289.82	2400.61	2346.09	2336.95	2379.46	2312.98	2332.08	2281.76	2277.92	2532.48	2512.64	2450.83	2497.36	2315.74	2667.17	2458.47	2301.6	2377.8	2566.81	2531.65	2292.05	2683.2	2815.55	2638.55	2615.33	2492.54	2295.39	2568.77	2852.81	2526.56	2642.53	2918.34	2833.06	2683.65	2835.63	2311.89	2677.59	2476.12	2447.58	2924.61	2654.37	2920.41	2228.97	2433.92	2548.36	2574.69
	2399.46	2282.46	2409.56	2288.42	2398.8	2344.54	2335.28	2377.89	2311.59	2330.71	2280.51	2276.72	2530.26	2510.51	2448.54	2495.26	2314.07	2664.81	2456.45	2300.05	2376	2564.16	2529.36	2290.34	2680.9	2812.7	2636.05	2612.77	2490.28	2293.61	2566.34	2849.97	2524.27	2640.06	2915.22	2830.13	2680.87	2832.6	2310.26	2674.92	2473.83	2445.54	2921.47	2651.48	2917.31	2227.79	2431.76	2545.67	2572.01
	2397.75	2281.1	2407.93	2287.03	2396.99	2343	2333.61	2376.32	2310.21	2329.35	2279.25	2275.52	2528.06	2508.4	2446.27	2493.18	2312.42	2662.46	2454.43	2298.49	2374.2	2561.52	2527.07	2288.63	2678.6	2809.87	2633.57	2610.23	2488.03	2291.84	2563.9	2847.14	2521.99	2637.6	2912.12	2827.21	2678.1	2829.58	2308.64	2672.25	2471.55	2443.51	2918.35	2648.6	2914.23	2226.61	2429.61	2542.99	2569.34
	2396.05	2279.74	2406.3	2285.64	2395.19	2341.47	2331.95	2374.75	2308.84	2327.99	2278.01	2274.33	2525.86	2506.29	2444	2491.09	2310.77	2660.11	2452.42	2296.95	2372.4	2558.89	2524.8	2286.93	2676.3	2807.04	2631.09	2607.69	2485.78	2290.07	2561.48	2844.32	2519.72	2635.15	2909.02	2824.3	2675.33	2826.57	2307.02	2669.59	2469.28	2441.49	2915.24	2645.73	2911.15	2225.43	2427.46	2540.32	2566.68
	2394.35	2278.38	2404.68	2284.26	2393.4	2339.94	2330.3	2373.18	2307.47	2326.64	2276.77	2273.14	2523.67	2504.19	2441.74	2489.02	2309.13	2657.78	2450.42	2295.41	2370.61	2556.28	2522.53	2285.24	2674.02	2804.22	2628.63	2605.17	2483.54	2288.32	2559.06	2841.51	2517.45	2632.7	2905.94	2821.4	2672.58	2823.58	2305.41	2666.94	2467.01	2439.48	2912.13	2642.87	2908.08	2224.26	2425.33	2537.67	2564.04
	2392.65	2277.03	2403.06	2282.89	2391.62	2338.42	2328.65	2371.62	2306.1	2325.29	2275.53	2271.95	2521.48	2502.1	2439.49	2486.95	2307.5	2655.46	2448.43	2293.87	2368.81	2553.67	2520.27	2283.56	2671.74	2801.41	2626.18	2602.65	2481.32	2286.57	2556.65	2838.71	2515.2	2630.26	2902.86	2818.5	2669.84	2820.6	2303.81	2664.3	2464.75	2437.48	2909.04	2640.03	2905.02	2223.1	2423.21	2535.02	2561.4
	2390.96	2275.68	2401.45	2281.52	2389.84	2336.9	2327.01	2370.06	2304.74	2323.94	2274.3	2270.77	2519.3	2500.02	2437.24	2484.88	2305.87	2653.14	2446.44	2292.35	2367.03	2551.07	2518.01	2281.88	2669.47	2798.61	2623.74	2600.15	2479.1	2284.83	2554.25	2835.91	2512.96	2627.83	2899.8	2815.61	2667.1	2817.62	2302.21	2661.68	2462.5	2435.48	2905.96	2637.2	2901.98	2221.94	2421.11	2532.39	2558.78
	2389.27	2274.34	2399.85	2280.16	2388.07	2335.38	2325.38	2368.51	2303.39	2322.61	2273.07	2269.59	2517.13	2497.94	2435.01	2482.82	2304.25	2650.84	2444.46	2290.82	2365.24	2548.48	2515.77	2280.21	2667.2	2795.82	2621.31	2597.66	2476.89	2283.1	2551.86	2833.12	2510.72	2625.41	2896.75	2812.73	2664.38	2814.66	2300.62	2659.06	2460.25	2433.5	2902.88	2634.39	2898.94	2220.78	2419.01	2529.76	2556.17
	2387.59	2273	2398.26	2278.8	2386.31	2333.87	2323.75	2366.95	2302.03	2321.27	2271.85	2268.41	2514.97	2495.87	2432.78	2480.77	2302.64	2648.54	2442.48	2289.31	2363.46	2545.9	2513.53	2278.56	2664.94	2793.04	2618.89	2595.18	2474.69	2281.38	2549.47	2830.34	2508.5	2622.99	2893.71	2809.86	2661.66	2811.71	2299.04	2656.45	2458.01	2431.52	2899.82	2631.58	2895.91	2219.63	2416.93	2527.15	2553.57
	2385.91	2271.66	2396.67	2277.44	2384.55	2332.37	2322.13	2365.4	2300.69	2319.94	2270.64	2267.24	2512.82	2493.81	2430.56	2478.72	2301.04	2646.25	2440.52	2287.8	2361.68	2543.33	2511.3	2276.91	2662.69	2790.28	2616.48	2592.71	2472.49	2279.67	2547.09	2827.57	2506.28	2620.57	2890.68	2806.99	2658.95	2808.77	2297.46	2653.86	2455.78	2429.56	2896.76	2628.79	2892.9	2218.48	2414.85	2524.55	2550.99
	2384.23	2270.33	2395.08	2276.09	2382.8	2330.87	2320.52	2363.85	2299.35	2318.61	2269.43	2266.06	2510.67	2491.76	2428.35	2476.68	2299.45	2643.98	2438.55	2286.29	2359.91	2540.78	2509.08	2275.26	2660.44	2787.52	2614.08	2590.25	2470.31	2277.96	2544.72	2824.8	2504.08	2618.17	2887.66	2804.14	2656.26	2805.84	2295.89	2651.27	2453.56	2427.6	2893.72	2626.01	2889.89	2217.34	2412.79	2521.95	2548.42
	2382.56	2269	2393.51	2274.75	2381.05	2329.37	2318.92	2362.31	2298.01	2317.29	2268.23	2264.89	2508.53	2489.71	2426.14	2474.64	2297.86	2641.71	2436.6	2284.8	2358.13	2538.23	2506.87	2273.63	2658.2	2784.77	2611.69	2587.8	2468.14	2276.26	2542.36	2822.05	2501.88	2615.77	2884.65	2801.29	2653.57	2802.92	2294.33	2648.69	2451.34	2425.65	2890.68	2623.25	2886.89	2216.21	2410.74	2519.37	2545.85
	2380.89	2267.67	2391.93	2273.41	2379.32	2327.88	2317.32	2360.77	2296.68	2315.98	2267.03	2263.73	2506.4	2487.68	2423.95	2472.61	2296.28	2639.45	2434.65	2283.3	2356.37	2535.7	2504.66	2272	2655.97	2782.03	2609.32	2585.36	2465.97	2274.57	2540	2819.3	2499.69	2613.37	2881.65	2798.45	2650.89	2800.01	2292.78	2646.13	2449.13	2423.71	2887.66	2620.5	2883.91	2215.08	2408.7	2516.8	2543.3
	2379.23	2266.35	2390.37	2272.08	2377.58	2326.4	2315.73	2359.23	2295.35	2314.66	2265.84	2262.57	2504.27	2485.65	2421.76	2470.59	2294.71	2637.2	2432.7	2281.82	2354.6	2533.17	2502.46	2270.38	2653.74	2779.3	2606.95	2582.93	2463.82	2272.89	2537.65	2816.56	2497.51	2610.99	2878.66	2795.62	2648.22	2797.11	2291.23	2643.57	2446.93	2421.77	2884.64	2617.75	2880.93	2213.95	2406.67	2514.24	2540.77
	2377.57	2265.03	2388.81	2270.75	2375.86	2324.92	2314.15	2357.69	2294.03	2313.36	2264.65	2261.41	2502.16	2483.62	2419.58	2468.57	2293.14	2634.96	2430.77	2280.34	2352.84	2530.66	2500.27	2268.77	2651.52	2776.58	2604.59	2580.52	2461.67	2271.22	2535.31	2813.83	2495.34	2608.61	2875.69	2792.79	2645.56	2794.22	2289.69	2641.03	2444.73	2419.85	2881.64	2615.03	2877.96	2212.83	2404.65	2511.69	2538.24
	2375.91	2263.71	2387.26	2269.43	2374.14	2323.45	2312.57	2356.16	2292.71	2312.06	2263.47	2260.25	2500.05	2481.61	2417.41	2466.56	2291.58	2632.73	2428.84	2278.87	2351.08	2528.15	2498.09	2267.17	2649.31	2773.87	2602.25	2578.11	2459.54	2269.56	2532.97	2811.1	2493.18	2606.23	2872.72	2789.98	2642.91	2791.35	2288.15	2638.49	2442.54	2417.93	2878.64	2612.31	2875.01	2211.72	2402.65	2509.15	2535.73
	2374.26	2262.4	2385.71	2268.11	2372.43	2321.98	2311	2354.63	2291.4	2310.76	2262.29	2259.1	2497.94	2479.6	2415.25	2464.56	2290.04	2630.51	2426.92	2277.4	2349.33	2525.66	2495.92	2265.57	2647.1	2771.17	2599.91	2575.72	2457.41	2267.9	2530.65	2808.39	2491.02	2603.87	2869.77	2787.17	2640.27	2788.48	2286.63	2635.96	2440.36	2416.03	2875.66	2609.61	2872.06	2210.61	2400.65	2506.62	2533.22
	2372.61	2261.09	2384.17	2266.8	2370.73	2320.52	2309.44	2353.1	2290.09	2309.47	2261.12	2257.95	2495.85	2477.6	2413.09	2462.56	2288.49	2628.29	2425	2275.94	2347.58	2523.17	2493.75	2263.99	2644.9	2768.48	2597.59	2573.33	2455.29	2266.26	2528.33	2805.68	2488.88	2601.51	2866.83	2784.37	2637.64	2785.63	2285.11	2633.45	2438.19	2414.13	2872.68	2606.91	2869.12	2209.5	2398.67	2504.1	2530.73
	2370.97	2259.79	2382.64	2265.5	2369.03	2319.06	2307.89	2351.58	2288.78	2308.18	2259.96	2256.81	2493.76	2475.61	2410.95	2460.57	2286.96	2626.09	2423.09	2274.48	2345.83	2520.7	2491.59	2262.41	2642.71	2765.81	2595.27	2570.96	2453.18	2264.62	2526.02	2802.98	2486.75	2599.15	2863.89	2781.58	2635.01	2782.78	2283.59	2630.94	2436.02	2412.24	2869.71	2604.23	2866.2	2208.4	2396.7	2501.59	2528.25
	2369.33	2258.49	2381.11	2264.2	2367.34	2317.61	2306.34	2350.06	2287.49	2306.9	2258.8	2255.66	2491.68	2473.63	2408.81	2458.58	2285.43	2623.9	2421.19	2273.03	2344.09	2518.24	2489.44	2260.84	2640.53	2763.14	2592.97	2568.59	2451.08	2262.99	2523.71	2800.29	2484.62	2596.81	2860.97	2778.8	2632.4	2779.95	2282.09	2628.44	2433.86	2410.35	2866.76	2601.57	2863.28	2207.31	2394.73	2499.1	2525.78
	2367.69	2257.19	2379.58	2262.9	2365.66	2316.16	2304.8	2348.54	2286.19	2305.62	2257.65	2254.52	2489.61	2471.65	2406.68	2456.61	2283.91	2621.71	2419.29	2271.59	2342.35	2515.79	2487.3	2259.27	2638.35	2760.48	2590.68	2566.24	2448.99	2261.36	2521.42	2797.6	2482.5	2594.47	2858.06	2776.03	2629.8	2777.12	2280.59	2625.96	2431.71	2408.48	2863.81	2598.91	2860.37	2206.22	2392.78	2496.61	2523.33
	2366.06	2255.9	2378.07	2261.61	2363.98	2314.72	2303.26	2347.03	2284.9	2304.35	2256.5	2253.39	2487.55	2469.68	2404.55	2454.63	2282.4	2619.54	2417.4	2270.15	2340.62	2513.35	2485.17	2257.72	2636.18	2757.83	2588.39	2563.9	2446.91	2259.75	2519.13	2794.93	2480.39	2592.13	2855.17	2773.26	2627.2	2774.31	2279.09	2623.48	2429.57	2406.61	2860.87	2596.27	2857.48	2205.13	2390.84	2494.14	2520.88
	2364.43	2254.61	2376.56	2260.33	2362.31	2313.28	2301.73	2345.52	2283.62	2303.08	2255.36	2252.26	2485.49	2467.72	2402.44	2452.67	2280.9	2617.37	2415.52	2268.72	2338.89	2510.92	2483.04	2256.17	2634.01	2755.19	2586.12	2561.57	2444.84	2258.14	2516.84	2792.26	2478.29	2589.81	2852.28	2770.51	2624.62	2771.51	2277.61	2621.02	2427.43	2404.76	2857.94	2593.64	2854.59	2204.05	2388.91	2491.67	2518.45
	2362.81	2253.33	2375.05	2259.05	2360.65	2311.85	2300.21	2344.02	2282.34	2301.82	2254.22	2251.13	2483.44	2465.77	2400.34	2450.71	2279.4	2615.21	2413.65	2267.3	2337.16	2508.5	2480.92	2254.63	2631.85	2752.56	2583.86	2559.24	2442.77	2256.54	2514.57	2789.6	2476.2	2587.49	2849.4	2767.76	2622.04	2768.71	2276.13	2618.56	2425.3	2402.91	2855.02	2591.02	2851.71	2202.98	2387	2489.22	2516.03
	2361.19	2252.04	2373.55	2257.77	2358.99	2310.42	2298.7	2342.52	2281.07	2300.56	2253.09	2250.01	2481.4	2463.82	2398.24	2448.75	2277.91	2613.07	2411.78	2265.88	2335.44	2506.09	2478.82	2253.1	2629.7	2749.94	2581.61	2556.93	2440.72	2254.95	2512.3	2786.95	2474.12	2585.17	2846.54	2765.02	2619.48	2765.93	2274.65	2616.11	2423.18	2401.06	2852.12	2588.41	2848.85	2201.91	2385.09	2486.78	2513.62
	2359.57	2250.77	2372.06	2256.51	2357.34	2309	2297.19	2341.02	2279.8	2299.31	2251.96	2248.89	2479.36	2461.89	2396.15	2446.81	2276.43	2610.93	2409.92	2264.47	2333.72	2503.7	2476.72	2251.57	2627.56	2747.32	2579.36	2554.63	2438.68	2253.37	2510.04	2784.31	2472.05	2582.87	2843.68	2762.29	2616.92	2763.16	2273.19	2613.68	2421.07	2399.23	2849.22	2585.81	2845.99	2200.84	2383.19	2484.34	2511.22
	2357.96	2249.5	2370.58	2255.24	2355.7	2307.59	2295.7	2339.52	2278.53	2298.06	2250.84	2247.77	2477.33	2459.96	2394.07	2444.87	2274.95	2608.8	2408.06	2263.07	2332.01	2501.31	2474.62	2250.06	2625.42	2744.72	2577.13	2552.34	2436.64	2251.8	2507.79	2781.67	2469.98	2580.57	2840.84	2759.57	2614.37	2760.4	2271.73	2611.25	2418.96	2397.41	2846.33	2583.23	2843.14	2199.78	2381.31	2481.92	2508.83
	2356.36	2248.23	2369.1	2253.99	2354.07	2306.18	2294.2	2338.03	2277.27	2296.82	2249.73	2246.66	2475.31	2458.04	2391.99	2442.94	2273.49	2606.68	2406.21	2261.67	2330.3	2498.93	2472.54	2248.55	2623.29	2742.13	2574.91	2550.06	2434.62	2250.23	2505.55	2779.04	2467.93	2578.27	2838.01	2756.86	2611.84	2757.65	2270.28	2608.83	2416.86	2395.59	2843.45	2580.65	2840.3	2198.73	2379.44	2479.51	2506.46
	2354.75	2246.96	2367.62	2252.73	2352.44	2304.77	2292.72	2336.55	2276.02	2295.58	2248.62	2245.55	2473.3	2456.12	2389.93	2441.01	2272.03	2604.57	2404.37	2260.27	2328.59	2496.57	2470.46	2247.05	2621.17	2739.55	2572.7	2547.79	2432.6	2248.67	2503.31	2776.42	2465.88	2575.99	2835.18	2754.16	2609.31	2754.91	2268.83	2606.42	2414.77	2393.78	2840.58	2578.09	2837.48	2197.68	2377.57	2477.11	2504.09
	2353.16	2245.7	2366.15	2251.49	2350.82	2303.38	2291.24	2335.06	2274.77	2294.35	2247.51	2244.44	2471.3	2454.22	2387.87	2439.09	2270.58	2602.47	2402.54	2258.89	2326.89	2494.21	2468.4	2245.55	2619.05	2736.98	2570.49	2545.53	2430.6	2247.12	2501.08	2773.81	2463.84	2573.71	2832.38	2751.46	2606.79	2752.18	2267.4	2604.03	2412.69	2391.98	2837.72	2575.54	2834.66	2196.64	2375.72	2474.72	2501.74
	2351.56	2244.45	2364.69	2250.25	2349.2	2301.98	2289.77	2333.59	2273.52	2293.12	2246.42	2243.34	2469.3	2452.32	2385.83	2437.18	2269.13	2600.38	2400.71	2257.51	2325.2	2491.87	2466.34	2244.07	2616.95	2734.42	2568.3	2543.28	2428.6	2245.58	2498.86	2771.21	2461.81	2571.44	2829.58	2748.78	2604.29	2749.46	2265.96	2601.64	2410.62	2390.18	2834.87	2573.01	2831.85	2195.6	2373.88	2472.35	2499.39
	2349.97	2243.2	2363.23	2249.01	2347.59	2300.6	2288.3	2332.11	2272.28	2291.9	2245.32	2242.25	2467.31	2450.43	2383.79	2435.27	2267.69	2598.29	2398.89	2256.13	2323.5	2489.54	2464.29	2242.59	2614.84	2731.86	2566.12	2541.05	2426.62	2244.04	2496.65	2768.62	2459.79	2569.17	2826.79	2746.1	2601.79	2746.75	2264.54	2599.26	2408.55	2388.4	2832.03	2570.48	2829.05	2194.56	2372.05	2469.98	2497.06
	2348.39	2241.95	2361.78	2247.78	2345.99	2299.21	2286.84	2330.64	2271.05	2290.68	2244.24	2241.15	2465.33	2448.55	2381.76	2433.37	2266.26	2596.22	2397.08	2254.76	2321.82	2487.22	2462.25	2241.12	2612.75	2729.32	2563.95	2538.82	2424.64	2242.52	2494.44	2766.03	2457.78	2566.91	2824.01	2743.44	2599.3	2744.06	2263.12	2596.89	2406.49	2386.62	2829.2	2567.96	2826.26	2193.54	2370.23	2467.62	2494.74
	2346.81	2240.7	2360.34	2246.56	2344.4	2297.84	2285.39	2329.17	2269.82	2289.47	2243.16	2240.06	2463.35	2446.67	2379.73	2431.48	2264.84	2594.15	2395.27	2253.4	2320.14	2484.91	2460.21	2239.66	2610.66	2726.79	2561.78	2536.6	2422.67	2241	2492.24	2763.45	2455.77	2564.66	2821.25	2740.78	2596.82	2741.37	2261.71	2594.53	2404.44	2384.85	2826.37	2565.46	2823.48	2192.51	2368.42	2465.28	2492.43
	2345.23	2239.47	2358.9	2245.34	2342.81	2296.47	2283.95	2327.71	2268.6	2288.27	2242.08	2238.98	2461.39	2444.81	2377.72	2429.59	2263.43	2592.1	2393.48	2252.05	2318.46	2482.61	2458.19	2238.2	2608.58	2724.26	2559.63	2534.39	2420.71	2239.49	2490.05	2760.88	2453.78	2562.41	2818.49	2738.13	2594.35	2738.69	2260.31	2592.18	2402.4	2383.09	2823.56	2562.97	2820.71	2191.5	2366.62	2462.95	2490.14
	2343.66	2238.23	2357.46	2244.12	2341.23	2295.1	2282.51	2326.25	2267.38	2287.07	2241.01	2237.9	2459.43	2442.95	2375.71	2427.71	2262.02	2590.05	2391.68	2250.7	2316.79	2480.32	2456.17	2236.75	2606.51	2721.75	2557.49	2532.19	2418.77	2237.98	2487.87	2758.32	2451.79	2560.18	2815.75	2735.49	2591.89	2736.02	2258.91	2589.84	2400.37	2381.33	2820.76	2560.49	2817.95	2190.48	2364.83	2460.62	2487.85
	2342.09	2237	2356.04	2242.92	2339.66	2293.74	2281.08	2324.8	2266.16	2285.87	2239.95	2236.82	2457.48	2441.1	2373.71	2425.84	2260.62	2588.02	2389.9	2249.36	2315.12	2478.04	2454.17	2235.31	2604.44	2719.25	2555.35	2530.01	2416.83	2236.49	2485.69	2755.77	2449.81	2557.94	2813.02	2732.86	2589.44	2733.36	2257.52	2587.51	2398.34	2379.59	2817.97	2558.02	2815.2	2189.48	2363.05	2458.31	2485.57
	2340.53	2235.77	2354.62	2241.71	2338.09	2292.39	2279.66	2323.35	2264.95	2284.68	2238.89	2235.75	2455.53	2439.26	2371.72	2423.98	2259.22	2585.99	2388.12	2248.02	2313.45	2475.77	2452.17	2233.88	2602.38	2716.75	2553.23	2527.83	2414.9	2235	2483.52	2753.22	2447.84	2555.72	2810.3	2730.24	2587	2730.72	2256.13	2585.19	2396.32	2377.85	2815.18	2555.56	2812.46	2188.48	2361.29	2456.01	2483.31
	2338.97	2234.55	2353.2	2240.52	2336.53	2291.04	2278.24	2321.9	2263.75	2283.5	2237.84	2234.68	2453.6	2437.42	2369.74	2422.12	2257.84	2583.97	2386.35	2246.69	2311.8	2473.52	2450.18	2232.46	2600.33	2714.27	2551.12	2525.66	2412.98	2233.52	2481.36	2750.68	2445.88	2553.5	2807.59	2727.63	2584.57	2728.08	2254.76	2582.88	2394.31	2376.12	2812.41	2553.11	2809.73	2187.48	2359.53	2453.72	2481.05
	2337.42	2233.34	2351.79	2239.33	2334.98	2289.7	2276.84	2320.46	2262.55	2282.32	2236.79	2233.62	2451.67	2435.59	2367.77	2420.27	2256.46	2581.96	2384.59	2245.37	2310.14	2471.27	2448.19	2231.04	2598.28	2711.79	2549.01	2523.51	2411.07	2232.05	2479.21	2748.15	2443.92	2551.29	2804.89	2725.03	2582.15	2725.45	2253.39	2580.58	2392.31	2374.39	2809.65	2550.67	2807.01	2186.49	2357.78	2451.44	2478.81
	2335.87	2232.12	2350.39	2238.14	2333.43	2288.36	2275.43	2319.03	2261.35	2281.15	2235.75	2232.56	2449.75	2433.78	2365.8	2418.43	2255.09	2579.96	2382.84	2244.05	2308.5	2469.04	2446.22	2229.63	2596.25	2709.32	2546.92	2521.36	2409.17	2230.58	2477.06	2745.63	2441.98	2549.09	2802.2	2722.44	2579.74	2722.84	2252.02	2578.29	2390.32	2372.68	2806.89	2548.25	2804.3	2185.5	2356.05	2449.17	2476.58
	2334.33	2230.91	2348.99	2236.96	2331.89	2287.03	2274.04	2317.59	2260.16	2279.98	2234.71	2231.5	2447.83	2431.97	2363.85	2416.59	2253.72	2577.97	2381.09	2242.74	2306.85	2466.82	2444.26	2228.23	2594.22	2706.87	2544.83	2519.22	2407.28	2229.12	2474.92	2743.12	2440.04	2546.89	2799.53	2719.86	2577.34	2720.23	2250.67	2576	2388.33	2370.97	2804.15	2545.84	2801.6	2184.52	2354.33	2446.92	2474.36
	2332.79	2229.71	2347.6	2235.79	2330.36	2285.7	2272.65	2316.17	2258.98	2278.82	2233.68	2230.45	2445.93	2430.16	2361.9	2414.76	2252.37	2575.99	2379.35	2241.43	2305.21	2464.6	2442.3	2226.83	2592.19	2704.42	2542.76	2517.1	2405.4	2227.67	2472.79	2740.61	2438.11	2544.7	2796.86	2717.29	2574.95	2717.63	2249.32	2573.73	2386.35	2369.27	2801.41	2543.43	2798.91	2183.55	2352.61	2444.67	2472.15
	2331.25	2228.51	2346.21	2234.62	2328.84	2284.39	2271.27	2314.74	2257.8	2277.66	2232.66	2229.4	2444.03	2428.37	2359.96	2412.94	2251.02	2574.01	2377.61	2240.14	2303.58	2462.4	2440.35	2225.44	2590.18	2701.98	2540.69	2514.98	2403.53	2226.23	2470.67	2738.12	2436.19	2542.52	2794.21	2714.73	2572.57	2715.05	2247.97	2571.46	2384.39	2367.57	2798.69	2541.04	2796.22	2182.58	2350.91	2442.44	2469.95
	2329.72	2227.32	2344.83	2233.45	2327.32	2283.07	2269.89	2313.33	2256.63	2276.51	2231.64	2228.36	2442.14	2426.58	2358.03	2411.12	2249.68	2572.05	2375.89	2238.85	2301.95	2460.21	2438.42	2224.06	2588.17	2699.56	2538.64	2512.87	2401.67	2224.8	2468.55	2735.63	2434.28	2540.34	2791.57	2712.17	2570.2	2712.47	2246.64	2569.21	2382.43	2365.89	2795.97	2538.66	2793.55	2181.62	2349.21	2440.21	2467.76
	2328.2	2226.13	2343.46	2232.3	2325.81	2281.76	2268.53	2311.91	2255.46	2275.37	2230.63	2227.33	2440.26	2424.8	2356.11	2409.32	2248.34	2570.09	2374.17	2237.56	2300.33	2458.03	2436.49	2222.69	2586.17	2697.14	2536.59	2510.78	2399.82	2223.37	2466.45	2733.15	2432.37	2538.17	2788.94	2709.63	2567.84	2709.91	2245.31	2566.96	2380.47	2364.21	2793.27	2536.29	2790.89	2180.66	2347.53	2438	2465.58
	2326.68	2224.94	2342.09	2231.14	2324.3	2280.46	2267.17	2310.5	2254.29	2274.23	2229.62	2226.29	2438.38	2423.03	2354.19	2407.52	2247.01	2568.15	2372.46	2236.28	2298.71	2455.87	2434.57	2221.33	2584.17	2694.73	2534.55	2508.69	2397.98	2221.95	2464.35	2730.68	2430.48	2536.01	2786.32	2707.1	2565.49	2707.35	2243.99	2564.73	2378.53	2362.54	2790.57	2533.93	2788.23	2179.7	2345.86	2435.8	2463.42
	2325.16	2223.76	2340.72	2230	2322.81	2279.17	2265.81	2309.1	2253.13	2273.09	2228.62	2225.26	2436.52	2421.27	2352.29	2405.72	2245.69	2566.21	2370.76	2235.01	2297.1	2453.71	2432.66	2219.97	2582.19	2692.33	2532.52	2506.62	2396.15	2220.54	2462.25	2728.21	2428.59	2533.86	2783.71	2704.58	2563.15	2704.8	2242.67	2562.5	2376.59	2360.87	2787.88	2531.58	2785.59	2178.76	2344.2	2433.61	2461.26
	2323.65	2222.58	2339.37	2228.86	2321.32	2277.88	2264.47	2307.7	2251.98	2271.96	2227.63	2224.24	2434.66	2419.52	2350.39	2403.94	2244.38	2564.28	2369.06	2233.74	2295.5	2451.56	2430.75	2218.62	2580.21	2689.94	2530.5	2504.55	2394.33	2219.13	2460.17	2725.76	2426.71	2531.71	2781.11	2702.06	2560.82	2702.27	2241.36	2560.29	2374.67	2359.21	2785.2	2529.24	2782.95	2177.81	2342.55	2431.43	2459.11
	2322.14	2221.41	2338.01	2227.72	2319.84	2276.59	2263.13	2306.31	2250.83	2270.84	2226.64	2223.22	2432.81	2417.77	2348.5	2402.16	2243.07	2562.36	2367.37	2232.48	2293.9	2449.43	2428.86	2217.28	2578.23	2687.56	2528.49	2502.49	2392.52	2217.74	2458.09	2723.31	2424.83	2529.57	2778.53	2699.56	2558.5	2699.74	2240.06	2558.08	2372.75	2357.56	2782.54	2526.91	2780.32	2176.88	2340.91	2429.26	2456.98
	2320.64	2220.24	2336.67	2226.59	2318.36	2275.31	2261.79	2304.92	2249.69	2269.72	2225.66	2222.21	2430.96	2416.03	2346.62	2400.39	2241.78	2560.46	2365.69	2231.23	2292.3	2447.31	2426.97	2215.94	2576.27	2685.19	2526.49	2500.45	2390.72	2216.35	2456.02	2720.87	2422.97	2527.43	2775.95	2697.07	2556.18	2697.23	2238.76	2555.88	2370.84	2355.92	2779.88	2524.59	2777.71	2175.95	2339.27	2427.11	2454.85
	2319.14	2219.08	2335.33	2225.47	2316.89	2274.04	2260.47	2303.53	2248.55	2268.61	2224.68	2221.2	2429.13	2414.3	2344.75	2398.63	2240.48	2558.56	2364.02	2229.98	2290.71	2445.2	2425.1	2214.61	2574.31	2682.83	2524.5	2498.41	2388.93	2214.96	2453.96	2718.44	2421.12	2525.31	2773.39	2694.58	2553.88	2694.72	2237.47	2553.69	2368.94	2354.29	2777.23	2522.29	2775.1	2175.02	2337.65	2424.96	2452.74
	2317.65	2217.92	2333.99	2224.35	2315.43	2272.77	2259.15	2302.15	2247.42	2267.51	2223.71	2220.19	2427.3	2412.58	2342.89	2396.87	2239.2	2556.66	2362.35	2228.74	2289.13	2443.1	2423.23	2213.29	2572.36	2680.47	2522.52	2496.39	2387.15	2213.59	2451.9	2716.01	2419.27	2523.19	2770.84	2692.11	2551.59	2692.22	2236.19	2551.51	2367.05	2352.66	2774.59	2519.99	2772.5	2174.1	2336.04	2422.83	2450.64
	2316.17	2216.77	2332.66	2223.24	2313.97	2271.51	2257.84	2300.78	2246.29	2266.41	2222.74	2219.19	2425.48	2410.86	2341.03	2395.12	2237.92	2554.78	2360.69	2227.51	2287.55	2441.01	2421.37	2211.98	2570.42	2678.13	2520.55	2494.37	2385.38	2212.22	2449.86	2713.6	2417.43	2521.07	2768.3	2689.65	2549.31	2689.74	2234.92	2549.34	2365.16	2351.04	2771.96	2517.71	2769.92	2173.19	2334.44	2420.7	2448.54
	2314.68	2215.62	2331.34	2222.13	2312.53	2270.26	2256.53	2299.41	2245.17	2265.32	2221.78	2218.2	2423.66	2409.16	2339.18	2393.38	2236.65	2552.91	2359.04	2226.28	2285.98	2438.93	2419.53	2210.67	2568.48	2675.8	2518.58	2492.36	2383.62	2210.86	2447.82	2711.19	2415.6	2518.97	2765.77	2687.2	2547.04	2687.26	2233.65	2547.18	2363.29	2349.43	2769.34	2515.43	2767.34	2172.28	2332.85	2418.59	2446.46
	2313.21	2214.48	2330.02	2221.03	2311.09	2269.01	2255.23	2298.05	2244.05	2264.23	2220.83	2217.21	2421.86	2407.46	2337.35	2391.65	2235.39	2551.04	2357.4	2225.06	2284.41	2436.86	2417.69	2209.38	2566.56	2673.48	2516.63	2490.37	2381.87	2209.51	2445.78	2708.79	2413.77	2516.87	2763.25	2684.75	2544.78	2684.79	2232.39	2545.02	2361.42	2347.82	2766.73	2513.17	2764.77	2171.37	2331.28	2416.49	2444.39
	2311.73	2213.34	2328.71	2219.93	2309.65	2267.77	2253.94	2296.69	2242.94	2263.15	2219.88	2216.22	2420.06	2405.77	2335.52	2389.92	2234.14	2549.19	2355.76	2223.85	2282.85	2434.81	2415.85	2208.08	2564.64	2671.16	2514.68	2488.38	2380.13	2208.16	2443.76	2706.4	2411.96	2514.78	2760.75	2682.32	2542.53	2682.34	2231.13	2542.88	2359.56	2346.22	2764.12	2510.91	2762.21	2170.47	2329.71	2414.4	2442.33
	2310.27	2212.21	2327.4	2218.84	2308.23	2266.53	2252.66	2295.33	2241.83	2262.07	2218.94	2215.24	2418.27	2404.09	2333.7	2388.21	2232.89	2547.34	2354.14	2222.64	2281.3	2432.76	2414.03	2206.8	2562.72	2668.86	2512.75	2486.4	2378.4	2206.83	2441.74	2704.02	2410.15	2512.69	2758.25	2679.9	2540.29	2679.89	2229.88	2540.75	2357.72	2344.63	2761.53	2508.67	2759.66	2169.58	2328.15	2412.32	2440.28
	2308.8	2211.08	2326.1	2217.76	2306.81	2265.3	2251.38	2293.99	2240.73	2261	2218	2214.27	2416.49	2402.41	2331.88	2386.5	2231.65	2545.51	2352.52	2221.44	2279.75	2430.73	2412.22	2205.52	2560.82	2666.56	2510.82	2484.44	2376.68	2205.5	2439.73	2701.65	2408.35	2510.61	2755.77	2677.49	2538.06	2677.45	2228.64	2538.62	2355.88	2343.04	2758.95	2506.43	2757.11	2168.69	2326.6	2410.26	2438.24
	2307.35	2209.95	2324.81	2216.68	2305.4	2264.08	2250.11	2292.64	2239.63	2259.94	2217.07	2213.3	2414.72	2400.75	2330.08	2384.79	2230.41	2543.68	2350.9	2220.25	2278.2	2428.71	2410.42	2204.25	2558.92	2664.27	2508.9	2482.48	2374.97	2204.17	2437.73	2699.28	2406.56	2508.54	2753.3	2675.09	2535.84	2675.03	2227.41	2536.51	2354.04	2341.46	2756.38	2504.21	2754.58	2167.81	2325.06	2408.2	2436.21
	2305.89	2208.84	2323.52	2215.61	2303.99	2262.86	2248.85	2291.31	2238.54	2258.88	2216.15	2212.33	2412.95	2399.09	2328.29	2383.1	2229.19	2541.86	2349.3	2219.06	2276.67	2426.7	2408.62	2202.99	2557.03	2662	2506.99	2480.53	2373.27	2202.86	2435.74	2696.93	2404.77	2506.48	2750.84	2672.7	2533.63	2672.61	2226.18	2534.4	2352.22	2339.89	2753.81	2502	2752.06	2166.94	2323.53	2406.16	2434.19
	2304.45	2207.72	2322.24	2214.54	2302.59	2261.65	2247.59	2289.97	2237.46	2257.82	2215.23	2211.37	2411.19	2397.44	2326.5	2381.41	2227.97	2540.05	2347.7	2217.88	2275.14	2424.7	2406.84	2201.74	2555.15	2659.73	2505.09	2478.59	2371.58	2201.55	2433.75	2694.58	2403	2504.43	2748.39	2670.32	2531.43	2670.2	2224.96	2532.3	2350.41	2338.33	2751.26	2499.79	2749.55	2166.07	2322.01	2404.13	2432.18
	2303	2206.61	2320.96	2213.48	2301.2	2260.44	2246.34	2288.65	2236.37	2256.78	2214.32	2210.42	2409.44	2395.8	2324.72	2379.73	2226.76	2538.25	2346.11	2216.7	2273.61	2422.71	2405.06	2200.49	2553.27	2657.47	2503.2	2476.67	2369.9	2200.25	2431.77	2692.24	2401.23	2502.38	2745.95	2667.95	2529.24	2667.81	2223.74	2530.21	2348.61	2336.77	2748.71	2497.6	2747.04	2165.2	2320.5	2402.11	2430.18
	2301.57	2205.51	2319.68	2212.43	2299.82	2259.24	2245.1	2287.33	2235.3	2255.74	2213.41	2209.47	2407.7	2394.17	2322.95	2378.06	2225.55	2536.46	2344.53	2215.53	2272.09	2420.73	2403.3	2199.25	2551.4	2655.22	2501.32	2474.75	2368.24	2198.95	2429.8	2689.9	2399.47	2500.34	2743.53	2665.59	2527.07	2665.42	2222.53	2528.13	2346.81	2335.22	2746.18	2495.42	2744.55	2164.34	2319.01	2400.1	2428.19
	2300.14	2204.41	2318.42	2211.38	2298.44	2258.05	2243.86	2286.01	2234.23	2254.7	2212.51	2208.53	2405.96	2392.54	2321.19	2376.4	2224.35	2534.67	2342.96	2214.37	2270.58	2418.77	2401.54	2198.02	2549.54	2652.98	2499.45	2472.84	2366.58	2197.66	2427.84	2687.58	2397.71	2498.3	2741.11	2663.25	2524.9	2663.04	2221.33	2526.06	2345.02	2333.68	2743.65	2493.24	2742.06	2163.49	2317.52	2398.1	2426.21
	2298.71	2203.32	2317.16	2210.33	2297.07	2256.86	2242.63	2284.7	2233.16	2253.68	2211.61	2207.59	2404.24	2390.93	2319.44	2374.74	2223.16	2532.9	2341.4	2213.22	2269.08	2416.81	2399.79	2196.79	2547.69	2650.75	2497.58	2470.94	2364.93	2196.38	2425.88	2685.26	2395.97	2496.27	2738.71	2660.91	2522.74	2660.67	2220.14	2524	2343.25	2332.14	2741.14	2491.08	2739.59	2162.64	2316.04	2396.11	2424.24
	2297.29	2202.23	2315.9	2209.3	2295.71	2255.68	2241.41	2283.4	2232.1	2252.66	2210.73	2206.65	2402.52	2389.32	2317.7	2373.1	2221.98	2531.14	2339.84	2212.07	2267.58	2414.87	2398.05	2195.57	2545.85	2648.53	2495.72	2469.05	2363.29	2195.11	2423.94	2682.96	2394.23	2494.25	2736.32	2658.58	2520.59	2658.31	2218.95	2521.95	2341.48	2330.61	2738.63	2488.93	2737.12	2161.8	2314.57	2394.14	2422.28
	2295.87	2201.14	2314.65	2208.26	2294.36	2254.51	2240.19	2282.1	2231.05	2251.64	2209.84	2205.73	2400.81	2387.72	2315.96	2371.46	2220.8	2529.38	2338.29	2210.93	2266.08	2412.94	2396.32	2194.36	2544.01	2646.32	2493.88	2467.17	2361.67	2193.84	2422	2680.66	2392.5	2492.24	2733.94	2656.27	2518.45	2655.96	2217.77	2519.9	2339.72	2329.09	2736.13	2486.78	2734.66	2160.96	2313.11	2392.17	2420.33
	2294.46	2200.06	2313.41	2207.24	2293.01	2253.34	2238.98	2280.81	2230	2250.63	2208.97	2204.8	2399.1	2386.13	2314.24	2369.83	2219.63	2527.63	2336.75	2209.79	2264.6	2411.02	2394.6	2193.15	2542.18	2644.11	2492.04	2465.3	2360.05	2192.58	2420.06	2678.37	2390.78	2490.24	2731.57	2653.96	2516.33	2653.62	2216.59	2517.87	2337.97	2327.57	2733.65	2484.65	2732.21	2160.13	2311.66	2390.22	2418.39
	2293.05	2198.99	2312.17	2206.22	2291.67	2252.18	2237.78	2279.52	2228.96	2249.63	2208.1	2203.88	2397.41	2384.54	2312.52	2368.2	2218.47	2525.89	2335.21	2208.67	2263.12	2409.11	2392.89	2191.96	2540.36	2641.92	2490.21	2463.44	2358.44	2191.33	2418.14	2676.08	2389.06	2488.24	2729.21	2651.67	2514.21	2651.29	2215.43	2515.84	2336.23	2326.06	2731.17	2482.52	2729.77	2159.31	2310.23	2388.28	2416.47
	2291.65	2197.92	2310.93	2205.2	2290.33	2251.02	2236.59	2278.24	2227.92	2248.63	2207.23	2202.97	2395.72	2382.97	2310.81	2366.59	2217.31	2524.17	2333.69	2207.54	2261.64	2407.22	2391.19	2190.77	2538.54	2639.74	2488.39	2461.59	2356.85	2190.09	2416.22	2673.81	2387.36	2486.25	2726.87	2649.39	2512.1	2648.98	2214.27	2513.83	2334.5	2324.55	2728.7	2480.41	2727.34	2158.49	2308.8	2386.35	2414.55
	2290.26	2196.86	2309.71	2204.2	2289.01	2249.88	2235.4	2276.97	2226.89	2247.64	2206.37	2202.07	2394.04	2381.4	2309.11	2364.98	2216.16	2522.45	2332.17	2206.43	2260.18	2405.33	2389.5	2189.58	2536.74	2637.56	2486.58	2459.75	2355.26	2188.85	2414.31	2671.54	2385.66	2484.26	2724.54	2647.12	2510.01	2646.66	2213.11	2511.82	2332.77	2323.06	2726.24	2478.3	2724.92	2157.68	2307.38	2384.43	2412.64
	2288.87	2195.8	2308.48	2203.19	2287.69	2248.73	2234.22	2275.7	2225.86	2246.65	2205.52	2201.17	2392.37	2379.84	2307.42	2363.38	2215.02	2520.74	2330.66	2205.32	2258.71	2403.46	2387.82	2188.41	2534.94	2635.4	2484.77	2457.92	2353.69	2187.62	2412.41	2669.29	2383.97	2482.29	2722.21	2644.85	2507.92	2644.36	2211.96	2509.82	2331.06	2321.57	2723.79	2476.21	2722.51	2156.87	2305.97	2382.52	2410.74
	2287.48	2194.75	2307.27	2202.2	2286.38	2247.6	2233.05	2274.43	2224.84	2245.68	2204.67	2200.27	2390.71	2378.29	2305.73	2361.79	2213.89	2519.03	2329.16	2204.22	2257.26	2401.6	2386.15	2187.24	2533.15	2633.24	2482.98	2456.1	2352.12	2186.4	2410.51	2667.04	2382.28	2480.32	2719.9	2642.6	2505.85	2642.07	2210.82	2507.83	2329.36	2320.08	2721.35	2474.13	2720.11	2156.07	2304.57	2380.63	2408.85
	2286.1	2193.7	2306.05	2201.21	2285.07	2246.47	2231.88	2273.18	2223.82	2244.7	2203.83	2199.38	2389.05	2376.75	2304.06	2360.21	2212.76	2517.34	2327.67	2203.12	2255.81	2399.75	2384.48	2186.08	2531.36	2631.09	2481.19	2454.29	2350.57	2185.18	2408.63	2664.8	2380.61	2478.36	2717.6	2640.37	2503.78	2639.79	2209.69	2505.85	2327.66	2318.61	2718.92	2472.05	2717.71	2155.27	2303.18	2378.75	2406.98
	2284.73	2192.66	2304.85	2200.22	2283.77	2245.34	2230.72	2271.93	2222.81	2243.74	2203	2198.49	2387.4	2375.21	2302.39	2358.63	2211.64	2515.66	2326.18	2202.03	2254.37	2397.91	2382.83	2184.92	2529.59	2628.95	2479.41	2452.48	2349.03	2183.97	2406.75	2662.56	2378.94	2476.4	2715.32	2638.14	2501.73	2637.52	2208.56	2503.87	2325.98	2317.14	2716.49	2469.98	2715.33	2154.48	2301.8	2376.87	2405.11
	2283.36	2191.62	2303.65	2199.24	2282.48	2244.22	2229.56	2270.68	2221.8	2242.78	2202.17	2197.62	2385.76	2373.69	2300.74	2357.06	2210.53	2513.98	2324.7	2200.95	2252.94	2396.08	2381.19	2183.77	2527.82	2626.83	2477.64	2450.69	2347.49	2182.77	2404.88	2660.34	2377.28	2474.45	2713.04	2635.92	2499.68	2635.26	2207.44	2501.91	2324.3	2315.67	2714.08	2467.93	2712.95	2153.69	2300.43	2375.01	2403.25
	2281.99	2190.59	2302.45	2198.27	2281.2	2243.11	2228.42	2269.44	2220.8	2241.83	2201.35	2196.74	2384.13	2372.17	2299.09	2355.5	2209.42	2512.32	2323.23	2199.88	2251.51	2394.27	2379.55	2182.63	2526.06	2624.71	2475.89	2448.91	2345.97	2181.57	2403.02	2658.12	2375.62	2472.51	2710.78	2633.72	2497.65	2633.01	2206.33	2499.96	2322.64	2314.22	2711.68	2465.88	2710.59	2152.92	2299.07	2373.17	2401.4
	2280.64	2189.57	2301.27	2197.3	2279.92	2242.01	2227.28	2268.21	2219.81	2240.88	2200.53	2195.87	2382.5	2370.66	2297.45	2353.95	2208.32	2510.66	2321.77	2198.81	2250.09	2392.46	2377.93	2181.5	2524.31	2622.6	2474.13	2447.14	2344.46	2180.38	2401.16	2655.91	2373.98	2470.58	2708.53	2631.52	2495.63	2630.77	2205.22	2498.01	2320.98	2312.77	2709.29	2463.85	2708.23	2152.14	2297.72	2371.33	2399.57
	2279.28	2188.54	2300.08	2196.34	2278.65	2240.91	2226.14	2266.98	2218.82	2239.94	2199.72	2195.01	2380.89	2369.16	2295.82	2352.41	2207.23	2509.01	2320.32	2197.74	2248.68	2390.67	2376.31	2180.37	2522.57	2620.5	2472.39	2445.37	2342.96	2179.2	2399.31	2653.72	2372.34	2468.66	2706.28	2629.34	2493.62	2628.54	2204.12	2496.07	2319.33	2311.33	2706.9	2461.82	2705.89	2151.37	2296.38	2369.5	2397.74
	2277.94	2187.53	2298.91	2195.38	2277.39	2239.82	2225.02	2265.76	2217.83	2239.01	2198.91	2194.15	2379.28	2367.67	2294.19	2350.88	2206.14	2507.37	2318.87	2196.69	2247.27	2388.89	2374.71	2179.25	2520.83	2618.41	2470.66	2443.62	2341.47	2178.03	2397.47	2651.52	2370.71	2466.74	2704.06	2627.17	2491.61	2626.31	2203.02	2494.14	2317.69	2309.89	2704.53	2459.8	2703.55	2150.61	2295.05	2367.69	2395.92
	2276.6	2186.52	2297.73	2194.43	2276.13	2238.73	2223.9	2264.54	2216.85	2238.08	2198.12	2193.3	2377.68	2366.18	2292.58	2349.35	2205.06	2505.74	2317.44	2195.64	2245.87	2387.12	2373.11	2178.14	2519.1	2616.32	2468.93	2441.88	2339.99	2176.86	2395.64	2649.34	2369.09	2464.83	2701.84	2625.01	2489.62	2624.1	2201.93	2492.22	2316.07	2308.46	2702.16	2457.8	2701.22	2149.85	2293.73	2365.89	2394.12
	2275.26	2185.51	2296.57	2193.49	2274.89	2237.65	2222.79	2263.34	2215.88	2237.16	2197.32	2192.46	2376.08	2364.71	2290.97	2347.83	2203.99	2504.12	2316.01	2194.6	2244.48	2385.36	2371.52	2177.03	2517.38	2614.25	2467.22	2440.14	2338.51	2175.7	2393.82	2647.17	2367.47	2462.93	2699.63	2622.86	2487.64	2621.9	2200.85	2490.31	2314.45	2307.04	2699.81	2455.8	2698.9	2149.1	2292.42	2364.1	2392.32
	2273.93	2184.51	2295.41	2192.55	2273.65	2236.58	2221.68	2262.13	2214.91	2236.24	2196.54	2191.61	2374.5	2363.24	2289.38	2346.32	2202.92	2502.51	2314.59	2193.56	2243.1	2383.61	2369.95	2175.93	2515.67	2612.19	2465.51	2438.42	2337.06	2174.55	2392	2645	2365.86	2461.04	2697.44	2620.72	2485.67	2619.71	2199.78	2488.41	2312.84	2305.62	2697.46	2453.81	2696.59	2148.36	2291.12	2362.32	2390.53
	2272.61	2183.52	2294.25	2191.62	2272.41	2235.51	2220.58	2260.94	2213.95	2235.33	2195.76	2190.78	2372.92	2361.78	2287.79	2344.82	2201.86	2500.91	2313.17	2192.53	2241.72	2381.87	2368.38	2174.84	2513.96	2610.14	2463.81	2436.7	2335.61	2173.41	2390.19	2642.85	2364.26	2459.15	2695.26	2618.59	2483.72	2617.53	2198.71	2486.52	2311.24	2304.21	2695.13	2451.83	2694.29	2147.62	2289.83	2360.55	2388.76
	2271.29	2182.53	2293.1	2190.7	2271.19	2234.45	2219.49	2259.75	2212.99	2234.43	2194.98	2189.95	2371.35	2360.32	2286.21	2343.33	2200.81	2499.32	2311.77	2191.51	2240.35	2380.15	2366.82	2173.76	2512.27	2608.09	2462.12	2435	2334.17	2172.27	2388.39	2640.7	2362.67	2457.27	2693.09	2616.48	2481.77	2615.36	2197.65	2484.64	2309.65	2302.81	2692.8	2449.87	2692	2146.89	2288.55	2358.8	2386.99
	2269.98	2181.55	2291.96	2189.78	2269.97	2233.4	2218.4	2258.56	2212.04	2233.54	2194.21	2189.13	2369.79	2358.88	2284.64	2341.84	2199.76	2497.73	2310.37	2190.49	2238.98	2378.43	2365.27	2172.68	2510.58	2606.06	2460.44	2433.3	2332.74	2171.14	2386.6	2638.56	2361.09	2455.4	2690.93	2614.38	2479.83	2613.19	2196.59	2482.76	2308.07	2301.41	2690.48	2447.91	2689.72	2146.16	2287.27	2357.05	2385.24
	2268.67	2180.57	2290.82	2188.86	2268.75	2232.35	2217.32	2257.38	2211.09	2232.65	2193.45	2188.31	2368.24	2357.45	2283.07	2340.36	2198.73	2496.16	2308.98	2189.48	2237.62	2376.73	2363.74	2171.61	2508.9	2604.03	2458.77	2431.62	2331.32	2170.01	2384.81	2636.43	2359.51	2453.53	2688.78	2612.28	2477.9	2611.04	2195.55	2480.89	2306.5	2300.02	2688.18	2445.96	2687.45	2145.43	2286.01	2355.32	2383.49
	2267.37	2179.6	2289.69	2187.96	2267.55	2231.31	2216.25	2256.21	2210.15	2231.77	2192.69	2187.49	2366.69	2356.02	2281.52	2338.9	2197.69	2494.59	2307.6	2188.47	2236.27	2375.04	2362.21	2170.55	2507.23	2602.02	2457.11	2429.94	2329.91	2168.9	2383.04	2634.3	2357.94	2451.68	2686.65	2610.2	2475.99	2608.9	2194.5	2479.04	2304.94	2298.64	2685.88	2444.02	2685.19	2144.72	2284.76	2353.6	2381.75
	2266.08	2178.63	2288.56	2187.05	2266.35	2230.28	2215.18	2255.05	2209.22	2230.89	2191.94	2186.69	2365.15	2354.6	2279.97	2337.44	2196.67	2493.04	2306.23	2187.48	2234.93	2373.36	2360.69	2169.49	2505.56	2600.01	2455.46	2428.28	2328.52	2167.79	2381.27	2632.19	2356.38	2449.83	2684.53	2608.13	2474.08	2606.77	2193.47	2477.19	2303.38	2297.26	2683.59	2442.09	2682.94	2144.01	2283.51	2351.89	2380.03
	2264.79	2177.67	2287.44	2186.16	2265.16	2229.25	2214.12	2253.89	2208.29	2230.02	2191.2	2185.88	2363.62	2353.19	2278.43	2335.98	2195.65	2491.49	2304.87	2186.49	2233.6	2371.69	2359.18	2168.44	2503.91	2598.02	2453.81	2426.62	2327.13	2166.68	2379.51	2630.08	2354.82	2447.99	2682.42	2606.07	2472.19	2604.65	2192.44	2475.35	2301.84	2295.89	2681.31	2440.17	2680.69	2143.3	2282.28	2350.2	2378.31
	2263.5	2176.71	2286.32	2185.27	2263.97	2228.23	2213.07	2252.73	2207.36	2229.16	2190.46	2185.09	2362.1	2351.79	2276.91	2334.54	2194.64	2489.95	2303.51	2185.5	2232.27	2370.04	2357.68	2167.4	2502.26	2596.03	2452.17	2424.98	2325.75	2165.59	2377.76	2627.99	2353.28	2446.16	2680.32	2604.03	2470.31	2602.54	2191.42	2473.52	2300.31	2294.53	2679.04	2438.26	2678.46	2142.6	2281.05	2348.51	2376.61
	2262.23	2175.76	2285.21	2184.39	2262.8	2227.21	2212.02	2251.59	2206.44	2228.3	2189.72	2184.3	2360.58	2350.39	2275.39	2333.1	2193.63	2488.42	2302.17	2184.52	2230.95	2368.39	2356.19	2166.36	2500.62	2594.05	2450.55	2423.34	2324.39	2164.5	2376.01	2625.9	2351.74	2444.33	2678.23	2601.99	2468.43	2600.43	2190.4	2471.69	2298.79	2293.17	2676.78	2436.36	2676.24	2141.91	2279.83	2346.84	2374.91
	2260.96	2174.82	2284.11	2183.51	2261.63	2226.2	2210.98	2250.45	2205.53	2227.45	2189	2183.51	2359.08	2349.01	2273.87	2331.68	2192.63	2486.9	2300.83	2183.55	2229.63	2366.76	2354.71	2165.33	2498.99	2592.08	2448.93	2421.71	2323.03	2163.42	2374.27	2623.82	2350.2	2442.51	2676.15	2599.97	2466.57	2598.34	2189.4	2469.88	2297.28	2291.83	2674.53	2434.47	2674.02	2141.22	2278.63	2345.18	2373.23
	2259.69	2173.88	2283.01	2182.64	2260.46	2225.2	2209.95	2249.31	2204.62	2226.61	2188.27	2182.73	2357.58	2347.63	2272.37	2330.26	2191.64	2485.39	2299.49	2182.58	2228.33	2365.14	2353.24	2164.31	2497.37	2590.13	2447.32	2420.1	2321.69	2162.35	2372.54	2621.75	2348.68	2440.7	2674.09	2597.96	2464.72	2596.26	2188.39	2468.08	2295.77	2290.48	2672.29	2432.59	2671.82	2140.54	2277.43	2343.53	2371.55
	2258.43	2172.94	2281.92	2181.77	2259.31	2224.2	2208.93	2248.18	2203.72	2225.77	2187.56	2181.96	2356.09	2346.26	2270.87	2328.85	2190.65	2483.89	2298.17	2181.63	2227.03	2363.53	2351.78	2163.3	2495.75	2588.18	2445.72	2418.49	2320.36	2161.28	2370.82	2619.68	2347.16	2438.9	2672.04	2595.96	2462.88	2594.19	2187.4	2466.28	2294.28	2289.15	2670.06	2430.72	2669.62	2139.86	2276.24	2341.89	2369.89
	2257.18	2172.01	2280.83	2180.91	2258.16	2223.22	2207.91	2247.06	2202.82	2224.94	2186.85	2181.19	2354.61	2344.9	2269.39	2327.44	2189.67	2482.4	2296.86	2180.67	2225.74	2361.93	2350.33	2162.29	2494.15	2586.24	2444.13	2416.89	2319.03	2160.22	2369.11	2617.63	2345.65	2437.11	2670	2593.97	2461.05	2592.13	2186.41	2464.49	2292.8	2287.82	2667.84	2428.85	2667.44	2139.19	2275.06	2340.27	2368.24
	2255.93	2171.09	2279.75	2180.06	2257.02	2222.23	2206.89	2245.95	2201.93	2224.12	2186.15	2180.43	2353.13	2343.55	2267.91	2326.05	2188.7	2480.91	2295.55	2179.73	2224.45	2360.34	2348.89	2161.29	2492.55	2584.31	2442.54	2415.31	2317.72	2159.17	2367.41	2615.58	2344.15	2435.32	2667.97	2591.99	2459.23	2590.08	2185.43	2462.71	2291.32	2286.5	2665.63	2427	2665.26	2138.52	2273.89	2338.65	2366.59
	2254.69	2170.17	2278.67	2179.21	2255.88	2221.26	2205.89	2244.84	2201.05	2223.3	2185.45	2179.67	2351.66	2342.2	2266.44	2324.66	2187.73	2479.44	2294.25	2178.79	2223.18	2358.76	2347.46	2160.29	2490.96	2582.39	2440.97	2413.73	2316.42	2158.12	2365.71	2613.54	2342.66	2433.55	2665.96	2590.03	2457.43	2588.04	2184.45	2460.94	2289.86	2285.18	2663.42	2425.16	2663.1	2137.86	2272.73	2337.05	2364.96
	2253.46	2169.26	2277.6	2178.37	2254.75	2220.29	2204.89	2243.74	2200.16	2222.49	2184.76	2178.92	2350.2	2340.87	2264.98	2323.29	2186.77	2477.97	2292.96	2177.85	2221.91	2357.2	2346.04	2159.3	2489.38	2580.48	2439.41	2412.16	2315.13	2157.09	2364.02	2611.52	2341.17	2431.78	2663.96	2588.08	2455.63	2586.01	2183.48	2459.18	2288.41	2283.87	2661.23	2423.33	2660.94	2137.21	2271.58	2335.46	2363.33
	2252.23	2168.35	2276.54	2177.53	2253.63	2219.32	2203.89	2242.64	2199.29	2221.69	2184.07	2178.17	2348.75	2339.54	2263.53	2321.92	2185.82	2476.52	2291.68	2176.93	2220.65	2355.64	2344.63	2158.32	2487.8	2578.58	2437.85	2410.6	2313.85	2156.06	2362.34	2609.5	2339.69	2430.01	2661.96	2586.13	2453.85	2583.99	2182.52	2457.43	2286.97	2282.57	2659.05	2421.5	2658.79	2136.56	2270.44	2333.88	2361.72
	2251.01	2167.45	2275.48	2176.7	2252.52	2218.37	2202.9	2241.55	2198.42	2220.9	2183.39	2177.43	2347.31	2338.22	2262.08	2320.56	2184.87	2475.07	2290.41	2176	2219.39	2354.1	2343.23	2157.35	2486.24	2576.68	2436.3	2409.06	2312.58	2155.03	2360.67	2607.49	2338.22	2428.26	2659.99	2584.21	2452.07	2581.98	2181.56	2455.69	2285.53	2281.27	2656.87	2419.69	2656.66	2135.92	2269.31	2332.32	2360.12
	2249.8	2166.56	2274.43	2175.88	2251.41	2217.41	2201.92	2240.47	2197.56	2220.11	2182.72	2176.7	2345.87	2336.91	2260.65	2319.2	2183.93	2473.63	2289.14	2175.09	2218.15	2352.57	2341.84	2156.38	2484.68	2574.8	2434.76	2407.52	2311.32	2154.02	2359	2605.48	2336.75	2426.51	2658.02	2582.29	2450.31	2579.98	2180.61	2453.95	2284.11	2279.98	2654.71	2417.88	2654.53	2135.28	2268.19	2330.76	2358.52
	2248.59	2165.67	2273.38	2175.07	2250.31	2216.47	2200.95	2239.39	2196.7	2219.32	2182.05	2175.97	2344.44	2335.6	2259.22	2317.86	2182.99	2472.21	2287.89	2174.18	2216.91	2351.05	2340.46	2155.42	2483.13	2572.93	2433.24	2405.99	2310.07	2153.01	2357.35	2603.49	2335.3	2424.78	2656.06	2580.38	2448.56	2578	2179.67	2452.23	2282.7	2278.7	2652.56	2416.09	2652.41	2134.65	2267.07	2329.22	2356.94
	2247.38	2164.78	2272.34	2174.25	2249.22	2215.53	2199.98	2238.32	2195.84	2218.55	2181.39	2175.25	2343.02	2334.31	2257.8	2316.52	2182.06	2470.79	2286.64	2173.28	2215.68	2349.54	2339.09	2154.47	2481.6	2571.07	2431.72	2404.47	2308.83	2152.01	2355.7	2601.5	2333.85	2423.05	2654.12	2578.49	2446.82	2576.02	2178.73	2450.51	2281.3	2277.43	2650.41	2414.3	2650.3	2134.02	2265.97	2327.69	2355.37
	2246.19	2163.91	2271.3	2173.45	2248.13	2214.6	2199.02	2237.26	2195	2217.78	2180.74	2174.53	2341.61	2333.02	2256.39	2315.2	2181.14	2469.38	2285.4	2172.38	2214.46	2348.04	2337.73	2153.52	2480.06	2569.22	2430.2	2402.96	2307.6	2151.01	2354.06	2599.53	2332.41	2421.32	2652.19	2576.61	2445.09	2574.05	2177.8	2448.8	2279.9	2276.16	2648.28	2412.53	2648.2	2133.4	2264.87	2326.17	2353.81
	2245	2163.03	2270.27	2172.65	2247.06	2213.68	2198.07	2236.21	2194.16	2217.01	2180.09	2173.82	2340.21	2331.74	2254.99	2313.88	2180.22	2467.98	2284.17	2171.49	2213.24	2346.56	2336.38	2152.58	2478.54	2567.37	2428.7	2401.47	2306.39	2150.02	2352.43	2597.56	2330.97	2419.61	2650.27	2574.74	2443.37	2572.09	2176.88	2447.1	2278.52	2274.9	2646.15	2410.76	2646.11	2132.79	2263.79	2324.67	2352.25
	2243.82	2162.17	2269.25	2171.86	2245.98	2212.76	2197.12	2235.16	2193.32	2216.26	2179.44	2173.11	2338.81	2330.47	2253.59	2312.57	2179.31	2466.59	2282.94	2170.61	2212.04	2345.08	2335.04	2151.65	2477.03	2565.54	2427.21	2399.98	2305.18	2149.04	2350.8	2595.6	2329.55	2417.9	2648.37	2572.88	2441.67	2570.15	2175.96	2445.41	2277.15	2273.64	2644.04	2409.01	2644.04	2132.18	2262.71	2323.18	2350.71
	2242.64	2161.31	2268.23	2171.07	2244.92	2211.85	2196.18	2234.11	2192.49	2215.51	2178.8	2172.41	2337.42	2329.21	2252.21	2311.27	2178.41	2465.2	2281.73	2169.73	2210.84	2343.62	2333.71	2150.73	2475.52	2563.72	2425.72	2398.5	2303.98	2148.07	2349.19	2593.65	2328.13	2416.21	2646.47	2571.03	2439.97	2568.21	2175.05	2443.73	2275.79	2272.39	2641.93	2407.26	2641.97	2131.57	2261.64	2321.69	2349.18
	2241.47	2160.45	2267.22	2170.29	2243.86	2210.94	2195.24	2233.08	2191.66	2214.77	2178.17	2171.72	2336.04	2327.96	2250.83	2309.97	2177.51	2463.83	2280.52	2168.86	2209.65	2342.17	2332.39	2149.81	2474.03	2561.9	2424.25	2397.03	2302.8	2147.11	2347.58	2591.71	2326.71	2414.52	2644.59	2569.2	2438.29	2566.28	2174.15	2442.05	2274.44	2271.15	2639.83	2405.52	2639.91	2130.98	2260.58	2320.23	2347.66
	2240.31	2159.6	2266.21	2169.52	2242.81	2210.04	2194.31	2232.05	2190.84	2214.03	2177.55	2171.03	2334.67	2326.71	2249.46	2308.69	2176.62	2462.47	2279.32	2168	2208.47	2340.73	2331.08	2148.89	2472.54	2560.1	2422.78	2395.57	2301.62	2146.15	2345.98	2589.78	2325.31	2412.84	2642.72	2567.38	2436.61	2564.37	2173.25	2440.39	2273.09	2269.92	2637.75	2403.79	2637.86	2130.38	2259.53	2318.77	2346.15
	2239.15	2158.76	2265.21	2168.75	2241.77	2209.15	2193.39	2231.02	2190.03	2213.31	2176.93	2170.35	2333.3	2325.48	2248.1	2307.41	2175.74	2461.11	2278.14	2167.14	2207.29	2339.3	2329.79	2147.99	2471.06	2558.3	2421.33	2394.12	2300.46	2145.2	2344.39	2587.85	2323.91	2411.16	2640.86	2565.57	2434.95	2562.46	2172.36	2438.73	2271.76	2268.69	2635.67	2402.07	2635.82	2129.8	2258.49	2317.32	2344.65
	2238	2157.92	2264.21	2167.99	2240.73	2208.27	2192.47	2230.01	2189.22	2212.58	2176.31	2169.67	2331.95	2324.25	2246.75	2306.14	2174.86	2459.77	2276.95	2166.29	2206.12	2337.88	2328.5	2147.09	2469.59	2556.52	2419.88	2392.68	2299.31	2144.25	2342.81	2585.94	2322.52	2409.5	2639.02	2563.77	2433.3	2560.57	2171.47	2437.08	2270.44	2267.47	2633.6	2400.37	2633.79	2129.22	2257.46	2315.89	2343.16
	2236.85	2157.09	2263.22	2167.23	2239.7	2207.39	2191.57	2229	2188.42	2211.87	2175.7	2169	2330.6	2323.03	2245.41	2304.89	2173.99	2458.43	2275.78	2165.44	2204.96	2336.48	2327.22	2146.2	2468.12	2554.74	2418.44	2391.26	2298.16	2143.32	2341.23	2584.03	2321.14	2407.84	2637.18	2561.99	2431.66	2558.69	2170.59	2435.44	2269.13	2266.25	2631.54	2398.67	2631.77	2128.64	2256.44	2314.47	2341.67
	2235.72	2156.26	2262.24	2166.49	2238.68	2206.52	2190.66	2228	2187.62	2211.16	2175.1	2168.34	2329.26	2321.81	2244.07	2303.63	2173.12	2457.11	2274.62	2164.6	2203.81	2335.08	2325.95	2145.31	2466.67	2552.98	2417.01	2389.84	2297.03	2142.39	2339.67	2582.14	2319.77	2406.19	2635.36	2560.21	2430.03	2556.81	2169.72	2433.81	2267.83	2265.04	2629.5	2396.98	2629.76	2128.07	2255.42	2313.06	2340.2
	2234.59	2155.44	2261.26	2165.74	2237.66	2205.65	2189.77	2227	2186.83	2210.46	2174.51	2167.68	2327.92	2320.61	2242.74	2302.39	2172.26	2455.79	2273.46	2163.77	2202.67	2333.7	2324.69	2144.44	2465.22	2551.22	2415.59	2388.43	2295.91	2141.47	2338.11	2580.25	2318.4	2404.55	2633.56	2558.45	2428.42	2554.95	2168.86	2432.19	2266.54	2263.84	2627.46	2395.3	2627.76	2127.51	2254.42	2311.67	2338.74
	2233.46	2154.62	2260.29	2165.01	2236.65	2204.79	2188.88	2226.01	2186.05	2209.77	2173.92	2167.02	2326.6	2319.42	2241.43	2301.16	2171.41	2454.48	2272.31	2162.94	2201.54	2332.33	2323.44	2143.56	2463.79	2549.48	2414.18	2387.03	2294.8	2140.55	2336.56	2578.37	2317.04	2402.92	2631.76	2556.7	2426.81	2553.1	2168	2430.58	2265.26	2262.65	2625.43	2393.63	2625.77	2126.95	2253.42	2310.28	2337.29
	2232.35	2153.82	2259.32	2164.28	2235.65	2203.94	2187.99	2225.03	2185.26	2209.08	2173.33	2166.37	2325.28	2318.23	2240.12	2299.93	2170.56	2453.19	2271.17	2162.12	2200.41	2330.97	2322.2	2142.7	2462.36	2547.74	2412.77	2385.64	2293.7	2139.65	2335.02	2576.5	2315.69	2401.3	2629.98	2554.97	2425.22	2551.26	2167.14	2428.97	2264	2261.46	2623.41	2391.96	2623.79	2126.4	2252.43	2308.91	2335.86
	2231.24	2153.01	2258.36	2163.55	2234.66	2203.09	2187.11	2224.05	2184.49	2208.4	2172.75	2165.73	2323.97	2317.05	2238.81	2298.72	2169.72	2451.9	2270.04	2161.31	2199.29	2329.62	2320.97	2141.84	2460.94	2546.02	2411.38	2384.26	2292.61	2138.75	2333.49	2574.64	2314.34	2399.68	2628.21	2553.24	2423.64	2549.43	2166.3	2427.38	2262.74	2260.28	2621.4	2390.31	2621.82	2125.85	2251.46	2307.55	2334.43
	2230.14	2152.22	2257.4	2162.83	2233.67	2202.25	2186.24	2223.09	2183.72	2207.73	2172.18	2165.1	2322.67	2315.88	2237.52	2297.51	2168.88	2450.62	2268.92	2160.5	2198.18	2328.28	2319.76	2140.99	2459.53	2544.3	2410	2382.89	2291.53	2137.85	2331.96	2572.78	2313.01	2398.08	2626.45	2551.53	2422.07	2547.61	2165.46	2425.79	2261.49	2259.1	2619.4	2388.67	2619.85	2125.31	2250.49	2306.2	2333.01
	2229.04	2151.42	2256.46	2162.12	2232.69	2201.42	2185.38	2222.12	2182.96	2207.06	2171.61	2164.47	2321.38	2314.72	2236.24	2296.31	2168.05	2449.35	2267.81	2159.7	2197.08	2326.95	2318.55	2140.15	2458.13	2542.59	2408.62	2381.54	2290.47	2136.97	2330.45	2570.94	2311.68	2396.48	2624.7	2549.83	2420.51	2545.8	2164.62	2424.21	2260.25	2257.93	2617.41	2387.04	2617.9	2124.78	2249.53	2304.87	2331.6
	2227.95	2150.64	2255.51	2161.42	2231.72	2200.6	2184.52	2221.17	2182.2	2206.4	2171.05	2163.84	2320.09	2313.56	2234.96	2295.12	2167.23	2448.09	2266.7	2158.9	2195.99	2325.64	2317.35	2139.31	2456.74	2540.9	2407.25	2380.19	2289.41	2136.09	2328.94	2569.1	2310.36	2394.89	2622.97	2548.14	2418.96	2544	2163.8	2422.64	2259.03	2256.77	2615.43	2385.41	2615.96	2124.25	2248.57	2303.55	2330.2
	2226.87	2149.86	2254.57	2160.72	2230.75	2199.78	2183.67	2220.22	2181.45	2205.75	2170.5	2163.22	2318.81	2312.42	2233.69	2293.94	2166.41	2446.83	2265.61	2158.11	2194.9	2324.33	2316.17	2138.48	2455.35	2539.21	2405.9	2378.85	2288.36	2135.22	2327.44	2567.28	2309.04	2393.31	2621.24	2546.47	2417.42	2542.21	2162.98	2421.08	2257.81	2255.62	2613.46	2383.8	2614.03	2123.72	2247.63	2302.24	2328.81
	2225.79	2149.09	2253.64	2160.03	2229.79	2198.96	2182.82	2219.28	2180.7	2205.11	2169.95	2162.61	2317.54	2311.28	2232.43	2292.77	2165.6	2445.59	2264.52	2157.33	2193.83	2323.04	2314.99	2137.65	2453.98	2537.53	2404.55	2377.52	2287.33	2134.36	2325.95	2565.46	2307.73	2391.74	2619.53	2544.81	2415.9	2540.43	2162.16	2419.53	2256.61	2254.47	2611.5	2382.19	2612.11	2123.21	2246.7	2300.94	2327.43
	2224.72	2148.32	2252.72	2159.34	2228.84	2198.16	2181.98	2218.35	2179.96	2204.47	2169.41	2162	2316.28	2310.15	2231.18	2291.6	2164.79	2444.36	2263.44	2156.55	2192.76	2321.76	2313.82	2136.84	2452.61	2535.87	2403.21	2376.2	2286.3	2133.5	2324.46	2563.65	2306.43	2390.17	2617.84	2543.16	2414.38	2538.67	2161.36	2417.98	2255.41	2253.33	2609.55	2380.6	2610.2	2122.69	2245.77	2299.65	2326.07
	2223.66	2147.56	2251.8	2158.66	2227.89	2197.36	2181.15	2217.42	2179.23	2203.84	2168.87	2161.4	2315.03	2309.03	2229.94	2290.45	2163.99	2443.14	2262.37	2155.78	2191.7	2320.49	2312.67	2136.03	2451.26	2534.21	2401.88	2374.89	2285.29	2132.65	2322.99	2561.85	2305.14	2388.62	2616.15	2541.52	2412.88	2536.91	2160.56	2416.45	2254.23	2252.2	2607.61	2379.01	2608.3	2122.19	2244.85	2298.38	2324.71
	2222.61	2146.8	2250.88	2157.98	2226.95	2196.57	2180.32	2216.5	2178.5	2203.22	2168.34	2160.81	2313.78	2307.92	2228.7	2289.3	2163.2	2441.92	2261.31	2155.02	2190.65	2319.23	2311.52	2135.22	2449.91	2532.56	2400.56	2373.59	2284.29	2131.81	2321.52	2560.06	2303.85	2387.07	2614.48	2539.9	2411.39	2535.17	2159.76	2414.92	2253.06	2251.07	2605.67	2377.44	2606.41	2121.68	2243.95	2297.12	2323.36
	2221.56	2146.05	2249.97	2157.32	2226.02	2195.78	2179.5	2215.59	2177.77	2202.6	2167.82	2160.22	2312.54	2306.81	2227.48	2288.16	2162.41	2440.72	2260.25	2154.26	2189.61	2317.98	2310.39	2134.42	2448.57	2530.93	2399.25	2372.31	2283.3	2130.98	2320.07	2558.28	2302.58	2385.53	2612.82	2538.29	2409.91	2533.43	2158.97	2413.4	2251.89	2249.95	2603.75	2375.87	2604.53	2121.19	2243.05	2295.87	2322.03
	2220.52	2145.31	2249.07	2156.66	2225.09	2195	2178.69	2214.68	2177.06	2201.99	2167.3	2159.63	2311.31	2305.72	2226.26	2287.03	2161.63	2439.52	2259.21	2153.51	2188.58	2316.75	2309.27	2133.63	2447.24	2529.3	2397.94	2371.03	2282.31	2130.15	2318.62	2556.51	2301.31	2384	2611.18	2536.69	2408.45	2531.71	2158.19	2411.89	2250.74	2248.83	2601.84	2374.31	2602.66	2120.7	2242.16	2294.64	2320.7
	2219.49	2144.57	2248.18	2156	2224.18	2194.23	2177.88	2213.79	2176.34	2201.39	2166.79	2159.06	2310.09	2304.63	2225.05	2285.91	2160.85	2438.34	2258.17	2152.76	2187.55	2315.52	2308.15	2132.85	2445.92	2527.68	2396.65	2369.76	2281.34	2129.33	2317.18	2554.75	2300.04	2382.48	2609.54	2535.1	2406.99	2530	2157.42	2410.39	2249.6	2247.73	2599.94	2372.77	2600.8	2120.22	2241.28	2293.41	2319.38
	2218.47	2143.84	2247.28	2155.35	2223.27	2193.46	2177.08	2212.9	2175.64	2200.8	2166.28	2158.48	2308.87	2303.55	2223.85	2284.8	2160.08	2437.16	2257.14	2152.02	2186.53	2314.31	2307.05	2132.07	2444.6	2526.07	2395.37	2368.5	2280.38	2128.52	2315.74	2552.99	2298.79	2380.97	2607.92	2533.53	2405.55	2528.3	2156.65	2408.9	2248.47	2246.63	2598.04	2371.23	2598.95	2119.74	2240.4	2292.2	2318.08
	2217.45	2143.11	2246.4	2154.71	2222.36	2192.7	2176.28	2212.01	2174.94	2200.21	2165.78	2157.92	2307.67	2302.48	2222.65	2283.7	2159.31	2435.99	2256.12	2151.28	2185.53	2313.11	2305.96	2131.3	2443.3	2524.48	2394.09	2367.25	2279.44	2127.72	2314.32	2551.25	2297.54	2379.46	2606.31	2531.97	2404.12	2526.61	2155.88	2407.41	2247.35	2245.53	2596.16	2369.7	2597.1	2119.26	2239.54	2291	2316.78
	2216.44	2142.39	2245.52	2154.07	2221.46	2191.95	2175.49	2211.13	2174.24	2199.63	2165.28	2157.36	2306.47	2301.42	2221.47	2282.6	2158.56	2434.84	2255.11	2150.56	2184.53	2311.92	2304.87	2130.54	2442.01	2522.89	2392.83	2366.01	2278.5	2126.92	2312.91	2549.51	2296.3	2377.97	2604.72	2530.42	2402.7	2524.93	2155.13	2405.94	2246.25	2244.44	2594.29	2368.18	2595.27	2118.8	2238.68	2289.82	2315.5
	2215.43	2141.68	2244.65	2153.44	2220.57	2191.2	2174.71	2210.26	2173.55	2199.06	2164.79	2156.81	2305.28	2300.37	2220.29	2281.52	2157.8	2433.69	2254.11	2149.83	2183.54	2310.74	2303.8	2129.78	2440.72	2521.31	2391.57	2364.79	2277.57	2126.13	2311.5	2547.78	2295.07	2376.48	2603.13	2528.88	2401.29	2523.26	2154.38	2404.47	2245.15	2243.36	2592.43	2366.67	2593.45	2118.34	2237.84	2288.65	2314.22
	2214.44	2140.97	2243.78	2152.82	2219.69	2190.47	2173.93	2209.4	2172.87	2198.49	2164.31	2156.26	2304.09	2299.32	2219.12	2280.44	2157.06	2432.55	2253.12	2149.12	2182.56	2309.57	2302.74	2129.03	2439.45	2519.75	2390.32	2363.57	2276.65	2125.35	2310.1	2546.06	2293.84	2375	2601.56	2527.36	2399.89	2521.6	2153.63	2403.01	2244.06	2242.29	2590.57	2365.17	2591.65	2117.88	2237	2287.49	2312.96
	2213.45	2140.27	2242.92	2152.2	2218.81	2189.73	2173.16	2208.55	2172.19	2197.93	2163.83	2155.72	2302.92	2298.28	2217.96	2279.37	2156.31	2431.42	2252.13	2148.41	2181.58	2308.42	2301.69	2128.29	2438.18	2518.19	2389.08	2362.36	2275.75	2124.57	2308.71	2544.36	2292.62	2373.53	2600	2525.85	2398.51	2519.95	2152.9	2401.57	2242.99	2241.22	2588.73	2363.68	2589.85	2117.43	2236.17	2286.34	2311.71
	2212.46	2139.58	2242.06	2151.59	2217.95	2189.01	2172.4	2207.7	2171.52	2197.38	2163.36	2155.18	2301.75	2297.26	2216.81	2278.31	2155.58	2430.3	2251.16	2147.7	2180.62	2307.27	2300.65	2127.55	2436.92	2516.64	2387.86	2361.17	2274.85	2123.8	2307.33	2542.66	2291.41	2372.07	2598.46	2524.35	2397.14	2518.32	2152.17	2400.13	2241.92	2240.16	2586.9	2362.2	2588.06	2116.99	2235.35	2285.2	2310.46
	2211.49	2138.89	2241.22	2150.99	2217.08	2188.29	2171.64	2206.86	2170.86	2196.84	2162.9	2154.65	2300.59	2296.24	2215.67	2277.26	2154.85	2429.19	2250.19	2147	2179.66	2306.14	2299.62	2126.82	2435.67	2515.1	2386.64	2359.98	2273.97	2123.04	2305.96	2540.97	2290.21	2370.62	2596.92	2522.86	2395.78	2516.69	2151.44	2398.69	2240.87	2239.11	2585.07	2360.73	2586.28	2116.55	2234.53	2284.08	2309.23
	2210.52	2138.2	2240.37	2150.39	2216.23	2187.58	2170.89	2206.02	2170.2	2196.3	2162.44	2154.12	2299.44	2295.22	2214.54	2276.22	2154.12	2428.09	2249.23	2146.31	2178.72	2305.02	2298.6	2126.09	2434.43	2513.58	2385.43	2358.8	2273.09	2122.29	2304.59	2539.28	2289.01	2369.17	2595.4	2521.39	2394.43	2515.08	2150.72	2397.27	2239.82	2238.06	2583.26	2359.26	2584.51	2116.12	2233.73	2282.97	2308
	2209.56	2137.52	2239.53	2149.8	2215.38	2186.87	2170.14	2205.19	2169.54	2195.77	2161.98	2153.61	2298.3	2294.22	2213.41	2275.18	2153.41	2427	2248.28	2145.63	2177.78	2303.91	2297.6	2125.38	2433.2	2512.06	2384.23	2357.64	2272.23	2121.54	2303.24	2537.61	2287.83	2367.74	2593.9	2519.93	2393.09	2513.47	2150.01	2395.86	2238.79	2237.02	2581.46	2357.81	2582.75	2115.69	2232.93	2281.87	2306.79
	2208.61	2136.85	2238.7	2149.21	2214.54	2186.17	2169.4	2204.37	2168.89	2195.25	2161.53	2153.09	2297.16	2293.23	2212.29	2274.16	2152.69	2425.91	2247.34	2144.94	2176.85	2302.81	2296.6	2124.67	2431.98	2510.55	2383.04	2356.48	2271.38	2120.8	2301.89	2535.95	2286.65	2366.31	2592.4	2518.48	2391.77	2511.88	2149.3	2394.45	2237.77	2235.99	2579.66	2356.37	2581.01	2115.27	2232.15	2280.78	2305.59
	2207.66	2136.19	2237.88	2148.63	2213.7	2185.48	2168.67	2203.56	2168.25	2194.73	2161.09	2152.59	2296.03	2292.24	2211.18	2273.14	2151.99	2424.84	2246.41	2144.27	2175.93	2301.72	2295.61	2123.96	2430.77	2509.05	2381.86	2355.34	2270.54	2120.07	2300.55	2534.3	2285.47	2364.9	2590.92	2517.05	2390.45	2510.3	2148.6	2393.05	2236.76	2234.96	2577.88	2354.93	2579.27	2114.85	2231.37	2279.71	2304.39
	2206.72	2135.53	2237.06	2148.06	2212.88	2184.79	2167.94	2202.76	2167.61	2194.22	2160.66	2152.09	2294.91	2291.26	2210.08	2272.14	2151.29	2423.78	2245.48	2143.6	2175.01	2300.64	2294.63	2123.26	2429.56	2507.57	2380.68	2354.2	2269.71	2119.35	2299.22	2532.65	2284.31	2363.49	2589.45	2515.63	2389.15	2508.73	2147.91	2391.67	2235.76	2233.94	2576.11	2353.51	2577.55	2114.44	2230.6	2278.65	2303.21
	2205.79	2134.87	2236.25	2147.49	2212.06	2184.11	2167.22	2201.96	2166.98	2193.72	2160.23	2151.59	2293.8	2290.29	2208.99	2271.14	2150.59	2422.72	2244.57	2142.94	2174.11	2299.58	2293.67	2122.57	2428.37	2506.09	2379.52	2353.08	2268.89	2118.63	2297.9	2531.02	2283.15	2362.09	2588	2514.22	2387.86	2507.17	2147.22	2390.29	2234.77	2232.93	2574.35	2352.1	2575.83	2114.04	2229.84	2277.6	2302.04
	2204.86	2134.23	2235.44	2146.93	2211.24	2183.44	2166.5	2201.16	2166.36	2193.22	2159.8	2151.1	2292.7	2289.33	2207.9	2270.15	2149.9	2421.67	2243.66	2142.28	2173.22	2298.53	2292.71	2121.89	2427.18	2504.62	2378.37	2351.96	2268.08	2117.92	2296.59	2529.39	2282	2360.7	2586.55	2512.82	2386.58	2505.63	2146.54	2388.92	2233.79	2231.92	2572.6	2350.69	2574.13	2113.64	2229.08	2276.57	2300.88
	2203.95	2133.58	2234.64	2146.38	2210.44	2182.78	2165.8	2200.38	2165.74	2192.74	2159.38	2150.62	2291.6	2288.38	2206.83	2269.17	2149.22	2420.64	2242.76	2141.63	2172.33	2297.48	2291.77	2121.21	2426	2503.17	2377.23	2350.86	2267.28	2117.21	2295.29	2527.78	2280.86	2359.31	2585.12	2511.44	2385.32	2504.09	2145.87	2387.55	2232.82	2230.92	2570.85	2349.3	2572.44	2113.24	2228.34	2275.54	2299.72
	2203.04	2132.95	2233.84	2145.83	2209.64	2182.12	2165.09	2199.6	2165.12	2192.26	2158.97	2150.14	2290.51	2287.43	2205.76	2268.2	2148.54	2419.61	2241.87	2140.99	2171.45	2296.45	2290.83	2120.54	2424.84	2501.72	2376.09	2349.77	2266.49	2116.52	2293.99	2526.17	2279.73	2357.94	2583.7	2510.07	2384.06	2502.56	2145.2	2386.2	2231.87	2229.93	2569.12	2347.91	2570.76	2112.86	2227.6	2274.53	2298.58
	2202.13	2132.32	2233.05	2145.29	2208.85	2181.47	2164.4	2198.83	2164.52	2191.78	2158.56	2149.67	2289.43	2286.49	2204.7	2267.24	2147.87	2418.59	2240.99	2140.35	2170.59	2295.43	2289.91	2119.87	2423.68	2500.28	2374.97	2348.68	2265.72	2115.83	2292.71	2524.58	2278.6	2356.58	2582.3	2508.71	2382.82	2501.05	2144.54	2384.86	2230.92	2228.94	2567.4	2346.54	2569.09	2112.48	2226.87	2273.53	2297.45
	2201.24	2131.7	2232.27	2144.75	2208.06	2180.82	2163.71	2198.07	2163.92	2191.31	2158.16	2149.2	2288.36	2285.57	2203.65	2266.28	2147.2	2417.58	2240.12	2139.71	2169.73	2294.42	2289	2119.21	2422.53	2498.86	2373.85	2347.61	2264.95	2115.14	2291.43	2522.99	2277.48	2355.22	2580.91	2507.37	2381.59	2499.55	2143.88	2383.52	2229.99	2227.97	2565.69	2345.17	2567.43	2112.1	2226.15	2272.55	2296.33
	2200.35	2131.08	2231.49	2144.22	2207.28	2180.18	2163.02	2197.31	2163.32	2190.85	2157.76	2148.74	2287.3	2284.65	2202.6	2265.34	2146.54	2416.58	2239.26	2139.08	2168.88	2293.43	2288.09	2118.56	2421.39	2497.44	2372.75	2346.55	2264.19	2114.47	2290.16	2521.41	2276.37	2353.87	2579.53	2506.04	2380.38	2498.05	2143.23	2382.19	2229.06	2226.99	2563.99	2343.82	2565.78	2111.73	2225.44	2271.57	2295.21
	2199.47	2130.47	2230.72	2143.69	2206.51	2179.55	2162.35	2196.56	2162.73	2190.4	2157.37	2148.29	2286.24	2283.74	2201.57	2264.4	2145.89	2415.59	2238.4	2138.46	2168.03	2292.44	2287.2	2117.91	2420.26	2496.03	2371.66	2345.5	2263.45	2113.8	2288.9	2519.84	2275.27	2352.54	2578.16	2504.72	2379.17	2496.57	2142.58	2380.88	2228.15	2226.03	2562.3	2342.47	2564.14	2111.36	2224.73	2270.61	2294.11
	2198.6	2129.86	2229.96	2143.18	2205.75	2178.93	2161.68	2195.82	2162.15	2189.96	2156.99	2147.84	2285.19	2282.83	2200.54	2263.47	2145.24	2414.61	2237.56	2137.85	2167.2	2291.47	2286.32	2117.27	2419.14	2494.64	2370.57	2344.46	2262.71	2113.14	2287.65	2518.28	2274.18	2351.21	2576.81	2503.41	2377.98	2495.1	2141.95	2379.57	2227.25	2225.07	2560.62	2341.14	2562.51	2111.01	2224.04	2269.67	2293.02
	2197.73	2129.26	2229.2	2142.67	2204.99	2178.31	2161.01	2195.09	2161.57	2189.52	2156.61	2147.4	2284.15	2281.94	2199.53	2262.56	2144.59	2413.64	2236.72	2137.23	2166.38	2290.5	2285.45	2116.64	2418.02	2493.25	2369.49	2343.43	2261.99	2112.48	2286.41	2516.73	2273.09	2349.89	2575.47	2502.12	2376.8	2493.65	2141.31	2378.27	2226.36	2224.11	2558.95	2339.81	2560.9	2110.65	2223.35	2268.73	2291.94
	2196.87	2128.67	2228.45	2142.16	2204.24	2177.7	2160.35	2194.36	2161	2189.09	2156.24	2146.96	2283.12	2281.05	2198.52	2261.65	2143.96	2412.67	2235.89	2136.63	2165.56	2289.55	2284.59	2116.01	2416.92	2491.87	2368.43	2342.41	2261.28	2111.83	2285.17	2515.2	2272.01	2348.58	2574.14	2500.84	2375.63	2492.2	2140.69	2376.98	2225.48	2223.17	2557.29	2338.49	2559.3	2110.31	2222.67	2267.81	2290.87
	2196.02	2128.08	2227.7	2141.66	2203.5	2177.09	2159.7	2193.64	2160.43	2188.66	2155.87	2146.53	2282.1	2280.17	2197.52	2260.75	2143.32	2411.72	2235.07	2136.03	2164.76	2288.61	2283.74	2115.39	2415.82	2490.51	2367.37	2341.4	2260.57	2111.19	2283.95	2513.67	2270.94	2347.27	2572.83	2499.57	2374.47	2490.76	2140.07	2375.69	2224.61	2222.23	2555.64	2337.19	2557.7	2109.96	2222	2266.9	2289.8
	2195.18	2127.5	2226.96	2141.17	2202.76	2176.49	2159.05	2192.93	2159.87	2188.24	2155.51	2146.11	2281.08	2279.31	2196.52	2259.85	2142.7	2410.77	2234.26	2135.44	2163.96	2287.68	2282.9	2114.77	2414.74	2489.15	2366.33	2340.4	2259.88	2110.56	2282.73	2512.15	2269.87	2345.98	2571.53	2498.31	2373.33	2489.34	2139.45	2374.42	2223.75	2221.29	2554.01	2335.89	2556.12	2109.63	2221.34	2266	2288.75
	2194.34	2126.92	2226.23	2140.68	2202.03	2175.9	2158.41	2192.22	2159.32	2187.83	2155.15	2145.69	2280.07	2278.44	2195.54	2258.97	2142.08	2409.84	2233.46	2134.85	2163.17	2286.77	2282.07	2114.17	2413.66	2487.81	2365.29	2339.41	2259.2	2109.93	2281.52	2510.64	2268.82	2344.7	2570.24	2497.07	2372.19	2487.92	2138.84	2373.16	2222.91	2220.37	2552.38	2334.6	2554.55	2109.3	2220.68	2265.12	2287.71
	2193.51	2126.35	2225.5	2140.2	2201.31	2175.32	2157.78	2191.52	2158.77	2187.43	2154.8	2145.28	2279.07	2277.59	2194.56	2258.1	2141.46	2408.91	2232.67	2134.27	2162.39	2285.86	2281.26	2113.56	2412.6	2486.47	2364.27	2338.44	2258.53	2109.31	2280.33	2509.13	2267.77	2343.42	2568.97	2495.84	2371.07	2486.52	2138.24	2371.9	2222.07	2219.45	2550.76	2333.33	2553	2108.97	2220.03	2264.24	2286.68
	2192.69	2125.78	2224.78	2139.72	2200.59	2174.74	2157.15	2190.83	2158.23	2187.03	2154.46	2144.87	2278.08	2276.75	2193.6	2257.23	2140.85	2407.99	2231.88	2133.69	2161.62	2284.97	2280.45	2112.97	2411.54	2485.15	2363.25	2337.47	2257.87	2108.7	2279.14	2507.64	2266.73	2342.15	2567.71	2494.63	2369.97	2485.13	2137.65	2370.65	2221.25	2218.54	2549.16	2332.06	2551.45	2108.65	2219.39	2263.38	2285.65
	2191.87	2125.23	2224.06	2139.25	2199.89	2174.17	2156.53	2190.14	2157.69	2186.64	2154.12	2144.47	2277.09	2275.91	2192.64	2256.38	2140.25	2407.09	2231.1	2133.12	2160.86	2284.08	2279.66	2112.38	2410.49	2483.83	2362.24	2336.52	2257.22	2108.09	2277.95	2506.16	2265.7	2340.9	2566.46	2493.42	2368.87	2483.75	2137.06	2369.42	2220.43	2217.63	2547.56	2330.8	2549.92	2108.34	2218.76	2262.54	2284.64
	2191.06	2124.67	2223.35	2138.79	2199.19	2173.61	2155.91	2189.47	2157.16	2186.26	2153.78	2144.07	2276.12	2275.09	2191.69	2255.53	2139.65	2406.19	2230.34	2132.55	2160.1	2283.21	2278.87	2111.8	2409.45	2482.53	2361.25	2335.57	2256.58	2107.49	2276.78	2504.69	2264.68	2339.65	2565.22	2492.23	2367.79	2482.38	2136.47	2368.19	2219.63	2216.73	2545.98	2329.55	2548.39	2108.03	2218.14	2261.7	2283.64
	2190.26	2124.13	2222.65	2138.34	2198.49	2173.05	2155.3	2188.8	2156.64	2185.88	2153.46	2143.68	2275.15	2274.27	2190.74	2254.69	2139.06	2405.3	2229.58	2131.99	2159.36	2282.35	2278.1	2111.22	2408.42	2481.23	2360.26	2334.64	2255.96	2106.9	2275.62	2503.23	2263.66	2338.41	2564	2491.06	2366.71	2481.02	2135.89	2366.97	2218.84	2215.84	2544.4	2328.32	2546.88	2107.73	2217.52	2260.88	2282.65
	2189.47	2123.59	2221.95	2137.88	2197.81	2172.5	2154.7	2188.13	2156.12	2185.51	2153.13	2143.3	2274.19	2273.46	2189.81	2253.86	2138.47	2404.41	2228.83	2131.44	2158.62	2281.5	2277.33	2110.65	2407.4	2479.95	2359.28	2333.71	2255.34	2106.31	2274.47	2501.78	2262.65	2337.18	2562.79	2489.89	2365.66	2479.68	2135.32	2365.76	2218.06	2214.95	2542.84	2327.09	2545.38	2107.44	2216.92	2260.07	2281.67
	2188.69	2123.05	2221.26	2137.44	2197.13	2171.95	2154.1	2187.48	2155.61	2185.15	2152.82	2142.92	2273.24	2272.66	2188.88	2253.04	2137.89	2403.54	2228.09	2130.89	2157.9	2280.66	2276.58	2110.08	2406.39	2478.67	2358.32	2332.8	2254.73	2105.74	2273.32	2500.34	2261.65	2335.96	2561.6	2488.74	2364.61	2478.34	2134.75	2364.56	2217.29	2214.07	2541.29	2325.87	2543.89	2107.15	2216.32	2259.28	2280.69
	2187.91	2122.52	2220.58	2137	2196.45	2171.42	2153.51	2186.83	2155.11	2184.8	2152.51	2142.55	2272.29	2271.86	2187.97	2252.23	2137.32	2402.68	2227.36	2130.34	2157.18	2279.83	2275.84	2109.53	2405.39	2477.41	2357.36	2331.9	2254.14	2105.16	2272.18	2498.9	2260.66	2334.75	2560.42	2487.6	2363.58	2477.02	2134.19	2363.36	2216.53	2213.2	2539.75	2324.66	2542.42	2106.86	2215.73	2258.49	2279.73
	2187.14	2122	2219.9	2136.57	2195.79	2170.89	2152.93	2186.19	2154.61	2184.45	2152.2	2142.18	2271.35	2271.08	2187.06	2251.43	2136.75	2401.82	2226.63	2129.81	2156.47	2279.02	2275.11	2108.97	2404.39	2476.16	2356.41	2331.01	2253.55	2104.6	2271.06	2497.48	2259.68	2333.54	2559.25	2486.48	2362.55	2475.71	2133.64	2362.18	2215.78	2212.33	2538.21	2323.47	2540.95	2106.58	2215.14	2257.72	2278.78
	2186.37	2121.48	2219.23	2136.14	2195.13	2170.36	2152.35	2185.55	2154.11	2184.11	2151.9	2141.82	2270.42	2270.3	2186.16	2250.63	2136.18	2400.98	2225.92	2129.27	2155.77	2278.22	2274.39	2108.43	2403.41	2474.91	2355.48	2330.13	2252.98	2104.04	2269.94	2496.07	2258.7	2332.35	2558.09	2485.37	2361.54	2474.41	2133.09	2361	2215.04	2211.47	2536.69	2322.28	2539.5	2106.31	2214.57	2256.96	2277.83
	2185.62	2120.97	2218.56	2135.72	2194.48	2169.85	2151.77	2184.92	2153.63	2183.77	2151.61	2141.47	2269.5	2269.54	2185.27	2249.85	2135.62	2400.14	2225.21	2128.75	2155.08	2277.42	2273.68	2107.89	2402.43	2473.68	2354.55	2329.26	2252.41	2103.49	2268.83	2494.67	2257.74	2331.16	2556.95	2484.27	2360.55	2473.12	2132.55	2359.84	2214.32	2210.62	2535.19	2321.1	2538.06	2106.04	2214	2256.22	2276.9
	2184.87	2120.47	2217.9	2135.31	2193.84	2169.34	2151.21	2184.3	2153.15	2183.45	2151.32	2141.12	2268.59	2268.78	2184.38	2249.07	2135.07	2399.31	2224.52	2128.22	2154.4	2276.64	2272.98	2107.36	2401.47	2472.46	2353.63	2328.4	2251.86	2102.94	2267.73	2493.28	2256.78	2329.99	2555.82	2483.18	2359.56	2471.84	2132.01	2358.68	2213.6	2209.77	2533.69	2319.93	2536.63	2105.78	2213.44	2255.48	2275.98
	2184.13	2119.97	2217.25	2134.9	2193.2	2168.84	2150.65	2183.69	2152.67	2183.13	2151.04	2140.77	2267.69	2268.03	2183.51	2248.31	2134.52	2398.5	2223.83	2127.71	2153.73	2275.87	2272.29	2106.83	2400.51	2471.25	2352.73	2327.56	2251.31	2102.4	2266.64	2491.89	2255.83	2328.82	2554.71	2482.11	2358.59	2470.58	2131.48	2357.53	2212.9	2208.93	2532.2	2318.78	2535.22	2105.52	2212.89	2254.76	2275.06
	2183.39	2119.48	2216.6	2134.5	2192.57	2168.34	2150.09	2183.08	2152.2	2182.81	2150.76	2140.44	2266.79	2267.28	2182.64	2247.55	2133.98	2397.69	2223.15	2127.2	2153.07	2275.11	2271.61	2106.31	2399.57	2470.05	2351.83	2326.72	2250.78	2101.87	2265.55	2490.52	2254.88	2327.67	2553.6	2481.05	2357.63	2469.32	2130.95	2356.39	2212.21	2208.1	2530.73	2317.63	2533.81	2105.27	2212.34	2254.06	2274.16
	2182.67	2118.99	2215.96	2134.1	2191.95	2167.85	2149.55	2182.49	2151.74	2182.51	2150.49	2140.1	2265.9	2266.55	2181.78	2246.8	2133.44	2396.89	2222.48	2126.69	2152.41	2274.37	2270.95	2105.79	2398.63	2468.85	2350.95	2325.9	2250.26	2101.35	2264.48	2489.16	2253.95	2326.52	2552.52	2480	2356.68	2468.08	2130.43	2355.26	2211.53	2207.27	2529.26	2316.49	2532.42	2105.03	2211.81	2253.36	2273.27
	2181.95	2118.51	2215.33	2133.71	2191.33	2167.37	2149	2181.89	2151.28	2182.21	2150.22	2139.78	2265.02	2265.82	2180.93	2246.06	2132.91	2396.09	2221.82	2126.19	2151.77	2273.63	2270.29	2105.29	2397.7	2467.67	2350.07	2325.08	2249.75	2100.83	2263.42	2487.81	2253.02	2325.38	2551.44	2478.97	2355.75	2466.85	2129.92	2354.14	2210.86	2206.45	2527.81	2315.37	2531.04	2104.79	2211.28	2252.68	2272.38
	2181.24	2118.03	2214.7	2133.33	2190.72	2166.89	2148.47	2181.31	2150.83	2181.91	2149.96	2139.46	2264.15	2265.11	2180.09	2245.33	2132.39	2395.31	2221.16	2125.7	2151.13	2272.91	2269.65	2104.78	2396.78	2466.5	2349.21	2324.28	2249.25	2100.32	2262.36	2486.47	2252.11	2324.25	2550.38	2477.95	2354.83	2465.63	2129.41	2353.03	2210.2	2205.64	2526.36	2314.25	2529.67	2104.56	2210.76	2252.01	2271.51
	2180.54	2117.56	2214.08	2132.95	2190.12	2166.43	2147.94	2180.73	2150.39	2181.63	2149.7	2139.14	2263.28	2264.4	2179.26	2244.61	2131.87	2394.54	2220.52	2125.21	2150.5	2272.19	2269.01	2104.29	2395.87	2465.34	2348.35	2323.49	2248.76	2099.81	2261.31	2485.14	2251.2	2323.13	2549.33	2476.94	2353.92	2464.42	2128.91	2351.93	2209.55	2204.83	2524.93	2313.14	2528.32	2104.33	2210.24	2251.35	2270.65
	2179.84	2117.1	2213.47	2132.58	2189.53	2165.96	2147.41	2180.16	2149.95	2181.35	2149.45	2138.84	2262.42	2263.7	2178.44	2243.9	2131.35	2393.77	2219.89	2124.72	2149.89	2271.49	2268.39	2103.8	2394.97	2464.19	2347.51	2322.71	2248.28	2099.31	2260.28	2483.81	2250.29	2322.02	2548.3	2475.95	2353.02	2463.22	2128.41	2350.84	2208.91	2204.03	2523.51	2312.05	2526.98	2104.11	2209.74	2250.71	2269.79
	2179.15	2116.64	2212.86	2132.21	2188.94	2165.51	2146.9	2179.6	2149.52	2181.08	2149.21	2138.53	2261.58	2263.01	2177.62	2243.19	2130.84	2393.02	2219.26	2124.24	2149.28	2270.8	2267.78	2103.31	2394.08	2463.05	2346.68	2321.94	2247.81	2098.82	2259.25	2482.5	2249.4	2320.92	2547.28	2474.96	2352.14	2462.04	2127.92	2349.75	2208.29	2203.24	2522.1	2310.96	2525.65	2103.89	2209.24	2250.08	2268.95
	2178.47	2116.19	2212.26	2131.85	2188.36	2165.06	2146.39	2179.04	2149.1	2180.81	2148.97	2138.24	2260.74	2262.33	2176.81	2242.5	2130.34	2392.27	2218.64	2123.77	2148.68	2270.12	2267.18	2102.83	2393.2	2461.92	2345.85	2321.18	2247.35	2098.33	2258.23	2481.2	2248.52	2319.82	2546.27	2474	2351.27	2460.86	2127.43	2348.68	2207.67	2202.45	2520.7	2309.88	2524.33	2103.68	2208.75	2249.46	2268.11
	2177.8	2115.75	2211.66	2131.49	2187.79	2164.62	2145.88	2178.5	2148.68	2180.55	2148.74	2137.95	2259.9	2261.65	2176.01	2241.81	2129.84	2391.53	2218.04	2123.3	2148.09	2269.45	2266.59	2102.36	2392.33	2460.81	2345.04	2320.44	2246.91	2097.85	2257.22	2479.91	2247.64	2318.74	2545.27	2473.04	2350.41	2459.7	2126.96	2347.61	2207.07	2201.67	2519.32	2308.82	2523.02	2103.48	2208.27	2248.85	2267.29
	2177.13	2115.31	2211.07	2131.15	2187.22	2164.19	2145.38	2177.95	2148.26	2180.3	2148.51	2137.66	2259.08	2260.99	2175.22	2241.14	2129.35	2390.8	2217.44	2122.84	2147.51	2268.8	2266.01	2101.9	2391.46	2459.7	2344.24	2319.7	2246.47	2097.38	2256.22	2478.63	2246.77	2317.67	2544.29	2472.1	2349.56	2458.55	2126.48	2346.55	2206.48	2200.9	2517.94	2307.76	2521.73	2103.28	2207.79	2248.26	2266.47
	2176.47	2114.87	2210.49	2130.8	2186.66	2163.76	2144.89	2177.42	2147.86	2180.06	2148.29	2137.38	2258.26	2260.33	2174.44	2240.47	2128.86	2390.08	2216.85	2122.38	2146.94	2268.15	2265.44	2101.44	2390.61	2458.6	2343.44	2318.98	2246.04	2096.92	2255.23	2477.36	2245.91	2316.6	2543.33	2471.17	2348.73	2457.41	2126.01	2345.51	2205.9	2200.13	2516.58	2306.71	2520.45	2103.09	2207.33	2247.68	2265.67
	2175.82	2114.44	2209.91	2130.47	2186.11	2163.34	2144.4	2176.89	2147.46	2179.82	2148.07	2137.11	2257.45	2259.68	2173.67	2239.81	2128.38	2389.37	2216.26	2121.93	2146.37	2267.52	2264.88	2100.98	2389.77	2457.51	2342.66	2318.26	2245.63	2096.46	2254.24	2476.1	2245.06	2315.55	2542.38	2470.26	2347.91	2456.29	2125.55	2344.47	2205.33	2199.37	2515.22	2305.68	2519.18	2102.9	2206.87	2247.11	2264.87
	2175.18	2114.02	2209.35	2130.14	2185.57	2162.93	2143.92	2176.37	2147.06	2179.59	2147.86	2136.84	2256.65	2259.04	2172.9	2239.16	2127.91	2388.67	2215.69	2121.48	2145.82	2266.9	2264.33	2100.54	2388.93	2456.43	2341.89	2317.56	2245.22	2096.01	2253.27	2474.85	2244.22	2314.5	2541.44	2469.36	2347.1	2455.17	2125.09	2343.44	2204.77	2198.62	2513.88	2304.65	2517.93	2102.72	2206.41	2246.56	2264.08
	2174.54	2113.61	2208.78	2129.81	2185.03	2162.52	2143.45	2175.86	2146.68	2179.36	2147.65	2136.58	2255.86	2258.41	2172.15	2238.52	2127.44	2387.98	2215.13	2121.04	2145.28	2266.29	2263.8	2100.09	2388.11	2455.37	2341.13	2316.87	2244.83	2095.56	2252.31	2473.61	2243.38	2313.46	2540.51	2468.47	2346.3	2454.07	2124.64	2342.42	2204.23	2197.87	2512.55	2303.64	2516.69	2102.55	2205.97	2246.02	2263.31
	2173.91	2113.2	2208.23	2129.49	2184.5	2162.12	2142.98	2175.36	2146.3	2179.15	2147.45	2136.32	2255.07	2257.79	2171.4	2237.89	2126.97	2387.29	2214.57	2120.6	2144.74	2265.69	2263.27	2099.66	2387.29	2454.31	2340.38	2316.19	2244.44	2095.12	2251.35	2472.38	2242.55	2312.44	2539.6	2467.59	2345.52	2452.98	2124.2	2341.41	2203.69	2197.13	2511.23	2302.64	2515.46	2102.38	2205.53	2245.49	2262.54
	2173.29	2112.79	2207.68	2129.18	2183.98	2161.73	2142.52	2174.86	2145.92	2178.94	2147.26	2136.07	2254.3	2257.17	2170.66	2237.27	2126.51	2386.62	2214.03	2120.17	2144.21	2265.1	2262.76	2099.23	2386.48	2453.27	2339.64	2315.53	2244.07	2094.69	2250.4	2471.17	2241.74	2311.42	2538.7	2466.73	2344.75	2451.9	2123.76	2340.4	2203.17	2196.4	2509.93	2301.64	2514.24	2102.21	2205.1	2244.98	2261.78
	2172.68	2112.39	2207.13	2128.87	2183.46	2161.34	2142.06	2174.37	2145.55	2178.73	2147.07	2135.83	2253.53	2256.57	2169.93	2236.66	2126.06	2385.95	2213.49	2119.74	2143.7	2264.53	2262.26	2098.81	2385.69	2452.23	2338.91	2314.87	2243.71	2094.26	2249.47	2469.96	2240.93	2310.41	2537.82	2465.88	2344	2450.83	2123.32	2339.41	2202.65	2195.67	2508.63	2300.66	2513.04	2102.05	2204.68	2244.47	2261.04
	2172.07	2112	2206.6	2128.57	2182.95	2160.96	2141.61	2173.89	2145.19	2178.54	2146.88	2135.59	2252.77	2255.97	2169.2	2236.06	2125.61	2385.29	2212.96	2119.32	2143.19	2263.96	2261.77	2098.39	2384.9	2451.21	2338.19	2314.22	2243.36	2093.84	2248.54	2468.76	2240.13	2309.41	2536.95	2465.05	2343.25	2449.77	2122.89	2338.43	2202.15	2194.95	2507.35	2299.68	2511.85	2101.9	2204.27	2243.98	2260.3
	2171.47	2111.61	2206.07	2128.28	2182.45	2160.59	2141.17	2173.41	2144.83	2178.35	2146.7	2135.36	2252.02	2255.38	2168.49	2235.46	2125.17	2384.64	2212.45	2118.9	2142.69	2263.41	2261.29	2097.98	2384.12	2450.19	2337.49	2313.59	2243.01	2093.43	2247.62	2467.57	2239.33	2308.42	2536.09	2464.23	2342.52	2448.73	2122.47	2337.46	2201.66	2194.24	2506.07	2298.72	2510.67	2101.76	2203.86	2243.51	2259.57
	2170.88	2111.23	2205.54	2127.99	2181.96	2160.23	2140.73	2172.94	2144.48	2178.16	2146.53	2135.13	2251.27	2254.8	2167.79	2234.88	2124.73	2384	2211.94	2118.49	2142.2	2262.87	2260.82	2097.57	2383.35	2449.19	2336.79	2312.97	2242.68	2093.02	2246.71	2466.4	2238.55	2307.44	2535.25	2463.42	2341.8	2447.69	2122.05	2336.49	2201.18	2193.53	2504.81	2297.77	2509.5	2101.61	2203.46	2243.04	2258.85
	2170.3	2110.86	2205.02	2127.71	2181.47	2159.87	2140.3	2172.48	2144.14	2177.99	2146.36	2134.91	2250.53	2254.23	2167.09	2234.3	2124.3	2383.37	2211.43	2118.09	2141.72	2262.34	2260.36	2097.17	2382.59	2448.2	2336.1	2312.36	2242.36	2092.62	2245.81	2465.23	2237.78	2306.47	2534.42	2462.62	2341.1	2446.67	2121.64	2335.54	2200.71	2192.83	2503.56	2296.83	2508.35	2101.48	2203.07	2242.59	2258.15
	2169.73	2110.49	2204.51	2127.43	2180.99	2159.52	2139.87	2172.03	2143.81	2177.82	2146.2	2134.69	2249.81	2253.67	2166.4	2233.74	2123.88	2382.75	2210.94	2117.69	2141.25	2261.82	2259.91	2096.78	2381.85	2447.22	2335.43	2311.76	2242.05	2092.22	2244.92	2464.08	2237.01	2305.51	2533.6	2461.84	2340.41	2445.66	2121.24	2334.59	2200.26	2192.14	2502.32	2295.89	2507.21	2101.35	2202.68	2242.15	2257.45
	2169.16	2110.13	2204.01	2127.16	2180.52	2159.17	2139.45	2171.58	2143.47	2177.66	2146.04	2134.48	2249.09	2253.12	2165.72	2233.18	2123.46	2382.13	2210.46	2117.29	2140.79	2261.31	2259.48	2096.39	2381.1	2446.24	2334.76	2311.17	2241.75	2091.84	2244.04	2462.93	2236.25	2304.56	2532.8	2461.07	2339.73	2444.66	2120.84	2333.65	2199.81	2191.45	2501.1	2294.97	2506.09	2101.23	2202.3	2241.73	2256.76
	2168.6	2109.77	2203.51	2126.89	2180.05	2158.83	2139.04	2171.14	2143.15	2177.5	2145.89	2134.28	2248.37	2252.57	2165.05	2232.63	2123.04	2381.53	2209.99	2116.9	2140.34	2260.81	2259.05	2096.01	2380.37	2445.28	2334.11	2310.6	2241.46	2091.45	2243.17	2461.8	2235.5	2303.62	2532.02	2460.32	2339.06	2443.68	2120.44	2332.72	2199.38	2190.77	2499.88	2294.06	2504.98	2101.11	2201.93	2241.32	2256.08
	2168.05	2109.42	2203.02	2126.63	2179.59	2158.5	2138.63	2170.71	2142.83	2177.35	2145.75	2134.08	2247.67	2252.03	2164.39	2232.09	2122.63	2380.93	2209.52	2116.51	2139.9	2260.33	2258.64	2095.63	2379.65	2444.33	2333.47	2310.03	2241.19	2091.08	2242.31	2460.68	2234.76	2302.69	2531.24	2459.58	2338.41	2442.7	2120.05	2331.81	2198.96	2190.1	2498.68	2293.16	2503.88	2101	2201.57	2240.92	2255.41
	2167.5	2109.07	2202.54	2126.38	2179.14	2158.18	2138.23	2170.28	2142.52	2177.21	2145.6	2133.89	2246.97	2251.5	2163.73	2231.56	2122.23	2380.34	2209.07	2116.13	2139.46	2259.85	2258.23	2095.26	2378.94	2443.39	2332.83	2309.48	2240.92	2090.71	2241.46	2459.56	2234.03	2301.76	2530.48	2458.85	2337.77	2441.74	2119.67	2330.9	2198.54	2189.43	2497.49	2292.27	2502.79	2100.89	2201.21	2240.53	2254.75
	2166.96	2108.74	2202.06	2126.13	2178.7	2157.87	2137.83	2169.86	2142.22	2177.07	2145.47	2133.7	2246.29	2250.99	2163.09	2231.04	2121.83	2379.76	2208.62	2115.76	2139.04	2259.39	2257.84	2094.9	2378.24	2442.46	2332.21	2308.94	2240.66	2090.35	2240.61	2458.46	2233.3	2300.85	2529.73	2458.13	2337.14	2440.79	2119.29	2330	2198.14	2188.77	2496.31	2291.39	2501.72	2100.79	2200.87	2240.16	2254.1
	2166.43	2108.4	2201.59	2125.89	2178.26	2157.56	2137.44	2169.45	2141.92	2176.94	2145.34	2133.52	2245.61	2250.47	2162.45	2230.53	2121.43	2379.19	2208.18	2115.39	2138.62	2258.94	2257.46	2094.54	2377.55	2441.54	2331.6	2308.41	2240.41	2089.99	2239.78	2457.37	2232.59	2299.94	2529	2457.43	2336.52	2439.85	2118.91	2329.11	2197.75	2188.12	2495.14	2290.52	2500.66	2100.7	2200.53	2239.8	2253.46
	2165.91	2108.07	2201.12	2125.65	2177.83	2157.25	2137.06	2169.05	2141.63	2176.82	2145.21	2133.34	2244.93	2249.97	2161.82	2230.03	2121.05	2378.63	2207.75	2115.02	2138.22	2258.5	2257.09	2094.19	2376.86	2440.64	2331	2307.89	2240.18	2089.64	2238.95	2456.29	2231.88	2299.05	2528.28	2456.74	2335.92	2438.92	2118.55	2328.22	2197.38	2187.47	2493.98	2289.66	2499.61	2100.61	2200.19	2239.45	2252.82
	2165.39	2107.75	2200.67	2125.42	2177.41	2156.96	2136.68	2168.65	2141.34	2176.71	2145.09	2133.17	2244.27	2249.48	2161.2	2229.53	2120.66	2378.08	2207.33	2114.66	2137.82	2258.07	2256.73	2093.84	2376.19	2439.74	2330.41	2307.38	2239.95	2089.3	2238.14	2455.22	2231.18	2298.16	2527.58	2456.07	2335.33	2438	2118.18	2327.35	2197.01	2186.83	2492.83	2288.82	2498.58	2100.52	2199.86	2239.11	2252.2
	2164.89	2107.43	2200.21	2125.2	2177	2156.67	2136.31	2168.26	2141.06	2176.6	2144.98	2133.01	2243.61	2248.99	2160.59	2229.05	2120.29	2377.54	2206.92	2114.31	2137.43	2257.66	2256.38	2093.5	2375.52	2438.85	2329.83	2306.89	2239.73	2088.96	2237.33	2454.16	2230.5	2297.29	2526.88	2455.4	2334.76	2437.1	2117.83	2326.49	2196.65	2186.2	2491.7	2287.98	2497.56	2100.45	2199.54	2238.79	2251.59
	2164.39	2107.12	2199.77	2124.98	2176.59	2156.39	2135.95	2167.88	2140.79	2176.49	2144.87	2132.85	2242.96	2248.52	2159.98	2228.57	2119.92	2377	2206.52	2113.95	2137.05	2257.25	2256.04	2093.16	2374.87	2437.98	2329.26	2306.41	2239.53	2088.63	2236.54	2453.11	2229.82	2296.42	2526.2	2454.75	2334.19	2436.21	2117.47	2325.63	2196.31	2185.57	2490.58	2287.15	2496.55	2100.37	2199.23	2238.48	2250.99
	2163.89	2106.82	2199.33	2124.76	2176.19	2156.11	2135.59	2167.51	2140.52	2176.4	2144.77	2132.69	2242.32	2248.05	2159.39	2228.11	2119.55	2376.47	2206.12	2113.61	2136.68	2256.86	2255.72	2092.83	2374.22	2437.11	2328.71	2305.94	2239.33	2088.3	2235.75	2452.08	2229.14	2295.56	2525.54	2454.12	2333.64	2435.32	2117.13	2324.79	2195.97	2184.95	2489.47	2286.34	2495.55	2100.31	2198.93	2238.18	2250.39
	2163.41	2106.52	2198.9	2124.55	2175.79	2155.84	2135.24	2167.14	2140.26	2176.31	2144.67	2132.55	2241.69	2247.59	2158.8	2227.65	2119.19	2375.96	2205.74	2113.27	2136.32	2256.48	2255.4	2092.51	2373.58	2436.25	2328.16	2305.48	2239.14	2087.98	2234.97	2451.05	2228.48	2294.71	2524.89	2453.49	2333.11	2434.45	2116.79	2323.95	2195.65	2184.34	2488.37	2285.53	2494.57	2100.25	2198.63	2237.9	2249.81
	2162.93	2106.23	2198.47	2124.35	2175.41	2155.58	2134.89	2166.78	2140.01	2176.23	2144.57	2132.4	2241.07	2247.14	2158.23	2227.2	2118.84	2375.45	2205.36	2112.93	2135.97	2256.1	2255.1	2092.19	2372.95	2435.41	2327.63	2305.03	2238.97	2087.67	2234.2	2450.04	2227.83	2293.87	2524.25	2452.88	2332.58	2433.6	2116.45	2323.13	2195.34	2183.73	2487.28	2284.73	2493.6	2100.19	2198.34	2237.62	2249.23
	2162.46	2105.94	2198.06	2124.16	2175.03	2155.33	2134.55	2166.43	2139.76	2176.15	2144.49	2132.27	2240.45	2246.69	2157.66	2226.77	2118.49	2374.95	2204.99	2112.6	2135.63	2255.74	2254.81	2091.88	2372.34	2434.58	2327.1	2304.59	2238.8	2087.36	2233.44	2449.03	2227.18	2293.04	2523.62	2452.28	2332.07	2432.75	2116.12	2322.31	2195.03	2183.13	2486.21	2283.95	2492.65	2100.14	2198.05	2237.36	2248.67
	2161.99	2105.66	2197.64	2123.97	2174.66	2155.08	2134.22	2166.08	2139.52	2176.08	2144.4	2132.14	2239.84	2246.26	2157.1	2226.34	2118.14	2374.46	2204.64	2112.28	2135.3	2255.39	2254.52	2091.57	2371.73	2433.75	2326.59	2304.17	2238.65	2087.06	2232.69	2448.04	2226.55	2292.22	2523.01	2451.7	2331.57	2431.91	2115.8	2321.5	2194.74	2182.53	2485.14	2283.18	2491.71	2100.1	2197.78	2237.12	2248.11
	2161.54	2105.38	2197.24	2123.78	2174.29	2154.84	2133.89	2165.75	2139.28	2176.02	2144.33	2132.01	2239.24	2245.83	2156.55	2225.92	2117.8	2373.97	2204.29	2111.96	2134.97	2255.06	2254.25	2091.27	2371.13	2432.94	2326.08	2303.76	2238.5	2086.76	2231.95	2447.05	2225.92	2291.41	2522.41	2451.13	2331.08	2431.09	2115.48	2320.7	2194.46	2181.95	2484.09	2282.41	2490.78	2100.06	2197.51	2236.88	2247.56
	2161.09	2105.11	2196.84	2123.6	2173.93	2154.61	2133.57	2165.41	2139.05	2175.96	2144.25	2131.89	2238.65	2245.42	2156	2225.51	2117.47	2373.5	2203.95	2111.64	2134.66	2254.73	2253.99	2090.98	2370.54	2432.14	2325.59	2303.36	2238.36	2086.48	2231.22	2446.08	2225.3	2290.61	2521.82	2450.57	2330.61	2430.27	2115.16	2319.91	2194.19	2181.37	2483.05	2281.66	2489.86	2100.03	2197.24	2236.66	2247.03
	2160.65	2104.84	2196.45	2123.43	2173.58	2154.38	2133.25	2165.09	2138.83	2175.91	2144.19	2131.77	2238.07	2245.01	2155.47	2225.1	2117.14	2373.03	2203.62	2111.34	2134.35	2254.42	2253.74	2090.69	2369.95	2431.35	2325.11	2302.97	2238.24	2086.19	2230.5	2445.12	2224.69	2289.82	2521.25	2450.02	2330.15	2429.47	2114.85	2319.13	2193.93	2180.79	2482.02	2280.92	2488.96	2100.01	2196.99	2236.45	2246.5
	2160.21	2104.58	2196.06	2123.26	2173.24	2154.16	2132.94	2164.77	2138.61	2175.87	2144.13	2131.66	2237.49	2244.61	2154.94	2224.71	2116.82	2372.58	2203.29	2111.03	2134.05	2254.11	2253.51	2090.41	2369.38	2430.56	2324.64	2302.59	2238.12	2085.92	2229.79	2444.17	2224.09	2289.03	2520.69	2449.49	2329.7	2428.68	2114.55	2318.36	2193.69	2180.23	2481.01	2280.18	2488.07	2099.98	2196.74	2236.26	2245.98
	2159.79	2104.33	2195.68	2123.1	2172.9	2153.95	2132.64	2164.47	2138.4	2175.83	2144.07	2131.56	2236.92	2244.22	2154.42	2224.33	2116.51	2372.13	2202.98	2110.73	2133.76	2253.82	2253.28	2090.13	2368.82	2429.79	2324.18	2302.23	2238.02	2085.64	2229.09	2443.23	2223.5	2288.26	2520.14	2448.97	2329.27	2427.9	2114.25	2317.6	2193.45	2179.67	2480	2279.46	2487.19	2099.97	2196.49	2236.07	2245.47
	2159.37	2104.08	2195.31	2122.94	2172.57	2153.74	2132.34	2164.16	2138.2	2175.8	2144.02	2131.46	2236.36	2243.84	2153.91	2223.95	2116.2	2371.69	2202.67	2110.44	2133.48	2253.54	2253.06	2089.86	2368.27	2429.04	2323.73	2301.88	2237.92	2085.38	2228.4	2442.31	2222.91	2287.49	2519.61	2448.46	2328.84	2427.14	2113.96	2316.85	2193.22	2179.11	2479.01	2278.75	2486.33	2099.96	2196.26	2235.9	2244.97
	2158.95	2103.84	2194.95	2122.79	2172.25	2153.55	2132.05	2163.87	2138	2175.77	2143.97	2131.37	2235.81	2243.46	2153.41	2223.59	2115.89	2371.26	2202.38	2110.15	2133.21	2253.27	2252.86	2089.59	2367.72	2428.29	2323.29	2301.54	2237.84	2085.12	2227.72	2441.39	2222.34	2286.74	2519.09	2447.96	2328.43	2426.38	2113.67	2316.1	2193.01	2178.57	2478.03	2278.05	2485.48	2099.96	2196.03	2235.74	2244.48
	2158.55	2103.6	2194.59	2122.64	2171.93	2153.35	2131.76	2163.58	2137.81	2175.75	2143.93	2131.28	2235.26	2243.1	2152.92	2223.23	2115.59	2370.83	2202.09	2109.86	2132.95	2253.01	2252.66	2089.33	2367.19	2427.55	2322.86	2301.21	2237.76	2084.87	2227.04	2440.48	2221.77	2285.99	2518.58	2447.48	2328.04	2425.64	2113.39	2315.37	2192.8	2178.03	2477.06	2277.36	2484.64	2099.96	2195.81	2235.59	2243.99
	2158.15	2103.37	2194.23	2122.5	2171.62	2153.17	2131.48	2163.3	2137.63	2175.74	2143.9	2131.2	2234.73	2242.74	2152.44	2222.89	2115.3	2370.42	2201.81	2109.58	2132.69	2252.76	2252.48	2089.07	2366.66	2426.82	2322.45	2300.89	2237.69	2084.62	2226.38	2439.59	2221.22	2285.25	2518.09	2447.01	2327.65	2424.9	2113.11	2314.64	2192.6	2177.49	2476.1	2276.69	2483.82	2099.97	2195.59	2235.46	2243.52
	2157.76	2103.14	2193.89	2122.37	2171.32	2152.99	2131.21	2163.03	2137.45	2175.74	2143.87	2131.12	2234.2	2242.39	2151.97	2222.55	2115.01	2370.01	2201.54	2109.31	2132.45	2252.53	2252.31	2088.83	2366.14	2426.1	2322.04	2300.59	2237.64	2084.38	2225.73	2438.71	2220.67	2284.53	2517.61	2446.55	2327.28	2424.18	2112.84	2313.93	2192.42	2176.96	2475.16	2276.02	2483.01	2099.98	2195.39	2235.34	2243.06
	2157.37	2102.92	2193.55	2122.24	2171.03	2152.82	2130.94	2162.76	2137.27	2175.74	2143.84	2131.05	2233.68	2242.05	2151.5	2222.22	2114.73	2369.62	2201.28	2109.04	2132.21	2252.3	2252.15	2088.58	2365.63	2425.4	2321.65	2300.3	2237.59	2084.14	2225.08	2437.83	2220.13	2283.81	2517.14	2446.11	2326.92	2423.47	2112.57	2313.22	2192.25	2176.44	2474.22	2275.36	2482.21	2100	2195.18	2235.23	2242.6
	2157	2102.71	2193.22	2122.12	2170.74	2152.66	2130.68	2162.51	2137.11	2175.75	2143.83	2130.98	2233.17	2241.72	2151.04	2221.9	2114.45	2369.23	2201.03	2108.77	2131.99	2252.09	2252	2088.34	2365.14	2424.7	2321.26	2300.02	2237.55	2083.91	2224.45	2436.97	2219.6	2283.1	2516.68	2445.68	2326.58	2422.77	2112.31	2312.52	2192.08	2175.93	2473.3	2274.72	2481.43	2100.02	2194.99	2235.13	2242.16
	2156.63	2102.5	2192.89	2122	2170.46	2152.5	2130.43	2162.26	2136.95	2175.76	2143.81	2130.92	2232.66	2241.4	2150.59	2221.59	2114.18	2368.85	2200.78	2108.51	2131.77	2251.88	2251.86	2088.11	2364.65	2424.02	2320.89	2299.75	2237.53	2083.69	2223.82	2436.12	2219.08	2282.4	2516.24	2445.26	2326.25	2422.08	2112.05	2311.83	2191.93	2175.42	2472.39	2274.08	2480.65	2100.05	2194.8	2235.05	2241.72
	2156.27	2102.29	2192.57	2121.89	2170.19	2152.35	2130.18	2162.01	2136.8	2175.78	2143.8	2130.86	2232.16	2241.08	2150.15	2221.29	2113.91	2368.48	2200.55	2108.26	2131.56	2251.69	2251.73	2087.88	2364.17	2423.34	2320.53	2299.49	2237.51	2083.47	2223.21	2435.28	2218.57	2281.71	2515.81	2444.85	2325.93	2421.4	2111.8	2311.15	2191.79	2174.92	2471.49	2273.46	2479.9	2100.09	2194.62	2234.98	2241.29
	2155.91	2102.09	2192.26	2121.78	2169.92	2152.2	2129.94	2161.78	2136.65	2175.81	2143.8	2130.81	2231.67	2240.78	2149.72	2221	2113.65	2368.12	2200.32	2108.01	2131.36	2251.51	2251.61	2087.66	2363.7	2422.68	2320.18	2299.25	2237.5	2083.26	2222.6	2434.46	2218.07	2281.03	2515.4	2444.46	2325.62	2420.74	2111.55	2310.48	2191.66	2174.43	2470.61	2272.84	2479.15	2100.13	2194.45	2234.92	2240.87
	2155.56	2101.9	2191.95	2121.68	2169.66	2152.07	2129.7	2161.55	2136.51	2175.84	2143.8	2130.76	2231.19	2240.48	2149.3	2220.71	2113.39	2367.76	2200.11	2107.77	2131.17	2251.34	2251.51	2087.45	2363.23	2422.03	2319.84	2299.02	2237.5	2083.05	2222.01	2433.64	2217.58	2280.35	2514.99	2444.08	2325.33	2420.08	2111.31	2309.82	2191.54	2173.94	2469.73	2272.24	2478.42	2100.18	2194.28	2234.87	2240.46
	2155.22	2101.71	2191.65	2121.58	2169.41	2151.94	2129.47	2161.33	2136.37	2175.88	2143.81	2130.72	2230.72	2240.19	2148.88	2220.44	2113.14	2367.42	2199.9	2107.53	2130.98	2251.19	2251.41	2087.24	2362.78	2421.38	2319.51	2298.8	2237.52	2082.85	2221.42	2432.84	2217.09	2279.69	2514.6	2443.71	2325.04	2419.44	2111.07	2309.17	2191.42	2173.46	2468.87	2271.65	2477.7	2100.23	2194.12	2234.84	2240.06
	2154.89	2101.53	2191.36	2121.49	2169.17	2151.82	2129.25	2161.11	2136.24	2175.92	2143.82	2130.68	2230.25	2239.91	2148.48	2220.17	2112.9	2367.08	2199.7	2107.29	2130.81	2251.04	2251.33	2087.03	2362.34	2420.75	2319.19	2298.59	2237.54	2082.66	2220.84	2432.04	2216.62	2279.04	2514.22	2443.35	2324.78	2418.81	2110.84	2308.53	2191.32	2172.99	2468.02	2271.07	2477	2100.29	2193.96	2234.82	2239.67
	2154.56	2101.35	2191.08	2121.41	2168.93	2151.7	2129.03	2160.9	2136.12	2175.97	2143.84	2130.65	2229.8	2239.64	2148.08	2219.92	2112.66	2366.75	2199.51	2107.06	2130.64	2250.9	2251.26	2086.83	2361.9	2420.13	2318.88	2298.4	2237.57	2082.47	2220.28	2431.26	2216.15	2278.39	2513.86	2443.01	2324.52	2418.18	2110.62	2307.89	2191.23	2172.52	2467.18	2270.5	2476.31	2100.35	2193.81	2234.81	2239.29
	2154.24	2101.18	2190.8	2121.33	2168.7	2151.59	2128.82	2160.7	2136.01	2176.03	2143.86	2130.63	2229.35	2239.38	2147.69	2219.67	2112.43	2366.43	2199.33	2106.84	2130.49	2250.78	2251.19	2086.64	2361.48	2419.52	2318.59	2298.22	2237.61	2082.29	2219.72	2430.49	2215.69	2277.76	2513.51	2442.68	2324.28	2417.57	2110.4	2307.27	2191.15	2172.06	2466.35	2269.94	2475.63	2100.42	2193.67	2234.81	2238.92
	2153.93	2101.01	2190.52	2121.25	2168.48	2151.49	2128.61	2160.51	2135.9	2176.09	2143.88	2130.61	2228.91	2239.12	2147.31	2219.44	2112.2	2366.12	2199.15	2106.62	2130.34	2250.67	2251.14	2086.45	2361.06	2418.92	2318.3	2298.05	2237.66	2082.11	2219.17	2429.73	2215.25	2277.13	2513.17	2442.36	2324.05	2416.97	2110.18	2306.65	2191.08	2171.61	2465.54	2269.39	2474.97	2100.5	2193.54	2234.82	2238.55
	2153.63	2100.85	2190.26	2121.19	2168.26	2151.39	2128.41	2160.33	2135.79	2176.16	2143.92	2130.59	2228.47	2238.87	2146.94	2219.21	2111.98	2365.82	2198.99	2106.4	2130.2	2250.56	2251.1	2086.27	2360.65	2418.34	2318.03	2297.89	2237.72	2081.94	2218.64	2428.99	2214.81	2276.51	2512.84	2442.05	2323.83	2416.39	2109.97	2306.04	2191.02	2171.17	2464.74	2268.85	2474.31	2100.58	2193.41	2234.85	2238.2
	2153.33	2100.7	2190	2121.12	2168.05	2151.31	2128.22	2160.15	2135.7	2176.24	2143.96	2130.58	2228.05	2238.64	2146.58	2218.99	2111.76	2365.53	2198.83	2106.19	2130.07	2250.47	2251.07	2086.09	2360.26	2417.76	2317.77	2297.75	2237.78	2081.77	2218.11	2428.25	2214.38	2275.9	2512.52	2441.76	2323.62	2415.81	2109.76	2305.45	2190.98	2170.73	2463.95	2268.32	2473.68	2100.67	2193.29	2234.89	2237.85
	2153.04	2100.55	2189.75	2121.06	2167.85	2151.22	2128.03	2159.98	2135.61	2176.32	2144	2130.58	2227.63	2238.41	2146.23	2218.78	2111.55	2365.24	2198.68	2105.99	2129.95	2250.39	2251.06	2085.92	2359.87	2417.19	2317.51	2297.62	2237.86	2081.61	2217.59	2427.53	2213.96	2275.31	2512.22	2441.48	2323.43	2415.24	2109.56	2304.86	2190.94	2170.29	2463.17	2267.81	2473.05	2100.76	2193.17	2234.94	2237.51
	2152.75	2100.4	2189.5	2121.01	2167.65	2151.15	2127.85	2159.82	2135.52	2176.41	2144.05	2130.58	2227.22	2238.19	2145.88	2218.58	2111.35	2364.96	2198.55	2105.79	2129.83	2250.32	2251.05	2085.75	2359.49	2416.64	2317.27	2297.5	2237.95	2081.45	2217.08	2426.81	2213.55	2274.72	2511.93	2441.21	2323.25	2414.69	2109.36	2304.28	2190.91	2169.87	2462.4	2267.3	2472.44	2100.85	2193.06	2235.01	2237.19
	2152.48	2100.26	2189.26	2120.97	2167.47	2151.08	2127.68	2159.66	2135.44	2176.5	2144.1	2130.58	2226.82	2237.98	2145.55	2218.39	2111.15	2364.69	2198.42	2105.6	2129.73	2250.27	2251.05	2085.59	2359.12	2416.09	2317.04	2297.39	2238.05	2081.31	2216.59	2426.11	2213.15	2274.14	2511.66	2440.95	2323.09	2414.14	2109.17	2303.71	2190.89	2169.45	2461.65	2266.81	2471.84	2100.96	2192.96	2235.08	2236.87
	2152.21	2100.13	2189.03	2120.92	2167.28	2151.02	2127.51	2159.51	2135.37	2176.6	2144.16	2130.59	2226.42	2237.77	2145.22	2218.21	2110.95	2364.43	2198.3	2105.41	2129.63	2250.22	2251.07	2085.44	2358.75	2415.56	2316.82	2297.29	2238.15	2081.16	2216.1	2425.42	2212.75	2273.56	2511.39	2440.71	2322.93	2413.61	2108.99	2303.15	2190.88	2169.04	2460.91	2266.32	2471.26	2101.07	2192.86	2235.17	2236.56
	2151.94	2100	2188.8	2120.89	2167.11	2150.97	2127.35	2159.37	2135.31	2176.71	2144.22	2130.61	2226.04	2237.58	2144.9	2218.03	2110.76	2364.18	2198.18	2105.22	2129.54	2250.19	2251.1	2085.29	2358.4	2415.03	2316.62	2297.21	2238.27	2081.02	2215.62	2424.74	2212.37	2273	2511.14	2440.48	2322.79	2413.09	2108.81	2302.6	2190.88	2168.63	2460.18	2265.85	2470.69	2101.18	2192.77	2235.27	2236.26
	2151.69	2099.87	2188.58	2120.86	2166.94	2150.92	2127.19	2159.24	2135.25	2176.82	2144.29	2130.63	2225.66	2237.39	2144.59	2217.87	2110.58	2363.94	2198.08	2105.04	2129.46	2250.16	2251.13	2085.14	2358.06	2414.52	2316.42	2297.14	2238.39	2080.89	2215.15	2424.08	2212	2272.45	2510.9	2440.26	2322.67	2412.58	2108.63	2302.05	2190.9	2168.23	2459.46	2265.39	2470.13	2101.3	2192.69	2235.39	2235.96
	2151.44	2099.76	2188.37	2120.83	2166.78	2150.88	2127.04	2159.11	2135.19	2176.94	2144.36	2130.65	2225.29	2237.22	2144.29	2217.72	2110.4	2363.7	2197.99	2104.87	2129.39	2250.15	2251.18	2085.01	2357.72	2414.02	2316.23	2297.09	2238.53	2080.76	2214.69	2423.42	2211.63	2271.9	2510.68	2440.05	2322.55	2412.08	2108.46	2301.52	2190.92	2167.84	2458.75	2264.94	2469.59	2101.43	2192.61	2235.51	2235.68
	2151.2	2099.64	2188.17	2120.81	2166.63	2150.85	2126.9	2158.99	2135.15	2177.06	2144.44	2130.68	2224.93	2237.05	2144	2217.57	2110.23	2363.48	2197.9	2104.7	2129.33	2250.15	2251.24	2084.87	2357.4	2413.53	2316.06	2297.04	2238.67	2080.64	2214.24	2422.78	2211.28	2271.37	2510.46	2439.86	2322.45	2411.59	2108.29	2300.99	2190.95	2167.45	2458.06	2264.5	2469.05	2101.56	2192.54	2235.65	2235.4
	2150.96	2099.54	2187.97	2120.8	2166.48	2150.83	2126.76	2158.88	2135.11	2177.19	2144.53	2130.72	2224.57	2236.89	2143.71	2217.43	2110.06	2363.26	2197.82	2104.53	2129.28	2250.16	2251.31	2084.74	2357.08	2413.05	2315.9	2297.01	2238.83	2080.52	2213.81	2422.15	2210.93	2270.84	2510.26	2439.67	2322.36	2411.11	2108.13	2300.48	2190.99	2167.07	2457.38	2264.07	2468.54	2101.69	2192.48	2235.8	2235.14
	2150.73	2099.43	2187.78	2120.79	2166.35	2150.81	2126.63	2158.77	2135.07	2177.33	2144.62	2130.76	2224.22	2236.73	2143.44	2217.31	2109.9	2363.05	2197.76	2104.37	2129.23	2250.18	2251.39	2084.62	2356.77	2412.58	2315.74	2296.99	2238.99	2080.41	2213.38	2421.53	2210.6	2270.33	2510.07	2439.5	2322.28	2410.65	2107.97	2299.97	2191.04	2166.7	2456.71	2263.66	2468.03	2101.84	2192.42	2235.96	2234.88
	2150.51	2099.34	2187.59	2120.78	2166.21	2150.79	2126.5	2158.68	2135.04	2177.47	2144.71	2130.8	2223.89	2236.59	2143.17	2217.19	2109.75	2362.85	2197.7	2104.22	2129.2	2250.21	2251.49	2084.5	2356.48	2412.12	2315.6	2296.99	2239.16	2080.31	2212.96	2420.92	2210.27	2269.82	2509.9	2439.35	2322.22	2410.19	2107.82	2299.47	2191.11	2166.34	2456.05	2263.25	2467.54	2101.98	2192.37	2236.14	2234.63
	2150.3	2099.24	2187.41	2120.78	2166.09	2150.79	2126.38	2158.59	2135.02	2177.62	2144.81	2130.85	2223.56	2236.46	2142.91	2217.08	2109.6	2362.66	2197.64	2104.07	2129.17	2250.25	2251.59	2084.39	2356.19	2411.67	2315.47	2296.99	2239.34	2080.21	2212.55	2420.32	2209.95	2269.32	2509.73	2439.2	2322.17	2409.75	2107.67	2298.99	2191.18	2165.98	2455.41	2262.85	2467.07	2102.14	2192.32	2236.33	2234.39
	2150.09	2099.16	2187.24	2120.79	2165.97	2150.79	2126.27	2158.5	2135.01	2177.77	2144.91	2130.91	2223.23	2236.33	2142.66	2216.98	2109.46	2362.47	2197.6	2103.92	2129.15	2250.31	2251.7	2084.29	2355.91	2411.24	2315.35	2297.01	2239.53	2080.11	2212.15	2419.74	2209.65	2268.83	2509.58	2439.07	2322.13	2409.31	2107.53	2298.51	2191.26	2165.63	2454.77	2262.47	2466.6	2102.3	2192.28	2236.53	2234.16
	2149.89	2099.07	2187.07	2120.8	2165.86	2150.8	2126.16	2158.43	2135	2177.93	2145.02	2130.97	2222.92	2236.21	2142.42	2216.89	2109.32	2362.3	2197.57	2103.78	2129.14	2250.37	2251.83	2084.18	2355.64	2410.81	2315.25	2297.05	2239.73	2080.02	2211.76	2419.17	2209.35	2268.35	2509.44	2438.95	2322.11	2408.89	2107.39	2298.04	2191.35	2165.28	2454.15	2262.1	2466.15	2102.46	2192.25	2236.74	2233.94
	2149.7	2099	2186.91	2120.82	2165.76	2150.82	2126.06	2158.36	2135	2178.1	2145.14	2131.03	2222.61	2236.1	2142.19	2216.81	2109.18	2362.13	2197.54	2103.65	2129.14	2250.45	2251.97	2084.09	2355.37	2410.39	2315.15	2297.09	2239.94	2079.94	2211.38	2418.61	2209.06	2267.88	2509.32	2438.84	2322.1	2408.48	2107.26	2297.58	2191.46	2164.94	2453.54	2261.74	2465.72	2102.63	2192.22	2236.96	2233.72
	2149.51	2098.93	2186.76	2120.84	2165.66	2150.84	2125.97	2158.3	2135	2178.27	2145.26	2131.1	2222.31	2236	2141.97	2216.74	2109.06	2361.97	2197.53	2103.52	2129.14	2250.53	2252.11	2084	2355.12	2409.99	2315.06	2297.15	2240.15	2079.86	2211.01	2418.06	2208.78	2267.42	2509.2	2438.74	2322.1	2408.08	2107.13	2297.12	2191.57	2164.61	2452.95	2261.39	2465.29	2102.8	2192.2	2237.2	2233.52
	2149.33	2098.86	2186.62	2120.87	2165.57	2150.87	2125.88	2158.25	2135.01	2178.45	2145.38	2131.17	2222.02	2235.91	2141.76	2216.68	2108.94	2361.82	2197.52	2103.39	2129.16	2250.63	2252.27	2083.91	2354.88	2409.6	2314.99	2297.22	2240.38	2079.79	2210.66	2417.52	2208.51	2266.97	2509.1	2438.66	2322.11	2407.69	2107.01	2296.68	2191.69	2164.29	2452.36	2261.05	2464.88	2102.99	2192.19	2237.44	2233.32
	2149.16	2098.8	2186.48	2120.9	2165.49	2150.91	2125.79	2158.2	2135.02	2178.63	2145.51	2131.25	2221.74	2235.83	2141.55	2216.62	2108.82	2361.68	2197.52	2103.27	2129.18	2250.74	2252.44	2083.83	2354.64	2409.22	2314.93	2297.31	2240.61	2079.72	2210.31	2417	2208.25	2266.52	2509.01	2438.59	2322.14	2407.31	2106.89	2296.25	2191.82	2163.97	2451.79	2260.72	2464.49	2103.17	2192.18	2237.7	2233.14
	2148.99	2098.74	2186.35	2120.94	2165.42	2150.95	2125.72	2158.16	2135.05	2178.82	2145.65	2131.34	2221.46	2235.75	2141.36	2216.58	2108.71	2361.55	2197.53	2103.16	2129.21	2250.86	2252.63	2083.76	2354.41	2408.84	2314.88	2297.4	2240.86	2079.66	2209.97	2416.48	2208	2266.09	2508.93	2438.53	2322.18	2406.94	2106.78	2295.82	2191.96	2163.66	2451.23	2260.4	2464.11	2103.36	2192.18	2237.98	2232.96
	2148.83	2098.69	2186.22	2120.98	2165.35	2151	2125.65	2158.13	2135.07	2179.02	2145.79	2131.42	2221.19	2235.69	2141.17	2216.55	2108.6	2361.42	2197.55	2103.05	2129.25	2251	2252.82	2083.69	2354.2	2408.48	2314.84	2297.51	2241.11	2079.6	2209.64	2415.98	2207.76	2265.66	2508.87	2438.48	2322.23	2406.58	2106.67	2295.41	2192.12	2163.36	2450.69	2260.1	2463.74	2103.56	2192.18	2238.26	2232.79
	2148.68	2098.65	2186.11	2121.03	2165.29	2151.06	2125.58	2158.11	2135.11	2179.22	2145.93	2131.52	2220.93	2235.63	2140.99	2216.52	2108.51	2361.31	2197.58	2102.94	2129.3	2251.14	2253.02	2083.63	2353.99	2408.13	2314.81	2297.64	2241.37	2079.55	2209.32	2415.49	2207.53	2265.25	2508.81	2438.44	2322.29	2406.23	2106.57	2295	2192.28	2163.06	2450.15	2259.8	2463.38	2103.76	2192.19	2238.56	2232.63
	2148.53	2098.6	2185.99	2121.08	2165.23	2151.12	2125.53	2158.09	2135.15	2179.43	2146.08	2131.61	2220.68	2235.58	2140.82	2216.5	2108.41	2361.2	2197.61	2102.84	2129.36	2251.29	2253.24	2083.57	2353.79	2407.8	2314.79	2297.77	2241.64	2079.5	2209.02	2415.02	2207.3	2264.84	2508.77	2438.42	2322.37	2405.9	2106.47	2294.6	2192.45	2162.77	2449.63	2259.52	2463.04	2103.97	2192.21	2238.87	2232.47
	2148.39	2098.57	2185.89	2121.14	2165.18	2151.19	2125.47	2158.08	2135.2	2179.64	2146.24	2131.72	2220.44	2235.54	2140.66	2216.5	2108.32	2361.1	2197.66	2102.74	2129.43	2251.46	2253.46	2083.51	2353.6	2407.47	2314.78	2297.92	2241.92	2079.46	2208.72	2414.55	2207.09	2264.44	2508.74	2438.41	2322.46	2405.57	2106.37	2294.22	2192.63	2162.48	2449.12	2259.25	2462.71	2104.19	2192.23	2239.19	2232.33
	2148.26	2098.54	2185.79	2121.2	2165.14	2151.27	2125.43	2158.08	2135.25	2179.86	2146.4	2131.82	2220.2	2235.51	2140.51	2216.5	2108.24	2361.01	2197.71	2102.65	2129.5	2251.63	2253.7	2083.46	2353.42	2407.15	2314.79	2298.08	2242.21	2079.43	2208.43	2414.1	2206.89	2264.05	2508.72	2438.4	2322.57	2405.26	2106.28	2293.84	2192.82	2162.21	2448.62	2258.99	2462.4	2104.41	2192.26	2239.52	2232.19
	2148.14	2098.51	2185.7	2121.27	2165.11	2151.36	2125.39	2158.09	2135.31	2180.08	2146.56	2131.94	2219.97	2235.48	2140.36	2216.51	2108.17	2360.93	2197.77	2102.57	2129.58	2251.82	2253.95	2083.42	2353.24	2406.85	2314.8	2298.26	2242.51	2079.39	2208.15	2413.66	2206.7	2263.67	2508.72	2438.42	2322.68	2404.95	2106.2	2293.47	2193.02	2161.94	2448.14	2258.74	2462.1	2104.63	2192.29	2239.87	2232.07
	2148.02	2098.49	2185.62	2121.35	2165.09	2151.45	2125.36	2158.1	2135.37	2180.31	2146.73	2132.05	2219.75	2235.47	2140.23	2216.53	2108.09	2360.85	2197.84	2102.49	2129.67	2252.02	2254.2	2083.38	2353.08	2406.55	2314.83	2298.45	2242.82	2079.37	2207.88	2413.23	2206.51	2263.3	2508.73	2438.44	2322.81	2404.66	2106.12	2293.11	2193.23	2161.67	2447.67	2258.5	2461.81	2104.86	2192.33	2240.22	2231.95
	2147.91	2098.48	2185.54	2121.43	2165.07	2151.55	2125.33	2158.12	2135.45	2180.55	2146.91	2132.17	2219.54	2235.46	2140.1	2216.56	2108.03	2360.79	2197.92	2102.41	2129.77	2252.23	2254.47	2083.35	2352.92	2406.27	2314.87	2298.65	2243.13	2079.35	2207.63	2412.81	2206.34	2262.94	2508.74	2438.47	2322.95	2404.38	2106.04	2292.75	2193.45	2161.42	2447.21	2258.27	2461.54	2105.1	2192.38	2240.59	2231.84
	2147.8	2098.47	2185.47	2121.51	2165.05	2151.65	2125.31	2158.15	2135.52	2180.79	2147.09	2132.3	2219.33	2235.46	2139.98	2216.6	2107.97	2360.73	2198.01	2102.34	2129.88	2252.45	2254.75	2083.32	2352.78	2405.99	2314.92	2298.86	2243.46	2079.33	2207.38	2412.41	2206.17	2262.59	2508.77	2438.52	2323.11	2404.1	2105.97	2292.41	2193.68	2161.17	2446.76	2258.05	2461.27	2105.34	2192.43	2240.97	2231.74
	2147.7	2098.46	2185.4	2121.6	2165.05	2151.77	2125.29	2158.18	2135.61	2181.04	2147.27	2132.43	2219.14	2235.47	2139.87	2216.64	2107.91	2360.68	2198.11	2102.27	2129.99	2252.68	2255.04	2083.3	2352.64	2405.73	2314.98	2299.09	2243.79	2079.32	2207.14	2412.01	2206.02	2262.24	2508.82	2438.58	2323.27	2403.84	2105.91	2292.08	2193.92	2160.92	2446.32	2257.85	2461.03	2105.58	2192.49	2241.36	2231.64
	2147.61	2098.46	2185.34	2121.7	2165.05	2151.88	2125.28	2158.22	2135.7	2181.29	2147.46	2132.56	2218.95	2235.49	2139.77	2216.7	2107.87	2360.64	2198.21	2102.21	2130.11	2252.92	2255.35	2083.28	2352.51	2405.48	2315.05	2299.33	2244.13	2079.32	2206.91	2411.63	2205.87	2261.91	2508.87	2438.65	2323.45	2403.59	2105.85	2291.75	2194.17	2160.69	2445.9	2257.65	2460.79	2105.84	2192.55	2241.77	2231.56
	2147.53	2098.46	2185.29	2121.8	2165.06	2152.01	2125.28	2158.27	2135.79	2181.55	2147.66	2132.7	2218.77	2235.52	2139.68	2216.76	2107.82	2360.61	2198.32	2102.15	2130.25	2253.17	2255.66	2083.27	2352.39	2405.24	2315.13	2299.58	2244.48	2079.32	2206.69	2411.26	2205.73	2261.58	2508.93	2438.73	2323.64	2403.35	2105.79	2291.44	2194.42	2160.46	2445.48	2257.47	2460.57	2106.09	2192.62	2242.19	2231.48
	2147.45	2098.47	2185.25	2121.9	2165.07	2152.14	2125.28	2158.33	2135.89	2181.81	2147.86	2132.85	2218.59	2235.55	2139.6	2216.84	2107.79	2360.58	2198.44	2102.1	2130.39	2253.43	2255.98	2083.27	2352.28	2405.01	2315.23	2299.84	2244.84	2079.32	2206.48	2410.91	2205.6	2261.26	2509.01	2438.82	2323.85	2403.12	2105.74	2291.13	2194.69	2160.24	2445.08	2257.3	2460.36	2106.36	2192.69	2242.61	2231.41
	2147.38	2098.49	2185.21	2122.01	2165.1	2152.28	2125.29	2158.39	2136	2182.08	2148.06	2133	2218.43	2235.6	2139.52	2216.92	2107.75	2360.57	2198.57	2102.06	2130.53	2253.71	2256.32	2083.26	2352.17	2404.79	2315.33	2300.12	2245.2	2079.33	2206.28	2410.56	2205.49	2260.95	2509.1	2438.92	2324.06	2402.9	2105.69	2290.83	2194.97	2160.02	2444.69	2257.14	2460.16	2106.62	2192.77	2243.05	2231.36
	2147.31	2098.51	2185.18	2122.13	2165.13	2152.42	2125.31	2158.46	2136.11	2182.35	2148.27	2133.15	2218.27	2235.65	2139.45	2217.01	2107.73	2360.56	2198.71	2102.01	2130.69	2253.99	2256.66	2083.27	2352.08	2404.58	2315.45	2300.41	2245.58	2079.35	2206.1	2410.23	2205.38	2260.65	2509.2	2439.04	2324.29	2402.69	2105.65	2290.54	2195.25	2159.81	2444.32	2256.98	2459.98	2106.9	2192.86	2243.51	2231.3
	2147.25	2098.53	2185.15	2122.25	2165.16	2152.58	2125.33	2158.53	2136.23	2182.64	2148.48	2133.31	2218.12	2235.71	2139.39	2217.11	2107.71	2360.56	2198.85	2101.98	2130.85	2254.29	2257.01	2083.28	2351.99	2404.38	2315.57	2300.72	2245.96	2079.37	2205.92	2409.9	2205.28	2260.36	2509.31	2439.16	2324.53	2402.49	2105.61	2290.26	2195.55	2159.61	2443.95	2256.84	2459.81	2107.18	2192.95	2243.97	2231.26
	2147.2	2098.56	2185.14	2122.37	2165.21	2152.73	2125.35	2158.62	2136.36	2182.92	2148.7	2133.47	2217.98	2235.78	2139.35	2217.22	2107.69	2360.57	2199.01	2101.94	2131.02	2254.59	2257.38	2083.29	2351.91	2404.2	2315.71	2301.03	2246.36	2079.39	2205.75	2409.59	2205.19	2260.08	2509.43	2439.3	2324.79	2402.31	2105.58	2289.99	2195.85	2159.41	2443.6	2256.72	2459.65	2107.46	2193.05	2244.44	2231.23
	2147.15	2098.59	2185.12	2122.5	2165.26	2152.9	2125.39	2158.71	2136.49	2183.21	2148.93	2133.63	2217.85	2235.86	2139.3	2217.34	2107.68	2360.59	2199.17	2101.92	2131.2	2254.91	2257.76	2083.31	2351.84	2404.02	2315.86	2301.36	2246.76	2079.42	2205.59	2409.3	2205.1	2259.81	2509.57	2439.45	2325.05	2402.13	2105.55	2289.73	2196.17	2159.22	2443.26	2256.6	2459.5	2107.75	2193.15	2244.93	2231.2
	2147.12	2098.63	2185.12	2122.64	2165.31	2153.07	2125.42	2158.8	2136.63	2183.51	2149.15	2133.81	2217.72	2235.94	2139.27	2217.46	2107.68	2360.62	2199.34	2101.89	2131.39	2255.24	2258.14	2083.33	2351.78	2403.86	2316.02	2301.7	2247.17	2079.46	2205.44	2409.01	2205.03	2259.54	2509.71	2439.6	2325.33	2401.96	2105.53	2289.47	2196.49	2159.04	2442.93	2256.49	2459.37	2108.04	2193.26	2245.43	2231.18
	2147.08	2098.68	2185.12	2122.78	2165.38	2153.25	2125.47	2158.91	2136.77	2183.81	2149.39	2133.98	2217.61	2236.03	2139.25	2217.6	2107.68	2360.65	2199.52	2101.88	2131.59	2255.57	2258.54	2083.36	2351.73	2403.7	2316.19	2302.05	2247.58	2079.5	2205.3	2408.74	2204.97	2259.29	2509.87	2439.77	2325.62	2401.8	2105.51	2289.23	2196.82	2158.86	2442.62	2256.39	2459.25	2108.34	2193.38	2245.94	2231.17
	2147.06	2098.72	2185.13	2122.92	2165.45	2153.43	2125.52	2159.02	2136.92	2184.12	2149.62	2134.16	2217.5	2236.13	2139.23	2217.74	2107.68	2360.69	2199.7	2101.86	2131.79	2255.92	2258.95	2083.4	2351.68	2403.56	2316.37	2302.42	2248.01	2079.55	2205.17	2408.48	2204.91	2259.04	2510.03	2439.95	2325.93	2401.66	2105.49	2288.99	2197.16	2158.69	2442.31	2256.31	2459.14	2108.65	2193.5	2246.46	2231.17
	2147.04	2098.78	2185.14	2123.07	2165.53	2153.62	2125.57	2159.13	2137.07	2184.43	2149.87	2134.34	2217.4	2236.24	2139.22	2217.9	2107.7	2360.75	2199.9	2101.85	2132	2256.28	2259.37	2083.44	2351.65	2403.42	2316.56	2302.8	2248.44	2079.6	2205.05	2408.23	2204.87	2258.8	2510.21	2440.14	2326.24	2401.52	2105.48	2288.76	2197.52	2158.53	2442.02	2256.23	2459.05	2108.96	2193.62	2246.99	2231.18
	2147.02	2098.84	2185.16	2123.23	2165.61	2153.82	2125.64	2159.26	2137.23	2184.75	2150.11	2134.53	2217.3	2236.36	2139.22	2218.06	2107.71	2360.81	2200.1	2101.85	2132.22	2256.65	2259.79	2083.48	2351.62	2403.3	2316.77	2303.19	2248.89	2079.65	2204.94	2407.99	2204.83	2258.57	2510.4	2440.35	2326.57	2401.4	2105.48	2288.54	2197.88	2158.38	2441.74	2256.17	2458.97	2109.27	2193.75	2247.54	2231.19
	2147.02	2098.9	2185.19	2123.39	2165.7	2154.02	2125.7	2159.39	2137.4	2185.08	2150.37	2134.72	2217.22	2236.49	2139.23	2218.23	2107.74	2360.88	2200.31	2101.85	2132.45	2257.03	2260.23	2083.53	2351.6	2403.19	2316.98	2303.6	2249.34	2079.71	2204.84	2407.76	2204.81	2258.35	2510.6	2440.56	2326.91	2401.28	2105.48	2288.33	2198.24	2158.23	2441.47	2256.11	2458.9	2109.59	2193.89	2248.1	2231.21
	2147.02	2098.97	2185.22	2123.55	2165.8	2154.23	2125.78	2159.53	2137.57	2185.41	2150.62	2134.92	2217.14	2236.62	2139.25	2218.4	2107.77	2360.95	2200.53	2101.86	2132.68	2257.42	2260.68	2083.59	2351.59	2403.09	2317.21	2304.01	2249.8	2079.78	2204.74	2407.55	2204.79	2258.14	2510.81	2440.78	2327.26	2401.17	2105.48	2288.13	2198.62	2158.08	2441.21	2256.07	2458.84	2109.92	2194.03	2248.66	2231.24
	2147.02	2099.04	2185.26	2123.72	2165.9	2154.45	2125.86	2159.67	2137.75	2185.74	2150.88	2135.12	2217.07	2236.76	2139.27	2218.59	2107.8	2361.04	2200.76	2101.87	2132.93	2257.82	2261.14	2083.64	2351.58	2403	2317.44	2304.44	2250.26	2079.85	2204.66	2407.34	2204.78	2257.94	2511.03	2441.01	2327.62	2401.08	2105.49	2287.94	2199.01	2157.95	2440.97	2256.04	2458.79	2110.25	2194.18	2249.24	2231.28
	2147.04	2099.12	2185.31	2123.9	2166.02	2154.67	2125.94	2159.82	2137.93	2186.08	2151.15	2135.33	2217.01	2236.91	2139.31	2218.78	2107.84	2361.13	2200.99	2101.88	2133.18	2258.23	2261.61	2083.71	2351.59	2402.92	2317.69	2304.88	2250.74	2079.92	2204.59	2407.15	2204.78	2257.74	2511.27	2441.26	2328	2400.99	2105.51	2287.76	2199.41	2157.82	2440.73	2256.01	2458.76	2110.59	2194.34	2249.83	2231.33
	2147.06	2099.2	2185.36	2124.08	2166.14	2154.9	2126.03	2159.98	2138.12	2186.43	2151.42	2135.54	2216.95	2237.07	2139.35	2218.99	2107.89	2361.24	2201.23	2101.9	2133.44	2258.65	2262.09	2083.78	2351.6	2402.85	2317.94	2305.34	2251.22	2080	2204.53	2406.98	2204.79	2257.56	2511.51	2441.51	2328.39	2400.92	2105.52	2287.58	2199.81	2157.7	2440.51	2256	2458.74	2110.93	2194.49	2250.44	2231.39
	2147.08	2099.28	2185.42	2124.27	2166.26	2155.13	2126.13	2160.15	2138.31	2186.78	2151.69	2135.75	2216.91	2237.24	2139.4	2219.2	2107.94	2361.35	2201.48	2101.93	2133.7	2259.08	2262.58	2083.85	2351.62	2402.79	2318.21	2305.81	2251.71	2080.09	2204.47	2406.81	2204.81	2257.38	2511.76	2441.77	2328.79	2400.85	2105.55	2287.41	2200.23	2157.58	2440.3	2256	2458.73	2111.28	2194.66	2251.05	2231.45
	2147.11	2099.38	2185.49	2124.46	2166.39	2155.38	2126.23	2160.32	2138.51	2187.13	2151.97	2135.97	2216.87	2237.41	2139.46	2219.42	2107.99	2361.47	2201.74	2101.96	2133.98	2259.52	2263.08	2083.93	2351.65	2402.74	2318.49	2306.29	2252.21	2080.18	2204.43	2406.65	2204.84	2257.21	2512.03	2442.05	2329.2	2400.8	2105.58	2287.26	2200.65	2157.47	2440.11	2256.01	2458.74	2111.63	2194.83	2251.67	2231.52
	2147.15	2099.47	2185.56	2124.65	2166.53	2155.62	2126.34	2160.49	2138.72	2187.49	2152.26	2136.19	2216.84	2237.6	2139.53	2219.65	2108.05	2361.59	2202.01	2101.99	2134.26	2259.97	2263.59	2084.02	2351.69	2402.7	2318.78	2306.78	2252.72	2080.27	2204.4	2406.51	2204.88	2257.05	2512.31	2442.33	2329.62	2400.75	2105.61	2287.11	2201.08	2157.37	2439.92	2256.03	2458.75	2111.98	2195	2252.31	2231.6
	2147.19	2099.57	2185.64	2124.85	2166.68	2155.88	2126.45	2160.68	2138.93	2187.86	2152.54	2136.42	2216.82	2237.79	2139.6	2219.89	2108.12	2361.73	2202.28	2102.03	2134.55	2260.43	2264.11	2084.11	2351.73	2402.68	2319.08	2307.28	2253.23	2080.37	2204.37	2406.38	2204.93	2256.9	2512.59	2442.63	2330.06	2400.72	2105.65	2286.97	2201.52	2157.27	2439.75	2256.06	2458.78	2112.35	2195.18	2252.96	2231.68
	2147.25	2099.68	2185.73	2125.06	2166.83	2156.14	2126.57	2160.87	2139.15	2188.23	2152.84	2136.65	2216.81	2237.99	2139.68	2220.13	2108.19	2361.87	2202.56	2102.08	2134.84	2260.91	2264.64	2084.2	2351.78	2402.66	2319.39	2307.8	2253.76	2080.48	2204.36	2406.26	2204.98	2256.76	2512.89	2442.93	2330.51	2400.69	2105.69	2286.84	2201.97	2157.18	2439.58	2256.1	2458.82	2112.71	2195.37	2253.62	2231.78
	2147.3	2099.79	2185.82	2125.27	2166.99	2156.4	2126.7	2161.07	2139.37	2188.61	2153.13	2136.88	2216.8	2238.19	2139.78	2220.38	2108.27	2362.03	2202.85	2102.12	2135.15	2261.39	2265.19	2084.3	2351.85	2402.66	2319.72	2308.33	2254.29	2080.58	2204.35	2406.15	2205.04	2256.63	2513.19	2443.25	2330.97	2400.68	2105.74	2286.71	2202.43	2157.1	2439.43	2256.16	2458.88	2113.08	2195.56	2254.29	2231.88
	2147.37	2099.9	2185.92	2125.48	2167.16	2156.67	2126.83	2161.27	2139.59	2188.99	2153.43	2137.12	2216.8	2238.41	2139.87	2220.65	2108.36	2362.19	2203.15	2102.18	2135.46	2261.88	2265.74	2084.41	2351.91	2402.66	2320.05	2308.87	2254.83	2080.7	2204.36	2406.06	2205.12	2256.5	2513.51	2443.57	2331.44	2400.68	2105.79	2286.6	2202.9	2157.02	2439.29	2256.22	2458.94	2113.46	2195.76	2254.97	2231.99
	2147.43	2100.02	2186.02	2125.7	2167.33	2156.95	2126.96	2161.48	2139.83	2189.38	2153.74	2137.36	2216.81	2238.63	2139.98	2220.92	2108.44	2362.36	2203.45	2102.24	2135.78	2262.38	2266.3	2084.51	2351.99	2402.68	2320.39	2309.43	2255.37	2080.82	2204.37	2405.98	2205.2	2256.38	2513.84	2443.91	2331.92	2400.68	2105.84	2286.49	2203.38	2156.95	2439.17	2256.29	2459.02	2113.84	2195.96	2255.66	2232.11
	2147.51	2100.14	2186.13	2125.93	2167.51	2157.24	2127.11	2161.7	2140.07	2189.77	2154.05	2137.61	2216.83	2238.86	2140.1	2221.19	2108.54	2362.54	2203.76	2102.3	2136.11	2262.9	2266.87	2084.63	2352.08	2402.7	2320.75	2310	2255.93	2080.94	2204.39	2405.9	2205.29	2256.27	2514.18	2444.25	2332.42	2400.7	2105.9	2286.4	2203.86	2156.89	2439.05	2256.38	2459.1	2114.23	2196.17	2256.36	2232.24
	2147.59	2100.27	2186.25	2126.16	2167.7	2157.53	2127.25	2161.92	2140.31	2190.17	2154.37	2137.86	2216.86	2239.1	2140.22	2221.48	2108.64	2362.72	2204.08	2102.37	2136.44	2263.42	2267.45	2084.75	2352.17	2402.74	2321.11	2310.58	2256.49	2081.07	2204.43	2405.84	2205.39	2256.17	2514.53	2444.6	2332.92	2400.72	2105.97	2286.31	2204.35	2156.83	2438.95	2256.47	2459.2	2114.62	2196.38	2257.08	2232.37
	2147.68	2100.41	2186.37	2126.39	2167.89	2157.82	2127.41	2162.15	2140.56	2190.57	2154.69	2138.11	2216.89	2239.35	2140.35	2221.77	2108.74	2362.92	2204.41	2102.44	2136.79	2263.95	2268.04	2084.87	2352.27	2402.79	2321.49	2311.17	2257.06	2081.2	2204.47	2405.8	2205.5	2256.08	2514.88	2444.97	2333.44	2400.76	2106.04	2286.23	2204.86	2156.78	2438.85	2256.57	2459.32	2115.02	2196.6	2257.81	2232.51
	2147.77	2100.54	2186.5	2126.63	2168.09	2158.12	2127.56	2162.38	2140.81	2190.98	2155.01	2138.37	2216.94	2239.6	2140.49	2222.08	2108.86	2363.12	2204.75	2102.51	2137.14	2264.5	2268.64	2085	2352.38	2402.84	2321.87	2311.77	2257.64	2081.34	2204.52	2405.76	2205.62	2256	2515.25	2445.34	2333.97	2400.8	2106.11	2286.16	2205.37	2156.74	2438.77	2256.69	2459.44	2115.42	2196.82	2258.54	2232.66
	2147.87	2100.69	2186.64	2126.88	2168.3	2158.43	2127.73	2162.63	2141.08	2191.39	2155.34	2138.63	2216.99	2239.87	2140.64	2222.39	2108.97	2363.34	2205.09	2102.6	2137.49	2265.05	2269.25	2085.13	2352.49	2402.91	2322.27	2312.39	2258.22	2081.48	2204.58	2405.74	2205.75	2255.93	2515.63	2445.72	2334.51	2400.86	2106.19	2286.09	2205.89	2156.7	2438.7	2256.81	2459.58	2115.83	2197.05	2259.29	2232.82
	2147.98	2100.83	2186.78	2127.13	2168.51	2158.75	2127.9	2162.88	2141.34	2191.81	2155.67	2138.9	2217.05	2240.14	2140.8	2222.71	2109.09	2363.56	2205.44	2102.68	2137.86	2265.61	2269.87	2085.27	2352.62	2402.99	2322.68	2313.02	2258.81	2081.63	2204.65	2405.73	2205.88	2255.86	2516.02	2446.12	2335.07	2400.92	2106.28	2286.04	2206.42	2156.67	2438.65	2256.95	2459.72	2116.24	2197.28	2260.05	2232.99
	2148.09	2100.98	2186.93	2127.38	2168.73	2159.07	2128.07	2163.13	2141.61	2192.23	2156.01	2139.17	2217.11	2240.41	2140.96	2223.03	2109.22	2363.79	2205.8	2102.77	2138.23	2266.18	2270.5	2085.42	2352.75	2403.08	2323.1	2313.66	2259.41	2081.78	2204.73	2405.73	2206.03	2255.8	2516.42	2446.52	2335.63	2400.99	2106.37	2285.99	2206.95	2156.65	2438.6	2257.09	2459.88	2116.66	2197.52	2260.82	2233.16
	2148.21	2101.14	2187.08	2127.64	2168.96	2159.39	2128.26	2163.39	2141.89	2192.66	2156.35	2139.44	2217.19	2240.7	2141.13	2223.37	2109.35	2364.02	2206.16	2102.87	2138.61	2266.77	2271.14	2085.56	2352.89	2403.18	2323.53	2314.32	2260.02	2081.94	2204.82	2405.74	2206.18	2255.76	2516.83	2446.93	2336.21	2401.08	2106.46	2285.96	2207.5	2156.63	2438.56	2257.25	2460.05	2117.08	2197.76	2261.6	2233.34
	2148.34	2101.3	2187.24	2127.91	2169.19	2159.72	2128.44	2163.66	2142.17	2193.09	2156.69	2139.72	2217.27	2240.99	2141.31	2223.71	2109.49	2364.27	2206.53	2102.97	2139	2267.36	2271.8	2085.72	2353.03	2403.29	2323.97	2314.98	2260.64	2082.1	2204.92	2405.76	2206.34	2255.71	2517.25	2447.35	2336.8	2401.17	2106.56	2285.93	2208.05	2156.62	2438.54	2257.42	2460.24	2117.51	2198.01	2262.4	2233.53
	2148.47	2101.46	2187.41	2128.17	2169.43	2160.06	2128.63	2163.93	2142.46	2193.53	2157.04	2140	2217.36	2241.3	2141.5	2224.06	2109.64	2364.52	2206.91	2103.07	2139.39	2267.96	2272.46	2085.88	2353.19	2403.41	2324.42	2315.66	2261.26	2082.26	2205.03	2405.8	2206.51	2255.68	2517.68	2447.78	2337.4	2401.28	2106.66	2285.91	2208.62	2156.62	2438.53	2257.59	2460.43	2117.94	2198.26	2263.2	2233.72
	2148.61	2101.63	2187.59	2128.45	2169.68	2160.4	2128.83	2164.21	2142.75	2193.97	2157.4	2140.29	2217.46	2241.61	2141.7	2224.42	2109.79	2364.79	2207.3	2103.18	2139.79	2268.57	2273.12	2086.04	2353.35	2403.54	2324.88	2316.35	2261.89	2082.44	2205.14	2405.85	2206.69	2255.66	2518.11	2448.22	2338.01	2401.39	2106.77	2285.9	2209.19	2156.62	2438.53	2257.78	2460.63	2118.38	2198.52	2264.02	2233.93
	2148.75	2101.81	2187.77	2128.73	2169.93	2160.75	2129.03	2164.5	2143.05	2194.42	2157.75	2140.58	2217.57	2241.92	2141.9	2224.79	2109.94	2365.06	2207.7	2103.29	2140.2	2269.2	2273.8	2086.21	2353.52	2403.69	2325.35	2317.06	2262.53	2082.61	2205.27	2405.9	2206.88	2255.64	2518.56	2448.66	2338.64	2401.51	2106.88	2285.89	2209.77	2156.63	2438.54	2257.98	2460.85	2118.82	2198.79	2264.84	2234.14
	2148.9	2101.98	2187.95	2129.01	2170.19	2161.11	2129.24	2164.79	2143.35	2194.87	2158.12	2140.87	2217.69	2242.25	2142.11	2225.16	2110.1	2365.34	2208.1	2103.41	2140.62	2269.83	2274.49	2086.38	2353.69	2403.84	2325.83	2317.77	2263.17	2082.79	2205.41	2405.98	2207.08	2255.64	2519.02	2449.12	2339.27	2401.65	2106.99	2285.9	2210.35	2156.65	2438.57	2258.19	2461.08	2119.26	2199.06	2265.68	2234.36
	2149.05	2102.17	2188.14	2129.3	2170.46	2161.47	2129.46	2165.09	2143.66	2195.33	2158.48	2141.17	2217.81	2242.58	2142.33	2225.55	2110.26	2365.63	2208.51	2103.54	2141.04	2270.47	2275.19	2086.56	2353.88	2404	2326.32	2318.5	2263.83	2082.97	2205.55	2406.06	2207.28	2255.64	2519.49	2449.59	2339.92	2401.79	2107.12	2285.91	2210.95	2156.67	2438.6	2258.4	2461.32	2119.71	2199.33	2266.52	2234.58
	2149.22	2102.35	2188.34	2129.59	2170.73	2161.84	2129.68	2165.39	2143.97	2195.79	2158.85	2141.47	2217.94	2242.92	2142.56	2225.94	2110.44	2365.92	2208.93	2103.66	2141.47	2271.12	2275.9	2086.74	2354.07	2404.17	2326.82	2319.24	2264.49	2083.16	2205.71	2406.16	2207.5	2255.65	2519.96	2450.06	2340.57	2401.94	2107.24	2285.94	2211.56	2156.7	2438.65	2258.63	2461.57	2120.17	2199.61	2267.38	2234.82
	2149.38	2102.55	2188.55	2129.89	2171.01	2162.21	2129.9	2165.7	2144.29	2196.26	2159.23	2141.77	2218.08	2243.27	2142.79	2226.34	2110.61	2366.23	2209.35	2103.8	2141.91	2271.78	2276.62	2086.93	2354.27	2404.36	2327.34	2320	2265.16	2083.36	2205.87	2406.26	2207.72	2255.67	2520.45	2450.55	2341.24	2402.1	2107.37	2285.97	2212.17	2156.74	2438.7	2258.87	2461.83	2120.63	2199.89	2268.25	2235.06
	2149.56	2102.74	2188.76	2130.19	2171.3	2162.59	2130.13	2166.02	2144.61	2196.73	2159.61	2142.08	2218.23	2243.63	2143.04	2226.74	2110.79	2366.54	2209.78	2103.93	2142.36	2272.46	2277.35	2087.12	2354.48	2404.55	2327.86	2320.76	2265.83	2083.55	2206.04	2406.38	2207.95	2255.7	2520.95	2451.04	2341.93	2402.27	2107.51	2286.01	2212.79	2156.78	2438.77	2259.12	2462.1	2121.1	2200.18	2269.13	2235.31
	2149.74	2102.94	2188.98	2130.5	2171.59	2162.97	2130.37	2166.34	2144.94	2197.2	2159.99	2142.39	2218.39	2243.99	2143.29	2227.16	2110.98	2366.86	2210.22	2104.07	2142.81	2273.14	2278.08	2087.31	2354.69	2404.76	2328.4	2321.54	2266.51	2083.76	2206.22	2406.51	2208.19	2255.73	2521.45	2451.54	2342.62	2402.45	2107.65	2286.05	2213.42	2156.83	2438.85	2259.38	2462.39	2121.57	2200.47	2270.02	2235.56
	2149.92	2103.15	2189.2	2130.81	2171.89	2163.36	2130.61	2166.67	2145.27	2197.69	2160.38	2142.71	2218.55	2244.36	2143.55	2227.58	2111.17	2367.2	2210.67	2104.22	2143.27	2273.83	2278.83	2087.51	2354.91	2404.97	2328.94	2322.33	2267.2	2083.96	2206.42	2406.66	2208.44	2255.77	2521.97	2452.05	2343.32	2402.64	2107.79	2286.11	2214.06	2156.88	2438.95	2259.64	2462.69	2122.04	2200.77	2270.93	2235.83
	2150.11	2103.35	2189.43	2131.13	2172.2	2163.75	2130.85	2167.01	2145.61	2198.17	2160.77	2143.03	2218.72	2244.74	2143.81	2228.01	2111.37	2367.54	2211.12	2104.37	2143.73	2274.53	2279.59	2087.72	2355.14	2405.2	2329.5	2323.13	2267.9	2084.18	2206.62	2406.81	2208.7	2255.83	2522.49	2452.57	2344.04	2402.84	2107.94	2286.18	2214.7	2156.94	2439.05	2259.92	2462.99	2122.52	2201.07	2271.84	2236.1
	2150.31	2103.57	2189.66	2131.45	2172.51	2164.15	2131.11	2167.35	2145.95	2198.66	2161.17	2143.35	2218.9	2245.13	2144.09	2228.45	2111.57	2367.88	2211.58	2104.53	2144.21	2275.24	2280.35	2087.93	2355.38	2405.43	2330.06	2323.95	2268.6	2084.39	2206.83	2406.98	2208.97	2255.89	2523.02	2453.1	2344.76	2403.05	2108.09	2286.25	2215.36	2157.01	2439.16	2260.21	2463.31	2123.01	2201.38	2272.76	2236.38
	2150.51	2103.79	2189.91	2131.78	2172.83	2164.56	2131.36	2167.69	2146.3	2199.16	2161.57	2143.68	2219.09	2245.53	2144.37	2228.89	2111.78	2368.24	2212.05	2104.69	2144.69	2275.96	2281.13	2088.15	2355.62	2405.68	2330.64	2324.77	2269.31	2084.61	2207.05	2407.16	2209.25	2255.95	2523.57	2453.63	2345.5	2403.27	2108.25	2286.33	2216.02	2157.09	2439.29	2260.51	2463.64	2123.5	2201.69	2273.7	2236.66
	2150.72	2104.01	2190.15	2132.11	2173.16	2164.97	2131.62	2168.05	2146.66	2199.66	2161.97	2144.01	2219.29	2245.93	2144.66	2229.34	2112	2368.6	2212.52	2104.85	2145.18	2276.68	2281.91	2088.37	2355.87	2405.94	2331.23	2325.61	2270.03	2084.84	2207.27	2407.35	2209.53	2256.03	2524.12	2454.18	2346.25	2403.5	2108.41	2286.42	2216.69	2157.17	2439.43	2260.82	2463.98	2123.99	2202.01	2274.64	2236.96
	2150.94	2104.23	2190.41	2132.45	2173.49	2165.39	2131.89	2168.4	2147.02	2200.16	2162.38	2144.34	2219.49	2246.34	2144.96	2229.8	2112.22	2368.98	2213	2105.02	2145.67	2277.42	2282.7	2088.59	2356.13	2406.21	2331.83	2326.47	2270.75	2085.07	2207.51	2407.55	2209.82	2256.12	2524.68	2454.73	2347.01	2403.74	2108.58	2286.52	2217.37	2157.26	2439.58	2261.14	2464.33	2124.49	2202.33	2275.6	2237.26
	2151.16	2104.46	2190.67	2132.79	2173.83	2165.81	2132.16	2168.77	2147.38	2200.67	2162.79	2144.68	2219.71	2246.76	2145.26	2230.27	2112.44	2369.36	2213.49	2105.19	2146.18	2278.17	2283.51	2088.82	2356.39	2406.48	2332.43	2327.33	2271.49	2085.3	2207.76	2407.77	2210.12	2256.21	2525.25	2455.29	2347.78	2403.99	2108.75	2286.62	2218.06	2157.35	2439.74	2261.47	2464.69	2125	2202.66	2276.56	2237.57
	2151.38	2104.7	2190.93	2133.14	2174.18	2166.24	2132.44	2169.14	2147.75	2201.19	2163.2	2145.02	2219.93	2247.18	2145.57	2230.75	2112.67	2369.75	2213.99	2105.37	2146.68	2278.93	2284.32	2089.06	2356.67	2406.77	2333.05	2328.21	2272.22	2085.54	2208.01	2408	2210.43	2256.31	2525.83	2455.86	2348.56	2404.24	2108.93	2286.74	2218.75	2157.45	2439.91	2261.81	2465.06	2125.51	2202.99	2277.54	2237.88
	2151.62	2104.94	2191.21	2133.49	2174.53	2166.67	2132.73	2169.51	2148.12	2201.71	2163.62	2145.37	2220.16	2247.62	2145.89	2231.23	2112.91	2370.15	2214.49	2105.55	2147.2	2279.7	2285.14	2089.29	2356.94	2407.07	2333.68	2329.09	2272.97	2085.78	2208.28	2408.24	2210.75	2256.42	2526.42	2456.44	2349.36	2404.51	2109.11	2286.86	2219.45	2157.56	2440.09	2262.16	2465.45	2126.02	2203.33	2278.53	2238.21
	2151.85	2105.18	2191.48	2133.84	2174.89	2167.11	2133.02	2169.9	2148.5	2202.23	2164.05	2145.71	2220.4	2248.06	2146.22	2231.72	2113.15	2370.56	2215	2105.74	2147.72	2280.47	2285.97	2089.54	2357.23	2407.38	2334.32	2329.99	2273.72	2086.03	2208.55	2408.49	2211.08	2256.54	2527.01	2457.02	2350.16	2404.79	2109.29	2286.99	2220.17	2157.67	2440.29	2262.52	2465.84	2126.54	2203.67	2279.52	2238.54
	2152.1	2105.43	2191.77	2134.2	2175.26	2167.56	2133.31	2170.28	2148.88	2202.76	2164.47	2146.07	2220.64	2248.5	2146.56	2232.22	2113.39	2370.97	2215.51	2105.93	2148.25	2281.26	2286.81	2089.79	2357.52	2407.7	2334.97	2330.91	2274.48	2086.28	2208.83	2408.75	2211.42	2256.67	2527.62	2457.62	2350.98	2405.07	2109.48	2287.13	2220.88	2157.79	2440.49	2262.89	2466.25	2127.06	2204.01	2280.53	2238.87
	2152.35	2105.68	2192.06	2134.57	2175.63	2168.01	2133.61	2170.68	2149.27	2203.29	2164.91	2146.42	2220.9	2248.96	2146.9	2232.73	2113.65	2371.4	2216.04	2106.13	2148.79	2282.05	2287.66	2090.04	2357.82	2408.03	2335.63	2331.83	2275.25	2086.54	2209.13	2409.02	2211.76	2256.8	2528.24	2458.22	2351.8	2405.36	2109.68	2287.28	2221.61	2157.92	2440.71	2263.26	2466.66	2127.59	2204.36	2281.55	2239.22
	2152.6	2105.94	2192.36	2134.94	2176.01	2168.46	2133.91	2171.08	2149.67	2203.83	2165.34	2146.78	2221.16	2249.42	2147.25	2233.24	2113.9	2371.83	2216.57	2106.33	2149.33	2282.86	2288.52	2090.3	2358.13	2408.37	2336.3	2332.77	2276.02	2086.8	2209.43	2409.31	2212.11	2256.94	2528.86	2458.83	2352.64	2405.67	2109.88	2287.44	2222.35	2158.05	2440.94	2263.65	2467.09	2128.12	2204.72	2282.58	2239.57
	2152.87	2106.2	2192.66	2135.31	2176.39	2168.92	2134.22	2171.48	2150.06	2204.37	2165.78	2147.14	2221.43	2249.89	2147.61	2233.76	2114.16	2372.27	2217.1	2106.53	2149.88	2283.67	2289.38	2090.56	2358.45	2408.72	2336.98	2333.71	2276.8	2087.06	2209.74	2409.61	2212.47	2257.09	2529.49	2459.45	2353.49	2405.98	2110.08	2287.6	2223.09	2158.19	2441.17	2264.05	2467.53	2128.66	2205.08	2283.62	2239.93
	2153.13	2106.46	2192.97	2135.69	2176.79	2169.39	2134.54	2171.89	2150.47	2204.92	2166.22	2147.51	2221.7	2250.37	2147.98	2234.29	2114.43	2372.72	2217.65	2106.74	2150.44	2284.49	2290.26	2090.82	2358.77	2409.08	2337.67	2334.67	2277.59	2087.33	2210.05	2409.92	2212.84	2257.25	2530.14	2460.08	2354.35	2406.3	2110.29	2287.78	2223.84	2158.34	2441.42	2264.46	2467.97	2129.2	2205.44	2284.67	2240.29
	2153.41	2106.73	2193.28	2136.07	2177.18	2169.86	2134.86	2172.31	2150.87	2205.47	2166.67	2147.87	2221.99	2250.85	2148.35	2234.82	2114.7	2373.18	2218.2	2106.96	2151.01	2285.32	2291.14	2091.1	2359.09	2409.45	2338.37	2335.64	2278.39	2087.61	2210.38	2410.24	2213.22	2257.42	2530.79	2460.71	2355.22	2406.63	2110.5	2287.96	2224.6	2158.49	2441.68	2264.88	2468.43	2129.75	2205.81	2285.73	2240.67
	2153.68	2107	2193.6	2136.46	2177.59	2170.33	2135.18	2172.73	2151.29	2206.03	2167.12	2148.25	2222.28	2251.35	2148.73	2235.36	2114.98	2373.64	2218.75	2107.18	2151.58	2286.16	2292.04	2091.37	2359.43	2409.83	2339.08	2336.63	2279.19	2087.88	2210.72	2410.57	2213.61	2257.59	2531.45	2461.36	2356.1	2406.97	2110.72	2288.14	2225.36	2158.65	2441.96	2265.3	2468.9	2130.3	2206.18	2286.8	2241.05
	2153.97	2107.28	2193.93	2136.85	2178	2170.81	2135.51	2173.15	2151.7	2206.59	2167.58	2148.62	2222.58	2251.84	2149.12	2235.91	2115.26	2374.12	2219.31	2107.4	2152.16	2287.01	2292.94	2091.65	2359.77	2410.22	2339.8	2337.62	2279.99	2088.17	2211.06	2410.92	2214	2257.78	2532.12	2462.01	2357	2407.32	2110.94	2288.34	2226.14	2158.82	2442.24	2265.74	2469.38	2130.85	2206.56	2287.87	2241.44
	2154.26	2107.56	2194.26	2137.25	2178.41	2171.3	2135.85	2173.59	2152.13	2207.15	2168.04	2149	2222.89	2252.35	2149.51	2236.47	2115.55	2374.6	2219.88	2107.63	2152.74	2287.87	2293.85	2091.94	2360.12	2410.63	2340.54	2338.63	2280.81	2088.45	2211.41	2411.27	2214.4	2257.97	2532.79	2462.67	2357.9	2407.68	2111.17	2288.55	2226.92	2158.99	2442.53	2266.19	2469.87	2131.41	2206.94	2288.96	2241.83
	2154.55	2107.84	2194.6	2137.65	2178.84	2171.79	2136.19	2174.03	2152.55	2207.72	2168.5	2149.38	2223.21	2252.86	2149.91	2237.03	2115.84	2375.09	2220.46	2107.86	2153.33	2288.73	2294.77	2092.23	2360.47	2411.04	2341.28	2339.65	2281.63	2088.74	2211.77	2411.64	2214.81	2258.17	2533.48	2463.34	2358.81	2408.04	2111.4	2288.76	2227.71	2159.17	2442.84	2266.64	2470.36	2131.98	2207.33	2290.06	2242.23
	2154.85	2108.13	2194.94	2138.06	2179.27	2172.29	2136.53	2174.47	2152.98	2208.3	2168.96	2149.77	2223.53	2253.38	2150.32	2237.6	2116.14	2375.59	2221.04	2108.09	2153.93	2289.61	2295.7	2092.52	2360.83	2411.46	2342.03	2340.68	2282.46	2089.04	2212.14	2412.02	2215.23	2258.37	2534.17	2464.01	2359.74	2408.42	2111.63	2288.98	2228.51	2159.35	2443.15	2267.11	2470.87	2132.55	2207.72	2291.17	2242.64
	2155.16	2108.42	2195.29	2138.47	2179.7	2172.79	2136.88	2174.92	2153.42	2208.88	2169.43	2150.15	2223.87	2253.91	2150.74	2238.18	2116.44	2376.09	2221.63	2108.33	2154.53	2290.49	2296.63	2092.82	2361.2	2411.9	2342.79	2341.72	2283.29	2089.34	2212.52	2412.41	2215.66	2258.59	2534.88	2464.7	2360.67	2408.8	2111.87	2289.21	2229.31	2159.54	2443.48	2267.58	2471.39	2133.12	2208.12	2292.29	2243.06
	2155.47	2108.72	2195.65	2138.88	2180.14	2173.29	2137.24	2175.37	2153.86	2209.46	2169.91	2150.55	2224.21	2254.45	2151.16	2238.77	2116.75	2376.61	2222.23	2108.58	2155.15	2291.39	2297.58	2093.12	2361.58	2412.34	2343.56	2342.77	2284.13	2089.64	2212.91	2412.81	2216.09	2258.81	2535.59	2465.39	2361.62	2409.19	2112.11	2289.45	2230.12	2159.74	2443.81	2268.07	2471.92	2133.7	2208.52	2293.42	2243.48
	2155.79	2109.02	2196.01	2139.31	2180.59	2173.8	2137.6	2175.83	2154.31	2210.05	2170.38	2150.94	2224.55	2254.99	2151.59	2239.36	2117.06	2377.13	2222.83	2108.83	2155.76	2292.29	2298.53	2093.43	2361.96	2412.79	2344.35	2343.83	2284.98	2089.95	2213.31	2413.23	2216.54	2259.04	2536.31	2466.09	2362.57	2409.6	2112.36	2289.69	2230.94	2159.94	2444.16	2268.56	2472.46	2134.28	2208.93	2294.56	2243.91
	2156.11	2109.32	2196.38	2139.73	2181.04	2174.32	2137.96	2176.3	2154.76	2210.64	2170.86	2151.34	2224.91	2255.53	2152.03	2239.96	2117.38	2377.66	2223.43	2109.08	2156.39	2293.2	2299.49	2093.74	2362.35	2413.26	2345.14	2344.91	2285.83	2090.26	2213.71	2413.65	2216.99	2259.28	2537.04	2466.8	2363.54	2410.01	2112.61	2289.95	2231.77	2160.15	2444.52	2269.06	2473.01	2134.87	2209.34	2295.7	2244.34
	2156.44	2109.63	2196.75	2140.16	2181.5	2174.84	2138.33	2176.77	2155.21	2211.24	2171.35	2151.74	2225.27	2256.09	2152.48	2240.57	2117.7	2378.2	2224.05	2109.34	2157.02	2294.11	2300.46	2094.06	2362.74	2413.73	2345.94	2345.99	2286.69	2090.58	2214.12	2414.09	2217.45	2259.53	2537.78	2467.52	2364.52	2410.42	2112.87	2290.21	2232.61	2160.37	2444.88	2269.58	2473.56	2135.46	2209.75	2296.86	2244.79
	2156.77	2109.95	2197.13	2140.59	2181.97	2175.37	2138.71	2177.24	2155.67	2211.84	2171.84	2152.14	2225.64	2256.65	2152.93	2241.18	2118.03	2378.75	2224.67	2109.6	2157.66	2295.04	2301.43	2094.38	2363.14	2414.21	2346.75	2347.09	2287.56	2090.9	2214.54	2414.53	2217.92	2259.78	2538.53	2468.24	2365.5	2410.85	2113.13	2290.48	2233.45	2160.59	2445.26	2270.1	2474.13	2136.06	2210.17	2298.03	2245.24
	2157.11	2110.26	2197.52	2141.03	2182.44	2175.9	2139.08	2177.73	2156.14	2212.44	2172.33	2152.55	2226.02	2257.22	2153.39	2241.8	2118.36	2379.31	2225.29	2109.87	2158.3	2295.98	2302.42	2094.7	2363.55	2414.71	2347.57	2348.2	2288.44	2091.23	2214.97	2414.99	2218.39	2260.04	2539.28	2468.97	2366.5	2411.29	2113.4	2290.75	2234.3	2160.82	2445.65	2270.63	2474.71	2136.66	2210.6	2299.2	2245.7
	2157.46	2110.58	2197.91	2141.48	2182.92	2176.43	2139.47	2178.21	2156.6	2213.05	2172.82	2152.96	2226.41	2257.79	2153.85	2242.43	2118.7	2379.87	2225.92	2110.14	2158.95	2296.92	2303.41	2095.03	2363.96	2415.21	2348.41	2349.32	2289.32	2091.56	2215.41	2415.46	2218.87	2260.31	2540.05	2469.72	2367.51	2411.73	2113.67	2291.04	2235.16	2161.06	2446.05	2271.17	2475.3	2137.26	2211.03	2300.39	2246.16
	2157.81	2110.91	2198.31	2141.92	2183.4	2176.97	2139.86	2178.7	2157.08	2213.67	2173.32	2153.38	2226.8	2258.37	2154.33	2243.06	2119.04	2380.44	2226.56	2110.42	2159.61	2297.87	2304.41	2095.37	2364.38	2415.73	2349.25	2350.45	2290.2	2091.89	2215.85	2415.94	2219.37	2260.59	2540.82	2470.46	2368.53	2412.19	2113.94	2291.33	2236.02	2161.3	2446.46	2271.71	2475.89	2137.87	2211.46	2301.58	2246.63
	2158.16	2111.23	2198.71	2142.37	2183.89	2177.52	2140.25	2179.2	2157.55	2214.29	2173.82	2153.79	2227.2	2258.96	2154.81	2243.7	2119.39	2381.02	2227.21	2110.7	2160.27	2298.83	2305.42	2095.7	2364.8	2416.25	2350.1	2351.59	2291.1	2092.23	2216.31	2416.44	2219.87	2260.88	2541.6	2471.22	2369.56	2412.65	2114.22	2291.63	2236.89	2161.55	2446.88	2272.27	2476.5	2138.49	2211.9	2302.79	2247.11
	2158.52	2111.57	2199.12	2142.83	2184.39	2178.06	2140.65	2179.7	2158.04	2214.91	2174.33	2154.21	2227.61	2259.56	2155.29	2244.35	2119.74	2381.61	2227.86	2110.98	2160.94	2299.8	2306.44	2096.05	2365.24	2416.79	2350.96	2352.75	2291.99	2092.57	2216.77	2416.94	2220.37	2261.17	2542.39	2471.98	2370.6	2413.12	2114.5	2291.94	2237.77	2161.8	2447.31	2272.84	2477.12	2139.11	2212.34	2304	2247.59
	2158.89	2111.9	2199.53	2143.29	2184.89	2178.62	2141.06	2180.21	2158.52	2215.54	2174.84	2154.63	2228.02	2260.16	2155.79	2245	2120.09	2382.2	2228.51	2111.27	2161.62	2300.77	2307.46	2096.39	2365.67	2417.33	2351.84	2353.91	2292.9	2092.92	2217.24	2417.45	2220.89	2261.47	2543.19	2472.76	2371.64	2413.6	2114.79	2292.25	2238.66	2162.06	2447.75	2273.41	2477.74	2139.73	2212.79	2305.22	2248.08
	2159.26	2112.24	2199.95	2143.76	2185.39	2179.18	2141.46	2180.72	2159.01	2216.17	2175.35	2155.06	2228.45	2260.77	2156.29	2245.66	2120.45	2382.81	2229.17	2111.56	2162.3	2301.76	2308.49	2096.74	2366.12	2417.89	2352.72	2355.08	2293.81	2093.27	2217.72	2417.98	2221.41	2261.78	2543.99	2473.54	2372.7	2414.08	2115.08	2292.58	2239.56	2162.33	2448.2	2274	2478.38	2140.36	2213.24	2306.46	2248.58
	2159.64	2112.58	2200.38	2144.23	2185.91	2179.74	2141.88	2181.24	2159.51	2216.81	2175.87	2155.49	2228.88	2261.38	2156.79	2246.33	2120.82	2383.42	2229.84	2111.86	2162.99	2302.75	2309.53	2097.1	2366.57	2418.46	2353.61	2356.27	2294.73	2093.63	2218.2	2418.52	2221.94	2262.09	2544.81	2474.33	2373.77	2414.58	2115.37	2292.91	2240.46	2162.6	2448.67	2274.59	2479.02	2140.99	2213.7	2307.7	2249.09
	2160.02	2112.93	2200.81	2144.7	2186.42	2180.31	2142.29	2181.76	2160.01	2217.45	2176.39	2155.92	2229.31	2262	2157.31	2247	2121.19	2384.04	2230.51	2112.16	2163.68	2303.75	2310.58	2097.46	2367.02	2419.03	2354.51	2357.47	2295.66	2093.98	2218.7	2419.06	2222.48	2262.42	2545.63	2475.12	2374.85	2415.08	2115.67	2293.25	2241.37	2162.88	2449.14	2275.19	2479.67	2141.63	2214.16	2308.94	2249.6
	2160.41	2113.28	2201.24	2145.18	2186.95	2180.88	2142.72	2182.29	2160.51	2218.09	2176.91	2156.35	2229.76	2262.63	2157.83	2247.68	2121.56	2384.67	2231.19	2112.47	2164.38	2304.76	2311.63	2097.82	2367.49	2419.62	2355.42	2358.67	2296.59	2094.35	2219.2	2419.62	2223.03	2262.75	2546.46	2475.92	2375.94	2415.59	2115.97	2293.59	2242.29	2163.17	2449.62	2275.8	2480.34	2142.27	2214.62	2310.2	2250.11
	2160.8	2113.64	2201.69	2145.66	2187.48	2181.45	2143.14	2182.82	2161.02	2218.74	2177.44	2156.79	2230.21	2263.26	2158.35	2248.37	2121.94	2385.3	2231.88	2112.78	2165.09	2305.77	2312.69	2098.19	2367.95	2420.22	2356.34	2359.89	2297.52	2094.72	2219.71	2420.19	2223.58	2263.09	2547.3	2476.74	2377.04	2416.11	2116.28	2293.95	2243.21	2163.46	2450.11	2276.42	2481.01	2142.91	2215.09	2311.47	2250.64
	2161.19	2113.99	2202.14	2146.15	2188.01	2182.03	2143.58	2183.36	2161.54	2219.4	2177.97	2157.23	2230.67	2263.9	2158.89	2249.07	2122.32	2385.94	2232.57	2113.09	2165.81	2306.79	2313.76	2098.57	2368.43	2420.82	2357.27	2361.12	2298.47	2095.09	2220.23	2420.77	2224.14	2263.44	2548.15	2477.56	2378.15	2416.64	2116.59	2294.31	2244.14	2163.76	2450.61	2277.05	2481.69	2143.56	2215.57	2312.75	2251.17
	2161.6	2114.36	2202.59	2146.64	2188.55	2182.62	2144.01	2183.91	2162.05	2220.05	2178.5	2157.68	2231.14	2264.55	2159.43	2249.77	2122.71	2386.59	2233.26	2113.41	2166.53	2307.82	2314.84	2098.94	2368.91	2421.44	2358.21	2362.36	2299.42	2095.46	2220.75	2421.36	2224.71	2263.79	2549.01	2478.38	2379.27	2417.18	2116.91	2294.68	2245.08	2164.06	2451.12	2277.69	2482.38	2144.21	2216.05	2314.03	2251.71
	2162.01	2114.72	2203.05	2147.14	2189.1	2183.21	2144.45	2184.45	2162.58	2220.72	2179.04	2158.12	2231.61	2265.2	2159.97	2250.47	2123.11	2387.25	2233.96	2113.74	2167.25	2308.86	2315.92	2099.32	2369.39	2422.07	2359.16	2363.61	2300.37	2095.85	2221.28	2421.97	2225.29	2264.15	2549.87	2479.22	2380.4	2417.72	2117.23	2295.06	2246.02	2164.37	2451.65	2278.33	2483.08	2144.87	2216.53	2315.32	2252.25
	2162.42	2115.09	2203.51	2147.64	2189.65	2183.8	2144.9	2185.01	2163.1	2221.38	2179.58	2158.57	2232.09	2265.86	2160.53	2251.19	2123.5	2387.92	2234.67	2114.06	2167.99	2309.91	2317.01	2099.71	2369.89	2422.7	2360.12	2364.87	2301.34	2096.23	2221.82	2422.58	2225.87	2264.52	2550.74	2480.06	2381.54	2418.28	2117.55	2295.44	2246.98	2164.69	2452.18	2278.99	2483.78	2145.53	2217.02	2316.62	2252.8
	2162.84	2115.46	2203.98	2148.15	2190.21	2184.4	2145.35	2185.56	2163.63	2222.05	2180.12	2159.02	2232.58	2266.52	2161.08	2251.91	2123.9	2388.59	2235.38	2114.39	2168.72	2310.96	2318.11	2100.1	2370.38	2423.35	2361.09	2366.14	2302.3	2096.62	2222.37	2423.2	2226.46	2264.9	2551.62	2480.91	2382.69	2418.84	2117.88	2295.83	2247.94	2165.01	2452.72	2279.65	2484.5	2146.2	2217.51	2317.93	2253.36
	2163.26	2115.84	2204.46	2148.66	2190.77	2185	2145.8	2186.13	2164.17	2222.73	2180.67	2159.48	2233.07	2267.19	2161.65	2252.63	2124.31	2389.27	2236.1	2114.73	2169.47	2312.02	2319.22	2100.49	2370.89	2424.01	2362.07	2367.42	2303.28	2097.01	2222.93	2423.84	2227.06	2265.28	2552.51	2481.77	2383.84	2419.41	2118.21	2296.23	2248.9	2165.34	2453.27	2280.32	2485.22	2146.87	2218.01	2319.25	2253.92
	2163.69	2116.22	2204.94	2149.17	2191.34	2185.61	2146.26	2186.69	2164.71	2223.41	2181.22	2159.93	2233.58	2267.87	2162.22	2253.37	2124.72	2389.96	2236.82	2115.07	2170.22	2313.09	2320.33	2100.89	2371.4	2424.67	2363.06	2368.71	2304.26	2097.41	2223.49	2424.48	2227.67	2265.68	2553.41	2482.63	2385.01	2419.98	2118.55	2296.64	2249.88	2165.68	2453.83	2281	2485.96	2147.55	2218.51	2320.58	2254.49
	2164.12	2116.6	2205.43	2149.69	2191.92	2186.22	2146.73	2187.27	2165.25	2224.09	2181.77	2160.39	2234.09	2268.55	2162.8	2254.1	2125.14	2390.66	2237.55	2115.41	2170.98	2314.17	2321.45	2101.3	2371.91	2425.35	2364.06	2370.01	2305.24	2097.81	2224.06	2425.14	2228.29	2266.08	2554.32	2483.51	2386.19	2420.57	2118.89	2297.06	2250.86	2166.02	2454.4	2281.69	2486.7	2148.23	2219.02	2321.92	2255.07
	2164.56	2116.99	2205.92	2150.21	2192.49	2186.83	2147.2	2187.84	2165.8	2224.78	2182.33	2160.86	2234.6	2269.24	2163.39	2254.85	2125.56	2391.36	2238.28	2115.76	2171.74	2315.25	2322.57	2101.7	2372.43	2426.04	2365.07	2371.32	2306.24	2098.22	2224.64	2425.81	2228.91	2266.48	2555.23	2484.39	2387.38	2421.16	2119.23	2297.48	2251.85	2166.36	2454.98	2282.38	2487.45	2148.91	2219.53	2323.26	2255.65
	2165	2117.38	2206.42	2150.74	2193.08	2187.45	2147.67	2188.42	2166.35	2225.48	2182.89	2161.32	2235.13	2269.94	2163.98	2255.6	2125.98	2392.08	2239.02	2116.11	2172.51	2316.34	2323.71	2102.11	2372.96	2426.74	2366.09	2372.64	2307.23	2098.63	2225.23	2426.49	2229.54	2266.9	2556.15	2485.28	2388.57	2421.76	2119.58	2297.91	2252.84	2166.72	2455.57	2283.09	2488.21	2149.6	2220.04	2324.61	2256.24
	2165.45	2117.78	2206.93	2151.27	2193.67	2188.07	2148.15	2189.01	2166.91	2226.17	2183.45	2161.79	2235.66	2270.64	2164.57	2256.36	2126.41	2392.8	2239.77	2116.47	2173.29	2317.44	2324.85	2102.53	2373.49	2427.44	2367.12	2373.97	2308.24	2099.04	2225.82	2427.17	2230.17	2267.32	2557.08	2486.17	2389.78	2422.37	2119.93	2298.35	2253.84	2167.08	2456.17	2283.8	2488.98	2150.29	2220.56	2325.97	2256.84
	2165.9	2118.17	2207.43	2151.81	2194.27	2188.7	2148.63	2189.6	2167.47	2226.87	2184.02	2162.26	2236.19	2271.34	2165.18	2257.12	2126.84	2393.52	2240.51	2116.83	2174.07	2318.54	2325.99	2102.95	2374.02	2428.16	2368.15	2375.31	2309.25	2099.46	2226.42	2427.87	2230.82	2267.75	2558.02	2487.08	2391	2422.98	2120.29	2298.79	2254.85	2167.45	2456.78	2284.52	2489.75	2150.99	2221.08	2327.34	2257.44
	2166.36	2118.57	2207.95	2152.35	2194.87	2189.33	2149.11	2190.2	2168.03	2227.58	2184.59	2162.73	2236.74	2272.06	2165.79	2257.89	2127.28	2394.26	2241.27	2117.2	2174.85	2319.65	2327.14	2103.37	2374.57	2428.89	2369.2	2376.67	2310.27	2099.88	2227.03	2428.58	2231.47	2268.19	2558.96	2487.99	2392.22	2423.61	2120.65	2299.24	2255.87	2167.82	2457.4	2285.25	2490.54	2151.69	2221.61	2328.72	2258.05
	2166.83	2118.98	2208.47	2152.89	2195.47	2189.96	2149.6	2190.8	2168.6	2228.29	2185.16	2163.21	2237.29	2272.77	2166.4	2258.67	2127.72	2395	2242.03	2117.57	2175.65	2320.77	2328.3	2103.8	2375.11	2429.63	2370.26	2378.03	2311.29	2100.3	2227.65	2429.3	2232.13	2268.63	2559.92	2488.91	2393.46	2424.24	2121.01	2299.7	2256.89	2168.2	2458.03	2285.99	2491.33	2152.39	2222.14	2330.1	2258.67
	2167.29	2119.39	2209	2153.44	2196.08	2190.6	2150.1	2191.4	2169.17	2229	2185.74	2163.69	2237.85	2273.5	2167.03	2259.45	2128.16	2395.75	2242.79	2117.94	2176.45	2321.9	2329.47	2104.23	2375.67	2430.38	2371.32	2379.4	2312.31	2100.73	2228.27	2430.03	2232.8	2269.08	2560.88	2489.83	2394.7	2424.88	2121.38	2300.17	2257.92	2168.58	2458.67	2286.73	2492.13	2153.1	2222.68	2331.49	2259.29
	2167.77	2119.8	2209.53	2153.99	2196.7	2191.24	2150.6	2192.01	2169.75	2229.72	2186.31	2164.17	2238.41	2274.23	2167.65	2260.24	2128.61	2396.51	2243.56	2118.32	2177.25	2323.03	2330.64	2104.66	2376.23	2431.13	2372.4	2380.78	2313.35	2101.17	2228.9	2430.77	2233.47	2269.54	2561.85	2490.77	2395.95	2425.52	2121.76	2300.64	2258.95	2168.97	2459.32	2287.49	2492.94	2153.82	2223.22	2332.89	2259.92
	2168.24	2120.21	2210.06	2154.55	2197.32	2191.89	2151.1	2192.63	2170.33	2230.44	2186.9	2164.65	2238.98	2274.96	2168.29	2261.03	2129.06	2397.28	2244.33	2118.7	2178.06	2324.17	2331.82	2105.1	2376.79	2431.9	2373.48	2382.17	2314.39	2101.61	2229.54	2431.53	2234.15	2270.01	2562.82	2491.71	2397.22	2426.18	2122.13	2301.12	2260	2169.37	2459.98	2288.25	2493.76	2154.53	2223.77	2334.3	2260.55
	2168.73	2120.63	2210.61	2155.11	2197.95	2192.54	2151.61	2193.25	2170.91	2231.17	2187.48	2165.14	2239.56	2275.7	2168.93	2261.83	2129.52	2398.05	2245.11	2119.09	2178.88	2325.32	2333	2105.55	2377.36	2432.68	2374.58	2383.57	2315.43	2102.05	2230.18	2432.29	2234.84	2270.48	2563.81	2492.66	2398.49	2426.84	2122.51	2301.61	2261.05	2169.77	2460.64	2289.02	2494.59	2155.26	2224.32	2335.72	2261.19
	2169.21	2121.05	2211.15	2155.68	2198.58	2193.19	2152.12	2193.87	2171.5	2231.9	2188.07	2165.63	2240.15	2276.45	2169.57	2262.64	2129.98	2398.83	2245.9	2119.48	2179.7	2326.47	2334.19	2106	2377.93	2433.47	2375.68	2384.98	2316.48	2102.5	2230.83	2433.06	2235.54	2270.96	2564.8	2493.61	2399.77	2427.51	2122.9	2302.11	2262.1	2170.18	2461.32	2289.79	2495.42	2155.98	2224.87	2337.14	2261.84
	2169.71	2121.48	2211.71	2156.25	2199.22	2193.85	2152.64	2194.5	2172.09	2232.63	2188.66	2166.12	2240.74	2277.2	2170.23	2263.45	2130.45	2399.62	2246.68	2119.87	2180.53	2327.63	2335.39	2106.45	2378.51	2434.27	2376.79	2386.4	2317.54	2102.95	2231.49	2433.84	2236.24	2271.45	2565.8	2494.58	2401.06	2428.19	2123.28	2302.61	2263.16	2170.6	2462.01	2290.58	2496.26	2156.71	2225.43	2338.57	2262.49
	2170.2	2121.91	2212.27	2156.82	2199.86	2194.51	2153.16	2195.13	2172.69	2233.37	2189.25	2166.61	2241.34	2277.96	2170.88	2264.27	2130.92	2400.41	2247.48	2120.27	2181.36	2328.79	2336.59	2106.9	2379.1	2435.07	2377.91	2387.83	2318.6	2103.4	2232.16	2434.64	2236.95	2271.94	2566.81	2495.55	2402.36	2428.87	2123.68	2303.12	2264.23	2171.02	2462.7	2291.37	2497.11	2157.45	2226	2340.01	2263.15
	2170.71	2122.34	2212.83	2157.4	2200.51	2195.18	2153.68	2195.77	2173.29	2234.11	2189.85	2167.11	2241.94	2278.72	2171.55	2265.09	2131.39	2401.22	2248.27	2120.67	2182.2	2329.97	2337.8	2107.36	2379.69	2435.89	2379.05	2389.27	2319.67	2103.86	2232.83	2435.44	2237.67	2272.45	2567.82	2496.53	2403.67	2429.56	2124.07	2303.64	2265.31	2171.45	2463.41	2292.17	2497.97	2158.18	2226.56	2341.45	2263.81
	2171.21	2122.78	2213.4	2157.98	2201.16	2195.84	2154.21	2196.41	2173.9	2234.86	2190.45	2167.61	2242.55	2279.49	2172.22	2265.92	2131.87	2402.03	2249.08	2121.08	2183.05	2331.15	2339.02	2107.83	2380.28	2436.72	2380.19	2390.72	2320.75	2104.32	2233.51	2436.25	2238.39	2272.96	2568.85	2497.51	2404.99	2430.26	2124.47	2304.16	2266.39	2171.88	2464.12	2292.98	2498.83	2158.93	2227.13	2342.91	2264.48
	2171.72	2123.21	2213.97	2158.57	2201.82	2196.52	2154.75	2197.05	2174.51	2235.61	2191.05	2168.11	2243.17	2280.26	2172.89	2266.76	2132.35	2402.84	2249.88	2121.49	2183.9	2332.33	2340.24	2108.3	2380.88	2437.56	2381.34	2392.18	2321.82	2104.79	2234.2	2437.08	2239.12	2273.47	2569.88	2498.51	2406.31	2430.97	2124.87	2304.7	2267.48	2172.32	2464.84	2293.8	2499.71	2159.67	2227.71	2344.37	2265.16
	2172.24	2123.66	2214.55	2159.16	2202.48	2197.19	2155.29	2197.7	2175.12	2236.37	2191.66	2168.61	2243.8	2281.04	2173.58	2267.6	2132.84	2403.67	2250.7	2121.9	2184.75	2333.52	2341.47	2108.77	2381.49	2438.41	2382.5	2393.65	2322.91	2105.26	2234.89	2437.91	2239.86	2274	2570.92	2499.51	2407.65	2431.68	2125.28	2305.23	2268.58	2172.76	2465.57	2294.62	2500.59	2160.42	2228.29	2345.84	2265.84
	2172.76	2124.1	2215.14	2159.75	2203.15	2197.87	2155.83	2198.36	2175.74	2237.13	2192.27	2169.12	2244.43	2281.82	2174.26	2268.45	2133.33	2404.5	2251.51	2122.32	2185.62	2334.72	2342.7	2109.24	2382.09	2439.27	2383.67	2395.13	2324	2105.73	2235.59	2438.76	2240.61	2274.53	2571.97	2500.52	2408.99	2432.4	2125.69	2305.78	2269.68	2173.22	2466.32	2295.46	2501.48	2161.18	2228.88	2347.31	2266.53
	2173.29	2124.55	2215.73	2160.35	2203.82	2198.55	2156.37	2199.02	2176.36	2237.89	2192.88	2169.63	2245.07	2282.61	2174.96	2269.3	2133.82	2405.34	2252.33	2122.74	2186.48	2335.93	2343.94	2109.72	2382.71	2440.14	2384.85	2396.61	2325.1	2106.21	2236.3	2439.61	2241.36	2275.07	2573.02	2501.53	2410.35	2433.13	2126.11	2306.33	2270.79	2173.67	2467.07	2296.3	2502.37	2161.94	2229.47	2348.79	2267.23
	2173.82	2125	2216.32	2160.96	2204.49	2199.24	2156.92	2199.68	2176.98	2238.66	2193.49	2170.14	2245.71	2283.41	2175.65	2270.16	2134.32	2406.19	2253.16	2123.17	2187.36	2337.14	2345.18	2110.21	2383.33	2441.01	2386.03	2398.11	2326.2	2106.69	2237.02	2440.48	2242.12	2275.61	2574.08	2502.55	2411.71	2433.86	2126.53	2306.89	2271.91	2174.14	2467.82	2297.14	2503.28	2162.7	2230.06	2350.28	2267.93
	2174.35	2125.46	2216.92	2161.57	2205.18	2199.93	2157.48	2200.35	2177.61	2239.43	2194.11	2170.65	2246.37	2284.21	2176.36	2271.02	2134.82	2407.04	2253.98	2123.6	2188.24	2338.36	2346.43	2110.7	2383.95	2441.9	2387.23	2399.61	2327.3	2107.18	2237.74	2441.35	2242.88	2276.16	2575.15	2503.59	2413.08	2434.61	2126.95	2307.46	2273.03	2174.61	2468.59	2298	2504.19	2163.47	2230.66	2351.78	2268.64
	2174.89	2125.91	2217.53	2162.18	2205.86	2200.62	2158.04	2201.02	2178.24	2240.2	2194.73	2171.16	2247.02	2285.01	2177.07	2271.89	2135.33	2407.9	2254.82	2124.04	2189.12	2339.58	2347.69	2111.19	2384.58	2442.8	2388.44	2401.13	2328.42	2107.67	2238.47	2442.24	2243.66	2276.72	2576.23	2504.62	2414.46	2435.36	2127.37	2308.04	2274.16	2175.08	2469.37	2298.86	2505.11	2164.24	2231.26	2353.28	2269.35
	2175.43	2126.38	2218.14	2162.79	2206.55	2201.32	2158.6	2201.69	2178.88	2240.98	2195.35	2171.68	2247.69	2285.82	2177.78	2272.77	2135.84	2408.77	2255.66	2124.48	2190.01	2340.81	2348.95	2111.68	2385.22	2443.71	2389.65	2402.65	2329.54	2108.17	2239.2	2443.13	2244.44	2277.29	2577.31	2505.67	2415.85	2436.11	2127.8	2308.62	2275.29	2175.57	2470.16	2299.73	2506.03	2165.01	2231.87	2354.79	2270.07
	2175.98	2126.84	2218.76	2163.41	2207.25	2202.02	2159.16	2202.37	2179.52	2241.76	2195.98	2172.2	2248.36	2286.63	2178.5	2273.65	2136.35	2409.65	2256.5	2124.92	2190.91	2342.04	2350.21	2112.18	2385.86	2444.63	2390.88	2404.18	2330.66	2108.66	2239.94	2444.04	2245.22	2277.86	2578.4	2506.72	2417.25	2436.88	2128.24	2309.21	2276.43	2176.05	2470.95	2300.61	2506.96	2165.79	2232.48	2356.31	2270.8
	2176.54	2127.31	2219.38	2164.04	2207.95	2202.72	2159.73	2203.06	2180.16	2242.55	2196.6	2172.72	2249.04	2287.45	2179.23	2274.54	2136.87	2410.53	2257.34	2125.37	2191.81	2343.29	2351.48	2112.69	2386.5	2445.56	2392.11	2405.72	2331.79	2109.17	2240.69	2444.95	2246.02	2278.44	2579.5	2507.78	2418.65	2437.65	2128.68	2309.8	2277.58	2176.55	2471.75	2301.49	2507.9	2166.57	2233.09	2357.84	2271.53
	2177.09	2127.78	2220.01	2164.67	2208.66	2203.43	2160.31	2203.75	2180.81	2243.34	2197.24	2173.25	2249.72	2288.28	2179.96	2275.43	2137.39	2411.42	2258.19	2125.82	2192.72	2344.53	2352.76	2113.19	2387.15	2446.49	2393.35	2407.28	2332.92	2109.67	2241.44	2445.88	2246.82	2279.03	2580.61	2508.85	2420.07	2438.43	2129.12	2310.4	2278.73	2177.05	2472.57	2302.38	2508.85	2167.36	2233.71	2359.37	2272.26
	2177.66	2128.25	2220.64	2165.3	2209.37	2204.13	2160.89	2204.44	2181.46	2244.14	2197.87	2173.77	2250.41	2289.11	2180.7	2276.33	2137.91	2412.32	2259.05	2126.27	2193.63	2345.79	2354.04	2113.7	2387.8	2447.44	2394.6	2408.83	2334.06	2110.18	2242.2	2446.81	2247.63	2279.63	2581.72	2509.92	2421.49	2439.21	2129.56	2311.01	2279.9	2177.55	2473.39	2303.28	2509.81	2168.15	2234.34	2360.91	2273.01
	2178.22	2128.73	2221.28	2165.93	2210.08	2204.85	2161.47	2205.13	2182.11	2244.94	2198.51	2174.3	2251.1	2289.94	2181.44	2277.23	2138.44	2413.22	2259.9	2126.73	2194.55	2347.05	2355.33	2114.22	2388.46	2448.4	2395.86	2410.4	2335.21	2110.7	2242.97	2447.76	2248.44	2280.23	2582.85	2511	2422.93	2440	2130.01	2311.63	2281.06	2178.06	2474.22	2304.19	2510.77	2168.95	2234.97	2362.45	2273.76
	2178.79	2129.21	2221.92	2166.57	2210.8	2205.56	2162.05	2205.83	2182.77	2245.74	2199.14	2174.83	2251.81	2290.78	2182.19	2278.14	2138.97	2414.13	2260.76	2127.19	2195.47	2348.31	2356.62	2114.74	2389.12	2449.37	2397.13	2411.98	2336.36	2111.22	2243.75	2448.71	2249.26	2280.83	2583.98	2512.09	2424.37	2440.8	2130.46	2312.25	2282.24	2178.58	2475.06	2305.1	2511.74	2169.74	2235.6	2364	2274.51
	2179.37	2129.69	2222.57	2167.22	2211.52	2206.28	2162.64	2206.54	2183.43	2246.55	2199.79	2175.37	2252.51	2291.63	2182.94	2279.05	2139.51	2415.05	2261.63	2127.66	2196.4	2349.58	2357.92	2115.26	2389.79	2450.35	2398.41	2413.57	2337.51	2111.74	2244.53	2449.68	2250.09	2281.45	2585.11	2513.18	2425.82	2441.61	2130.92	2312.88	2283.41	2179.11	2475.9	2306.02	2512.71	2170.55	2236.24	2365.56	2275.27
	2179.95	2130.18	2223.22	2167.87	2212.25	2207	2163.24	2207.25	2184.1	2247.36	2200.43	2175.9	2253.23	2292.48	2183.7	2279.97	2140.04	2415.98	2262.5	2128.13	2197.33	2350.86	2359.23	2115.79	2390.46	2451.33	2399.7	2415.16	2338.67	2112.26	2245.31	2450.65	2250.92	2282.07	2586.26	2514.29	2427.27	2442.42	2131.38	2313.51	2284.6	2179.64	2476.76	2306.95	2513.7	2171.35	2236.88	2367.13	2276.04
	2180.54	2130.67	2223.88	2168.52	2212.99	2207.73	2163.83	2207.96	2184.76	2248.17	2201.08	2176.44	2253.95	2293.33	2184.46	2280.89	2140.59	2416.91	2263.37	2128.6	2198.27	2352.14	2360.53	2116.32	2391.14	2452.33	2401	2416.76	2339.84	2112.79	2246.11	2451.63	2251.77	2282.7	2587.41	2515.4	2428.74	2443.24	2131.85	2314.16	2285.79	2180.17	2477.62	2307.88	2514.69	2172.16	2237.53	2368.7	2276.81
	2181.13	2131.16	2224.55	2169.17	2213.72	2208.46	2164.44	2208.68	2185.44	2248.99	2201.72	2176.98	2254.68	2294.19	2185.23	2281.82	2141.13	2417.85	2264.25	2129.08	2199.21	2353.43	2361.85	2116.85	2391.82	2453.34	2402.3	2418.37	2341.01	2113.33	2246.9	2452.63	2252.61	2283.33	2588.57	2516.51	2430.21	2444.07	2132.31	2314.81	2286.99	2180.71	2478.49	2308.83	2515.68	2172.98	2238.18	2370.28	2277.59
	2181.72	2131.66	2225.21	2169.83	2214.47	2209.19	2165.04	2209.4	2186.11	2249.81	2202.38	2177.52	2255.41	2295.05	2186.01	2282.76	2141.68	2418.79	2265.12	2129.56	2200.16	2354.73	2363.17	2117.39	2392.51	2454.36	2403.62	2419.99	2342.19	2113.87	2247.71	2453.63	2253.47	2283.97	2589.73	2517.64	2431.7	2444.9	2132.79	2315.46	2288.2	2181.26	2479.38	2309.77	2516.69	2173.8	2238.83	2371.86	2278.37
	2182.32	2132.16	2225.89	2170.5	2215.21	2209.92	2165.65	2210.12	2186.79	2250.63	2203.03	2178.06	2256.15	2295.92	2186.78	2283.7	2142.23	2419.74	2266.01	2130.05	2201.12	2356.03	2364.49	2117.93	2393.2	2455.38	2404.94	2421.62	2343.37	2114.41	2248.52	2454.64	2254.33	2284.62	2590.91	2518.77	2433.19	2445.74	2133.26	2316.12	2289.41	2181.81	2480.26	2310.73	2517.7	2174.62	2239.49	2373.46	2279.16
	2182.92	2132.66	2226.57	2171.16	2215.96	2210.66	2166.26	2210.85	2187.47	2251.46	2203.69	2178.61	2256.89	2296.79	2187.57	2284.64	2142.79	2420.7	2266.89	2130.54	2202.08	2357.33	2365.82	2118.48	2393.9	2456.42	2406.27	2423.26	2344.56	2114.95	2249.34	2455.67	2255.2	2285.27	2592.09	2519.91	2434.69	2446.59	2133.74	2316.79	2290.62	2182.37	2481.16	2311.69	2518.72	2175.45	2240.15	2375.05	2279.96
	2183.53	2133.17	2227.25	2171.83	2216.72	2211.4	2166.88	2211.58	2188.16	2252.3	2204.34	2179.16	2257.64	2297.67	2188.36	2285.59	2143.35	2421.67	2267.78	2131.03	2203.04	2358.64	2367.15	2119.03	2394.6	2457.47	2407.61	2424.9	2345.75	2115.5	2250.16	2456.7	2256.07	2285.93	2593.27	2521.05	2436.2	2447.44	2134.22	2317.47	2291.85	2182.93	2482.07	2312.66	2519.74	2176.28	2240.82	2376.66	2280.76
	2184.15	2133.67	2227.94	2172.51	2217.48	2212.14	2167.5	2212.32	2188.85	2253.13	2205.01	2179.71	2258.4	2298.56	2189.15	2286.55	2143.91	2422.64	2268.67	2131.52	2204.01	2359.96	2368.49	2119.58	2395.3	2458.52	2408.96	2426.56	2346.95	2116.06	2250.99	2457.74	2256.95	2286.6	2594.47	2522.21	2437.71	2448.3	2134.71	2318.15	2293.08	2183.5	2482.98	2313.64	2520.77	2177.11	2241.5	2378.27	2281.57
	2184.76	2134.19	2228.63	2173.19	2218.24	2212.89	2168.12	2213.06	2189.54	2253.97	2205.67	2180.26	2259.16	2299.44	2189.95	2287.51	2144.48	2423.62	2269.57	2132.02	2204.99	2361.28	2369.83	2120.14	2396.01	2459.59	2410.32	2428.22	2348.15	2116.61	2251.83	2458.79	2257.84	2287.27	2595.67	2523.37	2439.24	2449.17	2135.2	2318.83	2294.31	2184.08	2483.9	2314.62	2521.81	2177.95	2242.17	2379.89	2282.38
	2185.39	2134.7	2229.33	2173.87	2219.01	2213.64	2168.75	2213.8	2190.23	2254.81	2206.33	2180.81	2259.93	2300.33	2190.75	2288.47	2145.05	2424.61	2270.47	2132.53	2205.97	2362.61	2371.18	2120.7	2396.73	2460.67	2411.69	2429.89	2349.36	2117.18	2252.67	2459.85	2258.73	2287.95	2596.88	2524.53	2440.77	2450.05	2135.7	2319.53	2295.56	2184.66	2484.83	2315.61	2522.86	2178.79	2242.86	2381.51	2283.2
	2186.01	2135.22	2230.04	2174.56	2219.78	2214.39	2169.38	2214.55	2190.93	2255.66	2207	2181.37	2260.7	2301.23	2191.56	2289.44	2145.62	2425.6	2271.37	2133.03	2206.95	2363.94	2372.54	2121.26	2397.45	2461.75	2413.07	2431.56	2350.57	2117.74	2253.52	2460.92	2259.63	2288.64	2598.1	2525.71	2442.31	2450.93	2136.2	2320.23	2296.8	2185.25	2485.77	2316.61	2523.91	2179.64	2243.54	2383.14	2284.02
	2186.64	2135.74	2230.75	2175.24	2220.56	2215.15	2170.01	2215.3	2191.63	2256.51	2207.67	2181.93	2261.48	2302.13	2192.37	2290.42	2146.2	2426.6	2272.27	2133.54	2207.94	2365.28	2373.89	2121.83	2398.17	2462.85	2414.45	2433.25	2351.79	2118.31	2254.38	2462	2260.53	2289.33	2599.32	2526.89	2443.86	2451.82	2136.7	2320.93	2298.06	2185.84	2486.72	2317.61	2524.96	2180.49	2244.23	2384.78	2284.85
	2187.28	2136.26	2231.46	2175.94	2221.34	2215.91	2170.65	2216.06	2192.34	2257.37	2208.34	2182.49	2262.27	2303.03	2193.19	2291.4	2146.78	2427.6	2273.18	2134.06	2208.94	2366.63	2375.26	2122.4	2398.9	2463.95	2415.84	2434.94	2353.01	2118.88	2255.24	2463.09	2261.45	2290.03	2600.55	2528.08	2445.42	2452.71	2137.2	2321.65	2299.32	2186.44	2487.67	2318.62	2526.03	2181.34	2244.93	2386.42	2285.69
	2187.92	2136.79	2232.18	2176.64	2222.12	2216.67	2171.29	2216.81	2193.05	2258.22	2209.02	2183.05	2263.06	2303.94	2194.01	2292.39	2147.36	2428.61	2274.09	2134.57	2209.94	2367.98	2376.62	2122.98	2399.63	2465.07	2417.25	2436.64	2354.24	2119.46	2256.1	2464.19	2262.37	2290.73	2601.79	2529.27	2446.98	2453.61	2137.71	2322.36	2300.59	2187.04	2488.63	2319.63	2527.1	2182.2	2245.63	2388.07	2286.53
	2188.56	2137.32	2232.91	2177.34	2222.91	2217.43	2171.93	2217.58	2193.76	2259.08	2209.7	2183.62	2263.85	2304.86	2194.84	2293.38	2147.94	2429.63	2275	2135.09	2210.94	2369.33	2377.99	2123.56	2400.37	2466.19	2418.66	2438.35	2355.47	2120.04	2256.97	2465.3	2263.29	2291.44	2603.03	2530.48	2448.56	2454.52	2138.23	2323.09	2301.86	2187.65	2489.6	2320.65	2528.18	2183.06	2246.33	2389.72	2287.37
	2189.21	2137.85	2233.64	2178.04	2223.71	2218.2	2172.58	2218.34	2194.47	2259.95	2210.37	2184.18	2264.66	2305.78	2195.67	2294.37	2148.53	2430.65	2275.91	2135.62	2211.95	2370.69	2379.37	2124.14	2401.11	2467.33	2420.07	2440.07	2356.71	2120.62	2257.85	2466.42	2264.22	2292.16	2604.29	2531.68	2450.14	2455.43	2138.75	2323.82	2303.14	2188.27	2490.58	2321.68	2529.26	2183.92	2247.04	2391.38	2288.23
	2189.87	2138.39	2234.37	2178.75	2224.5	2218.97	2173.23	2219.11	2195.19	2260.81	2211.06	2184.75	2265.46	2306.7	2196.51	2295.37	2149.12	2431.69	2276.83	2136.15	2212.97	2372.05	2380.75	2124.73	2401.86	2468.47	2421.5	2441.8	2357.95	2121.21	2258.74	2467.54	2265.16	2292.88	2605.55	2532.9	2451.73	2456.36	2139.27	2324.56	2304.42	2188.89	2491.57	2322.72	2530.35	2184.79	2247.75	2393.05	2289.08
	2190.52	2138.93	2235.11	2179.46	2225.31	2219.74	2173.88	2219.89	2195.91	2261.69	2211.74	2185.32	2266.28	2307.63	2197.35	2296.38	2149.72	2432.72	2277.75	2136.68	2213.99	2373.42	2382.14	2125.32	2402.61	2469.63	2422.94	2443.53	2359.2	2121.8	2259.63	2468.68	2266.1	2293.61	2606.81	2534.13	2453.33	2457.28	2139.79	2325.3	2305.72	2189.52	2492.56	2323.76	2531.44	2185.66	2248.47	2394.72	2289.95
	2191.19	2139.47	2235.86	2180.17	2226.11	2220.51	2174.54	2220.67	2196.63	2262.56	2212.42	2185.9	2267.09	2308.56	2198.19	2297.39	2150.32	2433.77	2278.67	2137.21	2215.01	2374.8	2383.53	2125.91	2403.36	2470.79	2424.38	2445.27	2360.45	2122.4	2260.52	2469.82	2267.05	2294.34	2608.09	2535.36	2454.93	2458.22	2140.32	2326.05	2307.01	2190.15	2493.56	2324.81	2532.55	2186.54	2249.2	2396.4	2290.82
	2191.85	2140.02	2236.61	2180.89	2226.92	2221.29	2175.2	2221.45	2197.36	2263.44	2213.11	2186.47	2267.92	2309.49	2199.04	2298.4	2150.92	2434.81	2279.59	2137.75	2216.04	2376.18	2384.92	2126.51	2404.12	2471.96	2425.84	2447.02	2361.71	2123	2261.42	2470.98	2268.01	2295.08	2609.37	2536.59	2456.54	2459.16	2140.86	2326.8	2308.32	2190.79	2494.57	2325.86	2533.65	2187.42	2249.92	2398.08	2291.69
	2192.53	2140.57	2237.36	2181.61	2227.73	2222.07	2175.86	2222.23	2198.08	2264.32	2213.8	2187.05	2268.75	2310.43	2199.89	2299.42	2151.52	2435.87	2280.52	2138.29	2217.07	2377.57	2386.32	2127.11	2404.89	2473.15	2427.3	2448.77	2362.97	2123.6	2262.33	2472.14	2268.97	2295.83	2610.65	2537.84	2458.17	2460.11	2141.39	2327.56	2309.63	2191.43	2495.58	2326.92	2534.77	2188.31	2250.65	2399.78	2292.57
	2193.2	2141.12	2238.12	2182.34	2228.55	2222.86	2176.53	2223.02	2198.82	2265.2	2214.49	2187.63	2269.58	2311.37	2200.75	2300.45	2152.13	2436.93	2281.45	2138.83	2218.11	2378.96	2387.72	2127.72	2405.66	2474.34	2428.77	2450.53	2364.23	2124.21	2263.24	2473.31	2269.94	2296.58	2611.95	2539.09	2459.79	2461.06	2141.93	2328.33	2310.94	2192.08	2496.61	2327.98	2535.89	2189.19	2251.39	2401.47	2293.46
	2193.88	2141.67	2238.89	2183.07	2229.37	2223.64	2177.2	2223.81	2199.55	2266.09	2215.18	2188.21	2270.42	2312.32	2201.61	2301.48	2152.74	2438	2282.38	2139.38	2219.16	2380.35	2389.13	2128.33	2406.43	2475.54	2430.24	2452.3	2365.51	2124.82	2264.16	2474.49	2270.91	2297.33	2613.25	2540.35	2461.43	2462.02	2142.48	2329.1	2312.26	2192.73	2497.64	2329.06	2537.02	2190.08	2252.13	2403.17	2294.35
	2194.57	2142.23	2239.66	2183.8	2230.2	2224.43	2177.87	2224.61	2200.29	2266.98	2215.88	2188.79	2271.27	2313.27	2202.48	2302.51	2153.35	2439.07	2283.31	2139.93	2220.21	2381.75	2390.54	2128.94	2407.21	2476.75	2431.73	2454.08	2366.78	2125.44	2265.08	2475.68	2271.89	2298.1	2614.56	2541.61	2463.07	2462.99	2143.03	2329.88	2313.59	2193.39	2498.67	2330.13	2538.15	2190.98	2252.88	2404.88	2295.24
	2195.26	2142.79	2240.43	2184.54	2231.03	2225.22	2178.55	2225.4	2201.03	2267.87	2216.57	2189.37	2272.12	2314.23	2203.35	2303.55	2153.97	2440.15	2284.24	2140.49	2221.26	2383.16	2391.95	2129.55	2407.99	2477.98	2433.22	2455.86	2368.06	2126.06	2266.01	2476.88	2272.88	2298.87	2615.87	2542.89	2464.73	2463.96	2143.58	2330.66	2314.93	2194.06	2499.72	2331.22	2539.29	2191.88	2253.63	2406.59	2296.14
	2195.95	2143.35	2241.21	2185.28	2231.86	2226.01	2179.23	2226.21	2201.77	2268.77	2217.27	2189.96	2272.97	2315.19	2204.23	2304.59	2154.59	2441.24	2285.18	2141.04	2222.32	2384.57	2393.37	2130.17	2408.78	2479.21	2434.73	2457.66	2369.35	2126.68	2266.94	2478.09	2273.87	2299.64	2617.19	2544.17	2466.39	2464.94	2144.13	2331.45	2316.27	2194.73	2500.77	2332.31	2540.43	2192.78	2254.38	2408.31	2297.05
	2196.65	2143.92	2242	2186.02	2232.69	2226.81	2179.91	2227.01	2202.51	2269.67	2217.97	2190.55	2273.84	2316.15	2205.1	2305.64	2155.21	2442.33	2286.12	2141.6	2223.38	2385.98	2394.8	2130.8	2409.57	2480.45	2436.24	2459.45	2370.64	2127.31	2267.88	2479.31	2274.87	2300.42	2618.52	2545.45	2468.05	2465.93	2144.69	2332.24	2317.61	2195.4	2501.83	2333.4	2541.58	2193.69	2255.14	2410.04	2297.96
	2197.35	2144.49	2242.79	2186.76	2233.53	2227.61	2180.6	2227.82	2203.26	2270.57	2218.68	2191.14	2274.7	2317.12	2205.99	2306.69	2155.83	2443.43	2287.05	2142.17	2224.45	2387.4	2396.23	2131.42	2410.37	2481.7	2437.76	2461.26	2371.94	2127.94	2268.83	2480.53	2275.87	2301.21	2619.86	2546.75	2469.73	2466.92	2145.26	2333.04	2318.96	2196.08	2502.9	2334.5	2542.74	2194.6	2255.91	2411.77	2298.88
	2198.06	2145.06	2243.58	2187.51	2234.38	2228.41	2181.28	2228.63	2204.01	2271.48	2219.38	2191.73	2275.57	2318.09	2206.87	2307.75	2156.46	2444.53	2288	2142.73	2225.52	2388.83	2397.66	2132.05	2411.17	2482.96	2439.29	2463.07	2373.24	2128.57	2269.78	2481.77	2276.88	2302	2621.2	2548.05	2471.41	2467.92	2145.82	2333.85	2320.32	2196.77	2503.97	2335.61	2543.9	2195.51	2256.67	2413.5	2299.8
	2198.77	2145.64	2244.38	2188.26	2235.23	2229.21	2181.98	2229.45	2204.76	2272.39	2220.08	2192.33	2276.45	2319.07	2207.77	2308.81	2157.09	2445.64	2288.94	2143.3	2226.59	2390.26	2399.09	2132.69	2411.97	2484.23	2440.82	2464.89	2374.54	2129.21	2270.73	2483.01	2277.9	2302.79	2622.55	2549.36	2473.1	2468.93	2146.4	2334.66	2321.68	2197.46	2505.05	2336.72	2545.07	2196.43	2257.45	2415.24	2300.73
	2199.49	2146.22	2245.19	2189.02	2236.08	2230.02	2182.67	2230.27	2205.52	2273.3	2220.79	2192.92	2277.33	2320.05	2208.66	2309.87	2157.72	2446.76	2289.88	2143.87	2227.67	2391.69	2400.53	2133.32	2412.78	2485.51	2442.36	2466.72	2375.85	2129.85	2271.69	2484.26	2278.92	2303.6	2623.9	2550.67	2474.8	2469.94	2146.97	2335.48	2323.05	2198.16	2506.14	2337.84	2546.24	2197.35	2258.23	2416.99	2301.67
	2200.21	2146.8	2246	2189.78	2236.93	2230.82	2183.37	2231.09	2206.28	2274.22	2221.5	2193.52	2278.22	2321.03	2209.56	2310.94	2158.35	2447.88	2290.83	2144.45	2228.76	2393.13	2401.98	2133.96	2413.59	2486.8	2443.92	2468.55	2377.16	2130.49	2272.66	2485.53	2279.95	2304.4	2625.26	2551.99	2476.5	2470.96	2147.55	2336.3	2324.43	2198.86	2507.24	2338.97	2547.42	2198.28	2259.01	2418.74	2302.61
	2200.93	2147.38	2246.81	2190.54	2237.79	2231.63	2184.07	2231.92	2207.04	2275.14	2222.21	2194.12	2279.11	2322.02	2210.46	2312.01	2158.99	2449.01	2291.77	2145.03	2229.85	2394.57	2403.42	2134.61	2414.41	2488.1	2445.48	2470.39	2378.48	2131.14	2273.63	2486.8	2280.98	2305.22	2626.63	2553.32	2478.21	2471.99	2148.13	2337.13	2325.81	2199.57	2508.34	2340.1	2548.6	2199.21	2259.79	2420.5	2303.55
	2201.66	2147.97	2247.63	2191.31	2238.65	2232.45	2184.77	2232.75	2207.8	2276.06	2222.92	2194.72	2280.01	2323.01	2211.37	2313.09	2159.63	2450.14	2292.72	2145.61	2230.94	2396.02	2404.87	2135.25	2415.23	2489.4	2447.04	2472.24	2379.81	2131.8	2274.6	2488.07	2282.02	2306.03	2628.01	2554.65	2479.93	2473.02	2148.72	2337.96	2327.2	2200.29	2509.45	2341.23	2549.79	2200.14	2260.59	2422.26	2304.5
	2202.4	2148.56	2248.46	2192.07	2239.52	2233.26	2185.48	2233.58	2208.56	2276.98	2223.64	2195.32	2280.91	2324.01	2212.28	2314.18	2160.27	2451.28	2293.67	2146.19	2232.04	2397.47	2406.33	2135.91	2416.06	2490.72	2448.62	2474.09	2381.13	2132.45	2275.59	2489.36	2283.06	2306.86	2629.39	2556	2481.66	2474.05	2149.31	2338.8	2328.59	2201	2510.57	2342.37	2550.99	2201.07	2261.38	2424.02	2305.46
	2203.14	2149.15	2249.28	2192.85	2240.39	2234.08	2186.18	2234.42	2209.33	2277.91	2224.35	2195.93	2281.81	2325	2213.19	2315.26	2160.92	2452.42	2294.62	2146.78	2233.14	2398.93	2407.79	2136.56	2416.89	2492.05	2450.2	2475.95	2382.47	2133.11	2276.57	2490.66	2284.11	2307.69	2630.78	2557.35	2483.4	2475.1	2149.9	2339.64	2329.99	2201.73	2511.69	2343.52	2552.19	2202.01	2262.18	2425.8	2306.42
	2203.88	2149.75	2250.12	2193.62	2241.26	2234.9	2186.9	2235.26	2210.1	2278.84	2225.07	2196.53	2282.73	2326.01	2214.11	2316.35	2161.57	2453.57	2295.57	2147.37	2234.25	2400.39	2409.25	2137.22	2417.73	2493.38	2451.8	2477.82	2383.8	2133.78	2277.56	2491.96	2285.17	2308.52	2632.18	2558.7	2485.14	2476.15	2150.5	2340.49	2331.39	2202.46	2512.82	2344.67	2553.39	2202.96	2262.99	2427.57	2307.38
	2204.63	2150.35	2250.96	2194.4	2242.14	2235.72	2187.61	2236.1	2210.87	2279.77	2225.79	2197.14	2283.64	2327.01	2215.03	2317.45	2162.22	2454.73	2296.52	2147.96	2235.36	2401.85	2410.72	2137.88	2418.57	2494.73	2453.4	2479.69	2385.14	2134.44	2278.56	2493.27	2286.23	2309.36	2633.58	2560.06	2486.89	2477.2	2151.1	2341.34	2332.8	2203.19	2513.96	2345.83	2554.61	2203.9	2263.8	2429.36	2308.35
	2205.38	2150.95	2251.8	2195.18	2243.02	2236.54	2188.33	2236.94	2211.65	2280.71	2226.51	2197.75	2284.56	2328.02	2215.95	2318.55	2162.87	2455.89	2297.47	2148.56	2236.48	2403.32	2412.19	2138.54	2419.41	2496.09	2455	2481.57	2386.49	2135.12	2279.56	2494.6	2287.3	2310.2	2634.99	2561.43	2488.64	2478.27	2151.71	2342.2	2334.22	2203.93	2515.1	2346.99	2555.82	2204.85	2264.62	2431.14	2309.33
	2206.14	2151.55	2252.65	2195.96	2243.9	2237.37	2189.05	2237.79	2212.42	2281.65	2227.23	2198.36	2285.49	2329.03	2216.88	2319.65	2163.52	2457.05	2298.43	2149.16	2237.6	2404.8	2413.66	2139.21	2420.26	2497.45	2456.62	2483.46	2387.84	2135.79	2280.57	2495.93	2288.37	2311.05	2636.4	2562.81	2490.4	2479.33	2152.32	2343.07	2335.64	2204.68	2516.25	2348.16	2557.05	2205.81	2265.44	2432.94	2310.31
	2206.9	2152.16	2253.5	2196.75	2244.79	2238.2	2189.77	2238.64	2213.2	2282.59	2227.95	2198.98	2286.42	2330.05	2217.81	2320.76	2164.18	2458.22	2299.38	2149.76	2238.72	2406.28	2415.13	2139.89	2421.11	2498.83	2458.24	2485.35	2389.2	2136.47	2281.58	2497.26	2289.45	2311.91	2637.82	2564.19	2492.17	2480.41	2152.93	2343.93	2337.07	2205.43	2517.41	2349.33	2558.27	2206.77	2266.26	2434.73	2311.3
	2207.66	2152.77	2254.36	2197.54	2245.67	2239.03	2190.49	2239.5	2213.98	2283.53	2228.67	2199.59	2287.35	2331.07	2218.75	2321.87	2164.84	2459.4	2300.34	2150.36	2239.85	2407.76	2416.61	2140.56	2421.97	2500.21	2459.87	2487.25	2390.55	2137.15	2282.59	2498.61	2290.53	2312.76	2639.25	2565.58	2493.95	2481.49	2153.55	2344.81	2338.5	2206.18	2518.57	2350.51	2559.51	2207.73	2267.09	2436.54	2312.29
	2208.43	2153.39	2255.22	2198.34	2246.57	2239.86	2191.22	2240.36	2214.77	2284.48	2229.4	2200.21	2288.29	2332.09	2219.69	2322.99	2165.5	2460.58	2301.29	2150.97	2240.99	2409.24	2418.1	2141.24	2422.83	2501.6	2461.51	2489.15	2391.92	2137.84	2283.61	2499.97	2291.62	2313.63	2640.69	2566.98	2495.74	2482.58	2154.17	2345.69	2339.94	2206.95	2519.74	2351.69	2560.74	2208.69	2267.93	2438.34	2313.28
	2209.2	2154	2256.09	2199.13	2247.46	2240.69	2191.95	2241.22	2215.55	2285.43	2230.13	2200.83	2289.23	2333.12	2220.63	2324.11	2166.16	2461.77	2302.25	2151.58	2242.12	2410.73	2419.58	2141.92	2423.69	2503.01	2463.16	2491.06	2393.28	2138.53	2284.64	2501.33	2292.72	2314.5	2642.13	2568.38	2497.53	2483.67	2154.8	2346.57	2341.39	2207.71	2520.91	2352.88	2561.99	2209.66	2268.77	2440.16	2314.29
	2209.98	2154.62	2256.96	2199.93	2248.36	2241.53	2192.68	2242.08	2216.34	2286.38	2230.85	2201.45	2290.18	2334.15	2221.58	2325.23	2166.83	2462.96	2303.2	2152.19	2243.26	2412.23	2421.07	2142.61	2424.56	2504.42	2464.81	2492.98	2394.66	2139.22	2285.67	2502.7	2293.82	2315.37	2643.58	2569.79	2499.33	2484.77	2155.43	2347.46	2342.84	2208.48	2522.1	2354.07	2563.23	2210.63	2269.61	2441.97	2315.29
	2210.76	2155.24	2257.84	2200.73	2249.27	2242.37	2193.42	2242.95	2217.13	2287.34	2231.58	2202.07	2291.14	2335.18	2222.52	2326.36	2167.5	2464.16	2304.16	2152.81	2244.41	2413.73	2422.57	2143.3	2425.43	2505.84	2466.48	2494.9	2396.03	2139.92	2286.7	2504.08	2294.92	2316.25	2645.03	2571.21	2501.13	2485.87	2156.06	2348.35	2344.3	2209.26	2523.28	2355.27	2564.49	2211.61	2270.46	2443.79	2316.3
	2211.55	2155.87	2258.72	2201.54	2250.17	2243.21	2194.15	2243.82	2217.92	2288.29	2232.31	2202.69	2292.09	2336.22	2223.48	2327.49	2168.17	2465.37	2305.12	2153.43	2245.56	2415.23	2424.06	2143.99	2426.31	2507.27	2468.15	2496.83	2397.41	2140.62	2287.74	2505.47	2296.03	2317.13	2646.49	2572.63	2502.94	2486.99	2156.7	2349.25	2345.76	2210.04	2524.48	2356.47	2565.74	2212.59	2271.31	2445.62	2317.32
	2212.34	2156.5	2259.61	2202.35	2251.08	2244.05	2194.89	2244.69	2218.71	2289.25	2233.04	2203.32	2293.06	2337.26	2224.43	2328.63	2168.84	2466.57	2306.07	2154.05	2246.71	2416.74	2425.56	2144.68	2427.19	2508.71	2469.82	2498.76	2398.8	2141.32	2288.78	2506.87	2297.15	2318.02	2647.96	2574.06	2504.76	2488.1	2157.34	2350.15	2347.23	2210.83	2525.68	2357.68	2567.01	2213.57	2272.17	2447.45	2318.34
	2213.14	2157.13	2260.5	2203.16	2251.99	2244.89	2195.63	2245.57	2219.51	2290.22	2233.78	2203.95	2294.02	2338.31	2225.39	2329.77	2169.52	2467.79	2307.03	2154.67	2247.87	2418.25	2427.06	2145.38	2428.08	2510.16	2471.51	2500.7	2400.19	2142.03	2289.83	2508.27	2298.27	2318.91	2649.43	2575.5	2506.59	2489.23	2157.98	2351.06	2348.7	2211.62	2526.89	2358.89	2568.27	2214.56	2273.03	2449.29	2319.37
	2213.94	2157.76	2261.4	2203.97	2252.91	2245.74	2196.38	2246.45	2220.3	2291.18	2234.51	2204.57	2294.99	2339.35	2226.35	2330.91	2170.19	2469.01	2307.99	2155.3	2249.03	2419.76	2428.57	2146.09	2428.97	2511.62	2473.2	2502.65	2401.58	2142.74	2290.88	2509.68	2299.4	2319.81	2650.91	2576.95	2508.42	2490.35	2158.63	2351.97	2350.18	2212.42	2528.1	2360.11	2569.55	2215.55	2273.9	2451.12	2320.4
	2214.74	2158.4	2262.3	2204.79	2253.83	2246.59	2197.12	2247.33	2221.1	2292.15	2235.25	2205.2	2295.97	2340.4	2227.31	2332.06	2170.87	2470.23	2308.94	2155.92	2250.2	2421.28	2430.08	2146.79	2429.86	2513.09	2474.9	2504.6	2402.98	2143.46	2291.94	2511.1	2300.53	2320.71	2652.4	2578.4	2510.26	2491.49	2159.28	2352.89	2351.66	2213.22	2529.32	2361.33	2570.82	2216.54	2274.78	2452.97	2321.44
	2215.55	2159.04	2263.21	2205.61	2254.75	2247.44	2197.87	2248.21	2221.9	2293.12	2235.98	2205.84	2296.95	2341.46	2228.28	2333.21	2171.55	2471.46	2309.9	2156.56	2251.37	2422.8	2431.59	2147.5	2430.76	2514.57	2476.61	2506.55	2404.38	2144.18	2293	2512.53	2301.67	2321.62	2653.89	2579.85	2512.11	2492.63	2159.94	2353.81	2353.15	2214.02	2530.55	2362.55	2572.11	2217.54	2275.65	2454.82	2322.48
	2216.37	2159.68	2264.12	2206.43	2255.67	2248.29	2198.62	2249.1	2222.7	2294.09	2236.72	2206.47	2297.93	2342.51	2229.25	2334.37	2172.24	2472.69	2310.86	2157.19	2252.54	2424.33	2433.1	2148.21	2431.66	2516.06	2478.32	2508.52	2405.79	2144.9	2294.07	2513.97	2302.81	2322.53	2655.39	2581.32	2513.96	2493.78	2160.6	2354.74	2354.65	2214.84	2531.78	2363.79	2573.39	2218.54	2276.54	2456.67	2323.53
	2217.18	2160.32	2265.03	2207.25	2256.6	2249.14	2199.38	2249.99	2223.51	2295.07	2237.46	2207.1	2298.92	2343.57	2230.22	2335.53	2172.92	2473.93	2311.81	2157.82	2253.72	2425.86	2434.62	2148.93	2432.57	2517.55	2480.05	2510.48	2407.2	2145.63	2295.14	2515.41	2303.96	2323.45	2656.9	2582.79	2515.82	2494.93	2161.26	2355.67	2356.15	2215.65	2533.02	2365.02	2574.68	2219.55	2277.42	2458.53	2324.58
	2218	2160.97	2265.95	2208.08	2257.53	2250	2200.13	2250.89	2224.31	2296.05	2238.2	2207.74	2299.91	2344.63	2231.2	2336.69	2173.61	2475.18	2312.77	2158.46	2254.9	2427.39	2436.14	2149.65	2433.48	2519.06	2481.78	2512.46	2408.61	2146.36	2296.21	2516.87	2305.11	2324.37	2658.41	2584.27	2517.69	2496.09	2161.93	2356.61	2357.66	2216.47	2534.26	2366.26	2575.98	2220.55	2278.31	2460.39	2325.64
	2218.83	2161.62	2266.88	2208.91	2258.46	2250.86	2200.89	2251.78	2225.12	2297.03	2238.94	2208.38	2300.91	2345.7	2232.18	2337.86	2174.3	2476.43	2313.73	2159.1	2256.08	2428.93	2437.67	2150.37	2434.39	2520.58	2483.51	2514.43	2410.03	2147.09	2297.29	2518.33	2306.27	2325.29	2659.93	2585.75	2519.56	2497.25	2162.6	2357.55	2359.17	2217.3	2535.51	2367.51	2577.28	2221.56	2279.21	2462.26	2326.7
	2219.66	2162.27	2267.81	2209.74	2259.4	2251.72	2201.65	2252.68	2225.93	2298.01	2239.68	2209.02	2301.91	2346.77	2233.16	2339.03	2174.99	2477.68	2314.69	2159.75	2257.27	2430.47	2439.19	2151.09	2435.31	2522.1	2485.26	2516.42	2411.45	2147.83	2298.38	2519.8	2307.43	2326.22	2661.45	2587.24	2521.44	2498.42	2163.28	2358.49	2360.69	2218.13	2536.77	2368.76	2578.58	2222.58	2280.11	2464.13	2327.77
	2220.5	2162.93	2268.74	2210.58	2260.34	2252.58	2202.41	2253.58	2226.74	2298.99	2240.42	2209.66	2302.91	2347.84	2234.15	2340.2	2175.68	2478.94	2315.64	2160.39	2258.47	2432.02	2440.72	2151.82	2436.23	2523.63	2487.01	2518.4	2412.88	2148.57	2299.46	2521.27	2308.6	2327.15	2662.98	2588.74	2523.33	2499.6	2163.95	2359.44	2362.22	2218.97	2538.03	2370.01	2579.89	2223.6	2281.02	2466	2328.84
	2221.34	2163.59	2269.68	2211.42	2261.28	2253.44	2203.18	2254.49	2227.56	2299.98	2241.16	2210.3	2303.92	2348.92	2235.14	2341.38	2176.38	2480.2	2316.6	2161.04	2259.66	2433.56	2442.25	2152.56	2437.16	2525.17	2488.77	2520.4	2414.31	2149.32	2300.56	2522.76	2309.77	2328.09	2664.52	2590.24	2525.22	2500.78	2164.64	2360.4	2363.74	2219.81	2539.3	2371.27	2581.21	2224.62	2281.93	2467.88	2329.92
	2222.18	2164.25	2270.62	2212.26	2262.22	2254.3	2203.95	2255.4	2228.37	2300.97	2241.91	2210.95	2304.93	2350	2236.13	2342.56	2177.07	2481.47	2317.56	2161.69	2260.86	2435.12	2443.79	2153.29	2438.09	2526.73	2490.53	2522.4	2415.74	2150.06	2301.65	2524.25	2310.95	2329.04	2666.06	2591.75	2527.12	2501.97	2165.32	2361.35	2365.28	2220.65	2540.57	2372.53	2582.53	2225.64	2282.85	2469.77	2331
	2223.03	2164.92	2271.57	2213.1	2263.17	2255.17	2204.72	2256.31	2229.19	2301.96	2242.65	2211.59	2305.95	2351.08	2237.12	2343.75	2177.77	2482.74	2318.52	2162.34	2262.07	2436.67	2445.33	2154.03	2439.03	2528.29	2492.3	2524.4	2417.18	2150.81	2302.75	2525.75	2312.13	2329.98	2667.61	2593.27	2529.02	2503.17	2166.01	2362.32	2366.82	2221.5	2541.85	2373.8	2583.85	2226.67	2283.77	2471.66	2332.08
	2223.88	2165.59	2272.52	2213.95	2264.12	2256.04	2205.49	2257.22	2230	2302.95	2243.4	2212.24	2306.97	2352.16	2238.12	2344.93	2178.47	2484.02	2319.48	2163	2263.27	2438.23	2446.87	2154.77	2439.97	2529.85	2494.08	2526.41	2418.62	2151.57	2303.86	2527.26	2313.32	2330.93	2669.17	2594.8	2530.93	2504.37	2166.71	2363.28	2368.37	2222.36	2543.14	2375.07	2585.18	2227.7	2284.69	2473.55	2333.18
	2224.74	2166.26	2273.48	2214.8	2265.08	2256.91	2206.26	2258.14	2230.82	2303.95	2244.14	2212.89	2307.99	2353.25	2239.12	2346.13	2179.17	2485.3	2320.43	2163.66	2264.48	2439.79	2448.41	2155.52	2440.91	2531.43	2495.87	2528.42	2420.07	2152.33	2304.97	2528.77	2314.51	2331.89	2670.73	2596.33	2532.85	2505.57	2167.4	2364.26	2369.92	2223.22	2544.43	2376.35	2586.51	2228.74	2285.62	2475.45	2334.27
	2225.6	2166.93	2274.44	2215.65	2266.03	2257.78	2207.03	2259.06	2231.65	2304.95	2244.89	2213.54	2309.02	2354.34	2240.12	2347.32	2179.88	2486.59	2321.39	2164.32	2265.7	2441.36	2449.96	2156.26	2441.86	2533.02	2497.66	2530.44	2421.52	2153.09	2306.08	2530.29	2315.71	2332.85	2672.3	2597.86	2534.78	2506.78	2168.11	2365.23	2371.48	2224.08	2545.73	2377.63	2587.85	2229.78	2286.56	2477.35	2335.37
	2226.47	2167.61	2275.41	2216.5	2266.99	2258.66	2207.81	2259.98	2232.47	2305.95	2245.64	2214.19	2310.06	2355.44	2241.13	2348.52	2180.58	2487.88	2322.35	2164.98	2266.92	2442.93	2451.51	2157.02	2442.81	2534.61	2499.46	2532.46	2422.97	2153.86	2307.2	2531.82	2316.91	2333.82	2673.87	2599.41	2536.71	2508	2168.81	2366.21	2373.04	2224.95	2547.03	2378.91	2589.19	2230.82	2287.5	2479.26	2336.48
	2227.34	2168.29	2276.38	2217.36	2267.96	2259.53	2208.59	2260.9	2233.29	2306.95	2246.39	2214.85	2311.09	2356.53	2242.13	2349.72	2181.29	2489.18	2323.31	2165.64	2268.14	2444.51	2453.06	2157.77	2443.77	2536.22	2501.27	2534.49	2424.43	2154.62	2308.32	2533.36	2318.12	2334.79	2675.45	2600.96	2538.64	2509.22	2169.52	2367.2	2374.61	2225.82	2548.34	2380.2	2590.53	2231.86	2288.44	2481.17	2337.59
	2228.21	2168.97	2277.35	2218.22	2268.92	2260.41	2209.37	2261.83	2234.12	2307.95	2247.14	2215.5	2312.13	2357.64	2243.15	2350.93	2182	2490.48	2324.27	2166.31	2269.37	2446.08	2454.62	2158.53	2444.73	2537.83	2503.08	2536.52	2425.89	2155.4	2309.44	2534.91	2319.33	2335.76	2677.04	2602.51	2540.58	2510.45	2170.23	2368.19	2376.18	2226.7	2549.66	2381.5	2591.88	2232.91	2289.39	2483.08	2338.71
	2229.09	2169.65	2278.33	2219.08	2269.89	2261.29	2210.15	2262.76	2234.95	2308.96	2247.89	2216.16	2313.18	2358.74	2244.16	2352.14	2182.71	2491.79	2325.23	2166.98	2270.59	2447.66	2456.17	2159.29	2445.69	2539.45	2504.9	2538.56	2427.36	2156.17	2310.57	2536.46	2320.55	2336.74	2678.63	2604.08	2542.53	2511.69	2170.95	2369.18	2377.76	2227.58	2550.98	2382.79	2593.24	2233.96	2290.35	2485	2339.83
	2229.98	2170.34	2279.32	2219.95	2270.86	2262.17	2210.94	2263.69	2235.78	2309.97	2248.64	2216.82	2314.23	2359.85	2245.18	2353.35	2183.42	2493.1	2326.19	2167.65	2271.83	2449.25	2457.73	2160.05	2446.66	2541.08	2506.73	2540.6	2428.83	2156.95	2311.7	2538.02	2321.77	2337.72	2680.23	2605.64	2544.49	2512.93	2171.66	2370.18	2379.34	2228.47	2552.3	2384.1	2594.6	2235.02	2291.31	2486.93	2340.95
	2230.87	2171.03	2280.31	2220.81	2271.83	2263.05	2211.73	2264.63	2236.61	2310.98	2249.4	2217.48	2315.28	2360.96	2246.2	2354.57	2184.14	2494.41	2327.15	2168.32	2273.06	2450.84	2459.3	2160.82	2447.63	2542.72	2508.56	2542.64	2430.3	2157.73	2312.84	2539.59	2323	2338.71	2681.83	2607.22	2546.45	2514.17	2172.39	2371.18	2380.93	2229.36	2553.64	2385.4	2595.96	2236.08	2292.27	2488.85	2342.08
	2231.76	2171.73	2281.3	2221.68	2272.81	2263.94	2212.51	2265.56	2237.44	2311.99	2250.15	2218.14	2316.33	2362.07	2247.22	2355.79	2184.85	2495.73	2328.11	2169	2274.3	2452.43	2460.86	2161.59	2448.61	2544.37	2510.4	2544.69	2431.78	2158.52	2313.98	2541.16	2324.23	2339.7	2683.44	2608.8	2548.42	2515.42	2173.11	2372.19	2382.53	2230.25	2554.98	2386.71	2597.33	2237.14	2293.24	2490.79	2343.22
	2232.66	2172.43	2282.3	2222.55	2273.79	2264.82	2213.31	2266.5	2238.27	2313	2250.91	2218.8	2317.39	2363.18	2248.25	2357.02	2185.57	2497.05	2329.08	2169.68	2275.54	2454.02	2462.43	2162.37	2449.59	2546.02	2512.25	2546.75	2433.26	2159.31	2315.13	2542.74	2325.46	2340.7	2685.06	2610.39	2550.39	2516.68	2173.84	2373.2	2384.13	2231.15	2556.32	2388.03	2598.7	2238.2	2294.21	2492.72	2344.36
	2233.56	2173.13	2283.3	2223.43	2274.77	2265.71	2214.1	2267.45	2239.11	2314.02	2251.66	2219.47	2318.46	2364.3	2249.27	2358.24	2186.29	2498.38	2330.04	2170.36	2276.79	2455.62	2464	2163.14	2450.58	2547.68	2514.1	2548.8	2434.75	2160.1	2316.28	2544.33	2326.7	2341.7	2686.68	2611.98	2552.37	2517.95	2174.58	2374.21	2385.73	2232.05	2557.67	2389.34	2600.07	2239.27	2295.19	2494.66	2345.5
	2234.47	2173.83	2284.31	2224.3	2275.76	2266.6	2214.89	2268.39	2239.95	2315.04	2252.42	2220.13	2319.52	2365.43	2250.3	2359.47	2187.01	2499.71	2331	2171.04	2278.04	2457.22	2465.58	2163.92	2451.56	2549.36	2515.96	2550.87	2436.23	2160.9	2317.43	2545.93	2327.95	2342.7	2688.31	2613.59	2554.35	2519.21	2175.31	2375.23	2387.34	2232.96	2559.03	2390.67	2601.45	2240.34	2296.17	2496.61	2346.65
	2235.38	2174.54	2285.32	2225.18	2276.74	2267.49	2215.69	2269.34	2240.79	2316.06	2253.17	2220.8	2320.6	2366.55	2251.34	2360.71	2187.73	2501.05	2331.97	2171.73	2279.29	2458.83	2467.15	2164.71	2452.56	2551.04	2517.82	2552.93	2437.73	2161.7	2318.58	2547.53	2329.2	2343.71	2689.94	2615.19	2556.34	2520.49	2176.05	2376.25	2388.96	2233.87	2560.39	2391.99	2602.84	2241.41	2297.16	2498.56	2347.81
	2236.29	2175.25	2286.34	2226.06	2277.73	2268.39	2216.49	2270.29	2241.63	2317.08	2253.93	2221.47	2321.67	2367.68	2252.37	2361.95	2188.45	2502.39	2332.93	2172.41	2280.55	2460.44	2468.73	2165.49	2453.56	2552.72	2519.69	2555	2439.22	2162.5	2319.74	2549.14	2330.45	2344.72	2691.58	2616.81	2558.34	2521.77	2176.8	2377.28	2390.58	2234.79	2561.76	2393.32	2604.23	2242.49	2298.15	2500.51	2348.96
	2237.21	2175.96	2287.36	2226.94	2278.73	2269.28	2217.29	2271.24	2242.47	2318.1	2254.69	2222.14	2322.75	2368.81	2253.41	2363.19	2189.17	2503.73	2333.89	2173.1	2281.81	2462.05	2470.31	2166.28	2454.56	2554.42	2521.57	2557.08	2440.72	2163.31	2320.91	2550.76	2331.71	2345.74	2693.23	2618.43	2560.34	2523.05	2177.55	2378.31	2392.21	2235.71	2563.14	2394.66	2605.62	2243.57	2299.15	2502.47	2350.13
	2238.14	2176.67	2288.39	2227.83	2279.72	2270.18	2218.09	2272.2	2243.31	2319.13	2255.45	2222.81	2323.83	2369.95	2254.45	2364.43	2189.9	2505.08	2334.86	2173.79	2283.07	2463.67	2471.9	2167.07	2455.56	2556.12	2523.45	2559.15	2442.23	2164.12	2322.08	2552.38	2332.97	2346.76	2694.88	2620.05	2562.35	2524.35	2178.3	2379.35	2393.84	2236.63	2564.52	2395.99	2607.01	2244.66	2300.15	2504.44	2351.3
	2239.07	2177.39	2289.42	2228.72	2280.72	2271.08	2218.89	2273.16	2244.15	2320.15	2256.21	2223.48	2324.92	2371.08	2255.5	2365.68	2190.63	2506.44	2335.82	2174.48	2284.34	2465.29	2473.49	2167.87	2456.57	2557.84	2525.34	2561.23	2443.73	2164.93	2323.25	2554.01	2334.24	2347.79	2696.54	2621.69	2564.36	2525.64	2179.05	2380.39	2395.47	2237.56	2565.9	2397.34	2608.41	2245.74	2301.16	2506.4	2352.47
	2240	2178.11	2290.45	2229.61	2281.72	2271.98	2219.69	2274.12	2245	2321.18	2256.97	2224.16	2326.01	2372.22	2256.55	2366.93	2191.35	2507.79	2336.79	2175.18	2285.6	2466.91	2475.08	2168.67	2457.59	2559.56	2527.23	2563.32	2445.25	2165.74	2324.42	2555.65	2335.51	2348.82	2698.2	2623.32	2566.38	2526.95	2179.81	2381.43	2397.12	2238.49	2567.3	2398.68	2609.82	2246.83	2302.17	2508.37	2353.65
	2240.94	2178.84	2291.49	2230.5	2282.72	2272.88	2220.5	2275.08	2245.85	2322.21	2257.73	2224.84	2327.1	2373.37	2257.6	2368.18	2192.08	2509.16	2337.76	2175.88	2286.88	2468.53	2476.67	2169.47	2458.61	2561.28	2529.13	2565.41	2446.76	2166.56	2325.6	2557.29	2336.79	2349.85	2699.87	2624.97	2568.4	2528.25	2180.57	2382.48	2398.76	2239.43	2568.7	2400.03	2611.23	2247.93	2303.19	2510.35	2354.83
	2241.88	2179.56	2292.53	2231.39	2283.73	2273.78	2221.31	2276.05	2246.7	2323.24	2258.49	2225.51	2328.19	2374.51	2258.65	2369.44	2192.81	2510.52	2338.72	2176.58	2288.15	2470.16	2478.26	2170.27	2459.63	2563.02	2531.04	2567.5	2448.28	2167.39	2326.78	2558.94	2338.07	2350.89	2701.55	2626.62	2570.43	2529.57	2181.33	2383.53	2400.42	2240.37	2570.1	2401.39	2612.64	2249.02	2304.21	2512.33	2356.02
	2242.83	2180.29	2293.58	2232.29	2284.74	2274.69	2222.12	2277.02	2247.55	2324.27	2259.25	2226.19	2329.29	2375.66	2259.7	2370.7	2193.55	2511.89	2339.69	2177.28	2289.43	2471.79	2479.86	2171.08	2460.66	2564.76	2532.95	2569.59	2449.8	2168.21	2327.97	2560.6	2339.35	2351.93	2703.23	2628.28	2572.46	2530.89	2182.1	2384.59	2402.07	2241.31	2571.51	2402.74	2614.05	2250.12	2305.23	2514.31	2357.21
	2243.78	2181.03	2294.63	2233.19	2285.75	2275.6	2222.93	2277.99	2248.4	2325.31	2260.01	2226.87	2330.4	2376.82	2260.76	2371.96	2194.28	2513.27	2340.66	2177.98	2290.71	2473.43	2481.46	2171.89	2461.69	2566.52	2534.87	2571.69	2451.33	2169.04	2329.16	2562.27	2340.64	2352.98	2704.92	2629.94	2574.51	2532.21	2182.87	2385.65	2403.74	2242.26	2572.92	2404.1	2615.47	2251.22	2306.26	2516.3	2358.41
	2244.74	2181.76	2295.69	2234.09	2286.76	2276.5	2223.74	2278.96	2249.25	2326.34	2260.78	2227.56	2331.5	2377.97	2261.82	2373.23	2195.01	2514.64	2341.63	2178.68	2291.99	2475.07	2483.06	2172.71	2462.72	2568.28	2536.79	2573.79	2452.86	2169.87	2330.35	2563.94	2341.93	2354.03	2706.61	2631.61	2576.55	2533.54	2183.65	2386.71	2405.4	2243.21	2574.34	2405.47	2616.9	2252.33	2307.3	2518.3	2359.61
	2245.7	2182.5	2296.75	2234.99	2287.78	2277.41	2224.56	2279.94	2250.1	2327.38	2261.54	2228.24	2332.61	2379.13	2262.88	2374.5	2195.75	2516.03	2342.6	2179.39	2293.28	2476.71	2484.66	2173.52	2463.76	2570.04	2538.72	2575.9	2454.39	2170.71	2331.55	2565.62	2343.23	2355.08	2708.31	2633.29	2578.6	2534.88	2184.43	2387.78	2407.08	2244.16	2575.77	2406.84	2618.32	2253.44	2308.34	2520.29	2360.81
	2246.67	2183.24	2297.81	2235.9	2288.8	2278.33	2225.37	2280.91	2250.96	2328.42	2262.3	2228.92	2333.73	2380.29	2263.95	2375.77	2196.49	2517.41	2343.57	2180.1	2294.57	2478.35	2486.27	2174.34	2464.81	2571.82	2540.65	2578.01	2455.92	2171.55	2332.75	2567.3	2344.53	2356.14	2710.01	2634.97	2580.66	2536.22	2185.21	2388.85	2408.76	2245.12	2577.2	2408.21	2619.76	2254.55	2309.38	2522.29	2362.02
	2247.64	2183.99	2298.88	2236.8	2289.82	2279.24	2226.19	2281.9	2251.81	2329.46	2263.07	2229.61	2334.84	2381.46	2265.02	2377.05	2197.23	2518.8	2344.54	2180.81	2295.86	2480	2487.88	2175.17	2465.85	2573.6	2542.59	2580.12	2457.46	2172.39	2333.95	2568.99	2345.83	2357.21	2711.72	2636.66	2582.72	2537.57	2185.99	2389.93	2410.44	2246.08	2578.64	2409.59	2621.19	2255.66	2310.43	2524.3	2363.24
	2248.61	2184.74	2299.96	2237.71	2290.84	2280.16	2227.01	2282.88	2252.67	2330.5	2263.83	2230.3	2335.96	2382.62	2266.09	2378.33	2197.96	2520.19	2345.51	2181.52	2297.16	2481.65	2489.49	2175.99	2466.91	2575.39	2544.53	2582.23	2459.01	2173.23	2335.16	2570.69	2347.14	2358.27	2713.44	2638.35	2584.79	2538.92	2186.78	2391.01	2412.13	2247.05	2580.09	2410.96	2622.63	2256.78	2311.49	2526.31	2364.46
	2249.59	2185.49	2301.04	2238.63	2291.87	2281.07	2227.83	2283.86	2253.53	2331.54	2264.6	2230.99	2337.09	2383.79	2267.16	2379.61	2198.7	2521.59	2346.49	2182.24	2298.46	2483.31	2491.11	2176.82	2467.96	2577.19	2546.48	2584.35	2460.55	2174.08	2336.37	2572.39	2348.46	2359.34	2715.16	2640.05	2586.86	2540.28	2187.57	2392.09	2413.82	2248.02	2581.54	2412.35	2624.07	2257.9	2312.54	2528.32	2365.68
	2250.58	2186.24	2302.12	2239.54	2292.9	2281.99	2228.65	2284.85	2254.39	2332.58	2265.37	2231.68	2338.21	2384.97	2268.23	2380.9	2199.45	2522.99	2347.46	2182.96	2299.76	2484.96	2492.72	2177.65	2469.02	2578.99	2548.44	2586.47	2462.11	2174.93	2337.58	2574.1	2349.77	2360.42	2716.89	2641.76	2588.94	2541.64	2188.37	2393.18	2415.52	2248.99	2582.99	2413.73	2625.52	2259.02	2313.61	2530.34	2366.91
	2251.57	2187	2303.2	2240.45	2293.93	2282.91	2229.47	2285.84	2255.25	2333.63	2266.13	2232.37	2339.34	2386.14	2269.31	2382.19	2200.19	2524.4	2348.43	2183.67	2301.06	2486.63	2494.34	2178.49	2470.09	2580.81	2550.4	2588.59	2463.66	2175.79	2338.8	2575.82	2351.1	2361.5	2718.62	2643.47	2591.02	2543.01	2189.16	2394.27	2417.22	2249.97	2584.45	2415.12	2626.97	2260.15	2314.67	2532.36	2368.15
	2252.56	2187.76	2304.3	2241.37	2294.96	2283.83	2230.3	2286.83	2256.11	2334.67	2266.9	2233.06	2340.48	2387.32	2270.39	2383.48	2200.93	2525.81	2349.41	2184.39	2302.37	2488.29	2495.96	2179.32	2471.16	2582.63	2552.36	2590.72	2465.22	2176.65	2340.02	2577.54	2352.42	2362.58	2720.36	2645.19	2593.1	2544.39	2189.96	2395.36	2418.93	2250.95	2585.92	2416.52	2628.42	2261.28	2315.75	2534.39	2369.39
	2253.56	2188.52	2305.39	2242.29	2296	2284.76	2231.12	2287.83	2256.98	2335.72	2267.67	2233.76	2341.61	2388.5	2271.47	2384.77	2201.68	2527.22	2350.39	2185.12	2303.68	2489.96	2497.58	2180.17	2472.23	2584.45	2554.33	2592.85	2466.78	2177.51	2341.24	2579.27	2353.75	2363.67	2722.11	2646.91	2595.2	2545.77	2190.77	2396.46	2420.64	2251.93	2587.39	2417.91	2629.88	2262.41	2316.82	2536.42	2370.63
	2254.56	2189.29	2306.49	2243.21	2297.04	2285.68	2231.95	2288.83	2257.84	2336.77	2268.43	2234.46	2342.75	2389.69	2272.56	2386.07	2202.42	2528.64	2351.36	2185.84	2304.99	2491.63	2499.21	2181.01	2473.31	2586.29	2556.31	2594.98	2468.34	2178.37	2342.47	2581.01	2355.08	2364.76	2723.86	2648.64	2597.29	2547.15	2191.58	2397.57	2422.36	2252.92	2588.87	2419.31	2631.34	2263.55	2317.91	2538.45	2371.88
	2255.57	2190.06	2307.6	2244.13	2298.08	2286.61	2232.78	2289.82	2258.71	2337.82	2269.2	2235.15	2343.9	2390.88	2273.65	2387.37	2203.17	2530.05	2352.34	2186.56	2306.31	2493.3	2500.84	2181.86	2474.39	2588.13	2558.29	2597.11	2469.91	2179.24	2343.7	2582.75	2356.42	2365.86	2725.62	2650.38	2599.4	2548.55	2192.39	2398.67	2424.09	2253.91	2590.35	2420.72	2632.81	2264.68	2318.99	2540.49	2373.13
	2256.59	2190.83	2308.7	2245.06	2299.12	2287.54	2233.61	2290.83	2259.58	2338.87	2269.97	2235.85	2345.04	2392.07	2274.73	2388.68	2203.91	2531.48	2353.32	2187.29	2307.63	2494.97	2502.47	2182.7	2475.47	2589.98	2560.27	2599.25	2471.48	2180.11	2344.93	2584.5	2357.76	2366.95	2727.38	2652.12	2601.5	2549.94	2193.2	2399.78	2425.81	2254.9	2591.84	2422.12	2634.28	2265.82	2320.08	2542.53	2374.38
	2257.6	2191.61	2309.82	2245.99	2300.17	2288.47	2234.44	2291.83	2260.44	2339.92	2270.74	2236.55	2346.19	2393.26	2275.83	2389.98	2204.66	2532.91	2354.3	2188.02	2308.95	2496.65	2504.1	2183.56	2476.56	2591.84	2562.26	2601.38	2473.05	2180.98	2346.17	2586.25	2359.11	2368.06	2729.14	2653.87	2603.61	2551.34	2194.02	2400.9	2427.55	2255.9	2593.34	2423.53	2635.75	2266.97	2321.18	2544.58	2375.64
	2258.62	2192.39	2310.93	2246.91	2301.22	2289.4	2235.27	2292.84	2261.31	2340.97	2271.51	2237.26	2347.34	2394.46	2276.92	2391.29	2205.41	2534.34	2355.28	2188.75	2310.27	2498.33	2505.73	2184.41	2477.66	2593.7	2564.26	2603.52	2474.63	2181.86	2347.41	2588.01	2360.46	2369.17	2730.92	2655.62	2605.73	2552.75	2194.84	2402.01	2429.29	2256.9	2594.84	2424.95	2637.22	2268.11	2322.28	2546.63	2376.91
	2259.65	2193.17	2312.06	2247.84	2302.27	2290.33	2236.1	2293.84	2262.18	2342.03	2272.28	2237.96	2348.5	2395.66	2278.02	2392.61	2206.16	2535.77	2356.26	2189.48	2311.59	2500.02	2507.37	2185.27	2478.75	2595.57	2566.26	2605.67	2476.21	2182.73	2348.65	2589.78	2361.81	2370.28	2732.7	2657.38	2607.85	2554.16	2195.66	2403.14	2431.03	2257.9	2596.34	2426.36	2638.7	2269.26	2323.39	2548.69	2378.18
	2260.68	2193.96	2313.18	2248.78	2303.32	2291.27	2236.94	2294.86	2263.05	2343.08	2273.05	2238.66	2349.66	2396.86	2279.12	2393.92	2206.91	2537.21	2357.25	2190.22	2312.92	2501.71	2509.01	2186.13	2479.86	2597.45	2568.26	2607.81	2477.79	2183.62	2349.9	2591.55	2363.16	2371.39	2734.48	2659.15	2609.98	2555.58	2196.49	2404.26	2432.78	2258.91	2597.85	2427.78	2640.18	2270.42	2324.5	2550.75	2379.46
	2261.72	2194.74	2314.31	2249.71	2304.37	2292.2	2237.78	2295.87	2263.93	2344.14	2273.82	2239.37	2350.82	2398.07	2280.22	2395.24	2207.66	2538.65	2358.23	2190.95	2314.25	2503.4	2510.65	2187	2480.96	2599.33	2570.27	2609.96	2479.38	2184.5	2351.15	2593.33	2364.52	2372.51	2736.27	2660.92	2612.11	2557	2197.32	2405.39	2434.53	2259.92	2599.37	2429.2	2641.67	2271.57	2325.61	2552.81	2380.73
	2262.76	2195.54	2315.44	2250.65	2305.43	2293.14	2238.61	2296.88	2264.8	2345.19	2274.59	2240.08	2351.98	2399.27	2281.32	2396.56	2208.42	2540.09	2359.22	2191.69	2315.58	2505.09	2512.29	2187.86	2482.07	2601.22	2572.28	2612.1	2480.97	2185.39	2352.4	2595.11	2365.89	2373.63	2738.07	2662.7	2614.24	2558.43	2198.15	2406.52	2436.29	2260.93	2600.89	2430.63	2643.16	2272.73	2326.73	2554.88	2382.02
	2263.81	2196.33	2316.58	2251.58	2306.49	2294.08	2239.45	2297.9	2265.67	2346.25	2275.36	2240.79	2353.15	2400.48	2282.43	2397.88	2209.17	2541.54	2360.2	2192.43	2316.92	2506.78	2513.94	2188.73	2483.19	2603.12	2574.3	2614.26	2482.56	2186.28	2353.65	2596.9	2367.25	2374.76	2739.87	2664.48	2616.38	2559.87	2198.99	2407.66	2438.05	2261.95	2602.42	2432.06	2644.65	2273.89	2327.85	2556.95	2383.31
	2264.86	2197.13	2317.73	2252.52	2307.55	2295.02	2240.29	2298.92	2266.55	2347.31	2276.13	2241.5	2354.32	2401.7	2283.54	2399.21	2209.92	2542.99	2361.19	2193.17	2318.26	2508.48	2515.58	2189.6	2484.31	2605.02	2576.32	2616.41	2484.16	2187.17	2354.91	2598.69	2368.62	2375.89	2741.67	2666.27	2618.52	2561.31	2199.82	2408.8	2439.82	2262.96	2603.95	2433.49	2646.15	2275.05	2328.98	2559.02	2384.6
	2265.91	2197.93	2318.87	2253.46	2308.62	2295.96	2241.13	2299.94	2267.43	2348.36	2276.9	2242.21	2355.49	2402.91	2284.65	2400.54	2210.68	2544.44	2362.18	2193.91	2319.6	2510.18	2517.23	2190.48	2485.43	2606.93	2578.35	2618.56	2485.76	2188.07	2356.17	2600.49	2370	2377.02	2743.48	2668.06	2620.67	2562.75	2200.67	2409.94	2441.59	2263.99	2605.49	2434.93	2647.64	2276.22	2330.11	2561.1	2385.9
	2266.97	2198.73	2320.02	2254.41	2309.68	2296.91	2241.97	2300.96	2268.3	2349.42	2277.67	2242.92	2356.67	2404.13	2285.76	2401.87	2211.43	2545.9	2363.17	2194.66	2320.94	2511.89	2518.88	2191.36	2486.56	2608.85	2580.38	2620.72	2487.36	2188.97	2357.44	2602.3	2371.38	2378.16	2745.3	2669.87	2622.83	2564.2	2201.51	2411.09	2443.37	2265.01	2607.04	2436.37	2649.15	2277.39	2331.25	2563.19	2387.2
	2268.04	2199.54	2321.18	2255.35	2310.75	2297.85	2242.81	2301.99	2269.18	2350.48	2278.44	2243.63	2357.84	2405.36	2286.87	2403.21	2212.19	2547.36	2364.16	2195.4	2322.28	2513.6	2520.54	2192.24	2487.69	2610.78	2582.41	2622.87	2488.97	2189.87	2358.7	2604.11	2372.76	2379.3	2747.12	2671.67	2624.98	2565.66	2202.36	2412.24	2445.15	2266.04	2608.59	2437.81	2650.65	2278.56	2332.39	2565.27	2388.5
	2269.11	2200.35	2322.34	2256.3	2311.82	2298.8	2243.65	2303.02	2270.06	2351.54	2279.21	2244.35	2359.02	2406.58	2287.99	2404.54	2212.94	2548.83	2365.15	2196.15	2323.63	2515.31	2522.19	2193.12	2488.83	2612.71	2584.45	2625.03	2490.58	2190.78	2359.97	2605.93	2374.14	2380.45	2748.95	2673.48	2627.14	2567.12	2203.21	2413.39	2446.93	2267.07	2610.14	2439.25	2652.16	2279.73	2333.54	2567.36	2389.81
	2270.18	2201.16	2323.5	2257.24	2312.9	2299.75	2244.5	2304.05	2270.94	2352.61	2279.98	2245.07	2360.21	2407.81	2289.11	2405.89	2213.7	2550.29	2366.14	2196.9	2324.98	2517.02	2523.85	2194.01	2489.97	2614.65	2586.49	2627.19	2492.19	2191.69	2361.24	2607.75	2375.53	2381.6	2750.79	2675.3	2629.31	2568.58	2204.06	2414.55	2448.72	2268.1	2611.7	2440.7	2653.67	2280.91	2334.69	2569.46	2391.13
	2271.26	2201.98	2324.67	2258.19	2313.97	2300.7	2245.34	2305.08	2271.82	2353.67	2280.75	2245.78	2361.39	2409.04	2290.23	2407.23	2214.46	2551.76	2367.14	2197.65	2326.33	2518.73	2525.51	2194.9	2491.11	2616.59	2588.54	2629.35	2493.81	2192.6	2362.52	2609.58	2376.92	2382.75	2752.63	2677.12	2631.48	2570.05	2204.92	2415.71	2450.52	2269.14	2613.27	2442.15	2655.19	2282.09	2335.85	2571.56	2392.45
	2272.34	2202.8	2325.84	2259.14	2315.05	2301.65	2246.19	2306.11	2272.7	2354.73	2281.52	2246.5	2362.58	2410.27	2291.36	2408.57	2215.22	2553.24	2368.13	2198.4	2327.69	2520.45	2527.17	2195.79	2492.26	2618.54	2590.59	2631.51	2495.43	2193.51	2363.8	2611.42	2378.32	2383.91	2754.47	2678.95	2633.65	2571.53	2205.78	2416.87	2452.32	2270.18	2614.84	2443.6	2656.71	2283.27	2337.01	2573.66	2393.77
	2273.43	2203.62	2327.01	2260.1	2316.13	2302.6	2247.04	2307.15	2273.58	2355.79	2282.3	2247.22	2363.78	2411.51	2292.48	2409.92	2215.97	2554.71	2369.13	2199.15	2329.04	2522.17	2528.83	2196.69	2493.41	2620.5	2592.65	2633.68	2497.05	2194.43	2365.08	2613.26	2379.71	2385.07	2756.32	2680.79	2635.83	2573.01	2206.64	2418.04	2454.13	2271.22	2616.42	2445.05	2658.23	2284.45	2338.18	2575.77	2395.1
	2274.53	2204.45	2328.19	2261.05	2317.21	2303.56	2247.88	2308.19	2274.47	2356.86	2283.07	2247.95	2364.97	2412.75	2293.61	2411.27	2216.73	2556.19	2370.13	2199.91	2330.4	2523.9	2530.49	2197.58	2494.57	2622.46	2594.7	2635.84	2498.67	2195.35	2366.36	2615.1	2381.11	2386.23	2758.17	2682.63	2638.01	2574.5	2207.51	2419.21	2455.94	2272.26	2618	2446.51	2659.75	2285.64	2339.35	2577.88	2396.43
	2275.62	2205.28	2329.38	2262	2318.29	2304.52	2248.73	2309.23	2275.35	2357.92	2283.84	2248.67	2366.17	2413.99	2294.74	2412.63	2217.49	2557.67	2371.13	2200.66	2331.76	2525.62	2532.16	2198.48	2495.73	2624.43	2596.77	2638.01	2500.3	2196.27	2367.65	2616.95	2382.52	2387.4	2760.03	2684.47	2640.2	2575.99	2208.38	2420.38	2457.75	2273.31	2619.59	2447.97	2661.28	2286.83	2340.52	2580	2397.77
	2276.73	2206.11	2330.57	2262.96	2319.38	2305.47	2249.58	2310.27	2276.24	2358.99	2284.61	2249.39	2367.37	2415.23	2295.87	2413.98	2218.25	2559.16	2372.13	2201.42	2333.12	2527.35	2533.83	2199.39	2496.9	2626.41	2598.83	2640.18	2501.93	2197.2	2368.94	2618.81	2383.93	2388.57	2761.9	2686.33	2642.39	2577.49	2209.25	2421.56	2459.57	2274.36	2621.19	2449.44	2662.81	2288.02	2341.7	2582.12	2399.11
	2277.83	2206.95	2331.76	2263.92	2320.47	2306.43	2250.43	2311.32	2277.12	2360.05	2285.38	2250.12	2368.57	2416.48	2297.01	2415.34	2219.01	2560.65	2373.13	2202.18	2334.49	2529.08	2535.5	2200.29	2498.07	2628.39	2600.9	2642.34	2503.56	2198.13	2370.23	2620.67	2385.34	2389.75	2763.77	2688.18	2644.58	2578.99	2210.12	2422.74	2461.39	2275.41	2622.79	2450.91	2664.34	2289.22	2342.88	2584.24	2400.45
	2278.95	2207.78	2332.95	2264.88	2321.56	2307.39	2251.28	2312.36	2278.01	2361.12	2286.16	2250.85	2369.78	2417.73	2298.15	2416.71	2219.78	2562.14	2374.13	2202.94	2335.85	2530.81	2537.17	2201.2	2499.24	2630.38	2602.97	2644.51	2505.2	2199.06	2371.52	2622.53	2386.75	2390.93	2765.65	2690.04	2646.78	2580.5	2211	2423.93	2463.22	2276.47	2624.39	2452.38	2665.88	2290.41	2344.07	2586.37	2401.8
	2280.06	2208.63	2334.15	2265.84	2322.65	2308.36	2252.14	2313.41	2278.9	2362.18	2286.93	2251.58	2370.99	2418.99	2299.29	2418.07	2220.54	2563.63	2375.14	2203.7	2337.22	2532.55	2538.85	2202.11	2500.42	2632.37	2605.05	2646.68	2506.84	2199.99	2372.82	2624.4	2388.17	2392.11	2767.53	2691.91	2648.98	2582.01	2211.88	2425.12	2465.05	2277.52	2626	2453.85	2667.42	2291.61	2345.26	2588.5	2403.15
	2281.19	2209.47	2335.36	2266.8	2323.74	2309.32	2252.99	2314.46	2279.79	2363.25	2287.7	2252.31	2372.2	2420.24	2300.43	2419.44	2221.3	2565.13	2376.14	2204.46	2338.59	2534.29	2540.52	2203.03	2501.6	2634.37	2607.13	2648.86	2508.48	2200.93	2374.12	2626.28	2389.59	2393.3	2769.41	2693.78	2651.19	2583.53	2212.76	2426.31	2466.89	2278.58	2627.62	2455.32	2668.96	2292.82	2346.46	2590.64	2404.51
	2282.31	2210.32	2336.56	2267.77	2324.84	2310.29	2253.84	2315.51	2280.68	2364.32	2288.48	2253.04	2373.41	2421.5	2301.57	2420.81	2222.07	2566.63	2377.15	2205.23	2339.96	2536.03	2542.2	2203.94	2502.79	2636.38	2609.21	2651.03	2510.13	2201.87	2375.42	2628.16	2391.02	2394.49	2771.31	2695.66	2653.4	2585.05	2213.64	2427.5	2468.73	2279.65	2629.24	2456.8	2670.5	2294.02	2347.66	2592.77	2405.87
	2283.44	2211.17	2337.77	2268.73	2325.93	2311.25	2254.7	2316.57	2281.57	2365.38	2289.25	2253.77	2374.63	2422.76	2302.72	2422.18	2222.83	2568.14	2378.16	2205.99	2341.34	2537.77	2543.88	2204.86	2503.98	2638.39	2611.3	2653.2	2511.78	2202.81	2376.73	2630.05	2392.44	2395.68	2773.2	2697.55	2655.62	2586.58	2214.53	2428.7	2470.58	2280.71	2630.87	2458.28	2672.05	2295.23	2348.87	2594.92	2407.24
	2284.58	2212.03	2338.99	2269.7	2327.03	2312.22	2255.55	2317.62	2282.46	2366.45	2290.02	2254.51	2375.85	2424.03	2303.87	2423.56	2223.59	2569.64	2379.17	2206.76	2342.72	2539.52	2545.56	2205.79	2505.17	2640.41	2613.39	2655.37	2513.43	2203.75	2378.03	2631.94	2393.87	2396.88	2775.11	2699.44	2657.83	2588.11	2215.42	2429.9	2472.43	2281.78	2632.5	2459.76	2673.6	2296.43	2350.08	2597.07	2408.61
	2285.72	2212.88	2340.21	2270.66	2328.13	2313.19	2256.41	2318.68	2283.35	2367.52	2290.8	2255.24	2377.07	2425.3	2305.02	2424.93	2224.36	2571.15	2380.18	2207.53	2344.09	2541.27	2547.24	2206.71	2506.37	2642.43	2615.49	2657.55	2515.08	2204.7	2379.35	2633.83	2395.31	2398.08	2777.01	2701.33	2660.06	2589.65	2216.31	2431.11	2474.29	2282.85	2634.14	2461.25	2675.16	2297.65	2351.29	2599.22	2409.98
	2286.86	2213.74	2341.43	2271.63	2329.24	2314.16	2257.27	2319.74	2284.25	2368.59	2291.57	2255.98	2378.29	2426.57	2306.18	2426.32	2225.13	2572.66	2381.19	2208.3	2345.48	2543.02	2548.93	2207.64	2507.58	2644.46	2617.58	2659.72	2516.74	2205.65	2380.66	2635.73	2396.74	2399.29	2778.93	2703.23	2662.28	2591.19	2217.2	2432.32	2476.15	2283.92	2635.78	2462.74	2676.71	2298.86	2352.51	2601.37	2411.36
	2288.01	2214.61	2342.66	2272.6	2330.34	2315.14	2258.13	2320.81	2285.14	2369.66	2292.35	2256.72	2379.52	2427.84	2307.33	2427.7	2225.89	2574.18	2382.21	2209.07	2346.86	2544.77	2550.61	2208.57	2508.78	2646.5	2619.68	2661.9	2518.4	2206.6	2381.98	2637.64	2398.18	2400.5	2780.84	2705.13	2664.51	2592.74	2218.1	2433.54	2478.02	2285	2637.43	2464.23	2678.27	2300.07	2353.73	2603.53	2412.74
	2289.17	2215.48	2343.89	2273.57	2331.45	2316.11	2258.99	2321.87	2286.04	2370.73	2293.12	2257.46	2380.75	2429.12	2308.49	2429.09	2226.66	2575.69	2383.22	2209.84	2348.24	2546.53	2552.3	2209.5	2510	2648.54	2621.79	2664.08	2520.07	2207.55	2383.29	2639.55	2399.62	2401.71	2782.76	2707.04	2666.75	2594.29	2219	2434.75	2479.89	2286.07	2639.09	2465.73	2679.83	2301.29	2354.96	2605.69	2414.13
	2290.33	2216.35	2345.12	2274.55	2332.56	2317.09	2259.85	2322.94	2286.93	2371.8	2293.9	2258.2	2381.98	2430.4	2309.66	2430.48	2227.43	2577.21	2384.24	2210.62	2349.63	2548.28	2553.99	2210.43	2511.21	2650.59	2623.89	2666.25	2521.73	2208.51	2384.62	2641.46	2401.07	2402.93	2784.69	2708.96	2668.98	2595.85	2219.9	2435.97	2481.76	2287.15	2640.75	2467.22	2681.4	2302.51	2356.19	2607.86	2415.52
	2291.49	2217.22	2346.36	2275.52	2333.67	2318.07	2260.71	2324.01	2287.83	2372.87	2294.67	2258.94	2383.22	2431.68	2310.82	2431.87	2228.2	2578.74	2385.25	2211.39	2351.02	2550.04	2555.68	2211.37	2512.43	2652.64	2626	2668.43	2523.4	2209.47	2385.94	2643.38	2402.52	2404.15	2786.63	2710.88	2671.23	2597.41	2220.8	2437.2	2483.64	2288.23	2642.42	2468.72	2682.96	2303.73	2357.42	2610.03	2416.91
	2292.66	2218.1	2347.6	2276.5	2334.78	2319.05	2261.57	2325.08	2288.73	2373.94	2295.45	2259.69	2384.46	2432.96	2311.99	2433.26	2228.97	2580.26	2386.27	2212.17	2352.41	2551.81	2557.38	2212.31	2513.66	2654.7	2628.12	2670.61	2525.07	2210.43	2387.27	2645.3	2403.97	2405.38	2788.56	2712.8	2673.47	2598.98	2221.7	2438.43	2485.52	2289.32	2644.09	2470.22	2684.53	2304.96	2358.66	2612.21	2418.31
	2293.83	2218.98	2348.84	2277.47	2335.9	2320.03	2262.43	2326.15	2289.63	2375.01	2296.22	2260.43	2385.7	2434.25	2313.16	2434.66	2229.74	2581.79	2387.29	2212.95	2353.8	2553.57	2559.07	2213.26	2514.88	2656.77	2630.23	2672.79	2526.75	2211.39	2388.6	2647.23	2405.42	2406.61	2790.51	2714.73	2675.72	2600.55	2222.61	2439.66	2487.41	2290.41	2645.77	2471.73	2686.11	2306.18	2359.9	2614.38	2419.71
	2295.01	2219.86	2350.09	2278.45	2337.01	2321.01	2263.29	2327.22	2290.53	2376.08	2297	2261.18	2386.94	2435.54	2314.33	2436.06	2230.51	2583.32	2388.32	2213.73	2355.19	2555.34	2560.77	2214.2	2516.12	2658.84	2632.35	2674.97	2528.43	2212.36	2389.93	2649.17	2406.88	2407.84	2792.45	2716.66	2677.97	2602.13	2223.52	2440.89	2489.31	2291.49	2647.45	2473.24	2687.68	2307.41	2361.15	2616.57	2421.12
	2296.19	2220.75	2351.35	2279.43	2338.13	2322	2264.16	2328.3	2291.43	2377.15	2297.78	2261.93	2388.19	2436.84	2315.5	2437.47	2231.28	2584.85	2389.34	2214.51	2356.59	2557.11	2562.47	2215.15	2517.35	2660.91	2634.47	2677.14	2530.11	2213.33	2391.27	2651.1	2408.34	2409.07	2794.41	2718.6	2680.23	2603.71	2224.43	2442.13	2491.2	2292.59	2649.14	2474.75	2689.26	2308.64	2362.4	2618.75	2422.53
	2297.37	2221.64	2352.6	2280.4	2339.25	2322.99	2265.02	2329.38	2292.33	2378.22	2298.55	2262.68	2389.44	2438.13	2316.68	2438.87	2232.06	2586.39	2390.36	2215.29	2357.99	2558.88	2564.17	2216.1	2518.59	2662.99	2636.6	2679.32	2531.79	2214.3	2392.6	2653.04	2409.8	2410.31	2796.36	2720.55	2682.49	2605.29	2225.35	2443.38	2493.1	2293.68	2650.84	2476.26	2690.84	2309.87	2363.66	2620.94	2423.94
	2298.56	2222.53	2353.86	2281.38	2340.37	2323.98	2265.89	2330.46	2293.23	2379.29	2299.33	2263.43	2390.69	2439.43	2317.86	2440.28	2232.83	2587.93	2391.39	2216.07	2359.39	2560.65	2565.87	2217.05	2519.84	2665.08	2638.72	2681.5	2533.48	2215.27	2393.94	2654.99	2411.27	2411.56	2798.32	2722.5	2684.75	2606.89	2226.26	2444.62	2495.01	2294.78	2652.54	2477.78	2692.42	2311.1	2364.92	2623.14	2425.36
	2299.76	2223.43	2355.12	2282.37	2341.5	2324.97	2266.75	2331.54	2294.14	2380.36	2300.11	2264.18	2391.94	2440.74	2319.04	2441.69	2233.61	2589.47	2392.42	2216.85	2360.79	2562.43	2567.57	2218.01	2521.09	2667.17	2640.85	2683.68	2535.17	2216.25	2395.29	2656.94	2412.74	2412.81	2800.29	2724.45	2687.02	2608.48	2227.18	2445.87	2496.92	2295.87	2654.25	2479.29	2694	2312.34	2366.18	2625.34	2426.78
	2300.96	2224.33	2356.39	2283.35	2342.62	2325.96	2267.62	2332.62	2295.04	2381.43	2300.89	2264.94	2393.2	2442.04	2320.23	2443.11	2234.38	2591.01	2393.45	2217.64	2362.19	2564.21	2569.28	2218.97	2522.34	2669.27	2642.99	2685.86	2536.86	2217.23	2396.63	2658.89	2414.21	2414.06	2802.26	2726.41	2689.29	2610.08	2228.1	2447.13	2498.84	2296.97	2655.96	2480.81	2695.59	2313.57	2367.45	2627.54	2428.21
	2302.16	2225.23	2357.66	2284.33	2343.75	2326.95	2268.49	2333.71	2295.95	2382.5	2301.66	2265.7	2394.46	2443.35	2321.42	2444.52	2235.16	2592.56	2394.48	2218.43	2363.6	2565.98	2570.98	2219.93	2523.6	2671.37	2645.12	2688.04	2538.55	2218.21	2397.98	2660.85	2415.68	2415.31	2804.24	2728.37	2691.57	2611.69	2229.02	2448.39	2500.76	2298.08	2657.68	2482.34	2697.18	2314.81	2368.72	2629.74	2429.64
	2303.37	2226.14	2358.93	2285.31	2344.88	2327.95	2269.36	2334.79	2296.85	2383.57	2302.44	2266.45	2395.72	2444.66	2322.61	2445.94	2235.94	2594.11	2395.51	2219.21	2365.01	2567.77	2572.69	2220.89	2524.86	2673.48	2647.26	2690.22	2540.25	2219.19	2399.33	2662.81	2417.16	2416.57	2806.22	2730.34	2693.84	2613.3	2229.94	2449.65	2502.68	2299.18	2659.4	2483.86	2698.77	2316.05	2369.99	2631.95	2431.07
	2304.58	2227.05	2360.21	2286.3	2346.01	2328.94	2270.23	2335.88	2297.76	2384.65	2303.22	2267.21	2396.99	2445.98	2323.8	2447.37	2236.71	2595.66	2396.54	2220	2366.41	2569.55	2574.4	2221.86	2526.12	2675.59	2649.4	2692.4	2541.95	2220.17	2400.69	2664.78	2418.64	2417.83	2808.21	2732.31	2696.12	2614.91	2230.87	2450.92	2504.61	2300.29	2661.13	2485.39	2700.37	2317.29	2371.27	2634.17	2432.5
	2305.8	2227.96	2361.49	2287.28	2347.14	2329.94	2271.1	2336.98	2298.67	2385.72	2304	2267.97	2398.26	2447.29	2325	2448.79	2237.49	2597.21	2397.58	2220.79	2367.82	2571.34	2576.11	2222.82	2527.39	2677.71	2651.54	2694.58	2543.66	2221.16	2402.04	2666.75	2420.12	2419.1	2810.2	2734.29	2698.41	2616.53	2231.79	2452.18	2506.54	2301.39	2662.87	2486.92	2701.96	2318.54	2372.55	2636.39	2433.94
	2307.02	2228.87	2362.77	2288.27	2348.27	2330.94	2271.97	2338.07	2299.58	2386.79	2304.78	2268.73	2399.53	2448.62	2326.2	2450.22	2238.27	2598.77	2398.61	2221.58	2369.24	2573.12	2577.82	2223.79	2528.67	2679.83	2653.69	2696.76	2545.36	2222.15	2403.4	2668.72	2421.61	2420.37	2812.2	2736.27	2700.7	2618.16	2232.72	2453.46	2508.48	2302.5	2664.61	2488.45	2703.56	2319.78	2373.84	2638.61	2435.39
	2308.25	2229.79	2364.06	2289.26	2349.41	2331.94	2272.84	2339.16	2300.49	2387.86	2305.56	2269.5	2400.8	2449.94	2327.4	2451.65	2239.05	2600.32	2399.65	2222.37	2370.65	2574.91	2579.54	2224.77	2529.94	2681.96	2655.83	2698.94	2547.07	2223.14	2404.76	2670.7	2423.1	2421.65	2814.2	2738.25	2702.99	2619.79	2233.65	2454.74	2510.42	2303.62	2666.35	2489.99	2705.16	2321.03	2375.13	2640.83	2436.84
	2309.48	2230.72	2365.35	2290.25	2350.54	2332.95	2273.71	2340.26	2301.4	2388.93	2306.34	2270.26	2402.08	2451.27	2328.61	2453.09	2239.84	2601.88	2400.69	2223.17	2372.07	2576.71	2581.25	2225.74	2531.23	2684.09	2657.98	2701.12	2548.78	2224.13	2406.13	2672.68	2424.59	2422.92	2816.2	2740.24	2705.29	2621.42	2234.58	2456.02	2512.37	2304.73	2668.11	2491.53	2706.77	2322.28	2376.42	2643.06	2438.29
	2310.71	2231.64	2366.64	2291.24	2351.68	2333.95	2274.58	2341.36	2302.31	2390	2307.13	2271.03	2403.35	2452.6	2329.82	2454.52	2240.62	2603.45	2401.73	2223.96	2373.48	2578.5	2582.97	2226.72	2532.51	2686.23	2660.14	2703.3	2550.5	2225.13	2407.5	2674.67	2426.08	2424.21	2818.21	2742.24	2707.58	2623.06	2235.51	2457.3	2514.32	2305.85	2669.87	2493.07	2708.37	2323.53	2377.72	2645.29	2439.74
	2311.95	2232.57	2367.93	2292.23	2352.82	2334.96	2275.46	2342.46	2303.22	2391.07	2307.91	2271.8	2404.63	2453.93	2331.03	2455.96	2241.4	2605.01	2402.78	2224.76	2374.9	2580.29	2584.69	2227.7	2533.8	2688.37	2662.29	2705.48	2552.21	2226.13	2408.87	2676.66	2427.58	2425.49	2820.23	2744.24	2709.89	2624.7	2236.45	2458.59	2516.28	2306.97	2671.63	2494.61	2709.98	2324.78	2379.02	2647.53	2441.2
	2313.2	2233.5	2369.23	2293.22	2353.96	2335.97	2276.33	2343.56	2304.14	2392.14	2308.69	2272.57	2405.92	2455.26	2332.24	2457.41	2242.19	2606.58	2403.82	2225.55	2376.32	2582.09	2586.41	2228.68	2535.09	2690.52	2664.45	2707.66	2553.93	2227.12	2410.24	2678.65	2429.07	2426.78	2822.25	2746.24	2712.19	2626.35	2237.39	2459.88	2518.24	2308.09	2673.4	2496.16	2711.59	2326.03	2380.32	2649.77	2442.66
	2314.44	2234.44	2370.54	2294.21	2355.1	2336.98	2277.21	2344.67	2305.05	2393.21	2309.47	2273.34	2407.2	2456.6	2333.46	2458.85	2242.97	2608.15	2404.87	2226.35	2377.74	2583.89	2588.13	2229.67	2536.39	2692.67	2666.6	2709.84	2555.66	2228.13	2411.61	2680.65	2430.57	2428.07	2824.27	2748.25	2714.5	2628.01	2238.32	2461.18	2520.2	2309.21	2675.18	2497.7	2713.2	2327.29	2381.63	2652.02	2444.13
	2315.7	2235.38	2371.84	2295.2	2356.25	2337.99	2278.08	2345.77	2305.97	2394.28	2310.26	2274.11	2408.49	2457.95	2334.68	2460.3	2243.76	2609.72	2405.91	2227.15	2379.17	2585.69	2589.85	2230.65	2537.7	2694.83	2668.76	2712.01	2557.38	2229.13	2412.99	2682.65	2432.08	2429.37	2826.3	2750.26	2716.81	2629.66	2239.26	2462.48	2522.17	2310.33	2676.96	2499.25	2714.81	2328.54	2382.94	2654.26	2445.59
	2316.95	2236.32	2373.15	2296.19	2357.39	2339.01	2278.96	2346.88	2306.88	2395.35	2311.04	2274.89	2409.78	2459.29	2335.9	2461.75	2244.54	2611.29	2406.96	2227.95	2380.59	2587.5	2591.58	2231.64	2539	2696.99	2670.93	2714.19	2559.11	2230.13	2414.37	2684.65	2433.58	2430.67	2828.33	2752.28	2719.13	2631.32	2240.2	2463.78	2524.14	2311.46	2678.75	2500.81	2716.43	2329.8	2384.26	2656.52	2447.07
	2318.21	2237.26	2374.46	2297.18	2358.54	2340.02	2279.83	2347.99	2307.8	2396.43	2311.82	2275.66	2411.08	2460.64	2337.12	2463.21	2245.33	2612.87	2408.01	2228.75	2382.02	2589.3	2593.3	2232.63	2540.31	2699.16	2673.09	2716.37	2560.84	2231.14	2415.75	2686.66	2435.09	2431.98	2830.37	2754.3	2721.45	2632.99	2241.14	2465.09	2526.12	2312.59	2680.54	2502.36	2718.04	2331.06	2385.58	2658.77	2448.54
	2319.48	2238.21	2375.78	2298.18	2359.69	2341.04	2280.71	2349.1	2308.72	2397.5	2312.61	2276.44	2412.38	2461.99	2338.35	2464.66	2246.12	2614.45	2409.06	2229.55	2383.45	2591.11	2595.03	2233.63	2541.63	2701.33	2675.26	2718.54	2562.58	2232.15	2417.14	2688.67	2436.6	2433.28	2832.41	2756.32	2723.77	2634.66	2242.08	2466.4	2528.1	2313.72	2682.34	2503.92	2719.66	2332.32	2386.9	2661.03	2450.02
	2320.75	2239.16	2377.09	2299.17	2360.84	2342.06	2281.59	2350.21	2309.64	2398.56	2313.39	2277.22	2413.67	2463.34	2339.59	2466.12	2246.91	2616.03	2410.12	2230.35	2384.88	2592.92	2596.75	2234.63	2542.94	2703.51	2677.42	2720.72	2564.31	2233.16	2418.53	2690.68	2438.11	2434.6	2834.46	2758.35	2726.09	2636.34	2243.03	2467.72	2530.09	2314.85	2684.15	2505.48	2721.29	2333.58	2388.23	2663.29	2451.5
	2322.02	2240.12	2378.42	2300.17	2361.99	2343.08	2282.47	2351.33	2310.56	2399.63	2314.18	2278	2414.98	2464.7	2340.82	2467.59	2247.7	2617.61	2411.17	2231.16	2386.31	2594.72	2598.48	2235.62	2544.27	2705.69	2679.59	2722.89	2566.05	2234.17	2419.92	2692.7	2439.63	2435.91	2836.51	2760.38	2728.42	2638.01	2243.97	2469.04	2532.08	2315.98	2685.96	2507.04	2722.91	2334.84	2389.56	2665.56	2452.99
	2323.3	2241.08	2379.74	2301.16	2363.14	2344.11	2283.35	2352.45	2311.48	2400.7	2314.97	2278.78	2416.28	2466.06	2342.06	2469.05	2248.49	2619.2	2412.23	2231.96	2387.74	2596.54	2600.21	2236.63	2545.59	2707.87	2681.76	2725.07	2567.79	2235.19	2421.31	2694.72	2441.15	2437.23	2838.57	2762.42	2730.75	2639.7	2244.92	2470.36	2534.07	2317.11	2687.77	2508.61	2724.53	2336.1	2390.89	2667.83	2454.48
	2324.58	2242.04	2381.07	2302.16	2364.3	2345.13	2284.23	2353.56	2312.4	2401.77	2315.75	2279.57	2417.59	2467.43	2343.3	2470.52	2249.29	2620.78	2413.29	2232.77	2389.18	2598.35	2601.95	2237.63	2546.92	2710.06	2683.94	2727.24	2569.54	2236.2	2422.7	2696.75	2442.67	2438.56	2840.63	2764.46	2733.09	2641.39	2245.87	2471.69	2536.07	2318.25	2689.6	2510.17	2726.16	2337.37	2392.22	2670.11	2455.97
	2325.87	2243	2382.4	2303.15	2365.45	2346.16	2285.11	2354.68	2313.33	2402.84	2316.54	2280.35	2418.9	2468.79	2344.54	2471.99	2250.08	2622.37	2414.35	2233.58	2390.61	2600.16	2603.68	2238.63	2548.26	2712.25	2686.11	2729.41	2571.28	2237.22	2424.1	2698.77	2444.19	2439.88	2842.69	2766.51	2735.43	2643.08	2246.82	2473.02	2538.08	2319.39	2691.43	2511.74	2727.79	2338.63	2393.56	2672.39	2457.47
	2327.16	2243.97	2383.73	2304.15	2366.61	2347.19	2285.99	2355.81	2314.25	2403.91	2317.33	2281.14	2420.21	2470.16	2345.79	2473.47	2250.87	2623.96	2415.41	2234.38	2392.05	2601.98	2605.41	2239.64	2549.6	2714.45	2688.29	2731.58	2573.03	2238.24	2425.5	2700.8	2445.71	2441.22	2844.76	2768.56	2737.77	2644.78	2247.76	2474.36	2540.08	2320.53	2693.26	2513.31	2729.42	2339.9	2394.91	2674.67	2458.96
	2328.45	2244.94	2385.06	2305.15	2367.77	2348.22	2286.87	2356.93	2315.18	2404.98	2318.12	2281.93	2421.52	2471.54	2347.04	2474.94	2251.67	2625.55	2416.47	2235.19	2393.49	2603.8	2607.15	2240.65	2550.94	2716.65	2690.46	2733.75	2574.78	2239.26	2426.9	2702.84	2447.24	2442.55	2846.83	2770.61	2740.11	2646.48	2248.71	2475.7	2542.1	2321.67	2695.1	2514.89	2731.05	2341.17	2396.25	2676.95	2460.47
	2329.75	2245.92	2386.4	2306.14	2368.92	2349.25	2287.75	2358.06	2316.1	2406.05	2318.91	2282.72	2422.84	2472.91	2348.29	2476.42	2252.47	2627.15	2417.54	2236	2394.93	2605.62	2608.89	2241.66	2552.29	2718.86	2692.64	2735.92	2576.54	2240.29	2428.31	2704.87	2448.77	2443.89	2848.91	2772.66	2742.46	2648.18	2249.67	2477.04	2544.11	2322.81	2696.95	2516.46	2732.69	2342.43	2397.6	2679.24	2461.97
	2331.06	2246.9	2387.74	2307.14	2370.08	2350.28	2288.63	2359.18	2317.03	2407.11	2319.7	2283.51	2424.16	2474.29	2349.55	2477.91	2253.27	2628.74	2418.61	2236.81	2396.37	2607.44	2610.62	2242.68	2553.64	2721.07	2694.82	2738.09	2578.29	2241.31	2429.72	2706.91	2450.3	2445.23	2850.99	2774.72	2744.81	2649.89	2250.62	2478.39	2546.13	2323.96	2698.8	2518.04	2734.32	2343.7	2398.95	2681.54	2463.48
	2332.36	2247.88	2389.09	2308.14	2371.25	2351.32	2289.52	2360.31	2317.96	2408.18	2320.49	2284.3	2425.48	2475.67	2350.81	2479.39	2254.06	2630.34	2419.67	2237.62	2397.81	2609.26	2612.36	2243.7	2554.99	2723.28	2697	2740.25	2580.05	2242.34	2431.13	2708.95	2451.84	2446.58	2853.08	2776.79	2747.16	2651.61	2251.57	2479.74	2548.16	2325.1	2700.66	2519.62	2735.96	2344.97	2400.31	2683.83	2464.99
	2333.68	2248.86	2390.44	2309.14	2372.41	2352.36	2290.4	2361.44	2318.89	2409.25	2321.28	2285.1	2426.81	2477.06	2352.07	2480.88	2254.86	2631.94	2420.74	2238.43	2399.25	2611.09	2614.1	2244.71	2556.35	2725.5	2699.18	2742.42	2581.82	2243.37	2432.54	2711	2453.37	2447.93	2855.17	2778.86	2749.51	2653.33	2252.52	2481.1	2550.19	2326.25	2702.53	2521.2	2737.6	2346.24	2401.67	2686.13	2466.51
	2334.99	2249.85	2391.79	2310.14	2373.57	2353.4	2291.28	2362.57	2319.82	2410.31	2322.07	2285.9	2428.14	2478.45	2353.34	2482.37	2255.67	2633.55	2421.82	2239.25	2400.7	2612.91	2615.84	2245.74	2557.71	2727.72	2701.37	2744.58	2583.58	2244.4	2433.96	2713.04	2454.91	2449.28	2857.27	2780.93	2751.87	2655.05	2253.48	2482.46	2552.22	2327.4	2704.4	2522.79	2739.24	2347.52	2403.03	2688.44	2468.02
	2336.31	2250.84	2393.14	2311.14	2374.74	2354.44	2292.17	2363.71	2320.75	2411.38	2322.87	2286.69	2429.47	2479.84	2354.61	2483.87	2256.47	2635.15	2422.89	2240.06	2402.15	2614.74	2617.59	2246.76	2559.08	2729.95	2703.55	2746.75	2585.35	2245.43	2435.38	2715.09	2456.45	2450.64	2859.36	2783	2754.23	2656.78	2254.43	2483.83	2554.26	2328.55	2706.28	2524.37	2740.88	2348.79	2404.4	2690.75	2469.55
	2337.64	2251.83	2394.49	2312.13	2375.9	2355.48	2293.05	2364.84	2321.68	2412.44	2323.66	2287.49	2430.8	2481.23	2355.88	2485.36	2257.27	2636.75	2423.96	2240.88	2403.59	2616.57	2619.33	2247.78	2560.45	2732.18	2705.74	2748.91	2587.12	2246.46	2436.8	2717.15	2457.99	2452	2861.47	2785.08	2756.6	2658.51	2255.39	2485.19	2556.3	2329.7	2708.16	2525.96	2742.52	2350.06	2405.76	2693.06	2471.07
	2338.97	2252.83	2395.85	2313.13	2377.07	2356.53	2293.94	2365.98	2322.61	2413.51	2324.45	2288.3	2432.14	2482.63	2357.16	2486.86	2258.08	2638.36	2425.04	2241.69	2405.04	2618.4	2621.07	2248.81	2561.83	2734.42	2707.92	2751.07	2588.89	2247.5	2438.22	2719.2	2459.53	2453.37	2863.58	2787.16	2758.96	2660.25	2256.35	2486.57	2558.35	2330.85	2710.05	2527.55	2744.17	2351.34	2407.13	2695.38	2472.6
	2340.3	2253.83	2397.21	2314.13	2378.24	2357.58	2294.82	2367.12	2323.55	2414.57	2325.25	2289.1	2433.47	2484.03	2358.44	2488.37	2258.88	2639.97	2426.12	2242.51	2406.49	2620.23	2622.82	2249.84	2563.21	2736.65	2710.11	2753.23	2590.67	2248.53	2439.64	2721.26	2461.08	2454.74	2865.69	2789.25	2761.33	2661.99	2257.3	2487.94	2560.4	2332.01	2711.94	2529.15	2745.81	2352.61	2408.51	2697.7	2474.13
	2341.63	2254.84	2398.57	2315.13	2379.41	2358.62	2295.71	2368.26	2324.48	2415.63	2326.04	2289.9	2434.82	2485.44	2359.72	2489.87	2259.69	2641.58	2427.2	2243.33	2407.94	2622.06	2624.57	2250.87	2564.59	2738.9	2712.3	2755.38	2592.44	2249.57	2441.07	2723.32	2462.63	2456.11	2867.8	2791.34	2763.7	2663.73	2258.26	2489.32	2562.45	2333.16	2713.84	2530.74	2747.46	2353.89	2409.89	2700.02	2475.66
	2342.98	2255.85	2399.94	2316.13	2380.58	2359.68	2296.6	2369.4	2325.42	2416.69	2326.84	2290.71	2436.16	2486.85	2361.01	2491.38	2260.49	2643.19	2428.28	2244.14	2409.4	2623.9	2626.32	2251.91	2565.98	2741.14	2714.49	2757.54	2594.22	2250.61	2442.5	2725.38	2464.18	2457.49	2869.92	2793.43	2766.08	2665.48	2259.22	2490.71	2564.51	2334.32	2715.75	2532.34	2749.11	2355.16	2411.27	2702.35	2477.2
	2344.32	2256.86	2401.31	2317.13	2381.75	2360.73	2297.49	2370.55	2326.36	2417.76	2327.64	2291.52	2437.5	2488.26	2362.3	2492.89	2261.3	2644.81	2429.37	2244.96	2410.85	2625.73	2628.06	2252.94	2567.37	2743.39	2716.68	2759.69	2596	2251.65	2443.94	2727.45	2465.73	2458.87	2872.05	2795.53	2768.46	2667.23	2260.18	2492.1	2566.57	2335.48	2717.67	2533.94	2750.76	2356.44	2412.65	2704.68	2478.74
	2345.67	2257.87	2402.68	2318.13	2382.92	2361.78	2298.37	2371.69	2327.29	2418.82	2328.43	2292.33	2438.85	2489.67	2363.59	2494.41	2262.11	2646.42	2430.45	2245.78	2412.31	2627.57	2629.81	2253.98	2568.76	2745.64	2718.87	2761.85	2597.79	2252.69	2445.37	2729.51	2467.28	2460.26	2874.18	2797.62	2770.84	2668.99	2261.14	2493.49	2568.64	2336.63	2719.58	2535.54	2752.41	2357.72	2414.04	2707.01	2480.28
	2347.02	2258.89	2404.05	2319.13	2384.1	2362.84	2299.26	2372.84	2328.23	2419.88	2329.23	2293.14	2440.2	2491.09	2364.89	2495.93	2262.92	2648.04	2431.54	2246.6	2413.76	2629.4	2631.56	2255.02	2570.16	2747.9	2721.06	2764	2599.58	2253.74	2446.81	2731.58	2468.84	2461.64	2876.31	2799.73	2773.22	2670.75	2262.09	2494.89	2570.71	2337.8	2721.51	2537.14	2754.06	2359	2415.42	2709.35	2481.82
	2348.38	2259.91	2405.43	2320.13	2385.27	2363.9	2300.15	2373.99	2329.17	2420.94	2330.03	2293.96	2441.56	2492.51	2366.19	2497.45	2263.74	2649.66	2432.63	2247.42	2415.22	2631.24	2633.32	2256.06	2571.56	2750.16	2723.25	2766.14	2601.37	2254.78	2448.25	2733.66	2470.4	2463.04	2878.44	2801.83	2775.61	2672.51	2263.05	2496.29	2572.78	2338.96	2723.44	2538.75	2755.72	2360.28	2416.82	2711.69	2483.37
	2349.74	2260.93	2406.8	2321.13	2386.45	2364.96	2301.04	2375.14	2330.11	2422	2330.83	2294.77	2442.91	2493.93	2367.49	2498.97	2264.55	2651.28	2433.72	2248.25	2416.68	2633.08	2635.07	2257.11	2572.97	2752.42	2725.44	2768.29	2603.16	2255.83	2449.69	2735.73	2471.96	2464.43	2880.58	2803.94	2777.99	2674.28	2264.01	2497.7	2574.86	2340.12	2725.38	2540.36	2757.38	2361.56	2418.21	2714.04	2484.92
	2351.1	2261.96	2408.18	2322.14	2387.63	2366.02	2301.93	2376.29	2331.05	2423.06	2331.63	2295.59	2444.27	2495.36	2368.8	2500.5	2265.36	2652.9	2434.81	2249.07	2418.14	2634.92	2636.82	2258.16	2574.38	2754.69	2727.64	2770.44	2604.95	2256.87	2451.14	2737.81	2473.52	2465.83	2882.73	2806.05	2780.38	2676.05	2264.97	2499.1	2576.95	2341.28	2727.32	2541.97	2759.03	2362.84	2419.61	2716.38	2486.48
	2352.47	2262.99	2409.57	2323.14	2388.8	2367.09	2302.82	2377.44	2332	2424.12	2332.43	2296.41	2445.63	2496.79	2370.11	2502.03	2266.18	2654.53	2435.91	2249.89	2419.6	2636.77	2638.58	2259.2	2575.8	2756.96	2729.83	2772.58	2606.75	2257.92	2452.58	2739.89	2475.08	2467.24	2884.88	2808.17	2782.78	2677.83	2265.94	2500.52	2579.03	2342.45	2729.27	2543.58	2760.69	2364.12	2421.01	2718.74	2488.03
	2353.84	2264.02	2410.95	2324.14	2389.98	2368.15	2303.71	2378.6	2332.94	2425.17	2333.23	2297.23	2446.99	2498.22	2371.42	2503.56	2267	2656.15	2437	2250.72	2421.06	2638.61	2640.33	2260.25	2577.22	2759.24	2732.02	2774.72	2608.54	2258.97	2454.03	2741.97	2476.65	2468.64	2887.03	2810.29	2785.17	2679.61	2266.9	2501.94	2581.12	2343.61	2731.23	2545.19	2762.35	2365.4	2422.41	2721.09	2489.59
	2355.22	2265.06	2412.34	2325.14	2391.16	2369.22	2304.6	2379.76	2333.88	2426.23	2334.04	2298.05	2448.36	2499.66	2372.74	2505.09	2267.82	2657.78	2438.1	2251.54	2422.53	2640.45	2642.09	2261.31	2578.64	2761.51	2734.22	2776.86	2610.34	2260.02	2455.49	2744.05	2478.22	2470.06	2889.19	2812.41	2787.57	2681.4	2267.86	2503.36	2583.22	2344.78	2733.19	2546.81	2764.01	2366.68	2423.82	2723.45	2491.15
	2356.6	2266.1	2413.73	2326.14	2392.34	2370.29	2305.5	2380.91	2334.83	2427.29	2334.84	2298.87	2449.73	2501.1	2374.06	2506.63	2268.63	2659.4	2439.2	2252.37	2423.99	2642.3	2643.84	2262.36	2580.07	2763.8	2736.41	2779	2612.15	2261.08	2456.94	2746.14	2479.78	2471.47	2891.35	2814.53	2789.97	2683.18	2268.82	2504.78	2585.32	2345.95	2735.15	2548.43	2765.68	2367.96	2425.23	2725.81	2492.72
	2357.98	2267.14	2415.12	2327.14	2393.52	2371.36	2306.39	2382.07	2335.77	2428.34	2335.64	2299.7	2451.1	2502.54	2375.38	2508.17	2269.46	2661.03	2440.3	2253.2	2425.46	2644.15	2645.6	2263.42	2581.5	2766.08	2738.61	2781.13	2613.95	2262.13	2458.4	2748.22	2481.36	2472.89	2893.51	2816.66	2792.37	2684.98	2269.78	2506.21	2587.42	2347.12	2737.13	2550.05	2767.34	2369.24	2426.64	2728.18	2494.28
	2359.37	2268.19	2416.51	2328.14	2394.7	2372.44	2307.28	2383.24	2336.72	2429.4	2336.45	2300.52	2452.47	2503.99	2376.71	2509.71	2270.28	2662.66	2441.41	2254.03	2426.92	2645.99	2647.36	2264.47	2582.93	2768.37	2740.8	2783.27	2615.76	2263.19	2459.86	2750.31	2482.93	2474.31	2895.68	2818.79	2794.78	2686.77	2270.75	2507.65	2589.53	2348.29	2739.1	2551.67	2769.01	2370.52	2428.05	2730.55	2495.85
	2360.76	2269.24	2417.9	2329.14	2395.88	2373.51	2308.18	2384.4	2337.67	2430.45	2337.25	2301.35	2453.85	2505.44	2378.04	2511.26	2271.1	2664.29	2442.51	2254.85	2428.39	2647.84	2649.12	2265.53	2584.37	2770.66	2743	2785.4	2617.56	2264.24	2461.32	2752.41	2484.5	2475.74	2897.85	2820.93	2797.18	2688.57	2271.71	2509.08	2591.64	2349.46	2741.09	2553.3	2770.68	2371.8	2429.47	2732.92	2497.43
	2362.15	2270.29	2419.3	2330.14	2397.06	2374.59	2309.07	2385.56	2338.62	2431.51	2338.06	2302.18	2455.22	2506.89	2379.37	2512.81	2271.92	2665.92	2443.62	2255.68	2429.86	2649.69	2650.88	2266.6	2585.82	2772.96	2745.2	2787.53	2619.37	2265.3	2462.78	2754.5	2486.08	2477.17	2900.03	2823.06	2799.59	2690.38	2272.67	2510.52	2593.75	2350.63	2743.08	2554.92	2772.35	2373.09	2430.88	2735.29	2499
	2363.55	2271.35	2420.7	2331.13	2398.25	2375.67	2309.97	2386.73	2339.57	2432.56	2338.86	2303.01	2456.6	2508.35	2380.71	2514.36	2272.75	2667.56	2444.73	2256.52	2431.33	2651.54	2652.63	2267.66	2587.26	2775.26	2747.39	2789.65	2621.19	2266.36	2464.25	2756.6	2487.66	2478.6	2902.21	2825.2	2802	2692.19	2273.63	2511.97	2595.87	2351.8	2745.07	2556.55	2774.02	2374.37	2432.31	2737.67	2500.58
	2364.95	2272.4	2422.1	2332.13	2399.43	2376.75	2310.86	2387.9	2340.52	2433.62	2339.67	2303.85	2457.99	2509.81	2382.05	2515.91	2273.58	2669.19	2445.84	2257.35	2432.8	2653.4	2654.39	2268.73	2588.72	2777.56	2749.59	2791.78	2623	2267.42	2465.72	2758.7	2489.24	2480.04	2904.39	2827.35	2804.41	2694	2274.6	2513.42	2597.99	2352.98	2747.07	2558.18	2775.69	2375.65	2433.73	2740.05	2502.16
	2366.35	2273.46	2423.5	2333.13	2400.61	2377.83	2311.76	2389.06	2341.47	2434.67	2340.48	2304.68	2459.37	2511.27	2383.39	2517.47	2274.41	2670.83	2446.95	2258.18	2434.28	2655.25	2656.15	2269.79	2590.17	2779.86	2751.78	2793.9	2624.81	2268.48	2467.19	2760.8	2490.82	2481.48	2906.58	2829.49	2806.83	2695.82	2275.56	2514.87	2600.11	2354.15	2749.08	2559.81	2777.37	2376.93	2435.15	2742.44	2503.74
	2367.76	2274.53	2424.9	2334.13	2401.8	2378.92	2312.66	2390.23	2342.42	2435.72	2341.29	2305.52	2460.76	2512.74	2384.74	2519.03	2275.24	2672.46	2448.06	2259.02	2435.75	2657.1	2657.91	2270.86	2591.63	2782.17	2753.98	2796.02	2626.63	2269.54	2468.66	2762.9	2492.4	2482.92	2908.77	2831.64	2809.24	2697.64	2276.53	2516.33	2602.24	2355.32	2751.09	2561.45	2779.04	2378.22	2436.58	2744.82	2505.33
	2369.17	2275.59	2426.31	2335.13	2402.98	2380.01	2313.55	2391.41	2343.37	2436.77	2342.1	2306.36	2462.15	2514.21	2386.09	2520.59	2276.07	2674.1	2449.18	2259.85	2437.23	2658.96	2659.68	2271.93	2593.1	2784.48	2756.18	2798.14	2628.45	2270.61	2470.14	2765	2493.99	2484.37	2910.96	2833.79	2811.66	2699.46	2277.49	2517.79	2604.38	2356.5	2753.11	2563.09	2780.72	2379.5	2438.01	2747.21	2506.91
	2370.59	2276.66	2427.71	2336.13	2404.17	2381.1	2314.45	2392.58	2344.33	2437.82	2342.91	2307.2	2463.54	2515.68	2387.45	2522.15	2276.9	2675.74	2450.29	2260.69	2438.7	2660.81	2661.44	2273.01	2594.56	2786.8	2758.37	2800.25	2630.27	2271.67	2471.62	2767.11	2495.58	2485.82	2913.16	2835.95	2814.08	2701.29	2278.45	2519.25	2606.51	2357.68	2755.13	2564.72	2782.4	2380.78	2439.45	2749.61	2508.5
	2372	2277.74	2429.12	2337.13	2405.35	2382.19	2315.35	2393.75	2345.28	2438.88	2343.72	2308.04	2464.93	2517.15	2388.8	2523.72	2277.73	2677.38	2451.41	2261.52	2440.18	2662.67	2663.2	2274.08	2596.04	2789.12	2760.57	2802.37	2632.09	2272.74	2473.1	2769.22	2497.17	2487.27	2915.36	2838.1	2816.51	2703.12	2279.42	2520.72	2608.65	2358.85	2757.16	2566.36	2784.08	2382.06	2440.88	2752.01	2510.1
	2373.43	2278.81	2430.53	2338.12	2406.54	2383.28	2316.25	2394.93	2346.23	2439.93	2344.53	2308.88	2466.33	2518.63	2390.16	2525.29	2278.57	2679.02	2452.53	2262.36	2441.66	2664.52	2664.96	2275.16	2597.51	2791.44	2762.76	2804.48	2633.91	2273.81	2474.58	2771.33	2498.76	2488.73	2917.57	2840.26	2818.93	2704.96	2280.38	2522.19	2610.79	2360.03	2759.19	2568.01	2785.76	2383.35	2442.32	2754.4	2511.69
	2374.85	2279.89	2431.94	2339.12	2407.73	2384.37	2317.15	2396.11	2347.19	2440.98	2345.34	2309.73	2467.73	2520.11	2391.53	2526.86	2279.4	2680.66	2453.65	2263.2	2443.14	2666.38	2666.72	2276.23	2598.99	2793.76	2764.96	2806.58	2635.74	2274.87	2476.06	2773.44	2500.35	2490.19	2919.78	2842.43	2821.35	2706.8	2281.35	2523.67	2612.94	2361.21	2761.23	2569.65	2787.45	2384.63	2443.76	2756.81	2513.29
	2376.28	2280.97	2433.35	2340.12	2408.91	2385.47	2318.05	2397.29	2348.15	2442.02	2346.15	2310.57	2469.13	2521.6	2392.9	2528.43	2280.24	2682.3	2454.77	2264.04	2444.62	2668.24	2668.48	2277.31	2600.48	2796.09	2767.16	2808.69	2637.56	2275.94	2477.55	2775.56	2501.95	2491.65	2922	2844.59	2823.78	2708.64	2282.31	2525.15	2615.09	2362.38	2763.27	2571.3	2789.14	2385.91	2445.2	2759.21	2514.89
	2377.71	2282.05	2434.77	2341.11	2410.1	2386.57	2318.95	2398.47	2349.1	2443.07	2346.97	2311.42	2470.53	2523.09	2394.27	2530.01	2281.08	2683.94	2455.9	2264.88	2446.1	2670.1	2670.25	2278.39	2601.97	2798.42	2769.35	2810.79	2639.39	2277.01	2479.04	2777.67	2503.54	2493.12	2924.21	2846.76	2826.21	2710.49	2283.28	2526.63	2617.24	2363.56	2765.32	2572.95	2790.82	2387.2	2446.64	2761.62	2516.49
	2379.14	2283.14	2436.18	2342.11	2411.28	2387.67	2319.85	2399.65	2350.06	2444.12	2347.78	2312.27	2471.94	2524.58	2395.64	2531.58	2281.92	2685.59	2457.02	2265.72	2447.58	2671.96	2672.01	2279.48	2603.46	2800.76	2771.55	2812.89	2641.22	2278.09	2480.53	2779.79	2505.14	2494.59	2926.43	2848.93	2828.64	2712.34	2284.24	2528.12	2619.4	2364.74	2767.38	2574.6	2792.51	2388.48	2448.09	2764.03	2518.09
	2380.57	2284.23	2437.6	2343.1	2412.47	2388.77	2320.76	2400.83	2351.02	2445.17	2348.6	2313.12	2473.34	2526.08	2397.02	2533.17	2282.76	2687.23	2458.15	2266.57	2449.06	2673.82	2673.77	2280.56	2604.96	2803.1	2773.74	2814.99	2643.05	2279.16	2482.03	2781.91	2506.74	2496.07	2928.66	2851.1	2831.07	2714.19	2285.21	2529.61	2621.56	2365.92	2769.44	2576.25	2794.21	2389.76	2449.54	2766.44	2519.7
	2382.01	2285.32	2439.01	2344.1	2413.66	2389.87	2321.66	2402.02	2351.98	2446.22	2349.41	2313.97	2474.75	2527.57	2398.4	2534.75	2283.61	2688.87	2459.28	2267.41	2450.55	2675.68	2675.53	2281.65	2606.46	2805.44	2775.94	2817.08	2644.88	2280.23	2483.52	2784.03	2508.34	2497.54	2930.89	2853.28	2833.51	2716.05	2286.17	2531.1	2623.72	2367.1	2771.5	2577.9	2795.9	2391.04	2450.99	2768.86	2521.31
	2383.45	2286.41	2440.43	2345.09	2414.85	2390.98	2322.56	2403.2	2352.94	2447.26	2350.23	2314.83	2476.17	2529.07	2399.78	2536.33	2284.45	2690.52	2460.41	2268.25	2452.03	2677.54	2677.29	2282.74	2607.97	2807.78	2778.13	2819.17	2646.71	2281.31	2485.02	2786.16	2509.94	2499.02	2933.12	2855.45	2835.94	2717.91	2287.14	2532.6	2625.89	2368.28	2773.57	2579.56	2797.59	2392.32	2452.44	2771.28	2522.92
	2384.9	2287.51	2441.85	2346.09	2416.03	2392.09	2323.47	2404.39	2353.9	2448.31	2351.05	2315.68	2477.58	2530.58	2401.17	2537.92	2285.3	2692.17	2461.54	2269.1	2453.52	2679.4	2679.06	2283.83	2609.48	2810.13	2780.32	2821.26	2648.54	2282.38	2486.52	2788.28	2511.55	2500.51	2935.36	2857.63	2838.38	2719.78	2288.1	2534.1	2628.06	2369.46	2775.65	2581.22	2799.29	2393.61	2453.9	2773.7	2524.53
	2386.35	2288.61	2443.27	2347.08	2417.22	2393.2	2324.37	2405.58	2354.86	2449.36	2351.86	2316.54	2479	2532.09	2402.56	2539.51	2286.15	2693.81	2462.68	2269.95	2455.01	2681.26	2680.82	2284.92	2610.99	2812.48	2782.52	2823.34	2650.37	2283.46	2488.02	2790.41	2513.15	2502	2937.6	2859.82	2840.81	2721.64	2289.07	2535.61	2630.23	2370.64	2777.73	2582.88	2800.99	2394.89	2455.35	2776.13	2526.14
	2387.8	2289.71	2444.69	2348.07	2418.41	2394.31	2325.28	2406.77	2355.82	2450.4	2352.68	2317.4	2480.42	2533.6	2403.96	2541.1	2287	2695.46	2463.81	2270.8	2456.5	2683.13	2682.58	2286.01	2612.51	2814.83	2784.71	2825.43	2652.21	2284.53	2489.53	2792.54	2514.76	2503.49	2939.84	2862	2843.25	2723.52	2290.03	2537.12	2632.4	2371.82	2779.82	2584.54	2802.69	2396.17	2456.81	2778.55	2527.76
[truncated: 7,646 more rows]
[truncated: 153 more columns]

## Sheet: Analysis
Cell:	Peak Time 1	Peak Time 2	Peak Time 3	Peak Time 4	Peak Time 5	Peak ZT 1	Peak ZT 2	Peak ZT 3	Peak ZT 4	Peak ZT 5	Peak ExT 1	Peak ExT 2	Peak ExT 3	Peak ExT 4	Peak ExT 5	Peak 1 luminescence value	Peak 2 luminescence value	Peak 3 luminescence value	Peak 4 luminescence value	Peak 5 luminescence value	Trough Time 1	Trough Time 2	Trough Time 3	Trough Time 4	Trough Time 5	Trough Time 6	Trough ZT 1	Trough ZT 2	Trough ZT 3	Trough ZT 4	Trough ZT 5	Trough ZT 6	Trough ExT 1	Trough ExT 2	Trough ExT 3	Trough ExT 4	Trough ExT 5	Trough ExT 6	Trough 1 luminescence value	Trough 2 luminescence value	Trough 3 luminescence value	Trough 4 luminescence value	Trough 5 luminescence value	Trough 6 luminescence value	Rising Edge Halfmax Time 1	Rising Edge Halfmax Time 2	Rising Edge Halfmax Time 3	Rising Edge Halfmax Time 4	Rising Edge Halfmax Time 5
[truncated: 202 more rows]
[truncated: 44 more columns]
