# Supplementary material for: Single cell model for re‐entrainment to a shifted light cycle
Source: FASEB J. 2022 Sep 3;36(10):e22518. doi: 10.1096/fj.202200478R (PMC9543151; doi:10.1096/fj.202200478R)
Supplement: Supplementary file 24 — Dataset S23 [file FSB2-36-0-s019.xlsx]

## Sheet: Information
Cell num	X	Y	Size
1	125.5	105	6
2	125.5	108.5	4
3	125.714	112.143	7
4	125.5	118	6
5	127	101	9
6	127.875	96.875	8
7	127.333	122.333	3
8	127.4	127.2	5
9	127.5	130.5	4
10	128.4	104.8	5
11	128.4	110.2	5
12	128.5	119	6
13	129.857	114.714	7
14	130	124.5	6
15	130	100	3
16	131	107.5	6
17	131.2	121.6	5
18	131	129	9
19	131	132.5	6
20	130.5	135.5	4
21	131.5	104.5	4
22	132	111	9
23	132	118	9
24	132.4	99.2	5
25	133.5	114.5	4
26	133.714	125.143	7
27	133.6	135.2	5
28	135	93.5	6
29	135	96.5	6
30	135	103	9
31	134.75	106.25	4
32	135.2	120.6	5
33	135	129	9
34	136	99.5	6
35	135.6	117.2	5
36	135.714	140.857	7
37	136.875	90.125	8
38	137	109	9
39	137.143	113.714	7
40	137	123.167	6
41	137	132.5	6
42	137	136	9
43	139	143	9
44	140.2	92.6	5
45	139.5	96	6
46	140	102	9
47	140.286	106.857	7
48	140	117.5	6
49	140	125.5	6
50	140	129	9
51	140.857	113.286	7
52	141	121	9
53	141	134	9
54	141	137.5	6
55	143	97	9
56	142.6	110.2	5
57	142.5	144	6
58	144	89	9
59	143.5	101	6
60	143.5	130.5	4
61	144.875	93.125	8
62	144.5	105	6
63	145	122	9
64	144.5	127	6
65	144.5	134	6
66	146	108	3
67	145.875	111.125	8
68	145.6	115.8	5
69	147	97.5	6
70	147	101	9
71	147.125	137.125	8
72	148	89	9
73	148	105	9
74	148	127	9
75	147.5	130.5	4
76	148.5	115	6
77	149	120.286	7
78	148.5	123.5	4
79	149.143	133.286	7
80	149	111	3
81	150.333	141.333	6
82	150.875	95.875	8
83	150.5	100	6
84	151.2	128.8	5
85	152	109.5	6
86	152	113.5	6
87	152	117	9
88	152	125	9
89	152.143	144.286	7
90	152.667	102.667	3
91	152.875	106.125	8
92	153	132	9
93	154	99	9
94	154.5	95.5	4
95	154.857	121.286	7
96	154.5	128.5	4
97	156	103	9
98	156.5	106.5	4
99	157	114.5	6
100	157	118	9
101	156.5	132	6
102	158.143	99.7143	7
103	158	110	9
104	158	124.286	7
105	157.75	127.25	4
106	158.5	96.5	4
107	159.5	106.5	4
108	160	130	9
109	161.125	103.125	8
110	160.5	116	6
111	161	121	9
112	161.667	95.3333	6
113	162	98.5	6
114	162	110	9
115	161.5	124.5	4
116	162.667	113.333	3
117	164.143	106.714	7
118	163.5	117	6
119	164.5	120.5	4
120	165.5	113	6

## Sheet: Raw Data
Cell:	1	2	3	4	5	6	7	8	9	10	11	12	13	14	15	16	17	18	19	20	21	22	23	24	25	26	27	28	29	30	31	32	33	34	35	36	37	38	39	40	41	42	43	44	45	46	47	48	49
	2196.83	2273	2225.93	2233.08	2232.06	2164.25	2233.67	2147	2094	2397	2478.4	2447.67	2650.71	2354.5	2368	2750.92	2535.2	2317.56	2131.5	2064.25	2708.25	2859.5	2791.78	2556.2	3060.5	2604.64	2150.4	2310.83	2566	3036.72	2977.25	2802.6	2366.89	2815.5	3032	2127.57	2192.25	3182.11	3122.57	2802.83	2337.5	2247.89	2161.11	2393.1	2596.17	3174	3311.57	3168.33	2787.67
	2144.17	2235	2211.29	2189.83	2184.56	2117.75	2206	2138.8	2073	2285.8	2371	2363.5	2536.86	2293.5	2310.67	2534.5	2461	2300.22	2132.33	2076	2506.88	2657.67	2608	2392.2	2823.5	2463.14	2147	2210.67	2370.5	2716.33	2701.5	2642.6	2370.78	2557.08	2774.6	2179.16	2132.88	2812.22	2814.29	2591.83	2275.17	2217.22	2175	2251.2	2429.75	2861.22	2927.57	2910.17	2617.5
	2085	2171	2172.25	2108.33	2138.33	2078.38	2137.67	2094.6	2051	2166	2263	2236.83	2341	2222.67	2240	2323.5	2331.8	2259.89	2139	2054.75	2298.25	2425.89	2383	2253.8	2527	2311.86	2116.2	2136	2246	2436.33	2465	2412.4	2302	2348.33	2479.8	2173.93	2076	2517.78	2547.86	2358	2180.33	2158	2141	2178.8	2298.67	2624.22	2604.86	2606.67	2348.5
	2025.67	2090	2122.29	2063.17	2078.11	2032.62	2066.33	2038.6	2016.25	2084.8	2135.8	2119.67	2164.71	2120.67	2173	2177.67	2205	2183.22	2100.17	2052.25	2170.75	2234.33	2191.22	2151.4	2272	2166.71	2083	2067.17	2151.83	2251.11	2273.5	2216	2219.56	2201	2253.2	2148.14	2037.25	2320.44	2326	2194.5	2113.83	2084.78	2062.56	2113.4	2191	2431.89	2365	2326.33	2165.33
	2004.17	2036.5	2047.71	2010.33	2042.89	2003.25	2008	2008.6	1991	2025.8	2058.2	2038.33	2062.43	2062	2095	2081.5	2109.6	2109.67	2037.67	2028.25	2076.25	2101.78	2076.56	2069	2125.75	2076.14	2042.6	2024.5	2067.5	2131.11	2128.75	2096.6	2118.89	2091.83	2113	2081.14	2007.5	2178.11	2157.71	2090	2055.33	2038.11	2019.11	2049.2	2106.17	2260.11	2195.29	2147.33	2072.83
	1976	1996	1999.71	1982	2015	1984.25	1985.33	1976.2	1964.25	1985.6	2011.2	2004.83	2003.14	2020.33	2034	2015.83	2048.6	2042.33	2001.83	2001.75	2017	2029.33	2011	2018.4	2040.25	2032.86	2014	1981.83	2026.17	2046.56	2055.5	2026.6	2050	2040	2039	2025	1983.5	2071.89	2051.14	2030.83	2018.33	2000.89	1987.22	2011.6	2073	2108.67	2088.86	2062.83	2020.33
	1967.33	1981.25	1979.86	1966	2002.78	1977.75	1969.33	1963.4	1958.5	1969.4	1991.6	1983.5	1989.86	1988.17	2015.33	1979.33	2009.6	2003.89	1975.83	1970.5	1990	1994.44	1985.67	1989.2	2014.25	2003	1998	1973.17	1987.33	2007.56	2009.25	1993.6	2010.67	1995.17	2000.4	2007	1969.5	2011.22	2015	2011.33	1999.33	1990.67	1982	1994.2	2022.83	2053.44	2029.29	2029.5	1997.67
	1961.17	1974	1969	1962.33	1990.44	1972	1959.67	1957.8	1955	1975.2	1981.2	1962.17	1977.14	1976	2000.67	1980	1991.2	1980.44	1966.83	1964.25	1972.25	1982.22	1976.56	1976.4	2002.5	1981	1993.6	1959	1978.83	1994.67	1990	1984.8	2007.89	1982	2000	1992.43	1962.38	1995.33	1991.57	1987.67	1986.67	1985.33	1984.44	1988.2	2000.67	2023.78	2008.14	2021.17	1985.17
	1957.5	1964.25	1978.57	1964.83	1981.44	1958.25	1959	1956.8	1961.5	1965.8	1978.2	1972.33	1979.43	1978	1973	1977.17	1980	1973.67	1970.83	1943.25	1976.25	1981.33	1980.33	1972.8	1999.75	1983.71	1982.8	1958.17	1970.33	1986.22	1985	1982.6	2015.11	1982.33	1999.6	1991.71	1961.38	1995.56	1994.14	1991.33	1989.33	1995.22	1989.78	1972.4	1976	2015.44	2018.71	2015.17	1996.17
	1957.33	1962.75	1977.43	1959.83	1975.67	1964	1960.67	1961.6	1950.5	1974.2	1974	1974.83	1993.43	2001.33	1970.67	1983.67	1984.6	1981	1965.5	1954.5	1981.5	1984.89	2007.33	1966.2	2019.25	1996.14	1975.8	1960	1973.83	1988.11	1992.75	1992.4	2031.89	1983.67	2003	1974.43	1962.62	2023.44	2011.71	2008.83	2005.67	1999.44	2000.11	1967.6	1979.67	2014.44	2004.86	2021.83	2018.17
	1961	1977.25	1983.57	1965.67	1978.33	1961.12	1972.33	1973.2	1956	1980.6	1983	1988.67	2007.43	2015.17	1978.33	2006.33	1996.2	1994	1970.17	1961.5	1992.25	2012.67	2034	1975.4	2066.25	2036.14	1983.4	1967.83	1967.67	2015.22	2016.25	2022.4	2033.78	2002.5	2043.8	1977.14	1961.12	2091.78	2056.43	2025.5	2016	2015.11	1998.44	1977.8	1992	2027.78	2050.71	2056.67	2051.33
	1974	1985.25	1990.43	1979.17	1987.22	1964.62	1988	1978.2	1962	1989.2	2015.2	2004.33	2038.71	2023.33	1981	2058.5	2024.6	2005.22	1981.67	1960	2021.25	2041.33	2077.33	1985.8	2137.75	2045.43	1995	1969.17	1979.83	2050	2062.25	2058.2	2047.44	2025.67	2110.4	1986	1965.75	2135.89	2102.14	2063.33	2037.33	2025.11	2016.56	1979.2	2007.33	2067.67	2117.57	2122.17	2130.5
	1979.33	2005.5	2000.29	1987.33	1988.78	1968.25	2011.67	1983.2	1973.5	2009	2039.4	2031.5	2092.86	2049.5	2003.33	2099.67	2079.8	2035.89	1995.67	1969.5	2049.75	2108.56	2120.78	2012.8	2203.5	2170.14	1999.8	1981.83	2007.83	2102.56	2113.75	2122.8	2079.11	2051.5	2168.6	1995.43	1974.75	2192.56	2179	2114.5	2050.83	2048.89	2026.44	1995.4	2031.17	2104.33	2193.57	2206	2184.83
	1996.83	2022.5	2023.57	2001.17	2002.56	1980.88	2024	2002	1987.25	2041	2069.8	2063.17	2150.43	2095	2024.67	2149.17	2138.4	2071.56	2012.5	1976.75	2088.75	2172.56	2190.67	2032.2	2277.25	2137	2021.4	2006.33	2038.83	2173.89	2159	2192.2	2136.33	2107.33	2254	2010	1981.75	2265.33	2289.43	2178	2088	2068.56	2041.44	2011.6	2062.33	2137	2258	2283.17	2261.67
	2015	2038.5	2054.29	2021.67	2014.67	1999.38	2057	2025.6	1998.25	2070.8	2111.4	2105.67	2212.29	2115.17	2048	2193.5	2206	2110.22	2037.33	1985.75	2126.5	2236.56	2258.67	2054.4	2350.5	2195.14	2038.4	2015.5	2055.5	2221.33	2242.25	2298.2	2188.44	2152	2394	2016.57	1996.12	2326.89	2383.71	2262	2128.33	2102.33	2063.78	2034.6	2092.33	2206.33	2349.43	2382.83	2393.83
	2020.67	2059	2069.86	2048.17	2033.56	2007.38	2074.33	2047.8	2007.5	2084.4	2140.2	2122.33	2257.57	2141.83	2066.33	2238	2255	2121.22	2060.17	1996.75	2184.5	2313.67	2335.44	2092.8	2420.25	2300.14	2063	2036.5	2079.83	2297.44	2337	2365	2235.33	2178.67	2457.2	2036.29	2009.38	2430.67	2461.86	2330.5	2171.67	2133.89	2084.33	2049	2122.67	2291.56	2461.43	2483.83	2501.17
	2044.67	2069	2083.86	2060.83	2051	2013.62	2101	2062.6	2015.5	2111.6	2175.2	2157.5	2291.57	2180.17	2101.33	2293.5	2296.4	2176.78	2086.17	2017.75	2223.5	2370.56	2364.22	2129.8	2466	2288.86	2074.2	2051.17	2120.67	2345.56	2371.25	2444.4	2273.44	2243.67	2528.4	2058.86	2012.5	2494.33	2529.14	2367.5	2207.67	2160.89	2116	2070.2	2146	2368	2530.14	2532.33	2556.83
	2052.5	2061.25	2095.57	2069.83	2052.67	2028.25	2119.33	2068.4	2027.75	2134	2190.4	2161.33	2305.57	2207.17	2104.67	2319.67	2355	2197.56	2101	2023.75	2243.75	2413.89	2423.22	2141	2511.75	2317.71	2089.4	2065.83	2141.33	2396.11	2424.25	2518	2314.89	2274	2566.4	2066.14	2030.75	2554.78	2571	2408.5	2222.17	2180.56	2131	2087	2167.67	2431.33	2611.14	2616.33	2590.67
	2053.67	2078.75	2110	2076.5	2067.56	2033.38	2134	2068.6	2044.5	2162.4	2200.4	2191.17	2337	2226.33	2125	2357.33	2369.6	2222.56	2112.17	2040.25	2277.75	2437.44	2441.11	2174	2520.5	2373	2092.2	2068.67	2174.5	2433.22	2478.5	2540.6	2319.56	2332.5	2662.4	2080	2028.62	2579.67	2591	2443.67	2247.17	2181.33	2134.78	2090.8	2209.83	2503	2641.71	2640.17	2628.33
	2065	2077.25	2108	2085	2074	2042.88	2136.67	2090.8	2058	2174.4	2225.4	2186.17	2337.86	2228.67	2147.33	2368.17	2368.8	2234.67	2126.33	2038.5	2300	2445.89	2441.44	2198.4	2525.25	2388.71	2105.4	2078.83	2192.83	2468.22	2485.5	2581	2349.89	2381.67	2679.8	2081.57	2036	2622.33	2613.43	2465.67	2247.33	2179.56	2127.78	2104	2223.17	2571.33	2661.86	2639.17	2622.83
	2070.67	2091.25	2109.57	2076	2073	2045.38	2127.67	2093.8	2055.75	2163.6	2203.8	2191.5	2315.43	2229.17	2169.33	2348.83	2339.8	2226.56	2118.17	2039.5	2307.5	2423.11	2422.78	2201.6	2497.5	2367.14	2094.2	2086.67	2181.5	2458.89	2516.25	2534.2	2325	2396.67	2688.6	2085.14	2040.12	2616.44	2587	2453	2225.5	2173.78	2109.78	2111	2228.83	2532.33	2669.29	2599.33	2590.83
	2058.5	2079	2101.57	2058.33	2074.11	2033.75	2118.33	2082.6	2045	2160.6	2188.8	2188	2278.29	2201.33	2167	2309.83	2323.2	2200.67	2125.5	2048	2278.75	2372.33	2375	2210	2453.5	2334.29	2090.2	2078.83	2188.5	2428.67	2460.25	2495.2	2297.89	2355.33	2643.6	2076.71	2043.25	2544.78	2537.43	2420.17	2204	2154.22	2105.44	2106.8	2236.17	2488.67	2625.29	2575.17	2520.67
	2062.83	2067.75	2084.71	2061.67	2064.33	2026.88	2092.33	2078	2045	2151.4	2174.2	2150.17	2244.14	2175	2135.33	2266.33	2273.4	2178.11	2110.83	2034.25	2239.5	2341.67	2324.22	2175.8	2384.75	2279.71	2072.6	2066.17	2156.67	2401.44	2403.75	2438.2	2279.33	2309.67	2571.8	2074.43	2039.38	2479	2492.57	2386.83	2193	2133.11	2105.67	2085.6	2213	2447	2576.43	2509.83	2462.67
	2034	2043.75	2071.86	2045.83	2047.44	2018.25	2071.33	2049.6	2037.5	2117.2	2146.4	2112.83	2210.43	2144	2120.67	2215.33	2218.2	2149.11	2097.5	2028	2204.5	2282.11	2264	2148.6	2339.5	2237.57	2065.6	2062.5	2133.83	2339.5	2326.25	2353.8	2258.56	2277.67	2467.8	2072.57	2026	2406.33	2427.71	2324.5	2158.33	2111.11	2085.78	2098.6	2193.83	2389.44	2489.86	2470.5	2406.33
	2021.5	2025.75	2042.57	2028.5	2023.33	2003.38	2057	2028.4	2015.25	2087.8	2098.2	2094.33	2161.14	2100.33	2077.67	2151.5	2145.4	2101.67	2075.17	2025.25	2151.75	2212.56	2207	2130.2	2243.25	2172.57	2045.2	2047	2103.83	2261.22	2252	2265.2	2212.33	2209.67	2397.8	2065.86	2025.25	2315.33	2337	2260.17	2120.83	2077.22	2073	2067.4	2141.83	2299.89	2405.71	2380.17	2318.67
	2014.92	2016.25	2031.57	2010.5	2027.56	1989.75	2029.67	2013.2	2016.5	2059.5	2076.6	2064.83	2101	2064.83	2042.67	2107.83	2116.2	2087.78	2072.17	2009.5	2115.5	2144	2153.33	2093.8	2188	2132.71	2029.2	2025.67	2077.33	2210.44	2211.25	2199.8	2155.33	2154.83	2325.4	2062.43	2009.38	2257	2246.29	2197.17	2099.33	2063.22	2062.11	2066	2108.83	2236	2319.86	2289	2244.17
	1994.33	1993.25	2003.14	1999.5	2006.67	1984.62	2020	1994	1991.75	2036.4	2040.8	2048.33	2074.57	2058	2038	2064.33	2084	2064.78	2051.83	1987	2089.5	2102.33	2108.78	2065.4	2133.25	2095.86	2014.8	2001.5	2056.17	2170.22	2174	2156	2118.22	2109	2260	2035.71	1993.12	2185.56	2179	2149.33	2102	2034.33	2041.89	2034	2078.83	2171.44	2235.71	2232.67	2182.5
	1983.17	1980.25	2001.43	1984	1999.89	1973	1993.33	1988.6	1994.25	2011.8	2022.8	2028.5	2032.71	2028.67	2036	2038	2048.2	2043.67	2033.67	1991.25	2043	2061.89	2065.33	2036	2080	2059.57	2000.4	1994.83	2024.67	2117.67	2125	2106	2093	2071.33	2176	2021	1982.12	2119.22	2132.43	2109.5	2050.5	2012.67	2030.22	2013.8	2048.17	2132	2165.14	2177.5	2143.67
	1978	1963.5	1984.86	1984.67	1985.78	1974.75	1991.33	1979.8	1985.5	1993.4	2003.8	2003.33	2011.43	2027.17	1999	2017.5	2027.2	2033.33	2010.5	1972.5	2017	2031.56	2044.89	2008.6	2053.25	2044	1985.4	1986.5	2012	2090.67	2090	2066.4	2061.67	2042.5	2131.8	2002	1980.38	2079.78	2104.43	2061.17	2033.17	2006	2021.56	2008.6	2032.67	2083.33	2116.86	2122.83	2096.83
	1963	1977.75	1982.43	1970.17	1982.44	1968.5	1971	1979.8	1971.25	1982	1994.8	1991.83	2003.14	2000.17	1998.67	2007.67	2007.4	2014.33	2001.33	1964	2004.25	2011	2025.33	2000.8	2025.5	2022.29	1978.6	1973	1988.83	2055.44	2047	2040	2049.33	2011.5	2088	1995.14	1975.12	2053.44	2058.71	2051.33	2019.17	2003.11	2015	1995.6	2007.17	2060.11	2083.43	2089.17	2074.5
	1966.67	1968	1984	1970.17	1981.33	1960.62	1978	1974	1968.25	1978	1989	1991.83	1998.29	1989.83	1983.67	1985.5	1988.6	2001.89	1995.67	1966.5	1985.5	1999.22	2007.89	1988.2	2027.25	2006.86	1984.4	1965.67	1982.83	2042	2028.25	2016.4	2037.89	2001.33	2060	1988.86	1970.88	2035.22	2036.14	2028.17	2009.17	2002	2008.56	1993.2	1998.67	2022.56	2057.29	2076.83	2091.17
	1970.83	1964.75	1981.86	1968.17	1977.89	1957.12	1964.33	1961.2	1963.5	1969.8	1989.6	1980.17	2006.71	1990.33	1974.33	1986.67	1993.6	1997.89	1987.17	1963.25	1986.75	1997.56	2007	1979.2	2009	2007.57	1975	1959.17	1972.83	2027.67	2016.5	2020.6	2016.89	1992.83	2047.4	1979	1970.25	2038.56	2026.71	2044.17	2005.5	1995.89	2001.89	1988.4	1997.83	2008.78	2034.29	2061.83	2092.83
	1957.17	1962	1978.43	1969.67	1970.11	1957.12	1979.67	1967.4	1960	1973.4	1996.6	1980.17	2006.57	1993	1975.67	1992.83	2002	2001.11	1989.17	1967.25	1988.25	1998.39	2021.11	1976.8	2017.75	1999.86	1989	1959.83	1972.67	2027.89	2016.25	2015.2	2028	1996.83	2059.8	1981.14	1963.75	2038.11	2045.43	2037.67	2009.33	2012	2003.44	1977.8	1982	2009.11	2027.14	2075	2111.5
	1967.67	1958	1986.29	1970.17	1980.67	1955.38	1983.67	1997.4	1960.75	1984.4	2018.4	1991.33	2030	1996.17	1982.67	2009.33	2011.8	2012.11	1990.5	1967.25	1995.75	2019	2049.33	1984	2046	2026.29	2005	1956.83	1967	2041.22	2033.25	2043.4	2043.56	2011.17	2093	1993.29	1966.38	2068.89	2064	2069	2015.33	2020.89	2009.44	1975.6	1981.67	2012.56	2069.71	2121.83	2113.5
	1976.67	1979.75	1995.57	1976.33	1989.11	1965.75	1979.33	1987	1975.25	1991.4	2031	2009	2043	2026.83	1973.67	2031.67	2032	2040.22	1999	1974	2019.25	2060	2100.22	1987.8	2087.5	2049.14	2002.2	1969.33	1978.5	2054.56	2051.25	2080.4	2064.67	2017.83	2146.2	2001	1967.12	2112	2089.29	2105.67	2038.33	2036.44	2027.33	1975	1991.67	2037.33	2103.29	2177.67	2167.5
	1978	1997.25	2000.57	1997.83	1991.89	1974	1996.67	2002.2	1996.75	1998.2	2060	2024	2074.43	2058	2002.33	2063.83	2077.8	2072.56	2018.17	1976.25	2035.5	2096.33	2138.22	2004.8	2134	2096.71	2036.4	1976.5	1989.67	2098.67	2101.75	2134	2091.22	2050.67	2195	2006.71	1966.25	2170.22	2137.71	2147.83	2056.67	2052.33	2038.67	1986.2	2006.83	2068	2159.43	2249.17	2213
	1995.67	2002.5	2023.71	2003.83	2002.44	1981.5	2020	2020	1994.5	2016.2	2086.8	2057.17	2110.43	2098.67	2005.33	2098	2117.6	2098.78	2038.5	1996.25	2063.25	2161.22	2209.22	2018.6	2201.25	2146	2058.4	1981.83	2007.83	2134.67	2137.25	2239.6	2152.78	2065.5	2291.2	2031.86	1974.38	2254.33	2210.29	2207.5	2095.33	2085.44	2057.56	1985.4	2020.67	2121.22	2204.29	2317.67	2279.5
	2010.5	2024.25	2040	2035.17	2008.89	1983.62	2046.33	2041.4	2007.5	2044.2	2127.6	2086.5	2157.86	2133.83	2015.67	2162.83	2176.6	2129.22	2061	2004.75	2103.5	2224.89	2309.78	2049.8	2251	2191.57	2074.4	2004.33	2045.67	2188	2215.5	2282.4	2210.22	2115.67	2384.8	2046.29	1982.12	2321.78	2296.86	2296.67	2127.33	2118.22	2094.78	2003.2	2070	2183.78	2302.86	2429.33	2385.17
	2023.17	2047.5	2074.57	2045.33	2028.11	2001.62	2066.33	2055.6	2024	2087.2	2166.6	2127.5	2212.43	2176.17	2043.67	2219.83	2256.6	2166.44	2100.83	2021.75	2172.5	2301.78	2420.11	2072.8	2355.25	2276.86	2110.8	2018.83	2071.5	2275.67	2277.75	2400.8	2257.89	2171.5	2512.8	2068.14	2003.75	2442	2428	2392.67	2170.83	2151.33	2114.11	2031.8	2106.67	2253.33	2423.57	2554.67	2478
	2051.67	2082	2090.71	2068.83	2045	2019.88	2113.67	2085	2042.75	2121.6	2220.4	2181.67	2289.14	2215.5	2078	2300	2334.8	2203.11	2129	2045.5	2225.25	2389.11	2514.89	2130.8	2428	2328.71	2119	2042	2102.17	2352.78	2378.5	2492.8	2320.33	2257	2615.2	2093.57	2014.88	2525.44	2532.43	2498	2231.5	2192.78	2140.78	2060.8	2140.33	2360.44	2514.71	2649	2586.67
	2071.83	2095.38	2112.5	2083.67	2063.17	2034.75	2143.17	2096.9	2054.12	2151.7	2241.4	2208.58	2323.43	2246.92	2110	2343.17	2373.9	2233	2162.42	2073.5	2273.62	2492.56	2576.28	2166.6	2480.62	2369.71	2148.7	2059	2138.33	2525.72	2664.38	2575.2	2347.78	2305.83	2753.5	2107	2026.56	2774.39	2864.86	2559.17	2260.25	2221.5	2155.67	2084.8	2178.92	2640.72	2839.93	2773.83	2643.92
	2092	2108.75	2134.29	2098.5	2081.33	2049.62	2172.67	2108.8	2065.5	2181.8	2262.4	2235.5	2357.71	2278.33	2142	2386.33	2413	2262.89	2195.83	2101.5	2322	2521.11	2637.67	2202.4	2533.25	2410.71	2178.4	2076	2174.5	2517.56	2525.75	2657.6	2375.22	2354.67	2740.4	2120.43	2038.25	2675.22	2648.86	2620.33	2289	2250.22	2170.56	2108.8	2217.5	2494.22	2703.29	2775.17	2701.17
	2092.5	2117.25	2151	2101.83	2098.11	2061.25	2187.33	2130.2	2093	2198	2287	2260.83	2378.14	2300.5	2150.67	2399.17	2457.2	2275.11	2201.67	2089.75	2343.5	2524.22	2629.44	2221	2555.25	2426.43	2179.8	2091.33	2196.5	2531.22	2569.5	2660.2	2373.67	2376.33	2748.2	2132.14	2050.12	2716.22	2693.14	2648.83	2306.17	2253.44	2183.11	2110	2227.33	2507.33	2765.86	2816.67	2734.33
	2088.5	2122.75	2154.14	2108.33	2092	2060.25	2200	2131.8	2078.5	2199.2	2276.2	2261.67	2354.57	2289.5	2145.67	2388.33	2463.6	2271.11	2207	2076	2345	2490.89	2581.44	2217.6	2532	2423.71	2179.2	2100.83	2202.83	2506.33	2547	2640.6	2359.44	2373.67	2777	2148.29	2052.62	2713.67	2685.14	2611	2298	2241.44	2181	2119	2247.67	2506.11	2754.86	2796.5	2710.67
	2082.5	2094	2138.86	2098.33	2091	2051.88	2177.67	2111	2071.25	2176.6	2265.6	2255.17	2345.43	2282.67	2178	2352.33	2430	2244.33	2200.5	2072	2315	2478.78	2547.67	2215.8	2525.5	2411.29	2135.6	2103.67	2192.33	2474.22	2528.25	2607	2353	2343.33	2748.6	2134.86	2051.75	2688.44	2663.43	2571.33	2276.67	2225.56	2171.78	2126.2	2234.17	2499.06	2724.29	2768.67	2649
	2072	2093.25	2116.14	2088.83	2074.89	2046.75	2165.33	2094.4	2059.25	2167	2227	2233	2315.86	2279.33	2150	2345.33	2407.4	2230.56	2174	2075.5	2291.25	2440.22	2490.89	2215.6	2475.25	2366	2127.6	2088.67	2174.17	2436.78	2482	2552.2	2302.56	2340.67	2678.6	2112.57	2050.25	2649.11	2605	2528.83	2256.33	2193.89	2159.67	2117.8	2222.67	2467.22	2673.71	2696.83	2588
	2061.5	2079	2099.43	2080.83	2078	2039.38	2140.33	2090.6	2060	2148.4	2193	2209.17	2271.29	2256.33	2142.33	2280.67	2343.6	2196.78	2159	2049.75	2246.5	2377.67	2407.33	2186.2	2423.5	2306.57	2101.2	2086.33	2154	2386.78	2418.5	2463.2	2257.33	2292.17	2630	2123.29	2052.38	2573.67	2547.86	2443	2222	2179.33	2146.89	2104.8	2210.5	2435.78	2627	2619.17	2547.75
	2054.67	2060	2099.57	2059.83	2052	2039.12	2103.33	2062	2042	2114.4	2170.6	2162.83	2212.57	2198	2119.33	2247.33	2282	2150.67	2144	2041.5	2206.5	2321.67	2338.56	2152.6	2333	2264.57	2086.2	2067	2136	2325.33	2370.25	2408.2	2213	2269.17	2542.2	2099.43	2042.38	2507.11	2452.57	2380.5	2174.67	2145.56	2114	2086.6	2182	2391.78	2555.86	2535.33	2466.17
	2028.33	2055	2068.86	2044.33	2045.11	2017	2087.67	2040.2	2027.5	2088	2129.4	2136	2175	2163.33	2082	2204.83	2228.2	2114.22	2118.67	2030.75	2166	2249	2261.22	2125	2293	2215.29	2067.8	2058.5	2102.83	2264.89	2301	2333.4	2170.33	2212.5	2490	2072.57	2031.5	2426.56	2374.57	2321.17	2148.17	2116.22	2082.22	2098.2	2165.67	2322.11	2449.71	2446.33	2402
	2026.5	2021.75	2058	2026.17	2039.67	2005.75	2062.33	2021.4	2014	2071.6	2102.6	2094.83	2135.43	2117.17	2053.33	2156.5	2171.8	2086.89	2072	2016.75	2120.5	2190.67	2197.44	2101	2216.25	2158.43	2043.8	2036.17	2073	2198.22	2242.5	2258.6	2138.78	2139.67	2417	2052	2017.25	2341.11	2287.43	2238.33	2119.5	2081.33	2064.67	2071.8	2125.83	2240.44	2348.86	2352.5	2299
	1996	2006.75	2025.14	2007.33	2011.11	1986.5	2024.67	2009.2	2000.75	2033.8	2067.8	2077.17	2097.57	2081.5	2046.67	2104.33	2115	2062	2054.5	2005.5	2077.5	2141.44	2143.67	2059.2	2178.25	2116	2022.6	2013.67	2043.17	2136.56	2188	2186.2	2112.67	2110	2345.6	2025.57	2013.88	2262.89	2222.14	2183.67	2090.83	2068.22	2045.44	2053.8	2096.67	2186	2274.29	2276	2233.17
	1984.17	1997.75	2017.71	1998.67	2004.33	1987.88	2011.33	1996.6	1998	2020.8	2042	2050	2067	2062.33	1996.67	2063.17	2081.2	2044.22	2041.83	1988.5	2042.25	2101.44	2111.44	2032.4	2110	2078.43	2005.8	2000.33	2020	2091	2137.75	2127	2083.11	2069.67	2254.4	2009.86	1990.5	2192.22	2164.57	2115	2059	2043.11	2026.11	2046.6	2063.67	2145	2220.71	2227.67	2171.17
	1985	1986.75	2008.14	1989.33	1989.33	1974.75	2001.67	1990.6	1986.75	2004.2	2029.4	2023.5	2050.43	2035	2000.67	2038.17	2043.8	2022.89	2016.5	1980.5	2037.75	2064.67	2074	2016.4	2080.75	2048.71	1995	1989	2006	2059.11	2100.5	2076.2	2044.44	2037.5	2180.6	1997.14	1988.75	2137.78	2116.86	2082	2039.33	2024.11	2020.89	2020	2043.17	2097.33	2173	2153.17	2116.17
	1973	1983.5	1996.71	1977.33	1983.33	1966.25	1990.33	1972.8	1971.25	1989.2	2013.2	2028.67	2025.57	2009.17	2013.33	2019	2033.6	2013.78	2001.5	1986	2009	2034.11	2044.56	2011.4	2047.5	2024.29	1980.4	1985	1990	2043.56	2066.75	2050.2	2036	2023.33	2118.8	1984.71	1976.25	2107.44	2068.86	2054.83	2024.33	2011	2007.78	2012.4	2021.83	2075.56	2123.29	2100	2083.5
	1975	1968	1982.43	1971.17	1982.56	1966.25	1994.33	1981.6	1966.5	1979.8	2016	2006.67	2008.86	2002.83	1995.33	2004.33	2019.6	2003.33	1990	1967.75	2001.75	2028.67	2032.56	1992.8	2036	2019.14	1989.4	1976.83	1986.83	2038.56	2063.5	2047	2025.67	2010.17	2111.4	1981.57	1976.12	2087.44	2054.57	2037.17	2012.83	2014.89	2007.22	2004.4	2016.17	2047.11	2107.43	2079.17	2060.67
	1966.67	1981.25	1981.43	1974.83	1977.44	1963.75	1984.67	1979.2	1967	1978.2	2011.4	2004	2015.57	2012	1981.67	2000.17	2014.2	2004	1988	1969.25	1996	2025.56	2043.56	1984.4	2043.5	2025.14	1984.6	1966.17	1974.5	2036	2052.75	2043	2038.56	2007.83	2118.4	1979.71	1972.25	2086.89	2051	2042.17	2013.33	2009	1997.67	2004.2	1997.67	2031.89	2086.43	2081.5	2068.33
	1971	1974.75	1985.43	1968.67	1980.44	1969.25	1981.67	1978.6	1968.5	1985	2011	2005	2025.14	2001.83	1988.33	2011.5	2027	2014.56	1992	1970.5	2002	2033.33	2063.22	1996.8	2041.25	2037.57	1979	1981.33	1976.17	2029.22	2049	2065.2	2060.44	2003.83	2116.2	1984.86	1971.62	2079.22	2063.14	2051	2026	2006.56	1999.89	1997.6	1997.83	2038.56	2083.14	2089.33	2082
	1983.83	1979	1994.14	1977.75	1983	1967.5	1992.67	1988.2	1976.5	1992	2028	2013.67	2030.14	2014.5	1989.67	2022.67	2028.8	2027	1989.83	1973.5	2010	2044	2081.78	2007.4	2069.5	2049.14	1985.4	1972.5	1983.67	2042	2055.75	2078.8	2068	2023.67	2134	1985.29	1974.25	2088.33	2084	2067.17	2035.17	2021.33	2012.67	1992.4	2001.33	2049.44	2104.71	2114.83	2100.5
	1980	1998.25	1997.71	1998.67	1990.56	1971.5	2007	1995.6	1982	2004.4	2044	2028.67	2058	2020.83	1990.67	2042.83	2051	2048.78	2016	1986.75	2030	2058.78	2119.78	2010	2103	2060.29	1998.6	1981.67	1998.83	2076.89	2091.5	2125.6	2093.89	2046.5	2190	2004	1982.12	2137.89	2132	2102	2052.67	2027.11	2018.22	2012.2	2019.5	2067.22	2135.14	2156.17	2141.5
	2000.67	1999.5	2019.14	2005	1999.22	1975.62	2014	2005.8	1992.25	2023.8	2070.6	2037.17	2092.29	2055.67	2012	2093.33	2096	2080	2032.5	1990.5	2056.5	2116.11	2171.33	2029.6	2153.75	2109	2030.6	1983.83	2017	2124.33	2308.75	2181	2121.89	2098.83	2238	2011.86	1985.12	2220.33	2196.29	2165.17	2063.83	2055.44	2038.78	2011.4	2036.33	2107.78	2188	2236.67	2204.17
	2010.67	2025.25	2033.43	2011.17	2008.22	1989.25	2056.33	2021.4	2011.5	2055.8	2092.8	2081.67	2152.14	2088.33	2035	2152.67	2141.4	2118	2062.67	2003	2109.25	2174	2238.44	2063.6	2238.75	2162.29	2056.2	2005.67	2047.33	2183	2179.5	2240.6	2168.11	2118	2328.2	2031.43	1987.62	2299	2268.14	2229.83	2098.17	2071.89	2063.22	2019.6	2052.17	2144.56	2257.14	2337.17	2283.5
	2018.83	2036.25	2061.71	2038	2027.33	2004.12	2064.33	2037.2	2018.5	2077	2136.8	2113.83	2218.57	2114	2069.67	2202.33	2192	2150.11	2086.33	2009	2132.25	2251.67	2318.67	2092.2	2307.75	2204.29	2078.6	2026.17	2079.33	2248.78	2265.5	2324	2214.11	2161	2413.2	2057.71	2000	2382.22	2350.14	2298.17	2144.67	2116.33	2083	2030.2	2079.17	2199	2348.86	2426.83	2359
	2046.83	2055.75	2077.86	2053.67	2050.89	2019.75	2084.67	2068.4	2041.25	2101.8	2162.6	2148.5	2239.57	2167	2091	2218	2235.8	2168.56	2110.17	2041	2184.5	2302.56	2385.78	2123.6	2375.75	2273.71	2101.6	2065.42	2105	2314.33	2321.75	2410.6	2261	2210.67	2507.6	2069.14	2012.25	2454.11	2441.86	2390.33	2171.5	2141.89	2118	2054.2	2115.83	2266.89	2417.57	2525.17	2421.17
	2051.33	2070.5	2085	2079.83	2058.33	2033.62	2134.67	2088	2053	2131.6	2187	2179	2300.14	2190.33	2111	2269.17	2290.6	2215.11	2126.5	2041	2218.25	2362.56	2448.22	2166	2463.5	2319.43	2103.8	2060.67	2134.83	2374.22	2395.75	2502.6	2305.22	2275.33	2565.2	2092.14	2030.75	2521.33	2503.57	2419.83	2218.33	2161.44	2127.56	2074.8	2166	2360.89	2498.14	2604	2504.17
	2069.5	2088.75	2102.71	2091.83	2070.67	2039.5	2143.67	2107.4	2067.25	2135.2	2207	2203.33	2316.71	2237.5	2123	2292	2332.6	2241.44	2146	2066.75	2241	2378	2491.67	2173.6	2476	2366.71	2134	2081.17	2150.33	2411.89	2449.62	2551.4	2330.56	2308.67	2595.2	2111.43	2038.75	2569.44	2548.86	2505.83	2250.67	2197.56	2137.44	2084.6	2188.17	2427.78	2561.14	2633.67	2560.83
	2074.33	2083	2105.43	2108.33	2074.44	2049.25	2129	2107.4	2070.5	2152.8	2215.6	2210.5	2317.57	2277	2139.33	2300.17	2376	2256.89	2171	2075.5	2248.25	2402	2487.56	2179.6	2507.25	2390.14	2134	2091.33	2162.17	2421.22	2431.5	2554	2324.67	2334.67	2597	2109.86	2041.62	2588.78	2579.57	2534.5	2276.83	2202.56	2130.33	2093.2	2217.83	2454.56	2597.43	2680.83	2590.33
	2079.33	2090.5	2109.57	2103	2067.89	2052.38	2156	2124	2085	2165	2208	2220.33	2319.71	2277.5	2137.67	2311.17	2365.8	2252.56	2164.83	2082.5	2267.25	2415.89	2508.89	2200.8	2499.75	2416	2155.6	2083.67	2201.5	2414.89	2449.25	2599.8	2323.89	2334.67	2583.4	2112.57	2043.88	2630	2587.86	2546.83	2302	2217.11	2134.44	2096.8	2225.33	2450.56	2616.57	2702.5	2602.83
	2076	2086	2104.29	2104	2078.11	2054.88	2154.33	2122.2	2075.25	2146.4	2206.2	2223.67	2296.14	2269.67	2142.67	2292.5	2368.4	2241	2166.67	2086.75	2267.25	2407.22	2457	2205.8	2498.25	2388.43	2137.2	2096.17	2188.67	2425.67	2457.25	2561	2318	2339.17	2586.8	2098.86	2054.25	2641	2595	2536.5	2270.5	2214.67	2133.44	2118.2	2235.17	2465.78	2620.71	2694.83	2581.17
	2067.17	2083.75	2096.14	2095.5	2080.11	2050.25	2156	2121.6	2081.75	2144.6	2178.8	2208	2283.57	2260.17	2126.67	2282.17	2354.8	2212.78	2158.33	2082	2269	2392.56	2426.67	2190.8	2468.75	2377.29	2125	2094.33	2171.83	2396.22	2420.5	2528.4	2290.78	2312.83	2536.6	2105.43	2046.88	2595.89	2579.43	2500	2259.33	2201.44	2125.11	2115.4	2216.17	2459.56	2605.43	2670.67	2531.5
	2071.83	2072	2099	2083.17	2068.89	2046.12	2133.67	2104.4	2069	2137.2	2179.2	2192.17	2278.86	2236.5	2128.33	2278.83	2323.2	2204.67	2157.5	2068.75	2250	2370.33	2376.78	2183.8	2439.75	2337.86	2127.6	2079.5	2175.17	2358.22	2437	2487.8	2260.89	2308	2513	2090.71	2048.88	2555.78	2535	2480.17	2240.17	2169.33	2104.33	2117.4	2215.83	2419.22	2552.86	2687.67	2480.33
	2043.67	2070	2075.43	2065	2058.22	2041.38	2112.67	2075.4	2059.75	2123	2153.2	2166	2224.57	2207.83	2093	2236.67	2295.6	2173.56	2133	2054.5	2222.75	2324.89	2342.22	2153.8	2379	2301.43	2104.4	2075.33	2144	2320.89	2370	2433.8	2228.33	2271.83	2455.4	2074.43	2047.88	2492.89	2470.71	2386.67	2219.17	2158.67	2099.44	2101.6	2194.67	2398.89	2518.29	2541.17	2441.67
	2038.33	2042.5	2054.29	2054.83	2045.56	2016.75	2087.33	2061.2	2045.25	2094.2	2129.8	2142.33	2195.57	2164.83	2076.33	2195.83	2236.2	2146.44	2113.33	2049	2178.5	2260.67	2272	2129	2310.75	2242.57	2087.6	2059.17	2115.17	2270.67	2312	2361.2	2202.33	2232.33	2382.2	2068.29	2035.5	2414.89	2396.57	2323.67	2172.17	2124.56	2078.11	2078.8	2173.83	2349.67	2443.71	2445.33	2376.17
	2020	2030	2042.43	2032	2032.33	2013.5	2085	2040.8	2022	2080.6	2085.6	2106.67	2151.43	2125.17	2074	2148.5	2191.6	2114.44	2094.83	2030.5	2128.5	2196.89	2222.44	2100.8	2271.5	2193.71	2068.8	2043	2096.67	2217.78	2247.75	2281.2	2163.67	2175	2309.2	2048.57	2023.62	2335.89	2313.43	2280.33	2144.17	2102.89	2052.44	2062.6	2152.83	2304.11	2365.14	2373.17	2311.17
	2004	2008.25	2025	2025.17	2021.44	2001.88	2050.67	2032	2011.75	2046.2	2060.8	2090	2107	2096.17	2046.33	2111.83	2137.6	2091	2075.83	2030.25	2110.25	2155.78	2171.78	2077.6	2207.75	2150.86	2060	2033.5	2061.5	2164.44	2194.5	2239.8	2143.33	2146.83	2273	2029.86	2011.62	2279.67	2257.57	2199.83	2125.33	2082.22	2044.22	2063.6	2119.17	2248.89	2296	2304.83	2283.67
	1997	2003.25	2011.71	2002.17	2018.67	1990.12	2030.33	2013.8	2018.25	2035	2045.2	2062	2077.71	2073.33	2037.67	2066.5	2098.2	2060.44	2052.83	2012.25	2075.5	2114.56	2129.89	2050	2156	2106.57	2033.8	2014.33	2047	2128	2162.25	2172.2	2104	2113	2211.6	2013.57	2006	2224.56	2204.43	2143.5	2099.83	2061.78	2028.33	2057.8	2094.17	2199.44	2251.71	2248.17	2215.17
	1994.33	1995.75	2005.29	1997.5	2007.78	1982.5	2028.67	1999.2	1994.25	2012.6	2028.4	2037.83	2063.71	2046	2026.33	2042.17	2063.6	2033.22	2021	1995.25	2048.25	2070.78	2092	2038.4	2116.25	2067.29	2019.8	1996.67	2034.17	2095.44	2121.75	2108.2	2068.22	2083	2161.6	2009.57	1996.75	2162.22	2147.71	2106.67	2063	2041.78	2013.22	2044.4	2065.33	2154	2196.43	2189.83	2162
	1980.5	1978.25	1994.14	1984.83	1992.67	1978	1989	1988.2	1975.75	1993	2022.6	2025.17	2044.43	2013.33	2005.33	2027.67	2036.4	2011.44	2009.17	1989.75	2027	2055.89	2076.89	2017.2	2080.5	2043.71	2005.6	1989	2007.5	2071.33	2078.75	2081	2049.78	2053	2138.2	1998.57	1987.38	2131.44	2118.43	2068.33	2041.83	2024	2003.33	2014.6	2053.17	2124.22	2143.29	2147	2098.33
	1976	1980.25	1985.29	1979	1984.67	1976	1990	1984	1980	1994.2	2002	2013.83	2031.71	2005.67	2002.67	2021	2020	2005	1983.83	1985.25	2013.75	2038.89	2052.22	2003	2064.5	2026.29	1991	1986.67	2004.5	2052.33	2068	2056.4	2032.11	2035.33	2124	1983.14	1982	2086.89	2084	2045.33	2015	1999.56	1996.11	2007	2025.33	2086.78	2124.57	2101.83	2079.33
	1968.67	1982.5	1980.29	1981.83	1978.44	1972	1983.67	1973.6	1974.5	1984.4	2008.2	2002.67	2024	1993.5	1991.67	2009.5	2003.4	2000.56	1986.5	1965.25	2006	2020.78	2036.44	1992	2034.25	2011	1982.2	1979.5	1985.17	2037.89	2049.5	2040	2021.44	2013	2084.6	1985.71	1978.5	2076.78	2070	2038.5	2003.33	1988.67	1986.44	1994.4	2011.83	2056.11	2100.86	2070.33	2057.17
	1970.33	1975.5	1982.43	1971.5	1977.11	1966	1976.33	1976.8	1972.75	1985.2	2000.8	1995.33	2009.71	1987.67	1981.33	2009.17	2001.4	1997	1989.67	1972.25	2000.25	2022.33	2029.78	1989.8	2043.75	2014.43	1975.4	1973.17	1978.5	2024.89	2036	2039	2023.33	2001.83	2073.6	1980.43	1972.88	2066.78	2055.86	2041.67	2009	1992.67	1992.44	1995.8	1996.67	2041.22	2082.57	2076.5	2043.83
	1975.17	1977	1978	1973.67	1978.11	1962.12	1970.33	1976.4	1965.5	1980.4	2010.4	1992.67	2014	1988	1978	2009.33	1998.6	1999.33	1989.5	1963.25	2004	2024.89	2031.89	1990.4	2055.75	2014	1981.2	1976	1983.83	2029.44	2046	2041.2	2021	2001.67	2093.6	1987.86	1967.12	2080.33	2063.71	2036	2017.83	2002	1992.67	1977.8	1995	2038.56	2085.86	2077.17	2059.5
	1972	1980.25	1982.43	1976.67	1979.67	1965.38	1982	1982.2	1971.25	1984.2	2011.4	2007	2029.86	2002.33	1985	2031.67	2013.2	2015.56	1995.17	1972.25	2012	2036.89	2051.78	2001.8	2066.25	2038.43	1985.8	1976	1981	2046.44	2072.75	2053.8	2039.33	2017.67	2116.4	1988.29	1973.38	2097	2083.14	2058.83	2012.33	2010.56	2008.33	1987.8	1984.17	2031.11	2096	2098.17	2080.67
	1992.17	1989.25	1997.86	1985	1989	1973.25	1985	1987.8	1970.75	1995.2	2030	2017	2054.14	2023.67	2004.33	2037.33	2038	2021.33	2000.5	1989.5	2022.25	2062.22	2093.22	2015.8	2087	2054.14	2006.2	1974	1994.17	2072.22	2085.5	2094.6	2064.11	2029.67	2149.4	1996	1977.25	2139.44	2113	2095.83	2023.83	2017.89	2008.67	2000	2008.33	2053.89	2124.14	2140.17	2098.33
	1990.33	1999.25	2008.86	1996.83	1995.11	1974.88	2009.67	1997.4	1993	2012.4	2050.4	2030.17	2096.57	2032	2014	2067.33	2062.8	2047.22	2009.67	1992.25	2041	2087.89	2117.44	2024	2140.25	2081.43	2020.8	1984.67	2007	2110.67	2132	2135.4	2087.67	2057.67	2194.2	2006.43	1983	2183.22	2168.57	2133.5	2051.17	2031.89	2012.11	2007	2019.33	2076.11	2161.14	2178.83	2143.17
	2006.33	2018.5	2020.14	2015.33	1999.78	1990.38	2024.67	2020.2	2001.5	2030	2073.8	2045.17	2124	2055.33	2026.33	2098.5	2081.4	2074	2036.17	1988.5	2079.5	2128.78	2162.22	2044.2	2177.25	2108	2037.6	1997.17	2035.33	2137.44	2174.75	2189.4	2113.33	2089.33	2237.2	2021	1988.25	2230.44	2205.29	2178.33	2072.5	2051.22	2030.67	2016.6	2039.83	2114.56	2201.71	2239.67	2174.67
	2004.17	2029	2033.86	2020	2016.44	1993.62	2038.67	2013	2003	2054	2086	2071.17	2153.29	2086.33	2045.67	2138.5	2118.4	2097.67	2051.5	2013.5	2110.5	2170.22	2212.89	2063.8	2235.5	2164.14	2044.2	2008.5	2058.5	2174.44	2198.25	2240.2	2158.56	2119.17	2300.2	2043	1988	2288.44	2270.86	2236.83	2118.67	2066.78	2048.11	2036.6	2058.33	2156.56	2257.43	2300.17	2252.83
	2023.17	2042.25	2047.71	2043.67	2022.44	1997.25	2054.67	2046.2	2026.75	2065	2105.4	2106.67	2174.71	2111.17	2051.33	2179.17	2153.2	2123.33	2091.83	2030.25	2136.75	2224.44	2262.56	2062.6	2276.25	2206	2076.8	2029.67	2062.67	2216.22	2257	2309.6	2187	2124.17	2357.8	2057.86	2010.38	2340.33	2330.29	2306.17	2142.33	2095.44	2070.78	2060.8	2092	2209.78	2297.57	2362.5	2306.17
	2042.33	2063.75	2060	2052.17	2033.44	2007.25	2072.67	2053.4	2040.5	2080.4	2138.8	2124.17	2204.43	2144.5	2042	2205.67	2220.4	2156.44	2099.5	2041	2163.25	2255.44	2287.89	2093.8	2341.5	2241.71	2096	2048	2115.42	2276.11	2296.25	2367	2216.44	2169.67	2399.6	2076	2015.88	2400.78	2381.29	2343	2180	2125.44	2080.33	2079.6	2123.33	2264.89	2354	2428.83	2365.17
	2053	2059	2069.14	2074.33	2051.33	2015.88	2096.33	2083.8	2045.75	2095	2141	2145.67	2239.57	2161.5	2082	2229.5	2243.8	2166.67	2121	2051.75	2204	2286.78	2332.33	2109.6	2376.75	2279.29	2104.4	2050.33	2113.67	2305.44	2368.5	2425.8	2226.33	2219	2461.8	2080.57	2031.62	2453.33	2442.29	2404.5	2204.5	2144.44	2102.11	2081.6	2150.83	2310.17	2405	2467.83	2405.83
	2050.67	2062.5	2082.57	2064.5	2056.33	2027.62	2104.67	2078	2067	2109.8	2153.4	2166.33	2262.57	2188.17	2087.67	2239.17	2261	2182	2125.67	2061.75	2206.25	2306.89	2340.11	2125	2377.5	2293	2114	2075.17	2137	2320.67	2396	2427.2	2243.33	2245	2470.8	2087.14	2030.25	2495.67	2464.43	2422.83	2220.67	2153	2108.44	2108.6	2170.83	2338.67	2460.86	2517.33	2432.83
	2045.67	2074	2086	2079.67	2071.89	2042.25	2120.67	2080.6	2063.25	2109.8	2160.6	2169.17	2255.71	2202.17	2098.33	2241.33	2281.4	2173.78	2136	2051.75	2215.25	2322.89	2333.67	2119.2	2399.75	2290.71	2114.8	2087.33	2140.67	2338.78	2396	2443.8	2252.89	2260.83	2509	2105.71	2038.12	2503.11	2504.71	2444.33	2222.33	2168.78	2145.22	2104	2200.17	2387.89	2504.71	2499.83	2454
	2065.67	2069.5	2102.57	2088.33	2064.33	2043.38	2117	2093.2	2080	2122.4	2155.4	2182.33	2237.29	2221.5	2111.33	2240	2286.6	2181.11	2139	2056.25	2221	2310.44	2340.89	2139.4	2406.25	2310	2116.2	2091	2139.67	2332.11	2372.75	2428.4	2266.44	2254.33	2485.6	2102.43	2047.75	2496.67	2519.29	2406.17	2218.5	2168.11	2138.89	2107.2	2209.5	2386.44	2519.14	2506.83	2443.33
	2050.83	2073.5	2081.86	2073.5	2076.44	2038.25	2128	2084.4	2057.5	2121.8	2144.2	2170.5	2227.71	2202.33	2112.33	2224	2279.8	2162.22	2136.5	2058.5	2210.75	2306	2333.78	2129.6	2382.75	2286.43	2105.4	2091.67	2140.17	2321.89	2367.75	2397.6	2236.67	2242.83	2461.4	2093.71	2040	2445.11	2490.29	2399.5	2190.67	2159	2150.11	2103.8	2204.33	2380.33	2488.29	2487.33	2429.33
	2054.83	2060.25	2082.71	2068.67	2056.67	2031.5	2109.67	2074.2	2053.5	2097.4	2153	2143.5	2209.71	2211.17	2098.33	2196.17	2275.2	2145.44	2127.67	2056.5	2191	2281.22	2303	2119	2352.5	2248.86	2099.6	2081.5	2131.17	2291.56	2335	2368	2211.22	2227.17	2406.2	2093.71	2050.88	2419.78	2452	2350.67	2175.83	2149.89	2137.56	2099	2200.5	2358.44	2474.57	2478.33	2408.5
	2045.17	2057	2064	2059.83	2052.67	2024.88	2096.33	2070.6	2050.5	2079.2	2128.6	2142.33	2171.14	2180.67	2094.67	2172.83	2228	2128.33	2123.33	2048.75	2152	2242.56	2269	2110.2	2299.75	2223.43	2084	2077.33	2113.83	2261.44	2292	2323.8	2184.89	2209.17	2381.2	2062	2053.75	2389.78	2406.57	2315.67	2166	2134.33	2130.56	2103.6	2180.17	2315.33	2436.43	2441.67	2356.5
	2028	2041.5	2053.71	2051.83	2042.89	2017.38	2077	2049.6	2046.5	2078.2	2110.4	2127.17	2148.43	2155.83	2075	2145.67	2206.4	2107.56	2099.67	2044.5	2140	2191.78	2217.67	2100.8	2262.5	2199.43	2062.4	2049.5	2100.5	2215.78	2260.25	2294	2169.22	2179.5	2341.2	2058.14	2039.75	2338.56	2372.71	2261	2135.67	2111.78	2109.22	2080.4	2166.67	2273.11	2393.86	2386.33	2326.67
	2024.5	2027.75	2037.71	2036.83	2029	2009.12	2076.67	2036.4	2026.75	2056	2087	2102.33	2125.43	2129.17	2076.67	2125.17	2173	2100.89	2084	2037.75	2100.5	2169.44	2180.78	2075.4	2218.5	2144.71	2056	2039.67	2082.17	2188.89	2223	2225.6	2147.56	2162.17	2273.8	2046.57	2027.38	2302.44	2320.57	2226.17	2128.5	2092.89	2082.56	2075.6	2152	2235.78	2344.14	2343.83	2289
	2010.67	2016	2030.71	2021.17	2016	2004.5	2040.33	2026.2	2010.25	2046.4	2057	2082.67	2097	2112.5	2042.67	2088.67	2121.2	2066.33	2072.83	2016	2080	2137.33	2148.89	2062.2	2173	2133.29	2039.2	2024.83	2069	2145.22	2158.75	2189.6	2121.67	2119.83	2248	2029.57	2019	2250.22	2264.86	2184.33	2096.5	2071.56	2065.78	2059.2	2116.67	2204.89	2285	2276	2250
	2005.67	2010.75	2011.86	2015	2014	1988.62	2041	2008	2005	2030.2	2033.2	2063.83	2078.57	2081.33	2042.33	2068	2090.6	2056.11	2054.67	2009	2064.5	2104.33	2127.78	2040.2	2139.25	2102.29	2038	2017.5	2047.5	2113.33	2138	2137.2	2110.56	2101.33	2203.2	2019.57	2012.75	2195.67	2212.14	2140	2083.83	2057.67	2042.67	2049.4	2107	2166.22	2237.43	2227.83	2209.5
	1997.33	1992	2007.29	2010.17	2003.22	1985.38	2020.67	1998.6	2008.5	2009.4	2022	2050.5	2065	2057.08	2029.33	2046.67	2085.4	2037.22	2048	2004.75	2041.5	2073.22	2102.78	2028.4	2131	2074.86	2022	2003.67	2032.33	2096.11	2127.25	2107.4	2088	2084.17	2161.2	2008.57	2008.38	2167	2175.29	2104	2061.33	2048.11	2028.89	2027.6	2088	2146	2200	2185.67	2164
	1996.33	1987.5	1996.43	1991.33	1990.78	1983.75	2008.67	1994.8	1990.25	2000	2024.8	2041	2042.14	2043.33	2015.33	2039.5	2063.8	2036.44	2032.33	1993.25	2036.75	2063.22	2081.22	2024.4	2099	2062.86	2022.2	2006.17	2021.33	2087.44	2089.25	2085.4	2066.78	2068	2121.8	2003.29	2004	2133.78	2150	2087.17	2046	2026.89	2015	2022.8	2067.33	2119.78	2173	2147.67	2143
	1987.5	1987.25	1995	1986	1986.67	1981.38	2014.33	1990.4	1990.25	1990.8	2025.2	2024.83	2034.86	2026.17	2021	2035.5	2036.4	2013.78	2038.33	1996.75	2025.75	2045.67	2063.67	2020	2078	2048.43	2010.4	1989.67	2014.17	2071.11	2071.75	2062	2060.56	2054.5	2110.8	1995.57	1989.62	2120.89	2123.29	2063.5	2027.33	2018.78	2005.78	2012.2	2047.83	2095.22	2152.29	2131.83	2109.67
	1976.5	1981.25	1995.29	1980.17	1987	1979.62	2006.67	1990.2	1980	1989	2007.2	2021	2027.43	2018.83	2017.67	2019	2035.6	2024.11	2017.17	1978.75	2012.25	2038.22	2048.78	2005.4	2073.5	2053.86	2012.6	1983.5	2004	2058.44	2057	2067.6	2060.22	2037.17	2106	1992.14	1988	2089.56	2100.86	2056.83	2035.17	2021.56	2007.56	2001.8	2020.5	2077.56	2119.57	2101.67	2101.33
	1978.33	1986.5	1984.43	1980.33	1992.11	1973.25	1998.67	1987	1983.5	1994.6	2003	2017.83	2021.43	2019.83	2019.67	2021	2033.2	2018.89	2019.5	1987.5	2009.25	2038.78	2047.78	2002.2	2071.25	2048.86	2015.2	1976.67	2002.17	2057.89	2059.5	2053.2	2083.44	2038.17	2103	1989.29	1988	2085.33	2094.71	2070.33	2034.5	2020.22	2007.33	1993.4	2028.17	2056.67	2109.71	2104	2096.33
	1974.33	1984.25	1993.86	1988.83	1991.44	1965.62	2000	1989.6	1986.75	1995	2011.4	2018.5	2034.29	2027.5	2010	2012.17	2035.4	2030.78	2014.67	1984	2009.5	2037.33	2052.33	2012.2	2087	2065.71	2025.4	1980.33	1996.5	2051.44	2058.25	2054.2	2095.56	2023.33	2110.6	1990	1975.62	2088.78	2095.57	2068.67	2024.33	2021.33	2004.89	1996	2006.67	2053.67	2110.43	2102	2112
	1989.83	1983.75	1992.86	1985.17	1988.89	1981.75	2017	1988.6	2003	1990	2019.8	2023.17	2043	2021.5	2016.33	2035	2038.8	2033.22	2016.17	1977.5	2019.75	2048.44	2071	2015.6	2099.25	2074.86	2033.4	1983.83	2001.83	2074.56	2073.25	2075.4	2103.67	2035	2132.6	1997	1985.25	2118.22	2117.71	2095	2039.17	2013.89	2012.89	1998	2004.67	2062.56	2114	2122.5	2123.33
	1996.67	1982	2007.57	2001.5	1995	1977.5	2002.33	1995.6	1998	2013.8	2029.8	2037	2065.43	2043.67	2019.67	2053.33	2065.2	2043.78	2026.33	1996.75	2043.5	2075.22	2100	2019.6	2146.5	2104	2038.6	1977	2011.67	2095.11	2104.5	2106.4	2105.33	2047.67	2150.4	2000.71	1984.38	2133.56	2144.14	2121.33	2046	2030.78	2019.22	2001.2	2017.33	2142.56	2139.86	2149.67	2151
	1994.33	2014.75	2017.86	2006.67	2008.22	1986.62	2019	2008.6	2007.5	2023	2065.2	2049.83	2088.71	2070	2030.33	2079.67	2083.6	2056.44	2036.17	2002.25	2067.5	2101	2125	2042.8	2188.25	2131.71	2054	2005.67	2020.67	2127.67	2137.25	2152.4	2122.56	2074.33	2202.2	2030	1988	2179.89	2188.86	2165.5	2057.67	2048	2025.22	2018.2	2033.5	2118	2185.14	2198.83	2177.83
	2005.83	2018	2042.86	2024.33	2014.11	1999.25	2041.67	2015	2013	2054.2	2080.4	2065.5	2123.43	2087.17	2034.67	2111.5	2125	2079.78	2051.67	2011	2096.75	2143.11	2173.33	2046.2	2230.25	2167	2051.6	2011.67	2048.17	2179.11	2182.5	2196.6	2141.78	2096.17	2231.6	2033.57	1992.12	2216.67	2238.86	2210.83	2092.83	2064.56	2033.11	2022.2	2056.5	2154.33	2223	2261.17	2230.17
	2020.67	2028	2048.71	2026	2023.89	2008.38	2070.67	2034.6	2018.5	2061.2	2092.6	2086.5	2154	2116.67	2047	2131.67	2149.4	2092.33	2063.5	2025.75	2116.75	2182.11	2200.44	2062.6	2288.5	2172	2073.8	2020.33	2057.5	2210.11	2226.75	2235.2	2161.78	2122.67	2287.6	2043.71	2008.5	2275.67	2274.43	2251.33	2094.83	2083.89	2042.78	2041	2070.67	2196.67	2263.14	2290.67	2286.83
	2033.33	2050.5	2061	2042.5	2035.22	2017.38	2081	2046.8	2039.5	2062.6	2119	2110.83	2177.43	2148.67	2081	2156.67	2190.4	2110.56	2075.67	2030.5	2129.75	2202.78	2225.33	2074.6	2322.5	2204.29	2069.8	2034.17	2069.5	2242	2260.25	2281.4	2182.22	2156	2313.6	2050.14	2017	2321.78	2327.29	2303.17	2131.67	2093.67	2062.89	2052	2104.33	2240.78	2314.86	2357.5	2331.17
	2046.5	2047.75	2075.86	2054.33	2037.67	2025.5	2090.33	2070	2045	2082.6	2139.2	2128	2192	2166.33	2094.33	2176.17	2216.8	2136.33	2093.17	2049.25	2157	2249.78	2261.89	2103	2362.25	2250.14	2089.4	2046.67	2093	2268.89	2291	2332.8	2219.44	2176.83	2386	2074.71	2026	2365.33	2375.57	2334.67	2142.33	2110.78	2081.44	2066.8	2124.83	2270.78	2369.29	2414.83	2361.83
	2049.83	2062.75	2081.86	2064.17	2053.11	2035.75	2114	2078.2	2055.25	2088.2	2142.4	2156.83	2215.71	2185.5	2084.67	2198.33	2259.4	2149.22	2115	2050.75	2188.75	2262.56	2288.33	2109.8	2380.5	2280.86	2096.8	2068	2125.33	2307.22	2336.75	2359.6	2230.22	2210	2403.6	2076.86	2036.5	2391.11	2409	2373.17	2159.17	2128.78	2098.33	2076.8	2147	2313.44	2427.29	2472.17	2410.83
	2052.33	2069.25	2088.57	2085.33	2069.22	2044.25	2115.67	2072.8	2062.75	2107.6	2145.6	2166	2212.29	2192.17	2090.67	2202.83	2274.5	2161.11	2116.17	2053.5	2227.75	2280.78	2297.89	2129.8	2389.75	2281.14	2098.2	2079.67	2130.33	2326.22	2334.5	2395.8	2245.11	2228.83	2444.8	2080.43	2047.69	2412.89	2429.14	2380.5	2165.5	2141.67	2120	2105.8	2167.83	2344.11	2427.57	2500.33	2411.5
	2059	2075.75	2095.14	2066.67	2069.33	2046.38	2114	2093.4	2061.75	2111.8	2132.8	2156.67	2219.71	2199.17	2102	2226.5	2276	2161.11	2123.67	2059.5	2198.75	2270.33	2312.44	2127.4	2401.75	2281.57	2094.8	2090.67	2150.17	2315.44	2350.5	2394.6	2247.44	2256.67	2438.2	2091.43	2050	2424.22	2442.29	2373.33	2181	2142.67	2114.33	2110.4	2185.5	2363.44	2475.29	2512	2422.33
	2052.67	2070	2087.86	2076.17	2067.56	2048.12	2115.67	2076.4	2060	2128.4	2153.6	2164.17	2208.14	2214.67	2105.33	2220.83	2270.6	2163.44	2135.33	2053.25	2216	2288.33	2305.78	2135	2503.75	2277.43	2095.7	2083.17	2159.17	2324.33	2365.75	2393.2	2242.44	2264.67	2461.8	2090.57	2051.5	2447.78	2448.29	2374.5	2183.5	2152.89	2124.11	2110.2	2195	2373.67	2475.57	2504.67	2424.17
	2057.33	2051	2084.43	2071.33	2065	2036.88	2127.33	2078.2	2056.25	2104	2136.4	2159.83	2192.14	2211	2106.33	2195.5	2266.2	2157.44	2133	2070.5	2195.75	2274.44	2298.11	2140.2	2366.5	2269.57	2098.2	2086.67	2152.67	2319.67	2345.25	2396.2	2242.11	2252.67	2437.6	2078.14	2058.5	2436.11	2431.43	2359.5	2174.83	2145.67	2114.33	2109.8	2202.67	2356.78	2479.57	2489	2415.67
	2058.67	2059.5	2064.57	2064.5	2065.89	2042.5	2113	2079	2052.5	2096.6	2140.6	2136.33	2186.86	2196	2101.33	2186.83	2244	2143.56	2124.17	2074.25	2179.75	2255.22	2263.89	2138.8	2334.75	2245.14	2092.6	2086.83	2147.83	2307.33	2330.5	2349.4	2236.11	2242.17	2405	2076	2050.5	2408.33	2421.21	2337.5	2174.83	2140.11	2111.78	2109.2	2209.17	2345	2450.57	2482.67	2406.67
	2039.33	2049.5	2062.43	2063.5	2060	2029.12	2100.33	2070.8	2056.25	2091.2	2115.2	2132.17	2157.43	2162.5	2092.67	2178.5	2230.6	2132	2113	2041.75	2168	2224.67	2260.56	2129.8	2327.25	2234	2098.2	2066.17	2141.67	2277.33	2311.5	2341.8	2216.22	2247	2374.2	2067.57	2052.38	2398.56	2395.29	2329.67	2165	2130.56	2098.67	2101.4	2190.83	2332.22	2421.86	2447	2362.83
	2034	2036	2058	2052	2051.56	2024.62	2087.33	2058.8	2050.75	2083.8	2102.4	2128.83	2153.86	2161.5	2092	2159	2209.2	2121	2107.67	2052	2160.75	2198.78	2226.22	2128.2	2265.25	2231.43	2071.8	2063.17	2127.5	2252.11	2266.5	2287.2	2192.44	2218.33	2321.6	2062.43	2049.25	2357.11	2353.43	2285.5	2135.17	2117	2090.67	2099	2188.83	2315.33	2400.71	2409.67	2346.17
	2037.5	2044	2038.43	2039.67	2041.89	2020.38	2059	2042.2	2032.5	2076.6	2086.8	2102.17	2115.57	2140	2092	2130	2172.8	2101	2089.5	2044.75	2136.5	2166.78	2188.22	2099.4	2240.5	2183.86	2054.8	2052.83	2109.17	2206.56	2238.75	2235.2	2162.78	2191.83	2280.2	2051.57	2037.88	2316.44	2295.57	2244.83	2129.17	2102.33	2070.11	2083	2166.17	2277.67	2352.43	2360	2294.67
	2021.5	2015.75	2034	2032.67	2038.78	2014.75	2051	2033.6	2012.25	2051.8	2067.6	2083.17	2093.43	2113.17	2068.67	2104	2135.8	2088.67	2078	2023.5	2088	2133.56	2156.22	2069	2189.5	2152	2049.4	2046.17	2095	2180.56	2180.25	2192.4	2149.33	2157	2246.6	2039.86	2032.5	2265.56	2251.71	2191.5	2111	2077.67	2061.44	2074.8	2152.33	2246	2306	2311.17	2257
	2010.5	2020.25	2029.14	2018.17	2021.44	2007.12	2033.67	2020.8	2009.25	2045.6	2056.2	2069.33	2067.86	2094.5	2058	2085.83	2116.6	2068	2063.17	2015.5	2082.5	2112.11	2128.22	2061.4	2143.25	2126.14	2052.4	2028.67	2071.83	2146.89	2157	2157.8	2131.11	2129.33	2186.2	2027.14	2028.38	2230.89	2206.14	2182	2092	2072.56	2054	2062.8	2118.67	2203.56	2258.86	2254.83	2220.17
	1995.33	2007.25	2015.14	2016.5	2017.78	2003.38	2025.33	2013.2	1996	2027	2033.4	2052	2056.71	2080.5	2050.67	2071.67	2092.2	2053.22	2057.33	2015.25	2077	2092.33	2115.44	2061	2124.25	2108	2039.2	2025.33	2055.5	2119.22	2132.5	2144.8	2126	2117.17	2157.2	2011.71	2014.38	2191.67	2173.29	2149.83	2074.17	2063.89	2036.11	2052	2090.33	2169.22	2205.43	2210.67	2200.5
	2000.17	1985.25	1999.14	2000.83	2012.56	1995.25	2007	2001	1991	2023.4	2036.6	2039.67	2046.43	2053.33	2012.33	2055	2078	2048.22	2047.33	2008	2039.75	2074.33	2079.67	2038.4	2112	2089.29	2023	2015.17	2045.33	2109	2097.5	2107	2106.44	2090.67	2134	2016.57	2003.38	2153.89	2145.29	2136.5	2068	2044.11	2026	2037.2	2077.17	2131.67	2167.43	2183.17	2184.67
	1991.17	1991.75	1991.86	1989.5	1999.33	1985.38	2000	1994.6	1986.25	2008.6	2031.4	2026.67	2038.29	2038.33	2028.67	2041.5	2044.4	2043.11	2035.33	1996.5	2039.25	2061.11	2069.56	2032.8	2092.75	2072.14	2028	1994.67	2029	2076.11	2089.75	2088.2	2091.11	2070.83	2112.8	2011.86	2001.38	2116.78	2123.86	2112.17	2052.17	2043.78	2019.67	2032	2050.83	2107.89	2150.29	2169.17	2174
	1982.17	1978.25	1990.43	1990.67	1995.33	1982.88	2005.33	1991.8	1993.25	1997.4	2023.4	2014.17	2024.86	2025.33	2025.67	2028.17	2042.2	2029.22	2021	1999.75	2027.25	2047.11	2094.56	2011	2087.25	2076	2030.2	1992.67	2019.67	2075.56	2075.25	2074.8	2088.78	2057.5	2099.8	2002.57	1981.12	2107	2120.71	2110	2048.5	2033.11	2010.78	2010.2	2045.83	2096.33	2132.29	2146.83	2150.83
	1981	1983.5	1994.29	1995	1988.22	1981.5	1997.33	1998	1998.5	1999.8	2027	2018.33	2027.86	2027.83	2005.67	2038.5	2025.4	2037.33	2015.17	1985.5	2027	2053.56	2056	2016.8	2090	2065.57	2028.6	1990.83	2012.83	2071.89	2079.75	2071.4	2088.67	2049.67	2097	1996.86	1991.62	2105.89	2124	2107.67	2048.5	2036.78	2007	2021	2035.67	2097.22	2139.43	2143	2149.17
	1978.33	1998.25	1995	1989.83	1991.44	1979.12	2005.67	1994.8	1991.5	2000.2	2025.2	2018.67	2040.29	2022	1992	2053	2044.6	2032.22	2026.5	1995.5	2029.5	2058.22	2069.89	2021.2	2103.25	2074.71	2032.4	1987.83	2012.17	2083.67	2080.25	2090.2	2092.44	2052	2107.2	2003.86	1981.62	2110	2128.86	2117.5	2051.83	2036.44	2010.22	2004.2	2034.33	2096.22	2134.86	2155.67	2148.33
	1992.67	1994.75	2004.71	2002.33	1996	1984	2013.67	2001.6	2001.75	2015	2020.8	2033.5	2063	2036.5	2017.67	2057.67	2058.2	2041.33	2021.33	2000.75	2039.75	2066.56	2088.67	2025.8	2132	2094.71	2034	1986.83	2012.17	2090.78	2089	2113.2	2102.22	2056.5	2120.4	2039.86	1989.5	2120.22	2148.86	2128.5	2057.33	2047.44	2011.44	1998.6	2028.67	2091.89	2138.43	2159.67	2165.5
	1996	2004.5	2008.71	2010	1997.78	1988	2026	2002.4	2006.5	2018.4	2044.6	2046.17	2074.86	2056	2030	2071.17	2070.8	2048.11	2035	1992.25	2053.75	2083	2098.78	2033	2178	2109.71	2047	1990.83	2022.17	2114.78	2115.75	2147.8	2106.44	2076.67	2173.8	2009.14	1988.12	2158.11	2173.29	2157.67	2067.17	2061.56	2017.89	2050.2	2037.33	2111.89	2154.14	2206.83	2186.17
	1996	2010	2020.14	2017.33	2006.67	1990.88	2041	2002	2002.25	2035	2055.4	2058.17	2107.71	2058.33	2021.33	2077.33	2093.2	2068.67	2036	2004.25	2067.75	2106.44	2143.33	2030	2208.5	2147.86	2054.4	1996.83	2029.83	2136.89	2133	2172.2	2124.56	2083.5	2208.8	2039	1986.38	2182.44	2199	2189.17	2087.33	2076.44	2031.22	2007.2	2040.83	2129.78	2180.86	2232.83	2191.67
	2013.33	2011	2034.29	2027.17	2008.11	1991.62	2034.67	2029.4	2010.75	2043.6	2068.8	2065.5	2113.14	2086.17	2042	2098.83	2125.4	2073.33	2045.67	2020.5	2092.5	2143.67	2165.33	2039.2	2259.75	2157.14	2061.2	2006.33	2045.33	2172.33	2173.75	2217.8	2147.67	2097	2249	2031.43	1998.62	2222.22	2255.86	2214	2089.17	2078.89	2037.22	2030.4	2052.67	2166.89	2224.71	2268	2236.33
	2011.67	2032	2054.86	2045.33	2018.89	2012.25	2068	2031.6	2018.75	2056.2	2084.4	2084	2144.43	2110.17	2047	2116.17	2149.8	2094.22	2052	2013.25	2118.5	2159.56	2190.44	2068.6	2293	2186	2070	2019	2064	2213.44	2218.5	2244.4	2168.22	2129.17	2300.4	2043.14	2014.62	2269.56	2288.86	2251	2109.5	2102.78	2056.78	2039.6	2073	2193.67	2262	2308.67	2259.67
	2035.83	2040.5	2063.86	2053	2026.11	2014.5	2080.33	2043.8	2035.25	2073.8	2102	2112.33	2173.14	2130.17	2053.67	2141.5	2169.2	2119.78	2064.5	2033.75	2126	2190.28	2222.67	2077.6	2318.25	2201.71	2071.4	2030.33	2076.67	2231.33	2245.5	2287.2	2181.44	2148.5	2315	2050.43	2013.25	2298.11	2313.29	2290.33	2135.33	2101.22	2067	2044.8	2108	2230.44	2305.57	2350.5	2276.17
	2032.17	2038.75	2064.57	2054.5	2037.89	2019.5	2093	2065.8	2033	2079.8	2111.6	2125.67	2185.71	2154.5	2064.67	2151.17	2202	2136.67	2073.67	2020.5	2149.25	2208.67	2234.11	2085.8	2329.75	2218.86	2075.6	2040.17	2102.67	2238.44	2255.25	2320.8	2200.67	2166.67	2337.4	2064.57	2021.38	2338	2322.71	2295.33	2133.67	2122.44	2078	2053	2108.83	2233.78	2347.14	2381	2305.83
	2029.83	2053.25	2064.43	2060.17	2040.11	2020.62	2097.33	2061.2	2043.75	2076.6	2125.4	2136.17	2189.57	2156.17	2079.33	2179.17	2209.4	2148.67	2092.67	2042	2155.5	2222.11	2257.22	2100.8	2316	2233.43	2081	2055.5	2112.17	2270.22	2260	2321.2	2202.67	2169.83	2335	2065.86	2027.25	2346.89	2340.71	2316.67	2137.83	2127.22	2087.22	2066.4	2121.5	2275.56	2382.14	2379.83	2308.17
	2039.67	2049.5	2059.57	2056.33	2044.78	2028.12	2101.33	2073.2	2034	2094.2	2123.6	2140.5	2177.71	2182.83	2071	2171	2244.6	2156.78	2095.67	2044	2156.25	2227.67	2261.22	2106.8	2329.5	2249.29	2085.4	2063.67	2151.33	2284.56	2270.75	2325	2216.33	2200.5	2355	2064.57	2030.75	2365.44	2343.57	2321.17	2160.83	2129	2084.44	2067	2132.83	2293.89	2387	2392.33	2306
	2039.83	2053.5	2073	2062.67	2054.67	2038.5	2102.67	2069.8	2046.75	2086.4	2123	2142.83	2176.14	2183.17	2081.33	2182.33	2244.6	2154.89	2107.83	2048.75	2174.5	2222.44	2264	2116.4	2329	2252.29	2079.2	2055.33	2134.67	2289.78	2303	2342.6	2231.22	2221.67	2366.8	2062	2046.5	2371.22	2355.86	2318.67	2160.33	2137	2100.33	2076.6	2170.83	2315.44	2396.57	2413.33	2338
	2045.17	2057	2066.29	2062.83	2053	2038.5	2105	2069	2045	2085	2116.6	2141.83	2172.29	2167.83	2099	2172.83	2234.2	2155	2111.67	2048.25	2159.5	2219.67	2256.89	2124.4	2298.75	2236.86	2083.8	2071.5	2140.33	2286.67	2300.75	2317.6	2225.78	2222.83	2347.2	2065.29	2041	2374.78	2351.29	2305.67	2163.83	2144.56	2089.67	2090.8	2159.5	2312	2403.71	2410.83	2326.33
[truncated: 71 more columns]

## Sheet: Raw Time
Time	ZT	ExT
16.6333	14.6333	20.6333
17.6333	15.6333	21.6333
18.6333	16.6333	22.6333
19.6333	17.6333	23.6333
20.6333	18.6333	0.633333
21.6333	19.6333	1.63333
22.6333	20.6333	2.63333
23.6333	21.6333	3.63333
24.6333	22.6333	4.63333
25.6333	23.6333	5.63333
26.6333	0.633333	6.63333
27.6333	1.63333	7.63333
28.6333	2.63333	8.63333
29.6333	3.63333	9.63333
30.6333	4.63333	10.6333
31.6333	5.63333	11.6333
32.6333	6.63333	12.6333
33.6333	7.63333	13.6333
34.6333	8.63333	14.6333
35.6333	9.63333	15.6333
36.6333	10.6333	16.6333
37.6333	11.6333	17.6333
38.6333	12.6333	18.6333
39.6333	13.6333	19.6333
40.6333	14.6333	20.6333
41.6333	15.6333	21.6333
42.6333	16.6333	22.6333
43.6333	17.6333	23.6333
44.6333	18.6333	0.633333
45.6333	19.6333	1.63333
46.6333	20.6333	2.63333
47.6333	21.6333	3.63333
48.6333	22.6333	4.63333
49.6333	23.6333	5.63333
50.6333	0.633333	6.63333
51.6333	1.63333	7.63333
52.6333	2.63333	8.63333
53.6333	3.63333	9.63333
54.6333	4.63333	10.6333
55.6333	5.63333	11.6333
56.6333	6.63333	12.6333
57.6333	7.63333	13.6333
58.6333	8.63333	14.6333
59.6333	9.63333	15.6333
60.6333	10.6333	16.6333
61.6333	11.6333	17.6333
62.6333	12.6333	18.6333
63.6333	13.6333	19.6333
64.6333	14.6333	20.6333
65.6333	15.6333	21.6333
66.6333	16.6333	22.6333
67.6333	17.6333	23.6333
68.6333	18.6333	0.633333
69.6333	19.6333	1.63333
70.6333	20.6333	2.63333
71.6333	21.6333	3.63333
72.6333	22.6333	4.63333
73.6333	23.6333	5.63333
74.6333	0.633333	6.63333
75.6333	1.63333	7.63333
76.6333	2.63333	8.63333
77.6333	3.63333	9.63333
78.6333	4.63333	10.6333
79.6333	5.63333	11.6333
80.6333	6.63333	12.6333
81.6333	7.63333	13.6333
82.6333	8.63333	14.6333
83.6333	9.63333	15.6333
84.6333	10.6333	16.6333
85.6333	11.6333	17.6333
86.6333	12.6333	18.6333
87.6333	13.6333	19.6333
88.6333	14.6333	20.6333
89.6333	15.6333	21.6333
90.6333	16.6333	22.6333
91.6333	17.6333	23.6333
92.6333	18.6333	0.633333
93.6333	19.6333	1.63333
94.6333	20.6333	2.63333
95.6333	21.6333	3.63333
96.6333	22.6333	4.63333
97.6333	23.6333	5.63333
98.6333	0.633333	6.63333
99.6333	1.63333	7.63333
100.633	2.63333	8.63333
101.633	3.63333	9.63333
102.633	4.63333	10.6333
103.633	5.63333	11.6333
104.633	6.63333	12.6333
105.633	7.63333	13.6333
106.633	8.63333	14.6333
107.633	9.63333	15.6333
108.633	10.6333	16.6333
109.633	11.6333	17.6333
110.633	12.6333	18.6333
111.633	13.6333	19.6333
112.633	14.6333	20.6333
113.633	15.6333	21.6333
114.633	16.6333	22.6333
115.633	17.6333	23.6333
116.633	18.6333	0.633333
117.633	19.6333	1.63333
118.633	20.6333	2.63333
119.633	21.6333	3.63333
120.633	22.6333	4.63333
121.633	23.6333	5.63333
122.633	0.633333	6.63333
123.633	1.63333	7.63333
124.633	2.63333	8.63333
125.633	3.63333	9.63333
126.633	4.63333	10.6333
127.633	5.63333	11.6333
128.633	6.63333	12.6333
129.633	7.63333	13.6333
130.633	8.63333	14.6333
131.633	9.63333	15.6333
132.633	10.6333	16.6333
133.633	11.6333	17.6333
134.633	12.6333	18.6333
135.633	13.6333	19.6333
136.633	14.6333	20.6333
137.633	15.6333	21.6333
138.633	16.6333	22.6333
139.633	17.6333	23.6333
140.633	18.6333	0.633333
141.633	19.6333	1.63333
142.633	20.6333	2.63333
143.633	21.6333	3.63333
144.633	22.6333	4.63333
145.633	23.6333	5.63333
146.633	0.633333	6.63333
147.633	1.63333	7.63333
148.633	2.63333	8.63333
149.633	3.63333	9.63333
150.633	4.63333	10.6333
151.633	5.63333	11.6333
152.633	6.63333	12.6333
153.633	7.63333	13.6333
154.633	8.63333	14.6333
155.633	9.63333	15.6333

## Sheet: Smoothed Data
Cell:	1	2	3	4	5	6	7	8	9	10	11	12	13	14	15	16	17	18	19	20	21	22	23	24	25	26	27	28	29	30	31	32	33	34	35	36	37	38	39	40	41	42	43	44	45	46	47	48	49
	2191.91	2281.2	2241.08	2233.94	2230.67	2159.6	2243.36	2157.99	2096.48	2381.95	2474.3	2449.86	2657.83	2359.6	2373.01	2719.66	2547.19	2337.73	2147.55	2074.57	2678.09	2846.93	2781.54	2531.23	3051.32	2594.73	2161	2295.23	2528.56	2983.03	2942.13	2802.54	2398.71	2770.89	3009.33	2160.6	2183.29	3121.07	3089.13	2776.71	2336.74	2256.2	2183.38	2365.33	2570.76	3138.82	3257.79	3161.64	2777.06
	2190.96	2280.16	2240.41	2232.91	2229.81	2158.86	2242.4	2157.4	2096.04	2380.09	2472.3	2447.93	2654.91	2358.27	2371.81	2716.12	2545.23	2336.93	2147.32	2074.46	2674.77	2843.04	2777.85	2528.77	3046.36	2592.12	2160.59	2293.82	2526.04	2978.06	2937.69	2798.94	2397.77	2767.07	3004.41	2160.63	2182.39	3115.52	3084.01	2772.95	2335.4	2255.27	2182.86	2363.64	2568.33	3134.02	3251.66	3156.27	2773.25
	2190.02	2279.12	2239.74	2231.89	2228.95	2158.12	2241.43	2156.8	2095.6	2378.23	2470.3	2445.99	2651.99	2356.95	2370.62	2712.58	2543.26	2336.12	2147.09	2074.35	2671.45	2839.15	2774.16	2526.31	3041.4	2589.51	2160.18	2292.4	2523.51	2973.09	2933.25	2795.34	2396.84	2763.26	2999.49	2160.66	2181.49	3109.98	3078.91	2769.2	2334.07	2254.35	2182.34	2361.96	2565.9	3129.24	3245.53	3150.92	2769.45
	2189.08	2278.08	2239.07	2230.86	2228.09	2157.38	2240.46	2156.21	2095.16	2376.37	2468.3	2444.06	2649.07	2355.62	2369.42	2709.05	2541.29	2335.32	2146.86	2074.24	2668.13	2835.26	2770.48	2523.86	3036.45	2586.91	2159.77	2290.98	2520.99	2968.14	2928.83	2791.75	2395.9	2759.45	2994.59	2160.69	2180.59	3104.45	3073.8	2765.45	2332.74	2253.42	2181.82	2360.28	2563.48	3124.46	3239.42	3145.57	2765.65
	2188.13	2277.04	2238.4	2229.83	2227.24	2156.64	2239.5	2155.62	2094.71	2374.51	2466.3	2442.13	2646.16	2354.3	2368.23	2705.53	2539.33	2334.52	2146.63	2074.13	2664.82	2831.39	2766.8	2521.41	3031.51	2584.3	2159.37	2289.57	2518.48	2963.19	2924.41	2788.17	2394.96	2755.65	2989.69	2160.72	2179.69	3098.93	3068.71	2761.71	2331.41	2252.49	2181.3	2358.61	2561.05	3119.68	3233.32	3140.24	2761.86
	2187.19	2276	2237.73	2228.8	2226.38	2155.9	2238.53	2155.03	2094.27	2372.66	2464.31	2440.2	2643.25	2352.97	2367.04	2702.01	2537.37	2333.72	2146.4	2074.02	2661.51	2827.51	2763.13	2518.96	3026.58	2581.7	2158.96	2288.16	2515.96	2958.26	2919.99	2784.58	2394.02	2751.85	2984.81	2160.75	2178.79	3093.43	3063.63	2757.97	2330.08	2251.57	2180.78	2356.93	2558.64	3114.92	3227.23	3134.91	2758.07
	2186.25	2274.96	2237.06	2227.78	2225.52	2155.17	2237.57	2154.43	2093.83	2370.8	2462.31	2438.28	2640.35	2351.65	2365.84	2698.49	2535.41	2332.91	2146.17	2073.9	2658.21	2823.64	2759.46	2516.52	3021.66	2579.11	2158.55	2286.74	2513.45	2953.33	2915.59	2781.01	2393.09	2748.06	2979.93	2160.78	2177.9	3087.93	3058.56	2754.24	2328.75	2250.64	2180.26	2355.26	2556.22	3110.16	3221.16	3129.59	2754.29
	2185.31	2273.92	2236.39	2226.75	2224.67	2154.43	2236.6	2153.84	2093.39	2368.95	2460.32	2436.35	2637.44	2350.33	2364.65	2694.98	2533.45	2332.11	2145.93	2073.79	2654.91	2819.78	2755.8	2514.08	3016.75	2576.51	2158.14	2285.33	2510.94	2948.41	2911.19	2777.44	2392.15	2744.28	2975.06	2160.81	2177	3082.44	3053.49	2750.52	2327.42	2249.72	2179.74	2353.58	2553.8	3105.41	3215.09	3124.28	2750.52
	2184.37	2272.88	2235.72	2225.72	2223.81	2153.69	2235.64	2153.25	2092.95	2367.1	2458.33	2434.43	2634.54	2349	2363.46	2691.48	2531.49	2331.31	2145.7	2073.68	2651.62	2815.93	2752.14	2511.64	3011.84	2573.92	2157.73	2283.92	2508.44	2943.5	2906.79	2773.87	2391.21	2740.5	2970.19	2160.84	2176.1	3076.96	3048.43	2746.8	2326.1	2248.79	2179.22	2351.91	2551.39	3100.67	3209.04	3118.98	2746.75
	2183.43	2271.84	2235.05	2224.7	2222.95	2152.95	2234.67	2152.66	2092.51	2365.25	2456.34	2432.51	2631.65	2347.68	2362.27	2687.98	2529.53	2330.51	2145.47	2073.57	2648.33	2812.07	2748.48	2509.2	3006.94	2571.33	2157.33	2282.51	2505.94	2938.6	2902.41	2770.31	2390.27	2736.73	2965.34	2160.87	2175.21	3071.5	3043.38	2743.08	2324.77	2247.87	2178.7	2350.24	2548.98	3095.93	3203	3113.69	2742.98
	2182.49	2270.8	2234.38	2223.68	2222.1	2152.22	2233.71	2152.06	2092.07	2363.4	2454.36	2430.59	2628.75	2346.36	2361.08	2684.48	2527.58	2329.71	2145.24	2073.45	2645.04	2808.23	2744.84	2506.77	3002.05	2568.74	2156.92	2281.11	2503.44	2933.7	2898.03	2766.75	2389.34	2732.96	2960.49	2160.9	2174.31	3066.04	3038.34	2739.37	2323.44	2246.94	2178.18	2348.57	2546.58	3091.21	3196.97	3108.41	2739.22
	2181.55	2269.77	2233.71	2222.65	2221.24	2151.48	2232.74	2151.47	2091.63	2361.56	2452.37	2428.67	2625.86	2345.04	2359.89	2680.99	2525.62	2328.9	2145.01	2073.34	2641.76	2804.39	2741.19	2504.34	2997.17	2566.16	2156.51	2279.7	2500.94	2928.82	2893.66	2763.19	2388.4	2729.2	2955.65	2160.93	2173.42	3060.59	3033.31	2735.67	2322.12	2246.02	2177.66	2346.9	2544.17	3086.49	3190.95	3103.14	2735.47
	2180.61	2268.73	2233.04	2221.63	2220.39	2150.74	2231.78	2150.88	2091.19	2359.71	2450.39	2426.75	2622.98	2343.72	2358.7	2677.51	2523.67	2328.1	2144.77	2073.23	2638.49	2800.55	2737.56	2501.91	2992.29	2563.58	2156.1	2278.29	2498.45	2923.94	2889.29	2759.64	2387.46	2725.44	2950.82	2160.96	2172.52	3055.16	3028.29	2731.97	2320.79	2245.1	2177.14	2345.24	2541.77	3081.78	3184.95	3097.88	2731.72
	2179.68	2267.69	2232.37	2220.6	2219.53	2150.01	2230.82	2150.29	2090.75	2357.87	2448.41	2424.83	2620.09	2342.4	2357.51	2674.03	2521.72	2327.3	2144.54	2073.12	2635.22	2796.72	2733.92	2499.48	2987.43	2561	2155.69	2276.89	2495.96	2919.08	2884.94	2756.1	2386.52	2721.7	2946	2160.98	2171.63	3049.74	3023.28	2728.28	2319.47	2244.17	2176.62	2343.57	2539.37	3077.07	3178.96	3092.62	2727.97
	2178.74	2266.65	2231.7	2219.58	2218.68	2149.27	2229.85	2149.69	2090.31	2356.03	2446.43	2422.92	2617.21	2341.08	2356.32	2670.55	2519.77	2326.5	2144.31	2073	2631.95	2792.9	2730.3	2497.06	2982.57	2558.43	2155.29	2275.48	2493.47	2914.22	2880.59	2752.56	2385.59	2717.95	2941.19	2161.01	2170.73	3044.32	3018.28	2724.59	2318.15	2243.25	2176.1	2341.91	2536.98	3072.38	3172.98	3087.38	2724.23
	2177.8	2265.62	2231.03	2218.56	2217.82	2148.54	2228.89	2149.1	2089.87	2354.19	2444.45	2421	2614.33	2339.77	2355.14	2667.08	2517.82	2325.7	2144.07	2072.89	2628.69	2789.08	2726.67	2494.64	2977.72	2555.85	2154.88	2274.08	2490.99	2909.37	2876.25	2749.02	2384.65	2714.22	2936.38	2161.03	2169.84	3038.92	3013.28	2720.91	2316.83	2242.33	2175.57	2340.25	2534.59	3067.69	3167.01	3082.14	2720.5
	2176.86	2264.58	2230.36	2217.54	2216.97	2147.8	2227.93	2148.51	2089.43	2352.35	2442.47	2419.09	2611.46	2338.45	2353.95	2663.62	2515.87	2324.89	2143.84	2072.78	2625.43	2785.27	2723.05	2492.23	2972.88	2553.28	2154.47	2272.68	2488.51	2904.53	2871.91	2745.49	2383.71	2710.48	2931.59	2161.06	2168.95	3033.53	3008.3	2717.23	2315.5	2241.4	2175.05	2338.59	2532.2	3063.01	3161.06	3076.91	2716.77
	2175.93	2263.54	2229.69	2216.52	2216.12	2147.07	2226.96	2147.92	2088.99	2350.52	2440.5	2417.18	2608.58	2337.13	2352.76	2660.16	2513.93	2324.09	2143.61	2072.66	2622.18	2781.46	2719.44	2489.81	2968.04	2550.72	2154.06	2271.28	2486.03	2899.71	2867.58	2741.97	2382.77	2706.76	2926.8	2161.08	2168.06	3028.15	3003.32	2713.56	2314.18	2240.48	2174.53	2336.94	2529.81	3058.34	3155.12	3071.69	2713.05
	2174.99	2262.51	2229.02	2215.49	2215.26	2146.33	2226	2147.32	2088.55	2348.68	2438.52	2415.27	2605.71	2335.82	2351.58	2656.7	2511.98	2323.29	2143.37	2072.55	2618.94	2777.66	2715.83	2487.4	2963.22	2548.15	2153.65	2269.88	2483.56	2894.89	2863.26	2738.44	2381.83	2703.04	2922.02	2161.11	2167.16	3022.78	2998.35	2709.9	2312.86	2239.56	2174.01	2335.28	2527.43	3053.68	3149.19	3066.49	2709.33
	2174.06	2261.47	2228.35	2214.47	2214.41	2145.6	2225.04	2146.73	2088.11	2346.85	2436.55	2413.37	2602.85	2334.5	2350.39	2653.26	2510.04	2322.48	2143.14	2072.43	2615.69	2773.86	2712.23	2484.99	2958.4	2545.59	2153.24	2268.49	2481.09	2890.08	2858.95	2734.93	2380.89	2699.33	2917.25	2161.13	2166.27	3017.42	2993.39	2706.24	2311.54	2238.63	2173.48	2333.63	2525.05	3049.02	3143.27	3061.29	2705.62
	2173.12	2260.44	2227.67	2213.45	2213.56	2144.87	2224.08	2146.14	2087.67	2345.02	2434.58	2411.46	2599.98	2333.19	2349.21	2649.81	2508.09	2321.68	2142.9	2072.32	2612.46	2770.07	2708.63	2482.59	2953.59	2543.03	2152.83	2267.09	2478.62	2885.28	2854.65	2731.41	2379.95	2695.63	2912.49	2161.15	2165.38	3012.08	2988.44	2702.58	2310.23	2237.71	2172.96	2331.98	2522.67	3044.37	3137.37	3056.09	2701.91
	2172.19	2259.4	2227	2212.43	2212.71	2144.13	2223.11	2145.54	2087.23	2343.19	2432.61	2409.55	2597.12	2331.87	2348.02	2646.38	2506.15	2320.87	2142.66	2072.2	2609.22	2766.28	2705.04	2480.19	2948.79	2540.48	2152.42	2265.7	2476.16	2880.49	2850.35	2727.91	2379	2691.93	2907.73	2161.17	2164.5	3006.74	2983.5	2698.94	2308.91	2236.79	2172.43	2330.33	2520.29	3039.73	3131.48	3050.91	2698.21
	2171.26	2258.37	2226.33	2211.41	2211.86	2143.4	2222.15	2144.95	2086.79	2341.37	2430.65	2407.65	2594.27	2330.56	2346.84	2642.94	2504.21	2320.07	2142.43	2072.09	2606	2762.5	2701.45	2477.79	2943.99	2537.92	2152.01	2264.3	2473.7	2875.71	2846.06	2724.4	2378.06	2688.23	2902.99	2161.19	2163.61	3001.42	2978.57	2695.3	2307.59	2235.87	2171.91	2328.68	2517.92	3035.1	3125.6	3045.74	2694.52
	2170.32	2257.33	2225.66	2210.4	2211.01	2142.67	2221.19	2144.35	2086.35	2339.54	2428.68	2405.75	2591.41	2329.25	2345.65	2639.52	2502.27	2319.26	2142.19	2071.97	2602.77	2758.73	2697.87	2475.39	2939.21	2535.37	2151.6	2262.91	2471.25	2870.93	2841.78	2720.9	2377.12	2684.55	2898.25	2161.2	2162.72	2996.11	2973.65	2691.66	2306.28	2234.95	2171.38	2327.04	2515.55	3030.48	3119.73	3040.57	2690.83
	2169.39	2256.3	2224.98	2209.38	2210.15	2141.94	2220.23	2143.76	2085.91	2337.72	2426.72	2403.85	2588.56	2327.93	2344.47	2636.1	2500.33	2318.46	2141.95	2071.86	2599.56	2754.96	2694.3	2473	2934.43	2532.83	2151.19	2261.52	2468.8	2866.17	2837.5	2717.41	2376.17	2680.87	2893.52	2161.22	2161.83	2990.81	2968.74	2688.03	2304.96	2234.02	2170.85	2325.4	2513.19	3025.87	3113.88	3035.42	2687.14
	2168.46	2255.26	2224.31	2208.36	2209.3	2141.21	2219.26	2143.16	2085.47	2335.9	2424.76	2401.95	2585.71	2326.62	2343.28	2632.68	2498.4	2317.65	2141.71	2071.74	2596.35	2751.2	2690.72	2470.61	2929.66	2530.28	2150.78	2260.13	2466.35	2861.42	2833.24	2713.92	2375.23	2677.2	2888.8	2161.24	2160.94	2985.52	2963.84	2684.4	2303.65	2233.1	2170.32	2323.76	2510.82	3021.26	3108.04	3030.27	2683.46
	2167.53	2254.23	2223.64	2207.34	2208.45	2140.47	2218.3	2142.57	2085.02	2334.08	2422.8	2400.05	2582.87	2325.31	2342.1	2629.27	2496.46	2316.84	2141.47	2071.62	2593.14	2747.44	2687.16	2468.23	2924.9	2527.74	2150.37	2258.74	2463.91	2856.68	2828.98	2710.43	2374.28	2673.53	2884.09	2161.25	2160.06	2980.24	2958.95	2680.79	2302.33	2232.18	2169.8	2322.12	2508.47	3016.66	3102.21	3025.14	2679.79
	2166.6	2253.19	2222.96	2206.33	2207.61	2139.74	2217.34	2141.97	2084.58	2332.26	2420.84	2398.16	2580.02	2324	2340.92	2625.87	2494.52	2316.04	2141.23	2071.5	2589.94	2743.69	2683.59	2465.85	2920.15	2525.21	2149.96	2257.36	2461.47	2851.95	2824.73	2706.95	2373.34	2669.87	2879.39	2161.26	2159.17	2974.98	2954.06	2677.17	2301.02	2231.26	2169.27	2320.49	2506.11	3012.07	3096.4	3020.01	2676.12
	2165.67	2252.16	2222.29	2205.31	2206.76	2139.01	2216.38	2141.38	2084.14	2330.45	2418.89	2396.26	2577.18	2322.69	2339.74	2622.47	2492.59	2315.23	2140.99	2071.39	2586.74	2739.94	2680.04	2463.47	2915.4	2522.67	2149.54	2255.97	2459.03	2847.23	2820.48	2703.47	2372.39	2666.22	2874.69	2161.27	2158.29	2969.72	2949.19	2673.57	2299.71	2230.34	2168.74	2318.85	2503.76	3007.49	3090.6	3014.89	2672.46
	2164.74	2251.13	2221.61	2204.29	2205.91	2138.29	2215.42	2140.78	2083.7	2328.64	2416.93	2394.37	2574.34	2321.38	2338.55	2619.08	2490.65	2314.42	2140.75	2071.27	2583.55	2736.2	2676.49	2461.09	2910.67	2520.14	2149.13	2254.59	2456.6	2842.52	2816.25	2700	2371.44	2662.58	2870.01	2161.28	2157.41	2964.48	2944.32	2669.97	2298.4	2229.41	2168.2	2317.22	2501.41	3002.92	3084.81	3009.78	2668.8
	2163.81	2250.09	2220.94	2203.28	2205.06	2137.56	2214.45	2140.19	2083.26	2326.83	2414.98	2392.48	2571.51	2320.07	2337.37	2615.69	2488.72	2313.61	2140.51	2071.15	2580.36	2732.47	2672.94	2458.72	2905.94	2517.61	2148.72	2253.21	2454.17	2837.82	2812.02	2696.53	2370.49	2658.94	2865.33	2161.29	2156.52	2959.25	2939.47	2666.37	2297.09	2228.49	2167.67	2315.59	2499.06	2998.36	3079.04	3004.68	2665.15
	2162.89	2249.06	2220.26	2202.26	2204.21	2136.83	2213.49	2139.59	2082.82	2325.02	2413.03	2390.59	2568.68	2318.76	2336.19	2612.31	2486.79	2312.8	2140.27	2071.03	2577.18	2728.74	2669.4	2456.35	2901.22	2515.08	2148.31	2251.83	2451.75	2833.13	2807.8	2693.07	2369.54	2655.31	2860.66	2161.29	2155.64	2954.03	2934.62	2662.78	2295.78	2227.57	2167.14	2313.97	2496.72	2993.8	3073.28	2999.58	2661.5
	2161.96	2248.02	2219.58	2201.25	2203.36	2136.1	2212.53	2138.99	2082.38	2323.21	2411.08	2388.7	2565.85	2317.45	2335.01	2608.93	2484.86	2311.99	2140.02	2070.91	2574.01	2725.02	2665.86	2453.99	2896.51	2512.56	2147.89	2250.45	2449.33	2828.45	2803.59	2689.61	2368.58	2651.69	2856	2161.3	2154.76	2948.83	2929.79	2659.2	2294.47	2226.65	2166.6	2312.35	2494.38	2989.26	3067.53	2994.5	2657.86
	2161.03	2246.99	2218.91	2200.23	2202.52	2135.37	2211.57	2138.4	2081.94	2321.41	2409.13	2386.81	2563.02	2316.15	2333.83	2605.56	2482.93	2311.18	2139.78	2070.79	2570.84	2721.3	2662.33	2451.63	2891.8	2510.04	2147.48	2249.08	2446.92	2823.78	2799.39	2686.15	2367.63	2648.07	2851.35	2161.3	2153.88	2943.64	2924.96	2655.63	2293.16	2225.73	2166.07	2310.73	2492.05	2984.72	3061.8	2989.43	2654.23
	2160.11	2245.96	2218.23	2199.22	2201.67	2134.64	2210.6	2137.8	2081.5	2319.61	2407.19	2384.92	2560.2	2314.84	2332.65	2602.2	2481	2310.37	2139.54	2070.67	2567.68	2717.59	2658.81	2449.27	2887.11	2507.52	2147.06	2247.7	2444.51	2819.12	2795.19	2682.7	2366.67	2644.46	2846.71	2161.3	2153	2938.46	2920.14	2652.06	2291.85	2224.8	2165.53	2309.11	2489.71	2980.19	3056.08	2984.36	2650.6
	2159.18	2244.92	2217.55	2198.2	2200.82	2133.92	2209.64	2137.2	2081.06	2317.81	2405.24	2383.04	2557.38	2313.53	2331.47	2598.84	2479.07	2309.55	2139.29	2070.55	2564.52	2713.88	2655.29	2446.92	2882.42	2505.01	2146.65	2246.33	2442.1	2814.47	2791.01	2679.26	2365.72	2640.86	2842.08	2161.3	2152.12	2933.29	2915.34	2648.49	2290.55	2223.88	2165	2307.49	2487.39	2975.67	3050.37	2979.3	2646.97
	2158.26	2243.89	2216.87	2197.19	2199.98	2133.19	2208.68	2136.6	2080.62	2316.01	2403.3	2381.15	2554.56	2312.23	2330.29	2595.49	2477.14	2308.74	2139.04	2070.42	2561.36	2710.18	2651.77	2444.57	2877.74	2502.5	2146.23	2244.96	2439.7	2809.83	2786.83	2675.82	2364.76	2637.26	2837.45	2161.3	2151.25	2928.13	2910.54	2644.93	2289.24	2222.96	2164.46	2305.88	2485.06	2971.16	3044.68	2974.26	2643.35
	2157.33	2242.86	2216.19	2196.18	2199.13	2132.47	2207.71	2136	2080.18	2314.22	2401.36	2379.27	2551.74	2310.92	2329.11	2592.15	2475.22	2307.92	2138.79	2070.3	2558.22	2706.49	2648.26	2442.22	2873.07	2499.99	2145.81	2243.59	2437.3	2805.2	2782.66	2672.38	2363.8	2633.68	2832.84	2161.29	2150.37	2922.99	2905.75	2641.38	2287.94	2222.04	2163.92	2304.27	2482.74	2966.66	3039	2969.22	2639.74
	2156.41	2241.82	2215.51	2195.17	2198.29	2131.74	2206.75	2135.4	2079.74	2312.43	2399.42	2377.39	2548.93	2309.61	2327.93	2588.81	2473.29	2307.11	2138.55	2070.18	2555.07	2702.8	2644.76	2439.88	2868.4	2497.49	2145.4	2242.22	2434.91	2800.58	2778.5	2668.95	2362.84	2630.1	2828.23	2161.28	2149.49	2917.86	2900.97	2637.84	2286.63	2221.11	2163.38	2302.66	2480.42	2962.16	3033.33	2964.19	2636.13
	2155.49	2240.79	2214.83	2194.15	2197.44	2131.02	2205.79	2134.8	2079.3	2310.64	2397.49	2375.51	2546.12	2308.31	2326.76	2585.48	2471.37	2306.29	2138.3	2070.05	2551.94	2699.11	2641.26	2437.54	2863.75	2494.99	2144.98	2240.86	2432.52	2795.98	2774.34	2665.52	2361.88	2626.53	2823.63	2161.28	2148.62	2912.74	2896.21	2634.3	2285.33	2220.19	2162.83	2301.06	2478.11	2957.68	3027.68	2959.17	2632.53
	2154.57	2239.75	2214.15	2193.14	2196.6	2130.29	2204.83	2134.2	2078.86	2308.85	2395.55	2373.63	2543.31	2307	2325.58	2582.15	2469.44	2305.47	2138.05	2069.93	2548.81	2695.44	2637.77	2435.2	2859.1	2492.49	2144.56	2239.49	2430.14	2791.38	2770.2	2662.1	2360.91	2622.96	2819.04	2161.26	2147.74	2907.63	2891.45	2630.77	2284.03	2219.27	2162.29	2299.46	2475.8	2953.2	3022.04	2954.16	2628.93
	2153.65	2238.72	2213.46	2192.13	2195.75	2129.57	2203.86	2133.6	2078.42	2307.06	2393.62	2371.76	2540.51	2305.7	2324.4	2578.83	2467.52	2304.66	2137.79	2069.8	2545.68	2691.77	2634.28	2432.87	2854.46	2489.99	2144.14	2238.13	2427.76	2786.8	2766.06	2658.68	2359.95	2619.4	2814.46	2161.25	2146.87	2902.54	2886.7	2627.24	2282.72	2218.35	2161.75	2297.86	2473.49	2948.73	3016.42	2949.15	2625.34
	2152.73	2237.69	2212.78	2191.12	2194.91	2128.85	2202.9	2133	2077.98	2305.28	2391.69	2369.88	2537.7	2304.4	2323.22	2575.52	2465.59	2303.84	2137.54	2069.68	2542.56	2688.1	2630.79	2430.54	2849.83	2487.5	2143.72	2236.77	2425.39	2782.22	2761.93	2655.26	2358.98	2615.85	2809.89	2161.23	2146	2897.46	2881.96	2623.72	2281.42	2217.42	2161.2	2296.26	2471.19	2944.28	3010.81	2944.16	2621.76
	2151.81	2236.65	2212.1	2190.11	2194.07	2128.13	2201.93	2132.4	2077.54	2303.5	2389.76	2368.01	2534.9	2303.09	2322.04	2572.21	2463.67	2303.01	2137.29	2069.55	2539.45	2684.44	2627.32	2428.22	2845.21	2485.01	2143.3	2235.41	2423.02	2777.66	2757.81	2651.85	2358.01	2612.31	2805.33	2161.22	2145.13	2892.39	2877.23	2620.21	2280.12	2216.5	2160.65	2294.67	2468.89	2939.83	3005.21	2939.17	2618.18
	2150.89	2235.62	2211.41	2189.1	2193.23	2127.4	2200.97	2131.79	2077.09	2301.72	2387.83	2366.13	2532.11	2301.79	2320.87	2568.91	2461.75	2302.19	2137.03	2069.42	2536.34	2680.79	2623.84	2425.9	2840.59	2482.53	2142.88	2234.05	2420.66	2773.11	2753.7	2648.44	2357.04	2608.78	2800.77	2161.2	2144.26	2887.33	2872.51	2616.7	2278.82	2215.58	2160.1	2293.08	2466.6	2935.39	2999.63	2934.2	2614.6
	2149.97	2234.58	2210.72	2188.09	2192.38	2126.68	2200	2131.19	2076.65	2299.95	2385.91	2364.26	2529.31	2300.49	2319.69	2565.61	2459.83	2301.37	2136.78	2069.3	2533.24	2677.14	2620.38	2423.58	2835.98	2480.04	2142.46	2232.7	2418.3	2768.57	2749.59	2645.04	2356.06	2605.25	2796.23	2161.17	2143.39	2882.29	2867.81	2613.2	2277.52	2214.65	2159.55	2291.49	2464.31	2930.96	2994.06	2929.23	2611.03
	2149.05	2233.55	2210.04	2187.08	2191.54	2125.96	2199.04	2130.59	2076.21	2298.17	2383.99	2362.39	2526.52	2299.19	2318.51	2562.32	2457.91	2300.54	2136.52	2069.17	2530.14	2673.49	2616.91	2421.27	2831.38	2477.56	2142.04	2231.35	2415.94	2764.04	2745.5	2641.65	2355.09	2601.73	2791.69	2161.15	2142.52	2877.26	2863.11	2609.71	2276.23	2213.73	2159	2289.91	2462.02	2926.53	2988.5	2924.27	2607.47
	2148.14	2232.51	2209.35	2186.07	2190.7	2125.24	2198.07	2129.98	2075.77	2296.4	2382.06	2360.52	2523.73	2297.88	2317.34	2559.04	2455.99	2299.72	2136.26	2069.04	2527.05	2669.86	2613.46	2418.96	2826.79	2475.09	2141.61	2229.99	2413.59	2759.52	2741.41	2638.25	2354.11	2598.22	2787.16	2161.12	2141.65	2872.25	2858.42	2606.22	2274.93	2212.8	2158.45	2288.33	2459.74	2922.12	2982.96	2919.32	2603.91
	2147.22	2231.48	2208.66	2185.06	2189.86	2124.52	2197.11	2129.38	2075.33	2294.63	2380.15	2358.65	2520.94	2296.58	2316.16	2555.77	2454.07	2298.89	2136	2068.91	2523.97	2666.23	2610	2416.66	2822.21	2472.61	2141.19	2228.65	2411.25	2755.01	2737.34	2634.86	2353.13	2594.72	2782.65	2161.09	2140.79	2867.24	2853.74	2602.74	2273.63	2211.88	2157.89	2286.75	2457.46	2917.72	2977.43	2914.38	2600.36
	2146.31	2230.45	2207.97	2184.06	2189.02	2123.8	2196.14	2128.77	2074.89	2292.87	2378.23	2356.79	2518.16	2295.28	2314.98	2552.5	2452.15	2298.06	2135.74	2068.77	2520.89	2662.6	2606.56	2414.36	2817.64	2470.14	2140.77	2227.3	2408.91	2750.52	2733.27	2631.48	2352.15	2591.23	2778.14	2161.06	2139.92	2862.25	2849.07	2599.26	2272.34	2210.95	2157.33	2285.18	2455.18	2913.32	2971.92	2909.45	2596.82
	2145.39	2229.41	2207.28	2183.05	2188.18	2123.09	2195.18	2128.16	2074.45	2291.1	2376.31	2354.92	2515.38	2293.98	2313.81	2549.23	2450.23	2297.23	2135.48	2068.64	2517.82	2658.98	2603.12	2412.06	2813.07	2467.68	2140.34	2225.95	2406.58	2746.03	2729.21	2628.1	2351.17	2587.74	2773.64	2161.02	2139.06	2857.27	2844.41	2595.8	2271.04	2210.03	2156.78	2283.61	2452.91	2908.94	2966.42	2904.52	2593.28
	2144.48	2228.38	2206.59	2182.04	2187.34	2122.37	2194.21	2127.55	2074	2289.34	2374.4	2353.06	2512.6	2292.68	2312.63	2545.98	2448.32	2296.4	2135.21	2068.51	2514.76	2655.37	2599.68	2409.77	2808.51	2465.22	2139.92	2224.61	2404.25	2741.56	2725.15	2624.72	2350.18	2584.26	2769.14	2160.98	2138.19	2852.31	2839.76	2592.34	2269.75	2209.1	2156.22	2282.04	2450.64	2904.56	2960.93	2899.61	2589.74
	2143.57	2227.34	2205.89	2181.03	2186.5	2121.65	2193.24	2126.95	2073.56	2287.59	2372.48	2351.2	2509.82	2291.38	2311.46	2542.73	2446.4	2295.57	2134.95	2068.38	2511.7	2651.76	2596.25	2407.48	2803.96	2462.75	2139.49	2223.27	2401.93	2737.09	2721.11	2621.35	2349.2	2580.79	2764.66	2160.94	2137.33	2847.36	2835.13	2588.88	2268.46	2208.18	2155.65	2280.48	2448.38	2900.2	2955.46	2894.7	2586.21
	2142.65	2226.3	2205.2	2180.03	2185.66	2120.93	2192.28	2126.34	2073.12	2285.83	2370.57	2349.33	2507.05	2290.08	2310.28	2539.48	2444.48	2294.74	2134.68	2068.24	2508.64	2648.16	2592.83	2405.2	2799.42	2460.3	2139.06	2221.93	2399.61	2732.64	2717.08	2617.98	2348.21	2577.33	2760.19	2160.9	2136.47	2842.42	2830.5	2585.43	2267.16	2207.25	2155.09	2278.91	2446.12	2895.84	2950.01	2889.81	2582.69
	2141.74	2225.27	2204.5	2179.02	2184.82	2120.22	2191.31	2125.73	2072.68	2284.08	2368.67	2347.47	2504.28	2288.78	2309.11	2536.25	2442.57	2293.9	2134.42	2068.11	2505.59	2644.57	2589.41	2402.92	2794.88	2457.84	2138.63	2220.6	2397.29	2728.2	2713.05	2614.62	2347.21	2573.87	2755.73	2160.85	2135.61	2837.5	2825.88	2581.99	2265.87	2206.33	2154.53	2277.36	2443.87	2891.49	2944.56	2884.92	2579.17
	2140.83	2224.23	2203.81	2178.02	2183.99	2119.5	2190.34	2125.12	2072.24	2282.33	2366.76	2345.62	2501.51	2287.48	2307.93	2533.02	2440.65	2293.07	2134.15	2067.97	2502.55	2640.98	2585.99	2400.64	2790.36	2455.39	2138.2	2219.26	2394.99	2723.78	2709.03	2611.26	2346.22	2570.43	2751.27	2160.8	2134.75	2832.59	2821.27	2578.56	2264.58	2205.4	2153.96	2275.8	2441.62	2887.15	2939.14	2880.04	2575.66
	2139.92	2223.2	2203.11	2177.01	2183.15	2118.79	2189.37	2124.5	2071.79	2280.58	2364.85	2343.76	2498.74	2286.18	2306.76	2529.8	2438.74	2292.23	2133.88	2067.83	2499.52	2637.39	2582.58	2398.37	2785.84	2452.95	2137.77	2217.93	2392.68	2719.36	2705.03	2607.91	2345.22	2566.99	2746.82	2160.75	2133.89	2827.69	2816.68	2575.13	2263.29	2204.47	2153.39	2274.25	2439.37	2882.82	2933.72	2875.17	2572.15
	2139.02	2222.16	2202.41	2176.01	2182.31	2118.08	2188.4	2123.89	2071.35	2278.83	2362.95	2341.9	2495.97	2284.88	2305.58	2526.58	2436.82	2291.39	2133.6	2067.69	2496.49	2633.82	2579.18	2396.11	2781.33	2450.5	2137.34	2216.6	2390.39	2714.96	2701.03	2604.56	2344.22	2563.56	2742.39	2160.69	2133.04	2822.81	2812.09	2571.71	2262	2203.55	2152.82	2272.71	2437.13	2878.5	2928.32	2870.31	2568.65
	2138.11	2221.12	2201.71	2175	2181.47	2117.36	2187.43	2123.28	2070.91	2277.09	2361.05	2340.05	2493.21	2283.58	2304.41	2523.37	2434.91	2290.55	2133.33	2067.55	2493.47	2630.24	2575.78	2393.85	2776.83	2448.06	2136.91	2215.27	2388.1	2710.56	2697.04	2601.21	2343.22	2560.14	2737.96	2160.63	2132.18	2817.94	2807.51	2568.3	2260.72	2202.62	2152.25	2271.16	2434.89	2874.19	2922.94	2865.45	2565.15
	2137.2	2220.09	2201.01	2174	2180.64	2116.65	2186.46	2122.67	2070.47	2275.35	2359.15	2338.19	2490.45	2282.28	2303.23	2520.17	2433	2289.7	2133.06	2067.41	2490.45	2626.68	2572.39	2391.59	2772.34	2445.63	2136.48	2213.95	2385.81	2706.18	2693.06	2597.87	2342.22	2556.73	2733.54	2160.57	2131.33	2813.08	2802.95	2564.89	2259.43	2201.69	2151.67	2269.62	2432.66	2869.89	2917.57	2860.61	2561.66
	2136.3	2219.05	2200.31	2172.99	2179.8	2115.94	2185.49	2122.05	2070.02	2273.61	2357.25	2336.34	2487.7	2280.99	2302.06	2516.97	2431.08	2288.86	2132.78	2067.27	2487.44	2623.12	2569	2389.33	2767.85	2443.19	2136.04	2212.62	2383.53	2701.81	2689.08	2594.54	2341.21	2553.33	2729.13	2160.5	2130.48	2808.24	2798.39	2561.49	2258.14	2200.76	2151.1	2268.09	2430.43	2865.6	2912.21	2855.78	2558.18
	2135.39	2218.01	2199.61	2171.99	2178.97	2115.23	2184.52	2121.43	2069.58	2271.88	2355.36	2334.49	2484.94	2279.69	2300.88	2513.78	2429.17	2288.01	2132.5	2067.13	2484.44	2619.56	2565.62	2387.09	2763.37	2440.76	2135.61	2211.3	2381.26	2697.45	2685.12	2591.2	2340.2	2549.93	2724.73	2160.43	2129.62	2803.41	2793.85	2558.09	2256.86	2199.83	2150.52	2266.55	2428.21	2861.32	2906.87	2850.95	2554.7
	2134.49	2216.97	2198.9	2170.99	2178.13	2114.52	2183.55	2120.82	2069.14	2270.15	2353.47	2332.64	2482.19	2278.39	2299.71	2510.6	2427.26	2287.17	2132.22	2066.99	2481.44	2616.02	2562.24	2384.84	2758.9	2438.34	2135.17	2209.98	2378.99	2693.11	2681.17	2587.88	2339.19	2546.55	2720.34	2160.36	2128.77	2798.59	2789.31	2554.71	2255.57	2198.9	2149.94	2265.02	2425.99	2857.05	2901.54	2846.13	2551.23
	2133.58	2215.93	2198.2	2169.99	2177.3	2113.81	2182.58	2120.2	2068.69	2268.42	2351.58	2330.79	2479.44	2277.09	2298.54	2507.43	2425.34	2286.32	2131.94	2066.84	2478.45	2612.48	2558.87	2382.6	2754.44	2435.91	2134.74	2208.67	2376.72	2688.77	2677.22	2584.55	2338.17	2543.17	2715.96	2160.29	2127.92	2793.79	2784.79	2551.33	2254.29	2197.97	2149.35	2263.5	2423.77	2852.78	2896.23	2841.32	2547.76
	2132.68	2214.9	2197.49	2168.98	2176.46	2113.1	2181.61	2119.58	2068.25	2266.69	2349.69	2328.95	2476.69	2275.8	2297.36	2504.26	2423.43	2285.47	2131.66	2066.7	2475.47	2608.94	2555.5	2380.37	2749.99	2433.49	2134.3	2207.35	2374.47	2684.45	2673.29	2581.23	2337.15	2539.8	2711.58	2160.21	2127.08	2789	2780.27	2547.96	2253	2197.05	2148.77	2261.98	2421.56	2848.53	2890.93	2836.52	2544.3
	2131.78	2213.86	2196.78	2167.98	2175.63	2112.39	2180.63	2118.96	2067.81	2264.97	2347.8	2327.1	2473.95	2274.5	2296.19	2501.1	2421.52	2284.61	2131.38	2066.55	2472.49	2605.41	2552.14	2378.14	2745.54	2431.07	2133.86	2206.04	2372.21	2680.14	2669.36	2577.92	2336.13	2536.44	2707.22	2160.12	2126.23	2784.23	2775.77	2544.59	2251.72	2196.11	2148.18	2260.46	2419.35	2844.29	2885.65	2831.73	2540.85
	2130.88	2212.82	2196.07	2166.98	2174.8	2111.68	2179.66	2118.34	2067.36	2263.25	2345.91	2325.26	2471.21	2273.2	2295.02	2497.95	2419.61	2283.76	2131.09	2066.4	2469.52	2601.89	2548.79	2375.91	2741.11	2428.66	2133.42	2204.73	2369.97	2675.84	2665.44	2574.61	2335.11	2533.09	2702.87	2160.04	2125.38	2779.47	2771.27	2541.23	2250.44	2195.18	2147.59	2258.94	2417.15	2840.06	2880.38	2826.95	2537.4
	2129.98	2211.78	2195.36	2165.98	2173.97	2110.98	2178.69	2117.72	2066.92	2261.53	2344.03	2323.41	2468.47	2271.91	2293.84	2494.8	2417.7	2282.9	2130.8	2066.25	2466.55	2598.37	2545.44	2373.69	2736.68	2426.25	2132.98	2203.42	2367.73	2671.56	2661.53	2571.3	2334.08	2529.74	2698.52	2159.95	2124.54	2774.72	2766.79	2537.88	2249.16	2194.25	2147	2257.43	2414.95	2835.83	2875.13	2822.18	2533.96
	2129.08	2210.74	2194.65	2164.98	2173.13	2110.27	2177.71	2117.1	2066.47	2259.82	2342.15	2321.57	2465.73	2270.61	2292.67	2491.66	2415.79	2282.05	2130.51	2066.1	2463.6	2594.86	2542.1	2371.47	2732.26	2423.85	2132.54	2202.12	2365.49	2667.29	2657.64	2568	2333.05	2526.41	2694.19	2159.86	2123.7	2769.99	2762.32	2534.54	2247.88	2193.32	2146.41	2255.93	2412.76	2831.62	2869.89	2817.42	2530.52
	2128.18	2209.7	2193.93	2163.98	2172.3	2109.57	2176.74	2116.48	2066.03	2258.11	2340.27	2319.73	2463	2269.32	2291.5	2488.53	2413.88	2281.19	2130.22	2065.95	2460.65	2591.36	2538.76	2369.26	2727.85	2421.44	2132.1	2200.82	2363.27	2663.03	2653.75	2564.71	2332.02	2523.09	2689.87	2159.76	2122.86	2765.27	2757.86	2531.2	2246.6	2192.39	2145.81	2254.42	2410.57	2827.41	2864.67	2812.66	2527.09
	2127.29	2208.66	2193.22	2162.98	2171.47	2108.86	2175.76	2115.85	2065.59	2256.4	2338.39	2317.9	2460.27	2268.02	2290.32	2485.4	2411.98	2280.33	2129.93	2065.8	2457.7	2587.86	2535.43	2367.05	2723.45	2419.05	2131.66	2199.52	2361.04	2658.78	2649.87	2561.42	2330.99	2519.77	2685.55	2159.66	2122.02	2760.57	2753.41	2527.87	2245.32	2191.46	2145.22	2252.92	2408.39	2823.22	2859.46	2807.92	2523.67
	2126.39	2207.62	2192.5	2161.98	2170.64	2108.16	2174.79	2115.23	2065.14	2254.7	2336.52	2316.06	2457.54	2266.73	2289.15	2482.29	2410.07	2279.46	2129.63	2065.65	2454.77	2584.37	2532.11	2364.85	2719.06	2416.65	2131.21	2198.22	2358.83	2654.54	2646	2558.13	2329.95	2516.46	2681.25	2159.56	2121.18	2755.88	2748.97	2524.55	2244.05	2190.53	2144.62	2251.43	2406.21	2819.03	2854.27	2803.18	2520.25
	2125.5	2206.58	2191.78	2160.99	2169.81	2107.46	2173.81	2114.6	2064.7	2252.99	2334.65	2314.23	2454.82	2265.43	2287.98	2479.18	2408.16	2278.6	2129.34	2065.5	2451.84	2580.88	2528.79	2362.65	2714.68	2414.26	2130.77	2196.93	2356.61	2650.32	2642.13	2554.85	2328.91	2513.17	2676.95	2159.45	2120.34	2751.21	2744.54	2521.24	2242.77	2189.59	2144.02	2249.94	2404.04	2814.86	2849.09	2798.46	2516.85
	2124.6	2205.54	2191.06	2159.99	2168.98	2106.75	2172.84	2113.98	2064.25	2251.3	2332.78	2312.39	2452.1	2264.14	2286.81	2476.08	2406.25	2277.73	2129.04	2065.34	2448.92	2577.41	2525.48	2360.46	2710.3	2411.87	2130.32	2195.63	2354.41	2646.11	2638.28	2551.57	2327.87	2509.88	2672.67	2159.34	2119.5	2746.55	2740.12	2517.94	2241.5	2188.66	2143.42	2248.45	2401.87	2810.69	2843.93	2793.74	2513.44
	2123.71	2204.5	2190.34	2158.99	2168.16	2106.05	2171.86	2113.35	2063.81	2249.6	2330.91	2310.56	2449.38	2262.85	2285.63	2472.98	2404.35	2276.86	2128.74	2065.19	2446	2573.94	2522.17	2358.27	2705.94	2409.49	2129.87	2194.34	2352.21	2641.91	2634.44	2548.3	2326.83	2506.6	2668.39	2159.23	2118.67	2741.9	2735.72	2514.64	2240.23	2187.73	2142.81	2246.96	2399.7	2806.54	2838.78	2789.04	2510.05
	2122.82	2203.46	2189.62	2158	2167.33	2105.35	2170.89	2112.73	2063.36	2247.91	2329.04	2308.73	2446.66	2261.55	2284.46	2469.9	2402.45	2275.99	2128.44	2065.03	2443.09	2570.47	2518.87	2356.09	2701.58	2407.11	2129.43	2193.06	2350.02	2637.72	2630.61	2545.04	2325.78	2503.33	2664.13	2159.11	2117.84	2737.27	2731.32	2511.35	2238.95	2186.8	2142.21	2245.48	2397.54	2802.39	2833.65	2784.34	2506.66
	2121.93	2202.42	2188.9	2157	2166.5	2104.65	2169.91	2112.1	2062.92	2246.22	2327.18	2306.91	2443.95	2260.26	2283.29	2466.82	2400.54	2275.12	2128.13	2064.87	2440.19	2567.01	2515.58	2353.91	2697.24	2404.74	2128.98	2191.77	2347.83	2633.55	2626.79	2541.78	2324.73	2500.07	2659.88	2158.99	2117.01	2732.65	2726.94	2508.07	2237.68	2185.86	2141.6	2244	2395.39	2798.26	2828.53	2779.66	2503.28
	2121.04	2201.38	2188.18	2156.01	2165.67	2103.96	2168.93	2111.47	2062.47	2244.53	2325.32	2305.08	2441.24	2258.97	2282.12	2463.75	2398.64	2274.25	2127.83	2064.71	2437.3	2563.56	2512.29	2351.74	2692.9	2402.36	2128.53	2190.49	2345.65	2629.39	2622.97	2538.53	2323.68	2496.82	2655.63	2158.87	2116.18	2728.05	2722.57	2504.79	2236.42	2184.93	2140.99	2242.53	2393.24	2794.13	2823.43	2774.98	2499.91
	2120.15	2200.34	2187.45	2155.02	2164.85	2103.26	2167.96	2110.84	2062.03	2242.85	2323.46	2303.26	2438.54	2257.68	2280.95	2460.69	2396.74	2273.37	2127.52	2064.55	2434.42	2560.12	2509.01	2349.57	2688.57	2400	2128.08	2189.21	2343.47	2625.24	2619.17	2535.28	2322.63	2493.57	2651.4	2158.74	2115.35	2723.46	2718.2	2501.53	2235.15	2184	2140.37	2241.06	2391.09	2790.01	2818.34	2770.32	2496.54
	2119.27	2199.3	2186.72	2154.03	2164.02	2102.56	2166.98	2110.21	2061.58	2241.17	2321.6	2301.43	2435.84	2256.39	2279.78	2457.63	2394.84	2272.49	2127.21	2064.39	2431.54	2556.69	2505.74	2347.41	2684.26	2397.63	2127.63	2187.93	2341.3	2621.11	2615.38	2532.03	2321.57	2490.34	2647.18	2158.61	2114.52	2718.88	2713.85	2498.27	2233.88	2183.06	2139.76	2239.6	2388.95	2785.91	2813.27	2765.66	2493.18
	2118.38	2198.26	2186	2153.04	2163.2	2101.86	2166	2109.58	2061.13	2239.5	2319.75	2299.62	2433.14	2255.09	2278.61	2454.58	2392.94	2271.61	2126.9	2064.23	2428.67	2553.26	2502.47	2345.25	2679.95	2395.28	2127.17	2186.66	2339.14	2616.99	2611.6	2528.8	2320.51	2487.12	2642.97	2158.47	2113.69	2714.32	2709.51	2495.02	2232.62	2182.13	2139.14	2238.14	2386.82	2781.81	2808.22	2761.01	2489.83
	2117.5	2197.22	2185.27	2152.04	2162.37	2101.17	2165.03	2108.95	2060.69	2237.83	2317.9	2297.8	2430.45	2253.8	2277.44	2451.54	2391.04	2270.73	2126.58	2064.07	2425.8	2549.84	2499.21	2343.09	2675.65	2392.92	2126.72	2185.39	2336.98	2612.88	2607.82	2525.56	2319.44	2483.9	2638.77	2158.33	2112.87	2709.78	2705.18	2491.78	2231.35	2181.19	2138.53	2236.68	2384.69	2777.73	2803.18	2756.38	2486.49
	2116.62	2196.17	2184.54	2151.06	2161.55	2100.48	2164.05	2108.31	2060.24	2236.16	2316.05	2295.98	2427.76	2252.52	2276.27	2448.51	2389.14	2269.85	2126.27	2063.9	2422.95	2546.42	2495.96	2340.95	2671.36	2390.57	2126.27	2184.12	2334.83	2608.78	2604.06	2522.34	2318.38	2480.7	2634.58	2158.19	2112.05	2705.25	2700.87	2488.55	2230.09	2180.26	2137.91	2235.22	2382.56	2773.65	2798.15	2751.76	2483.15
	2115.74	2195.13	2183.8	2150.07	2160.73	2099.78	2163.07	2107.68	2059.8	2234.49	2314.2	2294.17	2425.08	2251.23	2275.1	2445.49	2387.24	2268.96	2125.95	2063.74	2420.1	2543.01	2492.71	2338.8	2667.08	2388.22	2125.81	2182.85	2332.69	2604.7	2600.31	2519.12	2317.31	2477.5	2630.4	2158.04	2111.23	2700.73	2696.56	2485.32	2228.83	2179.33	2137.28	2233.77	2380.44	2769.58	2793.15	2747.14	2479.82
	2114.86	2194.09	2183.07	2149.08	2159.91	2099.09	2162.09	2107.05	2059.35	2232.83	2312.36	2292.36	2422.39	2249.94	2273.93	2442.48	2385.35	2268.08	2125.63	2063.57	2417.26	2539.61	2489.47	2336.67	2662.81	2385.88	2125.35	2181.59	2330.55	2600.63	2596.56	2515.9	2316.24	2474.32	2626.23	2157.89	2110.41	2696.23	2692.27	2482.11	2227.57	2178.39	2136.66	2232.33	2378.33	2765.53	2788.15	2742.54	2476.5
	2113.98	2193.05	2182.33	2148.09	2159.08	2098.4	2161.12	2106.41	2058.9	2231.18	2310.52	2290.55	2419.72	2248.65	2272.76	2439.47	2383.45	2267.19	2125.31	2063.4	2414.43	2536.22	2486.24	2334.53	2658.55	2383.54	2124.9	2180.32	2328.42	2596.58	2592.83	2512.69	2315.17	2471.14	2622.07	2157.73	2109.59	2691.75	2687.98	2478.9	2226.31	2177.46	2136.03	2230.89	2376.22	2761.48	2783.18	2737.94	2473.19
	2113.1	2192.01	2181.6	2147.11	2158.26	2097.71	2160.14	2105.78	2058.46	2229.52	2308.68	2288.74	2417.04	2247.36	2271.59	2436.47	2381.56	2266.3	2124.98	2063.24	2411.61	2532.84	2483.01	2332.41	2654.31	2381.21	2124.44	2179.07	2326.29	2592.54	2589.11	2509.49	2314.09	2467.98	2617.93	2157.57	2108.77	2687.28	2683.71	2475.7	2225.05	2176.52	2135.41	2229.45	2374.11	2757.45	2778.22	2733.36	2469.89
	2112.22	2190.97	2180.86	2146.12	2157.44	2097.02	2159.16	2105.14	2058.01	2227.87	2306.84	2286.94	2414.37	2246.08	2270.42	2433.48	2379.67	2265.4	2124.65	2063.07	2408.79	2529.46	2479.79	2330.29	2650.07	2378.88	2123.98	2177.81	2324.17	2588.51	2585.4	2506.3	2313.01	2464.82	2613.79	2157.41	2107.96	2682.82	2679.45	2472.51	2223.8	2175.59	2134.78	2228.01	2372.01	2753.42	2773.27	2728.79	2466.59
	2111.35	2189.93	2180.12	2145.14	2156.62	2096.33	2158.18	2104.51	2057.56	2226.23	2305.01	2285.14	2411.71	2244.79	2269.25	2430.5	2377.77	2264.51	2124.32	2062.9	2405.98	2526.09	2476.58	2328.17	2645.84	2376.56	2123.52	2176.56	2322.06	2584.49	2581.69	2503.1	2311.93	2461.68	2609.67	2157.25	2107.15	2678.38	2675.2	2469.33	2222.55	2174.65	2134.14	2226.58	2369.92	2749.4	2768.34	2724.23	2463.3
	2110.48	2188.89	2179.38	2144.16	2155.81	2095.64	2157.21	2103.87	2057.12	2224.59	2303.18	2283.34	2409.05	2243.5	2268.08	2427.53	2375.88	2263.61	2123.99	2062.72	2403.18	2522.73	2473.38	2326.06	2641.62	2374.24	2123.06	2175.31	2319.95	2580.49	2578	2499.92	2310.85	2458.54	2605.56	2157.08	2106.34	2673.96	2670.97	2466.15	2221.29	2173.72	2133.51	2225.15	2367.83	2745.4	2763.43	2719.68	2460.02
	2109.61	2187.85	2178.64	2143.18	2154.99	2094.95	2156.23	2103.23	2056.67	2222.95	2301.35	2281.54	2406.39	2242.22	2266.91	2424.56	2374	2262.71	2123.66	2062.55	2400.39	2519.37	2470.18	2323.95	2637.41	2371.92	2122.6	2174.06	2317.85	2576.51	2574.32	2496.74	2309.76	2455.42	2601.46	2156.9	2105.53	2669.55	2666.74	2462.99	2220.04	2172.79	2132.88	2223.73	2365.74	2741.4	2758.53	2715.14	2456.75
	2108.74	2186.81	2177.9	2142.2	2154.17	2094.27	2155.25	2102.6	2056.22	2221.31	2299.52	2279.74	2403.74	2240.93	2265.75	2421.61	2372.11	2261.81	2123.32	2062.38	2397.6	2516.03	2466.99	2321.85	2633.22	2369.61	2122.14	2172.82	2315.76	2572.53	2570.65	2493.57	2308.67	2452.3	2597.37	2156.72	2104.72	2665.15	2662.53	2459.84	2218.8	2171.85	2132.24	2222.31	2363.66	2737.42	2753.65	2710.61	2453.49
	2107.87	2185.77	2177.15	2141.22	2153.36	2093.58	2154.28	2101.96	2055.78	2219.68	2297.7	2277.95	2401.09	2239.65	2264.58	2418.66	2370.22	2260.91	2122.98	2062.2	2394.83	2512.69	2463.81	2319.76	2629.03	2367.3	2121.67	2171.57	2313.67	2568.57	2566.99	2490.41	2307.58	2449.19	2593.29	2156.54	2103.91	2660.77	2658.33	2456.69	2217.55	2170.92	2131.6	2220.9	2361.59	2733.44	2748.79	2706.09	2450.23
	2107	2184.73	2176.4	2140.24	2152.54	2092.9	2153.3	2101.32	2055.33	2218.06	2295.88	2276.16	2398.44	2238.37	2263.41	2415.72	2368.34	2260.01	2122.64	2062.03	2392.06	2509.35	2460.63	2317.67	2624.85	2365	2121.21	2170.33	2311.58	2564.62	2563.34	2487.25	2306.49	2446.1	2589.22	2156.35	2103.11	2656.4	2654.14	2453.55	2216.3	2169.98	2130.96	2219.49	2359.52	2729.48	2743.94	2701.59	2446.99
	2106.13	2183.69	2175.66	2139.26	2151.72	2092.22	2152.32	2100.68	2054.88	2216.43	2294.06	2274.37	2395.8	2237.08	2262.25	2412.79	2366.45	2259.1	2122.3	2061.85	2389.3	2506.03	2457.47	2315.59	2620.69	2362.7	2120.74	2169.1	2309.51	2560.69	2559.7	2484.09	2305.39	2443.01	2585.17	2156.16	2102.31	2652.05	2649.96	2450.42	2215.06	2169.05	2130.32	2218.08	2357.46	2725.52	2739.11	2697.09	2443.75
	2105.27	2182.65	2174.91	2138.29	2150.91	2091.54	2151.34	2100.04	2054.43	2214.81	2292.24	2272.59	2393.17	2235.8	2261.08	2409.87	2364.57	2258.19	2121.95	2061.67	2386.55	2502.72	2454.31	2313.51	2616.53	2360.41	2120.28	2167.86	2307.44	2556.77	2556.07	2480.95	2304.29	2439.94	2581.13	2155.97	2101.5	2647.72	2645.79	2447.31	2213.82	2168.11	2129.67	2216.68	2355.4	2721.57	2734.29	2692.61	2440.53
	2104.41	2181.61	2174.16	2137.32	2150.1	2090.86	2150.37	2099.4	2053.99	2213.2	2290.43	2270.81	2390.54	2234.52	2259.91	2406.96	2362.69	2257.28	2121.61	2061.49	2383.81	2499.41	2451.15	2311.43	2612.39	2358.12	2119.81	2166.63	2305.38	2552.87	2552.45	2477.81	2303.19	2436.87	2577.09	2155.77	2100.71	2643.4	2641.64	2444.2	2212.58	2167.18	2129.02	2215.28	2353.35	2717.64	2729.49	2688.14	2437.31
	2103.55	2180.57	2173.41	2136.34	2149.29	2090.18	2149.39	2098.76	2053.54	2211.59	2288.62	2269.03	2387.91	2233.24	2258.75	2404.06	2360.81	2256.37	2121.25	2061.31	2381.07	2496.11	2448.01	2309.37	2608.26	2355.84	2119.34	2165.41	2303.32	2548.98	2548.84	2474.68	2302.08	2433.81	2573.08	2155.57	2099.91	2639.1	2637.5	2441.1	2211.34	2166.25	2128.38	2213.88	2351.3	2713.72	2724.71	2683.67	2434.1
	2102.69	2179.53	2172.65	2135.37	2148.47	2089.5	2148.41	2098.12	2053.09	2209.98	2286.82	2267.25	2385.29	2231.96	2257.58	2401.16	2358.93	2255.45	2120.9	2061.13	2378.35	2492.82	2444.87	2307.31	2604.14	2353.56	2118.87	2164.18	2301.27	2545.1	2545.24	2471.55	2300.98	2430.77	2569.07	2155.36	2099.11	2634.81	2633.37	2438.01	2210.1	2165.31	2127.73	2212.49	2349.26	2709.8	2719.94	2679.22	2430.9
	2101.83	2178.49	2171.9	2134.4	2147.66	2088.82	2147.44	2097.48	2052.64	2208.38	2285.01	2265.47	2382.68	2230.68	2256.42	2398.28	2357.06	2254.53	2120.55	2060.95	2375.63	2489.53	2441.74	2305.25	2600.03	2351.29	2118.4	2162.96	2299.23	2541.24	2541.65	2468.43	2299.87	2427.73	2565.07	2155.15	2098.32	2630.53	2629.25	2434.92	2208.87	2164.38	2127.07	2211.1	2347.22	2705.9	2715.19	2674.78	2427.7
	2100.97	2177.45	2171.14	2133.43	2146.85	2088.14	2146.46	2096.83	2052.2	2206.78	2283.21	2263.7	2380.06	2229.4	2255.25	2395.4	2355.18	2253.62	2120.19	2060.77	2372.92	2486.26	2438.62	2303.2	2595.93	2349.02	2117.93	2161.74	2297.19	2537.39	2538.08	2465.32	2298.75	2424.71	2561.09	2154.93	2097.53	2626.28	2625.14	2431.85	2207.64	2163.44	2126.42	2209.72	2345.19	2702	2710.46	2670.36	2424.52
	2100.12	2176.41	2170.38	2132.47	2146.04	2087.47	2145.49	2096.19	2051.75	2205.19	2281.41	2261.93	2377.46	2228.13	2254.09	2392.53	2353.31	2252.69	2119.83	2060.58	2370.22	2482.99	2435.51	2301.16	2591.84	2346.76	2117.46	2160.53	2295.16	2533.55	2534.51	2462.21	2297.64	2421.69	2557.12	2154.71	2096.74	2622.03	2621.05	2428.79	2206.4	2162.51	2125.76	2208.34	2343.17	2698.12	2705.74	2665.94	2421.35
	2099.26	2175.37	2169.62	2131.5	2145.24	2086.79	2144.51	2095.55	2051.3	2203.6	2279.62	2260.17	2374.86	2226.85	2252.93	2389.67	2351.44	2251.77	2119.46	2060.4	2367.53	2479.73	2432.4	2299.12	2587.76	2344.5	2116.99	2159.31	2293.14	2529.73	2530.96	2459.12	2296.52	2418.69	2553.16	2154.49	2095.95	2617.81	2616.96	2425.74	2205.18	2161.58	2125.11	2206.97	2341.15	2694.25	2701.04	2661.54	2418.19
	2098.41	2174.34	2168.86	2130.54	2144.43	2086.12	2143.54	2094.9	2050.85	2202.01	2277.83	2258.4	2372.26	2225.57	2251.76	2386.82	2349.57	2250.85	2119.1	2060.21	2364.85	2476.48	2429.3	2297.08	2583.69	2342.24	2116.52	2158.1	2291.12	2525.92	2527.41	2456.02	2295.4	2415.7	2549.21	2154.26	2095.16	2613.6	2612.89	2422.69	2203.95	2160.64	2124.45	2205.6	2339.13	2690.38	2696.35	2657.15	2415.03
	2097.56	2173.3	2168.1	2129.57	2143.62	2085.45	2142.56	2094.26	2050.4	2200.43	2276.04	2256.64	2369.67	2224.3	2250.6	2383.98	2347.7	2249.92	2118.73	2060.02	2362.18	2473.24	2426.21	2295.06	2579.64	2340	2116.04	2156.9	2289.11	2522.13	2523.88	2452.94	2294.28	2412.71	2545.28	2154.03	2094.38	2609.4	2608.83	2419.66	2202.72	2159.71	2123.79	2204.23	2337.13	2686.53	2691.69	2652.77	2411.89
	2096.71	2172.26	2167.34	2128.61	2142.82	2084.78	2141.59	2093.61	2049.95	2198.86	2274.25	2254.89	2367.08	2223.02	2249.44	2381.15	2345.83	2248.99	2118.36	2059.83	2359.51	2470.01	2423.13	2293.04	2575.59	2337.75	2115.57	2155.69	2287.1	2518.35	2520.36	2449.86	2293.15	2409.74	2541.36	2153.79	2093.6	2605.22	2604.79	2416.63	2201.5	2158.78	2123.12	2202.87	2335.12	2682.69	2687.03	2648.4	2408.75
	2095.87	2171.22	2166.57	2127.65	2142.01	2084.11	2140.61	2092.97	2049.51	2197.28	2272.47	2253.13	2364.5	2221.75	2248.27	2378.33	2343.97	2248.06	2117.98	2059.64	2356.86	2466.78	2420.06	2291.02	2571.56	2335.51	2115.09	2154.49	2285.11	2514.59	2516.85	2446.79	2292.02	2406.78	2537.45	2153.55	2092.82	2601.06	2600.75	2413.62	2200.28	2157.85	2122.46	2201.51	2333.13	2678.86	2682.4	2644.04	2405.63
	2095.02	2170.19	2165.81	2126.69	2141.21	2083.44	2139.64	2092.32	2049.06	2195.72	2270.69	2251.38	2361.92	2220.48	2247.11	2375.52	2342.11	2247.12	2117.6	2059.45	2354.21	2463.57	2416.99	2289.01	2567.54	2333.28	2114.61	2153.3	2283.12	2510.84	2513.35	2443.73	2290.89	2403.83	2533.55	2153.31	2092.04	2596.91	2596.73	2410.62	2199.06	2156.91	2121.79	2200.15	2331.13	2675.04	2677.78	2639.7	2402.51
	2094.18	2169.15	2165.04	2125.74	2140.4	2082.77	2138.66	2091.68	2048.61	2194.15	2268.91	2249.63	2359.35	2219.21	2245.95	2372.72	2340.24	2246.19	2117.22	2059.26	2351.57	2460.36	2413.94	2287.01	2563.53	2331.05	2114.14	2152.1	2281.13	2507.11	2509.86	2440.67	2289.76	2400.89	2529.67	2153.06	2091.26	2592.77	2592.72	2407.62	2197.84	2155.98	2121.12	2198.8	2329.15	2671.22	2673.18	2635.36	2399.41
	2093.34	2168.11	2164.27	2124.78	2139.6	2082.1	2137.69	2091.03	2048.16	2192.59	2267.14	2247.89	2356.79	2217.93	2244.79	2369.92	2338.38	2245.25	2116.84	2059.06	2348.94	2457.16	2410.89	2285.01	2559.54	2328.83	2113.66	2150.91	2279.15	2503.39	2506.38	2437.63	2288.62	2397.96	2525.8	2152.8	2090.49	2588.66	2588.72	2404.64	2196.63	2155.05	2120.45	2197.46	2327.17	2667.42	2668.6	2631.04	2396.31
	2092.5	2167.08	2163.5	2123.83	2138.8	2081.44	2136.72	2090.38	2047.71	2191.04	2265.37	2246.14	2354.23	2216.66	2243.63	2367.14	2336.53	2244.31	2116.46	2058.87	2346.32	2453.97	2407.85	2283.02	2555.55	2326.61	2113.18	2149.72	2277.18	2499.68	2502.91	2434.59	2287.48	2395.04	2521.94	2152.54	2089.72	2584.56	2584.74	2401.66	2195.42	2154.12	2119.78	2196.11	2325.19	2663.63	2664.03	2626.73	2393.23
	2091.66	2166.04	2162.73	2122.88	2138	2080.77	2135.74	2089.74	2047.26	2189.49	2263.6	2244.4	2351.67	2215.39	2242.47	2364.36	2334.67	2243.36	2116.07	2058.67	2343.71	2450.79	2404.81	2281.03	2551.58	2324.4	2112.7	2148.54	2275.22	2495.99	2499.46	2431.55	2286.34	2392.13	2518.09	2152.28	2088.95	2580.47	2580.77	2398.7	2194.21	2153.19	2119.11	2194.78	2323.22	2659.85	2659.48	2622.44	2390.15
	2090.83	2165.01	2161.95	2121.93	2137.2	2080.11	2134.77	2089.09	2046.81	2187.94	2261.84	2242.67	2349.12	2214.13	2241.31	2361.6	2332.82	2242.42	2115.68	2058.48	2341.11	2447.62	2401.79	2279.05	2547.61	2322.19	2112.22	2147.35	2273.26	2492.32	2496.01	2428.53	2285.2	2389.23	2514.26	2152.01	2088.18	2576.4	2576.81	2395.74	2193	2152.26	2118.43	2193.44	2321.26	2656.08	2654.94	2618.15	2387.09
	2089.99	2163.97	2161.18	2120.98	2136.4	2079.45	2133.8	2088.44	2046.36	2186.4	2260.08	2240.94	2346.58	2212.86	2240.15	2358.84	2330.96	2241.47	2115.28	2058.28	2338.52	2444.45	2398.78	2277.08	2543.66	2319.99	2111.73	2146.18	2271.31	2488.65	2492.58	2425.51	2284.05	2386.35	2510.44	2151.74	2087.41	2572.35	2572.86	2392.8	2191.79	2151.32	2117.75	2192.11	2319.3	2652.32	2650.43	2613.88	2384.03
	2089.16	2162.94	2160.4	2120.03	2135.6	2078.79	2132.83	2087.79	2045.91	2184.87	2258.32	2239.21	2344.04	2211.59	2238.99	2356.1	2329.11	2240.52	2114.89	2058.08	2335.94	2441.3	2395.77	2275.11	2539.73	2317.79	2111.25	2145	2269.37	2485.01	2489.15	2422.5	2282.9	2383.47	2506.63	2151.47	2086.65	2568.31	2568.92	2389.86	2190.59	2150.39	2117.07	2190.78	2317.35	2648.58	2645.93	2609.62	2380.99
	2088.33	2161.9	2159.62	2119.08	2134.81	2078.13	2131.86	2087.14	2045.46	2183.34	2256.56	2237.48	2341.51	2210.33	2237.83	2353.36	2327.26	2239.57	2114.49	2057.88	2333.37	2438.15	2392.77	2273.15	2535.8	2315.6	2110.77	2143.83	2267.43	2481.38	2485.74	2419.5	2281.75	2380.6	2502.83	2151.18	2085.89	2564.29	2565	2386.94	2189.39	2149.46	2116.39	2189.46	2315.41	2644.84	2641.44	2605.37	2377.96
	2087.5	2160.87	2158.84	2118.14	2134.01	2077.47	2130.89	2086.5	2045.01	2181.81	2254.81	2235.76	2338.98	2209.06	2236.68	2350.64	2325.42	2238.62	2114.08	2057.68	2330.8	2435.01	2389.78	2271.2	2531.89	2313.42	2110.28	2142.66	2265.5	2477.76	2482.34	2416.5	2280.6	2377.75	2499.05	2150.9	2085.13	2560.28	2561.09	2384.03	2188.19	2148.53	2115.71	2188.15	2313.47	2641.11	2636.98	2601.14	2374.93
	2086.68	2159.84	2158.06	2117.2	2133.22	2076.81	2129.92	2085.85	2044.56	2180.29	2253.07	2234.04	2336.46	2207.8	2235.52	2347.92	2323.57	2237.66	2113.68	2057.47	2328.25	2431.89	2386.8	2269.25	2527.98	2311.24	2109.8	2141.49	2263.58	2474.16	2478.95	2413.51	2279.44	2374.91	2495.28	2150.61	2084.37	2556.29	2557.19	2381.12	2186.99	2147.61	2115.03	2186.83	2311.53	2637.39	2632.53	2596.91	2371.92
	2085.85	2158.8	2157.28	2116.26	2132.42	2076.16	2128.95	2085.2	2044.11	2178.77	2251.32	2232.32	2333.94	2206.53	2234.36	2345.21	2321.73	2236.7	2113.27	2057.27	2325.7	2428.77	2383.83	2267.31	2524.09	2309.06	2109.31	2140.33	2261.66	2470.57	2475.58	2410.53	2278.28	2372.08	2491.53	2150.31	2083.61	2552.32	2553.31	2378.23	2185.79	2146.68	2114.34	2185.52	2309.61	2633.69	2628.1	2592.7	2368.92
	2085.03	2157.77	2156.49	2115.32	2131.63	2075.5	2127.98	2084.55	2043.66	2177.26	2249.58	2230.61	2331.43	2205.27	2233.2	2342.52	2319.89	2235.74	2112.86	2057.07	2323.17	2425.66	2380.87	2265.37	2520.22	2306.89	2108.82	2139.17	2259.75	2467	2472.21	2407.56	2277.12	2369.25	2487.78	2150.01	2082.86	2548.36	2549.44	2375.35	2184.6	2145.75	2113.65	2184.22	2307.68	2629.99	2623.68	2588.5	2365.93
	2084.21	2156.74	2155.71	2114.39	2130.84	2074.85	2127.01	2083.9	2043.21	2175.75	2247.84	2228.9	2328.93	2204.01	2232.05	2339.83	2318.05	2234.78	2112.44	2056.86	2320.64	2422.56	2377.91	2263.44	2516.35	2304.73	2108.33	2138.01	2257.85	2463.44	2468.86	2404.6	2275.95	2366.44	2484.06	2149.71	2082.11	2544.42	2545.58	2372.48	2183.41	2144.82	2112.96	2182.92	2305.77	2626.3	2619.28	2584.32	2362.95
	2083.39	2155.71	2154.92	2113.45	2130.05	2074.2	2126.05	2083.25	2042.76	2174.25	2246.11	2227.19	2326.43	2202.75	2230.89	2337.15	2316.22	2233.81	2112.02	2056.65	2318.13	2419.46	2374.97	2261.52	2512.5	2302.57	2107.85	2136.86	2255.95	2459.9	2465.51	2401.64	2274.79	2363.65	2480.34	2149.4	2081.36	2540.49	2541.73	2369.62	2182.22	2143.89	2112.27	2181.62	2303.86	2622.63	2614.9	2580.15	2359.98
	2082.58	2154.68	2154.13	2112.52	2129.26	2073.55	2125.08	2082.59	2042.31	2172.75	2244.37	2225.49	2323.94	2201.49	2229.74	2334.49	2314.38	2232.84	2111.6	2056.44	2315.62	2416.38	2372.03	2259.6	2508.66	2300.42	2107.36	2135.71	2254.06	2456.37	2462.18	2398.7	2273.62	2360.86	2476.64	2149.09	2080.61	2536.59	2537.89	2366.77	2181.04	2142.96	2111.58	2180.33	2301.96	2618.96	2610.54	2575.99	2357.02
	2081.76	2153.65	2153.34	2111.59	2128.47	2072.9	2124.11	2081.94	2041.86	2171.26	2242.65	2223.79	2321.46	2200.23	2228.58	2331.83	2312.55	2231.87	2111.18	2056.23	2313.12	2413.31	2369.11	2257.69	2504.83	2298.27	2106.87	2134.56	2252.18	2452.86	2458.86	2395.76	2272.45	2358.08	2472.95	2148.77	2079.87	2532.69	2534.07	2363.93	2179.86	2142.04	2110.88	2179.04	2300.06	2615.31	2606.19	2571.84	2354.07
	2080.95	2152.62	2152.55	2110.66	2127.68	2072.25	2123.15	2081.29	2041.41	2169.77	2240.92	2222.09	2318.98	2198.97	2227.43	2329.18	2310.72	2230.9	2110.75	2056.02	2310.64	2410.24	2366.19	2255.78	2501.02	2296.13	2106.37	2133.42	2250.31	2449.37	2455.55	2392.83	2271.27	2355.32	2469.27	2148.45	2079.13	2528.82	2530.26	2361.1	2178.68	2141.11	2110.18	2177.75	2298.17	2611.67	2601.86	2567.71	2351.13
	2080.14	2151.59	2151.76	2109.73	2126.9	2071.6	2122.18	2080.64	2040.96	2168.29	2239.2	2220.4	2316.5	2197.72	2226.28	2326.54	2308.89	2229.93	2110.32	2055.81	2308.16	2407.19	2363.28	2253.88	2497.21	2294	2105.88	2132.28	2248.44	2445.89	2452.26	2389.9	2270.09	2352.56	2465.61	2148.12	2078.39	2524.96	2526.47	2358.28	2177.5	2140.19	2109.49	2176.47	2296.28	2608.03	2597.55	2563.58	2348.21
	2079.33	2150.56	2150.96	2108.81	2126.11	2070.96	2121.22	2079.99	2040.51	2166.81	2237.48	2218.71	2314.04	2196.46	2225.12	2323.92	2307.07	2228.95	2109.89	2055.6	2305.69	2404.15	2360.38	2251.99	2493.42	2291.87	2105.39	2131.15	2246.58	2442.42	2448.97	2386.99	2268.91	2349.82	2461.96	2147.79	2077.65	2521.11	2522.68	2355.47	2176.32	2139.26	2108.79	2175.2	2294.4	2604.41	2593.26	2559.48	2345.29
	2078.53	2149.53	2150.16	2107.88	2125.33	2070.32	2120.25	2079.34	2040.06	2165.34	2235.77	2217.03	2311.58	2195.21	2223.97	2321.3	2305.24	2227.97	2109.45	2055.38	2303.23	2401.11	2357.49	2250.11	2489.65	2289.74	2104.89	2130.01	2244.72	2438.97	2445.7	2384.08	2267.73	2347.09	2458.33	2147.45	2076.91	2517.28	2518.91	2352.68	2175.15	2138.34	2108.09	2173.93	2292.53	2600.8	2588.98	2555.38	2342.39
	2077.72	2148.5	2149.37	2106.96	2124.54	2069.67	2119.29	2078.69	2039.61	2163.87	2234.06	2215.35	2309.12	2193.96	2222.82	2318.69	2303.42	2226.99	2109.01	2055.17	2300.79	2398.08	2354.61	2248.23	2485.88	2287.63	2104.4	2128.88	2242.88	2435.53	2442.43	2381.19	2266.55	2344.37	2454.71	2147.11	2076.18	2513.47	2515.16	2349.89	2173.98	2137.41	2107.38	2172.66	2290.66	2597.2	2584.72	2551.3	2339.5
	2076.92	2147.48	2148.57	2106.04	2123.76	2069.03	2118.33	2078.04	2039.16	2162.41	2232.36	2213.67	2306.67	2192.71	2221.67	2316.1	2301.61	2226.01	2108.57	2054.95	2298.35	2395.07	2351.74	2246.35	2482.13	2285.52	2103.9	2127.76	2241.04	2432.11	2439.18	2378.3	2265.36	2341.66	2451.1	2146.77	2075.45	2509.67	2511.41	2347.12	2172.81	2136.49	2106.68	2171.4	2288.8	2593.61	2580.48	2547.23	2336.62
	2076.12	2146.45	2147.77	2105.13	2122.98	2068.39	2117.37	2077.38	2038.71	2160.95	2230.65	2212	2304.23	2191.46	2220.52	2313.51	2299.79	2225.02	2108.13	2054.73	2295.92	2392.06	2348.88	2244.49	2478.39	2283.41	2103.41	2126.64	2239.2	2428.7	2435.94	2375.42	2264.17	2338.96	2447.5	2146.42	2074.72	2505.89	2507.68	2344.35	2171.65	2135.57	2105.97	2170.14	2286.94	2590.03	2576.25	2543.18	2333.75
	2075.33	2145.43	2146.97	2104.21	2122.2	2067.75	2116.41	2076.73	2038.26	2159.5	2228.95	2210.33	2301.8	2190.21	2219.37	2310.93	2297.98	2224.03	2107.68	2054.52	2293.5	2389.06	2346.02	2242.63	2474.67	2281.31	2102.91	2125.52	2237.38	2425.31	2432.72	2372.54	2262.98	2336.27	2443.92	2146.06	2073.99	2502.13	2503.96	2341.6	2170.49	2134.65	2105.27	2168.88	2285.09	2586.46	2572.04	2539.14	2330.89
	2074.53	2144.4	2146.16	2103.3	2121.42	2067.12	2115.45	2076.08	2037.81	2158.05	2227.26	2208.66	2299.37	2188.96	2218.22	2308.37	2296.17	2223.05	2107.23	2054.3	2291.09	2386.08	2343.18	2240.77	2470.95	2279.22	2102.41	2124.4	2235.56	2421.94	2429.5	2369.68	2261.79	2333.59	2440.36	2145.7	2073.27	2498.38	2500.25	2338.86	2169.33	2133.72	2104.56	2167.63	2283.25	2582.9	2567.85	2535.11	2328.04
	2073.74	2143.38	2145.36	2102.39	2120.65	2066.48	2114.49	2075.43	2037.36	2156.61	2225.57	2207	2296.95	2187.72	2217.07	2305.81	2294.36	2222.05	2106.77	2054.07	2288.69	2383.1	2340.35	2238.92	2467.25	2277.13	2101.91	2123.29	2233.74	2418.58	2426.3	2366.83	2260.6	2330.93	2436.81	2145.34	2072.54	2494.65	2496.56	2336.12	2168.17	2132.8	2103.85	2166.38	2281.41	2579.35	2563.68	2531.09	2325.2
	2072.95	2142.36	2144.55	2101.48	2119.87	2065.85	2113.54	2074.78	2036.91	2155.17	2223.88	2205.35	2294.54	2186.47	2215.92	2303.26	2292.56	2221.06	2106.32	2053.85	2286.3	2380.13	2337.52	2237.08	2463.57	2275.05	2101.41	2122.18	2231.94	2415.23	2423.11	2363.98	2259.4	2328.28	2433.27	2144.97	2071.82	2490.93	2492.88	2333.4	2167.01	2131.89	2103.14	2165.14	2279.58	2575.81	2559.52	2527.09	2322.38
	2072.16	2141.34	2143.75	2100.57	2119.1	2065.21	2112.58	2074.13	2036.46	2153.74	2222.2	2203.69	2292.13	2185.23	2214.78	2300.73	2290.75	2220.07	2105.86	2053.63	2283.92	2377.17	2334.71	2235.25	2459.9	2272.97	2100.92	2121.07	2230.14	2411.9	2419.93	2361.14	2258.2	2325.63	2429.74	2144.6	2071.1	2487.23	2489.22	2330.69	2165.86	2130.97	2102.43	2163.9	2277.76	2572.29	2555.38	2523.11	2319.57
	2071.38	2140.32	2142.94	2099.67	2118.33	2064.58	2111.63	2073.47	2036.01	2152.31	2220.52	2202.04	2289.73	2183.99	2213.63	2298.2	2288.95	2219.07	2105.4	2053.4	2281.55	2374.22	2331.9	2233.42	2456.24	2270.91	2100.41	2119.97	2228.35	2408.59	2416.76	2358.32	2257	2323	2426.23	2144.22	2070.39	2483.55	2485.56	2328	2164.71	2130.05	2101.72	2162.67	2275.94	2568.77	2551.26	2519.13	2316.77
	2070.59	2139.3	2142.13	2098.77	2117.55	2063.95	2110.67	2072.82	2035.56	2150.89	2218.85	2200.4	2287.34	2182.75	2212.49	2295.69	2287.16	2218.07	2104.93	2053.18	2279.19	2371.29	2329.11	2231.6	2452.59	2268.84	2099.91	2118.87	2226.56	2405.29	2413.6	2355.5	2255.8	2320.38	2422.74	2143.84	2069.68	2479.88	2481.92	2325.31	2163.57	2129.13	2101.01	2161.44	2274.13	2565.27	2547.16	2515.17	2313.98
	2069.81	2138.28	2141.32	2097.86	2116.78	2063.32	2109.72	2072.17	2035.11	2149.47	2217.18	2198.76	2284.95	2181.51	2211.34	2293.18	2285.36	2217.07	2104.46	2052.95	2276.84	2368.36	2326.32	2229.79	2448.96	2266.79	2099.41	2117.78	2224.79	2402	2410.46	2352.69	2254.59	2317.77	2419.25	2143.46	2068.96	2476.23	2478.29	2322.63	2162.42	2128.22	2100.29	2160.22	2272.32	2561.77	2543.07	2511.23	2311.2
	2069.03	2137.26	2140.51	2096.97	2116.01	2062.7	2108.77	2071.52	2034.66	2148.06	2215.51	2197.12	2282.57	2180.28	2210.2	2290.69	2283.57	2216.07	2103.99	2052.72	2274.5	2365.44	2323.55	2227.98	2445.34	2264.74	2098.91	2116.69	2223.02	2398.73	2407.32	2349.89	2253.39	2315.18	2415.78	2143.07	2068.26	2472.59	2474.68	2319.97	2161.28	2127.3	2099.58	2159	2270.52	2558.29	2539	2507.3	2308.43
	2068.26	2136.25	2139.69	2096.07	2115.25	2062.07	2107.82	2070.87	2034.21	2146.65	2213.85	2195.49	2280.2	2179.04	2209.06	2288.2	2281.79	2215.07	2103.52	2052.49	2272.17	2362.53	2320.78	2226.17	2441.74	2262.7	2098.41	2115.6	2221.25	2395.47	2404.2	2347.1	2252.18	2312.59	2412.33	2142.67	2067.55	2468.97	2471.08	2317.31	2160.14	2126.39	2098.86	2157.78	2268.73	2554.81	2534.95	2503.38	2305.68
	2067.48	2135.23	2138.88	2095.18	2114.48	2061.45	2106.87	2070.22	2033.76	2145.25	2212.19	2193.86	2277.84	2177.81	2207.92	2285.73	2280	2214.06	2103.04	2052.26	2269.85	2359.63	2318.03	2224.38	2438.15	2260.66	2097.9	2114.51	2219.49	2392.23	2401.09	2344.31	2250.97	2310.01	2408.89	2142.28	2066.85	2465.36	2467.49	2314.67	2159.01	2125.48	2098.15	2156.57	2266.94	2551.35	2530.91	2499.48	2302.94
	2066.71	2134.22	2138.07	2094.28	2113.72	2060.83	2105.92	2069.57	2033.32	2143.86	2210.54	2192.24	2275.48	2176.58	2206.77	2283.26	2278.22	2213.05	2102.57	2052.03	2267.54	2356.75	2315.28	2222.59	2434.57	2258.63	2097.4	2113.43	2217.74	2389.01	2398	2341.54	2249.76	2307.45	2405.46	2141.87	2066.14	2461.78	2463.92	2312.04	2157.88	2124.57	2097.43	2155.36	2265.16	2547.9	2526.89	2495.59	2300.21
	2065.94	2133.21	2137.25	2093.39	2112.95	2060.21	2104.98	2068.92	2032.87	2142.47	2208.89	2190.62	2273.13	2175.35	2205.63	2280.81	2276.44	2212.04	2102.08	2051.79	2265.24	2353.87	2312.55	2220.81	2431.01	2256.61	2096.89	2112.36	2216	2385.8	2394.91	2338.78	2248.54	2304.9	2402.05	2141.47	2065.44	2458.2	2460.36	2309.42	2156.75	2123.66	2096.71	2154.15	2263.39	2544.46	2522.89	2491.72	2297.49
	2065.17	2132.2	2136.43	2092.51	2112.19	2059.59	2104.03	2068.27	2032.42	2141.08	2207.24	2189.01	2270.79	2174.12	2204.49	2278.37	2274.67	2211.03	2101.6	2051.56	2262.95	2351	2309.82	2219.03	2427.46	2254.59	2096.39	2111.28	2214.26	2382.6	2391.84	2336.02	2247.33	2302.36	2398.66	2141.05	2064.75	2454.65	2456.81	2306.81	2155.62	2122.75	2096	2152.95	2261.62	2541.03	2518.91	2487.86	2294.78
	2064.41	2131.19	2135.61	2091.62	2111.43	2058.97	2103.09	2067.62	2031.97	2139.7	2205.6	2187.4	2268.45	2172.9	2203.36	2275.93	2272.9	2210.02	2101.11	2051.32	2260.67	2348.15	2307.11	2217.26	2423.92	2252.58	2095.88	2110.21	2212.53	2379.42	2388.78	2333.28	2246.11	2299.83	2395.27	2140.64	2064.05	2451.1	2453.28	2304.21	2154.5	2121.84	2095.28	2151.76	2259.85	2537.61	2514.94	2484.01	2292.09
	2063.65	2130.18	2134.8	2090.74	2110.67	2058.35	2102.15	2066.97	2031.52	2138.33	2203.97	2185.79	2266.13	2171.68	2202.22	2273.51	2271.13	2209.01	2100.62	2051.08	2258.39	2345.3	2304.41	2215.5	2420.4	2250.58	2095.38	2109.15	2210.81	2376.26	2385.73	2330.54	2244.9	2297.31	2391.91	2140.22	2063.36	2447.58	2449.76	2301.62	2153.37	2120.93	2094.56	2150.57	2258.1	2534.2	2510.99	2480.18	2289.4
	2062.89	2129.18	2133.98	2089.86	2109.92	2057.74	2101.21	2066.32	2031.08	2136.96	2202.33	2184.19	2263.81	2170.46	2201.08	2271.1	2269.36	2207.99	2100.13	2050.84	2256.13	2342.46	2301.71	2213.74	2416.89	2248.58	2094.87	2108.08	2209.1	2373.11	2382.69	2327.82	2243.68	2294.8	2388.55	2139.8	2062.67	2444.07	2446.25	2299.05	2152.26	2120.03	2093.84	2149.38	2256.35	2530.8	2507.06	2476.37	2286.73
	2062.13	2128.17	2133.16	2088.98	2109.16	2057.13	2100.27	2065.68	2030.63	2135.59	2200.71	2182.59	2261.5	2169.24	2199.95	2268.7	2267.6	2206.98	2099.64	2050.6	2253.88	2339.64	2299.03	2211.99	2413.4	2246.59	2094.36	2107.02	2207.39	2369.97	2379.67	2325.1	2242.46	2292.3	2385.21	2139.37	2061.98	2440.58	2442.75	2296.48	2151.14	2119.13	2093.12	2148.2	2254.61	2527.41	2503.15	2472.57	2284.07
	2061.38	2127.17	2132.33	2088.1	2108.41	2056.52	2099.33	2065.03	2030.18	2134.23	2199.09	2181	2259.19	2168.02	2198.81	2266.3	2265.84	2205.96	2099.14	2050.36	2251.64	2336.82	2296.36	2210.25	2409.92	2244.61	2093.86	2105.97	2205.69	2366.86	2376.65	2322.4	2241.23	2289.82	2381.89	2138.94	2061.3	2437.1	2439.27	2293.93	2150.03	2118.22	2092.4	2147.02	2252.87	2524.03	2499.25	2468.78	2281.43
	2060.63	2126.17	2131.51	2087.22	2107.66	2055.91	2098.4	2064.38	2029.73	2132.88	2197.47	2179.42	2256.9	2166.81	2197.68	2263.92	2264.09	2204.94	2098.64	2050.12	2249.41	2334.02	2293.69	2208.52	2406.45	2242.63	2093.35	2104.92	2203.99	2363.75	2373.65	2319.7	2240.01	2287.35	2378.58	2138.5	2060.61	2433.64	2435.81	2291.39	2148.92	2117.32	2091.68	2145.84	2251.14	2520.67	2495.37	2465.01	2278.79
	2059.88	2125.16	2130.69	2086.35	2106.91	2055.3	2097.46	2063.74	2029.29	2131.53	2195.86	2177.84	2254.61	2165.59	2196.55	2261.55	2262.33	2203.92	2098.14	2049.87	2247.19	2331.22	2291.04	2206.79	2403	2240.66	2092.84	2103.87	2202.3	2360.66	2370.67	2317.01	2238.79	2284.88	2375.28	2138.06	2059.93	2430.19	2432.35	2288.86	2147.81	2116.42	2090.96	2144.67	2249.41	2517.31	2491.51	2461.25	2276.17
	2059.13	2124.17	2129.86	2085.48	2106.16	2054.7	2096.53	2063.09	2028.84	2130.19	2194.25	2176.26	2252.33	2164.38	2195.42	2259.19	2260.59	2202.9	2097.64	2049.63	2244.97	2328.44	2288.4	2205.06	2399.57	2238.7	2092.33	2102.82	2200.62	2357.59	2367.69	2314.34	2237.56	2282.43	2372	2137.61	2059.25	2426.76	2428.91	2286.34	2146.71	2115.53	2090.24	2143.51	2247.7	2513.97	2487.66	2457.51	2273.56
	2058.39	2123.17	2129.04	2084.61	2105.41	2054.09	2095.6	2062.45	2028.4	2128.85	2192.64	2174.69	2250.06	2163.18	2194.29	2256.84	2258.84	2201.87	2097.13	2049.38	2242.77	2325.67	2285.77	2203.35	2396.15	2236.74	2091.82	2101.78	2198.95	2354.53	2364.73	2311.67	2236.33	2279.99	2368.73	2137.17	2058.58	2423.34	2425.49	2283.83	2145.61	2114.63	2089.52	2142.35	2245.98	2510.63	2483.83	2453.79	2270.96
	2057.64	2122.17	2128.21	2083.75	2104.66	2053.49	2094.67	2061.8	2027.95	2127.52	2191.05	2173.12	2247.8	2161.97	2193.16	2254.5	2257.1	2200.85	2096.62	2049.13	2240.58	2322.91	2283.15	2201.64	2392.74	2234.79	2091.31	2100.75	2197.28	2351.48	2361.77	2309.01	2235.11	2277.57	2365.48	2136.71	2057.9	2419.94	2422.08	2281.34	2144.51	2113.73	2088.79	2141.19	2244.28	2507.31	2480.02	2450.08	2268.38
	2056.91	2121.18	2127.39	2082.89	2103.92	2052.89	2093.74	2061.16	2027.51	2126.2	2189.45	2171.56	2245.54	2160.77	2192.03	2252.17	2255.36	2199.82	2096.11	2048.88	2238.4	2320.15	2280.54	2199.93	2389.35	2232.85	2090.8	2099.71	2195.62	2348.45	2358.83	2306.37	2233.88	2275.15	2362.25	2136.26	2057.23	2416.56	2418.68	2278.85	2143.42	2112.84	2088.07	2140.03	2242.58	2504	2476.23	2446.38	2265.81
	2056.17	2120.19	2126.56	2082.03	2103.18	2052.29	2092.82	2060.51	2027.06	2124.88	2187.86	2170	2243.3	2159.57	2190.9	2249.85	2253.63	2198.79	2095.59	2048.63	2236.23	2317.41	2277.94	2198.24	2385.97	2230.92	2090.29	2098.68	2193.97	2345.44	2355.91	2303.73	2232.65	2272.74	2359.02	2135.8	2056.56	2413.19	2415.29	2276.38	2142.33	2111.95	2087.35	2138.89	2240.89	2500.69	2472.46	2442.7	2263.25
	2055.44	2119.2	2125.73	2081.17	2102.44	2051.69	2091.89	2059.87	2026.62	2123.56	2186.28	2168.45	2241.06	2158.37	2189.78	2247.55	2251.9	2197.76	2095.07	2048.38	2234.06	2314.68	2275.35	2196.55	2382.61	2228.99	2089.78	2097.66	2192.32	2342.44	2352.99	2301.1	2231.41	2270.35	2355.82	2135.33	2055.9	2409.84	2411.92	2273.92	2141.24	2111.06	2086.63	2137.74	2239.2	2497.4	2468.7	2439.04	2260.7
	2054.71	2118.21	2124.9	2080.31	2101.7	2051.1	2090.97	2059.23	2026.17	2122.25	2184.7	2166.9	2238.83	2157.17	2188.65	2245.25	2250.17	2196.73	2094.56	2048.13	2231.91	2311.97	2272.78	2194.87	2379.26	2227.07	2089.27	2096.64	2190.68	2339.45	2350.09	2298.49	2230.18	2267.97	2352.62	2134.86	2055.23	2406.51	2408.56	2271.47	2140.15	2110.17	2085.91	2136.6	2237.52	2494.12	2464.96	2435.39	2258.16
	2053.98	2117.22	2124.07	2079.46	2100.96	2050.51	2090.05	2058.59	2025.73	2120.95	2183.13	2165.36	2236.6	2155.98	2187.53	2242.96	2248.45	2195.7	2094.03	2047.87	2229.77	2309.26	2270.21	2193.19	2375.92	2225.16	2088.76	2095.62	2189.05	2336.49	2347.2	2295.88	2228.95	2265.59	2349.45	2134.39	2054.57	2403.19	2405.22	2269.03	2139.07	2109.28	2085.19	2135.46	2235.85	2490.85	2461.23	2431.75	2255.64
	2053.25	2116.23	2123.24	2078.61	2100.23	2049.92	2089.13	2057.95	2025.29	2119.65	2181.56	2163.82	2234.39	2154.79	2186.41	2240.68	2246.73	2194.67	2093.51	2047.61	2227.64	2306.56	2267.65	2191.52	2372.61	2223.25	2088.24	2094.6	2187.43	2333.53	2344.32	2293.28	2227.71	2263.23	2346.28	2133.91	2053.91	2399.88	2401.89	2266.61	2137.99	2108.4	2084.47	2134.33	2234.18	2487.6	2457.53	2428.14	2253.13
	2052.53	2115.25	2122.41	2077.76	2099.49	2049.33	2088.21	2057.31	2024.84	2118.35	2180	2162.29	2232.19	2153.6	2185.29	2238.42	2245.02	2193.64	2092.98	2047.36	2225.52	2303.88	2265.11	2189.86	2369.3	2221.35	2087.73	2093.59	2185.81	2330.59	2341.46	2290.7	2226.48	2260.89	2343.14	2133.43	2053.25	2396.59	2398.57	2264.19	2136.92	2107.52	2083.75	2133.21	2232.52	2484.35	2453.84	2424.53	2250.63
	2051.81	2114.27	2121.58	2076.91	2098.76	2048.74	2087.3	2056.67	2024.4	2117.07	2178.44	2160.76	2229.99	2152.41	2184.17	2236.16	2243.31	2192.6	2092.45	2047.1	2223.4	2301.2	2262.58	2188.2	2366.01	2219.46	2087.22	2092.58	2184.19	2327.67	2338.6	2288.12	2225.24	2258.55	2340	2132.95	2052.6	2393.32	2395.27	2261.79	2135.85	2106.63	2083.03	2132.08	2230.87	2481.11	2450.17	2420.95	2248.15
	2051.09	2113.29	2120.75	2076.07	2098.03	2048.15	2086.39	2056.03	2023.96	2115.78	2176.89	2159.24	2227.8	2151.23	2183.05	2233.92	2241.6	2191.57	2091.92	2046.84	2221.3	2298.54	2260.05	2186.55	2362.74	2217.58	2086.71	2091.58	2182.59	2324.76	2335.76	2285.56	2224.01	2256.22	2336.89	2132.46	2051.95	2390.06	2391.98	2259.4	2134.78	2105.75	2082.31	2130.96	2229.22	2477.88	2446.51	2417.38	2245.67
	2050.38	2112.31	2119.91	2075.22	2097.31	2047.57	2085.48	2055.39	2023.52	2114.51	2175.34	2157.73	2225.62	2150.05	2181.93	2231.68	2239.9	2190.53	2091.39	2046.57	2219.21	2295.88	2257.54	2184.91	2359.48	2215.7	2086.19	2090.58	2180.99	2321.86	2332.93	2283.01	2222.77	2253.91	2333.78	2131.96	2051.3	2386.82	2388.7	2257.02	2133.71	2104.88	2081.59	2129.85	2227.58	2474.67	2442.88	2413.82	2243.21
	2049.67	2111.34	2119.08	2074.38	2096.58	2046.99	2084.57	2054.76	2023.08	2113.24	2173.8	2156.22	2223.45	2148.87	2180.82	2229.46	2238.2	2189.49	2090.85	2046.31	2217.13	2293.24	2255.04	2183.27	2356.24	2213.83	2085.68	2089.59	2179.4	2318.99	2330.12	2280.46	2221.53	2251.6	2330.7	2131.47	2050.65	2383.59	2385.44	2254.65	2132.65	2104	2080.87	2128.74	2225.95	2471.46	2439.26	2410.28	2240.77
	2048.96	2110.36	2118.25	2073.55	2095.86	2046.41	2083.66	2054.12	2022.64	2111.97	2172.26	2154.71	2221.29	2147.7	2179.7	2227.25	2236.51	2188.45	2090.32	2046.05	2215.06	2290.61	2252.56	2181.65	2353.01	2211.97	2085.17	2088.59	2177.82	2316.12	2327.32	2277.93	2220.29	2249.31	2327.62	2130.97	2050	2380.38	2382.2	2252.29	2131.59	2103.13	2080.15	2127.63	2224.32	2468.27	2435.66	2406.76	2238.33
	2048.26	2109.39	2117.41	2072.71	2095.14	2045.83	2082.76	2053.49	2022.2	2110.71	2170.73	2153.21	2219.14	2146.53	2178.59	2225.05	2234.82	2187.41	2089.78	2045.78	2212.99	2287.99	2250.08	2180.02	2349.8	2210.12	2084.65	2087.61	2176.24	2313.27	2324.53	2275.41	2219.05	2247.03	2324.57	2130.46	2049.36	2377.18	2378.96	2249.95	2130.53	2102.25	2079.43	2126.53	2222.7	2465.09	2432.07	2403.25	2235.91
	2047.55	2108.42	2116.58	2071.88	2094.42	2045.25	2081.85	2052.86	2021.76	2109.46	2169.2	2151.72	2217	2145.36	2177.48	2222.85	2233.13	2186.37	2089.23	2045.51	2210.94	2285.38	2247.61	2178.41	2346.6	2208.27	2084.14	2086.62	2174.67	2310.44	2321.75	2272.9	2217.81	2244.76	2321.53	2129.96	2048.72	2374	2375.74	2247.62	2129.48	2101.38	2078.71	2125.43	2221.08	2461.91	2428.51	2399.76	2233.5
	2046.85	2107.45	2115.74	2071.05	2093.7	2044.68	2080.95	2052.22	2021.32	2108.21	2167.68	2150.23	2214.86	2144.19	2176.37	2220.67	2231.45	2185.33	2088.69	2045.24	2208.9	2282.79	2245.16	2176.8	2343.42	2206.43	2083.62	2085.64	2173.11	2307.62	2318.98	2270.39	2216.57	2242.51	2318.5	2129.44	2048.08	2370.84	2372.54	2245.3	2128.43	2100.52	2077.99	2124.34	2219.48	2458.75	2424.96	2396.28	2231.11
	2046.16	2106.49	2114.9	2070.22	2092.98	2044.11	2080.06	2051.59	2020.88	2106.97	2166.17	2148.75	2212.74	2143.03	2175.26	2218.5	2229.77	2184.29	2088.14	2044.97	2206.87	2280.2	2242.71	2175.2	2340.25	2204.6	2083.11	2084.67	2171.55	2304.82	2316.23	2267.9	2215.33	2240.26	2315.49	2128.93	2047.45	2367.69	2369.35	2242.99	2127.38	2099.65	2077.28	2123.25	2217.88	2455.6	2421.43	2392.82	2228.73
	2045.46	2105.53	2114.07	2069.4	2092.27	2043.54	2079.16	2050.96	2020.45	2105.73	2164.66	2147.27	2210.62	2141.87	2174.15	2216.34	2228.1	2183.25	2087.59	2044.7	2204.85	2277.63	2240.28	2173.6	2337.1	2202.78	2082.6	2083.69	2170	2302.03	2313.49	2265.43	2214.09	2238.02	2312.49	2128.41	2046.82	2364.56	2366.17	2240.69	2126.34	2098.79	2076.56	2122.16	2216.28	2452.46	2417.91	2389.38	2226.36
	2044.77	2104.56	2113.23	2068.58	2091.56	2042.97	2078.27	2050.33	2020.01	2104.5	2163.15	2145.8	2208.52	2140.71	2173.04	2214.19	2226.43	2182.2	2087.04	2044.43	2202.84	2275.07	2237.86	2172.02	2333.96	2200.96	2082.08	2082.73	2168.46	2299.25	2310.76	2262.96	2212.85	2235.8	2309.51	2127.89	2046.19	2361.44	2363.01	2238.41	2125.3	2097.92	2075.85	2121.08	2214.69	2449.33	2414.41	2385.95	2224
	2044.08	2103.61	2112.39	2067.76	2090.85	2042.4	2077.38	2049.7	2019.57	2103.27	2161.65	2144.33	2206.42	2139.55	2171.94	2212.06	2224.77	2181.16	2086.49	2044.15	2200.84	2272.52	2235.45	2170.44	2330.84	2199.15	2081.57	2081.76	2166.93	2296.49	2308.04	2260.5	2211.6	2233.59	2306.55	2127.36	2045.56	2358.34	2359.86	2236.13	2124.27	2097.06	2075.13	2120.01	2213.11	2446.22	2410.93	2382.54	2221.66
	2043.4	2102.65	2111.56	2066.94	2090.14	2041.84	2076.49	2049.08	2019.14	2102.05	2160.16	2142.87	2204.33	2138.4	2170.83	2209.93	2223.11	2180.11	2085.93	2043.88	2198.85	2269.98	2233.06	2168.86	2327.74	2197.35	2081.05	2080.8	2165.4	2293.75	2305.34	2258.05	2210.36	2231.39	2303.6	2126.83	2044.93	2355.25	2356.72	2233.87	2123.23	2096.21	2074.42	2118.94	2211.54	2443.11	2407.47	2379.15	2219.33
	2042.72	2101.7	2110.72	2066.13	2089.44	2041.28	2075.6	2048.45	2018.7	2100.84	2158.67	2141.42	2202.25	2137.25	2169.73	2207.81	2221.45	2179.07	2085.37	2043.6	2196.86	2267.45	2230.67	2167.3	2324.65	2195.56	2080.54	2079.84	2163.88	2291.02	2302.65	2255.62	2209.12	2229.2	2300.67	2126.29	2044.31	2352.18	2353.6	2231.62	2122.21	2095.35	2073.71	2117.87	2209.97	2440.01	2404.03	2375.77	2217.01
	2042.04	2100.74	2109.88	2065.32	2088.73	2040.72	2074.72	2047.83	2018.27	2099.63	2157.19	2139.97	2200.18	2136.11	2168.63	2205.71	2219.8	2178.02	2084.82	2043.32	2194.89	2264.93	2228.3	2165.73	2321.58	2193.78	2080.02	2078.89	2162.36	2288.31	2299.97	2253.2	2207.87	2227.02	2297.75	2125.76	2043.69	2349.13	2350.49	2229.39	2121.18	2094.5	2072.99	2116.8	2208.41	2436.93	2400.6	2372.41	2214.71
	2041.36	2099.8	2109.04	2064.51	2088.03	2040.16	2073.84	2047.2	2017.84	2098.43	2155.72	2138.53	2198.12	2134.97	2167.53	2203.61	2218.15	2176.97	2084.25	2043.04	2192.93	2262.43	2225.94	2164.18	2318.52	2192	2079.51	2077.94	2160.85	2285.61	2297.31	2250.78	2206.63	2224.86	2294.84	2125.22	2043.07	2346.09	2347.4	2227.16	2120.16	2093.65	2072.28	2115.75	2206.85	2433.85	2397.19	2369.07	2212.42
	2040.69	2098.85	2108.2	2063.7	2087.33	2039.6	2072.96	2046.58	2017.4	2097.23	2154.25	2137.09	2196.07	2133.83	2166.43	2201.53	2216.51	2175.92	2083.69	2042.76	2190.98	2259.93	2223.59	2162.64	2315.48	2190.23	2078.99	2077	2159.35	2282.93	2294.66	2248.38	2205.39	2222.7	2291.96	2124.67	2042.46	2343.06	2344.32	2224.95	2119.14	2092.8	2071.57	2114.69	2205.3	2430.79	2393.8	2365.74	2210.14
	2040.02	2097.9	2107.36	2062.9	2086.64	2039.05	2072.08	2045.96	2016.97	2096.04	2152.78	2135.66	2194.03	2132.69	2165.34	2199.46	2214.88	2174.88	2083.12	2042.47	2189.04	2257.45	2221.25	2161.1	2312.45	2188.47	2078.47	2076.06	2157.86	2280.26	2292.02	2245.99	2204.14	2220.56	2289.09	2124.12	2041.84	2340.05	2341.26	2222.75	2118.12	2091.95	2070.86	2113.64	2203.76	2427.74	2390.42	2362.43	2207.88
	2039.36	2096.96	2106.52	2062.09	2085.94	2038.5	2071.21	2045.34	2016.54	2094.86	2151.32	2134.23	2192	2131.56	2164.24	2197.39	2213.24	2173.83	2082.56	2042.19	2187.11	2254.98	2218.92	2159.56	2309.44	2186.72	2077.96	2075.12	2156.37	2277.6	2289.39	2243.61	2202.9	2218.43	2286.23	2123.57	2041.23	2337.06	2338.21	2220.56	2117.11	2091.11	2070.16	2112.59	2202.22	2424.7	2387.06	2359.14	2205.63
	2038.69	2096.02	2105.68	2061.3	2085.25	2037.95	2070.34	2044.72	2016.11	2093.68	2149.87	2132.81	2189.98	2130.43	2163.15	2195.34	2211.62	2172.78	2081.99	2041.9	2185.19	2252.52	2216.61	2158.04	2306.45	2184.97	2077.44	2074.19	2154.89	2274.96	2286.78	2241.24	2201.65	2216.31	2283.39	2123.01	2040.63	2334.08	2335.17	2218.38	2116.1	2090.27	2069.45	2111.55	2200.7	2421.66	2383.72	2355.86	2203.39
	2038.03	2095.09	2104.84	2060.5	2084.56	2037.4	2069.47	2044.1	2015.68	2092.5	2148.42	2131.4	2187.97	2129.3	2162.06	2193.3	2209.99	2171.73	2081.42	2041.61	2183.29	2250.08	2214.3	2156.52	2303.47	2183.24	2076.93	2073.26	2153.42	2272.34	2284.18	2238.89	2200.41	2214.2	2280.57	2122.45	2040.02	2331.12	2332.15	2216.22	2115.1	2089.43	2068.75	2110.52	2199.17	2418.64	2380.4	2352.6	2201.17
	2037.38	2094.15	2104	2059.71	2083.87	2036.86	2068.6	2043.49	2015.25	2091.34	2146.98	2129.99	2185.97	2128.18	2160.97	2191.27	2208.38	2170.68	2080.84	2041.32	2181.39	2247.64	2212.01	2155.01	2300.51	2181.51	2076.41	2072.34	2151.96	2269.73	2281.59	2236.54	2199.16	2212.1	2277.76	2121.89	2039.42	2328.17	2329.14	2214.07	2114.1	2088.59	2068.04	2109.48	2197.66	2415.63	2377.1	2349.36	2198.96
	2036.72	2093.22	2103.16	2058.92	2083.19	2036.31	2067.74	2042.87	2014.82	2090.18	2145.55	2128.59	2183.98	2127.06	2159.88	2189.25	2206.76	2169.62	2080.27	2041.03	2179.5	2245.22	2209.73	2153.5	2297.56	2179.79	2075.9	2071.42	2150.5	2267.14	2279.01	2234.21	2197.92	2210.01	2274.96	2121.32	2038.82	2325.24	2326.15	2211.93	2113.1	2087.76	2067.34	2108.45	2196.15	2412.64	2373.81	2346.13	2196.76
	2036.07	2092.29	2102.32	2058.13	2082.5	2035.77	2066.88	2042.26	2014.39	2089.02	2144.12	2127.2	2181.99	2125.95	2158.8	2187.24	2205.15	2168.57	2079.69	2040.74	2177.62	2242.81	2207.47	2152.01	2294.63	2178.08	2075.38	2070.5	2149.04	2264.56	2276.45	2231.89	2196.68	2207.94	2272.19	2120.75	2038.22	2322.32	2323.17	2209.8	2112.11	2086.93	2066.64	2107.43	2194.65	2409.65	2370.54	2342.92	2194.58
	2035.42	2091.37	2101.48	2057.34	2081.82	2035.23	2066.02	2041.65	2013.97	2087.87	2142.7	2125.81	2180.02	2124.83	2157.71	2185.25	2203.55	2167.52	2079.11	2040.45	2175.75	2240.41	2205.21	2150.52	2291.72	2176.37	2074.87	2069.59	2147.6	2262	2273.9	2229.58	2195.43	2205.88	2269.42	2120.18	2037.62	2319.42	2320.21	2207.68	2111.11	2086.1	2065.94	2106.41	2193.15	2406.67	2367.28	2339.73	2192.41
	2034.78	2090.44	2100.64	2056.56	2081.15	2034.7	2065.16	2041.04	2013.54	2086.73	2141.28	2124.42	2178.06	2123.72	2156.63	2183.26	2201.95	2166.47	2078.53	2040.15	2173.89	2238.02	2202.97	2149.03	2288.82	2174.68	2074.35	2068.68	2146.16	2259.45	2271.36	2227.28	2194.19	2203.83	2266.68	2119.6	2037.03	2316.53	2317.25	2205.58	2110.13	2085.27	2065.24	2105.39	2191.67	2403.71	2364.05	2336.55	2190.25
	2034.14	2089.52	2099.8	2055.78	2080.47	2034.16	2064.31	2040.43	2013.12	2085.59	2139.87	2123.05	2176.11	2122.62	2155.55	2181.28	2200.36	2165.42	2077.95	2039.86	2172.04	2235.65	2200.74	2147.56	2285.94	2172.99	2073.84	2067.77	2144.73	2256.91	2268.84	2224.99	2192.95	2201.79	2263.95	2119.02	2036.44	2313.66	2314.32	2203.48	2109.14	2084.45	2064.54	2104.38	2190.18	2400.75	2360.83	2333.39	2188.11
	2033.5	2088.6	2098.96	2055	2079.79	2033.63	2063.46	2039.82	2012.69	2084.46	2138.47	2121.68	2174.16	2121.52	2154.47	2179.32	2198.77	2164.36	2077.36	2039.56	2170.2	2233.28	2198.52	2146.09	2283.07	2171.31	2073.32	2066.87	2143.31	2254.39	2266.33	2222.71	2191.7	2199.76	2261.23	2118.44	2035.85	2310.81	2311.4	2201.4	2108.17	2083.63	2063.85	2103.37	2188.71	2397.81	2357.63	2330.25	2185.98
	2032.86	2087.69	2098.12	2054.23	2079.12	2033.1	2062.61	2039.22	2012.27	2083.33	2137.07	2120.31	2172.23	2120.42	2153.39	2177.36	2197.19	2163.31	2076.78	2039.26	2168.38	2230.93	2196.31	2144.62	2280.22	2169.63	2072.81	2065.98	2141.89	2251.89	2263.83	2220.45	2190.46	2197.74	2258.53	2117.86	2035.27	2307.96	2308.49	2199.34	2107.19	2082.81	2063.15	2102.37	2187.24	2394.88	2354.44	2327.13	2183.86
	2032.23	2086.77	2097.28	2053.46	2078.45	2032.57	2061.77	2038.61	2011.85	2082.21	2135.68	2118.95	2170.31	2119.32	2152.31	2175.42	2195.61	2162.26	2076.19	2038.96	2166.56	2228.59	2194.12	2143.17	2277.39	2167.97	2072.29	2065.08	2140.48	2249.4	2261.34	2218.19	2189.22	2195.73	2255.85	2117.27	2034.69	2305.14	2305.6	2197.28	2106.22	2081.99	2062.46	2101.37	2185.78	2391.96	2351.28	2324.02	2181.76
	2031.6	2085.86	2096.44	2052.69	2077.79	2032.05	2060.92	2038.01	2011.42	2081.09	2134.29	2117.6	2168.39	2118.23	2151.24	2173.49	2194.04	2161.2	2075.6	2038.66	2164.75	2226.26	2191.93	2141.72	2274.57	2166.32	2071.78	2064.2	2139.07	2246.92	2258.87	2215.95	2187.98	2193.74	2253.18	2116.68	2034.11	2302.33	2302.72	2195.23	2105.25	2081.18	2061.77	2100.38	2184.32	2389.05	2348.13	2320.93	2179.66
	2030.98	2084.96	2095.6	2051.92	2077.12	2031.52	2060.09	2037.41	2011	2079.99	2132.91	2116.26	2166.49	2117.14	2150.17	2171.56	2192.47	2160.15	2075.01	2038.35	2162.95	2223.95	2189.76	2140.28	2271.77	2164.67	2071.26	2063.31	2137.68	2244.46	2256.41	2213.72	2186.74	2191.75	2250.53	2116.08	2033.53	2299.53	2299.85	2193.2	2104.28	2080.37	2061.08	2099.39	2182.87	2386.15	2344.99	2317.85	2177.59
	2030.35	2084.05	2094.77	2051.16	2076.46	2031	2059.25	2036.81	2010.58	2078.88	2131.54	2114.92	2164.6	2116.06	2149.1	2169.65	2190.9	2159.1	2074.42	2038.05	2161.16	2221.64	2187.6	2138.84	2268.98	2163.03	2070.75	2062.43	2136.29	2242.01	2253.96	2211.5	2185.5	2189.78	2247.89	2115.48	2032.95	2296.75	2297	2191.18	2103.32	2079.56	2060.39	2098.4	2181.43	2383.26	2341.88	2314.79	2175.52
	2029.73	2083.15	2093.93	2050.4	2075.8	2030.48	2058.42	2036.21	2010.16	2077.79	2130.17	2113.58	2162.71	2114.98	2148.03	2167.75	2189.35	2158.05	2073.83	2037.74	2159.38	2219.35	2185.45	2137.41	2266.21	2161.4	2070.23	2061.56	2134.91	2239.58	2251.52	2209.29	2184.26	2187.82	2245.27	2114.88	2032.38	2293.99	2294.16	2189.17	2102.36	2078.75	2059.7	2097.42	2180	2380.38	2338.78	2311.75	2173.47
	2029.12	2082.25	2093.09	2049.64	2075.14	2029.97	2057.58	2035.61	2009.74	2076.69	2128.81	2112.26	2160.84	2113.9	2146.96	2165.86	2187.79	2156.99	2073.23	2037.43	2157.62	2217.07	2183.32	2135.99	2263.45	2159.77	2069.72	2060.68	2133.53	2237.16	2249.1	2207.1	2183.02	2185.87	2242.66	2114.28	2031.81	2291.23	2291.34	2187.18	2101.41	2077.95	2059.02	2096.44	2178.57	2377.52	2335.69	2308.73	2171.43
	2028.5	2081.35	2092.25	2048.89	2074.49	2029.45	2056.76	2035.02	2009.33	2075.61	2127.45	2110.93	2158.97	2112.83	2145.9	2163.98	2186.24	2155.94	2072.64	2037.12	2155.86	2214.8	2181.19	2134.58	2260.71	2158.16	2069.21	2059.82	2132.16	2234.76	2246.69	2204.91	2181.79	2183.93	2240.07	2113.68	2031.24	2288.5	2288.53	2185.19	2100.46	2077.15	2058.34	2095.47	2177.14	2374.66	2332.63	2305.72	2169.41
	2027.89	2080.46	2091.41	2048.13	2073.83	2028.94	2055.93	2034.42	2008.91	2074.53	2126.1	2109.62	2157.12	2111.76	2144.84	2162.11	2184.7	2154.89	2072.04	2036.81	2154.11	2212.54	2179.08	2133.17	2257.99	2156.55	2068.7	2058.95	2130.8	2232.37	2244.29	2202.74	2180.55	2182	2237.49	2113.07	2030.68	2285.78	2285.74	2183.22	2099.51	2076.35	2057.65	2094.5	2175.73	2371.82	2329.58	2302.73	2167.39
	2027.28	2079.57	2090.58	2047.39	2073.18	2028.43	2055.11	2033.83	2008.49	2073.46	2124.76	2108.31	2155.28	2110.69	2143.78	2160.25	2183.16	2153.84	2071.44	2036.5	2152.37	2210.3	2176.98	2131.77	2255.28	2154.95	2068.18	2058.09	2129.44	2229.99	2241.91	2200.58	2179.32	2180.08	2234.93	2112.46	2030.12	2283.07	2282.96	2181.26	2098.57	2075.56	2056.97	2093.54	2174.32	2368.98	2326.55	2299.76	2165.39
	2026.68	2078.68	2089.74	2046.64	2072.53	2027.92	2054.29	2033.24	2008.08	2072.39	2123.42	2107.01	2153.44	2109.63	2142.72	2158.4	2181.63	2152.78	2070.85	2036.19	2150.64	2208.06	2174.89	2130.37	2252.59	2153.36	2067.67	2057.23	2128.09	2227.63	2239.53	2198.43	2178.08	2178.18	2232.38	2111.84	2029.56	2280.38	2280.19	2179.31	2097.63	2074.76	2056.3	2092.58	2172.92	2366.16	2323.53	2296.8	2163.41
	2026.08	2077.8	2088.91	2045.9	2071.89	2027.41	2053.48	2032.65	2007.67	2071.33	2122.09	2105.71	2151.62	2108.57	2141.66	2156.56	2180.1	2151.73	2070.25	2035.88	2148.92	2205.84	2172.81	2128.99	2249.91	2151.78	2067.16	2056.38	2126.75	2225.28	2237.17	2196.29	2176.85	2176.28	2229.85	2111.23	2029	2277.7	2277.44	2177.37	2096.7	2073.98	2055.62	2091.63	2171.52	2363.35	2320.54	2293.86	2161.43
	2025.48	2076.91	2088.07	2045.16	2071.24	2026.91	2052.66	2032.06	2007.25	2070.27	2120.77	2104.42	2149.8	2107.51	2140.61	2154.73	2178.58	2150.68	2069.65	2035.56	2147.21	2203.63	2170.75	2127.61	2247.25	2150.2	2066.65	2055.53	2125.42	2222.95	2234.83	2194.16	2175.62	2174.4	2227.34	2110.61	2028.44	2275.04	2274.71	2175.44	2095.77	2073.19	2054.95	2090.68	2170.13	2360.55	2317.56	2290.94	2159.47
	2024.88	2076.04	2087.24	2044.42	2070.6	2026.41	2051.85	2031.48	2006.84	2069.22	2119.45	2103.14	2148	2106.46	2139.56	2152.92	2177.07	2149.63	2069.04	2035.24	2145.52	2201.43	2168.7	2126.24	2244.61	2148.64	2066.14	2054.69	2124.09	2220.63	2232.49	2192.04	2174.39	2172.53	2224.84	2109.99	2027.89	2272.39	2271.98	2173.53	2094.84	2072.41	2054.27	2089.73	2168.75	2357.77	2314.59	2288.03	2157.52
	2024.29	2075.16	2086.41	2043.69	2069.96	2025.91	2051.05	2030.89	2006.43	2068.17	2118.14	2101.86	2146.2	2105.41	2138.51	2151.11	2175.56	2148.58	2068.44	2034.93	2143.83	2199.25	2166.65	2124.87	2241.98	2147.08	2065.63	2053.85	2122.77	2218.33	2230.17	2189.94	2173.16	2170.67	2222.36	2109.37	2027.34	2269.76	2269.28	2171.62	2093.92	2071.62	2053.6	2088.79	2167.37	2354.99	2311.64	2285.15	2155.59
	2023.7	2074.29	2085.58	2042.95	2069.33	2025.41	2050.24	2030.31	2006.02	2067.14	2116.83	2100.59	2144.42	2104.37	2137.46	2149.31	2174.05	2147.53	2067.84	2034.61	2142.15	2197.07	2164.62	2123.51	2239.37	2145.53	2065.12	2053.01	2121.45	2216.04	2227.86	2187.84	2171.94	2168.82	2219.89	2108.74	2026.79	2267.14	2266.58	2169.73	2093	2070.85	2052.94	2087.85	2166	2352.22	2308.71	2282.27	2153.66
	2023.12	2073.42	2084.75	2042.23	2068.69	2024.92	2049.44	2029.73	2005.61	2066.1	2115.53	2099.33	2142.64	2103.33	2136.42	2147.53	2172.55	2146.48	2067.23	2034.29	2140.48	2194.91	2162.61	2122.16	2236.77	2143.98	2064.61	2052.18	2120.14	2213.76	2225.57	2185.76	2170.71	2166.98	2217.43	2108.12	2026.25	2264.54	2263.9	2167.85	2092.08	2070.07	2052.27	2086.92	2164.64	2349.47	2305.8	2279.42	2151.75
	2022.53	2072.55	2083.92	2041.5	2068.06	2024.43	2048.65	2029.15	2005.2	2065.08	2114.24	2098.07	2140.88	2102.29	2135.38	2145.75	2171.05	2145.43	2066.63	2033.97	2138.82	2192.76	2160.6	2120.81	2234.19	2142.45	2064.1	2051.35	2118.84	2211.5	2223.28	2183.69	2169.49	2165.15	2214.99	2107.49	2025.71	2261.95	2261.24	2165.99	2091.17	2069.3	2051.61	2085.99	2163.28	2346.73	2302.9	2276.58	2149.86
	2021.95	2071.69	2083.09	2040.78	2067.43	2023.94	2047.85	2028.57	2004.8	2064.05	2112.96	2096.82	2139.12	2101.26	2134.34	2143.99	2169.56	2144.38	2066.02	2033.64	2137.17	2190.62	2158.61	2119.47	2231.62	2140.92	2063.59	2050.53	2117.55	2209.25	2221.01	2181.63	2168.27	2163.33	2212.57	2106.86	2025.17	2259.37	2258.59	2164.13	2090.26	2068.53	2050.94	2085.07	2161.93	2344	2300.02	2273.76	2147.97
	2021.38	2070.83	2082.26	2040.06	2066.81	2023.45	2047.06	2027.99	2004.39	2063.04	2111.67	2095.57	2137.38	2100.23	2133.3	2142.23	2168.08	2143.33	2065.42	2033.32	2135.53	2188.49	2156.63	2118.14	2229.07	2139.41	2063.08	2049.71	2116.26	2207.02	2218.75	2179.58	2167.05	2161.52	2210.16	2106.22	2024.63	2256.81	2255.95	2162.28	2089.36	2067.77	2050.28	2084.15	2160.59	2341.28	2297.16	2270.96	2146.1
	2020.8	2069.97	2081.43	2039.34	2066.18	2022.96	2046.28	2027.42	2003.99	2062.03	2110.4	2094.33	2135.65	2099.21	2132.27	2140.49	2166.6	2142.29	2064.81	2033	2133.9	2186.38	2154.66	2116.82	2226.54	2137.9	2062.58	2048.89	2114.98	2204.8	2216.51	2177.55	2165.83	2159.73	2207.77	2105.59	2024.09	2254.27	2253.33	2160.45	2088.45	2067	2049.63	2083.23	2159.25	2338.57	2294.31	2268.17	2144.24
	2020.23	2069.11	2080.61	2038.63	2065.56	2022.48	2045.49	2026.85	2003.58	2061.03	2109.13	2093.1	2133.92	2098.18	2131.23	2138.76	2165.13	2141.24	2064.2	2032.67	2132.28	2184.27	2152.7	2115.5	2224.02	2136.4	2062.07	2048.08	2113.71	2202.59	2214.27	2175.52	2164.61	2157.94	2205.39	2104.95	2023.56	2251.74	2250.72	2158.63	2087.56	2066.24	2048.97	2082.32	2157.92	2335.87	2291.48	2265.4	2142.4
	2019.66	2068.26	2079.78	2037.92	2064.94	2022	2044.71	2026.28	2003.18	2060.03	2107.87	2091.88	2132.21	2097.17	2130.21	2137.03	2163.66	2140.19	2063.59	2032.34	2130.67	2182.18	2150.75	2114.19	2221.52	2134.9	2061.56	2047.27	2112.44	2200.4	2212.05	2173.51	2163.4	2156.17	2203.03	2104.31	2023.03	2249.22	2248.12	2156.82	2086.67	2065.49	2048.32	2081.41	2156.59	2333.18	2288.66	2262.65	2140.56
	2019.1	2067.41	2078.96	2037.21	2064.32	2021.52	2043.93	2025.71	2002.78	2059.04	2106.62	2090.66	2130.5	2096.15	2129.18	2135.32	2162.2	2139.15	2062.98	2032.02	2129.06	2180.1	2148.82	2112.89	2219.03	2133.42	2061.06	2046.47	2111.18	2198.22	2209.84	2171.51	2162.19	2154.4	2200.68	2103.67	2022.5	2246.72	2245.55	2155.02	2085.78	2064.73	2047.67	2080.51	2155.27	2330.51	2285.86	2259.91	2138.74
	2018.53	2066.57	2078.14	2036.51	2063.71	2021.04	2043.16	2025.14	2002.38	2058.05	2105.37	2089.44	2128.81	2095.14	2128.15	2133.62	2160.74	2138.1	2062.37	2031.69	2127.47	2178.03	2146.9	2111.59	2216.56	2131.94	2060.55	2045.67	2109.93	2196.05	2207.65	2169.52	2160.98	2152.65	2198.35	2103.03	2021.98	2244.23	2242.98	2153.24	2084.89	2063.98	2047.02	2079.61	2153.96	2327.84	2283.08	2257.19	2136.93
	2017.97	2065.73	2077.32	2035.81	2063.1	2020.57	2042.39	2024.57	2001.98	2057.07	2104.13	2088.24	2127.12	2094.14	2127.13	2131.92	2159.29	2137.06	2061.76	2031.36	2125.89	2175.98	2144.99	2110.3	2214.1	2130.47	2060.05	2044.87	2108.68	2193.9	2205.46	2167.54	2159.77	2150.91	2196.03	2102.39	2021.46	2241.76	2240.43	2151.46	2084.01	2063.23	2046.37	2078.72	2152.66	2325.19	2280.32	2254.49	2135.14
	2017.42	2064.89	2076.5	2035.11	2062.49	2020.1	2041.62	2024.01	2001.58	2056.09	2102.89	2087.04	2125.45	2093.14	2126.11	2130.24	2157.85	2136.02	2061.15	2031.02	2124.32	2173.93	2143.09	2109.02	2211.66	2129.01	2059.55	2044.08	2107.44	2191.76	2203.29	2165.57	2158.56	2149.18	2193.73	2101.74	2020.93	2239.3	2237.89	2149.7	2083.13	2062.49	2045.73	2077.83	2151.36	2322.55	2277.57	2251.8	2133.35
	2016.87	2064.05	2075.68	2034.42	2061.88	2019.63	2040.85	2023.45	2001.19	2055.13	2101.66	2085.85	2123.79	2092.14	2125.09	2128.57	2156.41	2134.98	2060.54	2030.69	2122.76	2171.9	2141.2	2107.74	2209.24	2127.56	2059.04	2043.29	2106.21	2189.64	2201.14	2163.62	2157.36	2147.46	2191.44	2101.09	2020.42	2236.85	2235.37	2147.95	2082.26	2061.75	2045.08	2076.95	2150.07	2319.92	2274.84	2249.13	2131.58
	2016.31	2063.22	2074.86	2033.72	2061.27	2019.16	2040.09	2022.89	2000.79	2054.16	2100.44	2084.66	2122.13	2091.14	2124.08	2126.91	2154.97	2133.94	2059.93	2030.36	2121.2	2169.88	2139.33	2106.47	2206.83	2126.12	2058.54	2042.51	2104.98	2187.53	2198.99	2161.67	2156.16	2145.75	2189.17	2100.45	2019.9	2234.42	2232.86	2146.2	2081.39	2061.01	2044.44	2076.07	2148.78	2317.3	2272.12	2246.48	2129.82
	2015.77	2062.39	2074.05	2033.04	2060.67	2018.69	2039.34	2022.33	2000.4	2053.21	2099.22	2083.48	2120.49	2090.15	2123.07	2125.26	2153.55	2132.9	2059.32	2030.02	2119.66	2167.87	2137.46	2105.21	2204.44	2124.68	2058.04	2041.73	2103.76	2185.43	2196.86	2159.74	2154.96	2144.05	2186.91	2099.8	2019.39	2232	2230.37	2144.48	2080.53	2060.27	2043.81	2075.19	2147.5	2314.7	2269.42	2243.85	2128.08
	2015.22	2061.57	2073.23	2032.35	2060.07	2018.23	2038.58	2021.77	2000	2052.25	2098.01	2082.31	2118.85	2089.17	2122.06	2123.61	2152.12	2131.86	2058.71	2029.69	2118.13	2165.88	2135.61	2103.95	2202.06	2123.25	2057.54	2040.95	2102.55	2183.35	2194.74	2157.82	2153.76	2142.36	2184.67	2099.15	2018.88	2229.6	2227.89	2142.76	2079.67	2059.54	2043.17	2074.32	2146.23	2312.1	2266.74	2241.23	2126.34
	2014.68	2060.74	2072.42	2031.67	2059.47	2017.77	2037.83	2021.22	1999.61	2051.31	2096.81	2081.14	2117.23	2088.19	2121.05	2121.98	2150.71	2130.82	2058.1	2029.35	2116.6	2163.89	2133.77	2102.7	2199.7	2121.83	2057.04	2040.18	2101.34	2181.28	2192.63	2155.91	2152.57	2140.69	2182.44	2098.49	2018.37	2227.21	2225.42	2141.05	2078.81	2058.81	2042.54	2073.45	2144.96	2309.52	2264.07	2238.63	2124.62
	2014.14	2059.93	2071.61	2030.99	2058.88	2017.31	2037.08	2020.67	1999.22	2050.37	2095.61	2079.98	2115.62	2087.21	2120.05	2120.36	2149.3	2129.79	2057.49	2029.01	2115.09	2161.92	2131.95	2101.46	2197.35	2120.42	2056.54	2039.41	2100.14	2179.22	2190.53	2154.01	2151.37	2139.02	2180.23	2097.84	2017.87	2224.84	2222.97	2139.36	2077.96	2058.09	2041.91	2072.59	2143.7	2306.95	2261.42	2236.05	2122.91
	2013.61	2059.11	2070.8	2030.31	2058.29	2016.86	2036.34	2020.12	1998.83	2049.44	2094.42	2078.82	2114.02	2086.23	2119.05	2118.75	2147.89	2128.75	2056.88	2028.67	2113.58	2159.96	2130.13	2100.23	2195.02	2119.02	2056.05	2038.65	2098.95	2177.18	2188.45	2152.12	2150.18	2137.36	2178.03	2097.19	2017.36	2222.48	2220.53	2137.67	2077.11	2057.37	2041.28	2071.74	2142.45	2304.38	2258.78	2233.48	2121.22
	2013.07	2058.3	2070	2029.64	2057.7	2016.4	2035.6	2019.57	1998.44	2048.51	2093.24	2077.68	2112.42	2085.26	2118.05	2117.15	2146.49	2127.72	2056.26	2028.33	2112.09	2158.01	2128.33	2099	2192.7	2117.62	2055.55	2037.89	2097.76	2175.15	2186.38	2150.25	2149	2135.72	2175.85	2096.53	2016.86	2220.13	2218.11	2136	2076.26	2056.65	2040.66	2070.88	2141.2	2301.84	2256.16	2230.93	2119.53
	2012.55	2057.49	2069.19	2028.97	2057.11	2015.95	2034.86	2019.02	1998.06	2047.59	2092.06	2076.54	2110.84	2084.3	2117.06	2115.56	2145.1	2126.69	2055.65	2027.99	2110.6	2156.07	2126.54	2097.78	2190.41	2116.24	2055.05	2037.13	2096.58	2173.13	2184.32	2148.39	2147.81	2134.08	2173.68	2095.87	2016.37	2217.8	2215.7	2134.34	2075.42	2055.93	2040.04	2070.03	2139.96	2299.3	2253.56	2228.4	2117.86
	2012.02	2056.68	2068.39	2028.31	2056.52	2015.5	2034.13	2018.47	1997.67	2046.67	2090.89	2075.4	2109.27	2083.34	2116.07	2113.98	2143.71	2125.65	2055.04	2027.65	2109.13	2154.15	2124.76	2096.56	2188.12	2114.86	2054.56	2036.38	2095.41	2171.13	2182.28	2146.53	2146.63	2132.46	2171.53	2095.22	2015.87	2215.48	2213.31	2132.69	2074.58	2055.22	2039.42	2069.19	2138.72	2296.77	2250.98	2225.88	2116.2
	2011.49	2055.88	2067.59	2027.64	2055.94	2015.06	2033.4	2017.93	1997.29	2045.76	2089.72	2074.28	2107.71	2082.38	2115.08	2112.41	2142.33	2124.62	2054.43	2027.31	2107.66	2152.24	2122.99	2095.36	2185.85	2113.49	2054.06	2035.63	2094.25	2169.14	2180.25	2144.69	2145.45	2130.85	2169.4	2094.56	2015.38	2213.18	2210.93	2131.05	2073.75	2054.51	2038.8	2068.35	2137.5	2294.26	2248.41	2223.39	2114.56
	2010.97	2055.08	2066.79	2026.99	2055.36	2014.61	2032.67	2017.39	1996.9	2044.85	2088.57	2073.16	2106.15	2081.43	2114.09	2110.85	2140.95	2123.6	2053.82	2026.96	2106.2	2150.34	2121.23	2094.16	2183.6	2112.13	2053.57	2034.88	2093.09	2167.16	2178.23	2142.86	2144.28	2129.25	2167.27	2093.9	2014.89	2210.89	2208.57	2129.43	2072.92	2053.8	2038.19	2067.51	2136.27	2291.75	2245.85	2220.9	2112.92
	2010.46	2054.29	2065.99	2026.33	2054.79	2014.17	2031.95	2016.85	1996.52	2043.96	2087.41	2072.04	2104.61	2080.48	2113.11	2109.3	2139.58	2122.57	2053.21	2026.62	2104.75	2148.45	2119.49	2092.96	2181.36	2110.77	2053.08	2034.14	2091.93	2165.2	2176.22	2141.05	2143.11	2127.65	2165.17	2093.24	2014.4	2208.61	2206.22	2127.81	2072.1	2053.1	2037.58	2066.68	2135.06	2289.26	2243.31	2218.44	2111.3
	2009.94	2053.5	2065.19	2025.68	2054.21	2013.73	2031.23	2016.31	1996.14	2043.06	2086.27	2070.94	2103.08	2079.53	2112.13	2107.76	2138.22	2121.54	2052.6	2026.27	2103.32	2146.57	2117.76	2091.78	2179.14	2109.43	2052.59	2033.41	2090.79	2163.25	2174.22	2139.24	2141.94	2126.07	2163.07	2092.58	2013.91	2206.35	2203.88	2126.21	2071.28	2052.4	2036.97	2065.86	2133.85	2286.78	2240.79	2215.99	2109.69
	2009.43	2052.71	2064.4	2025.03	2053.64	2013.3	2030.52	2015.78	1995.76	2042.18	2085.13	2069.84	2101.56	2078.59	2111.15	2106.23	2136.86	2120.52	2051.99	2025.93	2101.89	2144.71	2116.04	2090.6	2176.94	2108.09	2052.1	2032.67	2089.65	2161.31	2172.24	2137.45	2140.77	2124.5	2161	2091.91	2013.43	2204.1	2201.56	2124.62	2070.46	2051.71	2036.36	2065.04	2132.65	2284.31	2238.29	2213.56	2108.09
	2008.92	2051.92	2063.61	2024.38	2053.07	2012.86	2029.81	2015.25	1995.38	2041.29	2084	2068.74	2100.05	2077.66	2110.18	2104.71	2135.51	2119.5	2051.38	2025.58	2100.47	2142.85	2114.33	2089.42	2174.75	2106.76	2051.61	2031.95	2088.52	2159.39	2170.27	2135.67	2139.61	2122.94	2158.93	2091.25	2012.95	2201.86	2199.25	2123.04	2069.65	2051.02	2035.76	2064.22	2131.45	2281.86	2235.8	2211.15	2106.51
	2008.41	2051.14	2062.82	2023.74	2052.5	2012.43	2029.1	2014.71	1995.01	2040.42	2082.88	2067.66	2098.55	2076.72	2109.21	2103.2	2134.17	2118.48	2050.77	2025.23	2099.06	2141.01	2112.63	2088.26	2172.57	2105.44	2051.12	2031.22	2087.39	2157.48	2168.31	2133.89	2138.45	2121.39	2156.88	2090.59	2012.47	2199.64	2196.96	2121.47	2068.84	2050.33	2035.16	2063.41	2130.26	2279.41	2233.32	2208.75	2104.93
	2007.91	2050.37	2062.03	2023.1	2051.94	2012	2028.39	2014.19	1994.63	2039.55	2081.76	2066.58	2097.06	2075.8	2108.24	2101.7	2132.83	2117.46	2050.16	2024.88	2097.66	2139.18	2110.95	2087.1	2170.41	2104.13	2050.64	2030.5	2086.27	2155.58	2166.37	2132.14	2137.29	2119.85	2154.85	2089.92	2012	2197.43	2194.68	2119.91	2068.04	2049.64	2034.56	2062.6	2129.08	2276.98	2230.87	2206.37	2103.37
	2007.41	2049.59	2061.24	2022.46	2051.38	2011.57	2027.69	2013.66	1994.26	2038.69	2080.65	2065.5	2095.58	2074.87	2107.27	2100.21	2131.49	2116.44	2049.55	2024.53	2096.27	2137.37	2109.28	2085.94	2168.27	2102.83	2050.15	2029.78	2085.16	2153.69	2164.44	2130.39	2136.14	2118.32	2152.83	2089.26	2011.52	2195.24	2192.41	2118.36	2067.24	2048.96	2033.97	2061.79	2127.9	2274.55	2228.42	2204.01	2101.82
	2006.91	2048.82	2060.46	2021.83	2050.82	2011.15	2027	2013.13	1993.89	2037.83	2079.54	2064.44	2094.11	2073.95	2106.31	2098.73	2130.16	2115.43	2048.94	2024.18	2094.88	2135.56	2107.62	2084.8	2166.14	2101.53	2049.67	2029.07	2084.05	2151.82	2162.52	2128.65	2134.99	2116.81	2150.83	2088.59	2011.05	2193.06	2190.16	2116.82	2066.44	2048.28	2033.38	2060.99	2126.73	2272.14	2226	2201.67	2100.29
	2006.42	2048.05	2059.68	2021.2	2050.26	2010.72	2026.3	2012.61	1993.52	2036.98	2078.44	2063.38	2092.65	2073.04	2105.35	2097.26	2128.84	2114.41	2048.33	2023.83	2093.51	2133.77	2105.97	2083.66	2164.03	2100.25	2049.18	2028.36	2082.95	2149.96	2160.61	2126.93	2133.84	2115.3	2148.84	2087.93	2010.59	2190.89	2187.93	2115.3	2065.65	2047.61	2032.79	2060.2	2125.57	2269.74	2223.59	2199.34	2098.76
	2005.93	2047.29	2058.9	2020.58	2049.71	2010.3	2025.62	2012.09	1993.15	2036.13	2077.35	2062.32	2091.2	2072.13	2104.4	2095.81	2127.53	2113.4	2047.73	2023.47	2092.15	2131.99	2104.33	2082.53	2161.93	2098.97	2048.7	2027.66	2081.86	2148.12	2158.71	2125.22	2132.7	2113.8	2146.87	2087.26	2010.12	2188.74	2185.71	2113.79	2064.87	2046.94	2032.21	2059.41	2124.41	2267.36	2221.19	2197.03	2097.25
	2005.44	2046.53	2058.12	2019.95	2049.16	2009.88	2024.93	2011.57	1992.78	2035.29	2076.27	2061.28	2089.76	2071.22	2103.45	2094.36	2126.22	2112.39	2047.12	2023.12	2090.8	2130.22	2102.71	2081.4	2159.85	2097.7	2048.22	2026.96	2080.78	2146.29	2156.83	2123.51	2131.56	2112.31	2144.91	2086.6	2009.66	2186.6	2183.5	2112.28	2064.08	2046.27	2031.62	2058.62	2123.25	2264.98	2218.82	2194.74	2095.75
	2004.95	2045.78	2057.35	2019.34	2048.61	2009.47	2024.25	2011.05	1992.41	2034.46	2075.19	2060.24	2088.34	2070.32	2102.5	2092.92	2124.92	2111.38	2046.51	2022.77	2089.45	2128.46	2101.09	2080.29	2157.79	2096.44	2047.74	2026.26	2079.7	2144.47	2154.96	2121.83	2130.42	2110.84	2142.96	2085.93	2009.2	2184.48	2181.31	2110.79	2063.3	2045.6	2031.04	2057.84	2122.11	2262.62	2216.45	2192.46	2094.26
	2004.47	2045.03	2056.58	2018.72	2048.06	2009.05	2023.57	2010.54	1992.05	2033.63	2074.12	2059.21	2086.92	2069.42	2101.55	2091.49	2123.62	2110.38	2045.91	2022.41	2088.12	2126.72	2099.49	2079.17	2155.74	2095.18	2047.26	2025.57	2078.62	2142.66	2153.1	2120.15	2129.29	2109.37	2141.04	2085.27	2008.74	2182.37	2179.13	2109.31	2062.53	2044.94	2030.47	2057.07	2120.97	2260.27	2214.11	2190.2	2092.78
	2003.99	2044.28	2055.81	2018.11	2047.52	2008.64	2022.9	2010.03	1991.68	2032.8	2073.05	2058.18	2085.51	2068.53	2100.61	2090.07	2122.33	2109.37	2045.3	2022.05	2086.79	2124.98	2097.9	2078.07	2153.7	2093.94	2046.78	2024.88	2077.56	2140.87	2151.26	2118.48	2128.16	2107.92	2139.12	2084.6	2008.28	2180.27	2176.96	2107.84	2061.76	2044.29	2029.9	2056.29	2119.84	2257.93	2211.78	2187.96	2091.32
	2003.51	2043.53	2055.04	2017.5	2046.98	2008.24	2022.23	2009.52	1991.32	2031.99	2072	2057.17	2084.11	2067.64	2099.67	2088.66	2121.05	2108.37	2044.7	2021.7	2085.48	2123.26	2096.33	2076.97	2151.68	2092.7	2046.31	2024.2	2076.5	2139.08	2149.43	2116.83	2127.03	2106.47	2137.22	2083.93	2007.83	2178.18	2174.81	2106.39	2061	2043.63	2029.33	2055.53	2118.71	2255.6	2209.46	2185.73	2089.87
	2003.04	2042.79	2054.28	2016.9	2046.44	2007.83	2021.56	2009.01	1990.96	2031.18	2070.95	2056.15	2082.73	2066.75	2098.74	2087.26	2119.77	2107.37	2044.1	2021.34	2084.17	2121.55	2094.76	2075.88	2149.68	2091.47	2045.83	2023.52	2075.45	2137.32	2147.61	2115.18	2125.91	2105.03	2135.34	2083.27	2007.38	2176.11	2172.68	2104.94	2060.23	2042.99	2028.76	2054.76	2117.59	2253.28	2207.16	2183.52	2088.43
	2002.57	2042.05	2053.52	2016.29	2045.9	2007.43	2020.9	2008.5	1990.6	2030.37	2069.9	2055.15	2081.35	2065.87	2097.8	2085.87	2118.5	2106.37	2043.5	2020.98	2082.87	2119.86	2093.21	2074.8	2147.69	2090.25	2045.36	2022.84	2074.4	2135.56	2145.8	2113.55	2124.8	2103.61	2133.46	2082.6	2006.93	2174.06	2170.56	2103.5	2059.48	2042.34	2028.2	2054.01	2116.48	2250.97	2204.88	2181.33	2087
	2002.1	2041.32	2052.76	2015.7	2045.37	2007.02	2020.25	2008	1990.24	2029.57	2068.86	2054.15	2079.99	2065	2096.88	2084.49	2117.23	2105.37	2042.9	2020.62	2081.58	2118.17	2091.67	2073.72	2145.72	2089.04	2044.89	2022.17	2073.36	2133.82	2144	2111.93	2123.68	2102.2	2131.61	2081.93	2006.48	2172.01	2168.45	2102.08	2058.72	2041.7	2027.64	2053.25	2115.37	2248.68	2202.61	2179.16	2085.58
	2001.63	2040.59	2052	2015.1	2044.84	2006.63	2019.59	2007.5	1989.89	2028.78	2067.83	2053.16	2078.63	2064.13	2095.95	2083.12	2115.97	2104.38	2042.3	2020.26	2080.31	2116.5	2090.14	2072.65	2143.76	2087.83	2044.42	2021.5	2072.33	2132.09	2142.22	2110.32	2122.57	2100.79	2129.77	2081.27	2006.04	2169.98	2166.36	2100.67	2057.98	2041.06	2027.08	2052.5	2114.27	2246.4	2200.36	2177	2084.18
	2001.17	2039.87	2051.25	2014.51	2044.31	2006.23	2018.94	2007	1989.53	2027.99	2066.81	2052.18	2077.28	2063.26	2095.03	2081.76	2114.72	2103.39	2041.7	2019.9	2079.04	2114.84	2088.62	2071.59	2141.82	2086.64	2043.95	2020.83	2071.3	2130.37	2140.45	2108.73	2121.47	2099.4	2127.94	2080.6	2005.6	2167.96	2164.28	2099.26	2057.23	2040.42	2026.53	2051.76	2113.17	2244.13	2198.12	2174.86	2082.78
	2000.71	2039.14	2050.5	2013.92	2043.79	2005.83	2018.29	2006.5	1989.18	2027.21	2065.79	2051.2	2075.95	2062.4	2094.11	2080.41	2113.47	2102.4	2041.1	2019.54	2077.77	2113.19	2087.11	2070.53	2139.89	2085.45	2043.48	2020.17	2070.28	2128.66	2138.69	2107.14	2120.36	2098.01	2126.13	2079.93	2005.16	2165.96	2162.21	2097.87	2056.49	2039.79	2025.98	2051.02	2112.08	2241.87	2195.9	2172.73	2081.4
	2000.25	2038.42	2049.75	2013.34	2043.27	2005.44	2017.65	2006.01	1988.83	2026.43	2064.78	2050.23	2074.62	2061.54	2093.2	2079.07	2112.23	2101.41	2040.5	2019.18	2076.52	2111.55	2085.62	2069.48	2137.98	2084.27	2043.01	2019.52	2069.27	2126.97	2136.94	2105.57	2119.27	2096.64	2124.33	2079.27	2004.73	2163.97	2160.16	2096.49	2055.76	2039.17	2025.43	2050.28	2111	2239.62	2193.69	2170.63	2080.03
	1999.8	2037.71	2049	2012.76	2042.75	2005.05	2017.01	2005.52	1988.48	2025.66	2063.78	2049.26	2073.31	2060.69	2092.29	2077.74	2111	2100.42	2039.91	2018.81	2075.28	2109.92	2084.13	2068.44	2136.08	2083.1	2042.55	2018.86	2068.26	2125.29	2135.21	2104	2118.17	2095.27	2122.54	2078.6	2004.29	2161.99	2158.13	2095.12	2055.02	2038.54	2024.89	2049.55	2109.92	2237.39	2191.5	2168.53	2078.67
	1999.35	2037	2048.26	2012.18	2042.23	2004.67	2016.38	2005.02	1988.13	2024.9	2062.78	2048.31	2072	2059.84	2091.38	2076.41	2109.77	2099.44	2039.31	2018.45	2074.05	2108.31	2082.66	2067.4	2134.2	2081.93	2042.08	2018.21	2067.26	2123.62	2133.49	2102.45	2117.08	2093.92	2120.77	2077.94	2003.86	2160.03	2156.1	2093.76	2054.3	2037.92	2024.35	2048.82	2108.85	2235.17	2189.33	2166.46	2077.33
	1998.9	2036.29	2047.52	2011.61	2041.71	2004.28	2015.75	2004.54	1987.78	2024.14	2061.79	2047.36	2070.71	2058.99	2090.47	2075.1	2108.55	2098.46	2038.72	2018.09	2072.82	2106.7	2081.2	2066.37	2132.33	2080.78	2041.62	2017.57	2066.27	2121.96	2131.78	2100.91	2116	2092.57	2119.02	2077.27	2003.43	2158.08	2154.1	2092.41	2053.57	2037.31	2023.81	2048.1	2107.78	2232.96	2187.17	2164.4	2075.99
	1998.45	2035.59	2046.78	2011.04	2041.2	2003.9	2015.12	2004.05	1987.44	2023.38	2060.8	2046.41	2069.42	2058.15	2089.57	2073.8	2107.33	2097.48	2038.12	2017.72	2071.61	2105.11	2079.75	2065.34	2130.48	2079.63	2041.16	2016.93	2065.28	2120.32	2130.08	2099.38	2114.92	2091.24	2117.27	2076.61	2003.01	2156.14	2152.1	2091.07	2052.85	2036.69	2023.28	2047.38	2106.72	2230.76	2185.02	2162.36	2074.67
	1998.01	2034.89	2046.05	2010.47	2040.69	2003.52	2014.5	2003.57	1987.09	2022.63	2059.83	2045.47	2068.15	2057.31	2088.68	2072.51	2106.12	2096.51	2037.53	2017.36	2070.4	2103.53	2078.31	2064.33	2128.64	2078.49	2040.7	2016.29	2064.3	2118.69	2128.39	2097.86	2113.84	2089.91	2115.54	2075.94	2002.58	2154.21	2150.12	2089.75	2052.14	2036.08	2022.75	2046.67	2105.67	2228.57	2182.89	2160.33	2073.36
	1997.57	2034.19	2045.31	2009.91	2040.19	2003.14	2013.88	2003.09	1986.75	2021.89	2058.86	2044.54	2066.89	2056.48	2087.78	2071.22	2104.92	2095.53	2036.94	2016.99	2069.2	2101.96	2076.89	2063.32	2126.82	2077.36	2040.24	2015.66	2063.32	2117.07	2126.72	2096.36	2112.77	2088.6	2113.83	2075.28	2002.16	2152.3	2148.15	2088.43	2051.43	2035.48	2022.22	2045.96	2104.62	2226.39	2180.78	2158.32	2072.05
	1997.13	2033.5	2044.59	2009.35	2039.68	2002.76	2013.26	2002.61	1986.41	2021.16	2057.89	2043.62	2065.63	2055.66	2086.89	2069.95	2103.72	2094.56	2036.35	2016.63	2068.01	2100.41	2075.47	2062.31	2125.01	2076.23	2039.78	2015.03	2062.35	2115.46	2125.05	2094.86	2111.7	2087.29	2112.13	2074.62	2001.74	2150.4	2146.2	2087.12	2050.72	2034.88	2021.7	2045.25	2103.58	2224.23	2178.68	2156.33	2070.76
	1996.7	2032.81	2043.86	2008.79	2039.18	2002.39	2012.65	2002.13	1986.07	2020.42	2056.93	2042.7	2064.39	2054.83	2086	2068.69	2102.53	2093.59	2035.76	2016.26	2066.83	2098.86	2074.07	2061.32	2123.22	2075.12	2039.33	2014.4	2061.39	2113.87	2123.4	2093.38	2110.63	2086	2110.44	2073.96	2001.32	2148.52	2144.26	2085.83	2050.02	2034.28	2021.18	2044.55	2102.54	2222.08	2176.59	2154.35	2069.49
	1996.27	2032.13	2043.14	2008.24	2038.68	2002.02	2012.04	2001.66	1985.73	2019.7	2055.98	2041.79	2063.15	2054.01	2085.12	2067.43	2101.35	2092.63	2035.18	2015.89	2065.66	2097.33	2072.68	2060.33	2121.44	2074.01	2038.87	2013.78	2060.43	2112.28	2121.76	2091.9	2109.57	2084.71	2108.77	2073.29	2000.91	2146.64	2142.34	2084.54	2049.32	2033.68	2020.66	2043.85	2101.51	2219.94	2174.52	2152.39	2068.22
	1995.84	2031.45	2042.42	2007.69	2038.18	2001.65	2011.44	2001.18	1985.4	2018.98	2055.04	2040.89	2061.92	2053.2	2084.24	2066.18	2100.17	2091.66	2034.59	2015.53	2064.5	2095.8	2071.29	2059.34	2119.67	2072.91	2038.42	2013.16	2059.48	2110.71	2120.13	2090.44	2108.52	2083.44	2107.11	2072.63	2000.5	2144.78	2140.43	2083.27	2048.63	2033.09	2020.15	2043.16	2100.48	2217.81	2172.46	2150.44	2066.96
	1995.41	2030.77	2041.7	2007.14	2037.69	2001.28	2010.84	2000.71	1985.06	2018.26	2054.1	2039.99	2060.71	2052.39	2083.37	2064.95	2099	2090.7	2034.01	2015.16	2063.34	2094.29	2069.93	2058.36	2117.92	2071.82	2037.97	2012.55	2058.54	2109.15	2118.52	2088.99	2107.47	2082.17	2105.46	2071.97	2000.09	2142.94	2138.53	2082	2047.94	2032.51	2019.64	2042.47	2099.46	2215.69	2170.42	2148.51	2065.72
	1994.99	2030.09	2040.98	2006.6	2037.2	2000.92	2010.24	2000.25	1984.73	2017.56	2053.16	2039.1	2059.5	2051.59	2082.49	2063.72	2097.83	2089.74	2033.42	2014.79	2062.2	2092.79	2068.57	2057.39	2116.19	2070.73	2037.52	2011.94	2057.6	2107.61	2116.91	2087.55	2106.42	2080.91	2103.83	2071.31	1999.68	2141.1	2136.64	2080.75	2047.26	2031.93	2019.13	2041.79	2098.45	2213.59	2168.4	2146.6	2064.48
	1994.57	2029.43	2040.27	2006.06	2036.71	2000.56	2009.65	1999.78	1984.4	2016.85	2052.24	2038.21	2058.31	2050.79	2081.63	2062.51	2096.67	2088.79	2032.84	2014.42	2061.06	2091.3	2067.22	2056.43	2114.47	2069.65	2037.07	2011.33	2056.67	2106.07	2115.32	2086.12	2105.38	2079.66	2102.21	2070.66	1999.28	2139.28	2134.77	2079.5	2046.57	2031.35	2018.63	2041.11	2097.44	2211.49	2166.39	2144.7	2063.26
	1994.15	2028.76	2039.56	2005.52	2036.22	2000.2	2009.06	1999.32	1984.07	2016.16	2051.32	2037.33	2057.12	2049.99	2080.76	2061.3	2095.52	2087.84	2032.26	2014.05	2059.93	2089.82	2065.88	2055.47	2112.76	2068.59	2036.62	2010.73	2055.74	2104.55	2113.74	2084.7	2104.34	2078.43	2100.61	2070	1998.88	2137.48	2132.92	2078.27	2045.9	2030.77	2018.13	2040.44	2096.44	2209.41	2164.39	2142.81	2062.05
	1993.74	2028.1	2038.86	2004.99	2035.74	1999.84	2008.47	1998.86	1983.74	2015.46	2050.41	2036.46	2055.95	2049.2	2079.9	2060.1	2094.37	2086.89	2031.68	2013.68	2058.82	2088.36	2064.56	2054.52	2111.07	2067.52	2036.18	2010.14	2054.82	2103.03	2112.17	2083.29	2103.31	2077.2	2099.02	2069.34	1998.48	2135.68	2131.07	2077.04	2045.23	2030.2	2017.63	2039.77	2095.44	2207.35	2162.41	2140.95	2060.85
	1993.33	2027.44	2038.16	2004.46	2035.26	1999.49	2007.89	1998.4	1983.42	2014.78	2049.5	2035.59	2054.78	2048.41	2079.04	2058.91	2093.23	2085.94	2031.11	2013.31	2057.7	2086.9	2063.24	2053.57	2109.39	2066.47	2035.73	2009.54	2053.91	2101.53	2110.61	2081.89	2102.28	2075.98	2097.44	2068.69	1998.08	2133.9	2129.24	2075.83	2044.56	2029.63	2017.14	2039.1	2094.45	2205.29	2160.44	2139.1	2059.65
	1992.92	2026.78	2037.46	2003.93	2034.78	1999.13	2007.32	1997.95	1983.09	2014.1	2048.6	2034.73	2053.62	2047.63	2078.19	2057.73	2092.09	2084.99	2030.53	2012.94	2056.6	2085.46	2061.94	2052.63	2107.72	2065.42	2035.29	2008.95	2053	2100.04	2109.06	2080.51	2101.25	2074.77	2095.88	2068.03	1997.68	2132.13	2127.43	2074.63	2043.89	2029.07	2016.65	2038.44	2093.47	2203.24	2158.49	2137.26	2058.47
	1992.51	2026.13	2036.76	2003.41	2034.3	1998.78	2006.74	1997.49	1982.77	2013.42	2047.71	2033.88	2052.48	2046.85	2077.34	2056.56	2090.96	2084.05	2029.96	2012.57	2055.51	2084.02	2060.65	2051.7	2106.07	2064.38	2034.85	2008.36	2052.1	2098.57	2107.53	2079.13	2100.24	2073.56	2094.32	2067.38	1997.29	2130.37	2125.63	2073.43	2043.23	2028.51	2016.16	2037.78	2092.49	2201.21	2156.55	2135.44	2057.31
	1992.11	2025.49	2036.07	2002.89	2033.83	1998.44	2006.17	1997.04	1982.45	2012.75	2046.82	2033.03	2051.34	2046.08	2076.49	2055.4	2089.84	2083.11	2029.39	2012.2	2054.42	2082.6	2059.37	2050.77	2104.44	2063.35	2034.41	2007.78	2051.21	2097.1	2106	2077.77	2099.22	2072.37	2092.79	2066.73	1996.9	2128.63	2123.84	2072.25	2042.58	2027.95	2015.68	2037.13	2091.51	2199.19	2154.63	2133.63	2056.15
	1991.71	2024.84	2035.38	2002.38	2033.36	1998.09	2005.6	1996.59	1982.13	2012.09	2045.94	2032.19	2050.21	2045.31	2075.65	2054.24	2088.72	2082.18	2028.81	2011.83	2053.35	2081.19	2058.1	2049.85	2102.82	2062.33	2033.98	2007.2	2050.32	2095.65	2104.49	2076.41	2098.21	2071.19	2091.26	2066.07	1996.51	2126.9	2122.06	2071.08	2041.93	2027.4	2015.2	2036.48	2090.54	2197.18	2152.72	2131.84	2055
	1991.31	2024.2	2034.69	2001.86	2032.89	1997.75	2005.04	1996.15	1981.82	2011.43	2045.06	2031.36	2049.09	2044.54	2074.81	2053.1	2087.61	2081.24	2028.24	2011.46	2052.28	2079.79	2056.84	2048.94	2101.21	2061.31	2033.54	2006.63	2049.44	2094.21	2102.99	2075.07	2097.21	2070.02	2089.75	2065.42	1996.13	2125.18	2120.3	2069.91	2041.28	2026.85	2014.72	2035.83	2089.58	2195.18	2150.82	2130.07	2053.86
	1990.91	2023.57	2034.01	2001.36	2032.43	1997.4	2004.48	1995.71	1981.5	2010.77	2044.19	2030.53	2047.98	2043.78	2073.98	2051.97	2086.51	2080.31	2027.68	2011.09	2051.22	2078.4	2055.59	2048.03	2099.62	2060.31	2033.11	2006.06	2048.56	2092.77	2101.5	2073.73	2096.21	2068.85	2088.25	2064.78	1995.74	2123.47	2118.55	2068.76	2040.64	2026.31	2014.25	2035.19	2088.62	2193.2	2148.94	2128.31	2052.74
	1990.52	2022.94	2033.33	2000.85	2031.96	1997.06	2003.93	1995.26	1981.19	2010.13	2043.33	2029.71	2046.88	2043.03	2073.14	2050.84	2085.41	2079.39	2027.11	2010.72	2050.17	2077.02	2054.35	2047.13	2098.04	2059.31	2032.67	2005.49	2047.69	2091.35	2100.02	2072.41	2095.21	2067.7	2086.77	2064.13	1995.36	2121.78	2116.82	2067.61	2040	2025.77	2013.78	2034.56	2087.67	2191.22	2147.07	2126.57	2051.62
	1990.13	2022.31	2032.65	2000.35	2031.5	1996.73	2003.38	1994.83	1980.88	2009.48	2042.48	2028.89	2045.79	2042.28	2072.32	2049.73	2084.32	2078.46	2026.55	2010.35	2049.13	2075.65	2053.13	2046.24	2096.47	2058.31	2032.24	2004.93	2046.82	2089.95	2098.55	2071.1	2094.22	2066.55	2085.29	2063.48	1994.98	2120.1	2115.1	2066.48	2039.37	2025.23	2013.32	2033.92	2086.72	2189.26	2145.22	2124.84	2050.52
	1989.74	2021.69	2031.98	1999.85	2031.04	1996.39	2002.83	1994.39	1980.57	2008.85	2041.63	2028.08	2044.71	2041.53	2071.49	2048.62	2083.23	2077.54	2025.98	2009.97	2048.09	2074.3	2051.91	2045.35	2094.92	2057.33	2031.81	2004.37	2045.96	2088.55	2097.09	2069.8	2093.24	2065.41	2083.83	2062.84	1994.61	2118.43	2113.39	2065.36	2038.74	2024.69	2012.85	2033.3	2085.78	2187.31	2143.38	2123.12	2049.42
	1989.36	2021.07	2031.31	1999.36	2030.59	1996.06	2002.28	1993.96	1980.26	2008.21	2040.78	2027.28	2043.64	2040.79	2070.67	2047.52	2082.16	2076.63	2025.42	2009.6	2047.07	2072.95	2050.71	2044.47	2093.38	2056.35	2031.38	2003.82	2045.11	2087.16	2095.64	2068.51	2092.26	2064.28	2082.39	2062.19	1994.24	2116.77	2111.69	2064.24	2038.11	2024.17	2012.4	2032.67	2084.84	2185.38	2141.56	2121.42	2048.34
	1988.98	2020.45	2030.64	1998.86	2030.13	1995.73	2001.74	1993.52	1979.95	2007.59	2039.95	2026.48	2042.58	2040.05	2069.86	2046.43	2081.08	2075.71	2024.86	2009.23	2046.05	2071.62	2049.51	2043.59	2091.86	2055.38	2030.96	2003.26	2044.26	2085.79	2094.21	2067.23	2091.28	2063.16	2080.95	2061.55	1993.86	2115.13	2110.01	2063.14	2037.49	2023.64	2011.94	2032.05	2083.91	2183.45	2139.75	2119.74	2047.26
	1988.6	2019.84	2029.98	1998.38	2029.68	1995.4	2001.21	1993.1	1979.65	2006.97	2039.12	2025.69	2041.53	2039.32	2069.05	2045.35	2080.02	2074.8	2024.31	2008.86	2045.04	2070.29	2048.33	2042.72	2090.35	2054.41	2030.53	2002.72	2043.42	2084.43	2092.79	2065.96	2090.31	2062.05	2079.53	2060.91	1993.49	2113.5	2108.34	2062.04	2036.87	2023.12	2011.49	2031.44	2082.98	2181.54	2137.95	2118.07	2046.2
	1988.22	2019.23	2029.32	1997.89	2029.24	1995.08	2000.67	1992.67	1979.34	2006.35	2038.29	2024.91	2040.49	2038.59	2068.24	2044.28	2078.95	2073.89	2023.75	2008.48	2044.04	2068.98	2047.15	2041.86	2088.85	2053.46	2030.11	2002.17	2042.58	2083.07	2091.37	2064.7	2089.35	2060.95	2078.13	2060.27	1993.13	2111.88	2106.69	2060.95	2036.26	2022.6	2011.04	2030.83	2082.06	2179.64	2136.17	2116.42	2045.14
	1987.85	2018.62	2028.66	1997.41	2028.79	1994.75	2000.15	1992.25	1979.04	2005.74	2037.48	2024.13	2039.45	2037.86	2067.43	2043.22	2077.9	2072.99	2023.2	2008.11	2043.04	2067.68	2045.99	2041	2087.37	2052.51	2029.69	2001.63	2041.75	2081.73	2089.97	2063.45	2088.39	2059.86	2076.73	2059.64	1992.76	2110.28	2105.05	2059.88	2035.65	2022.09	2010.6	2030.22	2081.15	2177.75	2134.4	2114.78	2044.1
	1987.48	2018.02	2028.01	1996.93	2028.35	1994.43	1999.62	1991.83	1978.74	2005.14	2036.66	2023.36	2038.43	2037.14	2066.63	2042.17	2076.85	2072.09	2022.64	2007.74	2042.06	2066.39	2044.84	2040.15	2085.9	2051.57	2029.27	2001.1	2040.93	2080.4	2088.58	2062.21	2087.43	2058.77	2075.35	2059	1992.4	2108.68	2103.42	2058.81	2035.05	2021.58	2010.16	2029.62	2080.24	2175.87	2132.65	2113.15	2043.07
	1987.11	2017.43	2027.36	1996.46	2027.91	1994.11	1999.1	1991.41	1978.45	2004.54	2035.86	2022.59	2037.42	2036.43	2065.84	2041.12	2075.81	2071.19	2022.1	2007.37	2041.08	2065.1	2043.7	2039.31	2084.45	2050.63	2028.85	2000.57	2040.11	2079.08	2087.2	2060.99	2086.48	2057.7	2073.98	2058.37	1992.04	2107.1	2101.8	2057.76	2034.45	2021.07	2009.72	2029.02	2079.33	2174	2130.91	2111.54	2042.04
	1986.74	2016.83	2026.71	1995.99	2027.47	1993.79	1998.58	1990.99	1978.15	2003.94	2035.06	2021.83	2036.41	2035.72	2065.04	2040.09	2074.77	2070.29	2021.55	2006.99	2040.11	2063.83	2042.57	2038.47	2083	2049.71	2028.44	2000.04	2039.3	2077.78	2085.83	2059.77	2085.54	2056.63	2072.62	2057.73	1991.69	2105.53	2100.2	2056.71	2033.85	2020.57	2009.29	2028.42	2078.43	2172.15	2129.18	2109.95	2041.03
	1986.38	2016.24	2026.07	1995.52	2027.03	1993.48	1998.07	1990.58	1977.86	2003.35	2034.27	2021.08	2035.41	2035.01	2064.26	2039.06	2073.74	2069.4	2021	2006.62	2039.15	2062.57	2041.45	2037.64	2081.58	2048.79	2028.02	1999.52	2038.49	2076.48	2084.47	2058.56	2084.6	2055.57	2071.28	2057.1	1991.33	2103.98	2098.61	2055.67	2033.26	2020.07	2008.86	2027.83	2077.53	2170.31	2127.47	2108.37	2040.03
	1986.02	2015.66	2025.43	1995.05	2026.6	1993.16	1997.55	1990.17	1977.57	2002.77	2033.48	2020.33	2034.43	2034.31	2063.47	2038.04	2072.72	2068.51	2020.46	2006.25	2038.2	2061.32	2040.34	2036.81	2080.16	2047.87	2027.61	1999	2037.69	2075.19	2083.12	2057.37	2083.66	2054.52	2069.94	2056.48	1990.98	2102.43	2097.04	2054.64	2032.67	2019.58	2008.44	2027.25	2076.64	2168.48	2125.77	2106.8	2039.04
	1985.66	2015.08	2024.8	1994.59	2026.17	1992.85	1997.05	1989.76	1977.28	2002.19	2032.7	2019.59	2033.45	2033.61	2062.69	2037.03	2071.7	2067.63	2019.92	2005.88	2037.26	2060.09	2039.24	2035.99	2078.76	2046.97	2027.2	1998.48	2036.89	2073.92	2081.79	2056.18	2082.74	2053.48	2068.62	2055.85	1990.63	2100.9	2095.47	2053.62	2032.09	2019.09	2008.01	2026.66	2075.76	2166.66	2124.08	2105.25	2038.05
	1985.31	2014.5	2024.17	1994.14	2025.74	1992.54	1996.54	1989.35	1976.99	2001.62	2031.92	2018.85	2032.48	2032.92	2061.91	2036.03	2070.69	2066.75	2019.38	2005.51	2036.32	2058.86	2038.15	2035.17	2077.37	2046.07	2026.79	1997.97	2036.1	2072.65	2080.46	2055	2081.81	2052.45	2067.32	2055.22	1990.28	2099.38	2093.92	2052.61	2031.51	2018.6	2007.6	2026.09	2074.88	2164.86	2122.41	2103.71	2037.08
	1984.96	2013.93	2023.54	1993.68	2025.32	1992.24	1996.04	1988.95	1976.7	2001.05	2031.16	2018.12	2031.52	2032.23	2061.14	2035.04	2069.69	2065.87	2018.84	2005.13	2035.39	2057.64	2037.07	2034.37	2076	2045.18	2026.39	1997.46	2035.32	2071.4	2079.14	2053.84	2080.9	2051.43	2066.02	2054.6	1989.93	2097.87	2092.39	2051.61	2030.93	2018.12	2007.18	2025.51	2074	2163.07	2120.75	2102.19	2036.12
	1984.61	2013.36	2022.91	1993.23	2024.89	1991.93	1995.55	1988.55	1976.42	2000.49	2030.39	2017.4	2030.57	2031.55	2060.37	2034.06	2068.69	2065	2018.3	2004.76	2034.47	2056.43	2036.01	2033.56	2074.63	2044.3	2025.98	1996.95	2034.54	2070.16	2077.84	2052.68	2079.98	2050.41	2064.74	2053.98	1989.59	2096.38	2090.86	2050.62	2030.36	2017.64	2006.77	2024.94	2073.13	2161.29	2119.11	2100.68	2035.16
	1984.26	2012.79	2022.29	1992.79	2024.47	1991.63	1995.06	1988.15	1976.14	1999.93	2029.64	2016.68	2029.63	2030.87	2059.61	2033.08	2067.69	2064.13	2017.77	2004.39	2033.56	2055.24	2034.95	2032.77	2073.29	2043.42	2025.58	1996.45	2033.77	2068.93	2076.54	2051.54	2079.08	2049.4	2063.47	2053.36	1989.25	2094.89	2089.35	2049.64	2029.79	2017.17	2006.36	2024.38	2072.26	2159.52	2117.48	2099.19	2034.22
	1983.92	2012.23	2021.68	1992.34	2024.05	1991.33	1994.57	1987.76	1975.86	1999.38	2028.89	2015.96	2028.7	2030.2	2058.85	2032.12	2066.71	2063.26	2017.24	2004.02	2032.65	2054.05	2033.9	2031.98	2071.95	2042.55	2025.18	1995.96	2033	2067.7	2075.26	2050.4	2078.18	2048.4	2062.21	2052.75	1988.91	2093.42	2087.85	2048.67	2029.23	2016.7	2005.96	2023.81	2071.4	2157.76	2115.86	2097.71	2033.29
	1983.58	2011.67	2021.06	1991.9	2023.64	1991.03	1994.08	1987.36	1975.58	1998.83	2028.14	2015.26	2027.78	2029.53	2058.09	2031.16	2065.73	2062.4	2016.71	2003.65	2031.76	2052.87	2032.86	2031.19	2070.63	2041.69	2024.78	1995.46	2032.24	2066.49	2073.99	2049.27	2077.28	2047.41	2060.97	2052.13	1988.58	2091.96	2086.37	2047.7	2028.67	2016.23	2005.56	2023.26	2070.55	2156.02	2114.25	2096.25	2032.36
	1983.24	2011.12	2020.45	1991.46	2023.23	1990.74	1993.6	1986.97	1975.3	1998.29	2027.41	2014.56	2026.86	2028.86	2057.34	2030.21	2064.75	2061.54	2016.18	2003.27	2030.87	2051.71	2031.84	2030.42	2069.32	2040.83	2024.38	1994.97	2031.48	2065.29	2072.72	2048.16	2076.39	2046.43	2059.73	2051.52	1988.24	2090.52	2084.9	2046.75	2028.12	2015.77	2005.17	2022.7	2069.69	2154.29	2112.66	2094.8	2031.45
	1982.9	2010.57	2019.85	1991.03	2022.82	1990.44	1993.12	1986.58	1975.03	1997.76	2026.68	2013.86	2025.96	2028.2	2056.59	2029.27	2063.78	2060.68	2015.66	2002.9	2029.99	2050.55	2030.82	2029.64	2068.02	2039.99	2023.98	1994.49	2030.73	2064.1	2071.47	2047.05	2075.51	2045.46	2058.51	2050.91	1987.91	2089.08	2083.44	2045.8	2027.57	2015.31	2004.77	2022.15	2068.85	2152.57	2111.09	2093.36	2030.55
	1982.57	2010.02	2019.25	1990.6	2022.41	1990.15	1992.65	1986.2	1974.75	1997.22	2025.95	2013.18	2025.06	2027.54	2055.85	2028.34	2062.82	2059.83	2015.13	2002.53	2029.11	2049.41	2029.82	2028.88	2066.74	2039.14	2023.59	1994.01	2029.98	2062.93	2070.23	2045.96	2074.63	2044.49	2057.3	2050.3	1987.58	2087.66	2081.99	2044.87	2027.03	2014.86	2004.39	2021.61	2068.01	2150.86	2109.52	2091.94	2029.65
	1982.24	2009.48	2018.65	1990.17	2022	1989.86	1992.18	1985.82	1974.48	1996.7	2025.23	2012.49	2024.18	2026.89	2055.11	2027.42	2061.87	2058.98	2014.61	2002.16	2028.25	2048.27	2028.82	2028.12	2065.47	2038.31	2023.2	1993.53	2029.24	2061.76	2069	2044.87	2073.76	2043.54	2056.1	2049.7	1987.25	2086.25	2080.56	2043.94	2026.48	2014.4	2004	2021.07	2067.17	2149.17	2107.97	2090.53	2028.77
	1981.91	2008.94	2018.05	1989.75	2021.6	1989.57	1991.71	1985.44	1974.22	1996.18	2024.52	2011.82	2023.3	2026.25	2054.37	2026.51	2060.92	2058.14	2014.09	2001.79	2027.39	2047.15	2027.83	2027.36	2064.22	2037.48	2022.81	1993.05	2028.51	2060.6	2067.77	2043.8	2072.89	2042.59	2054.92	2049.09	1986.93	2084.85	2079.14	2043.02	2025.95	2013.96	2003.62	2020.53	2066.34	2147.48	2106.44	2089.13	2027.89
	1981.58	2008.4	2017.46	1989.33	2021.2	1989.29	1991.25	1985.06	1973.95	1995.66	2023.81	2011.14	2022.43	2025.6	2053.64	2025.6	2059.97	2057.3	2013.58	2001.42	2026.54	2046.03	2026.86	2026.62	2062.97	2036.66	2022.42	1992.58	2027.78	2059.45	2066.56	2042.73	2072.03	2041.65	2053.74	2048.49	1986.61	2083.47	2077.73	2042.11	2025.41	2013.52	2003.25	2020	2065.51	2145.81	2104.91	2087.75	2027.02
	1981.26	2007.87	2016.88	1988.91	2020.8	1989.01	1990.79	1984.69	1973.68	1995.15	2023.11	2010.48	2021.57	2024.97	2052.91	2024.7	2059.04	2056.46	2013.07	2001.05	2025.7	2044.93	2025.89	2025.87	2061.74	2035.85	2022.03	1992.12	2027.05	2058.32	2065.36	2041.68	2071.17	2040.71	2052.58	2047.89	1986.29	2082.09	2076.33	2041.21	2024.89	2013.08	2002.87	2019.47	2064.69	2144.15	2103.4	2086.39	2026.17
	1980.94	2007.35	2016.3	1988.5	2020.41	1988.72	1990.33	1984.32	1973.42	1994.65	2022.41	2009.82	2020.72	2024.33	2052.19	2023.82	2058.11	2055.63	2012.56	2000.68	2024.86	2043.84	2024.94	2025.14	2060.52	2035.04	2021.65	1991.66	2026.34	2057.19	2064.17	2040.63	2070.32	2039.79	2051.43	2047.3	1985.97	2080.73	2074.95	2040.32	2024.36	2012.64	2002.5	2018.94	2063.87	2142.51	2101.9	2085.04	2025.32
	1980.62	2006.82	2015.72	1988.09	2020.01	1988.45	1989.88	1983.95	1973.16	1994.15	2021.73	2009.17	2019.88	2023.71	2051.47	2022.94	2057.18	2054.8	2012.05	2000.31	2024.04	2042.75	2023.99	2024.41	2059.32	2034.24	2021.26	1991.2	2025.62	2056.07	2062.99	2039.6	2069.48	2038.87	2050.3	2046.7	1985.65	2079.38	2073.58	2039.44	2023.84	2012.21	2002.14	2018.42	2063.05	2140.87	2100.42	2083.7	2024.48
	1980.31	2006.3	2015.14	1987.69	2019.62	1988.17	1989.43	1983.58	1972.9	1993.65	2021.04	2008.52	2019.05	2023.08	2050.76	2022.06	2056.26	2053.97	2011.54	1999.94	2023.22	2041.68	2023.06	2023.68	2058.13	2033.45	2020.88	1990.74	2024.92	2054.97	2061.82	2038.57	2068.64	2037.96	2049.17	2046.11	1985.34	2078.04	2072.23	2038.56	2023.33	2011.79	2001.78	2017.9	2062.25	2139.25	2098.95	2082.37	2023.65
	1980	2005.79	2014.57	1987.28	2019.23	1987.89	1988.99	1983.22	1972.65	1993.16	2020.36	2007.88	2018.22	2022.46	2050.05	2021.2	2055.35	2053.15	2011.04	1999.57	2022.41	2040.62	2022.13	2022.96	2056.95	2032.67	2020.5	1990.29	2024.21	2053.87	2060.66	2037.56	2067.81	2037.06	2048.06	2045.53	1985.03	2076.71	2070.88	2037.7	2022.81	2011.37	2001.42	2017.39	2061.44	2137.64	2097.49	2081.06	2022.84
	1979.69	2005.28	2014.01	1986.88	2018.85	1987.62	1988.55	1982.86	1972.39	1992.68	2019.69	2007.24	2017.41	2021.85	2049.34	2020.35	2054.44	2052.34	2010.54	1999.21	2021.6	2039.56	2021.22	2022.25	2055.78	2031.89	2020.13	1989.84	2023.52	2052.78	2059.51	2036.55	2066.98	2036.17	2046.95	2044.94	1984.72	2075.4	2069.55	2036.84	2022.31	2010.95	2001.07	2016.88	2060.64	2136.04	2096.04	2079.76	2022.03
	1979.38	2004.77	2013.44	1986.49	2018.46	1987.35	1988.11	1982.5	1972.14	1992.2	2019.03	2006.61	2016.6	2021.24	2048.64	2019.5	2053.54	2051.52	2010.04	1998.84	2020.81	2038.52	2020.31	2021.54	2054.63	2031.12	2019.75	1989.4	2022.82	2051.71	2058.37	2035.55	2066.16	2035.29	2045.86	2044.36	1984.41	2074.09	2068.23	2035.99	2021.8	2010.53	2000.72	2016.37	2059.85	2134.46	2094.61	2078.48	2021.22
	1979.08	2004.27	2012.89	1986.09	2018.08	1987.08	1987.67	1982.14	1971.89	1991.72	2018.37	2005.98	2015.8	2020.63	2047.94	2018.66	2052.65	2050.71	2009.54	1998.47	2020.02	2037.49	2019.42	2020.84	2053.48	2030.35	2019.38	1988.96	2022.14	2050.64	2057.24	2034.57	2065.35	2034.41	2044.78	2043.78	1984.11	2072.8	2066.93	2035.15	2021.3	2010.12	2000.37	2015.87	2059.06	2132.89	2093.19	2077.21	2020.43
	1978.78	2003.77	2012.33	1985.71	2017.7	1986.81	1987.24	1981.79	1971.64	1991.25	2017.72	2005.36	2015.01	2020.03	2047.25	2017.83	2051.76	2049.91	2009.05	1998.1	2019.24	2036.46	2018.53	2020.14	2052.36	2029.59	2019.01	1988.53	2021.46	2049.59	2056.12	2033.59	2064.54	2033.54	2043.71	2043.2	1983.81	2071.52	2065.63	2034.32	2020.81	2009.72	2000.03	2015.38	2058.27	2131.32	2091.78	2075.95	2019.65
	1978.48	2003.27	2011.78	1985.32	2017.33	1986.55	1986.82	1981.44	1971.4	1990.79	2017.07	2004.75	2014.23	2019.44	2046.56	2017.01	2050.88	2049.11	2008.56	1997.74	2018.46	2035.45	2017.66	2019.45	2051.24	2028.84	2018.64	1988.09	2020.78	2048.54	2055.01	2032.62	2063.74	2032.68	2042.66	2042.62	1983.51	2070.25	2064.35	2033.5	2020.32	2009.32	1999.69	2014.88	2057.49	2129.78	2090.39	2074.71	2018.88
	1978.18	2002.78	2011.23	1984.94	2016.96	1986.29	1986.39	1981.09	1971.15	1990.33	2016.43	2004.14	2013.46	2018.85	2045.87	2016.2	2050	2048.31	2008.07	1997.37	2017.7	2034.44	2016.79	2018.77	2050.13	2028.09	2018.27	1987.66	2020.11	2047.51	2053.91	2031.67	2062.94	2031.82	2041.61	2042.05	1983.21	2069	2063.08	2032.69	2019.83	2008.92	1999.36	2014.39	2056.71	2128.24	2089.01	2073.48	2018.11
	1977.89	2002.29	2010.69	1984.56	2016.58	1986.02	1985.97	1980.75	1970.91	1989.88	2015.79	2003.54	2012.7	2018.26	2045.19	2015.39	2049.13	2047.52	2007.58	1997.01	2016.94	2033.45	2015.93	2018.09	2049.04	2027.36	2017.91	1987.24	2019.45	2046.48	2052.82	2030.72	2062.15	2030.98	2040.58	2041.48	1982.91	2067.75	2061.82	2031.88	2019.35	2008.53	1999.03	2013.91	2055.94	2126.71	2087.64	2072.26	2017.36
	1977.59	2001.81	2010.15	1984.18	2016.22	1985.77	1985.55	1980.41	1970.67	1989.43	2015.16	2002.94	2011.94	2017.68	2044.51	2014.59	2048.27	2046.73	2007.1	1996.64	2016.18	2032.47	2015.09	2017.42	2047.96	2026.62	2017.55	1986.82	2018.79	2045.46	2051.74	2029.78	2061.37	2030.14	2039.56	2040.91	1982.62	2066.52	2060.58	2031.09	2018.87	2008.14	1998.7	2013.42	2055.17	2125.2	2086.28	2071.05	2016.61
	1977.3	2001.33	2009.62	1983.81	2015.85	1985.51	1985.14	1980.07	1970.43	1988.98	2014.53	2002.35	2011.2	2017.1	2043.84	2013.81	2047.41	2045.95	2006.62	1996.28	2015.44	2031.49	2014.25	2016.75	2046.89	2025.9	2017.18	1986.4	2018.13	2044.46	2050.67	2028.85	2060.59	2029.31	2038.54	2040.35	1982.33	2065.3	2059.35	2030.3	2018.4	2007.75	1998.38	2012.94	2054.41	2123.7	2084.94	2069.86	2015.87
	1977.02	2000.85	2009.09	1983.44	2015.48	1985.25	1984.73	1979.73	1970.19	1988.54	2013.92	2001.76	2010.46	2016.53	2043.17	2013.02	2046.56	2045.17	2006.14	1995.91	2014.7	2030.52	2013.42	2016.09	2045.84	2025.18	2016.82	1985.99	2017.48	2043.46	2049.61	2027.93	2059.82	2028.49	2037.54	2039.79	1982.04	2064.09	2058.13	2029.52	2017.93	2007.37	1998.06	2012.47	2053.65	2122.21	2083.61	2068.68	2015.14
	1976.73	2000.38	2008.56	1983.07	2015.12	1985	1984.33	1979.4	1969.96	1988.11	2013.3	2001.18	2009.73	2015.96	2042.5	2012.25	2045.71	2044.39	2005.67	1995.55	2013.97	2029.57	2012.6	2015.43	2044.79	2024.47	2016.47	1985.58	2016.84	2042.47	2048.56	2027.02	2059.05	2027.67	2036.55	2039.23	1981.76	2062.89	2056.92	2028.75	2017.46	2006.99	1997.74	2012	2052.89	2120.73	2082.29	2067.52	2014.42
	1976.45	1999.91	2008.04	1982.71	2014.76	1984.75	1983.92	1979.07	1969.73	1987.68	2012.69	2000.61	2009	2015.39	2041.84	2011.49	2044.87	2043.62	2005.19	1995.19	2013.25	2028.62	2011.79	2014.78	2043.76	2023.76	2016.11	1985.17	2016.2	2041.5	2047.52	2026.12	2058.29	2026.86	2035.58	2038.67	1981.47	2061.7	2055.72	2027.98	2017	2006.62	1997.43	2011.53	2052.14	2119.26	2080.98	2066.37	2013.71
	1976.17	1999.44	2007.52	1982.35	2014.41	1984.5	1983.52	1978.74	1969.5	1987.25	2012.09	2000.04	2008.29	2014.83	2041.18	2010.73	2044.04	2042.85	2004.72	1994.83	2012.53	2027.69	2010.99	2014.13	2042.74	2023.06	2015.76	1984.77	2015.56	2040.53	2046.49	2025.22	2057.54	2026.06	2034.61	2038.12	1981.19	2060.53	2054.53	2027.23	2016.54	2006.24	1997.12	2011.07	2051.4	2117.81	2079.69	2065.23	2013.01
	1975.9	1998.98	2007	1981.99	2014.05	1984.25	1983.13	1978.41	1969.27	1986.83	2011.5	1999.47	2007.58	2014.28	2040.53	2009.98	2043.21	2042.09	2004.25	1994.47	2011.82	2026.76	2010.2	2013.49	2041.73	2022.37	2015.41	1984.37	2014.93	2039.57	2045.46	2024.34	2056.79	2025.27	2033.65	2037.56	1980.91	2059.36	2053.36	2026.48	2016.09	2005.88	1996.82	2010.61	2050.65	2116.36	2078.4	2064.1	2012.32
	1975.62	1998.53	2006.49	1981.64	2013.7	1984.01	1982.73	1978.09	1969.04	1986.41	2010.91	1998.91	2006.89	2013.73	2039.88	2009.24	2042.39	2041.33	2003.79	1994.11	2011.12	2025.84	2009.42	2012.86	2040.74	2021.69	2015.06	1983.97	2014.31	2038.62	2044.45	2023.47	2056.05	2024.49	2032.71	2037.02	1980.63	2058.21	2052.2	2025.74	2015.64	2005.52	1996.51	2010.15	2049.92	2114.93	2077.14	2062.98	2011.63
	1975.35	1998.07	2005.99	1981.29	2013.35	1983.76	1982.35	1977.77	1968.82	1986	2010.32	1998.36	2006.2	2013.18	2039.23	2008.51	2041.57	2040.57	2003.33	1993.75	2010.43	2024.93	2008.65	2012.23	2039.75	2021.01	2014.71	1983.58	2013.69	2037.68	2043.45	2022.6	2055.31	2023.71	2031.77	2036.47	1980.36	2057.07	2051.05	2025.01	2015.19	2005.16	1996.22	2009.7	2049.18	2113.51	2075.88	2061.88	2010.96
	1975.08	1997.62	2005.48	1980.94	2013	1983.52	1981.96	1977.45	1968.59	1985.59	2009.74	1997.81	2005.51	2012.64	2038.59	2007.78	2040.76	2039.82	2002.87	1993.39	2009.74	2024.03	2007.89	2011.61	2038.78	2020.33	2014.36	1983.19	2013.08	2036.75	2042.45	2021.75	2054.58	2022.94	2030.85	2035.93	1980.08	2055.94	2049.91	2024.29	2014.75	2004.8	1995.92	2009.25	2048.46	2112.1	2074.63	2060.79	2010.29
	1974.81	1997.17	2004.98	1980.6	2012.65	1983.28	1981.58	1977.13	1968.37	1985.19	2009.17	1997.27	2004.84	2012.1	2037.95	2007.06	2039.96	2039.07	2002.41	1993.03	2009.06	2023.14	2007.13	2010.99	2037.81	2019.67	2014.02	1982.8	2012.47	2035.83	2041.47	2020.9	2053.85	2022.18	2029.93	2035.38	1979.81	2054.82	2048.79	2023.57	2014.31	2004.45	1995.63	2008.8	2047.73	2110.7	2073.4	2059.71	2009.63
	1974.55	1996.73	2004.49	1980.26	2012.31	1983.04	1981.2	1976.82	1968.15	1984.79	2008.6	1996.73	2004.17	2011.57	2037.32	2006.35	2039.16	2038.33	2001.95	1992.67	2008.38	2022.26	2006.39	2010.38	2036.86	2019.01	2013.68	1982.42	2011.86	2034.92	2040.49	2020.06	2053.13	2021.42	2029.03	2034.85	1979.54	2053.71	2047.67	2022.86	2013.88	2004.1	1995.35	2008.36	2047.01	2109.32	2072.18	2058.65	2008.98
	1974.29	1996.29	2004	1979.92	2011.97	1982.81	1980.82	1976.51	1967.94	1984.4	2008.03	1996.2	2003.52	2011.05	2036.69	2005.65	2038.37	2037.59	2001.5	1992.31	2007.72	2021.39	2005.65	2009.77	2035.92	2018.35	2013.34	1982.04	2011.26	2034.02	2039.53	2019.23	2052.42	2020.67	2028.14	2034.31	1979.28	2052.61	2046.57	2022.16	2013.45	2003.76	1995.06	2007.92	2046.3	2107.94	2070.97	2057.59	2008.33
	1974.03	1995.86	2003.51	1979.59	2011.63	1982.57	1980.45	1976.2	1967.72	1984.01	2007.47	1995.67	2002.87	2010.52	2036.06	2004.95	2037.58	2036.85	2001.05	1991.96	2007.06	2020.52	2004.93	2009.17	2035	2017.71	2013	1981.67	2010.67	2033.12	2038.57	2018.41	2051.71	2019.93	2027.26	2033.78	1979.01	2051.53	2045.48	2021.47	2013.03	2003.42	1994.78	2007.49	2045.59	2106.58	2069.77	2056.55	2007.7
	1973.77	1995.42	2003.03	1979.26	2011.29	1982.34	1980.08	1975.9	1967.51	1983.63	2006.92	1995.15	2002.22	2010	2035.44	2004.27	2036.8	2036.12	2000.61	1991.6	2006.4	2019.67	2004.21	2008.57	2034.08	2017.06	2012.66	1981.29	2010.08	2032.24	2037.62	2017.6	2051.01	2019.2	2026.39	2033.25	1978.75	2050.45	2044.4	2020.79	2012.6	2003.09	1994.51	2007.06	2044.88	2105.23	2068.58	2055.52	2007.07
	1973.51	1994.99	2002.55	1978.93	2010.96	1982.11	1979.72	1975.6	1967.3	1983.25	2006.37	1994.63	2001.59	2009.49	2034.82	2003.59	2036.03	2035.4	2000.16	1991.25	2005.76	2018.82	2003.5	2007.98	2033.18	2016.43	2012.33	1980.93	2009.5	2031.36	2036.68	2016.8	2050.32	2018.47	2025.52	2032.72	1978.49	2049.39	2043.33	2020.11	2012.19	2002.75	1994.24	2006.63	2044.18	2103.89	2067.41	2054.5	2006.46
	1973.26	1994.57	2002.07	1978.6	2010.63	1981.88	1979.35	1975.3	1967.09	1982.88	2005.83	1994.12	2000.96	2008.98	2034.21	2002.92	2035.26	2034.67	1999.72	1990.9	2005.12	2017.99	2002.8	2007.39	2032.28	2015.8	2012	1980.56	2008.92	2030.5	2035.76	2016	2049.63	2017.75	2024.67	2032.2	1978.23	2048.34	2042.27	2019.44	2011.77	2002.43	1993.97	2006.2	2043.48	2102.56	2066.25	2053.5	2005.85
	1973.01	1994.15	2001.6	1978.28	2010.29	1981.65	1979	1975	1966.88	1982.51	2005.29	1993.61	2000.34	2008.48	2033.6	2002.25	2034.49	2033.95	1999.28	1990.54	2004.48	2017.16	2002.11	2006.81	2031.4	2015.18	2011.67	1980.2	2008.34	2029.64	2034.83	2015.22	2048.95	2017.04	2023.83	2031.67	1977.97	2047.29	2041.23	2018.78	2011.36	2002.1	1993.7	2005.78	2042.79	2101.24	2065.1	2052.51	2005.24
	1972.76	1993.73	2001.13	1977.96	2009.97	1981.42	1978.64	1974.71	1966.67	1982.14	2004.76	1993.11	1999.73	2007.98	2032.99	2001.6	2033.74	2033.24	1998.85	1990.19	2003.86	2016.34	2001.43	2006.23	2030.53	2014.56	2011.34	1979.84	2007.77	2028.79	2033.92	2014.44	2048.27	2016.34	2023	2031.15	1977.72	2046.26	2040.19	2018.12	2010.96	2001.78	1993.44	2005.37	2042.1	2099.93	2063.96	2051.52	2004.65
	1972.51	1993.32	2000.67	1977.65	2009.64	1981.2	1978.29	1974.41	1966.47	1981.78	2004.24	1992.61	1999.13	2007.48	2032.39	2000.95	2032.98	2032.53	1998.41	1989.84	2003.24	2015.53	2000.76	2005.66	2029.66	2013.95	2011.01	1979.49	2007.21	2027.95	2033.02	2013.68	2047.6	2015.64	2022.18	2030.64	1977.47	2045.24	2039.17	2017.48	2010.56	2001.46	1993.18	2004.95	2041.41	2098.63	2062.83	2050.55	2004.07
	1972.27	1992.9	2000.21	1977.34	2009.32	1980.98	1977.94	1974.12	1966.27	1981.42	2003.72	1992.12	1998.53	2006.99	2031.79	2000.31	2032.24	2031.83	1997.98	1989.49	2002.62	2014.73	2000.09	2005.1	2028.81	2013.35	2010.69	1979.13	2006.65	2027.12	2032.13	2012.92	2046.93	2014.95	2021.37	2030.12	1977.22	2044.24	2038.15	2016.84	2010.16	2001.15	1992.93	2004.54	2040.73	2097.35	2061.71	2049.59	2003.49
	1972.03	1992.5	1999.75	1977.03	2009	1980.76	1977.59	1973.84	1966.07	1981.07	2003.2	1991.63	1997.94	2006.5	2031.19	1999.67	2031.5	2031.13	1997.55	1989.14	2002.02	2013.94	1999.44	2004.54	2027.98	2012.75	2010.37	1978.79	2006.09	2026.3	2031.24	2012.17	2046.28	2014.26	2020.57	2029.61	1976.97	2043.24	2037.15	2016.21	2009.76	2000.84	1992.68	2004.13	2040.06	2096.07	2060.61	2048.65	2002.92
	1971.79	1992.09	1999.3	1976.72	2008.68	1980.54	1977.25	1973.55	1965.87	1980.72	2002.69	1991.15	1997.36	2006.02	2030.6	1999.05	2030.76	2030.43	1997.13	1988.8	2001.42	2013.16	1998.79	2003.98	2027.15	2012.16	2010.04	1978.44	2005.54	2025.49	2030.37	2011.42	2045.62	2013.59	2019.78	2029.1	1976.72	2042.25	2036.16	2015.58	2009.37	2000.53	1992.43	2003.73	2039.39	2094.81	2059.52	2047.71	2002.36
	1971.55	1991.69	1998.85	1976.42	2008.36	1980.32	1976.91	1973.27	1965.67	1980.38	2002.18	1990.68	1996.78	2005.55	2030.01	1998.43	2030.03	2029.74	1996.71	1988.45	2000.82	2012.38	1998.15	2003.43	2026.33	2011.58	2009.73	1978.1	2005	2024.68	2029.5	2010.69	2044.98	2012.92	2019.01	2028.6	1976.48	2041.28	2035.18	2014.97	2008.99	2000.23	1992.18	2003.33	2038.72	2093.56	2058.43	2046.79	2001.81
	1971.32	1991.3	1998.41	1976.12	2008.04	1980.1	1976.57	1972.99	1965.48	1980.04	2001.68	1990.2	1996.21	2005.07	2029.43	1997.81	2029.31	2029.05	1996.29	1988.1	2000.24	2011.61	1997.52	2002.88	2025.52	2011	2009.41	1977.76	2004.46	2023.89	2028.64	2009.96	2044.33	2012.26	2018.24	2028.1	1976.24	2040.31	2034.21	2014.36	2008.61	1999.93	1991.94	2002.93	2038.06	2092.31	2057.36	2045.88	2001.26
	1971.09	1990.9	1997.97	1975.82	2007.73	1979.89	1976.24	1972.72	1965.29	1979.7	2001.19	1989.74	1995.65	2004.6	2028.85	1997.21	2028.59	2028.36	1995.87	1987.76	1999.66	2010.86	1996.9	2002.34	2024.73	2010.43	2009.09	1977.42	2003.92	2023.1	2027.79	2009.25	2043.7	2011.6	2017.48	2027.6	1976	2039.36	2033.26	2013.75	2008.23	1999.64	1991.71	2002.54	2037.4	2091.08	2056.31	2044.97	2000.72
	1970.85	1990.51	1997.53	1975.52	2007.42	1979.68	1975.91	1972.44	1965.1	1979.37	2000.69	1989.28	1995.1	2004.14	2028.27	1996.61	2027.88	2027.68	1995.46	1987.42	1999.08	2010.11	1996.29	2001.81	2023.94	2009.86	2008.78	1977.09	2003.39	2022.32	2026.95	2008.54	2043.07	2010.95	2016.73	2027.1	1975.76	2038.41	2032.31	2013.16	2007.85	1999.35	1991.47	2002.15	2036.74	2089.86	2055.26	2044.08	2000.19
	1970.63	1990.13	1997.1	1975.23	2007.11	1979.47	1975.59	1972.17	1964.91	1979.05	2000.21	1988.82	1994.56	2003.68	2027.7	1996.02	2027.17	2027.01	1995.05	1987.07	1998.51	2009.37	1995.68	2001.28	2023.16	2009.3	2008.47	1976.76	2002.86	2021.55	2026.12	2007.84	2042.45	2010.31	2015.99	2026.6	1975.52	2037.48	2031.37	2012.57	2007.48	1999.06	1991.24	2001.76	2036.09	2088.65	2054.22	2043.2	1999.67
	1970.4	1989.74	1996.67	1974.95	2006.8	1979.26	1975.26	1971.9	1964.72	1978.72	1999.73	1988.37	1994.02	2003.23	2027.13	1995.44	2026.47	2026.34	1994.64	1986.73	1997.95	2008.64	1995.09	2000.75	2022.4	2008.74	2008.16	1976.44	2002.34	2020.79	2025.3	2007.15	2041.83	2009.67	2015.25	2026.11	1975.29	2036.56	2030.45	2011.99	2007.12	1998.78	1991.01	2001.38	2035.44	2087.46	2053.2	2042.34	1999.16
	1970.18	1989.36	1996.24	1974.66	2006.5	1979.05	1974.94	1971.64	1964.53	1978.41	1999.25	1987.92	1993.49	2002.78	2026.56	1994.86	2025.78	2025.67	1994.23	1986.39	1997.4	2007.91	1994.5	2000.23	2021.64	2008.19	2007.85	1976.11	2001.82	2020.03	2024.48	2006.46	2041.22	2009.05	2014.53	2025.62	1975.06	2035.65	2029.53	2011.42	2006.76	1998.5	1990.79	2001	2034.8	2086.27	2052.18	2041.48	1998.65
	1969.96	1988.99	1995.82	1974.38	2006.19	1978.84	1974.63	1971.37	1964.35	1978.09	1998.78	1987.48	1992.96	2002.33	2026	1994.3	2025.09	2025.01	1993.83	1986.05	1996.85	2007.2	1993.92	1999.72	2020.9	2007.65	2007.55	1975.79	2001.31	2019.29	2023.68	2005.79	2040.62	2008.42	2013.82	2025.14	1974.83	2034.75	2028.63	2010.85	2006.4	1998.22	1990.57	2000.62	2034.16	2085.09	2051.18	2040.63	1998.15
	1969.74	1988.61	1995.41	1974.1	2005.89	1978.64	1974.31	1971.11	1964.17	1977.78	1998.32	1987.04	1992.44	2001.89	2025.44	1993.73	2024.41	2024.35	1993.43	1985.72	1996.3	2006.49	1993.35	1999.21	2020.17	2007.12	2007.24	1975.48	2000.8	2018.55	2022.88	2005.12	2040.02	2007.81	2013.12	2024.65	1974.6	2033.86	2027.73	2010.29	2006.04	1997.95	1990.35	2000.24	2033.53	2083.92	2050.19	2039.8	1997.66
	1969.52	1988.24	1994.99	1973.82	2005.59	1978.44	1974	1970.85	1963.99	1977.48	1997.86	1986.61	1991.93	2001.46	2024.88	1993.18	2023.73	2023.7	1993.03	1985.38	1995.77	2005.79	1992.79	1998.7	2019.44	2006.58	2006.94	1975.16	2000.3	2017.82	2022.09	2004.46	2039.42	2007.2	2012.43	2024.17	1974.38	2032.98	2026.85	2009.74	2005.69	1997.68	1990.14	1999.87	2032.9	2082.77	2049.2	2038.97	1997.18
	1969.3	1987.88	1994.58	1973.55	2005.3	1978.24	1973.69	1970.6	1963.81	1977.18	1997.4	1986.18	1991.43	2001.02	2024.33	1992.63	2023.05	2023.05	1992.64	1985.04	1995.24	2005.1	1992.23	1998.2	2018.73	2006.06	2006.64	1974.85	1999.8	2017.1	2021.31	2003.81	2038.84	2006.6	2011.75	2023.7	1974.15	2032.11	2025.98	2009.19	2005.34	1997.41	1989.93	1999.5	2032.28	2081.62	2048.23	2038.16	1996.7
	1969.09	1987.51	1994.18	1973.28	2005	1978.04	1973.39	1970.35	1963.64	1976.88	1996.95	1985.76	1990.93	2000.6	2023.78	1992.09	2022.39	2022.41	1992.25	1984.71	1994.71	2004.42	1991.69	1997.7	2018.02	2005.54	2006.35	1974.55	1999.31	2016.39	2020.54	2003.17	2038.26	2006.01	2011.07	2023.22	1973.93	2031.25	2025.12	2008.65	2005	1997.15	1989.72	1999.14	2031.65	2080.49	2047.28	2037.36	1996.23
	1968.88	1987.16	1993.78	1973.01	2004.71	1977.84	1973.09	1970.09	1963.46	1976.58	1996.5	1985.34	1990.44	2000.17	2023.24	1991.56	2021.73	2021.77	1991.86	1984.38	1994.19	2003.74	1991.15	1997.21	2017.33	2005.03	2006.05	1974.24	1998.82	2015.69	2019.78	2002.53	2037.68	2005.42	2010.41	2022.75	1973.71	2030.4	2024.26	2008.12	2004.66	1996.89	1989.52	1998.78	2031.04	2079.36	2046.33	2036.56	1995.77
	1968.67	1986.8	1993.38	1972.75	2004.42	1977.64	1972.79	1969.85	1963.29	1976.3	1996.06	1984.93	1989.96	1999.76	2022.7	1991.04	2021.07	2021.13	1991.47	1984.05	1993.68	2003.08	1990.62	1996.72	2016.65	2004.52	2005.76	1973.94	1998.33	2014.99	2019.02	2001.9	2037.11	2004.84	2009.75	2022.28	1973.5	2029.57	2023.42	2007.59	2004.33	1996.64	1989.32	1998.42	2030.42	2078.25	2045.39	2035.78	1995.32
	1968.46	1986.45	1992.99	1972.49	2004.13	1977.45	1972.49	1969.6	1963.12	1976.01	1995.62	1984.52	1989.48	1999.34	2022.16	1990.52	2020.42	2020.5	1991.09	1983.72	1993.18	2002.42	1990.09	1996.24	2015.97	2004.02	2005.46	1973.64	1997.85	2014.3	2018.27	2001.28	2036.55	2004.26	2009.11	2021.81	1973.28	2028.74	2022.59	2007.07	2003.99	1996.39	1989.12	1998.06	2029.81	2077.15	2044.46	2035.01	1994.87
	1968.26	1986.1	1992.6	1972.23	2003.84	1977.25	1972.2	1969.36	1962.95	1975.73	1995.19	1984.11	1989.01	1998.93	2021.63	1990.01	2019.78	2019.87	1990.71	1983.39	1992.68	2001.77	1989.58	1995.76	2015.31	2003.52	2005.17	1973.35	1997.38	2013.62	2017.53	2000.67	2036	2003.69	2008.47	2021.35	1973.07	2027.92	2021.77	2006.56	2003.67	1996.14	1988.93	1997.71	2029.21	2076.05	2043.55	2034.25	1994.44
	1968.06	1985.75	1992.21	1971.97	2003.56	1977.06	1971.91	1969.12	1962.78	1975.45	1994.76	1983.71	1988.55	1998.53	2021.1	1989.5	2019.14	2019.25	1990.34	1983.06	1992.18	2001.12	1989.07	1995.29	2014.65	2003.03	2004.89	1973.06	1996.91	2012.95	2016.8	2000.07	2035.45	2003.13	2007.85	2020.89	1972.85	2027.12	2020.96	2006.06	2003.34	1995.9	1988.74	1997.36	2028.61	2074.97	2042.64	2033.5	1994
	1967.86	1985.41	1991.83	1971.72	2003.27	1976.87	1971.63	1968.88	1962.61	1975.18	1994.34	1983.32	1988.09	1998.13	2020.57	1989	2018.5	2018.63	1989.96	1982.73	1991.69	2000.49	1988.57	1994.82	2014.01	2002.55	2004.6	1972.77	1996.44	2012.29	2016.08	1999.47	2034.9	2002.58	2007.23	2020.43	1972.65	2026.32	2020.16	2005.56	2003.02	1995.66	1988.55	1997.01	2028.01	2073.9	2041.75	2032.76	1993.58
	1967.66	1985.07	1991.45	1971.47	2002.99	1976.68	1971.34	1968.64	1962.45	1974.91	1993.92	1982.93	1987.64	1997.73	2020.04	1988.51	2017.87	2018.02	1989.59	1982.41	1991.21	1999.86	1988.08	1994.36	2013.38	2002.07	2004.31	1972.48	1995.98	2011.63	2015.37	1998.88	2034.36	2002.03	2006.62	2019.98	1972.44	2025.54	2019.37	2005.06	2002.7	1995.42	1988.37	1996.67	2027.42	2072.84	2040.86	2032.03	1993.16
	1967.46	1984.73	1991.08	1971.22	2002.71	1976.49	1971.06	1968.41	1962.29	1974.64	1993.51	1982.54	1987.2	1997.34	2019.52	1988.03	2017.25	2017.41	1989.22	1982.09	1990.74	1999.24	1987.6	1993.9	2012.75	2001.6	2004.03	1972.2	1995.52	2010.98	2014.66	1998.3	2033.83	2001.48	2006.02	2019.53	1972.23	2024.76	2018.59	2004.58	2002.39	1995.18	1988.19	1996.33	2026.83	2071.78	2039.99	2031.31	1992.75
	1967.27	1984.4	1990.71	1970.98	2002.44	1976.31	1970.79	1968.18	1962.13	1974.38	1993.1	1982.16	1986.76	1996.96	2019.01	1987.55	2016.63	2016.81	1988.86	1981.76	1990.27	1998.63	1987.13	1993.45	2012.14	2001.13	2003.75	1971.92	1995.07	2010.34	2013.96	1997.73	2033.31	2000.95	2005.43	2019.08	1972.03	2024	2017.82	2004.1	2002.08	1994.95	1988.01	1995.99	2026.25	2070.74	2039.12	2030.6	1992.35
	1967.07	1984.07	1990.34	1970.74	2002.16	1976.12	1970.51	1967.95	1961.97	1974.12	1992.7	1981.78	1986.33	1996.57	2018.49	1987.08	2016.02	2016.21	1988.5	1981.44	1989.8	1998.03	1986.66	1993	2011.53	2000.67	2003.47	1971.64	1994.62	2009.71	2013.27	1997.17	2032.79	2000.42	2004.85	2018.63	1971.83	2023.24	2017.05	2003.63	2001.78	1994.73	1987.83	1995.66	2025.67	2069.71	2038.27	2029.9	1991.95
	1966.88	1983.74	1989.98	1970.5	2001.89	1975.94	1970.24	1967.73	1961.81	1973.87	1992.3	1981.41	1985.91	1996.2	2017.99	1986.62	2015.41	2015.61	1988.14	1981.12	1989.34	1997.43	1986.2	1992.56	2010.93	2000.22	2003.2	1971.36	1994.17	2009.08	2012.59	1996.61	2032.27	1999.9	2004.27	2018.19	1971.63	2022.5	2016.3	2003.16	2001.47	1994.5	1987.66	1995.33	2025.09	2068.69	2037.43	2029.21	1991.57
	1966.69	1983.42	1989.62	1970.26	2001.62	1975.76	1969.98	1967.5	1961.66	1973.62	1991.9	1981.04	1985.49	1995.82	2017.48	1986.16	2014.81	2015.02	1987.78	1980.81	1988.89	1996.85	1985.75	1992.11	2010.35	1999.77	2002.92	1971.09	1993.73	2008.47	2011.92	1996.06	2031.76	1999.38	2003.71	2017.75	1971.43	2021.77	2015.56	2002.7	2001.18	1994.29	1987.5	1995	2024.52	2067.68	2036.6	2028.53	1991.18
	1966.51	1983.1	1989.26	1970.03	2001.35	1975.58	1969.71	1967.28	1961.5	1973.37	1991.51	1980.68	1985.08	1995.46	2016.98	1985.71	2014.22	2014.44	1987.43	1980.49	1988.44	1996.27	1985.3	1991.68	2009.77	1999.32	2002.65	1970.82	1993.3	2007.86	2011.25	1995.52	2031.26	1998.87	2003.15	2017.31	1971.23	2021.04	2014.83	2002.24	2000.88	1994.07	1987.33	1994.67	2023.95	2066.68	2035.77	2027.86	1990.81
	1966.32	1982.78	1988.91	1969.8	2001.08	1975.4	1969.45	1967.06	1961.35	1973.13	1991.12	1980.32	1984.67	1995.09	2016.48	1985.26	2013.63	2013.85	1987.08	1980.18	1988	1995.69	1984.86	1991.25	2009.2	1998.88	2002.38	1970.56	1992.86	2007.25	2010.59	1994.98	2030.77	1998.36	2002.61	2016.88	1971.04	2020.33	2014.11	2001.8	2000.59	1993.86	1987.17	1994.35	2023.39	2065.69	2034.96	2027.19	1990.44
	1966.14	1982.47	1988.57	1969.57	2000.81	1975.22	1969.19	1966.85	1961.2	1972.89	1990.74	1979.97	1984.27	1994.73	2015.98	1984.83	2013.04	2013.28	1986.73	1979.86	1987.56	1995.13	1984.44	1990.82	2008.64	1998.45	2002.11	1970.29	1992.44	2006.66	2009.94	1994.45	2030.28	1997.86	2002.07	2016.45	1970.85	2019.63	2013.4	2001.35	2000.3	1993.65	1987.01	1994.03	2022.83	2064.71	2034.16	2026.54	1990.08
	1965.96	1982.15	1988.22	1969.35	2000.55	1975.04	1968.93	1966.64	1961.05	1972.66	1990.36	1979.62	1983.88	1994.38	2015.49	1984.4	2012.46	2012.7	1986.39	1979.55	1987.13	1994.57	1984.01	1990.4	2008.09	1998.02	2001.84	1970.03	1992.02	2006.07	2009.3	1993.93	2029.8	1997.37	2001.54	2016.02	1970.66	2018.94	2012.7	2000.92	2000.02	1993.44	1986.86	1993.71	2022.27	2063.73	2033.37	2025.9	1989.73
	1965.78	1981.85	1987.88	1969.13	2000.28	1974.87	1968.68	1966.43	1960.91	1972.43	1989.99	1979.27	1983.49	1994.03	2015	1983.97	2011.89	2012.14	1986.05	1979.24	1986.71	1994.02	1983.6	1989.98	2007.55	1997.6	2001.58	1969.78	1991.6	2005.49	2008.67	1993.42	2029.32	1996.89	2001.02	2015.59	1970.47	2018.25	2012.01	2000.49	1999.74	1993.24	1986.7	1993.4	2021.72	2062.77	2032.59	2025.27	1989.38
	1965.6	1981.54	1987.55	1968.91	2000.02	1974.69	1968.43	1966.22	1960.76	1972.2	1989.62	1978.93	1983.11	1993.68	2014.51	1983.55	2011.32	2011.57	1985.71	1978.93	1986.29	1993.48	1983.19	1989.57	2007.02	1997.19	2001.31	1969.52	1991.18	2004.92	2008.04	1992.91	2028.85	1996.41	2000.5	2015.17	1970.28	2017.58	2011.32	2000.07	1999.47	1993.04	1986.55	1993.09	2021.17	2061.82	2031.82	2024.65	1989.04
	1965.43	1981.24	1987.22	1968.69	1999.77	1974.52	1968.18	1966.01	1960.62	1971.98	1989.26	1978.59	1982.74	1993.34	2014.03	1983.14	2010.76	2011.02	1985.37	1978.63	1985.88	1992.94	1982.79	1989.16	2006.5	1996.78	2001.05	1969.27	1990.77	2004.35	2007.42	1992.42	2028.38	1995.93	2000	2014.75	1970.1	2016.92	2010.65	1999.65	1999.19	1992.84	1986.41	1992.78	2020.63	2060.88	2031.06	2024.04	1988.71
	1965.25	1980.94	1986.89	1968.48	1999.51	1974.35	1967.94	1965.81	1960.48	1971.76	1988.9	1978.26	1982.37	1993.01	2013.55	1982.74	2010.2	2010.46	1985.04	1978.32	1985.47	1992.42	1982.4	1988.76	2005.98	1996.37	2000.79	1969.02	1990.37	2003.8	2006.81	1991.92	2027.93	1995.47	1999.5	2014.33	1969.91	2016.27	2009.99	1999.24	1998.92	1992.65	1986.27	1992.47	2020.09	2059.95	2030.31	2023.43	1988.38
	1965.08	1980.65	1986.57	1968.27	1999.25	1974.18	1967.7	1965.61	1960.34	1971.54	1988.54	1977.93	1982.01	1992.67	2013.07	1982.34	2009.65	2009.91	1984.71	1978.02	1985.07	1991.9	1982.02	1988.35	2005.48	1995.97	2000.53	1968.77	1989.97	2003.25	2006.2	1991.44	2027.47	1995	1999.02	2013.92	1969.73	2015.62	2009.33	1998.83	1998.66	1992.46	1986.13	1992.17	2019.55	2059.03	2029.56	2022.84	1988.06
	1964.91	1980.35	1986.24	1968.06	1999	1974.01	1967.46	1965.41	1960.2	1971.33	1988.19	1977.61	1981.65	1992.35	2012.6	1981.95	2009.1	2009.37	1984.39	1977.71	1984.67	1991.38	1981.64	1987.96	2004.98	1995.58	2000.28	1968.53	1989.57	2002.7	2005.61	1990.96	2027.03	1994.55	1998.54	2013.51	1969.55	2014.99	2008.69	1998.43	1998.4	1992.28	1985.99	1991.87	2019.02	2058.12	2028.83	2022.25	1987.75
	1964.75	1980.06	1985.93	1967.85	1998.75	1973.84	1967.22	1965.21	1960.06	1971.12	1987.84	1977.29	1981.3	1992.02	2012.13	1981.57	2008.56	2008.83	1984.07	1977.41	1984.28	1990.88	1981.27	1987.57	2004.5	1995.19	2000.02	1968.29	1989.18	2002.17	2005.02	1990.49	2026.58	1994.1	1998.07	2013.1	1969.38	2014.37	2008.05	1998.04	1998.14	1992.1	1985.86	1991.57	2018.49	2057.21	2028.11	2021.68	1987.44
	1964.58	1979.78	1985.62	1967.65	1998.5	1973.68	1966.99	1965.02	1959.93	1970.91	1987.5	1976.97	1980.96	1991.7	2011.66	1981.19	2008.02	2008.29	1983.75	1977.11	1983.89	1990.38	1980.9	1987.18	2004.02	1994.8	1999.77	1968.05	1988.79	2001.64	2004.44	1990.03	2026.15	1993.66	1997.61	2012.7	1969.2	2013.75	2007.43	1997.65	1997.89	1991.92	1985.73	1991.28	2017.96	2056.32	2027.4	2021.11	1987.14
	1964.42	1979.49	1985.31	1967.45	1998.25	1973.51	1966.76	1964.83	1959.8	1970.71	1987.16	1976.66	1980.62	1991.39	2011.2	1980.81	2007.49	2007.76	1983.43	1976.82	1983.51	1989.89	1980.55	1986.8	2003.55	1994.43	1999.52	1967.81	1988.4	2001.11	2003.86	1989.58	2025.72	1993.22	1997.15	2012.29	1969.03	2013.15	2006.81	1997.27	1997.64	1991.74	1985.6	1990.98	2017.44	2055.44	2026.7	2020.56	1986.85
	1964.26	1979.21	1985	1967.25	1998	1973.35	1966.53	1964.64	1959.66	1970.51	1986.83	1976.36	1980.28	1991.08	2010.74	1980.45	2006.96	2007.23	1983.12	1976.52	1983.13	1989.4	1980.2	1986.42	2003.09	1994.05	1999.27	1967.58	1988.02	2000.6	2003.3	1989.13	2025.3	1992.79	1996.7	2011.89	1968.86	2012.56	2006.2	1996.9	1997.39	1991.57	1985.47	1990.7	2016.93	2054.56	2026.01	2020.01	1986.56
	1964.1	1978.94	1984.7	1967.06	1997.76	1973.19	1966.31	1964.46	1959.53	1970.31	1986.5	1976.05	1979.96	1990.77	2010.28	1980.09	2006.44	2006.71	1982.8	1976.23	1982.76	1988.93	1979.86	1986.04	2002.64	1993.69	1999.02	1967.35	1987.64	2000.09	2002.74	1988.69	2024.88	1992.36	1996.27	2011.5	1968.69	2011.98	2005.61	1996.53	1997.15	1991.4	1985.35	1990.41	2016.41	2053.7	2025.32	2019.47	1986.28
	1963.94	1978.66	1984.4	1966.86	1997.52	1973.02	1966.09	1964.27	1959.41	1970.12	1986.17	1975.76	1979.64	1990.47	2009.83	1979.73	2005.92	2006.19	1982.5	1975.94	1982.4	1988.46	1979.52	1985.67	2002.19	1993.33	1998.78	1967.12	1987.27	1999.59	2002.19	1988.25	2024.47	1991.94	1995.84	2011.1	1968.52	2011.4	2005.02	1996.16	1996.91	1991.23	1985.23	1990.12	2015.91	2052.85	2024.65	2018.94	1986.01
	1963.78	1978.39	1984.11	1966.67	1997.27	1972.86	1965.87	1964.09	1959.28	1969.93	1985.85	1975.46	1979.32	1990.18	2009.38	1979.39	2005.41	2005.68	1982.19	1975.64	1982.04	1987.99	1979.2	1985.31	2001.76	1992.97	1998.54	1966.9	1986.9	1999.1	2001.64	1987.82	2024.06	1991.53	1995.41	2010.71	1968.35	2010.84	2004.44	1995.81	1996.67	1991.07	1985.12	1989.84	2015.4	2052	2023.99	2018.42	1985.74
	1963.63	1978.12	1983.82	1966.49	1997.04	1972.71	1965.65	1963.91	1959.15	1969.75	1985.53	1975.17	1979.01	1989.88	2008.93	1979.04	2004.9	2005.17	1981.89	1975.36	1981.68	1987.54	1978.88	1984.94	2001.33	1992.62	1998.3	1966.68	1986.54	1998.61	2001.11	1987.4	2023.66	1991.12	1995	2010.32	1968.19	2010.28	2003.87	1995.45	1996.44	1990.91	1985	1989.56	2014.9	2051.16	2023.34	2017.91	1985.48
	1963.47	1977.86	1983.53	1966.3	1996.8	1972.55	1965.44	1963.73	1959.03	1969.57	1985.22	1974.89	1978.71	1989.6	2008.49	1978.71	2004.4	2004.67	1981.59	1975.07	1981.34	1987.09	1978.56	1984.59	2000.92	1992.28	1998.06	1966.46	1986.18	1998.13	2000.58	1986.99	2023.27	1990.71	1994.59	2009.94	1968.02	2009.74	2003.31	1995.11	1996.21	1990.76	1984.89	1989.29	2014.4	2050.34	2022.69	2017.4	1985.22
	1963.32	1977.6	1983.25	1966.12	1996.56	1972.39	1965.23	1963.56	1958.91	1969.39	1984.91	1974.6	1978.41	1989.31	2008.05	1978.38	2003.91	2004.17	1981.29	1974.78	1980.99	1986.64	1978.26	1984.23	2000.51	1991.94	1997.82	1966.24	1985.82	1997.66	2000.06	1986.58	2022.88	1990.32	1994.2	2009.56	1967.86	2009.2	2002.75	1994.77	1995.98	1990.6	1984.79	1989.01	2013.91	2049.52	2022.06	2016.91	1984.98
	1963.17	1977.34	1982.97	1965.94	1996.33	1972.24	1965.02	1963.39	1958.79	1969.21	1984.6	1974.33	1978.12	1989.03	2007.61	1978.06	2003.42	2003.67	1981	1974.5	1980.65	1986.21	1977.96	1983.88	2000.11	1991.6	1997.58	1966.03	1985.47	1997.19	1999.54	1986.18	2022.5	1989.92	1993.81	2009.18	1967.7	2008.68	2002.21	1994.43	1995.76	1990.45	1984.68	1988.74	2013.42	2048.71	2021.43	2016.42	1984.74
	1963.03	1977.08	1982.69	1965.76	1996.1	1972.08	1964.82	1963.22	1958.67	1969.04	1984.3	1974.05	1977.83	1988.76	2007.18	1977.74	2002.93	2003.18	1980.71	1974.21	1980.32	1985.78	1977.66	1983.54	1999.72	1991.27	1997.35	1965.81	1985.12	1996.73	1999.03	1985.79	2022.12	1989.54	1993.42	2008.8	1967.55	2008.16	2001.68	1994.11	1995.54	1990.31	1984.58	1988.47	2012.93	2047.91	2020.81	2015.94	1984.5
	1962.88	1976.82	1982.42	1965.59	1995.86	1971.93	1964.62	1963.05	1958.55	1968.87	1984	1973.78	1977.55	1988.49	2006.74	1977.43	2002.45	2002.7	1980.42	1973.93	1979.99	1985.36	1977.38	1983.2	1999.33	1990.95	1997.11	1965.6	1984.77	1996.28	1998.53	1985.4	2021.75	1989.16	1993.05	2008.43	1967.39	2007.65	2001.15	1993.78	1995.33	1990.16	1984.48	1988.21	2012.45	2047.12	2020.21	2015.48	1984.27
	1962.74	1976.57	1982.15	1965.42	1995.64	1971.78	1964.42	1962.89	1958.43	1968.7	1983.71	1973.52	1977.27	1988.22	2006.32	1977.12	2001.97	2002.22	1980.14	1973.65	1979.67	1984.94	1977.1	1982.86	1998.96	1990.63	1996.88	1965.4	1984.43	1995.83	1998.04	1985.02	2021.38	1988.78	1992.68	2008.06	1967.24	2007.16	2000.63	1993.46	1995.12	1990.02	1984.38	1987.94	2011.97	2046.34	2019.61	2015.02	1984.05
	1962.59	1976.33	1981.89	1965.25	1995.41	1971.63	1964.22	1962.72	1958.32	1968.54	1983.42	1973.26	1977	1987.96	2005.89	1976.82	2001.5	2001.74	1979.86	1973.38	1979.35	1984.53	1976.83	1982.52	1998.59	1990.32	1996.66	1965.19	1984.1	1995.39	1997.55	1984.65	2021.02	1988.41	1992.32	2007.69	1967.08	2006.67	2000.13	1993.15	1994.91	1989.89	1984.29	1987.68	2011.5	2045.57	2019.02	2014.56	1983.84
	1962.45	1976.08	1981.63	1965.08	1995.18	1971.48	1964.03	1962.56	1958.21	1968.38	1983.13	1973	1976.74	1987.7	2005.47	1976.53	2001.04	2001.27	1979.58	1973.1	1979.04	1984.13	1976.56	1982.19	1998.23	1990.01	1996.43	1964.99	1983.76	1994.96	1997.07	1984.28	2020.67	1988.05	1991.97	2007.32	1966.93	2006.19	1999.63	1992.85	1994.71	1989.75	1984.2	1987.42	2011.03	2044.81	2018.44	2014.12	1983.63
	1962.31	1975.84	1981.37	1964.91	1994.96	1971.34	1963.84	1962.41	1958.1	1968.22	1982.85	1972.75	1976.48	1987.45	2005.05	1976.24	2000.58	2000.8	1979.3	1972.83	1978.73	1983.74	1976.3	1981.87	1997.88	1989.71	1996.2	1964.79	1983.43	1994.53	1996.6	1983.92	2020.32	1987.69	1991.62	2006.96	1966.78	2005.72	1999.14	1992.55	1994.5	1989.62	1984.11	1987.17	2010.56	2044.05	2017.87	2013.69	1983.42
	1962.18	1975.6	1981.11	1964.75	1994.74	1971.19	1963.65	1962.25	1957.99	1968.07	1982.57	1972.5	1976.22	1987.2	2004.63	1975.96	2000.12	2000.34	1979.03	1972.55	1978.43	1983.35	1976.05	1981.54	1997.54	1989.41	1995.98	1964.6	1983.11	1994.11	1996.14	1983.57	2019.98	1987.34	1991.29	2006.6	1966.64	2005.26	1998.66	1992.25	1994.31	1989.49	1984.03	1986.91	2010.1	2043.31	2017.31	2013.26	1983.23
	1962.04	1975.36	1980.86	1964.59	1994.51	1971.04	1963.46	1962.1	1957.88	1967.92	1982.3	1972.25	1975.97	1986.95	2004.22	1975.68	1999.67	1999.88	1978.76	1972.28	1978.13	1982.97	1975.8	1981.23	1997.2	1989.12	1995.76	1964.4	1982.78	1993.69	1995.68	1983.22	2019.64	1986.99	1990.96	2006.24	1966.49	2004.81	1998.18	1991.96	1994.11	1989.37	1983.94	1986.66	2009.64	2042.57	2016.76	2012.84	1983.04
	1961.91	1975.13	1980.62	1964.43	1994.3	1970.9	1963.28	1961.94	1957.77	1967.77	1982.03	1972.01	1975.73	1986.71	2003.81	1975.41	1999.23	1999.42	1978.49	1972.01	1977.83	1982.59	1975.56	1980.91	1996.88	1988.83	1995.54	1964.21	1982.47	1993.29	1995.23	1982.88	2019.3	1986.65	1990.63	2005.89	1966.35	2004.37	1997.72	1991.68	1993.92	1989.25	1983.86	1986.41	2009.19	2041.84	2016.22	2012.43	1982.85
	1961.78	1974.89	1980.37	1964.28	1994.08	1970.76	1963.1	1961.8	1957.66	1967.63	1981.76	1971.78	1975.49	1986.48	2003.4	1975.15	1998.79	1998.97	1978.22	1971.75	1977.55	1982.22	1975.33	1980.6	1996.56	1988.55	1995.32	1964.02	1982.15	1992.89	1994.78	1982.54	2018.98	1986.31	1990.32	2005.54	1966.21	2003.94	1997.27	1991.4	1993.74	1989.13	1983.79	1986.16	2008.74	2041.12	2015.68	2012.03	1982.67
	1961.65	1974.67	1980.13	1964.12	1993.86	1970.61	1962.92	1961.65	1957.56	1967.49	1981.5	1971.54	1975.26	1986.25	2003	1974.89	1998.35	1998.53	1977.96	1971.48	1977.26	1981.86	1975.1	1980.29	1996.25	1988.27	1995.1	1963.84	1981.84	1992.49	1994.35	1982.22	2018.65	1985.98	1990.01	2005.19	1966.06	2003.51	1996.82	1991.13	1993.55	1989.01	1983.71	1985.92	2008.29	2040.41	2015.16	2011.64	1982.5
	1961.52	1974.44	1979.89	1963.97	1993.65	1970.47	1962.75	1961.5	1957.46	1967.35	1981.24	1971.32	1975.03	1986.02	2002.6	1974.63	1997.92	1998.09	1977.7	1971.21	1976.98	1981.5	1974.88	1979.99	1995.95	1988	1994.89	1963.65	1981.53	1992.1	1993.91	1981.89	2018.34	1985.66	1989.71	2004.84	1965.93	2003.1	1996.38	1990.86	1993.37	1988.9	1983.64	1985.68	2007.84	2039.71	2014.64	2011.25	1982.34
	1961.39	1974.22	1979.66	1963.83	1993.44	1970.33	1962.58	1961.36	1957.36	1967.21	1980.99	1971.09	1974.81	1985.79	2002.2	1974.38	1997.49	1997.65	1977.45	1970.95	1976.71	1981.15	1974.67	1979.69	1995.65	1987.74	1994.67	1963.47	1981.23	1991.72	1993.49	1981.58	2018.03	1985.34	1989.42	2004.5	1965.79	2002.7	1995.95	1990.6	1993.19	1988.79	1983.57	1985.44	2007.4	2039.02	2014.13	2010.87	1982.18
	1961.26	1974	1979.43	1963.68	1993.22	1970.2	1962.41	1961.22	1957.26	1967.08	1980.74	1970.87	1974.59	1985.57	2001.8	1974.14	1997.07	1997.22	1977.19	1970.69	1976.44	1980.81	1974.46	1979.4	1995.37	1987.48	1994.46	1963.29	1980.93	1991.34	1993.07	1981.27	2017.72	1985.02	1989.13	2004.15	1965.65	2002.3	1995.53	1990.34	1993.02	1988.68	1983.5	1985.2	2006.97	2038.33	2013.63	2010.5	1982.02
	1961.14	1973.78	1979.2	1963.54	1993.02	1970.06	1962.24	1961.08	1957.16	1966.95	1980.49	1970.65	1974.38	1985.36	2001.41	1973.9	1996.65	1996.79	1976.94	1970.43	1976.18	1980.47	1974.26	1979.1	1995.09	1987.22	1994.25	1963.11	1980.63	1990.98	1992.66	1980.97	2017.42	1984.71	1988.85	2003.82	1965.52	2001.91	1995.12	1990.09	1992.85	1988.58	1983.44	1984.96	2006.54	2037.66	2013.14	2010.14	1981.88
	1961.02	1973.56	1978.98	1963.39	1992.81	1969.92	1962.07	1960.95	1957.06	1966.82	1980.24	1970.44	1974.17	1985.15	2001.02	1973.67	1996.24	1996.37	1976.69	1970.17	1975.92	1980.14	1974.07	1978.82	1994.82	1986.97	1994.04	1962.94	1980.34	1990.61	1992.26	1980.67	2017.12	1984.41	1988.58	2003.48	1965.39	2001.54	1994.71	1989.85	1992.68	1988.48	1983.38	1984.73	2006.11	2036.99	2012.66	2009.79	1981.73
	1960.9	1973.35	1978.76	1963.26	1992.6	1969.79	1961.91	1960.82	1956.96	1966.7	1980	1970.23	1973.97	1984.94	2000.63	1973.45	1995.84	1995.95	1976.45	1969.92	1975.66	1979.82	1973.88	1978.53	1994.56	1986.73	1993.83	1962.77	1980.05	1990.25	1991.86	1980.38	2016.83	1984.11	1988.31	2003.15	1965.26	2001.17	1994.32	1989.61	1992.52	1988.38	1983.32	1984.5	2005.68	2036.33	2012.19	2009.44	1981.6
	1960.78	1973.14	1978.54	1963.12	1992.4	1969.65	1961.75	1960.68	1956.87	1966.58	1979.77	1970.03	1973.78	1984.74	2000.25	1973.23	1995.43	1995.54	1976.21	1969.66	1975.41	1979.5	1973.7	1978.25	1994.3	1986.49	1993.63	1962.6	1979.76	1989.9	1991.47	1980.09	2016.55	1983.81	1988.05	2002.82	1965.13	2000.81	1993.93	1989.37	1992.36	1988.29	1983.26	1984.27	2005.26	2035.68	2011.72	2009.1	1981.47
	1960.66	1972.93	1978.33	1962.98	1992.19	1969.52	1961.6	1960.56	1956.78	1966.46	1979.53	1969.82	1973.58	1984.54	1999.87	1973.01	1995.04	1995.13	1975.97	1969.41	1975.17	1979.18	1973.53	1977.97	1994.05	1986.25	1993.42	1962.43	1979.48	1989.56	1991.09	1979.81	2016.27	1983.52	1987.8	2002.49	1965	2000.46	1993.55	1989.14	1992.2	1988.19	1983.2	1984.05	2004.84	2035.04	2011.27	2008.77	1981.35
	1960.55	1972.73	1978.12	1962.85	1991.99	1969.39	1961.44	1960.43	1956.69	1966.34	1979.3	1969.63	1973.4	1984.35	1999.49	1972.8	1994.64	1994.72	1975.73	1969.16	1974.93	1978.88	1973.36	1977.7	1993.81	1986.03	1993.22	1962.27	1979.2	1989.22	1990.71	1979.54	2015.99	1983.24	1987.56	2002.16	1964.87	2000.11	1993.18	1988.92	1992.05	1988.1	1983.15	1983.82	2004.43	2034.4	2010.82	2008.45	1981.23
	1960.43	1972.53	1977.91	1962.72	1991.79	1969.26	1961.29	1960.3	1956.6	1966.23	1979.08	1969.43	1973.22	1984.15	1999.11	1972.59	1994.26	1994.32	1975.49	1968.91	1974.69	1978.58	1973.19	1977.43	1993.58	1985.8	1993.02	1962.1	1978.92	1988.89	1990.34	1979.27	2015.72	1982.96	1987.32	2001.84	1964.75	1999.78	1992.82	1988.7	1991.9	1988.02	1983.1	1983.6	2004.02	2033.78	2010.38	2008.13	1981.12
	1960.32	1972.33	1977.71	1962.59	1991.59	1969.13	1961.14	1960.18	1956.51	1966.12	1978.85	1969.24	1973.04	1983.97	1998.74	1972.39	1993.87	1993.92	1975.26	1968.67	1974.46	1978.28	1973.04	1977.16	1993.36	1985.58	1992.82	1961.94	1978.65	1988.56	1989.97	1979.01	2015.46	1982.68	1987.09	2001.52	1964.63	1999.46	1992.46	1988.48	1991.76	1987.93	1983.05	1983.38	2003.61	2033.16	2009.95	2007.82	1981.01
	1960.21	1972.13	1977.51	1962.47	1991.4	1969	1961	1960.06	1956.42	1966.01	1978.64	1969.06	1972.87	1983.79	1998.37	1972.2	1993.5	1993.53	1975.03	1968.42	1974.23	1978	1972.89	1976.9	1993.14	1985.37	1992.63	1961.79	1978.38	1988.24	1989.62	1978.76	2015.2	1982.41	1986.86	2001.2	1964.5	1999.14	1992.12	1988.28	1991.61	1987.85	1983.01	1983.16	2003.21	2032.55	2009.53	2007.52	1980.91
	1960.1	1971.94	1977.31	1962.34	1991.2	1968.87	1960.85	1959.94	1956.33	1965.9	1978.42	1968.88	1972.7	1983.61	1998	1972.01	1993.12	1993.14	1974.81	1968.18	1974.01	1977.71	1972.74	1976.64	1992.93	1985.16	1992.43	1961.63	1978.12	1987.92	1989.26	1978.51	2014.95	1982.15	1986.64	2000.89	1964.39	1998.83	1991.78	1988.07	1991.47	1987.78	1982.97	1982.95	2002.81	2031.95	2009.11	2007.23	1980.82
	1959.99	1971.75	1977.12	1962.22	1991.01	1968.75	1960.71	1959.83	1956.25	1965.8	1978.21	1968.7	1972.54	1983.43	1997.64	1971.83	1992.75	1992.76	1974.58	1967.93	1973.79	1977.44	1972.6	1976.38	1992.73	1984.96	1992.24	1961.48	1977.85	1987.61	1988.92	1978.27	2014.7	1981.89	1986.43	2000.58	1964.27	1998.54	1991.45	1987.87	1991.34	1987.7	1982.93	1982.73	2002.41	2031.35	2008.71	2006.94	1980.73
	1959.89	1971.56	1976.93	1962.1	1990.82	1968.62	1960.57	1959.71	1956.17	1965.7	1978	1968.52	1972.38	1983.26	1997.28	1971.65	1992.39	1992.38	1974.36	1967.69	1973.58	1977.17	1972.47	1976.13	1992.53	1984.76	1992.04	1961.33	1977.6	1987.31	1988.58	1978.03	2014.45	1981.63	1986.23	2000.27	1964.15	1998.25	1991.13	1987.68	1991.2	1987.63	1982.89	1982.52	2002.02	2030.77	2008.31	2006.67	1980.65
	1959.78	1971.37	1976.74	1961.98	1990.63	1968.49	1960.44	1959.6	1956.08	1965.6	1977.79	1968.35	1972.23	1983.1	1996.92	1971.47	1992.03	1992.01	1974.15	1967.46	1973.37	1976.9	1972.35	1975.88	1992.35	1984.56	1991.85	1961.18	1977.34	1987.01	1988.25	1977.8	2014.21	1981.38	1986.03	1999.96	1964.04	1997.97	1990.81	1987.49	1991.07	1987.56	1982.85	1982.31	2001.63	2030.19	2007.92	2006.39	1980.57
	1959.68	1971.19	1976.56	1961.87	1990.44	1968.37	1960.3	1959.49	1956	1965.51	1977.59	1968.18	1972.08	1982.94	1996.56	1971.3	1991.68	1991.64	1973.93	1967.22	1973.17	1976.64	1972.23	1975.64	1992.17	1984.38	1991.66	1961.03	1977.09	1986.72	1987.92	1977.57	2013.98	1981.14	1985.84	1999.66	1963.92	1997.69	1990.51	1987.31	1990.95	1987.49	1982.82	1982.11	2001.25	2029.62	2007.54	2006.13	1980.5
	1959.58	1971	1976.38	1961.75	1990.25	1968.25	1960.17	1959.38	1955.92	1965.41	1977.39	1968.02	1971.94	1982.78	1996.21	1971.14	1991.33	1991.27	1973.72	1966.98	1972.97	1976.39	1972.11	1975.39	1991.99	1984.19	1991.48	1960.89	1976.84	1986.43	1987.6	1977.35	2013.75	1980.9	1985.65	1999.36	1963.81	1997.43	1990.21	1987.13	1990.82	1987.43	1982.79	1981.9	2000.87	2029.06	2007.17	2005.87	1980.44
	1959.48	1970.82	1976.2	1961.64	1990.06	1968.13	1960.04	1959.28	1955.84	1965.32	1977.2	1967.86	1971.8	1982.63	1995.86	1970.98	1990.98	1990.91	1973.51	1966.75	1972.77	1976.14	1972	1975.15	1991.83	1984.01	1991.29	1960.75	1976.59	1986.15	1987.29	1977.14	2013.53	1980.66	1985.48	1999.06	1963.7	1997.18	1989.92	1986.96	1990.7	1987.37	1982.76	1981.7	2000.49	2028.5	2006.8	2005.62	1980.38
	1959.38	1970.65	1976.03	1961.53	1989.88	1968.01	1959.92	1959.17	1955.77	1965.24	1977.01	1967.71	1971.67	1982.48	1995.51	1970.83	1990.64	1990.55	1973.3	1966.52	1972.58	1975.9	1971.9	1974.92	1991.67	1983.84	1991.11	1960.61	1976.35	1985.87	1986.98	1976.93	2013.31	1980.43	1985.3	1998.76	1963.59	1996.93	1989.64	1986.79	1990.59	1987.31	1982.73	1981.5	2000.11	2027.96	2006.44	2005.38	1980.33
	1959.28	1970.47	1975.86	1961.43	1989.7	1967.89	1959.79	1959.07	1955.69	1965.15	1976.82	1967.55	1971.54	1982.33	1995.17	1970.68	1990.3	1990.2	1973.1	1966.29	1972.4	1975.66	1971.8	1974.69	1991.52	1983.67	1990.92	1960.47	1976.11	1985.6	1986.68	1976.73	2013.09	1980.21	1985.14	1998.47	1963.48	1996.69	1989.36	1986.63	1990.47	1987.26	1982.71	1981.3	1999.74	2027.42	2006.09	2005.15	1980.28
	1959.18	1970.3	1975.69	1961.32	1989.51	1967.77	1959.67	1958.97	1955.62	1965.07	1976.63	1967.4	1971.42	1982.19	1994.83	1970.54	1989.97	1989.85	1972.89	1966.06	1972.21	1975.43	1971.71	1974.46	1991.38	1983.51	1990.74	1960.34	1975.87	1985.34	1986.38	1976.53	2012.88	1979.99	1984.98	1998.17	1963.38	1996.46	1989.09	1986.47	1990.36	1987.2	1982.69	1981.1	1999.38	2026.89	2005.75	2004.92	1980.24
	1959.09	1970.13	1975.52	1961.22	1989.33	1967.65	1959.55	1958.88	1955.54	1964.99	1976.45	1967.26	1971.3	1982.05	1994.49	1970.4	1989.64	1989.51	1972.69	1965.84	1972.04	1975.21	1971.63	1974.23	1991.24	1983.35	1990.56	1960.21	1975.64	1985.08	1986.09	1976.34	2012.68	1979.77	1984.82	1997.89	1963.27	1996.24	1988.84	1986.32	1990.25	1987.15	1982.67	1980.91	1999.01	2026.37	2005.42	2004.7	1980.2
	1959	1969.97	1975.36	1961.12	1989.16	1967.53	1959.43	1958.78	1955.47	1964.91	1976.27	1967.12	1971.18	1981.92	1994.15	1970.26	1989.32	1989.17	1972.5	1965.61	1971.86	1974.99	1971.55	1974.01	1991.11	1983.2	1990.38	1960.08	1975.41	1984.83	1985.81	1976.15	2012.48	1979.56	1984.68	1997.6	1963.17	1996.03	1988.58	1986.17	1990.15	1987.11	1982.65	1980.71	1998.65	2025.85	2005.09	2004.48	1980.17
	1958.91	1969.8	1975.2	1961.02	1988.98	1967.42	1959.32	1958.69	1955.4	1964.83	1976.1	1966.98	1971.07	1981.79	1993.81	1970.13	1989	1988.84	1972.3	1965.39	1971.69	1974.78	1971.47	1973.79	1990.99	1983.05	1990.21	1959.95	1975.18	1984.58	1985.53	1975.97	2012.28	1979.35	1984.53	1997.31	1963.07	1995.82	1988.34	1986.03	1990.05	1987.06	1982.63	1980.52	1998.3	2025.34	2004.78	2004.27	1980.14
	1958.82	1969.64	1975.05	1960.92	1988.8	1967.3	1959.21	1958.6	1955.33	1964.76	1975.93	1966.85	1970.97	1981.66	1993.48	1970.01	1988.69	1988.51	1972.11	1965.17	1971.53	1974.57	1971.41	1973.57	1990.87	1982.91	1990.03	1959.82	1974.96	1984.34	1985.26	1975.8	2012.09	1979.15	1984.4	1997.03	1962.97	1995.63	1988.11	1985.89	1989.95	1987.02	1982.62	1980.33	1997.95	2024.84	2004.47	2004.07	1980.12
	1958.73	1969.48	1974.9	1960.82	1988.63	1967.19	1959.1	1958.51	1955.26	1964.68	1975.76	1966.72	1970.87	1981.54	1993.15	1969.89	1988.38	1988.18	1971.92	1964.95	1971.37	1974.36	1971.34	1973.36	1990.76	1982.77	1989.86	1959.7	1974.74	1984.1	1985	1975.63	2011.91	1978.95	1984.27	1996.75	1962.87	1995.44	1987.88	1985.76	1989.86	1986.98	1982.61	1980.14	1997.6	2024.35	2004.16	2003.88	1980.11
	1958.64	1969.32	1974.75	1960.73	1988.46	1967.08	1958.99	1958.42	1955.19	1964.62	1975.59	1966.59	1970.77	1981.42	1992.83	1969.77	1988.07	1987.86	1971.74	1964.73	1971.21	1974.17	1971.29	1973.15	1990.66	1982.64	1989.69	1959.58	1974.52	1983.87	1984.74	1975.46	2011.73	1978.75	1984.15	1996.48	1962.77	1995.26	1987.66	1985.63	1989.77	1986.94	1982.6	1979.96	1997.25	2023.87	2003.87	2003.69	1980.1
	1958.56	1969.17	1974.6	1960.64	1988.28	1966.97	1958.89	1958.34	1955.13	1964.55	1975.43	1966.47	1970.68	1981.31	1992.5	1969.66	1987.77	1987.54	1971.55	1964.52	1971.06	1973.98	1971.23	1972.94	1990.57	1982.51	1989.51	1959.46	1974.3	1983.64	1984.48	1975.3	2011.55	1978.56	1984.03	1996.2	1962.68	1995.09	1987.44	1985.51	1989.68	1986.91	1982.59	1979.78	1996.91	2023.39	2003.58	2003.51	1980.1
	1958.47	1969.01	1974.46	1960.55	1988.12	1966.85	1958.79	1958.25	1955.06	1964.48	1975.27	1966.35	1970.59	1981.2	1992.18	1969.56	1987.48	1987.23	1971.37	1964.31	1970.91	1973.79	1971.19	1972.74	1990.48	1982.38	1989.35	1959.34	1974.09	1983.42	1984.24	1975.15	2011.38	1978.38	1983.92	1995.93	1962.58	1994.93	1987.24	1985.39	1989.59	1986.88	1982.58	1979.59	1996.57	2022.92	2003.3	2003.34	1980.1
	1958.39	1968.86	1974.32	1960.46	1987.95	1966.74	1958.69	1958.17	1955	1964.42	1975.11	1966.23	1970.51	1981.09	1991.86	1969.45	1987.19	1986.92	1971.19	1964.09	1970.76	1973.61	1971.15	1972.54	1990.4	1982.27	1989.18	1959.23	1973.88	1983.2	1983.99	1975	2011.21	1978.2	1983.81	1995.66	1962.49	1994.77	1987.04	1985.27	1989.51	1986.85	1982.58	1979.41	1996.24	2022.45	2003.03	2003.17	1980.11
	1958.31	1968.72	1974.18	1960.38	1987.78	1966.63	1958.59	1958.09	1954.94	1964.36	1974.96	1966.12	1970.43	1980.99	1991.55	1969.36	1986.9	1986.62	1971.02	1963.88	1970.62	1973.43	1971.11	1972.34	1990.32	1982.15	1989.01	1959.11	1973.67	1982.99	1983.76	1974.86	2011.05	1978.02	1983.71	1995.4	1962.4	1994.63	1986.85	1985.17	1989.43	1986.82	1982.58	1979.23	1995.9	2022	2002.77	2003.01	1980.12
	1958.23	1968.57	1974.05	1960.29	1987.61	1966.53	1958.49	1958.01	1954.88	1964.3	1974.81	1966.01	1970.35	1980.89	1991.23	1969.27	1986.62	1986.32	1970.85	1963.68	1970.49	1973.26	1971.08	1972.15	1990.25	1982.04	1988.85	1959	1973.47	1982.78	1983.53	1974.72	2010.89	1977.85	1983.62	1995.13	1962.31	1994.49	1986.67	1985.06	1989.36	1986.8	1982.58	1979.06	1995.58	2021.55	2002.51	2002.85	1980.14
	1958.15	1968.43	1973.91	1960.21	1987.45	1966.42	1958.4	1957.94	1954.81	1964.24	1974.66	1965.9	1970.28	1980.8	1990.92	1969.18	1986.34	1986.02	1970.67	1963.47	1970.36	1973.09	1971.06	1971.96	1990.19	1981.94	1988.68	1958.89	1973.27	1982.58	1983.3	1974.59	2010.74	1977.68	1983.53	1994.87	1962.22	1994.36	1986.49	1984.96	1989.29	1986.78	1982.58	1978.88	1995.25	2021.11	2002.26	2002.7	1980.17
	1958.07	1968.29	1973.79	1960.13	1987.29	1966.31	1958.31	1957.87	1954.76	1964.19	1974.52	1965.8	1970.22	1980.71	1990.61	1969.09	1986.07	1985.73	1970.51	1963.27	1970.23	1972.93	1971.04	1971.77	1990.14	1981.84	1988.52	1958.79	1973.07	1982.39	1983.09	1974.46	2010.59	1977.52	1983.45	1994.61	1962.13	1994.24	1986.32	1984.87	1989.22	1986.76	1982.59	1978.71	1994.93	2020.68	2002.02	2002.56	1980.2
	1958	1968.15	1973.66	1960.05	1987.13	1966.21	1958.22	1957.79	1954.7	1964.13	1974.38	1965.7	1970.15	1980.62	1990.31	1969.02	1985.8	1985.45	1970.34	1963.06	1970.1	1972.78	1971.03	1971.58	1990.09	1981.75	1988.36	1958.68	1972.88	1982.2	1982.87	1974.34	2010.44	1977.36	1983.37	1994.36	1962.04	1994.12	1986.16	1984.78	1989.15	1986.75	1982.59	1978.54	1994.61	2020.25	2001.78	2002.43	1980.23
	1957.92	1968.01	1973.54	1959.97	1986.97	1966.1	1958.13	1957.73	1954.64	1964.08	1974.24	1965.61	1970.1	1980.54	1990	1968.94	1985.53	1985.16	1970.18	1962.86	1969.99	1972.63	1971.02	1971.4	1990.05	1981.66	1988.2	1958.58	1972.69	1982.01	1982.67	1974.22	2010.3	1977.21	1983.3	1994.1	1961.96	1994.02	1986.01	1984.69	1989.09	1986.73	1982.6	1978.37	1994.3	2019.83	2001.56	2002.3	1980.27
	1957.85	1967.88	1973.42	1959.9	1986.81	1966	1958.05	1957.66	1954.58	1964.03	1974.11	1965.51	1970.04	1980.46	1989.7	1968.87	1985.27	1984.89	1970.02	1962.66	1969.87	1972.48	1971.02	1971.22	1990.01	1981.57	1988.04	1958.48	1972.5	1981.83	1982.47	1974.11	2010.17	1977.06	1983.24	1993.85	1961.88	1993.92	1985.86	1984.61	1989.03	1986.72	1982.61	1978.2	1993.99	2019.42	2001.34	2002.17	1980.32
	1957.78	1967.74	1973.3	1959.83	1986.65	1965.9	1957.97	1957.59	1954.53	1963.99	1973.97	1965.43	1969.99	1980.39	1989.4	1968.81	1985.01	1984.61	1969.86	1962.47	1969.76	1972.34	1971.02	1971.04	1989.99	1981.49	1987.89	1958.38	1972.31	1981.66	1982.27	1974	2010.04	1976.91	1983.18	1993.6	1961.79	1993.83	1985.72	1984.54	1988.97	1986.71	1982.62	1978.04	1993.68	2019.01	2001.12	2002.06	1980.37
	1957.71	1967.61	1973.19	1959.75	1986.49	1965.79	1957.89	1957.53	1954.48	1963.94	1973.84	1965.34	1969.95	1980.32	1989.11	1968.75	1984.76	1984.34	1969.7	1962.27	1969.65	1972.21	1971.03	1970.87	1989.96	1981.42	1987.73	1958.29	1972.13	1981.48	1982.08	1973.9	2009.91	1976.77	1983.12	1993.35	1961.71	1993.75	1985.59	1984.47	1988.92	1986.71	1982.64	1977.87	1993.38	2018.61	2000.92	2001.95	1980.43
	1957.64	1967.49	1973.08	1959.68	1986.34	1965.69	1957.81	1957.47	1954.42	1963.9	1973.72	1965.26	1969.91	1980.25	1988.81	1968.69	1984.52	1984.08	1969.55	1962.08	1969.54	1972.08	1971.04	1970.7	1989.95	1981.35	1987.58	1958.19	1971.95	1981.32	1981.9	1973.8	2009.79	1976.63	1983.08	1993.11	1961.63	1993.68	1985.47	1984.4	1988.87	1986.7	1982.65	1977.71	1993.08	2018.22	2000.72	2001.84	1980.49
	1957.57	1967.36	1972.97	1959.62	1986.19	1965.59	1957.74	1957.41	1954.37	1963.86	1973.6	1965.18	1969.87	1980.18	1988.52	1968.64	1984.27	1983.82	1969.4	1961.89	1969.44	1971.96	1971.06	1970.53	1989.94	1981.28	1987.43	1958.1	1971.77	1981.16	1981.72	1973.71	2009.67	1976.5	1983.03	1992.86	1961.56	1993.61	1985.35	1984.34	1988.82	1986.7	1982.67	1977.55	1992.78	2017.84	2000.53	2001.75	1980.56
	1957.5	1967.24	1972.86	1959.55	1986.04	1965.49	1957.67	1957.35	1954.32	1963.82	1973.48	1965.11	1969.84	1980.12	1988.23	1968.59	1984.03	1983.56	1969.25	1961.7	1969.35	1971.84	1971.08	1970.37	1989.94	1981.22	1987.28	1958.01	1971.59	1981	1981.54	1973.62	2009.55	1976.37	1983	1992.62	1961.48	1993.55	1985.24	1984.28	1988.78	1986.7	1982.69	1977.39	1992.49	2017.46	2000.34	2001.65	1980.63
	1957.44	1967.12	1972.76	1959.49	1985.89	1965.39	1957.6	1957.29	1954.27	1963.78	1973.36	1965.03	1969.81	1980.07	1987.95	1968.55	1983.8	1983.31	1969.11	1961.51	1969.26	1971.72	1971.11	1970.2	1989.94	1981.17	1987.13	1957.92	1971.42	1980.85	1981.38	1973.54	2009.44	1976.24	1982.97	1992.39	1961.4	1993.5	1985.14	1984.23	1988.73	1986.71	1982.71	1977.24	1992.2	2017.09	2000.17	2001.57	1980.71
	1957.37	1967	1972.66	1959.42	1985.74	1965.3	1957.53	1957.24	1954.22	1963.75	1973.24	1964.97	1969.78	1980.02	1987.67	1968.51	1983.57	1983.06	1968.96	1961.33	1969.17	1971.61	1971.15	1970.04	1989.96	1981.12	1986.98	1957.84	1971.25	1980.71	1981.21	1973.46	2009.34	1976.12	1982.94	1992.15	1961.33	1993.46	1985.04	1984.18	1988.69	1986.71	1982.73	1977.08	1991.91	2016.72	2000	2001.49	1980.79
	1957.31	1966.88	1972.56	1959.36	1985.59	1965.2	1957.46	1957.19	1954.18	1963.72	1973.13	1964.9	1969.76	1979.97	1987.38	1968.47	1983.34	1982.82	1968.82	1961.14	1969.08	1971.51	1971.19	1969.89	1989.97	1981.07	1986.84	1957.75	1971.08	1980.57	1981.06	1973.39	2009.24	1976	1982.92	1991.92	1961.26	1993.42	1984.95	1984.14	1988.66	1986.72	1982.76	1976.93	1991.63	2016.37	1999.83	2001.42	1980.88
	1957.25	1966.77	1972.47	1959.3	1985.44	1965.11	1957.4	1957.14	1954.13	1963.69	1973.03	1964.84	1969.75	1979.92	1987.11	1968.44	1983.12	1982.58	1968.68	1960.96	1969	1971.41	1971.23	1969.74	1990	1981.03	1986.69	1957.67	1970.92	1980.43	1980.91	1973.32	2009.14	1975.89	1982.91	1991.69	1961.19	1993.4	1984.87	1984.1	1988.63	1986.73	1982.79	1976.78	1991.35	2016.02	1999.68	2001.35	1980.97
	1957.19	1966.66	1972.38	1959.24	1985.3	1965.01	1957.34	1957.09	1954.08	1963.66	1972.92	1964.78	1969.74	1979.88	1986.83	1968.42	1982.9	1982.34	1968.55	1960.78	1968.92	1971.31	1971.28	1969.58	1990.03	1980.99	1986.55	1957.59	1970.76	1980.3	1980.76	1973.26	2009.05	1975.78	1982.9	1991.46	1961.12	1993.38	1984.8	1984.06	1988.6	1986.74	1982.81	1976.63	1991.08	2015.67	1999.53	2001.29	1981.07
	1957.13	1966.55	1972.29	1959.19	1985.15	1964.92	1957.28	1957.04	1954.04	1963.63	1972.82	1964.72	1969.73	1979.84	1986.56	1968.4	1982.69	1982.11	1968.41	1960.61	1968.85	1971.23	1971.34	1969.44	1990.07	1980.96	1986.41	1957.51	1970.6	1980.17	1980.62	1973.21	2008.96	1975.68	1982.89	1991.23	1961.05	1993.37	1984.73	1984.03	1988.57	1986.76	1982.84	1976.48	1990.81	2015.34	1999.39	2001.24	1981.17
	1957.08	1966.44	1972.2	1959.13	1985.01	1964.82	1957.22	1957	1954	1963.61	1972.72	1964.67	1969.72	1979.81	1986.29	1968.38	1982.48	1981.88	1968.28	1960.43	1968.78	1971.14	1971.4	1969.29	1990.11	1980.94	1986.27	1957.44	1970.44	1980.05	1980.49	1973.15	2008.88	1975.58	1982.89	1991.01	1960.98	1993.36	1984.67	1984.01	1988.55	1986.78	1982.88	1976.33	1990.54	2015.01	1999.25	2001.19	1981.28
	1957.02	1966.34	1972.12	1959.08	1984.87	1964.73	1957.17	1956.95	1953.95	1963.58	1972.62	1964.62	1969.72	1979.78	1986.02	1968.37	1982.28	1981.66	1968.15	1960.26	1968.71	1971.06	1971.46	1969.15	1990.16	1980.91	1986.13	1957.36	1970.29	1979.94	1980.36	1973.11	2008.79	1975.48	1982.9	1990.78	1960.91	1993.37	1984.62	1983.98	1988.52	1986.8	1982.91	1976.19	1990.27	2014.68	1999.13	2001.15	1981.4
	1956.97	1966.23	1972.04	1959.03	1984.73	1964.64	1957.12	1956.91	1953.91	1963.56	1972.53	1964.58	1969.73	1979.75	1985.76	1968.36	1982.08	1981.44	1968.02	1960.08	1968.65	1970.99	1971.53	1969.01	1990.22	1980.9	1985.99	1957.29	1970.14	1979.83	1980.23	1973.07	2008.72	1975.39	1982.92	1990.56	1960.85	1993.38	1984.57	1983.97	1988.51	1986.82	1982.95	1976.04	1990.01	2014.36	1999.01	2001.11	1981.52
	1956.91	1966.13	1971.96	1958.98	1984.6	1964.55	1957.07	1956.87	1953.87	1963.54	1972.44	1964.53	1969.73	1979.73	1985.49	1968.35	1981.88	1981.23	1967.9	1959.91	1968.59	1970.92	1971.61	1968.87	1990.28	1980.88	1985.86	1957.22	1969.99	1979.72	1980.12	1973.03	2008.65	1975.3	1982.93	1990.35	1960.78	1993.4	1984.53	1983.95	1988.49	1986.84	1982.98	1975.9	1989.75	2014.05	1998.89	2001.08	1981.64
	1956.86	1966.03	1971.88	1958.93	1984.46	1964.46	1957.02	1956.83	1953.83	1963.53	1972.35	1964.49	1969.75	1979.71	1985.23	1968.35	1981.69	1981.02	1967.78	1959.75	1968.54	1970.85	1971.69	1968.74	1990.35	1980.88	1985.72	1957.15	1969.85	1979.62	1980	1973	2008.58	1975.21	1982.96	1990.13	1960.72	1993.43	1984.5	1983.95	1988.48	1986.87	1983.02	1975.76	1989.5	2013.75	1998.78	2001.06	1981.77
	1956.81	1965.94	1971.81	1958.89	1984.32	1964.37	1956.98	1956.8	1953.79	1963.51	1972.26	1964.46	1969.76	1979.69	1984.98	1968.36	1981.5	1980.81	1967.65	1959.58	1968.48	1970.79	1971.77	1968.61	1990.43	1980.87	1985.59	1957.08	1969.7	1979.52	1979.9	1972.97	2008.51	1975.13	1982.99	1989.92	1960.66	1993.46	1984.47	1983.94	1988.47	1986.9	1983.06	1975.63	1989.25	2013.45	1998.68	2001.04	1981.91
	1956.76	1965.84	1971.73	1958.84	1984.19	1964.29	1956.93	1956.76	1953.75	1963.5	1972.18	1964.42	1969.78	1979.68	1984.72	1968.36	1981.32	1980.61	1967.54	1959.41	1968.44	1970.73	1971.86	1968.48	1990.51	1980.87	1985.46	1957.02	1969.56	1979.43	1979.79	1972.95	2008.45	1975.05	1983.02	1989.71	1960.6	1993.5	1984.46	1983.94	1988.46	1986.93	1983.1	1975.49	1989	2013.16	1998.59	2001.03	1982.05
	1956.71	1965.75	1971.66	1958.8	1984.06	1964.2	1956.89	1956.73	1953.72	1963.48	1972.1	1964.39	1969.8	1979.67	1984.47	1968.38	1981.14	1980.41	1967.42	1959.25	1968.39	1970.68	1971.95	1968.35	1990.6	1980.88	1985.33	1956.95	1969.42	1979.34	1979.7	1972.93	2008.39	1974.98	1983.06	1989.5	1960.54	1993.55	1984.44	1983.95	1988.46	1986.96	1983.15	1975.36	1988.76	2012.88	1998.5	2001.02	1982.19
	1956.67	1965.66	1971.6	1958.76	1983.93	1964.12	1956.85	1956.7	1953.68	1963.47	1972.02	1964.37	1969.83	1979.66	1984.22	1968.39	1980.97	1980.21	1967.31	1959.09	1968.35	1970.64	1972.05	1968.23	1990.69	1980.89	1985.2	1956.89	1969.29	1979.26	1979.6	1972.91	2008.34	1974.91	1983.11	1989.29	1960.48	1993.61	1984.44	1983.96	1988.46	1987	1983.19	1975.22	1988.52	2012.6	1998.42	2001.02	1982.34
	1956.62	1965.57	1971.53	1958.72	1983.8	1964.03	1956.81	1956.67	1953.65	1963.47	1971.95	1964.34	1969.86	1979.66	1983.97	1968.42	1980.8	1980.02	1967.2	1958.93	1968.31	1970.6	1972.16	1968.11	1990.79	1980.9	1985.08	1956.83	1969.16	1979.18	1979.52	1972.91	2008.29	1974.84	1983.16	1989.09	1960.43	1993.67	1984.44	1983.97	1988.46	1987.03	1983.24	1975.09	1988.28	2012.32	1998.35	2001.03	1982.5
	1956.58	1965.49	1971.47	1958.68	1983.67	1963.95	1956.78	1956.64	1953.61	1963.46	1971.88	1964.32	1969.9	1979.66	1983.73	1968.44	1980.63	1979.84	1967.09	1958.78	1968.28	1970.56	1972.27	1967.99	1990.9	1980.92	1984.95	1956.78	1969.03	1979.11	1979.44	1972.9	2008.25	1974.78	1983.22	1988.88	1960.37	1993.75	1984.45	1983.99	1988.46	1987.07	1983.29	1974.96	1988.05	2012.06	1998.28	2001.04	1982.66
	1956.53	1965.41	1971.41	1958.64	1983.54	1963.86	1956.75	1956.62	1953.58	1963.46	1971.81	1964.3	1969.94	1979.66	1983.49	1968.47	1980.47	1979.65	1966.98	1958.62	1968.25	1970.53	1972.38	1967.87	1991.01	1980.95	1984.83	1956.72	1968.9	1979.04	1979.36	1972.9	2008.21	1974.72	1983.28	1988.68	1960.32	1993.83	1984.46	1984.01	1988.47	1987.12	1983.34	1974.84	1987.82	2011.8	1998.22	2001.06	1982.82
	1956.49	1965.32	1971.36	1958.61	1983.42	1963.78	1956.72	1956.59	1953.55	1963.45	1971.74	1964.28	1969.98	1979.67	1983.25	1968.5	1980.31	1979.47	1966.87	1958.47	1968.22	1970.5	1972.5	1967.76	1991.13	1980.98	1984.71	1956.67	1968.77	1978.97	1979.29	1972.91	2008.17	1974.67	1983.34	1988.48	1960.26	1993.91	1984.49	1984.04	1988.48	1987.16	1983.39	1974.71	1987.59	2011.55	1998.17	2001.09	1983
	1956.45	1965.25	1971.3	1958.57	1983.29	1963.7	1956.69	1956.57	1953.52	1963.45	1971.68	1964.27	1970.02	1979.68	1983.01	1968.54	1980.16	1979.3	1966.77	1958.32	1968.2	1970.48	1972.62	1967.65	1991.26	1981.01	1984.59	1956.61	1968.65	1978.91	1979.22	1972.92	2008.13	1974.62	1983.42	1988.29	1960.21	1994.01	1984.52	1984.07	1988.49	1987.2	1983.44	1974.59	1987.37	2011.3	1998.12	2001.12	1983.17
	1956.41	1965.17	1971.25	1958.54	1983.17	1963.62	1956.66	1956.55	1953.49	1963.45	1971.62	1964.26	1970.07	1979.69	1982.78	1968.58	1980.01	1979.13	1966.67	1958.17	1968.18	1970.46	1972.75	1967.54	1991.39	1981.05	1984.47	1956.56	1968.53	1978.86	1979.16	1972.94	2008.1	1974.57	1983.49	1988.09	1960.16	1994.11	1984.55	1984.11	1988.51	1987.25	1983.49	1974.47	1987.15	2011.06	1998.08	2001.15	1983.35
	1956.37	1965.09	1971.2	1958.51	1983.05	1963.54	1956.64	1956.53	1953.46	1963.46	1971.56	1964.25	1970.13	1979.71	1982.55	1968.63	1979.86	1978.96	1966.57	1958.03	1968.16	1970.45	1972.89	1967.44	1991.53	1981.09	1984.35	1956.52	1968.41	1978.81	1979.11	1972.96	2008.08	1974.53	1983.58	1987.9	1960.11	1994.22	1984.59	1984.14	1988.53	1987.3	1983.55	1974.35	1986.94	2010.82	1998.05	2001.19	1983.54
	1956.34	1965.02	1971.15	1958.48	1982.93	1963.47	1956.61	1956.52	1953.43	1963.46	1971.51	1964.25	1970.19	1979.73	1982.32	1968.68	1979.72	1978.8	1966.48	1957.88	1968.14	1970.44	1973.02	1967.34	1991.68	1981.14	1984.23	1956.47	1968.3	1978.76	1979.06	1972.98	2008.05	1974.49	1983.66	1987.71	1960.06	1994.33	1984.64	1984.19	1988.55	1987.35	1983.61	1974.23	1986.72	2010.59	1998.02	2001.24	1983.73
	1956.3	1964.95	1971.1	1958.45	1982.81	1963.39	1956.59	1956.5	1953.4	1963.47	1971.46	1964.25	1970.25	1979.76	1982.09	1968.73	1979.58	1978.64	1966.38	1957.74	1968.13	1970.43	1973.17	1967.24	1991.83	1981.19	1984.12	1956.42	1968.18	1978.72	1979.01	1973.01	2008.03	1974.45	1983.76	1987.52	1960.01	1994.46	1984.7	1984.24	1988.57	1987.41	1983.67	1974.11	1986.51	2010.37	1998	2001.29	1983.92
	1956.27	1964.88	1971.06	1958.42	1982.69	1963.31	1956.58	1956.49	1953.37	1963.48	1971.41	1964.25	1970.31	1979.78	1981.87	1968.79	1979.45	1978.49	1966.29	1957.6	1968.13	1970.43	1973.31	1967.14	1991.98	1981.25	1984	1956.38	1968.07	1978.69	1978.97	1973.04	2008.02	1974.42	1983.86	1987.33	1959.97	1994.59	1984.76	1984.29	1988.6	1987.46	1983.73	1974	1986.31	2010.15	1997.98	2001.35	1984.12
	1956.23	1964.82	1971.02	1958.4	1982.57	1963.24	1956.56	1956.48	1953.34	1963.49	1971.36	1964.25	1970.38	1979.82	1981.65	1968.85	1979.32	1978.33	1966.2	1957.46	1968.12	1970.44	1973.47	1967.04	1992.15	1981.31	1983.89	1956.34	1967.96	1978.65	1978.94	1973.08	2008	1974.39	1983.96	1987.15	1959.92	1994.73	1984.83	1984.34	1988.63	1987.52	1983.79	1973.88	1986.11	2009.94	1997.98	2001.42	1984.33
	1956.2	1964.75	1970.98	1958.37	1982.46	1963.16	1956.55	1956.46	1953.32	1963.5	1971.31	1964.26	1970.45	1979.85	1981.43	1968.92	1979.2	1978.19	1966.11	1957.32	1968.12	1970.45	1973.62	1966.95	1992.32	1981.37	1983.78	1956.3	1967.86	1978.63	1978.91	1973.13	2008	1974.36	1984.07	1986.97	1959.88	1994.87	1984.9	1984.4	1988.66	1987.58	1983.85	1973.77	1985.91	2009.74	1997.97	2001.49	1984.54
	1956.17	1964.69	1970.94	1958.35	1982.35	1963.09	1956.53	1956.46	1953.29	1963.51	1971.27	1964.27	1970.53	1979.89	1981.21	1968.99	1979.08	1978.04	1966.03	1957.19	1968.13	1970.46	1973.78	1966.86	1992.49	1981.44	1983.67	1956.26	1967.75	1978.6	1978.88	1973.17	2007.99	1974.34	1984.18	1986.79	1959.83	1995.02	1984.99	1984.47	1988.69	1987.64	1983.91	1973.66	1985.72	2009.54	1997.98	2001.57	1984.76
	1956.14	1964.63	1970.91	1958.33	1982.23	1963.02	1956.52	1956.45	1953.27	1963.53	1971.23	1964.28	1970.61	1979.93	1981	1969.06	1978.96	1977.91	1965.94	1957.06	1968.13	1970.48	1973.95	1966.77	1992.67	1981.52	1983.57	1956.22	1967.65	1978.59	1978.87	1973.23	2007.99	1974.32	1984.3	1986.61	1959.79	1995.18	1985.07	1984.54	1988.73	1987.71	1983.98	1973.55	1985.52	2009.34	1997.99	2001.65	1984.98
	1956.11	1964.57	1970.88	1958.31	1982.12	1962.95	1956.52	1956.44	1953.25	1963.54	1971.2	1964.3	1970.69	1979.97	1980.79	1969.14	1978.85	1977.77	1965.86	1956.93	1968.14	1970.5	1974.12	1966.69	1992.86	1981.59	1983.46	1956.19	1967.55	1978.57	1978.85	1973.28	2007.99	1974.31	1984.43	1986.43	1959.75	1995.35	1985.17	1984.61	1988.77	1987.77	1984.05	1973.45	1985.34	2009.16	1998.01	2001.74	1985.2
	1956.09	1964.52	1970.85	1958.29	1982.01	1962.88	1956.51	1956.44	1953.22	1963.56	1971.16	1964.32	1970.78	1980.02	1980.58	1969.22	1978.74	1977.64	1965.78	1956.8	1968.15	1970.53	1974.3	1966.6	1993.05	1981.68	1983.36	1956.16	1967.46	1978.56	1978.84	1973.35	2007.99	1974.3	1984.56	1986.26	1959.71	1995.52	1985.27	1984.69	1988.81	1987.84	1984.12	1973.34	1985.15	2008.97	1998.03	2001.83	1985.43
	1956.06	1964.47	1970.82	1958.28	1981.9	1962.81	1956.51	1956.44	1953.2	1963.58	1971.13	1964.34	1970.87	1980.07	1980.37	1969.3	1978.64	1977.51	1965.7	1956.67	1968.17	1970.56	1974.47	1966.52	1993.25	1981.76	1983.25	1956.12	1967.36	1978.56	1978.84	1973.41	2008	1974.29	1984.69	1986.09	1959.67	1995.7	1985.38	1984.77	1988.86	1987.91	1984.18	1973.24	1984.97	2008.8	1998.06	2001.93	1985.67
	1956.04	1964.41	1970.79	1958.26	1981.8	1962.74	1956.5	1956.44	1953.18	1963.61	1971.1	1964.36	1970.96	1980.12	1980.17	1969.39	1978.54	1977.39	1965.62	1956.55	1968.19	1970.6	1974.66	1966.44	1993.46	1981.86	1983.15	1956.09	1967.27	1978.56	1978.84	1973.48	2008.01	1974.28	1984.83	1985.91	1959.63	1995.89	1985.49	1984.85	1988.91	1987.98	1984.26	1973.14	1984.8	2008.63	1998.09	2002.04	1985.91
	1956.01	1964.37	1970.77	1958.25	1981.69	1962.67	1956.5	1956.44	1953.16	1963.63	1971.08	1964.39	1971.06	1980.18	1979.97	1969.49	1978.44	1977.27	1965.55	1956.43	1968.21	1970.64	1974.85	1966.37	1993.67	1981.95	1983.05	1956.07	1967.18	1978.56	1978.84	1973.56	2008.03	1974.28	1984.98	1985.75	1959.6	1996.08	1985.61	1984.94	1988.96	1988.06	1984.33	1973.04	1984.62	2008.46	1998.13	2002.15	1986.15
	1955.99	1964.32	1970.74	1958.23	1981.59	1962.61	1956.51	1956.44	1953.14	1963.66	1971.06	1964.41	1971.16	1980.24	1979.77	1969.58	1978.35	1977.15	1965.48	1956.31	1968.24	1970.68	1975.04	1966.29	1993.89	1982.05	1982.96	1956.04	1967.1	1978.57	1978.85	1973.64	2008.05	1974.28	1985.13	1985.58	1959.56	1996.29	1985.74	1985.03	1989.01	1988.13	1984.4	1972.94	1984.45	2008.3	1998.18	2002.26	1986.4
	1955.97	1964.27	1970.72	1958.22	1981.48	1962.54	1956.51	1956.44	1953.12	1963.68	1971.03	1964.45	1971.27	1980.3	1979.58	1969.69	1978.26	1977.04	1965.41	1956.19	1968.26	1970.73	1975.24	1966.22	1994.11	1982.16	1982.86	1956.01	1967.01	1978.58	1978.87	1973.72	2008.07	1974.29	1985.28	1985.41	1959.53	1996.5	1985.87	1985.13	1989.06	1988.21	1984.48	1972.84	1984.29	2008.15	1998.24	2002.39	1986.66
	1955.95	1964.23	1970.7	1958.21	1981.38	1962.48	1956.52	1956.45	1953.1	1963.71	1971.02	1964.48	1971.37	1980.37	1979.39	1969.79	1978.18	1976.93	1965.34	1956.07	1968.3	1970.78	1975.44	1966.15	1994.34	1982.27	1982.76	1955.99	1966.93	1978.6	1978.89	1973.81	2008.09	1974.3	1985.44	1985.25	1959.49	1996.71	1986.01	1985.23	1989.12	1988.29	1984.55	1972.75	1984.12	2008	1998.3	2002.51	1986.92
	1955.93	1964.19	1970.69	1958.2	1981.28	1962.41	1956.53	1956.46	1953.09	1963.74	1971	1964.52	1971.48	1980.43	1979.2	1969.9	1978.1	1976.82	1965.27	1955.96	1968.33	1970.84	1975.64	1966.09	1994.58	1982.38	1982.67	1955.97	1966.85	1978.62	1978.91	1973.9	2008.12	1974.31	1985.6	1985.09	1959.46	1996.93	1986.16	1985.33	1989.18	1988.37	1984.63	1972.66	1983.96	2007.86	1998.36	2002.65	1987.18
	1955.92	1964.15	1970.67	1958.19	1981.18	1962.35	1956.54	1956.47	1953.07	1963.77	1970.99	1964.55	1971.6	1980.51	1979.01	1970.01	1978.02	1976.72	1965.21	1955.85	1968.37	1970.9	1975.86	1966.02	1994.82	1982.5	1982.58	1955.95	1966.77	1978.65	1978.94	1974	2008.15	1974.33	1985.77	1984.93	1959.43	1997.16	1986.31	1985.44	1989.24	1988.45	1984.71	1972.56	1983.81	2007.72	1998.43	2002.79	1987.45
	1955.9	1964.11	1970.66	1958.19	1981.08	1962.29	1956.55	1956.48	1953.05	1963.81	1970.98	1964.6	1971.72	1980.58	1978.83	1970.13	1977.95	1976.62	1965.15	1955.74	1968.41	1970.97	1976.07	1965.96	1995.07	1982.62	1982.49	1955.93	1966.69	1978.68	1978.97	1974.1	2008.19	1974.34	1985.95	1984.77	1959.4	1997.4	1986.47	1985.55	1989.31	1988.53	1984.79	1972.48	1983.66	2007.59	1998.51	2002.93	1987.72
	1955.88	1964.08	1970.65	1958.18	1980.99	1962.23	1956.56	1956.49	1953.04	1963.84	1970.97	1964.64	1971.84	1980.66	1978.65	1970.25	1977.88	1976.53	1965.09	1955.63	1968.45	1971.04	1976.29	1965.9	1995.32	1982.75	1982.4	1955.91	1966.62	1978.71	1979.01	1974.21	2008.22	1974.37	1986.13	1984.61	1959.37	1997.64	1986.63	1985.67	1989.38	1988.62	1984.87	1972.39	1983.51	2007.47	1998.6	2003.08	1988
	1955.87	1964.05	1970.64	1958.18	1980.89	1962.17	1956.58	1956.5	1953.02	1963.88	1970.96	1964.69	1971.96	1980.74	1978.47	1970.37	1977.82	1976.44	1965.03	1955.53	1968.5	1971.11	1976.51	1965.84	1995.58	1982.88	1982.31	1955.9	1966.55	1978.75	1979.06	1974.32	2008.26	1974.39	1986.31	1984.46	1959.34	1997.89	1986.8	1985.79	1989.45	1988.71	1984.95	1972.3	1983.36	2007.34	1998.69	2003.24	1988.29
	1955.86	1964.02	1970.63	1958.17	1980.8	1962.11	1956.6	1956.52	1953.01	1963.92	1970.96	1964.74	1972.09	1980.82	1978.29	1970.5	1977.76	1976.35	1964.97	1955.42	1968.55	1971.19	1976.74	1965.79	1995.85	1983.02	1982.22	1955.88	1966.48	1978.8	1979.11	1974.43	2008.31	1974.42	1986.5	1984.31	1959.31	1998.15	1986.98	1985.91	1989.52	1988.8	1985.03	1972.22	1983.22	2007.23	1998.78	2003.4	1988.58
	1955.85	1963.99	1970.63	1958.17	1980.71	1962.05	1956.62	1956.53	1953	1963.96	1970.96	1964.79	1972.22	1980.91	1978.12	1970.63	1977.71	1976.27	1964.91	1955.32	1968.6	1971.27	1976.97	1965.74	1996.12	1983.16	1982.14	1955.87	1966.41	1978.84	1979.16	1974.55	2008.35	1974.45	1986.7	1984.16	1959.28	1998.41	1987.16	1986.04	1989.6	1988.89	1985.12	1972.13	1983.08	2007.12	1998.88	2003.57	1988.87
	1955.84	1963.96	1970.62	1958.17	1980.61	1961.99	1956.64	1956.55	1952.98	1964	1970.96	1964.84	1972.36	1981	1977.95	1970.77	1977.65	1976.19	1964.86	1955.22	1968.65	1971.36	1977.21	1965.68	1996.39	1983.3	1982.05	1955.86	1966.34	1978.9	1979.22	1974.67	2008.4	1974.49	1986.9	1984.01	1959.26	1998.68	1987.35	1986.17	1989.67	1988.98	1985.2	1972.05	1982.95	2007.01	1998.99	2003.74	1989.17
	1955.83	1963.94	1970.62	1958.17	1980.52	1961.94	1956.66	1956.57	1952.97	1964.04	1970.96	1964.9	1972.5	1981.09	1977.78	1970.91	1977.61	1976.12	1964.81	1955.12	1968.71	1971.45	1977.45	1965.64	1996.68	1983.45	1981.97	1955.85	1966.28	1978.95	1979.28	1974.8	2008.46	1974.53	1987.1	1983.86	1959.23	1998.96	1987.55	1986.31	1989.75	1989.07	1985.29	1971.97	1982.82	2006.92	1999.1	2003.92	1989.47
	1955.82	1963.91	1970.62	1958.17	1980.43	1961.88	1956.69	1956.59	1952.96	1964.09	1970.97	1964.95	1972.64	1981.19	1977.61	1971.05	1977.56	1976.05	1964.76	1955.03	1968.77	1971.55	1977.69	1965.59	1996.97	1983.6	1981.89	1955.84	1966.22	1979.01	1979.35	1974.93	2008.51	1974.57	1987.31	1983.72	1959.21	1999.24	1987.75	1986.45	1989.84	1989.17	1985.38	1971.89	1982.69	2006.82	1999.22	2004.1	1989.78
	1955.81	1963.89	1970.62	1958.18	1980.35	1961.83	1956.71	1956.61	1952.95	1964.14	1970.98	1965.02	1972.79	1981.29	1977.45	1971.2	1977.53	1975.98	1964.71	1954.94	1968.84	1971.65	1977.94	1965.54	1997.26	1983.76	1981.81	1955.84	1966.16	1979.08	1979.42	1975.07	2008.57	1974.61	1987.53	1983.57	1959.18	1999.53	1987.95	1986.59	1989.92	1989.27	1985.47	1971.82	1982.56	2006.73	1999.35	2004.29	1990.09
	1955.81	1963.88	1970.62	1958.18	1980.26	1961.78	1956.74	1956.64	1952.94	1964.18	1970.99	1965.08	1972.93	1981.39	1977.29	1971.35	1977.49	1975.91	1964.66	1954.85	1968.9	1971.75	1978.2	1965.5	1997.56	1983.92	1981.74	1955.83	1966.1	1979.15	1979.5	1975.21	2008.63	1974.66	1987.74	1983.43	1959.16	1999.83	1988.17	1986.74	1990.01	1989.37	1985.56	1971.74	1982.44	2006.65	1999.48	2004.48	1990.4
	1955.8	1963.86	1970.63	1958.19	1980.18	1961.72	1956.77	1956.66	1952.93	1964.23	1971.01	1965.14	1973.09	1981.49	1977.13	1971.5	1977.46	1975.85	1964.62	1954.76	1968.97	1971.86	1978.45	1965.46	1997.87	1984.09	1981.66	1955.83	1966.05	1979.22	1979.58	1975.35	2008.69	1974.71	1987.97	1983.29	1959.14	2000.14	1988.39	1986.89	1990.1	1989.47	1985.65	1971.67	1982.33	2006.57	1999.61	2004.68	1990.73
	1955.8	1963.84	1970.63	1958.19	1980.09	1961.67	1956.81	1956.69	1952.92	1964.29	1971.02	1965.21	1973.24	1981.6	1976.97	1971.66	1977.43	1975.79	1964.58	1954.67	1969.05	1971.97	1978.71	1965.42	1998.18	1984.26	1981.59	1955.83	1966	1979.3	1979.66	1975.5	2008.76	1974.76	1988.2	1983.15	1959.12	2000.45	1988.61	1987.04	1990.19	1989.57	1985.74	1971.6	1982.21	2006.5	1999.75	2004.88	1991.05
	1955.8	1963.83	1970.64	1958.2	1980.01	1961.62	1956.84	1956.72	1952.91	1964.34	1971.04	1965.28	1973.4	1981.71	1976.82	1971.82	1977.41	1975.74	1964.53	1954.59	1969.12	1972.08	1978.98	1965.39	1998.49	1984.43	1981.51	1955.83	1965.95	1979.38	1979.75	1975.66	2008.83	1974.82	1988.43	1983.01	1959.1	2000.76	1988.84	1987.2	1990.28	1989.68	1985.83	1971.53	1982.1	2006.43	1999.9	2005.09	1991.38
	1955.79	1963.82	1970.65	1958.21	1979.93	1961.57	1956.88	1956.74	1952.9	1964.39	1971.06	1965.36	1973.56	1981.82	1976.67	1971.99	1977.39	1975.69	1964.49	1954.51	1969.2	1972.2	1979.25	1965.35	1998.82	1984.61	1981.44	1955.83	1965.9	1979.46	1979.85	1975.81	2008.9	1974.88	1988.67	1982.88	1959.08	2001.09	1989.08	1987.36	1990.38	1989.78	1985.93	1971.46	1982	2006.37	2000.06	2005.31	1991.72
	1955.79	1963.81	1970.66	1958.22	1979.85	1961.53	1956.92	1956.78	1952.9	1964.45	1971.09	1965.43	1973.72	1981.94	1976.53	1972.16	1977.37	1975.64	1964.46	1954.43	1969.28	1972.33	1979.52	1965.32	1999.15	1984.8	1981.37	1955.83	1965.85	1979.55	1979.95	1975.98	2008.98	1974.94	1988.91	1982.75	1959.06	2001.42	1989.33	1987.53	1990.48	1989.89	1986.02	1971.4	1981.89	2006.31	2000.21	2005.53	1992.06
	1955.8	1963.81	1970.68	1958.23	1979.77	1961.48	1956.96	1956.81	1952.89	1964.51	1971.11	1965.51	1973.89	1982.06	1976.38	1972.33	1977.36	1975.6	1964.42	1954.35	1969.36	1972.46	1979.8	1965.29	1999.48	1984.98	1981.3	1955.83	1965.81	1979.65	1980.05	1976.14	2009.06	1975.01	1989.16	1982.61	1959.05	2001.75	1989.58	1987.7	1990.58	1990	1986.12	1971.33	1981.79	2006.25	2000.38	2005.76	1992.4
	1955.8	1963.8	1970.69	1958.24	1979.69	1961.43	1957	1956.84	1952.88	1964.56	1971.14	1965.59	1974.06	1982.18	1976.24	1972.51	1977.36	1975.56	1964.39	1954.27	1969.45	1972.59	1980.08	1965.26	1999.82	1985.17	1981.24	1955.84	1965.76	1979.74	1980.16	1976.31	2009.14	1975.08	1989.41	1982.48	1959.03	2002.1	1989.83	1987.87	1990.68	1990.11	1986.22	1971.27	1981.7	2006.21	2000.55	2005.99	1992.75
	1955.8	1963.8	1970.71	1958.26	1979.61	1961.39	1957.05	1956.88	1952.88	1964.62	1971.17	1965.67	1974.24	1982.3	1976.1	1972.69	1977.35	1975.53	1964.35	1954.2	1969.54	1972.72	1980.37	1965.24	2000.17	1985.37	1981.17	1955.84	1965.72	1979.85	1980.28	1976.49	2009.22	1975.15	1989.67	1982.36	1959.01	2002.45	1990.09	1988.05	1990.79	1990.22	1986.31	1971.21	1981.6	2006.16	2000.73	2006.23	1993.11
	1955.81	1963.8	1970.73	1958.27	1979.54	1961.34	1957.09	1956.91	1952.87	1964.69	1971.2	1965.75	1974.42	1982.43	1975.96	1972.87	1977.35	1975.49	1964.32	1954.13	1969.63	1972.86	1980.66	1965.22	2000.52	1985.57	1981.11	1955.85	1965.68	1979.95	1980.39	1976.66	2009.31	1975.23	1989.94	1982.23	1959	2002.8	1990.36	1988.23	1990.9	1990.33	1986.41	1971.15	1981.51	2006.13	2000.91	2006.47	1993.46
	1955.81	1963.8	1970.74	1958.29	1979.47	1961.3	1957.14	1956.95	1952.87	1964.75	1971.24	1965.84	1974.6	1982.56	1975.83	1973.06	1977.36	1975.46	1964.29	1954.06	1969.72	1973.01	1980.95	1965.19	2000.88	1985.77	1981.05	1955.86	1965.65	1980.06	1980.52	1976.85	2009.4	1975.3	1990.2	1982.1	1958.99	2003.16	1990.63	1988.41	1991.01	1990.45	1986.51	1971.09	1981.43	2006.09	2001.1	2006.72	1993.83
	1955.82	1963.81	1970.77	1958.31	1979.39	1961.26	1957.19	1956.99	1952.87	1964.81	1971.28	1965.93	1974.78	1982.69	1975.7	1973.25	1977.37	1975.44	1964.27	1953.99	1969.82	1973.16	1981.25	1965.18	2001.24	1985.98	1980.99	1955.87	1965.61	1980.18	1980.64	1977.03	2009.49	1975.39	1990.48	1981.98	1958.97	2003.53	1990.91	1988.6	1991.12	1990.57	1986.61	1971.03	1981.35	2006.06	2001.29	2006.97	1994.2
	1955.82	1963.81	1970.79	1958.32	1979.32	1961.22	1957.24	1957.03	1952.86	1964.88	1971.32	1966.02	1974.97	1982.82	1975.57	1973.44	1977.38	1975.42	1964.24	1953.92	1969.92	1973.31	1981.55	1965.16	2001.61	1986.19	1980.93	1955.88	1965.58	1980.3	1980.77	1977.23	2009.58	1975.47	1990.75	1981.86	1958.96	2003.91	1991.2	1988.79	1991.24	1990.68	1986.72	1970.98	1981.27	2006.04	2001.49	2007.23	1994.57
	1955.83	1963.82	1970.81	1958.34	1979.25	1961.18	1957.29	1957.07	1952.86	1964.95	1971.36	1966.11	1975.16	1982.96	1975.44	1973.64	1977.4	1975.4	1964.22	1953.86	1970.02	1973.46	1981.86	1965.14	2001.98	1986.41	1980.87	1955.9	1965.55	1980.42	1980.91	1977.42	2009.68	1975.56	1991.04	1981.74	1958.95	2004.29	1991.49	1988.99	1991.35	1990.8	1986.82	1970.92	1981.19	2006.02	2001.69	2007.49	1994.95
	1955.84	1963.83	1970.84	1958.36	1979.18	1961.14	1957.35	1957.12	1952.86	1965.02	1971.41	1966.21	1975.35	1983.1	1975.32	1973.84	1977.42	1975.38	1964.19	1953.79	1970.13	1973.62	1982.17	1965.13	2002.36	1986.63	1980.81	1955.91	1965.52	1980.55	1981.05	1977.62	2009.78	1975.65	1991.32	1981.62	1958.94	2004.68	1991.79	1989.19	1991.47	1990.92	1986.92	1970.87	1981.12	2006.01	2001.9	2007.76	1995.33
	1955.85	1963.84	1970.87	1958.38	1979.12	1961.1	1957.41	1957.16	1952.86	1965.09	1971.46	1966.3	1975.55	1983.24	1975.2	1974.05	1977.44	1975.37	1964.17	1953.73	1970.24	1973.79	1982.48	1965.12	2002.75	1986.85	1980.76	1955.93	1965.5	1980.68	1981.2	1977.82	2009.88	1975.74	1991.62	1981.51	1958.93	2005.07	1992.09	1989.39	1991.59	1991.05	1987.03	1970.82	1981.05	2006	2002.12	2008.04	1995.71
	1955.87	1963.85	1970.89	1958.41	1979.05	1961.06	1957.47	1957.21	1952.86	1965.16	1971.51	1966.4	1975.75	1983.39	1975.08	1974.26	1977.47	1975.36	1964.15	1953.68	1970.35	1973.96	1982.8	1965.11	2003.14	1987.08	1980.7	1955.95	1965.47	1980.81	1981.35	1978.03	2009.99	1975.84	1991.91	1981.39	1958.92	2005.47	1992.4	1989.6	1991.72	1991.17	1987.13	1970.78	1980.98	2006	2002.34	2008.32	1996.11
	1955.88	1963.87	1970.92	1958.43	1978.98	1961.02	1957.53	1957.25	1952.86	1965.23	1971.56	1966.51	1975.95	1983.53	1974.96	1974.47	1977.5	1975.36	1964.14	1953.62	1970.46	1974.13	1983.12	1965.1	2003.54	1987.32	1980.65	1955.96	1965.45	1980.95	1981.5	1978.24	2010.1	1975.94	1992.21	1981.28	1958.92	2005.88	1992.71	1989.81	1991.84	1991.3	1987.24	1970.73	1980.92	2006	2002.57	2008.6	1996.5
	1955.89	1963.89	1970.96	1958.46	1978.92	1960.99	1957.59	1957.3	1952.86	1965.31	1971.61	1966.61	1976.16	1983.68	1974.85	1974.69	1977.54	1975.36	1964.12	1953.57	1970.58	1974.31	1983.44	1965.1	2003.94	1987.55	1980.6	1955.99	1965.43	1981.1	1981.66	1978.46	2010.21	1976.04	1992.52	1981.17	1958.91	2006.29	1993.03	1990.02	1991.97	1991.43	1987.35	1970.68	1980.86	2006	2002.81	2008.89	1996.9
	1955.91	1963.91	1970.99	1958.48	1978.86	1960.95	1957.65	1957.35	1952.86	1965.39	1971.67	1966.72	1976.37	1983.84	1974.74	1974.91	1977.58	1975.36	1964.11	1953.51	1970.69	1974.49	1983.77	1965.1	2004.35	1987.79	1980.55	1956.01	1965.41	1981.24	1981.82	1978.68	2010.32	1976.14	1992.83	1981.06	1958.9	2006.71	1993.36	1990.24	1992.1	1991.55	1987.45	1970.64	1980.81	2006.01	2003.05	2009.19	1997.31
	1955.93	1963.93	1971.02	1958.51	1978.8	1960.92	1957.72	1957.4	1952.87	1965.46	1971.73	1966.83	1976.58	1983.99	1974.63	1975.13	1977.62	1975.36	1964.09	1953.46	1970.82	1974.67	1984.1	1965.1	2004.76	1988.04	1980.51	1956.03	1965.39	1981.4	1981.99	1978.91	2010.44	1976.25	1993.15	1980.95	1958.9	2007.13	1993.69	1990.46	1992.23	1991.68	1987.56	1970.6	1980.76	2006.03	2003.29	2009.49	1997.72
	1955.94	1963.95	1971.06	1958.54	1978.74	1960.88	1957.79	1957.46	1952.87	1965.54	1971.8	1966.94	1976.8	1984.15	1974.52	1975.36	1977.67	1975.37	1964.08	1953.41	1970.94	1974.86	1984.44	1965.1	2005.18	1988.29	1980.46	1956.05	1965.38	1981.55	1982.16	1979.14	2010.55	1976.36	1993.47	1980.84	1958.9	2007.56	1994.03	1990.68	1992.37	1991.82	1987.67	1970.56	1980.71	2006.05	2003.54	2009.8	1998.13
	1955.96	1963.98	1971.1	1958.57	1978.68	1960.85	1957.86	1957.51	1952.87	1965.62	1971.86	1967.05	1977.01	1984.31	1974.42	1975.59	1977.72	1975.38	1964.07	1953.37	1971.07	1975.05	1984.78	1965.1	2005.61	1988.54	1980.42	1956.08	1965.36	1981.71	1982.34	1979.37	2010.67	1976.48	1993.8	1980.74	1958.89	2008	1994.37	1990.91	1992.5	1991.95	1987.78	1970.52	1980.66	2006.08	2003.8	2010.11	1998.55
	1955.98	1964	1971.14	1958.6	1978.62	1960.82	1957.93	1957.56	1952.88	1965.71	1971.93	1967.16	1977.24	1984.47	1974.32	1975.82	1977.78	1975.4	1964.07	1953.32	1971.2	1975.25	1985.13	1965.11	2006.04	1988.8	1980.38	1956.11	1965.35	1981.88	1982.52	1979.61	2010.8	1976.59	1994.13	1980.64	1958.89	2008.44	1994.72	1991.14	1992.64	1992.08	1987.9	1970.48	1980.62	2006.11	2004.06	2010.43	1998.98
	1956	1964.03	1971.18	1958.63	1978.56	1960.79	1958	1957.62	1952.89	1965.79	1972	1967.28	1977.46	1984.63	1974.22	1976.06	1977.84	1975.42	1964.06	1953.28	1971.33	1975.45	1985.47	1965.12	2006.47	1989.06	1980.34	1956.14	1965.34	1982.05	1982.7	1979.85	2010.92	1976.71	1994.47	1980.54	1958.89	2008.89	1995.08	1991.38	1992.78	1992.22	1988.01	1970.45	1980.58	2006.14	2004.33	2010.76	1999.41
	1956.03	1964.06	1971.22	1958.66	1978.51	1960.76	1958.08	1957.68	1952.89	1965.88	1972.07	1967.4	1977.69	1984.8	1974.12	1976.3	1977.9	1975.44	1964.06	1953.23	1971.46	1975.65	1985.83	1965.13	2006.92	1989.33	1980.3	1956.16	1965.34	1982.22	1982.89	1980.09	2011.05	1976.83	1994.81	1980.44	1958.89	2009.34	1995.44	1991.62	1992.93	1992.36	1988.12	1970.42	1980.54	2006.18	2004.61	2011.09	1999.84
	1956.05	1964.09	1971.26	1958.7	1978.46	1960.73	1958.16	1957.74	1952.9	1965.96	1972.15	1967.52	1977.92	1984.97	1974.03	1976.55	1977.97	1975.46	1964.06	1953.19	1971.6	1975.86	1986.18	1965.14	2007.36	1989.6	1980.26	1956.2	1965.33	1982.4	1983.09	1980.34	2011.18	1976.96	1995.16	1980.34	1958.89	2009.8	1995.81	1991.86	1993.07	1992.5	1988.24	1970.38	1980.51	2006.22	2004.89	2011.42	2000.28
	1956.07	1964.13	1971.31	1958.73	1978.4	1960.7	1958.24	1957.8	1952.91	1966.05	1972.22	1967.65	1978.16	1985.14	1973.94	1976.8	1978.04	1975.49	1964.05	1953.16	1971.74	1976.07	1986.54	1965.15	2007.82	1989.87	1980.22	1956.23	1965.33	1982.58	1983.29	1980.6	2011.31	1977.09	1995.51	1980.24	1958.89	2010.27	1996.18	1992.1	1993.22	1992.64	1988.35	1970.35	1980.48	2006.27	2005.17	2011.76	2000.72
	1956.1	1964.17	1971.36	1958.77	1978.35	1960.67	1958.32	1957.86	1952.92	1966.14	1972.3	1967.77	1978.39	1985.31	1973.85	1977.05	1978.12	1975.52	1964.06	1953.12	1971.88	1976.29	1986.9	1965.17	2008.27	1990.15	1980.19	1956.26	1965.33	1982.76	1983.49	1980.86	2011.45	1977.22	1995.87	1980.15	1958.89	2010.74	1996.56	1992.35	1993.37	1992.78	1988.47	1970.32	1980.46	2006.32	2005.47	2012.11	2001.17
	1956.13	1964.2	1971.4	1958.81	1978.3	1960.65	1958.4	1957.92	1952.92	1966.23	1972.38	1967.9	1978.63	1985.49	1973.77	1977.31	1978.2	1975.56	1964.06	1953.09	1972.03	1976.51	1987.27	1965.18	2008.74	1990.43	1980.16	1956.3	1965.33	1982.95	1983.7	1981.12	2011.59	1977.35	1996.23	1980.06	1958.89	2011.22	1996.94	1992.61	1993.52	1992.92	1988.59	1970.3	1980.43	2006.38	2005.76	2012.46	2001.62
	1956.15	1964.25	1971.45	1958.84	1978.25	1960.62	1958.48	1957.98	1952.93	1966.32	1972.47	1968.03	1978.88	1985.67	1973.68	1977.57	1978.28	1975.59	1964.06	1953.05	1972.17	1976.74	1987.64	1965.2	2009.21	1990.71	1980.12	1956.33	1965.33	1983.14	1983.91	1981.38	2011.73	1977.49	1996.59	1979.97	1958.89	2011.7	1997.33	1992.86	1993.67	1993.07	1988.7	1970.27	1980.42	2006.45	2006.07	2012.82	2002.08
	1956.18	1964.29	1971.51	1958.88	1978.21	1960.6	1958.57	1958.05	1952.95	1966.42	1972.56	1968.16	1979.12	1985.85	1973.6	1977.83	1978.37	1975.63	1964.07	1953.02	1972.32	1976.96	1988.01	1965.23	2009.68	1991	1980.09	1956.37	1965.33	1983.34	1984.13	1981.66	2011.87	1977.63	1996.97	1979.88	1958.9	2012.19	1997.73	1993.12	1993.82	1993.22	1988.82	1970.25	1980.4	2006.51	2006.38	2013.18	2002.54
	1956.21	1964.33	1971.56	1958.93	1978.16	1960.57	1958.66	1958.11	1952.96	1966.51	1972.65	1968.3	1979.37	1986.03	1973.52	1978.1	1978.46	1975.68	1964.08	1952.99	1972.48	1977.2	1988.39	1965.25	2010.16	1991.3	1980.07	1956.41	1965.34	1983.54	1984.35	1981.93	2012.01	1977.77	1997.34	1979.79	1958.9	2012.69	1998.13	1993.39	1993.98	1993.36	1988.94	1970.23	1980.39	2006.58	2006.69	2013.55	2003
	1956.24	1964.38	1971.61	1958.97	1978.12	1960.55	1958.75	1958.18	1952.97	1966.61	1972.74	1968.44	1979.63	1986.21	1973.45	1978.37	1978.56	1975.72	1964.08	1952.96	1972.63	1977.43	1988.77	1965.28	2010.65	1991.59	1980.04	1956.45	1965.35	1983.75	1984.57	1982.21	2012.16	1977.92	1997.72	1979.71	1958.91	2013.19	1998.54	1993.65	1994.14	1993.51	1989.06	1970.21	1980.38	2006.66	2007.02	2013.92	2003.47
	1956.27	1964.43	1971.67	1959.01	1978.07	1960.53	1958.84	1958.25	1952.98	1966.7	1972.83	1968.57	1979.88	1986.4	1973.37	1978.64	1978.66	1975.77	1964.1	1952.94	1972.79	1977.67	1989.15	1965.31	2011.14	1991.9	1980.01	1956.49	1965.36	1983.96	1984.8	1982.49	2012.31	1978.07	1998.11	1979.62	1958.91	2013.69	1998.95	1993.92	1994.3	1993.66	1989.18	1970.19	1980.37	2006.74	2007.34	2014.3	2003.95
	1956.31	1964.48	1971.72	1959.06	1978.03	1960.5	1958.93	1958.32	1953	1966.8	1972.93	1968.71	1980.14	1986.59	1973.3	1978.92	1978.76	1975.83	1964.11	1952.91	1972.95	1977.92	1989.54	1965.34	2011.64	1992.2	1979.99	1956.53	1965.37	1984.17	1985.03	1982.78	2012.46	1978.22	1998.5	1979.54	1958.92	2014.21	1999.37	1994.2	1994.46	1993.82	1989.3	1970.17	1980.37	2006.83	2007.68	2014.68	2004.43
	1956.34	1964.53	1971.78	1959.1	1977.99	1960.48	1959.03	1958.39	1953.01	1966.9	1973.03	1968.86	1980.41	1986.78	1973.24	1979.2	1978.87	1975.88	1964.12	1952.89	1973.11	1978.17	1989.93	1965.37	2012.14	1992.51	1979.97	1956.57	1965.38	1984.39	1985.27	1983.07	2012.62	1978.37	1998.9	1979.46	1958.93	2014.72	1999.79	1994.48	1994.63	1993.97	1989.43	1970.15	1980.37	2006.91	2008.02	2015.07	2004.91
	1956.38	1964.58	1971.84	1959.15	1977.95	1960.46	1959.12	1958.46	1953.03	1967	1973.13	1969	1980.67	1986.97	1973.17	1979.49	1978.98	1975.94	1964.14	1952.87	1973.28	1978.42	1990.33	1965.4	2012.65	1992.82	1979.95	1956.62	1965.4	1984.61	1985.51	1983.37	2012.77	1978.53	1999.3	1979.38	1958.94	2015.25	2000.22	1994.76	1994.79	1994.13	1989.55	1970.14	1980.37	2007.01	2008.36	2015.47	2005.4
	1956.41	1964.64	1971.9	1959.2	1977.91	1960.44	1959.22	1958.53	1953.04	1967.11	1973.24	1969.15	1980.94	1987.17	1973.11	1979.77	1979.09	1976.01	1964.15	1952.85	1973.44	1978.68	1990.73	1965.44	2013.16	1993.14	1979.93	1956.66	1965.42	1984.84	1985.76	1983.67	2012.93	1978.69	1999.71	1979.31	1958.95	2015.78	2000.66	1995.04	1994.96	1994.28	1989.67	1970.13	1980.38	2007.11	2008.71	2015.87	2005.9
	1956.45	1964.69	1971.96	1959.24	1977.87	1960.43	1959.32	1958.61	1953.06	1967.21	1973.34	1969.3	1981.21	1987.36	1973.05	1980.07	1979.21	1976.07	1964.17	1952.83	1973.62	1978.94	1991.13	1965.48	2013.68	1993.46	1979.91	1956.71	1965.44	1985.07	1986.01	1983.97	2013.09	1978.85	2000.12	1979.23	1958.96	2016.31	2001.1	1995.33	1995.13	1994.44	1989.8	1970.12	1980.39	2007.21	2009.07	2016.27	2006.4
	1956.49	1964.75	1972.03	1959.29	1977.84	1960.41	1959.42	1958.68	1953.08	1967.32	1973.45	1969.45	1981.48	1987.56	1972.99	1980.36	1979.34	1976.14	1964.19	1952.81	1973.79	1979.2	1991.54	1965.52	2014.2	1993.79	1979.9	1956.76	1965.46	1985.3	1986.27	1984.28	2013.25	1979.02	2000.54	1979.16	1958.97	2016.85	2001.55	1995.62	1995.3	1994.6	1989.92	1970.11	1980.4	2007.32	2009.43	2016.68	2006.9
	1956.53	1964.82	1972.09	1959.35	1977.8	1960.39	1959.53	1958.76	1953.1	1967.42	1973.56	1969.6	1981.76	1987.76	1972.93	1980.66	1979.46	1976.21	1964.22	1952.8	1973.96	1979.47	1991.94	1965.56	2014.73	1994.12	1979.88	1956.81	1965.48	1985.54	1986.53	1984.59	2013.42	1979.18	2000.96	1979.09	1958.98	2017.4	2002	1995.92	1995.48	1994.76	1990.05	1970.1	1980.41	2007.43	2009.8	2017.1	2007.41
	1956.57	1964.88	1972.16	1959.4	1977.77	1960.37	1959.63	1958.84	1953.12	1967.53	1973.68	1969.76	1982.04	1987.97	1972.88	1980.96	1979.59	1976.28	1964.24	1952.78	1974.14	1979.74	1992.36	1965.6	2015.26	1994.45	1979.87	1956.86	1965.5	1985.78	1986.79	1984.91	2013.59	1979.35	2001.39	1979.02	1958.99	2017.95	2002.46	1996.21	1995.65	1994.92	1990.17	1970.09	1980.43	2007.55	2010.17	2017.52	2007.92
	1956.61	1964.94	1972.22	1959.45	1977.74	1960.36	1959.74	1958.92	1953.14	1967.64	1973.8	1969.92	1982.33	1988.17	1972.83	1981.27	1979.73	1976.36	1964.27	1952.77	1974.32	1980.02	1992.77	1965.65	2015.8	1994.79	1979.86	1956.91	1965.53	1986.03	1987.06	1985.23	2013.76	1979.53	2001.82	1978.95	1959	2018.5	2002.92	1996.52	1995.83	1995.08	1990.3	1970.09	1980.45	2007.67	2010.56	2017.95	2008.44
	1956.65	1965.01	1972.29	1959.51	1977.7	1960.35	1959.85	1959	1953.16	1967.75	1973.92	1970.08	1982.61	1988.38	1972.78	1981.58	1979.87	1976.44	1964.29	1952.76	1974.5	1980.3	1993.19	1965.7	2016.35	1995.13	1979.85	1956.96	1965.56	1986.28	1987.33	1985.55	2013.93	1979.7	2002.26	1978.89	1959.02	2019.07	2003.39	1996.82	1996.01	1995.25	1990.43	1970.09	1980.48	2007.79	2010.94	2018.38	2008.96
	1956.7	1965.08	1972.36	1959.56	1977.67	1960.33	1959.96	1959.08	1953.18	1967.86	1974.04	1970.24	1982.9	1988.59	1972.73	1981.89	1980.01	1976.53	1964.32	1952.75	1974.69	1980.58	1993.62	1965.75	2016.9	1995.47	1979.84	1957.02	1965.59	1986.53	1987.61	1985.88	2014.1	1979.88	2002.7	1978.82	1959.03	2019.63	2003.86	1997.13	1996.19	1995.41	1990.56	1970.08	1980.51	2007.92	2011.33	2018.82	2009.48
	1956.74	1965.15	1972.43	1959.62	1977.65	1960.32	1960.07	1959.16	1953.2	1967.98	1974.16	1970.4	1983.19	1988.8	1972.69	1982.21	1980.16	1976.61	1964.35	1952.74	1974.88	1980.87	1994.04	1965.8	2017.46	1995.82	1979.84	1957.07	1965.62	1986.79	1987.89	1986.21	2014.28	1980.06	2003.15	1978.76	1959.04	2020.21	2004.34	1997.44	1996.37	1995.58	1990.69	1970.08	1980.54	2008.05	2011.73	2019.27	2010.02
	1956.79	1965.22	1972.51	1959.68	1977.62	1960.31	1960.19	1959.24	1953.23	1968.09	1974.29	1970.57	1983.49	1989.01	1972.65	1982.53	1980.31	1976.7	1964.38	1952.74	1975.07	1981.16	1994.47	1965.85	2018.02	1996.17	1979.83	1957.13	1965.65	1987.06	1988.17	1986.55	2014.46	1980.25	2003.6	1978.7	1959.06	2020.78	2004.83	1997.76	1996.56	1995.75	1990.82	1970.09	1980.57	2008.19	2012.14	2019.72	2010.55
	1956.83	1965.3	1972.58	1959.73	1977.59	1960.29	1960.3	1959.33	1953.25	1968.21	1974.42	1970.73	1983.79	1989.22	1972.61	1982.85	1980.46	1976.79	1964.42	1952.73	1975.26	1981.46	1994.9	1965.91	2018.58	1996.53	1979.83	1957.19	1965.69	1987.32	1988.46	1986.89	2014.64	1980.44	2004.06	1978.64	1959.08	2021.37	2005.32	1998.08	1996.74	1995.92	1990.95	1970.09	1980.61	2008.33	2012.55	2020.17	2011.09
	1956.88	1965.37	1972.65	1959.79	1977.57	1960.28	1960.42	1959.41	1953.28	1968.32	1974.55	1970.9	1984.09	1989.44	1972.57	1983.18	1980.62	1976.89	1964.45	1952.73	1975.45	1981.76	1995.34	1965.97	2019.16	1996.89	1979.83	1957.25	1965.72	1987.59	1988.75	1987.24	2014.82	1980.63	2004.52	1978.58	1959.09	2021.95	2005.82	1998.4	1996.93	1996.09	1991.08	1970.1	1980.65	2008.48	2012.96	2020.63	2011.64
	1956.93	1965.45	1972.73	1959.86	1977.54	1960.27	1960.54	1959.5	1953.3	1968.44	1974.68	1971.07	1984.39	1989.66	1972.54	1983.51	1980.78	1976.99	1964.49	1952.73	1975.65	1982.06	1995.78	1966.03	2019.73	1997.25	1979.83	1957.31	1965.76	1987.87	1989.05	1987.59	2015	1980.82	2004.99	1978.53	1959.11	2022.55	2006.32	1998.72	1997.12	1996.26	1991.21	1970.1	1980.69	2008.63	2013.39	2021.1	2012.19
	1956.98	1965.53	1972.81	1959.92	1977.52	1960.26	1960.66	1959.58	1953.33	1968.56	1974.82	1971.25	1984.7	1989.88	1972.5	1983.85	1980.95	1977.09	1964.52	1952.73	1975.85	1982.37	1996.22	1966.09	2020.32	1997.62	1979.83	1957.37	1965.8	1988.15	1989.35	1987.94	2015.19	1981.01	2005.46	1978.47	1959.13	2023.15	2006.83	1999.05	1997.31	1996.44	1991.34	1970.11	1980.74	2008.78	2013.81	2021.57	2012.74
	1957.03	1965.61	1972.89	1959.98	1977.5	1960.26	1960.78	1959.67	1953.36	1968.68	1974.96	1971.42	1985.01	1990.1	1972.47	1984.19	1981.12	1977.19	1964.56	1952.73	1976.05	1982.68	1996.67	1966.15	2020.9	1997.99	1979.83	1957.43	1965.84	1988.43	1989.66	1988.3	2015.38	1981.21	2005.94	1978.42	1959.15	2023.75	2007.34	1999.38	1997.51	1996.61	1991.48	1970.12	1980.79	2008.94	2014.25	2022.05	2013.3
	1957.09	1965.69	1972.97	1960.05	1977.48	1960.25	1960.91	1959.76	1953.39	1968.8	1975.1	1971.6	1985.33	1990.32	1972.45	1984.53	1981.29	1977.3	1964.6	1952.73	1976.26	1983	1997.12	1966.22	2021.5	1998.36	1979.84	1957.49	1965.89	1988.72	1989.97	1988.66	2015.57	1981.41	2006.42	1978.37	1959.17	2024.36	2007.86	1999.72	1997.7	1996.79	1991.61	1970.13	1980.84	2009.11	2014.69	2022.53	2013.86
	1957.14	1965.78	1973.05	1960.11	1977.46	1960.24	1961.03	1959.85	1953.42	1968.93	1975.25	1971.78	1985.64	1990.55	1972.42	1984.87	1981.47	1977.41	1964.65	1952.74	1976.46	1983.32	1997.57	1966.29	2022.09	1998.74	1979.85	1957.56	1965.93	1989.01	1990.28	1989.02	2015.76	1981.62	2006.91	1978.32	1959.19	2024.97	2008.39	2000.06	1997.9	1996.97	1991.75	1970.15	1980.9	2009.27	2015.13	2023.02	2014.43
	1957.19	1965.87	1973.13	1960.18	1977.44	1960.24	1961.16	1959.94	1953.45	1969.05	1975.39	1971.96	1985.96	1990.77	1972.4	1985.22	1981.65	1977.52	1964.69	1952.74	1976.67	1983.64	1998.03	1966.36	2022.7	1999.12	1979.85	1957.62	1965.98	1989.3	1990.6	1989.39	2015.95	1981.82	2007.41	1978.28	1959.21	2025.59	2008.92	2000.4	1998.1	1997.15	1991.88	1970.16	1980.96	2009.44	2015.59	2023.52	2015
	1957.25	1965.95	1973.21	1960.25	1977.43	1960.23	1961.29	1960.03	1953.48	1969.18	1975.54	1972.14	1986.28	1991	1972.38	1985.57	1981.84	1977.63	1964.74	1952.75	1976.88	1983.97	1998.49	1966.43	2023.31	1999.51	1979.86	1957.69	1966.03	1989.6	1990.92	1989.77	2016.15	1982.03	2007.91	1978.23	1959.23	2026.22	2009.45	2000.75	1998.29	1997.33	1992.02	1970.18	1981.02	2009.62	2016.05	2024.02	2015.58
	1957.31	1966.04	1973.3	1960.32	1977.41	1960.22	1961.42	1960.13	1953.51	1969.3	1975.69	1972.33	1986.61	1991.23	1972.36	1985.93	1982.03	1977.75	1964.78	1952.76	1977.1	1984.3	1998.95	1966.5	2023.92	1999.9	1979.88	1957.76	1966.08	1989.91	1991.25	1990.15	2016.35	1982.24	2008.41	1978.19	1959.25	2026.85	2009.99	2001.1	1998.5	1997.51	1992.15	1970.19	1981.08	2009.8	2016.51	2024.52	2016.16
	1957.36	1966.14	1973.38	1960.39	1977.4	1960.22	1961.55	1960.22	1953.54	1969.43	1975.85	1972.52	1986.94	1991.46	1972.35	1986.29	1982.22	1977.87	1964.83	1952.77	1977.31	1984.64	1999.41	1966.58	2024.54	2000.29	1979.89	1957.82	1966.13	1990.21	1991.58	1990.53	2016.55	1982.45	2008.92	1978.15	1959.28	2027.48	2010.54	2001.45	1998.7	1997.69	1992.29	1970.21	1981.15	2009.98	2016.98	2025.03	2016.75
	1957.42	1966.23	1973.47	1960.46	1977.39	1960.22	1961.69	1960.32	1953.58	1969.56	1976	1972.7	1987.27	1991.7	1972.34	1986.65	1982.42	1977.99	1964.88	1952.78	1977.53	1984.98	1999.88	1966.66	2025.17	2000.69	1979.9	1957.89	1966.19	1990.52	1991.92	1990.91	2016.75	1982.67	2009.43	1978.11	1959.3	2028.12	2011.09	2001.8	1998.9	1997.87	1992.43	1970.24	1981.22	2010.17	2017.46	2025.55	2017.34
	1957.48	1966.33	1973.56	1960.53	1977.38	1960.21	1961.82	1960.41	1953.61	1969.69	1976.16	1972.89	1987.6	1991.93	1972.32	1987.02	1982.62	1978.12	1964.94	1952.79	1977.75	1985.32	2000.35	1966.74	2025.8	2001.09	1979.92	1957.96	1966.24	1990.84	1992.26	1991.3	2016.95	1982.89	2009.95	1978.07	1959.33	2028.76	2011.65	2002.16	1999.11	1998.06	1992.56	1970.26	1981.29	2010.36	2017.94	2026.07	2017.94
	1957.54	1966.42	1973.65	1960.6	1977.37	1960.21	1961.96	1960.51	1953.65	1969.82	1976.32	1973.09	1987.94	1992.17	1972.32	1987.39	1982.83	1978.25	1964.99	1952.8	1977.98	1985.67	2000.83	1966.82	2026.43	2001.5	1979.94	1958.04	1966.3	1991.16	1992.6	1991.7	2017.16	1983.11	2010.48	1978.04	1959.35	2029.41	2012.21	2002.53	1999.32	1998.25	1992.7	1970.28	1981.37	2010.56	2018.43	2026.6	2018.54
	1957.6	1966.52	1973.74	1960.68	1977.36	1960.21	1962.1	1960.61	1953.68	1969.96	1976.49	1973.28	1988.28	1992.4	1972.31	1987.76	1983.04	1978.38	1965.04	1952.82	1978.2	1986.02	2001.31	1966.9	2027.07	2001.91	1979.96	1958.11	1966.36	1991.48	1992.95	1992.1	2017.37	1983.34	2011.01	1978	1959.38	2030.07	2012.78	2002.89	1999.53	1998.43	1992.84	1970.31	1981.45	2010.76	2018.92	2027.13	2019.14
	1957.67	1966.63	1973.83	1960.76	1977.35	1960.21	1962.24	1960.71	1953.72	1970.09	1976.66	1973.48	1988.62	1992.64	1972.31	1988.14	1983.25	1978.51	1965.1	1952.83	1978.43	1986.37	2001.79	1966.99	2027.72	2002.32	1979.98	1958.18	1966.42	1991.81	1993.3	1992.5	2017.57	1983.56	2011.55	1977.97	1959.4	2030.72	2013.35	2003.26	1999.74	1998.62	1992.98	1970.34	1981.53	2010.96	2019.42	2027.67	2019.75
	1957.73	1966.73	1973.92	1960.83	1977.34	1960.21	1962.38	1960.81	1953.76	1970.23	1976.82	1973.68	1988.97	1992.88	1972.31	1988.52	1983.47	1978.65	1965.16	1952.85	1978.66	1986.73	2002.27	1967.07	2028.37	2002.73	1980	1958.26	1966.48	1992.14	1993.65	1992.91	2017.79	1983.79	2012.09	1977.94	1959.43	2031.39	2013.93	2003.63	1999.95	1998.81	1993.12	1970.36	1981.62	2011.17	2019.93	2028.21	2020.37
	1957.8	1966.83	1974.02	1960.91	1977.34	1960.21	1962.53	1960.91	1953.8	1970.36	1977	1973.88	1989.32	1993.13	1972.31	1988.9	1983.69	1978.79	1965.22	1952.87	1978.89	1987.1	2002.76	1967.16	2029.02	2003.15	1980.03	1958.33	1966.55	1992.48	1994.01	1993.32	2018	1984.03	2012.63	1977.91	1959.46	2032.06	2014.52	2004.01	2000.17	1999.01	1993.26	1970.4	1981.7	2011.38	2020.44	2028.76	2020.99
	1957.86	1966.94	1974.11	1960.99	1977.33	1960.21	1962.67	1961.01	1953.84	1970.5	1977.17	1974.08	1989.67	1993.37	1972.31	1989.29	1983.91	1978.93	1965.28	1952.89	1979.13	1987.46	2003.25	1967.25	2029.68	2003.58	1980.05	1958.41	1966.61	1992.82	1994.38	1993.73	2018.21	1984.26	2013.18	1977.88	1959.49	2032.73	2015.11	2004.39	2000.38	1999.2	1993.4	1970.43	1981.8	2011.6	2020.96	2029.32	2021.61
	1957.93	1967.05	1974.21	1961.07	1977.33	1960.21	1962.82	1961.11	1953.88	1970.64	1977.35	1974.28	1990.02	1993.62	1972.32	1989.68	1984.14	1979.08	1965.34	1952.91	1979.37	1987.83	2003.74	1967.35	2030.35	2004	1980.08	1958.49	1966.68	1993.16	1994.75	1994.15	2018.43	1984.5	2013.74	1977.86	1959.51	2033.41	2015.7	2004.77	2000.6	1999.39	1993.54	1970.46	1981.89	2011.82	2021.48	2029.88	2022.24
	1958	1967.16	1974.31	1961.15	1977.33	1960.22	1962.97	1961.22	1953.92	1970.78	1977.53	1974.49	1990.38	1993.86	1972.32	1990.07	1984.37	1979.23	1965.41	1952.93	1979.61	1988.21	2004.24	1967.44	2031.02	2004.43	1980.11	1958.57	1966.75	1993.51	1995.12	1994.57	2018.65	1984.74	2014.3	1977.83	1959.54	2034.09	2016.3	2005.16	2000.82	1999.59	1993.69	1970.5	1981.99	2012.04	2022.01	2030.45	2022.87
	1958.07	1967.27	1974.4	1961.23	1977.33	1960.22	1963.12	1961.32	1953.97	1970.92	1977.71	1974.7	1990.74	1994.11	1972.34	1990.47	1984.61	1979.38	1965.47	1952.95	1979.85	1988.59	2004.74	1967.54	2031.7	2004.87	1980.14	1958.65	1966.82	1993.86	1995.49	1995	2018.87	1984.98	2014.87	1977.81	1959.57	2034.78	2016.91	2005.54	2001.04	1999.78	1993.83	1970.53	1982.09	2012.27	2022.55	2031.02	2023.51
	1958.14	1967.38	1974.5	1961.32	1977.33	1960.23	1963.27	1961.43	1954.01	1971.06	1977.89	1974.91	1991.1	1994.36	1972.35	1990.87	1984.85	1979.53	1965.54	1952.98	1980.09	1988.97	2005.24	1967.64	2032.38	2005.3	1980.18	1958.73	1966.89	1994.22	1995.87	1995.43	2019.09	1985.23	2015.44	1977.79	1959.61	2035.47	2017.52	2005.94	2001.26	1999.98	1993.97	1970.57	1982.19	2012.5	2023.09	2031.6	2024.16
	1958.21	1967.5	1974.6	1961.4	1977.33	1960.23	1963.43	1961.53	1954.06	1971.21	1978.08	1975.12	1991.47	1994.61	1972.36	1991.27	1985.09	1979.68	1965.61	1953	1980.34	1989.36	2005.75	1967.74	2033.07	2005.75	1980.21	1958.81	1966.97	1994.57	1996.26	1995.87	2019.32	1985.47	2016.01	1977.77	1959.64	2036.16	2018.13	2006.33	2001.48	2000.18	1994.12	1970.61	1982.29	2012.74	2023.64	2032.18	2024.8
	1958.28	1967.61	1974.71	1961.49	1977.34	1960.24	1963.58	1961.64	1954.1	1971.35	1978.27	1975.33	1991.84	1994.86	1972.38	1991.68	1985.34	1979.84	1965.68	1953.03	1980.59	1989.75	2006.26	1967.84	2033.76	2006.19	1980.25	1958.89	1967.04	1994.94	1996.65	1996.31	2019.54	1985.72	2016.6	1977.76	1959.67	2036.86	2018.76	2006.73	2001.71	2000.38	1994.26	1970.65	1982.4	2012.98	2024.19	2032.77	2025.45
	1958.35	1967.73	1974.81	1961.57	1977.34	1960.24	1963.74	1961.75	1954.15	1971.5	1978.46	1975.55	1992.21	1995.12	1972.4	1992.09	1985.6	1980	1965.75	1953.06	1980.84	1990.14	2006.77	1967.95	2034.45	2006.64	1980.28	1958.98	1967.12	1995.31	1997.04	1996.75	2019.77	1985.98	2017.18	1977.74	1959.7	2037.57	2019.38	2007.13	2001.93	2000.58	1994.41	1970.7	1982.51	2013.22	2024.75	2033.36	2026.11
	1958.43	1967.85	1974.91	1961.66	1977.35	1960.25	1963.9	1961.86	1954.2	1971.65	1978.65	1975.77	1992.59	1995.37	1972.42	1992.51	1985.85	1980.17	1965.82	1953.08	1981.09	1990.54	2007.29	1968.05	2035.15	2007.09	1980.32	1959.06	1967.2	1995.68	1997.44	1997.2	2020	1986.23	2017.78	1977.73	1959.74	2038.28	2020.02	2007.54	2002.16	2000.79	1994.55	1970.74	1982.63	2013.47	2025.32	2033.96	2026.77
	1958.5	1967.97	1975.02	1961.75	1977.35	1960.26	1964.06	1961.97	1954.24	1971.79	1978.85	1975.98	1992.97	1995.63	1972.45	1992.92	1986.11	1980.33	1965.9	1953.11	1981.35	1990.94	2007.8	1968.16	2035.86	2007.54	1980.36	1959.15	1967.28	1996.05	1997.84	1997.65	2020.24	1986.49	2018.37	1977.72	1959.77	2038.99	2020.65	2007.95	2002.39	2000.99	1994.7	1970.79	1982.74	2013.72	2025.89	2034.57	2027.44
	1958.58	1968.1	1975.13	1961.84	1977.36	1960.27	1964.22	1962.08	1954.29	1971.94	1979.05	1976.21	1993.35	1995.89	1972.47	1993.34	1986.38	1980.5	1965.97	1953.15	1981.6	1991.35	2008.33	1968.27	2036.57	2008	1980.4	1959.24	1967.37	1996.43	1998.24	1998.11	2020.47	1986.75	2018.98	1977.71	1959.8	2039.71	2021.3	2008.36	2002.62	2001.19	1994.85	1970.83	1982.86	2013.97	2026.47	2035.18	2028.11
	1958.66	1968.22	1975.23	1961.93	1977.37	1960.28	1964.39	1962.19	1954.34	1972.1	1979.25	1976.43	1993.73	1996.15	1972.5	1993.77	1986.64	1980.67	1966.05	1953.18	1981.86	1991.76	2008.85	1968.38	2037.29	2008.46	1980.45	1959.32	1967.45	1996.81	1998.65	1998.57	2020.71	1987.01	2019.58	1977.7	1959.84	2040.43	2021.95	2008.78	2002.86	2001.4	1994.99	1970.88	1982.98	2014.23	2027.05	2035.79	2028.78
	1958.74	1968.35	1975.34	1962.03	1977.38	1960.29	1964.55	1962.3	1954.39	1972.25	1979.46	1976.65	1994.12	1996.41	1972.53	1994.2	1986.92	1980.84	1966.13	1953.21	1982.13	1992.17	2009.38	1968.5	2038.01	2008.93	1980.49	1959.41	1967.54	1997.2	1999.06	1999.03	2020.95	1987.28	2020.2	1977.69	1959.88	2041.16	2022.6	2009.2	2003.09	2001.61	1995.14	1970.93	1983.11	2014.49	2027.64	2036.41	2029.46
	1958.82	1968.48	1975.45	1962.12	1977.39	1960.3	1964.72	1962.41	1954.45	1972.4	1979.66	1976.88	1994.51	1996.67	1972.56	1994.63	1987.19	1981.02	1966.21	1953.25	1982.39	1992.59	2009.91	1968.61	2038.73	2009.4	1980.54	1959.5	1967.63	1997.59	1999.48	1999.5	2021.19	1987.55	2020.81	1977.69	1959.91	2041.89	2023.26	2009.62	2003.33	2001.82	1995.29	1970.98	1983.24	2014.76	2028.23	2037.04	2030.15
	1958.9	1968.61	1975.56	1962.21	1977.41	1960.31	1964.89	1962.53	1954.5	1972.56	1979.87	1977.11	1994.9	1996.94	1972.6	1995.06	1987.47	1981.2	1966.29	1953.28	1982.66	1993.01	2010.44	1968.73	2039.47	2009.87	1980.59	1959.6	1967.72	1997.99	1999.9	1999.97	2021.43	1987.82	2021.44	1977.69	1959.95	2042.63	2023.92	2010.05	2003.57	2002.03	1995.44	1971.04	1983.37	2015.03	2028.83	2037.67	2030.84
	1958.98	1968.74	1975.67	1962.31	1977.42	1960.32	1965.06	1962.64	1954.55	1972.71	1980.08	1977.34	1995.3	1997.21	1972.64	1995.5	1987.76	1981.38	1966.38	1953.32	1982.93	1993.44	2010.98	1968.85	2040.2	2010.35	1980.64	1959.69	1967.81	1998.39	2000.32	2000.45	2021.67	1988.09	2022.07	1977.68	1959.99	2043.37	2024.59	2010.47	2003.8	2002.24	1995.59	1971.09	1983.5	2015.31	2029.44	2038.31	2031.53
	1959.06	1968.87	1975.79	1962.41	1977.43	1960.33	1965.23	1962.76	1954.61	1972.87	1980.3	1977.57	1995.7	1997.47	1972.68	1995.94	1988.04	1981.56	1966.46	1953.36	1983.2	1993.87	2011.52	1968.97	2040.94	2010.83	1980.69	1959.78	1967.9	1998.79	2000.75	2000.93	2021.92	1988.37	2022.7	1977.68	1960.03	2044.11	2025.27	2010.91	2004.05	2002.45	1995.74	1971.15	1983.64	2015.58	2030.05	2038.96	2032.23
	1959.14	1969.01	1975.9	1962.5	1977.45	1960.35	1965.4	1962.88	1954.66	1973.03	1980.51	1977.8	1996.1	1997.74	1972.72	1996.39	1988.34	1981.75	1966.55	1953.39	1983.47	1994.3	2012.06	1969.09	2041.69	2011.31	1980.74	1959.87	1968	1999.2	2001.18	2001.41	2022.17	1988.65	2023.34	1977.69	1960.07	2044.86	2025.95	2011.34	2004.29	2002.66	1995.89	1971.21	1983.77	2015.87	2030.67	2039.6	2032.93
	1959.23	1969.14	1976.02	1962.6	1977.47	1960.36	1965.58	1962.99	1954.72	1973.19	1980.73	1978.04	1996.51	1998.01	1972.76	1996.83	1988.63	1981.94	1966.64	1953.43	1983.75	1994.74	2012.61	1969.22	2042.44	2011.79	1980.8	1959.97	1968.1	1999.61	2001.62	2001.9	2022.42	1988.93	2023.98	1977.69	1960.11	2045.61	2026.63	2011.78	2004.53	2002.88	1996.04	1971.27	1983.91	2016.15	2031.29	2040.26	2033.64
	1959.31	1969.28	1976.13	1962.7	1977.49	1960.38	1965.75	1963.11	1954.78	1973.35	1980.95	1978.28	1996.91	1998.28	1972.81	1997.28	1988.93	1982.13	1966.73	1953.47	1984.03	1995.18	2013.16	1969.35	2043.19	2012.28	1980.85	1960.07	1968.2	2000.02	2002.06	2002.4	2022.67	1989.21	2024.63	1977.7	1960.15	2046.36	2027.32	2012.23	2004.78	2003.09	1996.2	1971.33	1984.06	2016.44	2031.92	2040.92	2034.36
	1959.4	1969.42	1976.25	1962.8	1977.51	1960.39	1965.93	1963.23	1954.84	1973.51	1981.18	1978.52	1997.33	1998.56	1972.86	1997.74	1989.24	1982.32	1966.82	1953.52	1984.31	1995.62	2013.71	1969.48	2043.95	2012.77	1980.91	1960.16	1968.3	2000.44	2002.51	2002.89	2022.93	1989.5	2025.28	1977.7	1960.19	2047.12	2028.02	2012.67	2005.02	2003.31	1996.35	1971.39	1984.21	2016.74	2032.55	2041.59	2035.07
	1959.49	1969.56	1976.37	1962.91	1977.53	1960.41	1966.11	1963.35	1954.9	1973.67	1981.4	1978.76	1997.74	1998.83	1972.91	1998.2	1989.54	1982.52	1966.91	1953.56	1984.59	1996.07	2014.26	1969.61	2044.72	2013.27	1980.97	1960.26	1968.4	2000.86	2002.95	2003.39	2023.19	1989.78	2025.94	1977.71	1960.23	2047.89	2028.72	2013.12	2005.27	2003.53	1996.5	1971.45	1984.35	2017.03	2033.19	2042.26	2035.8
	1959.58	1969.7	1976.49	1963.01	1977.55	1960.43	1966.29	1963.47	1954.96	1973.84	1981.63	1979	1998.16	1999.11	1972.96	1998.66	1989.86	1982.72	1967	1953.6	1984.88	1996.53	2014.82	1969.74	2045.48	2013.77	1981.03	1960.36	1968.51	2001.29	2003.41	2003.9	2023.45	1990.07	2026.61	1977.72	1960.28	2048.65	2029.43	2013.58	2005.52	2003.75	1996.66	1971.52	1984.51	2017.33	2033.84	2042.93	2036.52
	1959.67	1969.85	1976.61	1963.11	1977.57	1960.45	1966.47	1963.59	1955.02	1974	1981.86	1979.25	1998.58	1999.38	1973.01	1999.12	1990.17	1982.92	1967.1	1953.65	1985.17	1996.98	2015.38	1969.87	2046.26	2014.27	1981.09	1960.46	1968.61	2001.72	2003.86	2004.41	2023.71	1990.37	2027.28	1977.73	1960.32	2049.43	2030.14	2014.03	2005.77	2003.97	1996.81	1971.58	1984.66	2017.64	2034.49	2043.62	2037.25
	1959.76	1969.99	1976.73	1963.22	1977.6	1960.47	1966.66	1963.72	1955.08	1974.17	1982.1	1979.49	1999	1999.66	1973.07	1999.59	1990.49	1983.12	1967.2	1953.69	1985.46	1997.44	2015.95	1970.01	2047.04	2014.78	1981.15	1960.56	1968.72	2002.15	2004.32	2004.92	2023.97	1990.66	2027.95	1977.75	1960.36	2050.2	2030.85	2014.49	2006.03	2004.19	1996.97	1971.65	1984.82	2017.95	2035.15	2044.3	2037.99
	1959.85	1970.14	1976.86	1963.32	1977.62	1960.48	1966.84	1963.84	1955.14	1974.34	1982.33	1979.74	1999.43	1999.94	1973.13	2000.06	1990.82	1983.33	1967.29	1953.74	1985.75	1997.91	2016.51	1970.15	2047.82	2015.28	1981.22	1960.66	1968.83	2002.59	2004.79	2005.44	2024.24	1990.96	2028.63	1977.76	1960.41	2050.98	2031.58	2014.96	2006.28	2004.41	1997.13	1971.72	1984.98	2018.26	2035.81	2045	2038.73
	1959.94	1970.29	1976.98	1963.43	1977.65	1960.51	1967.03	1963.96	1955.21	1974.51	1982.57	1979.99	1999.86	2000.22	1973.19	2000.53	1991.14	1983.54	1967.39	1953.79	1986.04	1998.38	2017.08	1970.29	2048.61	2015.8	1981.29	1960.76	1968.95	2003.03	2005.26	2005.96	2024.5	1991.26	2029.31	1977.78	1960.45	2051.76	2032.3	2015.42	2006.54	2004.64	1997.28	1971.79	1985.14	2018.58	2036.48	2045.7	2039.48
	1960.04	1970.44	1977.11	1963.54	1977.68	1960.53	1967.22	1964.09	1955.27	1974.68	1982.81	1980.24	2000.29	2000.51	1973.25	2001.01	1991.48	1983.75	1967.5	1953.84	1986.34	1998.85	2017.66	1970.43	2049.4	2016.31	1981.35	1960.87	1969.06	2003.48	2005.73	2006.49	2024.77	1991.56	2030	1977.8	1960.5	2052.55	2033.03	2015.9	2006.79	2004.86	1997.44	1971.86	1985.3	2018.89	2037.15	2046.4	2040.23
	1960.13	1970.59	1977.23	1963.65	1977.71	1960.55	1967.41	1964.21	1955.34	1974.85	1983.06	1980.5	2000.73	2000.79	1973.32	2001.49	1991.81	1983.96	1967.6	1953.89	1986.64	1999.32	2018.23	1970.57	2050.2	2016.83	1981.42	1960.97	1969.18	2003.93	2006.2	2007.02	2025.05	1991.87	2030.7	1977.82	1960.55	2053.34	2033.77	2016.37	2007.05	2005.09	1997.6	1971.94	1985.47	2019.22	2037.83	2047.11	2040.98
	1960.23	1970.74	1977.36	1963.76	1977.74	1960.57	1967.6	1964.34	1955.4	1975.03	1983.3	1980.75	2001.17	2001.07	1973.39	2001.97	1992.15	1984.18	1967.7	1953.94	1986.94	1999.8	2018.81	1970.72	2051	2017.35	1981.49	1961.08	1969.3	2004.38	2006.68	2007.55	2025.32	1992.18	2031.4	1977.84	1960.59	2054.13	2034.51	2016.85	2007.31	2005.31	1997.76	1972.01	1985.64	2019.54	2038.52	2047.83	2041.74
	1960.32	1970.89	1977.49	1963.87	1977.77	1960.6	1967.79	1964.46	1955.47	1975.2	1983.55	1981.01	2001.61	2001.36	1973.46	2002.46	1992.5	1984.4	1967.81	1953.99	1987.25	2000.29	2019.39	1970.86	2051.8	2017.87	1981.57	1961.19	1969.42	2004.84	2007.17	2008.09	2025.6	1992.49	2032.1	1977.86	1960.64	2054.93	2035.26	2017.33	2007.58	2005.54	1997.92	1972.09	1985.81	2019.88	2039.21	2048.55	2042.51
	1960.42	1971.05	1977.62	1963.99	1977.8	1960.62	1967.99	1964.59	1955.54	1975.38	1983.8	1981.27	2002.06	2001.65	1973.53	2002.95	1992.84	1984.62	1967.92	1954.04	1987.55	2000.78	2019.98	1971.01	2052.62	2018.4	1981.64	1961.29	1969.54	2005.3	2007.66	2008.63	2025.87	1992.8	2032.81	1977.89	1960.69	2055.73	2036.01	2017.81	2007.84	2005.77	1998.08	1972.17	1985.99	2020.21	2039.9	2049.27	2043.28
	1960.52	1971.21	1977.75	1964.1	1977.83	1960.64	1968.18	1964.72	1955.61	1975.55	1984.05	1981.53	2002.5	2001.94	1973.6	2003.45	1993.2	1984.84	1968.02	1954.09	1987.86	2001.27	2020.57	1971.16	2053.43	2018.93	1981.72	1961.4	1969.66	2005.76	2008.15	2009.18	2026.16	1993.11	2033.53	1977.91	1960.74	2056.54	2036.77	2018.3	2008.11	2006	1998.24	1972.24	1986.17	2020.55	2040.61	2050	2044.05
	1960.62	1971.37	1977.88	1964.21	1977.87	1960.67	1968.38	1964.85	1955.68	1975.73	1984.31	1981.79	2002.96	2002.23	1973.68	2003.94	1993.55	1985.06	1968.13	1954.15	1988.17	2001.76	2021.16	1971.32	2054.25	2019.47	1981.79	1961.51	1969.79	2006.23	2008.64	2009.73	2026.44	1993.43	2034.25	1977.94	1960.79	2057.34	2037.54	2018.79	2008.37	2006.23	1998.4	1972.32	1986.35	2020.89	2041.31	2050.74	2044.83
	1960.72	1971.53	1978.01	1964.33	1977.9	1960.7	1968.58	1964.98	1955.75	1975.91	1984.57	1982.06	2003.41	2002.52	1973.75	2004.44	1993.91	1985.29	1968.25	1954.2	1988.48	2002.26	2021.75	1971.47	2055.08	2020	1981.87	1961.62	1969.92	2006.7	2009.14	2010.28	2026.72	1993.75	2034.97	1977.97	1960.84	2058.16	2038.3	2019.29	2008.64	2006.47	1998.57	1972.41	1986.53	2021.23	2042.03	2051.48	2045.61
	1960.82	1971.69	1978.15	1964.45	1977.94	1960.72	1968.78	1965.11	1955.82	1976.09	1984.83	1982.32	2003.87	2002.81	1973.83	2004.94	1994.28	1985.52	1968.36	1954.26	1988.8	2002.77	2022.35	1971.63	2055.9	2020.54	1981.95	1961.73	1970.05	2007.18	2009.65	2010.84	2027.01	1994.07	2035.7	1978	1960.9	2058.97	2039.08	2019.79	2008.91	2006.7	1998.73	1972.49	1986.71	2021.58	2042.74	2052.23	2046.4
	1960.92	1971.85	1978.28	1964.57	1977.98	1960.75	1968.98	1965.24	1955.89	1976.28	1985.09	1982.59	2004.33	2003.11	1973.92	2005.45	1994.64	1985.75	1968.47	1954.31	1989.12	2003.27	2022.95	1971.78	2056.74	2021.08	1982.03	1961.84	1970.18	2007.66	2010.15	2011.41	2027.3	1994.4	2036.44	1978.03	1960.95	2059.79	2039.86	2020.29	2009.18	2006.94	1998.89	1972.57	1986.9	2021.94	2043.47	2052.99	2047.19
	1961.03	1972.01	1978.42	1964.68	1978.02	1960.78	1969.18	1965.37	1955.97	1976.46	1985.36	1982.86	2004.79	2003.4	1974	2005.96	1995.02	1985.99	1968.59	1954.37	1989.44	2003.79	2023.55	1971.94	2057.57	2021.63	1982.12	1961.96	1970.31	2008.14	2010.66	2011.97	2027.59	1994.72	2037.18	1978.07	1961	2060.61	2040.64	2020.79	2009.45	2007.17	1999.06	1972.66	1987.09	2022.29	2044.2	2053.75	2047.99
	1961.13	1972.18	1978.56	1964.8	1978.06	1960.81	1969.39	1965.5	1956.04	1976.64	1985.63	1983.13	2005.26	2003.7	1974.09	2006.47	1995.39	1986.22	1968.71	1954.43	1989.76	2004.3	2024.16	1972.11	2058.42	2022.18	1982.2	1962.07	1970.45	2008.63	2011.18	2012.54	2027.89	1995.05	2037.92	1978.1	1961.05	2061.44	2041.43	2021.3	2009.73	2007.41	1999.23	1972.75	1987.28	2022.65	2044.93	2054.51	2048.79
	1961.24	1972.35	1978.69	1964.93	1978.1	1960.84	1969.59	1965.64	1956.12	1976.83	1985.9	1983.4	2005.73	2004	1974.17	2006.99	1995.77	1986.46	1968.83	1954.49	1990.08	2004.82	2024.77	1972.27	2059.26	2022.73	1982.28	1962.19	1970.58	2009.12	2011.7	2013.12	2028.18	1995.38	2038.67	1978.14	1961.11	2062.26	2042.22	2021.81	2010	2007.65	1999.39	1972.84	1987.48	2023.01	2045.67	2055.28	2049.6
	1961.34	1972.51	1978.83	1965.05	1978.14	1960.87	1969.8	1965.77	1956.19	1977.02	1986.17	1983.68	2006.2	2004.3	1974.26	2007.51	1996.16	1986.71	1968.95	1954.55	1990.41	2005.34	2025.38	1972.43	2060.11	2023.29	1982.37	1962.3	1970.72	2009.62	2012.22	2013.7	2028.48	1995.72	2039.43	1978.18	1961.16	2063.1	2043.02	2022.33	2010.28	2007.89	1999.56	1972.93	1987.68	2023.38	2046.42	2056.06	2050.41
	1961.45	1972.68	1978.97	1965.17	1978.18	1960.91	1970.01	1965.91	1956.27	1977.21	1986.44	1983.96	2006.68	2004.6	1974.36	2008.03	1996.55	1986.95	1969.07	1954.61	1990.74	2005.87	2025.99	1972.6	2060.97	2023.84	1982.46	1962.42	1970.87	2010.12	2012.75	2014.28	2028.78	1996.05	2040.19	1978.22	1961.22	2063.93	2043.82	2022.85	2010.56	2008.13	1999.73	1973.02	1987.88	2023.75	2047.17	2056.84	2051.23
	1961.56	1972.85	1979.11	1965.3	1978.23	1960.94	1970.22	1966.04	1956.35	1977.4	1986.72	1984.23	2007.16	2004.9	1974.45	2008.55	1996.94	1987.2	1969.19	1954.67	1991.07	2006.4	2026.61	1972.77	2061.83	2024.4	1982.55	1962.53	1971.01	2010.62	2013.28	2014.87	2029.08	1996.39	2040.96	1978.26	1961.28	2064.77	2044.63	2023.37	2010.84	2008.37	1999.9	1973.11	1988.08	2024.13	2047.92	2057.63	2052.05
	1961.67	1973.03	1979.26	1965.42	1978.27	1960.97	1970.43	1966.18	1956.43	1977.59	1987	1984.51	2007.64	2005.21	1974.55	2009.08	1997.34	1987.44	1969.31	1954.73	1991.4	2006.93	2027.23	1972.94	2062.69	2024.97	1982.64	1962.65	1971.16	2011.13	2013.81	2015.46	2029.39	1996.73	2041.73	1978.31	1961.33	2065.61	2045.45	2023.9	2011.12	2008.61	2000.07	1973.2	1988.28	2024.5	2048.69	2058.42	2052.88
	1961.78	1973.2	1979.4	1965.55	1978.32	1961.01	1970.65	1966.31	1956.51	1977.78	1987.29	1984.8	2008.13	2005.51	1974.64	2009.61	1997.74	1987.69	1969.44	1954.79	1991.74	2007.47	2027.86	1973.11	2063.56	2025.53	1982.73	1962.77	1971.3	2011.64	2014.35	2016.06	2029.7	1997.08	2042.5	1978.35	1961.39	2066.45	2046.27	2024.43	2011.4	2008.86	2000.24	1973.3	1988.49	2024.88	2049.45	2059.22	2053.71
	1961.89	1973.38	1979.55	1965.67	1978.37	1961.04	1970.86	1966.45	1956.59	1977.97	1987.57	1985.08	2008.62	2005.82	1974.74	2010.15	1998.14	1987.95	1969.57	1954.86	1992.08	2008.01	2028.48	1973.29	2064.44	2026.1	1982.83	1962.89	1971.45	2012.15	2014.89	2016.66	2030.01	1997.42	2043.28	1978.4	1961.45	2067.3	2047.09	2024.96	2011.69	2009.1	2000.41	1973.4	1988.7	2025.27	2050.23	2060.02	2054.54
	1962	1973.55	1979.69	1965.8	1978.42	1961.08	1971.08	1966.59	1956.67	1978.17	1987.86	1985.37	2009.11	2006.12	1974.85	2010.68	1998.55	1988.2	1969.7	1954.92	1992.42	2008.56	2029.11	1973.46	2065.31	2026.68	1982.92	1963.01	1971.6	2012.67	2015.44	2017.27	2030.32	1997.77	2044.07	1978.45	1961.51	2068.15	2047.92	2025.5	2011.97	2009.35	2000.58	1973.49	1988.91	2025.66	2051	2060.83	2055.38
	1962.12	1973.73	1979.84	1965.93	1978.47	1961.11	1971.29	1966.73	1956.75	1978.36	1988.15	1985.65	2009.61	2006.43	1974.95	2011.22	1998.96	1988.46	1969.83	1954.99	1992.76	2009.11	2029.74	1973.64	2066.19	2027.25	1983.02	1963.14	1971.76	2013.19	2015.99	2017.87	2030.63	1998.12	2044.86	1978.5	1961.57	2069	2048.75	2026.04	2012.26	2009.59	2000.75	1973.59	1989.12	2026.05	2051.79	2061.64	2056.23
	1962.23	1973.91	1979.99	1966.06	1978.52	1961.15	1971.51	1966.87	1956.83	1978.56	1988.44	1985.94	2010.11	2006.74	1975.06	2011.77	1999.38	1988.72	1969.96	1955.05	1993.1	2009.66	2030.38	1973.82	2067.08	2027.83	1983.12	1963.26	1971.91	2013.72	2016.54	2018.49	2030.95	1998.47	2045.66	1978.55	1961.63	2069.86	2049.59	2026.59	2012.55	2009.84	2000.92	1973.69	1989.34	2026.44	2052.58	2062.46	2057.08
	1962.35	1974.09	1980.13	1966.2	1978.57	1961.19	1971.73	1967.01	1956.92	1978.76	1988.73	1986.23	2010.61	2007.05	1975.16	2012.32	1999.8	1988.98	1970.09	1955.12	1993.45	2010.22	2031.02	1974	2067.97	2028.41	1983.22	1963.38	1972.07	2014.24	2017.1	2019.1	2031.27	1998.83	2046.46	1978.6	1961.69	2070.72	2050.44	2027.13	2012.84	2010.09	2001.1	1973.79	1989.56	2026.84	2053.37	2063.29	2057.93
	1962.46	1974.27	1980.28	1966.33	1978.62	1961.23	1971.96	1967.15	1957	1978.96	1989.03	1986.52	2011.11	2007.37	1975.27	2012.86	2000.23	1989.24	1970.23	1955.19	1993.8	2010.78	2031.66	1974.18	2068.86	2028.99	1983.32	1963.51	1972.23	2014.78	2017.66	2019.73	2031.59	1999.19	2047.26	1978.66	1961.76	2071.58	2051.29	2027.69	2013.13	2010.34	2001.27	1973.9	1989.78	2027.24	2054.17	2064.12	2058.79
	1962.58	1974.45	1980.43	1966.46	1978.68	1961.27	1972.18	1967.29	1957.09	1979.16	1989.33	1986.82	2011.62	2007.68	1975.39	2013.42	2000.65	1989.51	1970.36	1955.25	1994.15	2011.35	2032.3	1974.37	2069.76	2029.58	1983.42	1963.63	1972.39	2015.31	2018.22	2020.35	2031.91	1999.55	2048.08	1978.71	1961.82	2072.44	2052.14	2028.24	2013.43	2010.59	2001.45	1974	1990	2027.65	2054.97	2064.95	2059.66
	1962.7	1974.64	1980.59	1966.6	1978.73	1961.31	1972.4	1967.43	1957.18	1979.36	1989.63	1987.11	2012.13	2007.99	1975.5	2013.97	2001.09	1989.78	1970.5	1955.32	1994.5	2011.92	2032.95	1974.55	2070.66	2030.17	1983.52	1963.76	1972.56	2015.85	2018.79	2020.98	2032.24	1999.91	2048.89	1978.77	1961.88	2073.31	2053	2028.8	2013.72	2010.84	2001.62	1974.11	1990.23	2028.06	2055.78	2065.8	2060.53
	1962.82	1974.82	1980.74	1966.73	1978.79	1961.35	1972.63	1967.57	1957.27	1979.57	1989.94	1987.41	2012.65	2008.31	1975.62	2014.53	2001.53	1990.05	1970.64	1955.39	1994.86	2012.49	2033.6	1974.74	2071.57	2030.76	1983.63	1963.88	1972.72	2016.4	2019.37	2021.61	2032.57	2000.27	2049.71	1978.83	1961.95	2074.18	2053.86	2029.36	2014.02	2011.1	2001.8	1974.21	1990.46	2028.47	2056.6	2066.64	2061.4
	1962.94	1975.01	1980.89	1966.87	1978.84	1961.39	1972.86	1967.71	1957.35	1979.77	1990.25	1987.71	2013.17	2008.63	1975.73	2015.09	2001.97	1990.32	1970.78	1955.46	1995.22	2013.07	2034.25	1974.93	2072.48	2031.36	1983.74	1964.01	1972.89	2016.95	2019.94	2022.25	2032.9	2000.64	2050.54	1978.89	1962.01	2075.06	2054.73	2029.93	2014.32	2011.35	2001.98	1974.32	1990.69	2028.89	2057.42	2067.5	2062.28
	1963.06	1975.2	1981.05	1967.01	1978.9	1961.44	1973.08	1967.86	1957.44	1979.98	1990.55	1988.01	2013.69	2008.94	1975.85	2015.66	2002.41	1990.6	1970.92	1955.53	1995.58	2013.65	2034.91	1975.12	2073.4	2031.95	1983.84	1964.14	1973.06	2017.5	2020.52	2022.89	2033.23	2001.01	2051.37	1978.95	1962.08	2075.93	2055.61	2030.5	2014.62	2011.61	2002.16	1974.43	1990.92	2029.31	2058.24	2068.35	2063.16
	1963.18	1975.38	1981.2	1967.15	1978.96	1961.48	1973.31	1968	1957.53	1980.19	1990.87	1988.31	2014.21	2009.26	1975.97	2016.23	2002.86	1990.87	1971.06	1955.6	1995.94	2014.23	2035.56	1975.31	2074.31	2032.55	1983.95	1964.27	1973.23	2018.05	2021.11	2023.54	2033.57	2001.38	2052.21	1979.02	1962.14	2076.81	2056.49	2031.07	2014.92	2011.86	2002.34	1974.54	1991.16	2029.73	2059.07	2069.22	2064.05
	1963.31	1975.57	1981.36	1967.28	1979.02	1961.53	1973.55	1968.15	1957.63	1980.4	1991.18	1988.62	2014.74	2009.58	1976.1	2016.8	2003.32	1991.15	1971.21	1955.68	1996.31	2014.82	2036.22	1975.51	2075.24	2033.16	1984.06	1964.4	1973.4	2018.61	2021.69	2024.19	2033.9	2001.75	2053.05	1979.08	1962.21	2077.69	2057.37	2031.65	2015.22	2012.12	2002.52	1974.65	1991.39	2030.16	2059.91	2070.09	2064.94
	1963.43	1975.77	1981.52	1967.43	1979.08	1961.57	1973.78	1968.29	1957.72	1980.61	1991.5	1988.92	2015.27	2009.91	1976.22	2017.37	2003.77	1991.43	1971.35	1955.75	1996.67	2015.41	2036.89	1975.7	2076.16	2033.76	1984.18	1964.53	1973.58	2019.17	2022.28	2024.85	2034.24	2002.13	2053.9	1979.15	1962.28	2078.57	2058.26	2032.23	2015.52	2012.38	2002.7	1974.77	1991.63	2030.58	2060.75	2070.96	2065.84
	1963.56	1975.96	1981.68	1967.57	1979.14	1961.62	1974.01	1968.44	1957.81	1980.82	1991.82	1989.23	2015.81	2010.23	1976.35	2017.95	2004.24	1991.72	1971.5	1955.82	1997.04	2016.01	2037.56	1975.9	2077.09	2034.37	1984.29	1964.67	1973.76	2019.74	2022.88	2025.5	2034.59	2002.51	2054.75	1979.21	1962.35	2079.46	2059.15	2032.81	2015.83	2012.64	2002.88	1974.88	1991.87	2031.02	2061.6	2071.84	2066.74
	1963.68	1976.15	1981.84	1967.71	1979.21	1961.67	1974.25	1968.58	1957.91	1981.03	1992.14	1989.54	2016.34	2010.55	1976.48	2018.53	2004.7	1992	1971.65	1955.89	1997.41	2016.61	2038.23	1976.1	2078.03	2034.98	1984.4	1964.8	1973.94	2020.31	2023.48	2026.17	2034.93	2002.89	2055.6	1979.28	1962.42	2080.35	2060.05	2033.4	2016.13	2012.9	2003.06	1975	1992.12	2031.45	2062.45	2072.73	2067.65
	1963.81	1976.35	1982	1967.85	1979.27	1961.71	1974.48	1968.73	1958	1981.25	1992.46	1989.85	2016.89	2010.88	1976.61	2019.11	2005.17	1992.29	1971.8	1955.97	1997.79	2017.21	2038.9	1976.3	2078.97	2035.59	1984.52	1964.93	1974.12	2020.88	2024.08	2026.84	2035.28	2003.27	2056.46	1979.35	1962.49	2081.24	2060.96	2033.99	2016.44	2013.16	2003.25	1975.12	1992.36	2031.89	2063.3	2073.62	2068.56
	1963.94	1976.54	1982.16	1968	1979.34	1961.76	1974.72	1968.88	1958.1	1981.46	1992.79	1990.16	2017.43	2011.2	1976.74	2019.7	2005.65	1992.58	1971.95	1956.04	1998.16	2017.82	2039.57	1976.51	2079.91	2036.21	1984.64	1965.07	1974.3	2021.46	2024.69	2027.51	2035.63	2003.65	2057.33	1979.43	1962.56	2082.13	2061.87	2034.58	2016.75	2013.43	2003.43	1975.23	1992.61	2032.34	2064.17	2074.51	2069.48
	1964.07	1976.74	1982.33	1968.14	1979.4	1961.81	1974.96	1969.03	1958.19	1981.68	1993.11	1990.48	2017.98	2011.53	1976.88	2020.29	2006.13	1992.87	1972.1	1956.12	1998.54	2018.43	2040.25	1976.71	2080.86	2036.83	1984.76	1965.2	1974.49	2022.04	2025.3	2028.18	2035.98	2004.04	2058.2	1979.5	1962.63	2083.03	2062.78	2035.18	2017.06	2013.69	2003.61	1975.35	1992.86	2032.78	2065.03	2075.41	2070.4
	1964.2	1976.94	1982.49	1968.29	1979.47	1961.86	1975.2	1969.18	1958.29	1981.9	1993.45	1990.79	2018.53	2011.86	1977.02	2020.88	2006.61	1993.17	1972.25	1956.2	1998.92	2019.04	2040.93	1976.92	2081.81	2037.45	1984.88	1965.34	1974.68	2022.62	2025.91	2028.86	2036.34	2004.43	2059.08	1979.58	1962.7	2083.93	2063.7	2035.78	2017.38	2013.96	2003.8	1975.47	1993.11	2033.23	2065.9	2076.32	2071.32
	1964.33	1977.14	1982.66	1968.44	1979.54	1961.91	1975.44	1969.33	1958.39	1982.12	1993.78	1991.11	2019.08	2012.19	1977.15	2021.47	2007.1	1993.46	1972.41	1956.27	1999.31	2019.66	2041.62	1977.13	2082.76	2038.08	1985	1965.48	1974.87	2023.21	2026.53	2029.55	2036.69	2004.82	2059.96	1979.65	1962.78	2084.83	2064.62	2036.39	2017.69	2014.22	2003.99	1975.6	1993.37	2033.68	2066.78	2077.23	2072.25
	1964.46	1977.34	1982.82	1968.59	1979.61	1961.97	1975.69	1969.48	1958.49	1982.34	1994.11	1991.43	2019.64	2012.52	1977.29	2022.07	2007.59	1993.76	1972.57	1956.35	1999.69	2020.29	2042.3	1977.34	2083.72	2038.7	1985.12	1965.62	1975.06	2023.8	2027.15	2030.23	2037.05	2005.21	2060.85	1979.73	1962.85	2085.74	2065.55	2037	2018	2014.49	2004.17	1975.72	1993.63	2034.14	2067.66	2078.15	2073.19
	1964.59	1977.54	1982.99	1968.74	1979.68	1962.02	1975.93	1969.63	1958.59	1982.56	1994.45	1991.75	2020.2	2012.86	1977.44	2022.67	2008.08	1994.06	1972.72	1956.43	2000.08	2020.91	2042.99	1977.55	2084.68	2039.33	1985.24	1965.75	1975.26	2024.4	2027.77	2030.93	2037.41	2005.61	2061.74	1979.81	1962.92	2086.64	2066.49	2037.61	2018.32	2014.76	2004.36	1975.84	1993.89	2034.6	2068.55	2079.07	2074.13
	1964.72	1977.74	1983.16	1968.89	1979.75	1962.07	1976.18	1969.78	1958.69	1982.79	1994.79	1992.08	2020.76	2013.19	1977.58	2023.27	2008.58	1994.37	1972.88	1956.51	2000.47	2021.54	2043.69	1977.76	2085.65	2039.96	1985.37	1965.89	1975.45	2025	2028.4	2031.62	2037.78	2006.01	2062.63	1979.89	1963	2087.55	2067.42	2038.23	2018.64	2015.03	2004.55	1975.97	1994.15	2035.06	2069.44	2080	2075.07
	1964.86	1977.95	1983.33	1969.04	1979.82	1962.13	1976.42	1969.93	1958.79	1983.01	1995.13	1992.4	2021.33	2013.52	1977.73	2023.87	2009.08	1994.67	1973.04	1956.59	2000.86	2022.18	2044.38	1977.98	2086.62	2040.6	1985.5	1966.04	1975.65	2025.6	2029.03	2032.32	2038.15	2006.41	2063.53	1979.97	1963.07	2088.46	2068.37	2038.84	2018.96	2015.3	2004.74	1976.1	1994.41	2035.53	2070.34	2080.93	2076.02
	1964.99	1978.15	1983.5	1969.19	1979.9	1962.18	1976.67	1970.08	1958.9	1983.24	1995.48	1992.73	2021.89	2013.86	1977.88	2024.48	2009.59	1994.98	1973.21	1956.67	2001.25	2022.82	2045.08	1978.2	2087.59	2041.24	1985.62	1966.18	1975.85	2026.21	2029.67	2033.03	2038.52	2006.81	2064.44	1980.06	1963.15	2089.38	2069.32	2039.47	2019.28	2015.57	2004.93	1976.23	1994.68	2036	2071.24	2081.87	2076.97
	1965.13	1978.36	1983.67	1969.35	1979.97	1962.24	1976.92	1970.24	1959	1983.47	1995.82	1993.05	2022.47	2014.2	1978.03	2025.09	2010.1	1995.29	1973.37	1956.75	2001.65	2023.46	2045.78	1978.41	2088.57	2041.88	1985.75	1966.32	1976.05	2026.82	2030.3	2033.74	2038.89	2007.22	2065.35	1980.14	1963.23	2090.3	2070.27	2040.09	2019.6	2015.84	2005.12	1976.36	1994.94	2036.47	2072.14	2082.82	2077.93
	1965.27	1978.57	1983.85	1969.5	1980.05	1962.3	1977.17	1970.39	1959.11	1983.7	1996.17	1993.38	2023.04	2014.54	1978.18	2025.71	2010.61	1995.6	1973.54	1956.83	2002.04	2024.11	2046.48	1978.63	2089.55	2042.52	1985.88	1966.46	1976.26	2027.43	2030.95	2034.45	2039.26	2007.62	2066.26	1980.23	1963.31	2091.22	2071.23	2040.73	2019.93	2016.12	2005.31	1976.49	1995.21	2036.95	2073.05	2083.76	2078.89
	1965.4	1978.78	1984.02	1969.66	1980.12	1962.35	1977.42	1970.55	1959.21	1983.93	1996.52	1993.71	2023.62	2014.88	1978.33	2026.32	2011.13	1995.91	1973.7	1956.91	2002.44	2024.76	2047.19	1978.86	2090.53	2043.17	1986.02	1966.61	1976.46	2028.05	2031.59	2035.17	2039.64	2008.03	2067.18	1980.31	1963.38	2092.14	2072.19	2041.36	2020.25	2016.39	2005.5	1976.62	1995.49	2037.43	2073.97	2084.72	2079.86
	1965.54	1978.98	1984.19	1969.81	1980.2	1962.41	1977.68	1970.7	1959.32	1984.16	1996.87	1994.05	2024.2	2015.22	1978.49	2026.94	2011.66	1996.23	1973.87	1956.99	2002.85	2025.41	2047.9	1979.08	2091.52	2043.81	1986.15	1966.75	1976.67	2028.67	2032.24	2035.89	2040.02	2008.45	2068.11	1980.4	1963.46	2093.06	2073.16	2042	2020.58	2016.67	2005.7	1976.75	1995.76	2037.91	2074.89	2085.68	2080.83
	1965.68	1979.2	1984.37	1969.97	1980.28	1962.47	1977.93	1970.86	1959.42	1984.39	1997.23	1994.38	2024.79	2015.56	1978.64	2027.56	2012.18	1996.55	1974.04	1957.07	2003.25	2026.07	2048.61	1979.3	2092.51	2044.46	1986.28	1966.9	1976.88	2029.29	2032.9	2036.62	2040.4	2008.86	2069.04	1980.49	1963.54	2093.99	2074.13	2042.64	2020.91	2016.94	2005.89	1976.89	1996.04	2038.39	2075.82	2086.64	2081.81
	1965.82	1979.41	1984.55	1970.13	1980.36	1962.53	1978.19	1971.01	1959.53	1984.63	1997.59	1994.72	2025.38	2015.91	1978.8	2028.19	2012.71	1996.87	1974.21	1957.16	2003.66	2026.73	2049.33	1979.53	2093.51	2045.12	1986.42	1967.05	1977.1	2029.92	2033.55	2037.35	2040.79	2009.28	2069.97	1980.58	1963.63	2094.92	2075.11	2043.28	2021.24	2017.22	2006.09	1977.02	1996.31	2038.88	2076.75	2087.61	2082.79
	1965.96	1979.62	1984.73	1970.29	1980.44	1962.59	1978.44	1971.17	1959.64	1984.86	1997.94	1995.06	2025.97	2016.25	1978.96	2028.81	2013.25	1997.19	1974.38	1957.24	2004.07	2027.39	2050.05	1979.76	2094.51	2045.77	1986.56	1967.2	1977.31	2030.55	2034.21	2038.08	2041.18	2009.69	2070.91	1980.68	1963.71	2095.85	2076.1	2043.93	2021.57	2017.5	2006.28	1977.16	1996.59	2039.37	2077.68	2088.59	2083.77
	1966.11	1979.84	1984.91	1970.45	1980.52	1962.65	1978.7	1971.33	1959.75	1985.1	1998.31	1995.39	2026.56	2016.6	1979.13	2029.44	2013.79	1997.51	1974.55	1957.33	2004.48	2028.06	2050.77	1979.99	2095.51	2046.43	1986.69	1967.35	1977.53	2031.19	2034.88	2038.82	2041.57	2010.12	2071.86	1980.77	1963.79	2096.79	2077.08	2044.58	2021.91	2017.78	2006.48	1977.3	1996.88	2039.87	2078.62	2089.56	2084.76
	1966.25	1980.05	1985.09	1970.61	1980.6	1962.72	1978.96	1971.49	1959.86	1985.34	1998.67	1995.74	2027.16	2016.95	1979.29	2030.07	2014.33	1997.84	1974.73	1957.41	2004.89	2028.74	2051.49	1980.22	2096.51	2047.09	1986.83	1967.5	1977.75	2031.82	2035.54	2039.57	2041.96	2010.54	2072.8	1980.87	1963.87	2097.72	2078.08	2045.24	2022.24	2018.06	2006.68	1977.44	1997.16	2040.37	2079.56	2090.55	2085.76
	1966.39	1980.27	1985.27	1970.77	1980.68	1962.78	1979.22	1971.65	1959.97	1985.58	1999.03	1996.08	2027.76	2017.3	1979.46	2030.7	2014.88	1998.17	1974.9	1957.5	2005.3	2029.41	2052.22	1980.46	2097.52	2047.76	1986.97	1967.65	1977.97	2032.47	2036.21	2040.31	2042.36	2010.96	2073.76	1980.96	1963.95	2098.66	2079.07	2045.9	2022.58	2018.35	2006.87	1977.58	1997.45	2040.87	2080.51	2091.54	2086.75
	1966.54	1980.48	1985.45	1970.94	1980.77	1962.85	1979.49	1971.81	1960.09	1985.82	1999.4	1996.42	2028.37	2017.65	1979.63	2031.34	2015.43	1998.5	1975.08	1957.59	2005.72	2030.09	2052.95	1980.69	2098.53	2048.42	1987.12	1967.8	1978.19	2033.11	2036.89	2041.07	2042.75	2011.39	2074.72	1981.06	1964.04	2099.61	2080.08	2046.56	2022.92	2018.63	2007.07	1977.73	1997.74	2041.37	2081.47	2092.53	2087.76
	1966.68	1980.7	1985.64	1971.1	1980.85	1962.91	1979.75	1971.97	1960.2	1986.06	1999.77	1996.77	2028.97	2018	1979.8	2031.98	2015.99	1998.83	1975.26	1957.67	2006.14	2030.78	2053.68	1980.93	2099.55	2049.09	1987.26	1967.95	1978.41	2033.76	2037.57	2041.82	2043.16	2011.82	2075.68	1981.16	1964.12	2100.55	2081.08	2047.22	2023.26	2018.92	2007.27	1977.87	1998.03	2041.88	2082.42	2093.53	2088.76
	1966.83	1980.92	1985.82	1971.26	1980.94	1962.98	1980.01	1972.13	1960.31	1986.31	2000.14	1997.12	2029.58	2018.35	1979.97	2032.62	2016.54	1999.16	1975.44	1957.76	2006.56	2031.47	2054.41	1981.17	2100.57	2049.76	1987.4	1968.11	1978.64	2034.41	2038.25	2042.58	2043.56	2012.25	2076.65	1981.26	1964.21	2101.5	2082.1	2047.89	2023.6	2019.2	2007.47	1978.01	1998.32	2042.39	2083.39	2094.54	2089.78
	1966.98	1981.14	1986.01	1971.43	1981.02	1963.04	1980.28	1972.29	1960.43	1986.56	2000.52	1997.47	2030.2	2018.71	1980.15	2033.26	2017.11	1999.5	1975.62	1957.85	2006.98	2032.16	2055.15	1981.41	2101.59	2050.43	1987.55	1968.26	1978.87	2035.07	2038.93	2043.35	2043.97	2012.69	2077.62	1981.36	1964.3	2102.45	2083.12	2048.57	2023.94	2019.49	2007.67	1978.16	1998.62	2042.9	2084.36	2095.55	2090.79
	1967.13	1981.37	1986.19	1971.6	1981.11	1963.11	1980.55	1972.46	1960.54	1986.8	2000.89	1997.82	2030.81	2019.06	1980.32	2033.91	2017.67	1999.84	1975.8	1957.94	2007.41	2032.86	2055.89	1981.65	2102.62	2051.11	1987.7	1968.42	1979.1	2035.73	2039.62	2044.12	2044.37	2013.12	2078.6	1981.47	1964.38	2103.4	2084.14	2049.24	2024.28	2019.78	2007.87	1978.31	1998.91	2043.42	2085.33	2096.56	2091.81
	1967.28	1981.59	1986.38	1971.77	1981.2	1963.18	1980.81	1972.62	1960.66	1987.05	2001.27	1998.17	2031.43	2019.42	1980.5	2034.56	2018.25	2000.18	1975.98	1958.03	2007.84	2033.56	2056.63	1981.89	2103.64	2051.79	1987.84	1968.58	1979.33	2036.39	2040.31	2044.89	2044.79	2013.56	2079.58	1981.57	1964.47	2104.35	2085.17	2049.92	2024.63	2020.07	2008.08	1978.46	1999.21	2043.94	2086.3	2097.58	2092.84
	1967.43	1981.81	1986.57	1971.93	1981.29	1963.25	1981.08	1972.78	1960.78	1987.3	2001.65	1998.52	2032.06	2019.78	1980.68	2035.21	2018.82	2000.52	1976.17	1958.12	2008.26	2034.26	2057.38	1982.14	2104.68	2052.47	1987.99	1968.73	1979.57	2037.06	2041.01	2045.67	2045.2	2014	2080.56	1981.68	1964.56	2105.31	2086.2	2050.61	2024.97	2020.36	2008.28	1978.61	1999.51	2044.46	2087.28	2098.61	2093.87
	1967.58	1982.04	1986.76	1972.1	1981.38	1963.32	1981.35	1972.95	1960.9	1987.55	2002.03	1998.88	2032.68	2020.14	1980.86	2035.86	2019.4	2000.87	1976.35	1958.21	2008.7	2034.97	2058.13	1982.39	2105.71	2053.15	1988.14	1968.89	1979.8	2037.73	2041.7	2046.45	2045.62	2014.45	2081.55	1981.79	1964.65	2106.27	2087.23	2051.3	2025.32	2020.65	2008.48	1978.76	1999.81	2044.99	2088.27	2099.64	2094.9
	1967.73	1982.26	1986.96	1972.27	1981.47	1963.39	1981.62	1973.12	1961.01	1987.81	2002.42	1999.24	2033.31	2020.5	1981.04	2036.52	2019.98	2001.21	1976.54	1958.3	2009.13	2035.68	2058.88	1982.63	2106.75	2053.84	1988.3	1969.05	1980.04	2038.4	2042.41	2047.24	2046.04	2014.89	2082.55	1981.89	1964.74	2107.23	2088.28	2051.99	2025.67	2020.94	2008.69	1978.91	2000.12	2045.52	2089.26	2100.67	2095.94
	1967.88	1982.49	1987.15	1972.45	1981.56	1963.47	1981.9	1973.28	1961.13	1988.06	2002.8	1999.6	2033.94	2020.86	1981.23	2037.17	2020.57	2001.56	1976.73	1958.39	2009.57	2036.39	2059.63	1982.88	2107.79	2054.53	1988.45	1969.21	1980.28	2039.08	2043.11	2048.03	2046.46	2015.34	2083.55	1982	1964.83	2108.19	2089.32	2052.68	2026.02	2021.24	2008.89	1979.07	2000.43	2046.05	2090.25	2101.71	2096.98
	1968.03	1982.72	1987.34	1972.62	1981.66	1963.54	1982.17	1973.45	1961.25	1988.32	2003.19	1999.96	2034.58	2021.23	1981.42	2037.83	2021.16	2001.91	1976.92	1958.49	2010	2037.11	2060.39	1983.14	2108.84	2055.22	1988.6	1969.37	1980.52	2039.76	2043.82	2048.82	2046.89	2015.79	2084.55	1982.11	1964.92	2109.16	2090.38	2053.38	2026.38	2021.53	2009.1	1979.22	2000.74	2046.59	2091.25	2102.75	2098.02
	1968.19	1982.95	1987.54	1972.79	1981.75	1963.61	1982.45	1973.62	1961.38	1988.57	2003.58	2000.32	2035.22	2021.59	1981.61	2038.5	2021.75	2002.27	1977.11	1958.58	2010.44	2037.84	2061.15	1983.39	2109.88	2055.91	1988.76	1969.54	1980.77	2040.44	2044.53	2049.62	2047.31	2016.24	2085.56	1982.23	1965.01	2110.12	2091.43	2054.08	2026.73	2021.83	2009.31	1979.38	2001.05	2047.13	2092.26	2103.8	2099.07
	1968.34	1983.18	1987.73	1972.96	1981.84	1963.69	1982.72	1973.79	1961.5	1988.83	2003.97	2000.69	2035.86	2021.96	1981.8	2039.16	2022.35	2002.62	1977.3	1958.67	2010.88	2038.56	2061.91	1983.65	2110.93	2056.61	1988.91	1969.7	1981.02	2041.13	2045.25	2050.42	2047.74	2016.69	2086.58	1982.34	1965.11	2111.1	2092.49	2054.79	2027.09	2022.13	2009.51	1979.54	2001.36	2047.67	2093.26	2104.86	2100.13
	1968.5	1983.41	1987.93	1973.14	1981.94	1963.76	1983	1973.95	1961.62	1989.09	2004.37	2001.05	2036.5	2022.33	1981.99	2039.83	2022.96	2002.98	1977.5	1958.77	2011.33	2039.29	2062.68	1983.9	2111.99	2057.31	1989.07	1969.86	1981.26	2041.82	2045.97	2051.23	2048.18	2017.15	2087.6	1982.45	1965.2	2112.07	2093.56	2055.5	2027.45	2022.43	2009.72	1979.7	2001.67	2048.21	2094.28	2105.92	2101.19
	1968.65	1983.64	1988.13	1973.32	1982.04	1963.84	1983.28	1974.12	1961.75	1989.35	2004.76	2001.42	2037.15	2022.7	1982.18	2040.49	2023.56	2003.34	1977.69	1958.87	2011.77	2040.03	2063.44	1984.16	2113.05	2058.01	1989.23	1970.03	1981.51	2042.51	2046.69	2052.04	2048.61	2017.61	2088.62	1982.57	1965.29	2113.04	2094.63	2056.21	2027.8	2022.73	2009.93	1979.86	2001.99	2048.76	2095.29	2106.98	2102.25
	1968.81	1983.88	1988.33	1973.49	1982.13	1963.92	1983.56	1974.3	1961.87	1989.62	2005.16	2001.79	2037.8	2023.07	1982.38	2041.16	2024.17	2003.7	1977.89	1958.96	2012.22	2040.77	2064.21	1984.42	2114.1	2058.71	1989.39	1970.2	1981.77	2043.21	2047.41	2052.86	2049.05	2018.07	2089.65	1982.69	1965.39	2114.02	2095.71	2056.92	2028.16	2023.03	2010.14	1980.02	2002.31	2049.31	2096.31	2108.05	2103.32
	1968.97	1984.11	1988.53	1973.67	1982.23	1963.99	1983.84	1974.47	1962	1989.88	2005.56	2002.16	2038.46	2023.44	1982.58	2041.84	2024.79	2004.06	1978.09	1959.06	2012.67	2041.51	2064.99	1984.68	2115.17	2059.41	1989.55	1970.36	1982.02	2043.91	2048.14	2053.68	2049.5	2018.53	2090.68	1982.8	1965.48	2115	2096.79	2057.64	2028.53	2023.33	2010.35	1980.18	2002.63	2049.86	2097.34	2109.12	2104.39
	1969.13	1984.34	1988.73	1973.85	1982.33	1964.07	1984.12	1974.64	1962.12	1990.15	2005.96	2002.53	2039.11	2023.82	1982.78	2042.51	2025.41	2004.43	1978.29	1959.15	2013.12	2042.26	2065.76	1984.95	2116.23	2060.12	1989.71	1970.53	1982.28	2044.62	2048.87	2054.51	2049.94	2019	2091.72	1982.92	1965.58	2115.98	2097.88	2058.37	2028.89	2023.64	2010.56	1980.35	2002.95	2050.42	2098.37	2110.2	2105.47
	1969.29	1984.58	1988.94	1974.03	1982.43	1964.15	1984.4	1974.81	1962.25	1990.41	2006.36	2002.91	2039.77	2024.19	1982.98	2043.19	2026.03	2004.79	1978.49	1959.25	2013.58	2043.01	2066.54	1985.21	2117.3	2060.83	1989.88	1970.7	1982.54	2045.32	2049.61	2055.34	2050.39	2019.46	2092.76	1983.04	1965.68	2116.97	2098.97	2059.09	2029.26	2023.94	2010.77	1980.51	2003.27	2050.98	2099.4	2111.28	2106.55
	1969.45	1984.82	1989.14	1974.21	1982.53	1964.23	1984.69	1974.99	1962.38	1990.68	2006.77	2003.28	2040.44	2024.57	1983.18	2043.87	2026.66	2005.16	1978.69	1959.35	2014.03	2043.76	2067.32	1985.48	2118.37	2061.55	1990.04	1970.87	1982.8	2046.03	2050.35	2056.17	2050.84	2019.93	2093.8	1983.17	1965.77	2117.95	2100.06	2059.82	2029.62	2024.25	2010.99	1980.68	2003.6	2051.54	2100.44	2112.37	2107.63
	1969.61	1985.06	1989.35	1974.39	1982.63	1964.32	1984.97	1975.16	1962.51	1990.95	2007.17	2003.66	2041.1	2024.95	1983.39	2044.55	2027.29	2005.54	1978.89	1959.45	2014.49	2044.52	2068.11	1985.75	2119.45	2062.26	1990.21	1971.04	1983.06	2046.75	2051.09	2057.01	2051.29	2020.41	2094.85	1983.29	1965.87	2118.94	2101.16	2060.56	2029.99	2024.55	2011.2	1980.85	2003.93	2052.1	2101.48	2113.46	2108.72
	1969.77	1985.3	1989.55	1974.57	1982.74	1964.4	1985.26	1975.34	1962.64	1991.23	2007.58	2004.04	2041.77	2025.33	1983.59	2045.23	2027.92	2005.91	1979.09	1959.55	2014.95	2045.28	2068.9	1986.01	2120.52	2062.98	1990.38	1971.22	1983.32	2047.47	2051.83	2057.85	2051.75	2020.88	2095.91	1983.41	1965.97	2119.93	2102.27	2061.29	2030.36	2024.86	2011.41	1981.02	2004.26	2052.67	2102.53	2114.56	2109.81
	1969.93	1985.54	1989.76	1974.75	1982.84	1964.48	1985.55	1975.51	1962.77	1991.5	2007.99	2004.42	2042.45	2025.71	1983.8	2045.92	2028.56	2006.28	1979.3	1959.65	2015.41	2046.04	2069.69	1986.29	2121.6	2063.7	1990.54	1971.39	1983.59	2048.19	2052.58	2058.7	2052.21	2021.36	2096.97	1983.54	1966.07	2120.92	2103.38	2062.04	2030.73	2025.17	2011.63	1981.19	2004.59	2053.24	2103.58	2115.66	2110.91
	1970.09	1985.78	1989.97	1974.94	1982.94	1964.57	1985.83	1975.69	1962.9	1991.77	2008.4	2004.8	2043.12	2026.09	1984.01	2046.6	2029.2	2006.66	1979.51	1959.75	2015.88	2046.81	2070.48	1986.56	2122.69	2064.42	1990.71	1971.57	1983.86	2048.91	2053.33	2059.55	2052.67	2021.83	2098.03	1983.66	1966.17	2121.92	2104.49	2062.78	2031.1	2025.48	2011.84	1981.36	2004.92	2053.81	2104.63	2116.77	2112.01
	1970.26	1986.02	1990.18	1975.12	1983.05	1964.65	1986.12	1975.87	1963.03	1992.05	2008.82	2005.19	2043.8	2026.48	1984.23	2047.29	2029.85	2007.04	1979.71	1959.85	2016.34	2047.59	2071.27	1986.83	2123.77	2065.14	1990.88	1971.74	1984.13	2049.64	2054.09	2060.4	2053.14	2022.31	2099.1	1983.79	1966.27	2122.92	2105.62	2063.53	2031.48	2025.8	2012.06	1981.54	2005.26	2054.39	2105.69	2117.88	2113.11
	1970.42	1986.26	1990.39	1975.31	1983.16	1964.74	1986.41	1976.04	1963.16	1992.33	2009.23	2005.57	2044.48	2026.86	1984.44	2047.98	2030.5	2007.42	1979.92	1959.95	2016.81	2048.36	2072.07	1987.11	2124.86	2065.87	1991.06	1971.92	1984.4	2050.37	2054.85	2061.26	2053.6	2022.8	2100.17	1983.92	1966.37	2123.91	2106.74	2064.28	2031.85	2026.11	2012.28	1981.71	2005.6	2054.97	2106.75	2118.99	2114.22
	1970.59	1986.51	1990.6	1975.49	1983.26	1964.82	1986.71	1976.22	1963.3	1992.61	2009.65	2005.96	2045.17	2027.25	1984.66	2048.68	2031.15	2007.81	1980.13	1960.06	2017.28	2049.15	2072.87	1987.39	2125.95	2066.6	1991.23	1972.1	1984.67	2051.11	2055.61	2062.13	2054.08	2023.28	2101.25	1984.05	1966.48	2124.92	2107.87	2065.03	2032.23	2026.42	2012.49	1981.89	2005.94	2055.55	2107.82	2120.11	2115.33
	1970.75	1986.75	1990.82	1975.68	1983.37	1964.91	1987	1976.4	1963.43	1992.89	2010.07	2006.35	2045.85	2027.64	1984.87	2049.37	2031.81	2008.19	1980.34	1960.16	2017.75	2049.93	2073.67	1987.67	2127.04	2067.33	1991.4	1972.27	1984.95	2051.85	2056.37	2063	2054.55	2023.77	2102.33	1984.18	1966.58	2125.92	2109.01	2065.79	2032.61	2026.74	2012.71	1982.07	2006.28	2056.14	2108.89	2121.24	2116.45
	1970.92	1987	1991.03	1975.87	1983.48	1965	1987.29	1976.58	1963.56	1993.17	2010.49	2006.74	2046.55	2028.03	1985.09	2050.07	2032.47	2008.58	1980.56	1960.26	2018.22	2050.72	2074.48	1987.95	2128.14	2068.07	1991.58	1972.45	1985.23	2052.59	2057.14	2063.87	2055.03	2024.26	2103.42	1984.31	1966.68	2126.93	2110.14	2066.55	2032.99	2027.06	2012.93	1982.24	2006.62	2056.73	2109.96	2122.37	2117.57
	1971.09	1987.24	1991.25	1976.06	1983.59	1965.09	1987.59	1976.77	1963.7	1993.45	2010.91	2007.13	2047.24	2028.42	1985.32	2050.77	2033.13	2008.97	1980.77	1960.37	2018.7	2051.51	2075.29	1988.23	2129.24	2068.8	1991.75	1972.63	1985.51	2053.33	2057.91	2064.75	2055.51	2024.75	2104.51	1984.44	1966.79	2127.93	2111.29	2067.32	2033.37	2027.38	2013.15	1982.42	2006.96	2057.32	2111.04	2123.5	2118.7
	1971.26	1987.49	1991.47	1976.25	1983.7	1965.18	1987.88	1976.95	1963.84	1993.74	2011.34	2007.52	2047.94	2028.81	1985.54	2051.47	2033.8	2009.36	1980.99	1960.47	2019.18	2052.31	2076.1	1988.52	2130.34	2069.54	1991.93	1972.82	1985.79	2054.08	2058.69	2065.63	2055.99	2025.24	2105.6	1984.58	1966.89	2128.94	2112.44	2068.09	2033.76	2027.7	2013.37	1982.61	2007.31	2057.91	2112.12	2124.64	2119.82
	1971.43	1987.74	1991.68	1976.44	1983.81	1965.27	1988.18	1977.13	1963.97	1994.03	2011.76	2007.92	2048.64	2029.2	1985.76	2052.17	2034.48	2009.76	1981.2	1960.58	2019.66	2053.11	2076.91	1988.8	2131.44	2070.28	1992.11	1973	1986.07	2054.83	2059.46	2066.52	2056.47	2025.74	2106.7	1984.71	1967	2129.96	2113.59	2068.86	2034.14	2028.02	2013.59	1982.79	2007.66	2058.51	2113.21	2125.78	2120.96
	1971.6	1987.99	1991.9	1976.63	1983.92	1965.36	1988.48	1977.31	1964.11	1994.31	2012.19	2008.32	2049.34	2029.6	1985.99	2052.87	2035.15	2010.15	1981.42	1960.68	2020.14	2053.91	2077.73	1989.09	2132.55	2071.02	1992.29	1973.18	1986.36	2055.59	2060.24	2067.41	2056.96	2026.24	2107.81	1984.85	1967.11	2130.97	2114.75	2069.64	2034.53	2028.34	2013.81	1982.97	2008.01	2059.1	2114.3	2126.93	2122.09
	1971.77	1988.24	1992.12	1976.82	1984.03	1965.46	1988.78	1977.5	1964.25	1994.6	2012.62	2008.71	2050.05	2030	1986.22	2053.58	2035.83	2010.55	1981.64	1960.79	2020.62	2054.72	2078.55	1989.38	2133.65	2071.77	1992.47	1973.37	1986.65	2056.34	2061.03	2068.3	2057.46	2026.74	2108.91	1984.99	1967.21	2131.99	2115.92	2070.42	2034.92	2028.66	2014.04	1983.16	2008.36	2059.71	2115.39	2128.08	2123.24
	1971.94	1988.49	1992.35	1977.02	1984.15	1965.55	1989.08	1977.68	1964.39	1994.9	2013.05	2009.11	2050.76	2030.4	1986.45	2054.29	2036.52	2010.95	1981.86	1960.9	2021.11	2055.53	2079.37	1989.67	2134.76	2072.52	1992.65	1973.55	1986.94	2057.11	2061.81	2069.2	2057.95	2027.24	2110.03	1985.13	1967.32	2133.01	2117.08	2071.2	2035.31	2028.99	2014.26	1983.35	2008.71	2060.31	2116.49	2129.24	2124.38
	1972.11	1988.74	1992.57	1977.21	1984.26	1965.65	1989.38	1977.87	1964.53	1995.19	2013.48	2009.52	2051.47	2030.8	1986.68	2054.99	2037.21	2011.35	1982.08	1961.01	2021.59	2056.35	2080.2	1989.96	2135.88	2073.27	1992.83	1973.74	1987.23	2057.87	2062.6	2070.11	2058.45	2027.74	2111.14	1985.26	1967.43	2134.03	2118.26	2071.99	2035.7	2029.31	2014.48	1983.53	2009.07	2060.92	2117.59	2130.4	2125.53
	1972.28	1989	1992.79	1977.4	1984.38	1965.74	1989.68	1978.06	1964.67	1995.48	2013.92	2009.92	2052.18	2031.2	1986.92	2055.71	2037.9	2011.76	1982.3	1961.11	2022.08	2057.17	2081.02	1990.25	2136.99	2074.02	1993.02	1973.93	1987.52	2058.64	2063.4	2071.01	2058.95	2028.25	2112.26	1985.4	1967.54	2135.05	2119.44	2072.78	2036.09	2029.64	2014.71	1983.72	2009.42	2061.53	2118.7	2131.56	2126.68
	1972.46	1989.25	1993.02	1977.6	1984.49	1965.84	1989.98	1978.24	1964.82	1995.78	2014.35	2010.32	2052.9	2031.6	1987.15	2056.42	2038.6	2012.16	1982.53	1961.22	2022.57	2057.99	2081.85	1990.55	2138.11	2074.77	1993.2	1974.12	1987.82	2059.41	2064.19	2071.93	2059.45	2028.76	2113.39	1985.55	1967.65	2136.07	2120.62	2073.57	2036.48	2029.97	2014.93	1983.91	2009.78	2062.14	2119.81	2132.73	2127.84
	1972.63	1989.51	1993.25	1977.8	1984.61	1965.93	1990.29	1978.43	1964.96	1996.08	2014.79	2010.73	2053.62	2032	1987.39	2057.13	2039.3	2012.57	1982.75	1961.33	2023.07	2058.82	2082.69	1990.85	2139.23	2075.53	1993.39	1974.31	1988.11	2060.18	2064.99	2072.84	2059.96	2029.27	2114.52	1985.69	1967.76	2137.1	2121.81	2074.37	2036.88	2030.3	2015.16	1984.11	2010.14	2062.76	2120.92	2133.91	2129
	1972.8	1989.76	1993.47	1977.99	1984.73	1966.03	1990.59	1978.62	1965.1	1996.37	2015.23	2011.14	2054.35	2032.41	1987.63	2057.85	2040	2012.98	1982.98	1961.44	2023.56	2059.65	2083.52	1991.15	2140.35	2076.29	1993.58	1974.5	1988.41	2060.96	2065.8	2073.76	2060.47	2029.78	2115.65	1985.83	1967.87	2138.13	2123	2075.17	2037.28	2030.63	2015.39	1984.3	2010.51	2063.38	2122.04	2135.08	2130.16
	1972.98	1990.02	1993.7	1978.19	1984.85	1966.13	1990.9	1978.81	1965.25	1996.67	2015.67	2011.55	2055.07	2032.82	1987.87	2058.57	2040.71	2013.39	1983.21	1961.55	2024.06	2060.48	2084.36	1991.45	2141.48	2077.05	1993.76	1974.69	1988.72	2061.74	2066.6	2074.69	2060.98	2030.3	2116.79	1985.98	1967.98	2139.16	2124.2	2075.98	2037.68	2030.96	2015.61	1984.49	2010.87	2064	2123.16	2136.27	2131.33
	1973.16	1990.27	1993.93	1978.39	1984.96	1966.23	1991.21	1979	1965.39	1996.98	2016.11	2011.96	2055.8	2033.23	1988.11	2059.28	2041.42	2013.8	1983.43	1961.67	2024.56	2061.32	2085.2	1991.75	2142.6	2077.81	1993.95	1974.88	1989.02	2062.53	2067.41	2075.62	2061.5	2030.82	2117.93	1986.12	1968.1	2140.19	2125.4	2076.79	2038.08	2031.29	2015.84	1984.69	2011.23	2064.62	2124.29	2137.45	2132.5
	1973.33	1990.53	1994.17	1978.59	1985.08	1966.33	1991.51	1979.2	1965.54	1997.28	2016.56	2012.37	2056.54	2033.64	1988.36	2060.01	2042.13	2014.22	1983.66	1961.78	2025.06	2062.16	2086.04	1992.05	2143.73	2078.57	1994.14	1975.08	1989.32	2063.31	2068.22	2076.55	2062.02	2031.34	2119.08	1986.27	1968.21	2141.23	2126.61	2077.6	2038.48	2031.63	2016.07	1984.89	2011.6	2065.25	2125.41	2138.64	2133.68
	1973.51	1990.79	1994.4	1978.79	1985.21	1966.44	1991.82	1979.39	1965.68	1997.58	2017	2012.79	2057.27	2034.05	1988.6	2060.73	2042.85	2014.64	1983.9	1961.89	2025.56	2063.01	2086.89	1992.35	2144.86	2079.34	1994.33	1975.27	1989.63	2064.1	2069.04	2077.49	2062.54	2031.86	2120.23	1986.42	1968.32	2142.26	2127.82	2078.41	2038.88	2031.96	2016.3	1985.08	2011.97	2065.88	2126.55	2139.84	2134.86
	1973.69	1991.05	1994.63	1978.99	1985.33	1966.54	1992.13	1979.58	1965.83	1997.89	2017.45	2013.2	2058.01	2034.46	1988.85	2061.45	2043.57	2015.06	1984.13	1962	2026.06	2063.85	2087.74	1992.66	2146	2080.1	1994.53	1975.47	1989.94	2064.9	2069.85	2078.44	2063.06	2032.38	2121.39	1986.56	1968.44	2143.3	2129.03	2079.23	2039.29	2032.3	2016.53	1985.28	2012.34	2066.51	2127.68	2141.04	2136.05
	1973.87	1991.31	1994.87	1979.19	1985.45	1966.64	1992.44	1979.78	1965.98	1998.2	2017.9	2013.62	2058.75	2034.88	1989.1	2062.18	2044.3	2015.48	1984.36	1962.12	2026.57	2064.71	2088.59	1992.97	2147.13	2080.87	1994.72	1975.67	1990.25	2065.69	2070.67	2079.38	2063.59	2032.91	2122.55	1986.71	1968.55	2144.34	2130.25	2080.05	2039.7	2032.64	2016.76	1985.49	2012.71	2067.15	2128.82	2142.24	2137.23
	1974.05	1991.57	1995.1	1979.4	1985.57	1966.75	1992.76	1979.97	1966.13	1998.51	2018.35	2014.04	2059.5	2035.29	1989.35	2062.9	2045.03	2015.9	1984.6	1962.23	2027.08	2065.56	2089.44	1993.28	2148.27	2081.64	1994.92	1975.86	1990.56	2066.49	2071.5	2080.34	2064.12	2033.44	2123.71	1986.86	1968.67	2145.39	2131.48	2080.88	2040.1	2032.98	2016.99	1985.69	2013.09	2067.78	2129.97	2143.45	2138.43
	1974.23	1991.84	1995.34	1979.6	1985.7	1966.85	1993.07	1980.17	1966.28	1998.82	2018.8	2014.46	2060.24	2035.71	1989.6	2063.63	2045.76	2016.32	1984.83	1962.35	2027.59	2066.42	2090.3	1993.59	2149.41	2082.41	1995.11	1976.06	1990.87	2067.3	2072.32	2081.29	2064.66	2033.97	2124.88	1987.02	1968.79	2146.43	2132.71	2081.71	2040.51	2033.32	2017.23	1985.89	2013.46	2068.42	2131.11	2144.66	2139.62
	1974.41	1992.1	1995.58	1979.81	1985.82	1966.96	1993.38	1980.36	1966.43	1999.13	2019.25	2014.88	2060.99	2036.13	1989.86	2064.36	2046.5	2016.75	1985.07	1962.46	2028.1	2067.29	2091.16	1993.9	2150.55	2083.19	1995.31	1976.26	1991.19	2068.1	2073.15	2082.25	2065.19	2034.5	2126.05	1987.17	1968.91	2147.48	2133.94	2082.54	2040.93	2033.66	2017.46	1986.09	2013.84	2069.07	2132.26	2145.88	2140.82
	1974.59	1992.36	1995.82	1980.01	1985.95	1967.07	1993.7	1980.56	1966.58	1999.44	2019.71	2015.31	2061.75	2036.55	1990.11	2065.09	2047.24	2017.18	1985.31	1962.58	2028.61	2068.15	2092.02	1994.21	2151.7	2083.96	1995.51	1976.46	1991.51	2068.91	2073.99	2083.22	2065.73	2035.03	2127.23	1987.32	1969.02	2148.53	2135.18	2083.37	2041.34	2034	2017.69	1986.3	2014.22	2069.71	2133.42	2147.1	2142.03
	1974.77	1992.63	1996.06	1980.22	1986.07	1967.17	1994.01	1980.76	1966.73	1999.76	2020.17	2015.73	2062.5	2036.97	1990.37	2065.83	2047.98	2017.61	1985.55	1962.69	2029.13	2069.02	2092.88	1994.53	2152.84	2084.74	1995.71	1976.67	1991.83	2069.72	2074.82	2084.18	2066.27	2035.57	2128.41	1987.48	1969.14	2149.58	2136.42	2084.21	2041.76	2034.35	2017.93	1986.51	2014.6	2070.36	2134.57	2148.32	2143.24
	1974.95	1992.89	1996.3	1980.42	1986.2	1967.28	1994.33	1980.96	1966.88	2000.07	2020.62	2016.16	2063.26	2037.39	1990.63	2066.56	2048.73	2018.04	1985.79	1962.81	2029.64	2069.9	2093.75	1994.84	2153.99	2085.52	1995.91	1976.87	1992.15	2070.54	2075.66	2085.16	2066.82	2036.11	2129.59	1987.63	1969.26	2150.63	2137.67	2085.05	2042.17	2034.69	2018.17	1986.72	2014.98	2071.02	2135.74	2149.55	2144.45
	1975.14	1993.16	1996.55	1980.63	1986.33	1967.39	1994.65	1981.16	1967.03	2000.39	2021.08	2016.58	2064.02	2037.82	1990.89	2067.3	2049.48	2018.48	1986.03	1962.93	2030.16	2070.78	2094.62	1995.16	2155.14	2086.3	1996.11	1977.07	1992.47	2071.36	2076.5	2086.13	2067.37	2036.65	2130.78	1987.79	1969.38	2151.69	2138.92	2085.9	2042.59	2035.04	2018.4	1986.93	2015.36	2071.67	2136.9	2150.78	2145.66
	1975.32	1993.42	1996.79	1980.84	1986.46	1967.5	1994.97	1981.36	1967.19	2000.71	2021.54	2017.01	2064.78	2038.24	1991.15	2068.04	2050.23	2018.91	1986.27	1963.05	2030.68	2071.66	2095.49	1995.48	2156.29	2087.08	1996.31	1977.28	1992.79	2072.18	2077.35	2087.12	2067.92	2037.19	2131.97	1987.95	1969.5	2152.75	2140.18	2086.75	2043.01	2035.39	2018.64	1987.14	2015.75	2072.33	2138.07	2152.02	2146.89
	1975.51	1993.69	1997.04	1981.05	1986.59	1967.62	1995.28	1981.56	1967.34	2001.03	2022.01	2017.44	2065.55	2038.67	1991.41	2068.78	2050.99	2019.35	1986.52	1963.16	2031.21	2072.54	2096.37	1995.8	2157.45	2087.86	1996.51	1977.48	1993.12	2073	2078.2	2088.1	2068.47	2037.74	2133.17	1988.1	1969.62	2153.81	2141.44	2087.6	2043.43	2035.74	2018.88	1987.35	2016.13	2072.99	2139.24	2153.26	2148.11
	1975.69	1993.96	1997.29	1981.26	1986.72	1967.73	1995.6	1981.77	1967.49	2001.35	2022.47	2017.88	2066.32	2039.1	1991.68	2069.52	2051.75	2019.79	1986.76	1963.28	2031.73	2073.43	2097.24	1996.12	2158.61	2088.64	1996.72	1977.69	1993.45	2073.83	2079.05	2089.09	2069.03	2038.28	2134.37	1988.26	1969.75	2154.87	2142.71	2088.46	2043.86	2036.09	2019.12	1987.56	2016.52	2073.65	2140.41	2154.51	2149.34
	1975.88	1994.23	1997.53	1981.47	1986.85	1967.84	1995.93	1981.97	1967.65	2001.68	2022.94	2018.31	2067.09	2039.53	1991.94	2070.26	2052.52	2020.23	1987.01	1963.4	2032.26	2074.32	2098.12	1996.45	2159.76	2089.42	1996.92	1977.9	1993.78	2074.66	2079.9	2090.08	2069.59	2038.83	2135.58	1988.42	1969.87	2155.93	2143.98	2089.32	2044.28	2036.44	2019.35	1987.77	2016.91	2074.32	2141.59	2155.75	2150.57
	1976.07	1994.5	1997.78	1981.69	1986.99	1967.96	1996.25	1982.17	1967.8	2002	2023.4	2018.75	2067.86	2039.96	1992.21	2071	2053.28	2020.67	1987.26	1963.52	2032.79	2075.21	2099	1996.77	2160.92	2090.21	1997.13	1978.11	1994.11	2075.49	2080.76	2091.08	2070.15	2039.39	2136.79	1988.58	1969.99	2157	2145.25	2090.18	2044.71	2036.79	2019.6	1987.99	2017.3	2074.99	2142.78	2157.01	2151.81
	1976.26	1994.77	1998.03	1981.9	1987.12	1968.07	1996.57	1982.38	1967.96	2002.33	2023.87	2019.18	2068.64	2040.39	1992.48	2071.75	2054.05	2021.12	1987.51	1963.64	2033.32	2076.11	2099.89	1997.1	2162.09	2090.99	1997.34	1978.32	1994.44	2076.33	2081.62	2092.08	2070.72	2039.94	2138	1988.75	1970.12	2158.07	2146.53	2091.04	2045.14	2037.14	2019.84	1988.21	2017.7	2075.66	2143.96	2158.26	2153.05
	1976.44	1995.04	1998.29	1982.11	1987.25	1968.19	1996.89	1982.59	1968.12	2002.65	2024.34	2019.62	2069.42	2040.83	1992.75	2072.49	2054.83	2021.56	1987.76	1963.77	2033.85	2077.01	2100.78	1997.43	2163.25	2091.78	1997.55	1978.53	1994.77	2077.17	2082.48	2093.09	2071.29	2040.49	2139.22	1988.91	1970.24	2159.14	2147.81	2091.91	2045.57	2037.5	2020.08	1988.42	2018.09	2076.34	2145.15	2159.52	2154.29
	1976.63	1995.31	1998.54	1982.33	1987.39	1968.3	1997.22	1982.79	1968.28	2002.98	2024.81	2020.06	2070.2	2041.26	1993.03	2073.24	2055.61	2022.01	1988.01	1963.89	2034.38	2077.92	2101.67	1997.76	2164.41	2092.57	1997.76	1978.74	1995.11	2078.01	2083.35	2094.1	2071.86	2041.05	2140.45	1989.07	1970.37	2160.21	2149.1	2092.78	2046	2037.85	2020.32	1988.64	2018.49	2077.01	2146.34	2160.79	2155.54
	1976.82	1995.58	1998.79	1982.54	1987.52	1968.42	1997.54	1983	1968.43	2003.31	2025.29	2020.5	2070.98	2041.7	1993.3	2073.99	2056.39	2022.46	1988.26	1964.01	2034.92	2078.82	2102.56	1998.09	2165.58	2093.36	1997.97	1978.95	1995.45	2078.85	2084.22	2095.12	2072.44	2041.61	2141.67	1989.24	1970.49	2161.28	2150.39	2093.66	2046.43	2038.21	2020.56	1988.86	2018.88	2077.7	2147.54	2162.05	2156.79
	1977.01	1995.85	1999.05	1982.76	1987.66	1968.54	1997.87	1983.21	1968.59	2003.65	2025.76	2020.94	2071.77	2042.14	1993.58	2074.74	2057.17	2022.91	1988.51	1964.13	2035.46	2079.73	2103.45	1998.42	2166.75	2094.15	1998.18	1979.17	1995.79	2079.7	2085.09	2096.13	2073.01	2042.17	2142.9	1989.4	1970.62	2162.36	2151.68	2094.54	2046.87	2038.57	2020.81	1989.08	2019.28	2078.38	2148.74	2163.32	2158.04
	1977.21	1996.13	1999.31	1982.98	1987.8	1968.66	1998.2	1983.42	1968.75	2003.98	2026.24	2021.39	2072.55	2042.58	1993.85	2075.49	2057.96	2023.37	1988.77	1964.26	2036	2080.65	2104.35	1998.75	2167.92	2094.94	1998.4	1979.38	1996.13	2080.55	2085.96	2097.16	2073.59	2042.74	2144.14	1989.57	1970.75	2163.43	2152.98	2095.42	2047.31	2038.93	2021.05	1989.31	2019.68	2079.07	2149.94	2164.6	2159.3
	1977.4	1996.4	1999.56	1983.2	1987.94	1968.78	1998.53	1983.63	1968.91	2004.31	2026.71	2021.83	2073.35	2043.02	1994.13	2076.25	2058.75	2023.82	1989.02	1964.38	2036.54	2081.57	2105.25	1999.09	2169.1	2095.73	1998.61	1979.6	1996.47	2081.4	2086.84	2098.18	2074.18	2043.3	2145.38	1989.74	1970.87	2164.51	2154.28	2096.3	2047.75	2039.29	2021.3	1989.53	2020.08	2079.76	2151.14	2165.88	2160.57
	1977.59	1996.67	1999.82	1983.41	1988.08	1968.9	1998.85	1983.85	1969.07	2004.65	2027.19	2022.28	2074.14	2043.46	1994.41	2077	2059.54	2024.28	1989.28	1964.5	2037.08	2082.49	2106.16	1999.42	2170.27	2096.52	1998.83	1979.81	1996.81	2082.26	2087.72	2099.22	2074.76	2043.87	2146.62	1989.91	1971	2165.6	2155.59	2097.19	2048.19	2039.65	2021.55	1989.75	2020.49	2080.45	2152.35	2167.16	2161.84
	1977.78	1996.95	2000.08	1983.63	1988.22	1969.03	1999.18	1984.06	1969.24	2004.99	2027.67	2022.72	2074.93	2043.9	1994.69	2077.76	2060.34	2024.73	1989.54	1964.63	2037.62	2083.41	2107.06	1999.76	2171.45	2097.31	1999.04	1980.03	1997.16	2083.12	2088.6	2100.25	2075.35	2044.44	2147.87	1990.08	1971.13	2166.68	2156.9	2098.08	2048.63	2040.02	2021.79	1989.98	2020.89	2081.14	2153.57	2168.44	2163.11
	1977.98	1997.22	2000.35	1983.86	1988.36	1969.15	1999.51	1984.27	1969.4	2005.32	2028.15	2023.17	2075.73	2044.35	1994.98	2078.52	2061.14	2025.19	1989.8	1964.76	2038.17	2084.34	2107.97	2000.1	2172.62	2098.1	1999.26	1980.25	1997.5	2083.98	2089.49	2101.29	2075.94	2045.02	2149.12	1990.25	1971.26	2167.76	2158.22	2098.98	2049.07	2040.38	2022.04	1990.21	2021.3	2081.84	2154.78	2169.73	2164.38
	1978.17	1997.5	2000.61	1984.08	1988.5	1969.27	1999.85	1984.49	1969.56	2005.66	2028.63	2023.62	2076.53	2044.8	1995.26	2079.27	2061.94	2025.66	1990.06	1964.88	2038.72	2085.27	2108.88	2000.44	2173.8	2098.9	1999.48	1980.47	1997.85	2084.84	2090.38	2102.33	2076.54	2045.59	2150.38	1990.42	1971.39	2168.85	2159.54	2099.88	2049.52	2040.75	2022.29	1990.43	2021.7	2082.54	2156	2171.03	2165.66
	1978.37	1997.78	2000.87	1984.3	1988.64	1969.4	2000.18	1984.7	1969.72	2006.01	2029.12	2024.08	2077.34	2045.24	1995.54	2080.03	2062.75	2026.12	1990.32	1965.01	2039.27	2086.2	2109.79	2000.78	2174.99	2099.69	1999.7	1980.69	1998.2	2085.71	2091.27	2103.38	2077.14	2046.17	2151.64	1990.59	1971.52	2169.94	2160.86	2100.78	2049.97	2041.11	2022.54	1990.66	2022.11	2083.25	2157.22	2172.32	2166.95
	1978.56	1998.05	2001.14	1984.52	1988.79	1969.52	2000.51	1984.92	1969.89	2006.35	2029.6	2024.53	2078.14	2045.69	1995.83	2080.8	2063.56	2026.58	1990.58	1965.14	2039.82	2087.14	2110.71	2001.12	2176.17	2100.48	1999.92	1980.91	1998.55	2086.58	2092.17	2104.43	2077.74	2046.75	2152.9	1990.76	1971.65	2171.03	2162.19	2101.68	2050.42	2041.48	2022.79	1990.89	2022.52	2083.95	2158.45	2173.62	2168.23
	1978.76	1998.33	2001.4	1984.75	1988.93	1969.65	2000.84	1985.14	1970.05	2006.69	2030.09	2024.98	2078.95	2046.14	1996.12	2081.56	2064.37	2027.05	1990.85	1965.26	2040.38	2088.08	2111.62	2001.47	2177.35	2101.28	2000.14	1981.13	1998.91	2087.45	2093.06	2105.49	2078.34	2047.33	2154.17	1990.93	1971.78	2172.13	2163.52	2102.59	2050.87	2041.85	2023.04	1991.13	2022.93	2084.66	2159.68	2174.93	2169.53
	1978.96	1998.61	2001.67	1984.97	1989.08	1969.78	2001.18	1985.36	1970.22	2007.04	2030.58	2025.44	2079.76	2046.59	1996.41	2082.32	2065.19	2027.52	1991.11	1965.39	2040.93	2089.02	2112.55	2001.81	2178.54	2102.07	2000.37	1981.36	1999.26	2088.32	2093.96	2106.55	2078.95	2047.91	2155.44	1991.11	1971.92	2173.22	2164.85	2103.5	2051.32	2042.22	2023.3	1991.36	2023.35	2085.37	2160.91	2176.23	2170.82
	1979.16	1998.89	2001.94	1985.2	1989.22	1969.91	2001.51	1985.58	1970.38	2007.38	2031.07	2025.9	2080.57	2047.05	1996.7	2083.09	2066.01	2027.99	1991.38	1965.52	2041.49	2089.96	2113.47	2002.16	2179.73	2102.87	2000.59	1981.58	1999.62	2089.2	2094.87	2107.61	2079.56	2048.49	2156.72	1991.28	1972.05	2174.32	2166.19	2104.41	2051.78	2042.59	2023.55	1991.59	2023.76	2086.09	2162.14	2177.54	2172.12
	1979.36	1999.17	2002.21	1985.43	1989.37	1970.04	2001.85	1985.8	1970.55	2007.73	2031.56	2026.35	2081.38	2047.5	1996.99	2083.85	2066.83	2028.46	1991.64	1965.65	2042.05	2090.91	2114.39	2002.51	2180.92	2103.66	2000.82	1981.8	1999.97	2090.08	2095.77	2108.68	2080.17	2049.08	2158	1991.46	1972.18	2175.42	2167.54	2105.33	2052.23	2042.97	2023.8	1991.83	2024.18	2086.81	2163.38	2178.86	2173.42
	1979.56	1999.45	2002.48	1985.65	1989.52	1970.17	2002.19	1986.02	1970.71	2008.08	2032.05	2026.81	2082.2	2047.95	1997.29	2084.62	2067.65	2028.93	1991.91	1965.78	2042.61	2091.86	2115.32	2002.85	2182.11	2104.45	2001.04	1982.03	2000.33	2090.96	2096.68	2109.75	2080.78	2049.67	2159.28	1991.64	1972.32	2176.52	2168.88	2106.25	2052.69	2043.34	2024.06	1992.06	2024.59	2087.53	2164.62	2180.18	2174.73
	1979.76	1999.73	2002.75	1985.88	1989.67	1970.3	2002.52	1986.24	1970.88	2008.43	2032.55	2027.27	2083.02	2048.41	1997.58	2085.39	2068.48	2029.4	1992.18	1965.91	2043.17	2092.82	2116.25	2003.2	2183.3	2105.25	2001.27	1982.26	2000.69	2091.85	2097.59	2110.82	2081.4	2050.26	2160.57	1991.82	1972.45	2177.62	2170.23	2107.17	2053.15	2043.71	2024.31	1992.3	2025.01	2088.25	2165.86	2181.5	2176.04
	1979.96	2000.01	2003.03	1986.11	1989.82	1970.43	2002.86	1986.47	1971.05	2008.78	2033.04	2027.74	2083.84	2048.87	1997.88	2086.16	2069.31	2029.88	1992.45	1966.04	2043.74	2093.78	2117.19	2003.56	2184.49	2106.04	2001.5	1982.48	2001.05	2092.74	2098.51	2111.9	2082.02	2050.86	2161.86	1991.99	1972.59	2178.73	2171.59	2108.1	2053.61	2044.09	2024.57	1992.54	2025.43	2088.98	2167.11	2182.82	2177.36
	1980.16	2000.29	2003.3	1986.34	1989.97	1970.56	2003.2	1986.69	1971.22	2009.14	2033.54	2028.2	2084.66	2049.33	1998.18	2086.93	2070.14	2030.36	1992.72	1966.17	2044.3	2094.74	2118.12	2003.91	2185.69	2106.84	2001.73	1982.71	2001.42	2093.63	2099.43	2112.98	2082.64	2051.45	2163.16	1992.17	1972.73	2179.84	2172.95	2109.03	2054.08	2044.47	2024.83	1992.77	2025.85	2089.71	2168.36	2184.15	2178.68
	1980.36	2000.57	2003.58	1986.57	1990.12	1970.7	2003.54	1986.92	1971.39	2009.49	2034.03	2028.66	2085.48	2049.79	1998.48	2087.7	2070.98	2030.83	1993	1966.3	2044.87	2095.7	2119.06	2004.26	2186.88	2107.63	2001.96	1982.94	2001.78	2094.52	2100.35	2114.07	2083.27	2052.05	2164.46	1992.35	1972.86	2180.95	2174.31	2109.96	2054.54	2044.85	2025.09	1993.01	2026.28	2090.44	2169.61	2185.48	2180
	1980.56	2000.85	2003.86	1986.81	1990.27	1970.83	2003.88	1987.15	1971.55	2009.85	2034.53	2029.13	2086.31	2050.25	1998.78	2088.47	2071.82	2031.31	1993.27	1966.43	2045.44	2096.66	2120	2004.62	2188.08	2108.43	2002.19	1983.17	2002.15	2095.42	2101.27	2115.16	2083.9	2052.65	2165.76	1992.54	1973	2182.06	2175.68	2110.89	2055.01	2045.23	2025.34	1993.26	2026.7	2091.18	2170.87	2186.81	2181.33
	1980.77	2001.13	2004.13	1987.04	1990.43	1970.97	2004.22	1987.37	1971.72	2010.2	2035.03	2029.6	2087.14	2050.71	1999.08	2089.25	2072.66	2031.8	1993.55	1966.57	2046.01	2097.63	2120.94	2004.97	2189.28	2109.22	2002.43	1983.4	2002.51	2096.32	2102.19	2116.26	2084.53	2053.25	2167.07	1992.72	1973.14	2183.17	2177.05	2111.83	2055.48	2045.61	2025.6	1993.5	2027.13	2091.92	2172.13	2188.15	2182.66
	1980.97	2001.42	2004.41	1987.27	1990.58	1971.11	2004.56	1987.6	1971.89	2010.56	2035.53	2030.07	2087.97	2051.18	1999.38	2090.02	2073.5	2032.28	1993.82	1966.7	2046.58	2098.61	2121.89	2005.33	2190.48	2110.02	2002.66	1983.63	2002.88	2097.22	2103.12	2117.36	2085.17	2053.85	2168.38	1992.9	1973.28	2184.29	2178.42	2112.77	2055.95	2045.99	2025.87	1993.74	2027.55	2092.66	2173.39	2189.49	2183.99
	1981.18	2001.7	2004.7	1987.51	1990.74	1971.24	2004.91	1987.83	1972.06	2010.92	2036.04	2030.53	2088.8	2051.64	1999.68	2090.8	2074.35	2032.76	1994.1	1966.83	2047.16	2099.58	2122.84	2005.69	2191.68	2110.81	2002.9	1983.87	2003.25	2098.12	2104.06	2118.46	2085.8	2054.46	2169.7	1993.08	1973.41	2185.4	2179.8	2113.72	2056.43	2046.37	2026.13	1993.98	2027.98	2093.4	2174.66	2190.83	2185.33
	1981.38	2001.98	2004.98	1987.74	1990.89	1971.38	2005.25	1988.06	1972.24	2011.28	2036.54	2031.01	2089.64	2052.11	1999.99	2091.58	2075.2	2033.25	1994.38	1966.97	2047.74	2100.56	2123.79	2006.05	2192.89	2111.6	2003.13	1984.1	2003.62	2099.03	2104.99	2119.57	2086.44	2055.07	2171.02	1993.27	1973.55	2186.52	2181.18	2114.66	2056.9	2046.76	2026.39	1994.23	2028.41	2094.15	2175.92	2192.18	2186.68
	1981.59	2002.27	2005.26	1987.98	1991.05	1971.52	2005.59	1988.29	1972.41	2011.64	2037.04	2031.48	2090.48	2052.57	2000.3	2092.35	2076.06	2033.74	1994.66	1967.1	2048.31	2101.54	2124.74	2006.41	2194.09	2112.4	2003.37	1984.34	2003.99	2099.93	2105.93	2120.68	2087.09	2055.67	2172.34	1993.45	1973.69	2187.64	2182.56	2115.61	2057.38	2047.14	2026.65	1994.48	2028.84	2094.9	2177.19	2193.53	2188.02
	1981.8	2002.55	2005.55	1988.22	1991.21	1971.66	2005.94	1988.53	1972.58	2012.01	2037.55	2031.95	2091.31	2053.04	2000.6	2093.13	2076.91	2034.22	1994.94	1967.24	2048.89	2102.52	2125.69	2006.77	2195.3	2113.19	2003.61	1984.57	2004.37	2100.84	2106.87	2121.79	2087.73	2056.29	2173.67	1993.64	1973.84	2188.77	2183.95	2116.57	2057.86	2047.53	2026.92	1994.72	2029.27	2095.66	2178.47	2194.88	2189.37
	1982.01	2002.84	2005.83	1988.45	1991.37	1971.8	2006.28	1988.76	1972.75	2012.37	2038.06	2032.43	2092.16	2053.51	2000.91	2093.91	2077.77	2034.71	1995.22	1967.37	2049.48	2103.51	2126.65	2007.14	2196.5	2113.98	2003.85	1984.81	2004.74	2101.76	2107.81	2122.91	2088.38	2056.9	2175	1993.83	1973.98	2189.89	2185.34	2117.52	2058.34	2047.92	2027.18	1994.97	2029.7	2096.41	2179.74	2196.24	2190.73
	1982.21	2003.12	2006.12	1988.69	1991.53	1971.94	2006.63	1989	1972.92	2012.74	2038.57	2032.9	2093	2053.98	2001.22	2094.69	2078.63	2035.21	1995.5	1967.51	2050.06	2104.49	2127.61	2007.5	2197.71	2114.77	2004.09	1985.04	2005.12	2102.67	2108.75	2124.03	2089.03	2057.52	2176.34	1994.01	1974.12	2191.02	2186.74	2118.48	2058.82	2048.31	2027.45	1995.22	2030.14	2097.17	2181.02	2197.6	2192.09
	1982.42	2003.41	2006.41	1988.93	1991.69	1972.09	2006.97	1989.23	1973.1	2013.11	2039.08	2033.38	2093.84	2054.46	2001.53	2095.48	2079.5	2035.7	1995.79	1967.65	2050.65	2105.49	2128.57	2007.87	2198.92	2115.56	2004.33	1985.28	2005.5	2103.59	2109.7	2125.16	2089.69	2058.13	2177.68	1994.2	1974.26	2192.15	2188.14	2119.44	2059.3	2048.7	2027.72	1995.47	2030.57	2097.93	2182.31	2198.96	2193.45
	1982.63	2003.69	2006.7	1989.17	1991.85	1972.23	2007.32	1989.47	1973.27	2013.47	2039.59	2033.86	2094.69	2054.93	2001.85	2096.26	2080.36	2036.19	1996.07	1967.78	2051.23	2106.48	2129.54	2008.24	2200.13	2116.35	2004.57	1985.52	2005.87	2104.51	2110.65	2126.29	2090.34	2058.75	2179.02	1994.39	1974.4	2193.28	2189.54	2120.41	2059.79	2049.09	2027.98	1995.72	2031.01	2098.7	2183.59	2200.33	2194.82
	1982.84	2003.98	2006.99	1989.42	1992.01	1972.38	2007.67	1989.71	1973.45	2013.84	2040.1	2034.33	2095.54	2055.4	2002.16	2097.05	2081.23	2036.69	1996.36	1967.92	2051.82	2107.48	2130.51	2008.6	2201.34	2117.14	2004.82	1985.76	2006.25	2105.43	2111.61	2127.42	2091	2059.38	2180.37	1994.58	1974.55	2194.41	2190.94	2121.38	2060.28	2049.48	2028.25	1995.97	2031.45	2099.47	2184.88	2201.69	2196.19
	1983.06	2004.26	2007.28	1989.66	1992.17	1972.52	2008.02	1989.95	1973.62	2014.21	2040.61	2034.81	2096.39	2055.88	2002.48	2097.83	2082.1	2037.19	1996.65	1968.06	2052.41	2108.47	2131.48	2008.97	2202.55	2117.93	2005.06	1986	2006.63	2106.36	2112.56	2128.56	2091.67	2060	2181.72	1994.77	1974.69	2195.54	2192.35	2122.35	2060.77	2049.87	2028.52	1996.23	2031.88	2100.24	2186.17	2203.07	2197.56
	1983.27	2004.55	2007.57	1989.9	1992.34	1972.67	2008.37	1990.19	1973.8	2014.59	2041.13	2035.3	2097.24	2056.36	2002.79	2098.62	2082.98	2037.68	1996.93	1968.2	2053	2109.48	2132.45	2009.34	2203.77	2118.72	2005.31	1986.24	2007.02	2107.29	2113.52	2129.7	2092.33	2060.62	2183.07	1994.96	1974.84	2196.68	2193.76	2123.32	2061.26	2050.27	2028.79	1996.48	2032.32	2101.01	2187.46	2204.44	2198.94
	1983.48	2004.84	2007.87	1990.15	1992.5	1972.82	2008.72	1990.43	1973.97	2014.96	2041.64	2035.78	2098.09	2056.84	2003.11	2099.4	2083.85	2038.18	1997.22	1968.34	2053.6	2110.48	2133.42	2009.72	2204.98	2119.5	2005.56	1986.48	2007.4	2108.21	2114.48	2130.84	2093	2061.25	2184.43	1995.15	1974.98	2197.82	2195.18	2124.3	2061.76	2050.66	2029.06	1996.74	2032.76	2101.79	2188.76	2205.82	2200.32
	1983.69	2005.13	2008.16	1990.39	1992.67	1972.96	2009.07	1990.67	1974.15	2015.34	2042.16	2036.26	2098.95	2057.32	2003.43	2100.19	2084.73	2038.69	1997.51	1968.48	2054.19	2111.49	2134.4	2010.09	2206.2	2120.29	2005.8	1986.73	2007.78	2109.15	2115.45	2131.99	2093.67	2061.88	2185.8	1995.35	1975.13	2198.96	2196.6	2125.28	2062.25	2051.06	2029.34	1996.99	2033.21	2102.57	2190.06	2207.2	2201.71
	1983.91	2005.41	2008.46	1990.64	1992.83	1973.11	2009.42	1990.92	1974.32	2015.71	2042.68	2036.75	2099.8	2057.8	2003.75	2100.98	2085.62	2039.19	1997.81	1968.62	2054.79	2112.5	2135.38	2010.46	2207.41	2121.08	2006.05	1986.97	2008.17	2110.08	2116.41	2133.14	2094.34	2062.51	2187.16	1995.54	1975.27	2200.1	2198.02	2126.26	2062.75	2051.46	2029.61	1997.25	2033.65	2103.35	2191.36	2208.58	2203.1
	1984.12	2005.7	2008.76	1990.88	1993	1973.26	2009.77	1991.16	1974.5	2016.09	2043.2	2037.23	2100.66	2058.28	2004.07	2101.77	2086.5	2039.69	1998.1	1968.76	2055.39	2113.51	2136.36	2010.84	2208.63	2121.86	2006.31	1987.22	2008.56	2111.02	2117.38	2134.3	2095.02	2063.15	2188.54	1995.74	1975.42	2201.25	2199.45	2127.24	2063.25	2051.86	2029.88	1997.51	2034.09	2104.14	2192.66	2209.96	2204.5
	1984.34	2005.99	2009.05	1991.13	1993.17	1973.42	2010.12	1991.41	1974.68	2016.47	2043.72	2037.72	2101.52	2058.76	2004.39	2102.56	2087.39	2040.2	1998.39	1968.9	2055.99	2114.52	2137.35	2011.21	2209.85	2122.64	2006.56	1987.46	2008.94	2111.96	2118.35	2135.46	2095.7	2063.78	2189.91	1995.93	1975.57	2202.39	2200.88	2128.23	2063.75	2052.26	2030.16	1997.77	2034.54	2104.93	2193.97	2211.35	2205.89
	1984.55	2006.28	2009.35	1991.38	1993.34	1973.57	2010.48	1991.65	1974.86	2016.85	2044.24	2038.21	2102.39	2059.24	2004.71	2103.35	2088.28	2040.7	1998.69	1969.04	2056.59	2115.54	2138.33	2011.59	2211.07	2123.43	2006.81	1987.71	2009.33	2112.9	2119.33	2136.62	2096.38	2064.42	2191.29	1996.13	1975.72	2203.54	2202.31	2129.22	2064.25	2052.66	2030.43	1998.03	2034.99	2105.72	2195.28	2212.74	2207.3
	1984.77	2006.57	2009.66	1991.63	1993.51	1973.72	2010.83	1991.9	1975.04	2017.23	2044.76	2038.7	2103.25	2059.73	2005.03	2104.15	2089.17	2041.21	1998.98	1969.18	2057.2	2116.56	2139.32	2011.97	2212.29	2124.21	2007.06	1987.95	2009.72	2113.84	2120.31	2137.79	2097.07	2065.06	2192.67	1996.32	1975.86	2204.69	2203.74	2130.21	2064.76	2053.06	2030.71	1998.29	2035.43	2106.52	2196.59	2214.14	2208.7
	1984.99	2006.85	2009.96	1991.88	1993.68	1973.87	2011.18	1992.15	1975.21	2017.61	2045.29	2039.19	2104.12	2060.21	2005.36	2104.94	2090.06	2041.72	1999.28	1969.32	2057.8	2117.58	2140.31	2012.35	2213.51	2124.99	2007.32	1988.2	2010.12	2114.78	2121.29	2138.96	2097.75	2065.7	2194.06	1996.52	1976.01	2205.84	2205.18	2131.21	2065.27	2053.46	2030.99	1998.55	2035.88	2107.32	2197.91	2215.53	2210.11
	1985.2	2007.14	2010.26	1992.13	1993.85	1974.03	2011.54	1992.4	1975.39	2017.99	2045.81	2039.68	2104.98	2060.7	2005.68	2105.73	2090.96	2042.23	1999.58	1969.46	2058.41	2118.6	2141.31	2012.73	2214.73	2125.77	2007.57	1988.45	2010.51	2115.73	2122.27	2140.13	2098.44	2066.35	2195.45	1996.72	1976.16	2206.99	2206.62	2132.21	2065.78	2053.87	2031.27	1998.81	2036.33	2108.12	2199.22	2216.93	2211.52
	1985.42	2007.43	2010.57	1992.39	1994.03	1974.18	2011.9	1992.65	1975.57	2018.37	2046.34	2040.17	2105.85	2061.19	2006.01	2106.53	2091.86	2042.74	1999.88	1969.61	2059.02	2119.63	2142.3	2013.11	2215.96	2126.55	2007.83	1988.7	2010.9	2116.68	2123.25	2141.31	2099.13	2066.99	2196.84	1996.92	1976.31	2208.15	2208.07	2133.21	2066.29	2054.27	2031.55	1999.08	2036.78	2108.92	2200.54	2218.33	2212.94
	1985.64	2007.72	2010.87	1992.64	1994.2	1974.34	2012.25	1992.9	1975.75	2018.76	2046.87	2040.66	2106.72	2061.68	2006.34	2107.33	2092.76	2043.25	2000.18	1969.75	2059.63	2120.66	2143.3	2013.5	2217.18	2127.33	2008.09	1988.95	2011.3	2117.63	2124.24	2142.49	2099.83	2067.64	2198.23	1997.11	1976.46	2209.31	2209.52	2134.21	2066.8	2054.68	2031.83	1999.34	2037.24	2109.73	2201.87	2219.74	2214.36
	1985.86	2008.01	2011.18	1992.89	1994.38	1974.5	2012.61	1993.16	1975.93	2019.14	2047.39	2041.16	2107.59	2062.17	2006.67	2108.12	2093.66	2043.77	2000.48	1969.9	2060.24	2121.69	2144.3	2013.88	2218.4	2128.11	2008.35	1989.2	2011.69	2118.59	2125.23	2143.68	2100.52	2068.29	2199.63	1997.31	1976.61	2210.46	2210.97	2135.22	2067.31	2055.09	2032.11	1999.61	2037.69	2110.54	2203.19	2221.14	2215.79
	1986.08	2008.3	2011.49	1993.15	1994.55	1974.65	2012.97	1993.41	1976.11	2019.53	2047.92	2041.65	2108.46	2062.66	2007	2108.92	2094.57	2044.28	2000.78	1970.04	2060.86	2122.72	2145.3	2014.26	2219.63	2128.89	2008.61	1989.45	2012.09	2119.54	2126.23	2144.86	2101.22	2068.94	2201.04	1997.52	1976.77	2211.63	2212.42	2136.23	2067.83	2055.5	2032.39	1999.87	2038.14	2111.35	2204.52	2222.55	2217.22
	1986.3	2008.59	2011.79	1993.4	1994.73	1974.81	2013.32	1993.66	1976.29	2019.92	2048.45	2042.15	2109.34	2063.15	2007.33	2109.72	2095.48	2044.8	2001.08	1970.18	2061.47	2123.76	2146.31	2014.65	2220.86	2129.67	2008.87	1989.7	2012.49	2120.5	2127.22	2146.06	2101.93	2069.59	2202.45	1997.72	1976.92	2212.79	2213.87	2137.24	2068.35	2055.91	2032.67	2000.14	2038.6	2112.17	2205.85	2223.97	2218.65
	1986.52	2008.88	2012.1	1993.66	1994.91	1974.97	2013.68	1993.92	1976.47	2020.31	2048.99	2042.64	2110.21	2063.64	2007.66	2110.52	2096.39	2045.31	2001.39	1970.33	2062.09	2124.8	2147.31	2015.04	2222.08	2130.45	2009.13	1989.96	2012.89	2121.46	2128.22	2147.25	2102.63	2070.24	2203.86	1997.92	1977.07	2213.95	2215.33	2138.26	2068.87	2056.32	2032.96	2000.41	2039.06	2112.99	2207.18	2225.38	2220.08
	1986.75	2009.17	2012.42	1993.92	1995.08	1975.13	2014.04	1994.18	1976.66	2020.7	2049.52	2043.14	2111.09	2064.14	2007.99	2111.32	2097.3	2045.83	2001.69	1970.48	2062.71	2125.84	2148.32	2015.43	2223.31	2131.22	2009.39	1990.21	2013.29	2122.42	2129.22	2148.45	2103.34	2070.9	2205.27	1998.12	1977.22	2215.12	2216.79	2139.27	2069.39	2056.73	2033.24	2000.68	2039.51	2113.82	2208.52	2226.8	2221.52
	1986.97	2009.46	2012.73	1994.17	1995.26	1975.29	2014.4	1994.43	1976.84	2021.09	2050.05	2043.64	2111.97	2064.63	2008.33	2112.12	2098.21	2046.35	2002	1970.62	2063.33	2126.88	2149.33	2015.82	2224.54	2132	2009.66	1990.46	2013.69	2123.38	2130.22	2149.65	2104.04	2071.56	2206.69	1998.32	1977.38	2216.29	2218.26	2140.29	2069.91	2057.14	2033.53	2000.95	2039.97	2114.64	2209.86	2228.22	2222.97
	1987.19	2009.75	2013.04	1994.43	1995.44	1975.45	2014.76	1994.69	1977.02	2021.48	2050.59	2044.14	2112.85	2065.13	2008.66	2112.92	2099.13	2046.87	2002.3	1970.77	2063.95	2127.92	2150.34	2016.21	2225.77	2132.78	2009.92	1990.72	2014.09	2124.35	2131.23	2150.86	2104.76	2072.22	2208.11	1998.53	1977.53	2217.46	2219.72	2141.31	2070.44	2057.56	2033.81	2001.22	2040.43	2115.47	2211.2	2229.64	2224.41
	1987.42	2010.05	2013.35	1994.69	1995.62	1975.62	2015.12	1994.95	1977.2	2021.88	2051.12	2044.64	2113.73	2065.63	2009	2113.72	2100.05	2047.39	2002.61	1970.92	2064.57	2128.97	2151.36	2016.6	2227	2133.55	2010.19	1990.97	2014.49	2125.32	2132.24	2152.07	2105.47	2072.88	2209.53	1998.73	1977.69	2218.63	2221.19	2142.34	2070.97	2057.97	2034.1	2001.49	2040.89	2116.3	2212.54	2231.06	2225.86
	1987.64	2010.34	2013.67	1994.95	1995.81	1975.78	2015.49	1995.21	1977.38	2022.27	2051.66	2045.14	2114.61	2066.12	2009.34	2114.52	2100.97	2047.92	2002.92	1971.07	2065.2	2130.02	2152.37	2016.99	2228.23	2134.33	2010.45	1991.23	2014.9	2126.28	2133.25	2153.28	2106.18	2073.54	2210.96	1998.94	1977.84	2219.8	2222.66	2143.36	2071.49	2058.39	2034.39	2001.76	2041.35	2117.14	2213.89	2232.49	2227.32
	1987.86	2010.63	2013.99	1995.21	1995.99	1975.94	2015.85	1995.47	1977.57	2022.66	2052.19	2045.64	2115.5	2066.62	2009.67	2115.33	2101.89	2048.44	2003.23	1971.21	2065.82	2131.07	2153.39	2017.39	2229.46	2135.11	2010.72	1991.49	2015.3	2127.25	2134.27	2154.49	2106.9	2074.2	2212.39	1999.14	1978	2220.97	2224.13	2144.39	2072.02	2058.8	2034.68	2002.04	2041.81	2117.98	2215.24	2233.92	2228.77
	1988.09	2010.92	2014.3	1995.48	1996.17	1976.11	2016.21	1995.74	1977.75	2023.06	2052.73	2046.15	2116.38	2067.12	2010.01	2116.13	2102.81	2048.97	2003.54	1971.36	2066.45	2132.12	2154.41	2017.78	2230.69	2135.88	2010.99	1991.74	2015.71	2128.23	2135.28	2155.71	2107.62	2074.87	2213.82	1999.35	1978.15	2222.15	2225.61	2145.43	2072.56	2059.22	2034.97	2002.31	2042.28	2118.82	2216.59	2235.35	2230.23
	1988.32	2011.21	2014.62	1995.74	1996.35	1976.27	2016.58	1996	1977.94	2023.46	2053.27	2046.65	2117.27	2067.62	2010.35	2116.94	2103.74	2049.49	2003.85	1971.51	2067.08	2133.18	2155.43	2018.18	2231.92	2136.66	2011.26	1992	2016.11	2129.2	2136.3	2156.94	2108.35	2075.54	2215.26	1999.56	1978.31	2223.33	2227.09	2146.46	2073.09	2059.64	2035.26	2002.58	2042.74	2119.67	2217.94	2236.79	2231.7
	1988.54	2011.5	2014.94	1996	1996.54	1976.44	2016.94	1996.26	1978.12	2023.85	2053.81	2047.15	2118.15	2068.12	2010.69	2117.74	2104.67	2050.02	2004.17	1971.66	2067.71	2134.24	2156.46	2018.57	2233.15	2137.44	2011.53	1992.26	2016.52	2130.18	2137.32	2158.16	2109.07	2076.21	2216.7	1999.77	1978.47	2224.51	2228.57	2147.5	2073.62	2060.06	2035.55	2002.86	2043.21	2120.52	2219.3	2238.22	2233.17
	1988.77	2011.79	2015.26	1996.27	1996.72	1976.61	2017.31	1996.53	1978.3	2024.25	2054.35	2047.66	2119.04	2068.62	2011.03	2118.55	2105.6	2050.55	2004.48	1971.81	2068.34	2135.29	2157.48	2018.97	2234.38	2138.21	2011.8	1992.52	2016.93	2131.16	2138.35	2159.39	2109.8	2076.88	2218.14	1999.97	1978.62	2225.69	2230.05	2148.53	2074.16	2060.48	2035.84	2003.14	2043.67	2121.37	2220.66	2239.66	2234.64
	1989	2012.08	2015.58	1996.53	1996.91	1976.78	2017.67	1996.8	1978.49	2024.65	2054.9	2048.17	2119.93	2069.12	2011.38	2119.35	2106.53	2051.08	2004.8	1971.96	2068.98	2136.36	2158.51	2019.37	2235.62	2138.99	2012.07	1992.78	2017.34	2132.14	2139.37	2160.62	2110.53	2077.55	2219.59	2000.18	1978.78	2226.87	2231.54	2149.57	2074.7	2060.91	2036.14	2003.41	2044.14	2122.23	2222.02	2241.1	2236.11
	1989.22	2012.38	2015.9	1996.8	1997.1	1976.94	2018.04	1997.06	1978.67	2025.05	2055.44	2048.67	2120.82	2069.63	2011.72	2120.16	2107.47	2051.61	2005.11	1972.11	2069.61	2137.42	2159.54	2019.77	2236.85	2139.76	2012.34	1993.04	2017.75	2133.12	2140.4	2161.86	2111.26	2078.22	2221.04	2000.39	1978.94	2228.06	2233.02	2150.62	2075.24	2061.33	2036.43	2003.69	2044.61	2123.08	2223.38	2242.55	2237.59
	1989.45	2012.67	2016.22	1997.07	1997.29	1977.11	2018.41	1997.33	1978.86	2025.46	2055.98	2049.18	2121.71	2070.13	2012.06	2120.97	2108.4	2052.14	2005.43	1972.27	2070.25	2138.48	2160.57	2020.17	2238.08	2140.54	2012.62	1993.3	2018.16	2134.1	2141.43	2163.1	2111.99	2078.9	2222.49	2000.6	1979.1	2229.25	2234.51	2151.66	2075.78	2061.76	2036.73	2003.97	2045.07	2123.95	2224.75	2243.99	2239.07
	1989.68	2012.96	2016.55	1997.33	1997.47	1977.28	2018.77	1997.6	1979.04	2025.86	2056.53	2049.69	2122.6	2070.64	2012.41	2121.78	2109.34	2052.67	2005.75	1972.42	2070.89	2139.55	2161.61	2020.58	2239.32	2141.31	2012.89	1993.56	2018.57	2135.08	2142.47	2164.34	2112.72	2079.58	2223.95	2000.81	1979.26	2230.43	2236	2152.71	2076.33	2062.18	2037.02	2004.25	2045.54	2124.81	2226.12	2245.44	2240.55
	1989.91	2013.25	2016.87	1997.6	1997.66	1977.45	2019.14	1997.87	1979.23	2026.26	2057.07	2050.2	2123.5	2071.14	2012.76	2122.59	2110.28	2053.2	2006.07	1972.57	2071.53	2140.62	2162.64	2020.98	2240.55	2142.09	2013.17	1993.82	2018.99	2136.07	2143.51	2165.58	2113.46	2080.26	2225.41	2001.03	1979.42	2231.62	2237.49	2153.76	2076.87	2062.61	2037.32	2004.53	2046.01	2125.68	2227.49	2246.89	2242.04
	1990.14	2013.54	2017.2	1997.87	1997.85	1977.62	2019.51	1998.14	1979.42	2026.66	2057.62	2050.71	2124.39	2071.65	2013.1	2123.4	2111.22	2053.74	2006.39	1972.72	2072.17	2141.69	2163.68	2021.38	2241.79	2142.86	2013.44	1994.08	2019.4	2137.06	2144.55	2166.83	2114.2	2080.94	2226.87	2001.24	1979.58	2232.82	2238.99	2154.81	2077.42	2063.04	2037.62	2004.81	2046.48	2126.55	2228.86	2248.34	2243.53
	1990.37	2013.84	2017.52	1998.14	1998.05	1977.8	2019.88	1998.41	1979.6	2027.07	2058.17	2051.22	2125.28	2072.15	2013.45	2124.21	2112.16	2054.27	2006.71	1972.88	2072.81	2142.77	2164.72	2021.79	2243.02	2143.64	2013.72	1994.35	2019.82	2138.05	2145.59	2168.08	2114.94	2081.62	2228.33	2001.45	1979.74	2234.01	2240.48	2155.86	2077.97	2063.46	2037.92	2005.09	2046.96	2127.43	2230.24	2249.8	2245.03
	1990.6	2014.13	2017.85	1998.41	1998.24	1977.97	2020.25	1998.68	1979.79	2027.47	2058.71	2051.73	2126.18	2072.66	2013.8	2125.02	2113.11	2054.81	2007.03	1973.03	2073.46	2143.84	2165.76	2022.2	2244.26	2144.42	2014	1994.61	2020.23	2139.04	2146.63	2169.34	2115.68	2082.3	2229.8	2001.66	1979.9	2235.2	2241.98	2156.92	2078.52	2063.89	2038.22	2005.38	2047.43	2128.31	2231.62	2251.25	2246.52
	1990.83	2014.42	2018.18	1998.69	1998.43	1978.14	2020.62	1998.96	1979.98	2027.88	2059.26	2052.24	2127.08	2073.17	2014.15	2125.83	2114.06	2055.34	2007.35	1973.19	2074.1	2144.92	2166.8	2022.61	2245.5	2145.19	2014.27	1994.87	2020.65	2140.03	2147.68	2170.59	2116.43	2082.99	2231.27	2001.88	1980.07	2236.4	2243.48	2157.98	2079.07	2064.32	2038.52	2005.66	2047.9	2129.19	2233	2252.71	2248.03
	1991.06	2014.71	2018.51	1998.96	1998.62	1978.32	2020.99	1999.23	1980.16	2028.29	2059.81	2052.76	2127.97	2073.68	2014.5	2126.64	2115	2055.88	2007.68	1973.34	2074.75	2146	2167.84	2023.02	2246.73	2145.97	2014.55	1995.14	2021.07	2141.02	2148.73	2171.85	2117.18	2083.67	2232.74	2002.09	1980.23	2237.6	2244.98	2159.04	2079.62	2064.76	2038.82	2005.95	2048.38	2130.07	2234.38	2254.17	2249.53
	1991.3	2015.01	2018.84	1999.23	1998.82	1978.49	2021.36	1999.51	1980.35	2028.7	2060.36	2053.27	2128.87	2074.19	2014.85	2127.46	2115.95	2056.42	2008	1973.5	2075.4	2147.08	2168.89	2023.43	2247.97	2146.74	2014.83	1995.4	2021.48	2142.02	2149.78	2173.12	2117.93	2084.36	2234.22	2002.31	1980.39	2238.8	2246.49	2160.1	2080.18	2065.19	2039.12	2006.23	2048.85	2130.96	2235.77	2255.63	2251.04
	1991.53	2015.3	2019.17	1999.51	1999.01	1978.67	2021.74	1999.78	1980.54	2029.1	2060.91	2053.78	2129.77	2074.69	2015.2	2128.27	2116.9	2056.96	2008.33	1973.65	2076.05	2148.16	2169.93	2023.84	2249.2	2147.52	2015.11	1995.67	2021.9	2143.02	2150.83	2174.38	2118.68	2085.05	2235.7	2002.52	1980.55	2240	2247.99	2161.16	2080.73	2065.62	2039.42	2006.52	2049.33	2131.85	2237.16	2257.1	2252.55
	1991.76	2015.59	2019.5	1999.78	1999.21	1978.84	2022.11	2000.06	1980.72	2029.51	2061.47	2054.3	2130.67	2075.2	2015.55	2129.08	2117.86	2057.5	2008.65	1973.81	2076.7	2149.24	2170.98	2024.25	2250.44	2148.3	2015.4	1995.93	2022.32	2144.02	2151.89	2175.65	2119.43	2085.74	2237.18	2002.74	1980.72	2241.2	2249.5	2162.23	2081.29	2066.06	2039.73	2006.8	2049.8	2132.75	2238.55	2258.56	2254.06
	1992	2015.88	2019.83	2000.06	1999.41	1979.02	2022.48	2000.34	1980.91	2029.92	2062.02	2054.81	2131.57	2075.72	2015.91	2129.9	2118.81	2058.04	2008.98	1973.97	2077.35	2150.33	2172.03	2024.66	2251.68	2149.08	2015.68	1996.2	2022.74	2145.01	2152.95	2176.93	2120.18	2086.43	2238.66	2002.96	1980.88	2242.41	2251.01	2163.3	2081.85	2066.49	2040.03	2007.09	2050.28	2133.65	2239.94	2260.03	2255.58
	1992.23	2016.17	2020.16	2000.33	1999.6	1979.2	2022.86	2000.61	1981.1	2030.33	2062.57	2055.33	2132.47	2076.23	2016.26	2130.71	2119.77	2058.58	2009.31	1974.12	2078.01	2151.41	2173.08	2025.08	2252.92	2149.85	2015.96	1996.47	2023.17	2146.02	2154.01	2178.2	2120.94	2087.12	2240.15	2003.17	1981.05	2243.62	2252.52	2164.37	2082.41	2066.93	2040.34	2007.38	2050.76	2134.55	2241.34	2261.5	2257.1
	1992.46	2016.47	2020.49	2000.61	1999.8	1979.37	2023.23	2000.89	1981.29	2030.74	2063.13	2055.84	2133.37	2076.74	2016.61	2131.53	2120.72	2059.12	2009.64	1974.28	2078.66	2152.5	2174.13	2025.49	2254.15	2150.63	2016.24	1996.73	2023.59	2147.02	2155.08	2179.48	2121.7	2087.82	2241.64	2003.39	1981.21	2244.82	2254.03	2165.44	2082.97	2067.37	2040.65	2007.67	2051.24	2135.46	2242.73	2262.97	2258.62
	1992.7	2016.76	2020.83	2000.89	2000	1979.55	2023.61	2001.17	1981.48	2031.16	2063.68	2056.36	2134.27	2077.25	2016.97	2132.34	2121.68	2059.66	2009.97	1974.44	2079.32	2153.59	2175.19	2025.91	2255.39	2151.41	2016.53	1997	2024.01	2148.02	2156.14	2180.76	2122.46	2088.51	2243.13	2003.61	1981.38	2246.03	2255.54	2166.51	2083.54	2067.81	2040.95	2007.96	2051.72	2136.37	2244.14	2264.45	2260.15
	1992.93	2017.05	2021.16	2001.17	2000.2	1979.73	2023.99	2001.45	1981.67	2031.57	2064.24	2056.88	2135.18	2077.76	2017.33	2133.16	2122.64	2060.21	2010.3	1974.6	2079.98	2154.69	2176.24	2026.33	2256.63	2152.19	2016.81	1997.27	2024.43	2149.03	2157.21	2182.05	2123.22	2089.21	2244.62	2003.83	1981.54	2247.24	2257.05	2167.59	2084.1	2068.25	2041.26	2008.25	2052.2	2137.28	2245.54	2265.92	2261.67
	1993.17	2017.34	2021.5	2001.45	2000.4	1979.91	2024.36	2001.74	1981.85	2031.98	2064.8	2057.4	2136.08	2078.28	2017.68	2133.98	2123.6	2060.75	2010.63	1974.76	2080.64	2155.78	2177.3	2026.75	2257.86	2152.97	2017.1	1997.54	2024.86	2150.03	2158.28	2183.33	2123.98	2089.91	2246.12	2004.05	1981.71	2248.46	2258.57	2168.66	2084.67	2068.69	2041.57	2008.54	2052.68	2138.19	2246.94	2267.4	2263.21
	1993.4	2017.63	2021.83	2001.73	2000.6	1980.09	2024.74	2002.02	1982.04	2032.4	2065.35	2057.92	2136.98	2078.79	2018.04	2134.79	2124.57	2061.3	2010.96	1974.92	2081.3	2156.88	2178.36	2027.17	2259.1	2153.75	2017.39	1997.8	2025.28	2151.04	2159.36	2184.62	2124.74	2090.61	2247.62	2004.27	1981.88	2249.67	2260.08	2169.74	2085.24	2069.13	2041.88	2008.83	2053.16	2139.11	2248.35	2268.88	2264.74
	1993.64	2017.93	2022.17	2002.01	2000.8	1980.27	2025.12	2002.3	1982.23	2032.81	2065.91	2058.43	2137.89	2079.3	2018.4	2135.61	2125.53	2061.85	2011.3	1975.08	2081.96	2157.97	2179.42	2027.59	2260.34	2154.53	2017.67	1998.07	2025.71	2152.05	2160.43	2185.91	2125.51	2091.31	2249.12	2004.49	1982.04	2250.89	2261.6	2170.82	2085.81	2069.57	2042.19	2009.12	2053.64	2140.04	2249.76	2270.36	2266.28
	1993.88	2018.22	2022.51	2002.29	2001	1980.45	2025.5	2002.58	1982.42	2033.23	2066.47	2058.95	2138.79	2079.82	2018.76	2136.43	2126.5	2062.39	2011.63	1975.24	2082.62	2159.07	2180.48	2028.01	2261.58	2155.31	2017.96	1998.34	2026.14	2153.06	2161.51	2187.21	2126.28	2092.01	2250.63	2004.71	1982.21	2252.1	2263.12	2171.9	2086.38	2070.01	2042.51	2009.41	2054.12	2140.96	2251.17	2271.84	2267.82
	1994.11	2018.51	2022.85	2002.57	2001.21	1980.63	2025.88	2002.87	1982.61	2033.64	2067.03	2059.47	2139.7	2080.33	2019.12	2137.25	2127.46	2062.94	2011.97	1975.4	2083.29	2160.17	2181.54	2028.43	2262.81	2156.09	2018.25	1998.61	2026.56	2154.07	2162.59	2188.51	2127.05	2092.71	2252.13	2004.93	1982.38	2253.32	2264.63	2172.99	2086.95	2070.46	2042.82	2009.71	2054.61	2141.89	2252.59	2273.33	2269.36
	1994.35	2018.8	2023.19	2002.86	2001.41	1980.82	2026.26	2003.15	1982.8	2034.06	2067.59	2059.99	2140.6	2080.85	2019.48	2138.06	2128.43	2063.49	2012.3	1975.56	2083.95	2161.27	2182.61	2028.86	2264.05	2156.88	2018.54	1998.88	2026.99	2155.08	2163.68	2189.81	2127.82	2093.41	2253.64	2005.16	1982.55	2254.54	2266.15	2174.07	2087.53	2070.9	2043.13	2010	2055.09	2142.83	2254	2274.82	2270.91
	1994.59	2019.09	2023.52	2003.14	2001.61	1981	2026.64	2003.44	1982.99	2034.47	2068.15	2060.52	2141.51	2081.36	2019.84	2138.88	2129.4	2064.04	2012.64	1975.73	2084.62	2162.38	2183.67	2029.28	2265.29	2157.66	2018.83	1999.15	2027.42	2156.1	2164.76	2191.11	2128.59	2094.12	2255.15	2005.38	1982.72	2255.76	2267.67	2175.16	2088.1	2071.35	2043.45	2010.29	2055.57	2143.77	2255.42	2276.3	2272.46
	1994.83	2019.38	2023.87	2003.42	2001.82	1981.18	2027.02	2003.73	1983.18	2034.89	2068.71	2061.04	2142.42	2081.88	2020.2	2139.7	2130.37	2064.59	2012.98	1975.89	2085.29	2163.48	2184.74	2029.71	2266.52	2158.44	2019.12	1999.42	2027.85	2157.11	2165.85	2192.42	2129.36	2094.83	2256.67	2005.6	1982.89	2256.99	2269.2	2176.25	2088.68	2071.8	2043.76	2010.59	2056.06	2144.71	2256.84	2277.79	2274.01
	1995.07	2019.67	2024.21	2003.71	2002.03	1981.37	2027.4	2004.02	1983.37	2035.31	2069.28	2061.56	2143.32	2082.4	2020.56	2140.52	2131.34	2065.14	2013.32	1976.05	2085.96	2164.59	2185.81	2030.14	2267.76	2159.23	2019.41	1999.69	2028.28	2158.12	2166.94	2193.73	2130.14	2095.53	2258.18	2005.83	1983.06	2258.21	2270.72	2177.34	2089.26	2072.25	2044.08	2010.89	2056.54	2145.65	2258.27	2279.28	2275.57
	1995.3	2019.97	2024.55	2004	2002.23	1981.55	2027.78	2004.3	1983.56	2035.73	2069.84	2062.08	2144.23	2082.91	2020.93	2141.34	2132.32	2065.69	2013.66	1976.22	2086.63	2165.69	2186.87	2030.56	2268.99	2160.01	2019.7	1999.96	2028.71	2159.14	2168.04	2195.04	2130.92	2096.24	2259.7	2006.05	1983.23	2259.44	2272.24	2178.43	2089.84	2072.7	2044.4	2011.18	2057.03	2146.6	2259.69	2280.78	2277.12
	1995.54	2020.26	2024.89	2004.28	2002.44	1981.74	2028.17	2004.59	1983.75	2036.15	2070.4	2062.6	2145.14	2083.43	2021.29	2142.16	2133.29	2066.24	2014	1976.38	2087.3	2166.8	2187.94	2030.99	2270.23	2160.8	2020	2000.24	2029.14	2160.16	2169.13	2196.35	2131.69	2096.95	2261.22	2006.28	1983.4	2260.67	2273.76	2179.52	2090.42	2073.15	2044.72	2011.48	2057.52	2147.55	2261.12	2282.27	2278.68
	1995.78	2020.55	2025.23	2004.57	2002.65	1981.92	2028.55	2004.88	1983.94	2036.57	2070.97	2063.13	2146.04	2083.95	2021.65	2142.98	2134.27	2066.79	2014.34	1976.55	2087.98	2167.91	2189.02	2031.42	2271.47	2161.59	2020.29	2000.51	2029.57	2161.18	2170.23	2197.67	2132.47	2097.66	2262.75	2006.5	1983.57	2261.9	2275.29	2180.62	2091	2073.6	2045.04	2011.78	2058	2148.5	2262.55	2283.77	2280.25
	1996.02	2020.84	2025.58	2004.86	2002.86	1982.11	2028.93	2005.17	1984.13	2036.99	2071.53	2063.65	2146.95	2084.47	2022.02	2143.8	2135.24	2067.34	2014.68	1976.71	2088.65	2169.02	2190.09	2031.85	2272.7	2162.37	2020.58	2000.78	2030	2162.2	2171.33	2198.99	2133.25	2098.38	2264.27	2006.73	1983.74	2263.13	2276.81	2181.72	2091.59	2074.05	2045.36	2012.08	2058.49	2149.46	2263.98	2285.26	2281.81
	1996.26	2021.13	2025.92	2005.15	2003.07	1982.3	2029.32	2005.46	1984.32	2037.41	2072.1	2064.17	2147.86	2084.98	2022.39	2144.63	2136.22	2067.9	2015.03	1976.88	2089.33	2170.13	2191.16	2032.29	2273.94	2163.16	2020.88	2001.05	2030.44	2163.22	2172.43	2200.31	2134.04	2099.09	2265.8	2006.96	1983.91	2264.36	2278.34	2182.81	2092.17	2074.5	2045.68	2012.37	2058.98	2150.43	2265.42	2286.76	2283.38
	1996.5	2021.42	2026.26	2005.44	2003.27	1982.48	2029.7	2005.76	1984.51	2037.83	2072.66	2064.7	2148.77	2085.5	2022.75	2145.45	2137.2	2068.45	2015.37	1977.04	2090.01	2171.25	2192.24	2032.72	2275.17	2163.95	2021.17	2001.32	2030.87	2164.24	2173.54	2201.64	2134.82	2099.8	2267.33	2007.18	1984.09	2265.59	2279.86	2183.91	2092.76	2074.96	2046	2012.67	2059.47	2151.39	2266.86	2288.26	2284.95
	1996.74	2021.71	2026.61	2005.73	2003.49	1982.67	2030.09	2006.05	1984.71	2038.25	2073.23	2065.22	2149.68	2086.02	2023.12	2146.27	2138.18	2069.01	2015.72	1977.21	2090.69	2172.36	2193.31	2033.16	2276.41	2164.74	2021.47	2001.6	2031.3	2165.26	2174.64	2202.96	2135.6	2100.52	2268.86	2007.41	1984.26	2266.83	2281.39	2185.01	2093.35	2075.41	2046.32	2012.97	2059.96	2152.36	2268.3	2289.76	2286.53
	1996.98	2022	2026.95	2006.02	2003.7	1982.86	2030.48	2006.34	1984.9	2038.67	2073.8	2065.75	2150.58	2086.54	2023.49	2147.09	2139.16	2069.56	2016.06	1977.38	2091.37	2173.48	2194.39	2033.59	2277.64	2165.54	2021.76	2001.87	2031.74	2166.28	2175.75	2204.29	2136.39	2101.23	2270.39	2007.64	1984.43	2268.06	2282.92	2186.12	2093.94	2075.87	2046.65	2013.28	2060.45	2153.33	2269.74	2291.27	2288.11
	1997.22	2022.29	2027.3	2006.31	2003.91	1983.05	2030.86	2006.64	1985.09	2039.09	2074.36	2066.27	2151.49	2087.06	2023.85	2147.91	2140.14	2070.12	2016.41	1977.55	2092.05	2174.6	2195.47	2034.03	2278.87	2166.33	2022.06	2002.14	2032.17	2167.31	2176.87	2205.62	2137.18	2101.95	2271.92	2007.87	1984.61	2269.3	2284.44	2187.22	2094.53	2076.32	2046.97	2013.58	2060.94	2154.31	2271.18	2292.77	2289.68
	1997.47	2022.58	2027.65	2006.6	2004.12	1983.24	2031.25	2006.93	1985.28	2039.51	2074.93	2066.8	2152.4	2087.58	2024.22	2148.73	2141.12	2070.67	2016.76	1977.71	2092.73	2175.72	2196.54	2034.47	2280.11	2167.12	2022.36	2002.42	2032.61	2168.33	2177.98	2206.96	2137.97	2102.67	2273.46	2008.1	1984.78	2270.54	2285.97	2188.33	2095.12	2076.78	2047.3	2013.88	2061.43	2155.29	2272.63	2294.28	2291.27
	1997.71	2022.87	2027.99	2006.9	2004.33	1983.43	2031.64	2007.23	1985.47	2039.94	2075.5	2067.32	2153.31	2088.1	2024.59	2149.56	2142.1	2071.23	2017.1	1977.88	2093.41	2176.83	2197.62	2034.9	2281.34	2167.92	2022.66	2002.69	2033.05	2169.36	2179.1	2208.29	2138.75	2103.39	2275	2008.33	1984.95	2271.78	2287.5	2189.43	2095.71	2077.24	2047.62	2014.18	2061.92	2156.28	2274.07	2295.78	2292.85
	1997.95	2023.15	2028.34	2007.19	2004.55	1983.62	2032.03	2007.52	1985.66	2040.36	2076.07	2067.85	2154.22	2088.61	2024.96	2150.38	2143.08	2071.79	2017.45	1978.05	2094.1	2177.96	2198.7	2035.34	2282.57	2168.71	2022.95	2002.96	2033.48	2170.38	2180.21	2209.63	2139.55	2104.11	2276.54	2008.56	1985.13	2273.02	2289.02	2190.54	2096.31	2077.7	2047.95	2014.48	2062.41	2157.26	2275.52	2297.29	2294.44
	1998.19	2023.44	2028.69	2007.49	2004.76	1983.81	2032.42	2007.82	1985.85	2040.78	2076.64	2068.37	2155.12	2089.13	2025.33	2151.2	2144.07	2072.34	2017.8	1978.22	2094.78	2179.08	2199.79	2035.79	2283.8	2169.51	2023.25	2003.24	2033.92	2171.41	2181.34	2210.98	2140.34	2104.83	2278.08	2008.79	1985.3	2274.26	2290.55	2191.65	2096.9	2078.16	2048.28	2014.79	2062.91	2158.25	2276.98	2298.8	2296.03
	1998.43	2023.73	2029.04	2007.78	2004.98	1984	2032.81	2008.12	1986.04	2041.21	2077.21	2068.9	2156.03	2089.65	2025.7	2152.03	2145.05	2072.9	2018.15	1978.39	2095.47	2180.2	2200.87	2036.23	2285.03	2170.31	2023.55	2003.51	2034.36	2172.44	2182.46	2212.32	2141.13	2105.55	2279.63	2009.02	1985.48	2275.51	2292.08	2192.76	2097.5	2078.62	2048.61	2015.09	2063.4	2159.25	2278.43	2300.31	2297.62
	1998.68	2024.02	2029.38	2008.08	2005.19	1984.19	2033.2	2008.41	1986.24	2041.63	2077.78	2069.43	2156.94	2090.17	2026.07	2152.85	2146.04	2073.46	2018.51	1978.56	2096.16	2181.32	2201.95	2036.67	2286.26	2171.11	2023.85	2003.79	2034.8	2173.47	2183.58	2213.66	2141.92	2106.27	2281.17	2009.25	1985.66	2276.75	2293.61	2193.87	2098.1	2079.08	2048.94	2015.39	2063.89	2160.25	2279.89	2301.82	2299.21
	1998.92	2024.31	2029.73	2008.37	2005.41	1984.38	2033.59	2008.71	1986.43	2042.06	2078.35	2069.95	2157.85	2090.69	2026.44	2153.67	2147.03	2074.02	2018.86	1978.73	2096.85	2182.45	2203.03	2037.11	2287.49	2171.91	2024.15	2004.06	2035.23	2174.5	2184.71	2215.01	2142.72	2107	2282.72	2009.48	1985.83	2278	2295.13	2194.98	2098.7	2079.54	2049.27	2015.7	2064.39	2161.25	2281.35	2303.34	2300.8
	1999.16	2024.6	2030.08	2008.67	2005.63	1984.58	2033.98	2009.01	1986.62	2042.48	2078.92	2070.48	2158.75	2091.21	2026.82	2154.5	2148.01	2074.58	2019.21	1978.91	2097.54	2183.58	2204.12	2037.56	2288.72	2172.71	2024.45	2004.33	2035.67	2175.53	2185.84	2216.36	2143.52	2107.72	2284.27	2009.71	1986.01	2279.25	2296.66	2196.09	2099.3	2080.01	2049.6	2016.01	2064.88	2162.26	2282.81	2304.85	2302.4
	1999.41	2024.88	2030.43	2008.97	2005.85	1984.77	2034.38	2009.31	1986.81	2042.91	2079.49	2071.01	2159.66	2091.73	2027.19	2155.32	2149	2075.14	2019.56	1979.08	2098.23	2184.7	2205.2	2038.01	2289.95	2173.51	2024.75	2004.61	2036.11	2176.56	2186.97	2217.71	2144.31	2108.45	2285.82	2009.95	1986.19	2280.5	2298.19	2197.21	2099.9	2080.47	2049.93	2016.31	2065.37	2163.26	2284.27	2306.36	2304
	1999.65	2025.17	2030.78	2009.27	2006.06	1984.96	2034.77	2009.61	1987	2043.33	2080.06	2071.53	2160.57	2092.26	2027.56	2156.15	2149.99	2075.7	2019.92	1979.25	2098.92	2185.83	2206.29	2038.45	2291.18	2174.31	2025.06	2004.88	2036.55	2177.59	2188.1	2219.07	2145.11	2109.17	2287.37	2010.18	1986.36	2281.75	2299.72	2198.32	2100.5	2080.93	2050.26	2016.62	2065.87	2164.28	2285.73	2307.88	2305.6
	1999.89	2025.46	2031.13	2009.57	2006.28	1985.15	2035.16	2009.91	1987.19	2043.76	2080.64	2072.06	2161.47	2092.78	2027.94	2156.97	2150.98	2076.26	2020.27	1979.42	2099.62	2186.96	2207.38	2038.9	2292.41	2175.11	2025.36	2005.16	2037	2178.62	2189.24	2220.43	2145.91	2109.9	2288.92	2010.41	1986.54	2283	2301.24	2199.44	2101.1	2081.4	2050.6	2016.92	2066.36	2165.29	2287.2	2309.4	2307.2
	2000.14	2025.74	2031.49	2009.87	2006.5	1985.35	2035.56	2010.21	1987.39	2044.19	2081.21	2072.59	2162.38	2093.3	2028.31	2157.79	2151.97	2076.82	2020.63	1979.6	2100.31	2188.09	2208.46	2039.35	2293.63	2175.92	2025.66	2005.44	2037.44	2179.65	2190.38	2221.78	2146.71	2110.63	2290.47	2010.65	1986.72	2284.26	2302.77	2200.55	2101.71	2081.87	2050.93	2017.23	2066.86	2166.31	2288.66	2310.91	2308.81
	2000.38	2026.03	2031.84	2010.17	2006.72	1985.54	2035.95	2010.52	1987.58	2044.61	2081.78	2073.11	2163.29	2093.82	2028.68	2158.62	2152.96	2077.38	2020.99	1979.77	2101.01	2189.22	2209.55	2039.8	2294.86	2176.72	2025.96	2005.71	2037.88	2180.69	2191.52	2223.14	2147.51	2111.36	2292.03	2010.88	1986.9	2285.51	2304.3	2201.67	2102.31	2082.33	2051.27	2017.54	2067.36	2167.34	2290.13	2312.43	2310.42
	2000.62	2026.32	2032.19	2010.47	2006.94	1985.74	2036.34	2010.82	1987.77	2045.04	2082.36	2073.64	2164.19	2094.34	2029.06	2159.44	2153.95	2077.94	2021.34	1979.95	2101.71	2190.35	2210.64	2040.25	2296.08	2177.53	2026.27	2005.99	2038.32	2181.72	2192.66	2224.51	2148.31	2112.09	2293.58	2011.12	1987.08	2286.77	2305.82	2202.79	2102.92	2082.8	2051.6	2017.85	2067.85	2168.36	2291.61	2313.95	2312.02
	2000.87	2026.6	2032.54	2010.77	2007.16	1985.93	2036.74	2011.12	1987.96	2045.47	2082.93	2074.17	2165.1	2094.86	2029.43	2160.27	2154.94	2078.51	2021.7	1980.12	2102.4	2191.48	2211.73	2040.7	2297.31	2178.33	2026.57	2006.26	2038.77	2182.76	2193.8	2225.87	2149.11	2112.82	2295.14	2011.35	1987.25	2288.02	2307.35	2203.91	2103.53	2083.27	2051.94	2018.16	2068.35	2169.39	2293.08	2315.47	2313.63
	2001.11	2026.89	2032.89	2011.07	2007.39	1986.13	2037.13	2011.42	1988.15	2045.89	2083.5	2074.69	2166	2095.38	2029.81	2161.09	2155.93	2079.07	2022.06	1980.3	2103.1	2192.62	2212.82	2041.15	2298.53	2179.14	2026.88	2006.54	2039.21	2183.79	2194.94	2227.23	2149.92	2113.55	2296.7	2011.59	1987.43	2289.28	2308.87	2205.03	2104.14	2083.74	2052.28	2018.46	2068.85	2170.43	2294.55	2316.99	2315.24
	2001.36	2027.17	2033.24	2011.37	2007.61	1986.32	2037.53	2011.73	1988.35	2046.32	2084.08	2075.22	2166.9	2095.9	2030.19	2161.92	2156.92	2079.63	2022.42	1980.47	2103.8	2193.75	2213.91	2041.61	2299.75	2179.95	2027.18	2006.81	2039.65	2184.83	2196.09	2228.6	2150.72	2114.28	2298.25	2011.83	1987.61	2290.54	2310.4	2206.15	2104.75	2084.21	2052.62	2018.77	2069.34	2171.46	2296.03	2318.51	2316.86
	2001.6	2027.46	2033.6	2011.67	2007.83	1986.52	2037.93	2012.03	1988.54	2046.75	2084.65	2075.75	2167.81	2096.43	2030.56	2162.74	2157.92	2080.19	2022.78	1980.65	2104.5	2194.88	2215	2042.06	2300.97	2180.76	2027.49	2007.09	2040.1	2185.87	2197.24	2229.97	2151.53	2115.02	2299.81	2012.06	1987.79	2291.8	2311.92	2207.27	2105.36	2084.68	2052.96	2019.08	2069.84	2172.5	2297.51	2320.03	2318.47
	2001.85	2027.74	2033.95	2011.98	2008.05	1986.71	2038.32	2012.34	1988.73	2047.18	2085.23	2076.28	2168.71	2096.95	2030.94	2163.57	2158.91	2080.76	2023.14	1980.83	2105.21	2196.02	2216.09	2042.52	2302.19	2181.57	2027.79	2007.37	2040.55	2186.9	2198.39	2231.34	2152.33	2115.75	2301.37	2012.3	1987.97	2293.07	2313.45	2208.39	2105.97	2085.15	2053.29	2019.39	2070.34	2173.55	2298.99	2321.56	2320.09
	2002.09	2028.03	2034.3	2012.28	2008.28	1986.91	2038.72	2012.64	1988.92	2047.61	2085.8	2076.8	2169.61	2097.47	2031.32	2164.39	2159.9	2081.32	2023.5	1981.01	2105.91	2197.16	2217.18	2042.98	2303.41	2182.38	2028.1	2007.64	2040.99	2187.94	2199.54	2232.71	2153.14	2116.49	2302.94	2012.54	1988.15	2294.33	2314.97	2209.51	2106.58	2085.62	2053.64	2019.7	2070.84	2174.59	2300.47	2323.08	2321.7
	2002.34	2028.31	2034.66	2012.59	2008.5	1987.11	2039.12	2012.95	1989.12	2048.03	2086.38	2077.33	2170.52	2097.99	2031.7	2165.22	2160.89	2081.89	2023.86	1981.18	2106.61	2198.29	2218.28	2043.43	2304.63	2183.19	2028.4	2007.92	2041.44	2188.98	2200.69	2234.09	2153.94	2117.22	2304.5	2012.78	1988.33	2295.59	2316.49	2210.63	2107.2	2086.09	2053.98	2020.02	2071.34	2175.64	2301.95	2324.6	2323.32
	2002.58	2028.59	2035.01	2012.89	2008.73	1987.3	2039.52	2013.25	1989.31	2048.46	2086.95	2077.86	2171.42	2098.52	2032.08	2166.05	2161.89	2082.45	2024.23	1981.36	2107.32	2199.43	2219.37	2043.89	2305.85	2184	2028.71	2008.2	2041.89	2190.02	2201.84	2235.46	2154.75	2117.96	2306.06	2013.02	1988.51	2296.86	2318.02	2211.76	2107.81	2086.56	2054.32	2020.33	2071.84	2176.7	2303.44	2326.13	2324.94
	2002.83	2028.88	2035.36	2013.2	2008.95	1987.5	2039.91	2013.56	1989.5	2048.89	2087.53	2078.38	2172.32	2099.04	2032.45	2166.87	2162.88	2083.02	2024.59	1981.54	2108.02	2200.57	2220.46	2044.35	2307.07	2184.81	2029.02	2008.48	2042.33	2191.06	2203	2236.84	2155.56	2118.7	2307.62	2013.26	1988.7	2298.12	2319.54	2212.88	2108.43	2087.04	2054.66	2020.64	2072.34	2177.75	2304.92	2327.65	2326.56
	2003.08	2029.16	2035.72	2013.5	2009.18	1987.7	2040.31	2013.86	1989.69	2049.32	2088.1	2078.91	2173.22	2099.56	2032.83	2167.7	2163.88	2083.58	2024.95	1981.72	2108.73	2201.71	2221.55	2044.81	2308.28	2185.62	2029.32	2008.75	2042.78	2192.1	2204.16	2238.22	2156.37	2119.44	2309.18	2013.5	1988.88	2299.39	2321.06	2214	2109.04	2087.51	2055	2020.95	2072.84	2178.82	2306.41	2329.17	2328.18
	2003.32	2029.44	2036.07	2013.81	2009.41	1987.9	2040.71	2014.17	1989.89	2049.75	2088.68	2079.43	2174.12	2100.09	2033.21	2168.52	2164.87	2084.15	2025.32	1981.9	2109.44	2202.85	2222.65	2045.28	2309.5	2186.44	2029.63	2009.03	2043.23	2193.14	2205.32	2239.6	2157.18	2120.18	2310.75	2013.74	1989.06	2300.66	2322.58	2215.13	2109.66	2087.98	2055.35	2021.26	2073.34	2179.88	2307.9	2330.7	2329.8
	2003.57	2029.72	2036.42	2014.11	2009.63	1988.1	2041.11	2014.48	1990.08	2050.18	2089.25	2079.96	2175.02	2100.61	2033.59	2169.35	2165.86	2084.71	2025.68	1982.08	2110.15	2203.99	2223.74	2045.74	2310.71	2187.25	2029.94	2009.31	2043.68	2194.18	2206.48	2240.98	2157.99	2120.92	2312.31	2013.98	1989.24	2301.93	2324.1	2216.25	2110.28	2088.46	2055.69	2021.57	2073.84	2180.95	2309.39	2332.22	2331.42
	2003.81	2030	2036.78	2014.42	2009.86	1988.29	2041.51	2014.79	1990.27	2050.61	2089.83	2080.49	2175.91	2101.13	2033.97	2170.17	2166.86	2085.28	2026.05	1982.26	2110.86	2205.13	2224.84	2046.2	2311.92	2188.07	2030.25	2009.59	2044.13	2195.23	2207.64	2242.36	2158.8	2121.66	2313.88	2014.22	1989.42	2303.2	2325.62	2217.38	2110.89	2088.93	2056.04	2021.89	2074.34	2182.02	2310.88	2333.75	2333.04
	2004.06	2030.29	2037.13	2014.73	2010.09	1988.49	2041.91	2015.09	1990.46	2051.04	2090.41	2081.01	2176.81	2101.66	2034.36	2171	2167.85	2085.84	2026.41	1982.44	2111.57	2206.27	2225.93	2046.67	2313.14	2188.88	2030.56	2009.86	2044.58	2196.27	2208.8	2243.74	2159.61	2122.4	2315.44	2014.46	1989.6	2304.47	2327.13	2218.5	2111.51	2089.41	2056.38	2022.2	2074.84	2183.09	2312.38	2335.28	2334.67
	2004.31	2030.57	2037.48	2015.04	2010.32	1988.69	2042.31	2015.4	1990.66	2051.47	2090.98	2081.54	2177.71	2102.18	2034.74	2171.83	2168.85	2086.41	2026.78	1982.63	2112.28	2207.41	2227.02	2047.13	2314.35	2189.7	2030.87	2010.14	2045.03	2197.31	2209.97	2245.13	2160.42	2123.14	2317	2014.7	1989.79	2305.75	2328.65	2219.63	2112.13	2089.89	2056.73	2022.51	2075.34	2184.17	2313.87	2336.8	2336.29
	2004.55	2030.85	2037.84	2015.34	2010.55	1988.89	2042.71	2015.71	1990.85	2051.9	2091.56	2082.06	2178.6	2102.7	2035.12	2172.65	2169.84	2086.98	2027.15	1982.81	2112.99	2208.55	2228.12	2047.6	2315.56	2190.52	2031.18	2010.42	2045.49	2198.36	2211.13	2246.52	2161.23	2123.88	2318.57	2014.95	1989.97	2307.02	2330.16	2220.75	2112.75	2090.36	2057.08	2022.83	2075.84	2185.25	2315.37	2338.33	2337.91
	2004.8	2031.13	2038.19	2015.65	2010.78	1989.09	2043.11	2016.02	1991.04	2052.33	2092.14	2082.59	2179.5	2103.23	2035.5	2173.48	2170.84	2087.54	2027.52	1982.99	2113.7	2209.69	2229.21	2048.07	2316.76	2191.33	2031.48	2010.7	2045.94	2199.4	2212.3	2247.9	2162.04	2124.63	2320.13	2015.19	1990.15	2308.3	2331.68	2221.88	2113.38	2090.84	2057.42	2023.14	2076.34	2186.33	2316.86	2339.85	2339.54
	2005.04	2031.41	2038.55	2015.96	2011.01	1989.29	2043.51	2016.33	1991.24	2052.76	2092.71	2083.11	2180.39	2103.75	2035.88	2174.3	2171.83	2088.11	2027.88	1983.17	2114.42	2210.83	2230.31	2048.53	2317.97	2192.15	2031.79	2010.98	2046.39	2200.44	2213.47	2249.29	2162.86	2125.37	2321.7	2015.43	1990.34	2309.57	2333.19	2223	2114	2091.32	2057.77	2023.46	2076.84	2187.42	2318.36	2341.38	2341.16
	2005.29	2031.68	2038.9	2016.27	2011.24	1989.49	2043.91	2016.64	1991.43	2053.19	2093.29	2083.64	2181.28	2104.28	2036.27	2175.13	2172.82	2088.68	2028.25	1983.36	2115.13	2211.98	2231.4	2049	2319.18	2192.97	2032.1	2011.26	2046.85	2201.49	2214.64	2250.68	2163.67	2126.12	2323.26	2015.68	1990.52	2310.85	2334.7	2224.13	2114.62	2091.79	2058.12	2023.77	2077.34	2188.51	2319.86	2342.91	2342.79
	2005.54	2031.96	2039.25	2016.58	2011.47	1989.69	2044.31	2016.95	1991.62	2053.62	2093.86	2084.16	2182.17	2104.8	2036.65	2175.96	2173.82	2089.25	2028.62	1983.54	2115.85	2213.12	2232.5	2049.47	2320.38	2193.79	2032.41	2011.53	2047.3	2202.53	2215.81	2252.07	2164.48	2126.87	2324.83	2015.92	1990.7	2312.13	2336.21	2225.25	2115.24	2092.27	2058.47	2024.09	2077.85	2189.6	2321.36	2344.43	2344.41
	2005.78	2032.24	2039.61	2016.89	2011.7	1989.89	2044.71	2017.26	1991.82	2054.05	2094.44	2084.68	2183.06	2105.33	2037.03	2176.78	2174.81	2089.81	2028.99	1983.73	2116.56	2214.26	2233.59	2049.94	2321.58	2194.61	2032.73	2011.81	2047.76	2203.58	2216.98	2253.46	2165.3	2127.61	2326.39	2016.17	1990.89	2313.41	2337.72	2226.38	2115.87	2092.75	2058.82	2024.4	2078.35	2190.69	2322.87	2345.96	2346.04
	2006.03	2032.52	2039.96	2017.2	2011.93	1990.08	2045.12	2017.57	1992.01	2054.48	2095.02	2085.21	2183.95	2105.85	2037.42	2177.61	2175.81	2090.38	2029.36	1983.91	2117.28	2215.41	2234.68	2050.42	2322.78	2195.43	2033.04	2012.09	2048.21	2204.63	2218.15	2254.85	2166.11	2128.36	2327.95	2016.41	1991.07	2314.69	2339.23	2227.51	2116.49	2093.23	2059.17	2024.72	2078.85	2191.79	2324.37	2347.49	2347.67
	2006.28	2032.8	2040.31	2017.51	2012.17	1990.28	2045.52	2017.88	1992.2	2054.91	2095.59	2085.73	2184.84	2106.38	2037.8	2178.43	2176.8	2090.95	2029.73	1984.1	2118	2216.55	2235.78	2050.89	2323.98	2196.25	2033.35	2012.37	2048.67	2205.67	2219.33	2256.25	2166.93	2129.11	2329.52	2016.66	1991.25	2315.97	2340.74	2228.63	2117.12	2093.71	2059.52	2025.03	2079.35	2192.9	2325.87	2349.01	2349.29
	2006.52	2033.07	2040.67	2017.82	2012.4	1990.48	2045.92	2018.19	1992.39	2055.34	2096.17	2086.25	2185.73	2106.9	2038.18	2179.26	2177.79	2091.52	2030.11	1984.28	2118.72	2217.69	2236.87	2051.36	2325.18	2197.07	2033.66	2012.65	2049.13	2206.72	2220.5	2257.64	2167.74	2129.86	2331.08	2016.91	1991.44	2317.25	2342.24	2229.76	2117.74	2094.19	2059.88	2025.35	2079.86	2194	2327.38	2350.54	2350.92
	2006.77	2033.35	2041.02	2018.13	2012.63	1990.68	2046.32	2018.5	1992.59	2055.77	2096.74	2086.78	2186.62	2107.43	2038.57	2180.08	2178.79	2092.09	2030.48	1984.47	2119.43	2218.84	2237.97	2051.84	2326.38	2197.89	2033.97	2012.93	2049.58	2207.77	2221.68	2259.04	2168.56	2130.61	2332.64	2017.16	1991.62	2318.53	2343.75	2230.88	2118.37	2094.67	2060.23	2025.66	2080.36	2195.11	2328.89	2352.06	2352.54
	2007.02	2033.62	2041.37	2018.44	2012.87	1990.88	2046.72	2018.81	1992.78	2056.2	2097.32	2087.3	2187.5	2107.95	2038.95	2180.91	2179.78	2092.65	2030.85	1984.66	2120.15	2219.98	2239.06	2052.31	2327.58	2198.71	2034.28	2013.21	2050.04	2208.82	2222.85	2260.43	2169.37	2131.36	2334.21	2017.4	1991.81	2319.82	2345.25	2232	2119	2095.15	2060.58	2025.98	2080.86	2196.22	2330.39	2353.59	2354.17
	2007.26	2033.9	2041.73	2018.75	2013.1	1991.08	2047.13	2019.12	1992.97	2056.63	2097.89	2087.82	2188.38	2108.48	2039.34	2181.73	2180.77	2093.22	2031.22	1984.85	2120.87	2221.13	2240.15	2052.79	2328.77	2199.53	2034.59	2013.49	2050.5	2209.86	2224.03	2261.83	2170.18	2132.11	2335.77	2017.65	1991.99	2321.1	2346.75	2233.13	2119.62	2095.63	2060.93	2026.29	2081.37	2197.34	2331.9	2355.11	2355.79
	2007.51	2034.17	2042.08	2019.07	2013.34	1991.29	2047.53	2019.43	1993.17	2057.06	2098.47	2088.34	2189.27	2109	2039.72	2182.56	2181.77	2093.79	2031.59	1985.03	2121.6	2222.27	2241.25	2053.27	2329.96	2200.36	2034.9	2013.77	2050.96	2210.91	2225.21	2263.22	2171	2132.86	2337.33	2017.9	1992.18	2322.39	2348.25	2234.25	2120.25	2096.11	2061.29	2026.61	2081.87	2198.45	2333.41	2356.64	2357.42
	2007.76	2034.45	2042.43	2019.38	2013.57	1991.49	2047.93	2019.74	1993.36	2057.5	2099.04	2088.86	2190.15	2109.53	2040.11	2183.39	2182.76	2094.36	2031.97	1985.22	2122.32	2223.42	2242.34	2053.75	2331.15	2201.18	2035.22	2014.05	2051.42	2211.96	2226.39	2264.62	2171.82	2133.62	2338.89	2018.15	1992.36	2323.67	2349.75	2235.38	2120.88	2096.59	2061.64	2026.93	2082.38	2199.58	2334.92	2358.16	2359.04
	2008	2034.72	2042.78	2019.69	2013.81	1991.69	2048.34	2020.05	1993.55	2057.93	2099.62	2089.38	2191.03	2110.05	2040.49	2184.21	2183.75	2094.93	2032.34	1985.41	2123.04	2224.56	2243.43	2054.23	2332.34	2202	2035.53	2014.33	2051.88	2213.01	2227.57	2266.02	2172.63	2134.37	2340.45	2018.4	1992.54	2324.96	2351.24	2236.5	2121.51	2097.07	2062	2027.24	2082.88	2200.7	2336.44	2359.69	2360.67
	2008.25	2035	2043.14	2020	2014.04	1991.89	2048.74	2020.36	1993.75	2058.36	2100.19	2089.9	2191.91	2110.58	2040.88	2185.04	2184.74	2095.5	2032.72	1985.6	2123.76	2225.71	2244.52	2054.71	2333.53	2202.83	2035.84	2014.61	2052.34	2214.06	2228.75	2267.42	2173.45	2135.13	2342	2018.65	1992.73	2326.25	2352.74	2237.62	2122.14	2097.55	2062.35	2027.56	2083.38	2201.83	2337.95	2361.21	2362.29
	2008.5	2035.27	2043.49	2020.32	2014.28	1992.09	2049.14	2020.67	1993.94	2058.79	2100.77	2090.42	2192.78	2111.11	2041.27	2185.86	2185.73	2096.07	2033.09	1985.79	2124.49	2226.85	2245.62	2055.19	2334.72	2203.65	2036.15	2014.89	2052.8	2215.11	2229.93	2268.82	2174.26	2135.88	2343.56	2018.9	1992.91	2327.54	2354.23	2238.74	2122.77	2098.03	2062.71	2027.88	2083.89	2202.96	2339.46	2362.73	2363.91
	2008.74	2035.54	2043.84	2020.63	2014.52	1992.29	2049.55	2020.98	1994.13	2059.22	2101.34	2090.93	2193.66	2111.63	2041.65	2186.69	2186.72	2096.64	2033.47	1985.98	2125.21	2228	2246.71	2055.67	2335.9	2204.48	2036.47	2015.17	2053.26	2216.16	2231.12	2270.21	2175.08	2136.64	2345.12	2019.15	1993.1	2328.83	2355.72	2239.86	2123.4	2098.51	2063.07	2028.19	2084.39	2204.09	2340.98	2364.25	2365.53
	2008.99	2035.81	2044.19	2020.94	2014.75	1992.49	2049.95	2021.3	1994.33	2059.65	2101.92	2091.45	2194.53	2112.16	2042.04	2187.51	2187.71	2097.2	2033.84	1986.17	2125.94	2229.14	2247.8	2056.15	2337.09	2205.3	2036.78	2015.45	2053.73	2217.21	2232.3	2271.61	2175.89	2137.39	2346.67	2019.4	1993.28	2330.12	2357.21	2240.99	2124.03	2099	2063.42	2028.51	2084.9	2205.23	2342.49	2365.77	2367.15
	2009.24	2036.08	2044.54	2021.26	2014.99	1992.69	2050.35	2021.61	1994.52	2060.08	2102.49	2091.97	2195.41	2112.69	2042.43	2188.34	2188.7	2097.77	2034.22	1986.37	2126.66	2230.29	2248.89	2056.64	2338.27	2206.13	2037.09	2015.73	2054.19	2218.26	2233.48	2273.01	2176.71	2138.15	2348.23	2019.66	1993.47	2331.41	2358.69	2242.11	2124.66	2099.48	2063.78	2028.83	2085.4	2206.36	2344.01	2367.3	2368.77
	2009.48	2036.35	2044.89	2021.57	2015.23	1992.89	2050.76	2021.92	1994.71	2060.51	2103.06	2092.49	2196.28	2113.21	2042.81	2189.16	2189.69	2098.34	2034.59	1986.56	2127.39	2231.43	2249.98	2057.12	2339.45	2206.95	2037.41	2016.01	2054.65	2219.31	2234.67	2274.41	2177.52	2138.91	2349.78	2019.91	1993.66	2332.7	2360.18	2243.22	2125.29	2099.96	2064.14	2029.15	2085.9	2207.51	2345.52	2368.82	2370.39
	2009.73	2036.62	2045.24	2021.88	2015.47	1993.09	2051.16	2022.23	1994.9	2060.94	2103.64	2093	2197.15	2113.74	2043.2	2189.98	2190.68	2098.91	2034.97	1986.75	2128.12	2232.58	2251.07	2057.61	2340.63	2207.78	2037.72	2016.29	2055.12	2220.36	2235.85	2275.81	2178.34	2139.67	2351.33	2020.16	1993.84	2333.99	2361.66	2244.34	2125.92	2100.44	2064.5	2029.46	2086.41	2208.65	2347.04	2370.34	2372.01
	2009.98	2036.89	2045.59	2022.2	2015.71	1993.29	2051.56	2022.54	1995.1	2061.37	2104.21	2093.52	2198.02	2114.27	2043.59	2190.81	2191.66	2099.48	2035.35	1986.94	2128.84	2233.72	2252.16	2058.09	2341.8	2208.6	2038.03	2016.57	2055.58	2221.41	2237.04	2277.22	2179.15	2140.42	2352.88	2020.41	1994.03	2335.29	2363.14	2245.46	2126.55	2100.92	2064.85	2029.78	2086.91	2209.8	2348.56	2371.85	2373.63
	2010.22	2037.16	2045.94	2022.51	2015.94	1993.49	2051.97	2022.85	1995.29	2061.8	2104.78	2094.03	2198.88	2114.79	2043.98	2191.63	2192.65	2100.05	2035.72	1987.14	2129.57	2234.87	2253.25	2058.58	2342.98	2209.43	2038.34	2016.85	2056.05	2222.46	2238.22	2278.62	2179.97	2141.18	2354.43	2020.67	1994.21	2336.58	2364.62	2246.58	2127.18	2101.41	2065.21	2030.1	2087.42	2210.95	2350.08	2373.37	2375.24
	2010.47	2037.43	2046.29	2022.82	2016.18	1993.69	2052.37	2023.16	1995.48	2062.23	2105.35	2094.54	2199.75	2115.32	2044.36	2192.46	2193.64	2100.62	2036.1	1987.33	2130.3	2236.01	2254.33	2059.07	2344.15	2210.26	2038.66	2017.13	2056.52	2223.51	2239.41	2280.02	2180.78	2141.94	2355.97	2020.92	1994.4	2337.88	2366.1	2247.69	2127.82	2101.89	2065.57	2030.42	2087.92	2212.1	2351.6	2374.89	2376.86
	2010.72	2037.7	2046.64	2023.14	2016.42	1993.89	2052.77	2023.47	1995.68	2062.66	2105.92	2095.06	2200.61	2115.85	2044.75	2193.28	2194.62	2101.19	2036.48	1987.52	2131.03	2237.16	2255.42	2059.56	2345.32	2211.08	2038.97	2017.41	2056.98	2224.56	2240.6	2281.42	2181.6	2142.7	2357.52	2021.18	1994.58	2339.17	2367.57	2248.81	2128.45	2102.37	2065.93	2030.73	2088.43	2213.26	2353.12	2376.4	2378.47
	2010.96	2037.96	2046.99	2023.45	2016.66	1994.09	2053.18	2023.79	1995.87	2063.09	2106.49	2095.57	2201.48	2116.37	2045.14	2194.1	2195.61	2101.76	2036.86	1987.72	2131.76	2238.3	2256.51	2060.05	2346.49	2211.91	2039.28	2017.69	2057.45	2225.62	2241.79	2282.82	2182.41	2143.47	2359.06	2021.43	1994.77	2340.47	2369.04	2249.92	2129.08	2102.85	2066.29	2031.05	2088.93	2214.42	2354.64	2377.92	2380.08
	2011.21	2038.23	2047.34	2023.77	2016.9	1994.29	2053.58	2024.1	1996.06	2063.52	2107.07	2096.08	2202.34	2116.9	2045.53	2194.93	2196.59	2102.33	2037.23	1987.92	2132.49	2239.44	2257.59	2060.54	2347.66	2212.74	2039.6	2017.97	2057.92	2226.67	2242.97	2284.22	2183.22	2144.23	2360.61	2021.69	1994.95	2341.77	2370.51	2251.04	2129.71	2103.34	2066.66	2031.37	2089.44	2215.58	2356.16	2379.43	2381.69
	2011.45	2038.49	2047.69	2024.08	2017.15	1994.49	2053.98	2024.41	1996.26	2063.95	2107.64	2096.59	2203.19	2117.43	2045.92	2195.75	2197.57	2102.89	2037.61	1988.11	2133.22	2240.59	2258.68	2061.03	2348.82	2213.57	2039.91	2018.25	2058.39	2227.72	2244.16	2285.62	2184.04	2144.99	2362.15	2021.95	1995.14	2343.07	2371.98	2252.15	2130.35	2103.82	2067.02	2031.69	2089.94	2216.75	2357.68	2380.95	2383.3
	2011.7	2038.76	2048.03	2024.4	2017.39	1994.69	2054.39	2024.72	1996.45	2064.38	2108.21	2097.1	2204.05	2117.95	2046.31	2196.57	2198.55	2103.46	2037.99	1988.31	2133.95	2241.73	2259.76	2061.52	2349.98	2214.39	2040.23	2018.53	2058.86	2228.77	2245.35	2287.02	2184.85	2145.75	2363.68	2022.2	1995.33	2344.36	2373.44	2253.26	2130.98	2104.3	2067.38	2032	2090.45	2217.92	2359.2	2382.46	2384.91
	2011.94	2039.02	2048.38	2024.71	2017.63	1994.89	2054.79	2025.03	1996.64	2064.81	2108.77	2097.61	2204.91	2118.48	2046.69	2197.39	2199.53	2104.03	2038.37	1988.5	2134.68	2242.87	2260.84	2062.02	2351.14	2215.22	2040.54	2018.81	2059.33	2229.82	2246.54	2288.42	2185.66	2146.52	2365.22	2022.46	1995.51	2345.66	2374.9	2254.37	2131.61	2104.79	2067.74	2032.32	2090.95	2219.09	2360.72	2383.97	2386.51
	2012.19	2039.29	2048.73	2025.03	2017.87	1995.09	2055.19	2025.34	1996.84	2065.24	2109.34	2098.12	2205.76	2119.01	2047.08	2198.22	2200.51	2104.6	2038.75	1988.7	2135.42	2244.01	2261.93	2062.51	2352.3	2216.05	2040.85	2019.09	2059.8	2230.88	2247.73	2289.82	2186.47	2147.28	2366.76	2022.72	1995.7	2346.96	2376.36	2255.48	2132.25	2105.27	2068.1	2032.64	2091.46	2220.26	2362.25	2385.48	2388.12
	2012.44	2039.55	2049.07	2025.34	2018.11	1995.29	2055.6	2025.65	1997.03	2065.67	2109.91	2098.62	2206.61	2119.54	2047.47	2199.04	2201.49	2105.17	2039.13	1988.9	2136.15	2245.16	2263.01	2063.01	2353.46	2216.88	2041.17	2019.38	2060.27	2231.93	2248.92	2291.22	2187.29	2148.05	2368.29	2022.98	1995.88	2348.26	2377.82	2256.59	2132.88	2105.75	2068.47	2032.96	2091.96	2221.44	2363.77	2386.98	2389.72
	2012.68	2039.81	2049.42	2025.66	2018.35	1995.49	2056	2025.96	1997.22	2066.1	2110.48	2099.13	2207.46	2120.06	2047.86	2199.86	2202.47	2105.74	2039.51	1989.1	2136.88	2246.3	2264.09	2063.5	2354.62	2217.71	2041.48	2019.66	2060.74	2232.98	2250.11	2292.62	2188.1	2148.81	2369.82	2023.24	1996.07	2349.56	2379.28	2257.69	2133.51	2106.23	2068.83	2033.28	2092.47	2222.61	2365.29	2388.49	2391.32
	2012.93	2040.07	2049.76	2025.97	2018.6	1995.69	2056.4	2026.27	1997.41	2066.53	2111.05	2099.64	2208.31	2120.59	2048.25	2200.68	2203.45	2106.31	2039.89	1989.3	2137.62	2247.44	2265.17	2064	2355.77	2218.53	2041.79	2019.94	2061.22	2234.03	2251.29	2294.02	2188.91	2149.58	2371.35	2023.49	1996.25	2350.87	2380.73	2258.8	2134.15	2106.71	2069.19	2033.59	2092.97	2223.8	2366.82	2390	2392.92
	2013.17	2040.33	2050.11	2026.29	2018.84	1995.89	2056.81	2026.58	1997.61	2066.95	2111.61	2100.14	2209.15	2121.12	2048.64	2201.5	2204.42	2106.87	2040.27	1989.49	2138.35	2248.58	2266.25	2064.5	2356.92	2219.36	2042.11	2020.22	2061.69	2235.08	2252.48	2295.42	2189.72	2150.34	2372.87	2023.75	1996.44	2352.17	2382.18	2259.9	2134.78	2107.2	2069.56	2033.91	2093.48	2224.98	2368.34	2391.5	2394.51
	2013.42	2040.59	2050.45	2026.6	2019.08	1996.09	2057.21	2026.89	1997.8	2067.38	2112.18	2100.65	2210	2121.65	2049.03	2202.33	2205.4	2107.44	2040.65	1989.69	2139.08	2249.72	2267.32	2064.99	2358.07	2220.19	2042.42	2020.5	2062.16	2236.14	2253.67	2296.82	2190.53	2151.11	2374.4	2024.01	1996.63	2353.47	2383.62	2261.01	2135.41	2107.68	2069.92	2034.23	2093.98	2226.17	2369.87	2393	2396.1
	2013.66	2040.85	2050.79	2026.91	2019.33	1996.28	2057.61	2027.2	1997.99	2067.81	2112.75	2101.15	2210.84	2122.18	2049.42	2203.15	2206.37	2108.01	2041.03	1989.89	2139.82	2250.86	2268.4	2065.49	2359.22	2221.02	2042.73	2020.78	2062.64	2237.19	2254.86	2298.22	2191.34	2151.88	2375.92	2024.27	1996.81	2354.77	2385.07	2262.11	2136.04	2108.16	2070.28	2034.55	2094.49	2227.36	2371.39	2394.51	2397.7
	2013.91	2041.11	2051.14	2027.23	2019.57	1996.48	2058.01	2027.51	1998.19	2068.24	2113.31	2101.65	2211.68	2122.7	2049.81	2203.97	2207.35	2108.58	2041.41	1990.09	2140.55	2252	2269.48	2065.99	2360.36	2221.84	2043.05	2021.06	2063.11	2238.24	2256.05	2299.61	2192.15	2152.65	2377.44	2024.54	1997	2356.08	2386.51	2263.21	2136.68	2108.64	2070.65	2034.86	2094.99	2228.55	2372.91	2396.01	2399.28
	2014.15	2041.37	2051.48	2027.54	2019.81	1996.68	2058.42	2027.82	1998.38	2068.67	2113.88	2102.15	2212.52	2123.23	2050.2	2204.79	2208.32	2109.15	2041.79	1990.29	2141.29	2253.13	2270.55	2066.49	2361.5	2222.67	2043.36	2021.34	2063.59	2239.29	2257.24	2301.01	2192.96	2153.42	2378.96	2024.8	1997.18	2357.38	2387.95	2264.31	2137.31	2109.12	2071.01	2035.18	2095.5	2229.74	2374.44	2397.5	2400.87
	2014.39	2041.63	2051.82	2027.86	2020.06	1996.88	2058.82	2028.13	1998.57	2069.09	2114.44	2102.65	2213.35	2123.76	2050.59	2205.61	2209.29	2109.71	2042.17	1990.5	2142.02	2254.27	2271.62	2066.99	2362.64	2223.5	2043.67	2021.62	2064.07	2240.34	2258.43	2302.41	2193.77	2154.19	2380.48	2025.06	1997.37	2358.68	2389.38	2265.4	2137.94	2109.6	2071.38	2035.5	2096	2230.94	2375.96	2399	2402.46
	2014.64	2041.89	2052.16	2028.17	2020.3	1997.08	2059.22	2028.44	1998.77	2069.52	2115	2103.15	2214.19	2124.29	2050.98	2206.43	2210.26	2110.28	2042.55	1990.7	2142.76	2255.41	2272.7	2067.49	2363.78	2224.33	2043.98	2021.9	2064.54	2241.4	2259.62	2303.81	2194.57	2154.96	2381.99	2025.32	1997.55	2359.99	2390.82	2266.5	2138.58	2110.09	2071.74	2035.82	2096.51	2232.14	2377.49	2400.5	2404.04
	2014.88	2042.14	2052.5	2028.49	2020.55	1997.28	2059.62	2028.75	1998.96	2069.95	2115.57	2103.65	2215.02	2124.82	2051.37	2207.24	2211.23	2110.85	2042.94	1990.9	2143.49	2256.54	2273.77	2068	2364.91	2225.15	2044.3	2022.18	2065.02	2242.45	2260.81	2305.2	2195.38	2155.73	2383.51	2025.58	1997.74	2361.29	2392.25	2267.6	2139.21	2110.57	2072.11	2036.13	2097.01	2233.34	2379.01	2401.99	2405.62
	2015.13	2042.4	2052.84	2028.8	2020.79	1997.48	2060.03	2029.05	1999.15	2070.38	2116.13	2104.15	2215.85	2125.34	2051.76	2208.06	2212.2	2111.42	2043.32	1991.1	2144.23	2257.68	2274.84	2068.5	2366.05	2225.98	2044.61	2022.46	2065.5	2243.5	2261.99	2306.6	2196.19	2156.5	2385.02	2025.84	1997.92	2362.59	2393.68	2268.69	2139.84	2111.05	2072.47	2036.45	2097.52	2234.55	2380.53	2403.48	2407.2
	2015.37	2042.65	2053.18	2029.11	2021.04	1997.67	2060.43	2029.36	1999.34	2070.8	2116.69	2104.65	2216.68	2125.87	2052.15	2208.88	2213.16	2111.99	2043.7	1991.3	2144.97	2258.81	2275.9	2069	2367.18	2226.8	2044.92	2022.75	2065.98	2244.55	2263.18	2307.99	2196.99	2157.27	2386.53	2026.11	1998.11	2363.9	2395.1	2269.78	2140.47	2111.53	2072.84	2036.77	2098.02	2235.75	2382.06	2404.97	2408.77
	2015.61	2042.9	2053.52	2029.43	2021.28	1997.87	2060.83	2029.67	1999.54	2071.23	2117.25	2105.15	2217.5	2126.4	2052.54	2209.7	2214.13	2112.55	2044.08	1991.51	2145.7	2259.94	2276.97	2069.51	2368.31	2227.63	2045.23	2023.03	2066.46	2245.6	2264.37	2309.39	2197.8	2158.04	2388.03	2026.37	1998.29	2365.2	2396.52	2270.87	2141.1	2112.01	2073.21	2037.08	2098.52	2236.96	2383.58	2406.46	2410.34
	2015.86	2043.16	2053.86	2029.74	2021.53	1998.07	2061.23	2029.98	1999.73	2071.66	2117.81	2105.64	2218.33	2126.93	2052.93	2210.52	2215.09	2113.12	2044.46	1991.71	2146.44	2261.08	2278.04	2070.01	2369.43	2228.45	2045.55	2023.31	2066.94	2246.65	2265.56	2310.78	2198.6	2158.82	2389.54	2026.63	1998.48	2366.51	2397.94	2271.96	2141.74	2112.49	2073.57	2037.4	2099.03	2238.17	2385.1	2407.94	2411.91
	2016.1	2043.41	2054.19	2030.06	2021.77	1998.27	2061.63	2030.28	1999.92	2072.09	2118.37	2106.14	2219.15	2127.46	2053.32	2211.33	2216.05	2113.69	2044.84	1991.92	2147.17	2262.21	2279.1	2070.52	2370.56	2229.27	2045.86	2023.59	2067.42	2247.7	2266.74	2312.18	2199.4	2159.59	2391.04	2026.9	1998.66	2367.81	2399.36	2273.05	2142.37	2112.97	2073.94	2037.72	2099.53	2239.39	2386.63	2409.43	2413.48
	2016.34	2043.66	2054.53	2030.37	2022.02	1998.47	2062.03	2030.59	2000.12	2072.51	2118.93	2106.63	2219.97	2127.98	2053.71	2212.15	2217.02	2114.26	2045.23	1992.12	2147.91	2263.34	2280.16	2071.02	2371.68	2230.1	2046.17	2023.87	2067.9	2248.75	2267.93	2313.57	2200.21	2160.37	2392.54	2027.16	1998.85	2369.11	2400.77	2274.13	2143	2113.45	2074.31	2038.04	2100.04	2240.6	2388.15	2410.91	2415.04
	2016.59	2043.91	2054.87	2030.68	2022.27	1998.66	2062.44	2030.9	2000.31	2072.94	2119.49	2107.12	2220.79	2128.51	2054.1	2212.97	2217.98	2114.82	2045.61	1992.32	2148.65	2264.47	2281.22	2071.53	2372.8	2230.92	2046.48	2024.15	2068.38	2249.8	2269.12	2314.96	2201.01	2161.14	2394.04	2027.43	1999.03	2370.42	2402.18	2275.21	2143.63	2113.92	2074.67	2038.35	2100.54	2241.82	2389.67	2412.39	2416.6
	2016.83	2044.16	2055.2	2030.99	2022.51	1998.86	2062.84	2031.2	2000.5	2073.37	2120.04	2107.62	2221.6	2129.04	2054.49	2213.78	2218.94	2115.39	2045.99	1992.53	2149.38	2265.59	2282.28	2072.04	2373.91	2231.74	2046.79	2024.43	2068.86	2250.85	2270.3	2316.35	2201.81	2161.92	2395.53	2027.69	1999.22	2371.72	2403.59	2276.3	2144.26	2114.4	2075.04	2038.67	2101.05	2243.04	2391.19	2413.87	2418.16
	2017.07	2044.41	2055.54	2031.31	2022.76	1999.06	2063.24	2031.51	2000.7	2073.79	2120.6	2108.11	2222.42	2129.57	2054.88	2214.6	2219.89	2115.96	2046.37	1992.74	2150.12	2266.72	2283.34	2072.55	2375.02	2232.56	2047.1	2024.71	2069.34	2251.89	2271.48	2317.74	2202.61	2162.7	2397.03	2027.96	1999.4	2373.02	2404.99	2277.38	2144.89	2114.88	2075.4	2038.99	2101.55	2244.26	2392.71	2415.35	2419.72
	2017.32	2044.66	2055.87	2031.62	2023	1999.25	2063.64	2031.81	2000.89	2074.22	2121.16	2108.6	2223.23	2130.09	2055.27	2215.41	2220.85	2116.53	2046.75	1992.94	2150.85	2267.85	2284.4	2073.05	2376.14	2233.38	2047.41	2024.99	2069.83	2252.94	2272.67	2319.13	2203.41	2163.47	2398.52	2028.22	1999.59	2374.33	2406.39	2278.46	2145.52	2115.36	2075.77	2039.3	2102.05	2245.49	2394.23	2416.82	2421.27
	2017.56	2044.91	2056.21	2031.93	2023.25	1999.45	2064.04	2032.12	2001.08	2074.64	2121.71	2109.09	2224.04	2130.62	2055.67	2216.22	2221.81	2117.09	2047.14	1993.15	2151.59	2268.97	2285.45	2073.56	2377.24	2234.2	2047.72	2025.27	2070.31	2253.99	2273.85	2320.52	2204.21	2164.25	2400	2028.49	1999.77	2375.63	2407.79	2279.53	2146.15	2115.83	2076.14	2039.62	2102.56	2246.71	2395.75	2418.29	2422.82
	2017.8	2045.15	2056.54	2032.24	2023.5	1999.65	2064.44	2032.42	2001.27	2075.07	2122.27	2109.58	2224.84	2131.15	2056.06	2217.04	2222.76	2117.66	2047.52	1993.35	2152.33	2270.09	2286.51	2074.07	2378.35	2235.02	2048.03	2025.55	2070.79	2255.04	2275.03	2321.91	2205.01	2165.03	2401.49	2028.75	1999.96	2376.93	2409.18	2280.61	2146.78	2116.31	2076.51	2039.93	2103.06	2247.94	2397.27	2419.76	2424.36
	2018.04	2045.4	2056.87	2032.55	2023.74	1999.84	2064.84	2032.73	2001.47	2075.5	2122.82	2110.06	2225.65	2131.68	2056.45	2217.85	2223.71	2118.23	2047.9	1993.56	2153.06	2271.22	2287.56	2074.58	2379.45	2235.83	2048.34	2025.83	2071.28	2256.08	2276.22	2323.3	2205.8	2165.81	2402.98	2029.02	2000.14	2378.23	2410.57	2281.68	2147.4	2116.79	2076.87	2040.25	2103.56	2249.17	2398.79	2421.23	2425.9
	2018.29	2045.65	2057.21	2032.87	2023.99	2000.04	2065.24	2033.03	2001.66	2075.92	2123.37	2110.55	2226.45	2132.2	2056.84	2218.66	2224.66	2118.8	2048.28	1993.77	2153.8	2272.34	2288.61	2075.09	2380.55	2236.65	2048.65	2026.11	2071.76	2257.13	2277.4	2324.68	2206.6	2166.59	2404.46	2029.29	2000.33	2379.53	2411.96	2282.75	2148.03	2117.26	2077.24	2040.57	2104.07	2250.4	2400.31	2422.7	2427.44
	2018.53	2045.89	2057.54	2033.18	2024.24	2000.24	2065.64	2033.33	2001.85	2076.35	2123.93	2111.04	2227.25	2132.73	2057.23	2219.48	2225.61	2119.36	2048.66	1993.98	2154.53	2273.46	2289.66	2075.6	2381.65	2237.46	2048.96	2026.38	2072.25	2258.17	2278.58	2326.07	2207.39	2167.37	2405.94	2029.55	2000.51	2380.83	2413.35	2283.82	2148.66	2117.74	2077.61	2040.88	2104.57	2251.64	2401.82	2424.16	2428.98
	2018.77	2046.13	2057.87	2033.49	2024.48	2000.43	2066.04	2033.64	2002.05	2076.77	2124.48	2111.52	2228.05	2133.26	2057.62	2220.29	2226.56	2119.93	2049.05	1994.18	2155.27	2274.58	2290.7	2076.11	2382.75	2238.28	2049.27	2026.66	2072.74	2259.22	2279.75	2327.45	2208.19	2168.15	2407.41	2029.82	2000.69	2382.13	2414.73	2284.89	2149.29	2118.21	2077.97	2041.2	2105.07	2252.87	2403.34	2425.62	2430.51
	2019.01	2046.38	2058.2	2033.8	2024.73	2000.63	2066.44	2033.94	2002.24	2077.2	2125.03	2112.01	2228.84	2133.79	2058.01	2221.1	2227.51	2120.5	2049.43	1994.39	2156	2275.69	2291.75	2076.63	2383.84	2239.09	2049.58	2026.94	2073.22	2260.26	2280.93	2328.84	2208.98	2168.94	2408.89	2030.09	2000.88	2383.43	2416.11	2285.96	2149.91	2118.68	2078.34	2041.51	2105.58	2254.11	2404.85	2427.08	2432.04
	2019.25	2046.62	2058.53	2034.11	2024.97	2000.82	2066.83	2034.24	2002.43	2077.62	2125.58	2112.49	2229.64	2134.31	2058.4	2221.91	2228.45	2121.07	2049.81	1994.6	2156.74	2276.81	2292.79	2077.14	2384.93	2239.9	2049.89	2027.22	2073.71	2261.3	2282.11	2330.22	2209.77	2169.72	2410.36	2030.36	2001.06	2384.73	2417.48	2287.02	2150.54	2119.16	2078.71	2041.83	2106.08	2255.35	2406.37	2428.54	2433.56
	2019.5	2046.86	2058.86	2034.41	2025.22	2001.02	2067.23	2034.54	2002.63	2078.05	2126.13	2112.97	2230.43	2134.84	2058.79	2222.72	2229.4	2121.63	2050.19	1994.81	2157.47	2277.92	2293.83	2077.65	2386.02	2240.71	2050.2	2027.5	2074.2	2262.35	2283.29	2331.6	2210.56	2170.5	2411.83	2030.62	2001.24	2386.03	2418.85	2288.08	2151.16	2119.63	2079.07	2042.14	2106.58	2256.59	2407.88	2429.99	2435.09
	2019.74	2047.1	2059.18	2034.72	2025.47	2001.22	2067.63	2034.84	2002.82	2078.47	2126.67	2113.45	2231.22	2135.37	2059.18	2223.53	2230.34	2122.2	2050.57	1995.02	2158.21	2279.04	2294.87	2078.16	2387.1	2241.52	2050.5	2027.78	2074.69	2263.39	2284.46	2332.98	2211.35	2171.29	2413.3	2030.89	2001.43	2387.33	2420.22	2289.14	2151.78	2120.1	2079.44	2042.46	2107.09	2257.84	2409.39	2431.44	2436.6
	2019.98	2047.34	2059.51	2035.03	2025.71	2001.41	2068.03	2035.14	2003.01	2078.9	2127.22	2113.93	2232	2135.89	2059.57	2224.33	2231.28	2122.77	2050.96	1995.23	2158.94	2280.15	2295.91	2078.68	2388.18	2242.32	2050.81	2028.06	2075.17	2264.43	2285.63	2334.36	2212.14	2172.07	2414.76	2031.16	2001.61	2388.63	2421.58	2290.2	2152.41	2120.57	2079.81	2042.77	2107.59	2259.08	2410.9	2432.89	2438.12
	2020.22	2047.57	2059.84	2035.34	2025.96	2001.61	2068.43	2035.44	2003.21	2079.32	2127.77	2114.41	2232.79	2136.42	2059.97	2225.14	2232.22	2123.33	2051.34	1995.44	2159.67	2281.26	2296.94	2079.19	2389.26	2243.13	2051.12	2028.33	2075.66	2265.47	2286.81	2335.74	2212.93	2172.86	2416.23	2031.43	2001.79	2389.92	2422.94	2291.25	2153.03	2121.04	2080.17	2043.09	2108.09	2260.33	2412.41	2434.34	2439.63
	2020.46	2047.81	2060.16	2035.65	2026.21	2001.8	2068.83	2035.74	2003.4	2079.75	2128.31	2114.89	2233.57	2136.95	2060.36	2225.95	2233.16	2123.9	2051.72	1995.65	2160.41	2282.36	2297.98	2079.7	2390.34	2243.93	2051.42	2028.61	2076.15	2266.51	2287.98	2337.11	2213.72	2173.65	2417.69	2031.69	2001.98	2391.22	2424.3	2292.31	2153.65	2121.51	2080.54	2043.4	2108.59	2261.58	2413.92	2435.78	2441.13
	2020.7	2048.05	2060.49	2035.95	2026.45	2002	2069.22	2036.04	2003.59	2080.17	2128.86	2115.37	2234.35	2137.47	2060.75	2226.76	2234.09	2124.47	2052.1	1995.86	2161.14	2283.47	2299.01	2080.22	2391.41	2244.74	2051.73	2028.89	2076.64	2267.55	2289.15	2338.49	2214.51	2174.43	2419.14	2031.96	2002.16	2392.51	2425.66	2293.36	2154.27	2121.98	2080.9	2043.72	2109.1	2262.83	2415.42	2437.22	2442.64
[truncated: 7,521 more rows]
[truncated: 71 more columns]

## Sheet: Analysis
Cell:	Peak Time 1	Peak Time 2	Peak Time 3	Peak Time 4	Peak Time 5	Peak ZT 1	Peak ZT 2	Peak ZT 3	Peak ZT 4	Peak ZT 5	Peak ExT 1	Peak ExT 2	Peak ExT 3	Peak ExT 4	Peak ExT 5	Peak 1 luminescence value	Peak 2 luminescence value	Peak 3 luminescence value	Peak 4 luminescence value	Peak 5 luminescence value	Trough Time 1	Trough Time 2	Trough Time 3	Trough Time 4	Trough Time 5	Trough Time 6	Trough ZT 1	Trough ZT 2	Trough ZT 3	Trough ZT 4	Trough ZT 5	Trough ZT 6	Trough ExT 1	Trough ExT 2	Trough ExT 3	Trough ExT 4	Trough ExT 5	Trough ExT 6	Trough 1 luminescence value	Trough 2 luminescence value	Trough 3 luminescence value	Trough 4 luminescence value	Trough 5 luminescence value	Trough 6 luminescence value	Rising Edge Halfmax Time 1	Rising Edge Halfmax Time 2	Rising Edge Halfmax Time 3	Rising Edge Halfmax Time 4	Rising Edge Halfmax Time 5
[truncated: 120 more rows]
[truncated: 44 more columns]
