# Supplementary material for: Single cell model for re‐entrainment to a shifted light cycle
Source: FASEB J. 2022 Sep 3;36(10):e22518. doi: 10.1096/fj.202200478R (PMC9543151; doi:10.1096/fj.202200478R)
Supplement: Supplementary file 25 — Dataset S24 [file FSB2-36-0-s017.xlsx]

## Sheet: Information
Cell num	X	Y	Size
1	85.2857	114	7
2	87.2	132.6	5
3	87	136	9
4	88.2	139.4	5
5	90	124	9
6	90	148.25	4
7	91	131	9
8	91.5	134.5	4
9	91.5	141.5	4
10	92.8571	137.714	7
11	94	122.5	6
12	94	144.5	6
13	95	105	9
14	95	141	9
15	95.5	115.5	4
16	95.8	129.6	5
17	96	154.6	5
18	98	123	9
19	97.6	144.2	5
20	98.5	115.5	4
21	98.5	157	6
22	100	130.5	6
23	101.125	94.125	8
24	100.75	106.75	4
25	101	133.5	6
26	100.5	145.5	4
27	101	149	9
28	101.4	116.2	5
29	102	158	9
30	103	104	9
31	105	90	9
32	105	136	9
33	106	126	9
34	106	155	9
35	108	95	9
36	107.5	121	6
37	108.5	91	6
38	108.5	109	6
39	108.5	117.5	4
40	110.286	99.8571	7
41	109.333	153.333	3
42	111	103	3
43	111	122	9
44	110.5	139	6
45	111.875	92.875	8
46	112	109	9
47	112	132	9
48	112	150.5	6
49	113	135	3
50	113	147	9
51	114	138	9
52	115	96	9
53	114.857	114.714	7
54	114.5	123	6
55	114.5	128.5	4
56	115.5	109	6
57	116	142	9
58	117.143	99.2857	7
59	117	118	9
60	117	132	9
61	116.667	135.333	3
62	118	93	7
63	118.286	111.143	7
64	117.5	128	6
65	118.143	138.714	7
66	118.857	104.714	7
67	119	121.5	6
68	120	124.5	6
69	121	95	4
70	121	107.5	6
71	121	114.5	6
72	121	128	9
73	122	111	9
74	123	97.5	6
75	124	101	9
76	123.5	120	6
77	125	105	9
78	124.4	115.2	5
79	126	109	9
80	127	112.5	6
81	127	120	9
82	127	123.5	6
83	140	62.5	6
84	140	65.5	6
85	140	69	9
86	140	72	3
87	141	75	9
88	141.714	56.1429	7
89	141.857	79.7143	7
90	144.125	82.875	8
91	145	54	9
92	146	69	9
93	146.333	86.1667	6
94	147.857	60.7143	7
95	147.5	75.5	4
96	147.5	78.5	4
97	148.857	81.7143	7
98	149.125	89.125	8
99	150	64	9
100	151	77.5	6
101	151	85	9
102	151.714	60.1429	7
103	152.143	67.2857	7
104	152.167	91.8333	6
105	154.5	75.5	4
106	154.5	78.5	4
107	155	85	9
108	155	95	9
109	157.714	66.8571	7
110	157.25	74.25	4
111	158	78	9
112	158	99	9
113	159	60	9
114	158.5	95.5	4
115	161	56	9
116	161	69	9
117	161.5	65.5	4
118	162	86	9
119	161.5	89.5	4
120	163	82	9
121	163.143	102.714	7
122	165	67	9
123	165.125	89.125	8
124	164.75	92.25	4
125	165.5	85.5	4
126	168.5	68.5	4
127	168.5	88	6
128	169	98	9
129	170	71	3
130	170.714	80.1429	7
131	172	74	9
132	172.5	54	6
133	173	99	9
134	174	78	9
135	174.5	81.5	4
136	176	103.5	6
137	177	97	9
138	176.5	100.5	4
139	180	76	9
140	179.5	79.5	4
141	181	100	9
142	183.167	78.3333	6
143	182.5	104	6
144	184.5	84	6
145	185	87.5	6
146	185.8	61.6	5
147	186	75	9
148	185.5	105	6
149	189	104	9
150	191.875	68.125	8
151	192	75	9
152	191.857	108.286	7
153	194.143	71.2857	7
154	193.5	105	6
155	195.5	76.5	4
156	196	80	9
157	196	87	9
158	196	90.5	6
159	196.75	73.25	4
160	197	105	9
161	198	101.5	6
162	200	74	9
163	200	85	7
164	201.333	92.3333	3
165	202	103	9
166	204	80	9
167	205.5	102	6
168	206.5	76	6
169	207	86	9
170	208	91	9
171	209.5	78	6
172	213	78.5	6
173	216.125	81.125	8
174	216	93	9
175	216	97	9
176	217	89.5	6
177	217.875	85.125	8

## Sheet: Raw Data
Cell:	1	2	3	4	5	6	7	8	9	10	11	12	13	14	15	16	17	18	19	20	21	22	23	24	25	26	27	28	29	30	31	32	33	34	35	36	37	38	39	40	41	42	43	44	45	46	47	48	49
	2207.14	2219.6	2313.33	2568.89	2242.86	2348.73	2367.33	2248.25	2631	2382.29	2334.83	2518.21	2247.6	2770.89	2420.75	2607.5	2700.4	2608.33	3215.76	2369	2573.36	2620.67	2151.88	2336.5	2715.5	3623	2702.44	2453.6	2530.51	2524	2085.67	3479.86	3057.45	2770.71	2457.88	2864.17	2126.83	2722.17	2836.5	2982.86	2840	2964	3123.78	3291.67	2372.25	3109.11	3214.5	2910.5	3118.67
	2244	2206	2221	2515.78	2229.86	2357.96	2365.89	2255.75	2449.75	2458.71	2368.5	2555.88	2234	2826.72	2363.5	2493.6	2560.4	2516.78	3256.44	2352.5	2519.4	2589.33	2148.75	2288.25	2839.5	3146.25	2640.14	2558.2	2514.34	2402.44	2071	3351.86	3099.82	2750.17	2574.9	2905.83	2218	2656.67	2974.25	2952.2	2776.33	2896.83	3218.56	3227.33	2368.88	3005	2988.44	2897	3095.27
	2195.71	2197.2	2218.67	2541.07	2245.29	2358.75	2315.89	2327.75	2380.25	2527.57	2405.67	2563.98	2319.2	2903	2421.75	2520.4	2506.05	2579.89	3182.09	2493.5	2469.46	2716.5	2141.12	2318.5	2961.35	3043.25	2665.01	2506.2	2525.27	2360.89	2087.78	3254.78	3019.57	2777.9	2559.67	2922.83	2280.17	2605	2962.5	2810.82	2694	2852.33	3191.39	3165.17	2307.69	2880.11	3021.72	2800.75	3087.3
	2175.71	2197.4	2181	2528.23	2266.43	2357.94	2309.89	2377.25	2365	2481.71	2428	2538.29	2338.3	2828	2387.25	2521.8	2486.6	2568	3078.17	2462.25	2406.67	2720.67	2121.88	2285.5	2952.33	2857.25	2616.34	2487.4	2490.76	2334.67	2080.78	3114.1	2974.86	2702.04	2425.89	2927.5	2231.67	2545.33	2868.5	2610.86	2597.67	2708.33	3060	2917.83	2197.62	2713.67	2956.11	2626.5	3064.32
	2177.43	2190.2	2174.17	2496.27	2304.86	2329.75	2290.67	2390.25	2327.75	2398.57	2407.17	2490.33	2353.6	2678.89	2332.25	2429.6	2452	2493.33	2856.5	2371.25	2333.33	2636.83	2103.88	2266.25	2837.17	2687.5	2531.67	2397.4	2416.11	2298.33	2065	2914.44	2873	2600.22	2270.22	2924.33	2134.83	2399.17	2762.5	2386.57	2451.67	2546	2770.56	2700	2112.75	2581	2793.56	2537.5	2953.67
	2165.14	2161	2172	2350.33	2336.14	2229	2245.78	2342.5	2260	2306.71	2367.5	2407.17	2288.8	2510.22	2292.75	2310.6	2335.7	2461.33	2606.8	2271.75	2243.17	2541.83	2090.88	2211.25	2683.17	2534.5	2436	2318.2	2274	2240.67	2049.56	2672.22	2669.22	2410.78	2149.89	2807.17	2067	2343	2693.25	2257.57	2315	2378.67	2603.89	2524.67	2048.38	2494.11	2632	2434.83	2719.67
	2106.43	2116.4	2126.17	2218	2240.71	2161.25	2174.33	2237.5	2207.75	2224	2316.17	2259	2198.8	2376.56	2241.25	2220.2	2225	2397.56	2489	2244	2180.17	2453.83	2073.5	2141.75	2493.67	2431.25	2341.22	2247.4	2189.33	2188.33	2018.11	2516.67	2503.11	2335.89	2080.78	2688.17	2025.17	2274.5	2605.75	2196.86	2251.67	2275.67	2490.78	2407.17	2021.25	2441	2474.78	2344	2527.33
	2059.29	2106.2	2092.5	2176.33	2182.71	2104.75	2111.56	2176	2158	2169.14	2269	2201.5	2143.8	2282.89	2182	2154.8	2182.4	2319.89	2414.4	2189	2137.67	2349	2046.88	2092	2355.67	2363.5	2281.56	2181.6	2142.67	2151.33	2007.44	2411	2366.67	2252.78	2037.89	2545.33	1989.67	2196.5	2499.75	2161.71	2201.67	2169	2396.67	2346.67	1994.25	2387.44	2396.44	2264.5	2443.67
	2041.57	2053.6	2086.17	2170	2141.29	2075	2092.78	2103.5	2139	2138.86	2235.5	2144.83	2120.8	2201.22	2124.75	2120.4	2109.8	2255.67	2350.2	2156.75	2101.5	2246.83	2015.88	2083	2281.5	2284.75	2231.22	2138.2	2100.67	2118.56	2000.67	2338.33	2242.22	2195.78	2020.33	2403	1998.83	2158.33	2451.75	2152.86	2176.33	2119.67	2339.11	2271.33	1987.88	2343.11	2319.56	2239.67	2336.33
	2026.29	2038.4	2072	2132	2154.43	2052.5	2071.78	2059.25	2113.5	2114.71	2194.83	2105.67	2099.4	2152.11	2104.75	2105.8	2091.8	2202.33	2249.6	2120	2087.5	2170.83	1998.12	2065.25	2194.5	2217.75	2211.22	2105.2	2078.67	2104.11	1990.78	2260.33	2183	2161.22	2022.56	2310.17	1989.17	2134.17	2403.25	2114.86	2108.33	2086	2335.11	2232.17	1992.25	2321.44	2270.44	2186.67	2304
	2017.57	2022.6	2039.17	2101.67	2159.86	2028.75	2047	2047.5	2088	2083.29	2155	2071	2117	2120.56	2061	2083.8	2056.8	2222	2210.2	2066.75	2064.67	2160	1993.25	2053.75	2148.83	2183.75	2159.89	2064.2	2042.56	2078	1992.78	2190.11	2141.22	2132.22	2016	2259.83	1978.33	2134.17	2313	2086.29	2100.67	2059	2296.44	2206.17	1983	2286	2242.33	2173	2262.33
	2024.43	2000	2041	2082	2114.14	2042.5	2044.67	2046	2079	2064.14	2119.5	2059.83	2114.4	2119.89	2052.25	2077.6	2035	2144.11	2165.6	2046	2036	2142.17	1998.88	2049.75	2141.33	2117.25	2106.11	2061.2	2043.78	2075.67	1986	2181.67	2145.22	2124.89	2018.44	2241.83	1977.83	2128.83	2285	2088.57	2091.33	2045.67	2252.78	2192.5	1982.88	2219.44	2188.22	2156.5	2249.67
	2026.14	1997	2036.67	2093.67	2105.57	2049.5	2061.56	2027.75	2083.25	2044.57	2095.17	2065.83	2105.2	2124.89	2054.75	2053.6	2020.6	2125.44	2129.4	2040.25	2045.67	2121.67	2009.75	2040.75	2124.33	2083.75	2088.22	2058.4	2035	2074.78	1992.67	2176.11	2138.67	2097.89	2050.67	2247.5	1996.67	2122.5	2279.5	2088	2078.33	2047.33	2218.78	2189.67	1988.75	2191.89	2174.78	2110.17	2239.67
	2028.43	2001.2	2041	2096.33	2101	2046.25	2044.56	2022	2091.25	2058.29	2096.33	2063.83	2135.4	2143.67	2051.5	2067	2021.4	2124.56	2113	2027.5	2055.83	2116.67	2029.62	2030	2124	2094.25	2097	2076.6	2075.89	2094.33	2025.44	2194.67	2166.67	2087.89	2099.33	2247.33	2025.33	2136.17	2254.5	2126.86	2065	2083.67	2252.67	2200.67	1999.25	2211.67	2163.22	2096.5	2190.33
	2048.43	2016.8	2089.17	2083	2101.29	2058.5	2060.33	2037.5	2131.25	2083.86	2112.17	2091.33	2167.6	2165.44	2090.25	2067	2016	2148.33	2110	2038	2062	2177	2065.5	2039.75	2190.17	2095	2120.89	2090.2	2088.56	2130.78	2049.22	2216.67	2190.56	2090.89	2161.11	2302.17	2031.33	2161.5	2258	2178.14	2078.67	2101.67	2256.22	2195.67	2023	2228.67	2164.33	2094.17	2193.67
	2045.71	2028.2	2097	2089	2119.71	2107.25	2067.56	2038.75	2159.25	2123.29	2136.33	2118.67	2212.8	2207.67	2124.75	2108.4	2051	2213.78	2229.2	2072.75	2090.5	2247.83	2087	2059	2248	2115.5	2159.44	2128	2118.67	2176.11	2096	2231.56	2245.11	2110.78	2201.33	2346.67	2059.33	2199.83	2255.5	2212.71	2095.33	2166.67	2288.78	2193	2037.62	2265	2191.56	2097.67	2213.67
	2072.86	2051.8	2102.17	2094.67	2146.43	2134.5	2095.33	2088.75	2135	2165.29	2171	2178.83	2281.2	2292.33	2146.25	2138.2	2077.2	2282	2171.8	2092.25	2111.5	2303.33	2081.12	2089	2294	2154.25	2181.78	2146.6	2135	2274.67	2116.33	2274.56	2305.89	2119.78	2248.67	2401.33	2074.17	2276.17	2302.5	2250.86	2111.67	2208	2326.11	2238.5	2046.38	2335.89	2259.89	2116.33	2288
	2106.14	2051.2	2128	2088	2215.71	2155.25	2136.44	2126.75	2182.75	2199.71	2216.33	2205.5	2311.8	2377.44	2189.25	2158.8	2087	2388.44	2222.8	2130	2120.83	2383.33	2103	2113.75	2350.17	2200.25	2219.11	2179.4	2178.89	2309.89	2147.89	2342.11	2440	2144	2298.44	2505.17	2090.17	2328.83	2345	2310	2127.67	2249.33	2415	2260.17	2066.5	2408.78	2335.56	2148.83	2326
	2120.71	2072.2	2190.5	2085.67	2247.14	2198.75	2193.89	2163.25	2225.5	2276.57	2238.75	2269.67	2342.2	2468.56	2207.25	2201.8	2113	2447.22	2242.6	2115.75	2141	2483.83	2114.25	2153.25	2432	2210.75	2253	2197.6	2199.89	2306.11	2201.11	2443.11	2483.44	2184.67	2359.56	2602.83	2109	2398.17	2410.75	2346.57	2162.33	2300	2486.11	2302.5	2084.62	2489.22	2436.11	2181.67	2413.67
	2144.14	2085.4	2229.5	2123	2290.71	2221.5	2232.44	2200.5	2249.5	2321.43	2269.83	2317.67	2352	2525.67	2226.25	2247.2	2127	2540.67	2281.8	2162.25	2172.58	2548.17	2136.5	2193	2518.17	2225.75	2312.44	2229.4	2216.89	2359.78	2234.22	2538.22	2567.67	2187.44	2405.56	2730.67	2117.67	2461.33	2541.5	2339.29	2197	2367	2539.44	2362.33	2113.5	2584.89	2408.89	2210	2442
	2164.71	2091.6	2289.33	2134.33	2358.29	2229.5	2254.56	2231.25	2270.75	2347.43	2332	2357.67	2373.2	2621.33	2274	2270.2	2145.6	2590.11	2321.4	2191.25	2190.33	2610.33	2158.38	2225.5	2574.33	2257.25	2370.11	2290.2	2246.11	2392.56	2254.33	2634.22	2637.33	2213	2403.22	2855	2123	2543.17	2613.75	2360.86	2186	2400.33	2642.89	2402.17	2101.5	2661.67	2500.22	2234	2503.67
	2176.57	2106.4	2351.33	2140.33	2423.57	2236.25	2295.11	2271.25	2294.25	2372.57	2374.33	2427.33	2391.2	2693.11	2312.25	2313.4	2167.2	2639	2358.6	2228.25	2233.5	2644.17	2165.5	2275	2624.5	2325.5	2457.56	2343.4	2253.44	2404.11	2255.33	2685.44	2720.56	2218.56	2363.33	2930.5	2132	2568	2660.5	2364.43	2210	2409	2703.89	2470	2111.12	2703.67	2539.22	2255	2540.67
	2196.14	2146.4	2395.5	2148.67	2459.57	2249.5	2330.78	2291	2297.75	2415.71	2430.17	2457	2368	2731.67	2338.25	2337.6	2181.2	2666.67	2413.8	2246	2269.33	2741.5	2183	2276.5	2672.5	2364.5	2483.67	2393.2	2277.11	2403.89	2194.67	2721	2768.56	2230	2355.56	3028.17	2111.83	2612.33	2766	2344.29	2220.67	2393.67	2767.44	2499	2104.38	2741.67	2571.44	2274.67	2552.33
	2236.14	2138.2	2417.33	2171	2505.11	2238	2325.44	2323.25	2313.62	2406.71	2477	2445.33	2365.8	2705.33	2372	2346.8	2195.2	2747	2428.2	2264.25	2274.33	2769.33	2199.75	2281.75	2695.17	2371.5	2504.22	2398.6	2306.56	2415.11	2176.78	2738.44	2794	2235.11	2343.33	3041	2128.33	2649.33	2826	2318.71	2227.33	2403.33	2803.89	2560.17	2102	2771	2621.44	2306.33	2655.33
	2245.43	2146.6	2427.33	2163	2529.35	2223.75	2363.11	2331.25	2335.75	2445.29	2511.83	2483.5	2356.8	2710.56	2370.5	2365.2	2197.8	2786.56	2490	2274.5	2268.5	2823.67	2211.12	2296	2747	2445.5	2534.56	2425.8	2312.67	2457.33	2164.44	2779	2833	2241	2324.56	3040.17	2156.83	2677.17	2847.25	2299.29	2194.33	2385.33	2845.22	2572.17	2086.25	2755.56	2655.44	2306.17	2649.33
	2255.57	2165.4	2382.5	2176.33	2525.43	2229	2412.22	2342.75	2307.75	2428.29	2567	2474.67	2360.2	2726	2367.5	2363.4	2204.2	2818.11	2532	2285.5	2289.17	2804.67	2196.62	2288.25	2703.5	2429.5	2512.89	2442.6	2282.67	2484	2156.33	2767.11	2825.56	2237	2266.44	3003.83	2146.17	2660.83	2836.5	2303.14	2207.33	2384.33	2857.44	2577.33	2074.88	2719.89	2685.78	2286.17	2683.33
	2237.29	2162	2380.5	2172.67	2508.11	2212.75	2407.33	2339	2291.25	2413.86	2575.5	2459	2361.2	2695.11	2347.5	2364.6	2194	2822.78	2549.2	2305	2311	2783.67	2182	2278.75	2704.33	2471.5	2503.67	2461.8	2254.22	2440.56	2140.78	2756.44	2776.78	2219.11	2212	2957.5	2128.17	2627.33	2843	2279.57	2202.67	2356	2815.44	2587.5	2072.5	2665.78	2712.78	2275.33	2693.67
	2223.14	2151.2	2366.33	2157	2468.57	2206.5	2369	2329	2311.5	2383.57	2562.33	2399.67	2407	2642	2390.75	2369.4	2163.4	2786.44	2539.6	2296.25	2297	2760.33	2156.38	2247.5	2621.67	2448.25	2443.44	2427.4	2248.22	2414.56	2108.22	2709.67	2787.78	2223.22	2212.44	2916.17	2138.33	2597	2761.25	2260.71	2173.33	2311.67	2812.11	2550.33	2082.12	2631.22	2704.06	2233.17	2673.33
	2207.86	2123.2	2359.83	2141	2411	2202.75	2324.67	2289	2271.5	2349.43	2514.33	2365.67	2403.6	2598.78	2373.25	2340.6	2154.6	2753.89	2494.4	2278.25	2264.5	2704.83	2129.75	2215.25	2621.83	2433	2405.11	2410.4	2212.89	2369.22	2080.22	2639.89	2765.11	2205.11	2215.11	2847.67	2130.5	2556.5	2695.75	2251.14	2153	2299	2780.11	2524.67	2080.12	2628.22	2677.89	2225.17	2633.33
	2195.14	2120.4	2353.5	2156	2402	2180	2305.22	2278	2221.25	2309.71	2515.67	2364.33	2378	2544.78	2377.25	2321	2124.8	2707.89	2475.4	2251.25	2218.67	2659.5	2113.12	2215.5	2601.33	2449.5	2386.67	2398.2	2181.67	2301.22	2066.44	2585.78	2702.89	2179	2174.44	2777.17	2096.5	2536.33	2620.75	2238.86	2161.67	2269	2706.33	2455.33	2088.62	2579.56	2618.67	2197	2563
	2178.14	2107	2332.17	2135.67	2392.14	2138.25	2286.78	2253	2198.75	2298.43	2530.5	2323.83	2372.6	2511.56	2332	2319.8	2116.4	2655.67	2438.4	2243.25	2190.5	2640.83	2113.62	2206.75	2605	2408.75	2340.56	2351	2170.61	2243.89	2055.56	2552.56	2649.11	2146.78	2142.89	2750.67	2071.17	2521.5	2612.75	2206.43	2138	2221.33	2652.89	2442.33	2072.75	2535.33	2571.78	2172.67	2512
	2151	2098.2	2338.33	2112.33	2360	2119	2255	2237.25	2190.5	2273.86	2518.83	2282.17	2317.4	2519.11	2322.5	2293.6	2087.4	2622.11	2374	2223.5	2145.5	2586.17	2088.62	2184	2564.5	2359.5	2298.67	2330.2	2133.33	2195.67	2053	2498.89	2565.67	2148	2146.33	2668.83	2055.17	2461.5	2551.25	2195.43	2120.67	2206	2577.56	2394.17	2083.88	2508.22	2497.11	2164.17	2456.33
	2114	2068.4	2304.83	2112	2353	2103.5	2238.78	2211.5	2187.75	2262.29	2496	2259	2268.4	2512.78	2294.5	2269.6	2079.2	2626.67	2324.6	2214.25	2129.67	2538.83	2100.38	2177	2499.67	2319.25	2265.33	2310.2	2105.78	2157.78	2067	2467.67	2519.44	2138.89	2143.56	2628.5	2068.17	2462.83	2507.75	2172	2116.67	2193.67	2555.44	2317.33	2091.25	2488.56	2471.56	2129.5	2387
	2099.71	2067	2264.83	2108	2321.43	2097.5	2227.33	2173	2166	2236.43	2430	2224.17	2242.6	2464.89	2276.5	2248.2	2062.8	2597.78	2301.8	2200	2099.83	2468.33	2078.88	2174	2453.33	2277.75	2236.22	2281.4	2097.78	2134.89	2063.89	2465.44	2441.89	2106.56	2137.22	2564.83	2073.83	2404.67	2499.25	2169.86	2100.33	2175.33	2515.89	2279.33	2078.62	2451.33	2441.89	2104.5	2334.67
	2059.29	2046.4	2247.33	2103.67	2303.57	2087.25	2199.33	2178	2138	2213.57	2384.33	2171.5	2248	2416	2252	2232	2046	2563.56	2243.4	2182.5	2096.67	2460.17	2052.75	2154.5	2428.17	2251.75	2209	2255.2	2075.22	2125.89	2069	2467	2413.22	2106.22	2138.22	2566.67	2070.67	2386.67	2511	2170.29	2090.33	2148.33	2457.44	2264.83	2079.88	2430.78	2449.78	2077.33	2326.67
	2041.14	2043.2	2206.33	2085.67	2284	2096.75	2160.78	2118.75	2138.5	2218	2420	2166.33	2239.6	2397.33	2230.75	2213.6	2042	2547.78	2222	2174.75	2080.17	2476.33	2050.38	2122	2403.83	2241	2173.33	2230.8	2054	2115.11	2090	2425.11	2393.89	2092.22	2157.89	2542.67	2063.17	2366.83	2470.75	2187.86	2089.33	2163.67	2402.11	2271	2077.75	2430.89	2440.89	2067.67	2314
	2045.86	2034.4	2198.83	2101.33	2251.86	2090	2130.89	2117.5	2137.75	2219.43	2402.67	2141.83	2258.8	2394.11	2257.25	2196.6	2046	2490	2172.2	2175.75	2072.33	2444.33	2051.12	2131.5	2395.17	2228.75	2179	2235.8	2059.56	2122	2089.11	2391.56	2407.33	2086.11	2171	2561.5	2067.5	2356	2468.5	2202.57	2084.33	2157.67	2395.22	2290.33	2081.12	2404.11	2412.11	2053.67	2278.33
	2037.86	2040.8	2196.67	2095.67	2216.43	2072.5	2136.89	2103.75	2155.25	2224	2391.17	2134.33	2251.2	2422.78	2249	2173.2	2062	2467.78	2153.4	2173.25	2100.5	2414.17	2069.5	2132.75	2383.5	2201.5	2174.44	2238.4	2060.11	2129.33	2093.33	2376.22	2394.11	2084.22	2194.11	2565.83	2058	2368.5	2476.75	2214	2086.33	2164.67	2377.33	2262.5	2089.88	2398.44	2412.33	2049.67	2283.33
	2034.29	2030	2191.5	2117.67	2195.43	2065.75	2157.78	2120.5	2133	2227.71	2376.83	2140.5	2265.2	2409.44	2245.5	2186.4	2059	2409.11	2144.6	2179.5	2092.5	2389.67	2089	2136	2355.83	2190.75	2160.89	2241.8	2063.89	2133.44	2111.11	2372.22	2370	2106.44	2232.56	2545.17	2082.33	2363.67	2475.5	2246.86	2072.33	2208.33	2391.44	2277.17	2100.62	2435.44	2427	2048.33	2300.67
	2056.57	2051.4	2209.33	2106.33	2203.43	2085.25	2157.89	2117.25	2148.5	2252	2391.17	2161	2272.6	2438.56	2240.75	2176.8	2079.6	2438.44	2180.8	2176.25	2104.5	2430.33	2116.62	2132.5	2349	2195.75	2193.44	2229.4	2074.67	2143.33	2143.22	2384.56	2370.67	2106.22	2279.56	2526	2104.67	2373.33	2459	2299.71	2091	2225.33	2397.89	2282.83	2112.12	2432.89	2446.78	2056.33	2324
	2067	2057.4	2220.67	2103	2205.29	2099	2216.22	2129.25	2147.75	2291	2373	2176.17	2281.8	2465.56	2258.75	2195.8	2111.2	2420.56	2171.4	2199	2132.33	2452.17	2150.12	2145.75	2362.67	2220.75	2212	2228.8	2090.56	2162.44	2179.22	2404.56	2355.56	2115.44	2330.56	2548.33	2129.83	2386	2477.5	2328.14	2114.67	2256.33	2385.78	2325	2128.38	2465.56	2472.89	2073.33	2346
	2096.71	2076	2213.33	2108.33	2217.14	2113	2239.22	2144.25	2170.25	2322.29	2338.67	2202.33	2309.8	2530.22	2275	2231	2124.2	2402	2197.6	2209.5	2147.83	2473.67	2173.75	2169.25	2381.33	2231.5	2226.78	2257.2	2120.78	2208.33	2207.22	2402.89	2398.56	2135.56	2392.44	2579.33	2156.5	2447.83	2503.25	2357	2112	2295.67	2416.89	2328.17	2174.12	2514.33	2543.33	2077.67	2394.33
	2111.43	2081.6	2224	2125.33	2236.29	2166.75	2224.33	2173.25	2189	2358.86	2289.17	2238.83	2336.8	2586.78	2289.5	2238.4	2142.2	2394.44	2215.4	2233.25	2144	2499	2210.62	2190.25	2397.67	2267.25	2241.22	2279.4	2150.56	2258	2201.56	2415	2455.78	2149.22	2391.22	2619	2167.67	2478.83	2544.5	2385.14	2143.33	2329.33	2470	2357.5	2181.62	2532.78	2574.67	2088	2399.67
	2146.57	2102.4	2239.33	2150.67	2234.29	2169.62	2259.56	2199.75	2201.5	2431.43	2312.67	2264.17	2327.4	2641.67	2316.75	2270.2	2145	2429.67	2242.2	2248.25	2151.17	2539.83	2216.75	2211	2426.33	2282	2248.67	2294.8	2173.44	2300.44	2201.56	2458.44	2499.89	2153.78	2385.67	2675	2190.67	2523.83	2571.5	2407.29	2140.33	2362	2524	2421.67	2214.12	2591.89	2625.33	2105.33	2419
	2143.29	2093.2	2300.33	2153.67	2235.57	2181.5	2278.78	2220.25	2219.5	2435.29	2338.17	2287.83	2306	2656.78	2332.5	2283.2	2152.2	2484.22	2268.6	2300.25	2173.83	2590.17	2262.12	2213.5	2477	2297.5	2256.89	2349.2	2194.22	2333.11	2207.11	2499.89	2531.67	2173.11	2392.33	2742.5	2195.83	2580.83	2628.75	2405.71	2159.67	2393.33	2608.11	2470.5	2207.5	2649.33	2652.67	2137.67	2444.67
	2156.43	2123.6	2340.17	2181	2264.29	2200.25	2303.44	2255.75	2253.75	2451	2325.33	2296.5	2274.6	2654.44	2345.25	2317.4	2187.2	2535.33	2277.2	2318.25	2164.83	2634	2243.38	2233.25	2504.5	2319	2290.11	2358.4	2199.44	2322	2200.11	2523.78	2567.78	2191.11	2385.67	2786.83	2205.67	2623	2637.25	2436.43	2171	2404.67	2656.44	2491.83	2225.88	2686.89	2675.44	2142.33	2482.33
	2167.43	2132.4	2353.33	2180.33	2273.86	2179.25	2304.44	2273.75	2259	2503.43	2333.17	2329.33	2293.8	2701	2351.5	2318.4	2192.4	2539.11	2319	2347	2206.83	2636.17	2238.25	2265	2523.83	2359	2347.67	2394	2227	2328.33	2209.67	2528.67	2606.56	2199.22	2329.56	2816.17	2206.83	2644.17	2653.75	2413.29	2158.33	2407.67	2676.67	2477	2229	2730.22	2741.22	2157.67	2488.67
	2175.86	2124.8	2355.33	2188.67	2288.29	2197.5	2330	2291.25	2279.25	2478.14	2418.17	2346.33	2313	2691.67	2387	2348.2	2189.4	2568.11	2360.4	2375	2197	2631.5	2208.25	2274.5	2558.33	2388.25	2367.56	2425.2	2246.44	2338.89	2181.22	2547.67	2629.44	2206.11	2315.78	2805.17	2190.67	2644.83	2665.5	2382.57	2176.33	2404.67	2710.44	2503.33	2235	2752.67	2744.11	2154.67	2467.67
	2170.57	2122.2	2355.33	2194.67	2312.43	2196	2336.33	2288	2295.75	2466.43	2446.83	2369.67	2317.6	2659.33	2385	2355.8	2191.2	2604.33	2384.4	2381	2196.33	2669.17	2202.12	2315	2616	2430.5	2366.33	2440	2243.11	2325.22	2161.33	2581.11	2656.11	2214.78	2292.89	2818.5	2166.83	2653.83	2678	2383.71	2181.67	2396	2722.33	2544.67	2227	2718	2743.56	2176.67	2487.33
	2169.71	2143.2	2349.5	2196	2331.57	2202.25	2337.56	2281.75	2273.75	2463.57	2488.67	2355.67	2302.4	2647.89	2400.25	2353.4	2182	2612.89	2389.6	2387	2241	2672.5	2195.5	2318.25	2648.83	2433.5	2380.22	2493.4	2230.78	2320.78	2144.33	2593.56	2692.44	2212.89	2273.78	2852.83	2158.17	2654.17	2807.75	2345.86	2182	2386.67	2735.67	2534.33	2209.12	2703.33	2729.78	2181.17	2490
	2173.57	2134.6	2364.42	2183	2308.71	2185.75	2352	2304.25	2264.5	2436.14	2462.5	2354	2299.2	2612.78	2377	2380.4	2185	2586.56	2400.6	2388.5	2237.17	2645.67	2162.25	2325.25	2635.83	2417.75	2387	2474.8	2221.22	2309.67	2114.89	2615.78	2687.22	2200.11	2230.78	2828.67	2131.83	2639.17	2699.25	2330	2177.33	2372	2735.78	2536.33	2200.38	2690.11	2726	2168.17	2456.67
	2158.14	2126.8	2346.33	2176.33	2298.43	2168.5	2328.56	2284.75	2255.25	2403.14	2441.67	2333.33	2267.6	2564.33	2368.75	2365.8	2194.8	2573.22	2383.8	2411	2216	2626	2144.38	2308	2629.17	2411.75	2383.89	2491.4	2202.11	2282.33	2104.33	2597.56	2691.44	2202.56	2210.11	2832.83	2126.5	2632.83	2708.75	2316	2173	2386.33	2727	2526.17	2190.12	2682.56	2739.44	2162.17	2440.33
	2136.14	2125.4	2340.33	2164	2306.57	2154.25	2329.78	2249.25	2241.75	2364	2443.5	2294.92	2275.6	2507.67	2364	2363.6	2162.2	2535.78	2391.2	2430.75	2201.5	2638.67	2127	2302.75	2622.33	2420	2355.56	2479.6	2175.33	2277.67	2084.44	2604.78	2695.5	2197	2199.22	2785.17	2101.5	2644.5	2688.75	2299.86	2148.33	2356.67	2696.33	2513.83	2166.62	2678.22	2706.22	2151	2440.67
	2127.43	2132.4	2342	2154.67	2279.43	2150.75	2334.56	2263.75	2215.5	2344	2439.67	2263	2269.4	2482.11	2339.75	2364	2145.8	2547.44	2370.6	2387.25	2197.5	2627.5	2116.88	2310.25	2603.67	2382.75	2365.44	2476.6	2170.22	2273.44	2076	2605.11	2672.56	2191.11	2181.44	2796.83	2100.83	2626	2672	2271.57	2152.33	2344.67	2682	2475.67	2140	2677.56	2684.56	2143.67	2393
	2131.14	2115.2	2281.67	2142.33	2277.14	2145.5	2330.89	2239	2214.5	2328.71	2419.83	2236.5	2230.2	2457.78	2321	2344.4	2128	2510	2337.6	2387.25	2184.67	2587.5	2099.5	2299.5	2571.67	2386.5	2347.67	2468	2165.33	2250.89	2064	2588.11	2651.89	2143.89	2165.11	2745.5	2067.5	2598.5	2680	2220.43	2134	2364.33	2665.56	2441.17	2122.12	2640.11	2660.56	2127.67	2352.67
	2117.5	2108.2	2253.17	2116.33	2283.71	2153.25	2294.89	2225.5	2182.5	2308.86	2400.83	2238.5	2200.2	2442.78	2293	2349.2	2106	2514.22	2315.4	2362.75	2154.83	2560.83	2097.25	2267.75	2547.83	2320	2288.56	2457	2149.22	2244.67	2045.44	2601.44	2617.67	2104.44	2159.67	2677.83	2063	2577.83	2653.5	2210.29	2098	2369	2608.22	2393.17	2114	2616.33	2617.78	2106.83	2338
	2118.57	2099.4	2239.17	2126.67	2250.57	2150.75	2272.22	2211.75	2190	2287.29	2355.17	2237	2180.6	2427.89	2289.5	2317.4	2097.6	2512.89	2304.2	2333.75	2150.83	2540.17	2098.12	2255.75	2517.17	2302.25	2263.22	2458.6	2139.44	2246.67	2039.89	2559	2583.78	2085.44	2150.89	2656.17	2094.17	2569.67	2596.25	2186.43	2087.33	2317.33	2562.33	2358.17	2107.62	2600.11	2548.89	2089.33	2309
	2097.14	2109.6	2243.33	2129	2233.57	2143.75	2254	2200.5	2195	2263.43	2319.83	2203	2196	2372.33	2307.75	2302.8	2078.2	2490.11	2305	2326	2127.5	2503.33	2094.12	2228.5	2479.67	2286.5	2238	2418.6	2150.89	2226.56	2043.89	2514.33	2535.89	2087	2160.11	2614.17	2068.5	2527	2531	2164	2076	2320	2496.22	2341.83	2101.75	2554.33	2522.78	2082.33	2287.67
	2084.29	2106	2223.17	2129.33	2217	2142.25	2256.33	2185.25	2170.75	2262.14	2295	2169.17	2179.2	2353.06	2280	2304	2066.2	2473.33	2270.6	2292.25	2120.83	2499.17	2105.5	2238	2477.83	2279.75	2227.22	2445.4	2155.44	2218.56	2047.89	2482.33	2508.33	2078	2177.44	2559.83	2083.17	2482.33	2493.75	2172.43	2063.67	2350.67	2514.56	2322.67	2094.75	2545	2517.89	2061	2279
	2092.57	2106.6	2195.17	2106.67	2218	2132.75	2250	2195	2171.25	2253.14	2299.17	2150.33	2162.2	2310.67	2269.5	2289.6	2079.2	2464.67	2241.6	2280.25	2122.83	2492.33	2102.25	2246	2448.83	2267.5	2207.67	2425	2140.11	2239.11	2056.67	2456.56	2446.22	2063.67	2187.78	2514.83	2087.5	2501	2458.25	2179.43	2069.33	2350.67	2503.78	2303.67	2096.75	2560.78	2478.11	2053.33	2262.33
	2099.71	2105.4	2185.83	2105.67	2196.71	2124.5	2235.11	2218	2182.25	2281.57	2260.5	2160	2147.4	2322.44	2265.5	2295.6	2086.2	2465.44	2232.2	2275.25	2116.33	2473.5	2117.75	2231.75	2441.5	2263.75	2212.22	2392.8	2143.33	2227.89	2070.33	2443.78	2428.89	2064.11	2221.11	2492	2120.17	2503.17	2452.5	2195	2069.33	2340.67	2466.22	2290.5	2120.62	2594.89	2456.22	2061	2252
	2098.14	2115	2174.5	2112	2187.43	2132.25	2228.67	2225.25	2181.25	2313.71	2260.33	2149.33	2156	2332.11	2281.5	2300.6	2084	2479.56	2225.6	2275.5	2112.83	2497	2139.12	2266.25	2434.17	2279.25	2216.89	2366.8	2151.11	2258.89	2115.56	2416.44	2415.56	2077.33	2249.56	2488.17	2148.67	2516.5	2436.25	2208.57	2075.33	2349.67	2433.67	2259.17	2114.88	2653.56	2436	2058	2249.67
	2076.71	2119.8	2179.33	2126.33	2172.57	2142.5	2219.44	2245	2212.25	2355.29	2258	2158.5	2175.4	2345.33	2283.5	2330.6	2096.8	2457.67	2244.4	2276.75	2132.17	2500.5	2141.5	2284.25	2430	2299.5	2228.78	2400.6	2159.67	2300.11	2141.44	2396.44	2426	2083.44	2282.89	2467.33	2175.5	2524	2435	2242.71	2113	2364.67	2458.33	2258.83	2159.38	2659.56	2411.33	2074	2265.67
	2100.86	2142	2162.17	2124	2163.86	2145.75	2216.33	2244.25	2240.38	2360.14	2269.67	2174.17	2169.6	2359.56	2295.25	2366.6	2113	2457.56	2274.2	2301.75	2129.67	2533.17	2149.88	2304.5	2444.67	2345.25	2250.11	2398.6	2167.89	2308.56	2176.22	2398.11	2425.89	2108.22	2324.44	2483.83	2216.17	2558.17	2449.5	2288.86	2133.67	2445.67	2490.67	2269.67	2196.75	2717.22	2389.22	2080	2276
	2104.29	2127.2	2148.33	2139.33	2158.86	2177.75	2228.11	2307	2232.5	2402.86	2264.33	2198.67	2195.6	2382.67	2311.25	2370.4	2138.6	2484.11	2264.8	2304.75	2124	2538	2185.25	2338.5	2466.83	2336.25	2255	2415.8	2178.22	2326	2203.56	2410.67	2413.78	2122.11	2346.67	2502	2235.5	2620.83	2484.5	2319.14	2152	2473.33	2513.22	2289.67	2207.62	2745.89	2383	2084.67	2273.33
	2134	2145.6	2151.33	2156.67	2166.14	2182.5	2254.67	2322.75	2242.75	2428.14	2270.83	2193.67	2213.2	2388.22	2350.75	2402.4	2132.6	2486.78	2281.8	2306.75	2124.67	2557.67	2205.62	2348.5	2477.83	2345	2255.11	2414.8	2192.78	2339.44	2256.78	2419.22	2432	2136.67	2376.56	2520.5	2275.83	2617.17	2512.25	2356.43	2329.67	2441	2501	2295	2224.12	2754.56	2409.56	2099.67	2302.67
	2151.14	2166.6	2160.83	2168	2186.43	2201.75	2281.33	2371.25	2251.5	2455.57	2265.67	2210	2223.2	2403.22	2360	2420.4	2149	2475.44	2273	2336.75	2129.5	2578.83	2239.25	2381	2517.17	2371.75	2257.33	2430	2204.33	2364.78	2290.44	2420.11	2444.89	2147.44	2377.67	2533.5	2315.5	2641.17	2547.75	2379.14	2180.33	2482	2507.67	2321.5	2243.5	2769.78	2435.33	2121	2321
	2207.86	2171	2169	2168	2204.71	2193.25	2296.44	2391.25	2250.75	2466.71	2319.33	2234.5	2237.8	2425.56	2394.25	2438.8	2156.8	2482.11	2302	2362.25	2139.33	2579.83	2254.62	2415	2511.17	2366.5	2273.89	2445.4	2201.56	2387.89	2311.78	2432	2463.89	2142.11	2394	2545.83	2332.83	2678.83	2567.5	2377.43	2173.67	2513.67	2566.11	2344.83	2253.38	2801.22	2455.22	2124	2365
	2228.71	2193.6	2180.67	2162.33	2243.43	2173.5	2300.11	2425.75	2254.5	2463.57	2329.83	2226.83	2242.2	2442.89	2425.75	2473.2	2179	2474.11	2299.4	2355.5	2127	2613	2256	2460.75	2556	2348.25	2285.78	2450.4	2210.22	2388.33	2314.44	2433.78	2475	2158.56	2381.56	2558.67	2313	2689.17	2608	2389.14	2178.67	2581.67	2590.22	2357.33	2246	2796.33	2441.33	2137	2380.67
	2210.71	2211.4	2199.67	2186	2257.29	2179.25	2316.33	2428.75	2258.25	2456.57	2346.17	2232.33	2259.8	2452.22	2441.75	2461	2184	2482	2307.8	2374.75	2141.17	2622.33	2272	2480.25	2587.17	2401.5	2287.33	2482.4	2214.11	2408.22	2292.33	2424.78	2504.67	2170.56	2370.44	2595.17	2313.83	2701.67	2653.5	2442.14	2180	2585	2646	2385	2248.5	2803.89	2443	2160.83	2386
	2201.86	2225.4	2206.5	2189	2258.71	2182	2337.22	2428	2265.75	2435	2385.5	2273.83	2255.4	2473.11	2445.75	2488.2	2194.4	2521.33	2349.6	2411	2136.33	2621.5	2246.75	2482.25	2613.17	2417	2305	2515.8	2229.78	2407.44	2268.44	2433.11	2558.67	2166.44	2359.22	2639.5	2313.83	2712.5	2691.25	2440.29	2187.33	2557.33	2666.78	2394.17	2236.62	2826.78	2455.11	2153.17	2408.67
	2194.86	2215.6	2189.83	2192.67	2272.29	2171	2360.67	2408.5	2262.25	2399.71	2375	2289.33	2245.4	2446.44	2455	2466.6	2206	2500.78	2367.6	2411	2148.83	2644.83	2229.75	2478.75	2644.5	2433.75	2318	2548	2239.78	2421.89	2246	2442.44	2562.11	2178.78	2348.78	2670.5	2274.17	2710.33	2740	2445.57	2187.33	2542.33	2704.89	2416.33	2218.12	2799.22	2453.56	2154.33	2429.67
	2191	2235.2	2189	2186.67	2278.43	2166.75	2359.67	2419.5	2280.75	2370.71	2414	2278.17	2252	2443.78	2430.25	2489.8	2225.8	2520.56	2359.8	2404	2174.33	2640.67	2223.75	2490.25	2648.83	2445.5	2339.11	2552.2	2253.22	2436.22	2207.56	2445.56	2561.44	2182.11	2326	2692.5	2258.67	2685.67	2781.5	2449.29	2167.33	2514.67	2722.33	2439.33	2203.62	2788.67	2441.11	2158	2403.33
	2189	2226.6	2203.67	2185	2280.29	2159	2357.44	2400	2262.25	2350.71	2415.17	2267.5	2265.2	2423.33	2417.25	2492.4	2216.2	2518.11	2368.4	2419.25	2187.5	2660.33	2226.25	2495.25	2614	2436.25	2349.22	2586.8	2279.22	2448.67	2210.44	2465.33	2578.33	2187.56	2323.11	2730.67	2232.5	2663.83	2782.75	2444.71	2173.33	2529.33	2728.33	2432.33	2183.75	2743.22	2449.11	2159.5	2430
	2165.29	2207.2	2199.5	2180.67	2277.86	2138.5	2364.56	2395.5	2260.75	2337.57	2428.67	2296.5	2255	2446	2425	2506.6	2215.6	2523.44	2378	2424	2175.33	2677.17	2227.88	2520.75	2608.83	2451.75	2365	2637.6	2247.89	2453.78	2181.56	2472.44	2583.56	2181.22	2292.11	2723.83	2210.17	2651.5	2810.5	2429.86	2164	2517.67	2744.44	2427.5	2167	2750.67	2429.44	2143	2380.33
	2152.29	2217.8	2204	2168	2268.43	2127.25	2379.89	2380.25	2265.25	2324.57	2421.83	2292.25	2252	2420.44	2436	2546.4	2203.4	2546.22	2406	2454.25	2190.67	2657	2208.75	2521.25	2609.83	2462	2358.11	2639.2	2249	2461.56	2158.33	2482.56	2611.11	2177.67	2282.33	2748.83	2195.83	2664.33	2827.75	2425.14	2149.33	2539	2745.67	2396.17	2141.38	2742.33	2416.89	2130.67	2377
	2150.14	2217	2197.33	2163.33	2276.57	2132.75	2380.11	2396	2256.5	2327.57	2423.5	2284	2255.8	2404.22	2418	2542.6	2188.8	2540.22	2400	2448.5	2179.33	2700.67	2187.88	2536	2629	2453.25	2356.22	2664.8	2222.33	2497.11	2162.67	2505.56	2622	2175.11	2282.22	2749.17	2204.17	2672	2854.5	2383.29	2138	2544.67	2762.78	2385.83	2135.12	2718.44	2394.67	2133.67	2366
	2145.29	2186.4	2182.33	2163	2286.43	2137.75	2374	2364	2246.75	2329	2401.17	2278.17	2241.6	2421	2438.25	2567.2	2169	2528.11	2398.8	2443.75	2166.17	2670.67	2173.38	2543	2620	2438.5	2358.67	2658.6	2202.78	2503.44	2146.67	2515.44	2589.33	2160.33	2256.44	2733.67	2183.67	2676.67	2863.5	2372	2122.33	2518.67	2740.22	2346.33	2125.5	2708.44	2400.22	2109	2341
	2143	2189.4	2184.67	2147	2279.57	2114.75	2344.11	2348.5	2243.75	2305	2387.33	2253.33	2243.8	2411.67	2423.5	2562.4	2154.6	2519.44	2388.6	2450.75	2131.17	2678.5	2175.38	2524	2624.5	2439.5	2346.78	2620.6	2179	2493	2127	2499.44	2599.56	2135.11	2235	2696.5	2172.83	2640.5	2815	2339.29	2115.33	2518.33	2712.56	2324.67	2126.5	2651.44	2374.11	2096.5	2338
	2137.86	2175	2160.83	2145	2274.14	2107.25	2329.89	2322	2239.5	2292.43	2376	2237.83	2217	2392.33	2423	2570.6	2129	2518.33	2367.8	2399.5	2118.33	2674.33	2159.12	2488	2626	2409.5	2326.44	2598.8	2148.78	2473.44	2104.67	2484.56	2565.89	2124.78	2236.56	2653.83	2148.67	2599.17	2801.25	2342.57	2083.33	2474	2673.67	2297.17	2129.12	2606.67	2352.22	2094.67	2313.33
	2117.14	2142	2135.5	2131.67	2264.14	2098	2303.22	2317.25	2222.25	2276.86	2390.67	2220.67	2197.4	2360.78	2400	2547.8	2118.6	2524.78	2353	2385	2105.17	2648	2155.5	2427.25	2583.67	2357.5	2297.89	2585.8	2132.44	2460.11	2095.89	2462.44	2549.78	2111.22	2236.44	2603	2140.17	2646	2731.5	2323.14	2079	2464.33	2615.44	2268.5	2119.25	2563.78	2336.22	2078.5	2270.67
	2115.43	2134	2122.17	2125.33	2264.43	2084.5	2296.67	2301	2226.25	2266.71	2367.67	2195	2185.4	2348.11	2373.25	2507.8	2102.2	2484.78	2319.6	2355	2098.83	2610.83	2147.5	2408.5	2540.5	2337.5	2259.89	2505.2	2117.89	2426.33	2109.78	2423.89	2531.89	2109.56	2227.56	2579.67	2132.83	2556.33	2657	2313.86	2076.33	2427.67	2541.11	2252.83	2120.5	2548.89	2320.56	2070	2243.33
	2134.57	2134.8	2128.5	2134.33	2262.14	2074.75	2268.33	2307	2242	2281.14	2344.5	2191.67	2170.4	2343.11	2359.5	2483.2	2095.2	2479.56	2295.4	2318.75	2097.67	2594	2140.5	2365	2516	2319	2251.11	2463.6	2101.78	2401.22	2109.44	2429.22	2503.11	2088.67	2227.22	2534	2133	2518.5	2596.75	2294.71	2060.33	2393.33	2487.44	2236.83	2118.12	2499.44	2304.78	2061.67	2235.67
	2118.86	2122.6	2110.33	2133.67	2260	2087	2271.22	2311.25	2238	2311.14	2323.67	2176.67	2174.2	2363.44	2319	2472.4	2085.4	2461.67	2303.6	2301.5	2098.33	2553	2133.75	2321.75	2471.67	2303	2231.78	2430.4	2081.78	2392.78	2131.44	2407.22	2479.33	2088.78	2247.67	2492.5	2151	2484.33	2588.5	2300.14	2065	2392	2475.44	2214.17	2123.12	2478.11	2281.56	2127.67	2237
	2127.29	2129.6	2114.83	2130.67	2242.43	2080	2269.78	2285	2246.5	2324	2318.67	2186.67	2167	2342	2319.25	2427.2	2087.4	2476.22	2300.4	2278.5	2083.67	2522.17	2151.25	2314.25	2451.17	2298.5	2222.11	2465.4	2093.11	2362.78	2157.22	2390.56	2450.33	2088.33	2268.89	2463.33	2157.83	2481.33	2548.5	2276.86	2081.67	2377.33	2455.22	2200.5	2139.38	2477.78	2255.22	2061.17	2225.67
	2143.57	2142.6	2110.33	2117.67	2225.57	2085.25	2256.22	2295.25	2221.75	2341.43	2308.67	2177	2173	2318	2290.75	2420.6	2077	2468.22	2290.2	2273.5	2079	2482.67	2146.75	2304.75	2420.17	2287	2210.67	2437.8	2111.83	2351	2180.44	2380.11	2434.89	2083.22	2292.33	2472.5	2161.33	2483.67	2540.5	2310.43	2079.33	2375.33	2425.67	2181.83	2158.62	2478.33	2245.22	2061.5	2207.33
	2160	2132	2102.83	2135	2215.29	2073.25	2265.89	2312	2210	2348.14	2303	2186.67	2166.8	2312.44	2288.25	2426.8	2085.8	2456.67	2280.8	2262	2088.17	2492	2157.62	2299	2387.5	2274.75	2209.44	2408.4	2094.89	2338	2207.67	2358.78	2427	2081.56	2315	2487.67	2197.33	2482.67	2519.75	2296.57	2089	2375	2400.44	2189.67	2179.25	2491.89	2250.22	2066.67	2212.67
	2177	2145.6	2109.33	2135.67	2216.86	2076.25	2287	2317.5	2214.75	2351.86	2305.5	2182	2166.2	2310.22	2312.75	2438.6	2084.8	2447.89	2271.4	2290.5	2091.33	2500.5	2165.5	2310	2410.5	2282.75	2203.67	2402.4	2102.78	2333.33	2238.44	2372.11	2421.56	2089.33	2340.44	2455.67	2209	2511.33	2504	2323.43	2091	2396.67	2407.89	2187.83	2195.75	2530.11	2241.44	2070.33	2205.67
	2188.71	2156.6	2117.83	2132	2244	2076.5	2287.78	2324.25	2220	2369.71	2323.17	2182.5	2179.6	2314.89	2316	2447.8	2107.6	2471	2263.4	2295.5	2082	2524.67	2174.12	2302.75	2395	2274.75	2228.11	2408.2	2107.33	2332.44	2254.11	2383	2437.89	2091.33	2352	2454	2227.33	2507.83	2503.75	2351	2113.33	2406	2403.78	2200.67	2220.12	2537.44	2257.56	2080.17	2223.67
	2206	2165.8	2134.33	2163.67	2259.29	2099.5	2303.11	2356.5	2237	2397.14	2321.5	2203.67	2184.2	2327	2324	2486.4	2115	2491.78	2281.4	2291.75	2096.17	2501	2182.75	2289.75	2395.5	2285.25	2226.11	2396	2118.67	2337.89	2269.89	2394.67	2445.33	2108.89	2334.56	2467.17	2217	2518.33	2503.75	2365.71	2129	2433	2410.78	2230.33	2244.5	2560.33	2276.56	2098.33	2246.33
	2211.29	2220.6	2144.83	2177.67	2261.71	2108.5	2323.22	2379	2251	2388.71	2324.67	2223	2198.2	2330.44	2338.25	2494.8	2144	2461.56	2279.4	2312	2096.5	2511.33	2188.88	2304.25	2391	2301.75	2240.78	2402.8	2121.33	2360.78	2273.56	2382	2459.67	2126.89	2336.11	2474.83	2231.17	2557	2505.75	2375.57	2121.33	2440.33	2425.78	2252	2262.12	2564	2304.78	2096.67	2259
	2233	2210.6	2154.5	2179	2255.57	2111.25	2318	2376.25	2248.25	2393.71	2338.33	2217.67	2220.8	2347.44	2358.25	2494.6	2162.4	2486	2278.4	2328.25	2105.5	2518.83	2202.12	2315.75	2409.67	2306.5	2263.89	2409.4	2131.33	2372	2281.33	2362.56	2477.67	2136	2346.44	2518.5	2220.67	2554.5	2526	2381.57	2146.67	2432.67	2466.44	2265	2269.62	2578.44	2319.22	2100.17	2274.33
	2229.57	2213.8	2164.67	2177.33	2254.14	2129.25	2332.44	2410.75	2248.5	2394.43	2346.33	2244	2231.2	2359.22	2359.75	2515.8	2173.4	2495.67	2281.8	2340.75	2109.67	2548.33	2215.12	2317.75	2432.83	2328	2256.56	2429.2	2147.22	2372.11	2274.89	2366.11	2495.67	2124.44	2350	2507.67	2228	2547.83	2559.5	2379.14	2137	2451.67	2476.44	2276.33	2263.62	2580.33	2336	2101	2271.67
	2247.86	2219.2	2189.5	2202.67	2248.29	2134.75	2332	2448	2251	2414.71	2359.17	2233	2238.4	2388.44	2352.25	2532.2	2166.6	2517.22	2286	2361.5	2102.33	2570	2203.38	2343.75	2420	2325.25	2267.56	2480.6	2162.44	2366.89	2277.89	2358	2505.22	2135.89	2351.33	2540.17	2242.67	2594.17	2601.5	2415.71	2136.67	2471.67	2488.67	2283.17	2277.88	2573.78	2332.22	2103.5	2286.67
	2261	2243	2187.33	2173.67	2247.14	2133.5	2338.56	2430	2237.5	2402	2336	2228.17	2256	2380.67	2365.25	2520	2172.8	2499.33	2281	2385.5	2102.83	2563.5	2209.88	2360.5	2432.33	2314.5	2267.78	2483	2155.22	2389.33	2259.44	2372	2525.89	2141.89	2338.33	2556	2230.33	2615.83	2610.25	2420	2165.33	2471	2523.22	2311.83	2274.25	2582.56	2349.67	2111.17	2294.67
	2242.14	2244.8	2187.67	2178.67	2234.86	2134	2350.44	2411.75	2228.5	2381.43	2344.33	2246	2259.4	2386.11	2389.5	2503.8	2183.8	2497	2281.4	2396.75	2116.67	2549.83	2205.38	2370.25	2442.17	2331	2260.67	2497.2	2169.56	2392.44	2230.11	2365.11	2530.22	2148.78	2338.56	2573.83	2204.5	2616.67	2631.75	2413.57	2164	2474.67	2556.28	2323.83	2257.12	2581.22	2358.44	2108	2317
	2241.71	2234.8	2176.5	2157.67	2239.43	2142.25	2337.44	2384.5	2247	2375.57	2330.5	2231.17	2258.2	2384.89	2365.25	2505.6	2182.8	2471.11	2293.6	2388	2125.67	2568.67	2215.25	2363.5	2456.67	2322.25	2281.11	2534.8	2196.78	2384	2207.56	2378.44	2538.67	2158.56	2329.22	2577.67	2195	2621.17	2670	2407.29	2148.67	2490.67	2545.22	2309.83	2251.75	2580.89	2370.33	2115.33	2354.33
	2232.29	2232.2	2173.83	2183.67	2245.43	2130.5	2340.89	2385	2248.75	2369.57	2364.17	2241.67	2235	2394.11	2355.75	2529.2	2180.4	2467	2289.4	2410.75	2135.67	2589.5	2210.25	2348.5	2458.83	2352.5	2286.44	2540	2196.33	2397.89	2185.22	2389.44	2559.78	2167	2315.67	2588.17	2170.5	2630.5	2679.75	2399.43	2144.33	2467	2580.33	2322	2216.88	2571.11	2382.67	2106	2348
	2239.43	2240.6	2185.33	2187.67	2238.14	2115.25	2334.89	2375.75	2234	2369.57	2347.67	2225	2235.4	2376.11	2371.5	2523	2199	2474.11	2299.2	2428.25	2143.67	2605.83	2199	2347.25	2470.33	2352.25	2300.11	2549.2	2181.33	2404.78	2173	2416.22	2577.22	2165.33	2301.22	2621.83	2165.33	2608.67	2702.5	2391.86	2145.67	2486.67	2591.67	2328.5	2197.75	2567	2369.78	2118	2358.33
	2224.14	2225.4	2181.67	2176	2235.71	2111.5	2315.56	2368.75	2237.5	2374.29	2350.33	2228	2242.8	2376	2394.75	2519.2	2178.2	2470.78	2287.2	2439.75	2153.17	2631.83	2212	2346.25	2478	2349	2306.78	2544.2	2164.89	2410	2161.44	2416.22	2582	2156.67	2293.56	2603.33	2158.33	2606.83	2707.25	2392.43	2157.33	2459.67	2627.44	2325	2172.38	2546.67	2360.11	2101.17	2322
	2223.57	2221.8	2159.83	2151.33	2235.86	2113.5	2299.56	2323.75	2226	2353.43	2348.17	2214.5	2240.4	2383.22	2390	2511.2	2164.8	2481	2308	2440	2137.83	2600.5	2225	2356.5	2501.5	2323.5	2300.78	2540.6	2147.22	2404.67	2159.22	2421.89	2589.22	2143	2290.56	2609.17	2148.5	2593	2698	2387.57	2122.67	2440.33	2604.06	2302.83	2153	2540.33	2442	2092.5	2328.33
	2227.29	2217.4	2153.83	2153.67	2233.29	2109.25	2295.11	2312	2213	2333.43	2332.5	2196	2239.2	2358.33	2413.25	2490.2	2170.8	2464.78	2289.6	2449.25	2130	2561.67	2230.12	2345	2478.83	2327	2290.22	2560.4	2140.11	2415.44	2157.78	2418.67	2578.56	2145.22	2289.78	2581.5	2159.33	2619.5	2718.5	2367.43	2133.33	2466.67	2602.33	2306.5	2159.5	2528.33	2350.78	2079.17	2340.33
	2217.29	2213.4	2144.17	2154.33	2218.29	2118.75	2276.44	2307	2217.5	2317.71	2325.67	2201.17	2237.8	2366.89	2384.5	2460.6	2158.2	2467	2286.2	2417.5	2133.17	2547	2234.88	2346	2459.17	2320.5	2296.33	2547.6	2131.22	2401.33	2179.44	2425.78	2556	2126.56	2312.11	2583.67	2175	2619.17	2681.5	2364.71	2109.67	2430.33	2607.44	2263.33	2160.5	2544.44	2347.22	2082.17	2308.33
	2213.43	2217.6	2133.17	2148.67	2216.14	2086.5	2255.56	2284.75	2236.75	2302.71	2328	2193.5	2259	2363.78	2369.5	2444.2	2145.6	2463.22	2289.2	2426.12	2130.83	2515.33	2228.38	2358.25	2434.67	2311.75	2279.67	2561.6	2115.33	2396.11	2172.33	2415	2550.44	2111.67	2318.33	2594.83	2172.17	2595.5	2692.75	2368.57	2119.67	2452	2585.33	2265.5	2150.38	2510.11	2340.56	2068.5	2336
	2204.29	2225.2	2131.17	2154.33	2204.71	2079.25	2246.78	2270.25	2226	2287.14	2333	2181.33	2228.8	2333.56	2332.5	2453	2122.4	2452	2273.6	2397.25	2115.67	2504.5	2220.12	2331.5	2440.67	2295	2237.11	2560.2	2111.44	2406.33	2176.33	2393.44	2523.22	2103.56	2315.11	2579.17	2175.83	2586.33	2667.75	2367.71	2082.67	2430	2563	2234.5	2147.88	2484.22	2325.11	2059.5	2314
	2203.71	2188.6	2113.67	2139.33	2198.43	2084.75	2250.78	2264	2245.5	2276.86	2296.83	2178.33	2213.8	2318	2350	2436.8	2097.6	2443.89	2243.8	2385.75	2105	2484.33	2219	2313.5	2445.83	2267.5	2229.33	2544.6	2089.22	2446.78	2183.67	2404.78	2515.33	2092.67	2302.44	2571	2177.83	2543	2648.75	2343.57	2068.33	2412.67	2516.78	2224.17	2157.38	2466	2323.89	2047.33	2292
	2171.71	2185	2103.67	2132.67	2191.29	2078.25	2244.33	2257.25	2233.75	2266.71	2277.67	2168.67	2208.4	2318.78	2357.25	2397	2088.2	2429.33	2337	2374.5	2080.5	2457.83	2213.75	2297	2439.33	2244.5	2205.56	2520.6	2077	2382.44	2200.56	2383.67	2493.22	2083.11	2306.56	2526	2194.17	2543.67	2607.5	2346.86	2070	2400.67	2481.56	2210.17	2170.88	2469.67	2318.11	2054.67	2300.33
	2163.43	2162	2089.83	2124.67	2179.29	2065.5	2227	2234.5	2225	2276.86	2268.17	2157.33	2204.4	2302.33	2321.5	2388.4	2066.6	2394.78	2210.4	2389.75	2075.83	2416.67	2196.5	2294.5	2393.67	2224.5	2192.33	2510	2056.67	2358.78	2217.11	2367.11	2451.44	2067.22	2315.78	2495.17	2196.5	2518.67	2603.5	2328.29	2052.67	2356	2434.67	2194.33	2174.12	2447.11	2302.44	2049.83	2299.33
	2146.86	2155.4	2088.67	2106.67	2168.14	2052.25	2204.22	2246.5	2218	2273.43	2245.5	2145.17	2202.4	2302.33	2283.5	2381.6	2059	2367	2202.4	2361	2047	2381.33	2201.25	2286	2379.33	2212.5	2176.89	2498.6	2052.11	2347.56	2231	2363.67	2443	2063.11	2319	2472.17	2215.33	2503.5	2574.5	2326.14	2057.67	2365.67	2417.89	2171.83	2201	2448	2288	2048	2288.33
	2132.29	2135.4	2077.67	2128	2159.86	2059.75	2210.78	2253.75	2204.25	2267.86	2221.5	2167.33	2180.6	2308.89	2299.12	2376.4	2053.8	2355.22	2223.4	2342	2040.83	2374.83	2193.62	2290.25	2379.83	2208	2189.56	2494.8	2045.78	2319.33	2249.11	2346.67	2415.11	2059	2325	2477.67	2208.17	2482.17	2562.75	2307.29	2057.67	2346.33	2406.89	2177	2221.25	2435.11	2292.11	2053.5	2280.67
	2139.57	2139.4	2080.5	2121.67	2153.43	2055.5	2218.44	2254	2211.5	2270.43	2211.5	2156.33	2193.2	2293.44	2275	2424.2	2053.6	2355	2226.8	2330.25	2034.17	2366.33	2200.88	2271.5	2353.5	2243	2189.67	2470.6	2045.78	2310.89	2256.67	2313.56	2388.78	2050.44	2321.78	2448.83	2222.83	2467.5	2513	2296.57	2059	2334.67	2370	2175.67	2244.62	2422.78	2280.56	2055.17	2258.67
	2136.57	2145.4	2078.67	2119.33	2144.57	2053.5	2219	2258.5	2282.25	2269.57	2204.5	2160.33	2183.8	2282.78	2264.5	2417	2055.4	2339.56	2201.6	2292	2037.67	2364.67	2202.25	2249.25	2343	2232.25	2199.22	2416.8	2047.22	2291.67	2281.89	2305.56	2365.11	2066.44	2333.22	2397.83	2233	2436.17	2491	2299.43	2063	2348.33	2360.89	2176	2261.38	2409.78	2261.22	2053.5	2237
	2121.71	2142.6	2089.5	2131.67	2137.29	2058	2215.89	2266.25	2205.5	2275.43	2202.67	2178	2191.4	2287.56	2251	2405.8	2073.6	2324.56	2221.6	2287.25	2043	2342.67	2205	2248.5	2321.33	2256.75	2219.11	2373.6	2059.33	2271.33	2287.22	2305.78	2337.78	2059.67	2341.11	2378.17	2248.17	2426.17	2438	2297.29	2071	2326.67	2351.67	2183.83	2287.25	2416.11	2252.56	2052	2244.33
	2117.57	2151	2086.33	2121.33	2151	2063	2210.67	2247	2201.5	2275.43	2203	2162.17	2208.2	2274.67	2251	2385	2090.6	2319.33	2207.2	2291.75	2046	2315.5	2229	2247.5	2298	2250.75	2227	2369.4	2064	2273	2276.22	2288.11	2333.56	2069.11	2338.56	2382.17	2226.17	2389.83	2425	2286.43	2067.67	2340.33	2339.44	2204.67	2304.38	2398.89	2233.78	2056.83	2272.67
	2127.29	2151	2092.5	2133.67	2158.57	2069.75	2205.78	2233.5	2201	2278.57	2206.67	2162.67	2207	2287	2256.25	2345.2	2110.8	2307.33	2205.2	2291	2046.17	2315.33	2230.25	2260	2280.83	2261.5	2242.56	2373	2077.78	2280.33	2271.56	2300.78	2330.22	2067.11	2336.89	2374.33	2239.33	2396.5	2374.25	2302.71	2086	2343.33	2341	2222.17	2297.38	2392.44	2271.11	2060.67	2253
	2119	2176	2093.17	2128.33	2141	2068.75	2203	2244.75	2190.75	2265.43	2209.67	2159.67	2214	2283.83	2260	2354.2	2104.2	2283.33	2197.6	2283.5	2060.33	2320.17	2247.12	2247.25	2281.17	2270	2238	2358.4	2071.33	2303.67	2264.67	2289.78	2311.22	2073.56	2346.67	2355.33	2222.83	2386.5	2366.25	2301.29	2085.33	2337.33	2334.67	2229.33	2299.5	2400.56	2255.56	2061	2250.67
	2121.57	2173.6	2102	2128	2149.86	2084.25	2210.22	2221	2207.5	2255.43	2209	2158.17	2216.8	2266.78	2260.25	2353.8	2116.4	2297.33	2202.4	2292.25	2071.83	2337.67	2233.75	2236.75	2267.5	2279.75	2233.56	2359.4	2081.22	2280.67	2250.78	2288.89	2314.44	2074.56	2336.44	2347.33	2222.33	2398.5	2351.75	2304.14	2095	2340.33	2355.22	2238.33	2309.12	2387.44	2243.67	2068.5	2259.67
	2115.71	2178	2103.83	2120.67	2153.29	2070	2216.67	2231	2198.25	2273	2204.17	2171.67	2212.2	2272.89	2272	2356.8	2124	2292	2220.2	2280	2077.67	2340.83	2231.62	2244.5	2282.33	2272.5	2233	2351.6	2102.67	2277.33	2253.33	2277.56	2335	2090.78	2322	2384.67	2206.5	2407.83	2350.75	2306.71	2111	2333.33	2377.89	2249.17	2283.75	2379.89	2251.67	2061	2233.67
	2116.29	2185.8	2116.67	2127.67	2162.86	2082.25	2210	2258	2211	2269.57	2212.67	2159.33	2235.6	2279.11	2282.5	2367	2129	2304	2233.2	2281.75	2077	2343.17	2227.88	2269.25	2275.5	2300.25	2245.67	2343.8	2100.56	2275.22	2231.56	2286.44	2348.22	2095.33	2324.44	2387.33	2199.5	2388.5	2371.5	2319.14	2101.67	2359	2389.89	2237	2278.25	2366.33	2244.33	2070.83	2245.33
	2116.43	2184.6	2114.5	2120.33	2163.71	2088.5	2229.67	2268	2209.75	2267	2239	2155.33	2223.2	2276.89	2271	2369.6	2131.8	2293.11	2230.2	2307	2086	2340.5	2244.38	2264.25	2299	2299.5	2243.22	2329.8	2165	2279.67	2216.67	2277.33	2366.89	2099.56	2308	2394.33	2187.5	2391	2390.5	2306	2093	2335	2417	2250	2243.25	2351.89	2236.33	2066.5	2236
	2121.86	2206.8	2114.33	2133.33	2171.71	2103.5	2229.89	2258	2200.75	2272	2234.83	2169	2214.6	2277.22	2271.75	2381.4	2120.4	2303.67	2220.8	2303.5	2078	2371.67	2223.5	2262.5	2308.67	2310.5	2243	2332.8	2120.11	2286	2202.89	2289.22	2357.44	2096.33	2299.11	2405.33	2176	2396.5	2385.5	2310	2106.67	2342.67	2424.78	2245.67	2235	2354.33	2248.67	2065.33	2245.33
	2111.14	2218.4	2123.83	2128.33	2174.14	2110.75	2227.67	2282.75	2191.5	2261.86	2263.67	2190	2202.8	2284.78	2281.25	2359.8	2116.2	2311.67	2235.4	2323.75	2085.83	2393	2225.62	2257.25	2330.67	2296	2235.11	2353.2	2110	2289.78	2185.78	2299.89	2374.44	2106.33	2305.22	2412.33	2160.83	2386.67	2402.5	2297.43	2091.33	2339	2449.78	2253.5	2228	2359.33	2250.33	2058.83	2251
	2094.29	2228.4	2123.33	2104	2169.14	2110.25	2235.22	2251	2192	2260.71	2251.17	2173.33	2188	2291	2282	2371.4	2107.8	2320.89	2252	2328	2083.67	2401.5	2225.62	2244.5	2346	2294.75	2234	2366.2	2100.22	2306	2182.11	2310.33	2373	2097.33	2290.22	2410.83	2156	2393	2500.5	2284.71	2093	2351.33	2459.67	2238.33	2198.25	2358.67	2254.78	2053.5	2242
	2080.43	2210	2136.17	2120.67	2181.29	2099	2220.89	2248.25	2201.25	2263.86	2263.33	2173.33	2197.2	2284	2285.25	2378.2	2101.4	2326	2233.2	2335.25	2082	2419.67	2219	2265	2346.17	2286	2227.11	2366.6	2093.44	2303.78	2158.44	2310	2384.11	2092.56	2295.22	2418.5	2143.83	2404.67	2451.5	2292	2073.67	2341	2463.78	2237.83	2185.75	2368.67	2251	2050.5	2262
	2078.71	2205.2	2132.67	2132	2190.29	2112.25	2231.33	2252.25	2223.25	2249	2262.08	2178.67	2189.2	2289	2310.25	2415.2	2094.8	2345.11	2230.8	2366.75	2081.17	2421.5	2222.5	2259	2376.5	2271.5	2215	2404.8	2082.78	2302.44	2156.89	2309.89	2401.33	2092.78	2289.11	2435.17	2135.17	2409	2455.5	2276.43	2086.33	2326	2470.22	2239.67	2166.38	2372.33	2267.22	2053.83	2258.67
[truncated: 128 more columns]

## Sheet: Raw Time
Time	ZT	ExT
15.05	13.05	19.05
16.05	14.05	20.05
17.05	15.05	21.05
18.05	16.05	22.05
19.05	17.05	23.05
20.05	18.05	0.05
21.05	19.05	1.05
22.05	20.05	2.05
23.05	21.05	3.05
24.05	22.05	4.05
25.05	23.05	5.05
26.05	0.05	6.05
27.05	1.05	7.05
28.05	2.05	8.05
29.05	3.05	9.05
30.05	4.05	10.05
31.05	5.05	11.05
32.05	6.05	12.05
33.05	7.05	13.05
34.05	8.05	14.05
35.05	9.05	15.05
36.05	10.05	16.05
37.05	11.05	17.05
38.05	12.05	18.05
39.05	13.05	19.05
40.05	14.05	20.05
41.05	15.05	21.05
42.05	16.05	22.05
43.05	17.05	23.05
44.05	18.05	0.05
45.05	19.05	1.05
46.05	20.05	2.05
47.05	21.05	3.05
48.05	22.05	4.05
49.05	23.05	5.05
50.05	0.05	6.05
51.05	1.05	7.05
52.05	2.05	8.05
53.05	3.05	9.05
54.05	4.05	10.05
55.05	5.05	11.05
56.05	6.05	12.05
57.05	7.05	13.05
58.05	8.05	14.05
59.05	9.05	15.05
60.05	10.05	16.05
61.05	11.05	17.05
62.05	12.05	18.05
63.05	13.05	19.05
64.05	14.05	20.05
65.05	15.05	21.05
66.05	16.05	22.05
67.05	17.05	23.05
68.05	18.05	0.05
69.05	19.05	1.05
70.05	20.05	2.05
71.05	21.05	3.05
72.05	22.05	4.05
73.05	23.05	5.05
74.05	0.05	6.05
75.05	1.05	7.05
76.05	2.05	8.05
77.05	3.05	9.05
78.05	4.05	10.05
79.05	5.05	11.05
80.05	6.05	12.05
81.05	7.05	13.05
82.05	8.05	14.05
83.05	9.05	15.05
84.05	10.05	16.05
85.05	11.05	17.05
86.05	12.05	18.05
87.05	13.05	19.05
88.05	14.05	20.05
89.05	15.05	21.05
90.05	16.05	22.05
91.05	17.05	23.05
92.05	18.05	0.05
93.05	19.05	1.05
94.05	20.05	2.05
95.05	21.05	3.05
96.05	22.05	4.05
97.05	23.05	5.05
98.05	0.05	6.05
99.05	1.05	7.05
100.05	2.05	8.05
101.05	3.05	9.05
102.05	4.05	10.05
103.05	5.05	11.05
104.05	6.05	12.05
105.05	7.05	13.05
106.05	8.05	14.05
107.05	9.05	15.05
108.05	10.05	16.05
109.05	11.05	17.05
110.05	12.05	18.05
111.05	13.05	19.05
112.05	14.05	20.05
113.05	15.05	21.05
114.05	16.05	22.05
115.05	17.05	23.05
116.05	18.05	0.05
117.05	19.05	1.05
118.05	20.05	2.05
119.05	21.05	3.05
120.05	22.05	4.05
121.05	23.05	5.05
122.05	0.05	6.05
123.05	1.05	7.05
124.05	2.05	8.05
125.05	3.05	9.05
126.05	4.05	10.05
127.05	5.05	11.05
128.05	6.05	12.05
129.05	7.05	13.05
130.05	8.05	14.05
131.05	9.05	15.05
132.05	10.05	16.05
133.05	11.05	17.05
134.05	12.05	18.05
135.05	13.05	19.05
136.05	14.05	20.05
137.05	15.05	21.05
138.05	16.05	22.05
139.05	17.05	23.05

## Sheet: Smoothed Data
Cell:	1	2	3	4	5	6	7	8	9	10	11	12	13	14	15	16	17	18	19	20	21	22	23	24	25	26	27	28	29	30	31	32	33	34	35	36	37	38	39	40	41	42	43	44	45	46	47	48	49
	2225.51	2219.64	2288.85	2573.74	2233.44	2366.67	2376.89	2251.87	2582.57	2434	2351.17	2552.76	2248.2	2837.06	2417.23	2593.63	2673.33	2592.57	3299.12	2386.57	2582.44	2630.81	2157.1	2333.79	2792.07	3523.44	2709.3	2511.58	2553.91	2496.74	2085.83	3511.65	3116.05	2805.41	2546.83	2892.89	2181.84	2734.37	2916.15	3045.29	2864.74	3001.72	3229.91	3353.98	2402.66	3122.93	3186.5	2953.31	3156.13
	2225.39	2219.5	2288.17	2573.41	2233.65	2366.64	2376.54	2252.53	2580.97	2434.48	2351.62	2552.83	2248.68	2837.21	2417.02	2592.93	2672.03	2592.26	3297.96	2386.96	2581.42	2631.23	2156.94	2333.52	2793.2	3518.73	2708.72	2511.63	2553.56	2495.62	2085.79	3509.24	3115.44	2804.9	2546.53	2893.27	2182.31	2733.17	2916.33	3042.86	2863.15	3000.1	3229.14	3351.68	2401.64	3120.59	3184.77	2951.76	3155.58
	2225.27	2219.37	2287.49	2573.09	2233.86	2366.62	2376.19	2253.2	2579.37	2434.95	2352.07	2552.9	2249.17	2837.36	2416.81	2592.23	2670.74	2591.95	3296.81	2387.35	2580.4	2631.65	2156.79	2333.25	2794.32	3514.03	2708.15	2511.68	2553.2	2494.5	2085.75	3506.84	3114.82	2804.39	2546.23	2893.66	2182.79	2731.97	2916.51	3040.43	2861.55	2998.49	3228.38	3349.38	2400.62	3118.24	3183.04	2950.2	3155.04
	2225.15	2219.24	2286.81	2572.77	2234.07	2366.59	2375.84	2253.86	2577.77	2435.42	2352.52	2552.98	2249.66	2837.51	2416.6	2591.53	2669.45	2591.64	3295.66	2387.74	2579.38	2632.07	2156.63	2332.98	2795.45	3509.33	2707.57	2511.73	2552.85	2493.38	2085.7	3504.44	3114.21	2803.88	2545.93	2894.04	2183.26	2730.77	2916.69	3038	2859.95	2996.87	3227.61	3347.08	2399.6	3115.9	3181.31	2948.64	3154.49
	2225.02	2219.11	2286.13	2572.45	2234.27	2366.57	2375.49	2254.52	2576.17	2435.89	2352.98	2553.05	2250.14	2837.66	2416.39	2590.83	2668.16	2591.33	3294.5	2388.13	2578.36	2632.49	2156.48	2332.71	2796.58	3504.64	2707	2511.79	2552.5	2492.26	2085.66	3502.04	3113.6	2803.36	2545.62	2894.42	2183.73	2729.56	2916.86	3035.58	2858.36	2995.25	3226.85	3344.78	2398.59	3113.56	3179.58	2947.09	3153.94
	2224.9	2218.97	2285.46	2572.13	2234.48	2366.54	2375.14	2255.19	2574.58	2436.36	2353.43	2553.13	2250.63	2837.81	2416.19	2590.13	2666.87	2591.02	3293.35	2388.52	2577.34	2632.91	2156.32	2332.44	2797.71	3499.95	2706.43	2511.84	2552.14	2491.14	2085.61	3499.65	3112.98	2802.85	2545.32	2894.8	2184.2	2728.36	2917.04	3033.16	2856.76	2993.64	3226.08	3342.48	2397.57	3111.22	3177.86	2945.53	3153.4
	2224.78	2218.84	2284.78	2571.81	2234.69	2366.51	2374.8	2255.85	2572.98	2436.83	2353.88	2553.2	2251.12	2837.96	2415.98	2589.43	2665.58	2590.71	3292.2	2388.91	2576.32	2633.33	2156.17	2332.17	2798.84	3495.27	2705.85	2511.89	2551.79	2490.03	2085.57	3497.25	3112.37	2802.34	2545.02	2895.19	2184.67	2727.16	2917.22	3030.73	2855.17	2992.02	3225.31	3340.18	2396.55	3108.89	3176.13	2943.98	3152.85
	2224.65	2218.71	2284.1	2571.48	2234.9	2366.49	2374.45	2256.52	2571.38	2437.3	2354.33	2553.27	2251.61	2838.11	2415.77	2588.73	2664.29	2590.41	3291.04	2389.29	2575.3	2633.75	2156.01	2331.9	2799.97	3490.6	2705.28	2511.94	2551.43	2488.91	2085.53	3494.86	3111.75	2801.82	2544.72	2895.57	2185.14	2725.96	2917.39	3028.31	2853.57	2990.41	3224.55	3337.89	2395.53	3106.55	3174.41	2942.43	3152.3
	2224.53	2218.57	2283.43	2571.16	2235.11	2366.46	2374.1	2257.18	2569.79	2437.77	2354.78	2553.35	2252.09	2838.26	2415.56	2588.04	2663	2590.1	3289.89	2389.68	2574.29	2634.17	2155.85	2331.63	2801.1	3485.94	2704.7	2511.99	2551.08	2487.79	2085.48	3492.46	3111.14	2801.31	2544.42	2895.95	2185.61	2724.76	2917.57	3025.89	2851.98	2988.8	3223.78	3335.59	2394.51	3104.22	3172.68	2940.87	3151.75
	2224.41	2218.44	2282.75	2570.84	2235.32	2366.44	2373.75	2257.85	2568.2	2438.24	2355.23	2553.42	2252.58	2838.41	2415.36	2587.34	2661.71	2589.79	3288.73	2390.07	2573.27	2634.59	2155.7	2331.36	2802.23	3481.28	2704.13	2512.04	2550.72	2486.68	2085.44	3490.07	3110.52	2800.79	2544.11	2896.33	2186.08	2723.56	2917.74	3023.47	2850.39	2987.18	3223.01	3333.3	2393.5	3101.89	3170.96	2939.32	3151.2
	2224.28	2218.31	2282.07	2570.52	2235.52	2366.41	2373.4	2258.51	2566.61	2438.71	2355.68	2553.49	2253.07	2838.55	2415.15	2586.64	2660.43	2589.48	3287.58	2390.46	2572.25	2635.01	2155.54	2331.09	2803.36	3476.63	2703.56	2512.08	2550.37	2485.57	2085.4	3487.68	3109.91	2800.28	2543.8	2896.71	2186.55	2722.36	2917.92	3021.06	2848.8	2985.57	3222.24	3331.01	2392.48	3099.56	3169.24	2937.77	3150.65
	2224.16	2218.17	2281.4	2570.2	2235.73	2366.38	2373.05	2259.18	2565.02	2439.18	2356.13	2553.56	2253.56	2838.7	2414.94	2585.94	2659.14	2589.17	3286.42	2390.85	2571.23	2635.43	2155.39	2330.82	2804.48	3471.99	2702.98	2512.13	2550.01	2484.45	2085.35	3485.29	3109.29	2799.76	2543.5	2897.09	2187.02	2721.16	2918.09	3018.64	2847.2	2983.96	3221.46	3328.71	2391.46	3097.23	3167.52	2936.21	3150.11
	2224.03	2218.04	2280.73	2569.87	2235.94	2366.36	2372.7	2259.84	2563.43	2439.65	2356.58	2553.63	2254.04	2838.84	2414.73	2585.25	2657.86	2588.86	3285.26	2391.23	2570.22	2635.85	2155.23	2330.55	2805.61	3467.36	2702.41	2512.18	2549.66	2483.34	2085.31	3482.9	3108.67	2799.25	2543.19	2897.47	2187.48	2719.96	2918.26	3016.23	2845.61	2982.34	3220.69	3326.42	2390.45	3094.9	3165.81	2934.66	3149.56
	2223.91	2217.91	2280.05	2569.55	2236.15	2366.33	2372.35	2260.51	2561.85	2440.11	2357.03	2553.7	2254.53	2838.98	2414.53	2584.55	2656.57	2588.56	3284.1	2391.62	2569.2	2636.27	2155.07	2330.28	2806.73	3462.73	2701.83	2512.22	2549.3	2482.23	2085.27	3480.51	3108.05	2798.73	2542.88	2897.85	2187.95	2718.76	2918.43	3013.81	2844.02	2980.73	3219.91	3324.13	2389.43	3092.57	3164.09	2933.11	3149.01
	2223.78	2217.77	2279.38	2569.23	2236.36	2366.3	2372.01	2261.17	2560.27	2440.58	2357.48	2553.77	2255.02	2839.13	2414.32	2583.86	2655.29	2588.25	3282.94	2392.01	2568.18	2636.69	2154.92	2330.01	2807.86	3458.11	2701.26	2512.27	2548.95	2481.12	2085.22	3478.13	3107.43	2798.21	2542.57	2898.23	2188.42	2717.56	2918.59	3011.4	2842.43	2979.12	3219.14	3321.84	2388.41	3090.25	3162.37	2931.56	3148.45
	2223.66	2217.64	2278.71	2568.91	2236.57	2366.27	2371.66	2261.84	2558.69	2441.04	2357.93	2553.84	2255.51	2839.27	2414.11	2583.16	2654.01	2587.94	3281.78	2392.39	2567.17	2637.1	2154.76	2329.74	2808.98	3453.5	2700.69	2512.31	2548.59	2480.01	2085.18	3475.74	3106.81	2797.7	2542.25	2898.61	2188.88	2716.37	2918.76	3008.98	2840.84	2977.51	3218.36	3319.55	2387.39	3087.92	3160.66	2930	3147.9
	2223.53	2217.51	2278.04	2568.59	2236.78	2366.25	2371.31	2262.5	2557.11	2441.5	2358.38	2553.91	2256	2839.4	2413.91	2582.47	2652.73	2587.64	3280.62	2392.78	2566.15	2637.52	2154.6	2329.47	2810.1	3448.9	2700.11	2512.35	2548.23	2478.9	2085.14	3473.36	3106.19	2797.18	2541.94	2898.99	2189.34	2715.17	2918.92	3006.57	2839.25	2975.9	3217.57	3317.25	2386.37	3085.6	3158.95	2928.45	3147.35
	2223.4	2217.37	2277.37	2568.26	2236.99	2366.22	2370.96	2263.17	2555.53	2441.97	2358.83	2553.98	2256.49	2839.54	2413.7	2581.77	2651.45	2587.33	3279.45	2393.17	2565.14	2637.94	2154.45	2329.2	2811.22	3444.31	2699.54	2512.39	2547.87	2477.8	2085.09	3470.97	3105.56	2796.66	2541.62	2899.36	2189.8	2713.97	2919.09	3004.16	2837.66	2974.28	3216.79	3314.96	2385.36	3083.28	3157.24	2926.9	3146.8
	2223.28	2217.24	2276.7	2567.94	2237.2	2366.19	2370.61	2263.84	2553.96	2442.43	2359.28	2554.04	2256.97	2839.68	2413.49	2581.08	2650.18	2587.02	3278.29	2393.55	2564.12	2638.36	2154.29	2328.93	2812.34	3439.73	2698.96	2512.43	2547.51	2476.69	2085.05	3468.59	3104.94	2796.14	2541.3	2899.74	2190.26	2712.77	2919.24	3001.74	2836.08	2972.67	3216	3312.67	2384.34	3080.96	3155.53	2925.34	3146.24
	2223.15	2217.11	2276.03	2567.62	2237.41	2366.16	2370.26	2264.5	2552.38	2442.89	2359.72	2554.11	2257.46	2839.81	2413.29	2580.39	2648.9	2586.72	3277.12	2393.94	2563.1	2638.78	2154.13	2328.66	2813.46	3435.15	2698.39	2512.46	2547.16	2475.59	2085.01	3466.21	3104.31	2795.62	2540.97	2900.12	2190.72	2711.57	2919.4	2999.33	2834.49	2971.06	3215.21	3310.38	2383.32	3078.65	3153.82	2923.79	3145.69
	2223.02	2216.97	2275.36	2567.3	2237.62	2366.13	2369.91	2265.17	2550.81	2443.35	2360.17	2554.17	2257.95	2839.94	2413.08	2579.69	2647.63	2586.42	3275.95	2394.32	2562.09	2639.2	2153.98	2328.39	2814.57	3430.59	2697.81	2512.5	2546.8	2474.48	2084.96	3463.83	3103.68	2795.1	2540.65	2900.49	2191.18	2710.38	2919.56	2996.92	2832.9	2969.45	3214.42	3308.09	2382.3	3076.33	3152.12	2922.23	3145.13
	2222.89	2216.84	2274.69	2566.97	2237.83	2366.1	2369.56	2265.83	2549.25	2443.8	2360.62	2554.24	2258.44	2840.07	2412.87	2579	2646.36	2586.11	3274.78	2394.7	2561.07	2639.61	2153.82	2328.12	2815.69	3426.03	2697.24	2512.53	2546.44	2473.38	2084.92	3461.45	3103.05	2794.58	2540.32	2900.86	2191.64	2709.18	2919.71	2994.51	2831.31	2967.83	3213.62	3305.8	2381.28	3074.02	3150.42	2920.68	3144.57
	2222.76	2216.71	2274.03	2566.65	2238.04	2366.07	2369.21	2266.5	2547.68	2444.26	2361.07	2554.3	2258.93	2840.2	2412.67	2578.31	2645.08	2585.81	3273.6	2395.09	2560.06	2640.03	2153.66	2327.85	2816.8	3421.48	2696.67	2512.56	2546.07	2472.28	2084.88	3459.07	3102.42	2794.05	2539.99	2901.24	2192.09	2707.98	2919.86	2992.1	2829.72	2966.22	3212.82	3303.51	2380.26	3071.7	3148.71	2919.12	3144.01
	2222.63	2216.58	2273.36	2566.33	2238.26	2366.03	2368.85	2267.17	2546.12	2444.71	2361.51	2554.36	2259.42	2840.32	2412.46	2577.62	2643.81	2585.5	3272.42	2395.47	2559.04	2640.45	2153.5	2327.58	2817.91	3416.94	2696.09	2512.59	2545.71	2471.18	2084.83	3456.69	3101.79	2793.53	2539.66	2901.61	2192.54	2706.79	2920.01	2989.69	2828.13	2964.61	3212.02	3301.21	2379.24	3069.39	3147.01	2917.57	3143.45
	2222.5	2216.44	2272.7	2566	2238.47	2366	2368.5	2267.83	2544.56	2445.16	2361.96	2554.42	2259.91	2840.45	2412.25	2576.93	2642.55	2585.2	3271.24	2395.85	2558.03	2640.87	2153.35	2327.31	2819.01	3412.41	2695.52	2512.62	2545.35	2470.08	2084.79	3454.31	3101.15	2793	2539.32	2901.98	2192.99	2705.59	2920.15	2987.27	2826.55	2962.99	3211.21	3298.92	2378.21	3067.08	3145.32	2916.01	3142.89
	2222.37	2216.31	2272.03	2565.68	2238.68	2365.97	2368.15	2268.5	2543	2445.61	2362.4	2554.48	2260.4	2840.57	2412.05	2576.24	2641.28	2584.9	3270.06	2396.24	2557.01	2641.28	2153.19	2327.05	2820.12	3407.89	2694.94	2512.65	2544.99	2468.99	2084.75	3451.93	3100.52	2792.48	2538.98	2902.35	2193.44	2704.39	2920.29	2984.86	2824.96	2961.38	3210.4	3296.63	2377.19	3064.77	3143.62	2914.46	3142.33
	2222.24	2216.18	2271.37	2565.36	2238.89	2365.93	2367.8	2269.17	2541.45	2446.06	2362.85	2554.54	2260.89	2840.68	2411.84	2575.55	2640.02	2584.6	3268.88	2396.62	2556	2641.7	2153.03	2326.78	2821.22	3403.38	2694.37	2512.67	2544.62	2467.89	2084.7	3449.55	3099.88	2791.95	2538.63	2902.72	2193.89	2703.2	2920.43	2982.45	2823.37	2959.76	3209.59	3294.33	2376.17	3062.46	3141.93	2912.9	3141.77
	2222.11	2216.04	2270.71	2565.03	2239.11	2365.9	2367.45	2269.83	2539.9	2446.5	2363.29	2554.59	2261.37	2840.8	2411.64	2574.86	2638.75	2584.3	3267.69	2397	2554.98	2642.11	2152.87	2326.51	2822.32	3398.88	2693.79	2512.69	2544.26	2466.8	2084.66	3447.18	3099.23	2791.42	2538.29	2903.09	2194.33	2702	2920.57	2980.03	2821.78	2958.15	3208.77	3292.04	2375.14	3060.15	3140.24	2911.34	3141.2
	2221.98	2215.91	2270.05	2564.71	2239.32	2365.86	2367.1	2270.5	2538.35	2446.95	2363.74	2554.65	2261.86	2840.91	2411.43	2574.18	2637.49	2584	3266.5	2397.38	2553.97	2642.53	2152.71	2326.24	2823.41	3394.39	2693.22	2512.71	2543.89	2465.71	2084.62	3444.8	3098.59	2790.89	2537.93	2903.46	2194.77	2700.8	2920.7	2977.62	2820.19	2956.53	3207.95	3289.74	2374.12	3057.85	3138.55	2909.78	3140.64
	2221.84	2215.78	2269.39	2564.39	2239.54	2365.83	2366.74	2271.17	2536.8	2447.39	2364.18	2554.7	2262.35	2841.02	2411.23	2573.49	2636.23	2583.7	3265.3	2397.76	2552.95	2642.94	2152.55	2325.97	2824.5	3389.91	2692.64	2512.72	2543.52	2464.62	2084.57	3442.42	3097.94	2790.36	2537.58	2903.82	2195.21	2699.61	2920.83	2975.2	2818.6	2954.91	3207.12	3287.44	2373.09	3055.54	3136.86	2908.22	3140.07
	2221.71	2215.64	2268.74	2564.06	2239.75	2365.79	2366.39	2271.83	2535.26	2447.83	2364.62	2554.75	2262.84	2841.13	2411.02	2572.81	2634.97	2583.4	3264.1	2398.14	2551.94	2643.36	2152.39	2325.71	2825.59	3385.44	2692.06	2512.73	2543.16	2463.53	2084.53	3440.04	3097.29	2789.82	2537.22	2904.19	2195.65	2698.41	2920.95	2972.79	2817.02	2953.3	3206.29	3285.14	2372.07	3053.24	3135.17	2906.66	3139.5
	2221.57	2215.51	2268.08	2563.74	2239.97	2365.75	2366.04	2272.5	2533.72	2448.27	2365.06	2554.8	2263.33	2841.23	2410.82	2572.12	2633.72	2583.1	3262.9	2398.51	2550.92	2643.77	2152.23	2325.44	2826.68	3380.98	2691.49	2512.75	2542.79	2462.44	2084.49	3437.67	3096.64	2789.29	2536.86	2904.55	2196.08	2697.22	2921.07	2970.37	2815.43	2951.68	3205.46	3282.84	2371.04	3050.94	3133.49	2905.09	3138.93
	2221.43	2215.38	2267.43	2563.41	2240.18	2365.71	2365.68	2273.17	2532.19	2448.7	2365.5	2554.85	2263.82	2841.33	2410.61	2571.44	2632.46	2582.81	3261.7	2398.89	2549.91	2644.19	2152.08	2325.17	2827.76	3376.53	2690.91	2512.75	2542.42	2461.36	2084.44	3435.29	3095.99	2788.75	2536.49	2904.91	2196.52	2696.02	2921.19	2967.96	2813.84	2950.06	3204.61	3280.54	2370.01	3048.63	3131.81	2903.53	3138.36
	2221.3	2215.24	2266.77	2563.09	2240.4	2365.67	2365.33	2273.83	2530.65	2449.13	2365.94	2554.89	2264.31	2841.43	2410.41	2570.75	2631.21	2582.51	3260.49	2399.27	2548.89	2644.6	2151.92	2324.9	2828.84	3372.09	2690.34	2512.76	2542.04	2460.28	2084.4	3432.92	3095.33	2788.21	2536.12	2905.27	2196.94	2694.82	2921.3	2965.54	2812.25	2948.44	3203.77	3278.24	2368.98	3046.33	3130.13	2901.96	3137.78
	2221.16	2215.11	2266.12	2562.76	2240.61	2365.63	2364.97	2274.5	2529.12	2449.56	2366.38	2554.94	2264.8	2841.52	2410.2	2570.07	2629.96	2582.22	3259.28	2399.64	2547.88	2645.01	2151.76	2324.64	2829.92	3367.66	2689.76	2512.76	2541.67	2459.2	2084.36	3430.54	3094.67	2787.67	2535.74	2905.63	2197.37	2693.63	2921.41	2963.12	2810.66	2946.82	3202.92	3275.94	2367.95	3044.03	3128.45	2900.4	3137.21
	2221.02	2214.98	2265.47	2562.44	2240.83	2365.59	2364.62	2275.17	2527.6	2449.99	2366.82	2554.98	2265.29	2841.61	2410	2569.39	2628.71	2581.92	3258.06	2400.02	2546.87	2645.43	2151.6	2324.37	2830.99	3363.24	2689.18	2512.76	2541.3	2458.12	2084.31	3428.16	3094.01	2787.13	2535.36	2905.99	2197.8	2692.43	2921.52	2960.7	2809.07	2945.19	3202.06	3273.63	2366.92	3041.74	3126.78	2898.83	3136.63
	2220.88	2214.85	2264.82	2562.11	2241.05	2365.55	2364.26	2275.83	2526.07	2450.41	2367.26	2555.02	2265.78	2841.7	2409.8	2568.71	2627.46	2581.63	3256.84	2400.39	2545.85	2645.84	2151.44	2324.1	2832.06	3358.83	2688.61	2512.75	2540.92	2457.04	2084.27	3425.79	3093.34	2786.59	2534.98	2906.35	2198.22	2691.23	2921.62	2958.27	2807.48	2943.57	3201.2	3271.32	2365.89	3039.44	3125.11	2897.26	3136.05
	2220.74	2214.71	2264.18	2561.79	2241.27	2365.51	2363.9	2276.5	2524.55	2450.83	2367.7	2555.06	2266.27	2841.78	2409.59	2568.03	2626.22	2581.34	3255.62	2400.76	2544.83	2646.25	2151.27	2323.84	2833.13	3354.43	2688.03	2512.75	2540.55	2455.96	2084.22	3423.41	3092.67	2786.04	2534.59	2906.7	2198.63	2690.04	2921.71	2955.85	2805.89	2941.94	3200.33	3269.01	2364.85	3037.14	3123.44	2895.69	3135.47
	2220.6	2214.58	2263.53	2561.46	2241.49	2365.46	2363.55	2277.17	2523.04	2451.25	2368.13	2555.1	2266.76	2841.86	2409.39	2567.35	2624.98	2581.04	3254.39	2401.13	2543.82	2646.66	2151.11	2323.57	2834.19	3350.05	2687.45	2512.73	2540.17	2454.89	2084.18	3421.03	3092	2785.5	2534.19	2907.05	2199.05	2688.84	2921.81	2953.43	2804.29	2940.32	3199.46	3266.7	2363.82	3034.85	3121.77	2894.11	3134.88
	2220.45	2214.45	2262.89	2561.14	2241.7	2365.42	2363.19	2277.83	2521.53	2451.67	2368.57	2555.13	2267.25	2841.93	2409.19	2566.68	2623.74	2580.75	3253.16	2401.5	2542.8	2647.07	2150.95	2323.3	2835.24	3345.67	2686.87	2512.72	2539.79	2453.82	2084.14	3418.66	3091.33	2784.95	2533.79	2907.4	2199.46	2687.64	2921.89	2951	2802.7	2938.69	3198.58	3264.39	2362.78	3032.55	3120.1	2892.54	3134.3
	2220.31	2214.31	2262.25	2560.81	2241.92	2365.37	2362.83	2278.5	2520.02	2452.08	2369	2555.17	2267.74	2842.01	2408.98	2566	2622.5	2580.46	3251.92	2401.87	2541.79	2647.48	2150.79	2323.04	2836.3	3341.31	2686.3	2512.7	2539.41	2452.75	2084.09	3416.28	3090.65	2784.4	2533.38	2907.75	2199.87	2686.44	2921.98	2948.57	2801.11	2937.06	3197.69	3262.08	2361.74	3030.26	3118.44	2890.96	3133.71
	2220.16	2214.18	2261.61	2560.48	2242.14	2365.32	2362.47	2279.17	2518.51	2452.49	2369.44	2555.2	2268.23	2842.07	2408.78	2565.32	2621.26	2580.18	3250.68	2402.24	2540.77	2647.89	2150.63	2322.77	2837.34	3336.96	2685.72	2512.68	2539.03	2451.68	2084.05	3413.9	3089.97	2783.84	2532.97	2908.1	2200.27	2685.25	2922.05	2946.14	2799.52	2935.43	3196.8	3259.76	2360.7	3027.97	3116.78	2889.39	3133.12
	2220.02	2214.05	2260.97	2560.16	2242.37	2365.27	2362.12	2279.83	2517.01	2452.89	2369.87	2555.23	2268.72	2842.13	2408.58	2564.65	2620.03	2579.89	3249.43	2402.61	2539.76	2648.3	2150.47	2322.51	2838.39	3332.62	2685.14	2512.65	2538.65	2450.62	2084.01	3411.53	3089.28	2783.29	2532.56	2908.45	2200.68	2684.05	2922.12	2943.71	2797.92	2933.8	3195.9	3257.44	2359.66	3025.67	3115.12	2887.81	3132.53
	2219.87	2213.91	2260.33	2559.83	2242.59	2365.22	2361.76	2280.5	2515.52	2453.29	2370.3	2555.25	2269.21	2842.19	2408.38	2563.98	2618.8	2579.6	3248.18	2402.98	2538.74	2648.71	2150.3	2322.24	2839.43	3328.29	2684.56	2512.63	2538.26	2449.55	2083.96	3409.15	3088.59	2782.73	2532.13	2908.79	2201.07	2682.85	2922.19	2941.28	2796.33	2932.17	3195	3255.12	2358.62	3023.38	3113.47	2886.23	3131.93
	2219.72	2213.78	2259.69	2559.5	2242.81	2365.17	2361.4	2281.17	2514.02	2453.69	2370.73	2555.28	2269.7	2842.25	2408.17	2563.3	2617.57	2579.32	3246.93	2403.34	2537.73	2649.12	2150.14	2321.98	2840.46	3323.97	2683.98	2512.59	2537.88	2448.49	2083.92	3406.77	3087.9	2782.17	2531.7	2909.13	2201.47	2681.65	2922.25	2938.84	2794.73	2930.53	3194.09	3252.79	2357.57	3021.09	3111.82	2884.64	3131.33
	2219.57	2213.65	2259.06	2559.18	2243.03	2365.12	2361.04	2281.83	2512.53	2454.09	2371.16	2555.3	2270.19	2842.3	2407.97	2562.63	2616.34	2579.03	3245.66	2403.71	2536.71	2649.52	2149.98	2321.71	2841.49	3319.67	2683.4	2512.56	2537.49	2447.44	2083.88	3404.39	3087.2	2781.61	2531.27	2909.48	2201.86	2680.45	2922.31	2936.4	2793.14	2928.9	3193.17	3250.47	2356.53	3018.8	3110.17	2883.06	3130.74
	2219.42	2213.52	2258.43	2558.85	2243.26	2365.07	2360.67	2282.5	2511.05	2454.48	2371.59	2555.32	2270.69	2842.34	2407.77	2561.96	2615.12	2578.75	3244.4	2404.07	2535.69	2649.93	2149.81	2321.45	2842.51	3315.37	2682.82	2512.51	2537.1	2446.38	2083.83	3402.01	3086.5	2781.05	2530.83	2909.81	2202.24	2679.25	2922.36	2933.96	2791.54	2927.26	3192.24	3248.14	2355.48	3016.52	3108.52	2881.47	3130.13
	2219.26	2213.38	2257.8	2558.52	2243.48	2365.01	2360.31	2283.17	2509.57	2454.87	2372.02	2555.33	2271.18	2842.38	2407.57	2561.29	2613.9	2578.47	3243.13	2404.43	2534.68	2650.33	2149.65	2321.18	2843.53	3311.09	2682.24	2512.47	2536.71	2445.33	2083.79	3399.63	3085.8	2780.48	2530.38	2910.15	2202.63	2678.06	2922.4	2931.52	2789.94	2925.62	3191.31	3245.81	2354.43	3014.23	3106.88	2879.88	3129.53
	2219.11	2213.25	2257.17	2558.19	2243.71	2364.96	2359.95	2283.83	2508.09	2455.25	2372.44	2555.35	2271.67	2842.42	2407.37	2560.63	2612.68	2578.18	3241.85	2404.79	2533.66	2650.74	2149.49	2320.92	2844.54	3306.82	2681.66	2512.42	2536.32	2444.27	2083.75	3397.25	3085.09	2779.91	2529.93	2910.48	2203.01	2676.86	2922.44	2929.08	2788.35	2923.98	3190.37	3243.47	2353.38	3011.94	3105.24	2878.29	3128.92
	2218.95	2213.12	2256.54	2557.86	2243.93	2364.9	2359.59	2284.5	2506.62	2455.63	2372.87	2555.36	2272.16	2842.45	2407.17	2559.96	2611.46	2577.9	3240.57	2405.15	2532.64	2651.14	2149.32	2320.65	2845.55	3302.57	2681.08	2512.37	2535.93	2443.22	2083.7	3394.87	3084.37	2779.34	2529.47	2910.82	2203.38	2675.66	2922.48	2926.63	2786.75	2922.34	3189.42	3241.14	2352.33	3009.66	3103.6	2876.7	3128.31
	2218.8	2212.98	2255.92	2557.53	2244.16	2364.84	2359.22	2285.16	2505.15	2456.01	2373.29	2555.37	2272.65	2842.47	2406.97	2559.29	2610.24	2577.63	3239.28	2405.51	2531.62	2651.55	2149.16	2320.39	2846.55	3298.32	2680.5	2512.31	2535.53	2442.18	2083.66	3392.49	3083.66	2778.77	2529	2911.15	2203.75	2674.46	2922.5	2924.18	2785.15	2920.69	3188.47	3238.8	2351.28	3007.37	3101.97	2875.1	3127.7
	2218.64	2212.85	2255.3	2557.2	2244.39	2364.78	2358.86	2285.83	2503.69	2456.38	2373.72	2555.38	2273.14	2842.49	2406.77	2558.63	2609.03	2577.35	3237.98	2405.87	2530.61	2651.95	2148.99	2320.13	2847.55	3294.09	2679.92	2512.25	2535.14	2441.13	2083.61	3390.11	3082.94	2778.19	2528.53	2911.48	2204.12	2673.25	2922.52	2921.73	2783.55	2919.05	3187.5	3236.46	2350.22	3005.09	3100.33	2873.5	3127.08
	2218.48	2212.72	2254.68	2556.88	2244.61	2364.72	2358.49	2286.5	2502.23	2456.75	2374.14	2555.38	2273.63	2842.51	2406.57	2557.97	2607.82	2577.07	3236.68	2406.22	2529.59	2652.35	2148.82	2319.86	2848.54	3289.87	2679.33	2512.18	2534.74	2440.09	2083.57	3387.73	3082.21	2777.62	2528.05	2911.8	2204.48	2672.05	2922.54	2919.27	2781.94	2917.4	3186.53	3234.11	2349.16	3002.8	3098.7	2871.9	3126.47
	2218.32	2212.59	2254.06	2556.55	2244.84	2364.66	2358.13	2287.16	2500.77	2457.12	2374.56	2555.38	2274.12	2842.52	2406.37	2557.31	2606.62	2576.8	3235.38	2406.58	2528.57	2652.75	2148.66	2319.6	2849.52	3285.66	2678.75	2512.11	2534.34	2439.05	2083.53	3385.35	3081.48	2777.03	2527.56	2912.13	2204.84	2670.85	2922.55	2916.82	2780.34	2915.75	3185.55	3231.76	2348.1	3000.52	3097.08	2870.3	3125.85
	2218.16	2212.45	2253.44	2556.21	2245.07	2364.59	2357.76	2287.83	2499.32	2457.48	2374.98	2555.38	2274.61	2842.52	2406.17	2556.65	2605.41	2576.52	3234.06	2406.93	2527.55	2653.15	2148.49	2319.34	2850.5	3281.47	2678.17	2512.03	2533.93	2438.02	2083.48	3382.96	3080.75	2776.45	2527.07	2912.45	2205.19	2669.65	2922.55	2914.36	2778.74	2914.09	3184.57	3229.41	2347.04	2998.24	3095.46	2868.7	3125.22
	2217.99	2212.32	2252.83	2555.88	2245.3	2364.53	2357.4	2288.49	2497.88	2457.83	2375.39	2555.37	2275.1	2842.52	2405.97	2555.99	2604.21	2576.25	3232.74	2407.28	2526.53	2653.55	2148.32	2319.07	2851.48	3277.29	2677.59	2511.95	2533.53	2436.98	2083.44	3380.58	3080.01	2775.86	2526.56	2912.77	2205.54	2668.45	2922.54	2911.89	2777.13	2912.44	3183.57	3227.05	2345.98	2995.95	3093.84	2867.09	3124.6
	2217.83	2212.19	2252.22	2555.55	2245.53	2364.46	2357.03	2289.16	2496.44	2458.19	2375.81	2555.37	2275.6	2842.51	2405.77	2555.33	2603.01	2575.98	3231.42	2407.63	2525.51	2653.95	2148.16	2318.81	2852.44	3273.12	2677	2511.86	2533.12	2435.95	2083.4	3378.19	3079.26	2775.28	2526.06	2913.08	2205.88	2667.25	2922.53	2909.43	2775.53	2910.78	3182.56	3224.69	2344.91	2993.67	3092.22	2865.48	3123.97
	2217.66	2212.05	2251.61	2555.22	2245.77	2364.39	2356.66	2289.83	2495	2458.53	2376.23	2555.36	2276.09	2842.5	2405.57	2554.67	2601.82	2575.71	3230.09	2407.98	2524.49	2654.35	2147.99	2318.55	2853.4	3268.97	2676.42	2511.77	2532.72	2434.92	2083.35	3375.8	3078.51	2774.68	2525.54	2913.4	2206.22	2666.04	2922.51	2906.96	2773.92	2909.12	3181.55	3222.33	2343.85	2991.39	3090.61	2863.86	3123.33
	2217.49	2211.92	2251	2554.89	2246	2364.32	2356.29	2290.49	2493.57	2458.88	2376.64	2555.34	2276.58	2842.48	2405.37	2554.02	2600.63	2575.44	3228.75	2408.33	2523.47	2654.75	2147.82	2318.29	2854.35	3264.82	2675.83	2511.68	2532.31	2433.9	2083.31	3373.42	3077.76	2774.09	2525.01	2913.71	2206.56	2664.84	2922.49	2904.48	2772.31	2907.46	3180.53	3219.97	2342.78	2989.11	3088.99	2862.25	3122.7
	2217.32	2211.79	2250.4	2554.56	2246.23	2364.25	2355.92	2291.16	2492.15	2459.21	2377.05	2555.33	2277.07	2842.46	2405.18	2553.36	2599.44	2575.18	3227.4	2408.67	2522.45	2655.14	2147.65	2318.03	2855.3	3260.7	2675.25	2511.57	2531.89	2432.87	2083.26	3371.03	3077	2773.49	2524.48	2914.02	2206.89	2663.63	2922.45	2902.01	2770.7	2905.8	3179.5	3217.6	2341.7	2986.83	3087.39	2860.63	3122.06
	2217.15	2211.66	2249.79	2554.22	2246.47	2364.17	2355.55	2291.82	2490.73	2459.55	2377.46	2555.31	2277.56	2842.43	2404.98	2552.71	2598.25	2574.91	3226.05	2409.02	2521.43	2655.54	2147.48	2317.76	2856.24	3256.58	2674.66	2511.47	2531.48	2431.85	2083.22	3368.64	3076.24	2772.89	2523.94	2914.32	2207.21	2662.43	2922.41	2899.53	2769.09	2904.13	3178.46	3215.22	2340.63	2984.55	3085.78	2859.01	3121.42
	2216.97	2211.52	2249.19	2553.89	2246.7	2364.1	2355.18	2292.49	2489.31	2459.88	2377.87	2555.28	2278.05	2842.39	2404.78	2552.06	2597.06	2574.65	3224.69	2409.36	2520.41	2655.94	2147.31	2317.5	2857.17	3252.48	2674.08	2511.35	2531.06	2430.84	2083.18	3366.25	3075.47	2772.29	2523.39	2914.63	2207.53	2661.22	2922.36	2897.05	2767.48	2902.46	3177.41	3212.85	2339.55	2982.27	3084.18	2857.38	3120.77
	2216.8	2211.39	2248.6	2553.56	2246.94	2364.02	2354.8	2293.15	2487.9	2460.2	2378.28	2555.26	2278.54	2842.35	2404.59	2551.41	2595.88	2574.38	3223.32	2409.7	2519.39	2656.33	2147.14	2317.24	2858.1	3248.39	2673.49	2511.24	2530.65	2429.82	2083.13	3363.85	3074.69	2771.68	2522.84	2914.93	2207.84	2660.02	2922.31	2894.56	2765.86	2900.79	3176.35	3210.47	2338.48	2980	3082.59	2855.75	3120.12
	2216.62	2211.26	2248	2553.22	2247.18	2363.94	2354.43	2293.82	2486.49	2460.52	2378.69	2555.23	2279.04	2842.3	2404.39	2550.76	2594.71	2574.12	3221.95	2410.04	2518.37	2656.72	2146.97	2316.98	2859.02	3244.32	2672.9	2511.11	2530.23	2428.81	2083.09	3361.46	3073.91	2771.07	2522.27	2915.23	2208.15	2658.81	2922.25	2892.07	2764.25	2899.12	3175.28	3208.08	2337.4	2977.72	3080.99	2854.12	3119.47
	2216.44	2211.12	2247.41	2552.89	2247.41	2363.86	2354.06	2294.48	2485.09	2460.83	2379.09	2555.19	2279.53	2842.24	2404.19	2550.12	2593.53	2573.86	3220.57	2410.37	2517.35	2657.11	2146.8	2316.72	2859.93	3240.26	2672.31	2510.99	2529.8	2427.8	2083.05	3359.06	3073.13	2770.46	2521.7	2915.52	2208.46	2657.6	2922.18	2889.58	2762.63	2897.44	3174.2	3205.69	2336.31	2975.44	3079.4	2852.49	3118.81
	2216.26	2210.99	2246.82	2552.55	2247.65	2363.78	2353.68	2295.14	2483.7	2461.14	2379.49	2555.16	2280.02	2842.18	2404	2549.47	2592.36	2573.6	3219.18	2410.71	2516.32	2657.5	2146.63	2316.46	2860.83	3236.21	2671.72	2510.85	2529.38	2426.8	2083	3356.67	3072.34	2769.84	2521.12	2915.81	2208.75	2656.4	2922.1	2887.09	2761.02	2895.76	3173.11	3203.3	2335.23	2973.17	3077.81	2850.85	3118.15
	2216.08	2210.86	2246.23	2552.22	2247.89	2363.69	2353.3	2295.81	2482.31	2461.44	2379.9	2555.12	2280.51	2842.11	2403.8	2548.83	2591.19	2573.35	3217.79	2411.04	2515.3	2657.89	2146.46	2316.2	2861.72	3232.17	2671.13	2510.71	2528.95	2425.79	2082.96	3354.27	3071.54	2769.22	2520.53	2916.1	2209.05	2655.19	2922.01	2884.59	2759.4	2894.08	3172.01	3200.91	2334.14	2970.89	3076.23	2849.22	3117.49
	2215.9	2210.72	2245.64	2551.88	2248.13	2363.61	2352.93	2296.47	2480.92	2461.74	2380.3	2555.07	2281	2842.03	2403.6	2548.18	2590.02	2573.09	3216.38	2411.37	2514.27	2658.28	2146.28	2315.94	2862.61	3228.15	2670.54	2510.57	2528.52	2424.79	2082.91	3351.87	3070.74	2768.59	2519.93	2916.39	2209.33	2653.98	2921.92	2882.08	2757.78	2892.4	3170.9	3198.5	2333.05	2968.61	3074.64	2847.57	3116.82
	2215.71	2210.59	2245.06	2551.54	2248.37	2363.52	2352.55	2297.13	2479.54	2462.03	2380.69	2555.03	2281.49	2841.95	2403.41	2547.54	2588.86	2572.83	3214.97	2411.7	2513.25	2658.66	2146.11	2315.68	2863.49	3224.14	2669.95	2510.42	2528.09	2423.79	2082.87	3349.47	3069.93	2767.97	2519.32	2916.67	2209.61	2652.77	2921.82	2879.58	2756.16	2890.71	3169.78	3196.1	2331.96	2966.34	3073.06	2845.93	3116.15
	2215.52	2210.46	2244.48	2551.21	2248.62	2363.43	2352.17	2297.79	2478.17	2462.32	2381.09	2554.98	2281.98	2841.86	2403.21	2546.9	2587.7	2572.58	3213.55	2412.03	2512.23	2659.05	2145.94	2315.42	2864.36	3220.15	2669.36	2510.26	2527.65	2422.8	2082.82	3347.07	3069.12	2767.34	2518.71	2916.95	2209.89	2651.56	2921.71	2877.07	2754.53	2889.02	3168.65	3193.69	2330.86	2964.07	3071.48	2844.28	3115.48
	2215.34	2210.33	2243.9	2550.87	2248.86	2363.34	2351.79	2298.45	2476.8	2462.6	2381.49	2554.92	2282.47	2841.76	2403.02	2546.26	2586.54	2572.32	3212.13	2412.35	2511.2	2659.43	2145.76	2315.16	2865.22	3216.16	2668.77	2510.1	2527.22	2421.81	2082.78	3344.66	3068.3	2766.7	2518.08	2917.23	2210.16	2650.35	2921.59	2874.56	2752.91	2887.33	3167.51	3191.28	2329.77	2961.79	3069.91	2842.63	3114.8
	2215.15	2210.19	2243.32	2550.53	2249.1	2363.24	2351.41	2299.11	2475.43	2462.88	2381.88	2554.87	2282.95	2841.66	2402.82	2545.61	2585.38	2572.07	3210.7	2412.67	2510.17	2659.81	2145.59	2314.9	2866.08	3212.19	2668.17	2509.93	2526.78	2420.82	2082.73	3342.26	3067.48	2766.06	2517.45	2917.51	2210.42	2649.13	2921.47	2872.04	2751.28	2885.63	3166.36	3188.86	2328.67	2959.52	3068.33	2840.98	3114.11
	2214.96	2210.06	2242.75	2550.18	2249.35	2363.15	2351.03	2299.77	2474.07	2463.15	2382.27	2554.8	2283.44	2841.54	2402.62	2544.97	2584.23	2571.82	3209.25	2412.99	2509.15	2660.19	2145.41	2314.64	2866.92	3208.24	2667.58	2509.76	2526.33	2419.83	2082.69	3339.85	3066.65	2765.42	2516.81	2917.78	2210.68	2647.92	2921.33	2869.52	2749.65	2883.93	3165.2	3186.44	2327.57	2957.25	3066.76	2839.32	3113.43
	2214.76	2209.92	2242.17	2549.84	2249.59	2363.05	2350.65	2300.43	2472.72	2463.41	2382.66	2554.74	2283.93	2841.42	2402.42	2544.34	2583.08	2571.57	3207.81	2413.3	2508.12	2660.56	2145.24	2314.38	2867.76	3204.29	2666.98	2509.58	2525.89	2418.85	2082.64	3337.44	3065.81	2764.77	2516.16	2918.04	2210.93	2646.71	2921.19	2867	2748.03	2882.23	3164.03	3184.01	2326.46	2954.98	3065.19	2837.66	3112.73
	2214.57	2209.79	2241.6	2549.5	2249.84	2362.95	2350.27	2301.09	2471.37	2463.67	2383.04	2554.67	2284.42	2841.3	2402.23	2543.7	2581.93	2571.32	3206.35	2413.61	2507.09	2660.93	2145.06	2314.12	2868.59	3200.36	2666.38	2509.4	2525.44	2417.87	2082.6	3335.03	3064.97	2764.12	2515.5	2918.31	2211.18	2645.49	2921.05	2864.47	2746.39	2880.53	3162.85	3181.58	2325.36	2952.71	3063.63	2836	3112.04
	2214.37	2209.66	2241.03	2549.15	2250.09	2362.85	2349.89	2301.74	2470.02	2463.92	2383.43	2554.6	2284.9	2841.16	2402.03	2543.06	2580.79	2571.07	3204.88	2413.92	2506.06	2661.3	2144.88	2313.85	2869.41	3196.44	2665.78	2509.21	2524.99	2416.89	2082.55	3332.61	3064.13	2763.47	2514.83	2918.57	2211.42	2644.28	2920.89	2861.94	2744.76	2878.82	3161.66	3179.14	2324.25	2950.44	3062.06	2834.33	3111.34
	2214.18	2209.52	2240.47	2548.8	2250.33	2362.74	2349.5	2302.4	2468.68	2464.17	2383.81	2554.52	2285.38	2841.01	2401.83	2542.42	2579.64	2570.82	3203.41	2414.22	2505.03	2661.67	2144.71	2313.59	2870.21	3192.53	2665.18	2509.01	2524.53	2415.91	2082.51	3330.2	3063.27	2762.81	2514.15	2918.83	2211.65	2643.06	2920.72	2859.41	2743.13	2877.11	3160.46	3176.7	2323.14	2948.17	3060.49	2832.66	3110.63
	2213.98	2209.39	2239.9	2548.46	2250.58	2362.64	2349.12	2303.05	2467.35	2464.41	2384.19	2554.44	2285.87	2840.86	2401.63	2541.78	2578.5	2570.57	3201.93	2414.52	2504	2662.03	2144.53	2313.33	2871.01	3188.64	2664.58	2508.81	2524.08	2414.94	2082.46	3327.78	3062.42	2762.14	2513.47	2919.08	2211.88	2641.84	2920.55	2856.87	2741.49	2875.39	3159.24	3174.25	2322.03	2945.9	3058.93	2830.99	3109.92
	2213.78	2209.26	2239.34	2548.11	2250.83	2362.53	2348.73	2303.71	2466.02	2464.64	2384.57	2554.35	2286.35	2840.7	2401.43	2541.14	2577.37	2570.32	3200.44	2414.82	2502.97	2662.4	2144.35	2313.07	2871.8	3184.75	2663.97	2508.61	2523.62	2413.97	2082.41	3325.36	3061.55	2761.47	2512.77	2919.33	2212.1	2640.62	2920.37	2854.33	2739.86	2873.67	3158.02	3171.8	2320.92	2943.63	3057.37	2829.32	3109.2
	2213.57	2209.12	2238.78	2547.75	2251.08	2362.42	2348.35	2304.36	2464.69	2464.87	2384.95	2554.26	2286.83	2840.53	2401.23	2540.51	2576.23	2570.07	3198.94	2415.12	2501.94	2662.75	2144.17	2312.8	2872.58	3180.88	2663.37	2508.39	2523.15	2413	2082.36	3322.94	3060.68	2760.8	2512.07	2919.58	2212.32	2639.41	2920.18	2851.79	2738.22	2871.95	3156.78	3169.35	2319.8	2941.36	3055.81	2827.64	3108.48
	2213.37	2208.99	2238.23	2547.4	2251.33	2362.3	2347.96	2305.01	2463.37	2465.09	2385.32	2554.17	2287.31	2840.35	2401.03	2539.87	2575.1	2569.82	3197.44	2415.41	2500.91	2663.11	2143.99	2312.54	2873.35	3177.03	2662.76	2508.18	2522.69	2412.04	2082.32	3320.51	3059.8	2760.12	2511.36	2919.82	2212.52	2638.18	2919.98	2849.24	2736.58	2870.22	3155.54	3166.89	2318.68	2939.1	3054.25	2825.96	3107.76
	2213.17	2208.85	2237.67	2547.05	2251.58	2362.19	2347.57	2305.66	2462.06	2465.31	2385.69	2554.07	2287.79	2840.17	2400.82	2539.23	2573.97	2569.57	3195.92	2415.69	2499.88	2663.46	2143.81	2312.28	2874.11	3173.18	2662.15	2507.95	2522.22	2411.08	2082.27	3318.09	3058.92	2759.44	2510.63	2920.06	2212.73	2636.96	2919.78	2846.69	2734.94	2868.49	3154.28	3164.42	2317.56	2936.83	3052.69	2824.28	3107.02
	2212.96	2208.72	2237.12	2546.69	2251.83	2362.07	2347.18	2306.31	2460.75	2465.52	2386.06	2553.97	2288.26	2839.97	2400.62	2538.59	2572.84	2569.32	3194.4	2415.97	2498.85	2663.81	2143.63	2312.01	2874.86	3169.35	2661.54	2507.72	2521.74	2410.12	2082.22	3315.66	3058.03	2758.75	2509.9	2920.29	2212.92	2635.74	2919.56	2844.14	2733.29	2866.76	3153.01	3161.95	2316.44	2934.57	3051.14	2822.59	3106.29
	2212.75	2208.58	2236.57	2546.33	2252.09	2361.95	2346.79	2306.95	2459.44	2465.72	2386.43	2553.86	2288.74	2839.77	2400.42	2537.96	2571.72	2569.07	3192.87	2416.25	2497.81	2664.16	2143.45	2311.75	2875.6	3165.53	2660.93	2507.49	2521.26	2409.16	2082.17	3313.22	3057.14	2758.06	2509.16	2920.52	2213.11	2634.52	2919.34	2841.58	2731.65	2865.02	3151.73	3159.48	2315.31	2932.3	3049.58	2820.9	3105.55
	2212.55	2208.45	2236.02	2545.97	2252.34	2361.82	2346.4	2307.6	2458.14	2465.91	2386.8	2553.75	2289.21	2839.56	2400.21	2537.32	2570.59	2568.82	3191.33	2416.53	2496.78	2664.5	2143.27	2311.48	2876.33	3161.72	2660.31	2507.25	2520.78	2408.21	2082.12	3310.79	3056.23	2757.36	2508.41	2920.75	2213.29	2633.29	2919.11	2839.02	2730	2863.28	3150.44	3157	2314.18	2930.04	3048.02	2819.21	3104.8
	2212.34	2208.31	2235.47	2545.61	2252.59	2361.7	2346.01	2308.24	2456.85	2466.1	2387.16	2553.64	2289.69	2839.33	2400	2536.68	2569.48	2568.58	3189.78	2416.8	2495.74	2664.83	2143.08	2311.21	2877.05	3157.92	2659.69	2507	2520.3	2407.26	2082.07	3308.35	3055.33	2756.66	2507.65	2920.97	2213.46	2632.07	2918.87	2836.46	2728.35	2861.54	3149.14	3154.51	2313.05	2927.78	3046.47	2817.52	3104.05
	2212.12	2208.18	2234.93	2545.24	2252.85	2361.57	2345.62	2308.88	2455.56	2466.28	2387.52	2553.52	2290.16	2839.1	2399.8	2536.04	2568.36	2568.33	3188.22	2417.06	2494.71	2665.17	2142.9	2310.95	2877.76	3154.13	2659.07	2506.75	2519.81	2406.31	2082.02	3305.91	3054.41	2755.95	2506.88	2921.19	2213.63	2630.84	2918.62	2833.89	2726.7	2859.79	3147.82	3152.02	2311.92	2925.52	3044.91	2815.82	3103.29
	2211.91	2208.04	2234.39	2544.88	2253.1	2361.44	2345.23	2309.52	2454.28	2466.46	2387.88	2553.39	2290.62	2838.86	2399.59	2535.4	2567.24	2568.08	3186.66	2417.32	2493.67	2665.5	2142.72	2310.68	2878.45	3150.36	2658.45	2506.49	2519.32	2405.36	2081.97	3303.47	3053.49	2755.24	2506.1	2921.41	2213.79	2629.61	2918.37	2831.32	2725.05	2858.04	3146.5	3149.52	2310.79	2923.26	3043.36	2814.12	3102.52
	2211.7	2207.9	2233.85	2544.51	2253.36	2361.3	2344.83	2310.16	2453	2466.62	2388.23	2553.26	2291.09	2838.61	2399.38	2534.76	2566.13	2567.83	3185.08	2417.58	2492.63	2665.82	2142.53	2310.41	2879.14	3146.6	2657.83	2506.22	2518.83	2404.42	2081.92	3301.02	3052.56	2754.52	2505.32	2921.62	2213.95	2628.38	2918.1	2828.75	2723.39	2856.28	3145.16	3147.02	2309.65	2921	3041.81	2812.42	3101.75
	2211.48	2207.77	2233.31	2544.14	2253.61	2361.17	2344.44	2310.79	2451.72	2466.78	2388.58	2553.13	2291.56	2838.35	2399.17	2534.12	2565.02	2567.58	3183.5	2417.83	2491.59	2666.15	2142.35	2310.14	2879.81	3142.84	2657.2	2505.95	2518.33	2403.48	2081.87	3298.57	3051.63	2753.8	2504.52	2921.82	2214.09	2627.15	2917.83	2826.17	2721.74	2854.52	3143.81	3144.51	2308.51	2918.74	3040.25	2810.71	3100.98
	2211.27	2207.63	2232.77	2543.76	2253.87	2361.03	2344.05	2311.43	2450.45	2466.93	2388.93	2552.99	2292.02	2838.08	2398.95	2533.48	2563.91	2567.33	3181.91	2418.07	2490.55	2666.46	2142.16	2309.87	2880.48	3139.11	2656.58	2505.68	2517.83	2402.54	2081.81	3296.12	3050.69	2753.07	2503.71	2922.03	2214.23	2625.92	2917.54	2823.59	2720.08	2852.75	3142.44	3142	2307.37	2916.48	3038.7	2809	3100.2
	2211.05	2207.49	2232.24	2543.39	2254.13	2360.89	2343.65	2312.06	2449.19	2467.08	2389.28	2552.85	2292.48	2837.8	2398.74	2532.84	2562.81	2567.08	3180.3	2418.31	2489.51	2666.78	2141.97	2309.59	2881.13	3135.38	2655.95	2505.4	2517.32	2401.6	2081.76	3293.66	3049.74	2752.34	2502.89	2922.22	2214.36	2624.68	2917.25	2821.01	2718.42	2850.99	3141.07	3139.48	2306.23	2914.22	3037.15	2807.29	3099.41
	2210.83	2207.36	2231.71	2543.01	2254.39	2360.74	2343.25	2312.69	2447.93	2467.22	2389.63	2552.7	2292.94	2837.51	2398.52	2532.2	2561.7	2566.83	3178.69	2418.55	2488.47	2667.08	2141.79	2309.32	2881.76	3131.66	2655.31	2505.11	2516.81	2400.67	2081.71	3291.21	3048.79	2751.6	2502.07	2922.42	2214.49	2623.45	2916.95	2818.42	2716.75	2849.21	3139.68	3136.96	2305.08	2911.96	3035.59	2805.58	3098.61
	2210.61	2207.22	2231.18	2542.63	2254.64	2360.59	2342.86	2313.31	2446.68	2467.35	2389.97	2552.55	2293.4	2837.21	2398.31	2531.56	2560.6	2566.57	3177.07	2418.78	2487.43	2667.39	2141.6	2309.05	2882.39	3127.96	2654.68	2504.81	2516.3	2399.74	2081.65	3288.74	3047.83	2750.85	2501.23	2922.6	2214.6	2622.21	2916.64	2815.83	2715.09	2847.43	3138.28	3134.43	2303.94	2909.71	3034.04	2803.86	3097.81
	2210.39	2207.08	2230.65	2542.25	2254.9	2360.44	2342.46	2313.94	2445.43	2467.47	2390.31	2552.39	2293.85	2836.9	2398.09	2530.91	2559.5	2566.32	3175.45	2419	2486.38	2667.69	2141.41	2308.77	2883.01	3124.26	2654.04	2504.51	2515.78	2398.81	2081.6	3286.28	3046.86	2750.1	2500.38	2922.79	2214.71	2620.97	2916.33	2813.23	2713.42	2845.65	3136.87	3131.89	2302.79	2907.45	3032.49	2802.14	3097.01
	2210.16	2206.94	2230.13	2541.86	2255.16	2360.29	2342.06	2314.56	2444.18	2467.59	2390.64	2552.23	2294.3	2836.58	2397.87	2530.27	2558.41	2566.07	3173.81	2419.22	2485.34	2667.98	2141.22	2308.5	2883.61	3120.58	2653.4	2504.21	2515.25	2397.89	2081.54	3283.81	3045.89	2749.34	2499.53	2922.97	2214.82	2619.73	2916	2810.64	2711.76	2843.87	3135.45	3129.35	2301.63	2905.2	3030.93	2800.41	3096.19
	2209.94	2206.81	2229.6	2541.47	2255.42	2360.13	2341.66	2315.18	2442.94	2467.69	2390.98	2552.06	2294.75	2836.25	2397.65	2529.62	2557.31	2565.81	3172.16	2419.44	2484.3	2668.27	2141.03	2308.22	2884.2	3116.91	2652.76	2503.9	2514.73	2396.97	2081.49	3281.34	3044.91	2748.58	2498.66	2923.14	2214.91	2618.49	2915.66	2808.04	2710.09	2842.07	3134.01	3126.81	2300.48	2902.95	3029.38	2798.69	3095.37
	2209.71	2206.67	2229.08	2541.08	2255.68	2359.97	2341.26	2315.8	2441.71	2467.79	2391.31	2551.88	2295.2	2835.9	2397.42	2528.97	2556.22	2565.56	3170.5	2419.65	2483.25	2668.55	2140.84	2307.94	2884.78	3113.25	2652.11	2503.58	2514.2	2396.05	2081.43	3278.87	3043.92	2747.81	2497.79	2923.31	2215	2617.25	2915.32	2805.43	2708.41	2840.28	3132.57	3124.25	2299.32	2900.7	3027.82	2796.96	3094.55
	2209.49	2206.53	2228.56	2540.69	2255.94	2359.81	2340.86	2316.42	2440.48	2467.88	2391.63	2551.71	2295.64	2835.55	2397.2	2528.33	2555.13	2565.3	3168.83	2419.85	2482.2	2668.83	2140.65	2307.66	2885.34	3109.6	2651.46	2503.26	2513.66	2395.13	2081.37	3276.39	3042.93	2747.03	2496.9	2923.48	2215.08	2616.01	2914.96	2802.82	2706.74	2838.48	3131.11	3121.69	2298.17	2898.45	3026.26	2795.23	3093.71
	2209.26	2206.39	2228.04	2540.29	2256.21	2359.65	2340.46	2317.03	2439.26	2467.97	2391.96	2551.52	2296.09	2835.19	2396.97	2527.68	2554.04	2565.04	3167.16	2420.04	2481.15	2669.1	2140.46	2307.38	2885.89	3105.96	2650.81	2502.93	2513.12	2394.21	2081.31	3273.91	3041.92	2746.25	2496	2923.64	2215.15	2614.76	2914.6	2800.21	2705.06	2836.67	3129.63	3119.13	2297	2896.2	3024.71	2793.49	3092.87
	2209.03	2206.25	2227.53	2539.89	2256.47	2359.48	2340.06	2317.64	2438.04	2468.04	2392.28	2551.34	2296.53	2834.81	2396.74	2527.03	2552.96	2564.78	3165.47	2420.23	2480.11	2669.37	2140.27	2307.1	2886.43	3102.34	2650.16	2502.59	2512.58	2393.3	2081.25	3271.42	3040.92	2745.46	2495.1	2923.79	2215.21	2613.52	2914.23	2797.6	2703.38	2834.87	3128.14	3116.56	2295.84	2893.95	3023.15	2791.75	3092.03
	2208.8	2206.11	2227.01	2539.49	2256.73	2359.31	2339.65	2318.25	2436.83	2468.11	2392.6	2551.14	2296.96	2834.43	2396.51	2526.37	2551.87	2564.52	3163.78	2420.42	2479.06	2669.63	2140.07	2306.81	2886.96	3098.72	2649.5	2502.25	2512.03	2392.39	2081.19	3268.93	3039.9	2744.67	2494.18	2923.94	2215.27	2612.27	2913.85	2794.98	2701.7	2833.05	3126.65	3113.98	2294.68	2891.7	3021.59	2790.01	3091.17
	2208.57	2205.97	2226.5	2539.08	2256.99	2359.13	2339.25	2318.85	2435.62	2468.17	2392.91	2550.94	2297.4	2834.03	2396.27	2525.72	2550.79	2564.26	3162.07	2420.59	2478	2669.89	2139.88	2306.53	2887.47	3095.12	2648.84	2501.9	2511.48	2391.48	2081.13	3266.44	3038.88	2743.87	2493.25	2924.09	2215.31	2611.02	2913.46	2792.36	2700.02	2831.23	3125.13	3111.4	2293.51	2889.45	3020.03	2788.27	3090.31
	2208.34	2205.83	2225.99	2538.67	2257.26	2358.95	2338.85	2319.46	2434.41	2468.22	2393.23	2550.74	2297.83	2833.62	2396.04	2525.07	2549.71	2564	3160.36	2420.77	2476.95	2670.14	2139.69	2306.24	2887.97	3091.52	2648.18	2501.55	2510.92	2390.58	2081.07	3263.94	3037.85	2743.06	2492.32	2924.23	2215.35	2609.77	2913.06	2789.74	2698.34	2829.41	3123.61	3108.81	2292.34	2887.21	3018.47	2786.52	3089.44
	2208.1	2205.69	2225.49	2538.26	2257.52	2358.77	2338.44	2320.06	2433.22	2468.26	2393.54	2550.53	2298.26	2833.2	2395.8	2524.41	2548.63	2563.74	3158.63	2420.93	2475.9	2670.38	2139.49	2305.95	2888.45	3087.94	2647.51	2501.18	2510.36	2389.68	2081.01	3261.44	3036.81	2742.24	2491.37	2924.36	2215.38	2608.52	2912.65	2787.11	2696.65	2827.58	3122.07	3106.21	2291.17	2884.96	3016.9	2784.77	3088.57
	2207.87	2205.55	2224.98	2537.84	2257.78	2358.59	2338.04	2320.65	2432.02	2468.3	2393.84	2550.31	2298.68	2832.77	2395.56	2523.75	2547.56	2563.47	3156.9	2421.09	2474.85	2670.62	2139.29	2305.66	2888.92	3084.37	2646.84	2500.82	2509.79	2388.78	2080.95	3258.94	3035.77	2741.42	2490.41	2924.49	2215.4	2607.26	2912.23	2784.48	2694.96	2825.75	3120.52	3103.61	2289.99	2882.72	3015.34	2783.02	3087.69
	2207.63	2205.41	2224.48	2537.42	2258.05	2358.4	2337.63	2321.25	2430.84	2468.32	2394.14	2550.09	2299.11	2832.32	2395.32	2523.09	2546.48	2563.2	3155.15	2421.24	2473.79	2670.85	2139.1	2305.37	2889.38	3080.8	2646.17	2500.45	2509.22	2387.88	2080.88	3256.43	3034.71	2740.6	2489.44	2924.62	2215.42	2606.01	2911.8	2781.85	2693.27	2823.91	3118.95	3101	2288.82	2880.48	3013.77	2781.26	3086.8
	2207.4	2205.26	2223.98	2537	2258.31	2358.21	2337.22	2321.84	2429.65	2468.34	2394.44	2549.87	2299.52	2831.87	2395.07	2522.43	2545.41	2562.94	3153.4	2421.38	2472.73	2671.07	2138.9	2305.08	2889.82	3077.25	2645.49	2500.07	2508.64	2386.99	2080.82	3253.92	3033.65	2739.76	2488.46	2924.74	2215.42	2604.75	2911.37	2779.21	2691.58	2822.06	3117.37	3098.39	2287.64	2878.23	3012.2	2779.51	3085.9
	2207.16	2205.12	2223.48	2536.57	2258.58	2358.02	2336.81	2322.42	2428.47	2468.35	2394.74	2549.63	2299.94	2831.4	2394.83	2521.76	2544.34	2562.67	3151.63	2421.52	2471.68	2671.29	2138.7	2304.79	2890.25	3073.71	2644.81	2499.68	2508.06	2386.09	2080.75	3251.4	3032.59	2738.92	2487.47	2924.85	2215.42	2603.49	2910.92	2776.57	2689.88	2820.21	3115.78	3095.77	2286.46	2875.99	3010.63	2777.74	3084.99
	2206.92	2204.98	2222.98	2536.14	2258.84	2357.82	2336.4	2323.01	2427.3	2468.35	2395.03	2549.4	2300.35	2830.92	2394.58	2521.1	2543.28	2562.39	3149.86	2421.65	2470.62	2671.5	2138.5	2304.49	2890.66	3070.18	2644.13	2499.29	2507.48	2385.2	2080.69	3248.88	3031.51	2738.07	2486.47	2924.96	2215.41	2602.23	2910.46	2773.93	2688.18	2818.36	3114.18	3093.14	2285.28	2873.75	3009.06	2775.98	3084.08
	2206.68	2204.84	2222.48	2535.71	2259.11	2357.62	2335.99	2323.59	2426.13	2468.34	2395.32	2549.15	2300.76	2830.43	2394.33	2520.43	2542.21	2562.12	3148.07	2421.77	2469.56	2671.71	2138.3	2304.19	2891.06	3066.66	2643.44	2498.89	2506.89	2384.32	2080.62	3246.35	3030.43	2737.22	2485.46	2925.06	2215.39	2600.97	2910	2771.28	2686.48	2816.5	3112.56	3090.5	2284.09	2871.52	3007.49	2774.21	3083.16
	2206.44	2204.69	2221.99	2535.27	2259.38	2357.41	2335.58	2324.17	2424.97	2468.32	2395.61	2548.9	2301.17	2829.93	2394.07	2519.76	2541.15	2561.85	3146.27	2421.88	2468.5	2671.91	2138.1	2303.89	2891.45	3063.15	2642.75	2498.49	2506.29	2383.43	2080.55	3243.83	3029.34	2736.35	2484.44	2925.16	2215.36	2599.7	2909.52	2768.63	2684.78	2814.64	3110.93	3087.86	2282.9	2869.28	3005.91	2772.44	3082.23
	2206.2	2204.55	2221.5	2534.83	2259.64	2357.2	2335.17	2324.74	2423.81	2468.29	2395.89	2548.65	2301.57	2829.41	2393.81	2519.09	2540.08	2561.57	3144.47	2421.99	2467.43	2672.1	2137.9	2303.59	2891.82	3059.65	2642.06	2498.08	2505.69	2382.55	2080.48	3241.29	3028.25	2735.48	2483.41	2925.25	2215.32	2598.43	2909.04	2765.97	2683.07	2812.76	3109.28	3085.22	2281.72	2867.04	3004.33	2770.67	3081.29
	2205.96	2204.4	2221.01	2534.39	2259.91	2356.99	2334.76	2325.31	2422.66	2468.25	2396.17	2548.39	2301.97	2828.88	2393.55	2518.41	2539.02	2561.29	3142.65	2422.09	2466.37	2672.28	2137.7	2303.29	2892.17	3056.16	2641.36	2497.66	2505.08	2381.67	2080.41	3238.76	3027.14	2734.6	2482.37	2925.34	2215.28	2597.17	2908.54	2763.32	2681.37	2810.89	3107.62	3082.56	2280.52	2864.81	3002.75	2768.89	3080.35
	2205.71	2204.26	2220.52	2533.94	2260.18	2356.78	2334.35	2325.88	2421.51	2468.21	2396.44	2548.12	2302.36	2828.34	2393.29	2517.74	2537.97	2561.01	3140.82	2422.18	2465.31	2672.46	2137.5	2302.98	2892.51	3052.68	2640.66	2497.24	2504.47	2380.79	2080.34	3236.21	3026.03	2733.72	2481.31	2925.42	2215.22	2595.9	2908.04	2760.66	2679.66	2809.01	3105.94	3079.9	2279.33	2862.57	3001.17	2767.12	3079.39
	2205.47	2204.11	2220.03	2533.49	2260.44	2356.56	2333.94	2326.44	2420.37	2468.15	2396.71	2547.85	2302.76	2827.78	2393.03	2517.06	2536.91	2560.73	3138.99	2422.27	2464.24	2672.63	2137.29	2302.68	2892.83	3049.21	2639.96	2496.81	2503.85	2379.92	2080.26	3233.67	3024.91	2732.83	2480.25	2925.49	2215.16	2594.62	2907.53	2757.99	2677.94	2807.12	3104.26	3077.23	2278.13	2860.34	2999.59	2765.33	3078.43
	2205.22	2203.97	2219.55	2533.03	2260.71	2356.34	2333.52	2327	2419.23	2468.09	2396.98	2547.57	2303.14	2827.22	2392.76	2516.38	2535.86	2560.44	3137.14	2422.34	2463.17	2672.79	2137.09	2302.37	2893.14	3045.75	2639.25	2496.38	2503.23	2379.05	2080.19	3231.12	3023.78	2731.93	2479.17	2925.56	2215.09	2593.35	2907	2755.33	2676.23	2805.23	3102.55	3074.56	2276.94	2858.11	2998	2763.55	3077.46
	2204.98	2203.82	2219.06	2532.57	2260.98	2356.11	2333.11	2327.56	2418.1	2468.01	2397.24	2547.29	2303.53	2826.64	2392.49	2515.69	2534.8	2560.15	3135.28	2422.41	2462.11	2672.94	2136.88	2302.06	2893.44	3042.3	2638.53	2495.94	2502.6	2378.18	2080.12	3228.56	3022.65	2731.02	2478.09	2925.62	2215	2592.07	2906.47	2752.66	2674.51	2803.33	3100.84	3071.88	2275.74	2855.88	2996.41	2761.76	3076.48
	2204.73	2203.67	2218.58	2532.11	2261.25	2355.88	2332.69	2328.11	2416.97	2467.93	2397.5	2547	2303.91	2826.04	2392.21	2515.01	2533.75	2559.86	3133.41	2422.47	2461.04	2673.09	2136.68	2301.74	2893.71	3038.86	2637.82	2495.49	2501.97	2377.31	2080.04	3226	3021.51	2730.1	2476.99	2925.68	2214.91	2590.8	2905.93	2749.98	2672.79	2801.43	3099.11	3069.19	2274.53	2853.65	2994.81	2759.97	3075.5
	2204.48	2203.53	2218.1	2531.64	2261.52	2355.65	2332.28	2328.66	2415.85	2467.83	2397.76	2546.7	2304.28	2825.43	2391.94	2514.32	2532.7	2559.57	3131.53	2422.52	2459.97	2673.23	2136.47	2301.43	2893.97	3035.43	2637.1	2495.03	2501.33	2376.44	2079.96	3223.44	3020.36	2729.18	2475.88	2925.73	2214.81	2589.52	2905.37	2747.3	2671.07	2799.52	3097.36	3066.49	2273.33	2851.42	2993.22	2758.18	3074.5
	2204.23	2203.38	2217.63	2531.17	2261.79	2355.41	2331.86	2329.21	2414.73	2467.73	2398.01	2546.39	2304.65	2824.81	2391.66	2513.63	2531.65	2559.28	3129.64	2422.56	2458.89	2673.36	2136.26	2301.11	2894.22	3032.02	2636.37	2494.57	2500.69	2375.58	2079.88	3220.87	3019.2	2728.25	2474.76	2925.77	2214.7	2588.24	2904.81	2744.62	2669.35	2797.6	3095.6	3063.79	2272.12	2849.19	2991.62	2756.38	3073.5
	2203.98	2203.23	2217.15	2530.69	2262.05	2355.17	2331.44	2329.75	2413.62	2467.62	2398.26	2546.08	2305.02	2824.18	2391.37	2512.93	2530.61	2558.98	3127.74	2422.6	2457.82	2673.48	2136.05	2300.79	2894.45	3028.61	2635.64	2494.11	2500.04	2374.72	2079.8	3218.29	3018.03	2727.31	2473.63	2925.81	2214.58	2586.95	2904.24	2741.94	2667.62	2795.68	3093.83	3061.08	2270.91	2846.97	2990.01	2754.59	3072.48
	2203.73	2203.08	2216.68	2530.21	2262.32	2354.92	2331.02	2330.29	2412.51	2467.49	2398.51	2545.77	2305.39	2823.53	2391.09	2512.24	2529.56	2558.68	3125.83	2422.63	2456.75	2673.6	2135.85	2300.47	2894.66	3025.21	2634.91	2493.63	2499.38	2373.86	2079.72	3215.71	3016.86	2726.36	2472.49	2925.84	2214.45	2585.67	2903.65	2739.25	2665.89	2793.76	3092.04	3058.36	2269.7	2844.74	2988.41	2752.78	3071.46
	2203.48	2202.93	2216.2	2529.72	2262.59	2354.67	2330.6	2330.82	2411.41	2467.36	2398.75	2545.45	2305.74	2822.87	2390.8	2511.54	2528.52	2558.38	3123.9	2422.64	2455.67	2673.7	2135.64	2300.14	2894.85	3021.81	2634.17	2493.15	2498.72	2373.01	2079.64	3213.13	3015.67	2725.41	2471.34	2925.87	2214.31	2584.38	2903.06	2736.56	2664.16	2791.82	3090.24	3055.64	2268.49	2842.52	2986.8	2750.98	3070.43
	2203.22	2202.78	2215.73	2529.23	2262.86	2354.42	2330.18	2331.35	2410.31	2467.22	2398.98	2545.12	2306.1	2822.19	2390.5	2510.83	2527.48	2558.07	3121.97	2422.65	2454.59	2673.8	2135.42	2299.82	2895.03	3018.43	2633.43	2492.67	2498.05	2372.15	2079.56	3210.54	3014.48	2724.45	2470.18	2925.89	2214.17	2583.09	2902.46	2733.87	2662.43	2789.89	3088.42	3052.91	2267.27	2840.3	2985.19	2749.17	3069.39
	2202.97	2202.63	2215.27	2528.74	2263.13	2354.16	2329.76	2331.87	2409.22	2467.07	2399.22	2544.78	2306.45	2821.51	2390.21	2510.13	2526.44	2557.76	3120.02	2422.65	2453.51	2673.89	2135.21	2299.49	2895.19	3015.06	2632.68	2492.18	2497.38	2371.3	2079.48	3207.95	3013.28	2723.47	2469	2925.9	2214.01	2581.8	2901.85	2731.18	2660.69	2787.94	3086.59	3050.17	2266.06	2838.08	2983.57	2747.36	3068.34
	2202.72	2202.48	2214.8	2528.24	2263.4	2353.9	2329.34	2332.39	2408.13	2466.9	2399.45	2544.44	2306.8	2820.8	2389.91	2509.42	2525.4	2557.45	3118.07	2422.64	2452.43	2673.97	2135	2299.16	2895.34	3011.7	2631.93	2491.68	2496.7	2370.45	2079.39	3205.35	3012.08	2722.49	2467.82	2925.91	2213.84	2580.5	2901.22	2728.48	2658.95	2785.99	3084.75	3047.43	2264.84	2835.86	2981.95	2745.55	3067.29
	2202.46	2202.33	2214.33	2527.73	2263.67	2353.64	2328.92	2332.91	2407.05	2466.73	2399.67	2544.09	2307.14	2820.09	2389.6	2508.71	2524.37	2557.14	3116.1	2422.62	2451.35	2674.04	2134.79	2298.83	2895.47	3008.35	2631.18	2491.17	2496.02	2369.61	2079.3	3202.74	3010.86	2721.51	2466.62	2925.91	2213.67	2579.21	2900.59	2725.78	2657.21	2784.04	3082.89	3044.68	2263.62	2833.64	2980.33	2743.74	3066.22
	2202.2	2202.17	2213.87	2527.23	2263.94	2353.37	2328.5	2333.42	2405.97	2466.55	2399.89	2543.74	2307.47	2819.36	2389.3	2507.99	2523.33	2556.83	3114.12	2422.6	2450.27	2674.11	2134.57	2298.49	2895.58	3005.01	2630.42	2490.66	2495.33	2368.76	2079.22	3200.14	3009.64	2720.51	2465.42	2925.9	2213.48	2577.91	2899.95	2723.07	2655.46	2782.08	3081.02	3041.92	2262.4	2831.43	2978.7	2741.92	3065.14
	2201.95	2202.02	2213.41	2526.71	2264.21	2353.09	2328.07	2333.93	2404.9	2466.36	2400.11	2543.38	2307.81	2818.62	2388.99	2507.27	2522.3	2556.51	3112.14	2422.56	2449.19	2674.16	2134.36	2298.15	2895.68	3001.67	2629.66	2490.14	2494.63	2367.92	2079.13	3197.52	3008.41	2719.51	2464.2	2925.89	2213.29	2576.61	2899.3	2720.37	2653.72	2780.11	3079.13	3039.16	2261.17	2829.21	2977.07	2740.1	3064.06
	2201.69	2201.87	2212.95	2526.19	2264.48	2352.82	2327.65	2334.43	2403.83	2466.16	2400.32	2543.01	2308.14	2817.86	2388.68	2506.55	2521.26	2556.19	3110.14	2422.52	2448.1	2674.21	2134.14	2297.81	2895.76	2998.35	2628.89	2489.62	2493.93	2367.08	2079.04	3194.9	3007.17	2718.5	2462.98	2925.87	2213.09	2575.31	2898.64	2717.66	2651.97	2778.14	3077.23	3036.39	2259.95	2827	2975.44	2738.28	3062.96
	2201.43	2201.71	2212.49	2525.67	2264.75	2352.54	2327.22	2334.93	2402.77	2465.95	2400.53	2542.64	2308.46	2817.09	2388.36	2505.83	2520.23	2555.86	3108.13	2422.47	2447.02	2674.25	2133.93	2297.47	2895.82	2995.04	2628.12	2489.09	2493.23	2366.24	2078.95	3192.28	3005.92	2717.48	2461.74	2925.84	2212.88	2574.01	2897.97	2714.95	2650.22	2776.16	3075.32	3033.61	2258.72	2824.79	2973.8	2736.45	3061.86
	2201.17	2201.56	2212.04	2525.14	2265.02	2352.25	2326.79	2335.42	2401.71	2465.73	2400.73	2542.26	2308.78	2816.31	2388.04	2505.1	2519.2	2555.54	3106.11	2422.41	2445.93	2674.28	2133.71	2297.13	2895.87	2991.73	2627.34	2488.55	2492.51	2365.4	2078.85	3189.65	3004.66	2716.45	2460.49	2925.81	2212.66	2572.7	2897.29	2712.23	2648.47	2774.18	3073.39	3030.83	2257.49	2822.58	2972.16	2734.63	3060.74
	2200.91	2201.4	2211.58	2524.61	2265.29	2351.96	2326.37	2335.91	2400.65	2465.5	2400.93	2541.87	2309.09	2815.51	2387.72	2504.37	2518.17	2555.21	3104.08	2422.34	2444.84	2674.3	2133.49	2296.78	2895.89	2988.43	2626.56	2488.01	2491.79	2364.57	2078.76	3187.02	3003.4	2715.42	2459.24	2925.77	2212.43	2571.39	2896.6	2709.52	2646.71	2772.19	3071.45	3028.05	2256.26	2820.37	2970.52	2732.8	3059.62
	2200.65	2201.24	2211.13	2524.07	2265.56	2351.67	2325.94	2336.39	2399.6	2465.26	2401.13	2541.48	2309.4	2814.7	2387.4	2503.63	2517.14	2554.88	3102.04	2422.26	2443.75	2674.31	2133.27	2296.43	2895.91	2985.15	2625.78	2487.46	2491.07	2363.74	2078.66	3184.39	3002.12	2714.37	2457.97	2925.72	2212.19	2570.08	2895.9	2706.8	2644.95	2770.2	3069.49	3025.25	2255.03	2818.17	2968.87	2730.97	3058.49
	2200.38	2201.09	2210.68	2523.53	2265.83	2351.37	2325.51	2336.87	2398.56	2465.01	2401.32	2541.08	2309.71	2813.88	2387.07	2502.89	2516.11	2554.54	3099.98	2422.18	2442.66	2674.32	2133.05	2296.08	2895.9	2981.87	2624.99	2486.9	2490.34	2362.91	2078.57	3181.74	3000.84	2713.32	2456.69	2925.67	2211.94	2568.77	2895.19	2704.08	2643.19	2768.2	3067.53	3022.46	2253.79	2815.96	2967.21	2729.14	3057.35
	2200.12	2200.93	2210.23	2522.98	2266.1	2351.07	2325.08	2337.34	2397.51	2464.75	2401.51	2540.67	2310.01	2813.04	2386.73	2502.15	2515.09	2554.2	3097.92	2422.08	2441.57	2674.31	2132.83	2295.73	2895.88	2978.6	2624.19	2486.34	2489.6	2362.08	2078.47	3179.1	2999.55	2712.26	2455.41	2925.61	2211.68	2567.46	2894.48	2701.36	2641.43	2766.19	3065.55	3019.65	2252.56	2813.76	2965.56	2727.31	3056.19
	2199.85	2200.77	2209.78	2522.43	2266.36	2350.76	2324.65	2337.81	2396.48	2464.48	2401.69	2540.26	2310.3	2812.19	2386.4	2501.4	2514.06	2553.86	3095.85	2421.98	2440.47	2674.3	2132.61	2295.37	2895.84	2975.35	2623.39	2485.77	2488.86	2361.25	2078.37	3176.45	2998.25	2711.2	2454.11	2925.54	2211.42	2566.14	2893.75	2698.64	2639.67	2764.18	3063.55	3016.84	2251.32	2811.57	2963.9	2725.47	3055.03
	2199.59	2200.61	2209.34	2521.87	2266.63	2350.45	2324.21	2338.28	2395.44	2464.2	2401.87	2539.84	2310.59	2811.33	2386.06	2500.65	2513.03	2553.52	3093.77	2421.86	2439.38	2674.27	2132.39	2295.01	2895.78	2972.1	2622.59	2485.2	2488.11	2360.43	2078.27	3173.79	2996.94	2710.12	2452.8	2925.46	2211.14	2564.83	2893.02	2695.92	2637.9	2762.17	3061.54	3014.03	2250.09	2809.37	2962.23	2723.63	3053.86
	2199.32	2200.45	2208.89	2521.31	2266.9	2350.13	2323.78	2338.74	2394.41	2463.92	2402.04	2539.41	2310.88	2810.45	2385.72	2499.9	2512.01	2553.17	3091.67	2421.74	2438.28	2674.24	2132.17	2294.65	2895.71	2968.86	2621.78	2484.62	2487.36	2359.61	2078.17	3171.13	2995.62	2709.04	2451.49	2925.38	2210.86	2563.51	2892.27	2693.19	2636.13	2760.15	3059.52	3011.21	2248.85	2807.17	2960.56	2721.79	3052.68
	2199.06	2200.29	2208.45	2520.74	2267.17	2349.81	2323.34	2339.19	2393.39	2463.62	2402.21	2538.98	2311.15	2809.56	2385.37	2499.14	2510.98	2552.82	3089.57	2421.61	2437.18	2674.2	2131.94	2294.29	2895.62	2965.62	2620.97	2484.03	2486.6	2358.79	2078.07	3168.46	2994.3	2707.95	2450.16	2925.29	2210.57	2562.19	2891.52	2690.47	2634.36	2758.12	3057.49	3008.38	2247.61	2804.98	2958.89	2719.95	3051.48
	2198.79	2200.12	2208.01	2520.17	2267.43	2349.49	2322.91	2339.64	2392.36	2463.31	2402.38	2538.54	2311.43	2808.65	2385.02	2498.38	2509.96	2552.46	3087.46	2421.47	2436.08	2674.15	2131.72	2293.92	2895.51	2962.4	2620.16	2483.43	2485.83	2357.97	2077.96	3165.79	2992.96	2706.85	2448.83	2925.19	2210.27	2560.86	2890.76	2687.74	2632.59	2756.09	3055.44	3005.55	2246.37	2802.79	2957.21	2718.11	3050.28
	2198.52	2199.96	2207.57	2519.59	2267.7	2349.16	2322.47	2340.08	2391.35	2462.99	2402.54	2538.09	2311.7	2807.74	2384.67	2497.61	2508.94	2552.11	3085.33	2421.33	2434.98	2674.09	2131.49	2293.55	2895.38	2959.19	2619.34	2482.83	2485.06	2357.15	2077.86	3163.11	2991.62	2705.74	2447.48	2925.09	2209.96	2559.54	2889.99	2685.01	2630.81	2754.06	3053.38	3002.72	2245.12	2800.6	2955.53	2716.27	3049.07
	2198.25	2199.8	2207.13	2519.01	2267.96	2348.82	2322.03	2340.52	2390.33	2462.67	2402.69	2537.64	2311.96	2806.8	2384.32	2496.85	2507.91	2551.75	3083.2	2421.17	2433.88	2674.02	2131.27	2293.18	2895.24	2955.98	2618.51	2482.23	2484.28	2356.34	2077.75	3160.43	2990.27	2704.63	2446.13	2924.98	2209.64	2558.21	2889.21	2682.28	2629.04	2752.01	3051.31	2999.88	2243.88	2798.42	2953.85	2714.42	3047.85
	2197.98	2199.63	2206.7	2518.42	2268.23	2348.49	2321.59	2340.95	2389.32	2462.33	2402.84	2537.18	2312.22	2805.86	2383.96	2496.07	2506.89	2551.38	3081.05	2421	2432.78	2673.94	2131.04	2292.81	2895.08	2952.79	2617.68	2481.61	2483.5	2355.52	2077.65	3157.75	2988.91	2703.5	2444.77	2924.86	2209.31	2556.88	2888.42	2679.55	2627.26	2749.97	3049.22	2997.03	2242.64	2796.24	2952.16	2712.58	3046.62
	2197.71	2199.46	2206.26	2517.82	2268.49	2348.14	2321.15	2341.37	2388.32	2461.99	2402.99	2536.71	2312.48	2804.9	2383.6	2495.3	2505.87	2551.02	3078.9	2420.83	2431.67	2673.85	2130.81	2292.43	2894.9	2949.6	2616.85	2480.99	2482.71	2354.71	2077.54	3155.06	2987.54	2702.37	2443.4	2924.73	2208.98	2555.55	2887.62	2676.81	2625.48	2747.92	3047.13	2994.18	2241.39	2794.06	2950.46	2710.73	3045.37
	2197.43	2199.3	2205.83	2517.22	2268.75	2347.8	2320.71	2341.79	2387.32	2461.63	2403.13	2536.24	2312.72	2803.93	2383.23	2494.51	2504.85	2550.65	3076.73	2420.65	2430.57	2673.76	2130.58	2292.06	2894.7	2946.42	2616.01	2480.37	2481.91	2353.9	2077.43	3152.36	2986.16	2701.23	2442.02	2924.59	2208.63	2554.22	2886.81	2674.08	2623.69	2745.86	3045.01	2991.33	2240.15	2791.88	2948.76	2708.88	3044.12
	2197.16	2199.13	2205.4	2516.61	2269.02	2347.45	2320.26	2342.21	2386.32	2461.27	2403.27	2535.75	2312.97	2802.94	2382.86	2493.73	2503.83	2550.27	3074.56	2420.46	2429.46	2673.65	2130.36	2291.67	2894.49	2943.26	2615.17	2479.74	2481.11	2353.09	2077.31	3149.66	2984.77	2700.09	2440.63	2924.45	2208.28	2552.88	2886	2671.35	2621.91	2743.8	3042.89	2988.47	2238.9	2789.7	2947.06	2707.03	3042.86
	2196.89	2198.96	2204.97	2516	2269.28	2347.09	2319.82	2342.62	2385.32	2460.89	2403.4	2535.27	2313.2	2801.94	2382.49	2492.94	2502.8	2549.9	3072.37	2420.26	2428.35	2673.53	2130.13	2291.29	2894.26	2940.1	2614.32	2479.1	2480.3	2352.29	2077.2	3146.96	2983.37	2698.93	2439.23	2924.3	2207.92	2551.55	2885.17	2668.61	2620.12	2741.73	3040.76	2985.61	2237.66	2787.53	2945.35	2705.18	3041.58
	2196.61	2198.79	2204.54	2515.39	2269.54	2346.73	2319.37	2343.02	2384.33	2460.51	2403.53	2534.77	2313.44	2800.93	2382.11	2492.14	2501.78	2549.52	3070.17	2420.05	2427.25	2673.41	2129.9	2290.91	2894.01	2936.94	2613.47	2478.45	2479.48	2351.48	2077.09	3144.25	2981.97	2697.77	2437.82	2924.14	2207.55	2550.21	2884.34	2665.88	2618.33	2739.66	3038.61	2982.74	2236.41	2785.36	2943.64	2703.33	3040.3
	2196.33	2198.62	2204.12	2514.76	2269.8	2346.36	2318.92	2343.42	2383.35	2460.12	2403.66	2534.27	2313.66	2799.91	2381.73	2491.34	2500.76	2549.13	3067.97	2419.83	2426.14	2673.27	2129.66	2290.52	2893.74	2933.8	2612.61	2477.8	2478.66	2350.68	2076.97	3141.53	2980.55	2696.6	2436.41	2923.97	2207.17	2548.87	2883.5	2663.14	2616.54	2737.59	3036.45	2979.87	2235.16	2783.2	2941.92	2701.47	3039
	2196.06	2198.45	2203.69	2514.13	2270.06	2345.99	2318.47	2343.81	2382.36	2459.71	2403.78	2533.76	2313.88	2798.87	2381.35	2490.54	2499.74	2548.75	3065.75	2419.6	2425.02	2673.13	2129.43	2290.13	2893.46	2930.67	2611.75	2477.15	2477.84	2349.88	2076.85	3138.81	2979.13	2695.42	2434.98	2923.8	2206.78	2547.52	2882.65	2660.41	2614.75	2735.51	3034.27	2977	2233.91	2781.03	2940.2	2699.62	3037.69
	2195.78	2198.27	2203.27	2513.5	2270.32	2345.62	2318.02	2344.19	2381.38	2459.3	2403.89	2533.25	2314.1	2797.82	2380.96	2489.73	2498.72	2548.36	3063.52	2419.37	2423.91	2672.97	2129.2	2289.73	2893.16	2927.54	2610.88	2476.48	2477	2349.07	2076.74	3136.09	2977.69	2694.23	2433.55	2923.62	2206.39	2546.18	2881.79	2657.67	2612.95	2733.42	3032.09	2974.12	2232.66	2778.87	2938.48	2697.76	3036.38
	2195.5	2198.1	2202.85	2512.86	2270.57	2345.24	2317.57	2344.57	2380.41	2458.88	2404	2532.72	2314.31	2796.75	2380.57	2488.92	2497.7	2547.96	3061.29	2419.13	2422.8	2672.81	2128.97	2289.34	2892.84	2924.43	2610.01	2475.81	2476.16	2348.28	2076.62	3133.36	2976.25	2693.03	2432.11	2923.42	2205.99	2544.83	2880.93	2654.94	2611.16	2731.33	3029.89	2971.23	2231.41	2776.71	2936.74	2695.91	3035.05
	2195.22	2197.92	2202.43	2512.21	2270.83	2344.85	2317.11	2344.94	2379.43	2458.45	2404.1	2532.19	2314.51	2795.67	2380.18	2488.11	2496.67	2547.56	3059.04	2418.87	2421.68	2672.63	2128.73	2288.94	2892.5	2921.32	2609.14	2475.14	2475.32	2347.48	2076.5	3130.63	2974.8	2691.83	2430.66	2923.23	2205.57	2543.48	2880.05	2652.2	2609.36	2729.23	3027.68	2968.35	2230.16	2774.56	2935.01	2694.05	3033.71
	2194.94	2197.75	2202.01	2511.56	2271.09	2344.46	2316.66	2345.31	2378.46	2458.01	2404.2	2531.66	2314.71	2794.58	2379.78	2487.28	2495.65	2547.16	3056.78	2418.61	2420.57	2672.45	2128.5	2288.54	2892.14	2918.22	2608.26	2474.46	2474.47	2346.68	2076.37	3127.89	2973.34	2690.62	2429.2	2923.02	2205.15	2542.13	2879.17	2649.46	2607.56	2727.13	3025.46	2965.46	2228.91	2772.41	2933.27	2692.19	3032.36
	2194.66	2197.57	2201.6	2510.9	2271.34	2344.07	2316.2	2345.67	2377.5	2457.56	2404.3	2531.11	2314.9	2793.47	2379.38	2486.46	2494.63	2546.76	3054.52	2418.34	2419.45	2672.25	2128.26	2288.13	2891.77	2915.13	2607.37	2473.77	2473.61	2345.89	2076.25	3125.14	2971.87	2689.4	2427.74	2922.8	2204.73	2540.78	2878.28	2646.73	2605.75	2725.03	3023.23	2962.56	2227.66	2770.26	2931.52	2690.34	3031
	2194.38	2197.39	2201.18	2510.24	2271.59	2343.67	2315.74	2346.02	2376.53	2457.1	2404.39	2530.56	2315.09	2792.35	2378.98	2485.63	2493.61	2546.35	3052.24	2418.06	2418.33	2672.05	2128.02	2287.72	2891.38	2912.05	2606.48	2473.07	2472.74	2345.09	2076.12	3122.39	2970.39	2688.17	2426.26	2922.58	2204.29	2539.43	2877.38	2643.99	2603.95	2722.92	3020.99	2959.67	2226.41	2768.11	2929.77	2688.48	3029.63
	2194.09	2197.21	2200.77	2509.57	2271.85	2343.26	2315.28	2346.37	2375.57	2456.63	2404.47	2530	2315.27	2791.22	2378.57	2484.79	2492.58	2545.94	3049.95	2417.77	2417.21	2671.83	2127.79	2287.32	2890.97	2908.97	2605.59	2472.37	2471.87	2344.3	2076	3119.64	2968.9	2686.94	2424.78	2922.35	2203.84	2538.07	2876.47	2641.26	2602.14	2720.8	3018.73	2956.76	2225.16	2765.97	2928.01	2686.62	3028.25
	2193.81	2197.03	2200.36	2508.89	2272.1	2342.85	2314.82	2346.71	2374.61	2456.16	2404.55	2529.44	2315.44	2790.07	2378.16	2483.95	2491.56	2545.52	3047.66	2417.48	2416.09	2671.61	2127.55	2286.9	2890.54	2905.91	2604.69	2471.66	2471	2343.51	2075.87	3116.88	2967.4	2685.69	2423.29	2922.1	2203.39	2536.72	2875.56	2638.52	2600.34	2718.69	3016.46	2953.86	2223.91	2763.83	2926.25	2684.76	3026.86
	2193.52	2196.84	2199.95	2508.21	2272.35	2342.44	2314.36	2347.05	2373.66	2455.67	2404.63	2528.87	2315.61	2788.91	2377.74	2483.11	2490.53	2545.1	3045.35	2417.17	2414.96	2671.37	2127.31	2286.49	2890.1	2902.85	2603.79	2470.95	2470.11	2342.72	2075.74	3114.12	2965.89	2684.44	2421.79	2921.86	2202.93	2535.36	2874.63	2635.79	2598.53	2716.56	3014.18	2950.95	2222.66	2761.69	2924.48	2682.9	3025.45
	2193.24	2196.66	2199.54	2507.52	2272.6	2342.02	2313.9	2347.37	2372.71	2455.17	2404.7	2528.29	2315.77	2787.74	2377.32	2482.26	2489.51	2544.68	3043.03	2416.86	2413.84	2671.13	2127.07	2286.07	2889.63	2899.8	2602.88	2470.23	2469.22	2341.93	2075.61	3111.35	2964.37	2683.18	2420.29	2921.6	2202.46	2533.99	2873.7	2633.05	2596.71	2714.43	3011.89	2948.04	2221.41	2759.56	2922.71	2681.04	3024.03
	2192.95	2196.48	2199.13	2506.83	2272.84	2341.59	2313.43	2347.69	2371.76	2454.67	2404.76	2527.7	2315.93	2786.56	2376.9	2481.4	2488.48	2544.25	3040.71	2416.53	2412.72	2670.87	2126.83	2285.65	2889.15	2896.76	2601.97	2469.5	2468.33	2341.14	2075.48	3108.58	2962.84	2681.92	2418.78	2921.33	2201.98	2532.63	2872.76	2630.32	2594.9	2712.3	3009.59	2945.13	2220.15	2757.43	2920.93	2679.18	3022.61
	2192.66	2196.29	2198.72	2506.13	2273.09	2341.16	2312.96	2348.01	2370.82	2454.15	2404.82	2527.11	2316.08	2785.36	2376.48	2480.54	2487.46	2543.82	3038.37	2416.2	2411.59	2670.61	2126.59	2285.23	2888.65	2893.73	2601.05	2468.77	2467.42	2340.36	2075.34	3105.8	2961.31	2680.64	2417.26	2921.06	2201.5	2531.27	2871.81	2627.59	2593.09	2710.16	3007.27	2942.21	2218.9	2755.31	2919.15	2677.32	3021.17
	2192.38	2196.1	2198.32	2505.42	2273.33	2340.73	2312.49	2348.32	2369.87	2453.63	2404.88	2526.51	2316.22	2784.14	2376.05	2479.67	2486.43	2543.38	3036.03	2415.86	2410.46	2670.33	2126.35	2284.8	2888.13	2890.7	2600.13	2468.03	2466.52	2339.57	2075.21	3103.02	2959.76	2679.36	2415.73	2920.77	2201.01	2529.9	2870.86	2624.86	2591.27	2708.02	3004.95	2939.29	2217.65	2753.19	2917.36	2675.46	3019.72
	2192.09	2195.91	2197.92	2504.7	2273.58	2340.29	2312.02	2348.62	2368.94	2453.09	2404.93	2525.9	2316.36	2782.92	2375.61	2478.8	2485.4	2542.94	3033.67	2415.51	2409.33	2670.05	2126.1	2284.37	2887.6	2887.69	2599.2	2467.29	2465.6	2338.79	2075.07	3100.23	2958.2	2678.06	2414.19	2920.48	2200.5	2528.53	2869.89	2622.12	2589.45	2705.88	3002.61	2936.37	2216.4	2751.07	2915.57	2673.6	3018.26
	2191.8	2195.72	2197.52	2503.98	2273.82	2339.84	2311.55	2348.91	2368	2452.55	2404.97	2525.28	2316.49	2781.68	2375.18	2477.93	2484.37	2542.5	3031.3	2415.15	2408.2	2669.75	2125.86	2283.94	2887.04	2884.68	2598.27	2466.54	2464.68	2338.01	2074.93	3097.44	2956.64	2676.77	2412.65	2920.18	2200	2527.16	2868.92	2619.4	2587.63	2703.73	3000.26	2933.45	2215.15	2748.95	2913.77	2671.74	3016.78
	2191.5	2195.53	2197.12	2503.26	2274.06	2339.39	2311.07	2349.19	2367.07	2452	2405.01	2524.66	2316.61	2780.43	2374.74	2477.05	2483.35	2542.05	3028.93	2414.78	2407.07	2669.44	2125.62	2283.51	2886.47	2881.68	2597.33	2465.78	2463.75	2337.23	2074.79	3094.64	2955.06	2675.46	2411.1	2919.86	2199.48	2525.79	2867.95	2616.67	2585.81	2701.57	2997.91	2930.52	2213.9	2746.84	2911.97	2669.89	3015.3
	2191.21	2195.34	2196.72	2502.52	2274.3	2338.94	2310.6	2349.47	2366.14	2451.44	2405.04	2524.03	2316.73	2779.16	2374.29	2476.16	2482.31	2541.6	3026.54	2414.41	2405.94	2669.12	2125.37	2283.07	2885.88	2878.69	2596.39	2465.02	2462.82	2336.45	2074.65	3091.84	2953.48	2674.14	2409.54	2919.54	2198.95	2524.41	2866.96	2613.94	2583.99	2699.41	2995.54	2927.59	2212.65	2744.73	2910.16	2668.03	3013.8
	2190.92	2195.14	2196.32	2501.78	2274.54	2338.48	2310.12	2349.75	2365.21	2450.87	2405.07	2523.39	2316.84	2777.88	2373.85	2475.27	2481.28	2541.15	3024.15	2414.02	2404.81	2668.8	2125.13	2282.63	2885.27	2875.71	2595.44	2464.25	2461.88	2335.67	2074.51	3089.03	2951.88	2672.82	2407.98	2919.22	2198.42	2523.03	2865.96	2611.21	2582.16	2697.25	2993.16	2924.66	2211.4	2742.63	2908.34	2666.17	3012.29
	2190.62	2194.95	2195.93	2501.04	2274.77	2338.01	2309.64	2350.01	2364.28	2450.29	2405.1	2522.75	2316.95	2776.59	2373.39	2474.37	2480.25	2540.69	3021.75	2413.63	2403.67	2668.46	2124.88	2282.19	2884.64	2872.73	2594.49	2463.47	2460.93	2334.89	2074.36	3086.22	2950.28	2671.49	2406.41	2918.88	2197.88	2521.66	2864.96	2608.49	2580.34	2695.08	2990.76	2921.72	2210.15	2740.53	2906.52	2664.31	3010.77
	2190.33	2194.75	2195.53	2500.28	2275.01	2337.54	2309.16	2350.27	2363.36	2449.7	2405.12	2522.1	2317.05	2775.28	2372.94	2473.47	2479.22	2540.23	3019.33	2413.22	2402.54	2668.11	2124.63	2281.75	2883.99	2869.77	2593.53	2462.69	2459.97	2334.11	2074.22	3083.4	2948.66	2670.15	2404.83	2918.53	2197.33	2520.28	2863.95	2605.76	2578.51	2692.91	2988.36	2918.79	2208.9	2738.43	2904.7	2662.45	3009.24
	2190.03	2194.55	2195.14	2499.53	2275.24	2337.06	2308.67	2350.52	2362.44	2449.1	2405.13	2521.44	2317.14	2773.97	2372.48	2472.56	2478.18	2539.76	3016.91	2412.81	2401.4	2667.75	2124.38	2281.3	2883.32	2866.81	2592.57	2461.9	2459.01	2333.33	2074.07	3080.58	2947.04	2668.8	2403.24	2918.17	2196.78	2518.89	2862.94	2603.04	2576.68	2690.73	2985.95	2915.85	2207.65	2736.34	2902.86	2660.59	3007.7
	2189.74	2194.35	2194.75	2498.76	2275.47	2336.58	2308.19	2350.76	2361.52	2448.49	2405.14	2520.77	2317.22	2772.63	2372.02	2471.65	2477.15	2539.29	3014.48	2412.39	2400.26	2667.37	2124.14	2280.85	2882.64	2863.86	2591.6	2461.11	2458.05	2332.56	2073.92	3077.75	2945.4	2667.44	2401.65	2917.81	2196.21	2517.51	2861.91	2600.32	2574.85	2688.55	2983.52	2912.91	2206.41	2734.25	2901.03	2658.73	3006.14
	2189.44	2194.15	2194.36	2497.99	2275.7	2336.09	2307.7	2350.99	2360.61	2447.87	2405.14	2520.1	2317.3	2771.29	2371.55	2470.73	2476.11	2538.81	3012.04	2411.96	2399.12	2666.99	2123.89	2280.39	2881.94	2860.91	2590.63	2460.31	2457.07	2331.78	2073.77	3074.92	2943.76	2666.08	2400.05	2917.43	2195.64	2516.12	2860.88	2597.6	2573.01	2686.37	2981.09	2909.96	2205.16	2732.17	2899.18	2656.88	3004.58
	2189.14	2193.95	2193.97	2497.21	2275.93	2335.6	2307.21	2351.22	2359.69	2447.25	2405.13	2519.42	2317.37	2769.93	2371.08	2469.8	2475.07	2538.33	3009.58	2411.52	2397.98	2666.6	2123.64	2279.94	2881.21	2857.98	2589.66	2459.5	2456.09	2331.01	2073.62	3072.09	2942.1	2664.71	2398.45	2917.05	2195.06	2514.74	2859.84	2594.89	2571.18	2684.18	2978.65	2907.02	2203.91	2730.09	2897.33	2655.02	3003
	2188.84	2193.74	2193.59	2496.42	2276.15	2335.1	2306.72	2351.44	2358.78	2446.61	2405.13	2518.73	2317.44	2768.56	2370.61	2468.87	2474.03	2537.85	3007.12	2411.07	2396.84	2666.19	2123.39	2279.48	2880.47	2855.05	2588.68	2458.69	2455.11	2330.24	2073.47	3069.25	2940.44	2663.33	2396.84	2916.65	2194.47	2513.35	2858.8	2592.17	2569.35	2681.98	2976.19	2904.07	2202.67	2728.01	2895.48	2653.16	3001.41
	2188.54	2193.54	2193.2	2495.63	2276.38	2334.6	2306.23	2351.65	2357.87	2445.97	2405.11	2518.03	2317.49	2767.17	2370.13	2467.93	2472.99	2537.36	3004.65	2410.62	2395.69	2665.78	2123.13	2279.01	2879.71	2852.13	2587.69	2457.87	2454.11	2329.46	2073.31	3066.4	2938.76	2661.94	2395.22	2916.25	2193.88	2511.96	2857.75	2589.46	2567.51	2679.79	2973.72	2901.13	2201.42	2725.94	2893.61	2651.31	2999.8
	2188.24	2193.33	2192.82	2494.82	2276.6	2334.09	2305.73	2351.85	2356.97	2445.32	2405.09	2517.33	2317.55	2765.78	2369.65	2466.99	2471.95	2536.86	3002.17	2410.15	2394.55	2665.35	2122.88	2278.55	2878.94	2849.22	2586.7	2457.04	2453.11	2328.69	2073.16	3063.55	2937.07	2660.55	2393.59	2915.84	2193.28	2510.56	2856.69	2586.75	2565.67	2677.59	2971.25	2898.18	2200.18	2723.87	2891.75	2649.45	2998.19
	2187.94	2193.12	2192.43	2494.02	2276.82	2333.57	2305.23	2352.05	2356.06	2444.65	2405.07	2516.62	2317.59	2764.37	2369.17	2466.04	2470.9	2536.37	2999.68	2409.68	2393.4	2664.92	2122.63	2278.08	2878.14	2846.32	2585.7	2456.21	2452.11	2327.92	2073	3060.69	2935.38	2659.14	2391.96	2915.41	2192.67	2509.17	2855.62	2584.04	2563.83	2675.38	2968.76	2895.23	2198.93	2721.81	2889.87	2647.6	2996.56
	2187.64	2192.91	2192.05	2493.2	2277.04	2333.05	2304.73	2352.24	2355.16	2443.98	2405.04	2515.9	2317.63	2762.94	2368.68	2465.09	2469.85	2535.87	2997.19	2409.19	2392.26	2664.47	2122.38	2277.61	2877.32	2843.42	2584.7	2455.37	2451.09	2327.15	2072.84	3057.83	2933.67	2657.73	2390.33	2914.98	2192.05	2507.77	2854.55	2581.33	2561.99	2673.17	2966.27	2892.28	2197.69	2719.75	2887.99	2645.75	2994.92
	2187.33	2192.7	2191.67	2492.38	2277.25	2332.53	2304.23	2352.42	2354.26	2443.3	2405	2515.17	2317.66	2761.5	2368.18	2464.13	2468.81	2535.36	2994.68	2408.7	2391.11	2664.01	2122.12	2277.13	2876.49	2840.53	2583.7	2454.53	2450.07	2326.38	2072.68	3054.97	2931.96	2656.31	2388.68	2914.54	2191.43	2506.37	2853.46	2578.63	2560.15	2670.96	2963.76	2889.32	2196.45	2717.69	2886.11	2643.89	2993.27
	2187.03	2192.48	2191.3	2491.55	2277.47	2332	2303.73	2352.59	2353.36	2442.61	2404.96	2514.44	2317.68	2760.05	2367.69	2463.16	2467.76	2534.85	2992.16	2408.2	2389.96	2663.54	2121.87	2276.66	2875.64	2837.65	2582.68	2453.68	2449.05	2325.61	2072.52	3052.1	2930.23	2654.89	2387.04	2914.09	2190.8	2504.97	2852.38	2575.93	2558.3	2668.74	2961.24	2886.37	2195.21	2715.64	2884.21	2642.04	2991.6
	2186.72	2192.27	2190.92	2490.72	2277.68	2331.46	2303.22	2352.75	2352.47	2441.92	2404.91	2513.7	2317.7	2758.59	2367.19	2462.19	2466.71	2534.33	2989.63	2407.69	2388.81	2663.05	2121.61	2276.18	2874.77	2834.78	2581.67	2452.82	2448.01	2324.84	2072.36	3049.22	2928.5	2653.45	2385.38	2913.62	2190.16	2503.57	2851.28	2573.23	2556.46	2666.52	2958.72	2883.41	2193.97	2713.6	2882.31	2640.19	2989.92
	2186.41	2192.05	2190.54	2489.87	2277.89	2330.92	2302.72	2352.91	2351.58	2441.21	2404.86	2512.95	2317.71	2757.12	2366.68	2461.21	2465.65	2533.81	2987.1	2407.17	2387.66	2662.56	2121.36	2275.69	2873.88	2831.91	2580.65	2451.96	2446.98	2324.08	2072.19	3046.35	2926.75	2652.01	2383.72	2913.15	2189.51	2502.17	2850.18	2570.53	2554.61	2664.3	2956.18	2880.46	2192.73	2711.56	2880.41	2638.34	2988.23
	2186.11	2191.83	2190.17	2489.02	2278.1	2330.37	2302.21	2353.06	2350.68	2440.49	2404.8	2512.19	2317.71	2755.63	2366.18	2460.23	2464.6	2533.29	2984.56	2406.64	2386.51	2662.06	2121.1	2275.21	2872.97	2829.06	2579.62	2451.1	2445.93	2323.31	2072.02	3043.46	2924.99	2650.56	2382.06	2912.67	2188.86	2500.76	2849.07	2567.84	2552.76	2662.07	2953.64	2877.5	2191.5	2709.52	2878.5	2636.5	2986.53
	2185.8	2191.61	2189.8	2488.17	2278.3	2329.81	2301.7	2353.2	2349.79	2439.77	2404.73	2511.43	2317.7	2754.13	2365.67	2459.24	2463.54	2532.76	2982	2406.11	2385.35	2661.54	2120.84	2274.72	2872.04	2826.21	2578.59	2450.22	2444.88	2322.54	2071.85	3040.57	2923.23	2649.1	2380.38	2912.18	2188.2	2499.35	2847.96	2565.15	2550.91	2659.84	2951.09	2874.54	2190.26	2707.49	2876.58	2634.65	2984.82
	2185.49	2191.39	2189.43	2487.3	2278.51	2329.25	2301.18	2353.33	2348.91	2439.04	2404.66	2510.65	2317.69	2752.61	2365.15	2458.24	2462.48	2532.23	2979.44	2405.56	2384.2	2661.02	2120.58	2274.23	2871.09	2823.36	2577.56	2449.34	2443.82	2321.78	2071.68	3037.68	2921.45	2647.63	2378.71	2911.67	2187.53	2497.95	2846.83	2562.46	2549.06	2657.6	2948.52	2871.58	2189.03	2705.46	2874.66	2632.8	2983.09
	2185.18	2191.17	2189.06	2486.43	2278.71	2328.69	2300.66	2353.45	2348.02	2438.29	2404.59	2509.88	2317.67	2751.09	2364.63	2457.24	2461.42	2531.69	2976.88	2405.01	2383.04	2660.48	2120.32	2273.73	2870.13	2820.53	2576.52	2448.46	2442.75	2321.01	2071.51	3034.78	2919.67	2646.16	2377.03	2911.16	2186.86	2496.54	2845.71	2559.77	2547.21	2655.36	2945.95	2868.62	2187.79	2703.43	2872.73	2630.96	2981.36
	2184.87	2190.94	2188.69	2485.55	2278.91	2328.12	2300.15	2353.57	2347.14	2437.54	2404.51	2509.09	2317.64	2749.55	2364.11	2456.23	2460.36	2531.15	2974.3	2404.45	2381.89	2659.93	2120.06	2273.23	2869.15	2817.7	2575.47	2447.57	2441.68	2320.25	2071.34	3031.88	2917.87	2644.68	2375.34	2910.64	2186.18	2495.13	2844.57	2557.09	2545.36	2653.12	2943.37	2865.66	2186.56	2701.42	2870.8	2629.12	2979.61
	2184.55	2190.71	2188.32	2484.67	2279.1	2327.54	2299.63	2353.67	2346.25	2436.79	2404.42	2508.3	2317.61	2748	2363.58	2455.22	2459.3	2530.61	2971.71	2403.88	2380.73	2659.37	2119.8	2272.73	2868.15	2814.88	2574.42	2446.67	2440.6	2319.48	2071.17	3028.98	2916.06	2643.19	2373.65	2910.11	2185.49	2493.71	2843.43	2554.41	2543.51	2650.87	2940.79	2862.7	2185.33	2699.4	2868.86	2627.28	2977.84
	2184.24	2190.49	2187.95	2483.78	2279.3	2326.96	2299.1	2353.77	2345.37	2436.02	2404.33	2507.49	2317.57	2746.44	2363.05	2454.2	2458.23	2530.06	2969.12	2403.3	2379.57	2658.8	2119.54	2272.23	2867.13	2812.07	2573.37	2445.77	2439.52	2318.72	2070.99	3026.07	2914.25	2641.7	2371.95	2909.57	2184.8	2492.3	2842.28	2551.74	2541.65	2648.63	2938.19	2859.75	2184.1	2697.39	2866.92	2625.43	2976.07
	2183.93	2190.26	2187.59	2482.88	2279.49	2326.37	2298.58	2353.86	2344.5	2435.24	2404.23	2506.69	2317.52	2744.86	2362.52	2453.17	2457.16	2529.5	2966.52	2402.72	2378.41	2658.22	2119.28	2271.72	2866.09	2809.27	2572.31	2444.86	2438.43	2317.96	2070.81	3023.16	2912.42	2640.19	2370.25	2909.01	2184.1	2490.88	2841.13	2549.07	2539.8	2646.38	2935.59	2856.79	2182.87	2695.39	2864.97	2623.59	2974.29
	2183.61	2190.02	2187.22	2481.97	2279.67	2325.78	2298.05	2353.94	2343.62	2434.46	2404.13	2505.87	2317.46	2743.28	2361.98	2452.15	2456.09	2528.95	2963.91	2402.12	2377.25	2657.63	2119.02	2271.21	2865.04	2806.47	2571.24	2443.95	2437.33	2317.2	2070.63	3020.24	2910.59	2638.68	2368.54	2908.45	2183.4	2489.47	2839.97	2546.4	2537.95	2644.12	2932.98	2853.83	2181.65	2693.39	2863.01	2621.76	2972.49
	2183.29	2189.79	2186.86	2481.06	2279.86	2325.18	2297.52	2354.01	2342.74	2433.67	2404.02	2505.05	2317.4	2741.68	2361.44	2451.11	2455.02	2528.38	2961.3	2401.52	2376.09	2657.03	2118.75	2270.7	2863.97	2803.68	2570.18	2443.03	2436.23	2316.43	2070.45	3017.32	2908.74	2637.17	2366.83	2907.88	2182.68	2488.05	2838.8	2543.74	2536.09	2641.86	2930.36	2850.87	2180.42	2691.39	2861.05	2619.92	2970.68
	2182.97	2189.55	2186.5	2480.14	2280.04	2324.58	2296.99	2354.08	2341.87	2432.87	2403.91	2504.22	2317.33	2740.07	2360.9	2450.07	2453.95	2527.82	2958.68	2400.91	2374.93	2656.42	2118.49	2270.18	2862.88	2800.9	2569.1	2442.1	2435.12	2315.67	2070.27	3014.4	2906.89	2635.64	2365.12	2907.29	2181.97	2486.63	2837.63	2541.08	2534.24	2639.6	2927.73	2847.91	2179.2	2689.4	2859.08	2618.08	2968.86
	2182.65	2189.32	2186.13	2479.21	2280.22	2323.97	2296.46	2354.14	2341	2432.06	2403.79	2503.38	2317.25	2738.45	2360.35	2449.02	2452.87	2527.25	2956.05	2400.29	2373.76	2655.79	2118.22	2269.67	2861.77	2798.13	2568.03	2441.17	2434.01	2314.91	2070.09	3011.47	2905.02	2634.11	2363.4	2906.7	2181.24	2485.22	2836.46	2538.42	2532.38	2637.34	2925.1	2844.95	2177.98	2687.42	2857.11	2616.25	2967.03
	2182.33	2189.08	2185.77	2478.28	2280.4	2323.36	2295.92	2354.18	2340.13	2431.25	2403.66	2502.53	2317.17	2736.82	2359.8	2447.97	2451.79	2526.67	2953.41	2399.67	2372.6	2655.16	2117.96	2269.14	2860.65	2795.36	2566.94	2440.24	2432.89	2314.15	2069.9	3008.54	2903.15	2632.57	2361.68	2906.1	2180.51	2483.8	2835.27	2535.77	2530.53	2635.08	2922.46	2841.99	2176.76	2685.44	2855.14	2614.42	2965.19
	2182.01	2188.84	2185.42	2477.34	2280.58	2322.74	2295.38	2354.22	2339.26	2430.43	2403.53	2501.68	2317.08	2735.18	2359.25	2446.91	2450.71	2526.09	2950.77	2399.04	2371.44	2654.52	2117.69	2268.62	2859.5	2792.61	2565.86	2439.3	2431.76	2313.39	2069.72	3005.6	2901.26	2631.03	2359.95	2905.48	2179.78	2482.38	2834.08	2533.13	2528.67	2632.81	2919.82	2839.04	2175.54	2683.46	2853.15	2612.59	2963.33
	2181.69	2188.59	2185.06	2476.39	2280.75	2322.11	2294.84	2354.25	2338.39	2429.6	2403.4	2500.82	2316.98	2733.52	2358.69	2445.85	2449.63	2525.51	2948.12	2398.4	2370.27	2653.86	2117.42	2268.09	2858.34	2789.86	2564.77	2438.35	2430.63	2312.63	2069.53	3002.67	2899.37	2629.48	2358.22	2904.86	2179.04	2480.95	2832.89	2530.48	2526.81	2630.54	2917.17	2836.08	2174.33	2681.49	2851.17	2610.76	2961.47
	2181.36	2188.35	2184.7	2475.44	2280.92	2321.48	2294.3	2354.28	2337.53	2428.76	2403.26	2499.96	2316.87	2731.86	2358.13	2444.78	2448.54	2524.92	2945.46	2397.75	2369.11	2653.2	2117.16	2267.56	2857.17	2787.11	2563.67	2437.4	2429.5	2311.87	2069.34	2999.73	2897.46	2627.92	2356.49	2904.22	2178.29	2479.53	2831.69	2527.85	2524.96	2628.26	2914.51	2833.13	2173.11	2679.53	2849.17	2608.93	2959.59
	2181.04	2188.1	2184.34	2474.48	2281.08	2320.85	2293.75	2354.29	2336.66	2427.91	2403.11	2499.08	2316.75	2730.18	2357.57	2443.71	2447.46	2524.33	2942.8	2397.1	2367.94	2652.52	2116.89	2267.03	2855.97	2784.38	2562.57	2436.45	2428.35	2311.11	2069.15	2996.78	2895.55	2626.36	2354.75	2903.57	2177.54	2478.11	2830.48	2525.21	2523.1	2625.99	2911.85	2830.18	2171.9	2677.56	2847.18	2607.1	2957.7
	2180.71	2187.86	2183.99	2473.51	2281.24	2320.2	2293.21	2354.29	2335.8	2427.06	2402.96	2498.2	2316.63	2728.49	2357	2442.63	2446.37	2523.74	2940.13	2396.43	2366.77	2651.83	2116.62	2266.49	2854.76	2781.65	2561.47	2435.49	2427.2	2310.36	2068.96	2993.83	2893.63	2624.79	2353.01	2902.92	2176.78	2476.69	2829.27	2522.59	2521.25	2623.71	2909.18	2827.22	2170.69	2675.61	2845.17	2605.27	2955.8
	2180.38	2187.61	2183.63	2472.53	2281.4	2319.56	2292.66	2354.29	2334.94	2426.2	2402.8	2497.31	2316.5	2726.8	2356.43	2441.55	2445.28	2523.14	2937.45	2395.76	2365.6	2651.14	2116.35	2265.95	2853.54	2778.93	2560.36	2434.52	2426.05	2309.6	2068.76	2990.88	2891.7	2623.21	2351.27	2902.25	2176.01	2475.26	2828.05	2519.96	2519.39	2621.43	2906.5	2824.27	2169.48	2673.66	2843.17	2603.45	2953.89
	2180.06	2187.35	2183.28	2471.55	2281.56	2318.91	2292.1	2354.28	2334.08	2425.33	2402.64	2496.42	2316.37	2725.09	2355.85	2440.46	2444.18	2522.53	2934.77	2395.09	2364.44	2650.43	2116.08	2265.41	2852.29	2776.22	2559.25	2433.55	2424.89	2308.84	2068.57	2987.93	2889.75	2621.63	2349.52	2901.57	2175.25	2473.84	2826.83	2517.35	2517.53	2619.15	2903.82	2821.32	2168.28	2671.71	2841.16	2601.63	2951.97
	2179.72	2187.1	2182.93	2470.56	2281.71	2318.25	2291.55	2354.26	2333.22	2424.45	2402.47	2495.51	2316.22	2723.37	2355.27	2439.36	2443.09	2521.93	2932.09	2394.41	2363.27	2649.71	2115.81	2264.86	2851.03	2773.51	2558.14	2432.58	2423.72	2308.08	2068.37	2984.97	2887.8	2620.04	2347.77	2900.88	2174.47	2472.41	2825.6	2514.73	2515.68	2616.87	2901.14	2818.38	2167.07	2669.77	2839.14	2599.81	2950.04
	2179.39	2186.85	2182.57	2469.57	2281.86	2317.59	2290.99	2354.23	2332.36	2423.57	2402.3	2494.6	2316.07	2721.64	2354.69	2438.26	2441.99	2521.32	2929.39	2393.71	2362.1	2648.99	2115.54	2264.32	2849.75	2770.81	2557.02	2431.6	2422.55	2307.32	2068.18	2982.02	2885.84	2618.44	2346.02	2900.19	2173.69	2470.99	2824.37	2512.13	2513.82	2614.58	2898.45	2815.43	2165.87	2667.84	2837.12	2597.99	2948.1
	2179.06	2186.59	2182.22	2468.57	2282.01	2316.92	2290.43	2354.19	2331.51	2422.68	2402.12	2493.69	2315.91	2719.9	2354.11	2437.16	2440.89	2520.7	2926.7	2393.02	2360.93	2648.25	2115.26	2263.76	2848.46	2768.12	2555.89	2430.61	2421.37	2306.57	2067.98	2979.05	2883.87	2616.84	2344.26	2899.48	2172.91	2469.56	2823.13	2509.52	2511.97	2612.29	2895.75	2812.49	2164.67	2665.91	2835.09	2596.17	2946.14
	2178.72	2186.33	2181.87	2467.56	2282.15	2316.24	2289.87	2354.14	2330.65	2421.78	2401.93	2492.76	2315.75	2718.16	2353.52	2436.05	2439.79	2520.08	2923.99	2392.31	2359.76	2647.5	2114.99	2263.21	2847.15	2765.44	2554.76	2429.62	2420.19	2305.81	2067.78	2976.09	2881.9	2615.23	2342.51	2898.76	2172.12	2468.14	2821.89	2506.93	2510.11	2610	2893.05	2809.55	2163.47	2663.99	2833.06	2594.36	2944.18
	2178.39	2186.07	2181.52	2466.54	2282.29	2315.57	2289.31	2354.09	2329.8	2420.88	2401.74	2491.83	2315.58	2716.4	2352.93	2434.94	2438.68	2519.46	2921.28	2391.6	2358.58	2646.75	2114.72	2262.65	2845.82	2762.77	2553.63	2428.63	2419	2305.05	2067.57	2973.12	2879.91	2613.61	2340.74	2898.02	2171.33	2466.71	2820.64	2504.34	2508.26	2607.71	2890.35	2806.61	2162.28	2662.07	2831.02	2592.54	2942.2
	2178.05	2185.81	2181.17	2465.52	2282.42	2314.88	2288.74	2354.02	2328.95	2419.97	2401.55	2490.89	2315.39	2714.63	2352.33	2433.82	2437.57	2518.83	2918.57	2390.89	2357.41	2645.98	2114.44	2262.09	2844.47	2760.1	2552.5	2427.63	2417.81	2304.3	2067.37	2970.16	2877.91	2611.99	2338.98	2897.28	2170.53	2465.29	2819.38	2501.75	2506.41	2605.42	2887.64	2803.67	2161.09	2660.16	2828.98	2590.73	2940.21
	2177.71	2185.54	2180.83	2464.49	2282.56	2314.19	2288.17	2353.95	2328.1	2419.05	2401.35	2489.95	2315.21	2712.85	2351.73	2432.69	2436.46	2518.2	2915.85	2390.16	2356.24	2645.2	2114.17	2261.53	2843.11	2757.44	2551.35	2426.63	2416.61	2303.54	2067.17	2967.18	2875.9	2610.37	2337.22	2896.53	2169.73	2463.86	2818.13	2499.17	2504.55	2603.12	2884.93	2800.73	2159.9	2658.25	2826.94	2588.92	2938.21
	2177.37	2185.27	2180.48	2463.45	2282.68	2313.5	2287.6	2353.87	2327.25	2418.13	2401.14	2489	2315.01	2711.06	2351.13	2431.56	2435.35	2517.57	2913.13	2389.43	2355.07	2644.41	2113.89	2260.96	2841.74	2754.78	2550.21	2425.62	2415.41	2302.79	2066.96	2964.21	2873.89	2608.74	2335.45	2895.76	2168.92	2462.44	2816.86	2496.6	2502.7	2600.83	2882.22	2797.8	2158.71	2656.35	2824.89	2587.11	2936.21
	2177.03	2185.01	2180.13	2462.41	2282.81	2312.8	2287.03	2353.77	2326.4	2417.2	2400.93	2488.04	2314.81	2709.26	2350.53	2430.43	2434.23	2516.93	2910.4	2388.69	2353.89	2643.61	2113.61	2260.39	2840.34	2752.14	2549.06	2424.61	2414.2	2302.03	2066.75	2961.24	2871.86	2607.1	2333.68	2894.99	2168.11	2461.01	2815.6	2494.03	2500.85	2598.53	2879.5	2794.87	2157.52	2654.45	2822.84	2585.31	2934.19
	2176.68	2184.74	2179.78	2461.36	2282.93	2312.09	2286.45	2353.67	2325.55	2416.26	2400.71	2487.07	2314.6	2707.46	2349.92	2429.29	2433.12	2516.28	2907.67	2387.95	2352.72	2642.81	2113.34	2259.82	2838.94	2749.5	2547.91	2423.59	2412.99	2301.28	2066.54	2958.26	2869.83	2605.45	2331.91	2894.2	2167.29	2459.58	2814.32	2491.47	2499	2596.23	2876.78	2791.94	2156.34	2652.56	2820.78	2583.5	2932.16
	2176.34	2184.46	2179.44	2460.31	2283.05	2311.38	2285.87	2353.56	2324.71	2415.31	2400.49	2486.1	2314.38	2705.64	2349.31	2428.15	2432	2515.64	2904.93	2387.2	2351.55	2641.99	2113.06	2259.25	2837.51	2746.87	2546.76	2422.57	2411.77	2300.52	2066.33	2955.28	2867.78	2603.8	2330.14	2893.41	2166.47	2458.16	2813.05	2488.92	2497.15	2593.93	2874.05	2789.02	2155.16	2650.67	2818.72	2581.7	2930.12
	2175.99	2184.19	2179.09	2459.24	2283.16	2310.67	2285.29	2353.45	2323.86	2414.36	2400.27	2485.12	2314.15	2703.81	2348.7	2427	2430.87	2514.99	2902.19	2386.44	2350.37	2641.16	2112.78	2258.67	2836.07	2744.25	2545.6	2421.55	2410.54	2299.77	2066.12	2952.3	2865.73	2602.15	2328.36	2892.6	2165.65	2456.73	2811.76	2486.37	2495.3	2591.63	2871.32	2786.09	2153.98	2648.79	2816.65	2579.9	2928.07
	2175.65	2183.91	2178.75	2458.17	2283.27	2309.95	2284.71	2353.32	2323.02	2413.41	2400.03	2484.13	2313.92	2701.98	2348.08	2425.84	2429.75	2514.33	2899.45	2385.68	2349.2	2640.33	2112.5	2258.09	2834.62	2741.63	2544.43	2420.52	2409.32	2299.01	2065.91	2949.31	2863.67	2600.49	2326.59	2891.78	2164.82	2455.31	2810.48	2483.83	2493.45	2589.33	2868.59	2783.18	2152.81	2646.92	2814.58	2578.1	2926.01
	2175.3	2183.63	2178.41	2457.1	2283.37	2309.22	2284.12	2353.18	2322.17	2412.44	2399.8	2483.14	2313.68	2700.14	2347.46	2424.69	2428.62	2513.68	2896.7	2384.91	2348.02	2639.48	2112.22	2257.5	2833.14	2739.02	2543.27	2419.48	2408.08	2298.26	2065.69	2946.33	2861.6	2598.82	2324.81	2890.95	2163.99	2453.88	2809.19	2481.29	2491.61	2587.03	2865.86	2780.26	2151.63	2645.05	2812.51	2576.3	2923.94
	2174.94	2183.35	2178.06	2456.02	2283.48	2308.49	2283.53	2353.04	2321.33	2411.47	2399.55	2482.14	2313.43	2698.28	2346.84	2423.52	2427.49	2513.01	2893.94	2384.14	2346.85	2638.62	2111.94	2256.92	2831.66	2736.42	2542.1	2418.45	2406.84	2297.5	2065.48	2943.34	2859.52	2597.15	2323.03	2890.11	2163.15	2452.46	2807.89	2478.77	2489.76	2584.72	2863.12	2777.35	2150.46	2643.19	2810.43	2574.51	2921.85
	2174.59	2183.07	2177.72	2454.93	2283.57	2307.75	2282.94	2352.88	2320.49	2410.5	2399.31	2481.13	2313.17	2696.42	2346.21	2422.36	2426.35	2512.35	2891.19	2383.36	2345.67	2637.76	2111.66	2256.33	2830.15	2733.83	2540.92	2417.41	2405.6	2296.75	2065.26	2940.35	2857.43	2595.48	2321.25	2889.26	2162.31	2451.03	2806.59	2476.24	2487.92	2582.42	2860.39	2774.44	2149.3	2641.33	2808.35	2572.71	2919.76
	2174.24	2182.79	2177.38	2453.83	2283.67	2307.01	2282.34	2352.72	2319.65	2409.51	2399.05	2480.11	2312.91	2694.55	2345.58	2421.18	2425.22	2511.68	2888.43	2382.57	2344.49	2636.88	2111.38	2255.73	2828.64	2731.24	2539.74	2416.36	2404.35	2295.99	2065.04	2937.36	2855.33	2593.79	2319.47	2888.39	2161.47	2449.61	2805.29	2473.73	2486.08	2580.11	2857.65	2771.53	2148.13	2639.48	2806.26	2570.92	2917.66
	2173.88	2182.5	2177.03	2452.73	2283.76	2306.27	2281.75	2352.55	2318.81	2408.52	2398.79	2479.09	2312.63	2692.67	2344.95	2420.01	2424.08	2511.01	2885.66	2381.78	2343.32	2636	2111.09	2255.14	2827.1	2728.66	2538.56	2415.31	2403.1	2295.24	2064.82	2934.37	2853.23	2592.11	2317.69	2887.52	2160.62	2448.19	2803.98	2471.22	2484.23	2577.81	2854.9	2768.63	2146.97	2637.63	2804.17	2569.13	2915.55
	2173.52	2182.21	2176.69	2451.62	2283.84	2305.52	2281.15	2352.37	2317.97	2407.53	2398.53	2478.06	2312.35	2690.78	2344.31	2418.83	2422.94	2510.33	2882.9	2380.99	2342.14	2635.1	2110.81	2254.54	2825.55	2726.09	2537.38	2414.26	2401.84	2294.48	2064.6	2931.38	2851.11	2590.41	2315.91	2886.63	2159.77	2446.77	2802.67	2468.72	2482.39	2575.5	2852.16	2765.73	2145.81	2635.79	2802.08	2567.35	2913.43
	2173.16	2181.92	2176.35	2450.5	2283.92	2304.76	2280.54	2352.17	2317.13	2406.53	2398.26	2477.03	2312.07	2688.89	2343.68	2417.64	2421.79	2509.65	2880.13	2380.18	2340.96	2634.2	2110.53	2253.94	2823.99	2723.53	2536.19	2413.2	2400.58	2293.73	2064.38	2928.38	2848.99	2588.72	2314.13	2885.73	2158.92	2445.34	2801.36	2466.23	2480.56	2573.19	2849.42	2762.83	2144.66	2633.96	2799.98	2565.56	2911.3
	2172.8	2181.63	2176.01	2449.38	2284	2304	2279.94	2351.97	2316.29	2405.52	2397.99	2475.99	2311.77	2686.99	2343.03	2416.45	2420.64	2508.97	2877.35	2379.37	2339.79	2633.28	2110.24	2253.33	2822.41	2720.97	2535	2412.14	2399.31	2292.97	2064.16	2925.39	2846.86	2587.02	2312.35	2884.82	2158.06	2443.92	2800.04	2463.74	2478.72	2570.88	2846.67	2759.94	2143.51	2632.13	2797.88	2563.78	2909.15
	2172.44	2181.33	2175.67	2448.25	2284.07	2303.23	2279.33	2351.76	2315.46	2404.51	2397.71	2474.94	2311.47	2685.07	2342.39	2415.26	2419.49	2508.28	2874.58	2378.56	2338.61	2632.36	2109.96	2252.73	2820.82	2718.42	2533.8	2411.07	2398.04	2292.22	2063.93	2922.39	2844.72	2585.31	2310.56	2883.9	2157.2	2442.5	2798.71	2461.27	2476.88	2568.57	2843.92	2757.05	2142.36	2630.31	2795.78	2562	2907
	2172.07	2181.04	2175.33	2447.12	2284.14	2302.46	2278.72	2351.55	2314.62	2403.49	2397.42	2473.88	2311.16	2683.15	2341.74	2414.06	2418.34	2507.59	2871.8	2377.74	2337.43	2631.43	2109.67	2252.12	2819.21	2715.88	2532.6	2410.01	2396.76	2291.47	2063.71	2919.39	2842.57	2583.6	2308.78	2882.97	2156.33	2441.08	2797.39	2458.8	2475.05	2566.26	2841.18	2754.17	2141.21	2628.49	2793.67	2560.22	2904.84
	2171.71	2180.74	2174.99	2445.98	2284.2	2301.68	2278.11	2351.32	2313.79	2402.47	2397.13	2472.82	2310.84	2681.22	2341.09	2412.85	2417.18	2506.89	2869.02	2376.92	2336.26	2630.49	2109.38	2251.5	2817.59	2713.35	2531.4	2408.93	2395.48	2290.71	2063.48	2916.39	2840.41	2581.88	2307	2882.03	2155.47	2439.66	2796.06	2456.33	2473.22	2563.96	2838.43	2751.29	2140.07	2626.68	2791.56	2558.45	2902.67
	2171.34	2180.44	2174.65	2444.83	2284.26	2300.9	2277.49	2351.08	2312.95	2401.44	2396.84	2471.75	2310.52	2679.29	2340.44	2411.65	2416.02	2506.2	2866.23	2376.09	2335.08	2629.53	2109.1	2250.89	2815.95	2710.82	2530.2	2407.86	2394.19	2289.96	2063.25	2913.39	2838.24	2580.16	2305.21	2881.07	2154.6	2438.25	2794.72	2453.88	2471.39	2561.65	2835.68	2748.42	2138.93	2624.88	2789.44	2556.67	2900.49
	2170.97	2180.14	2174.31	2443.67	2284.31	2300.11	2276.88	2350.83	2312.12	2400.41	2396.54	2470.67	2310.18	2677.35	2339.78	2410.43	2414.86	2505.49	2863.45	2375.25	2333.9	2628.57	2108.81	2250.27	2814.3	2708.3	2528.99	2406.78	2392.9	2289.2	2063.02	2910.39	2836.06	2578.43	2303.43	2880.11	2153.73	2436.83	2793.38	2451.43	2469.56	2559.34	2832.93	2745.55	2137.79	2623.08	2787.32	2554.9	2898.3
	2170.6	2179.83	2173.97	2442.51	2284.36	2299.32	2276.26	2350.58	2311.28	2399.37	2396.23	2469.59	2309.84	2675.39	2339.12	2409.22	2413.7	2504.79	2860.66	2374.41	2332.72	2627.6	2108.52	2249.64	2812.63	2705.79	2527.77	2405.7	2391.61	2288.45	2062.79	2907.39	2833.88	2576.7	2301.65	2879.13	2152.85	2435.41	2792.04	2448.99	2467.73	2557.03	2830.18	2742.68	2136.66	2621.29	2785.2	2553.13	2896.1
	2170.23	2179.52	2173.63	2441.34	2284.4	2298.52	2275.63	2350.31	2310.45	2398.32	2395.92	2468.5	2309.49	2673.44	2338.46	2408	2412.53	2504.08	2857.87	2373.57	2331.55	2626.63	2108.23	2249.02	2810.95	2703.28	2526.56	2404.61	2390.31	2287.69	2062.56	2904.39	2831.69	2574.97	2299.86	2878.14	2151.97	2434	2790.7	2446.56	2465.91	2554.72	2827.43	2739.82	2135.53	2619.5	2783.07	2551.36	2893.89
	2169.85	2179.21	2173.29	2440.17	2284.44	2297.72	2275.01	2350.04	2309.62	2397.27	2395.61	2467.41	2309.14	2671.47	2337.8	2406.77	2411.36	2503.37	2855.07	2372.72	2330.37	2625.64	2107.94	2248.39	2809.25	2700.78	2525.34	2403.52	2389	2286.94	2062.32	2901.38	2829.49	2573.23	2298.08	2877.14	2151.09	2432.59	2789.35	2444.14	2464.09	2552.41	2824.68	2736.96	2134.4	2617.72	2780.95	2549.6	2891.67
	2169.47	2178.9	2172.96	2438.99	2284.48	2296.91	2274.38	2349.75	2308.79	2396.22	2395.28	2466.3	2308.77	2669.5	2337.13	2405.54	2410.18	2502.65	2852.28	2371.86	2329.19	2624.64	2107.65	2247.76	2807.54	2698.29	2524.12	2402.43	2387.7	2286.18	2062.09	2898.38	2827.28	2571.48	2296.3	2876.13	2150.21	2431.17	2788	2441.72	2462.27	2550.1	2821.93	2734.11	2133.28	2615.95	2778.81	2547.84	2889.44
	2169.09	2178.59	2172.62	2437.8	2284.51	2296.1	2273.74	2349.46	2307.95	2395.16	2394.96	2465.19	2308.4	2667.52	2336.46	2404.31	2409	2501.93	2849.48	2371.01	2328.02	2623.63	2107.36	2247.12	2805.82	2695.81	2522.89	2401.33	2386.39	2285.43	2061.85	2895.38	2825.06	2569.74	2294.52	2875.11	2149.32	2429.76	2786.64	2439.32	2460.45	2547.79	2819.18	2731.26	2132.16	2614.18	2776.68	2546.08	2887.2
	2168.71	2178.27	2172.28	2436.61	2284.53	2295.28	2273.11	2349.16	2307.12	2394.09	2394.63	2464.08	2308.02	2665.53	2335.79	2403.07	2407.82	2501.21	2846.69	2370.14	2326.84	2622.62	2107.06	2246.49	2804.08	2693.33	2521.67	2400.23	2385.07	2284.67	2061.62	2892.37	2822.83	2567.98	2292.74	2874.07	2148.44	2428.35	2785.28	2436.92	2458.63	2545.48	2816.44	2728.42	2131.04	2612.42	2774.54	2544.32	2884.96
	2168.33	2177.95	2171.94	2435.41	2284.55	2294.46	2272.47	2348.84	2306.29	2393.02	2394.29	2462.96	2307.63	2663.53	2335.11	2401.83	2406.64	2500.48	2843.89	2369.27	2325.66	2621.6	2106.77	2245.85	2802.33	2690.86	2520.44	2399.13	2383.75	2283.92	2061.38	2889.37	2820.6	2566.23	2290.96	2873.02	2147.55	2426.95	2783.92	2434.53	2456.82	2543.17	2813.69	2725.58	2129.93	2610.67	2772.4	2542.57	2882.7
	2167.95	2177.63	2171.6	2434.2	2284.57	2293.63	2271.83	2348.52	2305.46	2391.95	2393.95	2461.83	2307.23	2661.53	2334.43	2400.59	2405.45	2499.75	2841.09	2368.4	2324.48	2620.56	2106.48	2245.2	2800.56	2688.4	2519.2	2398.02	2382.42	2283.16	2061.14	2886.36	2818.35	2564.47	2289.18	2871.96	2146.65	2425.54	2782.56	2432.15	2455.01	2540.86	2810.94	2722.75	2128.82	2608.92	2770.25	2540.81	2880.43
	2167.56	2177.31	2171.26	2432.99	2284.58	2292.8	2271.19	2348.19	2304.63	2390.86	2393.6	2460.69	2306.83	2659.52	2333.75	2399.34	2404.26	2499.02	2838.28	2367.52	2323.31	2619.52	2106.18	2244.56	2798.78	2685.95	2517.96	2396.92	2381.1	2282.41	2060.9	2883.36	2816.1	2562.7	2287.4	2870.89	2145.76	2424.13	2781.19	2429.78	2453.2	2538.55	2808.2	2719.92	2127.72	2607.18	2768.11	2539.07	2878.16
	2167.17	2176.99	2170.93	2431.77	2284.58	2291.96	2270.54	2347.85	2303.8	2389.78	2393.25	2459.55	2306.42	2657.51	2333.07	2398.08	2403.07	2498.29	2835.48	2366.64	2322.13	2618.47	2105.89	2243.91	2796.99	2683.5	2516.72	2395.8	2379.76	2281.65	2060.65	2880.35	2813.84	2560.93	2285.63	2869.81	2144.86	2422.73	2779.82	2427.42	2451.39	2536.25	2805.46	2717.1	2126.61	2605.44	2765.96	2537.32	2875.87
	2166.78	2176.66	2170.59	2430.54	2284.58	2291.12	2269.89	2347.5	2302.97	2388.69	2392.9	2458.4	2306	2655.49	2332.38	2396.83	2401.87	2497.55	2832.68	2365.75	2320.96	2617.41	2105.59	2243.26	2795.19	2681.06	2515.48	2394.69	2378.43	2280.89	2060.41	2877.34	2811.57	2559.16	2283.85	2868.72	2143.97	2421.33	2778.45	2425.07	2449.59	2533.94	2802.72	2714.28	2125.52	2603.71	2763.8	2535.57	2873.58
	2166.39	2176.33	2170.25	2429.31	2284.58	2290.27	2269.24	2347.14	2302.14	2387.6	2392.53	2457.25	2305.57	2653.46	2331.69	2395.57	2400.68	2496.8	2829.87	2364.86	2319.78	2616.34	2105.3	2242.6	2793.37	2678.63	2514.24	2393.57	2377.09	2280.14	2060.17	2874.34	2809.3	2557.39	2282.08	2867.61	2143.07	2419.93	2777.07	2422.72	2447.79	2531.63	2799.98	2711.47	2124.42	2601.99	2761.65	2533.83	2871.28
	2165.99	2176	2169.91	2428.07	2284.57	2289.42	2268.59	2346.77	2301.31	2386.5	2392.17	2456.08	2305.14	2651.43	2331	2394.3	2399.47	2496.06	2827.07	2363.97	2318.6	2615.27	2105	2241.94	2791.53	2676.2	2512.99	2392.45	2375.74	2279.38	2059.92	2871.33	2807.01	2555.61	2280.31	2866.49	2142.17	2418.53	2775.69	2420.39	2445.99	2529.33	2797.24	2708.67	2123.33	2600.27	2759.49	2532.09	2868.97
	2165.6	2175.67	2169.57	2426.83	2284.55	2288.57	2267.93	2346.39	2300.49	2385.39	2391.79	2454.92	2304.7	2649.39	2330.3	2393.03	2398.27	2495.31	2824.26	2363.07	2317.43	2614.18	2104.7	2241.28	2789.69	2673.78	2511.74	2391.33	2374.4	2278.63	2059.67	2868.33	2804.72	2553.82	2278.54	2865.36	2141.26	2417.13	2774.31	2418.06	2444.2	2527.02	2794.5	2705.87	2122.24	2598.57	2757.33	2530.36	2866.65
	2165.2	2175.33	2169.24	2425.58	2284.53	2287.7	2267.27	2346	2299.66	2384.29	2391.42	2453.74	2304.25	2647.34	2329.61	2391.76	2397.06	2494.55	2821.46	2362.17	2316.25	2613.09	2104.41	2240.62	2787.83	2671.37	2510.48	2390.2	2373.05	2277.87	2059.42	2865.32	2802.42	2552.04	2276.77	2864.22	2140.36	2415.73	2772.93	2415.74	2442.4	2524.72	2791.77	2703.07	2121.16	2596.86	2755.17	2528.62	2864.32
	2164.8	2174.99	2168.9	2424.32	2284.5	2286.84	2266.61	2345.6	2298.83	2383.17	2391.04	2452.56	2303.79	2645.29	2328.91	2390.48	2395.85	2493.8	2818.65	2361.26	2315.08	2611.98	2104.11	2239.95	2785.96	2668.97	2509.23	2389.07	2371.69	2277.11	2059.17	2862.32	2800.11	2550.24	2275	2863.07	2139.45	2414.34	2771.54	2413.44	2440.61	2522.42	2789.04	2700.28	2120.08	2595.17	2753	2526.89	2861.99
	2164.4	2174.66	2168.56	2423.06	2284.47	2285.97	2265.94	2345.2	2298	2382.06	2390.65	2451.38	2303.32	2643.23	2328.2	2389.21	2394.63	2493.04	2815.84	2360.35	2313.9	2610.87	2103.81	2239.28	2784.07	2666.57	2507.97	2387.94	2370.33	2276.35	2058.92	2859.32	2797.8	2548.45	2273.24	2861.91	2138.54	2412.95	2770.15	2411.14	2438.83	2520.12	2786.31	2697.5	2119.01	2593.47	2750.83	2525.16	2859.64
	2163.99	2174.31	2168.22	2421.79	2284.43	2285.09	2265.28	2344.78	2297.18	2380.94	2390.26	2450.18	2302.85	2641.17	2327.5	2387.92	2393.41	2492.27	2813.04	2359.44	2312.73	2609.76	2103.51	2238.61	2782.17	2664.18	2506.7	2386.81	2368.97	2275.6	2058.67	2856.31	2795.48	2546.65	2271.47	2860.73	2137.64	2411.56	2768.76	2408.85	2437.04	2517.82	2783.59	2694.73	2117.94	2591.79	2748.66	2523.44	2857.29
	2163.59	2173.97	2167.88	2420.52	2284.39	2284.22	2264.61	2344.35	2296.35	2379.81	2389.86	2448.99	2302.37	2639.1	2326.79	2386.64	2392.19	2491.51	2810.23	2358.52	2311.56	2608.63	2103.21	2237.94	2780.26	2661.8	2505.44	2385.67	2367.61	2274.84	2058.42	2853.31	2793.15	2544.86	2269.71	2859.54	2136.73	2410.17	2767.37	2406.57	2435.26	2515.52	2780.86	2691.96	2116.87	2590.11	2746.49	2521.71	2854.93
	2163.18	2173.62	2167.54	2419.24	2284.34	2283.33	2263.93	2343.92	2295.52	2378.68	2389.46	2447.78	2301.88	2637.02	2326.08	2385.35	2390.97	2490.74	2807.42	2357.6	2310.38	2607.49	2102.91	2237.26	2778.34	2659.42	2504.17	2384.53	2366.24	2274.08	2058.17	2850.31	2790.81	2543.05	2267.96	2858.34	2135.81	2408.78	2765.97	2404.3	2433.48	2513.22	2778.14	2689.19	2115.8	2588.44	2744.31	2519.99	2852.57
	2162.77	2173.27	2167.21	2417.96	2284.29	2282.44	2263.26	2343.47	2294.7	2377.55	2389.06	2446.57	2301.39	2634.94	2325.37	2384.06	2389.75	2489.97	2804.62	2356.67	2309.21	2606.35	2102.6	2236.58	2776.41	2657.06	2502.9	2383.39	2364.87	2273.32	2057.91	2847.31	2788.47	2541.25	2266.2	2857.14	2134.9	2407.39	2764.57	2402.04	2431.71	2510.92	2775.42	2686.43	2114.74	2586.78	2742.14	2518.27	2850.19
	2162.35	2172.92	2166.87	2416.67	2284.23	2281.55	2262.58	2343.02	2293.87	2376.41	2388.65	2445.36	2300.88	2632.86	2324.65	2382.76	2388.52	2489.19	2801.82	2355.75	2308.04	2605.2	2102.3	2235.9	2774.46	2654.7	2501.63	2382.25	2363.49	2272.57	2057.65	2844.31	2786.12	2539.44	2264.45	2855.91	2133.99	2406.01	2763.17	2399.78	2429.94	2508.63	2772.71	2683.68	2113.69	2585.12	2739.96	2516.56	2847.81
	2161.94	2172.57	2166.53	2415.38	2284.16	2280.66	2261.9	2342.56	2293.04	2375.28	2388.23	2444.13	2300.38	2630.77	2323.93	2381.46	2387.29	2488.41	2799.01	2354.82	2306.87	2604.04	2102	2235.21	2772.51	2652.34	2500.36	2381.1	2362.12	2271.81	2057.4	2841.31	2783.76	2537.63	2262.7	2854.68	2133.07	2404.63	2761.76	2397.54	2428.17	2506.34	2770	2680.94	2112.64	2583.47	2737.78	2514.85	2845.42
	2161.52	2172.22	2166.19	2414.08	2284.09	2279.76	2261.21	2342.09	2292.22	2374.13	2387.81	2442.91	2299.86	2628.67	2323.21	2380.16	2386.05	2487.63	2796.21	2353.88	2305.7	2602.87	2101.69	2234.53	2770.54	2650	2499.08	2379.95	2360.74	2271.05	2057.14	2838.32	2781.4	2535.82	2260.95	2853.44	2132.16	2403.25	2760.36	2395.31	2426.4	2504.05	2767.29	2678.2	2111.59	2581.82	2735.6	2513.14	2843.03
	2161.11	2171.86	2165.85	2412.78	2284.02	2278.85	2260.53	2341.61	2291.4	2372.98	2387.39	2441.67	2299.34	2626.57	2322.49	2378.86	2384.82	2486.84	2793.41	2352.94	2304.53	2601.7	2101.39	2233.84	2768.56	2647.66	2497.81	2378.8	2359.36	2270.29	2056.88	2835.32	2779.03	2534	2259.2	2852.19	2131.24	2401.87	2758.95	2393.09	2424.64	2501.76	2764.58	2675.47	2110.54	2580.18	2733.41	2511.43	2840.63
	2160.69	2171.5	2165.51	2411.47	2283.94	2277.94	2259.84	2341.12	2290.57	2371.83	2386.96	2440.44	2298.81	2624.47	2321.77	2377.55	2383.58	2486.05	2790.61	2352	2303.36	2600.51	2101.08	2233.14	2766.57	2645.33	2496.53	2377.65	2357.97	2269.53	2056.62	2832.33	2776.65	2532.19	2257.46	2850.92	2130.33	2400.49	2757.54	2390.87	2422.88	2499.47	2761.88	2672.74	2109.5	2578.55	2731.23	2509.73	2838.22
	2160.26	2171.14	2165.17	2410.16	2283.85	2277.03	2259.15	2340.62	2289.75	2370.68	2386.52	2439.19	2298.27	2622.36	2321.04	2376.24	2382.34	2485.26	2787.81	2351.06	2302.19	2599.32	2100.78	2232.45	2764.56	2643	2495.24	2376.49	2356.59	2268.78	2056.36	2829.34	2774.27	2530.37	2255.72	2849.65	2129.41	2399.11	2756.12	2388.67	2421.13	2497.18	2759.18	2670.02	2108.47	2576.92	2729.04	2508.03	2835.8
	2159.84	2170.78	2164.83	2408.84	2283.76	2276.12	2258.45	2340.11	2288.92	2369.52	2386.09	2437.94	2297.72	2620.25	2320.31	2374.93	2381.09	2484.47	2785.01	2350.11	2301.02	2598.13	2100.47	2231.75	2762.55	2640.68	2493.96	2375.34	2355.2	2268.02	2056.1	2826.35	2771.88	2528.55	2253.98	2848.36	2128.49	2397.74	2754.71	2386.47	2419.37	2494.9	2756.49	2667.31	2107.44	2575.3	2726.86	2506.33	2833.38
	2159.41	2170.41	2164.49	2407.52	2283.66	2275.2	2257.76	2339.59	2288.1	2368.36	2385.64	2436.69	2297.17	2618.13	2319.58	2373.62	2379.85	2483.67	2782.22	2349.16	2299.85	2596.92	2100.16	2231.05	2760.53	2638.37	2492.67	2374.18	2353.81	2267.26	2055.83	2823.36	2769.48	2526.73	2252.24	2847.06	2127.57	2396.37	2753.29	2384.29	2417.63	2492.62	2753.8	2664.6	2106.41	2573.69	2724.67	2504.64	2830.96
	2158.98	2170.05	2164.15	2406.19	2283.56	2274.28	2257.06	2339.07	2287.28	2367.2	2385.19	2435.43	2296.62	2616.01	2318.84	2372.3	2378.6	2482.87	2779.43	2348.21	2298.69	2595.71	2099.85	2230.35	2758.49	2636.07	2491.38	2373.02	2352.41	2266.5	2055.57	2820.38	2767.08	2524.9	2250.51	2845.75	2126.65	2395	2751.87	2382.11	2415.88	2490.34	2751.11	2661.9	2105.39	2572.08	2722.48	2502.95	2828.52
	2158.55	2169.68	2163.8	2404.86	2283.45	2273.35	2256.36	2338.54	2286.46	2366.03	2384.74	2434.16	2296.05	2613.89	2318.1	2370.98	2377.35	2482.06	2776.64	2347.26	2297.52	2594.49	2099.54	2229.65	2756.45	2633.77	2490.1	2371.85	2351.02	2265.74	2055.3	2817.4	2764.68	2523.08	2248.78	2844.43	2125.73	2393.63	2750.45	2379.95	2414.14	2488.06	2748.43	2659.21	2104.37	2570.48	2720.29	2501.26	2826.08
	2158.12	2169.31	2163.46	2403.53	2283.33	2272.42	2255.65	2337.99	2285.63	2364.86	2384.29	2432.89	2295.48	2611.76	2317.36	2369.66	2376.1	2481.25	2773.85	2346.3	2296.36	2593.26	2099.23	2228.94	2754.39	2631.49	2488.8	2370.69	2349.62	2264.98	2055.04	2814.42	2762.26	2521.25	2247.06	2843.1	2124.81	2392.27	2749.02	2377.79	2412.41	2485.79	2745.75	2656.52	2103.35	2568.88	2718.09	2499.57	2823.64
	2157.69	2168.93	2163.12	2402.19	2283.21	2271.49	2254.95	2337.44	2284.81	2363.69	2383.83	2431.62	2294.9	2609.63	2316.62	2368.34	2374.84	2480.44	2771.06	2345.34	2295.2	2592.02	2098.92	2228.23	2752.32	2629.2	2487.51	2369.52	2348.22	2264.23	2054.77	2811.44	2759.85	2519.42	2245.34	2841.76	2123.89	2390.9	2747.6	2375.64	2410.67	2483.52	2743.08	2653.85	2102.34	2567.29	2715.9	2497.89	2821.19
	2157.25	2168.56	2162.78	2400.85	2283.09	2270.55	2254.24	2336.88	2283.99	2362.52	2383.36	2430.34	2294.32	2607.5	2315.88	2367.01	2373.58	2479.63	2768.28	2344.38	2294.04	2590.78	2098.61	2227.52	2750.25	2626.93	2486.22	2368.35	2346.82	2263.47	2054.5	2808.47	2757.42	2517.59	2243.62	2840.41	2122.97	2389.54	2746.17	2373.51	2408.94	2481.25	2740.4	2651.17	2101.33	2565.71	2713.71	2496.21	2818.74
	2156.81	2168.18	2162.44	2399.5	2282.95	2269.61	2253.53	2336.32	2283.17	2361.34	2382.89	2429.05	2293.73	2605.36	2315.13	2365.69	2372.33	2478.81	2765.5	2343.41	2292.88	2589.53	2098.3	2226.81	2748.16	2624.66	2484.92	2367.18	2345.42	2262.71	2054.23	2805.49	2754.99	2515.76	2241.9	2839.05	2122.05	2388.18	2744.74	2371.38	2407.22	2478.98	2737.74	2648.51	2100.33	2564.14	2711.51	2494.54	2816.28
	2156.37	2167.8	2162.09	2398.15	2282.82	2268.67	2252.81	2335.74	2282.35	2360.16	2382.42	2427.76	2293.13	2603.22	2314.38	2364.36	2371.07	2477.99	2762.72	2342.45	2291.72	2588.28	2097.99	2226.09	2746.07	2622.4	2483.62	2366.01	2344.02	2261.95	2053.96	2802.53	2752.56	2513.93	2240.19	2837.68	2121.13	2386.82	2743.31	2369.27	2405.5	2476.71	2735.08	2645.85	2099.33	2562.57	2709.32	2492.86	2813.81
	2155.93	2167.42	2161.75	2396.8	2282.67	2267.72	2252.1	2335.15	2281.53	2358.98	2381.94	2426.46	2292.53	2601.07	2313.63	2363.03	2369.8	2477.17	2759.94	2341.48	2290.56	2587.01	2097.67	2225.38	2743.96	2620.15	2482.32	2364.84	2342.61	2261.19	2053.69	2799.56	2750.12	2512.1	2238.48	2836.3	2120.21	2385.47	2741.88	2367.16	2403.78	2474.45	2732.42	2643.2	2098.34	2561	2707.12	2491.19	2811.35
	2155.49	2167.04	2161.4	2395.44	2282.53	2266.77	2251.38	2334.56	2280.71	2357.79	2381.46	2425.16	2291.92	2598.92	2312.88	2361.69	2368.54	2476.34	2757.17	2340.51	2289.4	2585.74	2097.36	2224.66	2741.85	2617.91	2481.02	2363.66	2341.2	2260.44	2053.42	2796.6	2747.68	2510.27	2236.78	2834.9	2119.29	2384.11	2740.44	2365.06	2402.07	2472.19	2729.77	2640.56	2097.35	2559.45	2704.93	2489.53	2808.87
	2155.04	2166.66	2161.06	2394.08	2282.37	2265.82	2250.66	2333.96	2279.9	2356.6	2380.97	2423.86	2291.31	2596.77	2312.12	2360.36	2367.27	2475.51	2754.4	2339.53	2288.25	2584.47	2097.05	2223.94	2739.72	2615.67	2479.72	2362.49	2339.79	2259.68	2053.15	2793.64	2745.23	2508.43	2235.08	2833.5	2118.37	2382.76	2739	2362.98	2400.36	2469.94	2727.12	2637.92	2096.36	2557.9	2702.73	2487.86	2806.4
	2154.59	2166.27	2160.71	2392.72	2282.21	2264.86	2249.93	2333.35	2279.08	2355.41	2380.48	2422.55	2290.68	2594.62	2311.36	2359.02	2366	2474.68	2751.64	2338.56	2287.09	2583.18	2096.73	2223.21	2737.59	2613.44	2478.41	2361.31	2338.39	2258.92	2052.87	2790.68	2742.77	2506.6	2233.38	2832.09	2117.45	2381.41	2737.57	2360.9	2398.65	2467.68	2724.48	2635.3	2095.38	2556.35	2700.54	2486.2	2803.91
	2154.14	2165.88	2160.37	2391.35	2282.04	2263.91	2249.21	2332.73	2278.26	2354.22	2379.99	2421.24	2290.06	2592.46	2310.6	2357.69	2364.73	2473.84	2748.87	2337.58	2285.94	2581.89	2096.41	2222.49	2735.44	2611.21	2477.11	2360.13	2336.97	2258.16	2052.6	2787.73	2740.32	2504.77	2231.69	2830.67	2116.53	2380.06	2736.12	2358.83	2396.95	2465.43	2721.84	2632.68	2094.4	2554.81	2698.34	2484.55	2801.43
	2153.69	2165.49	2160.02	2389.98	2281.87	2262.95	2248.48	2332.1	2277.44	2353.03	2379.49	2419.92	2289.42	2590.3	2309.84	2356.35	2363.46	2473	2746.11	2336.6	2284.79	2580.59	2096.1	2221.76	2733.29	2609	2475.8	2358.95	2335.56	2257.4	2052.32	2784.78	2737.85	2502.93	2230	2829.23	2115.61	2378.72	2734.68	2356.78	2395.26	2463.19	2719.21	2630.06	2093.43	2553.28	2696.14	2482.89	2798.94
	2153.23	2165.1	2159.68	2388.61	2281.69	2261.98	2247.75	2331.47	2276.63	2351.83	2378.99	2418.6	2288.78	2588.14	2309.08	2355.01	2362.19	2472.16	2743.36	2335.62	2283.63	2579.29	2095.78	2221.03	2731.13	2606.79	2474.5	2357.77	2334.15	2256.65	2052.05	2781.83	2735.39	2501.1	2228.32	2827.79	2114.69	2377.37	2733.24	2354.73	2393.57	2460.94	2716.58	2627.46	2092.46	2551.75	2693.95	2481.24	2796.44
	2152.78	2164.7	2159.33	2387.24	2281.51	2261.02	2247.02	2330.82	2275.81	2350.63	2378.48	2417.27	2288.14	2585.98	2308.31	2353.66	2360.91	2471.32	2740.61	2334.64	2282.49	2577.98	2095.46	2220.3	2728.96	2604.58	2473.19	2356.58	2332.74	2255.89	2051.77	2778.89	2732.92	2499.26	2226.64	2826.34	2113.77	2376.03	2731.79	2352.69	2391.88	2458.7	2713.96	2624.86	2091.5	2550.24	2691.75	2479.6	2793.95
	2152.32	2164.31	2158.98	2385.86	2281.32	2260.05	2246.29	2330.17	2275	2349.43	2377.97	2415.94	2287.49	2583.81	2307.54	2352.32	2359.64	2470.47	2737.86	2333.66	2281.34	2576.66	2095.14	2219.57	2726.79	2602.39	2471.88	2355.4	2331.32	2255.13	2051.49	2775.95	2730.44	2497.43	2224.96	2824.87	2112.85	2374.69	2730.35	2350.67	2390.2	2456.46	2711.35	2622.27	2090.54	2548.72	2689.56	2477.95	2791.45
	2151.86	2163.91	2158.63	2384.48	2281.12	2259.07	2245.55	2329.51	2274.18	2348.23	2377.45	2414.6	2286.83	2581.65	2306.77	2350.98	2358.36	2469.62	2735.12	2332.67	2280.19	2575.34	2094.82	2218.83	2724.6	2600.2	2470.57	2354.21	2329.91	2254.38	2051.22	2773.01	2727.96	2495.59	2223.29	2823.4	2111.94	2373.35	2728.9	2348.65	2388.52	2454.23	2708.74	2619.69	2089.58	2547.22	2687.36	2476.31	2788.94
	2151.4	2163.51	2158.28	2383.1	2280.92	2258.1	2244.81	2328.85	2273.37	2347.02	2376.93	2413.26	2286.17	2579.48	2306	2349.63	2357.08	2468.76	2732.38	2331.68	2279.05	2574.01	2094.5	2218.1	2722.41	2598.02	2469.26	2353.03	2328.49	2253.62	2050.94	2770.08	2725.48	2493.76	2221.62	2821.92	2111.02	2372.02	2727.45	2346.64	2386.84	2452	2706.13	2617.12	2088.63	2545.72	2685.16	2474.68	2786.44
	2150.93	2163.11	2157.93	2381.71	2280.71	2257.12	2244.07	2328.17	2272.55	2345.82	2376.41	2411.92	2285.5	2577.31	2305.22	2348.29	2355.8	2467.9	2729.65	2330.7	2277.9	2572.68	2094.18	2217.36	2720.21	2595.85	2467.94	2351.84	2327.08	2252.86	2050.66	2767.16	2722.99	2491.93	2219.96	2820.42	2110.1	2370.68	2726	2344.65	2385.17	2449.77	2703.53	2614.55	2087.69	2544.22	2682.97	2473.05	2783.93
	2150.47	2162.71	2157.58	2380.32	2280.5	2256.15	2243.33	2327.49	2271.74	2344.61	2375.88	2410.57	2284.83	2575.14	2304.45	2346.94	2354.51	2467.04	2726.92	2329.71	2276.76	2571.34	2093.86	2216.62	2718	2593.68	2466.63	2350.65	2325.66	2252.11	2050.38	2764.23	2720.5	2490.09	2218.3	2818.92	2109.19	2369.35	2724.54	2342.66	2383.51	2447.55	2700.94	2611.99	2086.75	2542.73	2680.77	2471.42	2781.41
	2150	2162.3	2157.23	2378.93	2280.28	2255.16	2242.58	2326.8	2270.93	2343.4	2375.35	2409.22	2284.15	2572.96	2303.67	2345.59	2353.23	2466.18	2724.19	2328.72	2275.62	2569.99	2093.54	2215.88	2715.78	2591.52	2465.32	2349.46	2324.25	2251.35	2050.1	2761.32	2718	2488.26	2216.65	2817.41	2108.28	2368.02	2723.09	2340.69	2381.85	2445.33	2698.36	2609.44	2085.81	2541.25	2678.58	2469.79	2778.9
	2149.53	2161.89	2156.88	2377.54	2280.05	2254.18	2241.84	2326.1	2270.12	2342.19	2374.82	2407.86	2283.46	2570.79	2302.89	2344.24	2351.95	2465.32	2721.47	2327.73	2274.48	2568.63	2093.21	2215.14	2713.55	2589.37	2464	2348.27	2322.83	2250.59	2049.81	2758.4	2715.51	2486.43	2215	2815.89	2107.36	2366.7	2721.64	2338.72	2380.2	2443.11	2695.78	2606.9	2084.88	2539.78	2676.39	2468.17	2776.38
	2149.05	2161.48	2156.53	2376.15	2279.82	2253.2	2241.09	2325.39	2269.3	2340.98	2374.28	2406.5	2282.77	2568.61	2302.1	2342.89	2350.66	2464.45	2718.76	2326.73	2273.35	2567.27	2092.89	2214.39	2711.32	2587.22	2462.69	2347.08	2321.41	2249.84	2049.53	2755.49	2713.01	2484.6	2213.36	2814.36	2106.45	2365.37	2720.18	2336.77	2378.55	2440.9	2693.2	2604.37	2083.95	2538.31	2674.2	2466.55	2773.86
	2148.58	2161.07	2156.17	2374.75	2279.58	2252.21	2240.33	2324.67	2268.49	2339.77	2373.74	2405.13	2282.08	2566.43	2301.32	2341.54	2349.37	2463.58	2716.05	2325.74	2272.21	2565.91	2092.56	2213.65	2709.08	2585.08	2461.37	2345.89	2320	2249.08	2049.25	2752.59	2710.5	2482.77	2211.72	2812.82	2105.54	2364.05	2718.72	2334.83	2376.9	2438.69	2690.63	2601.84	2083.02	2536.84	2672	2464.93	2771.34
	2148.1	2160.66	2155.82	2373.36	2279.34	2251.22	2239.58	2323.95	2267.68	2338.55	2373.19	2403.77	2281.38	2564.25	2300.53	2340.19	2348.08	2462.7	2713.35	2324.75	2271.08	2564.54	2092.24	2212.9	2706.83	2582.95	2460.05	2344.69	2318.58	2248.33	2048.96	2749.69	2707.99	2480.94	2210.08	2811.27	2104.63	2362.73	2717.26	2332.89	2375.26	2436.49	2688.07	2599.32	2082.11	2535.39	2669.81	2463.32	2768.81
	2147.62	2160.25	2155.46	2371.96	2279.09	2250.23	2238.83	2323.22	2266.87	2337.34	2372.64	2402.39	2280.67	2562.08	2299.74	2338.84	2346.79	2461.82	2710.65	2323.75	2269.95	2563.16	2091.91	2212.15	2704.58	2580.83	2458.74	2343.5	2317.16	2247.57	2048.68	2746.8	2705.48	2479.12	2208.46	2809.71	2103.72	2361.41	2715.8	2330.97	2373.63	2434.29	2685.52	2596.81	2081.19	2533.94	2667.62	2461.71	2766.29
	2147.14	2159.83	2155.11	2370.56	2278.83	2249.23	2238.07	2322.48	2266.06	2336.12	2372.09	2401.02	2279.96	2559.9	2298.95	2337.49	2345.5	2460.94	2707.96	2322.76	2268.82	2561.78	2091.58	2211.4	2702.32	2578.71	2457.42	2342.31	2315.75	2246.82	2048.39	2743.91	2702.97	2477.29	2206.83	2808.14	2102.82	2360.1	2714.34	2329.06	2372	2432.09	2682.97	2594.31	2080.28	2532.49	2665.43	2460.11	2763.76
	2146.66	2159.41	2154.75	2369.15	2278.57	2248.24	2237.31	2321.74	2265.26	2334.9	2371.53	2399.64	2279.24	2557.71	2298.16	2336.14	2344.21	2460.06	2705.27	2321.76	2267.69	2560.39	2091.25	2210.65	2700.05	2576.61	2456.1	2341.11	2314.33	2246.06	2048.11	2741.02	2700.45	2475.47	2205.22	2806.56	2101.91	2358.78	2712.88	2327.16	2370.37	2429.9	2680.43	2591.82	2079.38	2531.05	2663.25	2458.51	2761.23
	2146.17	2158.99	2154.4	2367.75	2278.3	2247.24	2236.55	2320.98	2264.45	2333.68	2370.97	2398.26	2278.52	2555.53	2297.36	2334.78	2342.92	2459.17	2702.59	2320.76	2266.57	2559	2090.93	2209.9	2697.78	2574.5	2454.78	2339.92	2312.92	2245.31	2047.82	2738.14	2697.93	2473.64	2203.6	2804.97	2101.01	2357.47	2711.42	2325.27	2368.75	2427.71	2677.89	2589.34	2078.48	2529.62	2661.06	2456.91	2758.7
	2145.69	2158.57	2154.04	2366.35	2278.02	2246.24	2235.78	2320.22	2263.64	2332.46	2370.41	2396.87	2277.8	2553.35	2296.57	2333.43	2341.63	2458.28	2699.91	2319.77	2265.44	2557.6	2090.6	2209.14	2695.5	2572.41	2453.46	2338.72	2311.5	2244.55	2047.53	2735.27	2695.41	2471.82	2202	2803.38	2100.1	2356.16	2709.95	2323.39	2367.14	2425.53	2675.37	2586.86	2077.58	2528.2	2658.88	2455.31	2756.17
	2145.2	2158.15	2153.68	2364.94	2277.74	2245.24	2235.02	2319.46	2262.83	2331.25	2369.84	2395.48	2277.06	2551.17	2295.77	2332.08	2340.33	2457.39	2697.24	2318.77	2264.32	2556.19	2090.27	2208.39	2693.21	2570.32	2452.14	2337.52	2310.09	2243.8	2047.24	2732.4	2692.89	2470	2200.39	2801.77	2099.2	2354.86	2708.49	2321.52	2365.53	2423.35	2672.85	2584.4	2076.69	2526.78	2656.69	2453.72	2753.64
	2144.71	2157.72	2153.32	2363.53	2277.46	2244.24	2234.25	2318.68	2262.03	2330.02	2369.27	2394.09	2276.33	2548.99	2294.97	2330.73	2339.04	2456.5	2694.58	2317.77	2263.2	2554.78	2089.94	2207.63	2690.91	2568.24	2450.82	2336.33	2308.67	2243.04	2046.95	2729.54	2690.36	2468.19	2198.8	2800.16	2098.3	2353.55	2707.02	2319.66	2363.93	2421.18	2670.33	2581.94	2075.8	2525.36	2654.51	2452.14	2751.1
	2144.21	2157.3	2152.96	2362.13	2277.16	2243.24	2233.48	2317.9	2261.22	2328.8	2368.69	2392.69	2275.59	2546.81	2294.17	2329.37	2337.74	2455.6	2691.92	2316.77	2262.09	2553.37	2089.6	2206.87	2688.62	2566.17	2449.5	2335.13	2307.26	2242.29	2046.67	2726.68	2687.83	2466.37	2197.21	2798.53	2097.41	2352.25	2705.55	2317.81	2362.33	2419.01	2667.83	2579.49	2074.92	2523.96	2652.33	2450.56	2748.57
	2143.72	2156.87	2152.6	2360.72	2276.86	2242.23	2232.71	2317.11	2260.42	2327.58	2368.11	2391.3	2274.84	2544.62	2293.36	2328.02	2336.44	2454.7	2689.27	2315.78	2260.97	2551.95	2089.27	2206.11	2686.31	2564.1	2448.18	2333.93	2305.85	2241.54	2046.38	2723.83	2685.3	2464.56	2195.62	2796.9	2096.51	2350.95	2704.08	2315.97	2360.73	2416.84	2665.33	2577.05	2074.05	2522.56	2650.15	2448.98	2746.03
	2143.22	2156.44	2152.24	2359.31	2276.55	2241.23	2231.94	2316.31	2259.62	2326.36	2367.53	2389.89	2274.09	2542.44	2292.56	2326.67	2335.14	2453.79	2686.63	2314.78	2259.86	2550.52	2088.94	2205.35	2684	2562.04	2446.86	2332.73	2304.44	2240.79	2046.09	2720.98	2682.76	2462.75	2194.04	2795.26	2095.62	2349.66	2702.61	2314.14	2359.15	2414.68	2662.84	2574.62	2073.18	2521.16	2647.97	2447.4	2743.49
	2142.72	2156.01	2151.87	2357.9	2276.24	2240.22	2231.16	2315.51	2258.81	2325.14	2366.95	2388.49	2273.34	2540.26	2291.75	2325.32	2333.85	2452.89	2683.99	2313.78	2258.75	2549.09	2088.6	2204.59	2681.68	2559.99	2445.54	2331.54	2303.03	2240.03	2045.79	2718.14	2680.23	2460.94	2192.47	2793.61	2094.73	2348.36	2701.14	2312.33	2357.57	2412.52	2660.35	2572.2	2072.31	2519.77	2645.8	2445.83	2740.96
	2142.22	2155.58	2151.51	2356.49	2275.92	2239.21	2230.39	2314.69	2258.01	2323.92	2366.36	2387.08	2272.58	2538.08	2290.94	2323.96	2332.55	2451.98	2681.36	2312.78	2257.64	2547.65	2088.27	2203.83	2679.36	2557.95	2444.22	2330.34	2301.62	2239.28	2045.5	2715.31	2677.69	2459.13	2190.9	2791.95	2093.84	2347.07	2699.67	2310.52	2355.99	2410.37	2657.88	2569.79	2071.45	2518.39	2643.63	2444.26	2738.42
	2141.72	2155.14	2151.14	2355.08	2275.6	2238.2	2229.61	2313.87	2257.21	2322.69	2365.77	2385.67	2271.81	2535.9	2290.13	2322.61	2331.25	2451.07	2678.73	2311.78	2256.53	2546.21	2087.93	2203.06	2677.03	2555.91	2442.9	2329.14	2300.21	2238.53	2045.21	2712.48	2675.15	2457.33	2189.34	2790.28	2092.95	2345.78	2698.2	2308.73	2354.42	2408.23	2655.41	2567.38	2070.59	2517.01	2641.45	2442.7	2735.88
	2141.21	2154.71	2150.78	2353.66	2275.27	2237.19	2228.83	2313.05	2256.41	2321.47	2365.17	2384.25	2271.05	2533.72	2289.31	2321.26	2329.95	2450.15	2676.12	2310.79	2255.43	2544.77	2087.6	2202.3	2674.7	2553.88	2441.58	2327.94	2298.81	2237.78	2044.92	2709.65	2672.61	2455.53	2187.79	2788.61	2092.06	2344.49	2696.73	2306.95	2352.85	2406.08	2652.95	2564.99	2069.74	2515.64	2639.29	2441.14	2733.35
	2140.71	2154.27	2150.41	2352.25	2274.93	2236.18	2228.05	2312.22	2255.61	2320.25	2364.57	2382.84	2270.27	2531.54	2288.5	2319.91	2328.65	2449.24	2673.51	2309.79	2254.32	2543.32	2087.26	2201.53	2672.36	2551.85	2440.26	2326.74	2297.4	2237.03	2044.62	2706.84	2670.07	2453.73	2186.24	2786.92	2091.18	2343.21	2695.26	2305.17	2351.3	2403.95	2650.5	2562.6	2068.89	2514.28	2637.12	2439.58	2730.81
	2140.2	2153.83	2150.04	2350.84	2274.58	2235.16	2227.26	2311.38	2254.81	2319.02	2363.97	2381.42	2269.5	2529.36	2287.68	2318.56	2327.35	2448.32	2670.91	2308.79	2253.22	2541.86	2086.92	2200.77	2670.02	2549.84	2438.95	2325.55	2296	2236.28	2044.33	2704.03	2667.53	2451.93	2184.69	2785.23	2090.3	2341.93	2693.78	2303.41	2349.74	2401.82	2648.05	2560.22	2068.05	2512.92	2634.95	2438.03	2728.27
	2139.68	2153.39	2149.67	2349.43	2274.23	2234.15	2226.48	2310.53	2254.01	2317.8	2363.37	2379.99	2268.72	2527.19	2286.86	2317.21	2326.05	2447.39	2668.31	2307.8	2252.13	2540.4	2086.58	2200	2667.67	2547.83	2437.63	2324.35	2294.6	2235.53	2044.04	2701.23	2664.98	2450.14	2183.16	2783.53	2089.42	2340.65	2692.31	2301.66	2348.19	2399.69	2645.62	2557.86	2067.21	2511.57	2632.79	2436.48	2725.74
	2139.17	2152.94	2149.3	2348.02	2273.87	2233.13	2225.69	2309.67	2253.21	2316.58	2362.76	2378.57	2267.93	2525.01	2286.04	2315.87	2324.75	2446.47	2665.73	2306.8	2251.03	2538.94	2086.24	2199.23	2665.32	2545.83	2436.31	2323.15	2293.2	2234.78	2043.74	2698.43	2662.44	2448.35	2181.63	2781.82	2088.54	2339.37	2690.84	2299.92	2346.65	2397.57	2643.19	2555.5	2066.38	2510.23	2630.63	2434.94	2723.2
	2138.65	2152.5	2148.93	2346.6	2273.51	2232.12	2224.9	2308.81	2252.41	2315.36	2362.15	2377.14	2267.14	2522.83	2285.22	2314.52	2323.44	2445.54	2663.15	2305.81	2249.94	2537.47	2085.9	2198.46	2662.96	2543.83	2434.99	2321.95	2291.8	2234.03	2043.45	2695.64	2659.89	2446.56	2180.1	2780.1	2087.67	2338.09	2689.36	2298.19	2345.12	2395.45	2640.77	2553.15	2065.55	2508.89	2628.47	2433.4	2720.67
	2138.14	2152.05	2148.56	2345.19	2273.14	2231.1	2224.11	2307.95	2251.61	2314.13	2361.53	2375.71	2266.35	2520.66	2284.4	2313.17	2322.14	2444.61	2660.57	2304.81	2248.85	2536	2085.56	2197.69	2660.6	2541.84	2433.67	2320.75	2290.4	2233.28	2043.15	2692.86	2657.34	2444.78	2178.59	2778.37	2086.8	2336.82	2687.89	2296.48	2343.59	2393.34	2638.36	2550.81	2064.73	2507.56	2626.32	2431.86	2718.14
	2137.62	2151.61	2148.19	2343.78	2272.76	2230.08	2223.32	2307.07	2250.82	2312.91	2360.91	2374.28	2265.55	2518.49	2283.57	2311.83	2320.84	2443.67	2658.01	2303.82	2247.76	2534.52	2085.22	2196.92	2658.24	2539.86	2432.35	2319.56	2289.01	2232.53	2042.86	2690.08	2654.79	2443	2177.08	2776.64	2085.93	2335.55	2686.41	2294.77	2342.06	2391.24	2635.95	2548.48	2063.91	2506.23	2624.17	2430.33	2715.6
	2137.1	2151.16	2147.81	2342.37	2272.38	2229.07	2222.53	2306.19	2250.02	2311.69	2360.29	2372.84	2264.75	2516.32	2282.75	2310.48	2319.54	2442.74	2655.45	2302.82	2246.67	2533.04	2084.88	2196.15	2655.87	2537.89	2431.04	2318.36	2287.62	2231.78	2042.56	2687.31	2652.24	2441.22	2175.57	2774.89	2085.06	2334.28	2684.93	2293.07	2340.55	2389.14	2633.56	2546.16	2063.1	2504.91	2622.02	2428.8	2713.07
	2136.57	2150.71	2147.44	2340.96	2271.99	2228.05	2221.73	2305.3	2249.23	2310.47	2359.67	2371.4	2263.95	2514.15	2281.92	2309.14	2318.24	2441.8	2652.9	2301.83	2245.59	2531.55	2084.53	2195.37	2653.49	2535.92	2429.72	2317.16	2286.23	2231.04	2042.26	2684.54	2649.69	2439.45	2174.07	2773.14	2084.2	2333.02	2683.46	2291.39	2339.03	2387.04	2631.17	2543.85	2062.29	2503.59	2619.87	2427.28	2710.54
	2136.05	2150.26	2147.06	2339.55	2271.6	2227.03	2220.93	2304.41	2248.44	2309.25	2359.04	2369.96	2263.14	2511.98	2281.09	2307.8	2316.93	2440.86	2650.36	2300.84	2244.51	2530.06	2084.19	2194.6	2651.12	2533.96	2428.4	2315.97	2284.84	2230.29	2041.97	2681.79	2647.14	2437.68	2172.58	2771.38	2083.34	2331.76	2681.98	2289.71	2337.53	2384.95	2628.79	2541.55	2061.49	2502.28	2617.72	2425.76	2708.01
	2135.52	2149.8	2146.68	2338.14	2271.2	2226.01	2220.14	2303.51	2247.64	2308.03	2358.41	2368.52	2262.32	2509.82	2280.26	2306.45	2315.63	2439.91	2647.83	2299.85	2243.43	2528.57	2083.84	2193.83	2648.74	2532.01	2427.09	2314.77	2283.45	2229.54	2041.67	2679.04	2644.59	2435.91	2171.1	2769.62	2082.48	2330.5	2680.5	2288.05	2336.03	2382.87	2626.42	2539.26	2060.69	2500.98	2615.58	2424.24	2705.49
	2134.99	2149.35	2146.31	2336.73	2270.79	2224.99	2219.34	2302.6	2246.85	2306.81	2357.78	2367.08	2261.51	2507.65	2279.43	2305.11	2314.33	2438.97	2645.3	2298.85	2242.36	2527.07	2083.5	2193.05	2646.35	2530.07	2425.77	2313.58	2282.06	2228.8	2041.37	2676.29	2642.04	2434.15	2169.62	2767.84	2081.62	2329.24	2679.02	2286.4	2334.53	2380.79	2624.06	2536.97	2059.9	2499.68	2613.44	2422.73	2702.96
	2134.46	2148.89	2145.93	2335.32	2270.38	2223.97	2218.54	2301.69	2246.06	2305.59	2357.15	2365.64	2260.69	2505.49	2278.59	2303.78	2313.03	2438.02	2642.78	2297.86	2241.29	2525.57	2083.15	2192.28	2643.97	2528.13	2424.46	2312.38	2280.68	2228.05	2041.07	2673.56	2639.48	2432.38	2168.15	2766.06	2080.77	2327.99	2677.55	2284.75	2333.04	2378.72	2621.71	2534.7	2059.11	2498.39	2611.31	2421.22	2700.44
	2133.93	2148.43	2145.55	2333.92	2269.96	2222.95	2217.73	2300.77	2245.27	2304.37	2356.51	2364.19	2259.87	2503.33	2277.76	2302.44	2311.73	2437.07	2640.27	2296.87	2240.22	2524.06	2082.8	2191.5	2641.58	2526.19	2423.15	2311.19	2279.3	2227.31	2040.78	2670.83	2636.93	2430.63	2166.68	2764.27	2079.92	2326.74	2676.07	2283.12	2331.56	2376.65	2619.36	2532.43	2058.33	2497.11	2609.17	2419.72	2697.92
	2133.4	2147.97	2145.17	2332.51	2269.54	2221.93	2216.93	2299.85	2244.48	2303.15	2355.87	2362.74	2259.04	2501.17	2276.92	2301.1	2310.43	2436.12	2637.77	2295.88	2239.15	2522.55	2082.46	2190.73	2639.18	2524.27	2421.84	2309.99	2277.92	2226.57	2040.48	2668.11	2634.38	2428.87	2165.22	2762.47	2079.07	2325.49	2674.59	2281.5	2330.08	2374.59	2617.03	2530.18	2057.55	2495.83	2607.05	2418.22	2695.4
	2132.86	2147.51	2144.79	2331.11	2269.11	2220.91	2216.13	2298.92	2243.69	2301.94	2355.22	2361.29	2258.21	2499.01	2276.08	2299.77	2309.12	2435.16	2635.27	2294.9	2238.08	2521.03	2082.11	2189.95	2636.79	2522.35	2420.52	2308.8	2276.55	2225.82	2040.18	2665.39	2631.83	2427.12	2163.77	2760.67	2078.23	2324.24	2673.11	2279.89	2328.61	2372.53	2614.7	2527.93	2056.77	2494.55	2604.92	2416.72	2692.88
	2132.33	2147.05	2144.41	2329.7	2268.68	2219.88	2215.32	2297.99	2242.9	2300.72	2354.58	2359.84	2257.38	2496.86	2275.24	2298.44	2307.82	2434.2	2632.79	2293.91	2237.02	2519.52	2081.76	2189.18	2634.39	2520.44	2419.21	2307.6	2275.17	2225.08	2039.88	2662.68	2629.27	2425.37	2162.33	2758.86	2077.38	2323	2671.63	2278.29	2327.15	2370.48	2612.38	2525.7	2056	2493.29	2602.8	2415.23	2690.36
	2131.79	2146.59	2144.02	2328.3	2268.24	2218.86	2214.51	2297.05	2242.12	2299.51	2353.93	2358.39	2256.55	2494.71	2274.4	2297.1	2306.52	2433.24	2630.31	2292.92	2235.96	2518	2081.41	2188.4	2631.99	2518.54	2417.9	2306.41	2273.8	2224.34	2039.58	2659.98	2626.72	2423.63	2160.89	2757.04	2076.54	2321.76	2670.15	2276.7	2325.69	2368.44	2610.07	2523.47	2055.24	2492.02	2600.68	2413.74	2687.85
	2131.25	2146.13	2143.64	2326.9	2267.79	2217.84	2213.71	2296.1	2241.33	2298.29	2353.27	2356.93	2255.71	2492.56	2273.56	2295.77	2305.22	2432.28	2627.84	2291.93	2234.9	2516.47	2081.06	2187.62	2629.58	2516.64	2416.6	2305.22	2272.43	2223.6	2039.28	2657.29	2624.17	2421.89	2159.46	2755.22	2075.71	2320.52	2668.68	2275.12	2324.23	2366.4	2607.77	2521.25	2054.48	2490.77	2598.56	2412.26	2685.34
	2130.71	2145.66	2143.26	2325.5	2267.34	2216.82	2212.9	2295.15	2240.55	2297.08	2352.62	2355.48	2254.87	2490.41	2272.71	2294.45	2303.93	2431.31	2625.37	2290.95	2233.85	2514.94	2080.71	2186.85	2627.18	2514.75	2415.29	2304.03	2271.06	2222.86	2038.98	2654.6	2621.62	2420.15	2158.03	2753.38	2074.87	2319.28	2667.2	2273.55	2322.78	2364.36	2605.47	2519.04	2053.73	2489.51	2596.45	2410.78	2682.83
	2130.16	2145.19	2142.87	2324.1	2266.89	2215.8	2212.09	2294.19	2239.76	2295.87	2351.96	2354.02	2254.03	2488.27	2271.87	2293.12	2302.63	2430.35	2622.92	2289.96	2232.8	2513.41	2080.35	2186.07	2624.77	2512.86	2413.98	2302.84	2269.7	2222.12	2038.68	2651.92	2619.07	2418.42	2156.61	2751.54	2074.04	2318.05	2665.72	2271.99	2321.34	2362.34	2603.19	2516.84	2052.98	2488.27	2594.34	2409.31	2680.33
	2129.62	2144.73	2142.49	2322.71	2266.43	2214.78	2211.28	2293.23	2238.98	2294.66	2351.3	2352.57	2253.18	2486.13	2271.02	2291.79	2301.33	2429.38	2620.47	2288.98	2231.75	2511.87	2080	2185.29	2622.36	2510.98	2412.68	2301.65	2268.34	2221.38	2038.38	2649.25	2616.52	2416.69	2155.2	2749.7	2073.22	2316.82	2664.24	2270.44	2319.91	2360.31	2600.91	2514.65	2052.23	2487.03	2592.23	2407.84	2677.83
	2129.07	2144.26	2142.1	2321.32	2265.97	2213.76	2210.47	2292.26	2238.2	2293.45	2350.64	2351.11	2252.34	2483.99	2270.18	2290.47	2300.03	2428.4	2618.03	2288	2230.7	2510.33	2079.65	2184.51	2619.95	2509.11	2411.37	2300.46	2266.98	2220.64	2038.08	2646.58	2613.97	2414.97	2153.8	2747.85	2072.39	2315.59	2662.76	2268.9	2318.48	2358.3	2598.64	2512.47	2051.49	2485.79	2590.13	2406.37	2675.33
	2128.53	2143.79	2141.71	2319.92	2265.5	2212.73	2209.66	2291.29	2237.42	2292.24	2349.98	2349.65	2251.49	2481.85	2269.33	2289.15	2298.74	2427.43	2615.6	2287.01	2229.66	2508.79	2079.29	2183.74	2617.53	2507.25	2410.07	2299.27	2265.62	2219.9	2037.78	2643.93	2611.42	2413.25	2152.4	2745.99	2071.57	2314.37	2661.28	2267.38	2317.05	2356.29	2596.38	2510.3	2050.75	2484.57	2588.03	2404.91	2672.83
	2127.98	2143.32	2141.32	2318.53	2265.02	2211.71	2208.84	2290.31	2236.64	2291.04	2349.31	2348.19	2250.63	2479.72	2268.48	2287.83	2297.44	2426.46	2613.17	2286.03	2228.62	2507.25	2078.94	2182.96	2615.12	2505.39	2408.77	2298.09	2264.27	2219.16	2037.48	2641.28	2608.87	2411.53	2151.01	2744.12	2070.75	2313.15	2659.8	2265.86	2315.63	2354.28	2594.13	2508.14	2050.02	2483.34	2585.94	2403.45	2670.34
	2127.43	2142.84	2140.94	2317.15	2264.54	2210.69	2208.03	2289.33	2235.86	2289.83	2348.64	2346.74	2249.78	2477.59	2267.63	2286.52	2296.15	2425.48	2610.76	2285.05	2227.58	2505.7	2078.58	2182.18	2612.7	2503.54	2407.47	2296.9	2262.92	2218.43	2037.18	2638.63	2606.33	2409.81	2149.62	2742.25	2069.93	2311.93	2658.33	2264.35	2314.22	2352.28	2591.89	2505.99	2049.3	2482.12	2583.85	2402	2667.85
	2126.88	2142.37	2140.55	2315.76	2264.06	2209.67	2207.22	2288.34	2235.08	2288.63	2347.97	2345.28	2248.92	2475.46	2266.77	2285.2	2294.86	2424.5	2608.35	2284.07	2226.55	2504.15	2078.23	2181.41	2610.29	2501.69	2406.17	2295.71	2261.57	2217.69	2036.88	2636	2603.78	2408.1	2148.24	2740.37	2069.12	2310.71	2656.85	2262.85	2312.81	2350.29	2589.66	2503.84	2048.58	2480.91	2581.76	2400.55	2665.37
	2126.33	2141.89	2140.16	2314.38	2263.57	2208.65	2206.4	2287.35	2234.3	2287.43	2347.29	2343.82	2248.06	2473.33	2265.92	2283.89	2293.56	2423.52	2605.95	2283.09	2225.51	2502.59	2077.87	2180.63	2607.87	2499.86	2404.87	2294.53	2260.22	2216.96	2036.58	2633.37	2601.24	2406.4	2146.87	2738.48	2068.31	2309.5	2655.37	2261.37	2311.41	2348.3	2587.43	2501.71	2047.86	2479.71	2579.68	2399.11	2662.88
	2125.78	2141.42	2139.77	2313	2263.08	2207.63	2205.59	2286.35	2233.53	2286.22	2346.62	2342.36	2247.2	2471.21	2265.07	2282.58	2292.27	2422.53	2603.55	2282.12	2224.48	2501.03	2077.51	2179.86	2605.45	2498.03	2403.57	2293.35	2258.88	2216.22	2036.28	2630.75	2598.69	2404.7	2145.51	2736.59	2067.5	2308.29	2653.89	2259.89	2310.01	2346.32	2585.22	2499.58	2047.15	2478.5	2577.6	2397.67	2660.41
	2125.22	2140.94	2139.38	2311.62	2262.58	2206.62	2204.77	2285.35	2232.75	2285.03	2345.94	2340.9	2246.34	2469.09	2264.21	2281.27	2290.98	2421.55	2601.17	2281.14	2223.46	2499.47	2077.15	2179.08	2603.03	2496.2	2402.28	2292.16	2257.54	2215.49	2035.98	2628.14	2596.15	2403	2144.15	2734.7	2066.7	2307.08	2652.42	2258.42	2308.62	2344.34	2583.01	2497.47	2046.44	2477.31	2575.53	2396.23	2657.93
	2124.67	2140.46	2138.99	2310.24	2262.08	2205.6	2203.95	2284.35	2231.98	2283.83	2345.26	2339.44	2245.48	2466.98	2263.35	2279.96	2289.69	2420.56	2598.79	2280.16	2222.43	2497.91	2076.79	2178.31	2600.61	2494.38	2400.99	2290.98	2256.2	2214.76	2035.68	2625.53	2593.61	2401.3	2142.8	2732.79	2065.9	2305.88	2650.94	2256.96	2307.24	2342.37	2580.82	2495.36	2045.74	2476.12	2573.46	2394.8	2655.46
	2124.11	2139.98	2138.59	2308.87	2261.57	2204.58	2203.14	2283.34	2231.21	2282.63	2344.57	2337.98	2244.61	2464.87	2262.5	2278.66	2288.41	2419.57	2596.43	2279.19	2221.41	2496.34	2076.43	2177.53	2598.19	2492.57	2399.7	2289.8	2254.87	2214.03	2035.39	2622.94	2591.07	2399.61	2141.46	2730.88	2065.1	2304.68	2649.46	2255.52	2305.86	2340.41	2578.63	2493.27	2045.04	2474.93	2571.39	2393.37	2652.99
	2123.56	2139.51	2138.2	2307.5	2261.06	2203.56	2202.32	2282.32	2230.44	2281.44	2343.89	2336.52	2243.74	2462.76	2261.64	2277.36	2287.12	2418.58	2594.07	2278.21	2220.4	2494.77	2076.07	2176.76	2595.76	2490.76	2398.41	2288.62	2253.54	2213.3	2035.09	2620.35	2588.54	2397.93	2140.12	2728.97	2064.31	2303.48	2647.99	2254.08	2304.49	2338.45	2576.45	2491.18	2044.35	2473.75	2569.33	2391.95	2650.53
	2123	2139.02	2137.81	2306.13	2260.55	2202.55	2201.5	2281.3	2229.67	2280.25	2343.2	2335.06	2242.87	2460.65	2260.78	2276.06	2285.84	2417.58	2591.72	2277.24	2219.38	2493.2	2075.71	2175.98	2593.34	2488.97	2397.12	2287.45	2252.21	2212.57	2034.79	2617.77	2586	2396.25	2138.79	2727.05	2063.52	2302.29	2646.51	2252.65	2303.12	2336.5	2574.28	2489.1	2043.66	2472.57	2567.28	2390.53	2648.07
	2122.44	2138.54	2137.42	2304.77	2260.03	2201.53	2200.68	2280.28	2228.9	2279.06	2342.51	2333.6	2242	2458.55	2259.92	2274.77	2284.55	2416.59	2589.37	2276.27	2218.37	2491.63	2075.35	2175.21	2590.92	2487.17	2395.83	2286.27	2250.89	2211.84	2034.49	2615.19	2583.47	2394.57	2137.47	2725.12	2062.73	2301.09	2645.04	2251.23	2301.76	2334.56	2572.11	2487.03	2042.97	2471.4	2565.22	2389.12	2645.62
	2121.88	2138.06	2137.02	2303.41	2259.51	2200.52	2199.87	2279.25	2228.13	2277.87	2341.82	2332.14	2241.13	2456.45	2259.06	2273.47	2283.27	2415.59	2587.04	2275.3	2217.36	2490.05	2074.99	2174.44	2588.5	2485.39	2394.55	2285.1	2249.57	2211.11	2034.19	2612.63	2580.94	2392.9	2136.16	2723.19	2061.95	2299.91	2643.56	2249.82	2300.41	2332.62	2569.96	2484.97	2042.3	2470.24	2563.18	2387.71	2643.17
	2121.32	2137.58	2136.63	2302.05	2258.98	2199.5	2199.05	2278.22	2227.37	2276.68	2341.12	2330.68	2240.26	2454.36	2258.19	2272.18	2281.99	2414.59	2584.71	2274.33	2216.35	2488.47	2074.62	2173.66	2586.08	2483.61	2393.26	2283.92	2248.25	2210.39	2033.89	2610.07	2578.41	2391.23	2134.85	2721.25	2061.17	2298.72	2642.09	2248.43	2299.06	2330.68	2567.82	2482.93	2041.62	2469.08	2561.13	2386.3	2640.73
	2120.76	2137.09	2136.23	2300.69	2258.45	2198.49	2198.23	2277.19	2226.6	2275.5	2340.43	2329.22	2239.38	2452.27	2257.33	2270.89	2280.71	2413.59	2582.39	2273.36	2215.35	2486.89	2074.26	2172.89	2583.65	2481.83	2391.98	2282.75	2246.94	2209.66	2033.59	2607.52	2575.88	2389.56	2133.55	2719.31	2060.39	2297.54	2640.62	2247.04	2297.71	2328.76	2565.68	2480.88	2040.95	2467.92	2559.1	2384.9	2638.29
	2120.2	2136.61	2135.84	2299.34	2257.91	2197.48	2197.41	2276.15	2225.84	2274.31	2339.73	2327.76	2238.51	2450.18	2256.47	2269.61	2279.43	2412.59	2580.08	2272.39	2214.35	2485.3	2073.9	2172.12	2581.23	2480.07	2390.7	2281.58	2245.62	2208.94	2033.29	2604.98	2573.36	2387.9	2132.25	2717.36	2059.62	2296.36	2639.14	2245.66	2296.38	2326.84	2563.56	2478.85	2040.29	2466.78	2557.06	2383.51	2635.85
	2119.64	2136.12	2135.44	2297.99	2257.38	2196.47	2196.59	2275.11	2225.07	2273.13	2339.03	2326.31	2237.63	2448.1	2255.6	2268.33	2278.16	2411.59	2577.78	2271.43	2213.35	2483.72	2073.53	2171.35	2578.81	2478.3	2389.42	2280.41	2244.32	2208.21	2032.99	2602.44	2570.84	2386.25	2130.97	2715.4	2058.85	2295.18	2637.67	2244.29	2295.04	2324.92	2561.44	2476.83	2039.62	2465.63	2555.03	2382.11	2633.42
	2119.07	2135.63	2135.05	2296.65	2256.83	2195.46	2195.77	2274.07	2224.31	2271.96	2338.33	2324.85	2236.75	2446.02	2254.74	2267.05	2276.88	2410.58	2575.49	2270.46	2212.36	2482.13	2073.17	2170.58	2576.39	2476.55	2388.15	2279.24	2243.01	2207.49	2032.7	2599.92	2568.32	2384.59	2129.69	2713.45	2058.08	2294	2636.2	2242.93	2293.72	2323.01	2559.33	2474.82	2038.97	2464.49	2553.01	2380.73	2631
	2118.51	2135.14	2134.65	2295.31	2256.29	2194.45	2194.95	2273.02	2223.55	2270.78	2337.63	2323.39	2235.87	2443.95	2253.87	2265.77	2275.61	2409.58	2573.2	2269.5	2211.37	2480.54	2072.8	2169.82	2573.98	2474.8	2386.87	2278.07	2241.71	2206.77	2032.4	2597.4	2565.8	2382.95	2128.41	2711.48	2057.32	2292.83	2634.73	2241.58	2292.4	2321.11	2557.24	2472.82	2038.32	2463.36	2550.99	2379.34	2628.58
	2117.95	2134.66	2134.25	2293.97	2255.74	2193.44	2194.13	2271.96	2222.79	2269.61	2336.92	2321.94	2234.99	2441.88	2253	2264.5	2274.34	2408.57	2570.93	2268.54	2210.38	2478.95	2072.43	2169.05	2571.56	2473.06	2385.6	2276.91	2240.41	2206.05	2032.1	2594.89	2563.28	2381.31	2127.15	2709.51	2056.56	2291.67	2633.26	2240.24	2291.08	2319.22	2555.15	2470.82	2037.67	2462.23	2548.98	2377.97	2626.17
	2117.38	2134.17	2133.85	2292.63	2255.19	2192.43	2193.32	2270.91	2222.04	2268.43	2336.21	2320.49	2234.11	2439.81	2252.13	2263.23	2273.07	2407.56	2568.66	2267.57	2209.4	2477.35	2072.06	2168.28	2569.14	2471.32	2384.33	2275.74	2239.12	2205.33	2031.8	2592.39	2560.77	2379.67	2125.89	2707.54	2055.8	2290.5	2631.79	2238.91	2289.77	2317.33	2553.07	2468.84	2037.03	2461.1	2546.97	2376.59	2623.76
	2116.82	2133.68	2133.46	2291.3	2254.63	2191.43	2192.5	2269.85	2221.28	2267.27	2335.51	2319.04	2233.23	2437.75	2251.26	2261.96	2271.81	2406.55	2566.4	2266.61	2208.41	2475.75	2071.7	2167.52	2566.73	2469.59	2383.07	2274.58	2237.83	2204.61	2031.51	2589.89	2558.26	2378.03	2124.64	2705.56	2055.05	2289.34	2630.32	2237.59	2288.47	2315.44	2551	2466.87	2036.39	2459.98	2544.97	2375.22	2621.36
	2116.25	2133.19	2133.06	2289.98	2254.07	2190.42	2191.68	2268.79	2220.53	2266.1	2334.79	2317.59	2232.35	2435.7	2250.39	2260.69	2270.54	2405.53	2564.15	2265.65	2207.44	2474.15	2071.33	2166.75	2564.31	2467.87	2381.8	2273.42	2236.55	2203.9	2031.21	2587.41	2555.76	2376.4	2123.4	2703.58	2054.3	2288.18	2628.86	2236.28	2287.17	2313.57	2548.94	2464.9	2035.76	2458.87	2542.97	2373.86	2618.96
	2115.68	2132.69	2132.66	2288.65	2253.51	2189.42	2190.86	2267.73	2219.77	2264.94	2334.08	2316.14	2231.47	2433.64	2249.52	2259.43	2269.28	2404.52	2561.9	2264.7	2206.46	2472.55	2070.96	2165.99	2561.9	2466.15	2380.54	2272.26	2235.26	2203.18	2030.91	2584.93	2553.26	2374.78	2122.16	2701.59	2053.56	2287.03	2627.39	2234.97	2285.88	2311.7	2546.88	2462.94	2035.13	2457.76	2540.98	2372.5	2616.57
	2115.12	2132.2	2132.26	2287.34	2252.95	2188.42	2190.04	2266.66	2219.02	2263.77	2333.37	2314.69	2230.59	2431.6	2248.65	2258.18	2268.02	2403.5	2559.67	2263.74	2205.49	2470.95	2070.59	2165.23	2559.49	2464.44	2379.28	2271.1	2233.98	2202.46	2030.62	2582.46	2550.76	2373.16	2120.93	2699.6	2052.82	2285.87	2625.92	2233.68	2284.6	2309.84	2544.84	2461	2034.5	2456.65	2538.99	2371.15	2614.18
	2114.55	2131.71	2131.86	2286.02	2252.38	2187.42	2189.22	2265.59	2218.27	2262.62	2332.65	2313.24	2229.71	2429.55	2247.78	2256.92	2266.76	2402.49	2557.44	2262.78	2204.52	2469.35	2070.22	2164.47	2557.08	2462.73	2378.02	2269.95	2232.71	2201.75	2030.32	2580	2548.26	2371.55	2119.71	2697.6	2052.08	2284.72	2624.46	2232.4	2283.32	2307.98	2542.81	2459.06	2033.88	2455.55	2537.01	2369.8	2611.8
	2113.98	2131.21	2131.46	2284.71	2251.81	2186.42	2188.41	2264.52	2217.52	2261.46	2331.94	2311.8	2228.82	2427.52	2246.91	2255.67	2265.51	2401.47	2555.22	2261.83	2203.55	2467.74	2069.85	2163.71	2554.68	2461.04	2376.76	2268.79	2231.44	2201.04	2030.03	2577.55	2545.77	2369.94	2118.5	2695.6	2051.34	2283.58	2623	2231.12	2282.04	2306.13	2540.78	2457.13	2033.27	2454.46	2535.03	2368.45	2609.43
	2113.41	2130.72	2131.06	2283.41	2251.23	2185.43	2187.59	2263.44	2216.77	2260.31	2331.22	2310.36	2227.94	2425.48	2246.04	2254.42	2264.25	2400.45	2553.02	2260.88	2202.59	2466.13	2069.47	2162.95	2552.27	2459.34	2375.51	2267.64	2230.17	2200.33	2029.74	2575.11	2543.28	2368.33	2117.29	2693.59	2050.61	2282.44	2621.53	2229.86	2280.77	2304.28	2538.77	2455.22	2032.66	2453.36	2533.06	2367.11	2607.06
	2112.84	2130.23	2130.67	2282.1	2250.66	2184.43	2186.77	2262.36	2216.02	2259.15	2330.5	2308.92	2227.06	2423.45	2245.16	2253.18	2263	2399.43	2550.82	2259.93	2201.63	2464.52	2069.1	2162.19	2549.87	2457.66	2374.26	2266.49	2228.91	2199.62	2029.44	2572.67	2540.79	2366.73	2116.09	2691.58	2049.89	2281.3	2620.07	2228.6	2279.51	2302.45	2536.76	2453.31	2032.05	2452.28	2531.09	2365.77	2604.7
	2112.28	2129.73	2130.27	2280.81	2250.08	2183.44	2185.96	2261.28	2215.28	2258.01	2329.78	2307.48	2226.18	2421.43	2244.29	2251.94	2261.75	2398.4	2548.62	2258.98	2200.68	2462.91	2068.73	2161.44	2547.47	2455.97	2373.01	2265.34	2227.65	2198.91	2029.15	2570.25	2538.31	2365.14	2114.9	2689.57	2049.17	2280.16	2618.61	2227.36	2278.25	2300.62	2534.77	2451.41	2031.45	2451.2	2529.13	2364.44	2602.35
	2111.71	2129.23	2129.87	2279.52	2249.49	2182.45	2185.14	2260.2	2214.54	2256.86	2329.05	2306.04	2225.29	2419.41	2243.42	2250.7	2260.5	2397.38	2546.44	2258.03	2199.73	2461.3	2068.36	2160.68	2545.07	2454.3	2371.76	2264.2	2226.39	2198.2	2028.86	2567.83	2535.83	2363.54	2113.71	2687.55	2048.45	2279.03	2617.15	2226.12	2277	2298.79	2532.78	2449.52	2030.85	2450.12	2527.18	2363.11	2600
	2111.14	2128.74	2129.47	2278.23	2248.91	2181.46	2184.32	2259.11	2213.79	2255.72	2328.33	2304.61	2224.41	2417.4	2242.54	2249.47	2259.26	2396.35	2544.27	2257.08	2198.78	2459.69	2067.98	2159.93	2542.68	2452.63	2370.52	2263.05	2225.14	2197.49	2028.56	2565.42	2533.35	2361.96	2112.54	2685.53	2047.73	2277.9	2615.69	2224.89	2275.76	2296.97	2530.8	2447.64	2030.26	2449.05	2525.23	2361.79	2597.66
	2110.57	2128.24	2129.06	2276.94	2248.32	2180.47	2183.51	2258.02	2213.05	2254.58	2327.6	2303.18	2223.53	2415.39	2241.67	2248.24	2258.02	2395.33	2542.1	2256.13	2197.83	2458.07	2067.61	2159.18	2540.29	2450.97	2369.27	2261.91	2223.9	2196.79	2028.27	2563.02	2530.88	2360.38	2111.37	2683.5	2047.02	2276.77	2614.24	2223.67	2274.52	2295.16	2528.84	2445.77	2029.67	2447.98	2523.29	2360.48	2595.33
	2110	2127.74	2128.66	2275.67	2247.73	2179.48	2182.7	2256.93	2212.31	2253.44	2326.88	2301.75	2222.65	2413.39	2240.79	2247.01	2256.78	2394.3	2539.94	2255.19	2196.89	2456.46	2067.23	2158.43	2537.9	2449.31	2368.04	2260.77	2222.66	2196.09	2027.98	2560.63	2528.41	2358.8	2110.2	2681.47	2046.32	2275.65	2612.78	2222.46	2273.28	2293.36	2526.88	2443.9	2029.09	2446.92	2521.35	2359.16	2593
	2109.43	2127.25	2128.26	2274.39	2247.14	2178.5	2181.88	2255.84	2211.58	2252.31	2326.15	2300.32	2221.77	2411.39	2239.91	2245.79	2255.54	2393.27	2537.79	2254.25	2195.95	2454.84	2066.86	2157.68	2535.51	2447.66	2366.8	2259.63	2221.42	2195.38	2027.69	2558.25	2525.95	2357.23	2109.05	2679.43	2045.61	2274.53	2611.33	2221.26	2272.06	2291.56	2524.93	2442.05	2028.51	2445.86	2519.42	2357.85	2590.68
	2108.86	2126.75	2127.86	2273.13	2246.54	2177.52	2181.07	2254.75	2210.84	2251.18	2325.42	2298.89	2220.89	2409.39	2239.04	2244.57	2254.31	2392.24	2535.65	2253.31	2195.01	2453.22	2066.48	2156.94	2533.13	2446.01	2365.57	2258.49	2220.18	2194.68	2027.4	2555.87	2523.49	2355.67	2107.9	2677.4	2044.91	2273.41	2609.87	2220.07	2270.83	2289.77	2522.99	2440.21	2027.94	2444.8	2517.5	2356.55	2588.37
	2108.29	2126.25	2127.46	2271.86	2245.95	2176.54	2180.26	2253.65	2210.1	2250.05	2324.69	2297.47	2220.01	2407.41	2238.16	2243.35	2253.08	2391.21	2533.52	2252.37	2194.08	2451.6	2066.1	2156.19	2530.75	2444.37	2364.33	2257.36	2218.95	2193.98	2027.11	2553.51	2521.03	2354.11	2106.76	2675.36	2044.22	2272.3	2608.42	2218.89	2269.62	2287.99	2521.06	2438.38	2027.37	2443.75	2515.58	2355.25	2586.06
	2107.72	2125.75	2127.06	2270.61	2245.35	2175.56	2179.45	2252.55	2209.37	2248.93	2323.96	2296.05	2219.13	2405.43	2237.28	2242.14	2251.85	2390.18	2531.4	2251.43	2193.15	2449.98	2065.73	2155.45	2528.37	2442.74	2363.11	2256.22	2217.73	2193.28	2026.82	2551.15	2518.58	2352.55	2105.63	2673.31	2043.53	2271.19	2606.97	2217.72	2268.41	2286.21	2519.14	2436.55	2026.8	2442.71	2513.67	2353.96	2583.76
	2107.15	2125.25	2126.66	2269.35	2244.75	2174.58	2178.64	2251.45	2208.64	2247.81	2323.22	2294.63	2218.25	2403.45	2236.4	2240.94	2250.62	2389.15	2529.29	2250.49	2192.23	2448.36	2065.35	2154.71	2526	2441.11	2361.88	2255.09	2216.51	2192.59	2026.53	2548.8	2516.14	2351	2104.5	2671.26	2042.84	2270.08	2605.52	2216.55	2267.2	2284.44	2517.23	2434.74	2026.24	2441.67	2511.76	2352.67	2581.47
	2106.58	2124.75	2126.26	2268.11	2244.14	2173.61	2177.83	2250.35	2207.91	2246.69	2322.49	2293.22	2217.37	2401.48	2235.53	2239.73	2249.4	2388.11	2527.18	2249.55	2191.3	2446.74	2064.97	2153.97	2523.63	2439.49	2360.66	2253.97	2215.29	2191.89	2026.25	2546.46	2513.69	2349.45	2103.39	2669.21	2042.16	2268.98	2604.07	2215.4	2266	2282.68	2515.33	2432.93	2025.68	2440.63	2509.86	2351.39	2579.19
	2106.01	2124.25	2125.86	2266.87	2243.54	2172.64	2177.02	2249.25	2207.18	2245.58	2321.75	2291.81	2216.5	2399.51	2234.65	2238.54	2248.18	2387.08	2525.09	2248.62	2190.38	2445.11	2064.59	2153.23	2521.26	2437.87	2359.44	2252.84	2214.08	2191.2	2025.96	2544.13	2511.26	2347.92	2102.28	2667.16	2041.48	2267.88	2602.62	2214.25	2264.81	2280.92	2513.44	2431.14	2025.13	2439.6	2507.97	2350.11	2576.91
	2105.44	2123.75	2125.46	2265.63	2242.93	2171.67	2176.21	2248.15	2206.45	2244.47	2321.02	2290.4	2215.62	2397.55	2233.77	2237.34	2246.96	2386.04	2523	2247.69	2189.47	2443.49	2064.21	2152.5	2518.9	2436.26	2358.22	2251.71	2212.87	2190.5	2025.68	2541.81	2508.82	2346.38	2101.18	2665.1	2040.81	2266.79	2601.18	2213.12	2263.62	2279.17	2511.56	2429.35	2024.58	2438.57	2506.08	2348.83	2574.64
	2104.88	2123.25	2125.06	2264.4	2242.32	2170.7	2175.4	2247.04	2205.73	2243.36	2320.28	2288.99	2214.75	2395.6	2232.89	2236.15	2245.75	2385.01	2520.92	2246.76	2188.56	2441.87	2063.83	2151.76	2516.55	2434.66	2357.01	2250.59	2211.67	2189.81	2025.39	2539.5	2506.39	2344.85	2100.08	2663.04	2040.14	2265.69	2599.73	2211.99	2262.44	2277.43	2509.69	2427.57	2024.04	2437.55	2504.2	2347.57	2572.38
	2104.31	2122.74	2124.65	2263.17	2241.71	2169.74	2174.6	2245.93	2205	2242.25	2319.54	2287.59	2213.87	2393.65	2232.01	2234.96	2244.54	2383.97	2518.85	2245.83	2187.65	2440.24	2063.45	2151.03	2514.19	2433.06	2355.8	2249.47	2210.47	2189.12	2025.11	2537.2	2503.97	2343.33	2099	2660.97	2039.47	2264.6	2598.29	2210.87	2261.26	2275.7	2507.83	2425.81	2023.5	2436.53	2502.32	2346.3	2570.13
	2103.74	2122.24	2124.25	2261.95	2241.09	2168.77	2173.79	2244.83	2204.28	2241.15	2318.8	2286.19	2213	2391.71	2231.13	2233.78	2243.33	2382.93	2516.79	2244.9	2186.74	2438.61	2063.07	2150.3	2511.84	2431.47	2354.59	2248.36	2209.28	2188.43	2024.82	2534.9	2501.55	2341.81	2097.92	2658.91	2038.81	2263.52	2596.85	2209.76	2260.09	2273.97	2505.98	2424.05	2022.96	2435.51	2500.46	2345.04	2567.88
	2103.17	2121.74	2123.85	2260.74	2240.48	2167.81	2172.99	2243.72	2203.56	2240.06	2318.06	2284.79	2212.13	2389.77	2230.25	2232.6	2242.12	2381.89	2514.74	2243.97	2185.84	2436.99	2062.69	2149.58	2509.5	2429.88	2353.38	2247.24	2208.09	2187.74	2024.54	2532.62	2499.13	2340.29	2096.84	2656.84	2038.15	2262.44	2595.41	2208.65	2258.93	2272.25	2504.13	2422.3	2022.43	2434.5	2498.59	2343.79	2565.64
	2102.6	2121.24	2123.45	2259.53	2239.86	2166.86	2172.19	2242.61	2202.84	2238.96	2317.32	2283.4	2211.26	2387.84	2229.37	2231.43	2240.92	2380.85	2512.69	2243.05	2184.94	2435.36	2062.31	2148.85	2507.15	2428.3	2352.18	2246.13	2206.91	2187.06	2024.26	2530.34	2496.73	2338.79	2095.78	2654.76	2037.5	2261.36	2593.97	2207.56	2257.77	2270.53	2502.3	2420.56	2021.9	2433.5	2496.74	2342.54	2563.41
	2102.03	2120.73	2123.05	2258.33	2239.25	2165.9	2171.39	2241.49	2202.12	2237.87	2316.57	2282.01	2210.39	2385.92	2228.49	2230.26	2239.72	2379.81	2510.65	2242.12	2184.05	2433.73	2061.92	2148.13	2504.82	2426.72	2350.98	2245.02	2205.73	2186.37	2023.98	2528.07	2494.32	2337.28	2094.72	2652.69	2036.85	2260.28	2592.54	2206.47	2256.61	2268.82	2500.48	2418.83	2021.38	2432.49	2494.89	2341.29	2561.19
	2101.47	2120.23	2122.65	2257.13	2238.63	2164.95	2170.59	2240.38	2201.41	2236.79	2315.83	2280.62	2209.52	2384	2227.61	2229.1	2238.53	2378.77	2508.63	2241.2	2183.16	2432.11	2061.54	2147.41	2502.48	2425.15	2349.79	2243.91	2204.55	2185.69	2023.69	2525.81	2491.92	2335.79	2093.67	2650.61	2036.21	2259.21	2591.1	2205.4	2255.46	2267.12	2498.66	2417.11	2020.86	2431.49	2493.05	2340.05	2558.97
	2100.9	2119.73	2122.25	2255.94	2238.01	2164	2169.79	2239.27	2200.69	2235.7	2315.09	2279.23	2208.66	2382.09	2226.73	2227.94	2237.33	2377.73	2506.61	2240.28	2182.27	2430.48	2061.16	2146.69	2500.16	2423.58	2348.59	2242.8	2203.38	2185.01	2023.41	2523.56	2489.53	2334.29	2092.63	2648.53	2035.57	2258.14	2589.67	2204.33	2254.32	2265.43	2496.86	2415.39	2020.35	2430.5	2491.21	2338.82	2556.77
	2100.33	2119.22	2121.85	2254.75	2237.38	2163.05	2168.99	2238.15	2199.98	2234.62	2314.34	2277.85	2207.79	2380.18	2225.85	2226.78	2236.14	2376.69	2504.6	2239.36	2181.39	2428.85	2060.77	2145.97	2497.83	2422.02	2347.4	2241.7	2202.21	2184.33	2023.14	2521.32	2487.14	2332.81	2091.6	2646.45	2034.93	2257.08	2588.24	2203.27	2253.18	2263.74	2495.07	2413.69	2019.84	2429.51	2489.38	2337.59	2554.57
	2099.77	2118.72	2121.45	2253.57	2236.76	2162.1	2168.19	2237.04	2199.27	2233.54	2313.6	2276.47	2206.93	2378.28	2224.97	2225.63	2234.95	2375.64	2502.59	2238.45	2180.5	2427.22	2060.39	2145.25	2495.51	2420.47	2346.21	2240.6	2201.05	2183.65	2022.86	2519.09	2484.75	2331.33	2090.57	2644.37	2034.3	2256.02	2586.81	2202.22	2252.05	2262.06	2493.28	2412	2019.34	2428.52	2487.55	2336.36	2552.38
	2099.2	2118.21	2121.05	2252.39	2236.14	2161.16	2167.4	2235.92	2198.56	2232.47	2312.85	2275.1	2206.07	2376.39	2224.09	2224.48	2233.77	2374.6	2500.6	2237.53	2179.63	2425.59	2060.01	2144.54	2493.2	2418.92	2345.03	2239.5	2199.89	2182.97	2022.58	2516.86	2482.37	2329.85	2089.55	2642.28	2033.67	2254.96	2585.38	2201.17	2250.92	2260.39	2491.5	2410.31	2018.84	2427.54	2485.74	2335.14	2550.19
	2098.64	2117.71	2120.64	2251.22	2235.51	2160.22	2166.61	2234.8	2197.85	2231.4	2312.1	2273.72	2205.21	2374.5	2223.21	2223.33	2232.59	2373.56	2498.61	2236.62	2178.75	2423.97	2059.62	2143.83	2490.89	2417.37	2343.85	2238.4	2198.74	2182.3	2022.3	2514.64	2480	2328.38	2088.54	2640.19	2033.05	2253.91	2583.95	2200.14	2249.8	2258.72	2489.74	2408.63	2018.34	2426.56	2483.92	2333.93	2548.02
	2098.07	2117.2	2120.24	2250.05	2234.88	2159.28	2165.81	2233.68	2197.15	2230.33	2311.35	2272.35	2204.35	2372.61	2222.33	2222.19	2231.41	2372.51	2496.64	2235.71	2177.88	2422.34	2059.24	2143.12	2488.58	2415.84	2342.67	2237.31	2197.59	2181.62	2022.03	2512.44	2477.63	2326.91	2087.54	2638.1	2032.43	2252.86	2582.53	2199.11	2248.69	2257.06	2487.98	2406.97	2017.85	2425.59	2482.12	2332.71	2545.85
	2097.51	2116.7	2119.84	2248.89	2234.26	2158.35	2165.02	2232.56	2196.45	2229.27	2310.6	2270.99	2203.5	2370.74	2221.45	2221.06	2230.23	2371.47	2494.67	2234.8	2177.01	2420.71	2058.85	2142.41	2486.28	2414.3	2341.49	2236.22	2196.45	2180.95	2021.75	2510.24	2475.27	2325.45	2086.54	2636.01	2031.81	2251.81	2581.11	2198.09	2247.58	2255.41	2486.23	2405.31	2017.36	2424.62	2480.32	2331.51	2543.69
	2096.95	2116.19	2119.44	2247.74	2233.63	2157.41	2164.23	2231.44	2195.74	2228.21	2309.85	2269.63	2202.64	2368.87	2220.57	2219.93	2229.06	2370.42	2492.71	2233.89	2176.15	2419.08	2058.47	2141.71	2483.99	2412.77	2340.32	2235.13	2195.31	2180.28	2021.48	2508.05	2472.91	2324	2085.55	2633.92	2031.2	2250.77	2579.69	2197.08	2246.47	2253.77	2484.49	2403.66	2016.87	2423.65	2478.53	2330.31	2541.53
	2096.39	2115.69	2119.04	2246.59	2233	2156.48	2163.45	2230.32	2195.04	2227.16	2309.1	2268.27	2201.79	2367	2219.7	2218.8	2227.89	2369.38	2490.75	2232.98	2175.29	2417.46	2058.08	2141.01	2481.7	2411.25	2339.15	2234.05	2194.18	2179.61	2021.2	2505.87	2470.56	2322.55	2084.57	2631.82	2030.59	2249.73	2578.27	2196.08	2245.37	2252.13	2482.77	2402.02	2016.39	2422.69	2476.74	2329.11	2539.39
	2095.82	2115.18	2118.65	2245.44	2232.37	2155.56	2162.66	2229.2	2194.34	2226.1	2308.35	2266.91	2200.94	2365.14	2218.82	2217.68	2226.72	2368.33	2488.81	2232.07	2174.43	2415.83	2057.69	2140.31	2479.41	2409.73	2337.98	2232.96	2193.05	2178.94	2020.93	2503.7	2468.21	2321.11	2083.59	2629.73	2029.99	2248.7	2576.85	2195.08	2244.28	2250.5	2481.05	2400.38	2015.92	2421.73	2474.96	2327.92	2537.25
	2095.26	2114.67	2118.25	2244.31	2231.74	2154.63	2161.88	2228.08	2193.65	2225.06	2307.6	2265.56	2200.09	2363.29	2217.94	2216.56	2225.56	2367.29	2486.87	2231.17	2173.58	2414.2	2057.31	2139.61	2477.13	2408.22	2336.82	2231.88	2191.92	2178.28	2020.66	2501.53	2465.87	2319.67	2082.62	2627.63	2029.39	2247.67	2575.44	2194.09	2243.19	2248.88	2479.34	2398.76	2015.45	2420.78	2473.19	2326.73	2535.12
	2094.7	2114.17	2117.85	2243.17	2231.1	2153.71	2161.09	2226.96	2192.95	2224.01	2306.85	2264.21	2199.24	2361.44	2217.06	2215.45	2224.4	2366.24	2484.94	2230.27	2172.73	2412.58	2056.92	2138.92	2474.85	2406.71	2335.66	2230.8	2190.8	2177.61	2020.39	2499.38	2463.53	2318.23	2081.66	2625.53	2028.79	2246.64	2574.02	2193.11	2242.1	2247.26	2477.63	2397.15	2014.98	2419.83	2471.42	2325.55	2533
	2094.14	2113.66	2117.45	2242.05	2230.47	2152.79	2160.31	2225.84	2192.26	2222.97	2306.09	2262.86	2198.4	2359.6	2216.18	2214.34	2223.24	2365.2	2483.02	2229.37	2171.88	2410.95	2056.54	2138.22	2472.58	2405.21	2334.5	2229.73	2189.68	2176.95	2020.12	2497.23	2461.2	2316.81	2080.71	2623.43	2028.2	2245.62	2572.61	2192.14	2241.03	2245.65	2475.94	2395.54	2014.52	2418.88	2469.66	2324.37	2530.89
	2093.59	2113.15	2117.05	2240.92	2229.84	2151.87	2159.53	2224.72	2191.57	2221.93	2305.34	2261.52	2197.55	2357.77	2215.3	2213.24	2222.09	2364.15	2481.1	2228.47	2171.04	2409.32	2056.15	2137.53	2470.32	2403.71	2333.35	2228.65	2188.57	2176.29	2019.85	2495.09	2458.88	2315.39	2079.76	2621.33	2027.62	2244.6	2571.2	2191.18	2239.95	2244.05	2474.26	2393.94	2014.06	2417.94	2467.9	2323.2	2528.78
	2093.03	2112.65	2116.65	2239.81	2229.2	2150.96	2158.75	2223.6	2190.88	2220.9	2304.58	2260.18	2196.71	2355.94	2214.43	2212.14	2220.94	2363.11	2479.2	2227.57	2170.2	2407.7	2055.76	2136.84	2468.06	2402.22	2332.2	2227.58	2187.47	2175.63	2019.58	2492.96	2456.56	2313.97	2078.82	2619.23	2027.03	2243.58	2569.8	2190.22	2238.88	2242.46	2472.59	2392.35	2013.6	2417	2466.16	2322.04	2526.68
	2092.47	2112.14	2116.25	2238.7	2228.57	2150.05	2157.98	2222.47	2190.19	2219.87	2303.83	2258.85	2195.87	2354.12	2213.55	2211.04	2219.79	2362.06	2477.3	2226.68	2169.36	2406.08	2055.38	2136.16	2465.81	2400.73	2331.05	2226.52	2186.36	2174.97	2019.31	2490.84	2454.25	2312.56	2077.89	2617.13	2026.46	2242.57	2568.39	2189.27	2237.82	2240.87	2470.92	2390.77	2013.15	2416.06	2464.41	2320.87	2524.6
	2091.92	2111.63	2115.86	2237.59	2227.94	2149.14	2157.2	2221.35	2189.51	2218.84	2303.07	2257.52	2195.04	2352.31	2212.67	2209.95	2218.64	2361.01	2475.41	2225.78	2168.53	2404.45	2054.99	2135.48	2463.56	2399.25	2329.9	2225.45	2185.26	2174.31	2019.04	2488.73	2451.95	2311.15	2076.97	2615.02	2025.88	2241.56	2566.99	2188.33	2236.76	2239.29	2469.27	2389.2	2012.7	2415.13	2462.68	2319.72	2522.51
	2091.36	2111.12	2115.46	2236.49	2227.3	2148.24	2156.43	2220.23	2188.82	2217.82	2302.32	2256.19	2194.2	2350.5	2211.8	2208.87	2217.5	2359.97	2473.53	2224.89	2167.7	2402.83	2054.6	2134.79	2461.32	2397.77	2328.76	2224.39	2184.17	2173.65	2018.78	2486.63	2449.65	2309.75	2076.05	2612.92	2025.31	2240.56	2565.59	2187.39	2235.71	2237.72	2467.63	2387.63	2012.26	2414.2	2460.95	2318.56	2520.44
	2090.81	2110.61	2115.06	2235.4	2226.67	2147.34	2155.66	2219.11	2188.14	2216.8	2301.56	2254.87	2193.37	2348.7	2210.92	2207.79	2216.36	2358.92	2471.65	2224	2166.87	2401.21	2054.21	2134.12	2459.08	2396.3	2327.62	2223.33	2183.08	2173	2018.51	2484.53	2447.35	2308.36	2075.14	2610.82	2024.75	2239.56	2564.19	2186.47	2234.66	2236.15	2465.99	2386.08	2011.82	2413.28	2459.23	2317.42	2518.38
	2090.25	2110.1	2114.67	2234.31	2226.03	2146.44	2154.89	2217.99	2187.46	2215.78	2300.8	2253.54	2192.54	2346.9	2210.05	2206.71	2215.23	2357.88	2469.78	2223.11	2166.05	2399.59	2053.83	2133.44	2456.85	2394.83	2326.48	2222.27	2182	2172.35	2018.25	2482.44	2445.07	2306.97	2074.24	2608.71	2024.18	2238.56	2562.8	2185.55	2233.62	2234.59	2464.36	2384.53	2011.39	2412.35	2457.51	2316.27	2516.32
	2089.7	2109.6	2114.27	2233.23	2225.4	2145.54	2154.12	2216.86	2186.78	2214.77	2300.05	2252.23	2191.71	2345.11	2209.17	2205.64	2214.09	2356.83	2467.92	2222.22	2165.23	2397.97	2053.44	2132.77	2454.62	2393.37	2325.35	2221.22	2180.92	2171.7	2017.98	2480.37	2442.78	2305.59	2073.34	2606.61	2023.63	2237.57	2561.4	2184.63	2232.58	2233.04	2462.75	2382.99	2010.95	2411.44	2455.8	2315.14	2514.27
	2089.15	2109.09	2113.87	2232.15	2224.76	2144.65	2153.36	2215.74	2186.11	2213.76	2299.29	2250.91	2190.89	2343.33	2208.3	2204.57	2212.97	2355.79	2466.07	2221.34	2164.41	2396.35	2053.05	2132.1	2452.4	2391.91	2324.22	2220.17	2179.84	2171.05	2017.72	2478.3	2440.51	2304.21	2072.46	2604.5	2023.07	2236.58	2560.01	2183.73	2231.55	2231.5	2461.14	2381.46	2010.53	2410.52	2454.1	2314	2512.23
	2088.6	2108.58	2113.48	2231.08	2224.12	2143.76	2152.6	2214.62	2185.43	2212.75	2298.53	2249.61	2190.07	2341.55	2207.42	2203.51	2211.84	2354.74	2464.23	2220.46	2163.6	2394.74	2052.66	2131.43	2450.19	2390.46	2323.09	2219.12	2178.77	2170.4	2017.46	2476.24	2438.24	2302.84	2071.57	2602.4	2022.53	2235.6	2558.62	2182.83	2230.52	2229.96	2459.54	2379.94	2010.1	2409.61	2452.4	2312.88	2510.2
	2088.06	2108.07	2113.08	2230.01	2223.49	2142.87	2151.84	2213.5	2184.76	2211.75	2297.77	2248.3	2189.25	2339.78	2206.55	2202.45	2210.72	2353.7	2462.39	2219.57	2162.79	2393.12	2052.28	2130.76	2447.98	2389.01	2321.97	2218.07	2177.71	2169.76	2017.2	2474.18	2435.98	2301.47	2070.7	2600.29	2021.98	2234.62	2557.24	2181.94	2229.5	2228.43	2457.95	2378.43	2009.68	2408.7	2450.71	2311.75	2508.17
	2087.51	2107.56	2112.69	2228.95	2222.85	2141.99	2151.08	2212.38	2184.09	2210.76	2297.01	2247	2188.43	2338.02	2205.68	2201.4	2209.6	2352.65	2460.56	2218.69	2161.99	2391.51	2051.89	2130.1	2445.78	2387.56	2320.85	2217.03	2176.65	2169.11	2016.94	2472.14	2433.72	2300.11	2069.83	2598.19	2021.44	2233.64	2555.85	2181.06	2228.48	2226.91	2456.37	2376.92	2009.27	2407.8	2449.02	2310.63	2506.16
	2086.96	2107.05	2112.3	2227.89	2222.22	2141.11	2150.32	2211.26	2183.42	2209.76	2296.25	2245.7	2187.62	2336.26	2204.81	2200.35	2208.48	2351.61	2458.74	2217.82	2161.18	2389.89	2051.5	2129.44	2443.58	2386.12	2319.73	2215.99	2175.59	2168.47	2016.68	2470.1	2431.47	2298.75	2068.97	2596.08	2020.9	2232.67	2554.47	2180.18	2227.47	2225.39	2454.8	2375.42	2008.86	2406.9	2447.35	2309.52	2504.15
	2086.42	2106.54	2111.9	2226.84	2221.58	2140.23	2149.57	2210.14	2182.76	2208.77	2295.49	2244.41	2186.81	2334.51	2203.94	2199.3	2207.37	2350.57	2456.92	2216.94	2160.38	2388.28	2051.12	2128.79	2441.39	2384.69	2318.62	2214.95	2174.54	2167.83	2016.42	2468.08	2429.23	2297.4	2068.12	2593.98	2020.37	2231.7	2553.09	2179.31	2226.46	2223.89	2453.23	2373.93	2008.45	2406	2445.67	2308.41	2502.15
	2085.87	2106.03	2111.51	2225.8	2220.95	2139.35	2148.81	2209.02	2182.09	2207.79	2294.73	2243.11	2186	2332.77	2203.07	2198.27	2206.26	2349.52	2455.11	2216.06	2159.59	2386.67	2050.73	2128.13	2439.21	2383.26	2317.5	2213.92	2173.49	2167.19	2016.16	2466.06	2427	2296.06	2067.28	2591.87	2019.84	2230.74	2551.72	2178.45	2225.46	2222.39	2451.68	2372.45	2008.05	2405.11	2444.01	2307.31	2500.16
	2085.33	2105.52	2111.12	2224.76	2220.32	2138.48	2148.06	2207.91	2181.43	2206.8	2293.97	2241.83	2185.19	2331.03	2202.2	2197.23	2205.15	2348.48	2453.31	2215.19	2158.8	2385.06	2050.34	2127.48	2437.03	2381.83	2316.4	2212.88	2172.45	2166.55	2015.91	2464.05	2424.77	2294.72	2066.44	2589.77	2019.32	2229.78	2550.34	2177.59	2224.46	2220.89	2450.14	2370.98	2007.65	2404.22	2442.35	2306.21	2498.17
	2084.79	2105.01	2110.73	2223.73	2219.68	2137.61	2147.31	2206.79	2180.77	2205.83	2293.21	2240.55	2184.39	2329.3	2201.33	2196.2	2204.05	2347.44	2451.52	2214.32	2158.01	2383.45	2049.95	2126.83	2434.86	2380.41	2315.29	2211.86	2171.41	2165.92	2015.65	2462.05	2422.55	2293.39	2065.61	2587.66	2018.8	2228.83	2548.97	2176.74	2223.47	2219.41	2448.6	2369.51	2007.25	2403.33	2440.7	2305.12	2496.2
	2084.25	2104.5	2110.33	2222.7	2219.05	2136.75	2146.57	2205.67	2180.11	2204.85	2292.45	2239.27	2183.59	2327.58	2200.46	2195.18	2202.95	2346.4	2449.74	2213.45	2157.22	2381.85	2049.57	2126.18	2432.7	2378.99	2314.19	2210.83	2170.38	2165.28	2015.4	2460.05	2420.33	2292.06	2064.78	2585.56	2018.29	2227.88	2547.6	2175.9	2222.48	2217.93	2447.07	2368.06	2006.86	2402.45	2439.05	2304.03	2494.23
	2083.72	2103.99	2109.94	2221.68	2218.42	2135.89	2145.82	2204.56	2179.46	2203.88	2291.69	2237.99	2182.79	2325.86	2199.59	2194.16	2201.85	2345.36	2447.96	2212.58	2156.44	2380.24	2049.18	2125.54	2430.54	2377.58	2313.09	2209.81	2169.35	2164.65	2015.14	2458.07	2418.12	2290.74	2063.96	2583.46	2017.78	2226.93	2546.23	2175.06	2221.49	2216.46	2445.56	2366.61	2006.47	2401.57	2437.41	2302.95	2492.27
	2083.18	2103.48	2109.55	2220.66	2217.78	2135.03	2145.08	2203.44	2178.8	2202.91	2290.93	2236.72	2181.99	2324.15	2198.73	2193.14	2200.76	2344.32	2446.19	2211.72	2155.66	2378.64	2048.79	2124.9	2428.39	2376.17	2312	2208.79	2168.32	2164.02	2014.89	2456.09	2415.92	2289.42	2063.15	2581.36	2017.27	2225.99	2544.87	2174.23	2220.52	2214.99	2444.05	2365.17	2006.08	2400.69	2435.78	2301.87	2490.32
	2082.64	2102.97	2109.16	2219.65	2217.15	2134.18	2144.34	2202.33	2178.15	2201.95	2290.17	2235.46	2181.2	2322.45	2197.86	2192.14	2199.67	2343.28	2444.42	2210.85	2154.88	2377.04	2048.41	2124.26	2426.25	2374.77	2310.9	2207.77	2167.3	2163.39	2014.64	2454.12	2413.72	2288.11	2062.35	2579.26	2016.77	2225.05	2543.51	2173.41	2219.54	2213.54	2442.55	2363.73	2005.7	2399.82	2434.15	2300.79	2488.38
	2082.11	2102.46	2108.77	2218.65	2216.52	2133.32	2143.61	2201.22	2177.5	2200.99	2289.41	2234.19	2180.41	2320.75	2197	2191.13	2198.58	2342.24	2442.66	2209.99	2154.11	2375.44	2048.02	2123.63	2424.11	2373.37	2309.81	2206.76	2166.29	2162.77	2014.39	2452.16	2411.54	2286.81	2061.56	2577.16	2016.27	2224.12	2542.15	2172.59	2218.57	2212.09	2441.06	2362.31	2005.33	2398.95	2432.53	2299.72	2486.45
	2081.58	2101.94	2108.39	2217.65	2215.89	2132.48	2142.87	2200.11	2176.85	2200.03	2288.64	2232.93	2179.63	2319.06	2196.14	2190.13	2197.5	2341.2	2440.91	2209.13	2153.34	2373.85	2047.63	2123	2421.98	2371.98	2308.73	2205.75	2165.28	2162.14	2014.14	2450.21	2409.36	2285.51	2060.77	2575.06	2015.77	2223.19	2540.79	2171.78	2217.61	2210.65	2439.58	2360.89	2004.95	2398.08	2430.92	2298.66	2484.52
	2081.05	2101.43	2108	2216.65	2215.26	2131.63	2142.14	2198.99	2176.21	2199.08	2287.88	2231.68	2178.85	2317.38	2195.27	2189.14	2196.42	2340.16	2439.17	2208.27	2152.58	2372.25	2047.25	2122.37	2419.86	2370.59	2307.65	2204.74	2164.27	2161.52	2013.89	2448.27	2407.18	2284.22	2059.98	2572.96	2015.28	2222.26	2539.44	2170.98	2216.65	2209.21	2438.11	2359.48	2004.58	2397.21	2429.31	2297.6	2482.61
	2080.52	2100.92	2107.61	2215.67	2214.64	2130.79	2141.41	2197.89	2175.56	2198.14	2287.12	2230.43	2178.07	2315.7	2194.41	2188.15	2195.34	2339.13	2437.44	2207.42	2151.82	2370.66	2046.86	2121.74	2417.74	2369.2	2306.57	2203.74	2163.27	2160.9	2013.64	2446.33	2405.02	2282.93	2059.21	2570.86	2014.8	2221.34	2538.09	2170.18	2215.69	2207.79	2436.65	2358.08	2004.22	2396.35	2427.71	2296.55	2480.7
	2079.99	2100.41	2107.22	2214.68	2214.01	2129.95	2140.69	2196.78	2174.92	2197.19	2286.36	2229.18	2177.29	2314.03	2193.55	2187.16	2194.27	2338.09	2435.71	2206.56	2151.06	2369.07	2046.48	2121.12	2415.63	2367.82	2305.49	2202.73	2162.28	2160.28	2013.4	2444.41	2402.86	2281.65	2058.44	2568.77	2014.32	2220.43	2536.74	2169.39	2214.74	2206.37	2435.19	2356.69	2003.86	2395.49	2426.11	2295.5	2478.8
	2079.47	2099.9	2106.84	2213.71	2213.38	2129.12	2139.96	2195.67	2174.28	2196.25	2285.6	2227.94	2176.52	2312.37	2192.69	2186.18	2193.2	2337.06	2433.98	2205.71	2150.3	2367.48	2046.09	2120.5	2413.53	2366.44	2304.42	2201.74	2161.29	2159.66	2013.15	2442.49	2400.71	2280.37	2057.68	2566.68	2013.84	2219.51	2535.4	2168.61	2213.8	2204.96	2433.75	2355.3	2003.5	2394.64	2424.53	2294.45	2476.91
	2078.95	2099.39	2106.45	2212.73	2212.76	2128.29	2139.24	2194.57	2173.64	2195.32	2284.83	2226.71	2175.75	2310.71	2191.83	2185.21	2192.13	2336.02	2432.27	2204.86	2149.55	2365.89	2045.7	2119.88	2411.43	2365.07	2303.35	2200.74	2160.3	2159.04	2012.91	2440.58	2398.56	2279.1	2056.93	2564.58	2013.37	2218.61	2534.06	2167.83	2212.86	2203.55	2432.31	2353.92	2003.14	2393.79	2422.94	2293.41	2475.02
	2078.42	2098.88	2106.07	2211.77	2212.13	2127.46	2138.52	2193.46	2173.01	2194.38	2284.07	2225.47	2174.99	2309.07	2190.98	2184.24	2191.07	2334.99	2430.56	2204.01	2148.8	2364.31	2045.32	2119.27	2409.34	2363.7	2302.28	2199.75	2159.32	2158.43	2012.66	2438.68	2396.42	2277.84	2056.18	2562.49	2012.9	2217.7	2532.72	2167.06	2211.92	2202.16	2430.88	2352.55	2002.79	2392.94	2421.37	2292.38	2473.15
	2077.9	2098.37	2105.68	2210.81	2211.51	2126.64	2137.8	2192.36	2172.38	2193.46	2283.31	2224.24	2174.22	2307.42	2190.12	2183.27	2190.01	2333.96	2428.86	2203.16	2148.06	2362.73	2044.94	2118.66	2407.26	2362.33	2301.22	2198.76	2158.34	2157.82	2012.42	2436.78	2394.3	2276.58	2055.44	2560.41	2012.43	2216.8	2531.38	2166.29	2210.99	2200.77	2429.47	2351.19	2002.45	2392.09	2419.8	2291.35	2471.28
	2077.39	2097.85	2105.3	2209.86	2210.89	2125.82	2137.09	2191.26	2171.74	2192.53	2282.55	2223.02	2173.47	2305.79	2189.27	2182.31	2188.95	2332.93	2427.16	2202.31	2147.32	2361.15	2044.55	2118.05	2405.19	2360.97	2300.16	2197.78	2157.37	2157.21	2012.18	2434.9	2392.17	2275.33	2054.7	2558.32	2011.97	2215.91	2530.05	2165.53	2210.06	2199.39	2428.06	2349.83	2002.1	2391.25	2418.24	2290.32	2469.43
	2076.87	2097.34	2104.92	2208.91	2210.27	2125	2136.38	2190.16	2171.12	2191.61	2281.79	2221.8	2172.71	2304.16	2188.41	2181.36	2187.9	2331.9	2425.48	2201.47	2146.58	2359.57	2044.17	2117.44	2403.12	2359.62	2299.1	2196.79	2156.4	2156.6	2011.94	2433.02	2390.06	2274.08	2053.98	2556.24	2011.52	2215.02	2528.72	2164.78	2209.14	2198.01	2426.66	2348.48	2001.76	2390.41	2416.68	2289.3	2467.58
	2076.36	2096.83	2104.54	2207.96	2209.65	2124.19	2135.67	2189.06	2170.49	2190.7	2281.03	2220.58	2171.96	2302.54	2187.56	2180.41	2186.85	2330.87	2423.79	2200.63	2145.84	2358	2043.78	2116.84	2401.06	2358.26	2298.05	2195.82	2155.44	2155.99	2011.7	2431.15	2387.95	2272.84	2053.26	2554.15	2011.07	2214.13	2527.39	2164.03	2208.22	2196.65	2425.27	2347.14	2001.43	2389.57	2415.13	2288.29	2465.74
	2075.84	2096.32	2104.16	2207.03	2209.04	2123.38	2134.97	2187.97	2169.87	2189.78	2280.26	2219.37	2171.21	2300.93	2186.71	2179.46	2185.8	2329.84	2422.12	2199.79	2145.11	2356.43	2043.4	2116.24	2399.01	2356.91	2297	2194.84	2154.48	2155.38	2011.46	2429.29	2385.85	2271.61	2052.54	2552.07	2010.62	2213.25	2526.06	2163.29	2207.3	2195.29	2423.88	2345.81	2001.09	2388.74	2413.59	2287.28	2463.91
	2075.33	2095.81	2103.78	2206.1	2208.42	2122.57	2134.26	2186.87	2169.24	2188.88	2279.5	2218.16	2170.47	2299.32	2185.86	2178.53	2184.76	2328.82	2420.45	2198.95	2144.38	2354.86	2043.02	2115.65	2396.97	2355.57	2295.95	2193.87	2153.52	2154.78	2011.22	2427.44	2383.76	2270.38	2051.84	2549.99	2010.18	2212.38	2524.74	2162.56	2206.39	2193.94	2422.51	2344.48	2000.76	2387.9	2412.05	2286.27	2462.08
	2074.82	2095.3	2103.4	2205.17	2207.81	2121.77	2133.56	2185.78	2168.62	2187.97	2278.74	2216.96	2169.73	2297.72	2185.01	2177.59	2183.72	2327.79	2418.79	2198.11	2143.66	2353.29	2042.63	2115.06	2394.93	2354.23	2294.91	2192.9	2152.58	2154.18	2010.99	2425.6	2381.68	2269.16	2051.14	2547.92	2009.74	2211.51	2523.42	2161.83	2205.49	2192.59	2421.15	2343.16	2000.44	2387.07	2410.52	2285.27	2460.27
	2074.32	2094.78	2103.02	2204.25	2207.2	2120.97	2132.87	2184.69	2168.01	2187.07	2277.98	2215.76	2168.99	2296.13	2184.16	2176.66	2182.68	2326.77	2417.13	2197.28	2142.94	2351.73	2042.25	2114.47	2392.9	2352.89	2293.87	2191.93	2151.63	2153.58	2010.75	2423.76	2379.6	2267.94	2050.45	2545.84	2009.3	2210.64	2522.11	2161.1	2204.59	2191.26	2419.79	2341.85	2000.12	2386.25	2409	2284.28	2458.46
	2073.81	2094.27	2102.64	2203.34	2206.59	2120.18	2132.17	2183.6	2167.39	2186.18	2277.22	2214.57	2168.26	2294.54	2183.32	2175.74	2181.65	2325.75	2415.49	2196.45	2142.22	2350.17	2041.87	2113.88	2390.88	2351.56	2292.83	2190.97	2150.69	2152.98	2010.52	2421.93	2377.53	2266.73	2049.76	2543.77	2008.87	2209.78	2520.79	2160.38	2203.69	2189.93	2418.44	2340.55	1999.8	2385.43	2407.48	2283.29	2456.67
	2073.31	2093.76	2102.26	2202.43	2205.98	2119.39	2131.48	2182.52	2166.78	2185.29	2276.46	2213.38	2167.53	2292.97	2182.47	2174.82	2180.62	2324.73	2413.84	2195.61	2141.51	2348.61	2041.49	2113.3	2388.87	2350.23	2291.8	2190.01	2149.76	2152.39	2010.28	2420.11	2375.47	2265.52	2049.08	2541.7	2008.45	2208.92	2519.48	2159.67	2202.8	2188.61	2417.1	2339.25	1999.48	2384.6	2405.97	2282.3	2454.88
	2072.81	2093.25	2101.89	2201.52	2205.37	2118.6	2130.8	2181.43	2166.17	2184.4	2275.7	2212.2	2166.81	2291.4	2181.63	2173.91	2179.59	2323.71	2412.21	2194.79	2140.79	2347.06	2041.11	2112.72	2386.86	2348.9	2290.77	2189.06	2148.83	2151.79	2010.05	2418.3	2373.42	2264.32	2048.41	2539.64	2008.03	2208.06	2518.18	2158.96	2201.91	2187.3	2415.77	2337.96	1999.17	2383.79	2404.46	2281.32	2453.1
	2072.31	2092.74	2101.51	2200.63	2204.77	2117.82	2130.11	2180.35	2165.56	2183.51	2274.94	2211.02	2166.09	2289.83	2180.79	2173	2178.57	2322.69	2410.58	2193.96	2140.09	2345.5	2040.73	2112.14	2384.87	2347.58	2289.74	2188.1	2147.9	2151.2	2009.82	2416.5	2371.38	2263.13	2047.75	2537.58	2007.61	2207.22	2516.88	2158.26	2201.03	2185.99	2414.45	2336.68	1998.86	2382.97	2402.97	2280.35	2451.33
	2071.81	2092.23	2101.14	2199.73	2204.16	2117.04	2129.43	2179.27	2164.95	2182.63	2274.18	2209.84	2165.37	2288.28	2179.95	2172.1	2177.55	2321.67	2408.96	2193.13	2139.38	2343.96	2040.35	2111.57	2382.88	2346.26	2288.72	2187.15	2146.98	2150.61	2009.59	2414.7	2369.34	2261.94	2047.09	2535.51	2007.19	2206.37	2515.58	2157.56	2200.15	2184.69	2413.14	2335.41	1998.56	2382.16	2401.48	2279.38	2449.56
	2071.32	2091.71	2100.76	2198.85	2203.56	2116.27	2128.75	2178.19	2164.35	2181.76	2273.42	2208.67	2164.66	2286.73	2179.11	2171.2	2176.54	2320.66	2407.34	2192.31	2138.68	2342.41	2039.97	2111	2380.89	2344.95	2287.7	2186.21	2146.06	2150.02	2009.36	2412.92	2367.31	2260.76	2046.44	2533.46	2006.79	2205.53	2514.28	2156.87	2199.27	2183.4	2411.84	2334.14	1998.26	2381.35	2399.99	2278.41	2447.81
	2070.83	2091.2	2100.39	2197.97	2202.96	2115.49	2128.07	2177.12	2163.75	2180.89	2272.66	2207.5	2163.95	2285.19	2178.27	2170.31	2175.53	2319.64	2405.73	2191.49	2137.98	2340.87	2039.59	2110.44	2378.92	2343.64	2286.68	2185.27	2145.15	2149.44	2009.13	2411.14	2365.29	2259.58	2045.79	2531.4	2006.38	2204.7	2512.98	2156.19	2198.4	2182.12	2410.54	2332.88	1997.96	2380.54	2398.51	2277.45	2446.07
	2070.34	2090.69	2100.02	2197.09	2202.36	2114.73	2127.4	2176.04	2163.15	2180.02	2271.9	2206.34	2163.24	2283.65	2177.44	2169.42	2174.52	2318.63	2404.13	2190.67	2137.29	2339.33	2039.21	2109.87	2376.95	2342.33	2285.67	2184.33	2144.24	2148.85	2008.91	2409.37	2363.28	2258.41	2045.15	2529.35	2005.98	2203.87	2511.69	2155.51	2197.54	2180.84	2409.26	2331.63	1997.67	2379.74	2397.04	2276.49	2444.33
	2069.85	2090.18	2099.65	2196.22	2201.77	2113.96	2126.73	2174.97	2162.55	2179.16	2271.14	2205.18	2162.54	2282.12	2176.6	2168.54	2173.52	2317.62	2402.53	2189.85	2136.6	2337.79	2038.83	2109.31	2374.99	2341.03	2284.66	2183.39	2143.34	2148.27	2008.68	2407.61	2361.28	2257.25	2044.52	2527.3	2005.58	2203.04	2510.4	2154.83	2196.67	2179.58	2407.98	2330.38	1997.38	2378.94	2395.57	2275.54	2442.6
	2069.36	2089.67	2099.28	2195.36	2201.18	2113.2	2126.06	2173.9	2161.96	2178.3	2270.39	2204.03	2161.84	2280.6	2175.77	2167.66	2172.51	2316.61	2400.94	2189.04	2135.91	2336.26	2038.46	2108.76	2373.04	2339.73	2283.65	2182.46	2142.44	2147.69	2008.46	2405.85	2359.28	2256.09	2043.9	2525.26	2005.19	2202.22	2509.12	2154.17	2195.82	2178.31	2406.71	2329.15	1997.09	2378.14	2394.11	2274.59	2440.88
	2068.88	2089.16	2098.91	2194.5	2200.58	2112.45	2125.4	2172.83	2161.36	2177.44	2269.63	2202.88	2161.15	2279.09	2174.94	2166.79	2171.52	2315.61	2399.35	2188.22	2135.23	2334.73	2038.08	2108.2	2371.1	2338.44	2282.64	2181.53	2141.55	2147.11	2008.23	2404.1	2357.3	2254.93	2043.28	2523.21	2004.8	2201.4	2507.84	2153.5	2194.96	2177.06	2405.45	2327.92	1996.81	2377.34	2392.66	2273.65	2439.17
	2068.4	2088.65	2098.54	2193.64	2199.99	2111.69	2124.73	2171.77	2160.77	2176.59	2268.87	2201.74	2160.46	2277.58	2174.11	2165.92	2170.52	2314.6	2397.77	2187.41	2134.54	2333.2	2037.71	2107.65	2369.16	2337.15	2281.64	2180.6	2140.66	2146.54	2008.01	2402.36	2355.32	2253.79	2042.66	2521.18	2004.41	2200.59	2506.56	2152.84	2194.11	2175.81	2404.2	2326.69	1996.53	2376.54	2391.21	2272.71	2437.47
	2067.92	2088.14	2098.17	2192.8	2199.41	2110.95	2124.07	2170.71	2160.19	2175.74	2268.11	2200.6	2159.78	2276.08	2173.28	2165.06	2169.53	2313.6	2396.2	2186.6	2133.87	2331.68	2037.33	2107.1	2367.24	2335.86	2280.65	2179.68	2139.78	2145.96	2007.79	2400.63	2353.35	2252.65	2042.06	2519.14	2004.03	2199.78	2505.28	2152.19	2193.27	2174.58	2402.95	2325.48	1996.25	2375.75	2389.77	2271.78	2435.78
	2067.44	2087.63	2097.8	2191.95	2198.82	2110.2	2123.42	2169.65	2159.6	2174.9	2267.36	2199.47	2159.1	2274.59	2172.46	2164.21	2168.55	2312.59	2394.64	2185.79	2133.19	2330.16	2036.96	2106.56	2365.32	2334.58	2279.65	2178.76	2138.9	2145.39	2007.57	2398.91	2351.38	2251.51	2041.46	2517.11	2003.66	2198.98	2504.01	2151.54	2192.42	2173.35	2401.72	2324.27	1995.97	2374.96	2388.34	2270.85	2434.09
	2066.97	2087.12	2097.44	2191.11	2198.24	2109.46	2122.77	2168.59	2159.02	2174.06	2266.6	2198.34	2158.42	2273.11	2171.63	2163.35	2167.56	2311.59	2393.07	2184.99	2132.52	2328.64	2036.58	2106.02	2363.4	2333.3	2278.66	2177.85	2138.03	2144.82	2007.35	2397.19	2349.43	2250.38	2040.87	2515.08	2003.28	2198.18	2502.74	2150.9	2191.59	2172.12	2400.49	2323.06	1995.7	2374.18	2386.91	2269.93	2432.42
	2066.49	2086.61	2097.07	2190.28	2197.66	2108.72	2122.12	2167.54	2158.43	2173.22	2265.84	2197.21	2157.75	2271.63	2170.81	2162.51	2166.58	2310.59	2391.52	2184.18	2131.85	2327.13	2036.21	2105.48	2361.5	2332.02	2277.67	2176.94	2137.16	2144.25	2007.13	2395.49	2347.48	2249.25	2040.28	2513.06	2002.91	2197.39	2501.47	2150.26	2190.75	2170.9	2399.27	2321.87	1995.44	2373.39	2385.49	2269.01	2430.75
	2066.02	2086.1	2096.71	2189.45	2197.08	2107.99	2121.47	2166.49	2157.86	2172.39	2265.09	2196.09	2157.08	2270.16	2169.99	2161.67	2165.61	2309.6	2389.97	2183.38	2131.19	2325.62	2035.84	2104.94	2359.6	2330.75	2276.69	2176.03	2136.29	2143.68	2006.91	2393.79	2345.55	2248.14	2039.7	2511.04	2002.55	2196.6	2500.21	2149.62	2189.92	2169.7	2398.06	2320.68	1995.17	2372.61	2384.07	2268.1	2429.09
	2065.55	2085.59	2096.34	2188.63	2196.5	2107.26	2120.82	2165.44	2157.28	2171.56	2264.33	2194.97	2156.41	2268.7	2169.17	2160.83	2164.64	2308.6	2388.43	2182.58	2130.52	2324.12	2035.47	2104.41	2357.71	2329.48	2275.7	2175.12	2135.43	2143.12	2006.7	2392.09	2343.62	2247.02	2039.13	2509.02	2002.19	2195.81	2498.95	2149	2189.1	2168.49	2396.85	2319.5	1994.91	2371.83	2382.66	2267.18	2427.44
	2065.09	2085.08	2095.98	2187.81	2195.93	2106.53	2120.18	2164.39	2156.7	2170.73	2263.57	2193.86	2155.75	2267.24	2168.35	2160	2163.67	2307.61	2386.89	2181.78	2129.87	2322.62	2035.1	2103.88	2355.83	2328.21	2274.73	2174.22	2134.57	2142.56	2006.48	2390.41	2341.7	2245.92	2038.56	2507.01	2001.83	2195.03	2497.69	2148.37	2188.28	2167.3	2395.66	2318.32	1994.65	2371.05	2381.26	2266.28	2425.8
	2064.62	2084.58	2095.62	2187	2195.35	2105.81	2119.54	2163.35	2156.13	2169.91	2262.82	2192.75	2155.09	2265.8	2167.54	2159.17	2162.7	2306.61	2385.36	2180.98	2129.21	2321.12	2034.73	2103.36	2353.96	2326.95	2273.75	2173.32	2133.72	2142	2006.27	2388.73	2339.78	2244.81	2038	2505	2001.47	2194.26	2496.44	2147.75	2187.46	2166.11	2394.47	2317.16	1994.4	2370.28	2379.86	2265.38	2424.16
	2064.16	2084.07	2095.25	2186.19	2194.78	2105.09	2118.91	2162.31	2155.56	2169.09	2262.06	2191.65	2154.44	2264.35	2166.72	2158.35	2161.74	2305.62	2383.83	2180.18	2128.56	2319.63	2034.36	2102.83	2352.1	2325.69	2272.78	2172.43	2132.87	2141.44	2006.06	2387.06	2337.88	2243.72	2037.44	2502.99	2001.12	2193.49	2495.18	2147.14	2186.65	2164.93	2393.29	2316	1994.15	2369.5	2378.47	2264.48	2422.54
	2063.7	2083.56	2094.89	2185.39	2194.22	2104.38	2118.28	2161.27	2154.99	2168.28	2261.31	2190.55	2153.79	2262.92	2165.91	2157.53	2160.78	2304.64	2382.31	2179.39	2127.91	2318.14	2033.99	2102.32	2350.24	2324.44	2271.81	2171.54	2132.03	2140.88	2005.85	2385.4	2335.99	2242.63	2036.89	2500.99	2000.78	2192.72	2493.93	2146.53	2185.84	2163.76	2392.12	2314.84	1993.9	2368.73	2377.09	2263.59	2420.92
	2063.24	2083.06	2094.53	2184.59	2193.65	2103.67	2117.65	2160.24	2154.42	2167.47	2260.56	2189.46	2153.14	2261.49	2165.1	2156.72	2159.83	2303.65	2380.8	2178.6	2127.26	2316.65	2033.62	2101.8	2348.39	2323.19	2270.84	2170.65	2131.19	2140.33	2005.63	2383.75	2334.1	2241.54	2036.35	2499	2000.43	2191.96	2492.69	2145.92	2185.03	2162.59	2390.95	2313.69	1993.65	2367.96	2375.71	2262.7	2419.32
	2062.79	2082.55	2094.17	2183.8	2193.09	2102.96	2117.02	2159.2	2153.86	2166.66	2259.8	2188.37	2152.5	2260.08	2164.29	2155.91	2158.88	2302.66	2379.29	2177.81	2126.62	2315.17	2033.26	2101.28	2346.55	2321.94	2269.88	2169.76	2130.36	2139.77	2005.43	2382.1	2332.22	2240.46	2035.82	2497	2000.09	2191.2	2491.44	2145.32	2184.23	2161.43	2389.8	2312.55	1993.41	2367.2	2374.34	2261.81	2417.72
	2062.33	2082.05	2093.82	2183.01	2192.52	2102.26	2116.39	2158.17	2153.3	2165.86	2259.05	2187.29	2151.87	2258.66	2163.49	2155.11	2157.93	2301.68	2377.79	2177.02	2125.98	2313.69	2032.89	2100.77	2344.71	2320.7	2268.92	2168.88	2129.53	2139.22	2005.22	2380.46	2330.35	2239.39	2035.29	2495.02	1999.76	2190.45	2490.2	2144.73	2183.43	2160.28	2388.65	2311.42	1993.17	2366.43	2372.97	2260.93	2416.13
	2061.88	2081.54	2093.46	2182.23	2191.97	2101.56	2115.77	2157.15	2152.74	2165.06	2258.3	2186.21	2151.23	2257.26	2162.68	2154.31	2156.99	2300.7	2376.29	2176.23	2125.35	2312.22	2032.53	2100.27	2342.89	2319.46	2267.96	2168	2128.71	2138.67	2005.01	2378.83	2328.49	2238.32	2034.76	2493.03	1999.43	2189.7	2488.97	2144.14	2182.63	2159.13	2387.51	2310.3	1992.93	2365.67	2371.61	2260.06	2414.54
	2061.43	2081.04	2093.1	2181.45	2191.41	2100.86	2115.16	2156.12	2152.18	2164.27	2257.54	2185.14	2150.6	2255.86	2161.88	2153.52	2156.05	2299.72	2374.8	2175.45	2124.71	2310.75	2032.17	2099.76	2341.07	2318.22	2267.01	2167.13	2127.89	2138.13	2004.8	2377.21	2326.64	2237.26	2034.24	2491.06	1999.1	2188.96	2487.73	2143.55	2181.84	2158	2386.38	2309.18	1992.7	2364.91	2370.26	2259.19	2412.97
	2060.99	2080.53	2092.74	2180.68	2190.85	2100.17	2114.54	2155.1	2151.63	2163.48	2256.79	2184.07	2149.98	2254.47	2161.08	2152.73	2155.12	2298.75	2373.32	2174.66	2124.08	2309.28	2031.8	2099.26	2339.26	2316.99	2266.06	2166.26	2127.07	2137.58	2004.6	2375.59	2324.8	2236.2	2033.73	2489.08	1998.77	2188.22	2486.5	2142.97	2181.06	2156.87	2385.25	2308.06	1992.47	2364.16	2368.91	2258.32	2411.41
	2060.54	2080.03	2092.39	2179.91	2190.3	2099.48	2113.93	2154.09	2151.07	2162.69	2256.04	2183	2149.36	2253.09	2160.28	2151.95	2154.19	2297.77	2371.84	2173.88	2123.46	2307.82	2031.44	2098.76	2337.45	2315.76	2265.11	2165.39	2126.26	2137.04	2004.39	2373.98	2322.96	2235.15	2033.23	2487.11	1998.45	2187.48	2485.27	2142.39	2180.27	2155.74	2384.13	2306.96	1992.24	2363.4	2367.57	2257.46	2409.85
	2060.1	2079.53	2092.03	2179.14	2189.75	2098.8	2113.32	2153.07	2150.52	2161.91	2255.29	2181.94	2148.74	2251.71	2159.49	2151.17	2153.26	2296.8	2370.36	2173.1	2122.83	2306.36	2031.08	2098.26	2335.66	2314.53	2264.16	2164.53	2125.45	2136.5	2004.19	2372.38	2321.13	2234.11	2032.73	2485.15	1998.13	2186.75	2484.05	2141.82	2179.49	2154.63	2383.02	2305.86	1992.02	2362.65	2366.23	2256.6	2408.3
	2059.66	2079.03	2091.68	2178.38	2189.21	2098.12	2112.71	2152.06	2149.97	2161.13	2254.54	2180.88	2148.13	2250.34	2158.69	2150.4	2152.33	2295.83	2368.89	2172.32	2122.21	2304.91	2030.72	2097.77	2333.87	2313.31	2263.22	2163.66	2124.65	2135.96	2003.99	2370.79	2319.32	2233.07	2032.23	2483.19	1997.82	2186.03	2482.82	2141.25	2178.72	2153.52	2381.92	2304.77	1991.8	2361.9	2364.9	2255.74	2406.76
	2059.22	2078.53	2091.33	2177.63	2188.66	2097.44	2112.11	2151.06	2149.43	2160.35	2253.79	2179.83	2147.52	2248.98	2157.9	2149.63	2151.41	2294.86	2367.43	2171.54	2121.59	2303.46	2030.37	2097.28	2332.09	2312.09	2262.28	2162.81	2123.85	2135.43	2003.79	2369.2	2317.51	2232.03	2031.75	2481.24	1997.51	2185.31	2481.6	2140.68	2177.94	2152.41	2380.83	2303.68	1991.58	2361.15	2363.58	2254.89	2405.23
	2058.79	2078.03	2090.97	2176.88	2188.12	2096.77	2111.51	2150.05	2148.88	2159.58	2253.04	2178.79	2146.92	2247.63	2157.11	2148.87	2150.5	2293.89	2365.97	2170.77	2120.98	2302.02	2030.01	2096.79	2330.32	2310.87	2261.35	2161.95	2123.06	2134.89	2003.59	2367.62	2315.71	2231	2031.26	2479.29	1997.2	2184.59	2480.39	2140.12	2177.18	2151.32	2379.74	2302.6	1991.36	2360.4	2362.26	2254.05	2403.71
	2058.35	2077.53	2090.62	2176.13	2187.58	2096.1	2110.91	2149.05	2148.34	2158.81	2252.29	2177.74	2146.32	2246.28	2156.32	2148.11	2149.58	2292.93	2364.52	2170	2120.37	2300.58	2029.65	2096.31	2328.56	2309.66	2260.41	2161.1	2122.27	2134.36	2003.39	2366.05	2313.92	2229.98	2030.79	2477.34	1996.89	2183.88	2479.17	2139.56	2176.41	2150.23	2378.66	2301.53	1991.15	2359.66	2360.95	2253.2	2402.2
	2057.92	2077.03	2090.27	2175.39	2187.04	2095.44	2110.32	2148.05	2147.8	2158.04	2251.54	2176.71	2145.72	2244.94	2155.53	2147.36	2148.67	2291.97	2363.07	2169.22	2119.76	2299.14	2029.3	2095.83	2326.8	2308.45	2259.48	2160.25	2121.48	2133.83	2003.19	2364.48	2312.14	2228.96	2030.32	2475.41	1996.59	2183.17	2477.96	2139.01	2175.65	2149.15	2377.59	2300.46	1990.94	2358.91	2359.64	2252.37	2400.69
	2057.49	2076.53	2089.92	2174.66	2186.51	2094.78	2109.72	2147.06	2147.26	2157.28	2250.79	2175.67	2145.13	2243.61	2154.75	2146.61	2147.77	2291.01	2361.63	2168.45	2119.16	2297.71	2028.95	2095.35	2325.05	2307.25	2258.56	2159.41	2120.7	2133.3	2003	2362.92	2310.37	2227.95	2029.85	2473.47	1996.29	2182.47	2476.75	2138.46	2174.89	2148.07	2376.52	2299.4	1990.73	2358.17	2358.34	2251.53	2399.2
	2057.07	2076.04	2089.57	2173.92	2185.98	2094.12	2109.13	2146.07	2146.72	2156.52	2250.04	2174.65	2144.54	2242.29	2153.97	2145.86	2146.87	2290.05	2360.19	2167.69	2118.55	2296.29	2028.6	2094.87	2323.32	2306.05	2257.63	2158.57	2119.93	2132.77	2002.8	2361.37	2308.6	2226.94	2029.39	2471.55	1996	2181.77	2475.55	2137.92	2174.14	2147.01	2375.46	2298.35	1990.53	2357.43	2357.05	2250.7	2397.71
	2056.64	2075.54	2089.22	2173.2	2185.45	2093.46	2108.55	2145.08	2146.19	2155.76	2249.3	2173.62	2143.96	2240.97	2153.19	2145.12	2145.97	2289.09	2358.76	2166.92	2117.96	2294.87	2028.24	2094.4	2321.58	2304.85	2256.71	2157.73	2119.16	2132.25	2002.61	2359.83	2306.85	2225.94	2028.94	2469.62	1995.71	2181.07	2474.34	2137.38	2173.38	2145.94	2374.41	2297.31	1990.33	2356.7	2355.76	2249.87	2396.23
	2056.22	2075.05	2088.88	2172.47	2184.92	2092.81	2107.97	2144.1	2145.66	2155.01	2248.55	2172.6	2143.38	2239.66	2152.41	2144.39	2145.08	2288.14	2357.33	2166.15	2117.36	2293.45	2027.9	2093.93	2319.86	2303.65	2255.79	2156.9	2118.39	2131.73	2002.42	2358.3	2305.1	2224.95	2028.49	2467.71	1995.42	2180.39	2473.14	2136.84	2172.64	2144.89	2373.37	2296.27	1990.13	2355.96	2354.48	2249.05	2394.76
	2055.8	2074.55	2088.53	2171.75	2184.39	2092.17	2107.39	2143.12	2145.13	2154.26	2247.8	2171.59	2142.81	2238.36	2151.64	2143.66	2144.19	2287.19	2355.91	2165.39	2116.77	2292.04	2027.55	2093.46	2318.14	2302.46	2254.88	2156.07	2117.63	2131.21	2002.22	2356.77	2303.36	2223.95	2028.05	2465.79	1995.14	2179.7	2471.95	2136.31	2171.89	2143.84	2372.33	2295.23	1989.93	2355.23	2353.2	2248.23	2393.3
	2055.39	2074.06	2088.18	2171.04	2183.87	2091.53	2106.81	2142.14	2144.6	2153.52	2247.06	2170.58	2142.24	2237.06	2150.86	2142.93	2143.3	2286.24	2354.49	2164.63	2116.18	2290.63	2027.2	2093	2316.43	2301.27	2253.97	2155.24	2116.87	2130.69	2002.03	2355.24	2301.64	2222.97	2027.62	2463.89	1994.85	2179.02	2470.75	2135.78	2171.15	2142.8	2371.3	2294.21	1989.74	2354.49	2351.93	2247.42	2391.84
	2054.97	2073.57	2087.84	2170.33	2183.35	2090.89	2106.23	2141.17	2144.08	2152.78	2246.31	2169.58	2141.67	2235.77	2150.09	2142.21	2142.42	2285.3	2353.08	2163.87	2115.59	2289.23	2026.86	2092.53	2314.73	2300.09	2253.06	2154.42	2116.12	2130.18	2001.84	2353.73	2299.92	2221.99	2027.19	2461.99	1994.58	2178.34	2469.56	2135.25	2170.41	2141.77	2370.28	2293.19	1989.55	2353.77	2350.67	2246.61	2390.4
	2054.56	2073.07	2087.49	2169.62	2182.84	2090.25	2105.66	2140.2	2143.55	2152.04	2245.57	2168.58	2141.11	2234.49	2149.33	2141.5	2141.54	2284.35	2351.68	2163.11	2115.01	2287.83	2026.51	2092.08	2313.04	2298.91	2252.15	2153.6	2115.37	2129.66	2001.66	2352.22	2298.21	2221.02	2026.76	2460.1	1994.3	2177.67	2468.37	2134.73	2169.68	2140.74	2369.26	2292.17	1989.36	2353.04	2349.41	2245.8	2388.96
	2054.15	2072.58	2087.15	2168.92	2182.33	2089.62	2105.09	2139.24	2143.03	2151.3	2244.82	2167.58	2140.55	2233.22	2148.56	2140.79	2140.67	2283.41	2350.27	2162.35	2114.43	2286.44	2026.17	2091.62	2311.36	2297.73	2251.25	2152.78	2114.62	2129.15	2001.47	2350.72	2296.51	2220.05	2026.35	2458.21	1994.03	2177.01	2467.18	2134.21	2168.95	2139.72	2368.25	2291.17	1989.17	2352.31	2348.15	2245	2387.54
	2053.74	2072.09	2086.8	2168.22	2181.81	2089	2104.53	2138.27	2142.51	2150.57	2244.08	2166.59	2140	2231.95	2147.8	2140.08	2139.79	2282.47	2348.88	2161.6	2113.85	2285.05	2025.83	2091.17	2309.68	2296.55	2250.35	2151.97	2113.88	2128.64	2001.28	2349.23	2294.82	2219.08	2025.93	2456.33	1993.76	2176.34	2466	2133.7	2168.22	2138.71	2367.25	2290.17	1988.99	2351.59	2346.91	2244.2	2386.12
	2053.34	2071.61	2086.46	2167.53	2181.31	2088.37	2103.96	2137.32	2141.99	2149.85	2243.34	2165.61	2139.45	2230.7	2147.04	2139.38	2138.93	2281.54	2347.49	2160.85	2113.27	2283.67	2025.49	2090.72	2308.01	2295.38	2249.45	2151.16	2113.14	2128.13	2001.1	2347.74	2293.14	2218.13	2025.53	2454.45	1993.49	2175.69	2464.82	2133.19	2167.5	2137.7	2366.26	2289.17	1988.81	2350.86	2345.67	2243.4	2384.71
	2052.94	2071.12	2086.12	2166.84	2180.8	2087.76	2103.41	2136.36	2141.48	2149.12	2242.59	2164.63	2138.9	2229.44	2146.28	2138.68	2138.06	2280.6	2346.1	2160.09	2112.7	2282.3	2025.15	2090.27	2306.35	2294.21	2248.55	2150.36	2112.41	2127.63	2000.91	2346.26	2291.47	2217.17	2025.12	2452.58	1993.23	2175.03	2463.64	2132.68	2166.78	2136.7	2365.27	2288.18	1988.63	2350.14	2344.43	2242.61	2383.3
	2052.54	2070.63	2085.78	2166.15	2180.3	2087.14	2102.85	2135.41	2140.97	2148.4	2241.85	2163.65	2138.36	2228.2	2145.52	2137.99	2137.21	2279.67	2344.72	2159.34	2112.13	2280.92	2024.81	2089.82	2304.7	2293.05	2247.66	2149.55	2111.68	2127.13	2000.73	2344.79	2289.8	2216.23	2024.73	2450.72	1992.97	2174.39	2462.47	2132.18	2166.06	2135.71	2364.29	2287.2	1988.45	2349.42	2343.2	2241.82	2381.91
	2052.14	2070.15	2085.44	2165.47	2179.8	2086.53	2102.29	2134.47	2140.46	2147.68	2241.11	2162.68	2137.83	2226.96	2144.77	2137.3	2136.35	2278.74	2343.34	2158.59	2111.57	2279.56	2024.48	2089.38	2303.05	2291.89	2246.77	2148.76	2110.96	2126.62	2000.55	2343.32	2288.15	2215.28	2024.34	2448.86	1992.72	2173.74	2461.3	2131.68	2165.34	2134.72	2363.31	2286.23	1988.28	2348.71	2341.98	2241.03	2380.52
	2051.75	2069.66	2085.1	2164.79	2179.3	2085.92	2101.74	2133.52	2139.95	2146.97	2240.37	2161.71	2137.29	2225.74	2144.02	2136.61	2135.5	2277.81	2341.97	2157.85	2111.01	2278.2	2024.14	2088.94	2301.42	2290.73	2245.88	2147.96	2110.24	2126.13	2000.37	2341.86	2286.5	2214.35	2023.95	2447.01	1992.46	2173.1	2460.13	2131.18	2164.63	2133.74	2362.35	2285.26	1988.11	2347.99	2340.76	2240.25	2379.15
	2051.35	2069.18	2084.76	2164.12	2178.81	2085.32	2101.19	2132.59	2139.44	2146.26	2239.63	2160.75	2136.77	2224.51	2143.27	2135.93	2134.65	2276.89	2340.6	2157.1	2110.45	2276.84	2023.81	2088.5	2299.79	2289.57	2245	2147.17	2109.52	2125.63	2000.19	2340.41	2284.87	2213.42	2023.57	2445.17	1992.21	2172.47	2458.96	2130.69	2163.93	2132.77	2361.39	2284.3	1987.94	2347.28	2339.55	2239.48	2377.78
	2050.96	2068.7	2084.42	2163.45	2178.32	2084.72	2100.65	2131.65	2138.94	2145.55	2238.89	2159.79	2136.24	2223.3	2142.52	2135.26	2133.81	2275.97	2339.24	2156.36	2109.89	2275.49	2023.48	2088.07	2298.17	2288.42	2244.12	2146.38	2108.81	2125.13	2000.01	2338.97	2283.24	2212.49	2023.2	2443.33	1991.96	2171.84	2457.8	2130.2	2163.22	2131.8	2360.43	2283.34	1987.78	2346.56	2338.34	2238.7	2376.42
	2050.58	2068.22	2084.08	2162.78	2177.83	2084.12	2100.11	2130.72	2138.43	2144.85	2238.15	2158.84	2135.72	2222.09	2141.78	2134.59	2132.97	2275.05	2337.88	2155.62	2109.34	2274.14	2023.15	2087.64	2296.55	2287.27	2243.24	2145.6	2108.11	2124.64	1999.83	2337.53	2281.63	2211.57	2022.83	2441.5	1991.72	2171.21	2456.63	2129.71	2162.52	2130.84	2359.48	2282.39	1987.62	2345.85	2337.14	2237.93	2375.07
	2050.19	2067.74	2083.75	2162.12	2177.35	2083.53	2099.57	2129.79	2137.93	2144.15	2237.41	2157.89	2135.21	2220.89	2141.04	2133.92	2132.13	2274.14	2336.53	2154.88	2108.79	2272.8	2022.82	2087.21	2294.95	2286.13	2242.36	2144.81	2107.4	2124.15	1999.66	2336.1	2280.02	2210.65	2022.46	2439.67	1991.48	2170.59	2455.48	2129.23	2161.82	2129.89	2358.54	2281.45	1987.45	2345.14	2335.95	2237.16	2373.72
	2049.81	2067.26	2083.41	2161.47	2176.87	2082.94	2099.03	2128.87	2137.44	2143.45	2236.67	2156.95	2134.7	2219.7	2140.3	2133.26	2131.3	2273.22	2335.18	2154.14	2108.24	2271.47	2022.5	2086.78	2293.35	2284.99	2241.49	2144.04	2106.71	2123.66	1999.48	2334.67	2278.42	2209.74	2022.11	2437.85	1991.24	2169.97	2454.32	2128.75	2161.13	2128.94	2357.61	2280.51	1987.3	2344.43	2334.76	2236.4	2372.39
	2049.43	2066.78	2083.08	2160.81	2176.39	2082.36	2098.5	2127.96	2136.94	2142.76	2235.94	2156.01	2134.19	2218.52	2139.56	2132.61	2130.48	2272.31	2333.84	2153.4	2107.69	2270.14	2022.17	2086.36	2291.76	2283.85	2240.62	2143.26	2106.01	2123.18	1999.31	2333.26	2276.84	2208.84	2021.75	2436.04	1991	2169.36	2453.17	2128.27	2160.43	2128	2356.68	2279.58	1987.14	2343.73	2333.58	2235.64	2371.06
	2049.05	2066.31	2082.74	2160.16	2175.91	2081.78	2097.97	2127.04	2136.44	2142.07	2235.2	2155.08	2133.69	2217.34	2138.83	2131.95	2129.65	2271.4	2332.5	2152.66	2107.15	2268.82	2021.85	2085.94	2290.18	2282.71	2239.75	2142.49	2105.32	2122.7	1999.14	2331.85	2275.26	2207.94	2021.41	2434.24	1990.77	2168.75	2452.02	2127.8	2159.74	2127.07	2355.76	2278.66	1986.99	2343.02	2332.4	2234.88	2369.75
	2048.67	2065.83	2082.41	2159.51	2175.44	2081.2	2097.44	2126.13	2135.95	2141.38	2234.46	2154.15	2133.19	2216.17	2138.1	2131.31	2128.83	2270.5	2331.16	2151.93	2106.61	2267.5	2021.53	2085.52	2288.61	2281.58	2238.89	2141.72	2104.64	2122.21	1998.96	2330.44	2273.69	2207.05	2021.06	2432.44	1990.54	2168.15	2450.87	2127.33	2159.06	2126.14	2354.84	2277.74	1986.84	2342.32	2331.23	2234.13	2368.44
	2048.3	2065.36	2082.07	2158.87	2174.97	2080.63	2096.92	2125.23	2135.46	2140.7	2233.73	2153.23	2132.7	2215.01	2137.37	2130.66	2128.02	2269.6	2329.83	2151.19	2106.08	2266.19	2021.21	2085.1	2287.04	2280.45	2238.03	2140.96	2103.96	2121.73	1998.79	2329.04	2272.13	2206.16	2020.73	2430.65	1990.31	2167.55	2449.72	2126.86	2158.37	2125.22	2353.94	2276.83	1986.69	2341.62	2330.06	2233.38	2367.14
	2047.93	2064.89	2081.74	2158.23	2174.5	2080.06	2096.39	2124.33	2134.97	2140.02	2232.99	2152.31	2132.21	2213.85	2136.64	2130.02	2127.21	2268.7	2328.51	2150.46	2105.54	2264.88	2020.89	2084.69	2285.48	2279.32	2237.17	2140.2	2103.28	2121.26	1998.63	2327.65	2270.58	2205.27	2020.39	2428.87	1990.08	2166.96	2448.58	2126.39	2157.69	2124.31	2353.03	2275.92	1986.54	2340.92	2328.9	2232.63	2365.84
	2047.56	2064.42	2081.41	2157.6	2174.04	2079.49	2095.87	2123.43	2134.49	2139.34	2232.26	2151.4	2131.73	2212.7	2135.92	2129.39	2126.4	2267.8	2327.19	2149.73	2105.01	2263.58	2020.58	2084.28	2283.93	2278.2	2236.31	2139.44	2102.61	2120.78	1998.46	2326.27	2269.04	2204.4	2020.07	2427.09	1989.86	2166.37	2447.44	2125.93	2157.02	2123.4	2352.14	2275.02	1986.4	2340.22	2327.75	2231.89	2364.56
	2047.2	2063.95	2081.08	2156.96	2173.58	2078.93	2095.36	2122.54	2134	2138.66	2231.53	2150.49	2131.25	2211.56	2135.2	2128.76	2125.6	2266.91	2325.87	2149.01	2104.48	2262.28	2020.26	2083.87	2282.39	2277.08	2235.46	2138.69	2101.94	2120.31	1998.29	2324.89	2267.51	2203.52	2019.75	2425.33	1989.64	2165.78	2446.3	2125.47	2156.34	2122.5	2351.25	2274.13	1986.25	2339.52	2326.6	2231.15	2363.29
	2046.84	2063.48	2080.75	2156.34	2173.12	2078.37	2094.85	2121.65	2133.52	2137.99	2230.79	2149.58	2130.77	2210.43	2134.48	2128.13	2124.8	2266.01	2324.56	2148.28	2103.96	2260.99	2019.95	2083.47	2280.86	2275.96	2234.61	2137.94	2101.27	2119.84	1998.12	2323.52	2265.99	2202.66	2019.43	2423.57	1989.42	2165.2	2445.17	2125.01	2155.67	2121.6	2350.36	2273.24	1986.11	2338.82	2325.45	2230.42	2362.02
	2046.48	2063.02	2080.42	2155.71	2172.67	2077.82	2094.34	2120.77	2133.04	2137.32	2230.06	2148.68	2130.3	2209.3	2133.77	2127.51	2124	2265.13	2323.25	2147.55	2103.44	2259.71	2019.64	2083.06	2279.33	2274.85	2233.76	2137.19	2100.61	2119.37	1997.96	2322.16	2264.48	2201.79	2019.12	2421.81	1989.21	2164.62	2444.04	2124.56	2155	2120.71	2349.49	2272.36	1985.98	2338.13	2324.31	2229.68	2360.76
	2046.12	2062.55	2080.09	2155.09	2172.22	2077.27	2093.83	2119.89	2132.57	2136.66	2229.33	2147.79	2129.84	2208.19	2133.06	2126.9	2123.21	2264.24	2321.95	2146.83	2102.92	2258.43	2019.33	2082.66	2277.82	2273.74	2232.91	2136.45	2099.96	2118.91	1997.8	2320.8	2262.98	2200.94	2018.81	2420.06	1989	2164.05	2442.91	2124.11	2154.34	2119.83	2348.62	2271.48	1985.84	2337.43	2323.18	2228.95	2359.51
	2045.76	2062.09	2079.76	2154.47	2171.77	2076.73	2093.32	2119.02	2132.09	2136	2228.6	2146.9	2129.37	2207.07	2132.35	2126.28	2122.42	2263.36	2320.65	2146.11	2102.4	2257.16	2019.03	2082.27	2276.31	2272.63	2232.07	2135.71	2099.31	2118.44	1997.63	2319.45	2261.49	2200.08	2018.51	2418.33	1988.79	2163.48	2441.78	2123.66	2153.68	2118.95	2347.75	2270.61	1985.71	2336.74	2322.05	2228.23	2358.27
	2045.41	2061.63	2079.44	2153.86	2171.32	2076.18	2092.82	2118.15	2131.62	2135.34	2227.87	2146.02	2128.92	2205.97	2131.64	2125.68	2121.64	2262.48	2319.35	2145.39	2101.89	2255.9	2018.72	2081.87	2274.8	2271.53	2231.23	2134.98	2098.66	2117.98	1997.47	2318.1	2260.01	2199.24	2018.22	2416.59	1988.58	2162.92	2440.66	2123.22	2153.02	2118.09	2346.89	2269.75	1985.58	2336.05	2320.93	2227.5	2357.04
	2045.06	2061.16	2079.11	2153.25	2170.88	2075.64	2092.32	2117.28	2131.14	2134.68	2227.14	2145.14	2128.46	2204.88	2130.94	2125.07	2120.86	2261.6	2318.07	2144.67	2101.38	2254.64	2018.42	2081.48	2273.31	2270.43	2230.39	2134.24	2098.02	2117.52	1997.31	2316.76	2258.53	2198.39	2017.92	2414.87	1988.38	2162.36	2439.54	2122.78	2152.36	2117.22	2346.04	2268.89	1985.45	2335.36	2319.82	2226.78	2355.81
	2044.71	2060.71	2078.78	2152.64	2170.44	2075.11	2091.83	2116.42	2130.67	2134.03	2226.41	2144.26	2128.01	2203.79	2130.24	2124.47	2120.08	2260.73	2316.78	2143.95	2100.87	2253.38	2018.12	2081.09	2271.83	2269.33	2229.56	2133.51	2097.38	2117.06	1997.15	2315.43	2257.07	2197.56	2017.64	2413.15	1988.17	2161.81	2438.42	2122.34	2151.71	2116.37	2345.19	2268.04	1985.32	2334.67	2318.71	2226.07	2354.59
	2044.37	2060.25	2078.46	2152.04	2170	2074.58	2091.33	2115.56	2130.21	2133.38	2225.68	2143.39	2127.57	2202.7	2129.54	2123.88	2119.31	2259.86	2315.5	2143.23	2100.37	2252.13	2017.82	2080.7	2270.35	2268.23	2228.72	2132.79	2096.74	2116.61	1997	2314.11	2255.62	2196.73	2017.36	2411.44	1987.97	2161.26	2437.31	2121.9	2151.06	2115.51	2344.35	2267.19	1985.2	2333.99	2317.6	2225.35	2353.39
	2044.03	2059.79	2078.13	2151.44	2169.57	2074.05	2090.84	2114.71	2129.74	2132.74	2224.96	2142.52	2127.13	2201.63	2128.84	2123.29	2118.54	2258.99	2314.22	2142.52	2099.86	2250.89	2017.52	2080.32	2268.88	2267.14	2227.89	2132.07	2096.11	2116.15	1996.84	2312.79	2254.17	2195.9	2017.08	2409.74	1987.78	2160.71	2436.19	2121.47	2150.41	2114.67	2343.51	2266.35	1985.08	2333.3	2316.5	2224.64	2352.18
	2043.69	2059.34	2077.81	2150.84	2169.14	2073.53	2090.36	2113.86	2129.28	2132.09	2224.23	2141.66	2126.69	2200.56	2128.15	2122.7	2117.78	2258.12	2312.95	2141.81	2099.37	2249.65	2017.22	2079.93	2267.42	2266.05	2227.06	2131.35	2095.48	2115.7	1996.68	2311.48	2252.74	2195.08	2016.81	2408.05	1987.58	2160.17	2435.08	2121.04	2149.76	2113.83	2342.68	2265.52	1984.95	2332.61	2315.41	2223.94	2350.99
	2043.35	2058.88	2077.49	2150.25	2168.71	2073.01	2089.87	2113.02	2128.82	2131.45	2223.51	2140.81	2126.26	2199.5	2127.46	2122.12	2117.02	2257.26	2311.68	2141.09	2098.87	2248.42	2016.93	2079.55	2265.96	2264.97	2226.24	2130.64	2094.86	2115.26	1996.53	2310.17	2251.32	2194.26	2016.54	2406.36	1987.39	2159.64	2433.98	2120.61	2149.12	2113	2341.86	2264.69	1984.84	2331.93	2314.32	2223.23	2349.81
	2043.02	2058.43	2077.17	2149.66	2168.29	2072.5	2089.39	2112.18	2128.36	2130.82	2222.78	2139.95	2125.83	2198.45	2126.77	2121.54	2116.26	2256.4	2310.42	2140.39	2098.37	2247.2	2016.64	2079.17	2264.52	2263.89	2225.42	2129.92	2094.24	2114.81	1996.38	2308.87	2249.9	2193.45	2016.28	2404.68	1987.2	2159.1	2432.87	2120.18	2148.48	2112.17	2341.04	2263.87	1984.72	2331.25	2313.23	2222.53	2348.63
	2042.68	2057.98	2076.85	2149.08	2167.86	2071.98	2088.91	2111.35	2127.9	2130.18	2222.06	2139.11	2125.41	2197.41	2126.09	2120.96	2115.51	2255.54	2309.16	2139.68	2097.88	2245.98	2016.35	2078.8	2263.08	2262.81	2224.6	2129.22	2093.63	2114.37	1996.23	2307.58	2248.49	2192.64	2016.03	2403.01	1987.02	2158.57	2431.77	2119.76	2147.85	2111.35	2340.22	2263.05	1984.61	2330.57	2312.16	2221.83	2347.46
	2042.35	2057.53	2076.52	2148.49	2167.44	2071.48	2088.44	2110.52	2127.45	2129.55	2221.33	2138.27	2124.99	2196.37	2125.4	2120.39	2114.76	2254.69	2307.91	2138.97	2097.39	2244.77	2016.06	2078.43	2261.65	2261.73	2223.78	2128.51	2093.01	2113.92	1996.08	2306.3	2247.1	2191.84	2015.77	2401.34	1986.83	2158.05	2430.67	2119.34	2147.22	2110.54	2339.41	2262.24	1984.49	2329.89	2311.08	2221.14	2346.3
	2042.03	2057.08	2076.21	2147.91	2167.03	2070.97	2087.97	2109.69	2126.99	2128.93	2220.61	2137.43	2124.58	2195.34	2124.73	2119.82	2114.01	2253.84	2306.66	2138.27	2096.91	2243.56	2015.77	2078.06	2260.23	2260.66	2222.96	2127.81	2092.41	2113.48	1995.93	2305.02	2245.71	2191.04	2015.53	2399.69	1986.65	2157.53	2429.57	2118.93	2146.59	2109.73	2338.61	2261.43	1984.38	2329.21	2310.01	2220.45	2345.14
	2041.7	2056.64	2075.89	2147.34	2166.61	2070.47	2087.5	2108.87	2126.54	2128.3	2219.89	2136.6	2124.17	2194.31	2124.05	2119.26	2113.27	2252.99	2305.41	2137.56	2096.43	2242.36	2015.49	2077.69	2258.81	2259.59	2222.15	2127.11	2091.81	2113.05	1995.78	2303.75	2244.33	2190.25	2015.29	2398.04	1986.47	2157.02	2428.48	2118.51	2145.96	2108.93	2337.81	2260.64	1984.27	2328.53	2308.95	2219.76	2344
	2041.38	2056.19	2075.57	2146.77	2166.2	2069.98	2087.03	2108.06	2126.09	2127.68	2219.17	2135.77	2123.76	2193.3	2123.38	2118.7	2112.53	2252.14	2304.17	2136.86	2095.94	2241.17	2015.21	2077.32	2257.41	2258.52	2221.34	2126.42	2091.21	2112.61	1995.63	2302.48	2242.97	2189.46	2015.05	2396.4	1986.3	2156.51	2427.39	2118.1	2145.34	2108.14	2337.02	2259.84	1984.17	2327.85	2307.89	2219.08	2342.86
	2041.06	2055.75	2075.25	2146.2	2165.79	2069.48	2086.56	2107.24	2125.65	2127.06	2218.45	2134.94	2123.36	2192.29	2122.7	2118.15	2111.8	2251.3	2302.94	2136.16	2095.47	2239.98	2014.93	2076.96	2256.01	2257.46	2220.53	2125.73	2090.61	2112.18	1995.49	2301.22	2241.61	2188.68	2014.81	2394.77	1986.12	2156	2426.3	2117.7	2144.72	2107.35	2336.23	2259.05	1984.06	2327.18	2306.84	2218.39	2341.73
	2040.74	2055.3	2074.94	2145.63	2165.38	2068.99	2086.1	2106.44	2125.2	2126.44	2217.73	2134.13	2122.96	2191.29	2122.04	2117.6	2111.07	2250.46	2301.71	2135.46	2094.99	2238.8	2014.65	2076.6	2254.62	2256.39	2219.72	2125.04	2090.02	2111.75	1995.34	2299.97	2240.26	2187.9	2014.59	2393.14	1985.95	2155.5	2425.21	2117.29	2144.1	2106.57	2335.45	2258.27	1983.96	2326.5	2305.79	2217.71	2340.61
	2040.43	2054.86	2074.62	2145.07	2164.98	2068.51	2085.64	2105.63	2124.76	2125.83	2217.02	2133.31	2122.57	2190.29	2121.37	2117.05	2110.34	2249.62	2300.48	2134.76	2094.52	2237.62	2014.38	2076.24	2253.24	2255.34	2218.92	2124.36	2089.43	2111.32	1995.2	2298.72	2238.92	2187.13	2014.36	2391.52	1985.78	2155	2424.13	2116.89	2143.49	2105.79	2334.67	2257.49	1983.86	2325.83	2304.75	2217.04	2339.49
	2040.12	2054.42	2074.3	2144.51	2164.58	2068.03	2085.19	2104.84	2124.32	2125.22	2216.3	2132.5	2122.18	2189.3	2120.71	2116.51	2109.62	2248.79	2299.26	2134.07	2094.05	2236.45	2014.1	2075.88	2251.86	2254.28	2218.12	2123.68	2088.85	2110.89	1995.06	2297.48	2237.59	2186.36	2014.14	2389.91	1985.62	2154.5	2423.05	2116.49	2142.88	2105.02	2333.9	2256.72	1983.76	2325.15	2303.71	2216.37	2338.38
	2039.81	2053.99	2073.99	2143.96	2164.18	2067.55	2084.73	2104.04	2123.88	2124.61	2215.58	2131.7	2121.79	2188.32	2120.05	2115.97	2108.9	2247.96	2298.04	2133.38	2093.58	2235.29	2013.83	2075.53	2250.5	2253.23	2217.32	2123.01	2088.27	2110.47	1994.91	2296.25	2236.27	2185.59	2013.93	2388.31	1985.45	2154.01	2421.97	2116.09	2142.27	2104.25	2333.13	2255.96	1983.66	2324.48	2302.68	2215.7	2337.28
	2039.5	2053.55	2073.68	2143.4	2163.78	2067.07	2084.28	2103.25	2123.45	2124.01	2214.87	2130.9	2121.41	2187.35	2119.39	2115.43	2108.18	2247.13	2296.82	2132.68	2093.12	2234.13	2013.56	2075.18	2249.14	2252.18	2216.52	2122.33	2087.7	2110.05	1994.78	2295.02	2234.96	2184.83	2013.72	2386.72	1985.29	2153.53	2420.89	2115.7	2141.67	2103.49	2332.37	2255.2	1983.57	2323.81	2301.65	2215.03	2336.19
	2039.19	2053.12	2073.37	2142.86	2163.39	2066.6	2083.84	2102.47	2123.01	2123.41	2214.15	2130.1	2121.04	2186.38	2118.74	2114.9	2107.47	2246.3	2295.62	2131.99	2092.65	2232.98	2013.29	2074.83	2247.79	2251.14	2215.73	2121.67	2087.13	2109.63	1994.64	2293.8	2233.65	2184.08	2013.52	2385.13	1985.13	2153.05	2419.82	2115.31	2141.07	2102.74	2331.61	2254.44	1983.47	2323.14	2300.63	2214.37	2335.1
	2038.89	2052.68	2073.05	2142.31	2162.99	2066.14	2083.39	2101.69	2122.58	2122.81	2213.44	2129.31	2120.67	2185.42	2118.09	2114.37	2106.76	2245.48	2294.41	2131.3	2092.19	2231.83	2013.03	2074.48	2246.45	2250.09	2214.93	2121	2086.56	2109.21	1994.5	2292.59	2232.36	2183.33	2013.32	2383.55	1984.98	2152.57	2418.75	2114.92	2140.47	2101.99	2330.86	2253.69	1983.38	2322.47	2299.62	2213.7	2334.02
	2038.59	2052.25	2072.74	2141.77	2162.6	2065.67	2082.95	2100.91	2122.15	2122.21	2212.73	2128.53	2120.3	2184.47	2117.44	2113.85	2106.06	2244.66	2293.21	2130.62	2091.74	2230.69	2012.77	2074.13	2245.11	2249.05	2214.14	2120.34	2085.99	2108.79	1994.36	2291.38	2231.08	2182.59	2013.12	2381.99	1984.82	2152.1	2417.68	2114.53	2139.87	2101.25	2330.11	2252.95	1983.29	2321.81	2298.6	2213.05	2332.95
	2038.29	2051.82	2072.43	2141.23	2162.22	2065.22	2082.51	2100.14	2121.72	2121.62	2212.02	2127.75	2119.93	2183.53	2116.79	2113.33	2105.36	2243.84	2292.02	2129.93	2091.28	2229.56	2012.5	2073.79	2243.79	2248.02	2213.35	2119.68	2085.44	2108.38	1994.23	2290.18	2229.8	2181.84	2012.93	2380.42	1984.67	2151.63	2416.62	2114.15	2139.28	2100.51	2329.37	2252.21	1983.2	2321.14	2297.6	2212.39	2331.89
	2038	2051.39	2072.13	2140.69	2161.83	2064.76	2082.08	2099.38	2121.3	2121.03	2211.31	2126.97	2119.57	2182.59	2116.15	2112.81	2104.66	2243.03	2290.82	2129.25	2090.83	2228.43	2012.25	2073.45	2242.47	2246.98	2212.57	2119.03	2084.88	2107.97	1994.1	2288.99	2228.54	2181.11	2012.74	2378.87	1984.52	2151.16	2415.56	2113.77	2138.69	2099.78	2328.63	2251.48	1983.12	2320.47	2296.59	2211.74	2330.83
	2037.71	2050.96	2071.82	2140.16	2161.45	2064.31	2081.64	2098.62	2120.88	2120.44	2210.6	2126.2	2119.22	2181.66	2115.51	2112.3	2103.96	2242.22	2289.64	2128.57	2090.38	2227.31	2011.99	2073.11	2241.16	2245.95	2211.79	2118.37	2084.33	2107.56	1993.96	2287.8	2227.28	2180.38	2012.56	2377.33	1984.37	2150.7	2414.5	2113.4	2138.11	2099.06	2327.9	2250.75	1983.03	2319.81	2295.6	2211.09	2329.78
	2037.42	2050.54	2071.51	2139.63	2161.07	2063.86	2081.21	2097.86	2120.45	2119.86	2209.89	2125.43	2118.87	2180.73	2114.87	2111.79	2103.27	2241.41	2288.46	2127.88	2089.93	2226.2	2011.73	2072.78	2239.86	2244.93	2211	2117.73	2083.78	2107.15	1993.83	2286.62	2226.03	2179.65	2012.38	2375.79	1984.23	2150.25	2413.44	2113.02	2137.52	2098.34	2327.17	2250.03	1982.95	2319.14	2294.6	2210.45	2328.74
	2037.13	2050.11	2071.21	2139.11	2160.69	2063.42	2080.78	2097.11	2120.04	2119.28	2209.18	2124.67	2118.52	2179.82	2114.24	2111.28	2102.58	2240.61	2287.28	2127.21	2089.49	2225.09	2011.48	2072.44	2238.56	2243.9	2210.22	2117.08	2083.24	2106.75	1993.7	2285.45	2224.8	2178.93	2012.21	2374.26	1984.09	2149.79	2412.38	2112.65	2136.94	2097.63	2326.44	2249.31	1982.87	2318.48	2293.62	2209.8	2327.71
	2036.85	2049.69	2070.9	2138.58	2160.31	2062.97	2080.36	2096.36	2119.62	2118.7	2208.48	2123.91	2118.18	2178.91	2113.61	2110.78	2101.9	2239.8	2286.11	2126.53	2089.04	2223.99	2011.23	2072.11	2237.27	2242.88	2209.45	2116.44	2082.7	2106.35	1993.58	2284.28	2223.57	2178.21	2012.04	2372.74	1983.95	2149.34	2411.33	2112.28	2136.37	2096.92	2325.72	2248.6	1982.79	2317.82	2292.63	2209.16	2326.68
	2036.56	2049.27	2070.6	2138.06	2159.94	2062.54	2079.94	2095.62	2119.2	2118.12	2207.77	2123.16	2117.84	2178	2112.98	2110.28	2101.22	2239.01	2284.94	2125.85	2088.6	2222.9	2010.98	2071.78	2236	2241.86	2208.67	2115.8	2082.16	2105.95	1993.45	2283.11	2222.35	2177.5	2011.87	2371.23	1983.81	2148.9	2410.28	2111.92	2135.79	2096.22	2325.01	2247.9	1982.71	2317.15	2291.66	2208.53	2325.66
	2036.28	2048.85	2070.29	2137.55	2159.57	2062.1	2079.52	2094.88	2118.79	2117.55	2207.07	2122.41	2117.51	2177.11	2112.35	2109.79	2100.54	2238.21	2283.77	2125.18	2088.17	2221.81	2010.74	2071.46	2234.73	2240.85	2207.9	2115.17	2081.63	2105.55	1993.32	2281.96	2221.14	2176.79	2011.71	2369.72	1983.67	2148.46	2409.24	2111.55	2135.23	2095.53	2324.29	2247.2	1982.63	2316.49	2290.68	2207.89	2324.64
	2036.01	2048.43	2069.99	2137.03	2159.2	2061.67	2079.1	2094.14	2118.38	2116.98	2206.36	2121.67	2117.17	2176.22	2111.73	2109.3	2099.87	2237.42	2282.61	2124.51	2087.73	2220.73	2010.5	2071.13	2233.46	2239.84	2207.13	2114.54	2081.1	2105.15	1993.2	2280.81	2219.94	2176.08	2011.56	2368.23	1983.54	2148.02	2408.19	2111.19	2134.66	2094.84	2323.59	2246.5	1982.56	2315.83	2289.71	2207.26	2323.63
	2035.73	2048.01	2069.69	2136.52	2158.83	2061.25	2078.68	2093.41	2117.97	2116.41	2205.66	2120.93	2116.85	2175.33	2111.11	2108.81	2099.2	2236.63	2281.46	2123.84	2087.3	2219.65	2010.25	2070.81	2232.21	2238.83	2206.36	2113.91	2080.57	2104.76	1993.08	2279.67	2218.75	2175.38	2011.41	2366.74	1983.41	2147.59	2407.15	2110.83	2134.09	2094.15	2322.88	2245.81	1982.49	2315.17	2288.75	2206.63	2322.63
	2035.46	2047.6	2069.39	2136.02	2158.46	2060.83	2078.27	2092.69	2117.57	2115.85	2204.96	2120.19	2116.53	2174.46	2110.49	2108.32	2098.53	2235.84	2280.31	2123.17	2086.87	2218.58	2010.02	2070.49	2230.96	2237.82	2205.59	2113.29	2080.05	2104.37	1992.96	2278.53	2217.56	2174.69	2011.26	2365.26	1983.28	2147.16	2406.11	2110.48	2133.53	2093.47	2322.18	2245.12	1982.41	2314.51	2287.79	2206.01	2321.64
	2035.19	2047.19	2069.09	2135.51	2158.1	2060.41	2077.86	2091.97	2117.16	2115.28	2204.26	2119.46	2116.21	2173.59	2109.88	2107.84	2097.87	2235.05	2279.16	2122.5	2086.44	2217.52	2009.78	2070.17	2229.72	2236.82	2204.82	2112.67	2079.54	2103.98	1992.84	2277.4	2216.39	2174	2011.11	2363.79	1983.15	2146.74	2405.08	2110.13	2132.98	2092.8	2321.49	2244.45	1982.34	2313.85	2286.84	2205.38	2320.65
	2034.92	2046.77	2068.79	2135.01	2157.74	2059.99	2077.46	2091.25	2116.76	2114.72	2203.56	2118.74	2115.89	2172.73	2109.26	2107.37	2097.21	2234.27	2278.02	2121.83	2086.02	2216.46	2009.55	2069.85	2228.49	2235.82	2204.06	2112.06	2079.02	2103.6	1992.72	2276.28	2215.23	2173.31	2010.98	2362.33	1983.03	2146.32	2404.04	2109.78	2132.42	2092.13	2320.8	2243.77	1982.27	2313.2	2285.89	2204.76	2319.67
	2034.66	2046.36	2068.49	2134.51	2157.38	2059.58	2077.06	2090.54	2116.36	2114.17	2202.86	2118.01	2115.59	2171.88	2108.66	2106.89	2096.55	2233.49	2276.88	2121.17	2085.59	2215.41	2009.31	2069.54	2227.27	2234.82	2203.3	2111.44	2078.51	2103.21	1992.6	2275.16	2214.07	2172.63	2010.84	2360.87	1982.9	2145.9	2403.01	2109.43	2131.87	2091.47	2320.11	2243.1	1982.21	2312.54	2284.94	2204.14	2318.7
	2034.4	2045.95	2068.19	2134.02	2157.02	2059.17	2076.66	2089.84	2115.96	2113.61	2202.17	2117.3	2115.28	2171.03	2108.05	2106.42	2095.9	2232.72	2275.75	2120.51	2085.17	2214.37	2009.08	2069.23	2226.05	2233.83	2202.54	2110.83	2078.01	2102.83	1992.48	2274.05	2212.93	2171.95	2010.71	2359.43	1982.78	2145.49	2401.99	2109.09	2131.33	2090.81	2319.43	2242.44	1982.14	2311.88	2284	2203.53	2317.73
	2034.14	2045.55	2067.9	2133.53	2156.67	2058.77	2076.26	2089.14	2115.57	2113.06	2201.47	2116.59	2114.98	2170.19	2107.45	2105.95	2095.24	2231.95	2274.62	2119.85	2084.75	2213.33	2008.86	2068.91	2224.85	2232.84	2201.78	2110.23	2077.5	2102.45	1992.37	2272.95	2211.79	2171.27	2010.58	2357.99	1982.67	2145.08	2400.96	2108.75	2130.78	2090.16	2318.75	2241.78	1982.08	2311.23	2283.06	2202.92	2316.77
	2033.88	2045.14	2067.6	2133.04	2156.31	2058.37	2075.86	2088.44	2115.18	2112.51	2200.78	2115.88	2114.68	2169.35	2106.85	2105.49	2094.6	2231.18	2273.5	2119.19	2084.34	2212.3	2008.63	2068.61	2223.65	2231.85	2201.03	2109.63	2077.01	2102.07	1992.25	2271.85	2210.66	2170.6	2010.46	2356.56	1982.55	2144.68	2399.94	2108.41	2130.24	2089.52	2318.07	2241.12	1982.01	2310.57	2282.13	2202.31	2315.82
	2033.62	2044.74	2067.31	2132.55	2155.96	2057.97	2075.47	2087.75	2114.79	2111.96	2200.08	2115.18	2114.39	2168.53	2106.25	2105.03	2093.95	2230.41	2272.38	2118.53	2083.92	2211.28	2008.41	2068.3	2222.46	2230.86	2200.27	2109.03	2076.51	2101.7	1992.14	2270.76	2209.55	2169.94	2010.34	2355.14	1982.44	2144.28	2398.92	2108.07	2129.7	2088.88	2317.4	2240.47	1981.95	2309.92	2281.2	2201.7	2314.87
	2033.37	2044.33	2067.02	2132.07	2155.61	2057.58	2075.08	2087.06	2114.4	2111.42	2199.39	2114.48	2114.1	2167.71	2105.65	2104.57	2093.31	2229.65	2271.27	2117.87	2083.51	2210.26	2008.19	2068	2221.28	2229.88	2199.52	2108.43	2076.02	2101.32	1992.03	2269.67	2208.44	2169.28	2010.23	2353.73	1982.33	2143.88	2397.9	2107.74	2129.17	2088.24	2316.73	2239.83	1981.89	2309.26	2280.28	2201.1	2313.93
	2033.12	2043.93	2066.72	2131.59	2155.26	2057.19	2074.69	2086.38	2114.01	2110.88	2198.7	2113.79	2113.81	2166.89	2105.06	2104.12	2092.68	2228.89	2270.16	2117.22	2083.1	2209.25	2007.97	2067.69	2220.1	2228.9	2198.77	2107.84	2075.53	2100.95	1991.92	2268.6	2207.34	2168.62	2010.12	2352.33	1982.22	2143.49	2396.88	2107.41	2128.64	2087.62	2316.06	2239.19	1981.83	2308.61	2279.36	2200.5	2313
	2032.87	2043.53	2066.43	2131.11	2154.91	2056.8	2074.31	2085.7	2113.63	2110.34	2198.01	2113.1	2113.53	2166.09	2104.47	2103.66	2092.04	2228.13	2269.05	2116.57	2082.69	2208.24	2007.76	2067.39	2218.93	2227.93	2198.02	2107.25	2075.05	2100.58	1991.81	2267.52	2206.25	2167.97	2010.01	2350.94	1982.11	2143.1	2395.87	2107.08	2128.11	2086.99	2315.4	2238.56	1981.78	2307.96	2278.45	2199.9	2312.07
	2032.63	2043.13	2066.14	2130.64	2154.57	2056.42	2073.93	2085.03	2113.24	2109.8	2197.32	2112.41	2113.25	2165.29	2103.89	2103.22	2091.41	2227.37	2267.95	2115.92	2082.29	2207.25	2007.54	2067.1	2217.77	2226.95	2197.28	2106.67	2074.57	2100.22	1991.71	2266.46	2205.16	2167.32	2009.91	2349.55	1982	2142.71	2394.86	2106.76	2127.58	2086.37	2314.74	2237.93	1981.72	2307.3	2277.54	2199.3	2311.15
	2032.39	2042.74	2065.85	2130.17	2154.23	2056.04	2073.55	2084.36	2112.86	2109.27	2196.64	2111.73	2112.98	2164.49	2103.3	2102.77	2090.78	2226.62	2266.86	2115.27	2081.89	2206.25	2007.33	2066.8	2216.62	2225.98	2196.53	2106.09	2074.09	2099.85	1991.6	2265.4	2204.09	2166.67	2009.81	2348.17	1981.9	2142.33	2393.86	2106.43	2127.06	2085.76	2314.09	2237.31	1981.67	2306.65	2276.64	2198.71	2310.23
	2032.15	2042.34	2065.56	2129.7	2153.88	2055.66	2073.17	2083.7	2112.49	2108.74	2195.95	2111.06	2112.71	2163.71	2102.72	2102.33	2090.16	2225.87	2265.77	2114.62	2081.49	2205.27	2007.13	2066.51	2215.48	2225.02	2195.79	2105.51	2073.62	2099.49	1991.5	2264.35	2203.03	2166.03	2009.72	2346.81	1981.8	2141.95	2392.85	2106.11	2126.54	2085.15	2313.44	2236.69	1981.61	2306	2275.74	2198.12	2309.33
	2031.91	2041.95	2065.28	2129.24	2153.55	2055.29	2072.8	2083.04	2112.11	2108.21	2195.27	2110.39	2112.45	2162.93	2102.15	2101.89	2089.54	2225.13	2264.68	2113.98	2081.09	2204.29	2006.92	2066.21	2214.35	2224.05	2195.05	2104.94	2073.15	2099.13	1991.39	2263.3	2201.97	2165.4	2009.63	2345.45	1981.7	2141.58	2391.85	2105.8	2126.03	2084.55	2312.79	2236.07	1981.56	2305.35	2274.84	2197.53	2308.42
	2031.67	2041.56	2064.99	2128.78	2153.21	2054.92	2072.43	2082.38	2111.74	2107.68	2194.58	2109.72	2112.19	2162.16	2101.57	2101.46	2088.92	2224.39	2263.6	2113.33	2080.69	2203.32	2006.72	2065.92	2213.22	2223.09	2194.31	2104.37	2072.69	2098.77	1991.29	2262.26	2200.93	2164.77	2009.54	2344.1	1981.6	2141.21	2390.85	2105.48	2125.52	2083.96	2312.15	2235.46	1981.51	2304.7	2273.95	2196.95	2307.53
	2031.44	2041.17	2064.7	2128.32	2152.87	2054.56	2072.06	2081.73	2111.37	2107.16	2193.9	2109.06	2111.93	2161.39	2101	2101.02	2088.3	2223.65	2262.52	2112.69	2080.3	2202.36	2006.52	2065.63	2212.1	2222.13	2193.57	2103.8	2072.22	2098.42	1991.19	2261.23	2199.89	2164.14	2009.46	2342.76	1981.51	2140.85	2389.85	2105.17	2125.01	2083.37	2311.5	2234.86	1981.46	2304.05	2273.06	2196.37	2306.64
	2031.21	2040.78	2064.42	2127.86	2152.54	2054.2	2071.69	2081.09	2111	2106.64	2193.22	2108.4	2111.68	2160.63	2100.43	2100.59	2087.69	2222.91	2261.44	2112.05	2079.91	2201.4	2006.32	2065.35	2210.99	2221.18	2192.84	2103.24	2071.77	2098.07	1991.09	2260.2	2198.86	2163.51	2009.38	2341.42	1981.42	2140.48	2388.86	2104.86	2124.5	2082.78	2310.87	2234.26	1981.41	2303.4	2272.18	2195.79	2305.75
	2030.98	2040.39	2064.14	2127.41	2152.2	2053.84	2071.33	2080.45	2110.63	2106.12	2192.54	2107.75	2111.43	2159.88	2099.86	2100.17	2087.08	2222.18	2260.38	2111.41	2079.52	2200.45	2006.13	2065.06	2209.89	2220.23	2192.1	2102.68	2071.31	2097.72	1990.99	2259.18	2197.84	2162.89	2009.3	2340.1	1981.33	2140.13	2387.87	2104.56	2124	2082.2	2310.23	2233.66	1981.37	2302.75	2271.3	2195.21	2304.88
	2030.76	2040.01	2063.85	2126.96	2151.87	2053.49	2070.97	2079.82	2110.27	2105.6	2191.86	2107.1	2111.18	2159.14	2099.3	2099.75	2086.48	2221.45	2259.31	2110.77	2079.13	2199.51	2005.93	2064.78	2208.79	2219.28	2191.37	2102.12	2070.86	2097.37	1990.9	2258.16	2196.83	2162.28	2009.23	2338.79	1981.24	2139.77	2386.88	2104.25	2123.5	2081.62	2309.6	2233.07	1981.32	2302.1	2270.42	2194.64	2304.01
	2030.53	2039.63	2063.57	2126.51	2151.54	2053.14	2070.61	2079.19	2109.9	2105.09	2191.18	2106.46	2110.94	2158.4	2098.74	2099.32	2085.87	2220.72	2258.25	2110.14	2078.74	2198.57	2005.74	2064.5	2207.7	2218.33	2190.64	2101.57	2070.41	2097.02	1990.8	2257.15	2195.83	2161.66	2009.17	2337.48	1981.15	2139.42	2385.89	2103.95	2123.01	2081.05	2308.97	2232.49	1981.28	2301.46	2269.55	2194.06	2303.14
	2030.31	2039.24	2063.29	2126.07	2151.21	2052.79	2070.26	2078.56	2109.54	2104.57	2190.51	2105.82	2110.71	2157.67	2098.18	2098.91	2085.27	2219.99	2257.2	2109.51	2078.36	2197.64	2005.56	2064.22	2206.62	2217.39	2189.91	2101.02	2069.97	2096.68	1990.71	2256.15	2194.84	2161.06	2009.1	2336.19	1981.07	2139.07	2384.91	2103.65	2122.52	2080.49	2308.34	2231.91	1981.23	2300.81	2268.69	2193.5	2302.28
	2030.1	2038.86	2063.01	2125.63	2150.88	2052.45	2069.91	2077.94	2109.19	2104.06	2189.83	2105.19	2110.47	2156.94	2097.63	2098.49	2084.68	2219.27	2256.15	2108.88	2077.98	2196.71	2005.37	2063.95	2205.55	2216.45	2189.18	2100.48	2069.53	2096.34	1990.62	2255.16	2193.86	2160.45	2009.04	2334.9	1980.99	2138.73	2383.93	2103.36	2122.03	2079.93	2307.72	2231.33	1981.19	2300.16	2267.83	2192.93	2301.43
	2029.88	2038.48	2062.73	2125.19	2150.56	2052.11	2069.56	2077.32	2108.83	2103.56	2189.16	2104.56	2110.24	2156.22	2097.08	2098.08	2084.08	2218.55	2255.1	2108.25	2077.6	2195.8	2005.19	2063.67	2204.49	2215.51	2188.46	2099.94	2069.09	2096	1990.53	2254.17	2192.88	2159.85	2008.99	2333.62	1980.91	2138.39	2382.95	2103.07	2121.54	2079.37	2307.1	2230.76	1981.15	2299.51	2266.97	2192.36	2300.58
	2029.67	2038.11	2062.46	2124.75	2150.23	2051.77	2069.21	2076.71	2108.48	2103.05	2188.48	2103.93	2110.02	2155.51	2096.53	2097.67	2083.49	2217.84	2254.06	2107.62	2077.22	2194.89	2005.01	2063.4	2203.43	2214.58	2187.73	2099.4	2068.66	2095.66	1990.44	2253.18	2191.92	2159.25	2008.93	2332.35	1980.83	2138.06	2381.97	2102.78	2121.06	2078.82	2306.48	2230.2	1981.11	2298.87	2266.11	2191.8	2299.74
	2029.46	2037.73	2062.18	2124.32	2149.91	2051.44	2068.87	2076.11	2108.13	2102.55	2187.81	2103.31	2109.8	2154.81	2095.99	2097.27	2082.91	2217.13	2253.02	2106.99	2076.85	2193.98	2004.83	2063.13	2202.39	2213.64	2187.01	2098.86	2068.23	2095.32	1990.35	2252.21	2190.96	2158.66	2008.89	2331.09	1980.75	2137.72	2381	2102.49	2120.58	2078.28	2305.87	2229.63	1981.07	2298.22	2265.26	2191.24	2298.9
	2029.25	2037.36	2061.91	2123.89	2149.59	2051.11	2068.52	2075.51	2107.78	2102.05	2187.14	2102.69	2109.58	2154.11	2095.44	2096.86	2082.32	2216.42	2251.99	2106.37	2076.48	2193.09	2004.66	2062.86	2201.35	2212.72	2186.29	2098.33	2067.8	2094.99	1990.27	2251.24	2190.02	2158.07	2008.84	2329.84	1980.68	2137.39	2380.03	2102.2	2120.1	2077.74	2305.26	2229.08	1981.03	2297.57	2264.42	2190.69	2298.07
	2029.04	2036.99	2061.63	2123.46	2149.27	2050.78	2068.18	2074.91	2107.43	2101.55	2186.48	2102.08	2109.37	2153.42	2094.9	2096.46	2081.74	2215.71	2250.96	2105.74	2076.1	2192.2	2004.49	2062.59	2200.32	2211.79	2185.57	2097.81	2067.38	2094.66	1990.18	2250.27	2189.08	2157.49	2008.8	2328.6	1980.6	2137.07	2379.06	2101.92	2119.63	2077.21	2304.65	2228.52	1981	2296.93	2263.58	2190.13	2297.25
	2028.84	2036.62	2061.36	2123.04	2148.95	2050.46	2067.85	2074.32	2107.09	2101.06	2185.81	2101.47	2109.16	2152.73	2094.37	2096.07	2081.16	2215.01	2249.94	2105.12	2075.74	2191.31	2004.32	2062.32	2199.29	2210.87	2184.85	2097.28	2066.96	2094.33	1990.1	2249.31	2188.15	2156.91	2008.76	2327.36	1980.53	2136.75	2378.1	2101.64	2119.16	2076.68	2304.04	2227.98	1980.96	2296.28	2262.74	2189.58	2296.43
	2028.64	2036.25	2061.09	2122.61	2148.63	2050.14	2067.51	2073.73	2106.74	2100.57	2185.14	2100.87	2108.95	2152.05	2093.83	2095.67	2080.58	2214.3	2248.92	2104.51	2075.37	2190.44	2004.15	2062.06	2198.28	2209.95	2184.14	2096.76	2066.55	2094.01	1990.02	2248.36	2187.23	2156.33	2008.73	2326.14	1980.46	2136.43	2377.14	2101.37	2118.7	2076.16	2303.44	2227.43	1980.93	2295.64	2261.91	2189.03	2295.62
	2028.44	2035.88	2060.82	2122.19	2148.31	2049.83	2067.18	2073.15	2106.4	2100.08	2184.48	2100.27	2108.75	2151.38	2093.3	2095.28	2080.01	2213.61	2247.9	2103.89	2075.01	2189.57	2003.99	2061.8	2197.27	2209.03	2183.42	2096.24	2066.14	2093.68	1989.94	2247.42	2186.31	2155.75	2008.7	2324.93	1980.4	2136.12	2376.18	2101.09	2118.24	2075.64	2302.84	2226.9	1980.89	2294.99	2261.08	2188.48	2294.81
	2028.25	2035.52	2060.55	2121.78	2148	2049.52	2066.85	2072.57	2106.07	2099.59	2183.82	2099.68	2108.55	2150.71	2092.78	2094.89	2079.44	2212.91	2246.89	2103.27	2074.64	2188.7	2003.83	2061.54	2196.27	2208.12	2182.71	2095.73	2065.73	2093.36	1989.86	2246.48	2185.41	2155.18	2008.67	2323.72	1980.33	2135.81	2375.22	2100.82	2117.78	2075.12	2302.24	2226.36	1980.86	2294.35	2260.25	2187.94	2294.01
	2028.05	2035.15	2060.28	2121.36	2147.69	2049.21	2066.53	2071.99	2105.73	2099.1	2183.16	2099.09	2108.36	2150.06	2092.25	2094.51	2078.88	2212.22	2245.89	2102.66	2074.28	2187.85	2003.67	2061.28	2195.28	2207.21	2182	2095.22	2065.32	2093.05	1989.78	2245.55	2184.52	2154.62	2008.65	2322.52	1980.27	2135.5	2374.27	2100.55	2117.32	2074.61	2301.65	2225.83	1980.83	2293.71	2259.43	2187.4	2293.21
	2027.86	2034.79	2060.01	2120.95	2147.37	2048.9	2066.21	2071.43	2105.4	2098.62	2182.5	2098.51	2108.17	2149.4	2091.73	2094.12	2078.31	2211.53	2244.89	2102.05	2073.93	2187	2003.51	2061.02	2194.29	2206.3	2181.29	2094.72	2064.92	2092.73	1989.7	2244.62	2183.63	2154.06	2008.63	2321.33	1980.21	2135.2	2373.32	2100.29	2116.87	2074.11	2301.06	2225.31	1980.8	2293.06	2258.61	2186.86	2292.42
	2027.67	2034.43	2059.75	2120.55	2147.06	2048.6	2065.88	2070.86	2105.07	2098.14	2181.84	2097.92	2107.98	2148.76	2091.21	2093.74	2077.75	2210.84	2243.89	2101.44	2073.57	2186.15	2003.36	2060.76	2193.32	2205.4	2180.59	2094.21	2064.53	2092.42	1989.63	2243.7	2182.75	2153.5	2008.62	2320.15	1980.15	2134.9	2372.37	2100.03	2116.42	2073.61	2300.47	2224.79	1980.77	2292.42	2257.8	2186.32	2291.64
	2027.49	2034.07	2059.48	2120.14	2146.75	2048.3	2065.57	2070.3	2104.74	2097.66	2181.18	2097.35	2107.8	2148.12	2090.7	2093.37	2077.19	2210.16	2242.9	2100.83	2073.22	2185.31	2003.21	2060.51	2192.35	2204.49	2179.88	2093.72	2064.13	2092.1	1989.56	2242.79	2181.88	2152.94	2008.61	2318.98	1980.1	2134.6	2371.42	2099.77	2115.97	2073.12	2299.88	2224.27	1980.75	2291.78	2256.99	2185.78	2290.86
	2027.3	2033.72	2059.22	2119.74	2146.44	2048.01	2065.25	2069.75	2104.41	2097.19	2180.53	2096.78	2107.62	2147.49	2090.18	2092.99	2076.64	2209.48	2241.91	2100.23	2072.87	2184.48	2003.06	2060.26	2191.39	2203.59	2179.18	2093.22	2063.74	2091.8	1989.48	2241.88	2181.02	2152.39	2008.6	2317.82	1980.04	2134.31	2370.48	2099.51	2115.53	2072.63	2299.3	2223.76	1980.72	2291.14	2256.19	2185.25	2290.08
	2027.12	2033.36	2058.96	2119.34	2146.13	2047.72	2064.94	2069.19	2104.09	2096.71	2179.87	2096.21	2107.44	2146.86	2089.68	2092.62	2076.09	2208.8	2240.93	2099.63	2072.52	2183.66	2002.91	2060.01	2190.43	2202.7	2178.48	2092.73	2063.36	2091.49	1989.41	2240.98	2180.17	2151.84	2008.6	2316.67	1979.99	2134.02	2369.54	2099.25	2115.08	2072.15	2298.71	2223.25	1980.69	2290.5	2255.38	2184.72	2289.31
	2026.94	2033.01	2058.7	2118.94	2145.83	2047.43	2064.63	2068.65	2103.77	2096.24	2179.22	2095.65	2107.27	2146.24	2089.17	2092.25	2075.54	2208.12	2239.95	2099.02	2072.17	2182.84	2002.77	2059.76	2189.49	2201.81	2177.78	2092.24	2062.97	2091.18	1989.34	2240.09	2179.33	2151.3	2008.6	2315.53	1979.94	2133.73	2368.61	2099	2114.65	2071.67	2298.14	2222.75	1980.67	2289.86	2254.59	2184.19	2288.55
	2026.76	2032.66	2058.44	2118.55	2145.52	2047.15	2064.32	2068.11	2103.45	2095.77	2178.57	2095.09	2107.1	2145.63	2088.67	2091.88	2074.99	2207.45	2238.97	2098.43	2071.82	2182.03	2002.63	2059.51	2188.55	2200.92	2177.08	2091.76	2062.59	2090.88	1989.28	2239.2	2178.5	2150.76	2008.6	2314.39	1979.89	2133.45	2367.67	2098.76	2114.21	2071.2	2297.56	2222.25	1980.65	2289.22	2253.79	2183.66	2287.79
	2026.59	2032.31	2058.18	2118.16	2145.22	2046.87	2064.02	2067.57	2103.14	2095.31	2177.92	2094.54	2106.93	2145.02	2088.17	2091.52	2074.45	2206.78	2238	2097.83	2071.48	2181.23	2002.49	2059.27	2187.62	2200.03	2176.38	2091.28	2062.22	2090.58	1989.21	2238.32	2177.67	2150.22	2008.61	2313.27	1979.85	2133.17	2366.74	2098.51	2113.78	2070.73	2296.99	2221.76	1980.63	2288.58	2253	2183.14	2287.04
	2026.42	2031.96	2057.92	2117.77	2144.91	2046.59	2063.71	2067.03	2102.82	2094.84	2177.28	2093.99	2106.77	2144.42	2087.67	2091.16	2073.91	2206.11	2237.04	2097.23	2071.14	2180.43	2002.36	2059.03	2186.7	2199.14	2175.69	2090.8	2061.85	2090.29	1989.15	2237.44	2176.85	2149.69	2008.62	2312.15	1979.8	2132.9	2365.82	2098.27	2113.35	2070.27	2296.42	2221.27	1980.61	2287.94	2252.22	2182.61	2286.29
	2026.25	2031.61	2057.67	2117.38	2144.61	2046.32	2063.41	2066.51	2102.51	2094.38	2176.63	2093.44	2106.61	2143.82	2087.18	2090.8	2073.37	2205.44	2236.08	2096.64	2070.8	2179.63	2002.23	2058.78	2185.78	2198.26	2175	2090.33	2061.48	2089.99	1989.08	2236.57	2176.04	2149.16	2008.63	2311.04	1979.76	2132.62	2364.89	2098.03	2112.93	2069.81	2295.85	2220.78	1980.59	2287.3	2251.43	2182.09	2285.55
	2026.08	2031.27	2057.41	2117	2144.31	2046.05	2063.12	2065.98	2102.2	2093.93	2175.99	2092.9	2106.46	2143.24	2086.69	2090.45	2072.84	2204.78	2235.12	2096.05	2070.46	2178.85	2002.1	2058.54	2184.88	2197.38	2174.31	2089.86	2061.11	2089.7	1989.02	2235.71	2175.24	2148.63	2008.65	2309.94	1979.72	2132.35	2363.97	2097.79	2112.5	2069.35	2295.28	2220.3	1980.57	2286.66	2250.65	2181.58	2284.81
	2025.91	2030.92	2057.16	2116.62	2144.01	2045.78	2062.82	2065.46	2101.89	2093.47	2175.35	2092.36	2106.31	2142.65	2086.2	2090.09	2072.31	2204.12	2234.17	2095.46	2070.13	2178.07	2001.97	2058.31	2183.98	2196.51	2173.62	2089.4	2060.75	2089.41	1988.96	2234.85	2174.45	2148.11	2008.67	2308.85	1979.68	2132.09	2363.06	2097.56	2112.08	2068.91	2294.72	2219.82	1980.55	2286.03	2249.88	2181.06	2284.08
	2025.75	2030.58	2056.91	2116.24	2143.71	2045.52	2062.53	2064.95	2101.59	2093.02	2174.7	2091.83	2106.16	2142.08	2085.72	2089.74	2071.78	2203.46	2233.22	2094.88	2069.8	2177.3	2001.85	2058.07	2183.09	2195.64	2172.94	2088.93	2060.4	2089.13	1988.9	2234.01	2173.67	2147.59	2008.7	2307.77	1979.65	2131.83	2362.14	2097.33	2111.67	2068.46	2294.16	2219.35	1980.53	2285.39	2249.11	2180.55	2283.36
	2025.59	2030.24	2056.66	2115.87	2143.41	2045.26	2062.24	2064.43	2101.29	2092.56	2174.07	2091.31	2106.02	2141.51	2085.24	2089.39	2071.25	2202.81	2232.27	2094.29	2069.47	2176.53	2001.72	2057.83	2182.2	2194.77	2172.25	2088.48	2060.04	2088.84	1988.85	2233.16	2172.89	2147.07	2008.73	2306.7	1979.61	2131.57	2361.23	2097.1	2111.25	2068.02	2293.6	2218.88	1980.52	2284.76	2248.34	2180.03	2282.64
	2025.43	2029.9	2056.41	2115.5	2143.11	2045	2061.95	2063.93	2100.99	2092.12	2173.43	2090.78	2105.88	2140.95	2084.76	2089.05	2070.73	2202.15	2231.33	2093.71	2069.14	2175.77	2001.61	2057.6	2181.32	2193.9	2171.57	2088.02	2059.69	2088.56	1988.79	2232.33	2172.13	2146.56	2008.76	2305.63	1979.58	2131.31	2360.33	2096.87	2110.84	2067.59	2293.05	2218.42	1980.51	2284.12	2247.58	2179.52	2281.92
	2025.28	2029.57	2056.17	2115.13	2142.81	2044.75	2061.67	2063.42	2100.69	2091.67	2172.79	2090.26	2105.74	2140.39	2084.29	2088.71	2070.21	2201.5	2230.4	2093.13	2068.81	2175.01	2001.49	2057.37	2180.46	2193.04	2170.89	2087.57	2059.35	2088.28	1988.74	2231.5	2171.37	2146.05	2008.8	2304.58	1979.55	2131.06	2359.42	2096.65	2110.44	2067.16	2292.5	2217.96	1980.49	2283.49	2246.82	2179.01	2281.21
	2025.12	2029.23	2055.92	2114.76	2142.52	2044.5	2061.39	2062.92	2100.4	2091.23	2172.16	2089.75	2105.6	2139.84	2083.82	2088.37	2069.69	2200.85	2229.47	2092.56	2068.49	2174.27	2001.38	2057.14	2179.59	2192.17	2170.21	2087.12	2059	2088.01	1988.69	2230.67	2170.62	2145.54	2008.84	2303.53	1979.52	2130.81	2358.52	2096.43	2110.03	2066.74	2291.95	2217.5	1980.48	2282.86	2246.06	2178.51	2280.5
	2024.97	2028.9	2055.68	2114.4	2142.22	2044.26	2061.11	2062.43	2100.11	2090.78	2171.53	2089.24	2105.47	2139.3	2083.35	2088.03	2069.18	2200.21	2228.54	2091.98	2068.17	2173.52	2001.27	2056.91	2178.74	2191.32	2169.54	2086.68	2058.67	2087.73	1988.64	2229.85	2169.87	2145.04	2008.88	2302.49	1979.5	2130.56	2357.62	2096.22	2109.63	2066.32	2291.4	2217.05	1980.47	2282.22	2245.31	2178	2279.8
	2024.82	2028.57	2055.43	2114.04	2141.93	2044.01	2060.83	2061.94	2099.82	2090.35	2170.9	2088.74	2105.35	2138.76	2082.89	2087.69	2068.67	2199.56	2227.62	2091.41	2067.85	2172.79	2001.16	2056.68	2177.89	2190.46	2168.86	2086.24	2058.33	2087.46	1988.59	2229.04	2169.14	2144.54	2008.93	2301.46	1979.47	2130.32	2356.73	2096.01	2109.23	2065.91	2290.85	2216.6	1980.46	2281.59	2244.56	2177.5	2279.1
	2024.67	2028.24	2055.19	2113.68	2141.63	2043.78	2060.56	2061.45	2099.53	2089.91	2170.27	2088.24	2105.22	2138.23	2082.43	2087.36	2068.16	2198.92	2226.7	2090.84	2067.53	2172.06	2001.05	2056.46	2177.06	2189.61	2168.19	2085.81	2058	2087.19	1988.54	2228.24	2168.41	2144.04	2008.98	2300.44	1979.45	2130.08	2355.84	2095.8	2108.83	2065.5	2290.31	2216.16	1980.45	2280.96	2243.81	2177	2278.41
	2024.53	2027.91	2054.96	2113.32	2141.34	2043.54	2060.29	2060.97	2099.24	2089.47	2169.64	2087.74	2105.1	2137.7	2081.97	2087.03	2067.66	2198.28	2225.79	2090.27	2067.22	2171.33	2000.95	2056.23	2176.22	2188.76	2167.52	2085.37	2057.67	2086.93	1988.49	2227.44	2167.7	2143.55	2009.04	2299.43	1979.43	2129.84	2354.95	2095.59	2108.44	2065.09	2289.77	2215.72	1980.44	2280.33	2243.07	2176.5	2277.73
	2024.39	2027.59	2054.72	2112.97	2141.05	2043.31	2060.02	2060.49	2098.96	2089.04	2169.02	2087.25	2104.98	2137.18	2081.52	2086.7	2067.15	2197.65	2224.88	2089.71	2066.9	2170.62	2000.85	2056.01	2175.4	2187.91	2166.86	2084.95	2057.35	2086.66	1988.45	2226.65	2166.99	2143.06	2009.1	2298.43	1979.41	2129.61	2354.07	2095.39	2108.05	2064.69	2289.23	2215.28	1980.44	2279.7	2242.33	2176	2277.04
	2024.25	2027.26	2054.48	2112.62	2140.75	2043.08	2059.75	2060.02	2098.68	2088.61	2168.4	2086.76	2104.87	2136.67	2081.06	2086.38	2066.65	2197.01	2223.97	2089.14	2066.59	2169.91	2000.75	2055.79	2174.58	2187.07	2166.19	2084.52	2057.03	2086.4	1988.41	2225.86	2166.29	2142.57	2009.16	2297.44	1979.4	2129.38	2353.19	2095.19	2107.66	2064.3	2288.7	2214.85	1980.43	2279.07	2241.59	2175.51	2276.37
	2024.11	2026.94	2054.25	2112.27	2140.46	2042.85	2059.49	2059.55	2098.41	2088.19	2167.77	2086.28	2104.76	2136.16	2080.62	2086.06	2066.16	2196.38	2223.07	2088.58	2066.28	2169.2	2000.66	2055.57	2173.78	2186.23	2165.53	2084.1	2056.71	2086.15	1988.36	2225.08	2165.59	2142.09	2009.23	2296.45	1979.38	2129.15	2352.31	2094.99	2107.28	2063.91	2288.17	2214.43	1980.43	2278.45	2240.86	2175.01	2275.7
	2023.97	2026.62	2054.02	2111.93	2140.17	2042.63	2059.23	2059.08	2098.13	2087.76	2167.16	2085.8	2104.65	2135.66	2080.17	2085.74	2065.66	2195.75	2222.17	2088.02	2065.98	2168.5	2000.56	2055.35	2172.97	2185.39	2164.87	2083.69	2056.4	2085.89	1988.32	2224.31	2164.91	2141.61	2009.3	2295.48	1979.37	2128.93	2351.44	2094.79	2106.9	2063.53	2287.64	2214	1980.43	2277.82	2240.14	2174.52	2275.03
	2023.84	2026.3	2053.79	2111.59	2139.88	2042.41	2058.97	2058.62	2097.86	2087.34	2166.54	2085.32	2104.54	2135.17	2079.73	2085.42	2065.17	2195.12	2221.28	2087.47	2065.67	2167.81	2000.48	2055.13	2172.18	2184.56	2164.21	2083.27	2056.09	2085.64	1988.29	2223.55	2164.23	2141.14	2009.37	2294.51	1979.36	2128.71	2350.57	2094.6	2106.52	2063.15	2287.11	2213.58	1980.42	2277.19	2239.41	2174.03	2274.37
	2023.71	2025.99	2053.56	2111.25	2139.6	2042.2	2058.71	2058.16	2097.59	2086.92	2165.92	2084.85	2104.44	2134.68	2079.3	2085.1	2064.68	2194.5	2220.39	2086.91	2065.37	2167.12	2000.39	2054.92	2171.39	2183.73	2163.55	2082.86	2055.78	2085.39	1988.25	2222.79	2163.56	2140.66	2009.45	2293.55	1979.35	2128.49	2349.7	2094.42	2106.14	2062.77	2286.58	2213.17	1980.42	2276.57	2238.69	2173.54	2273.71
	2023.58	2025.67	2053.33	2110.91	2139.31	2041.99	2058.46	2057.71	2097.32	2086.51	2165.31	2084.39	2104.34	2134.2	2078.86	2084.79	2064.2	2193.88	2219.51	2086.36	2065.07	2166.44	2000.31	2054.71	2170.62	2182.9	2162.9	2082.46	2055.48	2085.14	1988.21	2222.03	2162.9	2140.19	2009.53	2292.6	1979.35	2128.27	2348.84	2094.23	2105.77	2062.4	2286.06	2212.76	1980.42	2275.94	2237.97	2173.06	2273.05
	2023.45	2025.36	2053.1	2110.58	2139.02	2041.78	2058.21	2057.26	2097.06	2086.09	2164.7	2083.93	2104.25	2133.72	2078.43	2084.48	2063.72	2193.26	2218.63	2085.81	2064.77	2165.76	2000.22	2054.49	2169.84	2182.07	2162.25	2082.06	2055.18	2084.9	1988.18	2221.29	2162.25	2139.73	2009.62	2291.66	1979.34	2128.06	2347.98	2094.05	2105.4	2062.04	2285.54	2212.35	1980.43	2275.32	2237.26	2172.57	2272.41
	2023.33	2025.05	2052.88	2110.25	2138.73	2041.57	2057.96	2056.81	2096.8	2085.68	2164.09	2083.47	2104.16	2133.25	2078.01	2084.17	2063.24	2192.64	2217.75	2085.27	2064.48	2165.09	2000.15	2054.28	2169.08	2181.25	2161.6	2081.66	2054.89	2084.66	1988.15	2220.55	2161.61	2139.26	2009.7	2290.73	1979.34	2127.85	2347.12	2093.87	2105.03	2061.67	2285.02	2211.95	1980.43	2274.7	2236.55	2172.09	2271.76
	2023.21	2024.74	2052.66	2109.92	2138.45	2041.37	2057.72	2056.37	2096.54	2085.27	2163.48	2083.02	2104.07	2132.79	2077.58	2083.87	2062.76	2192.02	2216.88	2084.73	2064.18	2164.43	2000.07	2054.07	2168.32	2180.43	2160.95	2081.27	2054.6	2084.42	1988.12	2219.81	2160.97	2138.8	2009.8	2289.8	1979.34	2127.65	2346.27	2093.7	2104.66	2061.32	2284.51	2211.55	1980.43	2274.08	2235.84	2171.61	2271.12
	2023.09	2024.43	2052.44	2109.59	2138.16	2041.17	2057.47	2055.93	2096.28	2084.86	2162.88	2082.57	2103.98	2132.33	2077.16	2083.56	2062.29	2191.41	2216.01	2084.19	2063.89	2163.77	2000	2053.87	2167.57	2179.61	2160.3	2080.88	2054.31	2084.18	1988.09	2219.09	2160.34	2138.34	2009.89	2288.89	1979.35	2127.44	2345.42	2093.52	2104.3	2060.97	2283.99	2211.15	1980.44	2273.46	2235.14	2171.13	2270.49
	2022.97	2024.12	2052.22	2109.27	2137.87	2040.98	2057.23	2055.5	2096.03	2084.46	2162.27	2082.12	2103.9	2131.88	2076.75	2083.26	2061.82	2190.79	2215.15	2083.65	2063.6	2163.12	1999.93	2053.66	2166.83	2178.79	2159.66	2080.49	2054.03	2083.95	1988.06	2218.36	2159.72	2137.89	2009.99	2287.98	1979.35	2127.24	2344.58	2093.36	2103.94	2060.62	2283.48	2210.76	1980.44	2272.84	2234.43	2170.65	2269.86
	2022.85	2023.82	2052	2108.95	2137.59	2040.79	2057	2055.07	2095.78	2084.06	2161.67	2081.68	2103.82	2131.43	2076.34	2082.96	2061.35	2190.18	2214.29	2083.11	2063.32	2162.47	1999.86	2053.46	2166.1	2177.98	2159.02	2080.11	2053.75	2083.72	1988.04	2217.65	2159.11	2137.44	2010.09	2287.08	1979.36	2127.05	2343.74	2093.19	2103.58	2060.28	2282.98	2210.37	1980.45	2272.22	2233.74	2170.17	2269.23
	2022.74	2023.52	2051.79	2108.63	2137.31	2040.6	2056.76	2054.64	2095.53	2083.66	2161.07	2081.25	2103.74	2130.99	2075.93	2082.67	2060.88	2189.57	2213.43	2082.58	2063.03	2161.83	1999.79	2053.25	2165.37	2177.17	2158.38	2079.73	2053.47	2083.49	1988.01	2216.94	2158.5	2136.99	2010.2	2286.2	1979.37	2126.85	2342.9	2093.03	2103.22	2059.94	2282.47	2209.99	1980.46	2271.6	2233.04	2169.7	2268.61
	2022.63	2023.22	2051.58	2108.32	2137.02	2040.41	2056.53	2054.22	2095.28	2083.26	2160.47	2080.82	2103.66	2130.56	2075.52	2082.37	2060.42	2188.97	2212.58	2082.05	2062.75	2161.2	1999.73	2053.05	2164.65	2176.37	2157.74	2079.36	2053.2	2083.27	1987.99	2216.24	2157.9	2136.54	2010.31	2285.32	1979.38	2126.66	2342.07	2092.87	2102.87	2059.61	2281.97	2209.61	1980.47	2270.98	2232.35	2169.22	2267.99
	2022.52	2022.92	2051.37	2108	2136.74	2040.23	2056.3	2053.8	2095.04	2082.87	2159.88	2080.39	2103.59	2130.13	2075.12	2082.08	2059.96	2188.36	2211.73	2081.52	2062.47	2160.57	1999.67	2052.85	2163.94	2175.56	2157.11	2078.99	2052.93	2083.05	1987.97	2215.55	2157.32	2136.1	2010.43	2284.44	1979.39	2126.47	2341.24	2092.71	2102.52	2059.28	2281.46	2209.23	1980.48	2270.37	2231.66	2168.75	2267.38
	2022.41	2022.62	2051.16	2107.69	2136.45	2040.05	2056.07	2053.39	2094.8	2082.48	2159.29	2079.97	2103.52	2129.7	2074.72	2081.79	2059.5	2187.76	2210.89	2081	2062.19	2159.95	1999.62	2052.65	2163.23	2174.76	2156.48	2078.62	2052.67	2082.83	1987.95	2214.86	2156.73	2135.66	2010.54	2283.58	1979.41	2126.29	2340.41	2092.56	2102.18	2058.96	2280.96	2208.86	1980.49	2269.75	2230.98	2168.28	2266.77
	2022.3	2022.32	2050.95	2107.39	2136.17	2039.88	2055.85	2052.98	2094.56	2082.09	2158.69	2079.55	2103.46	2129.29	2074.33	2081.51	2059.05	2187.16	2210.05	2080.47	2061.92	2159.33	1999.56	2052.45	2162.53	2173.97	2155.85	2078.26	2052.41	2082.61	1987.93	2214.18	2156.16	2135.23	2010.66	2282.73	1979.42	2126.1	2339.59	2092.41	2101.83	2058.64	2280.47	2208.49	1980.5	2269.14	2230.3	2167.81	2266.16
	2022.2	2022.03	2050.74	2107.08	2135.89	2039.71	2055.62	2052.57	2094.33	2081.7	2158.11	2079.14	2103.39	2128.88	2073.94	2081.22	2058.6	2186.56	2209.22	2079.95	2061.64	2158.72	1999.51	2052.26	2161.84	2173.17	2155.22	2077.9	2052.15	2082.4	1987.92	2213.5	2155.59	2134.79	2010.79	2281.88	1979.44	2125.92	2338.78	2092.27	2101.49	2058.33	2279.97	2208.12	1980.51	2268.53	2229.62	2167.34	2265.56
	2022.1	2021.74	2050.54	2106.78	2135.61	2039.54	2055.4	2052.17	2094.09	2081.32	2157.52	2078.73	2103.33	2128.47	2073.55	2080.94	2058.15	2185.96	2208.39	2079.44	2061.37	2158.12	1999.46	2052.06	2161.16	2172.38	2154.6	2077.55	2051.9	2082.19	1987.9	2212.83	2155.04	2134.36	2010.92	2281.04	1979.46	2125.75	2337.96	2092.12	2101.15	2058.02	2279.48	2207.76	1980.53	2267.91	2228.95	2166.87	2264.97
	2022	2021.45	2050.34	2106.48	2135.33	2039.37	2055.19	2051.77	2093.86	2080.94	2156.93	2078.32	2103.27	2128.07	2073.16	2080.66	2057.7	2185.37	2207.56	2078.92	2061.1	2157.52	1999.42	2051.87	2160.48	2171.59	2153.98	2077.2	2051.65	2081.98	1987.89	2212.17	2154.49	2133.93	2011.05	2280.22	1979.49	2125.57	2337.15	2091.99	2100.81	2057.72	2278.99	2207.4	1980.54	2267.3	2228.28	2166.41	2264.38
	2021.9	2021.16	2050.14	2106.19	2135.04	2039.21	2054.97	2051.37	2093.64	2080.56	2156.35	2077.92	2103.22	2127.68	2072.78	2080.38	2057.26	2184.78	2206.74	2078.41	2060.83	2156.92	1999.38	2051.68	2159.81	2170.81	2153.36	2076.85	2051.4	2081.78	1987.88	2211.51	2153.94	2133.51	2011.19	2279.4	1979.51	2125.4	2336.35	2091.85	2100.48	2057.42	2278.5	2207.05	1980.56	2266.69	2227.61	2165.94	2263.79
	2021.81	2020.88	2049.94	2105.89	2134.76	2039.05	2054.76	2050.98	2093.41	2080.18	2155.77	2077.53	2103.17	2127.29	2072.41	2080.11	2056.82	2184.18	2205.92	2077.9	2060.57	2156.33	1999.34	2051.48	2159.15	2170.02	2152.74	2076.51	2051.16	2081.57	1987.87	2210.86	2153.41	2133.09	2011.33	2278.59	1979.54	2125.23	2335.54	2091.72	2100.15	2057.12	2278.01	2206.7	1980.58	2266.09	2226.94	2165.48	2263.2
	2021.72	2020.59	2049.75	2105.6	2134.48	2038.9	2054.55	2050.59	2093.19	2079.81	2155.19	2077.14	2103.12	2126.91	2072.03	2079.83	2056.38	2183.59	2205.11	2077.4	2060.3	2155.75	1999.3	2051.29	2158.5	2169.24	2152.12	2076.17	2050.92	2081.38	1987.86	2210.22	2152.88	2132.67	2011.47	2277.78	1979.57	2125.06	2334.75	2091.59	2099.82	2056.83	2277.53	2206.35	1980.6	2265.48	2226.28	2165.02	2262.62
	2021.63	2020.31	2049.55	2105.31	2134.2	2038.75	2054.34	2050.21	2092.97	2079.43	2154.62	2076.75	2103.07	2126.54	2071.67	2079.56	2055.94	2183.01	2204.3	2076.89	2060.04	2155.18	1999.26	2051.11	2157.85	2168.47	2151.51	2075.83	2050.69	2081.18	1987.85	2209.58	2152.36	2132.25	2011.62	2276.99	1979.6	2124.9	2333.95	2091.46	2099.49	2056.55	2277.05	2206.01	1980.62	2264.87	2225.62	2164.56	2262.05
	2021.54	2020.03	2049.36	2105.03	2133.92	2038.6	2054.14	2049.82	2092.76	2079.07	2154.04	2076.37	2103.03	2126.17	2071.3	2079.29	2055.51	2182.42	2203.49	2076.39	2059.79	2154.6	1999.23	2050.92	2157.21	2167.69	2150.9	2075.5	2050.45	2080.99	1987.85	2208.96	2151.85	2131.84	2011.77	2276.21	1979.63	2124.74	2333.16	2091.34	2099.17	2056.27	2276.57	2205.67	1980.64	2264.27	2224.97	2164.1	2261.48
	2021.45	2019.75	2049.17	2104.74	2133.64	2038.45	2053.94	2049.45	2092.54	2078.7	2153.47	2075.99	2102.99	2125.8	2070.94	2079.03	2055.08	2181.84	2202.69	2075.9	2059.53	2154.04	1999.2	2050.73	2156.58	2166.92	2150.3	2075.17	2050.23	2080.8	1987.85	2208.33	2151.35	2131.43	2011.92	2275.43	1979.67	2124.58	2332.38	2091.22	2098.84	2055.99	2276.09	2205.33	1980.66	2263.66	2224.31	2163.64	2260.91
	2021.37	2019.47	2048.99	2104.46	2133.36	2038.31	2053.74	2049.07	2092.33	2078.34	2152.9	2075.61	2102.95	2125.45	2070.58	2078.76	2054.66	2181.25	2201.89	2075.4	2059.27	2153.48	1999.18	2050.55	2155.95	2166.15	2149.69	2074.85	2050.01	2080.61	1987.85	2207.72	2150.85	2131.02	2012.08	2274.66	1979.71	2124.42	2331.6	2091.11	2098.52	2055.72	2275.62	2205	1980.68	2263.06	2223.66	2163.19	2260.35
	2021.28	2019.2	2048.8	2104.19	2133.08	2038.17	2053.54	2048.7	2092.12	2077.97	2152.33	2075.24	2102.91	2125.09	2070.23	2078.5	2054.23	2180.67	2201.1	2074.91	2059.02	2152.92	1999.15	2050.36	2155.33	2165.39	2149.09	2074.53	2049.79	2080.43	1987.85	2207.1	2150.36	2130.62	2012.24	2273.9	1979.75	2124.27	2330.82	2091	2098.21	2055.45	2275.14	2204.67	1980.7	2262.46	2223.02	2162.73	2259.79
	2021.2	2018.92	2048.62	2103.91	2132.8	2038.04	2053.35	2048.33	2091.92	2077.62	2151.77	2074.88	2102.88	2124.75	2069.87	2078.24	2053.81	2180.09	2200.31	2074.42	2058.77	2152.37	1999.13	2050.18	2154.72	2164.62	2148.49	2074.22	2049.57	2080.25	1987.85	2206.5	2149.88	2130.21	2012.41	2273.15	1979.79	2124.12	2330.05	2090.89	2097.89	2055.19	2274.67	2204.35	1980.73	2261.86	2222.37	2162.28	2259.23
	2021.13	2018.65	2048.44	2103.64	2132.52	2037.9	2053.16	2047.97	2091.72	2077.26	2151.21	2074.51	2102.85	2124.41	2069.53	2077.98	2053.39	2179.52	2199.52	2073.93	2058.53	2151.83	1999.12	2050	2154.11	2163.86	2147.89	2073.91	2049.36	2080.07	1987.85	2205.9	2149.41	2129.82	2012.57	2272.41	1979.83	2123.97	2329.28	2090.78	2097.58	2054.93	2274.2	2204.02	1980.76	2261.26	2221.73	2161.83	2258.68
	2021.05	2018.38	2048.26	2103.37	2132.24	2037.78	2052.97	2047.61	2091.52	2076.91	2150.65	2074.16	2102.82	2124.07	2069.18	2077.73	2052.98	2178.94	2198.74	2073.45	2058.28	2151.29	1999.1	2049.82	2153.52	2163.11	2147.3	2073.6	2049.15	2079.89	1987.86	2205.31	2148.94	2129.42	2012.75	2271.68	1979.88	2123.83	2328.51	2090.68	2097.27	2054.68	2273.74	2203.71	1980.78	2260.66	2221.1	2161.37	2258.13
	2020.98	2018.12	2048.08	2103.1	2131.96	2037.65	2052.78	2047.25	2091.32	2076.55	2150.09	2073.8	2102.79	2123.74	2068.84	2077.47	2052.56	2178.37	2197.96	2072.97	2058.04	2150.76	1999.09	2049.64	2152.93	2162.35	2146.71	2073.3	2048.95	2079.72	1987.87	2204.73	2148.48	2129.02	2012.92	2270.95	1979.93	2123.68	2327.75	2090.59	2096.96	2054.43	2273.27	2203.39	1980.81	2260.06	2220.46	2160.92	2257.59
	2020.9	2017.85	2047.91	2102.84	2131.68	2037.53	2052.6	2046.9	2091.13	2076.21	2149.53	2073.45	2102.77	2123.42	2068.51	2077.22	2052.15	2177.8	2197.19	2072.49	2057.8	2150.23	1999.08	2049.47	2152.34	2161.6	2146.12	2073	2048.75	2079.55	1987.88	2204.15	2148.03	2128.63	2013.1	2270.24	1979.98	2123.54	2327	2090.49	2096.66	2054.19	2272.81	2203.08	1980.84	2259.47	2219.83	2160.47	2257.04
	2020.83	2017.59	2047.73	2102.57	2131.41	2037.41	2052.41	2046.55	2090.94	2075.86	2148.98	2073.11	2102.75	2123.1	2068.18	2076.97	2051.74	2177.23	2196.42	2072.02	2057.56	2149.71	1999.07	2049.29	2151.77	2160.85	2145.53	2072.7	2048.55	2079.39	1987.89	2203.58	2147.58	2128.24	2013.29	2269.53	1980.03	2123.41	2326.24	2090.4	2096.35	2053.95	2272.35	2202.77	1980.87	2258.88	2219.2	2160.03	2256.51
	2020.77	2017.33	2047.56	2102.31	2131.13	2037.29	2052.23	2046.2	2090.75	2075.52	2148.43	2072.77	2102.73	2122.79	2067.85	2076.72	2051.34	2176.66	2195.65	2071.55	2057.32	2149.2	1999.07	2049.12	2151.2	2160.11	2144.95	2072.41	2048.36	2079.23	1987.9	2203.02	2147.15	2127.86	2013.47	2268.83	1980.08	2123.27	2325.5	2090.31	2096.05	2053.71	2271.89	2202.47	1980.9	2258.28	2218.58	2159.58	2255.97
	2020.7	2017.07	2047.4	2102.06	2130.85	2037.18	2052.06	2045.86	2090.56	2075.18	2147.88	2072.43	2102.72	2122.48	2067.52	2076.48	2050.94	2176.09	2194.89	2071.08	2057.09	2148.68	1999.07	2048.94	2150.63	2159.36	2144.37	2072.13	2048.17	2079.07	1987.91	2202.46	2146.72	2127.47	2013.66	2268.14	1980.14	2123.14	2324.75	2090.23	2095.76	2053.48	2271.44	2202.16	1980.93	2257.69	2217.96	2159.13	2255.45
	2020.64	2016.81	2047.23	2101.8	2130.57	2037.07	2051.88	2045.52	2090.38	2074.84	2147.34	2072.1	2102.7	2122.18	2067.2	2076.23	2050.54	2175.53	2194.13	2070.62	2056.86	2148.18	1999.07	2048.77	2150.08	2158.63	2143.79	2071.84	2047.98	2078.91	1987.93	2201.9	2146.29	2127.09	2013.86	2267.46	1980.2	2123.01	2324.01	2090.15	2095.46	2053.26	2270.99	2201.87	1980.97	2257.1	2217.34	2158.69	2254.92
	2020.57	2016.55	2047.07	2101.55	2130.3	2036.96	2051.71	2045.18	2090.2	2074.5	2146.79	2071.77	2102.69	2121.88	2066.89	2075.99	2050.14	2174.97	2193.38	2070.15	2056.63	2147.68	1999.07	2048.6	2149.53	2157.89	2143.21	2071.56	2047.8	2078.76	1987.95	2201.36	2145.88	2126.72	2014.06	2266.78	1980.26	2122.88	2323.28	2090.07	2095.17	2053.04	2270.53	2201.57	1981	2256.52	2216.72	2158.25	2254.4
	2020.51	2016.3	2046.9	2101.3	2130.02	2036.86	2051.54	2044.85	2090.02	2074.17	2146.25	2071.45	2102.69	2121.59	2066.57	2075.75	2049.75	2174.41	2192.63	2069.69	2056.4	2147.19	1999.08	2048.43	2148.99	2157.16	2142.64	2071.29	2047.62	2078.61	1987.97	2200.82	2145.47	2126.34	2014.26	2266.12	1980.32	2122.76	2322.54	2090	2094.87	2052.82	2270.09	2201.28	1981.04	2255.93	2216.11	2157.8	2253.88
	2020.46	2016.05	2046.74	2101.06	2129.74	2036.76	2051.37	2044.52	2089.85	2073.84	2145.71	2071.13	2102.68	2121.31	2066.26	2075.52	2049.36	2173.85	2191.88	2069.24	2056.17	2146.7	1999.09	2048.26	2148.45	2156.43	2142.07	2071.02	2047.45	2078.46	1987.99	2200.29	2145.07	2125.97	2014.46	2265.46	1980.39	2122.64	2321.82	2089.93	2094.59	2052.61	2269.64	2200.99	1981.07	2255.35	2215.5	2157.36	2253.36
	2020.4	2015.79	2046.59	2100.81	2129.47	2036.66	2051.21	2044.2	2089.67	2073.51	2145.18	2070.82	2102.68	2121.03	2065.96	2075.28	2048.97	2173.29	2191.14	2068.78	2055.95	2146.21	1999.1	2048.09	2147.92	2155.7	2141.5	2070.75	2047.28	2078.32	1988.01	2199.76	2144.68	2125.6	2014.67	2264.81	1980.45	2122.52	2321.09	2089.86	2094.3	2052.4	2269.2	2200.71	1981.11	2254.77	2214.89	2156.92	2252.85
	2020.34	2015.55	2046.43	2100.57	2129.19	2036.57	2051.05	2043.87	2089.51	2073.19	2144.64	2070.5	2102.68	2120.75	2065.65	2075.05	2048.58	2172.74	2190.41	2068.33	2055.73	2145.74	1999.12	2047.93	2147.4	2154.98	2140.94	2070.49	2047.11	2078.18	1988.04	2199.24	2144.29	2125.23	2014.88	2264.17	1980.52	2122.4	2320.37	2089.8	2094.01	2052.2	2268.75	2200.43	1981.15	2254.19	2214.29	2156.48	2252.34
	2020.29	2015.3	2046.28	2100.33	2128.91	2036.47	2050.89	2043.55	2089.34	2072.86	2144.11	2070.2	2102.68	2120.48	2065.36	2074.82	2048.2	2172.19	2189.67	2067.88	2055.51	2145.26	1999.13	2047.76	2146.89	2154.26	2140.38	2070.23	2046.95	2078.04	1988.07	2198.72	2143.91	2124.86	2015.1	2263.54	1980.59	2122.29	2319.66	2089.74	2093.73	2052	2268.32	2200.15	1981.19	2253.61	2213.69	2156.05	2251.84
	2020.24	2015.06	2046.13	2100.09	2128.64	2036.39	2050.73	2043.24	2089.18	2072.55	2143.59	2069.89	2102.69	2120.22	2065.06	2074.59	2047.82	2171.64	2188.94	2067.44	2055.3	2144.8	1999.15	2047.6	2146.38	2153.54	2139.82	2069.97	2046.79	2077.9	1988.1	2198.21	2143.54	2124.5	2015.32	2262.91	1980.67	2122.17	2318.95	2089.69	2093.45	2051.81	2267.88	2199.87	1981.23	2253.03	2213.1	2155.61	2251.34
	2020.19	2014.81	2045.98	2099.86	2128.37	2036.3	2050.57	2042.92	2089.02	2072.23	2143.06	2069.6	2102.7	2119.96	2064.77	2074.36	2047.44	2171.1	2188.22	2067	2055.08	2144.34	1999.18	2047.44	2145.88	2152.83	2139.27	2069.72	2046.64	2077.77	1988.13	2197.71	2143.17	2124.14	2015.55	2262.3	1980.74	2122.07	2318.24	2089.64	2093.18	2051.62	2267.45	2199.6	1981.27	2252.46	2212.5	2155.17	2250.84
	2020.15	2014.57	2045.83	2099.63	2128.09	2036.22	2050.42	2042.61	2088.86	2071.91	2142.54	2069.3	2102.71	2119.71	2064.48	2074.14	2047.07	2170.55	2187.5	2066.56	2054.87	2143.88	1999.2	2047.27	2145.39	2152.12	2138.71	2069.47	2046.48	2077.64	1988.16	2197.22	2142.82	2123.78	2015.77	2261.69	1980.82	2121.96	2317.54	2089.59	2092.9	2051.43	2267.01	2199.33	1981.32	2251.88	2211.91	2154.74	2250.35
	2020.1	2014.34	2045.69	2099.4	2127.82	2036.14	2050.27	2042.31	2088.7	2071.6	2142.02	2069.01	2102.72	2119.46	2064.2	2073.92	2046.69	2170.01	2186.78	2066.12	2054.67	2143.43	1999.23	2047.11	2144.9	2151.41	2138.17	2069.22	2046.34	2077.52	1988.19	2196.73	2142.46	2123.43	2016	2261.09	1980.9	2121.86	2316.84	2089.54	2092.63	2051.25	2266.58	2199.07	1981.36	2251.31	2211.33	2154.31	2249.86
	2020.06	2014.1	2045.55	2099.17	2127.55	2036.06	2050.12	2042	2088.55	2071.29	2141.5	2068.72	2102.74	2119.22	2063.92	2073.7	2046.32	2169.47	2186.07	2065.69	2054.46	2142.98	1999.26	2046.95	2144.42	2150.71	2137.62	2068.98	2046.19	2077.4	1988.23	2196.24	2142.12	2123.07	2016.24	2260.5	1980.98	2121.75	2316.14	2089.5	2092.36	2051.08	2266.16	2198.8	1981.41	2250.75	2210.74	2153.87	2249.37
	2020.02	2013.87	2045.41	2098.95	2127.27	2035.99	2049.98	2041.7	2088.4	2070.99	2140.98	2068.44	2102.75	2118.99	2063.64	2073.48	2045.96	2168.94	2185.36	2065.26	2054.26	2142.54	1999.3	2046.8	2143.95	2150.01	2137.08	2068.75	2046.05	2077.28	1988.27	2195.77	2141.78	2122.72	2016.48	2259.91	1981.06	2121.65	2315.45	2089.46	2092.09	2050.91	2265.73	2198.55	1981.45	2250.18	2210.16	2153.44	2248.88
	2019.98	2013.63	2045.27	2098.73	2127	2035.92	2049.83	2041.4	2088.26	2070.69	2140.47	2068.16	2102.78	2118.76	2063.37	2073.26	2045.59	2168.4	2184.66	2064.83	2054.06	2142.11	1999.33	2046.64	2143.48	2149.31	2136.54	2068.51	2045.91	2077.16	1988.31	2195.29	2141.45	2122.37	2016.72	2259.34	1981.15	2121.56	2314.77	2089.43	2091.82	2050.74	2265.31	2198.29	1981.5	2249.62	2209.59	2153.01	2248.4
	2019.94	2013.4	2045.13	2098.51	2126.73	2035.85	2049.69	2041.11	2088.11	2070.39	2139.96	2067.89	2102.8	2118.53	2063.1	2073.05	2045.23	2167.87	2183.96	2064.41	2053.86	2141.68	1999.37	2046.48	2143.02	2148.62	2136	2068.29	2045.78	2077.05	1988.35	2194.83	2141.13	2122.03	2016.97	2258.77	1981.23	2121.46	2314.08	2089.4	2091.56	2050.58	2264.89	2198.04	1981.55	2249.05	2209.01	2152.58	2247.93
	2019.9	2013.18	2045	2098.29	2126.46	2035.78	2049.55	2040.82	2087.97	2070.09	2139.46	2067.62	2102.83	2118.31	2062.84	2072.84	2044.87	2167.34	2183.26	2063.99	2053.66	2141.26	1999.41	2046.33	2142.56	2147.93	2135.47	2068.06	2045.65	2076.94	1988.4	2194.37	2140.81	2121.68	2017.22	2258.21	1981.32	2121.37	2313.4	2089.37	2091.29	2050.42	2264.48	2197.79	1981.6	2248.5	2208.44	2152.15	2247.45
	2019.87	2012.95	2044.87	2098.07	2126.19	2035.72	2049.42	2040.53	2087.83	2069.79	2138.95	2067.36	2102.85	2118.09	2062.58	2072.63	2044.52	2166.82	2182.57	2063.57	2053.47	2140.84	1999.46	2046.18	2142.12	2147.24	2134.94	2067.84	2045.52	2076.84	1988.44	2193.91	2140.5	2121.34	2017.47	2257.66	1981.42	2121.29	2312.73	2089.35	2091.03	2050.27	2264.06	2197.54	1981.65	2247.94	2207.88	2151.73	2246.98
	2019.83	2012.73	2044.74	2097.86	2125.92	2035.66	2049.28	2040.24	2087.7	2069.5	2138.45	2067.09	2102.89	2117.88	2062.32	2072.42	2044.16	2166.3	2181.88	2063.16	2053.28	2140.42	1999.51	2046.02	2141.68	2146.56	2134.41	2067.62	2045.4	2076.73	1988.49	2193.47	2140.2	2121	2017.73	2257.12	1981.51	2121.2	2312.06	2089.33	2090.78	2050.12	2263.65	2197.3	1981.7	2247.38	2207.31	2151.3	2246.51
	2019.8	2012.5	2044.61	2097.65	2125.65	2035.6	2049.15	2039.96	2087.57	2069.21	2137.95	2066.84	2102.92	2117.68	2062.06	2072.21	2043.81	2165.78	2181.2	2062.75	2053.09	2140.02	1999.56	2045.87	2141.24	2145.88	2133.89	2067.41	2045.28	2076.64	1988.54	2193.03	2139.9	2120.67	2017.99	2256.58	1981.61	2121.12	2311.39	2089.32	2090.52	2049.98	2263.24	2197.06	1981.76	2246.83	2206.75	2150.88	2246.05
	2019.77	2012.28	2044.48	2097.45	2125.38	2035.55	2049.02	2039.68	2087.44	2068.93	2137.46	2066.58	2102.96	2117.48	2061.81	2072.01	2043.46	2165.26	2180.52	2062.34	2052.9	2139.61	1999.61	2045.72	2140.81	2145.2	2133.37	2067.2	2045.17	2076.54	1988.6	2192.59	2139.61	2120.33	2018.26	2256.05	1981.7	2121.03	2310.73	2089.3	2090.27	2049.84	2262.84	2196.82	1981.81	2246.28	2206.2	2150.45	2245.59
	2019.75	2012.07	2044.36	2097.24	2125.12	2035.5	2048.89	2039.4	2087.31	2068.64	2136.96	2066.33	2103	2117.28	2061.57	2071.81	2043.12	2164.75	2179.84	2061.93	2052.72	2139.22	1999.66	2045.57	2140.39	2144.53	2132.86	2066.99	2045.05	2076.45	1988.65	2192.16	2139.33	2120	2018.52	2255.53	1981.8	2120.96	2310.07	2089.3	2090.01	2049.7	2262.43	2196.59	1981.87	2245.74	2205.64	2150.03	2245.13
	2019.72	2011.85	2044.24	2097.04	2124.85	2035.45	2048.76	2039.13	2087.19	2068.36	2136.47	2066.09	2103.04	2117.09	2061.32	2071.61	2042.78	2164.23	2179.17	2061.53	2052.53	2138.82	1999.72	2045.43	2139.98	2143.86	2132.34	2066.79	2044.95	2076.36	1988.71	2191.74	2139.05	2119.67	2018.8	2255.02	1981.9	2120.88	2309.42	2089.29	2089.76	2049.57	2262.03	2196.35	1981.92	2245.19	2205.09	2149.61	2244.67
	2019.7	2011.64	2044.12	2096.84	2124.59	2035.4	2048.64	2038.86	2087.07	2068.09	2135.99	2065.85	2103.08	2116.91	2061.09	2071.41	2042.44	2163.73	2178.51	2061.13	2052.36	2138.44	1999.78	2045.28	2139.57	2143.2	2131.83	2066.59	2044.84	2076.27	1988.77	2191.32	2138.78	2119.34	2019.07	2254.52	1982.01	2120.81	2308.77	2089.29	2089.52	2049.45	2261.64	2196.13	1981.98	2244.65	2204.55	2149.19	2244.22
	2019.67	2011.43	2044.01	2096.64	2124.32	2035.36	2048.52	2038.59	2086.95	2067.81	2135.5	2065.61	2103.13	2116.73	2060.85	2071.21	2042.1	2163.22	2177.84	2060.73	2052.18	2138.06	1999.84	2045.13	2139.17	2142.54	2131.33	2066.39	2044.74	2076.19	1988.83	2190.91	2138.51	2119.02	2019.35	2254.02	1982.11	2120.74	2308.12	2089.29	2089.27	2049.33	2261.24	2195.9	1982.04	2244.11	2204	2148.77	2243.77
	2019.65	2011.22	2043.89	2096.45	2124.06	2035.32	2048.4	2038.32	2086.83	2067.54	2135.02	2065.37	2103.18	2116.56	2060.62	2071.02	2041.76	2162.72	2177.18	2060.34	2052.01	2137.68	1999.91	2044.99	2138.77	2141.88	2130.83	2066.2	2044.64	2076.11	1988.89	2190.5	2138.26	2118.7	2019.64	2253.53	1982.22	2120.67	2307.48	2089.3	2089.03	2049.21	2260.85	2195.68	1982.1	2243.57	2203.46	2148.35	2243.32
	2019.63	2011.01	2043.78	2096.25	2123.79	2035.28	2048.28	2038.06	2086.72	2067.27	2134.54	2065.14	2103.23	2116.39	2060.39	2070.83	2041.43	2162.22	2176.53	2059.95	2051.83	2137.31	1999.98	2044.85	2138.39	2141.22	2130.33	2066.02	2044.55	2076.03	1988.95	2190.1	2138	2118.37	2019.93	2253.05	1982.33	2120.6	2306.84	2089.31	2088.79	2049.1	2260.46	2195.46	1982.16	2243.04	2202.93	2147.93	2242.88
	2019.62	2010.81	2043.67	2096.06	2123.53	2035.25	2048.17	2037.8	2086.61	2067	2134.06	2064.92	2103.28	2116.22	2060.17	2070.64	2041.1	2161.72	2175.88	2059.56	2051.67	2136.94	2000.05	2044.7	2138	2140.57	2129.83	2065.83	2044.46	2075.96	1989.02	2189.71	2137.76	2118.06	2020.22	2252.58	1982.44	2120.54	2306.21	2089.32	2088.55	2048.99	2260.07	2195.24	1982.22	2242.51	2202.39	2147.51	2242.44
	2019.6	2010.6	2043.56	2095.88	2123.27	2035.21	2048.06	2037.55	2086.51	2066.74	2133.59	2064.7	2103.34	2116.07	2059.95	2070.45	2040.78	2161.23	2175.23	2059.18	2051.5	2136.58	2000.12	2044.56	2137.63	2139.93	2129.34	2065.65	2044.37	2075.89	1989.09	2189.32	2137.52	2117.74	2020.51	2252.11	1982.56	2120.48	2305.58	2089.34	2088.31	2048.89	2259.69	2195.03	1982.29	2241.98	2201.86	2147.1	2242
	2019.59	2010.4	2043.46	2095.69	2123.01	2035.19	2047.94	2037.29	2086.4	2066.48	2133.12	2064.48	2103.4	2115.91	2059.73	2070.26	2040.45	2160.74	2174.59	2058.8	2051.34	2136.23	2000.2	2044.42	2137.26	2139.28	2128.85	2065.48	2044.29	2075.82	1989.16	2188.93	2137.29	2117.43	2020.81	2251.65	1982.68	2120.42	2304.95	2089.36	2088.08	2048.79	2259.31	2194.82	1982.35	2241.46	2201.34	2146.68	2241.57
	2019.57	2010.2	2043.36	2095.51	2122.75	2035.16	2047.84	2037.04	2086.3	2066.22	2132.66	2064.27	2103.46	2115.76	2059.52	2070.08	2040.13	2160.25	2173.96	2058.42	2051.17	2135.88	2000.28	2044.28	2136.9	2138.65	2128.37	2065.3	2044.21	2075.76	1989.24	2188.56	2137.06	2117.11	2021.12	2251.2	1982.79	2120.36	2304.33	2089.39	2087.84	2048.69	2258.93	2194.61	1982.42	2240.94	2200.81	2146.27	2241.13
	2019.56	2010.01	2043.26	2095.33	2122.49	2035.13	2047.73	2036.79	2086.2	2065.97	2132.19	2064.06	2103.53	2115.62	2059.31	2069.9	2039.81	2159.77	2173.32	2058.05	2051.02	2135.53	2000.36	2044.15	2136.54	2138.01	2127.89	2065.13	2044.13	2075.7	1989.31	2188.19	2136.85	2116.8	2021.42	2250.76	1982.91	2120.31	2303.71	2089.41	2087.61	2048.6	2258.55	2194.41	1982.48	2240.42	2200.29	2145.85	2240.7
	2019.55	2009.81	2043.16	2095.15	2122.23	2035.11	2047.62	2036.55	2086.11	2065.72	2131.73	2063.85	2103.6	2115.48	2059.1	2069.72	2039.5	2159.29	2172.69	2057.67	2050.86	2135.19	2000.44	2044.01	2136.19	2137.38	2127.41	2064.97	2044.06	2075.64	1989.39	2187.82	2136.63	2116.5	2021.73	2250.33	1983.04	2120.26	2303.1	2089.45	2087.38	2048.52	2258.18	2194.21	1982.55	2239.9	2199.78	2145.44	2240.28
	2019.55	2009.62	2043.06	2094.97	2121.97	2035.09	2047.52	2036.3	2086.02	2065.47	2131.27	2063.65	2103.67	2115.34	2058.9	2069.54	2039.18	2158.81	2172.07	2057.31	2050.71	2134.86	2000.53	2043.87	2135.84	2136.75	2126.94	2064.81	2043.99	2075.59	1989.47	2187.46	2136.43	2116.19	2022.05	2249.9	1983.16	2120.21	2302.49	2089.48	2087.16	2048.44	2257.81	2194.01	1982.62	2239.39	2199.27	2145.03	2239.85
	2019.54	2009.43	2042.97	2094.8	2121.72	2035.07	2047.42	2036.06	2085.93	2065.22	2130.82	2063.45	2103.74	2115.22	2058.7	2069.36	2038.87	2158.34	2171.45	2056.94	2050.56	2134.53	2000.61	2043.74	2135.51	2136.13	2126.47	2064.65	2043.93	2075.54	1989.55	2187.11	2136.23	2115.89	2022.37	2249.48	1983.29	2120.16	2301.88	2089.52	2086.93	2048.36	2257.45	2193.81	1982.69	2238.88	2198.76	2144.62	2239.43
	2019.54	2009.25	2042.88	2094.63	2121.46	2035.06	2047.32	2035.82	2085.84	2064.98	2130.37	2063.26	2103.82	2115.09	2058.51	2069.19	2038.57	2157.87	2170.83	2056.58	2050.41	2134.21	2000.71	2043.61	2135.17	2135.51	2126	2064.49	2043.86	2075.5	1989.64	2186.76	2136.03	2115.58	2022.69	2249.07	1983.42	2120.12	2301.28	2089.57	2086.71	2048.29	2257.08	2193.62	1982.76	2238.37	2198.25	2144.21	2239.01
	2019.53	2009.06	2042.79	2094.46	2121.21	2035.05	2047.23	2035.59	2085.76	2064.74	2129.92	2063.07	2103.89	2114.97	2058.32	2069.02	2038.26	2157.4	2170.22	2056.22	2050.26	2133.89	2000.8	2043.47	2134.85	2134.89	2125.54	2064.34	2043.81	2075.45	1989.72	2186.41	2135.84	2115.28	2023.02	2248.66	1983.55	2120.08	2300.68	2089.61	2086.49	2048.22	2256.72	2193.43	1982.83	2237.87	2197.75	2143.8	2238.6
	2019.53	2008.88	2042.7	2094.29	2120.95	2035.04	2047.13	2035.36	2085.68	2064.5	2129.47	2062.88	2103.97	2114.86	2058.13	2068.85	2037.96	2156.94	2169.61	2055.86	2050.12	2133.58	2000.9	2043.34	2134.53	2134.28	2125.08	2064.2	2043.75	2075.41	1989.81	2186.08	2135.66	2114.99	2023.35	2248.27	1983.68	2120.04	2300.09	2089.66	2086.27	2048.16	2256.36	2193.24	1982.91	2237.37	2197.25	2143.39	2238.18
	2019.53	2008.7	2042.61	2094.13	2120.7	2035.03	2047.04	2035.13	2085.6	2064.27	2129.03	2062.7	2104.06	2114.75	2057.95	2068.68	2037.66	2156.48	2169.01	2055.51	2049.98	2133.27	2000.99	2043.21	2134.22	2133.67	2124.63	2064.05	2043.7	2075.38	1989.9	2185.74	2135.48	2114.69	2023.68	2247.88	1983.81	2120.01	2299.5	2089.72	2086.05	2048.1	2256.01	2193.05	1982.98	2236.87	2196.76	2142.99	2237.77
	2019.53	2008.52	2042.53	2093.96	2120.45	2035.03	2046.95	2034.9	2085.52	2064.04	2128.59	2062.52	2104.14	2114.64	2057.77	2068.51	2037.36	2156.02	2168.41	2055.16	2049.84	2132.97	2001.1	2043.08	2133.91	2133.07	2124.18	2063.91	2043.65	2075.34	1990	2185.42	2135.31	2114.4	2024.02	2247.5	1983.95	2119.97	2298.91	2089.78	2085.83	2048.05	2255.66	2192.87	1983.06	2236.38	2196.27	2142.58	2237.37
	2019.53	2008.34	2042.45	2093.8	2120.2	2035.02	2046.86	2034.67	2085.45	2063.81	2128.16	2062.35	2104.23	2114.54	2057.59	2068.35	2037.07	2155.57	2167.81	2054.81	2049.71	2132.67	2001.2	2042.95	2133.61	2132.47	2123.73	2063.78	2043.61	2075.32	1990.09	2185.1	2135.15	2114.11	2024.36	2247.12	1984.09	2119.94	2298.33	2089.84	2085.62	2048	2255.31	2192.69	1983.13	2235.89	2195.78	2142.18	2236.96
	2019.54	2008.17	2042.37	2093.65	2119.95	2035.02	2046.78	2034.45	2085.38	2063.59	2127.72	2062.17	2104.32	2114.44	2057.42	2068.18	2036.78	2155.12	2167.22	2054.47	2049.58	2132.38	2001.31	2042.82	2133.31	2131.88	2123.29	2063.64	2043.57	2075.29	1990.19	2184.78	2134.99	2113.82	2024.71	2246.76	1984.23	2119.91	2297.75	2089.91	2085.41	2047.95	2254.96	2192.51	1983.21	2235.4	2195.29	2141.77	2236.56
	2019.54	2008	2042.3	2093.49	2119.7	2035.03	2046.69	2034.23	2085.32	2063.36	2127.29	2062.01	2104.41	2114.35	2057.25	2068.02	2036.49	2154.67	2166.64	2054.13	2049.45	2132.09	2001.41	2042.7	2133.03	2131.28	2122.85	2063.52	2043.53	2075.27	1990.29	2184.47	2134.84	2113.53	2025.06	2246.4	1984.37	2119.89	2297.18	2089.98	2085.2	2047.91	2254.62	2192.34	1983.29	2234.92	2194.81	2141.37	2236.16
	2019.55	2007.83	2042.22	2093.34	2119.46	2035.03	2046.61	2034.01	2085.26	2063.15	2126.87	2061.84	2104.51	2114.27	2057.08	2067.87	2036.2	2154.23	2166.05	2053.79	2049.32	2131.81	2001.53	2042.57	2132.74	2130.7	2122.42	2063.39	2043.5	2075.25	1990.39	2184.17	2134.69	2113.24	2025.41	2246.04	1984.52	2119.86	2296.61	2090.05	2084.99	2047.88	2254.28	2192.17	1983.37	2234.44	2194.34	2140.97	2235.76
	2019.56	2007.66	2042.15	2093.19	2119.21	2035.04	2046.53	2033.8	2085.2	2062.93	2126.45	2061.69	2104.61	2114.19	2056.92	2067.71	2035.92	2153.79	2165.48	2053.46	2049.2	2131.53	2001.64	2042.45	2132.47	2130.11	2121.99	2063.27	2043.47	2075.23	1990.5	2183.87	2134.55	2112.96	2025.77	2245.7	1984.67	2119.84	2296.04	2090.13	2084.78	2047.84	2253.95	2192	1983.45	2233.97	2193.86	2140.57	2235.37
	2019.57	2007.5	2042.08	2093.04	2118.97	2035.05	2046.45	2033.59	2085.14	2062.72	2126.03	2061.53	2104.71	2114.11	2056.77	2067.55	2035.64	2153.36	2164.9	2053.13	2049.07	2131.26	2001.76	2042.33	2132.2	2129.54	2121.56	2063.15	2043.44	2075.22	1990.6	2183.58	2134.42	2112.68	2026.13	2245.36	1984.81	2119.82	2295.48	2090.21	2084.58	2047.82	2253.61	2191.83	1983.54	2233.5	2193.39	2140.16	2234.97
	2019.58	2007.33	2042.01	2092.89	2118.72	2035.06	2046.38	2033.38	2085.08	2062.51	2125.61	2061.38	2104.81	2114.04	2056.61	2067.4	2035.36	2152.93	2164.33	2052.8	2048.96	2130.99	2001.87	2042.2	2131.93	2128.96	2121.14	2063.04	2043.41	2075.21	1990.71	2183.29	2134.29	2112.4	2026.49	2245.03	1984.97	2119.81	2294.92	2090.29	2084.38	2047.79	2253.28	2191.67	1983.62	2233.03	2192.93	2139.77	2234.58
	2019.6	2007.17	2041.95	2092.75	2118.48	2035.07	2046.3	2033.17	2085.03	2062.3	2125.2	2061.23	2104.92	2113.97	2056.46	2067.25	2035.08	2152.5	2163.77	2052.48	2048.84	2130.73	2002	2042.08	2131.68	2128.39	2120.72	2062.93	2043.39	2075.21	1990.83	2183.01	2134.17	2112.12	2026.86	2244.71	1985.12	2119.79	2294.37	2090.38	2084.18	2047.78	2252.96	2191.51	1983.7	2232.56	2192.46	2139.37	2234.19
	2019.61	2007.02	2041.89	2092.6	2118.24	2035.09	2046.23	2032.96	2084.98	2062.1	2124.79	2061.09	2105.03	2113.91	2056.32	2067.1	2034.81	2152.08	2163.21	2052.16	2048.73	2130.47	2002.12	2041.96	2131.42	2127.82	2120.31	2062.82	2043.38	2075.21	1990.94	2182.73	2134.05	2111.84	2027.23	2244.39	1985.27	2119.78	2293.82	2090.48	2083.98	2047.76	2252.63	2191.35	1983.79	2232.1	2192.01	2138.97	2233.81
	2019.63	2006.86	2041.83	2092.47	2118	2035.11	2046.16	2032.76	2084.94	2061.9	2124.38	2060.95	2105.14	2113.85	2056.17	2066.95	2034.54	2151.66	2162.65	2051.84	2048.62	2130.22	2002.25	2041.84	2131.18	2127.26	2119.9	2062.71	2043.36	2075.21	1991.06	2182.46	2133.94	2111.57	2027.61	2244.09	1985.43	2119.77	2293.27	2090.57	2083.78	2047.75	2252.31	2191.2	1983.88	2231.65	2191.55	2138.57	2233.42
	2019.64	2006.71	2041.77	2092.33	2117.76	2035.13	2046.09	2032.56	2084.9	2061.7	2123.98	2060.81	2105.25	2113.79	2056.04	2066.81	2034.27	2151.25	2162.1	2051.52	2048.51	2129.97	2002.38	2041.72	2130.94	2126.7	2119.49	2062.61	2043.36	2075.22	1991.18	2182.19	2133.84	2111.3	2027.99	2243.79	1985.59	2119.77	2292.73	2090.67	2083.59	2047.75	2251.99	2191.04	1983.97	2231.19	2191.1	2138.17	2233.04
	2019.66	2006.56	2041.71	2092.19	2117.52	2035.15	2046.02	2032.36	2084.86	2061.51	2123.58	2060.68	2105.37	2113.75	2055.9	2066.66	2034.01	2150.84	2161.55	2051.21	2048.41	2129.73	2002.51	2041.61	2130.7	2126.15	2119.09	2062.52	2043.35	2075.23	1991.3	2181.93	2133.74	2111.02	2028.38	2243.49	1985.75	2119.76	2292.19	2090.78	2083.39	2047.75	2251.68	2190.89	1984.06	2230.75	2190.65	2137.78	2232.66
	2019.68	2006.41	2041.66	2092.06	2117.29	2035.18	2045.96	2032.17	2084.82	2061.32	2123.18	2060.55	2105.49	2113.7	2055.77	2066.52	2033.75	2150.43	2161.01	2050.9	2048.3	2129.5	2002.64	2041.49	2130.48	2125.6	2118.69	2062.42	2043.35	2075.24	1991.42	2181.67	2133.64	2110.76	2028.77	2243.21	1985.92	2119.76	2291.66	2090.89	2083.2	2047.75	2251.37	2190.74	1984.15	2230.3	2190.21	2137.38	2232.29
	2019.7	2006.26	2041.61	2091.93	2117.05	2035.2	2045.89	2031.97	2084.79	2061.13	2122.79	2060.42	2105.61	2113.66	2055.64	2066.38	2033.49	2150.03	2160.47	2050.6	2048.2	2129.27	2002.78	2041.37	2130.25	2125.06	2118.3	2062.33	2043.35	2075.26	1991.55	2181.42	2133.55	2110.49	2029.16	2242.93	1986.08	2119.76	2291.13	2091	2083.01	2047.76	2251.06	2190.6	1984.24	2229.86	2189.77	2136.99	2231.91
	2019.72	2006.12	2041.56	2091.8	2116.82	2035.23	2045.83	2031.78	2084.76	2060.95	2122.4	2060.3	2105.74	2113.63	2055.52	2066.24	2033.23	2149.63	2159.94	2050.3	2048.11	2129.04	2002.91	2041.26	2130.04	2124.52	2117.91	2062.25	2043.35	2075.28	1991.68	2181.18	2133.47	2110.22	2029.56	2242.65	1986.25	2119.77	2290.6	2091.11	2082.82	2047.77	2250.76	2190.45	1984.33	2229.42	2189.33	2136.6	2231.54
	2019.75	2005.98	2041.51	2091.67	2116.59	2035.27	2045.77	2031.59	2084.73	2060.77	2122.01	2060.19	2105.86	2113.59	2055.4	2066.11	2032.98	2149.23	2159.41	2050	2048.02	2128.82	2003.06	2041.15	2129.83	2123.98	2117.53	2062.17	2043.36	2075.3	1991.81	2180.94	2133.39	2109.96	2029.96	2242.39	1986.42	2119.77	2290.08	2091.23	2082.64	2047.79	2250.46	2190.31	1984.43	2228.99	2188.9	2136.21	2231.17
	2019.77	2005.84	2041.47	2091.55	2116.35	2035.3	2045.72	2031.4	2084.7	2060.59	2121.63	2060.07	2105.99	2113.57	2055.28	2065.97	2032.73	2148.84	2158.88	2049.7	2047.92	2128.6	2003.2	2041.03	2129.62	2123.45	2117.15	2062.09	2043.37	2075.33	1991.94	2180.71	2133.32	2109.7	2030.36	2242.13	1986.59	2119.78	2289.56	2091.36	2082.45	2047.81	2250.16	2190.18	1984.52	2228.56	2188.47	2135.81	2230.8
	2019.8	2005.7	2041.43	2091.43	2116.12	2035.34	2045.66	2031.22	2084.68	2060.41	2121.25	2059.96	2106.12	2113.55	2055.17	2065.84	2032.48	2148.46	2158.36	2049.41	2047.84	2128.39	2003.35	2040.92	2129.42	2122.92	2116.78	2062.01	2043.38	2075.36	1992.08	2180.48	2133.26	2109.44	2030.77	2241.88	1986.76	2119.79	2289.05	2091.49	2082.27	2047.84	2249.87	2190.04	1984.62	2228.14	2188.04	2135.42	2230.44
	2019.83	2005.57	2041.39	2091.31	2115.9	2035.37	2045.61	2031.04	2084.66	2060.24	2120.88	2059.85	2106.26	2113.53	2055.06	2065.71	2032.23	2148.08	2157.84	2049.12	2047.75	2128.19	2003.49	2040.81	2129.23	2122.4	2116.41	2061.94	2043.4	2075.39	1992.22	2180.25	2133.2	2109.18	2031.18	2241.64	1986.94	2119.81	2288.54	2091.62	2082.09	2047.87	2249.58	2189.91	1984.72	2227.72	2187.62	2135.03	2230.07
	2019.86	2005.44	2041.35	2091.19	2115.67	2035.41	2045.55	2030.86	2084.64	2060.07	2120.5	2059.75	2106.4	2113.52	2054.95	2065.58	2031.99	2147.7	2157.33	2048.84	2047.67	2127.99	2003.64	2040.7	2129.04	2121.88	2116.04	2061.87	2043.42	2075.43	1992.36	2180.03	2133.14	2108.92	2031.6	2241.4	1987.12	2119.82	2288.03	2091.75	2081.91	2047.9	2249.29	2189.78	1984.82	2227.3	2187.2	2134.65	2229.71
	2019.89	2005.31	2041.32	2091.07	2115.44	2035.46	2045.5	2030.68	2084.63	2059.91	2120.13	2059.65	2106.54	2113.51	2054.85	2065.46	2031.75	2147.33	2156.82	2048.55	2047.59	2127.79	2003.8	2040.59	2128.86	2121.37	2115.68	2061.81	2043.45	2075.47	1992.5	2179.82	2133.09	2108.67	2032.02	2241.17	1987.3	2119.84	2287.53	2091.89	2081.73	2047.94	2249.01	2189.65	1984.92	2226.89	2186.79	2134.26	2229.35
	2019.92	2005.18	2041.29	2090.96	2115.22	2035.5	2045.45	2030.5	2084.62	2059.75	2119.77	2059.56	2106.68	2113.5	2054.75	2065.33	2031.51	2146.96	2156.32	2048.27	2047.51	2127.6	2003.95	2040.49	2128.69	2120.86	2115.32	2061.74	2043.47	2075.52	1992.65	2179.61	2133.05	2108.42	2032.44	2240.95	1987.48	2119.86	2287.03	2092.04	2081.56	2047.99	2248.73	2189.52	1985.02	2226.48	2186.38	2133.87	2229
	2019.95	2005.06	2041.25	2090.85	2115	2035.55	2045.41	2030.33	2084.61	2059.59	2119.41	2059.47	2106.82	2113.5	2054.66	2065.21	2031.27	2146.59	2155.82	2048	2047.44	2127.42	2004.11	2040.38	2128.52	2120.35	2114.97	2061.69	2043.5	2075.57	1992.8	2179.41	2133.01	2108.17	2032.87	2240.73	1987.66	2119.89	2286.53	2092.18	2081.39	2048.04	2248.45	2189.4	1985.12	2226.08	2185.97	2133.49	2228.64
	2019.99	2004.93	2041.23	2090.74	2114.78	2035.6	2045.36	2030.16	2084.61	2059.44	2119.05	2059.38	2106.97	2113.51	2054.57	2065.09	2031.04	2146.23	2155.32	2047.73	2047.37	2127.24	2004.27	2040.27	2128.36	2119.85	2114.62	2061.63	2043.54	2075.62	1992.95	2179.21	2132.98	2107.92	2033.3	2240.52	1987.85	2119.91	2286.04	2092.33	2081.21	2048.09	2248.17	2189.28	1985.23	2225.68	2185.57	2133.1	2228.29
	2020.02	2004.81	2041.2	2090.63	2114.56	2035.65	2045.32	2029.99	2084.61	2059.28	2118.7	2059.29	2107.12	2113.52	2054.48	2064.97	2030.81	2145.88	2154.83	2047.46	2047.3	2127.07	2004.43	2040.17	2128.2	2119.35	2114.27	2061.58	2043.58	2075.67	1993.1	2179.02	2132.95	2107.67	2033.74	2240.32	1988.03	2119.94	2285.56	2092.49	2081.04	2048.15	2247.91	2189.16	1985.33	2225.28	2185.17	2132.72	2227.94
	2020.06	2004.7	2041.18	2090.52	2114.34	2035.7	2045.28	2029.82	2084.61	2059.14	2118.34	2059.21	2107.28	2113.53	2054.4	2064.86	2030.58	2145.53	2154.34	2047.19	2047.23	2126.9	2004.6	2040.07	2128.05	2118.86	2113.93	2061.53	2043.62	2075.73	1993.26	2178.83	2132.93	2107.42	2034.18	2240.13	1988.22	2119.97	2285.07	2092.65	2080.88	2048.21	2247.64	2189.04	1985.44	2224.89	2184.77	2132.34	2227.59
	2020.1	2004.58	2041.16	2090.42	2114.12	2035.76	2045.24	2029.66	2084.61	2058.99	2118	2059.14	2107.43	2113.55	2054.32	2064.74	2030.36	2145.18	2153.86	2046.93	2047.17	2126.73	2004.76	2039.96	2127.9	2118.38	2113.6	2061.49	2043.66	2075.8	1993.41	2178.65	2132.92	2107.18	2034.62	2239.94	1988.41	2120.01	2284.59	2092.81	2080.71	2048.27	2247.38	2188.93	1985.54	2224.51	2184.38	2131.96	2227.25
	2020.14	2004.47	2041.14	2090.31	2113.91	2035.82	2045.2	2029.5	2084.62	2058.85	2117.65	2059.06	2107.59	2113.57	2054.24	2064.63	2030.14	2144.84	2153.39	2046.67	2047.11	2126.58	2004.93	2039.86	2127.76	2117.89	2113.27	2061.45	2043.71	2075.87	1993.57	2178.47	2132.91	2106.94	2035.07	2239.76	1988.61	2120.04	2284.12	2092.98	2080.55	2048.34	2247.12	2188.82	1985.65	2224.13	2183.99	2131.58	2226.91
	2020.18	2004.36	2041.12	2090.21	2113.69	2035.87	2045.16	2029.34	2084.63	2058.71	2117.31	2058.99	2107.76	2113.6	2054.17	2064.52	2029.92	2144.5	2152.91	2046.41	2047.05	2126.42	2005.11	2039.76	2127.63	2117.41	2112.94	2061.41	2043.76	2075.94	1993.74	2178.3	2132.9	2106.7	2035.52	2239.58	1988.8	2120.08	2283.64	2093.15	2080.38	2048.42	2246.86	2188.71	1985.76	2223.75	2183.61	2131.2	2226.56
	2020.22	2004.25	2041.11	2090.11	2113.48	2035.94	2045.13	2029.18	2084.64	2058.58	2116.98	2058.93	2107.92	2113.63	2054.1	2064.41	2029.7	2144.17	2152.45	2046.15	2046.99	2126.28	2005.28	2039.66	2127.5	2116.94	2112.62	2061.38	2043.82	2076.01	1993.9	2178.13	2132.9	2106.46	2035.97	2239.42	1989	2120.13	2283.18	2093.32	2080.22	2048.5	2246.61	2188.6	1985.87	2223.38	2183.23	2130.82	2226.23
	2020.26	2004.14	2041.1	2090.02	2113.27	2036	2045.09	2029.03	2084.66	2058.44	2116.64	2058.86	2108.09	2113.66	2054.03	2064.31	2029.49	2143.84	2151.98	2045.9	2046.94	2126.13	2005.46	2039.57	2127.38	2116.47	2112.3	2061.34	2043.87	2076.09	1994.07	2177.97	2132.91	2106.23	2036.43	2239.26	1989.2	2120.17	2282.71	2093.5	2080.06	2048.58	2246.36	2188.49	1985.99	2223.01	2182.85	2130.44	2225.89
	2020.31	2004.04	2041.09	2089.92	2113.06	2036.07	2045.06	2028.88	2084.67	2058.32	2116.31	2058.81	2108.26	2113.7	2053.97	2064.2	2029.28	2143.51	2151.52	2045.66	2046.89	2126	2005.63	2039.47	2127.27	2116.01	2111.99	2061.32	2043.94	2076.17	1994.24	2177.81	2132.92	2105.99	2036.89	2239.1	1989.4	2120.22	2282.25	2093.69	2079.91	2048.67	2246.12	2188.39	1986.1	2222.65	2182.48	2130.07	2225.55
	2020.35	2003.94	2041.08	2089.83	2112.85	2036.13	2045.03	2028.73	2084.7	2058.19	2115.99	2058.75	2108.43	2113.75	2053.91	2064.1	2029.07	2143.19	2151.07	2045.41	2046.84	2125.87	2005.81	2039.38	2127.16	2115.55	2111.68	2061.29	2044	2076.26	1994.42	2177.66	2132.93	2105.76	2037.36	2238.95	1989.6	2120.27	2281.79	2093.87	2079.75	2048.76	2245.88	2188.29	1986.21	2222.29	2182.11	2129.69	2225.22
	2020.4	2003.84	2041.08	2089.74	2112.65	2036.2	2045	2028.58	2084.72	2058.07	2115.67	2058.7	2108.61	2113.8	2053.86	2064	2028.86	2142.88	2150.62	2045.17	2046.8	2125.74	2006	2039.28	2127.05	2115.09	2111.37	2061.27	2044.07	2076.35	1994.59	2177.51	2132.96	2105.53	2037.83	2238.81	1989.8	2120.32	2281.34	2094.06	2079.6	2048.86	2245.64	2188.19	1986.33	2221.93	2181.74	2129.32	2224.89
	2020.45	2003.74	2041.07	2089.65	2112.44	2036.28	2044.97	2028.43	2084.75	2057.95	2115.35	2058.65	2108.79	2113.85	2053.81	2063.91	2028.66	2142.57	2150.17	2044.93	2046.76	2125.62	2006.18	2039.19	2126.96	2114.64	2111.07	2061.25	2044.14	2076.44	1994.77	2177.36	2132.98	2105.3	2038.3	2238.68	1990.01	2120.38	2280.89	2094.26	2079.44	2048.96	2245.41	2188.1	1986.45	2221.58	2181.38	2128.95	2224.56
	2020.5	2003.65	2041.07	2089.56	2112.24	2036.35	2044.95	2028.29	2084.78	2057.84	2115.03	2058.61	2108.97	2113.91	2053.76	2063.81	2028.46	2142.26	2149.73	2044.7	2046.72	2125.5	2006.37	2039.1	2126.86	2114.19	2110.78	2061.24	2044.21	2076.54	1994.95	2177.23	2133.02	2105.08	2038.78	2238.55	1990.21	2120.43	2280.44	2094.46	2079.29	2049.06	2245.18	2188	1986.56	2221.24	2181.03	2128.58	2224.24
	2020.55	2003.56	2041.08	2089.47	2112.04	2036.43	2044.92	2028.15	2084.81	2057.73	2114.72	2058.57	2109.15	2113.97	2053.72	2063.72	2028.26	2141.96	2149.3	2044.47	2046.68	2125.39	2006.56	2039	2126.78	2113.75	2110.49	2061.23	2044.29	2076.64	1995.14	2177.09	2133.06	2104.85	2039.26	2238.43	1990.42	2120.49	2280	2094.66	2079.15	2049.17	2244.95	2187.91	1986.68	2220.9	2180.67	2128.21	2223.92
	2020.6	2003.47	2041.08	2089.39	2111.84	2036.5	2044.9	2028.01	2084.84	2057.62	2114.41	2058.53	2109.34	2114.04	2053.68	2063.63	2028.07	2141.67	2148.87	2044.24	2046.64	2125.29	2006.75	2038.91	2126.7	2113.32	2110.2	2061.22	2044.37	2076.74	1995.32	2176.97	2133.1	2104.63	2039.74	2238.32	1990.63	2120.56	2279.56	2094.87	2079	2049.28	2244.73	2187.82	1986.8	2220.56	2180.32	2127.85	2223.59
	2020.65	2003.38	2041.09	2089.3	2111.64	2036.58	2044.88	2027.87	2084.88	2057.52	2114.11	2058.49	2109.53	2114.11	2053.64	2063.54	2027.87	2141.38	2148.44	2044.01	2046.61	2125.19	2006.94	2038.83	2126.62	2112.88	2109.92	2061.22	2044.46	2076.85	1995.51	2176.84	2133.15	2104.41	2040.23	2238.21	1990.85	2120.62	2279.13	2095.08	2078.85	2049.4	2244.51	2187.74	1986.93	2220.23	2179.98	2127.48	2223.28
	2020.71	2003.29	2041.1	2089.22	2111.44	2036.67	2044.86	2027.74	2084.92	2057.42	2113.81	2058.46	2109.73	2114.18	2053.61	2063.45	2027.68	2141.09	2148.02	2043.79	2046.58	2125.1	2007.14	2038.74	2126.55	2112.45	2109.64	2061.22	2044.54	2076.97	1995.7	2176.72	2133.2	2104.19	2040.73	2238.11	1991.06	2120.69	2278.69	2095.29	2078.71	2049.52	2244.29	2187.65	1987.05	2219.9	2179.64	2127.12	2222.96
	2020.76	2003.21	2041.11	2089.14	2111.25	2036.75	2044.84	2027.61	2084.97	2057.32	2113.52	2058.44	2109.92	2114.26	2053.58	2063.37	2027.5	2140.81	2147.6	2043.57	2046.56	2125.01	2007.34	2038.65	2126.49	2112.03	2109.37	2061.22	2044.64	2077.08	1995.89	2176.61	2133.26	2103.97	2041.22	2238.02	1991.28	2120.76	2278.27	2095.51	2078.57	2049.65	2244.08	2187.57	1987.17	2219.58	2179.3	2126.75	2222.64
	2020.82	2003.13	2041.12	2089.06	2111.05	2036.84	2044.83	2027.48	2085.01	2057.23	2113.22	2058.41	2110.12	2114.34	2053.55	2063.29	2027.31	2140.53	2147.19	2043.36	2046.53	2124.93	2007.54	2038.57	2126.44	2111.61	2109.1	2061.23	2044.73	2077.2	1996.09	2176.5	2133.33	2103.76	2041.72	2237.93	1991.49	2120.84	2277.84	2095.73	2078.43	2049.78	2243.88	2187.49	1987.3	2219.27	2178.96	2126.39	2222.33
	2020.88	2003.05	2041.14	2088.98	2110.86	2036.93	2044.81	2027.35	2085.06	2057.14	2112.93	2058.39	2110.32	2114.43	2053.53	2063.21	2027.13	2140.26	2146.78	2043.15	2046.51	2124.85	2007.74	2038.48	2126.39	2111.2	2108.84	2061.24	2044.83	2077.33	1996.29	2176.4	2133.4	2103.55	2042.22	2237.85	1991.71	2120.92	2277.42	2095.96	2078.3	2049.92	2243.67	2187.41	1987.42	2218.95	2178.63	2126.03	2222.02
	2020.94	2002.98	2041.16	2088.91	2110.67	2037.02	2044.8	2027.23	2085.11	2057.05	2112.65	2058.38	2110.53	2114.52	2053.51	2063.13	2026.95	2140	2146.38	2042.94	2046.49	2124.78	2007.95	2038.4	2126.34	2110.79	2108.58	2061.25	2044.93	2077.46	1996.49	2176.3	2133.47	2103.34	2042.73	2237.78	1991.93	2121	2277	2096.19	2078.16	2050.06	2243.48	2187.33	1987.55	2218.65	2178.31	2125.67	2221.71
	2021	2002.9	2041.18	2088.84	2110.48	2037.11	2044.78	2027.1	2085.17	2056.97	2112.37	2058.36	2110.74	2114.62	2053.5	2063.06	2026.78	2139.73	2145.98	2042.73	2046.47	2124.71	2008.15	2038.32	2126.3	2110.38	2108.32	2061.26	2045.03	2077.59	1996.7	2176.2	2133.56	2103.13	2043.24	2237.71	1992.16	2121.08	2276.59	2096.42	2078.03	2050.2	2243.28	2187.26	1987.68	2218.35	2177.98	2125.31	2221.41
	2021.06	2002.83	2041.2	2088.76	2110.3	2037.2	2044.77	2026.98	2085.22	2056.89	2112.09	2058.35	2110.95	2114.72	2053.48	2062.98	2026.6	2139.48	2145.58	2042.53	2046.46	2124.65	2008.36	2038.24	2126.27	2109.98	2108.07	2061.28	2045.14	2077.72	1996.9	2176.11	2133.64	2102.92	2043.76	2237.65	1992.38	2121.16	2276.18	2096.66	2077.89	2050.35	2243.09	2187.19	1987.81	2218.05	2177.67	2124.96	2221.11
	2021.12	2002.76	2041.23	2088.69	2110.11	2037.3	2044.76	2026.86	2085.28	2056.82	2111.82	2058.35	2111.16	2114.82	2053.48	2062.91	2026.43	2139.23	2145.2	2042.33	2046.45	2124.6	2008.57	2038.16	2126.24	2109.59	2107.83	2061.31	2045.25	2077.86	1997.11	2176.03	2133.73	2102.72	2044.27	2237.59	1992.61	2121.25	2275.77	2096.9	2077.76	2050.5	2242.9	2187.12	1987.94	2217.76	2177.35	2124.61	2220.8
	2021.18	2002.7	2041.26	2088.62	2109.93	2037.4	2044.76	2026.75	2085.35	2056.75	2111.55	2058.35	2111.38	2114.93	2053.47	2062.84	2026.27	2138.98	2144.81	2042.13	2046.44	2124.55	2008.79	2038.08	2126.22	2109.2	2107.59	2061.33	2045.36	2078.01	1997.32	2175.95	2133.83	2102.51	2044.79	2237.54	1992.83	2121.34	2275.37	2097.15	2077.64	2050.66	2242.72	2187.05	1988.07	2217.47	2177.04	2124.25	2220.51
	2021.25	2002.63	2041.29	2088.55	2109.75	2037.5	2044.75	2026.64	2085.41	2056.68	2111.28	2058.35	2111.6	2115.04	2053.47	2062.78	2026.1	2138.74	2144.43	2041.94	2046.43	2124.5	2009	2038.01	2126.21	2108.81	2107.35	2061.36	2045.48	2078.15	1997.54	2175.87	2133.93	2102.31	2045.32	2237.5	1993.06	2121.44	2274.97	2097.4	2077.51	2050.82	2242.54	2186.98	1988.21	2217.19	2176.73	2123.9	2220.21
	2021.32	2002.57	2041.32	2088.49	2109.57	2037.6	2044.74	2026.52	2085.48	2056.62	2111.02	2058.35	2111.83	2115.16	2053.47	2062.72	2025.94	2138.5	2144.06	2041.75	2046.43	2124.46	2009.22	2037.93	2126.2	2108.43	2107.12	2061.39	2045.6	2078.31	1997.75	2175.8	2134.04	2102.11	2045.85	2237.47	1993.29	2121.54	2274.57	2097.66	2077.39	2050.98	2242.36	2186.92	1988.34	2216.91	2176.43	2123.55	2219.91
	2021.38	2002.51	2041.36	2088.42	2109.39	2037.7	2044.74	2026.42	2085.55	2056.56	2110.76	2058.36	2112.05	2115.28	2053.48	2062.65	2025.78	2138.27	2143.69	2041.56	2046.43	2124.43	2009.44	2037.86	2126.19	2108.06	2106.89	2061.43	2045.73	2078.46	1997.97	2175.73	2134.15	2101.92	2046.38	2237.44	1993.52	2121.64	2274.18	2097.92	2077.26	2051.15	2242.19	2186.86	1988.48	2216.64	2176.13	2123.21	2219.62
	2021.45	2002.45	2041.4	2088.36	2109.21	2037.81	2044.74	2026.31	2085.63	2056.5	2110.51	2058.37	2112.28	2115.41	2053.49	2062.6	2025.62	2138.04	2143.32	2041.38	2046.43	2124.41	2009.66	2037.79	2126.2	2107.68	2106.67	2061.46	2045.85	2078.62	1998.2	2175.67	2134.27	2101.72	2046.92	2237.41	1993.76	2121.74	2273.79	2098.18	2077.14	2051.33	2242.03	2186.8	1988.62	2216.37	2175.84	2122.86	2219.33
	2021.52	2002.4	2041.44	2088.29	2109.04	2037.92	2044.74	2026.2	2085.7	2056.45	2110.26	2058.38	2112.52	2115.54	2053.5	2062.54	2025.47	2137.82	2142.96	2041.2	2046.43	2124.38	2009.88	2037.71	2126.2	2107.32	2106.45	2061.51	2045.98	2078.78	1998.42	2175.61	2134.39	2101.53	2047.46	2237.4	1993.99	2121.84	2273.41	2098.45	2077.02	2051.51	2241.86	2186.74	1988.75	2216.11	2175.55	2122.52	2219.04
	2021.59	2002.35	2041.48	2088.23	2108.87	2038.03	2044.74	2026.1	2085.78	2056.4	2110.01	2058.4	2112.75	2115.67	2053.52	2062.49	2025.31	2137.61	2142.61	2041.02	2046.44	2124.37	2010.11	2037.64	2126.22	2106.96	2106.24	2061.55	2046.12	2078.95	1998.65	2175.56	2134.52	2101.34	2048	2237.39	1994.23	2121.95	2273.02	2098.72	2076.91	2051.69	2241.71	2186.68	1988.89	2215.85	2175.26	2122.17	2218.76
	2021.66	2002.3	2041.52	2088.17	2108.7	2038.14	2044.74	2026	2085.86	2056.35	2109.77	2058.42	2112.99	2115.81	2053.54	2062.43	2025.17	2137.4	2142.26	2040.84	2046.44	2124.36	2010.34	2037.58	2126.24	2106.6	2106.03	2061.6	2046.25	2079.12	1998.88	2175.51	2134.65	2101.15	2048.55	2237.38	1994.47	2122.06	2272.64	2098.99	2076.79	2051.88	2241.55	2186.63	1989.04	2215.6	2174.98	2121.83	2218.47
	2021.74	2002.25	2041.57	2088.11	2108.53	2038.25	2044.74	2025.91	2085.95	2056.31	2109.53	2058.45	2113.23	2115.95	2053.56	2062.38	2025.02	2137.19	2141.91	2040.67	2046.46	2124.35	2010.57	2037.51	2126.26	2106.25	2105.83	2061.65	2046.39	2079.3	1999.11	2175.47	2134.79	2100.96	2049.1	2237.38	1994.71	2122.18	2272.27	2099.27	2076.68	2052.07	2241.4	2186.58	1989.18	2215.36	2174.7	2121.49	2218.19
	2021.81	2002.2	2041.62	2088.05	2108.36	2038.37	2044.75	2025.81	2086.04	2056.28	2109.3	2058.48	2113.48	2116.1	2053.59	2062.34	2024.88	2136.99	2141.57	2040.5	2046.47	2124.35	2010.8	2037.44	2126.3	2105.9	2105.63	2061.7	2046.54	2079.48	1999.35	2175.43	2134.94	2100.78	2049.65	2237.39	1994.95	2122.3	2271.9	2099.55	2076.57	2052.26	2241.25	2186.53	1989.32	2215.12	2174.43	2121.16	2217.91
	2021.89	2002.16	2041.67	2088	2108.2	2038.49	2044.75	2025.72	2086.13	2056.24	2109.07	2058.51	2113.73	2116.25	2053.62	2062.29	2024.73	2136.8	2141.23	2040.34	2046.48	2124.36	2011.03	2037.38	2126.33	2105.56	2105.44	2061.76	2046.68	2079.66	1999.58	2175.4	2135.08	2100.6	2050.21	2237.41	1995.19	2122.42	2271.53	2099.84	2076.46	2052.46	2241.11	2186.48	1989.46	2214.88	2174.16	2120.82	2217.64
	2021.96	2002.12	2041.73	2087.94	2108.03	2038.61	2044.76	2025.63	2086.22	2056.21	2108.84	2058.54	2113.98	2116.4	2053.65	2062.25	2024.6	2136.61	2140.9	2040.18	2046.5	2124.37	2011.27	2037.31	2126.38	2105.22	2105.25	2061.82	2046.83	2079.85	1999.82	2175.37	2135.24	2100.42	2050.77	2237.43	1995.44	2122.54	2271.16	2100.13	2076.35	2052.66	2240.97	2186.43	1989.61	2214.65	2173.89	2120.49	2217.36
	2022.04	2002.08	2041.78	2087.89	2107.87	2038.73	2044.77	2025.54	2086.31	2056.19	2108.62	2058.58	2114.24	2116.56	2053.69	2062.21	2024.46	2136.43	2140.57	2040.02	2046.52	2124.39	2011.5	2037.25	2126.43	2104.89	2105.07	2061.89	2046.98	2080.04	2000.07	2175.34	2135.4	2100.24	2051.33	2237.45	1995.68	2122.67	2270.8	2100.43	2076.25	2052.87	2240.84	2186.39	1989.76	2214.43	2173.63	2120.16	2217.09
	2022.12	2002.04	2041.84	2087.84	2107.71	2038.85	2044.77	2025.45	2086.41	2056.16	2108.4	2058.62	2114.49	2116.72	2053.73	2062.18	2024.33	2136.25	2140.25	2039.86	2046.54	2124.42	2011.74	2037.19	2126.48	2104.56	2104.89	2061.95	2047.14	2080.24	2000.31	2175.32	2135.56	2100.06	2051.9	2237.49	1995.93	2122.8	2270.44	2100.73	2076.14	2053.08	2240.71	2186.34	1989.9	2214.21	2173.37	2119.83	2216.82
	2022.2	2002.01	2041.91	2087.78	2107.56	2038.98	2044.78	2025.37	2086.51	2056.15	2108.19	2058.67	2114.76	2116.89	2053.78	2062.14	2024.2	2136.08	2139.94	2039.71	2046.57	2124.45	2011.98	2037.13	2126.55	2104.23	2104.71	2062.02	2047.3	2080.44	2000.56	2175.3	2135.73	2099.89	2052.47	2237.53	1996.18	2122.93	2270.09	2101.03	2076.04	2053.3	2240.59	2186.3	1990.05	2213.99	2173.11	2119.5	2216.55
	2022.28	2001.98	2041.97	2087.73	2107.4	2039.1	2044.8	2025.29	2086.62	2056.13	2107.97	2058.71	2115.02	2117.06	2053.83	2062.11	2024.07	2135.91	2139.63	2039.56	2046.6	2124.48	2012.23	2037.07	2126.61	2103.92	2104.54	2062.1	2047.46	2080.64	2000.81	2175.29	2135.91	2099.72	2053.05	2237.57	1996.43	2123.06	2269.74	2101.34	2075.94	2053.52	2240.47	2186.26	1990.2	2213.78	2172.86	2119.17	2216.28
	2022.36	2001.95	2042.04	2087.68	2107.25	2039.23	2044.81	2025.21	2086.72	2056.12	2107.77	2058.77	2115.29	2117.24	2053.88	2062.08	2023.95	2135.75	2139.32	2039.41	2046.63	2124.52	2012.47	2037.02	2126.69	2103.6	2104.38	2062.17	2047.63	2080.85	2001.07	2175.28	2136.08	2099.55	2053.63	2237.62	1996.68	2123.2	2269.39	2101.65	2075.84	2053.75	2240.35	2186.23	1990.36	2213.58	2172.62	2118.85	2216.02
	2022.45	2001.92	2042.11	2087.63	2107.09	2039.36	2044.82	2025.14	2086.83	2056.11	2107.57	2058.82	2115.56	2117.42	2053.93	2062.05	2023.83	2135.59	2139.02	2039.27	2046.66	2124.57	2012.72	2036.96	2126.77	2103.29	2104.22	2062.25	2047.79	2081.06	2001.32	2175.28	2136.27	2099.38	2054.21	2237.68	1996.93	2123.34	2269.04	2101.97	2075.75	2053.98	2240.24	2186.19	1990.51	2213.38	2172.37	2118.53	2215.76
	2022.53	2001.89	2042.18	2087.59	2106.95	2039.5	2044.84	2025.06	2086.94	2056.11	2107.37	2058.88	2115.84	2117.6	2053.99	2062.03	2023.71	2135.44	2138.72	2039.13	2046.69	2124.62	2012.97	2036.91	2126.85	2102.99	2104.06	2062.33	2047.97	2081.28	2001.58	2175.28	2136.46	2099.21	2054.79	2237.75	1997.19	2123.49	2268.7	2102.29	2075.65	2054.21	2240.13	2186.16	1990.66	2213.19	2172.14	2118.21	2215.5
	2022.62	2001.87	2042.25	2087.54	2106.8	2039.63	2044.85	2024.99	2087.06	2056.11	2107.17	2058.94	2116.11	2117.79	2054.05	2062.01	2023.59	2135.3	2138.43	2038.99	2046.73	2124.68	2013.22	2036.85	2126.94	2102.69	2103.91	2062.42	2048.14	2081.5	2001.85	2175.29	2136.65	2099.05	2055.38	2237.82	1997.44	2123.64	2268.36	2102.61	2075.56	2054.45	2240.03	2186.13	1990.82	2213	2171.9	2117.89	2215.24
	2022.7	2001.85	2042.33	2087.49	2106.65	2039.77	2044.87	2024.92	2087.17	2056.12	2106.98	2059.01	2116.4	2117.98	2054.12	2061.99	2023.48	2135.16	2138.14	2038.86	2046.77	2124.75	2013.47	2036.8	2127.04	2102.4	2103.76	2062.51	2048.32	2081.72	2002.11	2175.3	2136.85	2098.89	2055.98	2237.89	1997.7	2123.79	2268.03	2102.94	2075.47	2054.69	2239.93	2186.1	1990.97	2212.82	2171.67	2117.57	2214.99
	2022.79	2001.83	2042.41	2087.45	2106.51	2039.9	2044.89	2024.85	2087.29	2056.13	2106.8	2059.07	2116.68	2118.17	2054.19	2061.97	2023.37	2135.02	2137.86	2038.73	2046.81	2124.82	2013.73	2036.75	2127.14	2102.11	2103.62	2062.6	2048.5	2081.95	2002.38	2175.31	2137.06	2098.73	2056.57	2237.97	1997.96	2123.94	2267.69	2103.27	2075.38	2054.93	2239.83	2186.07	1991.13	2212.65	2171.45	2117.26	2214.73
	2022.88	2001.82	2042.49	2087.41	2106.37	2040.04	2044.91	2024.79	2087.42	2056.14	2106.62	2059.14	2116.97	2118.37	2054.26	2061.96	2023.26	2134.89	2137.58	2038.6	2046.85	2124.89	2013.98	2036.7	2127.25	2101.82	2103.49	2062.69	2048.68	2082.18	2002.65	2175.33	2137.27	2098.57	2057.17	2238.06	1998.22	2124.1	2267.37	2103.61	2075.29	2055.18	2239.74	2186.04	1991.29	2212.48	2171.22	2116.95	2214.48
	2022.97	2001.8	2042.57	2087.36	2106.23	2040.19	2044.93	2024.73	2087.54	2056.16	2106.44	2059.22	2117.26	2118.58	2054.33	2061.95	2023.15	2134.77	2137.31	2038.48	2046.9	2124.98	2014.24	2036.66	2127.37	2101.55	2103.36	2062.79	2048.87	2082.42	2002.92	2175.35	2137.48	2098.41	2057.77	2238.15	1998.48	2124.26	2267.04	2103.95	2075.21	2055.44	2239.66	2186.02	1991.45	2212.31	2171.01	2116.64	2214.23
	2023.06	2001.79	2042.66	2087.32	2106.09	2040.33	2044.95	2024.67	2087.67	2056.18	2106.26	2059.3	2117.56	2118.78	2054.41	2061.94	2023.05	2134.66	2137.05	2038.36	2046.95	2125.07	2014.5	2036.61	2127.49	2101.27	2103.23	2062.89	2049.06	2082.66	2003.2	2175.38	2137.7	2098.26	2058.38	2238.25	1998.74	2124.42	2266.72	2104.29	2075.12	2055.7	2239.58	2186	1991.61	2212.16	2170.79	2116.33	2213.99
	2023.15	2001.78	2042.75	2087.28	2105.96	2040.48	2044.98	2024.61	2087.8	2056.2	2106.09	2059.38	2117.85	2119	2054.5	2061.93	2022.95	2134.55	2136.78	2038.24	2047	2125.16	2014.76	2036.57	2127.61	2101	2103.11	2063	2049.26	2082.9	2003.47	2175.41	2137.93	2098.11	2058.99	2238.36	1999.01	2124.59	2266.4	2104.64	2075.04	2055.96	2239.5	2185.98	1991.77	2212	2170.58	2116.02	2213.74
	2023.25	2001.77	2042.84	2087.24	2105.82	2040.62	2045	2024.55	2087.93	2056.23	2105.93	2059.46	2118.16	2119.21	2054.58	2061.93	2022.85	2134.44	2136.53	2038.12	2047.05	2125.26	2015.03	2036.53	2127.75	2100.74	2102.99	2063.1	2049.45	2083.15	2003.75	2175.45	2138.16	2097.96	2059.6	2238.47	1999.27	2124.76	2266.08	2105	2074.96	2056.23	2239.43	2185.96	1991.94	2211.86	2170.38	2115.72	2213.5
	2023.34	2001.77	2042.93	2087.2	2105.69	2040.77	2045.03	2024.5	2088.06	2056.27	2105.77	2059.55	2118.46	2119.43	2054.67	2061.93	2022.76	2134.34	2136.28	2038.01	2047.11	2125.37	2015.29	2036.48	2127.88	2100.48	2102.88	2063.21	2049.65	2083.41	2004.04	2175.49	2138.39	2097.81	2060.22	2238.59	1999.54	2124.93	2265.77	2105.35	2074.89	2056.5	2239.36	2185.94	1992.1	2211.72	2170.18	2115.42	2213.26
	2023.44	2001.77	2043.03	2087.16	2105.56	2040.92	2045.05	2024.45	2088.2	2056.3	2105.61	2059.64	2118.77	2119.66	2054.76	2061.93	2022.67	2134.25	2136.03	2037.9	2047.17	2125.48	2015.56	2036.44	2128.03	2100.23	2102.77	2063.33	2049.86	2083.67	2004.32	2175.53	2138.63	2097.67	2060.84	2238.71	1999.81	2125.11	2265.46	2105.71	2074.81	2056.77	2239.3	2185.92	1992.27	2211.58	2169.98	2115.12	2213.02
	2023.53	2001.77	2043.12	2087.12	2105.44	2041.08	2045.08	2024.4	2088.34	2056.35	2105.46	2059.73	2119.08	2119.88	2054.86	2061.93	2022.58	2134.16	2135.79	2037.8	2047.22	2125.6	2015.83	2036.41	2128.18	2099.98	2102.67	2063.44	2050.06	2083.93	2004.61	2175.58	2138.87	2097.52	2061.46	2238.84	2000.07	2125.28	2265.15	2106.08	2074.74	2057.05	2239.24	2185.91	1992.43	2211.45	2169.79	2114.82	2212.79
	2023.63	2001.77	2043.22	2087.09	2105.31	2041.23	2045.11	2024.35	2088.49	2056.39	2105.31	2059.83	2119.4	2120.11	2054.96	2061.94	2022.49	2134.08	2135.55	2037.69	2047.29	2125.72	2016.1	2036.37	2128.33	2099.73	2102.57	2063.56	2050.27	2084.19	2004.91	2175.63	2139.12	2097.38	2062.09	2238.98	2000.34	2125.47	2264.85	2106.45	2074.66	2057.34	2239.19	2185.9	1992.6	2211.33	2169.6	2114.53	2212.55
	2023.73	2001.77	2043.33	2087.05	2105.19	2041.39	2045.14	2024.31	2088.63	2056.44	2105.17	2059.93	2119.72	2120.35	2055.06	2061.95	2022.41	2134	2135.32	2037.59	2047.35	2125.85	2016.37	2036.33	2128.5	2099.49	2102.48	2063.68	2050.48	2084.46	2005.2	2175.69	2139.38	2097.25	2062.72	2239.12	2000.62	2125.65	2264.55	2106.82	2074.59	2057.62	2239.14	2185.89	1992.77	2211.21	2169.42	2114.23	2212.32
	2023.83	2001.78	2043.43	2087.02	2105.07	2041.55	2045.17	2024.27	2088.78	2056.5	2105.02	2060.04	2120.04	2120.59	2055.17	2061.96	2022.33	2133.94	2135.09	2037.5	2047.42	2125.99	2016.65	2036.3	2128.66	2099.26	2102.39	2063.81	2050.7	2084.74	2005.5	2175.75	2139.64	2097.11	2063.35	2239.26	2000.89	2125.84	2264.26	2107.2	2074.53	2057.91	2239.09	2185.88	1992.94	2211.1	2169.24	2113.94	2212.1
	2023.93	2001.79	2043.54	2086.98	2104.95	2041.71	2045.2	2024.23	2088.93	2056.55	2104.89	2060.14	2120.36	2120.83	2055.28	2061.98	2022.25	2133.87	2134.87	2037.41	2047.49	2126.13	2016.92	2036.27	2128.84	2099.03	2102.31	2063.93	2050.92	2085.02	2005.8	2175.81	2139.9	2096.98	2063.99	2239.42	2001.16	2126.03	2263.96	2107.58	2074.46	2058.21	2239.05	2185.87	1993.11	2210.99	2169.06	2113.65	2211.87
	2024.03	2001.8	2043.65	2086.95	2104.83	2041.87	2045.23	2024.19	2089.08	2056.61	2104.76	2060.25	2120.69	2121.08	2055.39	2061.99	2022.17	2133.81	2134.66	2037.32	2047.56	2126.28	2017.2	2036.24	2129.02	2098.81	2102.23	2064.07	2051.14	2085.3	2006.1	2175.88	2140.17	2096.84	2064.63	2239.57	2001.44	2126.23	2263.67	2107.97	2074.4	2058.51	2239.02	2185.87	1993.29	2210.89	2168.89	2113.37	2211.65
	2024.13	2001.81	2043.76	2086.91	2104.72	2042.03	2045.27	2024.16	2089.24	2056.68	2104.63	2060.37	2121.02	2121.33	2055.51	2062.01	2022.1	2133.76	2134.45	2037.23	2047.63	2126.43	2017.48	2036.21	2129.2	2098.59	2102.16	2064.2	2051.36	2085.59	2006.4	2175.96	2140.45	2096.71	2065.27	2239.74	2001.71	2126.43	2263.39	2108.36	2074.34	2058.81	2238.99	2185.86	1993.46	2210.79	2168.72	2113.08	2211.43
	2024.24	2001.83	2043.88	2086.88	2104.61	2042.2	2045.3	2024.13	2089.4	2056.75	2104.5	2060.48	2121.36	2121.59	2055.63	2062.04	2022.03	2133.72	2134.24	2037.15	2047.71	2126.59	2017.76	2036.18	2129.4	2098.37	2102.09	2064.33	2051.59	2085.88	2006.71	2176.03	2140.72	2096.59	2065.91	2239.91	2001.99	2126.63	2263.1	2108.75	2074.28	2059.12	2238.96	2185.86	1993.64	2210.7	2168.56	2112.8	2211.21
	2024.34	2001.85	2043.99	2086.85	2104.5	2042.37	2045.34	2024.1	2089.56	2056.82	2104.38	2060.6	2121.7	2121.85	2055.75	2062.06	2021.96	2133.68	2134.04	2037.06	2047.78	2126.76	2018.04	2036.16	2129.59	2098.16	2102.03	2064.47	2051.82	2086.18	2007.02	2176.11	2141.01	2096.46	2066.56	2240.08	2002.27	2126.83	2262.82	2109.15	2074.22	2059.43	2238.94	2185.86	1993.81	2210.62	2168.4	2112.52	2210.99
	2024.45	2001.87	2044.11	2086.82	2104.39	2042.54	2045.38	2024.07	2089.72	2056.9	2104.27	2060.73	2122.04	2122.11	2055.88	2062.09	2021.9	2133.64	2133.85	2036.99	2047.86	2126.93	2018.33	2036.13	2129.8	2097.96	2101.97	2064.62	2052.05	2086.47	2007.33	2176.2	2141.3	2096.34	2067.22	2240.27	2002.55	2127.04	2262.55	2109.55	2074.16	2059.75	2238.92	2185.86	1993.99	2210.54	2168.24	2112.25	2210.78
	2024.56	2001.89	2044.24	2086.79	2104.29	2042.71	2045.42	2024.04	2089.88	2056.98	2104.16	2060.85	2122.39	2122.38	2056.01	2062.12	2021.84	2133.61	2133.65	2036.91	2047.94	2127.11	2018.61	2036.11	2130	2097.76	2101.91	2064.76	2052.29	2086.78	2007.65	2176.29	2141.59	2096.22	2067.87	2240.45	2002.83	2127.25	2262.27	2109.96	2074.11	2060.07	2238.9	2185.86	1994.17	2210.47	2168.09	2111.97	2210.57
	2024.66	2001.91	2044.36	2086.76	2104.18	2042.88	2045.46	2024.02	2090.05	2057.07	2104.05	2060.98	2122.74	2122.65	2056.14	2062.15	2021.78	2133.59	2133.47	2036.84	2048.03	2127.29	2018.9	2036.09	2130.22	2097.56	2101.86	2064.91	2052.52	2087.09	2007.97	2176.38	2141.89	2096.1	2068.53	2240.65	2003.11	2127.47	2262	2110.37	2074.06	2060.39	2238.89	2185.87	1994.35	2210.4	2167.95	2111.7	2210.37
	2024.77	2001.94	2044.49	2086.73	2104.08	2043.06	2045.5	2024	2090.22	2057.16	2103.95	2061.12	2123.09	2122.93	2056.28	2062.19	2021.72	2133.58	2133.29	2036.77	2048.11	2127.48	2019.19	2036.07	2130.44	2097.37	2101.82	2065.06	2052.76	2087.4	2008.29	2176.48	2142.19	2095.98	2069.19	2240.85	2003.39	2127.68	2261.74	2110.78	2074.01	2060.72	2238.89	2185.87	1994.53	2210.34	2167.81	2111.43	2210.16
	2024.88	2001.97	2044.62	2086.7	2103.98	2043.24	2045.55	2023.98	2090.4	2057.25	2103.85	2061.25	2123.44	2123.21	2056.42	2062.23	2021.67	2133.57	2133.11	2036.71	2048.2	2127.68	2019.48	2036.05	2130.67	2097.18	2101.78	2065.21	2053.01	2087.72	2008.61	2176.58	2142.5	2095.87	2069.86	2241.05	2003.68	2127.9	2261.47	2111.2	2073.96	2061.05	2238.89	2185.88	1994.71	2210.28	2167.67	2111.16	2209.96
	2025	2002	2044.75	2086.68	2103.89	2043.42	2045.59	2023.97	2090.57	2057.35	2103.75	2061.39	2123.8	2123.49	2056.56	2062.27	2021.62	2133.56	2132.94	2036.65	2048.29	2127.88	2019.77	2036.04	2130.9	2097	2101.74	2065.37	2053.25	2088.04	2008.93	2176.69	2142.81	2095.76	2070.52	2241.26	2003.96	2128.13	2261.21	2111.62	2073.91	2061.39	2238.89	2185.89	1994.89	2210.23	2167.54	2110.89	2209.76
	2025.11	2002.03	2044.88	2086.65	2103.79	2043.6	2045.64	2023.96	2090.75	2057.45	2103.66	2061.53	2124.16	2123.78	2056.71	2062.31	2021.57	2133.57	2132.78	2036.59	2048.38	2128.09	2020.06	2036.02	2131.14	2096.83	2101.71	2065.53	2053.5	2088.36	2009.26	2176.8	2143.13	2095.65	2071.19	2241.48	2004.25	2128.36	2260.96	2112.04	2073.87	2061.73	2238.9	2185.9	1995.08	2210.19	2167.41	2110.63	2209.57
	2025.22	2002.07	2045.02	2086.62	2103.7	2043.78	2045.68	2023.95	2090.93	2057.56	2103.57	2061.68	2124.53	2124.07	2056.86	2062.36	2021.52	2133.57	2132.62	2036.53	2048.48	2128.3	2020.36	2036.01	2131.38	2096.66	2101.69	2065.69	2053.75	2088.69	2009.59	2176.91	2143.46	2095.54	2071.87	2241.7	2004.53	2128.59	2260.7	2112.47	2073.83	2062.07	2238.91	2185.91	1995.26	2210.15	2167.29	2110.37	2209.37
	2025.34	2002.1	2045.15	2086.6	2103.61	2043.97	2045.73	2023.94	2091.11	2057.67	2103.49	2061.83	2124.9	2124.37	2057.02	2062.41	2021.48	2133.59	2132.46	2036.48	2048.58	2128.52	2020.66	2036	2131.63	2096.49	2101.67	2065.85	2054.01	2089.02	2009.93	2177.03	2143.78	2095.43	2072.54	2241.93	2004.82	2128.82	2260.46	2112.9	2073.79	2062.42	2238.93	2185.92	1995.45	2210.12	2167.17	2110.11	2209.18
	2025.45	2002.14	2045.3	2086.57	2103.53	2044.16	2045.78	2023.93	2091.3	2057.78	2103.41	2061.98	2125.27	2124.67	2057.17	2062.46	2021.44	2133.61	2132.31	2036.43	2048.67	2128.75	2020.95	2035.99	2131.89	2096.33	2101.65	2066.02	2054.26	2089.36	2010.26	2177.15	2144.12	2095.33	2073.22	2242.17	2005.11	2129.06	2260.21	2113.34	2073.75	2062.77	2238.95	2185.94	1995.64	2210.09	2167.05	2109.86	2209
	2025.57	2002.18	2045.44	2086.55	2103.44	2044.34	2045.83	2023.93	2091.48	2057.9	2103.34	2062.14	2125.65	2124.97	2057.33	2062.51	2021.4	2133.64	2132.17	2036.39	2048.77	2128.98	2021.25	2035.98	2132.15	2096.17	2101.64	2066.19	2054.52	2089.7	2010.6	2177.27	2144.45	2095.23	2073.91	2242.41	2005.4	2129.3	2259.97	2113.78	2073.71	2063.12	2238.97	2185.96	1995.83	2210.07	2166.94	2109.6	2208.81
	2025.69	2002.23	2045.58	2086.53	2103.36	2044.54	2045.89	2023.93	2091.67	2058.02	2103.27	2062.3	2126.03	2125.28	2057.5	2062.57	2021.37	2133.67	2132.03	2036.34	2048.88	2129.22	2021.55	2035.98	2132.42	2096.01	2101.63	2066.36	2054.79	2090.05	2010.94	2177.4	2144.79	2095.13	2074.59	2242.65	2005.69	2129.55	2259.73	2114.22	2073.68	2063.48	2239	2185.97	1996.02	2210.06	2166.84	2109.35	2208.63
	2025.81	2002.27	2045.73	2086.5	2103.28	2044.73	2045.94	2023.93	2091.86	2058.15	2103.2	2062.46	2126.41	2125.59	2057.66	2062.63	2021.34	2133.71	2131.9	2036.31	2048.98	2129.47	2021.85	2035.97	2132.69	2095.87	2101.63	2066.54	2055.05	2090.4	2011.28	2177.54	2145.14	2095.03	2075.28	2242.9	2005.98	2129.79	2259.49	2114.67	2073.65	2063.84	2239.03	2185.99	1996.21	2210.05	2166.74	2109.1	2208.46
	2025.93	2002.32	2045.88	2086.48	2103.21	2044.93	2046	2023.93	2092.06	2058.28	2103.14	2062.63	2126.79	2125.91	2057.84	2062.69	2021.31	2133.75	2131.77	2036.27	2049.09	2129.72	2022.16	2035.97	2132.97	2095.72	2101.63	2066.71	2055.32	2090.75	2011.63	2177.67	2145.49	2094.94	2075.97	2243.16	2006.27	2130.04	2259.26	2115.12	2073.62	2064.21	2239.07	2186.02	1996.4	2210.04	2166.64	2108.86	2208.28
	2026.05	2002.37	2046.03	2086.46	2103.13	2045.12	2046.05	2023.94	2092.25	2058.41	2103.08	2062.8	2127.18	2126.23	2058.01	2062.75	2021.28	2133.81	2131.64	2036.24	2049.2	2129.98	2022.46	2035.97	2133.26	2095.58	2101.63	2066.89	2055.59	2091.11	2011.97	2177.81	2145.85	2094.85	2076.67	2243.42	2006.56	2130.3	2259.03	2115.57	2073.59	2064.58	2239.11	2186.04	1996.59	2210.04	2166.55	2108.61	2208.11
	2026.17	2002.42	2046.19	2086.44	2103.06	2045.32	2046.11	2023.95	2092.45	2058.55	2103.02	2062.97	2127.57	2126.56	2058.19	2062.82	2021.26	2133.86	2131.52	2036.21	2049.31	2130.24	2022.77	2035.97	2133.55	2095.45	2101.64	2067.08	2055.86	2091.48	2012.32	2177.96	2146.21	2094.76	2077.36	2243.69	2006.86	2130.56	2258.8	2116.03	2073.56	2064.95	2239.16	2186.06	1996.79	2210.05	2166.46	2108.37	2207.94
	2026.29	2002.48	2046.34	2086.42	2102.99	2045.52	2046.17	2023.96	2092.65	2058.69	2102.97	2063.14	2127.97	2126.89	2058.37	2062.89	2021.23	2133.93	2131.41	2036.18	2049.42	2130.51	2023.07	2035.98	2133.84	2095.32	2101.66	2067.26	2056.13	2091.84	2012.68	2178.11	2146.58	2094.67	2078.06	2243.97	2007.15	2130.82	2258.58	2116.49	2073.54	2065.33	2239.21	2186.09	1996.98	2210.06	2166.38	2108.13	2207.78
	2026.42	2002.53	2046.5	2086.4	2102.92	2045.73	2046.23	2023.98	2092.86	2058.83	2102.93	2063.32	2128.37	2127.22	2058.55	2062.96	2021.22	2134	2131.3	2036.16	2049.54	2130.79	2023.38	2035.98	2134.15	2095.19	2101.68	2067.45	2056.41	2092.21	2013.03	2178.26	2146.95	2094.59	2078.77	2244.25	2007.45	2131.08	2258.36	2116.95	2073.52	2065.71	2239.27	2186.12	1997.18	2210.08	2166.3	2107.9	2207.62
	2026.54	2002.59	2046.66	2086.38	2102.86	2045.93	2046.3	2023.99	2093.06	2058.98	2102.88	2063.51	2128.77	2127.55	2058.74	2063.04	2021.2	2134.08	2131.2	2036.14	2049.65	2131.07	2023.69	2035.99	2134.45	2095.07	2101.7	2067.64	2056.69	2092.59	2013.39	2178.41	2147.32	2094.5	2079.47	2244.54	2007.74	2131.35	2258.15	2117.42	2073.5	2066.1	2239.33	2186.15	1997.38	2210.11	2166.22	2107.66	2207.46
	2026.67	2002.65	2046.82	2086.36	2102.79	2046.14	2046.36	2024.01	2093.27	2059.14	2102.85	2063.69	2129.17	2127.9	2058.93	2063.12	2021.19	2134.16	2131.1	2036.12	2049.77	2131.36	2024	2036	2134.77	2094.96	2101.73	2067.83	2056.97	2092.97	2013.75	2178.57	2147.7	2094.42	2080.18	2244.83	2008.04	2131.62	2257.93	2117.9	2073.48	2066.48	2239.39	2186.18	1997.58	2210.14	2166.15	2107.43	2207.3
	2026.8	2002.71	2046.99	2086.34	2102.73	2046.35	2046.43	2024.03	2093.48	2059.29	2102.81	2063.88	2129.58	2128.24	2059.12	2063.2	2021.18	2134.25	2131	2036.1	2049.89	2131.66	2024.32	2036.01	2135.09	2094.84	2101.76	2068.03	2057.25	2093.35	2014.11	2178.74	2148.09	2094.35	2080.89	2245.13	2008.34	2131.9	2257.73	2118.37	2073.47	2066.88	2239.46	2186.21	1997.78	2210.17	2166.09	2107.2	2207.15
	2026.92	2002.77	2047.16	2086.32	2102.68	2046.56	2046.49	2024.06	2093.69	2059.46	2102.78	2064.07	2129.99	2128.59	2059.32	2063.28	2021.17	2134.34	2130.92	2036.09	2050.02	2131.96	2024.63	2036.02	2135.41	2094.74	2101.8	2068.23	2057.53	2093.74	2014.47	2178.9	2148.48	2094.27	2081.6	2245.43	2008.64	2132.18	2257.52	2118.85	2073.46	2067.27	2239.53	2186.24	1997.98	2210.21	2166.03	2106.97	2207.01
	2027.05	2002.84	2047.33	2086.3	2102.62	2046.78	2046.56	2024.09	2093.9	2059.62	2102.75	2064.27	2130.41	2128.94	2059.52	2063.37	2021.16	2134.45	2130.83	2036.09	2050.14	2132.27	2024.94	2036.04	2135.75	2094.63	2101.84	2068.43	2057.82	2094.13	2014.84	2179.07	2148.87	2094.2	2082.32	2245.74	2008.94	2132.46	2257.32	2119.33	2073.45	2067.67	2239.6	2186.28	1998.18	2210.26	2165.97	2106.75	2206.86
	2027.18	2002.91	2047.5	2086.28	2102.57	2046.99	2046.63	2024.12	2094.12	2059.79	2102.73	2064.47	2130.83	2129.3	2059.72	2063.45	2021.16	2134.55	2130.75	2036.08	2050.27	2132.58	2025.26	2036.05	2136.08	2094.54	2101.89	2068.63	2058.11	2094.53	2015.21	2179.25	2149.27	2094.12	2083.04	2246.05	2009.24	2132.74	2257.12	2119.82	2073.44	2068.08	2239.68	2186.31	1998.38	2210.31	2165.92	2106.53	2206.72
	2027.32	2002.98	2047.67	2086.27	2102.52	2047.21	2046.7	2024.15	2094.34	2059.96	2102.71	2064.67	2131.25	2129.66	2059.93	2063.54	2021.16	2134.67	2130.68	2036.08	2050.4	2132.9	2025.58	2036.07	2136.43	2094.44	2101.94	2068.84	2058.4	2094.93	2015.58	2179.43	2149.67	2094.06	2083.76	2246.37	2009.54	2133.03	2256.93	2120.31	2073.43	2068.48	2239.77	2186.35	1998.58	2210.37	2165.88	2106.31	2206.59
	2027.45	2003.05	2047.85	2086.25	2102.47	2047.43	2046.78	2024.18	2094.56	2060.14	2102.7	2064.87	2131.67	2130.03	2060.14	2063.64	2021.16	2134.79	2130.61	2036.08	2050.53	2133.23	2025.89	2036.09	2136.77	2094.35	2102	2069.05	2058.7	2095.33	2015.95	2179.61	2150.08	2093.99	2084.49	2246.7	2009.84	2133.32	2256.73	2120.8	2073.43	2068.89	2239.86	2186.39	1998.79	2210.44	2165.84	2106.09	2206.45
	2027.58	2003.12	2048.03	2086.23	2102.43	2047.66	2046.85	2024.22	2094.78	2060.32	2102.69	2065.08	2132.1	2130.4	2060.35	2063.73	2021.17	2134.92	2130.55	2036.09	2050.66	2133.56	2026.21	2036.12	2137.13	2094.27	2102.06	2069.26	2059	2095.74	2016.33	2179.8	2150.49	2093.93	2085.21	2247.03	2010.14	2133.62	2256.55	2121.3	2073.42	2069.31	2239.95	2186.43	1999	2210.51	2165.8	2105.88	2206.32
	2027.72	2003.2	2048.21	2086.22	2102.39	2047.88	2046.93	2024.26	2095.01	2060.51	2102.68	2065.3	2132.53	2130.77	2060.57	2063.83	2021.17	2135.05	2130.49	2036.1	2050.79	2133.9	2026.53	2036.14	2137.49	2094.19	2102.12	2069.47	2059.29	2096.16	2016.71	2179.99	2150.91	2093.86	2085.94	2247.37	2010.45	2133.92	2256.36	2121.8	2073.42	2069.72	2240.04	2186.47	1999.2	2210.58	2165.77	2105.67	2206.2
	2027.86	2003.27	2048.39	2086.2	2102.35	2048.11	2047.01	2024.3	2095.24	2060.7	2102.68	2065.51	2132.96	2131.15	2060.79	2063.93	2021.19	2135.19	2130.44	2036.11	2050.93	2134.25	2026.86	2036.17	2137.86	2094.11	2102.19	2069.69	2059.59	2096.57	2017.09	2180.18	2151.33	2093.8	2086.67	2247.71	2010.75	2134.22	2256.18	2122.3	2073.43	2070.14	2240.14	2186.52	1999.41	2210.66	2165.74	2105.46	2206.08
	2027.99	2003.35	2048.58	2086.19	2102.31	2048.34	2047.09	2024.34	2095.47	2060.89	2102.68	2065.73	2133.4	2131.53	2061.01	2064.04	2021.2	2135.34	2130.39	2036.12	2051.07	2134.6	2027.18	2036.2	2138.23	2094.04	2102.26	2069.9	2059.9	2097	2017.47	2180.37	2151.76	2093.75	2087.41	2248.06	2011.05	2134.53	2256.01	2122.81	2073.43	2070.57	2240.25	2186.56	1999.62	2210.75	2165.72	2105.25	2205.96
	2028.13	2003.44	2048.76	2086.17	2102.27	2048.57	2047.17	2024.39	2095.7	2061.09	2102.69	2065.95	2133.84	2131.91	2061.24	2064.15	2021.21	2135.49	2130.35	2036.14	2051.21	2134.96	2027.5	2036.23	2138.61	2093.97	2102.34	2070.12	2060.2	2097.42	2017.86	2180.57	2152.19	2093.69	2088.15	2248.42	2011.36	2134.84	2255.83	2123.32	2073.44	2071	2240.36	2186.61	1999.83	2210.84	2165.7	2105.05	2205.84
	2028.27	2003.52	2048.95	2086.16	2102.24	2048.8	2047.25	2024.44	2095.93	2061.29	2102.7	2066.18	2134.29	2132.3	2061.47	2064.25	2021.23	2135.65	2130.31	2036.16	2051.35	2135.33	2027.83	2036.26	2138.99	2093.91	2102.42	2070.35	2060.51	2097.85	2018.24	2180.78	2152.63	2093.64	2088.88	2248.78	2011.66	2135.15	2255.66	2123.83	2073.45	2071.43	2240.47	2186.66	2000.04	2210.94	2165.69	2104.85	2205.73
	2028.41	2003.6	2049.14	2086.15	2102.21	2049.04	2047.34	2024.49	2096.17	2061.49	2102.71	2066.41	2134.73	2132.7	2061.71	2064.37	2021.25	2135.82	2130.28	2036.19	2051.49	2135.7	2028.15	2036.29	2139.38	2093.85	2102.51	2070.57	2060.82	2098.29	2018.63	2180.99	2153.07	2093.59	2089.63	2249.15	2011.97	2135.47	2255.5	2124.35	2073.46	2071.86	2240.59	2186.71	2000.25	2211.05	2165.68	2104.65	2205.63
	2028.55	2003.69	2049.34	2086.13	2102.19	2049.28	2047.42	2024.55	2096.4	2061.7	2102.73	2066.64	2135.18	2133.1	2061.94	2064.48	2021.28	2135.99	2130.26	2036.21	2051.64	2136.08	2028.48	2036.33	2139.78	2093.8	2102.6	2070.8	2061.13	2098.72	2019.03	2181.2	2153.51	2093.54	2090.37	2249.52	2012.28	2135.79	2255.33	2124.86	2073.47	2072.3	2240.71	2186.76	2000.47	2211.16	2165.68	2104.46	2205.52
	2028.69	2003.78	2049.53	2086.12	2102.16	2049.52	2047.51	2024.61	2096.64	2061.92	2102.75	2066.87	2135.64	2133.5	2062.18	2064.6	2021.3	2136.17	2130.23	2036.24	2051.78	2136.46	2028.81	2036.37	2140.18	2093.75	2102.69	2071.03	2061.44	2099.17	2019.42	2181.41	2153.96	2093.5	2091.12	2249.9	2012.58	2136.12	2255.18	2125.39	2073.49	2072.74	2240.83	2186.81	2000.68	2211.27	2165.68	2104.27	2205.42
	2028.84	2003.87	2049.73	2086.11	2102.14	2049.76	2047.6	2024.67	2096.89	2062.13	2102.78	2067.11	2136.09	2133.9	2062.43	2064.72	2021.33	2136.36	2130.22	2036.28	2051.93	2136.85	2029.13	2036.41	2140.58	2093.7	2102.79	2071.26	2061.75	2099.61	2019.81	2181.63	2154.42	2093.45	2091.87	2250.28	2012.89	2136.44	2255.02	2125.91	2073.51	2073.19	2240.96	2186.86	2000.9	2211.39	2165.68	2104.08	2205.33
	2028.98	2003.96	2049.93	2086.09	2102.12	2050	2047.69	2024.73	2097.13	2062.35	2102.81	2067.35	2136.55	2134.31	2062.67	2064.84	2021.36	2136.55	2130.21	2036.32	2052.08	2137.25	2029.46	2036.45	2141	2093.66	2102.9	2071.5	2062.07	2100.07	2020.21	2181.85	2154.88	2093.41	2092.62	2250.67	2013.2	2136.78	2254.87	2126.44	2073.53	2073.64	2241.1	2186.92	2001.11	2211.52	2165.69	2103.89	2205.24
	2029.13	2004.06	2050.13	2086.08	2102.11	2050.25	2047.78	2024.79	2097.38	2062.58	2102.84	2067.6	2137.02	2134.73	2062.92	2064.97	2021.4	2136.75	2130.2	2036.36	2052.24	2137.65	2029.79	2036.5	2141.42	2093.62	2103	2071.73	2062.39	2100.52	2020.61	2182.08	2155.34	2093.37	2093.37	2251.06	2013.51	2137.11	2254.72	2126.98	2073.55	2074.09	2241.23	2186.97	2001.33	2211.65	2165.71	2103.7	2205.15
	2029.28	2004.16	2050.34	2086.07	2102.1	2050.5	2047.88	2024.86	2097.62	2062.81	2102.88	2067.85	2137.48	2135.15	2063.17	2065.09	2021.44	2136.96	2130.2	2036.4	2052.39	2138.06	2030.13	2036.55	2141.84	2093.59	2103.12	2071.97	2062.71	2100.98	2021.02	2182.31	2155.81	2093.34	2094.13	2251.46	2013.82	2137.45	2254.58	2127.51	2073.57	2074.54	2241.37	2187.03	2001.55	2211.79	2165.73	2103.52	2205.07
	2029.42	2004.25	2050.55	2086.06	2102.08	2050.75	2047.98	2024.93	2097.87	2063.04	2102.92	2068.1	2137.95	2135.57	2063.43	2065.22	2021.48	2137.17	2130.2	2036.45	2052.55	2138.48	2030.46	2036.6	2142.27	2093.56	2103.23	2072.21	2063.03	2101.44	2021.42	2182.54	2156.28	2093.31	2094.89	2251.87	2014.13	2137.79	2254.43	2128.05	2073.6	2075	2241.52	2187.09	2001.77	2211.94	2165.76	2103.34	2204.99
	2029.57	2004.35	2050.75	2086.04	2102.08	2051	2048.07	2025	2098.13	2063.28	2102.97	2068.36	2138.43	2136	2063.69	2065.36	2021.52	2137.39	2130.21	2036.5	2052.7	2138.9	2030.79	2036.65	2142.71	2093.54	2103.35	2072.46	2063.35	2101.91	2021.83	2182.77	2156.76	2093.27	2095.65	2252.28	2014.44	2138.14	2254.3	2128.59	2073.63	2075.47	2241.67	2187.15	2001.99	2212.09	2165.79	2103.17	2204.92
	2029.72	2004.46	2050.96	2086.03	2102.07	2051.26	2048.17	2025.08	2098.38	2063.52	2103.02	2068.62	2138.9	2136.43	2063.95	2065.49	2021.56	2137.62	2130.23	2036.55	2052.86	2139.33	2031.13	2036.7	2143.15	2093.52	2103.48	2072.7	2063.68	2102.38	2022.24	2183.01	2157.24	2093.25	2096.41	2252.7	2014.75	2138.49	2254.16	2129.14	2073.66	2075.93	2241.82	2187.21	2002.21	2212.24	2165.82	2102.99	2204.85
	2029.88	2004.56	2051.18	2086.02	2102.07	2051.52	2048.28	2025.16	2098.64	2063.76	2103.07	2068.88	2139.38	2136.86	2064.22	2065.63	2021.61	2137.85	2130.25	2036.61	2053.03	2139.77	2031.46	2036.76	2143.6	2093.5	2103.61	2072.95	2064.01	2102.86	2022.65	2183.25	2157.73	2093.22	2097.18	2253.12	2015.06	2138.84	2254.03	2129.69	2073.69	2076.4	2241.98	2187.27	2002.43	2212.4	2165.86	2102.82	2204.78
	2030.03	2004.67	2051.39	2086.01	2102.07	2051.78	2048.38	2025.24	2098.89	2064.01	2103.13	2069.14	2139.86	2137.3	2064.49	2065.77	2021.66	2138.09	2130.27	2036.67	2053.19	2140.21	2031.8	2036.82	2144.05	2093.49	2103.74	2073.2	2064.34	2103.34	2023.06	2183.5	2158.22	2093.2	2097.95	2253.55	2015.37	2139.2	2253.91	2130.24	2073.73	2076.87	2242.14	2187.34	2002.65	2212.57	2165.91	2102.66	2204.72
	2030.18	2004.77	2051.61	2086	2102.07	2052.04	2048.48	2025.32	2099.15	2064.26	2103.19	2069.41	2140.35	2137.74	2064.76	2065.91	2021.71	2138.34	2130.3	2036.73	2053.35	2140.66	2032.13	2036.88	2144.51	2093.49	2103.88	2073.45	2064.67	2103.83	2023.48	2183.75	2158.72	2093.17	2098.72	2253.99	2015.68	2139.56	2253.78	2130.79	2073.77	2077.35	2242.31	2187.4	2002.88	2212.74	2165.96	2102.49	2204.67
	2030.34	2004.88	2051.83	2085.99	2102.08	2052.3	2048.59	2025.41	2099.42	2064.52	2103.26	2069.68	2140.84	2138.19	2065.04	2066.06	2021.77	2138.59	2130.34	2036.8	2053.52	2141.12	2032.47	2036.94	2144.97	2093.48	2104.02	2073.71	2065	2104.31	2023.89	2184	2159.22	2093.16	2099.49	2254.43	2016	2139.92	2253.67	2131.35	2073.81	2077.83	2242.48	2187.47	2003.1	2212.92	2166.02	2102.33	2204.61
	2030.49	2004.99	2052.05	2085.98	2102.09	2052.57	2048.7	2025.5	2099.68	2064.78	2103.33	2069.96	2141.33	2138.64	2065.32	2066.21	2021.83	2138.85	2130.38	2036.87	2053.69	2141.58	2032.81	2037.01	2145.44	2093.48	2104.17	2073.97	2065.33	2104.81	2024.31	2184.26	2159.72	2093.14	2100.26	2254.87	2016.31	2140.29	2253.55	2131.91	2073.85	2078.31	2242.65	2187.54	2003.33	2213.11	2166.08	2102.17	2204.57
	2030.65	2005.11	2052.27	2085.97	2102.1	2052.84	2048.81	2025.59	2099.95	2065.04	2103.4	2070.24	2141.82	2139.1	2065.6	2066.36	2021.89	2139.12	2130.42	2036.94	2053.86	2142.05	2033.15	2037.08	2145.92	2093.49	2104.32	2074.23	2065.67	2105.3	2024.74	2184.52	2160.23	2093.13	2101.04	2255.33	2016.62	2140.66	2253.44	2132.47	2073.9	2078.79	2242.83	2187.61	2003.56	2213.3	2166.14	2102.01	2204.52
	2030.81	2005.22	2052.5	2085.96	2102.12	2053.11	2048.92	2025.68	2100.21	2065.31	2103.48	2070.52	2142.32	2139.56	2065.88	2066.51	2021.95	2139.39	2130.48	2037.02	2054.03	2142.53	2033.49	2037.15	2146.4	2093.5	2104.47	2074.49	2066	2105.81	2025.16	2184.78	2160.74	2093.11	2101.82	2255.78	2016.94	2141.04	2253.33	2133.04	2073.94	2079.28	2243.01	2187.68	2003.79	2213.49	2166.21	2101.86	2204.48
	2030.97	2005.34	2052.72	2085.95	2102.13	2053.38	2049.04	2025.78	2100.48	2065.58	2103.56	2070.81	2142.82	2140.02	2066.17	2066.67	2022.02	2139.67	2130.53	2037.09	2054.2	2143.01	2033.83	2037.22	2146.89	2093.51	2104.63	2074.75	2066.34	2106.31	2025.58	2185.05	2161.26	2093.1	2102.6	2256.25	2017.25	2141.42	2253.23	2133.61	2073.99	2079.77	2243.19	2187.75	2004.01	2213.69	2166.29	2101.71	2204.45
	2031.13	2005.46	2052.95	2085.94	2102.15	2053.66	2049.15	2025.88	2100.75	2065.86	2103.65	2071.1	2143.33	2140.49	2066.46	2066.83	2022.08	2139.96	2130.59	2037.18	2054.38	2143.5	2034.17	2037.29	2147.38	2093.53	2104.8	2075.02	2066.68	2106.82	2026.01	2185.32	2161.79	2093.1	2103.38	2256.71	2017.56	2141.8	2253.13	2134.18	2074.05	2080.27	2243.38	2187.82	2004.24	2213.9	2166.37	2101.56	2204.42
	2031.29	2005.58	2053.18	2085.93	2102.18	2053.94	2049.27	2025.98	2101.03	2066.14	2103.74	2071.39	2143.83	2140.96	2066.76	2066.99	2022.16	2140.25	2130.66	2037.26	2054.55	2144	2034.51	2037.37	2147.88	2093.55	2104.96	2075.28	2067.03	2107.34	2026.44	2185.59	2162.31	2093.09	2104.17	2257.19	2017.88	2142.19	2253.03	2134.75	2074.1	2080.77	2243.57	2187.9	2004.47	2214.11	2166.46	2101.42	2204.39
	2031.45	2005.7	2053.42	2085.92	2102.2	2054.22	2049.39	2026.09	2101.3	2066.42	2103.83	2071.68	2144.34	2141.44	2067.06	2067.16	2022.23	2140.56	2130.73	2037.35	2054.73	2144.5	2034.85	2037.45	2148.39	2093.58	2105.13	2075.55	2067.37	2107.85	2026.87	2185.86	2162.85	2093.09	2104.96	2257.67	2018.19	2142.58	2252.94	2135.33	2074.16	2081.27	2243.77	2187.97	2004.71	2214.33	2166.55	2101.27	2204.37
	2031.61	2005.82	2053.65	2085.91	2102.23	2054.5	2049.51	2026.19	2101.58	2066.71	2103.93	2071.98	2144.86	2141.92	2067.36	2067.32	2022.31	2140.86	2130.81	2037.44	2054.91	2145.01	2035.19	2037.53	2148.9	2093.61	2105.31	2075.82	2067.71	2108.38	2027.31	2186.14	2163.38	2093.09	2105.75	2258.15	2018.51	2142.97	2252.85	2135.91	2074.22	2081.77	2243.97	2188.05	2004.94	2214.56	2166.64	2101.13	2204.36
	2031.78	2005.95	2053.89	2085.9	2102.27	2054.79	2049.64	2026.3	2101.86	2067	2104.03	2072.29	2145.37	2142.4	2067.66	2067.49	2022.38	2141.18	2130.89	2037.54	2055.09	2145.52	2035.54	2037.61	2149.41	2093.64	2105.49	2076.1	2068.06	2108.9	2027.74	2186.43	2163.92	2093.1	2106.54	2258.64	2018.82	2143.37	2252.76	2136.5	2074.28	2082.28	2244.18	2188.13	2005.17	2214.79	2166.74	2101	2204.35
	2031.94	2006.07	2054.13	2085.89	2102.3	2055.08	2049.76	2026.42	2102.14	2067.3	2104.14	2072.59	2145.89	2142.89	2067.97	2067.67	2022.47	2141.5	2130.97	2037.64	2055.28	2146.04	2035.88	2037.7	2149.93	2093.68	2105.67	2076.37	2068.41	2109.43	2028.18	2186.71	2164.47	2093.1	2107.33	2259.14	2019.14	2143.77	2252.68	2137.08	2074.34	2082.79	2244.38	2188.21	2005.41	2215.02	2166.85	2100.86	2204.34
	2032.11	2006.2	2054.37	2085.88	2102.34	2055.37	2049.89	2026.53	2102.42	2067.6	2104.24	2072.9	2146.42	2143.39	2068.28	2067.84	2022.55	2141.83	2131.07	2037.74	2055.46	2146.57	2036.22	2037.79	2150.46	2093.72	2105.86	2076.65	2068.76	2109.97	2028.62	2187	2165.02	2093.11	2108.13	2259.64	2019.46	2144.18	2252.6	2137.67	2074.41	2083.3	2244.6	2188.29	2005.64	2215.26	2166.96	2100.73	2204.34
	2032.28	2006.33	2054.61	2085.87	2102.38	2055.66	2050.02	2026.65	2102.7	2067.9	2104.36	2073.21	2146.94	2143.88	2068.59	2068.02	2022.64	2142.16	2131.16	2037.84	2055.65	2147.11	2036.57	2037.88	2150.99	2093.77	2106.05	2076.93	2069.11	2110.51	2029.06	2187.3	2165.57	2093.12	2108.92	2260.15	2019.77	2144.59	2252.53	2138.26	2074.47	2083.82	2244.81	2188.37	2005.88	2215.51	2167.08	2100.61	2204.34
	2032.44	2006.46	2054.85	2085.86	2102.42	2055.95	2050.15	2026.77	2102.99	2068.21	2104.47	2073.53	2147.47	2144.38	2068.91	2068.2	2022.73	2142.5	2131.26	2037.95	2055.84	2147.65	2036.91	2037.97	2151.53	2093.82	2106.25	2077.21	2069.46	2111.05	2029.51	2187.59	2166.13	2093.13	2109.72	2260.66	2020.09	2145	2252.46	2138.86	2074.54	2084.34	2245.04	2188.46	2006.12	2215.76	2167.2	2100.48	2204.34
	2032.61	2006.6	2055.1	2085.85	2102.47	2056.25	2050.29	2026.89	2103.27	2068.52	2104.59	2073.85	2148	2144.89	2069.23	2068.38	2022.82	2142.85	2131.37	2038.06	2056.03	2148.19	2037.26	2038.07	2152.07	2093.87	2106.44	2077.5	2069.81	2111.6	2029.95	2187.89	2166.7	2093.15	2110.52	2261.18	2020.41	2145.42	2252.39	2139.46	2074.62	2084.86	2245.26	2188.54	2006.35	2216.02	2167.33	2100.36	2204.36
	2032.78	2006.73	2055.35	2085.84	2102.52	2056.55	2050.42	2027.02	2103.56	2068.83	2104.72	2074.17	2148.54	2145.4	2069.55	2068.57	2022.91	2143.21	2131.48	2038.18	2056.22	2148.75	2037.61	2038.17	2152.62	2093.93	2106.65	2077.78	2070.17	2112.15	2030.4	2188.19	2167.26	2093.16	2111.33	2261.7	2020.72	2145.84	2252.33	2140.06	2074.69	2085.39	2245.49	2188.63	2006.59	2216.29	2167.46	2100.24	2204.37
	2032.96	2006.87	2055.6	2085.84	2102.57	2056.85	2050.56	2027.15	2103.85	2069.15	2104.85	2074.5	2149.07	2145.92	2069.88	2068.76	2023.01	2143.57	2131.6	2038.29	2056.41	2149.31	2037.95	2038.27	2153.17	2094	2106.86	2078.07	2070.52	2112.7	2030.85	2188.5	2167.84	2093.18	2112.13	2262.23	2021.04	2146.26	2252.27	2140.66	2074.77	2085.92	2245.72	2188.72	2006.83	2216.56	2167.6	2100.12	2204.39
	2033.13	2007.01	2055.85	2085.83	2102.63	2057.15	2050.7	2027.28	2104.14	2069.47	2104.98	2074.82	2149.61	2146.43	2070.2	2068.95	2023.11	2143.94	2131.72	2038.41	2056.61	2149.87	2038.3	2038.37	2153.73	2094.06	2107.07	2078.36	2070.88	2113.26	2031.3	2188.81	2168.42	2093.21	2112.94	2262.77	2021.36	2146.69	2252.22	2141.26	2074.85	2086.45	2245.96	2188.81	2007.07	2216.83	2167.74	2100.01	2204.42
	2033.3	2007.15	2056.1	2085.82	2102.69	2057.46	2050.84	2027.41	2104.44	2069.8	2105.11	2075.16	2150.16	2146.96	2070.53	2069.14	2023.21	2144.31	2131.84	2038.54	2056.8	2150.44	2038.65	2038.47	2154.3	2094.13	2107.28	2078.65	2071.24	2113.82	2031.76	2189.12	2169	2093.23	2113.74	2263.31	2021.68	2147.12	2252.16	2141.87	2074.93	2086.99	2246.2	2188.9	2007.31	2217.11	2167.89	2099.9	2204.45
	2033.48	2007.29	2056.36	2085.81	2102.75	2057.77	2050.98	2027.55	2104.73	2070.13	2105.25	2075.49	2150.7	2147.48	2070.87	2069.34	2023.32	2144.7	2131.98	2038.66	2057	2151.02	2038.99	2038.58	2154.87	2094.21	2107.5	2078.95	2071.6	2114.39	2032.21	2189.44	2169.58	2093.26	2114.55	2263.85	2022	2147.56	2252.12	2142.48	2075.01	2087.53	2246.44	2188.99	2007.56	2217.4	2168.04	2099.79	2204.49
	2033.65	2007.43	2056.61	2085.81	2102.81	2058.08	2051.13	2027.69	2105.03	2070.46	2105.4	2075.83	2151.25	2148.02	2071.2	2069.54	2023.42	2145.09	2132.11	2038.79	2057.2	2151.61	2039.34	2038.69	2155.44	2094.29	2107.72	2079.25	2071.96	2114.96	2032.67	2189.76	2170.18	2093.29	2115.37	2264.41	2022.32	2148	2252.07	2143.09	2075.1	2088.07	2246.69	2189.09	2007.8	2217.69	2168.2	2099.69	2204.53
	2033.83	2007.58	2056.87	2085.8	2102.88	2058.39	2051.27	2027.83	2105.33	2070.8	2105.54	2076.17	2151.81	2148.55	2071.54	2069.74	2023.53	2145.48	2132.25	2038.93	2057.4	2152.2	2039.69	2038.8	2156.02	2094.37	2107.95	2079.54	2072.33	2115.54	2033.13	2190.08	2170.77	2093.32	2116.18	2264.96	2022.64	2148.44	2252.03	2143.71	2075.19	2088.62	2246.95	2189.18	2008.04	2217.99	2168.36	2099.59	2204.57
	2034.01	2007.72	2057.13	2085.79	2102.95	2058.7	2051.42	2027.98	2105.62	2071.14	2105.69	2076.52	2152.36	2149.09	2071.89	2069.94	2023.65	2145.88	2132.4	2039.06	2057.6	2152.79	2040.04	2038.92	2156.61	2094.45	2108.18	2079.84	2072.69	2116.11	2033.59	2190.41	2171.37	2093.35	2116.99	2265.52	2022.95	2148.89	2252	2144.33	2075.28	2089.17	2247.2	2189.28	2008.29	2218.29	2168.53	2099.49	2204.62
	2034.19	2007.87	2057.39	2085.79	2103.03	2059.02	2051.57	2028.12	2105.92	2071.48	2105.85	2076.87	2152.92	2149.64	2072.23	2070.15	2023.76	2146.29	2132.55	2039.2	2057.81	2153.4	2040.39	2039.03	2157.2	2094.55	2108.41	2080.14	2073.06	2116.7	2034.05	2190.74	2171.98	2093.39	2117.81	2266.09	2023.27	2149.34	2251.97	2144.95	2075.37	2089.72	2247.47	2189.38	2008.53	2218.6	2168.7	2099.39	2204.67
	2034.37	2008.02	2057.65	2085.78	2103.1	2059.34	2051.73	2028.28	2106.23	2071.83	2106	2077.22	2153.48	2150.19	2072.58	2070.36	2023.88	2146.71	2132.7	2039.34	2058.01	2154.01	2040.74	2039.15	2157.79	2094.64	2108.65	2080.45	2073.43	2117.28	2034.52	2191.07	2172.59	2093.43	2118.63	2266.66	2023.6	2149.79	2251.94	2145.57	2075.46	2090.27	2247.73	2189.48	2008.78	2218.92	2168.88	2099.3	2204.73
	2034.55	2008.17	2057.92	2085.77	2103.18	2059.66	2051.88	2028.43	2106.53	2072.19	2106.17	2077.57	2154.04	2150.74	2072.93	2070.57	2024	2147.13	2132.86	2039.49	2058.22	2154.62	2041.09	2039.27	2158.39	2094.74	2108.89	2080.75	2073.8	2117.87	2034.98	2191.41	2173.2	2093.47	2119.45	2267.24	2023.92	2150.25	2251.92	2146.19	2075.56	2090.83	2248	2189.58	2009.02	2219.24	2169.07	2099.21	2204.8
	2034.73	2008.32	2058.18	2085.77	2103.27	2059.99	2052.04	2028.58	2106.83	2072.54	2106.33	2077.93	2154.61	2151.3	2073.28	2070.79	2024.12	2147.56	2133.02	2039.63	2058.43	2155.24	2041.44	2039.4	2158.99	2094.84	2109.14	2081.06	2074.17	2118.47	2035.45	2191.75	2173.82	2093.52	2120.27	2267.82	2024.24	2150.71	2251.9	2146.82	2075.66	2091.39	2248.27	2189.69	2009.27	2219.57	2169.26	2099.12	2204.87
	2034.91	2008.47	2058.45	2085.76	2103.35	2060.31	2052.2	2028.74	2107.14	2072.9	2106.5	2078.29	2155.18	2151.86	2073.64	2071.01	2024.25	2148	2133.19	2039.78	2058.64	2155.87	2041.79	2039.52	2159.6	2094.95	2109.38	2081.37	2074.54	2119.07	2035.92	2192.1	2174.44	2093.56	2121.09	2268.41	2024.56	2151.18	2251.88	2147.45	2075.76	2091.95	2248.55	2189.79	2009.52	2219.9	2169.45	2099.04	2204.94
	2035.1	2008.63	2058.72	2085.76	2103.44	2060.64	2052.36	2028.9	2107.45	2073.26	2106.67	2078.66	2155.75	2152.43	2073.99	2071.23	2024.37	2148.44	2133.36	2039.94	2058.85	2156.5	2042.14	2039.65	2160.22	2095.05	2109.64	2081.68	2074.91	2119.67	2036.4	2192.44	2175.07	2093.61	2121.92	2269	2024.88	2151.65	2251.87	2148.08	2075.86	2092.52	2248.83	2189.9	2009.77	2220.24	2169.65	2098.96	2205.02
	2035.28	2008.79	2058.99	2085.75	2103.53	2060.97	2052.52	2029.07	2107.75	2073.63	2106.85	2079.02	2156.33	2153	2074.35	2071.45	2024.5	2148.89	2133.54	2040.09	2059.06	2157.14	2042.49	2039.78	2160.84	2095.17	2109.89	2082	2075.29	2120.27	2036.87	2192.79	2175.7	2093.66	2122.74	2269.6	2025.2	2152.12	2251.86	2148.72	2075.97	2093.09	2249.12	2190.01	2010.02	2220.58	2169.86	2098.88	2205.1
	2035.47	2008.94	2059.26	2085.75	2103.63	2061.31	2052.68	2029.23	2108.06	2074	2107.03	2079.39	2156.91	2153.57	2074.72	2071.68	2024.64	2149.35	2133.72	2040.25	2059.28	2157.78	2042.84	2039.91	2161.46	2095.29	2110.15	2082.31	2075.66	2120.88	2037.35	2193.15	2176.34	2093.72	2123.57	2270.21	2025.52	2152.6	2251.86	2149.35	2076.08	2093.66	2249.41	2190.12	2010.27	2220.93	2170.07	2098.8	2205.19
	2035.65	2009.1	2059.53	2085.74	2103.73	2061.64	2052.85	2029.4	2108.37	2074.37	2107.21	2079.77	2157.49	2154.15	2075.08	2071.9	2024.77	2149.81	2133.91	2040.42	2059.49	2158.43	2043.19	2040.05	2162.09	2095.41	2110.42	2082.63	2076.04	2121.5	2037.82	2193.5	2176.98	2093.77	2124.4	2270.82	2025.84	2153.08	2251.86	2149.99	2076.19	2094.24	2249.7	2190.23	2010.52	2221.29	2170.29	2098.73	2205.29
	2035.84	2009.26	2059.81	2085.74	2103.83	2061.98	2053.02	2029.57	2108.69	2074.75	2107.4	2080.14	2158.07	2154.74	2075.45	2072.14	2024.91	2150.28	2134.1	2040.58	2059.71	2159.09	2043.54	2040.19	2162.72	2095.53	2110.68	2082.95	2076.42	2122.11	2038.3	2193.87	2177.63	2093.83	2125.23	2271.43	2026.17	2153.57	2251.86	2150.63	2076.3	2094.82	2250	2190.34	2010.77	2221.65	2170.51	2098.66	2205.39
	2036.03	2009.42	2060.08	2085.73	2103.94	2062.32	2053.19	2029.75	2109	2075.13	2107.59	2080.52	2158.66	2155.33	2075.82	2072.37	2025.05	2150.76	2134.3	2040.75	2059.93	2159.75	2043.89	2040.33	2163.36	2095.66	2110.95	2083.27	2076.8	2122.73	2038.78	2194.23	2178.28	2093.89	2126.06	2272.05	2026.49	2154.06	2251.87	2151.27	2076.41	2095.4	2250.3	2190.46	2011.02	2222.02	2170.73	2098.59	2205.49
	2036.22	2009.59	2060.36	2085.73	2104.04	2062.66	2053.36	2029.92	2109.31	2075.52	2107.78	2080.91	2159.25	2155.92	2076.2	2072.61	2025.2	2151.24	2134.5	2040.92	2060.15	2160.42	2044.24	2040.47	2164.01	2095.79	2111.23	2083.59	2077.18	2123.36	2039.27	2194.6	2178.94	2093.95	2126.9	2272.67	2026.81	2154.55	2251.88	2151.92	2076.53	2095.98	2250.61	2190.58	2011.27	2222.39	2170.97	2098.53	2205.6
	2036.41	2009.75	2060.64	2085.73	2104.16	2063.01	2053.54	2030.1	2109.63	2075.9	2107.98	2081.29	2159.84	2156.52	2076.57	2072.85	2025.34	2151.73	2134.7	2041.09	2060.37	2161.1	2044.59	2040.62	2164.65	2095.93	2111.5	2083.91	2077.56	2123.99	2039.75	2194.97	2179.6	2094.02	2127.73	2273.3	2027.14	2155.04	2251.9	2152.57	2076.65	2096.57	2250.92	2190.69	2011.53	2222.77	2171.21	2098.47	2205.71
	2036.6	2009.92	2060.91	2085.72	2104.27	2063.35	2053.72	2030.29	2109.94	2076.3	2108.18	2081.68	2160.43	2157.12	2076.95	2073.09	2025.49	2152.23	2134.91	2041.27	2060.6	2161.78	2044.94	2040.76	2165.31	2096.07	2111.78	2084.24	2077.95	2124.62	2040.24	2195.34	2180.26	2094.09	2128.57	2273.94	2027.46	2155.55	2251.92	2153.21	2076.77	2097.16	2251.24	2190.81	2011.78	2223.15	2171.45	2098.41	2205.83
	2036.8	2010.08	2061.2	2085.72	2104.39	2063.7	2053.89	2030.47	2110.26	2076.69	2108.38	2082.08	2161.03	2157.73	2077.33	2073.33	2025.64	2152.73	2135.12	2041.45	2060.82	2162.46	2045.29	2040.91	2165.96	2096.21	2112.07	2084.57	2078.33	2125.25	2040.73	2195.72	2180.93	2094.16	2129.41	2274.58	2027.78	2156.05	2251.94	2153.87	2076.89	2097.76	2251.55	2190.94	2012.03	2223.54	2171.7	2098.36	2205.96
	2036.99	2010.25	2061.48	2085.72	2104.51	2064.05	2054.08	2030.66	2110.58	2077.09	2108.59	2082.47	2161.63	2158.34	2077.71	2073.58	2025.79	2153.24	2135.34	2041.63	2061.05	2163.15	2045.64	2041.07	2166.62	2096.36	2112.36	2084.9	2078.72	2125.89	2041.22	2196.1	2181.61	2094.23	2130.25	2275.23	2028.11	2156.56	2251.97	2154.52	2077.01	2098.35	2251.88	2191.06	2012.29	2223.93	2171.95	2098.31	2206.09
	2037.19	2010.42	2061.76	2085.72	2104.64	2064.41	2054.26	2030.85	2110.9	2077.49	2108.8	2082.87	2162.23	2158.95	2078.1	2073.83	2025.95	2153.76	2135.56	2041.82	2061.28	2163.85	2045.99	2041.22	2167.29	2096.51	2112.65	2085.23	2079.1	2126.54	2041.71	2196.49	2182.29	2094.3	2131.09	2275.88	2028.43	2157.07	2252	2155.17	2077.14	2098.95	2252.21	2191.19	2012.54	2224.34	2172.21	2098.26	2206.22
	2037.38	2010.59	2062.04	2085.71	2104.76	2064.76	2054.44	2031.04	2111.22	2077.9	2109.02	2083.27	2162.84	2159.57	2078.49	2074.08	2026.11	2154.29	2135.79	2042	2061.5	2164.55	2046.34	2041.38	2167.96	2096.67	2112.94	2085.56	2079.49	2127.18	2042.2	2196.87	2182.97	2094.38	2131.93	2276.53	2028.76	2157.59	2252.04	2155.83	2077.27	2099.56	2252.54	2191.31	2012.8	2224.74	2172.48	2098.21	2206.36
	2037.58	2010.77	2062.33	2085.71	2104.89	2065.12	2054.63	2031.24	2111.54	2078.31	2109.24	2083.68	2163.44	2160.2	2078.88	2074.34	2026.27	2154.82	2136.02	2042.19	2061.74	2165.26	2046.69	2041.54	2168.64	2096.83	2113.24	2085.9	2079.88	2127.83	2042.7	2197.26	2183.66	2094.46	2132.77	2277.19	2029.08	2158.11	2252.08	2156.49	2077.4	2100.16	2252.87	2191.44	2013.06	2225.16	2172.75	2098.17	2206.5
	2037.78	2010.94	2062.62	2085.71	2105.03	2065.48	2054.82	2031.44	2111.86	2078.72	2109.46	2084.09	2164.05	2160.83	2079.27	2074.6	2026.43	2155.35	2136.25	2042.39	2061.97	2165.97	2047.04	2041.7	2169.32	2096.99	2113.54	2086.23	2080.27	2128.49	2043.19	2197.66	2184.35	2094.54	2133.61	2277.86	2029.41	2158.63	2252.12	2157.15	2077.53	2100.77	2253.21	2191.57	2013.31	2225.57	2173.03	2098.13	2206.65
	2037.97	2011.11	2062.9	2085.71	2105.17	2065.84	2055.01	2031.64	2112.19	2079.14	2109.68	2084.5	2164.67	2161.46	2079.66	2074.86	2026.6	2155.9	2136.49	2042.58	2062.2	2166.69	2047.38	2041.86	2170	2097.16	2113.85	2086.57	2080.66	2129.14	2043.69	2198.06	2185.05	2094.62	2134.46	2278.53	2029.73	2159.16	2252.17	2157.81	2077.67	2101.38	2253.56	2191.71	2013.57	2226	2173.31	2098.09	2206.81
	2038.17	2011.29	2063.19	2085.71	2105.31	2066.21	2055.21	2031.84	2112.51	2079.56	2109.91	2084.91	2165.28	2162.1	2080.06	2075.12	2026.77	2156.45	2136.74	2042.78	2062.44	2167.42	2047.73	2042.03	2170.69	2097.33	2114.15	2086.91	2081.06	2129.8	2044.19	2198.46	2185.75	2094.71	2135.3	2279.2	2030.06	2159.69	2252.22	2158.48	2077.8	2102	2253.91	2191.84	2013.83	2226.43	2173.6	2098.06	2206.97
	2038.38	2011.47	2063.48	2085.71	2105.45	2066.57	2055.4	2032.05	2112.83	2079.98	2110.15	2085.33	2165.9	2162.74	2080.46	2075.39	2026.94	2157.01	2136.98	2042.98	2062.67	2168.15	2048.08	2042.2	2171.38	2097.5	2114.46	2087.25	2081.45	2130.47	2044.7	2198.86	2186.46	2094.8	2136.15	2279.89	2030.38	2160.23	2252.28	2159.14	2077.94	2102.61	2254.26	2191.98	2014.09	2226.86	2173.89	2098.03	2207.13
	2038.58	2011.64	2063.77	2085.71	2105.6	2066.94	2055.6	2032.26	2113.16	2080.41	2110.38	2085.75	2166.52	2163.39	2080.86	2075.66	2027.11	2157.57	2137.23	2043.19	2062.91	2168.89	2048.43	2042.37	2172.08	2097.68	2114.78	2087.6	2081.85	2131.14	2045.2	2199.27	2187.17	2094.89	2137	2280.57	2030.71	2160.77	2252.34	2159.81	2078.08	2103.23	2254.62	2192.12	2014.35	2227.3	2174.19	2098	2207.31
	2038.78	2011.82	2064.06	2085.71	2105.75	2067.31	2055.8	2032.47	2113.49	2080.84	2110.62	2086.18	2167.14	2164.04	2081.26	2075.93	2027.29	2158.14	2137.49	2043.4	2063.15	2169.63	2048.78	2042.55	2172.78	2097.86	2115.1	2087.94	2082.24	2131.81	2045.7	2199.68	2187.89	2094.98	2137.85	2281.26	2031.04	2161.31	2252.41	2160.48	2078.23	2103.86	2254.98	2192.26	2014.61	2227.75	2174.49	2097.98	2207.48
	2038.98	2012	2064.36	2085.71	2105.9	2067.69	2056	2032.68	2113.81	2081.27	2110.86	2086.6	2167.77	2164.7	2081.67	2076.2	2027.47	2158.72	2137.75	2043.61	2063.39	2170.38	2049.13	2042.72	2173.48	2098.04	2115.42	2088.29	2082.64	2132.48	2046.21	2200.1	2188.61	2095.08	2138.7	2281.96	2031.36	2161.86	2252.48	2161.15	2078.37	2104.48	2255.34	2192.4	2014.87	2228.2	2174.8	2097.96	2207.66
	2039.19	2012.19	2064.65	2085.71	2106.06	2068.06	2056.21	2032.9	2114.14	2081.71	2111.11	2087.03	2168.4	2165.36	2082.07	2076.48	2027.65	2159.31	2138.02	2043.82	2063.63	2171.13	2049.47	2042.9	2174.19	2098.23	2115.74	2088.64	2083.04	2133.16	2046.72	2200.52	2189.34	2095.18	2139.55	2282.66	2031.69	2162.41	2252.55	2161.83	2078.52	2105.11	2255.71	2192.54	2015.13	2228.66	2175.12	2097.94	2207.85
	2039.39	2012.37	2064.94	2085.71	2106.22	2068.44	2056.41	2033.12	2114.47	2082.15	2111.36	2087.47	2169.03	2166.03	2082.48	2076.76	2027.83	2159.9	2138.28	2044.03	2063.88	2171.89	2049.82	2043.08	2174.9	2098.42	2116.07	2088.99	2083.44	2133.85	2047.23	2200.94	2190.07	2095.28	2140.4	2283.37	2032.02	2162.96	2252.63	2162.5	2078.67	2105.74	2256.09	2192.69	2015.39	2229.12	2175.44	2097.92	2208.04
	2039.6	2012.55	2065.24	2085.71	2106.39	2068.82	2056.62	2033.34	2114.8	2082.59	2111.61	2087.9	2169.66	2166.7	2082.89	2077.04	2028.02	2160.5	2138.56	2044.25	2064.12	2172.65	2050.17	2043.27	2175.62	2098.62	2116.4	2089.34	2083.84	2134.53	2047.74	2201.37	2190.8	2095.38	2141.26	2284.08	2032.34	2163.52	2252.71	2163.18	2078.82	2106.38	2256.46	2192.84	2015.65	2229.59	2175.76	2097.91	2208.24
	2039.81	2012.74	2065.54	2085.71	2106.56	2069.2	2056.83	2033.57	2115.13	2083.04	2111.87	2088.34	2170.3	2167.38	2083.31	2077.33	2028.21	2161.1	2138.83	2044.47	2064.37	2173.42	2050.51	2043.45	2176.34	2098.82	2116.73	2089.69	2084.24	2135.22	2048.26	2201.8	2191.54	2095.49	2142.11	2284.79	2032.67	2164.08	2252.8	2163.85	2078.97	2107.02	2256.85	2192.99	2015.92	2230.07	2176.1	2097.9	2208.44
	2040.02	2012.92	2065.83	2085.71	2106.73	2069.59	2057.04	2033.8	2115.46	2083.49	2112.12	2088.78	2170.94	2168.06	2083.72	2077.62	2028.4	2161.71	2139.11	2044.7	2064.61	2174.19	2050.86	2043.64	2177.07	2099.02	2117.07	2090.05	2084.65	2135.91	2048.77	2202.23	2192.29	2095.59	2142.97	2285.51	2033	2164.65	2252.89	2164.53	2079.13	2107.66	2257.23	2193.14	2016.18	2230.55	2176.44	2097.89	2208.65
	2040.22	2013.11	2066.13	2085.71	2106.9	2069.98	2057.26	2034.03	2115.79	2083.95	2112.39	2089.23	2171.58	2168.74	2084.14	2077.91	2028.59	2162.33	2139.4	2044.92	2064.86	2174.97	2051.2	2043.84	2177.8	2099.23	2117.41	2090.4	2085.05	2136.61	2049.29	2202.66	2193.04	2095.7	2143.82	2286.24	2033.33	2165.22	2252.98	2165.22	2079.28	2108.3	2257.62	2193.29	2016.44	2231.04	2176.78	2097.89	2208.86
	2040.44	2013.3	2066.43	2085.72	2107.08	2070.37	2057.48	2034.26	2116.12	2084.4	2112.65	2089.68	2172.22	2169.43	2084.56	2078.2	2028.79	2162.96	2139.69	2045.15	2065.11	2175.76	2051.55	2044.03	2178.53	2099.44	2117.75	2090.76	2085.46	2137.31	2049.81	2203.1	2193.79	2095.82	2144.68	2286.97	2033.66	2165.8	2253.08	2165.9	2079.44	2108.95	2258.02	2193.45	2016.71	2231.53	2177.13	2097.89	2209.08
	2040.65	2013.49	2066.73	2085.72	2107.26	2070.76	2057.7	2034.5	2116.46	2084.87	2112.92	2090.13	2172.87	2170.13	2084.98	2078.5	2028.99	2163.59	2139.98	2045.38	2065.37	2176.55	2051.89	2044.23	2179.27	2099.65	2118.1	2091.12	2085.86	2138.01	2050.33	2203.55	2194.55	2095.93	2145.54	2287.7	2033.98	2166.38	2253.18	2166.58	2079.6	2109.59	2258.42	2193.6	2016.97	2232.03	2177.48	2097.89	2209.31
	2040.86	2013.68	2067.03	2085.72	2107.45	2071.15	2057.92	2034.74	2116.79	2085.33	2113.19	2090.58	2173.52	2170.82	2085.41	2078.8	2029.19	2164.23	2140.28	2045.61	2065.62	2177.34	2052.23	2044.42	2180.01	2099.87	2118.45	2091.48	2086.27	2138.72	2050.85	2203.99	2195.31	2096.05	2146.4	2288.44	2034.31	2166.96	2253.29	2167.27	2079.77	2110.25	2258.82	2193.76	2017.23	2232.53	2177.84	2097.9	2209.53
	2041.07	2013.87	2067.33	2085.73	2107.64	2071.55	2058.14	2034.98	2117.12	2085.8	2113.47	2091.04	2174.17	2171.53	2085.83	2079.1	2029.39	2164.87	2140.58	2045.85	2065.87	2178.14	2052.58	2044.63	2180.76	2100.09	2118.8	2091.84	2086.68	2139.43	2051.37	2204.44	2196.08	2096.17	2147.26	2289.19	2034.64	2167.55	2253.4	2167.96	2079.93	2110.9	2259.23	2193.92	2017.5	2233.04	2178.21	2097.91	2209.77
	2041.29	2014.06	2067.63	2085.73	2107.83	2071.95	2058.37	2035.22	2117.46	2086.27	2113.75	2091.5	2174.82	2172.24	2086.26	2079.4	2029.6	2165.52	2140.88	2046.09	2066.13	2178.95	2052.92	2044.83	2181.51	2100.31	2119.15	2092.21	2087.09	2140.14	2051.89	2204.9	2196.86	2096.29	2148.12	2289.94	2034.97	2168.14	2253.52	2168.64	2080.1	2111.56	2259.64	2194.09	2017.76	2233.56	2178.58	2097.92	2210.01
	2041.5	2014.26	2067.94	2085.74	2108.02	2072.35	2058.59	2035.47	2117.79	2086.74	2114.03	2091.96	2175.48	2172.95	2086.69	2079.71	2029.81	2166.18	2141.19	2046.33	2066.38	2179.76	2053.26	2045.04	2182.26	2100.54	2119.51	2092.57	2087.5	2140.86	2052.42	2205.35	2197.64	2096.41	2148.98	2290.69	2035.3	2168.73	2253.64	2169.33	2080.27	2112.22	2260.06	2194.25	2018.03	2234.08	2178.96	2097.93	2210.26
	2041.72	2014.45	2068.24	2085.74	2108.22	2072.75	2058.83	2035.72	2118.13	2087.22	2114.31	2092.43	2176.13	2173.67	2087.12	2080.02	2030.02	2166.85	2141.5	2046.58	2066.64	2180.58	2053.6	2045.25	2183.02	2100.77	2119.87	2092.94	2087.91	2141.58	2052.95	2205.81	2198.42	2096.54	2149.84	2291.45	2035.63	2169.33	2253.76	2170.02	2080.44	2112.88	2260.48	2194.42	2018.29	2234.6	2179.35	2097.95	2210.51
	2041.93	2014.65	2068.54	2085.75	2108.42	2073.15	2059.06	2035.97	2118.46	2087.7	2114.6	2092.9	2176.79	2174.39	2087.55	2080.33	2030.23	2167.52	2141.82	2046.82	2066.9	2181.4	2053.94	2045.46	2183.78	2101.01	2120.24	2093.31	2088.32	2142.3	2053.48	2206.28	2199.21	2096.67	2150.7	2292.22	2035.96	2169.93	2253.89	2170.72	2080.61	2113.55	2260.91	2194.59	2018.56	2235.14	2179.73	2097.97	2210.77
	2042.15	2014.84	2068.85	2085.75	2108.63	2073.56	2059.29	2036.23	2118.8	2088.19	2114.89	2093.37	2177.46	2175.12	2087.98	2080.65	2030.45	2168.2	2142.14	2047.07	2067.16	2182.23	2054.28	2045.67	2184.54	2101.25	2120.6	2093.68	2088.73	2143.03	2054.01	2206.74	2200	2096.8	2151.57	2292.99	2036.29	2170.54	2254.03	2171.41	2080.79	2114.22	2261.34	2194.76	2018.83	2235.67	2180.13	2098	2211.03
	2042.37	2015.04	2069.15	2085.76	2108.84	2073.97	2059.53	2036.48	2119.13	2088.67	2115.19	2093.85	2178.12	2175.85	2088.42	2080.97	2030.67	2168.89	2142.46	2047.32	2067.42	2183.06	2054.62	2045.89	2185.31	2101.49	2120.97	2094.05	2089.15	2143.75	2054.54	2207.21	2200.8	2096.93	2152.43	2293.76	2036.62	2171.15	2254.16	2172.11	2080.96	2114.89	2261.77	2194.94	2019.09	2236.22	2180.53	2098.02	2211.3
	2042.59	2015.24	2069.46	2085.76	2109.05	2074.38	2059.77	2036.75	2119.47	2089.16	2115.49	2094.33	2178.79	2176.59	2088.86	2081.29	2030.89	2169.58	2142.79	2047.58	2067.69	2183.9	2054.96	2046.11	2186.08	2101.73	2121.35	2094.43	2089.56	2144.49	2055.07	2207.69	2201.6	2097.06	2153.3	2294.54	2036.95	2171.77	2254.31	2172.8	2081.14	2115.56	2262.21	2195.11	2019.36	2236.77	2180.94	2098.05	2211.57
	2042.81	2015.44	2069.77	2085.77	2109.27	2074.8	2060.01	2037.01	2119.81	2089.66	2115.79	2094.81	2179.46	2177.33	2089.3	2081.61	2031.11	2170.28	2143.12	2047.84	2067.95	2184.74	2055.3	2046.33	2186.85	2101.98	2121.72	2094.8	2089.98	2145.22	2055.61	2208.16	2202.4	2097.2	2154.16	2295.32	2037.28	2172.38	2254.45	2173.5	2081.32	2116.24	2262.65	2195.29	2019.63	2237.32	2181.35	2098.09	2211.85
	2043.03	2015.64	2070.07	2085.78	2109.49	2075.21	2060.25	2037.27	2120.14	2090.15	2116.09	2095.29	2180.13	2178.08	2089.74	2081.94	2031.34	2170.98	2143.45	2048.09	2068.22	2185.59	2055.63	2046.55	2187.63	2102.23	2122.1	2095.18	2090.4	2145.96	2056.15	2208.65	2203.22	2097.34	2155.03	2296.11	2037.61	2173.01	2254.6	2174.2	2081.51	2116.92	2263.1	2195.47	2019.9	2237.88	2181.77	2098.12	2212.13
	2043.25	2015.84	2070.38	2085.78	2109.71	2075.63	2060.5	2037.54	2120.48	2090.66	2116.4	2095.78	2180.8	2178.83	2090.18	2082.27	2031.57	2171.7	2143.79	2048.36	2068.48	2186.44	2055.97	2046.78	2188.41	2102.49	2122.48	2095.55	2090.82	2146.7	2056.68	2209.13	2204.03	2097.48	2155.89	2296.91	2037.94	2173.63	2254.76	2174.9	2081.69	2117.6	2263.55	2195.65	2020.17	2238.45	2182.19	2098.16	2212.42
	2043.48	2016.04	2070.69	2085.79	2109.94	2076.05	2060.75	2037.82	2120.82	2091.16	2116.71	2096.27	2181.48	2179.59	2090.63	2082.6	2031.8	2172.41	2144.13	2048.62	2068.75	2187.29	2056.3	2047.01	2189.2	2102.75	2122.86	2095.93	2091.23	2147.45	2057.22	2209.62	2204.85	2097.63	2156.76	2297.7	2038.27	2174.26	2254.92	2175.6	2081.88	2118.28	2264.01	2195.84	2020.43	2239.02	2182.62	2098.21	2212.72
	2043.7	2016.24	2071	2085.8	2110.17	2076.47	2061	2038.09	2121.16	2091.67	2117.02	2096.76	2182.16	2180.35	2091.07	2082.93	2032.03	2173.14	2144.47	2048.89	2069.02	2188.16	2056.64	2047.24	2189.99	2103.01	2123.25	2096.31	2091.65	2148.2	2057.76	2210.11	2205.68	2097.77	2157.63	2298.51	2038.6	2174.9	2255.08	2176.3	2082.06	2118.97	2264.47	2196.02	2020.7	2239.6	2183.06	2098.25	2213.02
	2043.92	2016.44	2071.31	2085.81	2110.41	2076.9	2061.25	2038.37	2121.5	2092.18	2117.34	2097.26	2182.84	2181.12	2091.52	2083.27	2032.27	2173.87	2144.82	2049.16	2069.29	2189.02	2056.97	2047.48	2190.78	2103.27	2123.64	2096.7	2092.08	2148.95	2058.31	2210.61	2206.51	2097.92	2158.5	2299.31	2038.94	2175.54	2255.25	2177.01	2082.25	2119.66	2264.94	2196.21	2020.97	2240.18	2183.5	2098.3	2213.33
	2044.15	2016.65	2071.62	2085.82	2110.64	2077.32	2061.51	2038.65	2121.84	2092.69	2117.66	2097.75	2183.52	2181.89	2091.97	2083.61	2032.5	2174.61	2145.17	2049.43	2069.56	2189.89	2057.31	2047.71	2191.58	2103.54	2124.03	2097.08	2092.5	2149.7	2058.85	2211.1	2207.35	2098.07	2159.37	2300.13	2039.27	2176.18	2255.42	2177.71	2082.45	2120.35	2265.4	2196.4	2021.24	2240.77	2183.95	2098.35	2213.64
	2044.38	2016.85	2071.93	2085.83	2110.89	2077.75	2061.77	2038.93	2122.18	2093.2	2117.98	2098.26	2184.21	2182.67	2092.42	2083.95	2032.74	2175.35	2145.52	2049.7	2069.84	2190.77	2057.64	2047.95	2192.38	2103.81	2124.43	2097.46	2092.92	2150.46	2059.39	2211.61	2208.19	2098.23	2160.24	2300.94	2039.6	2176.82	2255.6	2178.42	2082.64	2121.05	2265.88	2196.6	2021.51	2241.37	2184.4	2098.41	2213.96
	2044.61	2017.06	2072.25	2085.83	2111.13	2078.18	2062.03	2039.21	2122.52	2093.72	2118.31	2098.76	2184.89	2183.45	2092.87	2084.3	2032.98	2176.1	2145.88	2049.98	2070.11	2191.65	2057.97	2048.19	2193.18	2104.09	2124.82	2097.85	2093.34	2151.22	2059.94	2212.11	2209.03	2098.38	2161.11	2301.77	2039.93	2177.47	2255.78	2179.12	2082.84	2121.74	2266.36	2196.79	2021.78	2241.97	2184.86	2098.47	2214.28
	2044.84	2017.27	2072.56	2085.84	2111.38	2078.61	2062.29	2039.5	2122.86	2094.25	2118.64	2099.27	2185.58	2184.23	2093.33	2084.64	2033.23	2176.86	2146.24	2050.25	2070.39	2192.54	2058.3	2048.44	2193.99	2104.37	2125.22	2098.24	2093.77	2151.99	2060.49	2212.62	2209.88	2098.54	2161.98	2302.59	2040.26	2178.13	2255.97	2179.83	2083.03	2122.44	2266.84	2196.99	2022.05	2242.58	2185.32	2098.53	2214.61
	2045.07	2017.47	2072.87	2085.85	2111.63	2079.04	2062.55	2039.79	2123.2	2094.77	2118.97	2099.78	2186.27	2185.02	2093.78	2084.99	2033.47	2177.63	2146.6	2050.53	2070.66	2193.43	2058.63	2048.68	2194.8	2104.65	2125.63	2098.63	2094.19	2152.75	2061.04	2213.14	2210.73	2098.7	2162.85	2303.43	2040.59	2178.79	2256.16	2180.54	2083.23	2123.15	2267.33	2197.19	2022.32	2243.19	2185.79	2098.59	2214.94
	2045.3	2017.68	2073.19	2085.87	2111.89	2079.48	2062.82	2040.09	2123.54	2095.3	2119.3	2100.29	2186.96	2185.82	2094.24	2085.34	2033.72	2178.4	2146.97	2050.82	2070.94	2194.32	2058.96	2048.93	2195.61	2104.93	2126.03	2099.02	2094.62	2153.52	2061.59	2213.66	2211.59	2098.86	2163.72	2304.26	2040.92	2179.45	2256.36	2181.25	2083.43	2123.85	2267.82	2197.39	2022.59	2243.81	2186.27	2098.66	2215.28
	2045.53	2017.89	2073.5	2085.88	2112.15	2079.92	2063.09	2040.38	2123.88	2095.83	2119.64	2100.81	2187.66	2186.62	2094.7	2085.7	2033.97	2179.17	2147.34	2051.1	2071.22	2195.22	2059.29	2049.18	2196.43	2105.22	2126.44	2099.41	2095.05	2154.29	2062.14	2214.18	2212.45	2099.02	2164.6	2305.1	2041.26	2180.11	2256.56	2181.96	2083.64	2124.56	2268.31	2197.59	2022.86	2244.43	2186.75	2098.73	2215.63
	2045.76	2018.1	2073.82	2085.89	2112.41	2080.36	2063.36	2040.68	2124.22	2096.37	2119.98	2101.33	2188.36	2187.42	2095.16	2086.06	2034.23	2179.96	2147.71	2051.39	2071.5	2196.13	2059.62	2049.44	2197.25	2105.51	2126.85	2099.8	2095.47	2155.07	2062.69	2214.7	2213.32	2099.19	2165.47	2305.95	2041.59	2180.78	2256.76	2182.68	2083.84	2125.27	2268.81	2197.8	2023.14	2245.06	2187.23	2098.8	2215.98
	2046	2018.31	2074.14	2085.9	2112.68	2080.8	2063.64	2040.99	2124.56	2096.9	2120.32	2101.85	2189.05	2188.23	2095.62	2086.42	2034.48	2180.74	2148.08	2051.67	2071.78	2197.04	2059.94	2049.69	2198.07	2105.81	2127.26	2100.19	2095.9	2155.84	2063.24	2215.23	2214.2	2099.36	2166.34	2306.8	2041.92	2181.46	2256.97	2183.39	2084.05	2125.98	2269.32	2198.01	2023.41	2245.69	2187.73	2098.88	2216.33
	2046.23	2018.53	2074.45	2085.91	2112.95	2081.24	2063.91	2041.29	2124.91	2097.45	2120.67	2102.37	2189.75	2189.05	2096.08	2086.78	2034.74	2181.54	2148.45	2051.97	2072.06	2197.95	2060.27	2049.95	2198.9	2106.1	2127.68	2100.59	2096.33	2156.62	2063.8	2215.76	2215.07	2099.53	2167.22	2307.66	2042.25	2182.13	2257.19	2184.1	2084.26	2126.69	2269.83	2198.22	2023.68	2246.33	2188.22	2098.96	2216.7
	2046.47	2018.74	2074.77	2085.92	2113.22	2081.69	2064.19	2041.6	2125.25	2097.99	2121.02	2102.9	2190.46	2189.87	2096.54	2087.14	2035	2182.34	2148.83	2052.26	2072.34	2198.87	2060.6	2050.21	2199.73	2106.4	2128.1	2100.98	2096.76	2157.41	2064.35	2216.3	2215.95	2099.7	2168.09	2308.52	2042.58	2182.82	2257.41	2184.82	2084.47	2127.41	2270.34	2198.44	2023.95	2246.98	2188.73	2099.04	2217.06
	2046.71	2018.95	2075.09	2085.94	2113.5	2082.13	2064.47	2041.91	2125.59	2098.54	2121.37	2103.43	2191.16	2190.69	2097.01	2087.51	2035.26	2183.15	2149.21	2052.55	2072.62	2199.79	2060.92	2050.48	2200.56	2106.71	2128.52	2101.38	2097.19	2158.19	2064.91	2216.84	2216.84	2099.87	2168.97	2309.38	2042.92	2183.5	2257.63	2185.54	2084.68	2128.13	2270.86	2198.65	2024.23	2247.63	2189.24	2099.12	2217.43
	2046.95	2019.16	2075.41	2085.95	2113.78	2082.58	2064.76	2042.22	2125.93	2099.09	2121.72	2103.96	2191.87	2191.52	2097.48	2087.88	2035.52	2183.96	2149.6	2052.85	2072.91	2200.72	2061.25	2050.74	2201.4	2107.01	2128.94	2101.78	2097.62	2158.98	2065.47	2217.39	2217.73	2100.05	2169.85	2310.25	2043.25	2184.19	2257.86	2186.25	2084.89	2128.85	2271.38	2198.87	2024.5	2248.28	2189.75	2099.21	2217.81
	2047.18	2019.38	2075.73	2085.96	2114.06	2083.03	2065.04	2042.54	2126.28	2099.64	2122.08	2104.5	2192.57	2192.35	2097.94	2088.25	2035.79	2184.78	2149.98	2053.15	2073.19	2201.65	2061.57	2051.01	2202.24	2107.32	2129.37	2102.18	2098.06	2159.77	2066.03	2217.93	2218.63	2100.23	2170.72	2311.13	2043.58	2184.88	2258.09	2186.97	2085.11	2129.57	2271.9	2199.09	2024.77	2248.95	2190.27	2099.3	2218.2
	2047.43	2019.59	2076.06	2085.98	2114.35	2083.48	2065.33	2042.86	2126.62	2100.19	2122.44	2105.04	2193.28	2193.19	2098.41	2088.62	2036.05	2185.61	2150.37	2053.45	2073.48	2202.59	2061.89	2051.28	2203.08	2107.63	2129.8	2102.58	2098.49	2160.56	2066.59	2218.49	2219.53	2100.41	2171.6	2312.01	2043.91	2185.58	2258.33	2187.69	2085.32	2130.3	2272.43	2199.31	2025.04	2249.61	2190.8	2099.4	2218.58
	2047.67	2019.81	2076.38	2085.99	2114.64	2083.94	2065.62	2043.18	2126.97	2100.75	2122.81	2105.58	2193.99	2194.04	2098.88	2089	2036.32	2186.44	2150.76	2053.75	2073.77	2203.53	2062.21	2051.55	2203.92	2107.95	2130.23	2102.98	2098.92	2161.36	2067.15	2219.04	2220.43	2100.59	2172.48	2312.9	2044.24	2186.28	2258.57	2188.41	2085.54	2131.02	2272.97	2199.54	2025.32	2250.29	2191.33	2099.5	2218.98
	2047.91	2020.03	2076.7	2086	2114.94	2084.39	2065.92	2043.5	2127.31	2101.31	2123.17	2106.12	2194.71	2194.88	2099.36	2089.38	2036.59	2187.28	2151.15	2054.06	2074.06	2204.48	2062.53	2051.83	2204.77	2108.27	2130.66	2103.38	2099.36	2162.16	2067.72	2219.6	2221.34	2100.77	2173.36	2313.79	2044.57	2186.98	2258.82	2189.13	2085.76	2131.75	2273.51	2199.77	2025.59	2250.97	2191.87	2099.6	2219.38
	2048.15	2020.24	2077.03	2086.02	2115.23	2084.85	2066.21	2043.83	2127.66	2101.88	2123.54	2106.67	2195.42	2195.74	2099.83	2089.76	2036.86	2188.12	2151.54	2054.36	2074.35	2205.42	2062.85	2052.11	2205.62	2108.59	2131.1	2103.79	2099.79	2162.96	2068.28	2220.17	2222.26	2100.96	2174.23	2314.68	2044.91	2187.69	2259.07	2189.85	2085.99	2132.49	2274.05	2200	2025.87	2251.65	2192.41	2099.7	2219.78
	2048.4	2020.46	2077.35	2086.03	2115.54	2085.3	2066.51	2044.16	2128	2102.44	2123.91	2107.22	2196.14	2196.59	2100.3	2090.14	2037.14	2188.97	2151.93	2054.67	2074.64	2206.38	2063.17	2052.39	2206.48	2108.91	2131.54	2104.19	2100.23	2163.76	2068.85	2220.73	2223.18	2101.15	2175.11	2315.58	2045.24	2188.4	2259.33	2190.58	2086.21	2133.22	2274.6	2200.23	2026.14	2252.34	2192.96	2099.81	2220.19
	2048.65	2020.68	2077.68	2086.05	2115.84	2085.76	2066.81	2044.49	2128.35	2103.01	2124.29	2107.77	2196.85	2197.46	2100.78	2090.53	2037.41	2189.83	2152.33	2054.98	2074.93	2207.34	2063.49	2052.67	2207.34	2109.24	2131.98	2104.6	2100.67	2164.57	2069.41	2221.31	2224.1	2101.34	2175.99	2316.49	2045.57	2189.12	2259.59	2191.3	2086.43	2133.96	2275.15	2200.47	2026.42	2253.04	2193.51	2099.92	2220.61
	2048.89	2020.9	2078.01	2086.07	2116.15	2086.23	2067.12	2044.83	2128.69	2103.59	2124.66	2108.33	2197.57	2198.32	2101.26	2090.91	2037.69	2190.69	2152.73	2055.3	2075.22	2208.3	2063.81	2052.96	2208.2	2109.57	2132.42	2105.01	2101.1	2165.37	2069.98	2221.88	2225.03	2101.53	2176.87	2317.39	2045.9	2189.84	2259.86	2192.02	2086.66	2134.69	2275.71	2200.71	2026.69	2253.74	2194.07	2100.03	2221.03
	2049.14	2021.12	2078.34	2086.08	2116.46	2086.69	2067.42	2045.17	2129.04	2104.16	2125.04	2108.88	2198.29	2199.2	2101.73	2091.3	2037.97	2191.55	2153.13	2055.61	2075.51	2209.27	2064.12	2053.24	2209.06	2109.91	2132.86	2105.42	2101.54	2166.18	2070.55	2222.46	2225.96	2101.73	2177.75	2318.31	2046.23	2190.56	2260.13	2192.75	2086.89	2135.43	2276.27	2200.95	2026.97	2254.44	2194.63	2100.15	2221.45
	2049.39	2021.34	2078.67	2086.1	2116.78	2087.15	2067.73	2045.51	2129.38	2104.74	2125.43	2109.44	2199.02	2200.07	2102.21	2091.69	2038.25	2192.43	2153.53	2055.93	2075.8	2210.24	2064.44	2053.53	2209.93	2110.24	2133.31	2105.83	2101.98	2167	2071.12	2223.05	2226.9	2101.92	2178.64	2319.23	2046.56	2191.29	2260.41	2193.48	2087.12	2136.17	2276.84	2201.19	2027.24	2255.16	2195.2	2100.26	2221.88
	2049.64	2021.56	2079	2086.11	2117.1	2087.62	2068.04	2045.85	2129.73	2105.32	2125.81	2110.01	2199.74	2200.96	2102.69	2092.09	2038.53	2193.31	2153.93	2056.24	2076.1	2211.21	2064.75	2053.83	2210.8	2110.58	2133.76	2106.24	2102.42	2167.81	2071.69	2223.63	2227.84	2102.12	2179.52	2320.15	2046.9	2192.02	2260.69	2194.2	2087.35	2136.92	2277.41	2201.44	2027.52	2255.87	2195.78	2100.39	2222.32
	2049.9	2021.78	2079.33	2086.13	2117.42	2088.08	2068.36	2046.2	2130.08	2105.91	2126.2	2110.57	2200.46	2201.84	2103.18	2092.48	2038.82	2194.19	2154.34	2056.56	2076.39	2212.19	2065.07	2054.12	2211.67	2110.92	2134.21	2106.65	2102.86	2168.63	2072.26	2224.23	2228.78	2102.32	2180.4	2321.08	2047.23	2192.75	2260.98	2194.93	2087.59	2137.66	2277.98	2201.68	2027.79	2256.6	2196.36	2100.51	2222.76
	2050.15	2022.01	2079.66	2086.15	2117.75	2088.55	2068.67	2046.55	2130.42	2106.49	2126.59	2111.14	2201.19	2202.73	2103.66	2092.88	2039.11	2195.08	2154.74	2056.88	2076.69	2213.17	2065.38	2054.42	2212.54	2111.27	2134.67	2107.06	2103.3	2169.45	2072.83	2224.82	2229.74	2102.52	2181.28	2322.02	2047.56	2193.49	2261.27	2195.66	2087.82	2138.41	2278.56	2201.93	2028.07	2257.32	2196.95	2100.64	2223.21
	2050.4	2022.23	2079.99	2086.17	2118.08	2089.02	2068.99	2046.9	2130.77	2107.08	2126.98	2111.71	2201.92	2203.63	2104.14	2093.28	2039.39	2195.98	2155.15	2057.21	2076.99	2214.16	2065.69	2054.72	2213.42	2111.61	2135.12	2107.47	2103.74	2170.27	2073.41	2225.42	2230.69	2102.73	2182.16	2322.96	2047.89	2194.23	2261.57	2196.39	2088.06	2139.16	2279.14	2202.19	2028.35	2258.06	2197.54	2100.77	2223.66
	2050.66	2022.45	2080.33	2086.19	2118.42	2089.49	2069.31	2047.26	2131.12	2107.67	2127.38	2112.29	2202.65	2204.53	2104.63	2093.68	2039.68	2196.88	2155.56	2057.53	2077.28	2215.15	2066	2055.02	2214.3	2111.96	2135.58	2107.89	2104.18	2171.09	2073.98	2226.03	2231.65	2102.93	2183.05	2323.9	2048.22	2194.98	2261.87	2197.12	2088.3	2139.91	2279.73	2202.44	2028.62	2258.8	2198.14	2100.9	2224.12
	2050.92	2022.68	2080.66	2086.2	2118.75	2089.97	2069.64	2047.62	2131.46	2108.27	2127.78	2112.86	2203.38	2205.44	2105.11	2094.09	2039.98	2197.79	2155.97	2057.86	2077.58	2216.15	2066.31	2055.32	2215.19	2112.32	2136.04	2108.3	2104.63	2171.91	2074.56	2226.64	2232.62	2103.14	2183.93	2324.85	2048.55	2195.73	2262.17	2197.85	2088.54	2140.67	2280.32	2202.7	2028.9	2259.54	2198.74	2101.04	2224.58
	2051.17	2022.9	2081	2086.22	2119.09	2090.44	2069.96	2047.98	2131.81	2108.87	2128.18	2113.44	2204.11	2206.35	2105.6	2094.49	2040.27	2198.7	2156.38	2058.18	2077.88	2217.15	2066.62	2055.63	2216.07	2112.67	2136.5	2108.72	2105.07	2172.74	2075.13	2227.25	2233.58	2103.35	2184.81	2325.8	2048.88	2196.48	2262.49	2198.58	2088.78	2141.42	2280.92	2202.96	2029.18	2260.29	2199.35	2101.18	2225.05
	2051.43	2023.13	2081.34	2086.24	2119.44	2090.92	2070.29	2048.34	2132.16	2109.47	2128.58	2114.03	2204.84	2207.26	2106.09	2094.9	2040.56	2199.62	2156.79	2058.51	2078.18	2218.15	2066.93	2055.94	2216.96	2113.03	2136.97	2109.14	2105.51	2173.57	2075.71	2227.87	2234.56	2103.56	2185.7	2326.76	2049.21	2197.24	2262.8	2199.31	2089.03	2142.18	2281.52	2203.23	2029.45	2261.05	2199.96	2101.32	2225.52
	2051.69	2023.35	2081.67	2086.26	2119.79	2091.39	2070.62	2048.71	2132.51	2110.07	2128.99	2114.61	2205.58	2208.18	2106.58	2095.31	2040.86	2200.55	2157.2	2058.84	2078.48	2219.16	2067.24	2056.25	2217.86	2113.39	2137.44	2109.55	2105.96	2174.4	2076.29	2228.49	2235.54	2103.78	2186.58	2327.72	2049.54	2198	2263.12	2200.04	2089.27	2142.94	2282.13	2203.5	2029.73	2261.81	2200.58	2101.47	2226
	2051.96	2023.58	2082.01	2086.28	2120.14	2091.87	2070.96	2049.08	2132.86	2110.67	2129.4	2115.2	2206.31	2209.11	2107.07	2095.73	2041.16	2201.48	2157.61	2059.18	2078.78	2220.17	2067.54	2056.56	2218.75	2113.76	2137.91	2109.97	2106.4	2175.24	2076.87	2229.11	2236.52	2103.99	2187.47	2328.69	2049.87	2198.76	2263.45	2200.77	2089.52	2143.7	2282.74	2203.76	2030.01	2262.58	2201.21	2101.62	2226.49
	2052.22	2023.81	2082.35	2086.3	2120.5	2092.35	2071.3	2049.45	2133.2	2111.28	2129.81	2115.79	2207.05	2210.04	2107.56	2096.14	2041.45	2202.41	2158.03	2059.51	2079.09	2221.18	2067.85	2056.88	2219.65	2114.12	2138.38	2110.39	2106.85	2176.07	2077.45	2229.74	2237.5	2104.21	2188.35	2329.67	2050.2	2199.53	2263.78	2201.51	2089.77	2144.46	2283.35	2204.04	2030.29	2263.35	2201.84	2101.77	2226.98
	2052.48	2024.03	2082.69	2086.32	2120.86	2092.83	2071.64	2049.83	2133.55	2111.89	2130.22	2116.38	2207.79	2210.97	2108.05	2096.56	2041.76	2203.35	2158.44	2059.84	2079.39	2222.2	2068.15	2057.2	2220.55	2114.49	2138.85	2110.81	2107.3	2176.91	2078.03	2230.38	2238.5	2104.43	2189.24	2330.65	2050.53	2200.3	2264.12	2202.24	2090.02	2145.22	2283.97	2204.31	2030.57	2264.13	2202.47	2101.93	2227.47
	2052.75	2024.26	2083.04	2086.34	2121.22	2093.31	2071.98	2050.21	2133.9	2112.51	2130.64	2116.98	2208.53	2211.91	2108.54	2096.98	2042.06	2204.3	2158.86	2060.18	2079.69	2223.22	2068.46	2057.52	2221.45	2114.86	2139.33	2111.23	2107.74	2177.75	2078.61	2231.02	2239.49	2104.65	2190.12	2331.63	2050.86	2201.08	2264.46	2202.97	2090.27	2145.99	2284.59	2204.59	2030.84	2264.91	2203.12	2102.09	2227.97
	2053.02	2024.49	2083.38	2086.36	2121.59	2093.79	2072.32	2050.59	2134.25	2113.12	2131.06	2117.57	2209.27	2212.86	2109.03	2097.4	2042.36	2205.25	2159.27	2060.52	2080	2224.25	2068.76	2057.84	2222.36	2115.24	2139.8	2111.66	2108.19	2178.59	2079.19	2231.66	2240.49	2104.87	2191.01	2332.62	2051.19	2201.86	2264.81	2203.71	2090.52	2146.75	2285.22	2204.87	2031.12	2265.7	2203.76	2102.25	2228.48
	2053.28	2024.72	2083.72	2086.39	2121.96	2094.28	2072.67	2050.98	2134.6	2113.74	2131.48	2118.17	2210.01	2213.81	2109.53	2097.82	2042.67	2206.21	2159.69	2060.86	2080.3	2225.28	2069.06	2058.17	2223.26	2115.61	2140.28	2112.08	2108.64	2179.43	2079.77	2232.31	2241.5	2105.1	2191.9	2333.61	2051.52	2202.64	2265.16	2204.45	2090.78	2147.52	2285.85	2205.15	2031.4	2266.49	2204.41	2102.41	2228.99
	2053.55	2024.95	2084.07	2086.41	2122.33	2094.76	2073.02	2051.36	2134.95	2114.36	2131.9	2118.78	2210.75	2214.76	2110.02	2098.24	2042.97	2207.17	2160.11	2061.2	2080.61	2226.31	2069.36	2058.49	2224.17	2115.99	2140.76	2112.5	2109.09	2180.27	2080.36	2232.96	2242.51	2105.32	2192.78	2334.61	2051.85	2203.43	2265.52	2205.18	2091.03	2148.29	2286.49	2205.44	2031.68	2267.29	2205.07	2102.58	2229.5
	2053.82	2025.18	2084.41	2086.43	2122.71	2095.25	2073.37	2051.75	2135.3	2114.98	2132.33	2119.38	2211.5	2215.72	2110.52	2098.67	2043.28	2208.14	2160.52	2061.54	2080.91	2227.35	2069.66	2058.82	2225.09	2116.37	2141.25	2112.93	2109.54	2181.12	2080.94	2233.62	2243.52	2105.55	2193.67	2335.61	2052.18	2204.22	2265.88	2205.92	2091.29	2149.06	2287.13	2205.73	2031.96	2268.09	2205.73	2102.75	2230.02
	2054.1	2025.41	2084.76	2086.45	2123.09	2095.73	2073.73	2052.15	2135.65	2115.61	2132.76	2119.99	2212.24	2216.68	2111.01	2099.1	2043.59	2209.12	2160.94	2061.88	2081.22	2228.39	2069.96	2059.16	2226	2116.76	2141.73	2113.35	2109.98	2181.97	2081.53	2234.28	2244.54	2105.78	2194.56	2336.62	2052.51	2205.01	2266.25	2206.65	2091.55	2149.84	2287.78	2206.02	2032.24	2268.9	2206.4	2102.92	2230.55
	2054.37	2025.64	2085.11	2086.48	2123.47	2096.22	2074.09	2052.54	2136	2116.24	2133.19	2120.6	2212.99	2217.65	2111.51	2099.53	2043.9	2210.09	2161.36	2062.23	2081.53	2229.44	2070.26	2059.49	2226.92	2117.15	2142.22	2113.78	2110.43	2182.82	2082.11	2234.94	2245.56	2106.01	2195.45	2337.63	2052.83	2205.81	2266.63	2207.39	2091.81	2150.61	2288.43	2206.31	2032.52	2269.72	2207.08	2103.1	2231.08
[truncated: 6,607 more rows]
[truncated: 128 more columns]

## Sheet: Analysis
Cell:	Peak Time 1	Peak Time 2	Peak Time 3	Peak Time 4	Peak Time 5	Peak ZT 1	Peak ZT 2	Peak ZT 3	Peak ZT 4	Peak ZT 5	Peak ExT 1	Peak ExT 2	Peak ExT 3	Peak ExT 4	Peak ExT 5	Peak 1 luminescence value	Peak 2 luminescence value	Peak 3 luminescence value	Peak 4 luminescence value	Peak 5 luminescence value	Trough Time 1	Trough Time 2	Trough Time 3	Trough Time 4	Trough Time 5	Trough ZT 1	Trough ZT 2	Trough ZT 3	Trough ZT 4	Trough ZT 5	Trough ExT 1	Trough ExT 2	Trough ExT 3	Trough ExT 4	Trough ExT 5	Trough 1 luminescence value	Trough 2 luminescence value	Trough 3 luminescence value	Trough 4 luminescence value	Trough 5 luminescence value	Rising Edge Halfmax Time 1	Rising Edge Halfmax Time 2	Rising Edge Halfmax Time 3	Rising Edge Halfmax Time 4	Rising Edge Halfmax Time 5	Rising Edge Halfmax ZT 1	Rising Edge Halfmax ZT 2	Rising Edge Halfmax ZT 3	Rising Edge Halfmax ZT 4
[truncated: 177 more rows]
[truncated: 35 more columns]
