# Supplementary material for: Single cell model for re‐entrainment to a shifted light cycle
Source: FASEB J. 2022 Sep 3;36(10):e22518. doi: 10.1096/fj.202200478R (PMC9543151; doi:10.1096/fj.202200478R)
Supplement: Supplementary file 26 — Dataset S25 [file FSB2-36-0-s012.xlsx]

## Sheet: Information
Cell num	X	Y	Size
1	72	75	9
2	73	80	9
3	72.8	91.4	5
4	72.6	94.8	5
5	73.125	101.125	8
6	73.5	71	6
7	73.5	86.5	4
8	75	67.75	4
9	75.1429	83.2857	7
10	74.6667	97.6667	3
11	76	74.5	6
12	75.5	94	6
13	76.2	103.6	5
14	77	71	9
15	76.4	87.8	5
16	77	107	9
17	78	65	9
18	77.8	97.4	5
19	77.5	100.5	4
20	79	78	9
21	78.5	81.5	4
22	79	90.5	6
23	79	94	9
24	79	114	9
25	80	86	9
26	81.2857	67.1429	7
27	80	72	3
28	81	100	9
29	81	103.5	6
30	80.5	121.5	4
31	81	63	3
32	81.4	82.2	5
33	82	97	3
34	82	108	9
35	81.6667	111.333	3
36	82	118	9
37	83	70	5
38	83.25	125.25	4
39	83.875	62.125	8
40	84	75.5	6
41	84	79	9
42	84	85	3
43	83.5	87.5	4
44	84	91	9
45	83.5	94.5	4
46	84	122	9
47	84.5	72.5	4
48	85	82.5	6
49	84.8571	102.714	7
50	84.6667	110.667	3
51	84.7143	114.143	7
52	85.5	99.5	4
53	85.5	117.5	4
54	87	66	9
55	86.5	87.5	4
56	87	96	9
57	87	105.5	6
58	86.5	126.5	4
59	88	63	3
60	88	73	9
61	88	76.5	6
62	88	108.5	6
63	88	112	9
64	88	123	9
65	88.5	69.5	4
66	89	83	9
67	89	91	9
68	89.1429	99.2857	7
69	89	115.5	6
70	89	118.5	6
71	89.5	87.5	4
72	89.5	126.5	4
73	90.6	65.2	5
74	91	104	9
75	92	68.5	6
76	92	76	9
77	91.8333	95.6667	6
78	92	107.5	6
79	91.5	110.5	4
80	92.2857	113.857	7
81	91.5	122.5	4
82	93	72	9
83	92.5	83.5	4
84	92.7143	86.8571	7
85	92.5	91	6
86	92.5	119	6
87	93	126	9
88	93.3333	64.6667	3
89	93.6667	140.667	3
90	95.125	79.125	8
91	95	98	9
92	94.3333	104.333	3
93	94.5	122.5	4
94	94.5	134	6
95	95.2	143.4	5
96	95.6667	69.3333	3
97	96	74.4	5
98	96	89	9
99	96	101.5	6
100	96	112	9
101	95.5	115.5	4
102	95.8571	118.714	7
103	96.8	92.6	5
104	97.2	105.6	5
105	96.3333	125.333	3
106	98	84	9
107	97.8	108.8	5
108	98	122	9
109	98	129	9
110	98	135	9
111	98.2857	141.857	7
112	98.5	68.5	4
113	99	72	9
114	99.5	90	6
115	99.5	97.5	4
116	99	102	3
117	100	118.5	6
118	99.5	125.5	4
119	100.5	76.5	4
120	100.5	80	6
121	100.857	93.7143	7
122	101	107	9
123	100.667	111.667	3
124	100.5	115	6
125	101.125	138.125	8
126	101.857	66.2857	7
127	102.2	69.4	5
128	101.25	85.25	4
129	102	100	3
130	102	103	9
131	103	97	9
132	103	124	9
133	103	127	3
134	103.857	73.2857	7
135	104	76.5	6
136	103.5	80.5	4
137	103.5	83.5	4
138	104	111	9
139	104	114.5	6
140	103.667	120.667	3
141	104	130	9
142	104.857	87.2857	7
143	104.5	90.5	4
144	104.8	93.8	5
145	105	133.5	6
146	106	70	9
147	105.5	102	6
148	106	136.5	6
149	106	140	9
150	107	80.5	6
151	107	84	9
152	107	106	9
153	106.5	121	6
154	108	74.5	6
155	108	77.5	6
156	108	92	9
157	107.875	117.125	8
158	108	128	9
159	107.667	131.333	3
160	109	95	3
161	108.5	98	6
162	109	124.5	6
163	108.75	134.75	4
164	110.125	87.125	8
165	109.333	110.667	3
166	109.875	121.125	8
167	110	142.5	4
168	110.5	83.5	4
169	110.5	101.5	4
170	111	114	9
171	111.4	76.2	5
172	112	98	9
173	111.5	104.5	4
174	111.4	107.8	5
175	112	133.5	6
176	112	136.5	6
177	113.125	80.875	8
178	113.125	90.125	8
179	113	93.5	6
180	113	118	9
181	112	125	3
182	113	140	9
183	114	84	3
184	113.5	86.5	4
185	114.25	100.75	4
186	114.125	110.875	8
187	114	121.5	6
188	114.143	130.714	7
189	115	104	9
190	115	107.5	6
191	114.5	114.5	4
192	114.5	126	6
193	115.5	97	6
194	115.5	134.5	4
195	116.5	93	6
196	117	118	9
197	117.6	100.8	5
198	117.5	111	6
199	117.5	114.5	4
200	117.8	121.6	5
201	118	126	9
202	118.4	105.8	5
203	119	129.5	6
204	118.5	132.5	4
205	135.5	73	6
206	135.875	79.125	8
207	136	82.5	6
208	137.2	69.6	5
209	137	85.5	6
210	137.714	89.1429	7
211	139	72.5	6
212	139	76	9
213	138.667	92.3333	3
214	140.2	66.6	5
215	140	81	9
216	140	95	3
217	141	84	3
218	141	87	9
219	140.5	97.5	4
220	142.286	70.8571	7
221	141.5	92	6
222	142.5	74.5	4
223	143.125	100.875	8
224	144	63.5	4
225	143.5	67.5	4
226	143.5	79	6
227	143.5	96.5	4
228	144.5	84.5	4
229	145	93	9
230	145.667	81.6667	3
231	146	88	9
232	147	66	9
233	147	69.5	6
234	147	75	9
235	146.5	78.5	4
236	147	98	9
237	146.333	103.667	3
238	147.5	62.5	4
239	148	107	5
240	149	83	9
241	148.5	101.5	4
242	150.2	70.8	5
243	149	87	3
244	149.857	92.7143	7
245	150	104.5	6
246	150.8	61.6	5
247	151	65	9
248	151.143	79.7143	7
249	151.5	74	6
250	152.286	85.1429	7
251	152.143	89.7143	7
252	152	96	9
253	151.5	101	6
254	152	108	9
255	153.8	111.6	5
256	154.5	62.5	4
257	154.5	66	6
258	155	74	9
259	155	100	9
260	155.5	81	6
261	155.5	86	6
262	156	103.5	6
263	157.286	68.1429	7
264	156.5	89.5	4
265	156.5	109.5	4
266	157.5	64.5	4
267	158	78	3
268	158	95	9
269	157.5	106.5	4
270	157.857	113.286	7
271	158.5	71.5	4
272	159	75	9
273	159	81	9
274	158.5	86	6
275	159.875	91.125	8
276	160	101	9
277	159.5	110.5	4
278	160.5	65.5	4
279	160.5	68.5	4
280	161	107	9
281	162.125	71.875	8
282	161.857	85.2857	7
283	162	94.6667	3
284	162.5	76	6
285	163	88.5	6
286	163.286	103.143	7
287	162.5	110.5	4
288	163.5	67.5	4
289	164	82	9
290	163.714	92.1429	7
291	164	98	9
292	163.714	115.143	7
293	164.5	106.5	4
294	165	72	3
295	165	77	3
296	166	110	9
297	167	69.5	4
298	167	90	9
299	166.4	101.8	5
300	167	113.5	6
301	168	72.5	6
302	167.5	81.5	4
303	168	85	9
304	167.5	94	6
305	167.5	98	6
306	168.4	104.8	5
307	170.5	80.5	4
308	171	93.5	6
309	171	108	9
310	171	115	9
311	172	77	9
312	171.857	84.2857	7
313	172	90	9
314	172	99	9
315	172	103	9
316	172	111.5	6
317	174	81	9
318	175.286	87.8571	7
319	174.857	93.7143	7
320	174.5	116.5	4
321	175.8	84.4	5
322	176	91	3
323	175.5	100.5	4
324	175.5	105	6
325	175.5	110	6
326	175.5	113.5	4
327	176.875	97.125	8
328	178.714	87.1429	7
329	179	102	9
330	179	105.5	6
331	180	91	9
332	180	94.5	6
333	181	97.5	6

## Sheet: Raw Data
Cell:	1	2	3	4	5	6	7	8	9	10	11	12	13	14	15	16	17	18	19	20	21	22	23	24	25	26	27	28	29	30	31	32	33	34	35	36	37	38	39	40	41	42	43	44	45	46	47	48	49
	2504.96	2620.94	2509.6	2437.2	2508.56	2355.17	2419	2455.62	2623.43	2530.33	2688.17	2625.67	2567.3	2698.33	2706.4	2533.33	2350.22	2811.1	2585.25	3324.44	3015.75	2985.83	2888.22	2481.67	2957.22	2591.93	2930.67	3108.72	2839.33	2533.62	2430	3310.4	3528.33	2785	2695.67	2688.33	3086.9	2798.56	2631.5	2857.5	3081.33	3182.33	3444.25	4073.22	3500.75	2792.72	3083.88	3679.67	3094
	2487.11	2515	2386.6	2453.4	2433.62	2312.17	2353.5	2337.25	2529.29	2485.33	2593.17	2551.67	2548.6	2612.89	2514	2490.33	2281	2720.4	2519.5	3030.67	2957	2860.5	2786.22	2453.78	2860.67	2552.84	2792.33	2981.56	2748.67	2466	2337.33	3036.4	3281.67	2706.78	2608.17	2724.83	2946.2	2675.88	2521.06	2760.33	2976.56	3035	3310	3707.11	3372	2753.82	2929.25	3335	3051
	2488.28	2429.11	2351	2428.4	2382.25	2287.83	2313	2302	2450.86	2430.33	2531.67	2504.33	2520.8	2560.56	2440.4	2457	2254.22	2632.8	2471	2840.89	2822.75	2801.83	2733.67	2418	2842.22	2538.54	2679.67	2871.28	2650.33	2418.75	2270.67	2873.2	3053	2603	2541.67	2536.58	2817.6	2628.25	2452.5	2741.83	2878.89	2958	3149.75	3479.89	3156.75	2705.64	2707.5	3123.83	2962.14
	2471	2340.89	2304.4	2394	2345.62	2251	2272	2269.38	2421.86	2394.33	2457.5	2426.83	2486.4	2505.33	2417.8	2400	2201.44	2573	2447	2656	2730.5	2683.67	2701.11	2347.11	2796.22	2449.43	2623.33	2736.44	2537.5	2358.5	2190.67	2771.8	2869.33	2504.44	2450	2497.78	2676.4	2473.5	2358.5	2695.83	2823.33	2821	3037	3267.89	3025	2605.22	2609.25	2916.67	2877.43
	2400	2263.22	2265.4	2343.4	2287.38	2204.67	2248.25	2231	2377.29	2343	2458.5	2401.33	2430.8	2432.89	2435.2	2345.89	2156	2545.4	2362	2502.33	2619	2610.67	2659.11	2283.56	2726.67	2345	2494.33	2596.11	2455.67	2305.75	2160	2671.8	2751.67	2434.78	2364.67	2433.11	2502.6	2352.5	2255.75	2616.5	2753.56	2735.33	2878	3102.44	2912.25	2501.22	2507	2769.33	2768.14
	2292.33	2212.89	2224.4	2296.6	2238.88	2138.5	2218.75	2172.75	2355.71	2315	2401.17	2367.5	2357.8	2336.44	2398.6	2291.33	2122.11	2500.8	2297.5	2381	2486.75	2529.67	2593.33	2253.11	2626.22	2260.71	2346.33	2525.11	2382.5	2271.75	2112.33	2596.2	2659.67	2383.67	2310.67	2369.67	2392.2	2290.25	2152.25	2507.83	2667.56	2622.67	2759.75	2978.78	2837.75	2456.83	2424.25	2688.5	2697.29
	2205.89	2186	2190.4	2269	2205.88	2097	2187.25	2147	2303.43	2267	2314.33	2309.33	2302.2	2240.22	2363	2264.11	2091.67	2423.6	2262	2282.56	2360.75	2465.67	2536.33	2212	2569.67	2173	2231.33	2440	2323.83	2208.75	2073.67	2492.4	2578.33	2340.22	2284	2326.44	2314.6	2281.25	2077.5	2414	2540.56	2541	2673.5	2891.89	2701.5	2430.78	2311.25	2548.83	2609.29
	2153.78	2166.11	2163.6	2249	2182.25	2057.83	2132.5	2095	2235.43	2217	2221.5	2291.5	2283	2147.44	2277.2	2224.22	2063	2390.4	2242.5	2221.89	2281	2409.5	2528.11	2185.78	2477.67	2144.29	2167	2379.56	2287.83	2196.5	2061.33	2387.2	2567	2304.44	2252	2286.78	2248.4	2233.25	2046.5	2325.5	2418.67	2476.33	2567	2759.56	2618.75	2420.11	2221.5	2460.5	2536.57
	2115.33	2143.33	2158	2241.2	2156.75	2047.83	2119.5	2072.25	2189.57	2201	2164.83	2291.83	2253	2089.22	2228.8	2213.56	2039.11	2348.2	2228.5	2184.89	2203.25	2398	2534.78	2156.33	2408.11	2106.14	2138	2328.11	2269.5	2179.75	2024	2312.2	2501	2296.33	2238.67	2249.67	2197.2	2201.75	2021.75	2254.83	2300.22	2376.67	2521	2644.89	2562.75	2391.22	2200.25	2386.67	2489.86
	2094.11	2135	2141.8	2195.8	2124.44	2039.67	2093.25	2059.75	2170	2173	2134.5	2274	2207.4	2082.22	2199	2188	2022.78	2321.6	2174.25	2155.22	2178.25	2358.67	2515.11	2138.78	2362.89	2087.43	2110.67	2306.78	2238	2162.25	2010	2243.6	2474.33	2268.11	2221	2215.89	2170.6	2173.75	2025.25	2226.17	2246.11	2332	2508	2540.56	2503.75	2349.67	2177.75	2362.33	2428.14
	2098.22	2139.44	2130.2	2188.4	2124.5	2048.5	2071.75	2050.5	2140	2172.33	2141.67	2243.83	2241.4	2086.44	2183.4	2196	2020.56	2288.8	2158.5	2180.22	2175.75	2335.17	2474.56	2129.67	2346.33	2099.71	2124.67	2258.56	2228.67	2128.25	2028.33	2225.4	2463	2277.67	2224.33	2201.78	2187.4	2141.25	2039.25	2235	2261.56	2300.67	2444.5	2504.11	2488.75	2304.67	2170.25	2406	2354
	2124.78	2163.22	2107.4	2182.6	2139	2050.17	2079.75	2067.75	2131.71	2136.33	2166.33	2239	2218.8	2128.67	2169.5	2200	2043.33	2255.6	2156.5	2234.22	2192.5	2330	2440.44	2147.44	2330	2120.57	2144.67	2280.78	2221.83	2120.5	2044	2237.6	2436	2269.56	2205.67	2183.44	2168.4	2132.75	2051.62	2226.5	2263.33	2305.67	2430.75	2513	2479.75	2270.56	2161	2388.5	2363.57
	2160.78	2215.89	2130.2	2184.8	2150.25	2076.5	2074.5	2084.5	2136.43	2161.67	2261.17	2250.83	2219.4	2169.22	2184.2	2190.78	2068.78	2248.4	2172.25	2301.56	2227.75	2358.5	2447	2181.22	2359.11	2158.43	2217.67	2328.33	2260.5	2105	2059	2244.8	2454.67	2281.22	2208.33	2185.56	2186.8	2114	2083	2240.5	2303.78	2364.67	2453.75	2518.33	2534.5	2273.22	2214	2388.17	2416.14
	2219.22	2263.78	2138	2182.4	2138.5	2103.17	2081.5	2113.25	2174.71	2154.33	2306.5	2268.83	2217.8	2235.78	2202.4	2203.89	2087.22	2235.8	2163.75	2381	2243	2411	2460.44	2182.44	2413.78	2221.86	2260	2359.78	2272.67	2095.75	2085	2281	2490	2290.11	2205.33	2168.11	2241	2125.25	2115.25	2319.5	2386.22	2407.33	2541.25	2565.89	2605.75	2296.11	2245.5	2449.67	2409.71
	2260.89	2333.89	2150	2183	2148.75	2136	2106	2131.5	2216.43	2181.67	2368.33	2267.17	2229.8	2295.11	2232	2215	2150.56	2266.4	2191.5	2439.44	2301.5	2440.17	2462.22	2187.78	2449.78	2264.43	2301.67	2390.11	2296.17	2103.75	2132.67	2344	2496.67	2339	2221.33	2181.67	2327.6	2137.5	2150.12	2365.67	2482	2545	2634	2692.67	2701.75	2305.89	2325.5	2605.67	2413
	2297.33	2359.78	2149.8	2180	2149.62	2167.67	2111	2159.25	2271.86	2188.33	2427.17	2285.17	2232	2358.33	2266.8	2225.22	2198.56	2311.2	2192.75	2551.89	2340.75	2463	2505.44	2206.56	2486.56	2335.71	2412.33	2459	2325.83	2112.5	2168.33	2419.8	2521.33	2367.11	2227.33	2212.44	2395.2	2164.5	2200.75	2448	2604.89	2598.67	2722	2783.33	2796.5	2337.11	2374.5	2624	2436.43
	2334.22	2383.33	2167.4	2196	2181.5	2190	2135	2184.75	2297.43	2213.67	2499	2319	2234	2435.56	2291.8	2238.67	2258.56	2325	2250.25	2627	2414	2514.83	2577.44	2239.22	2540.89	2409.14	2530	2509	2385	2113.75	2204.67	2448.2	2589	2392	2231.67	2243.44	2454.8	2176.5	2239.62	2511.33	2735	2704.67	2764.5	2838.56	2868.5	2365.78	2429.25	2741.17	2510.86
	2389.11	2400.33	2195.4	2205.2	2219	2227.17	2157.25	2229.75	2320.43	2258.67	2565.5	2340.17	2262.6	2516.67	2316.4	2256.56	2290.89	2357.8	2292.5	2658.33	2458.5	2542.67	2596.67	2276.89	2591.33	2445.86	2600.67	2530.44	2406.67	2134	2240.33	2523.6	2619.67	2409.56	2261.67	2254.78	2484.4	2195.5	2264.5	2545.5	2812.44	2779	2821.25	2947.67	2986.25	2425.56	2465.75	2822.83	2556.14
	2438.33	2414.44	2212.8	2218.6	2236.25	2275.17	2181.5	2264.75	2344.43	2275.67	2701.17	2356.67	2287	2582.67	2338.8	2283.67	2316.22	2393.4	2333.75	2681.56	2506.5	2575.67	2614.56	2282.89	2653	2502.14	2665	2574.78	2447.17	2159.25	2241	2558.4	2668.33	2447.22	2298.67	2287.33	2569.6	2204.5	2304.12	2622	2894.11	2827	2871.75	3101.11	3093.25	2456	2525	2894.5	2605.71
	2484.33	2432.67	2223.4	2214.8	2258.25	2287.33	2213.75	2279.5	2379.71	2298.67	2747.83	2382.67	2315.8	2634.89	2391.2	2303.11	2358.56	2428.2	2338.75	2735.67	2529	2601.33	2660.33	2311.11	2702.11	2524.86	2693.33	2627	2461.5	2166.75	2249.33	2620.6	2712	2498.22	2306.67	2334.33	2637.6	2229	2324	2677.83	2937.56	2926.67	2957	3223.5	3155	2466.89	2596.75	2954.33	2650.57
	2486.89	2418.11	2252.8	2268.8	2272.5	2315.67	2226	2299	2432.86	2341.33	2810.67	2416	2356.4	2661.67	2407.4	2327	2388.67	2470.8	2391.5	2792.33	2545.75	2624	2719.78	2362	2765.11	2561.71	2702.33	2695.22	2491.17	2198.5	2280	2641.4	2726	2549.22	2355.67	2383.89	2668.2	2237.5	2336	2686.33	2982.33	2961.33	3114.25	3275.33	3274	2467.56	2623.25	3038.33	2681.43
	2541.89	2417.44	2272.8	2278.4	2304	2312.5	2249	2323	2465.29	2359.67	2846.46	2433.33	2390	2668.56	2417.8	2338.11	2382	2492.6	2411	2819.11	2591.75	2640.33	2761	2390.78	2825.67	2563.71	2723	2750.44	2535.5	2242.5	2257	2667.4	2772.33	2558.56	2382.33	2453.78	2673	2252.5	2332.88	2715.5	3038.89	3030.67	3274.75	3351.56	3323.5	2501.22	2627	3104.17	2779.29
	2568.22	2433	2278.4	2289.4	2334.5	2323.83	2271.75	2321	2490.86	2358	2866.85	2427.67	2415.6	2656.67	2426.6	2357.67	2388.33	2521.8	2424.5	2814.11	2627	2675	2788.44	2400.22	2841.11	2557.43	2689.33	2782	2550.33	2258	2258.33	2753.6	2791.33	2615.89	2406	2466.44	2621	2296.5	2325.5	2712.33	3068.78	3072.67	3316.5	3357.22	3268.25	2497.67	2622.5	3140.17	2845.71
	2568.39	2431.56	2308.4	2289	2353.12	2293.17	2268	2326.75	2521.43	2371.67	2870.7	2444.83	2410.6	2680.11	2431	2382.33	2377.22	2557.6	2441.5	2784.44	2670.25	2661.5	2815.33	2412.89	2848.89	2525.86	2665	2789.89	2587	2277.5	2234	2804.4	2786.67	2635.22	2420	2474	2578	2306.75	2306	2701.17	3084.33	3062.67	3321.75	3318.78	3214.25	2509.44	2584.25	3127.33	2862.29
	2539.11	2419.78	2311.8	2291.6	2353.12	2285.17	2267.75	2288	2549.43	2387.67	2864.09	2449.33	2388.2	2660.67	2467	2368.33	2376	2573.4	2423.25	2752	2751.75	2700.33	2864.33	2412.67	2844.67	2498.14	2606.33	2753.78	2626.67	2278.25	2219	2798.2	2800.67	2643.44	2441	2446.89	2574.2	2272	2292.94	2730.67	3065.11	3005.67	3327.25	3347.22	3181.25	2490.89	2593.75	3108	2883.86
	2527	2397.67	2339	2312.6	2384.38	2275.83	2278.75	2285.5	2544.86	2351	2839.75	2470.33	2396.2	2609.22	2473.4	2377.44	2370.11	2583.8	2417.5	2723.67	2671.5	2710.33	2849.56	2398.44	2911.22	2493.43	2585	2756	2577	2273.5	2210	2809	2790	2629.11	2436.33	2445.11	2558.2	2277.75	2266.62	2697.67	3021.56	2986.33	3386.75	3319.44	3145	2480	2623.5	3047.67	2884.29
	2528	2404.78	2344.2	2304.6	2369.75	2285.33	2279.5	2262	2536	2343.33	2720.5	2464.5	2424	2554.22	2474.2	2386.56	2339	2547.4	2411.25	2689.22	2712.75	2675.83	2808.67	2368.78	2855	2440.43	2546.33	2765.22	2573.17	2280	2227.33	2769.8	2792.33	2607.89	2425.67	2422.44	2509.8	2256	2224.88	2660.83	2953.22	2981.33	3343.75	3246.33	3105.5	2475.67	2590	2997.17	2860.43
	2520.67	2392	2369.4	2319.6	2355	2270.17	2288	2249.5	2519.29	2326.67	2689.17	2453.17	2400.4	2503	2448.4	2358.33	2297.56	2503.8	2405	2606.33	2679	2636.5	2756.33	2350.11	2837.44	2400.14	2504	2714.67	2567.33	2253.5	2173.33	2709	2741.67	2607.67	2409	2432.56	2482.8	2253.5	2178	2611.83	2847.44	2932.67	3232	3178.67	3038.75	2458.56	2540.5	2923	2852.29
	2530.11	2380.44	2366	2310.6	2323.62	2264.67	2266.5	2231.25	2473.43	2334	2619.33	2430.83	2393.2	2497.78	2436.4	2336.78	2254.89	2493.4	2383.25	2539.89	2623.25	2626.67	2724.89	2301.89	2799.67	2333.86	2451	2653.89	2549	2249.5	2160	2703	2676.33	2593.89	2422	2434.22	2453.4	2238	2146.88	2544.83	2777.89	2918	3182	3068.67	2907.75	2446.56	2463	2838	2778.57
	2493	2330.67	2366.4	2287.4	2303.62	2240.5	2232.25	2226.5	2444.29	2302	2579.17	2458	2420	2459.67	2408	2333.22	2238.11	2454.4	2367.25	2478.33	2577.25	2594.33	2691.22	2285	2737.89	2307.57	2403	2617	2510.5	2271.25	2140	2619.6	2637.67	2553.67	2381.33	2427.78	2404	2210.5	2120.25	2499.33	2716.89	2824.67	3134.75	2961.33	2842	2447.89	2403.75	2783.5	2723
	2468.44	2306.56	2364.6	2275	2283.62	2221.67	2221.25	2173.5	2433.43	2275.33	2519.83	2431	2386.2	2391.56	2381.4	2318.44	2214	2448.8	2350.25	2431.56	2551.25	2580.67	2651.78	2257.11	2694.67	2291.86	2360.67	2565	2488.33	2231.75	2110.33	2555.6	2607	2524.56	2368.67	2404.33	2377.4	2195	2111.12	2459.33	2637.33	2823	3086.5	2899.56	2782.75	2415.11	2379	2711	2659.43
	2429.56	2284.22	2351.6	2247.2	2270.88	2185	2186.5	2163.75	2384.57	2266	2476.33	2383.67	2348	2340.78	2351.2	2287.11	2188.56	2414.8	2293.25	2396.11	2496.25	2556.5	2612.89	2242.56	2649.78	2247	2331	2520.33	2473.58	2205.5	2105.33	2507.2	2579.67	2475.33	2337.67	2366	2329.8	2167.5	2078.75	2407.5	2596.22	2735.67	2937	2818.44	2710.75	2352.89	2323.75	2683.17	2574.57
	2385.78	2263.44	2352.4	2241.6	2239.62	2162.67	2168.75	2130.25	2331.14	2226.67	2412.83	2334.33	2326.4	2292.89	2306.4	2287.22	2161.44	2334.6	2278.25	2388.67	2481.25	2540.67	2579	2231.22	2610.78	2181.57	2291.67	2475.22	2417.17	2196	2072	2475.2	2488.67	2456.56	2314.67	2344.33	2257.6	2137	2063.62	2348.67	2521	2697.33	2842.5	2724.11	2633.75	2325.67	2288.75	2635	2489.71
	2291.67	2245.78	2322.2	2216.2	2230.5	2128.5	2161.75	2106	2288.43	2214.33	2331.83	2330.67	2314.6	2252.56	2294.4	2268.22	2144.56	2342.4	2262	2350.89	2395.75	2508.33	2526.22	2210.22	2556.44	2170.57	2245.33	2412.33	2375.67	2172.25	2080	2406.4	2472.67	2425.67	2296	2343.78	2221.4	2128	2056.12	2323.17	2459.56	2669.33	2753.25	2679.89	2597.5	2299.56	2276.25	2559.83	2469.29
	2228.33	2213.22	2288	2201.4	2225.12	2116.83	2145.5	2095.5	2292.29	2191.67	2289.5	2289.33	2291.4	2234.56	2306.8	2247.11	2136.67	2298.6	2240	2340.89	2367.25	2481	2496.89	2224.89	2510.44	2168.86	2248.33	2353.78	2332.33	2153.5	2084	2377.8	2442	2394.78	2260.33	2324.44	2210.8	2109	2054.38	2355.83	2459.89	2603.67	2669.5	2649.67	2581.5	2275.44	2287.75	2531	2414.29
	2195.56	2227.22	2259.2	2183.6	2223.75	2119.5	2108.75	2105.75	2265.57	2190.67	2291.83	2275.33	2273.6	2245.33	2278.6	2244.78	2150.22	2259	2227.5	2346.67	2370.25	2443.83	2478.89	2208.67	2490.33	2186.86	2238	2334.44	2329	2146	2097.67	2379.4	2407.33	2375.67	2249	2286.56	2220.4	2102.75	2064.25	2337.5	2476.11	2552.67	2666.75	2637.67	2581.75	2255.33	2293.25	2501.33	2362
	2187.11	2228.11	2243.6	2168.8	2210.62	2132.33	2114	2124.5	2239	2178	2301	2267	2254.6	2256.11	2281.4	2224.11	2169.11	2249.2	2218.75	2350	2360.75	2422.67	2436	2195.56	2456.67	2223.43	2249.33	2329.22	2307.33	2147	2107	2362.4	2381	2371.33	2247.67	2280.67	2235.2	2104.75	2096	2358.5	2509.67	2538.33	2633.5	2658.33	2584.25	2265.67	2314.5	2530.67	2346.43
	2187.67	2214.67	2209.2	2163	2199.75	2151	2113	2157	2249.57	2168.33	2314.17	2255.83	2252.8	2286.11	2300	2213.11	2194.44	2247.4	2197.75	2357.44	2318.5	2433.67	2442.33	2190.56	2464.78	2227.14	2299.67	2323.56	2297	2128	2135.33	2355.4	2375	2339.78	2219.67	2289.33	2238.8	2107	2117.38	2393.83	2543.67	2526.33	2615	2662.56	2590.75	2278.44	2330.5	2541	2334.57
	2186.78	2236.67	2205.6	2153.4	2193.75	2151.5	2126.75	2150.25	2259.86	2144.33	2336	2248.17	2240.6	2327.67	2283.4	2232.56	2207.44	2249	2221.75	2405.22	2312.75	2431.17	2482.78	2200.33	2474.33	2253	2338.67	2332.44	2297.5	2112	2138.33	2374.8	2408.67	2336	2223	2263.22	2277.4	2107.75	2145.38	2431.33	2598.22	2566.67	2655.5	2697.89	2655	2248	2377.5	2591.5	2322.86
	2178.89	2235.56	2186.2	2175.6	2195.12	2190.17	2123	2170.75	2251.71	2165	2345.83	2264	2245.2	2376.89	2299.8	2231.33	2232	2274.4	2257	2432.67	2359	2444.17	2497.89	2216.44	2503.67	2307.14	2364	2373.33	2285.17	2126	2165.33	2386.6	2447	2332.56	2236	2257.22	2305.8	2104.75	2192.38	2485.83	2670.56	2794.67	2698	2724.11	2690.25	2256.11	2449.25	2655.67	2349
	2220	2246.78	2196.2	2184.2	2194.75	2205.5	2156.12	2180.75	2263.29	2198	2397.33	2264.92	2244.6	2436.44	2309.6	2245.67	2247.56	2307.2	2274	2482.44	2358.25	2454.5	2482.78	2241.67	2543.67	2347.14	2406.33	2389.44	2300.5	2125	2208	2442.8	2493	2339.78	2269.33	2294.33	2355	2131.25	2258.38	2548.33	2724.67	2654.67	2766.25	2811.44	2765.5	2279.89	2478.75	2708.33	2402.57
	2235.89	2256.78	2184.8	2184	2200.38	2230.5	2156.25	2193.5	2296.57	2209.33	2459.5	2248.17	2252	2497.33	2321	2257.44	2271.67	2305.4	2263.5	2529.44	2410.75	2447	2483.78	2242.44	2582	2402.29	2489.67	2418.22	2322.83	2136	2266	2486.6	2514.67	2360.56	2278.33	2293	2392.2	2134	2320.62	2624.83	2775	2706	2836.25	2889.44	2795.75	2310.44	2535.25	2741.33	2418.29
	2249.44	2270.56	2172	2190.8	2206.88	2244.67	2157.75	2228.25	2304.14	2229.67	2474.33	2258	2248.8	2541.33	2353.8	2259.44	2304.89	2315.2	2286.25	2575.33	2447.75	2478.17	2485.89	2252.33	2633.11	2455	2546.33	2438	2339.17	2151.75	2293.33	2569.2	2569.33	2388.78	2270	2320.11	2452.2	2156	2367.38	2660	2810.11	2766.67	2905	2987.11	2872.75	2322.22	2544	2807.67	2447.57
	2283.67	2288.89	2188.6	2209.4	2220.75	2262.67	2170.25	2230.25	2331.86	2237	2508.17	2284	2258.6	2555.78	2383.8	2263.44	2311.11	2359.4	2310	2608.56	2488.25	2507.5	2506.44	2276.11	2634.89	2454.29	2564	2460.11	2340.67	2159.5	2295.67	2607	2573.33	2402.44	2288.67	2349.33	2497.2	2177.75	2382.25	2708.5	2870.11	2797.33	2960	3043.22	2916.75	2362.22	2595	2822.5	2491.29
	2292.44	2310.67	2217.8	2228	2243.5	2289.17	2192.75	2249.25	2350.29	2280.33	2517	2315.5	2271.6	2571	2398.2	2271.56	2315.22	2356.8	2340	2607.22	2523.5	2568.33	2549.44	2301	2657.11	2503.43	2569	2493.22	2388	2184	2310	2621	2606.67	2446.67	2327	2368.11	2541.4	2191.75	2395.38	2750	2908.89	2861	3020.75	3081.44	2939.25	2365.33	2640.25	2856	2552.43
	2301.33	2318.56	2211.8	2226.4	2274.12	2284.67	2213.75	2247	2374.43	2284	2527.33	2327.67	2267.2	2568.89	2407.8	2275	2316.11	2401.8	2311.5	2613.44	2552.25	2585.5	2570.89	2293.67	2673	2520	2560.33	2538.22	2397	2196.25	2306.67	2671.6	2602.33	2456.11	2351.33	2361.67	2562	2197.25	2375.75	2762.83	2894.56	2898	3046	3097.11	2946.5	2368.11	2621	2879.83	2600.57
	2304	2311.89	2227.6	2236.6	2291.38	2277	2219.75	2243.75	2382.43	2304.33	2528.67	2328.5	2273.2	2567.56	2419.6	2285.89	2314.33	2423.2	2328	2617.67	2562	2566	2576.44	2311.67	2693.44	2512.29	2579	2562.89	2417.67	2215.5	2300.33	2708.4	2615	2458.56	2362.67	2365	2568.4	2201	2368.62	2771.5	2916.44	2967.67	3098.75	3101.78	2938.5	2394.22	2577.25	2906.33	2639.43
	2291.56	2310.11	2238.8	2233.4	2305.62	2279	2219	2272.25	2378.14	2307.33	2527.67	2337	2287.2	2551.22	2429.4	2303.56	2310.56	2424.4	2355.25	2589.22	2591.25	2578.17	2589.67	2308.78	2700.89	2491.71	2555.33	2556.11	2426.33	2222.25	2267	2699.6	2671.33	2455.89	2371.33	2394.89	2580	2218.75	2338.62	2726.17	2865.89	2940.67	3109	3089.11	2924.75	2441.78	2579.75	2903.67	2649.29
	2285.11	2299.89	2266.6	2230.6	2307	2271.17	2224.5	2242	2357	2313	2485.83	2358.67	2296.8	2534.44	2427.4	2293.11	2264.11	2462.2	2356.5	2537.33	2569.25	2586.5	2604.11	2317.33	2697.22	2484.14	2557	2566.33	2445	2226.5	2237.67	2701.8	2657	2469.11	2376.67	2407.67	2534.6	2251	2316.62	2667.5	2816.78	2915.83	3083.25	3040	2911	2447.22	2577.5	2894.83	2641.71
	2281.67	2292.11	2256	2222.6	2295.75	2252.17	2217	2217.25	2335.71	2303.67	2446.33	2368.33	2288.8	2488.78	2428.8	2284.56	2228.78	2450	2366	2517.56	2532	2600.5	2627.11	2296.22	2680	2450.43	2484	2556.33	2431.33	2222.75	2235.33	2701.6	2682.33	2463.22	2369	2393.44	2499	2247	2294	2654.83	2798.56	2915	3048.25	3045.67	2875.5	2433.11	2528	2834.33	2635.14
	2263.78	2284.67	2260	2221.4	2285.88	2220	2217.75	2197	2338.29	2300.67	2416.67	2364	2295.6	2428.89	2433.8	2294.33	2201.11	2458.6	2344	2480.78	2537.75	2586.67	2624.67	2281.22	2683.56	2387.57	2450	2548.22	2417.5	2227	2223.33	2687.4	2638.67	2463.33	2372.33	2363.33	2461.2	2244.25	2253.75	2609.5	2737.22	2865	3047.5	3005.11	2850.25	2397.11	2478.5	2785.83	2632.43
	2267.11	2252	2241.8	2209.6	2277.12	2202.67	2200	2184.75	2320.57	2280	2350	2352.17	2293.8	2383.33	2386.6	2285	2180.56	2427	2348.75	2425.22	2519.25	2559.67	2611.44	2283.11	2674	2370.86	2382.33	2513.89	2420	2218.25	2187.33	2657	2619.33	2447.33	2348	2373.22	2430.2	2218	2222.5	2550.83	2665	2848.33	3009	2960	2813.5	2406.33	2441.5	2744.5	2617.14
	2227.11	2218.11	2259.6	2204.4	2263.5	2173.33	2186	2167	2285.29	2272	2297.83	2344.17	2309.8	2336.33	2374.8	2275.22	2148.78	2395.2	2338	2370.33	2481.75	2525.33	2581	2281.78	2652.33	2330.14	2292.33	2490.56	2423.83	2239.25	2144.67	2597.4	2577.67	2438.11	2353	2390.22	2371.8	2216.5	2182.75	2478.17	2589.33	2782.67	2937.75	2889.22	2798.75	2420	2363.75	2663.5	2608.57
	2194.56	2184.67	2254.2	2193.6	2275.25	2167.83	2180.5	2140.5	2289	2239.33	2264.5	2327.5	2299.2	2303.11	2354.2	2263.22	2117.56	2369.2	2307.5	2342.56	2451	2516.83	2555.67	2262.78	2611.44	2272.43	2260.67	2468.44	2419.5	2210	2118.33	2543.6	2520.33	2420.33	2358	2365.78	2327.8	2209.25	2151	2459.67	2517.22	2737.33	2873.75	2850.56	2701.25	2398.11	2336.25	2640.5	2572.43
	2181.78	2186.33	2253.6	2187	2267.75	2138.5	2159.75	2132.75	2255.71	2203	2232.33	2320.67	2299.6	2262.89	2325.8	2252.67	2116.22	2353.4	2306	2306	2406	2500.5	2536.44	2248.22	2569.44	2248.71	2226.67	2427.22	2384.33	2204.5	2108.67	2496.6	2482.67	2411.89	2341.67	2333.78	2287.8	2194.25	2125.12	2416.67	2489.56	2731.67	2795.5	2791.11	2662.25	2383.44	2310	2606.33	2517.86
	2166.56	2178.67	2220	2164.6	2246	2110	2152	2102	2247.86	2205.33	2194.33	2299.17	2286.2	2223.67	2299.2	2228.11	2099.67	2299.2	2256.5	2291.89	2376.5	2470.33	2490.78	2226.67	2508.22	2220.43	2217	2387.44	2340.83	2201.75	2090.33	2455.2	2480.33	2370.22	2328.67	2322.89	2265	2187.5	2111.75	2379	2454.44	2661.67	2707.25	2723.89	2624	2338.89	2302	2565.33	2484.43
	2131.44	2145.22	2211.4	2158.2	2228.12	2093.33	2140.25	2096.5	2223.86	2189	2170.5	2278.17	2257	2188.78	2270.8	2209.11	2094.33	2286.8	2227	2275.22	2341.5	2454	2471.33	2213.67	2451.11	2196.43	2211.33	2361	2298.67	2173.75	2068.33	2381.6	2408	2333.44	2275.33	2283.56	2239	2163.25	2082.38	2329.17	2411	2568.33	2646.25	2655.11	2551.75	2305.44	2264.25	2509.67	2425.71
	2111.67	2132.44	2190.4	2137.6	2208.88	2094.33	2108.5	2081	2188.29	2169.33	2164.17	2239.33	2230.6	2179	2241.8	2201.67	2097.11	2252.4	2199.75	2238.89	2293.25	2399.5	2420	2200.56	2401	2169.14	2177	2309.33	2289.5	2182.75	2060.67	2354	2390	2301.89	2261.67	2281.78	2217	2134.25	2071.75	2317.17	2394	2494	2562.5	2593.56	2493	2267	2258	2482.83	2394.86
	2113.33	2131.11	2153.4	2135.4	2192	2084.83	2103.25	2074.5	2159.14	2156	2161.17	2220.17	2227	2181	2210.8	2188	2100.89	2216.2	2186.5	2241.22	2245	2351.67	2390.78	2194.56	2375.33	2176.43	2199	2291.89	2267.5	2152.25	2057	2320.4	2371.33	2285.67	2257.33	2267	2205.4	2126	2067.25	2328.5	2373.78	2462.33	2529.5	2551.89	2453	2241.56	2255.5	2439.83	2355
	2111.22	2109.33	2136.4	2108.6	2163.25	2095.67	2114.5	2098.25	2150.71	2139	2199.17	2188.83	2218.2	2208.44	2188	2188.33	2110.89	2193.8	2167.75	2257.67	2241	2331.33	2339.22	2197	2380.11	2212.14	2196.33	2261.44	2256.5	2136.25	2076.33	2336.8	2318	2276.67	2224	2257.22	2220	2119.75	2083.62	2340.17	2408.78	2471.67	2501.25	2499.22	2440.5	2237	2267	2457.33	2337.14
	2120.11	2113.44	2126.8	2132	2180.38	2108.33	2096	2099.5	2161.29	2123	2223.83	2193.17	2206	2235	2208.6	2183.56	2146.89	2185	2168.25	2295.56	2253.75	2323.5	2347.56	2180	2392.11	2248.14	2241.67	2251.56	2235.67	2121.5	2087.67	2353.2	2310	2269.89	2211	2251.56	2232.2	2111.5	2102.38	2382	2467.22	2488.67	2486.5	2508.44	2442.75	2214.78	2293	2495.5	2341.14
	2108.78	2125.33	2122.4	2126.2	2179.5	2123.5	2095	2125.25	2156	2139.33	2250.83	2187.33	2226.2	2274.67	2203.6	2182.78	2181.44	2198.4	2191.25	2338.22	2285.25	2326.17	2374.44	2186.22	2417.67	2271.29	2292.33	2274	2229.67	2122.5	2119.33	2379.2	2315.33	2297.44	2228	2234	2256.4	2114	2120.38	2396	2500.67	2506	2510.25	2542.44	2482.5	2200.22	2306.25	2514.5	2348.86
	2129.22	2122.67	2125.6	2130.4	2174.88	2165.83	2100.5	2149.75	2170.14	2129	2264.67	2190.17	2203	2306.89	2209.8	2178.22	2203.11	2210.2	2208.5	2348.56	2275.75	2340	2403.33	2201.67	2440.67	2300.71	2312.33	2292.22	2250.33	2108.5	2132.33	2365	2348.67	2304.44	2226.33	2236.11	2309	2098.25	2149.5	2451.17	2521.22	2507.67	2551.5	2575.11	2513.25	2202.56	2342.75	2526.83	2341.29
	2142.22	2158.33	2121.4	2137	2157	2188.33	2125.5	2185.25	2200.14	2143.67	2315	2189.33	2200.2	2370.33	2228	2186.89	2230.11	2227.6	2208.25	2374.33	2316.25	2369.83	2426	2206.44	2474.44	2331.57	2396.67	2300.78	2267	2123.75	2176.33	2430.2	2378.33	2301.33	2224.33	2238.33	2334.8	2120.75	2174.38	2492	2576.89	2558.33	2551	2634.22	2609	2214.89	2388.75	2568.5	2377
	2168.44	2181.33	2124.6	2139.2	2159.75	2194.33	2127.75	2196	2217.43	2158.33	2390.67	2213.83	2202.2	2446.11	2252.6	2196.56	2273.56	2254.2	2217.25	2436.44	2368.75	2394.33	2447.44	2193.33	2531.22	2366.71	2511.67	2321.56	2280.5	2114.75	2198.33	2467.2	2400	2297.11	2228.67	2225.78	2392	2121.5	2216.88	2563.33	2637.67	2604.67	2615	2673.56	2616	2231.67	2412.25	2604	2394.14
	2190.11	2197.33	2129.2	2164.8	2187.75	2235.83	2157.75	2223	2243.57	2179.67	2428.17	2229.67	2215.6	2494.89	2277.8	2212.33	2291.56	2291.2	2237.75	2498.33	2403.75	2421.5	2463.44	2203.11	2590.11	2379	2546	2374.33	2294.17	2123.5	2239	2501.2	2453.67	2310.22	2245.67	2238.33	2407.2	2140.5	2243	2602.5	2709.22	2673.33	2666.5	2707.89	2696.75	2231.44	2484.5	2660.33	2412.43
	2208.78	2201	2146.2	2171.8	2192	2246.67	2169.25	2250.25	2247.43	2218	2435	2251.33	2228.6	2511.33	2305.8	2216.22	2303	2307	2263.75	2504.56	2375	2455.5	2493.22	2217.89	2600	2390.14	2557.67	2403.67	2308.5	2121.5	2243	2497	2486	2317.33	2254	2256.89	2458.2	2144.25	2284.62	2679.83	2753.89	2714.67	2722.75	2767	2694	2253.78	2551.25	2665.33	2471.43
	2225.11	2235.78	2159.6	2180	2198.25	2265.33	2160.5	2252.25	2258.86	2213.33	2447.83	2252	2258.8	2527.78	2333.6	2232.67	2323.11	2351.8	2284	2515.33	2402.75	2484.83	2509.22	2229.78	2643.67	2404.29	2551.67	2445.11	2336.67	2155.5	2268.67	2534.4	2488.33	2345.89	2267.67	2274.22	2467	2158	2286.5	2709.33	2795.33	2752	2784.5	2800.89	2728.75	2247	2549	2712.5	2495.29
	2234	2260	2183.6	2187.6	2191.25	2264.17	2200.5	2264.5	2277.29	2223	2458.5	2281.33	2266.8	2549.56	2362.2	2259.22	2317.89	2378.4	2321.25	2531.89	2435.75	2525.17	2513	2233.67	2669.22	2444.86	2558.67	2470.22	2349.33	2174.75	2268.33	2585.4	2537	2365.33	2341.67	2290.11	2483	2177.25	2302.25	2706.67	2816.22	2824.67	2819	2847.56	2737.75	2288.11	2561	2749.17	2554.57
	2237.22	2280.22	2190.7	2185.2	2211.12	2271.83	2200	2270	2300	2221.33	2458.33	2289	2290.6	2552	2388.8	2262.67	2317.11	2382.4	2347.5	2557.56	2473	2531.67	2538.44	2244.44	2665.56	2472.29	2596.33	2522.33	2373.83	2176	2274.33	2603	2596.33	2400.22	2347.67	2302.44	2516.4	2188	2318	2713.83	2849	2823.67	2857.5	2875.22	2816.5	2321	2572.5	2778.17	2595.71
	2254.56	2282.33	2196.4	2184	2223.25	2259.67	2206.5	2261.75	2318	2245.33	2419.83	2308.83	2290.4	2509.56	2372.4	2279.44	2301.89	2391.6	2328.25	2543.11	2498.5	2545	2547.67	2253.56	2759.33	2496.43	2598.33	2538.89	2388.17	2195	2293	2643.8	2623	2428.11	2373.5	2321.67	2507.4	2203.5	2322.25	2726	2867.56	2872.67	2875.5	2919.33	2808.25	2318.11	2562.5	2797.83	2619.57
	2244.22	2275.11	2223.8	2193.8	2236.62	2258.33	2213.75	2264.5	2312.86	2251	2406.67	2310.33	2293.2	2497.11	2396.8	2285.78	2292.22	2403.4	2351.5	2554.67	2496.5	2571.17	2581	2268.44	2684.56	2475.79	2538	2544.11	2388.67	2202	2298.33	2687.2	2621	2431.11	2361.33	2338.11	2528	2201.5	2329.12	2719.67	2867.11	2894.33	2931.75	2932.67	2827.25	2354.67	2558.75	2807	2628.14
	2250.33	2273.22	2233.6	2210.6	2245.75	2252.67	2220.75	2257.5	2311.57	2278.33	2378.33	2329.83	2281.4	2483.67	2429.6	2283.33	2268.33	2400.4	2344.25	2523.56	2500.75	2553.83	2566.56	2266.67	2674.33	2437.43	2506	2543.56	2401.5	2213.5	2266	2664.6	2614.67	2428.44	2367.33	2345.11	2493.2	2229.5	2291.5	2674.17	2826.67	2878.67	2890.75	2909.33	2791.25	2376.78	2490.5	2804.83	2635.43
	2236.56	2266.44	2245.6	2210.6	2250.62	2231.83	2224.25	2231.5	2316.57	2277	2362	2325	2268.6	2432	2401.6	2287.67	2260.33	2385.4	2327.75	2465.11	2513.75	2550	2576.44	2259.56	2644.11	2413.86	2458.67	2527.89	2408.5	2231.5	2265.33	2641.4	2612.67	2441.44	2375.33	2334.33	2450.8	2214	2278.12	2620.83	2775.78	2811	2853	2849.11	2741.75	2368.11	2468	2744	2610.43
	2220.67	2235.78	2240.6	2213.6	2248.12	2228.33	2221.25	2213.5	2300.43	2265.33	2314.67	2321.83	2281.6	2394.22	2417.4	2278.11	2237.56	2382.2	2330	2446.22	2513.75	2561.5	2570.89	2253.33	2647.22	2395	2414	2520.33	2388	2224.5	2230	2596	2606	2435.89	2352.67	2335.44	2407.2	2231	2253.88	2573.33	2699.67	2775	2813.75	2789.33	2761.75	2377.33	2442.75	2707.67	2590.71
	2222.11	2222.67	2219.4	2216.6	2238.25	2214.83	2221.5	2211.5	2284	2265	2296.33	2312	2276.4	2374.56	2382.4	2251.56	2196.56	2351.6	2305.5	2398	2469.5	2539.67	2567.89	2252.78	2629.56	2359.43	2372	2489.33	2390.17	2227	2208.33	2581.6	2553.67	2433.89	2353.33	2337.22	2386.4	2214.25	2219.25	2532.33	2660.78	2722	2785	2733.78	2676	2387.22	2400.25	2676.33	2571.43
	2206.33	2219.89	2212.8	2202.8	2251.5	2191.17	2201	2183.25	2283.29	2253.33	2289	2300.5	2262	2337	2366.2	2241.78	2194	2333.4	2297	2359.78	2438	2518.83	2530.44	2246.11	2574.22	2326.14	2352.33	2469.11	2371	2241.75	2179.67	2516.8	2537.67	2411.78	2343.33	2337.33	2351	2224.25	2199	2497.33	2589.22	2663.33	2735.25	2678.89	2615.5	2388.78	2380.75	2601.17	2535.71
	2194.11	2212	2213.2	2191.4	2238	2172.33	2186.25	2160.25	2263.14	2234.33	2255.33	2286.5	2256.8	2319.89	2338.4	2237.89	2189.44	2312.2	2282.5	2338.44	2405	2495.83	2467.89	2235.33	2528.33	2282.14	2331.67	2438.78	2377.17	2211.75	2140	2481.8	2472.33	2409.56	2337	2330.22	2299	2223	2173.62	2454.5	2553.44	2631.67	2679	2643.22	2587.5	2391.56	2363.5	2546.67	2503.57
	2181.33	2193	2205	2191.2	2228.25	2151.5	2162.75	2142.25	2247.86	2217.67	2227.17	2271.5	2240.2	2287.11	2302.2	2217.33	2162.11	2290.6	2254.25	2320.11	2380.5	2455.5	2455.56	2248	2482.22	2262	2291.67	2409.44	2347.17	2222	2136.33	2443	2460	2391.56	2347.33	2308.67	2280.6	2192	2155.12	2498.33	2512.33	2581.33	2621.25	2579.11	2568.5	2358.56	2314.88	2525.83	2477.43
	2167.33	2164.11	2193.2	2190	2210.62	2143.33	2161.5	2142.25	2230.14	2212	2197.33	2256.5	2229.6	2258.44	2275	2205.78	2153.78	2273	2229.75	2290.89	2367.75	2469.83	2464	2233.33	2449.89	2231.57	2269	2375.56	2302.83	2211.75	2108	2434.6	2439.33	2374.56	2329.33	2286.89	2258.6	2180	2132.25	2395.5	2484.33	2552.33	2575	2545.44	2537	2348.11	2283.5	2491.33	2460.29
	2156.89	2157	2179	2172	2184	2128.33	2155.25	2125.25	2203.29	2199	2189.5	2245.67	2205.4	2251	2253.4	2206.78	2143.33	2254.2	2216.25	2263.44	2317.75	2410.5	2433	2218.56	2412.33	2227.86	2241	2340.56	2306	2185	2111.67	2393.6	2409	2349.89	2296	2270.56	2249.6	2168.5	2127.12	2360.17	2445.22	2535.33	2545	2545.78	2509.25	2317.78	2281.5	2469.83	2416.43
	2141.11	2133.44	2157.6	2159.6	2166	2129.67	2128.75	2126.25	2192.29	2170.67	2202.5	2234.33	2187.8	2249	2242	2196.44	2147.22	2253.6	2202.5	2259.44	2303.5	2394.83	2415.78	2214.56	2387.67	2227.86	2241	2324.22	2295.17	2198.25	2107.67	2368.4	2371.33	2310.33	2274.67	2266.78	2246	2168.25	2114.88	2362	2428.33	2452	2519.5	2510.89	2494.75	2304.56	2272.75	2449.67	2393
	2134.44	2131.33	2160.2	2146.6	2164.12	2127.67	2119.5	2124.5	2196.14	2169.67	2199	2228.83	2186.2	2264.11	2209.6	2181.22	2149.11	2226	2200.5	2271.33	2297.25	2357.83	2396.44	2203.89	2359.44	2220	2244.33	2308.33	2285	2167.5	2105.33	2347	2373.33	2306.56	2284.67	2240.78	2239.8	2133.25	2108.38	2388.67	2428.22	2416.67	2486.75	2495.22	2496.25	2273.78	2276.25	2451.17	2381.86
	2126	2131.11	2149.8	2147	2154	2125.17	2120.75	2132	2180.57	2162.33	2197.33	2208	2171.6	2262.33	2216.2	2179.56	2152.44	2231.2	2177.5	2268.78	2284.25	2359	2399.33	2200.11	2366.56	2224.86	2270	2288.33	2254.33	2138.25	2106.67	2357	2362.67	2278.44	2267	2228.56	2252.4	2126	2115.12	2406.83	2431.78	2430	2477	2495.89	2473.5	2239.22	2286.5	2428.33	2358.86
	2137.11	2119.89	2164.8	2143	2147.25	2132.5	2104.25	2138.25	2166.57	2179.67	2217.83	2232.17	2170	2271.33	2216.4	2176.78	2150	2232.2	2185.5	2278.67	2271	2342	2407.44	2190.89	2371.44	2218.57	2285	2287.78	2257	2129	2133	2340.6	2348.67	2264.56	2244.33	2208.44	2258.8	2121	2132.62	2415	2446.11	2447.33	2485.75	2514.33	2492.25	2226.33	2314.75	2438.17	2359.43
	2125.11	2128.78	2131.8	2142.2	2139.75	2128.5	2117	2140.75	2196	2167.33	2216.83	2216.33	2167.6	2268.22	2227.2	2163.56	2164.22	2225.6	2192.5	2316.78	2292	2365.33	2418	2191.11	2399	2236.43	2299	2282.33	2250.67	2132.5	2148.33	2360.8	2365.33	2261.67	2240	2197.89	2275.6	2095.25	2153.5	2462	2490.56	2458.67	2516	2521.67	2521	2208.22	2347.75	2478.67	2345
	2137.78	2152.56	2146.6	2158.2	2143.25	2143.5	2140.75	2166.75	2217	2176.67	2242.33	2219.67	2157.4	2289.89	2249.6	2181	2183.56	2251.2	2184.75	2363.33	2301	2378.17	2434	2178	2444	2269.57	2346.33	2277.89	2229.67	2134.5	2180.67	2396.6	2369.67	2260.33	2229	2187	2281.2	2098	2164.75	2469.17	2523.89	2497	2518	2546	2526.75	2198.33	2364.75	2509	2348.43
	2142	2168.11	2155.8	2152.2	2148.62	2161.17	2137.5	2192.75	2228	2204.67	2268	2244.83	2172.4	2344.78	2261.2	2186.22	2220.22	2253.6	2201	2398	2346	2400.17	2456.33	2187.33	2451.44	2301.86	2376.33	2294.44	2250.67	2121	2193.67	2424.6	2381.33	2265.78	2218.67	2195.89	2303.4	2133	2188.12	2515.67	2577.89	2525.33	2599	2606.56	2570.25	2204.44	2400	2565.83	2360.86
	2160.22	2184.11	2155	2152.6	2147	2193.83	2132.25	2231.5	2235	2202	2278.17	2248.83	2171.4	2370.56	2254.4	2184.61	2261.78	2274.6	2224	2426.67	2364.75	2418	2471.56	2183	2493.22	2326.14	2404.33	2310.67	2259.83	2128.75	2238.67	2432.8	2406	2255.89	2231.67	2209.11	2340.4	2129.5	2224.75	2540.83	2594.78	2560.33	2611.25	2635.44	2581.25	2203.78	2453	2582.67	2381.29
	2174.22	2198.44	2160	2170.6	2166.5	2215.17	2142	2227.75	2248	2207	2289.33	2245	2195	2399.89	2271.8	2180.22	2270.67	2275.8	2235.5	2432.89	2386	2419	2473.11	2193.22	2518.44	2368.14	2434.67	2336.56	2266.5	2142.5	2260.67	2471.4	2435.67	2246.67	2231.67	2220.11	2410.8	2136.5	2238.62	2579.67	2650.56	2637.67	2673	2631.44	2610.75	2209.33	2468.75	2608.33	2367.14
	2199.89	2230.89	2162	2170.6	2166.25	2229.83	2169.75	2254.25	2271.43	2212	2326.17	2256.67	2195.4	2424.11	2283.2	2191.78	2279.22	2309.6	2245.25	2479.33	2414.25	2444.5	2471.89	2190.89	2541.56	2383.29	2464.33	2362.22	2280.67	2138.25	2264	2513.4	2432	2255.22	2225	2217.78	2418.8	2136.5	2261.12	2611.5	2682.89	2649.33	2690.5	2700	2625.5	2217.78	2489.25	2658.5	2392.43
	2212.78	2247.44	2172.4	2170	2175.5	2239.67	2175	2238	2285.57	2225.67	2333.5	2278.83	2215.2	2446.56	2296.6	2193	2301.11	2319.8	2264	2506.11	2462.75	2457.33	2482.22	2186.78	2572.44	2408.71	2494.67	2402.33	2297.67	2142.5	2296	2517.4	2496	2272.89	2253	2231.78	2425.8	2146.75	2263.38	2638.83	2723.67	2705	2700.5	2719.22	2676.25	2237	2528.75	2696.17	2434.71
	2233.67	2255.22	2190.8	2171.4	2195.12	2242.67	2191.25	2254.5	2314.86	2216.67	2351	2277.67	2224.2	2442.89	2324.8	2221.22	2334.89	2329.4	2266.75	2528	2484.75	2474	2485.78	2195.56	2584.44	2418.29	2500	2412.44	2384.83	2148	2295.67	2580.8	2515.33	2293.56	2253.67	2260.22	2460.8	2164.75	2270.25	2644.5	2753	2697.67	2712.75	2752.89	2718.5	2250.44	2527.75	2706.33	2448.29
	2252	2282.33	2201.8	2200	2198.38	2253.17	2207.25	2246.5	2296.86	2229	2370.83	2287.67	2245.6	2437.56	2355.6	2224.67	2295.44	2338.4	2287.5	2525.33	2529.75	2507	2500.78	2183.33	2589.56	2425.29	2503.67	2430.89	2318	2175.5	2294	2583.2	2562	2303.67	2284.33	2264.56	2461	2168.25	2282.75	2677.17	2754	2731.33	2724.75	2756.44	2711.5	2270.11	2544	2704.67	2475.29
	2240.33	2283.44	2205.2	2213.2	2203.75	2244.5	2216	2218	2320.86	2244.67	2369.67	2283.33	2260.2	2428.56	2354.8	2221.56	2292.44	2349.2	2304.5	2543.22	2510.5	2496.17	2512.78	2193.56	2610.44	2423	2474	2447.11	2327.5	2181.5	2284	2590.4	2559	2307.11	2286	2280.56	2457.8	2176.25	2275.38	2678.67	2764.11	2723.67	2716	2773.11	2709.75	2290.78	2531.5	2721	2499.86
	2244.44	2292.22	2223.4	2199.4	2213.5	2230.83	2226.5	2207.25	2334.14	2250	2351.83	2318.67	2265.8	2405.67	2383	2232.67	2269.56	2354.2	2320.75	2524.78	2523.5	2537.33	2514	2203.33	2622.22	2413.29	2469	2447.89	2339.5	2181.5	2278.33	2594.8	2555.67	2329.89	2273	2298.44	2432.4	2200.75	2255.25	2629.33	2741.22	2731	2754.5	2773.44	2732	2302.44	2513.75	2701.67	2505.14
	2236.67	2289.22	2227	2208.6	2207.38	2226.5	2210.5	2202.75	2352.43	2259.33	2359	2301.5	2279.6	2387.67	2386	2251.11	2242.22	2357.6	2316.5	2521.67	2519.5	2532.67	2517.11	2198	2606.89	2405.86	2455.67	2433.28	2350	2195.25	2250.33	2601.4	2570.33	2352.56	2282.67	2313.89	2422	2211.5	2255	2616.5	2731	2739.67	2753	2763.56	2709.75	2330.44	2495.75	2673.17	2518.71
	2231.11	2291.22	2229.8	2196	2214.12	2221.67	2242.25	2200.25	2343.29	2236.67	2345.67	2306.5	2268.2	2367.22	2371.8	2257.44	2236.67	2352.6	2306	2490.56	2518.25	2528.33	2501.78	2209.78	2616.22	2396.29	2425.67	2435.44	2341.83	2205	2245.67	2591.2	2531	2353.78	2288	2304.11	2426.6	2211.5	2243.12	2606.17	2693	2731.67	2765	2732.67	2649.5	2336.89	2463	2636.83	2502.57
	2243.56	2268.11	2226.8	2197.4	2212.5	2214.17	2220.5	2184.5	2323.57	2257.33	2317.83	2277.17	2253.6	2343.22	2369	2247.44	2227.89	2330.6	2300	2457.33	2492.75	2494.5	2484	2208.56	2577.11	2368.29	2400	2424.44	2344.83	2204.25	2246.33	2565.8	2532	2357	2298.67	2320.89	2386.6	2198.5	2242.19	2559.67	2663	2701	2748.75	2691.78	2616.5	2339.67	2435.5	2645.83	2509
	2230.11	2255.33	2219.2	2210.8	2220.88	2196.5	2213.25	2180.25	2325.79	2236.33	2306.17	2279.67	2265	2311.78	2356.2	2243.11	2226.78	2303.2	2293.75	2409.67	2458	2471.67	2430.78	2210.78	2572.67	2332.86	2344.33	2426.56	2346.67	2204.75	2223.33	2544.8	2495.67	2353.78	2298.33	2315.22	2376.8	2206.5	2215	2538.83	2610.78	2696	2721.75	2661.56	2580.25	2349.89	2404.75	2650.83	2496.14
	2214.89	2245.67	2197.2	2190.8	2199.25	2183	2208	2168.25	2303.57	2228.33	2285.5	2266.33	2245.4	2297.89	2348.3	2233.56	2213.33	2295.4	2279.25	2402.11	2425.75	2454.17	2432.89	2201.67	2531.11	2340.86	2353.67	2401.89	2317.67	2212.75	2205	2511.4	2465	2349.11	2281	2316.44	2356	2195.75	2205.88	2505	2593.33	2666	2672.25	2646.22	2569.5	2331.44	2406.5	2633.83	2460.57
	2218.44	2213.33	2214.6	2178.4	2195.75	2165	2193.5	2158.75	2288.86	2229.33	2271.33	2248.5	2227.6	2291.67	2328	2224.89	2187.67	2313	2253.5	2368.78	2399.75	2435	2425	2202	2512	2329.86	2348	2383.33	2314.83	2200.5	2193.33	2489.6	2449.33	2324.33	2286.67	2312.22	2352.4	2185.5	2192.88	2509.83	2561.33	2618.67	2662.25	2631	2540.25	2313.44	2393.25	2602.67	2441.29
	2195.78	2211.78	2192.4	2164	2179.5	2168	2183.75	2158	2274.14	2201	2265.83	2233.17	2216.8	2266.22	2297	2219.78	2186.67	2274.2	2247.25	2339.78	2385.75	2409.83	2399	2196.11	2486.11	2317.14	2316.33	2351.78	2288.5	2194	2184.33	2473.6	2430.33	2311.56	2270	2291.44	2316.2	2167.25	2178	2471.33	2535.56	2595.67	2637	2599	2536.25	2303	2391.75	2578.17	2406.14
	2185	2197.89	2197.8	2149.8	2160.38	2147.83	2177.75	2153.75	2268.43	2199.67	2235.67	2228.67	2194.8	2260	2288.8	2190.22	2167	2262.6	2204.5	2311.44	2364.75	2444.5	2355.56	2198.89	2464	2290	2284.67	2336.56	2273.83	2203.5	2164	2469	2404	2290.89	2264	2268.56	2299.2	2174.75	2157.88	2438.5	2510.67	2600.33	2613.75	2555.11	2493.5	2276.56	2342	2555.83	2377.43
	2181.89	2185	2159.2	2146	2141.62	2148	2141.5	2144.5	2233.14	2188.33	2222.33	2194.33	2179.4	2232.89	2250.2	2196.56	2161.33	2233.8	2193.25	2291.11	2358.25	2336.5	2334.22	2189.44	2428.22	2265.14	2267.33	2299.56	2253	2173.75	2140.33	2447.4	2377.67	2272.22	2262.33	2267.44	2291.6	2160.25	2151	2430.17	2485.11	2547	2603.75	2524.33	2451.5	2252.33	2319.5	2550.33	2356
	2176	2165.78	2156	2126.4	2139.62	2144.83	2132.75	2139.25	2232.57	2165.33	2206.33	2187.33	2168.6	2217.33	2239.8	2173.11	2158.11	2225.8	2185	2291.56	2347.25	2313.5	2316.22	2194.78	2414.33	2243.43	2276.67	2284.78	2245	2186.5	2127.33	2430.2	2326.33	2252.67	2222.67	2238.56	2270.8	2157.25	2134.5	2411.17	2462	2517.67	2551.5	2483	2425.5	2254	2316.25	2498.83	2343.29
	2156.44	2153.11	2149.2	2120.2	2104.25	2142.33	2130.25	2134	2217.71	2145.33	2215.5	2185.83	2150.8	2223.67	2218	2164.33	2161.11	2207	2174.75	2259.22	2334.5	2287.83	2302	2173.56	2409.22	2237.43	2256.67	2263.44	2222.17	2179.75	2125.33	2413.6	2333.67	2237.44	2211	2226.67	2253.4	2153.25	2127.75	2412.17	2434.89	2506.67	2546.25	2472.78	2413.25	2237.78	2294	2485.33	2348.71
	2162.11	2145.22	2129.6	2104.6	2103.12	2129	2150.25	2146.25	2216.86	2144	2215.83	2154.83	2145.2	2223.44	2203	2146.56	2156.67	2202.6	2159.5	2252.67	2315.25	2276.17	2285.33	2151.78	2399.11	2226.43	2229.33	2264.11	2237.17	2139.5	2117.67	2396.2	2309.33	2212.33	2190.67	2214.56	2248.8	2138.25	2130.25	2400.5	2423.89	2526	2523.25	2464.67	2412.75	2204.22	2302	2464.33	2325.57
	2139.22	2136.78	2136.4	2099.2	2091.25	2138.5	2125.75	2154.25	2207.86	2146.33	2211.17	2152.83	2123.6	2234.11	2204.2	2138.89	2168.33	2196.8	2151.5	2255.44	2306.5	2267.5	2266.89	2151.78	2387.89	2229.14	2267.33	2260.11	2212.5	2137	2137.67	2377.6	2307.33	2203.67	2201	2198.11	2238.2	2112.75	2130.62	2388.83	2418.67	2470.33	2519.5	2467.89	2406	2192.89	2317.75	2453.33	2300.86
	2140.22	2129.56	2121.2	2086.4	2090.5	2134.17	2102.5	2151.25	2181	2118.33	2200.33	2144.33	2126.4	2232	2181.2	2133.33	2189.56	2197.6	2145	2250.78	2293	2266	2267.22	2143.89	2363	2227.43	2258.67	2252.78	2206	2112.25	2143.67	2380.8	2299	2201.56	2192	2180	2251.8	2097.5	2149	2395.67	2415.11	2503	2496.75	2463.44	2413.25	2164.67	2324.5	2452.67	2292.14
	2145.67	2125.33	2107.8	2115	2089.25	2140.67	2092	2161.25	2186.57	2122.67	2194.33	2140.67	2118.8	2248.22	2177.8	2126	2190.44	2190.4	2140.5	2253.44	2282.25	2254.83	2268.33	2141.67	2357	2262.36	2289	2241.11	2214.83	2092.25	2151	2376.8	2303.33	2190.89	2195.67	2153.56	2278	2098.75	2142.12	2405.5	2424.33	2466	2483.25	2459	2401	2144.11	2319.5	2448.67	2302
	2141.56	2149.33	2114.4	2085.2	2082.12	2144.33	2115.75	2178	2183.43	2117.33	2213.33	2154.5	2124	2253.44	2173.2	2130.22	2204	2192.2	2158.5	2285	2289.5	2260.5	2262.22	2128.56	2360.67	2261.71	2303.33	2239.44	2196	2073.75	2175.33	2376.6	2312.67	2184.67	2158	2156	2298.4	2091	2166.5	2412.67	2446.89	2491	2491	2482.78	2417.25	2128.11	2333.5	2464.67	2285.43
	2152.44	2141.44	2107.4	2090.6	2081.38	2151.33	2114.25	2180	2198.29	2133.33	2230.67	2149.67	2127.4	2279.22	2184.2	2126.67	2200.33	2187.6	2135	2286.11	2313.25	2269.67	2271	2126.11	2355.33	2272.43	2353	2240.33	2201	2089.5	2177	2384.4	2328	2191.89	2170.33	2151.11	2310.6	2095	2173.62	2445.33	2473.44	2486.67	2492.5	2477	2424.5	2136.78	2369.5	2497.17	2281.29
	2161	2144.78	2109.6	2095.2	2098.12	2158.17	2110.25	2180.25	2209.86	2128	2242	2143	2122	2289.22	2176.4	2138.78	2205.44	2182.8	2160.5	2336.89	2332.25	2280.5	2266.44	2112	2369.33	2274.71	2359.33	2250.89	2200.33	2086	2169.33	2405.2	2330.67	2199.44	2161	2143.33	2308	2086.5	2170.62	2471.67	2502	2508.67	2516.25	2490.89	2418.25	2135.67	2403.75	2497.67	2287.86
	2166.33	2162	2120.8	2107.2	2099.75	2168.33	2131.5	2174	2212.43	2118.33	2271.5	2142.83	2131	2290.89	2199.8	2123.11	2209.22	2193.8	2163.25	2366.44	2367	2297	2270.78	2123.11	2395.33	2275.29	2368	2272.11	2199.67	2081	2182.33	2435.8	2357	2192.33	2180	2157	2331.8	2099.75	2176	2477.5	2524.67	2503.33	2506.25	2476.11	2432.25	2153.56	2398.5	2528	2297.71
	2173	2164.56	2111.4	2092.4	2144.62	2157.83	2125.25	2171.5	2222	2143.67	2279.33	2149.33	2133	2309.44	2200.4	2129.67	2215.33	2178.2	2167.25	2406	2375.75	2305.17	2274.22	2111.44	2389	2295.43	2412.33	2270.56	2199.67	2100.25	2192.67	2447	2369.33	2199.56	2156.33	2159.56	2344.2	2105.5	2201.5	2531	2555.67	2516.67	2475.75	2479.11	2428.5	2149.78	2413	2529.83	2324.14
	2190.56	2163.22	2112.4	2098.2	2089.75	2185.83	2133	2196.75	2212.86	2123.33	2288.17	2162	2141	2327.33	2192	2130.22	2225.56	2195.4	2174.75	2414.44	2378.75	2302.17	2278.22	2108.11	2384.78	2308.86	2403.67	2268.11	2278.83	2093.5	2198	2431.4	2375.33	2204.33	2155.33	2162.78	2357.6	2107	2203.5	2532.5	2567.67	2479.67	2489.75	2552.33	2442	2159.56	2415.5	2523.17	2321.71
	2188.33	2166.33	2108.4	2114.8	2093.25	2188.33	2121.75	2179	2227.71	2153.33	2298	2175	2141	2329.78	2207.4	2132.11	2227	2204.8	2175.5	2419.22	2397	2324.17	2283.67	2112.78	2370.33	2302.43	2395.33	2284.78	2204.17	2098	2196.33	2418.8	2380	2203.33	2156.33	2178.33	2378.6	2117	2207.38	2527.17	2569.67	2503.33	2485	2491	2431.25	2160	2412	2510	2332.86
	2200.06	2177.89	2138.6	2126.2	2115.12	2169.83	2149.75	2194.5	2217.29	2137.67	2322.5	2187.83	2136	2331.56	2210.6	2155.78	2208.89	2202.8	2177	2426.22	2416	2330	2306.33	2124.22	2377.56	2274	2415.67	2291.78	2216.17	2104.5	2198.67	2442.8	2396.67	2210.67	2174	2193.56	2358.2	2103.25	2185.62	2496.17	2553.78	2504.67	2478	2508.56	2458.25	2184.78	2402	2522.5	2337
	2204.89	2186.22	2138	2116	2118.25	2186.33	2138.25	2176.25	2236.86	2134	2317.83	2178.33	2152.6	2326.22	2218.8	2155.22	2203.5	2216.6	2186	2420.44	2399	2339	2315.56	2120.89	2395.22	2273.86	2421	2293.33	2220.83	2113.5	2178.33	2460.2	2391	2217.89	2153	2198.89	2357.6	2132	2183.38	2512	2556.11	2510.67	2489.25	2513.89	2471.25	2199.44	2429	2521.17	2345.14
	2221.11	2195.11	2155	2132.2	2138.38	2205.67	2137.5	2176.25	2226.71	2154.33	2314.83	2186.5	2178.8	2332.11	2219.4	2163.78	2184.89	2217.8	2203.25	2429	2408.25	2346.67	2317.22	2137.78	2400.22	2272	2411.33	2302.11	2222.25	2106.5	2174	2457.4	2413.33	2232.67	2179.33	2209.44	2372.6	2130.5	2187.25	2493.17	2551.11	2532	2488.25	2519.89	2483	2211.67	2413.25	2527.5	2352.14
	2214.89	2180	2146.6	2138.6	2145.75	2199	2134.5	2164.75	2228.71	2155.67	2315.67	2190.67	2166.4	2321.44	2223.6	2170.56	2165.33	2232	2201.75	2411.56	2404.25	2338.17	2320.11	2147.56	2404.78	2272.29	2404	2306	2221.17	2135.25	2168.33	2449.8	2407.33	2242.11	2190.33	2213.11	2359.2	2137.5	2169.88	2480.67	2549.11	2500.67	2517.5	2528.56	2469	2222.11	2391.25	2519.67	2361.86
	2213.56	2180	2164.6	2145	2136.25	2186	2153.25	2159.75	2232.14	2169.33	2318.5	2187.17	2171.6	2298.44	2223.2	2163.44	2167.67	2215.8	2196.75	2391.56	2380.5	2335.17	2310.67	2145	2396	2268.71	2357.33	2290.44	2229.67	2134.75	2148	2471.2	2378	2242	2203	2214.11	2367	2142.25	2174.25	2457.83	2530	2514	2504.75	2505.11	2460	2250.67	2416	2520.17	2350.14
	2200.78	2178.78	2159.2	2147.2	2133.25	2185	2149.75	2147.5	2220.57	2147	2294.33	2186.5	2154	2285.67	2214.4	2170	2160.67	2208.6	2176.75	2378.44	2384.75	2325.67	2306.44	2138.11	2381.67	2261	2343	2280.78	2223.33	2144.75	2152.67	2438.6	2392	2250.44	2211	2214.89	2359	2147	2152.75	2463	2515	2476	2481.75	2502.67	2450.75	2257.11	2389	2486.5	2336.57
	2219.78	2184.67	2155.4	2134.6	2132.5	2182.33	2146.25	2148.25	2213.14	2140.67	2278.67	2200.17	2148.8	2268.56	2218.6	2163	2151.33	2207.4	2190	2358.67	2384.25	2314.67	2310.11	2148	2389.22	2254.57	2312.33	2262.78	2234	2151.5	2136.33	2428.6	2377.67	2239.89	2206	2211.56	2339.8	2144.25	2142.38	2426.33	2484.44	2480.67	2502.25	2486.78	2446	2260	2393	2497.83	2318.71
	2203.89	2166.44	2143.2	2124	2126.5	2168	2138.25	2132.5	2207	2155.67	2270.33	2175	2162.2	2256.89	2200.8	2162.56	2139.89	2204.2	2174.5	2327.67	2335.25	2299.83	2303.44	2149	2385.33	2242.14	2309.33	2260.44	2217.17	2135.75	2119	2413.6	2361.33	2232.33	2182	2203.11	2320.6	2135	2143.12	2410.17	2460.89	2478.67	2487.5	2476.44	2446.75	2260.33	2371.75	2489.17	2313.43
	2187.22	2154.78	2127.8	2122.6	2119	2159.67	2127.25	2149	2191.29	2152.33	2265.67	2172.67	2155.8	2233.67	2223.4	2160.22	2132.67	2194	2175.75	2309.67	2326.25	2291.5	2290.22	2146.78	2364.56	2230	2291.33	2268.89	2215.5	2140	2118.33	2394.4	2356.67	2225.11	2174.67	2206.11	2310.8	2127.5	2133.12	2381.67	2446.33	2454	2456.5	2461	2422.5	2249.33	2343	2474	2304.86
	2172	2141.22	2138	2108.6	2126.12	2162.17	2133.75	2119	2183.71	2146	2242.67	2165.83	2151.4	2228.89	2203.8	2152.89	2136.78	2223	2174.75	2293.78	2300.25	2282.67	2263.78	2130.22	2362	2223.57	2282.33	2258.67	2202.5	2137	2133.67	2408.2	2344.33	2209.33	2172.67	2195.33	2293.6	2125.5	2142.5	2383.33	2416.89	2473.33	2475.75	2445.44	2386	2236.56	2331.25	2454.83	2288.57
	2166.67	2128.33	2119.6	2102.8	2107.62	2153.17	2119.25	2124.75	2171.71	2139.67	2230.33	2162.5	2150	2214.56	2179.8	2144.11	2129.44	2202	2173.25	2261	2287	2263.83	2275.78	2124.11	2348.67	2219.57	2282.33	2254.22	2200.67	2136.5	2124.67	2372.6	2308.67	2202.44	2183	2175.56	2288.2	2124	2127.88	2366.67	2409	2445.33	2445.75	2435.44	2410.25	2234.89	2322.75	2455.67	2284.57
	2157	2121.78	2124.2	2098.4	2093.25	2141	2104	2110.25	2160.29	2140.33	2222.33	2152.5	2137.2	2210	2173.4	2142.67	2146.67	2196.4	2163.5	2242.78	2255.75	2250.5	2253.89	2130	2337	2227.14	2268.67	2241.56	2201	2124.75	2127	2344.4	2318.67	2197.56	2168.33	2160.56	2291.4	2107	2126.38	2360	2398.22	2409.33	2449	2437.56	2397.75	2201.22	2320.5	2432.83	2267.29
	2149.22	2112.22	2103.2	2096.2	2086.88	2127.33	2096.25	2125.75	2148.86	2124.33	2217.33	2142.17	2122.4	2216.67	2160	2130.11	2144.22	2180.4	2153.5	2241	2250.25	2244.67	2248.89	2129.44	2331.89	2220.57	2269.33	2236.89	2192.5	2100.25	2118.67	2342.4	2314.67	2181.67	2152	2138.67	2292.8	2094.5	2120.62	2376.67	2402.67	2423.33	2417	2438.33	2391.5	2180.33	2328	2410.33	2264.29
	2139.56	2108.44	2097.6	2082.2	2077.38	2128	2096.25	2108.75	2142.43	2113.33	2201.67	2139.33	2122.6	2219.78	2158.6	2120.78	2147.78	2174.6	2144.5	2237.33	2242	2231.83	2232.78	2119.78	2306.67	2207.14	2270	2237.22	2178	2086.25	2117.33	2343.4	2311.67	2170.22	2147	2129	2274.4	2078.25	2131.88	2367.5	2397.56	2414	2412.75	2432.78	2375	2158.89	2326.25	2405.17	2232.57
	2126.44	2097.89	2080.4	2068.2	2069.12	2122.83	2079.75	2121.5	2135.29	2112.33	2191.83	2120.33	2121.4	2199.33	2156	2109.44	2150	2170.8	2127.75	2220.33	2229.5	2222.17	2223.11	2110.33	2297.89	2213.14	2255.67	2227.78	2178.33	2083.25	2110	2322.8	2290	2166.89	2149	2120.22	2270	2076.75	2117.88	2361	2395	2382.33	2409.75	2424.67	2362	2148.44	2318.25	2393.67	2234.57
	2120.22	2100.56	2066	2074.6	2070.88	2117.83	2080.75	2112	2117.43	2099.33	2197.33	2112.67	2100	2197.67	2143.6	2105.11	2163.11	2169.2	2125	2214.11	2206.25	2219.67	2210	2114.67	2283.11	2201.14	2258.33	2221.33	2164.67	2062	2120.33	2303.8	2283	2154.44	2127	2101.33	2266.2	2068.75	2123.88	2372.83	2402.44	2356.67	2394	2417	2350.25	2149.56	2296.5	2380.67	2227.43
	2124	2093	2069.4	2067.4	2066.25	2105.67	2077.25	2112	2126.43	2083.33	2191.67	2108.33	2096.8	2191	2136.6	2101.67	2153.89	2158.8	2117.5	2205.22	2200.75	2213.67	2206.78	2103.78	2272.44	2198.29	2260.33	2215.33	2167.83	2062.5	2143	2291.2	2289.33	2154.33	2117	2097.11	2259.6	2072	2130.25	2384	2391.67	2356	2395	2414.33	2349.25	2128.06	2307.75	2365.5	2231.29
	2128.11	2083.56	2066.4	2060.2	2067.38	2104.5	2081.75	2122.5	2120.43	2089.33	2174.33	2097.33	2102.2	2200.44	2112.8	2105.78	2153	2155.4	2122	2208.89	2209	2196	2203.56	2098.44	2260.78	2188.29	2271	2207.33	2178.67	2042.25	2117	2291	2262.33	2148.78	2130.33	2099.78	2261.2	2067.75	2139.25	2387	2411.67	2360.33	2389.25	2398.33	2350.25	2124.22	2309.25	2355.17	2224
	2120.33	2095.11	2065	2057.4	2059	2108.33	2075	2106.25	2127.57	2079	2182.83	2097.17	2091.8	2201	2128.4	2087.56	2159.44	2124.8	2103.5	2215.33	2217	2214	2190	2092	2261	2205.29	2271	2204.33	2164.5	2052.5	2156.83	2317.4	2267	2147.67	2133.33	2088.33	2257.2	2057.25	2142.88	2395	2417.44	2368.33	2389	2394.78	2335.75	2125.89	2317.5	2366	2238.29
	2115.11	2090.78	2074.2	2056	2051.25	2122	2072.75	2117	2120.86	2082.33	2186.33	2111.33	2096.2	2207.44	2128.2	2090.56	2172	2148	2200.75	2231.11	2224.5	2218.33	2212.22	2099.56	2263.44	2205.14	2286.67	2211.89	2160.33	2057.5	2146.67	2328.6	2285.33	2147	2123	2084.89	2260.6	2061.75	2137.38	2378.83	2420.44	2382	2407	2404.67	2340.75	2113.11	2308.25	2405.67	2230.43
	2116	2090.56	2075.8	2056.4	2061	2118.5	2083.5	2129.25	2124.29	2076.67	2193.33	2119.5	2087.8	2212.22	2137	2099	2165.33	2158.2	2110.5	2252.56	2228.5	2233	2215.67	2102.11	2275.78	2201.86	2318.33	2208.44	2154.5	2059	2148	2341	2259	2152.22	2115.33	2106	2257.8	2063.25	2145.25	2390.5	2441	2391.33	2399	2427	2377.5	2121.33	2309.5	2414.33	2243.43
	2130.33	2101.89	2067.2	2059.8	2054.75	2122	2081.5	2122.5	2125.86	2086.33	2214.17	2118.67	2087.4	2225.11	2136	2093.78	2183	2149	2109.25	2276.22	2258.75	2244.83	2227.56	2097.44	2273.33	2216.43	2310	2212.67	2161.5	2048.75	2149	2330.8	2312.33	2158.78	2120.67	2106	2261.6	2078.25	2137.5	2403.33	2450.33	2413.67	2431.75	2428.33	2382	2117.89	2321.5	2427.17	2253.57
	2127	2103.89	2072	2062	2065.5	2119.5	2085.75	2123.5	2126.29	2091	2216.33	2116.33	2095.4	2215.44	2143.6	2094.78	2168	2149.8	2121	2290.56	2250	2249	2241.11	2092.33	2273.22	2201.71	2307.67	2217.22	2168.5	2061	2153.67	2334.8	2290.33	2159.22	2132.67	2105.44	2277.2	2063	2136.25	2413.5	2444.22	2396	2419	2423	2388.75	2126.89	2326.25	2416.83	2265.14
	2123	2109.33	2068.6	2073.8	2069.88	2133.5	2090.75	2115.5	2135.29	2091.33	2214.67	2129.17	2102.6	2232.78	2151.6	2101.33	2150.89	2160.6	2137	2305.22	2262	2247.67	2243.33	2103.56	2272.11	2191.14	2289	2231.44	2154.67	2060.75	2142.33	2330.6	2298.67	2172.33	2138.33	2120	2255.8	2084.5	2125	2404.5	2441.67	2392	2400.5	2413.89	2412.5	2121.67	2315	2401.33	2256
[truncated: 284 more columns]

## Sheet: Raw Time
Time	ZT	ExT
15.55	13.55	19.55
16.55	14.55	20.55
17.55	15.55	21.55
18.55	16.55	22.55
19.55	17.55	23.55
20.55	18.55	0.55
21.55	19.55	1.55
22.55	20.55	2.55
23.55	21.55	3.55
24.55	22.55	4.55
25.55	23.55	5.55
26.55	0.55	6.55
27.55	1.55	7.55
28.55	2.55	8.55
29.55	3.55	9.55
30.55	4.55	10.55
31.55	5.55	11.55
32.55	6.55	12.55
33.55	7.55	13.55
34.55	8.55	14.55
35.55	9.55	15.55
36.55	10.55	16.55
37.55	11.55	17.55
38.55	12.55	18.55
39.55	13.55	19.55
40.55	14.55	20.55
41.55	15.55	21.55
42.55	16.55	22.55
43.55	17.55	23.55
44.55	18.55	0.55
45.55	19.55	1.55
46.55	20.55	2.55
47.55	21.55	3.55
48.55	22.55	4.55
49.55	23.55	5.55
50.55	0.55	6.55
51.55	1.55	7.55
52.55	2.55	8.55
53.55	3.55	9.55
54.55	4.55	10.55
55.55	5.55	11.55
56.55	6.55	12.55
57.55	7.55	13.55
58.55	8.55	14.55
59.55	9.55	15.55
60.55	10.55	16.55
61.55	11.55	17.55
62.55	12.55	18.55
63.55	13.55	19.55
64.55	14.55	20.55
65.55	15.55	21.55
66.55	16.55	22.55
67.55	17.55	23.55
68.55	18.55	0.55
69.55	19.55	1.55
70.55	20.55	2.55
71.55	21.55	3.55
72.55	22.55	4.55
73.55	23.55	5.55
74.55	0.55	6.55
75.55	1.55	7.55
76.55	2.55	8.55
77.55	3.55	9.55
78.55	4.55	10.55
79.55	5.55	11.55
80.55	6.55	12.55
81.55	7.55	13.55
82.55	8.55	14.55
83.55	9.55	15.55
84.55	10.55	16.55
85.55	11.55	17.55
86.55	12.55	18.55
87.55	13.55	19.55
88.55	14.55	20.55
89.55	15.55	21.55
90.55	16.55	22.55
91.55	17.55	23.55
92.55	18.55	0.55
93.55	19.55	1.55
94.55	20.55	2.55
95.55	21.55	3.55
96.55	22.55	4.55
97.55	23.55	5.55
98.55	0.55	6.55
99.55	1.55	7.55
100.55	2.55	8.55
101.55	3.55	9.55
102.55	4.55	10.55
103.55	5.55	11.55
104.55	6.55	12.55
105.55	7.55	13.55
106.55	8.55	14.55
107.55	9.55	15.55
108.55	10.55	16.55
109.55	11.55	17.55
110.55	12.55	18.55
111.55	13.55	19.55
112.55	14.55	20.55
113.55	15.55	21.55
114.55	16.55	22.55
115.55	17.55	23.55
116.55	18.55	0.55
117.55	19.55	1.55
118.55	20.55	2.55
119.55	21.55	3.55
120.55	22.55	4.55
121.55	23.55	5.55
122.55	0.55	6.55
123.55	1.55	7.55
124.55	2.55	8.55
125.55	3.55	9.55
126.55	4.55	10.55
127.55	5.55	11.55
128.55	6.55	12.55
129.55	7.55	13.55
130.55	8.55	14.55
131.55	9.55	15.55
132.55	10.55	16.55
133.55	11.55	17.55
134.55	12.55	18.55
135.55	13.55	19.55
136.55	14.55	20.55
137.55	15.55	21.55
138.55	16.55	22.55
139.55	17.55	23.55
140.55	18.55	0.55
141.55	19.55	1.55
142.55	20.55	2.55
143.55	21.55	3.55
144.55	22.55	4.55
145.55	23.55	5.55
146.55	0.55	6.55
147.55	1.55	7.55
148.55	2.55	8.55
149.55	3.55	9.55
150.55	4.55	10.55
151.55	5.55	11.55
152.55	6.55	12.55
153.55	7.55	13.55
154.55	8.55	14.55
155.55	9.55	15.55
156.55	10.55	16.55

## Sheet: Smoothed Data
Cell:	1	2	3	4	5	6	7	8	9	10	11	12	13	14	15	16	17	18	19	20	21	22	23	24	25	26	27	28	29	30	31	32	33	34	35	36	37	38	39	40	41	42	43	44	45	46	47	48	49
	2523.82	2610.92	2481.95	2458.14	2499.83	2358.54	2408.21	2429.56	2604.07	2530.16	2674.06	2617.68	2580.62	2699.35	2643.72	2538.31	2342.67	2797.07	2582.86	3286.13	3041.31	2976.79	2869.27	2493.21	2950.15	2614.86	2927.26	3111.51	2842.04	2529.38	2417.26	3252.85	3494.38	2785.64	2693.61	2721.04	3095.3	2797.53	2632.13	2854.43	3075.72	3174.01	3449.52	4012.75	3501.97	2809.19	3070.77	3622.81	3114.15
	2523.48	2609.26	2480.78	2457.84	2498.83	2357.89	2407.41	2428.47	2602.91	2529.36	2672.89	2616.62	2580.09	2698.18	2642.18	2537.53	2341.83	2795.76	2581.93	3282	3039.53	2975.08	2868.14	2492.44	2949.17	2613.95	2925.22	3109.26	2840.29	2528.37	2415.95	3249.66	3490.44	2784.02	2692.16	2719.85	3092.7	2795.64	2630.43	2853.42	3074.22	3171.96	3446.95	4007.93	3499.15	2808.07	3067.88	3618.24	3112.83
	2523.14	2607.61	2479.61	2457.54	2497.84	2357.25	2406.61	2427.38	2601.74	2528.55	2671.71	2615.56	2579.55	2697	2640.65	2536.74	2340.98	2794.45	2580.99	3277.89	3037.75	2973.36	2867.02	2491.67	2948.19	2613.04	2923.18	3107.01	2838.53	2527.36	2414.63	3246.47	3486.52	2782.4	2690.7	2718.65	3090.1	2793.74	2628.73	2852.4	3072.72	3169.91	3444.39	4003.12	3496.33	2806.95	3064.99	3613.67	3111.51
	2522.8	2605.96	2478.43	2457.24	2496.85	2356.6	2405.81	2426.29	2600.58	2527.75	2670.54	2614.5	2579.01	2695.83	2639.11	2535.96	2340.14	2793.14	2580.05	3273.78	3035.97	2971.65	2865.9	2490.9	2947.21	2612.14	2921.14	3104.76	2836.77	2526.36	2413.32	3243.29	3482.59	2780.79	2689.25	2717.46	3087.5	2791.86	2627.04	2851.39	3071.22	3167.86	3441.83	3998.31	3493.52	2805.83	3062.1	3609.11	3110.19
	2522.45	2604.31	2477.26	2456.94	2495.85	2355.96	2405.01	2425.21	2599.42	2526.94	2669.37	2613.45	2578.48	2694.65	2637.57	2535.17	2339.29	2791.82	2579.11	3269.67	3034.19	2969.94	2864.79	2490.12	2946.24	2611.23	2919.11	3102.51	2835.02	2525.35	2412	3240.11	3478.67	2779.17	2687.8	2716.26	3084.9	2789.97	2625.34	2850.37	3069.72	3165.81	3439.27	3993.51	3490.7	2804.71	3059.21	3604.55	3108.88
	2522.11	2602.67	2476.09	2456.64	2494.86	2355.31	2404.21	2424.12	2598.26	2526.14	2668.2	2612.39	2577.94	2693.48	2636.04	2534.39	2338.45	2790.51	2578.18	3265.57	3032.41	2968.24	2863.67	2489.35	2945.26	2610.32	2917.07	3100.26	2833.26	2524.35	2410.69	3236.94	3474.76	2777.56	2686.35	2715.07	3082.31	2788.08	2623.65	2849.36	3068.22	3163.76	3436.71	3988.71	3487.9	2803.59	3056.32	3600	3107.56
	2521.77	2601.02	2474.92	2456.34	2493.87	2354.66	2403.41	2423.03	2597.1	2525.33	2667.03	2611.33	2577.4	2692.31	2634.5	2533.61	2337.6	2789.21	2577.24	3261.48	3030.63	2966.53	2862.55	2488.58	2944.28	2609.42	2915.04	3098.02	2831.51	2523.34	2409.38	3233.76	3470.85	2775.95	2684.9	2713.87	3079.72	2786.19	2621.96	2848.35	3066.73	3161.72	3434.16	3983.93	3485.09	2802.47	3053.44	3595.46	3106.24
	2521.43	2599.37	2473.75	2456.04	2492.88	2354.02	2402.61	2421.95	2595.95	2524.53	2665.86	2610.28	2576.86	2691.13	2632.97	2532.82	2336.76	2787.9	2576.3	3257.39	3028.85	2964.82	2861.43	2487.81	2943.31	2608.51	2913.01	3095.77	2829.76	2522.34	2408.07	3230.59	3466.95	2774.33	2683.45	2712.68	3077.13	2784.31	2620.27	2847.33	3065.23	3159.68	3431.6	3979.14	3482.28	2801.35	3050.56	3590.92	3104.92
	2521.08	2597.73	2472.58	2455.74	2491.89	2353.37	2401.81	2420.86	2594.79	2523.72	2664.7	2609.22	2576.33	2689.96	2631.44	2532.04	2335.92	2786.59	2575.37	3253.3	3027.08	2963.12	2860.31	2487.04	2942.33	2607.6	2910.97	3093.53	2828.01	2521.34	2406.76	3227.43	3463.05	2772.72	2682	2711.48	3074.54	2782.43	2618.58	2846.32	3063.73	3157.63	3429.05	3974.37	3479.48	2800.24	3047.69	3586.39	3103.61
	2520.74	2596.09	2471.41	2455.43	2490.9	2352.73	2401.01	2419.78	2593.63	2522.92	2663.53	2608.17	2575.79	2688.79	2629.91	2531.26	2335.07	2785.28	2574.43	3249.22	3025.3	2961.41	2859.2	2486.27	2941.36	2606.7	2908.95	3091.29	2826.26	2520.33	2405.45	3224.27	3459.15	2771.11	2680.55	2710.29	3071.96	2780.55	2616.89	2845.31	3062.24	3155.59	3426.5	3969.6	3476.68	2799.12	3044.81	3581.87	3102.29
	2520.4	2594.44	2470.25	2455.13	2489.91	2352.09	2400.22	2418.69	2592.47	2522.11	2662.36	2607.11	2575.25	2687.62	2628.38	2530.47	2334.23	2783.98	2573.5	3245.15	3023.53	2959.71	2858.08	2485.5	2940.38	2605.79	2906.92	3089.05	2824.51	2519.33	2404.14	3221.11	3455.26	2769.5	2679.1	2709.1	3069.37	2778.66	2615.2	2844.3	3060.74	3153.55	3423.95	3964.84	3473.88	2798	3041.94	3577.35	3100.97
	2520.05	2592.8	2469.08	2454.83	2488.92	2351.44	2399.42	2417.61	2591.32	2521.31	2661.2	2606.06	2574.72	2686.45	2626.85	2529.69	2333.39	2782.67	2572.56	3241.08	3021.75	2958.01	2856.97	2484.73	2939.41	2604.88	2904.89	3086.81	2822.76	2518.33	2402.83	3217.95	3451.37	2767.89	2677.66	2707.9	3066.79	2776.79	2613.51	2843.29	3059.25	3151.51	3421.41	3960.08	3471.08	2796.88	3039.08	3572.84	3099.66
	2519.71	2591.16	2467.91	2454.53	2487.93	2350.8	2398.62	2416.53	2590.16	2520.51	2660.03	2605.01	2574.18	2685.28	2625.33	2528.91	2332.54	2781.37	2571.63	3237.02	3019.98	2956.31	2855.85	2483.96	2938.44	2603.98	2902.87	3084.58	2821.02	2517.32	2401.53	3214.8	3447.49	2766.29	2676.21	2706.71	3064.21	2774.91	2611.83	2842.28	3057.75	3149.48	3418.86	3955.33	3468.29	2795.77	3036.21	3568.34	3098.34
	2519.36	2589.52	2466.75	2454.23	2486.94	2350.15	2397.83	2415.45	2589.01	2519.7	2658.87	2603.95	2573.64	2684.11	2623.81	2528.12	2331.7	2780.06	2570.69	3232.97	3018.21	2954.61	2854.74	2483.19	2937.46	2603.07	2900.84	3082.34	2819.27	2516.32	2400.22	3211.66	3443.62	2764.68	2674.77	2705.51	3061.63	2773.03	2610.14	2841.27	3056.26	3147.44	3416.32	3950.59	3465.5	2794.65	3033.35	3563.84	3097.03
	2519.02	2587.89	2465.59	2453.93	2485.95	2349.51	2397.03	2414.37	2587.86	2518.9	2657.7	2602.9	2573.1	2682.94	2622.29	2527.34	2330.86	2778.76	2569.76	3228.92	3016.44	2952.91	2853.63	2482.42	2936.49	2602.16	2898.82	3080.11	2817.53	2515.32	2398.92	3208.52	3439.75	2763.07	2673.32	2704.32	3059.06	2771.16	2608.46	2840.26	3054.77	3145.41	3413.78	3945.85	3462.71	2793.53	3030.49	3559.35	3095.71
	2518.67	2586.25	2464.43	2453.62	2484.97	2348.86	2396.23	2413.29	2586.7	2518.1	2656.54	2601.85	2572.57	2681.77	2620.77	2526.56	2330.02	2777.46	2568.83	3224.87	3014.66	2951.21	2852.52	2481.64	2935.52	2601.26	2896.8	3077.88	2815.79	2514.32	2397.61	3205.38	3435.88	2761.47	2671.88	2703.13	3056.49	2769.28	2606.78	2839.25	3053.28	3143.38	3411.24	3941.12	3459.92	2792.41	3027.64	3554.86	3094.4
	2518.33	2584.61	2463.26	2453.32	2483.98	2348.22	2395.44	2412.21	2585.55	2517.29	2655.38	2600.8	2572.03	2680.61	2619.25	2525.78	2329.18	2776.16	2567.89	3220.83	3012.89	2949.52	2851.4	2480.87	2934.55	2600.35	2894.78	3075.65	2814.04	2513.32	2396.31	3202.25	3432.02	2759.87	2670.44	2701.93	3053.91	2767.41	2605.09	2838.24	3051.79	3141.35	3408.7	3936.4	3457.14	2791.3	3024.78	3550.38	3093.08
	2517.98	2582.98	2462.1	2453.02	2482.99	2347.58	2394.64	2411.13	2584.4	2516.49	2654.21	2599.75	2571.49	2679.44	2617.74	2525	2328.34	2774.86	2566.96	3216.8	3011.12	2947.82	2850.29	2480.1	2933.57	2599.44	2892.76	3073.42	2812.3	2512.32	2395.01	3199.12	3428.16	2758.26	2669	2700.74	3051.34	2765.54	2603.41	2837.23	3050.3	3139.32	3406.16	3931.69	3454.35	2790.18	3021.93	3545.91	3091.77
	2517.64	2581.35	2460.95	2452.71	2482.01	2346.93	2393.85	2410.06	2583.25	2515.69	2653.05	2598.7	2570.95	2678.27	2616.23	2524.21	2327.5	2773.56	2566.03	3212.77	3009.35	2946.13	2849.19	2479.33	2932.6	2598.54	2890.75	3071.2	2810.56	2511.32	2393.71	3195.99	3424.31	2756.66	2667.55	2699.54	3048.78	2763.67	2601.73	2836.22	3048.81	3137.29	3403.63	3926.98	3451.57	2789.06	3019.09	3541.45	3090.45
	2517.29	2579.72	2459.79	2452.41	2481.02	2346.29	2393.06	2408.98	2582.1	2514.89	2651.89	2597.65	2570.41	2677.11	2614.72	2523.43	2326.66	2772.26	2565.1	3208.75	3007.58	2944.44	2848.08	2478.56	2931.63	2597.63	2888.73	3068.97	2808.82	2510.32	2392.41	3192.87	3420.47	2755.06	2666.11	2698.35	3046.21	2761.8	2600.06	2835.21	3047.33	3135.26	3401.1	3922.28	3448.8	2787.95	3016.24	3536.99	3089.14
	2516.94	2578.09	2458.63	2452.1	2480.04	2345.64	2392.26	2407.91	2580.96	2514.09	2650.74	2596.6	2569.87	2675.94	2613.21	2522.65	2325.83	2770.96	2564.17	3204.74	3005.81	2942.75	2846.97	2477.79	2930.66	2596.72	2886.72	3066.75	2807.08	2509.33	2391.11	3189.76	3416.63	2753.46	2664.68	2697.15	3043.65	2759.93	2598.38	2834.21	3045.84	3133.24	3398.57	3917.58	3446.02	2786.83	3013.4	3532.54	3087.82
	2516.6	2576.46	2457.48	2451.8	2479.06	2345	2391.47	2406.84	2579.81	2513.29	2649.58	2595.56	2569.33	2674.77	2611.71	2521.87	2324.99	2769.67	2563.24	3200.73	3004.04	2941.06	2845.86	2477.02	2929.69	2595.81	2884.71	3064.53	2805.35	2508.33	2389.81	3186.64	3412.79	2751.86	2663.24	2695.96	3041.09	2758.06	2596.7	2833.2	3044.35	3131.21	3396.04	3912.9	3443.25	2785.71	3010.56	3528.1	3086.51
	2516.25	2574.83	2456.32	2451.49	2478.07	2344.36	2390.68	2405.77	2578.67	2512.49	2648.42	2594.51	2568.8	2673.61	2610.21	2521.09	2324.15	2768.37	2562.31	3196.73	3002.27	2939.37	2844.76	2476.25	2928.72	2594.9	2882.7	3062.31	2803.61	2507.33	2388.51	3183.54	3408.96	2750.26	2661.8	2694.76	3038.53	2756.2	2595.03	2832.19	3042.87	3129.19	3393.51	3908.22	3440.47	2784.6	3007.73	3523.66	3085.19
	2515.9	2573.21	2455.17	2451.18	2477.09	2343.71	2389.89	2404.7	2577.52	2511.69	2647.26	2593.46	2568.26	2672.45	2608.71	2520.31	2323.31	2767.08	2561.38	3192.73	3000.51	2937.68	2843.65	2475.48	2927.76	2593.99	2880.69	3060.09	2801.88	2506.34	2387.22	3180.44	3405.14	2748.66	2660.36	2693.56	3035.97	2754.34	2593.35	2831.19	3041.38	3127.17	3390.99	3903.55	3437.7	2783.48	3004.9	3519.23	3083.88
	2515.55	2571.58	2454.02	2450.88	2476.11	2343.07	2389.1	2403.63	2576.38	2510.88	2646.11	2592.42	2567.72	2671.28	2607.21	2519.52	2322.48	2765.78	2560.45	3188.74	2998.74	2935.99	2842.55	2474.71	2926.79	2593.08	2878.68	3057.87	2800.14	2505.34	2385.92	3177.34	3401.32	2747.07	2658.93	2692.37	3033.41	2752.47	2591.68	2830.18	3039.9	3125.15	3388.46	3898.88	3434.94	2782.36	3002.07	3514.81	3082.56
	2515.2	2569.96	2452.87	2450.57	2475.13	2342.43	2388.31	2402.56	2575.24	2510.08	2644.95	2591.37	2567.18	2670.12	2605.72	2518.74	2321.64	2764.49	2559.52	3184.76	2996.97	2934.31	2841.45	2473.94	2925.82	2592.17	2876.68	3055.65	2798.41	2504.34	2384.63	3174.25	3397.51	2745.47	2657.49	2691.17	3030.86	2750.61	2590.01	2829.18	3038.42	3123.14	3385.94	3894.23	3432.17	2781.25	2999.24	3510.4	3081.25
	2514.85	2568.34	2451.73	2450.26	2474.15	2341.78	2387.52	2401.5	2574.1	2509.29	2643.8	2590.33	2566.63	2668.95	2604.23	2517.96	2320.81	2763.2	2558.59	3180.78	2995.2	2932.63	2840.35	2473.16	2924.85	2591.26	2874.68	3053.44	2796.68	2503.35	2383.34	3171.16	3393.7	2743.88	2656.06	2689.97	3028.31	2748.75	2588.34	2828.17	3036.94	3121.12	3383.42	3889.58	3429.41	2780.13	2996.42	3505.99	3079.93
	2514.5	2566.72	2450.58	2449.95	2473.17	2341.14	2386.73	2400.43	2572.96	2508.49	2642.65	2589.28	2566.09	2667.79	2602.74	2517.18	2319.97	2761.91	2557.66	3176.81	2993.43	2930.94	2839.25	2472.39	2923.89	2590.35	2872.67	3051.23	2794.95	2502.36	2382.05	3168.08	3389.89	2742.28	2654.63	2688.77	3025.76	2746.89	2586.67	2827.17	3035.46	3119.11	3380.9	3884.94	3426.65	2779.01	2993.6	3501.6	3078.61
	2514.15	2565.1	2449.44	2449.64	2472.19	2340.5	2385.94	2399.37	2571.82	2507.69	2641.5	2588.24	2565.55	2666.63	2601.26	2516.4	2319.14	2760.62	2556.73	3172.85	2991.66	2929.26	2838.15	2471.62	2922.92	2589.44	2870.67	3049.02	2793.21	2501.36	2380.76	3165	3386.1	2740.69	2653.19	2687.57	3023.21	2745.04	2585	2826.16	3033.98	3117.1	3378.39	3880.3	3423.89	2777.9	2990.79	3497.21	3077.3
	2513.8	2563.48	2448.29	2449.33	2471.21	2339.85	2385.15	2398.31	2570.68	2506.89	2640.35	2587.2	2565.01	2665.47	2599.78	2515.62	2318.3	2759.34	2555.81	3168.89	2989.9	2927.58	2837.05	2470.85	2921.96	2588.53	2868.67	3046.81	2791.49	2500.37	2379.47	3161.93	3382.31	2739.1	2651.76	2686.37	3020.66	2743.18	2583.33	2825.16	3032.5	3115.09	3375.87	3875.68	3421.13	2776.78	2987.97	3492.82	3075.98
	2513.44	2561.86	2447.15	2449.01	2470.24	2339.21	2384.37	2397.25	2569.55	2506.09	2639.2	2586.16	2564.47	2664.31	2598.3	2514.84	2317.47	2758.05	2554.88	3164.93	2988.13	2925.9	2835.95	2470.08	2920.99	2587.62	2866.68	3044.6	2789.76	2499.38	2378.18	3158.87	3378.52	2737.51	2650.33	2685.17	3018.12	2741.33	2581.66	2824.16	3031.02	3113.08	3373.36	3871.06	3418.38	2775.66	2985.16	3488.45	3074.67
	2513.09	2560.25	2446.01	2448.7	2469.26	2338.57	2383.58	2396.19	2568.41	2505.29	2638.05	2585.12	2563.93	2663.15	2596.83	2514.06	2316.64	2756.76	2553.95	3160.99	2986.36	2924.23	2834.86	2469.3	2920.03	2586.7	2864.68	3042.39	2788.03	2498.38	2376.9	3155.81	3374.74	2735.92	2648.9	2683.97	3015.57	2739.47	2580	2823.16	3029.55	3111.07	3370.84	3866.45	3415.63	2774.54	2982.36	3484.08	3073.35
	2512.74	2558.63	2444.87	2448.39	2468.29	2337.92	2382.8	2395.14	2567.28	2504.49	2636.91	2584.08	2563.38	2661.99	2595.36	2513.28	2315.81	2755.48	2553.03	3157.05	2984.59	2922.55	2833.76	2468.53	2919.07	2585.79	2862.68	3040.19	2786.3	2497.39	2375.61	3152.75	3370.97	2734.33	2647.47	2682.76	3013.03	2737.62	2578.33	2822.15	3028.07	3109.06	3368.33	3861.85	3412.88	2773.42	2979.56	3479.72	3072.03
	2512.38	2557.02	2443.74	2448.07	2467.31	2337.28	2382.01	2394.08	2566.15	2503.69	2635.76	2583.04	2562.84	2660.83	2593.89	2512.5	2314.98	2754.2	2552.1	3153.12	2982.82	2920.88	2832.67	2467.76	2918.1	2584.87	2860.69	3037.98	2784.58	2496.4	2374.33	3149.7	3367.2	2732.74	2646.05	2681.56	3010.49	2735.77	2576.67	2821.15	3026.6	3107.06	3365.83	3857.25	3410.13	2772.31	2976.76	3475.37	3070.72
	2512.02	2555.41	2442.6	2447.76	2466.34	2336.64	2381.23	2393.03	2565.02	2502.9	2634.61	2582	2562.29	2659.67	2592.43	2511.71	2314.15	2752.92	2551.17	3149.19	2981.06	2919.2	2831.58	2466.98	2917.14	2583.96	2858.7	3035.78	2782.85	2495.41	2373.04	3146.66	3363.43	2731.15	2644.62	2680.36	3007.95	2733.92	2575.01	2820.15	3025.13	3105.06	3363.32	3852.67	3407.38	2771.19	2973.96	3471.02	3069.4
	2511.67	2553.8	2441.47	2447.44	2465.36	2336	2380.45	2391.98	2563.89	2502.1	2633.47	2580.96	2561.75	2658.51	2590.97	2510.93	2313.32	2751.64	2550.25	3145.27	2979.29	2917.53	2830.49	2466.21	2916.18	2583.04	2856.71	3033.58	2781.13	2494.42	2371.76	3143.62	3359.68	2729.56	2643.19	2679.15	3005.42	2732.07	2573.35	2819.15	3023.65	3103.06	3360.81	3848.09	3404.64	2770.07	2971.16	3466.69	3068.08
	2511.31	2552.2	2440.34	2447.12	2464.39	2335.35	2379.66	2390.93	2562.76	2501.3	2632.33	2579.93	2561.2	2657.35	2589.52	2510.15	2312.49	2750.36	2549.33	3141.36	2977.52	2915.86	2829.4	2465.44	2915.22	2582.12	2854.72	3031.38	2779.41	2493.43	2370.48	3140.59	3355.92	2727.98	2641.77	2677.94	3002.88	2730.23	2571.69	2818.15	3022.18	3101.06	3358.31	3843.52	3401.9	2768.95	2968.37	3462.36	3066.76
	2510.95	2550.59	2439.21	2446.8	2463.42	2334.71	2378.88	2389.88	2561.64	2500.5	2631.19	2578.89	2560.66	2656.19	2588.07	2509.37	2311.66	2749.08	2548.4	3137.46	2975.75	2914.19	2828.31	2464.66	2914.26	2581.21	2852.73	3029.18	2777.68	2492.44	2369.21	3137.56	3352.18	2726.39	2640.34	2676.73	3000.35	2728.38	2570.03	2817.15	3020.71	3099.06	3355.81	3838.96	3399.16	2767.83	2965.59	3458.04	3065.44
	2510.59	2548.99	2438.09	2446.48	2462.45	2334.07	2378.1	2388.83	2560.51	2499.71	2630.05	2577.86	2560.11	2655.03	2586.62	2508.59	2310.83	2747.8	2547.48	3133.56	2973.98	2912.53	2827.23	2463.89	2913.3	2580.29	2850.75	3026.99	2775.96	2491.46	2367.93	3134.54	3348.44	2724.81	2638.92	2675.52	2997.82	2726.54	2568.37	2816.16	3019.24	3097.07	3353.31	3834.41	3396.42	2766.71	2962.8	3453.73	3064.12
	2510.23	2547.38	2436.96	2446.16	2461.48	2333.42	2377.32	2387.79	2559.39	2498.91	2628.91	2576.82	2559.56	2653.88	2585.18	2507.81	2310.01	2746.53	2546.56	3129.67	2972.21	2910.86	2826.14	2463.11	2912.34	2579.37	2848.76	3024.79	2774.24	2490.47	2366.65	3131.52	3344.7	2723.23	2637.5	2674.31	2995.29	2724.69	2566.71	2815.16	3017.77	3095.07	3350.81	3829.87	3393.69	2765.59	2960.02	3449.43	3062.8
	2509.87	2545.78	2435.84	2445.84	2460.51	2332.78	2376.54	2386.75	2558.27	2498.11	2627.77	2575.79	2559.02	2652.72	2583.74	2507.03	2309.18	2745.26	2545.63	3125.78	2970.44	2909.2	2825.06	2462.33	2911.39	2578.45	2846.78	3022.6	2772.53	2489.48	2365.38	3128.51	3340.98	2721.64	2636.07	2673.1	2992.76	2722.85	2565.05	2814.16	3016.31	3093.08	3348.31	3825.33	3390.95	2764.46	2957.25	3445.13	3061.48
	2509.5	2544.18	2434.72	2445.52	2459.54	2332.14	2375.76	2385.71	2557.15	2497.32	2626.64	2574.76	2558.47	2651.56	2582.31	2506.25	2308.36	2743.98	2544.71	3121.9	2968.67	2907.53	2823.98	2461.56	2910.43	2577.53	2844.8	3020.41	2770.81	2488.5	2364.11	3125.51	3337.25	2720.06	2634.65	2671.89	2990.24	2721.01	2563.4	2813.16	3014.84	3091.09	3345.81	3820.81	3388.22	2763.34	2954.47	3440.85	3060.16
	2509.14	2542.58	2433.6	2445.19	2458.57	2331.5	2374.99	2384.67	2556.03	2496.52	2625.5	2573.72	2557.92	2650.41	2580.88	2505.47	2307.53	2742.71	2543.79	3118.03	2966.9	2905.87	2822.9	2460.78	2909.47	2576.6	2842.82	3018.22	2769.09	2487.51	2362.83	3122.51	3333.54	2718.48	2633.23	2670.67	2987.71	2719.17	2561.74	2812.17	3013.37	3089.1	3343.32	3816.29	3385.49	2762.22	2951.7	3436.57	3058.84
	2508.78	2540.99	2432.49	2444.87	2457.61	2330.85	2374.21	2383.63	2554.91	2495.73	2624.37	2572.69	2557.37	2649.25	2579.45	2504.69	2306.71	2741.44	2542.87	3114.17	2965.13	2904.21	2821.82	2460.01	2908.52	2575.68	2840.84	3016.03	2767.37	2486.53	2361.56	3119.52	3329.83	2716.9	2631.81	2669.46	2985.19	2717.33	2560.09	2811.17	3011.91	3087.11	3340.83	3811.78	3382.77	2761.1	2948.93	3432.3	3057.52
	2508.41	2539.39	2431.37	2444.54	2456.64	2330.21	2373.44	2382.6	2553.8	2494.93	2623.24	2571.66	2556.82	2648.1	2578.03	2503.9	2305.88	2740.18	2541.95	3110.31	2963.36	2902.55	2820.74	2459.23	2907.56	2574.75	2838.87	3013.84	2765.66	2485.54	2360.3	3116.54	3326.13	2715.32	2630.39	2668.24	2982.67	2715.5	2558.44	2810.17	3010.45	3085.13	3338.34	3807.28	3380.04	2759.97	2946.17	3428.04	3056.2
	2508.04	2537.8	2430.26	2444.21	2455.68	2329.57	2372.66	2381.56	2552.68	2494.14	2622.11	2570.64	2556.27	2646.94	2576.61	2503.12	2305.06	2738.91	2541.03	3106.46	2961.59	2900.9	2819.67	2458.45	2906.61	2573.83	2836.89	3011.65	2763.94	2484.56	2359.03	3113.56	3322.43	2713.75	2628.98	2667.02	2980.15	2713.66	2556.79	2809.18	3008.98	3083.15	3335.85	3802.79	3377.32	2758.85	2943.41	3423.79	3054.87
	2507.67	2536.21	2429.15	2443.88	2454.71	2328.92	2371.89	2380.53	2551.57	2493.34	2620.98	2569.61	2555.72	2645.79	2575.2	2502.34	2304.24	2737.64	2540.11	3102.62	2959.81	2899.24	2818.59	2457.67	2905.66	2572.9	2834.92	3009.47	2762.23	2483.58	2357.76	3110.58	3318.74	2712.17	2627.56	2665.8	2977.63	2711.83	2555.14	2808.19	3007.52	3081.17	3333.36	3798.31	3374.6	2757.73	2940.65	3419.55	3053.55
	2507.3	2534.62	2428.04	2443.55	2453.75	2328.28	2371.12	2379.51	2550.46	2492.55	2619.85	2568.58	2555.16	2644.64	2573.8	2501.56	2303.42	2736.38	2539.19	3098.78	2958.04	2897.59	2817.52	2456.89	2904.7	2571.97	2832.95	3007.28	2760.52	2482.59	2356.5	3107.62	3315.05	2710.59	2626.14	2664.58	2975.11	2710	2553.49	2807.19	3006.06	3079.19	3330.87	3793.83	3371.88	2756.6	2937.9	3415.31	3052.22
	2506.93	2533.03	2426.94	2443.22	2452.79	2327.64	2370.34	2378.48	2549.36	2491.76	2618.72	2567.55	2554.61	2643.48	2572.39	2500.78	2302.6	2735.12	2538.27	3094.95	2956.27	2895.93	2816.45	2456.11	2903.75	2571.04	2830.98	3005.1	2758.81	2481.61	2355.24	3104.66	3311.37	2709.02	2624.73	2663.36	2972.6	2708.16	2551.84	2806.2	3004.6	3077.21	3328.39	3789.37	3369.17	2755.48	2935.15	3411.09	3050.9
	2506.56	2531.44	2425.83	2442.89	2451.83	2326.99	2369.57	2377.46	2548.25	2490.96	2617.6	2566.53	2554.06	2642.33	2571	2500	2301.78	2733.86	2537.35	3091.13	2954.49	2894.28	2815.38	2455.33	2902.8	2570.11	2829.01	3002.92	2757.09	2480.63	2353.97	3101.71	3307.7	2707.44	2623.32	2662.13	2970.09	2706.33	2550.19	2805.21	3003.15	3075.23	3325.9	3784.91	3366.45	2754.35	2932.4	3406.87	3049.57
	2506.19	2529.86	2424.73	2442.55	2450.87	2326.35	2368.8	2376.43	2547.15	2490.17	2616.48	2565.51	2553.5	2641.18	2569.6	2499.22	2300.96	2732.6	2536.43	3087.32	2952.72	2892.63	2814.31	2454.55	2901.85	2569.18	2827.05	3000.74	2755.38	2479.65	2352.72	3098.76	3304.03	2705.87	2621.9	2660.9	2967.58	2704.51	2548.55	2804.21	3001.69	3073.26	3323.42	3780.47	3363.74	2753.22	2929.66	3402.66	3048.24
	2505.81	2528.27	2423.64	2442.22	2449.91	2325.71	2368.04	2375.41	2546.04	2489.37	2615.35	2564.48	2552.95	2640.03	2568.22	2498.43	2300.14	2731.34	2535.52	3083.51	2950.94	2890.98	2813.25	2453.77	2900.9	2568.25	2825.08	2998.56	2753.68	2478.67	2351.46	3095.82	3300.37	2704.3	2620.49	2659.68	2965.07	2702.68	2546.9	2803.22	3000.23	3071.29	3320.94	3776.03	3361.03	2752.09	2926.92	3398.46	3046.92
	2505.44	2526.69	2422.54	2441.88	2448.95	2325.06	2367.27	2374.4	2544.94	2488.58	2614.23	2563.46	2552.39	2638.88	2566.84	2497.65	2299.33	2730.09	2534.6	3079.71	2949.16	2889.34	2812.18	2452.99	2899.95	2567.31	2823.12	2996.39	2751.97	2477.69	2350.2	3092.89	3296.72	2702.73	2619.08	2658.44	2962.56	2700.85	2545.26	2802.23	2998.78	3069.32	3318.46	3771.61	3358.32	2750.97	2924.18	3394.27	3045.59
	2505.06	2525.11	2421.45	2441.54	2447.99	2324.42	2366.5	2373.38	2543.84	2487.79	2613.11	2562.44	2551.83	2637.72	2565.46	2496.87	2298.51	2728.83	2533.68	3075.92	2947.39	2887.69	2811.12	2452.21	2899.01	2566.38	2821.16	2994.21	2750.26	2476.72	2348.95	3089.96	3293.07	2701.16	2617.67	2657.21	2960.05	2699.03	2543.62	2801.24	2997.33	3067.35	3315.98	3767.19	3355.62	2749.84	2921.45	3390.09	3044.26
	2504.68	2523.53	2420.36	2441.2	2447.04	2323.78	2365.74	2372.37	2542.75	2487	2612	2561.42	2551.27	2636.57	2564.09	2496.09	2297.7	2727.58	2532.77	3072.13	2945.61	2886.05	2810.06	2451.43	2898.06	2565.44	2819.2	2992.04	2748.55	2475.74	2347.69	3087.04	3289.43	2699.59	2616.26	2655.98	2957.54	2697.2	2541.97	2800.25	2995.87	3065.38	3313.51	3762.78	3352.92	2748.71	2918.72	3385.92	3042.93
	2504.3	2521.96	2419.27	2440.85	2446.08	2323.13	2364.97	2371.36	2541.65	2486.2	2610.88	2560.4	2550.71	2635.42	2562.72	2495.31	2296.88	2726.33	2531.85	3068.35	2943.83	2884.41	2809	2450.64	2897.11	2564.5	2817.24	2989.86	2746.85	2474.76	2346.44	3084.13	3285.8	2698.02	2614.85	2654.74	2955.04	2695.38	2540.33	2799.26	2994.42	3063.42	3311.03	3758.38	3350.21	2747.58	2915.99	3381.76	3041.59
	2503.92	2520.38	2418.19	2440.51	2445.13	2322.49	2364.21	2370.35	2540.56	2485.41	2609.77	2559.38	2550.15	2634.27	2561.36	2494.52	2296.07	2725.08	2530.94	3064.58	2942.05	2882.77	2807.95	2449.86	2896.17	2563.56	2815.28	2987.69	2745.14	2473.79	2345.19	3081.23	3282.17	2696.45	2613.44	2653.5	2952.54	2693.56	2538.69	2798.27	2992.97	3061.45	3308.56	3753.99	3347.52	2746.44	2913.27	3377.61	3040.26
	2503.54	2518.81	2417.1	2440.16	2444.18	2321.85	2363.45	2369.35	2539.47	2484.62	2608.65	2558.36	2549.59	2633.13	2560	2493.74	2295.26	2723.83	2530.03	3060.82	2940.27	2881.13	2806.89	2449.07	2895.22	2562.62	2813.33	2985.52	2743.44	2472.81	2343.94	3078.33	3278.55	2694.88	2612.04	2652.26	2950.04	2691.74	2537.05	2797.28	2991.52	3059.49	3306.09	3749.61	3344.82	2745.31	2910.55	3373.46	3038.93
	2503.15	2517.24	2416.02	2439.82	2443.23	2321.2	2362.69	2368.34	2538.38	2483.83	2607.54	2557.35	2549.03	2631.98	2558.66	2492.96	2294.45	2722.59	2529.11	3057.06	2938.49	2879.49	2805.84	2448.29	2894.28	2561.68	2811.37	2983.35	2741.74	2471.84	2342.7	3075.44	3274.93	2693.31	2610.63	2651.02	2947.54	2689.92	2535.42	2796.3	2990.08	3057.53	3303.62	3745.24	3342.12	2744.18	2907.84	3369.33	3037.59
	2502.77	2515.67	2414.95	2439.47	2442.28	2320.56	2361.93	2367.34	2537.29	2483.04	2606.43	2556.33	2548.47	2630.83	2557.31	2492.17	2293.63	2721.34	2528.2	3053.32	2936.7	2877.86	2804.79	2447.5	2893.34	2560.73	2809.42	2981.19	2740.03	2470.86	2341.45	3072.55	3271.32	2691.75	2609.23	2649.78	2945.04	2688.11	2533.78	2795.31	2988.63	3055.58	3301.15	3740.88	3339.43	2743.04	2905.13	3365.2	3036.26
	2502.38	2514.1	2413.87	2439.12	2441.33	2319.91	2361.17	2366.35	2536.21	2482.25	2605.32	2555.32	2547.9	2629.68	2555.97	2491.39	2292.83	2720.1	2527.29	3049.58	2934.92	2876.23	2803.74	2446.71	2892.4	2559.79	2807.47	2979.02	2738.33	2469.89	2340.21	3069.68	3267.72	2690.18	2607.82	2648.53	2942.54	2686.29	2532.14	2794.32	2987.18	3053.62	3298.68	3736.53	3336.74	2741.91	2902.42	3361.09	3034.92
	2501.99	2512.54	2412.8	2438.77	2440.38	2319.27	2360.41	2365.35	2535.12	2481.46	2604.22	2554.31	2547.34	2628.53	2554.64	2490.61	2292.02	2718.86	2526.37	3045.84	2933.13	2874.59	2802.69	2445.93	2891.45	2558.84	2805.52	2976.86	2736.63	2468.92	2338.97	3066.81	3264.13	2688.62	2606.42	2647.28	2940.05	2684.48	2530.51	2793.34	2985.74	3051.67	3296.22	3732.19	3334.05	2740.77	2899.71	3356.98	3033.58
	2501.6	2510.97	2411.73	2438.41	2439.43	2318.62	2359.65	2364.36	2534.04	2480.67	2603.11	2553.29	2546.77	2627.39	2553.31	2489.83	2291.21	2717.62	2525.46	3042.12	2931.35	2872.96	2801.65	2445.14	2890.51	2557.89	2803.57	2974.69	2734.93	2467.95	2337.73	3063.95	3260.54	2687.06	2605.02	2646.03	2937.55	2682.66	2528.87	2792.35	2984.3	3049.72	3293.75	3727.86	3331.36	2739.64	2897.01	3352.88	3032.24
	2501.21	2509.41	2410.66	2438.06	2438.48	2317.98	2358.9	2363.37	2532.96	2479.88	2602.01	2552.28	2546.2	2626.24	2551.99	2489.04	2290.4	2716.38	2524.55	3038.4	2929.56	2871.34	2800.61	2444.35	2889.58	2556.94	2801.63	2972.53	2733.23	2466.98	2336.49	3061.09	3256.96	2685.49	2603.62	2644.78	2935.06	2680.85	2527.24	2791.37	2982.85	3047.77	3291.29	3723.54	3328.68	2738.5	2894.32	3348.8	3030.9
	2500.82	2507.85	2409.6	2437.7	2437.54	2317.34	2358.14	2362.38	2531.89	2479.09	2600.91	2551.27	2545.64	2625.09	2550.68	2488.26	2289.6	2715.15	2523.64	3034.69	2927.77	2869.71	2799.57	2443.56	2888.64	2555.99	2799.68	2970.37	2731.53	2466.01	2335.25	3058.24	3253.38	2683.93	2602.22	2643.53	2932.57	2679.04	2525.61	2790.38	2981.41	3045.82	3288.83	3719.23	3326	2737.36	2891.62	3344.72	3029.56
	2500.42	2506.29	2408.54	2437.34	2436.6	2316.69	2357.39	2361.4	2530.81	2478.3	2599.81	2550.27	2545.07	2623.95	2549.37	2487.47	2288.79	2713.91	2522.73	3030.99	2925.99	2868.09	2798.53	2442.77	2887.7	2555.03	2797.74	2968.21	2729.84	2465.04	2334.02	3055.4	3249.82	2682.37	2600.82	2642.27	2930.08	2677.23	2523.98	2789.4	2979.97	3043.87	3286.36	3714.93	3323.32	2736.22	2888.93	3340.65	3028.22
	2500.02	2504.73	2407.48	2436.98	2435.65	2316.05	2356.64	2360.41	2529.74	2477.51	2598.71	2549.26	2544.5	2622.8	2548.07	2486.69	2287.99	2712.68	2521.82	3027.3	2924.2	2866.46	2797.49	2441.98	2886.76	2554.08	2795.8	2966.06	2728.14	2464.07	2332.78	3052.57	3246.26	2680.81	2599.42	2641.01	2927.59	2675.42	2522.35	2788.42	2978.54	3041.93	3283.91	3710.64	3320.64	2735.08	2886.25	3336.59	3026.87
	2499.62	2503.18	2406.43	2436.61	2434.71	2315.4	2355.89	2359.43	2528.67	2476.72	2597.61	2548.25	2543.93	2621.65	2546.77	2485.91	2287.18	2711.45	2520.91	3023.61	2922.4	2864.84	2796.45	2441.19	2885.83	2553.12	2793.86	2963.9	2726.44	2463.1	2331.55	3049.75	3242.7	2679.25	2598.02	2639.75	2925.11	2673.62	2520.72	2787.43	2977.1	3039.99	3281.45	3706.35	3317.97	2733.94	2883.56	3332.54	3025.53
	2499.22	2501.63	2405.37	2436.25	2433.77	2314.76	2355.14	2358.46	2527.6	2475.93	2596.52	2547.25	2543.35	2620.51	2545.48	2485.12	2286.38	2710.22	2520	3019.93	2920.61	2863.22	2795.42	2440.39	2884.89	2552.16	2791.92	2961.74	2724.75	2462.13	2330.32	3046.93	3239.16	2677.7	2596.63	2638.49	2922.62	2671.81	2519.09	2786.45	2975.66	3038.05	3278.99	3702.08	3315.29	2732.8	2880.89	3328.51	3024.18
	2498.82	2500.07	2404.32	2435.88	2432.83	2314.11	2354.39	2357.48	2526.54	2475.14	2595.43	2546.24	2542.78	2619.36	2544.19	2484.34	2285.58	2709	2519.1	3016.26	2918.82	2861.6	2794.39	2439.6	2883.96	2551.2	2789.99	2959.59	2723.06	2461.17	2329.1	3044.12	3235.62	2676.14	2595.23	2637.23	2920.14	2670.01	2517.46	2785.47	2974.23	3036.11	3276.54	3697.82	3312.62	2731.65	2878.21	3324.48	3022.84
	2498.41	2498.53	2403.28	2435.51	2431.89	2313.46	2353.64	2356.51	2525.47	2474.35	2594.33	2545.24	2542.2	2618.22	2542.92	2483.55	2284.78	2707.77	2518.19	3012.59	2917.02	2859.98	2793.36	2438.81	2883.02	2550.23	2788.05	2957.44	2721.36	2460.2	2327.87	3041.31	3232.08	2674.59	2593.84	2635.96	2917.66	2668.21	2515.84	2784.49	2972.79	3034.17	3274.08	3693.57	3309.95	2730.51	2875.54	3320.46	3021.49
	2498.01	2496.98	2402.23	2435.14	2430.95	2312.82	2352.9	2355.54	2524.41	2473.57	2593.24	2544.24	2541.63	2617.07	2541.64	2482.76	2283.98	2706.55	2517.28	3008.94	2915.23	2858.37	2792.33	2438.01	2882.09	2549.27	2786.12	2955.29	2719.67	2459.24	2326.65	3038.52	3228.56	2673.03	2592.44	2634.7	2915.17	2666.4	2514.21	2783.5	2971.36	3032.24	3271.63	3689.33	3307.29	2729.36	2872.88	3316.45	3020.14
	2497.6	2495.43	2401.19	2434.77	2430.02	2312.17	2352.15	2354.57	2523.35	2472.78	2592.16	2543.24	2541.05	2615.93	2540.38	2481.98	2283.18	2705.33	2516.37	3005.29	2913.43	2856.75	2791.31	2437.22	2881.16	2548.3	2784.19	2953.14	2717.98	2458.27	2325.42	3035.73	3225.04	2671.48	2591.05	2633.43	2912.69	2664.6	2512.59	2782.52	2969.93	3030.3	3269.18	3685.1	3304.63	2728.22	2870.21	3312.45	3018.79
	2497.19	2493.89	2400.15	2434.4	2429.08	2311.52	2351.41	2353.61	2522.3	2471.99	2591.07	2542.24	2540.47	2614.79	2539.12	2481.19	2282.38	2704.11	2515.47	3001.65	2911.64	2855.14	2790.29	2436.42	2880.22	2547.33	2782.26	2950.99	2716.29	2457.31	2324.2	3032.95	3221.53	2669.93	2589.66	2632.16	2910.22	2662.8	2510.96	2781.54	2968.5	3028.37	3266.73	3680.88	3301.96	2727.07	2867.56	3308.46	3017.44
	2496.77	2492.35	2399.12	2434.02	2428.15	2310.88	2350.67	2352.65	2521.24	2471.21	2589.98	2541.24	2539.89	2613.64	2537.86	2480.41	2281.58	2702.89	2514.56	2998.02	2909.84	2853.53	2789.26	2435.62	2879.29	2546.36	2780.33	2948.84	2714.6	2456.35	2322.99	3030.18	3218.03	2668.38	2588.27	2630.89	2907.74	2661	2509.34	2780.56	2967.07	3026.44	3264.29	3676.67	3299.31	2725.92	2864.9	3304.47	3016.09
	2496.36	2490.81	2398.08	2433.64	2427.22	2310.23	2349.92	2351.69	2520.19	2470.42	2588.9	2540.24	2539.31	2612.5	2536.61	2479.62	2280.79	2701.68	2513.66	2994.39	2908.04	2851.92	2788.25	2434.82	2878.36	2545.38	2778.4	2946.7	2712.91	2455.39	2321.77	3027.41	3214.53	2666.83	2586.88	2629.62	2905.26	2659.21	2507.71	2779.58	2965.64	3024.51	3261.84	3672.47	3296.65	2724.77	2862.25	3300.5	3014.73
	2495.94	2489.27	2397.05	2433.26	2426.28	2309.58	2349.18	2350.73	2519.14	2469.63	2587.82	2539.24	2538.73	2611.35	2535.37	2478.83	2279.99	2700.46	2512.75	2990.77	2906.24	2850.31	2787.23	2434.02	2877.43	2544.41	2776.47	2944.55	2711.23	2454.42	2320.56	3024.65	3211.04	2665.28	2585.49	2628.34	2902.79	2657.41	2506.09	2778.59	2964.21	3022.59	3259.4	3668.27	3294	2723.62	2859.61	3296.54	3013.38
	2495.52	2487.74	2396.03	2432.88	2425.35	2308.93	2348.45	2349.77	2518.09	2468.85	2586.74	2538.25	2538.15	2610.21	2534.13	2478.05	2279.19	2699.25	2511.85	2987.16	2904.44	2848.71	2786.21	2433.22	2876.5	2543.43	2774.55	2942.41	2709.54	2453.46	2319.34	3021.9	3207.56	2663.73	2584.1	2627.07	2900.32	2655.62	2504.47	2777.61	2962.78	3020.66	3256.96	3664.09	3291.35	2722.47	2856.97	3292.59	3012.02
	2495.1	2486.2	2395	2432.5	2424.42	2308.29	2347.71	2348.82	2517.05	2468.06	2585.66	2537.26	2537.56	2609.06	2532.9	2477.26	2278.4	2698.05	2510.94	2983.56	2902.63	2847.1	2785.2	2432.42	2875.57	2542.45	2772.63	2940.27	2707.86	2452.5	2318.13	3019.16	3204.09	2662.18	2582.71	2625.79	2897.84	2653.82	2502.85	2776.63	2961.36	3018.74	3254.52	3659.92	3288.7	2721.32	2854.33	3288.65	3010.66
	2494.67	2484.67	2393.98	2432.11	2423.5	2307.64	2346.97	2347.87	2516	2467.28	2584.58	2536.26	2536.98	2607.92	2531.68	2476.47	2277.61	2696.84	2510.04	2979.97	2900.83	2845.5	2784.19	2431.62	2874.63	2541.46	2770.7	2938.13	2706.17	2451.55	2316.92	3016.43	3200.62	2660.64	2581.33	2624.52	2895.37	2652.03	2501.23	2775.65	2959.93	3016.82	3252.08	3655.76	3286.06	2720.16	2851.7	3284.72	3009.31
	2494.24	2483.14	2392.96	2431.73	2422.57	2306.99	2346.24	2346.92	2514.96	2466.49	2583.51	2535.27	2536.39	2606.77	2530.46	2475.68	2276.81	2695.63	2509.14	2976.38	2899.02	2843.9	2783.18	2430.82	2873.7	2540.48	2768.78	2935.99	2704.49	2450.59	2315.72	3013.7	3197.16	2659.1	2579.94	2623.24	2892.9	2650.24	2499.61	2774.67	2958.51	3014.9	3249.64	3651.61	3283.42	2719.01	2849.07	3280.79	3007.95
	2493.81	2481.62	2391.94	2431.34	2421.64	2306.34	2345.5	2345.98	2513.92	2465.71	2582.44	2534.28	2535.8	2605.63	2529.25	2474.9	2276.02	2694.43	2508.23	2972.8	2897.22	2842.3	2782.17	2430.02	2872.77	2539.49	2766.86	2933.85	2702.81	2449.63	2314.51	3010.98	3193.71	2657.55	2578.56	2621.96	2890.44	2648.45	2497.99	2773.68	2957.09	3012.98	3247.2	3647.47	3280.78	2717.85	2846.45	3276.88	3006.59
	2493.38	2480.09	2390.93	2430.95	2420.72	2305.69	2344.77	2345.04	2512.89	2464.92	2581.36	2533.29	2535.21	2604.49	2528.04	2474.11	2275.23	2693.23	2507.33	2969.23	2895.41	2840.7	2781.17	2429.21	2871.84	2538.5	2764.94	2931.71	2701.13	2448.67	2313.31	3008.26	3190.27	2656.01	2577.18	2620.68	2887.97	2646.66	2496.38	2772.7	2955.66	3011.06	3244.77	3643.34	3278.15	2716.7	2843.83	3272.98	3005.22
	2492.95	2478.57	2389.91	2430.55	2419.79	2305.04	2344.04	2344.1	2511.85	2464.14	2580.29	2532.3	2534.62	2603.34	2526.84	2473.32	2274.44	2692.03	2506.43	2965.66	2893.6	2839.1	2780.16	2428.41	2870.91	2537.51	2763.03	2929.58	2699.45	2447.72	2312.11	3005.56	3186.83	2654.47	2575.8	2619.4	2885.5	2644.87	2494.76	2771.72	2954.24	3009.15	3242.33	3639.22	3275.52	2715.54	2841.22	3269.08	3003.86
	2492.51	2477.05	2388.9	2430.16	2418.87	2304.39	2343.31	2343.16	2510.82	2463.36	2579.23	2531.32	2534.03	2602.2	2525.65	2472.53	2273.65	2690.84	2505.53	2962.11	2891.79	2837.5	2779.16	2427.6	2869.98	2536.51	2761.11	2927.45	2697.77	2446.76	2310.91	3002.86	3183.41	2652.93	2574.41	2618.12	2883.04	2643.08	2493.14	2770.73	2952.82	3007.24	3239.9	3635.11	3272.89	2714.38	2838.61	3265.2	3002.5
	2492.07	2475.53	2387.9	2429.76	2417.95	2303.74	2342.58	2342.22	2509.79	2462.57	2578.16	2530.33	2533.43	2601.05	2524.46	2471.74	2272.86	2689.64	2504.62	2958.56	2889.98	2835.91	2778.16	2426.8	2869.05	2535.52	2759.2	2925.31	2696.09	2445.81	2309.71	3000.17	3179.99	2651.4	2573.03	2616.84	2880.58	2641.29	2491.53	2769.75	2951.4	3005.32	3237.47	3631.01	3270.26	2713.22	2836.01	3261.33	3001.13
	2491.63	2474.01	2386.89	2429.36	2417.03	2303.08	2341.85	2341.29	2508.77	2461.79	2577.09	2529.35	2532.83	2599.9	2523.28	2470.95	2272.07	2688.45	2503.72	2955.02	2888.17	2834.32	2777.16	2425.99	2868.12	2534.52	2757.28	2923.18	2694.42	2444.85	2308.52	2997.49	3176.57	2649.86	2571.66	2615.56	2878.12	2639.51	2489.91	2768.76	2949.99	3003.41	3235.05	3626.92	3267.64	2712.06	2833.41	3257.46	2999.76
	2491.18	2472.5	2385.89	2428.96	2416.11	2302.43	2341.12	2340.36	2507.74	2461.01	2576.03	2528.36	2532.24	2598.76	2522.1	2470.16	2271.29	2687.26	2502.82	2951.49	2886.36	2832.72	2776.17	2425.18	2867.19	2533.51	2755.37	2921.05	2692.74	2443.9	2307.32	2994.82	3173.17	2648.33	2570.28	2614.28	2875.66	2637.72	2488.3	2767.78	2948.57	3001.5	3232.62	3622.84	3265.02	2710.9	2830.81	3253.61	2998.4
	2490.73	2470.98	2384.89	2428.56	2415.19	2301.78	2340.4	2339.43	2506.72	2460.23	2574.97	2527.38	2531.64	2597.61	2520.94	2469.37	2270.5	2686.08	2501.92	2947.96	2884.55	2831.13	2775.17	2424.37	2866.26	2532.51	2753.46	2918.92	2691.07	2442.95	2306.13	2992.15	3169.77	2646.8	2568.9	2613	2873.2	2635.94	2486.68	2766.79	2947.15	2999.6	3230.19	3618.77	3262.41	2709.74	2828.22	3249.77	2997.03
	2490.28	2469.47	2383.9	2428.15	2414.27	2301.12	2339.67	2338.5	2505.7	2459.45	2573.91	2526.4	2531.04	2596.47	2519.77	2468.57	2269.71	2684.89	2501.02	2944.45	2882.73	2829.54	2774.18	2423.56	2865.33	2531.5	2751.55	2916.8	2689.39	2442	2304.94	2989.49	3166.39	2645.26	2567.52	2611.72	2870.74	2634.15	2485.07	2765.8	2945.74	2997.69	3227.77	3614.71	3259.79	2708.58	2825.64	3245.93	2995.66
	2489.83	2467.97	2382.91	2427.75	2413.35	2300.47	2338.95	2337.58	2504.69	2458.67	2572.85	2525.42	2530.44	2595.32	2518.62	2467.78	2268.93	2683.71	2500.12	2940.94	2880.92	2827.96	2773.19	2422.75	2864.4	2530.49	2749.64	2914.67	2687.72	2441.04	2303.76	2986.84	3163.01	2643.73	2566.15	2610.43	2868.28	2632.37	2483.46	2764.82	2944.32	2995.79	3225.35	3610.66	3257.18	2707.41	2823.06	3242.11	2994.29
	2489.37	2466.46	2381.92	2427.34	2412.44	2299.82	2338.23	2336.66	2503.67	2457.88	2571.79	2524.44	2529.83	2594.17	2517.47	2466.99	2268.14	2682.53	2499.22	2937.44	2879.1	2826.37	2772.2	2421.94	2863.47	2529.48	2747.73	2912.55	2686.05	2440.09	2302.57	2984.19	3159.64	2642.21	2564.78	2609.15	2865.83	2630.59	2481.84	2763.83	2942.91	2993.88	3222.93	3606.62	3254.58	2706.25	2820.48	3238.29	2992.91
	2488.91	2464.96	2380.93	2426.93	2411.53	2299.16	2337.51	2335.74	2502.66	2457.1	2570.74	2523.46	2529.23	2593.03	2516.33	2466.2	2267.36	2681.35	2498.32	2933.94	2877.28	2824.78	2771.22	2421.13	2862.54	2528.46	2745.82	2910.42	2684.38	2439.15	2301.39	2981.56	3156.27	2640.68	2563.4	2607.87	2863.38	2628.81	2480.23	2762.84	2941.5	2991.98	3220.51	3602.6	3251.98	2705.08	2817.92	3234.49	2991.54
	2488.44	2463.46	2379.94	2426.52	2410.61	2298.51	2336.79	2334.82	2501.65	2456.32	2569.69	2522.49	2528.62	2591.88	2515.19	2465.41	2266.58	2680.17	2497.42	2930.46	2875.47	2823.2	2770.23	2420.31	2861.61	2527.44	2743.92	2908.3	2682.71	2438.2	2300.21	2978.93	3152.92	2639.15	2562.03	2606.58	2860.92	2627.03	2478.62	2761.85	2940.09	2990.08	3218.09	3598.58	3249.38	2703.91	2815.35	3230.7	2990.16
	2487.98	2461.96	2378.96	2426.1	2409.7	2297.85	2336.07	2333.91	2500.65	2455.55	2568.63	2521.51	2528.02	2590.73	2514.06	2464.61	2265.79	2679	2496.52	2926.98	2873.65	2821.62	2769.25	2419.5	2860.68	2526.42	2742.01	2906.18	2681.04	2437.25	2299.03	2976.31	3149.57	2637.63	2560.66	2605.3	2858.47	2625.25	2477.01	2760.86	2938.68	2988.18	3215.68	3594.57	3246.78	2702.74	2812.79	3226.91	2988.79
	2487.51	2460.46	2377.98	2425.68	2408.79	2297.19	2335.35	2333	2499.64	2454.77	2567.58	2520.54	2527.41	2589.58	2512.94	2463.82	2265.01	2677.83	2495.62	2923.51	2871.83	2820.03	2768.27	2418.68	2859.75	2525.39	2740.11	2904.06	2679.38	2436.3	2297.85	2973.69	3146.23	2636.11	2559.29	2604.01	2856.02	2623.47	2475.4	2759.87	2937.27	2986.29	3213.27	3590.57	3244.19	2701.57	2810.24	3223.14	2987.41
	2487.03	2458.96	2377	2425.27	2407.88	2296.53	2334.64	2332.09	2498.64	2453.99	2566.54	2519.57	2526.8	2588.43	2511.82	2463.02	2264.23	2676.66	2494.73	2920.04	2870	2818.45	2767.29	2417.87	2858.82	2524.36	2738.21	2901.94	2677.71	2435.36	2296.68	2971.09	3142.9	2634.59	2557.92	2602.73	2853.57	2621.69	2473.79	2758.87	2935.86	2984.39	3210.85	3586.59	3241.6	2700.4	2807.69	3219.37	2986.03
	2486.56	2457.47	2376.03	2424.84	2406.97	2295.88	2333.92	2331.18	2497.64	2453.21	2565.49	2518.6	2526.18	2587.28	2510.71	2462.23	2263.45	2675.49	2493.83	2916.59	2868.18	2816.88	2766.32	2417.05	2857.89	2523.33	2736.3	2899.83	2676.05	2434.41	2295.5	2968.49	3139.58	2633.07	2556.55	2601.45	2851.12	2619.92	2472.18	2757.88	2934.45	2982.49	3208.44	3582.61	3239.02	2699.23	2805.15	3215.62	2984.65
	2486.08	2455.98	2375.06	2424.42	2406.06	2295.22	2333.21	2330.27	2496.65	2452.43	2564.44	2517.63	2525.57	2586.13	2509.6	2461.43	2262.67	2674.33	2492.93	2913.14	2866.36	2815.3	2765.34	2416.23	2856.95	2522.3	2734.4	2897.71	2674.39	2433.46	2294.33	2965.9	3136.26	2631.55	2555.19	2600.16	2848.68	2618.14	2470.57	2756.89	2933.04	2980.6	3206.04	3578.64	3236.44	2698.06	2802.61	3211.87	2983.27
	2485.59	2454.49	2374.09	2424	2405.16	2294.56	2332.5	2329.37	2495.65	2451.66	2563.4	2516.66	2524.95	2584.98	2508.5	2460.64	2261.89	2673.17	2492.03	2909.7	2864.53	2813.72	2764.37	2415.41	2856.02	2521.26	2732.5	2895.6	2672.73	2432.52	2293.17	2963.32	3132.96	2630.04	2553.82	2598.88	2846.23	2616.37	2468.96	2755.89	2931.64	2978.71	3203.63	3574.69	3233.86	2696.89	2800.07	3208.14	2981.89
	2485.11	2453.01	2373.12	2423.57	2404.25	2293.9	2331.79	2328.47	2494.66	2450.88	2562.36	2515.69	2524.34	2583.83	2507.41	2459.84	2261.11	2672.01	2491.13	2906.27	2862.71	2812.15	2763.4	2414.6	2855.09	2520.22	2730.6	2893.49	2671.07	2431.58	2292	2960.75	3129.66	2628.52	2552.46	2597.6	2843.79	2614.59	2467.35	2754.89	2930.23	2976.82	3201.23	3570.74	3231.29	2695.71	2797.55	3204.41	2980.51
	2484.62	2451.52	2372.16	2423.14	2403.35	2293.24	2331.08	2327.57	2493.67	2450.1	2561.32	2514.72	2523.72	2582.68	2506.33	2459.04	2260.34	2670.85	2490.24	2902.85	2860.88	2810.57	2762.43	2413.77	2854.15	2519.18	2728.71	2891.37	2669.41	2430.63	2290.84	2958.18	3126.37	2627.01	2551.09	2596.31	2841.35	2612.82	2465.74	2753.9	2928.83	2974.93	3198.82	3566.81	3228.72	2694.53	2795.02	3200.7	2979.12
	2484.12	2450.04	2371.19	2422.71	2402.44	2292.57	2330.37	2326.67	2492.69	2449.33	2560.28	2513.76	2523.1	2581.53	2505.25	2458.25	2259.56	2669.69	2489.34	2899.43	2859.05	2809	2761.47	2412.95	2853.22	2518.13	2726.81	2889.26	2667.75	2429.69	2289.67	2955.62	3123.1	2625.5	2549.73	2595.03	2838.9	2611.05	2464.13	2752.9	2927.42	2973.04	3196.42	3562.88	3226.15	2693.36	2792.51	3197	2977.74
	2483.63	2448.56	2370.23	2422.28	2401.54	2291.91	2329.67	2325.78	2491.71	2448.55	2559.24	2512.8	2522.47	2580.38	2504.18	2457.45	2258.78	2668.54	2488.44	2896.03	2857.22	2807.43	2760.5	2412.13	2852.28	2517.08	2724.91	2887.16	2666.09	2428.75	2288.52	2953.07	3119.82	2623.99	2548.37	2593.75	2836.46	2609.28	2462.52	2751.9	2926.02	2971.15	3194.02	3558.97	3223.59	2692.18	2790	3193.3	2976.35
	2483.13	2447.09	2369.28	2421.84	2400.64	2291.25	2328.96	2324.89	2490.73	2447.78	2558.21	2511.83	2521.85	2579.22	2503.11	2456.65	2258.01	2667.39	2487.55	2892.63	2855.39	2805.86	2759.54	2411.31	2851.35	2516.03	2723.02	2885.05	2664.44	2427.81	2287.36	2950.53	3116.56	2622.49	2547.01	2592.47	2834.02	2607.5	2460.92	2750.9	2924.62	2969.27	3191.62	3555.06	3221.04	2691	2787.49	3189.62	2974.96
	2482.62	2445.61	2368.32	2421.4	2399.74	2290.58	2328.26	2324	2489.75	2447	2557.17	2510.87	2521.22	2578.07	2502.05	2455.85	2257.23	2666.25	2486.65	2889.23	2853.56	2804.29	2758.58	2410.48	2850.41	2514.97	2721.12	2882.94	2662.78	2426.87	2286.2	2947.99	3113.31	2620.98	2545.65	2591.19	2831.59	2605.73	2459.31	2749.89	2923.22	2967.38	3189.23	3551.17	3218.48	2689.82	2784.99	3185.94	2973.57
	2482.11	2444.14	2367.37	2420.96	2398.84	2289.92	2327.55	2323.11	2488.77	2446.23	2556.14	2509.91	2520.59	2576.92	2501	2455.05	2256.46	2665.1	2485.75	2885.85	2851.73	2802.72	2757.62	2409.66	2849.47	2513.91	2719.23	2880.84	2661.13	2425.93	2285.05	2945.47	3110.06	2619.48	2544.29	2589.91	2829.15	2603.96	2457.7	2748.89	2921.82	2965.5	3186.83	3547.28	3215.93	2688.64	2782.5	3182.28	2972.18
	2481.6	2442.67	2366.42	2420.52	2397.94	2289.25	2326.85	2322.23	2487.8	2445.45	2555.11	2508.95	2519.97	2575.76	2499.95	2454.25	2255.68	2663.96	2484.86	2882.47	2849.9	2801.15	2756.66	2408.83	2848.54	2512.85	2717.34	2878.73	2659.48	2424.99	2283.9	2942.95	3106.83	2617.98	2542.93	2588.63	2826.71	2602.2	2456.1	2747.88	2920.42	2963.62	3184.44	3543.41	3213.39	2687.45	2780.01	3178.63	2970.79
	2481.09	2441.2	2365.48	2420.08	2397.05	2288.59	2326.15	2321.34	2486.83	2444.68	2554.08	2508	2519.33	2574.6	2498.91	2453.45	2254.91	2662.82	2483.96	2879.1	2848.06	2799.59	2755.71	2408	2847.6	2511.79	2715.44	2876.63	2657.83	2424.05	2282.75	2940.43	3103.6	2616.48	2541.57	2587.35	2824.28	2600.43	2454.49	2746.88	2919.02	2961.74	3182.05	3539.55	3210.85	2686.27	2777.53	3174.98	2969.39
	2480.57	2439.74	2364.53	2419.63	2396.15	2287.92	2325.45	2320.46	2485.87	2443.91	2553.06	2507.04	2518.7	2573.45	2497.88	2452.65	2254.13	2661.68	2483.06	2875.74	2846.23	2798.02	2754.76	2407.18	2846.66	2510.72	2713.55	2874.53	2656.18	2423.12	2281.6	2937.93	3100.38	2614.98	2540.22	2586.08	2821.85	2598.66	2452.88	2745.87	2917.62	2959.86	3179.66	3535.7	3208.31	2685.09	2775.05	3171.35	2968
	2480.05	2438.28	2363.59	2419.18	2395.26	2287.25	2324.76	2319.58	2484.9	2443.14	2552.03	2506.09	2518.07	2572.29	2496.86	2451.85	2253.36	2660.55	2482.17	2872.39	2844.39	2796.46	2753.81	2406.35	2845.72	2509.64	2711.66	2872.43	2654.53	2422.18	2280.46	2935.44	3097.17	2613.48	2538.86	2584.8	2819.41	2596.89	2451.28	2744.86	2916.22	2957.98	3177.27	3531.86	3205.78	2683.9	2772.58	3167.72	2966.6
	2479.52	2436.82	2362.66	2418.73	2394.37	2286.58	2324.06	2318.71	2483.94	2442.36	2551.01	2505.13	2517.43	2571.13	2495.84	2451.05	2252.59	2659.42	2481.27	2869.05	2842.55	2794.9	2752.86	2405.52	2844.78	2508.57	2709.77	2870.33	2652.89	2421.25	2279.32	2932.95	3093.97	2611.99	2537.51	2583.52	2816.98	2595.13	2449.67	2743.85	2914.83	2956.1	3174.89	3528.02	3203.25	2682.71	2770.11	3164.11	2965.21
	2478.99	2435.36	2361.72	2418.28	2393.47	2285.91	2323.36	2317.83	2482.98	2441.59	2549.99	2504.18	2516.79	2569.97	2494.82	2450.24	2251.82	2658.29	2480.38	2865.71	2840.71	2793.33	2751.91	2404.68	2843.83	2507.49	2707.88	2868.24	2651.24	2420.31	2278.18	2930.47	3090.78	2610.5	2536.16	2582.25	2814.55	2593.36	2448.07	2742.83	2913.43	2954.22	3172.51	3524.2	3200.72	2681.52	2767.66	3160.51	2963.81
	2478.45	2433.9	2360.79	2417.83	2392.58	2285.24	2322.67	2316.96	2482.03	2440.82	2548.97	2503.23	2516.15	2568.81	2493.82	2449.44	2251.05	2657.16	2479.48	2862.38	2838.87	2791.77	2750.97	2403.85	2842.89	2506.4	2706	2866.14	2649.6	2419.38	2277.04	2928	3087.6	2609.01	2534.81	2580.98	2812.12	2591.6	2446.46	2741.82	2912.04	2952.35	3170.12	3520.39	3198.2	2680.33	2765.2	3156.91	2962.41
	2477.91	2432.45	2359.86	2417.37	2391.69	2284.57	2321.98	2316.09	2481.08	2440.05	2547.95	2502.28	2515.51	2567.65	2492.82	2448.64	2250.28	2656.04	2478.59	2859.06	2837.03	2790.22	2750.02	2403.02	2841.95	2505.31	2704.11	2864.05	2647.96	2418.44	2275.91	2925.53	3084.43	2607.52	2533.46	2579.7	2809.7	2589.83	2444.85	2740.8	2910.64	2950.47	3167.74	3516.59	3195.69	2679.14	2762.76	3153.33	2961.01
	2477.37	2431	2358.93	2416.91	2390.8	2283.9	2321.29	2315.22	2480.13	2439.28	2546.93	2501.33	2514.86	2566.49	2491.83	2447.83	2249.51	2654.91	2477.69	2855.74	2835.19	2788.66	2749.08	2402.19	2841	2504.22	2702.22	2861.95	2646.32	2417.51	2274.77	2923.08	3081.26	2606.04	2532.11	2578.43	2807.27	2588.07	2443.25	2739.79	2909.25	2948.6	3165.37	3512.8	3193.18	2677.95	2760.31	3149.76	2959.61
	2476.82	2429.55	2358	2416.45	2389.92	2283.22	2320.6	2314.36	2479.18	2438.51	2545.92	2500.39	2514.22	2565.33	2490.84	2447.03	2248.74	2653.8	2476.8	2852.44	2833.35	2787.1	2748.14	2401.35	2840.06	2503.13	2700.34	2859.86	2644.68	2416.58	2273.64	2920.63	3078.11	2604.55	2530.76	2577.16	2804.84	2586.3	2441.64	2738.77	2907.86	2946.73	3162.99	3509.03	3190.67	2676.76	2757.88	3146.19	2958.2
	2476.27	2428.11	2357.08	2415.99	2389.03	2282.55	2319.91	2313.49	2478.24	2437.75	2544.9	2499.44	2513.57	2564.16	2489.86	2446.22	2247.97	2652.68	2475.9	2849.14	2831.5	2785.54	2747.21	2400.51	2839.11	2502.03	2698.45	2857.77	2643.04	2415.65	2272.52	2918.19	3074.96	2603.07	2529.41	2575.89	2802.42	2584.54	2440.04	2737.74	2906.46	2944.85	3160.62	3505.26	3188.17	2675.57	2755.45	3142.64	2956.8
	2475.72	2426.67	2356.16	2415.52	2388.14	2281.87	2319.22	2312.63	2477.29	2436.98	2543.89	2498.5	2512.92	2563	2488.89	2445.42	2247.2	2651.57	2475.01	2845.85	2829.66	2783.99	2746.27	2399.68	2838.16	2500.93	2696.57	2855.68	2641.41	2414.72	2271.39	2915.76	3071.83	2601.59	2528.07	2574.63	2800	2582.78	2438.43	2736.72	2905.07	2942.98	3158.24	3501.5	3185.67	2674.37	2753.03	3139.1	2955.39
	2475.16	2425.22	2355.24	2415.05	2387.26	2281.2	2318.54	2311.77	2476.36	2436.21	2542.88	2497.55	2512.27	2561.83	2487.92	2444.61	2246.44	2650.46	2474.11	2842.57	2827.81	2782.44	2745.34	2398.84	2837.21	2499.82	2694.68	2853.59	2639.77	2413.79	2270.27	2913.33	3068.7	2600.11	2526.72	2573.36	2797.57	2581.02	2436.83	2735.69	2903.68	2941.11	3155.87	3497.75	3183.18	2673.17	2750.61	3135.57	2953.99
	2474.59	2423.79	2354.33	2414.58	2386.38	2280.52	2317.85	2310.92	2475.42	2435.44	2541.87	2496.61	2511.61	2560.66	2486.96	2443.8	2245.67	2649.35	2473.22	2839.3	2825.96	2780.88	2744.41	2398	2836.26	2498.71	2692.8	2851.51	2638.14	2412.86	2269.15	2910.92	3065.58	2598.64	2525.38	2572.1	2795.15	2579.26	2435.22	2734.67	2902.29	2939.25	3153.5	3494.02	3180.69	2671.98	2748.2	3132.05	2952.58
	2474.03	2422.35	2353.41	2414.11	2385.49	2279.84	2317.17	2310.06	2474.49	2434.68	2540.87	2495.67	2510.96	2559.5	2486.01	2442.99	2244.9	2648.24	2472.32	2836.03	2824.12	2779.33	2743.48	2397.16	2835.31	2497.6	2690.92	2849.42	2636.51	2411.93	2268.03	2908.51	3062.47	2597.16	2524.04	2570.83	2792.73	2577.49	2433.62	2733.64	2900.9	2937.38	3151.14	3490.29	3178.2	2670.78	2745.8	3128.53	2951.17
	2473.45	2420.92	2352.5	2413.63	2384.61	2279.16	2316.49	2309.21	2473.56	2433.91	2539.86	2494.73	2510.3	2558.33	2485.07	2442.18	2244.14	2647.14	2471.43	2832.77	2822.27	2777.78	2742.55	2396.32	2834.36	2496.48	2689.03	2847.34	2634.87	2411	2266.91	2906.11	3059.37	2595.69	2522.69	2569.57	2790.31	2575.73	2432.01	2732.61	2899.51	2935.51	3148.77	3486.58	3175.72	2669.58	2743.4	3125.03	2949.76
	2472.88	2419.49	2351.59	2413.16	2383.73	2278.48	2315.81	2308.36	2472.63	2433.14	2538.86	2493.8	2509.64	2557.16	2484.13	2441.38	2243.37	2646.04	2470.53	2829.52	2820.42	2776.23	2741.62	2395.48	2833.4	2495.36	2687.15	2845.26	2633.25	2410.08	2265.8	2903.72	3056.28	2594.22	2521.35	2568.31	2787.89	2573.97	2430.41	2731.57	2898.13	2933.65	3146.41	3482.87	3173.25	2668.38	2741.01	3121.54	2948.34
	2472.29	2418.06	2350.69	2412.68	2382.85	2277.8	2315.13	2307.51	2471.71	2432.38	2537.86	2492.86	2508.97	2555.99	2483.2	2440.56	2242.61	2644.95	2469.64	2826.28	2818.56	2774.68	2740.7	2394.63	2832.45	2494.23	2685.27	2843.17	2631.62	2409.15	2264.69	2901.33	3053.2	2592.75	2520.01	2567.06	2785.48	2572.22	2428.81	2730.54	2896.74	2931.78	3144.05	3479.18	3170.78	2667.17	2738.62	3118.06	2946.93
	2471.71	2416.64	2349.79	2412.2	2381.98	2277.12	2314.45	2306.66	2470.79	2431.62	2536.86	2491.93	2508.31	2554.81	2482.27	2439.75	2241.84	2643.85	2468.74	2823.04	2816.71	2773.13	2739.78	2393.79	2831.49	2493.11	2683.39	2841.09	2629.99	2408.22	2263.58	2898.96	3050.13	2591.29	2518.68	2565.8	2783.06	2570.46	2427.2	2729.5	2895.35	2929.92	3141.69	3475.5	3168.31	2665.97	2736.24	3114.59	2945.52
	2471.12	2415.21	2348.89	2411.71	2381.1	2276.43	2313.77	2305.82	2469.87	2430.85	2535.86	2490.99	2507.64	2553.64	2481.36	2438.94	2241.08	2642.76	2467.85	2819.82	2814.86	2771.59	2738.86	2392.94	2830.53	2491.97	2681.51	2839.02	2628.37	2407.3	2262.47	2896.59	3047.07	2589.83	2517.34	2564.54	2780.65	2568.7	2425.6	2728.46	2893.96	2928.06	3139.33	3471.82	3165.85	2664.77	2733.87	3111.13	2944.1
	2470.52	2413.79	2347.99	2411.23	2380.22	2275.75	2313.1	2304.97	2468.96	2430.09	2534.86	2490.06	2506.98	2552.47	2480.44	2438.13	2240.31	2641.67	2466.95	2816.6	2813	2770.04	2737.94	2392.1	2829.57	2490.84	2679.63	2836.94	2626.74	2406.38	2261.37	2894.23	3044.02	2588.37	2516	2563.29	2778.24	2566.94	2423.99	2727.42	2892.58	2926.2	3136.98	3468.16	3163.4	2663.56	2731.5	3107.68	2942.68
	2469.92	2412.38	2347.09	2410.74	2379.35	2275.06	2312.42	2304.13	2468.04	2429.32	2533.86	2489.13	2506.31	2551.29	2479.54	2437.32	2239.55	2640.59	2466.06	2813.39	2811.15	2768.5	2737.02	2391.25	2828.61	2489.7	2677.75	2834.86	2625.12	2405.45	2260.26	2891.88	3040.98	2586.91	2514.67	2562.04	2775.82	2565.19	2422.39	2726.37	2891.19	2924.33	3134.62	3464.51	3160.94	2662.36	2729.14	3104.24	2941.26
	2469.32	2410.96	2346.2	2410.25	2378.48	2274.37	2311.75	2303.29	2467.13	2428.56	2532.87	2488.2	2505.63	2550.11	2478.64	2436.51	2238.79	2639.5	2465.17	2810.18	2809.29	2766.95	2736.11	2390.4	2827.65	2488.55	2675.87	2832.79	2623.5	2404.53	2259.16	2889.53	3037.95	2585.45	2513.33	2560.79	2773.41	2563.43	2420.78	2725.33	2889.81	2922.48	3132.27	3460.87	3158.5	2661.15	2726.79	3100.81	2939.85
	2468.71	2409.55	2345.31	2409.76	2377.6	2273.69	2311.08	2302.46	2466.23	2427.8	2531.88	2487.28	2504.96	2548.94	2477.75	2435.69	2238.03	2638.42	2464.27	2806.99	2807.43	2765.41	2735.2	2389.56	2826.69	2487.41	2673.99	2830.72	2621.89	2403.61	2258.07	2887.19	3034.92	2584	2512	2559.54	2771	2561.68	2419.18	2724.28	2888.42	2920.62	3129.92	3457.24	3156.05	2659.94	2724.44	3097.39	2938.42
	2468.1	2408.14	2344.42	2409.26	2376.73	2273	2310.41	2301.62	2465.32	2427.04	2530.89	2486.35	2504.28	2547.76	2476.86	2434.88	2237.27	2637.35	2463.38	2803.8	2805.57	2763.87	2734.29	2388.71	2825.72	2486.25	2672.11	2828.65	2620.27	2402.69	2256.97	2884.87	3031.91	2582.55	2510.67	2558.29	2768.6	2559.93	2417.58	2723.23	2887.04	2918.76	3127.57	3453.62	3153.62	2658.74	2722.1	3093.98	2937
	2467.48	2406.74	2343.54	2408.77	2375.86	2272.31	2309.74	2300.79	2464.42	2426.28	2529.9	2485.43	2503.6	2546.57	2475.98	2434.06	2236.51	2636.27	2462.48	2800.62	2803.71	2762.33	2733.38	2387.86	2824.76	2485.1	2670.23	2826.58	2618.66	2401.77	2255.88	2882.54	3028.91	2581.1	2509.34	2557.05	2766.19	2558.18	2415.97	2722.17	2885.65	2916.9	3125.23	3450.01	3151.18	2657.53	2719.76	3090.58	2935.58
	2466.86	2405.33	2342.65	2408.27	2374.99	2271.62	2309.07	2299.95	2463.52	2425.52	2528.91	2484.51	2502.92	2545.39	2475.11	2433.25	2235.75	2635.2	2461.59	2797.45	2801.85	2760.79	2732.47	2387.01	2823.79	2483.94	2668.36	2824.51	2617.04	2400.85	2254.79	2880.23	3025.91	2579.65	2508.01	2555.8	2763.79	2556.43	2414.37	2721.12	2884.27	2915.05	3122.88	3446.41	3148.76	2656.32	2717.43	3087.19	2934.16
	2466.23	2403.93	2341.77	2407.77	2374.13	2270.92	2308.41	2299.13	2462.62	2424.76	2527.92	2483.58	2502.24	2544.21	2474.24	2432.43	2234.99	2634.13	2460.69	2794.29	2799.99	2759.26	2731.56	2386.15	2822.82	2482.78	2666.48	2822.44	2615.43	2399.93	2253.7	2877.92	3022.93	2578.21	2506.69	2554.56	2761.38	2554.68	2412.76	2720.06	2882.89	2913.2	3120.54	3442.82	3146.33	2655.11	2715.11	3083.81	2932.73
	2465.6	2402.53	2340.89	2407.27	2373.26	2270.23	2307.74	2298.3	2461.73	2424	2526.94	2482.67	2501.56	2543.02	2473.38	2431.62	2234.23	2633.06	2459.8	2791.14	2798.12	2757.72	2730.66	2385.3	2821.85	2481.61	2664.6	2820.38	2613.82	2399.01	2252.62	2875.62	3019.95	2576.77	2505.36	2553.32	2758.98	2552.93	2411.16	2719	2881.5	2911.34	3118.2	3439.24	3143.91	2653.9	2712.79	3080.44	2931.3
	2464.96	2401.14	2340.02	2406.76	2372.39	2269.54	2307.08	2297.47	2460.84	2423.24	2525.96	2481.75	2500.87	2541.84	2472.52	2430.8	2233.47	2632	2458.9	2787.99	2796.26	2756.19	2729.76	2384.45	2820.88	2480.44	2662.72	2818.32	2612.21	2398.1	2251.54	2873.33	3016.99	2575.33	2504.04	2552.08	2756.58	2551.18	2409.56	2717.94	2880.12	2909.49	3115.86	3435.67	3141.5	2652.69	2710.48	3077.08	2929.88
	2464.32	2399.75	2339.15	2406.26	2371.53	2268.84	2306.42	2296.65	2459.95	2422.48	2524.97	2480.83	2500.18	2540.65	2471.67	2429.98	2232.71	2630.93	2458.01	2784.85	2794.39	2754.65	2728.86	2383.6	2819.9	2479.27	2660.84	2816.26	2610.61	2397.18	2250.46	2871.04	3014.03	2573.89	2502.72	2550.85	2754.18	2549.44	2407.96	2716.87	2878.73	2907.64	3113.53	3432.11	3139.09	2651.48	2708.17	3073.73	2928.45
	2463.67	2398.36	2338.27	2405.75	2370.66	2268.15	2305.76	2295.82	2459.06	2421.72	2523.99	2479.92	2499.49	2539.46	2470.83	2429.17	2231.95	2629.88	2457.11	2781.72	2792.53	2753.12	2727.96	2382.74	2818.93	2478.1	2658.97	2814.2	2609.01	2396.27	2249.38	2868.77	3011.08	2572.46	2501.4	2549.61	2751.78	2547.69	2406.35	2715.81	2877.35	2905.79	3111.19	3428.57	3136.68	2650.26	2705.87	3070.4	2927.02
	2463.02	2396.97	2337.41	2405.24	2369.8	2267.45	2305.1	2295	2458.18	2420.97	2523.02	2479	2498.8	2538.27	2469.99	2428.35	2231.2	2628.82	2456.22	2778.6	2790.66	2751.59	2727.06	2381.89	2817.95	2476.92	2657.09	2812.14	2607.4	2395.35	2248.31	2866.5	3008.15	2571.03	2500.08	2548.38	2749.39	2545.95	2404.75	2714.73	2875.97	2903.94	3108.86	3425.03	3134.28	2649.05	2703.58	3067.07	2925.59
	2462.36	2395.58	2336.54	2404.72	2368.94	2266.75	2304.44	2294.18	2457.3	2420.21	2522.04	2478.09	2498.1	2537.08	2469.16	2427.53	2230.44	2627.77	2455.32	2775.48	2788.79	2750.06	2726.17	2381.03	2816.97	2475.73	2655.21	2810.08	2605.8	2394.44	2247.24	2864.23	3005.22	2569.6	2498.76	2547.15	2746.99	2544.21	2403.15	2713.66	2874.58	2902.1	3106.53	3421.5	3131.89	2647.84	2701.29	3063.75	2924.15
	2461.7	2394.2	2335.68	2404.21	2368.08	2266.05	2303.78	2293.37	2456.42	2419.45	2521.06	2477.18	2497.41	2535.89	2468.34	2426.71	2229.69	2626.71	2454.42	2772.37	2786.92	2748.53	2725.27	2380.18	2815.99	2474.55	2653.33	2808.03	2604.21	2393.53	2246.17	2861.98	3002.31	2568.17	2497.44	2545.92	2744.6	2542.47	2401.55	2712.59	2873.2	2900.25	3104.2	3417.99	3129.5	2646.63	2699.01	3060.44	2922.72
	2461.04	2392.83	2334.81	2403.69	2367.22	2265.35	2303.13	2292.55	2455.55	2418.7	2520.09	2476.27	2496.71	2534.69	2467.52	2425.89	2228.93	2625.67	2453.53	2769.27	2785.05	2747.01	2724.38	2379.32	2815.01	2473.36	2651.45	2805.98	2602.61	2392.62	2245.1	2859.73	2999.4	2566.75	2496.13	2544.69	2742.21	2540.73	2399.94	2711.51	2871.81	2898.41	3101.87	3414.48	3127.11	2645.41	2696.73	3057.14	2921.29
	2460.37	2391.45	2333.96	2403.17	2366.36	2264.65	2302.47	2291.74	2454.67	2417.94	2519.11	2475.37	2496.01	2533.49	2466.7	2425.07	2228.18	2624.62	2452.63	2766.18	2783.17	2745.48	2723.49	2378.46	2814.02	2472.16	2649.58	2803.93	2601.02	2391.71	2244.04	2857.49	2996.5	2565.33	2494.82	2543.46	2739.82	2539	2398.34	2710.43	2870.43	2896.56	3099.55	3410.98	3124.73	2644.2	2694.46	3053.86	2919.85
	2459.69	2390.08	2333.1	2402.65	2365.5	2263.94	2301.82	2290.92	2453.8	2417.18	2518.14	2474.46	2495.31	2532.3	2465.9	2424.25	2227.43	2623.58	2451.74	2763.1	2781.3	2743.96	2722.6	2377.61	2813.04	2470.97	2647.7	2801.88	2599.42	2390.8	2242.98	2855.25	2993.61	2563.91	2493.51	2542.24	2737.43	2537.27	2396.74	2709.34	2869.04	2894.72	3097.22	3407.5	3122.35	2642.99	2692.2	3050.58	2918.42
	2459.01	2388.71	2332.24	2402.13	2364.64	2263.24	2301.16	2290.11	2452.93	2416.43	2517.17	2473.56	2494.6	2531.1	2465.09	2423.43	2226.67	2622.54	2450.84	2760.02	2779.42	2742.44	2721.71	2376.75	2812.05	2469.76	2645.82	2799.83	2597.83	2389.89	2241.92	2853.02	2990.74	2562.49	2492.2	2541.01	2735.05	2535.53	2395.14	2708.26	2867.66	2892.88	3094.9	3404.02	3119.98	2641.77	2689.94	3047.31	2916.98
	2458.33	2387.34	2331.39	2401.6	2363.78	2262.53	2300.51	2289.3	2452.07	2415.68	2516.2	2472.66	2493.89	2529.89	2464.3	2422.61	2225.92	2621.5	2449.94	2756.96	2777.55	2740.92	2720.83	2375.89	2811.06	2468.56	2643.94	2797.79	2596.25	2388.98	2240.86	2850.8	2987.87	2561.08	2490.89	2539.79	2732.66	2533.8	2393.54	2707.17	2866.27	2891.04	3092.58	3400.56	3117.61	2640.56	2687.68	3044.06	2915.54
	2457.64	2385.98	2330.54	2401.08	2362.93	2261.83	2299.86	2288.5	2451.2	2414.92	2515.23	2471.76	2493.18	2528.69	2463.5	2421.79	2225.17	2620.46	2449.05	2753.9	2775.67	2739.4	2719.94	2375.03	2810.07	2467.35	2642.06	2795.75	2594.66	2388.08	2239.81	2848.59	2985.01	2559.67	2489.58	2538.57	2730.28	2532.08	2391.94	2706.08	2864.89	2889.2	3090.27	3397.11	3115.25	2639.34	2685.44	3040.81	2914.1
	2456.94	2384.62	2329.69	2400.55	2362.08	2261.12	2299.22	2287.69	2450.34	2414.17	2514.27	2470.86	2492.47	2527.49	2462.72	2420.97	2224.42	2619.43	2448.15	2750.85	2773.79	2737.88	2719.06	2374.17	2809.07	2466.14	2640.18	2793.71	2593.08	2387.17	2238.76	2846.38	2982.16	2558.26	2488.28	2537.35	2727.9	2530.35	2390.34	2704.98	2863.5	2887.36	3087.95	3393.66	3112.89	2638.13	2683.2	3037.57	2912.66
	2456.24	2383.26	2328.85	2400.02	2361.22	2260.41	2298.57	2286.88	2449.48	2413.42	2513.3	2469.97	2491.76	2526.28	2461.94	2420.15	2223.67	2618.4	2447.25	2747.8	2771.91	2736.36	2718.18	2373.31	2808.08	2464.93	2638.3	2791.67	2591.5	2386.27	2237.71	2844.18	2979.33	2556.86	2486.98	2536.14	2725.52	2528.63	2388.74	2703.89	2862.11	2885.53	3085.64	3390.23	3110.54	2636.92	2680.96	3034.35	2911.22
	2455.53	2381.91	2328.01	2399.49	2360.37	2259.7	2297.92	2286.08	2448.62	2412.66	2512.34	2469.07	2491.04	2525.07	2461.16	2419.32	2222.92	2617.37	2446.35	2744.77	2770.03	2734.85	2717.3	2372.45	2807.08	2463.71	2636.42	2789.63	2589.92	2385.36	2236.67	2841.99	2976.5	2555.46	2485.67	2534.92	2723.14	2526.9	2387.14	2702.79	2860.73	2883.69	3083.32	3386.81	3108.19	2635.7	2678.73	3031.13	2909.78
	2454.82	2380.56	2327.17	2398.95	2359.52	2258.99	2297.28	2285.28	2447.77	2411.91	2511.37	2468.18	2490.33	2523.86	2460.39	2418.5	2222.17	2616.34	2445.46	2741.74	2768.15	2733.34	2716.42	2371.59	2806.08	2462.49	2634.54	2787.6	2588.34	2384.46	2235.63	2839.81	2973.68	2554.06	2484.38	2533.71	2720.77	2525.18	2385.54	2701.68	2859.34	2881.86	3081.02	3383.39	3105.85	2634.49	2676.51	3027.92	2908.34
	2454.11	2379.21	2326.33	2398.42	2358.67	2258.28	2296.63	2284.48	2446.92	2411.16	2510.41	2467.29	2489.61	2522.65	2459.63	2417.68	2221.42	2615.32	2444.56	2738.72	2766.26	2731.82	2715.54	2370.73	2805.08	2461.27	2632.66	2785.57	2586.77	2383.56	2234.59	2837.63	2970.87	2552.66	2483.08	2532.5	2718.39	2523.47	2383.94	2700.58	2857.95	2880.03	3078.71	3379.99	3103.51	2633.28	2674.29	3024.73	2906.89
	2453.39	2377.86	2325.49	2397.88	2357.82	2257.57	2295.99	2283.68	2446.07	2410.41	2509.45	2466.4	2488.89	2521.44	2458.87	2416.86	2220.67	2614.3	2443.66	2735.71	2764.38	2730.31	2714.67	2369.87	2804.08	2460.04	2630.78	2783.54	2585.19	2382.66	2233.55	2835.45	2968.07	2551.27	2481.78	2531.29	2716.02	2521.75	2382.34	2699.47	2856.56	2878.2	3076.4	3376.6	3101.17	2632.06	2672.08	3021.54	2905.45
	2452.66	2376.52	2324.66	2397.34	2356.97	2256.85	2295.35	2282.88	2445.22	2409.66	2508.49	2465.52	2488.16	2520.22	2458.12	2416.03	2219.93	2613.28	2442.76	2732.71	2762.49	2728.81	2713.79	2369.01	2803.07	2458.81	2628.9	2781.51	2583.62	2381.76	2232.51	2833.29	2965.29	2549.88	2480.49	2530.08	2713.65	2520.04	2380.75	2698.36	2855.17	2876.37	3074.1	3373.22	3098.84	2630.85	2669.87	3018.36	2904
	2451.93	2375.18	2323.83	2396.8	2356.12	2256.14	2294.71	2282.09	2444.37	2408.91	2507.53	2464.63	2487.44	2519.01	2457.37	2415.21	2219.18	2612.27	2441.86	2729.72	2760.6	2727.3	2712.92	2368.15	2802.07	2457.58	2627.02	2779.48	2582.05	2380.86	2231.48	2831.13	2962.51	2548.49	2479.2	2528.87	2711.28	2518.33	2379.15	2697.24	2853.78	2874.54	3071.8	3369.84	3096.52	2629.64	2667.67	3015.2	2902.55
	2451.19	2373.85	2323	2396.25	2355.27	2255.42	2294.07	2281.29	2443.53	2408.16	2506.58	2463.75	2486.71	2517.79	2456.63	2414.38	2218.44	2611.26	2440.96	2726.73	2758.72	2725.79	2712.05	2367.29	2801.06	2456.35	2625.13	2777.46	2580.49	2379.96	2230.46	2828.98	2959.74	2547.11	2477.91	2527.67	2708.92	2516.62	2377.55	2696.12	2852.39	2872.72	3069.5	3366.48	3094.2	2628.42	2665.47	3012.04	2901.11
	2450.45	2372.51	2322.17	2395.71	2354.43	2254.7	2293.43	2280.5	2442.69	2407.41	2505.62	2462.87	2485.98	2516.57	2455.89	2413.56	2217.69	2610.24	2440.06	2723.75	2756.83	2724.29	2711.18	2366.43	2800.05	2455.11	2623.25	2775.44	2578.93	2379.06	2229.43	2826.83	2956.98	2545.73	2476.62	2526.47	2706.55	2514.91	2375.95	2695	2851	2870.89	3067.2	3363.13	3091.88	2627.21	2663.28	3008.9	2899.66
	2449.7	2371.19	2321.35	2395.16	2353.58	2253.98	2292.8	2279.71	2441.85	2406.66	2504.67	2461.99	2485.25	2515.35	2455.15	2412.74	2216.95	2609.24	2439.16	2720.78	2754.94	2722.79	2710.31	2365.57	2799.03	2453.87	2621.37	2773.42	2577.36	2378.17	2228.41	2824.69	2954.23	2544.35	2475.34	2525.27	2704.19	2513.21	2374.36	2693.88	2849.61	2869.07	3064.9	3359.79	3089.57	2626	2661.1	3005.76	2898.21
	2448.95	2369.86	2320.52	2394.61	2352.74	2253.26	2292.16	2278.92	2441.01	2405.91	2503.71	2461.11	2484.51	2514.12	2454.43	2411.91	2216.2	2608.23	2438.26	2717.82	2753.04	2721.29	2709.44	2364.71	2798.02	2452.62	2619.48	2771.4	2575.81	2377.27	2227.39	2822.56	2951.5	2542.97	2474.05	2524.07	2701.83	2511.51	2372.76	2692.75	2848.22	2867.24	3062.61	3356.46	3087.27	2624.79	2658.92	3002.64	2896.76
	2448.19	2368.54	2319.7	2394.06	2351.9	2252.54	2291.53	2278.13	2440.18	2405.16	2502.76	2460.24	2483.78	2512.9	2453.7	2411.09	2215.46	2607.23	2437.36	2714.86	2751.15	2719.79	2708.58	2363.84	2797	2451.37	2617.6	2769.39	2574.25	2376.38	2226.37	2820.43	2948.77	2541.6	2472.77	2522.87	2699.48	2509.81	2371.17	2691.62	2846.82	2865.42	3060.31	3353.14	3084.97	2623.58	2656.75	2999.52	2895.31
	2447.43	2367.22	2318.88	2393.51	2351.05	2251.82	2290.89	2277.34	2439.34	2404.41	2501.81	2459.36	2483.04	2511.67	2452.98	2410.26	2214.72	2606.23	2436.46	2711.92	2749.25	2718.3	2707.71	2362.98	2795.98	2450.12	2615.71	2767.38	2572.7	2375.49	2225.36	2818.31	2946.05	2540.23	2471.49	2521.68	2697.12	2508.12	2369.57	2690.49	2845.43	2863.6	3058.02	3349.83	3082.67	2622.37	2654.58	2996.42	2893.86
	2446.66	2365.9	2318.07	2392.95	2350.21	2251.1	2290.26	2276.56	2438.51	2403.67	2500.86	2458.49	2482.3	2510.44	2452.27	2409.44	2213.98	2605.23	2435.56	2708.98	2747.36	2716.8	2706.85	2362.12	2794.96	2448.87	2613.82	2765.37	2571.14	2374.59	2224.34	2816.2	2943.34	2538.87	2470.21	2520.48	2694.77	2506.42	2367.97	2689.35	2844.03	2861.79	3055.73	3346.53	3080.38	2621.16	2652.42	2993.32	2892.4
	2445.89	2364.59	2317.26	2392.4	2349.37	2250.37	2289.63	2275.77	2437.68	2402.92	2499.91	2457.62	2481.55	2509.21	2451.56	2408.61	2213.24	2604.23	2434.66	2706.05	2745.46	2715.31	2705.99	2361.26	2793.93	2447.61	2611.94	2763.36	2569.6	2373.7	2223.33	2814.09	2940.65	2537.5	2468.94	2519.29	2692.42	2504.73	2366.38	2688.21	2842.64	2859.97	3053.45	3343.24	3078.09	2619.95	2650.26	2990.24	2890.95
	2445.11	2363.28	2316.44	2391.84	2348.53	2249.65	2289	2274.99	2436.86	2402.17	2498.96	2456.75	2480.81	2507.97	2450.86	2407.79	2212.5	2603.24	2433.76	2703.13	2743.56	2713.82	2705.13	2360.4	2792.91	2446.35	2610.05	2761.35	2568.05	2372.81	2222.33	2811.99	2937.96	2536.14	2467.66	2518.1	2690.07	2503.05	2364.79	2687.07	2841.24	2858.15	3051.16	3339.96	3075.81	2618.74	2648.11	2987.16	2889.49
	2444.32	2361.97	2315.63	2391.28	2347.69	2248.92	2288.37	2274.2	2436.03	2401.43	2498.02	2455.89	2480.06	2506.74	2450.16	2406.96	2211.76	2602.25	2432.86	2700.21	2741.66	2712.33	2704.27	2359.53	2791.88	2445.09	2608.16	2759.35	2566.51	2371.93	2221.33	2809.89	2935.28	2534.79	2466.39	2516.92	2687.72	2501.36	2363.19	2685.92	2839.84	2856.34	3048.88	3336.69	3073.54	2617.53	2645.97	2984.1	2888.04
	2443.53	2360.67	2314.83	2390.72	2346.85	2248.19	2287.75	2273.42	2435.21	2400.68	2497.07	2455.03	2479.31	2505.5	2449.46	2406.13	2211.02	2601.26	2431.95	2697.31	2739.76	2710.84	2703.41	2358.67	2790.85	2443.82	2606.27	2757.35	2564.96	2371.04	2220.33	2807.8	2932.62	2533.43	2465.12	2515.73	2685.37	2499.68	2361.6	2684.77	2838.44	2854.53	3046.6	3333.43	3071.26	2616.33	2643.83	2981.04	2886.58
	2442.74	2359.37	2314.02	2390.15	2346.02	2247.46	2287.12	2272.64	2434.39	2399.93	2496.13	2454.16	2478.56	2504.26	2448.77	2405.31	2210.28	2600.28	2431.05	2694.41	2737.86	2709.36	2702.55	2357.81	2789.81	2442.55	2604.38	2755.36	2563.43	2370.15	2219.33	2805.72	2929.96	2532.08	2463.86	2514.55	2683.03	2498	2360.01	2683.62	2837.04	2852.72	3044.32	3330.18	3069	2615.12	2641.7	2978	2885.13
	2441.94	2358.07	2313.22	2389.59	2345.18	2246.73	2286.5	2271.86	2433.57	2399.19	2495.18	2453.31	2477.81	2503.02	2448.09	2404.48	2209.55	2599.29	2430.15	2691.52	2735.96	2707.87	2701.7	2356.95	2788.78	2441.28	2602.49	2753.36	2561.89	2369.27	2218.33	2803.64	2927.32	2530.74	2462.59	2513.36	2680.69	2496.33	2358.41	2682.46	2835.64	2850.91	3042.04	3326.94	3066.73	2613.92	2639.57	2974.97	2883.67
	2441.13	2356.78	2312.42	2389.02	2344.34	2246	2285.87	2271.08	2432.75	2398.44	2494.24	2452.45	2477.05	2501.77	2447.41	2403.66	2208.81	2598.31	2429.24	2688.64	2734.05	2706.39	2700.84	2356.08	2787.74	2440	2600.59	2751.37	2560.36	2368.38	2217.34	2801.57	2924.68	2529.39	2461.33	2512.18	2678.35	2494.65	2356.82	2681.3	2834.23	2849.1	3039.77	3323.71	3064.48	2612.71	2637.44	2971.94	2882.21
	2440.32	2355.49	2311.62	2388.45	2343.51	2245.27	2285.25	2270.31	2431.94	2397.7	2493.3	2451.59	2476.3	2500.53	2446.73	2402.83	2208.08	2597.34	2428.34	2685.77	2732.15	2704.91	2699.99	2355.22	2786.7	2438.73	2598.7	2749.38	2558.83	2367.5	2216.35	2799.51	2922.05	2528.05	2460.07	2511.01	2676.02	2492.98	2355.23	2680.14	2832.83	2847.29	3037.5	3320.49	3062.22	2611.51	2635.33	2968.93	2880.75
	2439.5	2354.2	2310.82	2387.89	2342.68	2244.53	2284.63	2269.53	2431.12	2396.96	2492.36	2450.74	2475.54	2499.28	2446.06	2402	2207.34	2596.36	2427.43	2682.9	2730.24	2703.43	2699.14	2354.36	2785.66	2437.44	2596.81	2747.39	2557.3	2366.62	2215.37	2797.45	2919.44	2526.72	2458.81	2509.83	2673.69	2491.32	2353.64	2678.97	2831.42	2845.49	3035.23	3317.28	3059.97	2610.31	2633.21	2965.92	2879.29
	2438.68	2352.92	2310.03	2387.31	2341.84	2243.8	2284.01	2268.76	2430.31	2396.21	2491.42	2449.89	2474.77	2498.03	2445.39	2401.18	2206.61	2595.39	2426.53	2680.04	2728.33	2701.96	2698.28	2353.5	2784.61	2436.16	2594.91	2745.41	2555.77	2365.74	2214.39	2795.4	2916.83	2525.38	2457.56	2508.66	2671.35	2489.66	2352.05	2677.8	2830.01	2843.68	3032.96	3314.08	3057.73	2609.1	2631.11	2962.93	2877.83
	2437.85	2351.64	2309.24	2386.74	2341.01	2243.06	2283.39	2267.98	2429.5	2395.47	2490.48	2449.04	2474.01	2496.78	2444.73	2400.35	2205.88	2594.41	2425.62	2677.19	2726.42	2700.48	2697.43	2352.64	2783.56	2434.87	2593.01	2743.42	2554.25	2364.86	2213.41	2793.35	2914.24	2524.05	2456.3	2507.48	2669.03	2488	2350.46	2676.63	2828.61	2841.88	3030.69	3310.89	3055.49	2607.9	2629.01	2959.95	2876.37
	2437.01	2350.36	2308.45	2386.17	2340.18	2242.32	2282.77	2267.21	2428.69	2394.73	2489.54	2448.19	2473.24	2495.52	2444.07	2399.52	2205.14	2593.45	2424.72	2674.35	2724.51	2699.01	2696.59	2351.78	2782.51	2433.59	2591.12	2741.44	2552.73	2363.98	2212.43	2791.31	2911.66	2522.73	2455.05	2506.31	2666.7	2486.34	2348.87	2675.45	2827.2	2840.08	3028.42	3307.71	3053.26	2606.7	2626.91	2956.97	2874.91
	2436.17	2349.09	2307.66	2385.59	2339.35	2241.58	2282.15	2266.44	2427.89	2393.98	2488.6	2447.35	2472.48	2494.26	2443.41	2398.7	2204.41	2592.48	2423.81	2671.52	2722.6	2697.54	2695.74	2350.92	2781.46	2432.29	2589.22	2739.47	2551.21	2363.1	2211.46	2789.28	2909.08	2521.4	2453.81	2505.14	2664.38	2484.69	2347.28	2674.27	2825.78	2838.28	3026.16	3304.54	3051.03	2605.51	2624.82	2954.01	2873.44
	2435.33	2347.82	2306.87	2385.01	2338.52	2240.84	2281.54	2265.67	2427.08	2393.24	2487.67	2446.51	2471.71	2493	2442.76	2397.87	2203.68	2591.51	2422.9	2668.7	2720.68	2696.07	2694.89	2350.05	2780.41	2431	2587.32	2737.49	2549.7	2362.23	2210.49	2787.25	2906.52	2520.08	2452.56	2503.98	2662.05	2483.04	2345.69	2673.09	2824.37	2836.49	3023.9	3301.38	3048.81	2604.31	2622.73	2951.06	2871.98
	2434.47	2346.56	2306.09	2384.43	2337.69	2240.1	2280.92	2264.9	2426.28	2392.5	2486.73	2445.67	2470.93	2491.74	2442.12	2397.04	2202.95	2590.55	2421.99	2665.88	2718.77	2694.61	2694.05	2349.19	2779.35	2429.7	2585.41	2735.52	2548.19	2361.35	2209.52	2785.23	2903.97	2518.77	2451.32	2502.81	2659.74	2481.39	2344.11	2671.9	2822.96	2834.69	3021.64	3298.24	3046.59	2603.11	2620.65	2948.11	2870.52
	2433.62	2345.29	2305.31	2383.85	2336.86	2239.36	2280.31	2264.13	2425.48	2391.76	2485.8	2444.83	2470.16	2490.48	2441.48	2396.22	2202.22	2589.59	2421.08	2663.07	2716.85	2693.14	2693.2	2348.33	2778.29	2428.4	2583.51	2733.55	2546.68	2360.48	2208.56	2783.21	2901.42	2517.45	2450.07	2501.65	2657.42	2479.75	2342.52	2670.71	2821.54	2832.9	3019.38	3295.1	3044.37	2601.92	2618.58	2945.18	2869.05
	2432.75	2344.03	2304.53	2383.27	2336.03	2238.61	2279.7	2263.36	2424.68	2391.02	2484.87	2443.99	2469.38	2489.21	2440.84	2395.39	2201.5	2588.64	2420.18	2660.27	2714.93	2691.68	2692.36	2347.47	2777.23	2427.1	2581.61	2731.59	2545.17	2359.6	2207.59	2781.2	2898.89	2516.14	2448.84	2500.49	2655.11	2478.11	2340.93	2669.51	2820.12	2831.1	3017.13	3291.97	3042.16	2600.72	2616.51	2942.26	2867.59
	2431.88	2342.78	2303.75	2382.68	2335.21	2237.87	2279.09	2262.6	2423.88	2390.28	2483.93	2443.16	2468.6	2487.94	2440.2	2394.56	2200.77	2587.68	2419.27	2657.48	2713.01	2690.22	2691.52	2346.61	2776.16	2425.79	2579.7	2729.62	2543.67	2358.73	2206.64	2779.19	2896.37	2514.84	2447.6	2499.33	2652.79	2476.48	2339.35	2668.32	2818.71	2829.31	3014.87	3288.85	3039.96	2599.53	2614.45	2939.34	2866.12
	2431.01	2341.53	2302.98	2382.1	2334.38	2237.12	2278.48	2261.83	2423.09	2389.54	2483	2442.33	2467.82	2486.67	2439.57	2393.74	2200.04	2586.73	2418.36	2654.69	2711.09	2688.77	2690.68	2345.76	2775.09	2424.49	2577.8	2727.66	2542.17	2357.86	2205.68	2777.19	2893.86	2513.53	2446.37	2498.17	2650.48	2474.84	2337.76	2667.11	2817.28	2827.52	3012.62	3285.74	3037.76	2598.34	2612.39	2936.44	2864.65
	2430.13	2340.28	2302.2	2381.51	2333.56	2236.37	2277.87	2261.06	2422.29	2388.8	2482.07	2441.5	2467.04	2485.4	2438.95	2392.91	2199.32	2585.78	2417.45	2651.92	2709.17	2687.31	2689.83	2344.9	2774.02	2423.18	2575.89	2725.71	2540.67	2356.99	2204.73	2775.2	2891.36	2512.24	2445.14	2497.02	2648.18	2473.22	2336.18	2665.91	2815.86	2825.74	3010.37	3282.64	3035.56	2597.15	2610.33	2933.55	2863.19
	2429.24	2339.04	2301.43	2380.92	2332.73	2235.62	2277.26	2260.3	2421.5	2388.06	2481.14	2440.67	2466.25	2484.13	2438.33	2392.08	2198.59	2584.83	2416.54	2649.15	2707.25	2685.86	2689	2344.04	2772.95	2421.86	2573.98	2723.75	2539.18	2356.13	2203.78	2773.21	2888.87	2510.94	2443.91	2495.86	2645.88	2471.59	2334.59	2664.7	2814.44	2823.95	3008.13	3279.55	3033.37	2595.96	2608.29	2930.66	2861.72
	2428.35	2337.8	2300.66	2380.33	2331.91	2234.87	2276.65	2259.54	2420.71	2387.32	2480.21	2439.85	2465.47	2482.85	2437.71	2391.26	2197.87	2583.89	2415.62	2646.39	2705.33	2684.4	2688.16	2343.18	2771.87	2420.55	2572.07	2721.8	2537.69	2355.26	2202.83	2771.23	2886.39	2509.65	2442.68	2494.71	2643.57	2469.97	2333.01	2663.48	2813.01	2822.17	3005.88	3276.47	3031.19	2594.78	2606.24	2927.79	2860.25
	2427.45	2336.56	2299.89	2379.74	2331.09	2234.12	2276.05	2258.78	2419.92	2386.58	2479.29	2439.03	2464.68	2481.57	2437.09	2390.43	2197.15	2582.94	2414.71	2643.64	2703.4	2682.96	2687.32	2342.32	2770.79	2419.23	2570.16	2719.85	2536.2	2354.39	2201.89	2769.25	2883.92	2508.36	2441.46	2493.56	2641.28	2468.35	2331.43	2662.26	2811.58	2820.38	3003.64	3273.4	3029	2593.59	2604.2	2924.93	2858.78
	2426.55	2335.32	2299.13	2379.15	2330.26	2233.37	2275.44	2258.01	2419.13	2385.84	2478.36	2438.21	2463.89	2480.28	2436.48	2389.6	2196.43	2582	2413.8	2640.9	2701.47	2681.51	2686.48	2341.46	2769.71	2417.91	2568.25	2717.9	2534.72	2353.53	2200.95	2767.28	2881.46	2507.08	2440.24	2492.42	2638.98	2466.74	2329.85	2661.04	2810.16	2818.6	3001.4	3270.35	3026.83	2592.41	2602.17	2922.07	2857.31
	2425.64	2334.1	2298.37	2378.55	2329.44	2232.62	2274.84	2257.25	2418.35	2385.1	2477.43	2437.39	2463.09	2479	2435.87	2388.78	2195.7	2581.06	2412.89	2638.16	2699.55	2680.06	2685.65	2340.61	2768.63	2416.59	2566.33	2715.96	2533.23	2352.67	2200.01	2765.31	2879.01	2505.79	2439.02	2491.27	2636.69	2465.13	2328.27	2659.82	2808.72	2816.82	2999.16	3267.3	3024.66	2591.23	2600.14	2919.23	2855.84
	2424.73	2332.87	2297.6	2377.96	2328.62	2231.86	2274.24	2256.49	2417.56	2384.36	2476.5	2436.57	2462.3	2477.71	2435.27	2387.95	2194.98	2580.13	2411.97	2635.43	2697.62	2678.62	2684.81	2339.75	2767.54	2415.26	2564.42	2714.02	2531.76	2351.81	2199.08	2763.35	2876.58	2504.52	2437.8	2490.13	2634.4	2463.53	2326.69	2658.59	2807.29	2815.04	2996.92	3264.26	3022.49	2590.05	2598.12	2916.4	2854.37
	2423.81	2331.65	2296.84	2377.36	2327.8	2231.1	2273.63	2255.74	2416.78	2383.63	2475.58	2435.76	2461.5	2476.42	2434.67	2387.12	2194.26	2579.19	2411.06	2632.72	2695.69	2677.18	2683.98	2338.9	2766.45	2413.94	2562.5	2712.08	2530.28	2350.95	2198.15	2761.4	2874.15	2503.24	2436.59	2488.99	2632.11	2461.93	2325.11	2657.36	2805.86	2813.27	2994.68	3261.23	3020.33	2588.87	2596.1	2913.57	2852.9
	2422.88	2330.43	2296.09	2376.76	2326.98	2230.35	2273.03	2254.98	2416	2382.89	2474.65	2434.95	2460.7	2475.13	2434.07	2386.3	2193.55	2578.26	2410.15	2630.01	2693.76	2675.74	2683.15	2338.04	2765.36	2412.61	2560.59	2710.15	2528.81	2350.09	2197.22	2759.45	2871.73	2501.97	2435.38	2487.85	2629.83	2460.33	2323.53	2656.12	2804.42	2811.49	2992.45	3258.21	3018.17	2587.69	2594.09	2910.76	2851.43
	2421.95	2329.21	2295.33	2376.16	2326.17	2229.59	2272.43	2254.22	2415.22	2382.15	2473.73	2434.14	2459.9	2473.84	2433.48	2385.47	2192.83	2577.33	2409.23	2627.3	2691.82	2674.31	2682.32	2337.19	2764.27	2411.28	2558.67	2708.22	2527.34	2349.23	2196.29	2757.5	2869.32	2500.71	2434.17	2486.71	2627.55	2458.74	2321.95	2654.88	2802.98	2809.72	2990.22	3255.19	3016.02	2586.51	2592.08	2907.96	2849.96
	2421.02	2328	2294.58	2375.56	2325.35	2228.83	2271.83	2253.46	2414.44	2381.42	2472.8	2433.33	2459.09	2472.54	2432.88	2384.65	2192.11	2576.4	2408.32	2624.61	2689.89	2672.87	2681.49	2336.33	2763.17	2409.94	2556.75	2706.29	2525.87	2348.37	2195.37	2755.56	2866.93	2499.44	2432.97	2485.57	2625.27	2457.15	2320.37	2653.64	2801.54	2807.95	2987.99	3252.19	3013.87	2585.34	2590.08	2905.16	2848.48
	2420.07	2326.79	2293.83	2374.96	2324.53	2228.07	2271.24	2252.71	2413.66	2380.68	2471.88	2432.53	2458.29	2471.24	2432.3	2383.82	2191.4	2575.48	2407.4	2621.92	2687.96	2671.44	2680.66	2335.48	2762.07	2408.61	2554.83	2704.37	2524.41	2347.52	2194.45	2753.62	2864.54	2498.18	2431.77	2484.44	2623	2455.57	2318.8	2652.39	2800.1	2806.18	2985.77	3249.2	3011.73	2584.17	2588.09	2902.38	2847.01
	2419.13	2325.59	2293.08	2374.35	2323.72	2227.31	2270.64	2251.95	2412.88	2379.95	2470.95	2431.73	2457.48	2469.94	2431.71	2383	2190.68	2574.55	2406.49	2619.24	2686.02	2670.01	2679.83	2334.63	2760.97	2407.27	2552.91	2702.45	2522.95	2346.66	2193.53	2751.69	2862.16	2496.93	2430.57	2483.31	2620.73	2453.99	2317.22	2651.14	2798.65	2804.41	2983.55	3246.22	3009.59	2583	2586.09	2899.6	2845.54
	2418.17	2324.39	2292.33	2373.75	2322.91	2226.55	2270.04	2251.2	2412.11	2379.21	2470.03	2430.93	2456.67	2468.64	2431.13	2382.17	2189.97	2573.63	2405.58	2616.57	2684.08	2668.58	2679	2333.77	2759.87	2405.93	2550.99	2700.53	2521.49	2345.81	2192.62	2749.77	2859.8	2495.68	2429.37	2482.18	2618.46	2452.41	2315.65	2649.89	2797.21	2802.64	2981.33	3243.25	3007.45	2581.83	2584.11	2896.83	2844.06
	2417.22	2323.19	2291.59	2373.14	2322.09	2225.78	2269.45	2250.45	2411.33	2378.48	2469.1	2430.13	2455.86	2467.33	2430.55	2381.35	2189.25	2572.71	2404.66	2613.91	2682.15	2667.16	2678.18	2332.92	2758.76	2404.59	2549.07	2698.61	2520.03	2344.96	2191.71	2747.85	2857.44	2494.43	2428.18	2481.05	2616.19	2450.84	2314.08	2648.63	2795.76	2800.88	2979.11	3240.28	3005.33	2580.67	2582.12	2894.08	2842.59
	2416.25	2322	2290.84	2372.54	2321.28	2225.02	2268.85	2249.7	2410.56	2377.74	2468.18	2429.33	2455.05	2466.03	2429.97	2380.52	2188.54	2571.79	2403.75	2611.26	2680.21	2665.73	2677.35	2332.07	2757.65	2403.25	2547.15	2696.7	2518.58	2344.11	2190.8	2745.94	2855.1	2493.18	2426.99	2479.93	2613.93	2449.27	2312.51	2647.37	2794.31	2799.11	2976.89	3237.33	3003.2	2579.51	2580.15	2891.33	2841.12
	2415.29	2320.81	2290.1	2371.93	2320.47	2224.25	2268.26	2248.94	2409.79	2377.01	2467.25	2428.54	2454.24	2464.72	2429.4	2379.7	2187.83	2570.87	2402.83	2608.61	2678.27	2664.31	2676.53	2331.22	2756.54	2401.9	2545.22	2694.79	2517.13	2343.26	2189.9	2744.02	2852.76	2491.94	2425.8	2478.81	2611.68	2447.71	2310.94	2646.11	2792.85	2797.35	2974.68	3234.39	3001.08	2578.34	2578.17	2888.59	2839.64
	2414.31	2319.63	2289.36	2371.32	2319.66	2223.49	2267.67	2248.19	2409.02	2376.27	2466.33	2427.74	2453.42	2463.4	2428.83	2378.88	2187.12	2569.96	2401.92	2605.98	2676.33	2662.89	2675.71	2330.37	2755.42	2400.56	2543.3	2692.89	2515.69	2342.41	2188.99	2742.12	2850.43	2490.7	2424.62	2477.68	2609.42	2446.15	2309.37	2644.84	2791.4	2795.59	2972.47	3231.45	2998.96	2577.19	2576.21	2885.87	2838.17
	2413.34	2318.45	2288.62	2370.71	2318.85	2222.72	2267.08	2247.44	2408.25	2375.54	2465.4	2426.95	2452.6	2462.09	2428.26	2378.05	2186.41	2569.05	2401	2603.35	2674.39	2661.48	2674.88	2329.52	2754.31	2399.21	2541.37	2690.99	2514.25	2341.57	2188.1	2740.22	2848.12	2489.47	2423.44	2476.56	2607.17	2444.6	2307.8	2643.57	2789.94	2793.83	2970.26	3228.52	2996.85	2576.03	2574.24	2883.15	2836.7
	2412.35	2317.27	2287.89	2370.1	2318.04	2221.95	2266.48	2246.69	2407.49	2374.81	2464.48	2426.17	2451.78	2460.77	2427.69	2377.23	2185.7	2568.13	2400.09	2600.73	2672.45	2660.06	2674.06	2328.68	2753.19	2397.86	2539.45	2689.09	2512.81	2340.72	2187.2	2738.32	2845.81	2488.24	2422.26	2475.45	2604.92	2443.05	2306.24	2642.3	2788.48	2792.07	2968.05	3225.61	2994.75	2574.87	2572.28	2880.44	2835.22
	2411.36	2316.1	2287.15	2369.49	2317.23	2221.18	2265.89	2245.94	2406.72	2374.08	2463.55	2425.38	2450.96	2459.46	2427.13	2376.41	2184.99	2567.22	2399.17	2598.11	2670.5	2658.65	2673.24	2327.83	2752.07	2396.51	2537.52	2687.2	2511.37	2339.88	2186.31	2736.43	2843.52	2487.01	2421.08	2474.33	2602.68	2441.5	2304.67	2641.02	2787.02	2790.32	2965.85	3222.7	2992.64	2573.72	2570.33	2877.74	2833.75
	2410.37	2314.93	2286.42	2368.87	2316.43	2220.41	2265.3	2245.2	2405.96	2373.34	2462.63	2424.6	2450.14	2458.13	2426.57	2375.58	2184.29	2566.32	2398.26	2595.51	2668.56	2657.24	2672.42	2326.98	2750.94	2395.15	2535.6	2685.31	2509.94	2339.04	2185.41	2734.55	2841.23	2485.79	2419.91	2473.22	2600.44	2439.96	2303.11	2639.74	2785.55	2788.56	2963.65	3219.8	2990.54	2572.57	2568.38	2875.05	2832.27
	2409.37	2313.76	2285.69	2368.26	2315.62	2219.64	2264.72	2244.45	2405.19	2372.61	2461.7	2423.82	2449.32	2456.81	2426.01	2374.76	2183.58	2565.41	2397.34	2592.91	2666.61	2655.83	2671.61	2326.14	2749.81	2393.8	2533.67	2683.42	2508.51	2338.2	2184.53	2732.67	2838.96	2484.57	2418.74	2472.11	2598.21	2438.43	2301.55	2638.45	2784.09	2786.81	2961.45	3216.91	2988.45	2571.43	2566.44	2872.37	2830.8
	2408.37	2312.6	2284.96	2367.65	2314.82	2218.87	2264.13	2243.7	2404.43	2371.88	2460.78	2423.04	2448.49	2455.49	2425.45	2373.94	2182.88	2564.51	2396.43	2590.33	2664.67	2654.43	2670.79	2325.29	2748.69	2392.44	2531.74	2681.53	2507.08	2337.36	2183.64	2730.79	2836.69	2483.36	2417.58	2471	2595.97	2436.9	2299.98	2637.16	2782.62	2785.06	2959.26	3214.03	2986.36	2570.28	2564.5	2869.7	2829.32
	2407.36	2311.44	2284.24	2367.03	2314.01	2218.09	2263.54	2242.96	2403.67	2371.15	2459.85	2422.26	2447.66	2454.16	2424.9	2373.12	2182.17	2563.6	2395.51	2587.75	2662.72	2653.03	2669.97	2324.45	2747.55	2391.09	2529.81	2679.65	2505.66	2336.52	2182.76	2728.92	2834.44	2482.15	2416.41	2469.89	2593.75	2435.37	2298.43	2635.87	2781.15	2783.31	2957.07	3211.16	2984.28	2569.14	2562.57	2867.03	2827.85
	2406.35	2310.29	2283.51	2366.41	2313.21	2217.32	2262.96	2242.21	2402.91	2370.42	2458.92	2421.48	2446.83	2452.83	2424.34	2372.3	2181.47	2562.7	2394.6	2585.17	2660.78	2651.63	2669.16	2323.61	2746.42	2389.73	2527.88	2677.78	2504.24	2335.68	2181.88	2727.05	2832.19	2480.94	2415.25	2468.79	2591.52	2433.85	2296.87	2634.57	2779.67	2781.56	2954.88	3208.3	2982.2	2568	2560.64	2864.38	2826.37
	2405.33	2309.14	2282.79	2365.8	2312.41	2216.55	2262.37	2241.47	2402.15	2369.69	2458	2420.71	2446	2451.5	2423.79	2371.48	2180.77	2561.8	2393.69	2582.61	2658.83	2650.23	2668.35	2322.77	2745.28	2388.37	2525.96	2675.9	2502.83	2334.85	2181	2725.18	2829.95	2479.74	2414.1	2467.69	2589.3	2432.33	2295.31	2633.28	2778.2	2779.82	2952.69	3205.45	2980.12	2566.86	2558.71	2861.74	2824.9
	2404.3	2307.99	2282.07	2365.18	2311.61	2215.77	2261.78	2240.73	2401.39	2368.96	2457.07	2419.94	2445.17	2450.16	2423.24	2370.66	2180.07	2560.91	2392.77	2580.05	2656.88	2648.83	2667.53	2321.92	2744.14	2387.01	2524.03	2674.03	2501.41	2334.01	2180.13	2723.33	2827.73	2478.53	2412.95	2466.58	2587.09	2430.82	2293.76	2631.97	2776.72	2778.07	2950.51	3202.6	2978.05	2565.73	2556.79	2859.1	2823.42
	2403.28	2306.85	2281.35	2364.56	2310.81	2214.99	2261.2	2239.98	2400.63	2368.23	2456.14	2419.17	2444.34	2448.82	2422.7	2369.84	2179.37	2560.01	2391.86	2577.51	2654.93	2647.44	2666.72	2321.08	2743	2385.65	2522.1	2672.17	2500	2333.18	2179.26	2721.47	2825.51	2477.34	2411.8	2465.49	2584.87	2429.31	2292.2	2630.67	2775.24	2776.33	2948.33	3199.77	2975.98	2564.59	2554.88	2856.48	2821.95
	2402.24	2305.71	2280.64	2363.94	2310.01	2214.22	2260.62	2239.24	2399.88	2367.5	2455.21	2418.4	2443.5	2447.49	2422.15	2369.02	2178.67	2559.12	2390.95	2574.97	2652.98	2646.05	2665.91	2320.25	2741.86	2384.29	2520.17	2670.31	2498.6	2332.35	2178.39	2719.62	2823.31	2476.15	2410.65	2464.39	2582.67	2427.81	2290.65	2629.36	2773.75	2774.59	2946.15	3196.94	2973.92	2563.47	2552.96	2853.86	2820.48
	2401.21	2304.58	2279.92	2363.32	2309.21	2213.44	2260.03	2238.5	2399.12	2366.78	2454.28	2417.63	2442.67	2446.14	2421.61	2368.21	2177.97	2558.22	2390.03	2572.44	2651.03	2644.66	2665.1	2319.41	2740.71	2382.92	2518.24	2668.45	2497.2	2331.52	2177.52	2717.78	2821.11	2474.96	2409.51	2463.3	2580.46	2426.32	2289.1	2628.05	2772.27	2772.85	2943.97	3194.13	2971.86	2562.34	2551.06	2851.25	2819
	2400.16	2303.45	2279.21	2362.7	2308.42	2212.66	2259.45	2237.76	2398.37	2366.05	2453.35	2416.87	2441.83	2444.8	2421.06	2367.39	2177.28	2557.33	2389.12	2569.91	2649.08	2643.27	2664.29	2318.57	2739.56	2381.56	2516.3	2666.59	2495.8	2330.69	2176.66	2715.93	2818.93	2473.77	2408.37	2462.2	2578.26	2424.82	2287.55	2626.73	2770.78	2771.11	2941.8	3191.32	2969.8	2561.22	2549.16	2848.65	2817.53
	2399.12	2302.32	2278.5	2362.08	2307.62	2211.88	2258.87	2237.02	2397.62	2365.32	2452.42	2416.11	2440.99	2443.46	2420.52	2366.57	2176.58	2556.44	2388.21	2567.4	2647.13	2641.89	2663.48	2317.74	2738.41	2380.19	2514.37	2664.74	2494.4	2329.86	2175.8	2714.1	2816.75	2472.59	2407.23	2461.11	2576.07	2423.34	2286.01	2625.41	2769.29	2769.37	2939.63	3188.52	2967.75	2560.09	2547.26	2846.06	2816.05
	2398.07	2301.2	2277.79	2361.45	2306.83	2211.1	2258.29	2236.28	2396.86	2364.59	2451.49	2415.35	2440.15	2442.11	2419.98	2365.76	2175.89	2555.55	2387.3	2564.89	2645.17	2640.5	2662.68	2316.9	2737.25	2378.83	2512.44	2662.9	2493.01	2329.04	2174.94	2712.26	2814.58	2471.41	2406.1	2460.02	2573.88	2421.85	2284.46	2624.09	2767.79	2767.64	2937.46	3185.73	2965.71	2558.98	2545.37	2843.48	2814.58
	2397.01	2300.08	2277.08	2360.83	2306.04	2210.32	2257.71	2235.54	2396.11	2363.87	2450.56	2414.59	2439.31	2440.76	2419.44	2364.94	2175.19	2554.66	2386.39	2562.39	2643.22	2639.12	2661.87	2316.07	2736.1	2377.46	2510.51	2661.05	2491.62	2328.21	2174.08	2710.43	2812.43	2470.24	2404.97	2458.94	2571.69	2420.38	2282.92	2622.77	2766.3	2765.9	2935.3	3182.95	2963.67	2557.86	2543.48	2840.91	2813.11
	2395.95	2298.96	2276.38	2360.21	2305.25	2209.54	2257.13	2234.8	2395.36	2363.14	2449.62	2413.83	2438.46	2439.41	2418.91	2364.13	2174.5	2553.78	2385.48	2559.9	2641.27	2637.75	2661.06	2315.24	2734.94	2376.09	2508.58	2659.22	2490.23	2327.39	2173.23	2708.61	2810.28	2469.07	2403.84	2457.85	2569.51	2418.91	2281.38	2621.44	2764.8	2764.17	2933.14	3180.17	2961.63	2556.75	2541.6	2838.35	2811.63
	2394.88	2297.85	2275.67	2359.58	2304.45	2208.76	2256.55	2234.06	2394.61	2362.42	2448.69	2413.08	2437.62	2438.05	2418.37	2363.31	2173.81	2552.89	2384.57	2557.42	2639.31	2636.37	2660.26	2314.41	2733.78	2374.72	2506.65	2657.38	2488.85	2326.57	2172.38	2706.79	2808.14	2467.9	2402.72	2456.77	2567.33	2417.44	2279.84	2620.1	2763.29	2762.44	2930.99	3177.41	2959.59	2555.64	2539.72	2835.79	2810.16
	2393.81	2296.75	2274.97	2358.96	2303.67	2207.97	2255.97	2233.32	2393.86	2361.69	2447.75	2412.33	2436.77	2436.7	2417.84	2362.5	2173.12	2552.01	2383.66	2554.95	2637.36	2635	2659.46	2313.58	2732.61	2373.35	2504.72	2655.55	2487.47	2325.75	2171.53	2704.97	2806.02	2466.74	2401.6	2455.69	2565.16	2415.98	2278.3	2618.77	2761.79	2760.71	2928.83	3174.65	2957.57	2554.54	2537.84	2833.25	2808.69
	2392.74	2295.65	2274.27	2358.34	2302.88	2207.19	2255.4	2232.59	2393.12	2360.97	2446.82	2411.58	2435.92	2435.34	2417.3	2361.69	2172.43	2551.13	2382.75	2552.48	2635.4	2633.63	2658.66	2312.75	2731.45	2371.98	2502.78	2653.72	2486.1	2324.93	2170.69	2703.16	2803.9	2465.58	2400.48	2454.62	2562.99	2414.52	2276.77	2617.43	2760.28	2758.98	2926.68	3171.91	2955.54	2553.43	2535.97	2830.71	2807.22
	2391.66	2294.55	2273.57	2357.71	2302.09	2206.41	2254.82	2231.85	2392.37	2360.24	2445.88	2410.83	2435.08	2433.98	2416.77	2360.88	2171.74	2550.25	2381.84	2550.03	2633.45	2632.26	2657.85	2311.92	2730.28	2370.61	2500.85	2651.9	2484.72	2324.12	2169.85	2701.35	2801.79	2464.43	2399.37	2453.54	2560.83	2413.07	2275.23	2616.09	2758.77	2757.26	2924.53	3169.17	2953.52	2552.33	2534.11	2828.19	2805.75
	2390.58	2293.46	2272.87	2357.08	2301.3	2205.62	2254.24	2231.11	2391.62	2359.52	2444.94	2410.08	2434.23	2432.62	2416.24	2360.06	2171.05	2549.37	2380.93	2547.58	2631.49	2630.89	2657.05	2311.09	2729.11	2369.24	2498.92	2650.08	2483.35	2323.3	2169.01	2699.54	2799.69	2463.28	2398.26	2452.47	2558.67	2411.63	2273.7	2614.74	2757.26	2755.53	2922.39	3166.44	2951.5	2551.24	2532.24	2825.67	2804.27
	2389.49	2292.37	2272.18	2356.46	2300.52	2204.84	2253.67	2230.38	2390.88	2358.8	2444	2409.34	2433.38	2431.25	2415.71	2359.25	2170.37	2548.49	2380.03	2545.14	2629.54	2629.53	2656.26	2310.27	2727.94	2367.87	2496.99	2648.27	2481.99	2322.49	2168.17	2697.74	2797.6	2462.13	2397.15	2451.4	2556.51	2410.19	2272.17	2613.4	2755.74	2753.81	2920.25	3163.71	2949.49	2550.14	2530.39	2823.16	2802.8
	2388.4	2291.28	2271.49	2355.83	2299.74	2204.05	2253.09	2229.64	2390.13	2358.07	2443.06	2408.59	2432.52	2429.88	2415.18	2358.44	2169.68	2547.61	2379.12	2542.7	2627.58	2628.17	2655.46	2309.44	2726.76	2366.5	2495.06	2646.46	2480.63	2321.68	2167.34	2695.95	2795.52	2460.99	2396.05	2450.33	2554.36	2408.76	2270.65	2612.04	2754.22	2752.09	2918.11	3161	2947.48	2549.05	2528.53	2820.65	2801.33
	2387.3	2290.2	2270.8	2355.2	2298.95	2203.26	2252.52	2228.91	2389.39	2357.35	2442.12	2407.85	2431.67	2428.52	2414.65	2357.64	2169	2546.74	2378.22	2540.28	2625.62	2626.81	2654.66	2308.62	2725.58	2365.13	2493.12	2644.65	2479.27	2320.87	2166.5	2694.15	2793.45	2459.85	2394.95	2449.26	2552.22	2407.33	2269.12	2610.69	2752.7	2750.37	2915.98	3158.3	2945.48	2547.97	2526.69	2818.16	2799.86
	2386.2	2289.12	2270.11	2354.58	2298.17	2202.48	2251.94	2228.18	2388.64	2356.63	2441.17	2407.11	2430.82	2427.14	2414.12	2356.83	2168.32	2545.86	2377.31	2537.86	2623.66	2625.46	2653.86	2307.8	2724.4	2363.75	2491.19	2642.85	2477.91	2320.06	2165.67	2692.36	2791.39	2458.71	2393.86	2448.19	2550.08	2405.9	2267.6	2609.33	2751.18	2748.65	2913.85	3155.6	2943.48	2546.89	2524.84	2815.68	2798.39
	2385.1	2288.05	2269.42	2353.95	2297.39	2201.69	2251.37	2227.44	2387.9	2355.91	2440.23	2406.38	2429.96	2425.77	2413.59	2356.02	2167.63	2544.99	2376.41	2535.45	2621.71	2624.1	2653.07	2306.98	2723.22	2362.38	2489.26	2641.05	2476.56	2319.25	2164.85	2690.58	2789.34	2457.58	2392.77	2447.13	2547.94	2404.49	2266.08	2607.97	2749.65	2746.93	2911.72	3152.91	2941.48	2545.81	2523	2813.2	2796.92
	2383.99	2286.98	2268.73	2353.32	2296.61	2200.9	2250.79	2226.71	2387.16	2355.19	2439.28	2405.64	2429.1	2424.4	2413.06	2355.21	2166.95	2544.11	2375.5	2533.05	2619.75	2622.75	2652.27	2306.16	2722.03	2361.01	2487.33	2639.25	2475.22	2318.44	2164.02	2688.79	2787.3	2456.45	2391.68	2446.07	2545.81	2403.08	2264.56	2606.61	2748.12	2745.21	2909.59	3150.23	2939.49	2544.73	2521.17	2810.73	2795.46
	2382.87	2285.92	2268.05	2352.69	2295.83	2200.11	2250.22	2225.98	2386.42	2354.47	2438.33	2404.91	2428.25	2423.02	2412.53	2354.41	2166.27	2543.24	2374.6	2530.66	2617.79	2621.4	2651.48	2305.35	2720.85	2359.63	2485.4	2637.46	2473.87	2317.64	2163.2	2687.01	2785.27	2455.33	2390.6	2445.01	2543.68	2401.67	2263.04	2605.24	2746.59	2743.5	2907.47	3147.56	2937.5	2543.66	2519.33	2808.28	2793.99
	2381.76	2284.86	2267.37	2352.06	2295.06	2199.32	2249.65	2225.25	2385.68	2353.75	2437.38	2404.18	2427.39	2421.64	2412.01	2353.6	2165.6	2542.37	2373.7	2528.28	2615.83	2620.06	2650.69	2304.53	2719.66	2358.26	2483.47	2635.68	2472.53	2316.83	2162.38	2685.24	2783.25	2454.21	2389.52	2443.96	2541.56	2400.27	2261.53	2603.87	2745.05	2741.79	2905.36	3144.9	2935.51	2542.59	2517.51	2805.83	2792.52
	2380.64	2283.8	2266.69	2351.44	2294.28	2198.53	2249.08	2224.52	2384.93	2353.03	2436.43	2403.45	2426.53	2420.26	2411.48	2352.8	2164.92	2541.5	2372.8	2525.9	2613.87	2618.71	2649.9	2303.72	2718.47	2356.89	2481.54	2633.9	2471.19	2316.03	2161.57	2683.47	2781.24	2453.1	2388.44	2442.9	2539.45	2398.87	2260.01	2602.49	2743.51	2740.08	2903.24	3142.24	2933.53	2541.52	2515.68	2803.38	2791.05
	2379.51	2282.75	2266.01	2350.81	2293.51	2197.74	2248.5	2223.79	2384.19	2352.31	2435.48	2402.72	2425.67	2418.87	2410.95	2352	2164.24	2540.63	2371.9	2523.53	2611.91	2617.37	2649.11	2302.9	2717.27	2355.51	2479.61	2632.12	2469.86	2315.23	2160.75	2681.7	2779.24	2451.98	2387.37	2441.85	2537.34	2397.49	2258.5	2601.12	2741.97	2738.37	2901.13	3139.6	2931.56	2540.46	2513.87	2800.95	2789.59
	2378.38	2281.7	2265.33	2350.18	2292.74	2196.95	2247.93	2223.06	2383.46	2351.59	2434.52	2401.99	2424.8	2417.49	2410.43	2351.19	2163.57	2539.77	2371	2521.17	2609.95	2616.03	2648.32	2302.09	2716.07	2354.14	2477.68	2630.35	2468.53	2314.43	2159.94	2679.93	2777.24	2450.88	2386.3	2440.8	2535.23	2396.1	2257	2599.74	2740.42	2736.66	2899.02	3136.96	2929.59	2539.4	2512.05	2798.53	2788.12
	2377.25	2280.66	2264.65	2349.55	2291.97	2196.16	2247.36	2222.33	2382.72	2350.87	2433.56	2401.27	2423.94	2416.1	2409.9	2350.39	2162.89	2538.9	2370.1	2518.82	2607.99	2614.7	2647.53	2301.28	2714.88	2352.76	2475.75	2628.58	2467.2	2313.64	2159.13	2678.17	2775.26	2449.77	2385.23	2439.75	2533.13	2394.73	2255.49	2598.35	2738.87	2734.95	2896.92	3134.33	2927.62	2538.35	2510.24	2796.11	2786.66
	2376.11	2279.62	2263.98	2348.92	2291.2	2195.37	2246.79	2221.6	2381.98	2350.16	2432.61	2400.54	2423.08	2414.71	2409.37	2349.59	2162.22	2538.03	2369.21	2516.48	2606.03	2613.36	2646.74	2300.48	2713.67	2351.39	2473.82	2626.82	2465.88	2312.84	2158.32	2676.41	2773.29	2448.67	2384.17	2438.71	2531.04	2393.35	2253.99	2596.97	2737.32	2733.25	2894.82	3131.7	2925.65	2537.3	2508.44	2793.7	2785.19
	2374.97	2278.58	2263.31	2348.29	2290.43	2194.57	2246.22	2220.87	2381.24	2349.44	2431.65	2399.82	2422.21	2413.32	2408.85	2348.79	2161.55	2537.17	2368.31	2514.15	2604.07	2612.03	2645.96	2299.67	2712.47	2350.02	2471.89	2625.06	2464.56	2312.05	2157.52	2674.66	2771.32	2447.58	2383.12	2437.66	2528.95	2391.99	2252.49	2595.58	2735.77	2731.54	2892.72	3129.09	2923.69	2536.25	2506.63	2791.3	2783.73
	2373.82	2277.55	2262.64	2347.66	2289.66	2193.78	2245.65	2220.14	2380.5	2348.72	2430.68	2399.1	2421.35	2411.92	2408.32	2348	2160.88	2536.3	2367.42	2511.82	2602.11	2610.7	2645.17	2298.86	2711.26	2348.64	2469.96	2623.3	2463.25	2311.26	2156.72	2672.91	2769.37	2446.48	2382.06	2436.62	2526.86	2390.63	2250.99	2594.19	2734.21	2729.84	2890.63	3126.48	2921.73	2535.21	2504.84	2788.91	2782.27
	2372.67	2276.53	2261.97	2347.03	2288.89	2192.99	2245.08	2219.41	2379.77	2348.01	2429.72	2398.39	2420.48	2410.53	2407.79	2347.2	2160.21	2535.44	2366.52	2509.5	2600.15	2609.38	2644.39	2298.06	2710.06	2347.27	2468.03	2621.55	2461.94	2310.47	2155.92	2671.16	2767.42	2445.4	2381.01	2435.58	2524.79	2389.28	2249.49	2592.79	2732.65	2728.14	2888.54	3123.89	2919.78	2534.17	2503.04	2786.53	2780.8
	2371.52	2275.5	2261.3	2346.4	2288.13	2192.19	2244.51	2218.68	2379.03	2347.29	2428.75	2397.67	2419.61	2409.13	2407.26	2346.4	2159.54	2534.58	2365.63	2507.19	2598.19	2608.05	2643.6	2297.26	2708.85	2345.9	2466.1	2619.81	2460.63	2309.68	2155.12	2669.41	2765.49	2444.31	2379.97	2434.55	2522.71	2387.93	2248	2591.39	2731.08	2726.44	2886.46	3121.3	2917.83	2533.14	2501.25	2784.15	2779.34
	2370.36	2274.49	2260.64	2345.77	2287.36	2191.4	2243.94	2217.96	2378.29	2346.58	2427.79	2396.96	2418.75	2407.73	2406.73	2345.61	2158.88	2533.72	2364.74	2504.89	2596.22	2606.73	2642.82	2296.46	2707.63	2344.53	2464.18	2618.07	2459.32	2308.89	2154.33	2667.67	2763.56	2443.23	2378.93	2433.51	2520.64	2386.59	2246.51	2589.99	2729.51	2724.75	2884.38	3118.71	2915.89	2532.11	2499.47	2781.79	2777.88
	2369.2	2273.47	2259.97	2345.14	2286.6	2190.61	2243.37	2217.23	2377.56	2345.86	2426.82	2396.24	2417.88	2406.33	2406.21	2344.81	2158.21	2532.86	2363.85	2502.59	2594.26	2605.41	2642.04	2295.66	2706.42	2343.15	2462.25	2616.33	2458.02	2308.1	2153.54	2665.93	2761.64	2442.15	2377.89	2432.48	2518.58	2385.25	2245.02	2588.59	2727.94	2723.05	2882.3	3116.14	2913.95	2531.08	2497.68	2779.43	2776.42
	2368.04	2272.46	2259.31	2344.51	2285.84	2189.81	2242.81	2216.5	2376.82	2345.15	2425.84	2395.53	2417.01	2404.92	2405.68	2344.02	2157.54	2532	2362.96	2500.31	2592.3	2604.1	2641.26	2294.86	2705.2	2341.78	2460.32	2614.6	2456.73	2307.32	2152.75	2664.2	2759.73	2441.08	2376.86	2431.45	2516.52	2383.92	2243.54	2587.18	2726.37	2721.36	2880.23	3113.57	2912.01	2530.06	2495.91	2777.08	2774.97
	2366.87	2271.46	2258.65	2343.88	2285.08	2189.02	2242.24	2215.78	2376.09	2344.44	2424.87	2394.82	2416.14	2403.52	2405.15	2343.23	2156.88	2531.14	2362.07	2498.03	2590.34	2602.78	2640.48	2294.07	2703.98	2340.41	2458.4	2612.87	2455.43	2306.54	2151.96	2662.47	2757.83	2440.01	2375.83	2430.42	2514.47	2382.6	2242.05	2585.77	2724.79	2719.66	2878.16	3111.01	2910.07	2529.04	2494.13	2774.74	2773.51
	2365.7	2270.46	2257.99	2343.26	2284.32	2188.22	2241.67	2215.05	2375.35	2343.72	2423.89	2394.12	2415.27	2402.11	2404.62	2342.44	2156.22	2530.28	2361.19	2495.76	2588.38	2601.47	2639.7	2293.27	2702.76	2339.04	2456.47	2611.15	2454.14	2305.76	2151.17	2660.74	2755.94	2438.95	2374.8	2429.4	2512.43	2381.28	2240.57	2584.36	2723.21	2717.97	2876.09	3108.46	2908.14	2528.02	2492.36	2772.4	2772.05
	2364.52	2269.46	2257.34	2342.63	2283.57	2187.43	2241.1	2214.33	2374.62	2343.01	2422.91	2393.41	2414.39	2400.7	2404.08	2341.65	2155.56	2529.42	2360.3	2493.5	2586.42	2600.16	2638.92	2292.48	2701.54	2337.67	2454.55	2609.43	2452.86	2304.98	2150.39	2659.01	2754.06	2437.89	2373.78	2428.37	2510.39	2379.97	2239.1	2582.94	2721.62	2716.28	2874.03	3105.92	2906.22	2527.01	2490.6	2770.08	2770.59
	2363.35	2268.47	2256.68	2342	2282.81	2186.63	2240.53	2213.6	2373.88	2342.3	2421.93	2392.71	2413.52	2399.29	2403.55	2340.86	2154.9	2528.56	2359.42	2491.25	2584.46	2598.86	2638.15	2291.69	2700.31	2336.3	2452.63	2607.72	2451.58	2304.2	2149.61	2657.29	2752.19	2436.83	2372.76	2427.35	2508.35	2378.67	2237.62	2581.52	2720.04	2714.59	2871.97	3103.38	2904.29	2526.01	2488.83	2767.76	2769.14
	2362.16	2267.49	2256.03	2341.37	2282.06	2185.83	2239.97	2212.88	2373.15	2341.59	2420.95	2392.01	2412.65	2397.87	2403.02	2340.07	2154.24	2527.71	2358.53	2489	2582.5	2597.55	2637.37	2290.9	2699.08	2334.93	2450.71	2606.01	2450.3	2303.42	2148.83	2655.56	2750.33	2435.78	2371.75	2426.33	2506.32	2377.37	2236.15	2580.1	2718.45	2712.91	2869.91	3100.86	2902.38	2525	2487.08	2765.45	2767.68
	2360.98	2266.5	2255.38	2340.74	2281.3	2185.04	2239.4	2212.15	2372.41	2340.88	2419.97	2391.31	2411.78	2396.46	2402.49	2339.29	2153.58	2526.85	2357.65	2486.77	2580.53	2596.25	2636.6	2290.11	2697.85	2333.57	2448.79	2604.3	2449.02	2302.65	2148.06	2653.85	2748.48	2434.73	2370.74	2425.31	2504.3	2376.08	2234.68	2578.68	2716.85	2711.22	2867.86	3098.34	2900.46	2524	2485.32	2763.15	2766.23
	2359.79	2265.52	2254.73	2340.11	2280.55	2184.24	2238.83	2211.43	2371.68	2340.17	2418.98	2390.61	2410.9	2395.04	2401.95	2338.5	2152.93	2526	2356.77	2484.54	2578.57	2594.95	2635.83	2289.33	2696.62	2332.2	2446.87	2602.6	2447.75	2301.88	2147.28	2652.13	2746.63	2433.69	2369.73	2424.3	2502.28	2374.79	2233.21	2577.25	2715.25	2709.54	2865.82	3095.82	2898.55	2523.01	2483.57	2760.85	2764.78
	2358.6	2264.55	2254.08	2339.49	2279.8	2183.45	2238.27	2210.71	2370.95	2339.46	2417.99	2389.91	2410.03	2393.62	2401.42	2337.72	2152.27	2525.14	2355.89	2482.32	2576.61	2593.66	2635.05	2288.55	2695.39	2330.83	2444.95	2600.91	2446.49	2301.11	2146.51	2650.42	2744.8	2432.65	2368.73	2423.29	2500.27	2373.51	2231.75	2575.82	2713.65	2707.86	2863.77	3093.32	2896.64	2522.02	2481.83	2758.56	2763.33
	2357.4	2263.58	2253.43	2338.86	2279.05	2182.65	2237.7	2209.99	2370.21	2338.75	2417	2389.22	2409.15	2392.2	2400.88	2336.94	2151.62	2524.29	2355.02	2480.11	2574.65	2592.36	2634.28	2287.76	2694.15	2329.47	2443.03	2599.22	2445.22	2300.34	2145.75	2648.71	2742.97	2431.61	2367.73	2422.28	2498.27	2372.24	2230.29	2574.39	2712.05	2706.18	2861.73	3090.82	2894.74	2521.03	2480.09	2756.29	2761.88
	2356.21	2262.61	2252.79	2338.23	2278.31	2181.85	2237.14	2209.26	2369.48	2338.04	2416.01	2388.52	2408.28	2390.78	2400.35	2336.16	2150.96	2523.43	2354.14	2477.9	2572.7	2591.07	2633.51	2286.98	2692.91	2328.1	2441.11	2597.53	2443.96	2299.57	2144.98	2647	2741.16	2430.58	2366.74	2421.27	2496.27	2370.97	2228.83	2572.96	2710.44	2704.5	2859.7	3088.33	2892.84	2520.05	2478.35	2754.01	2760.43
	2355.01	2261.65	2252.14	2337.6	2277.56	2181.06	2236.57	2208.54	2368.74	2337.33	2415.01	2387.83	2407.4	2389.36	2399.81	2335.38	2150.31	2522.58	2353.27	2475.71	2570.74	2589.79	2632.75	2286.2	2691.67	2326.74	2439.2	2595.85	2442.71	2298.8	2144.22	2645.3	2739.35	2429.55	2365.75	2420.26	2494.27	2369.71	2227.38	2571.52	2708.83	2702.82	2857.67	3085.85	2890.94	2519.07	2476.61	2751.75	2758.98
	2353.8	2260.7	2251.5	2336.98	2276.82	2180.26	2236.01	2207.82	2368.01	2336.62	2414.02	2387.14	2406.53	2387.93	2399.27	2334.6	2149.66	2521.73	2352.39	2473.52	2568.78	2588.5	2631.98	2285.43	2690.43	2325.38	2437.29	2594.17	2441.46	2298.04	2143.46	2643.6	2737.55	2428.52	2364.77	2419.26	2492.28	2368.45	2225.93	2570.08	2707.22	2701.15	2855.64	3083.37	2889.04	2518.1	2474.88	2749.49	2757.53
	2352.6	2259.74	2250.86	2336.35	2276.07	2179.47	2235.44	2207.1	2367.28	2335.92	2413.02	2386.45	2405.65	2386.5	2398.73	2333.82	2149.01	2520.88	2351.52	2471.34	2566.82	2587.22	2631.21	2284.65	2689.19	2324.01	2435.37	2592.5	2440.21	2297.27	2142.7	2641.9	2735.76	2427.5	2363.78	2418.26	2490.3	2367.2	2224.48	2568.64	2705.6	2699.47	2853.62	3080.9	2887.15	2517.13	2473.16	2747.25	2756.08
	2351.39	2258.8	2250.22	2335.73	2275.33	2178.67	2234.88	2206.38	2366.54	2335.21	2412.02	2385.76	2404.77	2385.08	2398.19	2333.04	2148.37	2520.03	2350.65	2469.17	2564.86	2585.94	2630.45	2283.88	2687.94	2322.65	2433.46	2590.83	2438.97	2296.51	2141.94	2640.2	2733.98	2426.49	2362.81	2417.26	2488.32	2365.95	2223.04	2567.2	2703.98	2697.8	2851.6	3078.44	2885.27	2516.16	2471.43	2745	2754.64
	2350.18	2257.85	2249.59	2335.1	2274.59	2177.87	2234.31	2205.66	2365.81	2334.5	2411.01	2385.08	2403.9	2383.65	2397.65	2332.27	2147.72	2519.18	2349.78	2467	2562.91	2584.66	2629.69	2283.11	2686.7	2321.29	2431.56	2589.17	2437.73	2295.75	2141.19	2638.51	2732.21	2425.47	2361.83	2416.26	2486.35	2364.72	2221.6	2565.75	2702.36	2696.13	2849.58	3075.98	2883.38	2515.2	2469.71	2742.77	2753.19
	2348.96	2256.91	2248.95	2334.48	2273.85	2177.08	2233.75	2204.95	2365.08	2333.8	2410.01	2384.4	2403.02	2382.22	2397.11	2331.49	2147.07	2518.33	2348.92	2464.85	2560.95	2583.39	2628.92	2282.34	2685.45	2319.94	2429.65	2587.51	2436.49	2294.99	2140.43	2636.82	2730.44	2424.46	2360.86	2415.27	2484.39	2363.48	2220.16	2564.31	2700.73	2694.46	2847.57	3073.54	2881.51	2514.24	2468	2740.55	2751.75
	2347.75	2255.98	2248.32	2333.85	2273.12	2176.28	2233.18	2204.23	2364.34	2333.09	2409	2383.72	2402.14	2380.78	2396.57	2330.72	2146.43	2517.48	2348.05	2462.7	2559	2582.12	2628.16	2281.57	2684.2	2318.58	2427.74	2585.85	2435.26	2294.24	2139.69	2635.13	2728.69	2423.46	2359.9	2414.28	2482.43	2362.26	2218.72	2562.86	2699.1	2692.8	2845.56	3071.09	2879.63	2513.29	2466.29	2738.33	2750.31
	2346.53	2255.05	2247.69	2333.23	2272.38	2175.49	2232.62	2203.51	2363.61	2332.39	2407.99	2383.04	2401.27	2379.35	2396.02	2329.95	2145.79	2516.63	2347.19	2460.56	2557.04	2580.85	2627.4	2280.8	2682.94	2317.22	2425.84	2584.2	2434.03	2293.48	2138.94	2633.45	2726.94	2422.46	2358.94	2413.29	2480.47	2361.04	2217.29	2561.4	2697.47	2691.13	2843.56	3068.66	2877.76	2512.34	2464.58	2736.12	2748.86
	2345.31	2254.12	2247.06	2332.6	2271.65	2174.69	2232.05	2202.79	2362.88	2331.68	2406.98	2382.36	2400.39	2377.92	2395.48	2329.18	2145.15	2515.78	2346.32	2458.43	2555.09	2579.58	2626.65	2280.03	2681.69	2315.87	2423.94	2582.56	2432.8	2292.73	2138.19	2631.76	2725.21	2421.46	2357.98	2412.3	2478.52	2359.82	2215.86	2559.95	2695.83	2689.47	2841.56	3066.23	2875.89	2511.39	2462.88	2733.91	2747.42
	2344.09	2253.2	2246.43	2331.98	2270.91	2173.9	2231.49	2202.08	2362.14	2330.98	2405.96	2381.68	2399.51	2376.48	2394.93	2328.42	2144.5	2514.94	2345.46	2456.31	2553.14	2578.32	2625.89	2279.27	2680.44	2314.52	2422.04	2580.91	2431.58	2291.98	2137.45	2630.08	2723.48	2420.47	2357.03	2411.31	2476.58	2358.61	2214.44	2558.5	2694.2	2687.81	2839.57	3063.81	2874.02	2510.45	2461.18	2731.72	2745.98
	2342.86	2252.28	2245.8	2331.36	2270.18	2173.1	2230.93	2201.36	2361.41	2330.28	2404.95	2381.01	2398.64	2375.04	2394.38	2327.65	2143.87	2514.09	2344.6	2454.19	2551.19	2577.06	2625.14	2278.51	2679.18	2313.16	2420.14	2579.28	2430.36	2291.23	2136.71	2628.4	2721.76	2419.48	2356.08	2410.33	2474.64	2357.41	2213.02	2557.04	2692.55	2686.15	2837.57	3061.4	2872.16	2509.51	2459.48	2729.53	2744.55
	2341.63	2251.36	2245.18	2330.74	2269.45	2172.31	2230.36	2200.65	2360.68	2329.57	2403.93	2380.33	2397.76	2373.6	2393.83	2326.88	2143.23	2513.24	2343.75	2452.09	2549.24	2575.8	2624.38	2277.75	2677.92	2311.81	2418.25	2577.65	2429.15	2290.48	2135.97	2626.73	2720.05	2418.49	2355.13	2409.35	2472.71	2356.21	2211.6	2555.58	2690.91	2684.49	2835.59	3058.99	2870.3	2508.58	2457.79	2727.34	2743.11
	2340.4	2250.45	2244.56	2330.12	2268.73	2171.52	2229.8	2199.93	2359.94	2328.87	2402.91	2379.66	2396.88	2372.16	2393.28	2326.12	2142.59	2512.4	2342.89	2449.99	2547.29	2574.54	2623.63	2276.99	2676.66	2310.47	2416.36	2576.02	2427.94	2289.73	2135.24	2625.06	2718.35	2417.51	2354.19	2408.37	2470.79	2355.02	2210.19	2554.12	2689.26	2682.83	2833.61	3056.59	2868.44	2507.65	2456.11	2725.17	2741.67
	2339.17	2249.55	2243.94	2329.5	2268	2170.72	2229.24	2199.22	2359.21	2328.17	2401.89	2378.99	2396.01	2370.72	2392.73	2325.36	2141.95	2511.55	2342.04	2447.9	2545.34	2573.29	2622.88	2276.23	2675.4	2309.12	2414.46	2574.4	2426.74	2288.99	2134.51	2623.38	2716.65	2416.53	2353.25	2407.39	2468.87	2353.84	2208.78	2552.65	2687.61	2681.18	2831.63	3054.2	2866.59	2506.72	2454.42	2723	2740.23
	2337.94	2248.65	2243.32	2328.88	2267.28	2169.93	2228.67	2198.51	2358.47	2327.47	2400.86	2378.32	2395.13	2369.28	2392.18	2324.6	2141.32	2510.71	2341.19	2445.82	2543.39	2572.04	2622.13	2275.48	2674.14	2307.77	2412.58	2572.78	2425.53	2288.25	2133.78	2621.72	2714.97	2415.56	2352.32	2406.42	2466.96	2352.66	2207.37	2551.19	2685.96	2679.53	2829.65	3051.81	2864.74	2505.8	2452.74	2720.84	2738.8
	2336.7	2247.75	2242.7	2328.26	2266.55	2169.14	2228.11	2197.79	2357.74	2326.77	2399.84	2377.66	2394.25	2367.84	2391.62	2323.84	2140.69	2509.87	2340.34	2443.74	2541.45	2570.8	2621.39	2274.72	2672.87	2306.43	2410.69	2571.16	2424.34	2287.5	2133.05	2620.05	2713.29	2414.59	2351.39	2405.45	2465.05	2351.48	2205.97	2549.72	2684.3	2677.88	2827.68	3049.43	2862.9	2504.88	2451.06	2718.69	2737.37
	2335.47	2246.86	2242.08	2327.64	2265.83	2168.35	2227.55	2197.08	2357	2326.07	2398.81	2376.99	2393.38	2366.4	2391.07	2323.08	2140.06	2509.02	2339.49	2441.68	2539.5	2569.55	2620.64	2273.97	2671.61	2305.09	2408.81	2569.55	2423.14	2286.76	2132.32	2618.38	2711.62	2413.62	2350.47	2404.48	2463.15	2350.32	2204.57	2548.25	2682.64	2676.23	2825.72	3047.06	2861.05	2503.97	2449.39	2716.54	2735.93
	2334.23	2245.97	2241.47	2327.02	2265.11	2167.56	2226.98	2196.37	2356.27	2325.37	2397.78	2376.33	2392.5	2364.95	2390.51	2322.32	2139.42	2508.18	2338.64	2439.62	2537.56	2568.31	2619.9	2273.22	2670.34	2303.75	2406.93	2567.95	2421.95	2286.03	2131.6	2616.72	2709.96	2412.66	2349.55	2403.51	2461.26	2349.16	2203.17	2546.78	2680.98	2674.58	2823.76	3044.69	2859.21	2503.06	2447.72	2714.4	2734.5
	2332.99	2245.09	2240.86	2326.4	2264.39	2166.77	2226.42	2195.66	2355.53	2324.67	2396.74	2375.67	2391.63	2363.51	2389.95	2321.57	2138.79	2507.34	2337.79	2437.57	2535.62	2567.08	2619.16	2272.47	2669.07	2302.41	2405.05	2566.35	2420.77	2285.29	2130.88	2615.06	2708.31	2411.7	2348.63	2402.54	2459.37	2348	2201.78	2545.31	2679.31	2672.94	2821.8	3042.33	2857.38	2502.15	2446.06	2712.27	2733.07
	2331.75	2244.21	2240.25	2325.79	2263.68	2165.98	2225.86	2194.95	2354.8	2323.97	2395.71	2375.01	2390.75	2362.06	2389.39	2320.82	2138.17	2506.5	2336.95	2435.53	2533.68	2565.84	2618.41	2271.73	2667.8	2301.07	2403.17	2564.75	2419.58	2284.55	2130.16	2613.4	2706.67	2410.74	2347.72	2401.58	2457.49	2346.85	2200.39	2543.84	2677.64	2671.29	2819.85	3039.97	2855.54	2501.25	2444.4	2710.14	2731.64
	2330.5	2243.33	2239.64	2325.17	2262.96	2165.19	2225.3	2194.24	2354.06	2323.27	2394.67	2374.35	2389.88	2360.62	2388.83	2320.07	2137.54	2505.66	2336.11	2433.5	2531.74	2564.61	2617.68	2270.98	2666.53	2299.74	2401.3	2563.16	2418.41	2283.82	2129.44	2611.75	2705.03	2409.79	2346.81	2400.62	2455.61	2345.71	2199.01	2542.36	2675.97	2669.65	2817.9	3037.62	2853.71	2500.35	2442.74	2708.02	2730.22
	2329.26	2242.46	2239.03	2324.56	2262.25	2164.4	2224.73	2193.54	2353.33	2322.57	2393.63	2373.69	2389	2359.17	2388.27	2319.32	2136.91	2504.81	2335.27	2431.47	2529.8	2563.38	2616.94	2270.24	2665.26	2298.4	2399.43	2561.57	2417.23	2283.09	2128.73	2610.09	2703.41	2408.84	2345.91	2399.66	2453.74	2344.57	2197.63	2540.89	2674.29	2668.01	2815.95	3035.28	2851.89	2499.46	2441.09	2705.91	2728.79
	2328.01	2241.59	2238.42	2323.94	2261.53	2163.61	2224.17	2192.83	2352.59	2321.87	2392.59	2373.04	2388.13	2357.72	2387.7	2318.57	2136.29	2503.97	2334.43	2429.45	2527.87	2562.15	2616.2	2269.5	2663.99	2297.07	2397.56	2559.99	2416.06	2282.36	2128.02	2608.44	2701.79	2407.9	2345.01	2398.71	2451.88	2343.43	2196.26	2539.41	2672.61	2666.38	2814.01	3032.94	2850.06	2498.57	2439.44	2703.8	2727.36
	2326.77	2240.73	2237.82	2323.33	2260.82	2162.82	2223.61	2192.12	2351.85	2321.17	2391.55	2372.39	2387.26	2356.27	2387.14	2317.82	2135.67	2503.13	2333.6	2427.44	2525.93	2560.93	2615.47	2268.76	2662.72	2295.74	2395.7	2558.41	2414.89	2281.63	2127.31	2606.79	2700.18	2406.96	2344.11	2397.75	2450.02	2342.31	2194.88	2537.93	2670.93	2664.74	2812.08	3030.61	2848.24	2497.68	2437.79	2701.7	2725.94
	2325.52	2239.87	2237.22	2322.72	2260.12	2162.04	2223.05	2191.42	2351.11	2320.48	2390.5	2371.73	2386.38	2354.82	2386.57	2317.08	2135.04	2502.29	2332.77	2425.44	2524	2559.71	2614.74	2268.02	2661.44	2294.42	2393.83	2556.84	2413.73	2280.91	2126.6	2605.14	2698.58	2406.03	2343.22	2396.8	2448.17	2341.19	2193.52	2536.45	2669.25	2663.11	2810.15	3028.29	2846.43	2496.8	2436.15	2699.61	2724.52
	2324.27	2239.02	2236.62	2322.1	2259.41	2161.25	2222.48	2190.71	2350.38	2319.78	2389.45	2371.08	2385.51	2353.37	2386	2316.33	2134.42	2501.46	2331.93	2423.45	2522.07	2558.49	2614.01	2267.28	2660.17	2293.09	2391.98	2555.27	2412.57	2280.18	2125.89	2603.5	2696.99	2405.09	2342.33	2395.85	2446.32	2340.07	2192.15	2534.97	2667.56	2661.48	2808.22	3025.97	2844.61	2495.92	2434.51	2697.52	2723.09
	2323.02	2238.17	2236.02	2321.49	2258.7	2160.47	2221.92	2190.01	2349.64	2319.08	2388.4	2370.44	2384.64	2351.92	2385.43	2315.59	2133.8	2500.62	2331.1	2421.47	2520.14	2557.28	2613.28	2266.55	2658.89	2291.77	2390.12	2553.7	2411.42	2279.46	2125.19	2601.85	2695.4	2404.17	2341.45	2394.91	2444.49	2338.96	2190.79	2533.49	2665.87	2659.85	2806.3	3023.66	2842.8	2495.05	2432.87	2695.44	2721.67
	2321.77	2237.32	2235.42	2320.88	2258	2159.68	2221.36	2189.3	2348.9	2318.39	2387.35	2369.79	2383.77	2350.47	2384.85	2314.85	2133.18	2499.78	2330.28	2419.49	2518.21	2556.07	2612.55	2265.81	2657.61	2290.45	2388.27	2552.14	2410.27	2278.74	2124.49	2600.21	2693.82	2403.24	2340.57	2393.96	2442.65	2337.86	2189.44	2532.01	2664.18	2658.22	2804.38	3021.35	2840.99	2494.18	2431.24	2693.37	2720.25
	2320.52	2236.48	2234.82	2320.28	2257.3	2158.9	2220.8	2188.6	2348.16	2317.69	2386.3	2369.15	2382.9	2349.02	2384.28	2314.12	2132.57	2498.94	2329.45	2417.52	2516.29	2554.86	2611.83	2265.08	2656.33	2289.13	2386.42	2550.58	2409.12	2278.02	2123.79	2598.57	2692.26	2402.32	2339.69	2393.02	2440.83	2336.76	2188.09	2530.52	2662.48	2656.59	2802.47	3019.05	2839.19	2493.31	2429.61	2691.31	2718.83
	2319.26	2235.64	2234.23	2319.67	2256.6	2158.12	2220.23	2187.9	2347.42	2317	2385.24	2368.5	2382.03	2347.57	2383.7	2313.38	2131.95	2498.1	2328.63	2415.56	2514.37	2553.65	2611.11	2264.35	2655.05	2287.81	2384.57	2549.03	2407.98	2277.3	2123.1	2596.93	2690.7	2401.4	2338.82	2392.08	2439	2335.67	2186.74	2529.04	2660.78	2654.97	2800.56	3016.76	2837.39	2492.45	2427.99	2689.25	2717.42
	2318.01	2234.81	2233.64	2319.06	2255.9	2157.34	2219.67	2187.2	2346.68	2316.3	2384.18	2367.86	2381.16	2346.11	2383.12	2312.65	2131.34	2497.27	2327.81	2413.61	2512.44	2552.45	2610.38	2263.62	2653.77	2286.5	2382.73	2547.48	2406.84	2276.58	2122.41	2595.3	2689.14	2400.49	2337.95	2391.14	2437.19	2334.58	2185.4	2527.55	2659.08	2653.35	2798.65	3014.47	2835.59	2491.59	2426.37	2687.19	2716
	2316.75	2233.98	2233.05	2318.46	2255.2	2156.56	2219.11	2186.5	2345.94	2315.61	2383.12	2367.22	2380.29	2344.66	2382.54	2311.91	2130.72	2496.43	2326.99	2411.66	2510.52	2551.25	2609.67	2262.9	2652.49	2285.19	2380.89	2545.94	2405.71	2275.87	2121.71	2593.66	2687.6	2399.58	2337.09	2390.21	2435.38	2333.5	2184.06	2526.06	2657.37	2651.73	2796.75	3012.19	2833.79	2490.74	2424.75	2685.15	2714.58
	2315.5	2233.16	2232.46	2317.85	2254.51	2155.78	2218.55	2185.8	2345.19	2314.91	2382.06	2366.58	2379.43	2343.21	2381.96	2311.18	2130.11	2495.59	2326.17	2409.73	2508.61	2550.05	2608.95	2262.17	2651.2	2283.88	2379.05	2544.4	2404.58	2275.15	2121.03	2592.03	2686.06	2398.68	2336.23	2389.27	2433.58	2332.42	2182.72	2524.57	2655.67	2650.11	2794.86	3009.91	2832	2489.89	2423.14	2683.1	2713.17
	2314.24	2232.33	2231.87	2317.25	2253.81	2155	2217.99	2185.1	2344.45	2314.22	2380.99	2365.95	2378.56	2341.76	2381.38	2310.45	2129.5	2494.76	2325.36	2407.8	2506.69	2548.86	2608.23	2261.45	2649.92	2282.57	2377.22	2542.87	2403.45	2274.44	2120.34	2590.4	2684.53	2397.78	2335.37	2388.34	2431.79	2331.36	2181.4	2523.08	2653.96	2648.5	2792.97	3007.64	2830.21	2489.04	2421.53	2681.07	2711.76
	2312.99	2231.52	2231.29	2316.64	2253.12	2154.23	2217.42	2184.4	2343.71	2313.53	2379.93	2365.31	2377.7	2340.3	2380.79	2309.73	2128.89	2493.92	2324.54	2405.88	2504.78	2547.67	2607.52	2260.73	2648.64	2281.27	2375.39	2541.34	2402.33	2273.73	2119.66	2588.77	2683.01	2396.88	2334.52	2387.42	2430	2330.29	2180.07	2521.59	2652.24	2646.88	2791.08	3005.37	2828.42	2488.2	2419.93	2679.04	2710.35
	2311.73	2230.71	2230.71	2316.04	2252.43	2153.45	2216.86	2183.7	2342.96	2312.83	2378.86	2364.68	2376.83	2338.85	2380.2	2309	2128.28	2493.09	2323.73	2403.97	2502.87	2546.48	2606.81	2260.01	2647.35	2279.97	2373.57	2539.81	2401.21	2273.03	2118.97	2587.14	2681.5	2395.98	2333.68	2386.49	2428.21	2329.23	2178.75	2520.1	2650.53	2645.27	2789.2	3003.11	2826.64	2487.36	2418.32	2677.02	2708.94
	2310.47	2229.9	2230.12	2315.44	2251.74	2152.68	2216.3	2183.01	2342.22	2312.14	2377.78	2364.05	2375.97	2337.39	2379.61	2308.28	2127.67	2492.25	2322.93	2402.06	2500.96	2545.3	2606.1	2259.29	2646.07	2278.67	2371.75	2538.29	2400.09	2272.32	2118.3	2585.51	2680	2395.09	2332.83	2385.57	2426.44	2328.18	2177.43	2518.61	2648.81	2643.66	2787.32	3000.86	2824.85	2486.53	2416.73	2675	2707.53
	2309.22	2229.1	2229.54	2314.84	2251.05	2151.9	2215.74	2182.31	2341.47	2311.45	2376.71	2363.42	2375.11	2335.94	2379.02	2307.56	2127.07	2491.42	2322.12	2400.17	2499.05	2544.12	2605.39	2258.58	2644.78	2277.37	2369.93	2536.78	2398.98	2271.62	2117.62	2583.89	2678.5	2394.21	2331.99	2384.65	2424.67	2327.13	2176.12	2517.12	2647.08	2642.06	2785.45	2998.61	2823.08	2485.7	2415.13	2672.99	2706.12
	2307.96	2228.3	2228.97	2314.24	2250.37	2151.13	2215.18	2181.62	2340.73	2310.76	2375.63	2362.79	2374.25	2334.49	2378.43	2306.84	2126.46	2490.59	2321.32	2398.28	2497.14	2542.94	2604.69	2257.86	2643.49	2276.08	2368.12	2535.26	2397.88	2270.91	2116.94	2582.27	2677.01	2393.32	2331.16	2383.73	2422.9	2326.09	2174.82	2515.63	2645.36	2640.45	2783.58	2996.36	2821.3	2484.87	2413.54	2670.99	2704.71
	2306.7	2227.5	2228.39	2313.65	2249.69	2150.36	2214.61	2180.93	2339.98	2310.07	2374.56	2362.16	2373.39	2333.03	2377.83	2306.12	2125.86	2489.75	2320.52	2396.4	2495.24	2541.76	2603.98	2257.15	2642.2	2274.78	2366.31	2533.76	2396.77	2270.21	2116.27	2580.65	2675.53	2392.44	2330.33	2382.81	2421.15	2325.06	2173.51	2514.13	2643.63	2638.85	2781.72	2994.12	2819.53	2484.05	2411.95	2668.99	2703.31
	2305.44	2226.71	2227.81	2313.05	2249.01	2149.59	2214.05	2180.23	2339.23	2309.38	2373.48	2361.54	2372.53	2331.58	2377.23	2305.4	2125.26	2488.92	2319.72	2394.53	2493.34	2540.59	2603.28	2256.44	2640.92	2273.5	2364.5	2532.25	2395.68	2269.51	2115.6	2579.03	2674.06	2391.57	2329.5	2381.9	2419.4	2324.03	2172.22	2512.64	2641.9	2637.25	2779.86	2991.89	2817.76	2483.23	2410.37	2667	2701.9
	2304.19	2225.92	2227.24	2312.46	2248.33	2148.82	2213.49	2179.54	2338.48	2308.69	2372.39	2360.91	2371.67	2330.12	2376.63	2304.69	2124.66	2488.08	2318.92	2392.66	2491.44	2539.42	2602.58	2255.73	2639.63	2272.21	2362.7	2530.75	2394.58	2268.81	2114.93	2577.41	2672.59	2390.7	2328.68	2380.98	2417.65	2323	2170.92	2511.15	2640.17	2635.65	2778	2989.66	2815.99	2482.42	2408.79	2665.02	2700.5
	2302.93	2225.14	2226.67	2311.86	2247.65	2148.06	2212.93	2178.85	2337.74	2308	2371.31	2360.29	2370.81	2328.67	2376.03	2303.98	2124.06	2487.25	2318.13	2390.81	2489.55	2538.26	2601.89	2255.03	2638.34	2270.93	2360.9	2529.26	2393.49	2268.12	2114.27	2575.79	2671.14	2389.83	2327.86	2380.08	2415.91	2321.99	2169.64	2509.65	2638.43	2634.06	2776.15	2987.44	2814.23	2481.61	2407.21	2663.04	2699.1
	2301.67	2224.36	2226.1	2311.27	2246.97	2147.29	2212.36	2178.16	2336.99	2307.31	2370.22	2359.67	2369.96	2327.21	2375.42	2303.27	2123.46	2486.42	2317.33	2388.96	2487.66	2537.1	2601.19	2254.32	2637.05	2269.65	2359.11	2527.77	2392.41	2267.42	2113.6	2574.17	2669.69	2388.97	2327.05	2379.17	2414.18	2320.97	2168.35	2508.16	2636.69	2632.46	2774.31	2985.22	2812.46	2480.8	2405.64	2661.06	2697.7
	2300.41	2223.59	2225.53	2310.68	2246.3	2146.53	2211.8	2177.47	2336.23	2306.62	2369.13	2359.05	2369.1	2325.76	2374.81	2302.56	2122.86	2485.59	2316.54	2387.12	2485.77	2535.94	2600.5	2253.62	2635.76	2268.37	2357.32	2526.28	2391.32	2266.73	2112.94	2572.56	2668.24	2388.11	2326.24	2378.26	2412.46	2319.97	2167.07	2506.66	2634.95	2630.87	2772.47	2983.01	2810.7	2480	2404.07	2659.09	2696.3
	2299.16	2222.82	2224.97	2310.09	2245.62	2145.77	2211.24	2176.78	2335.48	2305.93	2368.04	2358.43	2368.25	2324.3	2374.21	2301.85	2122.27	2484.76	2315.76	2385.29	2483.88	2534.78	2599.81	2252.92	2634.46	2267.09	2355.53	2524.8	2390.25	2266.04	2112.28	2570.95	2666.81	2387.25	2325.44	2377.36	2410.74	2318.96	2165.8	2505.16	2633.21	2629.28	2770.63	2980.8	2808.95	2479.2	2402.5	2657.13	2694.91
	2297.9	2222.05	2224.4	2309.5	2244.95	2145	2210.68	2176.1	2334.73	2305.24	2366.95	2357.82	2367.4	2322.85	2373.59	2301.15	2121.67	2483.92	2314.97	2383.46	2481.99	2533.63	2599.12	2252.22	2633.17	2265.82	2353.75	2523.33	2389.17	2265.35	2111.63	2569.33	2665.38	2386.4	2324.63	2376.46	2409.03	2317.97	2164.53	2503.67	2631.46	2627.69	2768.8	2978.6	2807.19	2478.41	2400.94	2655.18	2693.51
	2296.65	2221.29	2223.84	2308.92	2244.29	2144.24	2210.11	2175.41	2333.98	2304.55	2365.85	2357.2	2366.55	2321.4	2372.98	2300.45	2121.08	2483.09	2314.19	2381.65	2480.11	2532.48	2598.44	2251.52	2631.88	2264.56	2351.97	2521.85	2388.1	2264.67	2110.97	2567.72	2663.96	2385.55	2323.84	2375.56	2407.32	2316.98	2163.27	2502.17	2629.71	2626.11	2766.97	2976.4	2805.44	2477.62	2399.38	2653.23	2692.12
	2295.39	2220.53	2223.28	2308.33	2243.62	2143.49	2209.55	2174.73	2333.22	2303.87	2364.75	2356.59	2365.7	2319.94	2372.36	2299.75	2120.49	2482.26	2313.41	2379.84	2478.23	2531.33	2597.75	2250.82	2630.59	2263.29	2350.2	2520.38	2387.04	2263.98	2110.32	2566.11	2662.55	2384.7	2323.04	2374.67	2405.62	2315.99	2162.01	2500.67	2627.95	2624.53	2765.15	2974.2	2803.7	2476.83	2397.83	2651.28	2690.72
	2294.13	2219.78	2222.72	2307.75	2242.95	2142.73	2208.99	2174.04	2332.47	2303.18	2363.65	2355.98	2364.86	2318.49	2371.74	2299.05	2119.89	2481.43	2312.63	2378.04	2476.35	2530.19	2597.07	2250.13	2629.3	2262.03	2348.43	2518.92	2385.98	2263.3	2109.67	2564.51	2661.15	2383.86	2322.26	2373.78	2403.93	2315.01	2160.76	2499.18	2626.2	2622.95	2763.33	2972.02	2801.95	2476.05	2396.28	2649.34	2689.33
	2292.88	2219.03	2222.16	2307.16	2242.29	2141.98	2208.43	2173.36	2331.71	2302.49	2362.55	2355.37	2364.01	2317.04	2371.12	2298.35	2119.31	2480.6	2311.86	2376.25	2474.48	2529.05	2596.39	2249.43	2628	2260.77	2346.67	2517.46	2384.92	2262.61	2109.03	2562.9	2659.75	2383.02	2321.47	2372.89	2402.25	2314.04	2159.51	2497.68	2624.44	2621.37	2761.52	2969.83	2800.21	2475.27	2394.73	2647.41	2687.94
	2291.63	2218.29	2221.61	2306.58	2241.63	2141.22	2207.86	2172.68	2330.95	2301.81	2361.45	2354.77	2363.17	2315.59	2370.5	2297.66	2118.72	2479.77	2311.09	2374.47	2472.61	2527.91	2595.72	2248.74	2626.71	2259.51	2344.91	2516.01	2383.87	2261.93	2108.38	2561.29	2658.36	2382.19	2320.69	2372	2400.57	2313.07	2158.26	2496.18	2622.68	2619.79	2759.71	2967.66	2798.47	2474.5	2393.18	2645.48	2686.55
	2290.37	2217.54	2221.05	2306	2240.97	2140.47	2207.3	2172	2330.19	2301.12	2360.34	2354.16	2362.32	2314.13	2369.87	2296.97	2118.13	2478.94	2310.32	2372.69	2470.74	2526.78	2595.04	2248.05	2625.42	2258.26	2343.16	2514.55	2382.82	2261.26	2107.74	2559.69	2656.98	2381.36	2319.91	2371.11	2398.9	2312.11	2157.02	2494.69	2620.92	2618.22	2757.91	2965.48	2796.73	2473.73	2391.64	2643.56	2685.16
	2289.12	2216.81	2220.5	2305.43	2240.31	2139.72	2206.74	2171.32	2329.44	2300.44	2359.23	2353.56	2361.48	2312.68	2369.24	2296.28	2117.54	2478.11	2309.55	2370.93	2468.87	2525.65	2594.37	2247.37	2624.12	2257.01	2341.41	2513.11	2381.77	2260.58	2107.1	2558.09	2655.61	2380.53	2319.14	2370.23	2397.23	2311.15	2155.79	2493.19	2619.15	2616.65	2756.11	2963.31	2794.99	2472.96	2390.11	2641.64	2683.78
	2287.87	2216.08	2219.95	2304.85	2239.66	2138.97	2206.17	2170.64	2328.68	2299.75	2358.12	2352.95	2360.64	2311.23	2368.61	2295.59	2116.96	2477.28	2308.79	2369.17	2467.01	2524.52	2593.7	2246.68	2622.83	2255.76	2339.66	2511.67	2380.73	2259.9	2106.46	2556.49	2654.24	2379.71	2318.37	2369.35	2395.57	2310.2	2154.56	2491.69	2617.38	2615.08	2754.32	2961.15	2793.26	2472.2	2388.57	2639.73	2682.39
	2286.62	2215.35	2219.4	2304.27	2239	2138.22	2205.61	2169.96	2327.91	2299.07	2357.01	2352.35	2359.81	2309.78	2367.98	2294.9	2116.38	2476.45	2308.02	2367.42	2465.15	2523.4	2593.03	2246	2621.53	2254.52	2337.92	2510.23	2379.69	2259.23	2105.82	2554.89	2652.88	2378.89	2317.61	2368.47	2393.92	2309.25	2153.34	2490.2	2615.61	2613.51	2752.53	2958.99	2791.53	2471.44	2387.04	2637.83	2681.01
	2285.37	2214.62	2218.86	2303.7	2238.35	2137.48	2205.05	2169.28	2327.15	2298.38	2355.9	2351.75	2358.97	2308.33	2367.34	2294.22	2115.8	2475.62	2307.26	2365.67	2463.29	2522.28	2592.37	2245.31	2620.24	2253.28	2336.19	2508.79	2378.66	2258.56	2105.19	2553.29	2651.53	2378.07	2316.85	2367.59	2392.27	2308.31	2152.12	2488.7	2613.84	2611.95	2750.75	2956.83	2789.81	2470.69	2385.52	2635.93	2679.63
	2284.12	2213.9	2218.31	2303.13	2237.7	2136.74	2204.48	2168.61	2326.39	2297.7	2354.78	2351.16	2358.13	2306.88	2366.71	2293.54	2115.21	2474.8	2306.51	2363.94	2461.44	2521.16	2591.71	2244.63	2618.95	2252.05	2334.45	2507.37	2377.63	2257.89	2104.56	2551.69	2650.19	2377.26	2316.09	2366.72	2390.63	2307.37	2150.91	2487.2	2612.06	2610.38	2748.97	2954.68	2788.08	2469.94	2384	2634.04	2678.25
	2282.87	2213.19	2217.77	2302.55	2237.05	2135.99	2203.92	2167.93	2325.63	2297.02	2353.67	2350.56	2357.3	2305.44	2366.07	2292.86	2114.64	2473.97	2305.75	2362.21	2459.59	2520.05	2591.05	2243.96	2617.65	2250.81	2332.73	2505.94	2376.61	2257.22	2103.93	2550.09	2648.85	2376.45	2315.34	2365.85	2389	2306.44	2149.7	2485.71	2610.29	2608.82	2747.2	2952.54	2786.36	2469.19	2382.48	2632.15	2676.87
	2281.62	2212.47	2217.23	2301.98	2236.4	2135.26	2203.36	2167.26	2324.86	2296.33	2352.55	2349.97	2356.47	2303.99	2365.42	2292.18	2114.06	2473.14	2305	2360.49	2457.74	2518.94	2590.39	2243.28	2616.36	2249.58	2331.01	2504.52	2375.59	2256.56	2103.3	2548.5	2647.52	2375.65	2314.59	2364.98	2387.37	2305.52	2148.5	2484.21	2608.51	2607.27	2745.43	2950.4	2784.65	2468.44	2380.96	2630.27	2675.49
	2280.38	2211.76	2216.69	2301.41	2235.76	2134.52	2202.79	2166.59	2324.1	2295.65	2351.43	2349.38	2355.64	2302.54	2364.78	2291.51	2113.48	2472.31	2304.25	2358.78	2455.9	2517.83	2589.73	2242.6	2615.06	2248.36	2329.29	2503.11	2374.57	2255.89	2102.68	2546.91	2646.2	2374.85	2313.85	2364.11	2385.75	2304.59	2147.3	2482.72	2606.73	2605.71	2743.66	2948.26	2782.93	2467.7	2379.45	2628.4	2674.12
	2279.13	2211.06	2216.15	2300.85	2235.12	2133.78	2202.23	2165.92	2323.33	2294.97	2350.31	2348.79	2354.81	2301.1	2364.13	2290.83	2112.91	2471.49	2303.5	2357.08	2454.06	2516.73	2589.08	2241.93	2613.77	2247.14	2327.58	2501.69	2373.56	2255.23	2102.06	2545.32	2644.88	2374.05	2313.11	2363.25	2384.14	2303.68	2146.11	2481.22	2604.94	2604.16	2741.9	2946.13	2781.22	2466.97	2377.95	2626.53	2672.74
	2277.89	2210.36	2215.61	2300.28	2234.48	2133.05	2201.67	2165.25	2322.57	2294.29	2349.18	2348.2	2353.99	2299.65	2363.48	2290.16	2112.33	2470.66	2302.76	2355.38	2452.22	2515.62	2588.43	2241.26	2612.47	2245.92	2325.88	2500.29	2372.55	2254.57	2101.44	2543.73	2643.57	2373.26	2312.38	2362.39	2382.53	2302.77	2144.92	2479.73	2603.16	2602.61	2740.15	2944	2779.51	2466.23	2376.44	2624.66	2671.37
	2276.65	2209.66	2215.08	2299.72	2233.84	2132.31	2201.1	2164.58	2321.8	2293.61	2348.06	2347.61	2353.16	2298.21	2362.83	2289.49	2111.76	2469.84	2302.02	2353.69	2450.39	2514.53	2587.78	2240.59	2611.18	2244.7	2324.18	2498.88	2371.55	2253.91	2100.82	2542.14	2642.27	2372.47	2311.64	2361.53	2380.93	2301.86	2143.74	2478.24	2601.37	2601.06	2738.4	2941.88	2777.81	2465.5	2374.95	2622.81	2670
	2275.41	2208.97	2214.54	2299.15	2233.2	2131.58	2200.54	2163.91	2321.03	2292.93	2346.93	2347.03	2352.34	2296.77	2362.18	2288.83	2111.19	2469.01	2301.28	2352.02	2448.56	2513.43	2587.14	2239.92	2609.88	2243.49	2322.48	2497.49	2370.55	2253.26	2100.2	2540.55	2640.98	2371.68	2310.92	2360.67	2379.33	2300.96	2142.56	2476.74	2599.58	2599.51	2736.65	2939.76	2776.11	2464.78	2373.45	2620.95	2668.63
	2274.17	2208.28	2214.01	2298.59	2232.56	2130.85	2199.98	2163.24	2320.26	2292.25	2345.8	2346.44	2351.52	2295.33	2361.52	2288.16	2110.62	2468.19	2300.54	2350.35	2446.73	2512.34	2586.5	2239.26	2608.58	2242.28	2320.79	2496.09	2369.55	2252.6	2099.59	2538.96	2639.69	2370.9	2310.19	2359.81	2377.74	2300.06	2141.39	2475.25	2597.79	2597.97	2734.91	2937.64	2774.41	2464.05	2371.96	2619.11	2667.26
	2272.93	2207.6	2213.48	2298.03	2231.93	2130.13	2199.41	2162.57	2319.49	2291.57	2344.67	2345.86	2350.7	2293.89	2360.86	2287.5	2110.05	2467.36	2299.8	2348.68	2444.91	2511.25	2585.86	2238.59	2607.29	2241.08	2319.11	2494.7	2368.56	2251.95	2098.98	2537.38	2638.41	2370.12	2309.47	2358.96	2376.16	2299.17	2140.23	2473.76	2596	2596.43	2733.18	2935.53	2772.71	2463.33	2370.47	2617.27	2665.89
	2271.7	2206.92	2212.96	2297.47	2231.3	2129.4	2198.85	2161.91	2318.72	2290.89	2343.54	2345.28	2349.88	2292.45	2360.2	2286.84	2109.48	2466.54	2299.07	2347.03	2443.09	2510.17	2585.22	2237.93	2605.99	2239.88	2317.43	2493.32	2367.58	2251.3	2098.37	2535.8	2637.14	2369.34	2308.75	2358.11	2374.59	2298.28	2139.07	2472.27	2594.21	2594.89	2731.45	2933.42	2771.02	2462.62	2368.99	2615.43	2664.53
	2270.46	2206.24	2212.43	2296.92	2230.67	2128.68	2198.28	2161.25	2317.95	2290.22	2342.41	2344.71	2349.07	2291.01	2359.54	2286.18	2108.92	2465.72	2298.34	2345.38	2441.28	2509.09	2584.58	2237.27	2604.7	2238.68	2315.75	2491.94	2366.59	2250.65	2097.76	2534.21	2635.87	2368.57	2308.04	2357.26	2373.02	2297.4	2137.91	2470.78	2592.41	2593.35	2729.72	2931.32	2769.33	2461.91	2367.51	2613.61	2663.17
	2269.23	2205.57	2211.91	2296.36	2230.04	2127.96	2197.72	2160.58	2317.18	2289.54	2341.28	2344.13	2348.26	2289.58	2358.87	2285.52	2108.35	2464.9	2297.61	2343.74	2439.47	2508.01	2583.95	2236.61	2603.4	2237.49	2314.09	2490.56	2365.61	2250.01	2097.16	2532.63	2634.61	2367.8	2307.33	2356.41	2371.46	2296.52	2136.77	2469.29	2590.61	2591.82	2728	2929.22	2767.65	2461.2	2366.04	2611.79	2661.81
	2268	2204.9	2211.39	2295.81	2229.41	2127.24	2197.16	2159.92	2316.4	2288.86	2340.14	2343.56	2347.44	2288.15	2358.21	2284.87	2107.79	2464.07	2296.89	2342.11	2437.66	2506.94	2583.32	2235.96	2602.11	2236.3	2312.42	2489.19	2364.64	2249.36	2096.56	2531.06	2633.36	2367.04	2306.63	2355.57	2369.9	2295.65	2135.62	2467.81	2588.82	2590.29	2726.28	2927.13	2765.96	2460.49	2364.57	2609.97	2660.45
	2266.77	2204.23	2210.86	2295.25	2228.79	2126.52	2196.59	2159.26	2315.63	2288.19	2339.01	2342.99	2346.63	2286.71	2357.54	2284.22	2107.23	2463.25	2296.16	2340.49	2435.85	2505.87	2582.69	2235.3	2600.81	2235.12	2310.77	2487.82	2363.67	2248.72	2095.96	2529.48	2632.12	2366.28	2305.93	2354.73	2368.35	2294.78	2134.48	2466.32	2587.02	2588.76	2724.57	2925.04	2764.28	2459.79	2363.1	2608.16	2659.09
	2265.55	2203.57	2210.35	2294.7	2228.17	2125.81	2196.03	2158.6	2314.86	2287.51	2337.87	2342.42	2345.83	2285.28	2356.86	2283.57	2106.67	2462.43	2295.44	2338.87	2434.05	2504.8	2582.07	2234.65	2599.52	2233.93	2309.11	2486.46	2362.7	2248.08	2095.36	2527.9	2630.88	2365.52	2305.23	2353.89	2366.81	2293.92	2133.35	2464.83	2585.22	2587.23	2722.86	2922.95	2762.61	2459.09	2361.64	2606.36	2657.73
	2264.32	2202.92	2209.83	2294.15	2227.54	2125.09	2195.47	2157.94	2314.08	2286.84	2336.74	2341.85	2345.02	2283.85	2356.19	2282.92	2106.11	2461.62	2294.73	2337.27	2432.26	2503.74	2581.45	2234	2598.22	2232.76	2307.47	2485.1	2361.74	2247.44	2094.77	2526.33	2629.65	2364.76	2304.54	2353.05	2365.27	2293.06	2132.22	2463.35	2583.41	2585.7	2721.16	2920.87	2760.93	2458.39	2360.19	2604.56	2656.38
	2263.1	2202.26	2209.31	2293.6	2226.93	2124.38	2194.9	2157.29	2313.31	2286.17	2335.6	2341.28	2344.22	2282.43	2355.51	2282.27	2105.55	2460.8	2294.01	2335.67	2430.47	2502.68	2580.83	2233.35	2596.93	2231.58	2305.83	2483.75	2360.78	2246.8	2094.17	2524.76	2628.42	2364.01	2303.85	2352.22	2363.74	2292.2	2131.1	2461.86	2581.61	2584.18	2719.47	2918.79	2759.26	2457.7	2358.73	2602.77	2655.03
	2261.88	2201.61	2208.8	2293.06	2226.31	2123.67	2194.34	2156.63	2312.53	2285.49	2334.46	2340.72	2343.42	2281	2354.84	2281.63	2104.99	2459.98	2293.3	2334.08	2428.68	2501.62	2580.21	2232.7	2595.64	2230.42	2304.19	2482.4	2359.83	2246.17	2093.58	2523.19	2627.21	2363.27	2303.16	2351.38	2362.22	2291.35	2129.99	2460.38	2579.81	2582.66	2717.77	2916.71	2757.6	2457.01	2357.28	2600.98	2653.67
	2260.66	2200.97	2208.29	2292.51	2225.69	2122.97	2193.78	2155.97	2311.75	2284.82	2333.32	2340.16	2342.62	2279.58	2354.15	2280.99	2104.44	2459.16	2292.59	2332.49	2426.89	2500.57	2579.59	2232.06	2594.34	2229.25	2302.56	2481.05	2358.87	2245.54	2093	2521.62	2625.99	2362.52	2302.48	2350.55	2360.7	2290.5	2128.88	2458.9	2578	2581.15	2716.09	2914.64	2755.94	2456.33	2355.84	2599.2	2652.33
	2259.44	2200.33	2207.78	2291.97	2225.08	2122.26	2193.22	2155.32	2310.98	2284.15	2332.18	2339.6	2341.82	2278.15	2353.47	2280.35	2103.88	2458.35	2291.88	2330.92	2425.11	2499.52	2578.98	2231.41	2593.05	2228.09	2300.94	2479.71	2357.93	2244.91	2092.41	2520.05	2624.79	2361.78	2301.8	2349.72	2359.19	2289.66	2127.77	2457.42	2576.19	2579.63	2714.4	2912.58	2754.28	2455.64	2354.4	2597.43	2650.98
	2258.23	2199.69	2207.27	2291.42	2224.47	2121.56	2192.65	2154.67	2310.2	2283.48	2331.04	2339.04	2341.03	2276.73	2352.79	2279.71	2103.33	2457.53	2291.17	2329.35	2423.34	2498.47	2578.37	2230.77	2591.76	2226.93	2299.32	2478.37	2356.99	2244.28	2091.83	2518.49	2623.59	2361.05	2301.13	2348.9	2357.69	2288.82	2126.67	2455.94	2574.39	2578.12	2712.73	2910.51	2752.62	2454.96	2352.96	2595.66	2649.63
	2257.02	2199.05	2206.77	2290.88	2223.86	2120.86	2192.09	2154.02	2309.42	2282.81	2329.9	2338.49	2340.23	2275.32	2352.1	2279.08	2102.78	2456.71	2290.47	2327.79	2421.57	2497.43	2577.77	2230.13	2590.46	2225.78	2297.71	2477.04	2356.05	2243.65	2091.25	2516.92	2622.4	2360.31	2300.46	2348.07	2356.19	2287.99	2125.58	2454.47	2572.58	2576.61	2711.05	2908.45	2750.97	2454.29	2351.53	2593.9	2648.29
	2255.81	2198.42	2206.26	2290.34	2223.25	2120.16	2191.53	2153.37	2308.64	2282.14	2328.75	2337.93	2339.44	2273.9	2351.41	2278.45	2102.23	2455.9	2289.77	2326.24	2419.8	2496.39	2577.16	2229.5	2589.17	2224.63	2296.11	2475.71	2355.11	2243.03	2090.67	2515.36	2621.22	2359.58	2299.79	2347.25	2354.7	2287.16	2124.49	2452.99	2570.77	2575.1	2709.39	2906.4	2749.32	2453.61	2350.11	2592.14	2646.95
	2254.6	2197.79	2205.76	2289.8	2222.65	2119.47	2190.96	2152.72	2307.86	2281.47	2327.61	2337.38	2338.65	2272.49	2350.72	2277.81	2101.68	2455.09	2289.07	2324.7	2418.04	2495.35	2576.56	2228.86	2587.88	2223.49	2294.51	2474.39	2354.18	2242.41	2090.09	2513.8	2620.04	2358.86	2299.13	2346.43	2353.21	2286.33	2123.41	2451.52	2568.96	2573.59	2707.72	2904.34	2747.68	2452.94	2348.68	2590.4	2645.61
	2253.39	2197.17	2205.26	2289.27	2222.04	2118.77	2190.4	2152.07	2307.08	2280.81	2326.46	2336.83	2337.87	2271.07	2350.02	2277.19	2101.13	2454.27	2288.37	2323.16	2416.28	2494.32	2575.96	2228.23	2586.58	2222.35	2292.92	2473.07	2353.26	2241.79	2089.52	2512.24	2618.87	2358.14	2298.47	2345.62	2351.73	2285.51	2122.33	2450.04	2567.15	2572.09	2706.07	2902.29	2746.03	2452.27	2347.27	2588.65	2644.27
	2252.19	2196.55	2204.76	2288.73	2221.44	2118.08	2189.84	2151.42	2306.3	2280.14	2325.32	2336.28	2337.08	2269.66	2349.33	2276.56	2100.59	2453.46	2287.68	2321.64	2414.52	2493.29	2575.37	2227.59	2585.29	2221.21	2291.33	2471.75	2352.34	2241.17	2088.95	2510.68	2617.7	2357.42	2297.81	2344.8	2350.26	2284.69	2121.26	2448.57	2565.34	2570.59	2704.41	2900.25	2744.4	2451.61	2345.85	2586.92	2642.93
	2250.99	2195.94	2204.26	2288.2	2220.84	2117.39	2189.28	2150.78	2305.52	2279.47	2324.17	2335.74	2336.3	2268.26	2348.63	2275.93	2100.04	2452.65	2286.99	2320.12	2412.77	2492.26	2574.78	2226.96	2584	2220.08	2289.75	2470.44	2351.42	2240.56	2088.38	2509.12	2616.54	2356.7	2297.16	2343.99	2348.79	2283.88	2120.2	2447.1	2563.53	2569.09	2702.77	2898.21	2742.76	2450.95	2344.44	2585.19	2641.6
	2249.79	2195.32	2203.77	2287.67	2220.24	2116.71	2188.71	2150.13	2304.74	2278.81	2323.03	2335.19	2335.52	2266.85	2347.93	2275.31	2099.5	2451.84	2286.3	2318.61	2411.03	2491.24	2574.19	2226.34	2582.71	2218.95	2288.17	2469.14	2350.51	2239.94	2087.81	2507.57	2615.39	2355.99	2296.51	2343.18	2347.33	2283.07	2119.14	2445.63	2561.72	2567.6	2701.12	2896.17	2741.13	2450.29	2343.04	2583.46	2640.27
	2248.6	2194.71	2203.27	2287.14	2219.64	2116.02	2188.15	2149.49	2303.95	2278.14	2321.88	2334.65	2334.74	2265.45	2347.23	2274.69	2098.96	2451.03	2285.61	2317.1	2409.29	2490.22	2573.6	2225.71	2581.42	2217.83	2286.6	2467.84	2349.6	2239.33	2087.24	2506.02	2614.25	2355.28	2295.86	2342.37	2345.88	2282.26	2118.08	2444.17	2559.9	2566.1	2699.48	2894.13	2739.5	2449.63	2341.64	2581.74	2638.93
	2247.41	2194.11	2202.78	2286.61	2219.05	2115.34	2187.59	2148.85	2303.17	2277.48	2320.74	2334.11	2333.97	2264.05	2346.52	2274.08	2098.42	2450.23	2284.93	2315.61	2407.55	2489.2	2573.01	2225.09	2580.13	2216.71	2285.04	2466.54	2348.69	2238.73	2086.68	2504.47	2613.11	2354.58	2295.22	2341.56	2344.43	2281.46	2117.04	2442.7	2558.09	2564.61	2697.85	2892.1	2737.88	2448.98	2340.24	2580.03	2637.61
	2246.22	2193.51	2202.29	2286.08	2218.46	2114.66	2187.03	2148.2	2302.38	2276.82	2319.59	2333.58	2333.19	2262.65	2345.82	2273.46	2097.88	2449.42	2284.24	2314.12	2405.82	2488.19	2572.43	2224.46	2578.84	2215.6	2283.49	2465.25	2347.79	2238.12	2086.12	2502.92	2611.98	2353.88	2294.58	2340.76	2342.99	2280.66	2115.99	2441.24	2556.28	2563.13	2696.22	2890.07	2736.26	2448.33	2338.85	2578.33	2636.28
	2245.03	2192.91	2201.8	2285.55	2217.87	2113.98	2186.47	2147.57	2301.6	2276.16	2318.44	2333.04	2332.42	2261.25	2345.11	2272.85	2097.34	2448.61	2283.56	2312.64	2404.09	2487.18	2571.85	2223.84	2577.55	2214.49	2281.94	2463.96	2346.89	2237.51	2085.56	2501.37	2610.85	2353.18	2293.95	2339.96	2341.56	2279.87	2114.96	2439.78	2554.46	2561.64	2694.6	2888.05	2734.64	2447.68	2337.47	2576.63	2634.95
	2243.85	2192.32	2201.32	2285.03	2217.28	2113.31	2185.91	2146.93	2300.82	2275.5	2317.3	2332.51	2331.66	2259.86	2344.4	2272.23	2096.81	2447.81	2282.89	2311.17	2402.37	2486.18	2571.28	2223.23	2576.26	2213.38	2280.39	2462.68	2346	2236.91	2085.01	2499.82	2609.73	2352.48	2293.32	2339.16	2340.13	2279.08	2113.93	2438.32	2552.65	2560.16	2692.98	2886.03	2733.03	2447.03	2336.09	2574.93	2633.63
	2242.67	2191.73	2200.83	2284.51	2216.69	2112.64	2185.34	2146.29	2300.03	2274.84	2316.15	2331.98	2330.89	2258.47	2343.68	2271.63	2096.27	2447	2282.21	2309.71	2400.66	2485.18	2570.7	2222.61	2574.98	2212.28	2278.86	2461.4	2345.11	2236.31	2084.45	2498.28	2608.62	2351.79	2292.69	2338.36	2338.71	2278.29	2112.9	2436.86	2550.84	2558.68	2691.37	2884.01	2731.42	2446.39	2334.71	2573.25	2632.31
	2241.49	2191.14	2200.35	2283.98	2216.1	2111.97	2184.78	2145.65	2299.24	2274.18	2315	2331.45	2330.13	2257.08	2342.97	2271.02	2095.74	2446.2	2281.54	2308.25	2398.94	2484.18	2570.13	2222	2573.69	2211.19	2277.33	2460.12	2344.22	2235.72	2083.9	2496.74	2607.51	2351.11	2292.07	2337.56	2337.29	2277.51	2111.89	2435.41	2549.02	2557.2	2689.76	2881.99	2729.82	2445.75	2333.34	2571.56	2630.99
	2240.32	2190.56	2199.87	2283.46	2215.52	2111.3	2184.22	2145.02	2298.46	2273.52	2313.85	2330.92	2329.37	2255.7	2342.25	2270.41	2095.21	2445.4	2280.87	2306.81	2397.24	2483.18	2569.57	2221.38	2572.4	2210.09	2275.8	2458.85	2343.34	2235.12	2083.35	2495.2	2606.41	2350.42	2291.45	2336.77	2335.88	2276.73	2110.87	2433.96	2547.21	2555.72	2688.16	2879.98	2728.22	2445.11	2331.97	2569.89	2629.68
	2239.15	2189.98	2199.39	2282.94	2214.94	2110.64	2183.66	2144.38	2297.67	2272.86	2312.71	2330.4	2328.61	2254.31	2341.53	2269.81	2094.68	2444.6	2280.2	2305.37	2395.53	2482.19	2569	2220.77	2571.11	2209.01	2274.28	2457.59	2342.47	2234.53	2082.81	2493.66	2605.31	2349.74	2290.83	2335.98	2334.48	2275.95	2109.87	2432.5	2545.39	2554.25	2686.56	2877.97	2726.62	2444.48	2330.61	2568.22	2628.36
	2237.98	2189.4	2198.92	2282.43	2214.36	2109.97	2183.1	2143.75	2296.88	2272.21	2311.56	2329.88	2327.85	2252.93	2340.81	2269.21	2094.15	2443.8	2279.54	2303.94	2393.84	2481.2	2568.44	2220.16	2569.83	2207.93	2272.77	2456.32	2341.59	2233.94	2082.26	2492.12	2604.22	2349.06	2290.22	2335.19	2333.08	2275.18	2108.87	2431.06	2543.58	2552.78	2684.96	2875.97	2725.03	2443.85	2329.25	2566.56	2627.05
	2236.81	2188.83	2198.44	2281.91	2213.78	2109.31	2182.54	2143.12	2296.09	2271.55	2310.41	2329.36	2327.1	2251.56	2340.08	2268.61	2093.62	2443	2278.87	2302.51	2392.14	2480.22	2567.88	2219.56	2568.54	2206.85	2271.27	2455.07	2340.73	2233.35	2081.72	2490.59	2603.14	2348.39	2289.61	2334.4	2331.69	2274.41	2107.87	2429.61	2541.76	2551.31	2683.38	2873.96	2723.44	2443.22	2327.9	2564.9	2625.74
	2235.65	2188.26	2197.97	2281.4	2213.2	2108.66	2181.98	2142.49	2295.31	2270.9	2309.26	2328.84	2326.35	2250.18	2339.36	2268.02	2093.1	2442.2	2278.21	2301.1	2390.46	2479.24	2567.33	2218.95	2567.26	2205.78	2269.77	2453.82	2339.86	2232.76	2081.18	2489.05	2602.07	2347.72	2289	2333.62	2330.31	2273.64	2106.88	2428.16	2539.95	2549.85	2681.79	2871.96	2721.86	2442.59	2326.55	2563.25	2624.43
	2234.49	2187.69	2197.49	2280.89	2212.63	2108	2181.42	2141.86	2294.52	2270.25	2308.11	2328.32	2325.6	2248.81	2338.63	2267.42	2092.57	2441.4	2277.56	2299.69	2388.77	2478.26	2566.77	2218.35	2565.98	2204.71	2268.28	2452.57	2339	2232.18	2080.64	2487.52	2601	2347.05	2288.4	2332.84	2328.93	2272.88	2105.9	2426.72	2538.14	2548.38	2680.21	2869.97	2720.28	2441.97	2325.21	2561.61	2623.12
	2233.34	2187.13	2197.02	2280.37	2212.06	2107.35	2180.86	2141.24	2293.73	2269.6	2306.97	2327.81	2324.85	2247.44	2337.9	2266.83	2092.05	2440.6	2276.9	2298.29	2387.1	2477.29	2566.22	2217.75	2564.69	2203.65	2266.8	2451.32	2338.14	2231.6	2080.11	2485.99	2599.93	2346.39	2287.8	2332.06	2327.56	2272.12	2104.92	2425.28	2536.32	2546.92	2678.64	2867.97	2718.7	2441.35	2323.87	2559.97	2621.82
	2232.19	2186.57	2196.56	2279.87	2211.49	2106.7	2180.3	2140.61	2292.94	2268.94	2305.82	2327.3	2324.11	2246.08	2337.17	2266.24	2091.53	2439.81	2276.25	2296.9	2385.42	2476.32	2565.68	2217.15	2563.41	2202.59	2265.32	2450.08	2337.29	2231.02	2079.57	2484.47	2598.87	2345.73	2287.2	2331.28	2326.2	2271.37	2103.95	2423.85	2534.51	2545.46	2677.07	2865.98	2717.13	2440.73	2322.54	2558.34	2620.52
	2231.04	2186.02	2196.09	2279.36	2210.92	2106.05	2179.74	2139.98	2292.15	2268.29	2304.67	2326.79	2323.37	2244.72	2336.44	2265.65	2091.01	2439.02	2275.6	2295.52	2383.76	2475.35	2565.13	2216.56	2562.13	2201.53	2263.85	2448.85	2336.44	2230.44	2079.04	2482.94	2597.82	2345.07	2286.61	2330.5	2324.84	2270.61	2102.99	2422.41	2532.7	2544.01	2675.51	2863.99	2715.56	2440.11	2321.21	2556.72	2619.22
	2229.89	2185.47	2195.63	2278.85	2210.35	2105.41	2179.18	2139.36	2291.36	2267.65	2303.53	2326.29	2322.63	2243.36	2335.7	2265.07	2090.49	2438.22	2274.95	2294.14	2382.1	2474.39	2564.59	2215.96	2560.85	2200.49	2262.39	2447.62	2335.6	2229.87	2078.51	2481.42	2596.78	2344.42	2286.02	2329.73	2323.49	2269.86	2102.03	2420.98	2530.88	2542.56	2673.95	2862.01	2713.99	2439.5	2319.89	2555.1	2617.92
	2228.75	2184.92	2195.16	2278.35	2209.79	2104.77	2178.62	2138.74	2290.57	2267	2302.38	2325.78	2321.89	2242	2334.96	2264.49	2089.97	2437.43	2274.3	2292.78	2380.44	2473.43	2564.05	2215.37	2559.57	2199.44	2260.93	2446.39	2334.76	2229.3	2077.99	2479.89	2595.74	2343.77	2285.43	2328.95	2322.14	2269.12	2101.08	2419.55	2529.07	2541.11	2672.39	2860.03	2712.43	2438.88	2318.57	2553.49	2616.62
	2227.62	2184.37	2194.7	2277.84	2209.22	2104.13	2178.06	2138.12	2289.78	2266.35	2301.23	2325.28	2321.16	2240.65	2334.22	2263.91	2089.45	2436.64	2273.66	2291.42	2378.79	2472.48	2563.52	2214.78	2558.29	2198.4	2259.49	2445.17	2333.92	2228.73	2077.46	2478.37	2594.7	2343.13	2284.85	2328.18	2320.8	2268.38	2100.14	2418.12	2527.26	2539.66	2670.84	2858.05	2710.88	2438.27	2317.26	2551.89	2615.33
	2226.48	2183.83	2194.24	2277.34	2208.66	2103.49	2177.5	2137.5	2288.98	2265.71	2300.09	2324.78	2320.43	2239.3	2333.48	2263.33	2088.94	2435.85	2273.02	2290.07	2377.14	2471.52	2562.99	2214.19	2557.01	2197.37	2258.04	2443.95	2333.09	2228.16	2076.94	2476.86	2593.67	2342.48	2284.27	2327.42	2319.47	2267.64	2099.2	2416.7	2525.45	2538.21	2669.3	2856.07	2709.32	2437.67	2315.95	2550.29	2614.04
	2225.35	2183.29	2193.79	2276.84	2208.1	2102.86	2176.95	2136.88	2288.19	2265.06	2298.94	2324.28	2319.7	2237.95	2332.74	2262.75	2088.43	2435.07	2272.38	2288.72	2375.5	2470.58	2562.46	2213.6	2555.73	2196.34	2256.61	2442.74	2332.26	2227.6	2076.42	2475.34	2592.65	2341.84	2283.7	2326.65	2318.14	2266.9	2098.26	2415.27	2523.64	2536.77	2667.76	2854.1	2707.78	2437.06	2314.65	2548.7	2612.75
	2224.23	2182.76	2193.33	2276.34	2207.55	2102.23	2176.39	2136.26	2287.4	2264.42	2297.8	2323.79	2318.98	2236.61	2331.99	2262.18	2087.91	2434.28	2271.74	2287.39	2373.87	2469.63	2561.93	2213.02	2554.46	2195.32	2255.18	2441.53	2331.44	2227.03	2075.91	2473.82	2591.64	2341.21	2283.12	2325.89	2316.82	2266.16	2097.34	2413.85	2521.83	2535.33	2666.23	2852.12	2706.23	2436.46	2313.35	2547.11	2611.46
	2223.1	2182.23	2192.88	2275.85	2206.99	2101.6	2175.83	2135.65	2286.61	2263.78	2296.66	2323.3	2318.26	2235.27	2331.24	2261.61	2087.4	2433.49	2271.11	2286.06	2372.24	2468.69	2561.41	2212.44	2553.18	2194.3	2253.76	2440.33	2330.62	2226.47	2075.39	2472.31	2590.63	2340.57	2282.56	2325.13	2315.5	2265.43	2096.41	2412.44	2520.02	2533.89	2664.7	2850.16	2704.69	2435.86	2312.05	2545.53	2610.18
	2221.99	2181.7	2192.43	2275.35	2206.44	2100.98	2175.27	2135.03	2285.81	2263.13	2295.51	2322.81	2317.54	2233.94	2330.49	2261.04	2086.89	2432.71	2270.47	2284.74	2370.62	2467.75	2560.89	2211.86	2551.91	2193.29	2252.35	2439.13	2329.8	2225.92	2074.88	2470.8	2589.62	2339.94	2281.99	2324.37	2314.2	2264.71	2095.5	2411.02	2518.21	2532.46	2663.18	2848.19	2703.16	2435.26	2310.77	2543.96	2608.89
	2220.87	2181.18	2191.98	2274.86	2205.88	2100.36	2174.71	2134.42	2285.02	2262.49	2294.37	2322.32	2316.82	2232.61	2329.74	2260.47	2086.39	2431.93	2269.84	2283.43	2369	2466.82	2560.37	2211.28	2550.63	2192.28	2250.94	2437.94	2328.99	2225.36	2074.37	2469.29	2588.62	2339.32	2281.43	2323.61	2312.89	2263.98	2094.59	2409.61	2516.41	2531.03	2661.66	2846.23	2701.62	2434.66	2309.49	2542.39	2607.61
	2219.76	2180.66	2191.53	2274.37	2205.34	2099.74	2174.16	2133.81	2284.23	2261.86	2293.23	2321.84	2316.11	2231.28	2328.99	2259.9	2085.88	2431.14	2269.22	2282.13	2367.39	2465.89	2559.86	2210.7	2549.36	2191.28	2249.55	2436.75	2328.19	2224.81	2073.86	2467.79	2587.63	2338.7	2280.87	2322.85	2311.6	2263.26	2093.69	2408.2	2514.6	2529.6	2660.14	2844.26	2700.1	2434.07	2308.21	2540.83	2606.34
	2218.65	2180.14	2191.08	2273.88	2204.79	2099.12	2173.6	2133.2	2283.43	2261.22	2292.09	2321.35	2315.4	2229.95	2328.23	2259.34	2085.38	2430.36	2268.59	2280.83	2365.78	2464.96	2559.35	2210.13	2548.09	2190.28	2248.15	2435.56	2327.38	2224.26	2073.36	2466.28	2586.64	2338.08	2280.31	2322.1	2310.31	2262.54	2092.79	2406.8	2512.8	2528.17	2658.63	2842.31	2698.58	2433.48	2306.94	2539.28	2605.06
	2217.55	2179.62	2190.64	2273.39	2204.24	2098.51	2173.04	2132.59	2282.64	2260.58	2290.95	2320.87	2314.69	2228.63	2327.47	2258.78	2084.87	2429.59	2267.97	2279.54	2364.18	2464.04	2558.84	2209.55	2546.82	2189.29	2246.77	2434.38	2326.58	2223.71	2072.85	2464.78	2585.66	2337.46	2279.76	2321.35	2309.03	2261.82	2091.9	2405.39	2510.99	2526.75	2657.13	2840.35	2697.06	2432.89	2305.67	2537.73	2603.79
	2216.45	2179.11	2190.2	2272.9	2203.7	2097.9	2172.49	2131.98	2281.84	2259.95	2289.81	2320.39	2313.98	2227.31	2326.71	2258.22	2084.37	2428.81	2267.35	2278.26	2362.58	2463.12	2558.34	2208.98	2545.55	2188.3	2245.39	2433.2	2325.79	2223.17	2072.35	2463.28	2584.68	2336.85	2279.21	2320.6	2307.75	2261.11	2091.02	2403.99	2509.19	2525.33	2655.63	2838.4	2695.54	2432.3	2304.41	2536.19	2602.52
	2215.36	2178.61	2189.76	2272.41	2203.15	2097.29	2171.93	2131.38	2281.05	2259.31	2288.67	2319.92	2313.28	2226	2325.95	2257.67	2083.87	2428.03	2266.73	2276.99	2361	2462.2	2557.83	2208.42	2544.28	2187.32	2244.02	2432.03	2325	2222.62	2071.86	2461.78	2583.71	2336.24	2278.66	2319.85	2306.48	2260.4	2090.14	2402.6	2507.39	2523.91	2654.14	2836.45	2694.03	2431.72	2303.15	2534.66	2601.25
	2214.27	2178.1	2189.32	2271.93	2202.61	2096.69	2171.38	2130.77	2280.26	2258.68	2287.53	2319.45	2312.58	2224.69	2325.19	2257.11	2083.37	2427.26	2266.11	2275.73	2359.41	2461.29	2557.33	2207.85	2543.01	2186.34	2242.66	2430.86	2324.21	2222.08	2071.36	2460.28	2582.75	2335.63	2278.12	2319.11	2305.21	2259.69	2089.27	2401.2	2505.59	2522.49	2652.65	2834.5	2692.53	2431.13	2301.9	2533.13	2599.98
	2213.18	2177.6	2188.88	2271.45	2202.07	2096.08	2170.82	2130.17	2279.46	2258.05	2286.4	2318.97	2311.88	2223.38	2324.43	2256.56	2082.88	2426.48	2265.5	2274.47	2357.83	2460.38	2556.84	2207.29	2541.74	2185.37	2241.31	2429.7	2323.43	2221.54	2070.86	2458.79	2581.79	2335.03	2277.58	2318.36	2303.96	2258.99	2088.41	2399.81	2503.79	2521.08	2651.17	2832.56	2691.03	2430.55	2300.66	2531.61	2598.72
	2212.1	2177.1	2188.45	2270.96	2201.54	2095.49	2170.27	2129.57	2278.67	2257.42	2285.26	2318.51	2311.19	2222.08	2323.66	2256.01	2082.38	2425.71	2264.89	2273.22	2356.26	2459.48	2556.34	2206.72	2540.48	2184.4	2239.96	2428.54	2322.65	2221.01	2070.37	2457.3	2580.83	2334.43	2277.04	2317.62	2302.7	2258.29	2087.55	2398.43	2501.99	2519.67	2649.69	2830.62	2689.53	2429.97	2299.42	2530.1	2597.45
	2211.02	2176.61	2188.01	2270.48	2201	2094.89	2169.72	2128.97	2277.87	2256.79	2284.13	2318.04	2310.5	2220.79	2322.89	2255.47	2081.89	2424.94	2264.28	2271.98	2354.69	2458.58	2555.85	2206.16	2539.22	2183.44	2238.62	2427.39	2321.87	2220.47	2069.88	2455.81	2579.88	2333.83	2276.51	2316.88	2301.46	2257.59	2086.7	2397.04	2500.2	2518.26	2648.22	2828.68	2688.04	2429.39	2298.18	2528.59	2596.19
	2209.95	2176.12	2187.58	2270.01	2200.47	2094.3	2169.16	2128.37	2277.08	2256.16	2283	2317.58	2309.81	2219.49	2322.13	2254.92	2081.4	2424.17	2263.67	2270.75	2353.13	2457.68	2555.37	2205.61	2537.95	2182.48	2237.29	2426.23	2321.1	2219.94	2069.4	2454.32	2578.94	2333.24	2275.98	2316.15	2300.22	2256.89	2085.85	2395.66	2498.4	2516.86	2646.75	2826.74	2686.55	2428.82	2296.95	2527.09	2594.94
	2208.88	2175.63	2187.15	2269.53	2199.94	2093.71	2168.61	2127.77	2276.28	2255.53	2281.87	2317.11	2309.12	2218.2	2321.36	2254.38	2080.91	2423.4	2263.07	2269.53	2351.58	2456.79	2554.88	2205.05	2536.69	2181.53	2235.96	2425.09	2320.33	2219.41	2068.91	2452.84	2578	2332.65	2275.45	2315.41	2298.98	2256.2	2085.01	2394.28	2496.61	2515.45	2645.29	2824.81	2685.07	2428.24	2295.73	2525.59	2593.68
	2207.82	2175.15	2186.73	2269.05	2199.41	2093.12	2168.06	2127.18	2275.49	2254.91	2280.74	2316.65	2308.44	2216.92	2320.59	2253.84	2080.42	2422.63	2262.46	2268.31	2350.03	2455.9	2554.4	2204.5	2535.43	2180.59	2234.64	2423.95	2319.57	2218.89	2068.43	2451.36	2577.07	2332.07	2274.93	2314.68	2297.76	2255.5	2084.18	2392.91	2494.82	2514.05	2643.83	2822.88	2683.59	2427.67	2294.51	2524.11	2592.43
	2206.75	2174.67	2186.3	2268.58	2198.88	2092.54	2167.51	2126.58	2274.69	2254.28	2279.61	2316.2	2307.76	2215.64	2319.81	2253.3	2079.93	2421.86	2261.86	2267.1	2348.49	2455.01	2553.92	2203.94	2534.18	2179.64	2233.33	2422.81	2318.81	2218.36	2067.95	2449.88	2576.14	2331.48	2274.41	2313.95	2296.54	2254.82	2083.35	2391.54	2493.03	2512.66	2642.38	2820.95	2682.11	2427.1	2293.3	2522.63	2591.18
	2205.7	2174.19	2185.88	2268.11	2198.36	2091.95	2166.95	2125.99	2273.9	2253.66	2278.48	2315.74	2307.08	2214.36	2319.04	2252.77	2079.44	2421.1	2261.26	2265.9	2346.95	2454.13	2553.44	2203.39	2532.92	2178.71	2232.03	2421.68	2318.05	2217.84	2067.47	2448.4	2575.22	2330.9	2273.89	2313.22	2295.32	2254.13	2082.53	2390.17	2491.25	2511.26	2640.93	2819.03	2680.64	2426.53	2292.09	2521.15	2589.93
	2204.65	2173.71	2185.45	2267.64	2197.83	2091.38	2166.4	2125.4	2273.11	2253.04	2277.36	2315.29	2306.4	2213.09	2318.27	2252.23	2078.96	2420.33	2260.67	2264.71	2345.42	2453.25	2552.97	2202.85	2531.66	2177.78	2230.73	2420.55	2317.3	2217.32	2066.99	2446.93	2574.3	2330.33	2273.37	2312.49	2294.11	2253.45	2081.71	2388.81	2489.46	2509.87	2639.49	2817.11	2679.18	2425.96	2290.89	2519.68	2588.69
	2203.6	2173.24	2185.03	2267.17	2197.31	2090.8	2165.85	2124.81	2272.31	2252.42	2276.24	2314.84	2305.73	2211.82	2317.49	2251.7	2078.48	2419.57	2260.07	2263.53	2343.89	2452.37	2552.5	2202.3	2530.41	2176.85	2229.44	2419.43	2316.55	2216.8	2066.52	2445.45	2573.38	2329.75	2272.86	2311.77	2292.91	2252.77	2080.9	2387.45	2487.68	2508.49	2638.06	2815.19	2677.72	2425.4	2289.69	2518.22	2587.44
	2202.55	2172.77	2184.62	2266.7	2196.79	2090.23	2165.3	2124.23	2271.52	2251.8	2275.12	2314.39	2305.06	2210.55	2316.71	2251.17	2077.99	2418.81	2259.48	2262.35	2342.38	2451.5	2552.03	2201.76	2529.16	2175.93	2228.16	2418.31	2315.81	2216.28	2066.05	2443.98	2572.48	2329.18	2272.35	2311.04	2291.71	2252.09	2080.1	2386.09	2485.9	2507.1	2636.63	2813.27	2676.26	2424.83	2288.5	2516.77	2586.2
	2201.51	2172.31	2184.2	2266.23	2196.27	2089.66	2164.76	2123.64	2270.73	2251.19	2274	2313.94	2304.39	2209.29	2315.94	2250.65	2077.51	2418.05	2258.89	2261.18	2340.86	2450.63	2551.56	2201.22	2527.91	2175.01	2226.89	2417.19	2315.07	2215.77	2065.58	2442.52	2571.57	2328.62	2271.85	2310.32	2290.52	2251.41	2079.3	2384.74	2484.13	2505.72	2635.2	2811.36	2674.81	2424.27	2287.32	2515.32	2584.97
	2200.48	2171.85	2183.78	2265.77	2195.75	2089.09	2164.21	2123.06	2269.93	2250.57	2272.88	2313.5	2303.73	2208.04	2315.16	2250.12	2077.04	2417.29	2258.3	2260.02	2339.36	2449.77	2551.1	2200.68	2526.66	2174.1	2225.62	2416.08	2314.33	2215.26	2065.11	2441.05	2570.67	2328.05	2271.35	2309.6	2289.34	2250.74	2078.51	2383.39	2482.35	2504.34	2633.78	2809.45	2673.36	2423.71	2286.14	2513.88	2583.73
	2199.45	2171.39	2183.37	2265.3	2195.24	2088.53	2163.66	2122.48	2269.14	2249.96	2271.77	2313.06	2303.06	2206.79	2314.38	2249.6	2076.56	2416.53	2257.71	2258.87	2337.86	2448.91	2550.64	2200.14	2525.41	2173.2	2224.36	2414.98	2313.6	2214.75	2064.65	2439.59	2569.78	2327.49	2270.85	2308.89	2288.16	2250.07	2077.73	2382.04	2480.58	2502.96	2632.37	2807.55	2671.92	2423.15	2284.96	2512.45	2582.5
	2198.42	2170.93	2182.96	2264.84	2194.73	2087.97	2163.11	2121.9	2268.35	2249.34	2270.65	2312.62	2302.4	2205.54	2313.6	2249.08	2076.09	2415.78	2257.13	2257.72	2336.36	2448.05	2550.18	2199.61	2524.17	2172.3	2223.11	2413.88	2312.87	2214.24	2064.19	2438.13	2568.89	2326.94	2270.35	2308.17	2286.99	2249.4	2076.95	2380.7	2478.81	2501.59	2630.96	2805.64	2670.48	2422.59	2283.8	2511.02	2581.27
	2197.4	2170.48	2182.55	2264.38	2194.22	2087.42	2162.57	2121.32	2267.56	2248.73	2269.54	2312.18	2301.75	2204.3	2312.81	2248.57	2075.61	2415.02	2256.55	2256.58	2334.87	2447.19	2549.72	2199.07	2522.93	2171.4	2221.87	2412.78	2312.14	2213.74	2063.73	2436.68	2568.01	2326.38	2269.86	2307.46	2285.82	2248.74	2076.17	2379.36	2477.04	2500.22	2629.55	2803.74	2669.05	2422.03	2282.63	2509.6	2580.04
	2196.39	2170.03	2182.14	2263.92	2193.71	2086.86	2162.02	2120.74	2266.76	2248.12	2268.43	2311.74	2301.09	2203.07	2312.03	2248.05	2075.14	2414.27	2255.96	2255.45	2333.39	2446.34	2549.27	2198.54	2521.69	2170.51	2220.63	2411.69	2311.42	2213.23	2063.27	2435.22	2567.13	2325.83	2269.37	2306.75	2284.66	2248.07	2075.41	2378.03	2475.28	2498.85	2628.15	2801.85	2667.62	2421.48	2281.48	2508.19	2578.81
	2195.37	2169.59	2181.74	2263.46	2193.2	2086.31	2161.48	2120.17	2265.97	2247.51	2267.33	2311.31	2300.44	2201.84	2311.25	2247.54	2074.67	2413.51	2255.39	2254.33	2331.91	2445.5	2548.82	2198.01	2520.45	2169.63	2219.4	2410.6	2310.71	2212.73	2062.81	2433.77	2566.26	2325.29	2268.88	2306.04	2283.51	2247.41	2074.65	2376.7	2473.52	2497.48	2626.76	2799.95	2666.2	2420.92	2280.32	2506.78	2577.59
	2194.36	2169.15	2181.33	2263.01	2192.69	2085.76	2160.94	2119.59	2265.18	2246.91	2266.22	2310.88	2299.79	2200.61	2310.47	2247.03	2074.2	2412.76	2254.81	2253.22	2330.44	2444.66	2548.37	2197.49	2519.21	2168.75	2218.18	2409.52	2309.99	2212.23	2062.36	2432.33	2565.39	2324.74	2268.4	2305.33	2282.36	2246.76	2073.89	2375.37	2471.76	2496.12	2625.37	2798.06	2664.78	2420.37	2279.18	2505.38	2576.37
	2193.36	2168.71	2180.93	2262.55	2192.19	2085.22	2160.39	2119.02	2264.39	2246.3	2265.12	2310.45	2299.15	2199.39	2309.68	2246.52	2073.74	2412.01	2254.23	2252.11	2328.98	2443.82	2547.92	2196.96	2517.98	2167.87	2216.97	2408.44	2309.28	2211.73	2061.91	2430.88	2564.52	2324.2	2267.92	2304.63	2281.22	2246.1	2073.14	2374.05	2470	2494.76	2623.99	2796.18	2663.36	2419.82	2278.04	2503.99	2575.15
	2192.36	2168.27	2180.53	2262.1	2191.69	2084.68	2159.85	2118.45	2263.6	2245.7	2264.02	2310.02	2298.5	2198.17	2308.9	2246.02	2073.27	2411.26	2253.66	2251.01	2327.52	2442.98	2547.48	2196.44	2516.74	2167	2215.76	2407.36	2308.58	2211.24	2061.46	2429.44	2563.66	2323.66	2267.44	2303.92	2280.09	2245.45	2072.4	2372.73	2468.25	2493.41	2622.61	2794.29	2661.96	2419.27	2276.9	2502.6	2573.93
	2191.37	2167.84	2180.13	2261.64	2191.19	2084.14	2159.31	2117.89	2262.82	2245.1	2262.93	2309.6	2297.86	2196.96	2308.11	2245.52	2072.81	2410.51	2253.09	2249.92	2326.07	2442.15	2547.04	2195.92	2515.51	2166.14	2214.56	2406.29	2307.87	2210.75	2061.01	2428	2562.8	2323.13	2266.96	2303.22	2278.96	2244.8	2071.66	2371.42	2466.5	2492.05	2621.24	2792.41	2660.55	2418.72	2275.78	2501.22	2572.72
	2190.38	2167.41	2179.73	2261.19	2190.69	2083.61	2158.77	2117.32	2262.03	2244.5	2261.83	2309.18	2297.23	2195.75	2307.33	2245.02	2072.35	2409.77	2252.52	2248.84	2324.62	2441.32	2546.6	2195.4	2514.28	2165.28	2213.37	2405.23	2307.18	2210.25	2060.57	2426.57	2561.95	2322.6	2266.49	2302.52	2277.83	2244.15	2070.93	2370.11	2464.75	2490.7	2619.88	2790.53	2659.15	2418.17	2274.65	2499.85	2571.51
	2189.4	2166.98	2179.34	2260.74	2190.19	2083.08	2158.23	2116.76	2261.24	2243.9	2260.74	2308.76	2296.59	2194.55	2306.54	2244.52	2071.89	2409.02	2251.95	2247.76	2323.19	2440.5	2546.16	2194.88	2513.06	2164.43	2212.18	2404.17	2306.48	2209.77	2060.12	2425.13	2561.11	2322.07	2266.02	2301.82	2276.72	2243.5	2070.21	2368.8	2463.01	2489.36	2618.52	2788.66	2657.75	2417.62	2273.54	2498.48	2570.3
	2188.42	2166.56	2178.94	2260.29	2189.7	2082.55	2157.69	2116.2	2260.45	2243.3	2259.65	2308.34	2295.96	2193.36	2305.75	2244.02	2071.43	2408.28	2251.39	2246.7	2321.75	2439.68	2545.73	2194.37	2511.83	2163.58	2211.01	2403.11	2305.79	2209.28	2059.68	2423.71	2560.26	2321.54	2265.55	2301.13	2275.61	2242.86	2069.49	2367.5	2461.27	2488.01	2617.16	2786.79	2656.36	2417.08	2272.43	2497.12	2569.1
	2187.44	2166.14	2178.55	2259.85	2189.21	2082.02	2157.16	2115.64	2259.67	2242.71	2258.57	2307.92	2295.33	2192.17	2304.97	2243.53	2070.97	2407.54	2250.82	2245.64	2320.33	2438.86	2545.3	2193.86	2510.61	2162.73	2209.84	2402.06	2305.1	2208.79	2059.25	2422.28	2559.42	2321.02	2265.09	2300.44	2274.5	2242.22	2068.78	2366.2	2459.53	2486.67	2615.81	2784.92	2654.98	2416.53	2271.32	2495.77	2567.89
	2186.47	2165.72	2178.16	2259.4	2188.72	2081.5	2156.62	2115.08	2258.88	2242.11	2257.48	2307.51	2294.7	2190.98	2304.18	2243.04	2070.52	2406.8	2250.26	2244.59	2318.91	2438.05	2544.87	2193.35	2509.39	2161.89	2208.68	2401.01	2304.42	2208.31	2058.81	2420.86	2558.59	2320.5	2264.63	2299.74	2273.4	2241.58	2068.07	2364.9	2457.8	2485.33	2614.47	2783.06	2653.6	2415.99	2270.22	2494.43	2566.69
	2185.5	2165.31	2177.77	2258.96	2188.23	2080.98	2156.09	2114.53	2258.1	2241.52	2256.4	2307.09	2294.08	2189.8	2303.39	2242.55	2070.07	2406.06	2249.7	2243.54	2317.49	2437.24	2544.44	2192.84	2508.17	2161.06	2207.52	2399.97	2303.74	2207.83	2058.38	2419.44	2557.76	2319.99	2264.17	2299.05	2272.31	2240.94	2067.37	2363.61	2456.07	2484	2613.13	2781.2	2652.22	2415.44	2269.13	2493.09	2565.5
	2184.54	2164.9	2177.39	2258.51	2187.74	2080.47	2155.55	2113.97	2257.32	2240.93	2255.33	2306.68	2293.45	2188.62	2302.61	2242.07	2069.62	2405.32	2249.14	2242.51	2316.09	2436.43	2544.01	2192.34	2506.96	2160.23	2206.38	2398.93	2303.06	2207.35	2057.95	2418.02	2556.93	2319.47	2263.72	2298.37	2271.22	2240.31	2066.68	2362.33	2454.34	2482.67	2611.8	2779.34	2650.85	2414.9	2268.04	2491.76	2564.3
	2183.59	2164.49	2177	2258.07	2187.25	2079.96	2155.02	2113.42	2256.53	2240.34	2254.25	2306.28	2292.84	2187.45	2301.82	2241.59	2069.17	2404.58	2248.59	2241.48	2314.69	2435.63	2543.59	2191.83	2505.74	2159.41	2205.24	2397.89	2302.39	2206.87	2057.52	2416.61	2556.11	2318.97	2263.26	2297.68	2270.14	2239.68	2065.99	2361.05	2452.62	2481.34	2610.47	2777.49	2649.48	2414.36	2266.96	2490.43	2563.11
	2182.64	2164.09	2176.62	2257.63	2186.77	2079.45	2154.49	2112.87	2255.75	2239.75	2253.18	2305.87	2292.22	2186.29	2301.03	2241.1	2068.72	2403.84	2248.03	2240.46	2313.29	2434.83	2543.17	2191.33	2504.53	2158.59	2204.11	2396.87	2301.72	2206.4	2057.09	2415.2	2555.29	2318.46	2262.81	2297	2269.07	2239.05	2065.31	2359.77	2450.9	2480.01	2609.15	2775.64	2648.12	2413.82	2265.88	2489.12	2561.92
	2181.69	2163.68	2176.24	2257.19	2186.29	2078.94	2153.96	2112.33	2254.97	2239.17	2252.11	2305.47	2291.61	2185.13	2300.24	2240.63	2068.27	2403.11	2247.48	2239.45	2311.9	2434.03	2542.75	2190.83	2503.32	2157.78	2202.98	2395.84	2301.06	2205.92	2056.66	2413.79	2554.48	2317.96	2262.37	2296.32	2268	2238.42	2064.63	2358.5	2449.18	2478.69	2607.83	2773.79	2646.76	2413.28	2264.82	2487.81	2560.73
	2180.75	2163.29	2175.86	2256.75	2185.81	2078.44	2153.43	2111.78	2254.19	2238.58	2251.05	2305.07	2290.99	2183.98	2299.45	2240.15	2067.83	2402.37	2246.93	2238.44	2310.52	2433.24	2542.33	2190.34	2502.12	2156.97	2201.87	2394.82	2300.39	2205.45	2056.24	2412.39	2553.67	2317.46	2261.92	2295.64	2266.94	2237.79	2063.96	2357.23	2447.47	2477.37	2606.52	2771.94	2645.41	2412.74	2263.75	2486.5	2559.55
	2179.81	2162.89	2175.48	2256.32	2185.33	2077.94	2152.9	2111.24	2253.41	2238	2249.99	2304.67	2290.39	2182.83	2298.67	2239.68	2067.39	2401.64	2246.38	2237.44	2309.15	2432.45	2541.92	2189.84	2500.92	2156.17	2200.76	2393.8	2299.74	2204.98	2055.82	2410.99	2552.87	2316.96	2261.48	2294.96	2265.88	2237.17	2063.3	2355.97	2445.76	2476.05	2605.22	2770.1	2644.07	2412.2	2262.69	2485.21	2558.36
	2178.88	2162.5	2175.1	2255.88	2184.85	2077.45	2152.37	2110.7	2252.63	2237.42	2248.93	2304.27	2289.78	2181.69	2297.88	2239.21	2066.95	2400.91	2245.83	2236.45	2307.78	2431.67	2541.51	2189.35	2499.72	2155.37	2199.66	2392.79	2299.08	2204.51	2055.4	2409.59	2552.06	2316.47	2261.05	2294.28	2264.83	2236.55	2062.64	2354.71	2444.06	2474.74	2603.92	2768.27	2642.72	2411.67	2261.64	2483.92	2557.18
	2177.96	2162.11	2174.73	2255.45	2184.38	2076.96	2151.84	2110.16	2251.86	2236.84	2247.87	2303.87	2289.18	2180.55	2297.09	2238.74	2066.51	2400.18	2245.28	2235.47	2306.42	2430.89	2541.1	2188.86	2498.52	2154.58	2198.56	2391.78	2298.43	2204.05	2054.99	2408.2	2551.27	2315.97	2260.61	2293.61	2263.79	2235.93	2061.99	2353.46	2442.36	2473.43	2602.62	2766.43	2641.39	2411.13	2260.6	2482.64	2556.01
	2177.04	2161.72	2174.36	2255.01	2183.91	2076.47	2151.32	2109.63	2251.08	2236.27	2246.82	2303.48	2288.58	2179.42	2296.3	2238.27	2066.07	2399.45	2244.74	2234.5	2305.07	2430.11	2540.69	2188.37	2497.32	2153.79	2197.48	2390.78	2297.78	2203.58	2054.57	2406.81	2550.47	2315.49	2260.18	2292.94	2262.75	2235.31	2061.34	2352.21	2440.67	2472.12	2601.34	2764.6	2640.06	2410.59	2259.56	2481.36	2554.83
	2176.12	2161.34	2173.99	2254.58	2183.43	2075.98	2150.79	2109.09	2250.3	2235.69	2245.77	2303.09	2287.98	2178.3	2295.52	2237.81	2065.64	2398.72	2244.19	2233.53	2303.72	2429.34	2540.28	2187.88	2496.13	2153.01	2196.4	2389.78	2297.14	2203.12	2054.16	2405.42	2549.68	2315	2259.75	2292.27	2261.71	2234.7	2060.7	2350.96	2438.98	2470.82	2600.05	2762.78	2638.73	2410.06	2258.53	2480.09	2553.66
	2175.21	2160.96	2173.62	2254.15	2182.97	2075.5	2150.27	2108.56	2249.53	2235.12	2244.73	2302.7	2287.38	2177.18	2294.73	2237.35	2065.21	2398	2243.65	2232.57	2302.38	2428.57	2539.88	2187.4	2494.94	2152.23	2195.33	2388.79	2296.5	2202.66	2053.75	2404.04	2548.9	2314.52	2259.32	2291.6	2260.69	2234.09	2060.06	2349.72	2437.29	2469.52	2598.78	2760.95	2637.41	2409.53	2257.5	2478.83	2552.49
	2174.3	2160.58	2173.25	2253.72	2182.5	2075.02	2149.75	2108.03	2248.76	2234.55	2243.69	2302.31	2286.79	2176.07	2293.94	2236.89	2064.77	2397.27	2243.11	2231.62	2301.04	2427.8	2539.48	2186.92	2493.75	2151.46	2194.27	2387.8	2295.86	2202.2	2053.34	2402.66	2548.12	2314.04	2258.9	2290.93	2259.67	2233.48	2059.44	2348.49	2435.61	2468.22	2597.51	2759.14	2636.09	2408.99	2256.48	2477.58	2551.33
	2173.4	2160.21	2172.88	2253.29	2182.03	2074.55	2149.23	2107.51	2247.99	2233.98	2242.65	2301.92	2286.2	2174.96	2293.16	2236.44	2064.35	2396.55	2242.58	2230.68	2299.71	2427.04	2539.07	2186.44	2492.57	2150.69	2193.21	2386.81	2295.23	2201.74	2052.94	2401.28	2547.34	2313.57	2258.48	2290.27	2258.65	2232.87	2058.81	2347.26	2433.93	2466.93	2596.24	2757.32	2634.78	2408.46	2255.46	2476.33	2550.17
	2172.51	2159.84	2172.52	2252.87	2181.57	2074.08	2148.71	2106.98	2247.22	2233.41	2241.62	2301.54	2285.61	2173.86	2292.37	2235.98	2063.92	2395.83	2242.04	2229.75	2298.39	2426.28	2538.68	2185.96	2491.39	2149.93	2192.16	2385.83	2294.6	2201.28	2052.54	2399.91	2546.56	2313.1	2258.06	2289.6	2257.65	2232.26	2058.2	2346.03	2432.26	2465.64	2594.98	2755.51	2633.47	2407.92	2254.46	2475.09	2549
	2171.62	2159.47	2172.16	2252.44	2181.11	2073.61	2148.19	2106.46	2246.45	2232.84	2240.59	2301.16	2285.03	2172.76	2291.59	2235.53	2063.49	2395.11	2241.5	2228.82	2297.08	2425.53	2538.28	2185.48	2490.21	2149.17	2191.13	2384.85	2293.98	2200.83	2052.14	2398.54	2545.79	2312.63	2257.64	2288.94	2256.64	2231.66	2057.59	2344.81	2430.59	2464.35	2593.73	2753.7	2632.17	2407.39	2253.45	2473.86	2547.85
	2170.73	2159.11	2171.8	2252.02	2180.65	2073.14	2147.68	2105.94	2245.68	2232.28	2239.56	2300.78	2284.44	2171.68	2290.8	2235.08	2063.07	2394.39	2240.97	2227.9	2295.77	2424.78	2537.88	2185.01	2489.03	2148.42	2190.09	2383.88	2293.35	2200.38	2051.74	2397.18	2545.02	2312.16	2257.23	2288.28	2255.65	2231.05	2056.98	2343.6	2428.92	2463.07	2592.48	2751.89	2630.87	2406.86	2252.46	2472.64	2546.69
	2169.85	2158.75	2171.44	2251.6	2180.19	2072.68	2147.16	2105.42	2244.91	2231.72	2238.54	2300.4	2283.86	2170.59	2290.02	2234.64	2062.65	2393.67	2240.44	2226.99	2294.47	2424.03	2537.49	2184.54	2487.86	2147.68	2189.07	2382.91	2292.74	2199.93	2051.34	2395.82	2544.26	2311.7	2256.82	2287.63	2254.66	2230.45	2056.38	2342.39	2427.26	2461.79	2591.24	2750.09	2629.58	2406.33	2251.47	2471.42	2545.54
	2168.98	2158.39	2171.08	2251.17	2179.73	2072.23	2146.65	2104.91	2244.15	2231.16	2237.52	2300.02	2283.29	2169.52	2289.23	2234.19	2062.23	2392.95	2239.91	2226.08	2293.17	2423.29	2537.1	2184.07	2486.69	2146.94	2188.05	2381.95	2292.12	2199.48	2050.95	2394.46	2543.5	2311.24	2256.41	2286.97	2253.67	2229.85	2055.79	2341.18	2425.61	2460.51	2590	2748.3	2628.29	2405.8	2250.49	2470.21	2544.39
	2168.11	2158.03	2170.73	2250.75	2179.28	2071.77	2146.13	2104.4	2243.38	2230.6	2236.51	2299.65	2282.71	2168.45	2288.45	2233.75	2061.81	2392.23	2239.38	2225.19	2291.89	2422.55	2536.71	2183.6	2485.52	2146.2	2187.05	2380.99	2291.51	2199.03	2050.55	2393.11	2542.74	2310.78	2256	2286.32	2252.69	2229.26	2055.2	2339.98	2423.96	2459.24	2588.77	2746.5	2627.01	2405.27	2249.51	2469	2543.24
	2167.24	2157.68	2170.37	2250.33	2178.82	2071.32	2145.62	2103.89	2242.62	2230.05	2235.5	2299.28	2282.14	2167.38	2287.67	2233.32	2061.39	2391.52	2238.85	2224.3	2290.61	2421.81	2536.32	2183.14	2484.36	2145.47	2186.04	2380.04	2290.9	2198.58	2050.16	2391.76	2541.99	2310.33	2255.6	2285.67	2251.72	2228.66	2054.62	2338.79	2422.31	2457.96	2587.55	2744.71	2625.74	2404.74	2248.54	2467.81	2542.1
	2166.39	2157.33	2170.02	2249.92	2178.37	2070.87	2145.11	2103.38	2241.86	2229.49	2234.49	2298.91	2281.57	2166.33	2286.89	2232.88	2060.98	2390.81	2238.32	2223.42	2289.33	2421.08	2535.94	2182.68	2483.2	2144.74	2185.05	2379.09	2290.3	2198.14	2049.78	2390.41	2541.24	2309.87	2255.2	2285.02	2250.75	2228.07	2054.05	2337.6	2420.67	2456.7	2586.33	2742.93	2624.47	2404.2	2247.57	2466.62	2540.96
	2165.53	2156.98	2169.67	2249.5	2177.92	2070.43	2144.61	2102.87	2241.1	2228.94	2233.49	2298.54	2281.01	2165.27	2286.11	2232.45	2060.57	2390.09	2237.8	2222.54	2288.07	2420.35	2535.55	2182.22	2482.04	2144.02	2184.07	2378.14	2289.69	2197.7	2049.39	2389.07	2540.49	2309.43	2254.81	2284.37	2249.79	2227.48	2053.48	2336.41	2419.04	2455.43	2585.11	2741.14	2623.2	2403.67	2246.62	2465.44	2539.82
	2164.68	2156.64	2169.32	2249.08	2177.47	2069.99	2144.1	2102.37	2240.34	2228.39	2232.49	2298.17	2280.44	2164.23	2285.33	2232.02	2060.16	2389.38	2237.28	2221.68	2286.81	2419.63	2535.17	2181.76	2480.89	2143.31	2183.09	2377.2	2289.1	2197.26	2049.01	2387.73	2539.74	2308.98	2254.41	2283.72	2248.84	2226.89	2052.91	2335.23	2417.41	2454.17	2583.91	2739.37	2621.94	2403.14	2245.66	2464.26	2538.69
	2163.84	2156.3	2168.98	2248.67	2177.03	2069.55	2143.59	2101.87	2239.59	2227.84	2231.5	2297.81	2279.88	2163.19	2284.55	2231.59	2059.75	2388.67	2236.76	2220.82	2285.55	2418.9	2534.79	2181.3	2479.74	2142.6	2182.12	2376.27	2288.5	2196.82	2048.63	2386.4	2539	2308.54	2254.02	2283.08	2247.89	2226.3	2052.36	2334.06	2415.78	2452.91	2582.71	2737.59	2620.69	2402.61	2244.72	2463.1	2537.55
	2163	2155.96	2168.63	2248.25	2176.58	2069.12	2143.09	2101.37	2238.83	2227.3	2230.51	2297.45	2279.32	2162.16	2283.77	2231.16	2059.34	2387.96	2236.23	2219.97	2284.31	2418.19	2534.41	2180.85	2478.59	2141.89	2181.16	2375.33	2287.91	2196.38	2048.25	2385.07	2538.27	2308.1	2253.63	2282.44	2246.95	2225.72	2051.8	2332.89	2414.16	2451.66	2581.51	2735.82	2619.44	2402.09	2243.78	2461.94	2536.42
	2162.17	2155.62	2168.29	2247.84	2176.14	2068.69	2142.59	2100.88	2238.08	2226.75	2229.53	2297.09	2278.77	2161.14	2283	2230.74	2058.94	2387.26	2235.72	2219.13	2283.07	2417.47	2534.04	2180.4	2477.44	2141.19	2180.2	2374.41	2287.32	2195.94	2047.87	2383.74	2537.53	2307.66	2253.24	2281.8	2246.01	2225.13	2051.26	2331.73	2412.55	2450.41	2580.32	2734.05	2618.19	2401.56	2242.85	2460.78	2535.3
	2161.35	2155.29	2167.95	2247.43	2175.7	2068.27	2142.09	2100.39	2237.33	2226.21	2228.55	2296.73	2278.21	2160.12	2282.22	2230.32	2058.53	2386.55	2235.2	2218.29	2281.84	2416.76	2533.66	2179.95	2476.3	2140.5	2179.26	2373.48	2286.74	2195.51	2047.49	2382.42	2536.8	2307.23	2252.86	2281.16	2245.08	2224.55	2050.72	2330.57	2410.94	2449.16	2579.14	2732.29	2616.95	2401.03	2241.92	2459.64	2534.17
	2160.53	2154.96	2167.61	2247.02	2175.26	2067.85	2141.59	2099.9	2236.58	2225.67	2227.58	2296.37	2277.66	2159.11	2281.44	2229.9	2058.13	2385.85	2234.68	2217.47	2280.61	2416.06	2533.29	2179.5	2475.17	2139.81	2178.32	2372.57	2286.16	2195.08	2047.12	2381.1	2536.07	2306.8	2252.48	2280.52	2244.16	2223.97	2050.18	2329.42	2409.34	2447.92	2577.96	2730.53	2615.72	2400.5	2241	2458.5	2533.05
	2159.71	2154.64	2167.27	2246.61	2174.83	2067.43	2141.09	2099.41	2235.83	2225.13	2226.61	2296.01	2277.11	2158.1	2280.67	2229.49	2057.74	2385.14	2234.17	2216.65	2279.39	2415.35	2532.91	2179.06	2474.03	2139.13	2177.39	2371.65	2285.58	2194.65	2046.75	2379.79	2535.35	2306.37	2252.1	2279.89	2243.24	2223.39	2049.66	2328.27	2407.74	2446.68	2576.79	2728.77	2614.49	2399.97	2240.09	2457.37	2531.93
	2158.9	2154.31	2166.93	2246.2	2174.39	2067.01	2140.59	2098.92	2235.08	2224.6	2225.64	2295.66	2276.57	2157.1	2279.9	2229.08	2057.34	2384.44	2233.65	2215.83	2278.18	2414.65	2532.54	2178.62	2472.9	2138.45	2176.47	2370.74	2285.01	2194.22	2046.38	2378.48	2534.63	2305.95	2251.72	2279.25	2242.32	2222.82	2049.13	2327.13	2406.15	2445.44	2575.62	2727.02	2613.26	2399.44	2239.18	2456.25	2530.82
	2158.1	2154	2166.6	2245.8	2173.96	2066.6	2140.1	2098.44	2234.34	2224.06	2224.68	2295.31	2276.03	2156.11	2279.13	2228.67	2056.94	2383.74	2233.14	2215.03	2276.98	2413.96	2532.17	2178.18	2471.77	2137.77	2175.55	2369.84	2284.44	2193.79	2046.02	2377.17	2533.91	2305.53	2251.35	2278.62	2241.42	2222.24	2048.62	2325.99	2404.56	2444.21	2574.46	2725.28	2612.05	2398.91	2238.28	2455.13	2529.7
	2157.3	2153.68	2166.26	2245.39	2173.53	2066.19	2139.61	2097.96	2233.59	2223.53	2223.72	2294.96	2275.48	2155.12	2278.36	2228.26	2056.55	2383.04	2232.63	2214.23	2275.78	2413.27	2531.81	2177.74	2470.65	2137.11	2174.64	2368.94	2283.87	2193.36	2045.65	2375.87	2533.19	2305.11	2250.98	2277.99	2240.51	2221.67	2048.11	2324.86	2402.98	2442.98	2573.31	2723.53	2610.83	2398.38	2237.39	2454.02	2528.59
	2156.5	2153.36	2165.93	2244.99	2173.1	2065.79	2139.11	2097.48	2232.85	2223	2222.77	2294.61	2274.95	2154.15	2277.59	2227.85	2056.16	2382.34	2232.12	2213.45	2274.59	2412.58	2531.44	2177.3	2469.53	2136.44	2173.74	2368.04	2283.31	2192.93	2045.29	2374.58	2532.48	2304.7	2250.61	2277.37	2239.62	2221.1	2047.6	2323.73	2401.41	2441.76	2572.16	2721.79	2609.63	2397.85	2236.5	2452.92	2527.49
	2155.72	2153.05	2165.6	2244.58	2172.67	2065.39	2138.62	2097.01	2232.11	2222.47	2221.82	2294.26	2274.41	2153.17	2276.82	2227.45	2055.77	2381.65	2231.61	2212.66	2273.41	2411.89	2531.07	2176.87	2468.41	2135.79	2172.85	2367.15	2282.75	2192.51	2044.93	2373.28	2531.77	2304.28	2250.24	2276.74	2238.73	2220.53	2047.1	2322.61	2399.84	2440.53	2571.02	2720.06	2608.42	2397.32	2235.62	2451.82	2526.38
	2154.93	2152.75	2165.27	2244.18	2172.24	2064.99	2138.13	2096.54	2231.37	2221.95	2220.88	2293.92	2273.88	2152.21	2276.05	2227.05	2055.39	2380.95	2231.11	2211.89	2272.23	2411.21	2530.71	2176.44	2467.3	2135.13	2171.97	2366.26	2282.19	2192.09	2044.58	2372	2531.07	2303.87	2249.88	2276.12	2237.85	2219.96	2046.61	2321.5	2398.28	2439.32	2569.88	2718.33	2607.23	2396.79	2234.74	2450.74	2525.28
	2154.16	2152.44	2164.95	2243.78	2171.82	2064.6	2137.65	2096.07	2230.63	2221.42	2219.95	2293.58	2273.35	2151.25	2275.29	2226.65	2055	2380.26	2230.6	2211.13	2271.07	2410.53	2530.35	2176.01	2466.19	2134.49	2171.09	2365.38	2281.64	2191.67	2044.22	2370.71	2530.37	2303.47	2249.51	2275.5	2236.97	2219.4	2046.12	2320.39	2396.72	2438.1	2568.75	2716.6	2606.03	2396.26	2233.87	2449.66	2524.18
	2153.39	2152.14	2164.62	2243.38	2171.4	2064.21	2137.16	2095.6	2229.9	2220.9	2219.01	2293.24	2272.82	2150.3	2274.52	2226.26	2054.62	2379.57	2230.1	2210.37	2269.9	2409.86	2529.99	2175.58	2465.08	2133.84	2170.22	2364.5	2281.09	2191.25	2043.87	2369.43	2529.67	2303.06	2249.15	2274.88	2236.1	2218.83	2045.64	2319.29	2395.17	2436.89	2567.62	2714.88	2604.85	2395.74	2233.01	2448.59	2523.09
	2152.62	2151.84	2164.3	2242.98	2170.97	2063.82	2136.68	2095.14	2229.17	2220.38	2218.09	2292.9	2272.3	2149.36	2273.76	2225.87	2054.24	2378.87	2229.6	2209.62	2268.75	2409.19	2529.63	2175.16	2463.98	2133.21	2169.36	2363.63	2280.54	2190.83	2043.52	2368.16	2528.97	2302.66	2248.8	2274.26	2235.23	2218.27	2045.16	2318.19	2393.62	2435.69	2566.5	2713.16	2603.67	2395.21	2232.15	2447.52	2522
	2151.86	2151.55	2163.98	2242.58	2170.56	2063.44	2136.19	2094.68	2228.43	2219.86	2217.16	2292.56	2271.78	2148.42	2273	2225.48	2053.86	2378.18	2229.1	2208.88	2267.6	2408.52	2529.27	2174.74	2462.88	2132.57	2168.51	2362.76	2280	2190.41	2043.17	2366.89	2528.28	2302.26	2248.44	2273.64	2234.37	2217.71	2044.69	2317.1	2392.08	2434.48	2565.39	2711.45	2602.49	2394.68	2231.3	2446.47	2520.91
	2151.11	2151.25	2163.65	2242.19	2170.14	2063.06	2135.71	2094.22	2227.71	2219.35	2216.25	2292.22	2271.26	2147.49	2272.24	2225.09	2053.49	2377.49	2228.6	2208.14	2266.46	2407.86	2528.91	2174.32	2461.78	2131.95	2167.66	2361.89	2279.46	2190	2042.83	2365.62	2527.59	2301.87	2248.09	2273.03	2233.52	2217.15	2044.22	2316.01	2390.55	2433.29	2564.28	2709.74	2601.32	2394.15	2230.46	2445.42	2519.82
	2150.36	2150.96	2163.34	2241.79	2169.72	2062.68	2135.23	2093.76	2226.98	2218.83	2215.33	2291.89	2270.74	2146.56	2271.48	2224.71	2053.11	2376.81	2228.1	2207.41	2265.33	2407.2	2528.55	2173.9	2460.69	2131.33	2166.82	2361.03	2278.92	2189.58	2042.49	2364.36	2526.9	2301.47	2247.74	2272.41	2232.67	2216.59	2043.77	2314.93	2389.03	2432.09	2563.18	2708.04	2600.16	2393.62	2229.62	2444.37	2518.74
	2149.61	2150.68	2163.02	2241.4	2169.31	2062.31	2134.76	2093.31	2226.25	2218.32	2214.43	2291.55	2270.23	2145.65	2270.73	2224.32	2052.74	2376.12	2227.6	2206.69	2264.21	2406.54	2528.2	2173.49	2459.6	2130.71	2165.99	2360.18	2278.39	2189.17	2042.15	2363.1	2526.22	2301.08	2247.39	2271.8	2231.83	2216.04	2043.31	2313.85	2387.51	2430.9	2562.08	2706.34	2599	2393.09	2228.79	2443.34	2517.66
	2148.88	2150.39	2162.7	2241	2168.9	2061.94	2134.28	2092.86	2225.53	2217.81	2213.53	2291.22	2269.71	2144.74	2269.97	2223.94	2052.37	2375.44	2227.1	2205.98	2263.09	2405.89	2527.84	2173.08	2458.52	2130.1	2165.17	2359.33	2277.86	2188.76	2041.81	2361.85	2525.54	2300.7	2247.05	2271.19	2230.99	2215.48	2042.86	2312.78	2385.99	2429.72	2560.99	2704.65	2597.84	2392.56	2227.96	2442.31	2516.58
	2148.14	2150.11	2162.39	2240.61	2168.49	2061.57	2133.8	2092.41	2224.81	2217.3	2212.63	2290.89	2269.21	2143.83	2269.22	2223.57	2052.01	2374.75	2226.61	2205.28	2261.98	2405.24	2527.49	2172.67	2457.44	2129.49	2164.35	2358.48	2277.33	2188.35	2041.47	2360.6	2524.86	2300.31	2246.71	2270.59	2230.16	2214.93	2042.42	2311.72	2384.49	2428.54	2559.9	2702.96	2596.7	2392.03	2227.14	2441.29	2515.5
	2147.42	2149.84	2162.08	2240.22	2168.08	2061.21	2133.33	2091.96	2224.09	2216.79	2211.74	2290.56	2268.7	2142.94	2268.47	2223.19	2051.64	2374.07	2226.12	2204.58	2260.87	2404.59	2527.14	2172.26	2456.36	2128.89	2163.55	2357.64	2276.81	2187.94	2041.14	2359.36	2524.19	2299.93	2246.37	2269.98	2229.33	2214.38	2041.98	2310.66	2382.99	2427.36	2558.82	2701.27	2595.55	2391.51	2226.33	2440.28	2514.43
	2146.7	2149.56	2161.76	2239.83	2167.68	2060.85	2132.86	2091.52	2223.37	2216.29	2210.85	2290.24	2268.2	2142.05	2267.72	2222.82	2051.28	2373.39	2225.62	2203.89	2259.78	2403.95	2526.79	2171.85	2455.29	2128.3	2162.75	2356.8	2276.28	2187.53	2040.81	2358.12	2523.52	2299.55	2246.03	2269.38	2228.52	2213.83	2041.55	2309.61	2381.49	2426.19	2557.75	2699.59	2594.42	2390.98	2225.52	2439.28	2513.36
	2145.98	2149.29	2161.45	2239.44	2167.27	2060.5	2132.39	2091.08	2222.65	2215.79	2209.97	2289.91	2267.7	2141.17	2266.97	2222.45	2050.92	2372.71	2225.13	2203.21	2258.69	2403.31	2526.44	2171.45	2454.22	2127.71	2161.95	2355.97	2275.77	2187.12	2040.48	2356.88	2522.85	2299.18	2245.69	2268.78	2227.7	2213.28	2041.13	2308.57	2380.01	2425.02	2556.68	2697.92	2593.28	2390.45	2224.72	2438.28	2512.3
	2145.27	2149.02	2161.15	2239.05	2166.87	2060.15	2131.92	2090.64	2221.94	2215.29	2209.1	2289.59	2267.2	2140.29	2266.22	2222.08	2050.56	2372.03	2224.64	2202.54	2257.61	2402.67	2526.09	2171.05	2453.15	2127.12	2161.17	2355.14	2275.25	2186.72	2040.16	2355.65	2522.19	2298.8	2245.36	2268.18	2226.9	2212.74	2040.71	2307.53	2378.53	2423.86	2555.62	2696.25	2592.16	2389.92	2223.93	2437.29	2511.23
	2144.57	2148.76	2160.84	2238.66	2166.47	2059.8	2131.45	2090.21	2221.23	2214.79	2208.23	2289.26	2266.7	2139.42	2265.47	2221.71	2050.2	2371.35	2224.15	2201.87	2256.53	2402.04	2525.74	2170.65	2452.09	2126.55	2160.39	2354.32	2274.74	2186.31	2039.83	2354.43	2521.53	2298.43	2245.03	2267.58	2226.09	2212.19	2040.29	2306.49	2377.06	2422.7	2554.56	2694.58	2591.04	2389.39	2223.14	2436.31	2510.17
	2143.87	2148.5	2160.53	2238.28	2166.08	2059.45	2130.99	2089.78	2220.52	2214.29	2207.36	2288.94	2266.21	2138.56	2264.73	2221.35	2049.85	2370.68	2223.67	2201.22	2255.47	2401.41	2525.39	2170.26	2451.04	2125.97	2159.62	2353.5	2274.23	2185.91	2039.51	2353.21	2520.87	2298.06	2244.7	2266.99	2225.3	2211.65	2039.88	2305.46	2375.59	2421.54	2553.51	2692.92	2589.92	2388.86	2222.35	2435.33	2509.12
	2143.18	2148.24	2160.23	2237.89	2165.68	2059.11	2130.52	2089.35	2219.81	2213.8	2206.5	2288.62	2265.72	2137.71	2263.99	2220.99	2049.5	2370	2223.18	2200.57	2254.41	2400.78	2525.05	2169.86	2449.98	2125.4	2158.86	2352.69	2273.73	2185.51	2039.2	2351.99	2520.22	2297.7	2244.37	2266.39	2224.51	2211.11	2039.48	2304.44	2374.13	2420.39	2552.46	2691.26	2588.81	2388.33	2221.58	2434.36	2508.06
	2142.49	2147.99	2159.93	2237.51	2165.29	2058.77	2130.06	2088.92	2219.11	2213.31	2205.65	2288.3	2265.23	2136.86	2263.25	2220.63	2049.15	2369.33	2222.7	2199.92	2253.35	2400.16	2524.7	2169.47	2448.93	2124.84	2158.1	2351.88	2273.23	2185.11	2038.88	2350.78	2519.56	2297.33	2244.05	2265.8	2223.72	2210.57	2039.08	2303.42	2372.68	2419.24	2551.42	2689.61	2587.71	2387.8	2220.81	2433.4	2507.01
	2141.81	2147.73	2159.62	2237.12	2164.89	2058.44	2129.6	2088.5	2218.4	2212.82	2204.8	2287.99	2264.75	2136.03	2262.51	2220.28	2048.8	2368.66	2222.21	2199.29	2252.31	2399.54	2524.36	2169.08	2447.89	2124.28	2157.35	2351.07	2272.73	2184.71	2038.57	2349.58	2518.92	2296.97	2243.73	2265.21	2222.95	2210.03	2038.69	2302.41	2371.24	2418.1	2550.39	2687.97	2586.61	2387.27	2220.04	2432.45	2505.97
	2141.13	2147.49	2159.32	2236.74	2164.5	2058.11	2129.14	2088.08	2217.7	2212.33	2203.96	2287.67	2264.26	2135.19	2261.78	2219.92	2048.46	2367.99	2221.73	2198.66	2251.27	2398.93	2524.01	2168.7	2446.85	2123.73	2156.61	2350.27	2272.23	2184.31	2038.26	2348.37	2518.27	2296.62	2243.41	2264.62	2222.17	2209.5	2038.3	2301.41	2369.8	2416.97	2549.36	2686.33	2585.51	2386.74	2219.28	2431.51	2504.92
	2140.46	2147.24	2159.03	2236.36	2164.12	2057.78	2128.68	2087.66	2217	2211.84	2203.12	2287.36	2263.79	2134.37	2261.04	2219.57	2048.11	2367.32	2221.25	2198.04	2250.24	2398.31	2523.67	2168.32	2445.81	2123.18	2155.88	2349.47	2271.74	2183.91	2037.95	2347.18	2517.63	2296.26	2243.09	2264.04	2221.41	2208.96	2037.92	2300.41	2368.37	2415.83	2548.34	2684.69	2584.43	2386.21	2218.53	2430.57	2503.88
	2139.8	2147	2158.73	2235.98	2163.73	2057.46	2128.22	2087.25	2216.31	2211.36	2202.29	2287.04	2263.31	2133.55	2260.31	2219.23	2047.77	2366.65	2220.77	2197.43	2249.22	2397.7	2523.32	2167.94	2444.78	2122.64	2155.16	2348.68	2271.25	2183.52	2037.65	2345.99	2516.99	2295.91	2242.77	2263.45	2220.65	2208.43	2037.55	2299.42	2366.95	2414.71	2547.32	2683.06	2583.35	2385.68	2217.78	2429.64	2502.84
	2139.14	2146.76	2158.43	2235.6	2163.35	2057.13	2127.77	2086.83	2215.61	2210.87	2201.47	2286.73	2262.83	2132.74	2259.58	2218.88	2047.44	2365.99	2220.29	2196.83	2248.2	2397.1	2522.98	2167.56	2443.75	2122.1	2154.44	2347.9	2270.76	2183.12	2037.34	2344.8	2516.36	2295.56	2242.46	2262.87	2219.89	2207.9	2037.18	2298.43	2365.53	2413.58	2546.31	2681.44	2582.27	2385.15	2217.04	2428.72	2501.8
	2138.49	2146.52	2158.14	2235.22	2162.96	2056.82	2127.32	2086.42	2214.92	2210.39	2200.65	2286.42	2262.36	2131.94	2258.85	2218.54	2047.1	2365.32	2219.81	2196.23	2247.19	2396.5	2522.64	2167.18	2442.73	2121.57	2153.73	2347.11	2270.28	2182.73	2037.05	2343.62	2515.72	2295.21	2242.15	2262.29	2219.14	2207.37	2036.81	2297.46	2364.12	2412.47	2545.3	2679.82	2581.2	2384.62	2216.31	2427.8	2500.77
	2137.84	2146.29	2157.85	2234.84	2162.58	2056.5	2126.87	2086.02	2214.23	2209.91	2199.84	2286.11	2261.89	2131.15	2258.13	2218.19	2046.77	2364.66	2219.34	2195.64	2246.19	2395.9	2522.3	2166.81	2441.71	2121.04	2153.03	2346.34	2269.8	2182.34	2036.75	2342.44	2515.1	2294.87	2241.84	2261.71	2218.4	2206.84	2036.45	2296.48	2362.72	2411.35	2544.3	2678.21	2580.13	2384.09	2215.58	2426.9	2499.74
	2137.2	2146.06	2157.55	2234.46	2162.2	2056.19	2126.42	2085.61	2213.54	2209.44	2199.03	2285.81	2261.43	2130.36	2257.4	2217.86	2046.44	2364	2218.86	2195.06	2245.2	2395.3	2521.96	2166.44	2440.7	2120.52	2152.33	2345.56	2269.33	2181.95	2036.45	2341.27	2514.47	2294.53	2241.53	2261.13	2217.66	2206.31	2036.1	2295.51	2361.33	2410.25	2543.3	2676.6	2579.07	2383.56	2214.85	2426	2498.72
	2136.56	2145.83	2157.26	2234.09	2161.83	2055.89	2125.97	2085.21	2212.86	2208.96	2198.23	2285.5	2260.96	2129.58	2256.68	2217.52	2046.11	2363.34	2218.39	2194.49	2244.22	2394.71	2521.62	2166.07	2439.69	2120.01	2151.64	2344.79	2268.85	2181.56	2036.16	2340.11	2513.85	2294.19	2241.22	2260.56	2216.93	2205.79	2035.75	2294.55	2359.94	2409.14	2542.31	2674.99	2578.02	2383.03	2214.14	2425.11	2497.69
	2135.93	2145.61	2156.97	2233.71	2161.45	2055.58	2125.52	2084.82	2212.18	2208.49	2197.43	2285.19	2260.5	2128.8	2255.96	2217.19	2045.78	2362.68	2217.92	2193.92	2243.24	2394.12	2521.28	2165.7	2438.68	2119.5	2150.96	2344.03	2268.38	2181.17	2035.88	2338.95	2513.23	2293.85	2240.92	2259.99	2216.21	2205.26	2035.4	2293.6	2358.57	2408.04	2541.33	2673.4	2576.97	2382.5	2213.43	2424.22	2496.67
	2135.31	2145.39	2156.69	2233.34	2161.08	2055.28	2125.08	2084.42	2211.49	2208.02	2196.64	2284.89	2260.05	2128.04	2255.25	2216.85	2045.46	2362.02	2217.44	2193.36	2242.27	2393.53	2520.94	2165.34	2437.68	2118.99	2150.29	2343.27	2267.91	2180.78	2035.59	2337.79	2512.61	2293.52	2240.62	2259.41	2215.49	2204.74	2035.07	2292.65	2357.2	2406.95	2540.35	2671.8	2575.93	2381.97	2212.72	2423.35	2495.65
	2134.69	2145.18	2156.4	2232.96	2160.71	2054.99	2124.63	2084.03	2210.82	2207.55	2195.86	2284.59	2259.59	2127.28	2254.53	2216.52	2045.14	2361.36	2216.97	2192.81	2241.3	2392.95	2520.6	2164.98	2436.68	2118.49	2149.62	2342.52	2267.45	2180.39	2035.31	2336.64	2512	2293.18	2240.32	2258.85	2214.77	2204.22	2034.73	2291.71	2355.84	2405.86	2539.37	2670.22	2574.89	2381.43	2212.02	2422.48	2494.64
	2134.08	2144.96	2156.12	2232.59	2160.34	2054.69	2124.19	2083.64	2210.14	2207.08	2195.08	2284.29	2259.14	2126.53	2253.82	2216.2	2044.82	2360.71	2216.5	2192.27	2240.35	2392.37	2520.26	2164.62	2435.69	2118	2148.96	2341.77	2266.99	2180	2035.03	2335.49	2511.39	2292.86	2240.02	2258.28	2214.06	2203.7	2034.41	2290.77	2354.48	2404.78	2538.41	2668.64	2573.86	2380.9	2211.33	2421.62	2493.63
	2133.48	2144.75	2155.83	2232.22	2159.98	2054.4	2123.75	2083.25	2209.47	2206.62	2194.31	2283.99	2258.69	2125.79	2253.11	2215.87	2044.5	2360.05	2216.04	2191.73	2239.4	2391.79	2519.93	2164.27	2434.7	2117.51	2148.31	2341.02	2266.53	2179.62	2034.75	2334.35	2510.78	2292.53	2239.73	2257.71	2213.36	2203.18	2034.09	2289.84	2353.14	2403.7	2537.44	2667.06	2572.84	2380.37	2210.64	2420.76	2492.62
	2132.87	2144.55	2155.55	2231.85	2159.61	2054.12	2123.31	2082.87	2208.8	2206.16	2193.55	2283.69	2258.24	2125.05	2252.4	2215.55	2044.19	2359.4	2215.57	2191.21	2238.46	2391.22	2519.59	2163.91	2433.72	2117.02	2147.67	2340.28	2266.07	2179.24	2034.47	2333.22	2510.18	2292.2	2239.44	2257.15	2212.66	2202.67	2033.77	2288.92	2351.8	2402.63	2536.49	2665.49	2571.82	2379.84	2209.96	2419.92	2491.61
	2132.28	2144.34	2155.27	2231.48	2159.25	2053.83	2122.87	2082.49	2208.13	2205.69	2192.79	2283.39	2257.79	2124.32	2251.7	2215.23	2043.88	2358.75	2215.1	2190.69	2237.53	2390.65	2519.25	2163.56	2432.74	2116.55	2147.03	2339.54	2265.62	2178.85	2034.2	2332.09	2509.58	2291.88	2239.15	2256.59	2211.97	2202.15	2033.46	2288	2350.47	2401.56	2535.53	2663.93	2570.8	2379.3	2209.28	2419.08	2490.61
	2131.69	2144.14	2154.99	2231.11	2158.89	2053.55	2122.44	2082.11	2207.46	2205.23	2192.03	2283.09	2257.35	2123.6	2250.99	2214.91	2043.57	2358.1	2214.64	2190.17	2236.6	2390.08	2518.92	2163.21	2431.76	2116.07	2146.4	2338.81	2265.17	2178.47	2033.93	2330.96	2508.98	2291.56	2238.86	2256.03	2211.29	2201.64	2033.15	2287.09	2349.15	2400.5	2534.59	2662.37	2569.79	2378.77	2208.61	2418.25	2489.61
	2131.11	2143.95	2154.71	2230.74	2158.53	2053.28	2122	2081.74	2206.8	2204.78	2191.29	2282.8	2256.91	2122.89	2250.29	2214.6	2043.26	2357.45	2214.17	2189.67	2235.69	2389.51	2518.58	2162.87	2430.79	2115.61	2145.78	2338.08	2264.72	2178.09	2033.67	2329.84	2508.38	2291.25	2238.57	2255.47	2210.61	2201.12	2032.85	2286.19	2347.83	2399.44	2533.65	2660.82	2568.79	2378.24	2207.95	2417.43	2488.62
	2130.53	2143.75	2154.43	2230.38	2158.18	2053	2121.57	2081.36	2206.14	2204.32	2190.55	2282.5	2256.48	2122.19	2249.6	2214.29	2042.96	2356.8	2213.71	2189.17	2234.78	2388.95	2518.24	2162.53	2429.83	2115.14	2145.17	2337.36	2264.28	2177.71	2033.4	2328.73	2507.79	2290.93	2238.29	2254.91	2209.93	2200.61	2032.56	2285.29	2346.53	2398.39	2532.71	2659.27	2567.79	2377.7	2207.29	2416.61	2487.63
	2129.96	2143.56	2154.16	2230.01	2157.82	2052.73	2121.14	2080.99	2205.48	2203.87	2189.82	2282.21	2256.04	2121.49	2248.9	2213.97	2042.66	2356.16	2213.25	2188.69	2233.87	2388.39	2517.91	2162.19	2428.87	2114.69	2144.56	2336.64	2263.84	2177.33	2033.14	2327.62	2507.2	2290.62	2238	2254.36	2209.27	2200.1	2032.27	2284.4	2345.23	2397.35	2531.78	2657.73	2566.8	2377.17	2206.64	2415.81	2486.64
	2129.4	2143.37	2153.88	2229.64	2157.47	2052.47	2120.71	2080.63	2204.83	2203.42	2189.09	2281.92	2255.61	2120.8	2248.21	2213.67	2042.36	2355.51	2212.79	2188.2	2232.98	2387.84	2517.57	2161.85	2427.91	2114.24	2143.96	2335.93	2263.4	2176.95	2032.89	2326.52	2506.62	2290.31	2237.72	2253.81	2208.6	2199.6	2031.98	2283.51	2343.94	2396.3	2530.86	2656.19	2565.82	2376.64	2205.99	2415.01	2485.65
	2128.84	2143.19	2153.61	2229.28	2157.12	2052.2	2120.28	2080.26	2204.17	2202.97	2188.37	2281.63	2255.18	2120.12	2247.52	2213.36	2042.06	2354.87	2212.33	2187.73	2232.09	2387.29	2517.23	2161.51	2426.96	2113.79	2143.37	2335.22	2262.97	2176.57	2032.63	2325.42	2506.04	2290	2237.44	2253.26	2207.95	2199.09	2031.7	2282.64	2342.66	2395.27	2529.94	2654.67	2564.84	2376.1	2205.35	2414.21	2484.67
	2128.28	2143.01	2153.33	2228.92	2156.77	2051.94	2119.86	2079.9	2203.52	2202.52	2187.65	2281.33	2254.76	2119.45	2246.83	2213.06	2041.77	2354.23	2211.87	2187.26	2231.21	2386.74	2516.9	2161.18	2426.01	2113.35	2142.79	2334.52	2262.53	2176.19	2032.38	2324.33	2505.46	2289.7	2237.16	2252.71	2207.3	2198.59	2031.43	2281.77	2341.39	2394.24	2529.03	2653.14	2563.87	2375.57	2204.72	2413.43	2483.69
	2127.74	2142.83	2153.06	2228.55	2156.43	2051.69	2119.44	2079.55	2202.87	2202.07	2186.95	2281.05	2254.33	2118.78	2246.14	2212.76	2041.48	2353.59	2211.41	2186.81	2230.34	2386.19	2516.56	2160.85	2425.07	2112.91	2142.21	2333.82	2262.1	2175.82	2032.13	2323.24	2504.88	2289.4	2236.89	2252.16	2206.65	2198.08	2031.16	2280.9	2340.13	2393.21	2528.12	2651.63	2562.9	2375.03	2204.09	2412.66	2482.71
	2127.2	2142.66	2152.79	2228.19	2156.08	2051.43	2119.01	2079.19	2202.23	2201.63	2186.25	2280.76	2253.91	2118.12	2245.46	2212.46	2041.19	2352.95	2210.96	2186.36	2229.48	2385.65	2516.23	2160.53	2424.13	2112.48	2141.64	2333.13	2261.68	2175.44	2031.89	2322.16	2504.31	2289.1	2236.62	2251.62	2206.01	2197.58	2030.9	2280.04	2338.88	2392.2	2527.21	2650.11	2561.94	2374.5	2203.47	2411.89	2481.74
	2126.66	2142.49	2152.52	2227.83	2155.74	2051.19	2118.59	2078.84	2201.59	2201.19	2185.55	2280.47	2253.5	2117.47	2244.78	2212.16	2040.9	2352.31	2210.5	2185.91	2228.62	2385.11	2515.89	2160.2	2423.2	2112.06	2141.07	2332.44	2261.25	2175.07	2031.64	2321.09	2503.74	2288.8	2236.34	2251.08	2205.38	2197.08	2030.64	2279.19	2337.63	2391.18	2526.32	2648.61	2560.98	2373.96	2202.85	2411.13	2480.77
	2126.13	2142.32	2152.26	2227.47	2155.4	2050.94	2118.17	2078.49	2200.95	2200.75	2184.87	2280.18	2253.08	2116.83	2244.11	2211.87	2040.62	2351.67	2210.05	2185.48	2227.78	2384.58	2515.56	2159.88	2422.28	2111.64	2140.52	2331.75	2260.83	2174.69	2031.4	2320.02	2503.17	2288.5	2236.07	2250.53	2204.75	2196.58	2030.39	2278.35	2336.4	2390.18	2525.43	2647.11	2560.03	2373.42	2202.24	2410.37	2479.8
	2125.61	2142.16	2151.99	2227.11	2155.06	2050.7	2117.76	2078.15	2200.31	2200.31	2184.19	2279.9	2252.67	2116.19	2243.43	2211.57	2040.34	2351.04	2209.59	2185.05	2226.94	2384.04	2515.22	2159.56	2421.35	2111.23	2139.97	2331.07	2260.42	2174.32	2031.17	2318.95	2502.61	2288.21	2235.81	2250	2204.13	2196.08	2030.14	2277.51	2335.17	2389.17	2524.54	2645.62	2559.09	2372.89	2201.63	2409.63	2478.83
	2125.09	2142	2151.72	2226.75	2154.73	2050.46	2117.34	2077.81	2199.68	2199.88	2183.51	2279.61	2252.26	2115.57	2242.76	2211.28	2040.06	2350.41	2209.14	2184.63	2226.1	2383.51	2514.88	2159.25	2420.44	2110.82	2139.43	2330.4	2260	2173.95	2030.93	2317.89	2502.05	2287.92	2235.54	2249.46	2203.51	2195.58	2029.9	2276.68	2333.95	2388.18	2523.66	2644.13	2558.15	2372.35	2201.03	2408.89	2477.87
	2124.58	2141.84	2151.46	2226.39	2154.39	2050.22	2116.93	2077.47	2199.05	2199.44	2182.84	2279.33	2251.85	2114.95	2242.09	2211	2039.79	2349.77	2208.69	2184.22	2225.28	2382.98	2514.55	2158.93	2419.52	2110.42	2138.9	2329.73	2259.59	2173.58	2030.7	2316.84	2501.49	2287.63	2235.27	2248.92	2202.9	2195.09	2029.66	2275.85	2332.74	2387.19	2522.78	2642.65	2557.21	2371.81	2200.43	2408.16	2476.91
	2124.07	2141.69	2151.2	2226.04	2154.06	2049.99	2116.51	2077.13	2198.42	2199.01	2182.18	2279.05	2251.45	2114.34	2241.43	2210.71	2039.51	2349.14	2208.24	2183.82	2224.46	2382.46	2514.21	2158.62	2418.62	2110.02	2138.37	2329.06	2259.18	2173.21	2030.47	2315.79	2500.94	2287.35	2235.01	2248.39	2202.3	2194.59	2029.43	2275.03	2331.54	2386.2	2521.91	2641.18	2556.29	2371.28	2199.85	2407.44	2475.96
	2123.57	2141.54	2150.93	2225.68	2153.73	2049.76	2116.1	2076.8	2197.79	2198.58	2181.53	2278.77	2251.05	2113.73	2240.76	2210.43	2039.24	2348.51	2207.79	2183.42	2223.65	2381.94	2513.87	2158.31	2417.72	2109.63	2137.85	2328.4	2258.77	2172.84	2030.25	2314.75	2500.39	2287.06	2234.75	2247.86	2201.7	2194.1	2029.2	2274.22	2330.35	2385.22	2521.05	2639.71	2555.37	2370.74	2199.26	2406.73	2475.01
	2123.08	2141.39	2150.67	2225.32	2153.41	2049.53	2115.69	2076.47	2197.17	2198.15	2180.89	2278.48	2250.65	2113.14	2240.1	2210.15	2038.98	2347.89	2207.34	2183.03	2222.85	2381.42	2513.54	2158.01	2416.82	2109.24	2137.34	2327.74	2258.37	2172.47	2030.03	2313.72	2499.84	2286.78	2234.49	2247.33	2201.11	2193.61	2028.98	2273.42	2329.17	2384.25	2520.19	2638.25	2554.45	2370.2	2198.68	2406.02	2474.06
	2122.59	2141.25	2150.41	2224.97	2153.08	2049.31	2115.29	2076.14	2196.55	2197.72	2180.25	2278.2	2250.25	2112.55	2239.45	2209.87	2038.71	2347.26	2206.89	2182.65	2222.06	2380.9	2513.2	2157.71	2415.93	2108.86	2136.83	2327.09	2257.97	2172.1	2029.81	2312.69	2499.3	2286.5	2234.23	2246.8	2200.52	2193.12	2028.76	2272.62	2327.99	2383.28	2519.33	2636.8	2553.54	2369.66	2198.11	2405.33	2473.12
	2122.11	2141.11	2150.15	2224.61	2152.76	2049.09	2114.88	2075.82	2195.93	2197.3	2179.61	2277.93	2249.86	2111.97	2238.79	2209.59	2038.45	2346.63	2206.45	2182.28	2221.27	2380.39	2512.86	2157.41	2415.04	2108.48	2136.33	2326.44	2257.57	2171.73	2029.59	2311.66	2498.75	2286.23	2233.98	2246.28	2199.94	2192.63	2028.55	2271.83	2326.83	2382.32	2518.48	2635.35	2552.64	2369.12	2197.55	2404.64	2472.17
	2121.64	2140.97	2149.9	2224.26	2152.44	2048.87	2114.48	2075.5	2195.32	2196.88	2178.99	2277.65	2249.47	2111.4	2238.14	2209.32	2038.19	2346.01	2206	2181.91	2220.5	2379.88	2512.53	2157.11	2414.16	2108.11	2135.84	2325.8	2257.18	2171.37	2029.38	2310.64	2498.22	2285.95	2233.73	2245.75	2199.36	2192.14	2028.34	2271.05	2325.68	2381.37	2517.64	2633.91	2551.74	2368.58	2196.99	2403.95	2471.24
	2121.17	2140.84	2149.64	2223.91	2152.12	2048.66	2114.07	2075.18	2194.7	2196.46	2178.37	2277.37	2249.08	2110.84	2237.49	2209.05	2037.93	2345.39	2205.56	2181.55	2219.73	2379.38	2512.19	2156.82	2413.28	2107.75	2135.36	2325.16	2256.78	2171	2029.17	2309.63	2497.68	2285.68	2233.47	2245.23	2198.79	2191.66	2028.14	2270.27	2324.53	2380.42	2516.8	2632.48	2550.85	2368.04	2196.43	2403.28	2470.3
	2120.7	2140.71	2149.38	2223.56	2151.8	2048.45	2113.67	2074.87	2194.1	2196.04	2177.76	2277.09	2248.69	2110.28	2236.85	2208.78	2037.68	2344.77	2205.12	2181.2	2218.96	2378.87	2511.85	2156.52	2412.41	2107.39	2134.88	2324.53	2256.4	2170.63	2028.97	2308.62	2497.15	2285.41	2233.22	2244.71	2198.23	2191.17	2027.95	2269.5	2323.39	2379.48	2515.97	2631.05	2549.97	2367.5	2195.88	2402.61	2469.37
	2120.25	2140.59	2149.13	2223.21	2151.49	2048.25	2113.27	2074.55	2193.49	2195.62	2177.15	2276.82	2248.31	2109.74	2236.21	2208.51	2037.43	2344.15	2204.67	2180.86	2218.21	2378.37	2511.51	2156.23	2411.54	2107.03	2134.42	2323.9	2256.01	2170.27	2028.76	2307.62	2496.62	2285.14	2232.97	2244.19	2197.67	2190.69	2027.75	2268.74	2322.27	2378.54	2515.14	2629.63	2549.09	2366.96	2195.34	2401.96	2468.44
	2119.8	2140.46	2148.88	2222.86	2151.18	2048.04	2112.88	2074.25	2192.89	2195.21	2176.56	2276.54	2247.93	2109.2	2235.57	2208.24	2037.18	2343.53	2204.23	2180.52	2217.46	2377.87	2511.18	2155.95	2410.68	2106.69	2133.95	2323.28	2255.63	2169.91	2028.56	2306.63	2496.09	2284.88	2232.73	2243.68	2197.11	2190.21	2027.57	2267.98	2321.15	2377.61	2514.32	2628.22	2548.22	2366.42	2194.8	2401.3	2467.52
	2119.35	2140.34	2148.62	2222.51	2150.87	2047.84	2112.48	2073.94	2192.29	2194.79	2175.97	2276.27	2247.56	2108.67	2234.93	2207.98	2036.93	2342.91	2203.79	2180.2	2216.72	2377.38	2510.84	2155.67	2409.83	2106.34	2133.5	2322.66	2255.24	2169.54	2028.37	2305.64	2495.57	2284.62	2232.48	2243.16	2196.57	2189.73	2027.39	2267.23	2320.04	2376.68	2513.5	2626.81	2547.35	2365.88	2194.27	2400.66	2466.59
	2118.91	2140.23	2148.37	2222.16	2150.56	2047.65	2112.09	2073.64	2191.69	2194.38	2175.38	2276	2247.18	2108.14	2234.3	2207.72	2036.69	2342.3	2203.36	2179.88	2215.99	2376.89	2510.5	2155.39	2408.98	2106	2133.05	2322.05	2254.87	2169.18	2028.17	2304.66	2495.05	2284.36	2232.24	2242.65	2196.02	2189.25	2027.21	2266.49	2318.94	2375.77	2512.69	2625.41	2546.49	2365.34	2193.74	2400.03	2465.68
	2118.48	2140.12	2148.12	2221.81	2150.25	2047.45	2111.7	2073.34	2191.1	2193.97	2174.81	2275.72	2246.81	2107.63	2233.67	2207.46	2036.45	2341.69	2202.92	2179.57	2215.27	2376.4	2510.16	2155.11	2408.13	2105.67	2132.61	2321.44	2254.49	2168.82	2027.98	2303.68	2494.53	2284.1	2232	2242.14	2195.49	2188.77	2027.04	2265.75	2317.85	2374.85	2511.88	2624.02	2545.64	2364.79	2193.22	2399.4	2464.76
	2118.05	2140.01	2147.87	2221.47	2149.95	2047.26	2111.31	2073.04	2190.51	2193.57	2174.24	2275.45	2246.44	2107.12	2233.04	2207.21	2036.21	2341.07	2202.48	2179.26	2214.55	2375.92	2509.82	2154.83	2407.29	2105.35	2132.18	2320.83	2254.12	2168.46	2027.8	2302.71	2494.02	2283.84	2231.76	2241.63	2194.96	2188.29	2026.87	2265.02	2316.77	2373.95	2511.08	2622.63	2544.79	2364.25	2192.7	2398.78	2463.85
	2117.63	2139.9	2147.63	2221.12	2149.65	2047.08	2110.92	2072.75	2189.92	2193.16	2173.68	2275.18	2246.08	2106.62	2232.42	2206.95	2035.98	2340.46	2202.05	2178.97	2213.85	2375.43	2509.48	2154.56	2406.45	2105.02	2131.75	2320.23	2253.75	2168.1	2027.61	2301.74	2493.51	2283.59	2231.52	2241.13	2194.43	2187.82	2026.71	2264.3	2315.7	2373.05	2510.28	2621.25	2543.95	2363.71	2192.19	2398.16	2462.94
	2117.22	2139.8	2147.38	2220.78	2149.35	2046.89	2110.53	2072.46	2189.33	2192.76	2173.12	2274.91	2245.71	2106.13	2231.8	2206.7	2035.75	2339.85	2201.62	2178.68	2213.15	2374.96	2509.14	2154.29	2405.62	2104.71	2131.33	2319.64	2253.38	2167.74	2027.43	2300.78	2493	2283.34	2231.28	2240.62	2193.91	2187.34	2026.55	2263.58	2314.64	2372.15	2509.49	2619.88	2543.11	2363.17	2191.69	2397.56	2462.04
	2116.81	2139.7	2147.14	2220.43	2149.05	2046.71	2110.15	2072.17	2188.75	2192.36	2172.58	2274.65	2245.35	2105.64	2231.18	2206.45	2035.52	2339.24	2201.18	2178.4	2212.45	2374.48	2508.8	2154.03	2404.8	2104.4	2130.92	2319.05	2253.02	2167.38	2027.25	2299.83	2492.5	2283.09	2231.05	2240.12	2193.4	2186.87	2026.4	2262.87	2313.59	2371.26	2508.71	2618.51	2542.28	2362.63	2191.19	2396.96	2461.14
	2116.4	2139.61	2146.89	2220.09	2148.76	2046.54	2109.76	2071.89	2188.17	2191.96	2172.04	2274.38	2245	2105.17	2230.57	2206.21	2035.29	2338.64	2200.75	2178.13	2211.77	2374.01	2508.46	2153.76	2403.98	2104.09	2130.52	2318.46	2252.66	2167.02	2027.08	2298.88	2491.99	2282.84	2230.81	2239.62	2192.89	2186.4	2026.25	2262.17	2312.54	2370.38	2507.93	2617.15	2541.46	2362.08	2190.7	2396.37	2460.24
	2116.01	2139.52	2146.65	2219.75	2148.47	2046.36	2109.38	2071.61	2187.59	2191.56	2171.5	2274.11	2244.64	2104.7	2229.96	2205.96	2035.07	2338.03	2200.33	2177.86	2211.09	2373.54	2508.12	2153.5	2403.17	2103.79	2130.12	2317.88	2252.3	2166.66	2026.91	2297.94	2491.5	2282.6	2230.58	2239.12	2192.39	2185.93	2026.11	2261.48	2311.51	2369.51	2507.15	2615.8	2540.64	2361.54	2190.21	2395.79	2459.35
	2115.62	2139.43	2146.41	2219.41	2148.18	2046.19	2109	2071.33	2187.02	2191.16	2170.98	2273.85	2244.29	2104.24	2229.35	2205.72	2034.85	2337.43	2199.9	2177.61	2210.42	2373.07	2507.78	2153.24	2402.36	2103.5	2129.73	2317.31	2251.95	2166.3	2026.74	2297.01	2491	2282.35	2230.35	2238.63	2191.89	2185.46	2025.97	2260.79	2310.49	2368.64	2506.38	2614.46	2539.83	2361	2189.73	2395.22	2458.46
	2115.23	2139.35	2146.16	2219.07	2147.89	2046.03	2108.62	2071.06	2186.45	2190.77	2170.46	2273.58	2243.94	2103.79	2228.75	2205.48	2034.63	2336.83	2199.47	2177.36	2209.76	2372.61	2507.44	2152.99	2401.55	2103.21	2129.35	2316.73	2251.6	2165.95	2026.57	2296.08	2490.51	2282.12	2230.12	2238.13	2191.4	2184.99	2025.84	2260.11	2309.47	2367.78	2505.61	2613.12	2539.03	2360.46	2189.25	2394.65	2457.57
	2114.85	2139.27	2145.92	2218.73	2147.6	2045.86	2108.25	2070.78	2185.88	2190.38	2169.95	2273.32	2243.59	2103.34	2228.14	2205.24	2034.42	2336.23	2199.05	2177.11	2209.1	2372.15	2507.1	2152.73	2400.76	2102.93	2128.97	2316.17	2251.25	2165.59	2026.41	2295.16	2490.02	2281.88	2229.89	2237.64	2190.91	2184.53	2025.71	2259.43	2308.47	2366.92	2504.85	2611.79	2538.23	2359.91	2188.78	2394.09	2456.69
	2114.48	2139.19	2145.69	2218.4	2147.32	2045.7	2107.87	2070.52	2185.32	2189.99	2169.44	2273.06	2243.25	2102.9	2227.55	2205.01	2034.2	2335.63	2198.62	2176.88	2208.46	2371.69	2506.76	2152.49	2399.96	2102.65	2128.6	2315.61	2250.9	2165.23	2026.25	2294.24	2489.53	2281.64	2229.67	2237.15	2190.43	2184.06	2025.59	2258.76	2307.47	2366.07	2504.1	2610.47	2537.44	2359.37	2188.31	2393.54	2455.81
	2114.11	2139.12	2145.45	2218.06	2147.04	2045.54	2107.5	2070.25	2184.76	2189.6	2168.95	2272.79	2242.91	2102.47	2226.95	2204.77	2033.99	2335.03	2198.2	2176.66	2207.82	2371.24	2506.42	2152.24	2399.18	2102.38	2128.24	2315.05	2250.56	2164.88	2026.1	2293.33	2489.05	2281.41	2229.44	2236.66	2189.95	2183.6	2025.47	2258.1	2306.48	2365.23	2503.35	2609.15	2536.65	2358.83	2187.85	2392.99	2454.94
	2113.75	2139.05	2145.21	2217.73	2146.76	2045.39	2107.13	2069.99	2184.2	2189.22	2168.46	2272.53	2242.57	2102.05	2226.36	2204.54	2033.79	2334.43	2197.78	2176.44	2207.18	2370.79	2506.08	2151.99	2398.39	2102.11	2127.89	2314.5	2250.22	2164.53	2025.94	2292.43	2488.57	2281.18	2229.22	2236.17	2189.49	2183.14	2025.36	2257.44	2305.51	2364.39	2502.61	2607.85	2535.87	2358.28	2187.4	2392.45	2454.07
	2113.4	2138.98	2144.98	2217.39	2146.49	2045.24	2106.76	2069.73	2183.64	2188.83	2167.98	2272.27	2242.24	2101.64	2225.77	2204.31	2033.59	2333.84	2197.36	2176.23	2206.56	2370.34	2505.74	2151.75	2397.62	2101.85	2127.54	2313.95	2249.88	2164.17	2025.79	2291.53	2488.09	2280.95	2229	2235.69	2189.02	2182.67	2025.25	2256.8	2304.54	2363.56	2501.87	2606.55	2535.1	2357.74	2186.95	2391.92	2453.2
	2113.05	2138.92	2144.74	2217.06	2146.21	2045.09	2106.4	2069.47	2183.09	2188.45	2167.5	2272.01	2241.91	2101.23	2225.19	2204.09	2033.39	2333.24	2196.95	2176.03	2205.94	2369.9	2505.39	2151.52	2396.85	2101.59	2127.2	2313.41	2249.55	2163.82	2025.65	2290.64	2487.62	2280.73	2228.78	2235.2	2188.56	2182.22	2025.14	2256.15	2303.58	2362.74	2501.13	2605.25	2534.33	2357.2	2186.5	2391.4	2452.34
	2112.7	2138.86	2144.51	2216.73	2145.94	2044.95	2106.03	2069.22	2182.54	2188.07	2167.03	2271.76	2241.58	2100.83	2224.6	2203.86	2033.19	2332.65	2196.53	2175.83	2205.33	2369.46	2505.05	2151.28	2396.08	2101.34	2126.86	2312.87	2249.21	2163.47	2025.51	2289.75	2487.15	2280.5	2228.56	2234.72	2188.11	2181.76	2025.04	2255.52	2302.63	2361.92	2500.4	2603.97	2533.57	2356.66	2186.07	2390.89	2451.48
	2112.37	2138.81	2144.28	2216.4	2145.67	2044.8	2105.67	2068.97	2181.99	2187.69	2166.57	2271.5	2241.25	2100.44	2224.03	2203.64	2032.99	2332.06	2196.12	2175.64	2204.73	2369.02	2504.71	2151.05	2395.32	2101.09	2126.54	2312.34	2248.89	2163.11	2025.37	2288.88	2486.68	2280.28	2228.35	2234.25	2187.66	2181.3	2024.95	2254.89	2301.7	2361.11	2499.68	2602.69	2532.82	2356.11	2185.63	2390.38	2450.62
	2112.04	2138.76	2144.05	2216.07	2145.41	2044.67	2105.31	2068.72	2181.45	2187.32	2166.12	2271.24	2240.93	2100.06	2223.45	2203.42	2032.8	2331.47	2195.7	2175.47	2204.14	2368.59	2504.37	2150.82	2394.57	2100.85	2126.22	2311.81	2248.56	2162.76	2025.23	2288	2486.22	2280.06	2228.13	2233.77	2187.22	2180.85	2024.86	2254.27	2300.77	2360.3	2498.96	2601.42	2532.08	2355.57	2185.2	2389.88	2449.77
	2111.71	2138.71	2143.82	2215.74	2145.14	2044.53	2104.95	2068.48	2180.91	2186.94	2165.68	2270.99	2240.61	2099.69	2222.88	2203.2	2032.62	2330.88	2195.29	2175.29	2203.55	2368.16	2504.02	2150.59	2393.82	2100.62	2125.91	2311.29	2248.24	2162.41	2025.1	2287.14	2485.75	2279.85	2227.92	2233.29	2186.78	2180.39	2024.77	2253.65	2299.85	2359.51	2498.25	2600.16	2531.34	2355.03	2184.78	2389.39	2448.93
	2111.39	2138.67	2143.59	2215.42	2144.88	2044.4	2104.59	2068.24	2180.37	2186.57	2165.24	2270.73	2240.29	2099.32	2222.31	2202.99	2032.43	2330.29	2194.88	2175.13	2202.97	2367.73	2503.68	2150.37	2393.07	2100.39	2125.6	2310.77	2247.92	2162.06	2024.97	2286.28	2485.3	2279.63	2227.71	2232.82	2186.35	2179.94	2024.69	2253.05	2298.94	2358.72	2497.54	2598.91	2530.6	2354.49	2184.37	2388.9	2448.08
	2111.08	2138.63	2143.36	2215.09	2144.62	2044.27	2104.24	2068	2179.84	2186.2	2164.81	2270.48	2239.97	2098.96	2221.74	2202.77	2032.25	2329.71	2194.48	2174.98	2202.4	2367.31	2503.34	2150.15	2392.33	2100.17	2125.3	2310.25	2247.6	2161.71	2024.84	2285.43	2484.84	2279.42	2227.5	2232.35	2185.93	2179.49	2024.61	2252.44	2298.04	2357.93	2496.84	2597.66	2529.88	2353.95	2183.95	2388.42	2447.24
	2110.77	2138.59	2143.13	2214.77	2144.36	2044.14	2103.88	2067.77	2179.31	2185.83	2164.39	2270.23	2239.66	2098.61	2221.18	2202.56	2032.07	2329.12	2194.07	2174.83	2201.83	2366.89	2502.99	2149.93	2391.6	2099.95	2125.01	2309.75	2247.29	2161.37	2024.72	2284.58	2484.39	2279.21	2227.29	2231.88	2185.51	2179.04	2024.54	2251.85	2297.15	2357.15	2496.14	2596.42	2529.16	2353.4	2183.55	2387.95	2446.41
	2110.47	2138.56	2142.91	2214.45	2144.11	2044.02	2103.53	2067.54	2178.78	2185.47	2163.97	2269.97	2239.35	2098.26	2220.62	2202.35	2031.89	2328.54	2193.67	2174.69	2201.27	2366.47	2502.65	2149.71	2390.87	2099.74	2124.73	2309.24	2246.98	2161.02	2024.6	2283.74	2483.94	2279.01	2227.08	2231.41	2185.09	2178.59	2024.47	2251.26	2296.27	2356.38	2495.44	2595.19	2528.44	2352.86	2183.15	2387.49	2445.58
	2110.18	2138.53	2142.68	2214.13	2143.86	2043.9	2103.18	2067.31	2178.26	2185.1	2163.56	2269.72	2239.04	2097.93	2220.07	2202.15	2031.72	2327.96	2193.26	2174.56	2200.72	2366.06	2502.3	2149.5	2390.15	2099.53	2124.45	2308.74	2246.67	2160.67	2024.48	2282.91	2483.49	2278.8	2226.88	2230.95	2184.68	2178.14	2024.41	2250.68	2295.4	2355.62	2494.76	2593.97	2527.73	2352.32	2182.75	2387.03	2444.75
	2109.89	2138.51	2142.46	2213.81	2143.61	2043.78	2102.83	2067.08	2177.73	2184.74	2163.16	2269.47	2238.74	2097.6	2219.52	2201.94	2031.55	2327.38	2192.86	2174.43	2200.18	2365.65	2501.96	2149.29	2389.44	2099.33	2124.18	2308.25	2246.37	2160.32	2024.37	2282.08	2483.05	2278.6	2226.67	2230.49	2184.28	2177.7	2024.35	2250.11	2294.54	2354.86	2494.07	2592.75	2527.03	2351.78	2182.36	2386.58	2443.93
	2109.61	2138.49	2142.24	2213.49	2143.36	2043.67	2102.49	2066.86	2177.22	2184.38	2162.77	2269.23	2238.44	2097.28	2218.97	2201.74	2031.38	2326.8	2192.46	2174.32	2199.65	2365.24	2501.61	2149.09	2388.73	2099.13	2123.92	2307.76	2246.06	2159.98	2024.26	2281.26	2482.61	2278.4	2226.47	2230.03	2183.88	2177.26	2024.29	2249.54	2293.69	2354.11	2493.39	2591.55	2526.34	2351.24	2181.98	2386.14	2443.11
	2109.33	2138.47	2142.02	2213.17	2143.12	2043.56	2102.14	2066.64	2176.7	2184.02	2162.39	2268.98	2238.14	2096.96	2218.42	2201.54	2031.22	2326.22	2192.07	2174.21	2199.12	2364.84	2501.27	2148.88	2388.02	2098.94	2123.66	2307.28	2245.77	2159.63	2024.15	2280.45	2482.17	2278.2	2226.27	2229.57	2183.49	2176.81	2024.24	2248.98	2292.85	2353.37	2492.72	2590.35	2525.65	2350.7	2181.6	2385.71	2442.29
	2109.06	2138.45	2141.8	2212.85	2142.87	2043.45	2101.8	2066.43	2176.19	2183.67	2162.01	2268.73	2237.85	2096.66	2217.88	2201.34	2031.06	2325.65	2191.67	2174.11	2198.6	2364.44	2500.92	2148.68	2387.32	2098.76	2123.41	2306.8	2245.47	2159.29	2024.04	2279.64	2481.74	2278.01	2226.07	2229.11	2183.1	2176.37	2024.2	2248.42	2292.02	2352.63	2492.05	2589.16	2524.97	2350.16	2181.23	2385.28	2441.48
	2108.79	2138.44	2141.58	2212.54	2142.63	2043.35	2101.46	2066.22	2175.68	2183.31	2161.64	2268.48	2237.55	2096.36	2217.34	2201.15	2030.9	2325.07	2191.28	2174.02	2198.09	2364.04	2500.58	2148.48	2386.63	2098.58	2123.17	2306.32	2245.18	2158.94	2023.94	2278.84	2481.31	2277.82	2225.87	2228.66	2182.72	2175.93	2024.16	2247.88	2291.19	2351.9	2491.39	2587.98	2524.3	2349.62	2180.86	2384.86	2440.67
	2108.54	2138.44	2141.36	2212.23	2142.4	2043.25	2101.12	2066.01	2175.17	2182.96	2161.28	2268.24	2237.27	2096.07	2216.81	2200.96	2030.75	2324.5	2190.89	2173.94	2197.58	2363.65	2500.23	2148.29	2385.94	2098.4	2122.93	2305.85	2244.89	2158.6	2023.85	2278.05	2480.88	2277.63	2225.68	2228.2	2182.34	2175.49	2024.12	2247.34	2290.38	2351.18	2490.73	2586.8	2523.63	2349.08	2180.49	2384.45	2439.87
	2108.28	2138.44	2141.15	2211.91	2142.16	2043.15	2100.79	2065.8	2174.67	2182.61	2160.92	2268	2236.98	2095.79	2216.28	2200.77	2030.6	2323.93	2190.5	2173.86	2197.08	2363.26	2499.89	2148.1	2385.26	2098.23	2122.71	2305.39	2244.6	2158.25	2023.75	2277.26	2480.45	2277.44	2225.48	2227.75	2181.97	2175.06	2024.09	2246.8	2289.58	2350.46	2490.08	2585.64	2522.97	2348.54	2180.14	2384.04	2439.07
	2108.04	2138.44	2140.93	2211.6	2141.93	2043.06	2100.45	2065.6	2174.17	2182.26	2160.58	2267.75	2236.7	2095.51	2215.75	2200.58	2030.45	2323.36	2190.11	2173.79	2196.59	2362.87	2499.54	2147.91	2384.58	2098.07	2122.48	2304.93	2244.32	2157.91	2023.66	2276.48	2480.03	2277.25	2225.29	2227.3	2181.6	2174.62	2024.06	2246.27	2288.79	2349.75	2489.43	2584.48	2522.32	2348	2179.78	2383.64	2438.28
	2107.8	2138.44	2140.72	2211.3	2141.7	2042.96	2100.12	2065.4	2173.67	2181.91	2160.24	2267.51	2236.42	2095.24	2215.23	2200.39	2030.3	2322.79	2189.72	2173.73	2196.11	2362.49	2499.19	2147.72	2383.91	2097.91	2122.27	2304.47	2244.04	2157.57	2023.58	2275.71	2479.61	2277.07	2225.09	2226.86	2181.24	2174.19	2024.03	2245.75	2288.01	2349.05	2488.79	2583.33	2521.67	2347.46	2179.44	2383.25	2437.49
	2107.56	2138.45	2140.5	2210.99	2141.47	2042.88	2099.79	2065.2	2173.18	2181.57	2159.91	2267.27	2236.14	2094.99	2214.71	2200.21	2030.16	2322.23	2189.34	2173.68	2195.63	2362.11	2498.85	2147.54	2383.24	2097.76	2122.06	2304.02	2243.76	2157.23	2023.49	2274.94	2479.2	2276.89	2224.9	2226.41	2180.89	2173.75	2024.01	2245.24	2287.23	2348.36	2488.15	2582.19	2521.04	2346.93	2179.1	2382.87	2436.71
	2107.33	2138.47	2140.29	2210.68	2141.25	2042.79	2099.46	2065.01	2172.69	2181.23	2159.58	2267.03	2235.86	2094.73	2214.19	2200.03	2030.02	2321.66	2188.96	2173.63	2195.16	2361.73	2498.5	2147.36	2382.58	2097.61	2121.86	2303.58	2243.49	2156.89	2023.41	2274.18	2478.78	2276.71	2224.71	2225.97	2180.54	2173.32	2024	2244.73	2286.47	2347.67	2487.52	2581.05	2520.4	2346.39	2178.76	2382.49	2435.92
	2107.11	2138.48	2140.08	2210.38	2141.02	2042.71	2099.14	2064.82	2172.2	2180.89	2159.27	2266.79	2235.59	2094.49	2213.68	2199.85	2029.89	2321.1	2188.58	2173.6	2194.7	2361.36	2498.15	2147.18	2381.93	2097.47	2121.67	2303.14	2243.21	2156.54	2023.34	2273.43	2478.37	2276.53	2224.52	2225.53	2180.19	2172.89	2023.98	2244.23	2285.72	2346.99	2486.89	2579.93	2519.78	2345.85	2178.43	2382.12	2435.15
	2106.89	2138.5	2139.87	2210.07	2140.8	2042.63	2098.81	2064.63	2171.72	2180.55	2158.96	2266.55	2235.32	2094.25	2213.17	2199.67	2029.75	2320.53	2188.2	2173.57	2194.24	2360.99	2497.8	2147.01	2381.28	2097.33	2121.48	2302.7	2242.95	2156.2	2023.26	2272.68	2477.97	2276.36	2224.34	2225.09	2179.85	2172.46	2023.98	2243.74	2284.98	2346.31	2486.27	2578.81	2519.16	2345.31	2178.1	2381.76	2434.38
	2106.68	2138.53	2139.66	2209.77	2140.59	2042.55	2098.49	2064.45	2171.24	2180.21	2158.66	2266.31	2235.06	2094.02	2212.66	2199.49	2029.62	2319.97	2187.82	2173.55	2193.8	2360.62	2497.46	2146.84	2380.64	2097.2	2121.3	2302.27	2242.68	2155.86	2023.19	2271.94	2477.56	2276.19	2224.15	2224.66	2179.52	2172.04	2023.97	2243.25	2284.25	2345.65	2485.65	2577.71	2518.55	2344.78	2177.78	2381.4	2433.61
	2106.48	2138.56	2139.45	2209.47	2140.37	2042.48	2098.17	2064.27	2170.76	2179.88	2158.37	2266.08	2234.79	2093.8	2212.16	2199.32	2029.5	2319.41	2187.45	2173.54	2193.36	2360.26	2497.11	2146.67	2380	2097.07	2121.13	2301.84	2242.42	2155.52	2023.12	2271.21	2477.16	2276.02	2223.97	2224.22	2179.19	2171.61	2023.97	2242.77	2283.52	2344.99	2485.03	2576.61	2517.94	2344.24	2177.47	2381.06	2432.85
	2106.28	2138.59	2139.25	2209.17	2140.16	2042.41	2097.85	2064.09	2170.29	2179.55	2158.08	2265.84	2234.53	2093.59	2211.66	2199.15	2029.38	2318.85	2187.08	2173.53	2192.92	2359.9	2496.76	2146.51	2379.37	2096.95	2120.97	2301.42	2242.16	2155.19	2023.06	2270.48	2476.76	2275.85	2223.79	2223.79	2178.87	2171.19	2023.98	2242.3	2282.81	2344.33	2484.43	2575.52	2517.34	2343.71	2177.16	2380.71	2432.09
	2106.09	2138.63	2139.04	2208.88	2139.95	2042.34	2097.54	2063.92	2169.82	2179.22	2157.81	2265.61	2234.28	2093.38	2211.17	2198.98	2029.26	2318.3	2186.71	2173.54	2192.5	2359.55	2496.41	2146.35	2378.75	2096.84	2120.81	2301.01	2241.9	2154.85	2023	2269.76	2476.37	2275.69	2223.6	2223.36	2178.55	2170.76	2023.99	2241.83	2282.11	2343.69	2483.82	2574.44	2516.75	2343.17	2176.85	2380.38	2431.33
	2105.9	2138.67	2138.84	2208.58	2139.74	2042.28	2097.22	2063.75	2169.35	2178.89	2157.54	2265.38	2234.02	2093.18	2210.67	2198.82	2029.14	2317.74	2186.34	2173.55	2192.08	2359.2	2496.06	2146.19	2378.13	2096.73	2120.66	2300.59	2241.65	2154.51	2022.94	2269.05	2475.98	2275.53	2223.42	2222.93	2178.24	2170.34	2024	2241.37	2281.42	2343.05	2483.23	2573.36	2516.17	2342.64	2176.55	2380.05	2430.58
	2105.72	2138.71	2138.63	2208.29	2139.54	2042.22	2096.91	2063.58	2168.89	2178.56	2157.28	2265.14	2233.77	2092.99	2210.19	2198.65	2029.03	2317.19	2185.97	2173.57	2191.67	2358.85	2495.71	2146.03	2377.51	2096.63	2120.51	2300.19	2241.4	2154.17	2022.89	2268.35	2475.59	2275.37	2223.25	2222.5	2177.93	2169.92	2024.02	2240.92	2280.74	2342.42	2482.63	2572.3	2515.59	2342.1	2176.26	2379.73	2429.84
	2105.55	2138.76	2138.43	2208	2139.34	2042.16	2096.6	2063.41	2168.43	2178.24	2157.02	2264.91	2233.52	2092.81	2209.7	2198.49	2028.92	2316.63	2185.61	2173.59	2191.26	2358.5	2495.36	2145.88	2376.91	2096.53	2120.37	2299.79	2241.15	2153.84	2022.84	2267.65	2475.2	2275.21	2223.07	2222.08	2177.63	2169.5	2024.04	2240.47	2280.07	2341.8	2482.04	2571.24	2515.02	2341.57	2175.97	2379.42	2429.1
	2105.38	2138.81	2138.23	2207.7	2139.14	2042.1	2096.3	2063.25	2167.97	2177.91	2156.78	2264.68	2233.28	2092.63	2209.22	2198.33	2028.81	2316.08	2185.25	2173.63	2190.87	2358.16	2495.01	2145.73	2376.3	2096.44	2120.24	2299.39	2240.91	2153.5	2022.79	2266.96	2474.82	2275.06	2222.89	2221.66	2177.33	2169.08	2024.07	2240.03	2279.4	2341.18	2481.46	2570.2	2514.46	2341.04	2175.69	2379.11	2428.36
	2105.22	2138.87	2138.03	2207.42	2138.94	2042.05	2095.99	2063.09	2167.52	2177.59	2156.54	2264.45	2233.03	2092.46	2208.74	2198.17	2028.71	2315.53	2184.89	2173.67	2190.48	2357.83	2494.66	2145.58	2375.71	2096.35	2120.12	2299	2240.67	2153.16	2022.75	2266.27	2474.44	2274.91	2222.72	2221.24	2177.04	2168.67	2024.1	2239.59	2278.75	2340.57	2480.88	2569.16	2513.9	2340.51	2175.41	2378.81	2427.63
	2105.06	2138.93	2137.83	2207.13	2138.75	2042	2095.69	2062.94	2167.06	2177.28	2156.31	2264.22	2232.79	2092.3	2208.27	2198.02	2028.61	2314.98	2184.53	2173.73	2190.09	2357.49	2494.31	2145.44	2375.12	2096.27	2120	2298.61	2240.43	2152.83	2022.71	2265.6	2474.06	2274.76	2222.54	2220.82	2176.75	2168.25	2024.13	2239.17	2278.11	2339.97	2480.31	2568.13	2513.36	2339.98	2175.14	2378.52	2426.9
	2104.91	2138.99	2137.64	2206.84	2138.56	2041.95	2095.39	2062.79	2166.62	2176.96	2156.09	2264	2232.56	2092.15	2207.8	2197.87	2028.51	2314.44	2184.18	2173.79	2189.72	2357.16	2493.96	2145.3	2374.53	2096.19	2119.89	2298.23	2240.2	2152.49	2022.68	2264.93	2473.69	2274.61	2222.37	2220.4	2176.47	2167.84	2024.17	2238.75	2277.48	2339.37	2479.74	2567.11	2512.82	2339.45	2174.87	2378.23	2426.18
	2104.77	2139.06	2137.44	2206.56	2138.37	2041.91	2095.09	2062.64	2166.17	2176.64	2155.88	2263.77	2232.33	2092	2207.34	2197.72	2028.42	2313.89	2183.83	2173.85	2189.35	2356.84	2493.61	2145.16	2373.96	2096.12	2119.79	2297.85	2239.96	2152.16	2022.64	2264.26	2473.32	2274.46	2222.2	2219.99	2176.2	2167.43	2024.21	2238.33	2276.86	2338.79	2479.17	2566.1	2512.28	2338.92	2174.6	2377.95	2425.46
	2104.63	2139.14	2137.24	2206.28	2138.18	2041.87	2094.79	2062.49	2165.73	2176.33	2155.67	2263.54	2232.09	2091.86	2206.87	2197.57	2028.33	2313.35	2183.48	2173.93	2188.99	2356.51	2493.25	2145.03	2373.38	2096.06	2119.69	2297.48	2239.74	2151.83	2022.61	2263.61	2472.95	2274.32	2222.03	2219.58	2175.92	2167.02	2024.25	2237.93	2276.25	2338.21	2478.62	2565.1	2511.75	2338.39	2174.35	2377.68	2424.75
	2104.49	2139.21	2137.05	2206	2138	2041.83	2094.49	2062.35	2165.3	2176.02	2155.48	2263.32	2231.87	2091.73	2206.42	2197.42	2028.24	2312.81	2183.13	2174.01	2188.64	2356.19	2492.9	2144.89	2372.82	2096	2119.6	2297.12	2239.51	2151.49	2022.59	2262.96	2472.59	2274.18	2221.86	2219.17	2175.66	2166.61	2024.3	2237.53	2275.65	2337.64	2478.06	2564.11	2511.23	2337.86	2174.09	2377.42	2424.04
	2104.37	2139.29	2136.86	2205.72	2137.82	2041.8	2094.2	2062.21	2164.86	2175.71	2155.29	2263.1	2231.64	2091.61	2205.96	2197.28	2028.16	2312.26	2182.78	2174.11	2188.29	2355.88	2492.55	2144.77	2372.26	2095.94	2119.52	2296.75	2239.29	2151.16	2022.57	2262.32	2472.23	2274.04	2221.7	2218.76	2175.4	2166.2	2024.36	2237.13	2275.06	2337.07	2477.51	2563.12	2510.72	2337.33	2173.85	2377.16	2423.34
	2104.25	2139.38	2136.67	2205.44	2137.64	2041.77	2093.91	2062.08	2164.43	2175.41	2155.11	2262.87	2231.42	2091.49	2205.51	2197.14	2028.08	2311.72	2182.44	2174.21	2187.95	2355.57	2492.2	2144.64	2371.7	2095.89	2119.45	2296.4	2239.07	2150.83	2022.55	2261.68	2471.87	2273.91	2221.53	2218.36	2175.14	2165.8	2024.41	2236.75	2274.48	2336.51	2476.97	2562.15	2510.22	2336.8	2173.6	2376.91	2422.64
	2104.13	2139.47	2136.47	2205.16	2137.46	2041.74	2093.62	2061.94	2164	2175.1	2154.93	2262.65	2231.2	2091.38	2205.07	2197	2028.01	2311.19	2182.1	2174.31	2187.62	2355.26	2491.84	2144.52	2371.15	2095.85	2119.38	2296.05	2238.85	2150.49	2022.53	2261.05	2471.51	2273.78	2221.37	2217.95	2174.89	2165.39	2024.47	2236.37	2273.91	2335.96	2476.43	2561.19	2509.72	2336.28	2173.37	2376.66	2421.95
	2104.03	2139.56	2136.29	2204.89	2137.29	2041.71	2093.34	2061.81	2163.58	2174.8	2154.77	2262.43	2230.99	2091.28	2204.62	2196.86	2027.93	2310.65	2181.76	2174.43	2187.29	2354.95	2491.49	2144.4	2370.61	2095.81	2119.32	2295.7	2238.64	2150.16	2022.52	2260.43	2471.16	2273.64	2221.2	2217.55	2174.65	2164.99	2024.54	2235.99	2273.36	2335.42	2475.89	2560.23	2509.23	2335.75	2173.14	2376.42	2421.26
	2103.92	2139.65	2136.1	2204.62	2137.12	2041.69	2093.05	2061.69	2163.16	2174.5	2154.61	2262.21	2230.77	2091.19	2204.18	2196.73	2027.86	2310.11	2181.43	2174.55	2186.97	2354.65	2491.14	2144.28	2370.08	2095.78	2119.26	2295.36	2238.43	2149.83	2022.51	2259.82	2470.81	2273.52	2221.04	2217.15	2174.41	2164.59	2024.61	2235.63	2272.81	2334.89	2475.37	2559.28	2508.75	2335.23	2172.91	2376.19	2420.57
	2103.83	2139.75	2135.91	2204.35	2136.95	2041.67	2092.77	2061.56	2162.74	2174.2	2154.46	2261.99	2230.56	2091.1	2203.75	2196.59	2027.8	2309.58	2181.09	2174.69	2186.66	2354.36	2490.79	2144.17	2369.54	2095.75	2119.21	2295.02	2238.23	2149.5	2022.5	2259.22	2470.46	2273.39	2220.88	2216.76	2174.18	2164.19	2024.68	2235.27	2272.27	2334.36	2474.84	2558.34	2508.27	2334.71	2172.69	2375.97	2419.9
	2103.74	2139.86	2135.72	2204.08	2136.79	2041.66	2092.49	2061.44	2162.33	2173.91	2154.32	2261.78	2230.35	2091.03	2203.32	2196.46	2027.74	2309.05	2180.76	2174.83	2186.35	2354.06	2490.43	2144.06	2369.02	2095.73	2119.17	2294.69	2238.02	2149.17	2022.5	2258.62	2470.12	2273.27	2220.72	2216.36	2173.95	2163.79	2024.76	2234.91	2271.74	2333.84	2474.32	2557.42	2507.8	2334.18	2172.47	2375.75	2419.22
	2103.65	2139.97	2135.54	2203.81	2136.63	2041.64	2092.21	2061.33	2161.92	2173.61	2154.19	2261.56	2230.15	2090.95	2202.89	2196.33	2027.68	2308.52	2180.43	2174.97	2186.06	2353.77	2490.08	2143.95	2368.5	2095.71	2119.14	2294.36	2237.82	2148.84	2022.5	2258.02	2469.78	2273.15	2220.56	2215.97	2173.72	2163.39	2024.84	2234.57	2271.22	2333.33	2473.81	2556.5	2507.34	2333.66	2172.26	2375.54	2418.55
	2103.57	2140.08	2135.35	2203.54	2136.47	2041.63	2091.94	2061.21	2161.51	2173.32	2154.06	2261.35	2229.95	2090.89	2202.46	2196.21	2027.62	2307.99	2180.1	2175.13	2185.76	2353.49	2489.73	2143.85	2367.99	2095.7	2119.11	2294.04	2237.62	2148.51	2022.51	2257.44	2469.44	2273.03	2220.4	2215.58	2173.5	2163	2024.92	2234.23	2270.71	2332.83	2473.3	2555.59	2506.89	2333.14	2172.06	2375.33	2417.89
	2103.5	2140.2	2135.17	2203.28	2136.31	2041.62	2091.66	2061.1	2161.11	2173.03	2153.95	2261.13	2229.75	2090.83	2202.04	2196.08	2027.57	2307.46	2179.78	2175.29	2185.48	2353.2	2489.37	2143.75	2367.48	2095.7	2119.09	2293.73	2237.43	2148.19	2022.52	2256.86	2469.11	2272.91	2220.25	2215.19	2173.29	2162.6	2025.01	2233.89	2270.21	2332.33	2472.8	2554.68	2506.44	2332.62	2171.85	2375.14	2417.23
	2103.43	2140.32	2134.99	2203.02	2136.15	2041.62	2091.39	2061	2160.71	2172.74	2153.84	2260.92	2229.55	2090.78	2201.63	2195.96	2027.52	2306.94	2179.46	2175.47	2185.2	2352.93	2489.02	2143.65	2366.98	2095.7	2119.07	2293.42	2237.24	2147.86	2022.53	2256.29	2468.78	2272.8	2220.09	2214.8	2173.08	2162.21	2025.1	2233.56	2269.73	2331.84	2472.3	2553.79	2506	2332.11	2171.66	2374.94	2416.58
	2103.37	2140.44	2134.81	2202.76	2136	2041.62	2091.12	2060.89	2160.31	2172.45	2153.74	2260.71	2229.36	2090.74	2201.21	2195.84	2027.47	2306.41	2179.14	2175.65	2184.93	2352.65	2488.67	2143.56	2366.49	2095.7	2119.07	2293.11	2237.05	2147.53	2022.54	2255.73	2468.45	2272.68	2219.94	2214.42	2172.88	2161.82	2025.19	2233.24	2269.25	2331.36	2471.81	2552.91	2505.57	2331.59	2171.47	2374.76	2415.93
	2103.32	2140.57	2134.63	2202.5	2135.85	2041.62	2090.86	2060.79	2159.92	2172.17	2153.64	2260.5	2229.16	2090.71	2200.81	2195.72	2027.43	2305.89	2178.82	2175.83	2184.67	2352.38	2488.31	2143.46	2366	2095.71	2119.06	2292.81	2236.87	2147.2	2022.56	2255.17	2468.12	2272.57	2219.79	2214.03	2172.68	2161.43	2025.29	2232.93	2268.78	2330.89	2471.32	2552.03	2505.14	2331.07	2171.28	2374.58	2415.28
	2103.27	2140.71	2134.45	2202.24	2135.71	2041.62	2090.59	2060.69	2159.53	2171.89	2153.56	2260.29	2228.97	2090.68	2200.4	2195.61	2027.39	2305.37	2178.51	2176.03	2184.41	2352.12	2487.96	2143.37	2365.51	2095.73	2119.07	2292.52	2236.69	2146.88	2022.58	2254.62	2467.8	2272.47	2219.63	2213.65	2172.49	2161.05	2025.39	2232.62	2268.32	2330.42	2470.84	2551.17	2504.72	2330.56	2171.1	2374.41	2414.64
	2103.23	2140.84	2134.28	2201.98	2135.56	2041.63	2090.33	2060.6	2159.15	2171.61	2153.48	2260.08	2228.79	2090.66	2200	2195.49	2027.36	2304.85	2178.19	2176.23	2184.16	2351.85	2487.61	2143.29	2365.04	2095.75	2119.08	2292.23	2236.51	2146.55	2022.6	2254.08	2467.48	2272.36	2219.48	2213.27	2172.3	2160.66	2025.5	2232.32	2267.87	2329.96	2470.36	2550.31	2504.31	2330.04	2170.93	2374.24	2414.01
	2103.19	2140.99	2134.1	2201.73	2135.42	2041.64	2090.07	2060.51	2158.76	2171.33	2153.41	2259.88	2228.6	2090.65	2199.6	2195.38	2027.33	2304.33	2177.88	2176.44	2183.92	2351.59	2487.26	2143.21	2364.56	2095.78	2119.1	2291.94	2236.33	2146.23	2022.63	2253.54	2467.17	2272.26	2219.33	2212.9	2172.11	2160.28	2025.61	2232.02	2267.43	2329.51	2469.89	2549.47	2503.91	2329.53	2170.76	2374.08	2413.38
	2103.16	2141.13	2133.93	2201.48	2135.28	2041.65	2089.81	2060.42	2158.38	2171.05	2153.35	2259.67	2228.42	2090.64	2199.21	2195.27	2027.3	2303.81	2177.58	2176.66	2183.68	2351.34	2486.9	2143.13	2364.1	2095.81	2119.13	2291.66	2236.16	2145.91	2022.66	2253.01	2466.85	2272.16	2219.19	2212.52	2171.94	2159.89	2025.72	2231.73	2267	2329.07	2469.43	2548.63	2503.52	2329.02	2170.59	2373.93	2412.76
	2103.13	2141.28	2133.76	2201.23	2135.14	2041.66	2089.56	2060.34	2158.01	2170.78	2153.3	2259.47	2228.24	2090.64	2198.82	2195.16	2027.27	2303.3	2177.27	2176.89	2183.45	2351.09	2486.55	2143.05	2363.64	2095.84	2119.16	2291.39	2235.99	2145.58	2022.7	2252.49	2466.54	2272.06	2219.04	2212.15	2171.76	2159.51	2025.84	2231.45	2266.59	2328.63	2468.97	2547.8	2503.13	2328.51	2170.43	2373.78	2412.14
	2103.11	2141.43	2133.58	2200.98	2135.01	2041.68	2089.3	2060.25	2157.64	2170.51	2153.25	2259.27	2228.06	2090.65	2198.43	2195.06	2027.25	2302.79	2176.97	2177.12	2183.23	2350.84	2486.2	2142.97	2363.19	2095.89	2119.2	2291.12	2235.83	2145.26	2022.73	2251.98	2466.24	2271.96	2218.89	2211.78	2171.59	2159.13	2025.96	2231.18	2266.18	2328.21	2468.51	2546.98	2502.75	2328	2170.28	2373.64	2411.53
	2103.1	2141.59	2133.41	2200.73	2134.87	2041.7	2089.05	2060.18	2157.27	2170.23	2153.21	2259.07	2227.89	2090.67	2198.05	2194.95	2027.23	2302.27	2176.67	2177.36	2183.01	2350.6	2485.85	2142.9	2362.74	2095.93	2119.24	2290.85	2235.67	2144.94	2022.77	2251.47	2465.93	2271.87	2218.75	2211.41	2171.43	2158.76	2026.08	2230.91	2265.78	2327.79	2468.06	2546.17	2502.37	2327.5	2170.13	2373.5	2410.92
	2103.09	2141.75	2133.24	2200.48	2134.74	2041.72	2088.8	2060.1	2156.91	2169.97	2153.18	2258.87	2227.72	2090.69	2197.67	2194.85	2027.22	2301.77	2176.37	2177.61	2182.8	2350.36	2485.5	2142.84	2362.3	2095.99	2119.3	2290.6	2235.51	2144.62	2022.82	2250.97	2465.63	2271.78	2218.6	2211.04	2171.27	2158.38	2026.21	2230.64	2265.39	2327.38	2467.62	2545.37	2502.01	2326.99	2169.99	2373.37	2410.32
	2103.08	2141.92	2133.08	2200.24	2134.62	2041.75	2088.55	2060.03	2156.55	2169.7	2153.16	2258.67	2227.55	2090.72	2197.3	2194.75	2027.21	2301.26	2176.08	2177.87	2182.59	2350.12	2485.15	2142.77	2361.86	2096.05	2119.35	2290.34	2235.35	2144.3	2022.86	2250.48	2465.33	2271.69	2218.46	2210.68	2171.12	2158	2026.34	2230.38	2265.01	2326.97	2467.18	2544.58	2501.65	2326.49	2169.85	2373.25	2409.72
	2103.09	2142.09	2132.91	2200	2134.49	2041.78	2088.31	2059.96	2156.19	2169.43	2153.14	2258.47	2227.38	2090.76	2196.93	2194.65	2027.2	2300.75	2175.78	2178.13	2182.4	2349.89	2484.8	2142.71	2361.43	2096.11	2119.42	2290.1	2235.2	2143.98	2022.92	2249.99	2465.04	2271.6	2218.32	2210.32	2170.97	2157.63	2026.48	2230.13	2264.64	2326.58	2466.75	2543.8	2501.3	2325.99	2169.72	2373.13	2409.13
	2103.1	2142.27	2132.74	2199.76	2134.37	2041.81	2088.07	2059.89	2155.84	2169.17	2153.14	2258.28	2227.21	2090.8	2196.56	2194.55	2027.19	2300.25	2175.49	2178.41	2182.21	2349.66	2484.45	2142.65	2361.01	2096.18	2119.49	2289.85	2235.05	2143.66	2022.97	2249.51	2464.75	2271.52	2218.18	2209.95	2170.82	2157.26	2026.62	2229.89	2264.28	2326.19	2466.32	2543.03	2500.96	2325.49	2169.59	2373.02	2408.55
	2103.11	2142.44	2132.58	2199.52	2134.25	2041.84	2087.83	2059.83	2155.49	2168.91	2153.14	2258.08	2227.05	2090.85	2196.2	2194.46	2027.19	2299.74	2175.2	2178.69	2182.02	2349.44	2484.1	2142.59	2360.59	2096.25	2119.57	2289.62	2234.9	2143.34	2023.02	2249.04	2464.46	2271.44	2218.04	2209.6	2170.68	2156.89	2026.76	2229.65	2263.93	2325.81	2465.9	2542.27	2500.62	2324.99	2169.46	2372.92	2407.97
	2103.13	2142.63	2132.42	2199.28	2134.13	2041.88	2087.59	2059.77	2155.14	2168.65	2153.15	2257.89	2226.89	2090.91	2195.84	2194.37	2027.2	2299.24	2174.92	2178.97	2181.84	2349.22	2483.75	2142.54	2360.18	2096.33	2119.65	2289.39	2234.76	2143.02	2023.08	2248.57	2464.17	2271.36	2217.9	2209.24	2170.55	2156.52	2026.9	2229.42	2263.59	2325.44	2465.49	2541.51	2500.29	2324.49	2169.34	2372.82	2407.39
	2103.15	2142.81	2132.26	2199.04	2134.02	2041.92	2087.35	2059.72	2154.8	2168.39	2153.16	2257.7	2226.73	2090.98	2195.48	2194.27	2027.2	2298.74	2174.64	2179.27	2181.67	2349	2483.4	2142.49	2359.77	2096.41	2119.74	2289.16	2234.62	2142.7	2023.15	2248.11	2463.89	2271.28	2217.76	2208.88	2170.42	2156.16	2027.05	2229.19	2263.26	2325.07	2465.08	2540.77	2499.97	2323.99	2169.23	2372.72	2406.82
	2103.19	2143.01	2132.1	2198.81	2133.9	2041.96	2087.12	2059.66	2154.46	2168.14	2153.19	2257.51	2226.57	2091.05	2195.13	2194.18	2027.21	2298.25	2174.36	2179.57	2181.51	2348.79	2483.05	2142.44	2359.37	2096.5	2119.84	2288.94	2234.48	2142.39	2023.21	2247.66	2463.61	2271.2	2217.63	2208.53	2170.3	2155.8	2027.2	2228.97	2262.94	2324.72	2464.68	2540.03	2499.66	2323.5	2169.12	2372.64	2406.26
	2103.22	2143.2	2131.94	2198.58	2133.79	2042.01	2086.89	2059.61	2154.13	2167.88	2153.22	2257.32	2226.41	2091.13	2194.78	2194.1	2027.22	2297.75	2174.08	2179.88	2181.35	2348.58	2482.7	2142.4	2358.98	2096.6	2119.95	2288.73	2234.35	2142.07	2023.28	2247.22	2463.33	2271.13	2217.49	2208.18	2170.18	2155.43	2027.36	2228.76	2262.63	2324.37	2464.28	2539.31	2499.35	2323.01	2169.02	2372.56	2405.7
	2103.27	2143.4	2131.78	2198.35	2133.68	2042.06	2086.66	2059.57	2153.8	2167.63	2153.26	2257.13	2226.26	2091.22	2194.44	2194.01	2027.24	2297.26	2173.8	2180.2	2181.2	2348.38	2482.35	2142.36	2358.59	2096.7	2120.06	2288.52	2234.22	2141.76	2023.35	2246.78	2463.06	2271.06	2217.36	2207.83	2170.06	2155.07	2027.52	2228.55	2262.32	2324.03	2463.89	2538.59	2499.05	2322.51	2168.92	2372.48	2405.15
	2103.31	2143.6	2131.62	2198.12	2133.58	2042.11	2086.43	2059.52	2153.47	2167.38	2153.31	2256.95	2226.11	2091.31	2194.1	2193.93	2027.26	2296.77	2173.53	2180.53	2181.05	2348.18	2482.01	2142.32	2358.21	2096.8	2120.17	2288.31	2234.09	2141.45	2023.43	2246.35	2462.79	2270.99	2217.22	2207.49	2169.95	2154.71	2027.68	2228.35	2262.03	2323.7	2463.51	2537.88	2498.76	2322.03	2168.83	2372.41	2404.6
	2103.37	2143.81	2131.47	2197.89	2133.47	2042.16	2086.21	2059.48	2153.15	2167.14	2153.36	2256.76	2225.96	2091.41	2193.76	2193.85	2027.28	2296.28	2173.26	2180.86	2180.91	2347.99	2481.66	2142.29	2357.83	2096.91	2120.3	2288.11	2233.96	2141.13	2023.51	2245.93	2462.52	2270.92	2217.09	2207.14	2169.84	2154.36	2027.85	2228.16	2261.75	2323.37	2463.13	2537.18	2498.48	2321.54	2168.74	2372.35	2404.06
	2103.43	2144.02	2131.32	2197.66	2133.37	2042.22	2085.99	2059.44	2152.83	2166.89	2153.42	2256.58	2225.81	2091.52	2193.43	2193.76	2027.31	2295.79	2172.99	2181.2	2180.78	2347.79	2481.32	2142.25	2357.46	2097.03	2120.43	2287.92	2233.84	2140.82	2023.59	2245.51	2462.25	2270.86	2216.96	2206.8	2169.74	2154	2028.01	2227.97	2261.48	2323.06	2462.75	2536.49	2498.2	2321.05	2168.66	2372.29	2403.53
	2103.49	2144.24	2131.16	2197.44	2133.27	2042.28	2085.77	2059.41	2152.52	2166.65	2153.5	2256.4	2225.67	2091.63	2193.1	2193.69	2027.34	2295.3	2172.73	2181.55	2180.65	2347.61	2480.97	2142.23	2357.1	2097.15	2120.56	2287.73	2233.73	2140.51	2023.67	2245.1	2461.99	2270.79	2216.83	2206.46	2169.65	2153.65	2028.19	2227.78	2261.21	2322.75	2462.39	2535.81	2497.94	2320.57	2168.58	2372.24	2403
	2103.56	2144.46	2131.01	2197.22	2133.18	2042.34	2085.55	2059.38	2152.21	2166.4	2153.57	2256.22	2225.52	2091.75	2192.78	2193.61	2027.38	2294.82	2172.46	2181.91	2180.53	2347.43	2480.63	2142.2	2356.74	2097.27	2120.7	2287.55	2233.61	2140.2	2023.76	2244.7	2461.73	2270.73	2216.7	2206.12	2169.56	2153.3	2028.36	2227.61	2260.96	2322.45	2462.03	2535.14	2497.68	2320.09	2168.51	2372.19	2402.47
	2103.64	2144.69	2130.86	2197	2133.08	2042.4	2085.33	2059.35	2151.9	2166.16	2153.66	2256.04	2225.38	2091.88	2192.46	2193.53	2027.41	2294.33	2172.2	2182.27	2180.42	2347.25	2480.29	2142.18	2356.39	2097.41	2120.85	2287.38	2233.5	2139.89	2023.85	2244.3	2461.48	2270.67	2216.57	2205.78	2169.47	2152.95	2028.54	2227.44	2260.72	2322.16	2461.67	2534.48	2497.42	2319.61	2168.44	2372.15	2401.96
	2103.72	2144.92	2130.71	2196.78	2132.99	2042.47	2085.12	2059.33	2151.6	2165.93	2153.75	2255.87	2225.24	2092.02	2192.14	2193.46	2027.45	2293.85	2171.95	2182.64	2180.31	2347.07	2479.94	2142.16	2356.04	2097.54	2121.01	2287.21	2233.39	2139.58	2023.94	2243.91	2461.23	2270.62	2216.44	2205.45	2169.39	2152.6	2028.72	2227.27	2260.48	2321.87	2461.32	2533.83	2497.18	2319.13	2168.38	2372.11	2401.44
	2103.81	2145.15	2130.57	2196.56	2132.9	2042.54	2084.91	2059.31	2151.3	2165.69	2153.86	2255.69	2225.1	2092.16	2191.83	2193.39	2027.5	2293.37	2171.69	2183.02	2180.21	2346.9	2479.6	2142.14	2355.7	2097.68	2121.17	2287.04	2233.29	2139.27	2024.04	2243.53	2460.98	2270.56	2216.31	2205.12	2169.31	2152.25	2028.91	2227.12	2260.26	2321.6	2460.98	2533.19	2496.94	2318.65	2168.33	2372.08	2400.94
	2103.9	2145.39	2130.42	2196.34	2132.81	2042.61	2084.7	2059.29	2151	2165.45	2153.97	2255.52	2224.97	2092.31	2191.52	2193.32	2027.55	2292.9	2171.44	2183.4	2180.11	2346.73	2479.26	2142.12	2355.37	2097.83	2121.34	2286.88	2233.18	2138.96	2024.14	2243.15	2460.73	2270.51	2216.19	2204.78	2169.24	2151.91	2029.1	2226.96	2260.04	2321.33	2460.65	2532.56	2496.71	2318.18	2168.27	2372.06	2400.44
	2104	2145.63	2130.28	2196.13	2132.73	2042.69	2084.49	2059.27	2150.71	2165.22	2154.08	2255.35	2224.83	2092.46	2191.21	2193.25	2027.6	2292.42	2171.19	2183.8	2180.02	2346.57	2478.92	2142.11	2355.04	2097.98	2121.51	2286.73	2233.09	2138.66	2024.24	2242.79	2460.49	2270.46	2216.06	2204.46	2169.17	2151.57	2029.29	2226.82	2259.83	2321.07	2460.32	2531.93	2496.49	2317.71	2168.23	2372.04	2399.94
	2104.1	2145.87	2130.14	2195.92	2132.64	2042.76	2084.29	2059.26	2150.42	2164.99	2154.21	2255.18	2224.7	2092.63	2190.91	2193.18	2027.65	2291.95	2170.94	2184.2	2179.94	2346.42	2478.58	2142.1	2354.72	2098.14	2121.69	2286.58	2232.99	2138.35	2024.35	2242.42	2460.25	2270.41	2215.94	2204.13	2169.11	2151.23	2029.48	2226.68	2259.64	2320.82	2459.99	2531.32	2496.27	2317.24	2168.19	2372.02	2399.45
	2104.21	2146.12	2129.99	2195.71	2132.56	2042.84	2084.09	2059.25	2150.14	2164.76	2154.34	2255.01	2224.57	2092.8	2190.61	2193.12	2027.71	2291.48	2170.7	2184.6	2179.86	2346.26	2478.24	2142.1	2354.4	2098.3	2121.88	2286.44	2232.9	2138.05	2024.46	2242.07	2460.01	2270.37	2215.81	2203.8	2169.05	2150.89	2029.68	2226.54	2259.45	2320.58	2459.68	2530.72	2496.07	2316.77	2168.15	2372.01	2398.97
	2104.32	2146.38	2129.85	2195.5	2132.48	2042.93	2083.89	2059.25	2149.86	2164.54	2154.48	2254.85	2224.44	2092.97	2190.32	2193.05	2027.77	2291.01	2170.45	2185.02	2179.79	2346.11	2477.91	2142.1	2354.09	2098.46	2122.07	2286.31	2232.81	2137.74	2024.57	2241.72	2459.78	2270.32	2215.69	2203.48	2169	2150.55	2029.88	2226.41	2259.27	2320.34	2459.37	2530.12	2495.87	2316.3	2168.12	2372.01	2398.49
	2104.44	2146.64	2129.72	2195.29	2132.4	2043.01	2083.69	2059.24	2149.58	2164.31	2154.63	2254.68	2224.31	2093.15	2190.03	2192.99	2027.84	2290.54	2170.21	2185.44	2179.72	2345.97	2477.57	2142.1	2353.78	2098.63	2122.27	2286.18	2232.72	2137.44	2024.68	2241.38	2459.54	2270.28	2215.57	2203.16	2168.95	2150.22	2030.09	2226.29	2259.1	2320.12	2459.06	2529.54	2495.68	2315.84	2168.09	2372.01	2398.02
	2104.57	2146.9	2129.58	2195.08	2132.33	2043.1	2083.5	2059.24	2149.31	2164.09	2154.78	2254.52	2224.18	2093.34	2189.74	2192.93	2027.91	2290.07	2169.98	2185.87	2179.66	2345.83	2477.24	2142.1	2353.48	2098.81	2122.47	2286.05	2232.64	2137.14	2024.8	2241.05	2459.32	2270.24	2215.45	2202.84	2168.9	2149.89	2030.3	2226.18	2258.95	2319.9	2458.76	2528.96	2495.49	2315.38	2168.07	2372.02	2397.56
	2104.7	2147.17	2129.44	2194.88	2132.26	2043.19	2083.31	2059.25	2149.04	2163.87	2154.95	2254.36	2224.06	2093.54	2189.46	2192.87	2027.98	2289.61	2169.74	2186.31	2179.61	2345.69	2476.9	2142.11	2353.19	2098.99	2122.69	2285.93	2232.56	2136.84	2024.92	2240.72	2459.09	2270.2	2215.33	2202.52	2168.86	2149.55	2030.51	2226.07	2258.8	2319.69	2458.47	2528.39	2495.32	2314.92	2168.06	2372.03	2397.1
	2104.84	2147.44	2129.31	2194.68	2132.19	2043.28	2083.12	2059.26	2148.78	2163.65	2155.12	2254.2	2223.93	2093.74	2189.18	2192.82	2028.06	2289.15	2169.51	2186.75	2179.56	2345.56	2476.57	2142.11	2352.91	2099.18	2122.9	2285.82	2232.49	2136.54	2025.04	2240.4	2458.87	2270.17	2215.21	2202.21	2168.83	2149.23	2030.72	2225.96	2258.66	2319.49	2458.19	2527.84	2495.15	2314.46	2168.05	2372.05	2396.65
	2104.98	2147.72	2129.18	2194.47	2132.12	2043.38	2082.93	2059.27	2148.52	2163.43	2155.3	2254.04	2223.81	2093.95	2188.91	2192.76	2028.14	2288.69	2169.28	2187.2	2179.52	2345.43	2476.24	2142.13	2352.62	2099.37	2123.13	2285.71	2232.41	2136.24	2025.17	2240.09	2458.65	2270.14	2215.09	2201.89	2168.79	2148.9	2030.94	2225.86	2258.53	2319.3	2457.91	2527.29	2494.99	2314.01	2168.04	2372.07	2396.2
	2105.13	2148	2129.04	2194.27	2132.05	2043.48	2082.75	2059.28	2148.26	2163.21	2155.48	2253.89	2223.69	2094.17	2188.64	2192.71	2028.22	2288.23	2169.06	2187.66	2179.49	2345.31	2475.91	2142.14	2352.35	2099.57	2123.36	2285.61	2232.34	2135.94	2025.3	2239.78	2458.43	2270.1	2214.97	2201.58	2168.77	2148.57	2031.16	2225.77	2258.4	2319.11	2457.64	2526.75	2494.84	2313.56	2168.04	2372.1	2395.76
	2105.28	2148.28	2128.91	2194.08	2131.99	2043.58	2082.56	2059.3	2148.01	2163	2155.68	2253.74	2223.57	2094.39	2188.37	2192.65	2028.31	2287.78	2168.83	2188.13	2179.46	2345.19	2475.58	2142.16	2352.08	2099.77	2123.59	2285.52	2232.28	2135.64	2025.43	2239.48	2458.22	2270.08	2214.85	2201.27	2168.75	2148.25	2031.38	2225.68	2258.29	2318.94	2457.37	2526.22	2494.69	2313.11	2168.05	2372.14	2395.32
	2105.44	2148.57	2128.79	2193.88	2131.93	2043.68	2082.38	2059.32	2147.76	2162.79	2155.88	2253.58	2223.45	2094.62	2188.11	2192.6	2028.4	2287.32	2168.61	2188.6	2179.43	2345.07	2475.25	2142.18	2351.82	2099.98	2123.84	2285.43	2232.22	2135.35	2025.57	2239.19	2458.01	2270.05	2214.74	2200.97	2168.73	2147.93	2031.61	2225.6	2258.19	2318.77	2457.12	2525.7	2494.55	2312.66	2168.06	2372.17	2394.9
	2105.6	2148.86	2128.66	2193.69	2131.87	2043.79	2082.2	2059.34	2147.52	2162.58	2156.09	2253.43	2223.34	2094.86	2187.85	2192.55	2028.5	2286.87	2168.39	2189.08	2179.42	2344.96	2474.92	2142.2	2351.56	2100.19	2124.08	2285.34	2232.16	2135.05	2025.7	2238.91	2457.8	2270.02	2214.62	2200.66	2168.72	2147.61	2031.84	2225.53	2258.1	2318.61	2456.86	2525.19	2494.42	2312.21	2168.07	2372.22	2394.47
	2105.77	2149.16	2128.53	2193.49	2131.81	2043.89	2082.03	2059.36	2147.28	2162.37	2156.3	2253.29	2223.22	2095.1	2187.6	2192.51	2028.59	2286.42	2168.18	2189.57	2179.4	2344.86	2474.6	2142.23	2351.31	2100.4	2124.34	2285.27	2232.1	2134.76	2025.84	2238.63	2457.6	2270	2214.51	2200.36	2168.71	2147.29	2032.07	2225.46	2258.01	2318.46	2456.62	2524.69	2494.3	2311.77	2168.09	2372.27	2394.06
	2105.94	2149.46	2128.41	2193.3	2131.76	2044.01	2081.86	2059.39	2147.04	2162.16	2156.53	2253.14	2223.11	2095.35	2187.35	2192.46	2028.69	2285.98	2167.97	2190.07	2179.4	2344.75	2474.27	2142.26	2351.07	2100.63	2124.6	2285.19	2232.05	2134.47	2025.99	2238.36	2457.4	2269.98	2214.39	2200.06	2168.7	2146.98	2032.3	2225.4	2257.94	2318.32	2456.38	2524.2	2494.19	2311.33	2168.12	2372.32	2393.65
	2106.12	2149.77	2128.29	2193.11	2131.7	2044.12	2081.69	2059.43	2146.81	2161.96	2156.76	2253	2222.99	2095.61	2187.1	2192.41	2028.8	2285.53	2167.76	2190.57	2179.4	2344.66	2473.95	2142.29	2350.83	2100.85	2124.87	2285.13	2232	2134.17	2026.13	2238.09	2457.2	2269.96	2214.28	2199.76	2168.7	2146.67	2032.54	2225.34	2257.87	2318.18	2456.15	2523.72	2494.08	2310.89	2168.15	2372.38	2393.25
	2106.31	2150.08	2128.16	2192.92	2131.65	2044.24	2081.52	2059.46	2146.59	2161.75	2157	2252.85	2222.88	2095.87	2186.86	2192.37	2028.91	2285.09	2167.55	2191.08	2179.4	2344.56	2473.63	2142.33	2350.59	2101.08	2125.14	2285.07	2231.95	2133.88	2026.28	2237.84	2457.01	2269.94	2214.17	2199.46	2168.71	2146.36	2032.78	2225.29	2257.81	2318.06	2455.93	2523.25	2493.98	2310.46	2168.18	2372.44	2392.85
	2106.5	2150.39	2128.04	2192.74	2131.6	2044.35	2081.35	2059.5	2146.36	2161.55	2157.25	2252.71	2222.77	2096.14	2186.62	2192.33	2029.02	2284.65	2167.34	2191.59	2179.42	2344.47	2473.3	2142.37	2350.37	2101.32	2125.42	2285.02	2231.91	2133.59	2026.44	2237.58	2456.81	2269.93	2214.05	2199.16	2168.72	2146.05	2033.03	2225.24	2257.77	2317.94	2455.71	2522.79	2493.89	2310.03	2168.22	2372.51	2392.46
	2106.69	2150.71	2127.93	2192.55	2131.56	2044.47	2081.19	2059.54	2146.15	2161.35	2157.5	2252.57	2222.66	2096.42	2186.38	2192.29	2029.14	2284.21	2167.14	2192.12	2179.43	2344.39	2472.99	2142.41	2350.15	2101.56	2125.7	2284.97	2231.87	2133.3	2026.59	2237.34	2456.63	2269.91	2213.94	2198.87	2168.73	2145.74	2033.27	2225.2	2257.73	2317.83	2455.5	2522.34	2493.81	2309.6	2168.27	2372.58	2392.07
	2106.9	2151.04	2127.81	2192.37	2131.51	2044.6	2081.03	2059.59	2145.93	2161.15	2157.77	2252.44	2222.55	2096.7	2186.15	2192.25	2029.26	2283.77	2166.94	2192.65	2179.46	2344.31	2472.67	2142.45	2349.93	2101.81	2125.99	2284.93	2231.83	2133.02	2026.75	2237.1	2456.44	2269.9	2213.83	2198.58	2168.75	2145.44	2033.52	2225.17	2257.7	2317.73	2455.29	2521.9	2493.74	2309.17	2168.32	2372.66	2391.7
	2107.1	2151.37	2127.69	2192.19	2131.47	2044.72	2080.87	2059.63	2145.72	2160.96	2158.04	2252.3	2222.45	2096.99	2185.93	2192.21	2029.38	2283.34	2166.75	2193.19	2179.48	2344.24	2472.35	2142.5	2349.72	2102.06	2126.29	2284.89	2231.8	2132.73	2026.91	2236.87	2456.26	2269.89	2213.72	2198.29	2168.77	2145.13	2033.78	2225.14	2257.68	2317.64	2455.1	2521.46	2493.67	2308.75	2168.37	2372.74	2391.33
	2107.31	2151.7	2127.58	2192.01	2131.43	2044.85	2080.71	2059.69	2145.51	2160.76	2158.31	2252.17	2222.34	2097.29	2185.7	2192.17	2029.51	2282.9	2166.55	2193.73	2179.52	2344.17	2472.04	2142.55	2349.52	2102.32	2126.59	2284.86	2231.76	2132.44	2027.07	2236.65	2456.08	2269.89	2213.61	2198	2168.8	2144.83	2034.03	2225.12	2257.67	2317.56	2454.91	2521.04	2493.61	2308.33	2168.43	2372.83	2390.96
	2107.53	2152.04	2127.47	2191.83	2131.39	2044.98	2080.56	2059.74	2145.31	2160.57	2158.6	2252.04	2222.24	2097.59	2185.48	2192.14	2029.64	2282.47	2166.36	2194.28	2179.56	2344.1	2471.72	2142.6	2349.32	2102.58	2126.9	2284.84	2231.74	2132.16	2027.24	2236.43	2455.9	2269.88	2213.51	2197.71	2168.83	2144.54	2034.29	2225.1	2257.67	2317.48	2454.73	2520.63	2493.56	2307.91	2168.5	2372.92	2390.6
	2107.75	2152.38	2127.36	2191.66	2131.35	2045.12	2080.41	2059.8	2145.12	2160.38	2158.89	2251.91	2222.13	2097.9	2185.27	2192.1	2029.77	2282.05	2166.17	2194.84	2179.61	2344.04	2471.41	2142.66	2349.13	2102.84	2127.22	2284.82	2231.71	2131.87	2027.41	2236.22	2455.73	2269.88	2213.4	2197.43	2168.87	2144.24	2034.55	2225.09	2257.68	2317.42	2454.55	2520.22	2493.52	2307.49	2168.57	2373.02	2390.25
	2107.98	2152.72	2127.25	2191.48	2131.32	2045.25	2080.26	2059.86	2144.92	2160.19	2159.19	2251.79	2222.03	2098.21	2185.06	2192.07	2029.91	2281.62	2165.99	2195.41	2179.66	2343.98	2471.1	2142.71	2348.95	2103.11	2127.54	2284.81	2231.69	2131.59	2027.58	2236.02	2455.56	2269.88	2213.29	2197.14	2168.91	2143.95	2034.81	2225.08	2257.69	2317.36	2454.38	2519.83	2493.49	2307.08	2168.65	2373.12	2389.91
	2108.21	2153.07	2127.14	2191.31	2131.28	2045.39	2080.11	2059.92	2144.73	2160.01	2159.5	2251.66	2221.93	2098.53	2184.85	2192.04	2030.05	2281.2	2165.81	2195.98	2179.71	2343.93	2470.79	2142.78	2348.77	2103.39	2127.86	2284.8	2231.68	2131.31	2027.75	2235.82	2455.39	2269.88	2213.18	2196.86	2168.96	2143.65	2035.08	2225.08	2257.72	2317.31	2454.22	2519.44	2493.46	2306.67	2168.73	2373.23	2389.57
	2108.45	2153.43	2127.03	2191.14	2131.25	2045.53	2079.97	2059.99	2144.55	2159.82	2159.81	2251.54	2221.83	2098.86	2184.64	2192.01	2030.19	2280.77	2165.63	2196.56	2179.78	2343.88	2470.48	2142.84	2348.59	2103.67	2128.2	2284.8	2231.66	2131.03	2027.93	2235.63	2455.23	2269.88	2213.08	2196.59	2169.01	2143.36	2035.35	2225.09	2257.75	2317.27	2454.07	2519.07	2493.44	2306.26	2168.82	2373.34	2389.23
	2108.69	2153.78	2126.93	2190.97	2131.22	2045.67	2079.82	2060.06	2144.37	2159.64	2160.14	2251.42	2221.73	2099.19	2184.44	2191.98	2030.34	2280.36	2165.45	2197.15	2179.84	2343.84	2470.18	2142.91	2348.43	2103.96	2128.54	2284.81	2231.65	2130.75	2028.11	2235.45	2455.07	2269.89	2212.97	2196.31	2169.06	2143.08	2035.62	2225.1	2257.8	2317.24	2453.92	2518.7	2493.43	2305.85	2168.91	2373.46	2388.91
	2108.94	2154.15	2126.83	2190.8	2131.2	2045.82	2079.68	2060.13	2144.19	2159.46	2160.47	2251.3	2221.63	2099.53	2184.25	2191.95	2030.49	2279.94	2165.27	2197.74	2179.92	2343.8	2469.87	2142.97	2348.26	2104.25	2128.88	2284.82	2231.64	2130.47	2028.29	2235.28	2454.91	2269.89	2212.87	2196.03	2169.12	2142.79	2035.9	2225.12	2257.85	2317.22	2453.78	2518.35	2493.43	2305.45	2169	2373.58	2388.59
	2109.19	2154.51	2126.73	2190.63	2131.17	2045.97	2079.55	2060.21	2144.02	2159.28	2160.8	2251.18	2221.54	2099.88	2184.06	2191.93	2030.65	2279.52	2165.1	2198.34	2180	2343.76	2469.57	2143.05	2348.11	2104.54	2129.23	2284.84	2231.64	2130.19	2028.47	2235.11	2454.76	2269.9	2212.77	2195.76	2169.18	2142.51	2036.18	2225.14	2257.91	2317.21	2453.65	2518	2493.43	2305.05	2169.11	2373.71	2388.27
	2109.45	2154.88	2126.63	2190.46	2131.15	2046.12	2079.41	2060.29	2143.85	2159.1	2161.15	2251.07	2221.44	2100.23	2183.87	2191.9	2030.81	2279.11	2164.93	2198.95	2180.08	2343.73	2469.27	2143.12	2347.96	2104.84	2129.59	2284.87	2231.64	2129.92	2028.66	2234.94	2454.6	2269.91	2212.66	2195.49	2169.25	2142.23	2036.46	2225.17	2257.99	2317.2	2453.52	2517.66	2493.44	2304.66	2169.21	2373.84	2387.96
	2109.71	2155.26	2126.53	2190.3	2131.13	2046.27	2079.28	2060.37	2143.69	2158.93	2161.5	2250.96	2221.35	2100.59	2183.69	2191.88	2030.97	2278.7	2164.76	2199.57	2180.17	2343.71	2468.97	2143.2	2347.82	2105.15	2129.95	2284.9	2231.64	2129.64	2028.85	2234.79	2454.46	2269.93	2212.56	2195.22	2169.32	2141.95	2036.74	2225.2	2258.07	2317.2	2453.4	2517.34	2493.47	2304.26	2169.33	2373.98	2387.66
	2109.98	2155.64	2126.43	2190.14	2131.11	2046.43	2079.15	2060.45	2143.53	2158.76	2161.86	2250.84	2221.25	2100.96	2183.51	2191.86	2031.14	2278.29	2164.6	2200.19	2180.26	2343.69	2468.67	2143.28	2347.68	2105.45	2130.32	2284.93	2231.65	2129.37	2029.05	2234.64	2454.31	2269.94	2212.46	2194.95	2169.4	2141.67	2037.03	2225.25	2258.16	2317.22	2453.29	2517.02	2493.5	2303.87	2169.44	2374.12	2387.36
	2110.25	2156.02	2126.34	2189.98	2131.09	2046.58	2079.02	2060.54	2143.37	2158.59	2162.22	2250.74	2221.16	2101.33	2183.33	2191.84	2031.31	2277.89	2164.44	2200.81	2180.37	2343.67	2468.38	2143.36	2347.55	2105.77	2130.69	2284.97	2231.66	2129.1	2029.24	2234.5	2454.17	2269.96	2212.36	2194.69	2169.48	2141.39	2037.32	2225.29	2258.26	2317.24	2453.18	2516.71	2493.53	2303.49	2169.56	2374.27	2387.07
	2110.53	2156.41	2126.24	2189.82	2131.07	2046.75	2078.9	2060.63	2143.22	2158.42	2162.6	2250.63	2221.07	2101.71	2183.16	2191.82	2031.48	2277.49	2164.28	2201.45	2180.47	2343.66	2468.08	2143.45	2347.42	2106.09	2131.07	2285.02	2231.67	2128.82	2029.44	2234.36	2454.03	2269.98	2212.26	2194.43	2169.57	2141.12	2037.61	2225.34	2258.36	2317.26	2453.09	2516.41	2493.58	2303.1	2169.69	2374.42	2386.79
	2110.81	2156.8	2126.15	2189.66	2131.06	2046.91	2078.77	2060.72	2143.08	2158.25	2162.98	2250.53	2220.98	2102.09	2182.99	2191.8	2031.66	2277.09	2164.12	2202.09	2180.58	2343.65	2467.79	2143.53	2347.3	2106.41	2131.46	2285.07	2231.68	2128.55	2029.64	2234.23	2453.9	2270	2212.16	2194.16	2169.66	2140.85	2037.91	2225.4	2258.48	2317.3	2453	2516.12	2493.63	2302.72	2169.83	2374.58	2386.51
	2111.1	2157.2	2126.06	2189.5	2131.04	2047.07	2078.65	2060.82	2142.94	2158.09	2163.37	2250.42	2220.89	2102.48	2182.82	2191.78	2031.84	2276.69	2163.97	2202.74	2180.7	2343.65	2467.5	2143.62	2347.19	2106.74	2131.85	2285.13	2231.7	2128.28	2029.85	2234.11	2453.76	2270.02	2212.07	2193.9	2169.76	2140.58	2038.2	2225.47	2258.61	2317.35	2452.92	2515.84	2493.69	2302.34	2169.96	2374.74	2386.24
	2111.39	2157.6	2125.97	2189.35	2131.03	2047.24	2078.53	2060.92	2142.8	2157.92	2163.76	2250.32	2220.8	2102.87	2182.66	2191.77	2032.02	2276.29	2163.82	2203.39	2180.82	2343.65	2467.21	2143.72	2347.08	2107.07	2132.24	2285.2	2231.72	2128.01	2030.05	2233.99	2453.63	2270.05	2211.97	2193.65	2169.86	2140.32	2038.5	2225.54	2258.74	2317.4	2452.84	2515.57	2493.76	2301.97	2170.11	2374.91	2385.97
	2111.69	2158.01	2125.89	2189.2	2131.02	2047.41	2078.41	2061.02	2142.66	2157.76	2164.16	2250.22	2220.72	2103.28	2182.51	2191.75	2032.21	2275.9	2163.67	2204.05	2180.95	2343.65	2466.93	2143.81	2346.98	2107.41	2132.65	2285.27	2231.75	2127.75	2030.26	2233.88	2453.51	2270.08	2211.87	2193.39	2169.96	2140.05	2038.81	2225.61	2258.89	2317.46	2452.77	2515.31	2493.84	2301.6	2170.25	2375.08	2385.71
	2111.99	2158.42	2125.8	2189.05	2131.02	2047.58	2078.3	2061.13	2142.54	2157.6	2164.57	2250.13	2220.63	2103.68	2182.35	2191.74	2032.4	2275.51	2163.53	2204.72	2181.08	2343.66	2466.64	2143.91	2346.88	2107.75	2133.06	2285.34	2231.78	2127.48	2030.47	2233.78	2453.39	2270.11	2211.78	2193.14	2170.07	2139.79	2039.11	2225.69	2259.04	2317.54	2452.71	2515.05	2493.92	2301.23	2170.41	2375.26	2385.46
	2112.3	2158.83	2125.72	2188.9	2131.01	2047.76	2078.19	2061.24	2142.41	2157.45	2164.99	2250.03	2220.55	2104.1	2182.21	2191.73	2032.59	2275.12	2163.38	2205.39	2181.22	2343.68	2466.36	2144.01	2346.79	2108.1	2133.47	2285.42	2231.81	2127.21	2030.69	2233.68	2453.27	2270.14	2211.68	2192.89	2170.19	2139.53	2039.42	2225.78	2259.2	2317.62	2452.66	2514.81	2494.02	2300.86	2170.57	2375.44	2385.21
	2112.61	2159.25	2125.64	2188.75	2131	2047.94	2078.08	2061.35	2142.29	2157.29	2165.41	2249.94	2220.46	2104.52	2182.06	2191.72	2032.79	2274.74	2163.24	2206.07	2181.36	2343.7	2466.08	2144.11	2346.71	2108.45	2133.89	2285.51	2231.84	2126.95	2030.9	2233.59	2453.15	2270.17	2211.59	2192.64	2170.3	2139.27	2039.73	2225.87	2259.37	2317.7	2452.61	2514.58	2494.12	2300.5	2170.73	2375.63	2384.97
	2112.93	2159.67	2125.56	2188.6	2131	2048.12	2077.97	2061.46	2142.17	2157.14	2165.84	2249.85	2220.38	2104.94	2181.92	2191.71	2032.99	2274.35	2163.11	2206.76	2181.51	2343.72	2465.8	2144.22	2346.63	2108.81	2134.32	2285.6	2231.88	2126.69	2031.12	2233.51	2453.04	2270.21	2211.5	2192.39	2170.43	2139.02	2040.05	2225.97	2259.55	2317.8	2452.57	2514.35	2494.23	2300.14	2170.9	2375.82	2384.73
	2113.25	2160.09	2125.48	2188.45	2131	2048.3	2077.86	2061.58	2142.06	2156.99	2166.28	2249.76	2220.3	2105.37	2181.78	2191.7	2033.19	2273.97	2162.97	2207.45	2181.66	2343.75	2465.53	2144.32	2346.56	2109.17	2134.75	2285.7	2231.92	2126.43	2031.35	2233.43	2452.93	2270.25	2211.4	2192.14	2170.56	2138.76	2040.36	2226.07	2259.74	2317.91	2452.54	2514.14	2494.34	2299.79	2171.07	2376.02	2384.5
	2113.57	2160.52	2125.4	2188.31	2131	2048.48	2077.76	2061.7	2141.96	2156.84	2166.72	2249.68	2220.22	2105.81	2181.65	2191.69	2033.4	2273.59	2162.84	2208.15	2181.82	2343.78	2465.25	2144.43	2346.49	2109.54	2135.19	2285.81	2231.97	2126.16	2031.57	2233.36	2452.82	2270.29	2211.31	2191.9	2170.69	2138.51	2040.68	2226.18	2259.94	2318.02	2452.52	2513.93	2494.47	2299.43	2171.25	2376.22	2384.28
	2113.9	2160.96	2125.33	2188.17	2131	2048.67	2077.66	2061.82	2141.85	2156.7	2167.17	2249.59	2220.14	2106.25	2181.52	2191.68	2033.61	2273.22	2162.71	2208.86	2181.98	2343.82	2464.98	2144.55	2346.43	2109.91	2135.63	2285.91	2232.01	2125.91	2031.8	2233.29	2452.72	2270.33	2211.22	2191.66	2170.83	2138.26	2041	2226.3	2260.15	2318.14	2452.5	2513.73	2494.6	2299.08	2171.44	2376.43	2384.06
	2114.24	2161.4	2125.26	2188.03	2131	2048.86	2077.56	2061.94	2141.75	2156.55	2167.63	2249.51	2220.06	2106.7	2181.4	2191.68	2033.83	2272.85	2162.58	2209.57	2182.15	2343.86	2464.71	2144.66	2346.38	2110.29	2136.08	2286.03	2232.07	2125.65	2032.03	2233.23	2452.62	2270.37	2211.13	2191.42	2170.97	2138.02	2041.33	2226.42	2260.36	2318.27	2452.5	2513.55	2494.75	2298.74	2171.63	2376.65	2383.85
	2114.58	2161.84	2125.18	2187.89	2131.01	2049.05	2077.46	2062.07	2141.66	2156.41	2168.09	2249.43	2219.98	2107.15	2181.27	2191.68	2034.05	2272.48	2162.46	2210.29	2182.32	2343.91	2464.45	2144.78	2346.33	2110.67	2136.53	2286.15	2232.12	2125.39	2032.26	2233.18	2452.53	2270.42	2211.04	2191.18	2171.12	2137.77	2041.66	2226.55	2260.59	2318.41	2452.5	2513.37	2494.9	2298.4	2171.82	2376.86	2383.64
	2114.92	2162.29	2125.12	2187.75	2131.01	2049.25	2077.37	2062.2	2141.57	2156.27	2168.56	2249.35	2219.91	2107.61	2181.16	2191.67	2034.27	2272.11	2162.34	2211.01	2182.5	2343.96	2464.18	2144.9	2346.29	2111.05	2136.99	2286.28	2232.18	2125.13	2032.5	2233.14	2452.43	2270.47	2210.96	2190.95	2171.27	2137.53	2041.99	2226.68	2260.82	2318.56	2452.5	2513.2	2495.05	2298.06	2172.02	2377.09	2383.44
	2115.27	2162.74	2125.05	2187.61	2131.02	2049.44	2077.28	2062.34	2141.48	2156.13	2169.04	2249.28	2219.83	2108.08	2181.04	2191.67	2034.49	2271.74	2162.22	2211.74	2182.68	2344.02	2463.92	2145.02	2346.25	2111.44	2137.46	2286.41	2232.24	2124.88	2032.74	2233.1	2452.35	2270.52	2210.87	2190.71	2171.43	2137.29	2042.32	2226.82	2261.07	2318.72	2452.52	2513.04	2495.22	2297.72	2172.23	2377.32	2383.24
	2115.63	2163.19	2124.98	2187.48	2131.03	2049.64	2077.19	2062.47	2141.4	2156	2169.53	2249.2	2219.76	2108.55	2180.93	2191.67	2034.72	2271.38	2162.1	2212.48	2182.87	2344.08	2463.66	2145.14	2346.22	2111.83	2137.93	2286.55	2232.3	2124.62	2032.98	2233.06	2452.26	2270.57	2210.78	2190.48	2171.59	2137.05	2042.65	2226.96	2261.32	2318.88	2452.54	2512.89	2495.39	2297.39	2172.44	2377.55	2383.05
	2115.99	2163.65	2124.92	2187.34	2131.04	2049.85	2077.1	2062.61	2141.33	2155.87	2170.02	2249.13	2219.68	2109.03	2180.83	2191.67	2034.95	2271.02	2161.99	2213.22	2183.06	2344.14	2463.4	2145.27	2346.2	2112.23	2138.4	2286.69	2232.37	2124.37	2033.22	2233.04	2452.18	2270.63	2210.7	2190.25	2171.76	2136.81	2042.99	2227.11	2261.58	2319.06	2452.57	2512.75	2495.58	2297.06	2172.65	2377.79	2382.87
	2116.35	2164.11	2124.86	2187.21	2131.05	2050.05	2077.01	2062.75	2141.25	2155.73	2170.52	2249.06	2219.61	2109.51	2180.73	2191.67	2035.19	2270.67	2161.87	2213.97	2183.26	2344.21	2463.15	2145.4	2346.18	2112.64	2138.89	2286.84	2232.44	2124.12	2033.46	2233.02	2452.1	2270.68	2210.61	2190.02	2171.93	2136.58	2043.33	2227.27	2261.85	2319.24	2452.6	2512.62	2495.77	2296.73	2172.87	2378.04	2382.69
	2116.72	2164.58	2124.8	2187.08	2131.07	2050.26	2076.93	2062.9	2141.19	2155.61	2171.02	2248.99	2219.54	2110	2180.63	2191.68	2035.43	2270.31	2161.76	2214.73	2183.46	2344.28	2462.89	2145.53	2346.17	2113.04	2139.37	2286.99	2232.51	2123.87	2033.71	2233	2452.02	2270.74	2210.53	2189.8	2172.11	2136.35	2043.67	2227.43	2262.13	2319.43	2452.65	2512.49	2495.97	2296.41	2173.1	2378.29	2382.51
	2117.09	2165.05	2124.74	2186.95	2131.08	2050.46	2076.85	2063.04	2141.12	2155.48	2171.53	2248.93	2219.47	2110.49	2180.53	2191.68	2035.67	2269.96	2161.66	2215.49	2183.67	2344.36	2462.64	2145.66	2346.16	2113.46	2139.87	2287.15	2232.59	2123.62	2033.96	2233	2451.95	2270.8	2210.45	2189.57	2172.29	2136.12	2044.02	2227.6	2262.42	2319.63	2452.7	2512.38	2496.17	2296.09	2173.33	2378.55	2382.34
	2117.47	2165.53	2124.68	2186.82	2131.1	2050.68	2076.77	2063.19	2141.06	2155.36	2172.05	2248.86	2219.4	2110.99	2180.44	2191.69	2035.91	2269.61	2161.55	2216.26	2183.88	2344.44	2462.4	2145.79	2346.16	2113.87	2140.36	2287.31	2232.67	2123.37	2034.22	2232.99	2451.88	2270.87	2210.37	2189.35	2172.48	2135.89	2044.37	2227.77	2262.71	2319.84	2452.76	2512.28	2496.39	2295.78	2173.57	2378.81	2382.18
	2117.85	2166	2124.63	2186.7	2131.11	2050.89	2076.69	2063.35	2141.01	2155.23	2172.58	2248.8	2219.33	2111.5	2180.36	2191.69	2036.16	2269.27	2161.45	2217.03	2184.1	2344.53	2462.15	2145.93	2346.16	2114.3	2140.87	2287.48	2232.75	2123.12	2034.47	2233	2451.82	2270.93	2210.29	2189.13	2172.67	2135.67	2044.72	2227.95	2263.02	2320.05	2452.83	2512.18	2496.61	2295.47	2173.81	2379.07	2382.03
	2118.23	2166.49	2124.57	2186.57	2131.13	2051.11	2076.61	2063.5	2140.96	2155.12	2173.11	2248.74	2219.26	2112.01	2180.28	2191.7	2036.41	2268.92	2161.35	2217.81	2184.32	2344.62	2461.91	2146.07	2346.17	2114.72	2141.38	2287.66	2232.84	2122.88	2034.73	2233.01	2451.75	2271	2210.21	2188.91	2172.87	2135.45	2045.07	2228.14	2263.33	2320.28	2452.9	2512.1	2496.84	2295.16	2174.06	2379.35	2381.87
	2118.62	2166.97	2124.52	2186.45	2131.15	2051.32	2076.54	2063.66	2140.91	2155	2173.65	2248.69	2219.2	2112.52	2180.2	2191.71	2036.67	2268.58	2161.26	2218.6	2184.54	2344.72	2461.67	2146.21	2346.19	2115.15	2141.89	2287.84	2232.93	2122.63	2034.99	2233.03	2451.7	2271.07	2210.13	2188.69	2173.07	2135.23	2045.43	2228.33	2263.66	2320.51	2452.99	2512.02	2497.08	2294.86	2174.31	2379.62	2381.73
	2119.02	2167.47	2124.47	2186.33	2131.17	2051.55	2076.47	2063.82	2140.87	2154.88	2174.19	2248.63	2219.13	2113.04	2180.12	2191.72	2036.93	2268.25	2161.17	2219.39	2184.77	2344.82	2461.43	2146.35	2346.21	2115.59	2142.41	2288.03	2233.02	2122.39	2035.25	2233.05	2451.64	2271.14	2210.05	2188.48	2173.28	2135.01	2045.79	2228.53	2263.99	2320.75	2453.08	2511.95	2497.33	2294.56	2174.57	2379.91	2381.59
	2119.42	2167.96	2124.43	2186.2	2131.19	2051.77	2076.4	2063.98	2140.84	2154.77	2174.74	2248.58	2219.07	2113.57	2180.05	2191.73	2037.19	2267.91	2161.07	2220.18	2185.01	2344.93	2461.19	2146.5	2346.24	2116.03	2142.94	2288.22	2233.12	2122.14	2035.52	2233.08	2451.59	2271.22	2209.97	2188.27	2173.49	2134.79	2046.15	2228.73	2264.33	2321.01	2453.18	2511.89	2497.59	2294.26	2174.83	2380.19	2381.45
	2119.82	2168.46	2124.38	2186.08	2131.22	2051.99	2076.33	2064.15	2140.8	2154.66	2175.3	2248.53	2219	2114.1	2179.99	2191.74	2037.46	2267.58	2160.99	2220.99	2185.25	2345.04	2460.96	2146.65	2346.27	2116.47	2143.47	2288.41	2233.22	2121.9	2035.79	2233.11	2451.54	2271.29	2209.89	2188.06	2173.71	2134.58	2046.51	2228.94	2264.68	2321.26	2453.28	2511.84	2497.85	2293.97	2175.1	2380.49	2381.32
	2120.23	2168.96	2124.34	2185.97	2131.24	2052.22	2076.27	2064.32	2140.78	2154.55	2175.86	2248.48	2218.94	2114.64	2179.92	2191.75	2037.72	2267.25	2160.9	2221.8	2185.49	2345.15	2460.73	2146.8	2346.31	2116.92	2144.01	2288.62	2233.32	2121.66	2036.06	2233.16	2451.5	2271.37	2209.82	2187.85	2173.93	2134.37	2046.88	2229.15	2265.04	2321.53	2453.4	2511.8	2498.13	2293.68	2175.37	2380.79	2381.2
	2120.64	2169.47	2124.29	2185.85	2131.27	2052.45	2076.21	2064.49	2140.75	2154.45	2176.43	2248.43	2218.88	2115.18	2179.87	2191.77	2038	2266.93	2160.82	2222.61	2185.74	2345.27	2460.5	2146.95	2346.36	2117.37	2144.55	2288.82	2233.43	2121.42	2036.33	2233.2	2451.46	2271.45	2209.75	2187.64	2174.15	2134.16	2047.24	2229.37	2265.41	2321.81	2453.52	2511.77	2498.41	2293.39	2175.65	2381.09	2381.08
	2121.05	2169.98	2124.26	2185.73	2131.29	2052.69	2076.14	2064.66	2140.73	2154.35	2177.01	2248.39	2218.82	2115.73	2179.81	2191.78	2038.27	2266.6	2160.74	2223.43	2186	2345.39	2460.28	2147.1	2346.41	2117.83	2145.1	2289.04	2233.54	2121.18	2036.6	2233.26	2451.42	2271.53	2209.67	2187.44	2174.39	2133.95	2047.62	2229.6	2265.78	2322.09	2453.65	2511.75	2498.7	2293.11	2175.93	2381.4	2380.97
	2121.47	2170.5	2124.22	2185.62	2131.32	2052.92	2076.09	2064.84	2140.72	2154.25	2177.59	2248.35	2218.76	2116.28	2179.76	2191.8	2038.55	2266.28	2160.66	2224.26	2186.25	2345.52	2460.06	2147.25	2346.47	2118.29	2145.65	2289.25	2233.65	2120.95	2036.88	2233.32	2451.38	2271.62	2209.6	2187.24	2174.62	2133.75	2047.99	2229.83	2266.17	2322.39	2453.79	2511.74	2498.99	2292.83	2176.22	2381.72	2380.86
	2121.9	2171.01	2124.18	2185.51	2131.35	2053.16	2076.03	2065.02	2140.71	2154.15	2178.18	2248.31	2218.7	2116.84	2179.71	2191.81	2038.83	2265.97	2160.58	2225.09	2186.52	2345.65	2459.84	2147.41	2346.53	2118.76	2146.21	2289.48	2233.76	2120.71	2037.16	2233.38	2451.35	2271.71	2209.53	2187.04	2174.87	2133.55	2048.36	2230.06	2266.57	2322.69	2453.93	2511.73	2499.3	2292.56	2176.51	2382.04	2380.75
	2122.33	2171.54	2124.15	2185.4	2131.38	2053.4	2075.97	2065.2	2140.71	2154.05	2178.78	2248.27	2218.65	2117.4	2179.67	2191.83	2039.12	2265.65	2160.51	2225.93	2186.78	2345.79	2459.62	2147.57	2346.6	2119.23	2146.78	2289.7	2233.88	2120.48	2037.45	2233.45	2451.33	2271.8	2209.46	2186.84	2175.11	2133.35	2048.74	2230.31	2266.97	2323	2454.09	2511.74	2499.61	2292.29	2176.81	2382.37	2380.66
	2122.76	2172.06	2124.12	2185.29	2131.41	2053.64	2075.92	2065.38	2140.71	2153.96	2179.38	2248.23	2218.59	2117.97	2179.63	2191.85	2039.41	2265.34	2160.44	2226.77	2187.06	2345.93	2459.41	2147.73	2346.68	2119.71	2147.35	2289.94	2234.01	2120.24	2037.73	2233.53	2451.3	2271.89	2209.39	2186.64	2175.37	2133.15	2049.12	2230.56	2267.38	2323.32	2454.25	2511.75	2499.94	2292.02	2177.12	2382.7	2380.56
	2123.2	2172.59	2124.09	2185.18	2131.45	2053.89	2075.87	2065.57	2140.71	2153.87	2179.99	2248.2	2218.53	2118.54	2179.59	2191.87	2039.7	2265.03	2160.37	2227.62	2187.33	2346.08	2459.2	2147.89	2346.76	2120.19	2147.92	2290.18	2234.13	2120.01	2038.02	2233.62	2451.28	2271.98	2209.32	2186.45	2175.62	2132.95	2049.51	2230.81	2267.8	2323.64	2454.42	2511.78	2500.27	2291.76	2177.43	2383.04	2380.48
	2123.64	2173.13	2124.06	2185.07	2131.48	2054.13	2075.82	2065.75	2140.72	2153.78	2180.6	2248.17	2218.48	2119.12	2179.56	2191.89	2039.99	2264.73	2160.3	2228.47	2187.61	2346.23	2458.99	2148.06	2346.85	2120.67	2148.5	2290.42	2234.26	2119.78	2038.31	2233.71	2451.27	2272.08	2209.25	2186.26	2175.89	2132.76	2049.89	2231.07	2268.23	2323.98	2454.6	2511.81	2500.61	2291.5	2177.74	2383.38	2380.39
	2124.08	2173.67	2124.03	2184.96	2131.51	2054.38	2075.77	2065.94	2140.73	2153.69	2181.23	2248.14	2218.43	2119.71	2179.54	2191.91	2040.29	2264.43	2160.24	2229.33	2187.9	2346.39	2458.79	2148.23	2346.94	2121.16	2149.09	2290.67	2234.39	2119.55	2038.6	2233.8	2451.26	2272.18	2209.18	2186.07	2176.16	2132.57	2050.28	2231.34	2268.67	2324.32	2454.78	2511.85	2500.95	2291.25	2178.06	2383.73	2380.32
	2124.53	2174.21	2124.01	2184.86	2131.55	2054.64	2075.73	2066.14	2140.75	2153.61	2181.85	2248.11	2218.37	2120.29	2179.51	2191.94	2040.59	2264.13	2160.18	2230.2	2188.19	2346.55	2458.59	2148.39	2347.04	2121.65	2149.68	2290.92	2234.53	2119.32	2038.89	2233.9	2451.25	2272.28	2209.12	2185.88	2176.43	2132.38	2050.67	2231.61	2269.12	2324.68	2454.98	2511.9	2501.31	2291	2178.39	2384.09	2380.25
	2124.99	2174.76	2123.99	2184.75	2131.59	2054.89	2075.69	2066.33	2140.77	2153.53	2182.49	2248.09	2218.32	2120.89	2179.49	2191.96	2040.9	2263.83	2160.12	2231.07	2188.48	2346.71	2458.39	2148.56	2347.14	2122.15	2150.27	2291.18	2234.66	2119.09	2039.19	2234.01	2451.24	2272.38	2209.05	2185.69	2176.71	2132.2	2051.07	2231.89	2269.58	2325.04	2455.18	2511.96	2501.67	2290.75	2178.72	2384.45	2380.18
	2125.44	2175.31	2123.97	2184.65	2131.62	2055.15	2075.65	2066.53	2140.8	2153.45	2183.13	2248.07	2218.27	2121.49	2179.48	2191.98	2041.2	2263.54	2160.07	2231.95	2188.78	2346.88	2458.19	2148.74	2347.25	2122.65	2150.88	2291.45	2234.8	2118.87	2039.49	2234.12	2451.24	2272.49	2208.99	2185.51	2176.99	2132.01	2051.46	2232.17	2270.04	2325.41	2455.39	2512.03	2502.05	2290.51	2179.06	2384.81	2380.12
	2125.91	2175.86	2123.95	2184.55	2131.66	2055.41	2075.61	2066.73	2140.83	2153.37	2183.77	2248.05	2218.22	2122.09	2179.47	2192.01	2041.52	2263.25	2160.01	2232.83	2189.08	2347.06	2458	2148.91	2347.37	2123.16	2151.48	2291.72	2234.95	2118.64	2039.79	2234.24	2451.24	2272.59	2208.93	2185.32	2177.28	2131.83	2051.86	2232.46	2270.52	2325.79	2455.61	2512.11	2502.43	2290.27	2179.4	2385.18	2380.06
	2126.37	2176.42	2123.93	2184.45	2131.7	2055.67	2075.57	2066.94	2140.86	2153.3	2184.42	2248.03	2218.17	2122.7	2179.46	2192.04	2041.83	2262.96	2159.96	2233.72	2189.39	2347.23	2457.81	2149.08	2347.49	2123.67	2152.09	2291.99	2235.1	2118.42	2040.1	2234.37	2451.25	2272.7	2208.86	2185.14	2177.57	2131.65	2052.26	2232.76	2271	2326.17	2455.83	2512.19	2502.82	2290.03	2179.75	2385.56	2380.01
	2126.84	2176.98	2123.92	2184.35	2131.74	2055.93	2075.54	2067.14	2140.9	2153.23	2185.08	2248.01	2218.13	2123.31	2179.45	2192.06	2042.15	2262.68	2159.91	2234.61	2189.7	2347.42	2457.62	2149.26	2347.62	2124.18	2152.71	2292.27	2235.25	2118.2	2040.4	2234.5	2451.26	2272.81	2208.8	2184.97	2177.87	2131.48	2052.66	2233.06	2271.49	2326.57	2456.07	2512.29	2503.21	2289.8	2180.1	2385.94	2379.96
	2127.31	2177.55	2123.91	2184.26	2131.78	2056.2	2075.5	2067.35	2140.95	2153.16	2185.75	2248	2218.08	2123.93	2179.45	2192.09	2042.47	2262.4	2159.87	2235.51	2190.01	2347.61	2457.44	2149.44	2347.76	2124.7	2153.33	2292.55	2235.4	2117.97	2040.71	2234.64	2451.27	2272.93	2208.74	2184.79	2178.18	2131.3	2053.07	2233.36	2271.99	2326.97	2456.31	2512.39	2503.62	2289.58	2180.46	2386.33	2379.92
	2127.79	2178.12	2123.9	2184.16	2131.82	2056.47	2075.47	2067.56	2141	2153.1	2186.42	2247.99	2218.03	2124.55	2179.46	2192.12	2042.79	2262.12	2159.82	2236.41	2190.33	2347.8	2457.26	2149.62	2347.9	2125.23	2153.96	2292.84	2235.56	2117.75	2041.02	2234.78	2451.29	2273.04	2208.69	2184.62	2178.49	2131.13	2053.47	2233.68	2272.5	2327.39	2456.56	2512.51	2504.03	2289.36	2180.82	2386.73	2379.89
	2128.27	2178.69	2123.89	2184.07	2131.87	2056.74	2075.44	2067.77	2141.05	2153.03	2187.09	2247.98	2217.99	2125.18	2179.46	2192.15	2043.12	2261.85	2159.78	2237.32	2190.65	2347.99	2457.08	2149.8	2348.04	2125.75	2154.59	2293.14	2235.72	2117.53	2041.34	2234.93	2451.31	2273.16	2208.63	2184.44	2178.8	2130.96	2053.88	2234	2273.02	2327.81	2456.82	2512.63	2504.46	2289.14	2181.19	2387.13	2379.85
	2128.76	2179.27	2123.88	2183.97	2131.91	2057.01	2075.41	2067.99	2141.11	2152.97	2187.77	2247.97	2217.94	2125.81	2179.48	2192.18	2043.45	2261.58	2159.74	2238.23	2190.98	2348.2	2456.91	2149.99	2348.19	2126.29	2155.23	2293.44	2235.88	2117.32	2041.65	2235.08	2451.33	2273.28	2208.57	2184.27	2179.13	2130.79	2054.3	2234.32	2273.55	2328.24	2457.09	2512.76	2504.89	2288.92	2181.56	2387.53	2379.83
	2129.25	2179.85	2123.88	2183.88	2131.95	2057.29	2075.39	2068.2	2141.17	2152.91	2188.46	2247.96	2217.9	2126.45	2179.49	2192.21	2043.78	2261.31	2159.71	2239.15	2191.31	2348.4	2456.74	2150.17	2348.35	2126.82	2155.87	2293.74	2236.05	2117.1	2041.97	2235.24	2451.36	2273.41	2208.52	2184.11	2179.45	2130.63	2054.71	2234.65	2274.09	2328.67	2457.37	2512.9	2505.33	2288.71	2181.94	2387.95	2379.81
	2129.74	2180.43	2123.88	2183.79	2132	2057.56	2075.37	2068.42	2141.24	2152.86	2189.15	2247.96	2217.86	2127.09	2179.51	2192.25	2044.12	2261.05	2159.67	2240.07	2191.65	2348.61	2456.57	2150.36	2348.51	2127.36	2156.52	2294.05	2236.22	2116.88	2042.29	2235.41	2451.39	2273.53	2208.46	2183.94	2179.78	2130.46	2055.13	2234.99	2274.63	2329.12	2457.65	2513.05	2505.78	2288.51	2182.32	2388.36	2379.79
	2130.24	2181.02	2123.88	2183.7	2132.04	2057.84	2075.34	2068.65	2141.32	2152.81	2189.85	2247.96	2217.82	2127.74	2179.53	2192.28	2044.46	2260.79	2159.64	2241	2191.99	2348.83	2456.41	2150.55	2348.68	2127.91	2157.18	2294.36	2236.39	2116.67	2042.61	2235.58	2451.42	2273.66	2208.41	2183.77	2180.12	2130.3	2055.55	2235.33	2275.19	2329.58	2457.94	2513.21	2506.23	2288.31	2182.71	2388.79	2379.78
	2130.74	2181.61	2123.88	2183.61	2132.09	2058.13	2075.32	2068.87	2141.39	2152.76	2190.56	2247.96	2217.78	2128.39	2179.56	2192.31	2044.8	2260.53	2159.61	2241.94	2192.33	2349.05	2456.25	2150.74	2348.86	2128.46	2157.83	2294.68	2236.57	2116.46	2042.94	2235.76	2451.46	2273.79	2208.35	2183.61	2180.46	2130.15	2055.97	2235.68	2275.75	2330.04	2458.24	2513.38	2506.7	2288.11	2183.11	2389.22	2379.77
	2131.24	2182.21	2123.89	2183.52	2132.14	2058.41	2075.31	2069.1	2141.47	2152.71	2191.27	2247.96	2217.74	2129.05	2179.59	2192.35	2045.15	2260.28	2159.59	2242.88	2192.68	2349.27	2456.09	2150.93	2349.04	2129.01	2158.5	2295.01	2236.75	2116.25	2043.27	2235.94	2451.5	2273.92	2208.3	2183.45	2180.81	2129.99	2056.39	2236.03	2276.32	2330.51	2458.55	2513.55	2507.17	2287.92	2183.51	2389.65	2379.77
	2131.75	2182.8	2123.89	2183.44	2132.19	2058.7	2075.29	2069.33	2141.56	2152.66	2191.99	2247.97	2217.7	2129.71	2179.63	2192.38	2045.5	2260.03	2159.56	2243.82	2193.03	2349.5	2455.94	2151.12	2349.23	2129.57	2159.17	2295.34	2236.93	2116.03	2043.6	2236.13	2451.55	2274.06	2208.25	2183.29	2181.16	2129.84	2056.82	2236.39	2276.9	2330.99	2458.87	2513.74	2507.65	2287.73	2183.91	2390.09	2379.77
	2132.26	2183.41	2123.9	2183.35	2132.24	2058.99	2075.28	2069.56	2141.65	2152.62	2192.71	2247.98	2217.66	2130.38	2179.67	2192.42	2045.85	2259.78	2159.54	2244.77	2193.39	2349.73	2455.79	2151.32	2349.42	2130.13	2159.84	2295.67	2237.12	2115.83	2043.93	2236.33	2451.6	2274.19	2208.2	2183.14	2181.52	2129.69	2057.25	2236.76	2277.49	2331.48	2459.19	2513.93	2508.14	2287.54	2184.32	2390.54	2379.77
	2132.78	2184.01	2123.91	2183.27	2132.29	2059.28	2075.26	2069.79	2141.75	2152.58	2193.43	2247.99	2217.62	2131.05	2179.71	2192.46	2046.21	2259.53	2159.52	2245.73	2193.75	2349.97	2455.64	2151.51	2349.61	2130.7	2160.52	2296.01	2237.3	2115.62	2044.26	2236.53	2451.65	2274.33	2208.15	2182.98	2181.88	2129.54	2057.68	2237.13	2278.09	2331.98	2459.53	2514.14	2508.64	2287.36	2184.74	2390.99	2379.79
	2133.3	2184.62	2123.92	2183.19	2132.34	2059.57	2075.25	2070.03	2141.85	2152.54	2194.17	2248	2217.59	2131.72	2179.75	2192.5	2046.57	2259.29	2159.51	2246.69	2194.11	2350.21	2455.5	2151.71	2349.82	2131.27	2161.2	2296.35	2237.5	2115.41	2044.6	2236.73	2451.71	2274.47	2208.11	2182.83	2182.25	2129.39	2058.11	2237.5	2278.69	2332.48	2459.87	2514.35	2509.14	2287.19	2185.16	2391.45	2379.8
	2133.82	2185.24	2123.94	2183.11	2132.39	2059.87	2075.25	2070.26	2141.95	2152.5	2194.91	2248.01	2217.55	2132.4	2179.8	2192.54	2046.93	2259.05	2159.49	2247.65	2194.48	2350.46	2455.35	2151.91	2350.03	2131.84	2161.89	2296.7	2237.69	2115.2	2044.94	2236.95	2451.77	2274.62	2208.06	2182.68	2182.63	2129.25	2058.55	2237.89	2279.31	2332.99	2460.22	2514.57	2509.66	2287.01	2185.58	2391.92	2379.82
	2134.35	2185.85	2123.96	2183.03	2132.44	2060.17	2075.24	2070.5	2142.06	2152.47	2195.65	2248.03	2217.52	2133.09	2179.86	2192.58	2047.3	2258.82	2159.48	2248.62	2194.85	2350.71	2455.22	2152.11	2350.24	2132.42	2162.58	2297.05	2237.89	2115	2045.28	2237.16	2451.83	2274.76	2208.01	2182.53	2183.01	2129.11	2058.98	2238.27	2279.93	2333.52	2460.57	2514.8	2510.18	2286.84	2186.01	2392.39	2379.85
	2134.88	2186.47	2123.97	2182.95	2132.49	2060.47	2075.24	2070.75	2142.17	2152.44	2196.4	2248.04	2217.48	2133.77	2179.91	2192.62	2047.66	2258.59	2159.47	2249.59	2195.22	2350.96	2455.08	2152.31	2350.46	2133	2163.28	2297.4	2238.09	2114.8	2045.62	2237.39	2451.9	2274.91	2207.97	2182.39	2183.39	2128.97	2059.42	2238.67	2280.56	2334.05	2460.94	2515.04	2510.71	2286.68	2186.45	2392.87	2379.87
	2135.41	2187.1	2123.99	2182.87	2132.55	2060.77	2075.23	2070.99	2142.29	2152.41	2197.15	2248.06	2217.45	2134.47	2179.97	2192.67	2048.04	2258.36	2159.46	2250.57	2195.6	2351.22	2454.95	2152.51	2350.68	2133.59	2163.98	2297.76	2238.29	2114.6	2045.97	2237.62	2451.97	2275.06	2207.93	2182.24	2183.78	2128.83	2059.87	2239.07	2281.21	2334.58	2461.31	2515.28	2511.25	2286.52	2186.89	2393.35	2379.91
	2135.95	2187.72	2124.01	2182.79	2132.6	2061.08	2075.23	2071.24	2142.41	2152.39	2197.91	2248.09	2217.42	2135.17	2180.04	2192.71	2048.41	2258.13	2159.46	2251.56	2195.98	2351.49	2454.82	2152.71	2350.92	2134.18	2164.69	2298.13	2238.5	2114.4	2046.31	2237.85	2452.04	2275.21	2207.88	2182.1	2184.18	2128.7	2060.31	2239.47	2281.86	2335.13	2461.69	2515.54	2511.8	2286.36	2187.33	2393.84	2379.94
	2136.49	2188.35	2124.04	2182.72	2132.66	2061.38	2075.23	2071.48	2142.54	2152.36	2198.68	2248.11	2217.39	2135.87	2180.11	2192.75	2048.79	2257.91	2159.46	2252.55	2196.37	2351.75	2454.7	2152.92	2351.15	2134.77	2165.4	2298.5	2238.71	2114.2	2046.67	2238.09	2452.12	2275.37	2207.84	2181.96	2184.58	2128.57	2060.76	2239.88	2282.51	2335.68	2462.08	2515.8	2512.35	2286.21	2187.78	2394.33	2379.99
	2137.04	2188.99	2124.06	2182.64	2132.71	2061.69	2075.24	2071.74	2142.67	2152.34	2199.44	2248.14	2217.36	2136.57	2180.18	2192.8	2049.17	2257.7	2159.46	2253.54	2196.76	2352.02	2454.58	2153.13	2351.39	2135.37	2166.12	2298.87	2238.92	2114	2047.02	2238.34	2452.2	2275.53	2207.8	2181.83	2184.98	2128.44	2061.2	2240.3	2283.18	2336.24	2462.48	2516.08	2512.91	2286.06	2188.24	2394.84	2380.03
	2137.58	2189.62	2124.09	2182.57	2132.77	2062	2075.24	2071.99	2142.81	2152.32	2200.22	2248.17	2217.33	2137.29	2180.25	2192.85	2049.55	2257.48	2159.46	2254.54	2197.16	2352.3	2454.46	2153.33	2351.64	2135.98	2166.84	2299.25	2239.13	2113.8	2047.37	2238.59	2452.29	2275.69	2207.76	2181.69	2185.39	2128.31	2061.65	2240.72	2283.86	2336.81	2462.88	2516.36	2513.48	2285.92	2188.7	2395.34	2380.08
	2138.13	2190.26	2124.12	2182.5	2132.83	2062.32	2075.25	2072.24	2142.95	2152.31	2201	2248.2	2217.3	2138	2180.33	2192.89	2049.94	2257.27	2159.46	2255.54	2197.55	2352.58	2454.34	2153.54	2351.89	2136.58	2167.57	2299.63	2239.35	2113.61	2047.73	2238.85	2452.37	2275.85	2207.72	2181.56	2185.81	2128.19	2062.11	2241.15	2284.54	2337.39	2463.3	2516.65	2514.06	2285.78	2189.16	2395.86	2380.13
	2138.69	2190.91	2124.15	2182.42	2132.88	2062.63	2075.26	2072.5	2143.09	2152.29	2201.78	2248.23	2217.28	2138.72	2180.42	2192.94	2050.33	2257.06	2159.47	2256.55	2197.96	2352.86	2454.23	2153.75	2352.15	2137.19	2168.3	2300.02	2239.57	2113.41	2048.09	2239.11	2452.46	2276.01	2207.69	2181.42	2186.23	2128.07	2062.56	2241.59	2285.23	2337.98	2463.72	2516.95	2514.65	2285.64	2189.63	2396.38	2380.19
	2139.25	2191.55	2124.18	2182.35	2132.94	2062.95	2075.27	2072.76	2143.24	2152.28	2202.57	2248.26	2217.25	2139.45	2180.5	2192.99	2050.72	2256.86	2159.48	2257.56	2198.36	2353.15	2454.12	2153.96	2352.41	2137.81	2169.04	2300.41	2239.79	2113.22	2048.45	2239.38	2452.56	2276.18	2207.65	2181.29	2186.66	2127.95	2063.02	2242.03	2285.93	2338.57	2464.15	2517.26	2515.24	2285.51	2190.11	2396.9	2380.25
	2139.81	2192.2	2124.22	2182.29	2133	2063.27	2075.28	2073.02	2143.4	2152.27	2203.37	2248.3	2217.23	2140.17	2180.59	2193.04	2051.12	2256.65	2159.49	2258.57	2198.77	2353.44	2454.02	2154.18	2352.68	2138.43	2169.78	2300.81	2240.02	2113.03	2048.81	2239.65	2452.66	2276.34	2207.62	2181.17	2187.09	2127.83	2063.48	2242.47	2286.64	2339.17	2464.58	2517.58	2515.85	2285.39	2190.58	2397.43	2380.32
	2140.37	2192.85	2124.25	2182.22	2133.06	2063.59	2075.3	2073.29	2143.56	2152.26	2204.16	2248.34	2217.2	2140.91	2180.69	2193.09	2051.52	2256.46	2159.5	2259.59	2199.18	2353.74	2453.92	2154.39	2352.95	2139.05	2170.52	2301.21	2240.25	2112.84	2049.18	2239.93	2452.76	2276.52	2207.58	2181.04	2187.53	2127.72	2063.94	2242.92	2287.36	2339.78	2465.03	2517.91	2516.46	2285.26	2191.07	2397.97	2380.39
	2140.94	2193.51	2124.29	2182.15	2133.12	2063.92	2075.31	2073.55	2143.72	2152.26	2204.97	2248.38	2217.18	2141.65	2180.78	2193.15	2051.92	2256.26	2159.52	2260.62	2199.6	2354.04	2453.82	2154.6	2353.23	2139.68	2171.27	2301.61	2240.48	2112.65	2049.55	2240.22	2452.86	2276.69	2207.55	2180.92	2187.98	2127.61	2064.4	2243.38	2288.09	2340.4	2465.48	2518.25	2517.07	2285.14	2191.56	2398.52	2380.46
	2141.51	2194.17	2124.33	2182.09	2133.18	2064.24	2075.33	2073.82	2143.89	2152.25	2205.78	2248.42	2217.15	2142.39	2180.88	2193.2	2052.33	2256.07	2159.53	2261.65	2200.02	2354.35	2453.72	2154.82	2353.52	2140.31	2172.03	2302.02	2240.71	2112.46	2049.92	2240.51	2452.97	2276.86	2207.52	2180.79	2188.42	2127.5	2064.87	2243.84	2288.82	2341.03	2465.94	2518.59	2517.7	2285.03	2192.05	2399.07	2380.54
	2142.09	2194.83	2124.37	2182.02	2133.24	2064.57	2075.35	2074.09	2144.06	2152.25	2206.59	2248.46	2217.13	2143.13	2180.99	2193.25	2052.74	2255.88	2159.55	2262.68	2200.44	2354.65	2453.63	2155.04	2353.8	2140.94	2172.79	2302.43	2240.95	2112.28	2050.29	2240.8	2453.08	2277.04	2207.49	2180.67	2188.88	2127.39	2065.34	2244.31	2289.56	2341.66	2466.41	2518.94	2518.33	2284.92	2192.55	2399.63	2380.62
	2142.66	2195.5	2124.41	2181.96	2133.3	2064.9	2075.37	2074.36	2144.23	2152.26	2207.4	2248.51	2217.11	2143.88	2181.1	2193.31	2053.15	2255.7	2159.58	2263.72	2200.87	2354.97	2453.54	2155.25	2354.1	2141.58	2173.55	2302.85	2241.19	2112.09	2050.67	2241.11	2453.2	2277.22	2207.46	2180.56	2189.34	2127.29	2065.81	2244.78	2290.32	2342.3	2466.89	2519.31	2518.97	2284.81	2193.05	2400.19	2380.7
	2143.25	2196.16	2124.46	2181.89	2133.37	2065.23	2075.4	2074.63	2144.42	2152.26	2208.23	2248.56	2217.09	2144.64	2181.21	2193.37	2053.56	2255.52	2159.6	2264.77	2201.3	2355.28	2453.46	2155.47	2354.4	2142.22	2174.32	2303.27	2241.43	2111.91	2051.05	2241.41	2453.32	2277.4	2207.43	2180.44	2189.8	2127.19	2066.28	2245.26	2291.08	2342.95	2467.37	2519.68	2519.62	2284.71	2193.56	2400.76	2380.79
	2143.83	2196.83	2124.5	2181.83	2133.43	2065.57	2075.42	2074.91	2144.6	2152.27	2209.05	2248.61	2217.07	2145.4	2181.32	2193.42	2053.98	2255.34	2159.63	2265.81	2201.73	2355.6	2453.37	2155.69	2354.7	2142.87	2175.09	2303.69	2241.67	2111.73	2051.43	2241.73	2453.44	2277.59	2207.4	2180.33	2190.27	2127.09	2066.75	2245.75	2291.84	2343.61	2467.87	2520.06	2520.28	2284.61	2194.07	2401.34	2380.88
	2144.42	2197.51	2124.55	2181.77	2133.49	2065.91	2075.45	2075.19	2144.79	2152.27	2209.88	2248.66	2217.05	2146.16	2181.44	2193.48	2054.4	2255.17	2159.66	2266.86	2202.17	2355.93	2453.3	2155.91	2355.01	2143.52	2175.87	2304.12	2241.92	2111.55	2051.81	2242.04	2453.56	2277.77	2207.37	2180.22	2190.75	2126.99	2067.23	2246.24	2292.62	2344.27	2468.37	2520.45	2520.95	2284.51	2194.59	2401.92	2380.98
	2145.01	2198.18	2124.6	2181.71	2133.56	2066.24	2075.48	2075.47	2144.98	2152.28	2210.72	2248.71	2217.04	2146.93	2181.56	2193.54	2054.83	2255	2159.69	2267.92	2202.61	2356.25	2453.22	2156.13	2355.33	2144.17	2176.65	2304.55	2242.17	2111.37	2052.19	2242.37	2453.69	2277.96	2207.35	2180.11	2191.23	2126.9	2067.71	2246.73	2293.41	2344.94	2468.87	2520.84	2521.62	2284.42	2195.11	2402.51	2381.08
	2145.6	2198.86	2124.65	2181.65	2133.62	2066.58	2075.51	2075.75	2145.18	2152.3	2211.56	2248.77	2217.02	2147.7	2181.69	2193.6	2055.26	2254.83	2159.72	2268.98	2203.06	2356.59	2453.15	2156.36	2355.64	2144.83	2177.44	2304.99	2242.42	2111.19	2052.58	2242.7	2453.83	2278.15	2207.32	2180	2191.72	2126.81	2068.19	2247.24	2294.2	2345.62	2469.39	2521.25	2522.3	2284.34	2195.63	2403.1	2381.18
	2146.2	2199.55	2124.7	2181.6	2133.69	2066.93	2075.54	2076.03	2145.39	2152.31	2212.4	2248.82	2217	2148.47	2181.82	2193.66	2055.69	2254.66	2159.76	2270.04	2203.5	2356.92	2453.08	2156.58	2355.97	2145.49	2178.23	2305.43	2242.68	2111.02	2052.97	2243.03	2453.96	2278.35	2207.3	2179.89	2192.21	2126.72	2068.67	2247.74	2295	2346.31	2469.91	2521.67	2522.99	2284.26	2196.16	2403.7	2381.29
	2146.8	2200.23	2124.76	2181.54	2133.75	2067.27	2075.58	2076.32	2145.59	2152.33	2213.25	2248.88	2216.99	2149.25	2181.95	2193.72	2056.12	2254.5	2159.79	2271.11	2203.96	2357.26	2453.02	2156.8	2356.3	2146.16	2179.02	2305.87	2242.93	2110.84	2053.36	2243.37	2454.1	2278.54	2207.28	2179.79	2192.71	2126.63	2069.15	2248.26	2295.81	2347	2470.45	2522.09	2523.68	2284.18	2196.7	2404.31	2381.4
	2147.4	2200.92	2124.81	2181.48	2133.82	2067.62	2075.62	2076.6	2145.81	2152.35	2214.1	2248.94	2216.97	2150.04	2182.08	2193.79	2056.55	2254.35	2159.83	2272.19	2204.41	2357.61	2452.95	2157.03	2356.63	2146.83	2179.82	2306.32	2243.19	2110.67	2053.75	2243.72	2454.24	2278.74	2207.25	2179.69	2193.21	2126.55	2069.64	2248.77	2296.63	2347.71	2470.99	2522.52	2524.39	2284.1	2197.24	2404.93	2381.51
	2148	2201.61	2124.87	2181.43	2133.89	2067.97	2075.65	2076.89	2146.02	2152.37	2214.95	2249.01	2216.96	2150.82	2182.22	2193.85	2056.99	2254.19	2159.88	2273.26	2204.87	2357.95	2452.9	2157.25	2356.97	2147.5	2180.62	2306.77	2243.45	2110.5	2054.15	2244.07	2454.39	2278.94	2207.23	2179.59	2193.72	2126.47	2070.13	2249.3	2297.46	2348.42	2471.53	2522.96	2525.1	2284.03	2197.78	2405.55	2381.62
	2148.61	2202.3	2124.93	2181.37	2133.95	2068.32	2075.7	2077.19	2146.24	2152.39	2215.81	2249.07	2216.95	2151.61	2182.37	2193.92	2057.44	2254.04	2159.92	2274.34	2205.33	2358.3	2452.84	2157.48	2357.32	2148.18	2181.43	2307.23	2243.72	2110.33	2054.54	2244.43	2454.53	2279.14	2207.21	2179.49	2194.23	2126.39	2070.62	2249.83	2298.29	2349.13	2472.09	2523.41	2525.82	2283.97	2198.33	2406.18	2381.74
	2149.22	2203	2124.99	2181.32	2134.02	2068.67	2075.74	2077.48	2146.47	2152.42	2216.67	2249.14	2216.94	2152.41	2182.51	2193.98	2057.88	2253.9	2159.97	2275.43	2205.79	2358.66	2452.79	2157.71	2357.67	2148.86	2182.24	2307.69	2243.98	2110.16	2054.94	2244.79	2454.69	2279.35	2207.2	2179.4	2194.75	2126.32	2071.11	2250.36	2299.14	2349.86	2472.65	2523.87	2526.54	2283.9	2198.88	2406.81	2381.86
	2149.84	2203.7	2125.05	2181.27	2134.09	2069.02	2075.78	2077.77	2146.7	2152.45	2217.54	2249.21	2216.93	2153.21	2182.66	2194.05	2058.33	2253.76	2160.01	2276.52	2206.26	2359.02	2452.74	2157.94	2358.02	2149.54	2183.06	2308.15	2244.25	2109.99	2055.34	2245.15	2454.84	2279.55	2207.18	2179.3	2195.28	2126.24	2071.6	2250.9	2299.99	2350.59	2473.22	2524.34	2527.27	2283.85	2199.44	2407.45	2381.99
	2150.46	2204.4	2125.12	2181.22	2134.16	2069.38	2075.83	2078.07	2146.93	2152.48	2218.41	2249.28	2216.92	2154.01	2182.81	2194.12	2058.78	2253.62	2160.06	2277.61	2206.73	2359.38	2452.7	2158.16	2358.38	2150.23	2183.88	2308.62	2244.53	2109.82	2055.75	2245.53	2455	2279.76	2207.16	2179.21	2195.81	2126.17	2072.1	2251.45	2300.85	2351.33	2473.8	2524.82	2528.02	2283.79	2200	2408.1	2382.12
	2151.08	2205.1	2125.18	2181.17	2134.23	2069.74	2075.88	2078.37	2147.17	2152.51	2219.29	2249.35	2216.91	2154.82	2182.97	2194.19	2059.24	2253.48	2160.12	2278.7	2207.21	2359.75	2452.66	2158.39	2358.74	2150.92	2184.7	2309.09	2244.8	2109.66	2056.16	2245.9	2455.16	2279.97	2207.15	2179.12	2196.34	2126.11	2072.6	2252	2301.72	2352.08	2474.39	2525.3	2528.76	2283.74	2200.57	2408.75	2382.25
	2151.7	2205.81	2125.25	2181.12	2134.3	2070.1	2075.93	2078.67	2147.41	2152.54	2220.17	2249.42	2216.9	2155.63	2183.13	2194.26	2059.69	2253.35	2160.17	2279.8	2207.69	2360.12	2452.62	2158.62	2359.11	2151.62	2185.53	2309.56	2245.08	2109.5	2056.56	2246.29	2455.32	2280.19	2207.13	2179.03	2196.88	2126.04	2073.1	2252.56	2302.6	2352.83	2474.98	2525.8	2529.52	2283.7	2201.14	2409.41	2382.38
	2152.33	2206.52	2125.32	2181.07	2134.37	2070.46	2075.98	2078.97	2147.66	2152.58	2221.05	2249.5	2216.89	2156.45	2183.29	2194.33	2060.15	2253.22	2160.23	2280.91	2208.17	2360.49	2452.58	2158.85	2359.48	2152.32	2186.36	2310.04	2245.35	2109.33	2056.98	2246.68	2455.49	2280.4	2207.12	2178.95	2197.43	2125.98	2073.6	2253.12	2303.48	2353.59	2475.58	2526.3	2530.28	2283.66	2201.71	2410.08	2382.52
	2152.95	2207.23	2125.38	2181.02	2134.44	2070.83	2076.03	2079.28	2147.91	2152.62	2221.93	2249.58	2216.88	2157.27	2183.46	2194.4	2060.62	2253.09	2160.29	2282.02	2208.65	2360.87	2452.55	2159.09	2359.86	2153.02	2187.2	2310.52	2245.64	2109.17	2057.39	2247.07	2455.66	2280.62	2207.11	2178.86	2197.98	2125.92	2074.1	2253.69	2304.38	2354.36	2476.19	2526.81	2531.06	2283.62	2202.29	2410.75	2382.66
	2153.59	2207.94	2125.45	2180.98	2134.51	2071.19	2076.09	2079.58	2148.17	2152.66	2222.82	2249.66	2216.88	2158.09	2183.62	2194.48	2061.08	2252.97	2160.35	2283.13	2209.14	2361.25	2452.53	2159.32	2360.24	2153.73	2188.04	2311	2245.92	2109.02	2057.8	2247.47	2455.84	2280.84	2207.1	2178.78	2198.54	2125.86	2074.61	2254.27	2305.28	2355.14	2476.81	2527.33	2531.83	2283.58	2202.87	2411.43	2382.81
	2154.22	2208.66	2125.53	2180.93	2134.58	2071.56	2076.14	2079.89	2148.43	2152.7	2223.71	2249.74	2216.87	2158.92	2183.8	2194.55	2061.55	2252.86	2160.41	2284.24	2209.63	2361.63	2452.5	2159.55	2360.63	2154.44	2188.88	2311.49	2246.2	2108.86	2058.22	2247.88	2456.01	2281.06	2207.09	2178.7	2199.1	2125.81	2075.11	2254.85	2306.19	2355.92	2477.43	2527.86	2532.62	2283.55	2203.46	2412.12	2382.95
	2154.86	2209.38	2125.6	2180.89	2134.65	2071.93	2076.2	2080.2	2148.69	2152.75	2224.61	2249.82	2216.87	2159.75	2183.97	2194.63	2062.02	2252.74	2160.47	2285.36	2210.12	2362.02	2452.48	2159.78	2361.02	2155.15	2189.73	2311.98	2246.49	2108.7	2058.64	2248.29	2456.19	2281.29	2207.08	2178.63	2199.67	2125.76	2075.62	2255.43	2307.1	2356.72	2478.07	2528.4	2533.41	2283.53	2204.05	2412.82	2383.1
	2155.5	2210.1	2125.68	2180.84	2134.73	2072.3	2076.26	2080.51	2148.96	2152.79	2225.51	2249.91	2216.87	2160.58	2184.15	2194.7	2062.5	2252.63	2160.54	2286.49	2210.62	2362.41	2452.47	2160.02	2361.42	2155.87	2190.58	2312.48	2246.78	2108.55	2059.06	2248.7	2456.38	2281.51	2207.07	2178.55	2200.24	2125.71	2076.13	2256.02	2308.03	2357.51	2478.71	2528.95	2534.21	2283.51	2204.65	2413.52	2383.25
	2156.14	2210.82	2125.75	2180.8	2134.8	2072.67	2076.33	2080.83	2149.23	2152.84	2226.41	2249.99	2216.86	2161.42	2184.33	2194.78	2062.98	2252.52	2160.61	2287.61	2211.12	2362.8	2452.45	2160.25	2361.82	2156.59	2191.44	2312.97	2247.07	2108.39	2059.49	2249.12	2456.56	2281.74	2207.06	2178.48	2200.82	2125.66	2076.65	2256.62	2308.97	2358.32	2479.35	2529.5	2535.02	2283.49	2205.25	2414.23	2383.41
	2156.78	2211.55	2125.83	2180.76	2134.87	2073.05	2076.39	2081.14	2149.51	2152.89	2227.32	2250.08	2216.86	2162.26	2184.52	2194.86	2063.46	2252.42	2160.68	2288.74	2211.62	2363.2	2452.44	2160.48	2362.23	2157.31	2192.3	2313.47	2247.37	2108.24	2059.91	2249.55	2456.75	2281.98	2207.06	2178.41	2201.41	2125.62	2077.16	2257.22	2309.91	2359.13	2480.01	2530.07	2535.84	2283.48	2205.85	2414.94	2383.56
	2157.43	2212.28	2125.91	2180.72	2134.94	2073.42	2076.46	2081.46	2149.79	2152.94	2228.23	2250.17	2216.86	2163.11	2184.71	2194.94	2063.94	2252.32	2160.75	2289.88	2212.13	2363.6	2452.43	2160.72	2362.64	2158.04	2193.17	2313.98	2247.67	2108.09	2060.34	2249.98	2456.95	2282.21	2207.05	2178.34	2202	2125.57	2077.68	2257.83	2310.86	2359.95	2480.67	2530.64	2536.66	2283.47	2206.46	2415.66	2383.72
	2158.08	2213.01	2125.99	2180.68	2135.02	2073.8	2076.53	2081.78	2150.08	2153	2229.14	2250.26	2216.86	2163.96	2184.9	2195.02	2064.43	2252.22	2160.83	2291.01	2212.64	2364.01	2452.43	2160.95	2363.05	2158.77	2194.03	2314.49	2247.96	2107.95	2060.77	2250.42	2457.14	2282.45	2207.05	2178.27	2202.59	2125.54	2078.19	2258.44	2311.82	2360.78	2481.34	2531.22	2537.49	2283.46	2207.07	2416.39	2383.89
	2158.73	2213.74	2126.07	2180.64	2135.09	2074.18	2076.6	2082.1	2150.37	2153.05	2230.06	2250.36	2216.86	2164.81	2185.09	2195.1	2064.92	2252.13	2160.91	2292.15	2213.15	2364.42	2452.43	2161.19	2363.47	2159.51	2194.91	2315	2248.27	2107.8	2061.2	2250.86	2457.34	2282.68	2207.05	2178.21	2203.19	2125.5	2078.71	2259.06	2312.78	2361.61	2482.02	2531.81	2538.33	2283.46	2207.69	2417.12	2384.05
	2159.39	2214.48	2126.15	2180.6	2135.17	2074.57	2076.67	2082.42	2150.66	2153.11	2230.97	2250.45	2216.86	2165.67	2185.29	2195.18	2065.41	2252.04	2160.99	2293.3	2213.66	2364.83	2452.44	2161.43	2363.89	2160.24	2195.78	2315.51	2248.57	2107.65	2061.64	2251.3	2457.54	2282.92	2207.04	2178.14	2203.8	2125.47	2079.24	2259.69	2313.76	2362.45	2482.71	2532.41	2539.17	2283.46	2208.31	2417.87	2384.22
	2160.04	2215.21	2126.24	2180.56	2135.24	2074.95	2076.74	2082.74	2150.96	2153.17	2231.89	2250.55	2216.86	2166.53	2185.49	2195.27	2065.91	2251.96	2161.07	2294.45	2214.18	2365.24	2452.44	2161.66	2364.32	2160.98	2196.66	2316.03	2248.87	2107.51	2062.08	2251.76	2457.75	2283.17	2207.04	2178.08	2204.41	2125.44	2079.76	2260.31	2314.74	2363.3	2483.4	2533.02	2540.02	2283.47	2208.93	2418.62	2384.39
	2160.7	2215.95	2126.32	2180.52	2135.32	2075.34	2076.82	2083.07	2151.27	2153.24	2232.82	2250.65	2216.87	2167.39	2185.7	2195.35	2066.41	2251.87	2161.15	2295.6	2214.7	2365.66	2452.45	2161.9	2364.75	2161.73	2197.54	2316.55	2249.18	2107.37	2062.52	2252.21	2457.96	2283.41	2207.04	2178.02	2205.03	2125.41	2080.29	2260.95	2315.73	2364.16	2484.1	2533.64	2540.88	2283.48	2209.56	2419.37	2384.56
	2161.37	2216.69	2126.41	2180.49	2135.39	2075.72	2076.9	2083.39	2151.58	2153.3	2233.75	2250.75	2216.87	2168.26	2185.9	2195.44	2066.91	2251.8	2161.23	2296.75	2215.23	2366.08	2452.47	2162.14	2365.19	2162.48	2198.43	2317.07	2249.49	2107.23	2062.96	2252.68	2458.17	2283.66	2207.05	2177.96	2205.65	2125.38	2080.81	2261.59	2316.73	2365.02	2484.81	2534.26	2541.75	2283.5	2210.2	2420.13	2384.73
	2162.03	2217.44	2126.5	2180.45	2135.47	2076.11	2076.98	2083.72	2151.89	2153.37	2234.68	2250.85	2216.87	2169.13	2186.11	2195.52	2067.41	2251.72	2161.32	2297.91	2215.75	2366.51	2452.49	2162.37	2365.63	2163.23	2199.32	2317.6	2249.8	2107.09	2063.4	2253.15	2458.38	2283.91	2207.05	2177.91	2206.28	2125.36	2081.34	2262.24	2317.74	2365.89	2485.53	2534.9	2542.62	2283.52	2210.83	2420.9	2384.91
	2162.7	2218.18	2126.59	2180.41	2135.54	2076.5	2077.06	2084.05	2152.2	2153.43	2235.61	2250.95	2216.88	2170.01	2186.33	2195.61	2067.92	2251.65	2161.41	2299.07	2216.28	2366.94	2452.51	2162.61	2366.08	2163.99	2200.22	2318.13	2250.11	2106.95	2063.85	2253.62	2458.6	2284.16	2207.05	2177.86	2206.91	2125.34	2081.87	2262.89	2318.76	2366.77	2486.25	2535.54	2543.5	2283.54	2211.47	2421.68	2385.09
	2163.37	2218.93	2126.68	2180.38	2135.62	2076.9	2077.14	2084.38	2152.52	2153.5	2236.54	2251.06	2216.89	2170.88	2186.55	2195.7	2068.43	2251.58	2161.5	2300.23	2216.82	2367.37	2452.53	2162.85	2366.53	2164.74	2201.11	2318.66	2250.43	2106.81	2064.29	2254.1	2458.82	2284.42	2207.06	2177.81	2207.55	2125.33	2082.4	2263.54	2319.78	2367.65	2486.98	2536.19	2544.39	2283.57	2212.12	2422.46	2385.27
	2164.04	2219.68	2126.77	2180.35	2135.7	2077.29	2077.23	2084.72	2152.85	2153.58	2237.48	2251.16	2216.89	2171.77	2186.76	2195.79	2068.94	2251.52	2161.59	2301.4	2217.35	2367.8	2452.56	2163.09	2366.98	2165.51	2202.02	2319.2	2250.75	2106.68	2064.74	2254.58	2459.05	2284.67	2207.06	2177.76	2208.2	2125.31	2082.94	2264.21	2320.81	2368.54	2487.72	2536.85	2545.28	2283.6	2212.76	2423.26	2385.45
	2164.71	2220.43	2126.86	2180.31	2135.77	2077.69	2077.31	2085.05	2153.18	2153.65	2238.42	2251.27	2216.9	2172.65	2186.99	2195.88	2069.46	2251.46	2161.69	2302.57	2217.89	2368.24	2452.59	2163.33	2367.44	2166.27	2202.92	2319.73	2251.07	2106.55	2065.2	2255.07	2459.27	2284.93	2207.07	2177.71	2208.85	2125.3	2083.47	2264.87	2321.85	2369.44	2488.47	2537.52	2546.19	2283.63	2213.42	2424.05	2385.64
	2165.39	2221.18	2126.96	2180.28	2135.85	2078.09	2077.4	2085.39	2153.51	2153.72	2239.37	2251.38	2216.91	2173.54	2187.21	2195.98	2069.98	2251.4	2161.78	2303.75	2218.43	2368.68	2452.63	2163.56	2367.9	2167.04	2203.83	2320.28	2251.39	2106.42	2065.65	2255.56	2459.5	2285.19	2207.08	2177.66	2209.5	2125.29	2084.01	2265.55	2322.9	2370.34	2489.22	2538.2	2547.09	2283.67	2214.07	2424.86	2385.83
	2166.07	2221.94	2127.05	2180.25	2135.93	2078.49	2077.49	2085.73	2153.85	2153.8	2240.31	2251.5	2216.92	2174.43	2187.44	2196.07	2070.5	2251.35	2161.88	2304.92	2218.97	2369.13	2452.67	2163.8	2368.37	2167.81	2204.74	2320.82	2251.71	2106.29	2066.11	2256.06	2459.73	2285.46	2207.09	2177.62	2210.16	2125.29	2084.55	2266.22	2323.95	2371.25	2489.98	2538.88	2548.01	2283.72	2214.73	2425.67	2386.02
	2166.75	2222.69	2127.15	2180.22	2136	2078.89	2077.58	2086.07	2154.19	2153.88	2241.26	2251.61	2216.93	2175.33	2187.67	2196.16	2071.02	2251.3	2161.98	2306.1	2219.52	2369.57	2452.71	2164.04	2368.84	2168.59	2205.66	2321.37	2252.04	2106.16	2066.57	2256.57	2459.97	2285.72	2207.1	2177.58	2210.83	2125.28	2085.09	2266.91	2325.02	2372.17	2490.75	2539.58	2548.93	2283.76	2215.4	2426.49	2386.21
	2167.43	2223.45	2127.25	2180.19	2136.08	2079.29	2077.68	2086.41	2154.54	2153.96	2242.21	2251.72	2216.94	2176.23	2187.91	2196.26	2071.55	2251.26	2162.09	2307.29	2220.07	2370.02	2452.76	2164.28	2369.32	2169.37	2206.58	2321.92	2252.36	2106.03	2067.03	2257.08	2460.21	2285.99	2207.11	2177.54	2211.5	2125.28	2085.63	2267.6	2326.09	2373.09	2491.53	2540.28	2549.86	2283.81	2216.06	2427.31	2386.4
	2168.11	2224.21	2127.35	2180.16	2136.16	2079.69	2077.77	2086.75	2154.89	2154.05	2243.17	2251.84	2216.95	2177.13	2188.15	2196.36	2072.08	2251.22	2162.19	2308.47	2220.62	2370.48	2452.81	2164.52	2369.8	2170.15	2207.51	2322.47	2252.69	2105.91	2067.49	2257.59	2460.45	2286.26	2207.12	2177.51	2212.18	2125.29	2086.18	2268.29	2327.17	2374.02	2492.31	2540.99	2550.8	2283.87	2216.74	2428.15	2386.6
	2168.8	2224.98	2127.45	2180.13	2136.24	2080.1	2077.87	2087.1	2155.24	2154.13	2244.12	2251.96	2216.96	2178.04	2188.39	2196.45	2072.62	2251.18	2162.3	2309.66	2221.18	2370.93	2452.86	2164.76	2370.28	2170.93	2208.43	2323.03	2253.02	2105.78	2067.95	2258.11	2460.69	2286.53	2207.14	2177.47	2212.86	2125.29	2086.72	2268.99	2328.25	2374.96	2493.1	2541.71	2551.74	2283.93	2217.41	2428.99	2386.8
	2169.49	2225.74	2127.55	2180.11	2136.32	2080.51	2077.97	2087.44	2155.6	2154.22	2245.08	2252.08	2216.98	2178.95	2188.63	2196.55	2073.15	2251.15	2162.41	2310.85	2221.74	2371.39	2452.92	2165	2370.77	2171.72	2209.36	2323.59	2253.36	2105.66	2068.42	2258.63	2460.94	2286.81	2207.15	2177.44	2213.55	2125.3	2087.27	2269.69	2329.35	2375.91	2493.9	2542.44	2552.69	2283.99	2218.09	2429.83	2387
	2170.18	2226.51	2127.65	2180.08	2136.4	2080.92	2078.07	2087.79	2155.96	2154.31	2246.04	2252.2	2216.99	2179.86	2188.88	2196.65	2073.69	2251.12	2162.52	2312.05	2222.3	2371.86	2452.98	2165.24	2371.26	2172.51	2210.3	2324.15	2253.69	2105.54	2068.89	2259.16	2461.19	2287.08	2207.17	2177.41	2214.24	2125.31	2087.82	2270.4	2330.45	2376.86	2494.7	2543.18	2553.65	2284.06	2218.77	2430.68	2387.2
	2170.88	2227.27	2127.75	2180.05	2136.48	2081.33	2078.17	2088.14	2156.33	2154.4	2247.01	2252.32	2217	2180.77	2189.13	2196.75	2074.23	2251.09	2162.63	2313.25	2222.86	2372.32	2453.04	2165.48	2371.75	2173.31	2211.24	2324.71	2254.03	2105.42	2069.36	2259.7	2461.44	2287.36	2207.18	2177.38	2214.94	2125.32	2088.37	2271.12	2331.56	2377.81	2495.51	2543.92	2554.61	2284.13	2219.46	2431.54	2387.41
	2171.57	2228.04	2127.86	2180.03	2136.56	2081.74	2078.28	2088.49	2156.7	2154.49	2247.97	2252.45	2217.02	2181.69	2189.38	2196.85	2074.78	2251.07	2162.74	2314.45	2223.43	2372.79	2453.11	2165.72	2372.25	2174.11	2212.18	2325.28	2254.37	2105.31	2069.83	2260.23	2461.7	2287.64	2207.2	2177.36	2215.64	2125.34	2088.92	2271.84	2332.68	2378.78	2496.33	2544.68	2555.58	2284.2	2220.15	2432.41	2387.62
	2172.27	2228.81	2127.96	2180	2136.64	2082.16	2078.38	2088.84	2157.07	2154.59	2248.94	2252.57	2217.04	2182.62	2189.64	2196.96	2075.33	2251.05	2162.86	2315.65	2223.99	2373.26	2453.18	2165.97	2372.76	2174.91	2213.13	2325.85	2254.71	2105.19	2070.31	2260.78	2461.96	2287.93	2207.22	2177.33	2216.35	2125.36	2089.48	2272.56	2333.8	2379.75	2497.15	2545.44	2556.56	2284.28	2220.84	2433.28	2387.83
	2172.97	2229.58	2128.07	2179.98	2136.72	2082.57	2078.49	2089.19	2157.45	2154.68	2249.91	2252.7	2217.05	2183.54	2189.89	2197.06	2075.88	2251.03	2162.98	2316.86	2224.57	2373.73	2453.25	2166.21	2373.26	2175.71	2214.08	2326.42	2255.05	2105.08	2070.79	2261.33	2462.22	2288.21	2207.24	2177.31	2217.07	2125.38	2090.03	2273.29	2334.94	2380.73	2497.98	2546.21	2557.54	2284.36	2221.54	2434.16	2388.04
	2173.67	2230.36	2128.18	2179.96	2136.8	2082.99	2078.6	2089.55	2157.83	2154.78	2250.89	2252.83	2217.07	2184.47	2190.16	2197.17	2076.43	2251.02	2163.1	2318.07	2225.14	2374.21	2453.33	2166.45	2373.77	2176.52	2215.03	2327	2255.39	2104.97	2071.27	2261.88	2462.48	2288.5	2207.26	2177.29	2217.78	2125.4	2090.59	2274.02	2336.08	2381.71	2498.82	2546.99	2558.53	2284.45	2222.24	2435.05	2388.25
	2174.37	2231.13	2128.29	2179.93	2136.89	2083.41	2078.71	2089.9	2158.22	2154.88	2251.87	2252.96	2217.09	2185.4	2190.42	2197.27	2076.99	2251.01	2163.22	2319.28	2225.72	2374.69	2453.41	2166.69	2374.29	2177.33	2215.99	2327.57	2255.74	2104.86	2071.75	2262.44	2462.75	2288.79	2207.29	2177.27	2218.51	2125.43	2091.15	2274.76	2337.22	2382.7	2499.66	2547.78	2559.53	2284.54	2222.95	2435.94	2388.47
	2175.08	2231.91	2128.4	2179.91	2136.97	2083.83	2078.83	2090.26	2158.61	2154.98	2252.84	2253.09	2217.11	2186.34	2190.69	2197.38	2077.55	2251.01	2163.35	2320.49	2226.3	2375.17	2453.5	2166.93	2374.81	2178.14	2216.95	2328.16	2256.09	2104.75	2072.23	2263	2463.02	2289.08	2207.31	2177.26	2219.24	2125.45	2091.71	2275.51	2338.38	2383.7	2500.52	2548.57	2560.53	2284.63	2223.65	2436.84	2388.69
	2175.78	2232.69	2128.51	2179.89	2137.05	2084.25	2078.94	2090.62	2159	2155.09	2253.83	2253.23	2217.13	2187.28	2190.96	2197.49	2078.11	2251.01	2163.48	2321.71	2226.88	2375.66	2453.58	2167.18	2375.33	2178.96	2217.91	2328.74	2256.44	2104.64	2072.71	2263.57	2463.29	2289.38	2207.33	2177.25	2219.97	2125.49	2092.27	2276.25	2339.54	2384.7	2501.37	2549.38	2561.54	2284.73	2224.37	2437.75	2388.91
	2176.49	2233.47	2128.62	2179.87	2137.14	2084.67	2079.06	2090.98	2159.4	2155.19	2254.81	2253.36	2217.15	2188.22	2191.23	2197.6	2078.67	2251.01	2163.61	2322.93	2227.47	2376.14	2453.68	2167.42	2375.85	2179.77	2218.88	2329.32	2256.79	2104.53	2073.2	2264.14	2463.57	2289.67	2207.36	2177.24	2220.71	2125.52	2092.83	2277.01	2340.71	2385.71	2502.24	2550.19	2562.56	2284.83	2225.08	2438.66	2389.13
	2177.2	2234.25	2128.74	2179.85	2137.22	2085.1	2079.18	2091.34	2159.8	2155.3	2255.79	2253.5	2217.17	2189.16	2191.5	2197.71	2079.24	2251.02	2163.74	2324.16	2228.06	2376.63	2453.77	2167.66	2376.38	2180.6	2219.85	2329.91	2257.15	2104.43	2073.69	2264.72	2463.84	2289.97	2207.39	2177.23	2221.45	2125.56	2093.4	2277.77	2341.89	2386.73	2503.11	2551.01	2563.58	2284.93	2225.8	2439.58	2389.36
	2177.91	2235.03	2128.85	2179.83	2137.31	2085.53	2079.3	2091.71	2160.21	2155.41	2256.78	2253.63	2217.2	2190.11	2191.78	2197.82	2079.81	2251.03	2163.87	2325.38	2228.65	2377.12	2453.87	2167.91	2376.92	2181.42	2220.83	2330.5	2257.5	2104.33	2074.18	2265.3	2464.12	2290.27	2207.41	2177.22	2222.2	2125.59	2093.97	2278.53	2343.07	2387.75	2503.98	2551.84	2564.61	2285.04	2226.52	2440.5	2389.59
	2178.63	2235.81	2128.97	2179.82	2137.39	2085.95	2079.42	2092.07	2160.61	2155.52	2257.77	2253.77	2217.22	2191.06	2192.06	2197.93	2080.39	2251.05	2164.01	2326.61	2229.24	2377.62	2453.97	2168.15	2377.45	2182.25	2221.81	2331.1	2257.86	2104.23	2074.67	2265.89	2464.41	2290.57	2207.44	2177.22	2222.96	2125.64	2094.53	2279.3	2344.27	2388.78	2504.87	2552.67	2565.65	2285.15	2227.25	2441.43	2389.82
	2179.34	2236.6	2129.08	2179.8	2137.48	2086.38	2079.54	2092.44	2161.03	2155.64	2258.77	2253.91	2217.24	2192.01	2192.35	2198.04	2080.96	2251.07	2164.14	2327.84	2229.84	2378.12	2454.08	2168.4	2377.99	2183.08	2222.79	2331.7	2258.22	2104.13	2075.17	2266.48	2464.69	2290.88	2207.47	2177.22	2223.71	2125.68	2095.1	2280.07	2345.47	2389.81	2505.76	2553.52	2566.69	2285.27	2227.98	2442.37	2390.05
	2180.06	2237.38	2129.2	2179.78	2137.57	2086.81	2079.67	2092.8	2161.44	2155.75	2259.76	2254.06	2217.27	2192.97	2192.63	2198.15	2081.54	2251.09	2164.28	2329.07	2230.44	2378.62	2454.19	2168.64	2378.53	2183.91	2223.78	2332.29	2258.58	2104.03	2075.67	2267.08	2464.98	2291.19	2207.51	2177.22	2224.48	2125.73	2095.68	2280.84	2346.67	2390.85	2506.65	2554.37	2567.74	2285.39	2228.71	2443.32	2390.28
	2180.78	2238.17	2129.32	2179.77	2137.65	2087.25	2079.79	2093.17	2161.86	2155.87	2260.76	2254.2	2217.29	2193.93	2192.92	2198.27	2082.12	2251.12	2164.43	2330.31	2231.04	2379.12	2454.3	2168.89	2379.08	2184.75	2224.77	2332.9	2258.95	2103.93	2076.17	2267.68	2465.27	2291.5	2207.54	2177.22	2225.25	2125.78	2096.25	2281.62	2347.89	2391.9	2507.55	2555.23	2568.8	2285.51	2229.45	2444.27	2390.52
	2181.5	2238.96	2129.44	2179.75	2137.74	2087.68	2079.92	2093.54	2162.28	2155.99	2261.76	2254.35	2217.32	2194.89	2193.21	2198.39	2082.71	2251.15	2164.57	2331.55	2231.65	2379.62	2454.42	2169.13	2379.63	2185.59	2225.76	2333.5	2259.31	2103.84	2076.67	2268.28	2465.57	2291.81	2207.57	2177.23	2226.02	2125.83	2096.82	2282.41	2349.11	2392.95	2508.46	2556.1	2569.86	2285.64	2230.19	2445.23	2390.76
	2182.22	2239.74	2129.56	2179.74	2137.83	2088.12	2080.05	2093.91	2162.71	2156.11	2262.76	2254.49	2217.35	2195.86	2193.51	2198.5	2083.3	2251.18	2164.72	2332.79	2232.25	2380.13	2454.54	2169.38	2380.19	2186.43	2226.76	2334.11	2259.68	2103.75	2077.17	2268.89	2465.86	2292.12	2207.61	2177.24	2226.8	2125.88	2097.4	2283.2	2350.34	2394.01	2509.37	2556.98	2570.92	2285.77	2230.93	2446.19	2391
	2182.94	2240.53	2129.68	2179.72	2137.92	2088.55	2080.18	2094.29	2163.14	2156.24	2263.76	2254.64	2217.38	2196.83	2193.8	2198.62	2083.89	2251.22	2164.86	2334.03	2232.86	2380.64	2454.66	2169.63	2380.74	2187.27	2227.76	2334.72	2260.05	2103.66	2077.67	2269.51	2466.16	2292.44	2207.64	2177.25	2227.58	2125.94	2097.97	2283.99	2351.57	2395.08	2510.29	2557.86	2572	2285.9	2231.68	2447.16	2391.24
	2183.67	2241.33	2129.8	2179.71	2138.01	2088.99	2080.32	2094.66	2163.57	2156.36	2264.77	2254.79	2217.41	2197.8	2194.1	2198.74	2084.48	2251.26	2165.01	2335.28	2233.48	2381.15	2454.79	2169.87	2381.3	2188.12	2228.77	2335.33	2260.42	2103.57	2078.18	2270.13	2466.46	2292.76	2207.68	2177.26	2228.37	2126	2098.55	2284.79	2352.82	2396.15	2511.22	2558.76	2573.08	2286.04	2232.43	2448.14	2391.49
	2184.39	2242.12	2129.93	2179.7	2138.1	2089.43	2080.45	2095.04	2164.01	2156.49	2265.78	2254.94	2217.44	2198.77	2194.4	2198.86	2085.08	2251.31	2165.17	2336.52	2234.09	2381.66	2454.92	2170.12	2381.87	2188.97	2229.78	2335.94	2260.79	2103.48	2078.69	2270.75	2466.77	2293.08	2207.72	2177.28	2229.16	2126.06	2099.13	2285.59	2354.06	2397.23	2512.15	2559.66	2574.16	2286.18	2233.18	2449.12	2391.74
	2185.12	2242.91	2130.05	2179.69	2138.19	2089.87	2080.59	2095.41	2164.45	2156.62	2266.79	2255.09	2217.47	2199.75	2194.71	2198.98	2085.68	2251.36	2165.32	2337.77	2234.71	2382.18	2455.05	2170.37	2382.43	2189.82	2230.79	2336.56	2261.17	2103.39	2079.2	2271.38	2467.07	2293.4	2207.76	2177.29	2229.96	2126.12	2099.71	2286.4	2355.32	2398.31	2513.09	2560.57	2575.26	2286.32	2233.94	2450.11	2391.99
	2185.85	2243.71	2130.18	2179.68	2138.28	2090.31	2080.73	2095.79	2164.9	2156.75	2267.8	2255.25	2217.5	2200.73	2195.02	2199.1	2086.28	2251.41	2165.48	2339.03	2235.33	2382.7	2455.19	2170.61	2383	2190.68	2231.81	2337.18	2261.54	2103.31	2079.71	2272.01	2467.38	2293.73	2207.8	2177.31	2230.76	2126.19	2100.3	2287.21	2356.59	2399.4	2514.03	2561.48	2576.35	2286.47	2234.7	2451.11	2392.24
	2186.58	2244.5	2130.3	2179.67	2138.37	2090.76	2080.87	2096.17	2165.34	2156.88	2268.81	2255.4	2217.53	2201.71	2195.33	2199.22	2086.88	2251.47	2165.64	2340.28	2235.96	2383.22	2455.33	2170.86	2383.58	2191.54	2232.83	2337.8	2261.92	2103.23	2080.22	2272.65	2467.69	2294.05	2207.84	2177.34	2231.57	2126.26	2100.88	2288.03	2357.86	2400.5	2514.98	2562.41	2577.46	2286.62	2235.47	2452.11	2392.49
	2187.31	2245.3	2130.43	2179.66	2138.47	2091.2	2081.01	2096.55	2165.8	2157.02	2269.83	2255.56	2217.56	2202.7	2195.64	2199.35	2087.49	2251.53	2165.8	2341.54	2236.58	2383.74	2455.47	2171.11	2384.15	2192.4	2233.85	2338.42	2262.3	2103.15	2080.74	2273.29	2468.01	2294.38	2207.89	2177.36	2232.38	2126.33	2101.47	2288.85	2359.13	2401.6	2515.93	2563.34	2578.57	2286.78	2236.23	2453.12	2392.75
	2188.05	2246.09	2130.56	2179.65	2138.56	2091.65	2081.15	2096.93	2166.25	2157.15	2270.85	2255.72	2217.6	2203.69	2195.95	2199.47	2088.1	2251.59	2165.96	2342.79	2237.21	2384.26	2455.62	2171.36	2384.73	2193.26	2234.88	2339.05	2262.69	2103.07	2081.26	2273.94	2468.32	2294.71	2207.93	2177.39	2233.2	2126.4	2102.06	2289.67	2360.42	2402.71	2516.89	2564.28	2579.68	2286.94	2237	2454.13	2393.01
	2188.78	2246.89	2130.69	2179.64	2138.65	2092.1	2081.3	2097.31	2166.71	2157.29	2271.87	2255.88	2217.63	2204.68	2196.27	2199.59	2088.71	2251.66	2166.13	2344.06	2237.85	2384.79	2455.77	2171.61	2385.31	2194.13	2235.91	2339.68	2263.07	2102.99	2081.78	2274.59	2468.64	2295.05	2207.98	2177.42	2234.02	2126.48	2102.64	2290.5	2361.71	2403.82	2517.86	2565.23	2580.81	2287.1	2237.78	2455.15	2393.27
	2189.52	2247.69	2130.82	2179.63	2138.75	2092.55	2081.45	2097.7	2167.17	2157.43	2272.89	2256.04	2217.67	2205.67	2196.59	2199.72	2089.33	2251.73	2166.3	2345.32	2238.48	2385.32	2455.92	2171.86	2385.9	2194.99	2236.94	2340.31	2263.45	2102.91	2082.3	2275.25	2468.96	2295.38	2208.02	2177.45	2234.84	2126.55	2103.23	2291.33	2363.01	2404.94	2518.83	2566.18	2581.93	2287.26	2238.55	2456.18	2393.53
	2190.25	2248.49	2130.95	2179.63	2138.85	2093	2081.59	2098.08	2167.63	2157.58	2273.92	2256.2	2217.71	2206.67	2196.91	2199.85	2089.95	2251.81	2166.47	2346.58	2239.12	2385.85	2456.08	2172.11	2386.49	2195.86	2237.98	2340.94	2263.84	2102.84	2082.82	2275.91	2469.29	2295.72	2208.07	2177.48	2235.67	2126.64	2103.83	2292.17	2364.32	2406.07	2519.81	2567.15	2583.07	2287.43	2239.33	2457.21	2393.8
	2190.99	2249.29	2131.08	2179.62	2138.94	2093.45	2081.75	2098.47	2168.1	2157.72	2274.94	2256.36	2217.74	2207.67	2197.24	2199.98	2090.57	2251.89	2166.64	2347.85	2239.76	2386.38	2456.24	2172.36	2387.08	2196.74	2239.02	2341.58	2264.23	2102.77	2083.35	2276.57	2469.61	2296.06	2208.12	2177.52	2236.51	2126.72	2104.42	2293.01	2365.63	2407.2	2520.79	2568.12	2584.21	2287.6	2240.12	2458.25	2394.07
	2191.73	2250.09	2131.22	2179.61	2139.04	2093.9	2081.9	2098.86	2168.57	2157.87	2275.97	2256.52	2217.78	2208.67	2197.56	2200.1	2091.19	2251.97	2166.82	2349.12	2240.4	2386.92	2456.41	2172.61	2387.67	2197.61	2240.07	2342.21	2264.62	2102.7	2083.87	2277.24	2469.94	2296.4	2208.17	2177.56	2237.35	2126.8	2105.01	2293.85	2366.95	2408.34	2521.78	2569.1	2585.35	2287.78	2240.9	2459.29	2394.34
	2192.47	2250.89	2131.35	2179.61	2139.14	2094.36	2082.05	2099.25	2169.04	2158.02	2277	2256.69	2217.82	2209.67	2197.89	2200.23	2091.82	2252.06	2166.99	2350.39	2241.05	2387.45	2456.58	2172.86	2388.27	2198.49	2241.12	2342.85	2265.02	2102.63	2084.4	2277.91	2470.27	2296.74	2208.22	2177.6	2238.19	2126.89	2105.61	2294.7	2368.27	2409.48	2522.77	2570.08	2586.51	2287.96	2241.69	2460.34	2394.61
	2193.21	2251.69	2131.48	2179.61	2139.24	2094.81	2082.21	2099.64	2169.52	2158.17	2278.03	2256.86	2217.86	2210.68	2198.23	2200.37	2092.45	2252.15	2167.17	2351.66	2241.69	2387.99	2456.75	2173.11	2388.87	2199.37	2242.17	2343.49	2265.41	2102.56	2084.93	2278.59	2470.61	2297.09	2208.27	2177.65	2239.04	2126.98	2106.21	2295.55	2369.6	2410.63	2523.77	2571.08	2587.66	2288.14	2242.49	2461.4	2394.88
	2193.96	2252.49	2131.62	2179.6	2139.34	2095.27	2082.36	2100.03	2170	2158.32	2279.07	2257.03	2217.9	2211.69	2198.56	2200.5	2093.08	2252.25	2167.35	2352.94	2242.35	2388.53	2456.92	2173.36	2389.48	2200.25	2243.23	2344.14	2265.81	2102.5	2085.46	2279.27	2470.94	2297.44	2208.33	2177.69	2239.89	2127.07	2106.8	2296.41	2370.94	2411.79	2524.77	2572.08	2588.83	2288.33	2243.28	2462.46	2395.16
	2194.7	2253.29	2131.76	2179.6	2139.44	2095.73	2082.52	2100.42	2170.49	2158.47	2280.1	2257.2	2217.94	2212.7	2198.9	2200.63	2093.72	2252.35	2167.54	2354.22	2243	2389.07	2457.1	2173.62	2390.08	2201.14	2244.29	2344.79	2266.21	2102.43	2086	2279.95	2471.28	2297.79	2208.38	2177.74	2240.75	2127.17	2107.4	2297.27	2372.29	2412.95	2525.78	2573.09	2589.99	2288.52	2244.08	2463.53	2395.44
	2195.45	2254.1	2131.89	2179.6	2139.54	2096.19	2082.68	2100.81	2170.97	2158.63	2281.14	2257.37	2217.99	2213.72	2199.24	2200.76	2094.36	2252.45	2167.72	2355.49	2243.65	2389.61	2457.28	2173.87	2390.69	2202.03	2245.36	2345.43	2266.61	2102.37	2086.53	2280.64	2471.62	2298.14	2208.44	2177.8	2241.61	2127.27	2108	2298.13	2373.64	2414.11	2526.79	2574.11	2591.17	2288.71	2244.88	2464.61	2395.72
	2196.19	2254.9	2132.03	2179.6	2139.64	2096.65	2082.84	2101.21	2171.46	2158.79	2282.18	2257.54	2218.03	2214.73	2199.58	2200.9	2095	2252.56	2167.91	2356.78	2244.31	2390.16	2457.47	2174.12	2391.3	2202.92	2246.42	2346.08	2267.01	2102.31	2087.07	2281.34	2471.96	2298.5	2208.5	2177.85	2242.47	2127.37	2108.61	2299	2375	2415.28	2527.81	2575.13	2592.35	2288.9	2245.69	2465.69	2396
	2196.94	2255.7	2132.17	2179.6	2139.74	2097.11	2083	2101.6	2171.95	2158.95	2283.22	2257.71	2218.07	2215.75	2199.92	2201.03	2095.64	2252.67	2168.1	2358.06	2244.98	2390.71	2457.66	2174.38	2391.92	2203.81	2247.5	2346.74	2267.41	2102.25	2087.61	2282.03	2472.31	2298.85	2208.55	2177.91	2243.34	2127.47	2109.21	2299.87	2376.37	2416.46	2528.83	2576.17	2593.53	2289.1	2246.5	2466.77	2396.28
	2197.69	2256.51	2132.31	2179.6	2139.85	2097.58	2083.17	2102	2172.45	2159.11	2284.27	2257.89	2218.12	2216.78	2200.27	2201.17	2096.29	2252.78	2168.3	2359.34	2245.64	2391.25	2457.85	2174.63	2392.53	2204.7	2248.57	2347.39	2267.82	2102.19	2088.15	2282.74	2472.65	2299.21	2208.61	2177.97	2244.22	2127.57	2109.82	2300.74	2377.74	2417.65	2529.86	2577.21	2594.73	2289.31	2247.31	2467.87	2396.57
	2198.43	2257.31	2132.45	2179.6	2139.95	2098.04	2083.33	2102.4	2172.95	2159.27	2285.31	2258.06	2218.16	2217.8	2200.62	2201.31	2096.94	2252.9	2168.49	2360.63	2246.31	2391.8	2458.05	2174.88	2393.15	2205.6	2249.65	2348.05	2268.23	2102.14	2088.69	2283.44	2473	2299.57	2208.67	2178.03	2245.1	2127.68	2110.42	2301.62	2379.12	2418.83	2530.89	2578.25	2595.92	2289.51	2248.12	2468.96	2396.86
	2199.18	2258.12	2132.59	2179.6	2140.06	2098.51	2083.5	2102.79	2173.45	2159.44	2286.36	2258.24	2218.21	2218.83	2200.97	2201.44	2097.59	2253.02	2168.69	2361.91	2246.98	2392.35	2458.25	2175.14	2393.77	2206.5	2250.73	2348.71	2268.64	2102.08	2089.24	2284.15	2473.35	2299.93	2208.74	2178.1	2245.98	2127.79	2111.03	2302.5	2380.5	2420.03	2531.93	2579.31	2597.12	2289.72	2248.94	2470.07	2397.15
	2199.93	2258.92	2132.73	2179.6	2140.16	2098.98	2083.67	2103.19	2173.95	2159.61	2287.41	2258.42	2218.26	2219.86	2201.32	2201.58	2098.25	2253.15	2168.89	2363.2	2247.65	2392.91	2458.45	2175.39	2394.4	2207.4	2251.82	2349.37	2269.05	2102.03	2089.78	2284.87	2473.71	2300.3	2208.8	2178.16	2246.87	2127.9	2111.64	2303.39	2381.89	2421.23	2532.97	2580.37	2598.33	2289.93	2249.76	2471.18	2397.45
	2200.68	2259.73	2132.88	2179.6	2140.27	2099.44	2083.84	2103.59	2174.46	2159.78	2288.46	2258.6	2218.31	2220.89	2201.68	2201.72	2098.9	2253.28	2169.09	2364.49	2248.32	2393.46	2458.66	2175.65	2395.02	2208.31	2252.91	2350.03	2269.46	2101.98	2090.33	2285.59	2474.06	2300.67	2208.87	2178.23	2247.76	2128.01	2112.25	2304.28	2383.29	2422.43	2534.01	2581.44	2599.54	2290.15	2250.59	2472.29	2397.74
	2201.44	2260.53	2133.02	2179.61	2140.38	2099.91	2084.01	2104	2174.97	2159.95	2289.51	2258.78	2218.36	2221.92	2202.04	2201.86	2099.57	2253.42	2169.3	2365.79	2249	2394.02	2458.87	2175.9	2395.65	2209.21	2254.01	2350.7	2269.87	2101.93	2090.88	2286.31	2474.42	2301.04	2208.93	2178.31	2248.65	2128.13	2112.86	2305.17	2384.7	2423.64	2535.06	2582.52	2600.76	2290.37	2251.41	2473.42	2398.04
	2202.19	2261.34	2133.17	2179.61	2140.49	2100.38	2084.19	2104.4	2175.49	2160.12	2290.56	2258.96	2218.41	2222.96	2202.4	2202	2100.23	2253.55	2169.5	2367.08	2249.68	2394.58	2459.08	2176.16	2396.29	2210.12	2255.1	2351.37	2270.29	2101.89	2091.43	2287.03	2474.78	2301.41	2209	2178.38	2249.55	2128.25	2113.47	2306.07	2386.11	2424.86	2536.12	2583.6	2601.99	2290.59	2252.24	2474.54	2398.34
	2202.94	2262.14	2133.31	2179.62	2140.6	2100.86	2084.36	2104.8	2176	2160.3	2291.62	2259.14	2218.46	2224	2202.76	2202.15	2100.89	2253.7	2169.71	2368.38	2250.36	2395.13	2459.3	2176.42	2396.92	2211.03	2256.21	2352.03	2270.71	2101.84	2091.98	2287.76	2475.15	2301.78	2209.07	2178.46	2250.46	2128.37	2114.09	2306.96	2387.52	2426.08	2537.18	2584.7	2603.22	2290.81	2253.07	2475.68	2398.64
	2203.7	2262.95	2133.46	2179.62	2140.71	2101.33	2084.54	2105.21	2176.52	2160.48	2292.67	2259.33	2218.51	2225.04	2203.12	2202.29	2101.56	2253.84	2169.92	2369.67	2251.05	2395.69	2459.52	2176.68	2397.56	2211.94	2257.31	2352.71	2271.13	2101.8	2092.54	2288.5	2475.51	2302.16	2209.14	2178.54	2251.37	2128.49	2114.7	2307.87	2388.95	2427.31	2538.24	2585.8	2604.45	2291.04	2253.91	2476.81	2398.95
	2204.45	2263.76	2133.6	2179.63	2140.82	2101.8	2084.72	2105.61	2177.04	2160.66	2293.73	2259.51	2218.56	2226.08	2203.49	2202.43	2102.24	2253.99	2170.14	2370.97	2251.73	2396.26	2459.74	2176.93	2398.2	2212.85	2258.42	2353.38	2271.55	2101.76	2093.09	2289.24	2475.88	2302.53	2209.21	2178.62	2252.28	2128.61	2115.32	2308.77	2390.38	2428.54	2539.31	2586.9	2605.69	2291.27	2254.75	2477.96	2399.25
	2205.21	2264.56	2133.75	2179.63	2140.94	2102.28	2084.9	2106.02	2177.57	2160.84	2294.79	2259.7	2218.62	2227.13	2203.86	2202.58	2102.91	2254.15	2170.35	2372.27	2252.42	2396.82	2459.97	2177.19	2398.84	2213.77	2259.53	2354.05	2271.97	2101.72	2093.65	2289.98	2476.25	2302.91	2209.28	2178.71	2253.2	2128.74	2115.94	2309.68	2391.81	2429.78	2540.38	2588.02	2606.94	2291.51	2255.59	2479.11	2399.56
	2205.96	2265.37	2133.9	2179.64	2141.05	2102.76	2085.08	2106.43	2178.09	2161.02	2295.85	2259.88	2218.67	2228.17	2204.23	2202.72	2103.59	2254.31	2170.57	2373.57	2253.12	2397.38	2460.2	2177.45	2399.48	2214.69	2260.65	2354.73	2272.4	2101.68	2094.21	2290.73	2476.62	2303.29	2209.35	2178.8	2254.12	2128.87	2116.55	2310.59	2393.25	2431.02	2541.46	2589.14	2608.19	2291.74	2256.43	2480.26	2399.87
	2206.72	2266.17	2134.05	2179.65	2141.16	2103.23	2085.26	2106.84	2178.62	2161.21	2296.91	2260.07	2218.73	2229.22	2204.6	2202.87	2104.27	2254.47	2170.79	2374.87	2253.81	2397.95	2460.43	2177.71	2400.13	2215.61	2261.77	2355.41	2272.82	2101.64	2094.77	2291.48	2476.99	2303.68	2209.43	2178.89	2255.04	2129	2117.17	2311.51	2394.7	2432.27	2542.54	2590.27	2609.44	2291.98	2257.28	2481.42	2400.19
	2207.48	2266.98	2134.2	2179.66	2141.28	2103.71	2085.45	2107.25	2179.16	2161.4	2297.98	2260.26	2218.78	2230.27	2204.98	2203.02	2104.95	2254.63	2171.02	2376.18	2254.51	2398.51	2460.67	2177.97	2400.77	2216.53	2262.89	2356.09	2273.25	2101.61	2095.33	2292.23	2477.37	2304.06	2209.5	2178.99	2255.97	2129.13	2117.8	2312.43	2396.15	2433.52	2543.63	2591.4	2610.7	2292.23	2258.13	2482.59	2400.5
	2208.23	2267.78	2134.35	2179.67	2141.4	2104.19	2085.63	2107.66	2179.69	2161.59	2299.04	2260.45	2218.84	2231.33	2205.36	2203.17	2105.63	2254.8	2171.24	2377.48	2255.21	2399.08	2460.91	2178.23	2401.42	2217.46	2264.02	2356.77	2273.68	2101.57	2095.89	2292.99	2477.74	2304.45	2209.58	2179.08	2256.9	2129.27	2118.42	2313.35	2397.61	2434.78	2544.72	2592.54	2611.97	2292.48	2258.98	2483.76	2400.82
	2208.99	2268.59	2134.5	2179.68	2141.52	2104.67	2085.82	2108.07	2180.23	2161.78	2300.11	2260.65	2218.9	2232.39	2205.73	2203.31	2106.32	2254.98	2171.47	2378.79	2255.91	2399.65	2461.15	2178.49	2402.08	2218.38	2265.15	2357.46	2274.11	2101.54	2096.46	2293.75	2478.12	2304.84	2209.66	2179.18	2257.84	2129.41	2119.04	2314.27	2399.08	2436.04	2545.81	2593.69	2613.24	2292.73	2259.83	2484.94	2401.14
	2209.75	2269.4	2134.65	2179.69	2141.63	2105.15	2086.01	2108.48	2180.77	2161.97	2301.18	2260.84	2218.95	2233.44	2206.12	2203.46	2107.01	2255.15	2171.7	2380.09	2256.62	2400.22	2461.4	2178.75	2402.73	2219.31	2266.29	2358.14	2274.55	2101.51	2097.03	2294.52	2478.5	2305.23	2209.74	2179.28	2258.78	2129.55	2119.67	2315.2	2400.55	2437.31	2546.91	2594.85	2614.51	2292.98	2260.69	2486.12	2401.46
	2210.51	2270.2	2134.81	2179.7	2141.75	2105.64	2086.2	2108.89	2181.31	2162.17	2302.25	2261.03	2219.01	2234.5	2206.5	2203.62	2107.71	2255.34	2171.94	2381.4	2257.32	2400.79	2461.65	2179.01	2403.39	2220.24	2267.43	2358.83	2274.98	2101.49	2097.59	2295.28	2478.89	2305.63	2209.82	2179.39	2259.72	2129.69	2120.29	2316.13	2402.03	2438.58	2548.01	2596.01	2615.79	2293.23	2261.55	2487.31	2401.79
	2211.27	2271.01	2134.96	2179.71	2141.88	2106.12	2086.39	2109.31	2181.86	2162.36	2303.32	2261.23	2219.07	2235.57	2206.89	2203.77	2108.4	2255.52	2172.17	2382.71	2258.04	2401.36	2461.91	2179.27	2404.05	2221.17	2268.57	2359.52	2275.42	2101.46	2098.16	2296.06	2479.27	2306.02	2209.9	2179.5	2260.67	2129.83	2120.92	2317.07	2403.51	2439.86	2549.11	2597.19	2617.08	2293.49	2262.41	2488.5	2402.11
	2212.03	2271.81	2135.11	2179.72	2142	2106.61	2086.59	2109.72	2182.41	2162.56	2304.4	2261.43	2219.14	2236.63	2207.27	2203.92	2109.1	2255.71	2172.41	2384.02	2258.75	2401.94	2462.17	2179.53	2404.71	2222.1	2269.71	2360.21	2275.86	2101.44	2098.74	2296.83	2479.66	2306.42	2209.98	2179.61	2261.62	2129.98	2121.55	2318.01	2405	2441.14	2550.22	2598.36	2618.37	2293.76	2263.28	2489.7	2402.44
	2212.79	2272.61	2135.27	2179.74	2142.12	2107.09	2086.78	2110.14	2182.96	2162.76	2305.47	2261.63	2219.2	2237.7	2207.66	2204.07	2109.8	2255.9	2172.65	2385.34	2259.46	2402.51	2462.43	2179.8	2405.37	2223.04	2270.86	2360.91	2276.3	2101.41	2099.31	2297.61	2480.05	2306.82	2210.07	2179.72	2262.58	2130.13	2122.18	2318.95	2406.5	2442.43	2551.33	2599.55	2619.66	2294.02	2264.14	2490.91	2402.77
	2213.55	2273.42	2135.42	2179.75	2142.24	2107.58	2086.98	2110.56	2183.51	2162.97	2306.55	2261.82	2219.26	2238.77	2208.05	2204.23	2110.5	2256.1	2172.89	2386.65	2260.18	2403.09	2462.69	2180.06	2406.04	2223.98	2272.02	2361.6	2276.74	2101.39	2099.88	2298.4	2480.44	2307.22	2210.15	2179.84	2263.54	2130.28	2122.81	2319.89	2408	2443.72	2552.45	2600.74	2620.96	2294.29	2265.01	2492.11	2403.11
	2214.31	2274.22	2135.58	2179.76	2142.37	2108.07	2087.18	2110.97	2184.06	2163.17	2307.62	2262.03	2219.32	2239.84	2208.45	2204.38	2111.21	2256.3	2173.14	2387.96	2260.9	2403.66	2462.96	2180.33	2406.71	2224.92	2273.17	2362.3	2277.18	2101.37	2100.46	2299.18	2480.84	2307.62	2210.24	2179.96	2264.5	2130.43	2123.44	2320.84	2409.5	2445.02	2553.57	2601.94	2622.27	2294.56	2265.89	2493.33	2403.44
	2215.08	2275.02	2135.74	2179.78	2142.5	2108.56	2087.37	2111.39	2184.62	2163.38	2308.7	2262.23	2219.39	2240.91	2208.84	2204.54	2111.92	2256.5	2173.38	2389.28	2261.62	2404.24	2463.23	2180.59	2407.37	2225.86	2274.34	2363	2277.63	2101.36	2101.03	2299.98	2481.23	2308.03	2210.33	2180.08	2265.47	2130.58	2124.07	2321.78	2411.02	2446.32	2554.69	2603.14	2623.58	2294.84	2266.76	2494.55	2403.78
	2215.84	2275.83	2135.89	2179.79	2142.62	2109.05	2087.58	2111.81	2185.18	2163.59	2309.79	2262.43	2219.45	2241.99	2209.24	2204.69	2112.63	2256.71	2173.63	2390.6	2262.35	2404.82	2463.51	2180.86	2408.05	2226.8	2275.5	2363.7	2278.07	2101.34	2101.61	2300.77	2481.63	2308.43	2210.42	2180.2	2266.44	2130.74	2124.7	2322.74	2412.54	2447.63	2555.82	2604.35	2624.89	2295.11	2267.64	2495.77	2404.12
	2216.6	2276.63	2136.05	2179.81	2142.75	2109.54	2087.78	2112.23	2185.74	2163.8	2310.87	2262.63	2219.52	2243.06	2209.64	2204.85	2113.34	2256.92	2173.89	2391.91	2263.07	2405.4	2463.79	2181.12	2408.72	2227.75	2276.67	2364.4	2278.52	2101.33	2102.19	2301.57	2482.03	2308.84	2210.51	2180.33	2267.41	2130.9	2125.34	2323.69	2414.06	2448.94	2556.95	2605.57	2626.21	2295.39	2268.52	2497	2404.46
	2217.36	2277.43	2136.21	2179.83	2142.88	2110.03	2087.98	2112.65	2186.31	2164.01	2311.95	2262.84	2219.59	2244.14	2210.04	2205.01	2114.06	2257.14	2174.14	2393.23	2263.8	2405.98	2464.07	2181.39	2409.4	2228.69	2277.84	2365.11	2278.97	2101.31	2102.77	2302.37	2482.44	2309.25	2210.6	2180.46	2268.39	2131.06	2125.98	2324.65	2415.59	2450.25	2558.08	2606.79	2627.54	2295.68	2269.4	2498.23	2404.81
	2218.13	2278.23	2136.37	2179.85	2143.01	2110.52	2088.19	2113.08	2186.88	2164.22	2313.04	2263.05	2219.66	2245.22	2210.44	2205.17	2114.77	2257.36	2174.4	2394.55	2264.53	2406.56	2464.36	2181.65	2410.07	2229.64	2279.02	2365.81	2279.42	2101.3	2103.35	2303.17	2482.84	2309.66	2210.69	2180.59	2269.37	2131.22	2126.61	2325.61	2417.12	2451.57	2559.22	2608.02	2628.87	2295.96	2270.29	2499.46	2405.16
	2218.89	2279.03	2136.53	2179.86	2143.14	2111.02	2088.39	2113.5	2187.44	2164.44	2314.12	2263.25	2219.73	2246.31	2210.85	2205.33	2115.49	2257.58	2174.66	2395.87	2265.27	2407.14	2464.65	2181.92	2410.75	2230.59	2280.2	2366.52	2279.88	2101.29	2103.94	2303.98	2483.25	2310.07	2210.79	2180.72	2270.35	2131.38	2127.25	2326.57	2418.66	2452.89	2560.36	2609.26	2630.2	2296.25	2271.17	2500.7	2405.51
	2219.66	2279.83	2136.69	2179.88	2143.28	2111.51	2088.6	2113.93	2188.02	2164.65	2315.21	2263.46	2219.8	2247.39	2211.26	2205.49	2116.22	2257.8	2174.92	2397.2	2266	2407.73	2464.94	2182.19	2411.44	2231.55	2281.38	2367.23	2280.33	2101.29	2104.52	2304.79	2483.66	2310.49	2210.88	2180.86	2271.34	2131.55	2127.89	2327.54	2420.21	2454.22	2561.5	2610.5	2631.54	2296.54	2272.06	2501.95	2405.86
	2220.42	2280.63	2136.85	2179.9	2143.41	2112.01	2088.81	2114.35	2188.59	2164.87	2316.3	2263.67	2219.87	2248.48	2211.66	2205.65	2116.94	2258.03	2175.18	2398.52	2266.74	2408.31	2465.23	2182.46	2412.12	2232.5	2282.57	2367.94	2280.79	2101.28	2105.11	2305.6	2484.07	2310.91	2210.98	2181	2272.33	2131.72	2128.53	2328.51	2421.76	2455.55	2562.65	2611.75	2632.88	2296.84	2272.95	2503.2	2406.22
	2221.19	2281.42	2137.02	2179.92	2143.55	2112.51	2089.02	2114.78	2189.16	2165.1	2317.39	2263.88	2219.94	2249.57	2212.07	2205.81	2117.67	2258.27	2175.45	2399.84	2267.48	2408.9	2465.53	2182.73	2412.81	2233.46	2283.76	2368.66	2281.25	2101.28	2105.69	2306.42	2484.48	2311.32	2211.08	2181.14	2273.32	2131.89	2129.17	2329.48	2423.31	2456.89	2563.8	2613	2634.23	2297.14	2273.85	2504.45	2406.57
	2221.95	2282.22	2137.18	2179.94	2143.68	2113	2089.23	2115.2	2189.74	2165.32	2318.48	2264.1	2220.01	2250.66	2212.49	2205.97	2118.4	2258.5	2175.72	2401.17	2268.23	2409.49	2465.84	2183	2413.49	2234.41	2284.95	2369.37	2281.71	2101.27	2106.28	2307.24	2484.9	2311.74	2211.18	2181.29	2274.32	2132.06	2129.81	2330.46	2424.88	2458.23	2564.95	2614.27	2635.58	2297.44	2274.74	2505.71	2406.93
	2222.72	2283.02	2137.34	2179.97	2143.82	2113.5	2089.44	2115.63	2190.32	2165.54	2319.58	2264.31	2220.08	2251.75	2212.9	2206.14	2119.13	2258.74	2175.99	2402.49	2268.97	2410.07	2466.14	2183.27	2414.18	2235.37	2286.15	2370.09	2282.17	2101.27	2106.87	2308.07	2485.32	2312.16	2211.28	2181.43	2275.32	2132.24	2130.45	2331.43	2426.44	2459.57	2566.11	2615.53	2636.93	2297.74	2275.64	2506.97	2407.29
	2223.49	2283.81	2137.51	2179.99	2143.96	2114	2089.66	2116.06	2190.9	2165.77	2320.67	2264.53	2220.16	2252.85	2213.32	2206.3	2119.86	2258.99	2176.26	2403.82	2269.72	2410.66	2466.45	2183.54	2414.88	2236.33	2287.35	2370.8	2282.63	2101.27	2107.46	2308.89	2485.74	2312.59	2211.38	2181.58	2276.32	2132.41	2131.1	2332.41	2428.01	2460.92	2567.27	2616.81	2638.29	2298.05	2276.54	2508.24	2407.66
	2224.25	2284.61	2137.67	2180.01	2144.1	2114.5	2089.87	2116.49	2191.49	2166	2321.77	2264.74	2220.23	2253.94	2213.73	2206.47	2120.6	2259.23	2176.53	2405.15	2270.47	2411.25	2466.77	2183.81	2415.57	2237.3	2288.56	2371.52	2283.1	2101.28	2108.05	2309.72	2486.16	2313.01	2211.48	2181.74	2277.32	2132.59	2131.74	2333.4	2429.59	2462.27	2568.43	2618.09	2639.66	2298.36	2277.44	2509.51	2408.03
	2225.02	2285.4	2137.84	2180.04	2144.24	2115	2090.09	2116.92	2192.07	2166.23	2322.87	2264.96	2220.31	2255.04	2214.15	2206.63	2121.34	2259.48	2176.81	2406.47	2271.22	2411.84	2467.08	2184.09	2416.26	2238.26	2289.77	2372.24	2283.56	2101.28	2108.64	2310.56	2486.59	2313.44	2211.58	2181.89	2278.33	2132.77	2132.39	2334.38	2431.17	2463.62	2569.59	2619.37	2641.02	2298.67	2278.34	2510.79	2408.4
	2225.79	2286.19	2138.01	2180.06	2144.38	2115.51	2090.3	2117.35	2192.66	2166.46	2323.97	2265.18	2220.38	2256.14	2214.57	2206.8	2122.08	2259.74	2177.09	2407.8	2271.97	2412.43	2467.4	2184.36	2416.96	2239.23	2290.98	2372.97	2284.03	2101.29	2109.24	2311.39	2487.01	2313.87	2211.69	2182.05	2279.34	2132.95	2133.04	2335.37	2432.76	2464.98	2570.76	2620.66	2642.4	2298.99	2279.25	2512.06	2408.77
	2226.56	2286.98	2138.17	2180.09	2144.53	2116.01	2090.52	2117.79	2193.25	2166.69	2325.07	2265.4	2220.46	2257.24	2214.99	2206.97	2122.82	2259.99	2177.38	2409.13	2272.73	2413.03	2467.73	2184.64	2417.66	2240.19	2292.2	2373.69	2284.5	2101.29	2109.83	2312.23	2487.44	2314.29	2211.79	2182.21	2280.36	2133.13	2133.68	2336.36	2434.35	2466.34	2571.93	2621.96	2643.77	2299.31	2280.15	2513.35	2409.14
	2227.32	2287.77	2138.34	2180.11	2144.67	2116.51	2090.74	2118.22	2193.84	2166.93	2326.17	2265.62	2220.54	2258.35	2215.42	2207.14	2123.56	2260.25	2177.66	2410.46	2273.48	2413.62	2468.06	2184.91	2418.36	2241.16	2293.42	2374.42	2284.97	2101.3	2110.43	2313.07	2487.87	2314.72	2211.9	2182.38	2281.38	2133.32	2134.33	2337.35	2435.95	2467.71	2573.1	2623.26	2645.16	2299.63	2281.06	2514.63	2409.52
	2228.09	2288.56	2138.51	2180.14	2144.82	2117.02	2090.97	2118.66	2194.43	2167.17	2327.28	2265.84	2220.62	2259.46	2215.84	2207.31	2124.31	2260.52	2177.95	2411.79	2274.24	2414.21	2468.39	2185.19	2419.07	2242.14	2294.65	2375.15	2285.44	2101.31	2111.02	2313.92	2488.31	2315.16	2212.01	2182.54	2282.4	2133.51	2134.98	2338.35	2437.55	2469.08	2574.27	2624.57	2646.54	2299.95	2281.97	2515.92	2409.9
	2228.86	2289.35	2138.68	2180.17	2144.96	2117.52	2091.19	2119.09	2195.03	2167.4	2328.38	2266.07	2220.7	2260.56	2216.27	2207.48	2125.05	2260.78	2178.24	2413.12	2275	2414.81	2468.72	2185.46	2419.77	2243.11	2295.88	2375.87	2285.92	2101.33	2111.62	2314.77	2488.74	2315.59	2212.12	2182.71	2283.42	2133.7	2135.63	2339.35	2439.16	2470.45	2575.45	2625.88	2647.93	2300.28	2282.89	2517.22	2410.28
	2229.63	2290.14	2138.85	2180.19	2145.11	2118.03	2091.41	2119.53	2195.62	2167.64	2329.49	2266.29	2220.78	2261.67	2216.7	2207.65	2125.8	2261.05	2178.53	2414.46	2275.77	2415.4	2469.06	2185.74	2420.48	2244.08	2297.11	2376.61	2286.4	2101.34	2112.22	2315.62	2489.18	2316.02	2212.23	2182.88	2284.45	2133.89	2136.28	2340.35	2440.77	2471.83	2576.63	2627.2	2649.32	2300.61	2283.8	2518.51	2410.67
	2230.4	2290.92	2139.02	2180.22	2145.26	2118.54	2091.64	2119.97	2196.22	2167.89	2330.6	2266.52	2220.86	2262.78	2217.13	2207.82	2126.56	2261.33	2178.82	2415.79	2276.53	2416	2469.4	2186.02	2421.19	2245.06	2298.34	2377.34	2286.87	2101.35	2112.82	2316.47	2489.62	2316.46	2212.34	2183.05	2285.48	2134.08	2136.94	2341.35	2442.39	2473.21	2577.81	2628.52	2650.72	2300.94	2284.72	2519.81	2411.06
	2231.17	2291.71	2139.19	2180.25	2145.41	2119.05	2091.86	2120.4	2196.82	2168.13	2331.71	2266.75	2220.94	2263.9	2217.56	2207.99	2127.31	2261.6	2179.12	2417.12	2277.3	2416.6	2469.74	2186.3	2421.9	2246.04	2299.58	2378.07	2287.35	2101.37	2113.42	2317.33	2490.06	2316.9	2212.45	2183.23	2286.51	2134.27	2137.59	2342.36	2444.01	2474.59	2578.99	2629.85	2652.12	2301.28	2285.64	2521.12	2411.45
	2231.94	2292.49	2139.36	2180.28	2145.56	2119.56	2092.09	2120.84	2197.42	2168.38	2332.82	2266.98	2221.03	2265.01	2218	2208.17	2128.07	2261.88	2179.42	2418.46	2278.07	2417.19	2470.09	2186.58	2422.61	2247.02	2300.83	2378.81	2287.83	2101.39	2114.02	2318.19	2490.51	2317.34	2212.57	2183.41	2287.54	2134.47	2138.24	2343.36	2445.64	2475.97	2580.18	2631.19	2653.53	2301.62	2286.56	2522.42	2411.84
	2232.71	2293.27	2139.53	2180.31	2145.72	2120.07	2092.32	2121.28	2198.03	2168.62	2333.93	2267.21	2221.11	2266.13	2218.43	2208.34	2128.82	2262.17	2179.72	2419.79	2278.84	2417.79	2470.44	2186.86	2423.32	2248	2302.07	2379.54	2288.32	2101.41	2114.62	2319.05	2490.95	2317.78	2212.68	2183.59	2288.58	2134.67	2138.9	2344.37	2447.27	2477.36	2581.37	2632.53	2654.94	2301.96	2287.48	2523.73	2412.24
	2233.48	2294.05	2139.71	2180.35	2145.87	2120.58	2092.55	2121.72	2198.63	2168.87	2335.04	2267.44	2221.2	2267.25	2218.87	2208.52	2129.58	2262.45	2180.02	2421.13	2279.61	2418.39	2470.8	2187.14	2424.04	2248.98	2303.33	2380.28	2288.8	2101.43	2115.22	2319.91	2491.4	2318.22	2212.8	2183.78	2289.62	2134.87	2139.55	2345.39	2448.9	2478.75	2582.56	2633.87	2656.35	2302.31	2288.4	2525.05	2412.63
	2234.25	2294.83	2139.88	2180.38	2146.03	2121.09	2092.78	2122.17	2199.24	2169.12	2336.16	2267.67	2221.28	2268.37	2219.31	2208.69	2130.34	2262.74	2180.33	2422.46	2280.39	2418.99	2471.16	2187.42	2424.76	2249.96	2304.58	2381.02	2289.29	2101.45	2115.83	2320.78	2491.85	2318.66	2212.92	2183.96	2290.66	2135.07	2140.21	2346.4	2450.54	2480.15	2583.75	2635.23	2657.77	2302.65	2289.32	2526.36	2413.04
	2235.02	2295.61	2140.06	2180.41	2146.19	2121.6	2093.01	2122.61	2199.84	2169.37	2337.27	2267.91	2221.37	2269.49	2219.75	2208.87	2131.11	2263.04	2180.64	2423.8	2281.17	2419.59	2471.52	2187.71	2425.47	2250.95	2305.84	2381.76	2289.77	2101.48	2116.43	2321.65	2492.31	2319.1	2213.03	2184.15	2291.7	2135.27	2140.87	2347.42	2452.19	2481.54	2584.95	2636.58	2659.19	2303	2290.25	2527.68	2413.44
	2235.79	2296.38	2140.23	2180.45	2146.34	2122.11	2093.25	2123.05	2200.45	2169.63	2338.39	2268.14	2221.46	2270.62	2220.19	2209.04	2131.87	2263.33	2180.95	2425.14	2281.95	2420.19	2471.88	2187.99	2426.2	2251.93	2307.1	2382.51	2290.26	2101.51	2117.03	2322.52	2492.76	2319.55	2213.15	2184.34	2292.75	2135.47	2141.53	2348.44	2453.84	2482.94	2586.14	2637.94	2660.62	2303.36	2291.18	2529	2413.85
	2236.56	2297.16	2140.41	2180.48	2146.5	2122.63	2093.48	2123.5	2201.07	2169.88	2339.51	2268.38	2221.55	2271.74	2220.63	2209.22	2132.64	2263.63	2181.26	2426.47	2282.73	2420.79	2472.25	2188.28	2426.92	2252.92	2308.37	2383.25	2290.75	2101.53	2117.64	2323.39	2493.22	2319.99	2213.27	2184.54	2293.8	2135.68	2142.18	2349.46	2455.49	2484.35	2587.34	2639.31	2662.05	2303.71	2292.11	2530.33	2414.26
	2237.33	2297.93	2140.58	2180.52	2146.67	2123.14	2093.72	2123.94	2201.68	2170.14	2340.63	2268.62	2221.64	2272.87	2221.07	2209.4	2133.41	2263.93	2181.57	2427.81	2283.51	2421.4	2472.62	2188.56	2427.64	2253.91	2309.64	2384	2291.24	2101.56	2118.25	2324.27	2493.68	2320.44	2213.4	2184.74	2294.85	2135.89	2142.84	2350.48	2457.15	2485.75	2588.54	2640.68	2663.48	2304.07	2293.04	2531.66	2414.67
	2238.1	2298.7	2140.76	2180.55	2146.83	2123.66	2093.95	2124.39	2202.29	2170.4	2341.75	2268.86	2221.73	2274	2221.52	2209.58	2134.18	2264.24	2181.89	2429.15	2284.29	2422	2473	2188.85	2428.37	2254.9	2310.91	2384.74	2291.74	2101.59	2118.85	2325.15	2494.15	2320.89	2213.52	2184.93	2295.9	2136.1	2143.5	2351.51	2458.81	2487.16	2589.74	2642.06	2664.91	2304.43	2293.97	2532.99	2415.08
	2238.87	2299.47	2140.94	2180.59	2146.99	2124.17	2094.19	2124.84	2202.91	2170.66	2342.87	2269.1	2221.82	2275.13	2221.97	2209.76	2134.95	2264.55	2182.21	2430.49	2285.08	2422.6	2473.38	2189.14	2429.09	2255.9	2312.19	2385.49	2292.23	2101.63	2119.46	2326.03	2494.61	2321.34	2213.64	2185.14	2296.96	2136.31	2144.17	2352.54	2460.48	2488.57	2590.95	2643.44	2666.35	2304.79	2294.9	2534.32	2415.5
	2239.64	2300.24	2141.12	2180.63	2147.16	2124.69	2094.43	2125.28	2203.52	2170.92	2344	2269.34	2221.91	2276.26	2222.41	2209.94	2135.72	2264.86	2182.53	2431.83	2285.87	2423.21	2473.76	2189.42	2429.82	2256.89	2313.47	2386.24	2292.73	2101.66	2120.07	2326.92	2495.08	2321.79	2213.77	2185.34	2298.02	2136.52	2144.83	2353.57	2462.15	2489.98	2592.15	2644.82	2667.8	2305.16	2295.84	2535.66	2415.92
	2240.41	2301.01	2141.29	2180.66	2147.32	2125.21	2094.67	2125.73	2204.14	2171.18	2345.12	2269.58	2222	2277.4	2222.86	2210.12	2136.5	2265.17	2182.86	2433.17	2286.66	2423.81	2474.15	2189.71	2430.55	2257.89	2314.75	2386.99	2293.23	2101.69	2120.68	2327.8	2495.55	2322.24	2213.9	2185.55	2299.08	2136.73	2145.49	2354.6	2463.82	2491.4	2593.36	2646.21	2669.24	2305.53	2296.77	2537	2416.34
	2241.18	2301.77	2141.47	2180.7	2147.49	2125.73	2094.91	2126.18	2204.76	2171.45	2346.25	2269.83	2222.1	2278.53	2223.31	2210.31	2137.27	2265.49	2183.18	2434.51	2287.45	2424.42	2474.54	2190	2431.29	2258.88	2316.04	2387.75	2293.73	2101.73	2121.29	2328.69	2496.02	2322.69	2214.02	2185.76	2300.14	2136.95	2146.15	2355.63	2465.5	2492.82	2594.57	2647.61	2670.7	2305.9	2297.71	2538.34	2416.77
	2241.95	2302.53	2141.65	2180.74	2147.66	2126.24	2095.15	2126.63	2205.38	2171.72	2347.38	2270.07	2222.19	2279.67	2223.77	2210.49	2138.05	2265.81	2183.51	2435.85	2288.24	2425.02	2474.93	2190.29	2432.02	2259.88	2317.34	2388.5	2294.23	2101.77	2121.9	2329.58	2496.49	2323.15	2214.15	2185.97	2301.2	2137.17	2146.82	2356.67	2467.19	2494.24	2595.78	2649.01	2672.15	2306.28	2298.65	2539.68	2417.2
	2242.72	2303.29	2141.83	2180.78	2147.83	2126.76	2095.4	2127.09	2206	2171.98	2348.51	2270.32	2222.29	2280.81	2224.22	2210.67	2138.83	2266.13	2183.84	2437.19	2289.04	2425.63	2475.33	2190.59	2432.76	2260.88	2318.63	2389.26	2294.73	2101.81	2122.51	2330.48	2496.97	2323.6	2214.28	2186.19	2302.27	2137.39	2147.48	2357.71	2468.87	2495.66	2596.99	2650.41	2673.61	2306.66	2299.58	2541.03	2417.63
	2243.5	2304.05	2142.02	2180.82	2148	2127.28	2095.64	2127.54	2206.63	2172.25	2349.64	2270.57	2222.38	2281.95	2224.67	2210.86	2139.61	2266.46	2184.18	2438.53	2289.83	2426.24	2475.73	2190.88	2433.49	2261.88	2319.93	2390.01	2295.24	2101.85	2123.12	2331.37	2497.45	2324.06	2214.41	2186.4	2303.34	2137.61	2148.15	2358.75	2470.57	2497.09	2598.2	2651.82	2675.07	2307.04	2300.52	2542.37	2418.06
	2244.27	2304.81	2142.2	2180.87	2148.18	2127.8	2095.89	2127.99	2207.25	2172.52	2350.77	2270.82	2222.48	2283.09	2225.13	2211.04	2140.39	2266.79	2184.51	2439.87	2290.63	2426.84	2476.13	2191.17	2434.23	2262.89	2321.24	2390.77	2295.74	2101.89	2123.73	2332.27	2497.93	2324.51	2214.54	2186.62	2304.41	2137.83	2148.82	2359.79	2472.26	2498.51	2599.41	2653.23	2676.53	2307.42	2301.47	2543.73	2418.5
	2245.04	2305.56	2142.38	2180.91	2148.35	2128.33	2096.13	2128.45	2207.87	2172.8	2351.91	2271.07	2222.58	2284.24	2225.59	2211.23	2141.18	2267.12	2184.85	2441.21	2291.43	2427.45	2476.54	2191.47	2434.97	2263.89	2322.54	2391.53	2296.25	2101.94	2124.34	2333.17	2498.41	2324.97	2214.68	2186.85	2305.48	2138.05	2149.48	2360.84	2473.96	2499.94	2600.63	2654.65	2678	2307.81	2302.41	2545.08	2418.94
	2245.81	2306.32	2142.56	2180.95	2148.53	2128.85	2096.38	2128.9	2208.5	2173.07	2353.04	2271.33	2222.68	2285.38	2226.04	2211.42	2141.96	2267.46	2185.19	2442.55	2292.23	2428.06	2476.95	2191.77	2435.71	2264.9	2323.86	2392.29	2296.76	2101.98	2124.96	2334.07	2498.9	2325.43	2214.81	2187.07	2306.55	2138.28	2150.15	2361.88	2475.67	2501.37	2601.85	2656.07	2679.47	2308.19	2303.35	2546.43	2419.38
	2246.58	2307.07	2142.75	2181	2148.7	2129.37	2096.63	2129.36	2209.13	2173.35	2354.18	2271.58	2222.78	2286.53	2226.5	2211.61	2142.75	2267.79	2185.53	2443.89	2293.03	2428.67	2477.36	2192.06	2436.46	2265.9	2325.17	2393.05	2297.27	2102.03	2125.57	2334.97	2499.39	2325.89	2214.95	2187.3	2307.63	2138.5	2150.82	2362.93	2477.37	2502.8	2603.06	2657.49	2680.94	2308.59	2304.3	2547.79	2419.83
	2247.35	2307.82	2142.93	2181.04	2148.88	2129.89	2096.88	2129.82	2209.76	2173.62	2355.32	2271.84	2222.88	2287.68	2226.96	2211.79	2143.53	2268.13	2185.88	2445.23	2293.84	2429.28	2477.78	2192.36	2437.2	2266.91	2326.49	2393.82	2297.78	2102.08	2126.18	2335.88	2499.88	2326.35	2215.08	2187.53	2308.7	2138.73	2151.49	2363.98	2479.08	2504.24	2604.28	2658.92	2682.42	2308.98	2305.24	2549.15	2420.28
	2248.12	2308.56	2143.12	2181.09	2149.06	2130.42	2097.13	2130.27	2210.39	2173.9	2356.45	2272.1	2222.98	2288.83	2227.43	2211.98	2144.32	2268.48	2186.23	2446.58	2294.64	2429.89	2478.2	2192.66	2437.95	2267.92	2327.81	2394.58	2298.29	2102.13	2126.8	2336.79	2500.37	2326.81	2215.22	2187.76	2309.78	2138.96	2152.16	2365.04	2480.8	2505.67	2605.5	2660.36	2683.9	2309.38	2306.19	2550.51	2420.73
	2248.89	2309.31	2143.3	2181.13	2149.24	2130.94	2097.38	2130.73	2211.02	2174.18	2357.59	2272.35	2223.08	2289.98	2227.89	2212.17	2145.11	2268.82	2186.58	2447.92	2295.45	2430.5	2478.62	2192.96	2438.69	2268.93	2329.14	2395.35	2298.81	2102.18	2127.41	2337.7	2500.86	2327.27	2215.36	2188	2310.86	2139.19	2152.83	2366.09	2482.52	2507.11	2606.72	2661.8	2685.39	2309.77	2307.14	2551.87	2421.19
	2249.67	2310.05	2143.49	2181.18	2149.43	2131.47	2097.63	2131.19	2211.65	2174.47	2358.73	2272.61	2223.19	2291.13	2228.35	2212.36	2145.91	2269.17	2186.93	2449.26	2296.26	2431.11	2479.05	2193.26	2439.44	2269.94	2330.47	2396.12	2299.33	2102.24	2128.03	2338.61	2501.36	2327.73	2215.5	2188.23	2311.95	2139.42	2153.5	2367.15	2484.24	2508.55	2607.94	2663.24	2686.87	2310.18	2308.08	2553.23	2421.64
	2250.44	2310.79	2143.67	2181.23	2149.61	2131.99	2097.89	2131.65	2212.28	2174.75	2359.88	2272.88	2223.29	2292.29	2228.82	2212.56	2146.7	2269.52	2187.28	2450.6	2297.07	2431.72	2479.48	2193.57	2440.19	2270.95	2331.81	2396.89	2299.84	2102.29	2128.64	2339.52	2501.86	2328.2	2215.64	2188.47	2313.03	2139.66	2154.17	2368.2	2485.97	2509.99	2609.16	2664.68	2688.36	2310.58	2309.03	2554.6	2422.1
	2251.21	2311.53	2143.86	2181.28	2149.8	2132.52	2098.14	2132.11	2212.91	2175.03	2361.02	2273.14	2223.4	2293.44	2229.28	2212.75	2147.49	2269.88	2187.64	2451.94	2297.88	2432.33	2479.91	2193.87	2440.95	2271.97	2333.14	2397.66	2300.36	2102.35	2129.26	2340.44	2502.36	2328.66	2215.78	2188.72	2314.11	2139.89	2154.84	2369.26	2487.7	2511.44	2610.39	2666.13	2689.86	2310.99	2309.98	2555.96	2422.57
	2251.98	2312.26	2144.05	2181.33	2149.99	2133.05	2098.4	2132.58	2213.55	2175.32	2362.17	2273.4	2223.5	2294.6	2229.75	2212.94	2148.29	2270.23	2188	2453.28	2298.7	2432.95	2480.35	2194.17	2441.7	2272.98	2334.49	2398.43	2300.88	2102.4	2129.87	2341.36	2502.87	2329.13	2215.92	2188.96	2315.2	2140.13	2155.52	2370.32	2489.43	2512.88	2611.61	2667.59	2691.35	2311.4	2310.93	2557.33	2423.03
	2252.75	2313	2144.24	2181.38	2150.18	2133.57	2098.65	2133.04	2214.18	2175.61	2363.31	2273.67	2223.61	2295.76	2230.22	2213.14	2149.09	2270.59	2188.36	2454.62	2299.51	2433.56	2480.79	2194.48	2442.45	2274	2335.83	2399.2	2301.41	2102.46	2130.49	2342.28	2503.37	2329.59	2216.07	2189.21	2316.29	2140.37	2156.19	2371.39	2491.17	2514.32	2612.83	2669.04	2692.85	2311.81	2311.88	2558.7	2423.5
	2253.52	2313.73	2144.43	2181.43	2150.37	2134.1	2098.91	2133.5	2214.82	2175.9	2364.46	2273.94	2223.72	2296.92	2230.69	2213.33	2149.88	2270.96	2188.72	2455.97	2300.33	2434.17	2481.24	2194.79	2443.21	2275.02	2337.18	2399.97	2301.93	2102.52	2131.1	2343.2	2503.88	2330.06	2216.21	2189.46	2317.38	2140.61	2156.86	2372.45	2492.91	2515.77	2614.06	2670.5	2694.35	2312.23	2312.83	2560.07	2423.98
	2254.29	2314.45	2144.62	2181.48	2150.56	2134.63	2099.17	2133.97	2215.45	2176.19	2365.61	2274.2	2223.82	2298.08	2231.16	2213.53	2150.68	2271.32	2189.09	2457.31	2301.15	2434.78	2481.69	2195.09	2443.97	2276.04	2338.53	2400.75	2302.46	2102.59	2131.72	2344.12	2504.39	2330.53	2216.36	2189.71	2318.47	2140.85	2157.54	2373.52	2494.65	2517.22	2615.28	2671.97	2695.86	2312.64	2313.79	2561.44	2424.45
	2255.06	2315.18	2144.81	2181.53	2150.75	2135.16	2099.43	2134.44	2216.09	2176.48	2366.76	2274.48	2223.93	2299.24	2231.63	2213.72	2151.48	2271.69	2189.45	2458.65	2301.97	2435.4	2482.14	2195.4	2444.73	2277.06	2339.89	2401.52	2302.98	2102.65	2132.34	2345.04	2504.91	2330.99	2216.51	2189.97	2319.56	2141.09	2158.21	2374.58	2496.4	2518.67	2616.51	2673.44	2697.36	2313.06	2314.74	2562.82	2424.93
	2255.83	2315.9	2145	2181.58	2150.95	2135.69	2099.69	2134.9	2216.73	2176.77	2367.91	2274.75	2224.04	2300.41	2232.1	2213.92	2152.28	2272.06	2189.82	2459.99	2302.79	2436.01	2482.59	2195.71	2445.49	2278.08	2341.25	2402.3	2303.51	2102.71	2132.95	2345.97	2505.42	2331.46	2216.66	2190.22	2320.65	2141.33	2158.89	2375.65	2498.15	2520.12	2617.73	2674.91	2698.87	2313.49	2315.69	2564.19	2425.41
	2256.6	2316.62	2145.19	2181.64	2151.14	2136.22	2099.95	2135.37	2217.37	2177.07	2369.06	2275.02	2224.16	2301.57	2232.58	2214.12	2153.09	2272.43	2190.2	2461.33	2303.61	2436.62	2483.05	2196.02	2446.25	2279.1	2342.62	2403.08	2304.04	2102.78	2133.57	2346.89	2505.94	2331.93	2216.81	2190.48	2321.75	2141.57	2159.56	2376.72	2499.9	2521.57	2618.96	2676.39	2700.39	2313.91	2316.65	2565.57	2425.9
	2257.37	2317.34	2145.38	2181.69	2151.34	2136.75	2100.21	2135.84	2218	2177.37	2370.22	2275.29	2224.27	2302.74	2233.05	2214.31	2153.89	2272.81	2190.57	2462.67	2304.43	2437.24	2483.51	2196.34	2447.01	2280.12	2343.98	2403.86	2304.57	2102.85	2134.19	2347.82	2506.46	2332.4	2216.96	2190.75	2322.85	2141.82	2160.24	2377.8	2501.66	2523.02	2620.19	2677.86	2701.9	2314.34	2317.6	2566.95	2426.39
	2258.14	2318.06	2145.57	2181.75	2151.54	2137.28	2100.47	2136.31	2218.64	2177.66	2371.37	2275.57	2224.38	2303.91	2233.53	2214.51	2154.69	2273.18	2190.95	2464.01	2305.26	2437.85	2483.98	2196.65	2447.77	2281.15	2345.35	2404.64	2305.1	2102.92	2134.8	2348.75	2506.98	2332.87	2217.11	2191.01	2323.94	2142.07	2160.92	2378.87	2503.42	2524.48	2621.41	2679.35	2703.42	2314.77	2318.56	2568.33	2426.88
	2258.91	2318.77	2145.77	2181.8	2151.74	2137.81	2100.73	2136.78	2219.28	2177.96	2372.53	2275.85	2224.49	2305.08	2234	2214.71	2155.5	2273.56	2191.33	2465.35	2306.08	2438.47	2484.45	2196.96	2448.54	2282.17	2346.73	2405.42	2305.64	2102.99	2135.42	2349.69	2507.51	2333.34	2217.26	2191.28	2325.04	2142.32	2161.59	2379.94	2505.18	2525.93	2622.64	2680.83	2704.95	2315.2	2319.51	2569.71	2427.37
	2259.68	2319.49	2145.96	2181.86	2151.95	2138.34	2101	2137.25	2219.92	2178.26	2373.69	2276.12	2224.61	2306.25	2234.48	2214.91	2156.3	2273.95	2191.71	2466.69	2306.91	2439.08	2484.92	2197.28	2449.31	2283.2	2348.11	2406.2	2306.17	2103.06	2136.04	2350.62	2508.04	2333.81	2217.41	2191.55	2326.14	2142.56	2162.27	2381.02	2506.94	2527.39	2623.87	2682.32	2706.47	2315.64	2320.47	2571.09	2427.87
	2260.45	2320.19	2146.16	2181.92	2152.15	2138.88	2101.26	2137.72	2220.57	2178.57	2374.85	2276.4	2224.73	2307.43	2234.96	2215.11	2157.11	2274.33	2192.09	2468.03	2307.74	2439.7	2485.39	2197.6	2450.07	2284.23	2349.49	2406.99	2306.71	2103.13	2136.65	2351.55	2508.57	2334.29	2217.57	2191.82	2327.24	2142.81	2162.95	2382.1	2508.71	2528.85	2625.1	2683.82	2708	2316.08	2321.43	2572.48	2428.37
	2261.22	2320.9	2146.35	2181.98	2152.36	2139.41	2101.53	2138.19	2221.21	2178.87	2376.01	2276.69	2224.84	2308.6	2235.44	2215.32	2157.92	2274.72	2192.48	2469.37	2308.57	2440.31	2485.87	2197.92	2450.84	2285.26	2350.87	2407.77	2307.25	2103.21	2137.27	2352.49	2509.1	2334.76	2217.73	2192.1	2328.34	2143.07	2163.63	2383.18	2510.48	2530.31	2626.33	2685.32	2709.53	2316.52	2322.39	2573.86	2428.87
	2261.99	2321.61	2146.55	2182.04	2152.56	2139.94	2101.8	2138.67	2221.85	2179.18	2377.17	2276.97	2224.96	2309.78	2235.92	2215.52	2158.73	2275.11	2192.87	2470.7	2309.4	2440.93	2486.35	2198.23	2451.62	2286.29	2352.26	2408.56	2307.79	2103.28	2137.89	2353.43	2509.63	2335.23	2217.88	2192.37	2329.45	2143.32	2164.31	2384.26	2512.26	2531.77	2627.56	2686.82	2711.06	2316.96	2323.34	2575.25	2429.38
	2262.76	2322.31	2146.74	2182.1	2152.77	2140.48	2102.07	2139.14	2222.49	2179.48	2378.33	2277.25	2225.08	2310.95	2236.4	2215.72	2159.54	2275.5	2193.26	2472.04	2310.23	2441.55	2486.83	2198.55	2452.39	2287.32	2353.65	2409.34	2308.33	2103.36	2138.51	2354.37	2510.17	2335.71	2218.04	2192.65	2330.55	2143.57	2164.99	2385.34	2514.04	2533.23	2628.78	2688.32	2712.59	2317.4	2324.3	2576.63	2429.88
	2263.53	2323.01	2146.94	2182.16	2152.98	2141.01	2102.34	2139.62	2223.14	2179.79	2379.5	2277.54	2225.2	2312.13	2236.88	2215.93	2160.35	2275.89	2193.65	2473.38	2311.06	2442.16	2487.32	2198.88	2453.16	2288.35	2355.04	2410.13	2308.87	2103.44	2139.12	2355.31	2510.71	2336.18	2218.2	2192.93	2331.66	2143.83	2165.67	2386.42	2515.82	2534.69	2630.01	2689.83	2714.13	2317.85	2325.26	2578.02	2430.4
	2264.3	2323.7	2147.14	2182.22	2153.19	2141.55	2102.61	2140.09	2223.78	2180.1	2380.66	2277.82	2225.32	2313.31	2237.36	2216.13	2161.16	2276.29	2194.05	2474.71	2311.9	2442.78	2487.81	2199.2	2453.94	2289.38	2356.44	2410.92	2309.41	2103.52	2139.74	2356.25	2511.25	2336.66	2218.36	2193.22	2332.76	2144.08	2166.35	2387.51	2517.6	2536.15	2631.24	2691.34	2715.67	2318.3	2326.22	2579.41	2430.91
	2265.07	2324.4	2147.34	2182.29	2153.41	2142.08	2102.88	2140.57	2224.42	2180.41	2381.83	2278.11	2225.44	2314.49	2237.84	2216.34	2161.97	2276.69	2194.44	2476.05	2312.73	2443.4	2488.31	2199.52	2454.71	2290.41	2357.84	2411.71	2309.96	2103.6	2140.36	2357.19	2511.79	2337.14	2218.52	2193.5	2333.87	2144.34	2167.03	2388.59	2519.38	2537.62	2632.47	2692.85	2717.22	2318.75	2327.18	2580.81	2431.43
	2265.84	2325.09	2147.54	2182.35	2153.62	2142.62	2103.15	2141.05	2225.07	2180.73	2383	2278.4	2225.57	2315.67	2238.33	2216.54	2162.79	2277.09	2194.85	2477.38	2313.57	2444.01	2488.8	2199.85	2455.49	2291.44	2359.24	2412.5	2310.5	2103.68	2140.97	2358.13	2512.34	2337.61	2218.69	2193.79	2334.98	2144.6	2167.71	2389.68	2521.17	2539.08	2633.7	2694.37	2718.76	2319.21	2328.14	2582.2	2431.95
	2266.61	2325.78	2147.74	2182.41	2153.84	2143.16	2103.42	2141.53	2225.71	2181.04	2384.17	2278.69	2225.69	2316.86	2238.81	2216.75	2163.6	2277.49	2195.25	2478.71	2314.41	2444.63	2489.3	2200.17	2456.27	2292.48	2360.65	2413.29	2311.05	2103.77	2141.59	2359.08	2512.89	2338.09	2218.85	2194.08	2336.09	2144.86	2168.39	2390.77	2522.96	2540.55	2634.93	2695.89	2720.31	2319.66	2329.1	2583.6	2432.47
	2267.38	2326.47	2147.94	2182.48	2154.06	2143.69	2103.7	2142.01	2226.36	2181.36	2385.34	2278.98	2225.81	2318.04	2239.3	2216.96	2164.42	2277.9	2195.65	2480.04	2315.25	2445.25	2489.8	2200.5	2457.05	2293.51	2362.06	2414.08	2311.6	2103.85	2142.21	2360.02	2513.44	2338.57	2219.02	2194.37	2337.2	2145.12	2169.07	2391.86	2524.75	2542.02	2636.16	2697.42	2721.86	2320.12	2330.07	2584.99	2433
	2268.15	2327.15	2148.14	2182.55	2154.28	2144.23	2103.97	2142.49	2227	2181.68	2386.51	2279.28	2225.94	2319.23	2239.78	2217.17	2165.23	2278.31	2196.06	2481.38	2316.09	2445.87	2490.31	2200.83	2457.83	2294.55	2363.47	2414.87	2312.15	2103.94	2142.83	2360.97	2513.99	2339.05	2219.19	2194.67	2338.31	2145.38	2169.75	2392.95	2526.55	2543.49	2637.39	2698.95	2723.42	2320.58	2331.03	2586.39	2433.53
	2268.92	2327.83	2148.34	2182.61	2154.5	2144.77	2104.25	2142.97	2227.65	2181.99	2387.68	2279.57	2226.07	2320.41	2240.27	2217.38	2166.05	2278.72	2196.47	2482.71	2316.93	2446.49	2490.82	2201.16	2458.62	2295.58	2364.89	2415.66	2312.7	2104.03	2143.44	2361.92	2514.54	2339.53	2219.35	2194.96	2339.42	2145.64	2170.43	2394.04	2528.34	2544.95	2638.62	2700.48	2724.97	2321.05	2331.99	2587.79	2434.07
	2269.69	2328.51	2148.55	2182.68	2154.72	2145.31	2104.53	2143.45	2228.29	2182.31	2388.86	2279.87	2226.2	2321.6	2240.76	2217.59	2166.86	2279.13	2196.88	2484.04	2317.77	2447.11	2491.33	2201.49	2459.4	2296.62	2366.3	2416.45	2313.25	2104.12	2144.06	2362.87	2515.1	2340	2219.52	2195.26	2340.53	2145.91	2171.11	2395.13	2530.14	2546.42	2639.85	2702.01	2726.53	2321.51	2332.95	2589.19	2434.6
	2270.46	2329.19	2148.75	2182.75	2154.95	2145.85	2104.8	2143.93	2228.94	2182.64	2390.04	2280.16	2226.33	2322.79	2241.25	2217.8	2167.68	2279.54	2197.3	2485.36	2318.62	2447.73	2491.84	2201.82	2460.19	2297.66	2367.72	2417.25	2313.81	2104.21	2144.68	2363.82	2515.66	2340.48	2219.69	2195.57	2341.65	2146.17	2171.8	2396.22	2531.94	2547.9	2641.08	2703.55	2728.09	2321.98	2333.92	2590.59	2435.14
	2271.23	2329.87	2148.95	2182.82	2155.18	2146.38	2105.08	2144.41	2229.58	2182.96	2391.21	2280.46	2226.46	2323.98	2241.73	2218.01	2168.5	2279.96	2197.71	2486.69	2319.46	2448.35	2492.36	2202.15	2460.97	2298.7	2369.15	2418.04	2314.36	2104.3	2145.29	2364.77	2516.22	2340.97	2219.86	2195.87	2342.76	2146.44	2172.48	2397.31	2533.75	2549.37	2642.31	2705.09	2729.65	2322.45	2334.88	2591.99	2435.68
	2272	2330.54	2149.16	2182.89	2155.4	2146.92	2105.36	2144.9	2230.23	2183.29	2392.39	2280.76	2226.59	2325.17	2242.22	2218.22	2169.32	2280.38	2198.13	2488.02	2320.31	2448.96	2492.88	2202.48	2461.76	2299.74	2370.57	2418.84	2314.92	2104.4	2145.91	2365.72	2516.79	2341.45	2220.04	2196.17	2343.88	2146.7	2173.16	2398.41	2535.55	2550.84	2643.54	2706.63	2731.22	2322.93	2335.84	2593.4	2436.23
	2272.77	2331.21	2149.36	2182.96	2155.63	2147.46	2105.64	2145.38	2230.88	2183.61	2393.58	2281.06	2226.72	2326.37	2242.72	2218.44	2170.14	2280.8	2198.55	2489.34	2321.15	2449.58	2493.4	2202.82	2462.55	2300.77	2372	2419.64	2315.48	2104.49	2146.52	2366.68	2517.35	2341.93	2220.21	2196.48	2344.99	2146.97	2173.84	2399.5	2537.36	2552.31	2644.77	2708.18	2732.79	2323.4	2336.81	2594.8	2436.78
	2273.54	2331.87	2149.57	2183.03	2155.87	2148.01	2105.93	2145.87	2231.52	2183.94	2394.76	2281.37	2226.85	2327.56	2243.21	2218.65	2170.96	2281.22	2198.98	2490.66	2322	2450.2	2493.92	2203.15	2463.34	2301.81	2373.43	2420.43	2316.03	2104.59	2147.14	2367.63	2517.92	2342.41	2220.39	2196.79	2346.11	2147.24	2174.52	2400.6	2539.17	2553.79	2646	2709.73	2734.36	2323.88	2337.77	2596.21	2437.33
[truncated: 7,650 more rows]
[truncated: 284 more columns]

## Sheet: Analysis
Cell:	Peak Time 1	Peak Time 2	Peak Time 3	Peak Time 4	Peak Time 5	Peak ZT 1	Peak ZT 2	Peak ZT 3	Peak ZT 4	Peak ZT 5	Peak ExT 1	Peak ExT 2	Peak ExT 3	Peak ExT 4	Peak ExT 5	Peak 1 luminescence value	Peak 2 luminescence value	Peak 3 luminescence value	Peak 4 luminescence value	Peak 5 luminescence value	Trough Time 1	Trough Time 2	Trough Time 3	Trough Time 4	Trough Time 5	Trough Time 6	Trough ZT 1	Trough ZT 2	Trough ZT 3	Trough ZT 4	Trough ZT 5	Trough ZT 6	Trough ExT 1	Trough ExT 2	Trough ExT 3	Trough ExT 4	Trough ExT 5	Trough ExT 6	Trough 1 luminescence value	Trough 2 luminescence value	Trough 3 luminescence value	Trough 4 luminescence value	Trough 5 luminescence value	Trough 6 luminescence value	Rising Edge Halfmax Time 1	Rising Edge Halfmax Time 2	Rising Edge Halfmax Time 3	Rising Edge Halfmax Time 4	Rising Edge Halfmax Time 5
[truncated: 333 more rows]
[truncated: 44 more columns]
